# Supplementary material for: MALDI-TOF MS typing enables the classification of brewing yeasts of the genus Saccharomyces to major beer styles
Source: PLoS One. 2017 Aug 9;12(8):e0181694. doi: 10.1371/journal.pone.0181694 (PMC5549903; doi:10.1371/journal.pone.0181694)
Supplement: S11 File — The directory includes 90 raw files and was zipped to “.zip”; the folder has three strains with 30 spectra per strain; S1 Text explains the raw files with an example and Table 1 represents the yeast strains used within the experiment. (ZIP) [file pone.0181694.s014.zip › 31-33/30337-338-OG-Alt-Alt-YPG-18h-E-E_2015-08-06__0_E9_1.dat]

2000.64 7166
2001.06 7442
2001.49 7667
2001.91 7346
2002.33 7329
2002.75 7496
2003.17 7532
2003.60 7294
2004.02 7076
2004.44 7082
2004.86 7093
2005.28 7203
2005.70 7250
2006.13 6789
2006.55 6818
2006.97 7020
2007.39 7011
2007.82 6922
2008.24 7146
2008.66 7038
2009.08 7137
2009.51 7005
2009.93 7139
2010.35 6959
2010.77 6947
2011.20 6790
2011.62 6758
2012.04 6841
2012.46 6553
2012.89 6629
2013.31 6654
2013.73 6848
2014.15 6429
2014.58 6313
2015.00 6637
2015.42 6641
2015.85 6757
2016.27 6715
2016.69 6596
2017.12 6654
2017.54 6854
2017.96 6671
2018.39 6677
2018.81 6843
2019.23 7027
2019.66 7093
2020.08 7130
2020.50 7357
2020.93 7070
2021.35 6776
2021.78 7025
2022.20 6802
2022.62 6675
2023.05 6574
2023.47 6726
2023.89 6673
2024.32 6753
2024.74 6660
2025.17 6579
2025.59 6784
2026.01 6768
2026.44 6199
2026.86 6428
2027.29 6576
2027.71 6636
2028.14 6278
2028.56 6539
2028.99 6571
2029.41 6226
2029.83 6319
2030.26 6352
2030.68 6474
2031.11 6316
2031.53 6307
2031.96 6568
2032.38 6490
2032.81 6642
2033.23 6687
2033.66 6421
2034.08 6796
2034.51 6784
2034.93 6661
2035.36 6715
2035.78 6890
2036.21 6863
2036.63 6459
2037.06 6886
2037.48 7084
2037.91 7038
2038.33 6698
2038.76 6790
2039.19 7078
2039.61 7268
2040.04 7109
2040.46 7334
2040.89 7102
2041.31 7454
2041.74 7214
2042.17 7069
2042.59 7419
2043.02 7121
2043.44 6844
2043.87 6724
2044.30 6833
2044.72 7026
2045.15 6710
2045.57 6805
2046.00 6569
2046.43 6375
2046.85 6672
2047.28 6735
2047.71 6896
2048.13 6789
2048.56 7071
2048.99 6880
2049.41 6520
2049.84 6733
2050.27 6753
2050.69 6782
2051.12 6868
2051.55 7017
2051.97 6810
2052.40 6859
2052.83 6759
2053.25 6644
2053.68 6693
2054.11 6593
2054.54 6650
2054.96 6673
2055.39 6637
2055.82 6779
2056.24 6586
2056.67 6571
2057.10 6563
2057.53 6746
2057.95 7080
2058.38 6978
2058.81 7016
2059.24 6896
2059.66 6725
2060.09 6753
2060.52 6329
2060.95 6331
2061.38 6847
2061.80 6920
2062.23 6617
2062.66 6795
2063.09 6716
2063.52 6913
2063.94 6946
2064.37 6782
2064.80 7022
2065.23 6810
2065.66 7043
2066.09 7029
2066.51 6891
2066.94 6790
2067.37 6789
2067.80 6730
2068.23 6734
2068.66 7139
2069.08 7100
2069.51 6724
2069.94 6846
2070.37 7100
2070.80 6865
2071.23 6794
2071.66 6854
2072.09 6905
2072.52 7037
2072.94 6872
2073.37 7112
2073.80 7219
2074.23 7049
2074.66 7078
2075.09 7074
2075.52 7032
2075.95 6853
2076.38 6576
2076.81 6640
2077.24 7006
2077.67 6907
2078.10 7308
2078.53 7047
2078.96 7206
2079.39 7368
2079.82 7625
2080.25 8076
2080.68 8086
2081.11 7739
2081.54 7940
2081.97 7590
2082.40 7432
2082.83 7830
2083.26 7453
2083.69 7220
2084.12 6926
2084.55 7207
2084.98 7113
2085.41 7023
2085.84 7031
2086.27 6888
2086.70 6551
2087.13 6622
2087.56 6761
2087.99 6541
2088.42 6386
2088.85 6740
2089.28 6743
2089.71 6529
2090.14 6380
2090.57 6784
2091.01 6835
2091.44 6920
2091.87 6513
2092.30 6584
2092.73 6602
2093.16 6784
2093.59 6820
2094.02 6811
2094.45 7019
2094.89 6831
2095.32 6522
2095.75 6741
2096.18 7090
2096.61 7056
2097.04 6942
2097.47 7021
2097.91 6535
2098.34 6693
2098.77 6536
2099.20 6372
2099.63 6585
2100.07 6495
2100.50 6376
2100.93 6233
2101.36 6341
2101.79 6481
2102.23 6544
2102.66 6572
2103.09 6545
2103.52 6556
2103.95 6586
2104.39 6773
2104.82 6799
2105.25 6678
2105.68 6403
2106.12 6436
2106.55 6547
2106.98 6678
2107.41 6623
2107.85 6958
2108.28 6834
2108.71 6625
2109.14 7126
2109.58 7111
2110.01 7033
2110.44 6985
2110.88 7080
2111.31 6826
2111.74 7115
2112.18 6885
2112.61 6628
2113.04 6799
2113.48 7002
2113.91 6861
2114.34 6848
2114.78 6776
2115.21 6743
2115.64 6761
2116.08 6738
2116.51 6809
2116.94 6782
2117.38 6832
2117.81 6910
2118.24 6788
2118.68 6724
2119.11 7017
2119.55 7284
2119.98 7075
2120.41 6967
2120.85 6864
2121.28 7374
2121.72 7392
2122.15 7207
2122.58 6761
2123.02 6815
2123.45 6870
2123.89 6859
2124.32 6643
2124.75 6851
2125.19 6747
2125.62 6650
2126.06 6615
2126.49 6750
2126.93 6820
2127.36 6632
2127.80 6747
2128.23 6634
2128.67 6603
2129.10 6508
2129.54 6418
2129.97 6570
2130.41 6475
2130.84 6449
2131.28 6837
2131.71 6922
2132.15 6858
2132.58 7001
2133.02 7115
2133.45 7334
2133.89 7031
2134.32 7007
2134.76 7094
2135.19 7063
2135.63 7196
2136.06 7233
2136.50 7297
2136.94 7580
2137.37 7327
2137.81 7107
2138.24 7253
2138.68 7438
2139.12 7473
2139.55 6902
2139.99 6891
2140.42 6941
2140.86 6914
2141.30 6787
2141.73 6697
2142.17 6766
2142.60 6554
2143.04 6809
2143.48 6768
2143.91 6692
2144.35 6509
2144.79 6378
2145.22 6274
2145.66 6589
2146.09 6763
2146.53 7152
2146.97 6857
2147.40 6712
2147.84 6680
2148.28 6999
2148.72 6994
2149.15 7442
2149.59 7627
2150.03 7693
2150.46 8179
2150.90 8223
2151.34 8172
2151.77 8149
2152.21 7976
2152.65 7988
2153.09 7884
2153.52 7843
2153.96 7799
2154.40 7479
2154.84 7373
2155.27 7040
2155.71 7008
2156.15 7136
2156.59 7044
2157.02 7130
2157.46 6929
2157.90 6659
2158.34 7045
2158.78 7018
2159.21 6984
2159.65 6783
2160.09 6743
2160.53 6775
2160.97 6872
2161.40 6933
2161.84 6990
2162.28 6981
2162.72 6902
2163.16 6615
2163.59 6978
2164.03 7063
2164.47 6779
2164.91 6740
2165.35 7195
2165.79 7121
2166.23 7046
2166.66 7205
2167.10 7298
2167.54 7220
2167.98 7133
2168.42 7146
2168.86 7291
2169.30 7466
2169.74 6967
2170.18 6956
2170.61 7119
2171.05 7346
2171.49 7238
2171.93 7426
2172.37 7037
2172.81 7176
2173.25 7073
2173.69 7069
2174.13 7008
2174.57 7005
2175.01 7292
2175.45 7269
2175.89 7272
2176.33 7367
2176.77 7235
2177.21 7565
2177.65 7621
2178.09 7566
2178.53 7712
2178.97 8223
2179.41 8188
2179.85 7954
2180.29 7457
2180.73 7745
2181.17 7804
2181.61 7725
2182.05 7561
2182.49 7328
2182.93 7247
2183.37 6917
2183.81 7093
2184.25 6963
2184.69 7036
2185.13 6997
2185.57 6993
2186.01 7107
2186.45 6912
2186.89 6734
2187.33 7220
2187.77 7279
2188.21 7433
2188.65 7377
2189.10 7980
2189.54 7807
2189.98 7797
2190.42 7756
2190.86 7549
2191.30 7567
2191.74 7620
2192.18 7450
2192.62 7366
2193.07 7647
2193.51 7242
2193.95 7207
2194.39 7391
2194.83 7449
2195.27 7234
2195.71 7089
2196.16 7521
2196.60 7159
2197.04 7285
2197.48 7124
2197.92 7465
2198.37 7369
2198.81 7469
2199.25 7530
2199.69 7062
2200.13 7234
2200.58 7288
2201.02 7185
2201.46 7247
2201.90 7089
2202.34 7182
2202.79 7005
2203.23 7123
2203.67 7191
2204.11 7407
2204.56 7087
2205.00 7010
2205.44 7129
2205.88 7120
2206.33 7309
2206.77 7307
2207.21 6897
2207.65 7505
2208.10 7337
2208.54 7197
2208.98 7315
2209.43 7438
2209.87 7352
2210.31 7630
2210.76 7665
2211.20 7540
2211.64 7285
2212.09 6999
2212.53 7119
2212.97 7215
2213.42 7228
2213.86 7083
2214.30 6976
2214.75 7175
2215.19 7136
2215.63 7231
2216.08 7098
2216.52 6947
2216.96 7176
2217.41 7400
2217.85 7335
2218.30 7093
2218.74 7033
2219.18 7282
2219.63 6978
2220.07 7134
2220.52 7216
2220.96 7052
2221.40 7060
2221.85 7073
2222.29 6873
2222.74 6821
2223.18 6806
2223.63 6981
2224.07 7379
2224.51 7215
2224.96 7797
2225.40 7803
2225.85 7553
2226.29 7707
2226.74 7881
2227.18 7926
2227.63 7731
2228.07 7794
2228.52 7913
2228.96 7959
2229.41 7802
2229.85 7698
2230.30 7605
2230.74 7451
2231.19 7546
2231.63 7264
2232.08 7492
2232.52 7537
2232.97 7470
2233.41 7453
2233.86 7680
2234.30 7612
2234.75 7810
2235.20 7688
2235.64 7568
2236.09 7701
2236.53 7940
2236.98 7860
2237.42 7669
2237.87 7623
2238.32 7687
2238.76 7448
2239.21 7239
2239.65 7595
2240.10 7547
2240.55 7194
2240.99 7205
2241.44 7060
2241.88 7129
2242.33 7216
2242.78 6871
2243.22 6950
2243.67 6950
2244.12 6915
2244.56 7223
2245.01 7127
2245.46 7062
2245.90 6765
2246.35 6882
2246.80 7212
2247.24 7145
2247.69 7155
2248.14 7078
2248.58 7227
2249.03 7049
2249.48 6696
2249.92 7239
2250.37 7203
2250.82 7285
2251.27 6845
2251.71 6873
2252.16 6858
2252.61 6998
2253.05 7091
2253.50 7100
2253.95 7189
2254.40 7319
2254.84 7347
2255.29 7174
2255.74 7123
2256.19 7021
2256.64 6792
2257.08 7044
2257.53 7454
2257.98 7007
2258.43 6881
2258.87 6931
2259.32 6995
2259.77 6759
2260.22 6716
2260.67 6989
2261.11 7082
2261.56 7403
2262.01 7250
2262.46 7391
2262.91 7651
2263.36 7905
2263.80 7805
2264.25 7616
2264.70 7715
2265.15 7840
2265.60 8117
2266.05 7975
2266.50 8223
2266.94 8636
2267.39 8296
2267.84 8334
2268.29 8333
2268.74 8286
2269.19 8153
2269.64 8243
2270.09 8263
2270.54 8055
2270.99 7913
2271.43 7975
2271.88 8140
2272.33 8154
2272.78 7914
2273.23 7748
2273.68 7963
2274.13 7752
2274.58 7605
2275.03 7503
2275.48 7403
2275.93 7550
2276.38 7340
2276.83 7453
2277.28 7685
2277.73 7339
2278.18 7210
2278.63 7418
2279.08 7410
2279.53 7535
2279.98 7422
2280.43 7481
2280.88 7700
2281.33 7762
2281.78 7732
2282.23 8144
2282.68 7921
2283.13 7995
2283.58 7962
2284.03 7885
2284.48 7629
2284.93 7506
2285.38 7826
2285.83 7583
2286.28 7576
2286.73 7188
2287.18 7266
2287.63 7559
2288.08 7454
2288.54 7617
2288.99 7741
2289.44 7928
2289.89 7985
2290.34 8258
2290.79 8807
2291.24 9073
2291.69 8854
2292.14 9121
2292.60 9374
2293.05 9319
2293.50 9383
2293.95 9410
2294.40 9423
2294.85 9364
2295.30 9097
2295.76 9043
2296.21 9272
2296.66 8917
2297.11 8757
2297.56 8768
2298.01 8701
2298.47 8595
2298.92 8154
2299.37 8209
2299.82 8082
2300.27 7826
2300.73 8016
2301.18 7893
2301.63 7814
2302.08 7711
2302.53 7653
2302.99 7790
2303.44 7612
2303.89 7396
2304.34 7786
2304.80 7974
2305.25 8002
2305.70 8330
2306.15 8178
2306.61 8138
2307.06 8184
2307.51 8311
2307.96 8271
2308.42 8186
2308.87 8044
2309.32 8106
2309.78 8160
2310.23 8259
2310.68 8106
2311.14 8114
2311.59 8412
2312.04 8176
2312.49 7890
2312.95 7995
2313.40 8087
2313.85 8037
2314.31 7833
2314.76 7775
2315.22 8070
2315.67 8024
2316.12 7551
2316.58 7484
2317.03 7720
2317.48 7561
2317.94 7628
2318.39 7356
2318.84 7609
2319.30 7604
2319.75 7695
2320.21 7783
2320.66 7702
2321.11 8017
2321.57 8000
2322.02 8230
2322.48 7994
2322.93 8037
2323.39 7749
2323.84 7558
2324.29 7587
2324.75 7717
2325.20 7779
2325.66 7677
2326.11 7672
2326.57 7699
2327.02 7919
2327.48 7858
2327.93 7984
2328.39 7940
2328.84 8036
2329.30 8433
2329.75 8530
2330.21 8286
2330.66 8296
2331.12 8292
2331.57 8361
2332.03 8332
2332.48 8297
2332.94 8423
2333.39 8431
2333.85 8280
2334.30 8120
2334.76 8340
2335.21 8542
2335.67 8463
2336.12 8491
2336.58 8075
2337.03 7980
2337.49 8009
2337.95 7965
2338.40 8062
2338.86 8308
2339.31 8727
2339.77 8981
2340.23 9027
2340.68 9389
2341.14 9570
2341.59 9754
2342.05 9519
2342.51 9736
2342.96 9815
2343.42 9418
2343.87 9271
2344.33 8892
2344.79 8771
2345.24 8691
2345.70 9073
2346.16 8869
2346.61 8934
2347.07 9156
2347.53 9044
2347.98 8778
2348.44 8829
2348.90 8768
2349.35 8570
2349.81 8768
2350.27 8798
2350.72 8678
2351.18 8659
2351.64 8306
2352.10 8466
2352.55 8413
2353.01 8443
2353.47 8241
2353.92 8132
2354.38 7608
2354.84 7988
2355.30 8023
2355.75 7674
2356.21 7588
2356.67 7734
2357.13 7640
2357.58 7655
2358.04 7854
2358.50 7812
2358.96 7904
2359.41 7975
2359.87 7548
2360.33 7680
2360.79 8055
2361.25 8165
2361.70 7998
2362.16 7850
2362.62 7825
2363.08 7879
2363.54 7544
2363.99 7602
2364.45 7753
2364.91 7768
2365.37 7632
2365.83 7623
2366.29 7986
2366.75 7961
2367.20 7899
2367.66 7973
2368.12 7941
2368.58 8036
2369.04 7869
2369.50 8177
2369.96 8611
2370.42 8657
2370.87 8177
2371.33 8002
2371.79 8291
2372.25 8129
2372.71 7986
2373.17 7956
2373.63 8038
2374.09 7929
2374.55 7588
2375.01 7504
2375.47 7790
2375.92 7613
2376.38 7566
2376.84 7826
2377.30 7931
2377.76 7859
2378.22 8085
2378.68 8333
2379.14 8575
2379.60 8801
2380.06 8419
2380.52 8735
2380.98 8799
2381.44 8556
2381.90 8487
2382.36 8639
2382.82 8841
2383.28 8710
2383.74 8410
2384.20 8529
2384.66 8512
2385.12 8184
2385.58 8138
2386.04 8182
2386.50 8379
2386.96 8240
2387.42 7729
2387.88 7497
2388.35 7852
2388.81 7714
2389.27 7619
2389.73 7589
2390.19 7521
2390.65 7507
2391.11 7622
2391.57 7586
2392.03 7766
2392.49 7803
2392.95 7678
2393.42 7532
2393.88 7620
2394.34 7782
2394.80 7810
2395.26 7642
2395.72 7590
2396.18 7677
2396.64 7578
2397.11 7406
2397.57 7438
2398.03 7574
2398.49 7554
2398.95 7389
2399.41 7439
2399.88 7619
2400.34 7576
2400.80 7569
2401.26 7563
2401.72 7509
2402.18 7525
2402.65 7635
2403.11 7264
2403.57 7539
2404.03 7486
2404.49 7500
2404.96 7401
2405.42 7454
2405.88 7326
2406.34 7397
2406.81 7624
2407.27 7516
2407.73 7405
2408.19 7372
2408.66 7651
2409.12 7622
2409.58 7747
2410.04 7670
2410.51 7185
2410.97 7376
2411.43 7603
2411.90 7693
2412.36 7474
2412.82 7329
2413.28 7594
2413.75 7288
2414.21 7306
2414.67 7271
2415.14 7645
2415.60 7806
2416.06 7915
2416.53 7850
2416.99 8003
2417.45 8197
2417.92 8492
2418.38 8881
2418.84 8782
2419.31 8857
2419.77 8996
2420.23 8831
2420.70 8949
2421.16 8874
2421.63 8940
2422.09 8638
2422.55 8580
2423.02 8617
2423.48 8468
2423.95 8361
2424.41 8274
2424.87 8271
2425.34 8214
2425.80 8093
2426.27 7769
2426.73 7359
2427.20 7648
2427.66 8106
2428.12 7725
2428.59 7950
2429.05 8035
2429.52 8068
2429.98 7808
2430.45 7699
2430.91 7691
2431.38 7664
2431.84 7835
2432.31 7969
2432.77 8025
2433.24 7772
2433.70 7974
2434.17 7892
2434.63 8104
2435.10 8116
2435.56 7855
2436.03 8074
2436.49 8215
2436.96 8005
2437.42 8089
2437.89 8207
2438.35 8399
2438.82 8015
2439.28 8279
2439.75 8526
2440.21 8872
2440.68 9086
2441.15 9399
2441.61 9281
2442.08 9140
2442.54 9285
2443.01 9037
2443.48 8906
2443.94 8557
2444.41 8444
2444.87 8142
2445.34 8290
2445.81 7889
2446.27 7590
2446.74 7570
2447.20 7550
2447.67 7450
2448.14 7614
2448.60 7569
2449.07 7502
2449.54 7243
2450.00 7075
2450.47 7330
2450.94 7518
2451.40 7384
2451.87 7428
2452.34 7479
2452.80 7599
2453.27 7494
2453.74 7517
2454.20 7373
2454.67 7434
2455.14 7497
2455.60 7819
2456.07 7765
2456.54 7650
2457.01 7840
2457.47 8202
2457.94 8267
2458.41 7749
2458.87 7815
2459.34 8145
2459.81 8047
2460.28 8037
2460.74 7850
2461.21 8014
2461.68 8020
2462.15 7569
2462.62 7588
2463.08 8002
2463.55 8080
2464.02 7713
2464.49 7614
2464.95 7675
2465.42 7918
2465.89 7777
2466.36 7716
2466.83 8064
2467.29 7882
2467.76 7676
2468.23 7768
2468.70 8148
2469.17 7978
2469.64 7831
2470.10 7565
2470.57 7677
2471.04 7884
2471.51 7709
2471.98 7532
2472.45 7470
2472.92 7518
2473.39 7246
2473.85 7211
2474.32 7332
2474.79 7332
2475.26 7367
2475.73 7298
2476.20 7171
2476.67 7278
2477.14 7563
2477.61 7531
2478.08 8012
2478.54 8624
2479.01 8991
2479.48 9309
2479.95 9563
2480.42 9677
2480.89 9641
2481.36 9613
2481.83 9658
2482.30 9702
2482.77 9646
2483.24 9388
2483.71 8706
2484.18 8515
2484.65 8242
2485.12 8108
2485.59 7851
2486.06 7645
2486.53 7520
2487.00 7354
2487.47 7320
2487.94 7566
2488.41 7446
2488.88 7459
2489.35 7479
2489.82 7269
2490.29 7264
2490.76 7609
2491.23 7557
2491.70 7267
2492.17 7266
2492.64 7419
2493.11 7541
2493.58 7682
2494.05 7966
2494.52 7975
2495.00 7807
2495.47 7827
2495.94 8157
2496.41 8046
2496.88 8041
2497.35 7963
2497.82 7800
2498.29 7699
2498.76 7732
2499.23 7606
2499.71 7690
2500.18 7637
2500.65 7978
2501.12 7618
2501.59 7495
2502.06 7471
2502.53 7339
2503.01 7124
2503.48 7656
2503.95 7727
2504.42 7748
2504.89 7124
2505.36 7337
2505.84 7432
2506.31 7446
2506.78 7654
2507.25 7691
2507.72 7744
2508.20 8283
2508.67 8310
2509.14 8386
2509.61 8036
2510.08 8219
2510.56 8734
2511.03 8681
2511.50 8575
2511.97 8559
2512.45 8369
2512.92 8440
2513.39 8374
2513.86 8146
2514.34 8122
2514.81 8062
2515.28 8040
2515.75 8023
2516.23 7926
2516.70 7791
2517.17 7982
2517.65 8055
2518.12 8096
2518.59 8160
2519.07 8161
2519.54 8234
2520.01 7952
2520.48 7499
2520.96 7718
2521.43 7592
2521.90 7570
2522.38 7360
2522.85 7146
2523.32 7425
2523.80 7368
2524.27 7516
2524.75 7583
2525.22 7461
2525.69 7472
2526.17 7651
2526.64 7476
2527.11 7289
2527.59 7466
2528.06 7626
2528.54 7359
2529.01 7376
2529.48 7603
2529.96 7506
2530.43 7750
2530.91 7469
2531.38 7708
2531.85 7563
2532.33 7606
2532.80 7743
2533.28 7688
2533.75 7593
2534.23 8094
2534.70 8065
2535.18 7782
2535.65 7787
2536.12 7752
2536.60 8137
2537.07 7787
2537.55 7672
2538.02 7668
2538.50 7678
2538.97 7518
2539.45 7654
2539.92 7667
2540.40 7922
2540.87 7727
2541.35 7801
2541.82 7617
2542.30 7720
2542.77 7687
2543.25 7831
2543.73 7677
2544.20 7660
2544.68 7647
2545.15 7515
2545.63 7368
2546.10 7611
2546.58 7990
2547.05 7808
2547.53 8485
2548.01 8586
2548.48 8556
2548.96 8927
2549.43 9149
2549.91 8911
2550.39 8715
2550.86 8465
2551.34 9185
2551.81 9065
2552.29 9043
2552.77 8778
2553.24 8854
2553.72 9246
2554.20 9426
2554.67 9454
2555.15 9677
2555.62 9642
2556.10 9714
2556.58 9991
2557.05 10010
2557.53 9859
2558.01 9767
2558.48 9692
2558.96 9712
2559.44 9084
2559.91 8567
2560.39 8358
2560.87 8248
2561.35 8306
2561.82 8094
2562.30 7643
2562.78 7638
2563.25 7825
2563.73 7669
2564.21 7731
2564.69 7742
2565.16 7832
2565.64 7658
2566.12 7359
2566.60 7488
2567.07 7643
2567.55 7871
2568.03 7644
2568.51 7624
2568.98 7512
2569.46 7411
2569.94 7444
2570.42 6941
2570.90 7548
2571.37 7826
2571.85 7586
2572.33 7881
2572.81 7747
2573.29 7673
2573.76 7827
2574.24 7704
2574.72 7876
2575.20 7734
2575.68 7767
2576.16 8050
2576.63 8043
2577.11 7644
2577.59 7845
2578.07 7883
2578.55 7873
2579.03 7740
2579.51 7713
2579.98 7872
2580.46 7675
2580.94 7504
2581.42 7572
2581.90 7745
2582.38 7828
2582.86 7911
2583.34 7568
2583.82 7553
2584.30 7663
2584.77 7785
2585.25 7813
2585.73 7871
2586.21 7682
2586.69 7792
2587.17 7881
2587.65 8028
2588.13 7958
2588.61 7925
2589.09 8034
2589.57 8101
2590.05 8247
2590.53 8155
2591.01 8209
2591.49 8302
2591.97 8290
2592.45 8585
2592.93 8606
2593.41 8905
2593.89 9081
2594.37 9039
2594.85 8745
2595.33 9124
2595.81 9196
2596.29 9355
2596.77 9035
2597.25 8838
2597.73 8967
2598.21 8875
2598.69 8668
2599.17 8227
2599.65 8038
2600.13 7779
2600.61 7825
2601.09 7892
2601.57 7553
2602.06 7502
2602.54 7376
2603.02 7254
2603.50 7312
2603.98 7287
2604.46 7284
2604.94 7331
2605.42 7344
2605.90 7541
2606.38 7517
2606.87 7936
2607.35 8049
2607.83 8047
2608.31 7728
2608.79 8103
2609.27 8430
2609.75 8757
2610.24 8567
2610.72 8792
2611.20 8708
2611.68 9171
2612.16 8829
2612.64 8448
2613.13 8287
2613.61 8191
2614.09 8094
2614.57 8268
2615.05 8165
2615.54 7912
2616.02 7636
2616.50 7514
2616.98 7668
2617.46 7872
2617.95 7718
2618.43 7529
2618.91 7488
2619.39 7509
2619.88 7364
2620.36 7397
2620.84 7152
2621.32 7114
2621.81 7402
2622.29 7294
2622.77 7564
2623.26 7548
2623.74 7454
2624.22 7434
2624.70 7452
2625.19 7673
2625.67 7780
2626.15 7672
2626.64 7631
2627.12 7676
2627.60 7693
2628.09 7576
2628.57 7567
2629.05 7445
2629.54 7356
2630.02 7302
2630.50 7535
2630.99 7644
2631.47 7751
2631.95 7964
2632.44 7999
2632.92 7972
2633.40 7821
2633.89 7952
2634.37 7966
2634.85 7862
2635.34 7890
2635.82 8061
2636.31 8051
2636.79 7858
2637.27 7799
2637.76 7667
2638.24 7387
2638.73 7230
2639.21 7371
2639.70 7469
2640.18 7686
2640.66 7749
2641.15 7551
2641.63 7732
2642.12 7745
2642.60 7721
2643.09 8076
2643.57 7806
2644.06 7632
2644.54 7763
2645.03 7624
2645.51 7481
2646.00 7496
2646.48 7478
2646.97 7667
2647.45 7678
2647.94 7792
2648.42 7744
2648.91 7918
2649.39 7938
2649.88 7569
2650.36 8017
2650.85 7851
2651.33 7844
2651.82 7679
2652.30 7689
2652.79 7642
2653.27 7148
2653.76 7508
2654.24 7577
2654.73 7531
2655.22 7691
2655.70 7531
2656.19 7747
2656.67 7733
2657.16 7566
2657.65 7337
2658.13 7712
2658.62 7555
2659.10 7490
2659.59 7387
2660.08 7407
2660.56 7505
2661.05 7217
2661.53 6907
2662.02 6937
2662.51 7234
2662.99 7273
2663.48 7210
2663.97 7528
2664.45 7114
2664.94 7572
2665.43 7681
2665.91 7395
2666.40 7461
2666.89 7549
2667.37 7731
2667.86 7505
2668.35 7698
2668.83 7509
2669.32 7565
2669.81 7818
2670.29 7638
2670.78 7257
2671.27 7299
2671.76 7517
2672.24 7589
2672.73 7585
2673.22 8041
2673.71 8344
2674.19 8248
2674.68 8510
2675.17 8536
2675.66 8903
2676.14 8618
2676.63 8642
2677.12 9064
2677.61 8817
2678.09 8775
2678.58 8821
2679.07 8768
2679.56 9012
2680.05 8928
2680.53 9030
2681.02 9506
2681.51 9533
2682.00 9771
2682.49 9570
2682.97 9589
2683.46 9662
2683.95 9618
2684.44 9795
2684.93 10072
2685.42 10075
2685.91 9807
2686.39 9605
2686.88 9455
2687.37 9425
2687.86 8884
2688.35 8658
2688.84 8531
2689.33 8339
2689.81 8434
2690.30 8214
2690.79 7930
2691.28 7667
2691.77 7898
2692.26 7959
2692.75 7789
2693.24 7781
2693.73 8114
2694.22 8062
2694.71 7844
2695.20 7886
2695.68 7984
2696.17 8254
2696.66 8236
2697.15 8180
2697.64 7973
2698.13 7946
2698.62 8173
2699.11 8334
2699.60 8404
2700.09 8404
2700.58 8437
2701.07 8415
2701.56 8436
2702.05 8720
2702.54 8716
2703.03 8234
2703.52 8441
2704.01 8702
2704.50 8629
2704.99 8509
2705.48 8502
2705.97 8330
2706.46 8247
2706.95 8338
2707.44 8115
2707.93 7937
2708.42 7898
2708.92 8087
2709.41 7814
2709.90 7874
2710.39 8265
2710.88 7956
2711.37 8041
2711.86 7906
2712.35 7904
2712.84 7777
2713.33 7614
2713.82 7828
2714.31 8074
2714.81 7829
2715.30 7755
2715.79 7723
2716.28 7872
2716.77 7859
2717.26 7866
2717.75 7866
2718.24 7962
2718.74 7991
2719.23 8202
2719.72 7940
2720.21 7970
2720.70 8054
2721.19 8386
2721.69 8663
2722.18 8699
2722.67 8791
2723.16 8669
2723.65 8785
2724.15 8938
2724.64 8687
2725.13 8621
2725.62 8697
2726.11 8643
2726.61 8580
2727.10 8395
2727.59 8094
2728.08 7803
2728.58 7569
2729.07 7677
2729.56 7389
2730.05 7612
2730.55 7745
2731.04 7486
2731.53 7401
2732.02 7481
2732.52 7475
2733.01 7493
2733.50 7355
2733.99 7529
2734.49 7513
2734.98 7562
2735.47 7635
2735.97 7717
2736.46 7761
2736.95 7819
2737.45 7715
2737.94 7688
2738.43 7852
2738.93 7792
2739.42 7792
2739.91 7918
2740.41 7885
2740.90 7950
2741.39 7940
2741.89 7563
2742.38 7391
2742.87 7438
2743.37 7308
2743.86 7209
2744.36 7485
2744.85 7593
2745.34 7129
2745.84 7201
2746.33 7395
2746.82 7357
2747.32 7514
2747.81 7423
2748.31 7204
2748.80 7376
2749.30 7322
2749.79 7206
2750.28 7541
2750.78 7527
2751.27 7096
2751.77 7096
2752.26 7249
2752.76 7289
2753.25 7174
2753.75 7175
2754.24 7453
2754.74 7527
2755.23 7620
2755.72 7839
2756.22 7753
2756.71 7842
2757.21 7575
2757.70 7584
2758.20 7599
2758.69 7691
2759.19 7705
2759.69 7544
2760.18 7571
2760.68 7739
2761.17 7708
2761.67 7913
2762.16 7758
2762.66 7446
2763.15 7392
2763.65 7246
2764.14 7348
2764.64 7287
2765.14 7057
2765.63 7078
2766.13 7375
2766.62 7192
2767.12 7413
2767.61 7225
2768.11 7208
2768.61 7126
2769.10 6879
2769.60 7126
2770.09 7103
2770.59 7387
2771.09 7587
2771.58 7247
2772.08 7387
2772.58 7575
2773.07 7882
2773.57 7752
2774.06 7840
2774.56 7812
2775.06 7761
2775.55 8076
2776.05 8095
2776.55 7768
2777.04 7913
2777.54 7978
2778.04 8114
2778.54 8106
2779.03 7931
2779.53 7818
2780.03 7793
2780.52 7747
2781.02 7824
2781.52 7995
2782.01 7977
2782.51 7805
2783.01 7724
2783.51 7561
2784.00 7688
2784.50 7979
2785.00 7808
2785.50 7824
2785.99 8024
2786.49 7663
2786.99 7868
2787.49 8072
2787.98 7681
2788.48 7719
2788.98 7534
2789.48 7601
2789.98 7668
2790.47 7813
2790.97 7909
2791.47 7690
2791.97 7511
2792.47 7570
2792.96 7728
2793.46 7830
2793.96 7558
2794.46 7908
2794.96 8014
2795.46 8547
2795.95 8814
2796.45 9039
2796.95 9510
2797.45 9939
2797.95 10034
2798.45 10089
2798.95 10161
2799.44 10269
2799.94 10087
2800.44 9893
2800.94 9655
2801.44 9583
2801.94 9362
2802.44 9181
2802.94 9151
2803.44 9279
2803.93 8810
2804.43 8285
2804.93 8518
2805.43 8421
2805.93 8529
2806.43 8682
2806.93 8877
2807.43 9511
2807.93 9704
2808.43 9971
2808.93 10194
2809.43 10469
2809.93 10528
2810.43 10537
2810.93 10673
2811.43 10542
2811.93 10521
2812.43 10375
2812.93 10126
2813.43 9824
2813.93 9680
2814.43 9140
2814.93 8609
2815.43 8518
2815.93 8376
2816.43 8112
2816.93 8047
2817.43 8305
2817.93 8382
2818.43 8516
2818.93 8604
2819.43 8506
2819.93 8540
2820.43 8863
2820.93 8918
2821.43 8598
2821.93 8459
2822.43 8427
2822.94 8444
2823.44 8414
2823.94 8291
2824.44 8385
2824.94 8445
2825.44 8536
2825.94 8192
2826.44 8438
2826.94 8400
2827.44 8284
2827.95 8402
2828.45 8319
2828.95 8258
2829.45 8071
2829.95 8099
2830.45 8401
2830.95 8138
2831.46 8167
2831.96 8383
2832.46 8361
2832.96 8435
2833.46 8411
2833.97 8432
2834.47 8607
2834.97 8845
2835.47 8973
2835.97 8879
2836.47 9016
2836.98 9210
2837.48 9113
2837.98 9084
2838.48 9232
2838.99 8984
2839.49 8821
2839.99 8760
2840.49 8653
2841.00 8351
2841.50 8200
2842.00 8678
2842.50 8217
2843.01 8181
2843.51 8290
2844.01 8314
2844.51 8359
2845.02 8504
2845.52 8421
2846.02 8873
2846.52 8981
2847.03 8950
2847.53 9273
2848.03 9501
2848.54 9578
2849.04 9398
2849.54 9243
2850.05 9195
2850.55 9332
2851.05 9102
2851.56 8655
2852.06 8738
2852.56 8466
2853.07 7980
2853.57 7952
2854.07 7938
2854.58 7628
2855.08 7639
2855.59 7706
2856.09 7611
2856.59 7808
2857.10 7815
2857.60 8101
2858.10 8075
2858.61 8120
2859.11 7845
2859.62 8102
2860.12 8303
2860.63 7864
2861.13 7769
2861.63 7539
2862.14 7805
2862.64 8050
2863.15 7757
2863.65 7674
2864.16 7654
2864.66 7713
2865.16 7734
2865.67 7699
2866.17 7728
2866.68 7584
2867.18 7475
2867.69 7637
2868.19 7567
2868.70 8044
2869.20 7931
2869.71 7675
2870.21 8011
2870.72 8245
2871.22 8119
2871.73 7887
2872.23 7938
2872.74 8089
2873.24 7883
2873.75 7812
2874.25 8096
2874.76 8259
2875.27 8315
2875.77 8185
2876.28 8251
2876.78 8145
2877.29 8044
2877.79 8045
2878.30 8093
2878.81 8529
2879.31 8552
2879.82 8236
2880.32 8267
2880.83 8446
2881.33 8909
2881.84 9109
2882.35 9135
2882.85 9378
2883.36 9510
2883.87 9538
2884.37 9562
2884.88 9626
2885.38 9546
2885.89 9773
2886.40 10118
2886.90 10058
2887.41 10378
2887.92 10426
2888.42 10427
2888.93 10435
2889.44 10361
2889.94 10385
2890.45 10147
2890.96 9984
2891.46 9421
2891.97 9109
2892.48 9038
2892.98 8826
2893.49 8660
2894.00 8278
2894.51 8098
2895.01 8473
2895.52 8137
2896.03 8255
2896.54 8332
2897.04 8182
2897.55 8508
2898.06 8697
2898.57 8579
2899.07 8604
2899.58 8239
2900.09 8635
2900.60 8433
2901.10 8563
2901.61 8459
2902.12 8285
2902.63 8250
2903.13 8717
2903.64 8757
2904.15 8822
2904.66 8767
2905.17 8962
2905.68 8738
2906.18 8637
2906.69 8499
2907.20 8605
2907.71 8830
2908.22 8729
2908.72 8496
2909.23 8539
2909.74 8798
2910.25 8679
2910.76 8688
2911.27 8474
2911.78 8550
2912.28 8440
2912.79 8509
2913.30 8758
2913.81 8950
2914.32 8596
2914.83 8726
2915.34 8930
2915.85 8768
2916.36 8705
2916.87 8654
2917.37 8499
2917.88 8719
2918.39 8671
2918.90 8774
2919.41 8528
2919.92 8917
2920.43 9176
2920.94 9240
2921.45 9363
2921.96 9330
2922.47 9415
2922.98 9336
2923.49 9541
2924.00 9826
2924.51 10045
2925.02 10322
2925.53 10371
2926.04 10448
2926.55 10613
2927.06 10678
2927.57 10670
2928.08 10610
2928.59 10157
2929.10 10280
2929.61 9966
2930.12 9586
2930.63 9370
2931.14 9034
2931.65 8575
2932.16 8282
2932.67 8328
2933.18 8429
2933.69 8167
2934.20 8077
2934.71 8115
2935.22 8171
2935.73 8151
2936.24 8310
2936.76 8441
2937.27 8057
2937.78 8033
2938.29 8381
2938.80 8425
2939.31 8073
2939.82 8101
2940.33 8225
2940.84 8163
2941.36 8095
2941.87 8171
2942.38 8382
2942.89 8395
2943.40 8256
2943.91 8476
2944.42 8722
2944.94 8834
2945.45 9109
2945.96 9342
2946.47 9448
2946.98 9546
2947.49 9923
2948.01 9948
2948.52 9898
2949.03 10001
2949.54 9828
2950.05 9526
2950.57 9238
2951.08 9063
2951.59 9069
2952.10 8826
2952.61 8911
2953.13 8678
2953.64 8735
2954.15 8686
2954.66 8919
2955.18 8547
2955.69 8623
2956.20 8812
2956.71 8800
2957.23 8573
2957.74 8534
2958.25 8670
2958.76 8747
2959.28 9063
2959.79 8791
2960.30 8527
2960.82 8611
2961.33 8969
2961.84 9144
2962.36 9230
2962.87 9061
2963.38 9061
2963.89 9330
2964.41 9514
2964.92 9632
2965.43 9392
2965.95 9215
2966.46 8873
2966.97 9000
2967.49 8891
2968.00 8841
2968.52 8616
2969.03 8295
2969.54 8062
2970.06 8157
2970.57 8153
2971.08 8104
2971.60 7916
2972.11 7749
2972.63 7733
2973.14 8122
2973.65 8153
2974.17 8032
2974.68 8303
2975.20 7950
2975.71 7667
2976.23 7997
2976.74 8003
2977.25 8004
2977.77 7963
2978.28 8092
2978.80 7810
2979.31 8063
2979.83 8345
2980.34 8071
2980.86 7928
2981.37 7953
2981.89 7951
2982.40 8177
2982.91 8403
2983.43 8517
2983.94 8544
2984.46 8776
2984.97 8627
2985.49 8690
2986.00 8654
2986.52 8827
2987.04 9084
2987.55 9106
2988.07 8816
2988.58 8645
2989.10 8630
2989.61 8645
2990.13 8712
2990.64 8629
2991.16 8745
2991.67 8710
2992.19 8803
2992.71 8659
2993.22 8774
2993.74 8553
2994.25 8449
2994.77 8798
2995.28 9013
2995.80 8877
2996.32 9122
2996.83 9241
2997.35 9267
2997.87 9359
2998.38 9431
2998.90 9616
2999.41 9660
2999.93 9945
3000.45 9752
3000.96 9618
3001.48 9807
3002.00 9507
3002.51 9175
3003.03 9190
3003.55 9016
3004.06 8969
3004.58 8866
3005.10 9102
3005.61 9404
3006.13 9412
3006.65 9384
3007.16 8919
3007.68 9092
3008.20 8989
3008.71 8936
3009.23 8978
3009.75 8932
3010.27 8858
3010.78 8238
3011.30 8378
3011.82 7991
3012.34 8033
3012.85 7967
3013.37 7936
3013.89 7977
3014.41 8132
3014.92 8118
3015.44 7832
3015.96 8131
3016.48 8314
3016.99 8209
3017.51 8262
3018.03 8270
3018.55 8426
3019.07 8510
3019.58 8437
3020.10 8640
3020.62 8661
3021.14 8548
3021.66 8561
3022.17 8760
3022.69 8706
3023.21 8798
3023.73 8792
3024.25 9004
3024.77 9312
3025.28 9309
3025.80 9135
3026.32 9365
3026.84 9355
3027.36 9436
3027.88 9290
3028.40 8788
3028.92 8705
3029.43 8712
3029.95 8848
3030.47 8527
3030.99 8148
3031.51 8300
3032.03 8218
3032.55 8324
3033.07 7945
3033.59 8232
3034.11 8273
3034.63 8183
3035.15 8334
3035.66 8199
3036.18 8316
3036.70 8386
3037.22 8587
3037.74 8454
3038.26 8637
3038.78 8537
3039.30 8730
3039.82 8572
3040.34 8299
3040.86 8310
3041.38 8221
3041.90 7994
3042.42 7738
3042.94 8000
3043.46 8227
3043.98 7837
3044.50 7734
3045.02 7785
3045.54 7946
3046.06 7890
3046.58 7893
3047.10 7919
3047.62 8269
3048.14 8085
3048.66 7895
3049.18 8111
3049.71 8018
3050.23 8255
3050.75 8042
3051.27 7834
3051.79 7956
3052.31 7974
3052.83 7847
3053.35 7681
3053.87 7672
3054.39 7740
3054.91 7744
3055.43 7489
3055.96 7589
3056.48 7812
3057.00 7961
3057.52 7863
3058.04 7457
3058.56 7644
3059.08 7900
3059.61 7932
3060.13 7536
3060.65 7775
3061.17 7923
3061.69 8012
3062.21 8046
3062.73 8163
3063.26 8256
3063.78 7909
3064.30 7964
3064.82 8146
3065.34 7946
3065.87 7853
3066.39 8053
3066.91 7799
3067.43 8030
3067.95 7751
3068.48 7927
3069.00 8112
3069.52 8107
3070.04 8155
3070.57 7954
3071.09 7957
3071.61 7889
3072.13 7914
3072.66 8044
3073.18 8392
3073.70 8187
3074.22 8114
3074.75 8203
3075.27 8350
3075.79 8305
3076.32 8449
3076.84 8483
3077.36 8389
3077.88 8329
3078.41 8148
3078.93 8182
3079.45 8435
3079.98 8535
3080.50 8097
3081.02 8192
3081.55 8289
3082.07 8561
3082.59 8421
3083.12 8483
3083.64 8244
3084.16 8049
3084.69 8131
3085.21 8066
3085.73 8153
3086.26 8329
3086.78 8377
3087.31 8085
3087.83 7988
3088.35 8099
3088.88 8242
3089.40 8227
3089.93 7719
3090.45 7599
3090.97 7954
3091.50 7648
3092.02 7806
3092.55 7920
3093.07 7822
3093.60 7853
3094.12 7931
3094.64 7665
3095.17 8137
3095.69 8304
3096.22 8313
3096.74 8302
3097.27 8424
3097.79 8827
3098.32 9052
3098.84 9027
3099.37 8828
3099.89 8802
3100.42 9003
3100.94 8844
3101.47 9190
3101.99 9716
3102.52 9797
3103.04 9904
3103.57 10381
3104.09 10132
3104.62 10524
3105.14 10761
3105.67 10518
3106.19 10351
3106.72 10140
3107.24 9971
3107.77 9443
3108.29 8937
3108.82 9124
3109.35 8827
3109.87 8508
3110.40 8495
3110.92 8334
3111.45 8649
3111.98 8508
3112.50 8533
3113.03 8525
3113.55 8342
3114.08 8387
3114.61 8356
3115.13 8347
3115.66 7871
3116.18 7929
3116.71 7910
3117.24 7877
3117.76 7769
3118.29 7793
3118.82 7684
3119.34 8063
3119.87 8033
3120.40 7787
3120.92 7541
3121.45 7646
3121.98 7835
3122.50 7737
3123.03 8098
3123.56 8134
3124.08 7923
3124.61 7977
3125.14 7969
3125.66 7896
3126.19 7903
3126.72 7601
3127.25 7687
3127.77 7853
3128.30 7779
3128.83 8034
3129.36 7674
3129.88 7859
3130.41 7769
3130.94 7667
3131.46 7526
3131.99 7621
3132.52 7807
3133.05 7669
3133.58 7753
3134.10 7326
3134.63 6971
3135.16 7244
3135.69 7754
3136.21 7814
3136.74 7765
3137.27 7701
3137.80 7650
3138.33 7848
3138.86 7793
3139.38 7740
3139.91 7562
3140.44 7885
3140.97 7959
3141.50 7685
3142.03 7873
3142.55 7848
3143.08 7666
3143.61 7316
3144.14 7488
3144.67 7298
3145.20 7185
3145.73 7431
3146.25 7628
3146.78 7359
3147.31 7437
3147.84 7801
3148.37 7880
3148.90 8122
3149.43 8050
3149.96 7949
3150.49 8069
3151.02 8063
3151.54 8057
3152.07 7943
3152.60 7968
3153.13 7998
3153.66 7679
3154.19 7543
3154.72 7488
3155.25 7454
3155.78 7472
3156.31 7714
3156.84 7515
3157.37 7430
3157.90 7418
3158.43 7504
3158.96 7554
3159.49 7315
3160.02 7493
3160.55 7693
3161.08 7615
3161.61 7531
3162.14 7540
3162.67 7359
3163.20 7079
3163.73 7340
3164.26 7105
3164.79 7235
3165.32 7431
3165.85 7273
3166.38 7312
3166.91 7456
3167.44 7225
3167.97 7037
3168.50 7431
3169.03 7541
3169.57 7374
3170.10 7118
3170.63 7090
3171.16 7256
3171.69 7162
3172.22 7002
3172.75 7143
3173.28 7378
3173.81 7103
3174.34 7096
3174.88 7318
3175.41 7377
3175.94 7464
3176.47 7456
3177.00 7473
3177.53 7589
3178.06 7518
3178.60 7518
3179.13 7526
3179.66 7309
3180.19 7582
3180.72 7837
3181.25 7490
3181.79 7576
3182.32 7698
3182.85 7483
3183.38 7521
3183.91 7317
3184.44 7363
3184.98 7418
3185.51 7076
3186.04 7162
3186.57 7199
3187.11 7277
3187.64 7267
3188.17 7546
3188.70 7339
3189.24 7463
3189.77 7235
3190.30 7206
3190.83 7229
3191.37 7456
3191.90 7384
3192.43 7461
3192.96 7607
3193.50 7549
3194.03 7387
3194.56 7263
3195.09 7420
3195.63 7479
3196.16 7487
3196.69 7512
3197.23 7741
3197.76 7788
3198.29 7649
3198.83 7471
3199.36 7828
3199.89 7642
3200.43 7824
3200.96 7731
3201.49 7573
3202.03 7763
3202.56 8432
3203.09 8264
3203.63 8386
3204.16 8439
3204.69 8313
3205.23 8161
3205.76 8338
3206.30 8252
3206.83 8078
3207.36 7674
3207.90 7962
3208.43 8020
3208.97 7997
3209.50 8058
3210.03 8278
3210.57 8261
3211.10 8688
3211.64 8864
3212.17 8841
3212.70 9396
3213.24 9405
3213.77 9112
3214.31 8955
3214.84 8747
3215.38 8665
3215.91 8188
3216.45 8177
3216.98 8186
3217.52 8229
3218.05 7970
3218.59 7718
3219.12 7480
3219.66 7746
3220.19 8096
3220.73 8014
3221.26 7701
3221.80 7778
3222.33 7896
3222.87 7860
3223.40 7760
3223.94 7986
3224.47 8330
3225.01 8330
3225.54 8149
3226.08 7937
3226.61 8060
3227.15 8262
3227.69 8058
3228.22 8054
3228.76 8072
3229.29 7895
3229.83 7857
3230.36 7463
3230.90 7592
3231.44 7484
3231.97 7321
3232.51 7521
3233.04 7595
3233.58 7410
3234.12 7590
3234.65 7578
3235.19 7649
3235.72 7770
3236.26 7845
3236.80 7731
3237.33 7654
3237.87 7711
3238.41 7613
3238.94 7870
3239.48 7886
3240.02 8073
3240.55 8271
3241.09 8438
3241.63 7995
3242.16 8072
3242.70 8161
3243.24 8302
3243.77 7921
3244.31 7973
3244.85 8173
3245.39 8036
3245.92 7926
3246.46 8024
3247.00 8170
3247.53 8154
3248.07 7994
3248.61 7843
3249.15 8079
3249.68 8233
3250.22 8325
3250.76 8190
3251.30 8046
3251.83 8018
3252.37 8102
3252.91 7997
3253.45 7887
3253.98 7985
3254.52 7770
3255.06 7745
3255.60 7983
3256.14 8158
3256.67 8312
3257.21 8049
3257.75 8074
3258.29 8240
3258.83 8323
3259.37 8221
3259.90 8208
3260.44 8181
3260.98 8234
3261.52 8457
3262.06 8229
3262.60 8548
3263.13 8611
3263.67 8589
3264.21 8708
3264.75 9169
3265.29 9413
3265.83 9347
3266.37 9303
3266.91 9618
3267.44 9917
3267.98 10011
3268.52 9960
3269.06 10052
3269.60 10169
3270.14 9833
3270.68 9660
3271.22 9491
3271.76 8979
3272.30 8920
3272.84 8772
3273.38 8346
3273.91 8288
3274.45 8216
3274.99 8399
3275.53 8442
3276.07 8353
3276.61 8121
3277.15 8462
3277.69 8697
3278.23 8676
3278.77 8622
3279.31 8473
3279.85 8464
3280.39 8651
3280.93 8667
3281.47 8544
3282.01 8533
3282.55 8679
3283.09 8597
3283.63 8544
3284.17 8349
3284.71 8508
3285.25 8583
3285.79 8575
3286.33 8742
3286.87 8782
3287.42 9193
3287.96 9260
3288.50 9119
3289.04 8736
3289.58 8956
3290.12 8688
3290.66 8657
3291.20 8695
3291.74 8771
3292.28 8782
3292.82 8640
3293.36 8871
3293.91 9094
3294.45 9522
3294.99 9456
3295.53 9691
3296.07 9880
3296.61 10114
3297.15 9868
3297.69 9828
3298.24 9995
3298.78 9815
3299.32 9624
3299.86 9703
3300.40 9377
3300.94 9059
3301.49 8963
3302.03 8937
3302.57 8927
3303.11 8966
3303.65 8610
3304.19 8782
3304.74 8778
3305.28 8669
3305.82 8876
3306.36 8753
3306.90 8616
3307.45 8597
3307.99 8220
3308.53 7985
3309.07 8314
3309.62 8444
3310.16 8190
3310.70 8180
3311.24 8166
3311.79 8378
3312.33 8229
3312.87 8256
3313.41 8417
3313.96 8286
3314.50 8307
3315.04 8359
3315.59 8230
3316.13 8609
3316.67 8972
3317.21 9051
3317.76 8995
3318.30 9012
3318.84 8879
3319.39 9205
3319.93 9153
3320.47 9279
3321.02 9282
3321.56 9378
3322.10 9354
3322.65 9634
3323.19 9452
3323.73 9326
3324.28 9337
3324.82 9469
3325.36 9560
3325.91 9504
3326.45 9398
3327.00 9173
3327.54 9085
3328.08 9036
3328.63 8834
3329.17 8714
3329.72 8972
3330.26 8756
3330.80 8770
3331.35 8921
3331.89 8821
3332.44 9067
3332.98 9341
3333.53 9516
3334.07 10104
3334.61 10255
3335.16 10591
3335.70 10591
3336.25 10661
3336.79 10871
3337.34 11021
3337.88 11228
3338.43 11170
3338.97 11027
3339.52 11125
3340.06 10898
3340.61 10693
3341.15 10640
3341.70 10350
3342.24 9801
3342.79 9485
3343.33 9251
3343.88 8869
3344.42 8758
3344.97 8558
3345.51 8547
3346.06 8327
3346.60 8014
3347.15 8156
3347.69 8214
3348.24 8025
3348.78 8070
3349.33 8085
3349.88 8307
3350.42 8372
3350.97 8357
3351.51 8211
3352.06 8242
3352.61 8469
3353.15 8509
3353.70 8518
3354.24 8564
3354.79 8746
3355.34 8628
3355.88 8329
3356.43 8729
3356.97 8700
3357.52 8527
3358.07 8688
3358.61 8605
3359.16 8380
3359.71 8389
3360.25 7990
3360.80 7910
3361.35 8085
3361.89 8167
3362.44 8162
3362.99 8157
3363.53 7933
3364.08 7732
3364.63 7864
3365.17 8063
3365.72 8137
3366.27 7992
3366.81 7901
3367.36 7712
3367.91 7729
3368.46 7589
3369.00 7727
3369.55 7658
3370.10 7932
3370.64 8081
3371.19 7864
3371.74 8035
3372.29 8142
3372.83 8486
3373.38 8487
3373.93 8829
3374.48 8707
3375.03 8894
3375.57 8943
3376.12 8995
3376.67 8916
3377.22 8830
3377.76 8675
3378.31 8514
3378.86 7949
3379.41 7708
3379.96 7626
3380.50 7727
3381.05 7627
3381.60 7520
3382.15 7331
3382.70 7453
3383.25 7340
3383.79 7292
3384.34 7017
3384.89 7099
3385.44 7405
3385.99 7527
3386.54 7428
3387.09 7631
3387.64 7470
3388.18 7386
3388.73 7443
3389.28 7478
3389.83 7537
3390.38 7402
3390.93 7482
3391.48 7536
3392.03 7643
3392.58 7545
3393.13 7594
3393.67 7593
3394.22 7517
3394.77 7488
3395.32 7551
3395.87 7635
3396.42 7558
3396.97 7599
3397.52 7374
3398.07 7326
3398.62 7383
3399.17 7264
3399.72 7310
3400.27 7247
3400.82 6964
3401.37 6875
3401.92 7084
3402.47 7045
3403.02 6923
3403.57 7037
3404.12 7195
3404.67 6976
3405.22 6802
3405.77 6722
3406.32 6935
3406.87 7084
3407.42 6860
3407.97 6812
3408.52 6513
3409.07 6921
3409.62 6704
3410.17 6819
3410.72 7017
3411.27 6805
3411.82 6987
3412.38 6988
3412.93 7091
3413.48 7278
3414.03 7525
3414.58 7428
3415.13 7228
3415.68 7073
3416.23 7176
3416.78 7137
3417.33 7001
3417.89 6705
3418.44 6665
3418.99 6969
3419.54 6773
3420.09 7002
3420.64 6826
3421.19 6758
3421.74 6982
3422.30 6809
3422.85 6758
3423.40 7022
3423.95 7029
3424.50 7019
3425.05 6932
3425.61 6982
3426.16 7122
3426.71 7236
3427.26 6947
3427.81 7166
3428.37 7066
3428.92 6740
3429.47 7009
3430.02 6693
3430.58 6788
3431.13 6814
3431.68 6654
3432.23 6961
3432.78 6990
3433.34 7046
3433.89 6993
3434.44 6872
3434.99 6982
3435.55 7043
3436.10 6934
3436.65 6851
3437.21 6822
3437.76 6811
3438.31 6790
3438.86 6799
3439.42 6939
3439.97 6796
3440.52 7204
3441.08 7036
3441.63 7202
3442.18 7312
3442.74 7096
3443.29 6943
3443.84 7110
3444.40 7290
3444.95 6916
3445.50 6726
3446.06 6984
3446.61 6903
3447.16 6631
3447.72 6604
3448.27 6580
3448.82 6618
3449.38 6709
3449.93 6767
3450.48 6986
3451.04 6718
3451.59 6590
3452.15 6873
3452.70 6666
3453.25 6672
3453.81 6819
3454.36 6623
3454.92 6670
3455.47 6826
3456.03 6744
3456.58 6704
3457.13 6835
3457.69 6846
3458.24 6706
3458.80 6635
3459.35 6735
3459.91 6785
3460.46 6783
3461.02 6771
3461.57 6618
3462.13 6823
3462.68 6657
3463.24 6737
3463.79 6846
3464.34 6745
3464.90 6793
3465.46 6738
3466.01 7192
3466.57 7343
3467.12 7188
3467.68 6792
3468.23 6792
3468.79 6889
3469.34 6889
3469.90 6906
3470.45 6876
3471.01 6983
3471.56 6871
3472.12 7031
3472.67 7128
3473.23 7017
3473.79 6985
3474.34 7026
3474.90 6713
3475.45 6947
3476.01 6893
3476.56 7129
3477.12 7064
3477.68 6999
3478.23 7104
3478.79 7372
3479.35 7325
3479.90 7509
3480.46 7578
3481.01 7681
3481.57 7917
3482.13 7707
3482.68 7375
3483.24 7278
3483.80 7450
3484.35 7381
3484.91 7354
3485.47 7310
3486.02 7465
3486.58 7345
3487.14 7327
3487.69 7320
3488.25 7360
3488.81 7426
3489.36 7299
3489.92 7514
3490.48 7928
3491.03 7908
3491.59 8136
3492.15 8603
3492.71 9081
3493.26 9282
3493.82 9505
3494.38 9695
3494.94 9440
3495.49 9073
3496.05 9067
3496.61 8780
3497.17 8869
3497.72 8742
3498.28 8688
3498.84 9097
3499.40 9198
3499.95 9507
3500.51 10087
3501.07 10206
3501.63 10179
3502.19 10121
3502.74 10212
3503.30 9989
3503.86 9815
3504.42 10079
3504.98 9970
3505.53 9617
3506.09 9666
3506.65 9706
3507.21 9809
3507.77 9576
3508.33 9151
3508.88 8997
3509.44 9005
3510.00 9164
3510.56 8563
3511.12 8254
3511.68 8152
3512.24 8017
3512.80 8037
3513.35 8114
3513.91 8133
3514.47 7867
3515.03 7816
3515.59 7464
3516.15 7540
3516.71 7851
3517.27 7436
3517.83 7444
3518.39 8058
3518.95 7676
3519.50 7677
3520.06 8009
3520.62 7982
3521.18 8128
3521.74 8294
3522.30 8201
3522.86 8285
3523.42 8588
3523.98 8544
3524.54 8726
3525.10 8839
3525.66 8806
3526.22 8639
3526.78 8894
3527.34 8606
3527.90 8279
3528.46 8067
3529.02 8072
3529.58 7746
3530.14 7780
3530.70 7395
3531.26 7306
3531.82 7601
3532.38 7511
3532.94 7494
3533.50 7547
3534.06 7489
3534.62 7354
3535.18 7401
3535.75 7571
3536.31 7749
3536.87 7631
3537.43 7623
3537.99 7695
3538.55 7669
3539.11 7779
3539.67 7602
3540.23 7594
3540.79 7758
3541.35 7575
3541.92 7830
3542.48 7765
3543.04 7722
3543.60 8284
3544.16 8263
3544.72 8105
3545.28 8545
3545.84 8241
3546.41 8108
3546.97 7839
3547.53 7822
3548.09 7392
3548.65 7302
3549.21 7072
3549.78 7137
3550.34 7203
3550.90 7228
3551.46 7259
3552.02 7280
3552.59 6998
3553.15 7223
3553.71 7111
3554.27 6904
3554.83 7132
3555.40 7241
3555.96 7057
3556.52 7117
3557.08 6934
3557.65 7076
3558.21 7245
3558.77 7090
3559.33 7143
3559.90 7016
3560.46 6997
3561.02 6922
3561.58 7170
3562.15 7403
3562.71 7514
3563.27 7452
3563.83 7341
3564.40 7221
3564.96 7202
3565.52 7318
3566.09 7335
3566.65 7188
3567.21 7233
3567.78 7055
3568.34 6686
3568.90 6622
3569.47 6536
3570.03 6678
3570.59 6782
3571.16 6677
3571.72 6570
3572.28 6849
3572.85 6591
3573.41 6736
3573.97 6864
3574.54 7087
3575.10 6999
3575.66 7022
3576.23 6857
3576.79 6981
3577.36 7055
3577.92 7084
3578.48 6984
3579.05 7160
3579.61 7392
3580.18 7271
3580.74 6895
3581.31 6828
3581.87 6827
3582.43 6863
3583.00 7079
3583.56 7010
3584.13 6911
3584.69 7038
3585.26 6996
3585.82 6979
3586.39 6771
3586.95 6837
3587.52 6513
3588.08 6886
3588.64 6878
3589.21 6633
3589.77 6577
3590.34 6886
3590.90 6687
3591.47 6642
3592.03 6990
3592.60 7084
3593.17 7120
3593.73 6995
3594.30 6590
3594.86 6695
3595.43 6920
3595.99 6894
3596.56 6988
3597.12 6796
3597.69 6952
3598.25 6999
3598.82 7098
3599.39 6944
3599.95 7149
3600.52 7226
3601.08 7299
3601.65 7351
3602.21 7044
3602.78 7324
3603.35 7429
3603.91 7481
3604.48 7235
3605.04 7097
3605.61 7083
3606.18 6838
3606.74 6728
3607.31 6860
3607.88 6759
3608.44 6754
3609.01 6720
3609.57 6663
3610.14 6730
3610.71 6583
3611.27 6620
3611.84 6763
3612.41 6771
3612.97 6864
3613.54 7028
3614.11 6982
3614.68 6938
3615.24 7312
3615.81 7720
3616.38 8229
3616.94 8865
3617.51 9344
3618.08 9902
3618.64 10153
3619.21 10526
3619.78 10615
3620.35 10826
3620.91 10659
3621.48 10660
3622.05 10270
3622.62 10051
3623.18 9684
3623.75 9184
3624.32 8376
3624.89 7905
3625.45 7736
3626.02 7442
3626.59 7248
3627.16 7158
3627.73 7318
3628.29 6910
3628.86 6804
3629.43 6767
3630.00 6620
3630.57 6815
3631.13 7132
3631.70 6959
3632.27 7207
3632.84 7263
3633.41 6927
3633.98 6947
3634.54 6912
3635.11 6851
3635.68 6807
3636.25 6813
3636.82 6889
3637.39 6851
3637.96 7028
3638.52 6696
3639.09 7162
3639.66 7318
3640.23 7398
3640.80 7335
3641.37 7490
3641.94 7530
3642.51 7505
3643.08 7863
3643.65 8072
3644.21 8052
3644.78 8180
3645.35 8161
3645.92 8204
3646.49 8144
3647.06 8299
3647.63 8415
3648.20 8169
3648.77 8006
3649.34 8161
3649.91 8090
3650.48 8308
3651.05 8066
3651.62 7844
3652.19 7683
3652.76 7661
3653.33 7809
3653.90 7908
3654.47 8160
3655.04 8116
3655.61 8323
3656.18 8594
3656.75 8749
3657.32 8741
3657.89 9189
3658.46 9324
3659.03 9301
3659.60 9177
3660.17 8991
3660.74 9025
3661.31 8646
3661.88 8431
3662.45 8607
3663.02 8218
3663.59 7923
3664.16 7688
3664.74 7479
3665.31 7579
3665.88 7355
3666.45 7447
3667.02 7253
3667.59 6993
3668.16 7230
3668.73 7168
3669.30 7172
3669.87 7343
3670.45 7195
3671.02 7248
3671.59 7061
3672.16 7019
3672.73 7127
3673.30 7139
3673.87 7245
3674.45 7178
3675.02 7545
3675.59 7744
3676.16 7821
3676.73 7845
3677.30 7898
3677.88 7740
3678.45 7817
3679.02 7694
3679.59 7503
3680.16 7789
3680.74 7676
3681.31 7294
3681.88 7385
3682.45 7600
3683.02 7630
3683.60 7543
3684.17 7294
3684.74 7296
3685.31 7456
3685.89 7256
3686.46 7422
3687.03 7936
3687.60 7946
3688.18 7790
3688.75 7930
3689.32 8013
3689.89 8464
3690.47 8534
3691.04 8527
3691.61 8604
3692.19 8723
3692.76 8571
3693.33 8139
3693.91 8161
3694.48 7845
3695.05 7919
3695.62 7848
3696.20 7786
3696.77 7549
3697.34 7499
3697.92 7683
3698.49 7301
3699.06 7203
3699.64 7175
3700.21 6855
3700.79 6840
3701.36 7275
3701.93 7201
3702.51 7006
3703.08 7014
3703.65 7011
3704.23 7161
3704.80 7158
3705.38 7278
3705.95 7210
3706.52 7205
3707.10 7397
3707.67 7247
3708.25 7050
3708.82 7148
3709.39 7380
3709.97 7352
3710.54 7389
3711.12 7120
3711.69 7241
3712.27 7353
3712.84 7235
3713.42 7050
3713.99 7190
3714.57 7307
3715.14 7233
3715.71 7224
3716.29 7324
3716.86 7390
3717.44 7424
3718.01 7502
3718.59 7604
3719.16 7393
3719.74 7402
3720.31 7403
3720.89 7421
3721.47 7052
3722.04 7080
3722.62 6899
3723.19 7123
3723.77 7001
3724.34 7049
3724.92 7202
3725.49 7030
3726.07 6900
3726.64 7193
3727.22 7181
3727.80 7165
3728.37 7253
3728.95 7098
3729.52 7196
3730.10 7325
3730.67 7687
3731.25 7903
3731.83 8142
3732.40 8276
3732.98 8492
3733.55 8739
3734.13 8723
3734.71 8898
3735.28 8968
3735.86 8687
3736.44 8733
3737.01 8634
3737.59 8432
3738.17 8427
3738.74 8179
3739.32 7821
3739.90 7541
3740.47 7292
3741.05 7590
3741.63 7170
3742.20 7091
3742.78 7036
3743.36 7032
3743.93 7133
3744.51 6973
3745.09 7057
3745.66 6975
3746.24 6810
3746.82 6783
3747.40 6900
3747.97 7110
3748.55 7076
3749.13 6961
3749.70 6877
3750.28 6990
3750.86 6805
3751.44 6981
3752.02 7142
3752.59 7332
3753.17 7329
3753.75 7238
3754.33 7362
3754.90 6954
3755.48 7230
3756.06 6957
3756.64 6786
3757.22 7048
3757.79 7118
3758.37 7150
3758.95 6901
3759.53 6888
3760.11 7150
3760.68 7178
3761.26 7178
3761.84 7044
3762.42 6827
3763.00 7213
3763.58 7317
3764.15 7171
3764.73 7356
3765.31 7515
3765.89 7364
3766.47 7310
3767.05 7283
3767.63 7150
3768.21 7048
3768.78 7148
3769.36 7085
3769.94 7194
3770.52 7244
3771.10 7592
3771.68 7456
3772.26 7450
3772.84 7377
3773.42 7401
3774.00 7201
3774.58 7148
3775.15 7191
3775.73 7337
3776.31 7313
3776.89 7245
3777.47 7093
3778.05 6900
3778.63 6798
3779.21 6671
3779.79 6633
3780.37 6613
3780.95 6500
3781.53 6536
3782.11 6679
3782.69 6748
3783.27 6907
3783.85 6934
3784.43 6963
3785.01 6872
3785.59 6707
3786.17 7130
3786.75 6922
3787.33 6657
3787.91 6371
3788.49 6437
3789.07 6649
3789.65 6745
3790.23 6794
3790.81 6827
3791.39 6540
3791.98 6598
3792.56 6641
3793.14 6615
3793.72 6800
3794.30 6786
3794.88 6523
3795.46 6542
3796.04 6633
3796.62 6399
3797.20 6440
3797.78 6618
3798.37 6568
3798.95 6423
3799.53 6491
3800.11 6599
3800.69 6430
3801.27 6476
3801.85 6561
3802.43 6656
3803.02 6278
3803.60 6487
3804.18 6600
3804.76 6397
3805.34 6622
3805.92 6505
3806.51 6695
3807.09 6708
3807.67 6561
3808.25 6708
3808.83 7048
3809.42 6913
3810.00 6819
3810.58 7094
3811.16 7340
3811.74 7309
3812.33 7224
3812.91 7215
3813.49 6891
3814.07 6990
3814.66 6910
3815.24 6834
3815.82 6889
3816.40 6801
3816.99 6904
3817.57 6699
3818.15 6828
3818.73 6646
3819.32 6501
3819.90 6616
3820.48 6407
3821.06 6354
3821.65 6255
3822.23 6501
3822.81 6553
3823.40 6308
3823.98 6457
3824.56 6389
3825.15 6409
3825.73 6448
3826.31 6549
3826.90 6272
3827.48 6625
3828.06 6769
3828.65 6587
3829.23 6538
3829.81 6652
3830.40 6824
3830.98 6939
3831.56 6775
3832.15 6753
3832.73 6899
3833.32 6767
3833.90 6758
3834.48 6809
3835.07 6779
3835.65 6806
3836.23 6547
3836.82 6469
3837.40 6678
3837.99 6796
3838.57 6702
3839.16 6786
3839.74 6760
3840.32 6527
3840.91 6420
3841.49 6773
3842.08 6720
3842.66 6601
3843.25 6879
3843.83 6911
3844.42 7008
3845.00 6690
3845.59 7004
3846.17 6777
3846.76 6875
3847.34 7047
3847.92 6991
3848.51 7007
3849.09 7092
3849.68 6995
3850.27 6928
3850.85 7099
3851.44 7122
3852.02 7012
3852.61 6872
3853.19 6884
3853.78 7058
3854.36 6839
3854.95 6803
3855.53 6954
3856.12 7200
3856.70 6882
3857.29 6774
3857.88 6912
3858.46 7299
3859.05 7577
3859.63 7775
3860.22 8507
3860.80 8981
3861.39 9536
3861.98 10042
3862.56 10282
3863.15 10523
3863.73 10716
3864.32 10752
3864.91 10408
3865.49 10303
3866.08 10206
3866.67 9806
3867.25 9433
3867.84 8966
3868.43 8326
3869.01 8220
3869.60 7928
3870.19 7481
3870.77 7673
3871.36 7510
3871.95 7307
3872.53 7247
3873.12 7484
3873.71 7217
3874.29 7437
3874.88 7518
3875.47 7495
3876.05 7698
3876.64 7567
3877.23 7431
3877.82 7424
3878.40 7387
3878.99 7422
3879.58 7030
3880.16 7091
3880.75 7049
3881.34 7070
3881.93 7197
3882.51 7021
3883.10 7073
3883.69 7098
3884.28 6894
3884.87 6727
3885.45 7197
3886.04 7298
3886.63 7100
3887.22 7187
3887.80 7320
3888.39 7345
3888.98 7453
3889.57 7729
3890.16 7772
3890.74 7715
3891.33 7769
3891.92 7981
3892.51 8178
3893.10 8129
3893.69 8177
3894.27 7795
3894.86 7776
3895.45 7718
3896.04 7883
3896.63 7842
3897.22 7958
3897.81 8149
3898.40 8201
3898.98 8205
3899.57 8475
3900.16 8360
3900.75 8659
3901.34 8904
3901.93 8613
3902.52 8536
3903.11 8246
3903.70 7913
3904.29 7767
3904.87 7577
3905.46 7680
3906.05 7629
3906.64 7277
3907.23 7232
3907.82 7038
3908.41 7399
3909.00 7399
3909.59 7166
3910.18 6750
3910.77 7025
3911.36 6911
3911.95 6788
3912.54 6947
3913.13 7015
3913.72 6953
3914.31 6808
3914.90 6784
3915.49 6764
3916.08 6560
3916.67 6686
3917.26 6682
3917.85 6867
3918.44 6647
3919.03 6697
3919.62 6699
3920.21 6995
3920.80 6919
3921.39 6568
3921.98 6620
3922.57 6912
3923.16 6748
3923.75 6674
3924.34 6530
3924.94 6833
3925.53 6940
3926.12 6605
3926.71 6465
3927.30 6669
3927.89 6877
3928.48 7064
3929.07 7117
3929.66 7008
3930.25 7353
3930.85 7284
3931.44 7154
3932.03 6770
3932.62 6661
3933.21 6793
3933.80 6865
3934.39 6878
3934.99 6694
3935.58 6739
3936.17 6677
3936.76 6605
3937.35 6663
3937.94 6891
3938.54 6761
3939.13 6770
3939.72 6877
3940.31 6632
3940.90 6932
3941.49 6864
3942.09 6883
3942.68 6955
3943.27 6688
3943.86 6693
3944.46 6686
3945.05 6444
3945.64 6433
3946.23 6448
3946.82 6479
3947.42 6324
3948.01 6286
3948.60 6485
3949.20 6366
3949.79 6380
3950.38 6333
3950.97 6267
3951.57 6367
3952.16 6566
3952.75 6499
3953.34 6430
3953.94 6322
3954.53 6164
3955.12 6318
3955.72 6415
3956.31 6480
3956.90 6368
3957.50 6455
3958.09 6292
3958.68 6400
3959.28 6457
3959.87 6383
3960.46 6183
3961.06 6515
3961.65 6295
3962.24 6280
3962.84 6267
3963.43 6264
3964.02 6142
3964.62 6220
3965.21 6445
3965.81 6463
3966.40 6591
3966.99 6622
3967.59 6646
3968.18 6522
3968.78 6554
3969.37 6647
3969.96 6777
3970.56 6600
3971.15 6473
3971.75 6309
3972.34 6338
3972.94 6340
3973.53 6377
3974.12 6512
3974.72 6487
3975.31 6589
3975.91 6489
3976.50 6296
3977.10 6407
3977.69 6502
3978.29 6620
3978.88 6439
3979.48 6444
3980.07 6710
3980.67 6616
3981.26 6540
3981.86 6471
3982.45 6247
3983.05 6405
3983.64 6393
3984.24 6290
3984.83 6540
3985.43 6629
3986.02 6601
3986.62 6370
3987.21 6457
3987.81 6722
3988.40 6673
3989.00 6608
3989.60 6531
3990.19 6552
3990.79 6616
3991.38 6154
3991.98 6042
3992.57 6346
3993.17 6367
3993.77 6446
3994.36 6616
3994.96 6626
3995.55 6559
3996.15 6605
3996.75 6544
3997.34 6425
3997.94 6760
3998.54 6571
3999.13 6848
3999.73 6670
4000.32 6858
4000.92 6747
4001.52 6881
4002.11 7008
4002.71 7148
4003.31 6834
4003.90 6503
4004.50 6644
4005.10 6735
4005.69 6601
4006.29 6635
4006.89 7137
4007.49 7057
4008.08 7025
4008.68 7133
4009.28 7060
4009.87 6897
4010.47 7053
4011.07 7201
4011.67 7073
4012.26 7193
4012.86 7020
4013.46 6977
4014.05 7323
4014.65 7166
4015.25 7537
4015.85 7791
4016.44 8023
4017.04 8332
4017.64 8658
4018.24 9067
4018.84 8907
4019.43 8634
4020.03 8803
4020.63 8403
4021.23 8547
4021.83 8071
4022.42 7407
4023.02 7127
4023.62 7192
4024.22 7181
4024.82 6983
4025.41 6999
4026.01 7093
4026.61 7085
4027.21 6757
4027.81 6909
4028.41 6944
4029.01 6952
4029.60 6936
4030.20 6889
4030.80 6895
4031.40 6925
4032.00 6862
4032.60 7032
4033.20 6786
4033.80 6865
4034.39 6660
4034.99 6712
4035.59 6722
4036.19 6716
4036.79 6829
4037.39 6975
4037.99 6583
4038.59 6709
4039.19 6815
4039.79 6547
4040.39 6516
4040.99 6486
4041.59 6744
4042.18 6744
4042.78 6586
4043.38 6659
4043.98 6737
4044.58 6646
4045.18 6459
4045.78 6525
4046.38 6745
4046.98 6803
4047.58 6956
4048.18 7084
4048.78 7158
4049.38 6853
4049.98 6991
4050.58 6959
4051.18 7004
4051.78 7100
4052.38 6917
4052.98 7036
4053.58 6881
4054.19 7244
4054.79 7307
4055.39 7045
4055.99 7042
4056.59 7242
4057.19 7287
4057.79 7114
4058.39 6961
4058.99 6900
4059.59 6874
4060.19 6598
4060.79 6406
4061.39 6462
4061.99 6505
4062.60 6237
4063.20 6234
4063.80 6401
4064.40 6410
4065.00 6450
4065.60 6152
4066.20 6385
4066.80 6499
4067.41 6303
4068.01 6237
4068.61 6480
4069.21 6287
4069.81 6266
4070.41 6528
4071.02 6365
4071.62 6383
4072.22 6213
4072.82 6359
4073.42 6428
4074.02 6340
4074.63 6281
4075.23 6428
4075.83 6380
4076.43 6425
4077.03 6460
4077.64 6129
4078.24 6266
4078.84 6040
4079.44 6130
4080.05 6149
4080.65 6123
4081.25 5986
4081.85 6025
4082.46 6103
4083.06 6048
4083.66 5969
4084.26 6134
4084.87 6021
4085.47 5981
4086.07 6268
4086.67 6101
4087.28 6073
4087.88 6010
4088.48 6255
4089.09 6492
4089.69 6504
4090.29 6027
4090.90 6228
4091.50 6438
4092.10 6506
4092.71 6370
4093.31 6293
4093.91 6526
4094.52 6525
4095.12 6760
4095.72 6631
4096.33 6436
4096.93 6655
4097.53 6716
4098.14 6597
4098.74 6453
4099.34 6430
4099.95 6268
4100.55 6175
4101.16 6270
4101.76 6127
4102.36 5932
4102.97 5811
4103.57 5903
4104.18 5842
4104.78 6002
4105.38 6202
4105.99 5914
4106.59 5940
4107.20 6006
4107.80 6000
4108.41 5930
4109.01 5840
4109.62 5842
4110.22 5875
4110.82 5846
4111.43 5920
4112.03 5670
4112.64 5650
4113.24 5833
4113.85 5652
4114.45 5732
4115.06 5945
4115.66 6042
4116.27 5862
4116.87 6060
4117.48 5991
4118.08 5803
4118.69 5968
4119.29 5881
4119.90 5935
4120.50 5748
4121.11 6171
4121.72 5957
4122.32 5987
4122.93 5960
4123.53 5935
4124.14 6132
4124.74 6278
4125.35 6275
4125.95 6079
4126.56 6078
4127.17 5822
4127.77 5923
4128.38 6044
4128.98 6158
4129.59 6229
4130.20 6120
4130.80 6094
4131.41 6121
4132.01 6052
4132.62 6067
4133.23 6077
4133.83 6187
4134.44 6164
4135.05 5936
4135.65 6107
4136.26 6096
4136.87 6147
4137.47 6092
4138.08 6197
4138.69 6443
4139.29 6360
4139.90 6453
4140.51 6565
4141.11 6394
4141.72 6415
4142.33 6475
4142.93 6622
4143.54 6628
4144.15 6303
4144.75 6116
4145.36 6245
4145.97 6182
4146.58 6041
4147.18 6015
4147.79 5935
4148.40 5872
4149.01 5998
4149.61 5861
4150.22 6014
4150.83 5843
4151.44 5948
4152.04 6006
4152.65 6002
4153.26 5921
4153.87 5748
4154.47 5797
4155.08 5856
4155.69 5994
4156.30 5948
4156.91 5811
4157.51 6087
4158.12 5862
4158.73 5791
4159.34 6058
4159.95 5847
4160.56 5835
4161.16 6074
4161.77 5728
4162.38 5924
4162.99 5997
4163.60 5929
4164.21 5943
4164.81 5880
4165.42 6026
4166.03 5900
4166.64 5909
4167.25 6100
4167.86 6076
4168.47 6130
4169.08 6010
4169.69 5849
4170.29 5938
4170.90 6163
4171.51 6197
4172.12 5902
4172.73 6037
4173.34 6071
4173.95 6087
4174.56 5945
4175.17 5902
4175.78 5911
4176.39 6176
4177.00 6391
4177.61 6321
4178.22 6281
4178.82 6373
4179.43 6477
4180.04 6574
4180.65 6330
4181.26 5909
4181.87 5894
4182.48 6033
4183.09 6135
4183.70 5809
4184.31 5852
4184.92 5916
4185.53 5835
4186.14 5839
4186.75 5914
4187.36 5955
4187.97 5934
4188.58 5913
4189.19 5772
4189.81 5984
4190.42 6079
4191.03 6061
4191.64 6034
4192.25 6111
4192.86 6019
4193.47 6132
4194.08 6230
4194.69 6094
4195.30 6125
4195.91 6169
4196.52 6368
4197.13 6358
4197.74 6378
4198.36 6335
4198.97 6156
4199.58 6198
4200.19 6168
4200.80 6171
4201.41 6209
4202.02 6160
4202.63 6266
4203.25 6297
4203.86 6246
4204.47 6265
4205.08 6214
4205.69 6178
4206.30 6265
4206.92 6148
4207.53 6129
4208.14 6232
4208.75 6080
4209.36 6388
4209.97 6470
4210.59 6375
4211.20 6294
4211.81 6156
4212.42 6237
4213.03 6280
4213.65 6254
4214.26 6332
4214.87 6534
4215.48 6272
4216.10 6436
4216.71 6572
4217.32 6901
4217.93 6746
4218.55 6795
4219.16 7093
4219.77 7188
4220.38 7418
4221.00 7411
4221.61 7918
4222.22 8384
4222.83 8742
4223.45 9149
4224.06 9477
4224.67 9601
4225.29 9732
4225.90 9647
4226.51 9648
4227.13 9219
4227.74 8909
4228.35 8650
4228.96 8572
4229.58 8392
4230.19 7964
4230.80 8005
4231.42 8184
4232.03 7918
4232.65 7669
4233.26 7710
4233.87 7479
4234.49 7484
4235.10 7380
4235.71 7253
4236.33 7512
4236.94 7624
4237.56 7504
4238.17 7466
4238.78 7337
4239.40 7205
4240.01 6915
4240.63 6693
4241.24 6683
4241.85 6335
4242.47 6272
4243.08 6306
4243.70 6342
4244.31 6113
4244.93 6151
4245.54 6411
4246.15 6368
4246.77 6588
4247.38 6470
4248.00 6508
4248.61 6630
4249.23 6620
4249.84 6750
4250.46 6690
4251.07 6748
4251.69 6847
4252.30 6796
4252.92 6906
4253.53 6831
4254.15 6641
4254.76 6561
4255.38 6532
4255.99 6719
4256.61 6778
4257.22 7016
4257.84 6766
4258.45 6941
4259.07 6819
4259.69 7032
4260.30 6807
4260.92 6941
4261.53 6973
4262.15 6926
4262.76 7158
4263.38 7274
4263.99 7300
4264.61 7125
4265.23 7063
4265.84 6838
4266.46 6743
4267.07 6714
4267.69 7014
4268.31 6738
4268.92 6444
4269.54 6602
4270.16 6720
4270.77 6539
4271.39 6518
4272.00 6668
4272.62 6591
4273.24 6542
4273.85 6582
4274.47 6135
4275.09 6567
4275.70 6291
4276.32 6249
4276.94 6482
4277.55 6475
4278.17 6453
4278.79 6305
4279.40 6180
4280.02 6136
4280.64 6067
4281.26 6109
4281.87 5829
4282.49 6015
4283.11 5848
4283.72 5811
4284.34 5966
4284.96 5941
4285.58 5899
4286.19 6067
4286.81 6020
4287.43 6060
4288.05 5921
4288.66 5935
4289.28 5902
4289.90 5857
4290.52 6070
4291.13 5989
4291.75 6080
4292.37 6099
4292.99 5807
4293.61 5760
4294.22 5838
4294.84 5822
4295.46 5968
4296.08 6118
4296.70 5868
4297.31 6234
4297.93 6226
4298.55 6314
4299.17 6523
4299.79 6092
4300.41 5870
4301.03 5915
4301.64 6262
4302.26 6145
4302.88 5966
4303.50 6146
4304.12 6233
4304.74 5977
4305.36 6174
4305.97 6185
4306.59 6014
4307.21 6040
4307.83 5941
4308.45 5942
4309.07 5962
4309.69 5609
4310.31 6079
4310.93 6196
4311.55 6045
4312.17 6008
4312.78 6021
4313.40 6079
4314.02 5891
4314.64 5906
4315.26 5976
4315.88 6036
4316.50 6125
4317.12 5998
4317.74 5968
4318.36 6215
4318.98 6359
4319.60 6072
4320.22 5954
4320.84 5994
4321.46 6029
4322.08 6098
4322.70 6069
4323.32 6032
4323.94 6196
4324.56 6220
4325.18 6357
4325.80 6357
4326.42 6308
4327.04 6352
4327.66 6444
4328.28 6275
4328.90 6273
4329.52 6278
4330.14 6111
4330.76 6084
4331.39 6155
4332.01 6263
4332.63 6200
4333.25 6206
4333.87 6166
4334.49 6184
4335.11 6141
4335.73 6359
4336.35 6352
4336.97 6299
4337.59 6622
4338.22 6393
4338.84 6470
4339.46 6794
4340.08 7061
4340.70 6796
4341.32 6748
4341.94 6811
4342.57 6763
4343.19 6605
4343.81 6505
4344.43 6453
4345.05 6212
4345.67 6620
4346.29 6878
4346.92 7162
4347.54 7311
4348.16 7387
4348.78 7756
4349.40 8019
4350.03 8244
4350.65 7864
4351.27 7605
4351.89 7496
4352.51 7281
4353.14 7180
4353.76 6880
4354.38 6718
4355.00 6330
4355.63 6356
4356.25 6284
4356.87 6204
4357.49 6207
4358.12 6532
4358.74 6348
4359.36 6378
4359.98 6496
4360.61 6456
4361.23 6263
4361.85 6134
4362.48 5955
4363.10 6005
4363.72 6231
4364.34 6049
4364.97 6075
4365.59 6410
4366.21 6398
4366.84 6216
4367.46 6396
4368.08 6571
4368.71 6343
4369.33 6137
4369.95 6130
4370.58 5974
4371.20 5786
4371.82 5995
4372.45 5843
4373.07 5850
4373.70 6021
4374.32 5985
4374.94 5785
4375.57 5864
4376.19 5917
4376.81 5839
4377.44 6112
4378.06 6071
4378.69 6071
4379.31 6193
4379.94 6197
4380.56 6009
4381.18 5934
4381.81 6124
4382.43 6020
4383.06 5952
4383.68 5972
4384.31 6019
4384.93 5936
4385.55 6140
4386.18 6019
4386.80 6145
4387.43 6186
4388.05 6134
4388.68 6158
4389.30 6100
4389.93 5901
4390.55 5889
4391.18 6013
4391.80 6152
4392.43 5749
4393.05 5846
4393.68 5987
4394.30 5988
4394.93 5928
4395.55 5902
4396.18 6062
4396.80 5836
4397.43 6000
4398.05 5826
4398.68 5914
4399.31 5896
4399.93 5832
4400.56 5787
4401.18 5909
4401.81 5891
4402.43 6043
4403.06 5998
4403.69 5994
4404.31 6094
4404.94 5804
4405.56 6066
4406.19 6168
4406.82 6117
4407.44 6155
4408.07 6104
4408.69 5984
4409.32 6076
4409.95 6048
4410.57 6011
4411.20 5998
4411.83 6354
4412.45 6092
4413.08 5983
4413.71 5951
4414.33 5947
4414.96 5738
4415.59 5846
4416.21 5867
4416.84 5652
4417.47 5835
4418.09 5632
4418.72 5687
4419.35 5887
4419.97 5820
4420.60 5837
4421.23 5754
4421.85 6159
4422.48 6082
4423.11 6034
4423.74 6272
4424.36 6065
4424.99 6004
4425.62 5863
4426.25 5666
4426.87 5607
4427.50 5727
4428.13 5634
4428.76 5655
4429.38 5722
4430.01 5570
4430.64 5579
4431.27 5463
4431.89 5702
4432.52 5688
4433.15 5599
4433.78 5640
4434.41 5572
4435.03 5616
4435.66 5623
4436.29 5618
4436.92 5552
4437.55 5618
4438.18 5518
4438.80 5563
4439.43 5764
4440.06 5716
4440.69 5565
4441.32 5672
4441.95 5548
4442.57 5603
4443.20 5523
4443.83 5603
4444.46 5528
4445.09 5531
4445.72 5529
4446.35 5793
4446.98 5419
4447.61 5471
4448.23 5415
4448.86 5504
4449.49 5734
4450.12 5503
4450.75 5563
4451.38 5517
4452.01 5683
4452.64 5647
4453.27 5514
4453.90 5423
4454.53 5448
4455.16 5778
4455.79 5620
4456.42 5518
4457.05 5759
4457.67 5721
4458.30 5411
4458.93 5767
4459.56 5763
4460.19 5737
4460.82 5509
4461.45 5466
4462.08 5613
4462.71 5536
4463.34 5664
4463.97 5583
4464.60 5596
4465.23 5234
4465.86 5472
4466.49 5409
4467.13 5687
4467.76 5485
4468.39 5391
4469.02 5372
4469.65 5394
4470.28 5596
4470.91 5476
4471.54 5434
4472.17 5497
4472.80 5450
4473.43 5534
4474.06 5442
4474.69 5557
4475.32 5581
4475.95 5411
4476.59 5202
4477.22 5508
4477.85 5336
4478.48 5409
4479.11 5660
4479.74 5677
4480.37 5722
4481.00 5482
4481.64 5392
4482.27 5560
4482.90 5555
4483.53 5695
4484.16 5758
4484.79 5831
4485.42 5664
4486.06 5513
4486.69 5530
4487.32 5534
4487.95 5593
4488.58 5649
4489.22 5640
4489.85 5864
4490.48 5772
4491.11 5827
4491.74 5873
4492.38 5678
4493.01 5776
4493.64 5749
4494.27 5724
4494.90 5609
4495.54 5878
4496.17 5842
4496.80 5646
4497.43 5847
4498.07 5753
4498.70 5694
4499.33 5570
4499.96 5636
4500.60 5714
4501.23 5759
4501.86 5845
4502.50 5909
4503.13 5987
4503.76 5780
4504.39 6007
4505.03 5960
4505.66 6067
4506.29 6278
4506.93 5836
4507.56 5765
4508.19 5852
4508.83 5910
4509.46 5921
4510.09 5829
4510.73 5726
4511.36 5799
4511.99 6092
4512.63 6133
4513.26 5986
4513.89 5904
4514.53 5881
4515.16 5932
4515.80 5928
4516.43 6171
4517.06 6076
4517.70 5933
4518.33 5892
4518.97 5903
4519.60 5795
4520.23 5788
4520.87 5935
4521.50 5987
4522.14 6045
4522.77 5912
4523.40 6005
4524.04 6204
4524.67 6408
4525.31 6382
4525.94 6366
4526.58 6526
4527.21 6472
4527.85 6611
4528.48 6825
4529.12 7072
4529.75 7124
4530.38 7950
4531.02 8618
4531.65 9156
4532.29 9946
4532.92 10360
4533.56 10635
4534.19 10442
4534.83 10239
4535.46 10329
4536.10 10057
4536.74 9593
4537.37 8561
4538.01 8257
4538.64 7656
4539.28 7488
4539.91 7085
4540.55 6874
4541.18 6535
4541.82 6196
4542.45 6107
4543.09 5946
4543.73 6318
4544.36 6152
4545.00 5950
4545.63 5919
4546.27 6407
4546.91 6270
4547.54 6318
4548.18 6748
4548.81 7018
4549.45 7083
4550.09 7300
4550.72 7481
4551.36 7532
4551.99 7226
4552.63 7032
4553.27 7103
4553.90 7060
4554.54 6683
4555.18 6585
4555.81 6330
4556.45 6477
4557.09 6450
4557.72 6367
4558.36 6394
4559.00 6344
4559.63 6236
4560.27 6325
4560.91 6595
4561.54 6478
4562.18 6744
4562.82 6668
4563.46 6497
4564.09 6675
4564.73 6636
4565.37 6799
4566.00 6778
4566.64 7016
4567.28 6827
4567.92 6663
4568.55 7064
4569.19 7332
4569.83 7371
4570.47 7501
4571.10 7689
4571.74 7791
4572.38 7746
4573.02 7613
4573.66 7674
4574.29 7241
4574.93 7131
4575.57 6887
4576.21 6615
4576.85 6553
4577.48 6390
4578.12 6426
4578.76 6263
4579.40 6152
4580.04 6235
4580.67 6173
4581.31 6143
4581.95 6106
4582.59 6140
4583.23 5890
4583.87 6270
4584.51 6166
4585.14 6282
4585.78 6112
4586.42 6047
4587.06 6164
4587.70 6263
4588.34 6207
4588.98 6371
4589.62 6381
4590.26 6173
4590.89 6369
4591.53 6064
4592.17 6450
4592.81 6322
4593.45 6399
4594.09 6430
4594.73 6114
4595.37 5971
4596.01 6141
4596.65 5990
4597.29 5992
4597.93 5900
4598.57 5645
4599.21 5772
4599.85 6062
4600.49 5965
4601.12 5949
4601.76 5952
4602.40 5934
4603.04 5994
4603.68 5924
4604.32 6102
4604.96 5967
4605.60 5922
4606.24 6244
4606.88 6057
4607.52 6163
4608.17 6447
4608.81 6399
4609.45 6373
4610.09 6376
4610.73 6329
4611.37 6298
4612.01 6198
4612.65 6251
4613.29 6224
4613.93 6056
4614.57 5999
4615.21 5996
4615.85 6012
4616.49 5787
4617.13 5809
4617.77 5691
4618.41 5780
4619.06 5815
4619.70 5748
4620.34 5637
4620.98 5732
4621.62 5857
4622.26 5673
4622.90 5663
4623.54 5559
4624.19 5742
4624.83 5731
4625.47 5759
4626.11 5672
4626.75 5850
4627.39 5864
4628.03 5874
4628.68 5642
4629.32 5672
4629.96 5762
4630.60 5688
4631.24 5764
4631.89 5704
4632.53 5590
4633.17 5471
4633.81 5651
4634.45 5672
4635.10 5725
4635.74 5787
4636.38 6082
4637.02 5831
4637.66 5734
4638.31 6051
4638.95 6287
4639.59 6181
4640.23 6424
4640.88 6516
4641.52 6442
4642.16 6320
4642.80 6362
4643.45 6149
4644.09 6087
4644.73 6206
4645.38 6055
4646.02 6107
4646.66 5840
4647.30 5788
4647.95 5891
4648.59 5862
4649.23 5980
4649.88 5854
4650.52 5907
4651.16 5929
4651.81 5765
4652.45 5924
4653.09 6170
4653.74 6429
4654.38 6598
4655.02 6668
4655.67 6292
4656.31 6021
4656.95 6103
4657.60 6123
4658.24 6002
4658.89 5604
4659.53 5557
4660.17 5628
4660.82 5371
4661.46 5436
4662.10 5578
4662.75 5636
4663.39 5405
4664.04 5505
4664.68 5510
4665.33 5544
4665.97 5491
4666.61 5427
4667.26 5622
4667.90 5478
4668.55 5349
4669.19 5261
4669.84 5443
4670.48 5462
4671.12 5528
4671.77 5397
4672.41 5350
4673.06 5453
4673.70 5493
4674.35 5336
4674.99 5215
4675.64 5394
4676.28 5497
4676.93 5483
4677.57 5747
4678.22 5600
4678.86 5498
4679.51 5308
4680.15 5356
4680.80 5487
4681.44 5647
4682.09 5525
4682.74 5659
4683.38 5616
4684.03 5625
4684.67 5669
4685.32 5577
4685.96 5532
4686.61 5602
4687.25 5469
4687.90 5360
4688.55 5637
4689.19 5596
4689.84 5607
4690.48 5517
4691.13 5562
4691.78 5447
4692.42 5370
4693.07 5506
4693.71 5425
4694.36 5446
4695.01 5472
4695.65 5421
4696.30 5334
4696.95 5564
4697.59 5509
4698.24 5317
4698.89 5443
4699.53 5314
4700.18 5481
4700.83 5596
4701.47 5475
4702.12 5265
4702.77 5172
4703.41 5276
4704.06 5403
4704.71 5491
4705.35 5342
4706.00 5402
4706.65 5392
4707.29 5365
4707.94 5375
4708.59 5459
4709.24 5339
4709.88 5388
4710.53 5488
4711.18 5400
4711.83 5239
4712.47 5490
4713.12 5244
4713.77 5291
4714.42 5407
4715.06 5398
4715.71 5628
4716.36 5597
4717.01 5709
4717.65 5597
4718.30 5524
4718.95 5696
4719.60 5823
4720.25 5728
4720.89 5859
4721.54 5752
4722.19 6067
4722.84 6057
4723.49 6080
4724.13 6197
4724.78 6096
4725.43 6123
4726.08 6162
4726.73 6144
4727.38 6100
4728.03 6061
4728.67 5921
4729.32 5750
4729.97 5758
4730.62 5669
4731.27 5534
4731.92 5648
4732.57 5557
4733.22 5560
4733.86 5483
4734.51 5422
4735.16 5476
4735.81 5336
4736.46 5537
4737.11 5233
4737.76 5321
4738.41 5616
4739.06 5555
4739.71 5462
4740.36 5654
4741.01 5628
4741.65 5591
4742.30 5773
4742.95 5726
4743.60 5619
4744.25 5567
4744.90 5459
4745.55 5505
4746.20 5725
4746.85 5748
4747.50 5815
4748.15 5571
4748.80 5503
4749.45 5418
4750.10 5509
4750.75 5561
4751.40 5504
4752.05 5744
4752.70 5787
4753.35 5744
4754.00 5752
4754.65 5761
4755.30 5918
4755.95 5848
4756.61 5840
4757.26 5877
4757.91 5746
4758.56 5594
4759.21 5719
4759.86 5675
4760.51 5731
4761.16 5587
4761.81 5711
4762.46 5705
4763.11 5691
4763.76 5780
4764.41 5829
4765.07 5869
4765.72 6098
4766.37 5746
4767.02 5918
4767.67 6045
4768.32 5879
4768.97 5430
4769.62 5674
4770.28 5817
4770.93 5712
4771.58 5753
4772.23 5552
4772.88 5529
4773.53 5380
4774.19 5405
4774.84 5365
4775.49 5293
4776.14 5485
4776.79 5478
4777.44 5393
4778.10 5314
4778.75 5357
4779.40 5473
4780.05 5211
4780.70 5081
4781.36 5261
4782.01 5527
4782.66 5555
4783.31 5294
4783.97 5451
4784.62 5462
4785.27 5307
4785.92 5480
4786.58 5658
4787.23 5591
4787.88 5225
4788.53 5371
4789.19 5302
4789.84 5342
4790.49 5311
4791.15 5478
4791.80 5540
4792.45 5453
4793.10 5479
4793.76 5509
4794.41 5609
4795.06 5481
4795.72 5491
4796.37 5316
4797.02 5454
4797.68 5614
4798.33 5589
4798.98 5439
4799.64 5384
4800.29 5433
4800.94 5503
4801.60 5630
4802.25 5575
4802.90 5492
4803.56 5631
4804.21 5662
4804.87 5802
4805.52 5762
4806.17 5560
4806.83 5357
4807.48 5396
4808.14 5315
4808.79 5318
4809.44 5425
4810.10 5347
4810.75 5337
4811.41 5278
4812.06 5163
4812.71 5270
4813.37 5319
4814.02 5617
4814.68 5402
4815.33 5445
4815.99 5432
4816.64 5483
4817.30 5534
4817.95 5589
4818.61 5614
4819.26 5574
4819.92 5524
4820.57 5621
4821.23 5839
4821.88 5970
4822.53 5909
4823.19 5965
4823.85 5946
4824.50 5982
4825.16 6108
4825.81 5997
4826.47 5877
4827.12 5724
4827.78 5649
4828.43 5706
4829.09 5637
4829.74 5614
4830.40 5667
4831.05 5740
4831.71 5743
4832.37 5726
4833.02 5707
4833.68 5619
4834.33 5576
4834.99 5593
4835.64 5993
4836.30 6291
4836.96 6495
4837.61 6589
4838.27 6803
4838.92 6869
4839.58 6832
4840.24 6954
4840.89 6907
4841.55 6950
4842.21 6783
4842.86 6329
4843.52 6291
4844.18 6249
4844.83 5933
4845.49 5923
4846.14 5685
4846.80 5873
4847.46 5826
4848.11 5857
4848.77 5728
4849.43 5851
4850.09 5872
4850.74 5920
4851.40 5843
4852.06 6026
4852.71 6094
4853.37 5814
4854.03 5948
4854.68 5804
4855.34 5929
4856.00 6004
4856.66 5954
4857.31 6053
4857.97 6134
4858.63 6232
4859.29 6099
4859.94 6229
4860.60 6243
4861.26 6195
4861.92 6040
4862.57 6186
4863.23 6217
4863.89 6086
4864.55 5822
4865.21 5816
4865.86 6018
4866.52 6073
4867.18 6013
4867.84 6203
4868.50 6206
4869.15 6356
4869.81 6151
4870.47 6033
4871.13 6024
4871.79 5956
4872.45 5880
4873.10 5681
4873.76 5726
4874.42 5953
4875.08 5989
4875.74 5744
4876.40 5872
4877.06 5971
4877.71 5931
4878.37 6005
4879.03 6067
4879.69 5884
4880.35 6012
4881.01 6093
4881.67 6006
4882.33 5792
4882.99 5988
4883.65 5750
4884.30 5861
4884.96 5447
4885.62 5689
4886.28 5603
4886.94 5487
4887.60 5461
4888.26 5456
4888.92 5304
4889.58 5539
4890.24 5640
4890.90 5606
4891.56 5564
4892.22 5438
4892.88 5564
4893.54 5445
4894.20 5394
4894.86 5517
4895.52 5644
4896.18 5292
4896.84 5335
4897.50 5535
4898.16 5223
4898.82 5325
4899.48 5508
4900.14 5333
4900.80 5242
4901.46 5188
4902.12 5106
4902.78 5390
4903.44 5294
4904.10 5275
4904.76 5248
4905.42 5318
4906.08 5098
4906.74 5030
4907.40 5081
4908.06 4981
4908.73 5134
4909.39 5038
4910.05 5089
4910.71 5182
4911.37 5044
4912.03 5175
4912.69 5336
4913.35 5023
4914.01 5169
4914.68 5203
4915.34 5158
4916.00 5315
4916.66 5258
4917.32 5045
4917.98 4920
4918.64 4851
4919.31 5071
4919.97 5009
4920.63 5068
4921.29 5036
4921.95 4646
4922.61 4820
4923.28 4877
4923.94 4708
4924.60 4934
4925.26 5095
4925.92 4977
4926.59 4885
4927.25 4927
4927.91 4853
4928.57 4933
4929.23 4851
4929.90 4924
4930.56 4739
4931.22 4798
4931.88 5002
4932.55 5151
4933.21 5076
4933.87 4981
4934.53 5025
4935.20 5104
4935.86 4948
4936.52 4889
4937.18 5035
4937.85 5126
4938.51 5072
4939.17 4837
4939.84 4910
4940.50 4935
4941.16 4938
4941.82 4864
4942.49 5054
4943.15 4925
4943.81 5185
4944.48 5174
4945.14 5257
4945.80 5033
4946.47 4960
4947.13 5048
4947.79 5097
4948.46 4902
4949.12 4977
4949.79 4969
4950.45 4945
4951.11 4847
4951.78 5000
4952.44 4910
4953.10 4827
4953.77 4900
4954.43 5034
4955.10 4860
4955.76 4794
4956.42 4759
4957.09 4949
4957.75 4886
4958.42 4816
4959.08 4775
4959.74 4772
4960.41 4900
4961.07 4941
4961.74 4890
4962.40 4944
4963.07 4900
4963.73 4935
4964.40 4912
4965.06 4875
4965.73 4918
4966.39 4955
4967.05 4853
4967.72 5095
4968.38 4798
4969.05 4754
4969.71 4913
4970.38 5060
4971.04 4921
4971.71 4879
4972.37 4923
4973.04 4953
4973.70 4854
4974.37 4815
4975.04 4939
4975.70 4972
4976.37 4992
4977.03 4906
4977.70 4887
4978.36 4946
4979.03 4950
4979.69 4936
4980.36 4862
4981.03 4803
4981.69 4827
4982.36 4989
4983.02 4924
4983.69 4942
4984.35 4844
4985.02 4883
4985.69 5017
4986.35 5112
4987.02 5342
4987.68 5200
4988.35 5195
4989.02 5037
4989.68 5022
4990.35 4998
4991.02 5060
4991.68 4981
4992.35 5099
4993.02 5090
4993.68 5029
4994.35 4968
4995.02 5032
4995.68 5045
4996.35 4837
4997.02 4760
4997.68 4831
4998.35 5096
4999.02 5054
4999.68 4974
5000.35 5099
5001.02 4975
5001.68 5032
5002.35 5025
5003.02 5031
5003.69 4939
5004.35 5012
5005.02 4962
5005.69 4962
5006.35 5277
5007.02 5325
5007.69 5108
5008.36 5269
5009.02 5358
5009.69 5209
5010.36 5168
5011.03 5413
5011.70 5474
5012.36 5328
5013.03 5202
5013.70 5110
5014.37 5171
5015.04 5352
5015.70 5327
5016.37 5282
5017.04 5452
5017.71 5518
5018.38 5383
5019.04 5313
5019.71 5599
5020.38 5562
5021.05 5617
5021.72 5901
5022.39 6223
5023.05 6648
5023.72 6897
5024.39 7019
5025.06 7099
5025.73 7271
5026.40 6926
5027.07 6707
5027.74 6316
5028.40 6288
5029.07 6098
5029.74 5885
5030.41 5652
5031.08 5489
5031.75 5310
5032.42 5286
5033.09 5268
5033.76 5321
5034.43 5090
5035.10 4953
5035.76 4957
5036.43 5183
5037.10 5206
5037.77 5035
5038.44 5144
5039.11 5158
5039.78 5027
5040.45 5054
5041.12 5157
5041.79 5121
5042.46 4926
5043.13 5029
5043.80 5231
5044.47 5181
5045.14 5266
5045.81 5282
5046.48 5139
5047.15 5273
5047.82 5215
5048.49 5200
5049.16 5306
5049.83 5413
5050.50 5349
5051.17 5291
5051.84 5214
5052.51 5197
5053.18 5196
5053.85 5145
5054.52 4964
5055.20 5066
5055.87 5024
5056.54 5179
5057.21 5344
5057.88 5202
5058.55 5174
5059.22 5216
5059.89 5221
5060.56 5223
5061.23 5253
5061.90 5388
5062.58 5421
5063.25 5378
5063.92 5265
5064.59 5231
5065.26 5317
5065.93 5396
5066.60 5244
5067.27 5189
5067.95 5186
5068.62 5363
5069.29 4976
5069.96 5107
5070.63 5187
5071.30 5110
5071.98 4845
5072.65 4891
5073.32 4962
5073.99 5072
5074.66 5100
5075.34 5013
5076.01 5078
5076.68 4974
5077.35 5074
5078.02 5230
5078.70 5006
5079.37 5075
5080.04 5202
5080.71 5210
5081.39 5043
5082.06 5049
5082.73 5144
5083.40 5048
5084.08 5026
5084.75 5054
5085.42 4993
5086.09 4988
5086.77 5282
5087.44 5303
5088.11 5101
5088.79 5035
5089.46 5156
5090.13 5349
5090.80 5074
5091.48 5355
5092.15 5299
5092.82 5029
5093.50 5094
5094.17 5098
5094.84 5424
5095.52 5420
5096.19 5293
5096.86 5176
5097.54 5031
5098.21 5098
5098.88 5130
5099.56 4920
5100.23 4969
5100.90 4916
5101.58 5091
5102.25 4949
5102.93 5088
5103.60 4936
5104.27 4764
5104.95 4812
5105.62 4978
5106.30 5037
5106.97 4913
5107.64 4930
5108.32 4980
5108.99 5023
5109.67 4972
5110.34 4977
5111.02 5056
5111.69 4902
5112.36 4772
5113.04 4796
5113.71 4677
5114.39 4883
5115.06 5135
5115.74 4942
5116.41 4952
5117.09 4906
5117.76 4841
5118.44 4834
5119.11 4829
5119.79 4848
5120.46 4812
5121.14 4761
5121.81 4896
5122.49 4904
5123.16 5103
5123.84 5037
5124.51 4933
5125.19 4958
5125.86 5025
5126.54 4932
5127.21 4767
5127.89 4719
5128.56 4886
5129.24 4813
5129.92 4829
5130.59 5002
5131.27 5000
5131.94 4984
5132.62 4804
5133.29 4792
5133.97 4972
5134.65 4892
5135.32 4834
5136.00 4966
5136.67 4939
5137.35 4891
5138.03 4910
5138.70 5036
5139.38 4803
5140.05 4820
5140.73 4984
5141.41 4847
5142.08 4773
5142.76 4737
5143.44 4784
5144.11 4943
5144.79 5017
5145.47 4968
5146.14 4797
5146.82 4806
5147.50 4659
5148.17 4707
5148.85 4793
5149.53 4776
5150.20 4717
5150.88 4763
5151.56 4663
5152.24 4692
5152.91 4683
5153.59 4660
5154.27 4721
5154.94 4665
5155.62 4802
5156.30 4940
5156.98 4742
5157.65 4893
5158.33 4879
5159.01 4933
5159.69 4793
5160.36 4779
5161.04 4798
5161.72 4605
5162.40 4539
5163.07 4640
5163.75 4581
5164.43 4613
5165.11 4711
5165.79 4748
5166.46 4801
5167.14 4836
5167.82 4773
5168.50 4978
5169.18 4739
5169.86 4716
5170.53 4993
5171.21 4857
5171.89 4669
5172.57 4727
5173.25 4678
5173.93 4600
5174.60 4464
5175.28 4510
5175.96 4496
5176.64 4571
5177.32 4820
5178.00 4921
5178.68 4744
5179.36 4762
5180.03 4828
5180.71 4860
5181.39 4810
5182.07 4631
5182.75 4684
5183.43 4586
5184.11 4696
5184.79 4596
5185.47 4671
5186.15 4845
5186.83 4935
5187.51 4801
5188.18 4586
5188.86 4476
5189.54 4661
5190.22 4619
5190.90 4624
5191.58 4813
5192.26 4738
5192.94 4597
5193.62 4596
5194.30 4411
5194.98 4420
5195.66 4680
5196.34 4555
5197.02 4575
5197.70 4538
5198.38 4469
5199.06 4412
5199.74 4557
5200.42 4667
5201.10 4724
5201.78 4687
5202.46 4820
5203.14 4616
5203.82 4689
5204.50 4517
5205.19 4625
5205.87 4759
5206.55 4870
5207.23 4760
5207.91 4682
5208.59 4702
5209.27 4518
5209.95 4575
5210.63 4522
5211.31 4612
5211.99 4791
5212.67 4707
5213.36 4705
5214.04 4669
5214.72 4688
5215.40 4750
5216.08 4733
5216.76 4685
5217.44 4518
5218.12 4512
5218.81 4633
5219.49 4817
5220.17 4770
5220.85 4662
5221.53 4525
5222.21 4606
5222.90 4600
5223.58 4781
5224.26 4596
5224.94 4585
5225.62 4657
5226.30 4609
5226.99 4657
5227.67 4714
5228.35 4647
5229.03 4579
5229.71 4581
5230.40 4458
5231.08 4657
5231.76 4528
5232.44 4654
5233.13 4629
5233.81 4674
5234.49 4898
5235.17 4698
5235.86 4634
5236.54 4652
5237.22 4616
5237.90 4693
5238.59 4666
5239.27 4620
5239.95 4700
5240.64 4615
5241.32 4560
5242.00 4589
5242.68 4645
5243.37 4614
5244.05 4699
5244.73 4762
5245.42 4798
5246.10 4651
5246.78 4617
5247.47 4772
5248.15 4646
5248.83 4905
5249.52 5002
5250.20 4900
5250.88 5005
5251.57 5004
5252.25 4882
5252.93 4842
5253.62 4843
5254.30 4686
5254.99 4716
5255.67 4866
5256.35 4810
5257.04 4776
5257.72 4710
5258.41 4508
5259.09 4733
5259.77 4771
5260.46 4511
5261.14 4626
5261.83 4643
5262.51 4666
5263.20 4558
5263.88 4686
5264.56 4844
5265.25 4813
5265.93 4833
5266.62 4759
5267.30 4695
5267.99 4805
5268.67 4700
5269.36 4624
5270.04 4705
5270.73 4796
5271.41 4633
5272.10 4732
5272.78 4801
5273.47 4787
5274.15 4717
5274.84 4589
5275.52 4568
5276.21 4641
5276.89 4789
5277.58 4883
5278.26 4667
5278.95 4578
5279.63 4751
5280.32 4713
5281.00 4790
5281.69 4877
5282.38 5009
5283.06 4963
5283.75 4797
5284.43 4886
5285.12 5153
5285.80 5073
5286.49 4940
5287.18 4887
5287.86 4860
5288.55 5013
5289.23 4778
5289.92 4754
5290.61 4847
5291.29 4691
5291.98 4739
5292.66 4684
5293.35 4826
5294.04 4768
5294.72 4830
5295.41 4716
5296.10 4836
5296.78 4874
5297.47 4761
5298.16 4714
5298.84 4760
5299.53 4914
5300.22 4927
5300.90 5014
5301.59 5190
5302.28 5003
5302.96 4995
5303.65 5026
5304.34 5168
5305.03 5131
5305.71 5009
5306.40 4945
5307.09 5196
5307.77 5073
5308.46 4973
5309.15 4907
5309.84 5119
5310.52 5216
5311.21 4947
5311.90 4789
5312.59 4979
5313.27 4870
5313.96 4865
5314.65 5089
5315.34 4872
5316.02 4897
5316.71 4883
5317.40 4840
5318.09 5009
5318.78 4806
5319.46 4740
5320.15 4900
5320.84 5061
5321.53 5002
5322.22 5166
5322.90 5116
5323.59 4980
5324.28 5018
5324.97 4983
5325.66 5219
5326.35 5265
5327.04 5283
5327.72 5129
5328.41 4911
5329.10 5024
5329.79 5094
5330.48 4980
5331.17 5078
5331.86 5060
5332.54 5179
5333.23 5136
5333.92 5241
5334.61 5417
5335.30 5241
5335.99 5299
5336.68 5457
5337.37 5472
5338.06 5379
5338.75 5502
5339.44 5618
5340.12 5572
5340.81 5472
5341.50 5462
5342.19 5715
5342.88 5640
5343.57 5713
5344.26 5903
5344.95 5782
5345.64 5658
5346.33 5622
5347.02 5783
5347.71 5948
5348.40 6158
5349.09 6495
5349.78 6715
5350.47 6918
5351.16 7294
5351.85 7625
5352.54 8232
5353.23 8475
5353.92 8581
5354.61 8689
5355.30 8446
5355.99 7593
5356.68 7320
5357.37 6946
5358.06 6597
5358.75 6041
5359.44 5807
5360.14 5387
5360.83 5321
5361.52 5234
5362.21 5295
5362.90 5145
5363.59 5061
5364.28 5144
5364.97 5318
5365.66 5289
5366.35 5173
5367.04 5113
5367.74 5050
5368.43 5059
5369.12 4931
5369.81 4951
5370.50 5020
5371.19 5104
5371.88 4933
5372.57 5156
5373.27 5198
5373.96 5017
5374.65 4980
5375.34 5008
5376.03 4936
5376.72 5086
5377.42 4938
5378.11 4895
5378.80 5025
5379.49 5088
5380.18 5103
5380.88 5118
5381.57 4964
5382.26 5205
5382.95 5138
5383.64 5308
5384.34 5141
5385.03 5349
5385.72 5164
5386.41 5366
5387.11 5436
5387.80 5363
5388.49 5524
5389.18 5459
5389.88 5483
5390.57 5436
5391.26 5447
5391.95 5682
5392.65 5728
5393.34 5815
5394.03 5792
5394.72 5691
5395.42 5481
5396.11 5445
5396.80 5295
5397.50 5168
5398.19 5034
5398.88 5354
5399.58 5156
5400.27 5052
5400.96 5096
5401.66 4969
5402.35 4905
5403.04 5101
5403.74 5074
5404.43 4984
5405.12 5208
5405.82 5175
5406.51 5034
5407.20 4946
5407.90 4959
5408.59 5157
5409.28 5158
5409.98 5247
5410.67 5000
5411.37 5135
5412.06 5098
5412.75 5273
5413.45 5050
5414.14 5038
5414.84 5088
5415.53 4946
5416.23 4915
5416.92 5050
5417.61 5115
5418.31 4966
5419.00 4821
5419.70 4731
5420.39 4874
5421.09 4952
5421.78 4880
5422.48 5160
5423.17 5125
5423.87 4881
5424.56 4886
5425.25 4874
5425.95 4952
5426.64 5065
5427.34 5094
5428.03 5235
5428.73 5227
5429.42 5234
5430.12 5189
5430.82 4959
5431.51 5002
5432.21 5087
5432.90 5036
5433.60 4999
5434.29 5100
5434.99 5105
5435.68 4953
5436.38 4958
5437.07 4992
5437.77 5120
5438.47 5163
5439.16 5217
5439.86 5181
5440.55 5256
5441.25 5194
5441.94 5172
5442.64 5155
5443.34 5174
5444.03 5159
5444.73 5014
5445.42 5190
5446.12 5376
5446.82 5490
5447.51 5454
5448.21 5615
5448.91 5799
5449.60 5685
5450.30 5686
5450.99 5900
5451.69 5774
5452.39 5734
5453.08 5644
5453.78 5656
5454.48 5652
5455.17 5376
5455.87 5070
5456.57 4991
5457.27 5104
5457.96 5171
5458.66 5084
5459.36 5040
5460.05 4962
5460.75 5131
5461.45 5335
5462.14 5332
5462.84 5263
5463.54 5317
5464.24 5300
5464.93 5459
5465.63 5680
5466.33 5679
5467.03 5720
5467.72 5610
5468.42 5483
5469.12 5506
5469.82 5465
5470.51 5225
5471.21 5152
5471.91 5137
5472.61 4981
5473.31 5414
5474.00 5314
5474.70 5491
5475.40 5260
5476.10 5260
5476.80 5147
5477.49 5128
5478.19 5237
5478.89 5234
5479.59 5356
5480.29 5461
5480.99 5507
5481.68 5689
5482.38 5554
5483.08 5667
5483.78 5536
5484.48 5567
5485.18 5461
5485.88 5487
5486.57 5253
5487.27 5322
5487.97 5310
5488.67 5324
5489.37 5171
5490.07 5212
5490.77 5390
5491.47 5220
5492.17 5259
5492.87 5342
5493.56 5144
5494.26 5181
5494.96 5156
5495.66 5180
5496.36 5226
5497.06 5202
5497.76 5340
5498.46 5208
5499.16 4991
5499.86 5310
5500.56 5299
5501.26 5569
5501.96 5820
5502.66 5915
5503.36 5866
5504.06 6306
5504.76 6269
5505.46 5950
5506.16 5658
5506.86 5595
5507.56 5548
5508.26 5417
5508.96 5103
5509.66 5081
5510.36 5187
5511.06 5136
5511.76 5146
5512.46 5201
5513.16 5104
5513.86 5130
5514.56 5036
5515.26 5083
5515.96 5117
5516.66 5181
5517.36 5248
5518.07 5132
5518.77 5077
5519.47 5111
5520.17 5089
5520.87 5121
5521.57 5461
5522.27 5317
5522.97 5413
5523.67 5381
5524.37 5476
5525.08 5413
5525.78 5115
5526.48 5167
5527.18 5136
5527.88 5211
5528.58 4937
5529.28 4906
5529.99 4894
5530.69 4788
5531.39 4721
5532.09 4892
5532.79 4997
5533.49 4890
5534.20 4558
5534.90 4845
5535.60 4874
5536.30 4696
5537.00 4872
5537.70 4703
5538.41 4884
5539.11 5041
5539.81 4985
5540.51 4899
5541.22 5051
5541.92 4990
5542.62 4805
5543.32 4700
5544.02 4680
5544.73 4663
5545.43 4653
5546.13 4799
5546.84 4879
5547.54 5048
5548.24 4888
5548.94 4801
5549.65 5017
5550.35 4924
5551.05 4845
5551.75 4853
5552.46 4915
5553.16 4927
5553.86 4755
5554.57 4603
5555.27 4756
5555.97 4735
5556.68 4870
5557.38 4815
5558.08 4728
5558.79 4745
5559.49 4825
5560.19 4742
5560.90 4891
5561.60 4855
5562.30 4720
5563.01 4613
5563.71 4808
5564.41 4650
5565.12 4490
5565.82 4506
5566.53 4526
5567.23 4788
5567.93 4710
5568.64 4542
5569.34 4581
5570.05 4801
5570.75 4755
5571.45 4565
5572.16 4640
5572.86 4659
5573.57 4541
5574.27 4619
5574.98 4664
5575.68 4781
5576.38 4541
5577.09 4776
5577.79 4697
5578.50 4628
5579.20 4833
5579.91 4754
5580.61 4691
5581.32 4642
5582.02 4772
5582.73 4715
5583.43 4672
5584.14 4549
5584.84 4412
5585.55 4460
5586.25 4432
5586.96 4488
5587.66 4456
5588.37 4375
5589.07 4573
5589.78 4547
5590.48 4497
5591.19 4424
5591.89 4487
5592.60 4544
5593.31 4595
5594.01 4559
5594.72 4453
5595.42 4588
5596.13 4610
5596.83 4602
5597.54 4526
5598.25 4517
5598.95 4399
5599.66 4449
5600.36 4416
5601.07 4473
5601.78 4430
5602.48 4549
5603.19 4328
5603.89 4391
5604.60 4363
5605.31 4592
5606.01 4457
5606.72 4474
5607.43 4429
5608.13 4513
5608.84 4569
5609.54 4609
5610.25 4529
5610.96 4459
5611.66 4433
5612.37 4412
5613.08 4282
5613.79 4295
5614.49 4522
5615.20 4416
5615.91 4374
5616.61 4640
5617.32 4601
5618.03 4367
5618.73 4484
5619.44 4625
5620.15 4432
5620.86 4400
5621.56 4431
5622.27 4352
5622.98 4384
5623.69 4467
5624.39 4440
5625.10 4403
5625.81 4415
5626.52 4297
5627.22 4432
5627.93 4438
5628.64 4600
5629.35 4425
5630.05 4450
5630.76 4319
5631.47 4421
5632.18 4456
5632.89 4447
5633.59 4252
5634.30 4508
5635.01 4329
5635.72 4271
5636.43 4376
5637.14 4449
5637.84 4564
5638.55 4450
5639.26 4338
5639.97 4477
5640.68 4571
5641.39 4607
5642.10 4393
5642.80 4238
5643.51 4354
5644.22 4494
5644.93 4429
5645.64 4282
5646.35 4280
5647.06 4352
5647.77 4252
5648.47 4368
5649.18 4402
5649.89 4412
5650.60 4397
5651.31 4387
5652.02 4449
5652.73 4366
5653.44 4360
5654.15 4261
5654.86 4379
5655.57 4478
5656.28 4444
5656.99 4297
5657.70 4362
5658.41 4666
5659.12 4503
5659.83 4518
5660.54 4429
5661.24 4558
5661.95 4709
5662.66 4621
5663.37 4591
5664.08 4496
5664.79 4367
5665.50 4329
5666.21 4495
5666.93 4572
5667.64 4410
5668.35 4369
5669.06 4596
5669.77 4564
5670.48 4586
5671.19 4535
5671.90 4734
5672.61 4733
5673.32 4775
5674.03 4714
5674.74 4674
5675.45 4675
5676.16 4740
5676.87 4449
5677.58 4638
5678.29 4537
5679.01 4542
5679.72 4428
5680.43 4533
5681.14 4491
5681.85 4468
5682.56 4400
5683.27 4447
5683.98 4581
5684.69 4532
5685.41 4495
5686.12 4483
5686.83 4464
5687.54 4395
5688.25 4561
5688.96 4559
5689.67 4553
5690.39 4401
5691.10 4426
5691.81 4591
5692.52 4599
5693.23 4660
5693.95 4697
5694.66 4537
5695.37 4510
5696.08 4596
5696.79 4372
5697.51 4366
5698.22 4461
5698.93 4362
5699.64 4434
5700.35 4383
5701.07 4291
5701.78 4175
5702.49 4357
5703.20 4404
5703.92 4291
5704.63 4324
5705.34 4443
5706.05 4609
5706.77 4593
5707.48 4511
5708.19 4546
5708.90 4507
5709.62 4535
5710.33 4540
5711.04 4582
5711.76 4553
5712.47 4387
5713.18 4642
5713.90 4693
5714.61 4547
5715.32 4527
5716.04 4542
5716.75 4483
5717.46 4398
5718.18 4515
5718.89 4499
5719.60 4412
5720.32 4341
5721.03 4455
5721.74 4381
5722.46 4337
5723.17 4548
5723.88 4563
5724.60 4600
5725.31 4471
5726.03 4417
5726.74 4525
5727.45 4444
5728.17 4511
5728.88 4577
5729.60 4403
5730.31 4578
5731.02 4797
5731.74 4663
5732.45 4786
5733.17 4696
5733.88 4566
5734.60 4632
5735.31 4632
5736.02 4499
5736.74 4633
5737.45 4764
5738.17 4743
5738.88 4777
5739.60 4747
5740.31 4773
5741.03 4681
5741.74 4670
5742.46 4744
5743.17 4766
5743.89 4391
5744.60 4597
5745.32 4868
5746.03 4769
5746.75 4662
5747.46 4649
5748.18 4703
5748.89 4791
5749.61 4837
5750.32 5026
5751.04 4884
5751.76 4761
5752.47 4832
5753.19 4932
5753.90 4873
5754.62 5179
5755.33 5565
5756.05 5688
5756.77 5934
5757.48 5888
5758.20 5862
5758.91 5713
5759.63 5531
5760.34 5465
5761.06 5284
5761.78 5311
5762.49 5247
5763.21 5060
5763.93 5009
5764.64 4932
5765.36 5070
5766.07 5169
5766.79 5154
5767.51 5093
5768.22 5064
5768.94 5177
5769.66 5118
5770.37 4945
5771.09 4950
5771.81 5197
5772.52 5108
5773.24 5047
5773.96 5028
5774.67 5211
5775.39 5122
5776.11 4961
5776.83 4919
5777.54 4948
5778.26 5200
5778.98 5226
5779.69 5121
5780.41 5091
5781.13 5072
5781.85 5255
5782.56 5601
5783.28 5495
5784.00 5318
5784.72 5347
5785.43 5389
5786.15 5323
5786.87 5316
5787.59 5692
5788.30 5575
5789.02 5521
5789.74 5576
5790.46 5755
5791.18 5781
5791.89 5884
5792.61 5980
5793.33 6022
5794.05 5987
5794.77 6124
5795.48 6268
5796.20 6353
5796.92 6378
5797.64 6484
5798.36 6256
5799.08 6283
5799.80 6780
5800.51 7081
5801.23 7616
5801.95 8264
5802.67 9136
5803.39 9624
5804.11 9712
5804.83 9673
5805.54 9320
5806.26 8592
5806.98 8273
5807.70 7513
5808.42 6946
5809.14 7028
5809.86 6613
5810.58 6364
5811.30 6453
5812.02 6311
5812.74 6362
5813.45 6272
5814.17 6125
5814.89 6192
5815.61 6203
5816.33 6122
5817.05 6116
5817.77 6226
5818.49 6471
5819.21 6272
5819.93 6387
5820.65 6204
5821.37 6418
5822.09 6521
5822.81 6247
5823.53 6142
5824.25 6260
5824.97 6372
5825.69 5957
5826.41 5732
5827.13 5813
5827.85 5660
5828.57 5610
5829.29 5673
5830.01 5620
5830.73 5488
5831.45 5552
5832.17 5557
5832.89 5722
5833.61 5619
5834.33 5599
5835.06 5465
5835.78 5352
5836.50 5440
5837.22 5398
5837.94 5568
5838.66 5572
5839.38 5505
5840.10 5495
5840.82 5479
5841.54 5457
5842.26 5589
5842.99 5499
5843.71 5494
5844.43 5497
5845.15 5314
5845.87 5356
5846.59 5161
5847.31 5235
5848.04 5349
5848.76 5186
5849.48 5308
5850.20 5507
5850.92 5338
5851.64 5072
5852.36 5167
5853.09 5181
5853.81 5266
5854.53 5218
5855.25 4831
5855.97 5139
5856.70 5377
5857.42 5294
5858.14 5267
5858.86 5298
5859.58 5224
5860.31 5167
5861.03 5299
5861.75 5199
5862.47 5334
5863.20 5173
5863.92 5146
5864.64 5222
5865.36 5121
5866.09 5083
5866.81 5049
5867.53 5004
5868.25 5105
5868.98 4991
5869.70 5014
5870.42 5092
5871.15 5186
5871.87 5157
5872.59 5018
5873.31 4992
5874.04 5234
5874.76 5136
5875.48 5110
5876.21 5262
5876.93 5285
5877.65 4973
5878.38 5108
5879.10 5046
5879.82 5016
5880.55 5047
5881.27 5174
5881.99 5185
5882.72 5055
5883.44 4876
5884.17 5189
5884.89 5178
5885.61 5046
5886.34 5145
5887.06 5162
5887.78 5143
5888.51 5133
5889.23 5200
5889.96 5264
5890.68 5224
5891.41 5162
5892.13 5059
5892.85 5078
5893.58 5140
5894.30 4943
5895.03 5209
5895.75 5214
5896.48 5228
5897.20 5257
5897.92 5202
5898.65 5202
5899.37 5137
5900.10 5223
5900.82 5182
5901.55 5236
5902.27 5039
5903.00 5192
5903.72 5100
5904.45 5171
5905.17 5164
5905.90 5084
5906.62 5116
5907.35 5327
5908.07 5280
5908.80 5176
5909.52 5234
5910.25 5270
5910.97 5205
5911.70 5357
5912.43 5375
5913.15 5275
5913.88 5183
5914.60 5423
5915.33 5379
5916.05 5442
5916.78 5342
5917.50 5258
5918.23 5366
5918.96 5466
5919.68 5594
5920.41 5407
5921.13 5313
5921.86 5213
5922.59 5479
5923.31 5565
5924.04 5344
5924.76 5552
5925.49 5609
5926.22 5790
5926.94 5642
5927.67 5567
5928.40 5573
5929.12 5604
5929.85 5781
5930.58 5821
5931.30 5902
5932.03 5860
5932.76 5878
5933.48 5753
5934.21 5677
5934.94 5965
5935.66 5884
5936.39 6004
5937.12 5983
5937.84 5960
5938.57 6085
5939.30 6244
5940.02 6095
5940.75 6268
5941.48 6120
5942.21 6168
5942.93 6295
5943.66 6288
5944.39 6216
5945.12 6308
5945.84 6174
5946.57 6374
5947.30 6210
5948.03 6213
5948.75 6400
5949.48 6423
5950.21 6479
5950.94 6658
5951.67 6406
5952.39 6584
5953.12 6732
5953.85 6682
5954.58 7002
5955.31 6988
5956.03 7018
5956.76 6956
5957.49 7087
5958.22 6987
5958.95 7083
5959.67 7049
5960.40 7089
5961.13 7074
5961.86 7092
5962.59 7202
5963.32 7119
5964.05 7047
5964.77 7129
5965.50 7007
5966.23 7160
5966.96 7324
5967.69 7728
5968.42 7950
5969.15 8193
5969.88 8211
5970.61 8235
5971.33 7980
5972.06 8094
5972.79 8180
5973.52 7863
5974.25 7923
5974.98 8152
5975.71 7812
5976.44 7801
5977.17 8194
5977.90 7878
5978.63 7852
5979.36 7845
5980.09 7985
5980.82 8107
5981.55 8193
5982.28 8131
5983.01 8199
5983.74 8187
5984.46 8155
5985.19 8100
5985.92 8323
5986.65 8202
5987.38 7970
5988.11 8124
5988.85 8343
5989.58 8475
5990.31 8322
5991.04 8219
5991.77 8275
5992.50 8399
5993.23 8352
5993.96 8324
5994.69 8436
5995.42 8189
5996.15 8388
5996.88 8528
5997.61 8219
5998.34 8593
5999.07 8794
5999.80 8798
6000.53 8596
6001.26 8620
6002.00 8789
6002.73 8381
6003.46 8362
6004.19 8201
6004.92 8383
6005.65 8257
6006.38 8338
6007.11 8234
6007.84 8269
6008.58 8345
6009.31 8410
6010.04 8625
6010.77 8567
6011.50 9071
6012.23 9377
6012.96 9708
6013.70 10100
6014.43 10581
6015.16 10794
6015.89 10987
6016.62 11128
6017.36 11141
6018.09 11004
6018.82 10638
6019.55 10363
6020.28 10210
6021.02 9804
6021.75 9151
6022.48 9100
6023.21 8601
6023.94 8354
6024.68 8088
6025.41 7900
6026.14 7918
6026.87 7600
6027.61 7549
6028.34 7524
6029.07 7523
6029.80 7541
6030.54 7536
6031.27 7279
6032.00 7470
6032.73 7418
6033.47 7486
6034.20 7431
6034.93 7450
6035.67 7347
6036.40 7381
6037.13 7262
6037.87 7332
6038.60 7714
6039.33 7605
6040.07 7250
6040.80 7335
6041.53 7420
6042.27 7402
6043.00 7469
6043.73 7522
6044.47 7557
6045.20 7459
6045.93 7473
6046.67 7460
6047.40 7454
6048.13 7549
6048.87 7608
6049.60 7729
6050.34 7996
6051.07 8058
6051.80 8198
6052.54 8038
6053.27 7925
6054.01 8302
6054.74 8621
6055.47 8601
6056.21 8589
6056.94 8730
6057.68 8507
6058.41 8139
6059.15 8123
6059.88 7987
6060.61 7853
6061.35 7775
6062.08 7767
6062.82 7706
6063.55 7481
6064.29 7557
6065.02 7520
6065.76 7351
6066.49 7133
6067.23 7405
6067.96 7396
6068.70 7346
6069.43 7430
6070.17 7191
6070.90 7140
6071.64 7108
6072.37 7210
6073.11 7271
6073.84 7015
6074.58 7018
6075.31 7101
6076.05 7022
6076.78 7062
6077.52 6902
6078.26 6900
6078.99 7125
6079.73 6938
6080.46 6649
6081.20 6730
6081.93 6863
6082.67 6844
6083.41 6808
6084.14 6546
6084.88 6668
6085.61 6673
6086.35 6685
6087.09 6744
6087.82 6758
6088.56 6624
6089.30 6658
6090.03 6564
6090.77 6693
6091.50 6773
6092.24 6600
6092.98 6581
6093.71 6716
6094.45 6885
6095.19 6762
6095.92 6796
6096.66 6875
6097.40 6751
6098.13 6700
6098.87 6506
6099.61 6589
6100.34 6433
6101.08 6488
6101.82 6559
6102.56 6478
6103.29 6705
6104.03 6528
6104.77 6675
6105.50 6541
6106.24 6569
6106.98 6471
6107.72 6430
6108.45 6336
6109.19 6328
6109.93 6429
6110.67 6413
6111.40 6453
6112.14 6601
6112.88 6496
6113.62 6430
6114.35 6510
6115.09 6364
6115.83 6364
6116.57 6323
6117.31 6426
6118.04 6334
6118.78 6388
6119.52 6447
6120.26 6509
6121.00 6519
6121.73 6479
6122.47 6522
6123.21 6503
6123.95 6632
6124.69 6531
6125.43 6588
6126.16 6352
6126.90 6584
6127.64 6423
6128.38 6421
6129.12 6515
6129.86 6812
6130.60 6672
6131.33 6755
6132.07 6640
6132.81 6961
6133.55 6865
6134.29 6609
6135.03 6521
6135.77 6784
6136.51 6761
6137.25 6671
6137.99 6619
6138.73 6738
6139.46 6882
6140.20 6984
6140.94 7029
6141.68 7054
6142.42 6919
6143.16 6866
6143.90 6980
6144.64 6931
6145.38 7055
6146.12 7043
6146.86 7138
6147.60 7136
6148.34 6994
6149.08 6979
6149.82 7268
6150.56 7518
6151.30 7386
6152.04 7490
6152.78 7289
6153.52 7234
6154.26 7268
6155.00 7219
6155.74 7402
6156.48 7327
6157.22 7462
6157.96 7543
6158.70 7469
6159.44 7623
6160.18 7531
6160.92 7333
6161.66 7495
6162.40 7422
6163.15 7739
6163.89 7787
6164.63 7834
6165.37 7852
6166.11 7975
6166.85 8212
6167.59 8531
6168.33 8617
6169.07 8734
6169.81 8617
6170.55 8815
6171.30 8691
6172.04 8846
6172.78 8678
6173.52 8544
6174.26 8593
6175.00 8542
6175.74 8433
6176.49 8466
6177.23 8357
6177.97 8253
6178.71 8262
6179.45 8384
6180.19 8413
6180.94 8356
6181.68 8321
6182.42 8444
6183.16 8641
6183.90 8637
6184.65 8466
6185.39 8619
6186.13 8836
6186.87 8553
6187.61 8560
6188.36 8640
6189.10 8795
6189.84 8812
6190.58 8683
6191.33 9021
6192.07 8952
6192.81 9012
6193.55 8982
6194.30 9230
6195.04 9453
6195.78 9526
6196.52 9538
6197.27 9668
6198.01 9478
6198.75 9445
6199.49 9537
6200.24 9323
6200.98 9293
6201.72 9205
6202.47 9433
6203.21 9546
6203.95 9261
6204.70 9340
6205.44 9373
6206.18 9700
6206.93 10118
6207.67 10536
6208.41 10917
6209.16 11284
6209.90 11842
6210.64 12220
6211.39 12585
6212.13 12675
6212.87 12566
6213.62 12565
6214.36 12373
6215.11 12044
6215.85 11682
6216.59 11396
6217.34 11055
6218.08 10671
6218.83 10230
6219.57 9946
6220.31 9797
6221.06 9054
6221.80 8761
6222.55 8595
6223.29 8327
6224.04 8364
6224.78 8236
6225.52 8233
6226.27 8349
6227.01 8313
6227.76 8413
6228.50 8250
6229.25 8268
6229.99 8083
6230.74 7826
6231.48 7778
6232.23 7647
6232.97 7603
6233.72 7203
6234.46 7091
6235.21 7184
6235.95 7450
6236.70 7423
6237.44 7408
6238.19 7407
6238.93 7357
6239.68 7504
6240.42 7580
6241.17 7527
6241.91 7575
6242.66 7698
6243.40 7854
6244.15 7572
6244.90 7696
6245.64 7613
6246.39 7878
6247.13 8151
6247.88 8265
6248.62 8551
6249.37 8867
6250.12 8892
6250.86 9169
6251.61 9004
6252.35 9140
6253.10 9174
6253.85 8826
6254.59 8700
6255.34 8496
6256.09 8210
6256.83 8052
6257.58 7891
6258.32 7564
6259.07 7390
6259.82 7560
6260.56 7368
6261.31 7422
6262.06 7364
6262.80 7229
6263.55 7186
6264.30 7287
6265.04 7373
6265.79 7383
6266.54 7377
6267.29 7319
6268.03 7163
6268.78 7084
6269.53 7219
6270.27 7190
6271.02 7292
6271.77 7355
6272.52 7393
6273.26 7213
6274.01 7154
6274.76 7011
6275.50 7149
6276.25 7042
6277.00 6962
6277.75 7011
6278.49 7229
6279.24 7706
6279.99 7694
6280.74 7805
6281.49 7547
6282.23 7514
6282.98 7537
6283.73 7208
6284.48 6971
6285.23 6776
6285.97 6875
6286.72 6485
6287.47 6414
6288.22 6408
6288.97 6526
6289.71 6609
6290.46 6721
6291.21 6574
6291.96 6520
6292.71 6469
6293.46 6505
6294.21 6328
6294.95 6125
6295.70 6111
6296.45 6145
6297.20 6160
6297.95 6090
6298.70 5887
6299.45 5932
6300.20 6225
6300.94 6104
6301.69 5811
6302.44 5985
6303.19 6147
6303.94 5974
6304.69 5981
6305.44 6085
6306.19 6188
6306.94 6236
6307.69 6183
6308.44 5991
6309.19 6113
6309.94 5964
6310.69 6002
6311.43 5932
6312.18 5776
6312.93 5737
6313.68 6017
6314.43 6056
6315.18 6185
6315.93 6126
6316.68 5914
6317.43 6075
6318.18 6028
6318.93 5848
6319.68 5840
6320.43 5850
6321.18 5898
6321.93 5986
6322.68 5705
6323.43 5734
6324.18 5828
6324.94 5833
6325.69 5750
6326.44 5647
6327.19 5735
6327.94 5691
6328.69 5472
6329.44 5448
6330.19 5555
6330.94 5545
6331.69 5677
6332.44 5623
6333.19 5430
6333.94 5455
6334.69 5447
6335.45 5326
6336.20 5297
6336.95 5222
6337.70 5463
6338.45 5466
6339.20 5251
6339.95 5244
6340.70 5329
6341.46 5387
6342.21 5277
6342.96 5389
6343.71 5352
6344.46 5402
6345.21 5285
6345.96 5253
6346.72 5223
6347.47 5156
6348.22 5337
6348.97 5484
6349.72 5508
6350.48 5317
6351.23 5106
6351.98 5331
6352.73 5528
6353.48 5301
6354.24 5338
6354.99 5464
6355.74 5550
6356.49 5538
6357.24 5510
6358.00 5655
6358.75 5654
6359.50 5519
6360.25 5326
6361.01 5502
6361.76 5285
6362.51 5317
6363.26 5498
6364.02 5446
6364.77 5321
6365.52 5219
6366.28 5167
6367.03 5271
6367.78 5210
6368.53 5162
6369.29 5228
6370.04 5174
6370.79 5339
6371.55 5197
6372.30 5138
6373.05 5096
6373.81 5165
6374.56 5125
6375.31 5166
6376.07 5204
6376.82 5094
6377.57 4976
6378.33 5183
6379.08 5001
6379.83 5088
6380.59 5187
6381.34 5277
6382.10 5449
6382.85 5189
6383.60 5152
6384.36 5360
6385.11 5242
6385.87 5219
6386.62 5141
6387.37 5172
6388.13 5271
6388.88 5197
6389.64 5261
6390.39 5391
6391.14 5431
6391.90 5467
6392.65 5675
6393.41 5466
6394.16 5382
6394.92 5549
6395.67 5167
6396.43 5121
6397.18 5261
6397.94 5154
6398.69 5362
6399.45 5374
6400.20 5188
6400.96 5180
6401.71 5111
6402.47 5185
6403.22 5268
6403.98 5300
6404.73 5058
6405.49 4969
6406.24 5139
6407.00 5296
6407.75 5247
6408.51 5159
6409.26 5143
6410.02 5179
6410.77 5174
6411.53 5243
6412.28 5283
6413.04 5195
6413.80 5205
6414.55 5068
6415.31 5369
6416.06 5504
6416.82 5328
6417.57 5248
6418.33 5280
6419.09 5276
6419.84 5213
6420.60 5137
6421.35 5174
6422.11 5295
6422.87 5332
6423.62 5246
6424.38 5140
6425.14 5199
6425.89 5372
6426.65 5325
6427.40 5374
6428.16 5314
6428.92 5388
6429.67 5621
6430.43 5376
6431.19 5308
6431.94 5477
6432.70 5482
6433.46 5392
6434.22 5454
6434.97 5389
6435.73 5576
6436.49 5505
6437.24 5614
6438.00 5709
6438.76 5484
6439.51 5434
6440.27 5465
6441.03 5583
6441.79 5566
6442.54 5434
6443.30 5728
6444.06 5626
6444.82 5597
6445.57 5628
6446.33 5585
6447.09 5635
6447.85 5637
6448.60 5495
6449.36 5588
6450.12 5808
6450.88 5609
6451.64 5703
6452.39 5815
6453.15 5855
6453.91 6063
6454.67 5963
6455.43 6078
6456.18 6023
6456.94 5929
6457.70 5688
6458.46 5960
6459.22 5975
6459.98 6041
6460.73 5960
6461.49 5901
6462.25 5892
6463.01 5959
6463.77 6077
6464.53 6047
6465.29 5991
6466.04 6100
6466.80 6112
6467.56 6350
6468.32 6367
6469.08 6176
6469.84 6254
6470.60 6204
6471.36 6407
6472.12 6431
6472.87 6299
6473.63 6161
6474.39 6373
6475.15 6431
6475.91 6455
6476.67 6555
6477.43 6359
6478.19 6666
6478.95 6622
6479.71 6570
6480.47 6695
6481.23 6770
6481.99 6716
6482.75 6746
6483.51 6784
6484.27 6773
6485.03 6917
6485.79 7056
6486.55 7046
6487.31 7216
6488.07 7186
6488.83 7020
6489.59 6993
6490.35 7241
6491.11 7155
6491.87 7145
6492.63 7382
6493.39 7292
6494.15 7392
6494.91 7616
6495.67 7808
6496.43 7906
6497.19 7924
6497.95 8072
6498.71 7859
6499.47 8047
6500.23 7992
6500.99 8059
6501.76 7904
6502.52 7919
6503.28 8289
6504.04 8171
6504.80 7925
6505.56 8087
6506.32 8288
6507.08 8233
6507.84 8239
6508.61 8335
6509.37 8467
6510.13 8542
6510.89 8692
6511.65 8792
6512.41 8792
6513.17 8781
6513.94 8856
6514.70 9008
6515.46 8903
6516.22 9023
6516.98 8786
6517.74 8848
6518.51 8922
6519.27 8956
6520.03 8833
6520.79 8986
6521.55 9292
6522.32 9214
6523.08 9247
6523.84 9334
6524.60 9369
6525.36 9547
6526.13 9538
6526.89 9508
6527.65 9470
6528.41 9529
6529.18 9729
6529.94 9859
6530.70 9910
6531.46 9923
6532.23 9955
6532.99 9824
6533.75 9873
6534.51 10357
6535.28 10530
6536.04 10694
6536.80 11220
6537.57 11629
6538.33 12058
6539.09 12501
6539.85 12632
6540.62 12627
6541.38 12358
6542.14 11755
6542.91 11607
6543.67 11490
6544.43 11045
6545.20 10671
6545.96 10210
6546.72 9870
6547.49 9777
6548.25 9526
6549.02 9251
6549.78 9117
6550.54 8835
6551.31 8754
6552.07 8569
6552.83 8292
6553.60 8475
6554.36 8460
6555.13 8295
6555.89 8342
6556.65 8425
6557.42 8419
6558.18 8258
6558.95 8065
6559.71 8178
6560.47 8215
6561.24 8190
6562.00 7958
6562.77 8071
6563.53 8242
6564.30 8324
6565.06 8553
6565.83 8597
6566.59 8468
6567.36 8642
6568.12 8828
6568.88 8744
6569.65 8806
6570.41 8680
6571.18 8809
6571.94 8803
6572.71 8907
6573.47 8927
6574.24 9036
6575.00 9180
6575.77 9348
6576.53 9708
6577.30 9827
6578.07 9965
6578.83 10015
6579.60 9926
6580.36 9892
6581.13 9830
6581.89 9538
6582.66 9693
6583.42 9626
6584.19 9269
6584.96 9065
6585.72 8923
6586.49 8995
6587.25 8958
6588.02 8791
6588.78 8753
6589.55 8570
6590.32 8730
6591.08 8748
6591.85 8759
6592.61 8711
6593.38 8757
6594.15 8887
6594.91 8950
6595.68 9071
6596.45 9054
6597.21 9202
6597.98 9424
6598.75 9238
6599.51 9120
6600.28 9173
6601.05 9162
6601.81 8909
6602.58 8801
6603.35 8623
6604.11 8485
6604.88 8311
6605.65 8013
6606.41 7621
6607.18 7671
6607.95 7626
6608.71 7771
6609.48 7588
6610.25 7513
6611.02 7450
6611.78 7597
6612.55 7518
6613.32 7454
6614.09 7665
6614.85 7545
6615.62 7510
6616.39 7578
6617.16 7559
6617.92 7678
6618.69 7733
6619.46 7542
6620.23 7453
6620.99 7349
6621.76 7242
6622.53 7273
6623.30 7113
6624.07 7229
6624.83 7174
6625.60 6874
6626.37 6934
6627.14 6850
6627.91 6751
6628.67 6735
6629.44 6896
6630.21 7027
6630.98 6874
6631.75 6833
6632.52 6753
6633.29 6879
6634.05 7199
6634.82 7350
6635.59 7235
6636.36 7361
6637.13 7757
6637.90 7857
6638.67 7584
6639.43 7717
6640.20 7592
6640.97 7542
6641.74 7238
6642.51 6970
6643.28 6917
6644.05 6762
6644.82 6551
6645.59 6471
6646.36 6459
6647.13 6218
6647.90 6290
6648.66 6190
6649.43 6212
6650.20 6030
6650.97 6101
6651.74 6263
6652.51 6172
6653.28 6207
6654.05 6063
6654.82 5981
6655.59 6226
6656.36 6220
6657.13 5981
6657.90 6047
6658.67 5930
6659.44 5951
6660.21 5934
6660.98 6088
6661.75 5916
6662.52 5736
6663.29 5574
6664.06 5823
6664.83 5892
6665.60 5849
6666.37 5726
6667.14 5819
6667.91 5969
6668.69 5886
6669.46 5882
6670.23 5947
6671.00 5926
6671.77 5789
6672.54 5858
6673.31 6075
6674.08 5864
6674.85 5926
6675.62 6162
6676.39 5822
6677.16 5749
6677.94 5999
6678.71 5881
6679.48 5872
6680.25 5792
6681.02 5595
6681.79 5811
6682.56 5747
6683.33 5598
6684.11 5513
6684.88 5589
6685.65 5631
6686.42 5594
6687.19 5640
6687.96 5853
6688.74 6020
6689.51 5671
6690.28 5687
6691.05 5709
6691.82 5842
6692.60 5619
6693.37 5670
6694.14 5566
6694.91 5457
6695.68 5508
6696.46 5305
6697.23 5374
6698.00 5412
6698.77 5305
6699.55 5403
6700.32 5486
6701.09 5262
6701.86 5242
6702.64 5160
6703.41 5146
6704.18 5106
6704.95 5303
6705.73 5384
6706.50 5154
6707.27 5218
6708.04 5106
6708.82 5113
6709.59 5162
6710.36 5175
6711.14 5304
6711.91 5203
6712.68 5204
6713.46 5230
6714.23 5149
6715.00 5082
6715.78 5036
6716.55 5123
6717.32 5057
6718.10 5139
6718.87 5017
6719.64 4943
6720.42 4846
6721.19 4968
6721.96 5122
6722.74 5122
6723.51 5001
6724.28 4834
6725.06 5004
6725.83 5163
6726.61 5110
6727.38 4868
6728.15 4819
6728.93 4891
6729.70 4881
6730.48 4736
6731.25 4917
6732.02 4847
6732.80 4888
6733.57 4782
6734.35 4970
6735.12 5073
6735.90 5015
6736.67 5006
6737.45 4778
6738.22 4909
6738.99 5063
6739.77 4974
6740.54 4966
6741.32 4941
6742.09 5074
6742.87 4885
6743.64 4881
6744.42 4802
6745.19 4986
6745.97 4996
6746.74 4945
6747.52 4903
6748.29 5044
6749.07 4744
6749.84 4894
6750.62 4788
6751.40 4674
6752.17 4879
6752.95 4966
6753.72 5058
6754.50 5126
6755.27 5316
6756.05 5161
6756.82 5123
6757.60 5050
6758.38 5078
6759.15 5066
6759.93 4890
6760.70 4902
6761.48 4934
6762.25 4946
6763.03 4706
6763.81 4797
6764.58 4845
6765.36 4850
6766.14 4825
6766.91 4813
6767.69 4763
6768.46 4752
6769.24 4883
6770.02 4654
6770.79 4810
6771.57 4832
6772.35 4740
6773.12 4772
6773.90 4886
6774.68 5071
6775.45 4955
6776.23 4838
6777.01 4904
6777.78 4969
6778.56 4830
6779.34 4686
6780.11 4703
6780.89 4733
6781.67 4785
6782.45 4721
6783.22 4892
6784.00 4758
6784.78 4785
6785.56 4742
6786.33 4796
6787.11 4762
6787.89 4818
6788.66 4613
6789.44 4788
6790.22 4647
6791.00 4840
6791.78 4680
6792.55 4777
6793.33 4860
6794.11 4756
6794.89 4633
6795.66 4508
6796.44 4670
6797.22 4531
6798.00 4409
6798.78 4618
6799.55 4624
6800.33 4568
6801.11 4653
6801.89 4543
6802.67 4668
6803.45 4803
6804.22 4843
6805.00 4742
6805.78 4726
6806.56 4645
6807.34 4654
6808.12 4859
6808.90 4700
6809.67 4675
6810.45 4700
6811.23 4697
6812.01 4739
6812.79 4828
6813.57 4764
6814.35 4545
6815.13 4815
6815.91 4891
6816.68 4736
6817.46 4687
6818.24 4576
6819.02 4528
6819.80 4575
6820.58 4642
6821.36 4610
6822.14 4894
6822.92 4844
6823.70 4759
6824.48 4966
6825.26 4927
6826.04 4937
6826.82 4863
6827.60 4867
6828.38 4822
6829.16 4801
6829.94 4961
6830.72 4964
6831.50 4656
6832.28 4921
6833.06 5017
6833.84 4823
6834.62 4714
6835.40 4895
6836.18 4890
6836.96 4799
6837.74 4787
6838.52 5049
6839.30 5134
6840.08 4896
6840.86 4929
6841.64 4921
6842.42 4855
6843.20 4872
6843.98 4870
6844.76 5085
6845.54 5009
6846.32 4895
6847.10 4966
6847.89 5086
6848.67 5182
6849.45 5117
6850.23 5430
6851.01 5448
6851.79 5800
6852.57 6131
6853.35 6762
6854.13 6750
6854.92 6710
6855.70 6535
6856.48 6587
6857.26 6529
6858.04 6319
6858.82 6244
6859.60 6100
6860.39 5783
6861.17 5457
6861.95 5546
6862.73 5628
6863.51 5382
6864.29 5391
6865.08 5250
6865.86 5426
6866.64 5361
6867.42 5227
6868.20 5132
6868.99 5520
6869.77 5549
6870.55 5404
6871.33 5529
6872.12 5690
6872.90 5487
6873.68 5382
6874.46 5402
6875.24 5493
6876.03 5386
6876.81 5502
6877.59 5437
6878.38 5601
6879.16 5511
6879.94 5496
6880.72 5506
6881.51 5640
6882.29 5727
6883.07 5784
6883.85 5700
6884.64 5877
6885.42 5719
6886.20 5882
6886.99 6169
6887.77 5928
6888.55 6026
6889.34 6021
6890.12 6362
6890.90 6733
6891.69 6947
6892.47 6779
6893.25 6934
6894.04 6983
6894.82 6869
6895.60 6640
6896.39 6668
6897.17 6317
6897.96 6301
6898.74 6506
6899.52 6306
6900.31 6357
6901.09 6512
6901.88 6486
6902.66 6370
6903.44 6245
6904.23 6369
6905.01 6413
6905.80 6525
6906.58 6335
6907.36 6488
6908.15 6585
6908.93 6448
6909.72 6306
6910.50 6340
6911.29 6394
6912.07 6562
6912.86 6448
6913.64 6325
6914.42 6394
6915.21 6634
6915.99 6693
6916.78 6634
6917.56 6580
6918.35 6515
6919.13 6545
6919.92 6662
6920.70 6534
6921.49 6486
6922.27 6549
6923.06 6532
6923.84 6303
6924.63 6541
6925.42 6522
6926.20 6590
6926.99 6744
6927.77 6786
6928.56 6910
6929.34 6845
6930.13 6694
6930.91 7096
6931.70 7211
6932.48 7061
6933.27 7102
6934.06 7192
6934.84 7086
6935.63 7216
6936.41 7299
6937.20 7393
6937.99 7325
6938.77 7415
6939.56 7716
6940.34 7378
6941.13 7280
6941.92 7575
6942.70 7698
6943.49 7659
6944.28 7792
6945.06 7737
6945.85 7805
6946.64 7990
6947.42 7988
6948.21 8004
6949.00 8010
6949.78 8104
6950.57 8072
6951.36 8227
6952.14 8131
6952.93 8241
6953.72 8220
6954.50 7948
6955.29 8152
6956.08 8171
6956.86 8260
6957.65 8271
6958.44 8270
6959.23 8457
6960.01 8621
6960.80 8603
6961.59 8851
6962.38 8746
6963.16 8650
6963.95 8858
6964.74 8916
6965.53 8816
6966.31 8790
6967.10 8715
6967.89 8710
6968.68 8651
6969.46 8783
6970.25 9133
6971.04 9108
6971.83 9023
6972.62 9111
6973.40 9256
6974.19 9286
6974.98 9231
6975.77 9236
6976.56 9398
6977.34 9444
6978.13 9365
6978.92 9427
6979.71 9105
6980.50 9167
6981.29 9711
6982.08 9606
6982.86 9693
6983.65 9863
6984.44 10220
6985.23 10500
6986.02 10879
6986.81 11216
6987.60 11506
6988.39 11732
6989.17 11650
6989.96 11725
6990.75 11654
6991.54 11634
6992.33 11241
6993.12 10950
6993.91 10819
6994.70 10583
6995.49 10419
6996.28 10352
6997.07 10123
6997.86 10145
6998.64 10290
6999.43 10454
7000.22 10803
7001.01 11231
7001.80 11433
7002.59 11659
7003.38 11796
7004.17 11740
7004.96 11616
7005.75 11416
7006.54 11068
7007.33 10998
7008.12 10616
7008.91 10312
7009.70 10019
7010.49 9552
7011.28 9199
7012.07 8931
7012.86 8627
7013.65 8589
7014.44 8525
7015.23 8239
7016.02 8288
7016.81 8373
7017.61 8346
7018.40 8247
7019.19 8221
7019.98 8247
7020.77 8238
7021.56 7994
7022.35 7918
7023.14 8059
7023.93 8188
7024.72 8123
7025.51 7997
7026.30 8242
7027.10 8449
7027.89 8331
7028.68 8363
7029.47 8255
7030.26 8366
7031.05 8450
7031.84 8389
7032.63 8374
7033.43 8158
7034.22 7979
7035.01 7939
7035.80 7702
7036.59 7717
7037.38 7752
7038.18 7768
7038.97 8058
7039.76 8179
7040.55 8100
7041.34 8050
7042.13 8046
7042.93 8238
7043.72 8161
7044.51 7851
7045.30 7958
7046.09 7939
7046.89 7733
7047.68 7645
7048.47 7621
7049.26 7536
7050.06 7435
7050.85 7267
7051.64 7205
7052.43 7179
7053.23 7255
7054.02 7458
7054.81 7271
7055.60 7220
7056.40 7075
7057.19 7261
7057.98 7124
7058.77 6838
7059.57 6932
7060.36 7096
7061.15 6888
7061.95 6779
7062.74 6955
7063.53 6816
7064.33 6914
7065.12 7090
7065.91 6913
7066.71 6970
7067.50 6989
7068.29 6953
7069.09 6911
7069.88 6719
7070.67 6840
7071.47 6636
7072.26 6690
7073.05 6798
7073.85 6965
7074.64 6718
7075.44 6806
7076.23 6887
7077.02 6881
7077.82 6830
7078.61 6920
7079.41 6669
7080.20 6502
7080.99 6509
7081.79 6743
7082.58 6655
7083.38 6665
7084.17 6579
7084.96 6657
7085.76 6492
7086.55 6671
7087.35 6801
7088.14 6802
7088.94 7168
7089.73 7434
7090.53 7679
7091.32 8105
7092.12 8316
7092.91 8428
7093.71 8441
7094.50 8039
7095.29 7608
7096.09 7276
7096.88 7076
7097.68 6780
7098.48 6626
7099.27 6352
7100.07 6171
7100.86 6126
7101.66 5891
7102.45 5736
7103.25 5682
7104.04 5698
7104.84 5629
7105.63 5522
7106.43 5335
7107.22 5640
7108.02 5602
7108.82 5447
7109.61 5392
7110.41 5403
7111.20 5430
7112.00 5202
7112.79 5215
7113.59 5180
7114.39 4975
7115.18 4974
7115.98 5001
7116.77 5117
7117.57 5065
7118.37 5157
7119.16 5157
7119.96 5310
7120.76 5238
7121.55 5193
7122.35 5173
7123.15 5096
7123.94 5162
7124.74 5276
7125.53 5099
7126.33 5048
7127.13 5015
7127.93 5168
7128.72 5290
7129.52 5277
7130.32 5283
7131.11 5280
7131.91 5243
7132.71 5321
7133.50 5376
7134.30 5207
7135.10 5187
7135.90 5104
7136.69 5093
7137.49 5224
7138.29 5178
7139.08 4945
7139.88 5003
7140.68 4848
7141.48 4921
7142.27 4848
7143.07 5048
7143.87 5037
7144.67 4864
7145.46 4975
7146.26 5117
7147.06 5087
7147.86 4888
7148.66 4990
7149.45 5162
7150.25 4944
7151.05 4979
7151.85 4945
7152.65 4865
7153.44 4899
7154.24 4715
7155.04 4640
7155.84 4594
7156.64 4697
7157.44 4653
7158.23 4737
7159.03 4749
7159.83 4682
7160.63 4558
7161.43 4572
7162.23 4781
7163.03 4744
7163.83 4484
7164.62 4515
7165.42 4543
7166.22 4532
7167.02 4609
7167.82 4533
7168.62 4519
7169.42 4668
7170.22 4577
7171.02 4390
7171.82 4340
7172.61 4428
7173.41 4528
7174.21 4448
7175.01 4423
7175.81 4384
7176.61 4478
7177.41 4505
7178.21 4401
7179.01 4335
7179.81 4187
7180.61 4123
7181.41 4284
7182.21 4209
7183.01 4251
7183.81 4407
7184.61 4352
7185.41 4573
7186.21 4463
7187.01 4595
7187.81 4552
7188.61 4433
7189.41 4408
7190.21 4297
7191.01 4275
7191.81 4252
7192.61 4342
7193.41 4198
7194.21 4144
7195.01 4170
7195.81 4213
7196.61 4177
7197.41 4179
7198.21 4098
7199.01 4108
7199.82 4015
7200.62 4002
7201.42 4090
7202.22 4061
7203.02 4173
7203.82 4092
7204.62 4175
7205.42 4153
7206.22 4110
7207.02 4163
7207.83 4113
7208.63 4112
7209.43 4112
7210.23 4240
7211.03 4152
7211.83 4141
7212.63 4173
7213.44 4239
7214.24 4230
7215.04 4188
7215.84 4114
7216.64 3986
7217.44 4106
7218.25 4159
7219.05 4260
7219.85 4242
7220.65 3923
7221.45 3895
7222.26 4009
7223.06 3929
7223.86 3935
7224.66 4007
7225.46 4084
7226.27 4103
7227.07 4099
7227.87 4097
7228.67 4057
7229.48 4044
7230.28 4028
7231.08 4043
7231.88 4170
7232.69 4113
7233.49 4049
7234.29 3980
7235.09 4074
7235.90 3978
7236.70 4063
7237.50 4115
7238.30 4160
7239.11 4097
7239.91 4089
7240.71 4167
7241.52 4242
7242.32 4303
7243.12 4190
7243.93 4183
7244.73 4228
7245.53 4307
7246.34 4497
7247.14 4414
7247.94 4500
7248.75 4451
7249.55 4284
7250.35 4287
7251.16 4345
7251.96 4416
7252.76 4318
7253.57 4280
7254.37 4311
7255.18 4221
7255.98 4387
7256.78 4447
7257.59 4298
7258.39 4262
7259.20 4253
7260.00 4306
7260.80 4466
7261.61 4431
7262.41 4422
7263.22 4301
7264.02 4265
7264.83 4514
7265.63 4494
7266.43 4481
7267.24 4558
7268.04 4580
7268.85 4550
7269.65 4575
7270.46 4670
7271.26 4671
7272.07 4739
7272.87 4748
7273.68 4637
7274.48 4736
7275.29 4755
7276.09 4764
7276.90 4756
7277.70 4730
7278.51 4726
7279.31 4729
7280.12 4751
7280.92 4892
7281.73 4908
7282.53 4876
7283.34 4916
7284.14 5169
7284.95 5544
7285.76 5836
7286.56 6146
7287.37 6355
7288.17 6585
7288.98 6631
7289.78 6640
7290.59 6574
7291.40 6351
7292.20 6307
7293.01 6068
7293.81 5993
7294.62 5731
7295.43 5553
7296.23 5298
7297.04 5264
7297.84 5148
7298.65 5165
7299.46 5061
7300.26 5060
7301.07 5017
7301.88 4984
7302.68 5144
7303.49 5261
7304.30 5111
7305.10 5111
7305.91 5187
7306.72 5145
7307.52 5232
7308.33 5249
7309.14 5389
7309.94 5302
7310.75 5358
7311.56 5320
7312.36 5482
7313.17 5622
7313.98 5578
7314.79 5665
7315.59 5673
7316.40 5642
7317.21 5771
7318.01 5764
7318.82 5806
7319.63 5880
7320.44 5837
7321.24 6090
7322.05 6181
7322.86 6561
7323.67 6753
7324.47 7060
7325.28 7159
7326.09 7300
7326.90 7028
7327.71 7065
7328.51 6879
7329.32 6574
7330.13 6340
7330.94 6034
7331.75 5760
7332.55 5626
7333.36 5256
7334.17 5082
7334.98 5295
7335.79 5280
7336.60 5185
7337.40 5102
7338.21 5002
7339.02 5015
7339.83 4937
7340.64 5063
7341.45 5070
7342.26 5115
7343.06 5223
7343.87 5183
7344.68 5277
7345.49 5244
7346.30 5074
7347.11 5034
7347.92 5174
7348.73 5019
7349.54 5146
7350.34 5198
7351.15 5128
7351.96 5173
7352.77 5016
7353.58 5180
7354.39 5053
7355.20 5030
7356.01 4903
7356.82 5004
7357.63 5155
7358.44 5077
7359.25 5076
7360.06 5058
7360.87 5127
7361.68 5147
7362.49 5192
7363.30 5268
7364.11 5342
7364.92 5345
7365.73 5215
7366.54 5170
7367.35 5295
7368.16 5482
7368.97 5337
7369.78 5095
7370.59 5206
7371.40 5048
7372.21 5019
7373.02 5085
7373.83 5100
7374.64 5103
7375.45 5028
7376.26 5087
7377.07 4937
7377.88 5041
7378.69 5098
7379.50 5143
7380.31 4975
7381.12 5328
7381.94 5399
7382.75 5545
7383.56 5665
7384.37 5740
7385.18 5963
7385.99 5859
7386.80 5787
7387.61 5805
7388.42 5659
7389.23 5432
7390.05 5132
7390.86 5228
7391.67 5191
7392.48 4939
7393.29 4851
7394.10 4777
7394.92 4876
7395.73 4835
7396.54 4621
7397.35 4568
7398.16 4580
7398.97 4731
7399.79 4752
7400.60 4760
7401.41 4885
7402.22 4982
7403.03 5021
7403.85 5274
7404.66 5189
7405.47 5071
7406.28 5044
7407.09 5074
7407.91 5155
7408.72 4897
7409.53 4689
7410.34 4853
7411.16 4832
7411.97 4652
7412.78 4706
7413.59 4603
7414.41 4470
7415.22 4531
7416.03 4541
7416.84 4516
7417.66 4369
7418.47 4287
7419.28 4261
7420.10 4282
7420.91 4298
7421.72 4437
7422.54 4387
7423.35 4401
7424.16 4266
7424.97 4320
7425.79 4283
7426.60 4193
7427.41 4111
7428.23 4088
7429.04 4023
7429.86 4028
7430.67 4074
7431.48 4142
7432.30 4084
7433.11 4159
7433.92 4100
7434.74 3977
7435.55 3968
7436.36 3995
7437.18 3944
7437.99 3819
7438.81 4034
7439.62 4013
7440.43 3926
7441.25 4091
7442.06 3923
7442.88 4248
7443.69 4237
7444.51 4204
7445.32 4049
7446.13 4093
7446.95 4111
7447.76 4116
7448.58 4034
7449.39 3881
7450.21 3777
7451.02 4004
7451.84 4048
7452.65 3839
7453.47 3897
7454.28 3747
7455.10 3741
7455.91 3829
7456.73 3807
7457.54 3768
7458.36 3808
7459.17 3813
7459.99 3762
7460.80 3917
7461.62 3803
7462.43 3807
7463.25 3800
7464.06 3931
7464.88 3849
7465.69 3748
7466.51 3812
7467.32 3886
7468.14 3790
7468.96 3695
7469.77 3758
7470.59 3852
7471.40 3708
7472.22 3611
7473.03 3820
7473.85 3831
7474.67 3837
7475.48 3815
7476.30 3770
7477.11 3757
7477.93 3763
7478.75 3672
7479.56 3627
7480.38 3652
7481.20 3597
7482.01 3604
7482.83 3649
7483.65 3756
7484.46 3634
7485.28 3574
7486.09 3506
7486.91 3538
7487.73 3438
7488.54 3426
7489.36 3539
7490.18 3322
7491.00 3461
7491.81 3502
7492.63 3459
7493.45 3539
7494.26 3373
7495.08 3356
7495.90 3332
7496.71 3466
7497.53 3432
7498.35 3384
7499.17 3474
7499.98 3468
7500.80 3301
7501.62 3318
7502.44 3480
7503.25 3498
7504.07 3426
7504.89 3379
7505.71 3342
7506.52 3315
7507.34 3295
7508.16 3223
7508.98 3304
7509.80 3218
7510.61 3257
7511.43 3462
7512.25 3392
7513.07 3181
7513.89 3344
7514.70 3358
7515.52 3324
7516.34 3249
7517.16 3231
7517.98 3402
7518.79 3286
7519.61 3291
7520.43 3249
7521.25 3125
7522.07 3305
7522.89 3347
7523.71 3220
7524.52 3352
7525.34 3291
7526.16 3216
7526.98 3303
7527.80 3263
7528.62 3142
7529.44 3132
7530.26 3037
7531.08 3083
7531.89 3114
7532.71 3106
7533.53 3088
7534.35 3193
7535.17 3203
7535.99 3150
7536.81 3109
7537.63 3111
7538.45 3146
7539.27 3093
7540.09 3284
7540.91 3054
7541.73 3064
7542.55 3141
7543.37 3174
7544.19 3309
7545.01 3246
7545.83 3152
7546.65 3094
7547.47 3100
7548.29 3184
7549.11 3236
7549.93 3124
7550.75 3185
7551.57 3198
7552.39 3210
7553.21 3108
7554.03 3074
7554.85 3060
7555.67 3153
7556.49 3233
7557.31 3105
7558.13 3231
7558.95 3226
7559.77 3147
7560.59 3083
7561.41 3107
7562.23 3196
7563.05 2999
7563.87 3071
7564.69 3067
7565.52 3156
7566.34 3148
7567.16 3201
7567.98 3162
7568.80 3157
7569.62 3136
7570.44 3029
7571.26 3051
7572.08 3029
7572.91 3102
7573.73 3005
7574.55 3151
7575.37 3152
7576.19 3071
7577.01 3129
7577.83 2990
7578.66 3056
7579.48 3128
7580.30 3189
7581.12 3075
7581.94 3106
7582.77 3036
7583.59 2930
7584.41 2956
7585.23 3019
7586.05 3031
7586.88 3155
7587.70 3065
7588.52 3125
7589.34 3036
7590.16 3069
7590.99 3016
7591.81 3093
7592.63 3117
7593.45 3035
7594.28 3155
7595.10 3196
7595.92 3139
7596.74 3103
7597.57 3078
7598.39 2963
7599.21 2974
7600.03 3081
7600.86 2998
7601.68 3112
7602.50 3078
7603.33 3135
7604.15 3072
7604.97 3220
7605.80 3162
7606.62 3073
7607.44 3015
7608.26 3014
7609.09 3036
7609.91 3141
7610.73 3144
7611.56 3275
7612.38 3233
7613.21 3112
7614.03 3173
7614.85 3163
7615.68 3099
7616.50 3077
7617.32 3165
7618.15 2935
7618.97 3052
7619.80 3188
7620.62 3109
7621.44 3091
7622.27 3114
7623.09 3235
7623.92 3242
7624.74 3183
7625.56 3121
7626.39 3111
7627.21 2998
7628.04 3075
7628.86 3154
7629.68 3187
7630.51 3185
7631.33 3106
7632.16 3239
7632.98 3276
7633.81 3200
7634.63 3202
7635.46 3194
7636.28 3103
7637.11 3260
7637.93 3183
7638.76 3139
7639.58 3097
7640.41 3137
7641.23 2977
7642.06 3060
7642.88 3165
7643.71 3027
7644.53 3049
7645.36 3047
7646.18 3066
7647.01 2994
7647.83 3031
7648.66 2929
7649.48 2895
7650.31 2948
7651.14 2958
7651.96 2952
7652.79 2936
7653.61 2976
7654.44 2988
7655.26 3026
7656.09 3011
7656.92 3076
7657.74 3032
7658.57 2865
7659.39 2900
7660.22 2973
7661.05 2992
7661.87 3000
7662.70 3053
7663.52 3088
7664.35 3051
7665.18 2991
7666.00 2976
7666.83 2956
7667.66 3073
7668.48 2955
7669.31 2972
7670.14 2970
7670.96 3110
7671.79 3173
7672.62 3059
7673.44 3012
7674.27 3051
7675.10 2930
7675.92 2994
7676.75 2927
7677.58 3015
7678.40 3071
7679.23 2961
7680.06 2930
7680.89 2989
7681.71 2868
7682.54 2865
7683.37 2929
7684.19 2870
7685.02 2939
7685.85 2884
7686.68 2772
7687.50 3003
7688.33 3024
7689.16 2940
7689.99 3000
7690.81 3021
7691.64 3086
7692.47 3012
7693.30 3186
7694.13 3169
7694.95 3063
7695.78 3063
7696.61 2976
7697.44 2958
7698.27 2984
7699.09 3013
7699.92 2924
7700.75 2942
7701.58 3025
7702.41 3051
7703.24 2952
7704.06 3120
7704.89 3173
7705.72 3051
7706.55 3083
7707.38 3083
7708.21 3033
7709.04 3019
7709.86 3162
7710.69 3096
7711.52 3124
7712.35 3012
7713.18 3062
7714.01 2944
7714.84 2990
7715.67 3030
7716.50 3015
7717.32 3198
7718.15 3046
7718.98 3044
7719.81 3018
7720.64 3013
7721.47 2974
7722.30 3055
7723.13 3219
7723.96 3146
7724.79 3091
7725.62 2980
7726.45 3130
7727.28 2978
7728.11 3033
7728.94 3083
7729.77 3024
7730.60 3113
7731.43 3134
7732.26 3012
7733.09 3029
7733.92 3039
7734.75 3142
7735.58 3147
7736.41 3000
7737.24 3071
7738.07 3134
7738.90 3156
7739.73 3052
7740.56 3027
7741.39 3140
7742.22 3098
7743.05 3170
7743.88 3255
7744.71 3187
7745.54 3286
7746.37 3235
7747.20 3248
7748.03 3259
7748.87 3364
7749.70 3630
7750.53 3550
7751.36 3532
7752.19 3710
7753.02 3557
7753.85 3718
7754.68 3791
7755.51 3760
7756.34 3608
7757.18 3470
7758.01 3362
7758.84 3330
7759.67 3316
7760.50 3248
7761.33 3429
7762.16 3384
7763.00 3394
7763.83 3255
7764.66 3167
7765.49 3124
7766.32 3101
7767.16 3337
7767.99 3253
7768.82 3214
7769.65 3150
7770.48 2992
7771.31 2986
7772.15 3131
7772.98 3054
7773.81 3088
7774.64 3029
7775.48 2940
7776.31 2839
7777.14 2958
7777.97 2938
7778.81 2871
7779.64 2966
7780.47 3007
7781.30 2992
7782.14 3009
7782.97 2973
7783.80 3085
7784.63 3049
7785.47 2970
7786.30 3007
7787.13 3234
7787.97 3249
7788.80 3125
7789.63 3211
7790.46 3255
7791.30 3242
7792.13 3209
7792.96 3288
7793.80 3387
7794.63 3265
7795.46 3230
7796.30 3147
7797.13 3201
7797.96 2972
7798.80 3097
7799.63 3099
7800.46 3051
7801.30 3097
7802.13 3037
7802.97 3164
7803.80 3153
7804.63 3022
7805.47 3040
7806.30 3127
7807.13 3177
7807.97 3206
7808.80 3159
7809.64 3117
7810.47 3190
7811.31 3064
7812.14 3178
7812.97 3158
7813.81 3094
7814.64 3254
7815.48 3155
7816.31 3087
7817.15 3282
7817.98 3211
7818.82 3269
7819.65 3234
7820.48 3201
7821.32 3302
7822.15 3411
7822.99 3469
7823.82 3372
7824.66 3299
7825.49 3162
7826.33 3199
7827.16 3137
7828.00 3219
7828.83 3220
7829.67 3256
7830.50 3174
7831.34 3297
7832.17 3302
7833.01 3287
7833.85 3301
7834.68 3159
7835.52 3080
7836.35 3107
7837.19 3344
7838.02 3234
7838.86 3279
7839.69 3211
7840.53 3257
7841.37 3226
7842.20 3207
7843.04 3158
7843.87 3188
7844.71 3162
7845.55 3099
7846.38 3143
7847.22 3206
7848.05 2956
7848.89 2905
7849.73 3027
7850.56 3142
7851.40 3122
7852.24 3105
7853.07 3121
7853.91 3100
7854.74 2965
7855.58 3049
7856.42 3101
7857.25 3097
7858.09 3163
7858.93 3063
7859.76 3074
7860.60 3045
7861.44 2972
7862.28 3066
7863.11 3055
7863.95 3115
7864.79 3150
7865.62 3091
7866.46 3079
7867.30 3003
7868.14 3004
7868.97 3033
7869.81 3017
7870.65 3106
7871.48 3045
7872.32 2998
7873.16 3089
7874.00 3059
7874.83 2903
7875.67 3022
7876.51 3045
7877.35 2973
7878.19 2892
7879.02 3002
7879.86 3128
7880.70 3131
7881.54 3230
7882.37 3157
7883.21 3121
7884.05 3060
7884.89 3080
7885.73 3049
7886.57 2936
7887.40 3016
7888.24 3111
7889.08 3110
7889.92 3141
7890.76 3082
7891.60 2989
7892.43 3138
7893.27 3080
7894.11 3046
7894.95 3114
7895.79 3169
7896.63 3118
7897.47 3121
7898.30 3095
7899.14 2979
7899.98 3049
7900.82 3096
7901.66 3063
7902.50 3121
7903.34 3275
7904.18 3314
7905.02 3250
7905.86 3098
7906.70 3270
7907.54 3239
7908.37 3181
7909.21 3180
7910.05 3135
7910.89 3095
7911.73 3122
7912.57 3144
7913.41 3078
7914.25 3029
7915.09 3018
7915.93 3132
7916.77 3132
7917.61 3008
7918.45 3252
7919.29 3332
7920.13 3172
7920.97 3291
7921.81 3319
7922.65 3363
7923.49 3403
7924.33 3158
7925.17 3378
7926.01 3305
7926.85 3211
7927.69 3023
7928.53 3151
7929.37 3132
7930.21 2909
7931.05 3067
7931.90 3046
7932.74 2915
7933.58 2886
7934.42 2894
7935.26 2962
7936.10 2987
7936.94 2984
7937.78 2968
7938.62 2971
7939.46 2874
7940.30 2950
7941.14 2862
7941.99 2839
7942.83 2965
7943.67 2924
7944.51 3016
7945.35 2882
7946.19 2870
7947.03 2923
7947.88 2923
7948.72 2899
7949.56 2968
7950.40 2928
7951.24 2956
7952.08 2795
7952.93 2853
7953.77 2837
7954.61 2765
7955.45 2980
7956.29 2923
7957.13 2897
7957.98 2878
7958.82 2968
7959.66 2975
7960.50 2808
7961.35 2832
7962.19 2963
7963.03 3020
7963.87 2924
7964.71 2954
7965.56 2968
7966.40 2928
7967.24 2831
7968.08 2854
7968.93 2771
7969.77 2854
7970.61 2853
7971.45 2910
7972.30 2941
7973.14 2888
7973.98 2927
7974.83 2911
7975.67 2865
7976.51 2793
7977.36 2778
7978.20 2835
7979.04 2771
7979.88 2650
7980.73 2756
7981.57 2777
7982.41 2878
7983.26 2796
7984.10 2717
7984.94 2737
7985.79 2904
7986.63 2884
7987.47 2696
7988.32 2739
7989.16 2806
7990.01 2962
7990.85 2847
7991.69 2816
7992.54 2843
7993.38 2797
7994.23 2951
7995.07 2974
7995.91 2895
7996.76 2650
7997.60 2764
7998.45 2895
7999.29 2716
8000.13 2581
8000.98 2686
8001.82 2677
8002.67 2747
8003.51 2731
8004.36 2661
8005.20 2789
8006.04 2815
8006.89 2692
8007.73 2714
8008.58 2688
8009.42 2785
8010.27 2772
8011.11 2624
8011.96 2667
8012.80 2674
8013.65 2549
8014.49 2638
8015.34 2759
8016.18 2678
8017.03 2654
8017.87 2537
8018.72 2538
8019.56 2607
8020.41 2556
8021.25 2643
8022.10 2576
8022.95 2533
8023.79 2592
8024.64 2571
8025.48 2585
8026.33 2637
8027.17 2679
8028.02 2570
8028.86 2547
8029.71 2625
8030.56 2676
8031.40 2524
8032.25 2605
8033.09 2659
8033.94 2663
8034.79 2569
8035.63 2519
8036.48 2614
8037.32 2642
8038.17 2612
8039.02 2669
8039.86 2556
8040.71 2560
8041.56 2599
8042.40 2539
8043.25 2683
8044.10 2621
8044.94 2642
8045.79 2641
8046.64 2581
8047.48 2635
8048.33 2553
8049.18 2424
8050.02 2502
8050.87 2586
8051.72 2634
8052.56 2630
8053.41 2553
8054.26 2646
8055.11 2524
8055.95 2467
8056.80 2559
8057.65 2500
8058.49 2494
8059.34 2507
8060.19 2459
8061.04 2621
8061.88 2565
8062.73 2537
8063.58 2591
8064.43 2575
8065.27 2560
8066.12 2615
8066.97 2636
8067.82 2527
8068.67 2439
8069.51 2529
8070.36 2602
8071.21 2620
8072.06 2727
8072.91 2611
8073.75 2669
8074.60 2511
8075.45 2421
8076.30 2466
8077.15 2342
8078.00 2473
8078.84 2479
8079.69 2439
8080.54 2600
8081.39 2461
8082.24 2412
8083.09 2628
8083.94 2543
8084.78 2445
8085.63 2404
8086.48 2546
8087.33 2618
8088.18 2580
8089.03 2524
8089.88 2475
8090.73 2516
8091.58 2417
8092.42 2484
8093.27 2551
8094.12 2538
8094.97 2514
8095.82 2518
8096.67 2453
8097.52 2424
8098.37 2427
8099.22 2431
8100.07 2535
8100.92 2440
8101.77 2380
8102.62 2447
8103.47 2439
8104.32 2535
8105.17 2586
8106.02 2598
8106.87 2452
8107.72 2461
8108.57 2452
8109.42 2502
8110.27 2405
8111.12 2480
8111.97 2471
8112.82 2559
8113.67 2499
8114.52 2516
8115.37 2512
8116.22 2550
8117.07 2577
8117.92 2552
8118.77 2480
8119.62 2491
8120.47 2555
8121.32 2553
8122.17 2681
8123.02 2519
8123.87 2520
8124.72 2555
8125.57 2683
8126.43 2589
8127.28 2584
8128.13 2533
8128.98 2557
8129.83 2521
8130.68 2464
8131.53 2517
8132.38 2523
8133.23 2638
8134.09 2553
8134.94 2550
8135.79 2538
8136.64 2614
8137.49 2590
8138.34 2562
8139.19 2471
8140.05 2465
8140.90 2539
8141.75 2564
8142.60 2539
8143.45 2592
8144.30 2552
8145.16 2519
8146.01 2576
8146.86 2603
8147.71 2550
8148.56 2528
8149.42 2621
8150.27 2576
8151.12 2495
8151.97 2649
8152.83 2594
8153.68 2525
8154.53 2590
8155.38 2520
8156.24 2554
8157.09 2579
8157.94 2632
8158.79 2643
8159.65 2581
8160.50 2611
8161.35 2707
8162.20 2744
8163.06 2629
8163.91 2632
8164.76 2566
8165.62 2540
8166.47 2635
8167.32 2664
8168.17 2576
8169.03 2477
8169.88 2425
8170.73 2681
8171.59 2490
8172.44 2483
8173.29 2509
8174.15 2526
8175.00 2524
8175.85 2605
8176.71 2703
8177.56 2565
8178.42 2550
8179.27 2574
8180.12 2479
8180.98 2593
8181.83 2476
8182.68 2558
8183.54 2520
8184.39 2463
8185.25 2602
8186.10 2603
8186.95 2675
8187.81 2475
8188.66 2423
8189.52 2464
8190.37 2348
8191.22 2497
8192.08 2409
8192.93 2385
8193.79 2403
8194.64 2389
8195.50 2394
8196.35 2465
8197.21 2419
8198.06 2448
8198.92 2457
8199.77 2422
8200.63 2408
8201.48 2456
8202.33 2385
8203.19 2419
8204.04 2407
8204.90 2436
8205.75 2500
8206.61 2487
8207.47 2429
8208.32 2405
8209.18 2426
8210.03 2499
8210.89 2551
8211.74 2469
8212.60 2519
8213.45 2489
8214.31 2493
8215.16 2565
8216.02 2483
8216.87 2459
8217.73 2546
8218.59 2457
8219.44 2435
8220.30 2453
8221.15 2458
8222.01 2427
8222.87 2412
8223.72 2446
8224.58 2472
8225.43 2577
8226.29 2474
8227.15 2629
8228.00 2542
8228.86 2589
8229.71 2651
8230.57 2445
8231.43 2426
8232.28 2442
8233.14 2509
8234.00 2394
8234.85 2530
8235.71 2511
8236.57 2422
8237.42 2453
8238.28 2516
8239.14 2427
8239.99 2337
8240.85 2414
8241.71 2539
8242.56 2542
8243.42 2586
8244.28 2570
8245.14 2469
8245.99 2473
8246.85 2483
8247.71 2551
8248.56 2446
8249.42 2425
8250.28 2513
8251.14 2403
8251.99 2442
8252.85 2370
8253.71 2521
8254.57 2599
8255.42 2494
8256.28 2427
8257.14 2490
8258.00 2519
8258.86 2535
8259.71 2566
8260.57 2624
8261.43 2528
8262.29 2536
8263.15 2535
8264.00 2584
8264.86 2468
8265.72 2501
8266.58 2531
8267.44 2475
8268.29 2451
8269.15 2424
8270.01 2431
8270.87 2460
8271.73 2396
8272.59 2360
8273.45 2518
8274.30 2546
8275.16 2540
8276.02 2558
8276.88 2561
8277.74 2547
8278.60 2430
8279.46 2385
8280.32 2463
8281.18 2485
8282.03 2504
8282.89 2512
8283.75 2526
8284.61 2518
8285.47 2435
8286.33 2462
8287.19 2430
8288.05 2604
8288.91 2540
8289.77 2539
8290.63 2669
8291.49 2749
8292.35 2668
8293.21 2601
8294.07 2663
8294.93 2619
8295.78 2637
8296.64 2580
8297.50 2605
8298.36 2635
8299.22 2606
8300.08 2574
8300.94 2686
8301.80 2626
8302.66 2541
8303.52 2508
8304.38 2648
8305.25 2720
8306.11 2645
8306.97 2643
8307.83 2599
8308.69 2688
8309.55 2818
8310.41 2747
8311.27 2648
8312.13 2710
8312.99 2559
8313.85 2533
8314.71 2591
8315.57 2560
8316.43 2643
8317.29 2682
8318.15 2682
8319.02 2735
8319.88 2607
8320.74 2626
8321.60 2702
8322.46 2768
8323.32 2639
8324.18 2652
8325.04 2691
8325.90 2575
8326.77 2501
8327.63 2627
8328.49 2639
8329.35 2641
8330.21 2613
8331.07 2567
8331.93 2643
8332.80 2604
8333.66 2614
8334.52 2715
8335.38 2614
8336.24 2668
8337.11 2719
8337.97 2582
8338.83 2675
8339.69 2666
8340.55 2731
8341.42 2598
8342.28 2535
8343.14 2717
8344.00 2640
8344.86 2521
8345.73 2635
8346.59 2651
8347.45 2638
8348.31 2585
8349.18 2740
8350.04 2744
8350.90 2674
8351.76 2716
8352.63 2699
8353.49 2757
8354.35 2740
8355.22 2724
8356.08 2684
8356.94 2613
8357.80 2561
8358.67 2660
8359.53 2647
8360.39 2683
8361.26 2687
8362.12 2750
8362.98 2584
8363.85 2775
8364.71 2791
8365.57 2685
8366.44 2619
8367.30 2744
8368.16 2768
8369.03 2739
8369.89 2736
8370.75 2734
8371.62 2775
8372.48 2731
8373.35 2690
8374.21 2768
8375.07 2763
8375.94 2804
8376.80 2684
8377.67 2794
8378.53 2786
8379.39 2971
8380.26 2914
8381.12 2852
8381.99 2803
8382.85 2852
8383.71 2835
8384.58 2872
8385.44 2894
8386.31 2883
8387.17 2840
8388.04 2742
8388.90 2783
8389.77 2792
8390.63 2844
8391.50 2856
8392.36 2895
8393.22 2843
8394.09 2755
8394.95 2762
8395.82 2798
8396.68 2877
8397.55 2969
8398.41 2857
8399.28 2941
8400.14 2898
8401.01 2940
8401.88 2993
8402.74 2947
8403.61 2962
8404.47 2981
8405.34 2945
8406.20 2971
8407.07 2912
8407.93 2982
8408.80 3091
8409.66 3144
8410.53 3103
8411.40 3095
8412.26 3081
8413.13 3158
8413.99 3176
8414.86 3217
8415.73 3093
8416.59 3098
8417.46 3082
8418.32 3193
8419.19 3126
8420.06 3284
8420.92 3143
8421.79 3207
8422.65 3155
8423.52 3279
8424.39 3279
8425.25 3340
8426.12 3392
8426.99 3321
8427.85 3280
8428.72 3273
8429.59 3277
8430.45 3440
8431.32 3374
8432.19 3331
8433.05 3431
8433.92 3359
8434.79 3435
8435.65 3392
8436.52 3407
8437.39 3580
8438.26 3520
8439.12 3755
8439.99 3648
8440.86 3642
8441.73 3776
8442.59 3724
8443.46 3640
8444.33 3800
8445.19 3835
8446.06 3896
8446.93 3871
8447.80 3968
8448.67 4099
8449.53 4009
8450.40 3983
8451.27 4050
8452.14 4124
8453.00 4079
8453.87 4155
8454.74 3994
8455.61 4131
8456.48 4382
8457.34 4344
8458.21 4615
8459.08 4942
8459.95 4932
8460.82 5029
8461.69 5089
8462.55 5181
8463.42 5067
8464.29 5131
8465.16 5168
8466.03 4932
8466.90 4818
8467.77 4656
8468.63 4503
8469.50 4714
8470.37 4862
8471.24 4918
8472.11 5163
8472.98 5662
8473.85 5918
8474.72 6237
8475.58 6247
8476.45 6165
8477.32 6166
8478.19 5973
8479.06 5895
8479.93 5594
8480.80 5129
8481.67 4778
8482.54 4714
8483.41 4743
8484.28 4582
8485.15 4167
8486.02 4035
8486.89 3961
8487.76 3998
8488.63 3896
8489.50 3963
8490.37 3963
8491.24 3899
8492.11 3738
8492.98 3627
8493.85 3758
8494.72 3817
8495.59 3844
8496.46 3899
8497.33 3899
8498.20 3931
8499.07 3852
8499.94 4008
8500.81 3906
8501.68 3917
8502.55 4011
8503.42 3927
8504.29 3915
8505.16 3949
8506.03 3918
8506.90 3946
8507.77 3871
8508.64 3857
8509.51 3916
8510.38 4157
8511.25 4089
8512.13 4240
8513.00 4362
8513.87 4303
8514.74 4293
8515.61 4199
8516.48 4168
8517.35 4131
8518.22 4078
8519.09 3984
8519.97 3888
8520.84 3813
8521.71 3761
8522.58 3778
8523.45 3712
8524.32 3799
8525.19 3762
8526.07 3759
8526.94 3843
8527.81 3679
8528.68 3747
8529.55 3709
8530.43 3734
8531.30 3705
8532.17 3674
8533.04 3823
8533.91 3940
8534.79 3830
8535.66 3811
8536.53 3876
8537.40 3948
8538.27 3919
8539.15 4066
8540.02 3932
8540.89 3957
8541.76 3823
8542.64 3899
8543.51 3936
8544.38 3953
8545.25 3853
8546.13 3882
8547.00 3775
8547.87 3730
8548.74 3823
8549.62 3908
8550.49 3969
8551.36 3832
8552.24 3849
8553.11 3934
8553.98 3933
8554.86 3954
8555.73 3911
8556.60 3902
8557.48 3922
8558.35 3948
8559.22 3836
8560.10 3858
8560.97 3879
8561.84 3788
8562.72 3631
8563.59 3615
8564.46 3809
8565.34 3636
8566.21 3656
8567.08 3666
8567.96 3648
8568.83 3534
8569.71 3635
8570.58 3592
8571.45 3682
8572.33 3591
8573.20 3651
8574.08 3696
8574.95 3758
8575.82 3711
8576.70 3593
8577.57 3519
8578.45 3596
8579.32 3600
8580.20 3602
8581.07 3644
8581.94 3549
8582.82 3376
8583.69 3609
8584.57 3597
8585.44 3581
8586.32 3575
8587.19 3528
8588.07 3463
8588.94 3422
8589.82 3463
8590.69 3549
8591.57 3601
8592.44 3534
8593.32 3458
8594.19 3392
8595.07 3454
8595.94 3342
8596.82 3437
8597.69 3451
8598.57 3513
8599.44 3541
8600.32 3541
8601.19 3550
8602.07 3489
8602.95 3435
8603.82 3490
8604.70 3656
8605.57 3467
8606.45 3534
8607.32 3600
8608.20 3561
8609.08 3436
8609.95 3475
8610.83 3474
8611.70 3512
8612.58 3533
8613.46 3613
8614.33 3569
8615.21 3594
8616.08 3569
8616.96 3492
8617.84 3520
8618.71 3514
8619.59 3476
8620.47 3645
8621.34 3702
8622.22 3704
8623.10 3578
8623.97 3562
8624.85 3521
8625.73 3760
8626.60 3736
8627.48 3668
8628.36 3559
8629.23 3583
8630.11 3846
8630.99 3899
8631.87 3929
8632.74 3899
8633.62 3851
8634.50 3934
8635.37 3980
8636.25 3956
8637.13 3912
8638.01 3939
8638.88 3992
8639.76 3958
8640.64 3908
8641.52 3958
8642.39 3946
8643.27 3945
8644.15 4057
8645.03 3972
8645.90 3808
8646.78 3880
8647.66 3926
8648.54 3917
8649.42 3969
8650.29 4197
8651.17 4107
8652.05 3965
8652.93 4072
8653.81 4096
8654.68 4167
8655.56 4187
8656.44 4167
8657.32 4113
8658.20 4235
8659.08 4105
8659.95 4201
8660.83 4180
8661.71 4349
8662.59 4269
8663.47 4411
8664.35 4361
8665.23 4407
8666.10 4316
8666.98 4261
8667.86 4303
8668.74 4338
8669.62 4442
8670.50 4338
8671.38 4506
8672.26 4516
8673.14 4447
8674.02 4593
8674.90 4760
8675.77 4986
8676.65 5233
8677.53 5386
8678.41 5507
8679.29 5548
8680.17 5519
8681.05 5692
8681.93 5519
8682.81 5520
8683.69 5488
8684.57 5388
8685.45 5067
8686.33 4924
8687.21 4805
8688.09 4828
8688.97 4633
8689.85 4568
8690.73 4572
8691.61 4717
8692.49 4665
8693.37 4934
8694.25 5004
8695.13 5310
8696.01 5664
8696.89 5662
8697.77 5933
8698.65 5895
8699.53 5924
8700.41 5750
8701.29 5614
8702.17 5303
8703.05 5126
8703.94 4930
8704.82 4661
8705.70 4479
8706.58 4318
8707.46 4202
8708.34 4233
8709.22 4248
8710.10 4003
8710.98 4037
8711.86 3815
8712.75 3890
8713.63 3977
8714.51 4027
8715.39 3914
8716.27 3945
8717.15 3832
8718.03 3823
8718.91 3911
8719.80 3755
8720.68 3753
8721.56 3721
8722.44 3766
8723.32 3894
8724.20 3865
8725.09 3694
8725.97 3769
8726.85 3862
8727.73 3852
8728.61 3900
8729.50 3785
8730.38 3756
8731.26 3650
8732.14 3746
8733.02 3878
8733.91 3914
8734.79 3947
8735.67 3910
8736.55 4055
8737.44 3980
8738.32 3831
8739.20 3878
8740.08 3997
8740.97 3856
8741.85 3836
8742.73 3747
8743.61 3696
8744.50 3696
8745.38 3756
8746.26 3771
8747.15 3612
8748.03 3640
8748.91 3534
8749.79 3543
8750.68 3490
8751.56 3484
8752.44 3604
8753.33 3673
8754.21 3583
8755.09 3598
8755.98 3611
8756.86 3604
8757.74 3636
8758.63 3598
8759.51 3771
8760.39 3708
8761.28 3766
8762.16 3670
8763.05 3577
8763.93 3579
8764.81 3588
8765.70 3498
8766.58 3480
8767.46 3607
8768.35 3584
8769.23 3609
8770.12 3717
8771.00 3531
8771.89 3586
8772.77 3632
8773.65 3443
8774.54 3566
8775.42 3697
8776.31 3526
8777.19 3517
8778.08 3527
8778.96 3473
8779.84 3447
8780.73 3585
8781.61 3462
8782.50 3421
8783.38 3504
8784.27 3465
8785.15 3513
8786.04 3680
8786.92 3557
8787.81 3572
8788.69 3472
8789.58 3571
8790.46 3568
8791.35 3499
8792.23 3498
8793.12 3418
8794.00 3542
8794.89 3658
8795.77 3610
8796.66 3577
8797.55 3555
8798.43 3548
8799.32 3460
8800.20 3492
8801.09 3615
8801.97 3500
8802.86 3377
8803.74 3337
8804.63 3449
8805.52 3343
8806.40 3293
8807.29 3295
8808.17 3210
8809.06 3137
8809.95 3136
8810.83 3229
8811.72 3131
8812.60 3121
8813.49 3127
8814.38 2967
8815.26 2963
8816.15 3088
8817.04 3068
8817.92 3008
8818.81 3024
8819.70 2938
8820.58 2956
8821.47 3164
8822.36 3020
8823.24 2991
8824.13 2908
8825.02 2927
8825.90 2920
8826.79 2980
8827.68 2967
8828.56 2960
8829.45 2866
8830.34 2952
8831.23 2837
8832.11 2891
8833.00 2914
8833.89 2769
8834.77 2889
8835.66 2909
8836.55 2925
8837.44 2927
8838.32 2762
8839.21 2853
8840.10 2827
8840.99 2819
8841.88 2867
8842.76 2730
8843.65 2853
8844.54 2795
8845.43 2748
8846.31 2759
8847.20 2881
8848.09 2738
8848.98 2708
8849.87 2781
8850.75 2676
8851.64 2769
8852.53 2644
8853.42 2762
8854.31 2841
8855.20 2705
8856.08 2680
8856.97 2612
8857.86 2663
8858.75 2542
8859.64 2666
8860.53 2723
8861.42 2658
8862.30 2670
8863.19 2666
8864.08 2516
8864.97 2657
8865.86 2621
8866.75 2672
8867.64 2635
8868.53 2622
8869.42 2653
8870.30 2538
8871.19 2633
8872.08 2594
8872.97 2571
8873.86 2639
8874.75 2675
8875.64 2571
8876.53 2446
8877.42 2538
8878.31 2653
8879.20 2538
8880.09 2508
8880.98 2584
8881.87 2528
8882.76 2498
8883.65 2529
8884.54 2570
8885.43 2642
8886.32 2373
8887.21 2387
8888.10 2434
8888.99 2431
8889.88 2453
8890.77 2497
8891.66 2425
8892.55 2490
8893.44 2514
8894.33 2557
8895.22 2464
8896.11 2540
8897.00 2495
8897.89 2463
8898.78 2261
8899.67 2335
8900.56 2395
8901.45 2390
8902.34 2367
8903.23 2432
8904.12 2478
8905.02 2376
8905.91 2387
8906.80 2275
8907.69 2459
8908.58 2355
8909.47 2385
8910.36 2334
8911.25 2343
8912.14 2359
8913.04 2302
8913.93 2373
8914.82 2249
8915.71 2274
8916.60 2294
8917.49 2396
8918.38 2279
8919.28 2274
8920.17 2260
8921.06 2209
8921.95 2265
8922.84 2283
8923.73 2286
8924.63 2366
8925.52 2403
8926.41 2450
8927.30 2318
8928.19 2403
8929.09 2372
8929.98 2323
8930.87 2303
8931.76 2283
8932.65 2320
8933.55 2208
8934.44 2180
8935.33 2291
8936.22 2316
8937.12 2355
8938.01 2331
8938.90 2285
8939.79 2292
8940.69 2293
8941.58 2225
8942.47 2205
8943.37 2228
8944.26 2116
8945.15 2130
8946.04 2260
8946.94 2268
8947.83 2183
8948.72 2156
8949.62 2242
8950.51 2222
8951.40 2193
8952.30 2185
8953.19 2164
8954.08 2089
8954.98 2149
8955.87 2309
8956.76 2298
8957.66 2176
8958.55 2122
8959.44 2172
8960.34 2251
8961.23 2099
8962.12 2096
8963.02 2067
8963.91 2120
8964.81 2082
8965.70 2265
8966.59 2129
8967.49 2068
8968.38 2096
8969.28 2185
8970.17 2192
8971.06 2205
8971.96 2036
8972.85 1992
8973.75 2078
8974.64 2037
8975.54 2085
8976.43 2069
8977.32 2171
8978.22 2143
8979.11 2054
8980.01 2065
8980.90 2091
8981.80 2064
8982.69 2060
8983.59 2109
8984.48 2161
8985.38 2156
8986.27 2147
8987.17 2053
8988.06 2110
8988.96 2139
8989.85 2063
8990.75 1990
8991.64 2034
8992.54 2020
8993.43 2048
8994.33 2111
8995.22 2073
8996.12 2060
8997.01 2005
8997.91 1994
8998.81 2087
8999.70 2066
9000.60 1955
9001.49 1959
9002.39 2035
9003.28 2092
9004.18 2042
9005.08 2058
9005.97 1980
9006.87 2043
9007.76 2085
9008.66 2041
9009.56 2001
9010.45 1925
9011.35 1886
9012.24 1932
9013.14 1988
9014.04 2081
9014.93 2027
9015.83 2032
9016.73 1990
9017.62 2022
9018.52 2019
9019.42 1962
9020.31 1936
9021.21 2032
9022.11 2063
9023.00 2067
9023.90 1970
9024.80 1983
9025.69 2061
9026.59 2084
9027.49 2036
9028.38 2032
9029.28 2069
9030.18 1938
9031.08 1947
9031.97 1975
9032.87 1979
9033.77 1993
9034.66 1872
9035.56 1909
9036.46 1861
9037.36 1981
9038.25 1997
9039.15 1937
9040.05 1868
9040.95 1937
9041.85 2008
9042.74 2029
9043.64 2032
9044.54 2000
9045.44 2006
9046.33 1991
9047.23 2031
9048.13 1966
9049.03 2063
9049.93 2012
9050.82 2019
9051.72 1972
9052.62 1969
9053.52 1975
9054.42 1946
9055.32 1966
9056.21 2023
9057.11 2104
9058.01 2041
9058.91 1949
9059.81 2022
9060.71 1967
9061.61 1968
9062.50 2021
9063.40 1944
9064.30 1964
9065.20 1964
9066.10 1955
9067.00 2019
9067.90 2038
9068.80 2042
9069.70 1977
9070.60 2030
9071.49 1968
9072.39 1917
9073.29 1946
9074.19 1977
9075.09 2032
9075.99 1989
9076.89 1974
9077.79 1995
9078.69 1950
9079.59 1997
9080.49 2002
9081.39 2116
9082.29 1981
9083.19 2025
9084.09 2140
9084.99 2067
9085.89 1926
9086.79 2009
9087.69 2011
9088.59 1992
9089.49 1914
9090.39 1991
9091.29 2021
9092.19 2113
9093.09 2046
9093.99 2023
9094.89 1992
9095.79 1933
9096.69 1944
9097.59 1986
9098.49 1962
9099.39 2030
9100.29 2018
9101.19 1961
9102.09 1970
9102.99 2035
9103.90 1988
9104.80 2021
9105.70 2028
9106.60 1935
9107.50 1918
9108.40 1903
9109.30 1988
9110.20 2028
9111.10 2011
9112.00 1922
9112.91 1931
9113.81 1958
9114.71 1968
9115.61 1969
9116.51 1921
9117.41 1968
9118.31 1925
9119.22 1930
9120.12 2049
9121.02 1954
9121.92 1928
9122.82 1946
9123.72 1893
9124.63 1909
9125.53 1929
9126.43 1948
9127.33 1996
9128.23 1951
9129.14 1883
9130.04 1987
9130.94 1901
9131.84 1914
9132.74 1861
9133.65 1912
9134.55 1971
9135.45 1979
9136.35 1891
9137.26 1906
9138.16 1921
9139.06 1826
9139.96 1934
9140.87 1968
9141.77 1903
9142.67 1899
9143.57 1885
9144.48 1911
9145.38 1887
9146.28 1821
9147.19 1916
9148.09 1951
9148.99 1915
9149.90 1960
9150.80 1967
9151.70 1993
9152.60 1908
9153.51 1929
9154.41 1907
9155.31 1928
9156.22 1987
9157.12 1876
9158.02 1976
9158.93 1962
9159.83 1950
9160.74 2004
9161.64 1891
9162.54 1977
9163.45 1886
9164.35 1867
9165.25 1955
9166.16 1947
9167.06 1890
9167.97 1927
9168.87 1918
9169.77 1841
9170.68 1885
9171.58 1993
9172.49 2064
9173.39 1915
9174.30 1960
9175.20 1954
9176.10 1934
9177.01 1855
9177.91 1862
9178.82 1873
9179.72 1933
9180.63 1971
9181.53 2007
9182.44 2051
9183.34 1937
9184.25 2037
9185.15 1953
9186.05 1869
9186.96 1967
9187.86 1889
9188.77 2024
9189.67 1939
9190.58 1898
9191.48 1901
9192.39 1934
9193.30 1958
9194.20 2002
9195.11 1956
9196.01 1951
9196.92 2051
9197.82 2011
9198.73 1967
9199.63 2026
9200.54 1870
9201.44 1925
9202.35 1881
9203.26 1907
9204.16 1920
9205.07 1909
9205.97 1948
9206.88 2007
9207.78 2020
9208.69 1988
9209.60 2147
9210.50 2022
9211.41 1958
9212.32 1988
9213.22 1969
9214.13 1898
9215.03 1970
9215.94 1869
9216.85 1894
9217.75 1974
9218.66 2059
9219.57 1946
9220.47 1953
9221.38 2008
9222.29 1991
9223.19 1956
9224.10 2001
9225.01 2087
9225.91 1984
9226.82 1935
9227.73 1898
9228.63 1859
9229.54 1942
9230.45 1990
9231.36 1970
9232.26 1909
9233.17 1851
9234.08 1832
9234.98 1917
9235.89 1925
9236.80 1842
9237.71 1871
9238.61 1860
9239.52 1951
9240.43 1908
9241.34 1868
9242.24 1825
9243.15 1916
9244.06 1918
9244.97 1876
9245.87 1915
9246.78 1897
9247.69 1930
9248.60 1901
9249.51 1895
9250.41 1921
9251.32 1963
9252.23 1918
9253.14 1923
9254.05 1863
9254.96 1813
9255.86 1920
9256.77 1909
9257.68 1938
9258.59 1941
9259.50 1865
9260.41 1926
9261.31 1870
9262.22 1958
9263.13 2054
9264.04 1912
9264.95 1893
9265.86 1964
9266.77 1923
9267.68 1887
9268.58 1907
9269.49 1850
9270.40 1887
9271.31 1882
9272.22 1992
9273.13 2021
9274.04 1990
9274.95 1963
9275.86 1931
9276.77 2025
9277.68 1908
9278.59 1975
9279.50 2005
9280.40 1977
9281.31 1995
9282.22 1937
9283.13 1964
9284.04 1923
9284.95 1877
9285.86 1950
9286.77 1950
9287.68 1943
9288.59 1912
9289.50 1911
9290.41 1908
9291.32 1933
9292.23 2004
9293.14 2011
9294.05 1993
9294.96 1999
9295.87 1890
9296.78 1915
9297.69 1983
9298.60 2043
9299.52 1980
9300.43 1908
9301.34 1886
9302.25 1896
9303.16 1907
9304.07 1998
9304.98 1940
9305.89 1981
9306.80 1960
9307.71 1973
9308.62 2045
9309.53 1992
9310.44 1893
9311.36 1888
9312.27 1981
9313.18 1947
9314.09 1980
9315.00 2078
9315.91 2050
9316.82 2159
9317.73 2039
9318.64 1982
9319.56 2031
9320.47 1931
9321.38 2004
9322.29 2011
9323.20 1949
9324.11 2024
9325.03 1940
9325.94 1915
9326.85 1988
9327.76 1928
9328.67 1914
9329.59 1857
9330.50 1880
9331.41 1955
9332.32 1998
9333.23 2018
9334.15 1965
9335.06 1869
9335.97 1966
9336.88 1964
9337.79 2038
9338.71 2064
9339.62 2057
9340.53 1997
9341.44 1951
9342.36 2025
9343.27 1996
9344.18 1950
9345.09 1910
9346.01 1825
9346.92 1929
9347.83 1983
9348.75 2025
9349.66 1999
9350.57 1931
9351.48 1879
9352.40 1922
9353.31 2012
9354.22 1914
9355.14 1930
9356.05 1998
9356.96 1974
9357.88 1980
9358.79 1966
9359.70 1953
9360.62 1997
9361.53 1993
9362.44 1938
9363.36 1975
9364.27 1974
9365.19 1940
9366.10 1998
9367.01 1953
9367.93 2104
9368.84 2066
9369.75 1994
9370.67 2027
9371.58 1975
9372.50 2026
9373.41 2003
9374.32 1975
9375.24 1991
9376.15 1953
9377.07 1954
9377.98 2156
9378.90 2130
9379.81 1987
9380.72 1971
9381.64 1876
9382.55 1922
9383.47 1930
9384.38 1924
9385.30 1990
9386.21 2019
9387.13 2019
9388.04 2037
9388.96 2069
9389.87 2047
9390.79 2066
9391.70 2120
9392.62 2031
9393.53 1981
9394.45 2074
9395.36 2138
9396.28 2167
9397.19 2133
9398.11 2159
9399.02 2208
9399.94 2135
9400.85 2128
9401.77 2172
9402.68 2080
9403.60 2136
9404.52 2204
9405.43 2021
9406.35 2012
9407.26 2010
9408.18 2101
9409.09 2170
9410.01 2125
9410.93 2068
9411.84 2118
9412.76 2015
9413.67 2098
9414.59 2131
9415.51 2158
9416.42 2155
9417.34 2186
9418.26 2079
9419.17 2010
9420.09 2101
9421.00 2142
9421.92 2102
9422.84 2074
9423.75 2088
9424.67 2146
9425.59 2145
9426.50 2108
9427.42 2153
9428.34 2186
9429.25 2194
9430.17 2146
9431.09 2165
9432.00 2120
9432.92 2141
9433.84 2202
9434.76 2119
9435.67 2108
9436.59 2115
9437.51 2147
9438.42 2096
9439.34 2214
9440.26 2265
9441.18 2219
9442.09 2287
9443.01 2208
9443.93 2189
9444.85 2321
9445.76 2307
9446.68 2277
9447.60 2278
9448.52 2350
9449.43 2375
9450.35 2282
9451.27 2202
9452.19 2243
9453.11 2259
9454.02 2237
9454.94 2202
9455.86 2199
9456.78 2347
9457.70 2353
9458.62 2350
9459.53 2462
9460.45 2529
9461.37 2392
9462.29 2344
9463.21 2346
9464.13 2333
9465.04 2379
9465.96 2394
9466.88 2374
9467.80 2288
9468.72 2276
9469.64 2281
9470.56 2236
9471.48 2240
9472.39 2290
9473.31 2255
9474.23 2260
9475.15 2349
9476.07 2263
9476.99 2329
9477.91 2310
9478.83 2241
9479.75 2216
9480.67 2301
9481.59 2440
9482.51 2477
9483.42 2301
9484.34 2262
9485.26 2361
9486.18 2328
9487.10 2337
9488.02 2324
9488.94 2291
9489.86 2427
9490.78 2387
9491.70 2394
9492.62 2301
9493.54 2286
9494.46 2295
9495.38 2298
9496.30 2366
9497.22 2352
9498.14 2288
9499.06 2325
9499.98 2262
9500.90 2293
9501.82 2311
9502.74 2349
9503.66 2325
9504.58 2241
9505.50 2423
9506.43 2372
9507.35 2301
9508.27 2322
9509.19 2267
9510.11 2260
9511.03 2248
9511.95 2283
9512.87 2272
9513.79 2341
9514.71 2277
9515.63 2369
9516.55 2370
9517.48 2347
9518.40 2487
9519.32 2383
9520.24 2397
9521.16 2326
9522.08 2277
9523.00 2398
9523.92 2445
9524.85 2431
9525.77 2467
9526.69 2382
9527.61 2545
9528.53 2384
9529.45 2409
9530.38 2512
9531.30 2593
9532.22 2659
9533.14 2667
9534.06 2554
9534.98 2506
9535.91 2583
9536.83 2613
9537.75 2633
9538.67 2617
9539.60 2627
9540.52 2635
9541.44 2702
9542.36 2536
9543.28 2787
9544.21 2697
9545.13 2551
9546.05 2500
9546.97 2546
9547.90 2575
9548.82 2487
9549.74 2425
9550.66 2511
9551.59 2453
9552.51 2451
9553.43 2398
9554.36 2478
9555.28 2429
9556.20 2489
9557.13 2460
9558.05 2496
9558.97 2436
9559.89 2542
9560.82 2429
9561.74 2483
9562.66 2449
9563.59 2452
9564.51 2491
9565.43 2553
9566.36 2598
9567.28 2508
9568.20 2472
9569.13 2552
9570.05 2525
9570.98 2415
9571.90 2576
9572.82 2693
9573.75 2603
9574.67 2498
9575.60 2538
9576.52 2545
9577.44 2533
9578.37 2433
9579.29 2557
9580.22 2504
9581.14 2484
9582.06 2526
9582.99 2483
9583.91 2552
9584.84 2545
9585.76 2508
9586.69 2600
9587.61 2566
9588.53 2564
9589.46 2574
9590.38 2576
9591.31 2607
9592.23 2522
9593.16 2427
9594.08 2509
9595.01 2500
9595.93 2514
9596.86 2588
9597.78 2543
9598.71 2622
9599.63 2589
9600.56 2548
9601.48 2550
9602.41 2528
9603.33 2615
9604.26 2607
9605.18 2626
9606.11 2634
9607.03 2627
9607.96 2678
9608.89 2676
9609.81 2688
9610.74 2691
9611.66 2690
9612.59 2665
9613.51 2666
9614.44 2719
9615.37 2702
9616.29 2657
9617.22 2577
9618.14 2625
9619.07 2722
9620.00 2762
9620.92 2667
9621.85 2650
9622.77 2717
9623.70 2710
9624.63 2666
9625.55 2635
9626.48 2654
9627.41 2708
9628.33 2798
9629.26 2713
9630.19 2652
9631.11 2641
9632.04 2668
9632.97 2736
9633.89 2717
9634.82 2708
9635.75 2677
9636.67 2809
9637.60 2827
9638.53 2922
9639.45 2797
9640.38 2854
9641.31 2932
9642.23 2933
9643.16 2806
9644.09 2815
9645.02 2809
9645.94 2896
9646.87 2814
9647.80 2835
9648.73 2948
9649.65 3100
9650.58 3018
9651.51 2940
9652.44 3038
9653.36 3051
9654.29 2970
9655.22 3054
9656.15 3150
9657.08 3144
9658.00 3025
9658.93 3102
9659.86 3137
9660.79 3207
9661.72 3024
9662.64 3111
9663.57 3065
9664.50 3060
9665.43 2980
9666.36 3027
9667.28 2956
9668.21 2953
9669.14 2922
9670.07 2983
9671.00 2920
9671.93 2915
9672.86 2919
9673.78 2961
9674.71 3020
9675.64 3053
9676.57 3055
9677.50 3141
9678.43 2988
9679.36 3022
9680.29 3216
9681.21 3165
9682.14 3017
9683.07 3057
9684.00 2917
9684.93 3049
9685.86 3135
9686.79 3052
9687.72 3039
9688.65 3078
9689.58 3124
9690.51 3014
9691.44 3055
9692.37 3109
9693.30 3175
9694.23 3169
9695.16 3026
9696.09 3097
9697.02 3149
9697.94 3062
9698.87 3156
9699.80 3117
9700.73 3094
9701.66 3135
9702.59 3154
9703.52 3209
9704.45 3204
9705.39 3153
9706.32 3024
9707.25 3172
9708.18 3176
9709.11 3177
9710.04 3132
9710.97 3055
9711.90 2958
9712.83 2958
9713.76 3072
9714.69 3057
9715.62 3089
9716.55 3104
9717.48 3050
9718.41 3042
9719.34 3052
9720.27 3069
9721.21 3068
9722.14 3004
9723.07 2847
9724.00 2949
9724.93 3162
9725.86 3047
9726.79 2874
9727.72 2958
9728.65 2923
9729.59 2902
9730.52 2922
9731.45 2898
9732.38 2836
9733.31 2864
9734.24 2840
9735.17 2855
9736.11 2856
9737.04 2851
9737.97 2971
9738.90 2835
9739.83 2767
9740.77 2729
9741.70 2761
9742.63 2819
9743.56 2877
9744.49 2845
9745.43 2753
9746.36 2753
9747.29 2844
9748.22 2738
9749.15 2585
9750.09 2656
9751.02 2577
9751.95 2573
9752.88 2659
9753.82 2678
9754.75 2613
9755.68 2652
9756.61 2654
9757.55 2593
9758.48 2503
9759.41 2573
9760.35 2525
9761.28 2520
9762.21 2576
9763.14 2521
9764.08 2550
9765.01 2485
9765.94 2576
9766.88 2545
9767.81 2445
9768.74 2480
9769.68 2528
9770.61 2582
9771.54 2504
9772.48 2580
9773.41 2509
9774.34 2514
9775.28 2399
9776.21 2393
9777.14 2395
9778.08 2436
9779.01 2489
9779.94 2475
9780.88 2543
9781.81 2581
9782.75 2523
9783.68 2458
9784.61 2457
9785.55 2474
9786.48 2449
9787.42 2408
9788.35 2454
9789.28 2521
9790.22 2521
9791.15 2422
9792.09 2407
9793.02 2424
9793.96 2405
9794.89 2403
9795.83 2412
9796.76 2366
9797.69 2387
9798.63 2395
9799.56 2339
9800.50 2277
9801.43 2289
9802.37 2426
9803.30 2307
9804.24 2276
9805.17 2275
9806.11 2304
9807.04 2289
9807.98 2245
9808.91 2174
9809.85 2180
9810.78 2287
9811.72 2228
9812.65 2277
9813.59 2251
9814.53 2280
9815.46 2335
9816.40 2183
9817.33 2283
9818.27 2144
9819.20 2167
9820.14 2166
9821.07 2137
9822.01 2194
9822.95 2193
9823.88 2125
9824.82 2046
9825.75 2134
9826.69 2131
9827.63 2058
9828.56 2143
9829.50 2100
9830.43 2179
9831.37 2204
9832.31 2145
9833.24 2219
9834.18 2113
9835.12 2072
9836.05 2095
9836.99 2106
9837.93 2067
9838.86 2054
9839.80 2058
9840.73 2072
9841.67 2123
9842.61 2125
9843.55 2097
9844.48 2135
9845.42 2009
9846.36 2048
9847.29 2049
9848.23 2116
9849.17 2015
9850.10 2120
9851.04 2089
9851.98 2119
9852.92 2109
9853.85 2090
9854.79 2102
9855.73 2072
9856.67 2114
9857.60 2102
9858.54 2085
9859.48 2086
9860.42 2053
9861.35 2127
9862.29 2140
9863.23 2091
9864.17 2090
9865.10 1976
9866.04 2013
9866.98 1962
9867.92 1982
9868.86 2071
9869.79 2022
9870.73 1978
9871.67 1991
9872.61 1912
9873.55 1958
9874.48 1952
9875.42 2000
9876.36 2009
9877.30 2039
9878.24 2010
9879.18 1976
9880.12 1991
9881.05 1964
9881.99 1902
9882.93 1986
9883.87 2015
9884.81 2034
9885.75 2054
9886.69 1924
9887.63 1957
9888.56 2017
9889.50 2026
9890.44 1995
9891.38 1952
9892.32 2072
9893.26 2030
9894.20 1962
9895.14 1930
9896.08 1963
9897.02 1984
9897.96 1996
9898.90 1885
9899.84 1886
9900.77 1985
9901.71 1927
9902.65 1880
9903.59 1901
9904.53 1903
9905.47 1886
9906.41 1934
9907.35 1885
9908.29 2003
9909.23 1976
9910.17 1969
9911.11 1951
9912.05 1997
9912.99 1908
9913.93 1922
9914.87 1914
9915.81 1953
9916.75 1918
9917.69 1930
9918.63 1963
9919.57 1986
9920.52 2000
9921.46 1947
9922.40 1948
9923.34 2006
9924.28 2100
9925.22 1985
9926.16 1912
9927.10 1946
9928.04 1984
9928.98 2090
9929.92 2050
9930.86 2042
9931.80 2148
9932.75 2156
9933.69 2148
9934.63 2089
9935.57 2085
9936.51 2209
9937.45 2171
9938.39 2096
9939.33 2039
9940.28 1968
9941.22 1936
9942.16 2089
9943.10 2077
9944.04 2027
9944.98 1957
9945.92 2042
9946.87 1932
9947.81 1941
9948.75 1918
9949.69 1847
9950.63 1848
9951.58 1806
9952.52 1906
9953.46 1902
9954.40 1981
9955.34 1960
9956.29 1894
9957.23 1920
9958.17 1875
9959.11 1925
9960.06 1846
9961.00 1875
9961.94 1972
9962.88 1956
9963.83 1862
9964.77 1845
9965.71 1918
9966.65 1840
9967.60 1897
9968.54 1938
9969.48 1876
9970.42 1918
9971.37 1888
9972.31 1901
9973.25 1871
9974.20 1866
9975.14 1891
9976.08 1930
9977.03 1974
9977.97 1856
9978.91 1784
9979.86 1890
9980.80 1864
9981.74 1897
9982.69 1853
9983.63 1988
9984.57 1960
9985.52 1912
9986.46 2013
9987.40 1797
9988.35 1801
9989.29 1788
9990.23 1834
9991.18 1897
9992.12 1817
9993.07 1887
9994.01 1915
9994.95 1821
9995.90 1804
9996.84 1849
9997.79 1888
9998.73 1842
9999.67 1830
10000.62 1844
10001.56 1890
10002.51 1796
10003.45 1867
10004.40 1856
10005.34 1906
10006.29 1823
10007.23 1945
10008.17 1797
10009.12 1776
10010.06 1784
10011.01 1799
10011.95 1888
10012.90 1837
10013.84 1967
10014.79 1906
10015.73 1872
10016.68 1826
10017.62 1911
10018.57 1831
10019.51 1853
10020.46 1772
10021.40 1787
10022.35 1825
10023.29 1799
10024.24 1773
10025.19 1809
10026.13 1788
10027.08 1769
10028.02 1727
10028.97 1746
10029.91 1777
10030.86 1781
10031.80 1811
10032.75 1808
10033.70 1843
10034.64 1865
10035.59 1881
10036.53 1801
10037.48 1806
10038.43 1784
10039.37 1782
10040.32 1796
10041.26 1777
10042.21 1732
10043.16 1715
10044.10 1721
10045.05 1792
10046.00 1807
10046.94 1699
10047.89 1745
10048.84 1745
10049.78 1688
10050.73 1816
10051.68 1854
10052.62 1833
10053.57 1718
10054.52 1721
10055.46 1760
10056.41 1789
10057.36 1756
10058.30 1692
10059.25 1700
10060.20 1732
10061.15 1740
10062.09 1718
10063.04 1624
10063.99 1706
10064.93 1715
10065.88 1763
10066.83 1765
10067.78 1798
10068.72 1798
10069.67 1683
10070.62 1722
10071.57 1761
10072.51 1716
10073.46 1794
10074.41 1744
10075.36 1725
10076.31 1724
10077.25 1702
10078.20 1717
10079.15 1773
10080.10 1744
10081.05 1794
10081.99 1820
10082.94 1847
10083.89 1847
10084.84 1801
10085.79 1707
10086.74 1701
10087.68 1749
10088.63 1719
10089.58 1835
10090.53 1780
10091.48 1687
10092.43 1617
10093.37 1656
10094.32 1661
10095.27 1752
10096.22 1715
10097.17 1664
10098.12 1814
10099.07 1730
10100.02 1711
10100.97 1756
10101.91 1709
10102.86 1791
10103.81 1656
10104.76 1719
10105.71 1699
10106.66 1781
10107.61 1748
10108.56 1615
10109.51 1625
10110.46 1656
10111.41 1616
10112.36 1721
10113.31 1719
10114.26 1705
10115.21 1697
10116.16 1675
10117.11 1652
10118.06 1616
10119.01 1652
10119.96 1731
10120.91 1677
10121.86 1718
10122.81 1704
10123.76 1694
10124.71 1749
10125.66 1677
10126.61 1699
10127.56 1656
10128.51 1739
10129.46 1702
10130.41 1735
10131.36 1728
10132.31 1688
10133.26 1675
10134.21 1765
10135.16 1702
10136.11 1706
10137.06 1739
10138.01 1760
10138.96 1721
10139.91 1638
10140.86 1609
10141.82 1747
10142.77 1712
10143.72 1651
10144.67 1687
10145.62 1720
10146.57 1668
10147.52 1667
10148.47 1614
10149.42 1847
10150.38 1816
10151.33 1683
10152.28 1626
10153.23 1796
10154.18 1722
10155.13 1677
10156.09 1746
10157.04 1778
10157.99 1704
10158.94 1820
10159.89 1774
10160.84 1680
10161.80 1683
10162.75 1730
10163.70 1732
10164.65 1640
10165.60 1706
10166.56 1766
10167.51 1668
10168.46 1642
10169.41 1741
10170.36 1766
10171.32 1682
10172.27 1713
10173.22 1745
10174.17 1741
10175.13 1746
10176.08 1760
10177.03 1763
10177.98 1777
10178.94 1807
10179.89 1832
10180.84 1689
10181.80 1663
10182.75 1736
10183.70 1699
10184.65 1706
10185.61 1785
10186.56 1690
10187.51 1727
10188.47 1837
10189.42 1791
10190.37 1760
10191.33 1781
10192.28 1794
10193.23 1784
10194.19 1826
10195.14 1897
10196.09 1741
10197.05 1761
10198.00 1819
10198.95 1838
10199.91 1772
10200.86 1888
10201.82 1849
10202.77 1770
10203.72 1764
10204.68 1754
10205.63 1788
10206.58 1778
10207.54 1810
10208.49 1872
10209.45 1859
10210.40 1900
10211.36 1827
10212.31 1895
10213.26 1840
10214.22 1861
10215.17 1893
10216.13 1809
10217.08 1861
10218.04 1929
10218.99 1806
10219.94 1956
10220.90 1905
10221.85 1847
10222.81 1821
10223.76 1854
10224.72 1801
10225.67 1732
10226.63 1816
10227.58 1866
10228.54 1685
10229.49 1739
10230.45 1779
10231.40 1777
10232.36 1818
10233.31 1863
10234.27 1902
10235.22 1848
10236.18 1756
10237.14 1732
10238.09 1859
10239.05 1863
10240.00 1864
10240.96 1791
10241.91 1824
10242.87 1853
10243.82 1791
10244.78 1758
10245.74 1736
10246.69 1787
10247.65 1707
10248.60 1831
10249.56 1802
10250.52 1784
10251.47 1788
10252.43 1773
10253.38 1774
10254.34 1810
10255.30 1791
10256.25 1809
10257.21 1779
10258.17 1776
10259.12 1749
10260.08 1760
10261.04 1723
10261.99 1724
10262.95 1695
10263.91 1692
10264.86 1656
10265.82 1714
10266.78 1732
10267.73 1692
10268.69 1753
10269.65 1693
10270.60 1658
10271.56 1708
10272.52 1698
10273.47 1645
10274.43 1652
10275.39 1703
10276.35 1691
10277.30 1752
10278.26 1727
10279.22 1770
10280.18 1738
10281.13 1748
10282.09 1763
10283.05 1724
10284.01 1671
10284.96 1743
10285.92 1699
10286.88 1732
10287.84 1759
10288.79 1686
10289.75 1718
10290.71 1683
10291.67 1699
10292.63 1647
10293.58 1650
10294.54 1695
10295.50 1833
10296.46 1706
10297.42 1661
10298.38 1688
10299.33 1696
10300.29 1668
10301.25 1681
10302.21 1708
10303.17 1669
10304.13 1605
10305.08 1647
10306.04 1614
10307.00 1713
10307.96 1798
10308.92 1629
10309.88 1748
10310.84 1726
10311.80 1756
10312.75 1746
10313.71 1723
10314.67 1787
10315.63 1759
10316.59 1629
10317.55 1651
10318.51 1676
10319.47 1746
10320.43 1670
10321.39 1630
10322.35 1623
10323.31 1601
10324.27 1732
10325.23 1743
10326.18 1706
10327.14 1640
10328.10 1678
10329.06 1724
10330.02 1785
10330.98 1706
10331.94 1747
10332.90 1798
10333.86 1781
10334.82 1703
10335.78 1724
10336.74 1740
10337.70 1699
10338.66 1636
10339.62 1734
10340.58 1714
10341.54 1742
10342.50 1733
10343.46 1736
10344.43 1760
10345.39 1660
10346.35 1745
10347.31 1608
10348.27 1655
10349.23 1699
10350.19 1668
10351.15 1674
10352.11 1664
10353.07 1655
10354.03 1627
10354.99 1715
10355.95 1756
10356.91 1644
10357.88 1618
10358.84 1600
10359.80 1577
10360.76 1646
10361.72 1738
10362.68 1708
10363.64 1602
10364.60 1618
10365.57 1613
10366.53 1636
10367.49 1668
10368.45 1669
10369.41 1659
10370.37 1623
10371.34 1631
10372.30 1659
10373.26 1727
10374.22 1653
10375.18 1617
10376.14 1655
10377.11 1556
10378.07 1638
10379.03 1671
10379.99 1658
10380.95 1598
10381.92 1638
10382.88 1641
10383.84 1631
10384.80 1628
10385.77 1658
10386.73 1632
10387.69 1622
10388.65 1597
10389.62 1633
10390.58 1650
10391.54 1661
10392.50 1655
10393.47 1672
10394.43 1682
10395.39 1650
10396.35 1562
10397.32 1608
10398.28 1562
10399.24 1632
10400.21 1563
10401.17 1590
10402.13 1660
10403.10 1679
10404.06 1648
10405.02 1629
10405.99 1660
10406.95 1604
10407.91 1607
10408.88 1669
10409.84 1706
10410.80 1700
10411.77 1675
10412.73 1673
10413.69 1566
10414.66 1606
10415.62 1670
10416.58 1621
10417.55 1691
10418.51 1646
10419.48 1638
10420.44 1770
10421.40 1707
10422.37 1683
10423.33 1706
10424.30 1713
10425.26 1676
10426.23 1694
10427.19 1786
10428.15 1808
10429.12 1776
10430.08 1813
10431.05 1782
10432.01 1769
10432.98 1761
10433.94 1791
10434.91 1771
10435.87 1747
10436.83 1726
10437.80 1765
10438.76 1764
10439.73 1654
10440.69 1679
10441.66 1644
10442.62 1585
10443.59 1580
10444.55 1597
10445.52 1610
10446.48 1598
10447.45 1586
10448.41 1617
10449.38 1692
10450.35 1594
10451.31 1580
10452.28 1608
10453.24 1569
10454.21 1478
10455.17 1550
10456.14 1598
10457.10 1625
10458.07 1587
10459.04 1670
10460.00 1619
10460.97 1620
10461.93 1617
10462.90 1632
10463.87 1625
10464.83 1665
10465.80 1635
10466.76 1532
10467.73 1602
10468.70 1605
10469.66 1646
10470.63 1623
10471.59 1624
10472.56 1621
10473.53 1552
10474.49 1638
10475.46 1605
10476.43 1673
10477.39 1629
10478.36 1594
10479.33 1590
10480.29 1659
10481.26 1673
10482.23 1599
10483.19 1589
10484.16 1595
10485.13 1585
10486.09 1649
10487.06 1642
10488.03 1582
10489.00 1608
10489.96 1634
10490.93 1600
10491.90 1616
10492.87 1566
10493.83 1581
10494.80 1598
10495.77 1560
10496.73 1633
10497.70 1604
10498.67 1492
10499.64 1640
10500.61 1641
10501.57 1565
10502.54 1565
10503.51 1637
10504.48 1618
10505.44 1656
10506.41 1667
10507.38 1666
10508.35 1673
10509.32 1658
10510.28 1657
10511.25 1718
10512.22 1687
10513.19 1595
10514.16 1620
10515.13 1621
10516.09 1610
10517.06 1618
10518.03 1659
10519.00 1632
10519.97 1679
10520.94 1708
10521.91 1695
10522.87 1609
10523.84 1639
10524.81 1667
10525.78 1529
10526.75 1624
10527.72 1663
10528.69 1638
10529.66 1569
10530.63 1609
10531.59 1671
10532.56 1669
10533.53 1640
10534.50 1637
10535.47 1636
10536.44 1671
10537.41 1703
10538.38 1661
10539.35 1609
10540.32 1658
10541.29 1691
10542.26 1697
10543.23 1624
10544.20 1715
10545.17 1642
10546.14 1694
10547.11 1675
10548.08 1664
10549.05 1609
10550.02 1637
10550.99 1661
10551.96 1626
10552.93 1685
10553.90 1717
10554.87 1693
10555.84 1649
10556.81 1697
10557.78 1641
10558.75 1648
10559.72 1736
10560.69 1633
10561.66 1546
10562.63 1628
10563.60 1623
10564.57 1683
10565.54 1753
10566.51 1718
10567.48 1848
10568.45 1875
10569.42 1836
10570.40 1757
10571.37 1756
10572.34 1755
10573.31 1812
10574.28 1791
10575.25 1670
10576.22 1610
10577.19 1642
10578.16 1720
10579.14 1661
10580.11 1710
10581.08 1685
10582.05 1731
10583.02 1724
10583.99 1647
10584.96 1630
10585.94 1639
10586.91 1553
10587.88 1666
10588.85 1575
10589.82 1618
10590.79 1664
10591.77 1634
10592.74 1659
10593.71 1723
10594.68 1689
10595.65 1672
10596.63 1660
10597.60 1693
10598.57 1696
10599.54 1596
10600.52 1625
10601.49 1756
10602.46 1641
10603.43 1731
10604.41 1730
10605.38 1687
10606.35 1700
10607.32 1709
10608.30 1728
10609.27 1768
10610.24 1712
10611.21 1657
10612.19 1617
10613.16 1690
10614.13 1674
10615.11 1663
10616.08 1682
10617.05 1697
10618.02 1760
10619.00 1757
10619.97 1595
10620.94 1638
10621.92 1616
10622.89 1671
10623.86 1667
10624.84 1695
10625.81 1671
10626.78 1713
10627.76 1787
10628.73 1718
10629.71 1737
10630.68 1717
10631.65 1610
10632.63 1693
10633.60 1749
10634.57 1663
10635.55 1641
10636.52 1719
10637.50 1717
10638.47 1656
10639.44 1915
10640.42 1783
10641.39 1812
10642.37 1840
10643.34 1842
10644.31 1847
10645.29 1811
10646.26 1769
10647.24 1733
10648.21 1733
10649.19 1744
10650.16 1739
10651.14 1744
10652.11 1724
10653.09 1795
10654.06 1742
10655.04 1745
10656.01 1770
10656.98 1822
10657.96 1708
10658.93 1611
10659.91 1587
10660.88 1661
10661.86 1617
10662.84 1683
10663.81 1654
10664.79 1599
10665.76 1704
10666.74 1650
10667.71 1662
10668.69 1646
10669.66 1587
10670.64 1666
10671.61 1687
10672.59 1665
10673.56 1727
10674.54 1703
10675.52 1676
10676.49 1765
10677.47 1732
10678.44 1666
10679.42 1681
10680.40 1634
10681.37 1659
10682.35 1647
10683.32 1737
10684.30 1829
10685.28 1853
10686.25 1781
10687.23 1701
10688.20 1733
10689.18 1685
10690.16 1700
10691.13 1758
10692.11 1718
10693.09 1687
10694.06 1745
10695.04 1652
10696.02 1704
10696.99 1682
10697.97 1624
10698.95 1645
10699.92 1652
10700.90 1664
10701.88 1620
10702.85 1647
10703.83 1671
10704.81 1564
10705.79 1668
10706.76 1716
10707.74 1610
10708.72 1582
10709.70 1604
10710.67 1590
10711.65 1620
10712.63 1607
10713.60 1601
10714.58 1642
10715.56 1579
10716.54 1629
10717.52 1680
10718.49 1675
10719.47 1698
10720.45 1687
10721.43 1663
10722.40 1658
10723.38 1629
10724.36 1684
10725.34 1647
10726.32 1698
10727.29 1551
10728.27 1705
10729.25 1609
10730.23 1671
10731.21 1596
10732.19 1608
10733.16 1656
10734.14 1620
10735.12 1640
10736.10 1609
10737.08 1663
10738.06 1649
10739.03 1669
10740.01 1635
10740.99 1635
10741.97 1695
10742.95 1702
10743.93 1667
10744.91 1631
10745.89 1553
10746.87 1552
10747.84 1590
10748.82 1693
10749.80 1650
10750.78 1716
10751.76 1714
10752.74 1648
10753.72 1718
10754.70 1695
10755.68 1623
10756.66 1605
10757.64 1631
10758.62 1658
10759.60 1605
10760.58 1607
10761.56 1645
10762.54 1672
10763.52 1722
10764.50 1689
10765.48 1669
10766.45 1716
10767.43 1702
10768.41 1632
10769.39 1678
10770.38 1691
10771.36 1719
10772.34 1782
10773.32 1714
10774.30 1646
10775.28 1633
10776.26 1619
10777.24 1639
10778.22 1672
10779.20 1622
10780.18 1686
10781.16 1676
10782.14 1695
10783.12 1646
10784.10 1728
10785.08 1675
10786.06 1708
10787.04 1645
10788.02 1717
10789.00 1738
10789.99 1706
10790.97 1787
10791.95 1741
10792.93 1645
10793.91 1694
10794.89 1688
10795.87 1658
10796.85 1632
10797.84 1640
10798.82 1765
10799.80 1683
10800.78 1639
10801.76 1694
10802.74 1734
10803.72 1736
10804.71 1672
10805.69 1716
10806.67 1764
10807.65 1696
10808.63 1621
10809.61 1616
10810.60 1705
10811.58 1711
10812.56 1685
10813.54 1613
10814.52 1689
10815.51 1701
10816.49 1767
10817.47 1747
10818.45 1723
10819.44 1675
10820.42 1744
10821.40 1723
10822.38 1736
10823.37 1750
10824.35 1725
10825.33 1801
10826.31 1768
10827.30 1737
10828.28 1681
10829.26 1689
10830.24 1788
10831.23 1680
10832.21 1774
10833.19 1792
10834.18 1681
10835.16 1616
10836.14 1659
10837.13 1667
10838.11 1706
10839.09 1759
10840.07 1704
10841.06 1736
10842.04 1652
10843.02 1748
10844.01 1687
10844.99 1797
10845.98 1836
10846.96 1743
10847.94 1800
10848.93 1865
10849.91 1894
10850.89 1844
10851.88 1792
10852.86 1757
10853.84 1766
10854.83 1786
10855.81 1760
10856.80 1802
10857.78 1846
10858.77 1867
10859.75 1822
10860.73 1828
10861.72 1832
10862.70 1914
10863.69 1815
10864.67 1813
10865.66 1839
10866.64 1774
10867.62 1896
10868.61 1960
10869.59 1847
10870.58 1874
10871.56 1877
10872.55 1847
10873.53 1842
10874.52 1850
10875.50 1850
10876.49 1912
10877.47 1873
10878.46 1881
10879.44 1879
10880.43 1857
10881.41 1919
10882.40 1961
10883.38 1932
10884.37 2010
10885.35 1980
10886.34 1954
10887.32 1906
10888.31 1840
10889.29 1912
10890.28 1972
10891.27 1958
10892.25 1850
10893.24 2009
10894.22 1882
10895.21 1860
10896.19 1915
10897.18 1905
10898.17 2010
10899.15 2042
10900.14 1889
10901.12 1906
10902.11 1913
10903.10 2010
10904.08 2001
10905.07 2082
10906.05 1979
10907.04 1930
10908.03 1932
10909.01 2013
10910.00 1951
10910.99 1936
10911.97 1937
10912.96 1967
10913.95 1968
10914.93 1925
10915.92 1991
10916.91 1978
10917.89 2023
10918.88 2037
10919.87 2075
10920.85 2051
10921.84 2018
10922.83 2062
10923.81 2055
10924.80 2121
10925.79 2117
10926.78 2019
10927.76 2078
10928.75 2071
10929.74 2022
10930.73 2020
10931.71 2070
10932.70 2152
10933.69 2090
10934.68 2124
10935.66 2097
10936.65 2051
10937.64 2178
10938.63 2144
10939.61 2135
10940.60 2239
10941.59 2159
10942.58 2129
10943.57 2174
10944.55 2152
10945.54 2158
10946.53 2162
10947.52 2181
10948.51 2259
10949.49 2271
10950.48 2185
10951.47 2337
10952.46 2314
10953.45 2242
10954.44 2321
10955.42 2261
10956.41 2264
10957.40 2311
10958.39 2287
10959.38 2196
10960.37 2202
10961.36 2371
10962.34 2263
10963.33 2386
10964.32 2344
10965.31 2385
10966.30 2306
10967.29 2232
10968.28 2274
10969.27 2351
10970.26 2421
10971.25 2279
10972.24 2292
10973.22 2239
10974.21 2241
10975.20 2296
10976.19 2318
10977.18 2272
10978.17 2272
10979.16 2301
10980.15 2176
10981.14 2249
10982.13 2198
10983.12 2223
10984.11 2309
10985.10 2272
10986.09 2128
10987.08 2193
10988.07 2336
10989.06 2197
10990.05 2189
10991.04 2316
10992.03 2158
10993.02 2258
10994.01 2293
10995.00 2290
10995.99 2212
10996.98 2289
10997.97 2339
10998.96 2287
10999.95 2292
11000.94 2325
11001.93 2436
11002.92 2567
11003.92 2498
11004.91 2537
11005.90 2540
11006.89 2522
11007.88 2504
11008.87 2586
11009.86 2549
11010.85 2558
11011.84 2461
11012.83 2469
11013.82 2455
11014.82 2402
11015.81 2383
11016.80 2247
11017.79 2198
11018.78 2172
11019.77 2206
11020.76 2295
11021.76 2249
11022.75 2083
11023.74 2071
11024.73 2141
11025.72 2214
11026.71 2118
11027.70 2066
11028.70 2093
11029.69 2004
11030.68 2065
11031.67 2140
11032.66 2167
11033.66 2109
11034.65 2009
11035.64 2038
11036.63 2105
11037.62 2114
11038.62 2156
11039.61 2142
11040.60 2075
11041.59 2060
11042.59 2027
11043.58 2033
11044.57 2118
11045.56 2105
11046.56 2093
11047.55 2038
11048.54 1998
11049.53 2035
11050.53 2028
11051.52 1987
11052.51 1994
11053.51 2008
11054.50 2032
11055.49 1962
11056.49 1956
11057.48 2097
11058.47 2013
11059.46 1976
11060.46 1953
11061.45 1928
11062.44 1912
11063.44 1883
11064.43 1916
11065.42 1935
11066.42 1973
11067.41 2002
11068.41 1904
11069.40 1954
11070.39 1916
11071.39 1889
11072.38 1907
11073.37 1987
11074.37 2003
11075.36 1909
11076.36 2047
11077.35 2008
11078.34 1952
11079.34 1921
11080.33 1945
11081.33 1963
11082.32 1964
11083.31 1893
11084.31 1921
11085.30 1928
11086.30 1901
11087.29 1943
11088.29 1959
11089.28 1949
11090.28 1899
11091.27 1904
11092.27 1893
11093.26 1893
11094.25 1918
11095.25 1926
11096.24 1896
11097.24 1799
11098.23 1825
11099.23 1879
11100.22 1897
11101.22 1943
11102.21 1938
11103.21 1888
11104.20 1800
11105.20 1899
11106.20 1819
11107.19 1785
11108.19 1875
11109.18 1828
11110.18 1805
11111.17 1769
11112.17 1760
11113.16 1835
11114.16 1899
11115.15 1819
11116.15 1803
11117.15 1883
11118.14 1876
11119.14 1789
11120.13 1724
11121.13 1770
11122.13 1843
11123.12 1842
11124.12 1848
11125.11 1847
11126.11 1850
11127.11 1809
11128.10 1875
11129.10 1858
11130.10 1800
11131.09 1839
11132.09 1806
11133.09 1852
11134.08 1857
11135.08 1777
11136.07 1824
11137.07 1850
11138.07 1704
11139.07 1731
11140.06 1786
11141.06 1803
11142.06 1776
11143.05 1771
11144.05 1735
11145.05 1821
11146.04 1785
11147.04 1766
11148.04 1788
11149.04 1819
11150.03 1766
11151.03 1732
11152.03 1779
11153.02 1728
11154.02 1758
11155.02 1796
11156.02 1809
11157.01 1872
11158.01 1810
11159.01 1797
11160.01 1820
11161.01 1788
11162.00 1756
11163.00 1782
11164.00 1791
11165.00 1811
11165.99 1822
11166.99 1713
11167.99 1705
11168.99 1739
11169.99 1787
11170.99 1691
11171.98 1691
11172.98 1594
11173.98 1706
11174.98 1833
11175.98 1783
11176.98 1746
11177.97 1737
11178.97 1729
11179.97 1777
11180.97 1750
11181.97 1688
11182.97 1684
11183.97 1760
11184.96 1683
11185.96 1718
11186.96 1777
11187.96 1775
11188.96 1826
11189.96 1764
11190.96 1761
11191.96 1729
11192.96 1738
11193.96 1735
11194.96 1704
11195.96 1694
11196.95 1720
11197.95 1637
11198.95 1655
11199.95 1716
11200.95 1737
11201.95 1691
11202.95 1694
11203.95 1706
11204.95 1765
11205.95 1761
11206.95 1758
11207.95 1774
11208.95 1672
11209.95 1644
11210.95 1690
11211.95 1758
11212.95 1756
11213.95 1720
11214.95 1726
11215.95 1734
11216.95 1730
11217.95 1823
11218.95 1867
11219.95 1712
11220.95 1725
11221.95 1698
11222.95 1706
11223.95 1767
11224.95 1775
11225.96 1671
11226.96 1662
11227.96 1753
11228.96 1752
11229.96 1765
11230.96 1721
11231.96 1833
11232.96 1766
11233.96 1759
11234.96 1759
11235.96 1686
11236.97 1764
11237.97 1766
11238.97 1810
11239.97 1724
11240.97 1731
11241.97 1743
11242.97 1811
11243.98 1770
11244.98 1747
11245.98 1793
11246.98 1749
11247.98 1732
11248.98 1806
11249.98 1716
11250.99 1673
11251.99 1705
11252.99 1775
11253.99 1793
11254.99 1739
11256.00 1708
11257.00 1745
11258.00 1679
11259.00 1741
11260.00 1743
11261.01 1630
11262.01 1764
11263.01 1817
11264.01 1825
11265.02 1891
11266.02 1651
11267.02 1700
11268.02 1728
11269.03 1691
11270.03 1713
11271.03 1730
11272.03 1735
11273.04 1731
11274.04 1831
11275.04 1748
11276.05 1785
11277.05 1734
11278.05 1736
11279.05 1759
11280.06 1727
11281.06 1736
11282.06 1768
11283.07 1757
11284.07 1713
11285.07 1656
11286.08 1642
11287.08 1690
11288.08 1759
11289.09 1733
11290.09 1703
11291.09 1719
11292.10 1742
11293.10 1813
11294.11 1765
11295.11 1739
11296.11 1748
11297.12 1718
11298.12 1779
11299.13 1773
11300.13 1782
11301.13 1719
11302.14 1750
11303.14 1779
11304.15 1689
11305.15 1779
11306.15 1787
11307.16 1722
11308.16 1804
11309.17 1799
11310.17 1717
11311.18 1766
11312.18 1676
11313.18 1817
11314.19 1803
11315.19 1751
11316.20 1737
11317.20 1743
11318.21 1758
11319.21 1792
11320.22 1711
11321.22 1823
11322.23 1826
11323.23 1712
11324.24 1778
11325.24 1807
11326.25 1878
11327.25 1895
11328.26 1937
11329.26 1825
11330.27 1807
11331.27 1835
11332.28 1756
11333.29 1821
11334.29 1867
11335.30 1724
11336.30 1906
11337.31 1875
11338.31 1876
11339.32 1794
11340.33 1748
11341.33 1714
11342.34 1779
11343.34 1827
11344.35 1924
11345.35 1879
11346.36 1860
11347.37 1865
11348.37 1863
11349.38 1895
11350.39 1947
11351.39 1894
11352.40 1927
11353.40 1878
11354.41 1797
11355.42 1895
11356.42 1866
11357.43 1862
11358.44 1921
11359.44 1861
11360.45 1789
11361.46 1875
11362.46 1837
11363.47 1840
11364.48 1819
11365.48 1766
11366.49 1816
11367.50 1878
11368.50 1876
11369.51 1840
11370.52 1771
11371.53 1823
11372.53 1823
11373.54 1920
11374.55 1849
11375.56 1793
11376.56 1876
11377.57 1772
11378.58 1778
11379.59 1863
11380.59 1842
11381.60 1811
11382.61 1798
11383.62 1888
11384.62 1860
11385.63 1842
11386.64 1889
11387.65 1815
11388.65 1822
11389.66 1829
11390.67 1860
11391.68 1951
11392.69 1871
11393.69 1786
11394.70 1792
11395.71 1799
11396.72 1860
11397.73 1849
11398.74 1839
11399.74 1836
11400.75 1867
11401.76 1861
11402.77 1826
11403.78 1836
11404.79 1840
11405.80 1862
11406.80 1795
11407.81 1888
11408.82 1838
11409.83 1865
11410.84 1999
11411.85 1944
11412.86 1902
11413.87 1880
11414.88 1897
11415.89 1854
11416.89 1851
11417.90 1955
11418.91 1942
11419.92 1949
11420.93 1920
11421.94 1824
11422.95 1961
11423.96 1902
11424.97 1882
11425.98 1945
11426.99 1896
11428.00 1903
11429.01 1971
11430.02 1910
11431.03 1941
11432.04 1927
11433.05 1929
11434.06 1885
11435.07 2016
11436.08 2037
11437.09 1931
11438.10 1862
11439.11 2018
11440.12 1932
11441.13 1949
11442.14 1961
11443.15 1966
11444.16 1937
11445.17 2057
11446.18 2046
11447.19 2022
11448.20 2032
11449.21 2026
11450.22 2006
11451.23 1946
11452.24 2036
11453.25 2096
11454.27 1975
11455.28 2054
11456.29 2003
11457.30 2086
11458.31 2105
11459.32 2079
11460.33 2057
11461.34 2070
11462.35 2095
11463.36 2135
11464.38 2061
11465.39 2072
11466.40 2089
11467.41 2160
11468.42 2173
11469.43 2134
11470.44 2004
11471.46 2081
11472.47 2117
11473.48 2094
11474.49 2150
11475.50 2140
11476.52 2085
11477.53 2118
11478.54 2198
11479.55 2115
11480.56 2191
11481.57 2201
11482.59 2133
11483.60 2111
11484.61 2228
11485.62 2183
11486.64 2159
11487.65 2230
11488.66 2211
11489.67 2163
11490.69 2199
11491.70 2193
11492.71 2135
11493.72 2075
11494.74 2238
11495.75 2364
11496.76 2310
11497.77 2243
11498.79 2221
11499.80 2275
11500.81 2196
11501.83 2205
11502.84 2249
11503.85 2094
11504.86 2142
11505.88 2210
11506.89 2262
11507.90 2284
11508.92 2289
11509.93 2350
11510.94 2266
11511.96 2209
11512.97 2264
11513.98 2298
11515.00 2282
11516.01 2326
11517.02 2295
11518.04 2363
11519.05 2276
11520.07 2460
11521.08 2438
11522.09 2335
11523.11 2391
11524.12 2303
11525.13 2381
11526.15 2370
11527.16 2383
11528.18 2368
11529.19 2433
11530.21 2377
11531.22 2519
11532.23 2417
11533.25 2417
11534.26 2585
11535.28 2453
11536.29 2440
11537.31 2485
11538.32 2567
11539.34 2574
11540.35 2496
11541.36 2586
11542.38 2580
11543.39 2523
11544.41 2445
11545.42 2554
11546.44 2612
11547.45 2562
11548.47 2570
11549.48 2600
11550.50 2662
11551.51 2609
11552.53 2664
11553.54 2674
11554.56 2702
11555.57 2757
11556.59 2758
11557.61 2741
11558.62 2923
11559.64 2746
11560.65 2769
11561.67 2826
11562.68 2810
11563.70 2888
11564.71 2898
11565.73 2924
11566.75 2920
11567.76 2984
11568.78 2975
11569.79 2982
11570.81 2929
11571.83 2998
11572.84 3060
11573.86 3055
11574.87 3105
11575.89 3119
11576.91 3134
11577.92 3148
11578.94 3121
11579.96 3212
11580.97 3166
11581.99 3189
11583.00 3342
11584.02 3255
11585.04 3320
11586.05 3453
11587.07 3465
11588.09 3495
11589.10 3587
11590.12 3750
11591.14 3803
11592.16 3816
11593.17 3850
11594.19 3952
11595.21 3925
11596.22 4099
11597.24 4151
11598.26 4297
11599.28 4465
11600.29 4795
11601.31 4912
11602.33 4982
11603.34 5239
11604.36 5477
11605.38 5518
11606.40 5536
11607.41 5747
11608.43 5705
11609.45 5498
11610.47 5449
11611.49 5621
11612.50 5591
11613.52 5516
11614.54 5349
11615.56 5105
11616.58 4778
11617.59 4538
11618.61 4478
11619.63 4263
11620.65 4014
11621.67 3814
11622.68 3665
11623.70 3607
11624.72 3558
11625.74 3461
11626.76 3440
11627.78 3412
11628.79 3285
11629.81 3218
11630.83 3061
11631.85 3227
11632.87 3156
11633.89 3189
11634.91 3082
11635.93 3090
11636.94 3105
11637.96 3174
11638.98 3173
11640.00 3131
11641.02 3142
11642.04 3210
11643.06 3237
11644.08 3269
11645.10 3225
11646.12 3140
11647.14 3236
11648.16 3282
11649.17 3230
11650.19 3273
11651.21 3177
11652.23 3117
11653.25 3151
11654.27 3104
11655.29 2953
11656.31 2970
11657.33 2988
11658.35 2944
11659.37 2846
11660.39 2798
11661.41 2909
11662.43 2882
11663.45 2742
11664.47 2738
11665.49 2789
11666.51 2947
11667.53 2819
11668.55 2777
11669.57 2845
11670.59 2799
11671.61 2794
11672.63 2811
11673.65 2819
11674.67 2958
11675.70 2874
11676.72 2836
11677.74 2958
11678.76 2965
11679.78 3013
11680.80 3046
11681.82 2987
11682.84 2966
11683.86 3029
11684.88 3037
11685.90 3062
11686.92 3079
11687.95 3165
11688.97 3204
11689.99 3228
11691.01 3167
11692.03 3092
11693.05 3054
11694.07 3101
11695.10 3138
11696.12 2912
11697.14 2938
11698.16 2976
11699.18 2995
11700.20 2949
11701.22 2809
11702.25 2947
11703.27 2846
11704.29 2852
11705.31 2850
11706.33 2785
11707.36 2716
11708.38 2726
11709.40 2813
11710.42 2882
11711.44 2859
11712.47 2849
11713.49 2798
11714.51 2773
11715.53 2809
11716.56 2759
11717.58 2717
11718.60 2542
11719.62 2597
11720.65 2636
11721.67 2598
11722.69 2661
11723.71 2642
11724.74 2565
11725.76 2522
11726.78 2541
11727.80 2475
11728.83 2620
11729.85 2593
11730.87 2434
11731.90 2447
11732.92 2478
11733.94 2462
11734.97 2407
11735.99 2459
11737.01 2436
11738.04 2391
11739.06 2376
11740.08 2351
11741.11 2403
11742.13 2339
11743.15 2407
11744.18 2350
11745.20 2268
11746.22 2356
11747.25 2337
11748.27 2276
11749.30 2323
11750.32 2394
11751.34 2346
11752.37 2264
11753.39 2388
11754.42 2321
11755.44 2313
11756.46 2246
11757.49 2359
11758.51 2300
11759.54 2256
11760.56 2220
11761.58 2217
11762.61 2277
11763.63 2276
11764.66 2269
11765.68 2147
11766.71 2169
11767.73 2101
11768.76 2108
11769.78 2133
11770.81 2120
11771.83 2238
11772.86 2176
11773.88 2093
11774.91 2177
11775.93 2146
11776.96 2066
11777.98 2143
11779.01 2151
11780.03 2163
11781.06 2131
11782.08 2148
11783.11 2038
11784.13 2031
11785.16 2137
11786.18 2088
11787.21 2078
11788.23 2006
11789.26 2024
11790.28 2026
11791.31 1987
11792.34 2122
11793.36 2032
11794.39 2032
11795.41 2050
11796.44 2006
11797.47 2044
11798.49 2034
11799.52 1959
11800.54 2021
11801.57 1980
11802.60 1946
11803.62 1921
11804.65 2029
11805.67 2045
11806.70 2049
11807.73 1927
11808.75 1944
11809.78 1952
11810.81 1919
11811.83 1948
11812.86 1927
11813.89 1987
11814.91 1931
11815.94 1966
11816.97 2028
11817.99 1958
11819.02 1905
11820.05 1915
11821.07 1925
11822.10 1987
11823.13 2033
11824.16 1954
11825.18 1916
11826.21 1883
11827.24 1951
11828.26 1962
11829.29 1975
11830.32 1967
11831.35 1947
11832.37 1878
11833.40 1909
11834.43 1955
11835.46 1850
11836.48 1943
11837.51 1936
11838.54 1930
11839.57 2010
11840.59 2040
11841.62 1941
11842.65 1832
11843.68 1870
11844.71 1890
11845.73 1894
11846.76 1965
11847.79 1914
11848.82 1894
11849.85 1847
11850.88 1864
11851.90 1941
11852.93 1982
11853.96 1910
11854.99 1936
11856.02 1976
11857.05 1913
11858.07 1888
11859.10 1935
11860.13 1931
11861.16 1909
11862.19 1942
11863.22 2011
11864.25 1886
11865.28 1937
11866.30 1900
11867.33 1856
11868.36 1981
11869.39 1879
11870.42 1933
11871.45 1917
11872.48 1947
11873.51 1905
11874.54 1890
11875.57 1938
11876.60 1968
11877.63 1921
11878.65 1897
11879.68 1844
11880.71 1844
11881.74 1933
11882.77 1929
11883.80 1907
11884.83 1916
11885.86 1933
11886.89 1968
11887.92 1934
11888.95 1844
11889.98 1958
11891.01 1896
11892.04 1972
11893.07 1972
11894.10 1942
11895.13 1972
11896.16 1932
11897.19 1984
11898.22 1983
11899.25 1965
11900.28 1972
11901.31 2067
11902.34 2038
11903.38 2002
11904.41 1963
11905.44 1985
11906.47 2041
11907.50 2003
11908.53 1937
11909.56 2005
11910.59 2040
11911.62 2115
11912.65 2073
11913.68 2024
11914.71 2017
11915.75 1959
11916.78 1997
11917.81 2052
11918.84 1999
11919.87 1980
11920.90 1962
11921.93 1975
11922.96 2019
11924.00 2040
11925.03 2031
11926.06 2017
11927.09 1988
11928.12 2028
11929.15 2020
11930.18 2028
11931.22 2046
11932.25 2003
11933.28 2072
11934.31 2170
11935.34 2229
11936.38 2143
11937.41 2034
11938.44 2158
11939.47 2184
11940.50 2182
11941.54 2173
11942.57 2166
11943.60 2210
11944.63 2225
11945.67 2171
11946.70 2229
11947.73 2126
11948.76 2089
11949.80 2056
11950.83 2048
11951.86 2085
11952.89 2073
11953.93 2108
11954.96 1930
11955.99 1982
11957.02 1918
11958.06 1898
11959.09 1857
11960.12 1978
11961.16 1983
11962.19 1895
11963.22 1984
11964.26 1943
11965.29 1964
11966.32 1974
11967.36 1914
11968.39 1843
11969.42 1913
11970.46 1870
11971.49 1841
11972.52 1859
11973.56 1955
11974.59 1947
11975.62 1843
11976.66 1930
11977.69 1892
11978.73 1916
11979.76 1890
11980.79 1947
11981.83 2010
11982.86 1932
11983.89 1879
11984.93 2015
11985.96 1915
11987.00 2013
11988.03 1879
11989.07 1853
11990.10 1967
11991.13 1994
11992.17 1904
11993.20 1912
11994.24 1894
11995.27 1921
11996.31 2005
11997.34 1986
11998.38 1912
11999.41 1869
12000.45 1959
12001.48 1922
12002.51 1946
12003.55 1906
12004.58 1897
12005.62 1965
12006.65 1953
12007.69 2056
12008.72 2044
12009.76 2066
12010.80 2041
12011.83 2027
12012.87 2023
12013.90 1972
12014.94 1909
12015.97 1935
12017.01 1906
12018.04 1982
12019.08 1966
12020.11 1951
12021.15 2121
12022.19 2033
12023.22 2067
12024.26 2029
12025.29 2026
12026.33 2041
12027.36 1996
12028.40 1990
12029.44 1943
12030.47 2035
12031.51 2088
12032.54 1967
12033.58 1930
12034.62 1902
12035.65 1995
12036.69 1965
12037.73 2047
12038.76 1939
12039.80 1987
12040.84 1912
12041.87 1890
12042.91 1916
12043.94 1955
12044.98 1999
12046.02 2079
12047.06 2011
12048.09 2060
12049.13 2023
12050.17 2059
12051.20 2013
12052.24 1943
12053.28 1942
12054.31 1960
12055.35 2081
12056.39 2012
12057.43 2011
12058.46 1994
12059.50 1963
12060.54 1969
12061.57 1999
12062.61 1942
12063.65 1935
12064.69 1980
12065.72 1957
12066.76 1997
12067.80 1945
12068.84 2004
12069.88 2066
12070.91 1986
12071.95 1997
12072.99 2050
12074.03 2002
12075.06 2092
12076.10 2042
12077.14 1968
12078.18 2081
12079.22 2083
12080.26 2034
12081.29 2088
12082.33 2026
12083.37 2054
12084.41 2091
12085.45 2034
12086.49 2051
12087.52 2076
12088.56 2117
12089.60 2151
12090.64 2106
12091.68 2057
12092.72 2132
12093.76 2177
12094.79 2149
12095.83 2180
12096.87 2182
12097.91 2102
12098.95 2034
12099.99 2086
12101.03 2028
12102.07 2076
12103.11 2051
12104.15 2128
12105.19 2112
12106.22 2168
12107.26 2222
12108.30 2154
12109.34 2106
12110.38 2103
12111.42 2227
12112.46 2223
12113.50 2216
12114.54 2213
12115.58 2250
12116.62 2199
12117.66 2139
12118.70 2182
12119.74 2168
12120.78 2145
12121.82 2141
12122.86 2070
12123.90 2059
12124.94 1899
12125.98 1965
12127.02 1957
12128.06 1870
12129.10 1882
12130.14 1932
12131.18 1909
12132.22 1835
12133.26 1836
12134.30 1885
12135.34 1870
12136.38 1927
12137.42 1905
12138.47 1802
12139.51 1839
12140.55 1866
12141.59 1844
12142.63 1894
12143.67 1822
12144.71 1852
12145.75 1835
12146.79 1877
12147.83 1875
12148.87 1777
12149.92 1845
12150.96 1804
12152.00 1850
12153.04 1864
12154.08 1821
12155.12 1788
12156.16 1810
12157.21 1857
12158.25 1818
12159.29 1829
12160.33 1798
12161.37 1709
12162.41 1774
12163.46 1736
12164.50 1779
12165.54 1832
12166.58 1735
12167.62 1770
12168.67 1735
12169.71 1729
12170.75 1705
12171.79 1754
12172.83 1811
12173.88 1732
12174.92 1730
12175.96 1758
12177.00 1780
12178.05 1782
12179.09 1810
12180.13 1725
12181.17 1731
12182.22 1751
12183.26 1735
12184.30 1705
12185.34 1693
12186.39 1800
12187.43 1872
12188.47 1827
12189.51 1866
12190.56 1720
12191.60 1714
12192.64 1809
12193.69 1729
12194.73 1656
12195.77 1728
12196.82 1743
12197.86 1707
12198.90 1741
12199.95 1713
12200.99 1733
12202.03 1681
12203.08 1703
12204.12 1781
12205.16 1703
12206.21 1704
12207.25 1586
12208.29 1619
12209.34 1626
12210.38 1662
12211.43 1672
12212.47 1629
12213.51 1665
12214.56 1688
12215.60 1746
12216.65 1805
12217.69 1682
12218.73 1719
12219.78 1655
12220.82 1712
12221.87 1723
12222.91 1722
12223.96 1690
12225.00 1626
12226.04 1696
12227.09 1686
12228.13 1665
12229.18 1679
12230.22 1659
12231.27 1590
12232.31 1620
12233.36 1653
12234.40 1683
12235.45 1672
12236.49 1681
12237.54 1617
12238.58 1581
12239.63 1645
12240.67 1629
12241.72 1622
12242.76 1646
12243.81 1674
12244.85 1672
12245.90 1572
12246.94 1561
12247.99 1593
12249.03 1568
12250.08 1631
12251.12 1621
12252.17 1555
12253.22 1574
12254.26 1595
12255.31 1680
12256.35 1643
12257.40 1652
12258.44 1609
12259.49 1566
12260.54 1503
12261.58 1552
12262.63 1532
12263.67 1493
12264.72 1546
12265.77 1575
12266.81 1568
12267.86 1537
12268.91 1569
12269.95 1505
12271.00 1576
12272.04 1493
12273.09 1605
12274.14 1535
12275.18 1574
12276.23 1560
12277.28 1480
12278.32 1448
12279.37 1461
12280.42 1531
12281.46 1601
12282.51 1523
12283.56 1520
12284.61 1511
12285.65 1500
12286.70 1574
12287.75 1545
12288.79 1501
12289.84 1501
12290.89 1550
12291.94 1496
12292.98 1457
12294.03 1497
12295.08 1508
12296.13 1598
12297.17 1491
12298.22 1490
12299.27 1484
12300.32 1531
12301.36 1528
12302.41 1528
12303.46 1549
12304.51 1569
12305.55 1493
12306.60 1593
12307.65 1598
12308.70 1512
12309.75 1503
12310.79 1478
12311.84 1455
12312.89 1519
12313.94 1529
12314.99 1528
12316.04 1519
12317.08 1521
12318.13 1538
12319.18 1557
12320.23 1531
12321.28 1485
12322.33 1529
12323.37 1601
12324.42 1589
12325.47 1515
12326.52 1484
12327.57 1483
12328.62 1604
12329.67 1599
12330.72 1475
12331.77 1497
12332.81 1456
12333.86 1465
12334.91 1494
12335.96 1435
12337.01 1456
12338.06 1443
12339.11 1493
12340.16 1453
12341.21 1478
12342.26 1496
12343.31 1469
12344.36 1405
12345.41 1432
12346.46 1452
12347.51 1440
12348.56 1346
12349.61 1342
12350.65 1441
12351.70 1440
12352.75 1458
12353.80 1545
12354.85 1555
12355.90 1541
12356.95 1439
12358.00 1428
12359.05 1430
12360.11 1441
12361.16 1494
12362.21 1453
12363.26 1418
12364.31 1423
12365.36 1410
12366.41 1533
12367.46 1601
12368.51 1499
12369.56 1460
12370.61 1423
12371.66 1509
12372.71 1492
12373.76 1374
12374.81 1430
12375.86 1516
12376.91 1519
12377.97 1492
12379.02 1403
12380.07 1473
12381.12 1422
12382.17 1486
12383.22 1506
12384.27 1482
12385.32 1442
12386.37 1505
12387.43 1455
12388.48 1415
12389.53 1523
12390.58 1524
12391.63 1408
12392.68 1422
12393.74 1450
12394.79 1443
12395.84 1532
12396.89 1550
12397.94 1494
12398.99 1515
12400.05 1591
12401.10 1579
12402.15 1455
12403.20 1526
12404.25 1497
12405.31 1556
12406.36 1490
12407.41 1469
12408.46 1515
12409.51 1598
12410.57 1590
12411.62 1469
12412.67 1451
12413.72 1585
12414.78 1579
12415.83 1544
12416.88 1497
12417.93 1538
12418.99 1511
12420.04 1529
12421.09 1565
12422.15 1590
12423.20 1596
12424.25 1475
12425.30 1496
12426.36 1507
12427.41 1454
12428.46 1498
12429.52 1541
12430.57 1555
12431.62 1581
12432.68 1510
12433.73 1481
12434.78 1486
12435.84 1498
12436.89 1540
12437.94 1539
12439.00 1468
12440.05 1532
12441.10 1580
12442.16 1520
12443.21 1531
12444.27 1495
12445.32 1543
12446.37 1538
12447.43 1514
12448.48 1574
12449.54 1609
12450.59 1511
12451.64 1602
12452.70 1568
12453.75 1578
12454.81 1594
12455.86 1537
12456.91 1513
12457.97 1569
12459.02 1620
12460.08 1593
12461.13 1564
12462.19 1557
12463.24 1538
12464.30 1555
12465.35 1487
12466.41 1467
12467.46 1544
12468.52 1551
12469.57 1565
12470.63 1512
12471.68 1585
12472.73 1570
12473.79 1563
12474.85 1570
12475.90 1580
12476.96 1648
12478.01 1614
12479.07 1555
12480.12 1553
12481.18 1622
12482.23 1595
12483.29 1594
12484.34 1653
12485.40 1593
12486.45 1680
12487.51 1676
12488.57 1640
12489.62 1704
12490.68 1735
12491.73 1672
12492.79 1719
12493.84 1744
12494.90 1813
12495.96 1863
12497.01 1960
12498.07 1877
12499.12 1999
12500.18 2023
12501.24 2057
12502.29 1969
12503.35 2092
12504.41 2070
12505.46 2097
12506.52 2124
12507.57 2054
12508.63 2012
12509.69 2072
12510.74 2056
12511.80 2077
12512.86 2070
12513.91 1982
12514.97 1953
12516.03 1901
12517.08 1818
12518.14 1827
12519.20 1846
12520.26 1804
12521.31 1688
12522.37 1677
12523.43 1711
12524.48 1677
12525.54 1736
12526.60 1625
12527.66 1593
12528.71 1631
12529.77 1639
12530.83 1676
12531.89 1585
12532.94 1579
12534.00 1593
12535.06 1576
12536.12 1565
12537.17 1600
12538.23 1635
12539.29 1620
12540.35 1615
12541.41 1664
12542.46 1527
12543.52 1564
12544.58 1608
12545.64 1584
12546.70 1660
12547.75 1580
12548.81 1554
12549.87 1619
12550.93 1680
12551.99 1604
12553.05 1624
12554.10 1598
12555.16 1636
12556.22 1626
12557.28 1614
12558.34 1591
12559.40 1623
12560.46 1523
12561.51 1516
12562.57 1583
12563.63 1640
12564.69 1659
12565.75 1663
12566.81 1651
12567.87 1642
12568.93 1601
12569.99 1598
12571.04 1633
12572.10 1661
12573.16 1643
12574.22 1683
12575.28 1652
12576.34 1673
12577.40 1714
12578.46 1799
12579.52 1717
12580.58 1721
12581.64 1699
12582.70 1696
12583.76 1768
12584.82 1820
12585.88 1732
12586.94 1768
12588.00 1807
12589.06 1743
12590.12 1798
12591.18 1812
12592.24 1794
12593.30 1734
12594.36 1710
12595.42 1650
12596.48 1709
12597.54 1700
12598.60 1759
12599.66 1765
12600.72 1754
12601.78 1695
12602.84 1694
12603.90 1673
12604.96 1670
12606.02 1706
12607.08 1650
12608.14 1638
12609.20 1597
12610.27 1592
12611.33 1600
12612.39 1565
12613.45 1570
12614.51 1621
12615.57 1603
12616.63 1653
12617.69 1602
12618.75 1576
12619.81 1607
12620.88 1542
12621.94 1635
12623.00 1636
12624.06 1608
12625.12 1624
12626.18 1536
12627.24 1530
12628.31 1650
12629.37 1622
12630.43 1662
12631.49 1542
12632.55 1566
12633.61 1541
12634.68 1602
12635.74 1550
12636.80 1501
12637.86 1563
12638.92 1542
12639.99 1591
12641.05 1535
12642.11 1496
12643.17 1524
12644.23 1537
12645.30 1497
12646.36 1456
12647.42 1443
12648.48 1543
12649.55 1519
12650.61 1495
12651.67 1473
12652.73 1575
12653.80 1485
12654.86 1477
12655.92 1461
12656.99 1488
12658.05 1538
12659.11 1530
12660.17 1515
12661.24 1453
12662.30 1463
12663.36 1461
12664.43 1415
12665.49 1422
12666.55 1480
12667.62 1543
12668.68 1492
12669.74 1484
12670.81 1524
12671.87 1530
12672.93 1476
12674.00 1557
12675.06 1590
12676.12 1548
12677.19 1621
12678.25 1447
12679.31 1458
12680.38 1502
12681.44 1489
12682.51 1529
12683.57 1440
12684.63 1527
12685.70 1486
12686.76 1465
12687.83 1546
12688.89 1472
12689.95 1520
12691.02 1519
12692.08 1436
12693.15 1474
12694.21 1428
12695.28 1381
12696.34 1388
12697.40 1384
12698.47 1372
12699.53 1427
12700.60 1426
12701.66 1458
12702.73 1469
12703.79 1450
12704.86 1441
12705.92 1428
12706.99 1460
12708.05 1472
12709.12 1417
12710.18 1510
12711.25 1440
12712.31 1403
12713.38 1409
12714.44 1461
12715.51 1377
12716.57 1383
12717.64 1414
12718.70 1398
12719.77 1383
12720.83 1470
12721.90 1414
12722.97 1448
12724.03 1403
12725.10 1357
12726.16 1349
12727.23 1397
12728.29 1427
12729.36 1377
12730.43 1429
12731.49 1416
12732.56 1385
12733.62 1416
12734.69 1401
12735.76 1399
12736.82 1421
12737.89 1433
12738.95 1381
12740.02 1407
12741.09 1375
12742.15 1386
12743.22 1423
12744.29 1407
12745.35 1364
12746.42 1285
12747.49 1270
12748.55 1302
12749.62 1341
12750.69 1363
12751.75 1346
12752.82 1369
12753.89 1404
12754.95 1379
12756.02 1315
12757.09 1348
12758.15 1347
12759.22 1399
12760.29 1312
12761.36 1332
12762.42 1322
12763.49 1386
12764.56 1382
12765.62 1316
12766.69 1339
12767.76 1340
12768.83 1333
12769.89 1354
12770.96 1314
12772.03 1322
12773.10 1270
12774.17 1352
12775.23 1412
12776.30 1308
12777.37 1224
12778.44 1262
12779.50 1273
12780.57 1314
12781.64 1297
12782.71 1264
12783.78 1278
12784.84 1230
12785.91 1297
12786.98 1289
12788.05 1282
12789.12 1308
12790.19 1258
12791.25 1277
12792.32 1286
12793.39 1270
12794.46 1284
12795.53 1212
12796.60 1190
12797.67 1276
12798.73 1221
12799.80 1248
12800.87 1254
12801.94 1234
12803.01 1243
12804.08 1206
12805.15 1266
12806.22 1260
12807.29 1329
12808.36 1244
12809.42 1307
12810.49 1256
12811.56 1160
12812.63 1212
12813.70 1201
12814.77 1160
12815.84 1206
12816.91 1166
12817.98 1224
12819.05 1171
12820.12 1196
12821.19 1233
12822.26 1197
12823.33 1234
12824.40 1209
12825.47 1200
12826.54 1254
12827.61 1217
12828.68 1228
12829.75 1148
12830.82 1160
12831.89 1185
12832.96 1216
12834.03 1213
12835.10 1234
12836.17 1239
12837.24 1216
12838.31 1270
12839.38 1309
12840.45 1347
12841.52 1251
12842.59 1236
12843.66 1210
12844.73 1183
12845.80 1182
12846.87 1214
12847.95 1214
12849.02 1120
12850.09 1145
12851.16 1184
12852.23 1266
12853.30 1127
12854.37 1211
12855.44 1223
12856.51 1181
12857.58 1133
12858.66 1140
12859.73 1154
12860.80 1145
12861.87 1190
12862.94 1200
12864.01 1186
12865.08 1170
12866.16 1182
12867.23 1186
12868.30 1153
12869.37 1153
12870.44 1189
12871.51 1181
12872.59 1144
12873.66 1165
12874.73 1184
12875.80 1255
12876.87 1216
12877.95 1237
12879.02 1095
12880.09 1090
12881.16 1196
12882.23 1214
12883.31 1146
12884.38 1134
12885.45 1122
12886.52 1164
12887.60 1128
12888.67 1149
12889.74 1151
12890.81 1197
12891.89 1216
12892.96 1114
12894.03 1188
12895.11 1152
12896.18 1188
12897.25 1107
12898.32 1150
12899.40 1171
12900.47 1204
12901.54 1138
12902.62 1087
12903.69 1204
12904.76 1232
12905.84 1194
12906.91 1110
12907.98 1096
12909.06 1164
12910.13 1126
12911.20 1152
12912.28 1081
12913.35 1169
12914.42 1162
12915.50 1226
12916.57 1201
12917.64 1153
12918.72 1173
12919.79 1125
12920.87 1154
12921.94 1175
12923.01 1118
12924.09 1132
12925.16 1165
12926.24 1115
12927.31 1145
12928.38 1167
12929.46 1170
12930.53 1109
12931.61 1075
12932.68 1108
12933.76 1082
12934.83 1157
12935.90 1177
12936.98 1163
12938.05 1161
12939.13 1169
12940.20 1191
12941.28 1169
12942.35 1122
12943.43 1131
12944.50 1102
12945.58 1087
12946.65 1083
12947.73 1126
12948.80 1157
12949.88 1106
12950.95 1116
12952.03 1116
12953.10 1113
12954.18 1154
12955.25 1103
12956.33 1128
12957.40 1067
12958.48 1200
12959.55 1206
12960.63 1115
12961.70 1149
12962.78 1170
12963.86 1103
12964.93 1086
12966.01 1083
12967.08 1093
12968.16 1059
12969.24 1101
12970.31 1111
12971.39 1151
12972.46 1147
12973.54 1119
12974.62 1079
12975.69 1098
12976.77 1179
12977.84 1149
12978.92 1118
12980.00 1164
12981.07 1090
12982.15 1117
12983.23 1191
12984.30 1128
12985.38 1089
12986.46 1151
12987.53 1134
12988.61 1118
12989.69 1198
12990.76 1170
12991.84 1131
12992.92 1115
12993.99 1111
12995.07 1132
12996.15 1142
12997.22 1160
12998.30 1197
12999.38 1143
13000.45 1132
13001.53 1199
13002.61 1125
13003.69 1150
13004.76 1156
13005.84 1132
13006.92 1162
13008.00 1210
13009.07 1167
13010.15 1177
13011.23 1185
13012.31 1232
13013.38 1158
13014.46 1113
13015.54 1166
13016.62 1166
13017.70 1138
13018.77 1173
13019.85 1168
13020.93 1133
13022.01 1166
13023.09 1117
13024.16 1126
13025.24 1145
13026.32 1208
13027.40 1141
13028.48 1193
13029.56 1149
13030.63 1191
13031.71 1129
13032.79 1155
13033.87 1134
13034.95 1063
13036.03 1078
13037.11 1155
13038.18 1200
13039.26 1168
13040.34 1192
13041.42 1197
13042.50 1185
13043.58 1164
13044.66 1199
13045.74 1137
13046.82 1176
13047.89 1143
13048.97 1140
13050.05 1162
13051.13 1197
13052.21 1119
13053.29 1107
13054.37 1159
13055.45 1162
13056.53 1206
13057.61 1154
13058.69 1126
13059.77 1137
13060.85 1150
13061.93 1144
13063.01 1183
13064.09 1187
13065.17 1183
13066.25 1137
13067.33 1153
13068.41 1126
13069.49 1158
13070.57 1140
13071.65 1138
13072.73 1180
13073.81 1157
13074.89 1116
13075.97 1188
13077.05 1102
13078.13 1116
13079.21 1123
13080.29 1144
13081.37 1165
13082.45 1176
13083.53 1139
13084.61 1143
13085.69 1226
13086.77 1222
13087.85 1109
13088.94 1117
13090.02 1120
13091.10 1104
13092.18 1165
13093.26 1133
13094.34 1079
13095.42 1192
13096.50 1156
13097.58 1197
13098.66 1243
13099.75 1128
13100.83 1210
13101.91 1151
13102.99 1205
13104.07 1196
13105.15 1169
13106.23 1135
13107.32 1172
13108.40 1111
13109.48 1153
13110.56 1175
13111.64 1205
13112.72 1169
13113.81 1182
13114.89 1159
13115.97 1044
13117.05 1149
13118.13 1147
13119.22 1092
13120.30 1086
13121.38 1118
13122.46 1180
13123.55 1163
13124.63 1196
13125.71 1069
13126.79 1083
13127.88 1116
13128.96 1150
13130.04 1125
13131.12 1122
13132.21 1134
13133.29 1124
13134.37 1114
13135.45 1189
13136.54 1132
13137.62 1140
13138.70 1086
13139.79 1114
13140.87 1181
13141.95 1207
13143.03 1190
13144.12 1186
13145.20 1138
13146.28 1132
13147.37 1177
13148.45 1096
13149.53 1144
13150.62 1207
13151.70 1177
13152.78 1094
13153.87 1134
13154.95 1114
13156.03 1045
13157.12 1083
13158.20 1113
13159.29 1146
13160.37 1109
13161.45 1099
13162.54 1132
13163.62 1130
13164.71 1132
13165.79 1078
13166.87 1116
13167.96 1129
13169.04 1139
13170.13 1106
13171.21 1121
13172.29 1168
13173.38 1093
13174.46 1128
13175.55 1121
13176.63 1083
13177.72 1099
13178.80 1117
13179.89 1144
13180.97 1172
13182.06 1118
13183.14 1154
13184.22 1167
13185.31 1156
13186.39 1101
13187.48 1125
13188.56 1190
13189.65 1179
13190.73 1131
13191.82 1082
13192.90 1130
13193.99 1139
13195.07 1081
13196.16 1106
13197.25 1182
13198.33 1132
13199.42 1134
13200.50 1166
13201.59 1163
13202.67 1177
13203.76 1096
13204.84 1083
13205.93 1058
13207.02 1110
13208.10 1107
13209.19 1118
13210.27 1172
13211.36 1219
13212.44 1157
13213.53 1100
13214.62 1094
13215.70 1125
13216.79 1140
13217.88 1138
13218.96 1130
13220.05 1189
13221.13 1151
13222.22 1133
13223.31 1154
13224.39 1157
13225.48 1143
13226.57 1100
13227.65 1073
13228.74 1144
13229.83 1189
13230.91 1160
13232.00 1202
13233.09 1161
13234.17 1154
13235.26 1181
13236.35 1105
13237.43 1131
13238.52 1168
13239.61 1183
13240.70 1187
13241.78 1150
13242.87 1168
13243.96 1140
13245.04 1155
13246.13 1175
13247.22 1151
13248.31 1156
13249.39 1215
13250.48 1180
13251.57 1213
13252.66 1177
13253.74 1133
13254.83 1182
13255.92 1233
13257.01 1214
13258.10 1213
13259.18 1175
13260.27 1201
13261.36 1231
13262.45 1290
13263.54 1309
13264.62 1217
13265.71 1215
13266.80 1169
13267.89 1133
13268.98 1136
13270.06 1156
13271.15 1201
13272.24 1228
13273.33 1173
13274.42 1132
13275.51 1267
13276.60 1216
13277.68 1189
13278.77 1187
13279.86 1187
13280.95 1171
13282.04 1212
13283.13 1220
13284.22 1183
13285.31 1202
13286.39 1184
13287.48 1282
13288.57 1243
13289.66 1301
13290.75 1295
13291.84 1216
13292.93 1226
13294.02 1198
13295.11 1265
13296.20 1196
13297.29 1214
13298.38 1327
13299.47 1195
13300.56 1186
13301.65 1176
13302.73 1270
13303.82 1250
13304.91 1243
13306.00 1275
13307.09 1233
13308.18 1219
13309.27 1278
13310.36 1253
13311.45 1243
13312.54 1208
13313.63 1262
13314.72 1279
13315.81 1292
13316.90 1191
13318.00 1280
13319.09 1285
13320.18 1284
13321.27 1254
13322.36 1373
13323.45 1349
13324.54 1278
13325.63 1259
13326.72 1317
13327.81 1276
13328.90 1324
13329.99 1279
13331.08 1303
13332.17 1264
13333.26 1324
13334.35 1256
13335.45 1245
13336.54 1214
13337.63 1256
13338.72 1292
13339.81 1264
13340.90 1308
13341.99 1278
13343.08 1275
13344.18 1321
13345.27 1298
13346.36 1248
13347.45 1276
13348.54 1210
13349.63 1289
13350.72 1289
13351.82 1274
13352.91 1284
13354.00 1288
13355.09 1283
13356.18 1284
13357.28 1266
13358.37 1273
13359.46 1236
13360.55 1314
13361.64 1320
13362.74 1304
13363.83 1332
13364.92 1320
13366.01 1429
13367.10 1315
13368.20 1290
13369.29 1377
13370.38 1313
13371.47 1369
13372.57 1314
13373.66 1331
13374.75 1318
13375.84 1302
13376.94 1308
13378.03 1373
13379.12 1389
13380.22 1404
13381.31 1359
13382.40 1365
13383.49 1397
13384.59 1310
13385.68 1298
13386.77 1279
13387.87 1315
13388.96 1311
13390.05 1308
13391.15 1322
13392.24 1300
13393.33 1289
13394.43 1321
13395.52 1269
13396.61 1233
13397.71 1283
13398.80 1305
13399.90 1277
13400.99 1305
13402.08 1229
13403.18 1244
13404.27 1245
13405.36 1368
13406.46 1298
13407.55 1224
13408.65 1267
13409.74 1269
13410.83 1236
13411.93 1225
13413.02 1245
13414.12 1252
13415.21 1370
13416.31 1331
13417.40 1279
13418.49 1299
13419.59 1317
13420.68 1300
13421.78 1316
13422.87 1241
13423.97 1240
13425.06 1312
13426.16 1280
13427.25 1257
13428.35 1216
13429.44 1345
13430.54 1280
13431.63 1288
13432.73 1275
13433.82 1232
13434.92 1218
13436.01 1272
13437.11 1327
13438.20 1257
13439.30 1290
13440.39 1336
13441.49 1278
13442.58 1260
13443.68 1266
13444.77 1251
13445.87 1292
13446.96 1247
13448.06 1216
13449.16 1314
13450.25 1344
13451.35 1276
13452.44 1244
13453.54 1270
13454.64 1335
13455.73 1293
13456.83 1325
13457.92 1336
13459.02 1364
13460.12 1410
13461.21 1354
13462.31 1347
13463.40 1351
13464.50 1348
13465.60 1305
13466.69 1305
13467.79 1360
13468.89 1317
13469.98 1264
13471.08 1288
13472.18 1278
13473.27 1282
13474.37 1285
13475.47 1270
13476.56 1290
13477.66 1288
13478.76 1237
13479.85 1278
13480.95 1328
13482.05 1234
13483.14 1252
13484.24 1275
13485.34 1294
13486.44 1313
13487.53 1290
13488.63 1346
13489.73 1382
13490.83 1333
13491.92 1340
13493.02 1361
13494.12 1355
13495.21 1259
13496.31 1362
13497.41 1302
13498.51 1397
13499.61 1385
13500.70 1355
13501.80 1301
13502.90 1299
13504.00 1366
13505.10 1317
13506.19 1304
13507.29 1406
13508.39 1416
13509.49 1342
13510.59 1452
13511.68 1495
13512.78 1451
13513.88 1377
13514.98 1392
13516.08 1337
13517.18 1370
13518.27 1294
13519.37 1410
13520.47 1360
13521.57 1303
13522.67 1282
13523.77 1352
13524.87 1361
13525.96 1244
13527.06 1240
13528.16 1270
13529.26 1334
13530.36 1280
13531.46 1241
13532.56 1298
13533.66 1259
13534.76 1249
13535.86 1277
13536.96 1275
13538.05 1211
13539.15 1191
13540.25 1251
13541.35 1297
13542.45 1276
13543.55 1229
13544.65 1290
13545.75 1312
13546.85 1289
13547.95 1283
13549.05 1242
13550.15 1217
13551.25 1192
13552.35 1254
13553.45 1330
13554.55 1163
13555.65 1215
13556.75 1198
13557.85 1174
13558.95 1224
13560.05 1242
13561.15 1185
13562.25 1254
13563.35 1252
13564.45 1238
13565.55 1229
13566.65 1236
13567.75 1234
13568.85 1189
13569.95 1226
13571.05 1240
13572.16 1237
13573.26 1190
13574.36 1174
13575.46 1190
13576.56 1206
13577.66 1210
13578.76 1251
13579.86 1208
13580.96 1226
13582.06 1246
13583.16 1211
13584.27 1230
13585.37 1233
13586.47 1209
13587.57 1253
13588.67 1252
13589.77 1196
13590.87 1182
13591.98 1184
13593.08 1231
13594.18 1145
13595.28 1207
13596.38 1295
13597.48 1285
13598.59 1258
13599.69 1221
13600.79 1226
13601.89 1215
13602.99 1216
13604.10 1251
13605.20 1265
13606.30 1256
13607.40 1214
13608.50 1196
13609.61 1226
13610.71 1212
13611.81 1288
13612.91 1287
13614.02 1251
13615.12 1213
13616.22 1199
13617.32 1248
13618.43 1185
13619.53 1259
13620.63 1274
13621.73 1233
13622.84 1258
13623.94 1222
13625.04 1242
13626.14 1255
13627.25 1256
13628.35 1255
13629.45 1315
13630.56 1260
13631.66 1280
13632.76 1237
13633.87 1205
13634.97 1180
13636.07 1129
13637.18 1255
13638.28 1278
13639.38 1327
13640.49 1319
13641.59 1258
13642.69 1222
13643.80 1211
13644.90 1237
13646.00 1179
13647.11 1301
13648.21 1278
13649.32 1272
13650.42 1284
13651.52 1332
13652.63 1224
13653.73 1189
13654.84 1229
13655.94 1254
13657.04 1216
13658.15 1282
13659.25 1315
13660.36 1224
13661.46 1205
13662.57 1215
13663.67 1218
13664.77 1254
13665.88 1188
13666.98 1188
13668.09 1232
13669.19 1240
13670.30 1240
13671.40 1274
13672.51 1211
13673.61 1259
13674.72 1247
13675.82 1266
13676.93 1185
13678.03 1218
13679.14 1230
13680.24 1272
13681.35 1234
13682.45 1199
13683.56 1305
13684.66 1253
13685.77 1215
13686.87 1242
13687.98 1309
13689.08 1272
13690.19 1269
13691.29 1252
13692.40 1284
13693.51 1289
13694.61 1266
13695.72 1328
13696.82 1219
13697.93 1211
13699.03 1276
13700.14 1327
13701.25 1272
13702.35 1221
13703.46 1256
13704.56 1199
13705.67 1267
13706.78 1232
13707.88 1162
13708.99 1332
13710.10 1332
13711.20 1307
13712.31 1365
13713.41 1320
13714.52 1340
13715.63 1281
13716.73 1288
13717.84 1382
13718.95 1336
13720.05 1317
13721.16 1288
13722.27 1366
13723.37 1273
13724.48 1308
13725.59 1310
13726.70 1327
13727.80 1378
13728.91 1310
13730.02 1337
13731.12 1337
13732.23 1329
13733.34 1332
13734.45 1348
13735.55 1357
13736.66 1385
13737.77 1431
13738.87 1342
13739.98 1352
13741.09 1405
13742.20 1362
13743.31 1364
13744.41 1321
13745.52 1317
13746.63 1377
13747.74 1427
13748.84 1408
13749.95 1423
13751.06 1395
13752.17 1461
13753.28 1453
13754.38 1432
13755.49 1412
13756.60 1472
13757.71 1501
13758.82 1436
13759.93 1403
13761.03 1406
13762.14 1423
13763.25 1442
13764.36 1450
13765.47 1451
13766.58 1379
13767.68 1408
13768.79 1471
13769.90 1450
13771.01 1465
13772.12 1426
13773.23 1412
13774.34 1547
13775.45 1525
13776.56 1559
13777.66 1499
13778.77 1536
13779.88 1537
13780.99 1562
13782.10 1503
13783.21 1574
13784.32 1599
13785.43 1614
13786.54 1573
13787.65 1609
13788.76 1718
13789.87 1659
13790.98 1777
13792.09 1626
13793.20 1584
13794.31 1478
13795.42 1547
13796.52 1540
13797.63 1528
13798.74 1473
13799.85 1402
13800.96 1405
13802.07 1402
13803.18 1438
13804.29 1386
13805.40 1394
13806.51 1377
13807.63 1422
13808.74 1428
13809.85 1378
13810.96 1401
13812.07 1443
13813.18 1348
13814.29 1394
13815.40 1353
13816.51 1378
13817.62 1325
13818.73 1322
13819.84 1314
13820.95 1326
13822.06 1370
13823.17 1366
13824.28 1366
13825.40 1409
13826.51 1351
13827.62 1364
13828.73 1420
13829.84 1404
13830.95 1407
13832.06 1319
13833.17 1337
13834.28 1354
13835.40 1288
13836.51 1348
13837.62 1371
13838.73 1347
13839.84 1335
13840.95 1331
13842.06 1298
13843.18 1351
13844.29 1263
13845.40 1236
13846.51 1250
13847.62 1330
13848.74 1356
13849.85 1287
13850.96 1287
13852.07 1311
13853.18 1316
13854.30 1285
13855.41 1311
13856.52 1342
13857.63 1315
13858.74 1324
13859.86 1348
13860.97 1358
13862.08 1292
13863.19 1366
13864.31 1399
13865.42 1434
13866.53 1267
13867.64 1336
13868.76 1453
13869.87 1382
13870.98 1391
13872.10 1424
13873.21 1444
13874.32 1419
13875.43 1367
13876.55 1324
13877.66 1350
13878.77 1372
13879.89 1428
13881.00 1472
13882.11 1416
13883.23 1392
13884.34 1351
13885.45 1450
13886.57 1383
13887.68 1327
13888.79 1372
13889.91 1458
13891.02 1394
13892.13 1387
13893.25 1309
13894.36 1353
13895.48 1354
13896.59 1341
13897.70 1333
13898.82 1252
13899.93 1252
13901.05 1337
13902.16 1268
13903.27 1338
13904.39 1250
13905.50 1237
13906.62 1336
13907.73 1344
13908.85 1262
13909.96 1274
13911.07 1299
13912.19 1286
13913.30 1236
13914.42 1262
13915.53 1272
13916.65 1267
13917.76 1248
13918.88 1267
13919.99 1241
13921.11 1281
13922.22 1278
13923.34 1259
13924.45 1269
13925.57 1243
13926.68 1230
13927.80 1278
13928.91 1284
13930.03 1260
13931.14 1283
13932.26 1294
13933.37 1243
13934.49 1266
13935.60 1287
13936.72 1175
13937.83 1182
13938.95 1219
13940.06 1204
13941.18 1179
13942.30 1190
13943.41 1143
13944.53 1160
13945.64 1184
13946.76 1157
13947.87 1223
13948.99 1320
13950.11 1201
13951.22 1196
13952.34 1209
13953.45 1137
13954.57 1203
13955.69 1224
13956.80 1284
13957.92 1274
13959.04 1197
13960.15 1189
13961.27 1215
13962.39 1248
13963.50 1311
13964.62 1273
13965.73 1233
13966.85 1266
13967.97 1211
13969.08 1207
13970.20 1252
13971.32 1319
13972.44 1212
13973.55 1249
13974.67 1256
13975.79 1204
13976.90 1200
13978.02 1229
13979.14 1257
13980.25 1245
13981.37 1173
13982.49 1227
13983.61 1272
13984.72 1242
13985.84 1167
13986.96 1213
13988.08 1159
13989.19 1165
13990.31 1184
13991.43 1227
13992.55 1232
13993.66 1264
13994.78 1217
13995.90 1169
13997.02 1276
13998.14 1302
13999.25 1185
14000.37 1162
14001.49 1157
14002.61 1183
14003.73 1217
14004.84 1234
14005.96 1247
14007.08 1281
14008.20 1138
14009.32 1259
14010.44 1232
14011.55 1166
14012.67 1212
14013.79 1235
14014.91 1269
14016.03 1187
14017.15 1221
14018.27 1122
14019.38 1156
14020.50 1166
14021.62 1158
14022.74 1232
14023.86 1249
14024.98 1262
14026.10 1233
14027.22 1277
14028.34 1231
14029.46 1287
14030.57 1224
14031.69 1189
14032.81 1210
14033.93 1192
14035.05 1247
14036.17 1261
14037.29 1181
14038.41 1160
14039.53 1202
14040.65 1254
14041.77 1175
14042.89 1184
14044.01 1202
14045.13 1298
14046.25 1246
14047.37 1149
14048.49 1161
14049.61 1198
14050.73 1306
14051.85 1198
14052.97 1217
14054.09 1169
14055.21 1211
14056.33 1264
14057.45 1285
14058.57 1124
14059.69 1143
14060.81 1198
14061.93 1134
14063.05 1205
14064.17 1196
14065.29 1235
14066.41 1258
14067.53 1249
14068.65 1215
14069.78 1217
14070.90 1211
14072.02 1228
14073.14 1275
14074.26 1194
14075.38 1189
14076.50 1178
14077.62 1131
14078.74 1209
14079.86 1230
14080.99 1215
14082.11 1254
14083.23 1254
14084.35 1131
14085.47 1155
14086.59 1248
14087.71 1295
14088.84 1295
14089.96 1203
14091.08 1243
14092.20 1221
14093.32 1235
14094.44 1184
14095.57 1244
14096.69 1232
14097.81 1226
14098.93 1251
14100.05 1295
14101.18 1211
14102.30 1205
14103.42 1231
14104.54 1196
14105.66 1206
14106.79 1259
14107.91 1219
14109.03 1211
14110.15 1198
14111.28 1234
14112.40 1279
14113.52 1270
14114.64 1310
14115.77 1276
14116.89 1285
14118.01 1243
14119.13 1253
14120.26 1215
14121.38 1156
14122.50 1238
14123.63 1250
14124.75 1194
14125.87 1176
14126.99 1184
14128.12 1251
14129.24 1231
14130.36 1187
14131.49 1218
14132.61 1192
14133.73 1216
14134.86 1239
14135.98 1194
14137.10 1128
14138.23 1130
14139.35 1184
14140.47 1189
14141.60 1144
14142.72 1220
14143.85 1195
14144.97 1176
14146.09 1231
14147.22 1203
14148.34 1190
14149.47 1279
14150.59 1247
14151.71 1135
14152.84 1095
14153.96 1104
14155.09 1149
14156.21 1115
14157.33 1148
14158.46 1128
14159.58 1227
14160.71 1265
14161.83 1179
14162.96 1158
14164.08 1137
14165.21 1135
14166.33 1161
14167.45 1157
14168.58 1192
14169.70 1202
14170.83 1236
14171.95 1158
14173.08 1130
14174.20 1177
14175.33 1194
14176.45 1156
14177.58 1179
14178.70 1195
14179.83 1186
14180.95 1172
14182.08 1108
14183.20 1156
14184.33 1145
14185.46 1190
14186.58 1197
14187.71 1168
14188.83 1084
14189.96 1113
14191.08 1151
14192.21 1165
14193.33 1099
14194.46 1143
14195.59 1205
14196.71 1175
14197.84 1101
14198.96 1145
14200.09 1158
14201.22 1090
14202.34 1177
14203.47 1113
14204.59 1119
14205.72 1213
14206.85 1205
14207.97 1206
14209.10 1127
14210.23 1143
14211.35 1112
14212.48 1080
14213.61 1103
14214.73 1144
14215.86 1083
14216.99 1050
14218.11 1104
14219.24 1139
14220.37 1092
14221.49 1019
14222.62 1070
14223.75 1132
14224.87 1142
14226.00 1206
14227.13 1180
14228.25 1146
14229.38 1091
14230.51 1066
14231.64 1120
14232.76 1054
14233.89 1113
14235.02 1150
14236.14 1149
14237.27 1099
14238.40 1070
14239.53 1143
14240.66 1156
14241.78 1082
14242.91 1084
14244.04 1034
14245.17 1102
14246.29 1061
14247.42 1033
14248.55 1088
14249.68 1058
14250.81 1025
14251.93 1030
14253.06 1009
14254.19 1089
14255.32 1105
14256.45 1063
14257.57 1095
14258.70 1011
14259.83 1035
14260.96 1007
14262.09 1020
14263.22 1012
14264.34 1001
14265.47 1012
14266.60 1011
14267.73 996
14268.86 995
14269.99 1011
14271.12 965
14272.25 1009
14273.37 1082
14274.50 1041
14275.63 1014
14276.76 1061
14277.89 1001
14279.02 1003
14280.15 1049
14281.28 1058
14282.41 1134
14283.54 1095
14284.67 1006
14285.80 1054
14286.92 954
14288.05 984
14289.18 1045
14290.31 981
14291.44 1011
14292.57 1022
14293.70 1007
14294.83 1003
14295.96 989
14297.09 957
14298.22 998
14299.35 997
14300.48 1051
14301.61 999
14302.74 1001
14303.87 1000
14305.00 979
14306.13 1009
14307.26 967
14308.39 944
14309.52 927
14310.65 951
14311.78 968
14312.91 951
14314.04 957
14315.18 1014
14316.31 981
14317.44 973
14318.57 1013
14319.70 1029
14320.83 989
14321.96 955
14323.09 922
14324.22 924
14325.35 848
14326.48 915
14327.61 968
14328.75 949
14329.88 953
14331.01 896
14332.14 931
14333.27 956
14334.40 886
14335.53 981
14336.66 969
14337.80 1024
14338.93 965
14340.06 972
14341.19 909
14342.32 997
14343.45 1013
14344.59 1053
14345.72 1005
14346.85 997
14347.98 949
14349.11 926
14350.24 915
14351.38 958
14352.51 972
14353.64 992
14354.77 969
14355.91 969
14357.04 926
14358.17 982
14359.30 886
14360.43 876
14361.57 942
14362.70 935
14363.83 958
14364.96 925
14366.10 937
14367.23 936
14368.36 968
14369.49 909
14370.63 956
14371.76 998
14372.89 943
14374.03 884
14375.16 882
14376.29 989
14377.42 935
14378.56 929
14379.69 882
14380.82 913
14381.96 938
14383.09 918
14384.22 903
14385.36 899
14386.49 907
14387.62 918
14388.76 908
14389.89 884
14391.02 907
14392.16 970
14393.29 921
14394.43 906
14395.56 894
14396.69 964
14397.83 887
14398.96 932
14400.09 967
14401.23 910
14402.36 961
14403.50 955
14404.63 933
14405.76 904
14406.90 869
14408.03 925
14409.17 914
14410.30 849
14411.44 914
14412.57 940
14413.70 977
14414.84 963
14415.97 932
14417.11 910
14418.24 943
14419.38 950
14420.51 909
14421.65 963
14422.78 997
14423.92 934
14425.05 950
14426.19 871
14427.32 880
14428.46 911
14429.59 947
14430.73 925
14431.86 901
14433.00 931
14434.13 975
14435.27 947
14436.40 933
14437.54 950
14438.67 952
14439.81 962
14440.95 952
14442.08 942
14443.22 888
14444.35 880
14445.49 965
14446.62 1012
14447.76 919
14448.90 925
14450.03 906
14451.17 942
14452.30 882
14453.44 877
14454.58 897
14455.71 948
14456.85 896
14457.98 932
14459.12 920
14460.26 937
14461.39 1005
14462.53 944
14463.67 876
14464.80 921
14465.94 962
14467.07 944
14468.21 964
14469.35 906
14470.48 904
14471.62 941
14472.76 954
14473.90 966
14475.03 913
14476.17 926
14477.31 892
14478.44 895
14479.58 914
14480.72 910
14481.85 861
14482.99 880
14484.13 898
14485.27 985
14486.40 921
14487.54 913
14488.68 937
14489.82 981
14490.95 912
14492.09 906
14493.23 916
14494.37 911
14495.50 916
14496.64 980
14497.78 985
14498.92 937
14500.05 923
14501.19 864
14502.33 881
14503.47 929
14504.61 1000
14505.74 990
14506.88 928
14508.02 903
14509.16 956
14510.30 886
14511.44 877
14512.57 920
14513.71 938
14514.85 994
14515.99 982
14517.13 907
14518.27 889
14519.41 876
14520.54 892
14521.68 894
14522.82 942
14523.96 921
14525.10 938
14526.24 971
14527.38 929
14528.52 935
14529.65 883
14530.79 928
14531.93 926
14533.07 918
14534.21 890
14535.35 941
14536.49 949
14537.63 1007
14538.77 992
14539.91 914
14541.05 927
14542.19 894
14543.33 973
14544.47 985
14545.61 961
14546.75 991
14547.89 970
14549.02 910
14550.16 911
14551.30 959
14552.44 940
14553.58 950
14554.72 932
14555.86 906
14557.00 936
14558.14 963
14559.29 979
14560.43 978
14561.57 975
14562.71 1015
14563.85 989
14564.99 1004
14566.13 1002
14567.27 965
14568.41 949
14569.55 979
14570.69 993
14571.83 1019
14572.97 955
14574.11 954
14575.25 939
14576.39 943
14577.53 900
14578.68 936
14579.82 978
14580.96 951
14582.10 913
14583.24 929
14584.38 980
14585.52 1003
14586.66 1036
14587.80 989
14588.95 976
14590.09 921
14591.23 963
14592.37 1009
14593.51 979
14594.65 980
14595.79 980
14596.94 1056
14598.08 1022
14599.22 1026
14600.36 1001
14601.50 1016
14602.65 1014
14603.79 967
14604.93 955
14606.07 981
14607.21 1000
14608.36 959
14609.50 992
14610.64 1021
14611.78 955
14612.92 978
14614.07 969
14615.21 995
14616.35 1006
14617.49 1006
14618.64 1022
14619.78 1121
14620.92 1102
14622.06 1017
14623.21 1022
14624.35 988
14625.49 994
14626.64 1024
14627.78 1023
14628.92 1007
14630.06 1065
14631.21 1013
14632.35 1025
14633.49 1063
14634.64 1061
14635.78 1067
14636.92 1051
14638.07 1124
14639.21 1033
14640.35 1073
14641.50 1015
14642.64 1026
14643.78 1078
14644.93 1071
14646.07 1070
14647.21 1064
14648.36 1048
14649.50 1128
14650.65 1071
14651.79 1074
14652.93 1053
14654.08 1073
14655.22 1050
14656.37 1091
14657.51 1103
14658.65 1033
14659.80 1022
14660.94 980
14662.09 1048
14663.23 1023
14664.37 1007
14665.52 1000
14666.66 1022
14667.81 1016
14668.95 984
14670.10 986
14671.24 1005
14672.39 1003
14673.53 992
14674.68 941
14675.82 943
14676.97 942
14678.11 927
14679.25 941
14680.40 930
14681.54 944
14682.69 983
14683.83 979
14684.98 1024
14686.13 981
14687.27 916
14688.42 930
14689.56 917
14690.71 933
14691.85 931
14693.00 901
14694.14 931
14695.29 938
14696.43 976
14697.58 913
14698.72 918
14699.87 944
14701.02 933
14702.16 915
14703.31 910
14704.45 935
14705.60 949
14706.75 896
14707.89 918
14709.04 916
14710.18 970
14711.33 948
14712.48 924
14713.62 892
14714.77 952
14715.92 906
14717.06 871
14718.21 867
14719.35 883
14720.50 907
14721.65 950
14722.79 894
14723.94 905
14725.09 915
14726.23 942
14727.38 912
14728.53 934
14729.67 973
14730.82 931
14731.97 866
14733.12 940
14734.26 1014
14735.41 922
14736.56 925
14737.70 927
14738.85 921
14740.00 913
14741.15 903
14742.29 897
14743.44 873
14744.59 916
14745.74 891
14746.88 830
14748.03 845
14749.18 879
14750.33 857
14751.47 922
14752.62 997
14753.77 916
14754.92 872
14756.07 886
14757.21 904
14758.36 1009
14759.51 908
14760.66 878
14761.81 976
14762.95 951
14764.10 902
14765.25 950
14766.40 922
14767.55 918
14768.70 891
14769.84 915
14770.99 916
14772.14 920
14773.29 904
14774.44 905
14775.59 938
14776.74 914
14777.88 912
14779.03 935
14780.18 941
14781.33 930
14782.48 929
14783.63 908
14784.78 907
14785.93 946
14787.08 878
14788.22 905
14789.37 848
14790.52 862
14791.67 905
14792.82 900
14793.97 924
14795.12 882
14796.27 961
14797.42 960
14798.57 959
14799.72 896
14800.87 983
14802.02 936
14803.17 909
14804.32 907
14805.47 943
14806.62 989
14807.77 937
14808.92 920
14810.07 943
14811.22 919
14812.37 937
14813.52 894
14814.67 904
14815.82 943
14816.97 912
14818.12 958
14819.27 897
14820.42 910
14821.57 901
14822.72 892
14823.87 873
14825.02 896
14826.17 898
14827.32 894
14828.47 918
14829.62 861
14830.78 901
14831.93 927
14833.08 915
14834.23 868
14835.38 889
14836.53 870
14837.68 888
14838.83 909
14839.98 896
14841.13 875
14842.29 879
14843.44 902
14844.59 870
14845.74 861
14846.89 863
14848.04 888
14849.19 889
14850.35 848
14851.50 858
14852.65 814
14853.80 872
14854.95 832
14856.10 893
14857.26 877
14858.41 840
14859.56 877
14860.71 882
14861.86 863
14863.02 842
14864.17 830
14865.32 837
14866.47 839
14867.63 834
14868.78 846
14869.93 827
14871.08 840
14872.23 830
14873.39 789
14874.54 797
14875.69 885
14876.84 818
14878.00 890
14879.15 818
14880.30 869
14881.46 820
14882.61 757
14883.76 738
14884.91 791
14886.07 781
14887.22 771
14888.37 794
14889.53 798
14890.68 833
14891.83 815
14892.99 879
14894.14 807
14895.29 832
14896.45 823
14897.60 844
14898.75 791
14899.91 792
14901.06 794
14902.21 798
14903.37 886
14904.52 857
14905.67 827
14906.83 831
14907.98 854
14909.14 909
14910.29 837
14911.44 819
14912.60 814
14913.75 866
14914.91 796
14916.06 779
14917.21 819
14918.37 848
14919.52 809
14920.68 804
14921.83 790
14922.99 792
14924.14 773
14925.30 764
14926.45 783
14927.60 855
14928.76 799
14929.91 782
14931.07 810
14932.22 881
14933.38 868
14934.53 838
14935.69 792
14936.84 768
14938.00 856
14939.15 825
14940.31 813
14941.46 891
14942.62 802
14943.77 780
14944.93 734
14946.08 798
14947.24 810
14948.39 813
14949.55 795
14950.71 784
14951.86 808
14953.02 746
14954.17 820
14955.33 879
14956.48 860
14957.64 717
14958.80 758
14959.95 829
14961.11 811
14962.26 831
14963.42 805
14964.57 798
14965.73 745
14966.89 851
14968.04 854
14969.20 767
14970.36 778
14971.51 800
14972.67 779
14973.82 779
14974.98 772
14976.14 704
14977.29 791
14978.45 748
14979.61 753
14980.76 755
14981.92 787
14983.08 803
14984.23 796
14985.39 810
14986.55 791
14987.70 789
14988.86 815
14990.02 776
14991.18 764
14992.33 731
14993.49 707
14994.65 780
14995.80 790
14996.96 759
14998.12 783
14999.28 822
15000.43 743
15001.59 767
15002.75 811
15003.91 757
15005.06 793
15006.22 810
15007.38 763
15008.54 785
15009.69 816
15010.85 783
15012.01 726
15013.17 777
15014.33 740
15015.48 764
15016.64 783
15017.80 742
15018.96 741
15020.12 678
15021.27 700
15022.43 724
15023.59 750
15024.75 753
15025.91 666
15027.07 744
15028.23 686
15029.38 695
15030.54 747
15031.70 768
15032.86 698
15034.02 668
15035.18 646
15036.34 689
15037.49 739
15038.65 769
15039.81 750
15040.97 784
15042.13 755
15043.29 755
15044.45 780
15045.61 689
15046.77 704
15047.93 694
15049.09 762
15050.24 715
15051.40 729
15052.56 746
15053.72 706
15054.88 726
15056.04 705
15057.20 702
15058.36 685
15059.52 723
15060.68 745
15061.84 770
15063.00 775
15064.16 758
15065.32 741
15066.48 739
15067.64 711
15068.80 784
15069.96 737
15071.12 698
15072.28 693
15073.44 749
15074.60 780
15075.76 700
15076.92 703
15078.08 715
15079.24 731
15080.40 682
15081.56 722
15082.72 740
15083.89 716
15085.05 732
15086.21 716
15087.37 731
15088.53 725
15089.69 747
15090.85 728
15092.01 703
15093.17 733
15094.33 680
15095.49 750
15096.66 720
15097.82 678
15098.98 692
15100.14 762
15101.30 751
15102.46 769
15103.62 774
15104.78 703
15105.95 681
15107.11 714
15108.27 693
15109.43 671
15110.59 710
15111.75 763
15112.92 746
15114.08 666
15115.24 690
15116.40 707
15117.56 693
15118.73 711
15119.89 740
15121.05 722
15122.21 740
15123.37 696
15124.54 716
15125.70 688
15126.86 712
15128.02 764
15129.19 739
15130.35 709
15131.51 767
15132.67 693
15133.84 699
15135.00 733
15136.16 719
15137.32 735
15138.49 752
15139.65 687
15140.81 694
15141.97 683
15143.14 713
15144.30 689
15145.46 686
15146.63 722
15147.79 748
15148.95 750
15150.12 709
15151.28 678
15152.44 693
15153.61 708
15154.77 745
15155.93 694
15157.10 711
15158.26 668
15159.42 670
15160.59 716
15161.75 713
15162.91 783
15164.08 724
15165.24 653
15166.41 715
15167.57 741
15168.73 704
15169.90 708
15171.06 652
15172.23 660
15173.39 673
15174.55 710
15175.72 737
15176.88 669
15178.05 661
15179.21 741
15180.38 745
15181.54 721
15182.70 729
15183.87 681
15185.03 715
15186.20 724
15187.36 737
15188.53 758
15189.69 746
15190.86 679
15192.02 724
15193.19 704
15194.35 675
15195.52 722
15196.68 762
15197.85 768
15199.01 780
15200.18 702
15201.34 724
15202.51 703
15203.67 714
15204.84 732
15206.00 781
15207.17 734
15208.33 727
15209.50 682
15210.66 694
15211.83 744
15213.00 751
15214.16 760
15215.33 740
15216.49 694
15217.66 800
15218.82 781
15219.99 743
15221.16 727
15222.32 719
15223.49 713
15224.65 725
15225.82 726
15226.99 719
15228.15 704
15229.32 729
15230.49 802
15231.65 709
15232.82 693
15233.98 771
15235.15 790
15236.32 752
15237.48 743
15238.65 704
15239.82 715
15240.98 743
15242.15 715
15243.32 727
15244.48 719
15245.65 735
15246.82 710
15247.98 788
15249.15 776
15250.32 746
15251.49 758
15252.65 688
15253.82 727
15254.99 764
15256.16 791
15257.32 765
15258.49 779
15259.66 779
15260.82 720
15261.99 739
15263.16 735
15264.33 774
15265.49 748
15266.66 699
15267.83 756
15269.00 721
15270.17 695
15271.33 687
15272.50 721
15273.67 779
15274.84 734
15276.01 743
15277.17 720
15278.34 722
15279.51 713
15280.68 724
15281.85 777
15283.01 759
15284.18 734
15285.35 762
15286.52 692
15287.69 672
15288.86 730
15290.03 758
15291.19 736
15292.36 719
15293.53 730
15294.70 711
15295.87 739
15297.04 735
15298.21 694
15299.38 705
15300.54 731
15301.71 750
15302.88 706
15304.05 775
15305.22 724
15306.39 703
15307.56 756
15308.73 777
15309.90 700
15311.07 777
15312.24 799
15313.41 734
15314.58 719
15315.75 735
15316.92 708
15318.09 741
15319.25 655
15320.42 647
15321.59 701
15322.76 665
15323.93 692
15325.10 705
15326.27 706
15327.44 761
15328.61 703
15329.78 722
15330.95 707
15332.12 738
15333.29 810
15334.46 710
15335.64 755
15336.81 726
15337.98 751
15339.15 683
15340.32 702
15341.49 698
15342.66 735
15343.83 727
15345.00 720
15346.17 740
15347.34 735
15348.51 698
15349.68 696
15350.85 747
15352.02 716
15353.20 726
15354.37 688
15355.54 689
15356.71 741
15357.88 788
15359.05 770
15360.22 721
15361.39 710
15362.57 732
15363.74 713
15364.91 750
15366.08 720
15367.25 735
15368.42 749
15369.59 746
15370.77 731
15371.94 757
15373.11 701
15374.28 736
15375.45 741
15376.63 724
15377.80 703
15378.97 721
15380.14 745
15381.31 717
15382.49 690
15383.66 677
15384.83 687
15386.00 721
15387.17 711
15388.35 668
15389.52 730
15390.69 742
15391.86 708
15393.04 708
15394.21 699
15395.38 730
15396.55 704
15397.73 684
15398.90 706
15400.07 678
15401.25 698
15402.42 737
15403.59 657
15404.76 664
15405.94 676
15407.11 729
15408.28 753
15409.46 762
15410.63 741
15411.80 740
15412.98 750
15414.15 707
15415.32 688
15416.50 631
15417.67 704
15418.84 757
15420.02 690
15421.19 692
15422.36 662
15423.54 737
15424.71 743
15425.89 692
15427.06 700
15428.23 716
15429.41 707
15430.58 719
15431.76 691
15432.93 719
15434.10 779
15435.28 666
15436.45 688
15437.63 721
15438.80 722
15439.97 718
15441.15 701
15442.32 726
15443.50 714
15444.67 718
15445.85 680
15447.02 671
15448.20 744
15449.37 648
15450.55 651
15451.72 690
15452.89 701
15454.07 703
15455.24 673
15456.42 663
15457.59 749
15458.77 782
15459.94 696
15461.12 671
15462.30 717
15463.47 712
15464.65 714
15465.82 650
15467.00 707
15468.17 641
15469.35 674
15470.52 689
15471.70 717
15472.87 687
15474.05 688
15475.22 699
15476.40 653
15477.58 674
15478.75 641
15479.93 654
15481.10 706
15482.28 753
15483.46 664
15484.63 701
15485.81 694
15486.98 724
15488.16 743
15489.34 741
15490.51 719
15491.69 683
15492.87 713
15494.04 672
15495.22 676
15496.39 678
15497.57 687
15498.75 695
15499.92 668
15501.10 711
15502.28 695
15503.45 691
15504.63 737
15505.81 720
15506.98 759
15508.16 793
15509.34 723
15510.52 676
15511.69 663
15512.87 674
15514.05 700
15515.22 661
15516.40 695
15517.58 716
15518.76 748
15519.93 732
15521.11 679
15522.29 663
15523.47 683
15524.64 724
15525.82 725
15527.00 733
15528.18 732
15529.35 739
15530.53 714
15531.71 698
15532.89 700
15534.07 731
15535.24 697
15536.42 718
15537.60 681
15538.78 723
15539.96 692
15541.13 703
15542.31 699
15543.49 671
15544.67 662
15545.85 715
15547.03 708
15548.20 661
15549.38 688
15550.56 687
15551.74 705
15552.92 683
15554.10 702
15555.28 727
15556.45 669
15557.63 658
15558.81 665
15559.99 707
15561.17 727
15562.35 726
15563.53 677
15564.71 719
15565.89 701
15567.07 727
15568.24 685
15569.42 739
15570.60 720
15571.78 705
15572.96 719
15574.14 693
15575.32 697
15576.50 712
15577.68 742
15578.86 717
15580.04 697
15581.22 747
15582.40 739
15583.58 753
15584.76 714
15585.94 699
15587.12 678
15588.30 753
15589.48 723
15590.66 697
15591.84 688
15593.02 742
15594.20 723
15595.38 693
15596.56 707
15597.74 683
15598.92 705
15600.10 689
15601.28 721
15602.46 778
15603.64 799
15604.82 704
15606.00 749
15607.18 780
15608.36 756
15609.55 760
15610.73 771
15611.91 737
15613.09 695
15614.27 720
15615.45 765
15616.63 736
15617.81 726
15618.99 758
15620.17 709
15621.36 763
15622.54 745
15623.72 739
15624.90 739
15626.08 735
15627.26 768
15628.44 742
15629.63 742
15630.81 784
15631.99 738
15633.17 729
15634.35 718
15635.53 687
15636.72 692
15637.90 759
15639.08 755
15640.26 741
15641.44 710
15642.63 725
15643.81 772
15644.99 769
15646.17 733
15647.35 796
15648.54 801
15649.72 780
15650.90 759
15652.08 723
15653.27 740
15654.45 715
15655.63 763
15656.81 744
15658.00 799
15659.18 709
15660.36 731
15661.54 774
15662.73 753
15663.91 737
15665.09 729
15666.28 751
15667.46 718
15668.64 798
15669.82 835
15671.01 800
15672.19 738
15673.37 724
15674.56 746
15675.74 772
15676.92 759
15678.11 784
15679.29 755
15680.47 720
15681.66 758
15682.84 765
15684.03 758
15685.21 772
15686.39 717
15687.58 774
15688.76 767
15689.94 701
15691.13 696
15692.31 762
15693.50 773
15694.68 765
15695.86 736
15697.05 741
15698.23 726
15699.42 704
15700.60 729
15701.78 741
15702.97 761
15704.15 734
15705.34 763
15706.52 757
15707.71 715
15708.89 807
15710.08 771
15711.26 798
15712.45 815
15713.63 752
15714.81 814
15716.00 752
15717.18 766
15718.37 762
15719.55 762
15720.74 772
15721.92 770
15723.11 792
15724.29 791
15725.48 802
15726.66 802
15727.85 811
15729.04 760
15730.22 758
15731.41 756
15732.59 795
15733.78 704
15734.96 747
15736.15 755
15737.33 776
15738.52 792
15739.71 775
15740.89 785
15742.08 810
15743.26 818
15744.45 781
15745.63 761
15746.82 846
15748.01 845
15749.19 785
15750.38 765
15751.56 729
15752.75 754
15753.94 769
15755.12 770
15756.31 789
15757.50 701
15758.68 776
15759.87 785
15761.06 750
15762.24 836
15763.43 778
15764.62 778
15765.80 784
15766.99 806
15768.18 824
15769.36 779
15770.55 793
15771.74 836
15772.92 817
15774.11 826
15775.30 853
15776.48 805
15777.67 748
15778.86 762
15780.05 773
15781.23 743
15782.42 775
15783.61 804
15784.80 798
15785.98 749
15787.17 796
15788.36 784
15789.55 786
15790.73 755
15791.92 785
15793.11 725
15794.30 761
15795.48 788
15796.67 776
15797.86 754
15799.05 730
15800.24 774
15801.42 782
15802.61 759
15803.80 760
15804.99 780
15806.18 754
15807.37 753
15808.55 770
15809.74 737
15810.93 764
15812.12 742
15813.31 801
15814.50 762
15815.68 681
15816.87 744
15818.06 751
15819.25 747
15820.44 747
15821.63 750
15822.82 758
15824.01 725
15825.19 716
15826.38 715
15827.57 733
15828.76 758
15829.95 774
15831.14 781
15832.33 756
15833.52 716
15834.71 711
15835.90 731
15837.09 723
15838.28 796
15839.47 780
15840.66 759
15841.84 796
15843.03 732
15844.22 756
15845.41 747
15846.60 684
15847.79 690
15848.98 694
15850.17 660
15851.36 747
15852.55 732
15853.74 746
15854.93 667
15856.12 701
15857.31 710
15858.50 735
15859.69 738
15860.88 750
15862.07 757
15863.26 751
15864.46 757
15865.65 713
15866.84 733
15868.03 696
15869.22 698
15870.41 747
15871.60 712
15872.79 702
15873.98 701
15875.17 719
15876.36 650
15877.55 674
15878.74 719
15879.94 719
15881.13 697
15882.32 693
15883.51 721
15884.70 752
15885.89 736
15887.08 686
15888.27 747
15889.46 762
15890.66 721
15891.85 715
15893.04 738
15894.23 642
15895.42 663
15896.61 679
15897.81 712
15899.00 686
15900.19 714
15901.38 703
15902.57 689
15903.76 699
15904.96 689
15906.15 669
15907.34 650
15908.53 676
15909.72 747
15910.92 721
15912.11 690
15913.30 738
15914.49 684
15915.69 627
15916.88 709
15918.07 711
15919.26 715
15920.46 677
15921.65 718
15922.84 633
15924.03 652
15925.23 698
15926.42 722
15927.61 700
15928.81 687
15930.00 702
15931.19 695
15932.38 768
15933.58 744
15934.77 746
15935.96 695
15937.16 653
15938.35 715
15939.54 750
15940.74 702
15941.93 718
15943.12 695
15944.32 734
15945.51 701
15946.70 702
15947.90 717
15949.09 713
15950.28 737
15951.48 742
15952.67 700
15953.87 755
15955.06 720
15956.25 693
15957.45 679
15958.64 694
15959.84 678
15961.03 689
15962.22 646
15963.42 637
15964.61 654
15965.81 633
15967.00 682
15968.19 641
15969.39 716
15970.58 729
15971.78 684
15972.97 661
15974.17 675
15975.36 692
15976.56 686
15977.75 677
15978.95 633
15980.14 676
15981.34 647
15982.53 673
15983.72 648
15984.92 635
15986.11 620
15987.31 619
15988.50 659
15989.70 654
15990.90 618
15992.09 646
15993.29 644
15994.48 608
15995.68 624
15996.87 625
15998.07 692
15999.26 690
16000.46 686
16001.65 642
16002.85 652
16004.05 688
16005.24 649
16006.44 729
16007.63 630
16008.83 646
16010.02 670
16011.22 668
16012.42 638
16013.61 658
16014.81 684
16016.00 701
16017.20 648
16018.40 603
16019.59 642
16020.79 697
16021.99 676
16023.18 668
16024.38 673
16025.58 664
16026.77 697
16027.97 669
16029.16 633
16030.36 681
16031.56 681
16032.76 654
16033.95 639
16035.15 656
16036.35 635
16037.54 626
16038.74 650
16039.94 667
16041.13 675
16042.33 634
16043.53 677
16044.73 681
16045.92 682
16047.12 642
16048.32 669
16049.51 637
16050.71 642
16051.91 685
16053.11 657
16054.30 650
16055.50 643
16056.70 624
16057.90 651
16059.10 652
16060.29 613
16061.49 605
16062.69 627
16063.89 613
16065.08 622
16066.28 613
16067.48 647
16068.68 637
16069.88 581
16071.07 604
16072.27 652
16073.47 613
16074.67 608
16075.87 618
16077.07 603
16078.26 635
16079.46 679
16080.66 630
16081.86 620
16083.06 645
16084.26 624
16085.46 619
16086.66 616
16087.85 646
16089.05 633
16090.25 559
16091.45 619
16092.65 621
16093.85 638
16095.05 675
16096.25 593
16097.45 607
16098.65 604
16099.84 590
16101.04 631
16102.24 634
16103.44 606
16104.64 650
16105.84 669
16107.04 620
16108.24 626
16109.44 588
16110.64 605
16111.84 600
16113.04 592
16114.24 629
16115.44 636
16116.64 676
16117.84 591
16119.04 604
16120.24 642
16121.44 632
16122.64 637
16123.84 642
16125.04 628
16126.24 638
16127.44 632
16128.64 596
16129.84 598
16131.04 605
16132.24 627
16133.44 640
16134.64 648
16135.84 611
16137.04 611
16138.25 644
16139.45 596
16140.65 604
16141.85 651
16143.05 555
16144.25 611
16145.45 621
16146.65 574
16147.85 532
16149.05 589
16150.25 632
16151.46 639
16152.66 648
16153.86 648
16155.06 635
16156.26 601
16157.46 635
16158.66 620
16159.87 628
16161.07 633
16162.27 645
16163.47 603
16164.67 608
16165.87 613
16167.08 616
16168.28 587
16169.48 575
16170.68 613
16171.88 579
16173.09 606
16174.29 639
16175.49 617
16176.69 625
16177.89 609
16179.10 629
16180.30 603
16181.50 609
16182.70 593
16183.91 595
16185.11 609
16186.31 573
16187.51 621
16188.72 623
16189.92 597
16191.12 651
16192.32 636
16193.53 628
16194.73 591
16195.93 632
16197.13 611
16198.34 605
16199.54 605
16200.74 629
16201.95 613
16203.15 669
16204.35 601
16205.56 623
16206.76 606
16207.96 570
16209.17 619
16210.37 656
16211.57 673
16212.78 634
16213.98 616
16215.18 640
16216.39 570
16217.59 569
16218.79 598
16220.00 597
16221.20 584
16222.41 558
16223.61 578
16224.81 619
16226.02 601
16227.22 577
16228.43 639
16229.63 622
16230.83 597
16232.04 586
16233.24 667
16234.45 687
16235.65 662
16236.86 641
16238.06 613
16239.26 598
16240.47 549
16241.67 578
16242.88 629
16244.08 667
16245.29 643
16246.49 609
16247.70 611
16248.90 634
16250.11 665
16251.31 638
16252.52 597
16253.72 651
16254.93 643
16256.13 610
16257.34 579
16258.54 653
16259.75 736
16260.95 725
16262.16 661
16263.36 663
16264.57 693
16265.77 708
16266.98 617
16268.19 612
16269.39 666
16270.60 638
16271.80 626
16273.01 593
16274.21 596
16275.42 603
16276.63 652
16277.83 699
16279.04 617
16280.24 614
16281.45 615
16282.66 620
16283.86 630
16285.07 609
16286.27 620
16287.48 631
16288.69 640
16289.89 628
16291.10 626
16292.31 672
16293.51 607
16294.72 648
16295.93 626
16297.13 641
16298.34 636
16299.55 674
16300.75 583
16301.96 635
16303.17 633
16304.37 641
16305.58 688
16306.79 646
16307.99 618
16309.20 654
16310.41 649
16311.62 673
16312.82 672
16314.03 625
16315.24 638
16316.44 642
16317.65 640
16318.86 682
16320.07 641
16321.27 612
16322.48 654
16323.69 609
16324.90 664
16326.10 693
16327.31 667
16328.52 642
16329.73 613
16330.94 612
16332.14 590
16333.35 630
16334.56 666
16335.77 653
16336.98 619
16338.18 641
16339.39 643
16340.60 660
16341.81 618
16343.02 616
16344.23 659
16345.43 644
16346.64 609
16347.85 590
16349.06 573
16350.27 600
16351.48 673
16352.69 579
16353.89 636
16355.10 599
16356.31 586
16357.52 605
16358.73 638
16359.94 606
16361.15 602
16362.36 595
16363.57 639
16364.77 632
16365.98 601
16367.19 618
16368.40 620
16369.61 616
16370.82 623
16372.03 636
16373.24 636
16374.45 628
16375.66 659
16376.87 615
16378.08 633
16379.29 613
16380.50 627
16381.71 597
16382.92 600
16384.13 615
16385.34 583
16386.55 591
16387.76 632
16388.97 642
16390.18 576
16391.39 573
16392.60 589
16393.81 613
16395.02 582
16396.23 629
16397.44 615
16398.65 575
16399.86 629
16401.07 604
16402.28 599
16403.49 630
16404.70 596
16405.91 593
16407.12 607
16408.33 623
16409.54 617
16410.76 577
16411.97 550
16413.18 578
16414.39 621
16415.60 652
16416.81 582
16418.02 595
16419.23 612
16420.44 622
16421.66 597
16422.87 578
16424.08 580
16425.29 610
16426.50 617
16427.71 630
16428.92 603
16430.14 597
16431.35 597
16432.56 589
16433.77 646
16434.98 599
16436.19 545
16437.41 540
16438.62 611
16439.83 587
16441.04 562
16442.25 606
16443.47 591
16444.68 592
16445.89 600
16447.10 565
16448.31 582
16449.53 619
16450.74 644
16451.95 571
16453.16 577
16454.38 601
16455.59 612
16456.80 610
16458.01 583
16459.23 565
16460.44 576
16461.65 606
16462.86 591
16464.08 562
16465.29 584
16466.50 602
16467.72 615
16468.93 596
16470.14 577
16471.35 580
16472.57 593
16473.78 602
16474.99 682
16476.21 630
16477.42 608
16478.63 612
16479.85 551
16481.06 570
16482.27 610
16483.49 597
16484.70 594
16485.92 576
16487.13 563
16488.34 616
16489.56 622
16490.77 574
16491.98 560
16493.20 583
16494.41 620
16495.63 612
16496.84 628
16498.05 620
16499.27 609
16500.48 588
16501.70 606
16502.91 560
16504.13 572
16505.34 593
16506.55 603
16507.77 610
16508.98 611
16510.20 580
16511.41 648
16512.63 603
16513.84 580
16515.06 586
16516.27 621
16517.49 662
16518.70 571
16519.92 569
16521.13 542
16522.35 593
16523.56 566
16524.78 606
16525.99 635
16527.21 598
16528.42 634
16529.64 615
16530.85 586
16532.07 614
16533.28 572
16534.50 630
16535.71 606
16536.93 602
16538.14 582
16539.36 628
16540.58 614
16541.79 564
16543.01 600
16544.22 641
16545.44 638
16546.65 582
16547.87 608
16549.09 547
16550.30 554
16551.52 611
16552.73 609
16553.95 619
16555.17 614
16556.38 621
16557.60 592
16558.82 573
16560.03 580
16561.25 635
16562.46 612
16563.68 657
16564.90 577
16566.11 580
16567.33 592
16568.55 614
16569.76 583
16570.98 642
16572.20 596
16573.41 611
16574.63 602
16575.85 654
16577.07 642
16578.28 592
16579.50 599
16580.72 558
16581.93 556
16583.15 556
16584.37 632
16585.59 640
16586.80 617
16588.02 591
16589.24 618
16590.46 601
16591.67 577
16592.89 633
16594.11 614
16595.33 592
16596.54 626
16597.76 578
16598.98 588
16600.20 585
16601.41 615
16602.63 582
16603.85 580
16605.07 648
16606.29 627
16607.50 580
16608.72 580
16609.94 602
16611.16 579
16612.38 587
16613.60 617
16614.81 589
16616.03 598
16617.25 595
16618.47 571
16619.69 594
16620.91 555
16622.13 590
16623.34 601
16624.56 597
16625.78 613
16627.00 580
16628.22 594
16629.44 590
16630.66 610
16631.88 590
16633.10 563
16634.31 569
16635.53 563
16636.75 629
16637.97 621
16639.19 680
16640.41 642
16641.63 573
16642.85 569
16644.07 573
16645.29 564
16646.51 577
16647.73 586
16648.95 601
16650.17 580
16651.39 612
16652.61 618
16653.83 621
16655.05 609
16656.27 634
16657.49 612
16658.71 599
16659.93 621
16661.15 589
16662.37 586
16663.59 580
16664.81 600
16666.03 610
16667.25 632
16668.47 590
16669.69 578
16670.91 583
16672.13 560
16673.35 554
16674.57 581
16675.79 615
16677.01 634
16678.23 590
16679.45 547
16680.67 592
16681.89 598
16683.12 597
16684.34 592
16685.56 567
16686.78 568
16688.00 563
16689.22 576
16690.44 588
16691.66 599
16692.88 590
16694.11 593
16695.33 622
16696.55 609
16697.77 546
16698.99 576
16700.21 524
16701.43 549
16702.66 554
16703.88 572
16705.10 558
16706.32 576
16707.54 562
16708.77 567
16709.99 577
16711.21 569
16712.43 563
16713.65 593
16714.87 583
16716.10 582
16717.32 601
16718.54 593
16719.76 638
16720.99 544
16722.21 547
16723.43 587
16724.65 563
16725.88 571
16727.10 580
16728.32 542
16729.54 621
16730.77 574
16731.99 583
16733.21 559
16734.43 605
16735.66 635
16736.88 585
16738.10 593
16739.33 617
16740.55 566
16741.77 580
16742.99 615
16744.22 608
16745.44 594
16746.66 596
16747.89 595
16749.11 576
16750.33 589
16751.56 590
16752.78 603
16754.00 595
16755.23 599
16756.45 549
16757.68 530
16758.90 515
16760.12 586
16761.35 605
16762.57 602
16763.79 593
16765.02 564
16766.24 584
16767.47 610
16768.69 562
16769.91 631
16771.14 619
16772.36 549
16773.59 645
16774.81 613
16776.04 579
16777.26 610
16778.48 631
16779.71 598
16780.93 591
16782.16 590
16783.38 589
16784.61 577
16785.83 605
16787.06 594
16788.28 600
16789.51 590
16790.73 564
16791.96 547
16793.18 541
16794.41 596
16795.63 586
16796.86 611
16798.08 571
16799.31 572
16800.53 576
16801.76 605
16802.98 560
16804.21 618
16805.43 550
16806.66 520
16807.88 595
16809.11 616
16810.33 600
16811.56 630
16812.79 595
16814.01 547
16815.24 570
16816.46 554
16817.69 602
16818.91 542
16820.14 572
16821.37 586
16822.59 526
16823.82 556
16825.04 571
16826.27 560
16827.50 554
16828.72 622
16829.95 595
16831.18 588
16832.40 538
16833.63 550
16834.86 532
16836.08 551
16837.31 583
16838.53 621
16839.76 636
16840.99 577
16842.21 535
16843.44 527
16844.67 531
16845.90 617
16847.12 568
16848.35 508
16849.58 583
16850.80 611
16852.03 587
16853.26 561
16854.48 548
16855.71 579
16856.94 583
16858.17 575
16859.39 590
16860.62 587
16861.85 537
16863.08 567
16864.30 571
16865.53 564
16866.76 557
16867.99 560
16869.21 562
16870.44 600
16871.67 554
16872.90 565
16874.13 567
16875.35 565
16876.58 607
16877.81 591
16879.04 584
16880.27 619
16881.49 621
16882.72 567
16883.95 619
16885.18 609
16886.41 630
16887.64 575
16888.86 614
16890.09 668
16891.32 658
16892.55 670
16893.78 644
16895.01 615
16896.24 600
16897.46 614
16898.69 618
16899.92 610
16901.15 602
16902.38 659
16903.61 622
16904.84 539
16906.07 566
16907.30 599
16908.53 604
16909.75 574
16910.98 595
16912.21 621
16913.44 588
16914.67 640
16915.90 585
16917.13 590
16918.36 604
16919.59 624
16920.82 606
16922.05 595
16923.28 517
16924.51 549
16925.74 606
16926.97 626
16928.20 563
16929.43 598
16930.66 572
16931.89 537
16933.12 572
16934.35 555
16935.58 580
16936.81 590
16938.04 652
16939.27 557
16940.50 550
16941.73 627
16942.96 577
16944.19 668
16945.42 627
16946.65 560
16947.88 551
16949.11 544
16950.34 583
16951.57 585
16952.80 580
16954.04 615
16955.27 692
16956.50 605
16957.73 563
16958.96 600
16960.19 549
16961.42 539
16962.65 582
16963.88 588
16965.11 612
16966.35 603
16967.58 576
16968.81 574
16970.04 585
16971.27 544
16972.50 596
16973.73 557
16974.97 534
16976.20 543
16977.43 531
16978.66 564
16979.89 551
16981.12 550
16982.36 588
16983.59 564
16984.82 541
16986.05 570
16987.28 587
16988.52 559
16989.75 607
16990.98 574
16992.21 568
16993.45 567
16994.68 555
16995.91 559
16997.14 534
16998.37 532
16999.61 566
17000.84 558
17002.07 552
17003.31 572
17004.54 545
17005.77 550
17007.00 518
17008.24 519
17009.47 592
17010.70 564
17011.93 591
17013.17 595
17014.40 564
17015.63 546
17016.87 549
17018.10 498
17019.33 559
17020.57 529
17021.80 574
17023.03 604
17024.27 566
17025.50 580
17026.73 574
17027.97 536
17029.20 565
17030.43 562
17031.67 542
17032.90 610
17034.14 586
17035.37 565
17036.60 558
17037.84 553
17039.07 517
17040.30 567
17041.54 548
17042.77 574
17044.01 556
17045.24 529
17046.47 603
17047.71 581
17048.94 598
17050.18 619
17051.41 604
17052.65 599
17053.88 627
17055.12 584
17056.35 563
17057.58 565
17058.82 531
17060.05 535
17061.29 542
17062.52 584
17063.76 599
17064.99 575
17066.23 557
17067.46 577
17068.70 574
17069.93 574
17071.17 553
17072.40 559
17073.64 552
17074.87 558
17076.11 592
17077.34 536
17078.58 541
17079.81 544
17081.05 550
17082.29 545
17083.52 506
17084.76 481
17085.99 518
17087.23 550
17088.46 568
17089.70 580
17090.94 545
17092.17 542
17093.41 546
17094.64 556
17095.88 477
17097.12 511
17098.35 560
17099.59 550
17100.82 586
17102.06 552
17103.30 594
17104.53 503
17105.77 489
17107.00 514
17108.24 531
17109.48 588
17110.71 554
17111.95 563
17113.19 541
17114.42 561
17115.66 581
17116.90 545
17118.13 557
17119.37 572
17120.61 586
17121.85 578
17123.08 544
17124.32 536
17125.56 490
17126.79 548
17128.03 608
17129.27 582
17130.50 551
17131.74 527
17132.98 525
17134.22 570
17135.45 539
17136.69 536
17137.93 562
17139.17 537
17140.40 576
17141.64 563
17142.88 546
17144.12 547
17145.36 581
17146.59 532
17147.83 536
17149.07 552
17150.31 551
17151.54 591
17152.78 519
17154.02 499
17155.26 494
17156.50 524
17157.74 567
17158.97 523
17160.21 503
17161.45 573
17162.69 553
17163.93 586
17165.17 557
17166.40 529
17167.64 532
17168.88 550
17170.12 578
17171.36 546
17172.60 516
17173.84 482
17175.08 560
17176.31 526
17177.55 514
17178.79 545
17180.03 504
17181.27 517
17182.51 521
17183.75 562
17184.99 522
17186.23 550
17187.47 499
17188.71 496
17189.94 570
17191.18 540
17192.42 497
17193.66 514
17194.90 520
17196.14 530
17197.38 518
17198.62 539
17199.86 505
17201.10 511
17202.34 550
17203.58 534
17204.82 545
17206.06 573
17207.30 540
17208.54 555
17209.78 542
17211.02 555
17212.26 530
17213.50 576
17214.74 545
17215.98 534
17217.22 512
17218.46 535
17219.70 556
17220.94 529
17222.18 535
17223.43 516
17224.67 492
17225.91 520
17227.15 528
17228.39 588
17229.63 553
17230.87 497
17232.11 524
17233.35 523
17234.59 503
17235.83 541
17237.08 502
17238.32 541
17239.56 512
17240.80 518
17242.04 517
17243.28 509
17244.52 532
17245.76 522
17247.01 554
17248.25 545
17249.49 533
17250.73 499
17251.97 542
17253.21 567
17254.46 550
17255.70 552
17256.94 557
17258.18 513
17259.42 548
17260.66 530
17261.91 523
17263.15 520
17264.39 527
17265.63 545
17266.87 494
17268.12 512
17269.36 559
17270.60 561
17271.84 565
17273.09 526
17274.33 512
17275.57 558
17276.81 551
17278.06 511
17279.30 527
17280.54 523
17281.78 538
17283.03 578
17284.27 517
17285.51 566
17286.76 523
17288.00 476
17289.24 434
17290.48 492
17291.73 555
17292.97 562
17294.21 529
17295.46 497
17296.70 523
17297.94 513
17299.19 569
17300.43 634
17301.67 539
17302.92 512
17304.16 490
17305.40 526
17306.65 518
17307.89 489
17309.14 492
17310.38 500
17311.62 511
17312.87 530
17314.11 537
17315.35 509
17316.60 522
17317.84 530
17319.09 518
17320.33 528
17321.58 544
17322.82 510
17324.06 495
17325.31 518
17326.55 504
17327.80 513
17329.04 524
17330.29 518
17331.53 543
17332.77 542
17334.02 512
17335.26 505
17336.51 554
17337.75 541
17339.00 542
17340.24 473
17341.49 542
17342.73 527
17343.98 521
17345.22 549
17346.47 566
17347.71 552
17348.96 522
17350.20 496
17351.45 509
17352.69 517
17353.94 497
17355.18 557
17356.43 523
17357.68 512
17358.92 512
17360.17 531
17361.41 526
17362.66 474
17363.90 481
17365.15 503
17366.39 523
17367.64 539
17368.89 528
17370.13 530
17371.38 521
17372.62 570
17373.87 539
17375.12 569
17376.36 512
17377.61 512
17378.85 478
17380.10 517
17381.35 531
17382.59 524
17383.84 566
17385.09 533
17386.33 533
17387.58 500
17388.83 517
17390.07 540
17391.32 494
17392.57 511
17393.81 522
17395.06 562
17396.31 527
17397.55 527
17398.80 554
17400.05 533
17401.29 598
17402.54 545
17403.79 490
17405.04 549
17406.28 530
17407.53 521
17408.78 469
17410.02 494
17411.27 532
17412.52 557
17413.77 532
17415.01 545
17416.26 499
17417.51 568
17418.76 566
17420.00 561
17421.25 519
17422.50 488
17423.75 468
17425.00 488
17426.24 511
17427.49 558
17428.74 517
17429.99 483
17431.24 496
17432.48 546
17433.73 497
17434.98 530
17436.23 535
17437.48 492
17438.73 549
17439.97 543
17441.22 553
17442.47 500
17443.72 516
17444.97 530
17446.22 509
17447.47 541
17448.71 508
17449.96 564
17451.21 586
17452.46 568
17453.71 537
17454.96 500
17456.21 515
17457.46 507
17458.71 514
17459.95 557
17461.20 570
17462.45 522
17463.70 546
17464.95 541
17466.20 546
17467.45 537
17468.70 507
17469.95 560
17471.20 531
17472.45 519
17473.70 520
17474.95 502
17476.20 568
17477.45 514
17478.70 495
17479.95 524
17481.20 578
17482.45 568
17483.70 563
17484.95 502
17486.20 554
17487.45 558
17488.70 487
17489.95 498
17491.20 543
17492.45 541
17493.70 541
17494.95 538
17496.20 533
17497.45 524
17498.70 494
17499.95 483
17501.20 525
17502.45 526
17503.70 560
17504.95 586
17506.20 499
17507.46 555
17508.71 514
17509.96 563
17511.21 537
17512.46 551
17513.71 567
17514.96 540
17516.21 532
17517.46 492
17518.71 481
17519.97 549
17521.22 565
17522.47 515
17523.72 531
17524.97 507
17526.22 514
17527.47 532
17528.73 494
17529.98 524
17531.23 532
17532.48 585
17533.73 518
17534.99 550
17536.24 489
17537.49 504
17538.74 550
17539.99 540
17541.25 544
17542.50 530
17543.75 527
17545.00 577
17546.25 575
17547.51 576
17548.76 550
17550.01 511
17551.26 511
17552.52 554
17553.77 543
17555.02 541
17556.27 585
17557.53 581
17558.78 566
17560.03 571
17561.28 577
17562.54 508
17563.79 533
17565.04 563
17566.30 496
17567.55 547
17568.80 579
17570.05 547
17571.31 606
17572.56 582
17573.81 571
17575.07 581
17576.32 549
17577.57 547
17578.83 584
17580.08 582
17581.33 533
17582.59 549
17583.84 559
17585.10 558
17586.35 575
17587.60 552
17588.86 536
17590.11 549
17591.36 578
17592.62 505
17593.87 515
17595.13 577
17596.38 565
17597.63 545
17598.89 548
17600.14 551
17601.40 516
17602.65 518
17603.90 511
17605.16 519
17606.41 503
17607.67 530
17608.92 543
17610.18 544
17611.43 535
17612.69 532
17613.94 561
17615.20 539
17616.45 491
17617.71 562
17618.96 558
17620.21 494
17621.47 514
17622.72 562
17623.98 583
17625.23 538
17626.49 548
17627.75 531
17629.00 504
17630.26 507
17631.51 519
17632.77 541
17634.02 528
17635.28 546
17636.53 550
17637.79 549
17639.04 517
17640.30 540
17641.55 547
17642.81 598
17644.07 601
17645.32 521
17646.58 542
17647.83 540
17649.09 606
17650.35 527
17651.60 546
17652.86 585
17654.11 537
17655.37 524
17656.63 501
17657.88 560
17659.14 515
17660.39 532
17661.65 532
17662.91 497
17664.16 520
17665.42 514
17666.68 541
17667.93 529
17669.19 537
17670.45 511
17671.70 532
17672.96 522
17674.22 560
17675.47 549
17676.73 548
17677.99 573
17679.24 533
17680.50 535
17681.76 527
17683.02 500
17684.27 568
17685.53 532
17686.79 493
17688.05 507
17689.30 536
17690.56 517
17691.82 516
17693.07 536
17694.33 537
17695.59 572
17696.85 512
17698.11 507
17699.36 522
17700.62 503
17701.88 507
17703.14 542
17704.39 497
17705.65 492
17706.91 508
17708.17 502
17709.43 484
17710.68 463
17711.94 474
17713.20 466
17714.46 517
17715.72 522
17716.98 476
17718.23 478
17719.49 516
17720.75 498
17722.01 527
17723.27 530
17724.53 525
17725.79 553
17727.04 601
17728.30 584
17729.56 554
17730.82 532
17732.08 521
17733.34 527
17734.60 470
17735.86 485
17737.12 504
17738.37 518
17739.63 553
17740.89 601
17742.15 594
17743.41 518
17744.67 479
17745.93 502
17747.19 487
17748.45 425
17749.71 494
17750.97 508
17752.23 547
17753.49 475
17754.75 488
17756.01 474
17757.27 460
17758.53 513
17759.79 464
17761.05 484
17762.31 509
17763.57 566
17764.83 527
17766.09 544
17767.35 573
17768.61 515
17769.87 488
17771.13 515
17772.39 487
17773.65 509
17774.91 527
17776.17 513
17777.43 518
17778.69 519
17779.95 483
17781.21 557
17782.47 570
17783.73 557
17784.99 511
17786.25 492
17787.51 496
17788.78 597
17790.04 516
17791.30 469
17792.56 477
17793.82 514
17795.08 518
17796.34 522
17797.60 520
17798.86 486
17800.13 515
17801.39 471
17802.65 477
17803.91 488
17805.17 526
17806.43 518
17807.69 483
17808.96 479
17810.22 518
17811.48 522
17812.74 517
17814.00 513
17815.26 503
17816.53 529
17817.79 546
17819.05 518
17820.31 499
17821.57 527
17822.84 540
17824.10 541
17825.36 481
17826.62 512
17827.89 521
17829.15 431
17830.41 462
17831.67 474
17832.93 490
17834.20 462
17835.46 473
17836.72 506
17837.99 489
17839.25 496
17840.51 539
17841.77 484
17843.04 472
17844.30 489
17845.56 501
17846.82 500
17848.09 490
17849.35 484
17850.61 497
17851.88 544
17853.14 514
17854.40 464
17855.67 515
17856.93 484
17858.19 499
17859.46 478
17860.72 542
17861.98 514
17863.25 493
17864.51 474
17865.77 494
17867.04 497
17868.30 509
17869.57 518
17870.83 502
17872.09 502
17873.36 528
17874.62 481
17875.89 492
17877.15 482
17878.41 510
17879.68 526
17880.94 540
17882.21 520
17883.47 520
17884.73 531
17886.00 512
17887.26 515
17888.53 514
17889.79 504
17891.06 489
17892.32 482
17893.59 546
17894.85 550
17896.12 459
17897.38 545
17898.65 540
17899.91 516
17901.17 441
17902.44 513
17903.70 518
17904.97 479
17906.23 506
17907.50 484
17908.77 483
17910.03 517
17911.30 508
17912.56 553
17913.83 522
17915.09 477
17916.36 493
17917.62 496
17918.89 467
17920.15 476
17921.42 520
17922.68 489
17923.95 469
17925.22 515
17926.48 477
17927.75 514
17929.01 554
17930.28 490
17931.55 476
17932.81 505
17934.08 462
17935.34 481
17936.61 464
17937.88 468
17939.14 500
17940.41 432
17941.68 503
17942.94 483
17944.21 478
17945.47 478
17946.74 506
17948.01 527
17949.27 536
17950.54 484
17951.81 517
17953.07 491
17954.34 491
17955.61 467
17956.87 521
17958.14 513
17959.41 508
17960.68 479
17961.94 498
17963.21 533
17964.48 506
17965.74 476
17967.01 472
17968.28 460
17969.55 439
17970.81 460
17972.08 489
17973.35 449
17974.62 475
17975.88 549
17977.15 528
17978.42 485
17979.69 478
17980.95 465
17982.22 463
17983.49 465
17984.76 460
17986.03 423
17987.29 496
17988.56 475
17989.83 471
17991.10 466
17992.37 497
17993.63 476
17994.90 476
17996.17 502
17997.44 495
17998.71 455
17999.98 512
18001.24 459
18002.51 480
18003.78 457
18005.05 467
18006.32 501
18007.59 526
18008.86 515
18010.12 494
18011.39 498
18012.66 486
18013.93 500
18015.20 548
18016.47 518
18017.74 496
18019.01 447
18020.28 493
18021.54 492
18022.81 439
18024.08 470
18025.35 479
18026.62 482
18027.89 478
18029.16 484
18030.43 457
18031.70 505
18032.97 467
18034.24 516
18035.51 456
18036.78 453
18038.05 443
18039.32 485
18040.59 507
18041.86 506
18043.13 516
18044.40 507
18045.67 460
18046.94 490
18048.21 485
18049.48 477
18050.75 500
18052.02 485
18053.29 508
18054.56 517
18055.83 492
18057.10 449
18058.37 487
18059.64 479
18060.91 467
18062.18 491
18063.45 482
18064.72 462
18065.99 508
18067.26 523
18068.54 510
18069.81 468
18071.08 499
18072.35 477
18073.62 478
18074.89 480
18076.16 516
18077.43 515
18078.70 477
18079.97 482
18081.25 480
18082.52 473
18083.79 504
18085.06 504
18086.33 494
18087.60 436
18088.87 467
18090.15 500
18091.42 484
18092.69 455
18093.96 464
18095.23 471
18096.50 480
18097.78 491
18099.05 508
18100.32 510
18101.59 531
18102.86 453
18104.14 493
18105.41 516
18106.68 510
18107.95 483
18109.23 495
18110.50 518
18111.77 483
18113.04 520
18114.31 463
18115.59 514
18116.86 530
18118.13 515
18119.40 505
18120.68 464
18121.95 482
18123.22 472
18124.50 485
18125.77 547
18127.04 505
18128.31 463
18129.59 459
18130.86 494
18132.13 504
18133.41 497
18134.68 525
18135.95 537
18137.23 521
18138.50 488
18139.77 486
18141.05 475
18142.32 423
18143.59 460
18144.87 516
18146.14 492
18147.41 474
18148.69 487
18149.96 500
18151.23 516
18152.51 481
18153.78 505
18155.06 555
18156.33 537
18157.60 509
18158.88 538
18160.15 530
18161.43 520
18162.70 482
18163.97 487
18165.25 512
18166.52 512
18167.80 518
18169.07 567
18170.35 518
18171.62 511
18172.90 499
18174.17 518
18175.44 526
18176.72 486
18177.99 499
18179.27 479
18180.54 512
18181.82 494
18183.09 494
18184.37 490
18185.64 535
18186.92 492
18188.19 562
18189.47 485
18190.74 456
18192.02 522
18193.29 495
18194.57 483
18195.84 526
18197.12 501
18198.39 481
18199.67 490
18200.95 500
18202.22 498
18203.50 446
18204.77 463
18206.05 520
18207.32 469
18208.60 504
18209.88 498
18211.15 509
18212.43 528
18213.70 530
18214.98 576
18216.26 501
18217.53 512
18218.81 531
18220.08 558
18221.36 525
18222.64 508
18223.91 490
18225.19 462
18226.47 504
18227.74 514
18229.02 513
18230.29 480
18231.57 550
18232.85 511
18234.12 498
18235.40 556
18236.68 539
18237.95 503
18239.23 520
18240.51 482
18241.79 496
18243.06 544
18244.34 522
18245.62 540
18246.89 555
18248.17 516
18249.45 504
18250.73 493
18252.00 490
18253.28 512
18254.56 501
18255.83 477
18257.11 463
18258.39 477
18259.67 476
18260.94 473
18262.22 474
18263.50 490
18264.78 495
18266.06 466
18267.33 522
18268.61 500
18269.89 488
18271.17 507
18272.45 506
18273.72 478
18275.00 468
18276.28 438
18277.56 477
18278.84 487
18280.11 475
18281.39 483
18282.67 492
18283.95 519
18285.23 489
18286.51 499
18287.78 492
18289.06 517
18290.34 457
18291.62 462
18292.90 523
18294.18 513
18295.46 462
18296.74 479
18298.01 492
18299.29 509
18300.57 531
18301.85 518
18303.13 492
18304.41 475
18305.69 475
18306.97 465
18308.25 517
18309.53 524
18310.81 456
18312.09 451
18313.37 484
18314.64 468
18315.92 503
18317.20 448
18318.48 467
18319.76 467
18321.04 479
18322.32 510
18323.60 473
18324.88 497
18326.16 500
18327.44 473
18328.72 459
18330.00 494
18331.28 542
18332.56 536
18333.84 524
18335.12 518
18336.40 461
18337.68 479
18338.96 508
18340.24 509
18341.52 547
18342.80 515
18344.09 526
18345.37 505
18346.65 494
18347.93 494
18349.21 499
18350.49 496
18351.77 488
18353.05 516
18354.33 480
18355.61 472
18356.89 504
18358.17 479
18359.46 473
18360.74 455
18362.02 503
18363.30 503
18364.58 468
18365.86 485
18367.14 443
18368.42 520
18369.71 510
18370.99 482
18372.27 478
18373.55 445
18374.83 454
18376.11 468
18377.39 508
18378.68 485
18379.96 499
18381.24 435
18382.52 470
18383.80 445
18385.09 451
18386.37 440
18387.65 465
18388.93 463
18390.21 453
18391.50 473
18392.78 477
18394.06 495
18395.34 469
18396.63 475
18397.91 518
18399.19 488
18400.47 524
18401.76 509
18403.04 526
18404.32 460
18405.60 504
18406.89 504
18408.17 442
18409.45 460
18410.73 490
18412.02 483
18413.30 496
18414.58 497
18415.87 467
18417.15 488
18418.43 468
18419.72 494
18421.00 503
18422.28 493
18423.57 441
18424.85 474
18426.13 497
18427.42 515
18428.70 511
18429.98 506
18431.27 513
18432.55 516
18433.83 487
18435.12 458
18436.40 507
18437.68 508
18438.97 478
18440.25 460
18441.54 476
18442.82 493
18444.10 487
18445.39 477
18446.67 473
18447.96 476
18449.24 482
18450.53 523
18451.81 497
18453.09 498
18454.38 485
18455.66 470
18456.95 518
18458.23 474
18459.52 470
18460.80 448
18462.09 497
18463.37 501
18464.65 506
18465.94 494
18467.22 425
18468.51 487
18469.79 495
18471.08 488
18472.36 472
18473.65 481
18474.93 474
18476.22 435
18477.50 432
18478.79 467
18480.08 473
18481.36 434
18482.65 452
18483.93 443
18485.22 450
18486.50 452
18487.79 448
18489.07 462
18490.36 490
18491.64 515
18492.93 512
18494.22 505
18495.50 468
18496.79 450
18498.07 490
18499.36 432
18500.65 485
18501.93 497
18503.22 478
18504.50 481
18505.79 432
18507.08 440
18508.36 402
18509.65 445
18510.94 462
18512.22 464
18513.51 480
18514.80 465
18516.08 500
18517.37 522
18518.65 486
18519.94 497
18521.23 503
18522.51 516
18523.80 462
18525.09 446
18526.38 464
18527.66 512
18528.95 487
18530.24 459
18531.52 480
18532.81 531
18534.10 509
18535.39 481
18536.67 488
18537.96 481
18539.25 486
18540.53 476
18541.82 449
18543.11 446
18544.40 455
18545.68 518
18546.97 504
18548.26 492
18549.55 459
18550.84 491
18552.12 464
18553.41 481
18554.70 493
18555.99 520
18557.27 497
18558.56 485
18559.85 516
18561.14 517
18562.43 508
18563.72 505
18565.00 482
18566.29 479
18567.58 494
18568.87 490
18570.16 511
18571.45 496
18572.73 463
18574.02 472
18575.31 495
18576.60 514
18577.89 501
18579.18 483
18580.47 509
18581.75 516
18583.04 520
18584.33 512
18585.62 487
18586.91 498
18588.20 501
18589.49 491
18590.78 513
18592.07 513
18593.36 489
18594.65 509
18595.93 505
18597.22 507
18598.51 523
18599.80 506
18601.09 542
18602.38 526
18603.67 538
18604.96 515
18606.25 539
18607.54 530
18608.83 504
18610.12 504
18611.41 518
18612.70 501
18613.99 506
18615.28 531
18616.57 435
18617.86 504
18619.15 514
18620.44 517
18621.73 532
18623.02 519
18624.31 479
18625.60 488
18626.89 523
18628.18 502
18629.47 529
18630.76 573
18632.05 511
18633.34 523
18634.64 525
18635.93 504
18637.22 506
18638.51 493
18639.80 499
18641.09 497
18642.38 540
18643.67 537
18644.96 510
18646.25 512
18647.54 500
18648.84 548
18650.13 505
18651.42 477
18652.71 470
18654.00 488
18655.29 466
18656.58 523
18657.88 522
18659.17 493
18660.46 514
18661.75 500
18663.04 513
18664.33 492
18665.63 534
18666.92 534
18668.21 496
18669.50 524
18670.79 531
18672.08 509
18673.38 472
18674.67 452
18675.96 486
18677.25 500
18678.55 506
18679.84 469
18681.13 511
18682.42 463
18683.71 480
18685.01 491
18686.30 444
18687.59 507
18688.88 465
18690.18 475
18691.47 473
18692.76 508
18694.06 435
18695.35 464
18696.64 489
18697.93 498
18699.23 492
18700.52 481
18701.81 503
18703.11 482
18704.40 493
18705.69 497
18706.99 525
18708.28 460
18709.57 436
18710.86 473
18712.16 489
18713.45 481
18714.75 470
18716.04 479
18717.33 462
18718.63 471
18719.92 470
18721.21 484
18722.51 464
18723.80 439
18725.09 474
18726.39 492
18727.68 455
18728.98 466
18730.27 479
18731.56 477
18732.86 460
18734.15 488
18735.45 467
18736.74 490
18738.04 539
18739.33 455
18740.62 449
18741.92 477
18743.21 481
18744.51 496
18745.80 464
18747.10 449
18748.39 448
18749.69 442
18750.98 470
18752.27 455
18753.57 448
18754.86 449
18756.16 488
18757.45 482
18758.75 484
18760.04 471
18761.34 491
18762.63 477
18763.93 497
18765.23 493
18766.52 482
18767.82 499
18769.11 471
18770.41 465
18771.70 485
18773.00 489
18774.29 466
18775.59 492
18776.88 469
18778.18 486
18779.48 445
18780.77 463
18782.07 487
18783.36 460
18784.66 496
18785.95 462
18787.25 478
18788.55 464
18789.84 448
18791.14 460
18792.43 452
18793.73 472
18795.03 446
18796.32 510
18797.62 490
18798.92 459
18800.21 452
18801.51 484
18802.81 470
18804.10 455
18805.40 491
18806.70 518
18807.99 455
18809.29 473
18810.59 521
18811.88 509
18813.18 530
18814.48 503
18815.77 473
18817.07 492
18818.37 502
18819.66 439
18820.96 455
18822.26 489
18823.56 503
18824.85 413
18826.15 492
18827.45 507
18828.75 466
18830.04 479
18831.34 503
18832.64 496
18833.94 472
18835.23 487
18836.53 481
18837.83 517
18839.13 495
18840.42 509
18841.72 502
18843.02 470
18844.32 481
18845.62 490
18846.91 541
18848.21 475
18849.51 491
18850.81 520
18852.11 524
18853.40 483
18854.70 481
18856.00 474
18857.30 487
18858.60 514
18859.90 490
18861.20 489
18862.49 464
18863.79 468
18865.09 458
18866.39 469
18867.69 456
18868.99 450
18870.29 475
18871.59 497
18872.88 513
18874.18 515
18875.48 496
18876.78 451
18878.08 466
18879.38 454
18880.68 443
18881.98 499
18883.28 460
18884.58 493
18885.88 494
18887.18 465
18888.47 500
18889.77 465
18891.07 539
18892.37 435
18893.67 438
18894.97 437
18896.27 451
18897.57 452
18898.87 506
18900.17 476
18901.47 457
18902.77 449
18904.07 509
18905.37 467
18906.67 468
18907.97 432
18909.27 446
18910.57 484
18911.87 508
18913.17 462
18914.47 466
18915.77 456
18917.07 439
18918.38 427
18919.68 468
18920.98 519
18922.28 540
18923.58 508
18924.88 496
18926.18 495
18927.48 470
18928.78 417
18930.08 498
18931.38 448
18932.68 473
18933.98 503
18935.29 513
18936.59 553
18937.89 534
18939.19 494
18940.49 505
18941.79 482
18943.09 466
18944.39 503
18945.70 496
18947.00 497
18948.30 411
18949.60 417
18950.90 450
18952.20 474
18953.51 466
18954.81 470
18956.11 445
18957.41 467
18958.71 440
18960.02 439
18961.32 468
18962.62 465
18963.92 439
18965.22 439
18966.53 448
18967.83 444
18969.13 449
18970.43 473
18971.73 460
18973.04 443
18974.34 443
18975.64 434
18976.94 484
18978.25 467
18979.55 440
18980.85 441
18982.16 441
18983.46 473
18984.76 482
18986.06 443
18987.37 459
18988.67 455
18989.97 488
18991.28 454
18992.58 437
18993.88 444
18995.18 494
18996.49 428
18997.79 408
18999.09 416
19000.40 448
19001.70 431
19003.00 489
19004.31 461
19005.61 460
19006.92 448
19008.22 475
19009.52 455
19010.83 473
19012.13 451
19013.43 451
19014.74 468
19016.04 487
19017.35 452
19018.65 485
19019.95 424
19021.26 429
19022.56 427
19023.87 442
19025.17 434
19026.47 464
19027.78 442
19029.08 492
19030.39 424
19031.69 448
19033.00 473
19034.30 488
19035.61 498
19036.91 484
19038.21 449
19039.52 438
19040.82 430
19042.13 420
19043.43 457
19044.74 462
19046.04 436
19047.35 391
19048.65 429
19049.96 425
19051.26 441
19052.57 449
19053.87 465
19055.18 434
19056.48 466
19057.79 441
19059.09 449
19060.40 438
19061.71 480
19063.01 447
19064.32 428
19065.62 467
19066.93 466
19068.23 471
19069.54 447
19070.85 433
19072.15 469
19073.46 474
19074.76 447
19076.07 475
19077.37 473
19078.68 421
19079.99 413
19081.29 422
19082.60 454
19083.91 453
19085.21 433
19086.52 427
19087.82 408
19089.13 429
19090.44 445
19091.74 445
19093.05 458
19094.36 482
19095.66 500
19096.97 449
19098.28 437
19099.58 439
19100.89 434
19102.20 433
19103.50 418
19104.81 460
19106.12 418
19107.42 422
19108.73 434
19110.04 411
19111.35 444
19112.65 442
19113.96 474
19115.27 509
19116.58 427
19117.88 434
19119.19 471
19120.50 444
19121.81 420
19123.11 416
19124.42 439
19125.73 448
19127.04 447
19128.34 463
19129.65 444
19130.96 418
19132.27 451
19133.57 421
19134.88 449
19136.19 446
19137.50 466
19138.81 421
19140.12 427
19141.42 425
19142.73 409
19144.04 424
19145.35 412
19146.66 447
19147.97 447
19149.27 456
19150.58 439
19151.89 407
19153.20 406
19154.51 466
19155.82 522
19157.13 492
19158.43 417
19159.74 450
19161.05 444
19162.36 433
19163.67 461
19164.98 465
19166.29 464
19167.60 476
19168.91 461
19170.22 431
19171.52 485
19172.83 526
19174.14 415
19175.45 443
19176.76 476
19178.07 420
19179.38 468
19180.69 459
19182.00 431
19183.31 477
19184.62 436
19185.93 449
19187.24 474
19188.55 470
19189.86 412
19191.17 427
19192.48 423
19193.79 406
19195.10 449
19196.41 439
19197.72 431
19199.03 437
19200.34 446
19201.65 433
19202.96 477
19204.27 479
19205.58 471
19206.89 474
19208.20 431
19209.51 445
19210.82 427
19212.13 438
19213.44 452
19214.75 427
19216.06 448
19217.38 416
19218.69 397
19220.00 380
19221.31 425
19222.62 403
19223.93 449
19225.24 425
19226.55 442
19227.86 426
19229.17 427
19230.49 430
19231.80 424
19233.11 467
19234.42 465
19235.73 432
19237.04 453
19238.35 429
19239.67 427
19240.98 434
19242.29 439
19243.60 477
19244.91 501
19246.22 523
19247.54 450
19248.85 423
19250.16 452
19251.47 425
19252.78 419
19254.10 427
19255.41 425
19256.72 475
19258.03 434
19259.34 413
19260.66 428
19261.97 429
19263.28 394
19264.59 451
19265.91 459
19267.22 416
19268.53 428
19269.84 405
19271.16 404
19272.47 423
19273.78 432
19275.10 439
19276.41 436
19277.72 458
19279.03 493
19280.35 467
19281.66 450
19282.97 401
19284.29 438
19285.60 459
19286.91 443
19288.23 474
19289.54 429
19290.85 418
19292.17 424
19293.48 418
19294.79 428
19296.11 434
19297.42 429
19298.73 430
19300.05 421
19301.36 434
19302.67 465
19303.99 422
19305.30 451
19306.62 477
19307.93 424
19309.24 446
19310.56 434
19311.87 436
19313.19 452
19314.50 437
19315.81 430
19317.13 443
19318.44 460
19319.76 449
19321.07 421
19322.39 432
19323.70 458
19325.01 442
19326.33 425
19327.64 389
19328.96 461
19330.27 443
19331.59 423
19332.90 417
19334.22 410
19335.53 440
19336.85 454
19338.16 454
19339.48 442
19340.79 468
19342.11 423
19343.42 419
19344.74 449
19346.05 450
19347.37 450
19348.68 469
19350.00 423
19351.31 414
19352.63 430
19353.94 449
19355.26 392
19356.58 436
19357.89 422
19359.21 397
19360.52 401
19361.84 409
19363.15 418
19364.47 387
19365.79 415
19367.10 382
19368.42 425
19369.73 418
19371.05 448
19372.37 438
19373.68 424
19375.00 450
19376.31 430
19377.63 431
19378.95 429
19380.26 450
19381.58 502
19382.90 425
19384.21 441
19385.53 420
19386.85 410
19388.16 405
19389.48 424
19390.80 420
19392.11 471
19393.43 448
19394.75 414
19396.06 426
19397.38 415
19398.70 441
19400.01 474
19401.33 413
19402.65 447
19403.97 468
19405.28 455
19406.60 440
19407.92 422
19409.23 418
19410.55 420
19411.87 449
19413.19 482
19414.50 452
19415.82 434
19417.14 405
19418.46 404
19419.77 417
19421.09 409
19422.41 432
19423.73 441
19425.05 415
19426.36 405
19427.68 408
19429.00 488
19430.32 484
19431.64 418
19432.95 425
19434.27 417
19435.59 445
19436.91 422
19438.23 428
19439.55 436
19440.86 422
19442.18 395
19443.50 418
19444.82 437
19446.14 433
19447.46 411
19448.78 431
19450.09 410
19451.41 409
19452.73 409
19454.05 437
19455.37 437
19456.69 404
19458.01 394
19459.33 427
19460.65 400
19461.97 425
19463.28 419
19464.60 367
19465.92 414
19467.24 445
19468.56 428
19469.88 429
19471.20 462
19472.52 411
19473.84 467
19475.16 453
19476.48 420
19477.80 410
19479.12 399
19480.44 419
19481.76 411
19483.08 402
19484.40 409
19485.72 381
19487.04 435
19488.36 457
19489.68 446
19491.00 429
19492.32 438
19493.64 434
19494.96 410
19496.28 425
19497.60 436
19498.92 465
19500.24 447
19501.56 415
19502.88 414
19504.20 403
19505.52 469
19506.84 465
19508.16 429
19509.49 444
19510.81 426
19512.13 435
19513.45 394
19514.77 432
19516.09 408
19517.41 410
19518.73 421
19520.05 392
19521.37 422
19522.70 433
19524.02 480
19525.34 465
19526.66 415
19527.98 435
19529.30 452
19530.62 430
19531.95 407
19533.27 416
19534.59 419
19535.91 398
19537.23 426
19538.55 428
19539.88 417
19541.20 443
19542.52 434
19543.84 472
19545.16 422
19546.49 430
19547.81 412
19549.13 365
19550.45 430
19551.77 469
19553.10 436
19554.42 421
19555.74 459
19557.06 425
19558.39 430
19559.71 446
19561.03 408
19562.35 393
19563.68 439
19565.00 420
19566.32 422
19567.64 418
19568.97 389
19570.29 414
19571.61 404
19572.94 424
19574.26 378
19575.58 386
19576.90 429
19578.23 417
19579.55 443
19580.87 424
19582.20 422
19583.52 407
19584.84 420
19586.17 437
19587.49 419
19588.81 459
19590.14 440
19591.46 423
19592.78 404
19594.11 420
19595.43 454
19596.76 408
19598.08 400
19599.40 384
19600.73 411
19602.05 468
19603.37 392
19604.70 440
19606.02 421
19607.35 448
19608.67 464
19610.00 452
19611.32 416
19612.64 428
19613.97 430
19615.29 406
19616.62 443
19617.94 447
19619.27 425
19620.59 436
19621.92 426
19623.24 413
19624.56 399
19625.89 417
19627.21 380
19628.54 415
19629.86 406
19631.19 446
19632.51 383
19633.84 389
19635.16 475
19636.49 425
19637.81 425
19639.14 438
19640.46 413
19641.79 413
19643.11 428
19644.44 384
19645.77 435
19647.09 459
19648.42 466
19649.74 405
19651.07 444
19652.39 425
19653.72 396
19655.04 480
19656.37 443
19657.70 413
19659.02 414
19660.35 396
19661.67 405
19663.00 402
19664.33 375
19665.65 448
19666.98 428
19668.30 391
19669.63 408
19670.96 422
19672.28 495
19673.61 495
19674.94 407
19676.26 443
19677.59 428
19678.92 422
19680.24 403
19681.57 433
19682.90 423
19684.22 464
19685.55 436
19686.88 415
19688.20 418
19689.53 414
19690.86 424
19692.18 390
19693.51 466
19694.84 373
19696.16 373
19697.49 431
19698.82 462
19700.15 406
19701.47 412
19702.80 444
19704.13 405
19705.46 399
19706.78 390
19708.11 392
19709.44 392
19710.77 441
19712.09 395
19713.42 405
19714.75 397
19716.08 390
19717.40 400
19718.73 394
19720.06 417
19721.39 416
19722.72 466
19724.04 390
19725.37 400
19726.70 448
19728.03 447
19729.36 427
19730.68 379
19732.01 435
19733.34 456
19734.67 389
19736.00 438
19737.33 413
19738.66 403
19739.98 397
19741.31 412
19742.64 409
19743.97 433
19745.30 455
19746.63 408
19747.96 434
19749.29 399
19750.61 397
19751.94 408
19753.27 437
19754.60 423
19755.93 410
19757.26 455
19758.59 437
19759.92 440
19761.25 437
19762.58 452
19763.91 440
19765.24 451
19766.57 419
19767.89 400
19769.22 417
19770.55 390
19771.88 458
19773.21 425
19774.54 397
19775.87 407
19777.20 418
19778.53 454
19779.86 451
19781.19 404
19782.52 470
19783.85 429
19785.18 435
19786.51 413
19787.84 370
19789.17 412
19790.50 408
19791.83 439
19793.16 421
19794.49 405
19795.83 394
19797.16 416
19798.49 440
19799.82 387
19801.15 386
19802.48 377
19803.81 435
19805.14 415
19806.47 419
19807.80 424
19809.13 408
19810.46 474
19811.79 445
19813.13 428
19814.46 399
19815.79 415
19817.12 409
19818.45 381
19819.78 425
19821.11 430
19822.44 423
19823.78 452
19825.11 390
19826.44 416
19827.77 450
19829.10 482
19830.43 426
19831.77 416
19833.10 403
19834.43 407
19835.76 422
19837.09 406
19838.42 421
19839.76 415
19841.09 442
19842.42 447
19843.75 400
19845.08 429
19846.42 453
19847.75 433
19849.08 419
19850.41 391
19851.75 383
19853.08 384
19854.41 411
19855.74 407
19857.08 418
19858.41 422
19859.74 441
19861.07 415
19862.41 377
19863.74 384
19865.07 420
19866.41 405
19867.74 396
19869.07 357
19870.40 392
19871.74 404
19873.07 402
19874.40 390
19875.74 417
19877.07 419
19878.40 393
19879.74 433
19881.07 409
19882.40 415
19883.74 462
19885.07 420
19886.40 421
19887.74 399
19889.07 388
19890.40 434
19891.74 406
19893.07 414
19894.41 401
19895.74 379
19897.07 418
19898.41 391
19899.74 427
19901.08 428
19902.41 447
19903.74 404
19905.08 396
19906.41 415
19907.75 391
19909.08 364
19910.41 422
19911.75 402
19913.08 405
19914.42 395
19915.75 416
19917.09 406
19918.42 409
19919.76 444
19921.09 415
19922.43 424
19923.76 458
19925.10 428
19926.43 402
19927.77 420
19929.10 428
19930.44 414
19931.77 411
19933.11 369
19934.44 434
19935.78 397
19937.11 415
19938.45 450
19939.78 414
19941.12 445
19942.45 441
19943.79 474
19945.12 428
19946.46 384
19947.79 466
19949.13 425
19950.47 415
19951.80 444
19953.14 398
19954.47 410
19955.81 439
19957.15 451
19958.48 430
19959.82 457
19961.15 485
19962.49 454
19963.83 401
19965.16 400
19966.50 407
19967.83 457
19969.17 439
19970.51 445
19971.84 424
19973.18 438
19974.52 428
19975.85 429
19977.19 424
19978.53 423
19979.86 418
19981.20 485
19982.54 399
19983.87 388
19985.21 416
19986.55 409
19987.88 396
19989.22 361
19990.56 452
19991.89 445
19993.23 408
19994.57 412
19995.91 410
19997.24 387
19998.58 397
19999.92 432
20001.26 420
20002.59 412
20003.93 419
20005.27 437
20006.61 429
20007.94 418
20009.28 440
20010.62 439
20011.96 424
20013.29 425
20014.63 424
20015.97 394
20017.31 440
20018.65 431
20019.98 442
20021.32 450
20022.66 461
20024.00 390
20025.34 410
20026.67 414
20028.01 427
20029.35 378
20030.69 391
20032.03 460
20033.37 413
20034.71 408
20036.04 439
20037.38 441
20038.72 433
20040.06 409
20041.40 413
20042.74 424
20044.08 409
20045.42 421
20046.75 444
20048.09 442
20049.43 375
20050.77 400
20052.11 438
20053.45 416
20054.79 434
20056.13 436
20057.47 446
20058.81 422
20060.15 408
20061.49 447
20062.82 433
20064.16 467
20065.50 447
20066.84 443
20068.18 426
20069.52 447
20070.86 455
20072.20 410
20073.54 403
20074.88 423
20076.22 419
20077.56 377
20078.90 446
20080.24 411
20081.58 431
20082.92 434
20084.26 435
20085.60 446
20086.94 438
20088.28 430
20089.62 465
20090.96 448
20092.30 428
20093.64 418
20094.99 426
20096.33 437
20097.67 431
20099.01 394
20100.35 440
20101.69 455
20103.03 438
20104.37 396
20105.71 477
20107.05 446
20108.39 451
20109.73 391
20111.08 402
20112.42 436
20113.76 459
20115.10 431
20116.44 436
20117.78 426
20119.12 434
20120.46 442
20121.81 439
20123.15 452
20124.49 404
20125.83 422
20127.17 479
20128.51 473
20129.86 440
20131.20 416
20132.54 470
20133.88 435
20135.22 452
20136.56 484
20137.91 411
20139.25 427
