# Supplementary material for: MALDI-TOF MS typing enables the classification of brewing yeasts of the genus Saccharomyces to major beer styles
Source: PLoS One. 2017 Aug 9;12(8):e0181694. doi: 10.1371/journal.pone.0181694 (PMC5549903; doi:10.1371/journal.pone.0181694)
Supplement: S11 File — The directory includes 90 raw files and was zipped to “.zip”; the folder has three strains with 30 spectra per strain; S1 Text explains the raw files with an example and Table 1 represents the yeast strains used within the experiment. (ZIP) [file pone.0181694.s014.zip › 31-33/30339-506-OG-Ale-Ale-YPG-18h-E-E_2015-07-27_2_0_A5_1.dat]

2000.14 4196
2000.56 4428
2000.98 4291
2001.40 4379
2001.83 4028
2002.25 4056
2002.67 4153
2003.09 3951
2003.51 4155
2003.93 3771
2004.36 3979
2004.78 4198
2005.20 3998
2005.62 3957
2006.05 4230
2006.47 4403
2006.89 4520
2007.31 4302
2007.73 4311
2008.16 4381
2008.58 4411
2009.00 4352
2009.42 4488
2009.85 4324
2010.27 4173
2010.69 4353
2011.12 4178
2011.54 3988
2011.96 3827
2012.38 3817
2012.81 3840
2013.23 3779
2013.65 3830
2014.08 3704
2014.50 3671
2014.92 3751
2015.35 3828
2015.77 3935
2016.19 3920
2016.62 3992
2017.04 4248
2017.46 4324
2017.89 4316
2018.31 4522
2018.73 4177
2019.16 4258
2019.58 4311
2020.00 4280
2020.43 4384
2020.85 4230
2021.27 4422
2021.70 4360
2022.12 4226
2022.55 4533
2022.97 4233
2023.39 4314
2023.82 4317
2024.24 4136
2024.67 4257
2025.09 4291
2025.52 4565
2025.94 4122
2026.36 3958
2026.79 4194
2027.21 4171
2027.64 3844
2028.06 3837
2028.49 4021
2028.91 3938
2029.34 4037
2029.76 3900
2030.19 3868
2030.61 4103
2031.03 4045
2031.46 4013
2031.88 3909
2032.31 3949
2032.73 3993
2033.16 4436
2033.58 4253
2034.01 4353
2034.44 4383
2034.86 4240
2035.29 4147
2035.71 4486
2036.14 4520
2036.56 4527
2036.99 4413
2037.41 4487
2037.84 4494
2038.26 4400
2038.69 4603
2039.12 4512
2039.54 4447
2039.97 4378
2040.39 4761
2040.82 4467
2041.24 4474
2041.67 4249
2042.10 4203
2042.52 4349
2042.95 4256
2043.37 3948
2043.80 3863
2044.23 3877
2044.65 4085
2045.08 3971
2045.51 4069
2045.93 4023
2046.36 3984
2046.79 4105
2047.21 4183
2047.64 4213
2048.07 3992
2048.49 3852
2048.92 3914
2049.35 4060
2049.77 3988
2050.20 3862
2050.63 3803
2051.05 3807
2051.48 3684
2051.91 3707
2052.33 3767
2052.76 3585
2053.19 3736
2053.62 3749
2054.04 3888
2054.47 4001
2054.90 3903
2055.32 3849
2055.75 3815
2056.18 3857
2056.61 4020
2057.03 4047
2057.46 3878
2057.89 4141
2058.32 3971
2058.75 3999
2059.17 4160
2059.60 3895
2060.03 3717
2060.46 3685
2060.88 3788
2061.31 3697
2061.74 3797
2062.17 4152
2062.60 3911
2063.02 4010
2063.45 4108
2063.88 4136
2064.31 4381
2064.74 4293
2065.17 4330
2065.59 4228
2066.02 4248
2066.45 4476
2066.88 4277
2067.31 4493
2067.74 4214
2068.17 3969
2068.60 4038
2069.02 4355
2069.45 4318
2069.88 4212
2070.31 4138
2070.74 4132
2071.17 4231
2071.60 4376
2072.03 4259
2072.46 4142
2072.89 4248
2073.31 4244
2073.74 4431
2074.17 4312
2074.60 4156
2075.03 4445
2075.46 4810
2075.89 4638
2076.32 4647
2076.75 4786
2077.18 4771
2077.61 4676
2078.04 4409
2078.47 4791
2078.90 4833
2079.33 4829
2079.76 4862
2080.19 4858
2080.62 4858
2081.05 4799
2081.48 4686
2081.91 4561
2082.34 4533
2082.77 4430
2083.20 4457
2083.63 4458
2084.06 4283
2084.49 4365
2084.92 4273
2085.35 4232
2085.78 3847
2086.21 4022
2086.64 3989
2087.07 4142
2087.50 4184
2087.94 4258
2088.37 4246
2088.80 4064
2089.23 3976
2089.66 4049
2090.09 3986
2090.52 4132
2090.95 4262
2091.38 4326
2091.81 4122
2092.25 3996
2092.68 4256
2093.11 3890
2093.54 4363
2093.97 4230
2094.40 4257
2094.83 4072
2095.27 4103
2095.70 3831
2096.13 4001
2096.56 4132
2096.99 3868
2097.42 3682
2097.86 3691
2098.29 3650
2098.72 3829
2099.15 3833
2099.58 3764
2100.01 3745
2100.45 3871
2100.88 3864
2101.31 3798
2101.74 3830
2102.18 3569
2102.61 3683
2103.04 4026
2103.47 4130
2103.90 3696
2104.34 3729
2104.77 3925
2105.20 3991
2105.63 4122
2106.07 3901
2106.50 3892
2106.93 4019
2107.37 4455
2107.80 4052
2108.23 3833
2108.66 4030
2109.10 4194
2109.53 4136
2109.96 3906
2110.40 4081
2110.83 3993
2111.26 4039
2111.70 3816
2112.13 3673
2112.56 3889
2113.00 3848
2113.43 3880
2113.86 3628
2114.30 3653
2114.73 3944
2115.16 3721
2115.60 3599
2116.03 3650
2116.46 3705
2116.90 3509
2117.33 3336
2117.77 3451
2118.20 3636
2118.63 3615
2119.07 3431
2119.50 3526
2119.94 3830
2120.37 3858
2120.80 3790
2121.24 3993
2121.67 3814
2122.11 3656
2122.54 3710
2122.97 3720
2123.41 3895
2123.84 3802
2124.28 3885
2124.71 3869
2125.15 3316
2125.58 3539
2126.02 3531
2126.45 3582
2126.89 3510
2127.32 3535
2127.76 3528
2128.19 3595
2128.63 3565
2129.06 3503
2129.50 3779
2129.93 3897
2130.37 3983
2130.80 3979
2131.24 4107
2131.67 4209
2132.11 3986
2132.54 4109
2132.98 4105
2133.41 3896
2133.85 4222
2134.28 4182
2134.72 4115
2135.16 4254
2135.59 4126
2136.03 4197
2136.46 4152
2136.90 4052
2137.33 4140
2137.77 4041
2138.21 4155
2138.64 3976
2139.08 3782
2139.51 3943
2139.95 3785
2140.39 3785
2140.82 3913
2141.26 3626
2141.69 3583
2142.13 3450
2142.57 3459
2143.00 3379
2143.44 3622
2143.88 3659
2144.31 3691
2144.75 3351
2145.19 3464
2145.62 4003
2146.06 3731
2146.50 3541
2146.93 3985
2147.37 4047
2147.81 4059
2148.24 4380
2148.68 4834
2149.12 4948
2149.56 4824
2149.99 4594
2150.43 4679
2150.87 4974
2151.30 4968
2151.74 4572
2152.18 4312
2152.62 4228
2153.05 4112
2153.49 4072
2153.93 3990
2154.37 3835
2154.80 3961
2155.24 4228
2155.68 4011
2156.12 4016
2156.55 4021
2156.99 4250
2157.43 4409
2157.87 4354
2158.31 4115
2158.74 4125
2159.18 4339
2159.62 4145
2160.06 3907
2160.50 3945
2160.93 3687
2161.37 4020
2161.81 4081
2162.25 3814
2162.69 4071
2163.13 3986
2163.57 3806
2164.00 4042
2164.44 4119
2164.88 3923
2165.32 3886
2165.76 3854
2166.20 3766
2166.64 3591
2167.07 3655
2167.51 3740
2167.95 4040
2168.39 4107
2168.83 4099
2169.27 4159
2169.71 3899
2170.15 3958
2170.59 3965
2171.03 4211
2171.47 4332
2171.91 3988
2172.34 4204
2172.78 4181
2173.22 4321
2173.66 4508
2174.10 4700
2174.54 4510
2174.98 4632
2175.42 4715
2175.86 4829
2176.30 5059
2176.74 4778
2177.18 4531
2177.62 4397
2178.06 4497
2178.50 4401
2178.94 4166
2179.38 4260
2179.82 4285
2180.26 4156
2180.70 4337
2181.14 4312
2181.58 4203
2182.02 3720
2182.46 3652
2182.90 3980
2183.34 3702
2183.78 3696
2184.22 3831
2184.67 3741
2185.11 3909
2185.55 3998
2185.99 3990
2186.43 4286
2186.87 4016
2187.31 4336
2187.75 4395
2188.19 4403
2188.63 4485
2189.07 4482
2189.52 4442
2189.96 4183
2190.40 4155
2190.84 4186
2191.28 4420
2191.72 4254
2192.16 4325
2192.60 4291
2193.05 4400
2193.49 4286
2193.93 4346
2194.37 4380
2194.81 4499
2195.25 4494
2195.70 4506
2196.14 4777
2196.58 4470
2197.02 4857
2197.46 4770
2197.91 4611
2198.35 4491
2198.79 4561
2199.23 4366
2199.67 4317
2200.12 4161
2200.56 3865
2201.00 4008
2201.44 4052
2201.89 3901
2202.33 4041
2202.77 4144
2203.21 3965
2203.66 4045
2204.10 4241
2204.54 4158
2204.98 4191
2205.43 3914
2205.87 4180
2206.31 4322
2206.75 3993
2207.20 4174
2207.64 4366
2208.08 4246
2208.53 4002
2208.97 4188
2209.41 4312
2209.86 4429
2210.30 4273
2210.74 4159
2211.19 4038
2211.63 4475
2212.07 4335
2212.52 4430
2212.96 4533
2213.40 4193
2213.85 4188
2214.29 4161
2214.73 4222
2215.18 3836
2215.62 4137
2216.06 4002
2216.51 3794
2216.95 3743
2217.40 3728
2217.84 3971
2218.28 4038
2218.73 3922
2219.17 3926
2219.62 4106
2220.06 4021
2220.51 3792
2220.95 3841
2221.39 4177
2221.84 4209
2222.28 4356
2222.73 4337
2223.17 4328
2223.62 4786
2224.06 4969
2224.51 4948
2224.95 5207
2225.39 4949
2225.84 4861
2226.28 4963
2226.73 4925
2227.17 4754
2227.62 4817
2228.06 4740
2228.51 4567
2228.95 4521
2229.40 4756
2229.84 4649
2230.29 4628
2230.73 4824
2231.18 4289
2231.63 4584
2232.07 4817
2232.52 4957
2232.96 4858
2233.41 4944
2233.85 5064
2234.30 4789
2234.74 4548
2235.19 4691
2235.64 4859
2236.08 4664
2236.53 4818
2236.97 4664
2237.42 4478
2237.87 4666
2238.31 4265
2238.76 4293
2239.20 4444
2239.65 4323
2240.10 4373
2240.54 4108
2240.99 4048
2241.43 3904
2241.88 3826
2242.33 3882
2242.77 3758
2243.22 3962
2243.67 3728
2244.11 3742
2244.56 3628
2245.01 3573
2245.45 3682
2245.90 3649
2246.35 3496
2246.79 3716
2247.24 3604
2247.69 3614
2248.13 3692
2248.58 3871
2249.03 4049
2249.48 3962
2249.92 3873
2250.37 3864
2250.82 3808
2251.27 3974
2251.71 3869
2252.16 3782
2252.61 4082
2253.05 4008
2253.50 3925
2253.95 3865
2254.40 3945
2254.85 3881
2255.29 3877
2255.74 3688
2256.19 3771
2256.64 3794
2257.08 3769
2257.53 3760
2257.98 3755
2258.43 3639
2258.88 3740
2259.32 3785
2259.77 3729
2260.22 3941
2260.67 3895
2261.12 4062
2261.57 4250
2262.01 4284
2262.46 4250
2262.91 4335
2263.36 4338
2263.81 4489
2264.26 4430
2264.71 4364
2265.15 4718
2265.60 4518
2266.05 4491
2266.50 4483
2266.95 4486
2267.40 4752
2267.85 4869
2268.30 4666
2268.75 4547
2269.19 4781
2269.64 4730
2270.09 5114
2270.54 5056
2270.99 5201
2271.44 5235
2271.89 4925
2272.34 4518
2272.79 4628
2273.24 4505
2273.69 4496
2274.14 4189
2274.59 4214
2275.04 4269
2275.49 4367
2275.94 4095
2276.39 3970
2276.84 3987
2277.29 3952
2277.74 3971
2278.19 4112
2278.64 3961
2279.09 4014
2279.54 4094
2279.99 4148
2280.44 4034
2280.89 3990
2281.34 4295
2281.79 4214
2282.24 4117
2282.69 4274
2283.14 3980
2283.59 4153
2284.04 4235
2284.49 4033
2284.94 4202
2285.39 4065
2285.84 4190
2286.29 4146
2286.74 4428
2287.19 4683
2287.65 5032
2288.10 5246
2288.55 5383
2289.00 5436
2289.45 5768
2289.90 6045
2290.35 6190
2290.80 6225
2291.25 6397
2291.71 6638
2292.16 6248
2292.61 5760
2293.06 5620
2293.51 5643
2293.96 5276
2294.41 5346
2294.87 5140
2295.32 5171
2295.77 4962
2296.22 4680
2296.67 4622
2297.12 4413
2297.58 4355
2298.03 4226
2298.48 4067
2298.93 3686
2299.38 3867
2299.84 3964
2300.29 3782
2300.74 3854
2301.19 3803
2301.65 4162
2302.10 4144
2302.55 3712
2303.00 3912
2303.46 3763
2303.91 4050
2304.36 3961
2304.81 3879
2305.27 3883
2305.72 4188
2306.17 4094
2306.62 4246
2307.08 4463
2307.53 4459
2307.98 4959
2308.44 4848
2308.89 4818
2309.34 5167
2309.79 4951
2310.25 4983
2310.70 5198
2311.15 4850
2311.61 4933
2312.06 5034
2312.51 4647
2312.97 4566
2313.42 4442
2313.87 4418
2314.33 4323
2314.78 4201
2315.24 4197
2315.69 4067
2316.14 4008
2316.60 4093
2317.05 4362
2317.50 4392
2317.96 4326
2318.41 4509
2318.87 4541
2319.32 4319
2319.77 4369
2320.23 4308
2320.68 4544
2321.14 4467
2321.59 4324
2322.05 4180
2322.50 4589
2322.95 4271
2323.41 4331
2323.86 4303
2324.32 4085
2324.77 4045
2325.23 4535
2325.68 4305
2326.14 4168
2326.59 4136
2327.05 4294
2327.50 4749
2327.96 4591
2328.41 4268
2328.86 4503
2329.32 4895
2329.78 4467
2330.23 4557
2330.69 4354
2331.14 4103
2331.60 4231
2332.05 4286
2332.51 4350
2332.96 4086
2333.42 4077
2333.87 4040
2334.33 3974
2334.78 4012
2335.24 4122
2335.69 4184
2336.15 3994
2336.61 4129
2337.06 4449
2337.52 4726
2337.97 4742
2338.43 4647
2338.89 4903
2339.34 4877
2339.80 4773
2340.25 4782
2340.71 4748
2341.17 4712
2341.62 4853
2342.08 4918
2342.53 4777
2342.99 4679
2343.45 4427
2343.90 4369
2344.36 4668
2344.82 4302
2345.27 4456
2345.73 4569
2346.19 4868
2346.64 4637
2347.10 4518
2347.56 4650
2348.01 4685
2348.47 4790
2348.93 4668
2349.38 4206
2349.84 4183
2350.30 4376
2350.76 4312
2351.21 4233
2351.67 4105
2352.13 3820
2352.58 3990
2353.04 4100
2353.50 3955
2353.96 3965
2354.41 3795
2354.87 3706
2355.33 3880
2355.79 4092
2356.24 3956
2356.70 3959
2357.16 3967
2357.62 3945
2358.08 4012
2358.53 4200
2358.99 4369
2359.45 4285
2359.91 4142
2360.37 4171
2360.82 4436
2361.28 4375
2361.74 4649
2362.20 4561
2362.66 4226
2363.11 4187
2363.57 4392
2364.03 4609
2364.49 4359
2364.95 4230
2365.41 4294
2365.86 4482
2366.32 4776
2366.78 4664
2367.24 4743
2367.70 5000
2368.16 4749
2368.62 4825
2369.08 5039
2369.54 5026
2369.99 4963
2370.45 4873
2370.91 4601
2371.37 4654
2371.83 4389
2372.29 4390
2372.75 4395
2373.21 4393
2373.67 4458
2374.13 4505
2374.59 4219
2375.05 4219
2375.51 4557
2375.96 4484
2376.42 4534
2376.88 4486
2377.34 4575
2377.80 4659
2378.26 4545
2378.72 4546
2379.18 4497
2379.64 4598
2380.10 4629
2380.56 4650
2381.02 4836
2381.48 4714
2381.94 4594
2382.40 4564
2382.86 4787
2383.32 4457
2383.78 4362
2384.24 4222
2384.70 4235
2385.17 4456
2385.63 4311
2386.09 4251
2386.55 4060
2387.01 3945
2387.47 4145
2387.93 4126
2388.39 4073
2388.85 4310
2389.31 4154
2389.77 4116
2390.23 4457
2390.69 4321
2391.15 4427
2391.62 4306
2392.08 4234
2392.54 4412
2393.00 4221
2393.46 4004
2393.92 3791
2394.38 4053
2394.84 4050
2395.31 3893
2395.77 3947
2396.23 4016
2396.69 3742
2397.15 3855
2397.61 3825
2398.08 3994
2398.54 3942
2399.00 3917
2399.46 3931
2399.92 3992
2400.38 3619
2400.85 3686
2401.31 3629
2401.77 3725
2402.23 3674
2402.69 3754
2403.16 3874
2403.62 3882
2404.08 3719
2404.54 3869
2405.01 4020
2405.47 3982
2405.93 4182
2406.39 3980
2406.86 4106
2407.32 4247
2407.78 3993
2408.24 3691
2408.71 4014
2409.17 3916
2409.63 3950
2410.09 3941
2410.56 3828
2411.02 3534
2411.48 3819
2411.95 3881
2412.41 3837
2412.87 3918
2413.34 4196
2413.80 4187
2414.26 4199
2414.73 4178
2415.19 4331
2415.65 4473
2416.12 4652
2416.58 4710
2417.04 4591
2417.51 4851
2417.97 4945
2418.43 5229
2418.90 4833
2419.36 4914
2419.82 5096
2420.29 4911
2420.75 4947
2421.22 4883
2421.68 5162
2422.14 5159
2422.61 4979
2423.07 4854
2423.54 4520
2424.00 4510
2424.47 4364
2424.93 4443
2425.39 4394
2425.86 4293
2426.32 4454
2426.79 4647
2427.25 4259
2427.72 4158
2428.18 3995
2428.65 4090
2429.11 4242
2429.57 4251
2430.04 4231
2430.50 4275
2430.97 4395
2431.43 4137
2431.90 3907
2432.36 4115
2432.83 3962
2433.29 4222
2433.76 4209
2434.22 4081
2434.69 4324
2435.15 4533
2435.62 4352
2436.09 4105
2436.55 4181
2437.02 4003
2437.48 4338
2437.95 4647
2438.41 4491
2438.88 4774
2439.34 5058
2439.81 4984
2440.28 4794
2440.74 4758
2441.21 4704
2441.67 4788
2442.14 4677
2442.60 4577
2443.07 4750
2443.54 4328
2444.00 4265
2444.47 4316
2444.94 4146
2445.40 3946
2445.87 3640
2446.33 3841
2446.80 3695
2447.27 3724
2447.73 3770
2448.20 3848
2448.67 3707
2449.13 3828
2449.60 3965
2450.07 3858
2450.53 4007
2451.00 3733
2451.47 4090
2451.93 4063
2452.40 3949
2452.87 4114
2453.33 4091
2453.80 3999
2454.27 4218
2454.74 4388
2455.20 4210
2455.67 3894
2456.14 3870
2456.60 4005
2457.07 3741
2457.54 3758
2458.01 3690
2458.47 3702
2458.94 3922
2459.41 3552
2459.88 3539
2460.34 3516
2460.81 3902
2461.28 3768
2461.75 3715
2462.21 3736
2462.68 3885
2463.15 3508
2463.62 3556
2464.09 3630
2464.55 3813
2465.02 3962
2465.49 4013
2465.96 3882
2466.43 3846
2466.90 4054
2467.36 3846
2467.83 4136
2468.30 4193
2468.77 4122
2469.24 4237
2469.71 3926
2470.17 4013
2470.64 4012
2471.11 3819
2471.58 3724
2472.05 3968
2472.52 3822
2472.99 3732
2473.46 3538
2473.93 3675
2474.39 3744
2474.86 3646
2475.33 3685
2475.80 3900
2476.27 3785
2476.74 3802
2477.21 3660
2477.68 3779
2478.15 3859
2478.62 3996
2479.09 3989
2479.56 4121
2480.03 4080
2480.49 3748
2480.96 3912
2481.43 4016
2481.90 3842
2482.37 3725
2482.84 3934
2483.31 4144
2483.78 4327
2484.25 4059
2484.72 4020
2485.19 4116
2485.66 4297
2486.13 4153
2486.60 4168
2487.07 4288
2487.54 4207
2488.01 4273
2488.48 4052
2488.95 4278
2489.43 4085
2489.90 3947
2490.37 4012
2490.84 3774
2491.31 3743
2491.78 3712
2492.25 4107
2492.72 3829
2493.19 4118
2493.66 4121
2494.13 4087
2494.60 4307
2495.07 4050
2495.54 4122
2496.02 4164
2496.49 4102
2496.96 4000
2497.43 3880
2497.90 3824
2498.37 3641
2498.84 3368
2499.31 3500
2499.79 3720
2500.26 3689
2500.73 3405
2501.20 3564
2501.67 3433
2502.14 3636
2502.61 3779
2503.09 3827
2503.56 3706
2504.03 3674
2504.50 3819
2504.97 3829
2505.45 4026
2505.92 4399
2506.39 4431
2506.86 4316
2507.33 4558
2507.81 4519
2508.28 4705
2508.75 4567
2509.22 4946
2509.69 5084
2510.17 4959
2510.64 4748
2511.11 5141
2511.58 5131
2512.06 4897
2512.53 4751
2513.00 5108
2513.47 4961
2513.95 4935
2514.42 4906
2514.89 4638
2515.37 4389
2515.84 4352
2516.31 4137
2516.78 4265
2517.26 4165
2517.73 4097
2518.20 4393
2518.68 4115
2519.15 4117
2519.62 4124
2520.10 4237
2520.57 4308
2521.04 4255
2521.52 4248
2521.99 4151
2522.46 4047
2522.94 3957
2523.41 4182
2523.89 4201
2524.36 4337
2524.83 3843
2525.31 3847
2525.78 4016
2526.25 4319
2526.73 4336
2527.20 3814
2527.68 3745
2528.15 4159
2528.62 3745
2529.10 4025
2529.57 3861
2530.05 4124
2530.52 3892
2531.00 3963
2531.47 4041
2531.94 4067
2532.42 3990
2532.89 4215
2533.37 3996
2533.84 3808
2534.32 3723
2534.79 3653
2535.27 3849
2535.74 3930
2536.22 4084
2536.69 4109
2537.17 4078
2537.64 4107
2538.12 3829
2538.59 3757
2539.07 3553
2539.54 3783
2540.02 3628
2540.49 3691
2540.97 3725
2541.44 3983
2541.92 3873
2542.39 3769
2542.87 3932
2543.34 4153
2543.82 4226
2544.29 4144
2544.77 4072
2545.25 4298
2545.72 4609
2546.20 4981
2546.67 4898
2547.15 5050
2547.62 5193
2548.10 5337
2548.58 5197
2549.05 5135
2549.53 5304
2550.00 5208
2550.48 5426
2550.96 5097
2551.43 5107
2551.91 4894
2552.39 5176
2552.86 5339
2553.34 5223
2553.82 5449
2554.29 5685
2554.77 5353
2555.24 5155
2555.72 5177
2556.20 4760
2556.67 4593
2557.15 4608
2557.63 4508
2558.11 4359
2558.58 4450
2559.06 4271
2559.54 4236
2560.01 4328
2560.49 4002
2560.97 4044
2561.44 3965
2561.92 4274
2562.40 3853
2562.88 3731
2563.35 3802
2563.83 3576
2564.31 3877
2564.79 3902
2565.26 3666
2565.74 3684
2566.22 3714
2566.70 3960
2567.17 3845
2567.65 3577
2568.13 3740
2568.61 3546
2569.09 3556
2569.56 3566
2570.04 3535
2570.52 3782
2571.00 3690
2571.48 3395
2571.95 3753
2572.43 3814
2572.91 3653
2573.39 3818
2573.87 3642
2574.35 3578
2574.82 3680
2575.30 3648
2575.78 3696
2576.26 3524
2576.74 3439
2577.22 3554
2577.70 3600
2578.17 3782
2578.65 3782
2579.13 3705
2579.61 3554
2580.09 3789
2580.57 3853
2581.05 3629
2581.53 3507
2582.01 3628
2582.48 3701
2582.96 3741
2583.44 3851
2583.92 3866
2584.40 3961
2584.88 4034
2585.36 3964
2585.84 4094
2586.32 4131
2586.80 3896
2587.28 3933
2587.76 3945
2588.24 3859
2588.72 3772
2589.20 3892
2589.68 3942
2590.16 4026
2590.64 3956
2591.12 3841
2591.60 4092
2592.08 4123
2592.56 4102
2593.04 4135
2593.52 4250
2594.00 3935
2594.48 4083
2594.96 4343
2595.44 4362
2595.92 4146
2596.40 4237
2596.88 4287
2597.36 4327
2597.84 4234
2598.32 3980
2598.80 3870
2599.28 3789
2599.76 3788
2600.24 3866
2600.72 3793
2601.21 3888
2601.69 3686
2602.17 3629
2602.65 3937
2603.13 3609
2603.61 3586
2604.09 3863
2604.57 4064
2605.05 3916
2605.54 3847
2606.02 3816
2606.50 4004
2606.98 3765
2607.46 3667
2607.94 3926
2608.42 4075
2608.91 4139
2609.39 4042
2609.87 4145
2610.35 3937
2610.83 3922
2611.31 4199
2611.80 3955
2612.28 3662
2612.76 3819
2613.24 4087
2613.72 4207
2614.21 4258
2614.69 3974
2615.17 3600
2615.65 3774
2616.13 3934
2616.62 3811
2617.10 3930
2617.58 3719
2618.06 3916
2618.55 3992
2619.03 4111
2619.51 3850
2619.99 3653
2620.48 3860
2620.96 4045
2621.44 3878
2621.92 3979
2622.41 4116
2622.89 4132
2623.37 4189
2623.86 3898
2624.34 3846
2624.82 3685
2625.31 4068
2625.79 3869
2626.27 3888
2626.75 4223
2627.24 3986
2627.72 4038
2628.20 3978
2628.69 3483
2629.17 4043
2629.66 3935
2630.14 3680
2630.62 3913
2631.11 4012
2631.59 4021
2632.07 3915
2632.56 3740
2633.04 3950
2633.52 3817
2634.01 3764
2634.49 3769
2634.98 3865
2635.46 4085
2635.94 3902
2636.43 3869
2636.91 3903
2637.40 3974
2637.88 3974
2638.37 3979
2638.85 4037
2639.33 4165
2639.82 4273
2640.30 4018
2640.79 4195
2641.27 3902
2641.76 3722
2642.24 4172
2642.73 4135
2643.21 3829
2643.70 3708
2644.18 3900
2644.67 3972
2645.15 3824
2645.64 3819
2646.12 4018
2646.61 3950
2647.09 4031
2647.58 3955
2648.06 3979
2648.55 3879
2649.03 3891
2649.52 3781
2650.00 3716
2650.49 3601
2650.97 3498
2651.46 3803
2651.94 3516
2652.43 3792
2652.92 3587
2653.40 3766
2653.89 3963
2654.37 3828
2654.86 3850
2655.34 3827
2655.83 3950
2656.32 3788
2656.80 3694
2657.29 3351
2657.77 3581
2658.26 3781
2658.75 4062
2659.23 4325
2659.72 4078
2660.21 3988
2660.69 4042
2661.18 4133
2661.66 4078
2662.15 4046
2662.64 4087
2663.12 3939
2663.61 3932
2664.10 4007
2664.58 3872
2665.07 3726
2665.56 3740
2666.04 3876
2666.53 3895
2667.02 3727
2667.50 3903
2667.99 3933
2668.48 3879
2668.97 3799
2669.45 3893
2669.94 3958
2670.43 3880
2670.91 3959
2671.40 4204
2671.89 4171
2672.38 4407
2672.86 4325
2673.35 4617
2673.84 4553
2674.33 4906
2674.81 4770
2675.30 4880
2675.79 5021
2676.28 5036
2676.77 5026
2677.25 4693
2677.74 4717
2678.23 4694
2678.72 4528
2679.21 4625
2679.69 4674
2680.18 4612
2680.67 4538
2681.16 4560
2681.65 4397
2682.13 4284
2682.62 4526
2683.11 4480
2683.60 4247
2684.09 4166
2684.58 4158
2685.07 4084
2685.55 4254
2686.04 4090
2686.53 3998
2687.02 3781
2687.51 4070
2688.00 4185
2688.49 3885
2688.98 3888
2689.46 3598
2689.95 3636
2690.44 3677
2690.93 3633
2691.42 3665
2691.91 3532
2692.40 3871
2692.89 3854
2693.38 3660
2693.87 3633
2694.36 3774
2694.85 3707
2695.34 3632
2695.83 3647
2696.31 3797
2696.80 3971
2697.29 4021
2697.78 3947
2698.27 3958
2698.76 3996
2699.25 4068
2699.74 4016
2700.23 3952
2700.72 4094
2701.21 4245
2701.70 4420
2702.19 4260
2702.68 4168
2703.17 4074
2703.66 3885
2704.15 3899
2704.64 4008
2705.13 4239
2705.63 4122
2706.12 4088
2706.61 3895
2707.10 3738
2707.59 3859
2708.08 4007
2708.57 3937
2709.06 3775
2709.55 3718
2710.04 3585
2710.53 3566
2711.02 3764
2711.51 3817
2712.01 3925
2712.50 4068
2712.99 3898
2713.48 3713
2713.97 3812
2714.46 3904
2714.95 3899
2715.44 3684
2715.93 3603
2716.43 3583
2716.92 3609
2717.41 3505
2717.90 3687
2718.39 3702
2718.88 3469
2719.38 3729
2719.87 3814
2720.36 3588
2720.85 3726
2721.34 3925
2721.83 4046
2722.33 3967
2722.82 4033
2723.31 3975
2723.80 3925
2724.30 4197
2724.79 3784
2725.28 3819
2725.77 3899
2726.26 3715
2726.76 3654
2727.25 3598
2727.74 3599
2728.23 3796
2728.73 3717
2729.22 3724
2729.71 3724
2730.20 3795
2730.70 4413
2731.19 4421
2731.68 3989
2732.18 4103
2732.67 4058
2733.16 4183
2733.65 4275
2734.15 4223
2734.64 4333
2735.13 4227
2735.63 4378
2736.12 4514
2736.61 4444
2737.11 4385
2737.60 4211
2738.09 4198
2738.59 4113
2739.08 4192
2739.57 4054
2740.07 3941
2740.56 4117
2741.05 3946
2741.55 3764
2742.04 3888
2742.54 3906
2743.03 3582
2743.52 3469
2744.02 3628
2744.51 3591
2745.00 3817
2745.50 3740
2745.99 3591
2746.49 3500
2746.98 3777
2747.48 3888
2747.97 3691
2748.46 3668
2748.96 3598
2749.45 3584
2749.95 3728
2750.44 3729
2750.94 3896
2751.43 3854
2751.93 3888
2752.42 3770
2752.91 3914
2753.41 3773
2753.90 3572
2754.40 3626
2754.89 3569
2755.39 3660
2755.88 3746
2756.38 3538
2756.87 3464
2757.37 3957
2757.86 4065
2758.36 3773
2758.85 3730
2759.35 3662
2759.85 3764
2760.34 3883
2760.84 3730
2761.33 3881
2761.83 3759
2762.32 3751
2762.82 3518
2763.31 3624
2763.81 3798
2764.31 3541
2764.80 3529
2765.30 3610
2765.79 3772
2766.29 3649
2766.78 3443
2767.28 3644
2767.78 3779
2768.27 3759
2768.77 3782
2769.27 3615
2769.76 3667
2770.26 3946
2770.75 3809
2771.25 3859
2771.75 4099
2772.24 3997
2772.74 3777
2773.24 4054
2773.73 4150
2774.23 3852
2774.73 4030
2775.22 4287
2775.72 4230
2776.22 4258
2776.71 4420
2777.21 4659
2777.71 4286
2778.20 4308
2778.70 4137
2779.20 4230
2779.70 4220
2780.19 4037
2780.69 4250
2781.19 3988
2781.68 3762
2782.18 3958
2782.68 3789
2783.18 3923
2783.67 3779
2784.17 3701
2784.67 3680
2785.17 3631
2785.66 3740
2786.16 3784
2786.66 3714
2787.16 3615
2787.66 3635
2788.15 3637
2788.65 3695
2789.15 3452
2789.65 3194
2790.14 3269
2790.64 3277
2791.14 3415
2791.64 3439
2792.14 3721
2792.64 3998
2793.13 3988
2793.63 3951
2794.13 4026
2794.63 4275
2795.13 4391
2795.63 4688
2796.12 4829
2796.62 4818
2797.12 4675
2797.62 4721
2798.12 4928
2798.62 4857
2799.12 4894
2799.62 4644
2800.12 4554
2800.61 4630
2801.11 4231
2801.61 4270
2802.11 4264
2802.61 4016
2803.11 4439
2803.61 4537
2804.11 4333
2804.61 4668
2805.11 5125
2805.61 5483
2806.11 5727
2806.61 5773
2807.11 6053
2807.60 6145
2808.10 6463
2808.60 6645
2809.10 6584
2809.60 6195
2810.10 5980
2810.60 5871
2811.10 4975
2811.60 5118
2812.10 4957
2812.60 4587
2813.10 4379
2813.60 4200
2814.10 3983
2814.60 3794
2815.10 4138
2815.60 3874
2816.10 4058
2816.61 3860
2817.11 3683
2817.61 3881
2818.11 3851
2818.61 3989
2819.11 3833
2819.61 3600
2820.11 3500
2820.61 3696
2821.11 3790
2821.61 3623
2822.11 3623
2822.61 3500
2823.11 3553
2823.62 3477
2824.12 3891
2824.62 3711
2825.12 3860
2825.62 3758
2826.12 3666
2826.62 3577
2827.12 3713
2827.63 3625
2828.13 3563
2828.63 3806
2829.13 3783
2829.63 3862
2830.13 3639
2830.63 3780
2831.14 3697
2831.64 3711
2832.14 3901
2832.64 3699
2833.14 3682
2833.65 3868
2834.15 4167
2834.65 3951
2835.15 3882
2835.65 4075
2836.16 4018
2836.66 3830
2837.16 4147
2837.66 4214
2838.16 4411
2838.67 4309
2839.17 4245
2839.67 4085
2840.17 4086
2840.68 4080
2841.18 4156
2841.68 4017
2842.19 3938
2842.69 4009
2843.19 3797
2843.69 3731
2844.20 4032
2844.70 4194
2845.20 4163
2845.71 4072
2846.21 4073
2846.71 4410
2847.21 4324
2847.72 4496
2848.22 4712
2848.72 4456
2849.23 4193
2849.73 4171
2850.23 3922
2850.74 3805
2851.24 3747
2851.74 3512
2852.25 3585
2852.75 3580
2853.26 3613
2853.76 3552
2854.26 3496
2854.77 3423
2855.27 3589
2855.77 3447
2856.28 3431
2856.78 3586
2857.29 3655
2857.79 3701
2858.29 3659
2858.80 3786
2859.30 3917
2859.81 3907
2860.31 4060
2860.82 3998
2861.32 3956
2861.82 3914
2862.33 3664
2862.83 3791
2863.34 3537
2863.84 3605
2864.35 3337
2864.85 3376
2865.36 3565
2865.86 3619
2866.37 3401
2866.87 3539
2867.38 3475
2867.88 3796
2868.39 3667
2868.89 3565
2869.40 3638
2869.90 3437
2870.41 3536
2870.91 3930
2871.42 3807
2871.92 3568
2872.43 3810
2872.93 3709
2873.44 3736
2873.94 3618
2874.45 3564
2874.95 3862
2875.46 3902
2875.97 3862
2876.47 3775
2876.98 3681
2877.48 3832
2877.99 3637
2878.49 3803
2879.00 3985
2879.51 4055
2880.01 4033
2880.52 4053
2881.03 4098
2881.53 4250
2882.04 4196
2882.54 4345
2883.05 4327
2883.56 4443
2884.06 4379
2884.57 4436
2885.08 4691
2885.58 4791
2886.09 4888
2886.60 5096
2887.10 4942
2887.61 4673
2888.12 4807
2888.62 4909
2889.13 4421
2889.64 4663
2890.14 4297
2890.65 4331
2891.16 4316
2891.66 4052
2892.17 3978
2892.68 4084
2893.18 4208
2893.69 4561
2894.20 4334
2894.71 4132
2895.21 4546
2895.72 4255
2896.23 4373
2896.74 4265
2897.24 4181
2897.75 4301
2898.26 4167
2898.77 3969
2899.27 4159
2899.78 4107
2900.29 4386
2900.80 4763
2901.31 4633
2901.81 4372
2902.32 4551
2902.83 4702
2903.34 4739
2903.85 4795
2904.35 4936
2904.86 4817
2905.37 4855
2905.88 4694
2906.39 4661
2906.90 4603
2907.40 4305
2907.91 4228
2908.42 4004
2908.93 3892
2909.44 4043
2909.95 3875
2910.46 3794
2910.96 3735
2911.47 3630
2911.98 3645
2912.49 3753
2913.00 3852
2913.51 3995
2914.02 3799
2914.53 4011
2915.04 4120
2915.54 4197
2916.05 4415
2916.56 4259
2917.07 4267
2917.58 4222
2918.09 4223
2918.60 4228
2919.11 4265
2919.62 4270
2920.13 4395
2920.64 4449
2921.15 4404
2921.66 4370
2922.17 4745
2922.68 4715
2923.19 4953
2923.70 4984
2924.21 5094
2924.72 5282
2925.23 5336
2925.74 5342
2926.25 5553
2926.76 5583
2927.27 5379
2927.78 5143
2928.29 4703
2928.80 4481
2929.31 4229
2929.82 4099
2930.33 3919
2930.84 3893
2931.35 3729
2931.86 3534
2932.37 3678
2932.88 3652
2933.39 3566
2933.90 3697
2934.41 3709
2934.92 3795
2935.44 3782
2935.95 3600
2936.46 4119
2936.97 4157
2937.48 4455
2937.99 4082
2938.50 3944
2939.01 3982
2939.52 4019
2940.04 4183
2940.55 4140
2941.06 3963
2941.57 4035
2942.08 4143
2942.59 4370
2943.10 4484
2943.62 4538
2944.13 5022
2944.64 5015
2945.15 4941
2945.66 5187
2946.17 5223
2946.69 5113
2947.20 5077
2947.71 5137
2948.22 4786
2948.73 4717
2949.25 4791
2949.76 4670
2950.27 4348
2950.78 4157
2951.29 3941
2951.81 4001
2952.32 3979
2952.83 3946
2953.34 3879
2953.86 3813
2954.37 3819
2954.88 3747
2955.39 3925
2955.91 3802
2956.42 3955
2956.93 3604
2957.45 3820
2957.96 3743
2958.47 3636
2958.98 3573
2959.50 3567
2960.01 3772
2960.52 4073
2961.04 4183
2961.55 4246
2962.06 4147
2962.58 4171
2963.09 4018
2963.60 4142
2964.12 4074
2964.63 4074
2965.14 3911
2965.66 3703
2966.17 3619
2966.68 3528
2967.20 3566
2967.71 3571
2968.22 3404
2968.74 3509
2969.25 3348
2969.77 3512
2970.28 3493
2970.79 3699
2971.31 3607
2971.82 3846
2972.34 3623
2972.85 3706
2973.36 3683
2973.88 3563
2974.39 3631
2974.91 3861
2975.42 3716
2975.94 3652
2976.45 3601
2976.96 3727
2977.48 3889
2977.99 3626
2978.51 3618
2979.02 3564
2979.54 3634
2980.05 3955
2980.57 3908
2981.08 4033
2981.60 4214
2982.11 4013
2982.63 4020
2983.14 4238
2983.66 4168
2984.17 4174
2984.69 4049
2985.20 4315
2985.72 4211
2986.23 4537
2986.75 4570
2987.26 4316
2987.78 4540
2988.29 4677
2988.81 4490
2989.32 4580
2989.84 4518
2990.36 4785
2990.87 4744
2991.39 4674
2991.90 4451
2992.42 4352
2992.94 4745
2993.45 5006
2993.97 4868
2994.48 4478
2995.00 4577
2995.51 4590
2996.03 4618
2996.55 4713
2997.06 5137
2997.58 4936
2998.10 5079
2998.61 4984
2999.13 4818
2999.65 4972
3000.16 5068
3000.68 5502
3001.19 5581
3001.71 5655
3002.23 5974
3002.74 6381
3003.26 7019
3003.78 7633
3004.30 7364
3004.81 7561
3005.33 7977
3005.85 8157
3006.36 7682
3006.88 7188
3007.40 6579
3007.91 6749
3008.43 6261
3008.95 5585
3009.47 5118
3009.98 4979
3010.50 4806
3011.02 4497
3011.54 4497
3012.05 4474
3012.57 4276
3013.09 4257
3013.61 4529
3014.12 4418
3014.64 4239
3015.16 4483
3015.68 4559
3016.19 4658
3016.71 4540
3017.23 4608
3017.75 4478
3018.27 4575
3018.78 4491
3019.30 4465
3019.82 4710
3020.34 4659
3020.86 4944
3021.38 4761
3021.89 4701
3022.41 4531
3022.93 5034
3023.45 4890
3023.97 4738
3024.49 4793
3025.01 4841
3025.52 4599
3026.04 4849
3026.56 4799
3027.08 4656
3027.60 4278
3028.12 4539
3028.64 4533
3029.16 4725
3029.67 4470
3030.19 4382
3030.71 4514
3031.23 4337
3031.75 4340
3032.27 4703
3032.79 4672
3033.31 4810
3033.83 5243
3034.35 4947
3034.87 5153
3035.39 5107
3035.91 5219
3036.43 5138
3036.95 5024
3037.47 4755
3037.99 4681
3038.50 4785
3039.02 4105
3039.54 4299
3040.06 3986
3040.58 4090
3041.10 4049
3041.62 3994
3042.14 3901
3042.66 3867
3043.18 3923
3043.70 4159
3044.23 4173
3044.75 4070
3045.27 3815
3045.79 4184
3046.31 4327
3046.83 4473
3047.35 4303
3047.87 4338
3048.39 4090
3048.91 4060
3049.43 3893
3049.95 4040
3050.47 3973
3050.99 4067
3051.51 3914
3052.03 3945
3052.56 3928
3053.08 4078
3053.60 4082
3054.12 3837
3054.64 3862
3055.16 3876
3055.68 3959
3056.20 3830
3056.72 3849
3057.25 3732
3057.77 3662
3058.29 3698
3058.81 3829
3059.33 3880
3059.85 3667
3060.38 3777
3060.90 3812
3061.42 3899
3061.94 3838
3062.46 3771
3062.98 3606
3063.51 3883
3064.03 3755
3064.55 3684
3065.07 3843
3065.59 3931
3066.12 3933
3066.64 3840
3067.16 3735
3067.68 3842
3068.21 3794
3068.73 3672
3069.25 3707
3069.77 3759
3070.30 3552
3070.82 3907
3071.34 4080
3071.86 4170
3072.39 4048
3072.91 4003
3073.43 4072
3073.95 3809
3074.48 4344
3075.00 4346
3075.52 4332
3076.05 4234
3076.57 4208
3077.09 4540
3077.61 4538
3078.14 4447
3078.66 4443
3079.18 4662
3079.71 4672
3080.23 4679
3080.75 4907
3081.28 4909
3081.80 4671
3082.32 4460
3082.85 4402
3083.37 4720
3083.90 4783
3084.42 4770
3084.94 4134
3085.47 3994
3085.99 4208
3086.51 4221
3087.04 3885
3087.56 4064
3088.09 4094
3088.61 4223
3089.13 4116
3089.66 4189
3090.18 4302
3090.71 4131
3091.23 4055
3091.76 3991
3092.28 4147
3092.80 4140
3093.33 4330
3093.85 4319
3094.38 4537
3094.90 4455
3095.43 4729
3095.95 4612
3096.48 4660
3097.00 4837
3097.53 4787
3098.05 4911
3098.58 5471
3099.10 5860
3099.63 6563
3100.15 6960
3100.68 7284
3101.20 8533
3101.73 9469
3102.25 10125
3102.78 11225
3103.30 10874
3103.83 10949
3104.35 11034
3104.88 9846
3105.40 9348
3105.93 8667
3106.45 7649
3106.98 6933
3107.51 5983
3108.03 5638
3108.56 5481
3109.08 5080
3109.61 4852
3110.13 4951
3110.66 4926
3111.19 5276
3111.71 4966
3112.24 4970
3112.76 4966
3113.29 4528
3113.82 4492
3114.34 4496
3114.87 4422
3115.40 4318
3115.92 4178
3116.45 3909
3116.98 4081
3117.50 4004
3118.03 3871
3118.55 3740
3119.08 3986
3119.61 4079
3120.13 4127
3120.66 4071
3121.19 4208
3121.72 4302
3122.24 4390
3122.77 4672
3123.30 4304
3123.82 3983
3124.35 4068
3124.88 4375
3125.40 4136
3125.93 4136
3126.46 4366
3126.99 4109
3127.51 3831
3128.04 3852
3128.57 3882
3129.10 4021
3129.62 3741
3130.15 3870
3130.68 3803
3131.21 3555
3131.73 3605
3132.26 3528
3132.79 3692
3133.32 3561
3133.85 3712
3134.37 3610
3134.90 3612
3135.43 3594
3135.96 3575
3136.49 3392
3137.01 3525
3137.54 3580
3138.07 3345
3138.60 3442
3139.13 3488
3139.65 3619
3140.18 3561
3140.71 3326
3141.24 3679
3141.77 3715
3142.30 3598
3142.83 3597
3143.35 3729
3143.88 3854
3144.41 3826
3144.94 3695
3145.47 3945
3146.00 3963
3146.53 4069
3147.06 3958
3147.59 3990
3148.11 3913
3148.64 4092
3149.17 4044
3149.70 4071
3150.23 3959
3150.76 4017
3151.29 4260
3151.82 4068
3152.35 3669
3152.88 3823
3153.41 3960
3153.94 3924
3154.47 3827
3155.00 3762
3155.53 3615
3156.06 3919
3156.59 3873
3157.12 3845
3157.65 4040
3158.18 4320
3158.71 4061
3159.24 3947
3159.77 4146
3160.30 4116
3160.83 3940
3161.36 4136
3161.89 4190
3162.42 4114
3162.95 3656
3163.48 3626
3164.01 3806
3164.54 3777
3165.07 3768
3165.60 3804
3166.13 3767
3166.66 3716
3167.19 3907
3167.72 3501
3168.25 3399
3168.78 3487
3169.31 3384
3169.85 3436
3170.38 3387
3170.91 3654
3171.44 3546
3171.97 3505
3172.50 3534
3173.03 3629
3173.56 3837
3174.09 3755
3174.63 3931
3175.16 3730
3175.69 3831
3176.22 3494
3176.75 3764
3177.28 3932
3177.81 4067
3178.35 4144
3178.88 3933
3179.41 4321
3179.94 4181
3180.47 3948
3181.00 3870
3181.54 3671
3182.07 3515
3182.60 3621
3183.13 3720
3183.66 3627
3184.20 3863
3184.73 3626
3185.26 3486
3185.79 3693
3186.33 3619
3186.86 3752
3187.39 3740
3187.92 3987
3188.46 3541
3188.99 3591
3189.52 3738
3190.05 3440
3190.59 3460
3191.12 3448
3191.65 3436
3192.18 3347
3192.72 3485
3193.25 3447
3193.78 3336
3194.32 3410
3194.85 3292
3195.38 3400
3195.91 3742
3196.45 3603
3196.98 3639
3197.51 3800
3198.05 3558
3198.58 3694
3199.11 3766
3199.65 3809
3200.18 4152
3200.71 4211
3201.25 4182
3201.78 4273
3202.32 4418
3202.85 4407
3203.38 4203
3203.92 3940
3204.45 4260
3204.98 4325
3205.52 3929
3206.05 3855
3206.59 3817
3207.12 3766
3207.65 3901
3208.19 4192
3208.72 4069
3209.26 4351
3209.79 4356
3210.32 4423
3210.86 4561
3211.39 4479
3211.93 4546
3212.46 4430
3213.00 4191
3213.53 4118
3214.07 4066
3214.60 4044
3215.14 3852
3215.67 3646
3216.20 3751
3216.74 3816
3217.27 3634
3217.81 3531
3218.34 3578
3218.88 3559
3219.41 3630
3219.95 3757
3220.48 3599
3221.02 3657
3221.56 3761
3222.09 3868
3222.63 3645
3223.16 3833
3223.70 4034
3224.23 3999
3224.77 4240
3225.30 4105
3225.84 4249
3226.37 4051
3226.91 3935
3227.45 3822
3227.98 3962
3228.52 3812
3229.05 3551
3229.59 3590
3230.12 3597
3230.66 3560
3231.20 3494
3231.73 3522
3232.27 3379
3232.81 3423
3233.34 3614
3233.88 3693
3234.41 3666
3234.95 3739
3235.49 3677
3236.02 3693
3236.56 3531
3237.10 3693
3237.63 3956
3238.17 3939
3238.71 3919
3239.24 3885
3239.78 3915
3240.32 3920
3240.85 3943
3241.39 3957
3241.93 3672
3242.46 3519
3243.00 3539
3243.54 3545
3244.07 3830
3244.61 3893
3245.15 3589
3245.69 3495
3246.22 3512
3246.76 3468
3247.30 3603
3247.84 3621
3248.37 3566
3248.91 3521
3249.45 3512
3249.99 3783
3250.52 3913
3251.06 3844
3251.60 3661
3252.14 3773
3252.67 3855
3253.21 3894
3253.75 3952
3254.29 3939
3254.83 4080
3255.36 4349
3255.90 4184
3256.44 4320
3256.98 4315
3257.52 4251
3258.05 4479
3258.59 4461
3259.13 4601
3259.67 4680
3260.21 5042
3260.75 5047
3261.29 5105
3261.82 5409
3262.36 5725
3262.90 5869
3263.44 6080
3263.98 6959
3264.52 7466
3265.06 8059
3265.60 8609
3266.13 8869
3266.67 8936
3267.21 9025
3267.75 9346
3268.29 9245
3268.83 8764
3269.37 7713
3269.91 6927
3270.45 6220
3270.99 5748
3271.53 5296
3272.07 4936
3272.60 4480
3273.14 4297
3273.68 4069
3274.22 3906
3274.76 4227
3275.30 4338
3275.84 4311
3276.38 4264
3276.92 4233
3277.46 4373
3278.00 4477
3278.54 4497
3279.08 4286
3279.62 4366
3280.16 4508
3280.70 4593
3281.24 4420
3281.78 4491
3282.32 4337
3282.86 4292
3283.40 4395
3283.94 4466
3284.48 4649
3285.02 5013
3285.56 4787
3286.11 4727
3286.65 4657
3287.19 4760
3287.73 4458
3288.27 4546
3288.81 4385
3289.35 4378
3289.89 4252
3290.43 4337
3290.97 4450
3291.51 4262
3292.05 4361
3292.60 4631
3293.14 4904
3293.68 5010
3294.22 5015
3294.76 5119
3295.30 5329
3295.84 5574
3296.38 5247
3296.93 5672
3297.47 5824
3298.01 5299
3298.55 4993
3299.09 4990
3299.63 4488
3300.18 4322
3300.72 4048
3301.26 4260
3301.80 4205
3302.34 4240
3302.89 4055
3303.43 3940
3303.97 4314
3304.51 4098
3305.05 4198
3305.60 4168
3306.14 4025
3306.68 4170
3307.22 4066
3307.76 3899
3308.31 3806
3308.85 3776
3309.39 3643
3309.93 3653
3310.48 3755
3311.02 3434
3311.56 3518
3312.11 3604
3312.65 3908
3313.19 4066
3313.73 4109
3314.28 4038
3314.82 3924
3315.36 3969
3315.91 3887
3316.45 4104
3316.99 4031
3317.53 3971
3318.08 3845
3318.62 3979
3319.16 3622
3319.71 3452
3320.25 3411
3320.79 3540
3321.34 3606
3321.88 3612
3322.43 3567
3322.97 3471
3323.51 3748
3324.06 3742
3324.60 3803
3325.14 3761
3325.69 3512
3326.23 3556
3326.78 3241
3327.32 3176
3327.86 3333
3328.41 3403
3328.95 3408
3329.50 3232
3330.04 3444
3330.58 3586
3331.13 3612
3331.67 3438
3332.22 3624
3332.76 4004
3333.31 3984
3333.85 3911
3334.39 4000
3334.94 4063
3335.48 4228
3336.03 4239
3336.57 4263
3337.12 4090
3337.66 4131
3338.21 4262
3338.75 3969
3339.30 3740
3339.84 3757
3340.39 3891
3340.93 3600
3341.48 3586
3342.02 3403
3342.57 3390
3343.11 3425
3343.66 3267
3344.20 3290
3344.75 3335
3345.29 3572
3345.84 3409
3346.39 3199
3346.93 3524
3347.48 3550
3348.02 3236
3348.57 3358
3349.11 3406
3349.66 3261
3350.21 3294
3350.75 3306
3351.30 3111
3351.84 3271
3352.39 3403
3352.94 3403
3353.48 3511
3354.03 3374
3354.57 3407
3355.12 3603
3355.67 3543
3356.21 3314
3356.76 3597
3357.31 3557
3357.85 3209
3358.40 3205
3358.94 3306
3359.49 3295
3360.04 3144
3360.58 3170
3361.13 3244
3361.68 3173
3362.22 2927
3362.77 2925
3363.32 3171
3363.87 3122
3364.41 3034
3364.96 3004
3365.51 3024
3366.05 3063
3366.60 3141
3367.15 3061
3367.70 3131
3368.24 3182
3368.79 3080
3369.34 2981
3369.88 3110
3370.43 3200
3370.98 2982
3371.53 2868
3372.07 2959
3372.62 3099
3373.17 2907
3373.72 3049
3374.27 3205
3374.81 3034
3375.36 2909
3375.91 2976
3376.46 2821
3377.01 2891
3377.55 2885
3378.10 3213
3378.65 3150
3379.20 2931
3379.75 3029
3380.29 2994
3380.84 2842
3381.39 2867
3381.94 2793
3382.49 2785
3383.04 2804
3383.58 2907
3384.13 2991
3384.68 2883
3385.23 3023
3385.78 3201
3386.33 3042
3386.88 3034
3387.43 3095
3387.97 3022
3388.52 3079
3389.07 3228
3389.62 3115
3390.17 3097
3390.72 3068
3391.27 3067
3391.82 2996
3392.37 2988
3392.92 3004
3393.47 2788
3394.02 2750
3394.56 2878
3395.11 2961
3395.66 2945
3396.21 2849
3396.76 2919
3397.31 2990
3397.86 2776
3398.41 3022
3398.96 2855
3399.51 2881
3400.06 2938
3400.61 3039
3401.16 2923
3401.71 2859
3402.26 2819
3402.81 2884
3403.36 2867
3403.91 2919
3404.46 2984
3405.01 3070
3405.56 2755
3406.11 2737
3406.66 2861
3407.21 2879
3407.76 2905
3408.32 3010
3408.87 3124
3409.42 3037
3409.97 2869
3410.52 2805
3411.07 2958
3411.62 3070
3412.17 3022
3412.72 3172
3413.27 2900
3413.82 3047
3414.37 3046
3414.93 2968
3415.48 3049
3416.03 3068
3416.58 3289
3417.13 3119
3417.68 3058
3418.23 3052
3418.78 2922
3419.34 3143
3419.89 3282
3420.44 3230
3420.99 3169
3421.54 3338
3422.09 3730
3422.65 3804
3423.20 3747
3423.75 4039
3424.30 4190
3424.85 3783
3425.40 3850
3425.96 3928
3426.51 3527
3427.06 3632
3427.61 3474
3428.16 3483
3428.72 3466
3429.27 3256
3429.82 3203
3430.37 3298
3430.93 3342
3431.48 3270
3432.03 3292
3432.58 3202
3433.14 3202
3433.69 3003
3434.24 3179
3434.79 3185
3435.35 3317
3435.90 3455
3436.45 3206
3437.00 3457
3437.56 3409
3438.11 3389
3438.66 3490
3439.22 3280
3439.77 3418
3440.32 3332
3440.88 3511
3441.43 3762
3441.98 3787
3442.54 3519
3443.09 3568
3443.64 3826
3444.20 3796
3444.75 3514
3445.30 3384
3445.86 3300
3446.41 3291
3446.96 3203
3447.52 3053
3448.07 3201
3448.63 3155
3449.18 3318
3449.73 3160
3450.29 3232
3450.84 3199
3451.39 3131
3451.95 3007
3452.50 2986
3453.06 3069
3453.61 2896
3454.17 3066
3454.72 3124
3455.27 2987
3455.83 2905
3456.38 3036
3456.94 2862
3457.49 2951
3458.05 2949
3458.60 3179
3459.16 2942
3459.71 3119
3460.27 2982
3460.82 3166
3461.37 3039
3461.93 3156
3462.48 2990
3463.04 3148
3463.59 3110
3464.15 3088
3464.70 3253
3465.26 3054
3465.82 2949
3466.37 3039
3466.93 2987
3467.48 3040
3468.04 3122
3468.59 3227
3469.15 3313
3469.70 3293
3470.26 3183
3470.81 3222
3471.37 3356
3471.92 3271
3472.48 3350
3473.04 3372
3473.59 3322
3474.15 3097
3474.70 3223
3475.26 3317
3475.82 3192
3476.37 3328
3476.93 3368
3477.48 3335
3478.04 3322
3478.60 3462
3479.15 3629
3479.71 3781
3480.27 3644
3480.82 3556
3481.38 3474
3481.93 3496
3482.49 3435
3483.05 3830
3483.60 3697
3484.16 3403
3484.72 3387
3485.27 3615
3485.83 3599
3486.39 3749
3486.94 3702
3487.50 3876
3488.06 4177
3488.62 4223
3489.17 4521
3489.73 4867
3490.29 5427
3490.84 5991
3491.40 6053
3491.96 6328
3492.52 6516
3493.07 6791
3493.63 6343
3494.19 6420
3494.75 6548
3495.30 6322
3495.86 6137
3496.42 6507
3496.98 6392
3497.53 6607
3498.09 7446
3498.65 7686
3499.21 7983
3499.76 7709
3500.32 7807
3500.88 7872
3501.44 7698
3502.00 7387
3502.56 6988
3503.11 6476
3503.67 5991
3504.23 6116
3504.79 5940
3505.35 5936
3505.90 5615
3506.46 5139
3507.02 5166
3507.58 5117
3508.14 5007
3508.70 4829
3509.26 4530
3509.81 4392
3510.37 4064
3510.93 4023
3511.49 3850
3512.05 3997
3512.61 3820
3513.17 3569
3513.73 3567
3514.29 3616
3514.84 3535
3515.40 3671
3515.96 3524
3516.52 3461
3517.08 3405
3517.64 3611
3518.20 3810
3518.76 3826
3519.32 3667
3519.88 3697
3520.44 3704
3521.00 3544
3521.56 4042
3522.12 4178
3522.68 4139
3523.24 4073
3523.80 4184
3524.36 3933
3524.92 4018
3525.48 4056
3526.04 3914
3526.60 3835
3527.16 3438
3527.72 3488
3528.28 3349
3528.84 3426
3529.40 3296
3529.96 3260
3530.52 3205
3531.08 3415
3531.64 3304
3532.20 3305
3532.76 3219
3533.32 3388
3533.88 3615
3534.44 3421
3535.00 3650
3535.56 3408
3536.12 3498
3536.68 3717
3537.25 3586
3537.81 3528
3538.37 3447
3538.93 3477
3539.49 3722
3540.05 3472
3540.61 3598
3541.17 3507
3541.73 3572
3542.30 3556
3542.86 3760
3543.42 3457
3543.98 3686
3544.54 3421
3545.10 3306
3545.66 3183
3546.23 3224
3546.79 3263
3547.35 3388
3547.91 3085
3548.47 3313
3549.03 3220
3549.60 3237
3550.16 3352
3550.72 3266
3551.28 3361
3551.84 3476
3552.41 3338
3552.97 3504
3553.53 3539
3554.09 3448
3554.65 3459
3555.22 3570
3555.78 3675
3556.34 3428
3556.90 3202
3557.47 3319
3558.03 3445
3558.59 3644
3559.15 3599
3559.72 3375
3560.28 3416
3560.84 3541
3561.41 3459
3561.97 3403
3562.53 3497
3563.09 3382
3563.66 3258
3564.22 3453
3564.78 3513
3565.35 3348
3565.91 3288
3566.47 3042
3567.04 3105
3567.60 2873
3568.16 2827
3568.73 2994
3569.29 2831
3569.85 2866
3570.42 2864
3570.98 3026
3571.54 2860
3572.11 2865
3572.67 2869
3573.23 2971
3573.80 3201
3574.36 3181
3574.93 3102
3575.49 3165
3576.05 3199
3576.62 3060
3577.18 3194
3577.75 3191
3578.31 2983
3578.87 2989
3579.44 3155
3580.00 3134
3580.57 3153
3581.13 2977
3581.70 3183
3582.26 3290
3582.82 3107
3583.39 3071
3583.95 3109
3584.52 3248
3585.08 3150
3585.65 2941
3586.21 3063
3586.78 2908
3587.34 2784
3587.91 2724
3588.47 2823
3589.04 3118
3589.60 3171
3590.17 3153
3590.73 3139
3591.30 3160
3591.86 3199
3592.43 3269
3592.99 3110
3593.56 3005
3594.12 3024
3594.69 2974
3595.25 3057
3595.82 3157
3596.39 3284
3596.95 3345
3597.52 3210
3598.08 3318
3598.65 3228
3599.21 3177
3599.78 3054
3600.35 3347
3600.91 3241
3601.48 3120
3602.04 3129
3602.61 3036
3603.18 3073
3603.74 3001
3604.31 3162
3604.87 3041
3605.44 2870
3606.01 2854
3606.57 3010
3607.14 2968
3607.71 2795
3608.27 2535
3608.84 2504
3609.41 2642
3609.97 2774
3610.54 2840
3611.11 2946
3611.67 2782
3612.24 2787
3612.81 3050
3613.37 3156
3613.94 3527
3614.51 3994
3615.07 4292
3615.64 4635
3616.21 5113
3616.77 5569
3617.34 5547
3617.91 5729
3618.48 6275
3619.04 6585
3619.61 6111
3620.18 5471
3620.75 5196
3621.31 5082
3621.88 4574
3622.45 4248
3623.02 3720
3623.58 3677
3624.15 3337
3624.72 3153
3625.29 3141
3625.86 2993
3626.42 2795
3626.99 2733
3627.56 2904
3628.13 2938
3628.70 2970
3629.26 2891
3629.83 2870
3630.40 2937
3630.97 2878
3631.54 2756
3632.10 2671
3632.67 2730
3633.24 2680
3633.81 2706
3634.38 2711
3634.95 2726
3635.52 2764
3636.08 2527
3636.65 2565
3637.22 2610
3637.79 2902
3638.36 2806
3638.93 2906
3639.50 2865
3640.07 2968
3640.64 3165
3641.20 3081
3641.77 3110
3642.34 3224
3642.91 3150
3643.48 3073
3644.05 3304
3644.62 3164
3645.19 3160
3645.76 3092
3646.33 3143
3646.90 3310
3647.47 3089
3648.04 3023
3648.61 3236
3649.18 3115
3649.75 3257
3650.32 3112
3650.89 2965
3651.46 3408
3652.03 3331
3652.60 3160
3653.17 3252
3653.74 3268
3654.31 3415
3654.88 3312
3655.45 3502
3656.02 3601
3656.59 3462
3657.16 3478
3657.73 3534
3658.30 3493
3658.87 3416
3659.44 3496
3660.01 3565
3660.58 3648
3661.15 3560
3661.72 3232
3662.29 3343
3662.86 3206
3663.43 3108
3664.00 3230
3664.58 3272
3665.15 3195
3665.72 3199
3666.29 2822
3666.86 3087
3667.43 3125
3668.00 2834
3668.57 2829
3669.14 3174
3669.72 2993
3670.29 2875
3670.86 2941
3671.43 2944
3672.00 2826
3672.57 3019
3673.14 3329
3673.72 3334
3674.29 3412
3674.86 3273
3675.43 3138
3676.00 3146
3676.57 3266
3677.15 3091
3677.72 3118
3678.29 3402
3678.86 3248
3679.43 3082
3680.01 3015
3680.58 3136
3681.15 3145
3681.72 2824
3682.29 2810
3682.87 3082
3683.44 3065
3684.01 2949
3684.58 3023
3685.16 3165
3685.73 3053
3686.30 2873
3686.87 2969
3687.45 3395
3688.02 3297
3688.59 3410
3689.17 3484
3689.74 3326
3690.31 3537
3690.88 3320
3691.46 3412
3692.03 3571
3692.60 3446
3693.18 3239
3693.75 3444
3694.32 3251
3694.90 3104
3695.47 3126
3696.04 3073
3696.62 3017
3697.19 3158
3697.76 3168
3698.34 2994
3698.91 3054
3699.48 3179
3700.06 3144
3700.63 3003
3701.21 2950
3701.78 2883
3702.35 2899
3702.93 2909
3703.50 2944
3704.07 2982
3704.65 3083
3705.22 2991
3705.80 3064
3706.37 3212
3706.95 2888
3707.52 2968
3708.09 3277
3708.67 3135
3709.24 3148
3709.82 3148
3710.39 3236
3710.97 3099
3711.54 3099
3712.11 3202
3712.69 3060
3713.26 3170
3713.84 3060
3714.41 3225
3714.99 3194
3715.56 2728
3716.14 2947
3716.71 3140
3717.29 3080
3717.86 3168
3718.44 3058
3719.01 2810
3719.59 3151
3720.16 3243
3720.74 3288
3721.31 3328
3721.89 3512
3722.47 3514
3723.04 3504
3723.62 3537
3724.19 3501
3724.77 3277
3725.34 3470
3725.92 3546
3726.49 3395
3727.07 3334
3727.65 3440
3728.22 3385
3728.80 3446
3729.37 3594
3729.95 3896
3730.53 3823
3731.10 4008
3731.68 4208
3732.25 4480
3732.83 4469
3733.41 4570
3733.98 4641
3734.56 4474
3735.14 4477
3735.71 4104
3736.29 4051
3736.86 3937
3737.44 3867
3738.02 3721
3738.59 3682
3739.17 3477
3739.75 3440
3740.32 3429
3740.90 3149
3741.48 3082
3742.06 3333
3742.63 3288
3743.21 3128
3743.79 3193
3744.36 3128
3744.94 2955
3745.52 3109
3746.09 2980
3746.67 2966
3747.25 3199
3747.83 3238
3748.40 2907
3748.98 2929
3749.56 2918
3750.14 2809
3750.71 2917
3751.29 2994
3751.87 2950
3752.45 3010
3753.03 2938
3753.60 2987
3754.18 3044
3754.76 2897
3755.34 2859
3755.91 2877
3756.49 3351
3757.07 3065
3757.65 2936
3758.23 2935
3758.81 3086
3759.38 3300
3759.96 3450
3760.54 3195
3761.12 3344
3761.70 3243
3762.28 3443
3762.85 3155
3763.43 3507
3764.01 3441
3764.59 3369
3765.17 3489
3765.75 3400
3766.33 3293
3766.90 3508
3767.48 3674
3768.06 3774
3768.64 3872
3769.22 3913
3769.80 3894
3770.38 4182
3770.96 4245
3771.54 4172
3772.12 4139
3772.70 4296
3773.27 3981
3773.85 3800
3774.43 3503
3775.01 3709
3775.59 3423
3776.17 3234
3776.75 3145
3777.33 2997
3777.91 2986
3778.49 3013
3779.07 2856
3779.65 2877
3780.23 3144
3780.81 2926
3781.39 2855
3781.97 3192
3782.55 3025
3783.13 2918
3783.71 2794
3784.29 3050
3784.87 3277
3785.45 3317
3786.03 3225
3786.61 3084
3787.19 3184
3787.77 3028
3788.35 3096
3788.93 3014
3789.51 2892
3790.09 2906
3790.67 3003
3791.26 2928
3791.84 2945
3792.42 3084
3793.00 3202
3793.58 3078
3794.16 2753
3794.74 2940
3795.32 2921
3795.90 2890
3796.48 2797
3797.07 2655
3797.65 2764
3798.23 2880
3798.81 2837
3799.39 2804
3799.97 2939
3800.55 2935
3801.13 2829
3801.72 3002
3802.30 2853
3802.88 2793
3803.46 2884
3804.04 2862
3804.62 2938
3805.21 2918
3805.79 2842
3806.37 3029
3806.95 3018
3807.53 2907
3808.12 3071
3808.70 3009
3809.28 3170
3809.86 3081
3810.44 3111
3811.03 3188
3811.61 3133
3812.19 3236
3812.77 3203
3813.36 3073
3813.94 3299
3814.52 3049
3815.10 3015
3815.69 2871
3816.27 3023
3816.85 3020
3817.43 2858
3818.02 2957
3818.60 2809
3819.18 2834
3819.76 2820
3820.35 2622
3820.93 2753
3821.51 2716
3822.10 2584
3822.68 2658
3823.26 2564
3823.85 2387
3824.43 2423
3825.01 2534
3825.60 2557
3826.18 2600
3826.76 2739
3827.35 2802
3827.93 2695
3828.51 2543
3829.10 2695
3829.68 2711
3830.26 2568
3830.85 2610
3831.43 2572
3832.02 2549
3832.60 2786
3833.18 2822
3833.77 2747
3834.35 2631
3834.93 2860
3835.52 2805
3836.10 2670
3836.69 2552
3837.27 2613
3837.86 2673
3838.44 2638
3839.02 2711
3839.61 2625
3840.19 2534
3840.78 2433
3841.36 2511
3841.95 2505
3842.53 2757
3843.12 2624
3843.70 2635
3844.29 2581
3844.87 2586
3845.46 2623
3846.04 2642
3846.63 2660
3847.21 2748
3847.80 2814
3848.38 2628
3848.97 2687
3849.55 2740
3850.14 2675
3850.72 2624
3851.31 2605
3851.89 2558
3852.48 2756
3853.06 2838
3853.65 2765
3854.23 2694
3854.82 2710
3855.40 2748
3855.99 2853
3856.58 3053
3857.16 3263
3857.75 3249
3858.33 3377
3858.92 3577
3859.50 3944
3860.09 4107
3860.68 4257
3861.26 4518
3861.85 4490
3862.43 4594
3863.02 4494
3863.61 4430
3864.19 3941
3864.78 4217
3865.37 4173
3865.95 3603
3866.54 3756
3867.13 3446
3867.71 3394
3868.30 3161
3868.89 3173
3869.47 3147
3870.06 3025
3870.65 3089
3871.23 3048
3871.82 3107
3872.41 3208
3872.99 3264
3873.58 3450
3874.17 3283
3874.75 3527
3875.34 3706
3875.93 3719
3876.52 3546
3877.10 3625
3877.69 3594
3878.28 3393
3878.86 3481
3879.45 3291
3880.04 3229
3880.63 3062
3881.21 2895
3881.80 2885
3882.39 2891
3882.98 2940
3883.57 2837
3884.15 2876
3884.74 2790
3885.33 2891
3885.92 2825
3886.50 2990
3887.09 2862
3887.68 2893
3888.27 2923
3888.86 2915
3889.45 2954
3890.03 3065
3890.62 3159
3891.21 3087
3891.80 3117
3892.39 2986
3892.98 2819
3893.56 3221
3894.15 3072
3894.74 2857
3895.33 2771
3895.92 2972
3896.51 2988
3897.10 2906
3897.68 2936
3898.27 2983
3898.86 3030
3899.45 3030
3900.04 2972
3900.63 2987
3901.22 2842
3901.81 2935
3902.40 2987
3902.99 2790
3903.57 2789
3904.16 2954
3904.75 2680
3905.34 2780
3905.93 2792
3906.52 2834
3907.11 3060
3907.70 2930
3908.29 2924
3908.88 2881
3909.47 2777
3910.06 2646
3910.65 2587
3911.24 2425
3911.83 2507
3912.42 2510
3913.01 2569
3913.60 2633
3914.19 2557
3914.78 2465
3915.37 2500
3915.96 2460
3916.55 2414
3917.14 2565
3917.73 2702
3918.32 2452
3918.91 2789
3919.50 2875
3920.09 2692
3920.68 2697
3921.27 2732
3921.86 2714
3922.45 2754
3923.05 2744
3923.64 2720
3924.23 2589
3924.82 2586
3925.41 2606
3926.00 2705
3926.59 2799
3927.18 2629
3927.77 2544
3928.36 2459
3928.95 2663
3929.55 2569
3930.14 2552
3930.73 2438
3931.32 2319
3931.91 2532
3932.50 2572
3933.09 2430
3933.69 2534
3934.28 2616
3934.87 2482
3935.46 2497
3936.05 2407
3936.64 2366
3937.24 2445
3937.83 2746
3938.42 2798
3939.01 2622
3939.60 2485
3940.20 2611
3940.79 2778
3941.38 2715
3941.97 2796
3942.56 2845
3943.16 2853
3943.75 2946
3944.34 2899
3944.93 2744
3945.53 2773
3946.12 2757
3946.71 2523
3947.30 2579
3947.90 2694
3948.49 2703
3949.08 2915
3949.67 2577
3950.27 2578
3950.86 2592
3951.45 2815
3952.05 2742
3952.64 2700
3953.23 2576
3953.82 2563
3954.42 2747
3955.01 2719
3955.60 2639
3956.20 2808
3956.79 2883
3957.38 2770
3957.98 2787
3958.57 2942
3959.16 2928
3959.76 3113
3960.35 3060
3960.94 2900
3961.54 2757
3962.13 2767
3962.73 2654
3963.32 2741
3963.91 2623
3964.51 2563
3965.10 2671
3965.69 2533
3966.29 2635
3966.88 2678
3967.48 2584
3968.07 2619
3968.66 2636
3969.26 2494
3969.85 2640
3970.45 2672
3971.04 2730
3971.64 2601
3972.23 2774
3972.82 2738
3973.42 2697
3974.01 2697
3974.61 2656
3975.20 2589
3975.80 2809
3976.39 2631
3976.99 2564
3977.58 2660
3978.18 2635
3978.77 2510
3979.37 2674
3979.96 2582
3980.56 2517
3981.15 2344
3981.75 2597
3982.34 2683
3982.94 2546
3983.53 2603
3984.13 2596
3984.72 2518
3985.32 2681
3985.91 2578
3986.51 2593
3987.11 2574
3987.70 2717
3988.30 2785
3988.89 2825
3989.49 2737
3990.08 2687
3990.68 2664
3991.28 2545
3991.87 2534
3992.47 2643
3993.06 2877
3993.66 2765
3994.26 2952
3994.85 2868
3995.45 3010
3996.04 2900
3996.64 2914
3997.24 2849
3997.83 2541
3998.43 2775
3999.03 2724
3999.62 2746
4000.22 2829
4000.81 2757
4001.41 2579
4002.01 2684
4002.60 2707
4003.20 2742
4003.80 2691
4004.40 2783
4004.99 2694
4005.59 2698
4006.19 2928
4006.78 2830
4007.38 3088
4007.98 2965
4008.57 2791
4009.17 2759
4009.77 2778
4010.37 2735
4010.96 2714
4011.56 2703
4012.16 2961
4012.76 2767
4013.35 2892
4013.95 3133
4014.55 3097
4015.15 2943
4015.74 3067
4016.34 3142
4016.94 3179
4017.54 3399
4018.13 3425
4018.73 3221
4019.33 2994
4019.93 3058
4020.53 2989
4021.12 2994
4021.72 2749
4022.32 2724
4022.92 2733
4023.52 2742
4024.12 2893
4024.71 3040
4025.31 3134
4025.91 3118
4026.51 3211
4027.11 3444
4027.71 3182
4028.30 3189
4028.90 3039
4029.50 3228
4030.10 3431
4030.70 3456
4031.30 3335
4031.90 3227
4032.50 3241
4033.10 3268
4033.69 3043
4034.29 3094
4034.89 3084
4035.49 2958
4036.09 2922
4036.69 2862
4037.29 2785
4037.89 2796
4038.49 2696
4039.09 2780
4039.69 2703
4040.29 2525
4040.89 2680
4041.49 2595
4042.08 2509
4042.68 2424
4043.28 2794
4043.88 2913
4044.48 2761
4045.08 2834
4045.68 3070
4046.28 3048
4046.88 3027
4047.48 3038
4048.08 2902
4048.68 2948
4049.28 2966
4049.88 3013
4050.48 2981
4051.08 3056
4051.69 3057
4052.29 3056
4052.89 2860
4053.49 3017
4054.09 2931
4054.69 2881
4055.29 2952
4055.89 2915
4056.49 2826
4057.09 2757
4057.69 2857
4058.29 2587
4058.89 2302
4059.49 2426
4060.09 2466
4060.70 2462
4061.30 2346
4061.90 2408
4062.50 2493
4063.10 2644
4063.70 2546
4064.30 2492
4064.90 2562
4065.51 2497
4066.11 2549
4066.71 2569
4067.31 2532
4067.91 2601
4068.51 2647
4069.11 2488
4069.72 2606
4070.32 2470
4070.92 2497
4071.52 2589
4072.12 2403
4072.73 2487
4073.33 2397
4073.93 2361
4074.53 2461
4075.13 2481
4075.74 2541
4076.34 2602
4076.94 2383
4077.54 2476
4078.14 2548
4078.75 2564
4079.35 2524
4079.95 2432
4080.55 2568
4081.16 2475
4081.76 2431
4082.36 2500
4082.96 2597
4083.57 2558
4084.17 2594
4084.77 2621
4085.38 2502
4085.98 2375
4086.58 2528
4087.18 2419
4087.79 2420
4088.39 2352
4088.99 2529
4089.60 2424
4090.20 2293
4090.80 2334
4091.41 2488
4092.01 2364
4092.61 2495
4093.22 2458
4093.82 2564
4094.42 2457
4095.03 2391
4095.63 2424
4096.23 2304
4096.84 2423
4097.44 2443
4098.05 2424
4098.65 2387
4099.25 2304
4099.86 2220
4100.46 2190
4101.06 2382
4101.67 2324
4102.27 2228
4102.88 2464
4103.48 2497
4104.09 2460
4104.69 2414
4105.29 2460
4105.90 2509
4106.50 2427
4107.11 2283
4107.71 2408
4108.32 2364
4108.92 2374
4109.53 2390
4110.13 2500
4110.74 2328
4111.34 2500
4111.94 2477
4112.55 2402
4113.15 2303
4113.76 2341
4114.36 2564
4114.97 2295
4115.57 2403
4116.18 2433
4116.78 2424
4117.39 2318
4118.00 2414
4118.60 2420
4119.21 2426
4119.81 2390
4120.42 2404
4121.02 2365
4121.63 2361
4122.23 2514
4122.84 2546
4123.44 2412
4124.05 2694
4124.66 2603
4125.26 2614
4125.87 2651
4126.47 2518
4127.08 2350
4127.68 2404
4128.29 2550
4128.90 2359
4129.50 2417
4130.11 2384
4130.72 2370
4131.32 2459
4131.93 2437
4132.53 2452
4133.14 2452
4133.75 2465
4134.35 2421
4134.96 2611
4135.57 2476
4136.17 2582
4136.78 2541
4137.39 2620
4137.99 2644
4138.60 2594
4139.21 2775
4139.81 2785
4140.42 2795
4141.03 2987
4141.63 2824
4142.24 2714
4142.85 2797
4143.46 2746
4144.06 2673
4144.67 2555
4145.28 2552
4145.88 2335
4146.49 2355
4147.10 2354
4147.71 2498
4148.31 2516
4148.92 2289
4149.53 2331
4150.14 2207
4150.74 2299
4151.35 2385
4151.96 2439
4152.57 2397
4153.18 2415
4153.78 2249
4154.39 2257
4155.00 2350
4155.61 2480
4156.22 2434
4156.82 2251
4157.43 2267
4158.04 2163
4158.65 2187
4159.26 2227
4159.86 2310
4160.47 2342
4161.08 2405
4161.69 2428
4162.30 2493
4162.91 2520
4163.52 2606
4164.12 2653
4164.73 2530
4165.34 2488
4165.95 2702
4166.56 2581
4167.17 2543
4167.78 2483
4168.39 2307
4168.99 2357
4169.60 2469
4170.21 2701
4170.82 2659
4171.43 2666
4172.04 2611
4172.65 2480
4173.26 2639
4173.87 2431
4174.48 2379
4175.09 2508
4175.70 2595
4176.31 2608
4176.92 2727
4177.53 2595
4178.13 2593
4178.74 2523
4179.35 2388
4179.96 2232
4180.57 2330
4181.18 2414
4181.79 2159
4182.40 2250
4183.01 2356
4183.62 2402
4184.23 2313
4184.84 2098
4185.45 2403
4186.06 2413
4186.67 2184
4187.29 2240
4187.90 2396
4188.51 2370
4189.12 2341
4189.73 2263
4190.34 2541
4190.95 2762
4191.56 2773
4192.17 2768
4192.78 2991
4193.39 2829
4194.00 2836
4194.61 2982
4195.22 2901
4195.83 2986
4196.45 2888
4197.06 2967
4197.67 2937
4198.28 2780
4198.89 2779
4199.50 2874
4200.11 2687
4200.72 2602
4201.33 2499
4201.95 2687
4202.56 2470
4203.17 2704
4203.78 2573
4204.39 2578
4205.00 2578
4205.62 2722
4206.23 2558
4206.84 2681
4207.45 2576
4208.06 2481
4208.67 2410
4209.29 2502
4209.90 2438
4210.51 2421
4211.12 2461
4211.73 2471
4212.35 2501
4212.96 2582
4213.57 2537
4214.18 2724
4214.80 2630
4215.41 2722
4216.02 2658
4216.63 2877
4217.25 2915
4217.86 3246
4218.47 3274
4219.08 3063
4219.70 3312
4220.31 3611
4220.92 3480
4221.53 3680
4222.15 3693
4222.76 3765
4223.37 4158
4223.99 4291
4224.60 4349
4225.21 4543
4225.83 5122
4226.44 5678
4227.05 5511
4227.66 5653
4228.28 5537
4228.89 5327
4229.51 5763
4230.12 5622
4230.73 5064
4231.35 4664
4231.96 4213
4232.57 3907
4233.19 3384
4233.80 3424
4234.41 3499
4235.03 3339
4235.64 3124
4236.26 3182
4236.87 2940
4237.48 2778
4238.10 3094
4238.71 3201
4239.33 3033
4239.94 2830
4240.55 2974
4241.17 2697
4241.78 2853
4242.40 2883
4243.01 2758
4243.63 2807
4244.24 2783
4244.85 2909
4245.47 3073
4246.08 2743
4246.70 2696
4247.31 2975
4247.93 2974
4248.54 2973
4249.16 3106
4249.77 3159
4250.39 3007
4251.00 3039
4251.62 3063
4252.23 3119
4252.85 3099
4253.46 3108
4254.08 3176
4254.69 3149
4255.31 2990
4255.92 3134
4256.54 2940
4257.15 3001
4257.77 3023
4258.39 2980
4259.00 2974
4259.62 2992
4260.23 2637
4260.85 2558
4261.46 2683
4262.08 2640
4262.69 2839
4263.31 2664
4263.93 2865
4264.54 3055
4265.16 2813
4265.77 2853
4266.39 2789
4267.01 3061
4267.62 2956
4268.24 3182
4268.86 3069
4269.47 2911
4270.09 2767
4270.70 2587
4271.32 2658
4271.94 2752
4272.55 2624
4273.17 2604
4273.79 2521
4274.40 2519
4275.02 2634
4275.64 2694
4276.25 2548
4276.87 2617
4277.49 2767
4278.10 2507
4278.72 2498
4279.34 2528
4279.96 2356
4280.57 2489
4281.19 2466
4281.81 2388
4282.42 2394
4283.04 2352
4283.66 2428
4284.28 2436
4284.89 2682
4285.51 2587
4286.13 2508
4286.75 2346
4287.36 2416
4287.98 2445
4288.60 2428
4289.22 2494
4289.83 2506
4290.45 2505
4291.07 2500
4291.69 2609
4292.31 2529
4292.92 2150
4293.54 2343
4294.16 2472
4294.78 2422
4295.40 2305
4296.01 2107
4296.63 2373
4297.25 2319
4297.87 2228
4298.49 2371
4299.11 2353
4299.72 2280
4300.34 2348
4300.96 2356
4301.58 2444
4302.20 2536
4302.82 2551
4303.44 2361
4304.06 2344
4304.67 2333
4305.29 2479
4305.91 2520
4306.53 2439
4307.15 2423
4307.77 2356
4308.39 2422
4309.01 2010
4309.63 2229
4310.25 2246
4310.86 2225
4311.48 2413
4312.10 2115
4312.72 2231
4313.34 2348
4313.96 2368
4314.58 2508
4315.20 2303
4315.82 2206
4316.44 2415
4317.06 2522
4317.68 2320
4318.30 2312
4318.92 2403
4319.54 2537
4320.16 2453
4320.78 2412
4321.40 2369
4322.02 2419
4322.64 2322
4323.26 2350
4323.88 2397
4324.50 2515
4325.12 2388
4325.74 2262
4326.36 2384
4326.98 2636
4327.60 2594
4328.22 2386
4328.84 2466
4329.46 2253
4330.08 2555
4330.71 2566
4331.33 2577
4331.95 2526
4332.57 2415
4333.19 2382
4333.81 2516
4334.43 2769
4335.05 2812
4335.67 3086
4336.29 3296
4336.91 3668
4337.54 3776
4338.16 3311
4338.78 3466
4339.40 3545
4340.02 3289
4340.64 3297
4341.26 2947
4341.89 3184
4342.51 3234
4343.13 3369
4343.75 3473
4344.37 3534
4344.99 3741
4345.62 3810
4346.24 3898
4346.86 3707
4347.48 3912
4348.10 3933
4348.73 3707
4349.35 3476
4349.97 3423
4350.59 3253
4351.21 2976
4351.84 2931
4352.46 2884
4353.08 2523
4353.70 2538
4354.33 2716
4354.95 2464
4355.57 2496
4356.19 2494
4356.82 2454
4357.44 2501
4358.06 2689
4358.68 2648
4359.31 2659
4359.93 2511
4360.55 2294
4361.17 2611
4361.80 2557
4362.42 2468
4363.04 2481
4363.67 2492
4364.29 2465
4364.91 2477
4365.54 2566
4366.16 2358
4366.78 2385
4367.41 2362
4368.03 2239
4368.65 2247
4369.28 2405
4369.90 2278
4370.52 2175
4371.15 2159
4371.77 2223
4372.39 2247
4373.02 2343
4373.64 2226
4374.27 2269
4374.89 2247
4375.51 2410
4376.14 2485
4376.76 2222
4377.39 2638
4378.01 2695
4378.63 2799
4379.26 2618
4379.88 2718
4380.51 2931
4381.13 2696
4381.75 2787
4382.38 2675
4383.00 2520
4383.63 2522
4384.25 2647
4384.88 2597
4385.50 2699
4386.13 2426
4386.75 2584
4387.38 2709
4388.00 2663
4388.63 2739
4389.25 2908
4389.88 2970
4390.50 2885
4391.13 3024
4391.75 3025
4392.38 3100
4393.00 3154
4393.63 3348
4394.25 3604
4394.88 3834
4395.50 3905
4396.13 3764
4396.75 3719
4397.38 3870
4398.00 3476
4398.63 3433
4399.26 3217
4399.88 3446
4400.51 3279
4401.13 3072
4401.76 2986
4402.38 2968
4403.01 3096
4403.64 2878
4404.26 2973
4404.89 2879
4405.51 2941
4406.14 3012
4406.77 3045
4407.39 2885
4408.02 2808
4408.64 2819
4409.27 2779
4409.90 2628
4410.52 2579
4411.15 2626
4411.78 2463
4412.40 2805
4413.03 2787
4413.66 2690
4414.28 2710
4414.91 2679
4415.54 2625
4416.16 2442
4416.79 2572
4417.42 2484
4418.04 2619
4418.67 2554
4419.30 2565
4419.93 2419
4420.55 2247
4421.18 2338
4421.81 2241
4422.43 2404
4423.06 2497
4423.69 2333
4424.32 2355
4424.94 2189
4425.57 2223
4426.20 2243
4426.83 2295
4427.45 2332
4428.08 2104
4428.71 2200
4429.34 2197
4429.96 2260
4430.59 2309
4431.22 2079
4431.85 1943
4432.48 2084
4433.10 2227
4433.73 2389
4434.36 2229
4434.99 2284
4435.62 2319
4436.24 2392
4436.87 2402
4437.50 2283
4438.13 2267
4438.76 2345
4439.39 2426
4440.02 2169
4440.64 2117
4441.27 2218
4441.90 2227
4442.53 2053
4443.16 2137
4443.79 2206
4444.42 2251
4445.04 2374
4445.67 2189
4446.30 2163
4446.93 2380
4447.56 2379
4448.19 2264
4448.82 2352
4449.45 2316
4450.08 2439
4450.71 2339
4451.34 2269
4451.97 2283
4452.59 2220
4453.22 2424
4453.85 2195
4454.48 2217
4455.11 2189
4455.74 2218
4456.37 2280
4457.00 2290
4457.63 2297
4458.26 2161
4458.89 2185
4459.52 2230
4460.15 2083
4460.78 2132
4461.41 2029
4462.04 1873
4462.67 2077
4463.30 2065
4463.93 1873
4464.56 1888
4465.19 2018
4465.82 2006
4466.45 2022
4467.08 2013
4467.71 1905
4468.34 2140
4468.97 2113
4469.61 2012
4470.24 2069
4470.87 1968
4471.50 1912
4472.13 2189
4472.76 1961
4473.39 1910
4474.02 1984
4474.65 2024
4475.28 1997
4475.91 1875
4476.54 1956
4477.18 1974
4477.81 2008
4478.44 2034
4479.07 2093
4479.70 2014
4480.33 2311
4480.96 2092
4481.59 2169
4482.23 2219
4482.86 2237
4483.49 2295
4484.12 2303
4484.75 2186
4485.38 2292
4486.02 2389
4486.65 2226
4487.28 2190
4487.91 2103
4488.54 2109
4489.18 2233
4489.81 1996
4490.44 2077
4491.07 2060
4491.70 2049
4492.34 2153
4492.97 2073
4493.60 2104
4494.23 2151
4494.87 1994
4495.50 1909
4496.13 1929
4496.76 2102
4497.40 2072
4498.03 2354
4498.66 2336
4499.29 2377
4499.93 2458
4500.56 2485
4501.19 2325
4501.82 2579
4502.46 2669
4503.09 2506
4503.72 2753
4504.36 2579
4504.99 2576
4505.62 2396
4506.26 2363
4506.89 2417
4507.52 2336
4508.16 2186
4508.79 2123
4509.42 2135
4510.06 2150
4510.69 2266
4511.32 2164
4511.96 2238
4512.59 2286
4513.22 2288
4513.86 2270
4514.49 2178
4515.13 2195
4515.76 2191
4516.39 2220
4517.03 2183
4517.66 2198
4518.30 2097
4518.93 2217
4519.56 2135
4520.20 2085
4520.83 2073
4521.47 2132
4522.10 2153
4522.73 1977
4523.37 2201
4524.00 2312
4524.64 2227
4525.27 2380
4525.91 2444
4526.54 2719
4527.18 2809
4527.81 2936
4528.45 3213
4529.08 3543
4529.72 3659
4530.35 3612
4530.99 3947
4531.62 4335
4532.26 4479
4532.89 4224
4533.53 4074
4534.16 3758
4534.80 3695
4535.43 3434
4536.07 3239
4536.70 2916
4537.34 2768
4537.97 2666
4538.61 2505
4539.24 2404
4539.88 2369
4540.51 2348
4541.15 2195
4541.79 2216
4542.42 2249
4543.06 2326
4543.69 2123
4544.33 2166
4544.96 2112
4545.60 2056
4546.24 2231
4546.87 2104
4547.51 2045
4548.14 2053
4548.78 2085
4549.42 2072
4550.05 2166
4550.69 2054
4551.33 2212
4551.96 2213
4552.60 2177
4553.24 2170
4553.87 2035
4554.51 2087
4555.15 2091
4555.78 2072
4556.42 2153
4557.06 2152
4557.69 2132
4558.33 2111
4558.97 2083
4559.60 2006
4560.24 2026
4560.88 1975
4561.51 2182
4562.15 2071
4562.79 2058
4563.43 2186
4564.06 2204
4564.70 2157
4565.34 2089
4565.97 2045
4566.61 2095
4567.25 2171
4567.89 2195
4568.52 2398
4569.16 2385
4569.80 2245
4570.44 2334
4571.07 2222
4571.71 2153
4572.35 2171
4572.99 2250
4573.63 2144
4574.26 2031
4574.90 1989
4575.54 2076
4576.18 2067
4576.82 2054
4577.45 1952
4578.09 2140
4578.73 1957
4579.37 2065
4580.01 2029
4580.65 2087
4581.28 2322
4581.92 2071
4582.56 1991
4583.20 2249
4583.84 2243
4584.48 2123
4585.12 2137
4585.76 2287
4586.39 2137
4587.03 2032
4587.67 2087
4588.31 2031
4588.95 2058
4589.59 2255
4590.23 2176
4590.87 2373
4591.51 2332
4592.15 2195
4592.78 2210
4593.42 2066
4594.06 2110
4594.70 1986
4595.34 1974
4595.98 1867
4596.62 1879
4597.26 1982
4597.90 2055
4598.54 1968
4599.18 2058
4599.82 2134
4600.46 2236
4601.10 2133
4601.74 2254
4602.38 2407
4603.02 2434
4603.66 2312
4604.30 2284
4604.94 2281
4605.58 2348
4606.22 2341
4606.86 2304
4607.50 2419
4608.14 2212
4608.78 2212
4609.42 2413
4610.06 2398
4610.70 2332
4611.34 2407
4611.98 2176
4612.62 2204
4613.26 2293
4613.90 2213
4614.55 2182
4615.19 1942
4615.83 2224
4616.47 2086
4617.11 2055
4617.75 2016
4618.39 2132
4619.03 2138
4619.67 1962
4620.31 1859
4620.96 2146
4621.60 2170
4622.24 2079
4622.88 2096
4623.52 2045
4624.16 1976
4624.80 2059
4625.44 2137
4626.09 1971
4626.73 2061
4627.37 2030
4628.01 2095
4628.65 1967
4629.29 2178
4629.94 2095
4630.58 1927
4631.22 2000
4631.86 2180
4632.50 2194
4633.15 2103
4633.79 2187
4634.43 2199
4635.07 2179
4635.72 2339
4636.36 2300
4637.00 2592
4637.64 2622
4638.28 2786
4638.93 2660
4639.57 2579
4640.21 2557
4640.85 2562
4641.50 2712
4642.14 2498
4642.78 2316
4643.43 2376
4644.07 2278
4644.71 2139
4645.35 2148
4646.00 2136
4646.64 2107
4647.28 2133
4647.93 2253
4648.57 2220
4649.21 2172
4649.86 2161
4650.50 2212
4651.14 2268
4651.79 2550
4652.43 2650
4653.07 2609
4653.72 2437
4654.36 2332
4655.00 2306
4655.65 2370
4656.29 2147
4656.93 2033
4657.58 2162
4658.22 2103
4658.87 2038
4659.51 2015
4660.15 2022
4660.80 1946
4661.44 1996
4662.09 1958
4662.73 1980
4663.37 1899
4664.02 1899
4664.66 1938
4665.31 1897
4665.95 2088
4666.59 1946
4667.24 1984
4667.88 2016
4668.53 1985
4669.17 1892
4669.82 1848
4670.46 1883
4671.11 1873
4671.75 1896
4672.40 1840
4673.04 1869
4673.69 1873
4674.33 1871
4674.98 1800
4675.62 1968
4676.27 2004
4676.91 2067
4677.56 2047
4678.20 2070
4678.85 2144
4679.49 2037
4680.14 1977
4680.78 2218
4681.43 2194
4682.07 2275
4682.72 2328
4683.36 2348
4684.01 2346
4684.66 2140
4685.30 2137
4685.95 2141
4686.59 2186
4687.24 1996
4687.88 2169
4688.53 2143
4689.18 2076
4689.82 1911
4690.47 1860
4691.11 1948
4691.76 2050
4692.41 1830
4693.05 1862
4693.70 2069
4694.34 2131
4694.99 2125
4695.64 1985
4696.28 2070
4696.93 2185
4697.58 2214
4698.22 2159
4698.87 2164
4699.52 2152
4700.16 2089
4700.81 2092
4701.46 2136
4702.10 2098
4702.75 1933
4703.40 1991
4704.04 1925
4704.69 1922
4705.34 1966
4705.99 2010
4706.63 1956
4707.28 1946
4707.93 1956
4708.57 1796
4709.22 1891
4709.87 1841
4710.52 1968
4711.16 2100
4711.81 1980
4712.46 1954
4713.11 1921
4713.75 2058
4714.40 2157
4715.05 2133
4715.70 2047
4716.35 1976
4716.99 2087
4717.64 1977
4718.29 1940
4718.94 2105
4719.58 2065
4720.23 2040
4720.88 2136
4721.53 2239
4722.18 2133
4722.83 2189
4723.47 2137
4724.12 2318
4724.77 2318
4725.42 2459
4726.07 2383
4726.72 2433
4727.36 2340
4728.01 2245
4728.66 2176
4729.31 2184
4729.96 2080
4730.61 2056
4731.26 2058
4731.91 1991
4732.55 1850
4733.20 1907
4733.85 2000
4734.50 2046
4735.15 1936
4735.80 1930
4736.45 1880
4737.10 1963
4737.75 1984
4738.40 2020
4739.05 2079
4739.70 2130
4740.35 2147
4740.99 2197
4741.64 2082
4742.29 2003
4742.94 2209
4743.59 2266
4744.24 2029
4744.89 2142
4745.54 2226
4746.19 2031
4746.84 1982
4747.49 2007
4748.14 2162
4748.79 2176
4749.44 2202
4750.09 2351
4750.74 2420
4751.39 2554
4752.04 2562
4752.69 2455
4753.34 2373
4753.99 2352
4754.64 2181
4755.29 2348
4755.95 2304
4756.60 2238
4757.25 2118
4757.90 2141
4758.55 2119
4759.20 1971
4759.85 2073
4760.50 2319
4761.15 2129
4761.80 2167
4762.45 2182
4763.10 2321
4763.75 2456
4764.41 2358
4765.06 2526
4765.71 2466
4766.36 2374
4767.01 2678
4767.66 2586
4768.31 2445
4768.97 2455
4769.62 2284
4770.27 2089
4770.92 2038
4771.57 2037
4772.22 2137
4772.87 2161
4773.53 2013
4774.18 1910
4774.83 2042
4775.48 2011
4776.13 2076
4776.79 2205
4777.44 2167
4778.09 2211
4778.74 2201
4779.39 2089
4780.05 2247
4780.70 2257
4781.35 2360
4782.00 2123
4782.65 2157
4783.31 2083
4783.96 2024
4784.61 2105
4785.26 2064
4785.92 1832
4786.57 1983
4787.22 1936
4787.88 2111
4788.53 2030
4789.18 1911
4789.83 2055
4790.49 1957
4791.14 2007
4791.79 1999
4792.45 1842
4793.10 1962
4793.75 2078
4794.40 1957
4795.06 1918
4795.71 1940
4796.36 1910
4797.02 2003
4797.67 1943
4798.32 1989
4798.98 2253
4799.63 1977
4800.29 1870
4800.94 2010
4801.59 1938
4802.25 1989
4802.90 1942
4803.55 1872
4804.21 1764
4804.86 2061
4805.52 1967
4806.17 1964
4806.82 1921
4807.48 1954
4808.13 1948
4808.79 2034
4809.44 1940
4810.09 1963
4810.75 1998
4811.40 1930
4812.06 1965
4812.71 1863
4813.37 1839
4814.02 1931
4814.67 2048
4815.33 1994
4815.98 1967
4816.64 2245
4817.29 2132
4817.95 2019
4818.60 2086
4819.26 2169
4819.91 2237
4820.57 2301
4821.22 2394
4821.88 2485
4822.53 2409
4823.19 2452
4823.84 2555
4824.50 2573
4825.15 2450
4825.81 2472
4826.46 2511
4827.12 2476
4827.77 2479
4828.43 2361
4829.09 2509
4829.74 2303
4830.40 2455
4831.05 2288
4831.71 2433
4832.36 2479
4833.02 2435
4833.68 2463
4834.33 2615
4834.99 2796
4835.64 2839
4836.30 2898
4836.96 2824
4837.61 2765
4838.27 3057
4838.92 2816
4839.58 2861
4840.24 2878
4840.89 2804
4841.55 2737
4842.21 2816
4842.86 2799
4843.52 2709
4844.17 2526
4844.83 2572
4845.49 2623
4846.14 2789
4846.80 2795
4847.46 2919
4848.11 3014
4848.77 2920
4849.43 3291
4850.09 3429
4850.74 3460
4851.40 3489
4852.06 3643
4852.71 3479
4853.37 3428
4854.03 3257
4854.69 3260
4855.34 3094
4856.00 3316
4856.66 3455
4857.31 3524
4857.97 3324
4858.63 3319
4859.29 3513
4859.94 3356
4860.60 3402
4861.26 3096
4861.92 3176
4862.58 2932
4863.23 2790
4863.89 2753
4864.55 2715
4865.21 2985
4865.87 2765
4866.52 2840
4867.18 2790
4867.84 2851
4868.50 2723
4869.16 2728
4869.81 2785
4870.47 2754
4871.13 2821
4871.79 2822
4872.45 2687
4873.11 2600
4873.77 2569
4874.42 2538
4875.08 2523
4875.74 2616
4876.40 2536
4877.06 2655
4877.72 2549
4878.38 2428
4879.03 2594
4879.69 2461
4880.35 2410
4881.01 2305
4881.67 2275
4882.33 2258
4882.99 2273
4883.65 2179
4884.31 2223
4884.97 2196
4885.63 2248
4886.29 2207
4886.95 2382
4887.60 2290
4888.26 2453
4888.92 2550
4889.58 2427
4890.24 2487
4890.90 2544
4891.56 2477
4892.22 2547
4892.88 2566
4893.54 2555
4894.20 2307
4894.86 2172
4895.52 2249
4896.18 2069
4896.84 1983
4897.50 2125
4898.16 2108
4898.82 2098
4899.48 2044
4900.14 1970
4900.80 2056
4901.46 2189
4902.12 2150
4902.79 2195
4903.45 2212
4904.11 2103
4904.77 2023
4905.43 1981
4906.09 1778
4906.75 1924
4907.41 1945
4908.07 1938
4908.73 2180
4909.39 1974
4910.05 2014
4910.71 2115
4911.38 2081
4912.04 2034
4912.70 1999
4913.36 1979
4914.02 1884
4914.68 1826
4915.34 1848
4916.00 1959
4916.67 1756
4917.33 1859
4917.99 2040
4918.65 1828
4919.31 1738
4919.97 1827
4920.64 1721
4921.30 1677
4921.96 1681
4922.62 1872
4923.28 1810
4923.94 1859
4924.61 1792
4925.27 1823
4925.93 1850
4926.59 1868
4927.26 1842
4927.92 1866
4928.58 1900
4929.24 2206
4929.90 2158
4930.57 2167
4931.23 2174
4931.89 2019
4932.55 2042
4933.22 1886
4933.88 1851
4934.54 1927
4935.20 2032
4935.87 2081
4936.53 2120
4937.19 1939
4937.86 1964
4938.52 1895
4939.18 1863
4939.84 1921
4940.51 2054
4941.17 1897
4941.83 1967
4942.50 1893
4943.16 1820
4943.82 1968
4944.49 1995
4945.15 1856
4945.81 1760
4946.48 1800
4947.14 1792
4947.80 1886
4948.47 1847
4949.13 1639
4949.79 1815
4950.46 1758
4951.12 1623
4951.79 1886
4952.45 1746
4953.11 1775
4953.78 1724
4954.44 1625
4955.11 1914
4955.77 1701
4956.43 1769
4957.10 1832
4957.76 1762
4958.43 1769
4959.09 1862
4959.76 1955
4960.42 1981
4961.08 1947
4961.75 1928
4962.41 1964
4963.08 1996
4963.74 1981
4964.41 2077
4965.07 1993
4965.74 2031
4966.40 2093
4967.07 1927
4967.73 1809
4968.40 1707
4969.06 1857
4969.73 1810
4970.39 1823
4971.06 1849
4971.72 1863
4972.39 1845
4973.05 1807
4973.72 2006
4974.38 1904
4975.05 1977
4975.71 1911
4976.38 2079
4977.04 2075
4977.71 1907
4978.37 2008
4979.04 1981
4979.71 2011
4980.37 1859
4981.04 1836
4981.70 1978
4982.37 2088
4983.04 2188
4983.70 1916
4984.37 2014
4985.03 2161
4985.70 2417
4986.37 2442
4987.03 2503
4987.70 2644
4988.36 2883
4989.03 2786
4989.70 2883
4990.36 2907
4991.03 2718
4991.70 2564
4992.36 2594
4993.03 2212
4993.70 2167
4994.36 2233
4995.03 2150
4995.70 1961
4996.36 1894
4997.03 1922
4997.70 1831
4998.36 1775
4999.03 1951
4999.70 1838
5000.36 1825
5001.03 1783
5001.70 1760
5002.37 1787
5003.03 1843
5003.70 1919
5004.37 1939
5005.03 1762
5005.70 1756
5006.37 1858
5007.04 1932
5007.70 1900
5008.37 1895
5009.04 1926
5009.71 1883
5010.38 1881
5011.04 1855
5011.71 1726
5012.38 1657
5013.05 1738
5013.71 1790
5014.38 1769
5015.05 1991
5015.72 1869
5016.39 1825
5017.06 1945
5017.72 2061
5018.39 1985
5019.06 2043
5019.73 2121
5020.40 2248
5021.07 2433
5021.73 2564
5022.40 2450
5023.07 2473
5023.74 2455
5024.41 2315
5025.08 2276
5025.75 2273
5026.41 2171
5027.08 2235
5027.75 2236
5028.42 2145
5029.09 1975
5029.76 1876
5030.43 1907
5031.10 1858
5031.77 1899
5032.44 1813
5033.10 1923
5033.77 1979
5034.44 1936
5035.11 1944
5035.78 1771
5036.45 1715
5037.12 1796
5037.79 1782
5038.46 1928
5039.13 1953
5039.80 1916
5040.47 1859
5041.14 1814
5041.81 1954
5042.48 2033
5043.15 1991
5043.82 2084
5044.49 2155
5045.16 2120
5045.83 2186
5046.50 1983
5047.17 1847
5047.84 2005
5048.51 2026
5049.18 1978
5049.85 1883
5050.52 1779
5051.19 1959
5051.86 2030
5052.53 2055
5053.20 1926
5053.87 2000
5054.54 2000
5055.21 1936
5055.89 1930
5056.56 1949
5057.23 1910
5057.90 1976
5058.57 1873
5059.24 1962
5059.91 1972
5060.58 1876
5061.25 1787
5061.92 1817
5062.60 1748
5063.27 1837
5063.94 1850
5064.61 1799
5065.28 1793
5065.95 1877
5066.62 1755
5067.30 1701
5067.97 1701
5068.64 1668
5069.31 1730
5069.98 1823
5070.65 1736
5071.33 1626
5072.00 1708
5072.67 1812
5073.34 1898
5074.01 1827
5074.68 1750
5075.36 1824
5076.03 1816
5076.70 1793
5077.37 1883
5078.05 1788
5078.72 1831
5079.39 1981
5080.06 1964
5080.73 2027
5081.41 2006
5082.08 1852
5082.75 1889
5083.42 1892
5084.10 1872
5084.77 1940
5085.44 1884
5086.12 1818
5086.79 1816
5087.46 1844
5088.13 1841
5088.81 1958
5089.48 2056
5090.15 2078
5090.83 1995
5091.50 2124
5092.17 2100
5092.85 2054
5093.52 1966
5094.19 1927
5094.87 1940
5095.54 1948
5096.21 1972
5096.89 2007
5097.56 1795
5098.23 1760
5098.91 1834
5099.58 1753
5100.25 1842
5100.93 1834
5101.60 2001
5102.28 2053
5102.95 2151
5103.62 2206
5104.30 2273
5104.97 2036
5105.65 2091
5106.32 2192
5106.99 2148
5107.67 2094
5108.34 2001
5109.02 1882
5109.69 1877
5110.36 1944
5111.04 1822
5111.71 1804
5112.39 1719
5113.06 1622
5113.74 1747
5114.41 1795
5115.09 1818
5115.76 1736
5116.44 1802
5117.11 1860
5117.79 1820
5118.46 1976
5119.14 2027
5119.81 1733
5120.49 1784
5121.16 1880
5121.84 1850
5122.51 1835
5123.19 1786
5123.86 1755
5124.54 1714
5125.21 1838
5125.89 1763
5126.56 1609
5127.24 1629
5127.91 1668
5128.59 1595
5129.27 1794
5129.94 1916
5130.62 1864
5131.29 1842
5131.97 1806
5132.64 1749
5133.32 1798
5134.00 1750
5134.67 1826
5135.35 1802
5136.02 1802
5136.70 1928
5137.38 1841
5138.05 1788
5138.73 1852
5139.40 1885
5140.08 1976
5140.76 1847
5141.43 1771
5142.11 1779
5142.79 1746
5143.46 1656
5144.14 1633
5144.82 1708
5145.49 1754
5146.17 1720
5146.85 1709
5147.52 1733
5148.20 1629
5148.88 1684
5149.55 1645
5150.23 1562
5150.91 1686
5151.59 1878
5152.26 1771
5152.94 1649
5153.62 1628
5154.29 1588
5154.97 1513
5155.65 1623
5156.33 1816
5157.00 1635
5157.68 1580
5158.36 1610
5159.04 1634
5159.71 1696
5160.39 1603
5161.07 1618
5161.75 1759
5162.42 1642
5163.10 1792
5163.78 1902
5164.46 1780
5165.14 1676
5165.81 1689
5166.49 1773
5167.17 1779
5167.85 1697
5168.53 1857
5169.21 1832
5169.88 1798
5170.56 1732
5171.24 1627
5171.92 1577
5172.60 1590
5173.28 1680
5173.95 1611
5174.63 1577
5175.31 1561
5175.99 1558
5176.67 1656
5177.35 1607
5178.03 1667
5178.71 1705
5179.38 1813
5180.06 1756
5180.74 1568
5181.42 1683
5182.10 1761
5182.78 1832
5183.46 1700
5184.14 1701
5184.82 1650
5185.50 1668
5186.18 1495
5186.86 1535
5187.53 1641
5188.21 1637
5188.89 1599
5189.57 1609
5190.25 1690
5190.93 1616
5191.61 1692
5192.29 1652
5192.97 1605
5193.65 1496
5194.33 1622
5195.01 1584
5195.69 1514
5196.37 1495
5197.05 1574
5197.73 1645
5198.41 1620
5199.09 1552
5199.77 1695
5200.45 1650
5201.13 1560
5201.81 1590
5202.49 1563
5203.17 1557
5203.86 1629
5204.54 1694
5205.22 1644
5205.90 1571
5206.58 1622
5207.26 1654
5207.94 1699
5208.62 1670
5209.30 1759
5209.98 1704
5210.66 1634
5211.34 1608
5212.02 1610
5212.71 1610
5213.39 1499
5214.07 1557
5214.75 1687
5215.43 1741
5216.11 1544
5216.79 1513
5217.47 1600
5218.16 1759
5218.84 1646
5219.52 1727
5220.20 1778
5220.88 1678
5221.56 1686
5222.25 1691
5222.93 1736
5223.61 1622
5224.29 1452
5224.97 1476
5225.66 1527
5226.34 1596
5227.02 1583
5227.70 1610
5228.38 1530
5229.07 1466
5229.75 1589
5230.43 1665
5231.11 1712
5231.79 1684
5232.48 1499
5233.16 1678
5233.84 1623
5234.52 1568
5235.21 1638
5235.89 1631
5236.57 1621
5237.26 1724
5237.94 1692
5238.62 1555
5239.30 1737
5239.99 1772
5240.67 1683
5241.35 1731
5242.04 1679
5242.72 1662
5243.40 1709
5244.08 1762
5244.77 1713
5245.45 1704
5246.13 1797
5246.82 1705
5247.50 1761
5248.18 1829
5248.87 1652
5249.55 1778
5250.24 1860
5250.92 1848
5251.60 1751
5252.29 1676
5252.97 1771
5253.65 1592
5254.34 1648
5255.02 1690
5255.71 1707
5256.39 1710
5257.07 1794
5257.76 1671
5258.44 1660
5259.13 1699
5259.81 1763
5260.49 1747
5261.18 1642
5261.86 1671
5262.55 1823
5263.23 1686
5263.92 1690
5264.60 1793
5265.28 1793
5265.97 1794
5266.65 1760
5267.34 1730
5268.02 1571
5268.71 1771
5269.39 1636
5270.08 1695
5270.76 1695
5271.45 1743
5272.13 1615
5272.82 1607
5273.50 1674
5274.19 1666
5274.87 1495
5275.56 1636
5276.24 1720
5276.93 1660
5277.61 1664
5278.30 1740
5278.98 1790
5279.67 1885
5280.36 1753
5281.04 1985
5281.73 1913
5282.41 1909
5283.10 1882
5283.78 1768
5284.47 1815
5285.16 1681
5285.84 1731
5286.53 1697
5287.21 1694
5287.90 1708
5288.59 1622
5289.27 1681
5289.96 1622
5290.64 1746
5291.33 1750
5292.02 1650
5292.70 1630
5293.39 1591
5294.08 1629
5294.76 1685
5295.45 1613
5296.13 1622
5296.82 1509
5297.51 1777
5298.19 1960
5298.88 1850
5299.57 1633
5300.25 1658
5300.94 1698
5301.63 1701
5302.32 1645
5303.00 1693
5303.69 1667
5304.38 1716
5305.06 1728
5305.75 1652
5306.44 1593
5307.13 1693
5307.81 1718
5308.50 1771
5309.19 1832
5309.87 1869
5310.56 1708
5311.25 1756
5311.94 1879
5312.62 1967
5313.31 1861
5314.00 1775
5314.69 1843
5315.38 1810
5316.06 1805
5316.75 1822
5317.44 1829
5318.13 1984
5318.82 2005
5319.50 2086
5320.19 2057
5320.88 2050
5321.57 1863
5322.26 1870
5322.94 1928
5323.63 1852
5324.32 1850
5325.01 1819
5325.70 1849
5326.39 1809
5327.07 1787
5327.76 1678
5328.45 1841
5329.14 1932
5329.83 2100
5330.52 2105
5331.21 2032
5331.90 2086
5332.58 2055
5333.27 2176
5333.96 2218
5334.65 2141
5335.34 2086
5336.03 1908
5336.72 1846
5337.41 1772
5338.10 1728
5338.79 1873
5339.48 1879
5340.17 1998
5340.86 1950
5341.54 1870
5342.23 1973
5342.92 1957
5343.61 2040
5344.30 1940
5344.99 1939
5345.68 1934
5346.37 2009
5347.06 2183
5347.75 2343
5348.44 2457
5349.13 2555
5349.82 2621
5350.51 2852
5351.20 3049
5351.89 3159
5352.58 2799
5353.27 2819
5353.96 2533
5354.65 2379
5355.34 2243
5356.03 2084
5356.72 2144
5357.42 1961
5358.11 1914
5358.80 1839
5359.49 1878
5360.18 1839
5360.87 1825
5361.56 1806
5362.25 1878
5362.94 1790
5363.63 1717
5364.32 1844
5365.01 1826
5365.70 1751
5366.40 1724
5367.09 1736
5367.78 1740
5368.47 1732
5369.16 1750
5369.85 1804
5370.54 1785
5371.23 1816
5371.93 1699
5372.62 1826
5373.31 1702
5374.00 1743
5374.69 1864
5375.38 1860
5376.08 1850
5376.77 2044
5377.46 2081
5378.15 2050
5378.84 2117
5379.53 2216
5380.23 2143
5380.92 2154
5381.61 2193
5382.30 2260
5383.00 2423
5383.69 2100
5384.38 2219
5385.07 2177
5385.76 1943
5386.46 1949
5387.15 1944
5387.84 1872
5388.53 1961
5389.23 1819
5389.92 1923
5390.61 1966
5391.30 1892
5392.00 1807
5392.69 1801
5393.38 1717
5394.08 1822
5394.77 1739
5395.46 1799
5396.15 1708
5396.85 1641
5397.54 1608
5398.23 1604
5398.93 1842
5399.62 1635
5400.31 1588
5401.01 1622
5401.70 1689
5402.39 1707
5403.09 1728
5403.78 1723
5404.47 1624
5405.17 1814
5405.86 1807
5406.56 1795
5407.25 1793
5407.94 1749
5408.64 1765
5409.33 1729
5410.02 1805
5410.72 1750
5411.41 1687
5412.11 1724
5412.80 1833
5413.49 1793
5414.19 1698
5414.88 1663
5415.58 1719
5416.27 1680
5416.97 1703
5417.66 1759
5418.35 1833
5419.05 1763
5419.74 1608
5420.44 1684
5421.13 1861
5421.83 1866
5422.52 1751
5423.22 1837
5423.91 1824
5424.61 1738
5425.30 1583
5426.00 1793
5426.69 1837
5427.39 1711
5428.08 1683
5428.78 1672
5429.47 1664
5430.17 1723
5430.86 1709
5431.56 1732
5432.25 1884
5432.95 1797
5433.64 1809
5434.34 1936
5435.03 1901
5435.73 1888
5436.43 1749
5437.12 1826
5437.82 1782
5438.51 1831
5439.21 1830
5439.90 1780
5440.60 2007
5441.30 2084
5441.99 1950
5442.69 2139
5443.38 2106
5444.08 2318
5444.78 2473
5445.47 2579
5446.17 2664
5446.86 2779
5447.56 2971
5448.26 3144
5448.95 3157
5449.65 3061
5450.35 3029
5451.04 2783
5451.74 2626
5452.44 2430
5453.13 2242
5453.83 2097
5454.53 2005
5455.22 2099
5455.92 2011
5456.62 2045
5457.31 1937
5458.01 1858
5458.71 1883
5459.40 1981
5460.10 1887
5460.80 2150
5461.50 2169
5462.19 2199
5462.89 2346
5463.59 2315
5464.29 2445
5464.98 2377
5465.68 2186
5466.38 2170
5467.08 2137
5467.77 2109
5468.47 2173
5469.17 2070
5469.87 1966
5470.56 2009
5471.26 2128
5471.96 1933
5472.66 2063
5473.36 2062
5474.05 1943
5474.75 1978
5475.45 2026
5476.15 2210
5476.85 2231
5477.54 2123
5478.24 2326
5478.94 2525
5479.64 2401
5480.34 2476
5481.04 2603
5481.73 2802
5482.43 2676
5483.13 2497
5483.83 2489
5484.53 2429
5485.23 2320
5485.93 2186
5486.62 2188
5487.32 2177
5488.02 2188
5488.72 2328
5489.42 2368
5490.12 2280
5490.82 2181
5491.52 2221
5492.22 2263
5492.92 2243
5493.62 2081
5494.31 2205
5495.01 2365
5495.71 2346
5496.41 2327
5497.11 2512
5497.81 2786
5498.51 2928
5499.21 3017
5499.91 3214
5500.61 3434
5501.31 3380
5502.01 3488
5502.71 3206
5503.41 3215
5504.11 3032
5504.81 2901
5505.51 2686
5506.21 2647
5506.91 2477
5507.61 2376
5508.31 2353
5509.01 2407
5509.71 2274
5510.41 2307
5511.11 2188
5511.81 2107
5512.51 2208
5513.21 2212
5513.91 2243
5514.61 2174
5515.31 2219
5516.01 2305
5516.72 2039
5517.42 2127
5518.12 2137
5518.82 2017
5519.52 1969
5520.22 2006
5520.92 1967
5521.62 2011
5522.32 1983
5523.02 1877
5523.73 1989
5524.43 1926
5525.13 1872
5525.83 1839
5526.53 1843
5527.23 1894
5527.93 1784
5528.63 1814
5529.34 1745
5530.04 1751
5530.74 1961
5531.44 1722
5532.14 1670
5532.84 1761
5533.55 1806
5534.25 1856
5534.95 1784
5535.65 1846
5536.35 1723
5537.06 1859
5537.76 1801
5538.46 1782
5539.16 1750
5539.86 1749
5540.57 1857
5541.27 1808
5541.97 1643
5542.67 1667
5543.38 1542
5544.08 1711
5544.78 1830
5545.48 1781
5546.19 1823
5546.89 1785
5547.59 1931
5548.29 1743
5549.00 1655
5549.70 1720
5550.40 1705
5551.11 1671
5551.81 1688
5552.51 1662
5553.21 1720
5553.92 1643
5554.62 1672
5555.32 1623
5556.03 1528
5556.73 1579
5557.43 1563
5558.14 1608
5558.84 1649
5559.54 1641
5560.25 1658
5560.95 1605
5561.65 1568
5562.36 1589
5563.06 1756
5563.77 1635
5564.47 1583
5565.17 1590
5565.88 1712
5566.58 1693
5567.28 1518
5567.99 1606
5568.69 1737
5569.40 1623
5570.10 1534
5570.80 1538
5571.51 1570
5572.21 1529
5572.92 1525
5573.62 1640
5574.33 1716
5575.03 1665
5575.73 1596
5576.44 1557
5577.14 1771
5577.85 1752
5578.55 1723
5579.26 1625
5579.96 1589
5580.67 1488
5581.37 1550
5582.08 1527
5582.78 1522
5583.49 1609
5584.19 1511
5584.90 1621
5585.60 1632
5586.31 1627
5587.01 1688
5587.72 1577
5588.42 1576
5589.13 1526
5589.83 1639
5590.54 1509
5591.24 1626
5591.95 1568
5592.66 1624
5593.36 1630
5594.07 1620
5594.77 1457
5595.48 1447
5596.18 1532
5596.89 1503
5597.60 1494
5598.30 1470
5599.01 1401
5599.71 1534
5600.42 1452
5601.13 1444
5601.83 1400
5602.54 1329
5603.24 1354
5603.95 1339
5604.66 1462
5605.36 1535
5606.07 1480
5606.78 1543
5607.48 1487
5608.19 1530
5608.89 1524
5609.60 1536
5610.31 1466
5611.01 1490
5611.72 1494
5612.43 1635
5613.14 1465
5613.84 1520
5614.55 1610
5615.26 1544
5615.96 1599
5616.67 1519
5617.38 1595
5618.08 1646
5618.79 1479
5619.50 1318
5620.21 1447
5620.91 1458
5621.62 1566
5622.33 1540
5623.04 1579
5623.74 1461
5624.45 1571
5625.16 1726
5625.87 1543
5626.57 1409
5627.28 1438
5627.99 1533
5628.70 1660
5629.40 1662
5630.11 1496
5630.82 1632
5631.53 1467
5632.24 1524
5632.94 1610
5633.65 1620
5634.36 1680
5635.07 1629
5635.78 1552
5636.49 1600
5637.19 1638
5637.90 1565
5638.61 1450
5639.32 1547
5640.03 1601
5640.74 1614
5641.44 1655
5642.15 1544
5642.86 1661
5643.57 1745
5644.28 1717
5644.99 1709
5645.70 1636
5646.41 1660
5647.12 1543
5647.82 1536
5648.53 1498
5649.24 1619
5649.95 1703
5650.66 1635
5651.37 1637
5652.08 1693
5652.79 1723
5653.50 1775
5654.21 1753
5654.92 1707
5655.63 1715
5656.34 1843
5657.05 1894
5657.76 1873
5658.46 1784
5659.17 1793
5659.88 1708
5660.59 1688
5661.30 1738
5662.01 1702
5662.72 1678
5663.43 1701
5664.14 1775
5664.85 1681
5665.56 1705
5666.27 1677
5666.98 1739
5667.69 1613
5668.40 1714
5669.12 1829
5669.83 1818
5670.54 1771
5671.25 1698
5671.96 1817
5672.67 1669
5673.38 1848
5674.09 1717
5674.80 1686
5675.51 1645
5676.22 1670
5676.93 1647
5677.64 1490
5678.35 1574
5679.06 1471
5679.78 1596
5680.49 1573
5681.20 1500
5681.91 1422
5682.62 1450
5683.33 1562
5684.04 1646
5684.75 1553
5685.47 1463
5686.18 1624
5686.89 1475
5687.60 1527
5688.31 1579
5689.02 1523
5689.73 1478
5690.45 1592
5691.16 1525
5691.87 1606
5692.58 1545
5693.29 1547
5694.01 1551
5694.72 1604
5695.43 1393
5696.14 1395
5696.85 1430
5697.57 1399
5698.28 1505
5698.99 1523
5699.70 1494
5700.41 1473
5701.13 1435
5701.84 1479
5702.55 1474
5703.26 1518
5703.98 1555
5704.69 1555
5705.40 1506
5706.11 1487
5706.83 1463
5707.54 1565
5708.25 1705
5708.97 1550
5709.68 1532
5710.39 1539
5711.10 1505
5711.82 1448
5712.53 1378
5713.24 1462
5713.96 1419
5714.67 1439
5715.38 1464
5716.10 1401
5716.81 1396
5717.52 1599
5718.24 1630
5718.95 1636
5719.66 1504
5720.38 1557
5721.09 1555
5721.80 1596
5722.52 1558
5723.23 1469
5723.95 1664
5724.66 1665
5725.37 1756
5726.09 1717
5726.80 1724
5727.52 1688
5728.23 1843
5728.94 1776
5729.66 1676
5730.37 1719
5731.09 1721
5731.80 1690
5732.51 1768
5733.23 1740
5733.94 1658
5734.66 1553
5735.37 1709
5736.09 1668
5736.80 1688
5737.52 1650
5738.23 1639
5738.95 1664
5739.66 1622
5740.38 1651
5741.09 1583
5741.81 1586
5742.52 1693
5743.24 1589
5743.95 1670
5744.67 1706
5745.38 1732
5746.10 1694
5746.81 1769
5747.53 1731
5748.24 1846
5748.96 1813
5749.67 1766
5750.39 1763
5751.10 1819
5751.82 1902
5752.53 1863
5753.25 1872
5753.97 1997
5754.68 2000
5755.40 1949
5756.11 1914
5756.83 2035
5757.54 1855
5758.26 1880
5758.98 1956
5759.69 1817
5760.41 1904
5761.12 1790
5761.84 1976
5762.56 1956
5763.27 2071
5763.99 2101
5764.71 2023
5765.42 1926
5766.14 1884
5766.85 1953
5767.57 2012
5768.29 2016
5769.00 1925
5769.72 2058
5770.44 1997
5771.15 1860
5771.87 1996
5772.59 2023
5773.30 2029
5774.02 2163
5774.74 1991
5775.46 1992
5776.17 2274
5776.89 2204
5777.61 2020
5778.32 1975
5779.04 2195
5779.76 2109
5780.48 2120
5781.19 2090
5781.91 2118
5782.63 2131
5783.35 2147
5784.06 2208
5784.78 1963
5785.50 2074
5786.22 1912
5786.93 1974
5787.65 2053
5788.37 1926
5789.09 2065
5789.80 2227
5790.52 2238
5791.24 2192
5791.96 2176
5792.68 2311
5793.39 2248
5794.11 2316
5794.83 2346
5795.55 2713
5796.27 2906
5796.99 3075
5797.70 3415
5798.42 3621
5799.14 3808
5799.86 4005
5800.58 4414
5801.30 4254
5802.02 3998
5802.73 3813
5803.45 3720
5804.17 3576
5804.89 3082
5805.61 3076
5806.33 2946
5807.05 2908
5807.77 2804
5808.49 2968
5809.20 2815
5809.92 2802
5810.64 2983
5811.36 3024
5812.08 3150
5812.80 3360
5813.52 3563
5814.24 4400
5814.96 4796
5815.68 5307
5816.40 6214
5817.12 6386
5817.84 6603
5818.56 6627
5819.28 6493
5820.00 5941
5820.72 5272
5821.44 4408
5822.16 3901
5822.88 3595
5823.60 3225
5824.32 3206
5825.04 3222
5825.76 3237
5826.48 2972
5827.20 2987
5827.92 3024
5828.64 2978
5829.36 2990
5830.08 3075
5830.80 3071
5831.52 2970
5832.24 3110
5832.96 2958
5833.68 3014
5834.40 2817
5835.12 2860
5835.84 2899
5836.56 2820
5837.28 2810
5838.00 2935
5838.73 2713
5839.45 2586
5840.17 2605
5840.89 2553
5841.61 2370
5842.33 2223
5843.05 2234
5843.77 2315
5844.49 2328
5845.22 2221
5845.94 2218
5846.66 2211
5847.38 2032
5848.10 2223
5848.82 2171
5849.54 2148
5850.27 2072
5850.99 2240
5851.71 2042
5852.43 2009
5853.15 1952
5853.88 2069
5854.60 2125
5855.32 2129
5856.04 2279
5856.76 2266
5857.49 2244
5858.21 2210
5858.93 2165
5859.65 2245
5860.37 2032
5861.10 2104
5861.82 1960
5862.54 2008
5863.26 1920
5863.99 1936
5864.71 1904
5865.43 1913
5866.15 1825
5866.88 1905
5867.60 1911
5868.32 2022
5869.04 1961
5869.77 1994
5870.49 1943
5871.21 2042
5871.94 2039
5872.66 1899
5873.38 2013
5874.11 1999
5874.83 2018
5875.55 1937
5876.27 1904
5877.00 2006
5877.72 2109
5878.44 1966
5879.17 1953
5879.89 1921
5880.62 1952
5881.34 2130
5882.06 2075
5882.79 1825
5883.51 1791
5884.23 1907
5884.96 1979
5885.68 1928
5886.40 2036
5887.13 1987
5887.85 2064
5888.58 1825
5889.30 1954
5890.02 1914
5890.75 1895
5891.47 1826
5892.20 1912
5892.92 1778
5893.65 1801
5894.37 1915
5895.09 1859
5895.82 1941
5896.54 1932
5897.27 1867
5897.99 1975
5898.72 1930
5899.44 1985
5900.17 1911
5900.89 1932
5901.62 1978
5902.34 1991
5903.07 2171
5903.79 1970
5904.52 1937
5905.24 1979
5905.97 1924
5906.69 1904
5907.42 1891
5908.14 1894
5908.87 1941
5909.59 2054
5910.32 2062
5911.04 2087
5911.77 1953
5912.49 2009
5913.22 1989
5913.94 1973
5914.67 1941
5915.40 2033
5916.12 2182
5916.85 2093
5917.57 2076
5918.30 2034
5919.02 1958
5919.75 2036
5920.48 2065
5921.20 1946
5921.93 1936
5922.65 2077
5923.38 2166
5924.11 2117
5924.83 2087
5925.56 1977
5926.29 2117
5927.01 2135
5927.74 2054
5928.47 2176
5929.19 2183
5929.92 2191
5930.64 2188
5931.37 2189
5932.10 2169
5932.82 2299
5933.55 2229
5934.28 2417
5935.01 2337
5935.73 2354
5936.46 2587
5937.19 2384
5937.91 2290
5938.64 2364
5939.37 2367
5940.09 2313
5940.82 2517
5941.55 2474
5942.28 2526
5943.00 2613
5943.73 2690
5944.46 2605
5945.19 2590
5945.91 2713
5946.64 2710
5947.37 2730
5948.10 2679
5948.82 2764
5949.55 2984
5950.28 2968
5951.01 2883
5951.73 3017
5952.46 3131
5953.19 2880
5953.92 3158
5954.65 3321
5955.38 3121
5956.10 3206
5956.83 3256
5957.56 3350
5958.29 3308
5959.02 3207
5959.74 3234
5960.47 3188
5961.20 3305
5961.93 3498
5962.66 3475
5963.39 3523
5964.12 3598
5964.84 3919
5965.57 4019
5966.30 4291
5967.03 4505
5967.76 4514
5968.49 4526
5969.22 4381
5969.95 4186
5970.68 3982
5971.40 4147
5972.13 4260
5972.86 4035
5973.59 3873
5974.32 3896
5975.05 3858
5975.78 3829
5976.51 3948
5977.24 4000
5977.97 3941
5978.70 4321
5979.43 4426
5980.16 4393
5980.89 4647
5981.62 4691
5982.35 4673
5983.08 4682
5983.81 4770
5984.54 4664
5985.27 4593
5986.00 4747
5986.73 4657
5987.46 4711
5988.19 4877
5988.92 4842
5989.65 4886
5990.38 4888
5991.11 4878
5991.84 4759
5992.57 5040
5993.30 4984
5994.03 4927
5994.76 5038
5995.49 5411
5996.22 5314
5996.95 5279
5997.68 5437
5998.41 5529
5999.14 5585
5999.87 5365
6000.60 5316
6001.34 5536
6002.07 5169
6002.80 5187
6003.53 5186
6004.26 5210
6004.99 5078
6005.72 5236
6006.45 5272
6007.18 5506
6007.92 6074
6008.65 6797
6009.38 8178
6010.11 9262
6010.84 10634
6011.57 12048
6012.30 13697
6013.04 14849
6013.77 15251
6014.50 15783
6015.23 15481
6015.96 14617
6016.69 13366
6017.43 12027
6018.16 10601
6018.89 8969
6019.62 7676
6020.35 6787
6021.09 6071
6021.82 5231
6022.55 4914
6023.28 4604
6024.02 4226
6024.75 4134
6025.48 3951
6026.21 3784
6026.94 3744
6027.68 3826
6028.41 3887
6029.14 3878
6029.88 3747
6030.61 3687
6031.34 3591
6032.07 3475
6032.81 3459
6033.54 3477
6034.27 3512
6035.01 3239
6035.74 3302
6036.47 3355
6037.20 3507
6037.94 3630
6038.67 3638
6039.40 3495
6040.14 3556
6040.87 3631
6041.60 3798
6042.34 3944
6043.07 3843
6043.80 3768
6044.54 3922
6045.27 4059
6046.00 4012
6046.74 4082
6047.47 4023
6048.21 4257
6048.94 4098
6049.67 4488
6050.41 4712
6051.14 4931
6051.88 4968
6052.61 5168
6053.34 5461
6054.08 5406
6054.81 5167
6055.55 4944
6056.28 4804
6057.01 4453
6057.75 4294
6058.48 4323
6059.22 4115
6059.95 4066
6060.69 4060
6061.42 4005
6062.16 4086
6062.89 4040
6063.63 4021
6064.36 3904
6065.09 3806
6065.83 3851
6066.56 3779
6067.30 3742
6068.03 3851
6068.77 3695
6069.50 3481
6070.24 3586
6070.97 3363
6071.71 3278
6072.45 3404
6073.18 3416
6073.92 3366
6074.65 3311
6075.39 3298
6076.12 3355
6076.86 3269
6077.59 3351
6078.33 3326
6079.06 3237
6079.80 3232
6080.54 3139
6081.27 3041
6082.01 3056
6082.74 2897
6083.48 2926
6084.21 2947
6084.95 3004
6085.69 3101
6086.42 3106
6087.16 2913
6087.90 2801
6088.63 3070
6089.37 3184
6090.10 3213
6090.84 3041
6091.58 2989
6092.31 3057
6093.05 3020
6093.79 2992
6094.52 2979
6095.26 2855
6096.00 2735
6096.73 2778
6097.47 2735
6098.21 2797
6098.94 2659
6099.68 2724
6100.42 2643
6101.15 2725
6101.89 2741
6102.63 2597
6103.37 2611
6104.10 2559
6104.84 2693
6105.58 2535
6106.31 2685
6107.05 2587
6107.79 2609
6108.53 2612
6109.26 2535
6110.00 2645
6110.74 2634
6111.48 2714
6112.21 2791
6112.95 2720
6113.69 2637
6114.43 2583
6115.17 2598
6115.90 2787
6116.64 2738
6117.38 2674
6118.12 2784
6118.85 2759
6119.59 2808
6120.33 2968
6121.07 2937
6121.81 2905
6122.55 3051
6123.28 2987
6124.02 2810
6124.76 2927
6125.50 2869
6126.24 3017
6126.98 3003
6127.71 2991
6128.45 2996
6129.19 2943
6129.93 3045
6130.67 3048
6131.41 2954
6132.15 2924
6132.89 2891
6133.63 2942
6134.36 3046
6135.10 3033
6135.84 2967
6136.58 2924
6137.32 2945
6138.06 3083
6138.80 3112
6139.54 3246
6140.28 3097
6141.02 3036
6141.76 3055
6142.50 3203
6143.24 3063
6143.97 3188
6144.71 3014
6145.45 3173
6146.19 3025
6146.93 3118
6147.67 3199
6148.41 3362
6149.15 3405
6149.89 3162
6150.63 3129
6151.37 3347
6152.11 3541
6152.85 3382
6153.59 3348
6154.33 3427
6155.07 3457
6155.81 3443
6156.55 3511
6157.29 3638
6158.03 3700
6158.78 3526
6159.52 3678
6160.26 3687
6161.00 3753
6161.74 3725
6162.48 3875
6163.22 4027
6163.96 4225
6164.70 4564
6165.44 4604
6166.18 4918
6166.92 5068
6167.66 5185
6168.41 5169
6169.15 5257
6169.89 4914
6170.63 4790
6171.37 4671
6172.11 4487
6172.85 4529
6173.59 4641
6174.34 4590
6175.08 4712
6175.82 4319
6176.56 4257
6177.30 4496
6178.04 4502
6178.78 4509
6179.53 4542
6180.27 4536
6181.01 4615
6181.75 4585
6182.49 4606
6183.24 4760
6183.98 4664
6184.72 4647
6185.46 4722
6186.20 4700
6186.95 4813
6187.69 4921
6188.43 4805
6189.17 4751
6189.91 5150
6190.66 5407
6191.40 5613
6192.14 5795
6192.88 5693
6193.63 5785
6194.37 5936
6195.11 6306
6195.85 6271
6196.60 6087
6197.34 5997
6198.08 5957
6198.83 6005
6199.57 5912
6200.31 6000
6201.05 6011
6201.80 6460
6202.54 6295
6203.28 6931
6204.03 8160
6204.77 9965
6205.51 11832
6206.26 14704
6207.00 17296
6207.74 19767
6208.49 21694
6209.23 23303
6209.97 23917
6210.72 23291
6211.46 22489
6212.21 21352
6212.95 19142
6213.69 16799
6214.44 14198
6215.18 11628
6215.92 9692
6216.67 8404
6217.41 6987
6218.16 6405
6218.90 5898
6219.64 5538
6220.39 5351
6221.13 5272
6221.88 5432
6222.62 5504
6223.37 5475
6224.11 5533
6224.85 5567
6225.60 5472
6226.34 5412
6227.09 5093
6227.83 4727
6228.58 4460
6229.32 4183
6230.07 3894
6230.81 3759
6231.56 3468
6232.30 3605
6233.05 3692
6233.79 3595
6234.54 3574
6235.28 3646
6236.03 3607
6236.77 3590
6237.52 3667
6238.26 3839
6239.01 3755
6239.75 3968
6240.50 3900
6241.24 3737
6241.99 3924
6242.73 3970
6243.48 4052
6244.22 4327
6244.97 4558
6245.72 4626
6246.46 5096
6247.21 5290
6247.95 5239
6248.70 5305
6249.45 5436
6250.19 5462
6250.94 5108
6251.68 4768
6252.43 4633
6253.18 4650
6253.92 4485
6254.67 4359
6255.41 4424
6256.16 4196
6256.91 4234
6257.65 4264
6258.40 4147
6259.15 4118
6259.89 4219
6260.64 4205
6261.39 4020
6262.13 4065
6262.88 4095
6263.63 3915
6264.37 3800
6265.12 3819
6265.87 3745
6266.61 3786
6267.36 3727
6268.11 3713
6268.85 3800
6269.60 3915
6270.35 3760
6271.10 3717
6271.84 3591
6272.59 3611
6273.34 3564
6274.08 3615
6274.83 3581
6275.58 3691
6276.33 3804
6277.07 3756
6277.82 3866
6278.57 3587
6279.32 3489
6280.07 3506
6280.81 3561
6281.56 3356
6282.31 3407
6283.06 3347
6283.80 3483
6284.55 3456
6285.30 3561
6286.05 3475
6286.80 3523
6287.54 3666
6288.29 3729
6289.04 3612
6289.79 3796
6290.54 3535
6291.29 3404
6292.03 3347
6292.78 3485
6293.53 3066
6294.28 2977
6295.03 2957
6295.78 3151
6296.53 3012
6297.28 2943
6298.02 3043
6298.77 3033
6299.52 2815
6300.27 2793
6301.02 2789
6301.77 2876
6302.52 2719
6303.27 2899
6304.02 3038
6304.77 2920
6305.51 2778
6306.26 2996
6307.01 3003
6307.76 3061
6308.51 3083
6309.26 3063
6310.01 3083
6310.76 3235
6311.51 3040
6312.26 3071
6313.01 2996
6313.76 3199
6314.51 3019
6315.26 3155
6316.01 3021
6316.76 3085
6317.51 3137
6318.26 3008
6319.01 3118
6319.76 3175
6320.51 3086
6321.26 3078
6322.01 2939
6322.76 2948
6323.51 2843
6324.26 2737
6325.01 2603
6325.76 2687
6326.51 2654
6327.26 2804
6328.01 2594
6328.76 2601
6329.51 2557
6330.26 2735
6331.02 2607
6331.77 2490
6332.52 2652
6333.27 2565
6334.02 2570
6334.77 2588
6335.52 2691
6336.27 2614
6337.02 2574
6337.77 2388
6338.53 2394
6339.28 2489
6340.03 2462
6340.78 2349
6341.53 2507
6342.28 2528
6343.03 2354
6343.78 2393
6344.54 2460
6345.29 2350
6346.04 2363
6346.79 2506
6347.54 2641
6348.29 2801
6349.05 2612
6349.80 2425
6350.55 2441
6351.30 2599
6352.05 2746
6352.81 2891
6353.56 2925
6354.31 2818
6355.06 2853
6355.82 2876
6356.57 2722
6357.32 2595
6358.07 2610
6358.82 2591
6359.58 2520
6360.33 2444
6361.08 2509
6361.83 2515
6362.59 2540
6363.34 2362
6364.09 2344
6364.85 2351
6365.60 2487
6366.35 2488
6367.10 2420
6367.86 2333
6368.61 2311
6369.36 2410
6370.12 2455
6370.87 2516
6371.62 2361
6372.38 2299
6373.13 2373
6373.88 2358
6374.64 2427
6375.39 2386
6376.14 2341
6376.90 2210
6377.65 2342
6378.40 2222
6379.16 2315
6379.91 2487
6380.66 2451
6381.42 2558
6382.17 2424
6382.92 2349
6383.68 2449
6384.43 2408
6385.19 2329
6385.94 2275
6386.69 2271
6387.45 2249
6388.20 2291
6388.96 2274
6389.71 2350
6390.47 2339
6391.22 2203
6391.97 2226
6392.73 2280
6393.48 2290
6394.24 2216
6394.99 2179
6395.75 2275
6396.50 2319
6397.26 2202
6398.01 2009
6398.77 2087
6399.52 2207
6400.28 2229
6401.03 2224
6401.79 2034
6402.54 1913
6403.30 2018
6404.05 2092
6404.81 2097
6405.56 2193
6406.32 2142
6407.07 2161
6407.83 2231
6408.58 2204
6409.34 2189
6410.09 2174
6410.85 2154
6411.60 2176
6412.36 2237
6413.11 2129
6413.87 2197
6414.63 2181
6415.38 2125
6416.14 2117
6416.89 2201
6417.65 2133
6418.41 2344
6419.16 2327
6419.92 2237
6420.67 2296
6421.43 2389
6422.19 2398
6422.94 2513
6423.70 2491
6424.45 2429
6425.21 2467
6425.97 2407
6426.72 2498
6427.48 2412
6428.24 2232
6428.99 2188
6429.75 2151
6430.51 2300
6431.26 2270
6432.02 2242
6432.78 2183
6433.53 2143
6434.29 2253
6435.05 2319
6435.80 2301
6436.56 2235
6437.32 2200
6438.08 2267
6438.83 2276
6439.59 2239
6440.35 2234
6441.10 2202
6441.86 2229
6442.62 2249
6443.38 2183
6444.13 2113
6444.89 2199
6445.65 2149
6446.41 2087
6447.16 2205
6447.92 2176
6448.68 2214
6449.44 2297
6450.19 2171
6450.95 2306
6451.71 2186
6452.47 2303
6453.23 2298
6453.98 2252
6454.74 2335
6455.50 2341
6456.26 2423
6457.02 2407
6457.78 2489
6458.53 2346
6459.29 2413
6460.05 2344
6460.81 2414
6461.57 2498
6462.33 2333
6463.08 2375
6463.84 2445
6464.60 2453
6465.36 2517
6466.12 2556
6466.88 2495
6467.64 2572
6468.40 2379
6469.15 2454
6469.91 2392
6470.67 2472
6471.43 2793
6472.19 2749
6472.95 2556
6473.71 2596
6474.47 2697
6475.23 2788
6475.99 2653
6476.75 2880
6477.51 2742
6478.26 2678
6479.02 2724
6479.78 2788
6480.54 2855
6481.30 2836
6482.06 2905
6482.82 2849
6483.58 2833
6484.34 2909
6485.10 2867
6485.86 2987
6486.62 3123
6487.38 2871
6488.14 2999
6488.90 3233
6489.66 3092
6490.42 3290
6491.18 3357
6491.94 3441
6492.70 3680
6493.46 3827
6494.22 3835
6494.98 3803
6495.74 3745
6496.51 3742
6497.27 3801
6498.03 3659
6498.79 3759
6499.55 3737
6500.31 3857
6501.07 3752
6501.83 3869
6502.59 3884
6503.35 3935
6504.11 4066
6504.87 3985
6505.64 4021
6506.40 4058
6507.16 4376
6507.92 4474
6508.68 4469
6509.44 4589
6510.20 4565
6510.96 4657
6511.73 4662
6512.49 4589
6513.25 4535
6514.01 4427
6514.77 4473
6515.53 4500
6516.29 4583
6517.06 4665
6517.82 4745
6518.58 4830
6519.34 5070
6520.10 5317
6520.87 5312
6521.63 5297
6522.39 5517
6523.15 5568
6523.91 5955
6524.68 6268
6525.44 6532
6526.20 6708
6526.96 6818
6527.73 6900
6528.49 7353
6529.25 7332
6530.01 7390
6530.78 7603
6531.54 7998
6532.30 8773
6533.06 10236
6533.83 12237
6534.59 14746
6535.35 17247
6536.11 19418
6536.88 20550
6537.64 20921
6538.40 20405
6539.17 18777
6539.93 16749
6540.69 14470
6541.46 11916
6542.22 9879
6542.98 8126
6543.74 6829
6544.51 6089
6545.27 5415
6546.04 4849
6546.80 4553
6547.56 4418
6548.33 4218
6549.09 4083
6549.85 4094
6550.62 4151
6551.38 4103
6552.14 3883
6552.91 3992
6553.67 3927
6554.44 3917
6555.20 3589
6555.96 3699
6556.73 3568
6557.49 3442
6558.26 3397
6559.02 3382
6559.78 3684
6560.55 3641
6561.31 3870
6562.08 4057
6562.84 3856
6563.61 4101
6564.37 4189
6565.14 4022
6565.90 4295
6566.66 4270
6567.43 4046
6568.19 4083
6568.96 3891
6569.72 4078
6570.49 4249
6571.25 4144
6572.02 4290
6572.78 4334
6573.55 4628
6574.31 4815
6575.08 5205
6575.84 5326
6576.61 5259
6577.37 5285
6578.14 5111
6578.90 5067
6579.67 4929
6580.44 4758
6581.20 4480
6581.97 4479
6582.73 4568
6583.50 4455
6584.26 4283
6585.03 4555
6585.79 4473
6586.56 4427
6587.33 4630
6588.09 4493
6588.86 4494
6589.62 4693
6590.39 4920
6591.16 5182
6591.92 5542
6592.69 5826
6593.45 6068
6594.22 6256
6594.99 6662
6595.75 6663
6596.52 6608
6597.29 6343
6598.05 6123
6598.82 5639
6599.59 5240
6600.35 4894
6601.12 4681
6601.89 4467
6602.65 4097
6603.42 3916
6604.19 3969
6604.95 3834
6605.72 3806
6606.49 3671
6607.25 3803
6608.02 3768
6608.79 3799
6609.55 3703
6610.32 3611
6611.09 3946
6611.86 3864
6612.62 3729
6613.39 3667
6614.16 3645
6614.93 3482
6615.69 3355
6616.46 3320
6617.23 3315
6618.00 3331
6618.76 3308
6619.53 3289
6620.30 3293
6621.07 3237
6621.83 3280
6622.60 3367
6623.37 3160
6624.14 3222
6624.91 3082
6625.67 3217
6626.44 3205
6627.21 3063
6627.98 3024
6628.75 3154
6629.52 3260
6630.28 3231
6631.05 3420
6631.82 3481
6632.59 3535
6633.36 3708
6634.13 4086
6634.90 4182
6635.66 4127
6636.43 4215
6637.20 4051
6637.97 3834
6638.74 3729
6639.51 3613
6640.28 3312
6641.05 3117
6641.81 3064
6642.58 3039
6643.35 2969
6644.12 2958
6644.89 2999
6645.66 3058
6646.43 3064
6647.20 3030
6647.97 3019
6648.74 3102
6649.51 2919
6650.28 3208
6651.05 3200
6651.82 3185
6652.59 3101
6653.35 3283
6654.12 3113
6654.89 3038
6655.66 3092
6656.43 3013
6657.20 3113
6657.97 3227
6658.74 3148
6659.51 3056
6660.28 3101
6661.05 3361
6661.82 3337
6662.59 3448
6663.36 3643
6664.13 3815
6664.91 3887
6665.68 3872
6666.45 4006
6667.22 3927
6667.99 3837
6668.76 3395
6669.53 3414
6670.30 3333
6671.07 3094
6671.84 3136
6672.61 3024
6673.38 2878
6674.15 2975
6674.92 2883
6675.69 2905
6676.47 2914
6677.24 2864
6678.01 2837
6678.78 2759
6679.55 2767
6680.32 2824
6681.09 2866
6681.86 3005
6682.64 3129
6683.41 3136
6684.18 3308
6684.95 3308
6685.72 3278
6686.49 3296
6687.26 3206
6688.04 2950
6688.81 2956
6689.58 2905
6690.35 2918
6691.12 2787
6691.90 2781
6692.67 2672
6693.44 2601
6694.21 2428
6694.98 2348
6695.76 2467
6696.53 2442
6697.30 2607
6698.07 2480
6698.84 2477
6699.62 2471
6700.39 2499
6701.16 2495
6701.93 2643
6702.71 2615
6703.48 2608
6704.25 2564
6705.02 2621
6705.80 2611
6706.57 2491
6707.34 2402
6708.12 2431
6708.89 2439
6709.66 2452
6710.43 2565
6711.21 2530
6711.98 2455
6712.75 2296
6713.53 2370
6714.30 2353
6715.07 2377
6715.85 2404
6716.62 2301
6717.39 2250
6718.17 2377
6718.94 2241
6719.71 2268
6720.49 2310
6721.26 2175
6722.03 2113
6722.81 2245
6723.58 2111
6724.36 2080
6725.13 2135
6725.90 2156
6726.68 2161
6727.45 2140
6728.23 2128
6729.00 2278
6729.77 2286
6730.55 2295
6731.32 2048
6732.10 2215
6732.87 2180
6733.64 2124
6734.42 2135
6735.19 2228
6735.97 2252
6736.74 2256
6737.52 2414
6738.29 2254
6739.07 2197
6739.84 2222
6740.62 2288
6741.39 2345
6742.16 2240
6742.94 2268
6743.71 2268
6744.49 2359
6745.26 2308
6746.04 2225
6746.81 2345
6747.59 2435
6748.36 2555
6749.14 2473
6749.92 2610
6750.69 2701
6751.47 2876
6752.24 2923
6753.02 2823
6753.79 2924
6754.57 2931
6755.34 2645
6756.12 2550
6756.89 2438
6757.67 2202
6758.45 2277
6759.22 2277
6760.00 2288
6760.77 2118
6761.55 2069
6762.33 2205
6763.10 2212
6763.88 2265
6764.65 2348
6765.43 2238
6766.21 2231
6766.98 2098
6767.76 2120
6768.53 2161
6769.31 1995
6770.09 2090
6770.86 2246
6771.64 2161
6772.42 2151
6773.19 2166
6773.97 2204
6774.75 2084
6775.52 1998
6776.30 2150
6777.08 2254
6777.85 2203
6778.63 2115
6779.41 2155
6780.18 2108
6780.96 2129
6781.74 2108
6782.52 2167
6783.29 2138
6784.07 2222
6784.85 2085
6785.62 2012
6786.40 2166
6787.18 2152
6787.96 2199
6788.73 1977
6789.51 2128
6790.29 2126
6791.07 2044
6791.84 1939
6792.62 1959
6793.40 2025
6794.18 1930
6794.96 2056
6795.73 2028
6796.51 1874
6797.29 2050
6798.07 2091
6798.85 2070
6799.62 2067
6800.40 1999
6801.18 2014
6801.96 2092
6802.74 2169
6803.51 2206
6804.29 2401
6805.07 2335
6805.85 2241
6806.63 2261
6807.41 2144
6808.19 2059
6808.96 2001
6809.74 2103
6810.52 2136
6811.30 2056
6812.08 2110
6812.86 2090
6813.64 2073
6814.42 1946
6815.20 2038
6815.97 2047
6816.75 1994
6817.53 2064
6818.31 2020
6819.09 2110
6819.87 2227
6820.65 2219
6821.43 2153
6822.21 2253
6822.99 2211
6823.77 2221
6824.55 2179
6825.33 2156
6826.11 2146
6826.89 2234
6827.67 2184
6828.44 2087
6829.22 2161
6830.00 2150
6830.78 2134
6831.56 2214
6832.34 2139
6833.12 2182
6833.90 2170
6834.68 2180
6835.46 2092
6836.24 2172
6837.03 2205
6837.81 2148
6838.59 2039
6839.37 2039
6840.15 2009
6840.93 2171
6841.71 2068
6842.49 2094
6843.27 2098
6844.05 2012
6844.83 2197
6845.61 2296
6846.39 2699
6847.17 2819
6847.95 3251
6848.73 4075
6849.52 4799
6850.30 5261
6851.08 5650
6851.86 5884
6852.64 5672
6853.42 5507
6854.20 4877
6854.98 4338
6855.76 4016
6856.55 3585
6857.33 3052
6858.11 2567
6858.89 2641
6859.67 2551
6860.45 2376
6861.23 2431
6862.02 2335
6862.80 2292
6863.58 2300
6864.36 2341
6865.14 2256
6865.93 2468
6866.71 2501
6867.49 2416
6868.27 2456
6869.05 2351
6869.84 2342
6870.62 2364
6871.40 2265
6872.18 2196
6872.96 2322
6873.75 2359
6874.53 2350
6875.31 2310
6876.09 2265
6876.88 2374
6877.66 2362
6878.44 2305
6879.22 2294
6880.01 2268
6880.79 2207
6881.57 2265
6882.36 2483
6883.14 2646
6883.92 2523
6884.70 2515
6885.49 2616
6886.27 3076
6887.05 2962
6887.84 3230
6888.62 3317
6889.40 3342
6890.19 3247
6890.97 3053
6891.75 2876
6892.54 2807
6893.32 2691
6894.10 2853
6894.89 2648
6895.67 2693
6896.45 2852
6897.24 2663
6898.02 2753
6898.81 2905
6899.59 2934
6900.37 2967
6901.16 3078
6901.94 3271
6902.73 3250
6903.51 3213
6904.29 3310
6905.08 3042
6905.86 3030
6906.65 2934
6907.43 2904
6908.21 2850
6909.00 2685
6909.78 2639
6910.57 2746
6911.35 2462
6912.14 2526
6912.92 2728
6913.71 2802
6914.49 2640
6915.27 2574
6916.06 2666
6916.84 2798
6917.63 2754
6918.41 2801
6919.20 2651
6919.98 2524
6920.77 2572
6921.55 2618
6922.34 2514
6923.12 2562
6923.91 2512
6924.69 2608
6925.48 2633
6926.27 2685
6927.05 2640
6927.84 2666
6928.62 2580
6929.41 2741
6930.19 2730
6930.98 2674
6931.76 2640
6932.55 2590
6933.34 2759
6934.12 2561
6934.91 2636
6935.69 2784
6936.48 2753
6937.26 2636
6938.05 2598
6938.84 2819
6939.62 2819
6940.41 2833
6941.20 3085
6941.98 3200
6942.77 3227
6943.55 3370
6944.34 3210
6945.13 3315
6945.91 3323
6946.70 3453
6947.49 3327
6948.27 3378
6949.06 3385
6949.85 3291
6950.63 3127
6951.42 3143
6952.21 3267
6952.99 3169
6953.78 3211
6954.57 3289
6955.35 3345
6956.14 3464
6956.93 3570
6957.72 3586
6958.50 3513
6959.29 3638
6960.08 3610
6960.86 3496
6961.65 3502
6962.44 3459
6963.23 3450
6964.01 3641
6964.80 3535
6965.59 3547
6966.38 3759
6967.16 3751
6967.95 3890
6968.74 3850
6969.53 4048
6970.32 3983
6971.10 3847
6971.89 4141
6972.68 4017
6973.47 3992
6974.26 4135
6975.04 4193
6975.83 4045
6976.62 4024
6977.41 4115
6978.20 4400
6978.98 4424
6979.77 4715
6980.56 5228
6981.35 5637
6982.14 6411
6982.93 7210
6983.72 8573
6984.50 10095
6985.29 11187
6986.08 11792
6986.87 11835
6987.66 11456
6988.45 10902
6989.24 9964
6990.03 8719
6990.81 7863
6991.60 7090
6992.39 6321
6993.18 5793
6993.97 5612
6994.76 5973
6995.55 6105
6996.34 6695
6997.13 7795
6997.92 9086
6998.71 10508
6999.50 11630
7000.29 12045
7001.08 11909
7001.87 11714
7002.65 10827
7003.44 9396
7004.23 8230
7005.02 6946
7005.81 5884
7006.60 5159
7007.39 4588
7008.18 4176
7008.97 3947
7009.76 3641
7010.55 3525
7011.34 3579
7012.13 3539
7012.92 3579
7013.71 3503
7014.50 3548
7015.30 3663
7016.09 3573
7016.88 3349
7017.67 3215
7018.46 3249
7019.25 3331
7020.04 3101
7020.83 2975
7021.62 3002
7022.41 3112
7023.20 3107
7023.99 3161
7024.78 3204
7025.57 3338
7026.37 3326
7027.16 3253
7027.95 3211
7028.74 3252
7029.53 3200
7030.32 3106
7031.11 2988
7031.90 2970
7032.69 2983
7033.49 2799
7034.28 3014
7035.07 2920
7035.86 2984
7036.65 2839
7037.44 3033
7038.24 3366
7039.03 3278
7039.82 3104
7040.61 3084
7041.40 3210
7042.19 3102
7042.99 3022
7043.78 3070
7044.57 3106
7045.36 3102
7046.15 2952
7046.95 3026
7047.74 3165
7048.53 3120
7049.32 3265
7050.12 3259
7050.91 3479
7051.70 3565
7052.49 3239
7053.29 3142
7054.08 2927
7054.87 2998
7055.66 2876
7056.46 2796
7057.25 2867
7058.04 2691
7058.83 2695
7059.63 2755
7060.42 2766
7061.21 2778
7062.01 2710
7062.80 2719
7063.59 2633
7064.39 2673
7065.18 2601
7065.97 2605
7066.77 2662
7067.56 2720
7068.35 2785
7069.15 2730
7069.94 2604
7070.73 2708
7071.53 2712
7072.32 2748
7073.11 2779
7073.91 2550
7074.70 2435
7075.49 2577
7076.29 2588
7077.08 2569
7077.88 2672
7078.67 2619
7079.46 2599
7080.26 2480
7081.05 2533
7081.85 2565
7082.64 2559
7083.43 2399
7084.23 2516
7085.02 2631
7085.82 2676
7086.61 2662
7087.41 2760
7088.20 2778
7089.00 2782
7089.79 2712
7090.58 2741
7091.38 2580
7092.17 2496
7092.97 2503
7093.76 2348
7094.56 2244
7095.35 2285
7096.15 2234
7096.94 2245
7097.74 2078
7098.53 2105
7099.33 2143
7100.12 2065
7100.92 2120
7101.71 2098
7102.51 2163
7103.30 2111
7104.10 2033
7104.89 2008
7105.69 2145
7106.49 2086
7107.28 2015
7108.08 2052
7108.87 1952
7109.67 1889
7110.46 1876
7111.26 1991
7112.06 2037
7112.85 1964
7113.65 1984
7114.44 2057
7115.24 1925
7116.04 2006
7116.83 2111
7117.63 2088
7118.42 2014
7119.22 2032
7120.02 2120
7120.81 2091
7121.61 2035
7122.41 2051
7123.20 1972
7124.00 2090
7124.79 1960
7125.59 1985
7126.39 2092
7127.18 1996
7127.98 2044
7128.78 2088
7129.57 2027
7130.37 1983
7131.17 1984
7131.97 1993
7132.76 2030
7133.56 1964
7134.36 1927
7135.15 1872
7135.95 1933
7136.75 1958
7137.55 1894
7138.34 1885
7139.14 1891
7139.94 1858
7140.73 1874
7141.53 1932
7142.33 2025
7143.13 2143
7143.92 2042
7144.72 1936
7145.52 1930
7146.32 1887
7147.12 1877
7147.91 1835
7148.71 1889
7149.51 1756
7150.31 1717
7151.11 1734
7151.90 1770
7152.70 1612
7153.50 1754
7154.30 1744
7155.10 1751
7155.89 1781
7156.69 1781
7157.49 1851
7158.29 1753
7159.09 1871
7159.89 1867
7160.68 1776
7161.48 1664
7162.28 1579
7163.08 1676
7163.88 1772
7164.68 1725
7165.48 1781
7166.28 1727
7167.07 1793
7167.87 1716
7168.67 1770
7169.47 1799
7170.27 1826
7171.07 1729
7171.87 1698
7172.67 1756
7173.47 1789
7174.27 1825
7175.07 1678
7175.87 1685
7176.67 1642
7177.46 1664
7178.26 1830
7179.06 1824
7179.86 1916
7180.66 1855
7181.46 1873
7182.26 2050
7183.06 2096
7183.86 1974
7184.66 1930
7185.46 1919
7186.26 1908
7187.06 1820
7187.86 1672
7188.66 1691
7189.46 1661
7190.26 1548
7191.06 1561
7191.86 1513
7192.66 1549
7193.46 1726
7194.26 1602
7195.06 1530
7195.86 1544
7196.67 1663
7197.47 1583
7198.27 1525
7199.07 1584
7199.87 1567
7200.67 1628
7201.47 1640
7202.27 1658
7203.07 1638
7203.87 1586
7204.67 1530
7205.47 1522
7206.28 1491
7207.08 1509
7207.88 1509
7208.68 1538
7209.48 1501
7210.28 1578
7211.08 1536
7211.88 1606
7212.69 1643
7213.49 1660
7214.29 1636
7215.09 1544
7215.89 1465
7216.69 1560
7217.50 1669
7218.30 1501
7219.10 1511
7219.90 1636
7220.70 1696
7221.50 1457
7222.31 1518
7223.11 1584
7223.91 1549
7224.71 1568
7225.51 1518
7226.32 1567
7227.12 1552
7227.92 1488
7228.72 1434
7229.53 1466
7230.33 1426
7231.13 1496
7231.93 1496
7232.74 1509
7233.54 1540
7234.34 1392
7235.14 1523
7235.95 1537
7236.75 1540
7237.55 1465
7238.36 1468
7239.16 1518
7239.96 1482
7240.76 1506
7241.57 1578
7242.37 1489
7243.17 1475
7243.98 1510
7244.78 1611
7245.58 1461
7246.39 1568
7247.19 1536
7247.99 1452
7248.80 1464
7249.60 1462
7250.40 1497
7251.21 1532
7252.01 1601
7252.81 1513
7253.62 1490
7254.42 1503
7255.23 1435
7256.03 1387
7256.83 1335
7257.64 1529
7258.44 1513
7259.25 1538
7260.05 1549
7260.85 1612
7261.66 1665
7262.46 1653
7263.27 1588
7264.07 1717
7264.87 1635
7265.68 1543
7266.48 1593
7267.29 1621
7268.09 1624
7268.90 1586
7269.70 1644
7270.51 1615
7271.31 1626
7272.12 1629
7272.92 1579
7273.73 1652
7274.53 1615
7275.34 1707
7276.14 1779
7276.95 1686
7277.75 1701
7278.56 1663
7279.36 1785
7280.17 1787
7280.97 1944
7281.78 2208
7282.58 2361
7283.39 2432
7284.19 2759
7285.00 2818
7285.80 2889
7286.61 2792
7287.41 2762
7288.22 2375
7289.03 2291
7289.83 2157
7290.64 2024
7291.44 1868
7292.25 1745
7293.06 1798
7293.86 1803
7294.67 1816
7295.47 1796
7296.28 1868
7297.09 1839
7297.89 1837
7298.70 1735
7299.50 1877
7300.31 1843
7301.12 1785
7301.92 1845
7302.73 1921
7303.54 1820
7304.34 1827
7305.15 1846
7305.96 1890
7306.76 1830
7307.57 1943
7308.38 1953
7309.18 1892
7309.99 1935
7310.80 2051
7311.60 1994
7312.41 2045
7313.22 2109
7314.02 2161
7314.83 2155
7315.64 2083
7316.45 2303
7317.25 2621
7318.06 2569
7318.87 2862
7319.67 3105
7320.48 3306
7321.29 3219
7322.10 3098
7322.90 2764
7323.71 2786
7324.52 2788
7325.33 2579
7326.14 2358
7326.94 2134
7327.75 2074
7328.56 2010
7329.37 1957
7330.17 1919
7330.98 1988
7331.79 1908
7332.60 1905
7333.41 1853
7334.22 1976
7335.02 1853
7335.83 1831
7336.64 1879
7337.45 1866
7338.26 1818
7339.07 1896
7339.87 1854
7340.68 1828
7341.49 1874
7342.30 1734
7343.11 1792
7343.92 1815
7344.73 1704
7345.53 1719
7346.34 1782
7347.15 1897
7347.96 1847
7348.77 1785
7349.58 1776
7350.39 1782
7351.20 1673
7352.01 1725
7352.82 1714
7353.62 1719
7354.43 1783
7355.24 1843
7356.05 1676
7356.86 1714
7357.67 1784
7358.48 1707
7359.29 1786
7360.10 1820
7360.91 1688
7361.72 1867
7362.53 1826
7363.34 1797
7364.15 1734
7364.96 1645
7365.77 1699
7366.58 1782
7367.39 1750
7368.20 1779
7369.01 1830
7369.82 1807
7370.63 1720
7371.44 1659
7372.25 1832
7373.06 1835
7373.87 1891
7374.68 1947
7375.49 1819
7376.30 1812
7377.11 1932
7377.92 1978
7378.73 1951
7379.54 2022
7380.36 2098
7381.17 2067
7381.98 2042
7382.79 2111
7383.60 2159
7384.41 2198
7385.22 2151
7386.03 2157
7386.84 2086
7387.65 2023
7388.46 1864
7389.28 1907
7390.09 2076
7390.90 2211
7391.71 2048
7392.52 1953
7393.33 2199
7394.14 2174
7394.96 2401
7395.77 2630
7396.58 2923
7397.39 3124
7398.20 3325
7399.01 3538
7399.83 3688
7400.64 3766
7401.45 3761
7402.26 3539
7403.07 3387
7403.89 3102
7404.70 2898
7405.51 2770
7406.32 2574
7407.13 2492
7407.95 2278
7408.76 2260
7409.57 2260
7410.38 2255
7411.20 2406
7412.01 2330
7412.82 2452
7413.63 2372
7414.45 2141
7415.26 2118
7416.07 2131
7416.88 2071
7417.70 2034
7418.51 2062
7419.32 2067
7420.14 2068
7420.95 1902
7421.76 1937
7422.57 1941
7423.39 1855
7424.20 1919
7425.01 1907
7425.83 1998
7426.64 1959
7427.45 2047
7428.27 1956
7429.08 2061
7429.89 2160
7430.71 2105
7431.52 2214
7432.33 2171
7433.15 2164
7433.96 2219
7434.78 2151
7435.59 2228
7436.40 2228
7437.22 2074
7438.03 2273
7438.84 2168
7439.66 2215
7440.47 2334
7441.29 2274
7442.10 2382
7442.91 2504
7443.73 2567
7444.54 2852
7445.36 3304
7446.17 3469
7446.99 3745
7447.80 4020
7448.62 3963
7449.43 3922
7450.24 3830
7451.06 3554
7451.87 3386
7452.69 2962
7453.50 2845
7454.32 2740
7455.13 2523
7455.95 2482
7456.76 2396
7457.58 2367
7458.39 2484
7459.21 2221
7460.02 2185
7460.84 2379
7461.65 2197
7462.47 2315
7463.28 2385
7464.10 2456
7464.91 2530
7465.73 2694
7466.54 2919
7467.36 3044
7468.18 3254
7468.99 3393
7469.81 3623
7470.62 3580
7471.44 3679
7472.25 3485
7473.07 3273
7473.89 3205
7474.70 3065
7475.52 2889
7476.33 2703
7477.15 2449
7477.97 2347
7478.78 2219
7479.60 2304
7480.41 2171
7481.23 2074
7482.05 2074
7482.86 1958
7483.68 2028
7484.50 2161
7485.31 2140
7486.13 1969
7486.95 1942
7487.76 1922
7488.58 2077
7489.40 2033
7490.21 1949
7491.03 1935
7491.85 1972
7492.66 1887
7493.48 1827
7494.30 1926
7495.11 1872
7495.93 1936
7496.75 2007
7497.57 1916
7498.38 1912
7499.20 1975
7500.02 1973
7500.83 2057
7501.65 1958
7502.47 1955
7503.29 2117
7504.10 2017
7504.92 1909
7505.74 2063
7506.56 2038
7507.37 1982
7508.19 2036
7509.01 2074
7509.83 2038
7510.65 2028
7511.46 2026
7512.28 2018
7513.10 2026
7513.92 2036
7514.74 2008
7515.55 2089
7516.37 2109
7517.19 2021
7518.01 1972
7518.83 1939
7519.64 2026
7520.46 2083
7521.28 2046
7522.10 1970
7522.92 2085
7523.74 2091
7524.56 2138
7525.37 2091
7526.19 2292
7527.01 2334
7527.83 2271
7528.65 2336
7529.47 2304
7530.29 2297
7531.11 2236
7531.93 2211
7532.74 2203
7533.56 2176
7534.38 2240
7535.20 2236
7536.02 2360
7536.84 2302
7537.66 2272
7538.48 2284
7539.30 2485
7540.12 2572
7540.94 2777
7541.76 3077
7542.58 3192
7543.40 3698
7544.22 3850
7545.04 4015
7545.86 3887
7546.68 3613
7547.50 3449
7548.32 3192
7549.14 2802
7549.96 2610
7550.78 2488
7551.60 2335
7552.42 2153
7553.24 2061
7554.06 1954
7554.88 1912
7555.70 1865
7556.52 1912
7557.34 1952
7558.16 1849
7558.98 1861
7559.80 1828
7560.62 1930
7561.44 2033
7562.26 1998
7563.08 1951
7563.90 1822
7564.72 1932
7565.54 1954
7566.36 1890
7567.19 1846
7568.01 1893
7568.83 1968
7569.65 2121
7570.47 2268
7571.29 2220
7572.11 2241
7572.93 2184
7573.76 2094
7574.58 1961
7575.40 1890
7576.22 1868
7577.04 1787
7577.86 1728
7578.68 1719
7579.51 1670
7580.33 1768
7581.15 1668
7581.97 1755
7582.79 1695
7583.61 1754
7584.44 1654
7585.26 1660
7586.08 1756
7586.90 1776
7587.72 1776
7588.55 1681
7589.37 1620
7590.19 1606
7591.01 1599
7591.83 1598
7592.66 1677
7593.48 1615
7594.30 1671
7595.12 1534
7595.95 1582
7596.77 1709
7597.59 1772
7598.41 1582
7599.24 1612
7600.06 1717
7600.88 1604
7601.71 1740
7602.53 1742
7603.35 1794
7604.17 1799
7605.00 1854
7605.82 1795
7606.64 1721
7607.47 1842
7608.29 1842
7609.11 1839
7609.94 1790
7610.76 1790
7611.58 1676
7612.41 1631
7613.23 1728
7614.05 1835
7614.88 1760
7615.70 1771
7616.52 1786
7617.35 1765
7618.17 1831
7619.00 1793
7619.82 1855
7620.64 1756
7621.47 1673
7622.29 1815
7623.11 1803
7623.94 1662
7624.76 1661
7625.59 1717
7626.41 1632
7627.24 1673
7628.06 1679
7628.88 1784
7629.71 1809
7630.53 1734
7631.36 1789
7632.18 1881
7633.01 1861
7633.83 1787
7634.66 1743
7635.48 1689
7636.30 1651
7637.13 1472
7637.95 1523
7638.78 1519
7639.60 1491
7640.43 1490
7641.25 1390
7642.08 1417
7642.90 1429
7643.73 1426
7644.55 1512
7645.38 1419
7646.20 1498
7647.03 1485
7647.85 1399
7648.68 1449
7649.51 1452
7650.33 1394
7651.16 1415
7651.98 1404
7652.81 1401
7653.63 1380
7654.46 1462
7655.28 1494
7656.11 1417
7656.94 1411
7657.76 1354
7658.59 1386
7659.41 1419
7660.24 1388
7661.07 1403
7661.89 1430
7662.72 1543
7663.54 1283
7664.37 1323
7665.20 1367
7666.02 1325
7666.85 1314
7667.68 1366
7668.50 1377
7669.33 1304
7670.16 1391
7670.98 1353
7671.81 1365
7672.64 1365
7673.46 1331
7674.29 1414
7675.12 1313
7675.94 1280
7676.77 1280
7677.60 1289
7678.42 1265
7679.25 1265
7680.08 1254
7680.90 1353
7681.73 1323
7682.56 1305
7683.39 1288
7684.21 1216
7685.04 1314
7685.87 1369
7686.69 1317
7687.52 1340
7688.35 1332
7689.18 1436
7690.01 1383
7690.83 1323
7691.66 1376
7692.49 1426
7693.32 1334
7694.14 1358
7694.97 1272
7695.80 1316
7696.63 1418
7697.46 1385
7698.28 1288
7699.11 1221
7699.94 1362
7700.77 1386
7701.60 1387
7702.42 1404
7703.25 1288
7704.08 1281
7704.91 1380
7705.74 1368
7706.57 1337
7707.39 1320
7708.22 1388
7709.05 1281
7709.88 1281
7710.71 1321
7711.54 1432
7712.37 1457
7713.20 1387
7714.02 1306
7714.85 1339
7715.68 1266
7716.51 1299
7717.34 1370
7718.17 1334
7719.00 1363
7719.83 1395
7720.66 1295
7721.49 1399
7722.32 1345
7723.15 1323
7723.97 1351
7724.80 1350
7725.63 1387
7726.46 1296
7727.29 1295
7728.12 1280
7728.95 1413
7729.78 1424
7730.61 1380
7731.44 1329
7732.27 1326
7733.10 1370
7733.93 1409
7734.76 1320
7735.59 1386
7736.42 1427
7737.25 1384
7738.08 1501
7738.91 1556
7739.74 1424
7740.57 1358
7741.40 1452
7742.23 1531
7743.06 1579
7743.89 1672
7744.72 1939
7745.56 2165
7746.39 2387
7747.22 2563
7748.05 2696
7748.88 2771
7749.71 2644
7750.54 2519
7751.37 2274
7752.20 2000
7753.03 1753
7753.86 1806
7754.69 1671
7755.53 1538
7756.36 1538
7757.19 1391
7758.02 1367
7758.85 1454
7759.68 1412
7760.51 1315
7761.35 1423
7762.18 1413
7763.01 1567
7763.84 1384
7764.67 1388
7765.50 1470
7766.33 1366
7767.17 1397
7768.00 1383
7768.83 1395
7769.66 1349
7770.49 1288
7771.33 1238
7772.16 1249
7772.99 1296
7773.82 1396
7774.65 1365
7775.49 1143
7776.32 1294
7777.15 1337
7777.98 1373
7778.82 1263
7779.65 1285
7780.48 1337
7781.31 1393
7782.15 1343
7782.98 1429
7783.81 1330
7784.64 1423
7785.48 1452
7786.31 1429
7787.14 1352
7787.97 1379
7788.81 1500
7789.64 1452
7790.47 1464
7791.31 1470
7792.14 1442
7792.97 1350
7793.81 1406
7794.64 1315
7795.47 1217
7796.31 1265
7797.14 1421
7797.97 1448
7798.81 1365
7799.64 1416
7800.47 1513
7801.31 1422
7802.14 1437
7802.97 1557
7803.81 1456
7804.64 1476
7805.47 1472
7806.31 1458
7807.14 1422
7807.98 1465
7808.81 1566
7809.64 1436
7810.48 1496
7811.31 1545
7812.15 1634
7812.98 1711
7813.82 1784
7814.65 1797
7815.48 1792
7816.32 1748
7817.15 1713
7817.99 1708
7818.82 1712
7819.66 1569
7820.49 1449
7821.33 1640
7822.16 1538
7822.99 1515
7823.83 1592
7824.66 1601
7825.50 1553
7826.33 1618
7827.17 1576
7828.00 1588
7828.84 1434
7829.67 1457
7830.51 1464
7831.34 1469
7832.18 1463
7833.02 1423
7833.85 1506
7834.69 1357
7835.52 1415
7836.36 1526
7837.19 1494
7838.03 1472
7838.86 1524
7839.70 1538
7840.53 1554
7841.37 1536
7842.21 1578
7843.04 1419
7843.88 1463
7844.71 1467
7845.55 1488
7846.39 1406
7847.22 1400
7848.06 1360
7848.89 1337
7849.73 1303
7850.57 1391
7851.40 1359
7852.24 1296
7853.08 1369
7853.91 1396
7854.75 1424
7855.58 1467
7856.42 1484
7857.26 1528
7858.09 1553
7858.93 1483
7859.77 1416
7860.60 1464
7861.44 1336
7862.28 1443
7863.11 1407
7863.95 1357
7864.79 1459
7865.63 1449
7866.46 1421
7867.30 1390
7868.14 1292
7868.97 1471
7869.81 1520
7870.65 1589
7871.49 1652
7872.32 1589
7873.16 1454
7874.00 1527
7874.84 1535
7875.67 1462
7876.51 1499
7877.35 1593
7878.19 1728
7879.02 1644
7879.86 1572
7880.70 1533
7881.54 1437
7882.38 1377
7883.21 1427
7884.05 1398
7884.89 1497
7885.73 1511
7886.57 1332
7887.40 1440
7888.24 1566
7889.08 1513
7889.92 1639
7890.76 1535
7891.59 1472
7892.43 1581
7893.27 1653
7894.11 1619
7894.95 1699
7895.79 1613
7896.63 1587
7897.47 1560
7898.30 1569
7899.14 1690
7899.98 1867
7900.82 1845
7901.66 1834
7902.50 1815
7903.34 1862
7904.18 1704
7905.02 1772
7905.85 1791
7906.69 1693
7907.53 1655
7908.37 1557
7909.21 1504
7910.05 1575
7910.89 1656
7911.73 1723
7912.57 1821
7913.41 1904
7914.25 2107
7915.09 2418
7915.93 2605
7916.77 3056
7917.61 3260
7918.45 3364
7919.29 3258
7920.13 3276
7920.97 3151
7921.81 2934
7922.65 2755
7923.49 2450
7924.33 2286
7925.17 2120
7926.01 1841
7926.85 1810
7927.69 1674
7928.53 1566
7929.37 1506
7930.21 1577
7931.05 1528
7931.89 1468
7932.73 1450
7933.57 1456
7934.41 1521
7935.25 1525
7936.09 1495
7936.93 1523
7937.78 1539
7938.62 1453
7939.46 1625
7940.30 1417
7941.14 1492
7941.98 1659
7942.82 1659
7943.66 1783
7944.50 1813
7945.35 1828
7946.19 1792
7947.03 1762
7947.87 1716
7948.71 1665
7949.55 1670
7950.39 1612
7951.24 1475
7952.08 1371
7952.92 1356
7953.76 1533
7954.60 1504
7955.44 1444
7956.29 1505
7957.13 1557
7957.97 1593
7958.81 1430
7959.65 1404
7960.50 1544
7961.34 1452
7962.18 1459
7963.02 1513
7963.86 1357
7964.71 1502
7965.55 1441
7966.39 1458
7967.23 1362
7968.08 1387
7968.92 1531
7969.76 1590
7970.60 1542
7971.45 1410
7972.29 1406
7973.13 1263
7973.97 1426
7974.82 1473
7975.66 1382
7976.50 1447
7977.35 1510
7978.19 1470
7979.03 1475
7979.87 1344
7980.72 1387
7981.56 1471
7982.40 1467
7983.25 1535
7984.09 1376
7984.93 1376
7985.78 1389
7986.62 1320
7987.46 1254
7988.31 1350
7989.15 1319
7990.00 1277
7990.84 1312
7991.68 1312
7992.53 1378
7993.37 1226
7994.21 1243
7995.06 1372
7995.90 1368
7996.75 1316
7997.59 1269
7998.43 1318
7999.28 1225
8000.12 1267
8000.97 1259
8001.81 1373
8002.65 1267
8003.50 1328
8004.34 1287
8005.19 1240
8006.03 1234
8006.88 1253
8007.72 1191
8008.57 1259
8009.41 1211
8010.26 1217
8011.10 1230
8011.95 1209
8012.79 1175
8013.63 1136
8014.48 1230
8015.32 1225
8016.17 1260
8017.01 1300
8017.86 1243
8018.70 1249
8019.55 1176
8020.40 1115
8021.24 1152
8022.09 1127
8022.93 1196
8023.78 1151
8024.62 1190
8025.47 1137
8026.31 1207
8027.16 1154
8028.00 1206
8028.85 1220
8029.70 1223
8030.54 1314
8031.39 1188
8032.23 1230
8033.08 1268
8033.92 1278
8034.77 1251
8035.62 1226
8036.46 1183
8037.31 1190
8038.16 1350
8039.00 1294
8039.85 1260
8040.69 1310
8041.54 1248
8042.39 1272
8043.23 1168
8044.08 1194
8044.93 1148
8045.77 1186
8046.62 1291
8047.47 1249
8048.31 1293
8049.16 1157
8050.01 1241
8050.85 1134
8051.70 1174
8052.55 1149
8053.39 1154
8054.24 1208
8055.09 1169
8055.94 1140
8056.78 1229
8057.63 1172
8058.48 1254
8059.32 1325
8060.17 1239
8061.02 1222
8061.87 1256
8062.71 1280
8063.56 1312
8064.41 1284
8065.26 1197
8066.10 1120
8066.95 1127
8067.80 1174
8068.65 1139
8069.49 1262
8070.34 1242
8071.19 1204
8072.04 1162
8072.89 1122
8073.73 1111
8074.58 1108
8075.43 1154
8076.28 1184
8077.13 1100
8077.98 1128
8078.82 1102
8079.67 1116
8080.52 1187
8081.37 1136
8082.22 1135
8083.07 1034
8083.91 1083
8084.76 1083
8085.61 1068
8086.46 1081
8087.31 1146
8088.16 1134
8089.01 1128
8089.86 1071
8090.70 1133
8091.55 1205
8092.40 1096
8093.25 1073
8094.10 1030
8094.95 1096
8095.80 1215
8096.65 1116
8097.50 1127
8098.35 1172
8099.20 1260
8100.05 1178
8100.90 1097
8101.74 1125
8102.59 1108
8103.44 1251
8104.29 1134
8105.14 1148
8105.99 1163
8106.84 1197
8107.69 1101
8108.54 1201
8109.39 1133
8110.24 1116
8111.09 1155
8111.94 1111
8112.79 1070
8113.64 1146
8114.49 1104
8115.34 1196
8116.19 1240
8117.04 1157
8117.89 1184
8118.74 1186
8119.59 1290
8120.45 1368
8121.30 1327
8122.15 1199
8123.00 1218
8123.85 1235
8124.70 1187
8125.55 1194
8126.40 1196
8127.25 1205
8128.10 1211
8128.95 1013
8129.80 1210
8130.65 1164
8131.51 1112
8132.36 1126
8133.21 1227
8134.06 1239
8134.91 1166
8135.76 1115
8136.61 1150
8137.46 1133
8138.32 1178
8139.17 1232
8140.02 1191
8140.87 1157
8141.72 1185
8142.57 1234
8143.43 1275
8144.28 1287
8145.13 1310
8145.98 1361
8146.83 1291
8147.68 1271
8148.54 1262
8149.39 1208
8150.24 1214
8151.09 1196
8151.94 1183
8152.80 1306
8153.65 1370
8154.50 1375
8155.35 1378
8156.21 1415
8157.06 1376
8157.91 1374
8158.76 1267
8159.62 1208
8160.47 1182
8161.32 1196
8162.17 1130
8163.03 1192
8163.88 1237
8164.73 1182
8165.59 1261
8166.44 1207
8167.29 1167
8168.14 1298
8169.00 1284
8169.85 1160
8170.70 1175
8171.56 1246
8172.41 1208
8173.26 1178
8174.12 1201
8174.97 1154
8175.82 1143
8176.68 1176
8177.53 1121
8178.38 1158
8179.24 1106
8180.09 1132
8180.94 1058
8181.80 1148
8182.65 1162
8183.51 1211
8184.36 1109
8185.21 1078
8186.07 1092
8186.92 1032
8187.78 1035
8188.63 1070
8189.48 1007
8190.34 1090
8191.19 1102
8192.05 1098
8192.90 1109
8193.75 1004
8194.61 1153
8195.46 1076
8196.32 1064
8197.17 1132
8198.03 1106
8198.88 1078
8199.74 1106
8200.59 1122
8201.45 1062
8202.30 1204
8203.16 1281
8204.01 1092
8204.87 1056
8205.72 1063
8206.57 1199
8207.43 1144
8208.29 1053
8209.14 1131
8210.00 1043
8210.85 1145
8211.71 1197
8212.56 1190
8213.42 1098
8214.27 1113
8215.13 1135
8215.98 1125
8216.84 1135
8217.69 1155
8218.55 1213
8219.41 1235
8220.26 1335
8221.12 1466
8221.97 1254
8222.83 1380
8223.68 1414
8224.54 1357
8225.40 1372
8226.25 1317
8227.11 1260
8227.96 1234
8228.82 1203
8229.68 1180
8230.53 1228
8231.39 1132
8232.25 1209
8233.10 1121
8233.96 1218
8234.82 1170
8235.67 1163
8236.53 1231
8237.38 1121
8238.24 1176
8239.10 1056
8239.95 1190
8240.81 1115
8241.67 1027
8242.53 1110
8243.38 1126
8244.24 1161
8245.10 1095
8245.95 1092
8246.81 1136
8247.67 1278
8248.52 1236
8249.38 1181
8250.24 1134
8251.10 1175
8251.95 1212
8252.81 1116
8253.67 1131
8254.53 1196
8255.38 1212
8256.24 1107
8257.10 1129
8257.96 1125
8258.81 1162
8259.67 1054
8260.53 1103
8261.39 1182
8262.25 1165
8263.10 1101
8263.96 1089
8264.82 1157
8265.68 1128
8266.54 1056
8267.39 982
8268.25 1071
8269.11 1088
8269.97 1067
8270.83 1116
8271.69 1117
8272.54 1126
8273.40 1143
8274.26 1054
8275.12 1061
8275.98 1054
8276.84 1085
8277.70 1162
8278.55 1104
8279.41 1114
8280.27 1073
8281.13 1007
8281.99 1079
8282.85 1207
8283.71 1147
8284.57 1311
8285.43 1252
8286.29 1258
8287.14 1218
8288.00 1233
8288.86 1228
8289.72 1390
8290.58 1327
8291.44 1258
8292.30 1187
8293.16 1127
8294.02 1136
8294.88 1207
8295.74 1160
8296.60 1125
8297.46 1173
8298.32 1223
8299.18 1256
8300.04 1196
8300.90 1226
8301.76 1234
8302.62 1235
8303.48 1295
8304.34 1361
8305.20 1264
8306.06 1282
8306.92 1225
8307.78 1179
8308.64 1213
8309.50 1260
8310.36 1211
8311.22 1194
8312.08 1178
8312.94 1153
8313.80 1169
8314.66 1165
8315.52 1286
8316.38 1326
8317.24 1279
8318.11 1351
8318.97 1284
8319.83 1249
8320.69 1212
8321.55 1223
8322.41 1232
8323.27 1179
8324.13 1203
8324.99 1152
8325.85 1145
8326.72 1147
8327.58 1114
8328.44 1101
8329.30 1185
8330.16 1247
8331.02 1230
8331.88 1170
8332.75 1171
8333.61 1168
8334.47 1181
8335.33 1215
8336.19 1224
8337.05 1143
8337.92 1136
8338.78 1173
8339.64 1250
8340.50 1236
8341.36 1210
8342.23 1237
8343.09 1270
8343.95 1212
8344.81 1280
8345.67 1260
8346.54 1167
8347.40 1270
8348.26 1170
8349.12 1226
8349.99 1300
8350.85 1175
8351.71 1239
8352.57 1301
8353.44 1221
8354.30 1258
8355.16 1195
8356.03 1240
8356.89 1205
8357.75 1273
8358.61 1283
8359.48 1270
8360.34 1223
8361.20 1296
8362.07 1282
8362.93 1225
8363.79 1230
8364.66 1255
8365.52 1318
8366.38 1319
8367.25 1294
8368.11 1332
8368.97 1281
8369.84 1277
8370.70 1291
8371.56 1234
8372.43 1214
8373.29 1383
8374.15 1365
8375.02 1299
8375.88 1248
8376.74 1363
8377.61 1318
8378.47 1283
8379.34 1296
8380.20 1388
8381.06 1333
8381.93 1267
8382.79 1355
8383.66 1369
8384.52 1437
8385.39 1451
8386.25 1406
8387.11 1461
8387.98 1459
8388.84 1406
8389.71 1409
8390.57 1340
8391.44 1377
8392.30 1354
8393.17 1417
8394.03 1471
8394.90 1426
8395.76 1440
8396.63 1532
8397.49 1459
8398.36 1467
8399.22 1496
8400.09 1573
8400.95 1564
8401.82 1558
8402.68 1605
8403.55 1612
8404.41 1603
8405.28 1532
8406.14 1536
8407.01 1518
8407.87 1507
8408.74 1640
8409.60 1610
8410.47 1603
8411.34 1699
8412.20 1736
8413.07 1683
8413.93 1726
8414.80 1711
8415.66 1720
8416.53 1657
8417.40 1645
8418.26 1737
8419.13 1804
8419.99 1687
8420.86 1788
8421.73 1798
8422.59 1825
8423.46 1862
8424.32 1803
8425.19 1797
8426.06 1919
8426.92 1830
8427.79 1970
8428.66 2069
8429.52 1994
8430.39 1967
8431.26 1993
8432.12 1968
8432.99 2001
8433.86 2106
8434.72 2189
8435.59 2159
8436.46 2264
8437.32 2384
8438.19 2435
8439.06 2538
8439.93 2646
8440.79 2566
8441.66 2524
8442.53 2697
8443.39 2666
8444.26 2580
8445.13 2631
8446.00 2668
8446.86 2747
8447.73 2577
8448.60 2447
8449.47 2575
8450.33 2792
8451.20 3053
8452.07 3595
8452.94 4533
8453.81 5618
8454.67 6892
8455.54 7878
8456.41 8791
8457.28 9102
8458.15 9019
8459.01 8449
8459.88 7378
8460.75 6219
8461.62 5318
8462.49 4394
8463.35 3795
8464.22 3328
8465.09 2831
8465.96 2605
8466.83 2472
8467.70 2215
8468.57 2159
8469.43 2081
8470.30 2029
8471.17 2098
8472.04 2138
8472.91 2080
8473.78 2069
8474.65 1933
8475.52 2000
8476.38 1954
8477.25 1949
8478.12 1833
8478.99 1818
8479.86 1808
8480.73 1670
8481.60 1726
8482.47 1759
8483.34 1874
8484.21 1770
8485.08 1910
8485.95 1973
8486.82 1880
8487.69 1829
8488.55 1781
8489.42 1922
8490.29 1852
8491.16 1820
8492.03 1996
8492.90 2029
8493.77 2177
8494.64 2171
8495.51 2119
8496.38 2089
8497.25 2054
8498.12 2046
8498.99 1842
8499.86 1800
8500.73 1678
8501.60 1725
8502.47 1861
8503.34 1753
8504.22 1735
8505.09 1720
8505.96 1788
8506.83 1702
8507.70 1707
8508.57 1732
8509.44 1577
8510.31 1634
8511.18 1685
8512.05 1725
8512.92 1746
8513.79 1851
8514.66 1874
8515.53 1817
8516.41 1854
8517.28 1896
8518.15 1893
8519.02 1818
8519.89 1762
8520.76 1838
8521.63 1976
8522.50 1898
8523.38 1807
8524.25 1807
8525.12 1865
8525.99 1888
8526.86 1828
8527.73 1810
8528.60 1940
8529.48 1921
8530.35 1980
8531.22 1849
8532.09 2024
8532.96 1979
8533.84 2053
8534.71 2042
8535.58 1942
8536.45 1927
8537.32 1842
8538.20 1782
8539.07 1809
8539.94 1724
8540.81 1693
8541.68 1755
8542.56 1612
8543.43 1609
8544.30 1569
8545.17 1579
8546.05 1578
8546.92 1580
8547.79 1563
8548.67 1633
8549.54 1685
8550.41 1630
8551.28 1700
8552.16 1730
8553.03 1743
8553.90 1784
8554.78 1788
8555.65 1746
8556.52 1737
8557.39 1720
8558.27 1695
8559.14 1629
8560.01 1564
8560.89 1473
8561.76 1503
8562.63 1510
8563.51 1428
8564.38 1381
8565.25 1502
8566.13 1516
8567.00 1546
8567.88 1469
8568.75 1417
8569.62 1503
8570.50 1457
8571.37 1423
8572.24 1313
8573.12 1361
8573.99 1326
8574.87 1354
8575.74 1339
8576.61 1444
8577.49 1424
8578.36 1316
8579.24 1240
8580.11 1293
8580.99 1260
8581.86 1252
8582.73 1310
8583.61 1348
8584.48 1330
8585.36 1441
8586.23 1366
8587.11 1305
8587.98 1320
8588.86 1279
8589.73 1438
8590.61 1414
8591.48 1369
8592.36 1409
8593.23 1387
8594.11 1329
8594.98 1420
8595.86 1433
8596.73 1424
8597.61 1375
8598.48 1413
8599.36 1455
8600.23 1417
8601.11 1421
8601.98 1518
8602.86 1379
8603.73 1414
8604.61 1495
8605.49 1456
8606.36 1350
8607.24 1413
8608.11 1412
8608.99 1486
8609.86 1536
8610.74 1451
8611.62 1442
8612.49 1435
8613.37 1455
8614.24 1452
8615.12 1444
8616.00 1378
8616.87 1483
8617.75 1423
8618.62 1449
8619.50 1458
8620.38 1401
8621.25 1332
8622.13 1463
8623.01 1417
8623.88 1390
8624.76 1414
8625.64 1433
8626.51 1553
8627.39 1473
8628.27 1586
8629.14 1519
8630.02 1509
8630.90 1464
8631.77 1607
8632.65 1596
8633.53 1575
8634.40 1605
8635.28 1654
8636.16 1572
8637.04 1588
8637.91 1471
8638.79 1530
8639.67 1581
8640.55 1598
8641.42 1639
8642.30 1628
8643.18 1644
8644.06 1723
8644.93 1658
8645.81 1730
8646.69 1701
8647.57 1695
8648.44 1690
8649.32 1745
8650.20 1623
8651.08 1632
8651.96 1692
8652.83 1663
8653.71 1804
8654.59 1717
8655.47 1632
8656.35 1705
8657.22 1760
8658.10 1778
8658.98 1816
8659.86 1607
8660.74 1643
8661.62 1714
8662.49 1734
8663.37 1838
8664.25 1825
8665.13 1723
8666.01 1774
8666.89 1839
8667.77 1793
8668.64 1911
8669.52 2070
8670.40 2319
8671.28 2497
8672.16 2523
8673.04 2871
8673.92 3048
8674.80 3179
8675.68 3127
8676.56 3101
8677.44 2938
8678.31 2746
8679.19 2677
8680.07 2597
8680.95 2355
8681.83 2158
8682.71 1975
8683.59 2028
8684.47 1963
8685.35 1938
8686.23 2013
8687.11 2100
8687.99 2273
8688.87 2495
8689.75 2659
8690.63 3010
8691.51 3469
8692.39 3729
8693.27 3793
8694.15 3839
8695.03 3596
8695.91 3248
8696.79 2886
8697.67 2688
8698.55 2423
8699.43 2073
8700.31 2026
8701.19 1996
8702.07 1878
8702.95 1811
8703.83 1795
8704.71 1717
8705.59 1734
8706.48 1717
8707.36 1746
8708.24 1717
8709.12 1756
8710.00 1678
8710.88 1621
8711.76 1739
8712.64 1653
8713.52 1663
8714.40 1711
8715.28 1777
8716.17 1698
8717.05 1614
8717.93 1667
8718.81 1612
8719.69 1593
8720.57 1617
8721.45 1650
8722.34 1712
8723.22 1748
8724.10 1765
8724.98 1619
8725.86 1733
8726.74 1781
8727.63 1893
8728.51 1794
8729.39 1755
8730.27 1772
8731.15 1814
8732.04 1878
8732.92 1896
8733.80 1804
8734.68 1776
8735.56 1765
8736.45 1710
8737.33 1814
8738.21 1821
8739.09 1831
8739.98 1812
8740.86 1904
8741.74 1869
8742.62 1824
8743.51 1888
8744.39 1834
8745.27 1889
8746.15 1901
8747.04 1961
8747.92 1952
8748.80 1885
8749.69 1912
8750.57 1956
8751.45 2062
8752.33 2099
8753.22 2110
8754.10 2133
8754.98 2154
8755.87 2388
8756.75 2468
8757.63 2499
8758.52 2658
8759.40 2706
8760.28 2760
8761.17 2568
8762.05 2405
8762.93 2296
8763.82 2259
8764.70 2299
8765.59 2334
8766.47 2253
8767.35 2176
8768.24 2101
8769.12 2192
8770.00 2198
8770.89 2262
8771.77 2263
8772.66 2301
8773.54 2323
8774.42 2415
8775.31 2371
8776.19 2470
8777.08 2517
8777.96 2572
8778.85 2434
8779.73 2552
8780.62 2776
8781.50 2852
8782.38 2715
8783.27 2745
8784.15 2691
8785.04 2691
8785.92 2663
8786.81 2823
8787.69 2875
8788.58 3055
8789.46 3284
8790.35 3671
8791.23 4052
8792.12 4266
8793.00 4379
8793.89 4167
8794.77 4164
8795.66 3781
8796.54 3388
8797.43 3246
8798.31 2931
8799.20 2731
8800.08 2570
8800.97 2452
8801.86 2358
8802.74 2290
8803.63 2298
8804.51 2240
8805.40 2433
8806.28 2491
8807.17 2462
8808.06 2462
8808.94 2468
8809.83 2418
8810.71 2415
8811.60 2261
8812.49 2255
8813.37 2049
8814.26 2048
8815.14 1932
8816.03 1920
8816.92 1819
8817.80 1869
8818.69 1929
8819.58 1988
8820.46 1811
8821.35 1826
8822.24 1946
8823.12 1905
8824.01 1878
8824.90 1839
8825.78 1774
8826.67 1776
8827.56 1740
8828.44 1817
8829.33 1770
8830.22 1653
8831.10 1694
8831.99 1651
8832.88 1680
8833.77 1684
8834.65 1619
8835.54 1642
8836.43 1701
8837.31 1666
8838.20 1648
8839.09 1599
8839.98 1636
8840.86 1655
8841.75 1610
8842.64 1478
8843.53 1456
8844.41 1453
8845.30 1534
8846.19 1504
8847.08 1556
8847.97 1630
8848.85 1593
8849.74 1558
8850.63 1544
8851.52 1522
8852.41 1546
8853.29 1604
8854.18 1526
8855.07 1478
8855.96 1537
8856.85 1538
8857.74 1479
8858.62 1453
8859.51 1472
8860.40 1512
8861.29 1493
8862.18 1471
8863.07 1532
8863.95 1546
8864.84 1457
8865.73 1410
8866.62 1440
8867.51 1434
8868.40 1549
8869.29 1499
8870.18 1405
8871.07 1478
8871.95 1465
8872.84 1409
8873.73 1475
8874.62 1442
8875.51 1376
8876.40 1427
8877.29 1374
8878.18 1295
8879.07 1316
8879.96 1325
8880.85 1332
8881.74 1257
8882.63 1286
8883.52 1251
8884.41 1320
8885.30 1278
8886.19 1166
8887.08 1207
8887.97 1208
8888.86 1274
8889.75 1310
8890.64 1228
8891.53 1222
8892.42 1282
8893.31 1212
8894.20 1210
8895.09 1107
8895.98 1188
8896.87 1159
8897.76 1210
8898.65 1234
8899.54 1128
8900.43 1119
8901.32 1198
8902.21 1212
8903.10 1197
8903.99 1174
8904.88 1061
8905.77 1076
8906.66 1098
8907.55 1207
8908.45 1137
8909.34 1111
8910.23 1225
8911.12 1194
8912.01 1096
8912.90 1077
8913.79 1116
8914.68 1180
8915.57 1186
8916.47 1079
8917.36 1044
8918.25 1035
8919.14 1018
8920.03 1077
8920.92 1138
8921.81 1127
8922.71 1131
8923.60 1183
8924.49 1137
8925.38 1113
8926.27 1117
8927.16 1062
8928.06 1050
8928.95 1067
8929.84 1122
8930.73 1085
8931.62 1062
8932.52 1020
8933.41 1000
8934.30 1044
8935.19 1021
8936.09 1020
8936.98 1089
8937.87 1041
8938.76 1000
8939.65 1060
8940.55 1073
8941.44 1107
8942.33 1004
8943.23 1032
8944.12 980
8945.01 1077
8945.90 988
8946.80 1017
8947.69 1013
8948.58 960
8949.47 1006
8950.37 1067
8951.26 987
8952.15 926
8953.05 942
8953.94 910
8954.83 909
8955.73 913
8956.62 974
8957.51 921
8958.41 941
8959.30 921
8960.19 919
8961.09 924
8961.98 977
8962.87 907
8963.77 941
8964.66 959
8965.56 991
8966.45 940
8967.34 970
8968.24 917
8969.13 962
8970.03 1005
8970.92 1051
8971.81 998
8972.71 992
8973.60 912
8974.50 857
8975.39 887
8976.28 827
8977.18 962
8978.07 1030
8978.97 956
8979.86 971
8980.76 990
8981.65 965
8982.55 937
8983.44 894
8984.33 944
8985.23 906
8986.12 916
8987.02 941
8987.91 868
8988.81 876
8989.70 840
8990.60 941
8991.49 953
8992.39 851
8993.28 778
8994.18 848
8995.07 849
8995.97 898
8996.87 962
8997.76 903
8998.66 858
8999.55 819
9000.45 878
9001.34 831
9002.24 841
9003.13 812
9004.03 875
9004.93 896
9005.82 953
9006.72 918
9007.61 898
9008.51 851
9009.40 805
9010.30 789
9011.20 798
9012.09 815
9012.99 858
9013.88 861
9014.78 829
9015.68 850
9016.57 821
9017.47 872
9018.37 786
9019.26 771
9020.16 779
9021.06 820
9021.95 800
9022.85 785
9023.75 835
9024.64 856
9025.54 827
9026.44 825
9027.33 857
9028.23 865
9029.13 886
9030.02 859
9030.92 864
9031.82 836
9032.71 759
9033.61 785
9034.51 865
9035.41 890
9036.30 866
9037.20 818
9038.10 779
9039.00 821
9039.89 715
9040.79 751
9041.69 808
9042.59 795
9043.48 793
9044.38 824
9045.28 913
9046.18 862
9047.07 791
9047.97 878
9048.87 797
9049.77 844
9050.67 808
9051.56 824
9052.46 840
9053.36 899
9054.26 869
9055.16 853
9056.06 924
9056.95 899
9057.85 853
9058.75 884
9059.65 868
9060.55 794
9061.45 824
9062.34 885
9063.24 924
9064.14 898
9065.04 816
9065.94 810
9066.84 836
9067.74 928
9068.64 892
9069.53 861
9070.43 842
9071.33 851
9072.23 900
9073.13 822
9074.03 881
9074.93 871
9075.83 823
9076.73 822
9077.63 839
9078.53 830
9079.43 784
9080.33 798
9081.23 740
9082.12 907
9083.02 870
9083.92 859
9084.82 866
9085.72 790
9086.62 843
9087.52 836
9088.42 897
9089.32 849
9090.22 896
9091.12 872
9092.02 867
9092.92 791
9093.82 881
9094.72 927
9095.62 832
9096.52 826
9097.42 899
9098.32 862
9099.22 804
9100.13 894
9101.03 817
9101.93 811
9102.83 847
9103.73 824
9104.63 814
9105.53 889
9106.43 827
9107.33 736
9108.23 852
9109.13 825
9110.03 769
9110.93 750
9111.84 766
9112.74 790
9113.64 790
9114.54 852
9115.44 834
9116.34 801
9117.24 799
9118.14 819
9119.05 801
9119.95 775
9120.85 766
9121.75 816
9122.65 805
9123.55 810
9124.45 774
9125.36 862
9126.26 918
9127.16 763
9128.06 771
9128.96 801
9129.87 849
9130.77 825
9131.67 822
9132.57 752
9133.47 795
9134.38 872
9135.28 857
9136.18 729
9137.08 802
9137.98 881
9138.89 871
9139.79 860
9140.69 820
9141.59 791
9142.50 832
9143.40 829
9144.30 772
9145.21 798
9146.11 805
9147.01 801
9147.91 796
9148.82 784
9149.72 846
9150.62 827
9151.53 805
9152.43 821
9153.33 813
9154.23 865
9155.14 785
9156.04 799
9156.94 868
9157.85 830
9158.75 848
9159.65 867
9160.56 846
9161.46 789
9162.36 746
9163.27 765
9164.17 750
9165.08 732
9165.98 769
9166.88 809
9167.79 836
9168.69 847
9169.59 850
9170.50 841
9171.40 834
9172.31 814
9173.21 805
9174.11 856
9175.02 776
9175.92 831
9176.83 854
9177.73 791
9178.64 868
9179.54 816
9180.44 811
9181.35 753
9182.25 828
9183.16 860
9184.06 864
9184.97 914
9185.87 834
9186.78 788
9187.68 840
9188.59 800
9189.49 823
9190.40 784
9191.30 718
9192.21 801
9193.11 796
9194.02 804
9194.92 823
9195.83 841
9196.73 905
9197.64 846
9198.54 843
9199.45 897
9200.35 855
9201.26 894
9202.16 947
9203.07 887
9203.98 775
9204.88 768
9205.79 862
9206.69 925
9207.60 845
9208.50 821
9209.41 945
9210.32 888
9211.22 898
9212.13 801
9213.03 798
9213.94 832
9214.85 898
9215.75 922
9216.66 959
9217.57 914
9218.47 880
9219.38 957
9220.28 805
9221.19 845
9222.10 767
9223.00 828
9223.91 835
9224.82 822
9225.72 732
9226.63 761
9227.54 789
9228.44 789
9229.35 801
9230.26 838
9231.16 781
9232.07 818
9232.98 758
9233.89 792
9234.79 827
9235.70 865
9236.61 774
9237.51 747
9238.42 772
9239.33 814
9240.24 824
9241.14 787
9242.05 840
9242.96 823
9243.87 817
9244.77 823
9245.68 845
9246.59 798
9247.50 850
9248.40 824
9249.31 821
9250.22 866
9251.13 871
9252.04 803
9252.94 754
9253.85 774
9254.76 703
9255.67 817
9256.58 861
9257.48 828
9258.39 835
9259.30 823
9260.21 835
9261.12 728
9262.03 745
9262.94 812
9263.84 812
9264.75 721
9265.66 844
9266.57 738
9267.48 752
9268.39 847
9269.30 803
9270.20 773
9271.11 787
9272.02 745
9272.93 803
9273.84 847
9274.75 762
9275.66 799
9276.57 801
9277.48 823
9278.39 879
9279.30 824
9280.21 886
9281.11 839
9282.02 828
9282.93 766
9283.84 808
9284.75 805
9285.66 801
9286.57 875
9287.48 814
9288.39 897
9289.30 859
9290.21 799
9291.12 829
9292.03 852
9292.94 820
9293.85 941
9294.76 892
9295.67 864
9296.58 833
9297.49 867
9298.40 869
9299.31 913
9300.22 930
9301.13 915
9302.04 829
9302.95 791
9303.86 858
9304.77 833
9305.69 882
9306.60 909
9307.51 884
9308.42 988
9309.33 950
9310.24 921
9311.15 920
9312.06 892
9312.97 940
9313.88 957
9314.79 885
9315.70 897
9316.62 893
9317.53 947
9318.44 939
9319.35 949
9320.26 907
9321.17 911
9322.08 955
9322.99 853
9323.91 871
9324.82 820
9325.73 872
9326.64 829
9327.55 806
9328.46 788
9329.38 858
9330.29 782
9331.20 803
9332.11 799
9333.02 838
9333.94 824
9334.85 759
9335.76 795
9336.67 868
9337.58 945
9338.50 933
9339.41 853
9340.32 906
9341.23 875
9342.15 839
9343.06 847
9343.97 845
9344.88 809
9345.80 742
9346.71 740
9347.62 815
9348.53 900
9349.45 847
9350.36 777
9351.27 843
9352.18 935
9353.10 924
9354.01 896
9354.92 887
9355.84 892
9356.75 819
9357.66 903
9358.58 870
9359.49 812
9360.40 792
9361.32 931
9362.23 855
9363.14 789
9364.06 877
9364.97 908
9365.88 970
9366.80 875
9367.71 870
9368.62 854
9369.54 913
9370.45 905
9371.37 884
9372.28 851
9373.19 861
9374.11 804
9375.02 863
9375.94 883
9376.85 932
9377.76 909
9378.68 923
9379.59 928
9380.51 927
9381.42 896
9382.33 910
9383.25 855
9384.16 907
9385.08 890
9385.99 924
9386.91 991
9387.82 1008
9388.74 941
9389.65 899
9390.57 956
9391.48 976
9392.40 1059
9393.31 1039
9394.23 1071
9395.14 1051
9396.06 1040
9396.97 1003
9397.89 957
9398.80 990
9399.72 1030
9400.63 1002
9401.55 1000
9402.46 1036
9403.38 896
9404.29 884
9405.21 1018
9406.12 1010
9407.04 964
9407.95 954
9408.87 949
9409.79 953
9410.70 987
9411.62 972
9412.53 953
9413.45 915
9414.36 889
9415.28 865
9416.20 939
9417.11 1027
9418.03 957
9418.95 993
9419.86 1023
9420.78 981
9421.69 964
9422.61 979
9423.53 1004
9424.44 964
9425.36 952
9426.28 974
9427.19 948
9428.11 1012
9429.03 999
9429.94 998
9430.86 931
9431.78 997
9432.69 1083
9433.61 1043
9434.53 1101
9435.44 1047
9436.36 1006
9437.28 1117
9438.19 1132
9439.11 1157
9440.03 1103
9440.95 1079
9441.86 1010
9442.78 1101
9443.70 1024
9444.62 1014
9445.53 1066
9446.45 1143
9447.37 1041
9448.29 1092
9449.20 1166
9450.12 1274
9451.04 1270
9451.96 1314
9452.87 1491
9453.79 1623
9454.71 1593
9455.63 1461
9456.55 1471
9457.46 1371
9458.38 1261
9459.30 1197
9460.22 1217
9461.14 1088
9462.05 1109
9462.97 1105
9463.89 1011
9464.81 1040
9465.73 1119
9466.65 1031
9467.56 1002
9468.48 1037
9469.40 1054
9470.32 1052
9471.24 954
9472.16 999
9473.08 1035
9473.99 1011
9474.91 1089
9475.83 996
9476.75 991
9477.67 1146
9478.59 1176
9479.51 1108
9480.43 1245
9481.35 1192
9482.27 1138
9483.19 1193
9484.10 1056
9485.02 1133
9485.94 1089
9486.86 1069
9487.78 1064
9488.70 1028
9489.62 1056
9490.54 997
9491.46 1035
9492.38 1035
9493.30 1042
9494.22 1134
9495.14 1101
9496.06 1038
9496.98 981
9497.90 1069
9498.82 1116
9499.74 1059
9500.66 1071
9501.58 1071
9502.50 1029
9503.42 1100
9504.34 1093
9505.26 1043
9506.18 1111
9507.10 1193
9508.02 1098
9508.94 1062
9509.86 1159
9510.78 1069
9511.70 1108
9512.63 1115
9513.55 1152
9514.47 1160
9515.39 1092
9516.31 1219
9517.23 1127
9518.15 1275
9519.07 1231
9519.99 1218
9520.91 1248
9521.83 1158
9522.76 1208
9523.68 1112
9524.60 1191
9525.52 1160
9526.44 1265
9527.36 1220
9528.28 1429
9529.21 1554
9530.13 1518
9531.05 1720
9531.97 1772
9532.89 1921
9533.81 1902
9534.74 1800
9535.66 1662
9536.58 1724
9537.50 1602
9538.42 1495
9539.35 1359
9540.27 1351
9541.19 1362
9542.11 1199
9543.03 1214
9543.96 1201
9544.88 1152
9545.80 1144
9546.72 1164
9547.64 1125
9548.57 1247
9549.49 1233
9550.41 1127
9551.33 1149
9552.26 1189
9553.18 1173
9554.10 1159
9555.03 1134
9555.95 1257
9556.87 1149
9557.79 1129
9558.72 1183
9559.64 1214
9560.56 1201
9561.49 1232
9562.41 1259
9563.33 1212
9564.26 1203
9565.18 1135
9566.10 1199
9567.03 1177
9567.95 1165
9568.87 1098
9569.80 1099
9570.72 1184
9571.64 1191
9572.57 1182
9573.49 1088
9574.41 1130
9575.34 1207
9576.26 1182
9577.18 1213
9578.11 1128
9579.03 1085
9579.96 1131
9580.88 1138
9581.80 1065
9582.73 1168
9583.65 1139
9584.58 976
9585.50 1132
9586.43 1110
9587.35 1037
9588.27 1095
9589.20 1133
9590.12 1130
9591.05 1091
9591.97 1095
9592.90 1229
9593.82 1203
9594.75 1170
9595.67 1203
9596.60 1250
9597.52 1269
9598.45 1179
9599.37 1258
9600.29 1211
9601.22 1221
9602.14 1272
9603.07 1162
9604.00 1227
9604.92 1246
9605.85 1244
9606.77 1220
9607.70 1240
9608.62 1279
9609.55 1251
9610.47 1281
9611.40 1291
9612.32 1265
9613.25 1325
9614.17 1331
9615.10 1331
9616.03 1316
9616.95 1317
9617.88 1393
9618.80 1333
9619.73 1311
9620.65 1288
9621.58 1408
9622.51 1399
9623.43 1309
9624.36 1274
9625.29 1293
9626.21 1279
9627.14 1403
9628.06 1484
9628.99 1394
9629.92 1481
9630.84 1461
9631.77 1442
9632.70 1464
9633.62 1492
9634.55 1376
9635.48 1507
9636.40 1535
9637.33 1599
9638.26 1569
9639.18 1575
9640.11 1616
9641.04 1655
9641.96 1609
9642.89 1635
9643.82 1712
9644.74 1758
9645.67 1803
9646.60 1823
9647.53 1929
9648.45 2044
9649.38 2138
9650.31 2136
9651.24 2051
9652.16 1977
9653.09 1974
9654.02 1974
9654.95 1911
9655.87 1878
9656.80 1833
9657.73 1884
9658.66 1744
9659.58 1642
9660.51 1732
9661.44 1782
9662.37 1792
9663.30 1645
9664.22 1619
9665.15 1711
9666.08 1783
9667.01 1767
9667.94 1770
9668.86 1771
9669.79 1843
9670.72 1803
9671.65 1865
9672.58 1845
9673.51 1788
9674.43 1735
9675.36 1703
9676.29 1776
9677.22 1869
9678.15 1861
9679.08 1802
9680.01 1911
9680.94 1897
9681.86 1864
9682.79 1852
9683.72 1983
9684.65 1927
9685.58 1924
9686.51 1992
9687.44 2083
9688.37 1951
9689.30 1985
9690.23 1950
9691.16 1913
9692.08 1991
9693.01 2046
9693.94 2080
9694.87 2026
9695.80 2023
9696.73 2042
9697.66 2259
9698.59 2334
9699.52 2454
9700.45 2386
9701.38 2524
9702.31 2436
9703.24 2436
9704.17 2404
9705.10 2355
9706.03 2238
9706.96 2121
9707.89 2098
9708.82 2116
9709.75 2091
9710.68 2040
9711.61 2177
9712.54 2153
9713.47 2146
9714.40 2101
9715.33 2180
9716.26 2098
9717.19 2075
9718.12 2040
9719.06 1929
9719.99 1945
9720.92 1817
9721.85 1767
9722.78 1610
9723.71 1643
9724.64 1574
9725.57 1455
9726.50 1501
9727.43 1546
9728.36 1517
9729.30 1532
9730.23 1545
9731.16 1537
9732.09 1481
9733.02 1512
9733.95 1433
9734.88 1435
9735.81 1449
9736.75 1346
9737.68 1400
9738.61 1483
9739.54 1454
9740.47 1390
9741.40 1415
9742.34 1424
9743.27 1452
9744.20 1483
9745.13 1421
9746.06 1366
9747.00 1423
9747.93 1367
9748.86 1317
9749.79 1292
9750.72 1306
9751.66 1398
9752.59 1246
9753.52 1280
9754.45 1302
9755.39 1303
9756.32 1317
9757.25 1312
9758.18 1352
9759.12 1374
9760.05 1302
9760.98 1263
9761.91 1319
9762.85 1241
9763.78 1347
9764.71 1307
9765.64 1317
9766.58 1249
9767.51 1272
9768.44 1293
9769.38 1319
9770.31 1309
9771.24 1314
9772.18 1325
9773.11 1298
9774.04 1281
9774.98 1281
9775.91 1445
9776.84 1558
9777.78 1531
9778.71 1546
9779.64 1520
9780.58 1518
9781.51 1511
9782.44 1485
9783.38 1406
9784.31 1442
9785.25 1396
9786.18 1314
9787.11 1349
9788.05 1347
9788.98 1271
9789.92 1294
9790.85 1240
9791.78 1259
9792.72 1307
9793.65 1156
9794.59 1217
9795.52 1249
9796.46 1236
9797.39 1192
9798.32 1184
9799.26 1208
9800.19 1259
9801.13 1219
9802.06 1224
9803.00 1194
9803.93 1091
9804.87 1159
9805.80 1090
9806.74 1123
9807.67 1035
9808.61 1094
9809.54 1064
9810.48 1110
9811.41 1071
9812.35 1084
9813.28 1108
9814.22 1066
9815.15 1048
9816.09 1003
9817.02 1015
9817.96 1011
9818.89 1016
9819.83 1017
9820.76 1047
9821.70 1042
9822.64 1013
9823.57 996
9824.51 985
9825.44 1002
9826.38 1058
9827.31 1104
9828.25 1094
9829.19 1081
9830.12 944
9831.06 1037
9831.99 1039
9832.93 958
9833.87 969
9834.80 974
9835.74 996
9836.68 999
9837.61 1038
9838.55 1051
9839.48 980
9840.42 1046
9841.36 1030
9842.29 1052
9843.23 1068
9844.17 1059
9845.10 1009
9846.04 949
9846.98 1009
9847.91 1006
9848.85 1088
9849.79 1068
9850.72 1030
9851.66 1054
9852.60 1141
9853.54 1032
9854.47 1019
9855.41 1031
9856.35 1181
9857.28 1120
9858.22 1091
9859.16 1082
9860.10 1058
9861.03 1141
9861.97 1098
9862.91 1014
9863.85 985
9864.78 995
9865.72 1044
9866.66 1028
9867.60 1067
9868.54 1007
9869.47 1049
9870.41 955
9871.35 968
9872.29 919
9873.22 976
9874.16 1016
9875.10 969
9876.04 944
9876.98 1001
9877.92 902
9878.85 960
9879.79 955
9880.73 1021
9881.67 1071
9882.61 1015
9883.55 1005
9884.48 1002
9885.42 956
9886.36 1039
9887.30 991
9888.24 933
9889.18 868
9890.12 940
9891.06 953
9891.99 926
9892.93 876
9893.87 966
9894.81 941
9895.75 958
9896.69 947
9897.63 981
9898.57 917
9899.51 983
9900.45 971
9901.39 1026
9902.33 984
9903.27 969
9904.20 949
9905.14 953
9906.08 973
9907.02 966
9907.96 1039
9908.90 1009
9909.84 1022
9910.78 1088
9911.72 992
9912.66 1001
9913.60 968
9914.54 1000
9915.48 1047
9916.42 974
9917.36 1010
9918.30 1011
9919.24 1038
9920.18 1036
9921.12 1061
9922.06 1174
9923.00 1343
9923.94 1442
9924.88 1551
9925.83 1712
9926.77 1800
9927.71 1860
9928.65 1887
9929.59 1798
9930.53 1679
9931.47 1506
9932.41 1365
9933.35 1298
9934.29 1239
9935.23 1154
9936.17 1078
9937.12 1031
9938.06 1084
9939.00 1008
9939.94 1026
9940.88 979
9941.82 992
9942.76 990
9943.70 970
9944.65 930
9945.59 1070
9946.53 942
9947.47 935
9948.41 956
9949.35 904
9950.29 940
9951.24 944
9952.18 952
9953.12 914
9954.06 985
9955.00 946
9955.95 937
9956.89 955
9957.83 938
9958.77 845
9959.71 882
9960.66 893
9961.60 945
9962.54 943
9963.48 880
9964.43 869
9965.37 898
9966.31 927
9967.25 885
9968.20 897
9969.14 896
9970.08 913
9971.02 865
9971.97 898
9972.91 954
9973.85 914
9974.79 846
9975.74 841
9976.68 858
9977.62 885
9978.57 815
9979.51 813
9980.45 914
9981.40 888
9982.34 817
9983.28 861
9984.23 850
9985.17 861
9986.11 883
9987.06 888
9988.00 824
9988.94 781
9989.89 791
9990.83 864
9991.77 886
9992.72 874
9993.66 844
9994.60 800
9995.55 822
9996.49 857
9997.44 941
9998.38 975
9999.32 860
10000.27 845
10001.21 919
10002.16 961
10003.10 838
10004.04 872
10004.99 843
10005.93 857
10006.88 840
10007.82 816
10008.77 844
10009.71 818
10010.66 878
10011.60 957
10012.54 869
10013.49 791
10014.43 792
10015.38 865
10016.32 845
10017.27 910
10018.21 823
10019.16 820
10020.10 822
10021.05 824
10021.99 819
10022.94 759
10023.88 858
10024.83 857
10025.77 805
10026.72 799
10027.67 790
10028.61 854
10029.56 838
10030.50 746
10031.45 780
10032.39 783
10033.34 746
10034.28 813
10035.23 778
10036.18 806
10037.12 845
10038.07 740
10039.01 856
10039.96 778
10040.90 785
10041.85 760
10042.80 795
10043.74 789
10044.69 765
10045.64 801
10046.58 803
10047.53 772
10048.47 738
10049.42 744
10050.37 787
10051.31 804
10052.26 793
10053.21 803
10054.15 734
10055.10 836
10056.05 812
10056.99 706
10057.94 795
10058.89 772
10059.83 707
10060.78 729
10061.73 730
10062.67 717
10063.62 797
10064.57 793
10065.52 798
10066.46 789
10067.41 816
10068.36 790
10069.30 823
10070.25 765
10071.20 746
10072.15 746
10073.09 793
10074.04 761
10074.99 731
10075.94 690
10076.88 764
10077.83 741
10078.78 752
10079.73 796
10080.68 776
10081.62 736
10082.57 742
10083.52 738
10084.47 714
10085.42 730
10086.36 739
10087.31 804
10088.26 710
10089.21 783
10090.16 792
10091.11 719
10092.05 722
10093.00 682
10093.95 677
10094.90 694
10095.85 768
10096.80 765
10097.75 745
10098.69 792
10099.64 747
10100.59 720
10101.54 750
10102.49 756
10103.44 771
10104.39 738
10105.34 734
10106.28 650
10107.23 656
10108.18 652
10109.13 670
10110.08 756
10111.03 763
10111.98 759
10112.93 715
10113.88 680
10114.83 661
10115.78 733
10116.73 785
10117.68 751
10118.63 695
10119.58 712
10120.53 768
10121.48 684
10122.43 685
10123.38 692
10124.33 709
10125.28 733
10126.23 689
10127.18 708
10128.13 666
10129.08 689
10130.03 752
10130.98 662
10131.93 672
10132.88 689
10133.83 746
10134.78 726
10135.73 679
10136.68 680
10137.63 723
10138.58 754
10139.53 718
10140.48 703
10141.43 710
10142.38 674
10143.33 736
10144.28 708
10145.23 751
10146.19 769
10147.14 747
10148.09 723
10149.04 755
10149.99 797
10150.94 706
10151.89 767
10152.84 753
10153.79 767
10154.75 765
10155.70 675
10156.65 699
10157.60 731
10158.55 785
10159.50 679
10160.46 711
10161.41 735
10162.36 725
10163.31 726
10164.26 662
10165.21 719
10166.17 729
10167.12 795
10168.07 734
10169.02 714
10169.97 747
10170.93 742
10171.88 730
10172.83 799
10173.78 747
10174.73 708
10175.69 769
10176.64 752
10177.59 657
10178.54 693
10179.50 768
10180.45 726
10181.40 743
10182.35 716
10183.31 702
10184.26 782
10185.21 774
10186.17 702
10187.12 769
10188.07 739
10189.02 817
10189.98 792
10190.93 773
10191.88 842
10192.84 780
10193.79 784
10194.74 798
10195.70 723
10196.65 747
10197.60 781
10198.56 799
10199.51 844
10200.46 830
10201.42 832
10202.37 826
10203.32 870
10204.28 912
10205.23 958
10206.18 892
10207.14 932
10208.09 962
10209.05 909
10210.00 922
10210.95 912
10211.91 833
10212.86 807
10213.82 860
10214.77 809
10215.72 869
10216.68 824
10217.63 828
10218.59 873
10219.54 864
10220.50 856
10221.45 785
10222.41 775
10223.36 774
10224.31 727
10225.27 740
10226.22 775
10227.18 837
10228.13 809
10229.09 775
10230.04 830
10231.00 852
10231.95 932
10232.91 961
10233.86 1050
10234.82 1002
10235.77 972
10236.73 1027
10237.68 1013
10238.64 978
10239.59 1074
10240.55 956
10241.50 854
10242.46 843
10243.42 854
10244.37 849
10245.33 827
10246.28 824
10247.24 772
10248.19 776
10249.15 840
10250.11 785
10251.06 821
10252.02 824
10252.97 817
10253.93 742
10254.89 776
10255.84 798
10256.80 716
10257.75 705
10258.71 751
10259.67 693
10260.62 719
10261.58 703
10262.54 689
10263.49 692
10264.45 841
10265.40 760
10266.36 760
10267.32 791
10268.27 739
10269.23 746
10270.19 693
10271.14 720
10272.10 707
10273.06 787
10274.02 756
10274.97 728
10275.93 725
10276.89 672
10277.84 691
10278.80 768
10279.76 698
10280.71 623
10281.67 656
10282.63 691
10283.59 733
10284.54 666
10285.50 672
10286.46 666
10287.42 654
10288.37 738
10289.33 708
10290.29 688
10291.25 696
10292.21 708
10293.16 685
10294.12 719
10295.08 714
10296.04 693
10296.99 690
10297.95 704
10298.91 794
10299.87 741
10300.83 714
10301.79 731
10302.74 703
10303.70 681
10304.66 758
10305.62 695
10306.58 715
10307.54 730
10308.49 790
10309.45 761
10310.41 737
10311.37 736
10312.33 724
10313.29 737
10314.25 705
10315.21 700
10316.16 690
10317.12 674
10318.08 801
10319.04 733
10320.00 657
10320.96 685
10321.92 724
10322.88 682
10323.84 758
10324.80 742
10325.76 676
10326.71 759
10327.67 787
10328.63 840
10329.59 792
10330.55 777
10331.51 790
10332.47 742
10333.43 706
10334.39 707
10335.35 767
10336.31 810
10337.27 724
10338.23 724
10339.19 770
10340.15 754
10341.11 726
10342.07 699
10343.03 674
10343.99 722
10344.95 726
10345.91 705
10346.87 684
10347.83 727
10348.79 751
10349.75 687
10350.71 670
10351.67 680
10352.63 677
10353.60 759
10354.56 763
10355.52 743
10356.48 699
10357.44 693
10358.40 700
10359.36 718
10360.32 670
10361.28 714
10362.24 693
10363.20 748
10364.17 795
10365.13 726
10366.09 687
10367.05 737
10368.01 673
10368.97 713
10369.93 710
10370.89 666
10371.86 673
10372.82 707
10373.78 726
10374.74 710
10375.70 674
10376.66 649
10377.63 670
10378.59 659
10379.55 628
10380.51 666
10381.47 658
10382.44 690
10383.40 667
10384.36 651
10385.32 625
10386.28 593
10387.25 708
10388.21 690
10389.17 662
10390.13 697
10391.10 629
10392.06 687
10393.02 620
10393.98 590
10394.94 647
10395.91 671
10396.87 664
10397.83 688
10398.80 678
10399.76 699
10400.72 667
10401.68 693
10402.65 664
10403.61 684
10404.57 685
10405.54 697
10406.50 674
10407.46 672
10408.43 686
10409.39 660
10410.35 623
10411.32 632
10412.28 682
10413.24 689
10414.21 708
10415.17 677
10416.13 683
10417.10 762
10418.06 735
10419.02 818
10419.99 831
10420.95 808
10421.91 762
10422.88 799
10423.84 755
10424.81 709
10425.77 773
10426.73 748
10427.70 689
10428.66 697
10429.63 635
10430.59 591
10431.56 611
10432.52 673
10433.48 653
10434.45 649
10435.41 634
10436.38 631
10437.34 642
10438.31 615
10439.27 634
10440.24 659
10441.20 656
10442.16 596
10443.13 674
10444.09 595
10445.06 574
10446.02 632
10446.99 653
10447.95 646
10448.92 621
10449.88 615
10450.85 586
10451.81 573
10452.78 617
10453.75 639
10454.71 626
10455.68 585
10456.64 683
10457.61 647
10458.57 650
10459.54 677
10460.50 611
10461.47 698
10462.43 690
10463.40 606
10464.37 554
10465.33 595
10466.30 576
10467.26 655
10468.23 709
10469.20 588
10470.16 604
10471.13 683
10472.09 670
10473.06 615
10474.03 615
10474.99 561
10475.96 594
10476.93 585
10477.89 650
10478.86 653
10479.82 610
10480.79 628
10481.76 662
10482.72 673
10483.69 603
10484.66 635
10485.62 596
10486.59 609
10487.56 634
10488.52 606
10489.49 645
10490.46 664
10491.43 637
10492.39 649
10493.36 574
10494.33 636
10495.29 664
10496.26 611
10497.23 538
10498.20 611
10499.16 619
10500.13 632
10501.10 609
10502.07 669
10503.03 567
10504.00 564
10504.97 637
10505.94 664
10506.90 639
10507.87 602
10508.84 622
10509.81 698
10510.78 655
10511.74 596
10512.71 611
10513.68 682
10514.65 627
10515.62 669
10516.58 674
10517.55 694
10518.52 618
10519.49 602
10520.46 634
10521.43 611
10522.39 670
10523.36 629
10524.33 583
10525.30 566
10526.27 615
10527.24 587
10528.21 697
10529.17 632
10530.14 580
10531.11 637
10532.08 635
10533.05 573
10534.02 605
10534.99 656
10535.96 603
10536.93 565
10537.90 599
10538.86 597
10539.83 645
10540.80 650
10541.77 634
10542.74 614
10543.71 613
10544.68 589
10545.65 606
10546.62 621
10547.59 627
10548.56 596
10549.53 618
10550.50 621
10551.47 681
10552.44 648
10553.41 672
10554.38 723
10555.35 630
10556.32 638
10557.29 636
10558.26 650
10559.23 738
10560.20 770
10561.17 791
10562.14 809
10563.11 755
10564.08 720
10565.05 696
10566.02 744
10566.99 713
10567.96 633
10568.93 809
10569.90 615
10570.87 568
10571.84 623
10572.82 626
10573.79 637
10574.76 660
10575.73 620
10576.70 642
10577.67 685
10578.64 641
10579.61 633
10580.58 681
10581.55 687
10582.53 665
10583.50 632
10584.47 590
10585.44 627
10586.41 652
10587.38 654
10588.35 688
10589.33 732
10590.30 681
10591.27 641
10592.24 687
10593.21 641
10594.18 627
10595.16 654
10596.13 641
10597.10 634
10598.07 615
10599.04 586
10600.01 654
10600.99 658
10601.96 712
10602.93 659
10603.90 629
10604.88 642
10605.85 671
10606.82 644
10607.79 601
10608.77 631
10609.74 657
10610.71 605
10611.68 631
10612.66 611
10613.63 628
10614.60 616
10615.57 651
10616.55 695
10617.52 650
10618.49 717
10619.46 678
10620.44 698
10621.41 693
10622.38 722
10623.36 679
10624.33 654
10625.30 637
10626.28 720
10627.25 696
10628.22 688
10629.20 695
10630.17 681
10631.14 659
10632.12 652
10633.09 685
10634.06 662
10635.04 689
10636.01 689
10636.99 737
10637.96 759
10638.93 788
10639.91 850
10640.88 835
10641.85 839
10642.83 856
10643.80 843
10644.78 865
10645.75 834
10646.72 749
10647.70 679
10648.67 652
10649.65 673
10650.62 710
10651.60 665
10652.57 717
10653.55 698
10654.52 651
10655.49 588
10656.47 678
10657.44 703
10658.42 660
10659.39 681
10660.37 742
10661.34 714
10662.32 670
10663.29 700
10664.27 734
10665.24 744
10666.22 708
10667.19 765
10668.17 702
10669.14 663
10670.12 689
10671.09 607
10672.07 689
10673.04 740
10674.02 687
10675.00 705
10675.97 666
10676.95 674
10677.92 650
10678.90 678
10679.87 719
10680.85 746
10681.82 732
10682.80 731
10683.78 682
10684.75 714
10685.73 716
10686.70 633
10687.68 639
10688.66 612
10689.63 704
10690.61 675
10691.58 639
10692.56 588
10693.54 612
10694.51 631
10695.49 608
10696.47 642
10697.44 601
10698.42 588
10699.40 588
10700.37 648
10701.35 613
10702.33 604
10703.30 611
10704.28 644
10705.26 623
10706.23 634
10707.21 639
10708.19 634
10709.16 583
10710.14 581
10711.12 548
10712.10 582
10713.07 575
10714.05 660
10715.03 588
10716.01 578
10716.98 606
10717.96 633
10718.94 573
10719.91 645
10720.89 594
10721.87 594
10722.85 614
10723.83 652
10724.80 631
10725.78 642
10726.76 643
10727.74 570
10728.71 570
10729.69 558
10730.67 624
10731.65 650
10732.63 632
10733.60 581
10734.58 590
10735.56 603
10736.54 571
10737.52 565
10738.50 626
10739.47 676
10740.45 571
10741.43 557
10742.41 576
10743.39 576
10744.37 569
10745.35 584
10746.32 631
10747.30 597
10748.28 629
10749.26 657
10750.24 663
10751.22 621
10752.20 607
10753.18 577
10754.16 566
10755.14 531
10756.11 576
10757.09 621
10758.07 620
10759.05 586
10760.03 546
10761.01 545
10761.99 536
10762.97 584
10763.95 648
10764.93 561
10765.91 608
10766.89 595
10767.87 582
10768.85 596
10769.83 652
10770.81 607
10771.79 615
10772.77 615
10773.75 602
10774.73 575
10775.71 616
10776.69 598
10777.67 624
10778.65 677
10779.63 642
10780.61 621
10781.59 638
10782.57 662
10783.55 626
10784.53 594
10785.51 547
10786.49 599
10787.47 635
10788.45 652
10789.43 667
10790.41 653
10791.39 646
10792.38 623
10793.36 562
10794.34 560
10795.32 540
10796.30 591
10797.28 570
10798.26 613
10799.24 638
10800.22 631
10801.21 662
10802.19 631
10803.17 576
10804.15 630
10805.13 663
10806.11 564
10807.09 533
10808.07 556
10809.06 549
10810.04 634
10811.02 589
10812.00 558
10812.98 578
10813.97 604
10814.95 628
10815.93 641
10816.91 611
10817.89 592
10818.87 616
10819.86 594
10820.84 629
10821.82 567
10822.80 555
10823.79 568
10824.77 555
10825.75 635
10826.73 609
10827.72 581
10828.70 592
10829.68 586
10830.66 621
10831.65 606
10832.63 660
10833.61 628
10834.59 602
10835.58 569
10836.56 636
10837.54 613
10838.52 613
10839.51 674
10840.49 644
10841.47 641
10842.46 625
10843.44 593
10844.42 603
10845.41 648
10846.39 576
10847.37 629
10848.36 674
10849.34 651
10850.32 632
10851.31 562
10852.29 612
10853.27 686
10854.26 666
10855.24 619
10856.23 657
10857.21 608
10858.19 601
10859.18 613
10860.16 701
10861.14 629
10862.13 680
10863.11 710
10864.10 656
10865.08 648
10866.07 633
10867.05 657
10868.03 612
10869.02 661
10870.00 710
10870.99 701
10871.97 693
10872.96 679
10873.94 742
10874.92 690
10875.91 715
10876.89 713
10877.88 719
10878.86 783
10879.85 695
10880.83 705
10881.82 659
10882.80 671
10883.79 731
10884.77 775
10885.76 709
10886.74 715
10887.73 716
10888.71 701
10889.70 684
10890.68 702
10891.67 686
10892.65 700
10893.64 778
10894.63 767
10895.61 746
10896.60 760
10897.58 710
10898.57 754
10899.55 761
10900.54 772
10901.53 766
10902.51 804
10903.50 747
10904.48 704
10905.47 692
10906.46 736
10907.44 766
10908.43 694
10909.41 782
10910.40 747
10911.39 760
10912.37 792
10913.36 784
10914.34 776
10915.33 872
10916.32 850
10917.30 834
10918.29 779
10919.28 783
10920.26 805
10921.25 719
10922.24 757
10923.22 784
10924.21 842
10925.20 778
10926.18 877
10927.17 841
10928.16 837
10929.15 889
10930.13 899
10931.12 893
10932.11 858
10933.09 819
10934.08 775
10935.07 830
10936.06 870
10937.04 846
10938.03 904
10939.02 920
10940.01 930
10940.99 869
10941.98 872
10942.97 843
10943.96 907
10944.94 957
10945.93 982
10946.92 938
10947.91 894
10948.90 962
10949.88 997
10950.87 918
10951.86 1005
10952.85 1056
10953.84 1005
10954.82 1049
10955.81 1087
10956.80 1141
10957.79 1246
10958.78 1223
10959.77 1210
10960.75 1222
10961.74 1239
10962.73 1203
10963.72 1099
10964.71 1109
10965.70 1013
10966.69 992
10967.68 1063
10968.66 1043
10969.65 982
10970.64 1006
10971.63 940
10972.62 989
10973.61 1043
10974.60 1060
10975.59 959
10976.58 879
10977.57 895
10978.55 968
10979.54 965
10980.53 905
10981.52 986
10982.51 1032
10983.50 979
10984.49 994
10985.48 976
10986.47 946
10987.46 982
10988.45 1027
10989.44 1035
10990.43 963
10991.42 1068
10992.41 1116
10993.40 1149
10994.39 1102
10995.38 1238
10996.37 1321
10997.36 1406
10998.35 1525
10999.34 1633
11000.33 1670
11001.32 1566
11002.31 1538
11003.30 1491
11004.29 1400
11005.28 1326
11006.27 1231
11007.26 1140
11008.25 1045
11009.24 1105
11010.24 1012
11011.23 929
11012.22 947
11013.21 924
11014.20 912
11015.19 955
11016.18 937
11017.17 840
11018.16 853
11019.15 860
11020.14 937
11021.14 930
11022.13 901
11023.12 811
11024.11 786
11025.10 820
11026.09 797
11027.08 841
11028.08 861
11029.07 854
11030.06 830
11031.05 874
11032.04 809
11033.03 748
11034.03 783
11035.02 776
11036.01 755
11037.00 755
11037.99 798
11038.99 874
11039.98 845
11040.97 771
11041.96 828
11042.95 822
11043.95 800
11044.94 804
11045.93 841
11046.92 764
11047.92 839
11048.91 792
11049.90 803
11050.89 744
11051.89 769
11052.88 784
11053.87 739
11054.86 735
11055.86 684
11056.85 688
11057.84 751
11058.83 705
11059.83 689
11060.82 697
11061.81 755
11062.81 771
11063.80 782
11064.79 684
11065.79 686
11066.78 651
11067.77 660
11068.77 744
11069.76 758
11070.75 714
11071.75 790
11072.74 757
11073.73 697
11074.73 740
11075.72 740
11076.71 757
11077.71 764
11078.70 717
11079.70 716
11080.69 737
11081.68 753
11082.68 696
11083.67 718
11084.67 712
11085.66 759
11086.65 785
11087.65 692
11088.64 668
11089.64 747
11090.63 699
11091.63 650
11092.62 682
11093.61 728
11094.61 723
11095.60 750
11096.60 690
11097.59 709
11098.59 692
11099.58 728
11100.58 678
11101.57 662
11102.57 654
11103.56 675
11104.56 686
11105.55 623
11106.55 640
11107.54 663
11108.54 664
11109.53 685
11110.53 764
11111.52 717
11112.52 639
11113.51 686
11114.51 698
11115.50 684
11116.50 647
11117.49 643
11118.49 602
11119.49 717
11120.48 690
11121.48 713
11122.47 673
11123.47 688
11124.46 663
11125.46 668
11126.46 702
11127.45 631
11128.45 666
11129.44 680
11130.44 645
11131.44 651
11132.43 684
11133.43 634
11134.43 648
11135.42 642
11136.42 662
11137.41 595
11138.41 593
11139.41 601
11140.40 624
11141.40 679
11142.40 662
11143.39 604
11144.39 623
11145.39 627
11146.38 673
11147.38 692
11148.38 699
11149.38 659
11150.37 676
11151.37 647
11152.37 616
11153.36 647
11154.36 595
11155.36 644
11156.36 689
11157.35 606
11158.35 670
11159.35 617
11160.34 643
11161.34 717
11162.34 656
11163.34 653
11164.33 679
11165.33 610
11166.33 618
11167.33 719
11168.33 648
11169.32 628
11170.32 635
11171.32 689
11172.32 588
11173.32 602
11174.31 655
11175.31 636
11176.31 674
11177.31 637
11178.31 669
11179.30 660
11180.30 634
11181.30 622
11182.30 654
11183.30 650
11184.30 688
11185.30 676
11186.29 656
11187.29 707
11188.29 616
11189.29 569
11190.29 613
11191.29 634
11192.29 629
11193.29 635
11194.28 619
11195.28 614
11196.28 631
11197.28 683
11198.28 674
11199.28 634
11200.28 576
11201.28 597
11202.28 643
11203.28 627
11204.28 594
11205.28 652
11206.28 634
11207.28 563
11208.28 620
11209.27 600
11210.27 617
11211.27 621
11212.27 599
11213.27 629
11214.27 589
11215.27 626
11216.27 616
11217.27 610
11218.27 590
11219.27 584
11220.27 620
11221.27 629
11222.27 635
11223.27 585
11224.27 631
11225.28 626
11226.28 602
11227.28 560
11228.28 573
11229.28 639
11230.28 596
11231.28 630
11232.28 626
11233.28 635
11234.28 567
11235.28 546
11236.28 652
11237.28 640
11238.28 635
11239.28 652
11240.29 562
11241.29 581
11242.29 554
11243.29 588
11244.29 584
11245.29 594
11246.29 647
11247.29 684
11248.30 637
11249.30 612
11250.30 632
11251.30 588
11252.30 633
11253.30 707
11254.31 694
11255.31 653
11256.31 642
11257.31 615
11258.31 649
11259.31 606
11260.32 573
11261.32 654
11262.32 630
11263.32 667
11264.32 614
11265.33 598
11266.33 649
11267.33 689
11268.33 663
11269.34 639
11270.34 591
11271.34 654
11272.34 640
11273.35 629
11274.35 631
11275.35 645
11276.35 652
11277.36 678
11278.36 719
11279.36 717
11280.36 744
11281.37 749
11282.37 722
11283.37 690
11284.38 649
11285.38 688
11286.38 641
11287.38 643
11288.39 662
11289.39 613
11290.39 684
11291.40 665
11292.40 690
11293.40 647
11294.41 603
11295.41 714
11296.41 631
11297.42 634
11298.42 663
11299.43 634
11300.43 653
11301.43 670
11302.44 625
11303.44 600
11304.44 655
11305.45 672
11306.45 673
11307.46 721
11308.46 699
11309.47 741
11310.47 757
11311.47 768
11312.48 774
11313.48 838
11314.49 887
11315.49 855
11316.50 834
11317.50 774
11318.50 707
11319.51 752
11320.51 706
11321.52 675
11322.52 690
11323.53 637
11324.53 619
11325.54 651
11326.54 619
11327.55 652
11328.55 665
11329.56 620
11330.56 631
11331.57 675
11332.57 690
11333.58 630
11334.58 670
11335.59 638
11336.59 618
11337.60 698
11338.60 748
11339.61 716
11340.61 715
11341.62 684
11342.63 631
11343.63 662
11344.64 678
11345.64 688
11346.65 661
11347.65 676
11348.66 656
11349.67 643
11350.67 607
11351.68 640
11352.68 701
11353.69 647
11354.70 593
11355.70 611
11356.71 638
11357.72 662
11358.72 715
11359.73 713
11360.73 609
11361.74 616
11362.75 629
11363.75 604
11364.76 634
11365.77 552
11366.77 643
11367.78 651
11368.79 659
11369.79 613
11370.80 627
11371.81 637
11372.81 632
11373.82 629
11374.83 617
11375.84 636
11376.84 614
11377.85 587
11378.86 603
11379.86 642
11380.87 653
11381.88 659
11382.89 629
11383.89 630
11384.90 678
11385.91 724
11386.92 654
11387.92 598
11388.93 703
11389.94 681
11390.95 619
11391.95 608
11392.96 554
11393.97 613
11394.98 622
11395.99 669
11396.99 667
11398.00 685
11399.01 683
11400.02 626
11401.03 686
11402.03 665
11403.04 673
11404.05 663
11405.06 676
11406.07 669
11407.08 650
11408.09 648
11409.09 659
11410.10 617
11411.11 631
11412.12 656
11413.13 698
11414.14 649
11415.15 689
11416.15 626
11417.16 610
11418.17 632
11419.18 673
11420.19 622
11421.20 662
11422.21 635
11423.22 611
11424.23 643
11425.24 626
11426.25 659
11427.26 680
11428.26 667
11429.27 662
11430.28 706
11431.29 647
11432.30 676
11433.31 716
11434.32 771
11435.33 726
11436.34 689
11437.35 733
11438.36 697
11439.37 661
11440.38 631
11441.39 662
11442.40 683
11443.41 684
11444.42 664
11445.43 658
11446.44 746
11447.45 704
11448.46 695
11449.47 739
11450.48 690
11451.49 665
11452.50 659
11453.51 714
11454.52 730
11455.53 752
11456.55 710
11457.56 688
11458.57 739
11459.58 705
11460.59 709
11461.60 742
11462.61 807
11463.62 684
11464.63 767
11465.64 734
11466.65 729
11467.67 682
11468.68 710
11469.69 726
11470.70 762
11471.71 761
11472.72 716
11473.73 684
11474.74 712
11475.76 712
11476.77 787
11477.78 712
11478.79 695
11479.80 719
11480.81 751
11481.83 790
11482.84 776
11483.85 715
11484.86 717
11485.87 767
11486.89 831
11487.90 744
11488.91 744
11489.92 754
11490.93 724
11491.95 783
11492.96 752
11493.97 795
11494.98 737
11496.00 716
11497.01 734
11498.02 719
11499.03 798
11500.05 740
11501.06 810
11502.07 818
11503.08 781
11504.10 818
11505.11 777
11506.12 821
11507.13 776
11508.15 814
11509.16 802
11510.17 789
11511.19 815
11512.20 827
11513.21 771
11514.23 777
11515.24 777
11516.25 778
11517.27 785
11518.28 771
11519.29 795
11520.31 831
11521.32 873
11522.33 817
11523.35 835
11524.36 801
11525.37 826
11526.39 855
11527.40 854
11528.42 791
11529.43 846
11530.44 850
11531.46 904
11532.47 860
11533.48 899
11534.50 869
11535.51 846
11536.53 862
11537.54 871
11538.56 925
11539.57 889
11540.58 909
11541.60 868
11542.61 945
11543.63 916
11544.64 861
11545.66 858
11546.67 927
11547.69 909
11548.70 932
11549.72 909
11550.73 918
11551.75 939
11552.76 935
11553.78 965
11554.79 940
11555.81 982
11556.82 935
11557.84 990
11558.85 1046
11559.87 1086
11560.88 1011
11561.90 1041
11562.91 1075
11563.93 1065
11564.94 1050
11565.96 1043
11566.97 1114
11567.99 1149
11569.00 1179
11570.02 1153
11571.04 1149
11572.05 1149
11573.07 1115
11574.08 1215
11575.10 1179
11576.11 1224
11577.13 1242
11578.15 1257
11579.16 1338
11580.18 1297
11581.20 1361
11582.21 1459
11583.23 1502
11584.24 1553
11585.26 1491
11586.28 1584
11587.29 1584
11588.31 1660
11589.33 1533
11590.34 1597
11591.36 1704
11592.38 1788
11593.39 1855
11594.41 2030
11595.43 2253
11596.44 2346
11597.46 2490
11598.48 2511
11599.49 2718
11600.51 2788
11601.53 2636
11602.54 2621
11603.56 2520
11604.58 2434
11605.60 2187
11606.61 2025
11607.63 1905
11608.65 1876
11609.67 1857
11610.68 1793
11611.70 1822
11612.72 1841
11613.74 1804
11614.75 1912
11615.77 1914
11616.79 1895
11617.81 1993
11618.82 1960
11619.84 1871
11620.86 2024
11621.88 1971
11622.90 2006
11623.91 2132
11624.93 2217
11625.95 2291
11626.97 2608
11627.99 2793
11629.00 3079
11630.02 3451
11631.04 3779
11632.06 3994
11633.08 4165
11634.10 4351
11635.11 4125
11636.13 3943
11637.15 3800
11638.17 3417
11639.19 3128
11640.21 2741
11641.23 2482
11642.25 2391
11643.26 2045
11644.28 1904
11645.30 1725
11646.32 1592
11647.34 1682
11648.36 1604
11649.38 1471
11650.40 1500
11651.42 1482
11652.44 1439
11653.46 1406
11654.47 1436
11655.49 1340
11656.51 1384
11657.53 1343
11658.55 1312
11659.57 1351
11660.59 1302
11661.61 1292
11662.63 1336
11663.65 1358
11664.67 1356
11665.69 1308
11666.71 1264
11667.73 1291
11668.75 1301
11669.77 1261
11670.79 1257
11671.81 1294
11672.83 1254
11673.85 1353
11674.87 1283
11675.89 1217
11676.91 1255
11677.93 1243
11678.95 1190
11679.97 1177
11680.99 1167
11682.01 1165
11683.03 1126
11684.06 1192
11685.08 1180
11686.10 1146
11687.12 1090
11688.14 1112
11689.16 1094
11690.18 1083
11691.20 1174
11692.22 1083
11693.24 1127
11694.26 1177
11695.29 1144
11696.31 1095
11697.33 1058
11698.35 1086
11699.37 1114
11700.39 1133
11701.41 1146
11702.43 1067
11703.46 1095
11704.48 1081
11705.50 1083
11706.52 1160
11707.54 1184
11708.56 1198
11709.59 1192
11710.61 1204
11711.63 1181
11712.65 1190
11713.67 1161
11714.70 1149
11715.72 1174
11716.74 1227
11717.76 1239
11718.78 1209
11719.81 1136
11720.83 1197
11721.85 1136
11722.87 1088
11723.90 1046
11724.92 1106
11725.94 1167
11726.96 1088
11727.99 1094
11729.01 1013
11730.03 1030
11731.05 1012
11732.08 1007
11733.10 1048
11734.12 1084
11735.15 1017
11736.17 1010
11737.19 1009
11738.21 994
11739.24 961
11740.26 997
11741.28 980
11742.31 960
11743.33 974
11744.35 1006
11745.38 962
11746.40 961
11747.42 955
11748.45 964
11749.47 952
11750.49 922
11751.52 918
11752.54 937
11753.56 947
11754.59 938
11755.61 883
11756.64 964
11757.66 855
11758.68 857
11759.71 835
11760.73 907
11761.76 856
11762.78 883
11763.80 864
11764.83 754
11765.85 859
11766.88 826
11767.90 810
11768.93 824
11769.95 849
11770.97 803
11772.00 808
11773.02 839
11774.05 839
11775.07 797
11776.10 868
11777.12 861
11778.15 854
11779.17 870
11780.20 817
11781.22 803
11782.25 788
11783.27 776
11784.30 744
11785.32 856
11786.35 822
11787.37 775
11788.40 725
11789.42 814
11790.45 801
11791.47 756
11792.50 767
11793.52 768
11794.55 791
11795.57 687
11796.60 737
11797.63 718
11798.65 677
11799.68 705
11800.70 680
11801.73 731
11802.75 717
11803.78 738
11804.81 680
11805.83 722
11806.86 687
11807.88 667
11808.91 723
11809.94 702
11810.96 684
11811.99 630
11813.02 681
11814.04 726
11815.07 694
11816.09 693
11817.12 736
11818.15 717
11819.17 665
11820.20 717
11821.23 676
11822.25 674
11823.28 712
11824.31 734
11825.33 678
11826.36 689
11827.39 661
11828.42 667
11829.44 723
11830.47 661
11831.50 746
11832.52 726
11833.55 727
11834.58 644
11835.61 700
11836.63 714
11837.66 711
11838.69 689
11839.71 678
11840.74 702
11841.77 675
11842.80 668
11843.83 659
11844.85 659
11845.88 604
11846.91 619
11847.94 663
11848.96 686
11849.99 652
11851.02 591
11852.05 670
11853.08 594
11854.10 614
11855.13 626
11856.16 609
11857.19 652
11858.22 636
11859.24 684
11860.27 640
11861.30 643
11862.33 717
11863.36 717
11864.39 684
11865.42 658
11866.44 647
11867.47 696
11868.50 664
11869.53 649
11870.56 645
11871.59 694
11872.62 646
11873.65 673
11874.67 706
11875.70 679
11876.73 635
11877.76 701
11878.79 689
11879.82 572
11880.85 590
11881.88 657
11882.91 662
11883.94 678
11884.97 747
11886.00 729
11887.03 728
11888.06 626
11889.09 646
11890.11 708
11891.14 659
11892.17 704
11893.20 667
11894.23 667
11895.26 704
11896.29 787
11897.32 721
11898.35 727
11899.38 716
11900.41 703
11901.44 713
11902.47 748
11903.50 785
11904.53 759
11905.56 727
11906.59 753
11907.63 683
11908.66 715
11909.69 793
11910.72 743
11911.75 715
11912.78 747
11913.81 708
11914.84 717
11915.87 702
11916.90 760
11917.93 682
11918.96 660
11919.99 740
11921.02 811
11922.06 706
11923.09 712
11924.12 749
11925.15 727
11926.18 797
11927.21 869
11928.24 823
11929.27 953
11930.31 969
11931.34 951
11932.37 935
11933.40 913
11934.43 929
11935.46 985
11936.49 948
11937.53 826
11938.56 768
11939.59 800
11940.62 780
11941.65 804
11942.69 714
11943.72 682
11944.75 651
11945.78 658
11946.81 683
11947.85 742
11948.88 734
11949.91 676
11950.94 695
11951.97 662
11953.01 677
11954.04 644
11955.07 662
11956.10 680
11957.14 623
11958.17 689
11959.20 642
11960.24 641
11961.27 629
11962.30 638
11963.33 715
11964.37 667
11965.40 669
11966.43 690
11967.47 653
11968.50 636
11969.53 594
11970.56 720
11971.60 654
11972.63 665
11973.66 722
11974.70 716
11975.73 699
11976.76 757
11977.80 641
11978.83 638
11979.86 677
11980.90 665
11981.93 657
11982.97 664
11984.00 647
11985.03 674
11986.07 636
11987.10 578
11988.13 584
11989.17 684
11990.20 690
11991.24 691
11992.27 635
11993.30 647
11994.34 665
11995.37 674
11996.41 674
11997.44 665
11998.48 675
11999.51 692
12000.54 697
12001.58 727
12002.61 676
12003.65 723
12004.68 700
12005.72 703
12006.75 642
12007.79 680
12008.82 676
12009.86 615
12010.89 734
12011.93 713
12012.96 689
12014.00 719
12015.03 711
12016.07 747
12017.10 771
12018.14 713
12019.17 718
12020.21 786
12021.24 721
12022.28 734
12023.31 719
12024.35 710
12025.38 739
12026.42 719
12027.46 739
12028.49 784
12029.53 796
12030.56 784
12031.60 793
12032.63 732
12033.67 753
12034.71 799
12035.74 777
12036.78 770
12037.81 736
12038.85 788
12039.89 701
12040.92 726
12041.96 755
12042.99 792
12044.03 804
12045.07 768
12046.10 750
12047.14 778
12048.18 782
12049.21 802
12050.25 771
12051.29 800
12052.32 807
12053.36 789
12054.40 790
12055.43 806
12056.47 794
12057.51 776
12058.54 836
12059.58 818
12060.62 879
12061.65 802
12062.69 773
12063.73 746
12064.77 782
12065.80 817
12066.84 789
12067.88 744
12068.92 816
12069.95 854
12070.99 819
12072.03 853
12073.07 861
12074.10 856
12075.14 829
12076.18 838
12077.22 856
12078.25 814
12079.29 820
12080.33 794
12081.37 842
12082.41 826
12083.44 844
12084.48 866
12085.52 876
12086.56 915
12087.60 913
12088.63 912
12089.67 890
12090.71 882
12091.75 908
12092.79 890
12093.83 890
12094.86 925
12095.90 942
12096.94 1028
12097.98 1072
12099.02 1097
12100.06 1075
12101.10 1107
12102.13 1130
12103.17 1210
12104.21 1169
12105.25 1217
12106.29 1089
12107.33 1103
12108.37 1098
12109.41 1041
12110.45 1023
12111.49 943
12112.53 905
12113.56 846
12114.60 755
12115.64 773
12116.68 841
12117.72 800
12118.76 725
12119.80 770
12120.84 774
12121.88 786
12122.92 713
12123.96 708
12125.00 754
12126.04 768
12127.08 728
12128.12 739
12129.16 709
12130.20 725
12131.24 678
12132.28 688
12133.32 690
12134.36 701
12135.40 678
12136.44 692
12137.48 771
12138.52 677
12139.56 649
12140.60 746
12141.64 650
12142.68 687
12143.72 732
12144.76 723
12145.81 752
12146.85 689
12147.89 686
12148.93 710
12149.97 710
12151.01 685
12152.05 654
12153.09 705
12154.13 701
12155.17 658
12156.21 632
12157.26 669
12158.30 652
12159.34 711
12160.38 678
12161.42 628
12162.46 668
12163.50 670
12164.55 711
12165.59 654
12166.63 681
12167.67 681
12168.71 692
12169.75 618
12170.80 629
12171.84 653
12172.88 611
12173.92 650
12174.96 651
12176.00 723
12177.05 667
12178.09 653
12179.13 683
12180.17 656
12181.22 648
12182.26 638
12183.30 655
12184.34 693
12185.38 704
12186.43 685
12187.47 633
12188.51 679
12189.55 655
12190.60 656
12191.64 692
12192.68 678
12193.72 674
12194.77 681
12195.81 679
12196.85 658
12197.90 627
12198.94 659
12199.98 678
12201.03 711
12202.07 704
12203.11 640
12204.15 655
12205.20 665
12206.24 660
12207.28 677
12208.33 719
12209.37 685
12210.41 642
12211.46 676
12212.50 659
12213.55 677
12214.59 638
12215.63 659
12216.68 687
12217.72 687
12218.76 605
12219.81 625
12220.85 617
12221.90 652
12222.94 664
12223.98 660
12225.03 679
12226.07 629
12227.12 644
12228.16 645
12229.20 635
12230.25 680
12231.29 659
12232.34 680
12233.38 663
12234.43 641
12235.47 656
12236.52 687
12237.56 682
12238.61 647
12239.65 688
12240.69 639
12241.74 645
12242.78 691
12243.83 706
12244.87 714
12245.92 752
12246.96 671
12248.01 658
12249.05 695
12250.10 667
12251.14 693
12252.19 704
12253.24 645
12254.28 665
12255.33 662
12256.37 660
12257.42 639
12258.46 674
12259.51 683
12260.55 656
12261.60 605
12262.64 584
12263.69 592
12264.74 607
12265.78 647
12266.83 611
12267.87 606
12268.92 564
12269.97 605
12271.01 627
12272.06 580
12273.10 591
12274.15 617
12275.20 587
12276.24 647
12277.29 608
12278.34 611
12279.38 631
12280.43 635
12281.47 633
12282.52 643
12283.57 640
12284.61 597
12285.66 579
12286.71 607
12287.75 638
12288.80 678
12289.85 614
12290.90 588
12291.94 571
12292.99 612
12294.04 617
12295.08 627
12296.13 593
12297.18 559
12298.22 573
12299.27 550
12300.32 564
12301.37 571
12302.41 610
12303.46 593
12304.51 602
12305.56 630
12306.60 634
12307.65 589
12308.70 579
12309.75 614
12310.79 606
12311.84 623
12312.89 583
12313.94 605
12314.99 614
12316.03 551
12317.08 538
12318.13 561
12319.18 566
12320.23 608
12321.27 570
12322.32 542
12323.37 532
12324.42 531
12325.47 566
12326.52 584
12327.56 595
12328.61 595
12329.66 589
12330.71 624
12331.76 560
12332.81 525
12333.86 537
12334.91 609
12335.95 527
12337.00 508
12338.05 549
12339.10 603
12340.15 595
12341.20 545
12342.25 580
12343.30 577
12344.35 577
12345.40 532
12346.44 546
12347.49 562
12348.54 601
12349.59 547
12350.64 550
12351.69 565
12352.74 548
12353.79 555
12354.84 593
12355.89 567
12356.94 540
12357.99 526
12359.04 553
12360.09 570
12361.14 534
12362.19 554
12363.24 522
12364.29 563
12365.34 555
12366.39 577
12367.44 565
12368.49 558
12369.54 501
12370.59 522
12371.64 567
12372.69 585
12373.74 559
12374.79 611
12375.84 561
12376.89 522
12377.94 544
12378.99 562
12380.05 602
12381.10 520
12382.15 527
12383.20 550
12384.25 503
12385.30 554
12386.35 548
12387.40 546
12388.45 569
12389.50 484
12390.55 525
12391.61 551
12392.66 653
12393.71 585
12394.76 552
12395.81 565
12396.86 565
12397.91 562
12398.97 577
12400.02 586
12401.07 593
12402.12 557
12403.17 555
12404.22 585
12405.28 595
12406.33 585
12407.38 536
12408.43 557
12409.48 555
12410.53 556
12411.59 579
12412.64 570
12413.69 537
12414.74 547
12415.80 565
12416.85 603
12417.90 583
12418.95 587
12420.00 549
12421.06 585
12422.11 613
12423.16 550
12424.21 521
12425.27 581
12426.32 571
12427.37 579
12428.43 520
12429.48 513
12430.53 531
12431.58 537
12432.64 592
12433.69 570
12434.74 539
12435.80 538
12436.85 586
12437.90 602
12438.96 563
12440.01 590
12441.06 533
12442.12 540
12443.17 583
12444.22 531
12445.28 559
12446.33 572
12447.38 610
12448.44 599
12449.49 561
12450.54 565
12451.60 548
12452.65 584
12453.71 567
12454.76 538
12455.81 566
12456.87 551
12457.92 571
12458.98 555
12460.03 590
12461.08 607
12462.14 585
12463.19 603
12464.25 610
12465.30 542
12466.35 582
12467.41 645
12468.46 578
12469.52 606
12470.57 625
12471.63 601
12472.68 623
12473.74 630
12474.79 657
12475.85 646
12476.90 637
12477.96 666
12479.01 632
12480.07 658
12481.12 757
12482.18 660
12483.23 689
12484.29 756
12485.34 690
12486.40 761
12487.45 739
12488.51 806
12489.56 874
12490.62 954
12491.67 914
12492.73 966
12493.78 1055
12494.84 1057
12495.90 1024
12496.95 1023
12498.01 1045
12499.06 949
12500.12 929
12501.17 881
12502.23 872
12503.29 824
12504.34 771
12505.40 781
12506.45 722
12507.51 728
12508.57 721
12509.62 696
12510.68 679
12511.73 656
12512.79 640
12513.85 621
12514.90 615
12515.96 568
12517.02 628
12518.07 663
12519.13 623
12520.19 605
12521.24 631
12522.30 652
12523.36 637
12524.41 641
12525.47 587
12526.53 631
12527.58 628
12528.64 631
12529.70 651
12530.76 604
12531.81 605
12532.87 628
12533.93 655
12534.98 665
12536.04 600
12537.10 608
12538.16 610
12539.21 610
12540.27 604
12541.33 618
12542.39 612
12543.44 611
12544.50 677
12545.56 668
12546.62 681
12547.68 642
12548.73 670
12549.79 667
12550.85 720
12551.91 666
12552.96 708
12554.02 704
12555.08 757
12556.14 682
12557.20 703
12558.26 680
12559.31 722
12560.37 696
12561.43 696
12562.49 711
12563.55 706
12564.61 732
12565.66 723
12566.72 744
12567.78 851
12568.84 827
12569.90 847
12570.96 901
12572.02 992
12573.08 1028
12574.13 1051
12575.19 1029
12576.25 1001
12577.31 1009
12578.37 996
12579.43 966
12580.49 900
12581.55 891
12582.61 854
12583.67 807
12584.73 774
12585.79 717
12586.85 694
12587.91 705
12588.96 741
12590.02 730
12591.08 718
12592.14 708
12593.20 653
12594.26 613
12595.32 655
12596.38 625
12597.44 709
12598.50 725
12599.56 678
12600.62 593
12601.68 691
12602.74 667
12603.80 700
12604.86 705
12605.92 686
12606.98 685
12608.04 614
12609.10 647
12610.17 691
12611.23 669
12612.29 652
12613.35 671
12614.41 656
12615.47 643
12616.53 678
12617.59 678
12618.65 665
12619.71 685
12620.77 678
12621.83 655
12622.89 650
12623.95 658
12625.02 655
12626.08 651
12627.14 620
12628.20 661
12629.26 660
12630.32 688
12631.38 642
12632.44 682
12633.51 633
12634.57 601
12635.63 638
12636.69 661
12637.75 661
12638.81 666
12639.88 642
12640.94 637
12642.00 669
12643.06 671
12644.12 649
12645.18 644
12646.25 678
12647.31 651
12648.37 712
12649.43 713
12650.50 664
12651.56 696
12652.62 709
12653.68 743
12654.74 772
12655.81 797
12656.87 739
12657.93 746
12658.99 753
12660.06 841
12661.12 726
12662.18 732
12663.24 713
12664.31 741
12665.37 669
12666.43 699
12667.50 681
12668.56 647
12669.62 705
12670.68 645
12671.75 642
12672.81 645
12673.87 661
12674.94 648
12676.00 686
12677.06 647
12678.13 712
12679.19 652
12680.25 613
12681.32 613
12682.38 663
12683.44 665
12684.51 727
12685.57 682
12686.63 671
12687.70 687
12688.76 668
12689.83 723
12690.89 718
12691.95 705
12693.02 725
12694.08 716
12695.15 667
12696.21 719
12697.27 694
12698.34 722
12699.40 684
12700.47 690
12701.53 781
12702.60 764
12703.66 760
12704.72 752
12705.79 694
12706.85 760
12707.92 762
12708.98 722
12710.05 711
12711.11 692
12712.18 670
12713.24 711
12714.31 662
12715.37 673
12716.44 671
12717.50 735
12718.57 695
12719.63 720
12720.70 714
12721.76 667
12722.83 690
12723.89 688
12724.96 712
12726.02 693
12727.09 732
12728.15 661
12729.22 654
12730.28 661
12731.35 659
12732.41 631
12733.48 630
12734.55 675
12735.61 753
12736.68 619
12737.74 637
12738.81 576
12739.88 629
12740.94 627
12742.01 628
12743.07 615
12744.14 595
12745.21 601
12746.27 590
12747.34 622
12748.40 629
12749.47 659
12750.54 602
12751.60 572
12752.67 561
12753.74 567
12754.80 581
12755.87 572
12756.94 569
12758.00 599
12759.07 672
12760.14 572
12761.20 579
12762.27 547
12763.34 543
12764.40 571
12765.47 554
12766.54 521
12767.60 500
12768.67 576
12769.74 534
12770.81 503
12771.87 496
12772.94 507
12774.01 533
12775.08 539
12776.14 516
12777.21 540
12778.28 536
12779.35 521
12780.41 556
12781.48 537
12782.55 487
12783.62 503
12784.68 520
12785.75 502
12786.82 502
12787.89 575
12788.96 562
12790.02 602
12791.09 514
12792.16 484
12793.23 488
12794.30 524
12795.36 548
12796.43 536
12797.50 565
12798.57 514
12799.64 501
12800.71 494
12801.77 544
12802.84 510
12803.91 499
12804.98 490
12806.05 518
12807.12 539
12808.19 512
12809.25 490
12810.32 488
12811.39 531
12812.46 507
12813.53 478
12814.60 497
12815.67 508
12816.74 486
12817.81 488
12818.88 500
12819.95 514
12821.01 482
12822.08 540
12823.15 519
12824.22 514
12825.29 517
12826.36 489
12827.43 485
12828.50 529
12829.57 475
12830.64 518
12831.71 497
12832.78 522
12833.85 534
12834.92 515
12835.99 544
12837.06 501
12838.13 513
12839.20 505
12840.27 505
12841.34 495
12842.41 523
12843.48 510
12844.55 480
12845.62 472
12846.69 534
12847.76 545
12848.83 495
12849.90 522
12850.97 503
12852.04 542
12853.11 479
12854.19 472
12855.26 491
12856.33 534
12857.40 521
12858.47 506
12859.54 477
12860.61 490
12861.68 503
12862.75 500
12863.82 506
12864.89 514
12865.97 508
12867.04 493
12868.11 463
12869.18 491
12870.25 491
12871.32 493
12872.39 487
12873.47 460
12874.54 480
12875.61 468
12876.68 490
12877.75 445
12878.82 467
12879.90 429
12880.97 458
12882.04 481
12883.11 465
12884.18 461
12885.25 430
12886.33 419
12887.40 469
12888.47 477
12889.54 488
12890.62 480
12891.69 446
12892.76 460
12893.83 490
12894.90 506
12895.98 458
12897.05 498
12898.12 482
12899.19 475
12900.27 489
12901.34 461
12902.41 476
12903.49 454
12904.56 415
12905.63 470
12906.70 510
12907.78 465
12908.85 416
12909.92 471
12911.00 417
12912.07 441
12913.14 385
12914.22 474
12915.29 455
12916.36 448
12917.44 461
12918.51 454
12919.58 464
12920.66 525
12921.73 506
12922.80 525
12923.88 433
12924.95 435
12926.02 482
12927.10 427
12928.17 438
12929.24 441
12930.32 447
12931.39 447
12932.47 478
12933.54 481
12934.61 467
12935.69 450
12936.76 444
12937.84 446
12938.91 464
12939.99 447
12941.06 479
12942.13 513
12943.21 452
12944.28 461
12945.36 464
12946.43 467
12947.51 446
12948.58 484
12949.66 452
12950.73 484
12951.81 490
12952.88 446
12953.95 446
12955.03 465
12956.10 410
12957.18 452
12958.25 436
12959.33 439
12960.40 501
12961.48 444
12962.56 457
12963.63 455
12964.71 450
12965.78 486
12966.86 506
12967.93 483
12969.01 460
12970.08 475
12971.16 432
12972.23 471
12973.31 484
12974.39 463
12975.46 455
12976.54 449
12977.61 446
12978.69 454
12979.76 470
12980.84 443
12981.92 466
12982.99 472
12984.07 461
12985.14 446
12986.22 423
12987.30 405
12988.37 432
12989.45 437
12990.53 462
12991.60 460
12992.68 470
12993.76 478
12994.83 448
12995.91 463
12996.99 496
12998.06 490
12999.14 467
13000.22 461
13001.29 430
13002.37 471
13003.45 463
13004.52 471
13005.60 454
13006.68 521
13007.75 479
13008.83 484
13009.91 453
13010.99 502
13012.06 497
13013.14 482
13014.22 491
13015.30 449
13016.37 476
13017.45 503
13018.53 430
13019.61 447
13020.68 437
13021.76 479
13022.84 461
13023.92 458
13024.99 437
13026.07 464
13027.15 501
13028.23 456
13029.31 478
13030.38 491
13031.46 546
13032.54 534
13033.62 506
13034.70 488
13035.77 446
13036.85 442
13037.93 491
13039.01 479
13040.09 492
13041.17 449
13042.24 463
13043.32 555
13044.40 479
13045.48 480
13046.56 484
13047.64 505
13048.72 510
13049.80 478
13050.87 470
13051.95 467
13053.03 500
13054.11 436
13055.19 479
13056.27 477
13057.35 482
13058.43 480
13059.51 511
13060.59 501
13061.67 501
13062.74 437
13063.82 482
13064.90 458
13065.98 454
13067.06 481
13068.14 443
13069.22 478
13070.30 496
13071.38 504
13072.46 456
13073.54 459
13074.62 426
13075.70 473
13076.78 509
13077.86 490
13078.94 484
13080.02 437
13081.10 499
13082.18 474
13083.26 451
13084.34 452
13085.42 463
13086.50 469
13087.58 446
13088.66 432
13089.74 438
13090.82 517
13091.90 451
13092.99 430
13094.07 479
13095.15 418
13096.23 444
13097.31 406
13098.39 444
13099.47 458
13100.55 511
13101.63 458
13102.71 429
13103.79 419
13104.88 455
13105.96 425
13107.04 468
13108.12 514
13109.20 515
13110.28 506
13111.36 467
13112.44 490
13113.53 490
13114.61 475
13115.69 440
13116.77 419
13117.85 439
13118.93 422
13120.02 472
13121.10 487
13122.18 510
13123.26 449
13124.34 497
13125.42 488
13126.51 463
13127.59 442
13128.67 444
13129.75 435
13130.84 458
13131.92 455
13133.00 463
13134.08 417
13135.16 466
13136.25 435
13137.33 442
13138.41 444
13139.49 415
13140.58 393
13141.66 414
13142.74 486
13143.82 472
13144.91 420
13145.99 405
13147.07 434
13148.16 457
13149.24 484
13150.32 473
13151.41 435
13152.49 429
13153.57 428
13154.65 450
13155.74 410
13156.82 454
13157.90 448
13158.99 434
13160.07 436
13161.15 450
13162.24 460
13163.32 405
13164.40 377
13165.49 433
13166.57 447
13167.66 444
13168.74 461
13169.82 449
13170.91 449
13171.99 423
13173.08 400
13174.16 438
13175.24 472
13176.33 423
13177.41 473
13178.50 429
13179.58 439
13180.66 472
13181.75 452
13182.83 475
13183.92 463
13185.00 486
13186.09 454
13187.17 486
13188.25 433
13189.34 474
13190.42 504
13191.51 474
13192.59 515
13193.68 459
13194.76 469
13195.85 469
13196.93 440
13198.02 452
13199.10 436
13200.19 468
13201.27 479
13202.36 456
13203.44 483
13204.53 447
13205.61 444
13206.70 488
13207.78 508
13208.87 508
13209.96 483
13211.04 444
13212.13 458
13213.21 475
13214.30 421
13215.38 428
13216.47 443
13217.55 459
13218.64 461
13219.73 456
13220.81 448
13221.90 465
13222.98 438
13224.07 431
13225.16 501
13226.24 485
13227.33 434
13228.41 462
13229.50 491
13230.59 447
13231.67 419
13232.76 430
13233.85 449
13234.93 457
13236.02 441
13237.11 464
13238.19 447
13239.28 402
13240.37 462
13241.45 470
13242.54 438
13243.63 411
13244.71 415
13245.80 403
13246.89 449
13247.97 479
13249.06 460
13250.15 439
13251.24 506
13252.32 486
13253.41 506
13254.50 495
13255.58 457
13256.67 430
13257.76 459
13258.85 454
13259.93 490
13261.02 487
13262.11 491
13263.20 514
13264.28 503
13265.37 518
13266.46 503
13267.55 507
13268.64 513
13269.72 459
13270.81 531
13271.90 549
13272.99 506
13274.08 547
13275.16 518
13276.25 500
13277.34 465
13278.43 478
13279.52 513
13280.61 461
13281.69 532
13282.78 526
13283.87 499
13284.96 476
13286.05 508
13287.14 498
13288.23 519
13289.31 508
13290.40 527
13291.49 495
13292.58 508
13293.67 479
13294.76 473
13295.85 535
13296.94 504
13298.03 499
13299.11 489
13300.20 512
13301.29 496
13302.38 545
13303.47 556
13304.56 539
13305.65 530
13306.74 510
13307.83 572
13308.92 530
13310.01 613
13311.10 576
13312.19 521
13313.28 536
13314.37 476
13315.46 511
13316.55 535
13317.64 550
13318.73 516
13319.82 537
13320.91 576
13322.00 559
13323.09 587
13324.18 575
13325.27 575
13326.36 572
13327.45 583
13328.54 544
13329.63 548
13330.72 532
13331.81 577
13332.90 549
13333.99 559
13335.08 587
13336.17 488
13337.26 521
13338.35 529
13339.44 540
13340.53 576
13341.62 568
13342.72 556
13343.81 567
13344.90 527
13345.99 578
13347.08 585
13348.17 521
13349.26 538
13350.35 523
13351.44 536
13352.54 568
13353.63 544
13354.72 562
13355.81 578
13356.90 613
13357.99 624
13359.08 623
13360.18 601
13361.27 527
13362.36 593
13363.45 579
13364.54 618
13365.63 671
13366.73 678
13367.82 662
13368.91 677
13370.00 664
13371.09 594
13372.19 579
13373.28 622
13374.37 570
13375.46 584
13376.56 585
13377.65 578
13378.74 543
13379.83 531
13380.93 575
13382.02 510
13383.11 517
13384.20 586
13385.30 515
13386.39 522
13387.48 507
13388.57 563
13389.67 540
13390.76 571
13391.85 536
13392.95 550
13394.04 532
13395.13 500
13396.22 501
13397.32 504
13398.41 499
13399.50 508
13400.60 513
13401.69 521
13402.78 501
13403.88 529
13404.97 577
13406.06 533
13407.16 509
13408.25 498
13409.35 512
13410.44 510
13411.53 521
13412.63 524
13413.72 459
13414.81 506
13415.91 497
13417.00 509
13418.10 491
13419.19 546
13420.28 534
13421.38 494
13422.47 509
13423.57 552
13424.66 543
13425.76 558
13426.85 522
13427.94 521
13429.04 557
13430.13 538
13431.23 500
13432.32 477
13433.42 521
13434.51 465
13435.61 512
13436.70 551
13437.80 505
13438.89 554
13439.99 591
13441.08 549
13442.18 547
13443.27 529
13444.37 525
13445.46 519
13446.56 513
13447.65 506
13448.75 582
13449.84 526
13450.94 549
13452.03 565
13453.13 544
13454.22 608
13455.32 552
13456.41 586
13457.51 551
13458.61 536
13459.70 575
13460.80 540
13461.89 562
13462.99 553
13464.08 539
13465.18 551
13466.28 627
13467.37 608
13468.47 588
13469.56 556
13470.66 545
13471.76 590
13472.85 593
13473.95 612
13475.05 622
13476.14 573
13477.24 596
13478.33 626
13479.43 541
13480.53 586
13481.62 577
13482.72 536
13483.82 569
13484.91 587
13486.01 568
13487.11 595
13488.20 597
13489.30 585
13490.40 644
13491.50 649
13492.59 694
13493.69 696
13494.79 653
13495.88 644
13496.98 618
13498.08 692
13499.18 704
13500.27 691
13501.37 730
13502.47 707
13503.57 708
13504.66 794
13505.76 685
13506.86 653
13507.96 700
13509.05 689
13510.15 659
13511.25 606
13512.35 622
13513.44 591
13514.54 567
13515.64 556
13516.74 489
13517.84 535
13518.93 594
13520.03 586
13521.13 579
13522.23 528
13523.33 529
13524.43 558
13525.52 574
13526.62 524
13527.72 508
13528.82 523
13529.92 532
13531.02 566
13532.12 524
13533.21 535
13534.31 521
13535.41 565
13536.51 540
13537.61 532
13538.71 501
13539.81 471
13540.91 536
13542.01 475
13543.10 475
13544.20 498
13545.30 507
13546.40 479
13547.50 506
13548.60 485
13549.70 522
13550.80 480
13551.90 535
13553.00 523
13554.10 482
13555.20 530
13556.30 480
13557.40 504
13558.50 515
13559.60 466
13560.70 470
13561.80 504
13562.90 487
13564.00 489
13565.10 503
13566.20 508
13567.30 461
13568.40 452
13569.50 479
13570.60 542
13571.70 526
13572.80 487
13573.90 527
13575.00 537
13576.10 527
13577.20 496
13578.30 480
13579.40 467
13580.50 503
13581.60 469
13582.70 499
13583.80 486
13584.90 510
13586.00 497
13587.10 476
13588.21 529
13589.31 512
13590.41 475
13591.51 468
13592.61 486
13593.71 472
13594.81 461
13595.91 504
13597.01 531
13598.12 496
13599.22 475
13600.32 516
13601.42 538
13602.52 477
13603.62 494
13604.72 510
13605.83 484
13606.93 489
13608.03 495
13609.13 508
13610.23 496
13611.34 529
13612.44 477
13613.54 513
13614.64 505
13615.74 489
13616.85 445
13617.95 483
13619.05 469
13620.15 477
13621.25 488
13622.36 472
13623.46 435
13624.56 449
13625.66 464
13626.77 475
13627.87 472
13628.97 451
13630.07 512
13631.18 484
13632.28 433
13633.38 465
13634.48 502
13635.59 523
13636.69 494
13637.79 424
13638.90 468
13640.00 486
13641.10 502
13642.21 549
13643.31 501
13644.41 454
13645.52 434
13646.62 518
13647.72 448
13648.83 447
13649.93 475
13651.03 456
13652.14 510
13653.24 494
13654.34 484
13655.45 483
13656.55 459
13657.65 456
13658.76 421
13659.86 452
13660.97 456
13662.07 476
13663.17 467
13664.28 434
13665.38 419
13666.49 440
13667.59 470
13668.69 469
13669.80 458
13670.90 475
13672.01 496
13673.11 486
13674.22 473
13675.32 509
13676.42 513
13677.53 472
13678.63 408
13679.74 464
13680.84 461
13681.95 431
13683.05 455
13684.16 459
13685.26 478
13686.37 466
13687.47 463
13688.58 428
13689.68 492
13690.79 455
13691.89 452
13693.00 473
13694.10 487
13695.21 432
13696.31 471
13697.42 455
13698.52 516
13699.63 454
13700.73 468
13701.84 427
13702.95 478
13704.05 495
13705.16 522
13706.26 478
13707.37 457
13708.47 468
13709.58 446
13710.69 435
13711.79 491
13712.90 428
13714.00 445
13715.11 454
13716.22 462
13717.32 482
13718.43 452
13719.53 492
13720.64 493
13721.75 461
13722.85 537
13723.96 500
13725.07 541
13726.17 561
13727.28 522
13728.39 522
13729.49 503
13730.60 500
13731.71 490
13732.81 512
13733.92 538
13735.03 524
13736.13 542
13737.24 530
13738.35 524
13739.46 514
13740.56 524
13741.67 536
13742.78 552
13743.88 551
13744.99 517
13746.10 566
13747.21 551
13748.31 519
13749.42 570
13750.53 542
13751.64 522
13752.74 547
13753.85 554
13754.96 489
13756.07 537
13757.17 550
13758.28 605
13759.39 616
13760.50 627
13761.61 602
13762.71 604
13763.82 680
13764.93 714
13766.04 680
13767.15 749
13768.25 680
13769.36 701
13770.47 734
13771.58 719
13772.69 700
13773.80 720
13774.90 713
13776.01 677
13777.12 628
13778.23 629
13779.34 636
13780.45 650
13781.56 609
13782.67 612
13783.77 626
13784.88 598
13785.99 581
13787.10 582
13788.21 546
13789.32 618
13790.43 572
13791.54 595
13792.65 629
13793.76 641
13794.86 656
13795.97 658
13797.08 652
13798.19 665
13799.30 699
13800.41 731
13801.52 674
13802.63 601
13803.74 667
13804.85 712
13805.96 667
13807.07 706
13808.18 650
13809.29 629
13810.40 609
13811.51 612
13812.62 594
13813.73 563
13814.84 560
13815.95 560
13817.06 528
13818.17 549
13819.28 521
13820.39 548
13821.50 536
13822.61 548
13823.72 551
13824.83 557
13825.94 518
13827.05 479
13828.16 504
13829.27 509
13830.39 515
13831.50 534
13832.61 537
13833.72 514
13834.83 493
13835.94 568
13837.05 545
13838.16 511
13839.27 511
13840.38 540
13841.50 532
13842.61 540
13843.72 535
13844.83 532
13845.94 490
13847.05 525
13848.16 523
13849.27 511
13850.39 540
13851.50 572
13852.61 543
13853.72 539
13854.83 504
13855.94 529
13857.06 506
13858.17 562
13859.28 523
13860.39 468
13861.50 489
13862.62 492
13863.73 497
13864.84 527
13865.95 514
13867.06 523
13868.18 491
13869.29 505
13870.40 493
13871.51 486
13872.63 501
13873.74 487
13874.85 494
13875.96 501
13877.08 503
13878.19 576
13879.30 509
13880.41 524
13881.53 531
13882.64 541
13883.75 549
13884.87 553
13885.98 503
13887.09 560
13888.20 544
13889.32 530
13890.43 537
13891.54 571
13892.66 536
13893.77 571
13894.88 640
13896.00 588
13897.11 615
13898.22 561
13899.34 536
13900.45 513
13901.56 505
13902.68 511
13903.79 532
13904.91 525
13906.02 531
13907.13 514
13908.25 500
13909.36 543
13910.48 543
13911.59 517
13912.70 493
13913.82 548
13914.93 474
13916.05 486
13917.16 510
13918.27 488
13919.39 498
13920.50 461
13921.62 529
13922.73 501
13923.85 535
13924.96 477
13926.08 514
13927.19 504
13928.30 486
13929.42 487
13930.53 481
13931.65 491
13932.76 495
13933.88 459
13934.99 486
13936.11 459
13937.22 456
13938.34 500
13939.45 472
13940.57 493
13941.68 472
13942.80 517
13943.91 486
13945.03 444
13946.15 523
13947.26 483
13948.38 447
13949.49 433
13950.61 470
13951.72 472
13952.84 450
13953.95 490
13955.07 454
13956.19 493
13957.30 470
13958.42 434
13959.53 440
13960.65 472
13961.77 455
13962.88 495
13964.00 439
13965.11 498
13966.23 477
13967.35 468
13968.46 445
13969.58 453
13970.69 443
13971.81 455
13972.93 486
13974.04 435
13975.16 447
13976.28 499
13977.39 438
13978.51 415
13979.63 444
13980.74 443
13981.86 519
13982.98 460
13984.09 437
13985.21 443
13986.33 492
13987.45 475
13988.56 437
13989.68 448
13990.80 460
13991.91 418
13993.03 463
13994.15 413
13995.27 440
13996.38 445
13997.50 447
13998.62 469
13999.74 400
14000.85 456
14001.97 457
14003.09 456
14004.21 416
14005.32 408
14006.44 411
14007.56 440
14008.68 447
14009.80 423
14010.91 401
14012.03 413
14013.15 432
14014.27 438
14015.39 426
14016.50 435
14017.62 417
14018.74 451
14019.86 463
14020.98 497
14022.10 433
14023.21 428
14024.33 439
14025.45 444
14026.57 445
14027.69 473
14028.81 466
14029.93 447
14031.04 386
14032.16 429
14033.28 455
14034.40 456
14035.52 444
14036.64 433
14037.76 441
14038.88 468
14040.00 445
14041.12 424
14042.23 420
14043.35 445
14044.47 439
14045.59 447
14046.71 442
14047.83 416
14048.95 393
14050.07 438
14051.19 441
14052.31 468
14053.43 457
14054.55 465
14055.67 484
14056.79 508
14057.91 463
14059.03 457
14060.15 485
14061.27 469
14062.39 450
14063.51 456
14064.63 443
14065.75 456
14066.87 445
14067.99 507
14069.11 466
14070.23 480
14071.35 471
14072.47 466
14073.59 444
14074.71 482
14075.83 500
14076.95 489
14078.07 480
14079.19 457
14080.31 465
14081.44 510
14082.56 493
14083.68 487
14084.80 452
14085.92 491
14087.04 466
14088.16 511
14089.28 517
14090.40 499
14091.52 534
14092.65 532
14093.77 480
14094.89 592
14096.01 587
14097.13 568
14098.25 591
14099.37 572
14100.50 618
14101.62 604
14102.74 575
14103.86 551
14104.98 568
14106.10 548
14107.23 471
14108.35 491
14109.47 469
14110.59 494
14111.71 506
14112.84 532
14113.96 469
14115.08 465
14116.20 460
14117.32 462
14118.45 424
14119.57 449
14120.69 453
14121.81 403
14122.94 434
14124.06 403
14125.18 418
14126.30 450
14127.43 451
14128.55 458
14129.67 422
14130.79 453
14131.92 453
14133.04 437
14134.16 471
14135.29 443
14136.41 447
14137.53 487
14138.66 417
14139.78 439
14140.90 406
14142.02 450
14143.15 423
14144.27 435
14145.39 443
14146.52 434
14147.64 399
14148.76 420
14149.89 417
14151.01 443
14152.14 428
14153.26 449
14154.38 405
14155.51 457
14156.63 416
14157.75 420
14158.88 474
14160.00 495
14161.13 449
14162.25 397
14163.37 432
14164.50 430
14165.62 463
14166.75 422
14167.87 383
14168.99 423
14170.12 441
14171.24 407
14172.37 401
14173.49 407
14174.62 422
14175.74 446
14176.87 402
14177.99 387
14179.12 421
14180.24 443
14181.36 442
14182.49 433
14183.61 375
14184.74 425
14185.86 421
14186.99 408
14188.11 434
14189.24 382
14190.36 430
14191.49 422
14192.62 391
14193.74 401
14194.87 405
14195.99 448
14197.12 405
14198.24 422
14199.37 407
14200.49 407
14201.62 419
14202.74 424
14203.87 394
14205.00 396
14206.12 389
14207.25 413
14208.37 389
14209.50 392
14210.62 427
14211.75 412
14212.88 368
14214.00 456
14215.13 397
14216.26 388
14217.38 397
14218.51 373
14219.63 381
14220.76 340
14221.89 392
14223.01 402
14224.14 404
14225.27 349
14226.39 388
14227.52 419
14228.65 430
14229.77 399
14230.90 389
14232.03 388
14233.15 412
14234.28 395
14235.41 396
14236.53 383
14237.66 395
14238.79 413
14239.91 368
14241.04 386
14242.17 402
14243.30 406
14244.42 394
14245.55 336
14246.68 370
14247.81 421
14248.93 398
14250.06 423
14251.19 379
14252.32 400
14253.44 379
14254.57 351
14255.70 375
14256.83 401
14257.95 373
14259.08 363
14260.21 407
14261.34 368
14262.47 382
14263.59 392
14264.72 377
14265.85 319
14266.98 363
14268.11 413
14269.23 447
14270.36 361
14271.49 361
14272.62 391
14273.75 361
14274.88 414
14276.01 368
14277.13 386
14278.26 411
14279.39 405
14280.52 366
14281.65 353
14282.78 354
14283.91 368
14285.04 339
14286.16 380
14287.29 372
14288.42 375
14289.55 411
14290.68 410
14291.81 377
14292.94 355
14294.07 311
14295.20 353
14296.33 346
14297.46 361
14298.59 352
14299.71 354
14300.84 362
14301.97 395
14303.10 354
14304.23 352
14305.36 361
14306.49 379
14307.62 345
14308.75 370
14309.88 399
14311.01 383
14312.14 369
14313.27 375
14314.40 347
14315.53 346
14316.66 377
14317.79 363
14318.92 365
14320.05 334
14321.18 402
14322.31 352
14323.44 317
14324.57 337
14325.70 354
14326.84 332
14327.97 359
14329.10 355
14330.23 360
14331.36 314
14332.49 336
14333.62 353
14334.75 375
14335.88 328
14337.01 318
14338.14 362
14339.27 366
14340.41 366
14341.54 356
14342.67 305
14343.80 328
14344.93 334
14346.06 335
14347.19 370
14348.32 334
14349.46 351
14350.59 332
14351.72 329
14352.85 330
14353.98 339
14355.11 358
14356.25 323
14357.38 296
14358.51 318
14359.64 299
14360.77 342
14361.90 337
14363.04 341
14364.17 370
14365.30 357
14366.43 329
14367.56 345
14368.70 351
14369.83 329
14370.96 302
14372.09 328
14373.23 324
14374.36 339
14375.49 356
14376.62 312
14377.76 352
14378.89 323
14380.02 350
14381.15 342
14382.29 326
14383.42 328
14384.55 314
14385.69 354
14386.82 330
14387.95 344
14389.08 320
14390.22 344
14391.35 381
14392.48 347
14393.62 359
14394.75 353
14395.88 361
14397.02 353
14398.15 317
14399.28 341
14400.42 343
14401.55 379
14402.68 407
14403.82 357
14404.95 453
14406.08 367
14407.22 327
14408.35 340
14409.49 339
14410.62 324
14411.75 368
14412.89 343
14414.02 379
14415.16 366
14416.29 377
14417.42 369
14418.56 319
14419.69 352
14420.83 354
14421.96 335
14423.10 338
14424.23 336
14425.36 291
14426.50 352
14427.63 335
14428.77 335
14429.90 350
14431.04 355
14432.17 376
14433.31 324
14434.44 337
14435.58 356
14436.71 357
14437.85 307
14438.98 340
14440.12 367
14441.25 339
14442.39 363
14443.52 325
14444.66 350
14445.79 355
14446.93 377
14448.06 373
14449.20 364
14450.33 346
14451.47 311
14452.60 308
14453.74 387
14454.87 361
14456.01 346
14457.15 315
14458.28 356
14459.42 319
14460.55 359
14461.69 336
14462.83 331
14463.96 375
14465.10 347
14466.23 346
14467.37 373
14468.51 362
14469.64 350
14470.78 328
14471.91 326
14473.05 375
14474.19 385
14475.32 329
14476.46 322
14477.60 361
14478.73 337
14479.87 361
14481.01 336
14482.14 307
14483.28 338
14484.42 303
14485.55 337
14486.69 352
14487.83 329
14488.96 357
14490.10 370
14491.24 362
14492.37 390
14493.51 362
14494.65 334
14495.79 328
14496.92 353
14498.06 345
14499.20 361
14500.34 395
14501.47 316
14502.61 283
14503.75 295
14504.89 354
14506.02 333
14507.16 312
14508.30 339
14509.44 358
14510.57 365
14511.71 370
14512.85 335
14513.99 301
14515.13 320
14516.26 338
14517.40 355
14518.54 337
14519.68 345
14520.82 375
14521.95 370
14523.09 353
14524.23 367
14525.37 352
14526.51 380
14527.65 377
14528.78 346
14529.92 344
14531.06 339
14532.20 371
14533.34 364
14534.48 369
14535.62 377
14536.76 347
14537.89 369
14539.03 379
14540.17 343
14541.31 353
14542.45 357
14543.59 344
14544.73 351
14545.87 385
14547.01 347
14548.15 385
14549.29 383
14550.42 380
14551.56 384
14552.70 360
14553.84 367
14554.98 356
14556.12 367
14557.26 348
14558.40 391
14559.54 422
14560.68 361
14561.82 359
14562.96 373
14564.10 350
14565.24 336
14566.38 361
14567.52 345
14568.66 394
14569.80 402
14570.94 379
14572.08 391
14573.22 398
14574.36 409
14575.50 395
14576.64 408
14577.78 387
14578.92 380
14580.06 392
14581.20 396
14582.35 425
14583.49 398
14584.63 426
14585.77 405
14586.91 402
14588.05 415
14589.19 388
14590.33 403
14591.47 368
14592.61 414
14593.75 409
14594.89 402
14596.04 376
14597.18 393
14598.32 396
14599.46 450
14600.60 398
14601.74 392
14602.88 386
14604.03 396
14605.17 420
14606.31 388
14607.45 359
14608.59 403
14609.73 407
14610.87 423
14612.02 417
14613.16 417
14614.30 418
14615.44 411
14616.58 428
14617.73 376
14618.87 423
14620.01 434
14621.15 393
14622.29 458
14623.44 488
14624.58 465
14625.72 483
14626.86 422
14628.01 495
14629.15 488
14630.29 530
14631.43 507
14632.58 493
14633.72 449
14634.86 452
14636.00 482
14637.15 552
14638.29 476
14639.43 506
14640.58 459
14641.72 441
14642.86 432
14644.00 431
14645.15 418
14646.29 407
14647.43 440
14648.58 445
14649.72 440
14650.86 419
14652.01 447
14653.15 401
14654.29 415
14655.44 383
14656.58 416
14657.72 410
14658.87 405
14660.01 412
14661.16 403
14662.30 399
14663.44 384
14664.59 351
14665.73 382
14666.87 401
14668.02 406
14669.16 435
14670.31 377
14671.45 397
14672.59 384
14673.74 430
14674.88 458
14676.03 355
14677.17 398
14678.32 436
14679.46 385
14680.60 399
14681.75 401
14682.89 372
14684.04 388
14685.18 402
14686.33 379
14687.47 406
14688.62 416
14689.76 404
14690.91 379
14692.05 429
14693.20 421
14694.34 416
14695.49 392
14696.63 405
14697.78 388
14698.92 411
14700.07 427
14701.21 394
14702.36 407
14703.50 359
14704.65 378
14705.79 401
14706.94 414
14708.09 368
14709.23 408
14710.38 397
14711.52 420
14712.67 379
14713.81 369
14714.96 442
14716.11 402
14717.25 411
14718.40 401
14719.54 440
14720.69 396
14721.84 417
14722.98 426
14724.13 401
14725.27 427
14726.42 433
14727.57 455
14728.71 411
14729.86 406
14731.01 433
14732.15 432
14733.30 436
14734.45 456
14735.59 429
14736.74 419
14737.88 430
14739.03 436
14740.18 414
14741.33 440
14742.47 455
14743.62 418
14744.77 427
14745.91 439
14747.06 423
14748.21 459
14749.35 408
14750.50 426
14751.65 477
14752.80 413
14753.94 456
14755.09 417
14756.24 453
14757.39 469
14758.53 452
14759.68 475
14760.83 508
14761.98 533
14763.12 498
14764.27 508
14765.42 526
14766.57 560
14767.71 571
14768.86 569
14770.01 514
14771.16 530
14772.31 552
14773.45 566
14774.60 635
14775.75 628
14776.90 611
14778.05 649
14779.20 611
14780.34 592
14781.49 638
14782.64 652
14783.79 717
14784.94 719
14786.09 648
14787.24 680
14788.38 734
14789.53 722
14790.68 795
14791.83 794
14792.98 767
14794.13 778
14795.28 761
14796.43 835
14797.57 783
14798.72 768
14799.87 714
14801.02 727
14802.17 676
14803.32 664
14804.47 648
14805.62 639
14806.77 641
14807.92 607
14809.07 585
14810.22 517
14811.37 568
14812.52 578
14813.67 560
14814.82 536
14815.97 539
14817.12 531
14818.26 535
14819.41 511
14820.56 534
14821.71 521
14822.86 486
14824.01 466
14825.16 481
14826.31 528
14827.47 522
14828.62 494
14829.77 461
14830.92 446
14832.07 441
14833.22 420
14834.37 457
14835.52 424
14836.67 399
14837.82 414
14838.97 405
14840.12 439
14841.27 456
14842.42 421
14843.57 413
14844.72 374
14845.87 415
14847.03 423
14848.18 449
14849.33 376
14850.48 450
14851.63 443
14852.78 431
14853.93 370
14855.08 374
14856.23 389
14857.39 359
14858.54 359
14859.69 412
14860.84 409
14861.99 407
14863.14 415
14864.29 399
14865.45 350
14866.60 382
14867.75 352
14868.90 387
14870.05 392
14871.21 348
14872.36 362
14873.51 365
14874.66 372
14875.81 419
14876.97 406
14878.12 363
14879.27 342
14880.42 354
14881.57 399
14882.73 383
14883.88 376
14885.03 430
14886.18 430
14887.34 379
14888.49 359
14889.64 345
14890.79 381
14891.95 379
14893.10 371
14894.25 403
14895.41 391
14896.56 350
14897.71 391
14898.86 359
14900.02 390
14901.17 383
14902.32 377
14903.48 363
14904.63 383
14905.78 384
14906.94 377
14908.09 353
14909.24 335
14910.40 346
14911.55 363
14912.70 383
14913.86 384
14915.01 368
14916.16 372
14917.32 338
14918.47 377
14919.63 356
14920.78 369
14921.93 388
14923.09 384
14924.24 376
14925.39 371
14926.55 364
14927.70 381
14928.86 405
14930.01 364
14931.17 332
14932.32 364
14933.47 342
14934.63 355
14935.78 333
14936.94 319
14938.09 335
14939.25 355
14940.40 343
14941.56 389
14942.71 402
14943.86 380
14945.02 370
14946.17 350
14947.33 374
14948.48 403
14949.64 365
14950.79 374
14951.95 337
14953.10 343
14954.26 354
14955.41 379
14956.57 400
14957.72 371
14958.88 330
14960.04 325
14961.19 318
14962.35 352
14963.50 351
14964.66 364
14965.81 386
14966.97 377
14968.12 364
14969.28 340
14970.44 349
14971.59 351
14972.75 378
14973.90 325
14975.06 331
14976.21 358
14977.37 349
14978.53 321
14979.68 334
14980.84 362
14981.99 336
14983.15 322
14984.31 346
14985.46 331
14986.62 309
14987.78 300
14988.93 324
14990.09 302
14991.25 314
14992.40 346
14993.56 343
14994.72 307
14995.87 334
14997.03 349
14998.19 372
14999.34 297
15000.50 316
15001.66 340
15002.81 300
15003.97 288
15005.13 316
15006.29 331
15007.44 323
15008.60 316
15009.76 295
15010.91 296
15012.07 329
15013.23 301
15014.39 316
15015.54 316
15016.70 328
15017.86 324
15019.02 330
15020.17 323
15021.33 302
15022.49 376
15023.65 322
15024.81 301
15025.96 328
15027.12 349
15028.28 311
15029.44 264
15030.59 294
15031.75 318
15032.91 309
15034.07 311
15035.23 367
15036.39 341
15037.54 293
15038.70 291
15039.86 314
15041.02 294
15042.18 281
15043.34 292
15044.50 286
15045.65 270
15046.81 310
15047.97 293
15049.13 262
15050.29 292
15051.45 292
15052.61 323
15053.77 302
15054.92 319
15056.08 343
15057.24 287
15058.40 317
15059.56 320
15060.72 282
15061.88 274
15063.04 288
15064.20 330
15065.36 313
15066.52 271
15067.68 289
15068.84 311
15070.00 284
15071.16 294
15072.32 302
15073.47 322
15074.63 261
15075.79 320
15076.95 316
15078.11 243
15079.27 295
15080.43 315
15081.59 337
15082.75 305
15083.91 260
15085.07 321
15086.23 352
15087.39 314
15088.56 302
15089.72 288
15090.88 296
15092.04 282
15093.20 260
15094.36 256
15095.52 280
15096.68 297
15097.84 285
15099.00 312
15100.16 314
15101.32 335
15102.48 314
15103.64 300
15104.80 288
15105.97 289
15107.13 293
15108.29 289
15109.45 273
15110.61 243
15111.77 259
15112.93 282
15114.09 262
15115.25 298
15116.42 307
15117.58 293
15118.74 302
15119.90 291
15121.06 277
15122.22 315
15123.39 281
15124.55 294
15125.71 303
15126.87 293
15128.03 264
15129.19 254
15130.36 256
15131.52 298
15132.68 277
15133.84 256
15135.00 264
15136.17 265
15137.33 255
15138.49 316
15139.65 261
15140.82 288
15141.98 264
15143.14 293
15144.30 303
15145.46 301
15146.63 298
15147.79 296
15148.95 293
15150.12 306
15151.28 276
15152.44 261
15153.60 288
15154.77 311
15155.93 279
15157.09 286
15158.26 238
15159.42 266
15160.58 263
15161.74 282
15162.91 306
15164.07 255
15165.23 300
15166.40 275
15167.56 296
15168.72 291
15169.89 265
15171.05 272
15172.21 251
15173.38 271
15174.54 275
15175.71 271
15176.87 297
15178.03 284
15179.20 307
15180.36 326
15181.52 283
15182.69 281
15183.85 270
15185.02 280
15186.18 290
15187.34 272
15188.51 248
15189.67 256
15190.84 284
15192.00 264
15193.17 261
15194.33 259
15195.49 233
15196.66 261
15197.82 288
15198.99 263
15200.15 247
15201.32 285
15202.48 328
15203.65 348
15204.81 285
15205.98 257
15207.14 293
15208.31 287
15209.47 262
15210.64 277
15211.80 290
15212.97 290
15214.13 283
15215.30 290
15216.46 313
15217.63 300
15218.79 322
15219.96 273
15221.12 259
15222.29 284
15223.45 267
15224.62 321
15225.78 308
15226.95 278
15228.12 269
15229.28 254
15230.45 294
15231.61 332
15232.78 319
15233.95 295
15235.11 303
15236.28 289
15237.44 310
15238.61 304
15239.78 284
15240.94 272
15242.11 298
15243.27 289
15244.44 285
15245.61 270
15246.77 301
15247.94 309
15249.11 289
15250.27 274
15251.44 273
15252.61 289
15253.77 288
15254.94 275
15256.11 298
15257.27 326
15258.44 338
15259.61 351
15260.77 327
15261.94 282
15263.11 277
15264.27 292
15265.44 306
15266.61 264
15267.78 287
15268.94 297
15270.11 286
15271.28 294
15272.44 286
15273.61 306
15274.78 294
15275.95 285
15277.11 301
15278.28 296
15279.45 310
15280.62 328
15281.79 298
15282.95 270
15284.12 305
15285.29 311
15286.46 325
15287.62 303
15288.79 288
15289.96 281
15291.13 273
15292.30 296
15293.47 277
15294.63 261
15295.80 288
15296.97 280
15298.14 290
15299.31 264
15300.48 327
15301.64 271
15302.81 276
15303.98 303
15305.15 338
15306.32 311
15307.49 282
15308.66 251
15309.82 285
15310.99 281
15312.16 285
15313.33 281
15314.50 277
15315.67 315
15316.84 293
15318.01 290
15319.18 279
15320.35 263
15321.51 291
15322.68 272
15323.85 301
15325.02 285
15326.19 280
15327.36 312
15328.53 330
15329.70 249
15330.87 266
15332.04 325
15333.21 302
15334.38 275
15335.55 294
15336.72 260
15337.89 252
15339.06 265
15340.23 301
15341.40 272
15342.57 287
15343.74 306
15344.91 279
15346.08 250
15347.25 243
15348.42 274
15349.59 274
15350.76 268
15351.93 272
15353.10 279
15354.27 300
15355.44 286
15356.61 266
15357.78 337
15358.95 293
15360.13 290
15361.30 294
15362.47 270
15363.64 262
15364.81 304
15365.98 254
15367.15 244
15368.32 256
15369.49 241
15370.66 282
15371.84 263
15373.01 277
15374.18 250
15375.35 280
15376.52 292
15377.69 280
15378.86 266
15380.03 276
15381.21 266
15382.38 276
15383.55 238
15384.72 265
15385.89 266
15387.06 281
15388.24 283
15389.41 327
15390.58 261
15391.75 305
15392.92 351
15394.10 330
15395.27 282
15396.44 303
15397.61 305
15398.78 296
15399.96 312
15401.13 286
15402.30 252
15403.47 298
15404.65 251
15405.82 274
15406.99 279
15408.16 289
15409.34 291
15410.51 300
15411.68 283
15412.85 270
15414.03 261
15415.20 291
15416.37 262
15417.55 315
15418.72 288
15419.89 270
15421.06 252
15422.24 288
15423.41 307
15424.58 317
15425.76 327
15426.93 291
15428.10 338
15429.28 301
15430.45 285
15431.62 289
15432.80 300
15433.97 295
15435.15 272
15436.32 286
15437.49 293
15438.67 287
15439.84 287
15441.01 277
15442.19 289
15443.36 305
15444.54 251
15445.71 277
15446.88 276
15448.06 296
15449.23 320
15450.41 292
15451.58 307
15452.75 317
15453.93 268
15455.10 270
15456.28 280
15457.45 266
15458.63 276
15459.80 289
15460.98 289
15462.15 258
15463.32 261
15464.50 268
15465.67 273
15466.85 267
15468.02 254
15469.20 263
15470.37 251
15471.55 280
15472.72 271
15473.90 254
15475.07 233
15476.25 245
15477.42 271
15478.60 237
15479.77 301
15480.95 284
15482.13 253
15483.30 237
15484.48 259
15485.65 292
15486.83 286
15488.00 283
15489.18 241
15490.35 257
15491.53 302
15492.71 261
15493.88 268
15495.06 276
15496.23 273
15497.41 274
15498.59 255
15499.76 255
15500.94 243
15502.11 253
15503.29 263
15504.47 257
15505.64 256
15506.82 271
15508.00 264
15509.17 257
15510.35 255
15511.52 274
15512.70 252
15513.88 286
15515.05 267
15516.23 273
15517.41 269
15518.58 279
15519.76 249
15520.94 247
15522.12 269
15523.29 290
15524.47 296
15525.65 286
15526.82 271
15528.00 273
15529.18 284
15530.35 314
15531.53 257
15532.71 285
15533.89 285
15535.06 266
15536.24 267
15537.42 257
15538.60 300
15539.77 263
15540.95 279
15542.13 254
15543.31 239
15544.48 229
15545.66 225
15546.84 264
15548.02 266
15549.20 261
15550.37 255
15551.55 296
15552.73 266
15553.91 299
15555.09 272
15556.26 262
15557.44 281
15558.62 295
15559.80 302
15560.98 285
15562.16 288
15563.34 257
15564.51 244
15565.69 279
15566.87 268
15568.05 301
15569.23 264
15570.41 273
15571.59 279
15572.76 280
15573.94 265
15575.12 262
15576.30 293
15577.48 317
15578.66 289
15579.84 269
15581.02 252
15582.20 255
15583.38 293
15584.56 266
15585.73 266
15586.91 294
15588.09 276
15589.27 281
15590.45 268
15591.63 275
15592.81 275
15593.99 284
15595.17 281
15596.35 301
15597.53 271
15598.71 302
15599.89 317
15601.07 317
15602.25 280
15603.43 271
15604.61 281
15605.79 300
15606.97 296
15608.15 331
15609.33 305
15610.51 258
15611.69 287
15612.87 275
15614.05 302
15615.23 302
15616.41 287
15617.59 283
15618.77 290
15619.95 268
15621.14 291
15622.32 305
15623.50 280
15624.68 300
15625.86 327
15627.04 290
15628.22 259
15629.40 282
15630.58 258
15631.76 290
15632.94 266
15634.13 294
15635.31 355
15636.49 314
15637.67 313
15638.85 307
15640.03 349
15641.21 371
15642.39 311
15643.58 308
15644.76 338
15645.94 324
15647.12 307
15648.30 317
15649.48 305
15650.67 297
15651.85 321
15653.03 351
15654.21 330
15655.39 334
15656.58 298
15657.76 291
15658.94 312
15660.12 328
15661.30 326
15662.49 314
15663.67 311
15664.85 332
15666.03 319
15667.22 311
15668.40 307
15669.58 268
15670.76 289
15671.95 315
15673.13 297
15674.31 260
15675.49 328
15676.68 322
15677.86 291
15679.04 287
15680.23 310
15681.41 308
15682.59 286
15683.77 301
15684.96 327
15686.14 274
15687.32 306
15688.51 301
15689.69 297
15690.87 335
15692.06 307
15693.24 278
15694.42 303
15695.61 322
15696.79 265
15697.97 317
15699.16 315
15700.34 318
15701.53 286
15702.71 289
15703.89 252
15705.08 327
15706.26 302
15707.44 293
15708.63 295
15709.81 299
15711.00 309
15712.18 357
15713.36 341
15714.55 353
15715.73 359
15716.92 375
15718.10 386
15719.29 414
15720.47 331
15721.66 295
15722.84 310
15724.02 302
15725.21 326
15726.39 375
15727.58 334
15728.76 339
15729.95 329
15731.13 329
15732.32 324
15733.50 305
15734.69 323
15735.87 275
15737.06 309
15738.24 322
15739.43 323
15740.61 335
15741.80 322
15742.98 297
15744.17 353
15745.35 337
15746.54 325
15747.72 381
15748.91 352
15750.10 331
15751.28 349
15752.47 354
15753.65 345
15754.84 358
15756.02 352
15757.21 307
15758.40 336
15759.58 308
15760.77 348
15761.95 325
15763.14 356
15764.33 314
15765.51 333
15766.70 365
15767.88 329
15769.07 314
15770.26 353
15771.44 376
15772.63 252
15773.82 321
15775.00 332
15776.19 325
15777.38 305
15778.56 319
15779.75 323
15780.94 290
15782.12 342
15783.31 330
15784.50 336
15785.68 351
15786.87 308
15788.06 311
15789.24 283
15790.43 302
15791.62 326
15792.81 298
15793.99 282
15795.18 316
15796.37 282
15797.55 308
15798.74 270
15799.93 285
15801.12 303
15802.30 295
15803.49 319
15804.68 296
15805.87 293
15807.05 298
15808.24 286
15809.43 337
15810.62 294
15811.81 293
15812.99 296
15814.18 277
15815.37 314
15816.56 301
15817.75 294
15818.93 312
15820.12 352
15821.31 262
15822.50 249
15823.69 249
15824.88 264
15826.06 290
15827.25 289
15828.44 300
15829.63 325
15830.82 311
15832.01 296
15833.20 270
15834.38 297
15835.57 298
15836.76 311
15837.95 314
15839.14 322
15840.33 307
15841.52 311
15842.71 276
15843.90 277
15845.08 272
15846.27 325
15847.46 306
15848.65 357
15849.84 294
15851.03 273
15852.22 262
15853.41 257
15854.60 305
15855.79 293
15856.98 256
15858.17 267
15859.36 310
15860.55 302
15861.74 292
15862.93 301
15864.12 321
15865.31 313
15866.50 295
15867.69 326
15868.88 310
15870.07 298
15871.26 272
15872.45 266
15873.64 268
15874.83 246
15876.02 242
15877.21 253
15878.40 306
15879.59 267
15880.78 237
15881.97 282
15883.16 264
15884.35 312
15885.54 295
15886.73 264
15887.92 276
15889.11 256
15890.30 268
15891.50 315
15892.69 265
15893.88 272
15895.07 304
15896.26 274
15897.45 275
15898.64 249
15899.83 274
15901.02 294
15902.22 290
15903.41 305
15904.60 276
15905.79 258
15906.98 255
15908.17 281
15909.36 281
15910.56 269
15911.75 277
15912.94 289
15914.13 263
15915.32 285
15916.51 291
15917.71 278
15918.90 294
15920.09 267
15921.28 288
15922.47 286
15923.67 323
15924.86 294
15926.05 300
15927.24 275
15928.43 286
15929.63 328
15930.82 314
15932.01 300
15933.20 283
15934.40 264
15935.59 272
15936.78 285
15937.97 326
15939.17 273
15940.36 267
15941.55 271
15942.75 293
15943.94 283
15945.13 266
15946.32 266
15947.52 288
15948.71 267
15949.90 274
15951.10 259
15952.29 254
15953.48 263
15954.68 247
15955.87 259
15957.06 250
15958.26 272
15959.45 266
15960.64 215
15961.84 224
15963.03 245
15964.22 275
15965.42 261
15966.61 234
15967.80 252
15969.00 245
15970.19 256
15971.39 273
15972.58 322
15973.77 274
15974.97 281
15976.16 257
15977.36 265
15978.55 271
15979.74 262
15980.94 275
15982.13 242
15983.33 239
15984.52 232
15985.72 253
15986.91 246
15988.10 212
15989.30 230
15990.49 258
15991.69 278
15992.88 237
15994.08 231
15995.27 263
15996.47 227
15997.66 234
15998.86 260
16000.05 250
16001.25 236
16002.44 248
16003.64 239
16004.83 249
16006.03 271
16007.22 245
16008.42 241
16009.61 231
16010.81 237
16012.00 277
16013.20 223
16014.40 224
16015.59 237
16016.79 239
16017.98 247
16019.18 232
16020.37 235
16021.57 227
16022.76 252
16023.96 247
16025.16 266
16026.35 226
16027.55 212
16028.74 229
16029.94 240
16031.14 232
16032.33 262
16033.53 205
16034.73 204
16035.92 242
16037.12 263
16038.31 271
16039.51 254
16040.71 256
16041.90 256
16043.10 222
16044.30 230
16045.49 244
16046.69 249
16047.89 228
16049.08 241
16050.28 265
16051.48 252
16052.67 263
16053.87 214
16055.07 230
16056.27 238
16057.46 230
16058.66 229
16059.86 248
16061.05 251
16062.25 229
16063.45 229
16064.65 232
16065.84 212
16067.04 217
16068.24 225
16069.44 218
16070.63 237
16071.83 256
16073.03 237
16074.23 230
16075.42 242
16076.62 247
16077.82 264
16079.02 207
16080.22 228
16081.41 202
16082.61 235
16083.81 243
16085.01 216
16086.21 195
16087.40 220
16088.60 263
16089.80 246
16091.00 269
16092.20 239
16093.40 237
16094.59 243
16095.79 226
16096.99 214
16098.19 205
16099.39 204
16100.59 217
16101.79 227
16102.99 225
16104.18 226
16105.38 261
16106.58 241
16107.78 240
16108.98 271
16110.18 248
16111.38 235
16112.58 260
16113.78 212
16114.98 228
16116.17 214
16117.37 197
16118.57 214
16119.77 227
16120.97 238
16122.17 212
16123.37 213
16124.57 220
16125.77 246
16126.97 217
16128.17 234
16129.37 218
16130.57 236
16131.77 215
16132.97 253
16134.17 243
16135.37 238
16136.57 211
16137.77 209
16138.97 205
16140.17 210
16141.37 238
16142.57 229
16143.77 260
16144.97 214
16146.17 233
16147.37 247
16148.57 225
16149.77 236
16150.97 251
16152.17 230
16153.37 215
16154.58 237
16155.78 236
16156.98 235
16158.18 237
16159.38 259
16160.58 247
16161.78 232
16162.98 251
16164.18 231
16165.38 216
16166.59 220
16167.79 210
16168.99 223
16170.19 233
16171.39 238
16172.59 230
16173.79 246
16174.99 216
16176.20 226
16177.40 210
16178.60 232
16179.80 257
16181.00 246
16182.20 227
16183.41 233
16184.61 258
16185.81 269
16187.01 232
16188.21 226
16189.42 253
16190.62 237
16191.82 237
16193.02 254
16194.22 226
16195.43 252
16196.63 232
16197.83 250
16199.03 205
16200.24 235
16201.44 232
16202.64 207
16203.84 230
16205.05 269
16206.25 236
16207.45 231
16208.65 249
16209.86 230
16211.06 244
16212.26 246
16213.47 264
16214.67 238
16215.87 262
16217.07 260
16218.28 263
16219.48 223
16220.68 231
16221.89 251
16223.09 254
16224.29 263
16225.50 251
16226.70 256
16227.90 266
16229.11 260
16230.31 230
16231.51 215
16232.72 242
16233.92 269
16235.13 252
16236.33 228
16237.53 241
16238.74 251
16239.94 235
16241.15 240
16242.35 207
16243.55 253
16244.76 280
16245.96 229
16247.17 265
16248.37 219
16249.57 239
16250.78 267
16251.98 269
16253.19 257
16254.39 252
16255.60 285
16256.80 272
16258.01 261
16259.21 239
16260.41 257
16261.62 252
16262.82 228
16264.03 238
16265.23 257
16266.44 301
16267.64 282
16268.85 227
16270.05 227
16271.26 235
16272.46 267
16273.67 278
16274.87 235
16276.08 233
16277.28 247
16278.49 252
16279.70 268
16280.90 279
16282.11 275
16283.31 278
16284.52 286
16285.72 305
16286.93 254
16288.13 251
16289.34 249
16290.55 256
16291.75 249
16292.96 285
16294.16 291
16295.37 290
16296.58 276
16297.78 244
16298.99 248
16300.19 291
16301.40 261
16302.61 236
16303.81 237
16305.02 285
16306.22 295
16307.43 260
16308.64 253
16309.84 280
16311.05 283
16312.26 263
16313.46 260
16314.67 281
16315.88 279
16317.08 296
16318.29 263
16319.50 224
16320.70 256
16321.91 270
16323.12 214
16324.33 214
16325.53 220
16326.74 238
16327.95 258
16329.15 252
16330.36 255
16331.57 246
16332.78 247
16333.98 252
16335.19 264
16336.40 266
16337.61 256
16338.81 241
16340.02 253
16341.23 230
16342.44 208
16343.64 210
16344.85 220
16346.06 203
16347.27 269
16348.48 249
16349.68 220
16350.89 245
16352.10 223
16353.31 252
16354.52 249
16355.72 236
16356.93 241
16358.14 249
16359.35 221
16360.56 216
16361.77 227
16362.97 235
16364.18 240
16365.39 244
16366.60 223
16367.81 246
16369.02 221
16370.23 230
16371.43 244
16372.64 249
16373.85 219
16375.06 215
16376.27 257
16377.48 202
16378.69 215
16379.90 202
16381.11 211
16382.32 227
16383.52 238
16384.73 228
16385.94 228
16387.15 250
16388.36 253
16389.57 227
16390.78 202
16391.99 246
16393.20 241
16394.41 248
16395.62 212
16396.83 229
16398.04 262
16399.25 239
16400.46 241
16401.67 228
16402.88 222
16404.09 214
16405.30 221
16406.51 230
16407.72 231
16408.93 247
16410.14 225
16411.35 223
16412.56 212
16413.77 227
16414.98 248
16416.19 248
16417.40 218
16418.61 236
16419.82 249
16421.03 263
16422.24 229
16423.45 246
16424.67 211
16425.88 221
16427.09 240
16428.30 230
16429.51 218
16430.72 230
16431.93 236
16433.14 212
16434.35 205
16435.56 248
16436.78 236
16437.99 250
16439.20 222
16440.41 215
16441.62 225
16442.83 230
16444.04 215
16445.25 214
16446.47 195
16447.68 196
16448.89 214
16450.10 203
16451.31 220
16452.52 224
16453.74 233
16454.95 241
16456.16 210
16457.37 212
16458.58 217
16459.80 173
16461.01 193
16462.22 188
16463.43 197
16464.65 212
16465.86 224
16467.07 244
16468.28 236
16469.49 243
16470.71 229
16471.92 185
16473.13 207
16474.34 225
16475.56 222
16476.77 222
16477.98 224
16479.20 230
16480.41 210
16481.62 181
16482.83 192
16484.05 184
16485.26 231
16486.47 212
16487.69 201
16488.90 210
16490.11 207
16491.33 200
16492.54 181
16493.75 213
16494.97 209
16496.18 228
16497.39 202
16498.61 203
16499.82 226
16501.03 221
16502.25 193
16503.46 225
16504.67 215
16505.89 170
16507.10 181
16508.32 218
16509.53 225
16510.74 243
16511.96 214
16513.17 249
16514.39 196
16515.60 194
16516.81 214
16518.03 245
16519.24 217
16520.46 207
16521.67 241
16522.88 236
16524.10 213
16525.31 225
16526.53 204
16527.74 230
16528.96 225
16530.17 208
16531.39 225
16532.60 215
16533.82 220
16535.03 202
16536.25 216
16537.46 200
16538.68 224
16539.89 218
16541.11 227
16542.32 209
16543.54 226
16544.75 210
16545.97 233
16547.18 193
16548.40 203
16549.61 237
16550.83 213
16552.04 237
16553.26 216
16554.47 234
16555.69 230
16556.91 224
16558.12 237
16559.34 231
16560.55 230
16561.77 222
16562.98 239
16564.20 215
16565.42 228
16566.63 242
16567.85 192
16569.06 217
16570.28 216
16571.50 207
16572.71 212
16573.93 226
16575.15 176
16576.36 195
16577.58 219
16578.79 209
16580.01 207
16581.23 210
16582.44 205
16583.66 203
16584.88 210
16586.09 219
16587.31 215
16588.53 245
16589.74 243
16590.96 247
16592.18 232
16593.40 207
16594.61 201
16595.83 186
16597.05 183
16598.26 217
16599.48 229
16600.70 220
16601.92 212
16603.13 186
16604.35 205
16605.57 216
16606.78 199
16608.00 188
16609.22 206
16610.44 183
16611.66 208
16612.87 215
16614.09 187
16615.31 192
16616.53 216
16617.74 216
16618.96 215
16620.18 192
16621.40 207
16622.62 246
16623.83 257
16625.05 204
16626.27 185
16627.49 224
16628.71 232
16629.93 217
16631.14 212
16632.36 199
16633.58 202
16634.80 222
16636.02 223
16637.24 220
16638.45 223
16639.67 189
16640.89 219
16642.11 178
16643.33 189
16644.55 215
16645.77 227
16646.99 200
16648.21 187
16649.42 224
16650.64 242
16651.86 224
16653.08 184
16654.30 215
16655.52 202
16656.74 167
16657.96 196
16659.18 214
16660.40 231
16661.62 215
16662.84 183
16664.06 187
16665.28 221
16666.50 207
16667.72 217
16668.93 237
16670.15 200
16671.37 214
16672.59 195
16673.81 222
16675.03 202
16676.25 194
16677.47 204
16678.69 214
16679.91 209
16681.13 216
16682.36 201
16683.58 200
16684.80 231
16686.02 229
16687.24 204
16688.46 201
16689.68 209
16690.90 200
16692.12 199
16693.34 197
16694.56 197
16695.78 230
16697.00 195
16698.22 193
16699.44 201
16700.66 178
16701.89 190
16703.11 209
16704.33 213
16705.55 202
16706.77 230
16707.99 229
16709.21 175
16710.43 177
16711.65 202
16712.88 205
16714.10 185
16715.32 167
16716.54 219
16717.76 224
16718.98 224
16720.20 208
16721.43 199
16722.65 186
16723.87 227
16725.09 212
16726.31 183
16727.54 218
16728.76 194
16729.98 222
16731.20 200
16732.42 198
16733.65 223
16734.87 215
16736.09 233
16737.31 183
16738.53 199
16739.76 194
16740.98 218
16742.20 196
16743.42 187
16744.65 199
16745.87 209
16747.09 202
16748.31 194
16749.54 195
16750.76 190
16751.98 193
16753.21 201
16754.43 202
16755.65 217
16756.87 196
16758.10 195
16759.32 203
16760.54 187
16761.77 189
16762.99 215
16764.21 203
16765.44 231
16766.66 176
16767.88 217
16769.11 188
16770.33 171
16771.55 196
16772.78 231
16774.00 220
16775.22 199
16776.45 223
16777.67 220
16778.90 267
16780.12 196
16781.34 206
16782.57 194
16783.79 198
16785.02 185
16786.24 195
16787.46 200
16788.69 216
16789.91 185
16791.14 195
16792.36 209
16793.58 187
16794.81 202
16796.03 187
16797.26 164
16798.48 181
16799.71 195
16800.93 192
16802.16 199
16803.38 181
16804.61 203
16805.83 210
16807.06 197
16808.28 202
16809.50 174
16810.73 217
16811.95 252
16813.18 210
16814.40 188
16815.63 188
16816.86 183
16818.08 185
16819.31 189
16820.53 195
16821.76 199
16822.98 223
16824.21 211
16825.43 214
16826.66 228
16827.88 211
16829.11 207
16830.33 195
16831.56 202
16832.79 239
16834.01 241
16835.24 234
16836.46 207
16837.69 201
16838.92 210
16840.14 226
16841.37 210
16842.59 235
16843.82 209
16845.05 218
16846.27 217
16847.50 218
16848.73 239
16849.95 195
16851.18 210
16852.40 215
16853.63 194
16854.86 196
16856.08 204
16857.31 207
16858.54 194
16859.76 216
16860.99 249
16862.22 240
16863.44 244
16864.67 241
16865.90 228
16867.13 257
16868.35 255
16869.58 225
16870.81 235
16872.03 207
16873.26 222
16874.49 238
16875.72 249
16876.94 213
16878.17 239
16879.40 223
16880.63 233
16881.85 230
16883.08 232
16884.31 234
16885.54 261
16886.76 205
16887.99 232
16889.22 228
16890.45 222
16891.68 229
16892.90 217
16894.13 247
16895.36 228
16896.59 222
16897.82 248
16899.04 223
16900.27 205
16901.50 200
16902.73 207
16903.96 244
16905.18 233
16906.41 190
16907.64 234
16908.87 219
16910.10 210
16911.33 186
16912.56 231
16913.78 210
16915.01 216
16916.24 201
16917.47 187
16918.70 199
16919.93 200
16921.16 225
16922.39 219
16923.62 250
16924.85 218
16926.07 203
16927.30 205
16928.53 201
16929.76 190
16930.99 156
16932.22 226
16933.45 255
16934.68 215
16935.91 226
16937.14 229
16938.37 226
16939.60 208
16940.83 211
16942.06 199
16943.29 187
16944.52 218
16945.75 228
16946.98 229
16948.21 209
16949.44 206
16950.67 200
16951.90 229
16953.13 209
16954.36 202
16955.59 248
16956.82 210
16958.05 184
16959.28 181
16960.51 209
16961.74 196
16962.97 197
16964.20 190
16965.43 198
16966.66 242
16967.89 211
16969.12 192
16970.35 309
16971.58 273
16972.82 225
16974.05 212
16975.28 197
16976.51 201
16977.74 196
16978.97 201
16980.20 213
16981.43 210
16982.66 170
16983.90 199
16985.13 228
16986.36 206
16987.59 171
16988.82 244
16990.05 210
16991.28 228
16992.52 242
16993.75 228
16994.98 241
16996.21 213
16997.44 206
16998.67 201
16999.91 189
17001.14 167
17002.37 198
17003.60 212
17004.83 190
17006.07 219
17007.30 215
17008.53 215
17009.76 154
17010.99 188
17012.23 217
17013.46 215
17014.69 207
17015.92 211
17017.16 188
17018.39 209
17019.62 203
17020.85 209
17022.09 190
17023.32 196
17024.55 236
17025.78 189
17027.02 212
17028.25 199
17029.48 180
17030.72 218
17031.95 195
17033.18 170
17034.42 212
17035.65 231
17036.88 218
17038.11 181
17039.35 165
17040.58 183
17041.81 198
17043.05 208
17044.28 196
17045.52 215
17046.75 206
17047.98 201
17049.22 208
17050.45 170
17051.68 178
17052.92 219
17054.15 201
17055.38 200
17056.62 214
17057.85 182
17059.09 184
17060.32 184
17061.55 177
17062.79 207
17064.02 194
17065.26 199
17066.49 189
17067.73 200
17068.96 203
17070.19 211
17071.43 238
17072.66 221
17073.90 182
17075.13 167
17076.37 193
17077.60 213
17078.84 215
17080.07 200
17081.31 191
17082.54 189
17083.78 162
17085.01 194
17086.25 190
17087.48 188
17088.72 262
17089.95 242
17091.19 190
17092.42 173
17093.66 204
17094.89 204
17096.13 191
17097.36 199
17098.60 206
17099.83 191
17101.07 192
17102.30 205
17103.54 186
17104.78 198
17106.01 208
17107.25 226
17108.48 190
17109.72 165
17110.95 177
17112.19 197
17113.43 229
17114.66 205
17115.90 189
17117.13 186
17118.37 232
17119.61 189
17120.84 157
17122.08 161
17123.32 220
17124.55 196
17125.79 183
17127.02 206
17128.26 217
17129.50 219
17130.73 197
17131.97 225
17133.21 198
17134.44 186
17135.68 204
17136.92 202
17138.15 179
17139.39 198
17140.63 211
17141.87 218
17143.10 177
17144.34 169
17145.58 214
17146.81 199
17148.05 163
17149.29 196
17150.53 211
17151.76 214
17153.00 192
17154.24 177
17155.48 186
17156.71 162
17157.95 155
17159.19 190
17160.43 177
17161.66 170
17162.90 184
17164.14 207
17165.38 207
17166.62 193
17167.85 183
17169.09 197
17170.33 205
17171.57 193
17172.81 221
17174.04 222
17175.28 174
17176.52 170
17177.76 173
17179.00 177
17180.23 183
17181.47 195
17182.71 196
17183.95 183
17185.19 182
17186.43 181
17187.67 175
17188.90 203
17190.14 192
17191.38 180
17192.62 196
17193.86 172
17195.10 208
17196.34 175
17197.58 203
17198.82 185
17200.05 180
17201.29 196
17202.53 197
17203.77 183
17205.01 186
17206.25 183
17207.49 177
17208.73 160
17209.97 167
17211.21 209
17212.45 189
17213.69 191
17214.93 188
17216.17 187
17217.41 160
17218.65 173
17219.89 187
17221.13 170
17222.37 188
17223.61 183
17224.85 191
17226.09 173
17227.33 161
17228.57 151
17229.81 191
17231.05 201
17232.29 193
17233.53 188
17234.77 182
17236.01 193
17237.25 204
17238.49 193
17239.73 183
17240.97 153
17242.21 185
17243.45 203
17244.69 186
17245.93 167
17247.17 178
17248.41 189
17249.66 179
17250.90 177
17252.14 173
17253.38 206
17254.62 189
17255.86 208
17257.10 199
17258.34 206
17259.58 203
17260.83 191
17262.07 186
17263.31 165
17264.55 171
17265.79 184
17267.03 208
17268.27 174
17269.52 172
17270.76 181
17272.00 192
17273.24 201
17274.48 166
17275.72 175
17276.97 166
17278.21 203
17279.45 204
17280.69 179
17281.93 159
17283.18 176
17284.42 220
17285.66 206
17286.90 169
17288.15 199
17289.39 185
17290.63 188
17291.87 176
17293.11 154
17294.36 177
17295.60 219
17296.84 175
17298.08 168
17299.33 167
17300.57 165
17301.81 160
17303.06 203
17304.30 213
17305.54 170
17306.78 172
17308.03 169
17309.27 173
17310.51 161
17311.76 185
17313.00 201
17314.24 172
17315.49 160
17316.73 185
17317.97 201
17319.22 203
17320.46 192
17321.70 188
17322.95 183
17324.19 199
17325.43 198
17326.68 209
17327.92 184
17329.17 193
17330.41 186
17331.65 188
17332.90 193
17334.14 187
17335.38 190
17336.63 166
17337.87 169
17339.12 160
17340.36 193
17341.61 160
17342.85 170
17344.09 163
17345.34 174
17346.58 166
17347.83 179
17349.07 191
17350.32 146
17351.56 167
17352.80 198
17354.05 167
17355.29 187
17356.54 191
17357.78 175
17359.03 177
17360.27 174
17361.52 181
17362.76 160
17364.01 190
17365.25 174
17366.50 141
17367.74 169
17368.99 187
17370.23 154
17371.48 177
17372.72 168
17373.97 183
17375.22 186
17376.46 174
17377.71 191
17378.95 204
17380.20 186
17381.44 170
17382.69 184
17383.93 193
17385.18 193
17386.43 203
17387.67 194
17388.92 195
17390.16 185
17391.41 169
17392.66 164
17393.90 154
17395.15 187
17396.39 176
17397.64 214
17398.89 187
17400.13 191
17401.38 167
17402.63 168
17403.87 136
17405.12 151
17406.37 175
17407.61 202
17408.86 171
17410.11 181
17411.35 180
17412.60 178
17413.85 184
17415.09 206
17416.34 219
17417.59 181
17418.83 186
17420.08 171
17421.33 205
17422.57 175
17423.82 196
17425.07 168
17426.32 175
17427.56 181
17428.81 186
17430.06 210
17431.31 200
17432.55 197
17433.80 214
17435.05 202
17436.30 179
17437.54 210
17438.79 195
17440.04 155
17441.29 171
17442.53 167
17443.78 199
17445.03 194
17446.28 201
17447.53 200
17448.77 176
17450.02 201
17451.27 170
17452.52 173
17453.77 148
17455.01 170
17456.26 195
17457.51 200
17458.76 232
17460.01 214
17461.26 224
17462.51 177
17463.75 164
17465.00 180
17466.25 185
17467.50 192
17468.75 184
17470.00 209
17471.25 214
17472.50 185
17473.74 183
17474.99 207
17476.24 200
17477.49 168
17478.74 188
17479.99 189
17481.24 174
17482.49 181
17483.74 141
17484.99 192
17486.24 187
17487.49 197
17488.74 168
17489.98 149
17491.23 187
17492.48 201
17493.73 181
17494.98 150
17496.23 183
17497.48 161
17498.73 169
17499.98 165
17501.23 178
17502.48 221
17503.73 197
17504.98 188
17506.23 213
17507.48 208
17508.73 229
17509.98 189
17511.23 172
17512.48 195
17513.73 165
17514.98 153
17516.24 201
17517.49 211
17518.74 196
17519.99 192
17521.24 197
17522.49 180
17523.74 210
17524.99 170
17526.24 180
17527.49 192
17528.74 178
17529.99 206
17531.24 207
17532.50 206
17533.75 202
17535.00 189
17536.25 197
17537.50 186
17538.75 191
17540.00 203
17541.25 181
17542.51 180
17543.76 196
17545.01 199
17546.26 198
17547.51 184
17548.76 197
17550.01 204
17551.27 191
17552.52 182
17553.77 207
17555.02 183
17556.27 195
17557.53 213
17558.78 195
17560.03 194
17561.28 227
17562.53 198
17563.79 187
17565.04 170
17566.29 193
17567.54 195
17568.80 192
17570.05 173
17571.30 186
17572.55 216
17573.81 201
17575.06 213
17576.31 208
17577.56 220
17578.82 199
17580.07 176
17581.32 177
17582.57 196
17583.83 177
17585.08 208
17586.33 206
17587.59 203
17588.84 183
17590.09 201
17591.35 202
17592.60 195
17593.85 178
17595.11 229
17596.36 196
17597.61 216
17598.87 218
17600.12 194
17601.37 206
17602.63 203
17603.88 183
17605.13 208
17606.39 182
17607.64 176
17608.89 180
17610.15 172
17611.40 177
17612.66 215
17613.91 207
17615.16 226
17616.42 213
17617.67 192
17618.93 197
17620.18 201
17621.43 212
17622.69 201
17623.94 183
17625.20 182
17626.45 200
17627.71 208
17628.96 196
17630.22 193
17631.47 198
17632.72 185
17633.98 210
17635.23 204
17636.49 209
17637.74 173
17639.00 177
17640.25 168
17641.51 175
17642.76 180
17644.02 186
17645.27 196
17646.53 189
17647.78 193
17649.04 207
17650.29 211
17651.55 191
17652.80 229
17654.06 173
17655.32 183
17656.57 194
17657.83 200
17659.08 187
17660.34 177
17661.59 196
17662.85 183
17664.11 169
17665.36 171
17666.62 204
17667.87 199
17669.13 183
17670.38 172
17671.64 155
17672.90 163
17674.15 164
17675.41 178
17676.67 171
17677.92 186
17679.18 184
17680.43 202
17681.69 171
17682.95 150
17684.20 177
17685.46 149
17686.72 172
17687.97 234
17689.23 204
17690.49 210
17691.74 175
17693.00 202
17694.26 182
17695.51 168
17696.77 215
17698.03 179
17699.28 176
17700.54 150
17701.80 211
17703.06 186
17704.31 187
17705.57 221
17706.83 199
17708.08 151
17709.34 159
17710.60 172
17711.86 121
17713.11 180
17714.37 164
17715.63 162
17716.89 175
17718.14 195
17719.40 193
17720.66 165
17721.92 156
17723.18 162
17724.43 180
17725.69 204
17726.95 205
17728.21 193
17729.47 164
17730.72 192
17731.98 186
17733.24 168
17734.50 193
17735.76 173
17737.02 163
17738.27 185
17739.53 195
17740.79 175
17742.05 180
17743.31 181
17744.57 193
17745.83 201
17747.08 193
17748.34 175
17749.60 173
17750.86 184
17752.12 178
17753.38 172
17754.64 177
17755.90 150
17757.16 166
17758.41 147
17759.67 147
17760.93 167
17762.19 171
17763.45 161
17764.71 182
17765.97 191
17767.23 187
17768.49 166
17769.75 168
17771.01 167
17772.27 159
17773.53 163
17774.79 160
17776.05 161
17777.31 177
17778.57 194
17779.83 161
17781.09 195
17782.35 198
17783.61 168
17784.87 187
17786.13 192
17787.39 194
17788.65 170
17789.91 171
17791.17 190
17792.43 178
17793.69 177
17794.95 183
17796.21 176
17797.47 174
17798.73 151
17799.99 186
17801.25 176
17802.51 181
17803.77 204
17805.03 230
17806.29 216
17807.55 189
17808.82 178
17810.08 195
17811.34 154
17812.60 163
17813.86 183
17815.12 204
17816.38 176
17817.64 167
17818.90 176
17820.17 150
17821.43 190
17822.69 162
17823.95 184
17825.21 194
17826.47 184
17827.73 169
17829.00 180
17830.26 169
17831.52 183
17832.78 170
17834.04 162
17835.31 184
17836.57 189
17837.83 202
17839.09 190
17840.35 195
17841.61 174
17842.88 182
17844.14 188
17845.40 169
17846.66 199
17847.93 193
17849.19 189
17850.45 185
17851.71 186
17852.98 196
17854.24 191
17855.50 185
17856.76 177
17858.03 165
17859.29 171
17860.55 179
17861.81 170
17863.08 176
17864.34 187
17865.60 200
17866.87 225
17868.13 188
17869.39 208
17870.65 180
17871.92 211
17873.18 178
17874.44 162
17875.71 173
17876.97 166
17878.23 176
17879.50 144
17880.76 141
17882.02 173
17883.29 155
17884.55 132
17885.82 151
17887.08 152
17888.34 155
17889.61 167
17890.87 164
17892.13 182
17893.40 176
17894.66 169
17895.93 217
17897.19 208
17898.45 173
17899.72 172
17900.98 173
17902.25 159
17903.51 165
17904.78 162
17906.04 163
17907.30 164
17908.57 212
17909.83 188
17911.10 162
17912.36 159
17913.63 163
17914.89 191
17916.16 151
17917.42 145
17918.69 163
17919.95 154
17921.22 149
17922.48 151
17923.75 170
17925.01 185
17926.28 212
17927.54 197
17928.81 147
17930.07 145
17931.34 154
17932.60 178
17933.87 171
17935.13 157
17936.40 173
17937.66 191
17938.93 178
17940.19 165
17941.46 140
17942.73 164
17943.99 185
17945.26 159
17946.52 161
17947.79 182
17949.05 188
17950.32 181
17951.59 200
17952.85 179
17954.12 178
17955.38 179
17956.65 165
17957.92 180
17959.18 190
17960.45 183
17961.72 182
17962.98 170
17964.25 149
17965.52 168
17966.78 187
17968.05 160
17969.31 182
17970.58 135
17971.85 158
17973.11 202
17974.38 158
17975.65 181
17976.92 143
17978.18 172
17979.45 165
17980.72 192
17981.98 177
17983.25 165
17984.52 198
17985.78 183
17987.05 169
17988.32 153
17989.59 186
17990.85 193
17992.12 194
17993.39 212
17994.66 214
17995.92 196
17997.19 170
17998.46 165
17999.73 170
18000.99 184
18002.26 189
18003.53 166
18004.80 173
18006.07 161
18007.33 158
18008.60 199
18009.87 167
18011.14 165
18012.41 142
18013.67 189
18014.94 163
18016.21 207
18017.48 182
18018.75 138
18020.02 199
18021.28 145
18022.55 171
18023.82 174
18025.09 170
18026.36 167
18027.63 151
18028.90 140
18030.16 162
18031.43 173
18032.70 168
18033.97 171
18035.24 159
18036.51 217
18037.78 201
18039.05 158
18040.32 167
18041.58 170
18042.85 176
18044.12 159
18045.39 167
18046.66 176
18047.93 172
18049.20 201
18050.47 193
18051.74 153
18053.01 173
18054.28 198
18055.55 224
18056.82 169
18058.09 157
18059.36 155
18060.63 153
18061.90 187
18063.17 182
18064.44 139
18065.71 158
18066.98 173
18068.25 143
18069.52 131
18070.79 182
18072.06 135
18073.33 175
18074.60 213
18075.87 151
18077.14 138
18078.41 204
18079.68 189
18080.95 185
18082.22 151
18083.49 172
18084.76 194
18086.03 187
18087.30 153
18088.57 157
18089.85 171
18091.12 181
18092.39 173
18093.66 172
18094.93 176
18096.20 168
18097.47 210
18098.74 171
18100.01 155
18101.29 163
18102.56 169
18103.83 175
18105.10 173
18106.37 146
18107.64 159
18108.91 204
18110.19 198
18111.46 160
18112.73 177
18114.00 184
18115.27 176
18116.54 201
18117.82 168
18119.09 170
18120.36 215
18121.63 215
18122.90 187
18124.18 160
18125.45 188
18126.72 203
18127.99 225
18129.26 177
18130.54 178
18131.81 193
18133.08 194
18134.35 169
18135.63 179
18136.90 185
18138.17 207
18139.44 190
18140.72 197
18141.99 192
18143.26 188
18144.53 177
18145.81 168
18147.08 169
18148.35 188
18149.63 207
18150.90 208
18152.17 190
18153.45 178
18154.72 178
18155.99 200
18157.26 180
18158.54 174
18159.81 177
18161.08 175
18162.36 184
18163.63 178
18164.91 164
18166.18 181
18167.45 178
18168.73 193
18170.00 191
18171.27 189
18172.55 216
18173.82 176
18175.09 162
18176.37 148
18177.64 159
18178.92 174
18180.19 176
18181.46 149
18182.74 167
18184.01 158
18185.29 165
18186.56 202
18187.84 192
18189.11 175
18190.38 191
18191.66 185
18192.93 161
18194.21 160
18195.48 174
18196.76 185
18198.03 168
18199.31 165
18200.58 171
18201.86 175
18203.13 183
18204.41 167
18205.68 159
18206.96 155
18208.23 155
18209.51 143
18210.78 151
18212.06 167
18213.33 173
18214.61 173
18215.88 158
18217.16 164
18218.43 137
18219.71 125
18220.98 158
18222.26 175
18223.53 187
18224.81 184
18226.09 155
18227.36 158
18228.64 165
18229.91 183
18231.19 147
18232.46 148
18233.74 165
18235.02 176
18236.29 174
18237.57 149
18238.84 145
18240.12 182
18241.40 203
18242.67 194
18243.95 155
18245.23 166
18246.50 175
18247.78 162
18249.05 160
18250.33 156
18251.61 178
18252.88 176
18254.16 175
18255.44 170
18256.71 162
18257.99 170
18259.27 175
18260.54 198
18261.82 141
18263.10 168
18264.38 175
18265.65 158
18266.93 172
18268.21 178
18269.48 162
18270.76 178
18272.04 174
18273.32 171
18274.59 156
18275.87 174
18277.15 189
18278.43 180
18279.70 150
18280.98 152
18282.26 201
18283.54 180
18284.81 168
18286.09 164
18287.37 185
18288.65 194
18289.92 166
18291.20 162
18292.48 169
18293.76 166
18295.04 173
18296.31 172
18297.59 163
18298.87 148
18300.15 187
18301.43 163
18302.71 157
18303.98 152
18305.26 166
18306.54 170
18307.82 140
18309.10 195
18310.38 170
18311.66 177
18312.93 169
18314.21 175
18315.49 181
18316.77 191
18318.05 183
18319.33 176
18320.61 163
18321.89 156
18323.17 155
18324.44 181
18325.72 161
18327.00 147
18328.28 163
18329.56 211
18330.84 182
18332.12 161
18333.40 157
18334.68 156
18335.96 186
18337.24 168
18338.52 169
18339.80 197
18341.08 155
18342.36 155
18343.64 158
18344.92 157
18346.20 168
18347.48 174
18348.76 183
18350.04 192
18351.32 160
18352.60 159
18353.88 185
18355.16 165
18356.44 183
18357.72 166
18359.00 188
18360.28 168
18361.56 160
18362.84 166
18364.12 196
18365.40 153
18366.68 152
18367.96 156
18369.24 157
18370.52 185
18371.80 179
18373.08 149
18374.36 166
18375.64 162
18376.93 187
18378.21 165
18379.49 139
18380.77 155
18382.05 150
18383.33 155
18384.61 154
18385.89 142
18387.17 144
18388.46 146
18389.74 174
18391.02 171
18392.30 151
18393.58 166
18394.86 194
18396.15 161
18397.43 179
18398.71 172
18399.99 183
18401.27 169
18402.55 158
18403.84 167
18405.12 157
18406.40 146
18407.68 170
18408.96 176
18410.25 160
18411.53 159
18412.81 161
18414.09 158
18415.37 154
18416.66 157
18417.94 169
18419.22 177
18420.50 191
18421.79 166
18423.07 192
18424.35 195
18425.63 193
18426.92 186
18428.20 182
18429.48 207
18430.77 189
18432.05 188
18433.33 186
18434.61 196
18435.90 162
18437.18 158
18438.46 181
18439.75 178
18441.03 155
18442.31 142
18443.60 167
18444.88 182
18446.16 154
18447.45 159
18448.73 180
18450.01 170
18451.30 161
18452.58 161
18453.86 153
18455.15 186
18456.43 176
18457.71 174
18459.00 167
18460.28 135
18461.57 149
18462.85 178
18464.13 192
18465.42 199
18466.70 180
18467.99 217
18469.27 188
18470.55 162
18471.84 177
18473.12 198
18474.41 164
18475.69 165
18476.98 185
18478.26 172
18479.55 189
18480.83 176
18482.11 152
18483.40 146
18484.68 164
18485.97 183
18487.25 172
18488.54 156
18489.82 153
18491.11 177
18492.39 157
18493.68 179
18494.96 197
18496.25 159
18497.53 184
18498.82 174
18500.10 179
18501.39 198
18502.67 171
18503.96 174
18505.24 182
18506.53 168
18507.82 159
18509.10 176
18510.39 168
18511.67 147
18512.96 167
18514.24 180
18515.53 190
18516.82 190
18518.10 155
18519.39 168
18520.67 144
18521.96 163
18523.25 184
18524.53 175
18525.82 148
18527.10 165
18528.39 149
18529.68 167
18530.96 180
18532.25 157
18533.54 145
18534.82 141
18536.11 166
18537.39 159
18538.68 175
18539.97 160
18541.25 163
18542.54 142
18543.83 145
18545.11 144
18546.40 145
18547.69 151
18548.98 164
18550.26 173
18551.55 188
18552.84 188
18554.12 187
18555.41 179
18556.70 154
18557.99 181
18559.27 153
18560.56 156
18561.85 158
18563.13 177
18564.42 158
18565.71 199
18567.00 174
18568.28 179
18569.57 153
18570.86 179
18572.15 191
18573.44 152
18574.72 170
18576.01 162
18577.30 154
18578.59 201
18579.88 178
18581.16 201
18582.45 205
18583.74 173
18585.03 180
18586.32 180
18587.60 185
18588.89 169
18590.18 171
18591.47 193
18592.76 174
18594.05 170
18595.33 165
18596.62 188
18597.91 185
18599.20 182
18600.49 153
18601.78 182
18603.07 171
18604.36 216
18605.64 196
18606.93 207
18608.22 200
18609.51 189
18610.80 197
18612.09 199
18613.38 182
18614.67 179
18615.96 198
18617.25 206
18618.54 180
18619.83 222
18621.12 189
18622.40 158
18623.69 180
18624.98 168
18626.27 203
18627.56 174
18628.85 176
18630.14 191
18631.43 179
18632.72 211
18634.01 186
18635.30 178
18636.59 189
18637.88 165
18639.17 178
18640.46 188
18641.75 214
18643.04 184
18644.33 195
18645.62 169
18646.91 188
18648.20 165
18649.49 178
18650.78 176
18652.08 190
18653.37 187
18654.66 207
18655.95 165
18657.24 158
18658.53 182
18659.82 193
18661.11 175
18662.40 173
18663.69 182
18664.98 180
18666.27 158
18667.56 158
18668.86 163
18670.15 173
18671.44 169
18672.73 170
18674.02 191
18675.31 196
18676.60 188
18677.90 170
18679.19 173
18680.48 145
18681.77 186
18683.06 157
18684.35 175
18685.64 173
18686.94 177
18688.23 158
18689.52 179
18690.81 173
18692.10 178
18693.40 161
18694.69 168
18695.98 160
18697.27 176
18698.56 183
18699.86 183
18701.15 175
18702.44 173
18703.73 180
18705.03 175
18706.32 152
18707.61 181
18708.90 185
18710.19 193
18711.49 180
18712.78 162
18714.07 190
18715.37 179
18716.66 155
18717.95 129
18719.24 143
18720.54 171
18721.83 161
18723.12 182
18724.42 146
18725.71 147
18727.00 148
18728.30 212
18729.59 187
18730.88 163
18732.17 146
18733.47 169
18734.76 159
18736.05 172
18737.35 168
18738.64 161
18739.94 159
18741.23 179
18742.52 174
18743.82 210
18745.11 187
18746.40 205
18747.70 208
18748.99 153
18750.29 155
18751.58 156
18752.87 163
18754.17 168
18755.46 182
18756.76 186
18758.05 175
18759.34 159
18760.64 166
18761.93 177
18763.23 182
18764.52 176
18765.82 156
18767.11 163
18768.41 145
18769.70 141
18770.99 153
18772.29 172
18773.58 153
18774.88 184
18776.17 176
18777.47 183
18778.76 172
18780.06 146
18781.35 151
18782.65 148
18783.94 153
18785.24 152
18786.53 172
18787.83 187
18789.12 170
18790.42 179
18791.71 171
18793.01 181
18794.31 184
18795.60 188
18796.90 164
18798.19 159
18799.49 178
18800.78 165
18802.08 196
18803.37 162
18804.67 155
18805.97 153
18807.26 126
18808.56 151
18809.85 157
18811.15 150
18812.45 168
18813.74 174
18815.04 168
18816.34 161
18817.63 175
18818.93 177
18820.22 163
18821.52 151
18822.82 149
18824.11 176
18825.41 186
18826.71 139
18828.00 159
18829.30 152
18830.60 137
18831.89 195
18833.19 156
18834.49 150
18835.78 169
18837.08 149
18838.38 190
18839.67 197
18840.97 159
18842.27 150
18843.57 150
18844.86 148
18846.16 159
18847.46 151
18848.75 148
18850.05 157
18851.35 167
18852.65 158
18853.94 166
18855.24 166
18856.54 159
18857.84 163
18859.13 158
18860.43 151
18861.73 167
18863.03 183
18864.33 174
18865.62 167
18866.92 176
18868.22 163
18869.52 175
18870.82 152
18872.11 162
18873.41 172
18874.71 171
18876.01 177
18877.31 163
18878.61 159
18879.90 198
18881.20 157
18882.50 190
18883.80 150
18885.10 158
18886.40 152
18887.70 170
18888.99 153
18890.29 155
18891.59 152
18892.89 155
18894.19 190
18895.49 162
18896.79 155
18898.09 172
18899.39 175
18900.68 207
18901.98 160
18903.28 146
18904.58 140
18905.88 179
18907.18 134
18908.48 143
18909.78 150
18911.08 182
18912.38 166
18913.68 142
18914.98 146
18916.28 150
18917.58 168
18918.88 174
18920.18 161
18921.48 165
18922.78 149
18924.08 152
18925.38 183
18926.68 164
18927.98 165
18929.28 171
18930.58 165
18931.88 170
18933.18 147
18934.48 160
18935.78 174
18937.08 143
18938.38 146
18939.68 138
18940.98 138
18942.28 147
18943.58 149
18944.88 143
18946.18 177
18947.48 159
18948.78 136
18950.08 139
18951.39 152
18952.69 158
18953.99 147
18955.29 147
18956.59 154
18957.89 155
18959.19 134
18960.49 140
18961.79 170
18963.09 185
18964.40 181
18965.70 165
18967.00 141
18968.30 158
18969.60 134
18970.90 133
18972.21 144
18973.51 140
18974.81 162
18976.11 161
18977.41 141
18978.71 144
18980.02 134
18981.32 146
18982.62 160
18983.92 170
18985.22 166
18986.53 166
18987.83 165
18989.13 170
18990.43 158
18991.73 156
18993.04 146
18994.34 156
18995.64 171
18996.94 152
18998.25 156
18999.55 141
19000.85 147
19002.15 147
19003.46 163
19004.76 167
19006.06 156
19007.36 159
19008.67 162
19009.97 121
19011.27 143
19012.58 156
19013.88 129
19015.18 155
19016.49 171
19017.79 142
19019.09 141
19020.40 143
19021.70 156
19023.00 146
19024.31 157
19025.61 138
19026.91 146
19028.22 138
19029.52 148
19030.82 140
19032.13 150
19033.43 156
19034.73 185
19036.04 150
19037.34 148
19038.65 161
19039.95 176
19041.25 172
19042.56 162
19043.86 129
19045.17 140
19046.47 168
19047.77 190
19049.08 168
19050.38 155
19051.69 142
19052.99 140
19054.30 145
19055.60 164
19056.90 139
19058.21 148
19059.51 188
19060.82 151
19062.12 167
19063.43 178
19064.73 184
19066.04 149
19067.34 151
19068.65 159
19069.95 173
19071.26 166
19072.56 167
19073.87 186
19075.17 147
19076.48 126
19077.78 132
19079.09 146
19080.39 173
19081.70 148
19083.00 148
19084.31 148
19085.61 124
19086.92 140
19088.23 130
19089.53 152
19090.84 143
19092.14 150
19093.45 143
19094.75 144
19096.06 158
19097.37 120
19098.67 144
19099.98 133
19101.28 154
19102.59 141
19103.90 178
19105.20 157
19106.51 153
19107.81 155
19109.12 149
19110.43 156
19111.73 164
19113.04 152
19114.35 149
19115.65 182
19116.96 165
19118.27 164
19119.57 152
19120.88 187
19122.19 155
19123.49 140
19124.80 165
19126.11 176
19127.41 136
19128.72 149
19130.03 154
19131.33 138
19132.64 161
19133.95 176
19135.26 175
19136.56 132
19137.87 124
19139.18 145
19140.49 168
19141.79 142
19143.10 158
19144.41 179
19145.71 185
19147.02 159
19148.33 158
19149.64 128
19150.95 161
19152.25 162
19153.56 126
19154.87 155
19156.18 140
19157.48 174
19158.79 150
19160.10 170
19161.41 129
19162.72 169
19164.03 145
19165.33 150
19166.64 150
19167.95 151
19169.26 141
19170.57 162
19171.88 174
19173.18 163
19174.49 166
19175.80 159
19177.11 148
19178.42 165
19179.73 159
19181.04 160
19182.34 205
19183.65 177
19184.96 174
19186.27 138
19187.58 140
19188.89 180
19190.20 158
19191.51 148
19192.82 146
19194.13 190
19195.43 152
19196.74 143
19198.05 151
19199.36 144
19200.67 142
19201.98 141
19203.29 150
19204.60 159
19205.91 164
19207.22 154
19208.53 160
19209.84 172
19211.15 155
19212.46 135
19213.77 151
19215.08 175
19216.39 152
19217.70 149
19219.01 140
19220.32 140
19221.63 136
19222.94 142
19224.25 155
19225.56 153
19226.87 148
19228.18 184
19229.49 156
19230.80 154
19232.11 136
19233.42 158
19234.73 187
19236.04 164
19237.35 148
19238.67 167
19239.98 147
19241.29 151
19242.60 149
19243.91 143
19245.22 127
19246.53 163
19247.84 159
19249.15 137
19250.46 135
19251.77 162
19253.09 156
19254.40 170
19255.71 149
19257.02 152
19258.33 138
19259.64 160
19260.95 156
19262.27 172
19263.58 159
19264.89 139
19266.20 186
19267.51 146
19268.82 142
19270.14 151
19271.45 164
19272.76 153
19274.07 138
19275.38 147
19276.70 150
19278.01 129
19279.32 142
19280.63 151
19281.94 156
19283.26 163
19284.57 142
19285.88 118
19287.19 145
19288.51 124
19289.82 160
19291.13 159
19292.44 140
19293.76 175
19295.07 163
19296.38 136
19297.69 150
19299.01 133
19300.32 118
19301.63 135
19302.95 182
19304.26 168
19305.57 150
19306.88 153
19308.20 192
19309.51 146
19310.82 130
19312.14 151
19313.45 152
19314.76 171
19316.08 138
19317.39 158
19318.70 144
19320.02 172
19321.33 156
19322.64 176
19323.96 158
19325.27 140
19326.59 131
19327.90 127
19329.21 158
19330.53 143
19331.84 145
19333.15 132
19334.47 141
19335.78 128
19337.10 162
19338.41 166
19339.73 142
19341.04 149
19342.35 156
19343.67 159
19344.98 135
19346.30 156
19347.61 163
19348.93 155
19350.24 123
19351.55 123
19352.87 134
19354.18 139
19355.50 127
19356.81 159
19358.13 129
19359.44 148
19360.76 144
19362.07 132
19363.39 155
19364.70 160
19366.02 142
19367.33 169
19368.65 134
19369.96 125
19371.28 148
19372.59 123
19373.91 113
19375.22 147
19376.54 140
19377.86 158
19379.17 133
19380.49 138
19381.80 160
19383.12 163
19384.43 151
19385.75 156
19387.07 178
19388.38 126
19389.70 149
19391.01 134
19392.33 137
19393.65 142
19394.96 158
19396.28 156
19397.59 128
19398.91 131
19400.23 128
19401.54 152
19402.86 128
19404.17 138
19405.49 125
19406.81 131
19408.12 153
19409.44 151
19410.76 137
19412.07 148
19413.39 150
19414.71 163
19416.02 135
19417.34 136
19418.66 149
19419.97 136
19421.29 161
19422.61 153
19423.93 135
19425.24 157
19426.56 159
19427.88 154
19429.19 168
19430.51 142
19431.83 157
19433.15 138
19434.46 150
19435.78 151
19437.10 150
19438.42 147
19439.73 135
19441.05 149
19442.37 139
19443.69 126
19445.00 125
19446.32 132
19447.64 138
19448.96 144
19450.28 152
19451.59 151
19452.91 162
19454.23 131
19455.55 150
19456.87 156
19458.18 148
19459.50 143
19460.82 198
19462.14 156
19463.46 150
19464.78 155
19466.09 168
19467.41 152
19468.73 161
19470.05 128
19471.37 133
19472.69 162
19474.01 148
19475.33 150
19476.64 148
19477.96 129
19479.28 126
19480.60 149
19481.92 128
19483.24 136
19484.56 138
19485.88 150
19487.20 164
19488.52 150
19489.83 114
19491.15 121
19492.47 132
19493.79 143
19495.11 159
19496.43 122
19497.75 164
19499.07 159
19500.39 197
19501.71 183
19503.03 163
19504.35 153
19505.67 157
19506.99 150
19508.31 156
19509.63 158
19510.95 158
19512.27 163
19513.59 158
19514.91 125
19516.23 161
19517.55 140
19518.87 144
19520.19 121
19521.51 118
19522.83 131
19524.15 156
19525.47 154
19526.79 114
19528.11 127
19529.43 115
19530.75 159
19532.08 129
19533.40 134
19534.72 139
19536.04 131
19537.36 147
19538.68 183
19540.00 162
19541.32 143
19542.64 158
19543.96 159
19545.29 152
19546.61 137
19547.93 152
19549.25 171
19550.57 132
19551.89 148
19553.21 133
19554.53 153
19555.86 148
19557.18 142
19558.50 152
19559.82 157
19561.14 136
19562.46 143
19563.79 136
19565.11 140
19566.43 130
19567.75 148
19569.07 159
19570.40 126
19571.72 97
19573.04 143
19574.36 149
19575.68 154
19577.01 179
19578.33 168
19579.65 165
19580.97 139
19582.30 141
19583.62 152
19584.94 137
19586.26 125
19587.59 125
19588.91 140
19590.23 144
19591.55 135
19592.88 133
19594.20 112
19595.52 130
19596.85 120
19598.17 140
19599.49 142
19600.81 142
19602.14 156
19603.46 138
19604.78 141
19606.11 134
19607.43 153
19608.75 152
19610.08 161
19611.40 108
19612.72 134
19614.05 169
19615.37 161
19616.69 115
19618.02 124
19619.34 113
19620.67 146
19621.99 158
19623.31 138
19624.64 151
19625.96 162
19627.29 153
19628.61 144
19629.93 153
19631.26 141
19632.58 148
19633.91 161
19635.23 133
19636.55 127
19637.88 131
19639.20 128
19640.53 173
19641.85 178
19643.18 167
19644.50 137
19645.82 139
19647.15 140
19648.47 130
19649.80 130
19651.12 122
19652.45 147
19653.77 141
19655.10 129
19656.42 142
19657.75 143
19659.07 135
19660.40 158
19661.72 168
19663.05 146
19664.37 132
19665.70 119
19667.02 144
19668.35 154
19669.67 130
19671.00 125
19672.33 160
19673.65 151
19674.98 134
19676.30 149
19677.63 150
19678.95 157
19680.28 163
19681.61 138
19682.93 124
19684.26 142
19685.58 164
19686.91 175
19688.23 144
19689.56 133
19690.89 145
19692.21 124
19693.54 136
19694.87 133
19696.19 148
19697.52 149
19698.84 149
19700.17 162
19701.50 164
19702.82 165
19704.15 152
19705.48 143
19706.80 115
19708.13 144
19709.46 150
19710.78 144
19712.11 149
19713.44 145
19714.76 162
19716.09 151
19717.42 171
19718.75 134
19720.07 122
19721.40 143
19722.73 160
19724.05 137
19725.38 121
19726.71 151
19728.04 161
19729.36 154
19730.69 144
19732.02 155
19733.35 145
19734.67 156
19736.00 153
19737.33 164
19738.66 162
19739.98 132
19741.31 136
19742.64 114
19743.97 162
19745.30 136
19746.62 145
19747.95 142
19749.28 145
19750.61 133
19751.94 118
19753.26 139
19754.59 170
19755.92 140
19757.25 123
19758.58 123
19759.91 142
19761.23 142
19762.56 129
19763.89 122
19765.22 137
19766.55 152
19767.88 134
19769.21 131
19770.53 142
19771.86 137
19773.19 130
19774.52 128
19775.85 141
19777.18 126
19778.51 126
19779.84 118
19781.17 154
19782.50 139
19783.83 158
19785.15 131
19786.48 122
19787.81 132
19789.14 138
19790.47 130
19791.80 149
19793.13 125
19794.46 114
19795.79 136
19797.12 146
19798.45 119
19799.78 136
19801.11 131
19802.44 117
19803.77 118
19805.10 120
19806.43 140
19807.76 133
19809.09 135
19810.42 130
19811.75 144
19813.08 165
19814.41 130
19815.74 146
19817.07 155
19818.40 141
19819.73 130
19821.06 146
19822.39 139
19823.72 136
19825.05 106
19826.38 123
19827.71 126
19829.05 140
19830.38 117
19831.71 140
19833.04 147
19834.37 153
19835.70 126
19837.03 111
19838.36 135
19839.69 128
19841.02 127
19842.36 136
19843.69 139
19845.02 151
19846.35 135
19847.68 132
19849.01 119
19850.34 117
19851.68 154
19853.01 131
19854.34 127
19855.67 135
19857.00 131
19858.33 102
19859.67 120
19861.00 139
19862.33 103
19863.66 123
19864.99 151
19866.32 149
19867.66 131
19868.99 148
19870.32 122
19871.65 111
19872.99 130
19874.32 139
19875.65 143
19876.98 113
19878.32 133
19879.65 125
19880.98 131
19882.31 128
19883.65 161
19884.98 120
19886.31 135
19887.64 146
19888.98 136
19890.31 126
19891.64 117
19892.97 118
19894.31 143
19895.64 116
19896.97 129
19898.31 148
19899.64 138
19900.97 124
19902.31 124
19903.64 131
19904.97 147
19906.31 150
19907.64 146
19908.97 115
19910.31 116
19911.64 124
19912.97 135
19914.31 126
19915.64 136
19916.97 141
19918.31 133
19919.64 144
19920.98 130
19922.31 164
19923.64 127
19924.98 118
19926.31 128
19927.65 128
19928.98 128
19930.31 123
19931.65 140
19932.98 106
19934.32 115
19935.65 148
19936.99 155
19938.32 136
19939.65 146
19940.99 153
19942.32 146
19943.66 126
19944.99 117
19946.33 153
19947.66 142
19949.00 159
19950.33 141
19951.67 152
19953.00 150
19954.34 139
19955.67 146
19957.01 136
19958.34 151
19959.68 132
19961.01 109
19962.35 140
19963.68 111
19965.02 111
19966.35 141
19967.69 131
19969.02 132
19970.36 128
19971.70 130
19973.03 143
19974.37 137
19975.70 120
19977.04 159
19978.37 142
19979.71 119
19981.05 153
19982.38 155
19983.72 154
19985.05 119
19986.39 149
19987.73 134
19989.06 121
19990.40 139
19991.73 149
19993.07 130
19994.41 156
19995.74 120
19997.08 142
19998.42 149
19999.75 150
20001.09 137
20002.43 126
20003.76 158
20005.10 141
20006.44 187
20007.77 152
20009.11 133
20010.45 135
20011.78 130
20013.12 113
20014.46 111
20015.79 132
20017.13 124
20018.47 153
20019.81 154
20021.14 128
20022.48 129
20023.82 183
20025.15 146
20026.49 136
20027.83 125
20029.17 132
20030.50 157
20031.84 169
20033.18 154
20034.52 123
20035.85 108
20037.19 143
20038.53 166
20039.87 143
20041.21 143
20042.54 146
20043.88 162
20045.22 136
20046.56 115
20047.90 131
20049.23 153
20050.57 163
20051.91 135
20053.25 120
20054.59 140
20055.93 141
20057.26 146
20058.60 148
20059.94 131
20061.28 116
20062.62 134
20063.96 146
20065.30 135
20066.63 148
20067.97 146
20069.31 128
20070.65 120
20071.99 119
20073.33 146
20074.67 136
20076.01 168
20077.35 137
20078.68 109
20080.02 117
20081.36 144
20082.70 147
20084.04 155
20085.38 152
20086.72 167
20088.06 155
20089.40 155
20090.74 152
20092.08 163
20093.42 124
20094.76 128
20096.10 140
20097.44 121
20098.78 137
20100.12 176
20101.46 136
20102.80 137
20104.14 141
20105.48 132
20106.82 138
20108.16 122
20109.50 160
20110.84 147
20112.18 118
20113.52 132
20114.86 131
20116.20 122
20117.54 136
20118.88 151
20120.22 133
20121.56 170
20122.90 157
20124.24 148
20125.58 148
20126.92 143
20128.26 120
20129.61 127
20130.95 147
20132.29 132
20133.63 162
20134.97 143
20136.31 120
20137.65 129
20138.99 116
20140.33 156
20141.67 124
20143.02 106
