# Supplementary material for: MALDI-TOF MS typing enables the classification of brewing yeasts of the genus Saccharomyces to major beer styles
Source: PLoS One. 2017 Aug 9;12(8):e0181694. doi: 10.1371/journal.pone.0181694 (PMC5549903; doi:10.1371/journal.pone.0181694)
Supplement: S11 File — The directory includes 90 raw files and was zipped to “.zip”; the folder has three strains with 30 spectra per strain; S1 Text explains the raw files with an example and Table 1 represents the yeast strains used within the experiment. (ZIP) [file pone.0181694.s014.zip › 31-33/30338-503-OG-Ale-Ale-YPG-18h-E-E_2015-08-19__0_B8_1.dat]

1998.76 4226
1999.18 4152
1999.60 4025
2000.02 4072
2000.44 4223
2000.87 4217
2001.29 4210
2001.71 4074
2002.13 3935
2002.55 3886
2002.97 4199
2003.40 4061
2003.82 4072
2004.24 4048
2004.66 4210
2005.08 3926
2005.50 3956
2005.93 3958
2006.35 4055
2006.77 3926
2007.19 4036
2007.62 4280
2008.04 4131
2008.46 4057
2008.88 4115
2009.30 4033
2009.73 4054
2010.15 4104
2010.57 4219
2010.99 4180
2011.42 4144
2011.84 4241
2012.26 4045
2012.68 4094
2013.11 4398
2013.53 4299
2013.95 4327
2014.38 4184
2014.80 3992
2015.22 4005
2015.64 4098
2016.07 3979
2016.49 3924
2016.91 3833
2017.34 3937
2017.76 3933
2018.18 3941
2018.61 4113
2019.03 3878
2019.45 4021
2019.88 4140
2020.30 4257
2020.72 4015
2021.15 4086
2021.57 3960
2021.99 3743
2022.42 4011
2022.84 4009
2023.27 3949
2023.69 4053
2024.11 3840
2024.54 3986
2024.96 4030
2025.39 4023
2025.81 3764
2026.23 3939
2026.66 4084
2027.08 4119
2027.51 4163
2027.93 4029
2028.36 4168
2028.78 4365
2029.20 4173
2029.63 4216
2030.05 4106
2030.48 3800
2030.90 3930
2031.33 3976
2031.75 3916
2032.18 3895
2032.60 4030
2033.03 4204
2033.45 4007
2033.88 3847
2034.30 4124
2034.73 3912
2035.15 4004
2035.58 4046
2036.00 3835
2036.43 3806
2036.85 3841
2037.28 3933
2037.70 3833
2038.13 3696
2038.55 3765
2038.98 3642
2039.40 3509
2039.83 3758
2040.25 3694
2040.68 3841
2041.11 3711
2041.53 3669
2041.96 3656
2042.38 3860
2042.81 3873
2043.23 3819
2043.66 3907
2044.09 3903
2044.51 3697
2044.94 3862
2045.37 3904
2045.79 3619
2046.22 3829
2046.64 4007
2047.07 4149
2047.50 4173
2047.92 3898
2048.35 4034
2048.78 3930
2049.20 4013
2049.63 3782
2050.06 3763
2050.48 3993
2050.91 3984
2051.34 3901
2051.76 4168
2052.19 4287
2052.62 4091
2053.04 4087
2053.47 3874
2053.90 4046
2054.32 4183
2054.75 4354
2055.18 4441
2055.61 4287
2056.03 4148
2056.46 4264
2056.89 4167
2057.31 4223
2057.74 4023
2058.17 3816
2058.60 3779
2059.02 3624
2059.45 3687
2059.88 3562
2060.31 3658
2060.73 3577
2061.16 3587
2061.59 3829
2062.02 3625
2062.45 3524
2062.87 3624
2063.30 3567
2063.73 3588
2064.16 3703
2064.59 4043
2065.01 3841
2065.44 3712
2065.87 3915
2066.30 3850
2066.73 3794
2067.16 3913
2067.58 3902
2068.01 4015
2068.44 4008
2068.87 3832
2069.30 3727
2069.73 3691
2070.16 3709
2070.58 3682
2071.01 3883
2071.44 3824
2071.87 3840
2072.30 3946
2072.73 3916
2073.16 3967
2073.59 3814
2074.02 3723
2074.45 3699
2074.87 3876
2075.30 3889
2075.73 3675
2076.16 3683
2076.59 3668
2077.02 3770
2077.45 3635
2077.88 3695
2078.31 3736
2078.74 3704
2079.17 3848
2079.60 3850
2080.03 3734
2080.46 3817
2080.89 3758
2081.32 3925
2081.75 3818
2082.18 3580
2082.61 3766
2083.04 3744
2083.47 3691
2083.90 3702
2084.33 3830
2084.76 3693
2085.19 3866
2085.62 3756
2086.05 3709
2086.48 3778
2086.91 3661
2087.34 3679
2087.77 3766
2088.20 3473
2088.63 3671
2089.06 3943
2089.49 3978
2089.92 3865
2090.35 3705
2090.79 3621
2091.22 3581
2091.65 3601
2092.08 3741
2092.51 3769
2092.94 3912
2093.37 3711
2093.80 3550
2094.23 3541
2094.66 3705
2095.10 3781
2095.53 3846
2095.96 3987
2096.39 4170
2096.82 3993
2097.25 4026
2097.68 3856
2098.12 3951
2098.55 3802
2098.98 3727
2099.41 3969
2099.84 3798
2100.27 3579
2100.71 3666
2101.14 3801
2101.57 3441
2102.00 3530
2102.43 3621
2102.87 3849
2103.30 3751
2103.73 3649
2104.16 3770
2104.60 3762
2105.03 3687
2105.46 3824
2105.89 3761
2106.32 3769
2106.76 3610
2107.19 3735
2107.62 3672
2108.05 3580
2108.49 3595
2108.92 3743
2109.35 3729
2109.79 3637
2110.22 3586
2110.65 3709
2111.08 3768
2111.52 3854
2111.95 3915
2112.38 3802
2112.82 3628
2113.25 3880
2113.68 3982
2114.12 3836
2114.55 3577
2114.98 3705
2115.42 3410
2115.85 3614
2116.28 3742
2116.72 3726
2117.15 3690
2117.58 3755
2118.02 3747
2118.45 3602
2118.88 3619
2119.32 3636
2119.75 3674
2120.19 3658
2120.62 3548
2121.05 3675
2121.49 3848
2121.92 3648
2122.36 3449
2122.79 3684
2123.22 3828
2123.66 3658
2124.09 3740
2124.53 3743
2124.96 3778
2125.40 3823
2125.83 3854
2126.26 3696
2126.70 3697
2127.13 3757
2127.57 3861
2128.00 3754
2128.44 3815
2128.87 3639
2129.31 3582
2129.74 3558
2130.18 3667
2130.61 3758
2131.05 3756
2131.48 3764
2131.92 3695
2132.35 3494
2132.79 3678
2133.22 3603
2133.66 3556
2134.09 3856
2134.53 3864
2134.96 3773
2135.40 3729
2135.83 3356
2136.27 3375
2136.70 3581
2137.14 3832
2137.58 3997
2138.01 3840
2138.45 3683
2138.88 3579
2139.32 3569
2139.75 3502
2140.19 3694
2140.63 3589
2141.06 3468
2141.50 3793
2141.93 3710
2142.37 3596
2142.81 3501
2143.24 3346
2143.68 3573
2144.12 3564
2144.55 3516
2144.99 3871
2145.43 3923
2145.86 3865
2146.30 3738
2146.73 3763
2147.17 3597
2147.61 3765
2148.04 3845
2148.48 3892
2148.92 3582
2149.35 3675
2149.79 3915
2150.23 3722
2150.67 3681
2151.10 3811
2151.54 3529
2151.98 3505
2152.41 3657
2152.85 3836
2153.29 3924
2153.73 3832
2154.16 3743
2154.60 3584
2155.04 3658
2155.48 3603
2155.91 3610
2156.35 3657
2156.79 3497
2157.23 3463
2157.66 3656
2158.10 3742
2158.54 3625
2158.98 3605
2159.41 3613
2159.85 3681
2160.29 3645
2160.73 3628
2161.17 3764
2161.60 3544
2162.04 3735
2162.48 3653
2162.92 3714
2163.36 3609
2163.80 3860
2164.23 3695
2164.67 3847
2165.11 3774
2165.55 3768
2165.99 3566
2166.43 3698
2166.86 3920
2167.30 3841
2167.74 3832
2168.18 3705
2168.62 3570
2169.06 3867
2169.50 3841
2169.94 3704
2170.38 3731
2170.81 3717
2171.25 3594
2171.69 3653
2172.13 3507
2172.57 3598
2173.01 3741
2173.45 3621
2173.89 3583
2174.33 3636
2174.77 3655
2175.21 3707
2175.65 3688
2176.09 3463
2176.53 3492
2176.96 3445
2177.40 3773
2177.84 3650
2178.28 3492
2178.72 3418
2179.16 3684
2179.60 3695
2180.04 3733
2180.48 3831
2180.92 3647
2181.36 3694
2181.80 3630
2182.24 3655
2182.68 3808
2183.12 3930
2183.56 3878
2184.01 3869
2184.45 3714
2184.89 3749
2185.33 3855
2185.77 3931
2186.21 3607
2186.65 3679
2187.09 3659
2187.53 3856
2187.97 3707
2188.41 3665
2188.85 3758
2189.29 3698
2189.73 3456
2190.17 3468
2190.62 3595
2191.06 3716
2191.50 3509
2191.94 3538
2192.38 3733
2192.82 3742
2193.26 3672
2193.70 3570
2194.15 3592
2194.59 3692
2195.03 3674
2195.47 3643
2195.91 3574
2196.35 3795
2196.79 3752
2197.24 3806
2197.68 3772
2198.12 3776
2198.56 3779
2199.00 3767
2199.45 4020
2199.89 3786
2200.33 3563
2200.77 3603
2201.21 3702
2201.66 3474
2202.10 3539
2202.54 3645
2202.98 3513
2203.42 3722
2203.87 3975
2204.31 3664
2204.75 3980
2205.19 3905
2205.64 3661
2206.08 3757
2206.52 3645
2206.96 3744
2207.41 3917
2207.85 3743
2208.29 3667
2208.74 3714
2209.18 3750
2209.62 3503
2210.06 3312
2210.51 3499
2210.95 3551
2211.39 3510
2211.84 3571
2212.28 3608
2212.72 3526
2213.17 3552
2213.61 3367
2214.05 3468
2214.50 3393
2214.94 3387
2215.38 3300
2215.83 3584
2216.27 3570
2216.71 3323
2217.16 3356
2217.60 3427
2218.05 3278
2218.49 3363
2218.93 3421
2219.38 3432
2219.82 3542
2220.26 3491
2220.71 3545
2221.15 3434
2221.60 3550
2222.04 3604
2222.49 3578
2222.93 3531
2223.37 3633
2223.82 3635
2224.26 3423
2224.71 3424
2225.15 3189
2225.60 3276
2226.04 3275
2226.49 3547
2226.93 3488
2227.37 3495
2227.82 3446
2228.26 3291
2228.71 3137
2229.15 3238
2229.60 3457
2230.04 3360
2230.49 3377
2230.93 3382
2231.38 3408
2231.82 3335
2232.27 3296
2232.71 3358
2233.16 3432
2233.61 3443
2234.05 3450
2234.50 3335
2234.94 3453
2235.39 3295
2235.83 3253
2236.28 3162
2236.72 3294
2237.17 3450
2237.61 3351
2238.06 3271
2238.51 3251
2238.95 3416
2239.40 3414
2239.84 3553
2240.29 3611
2240.74 3540
2241.18 3403
2241.63 3454
2242.07 3389
2242.52 3491
2242.97 3553
2243.41 3597
2243.86 3434
2244.31 3392
2244.75 3517
2245.20 3494
2245.65 3289
2246.09 3346
2246.54 3372
2246.99 3548
2247.43 3183
2247.88 3251
2248.33 3479
2248.77 3388
2249.22 3384
2249.67 3261
2250.11 3297
2250.56 3079
2251.01 3203
2251.45 3449
2251.90 3248
2252.35 3274
2252.80 3535
2253.24 3286
2253.69 3096
2254.14 3153
2254.59 3242
2255.03 3256
2255.48 3146
2255.93 3298
2256.38 3210
2256.82 3223
2257.27 3371
2257.72 3405
2258.17 3306
2258.61 3254
2259.06 3304
2259.51 3120
2259.96 3362
2260.41 3264
2260.85 3152
2261.30 3428
2261.75 3336
2262.20 3329
2262.65 3344
2263.09 3532
2263.54 3492
2263.99 3503
2264.44 3545
2264.89 3432
2265.34 3373
2265.79 3376
2266.23 3453
2266.68 3476
2267.13 3305
2267.58 3308
2268.03 3466
2268.48 3513
2268.93 3522
2269.38 3246
2269.82 3136
2270.27 3106
2270.72 3231
2271.17 3374
2271.62 3229
2272.07 3114
2272.52 3080
2272.97 3099
2273.42 3231
2273.87 3466
2274.32 3415
2274.77 3247
2275.21 3047
2275.66 3260
2276.11 3339
2276.56 3399
2277.01 3340
2277.46 3190
2277.91 3387
2278.36 3481
2278.81 3387
2279.26 3222
2279.71 3112
2280.16 3332
2280.61 3443
2281.06 3588
2281.51 3551
2281.96 3502
2282.41 3359
2282.86 3534
2283.31 3325
2283.76 3189
2284.21 3330
2284.66 3437
2285.11 3467
2285.56 3455
2286.02 3633
2286.47 3482
2286.92 3417
2287.37 3296
2287.82 3275
2288.27 3316
2288.72 3072
2289.17 3318
2289.62 3376
2290.07 3283
2290.52 3163
2290.97 3269
2291.42 3300
2291.88 3042
2292.33 3163
2292.78 3195
2293.23 3198
2293.68 3463
2294.13 3594
2294.58 3411
2295.04 3445
2295.49 3476
2295.94 3494
2296.39 3246
2296.84 3300
2297.29 3418
2297.74 3278
2298.20 3400
2298.65 3250
2299.10 3352
2299.55 3454
2300.00 3227
2300.46 3255
2300.91 3358
2301.36 3349
2301.81 3130
2302.26 3216
2302.72 3258
2303.17 3402
2303.62 3104
2304.07 3130
2304.53 3233
2304.98 3109
2305.43 3224
2305.88 3132
2306.33 3096
2306.79 3223
2307.24 3339
2307.69 3414
2308.15 3344
2308.60 3177
2309.05 3185
2309.50 3424
2309.96 3319
2310.41 3172
2310.86 3298
2311.32 3497
2311.77 3499
2312.22 3509
2312.68 3396
2313.13 3114
2313.58 3286
2314.03 3326
2314.49 3345
2314.94 3259
2315.39 3493
2315.85 3306
2316.30 3307
2316.76 3178
2317.21 3222
2317.66 3309
2318.12 3339
2318.57 3325
2319.02 3154
2319.48 3241
2319.93 3396
2320.39 3144
2320.84 3350
2321.29 3223
2321.75 3156
2322.20 3180
2322.66 3320
2323.11 3222
2323.56 3289
2324.02 3221
2324.47 3295
2324.93 3366
2325.38 3294
2325.84 3233
2326.29 3132
2326.74 3223
2327.20 3159
2327.65 3252
2328.11 3302
2328.56 3193
2329.02 3245
2329.47 3403
2329.93 3278
2330.38 3094
2330.84 3035
2331.29 3267
2331.75 3273
2332.20 3292
2332.66 3504
2333.11 3350
2333.57 3175
2334.02 3135
2334.48 3251
2334.93 3416
2335.39 3161
2335.84 3245
2336.30 3313
2336.76 3259
2337.21 3248
2337.67 3328
2338.12 3312
2338.58 3197
2339.03 3257
2339.49 3183
2339.95 3236
2340.40 3376
2340.86 3383
2341.31 3220
2341.77 3253
2342.23 3248
2342.68 3160
2343.14 3055
2343.59 3034
2344.05 3137
2344.51 3065
2344.96 3221
2345.42 2991
2345.88 3198
2346.33 3145
2346.79 3110
2347.24 2962
2347.70 3122
2348.16 3161
2348.61 3149
2349.07 3218
2349.53 3303
2349.99 3111
2350.44 2965
2350.90 2958
2351.36 2820
2351.81 3166
2352.27 3064
2352.73 3103
2353.18 3181
2353.64 3175
2354.10 2868
2354.56 3080
2355.01 3227
2355.47 3170
2355.93 3015
2356.38 3046
2356.84 3161
2357.30 2903
2357.76 3195
2358.22 3257
2358.67 2984
2359.13 3054
2359.59 3159
2360.05 3036
2360.50 3120
2360.96 3167
2361.42 2873
2361.88 2998
2362.34 3024
2362.79 3066
2363.25 3177
2363.71 3242
2364.17 3193
2364.63 3040
2365.08 2923
2365.54 3099
2366.00 3048
2366.46 3031
2366.92 3130
2367.38 3328
2367.84 3163
2368.29 2962
2368.75 3000
2369.21 3068
2369.67 3200
2370.13 3261
2370.59 3190
2371.05 3378
2371.50 3399
2371.96 3185
2372.42 3067
2372.88 3065
2373.34 3058
2373.80 2895
2374.26 2917
2374.72 2916
2375.18 2916
2375.64 2996
2376.10 2897
2376.56 2867
2377.02 3013
2377.47 3047
2377.93 3100
2378.39 3140
2378.85 3180
2379.31 3164
2379.77 3083
2380.23 3401
2380.69 3238
2381.15 3079
2381.61 2985
2382.07 2911
2382.53 2953
2382.99 3000
2383.45 3037
2383.91 3077
2384.37 3108
2384.83 3096
2385.29 3115
2385.75 3197
2386.21 3050
2386.67 3088
2387.13 3129
2387.59 3272
2388.05 3232
2388.52 2991
2388.98 3063
2389.44 3022
2389.90 3009
2390.36 2966
2390.82 3087
2391.28 3099
2391.74 3152
2392.20 3002
2392.66 2927
2393.12 2896
2393.58 3055
2394.05 3009
2394.51 2863
2394.97 3056
2395.43 3029
2395.89 3096
2396.35 3271
2396.81 2913
2397.27 2911
2397.74 2896
2398.20 3025
2398.66 3069
2399.12 3015
2399.58 3112
2400.04 3110
2400.50 3114
2400.97 2812
2401.43 3039
2401.89 3118
2402.35 3005
2402.81 3306
2403.28 3134
2403.74 2997
2404.20 3207
2404.66 3199
2405.12 2986
2405.59 2982
2406.05 3094
2406.51 3117
2406.97 2993
2407.44 2767
2407.90 3015
2408.36 2922
2408.82 3062
2409.29 2915
2409.75 3044
2410.21 3129
2410.67 2960
2411.14 3052
2411.60 3177
2412.06 3149
2412.52 2974
2412.99 3066
2413.45 2897
2413.91 3002
2414.38 3231
2414.84 3075
2415.30 3110
2415.77 3270
2416.23 3053
2416.69 3139
2417.16 2903
2417.62 2935
2418.08 3032
2418.55 2926
2419.01 3103
2419.47 2900
2419.94 2864
2420.40 3071
2420.86 3122
2421.33 2928
2421.79 3081
2422.25 3155
2422.72 3077
2423.18 2979
2423.65 3023
2424.11 2982
2424.57 3069
2425.04 3115
2425.50 2948
2425.97 2959
2426.43 2957
2426.90 3039
2427.36 2986
2427.82 3018
2428.29 2858
2428.75 3035
2429.22 2975
2429.68 3068
2430.15 3074
2430.61 2946
2431.08 2948
2431.54 2884
2432.00 3051
2432.47 3136
2432.93 3130
2433.40 3206
2433.86 3069
2434.33 2984
2434.79 2757
2435.26 2926
2435.72 3135
2436.19 3196
2436.65 3124
2437.12 3146
2437.58 3155
2438.05 3135
2438.52 3104
2438.98 2999
2439.45 3057
2439.91 3091
2440.38 3166
2440.84 3245
2441.31 2995
2441.77 2879
2442.24 2927
2442.71 2706
2443.17 3094
2443.64 2900
2444.10 2834
2444.57 2838
2445.03 2863
2445.50 2907
2445.97 2960
2446.43 2993
2446.90 2848
2447.37 2692
2447.83 2656
2448.30 2699
2448.76 2732
2449.23 2722
2449.70 2890
2450.16 2755
2450.63 2734
2451.10 2969
2451.56 2892
2452.03 2926
2452.50 2820
2452.96 2741
2453.43 3020
2453.90 3064
2454.36 3063
2454.83 2937
2455.30 3051
2455.76 2883
2456.23 3011
2456.70 3066
2457.17 2884
2457.63 3000
2458.10 3063
2458.57 2892
2459.03 2948
2459.50 2840
2459.97 2990
2460.44 2986
2460.90 2836
2461.37 2739
2461.84 2852
2462.31 2754
2462.77 2921
2463.24 2915
2463.71 2921
2464.18 2838
2464.65 2860
2465.11 3178
2465.58 3165
2466.05 3125
2466.52 3037
2466.99 3094
2467.45 2919
2467.92 3002
2468.39 2957
2468.86 2853
2469.33 2843
2469.79 2989
2470.26 3102
2470.73 2816
2471.20 2831
2471.67 2756
2472.14 2824
2472.61 2781
2473.07 2774
2473.54 2862
2474.01 3021
2474.48 3066
2474.95 2723
2475.42 2821
2475.89 2972
2476.36 2690
2476.82 2834
2477.29 2826
2477.76 2836
2478.23 2765
2478.70 2812
2479.17 2834
2479.64 2780
2480.11 2893
2480.58 2966
2481.05 2862
2481.52 2844
2481.99 2996
2482.46 2734
2482.93 3011
2483.40 2888
2483.87 2872
2484.33 2740
2484.80 2859
2485.27 2669
2485.74 2978
2486.21 3078
2486.68 2830
2487.15 2914
2487.62 3014
2488.09 2985
2488.56 2921
2489.03 2907
2489.50 2895
2489.97 2966
2490.44 2896
2490.92 2808
2491.39 3090
2491.86 3010
2492.33 3066
2492.80 2945
2493.27 2853
2493.74 2799
2494.21 2716
2494.68 2746
2495.15 2786
2495.62 2730
2496.09 2894
2496.56 2781
2497.03 2656
2497.50 2812
2497.98 2737
2498.45 2790
2498.92 2827
2499.39 2918
2499.86 2957
2500.33 2779
2500.80 2833
2501.27 2808
2501.75 2790
2502.22 2906
2502.69 3023
2503.16 2829
2503.63 2611
2504.10 2730
2504.57 2805
2505.05 2903
2505.52 2685
2505.99 2763
2506.46 2835
2506.93 2833
2507.40 2770
2507.88 2742
2508.35 2791
2508.82 2850
2509.29 2610
2509.76 2715
2510.24 3036
2510.71 3087
2511.18 3033
2511.65 2701
2512.13 2739
2512.60 2614
2513.07 2751
2513.54 2874
2514.02 2881
2514.49 2896
2514.96 2924
2515.43 2701
2515.91 2771
2516.38 2767
2516.85 2863
2517.32 2568
2517.80 2586
2518.27 2714
2518.74 2727
2519.22 2565
2519.69 2821
2520.16 2866
2520.64 2643
2521.11 2790
2521.58 2755
2522.06 2681
2522.53 2793
2523.00 2867
2523.48 2858
2523.95 2779
2524.42 2824
2524.90 2969
2525.37 2652
2525.84 2604
2526.32 2669
2526.79 2726
2527.26 2714
2527.74 2634
2528.21 2848
2528.69 2925
2529.16 2691
2529.63 2716
2530.11 2755
2530.58 2681
2531.06 2790
2531.53 2847
2532.00 2808
2532.48 2770
2532.95 2676
2533.43 2617
2533.90 2565
2534.38 2775
2534.85 2730
2535.32 2638
2535.80 2685
2536.27 2795
2536.75 2651
2537.22 2733
2537.70 2735
2538.17 2701
2538.65 2664
2539.12 2650
2539.60 2747
2540.07 2608
2540.55 2752
2541.02 2617
2541.50 2462
2541.97 2807
2542.45 2969
2542.92 2723
2543.40 2810
2543.87 2755
2544.35 2673
2544.82 2646
2545.30 2684
2545.78 2776
2546.25 2729
2546.73 2946
2547.20 2727
2547.68 2704
2548.15 2953
2548.63 3017
2549.10 2821
2549.58 2783
2550.06 2698
2550.53 2710
2551.01 2646
2551.48 2885
2551.96 2789
2552.44 2915
2552.91 2885
2553.39 2880
2553.87 2989
2554.34 2814
2554.82 2739
2555.29 2852
2555.77 2972
2556.25 2942
2556.72 2790
2557.20 2566
2557.68 2742
2558.15 2793
2558.63 2530
2559.11 2468
2559.58 2648
2560.06 2656
2560.54 2618
2561.01 2703
2561.49 2619
2561.97 2592
2562.45 2724
2562.92 2679
2563.40 2719
2563.88 2712
2564.35 2666
2564.83 2787
2565.31 2903
2565.79 2844
2566.26 2938
2566.74 3090
2567.22 2823
2567.70 2714
2568.17 2978
2568.65 2549
2569.13 2663
2569.61 2902
2570.08 2836
2570.56 2775
2571.04 2745
2571.52 2835
2572.00 2667
2572.47 2779
2572.95 2777
2573.43 2657
2573.91 2792
2574.39 2550
2574.86 2851
2575.34 2839
2575.82 2659
2576.30 2650
2576.78 2598
2577.26 2666
2577.73 2700
2578.21 2710
2578.69 2770
2579.17 2680
2579.65 2613
2580.13 2679
2580.61 2714
2581.08 2843
2581.56 2762
2582.04 2822
2582.52 3027
2583.00 2805
2583.48 2758
2583.96 2796
2584.44 2623
2584.92 2580
2585.40 2802
2585.87 2707
2586.35 2897
2586.83 2956
2587.31 2594
2587.79 2708
2588.27 2667
2588.75 2619
2589.23 2749
2589.71 2716
2590.19 2798
2590.67 2878
2591.15 2883
2591.63 2816
2592.11 2708
2592.59 2672
2593.07 2540
2593.55 2647
2594.03 2893
2594.51 2720
2594.99 2627
2595.47 2613
2595.95 2687
2596.43 2638
2596.91 2780
2597.39 2635
2597.87 2764
2598.35 2677
2598.83 2812
2599.31 2927
2599.79 2737
2600.27 2626
2600.75 2593
2601.23 2548
2601.71 2679
2602.20 2612
2602.68 2503
2603.16 2690
2603.64 2515
2604.12 2569
2604.60 2791
2605.08 2734
2605.56 2489
2606.04 2561
2606.52 2571
2607.00 2603
2607.49 2604
2607.97 2709
2608.45 2557
2608.93 2496
2609.41 2551
2609.89 2545
2610.37 2400
2610.86 2476
2611.34 2374
2611.82 2573
2612.30 2553
2612.78 2715
2613.26 2575
2613.75 2652
2614.23 2536
2614.71 2563
2615.19 2525
2615.67 2748
2616.16 2736
2616.64 2589
2617.12 2558
2617.60 2672
2618.08 2624
2618.57 2460
2619.05 2618
2619.53 2509
2620.01 2664
2620.50 2526
2620.98 2595
2621.46 2601
2621.94 2504
2622.43 2504
2622.91 2541
2623.39 2676
2623.87 2554
2624.36 2599
2624.84 2645
2625.32 2480
2625.81 2548
2626.29 2521
2626.77 2448
2627.25 2490
2627.74 2539
2628.22 2570
2628.70 2666
2629.19 2586
2629.67 2468
2630.15 2459
2630.64 2456
2631.12 2530
2631.60 2641
2632.09 2538
2632.57 2617
2633.05 2779
2633.54 2507
2634.02 2499
2634.51 2652
2634.99 2544
2635.47 2579
2635.96 2534
2636.44 2521
2636.93 2440
2637.41 2710
2637.89 2637
2638.38 2546
2638.86 2601
2639.35 2508
2639.83 2689
2640.31 2482
2640.80 2567
2641.28 2511
2641.77 2491
2642.25 2553
2642.74 2667
2643.22 2347
2643.71 2302
2644.19 2385
2644.67 2354
2645.16 2350
2645.64 2568
2646.13 2592
2646.61 2474
2647.10 2603
2647.58 2415
2648.07 2530
2648.55 2500
2649.04 2492
2649.52 2533
2650.01 2567
2650.49 2569
2650.98 2522
2651.46 2520
2651.95 2506
2652.43 2421
2652.92 2601
2653.41 2643
2653.89 2546
2654.38 2412
2654.86 2401
2655.35 2598
2655.83 2479
2656.32 2570
2656.81 2531
2657.29 2398
2657.78 2365
2658.26 2568
2658.75 2561
2659.23 2483
2659.72 2481
2660.21 2310
2660.69 2357
2661.18 2292
2661.67 2269
2662.15 2537
2662.64 2670
2663.12 2482
2663.61 2372
2664.10 2459
2664.58 2519
2665.07 2604
2665.56 2494
2666.04 2486
2666.53 2565
2667.02 2699
2667.50 2342
2667.99 2349
2668.48 2382
2668.96 2477
2669.45 2473
2669.94 2513
2670.42 2398
2670.91 2489
2671.40 2408
2671.89 2462
2672.37 2631
2672.86 2635
2673.35 2757
2673.83 2554
2674.32 2406
2674.81 2538
2675.30 2522
2675.78 2420
2676.27 2495
2676.76 2570
2677.25 2602
2677.74 2505
2678.22 2512
2678.71 2549
2679.20 2541
2679.69 2446
2680.17 2506
2680.66 2435
2681.15 2506
2681.64 2474
2682.13 2422
2682.61 2529
2683.10 2514
2683.59 2514
2684.08 2654
2684.57 2684
2685.06 2529
2685.54 2553
2686.03 2537
2686.52 2243
2687.01 2363
2687.50 2574
2687.99 2505
2688.48 2341
2688.96 2501
2689.45 2463
2689.94 2362
2690.43 2461
2690.92 2525
2691.41 2282
2691.90 2598
2692.39 2519
2692.88 2394
2693.36 2698
2693.85 2515
2694.34 2383
2694.83 2444
2695.32 2536
2695.81 2496
2696.30 2496
2696.79 2361
2697.28 2305
2697.77 2277
2698.26 2320
2698.75 2473
2699.24 2483
2699.73 2419
2700.22 2401
2700.71 2334
2701.20 2488
2701.69 2487
2702.18 2415
2702.67 2462
2703.16 2491
2703.65 2380
2704.14 2378
2704.63 2368
2705.12 2307
2705.61 2422
2706.10 2346
2706.59 2373
2707.08 2564
2707.57 2456
2708.06 2509
2708.55 2375
2709.04 2348
2709.53 2535
2710.02 2371
2710.51 2343
2711.00 2506
2711.49 2377
2711.98 2329
2712.47 2293
2712.97 2399
2713.46 2391
2713.95 2411
2714.44 2528
2714.93 2367
2715.42 2283
2715.91 2349
2716.40 2239
2716.89 2419
2717.39 2431
2717.88 2552
2718.37 2361
2718.86 2157
2719.35 2357
2719.84 2224
2720.33 2297
2720.83 2358
2721.32 2338
2721.81 2361
2722.30 2304
2722.79 2290
2723.28 2277
2723.78 2327
2724.27 2435
2724.76 2478
2725.25 2273
2725.74 2358
2726.24 2366
2726.73 2464
2727.22 2446
2727.71 2347
2728.20 2411
2728.70 2389
2729.19 2116
2729.68 2397
2730.17 2251
2730.67 2234
2731.16 2306
2731.65 2436
2732.14 2348
2732.64 2313
2733.13 2412
2733.62 2317
2734.12 2237
2734.61 2325
2735.10 2412
2735.59 2377
2736.09 2164
2736.58 2207
2737.07 2241
2737.57 2311
2738.06 2410
2738.55 2278
2739.05 2348
2739.54 2337
2740.03 2305
2740.53 2472
2741.02 2521
2741.51 2480
2742.01 2533
2742.50 2571
2742.99 2394
2743.49 2538
2743.98 2623
2744.47 2394
2744.97 2389
2745.46 2429
2745.96 2489
2746.45 2504
2746.94 2450
2747.44 2264
2747.93 2400
2748.43 2292
2748.92 2349
2749.41 2340
2749.91 2349
2750.40 2349
2750.90 2317
2751.39 2354
2751.89 2364
2752.38 2526
2752.87 2302
2753.37 2382
2753.86 2329
2754.36 2528
2754.85 2337
2755.35 2378
2755.84 2418
2756.34 2396
2756.83 2345
2757.33 2301
2757.82 2433
2758.32 2348
2758.81 2374
2759.31 2287
2759.80 2404
2760.30 2495
2760.79 2537
2761.29 2519
2761.78 2236
2762.28 2335
2762.77 2341
2763.27 2112
2763.76 2184
2764.26 2202
2764.76 2373
2765.25 2349
2765.75 2422
2766.24 2214
2766.74 2072
2767.23 2200
2767.73 2368
2768.23 2383
2768.72 2310
2769.22 2423
2769.71 2490
2770.21 2495
2770.71 2438
2771.20 2482
2771.70 2493
2772.19 2406
2772.69 2467
2773.19 2483
2773.68 2417
2774.18 2569
2774.68 2435
2775.17 2338
2775.67 2324
2776.17 2266
2776.66 2235
2777.16 2252
2777.66 2040
2778.15 2294
2778.65 2431
2779.15 2281
2779.64 2332
2780.14 2288
2780.64 2307
2781.13 2428
2781.63 2186
2782.13 2210
2782.63 2281
2783.12 2388
2783.62 2351
2784.12 2355
2784.61 2392
2785.11 2221
2785.61 2074
2786.11 2330
2786.60 2372
2787.10 2308
2787.60 2222
2788.10 2152
2788.59 2277
2789.09 2443
2789.59 2138
2790.09 2171
2790.59 2210
2791.08 2070
2791.58 2260
2792.08 2285
2792.58 2363
2793.08 2254
2793.57 2151
2794.07 2336
2794.57 2321
2795.07 2423
2795.57 2368
2796.07 2190
2796.56 2249
2797.06 2443
2797.56 2522
2798.06 2447
2798.56 2483
2799.06 2423
2799.56 2419
2800.05 2335
2800.55 2382
2801.05 2390
2801.55 2420
2802.05 2505
2802.55 2629
2803.05 2465
2803.55 2355
2804.05 2310
2804.54 2323
2805.04 2401
2805.54 2402
2806.04 2297
2806.54 2148
2807.04 2237
2807.54 2176
2808.04 2181
2808.54 2133
2809.04 2147
2809.54 2103
2810.04 2185
2810.54 2144
2811.04 2266
2811.54 2291
2812.04 2103
2812.54 2334
2813.04 2281
2813.54 2259
2814.04 2242
2814.54 2206
2815.04 2196
2815.54 2378
2816.04 2405
2816.54 2437
2817.04 2327
2817.54 2245
2818.04 2242
2818.54 2329
2819.04 2208
2819.54 2354
2820.04 2334
2820.54 2329
2821.04 2286
2821.54 2418
2822.04 2379
2822.54 2394
2823.04 2364
2823.54 2118
2824.04 2226
2824.55 2281
2825.05 2313
2825.55 2152
2826.05 2029
2826.55 2191
2827.05 2195
2827.55 2216
2828.05 2260
2828.55 2371
2829.06 2332
2829.56 2152
2830.06 2235
2830.56 2131
2831.06 2271
2831.56 2179
2832.06 2189
2832.57 2182
2833.07 2255
2833.57 2248
2834.07 2260
2834.57 2069
2835.07 2073
2835.58 1983
2836.08 2083
2836.58 2314
2837.08 2204
2837.58 2275
2838.09 2366
2838.59 2275
2839.09 2259
2839.59 2219
2840.10 2113
2840.60 2176
2841.10 2231
2841.60 2167
2842.11 2273
2842.61 2216
2843.11 2146
2843.61 2020
2844.12 2274
2844.62 2167
2845.12 2130
2845.62 2117
2846.13 2165
2846.63 2176
2847.13 2125
2847.64 2292
2848.14 2016
2848.64 2107
2849.14 2261
2849.65 2187
2850.15 2214
2850.65 2180
2851.16 2105
2851.66 2070
2852.16 2149
2852.67 2264
2853.17 2226
2853.67 2236
2854.18 2419
2854.68 2321
2855.18 2293
2855.69 2161
2856.19 2297
2856.70 2267
2857.20 2192
2857.70 2246
2858.21 2301
2858.71 2150
2859.22 2109
2859.72 2100
2860.22 2177
2860.73 2182
2861.23 2033
2861.74 2174
2862.24 2300
2862.74 2307
2863.25 2258
2863.75 2251
2864.26 2291
2864.76 2257
2865.27 2166
2865.77 2257
2866.28 2298
2866.78 2222
2867.28 2293
2867.79 2157
2868.29 2112
2868.80 2167
2869.30 2307
2869.81 2330
2870.31 2342
2870.82 2183
2871.32 2151
2871.83 2194
2872.33 2272
2872.84 2373
2873.34 2330
2873.85 2357
2874.36 2122
2874.86 2212
2875.37 2361
2875.87 2290
2876.38 2276
2876.88 2335
2877.39 2191
2877.89 2351
2878.40 2328
2878.90 2267
2879.41 2335
2879.92 2251
2880.42 2379
2880.93 2238
2881.43 2230
2881.94 2157
2882.45 2275
2882.95 2283
2883.46 2111
2883.96 2098
2884.47 2301
2884.98 2187
2885.48 2030
2885.99 2072
2886.50 2152
2887.00 2244
2887.51 2174
2888.02 2237
2888.52 2166
2889.03 2116
2889.53 2269
2890.04 2143
2890.55 2186
2891.06 2278
2891.56 2171
2892.07 2275
2892.58 2268
2893.08 2373
2893.59 2356
2894.10 2256
2894.60 2367
2895.11 2186
2895.62 2425
2896.13 2380
2896.63 2268
2897.14 2332
2897.65 2363
2898.15 2304
2898.66 2297
2899.17 2210
2899.68 2366
2900.18 2317
2900.69 2411
2901.20 2385
2901.71 2337
2902.22 2520
2902.72 2428
2903.23 2398
2903.74 2278
2904.25 2159
2904.75 2247
2905.26 2390
2905.77 2381
2906.28 2563
2906.79 2278
2907.30 2219
2907.80 1984
2908.31 2000
2908.82 2005
2909.33 2117
2909.84 2126
2910.35 2109
2910.85 2199
2911.36 2140
2911.87 2131
2912.38 2264
2912.89 2333
2913.40 2069
2913.91 2096
2914.41 2121
2914.92 2109
2915.43 2158
2915.94 2358
2916.45 2372
2916.96 2314
2917.47 2237
2917.98 2131
2918.49 2240
2919.00 2408
2919.51 2395
2920.01 2277
2920.52 2234
2921.03 2260
2921.54 2082
2922.05 2174
2922.56 2249
2923.07 2169
2923.58 2025
2924.09 2209
2924.60 2193
2925.11 2125
2925.62 2147
2926.13 2262
2926.64 2259
2927.15 2112
2927.66 2116
2928.17 2104
2928.68 2068
2929.19 2173
2929.70 1987
2930.21 1891
2930.72 2057
2931.23 2178
2931.74 2222
2932.25 1990
2932.76 2074
2933.27 2128
2933.78 2138
2934.29 2224
2934.80 2066
2935.31 2196
2935.83 2112
2936.34 2206
2936.85 2212
2937.36 1955
2937.87 1976
2938.38 2124
2938.89 2116
2939.40 2099
2939.91 2078
2940.42 2037
2940.94 2073
2941.45 1999
2941.96 2018
2942.47 2215
2942.98 2132
2943.49 2109
2944.00 2070
2944.51 1943
2945.03 1930
2945.54 2049
2946.05 2156
2946.56 2012
2947.07 1976
2947.58 1877
2948.10 1950
2948.61 1958
2949.12 2148
2949.63 2170
2950.14 2153
2950.66 2120
2951.17 2141
2951.68 2054
2952.19 2092
2952.70 2067
2953.22 2021
2953.73 1989
2954.24 1952
2954.75 1970
2955.26 2104
2955.78 2028
2956.29 2121
2956.80 2052
2957.31 2180
2957.83 2056
2958.34 2070
2958.85 1981
2959.37 2014
2959.88 2075
2960.39 2099
2960.90 1908
2961.42 2006
2961.93 1971
2962.44 2010
2962.96 2034
2963.47 2192
2963.98 1989
2964.50 2102
2965.01 2042
2965.52 2063
2966.04 1980
2966.55 2068
2967.06 2238
2967.58 2092
2968.09 2098
2968.60 1963
2969.12 2051
2969.63 2128
2970.14 2097
2970.66 2233
2971.17 1941
2971.68 2083
2972.20 1935
2972.71 1771
2973.23 1880
2973.74 2016
2974.25 1914
2974.77 1874
2975.28 1935
2975.80 2016
2976.31 1918
2976.83 1879
2977.34 2073
2977.85 2020
2978.37 2089
2978.88 1994
2979.40 1928
2979.91 2174
2980.43 2042
2980.94 2194
2981.46 2018
2981.97 1819
2982.48 1883
2983.00 1926
2983.51 2087
2984.03 2084
2984.54 2052
2985.06 2047
2985.57 1921
2986.09 1897
2986.60 1999
2987.12 2060
2987.63 1957
2988.15 1930
2988.67 2024
2989.18 1992
2989.70 1957
2990.21 1980
2990.73 1972
2991.24 1886
2991.76 1809
2992.27 1966
2992.79 2129
2993.30 2065
2993.82 1927
2994.34 1943
2994.85 2019
2995.37 1934
2995.88 2085
2996.40 2177
2996.92 2086
2997.43 2022
2997.95 1997
2998.46 2087
2998.98 2039
2999.50 2145
3000.01 2054
3000.53 2223
3001.05 2203
3001.56 2173
3002.08 2062
3002.59 2034
3003.11 2082
3003.63 2039
3004.14 2171
3004.66 2053
3005.18 2185
3005.69 2308
3006.21 2150
3006.73 2075
3007.24 2036
3007.76 2032
3008.28 2186
3008.80 1973
3009.31 1963
3009.83 1895
3010.35 1832
3010.86 1871
3011.38 2002
3011.90 2079
3012.42 2019
3012.93 1939
3013.45 1982
3013.97 1945
3014.49 1899
3015.00 2043
3015.52 2134
3016.04 1986
3016.56 1951
3017.07 1904
3017.59 1914
3018.11 2063
3018.63 2012
3019.15 1882
3019.66 2042
3020.18 2023
3020.70 2074
3021.22 2027
3021.74 1956
3022.25 2106
3022.77 2113
3023.29 2029
3023.81 2055
3024.33 2008
3024.85 1866
3025.36 2027
3025.88 1894
3026.40 1926
3026.92 1924
3027.44 1993
3027.96 2002
3028.48 1932
3028.99 1966
3029.51 1897
3030.03 1957
3030.55 1993
3031.07 2020
3031.59 2061
3032.11 2092
3032.63 2039
3033.15 1978
3033.66 2101
3034.18 1958
3034.70 1900
3035.22 2003
3035.74 1872
3036.26 1963
3036.78 1990
3037.30 1852
3037.82 1837
3038.34 1968
3038.86 1927
3039.38 2056
3039.90 1971
3040.42 1850
3040.94 1845
3041.46 1929
3041.98 2012
3042.50 1898
3043.02 1924
3043.54 1935
3044.06 1886
3044.58 2039
3045.10 1927
3045.62 1945
3046.14 1932
3046.66 1890
3047.18 1827
3047.70 1778
3048.22 1840
3048.74 1957
3049.26 2029
3049.78 1850
3050.30 1870
3050.82 1913
3051.34 2044
3051.86 2139
3052.38 1928
3052.90 1939
3053.43 1944
3053.95 1865
3054.47 1908
3054.99 1972
3055.51 1851
3056.03 1979
3056.55 2079
3057.07 2023
3057.59 1906
3058.12 1971
3058.64 1816
3059.16 2033
3059.68 1880
3060.20 1929
3060.72 1861
3061.24 1897
3061.77 2024
3062.29 2043
3062.81 1877
3063.33 1934
3063.85 2008
3064.37 1959
3064.90 1774
3065.42 1787
3065.94 1831
3066.46 1827
3066.98 1761
3067.51 1852
3068.03 1992
3068.55 2010
3069.07 1949
3069.59 1970
3070.12 1968
3070.64 1972
3071.16 1882
3071.68 1895
3072.21 1992
3072.73 1878
3073.25 1801
3073.77 1872
3074.30 1850
3074.82 1894
3075.34 2020
3075.86 1970
3076.39 1806
3076.91 1989
3077.43 1876
3077.96 2000
3078.48 1925
3079.00 1745
3079.52 1987
3080.05 1937
3080.57 1943
3081.09 1921
3081.62 1978
3082.14 1898
3082.66 1788
3083.19 1862
3083.71 2077
3084.23 1986
3084.76 1927
3085.28 1870
3085.80 1995
3086.33 1847
3086.85 1802
3087.38 1891
3087.90 1858
3088.42 1800
3088.95 1871
3089.47 1939
3090.00 1958
3090.52 1922
3091.04 1837
3091.57 1832
3092.09 1848
3092.62 1919
3093.14 1977
3093.66 1932
3094.19 1979
3094.71 1982
3095.24 1908
3095.76 1916
3096.29 1998
3096.81 1918
3097.34 1966
3097.86 1948
3098.38 1932
3098.91 1927
3099.43 2034
3099.96 1983
3100.48 1927
3101.01 1883
3101.53 1998
3102.06 2057
3102.58 2008
3103.11 2186
3103.63 2191
3104.16 2356
3104.68 2415
3105.21 2336
3105.73 2265
3106.26 2428
3106.79 2397
3107.31 2292
3107.84 2187
3108.36 2193
3108.89 2224
3109.41 2272
3109.94 2140
3110.46 2085
3110.99 2303
3111.52 2395
3112.04 2439
3112.57 2301
3113.09 2435
3113.62 2398
3114.15 2367
3114.67 2288
3115.20 2314
3115.72 2195
3116.25 2107
3116.78 2141
3117.30 2022
3117.83 2059
3118.35 2042
3118.88 2068
3119.41 2132
3119.93 1934
3120.46 1888
3120.99 2013
3121.51 2128
3122.04 2011
3122.57 1950
3123.09 2042
3123.62 1980
3124.15 2099
3124.67 2039
3125.20 2108
3125.73 2001
3126.26 1957
3126.78 2035
3127.31 2018
3127.84 1835
3128.36 2187
3128.89 2200
3129.42 1915
3129.95 1969
3130.47 1893
3131.00 2107
3131.53 2037
3132.06 2143
3132.58 2108
3133.11 2107
3133.64 2001
3134.17 2019
3134.69 2082
3135.22 2215
3135.75 2114
3136.28 2100
3136.81 2086
3137.33 1978
3137.86 1950
3138.39 1992
3138.92 1986
3139.45 1879
3139.97 1863
3140.50 1838
3141.03 2004
3141.56 2104
3142.09 1920
3142.62 1912
3143.14 1830
3143.67 1901
3144.20 1905
3144.73 1984
3145.26 1807
3145.79 1876
3146.32 1907
3146.84 1985
3147.37 1943
3147.90 1824
3148.43 1860
3148.96 1956
3149.49 1947
3150.02 1795
3150.55 1805
3151.08 1894
3151.61 1953
3152.13 1870
3152.66 2084
3153.19 1989
3153.72 1880
3154.25 1926
3154.78 1928
3155.31 1884
3155.84 2048
3156.37 2119
3156.90 1962
3157.43 2103
3157.96 2126
3158.49 2009
3159.02 2095
3159.55 1998
3160.08 1899
3160.61 1992
3161.14 1799
3161.67 1848
3162.20 1899
3162.73 1881
3163.26 1862
3163.79 1833
3164.32 1942
3164.85 1902
3165.38 1959
3165.91 2058
3166.44 1941
3166.97 1812
3167.50 1917
3168.03 1886
3168.56 1779
3169.09 1861
3169.62 1923
3170.15 1917
3170.69 1910
3171.22 1793
3171.75 1701
3172.28 1740
3172.81 1739
3173.34 1806
3173.87 1848
3174.40 1827
3174.93 1763
3175.46 1746
3176.00 1727
3176.53 1926
3177.06 1784
3177.59 1897
3178.12 1951
3178.65 1954
3179.18 1879
3179.72 1794
3180.25 1748
3180.78 1576
3181.31 1651
3181.84 1795
3182.37 1914
3182.91 1900
3183.44 1799
3183.97 1770
3184.50 1883
3185.03 1822
3185.56 1735
3186.10 1986
3186.63 2034
3187.16 1894
3187.69 1792
3188.23 1949
3188.76 1775
3189.29 1715
3189.82 1782
3190.36 1668
3190.89 1882
3191.42 1961
3191.95 1808
3192.49 1742
3193.02 1623
3193.55 1706
3194.08 1800
3194.62 1687
3195.15 1716
3195.68 1753
3196.21 1692
3196.75 1768
3197.28 1844
3197.81 1742
3198.35 1801
3198.88 1792
3199.41 1613
3199.95 1711
3200.48 1745
3201.01 1705
3201.55 1808
3202.08 1930
3202.61 1865
3203.15 1815
3203.68 1868
3204.21 1808
3204.75 1676
3205.28 1555
3205.81 1749
3206.35 1853
3206.88 1646
3207.42 1685
3207.95 1799
3208.48 1811
3209.02 1701
3209.55 1748
3210.09 1712
3210.62 1778
3211.15 1692
3211.69 1712
3212.22 1741
3212.76 1842
3213.29 1727
3213.83 1681
3214.36 1677
3214.89 1711
3215.43 1789
3215.96 1724
3216.50 1689
3217.03 1896
3217.57 1594
3218.10 1798
3218.64 1707
3219.17 1628
3219.71 1705
3220.24 1951
3220.78 1854
3221.31 1627
3221.85 1670
3222.38 1806
3222.92 1764
3223.45 1653
3223.99 1807
3224.52 1776
3225.06 1748
3225.59 1731
3226.13 1771
3226.66 1854
3227.20 1743
3227.73 1738
3228.27 1667
3228.81 1778
3229.34 1802
3229.88 1675
3230.41 1727
3230.95 1809
3231.48 1765
3232.02 1683
3232.56 1657
3233.09 1649
3233.63 1762
3234.16 1704
3234.70 1669
3235.24 1830
3235.77 1811
3236.31 1919
3236.85 1880
3237.38 1735
3237.92 1683
3238.45 1668
3238.99 1711
3239.53 1689
3240.06 1840
3240.60 1778
3241.14 1719
3241.67 1760
3242.21 1795
3242.75 1714
3243.28 1688
3243.82 1882
3244.36 1807
3244.90 1748
3245.43 1755
3245.97 1825
3246.51 1762
3247.04 1709
3247.58 1725
3248.12 1760
3248.66 1743
3249.19 1777
3249.73 1701
3250.27 1703
3250.81 1627
3251.34 1783
3251.88 1854
3252.42 1798
3252.96 1675
3253.49 1777
3254.03 1753
3254.57 1660
3255.11 1844
3255.64 1738
3256.18 1796
3256.72 1889
3257.26 1870
3257.80 1681
3258.33 1913
3258.87 1828
3259.41 1856
3259.95 1840
3260.49 2022
3261.03 2073
3261.56 1832
3262.10 1958
3262.64 2076
3263.18 2106
3263.72 2205
3264.26 2139
3264.79 2050
3265.33 2069
3265.87 2170
3266.41 2070
3266.95 2107
3267.49 2314
3268.03 2253
3268.57 2418
3269.10 2189
3269.64 2036
3270.18 2131
3270.72 2115
3271.26 2164
3271.80 1961
3272.34 1922
3272.88 2079
3273.42 1985
3273.96 1907
3274.50 1945
3275.04 1871
3275.58 1933
3276.12 1814
3276.66 1887
3277.19 2001
3277.73 1849
3278.27 2012
3278.81 1792
3279.35 1985
3279.89 1787
3280.43 1731
3280.97 1853
3281.51 1816
3282.05 1716
3282.59 1791
3283.13 1741
3283.67 1829
3284.21 1811
3284.75 1853
3285.29 1921
3285.83 1984
3286.38 1765
3286.92 1853
3287.46 1844
3288.00 1791
3288.54 1877
3289.08 1866
3289.62 1810
3290.16 1871
3290.70 1805
3291.24 1717
3291.78 1936
3292.32 1780
3292.86 1841
3293.40 2101
3293.95 2102
3294.49 1945
3295.03 1890
3295.57 1884
3296.11 1920
3296.65 1964
3297.19 2040
3297.73 2006
3298.28 2040
3298.82 1958
3299.36 1916
3299.90 1801
3300.44 1768
3300.98 1934
3301.52 1898
3302.07 1876
3302.61 1807
3303.15 1771
3303.69 1888
3304.23 2051
3304.77 1975
3305.32 1768
3305.86 1810
3306.40 1832
3306.94 1708
3307.49 1643
3308.03 1726
3308.57 1790
3309.11 1895
3309.65 1634
3310.20 1755
3310.74 1768
3311.28 1809
3311.82 1866
3312.37 1804
3312.91 1784
3313.45 1904
3313.99 1821
3314.54 1872
3315.08 1934
3315.62 1891
3316.17 1941
3316.71 2078
3317.25 1959
3317.79 1948
3318.34 2049
3318.88 1866
3319.42 1890
3319.97 1826
3320.51 1737
3321.05 1715
3321.60 1866
3322.14 1831
3322.68 1876
3323.23 1757
3323.77 1808
3324.31 2007
3324.86 2037
3325.40 1781
3325.94 1840
3326.49 1769
3327.03 1847
3327.58 1774
3328.12 1777
3328.66 1607
3329.21 1714
3329.75 1739
3330.29 1743
3330.84 1715
3331.38 1843
3331.93 1678
3332.47 1799
3333.02 1626
3333.56 1772
3334.10 1725
3334.65 1768
3335.19 1836
3335.74 1804
3336.28 1952
3336.83 1971
3337.37 1897
3337.92 1806
3338.46 1886
3339.00 1987
3339.55 1866
3340.09 1839
3340.64 1968
3341.18 1855
3341.73 1744
3342.27 1764
3342.82 1767
3343.36 1749
3343.91 1682
3344.45 1750
3345.00 1726
3345.54 1755
3346.09 1770
3346.64 1741
3347.18 1794
3347.73 1732
3348.27 1655
3348.82 1693
3349.36 1711
3349.91 1740
3350.45 1756
3351.00 1860
3351.55 1908
3352.09 1592
3352.64 1787
3353.18 1853
3353.73 1789
3354.27 1734
3354.82 1702
3355.37 1838
3355.91 1745
3356.46 1821
3357.00 1886
3357.55 1768
3358.10 1800
3358.64 1939
3359.19 1825
3359.74 1704
3360.28 1852
3360.83 1769
3361.38 1811
3361.92 1758
3362.47 1631
3363.02 1688
3363.56 1843
3364.11 1735
3364.66 1659
3365.20 1596
3365.75 1756
3366.30 1862
3366.84 1631
3367.39 1674
3367.94 1783
3368.48 1627
3369.03 1642
3369.58 1602
3370.13 1666
3370.67 1708
3371.22 1667
3371.77 1648
3372.32 1555
3372.86 1629
3373.41 1797
3373.96 1614
3374.51 1647
3375.05 1713
3375.60 1603
3376.15 1600
3376.70 1685
3377.24 1686
3377.79 1679
3378.34 1627
3378.89 1534
3379.44 1518
3379.98 1757
3380.53 1795
3381.08 1666
3381.63 1646
3382.18 1547
3382.73 1659
3383.27 1686
3383.82 1754
3384.37 1652
3384.92 1499
3385.47 1482
3386.02 1582
3386.56 1625
3387.11 1605
3387.66 1484
3388.21 1564
3388.76 1484
3389.31 1471
3389.86 1570
3390.41 1756
3390.95 1792
3391.50 1604
3392.05 1620
3392.60 1710
3393.15 1695
3393.70 1664
3394.25 1574
3394.80 1550
3395.35 1594
3395.90 1671
3396.45 1673
3397.00 1520
3397.55 1574
3398.10 1476
3398.64 1505
3399.19 1424
3399.74 1488
3400.29 1415
3400.84 1509
3401.39 1609
3401.94 1435
3402.49 1457
3403.04 1601
3403.59 1670
3404.14 1600
3404.69 1489
3405.24 1598
3405.79 1596
3406.34 1642
3406.89 1667
3407.44 1606
3407.99 1449
3408.54 1555
3409.09 1491
3409.65 1596
3410.20 1668
3410.75 1477
3411.30 1665
3411.85 1650
3412.40 1607
3412.95 1665
3413.50 1646
3414.05 1597
3414.60 1567
3415.15 1487
3415.70 1713
3416.25 1748
3416.81 1570
3417.36 1474
3417.91 1618
3418.46 1588
3419.01 1608
3419.56 1599
3420.11 1620
3420.66 1541
3421.22 1551
3421.77 1424
3422.32 1622
3422.87 1673
3423.42 1517
3423.97 1514
3424.52 1591
3425.08 1586
3425.63 1492
3426.18 1543
3426.73 1547
3427.28 1499
3427.84 1543
3428.39 1501
3428.94 1482
3429.49 1622
3430.04 1727
3430.60 1557
3431.15 1523
3431.70 1742
3432.25 1713
3432.80 1637
3433.36 1548
3433.91 1635
3434.46 1485
3435.01 1488
3435.57 1564
3436.12 1597
3436.67 1466
3437.22 1453
3437.78 1637
3438.33 1483
3438.88 1712
3439.44 1719
3439.99 1580
3440.54 1753
3441.09 1707
3441.65 1573
3442.20 1555
3442.75 1559
3443.31 1458
3443.86 1472
3444.41 1646
3444.97 1582
3445.52 1605
3446.07 1464
3446.63 1636
3447.18 1603
3447.73 1625
3448.29 1694
3448.84 1617
3449.40 1546
3449.95 1519
3450.50 1511
3451.06 1433
3451.61 1452
3452.16 1663
3452.72 1624
3453.27 1458
3453.83 1603
3454.38 1597
3454.93 1626
3455.49 1574
3456.04 1578
3456.60 1563
3457.15 1519
3457.71 1652
3458.26 1539
3458.81 1571
3459.37 1608
3459.92 1538
3460.48 1705
3461.03 1710
3461.59 1508
3462.14 1501
3462.70 1343
3463.25 1396
3463.81 1460
3464.36 1627
3464.92 1621
3465.47 1557
3466.03 1660
3466.58 1528
3467.14 1550
3467.69 1551
3468.25 1591
3468.80 1669
3469.36 1597
3469.91 1617
3470.47 1549
3471.02 1623
3471.58 1655
3472.13 1506
3472.69 1505
3473.24 1450
3473.80 1468
3474.36 1370
3474.91 1428
3475.47 1443
3476.02 1608
3476.58 1595
3477.13 1530
3477.69 1597
3478.25 1489
3478.80 1504
3479.36 1724
3479.91 1619
3480.47 1626
3481.03 1543
3481.58 1574
3482.14 1608
3482.70 1609
3483.25 1632
3483.81 1678
3484.37 1547
3484.92 1634
3485.48 1575
3486.04 1599
3486.59 1504
3487.15 1468
3487.71 1657
3488.26 1742
3488.82 1597
3489.38 1570
3489.93 1835
3490.49 1944
3491.05 1752
3491.60 1814
3492.16 1787
3492.72 1648
3493.27 1871
3493.83 1808
3494.39 1858
3494.95 1912
3495.50 1956
3496.06 1872
3496.62 1856
3497.18 1847
3497.73 1852
3498.29 1840
3498.85 1809
3499.41 1844
3499.96 1992
3500.52 1977
3501.08 2084
3501.64 2194
3502.20 2119
3502.75 1939
3503.31 1744
3503.87 1787
3504.43 1852
3504.99 1851
3505.54 1847
3506.10 1984
3506.66 1912
3507.22 1791
3507.78 1833
3508.34 1958
3508.89 1953
3509.45 1890
3510.01 2067
3510.57 1991
3511.13 1761
3511.69 1707
3512.25 1744
3512.80 1811
3513.36 1797
3513.92 1676
3514.48 1575
3515.04 1657
3515.60 1748
3516.16 1660
3516.72 1645
3517.28 1804
3517.83 1661
3518.39 1663
3518.95 1686
3519.51 1585
3520.07 1830
3520.63 1713
3521.19 1689
3521.75 1645
3522.31 1508
3522.87 1599
3523.43 1556
3523.99 1592
3524.55 1598
3525.11 1558
3525.67 1593
3526.23 1404
3526.79 1383
3527.35 1511
3527.91 1584
3528.47 1507
3529.03 1458
3529.59 1622
3530.15 1578
3530.71 1549
3531.27 1624
3531.83 1664
3532.39 1626
3532.95 1646
3533.51 1609
3534.07 1569
3534.63 1681
3535.19 1563
3535.75 1574
3536.31 1528
3536.87 1415
3537.43 1371
3537.99 1462
3538.55 1472
3539.12 1558
3539.68 1597
3540.24 1672
3540.80 1596
3541.36 1602
3541.92 1599
3542.48 1632
3543.04 1660
3543.60 1639
3544.16 1658
3544.73 1606
3545.29 1506
3545.85 1720
3546.41 1703
3546.97 1581
3547.53 1579
3548.09 1453
3548.66 1613
3549.22 1737
3549.78 1582
3550.34 1410
3550.90 1400
3551.46 1667
3552.03 1751
3552.59 1573
3553.15 1384
3553.71 1455
3554.27 1521
3554.84 1592
3555.40 1651
3555.96 1548
3556.52 1568
3557.09 1443
3557.65 1438
3558.21 1536
3558.77 1463
3559.33 1556
3559.90 1446
3560.46 1456
3561.02 1427
3561.58 1508
3562.15 1589
3562.71 1415
3563.27 1456
3563.84 1556
3564.40 1457
3564.96 1508
3565.52 1476
3566.09 1457
3566.65 1408
3567.21 1535
3567.78 1464
3568.34 1463
3568.90 1436
3569.47 1551
3570.03 1575
3570.59 1501
3571.16 1445
3571.72 1472
3572.28 1472
3572.85 1502
3573.41 1388
3573.97 1357
3574.54 1361
3575.10 1432
3575.66 1526
3576.23 1405
3576.79 1482
3577.36 1546
3577.92 1483
3578.48 1406
3579.05 1398
3579.61 1426
3580.18 1413
3580.74 1490
3581.30 1549
3581.87 1327
3582.43 1413
3583.00 1522
3583.56 1486
3584.13 1564
3584.69 1450
3585.25 1373
3585.82 1470
3586.38 1341
3586.95 1456
3587.51 1534
3588.08 1466
3588.64 1416
3589.21 1311
3589.77 1213
3590.34 1380
3590.90 1363
3591.47 1397
3592.03 1297
3592.60 1367
3593.16 1326
3593.73 1273
3594.29 1376
3594.86 1468
3595.42 1587
3595.99 1519
3596.55 1376
3597.12 1320
3597.68 1397
3598.25 1366
3598.82 1453
3599.38 1516
3599.95 1403
3600.51 1416
3601.08 1486
3601.64 1584
3602.21 1437
3602.78 1509
3603.34 1543
3603.91 1412
3604.47 1401
3605.04 1425
3605.61 1436
3606.17 1506
3606.74 1555
3607.30 1583
3607.87 1564
3608.44 1483
3609.00 1574
3609.57 1493
3610.14 1367
3610.70 1568
3611.27 1517
3611.84 1470
3612.40 1464
3612.97 1317
3613.54 1468
3614.10 1463
3614.67 1534
3615.24 1511
3615.80 1492
3616.37 1432
3616.94 1495
3617.50 1532
3618.07 1611
3618.64 1801
3619.21 1560
3619.77 1589
3620.34 1681
3620.91 1649
3621.47 1767
3622.04 1686
3622.61 1509
3623.18 1538
3623.74 1526
3624.31 1477
3624.88 1451
3625.45 1424
3626.01 1540
3626.58 1479
3627.15 1425
3627.72 1435
3628.29 1424
3628.85 1368
3629.42 1498
3629.99 1375
3630.56 1447
3631.13 1455
3631.69 1411
3632.26 1448
3632.83 1384
3633.40 1492
3633.97 1390
3634.54 1386
3635.10 1333
3635.67 1461
3636.24 1524
3636.81 1458
3637.38 1370
3637.95 1419
3638.52 1510
3639.08 1513
3639.65 1454
3640.22 1531
3640.79 1380
3641.36 1415
3641.93 1632
3642.50 1637
3643.07 1563
3643.64 1613
3644.20 1579
3644.77 1467
3645.34 1459
3645.91 1653
3646.48 1671
3647.05 1502
3647.62 1431
3648.19 1429
3648.76 1516
3649.33 1592
3649.90 1488
3650.47 1455
3651.04 1538
3651.61 1518
3652.18 1528
3652.75 1484
3653.32 1451
3653.89 1544
3654.46 1457
3655.03 1550
3655.60 1459
3656.17 1339
3656.74 1479
3657.31 1518
3657.88 1523
3658.45 1442
3659.02 1546
3659.59 1569
3660.16 1473
3660.73 1541
3661.30 1575
3661.87 1540
3662.44 1592
3663.01 1533
3663.58 1667
3664.15 1697
3664.72 1601
3665.29 1480
3665.86 1514
3666.43 1520
3667.01 1465
3667.58 1547
3668.15 1593
3668.72 1502
3669.29 1584
3669.86 1541
3670.43 1708
3671.00 1574
3671.57 1526
3672.15 1619
3672.72 1569
3673.29 1542
3673.86 1434
3674.43 1489
3675.00 1400
3675.57 1409
3676.15 1336
3676.72 1417
3677.29 1462
3677.86 1438
3678.43 1425
3679.00 1509
3679.58 1405
3680.15 1424
3680.72 1376
3681.29 1252
3681.86 1377
3682.44 1390
3683.01 1473
3683.58 1369
3684.15 1323
3684.73 1369
3685.30 1446
3685.87 1450
3686.44 1286
3687.02 1381
3687.59 1302
3688.16 1312
3688.73 1501
3689.31 1458
3689.88 1372
3690.45 1360
3691.02 1391
3691.60 1344
3692.17 1373
3692.74 1308
3693.32 1291
3693.89 1388
3694.46 1300
3695.03 1229
3695.61 1284
3696.18 1411
3696.75 1327
3697.33 1281
3697.90 1280
3698.47 1407
3699.05 1436
3699.62 1308
3700.19 1280
3700.77 1454
3701.34 1413
3701.91 1428
3702.49 1368
3703.06 1321
3703.64 1312
3704.21 1429
3704.78 1330
3705.36 1472
3705.93 1453
3706.51 1405
3707.08 1261
3707.65 1293
3708.23 1358
3708.80 1387
3709.38 1296
3709.95 1333
3710.52 1423
3711.10 1296
3711.67 1294
3712.25 1371
3712.82 1448
3713.40 1397
3713.97 1372
3714.55 1216
3715.12 1319
3715.69 1452
3716.27 1481
3716.84 1512
3717.42 1279
3717.99 1365
3718.57 1458
3719.14 1424
3719.72 1413
3720.29 1304
3720.87 1274
3721.44 1317
3722.02 1445
3722.59 1306
3723.17 1293
3723.75 1326
3724.32 1344
3724.90 1419
3725.47 1401
3726.05 1374
3726.62 1352
3727.20 1414
3727.77 1449
3728.35 1432
3728.92 1343
3729.50 1347
3730.08 1353
3730.65 1501
3731.23 1506
3731.80 1527
3732.38 1400
3732.96 1536
3733.53 1328
3734.11 1382
3734.68 1474
3735.26 1526
3735.84 1408
3736.41 1447
3736.99 1303
3737.57 1398
3738.14 1420
3738.72 1449
3739.30 1325
3739.87 1240
3740.45 1326
3741.03 1358
3741.60 1307
3742.18 1333
3742.76 1401
3743.33 1397
3743.91 1470
3744.49 1374
3745.06 1281
3745.64 1223
3746.22 1319
3746.79 1307
3747.37 1224
3747.95 1275
3748.53 1284
3749.10 1268
3749.68 1265
3750.26 1219
3750.83 1180
3751.41 1241
3751.99 1226
3752.57 1226
3753.14 1354
3753.72 1229
3754.30 1264
3754.88 1151
3755.46 1265
3756.03 1435
3756.61 1246
3757.19 1238
3757.77 1289
3758.35 1266
3758.92 1393
3759.50 1349
3760.08 1400
3760.66 1283
3761.24 1195
3761.81 1279
3762.39 1280
3762.97 1334
3763.55 1322
3764.13 1293
3764.71 1285
3765.28 1241
3765.86 1134
3766.44 1376
3767.02 1301
3767.60 1294
3768.18 1322
3768.76 1328
3769.34 1247
3769.91 1247
3770.49 1298
3771.07 1358
3771.65 1352
3772.23 1398
3772.81 1429
3773.39 1243
3773.97 1268
3774.55 1261
3775.13 1443
3775.71 1397
3776.28 1261
3776.86 1413
3777.44 1339
3778.02 1217
3778.60 1278
3779.18 1384
3779.76 1355
3780.34 1226
3780.92 1202
3781.50 1334
3782.08 1303
3782.66 1225
3783.24 1333
3783.82 1243
3784.40 1200
3784.98 1370
3785.56 1265
3786.14 1213
3786.72 1346
3787.30 1297
3787.88 1307
3788.46 1212
3789.04 1347
3789.62 1342
3790.20 1231
3790.78 1183
3791.36 1304
3791.94 1323
3792.53 1246
3793.11 1252
3793.69 1323
3794.27 1264
3794.85 1302
3795.43 1258
3796.01 1203
3796.59 1201
3797.17 1180
3797.75 1241
3798.33 1366
3798.91 1316
3799.50 1311
3800.08 1325
3800.66 1245
3801.24 1388
3801.82 1363
3802.40 1276
3802.98 1331
3803.57 1461
3804.15 1388
3804.73 1263
3805.31 1097
3805.89 1326
3806.47 1496
3807.05 1328
3807.64 1331
3808.22 1316
3808.80 1257
3809.38 1469
3809.96 1386
3810.55 1330
3811.13 1429
3811.71 1311
3812.29 1296
3812.87 1227
3813.46 1359
3814.04 1487
3814.62 1346
3815.20 1292
3815.79 1310
3816.37 1308
3816.95 1392
3817.53 1374
3818.12 1216
3818.70 1287
3819.28 1380
3819.86 1431
3820.45 1368
3821.03 1356
3821.61 1415
3822.20 1268
3822.78 1315
3823.36 1279
3823.94 1308
3824.53 1338
3825.11 1259
3825.69 1333
3826.28 1301
3826.86 1426
3827.44 1361
3828.03 1309
3828.61 1204
3829.19 1285
3829.78 1227
3830.36 1248
3830.94 1249
3831.53 1256
3832.11 1231
3832.69 1462
3833.28 1352
3833.86 1446
3834.45 1327
3835.03 1193
3835.61 1221
3836.20 1327
3836.78 1376
3837.37 1396
3837.95 1278
3838.53 1324
3839.12 1368
3839.70 1295
3840.29 1353
3840.87 1449
3841.46 1406
3842.04 1266
3842.62 1339
3843.21 1382
3843.79 1381
3844.38 1427
3844.96 1517
3845.55 1468
3846.13 1460
3846.72 1405
3847.30 1521
3847.89 1390
3848.47 1346
3849.06 1348
3849.64 1402
3850.23 1525
3850.81 1469
3851.40 1343
3851.98 1476
3852.57 1563
3853.15 1398
3853.74 1417
3854.32 1640
3854.91 1364
3855.49 1477
3856.08 1427
3856.66 1503
3857.25 1399
3857.84 1600
3858.42 1659
3859.01 1702
3859.59 1617
3860.18 1697
3860.76 1846
3861.35 1768
3861.94 1946
3862.52 2061
3863.11 2125
3863.69 2044
3864.28 2114
3864.87 2343
3865.45 2489
3866.04 2474
3866.62 2619
3867.21 2784
3867.80 2795
3868.38 2742
3868.97 2766
3869.56 2804
3870.14 2922
3870.73 2602
3871.32 2687
3871.90 2626
3872.49 2650
3873.08 2599
3873.66 2602
3874.25 2536
3874.84 2460
3875.42 2318
3876.01 2274
3876.60 2168
3877.19 2105
3877.77 2137
3878.36 2085
3878.95 2014
3879.53 2052
3880.12 1962
3880.71 1971
3881.30 1941
3881.88 1903
3882.47 2008
3883.06 2067
3883.65 1863
3884.23 1842
3884.82 1792
3885.41 1910
3886.00 1870
3886.58 1845
3887.17 1777
3887.76 1704
3888.35 1804
3888.94 1644
3889.52 1663
3890.11 1618
3890.70 1616
3891.29 1624
3891.88 1616
3892.46 1562
3893.05 1716
3893.64 1729
3894.23 1816
3894.82 1638
3895.41 1481
3895.99 1571
3896.58 1606
3897.17 1595
3897.76 1541
3898.35 1433
3898.94 1473
3899.53 1650
3900.12 1675
3900.70 1663
3901.29 1567
3901.88 1599
3902.47 1539
3903.06 1541
3903.65 1505
3904.24 1568
3904.83 1638
3905.42 1529
3906.01 1641
3906.60 1568
3907.18 1476
3907.77 1423
3908.36 1549
3908.95 1526
3909.54 1450
3910.13 1565
3910.72 1525
3911.31 1467
3911.90 1324
3912.49 1398
3913.08 1391
3913.67 1458
3914.26 1550
3914.85 1514
3915.44 1477
3916.03 1412
3916.62 1431
3917.21 1405
3917.80 1370
3918.39 1397
3918.98 1246
3919.57 1392
3920.16 1419
3920.75 1448
3921.34 1439
3921.93 1480
3922.52 1436
3923.11 1441
3923.70 1449
3924.30 1404
3924.89 1350
3925.48 1458
3926.07 1460
3926.66 1389
3927.25 1532
3927.84 1413
3928.43 1426
3929.02 1305
3929.61 1385
3930.20 1396
3930.80 1383
3931.39 1431
3931.98 1347
3932.57 1497
3933.16 1364
3933.75 1325
3934.34 1354
3934.93 1380
3935.53 1243
3936.12 1336
3936.71 1271
3937.30 1244
3937.89 1222
3938.48 1386
3939.08 1285
3939.67 1220
3940.26 1288
3940.85 1225
3941.44 1291
3942.04 1204
3942.63 1275
3943.22 1289
3943.81 1259
3944.40 1270
3945.00 1157
3945.59 1149
3946.18 1219
3946.77 1251
3947.36 1298
3947.96 1212
3948.55 1182
3949.14 1199
3949.73 1223
3950.33 1378
3950.92 1356
3951.51 1279
3952.11 1227
3952.70 1289
3953.29 1219
3953.88 1189
3954.48 1278
3955.07 1171
3955.66 1242
3956.26 1179
3956.85 1355
3957.44 1330
3958.04 1224
3958.63 1161
3959.22 1138
3959.81 1175
3960.41 1269
3961.00 1387
3961.60 1340
3962.19 1304
3962.78 1202
3963.38 1280
3963.97 1214
3964.56 1203
3965.16 1206
3965.75 1261
3966.34 1204
3966.94 1161
3967.53 1257
3968.13 1298
3968.72 1169
3969.31 1232
3969.91 1256
3970.50 1239
3971.10 1257
3971.69 1212
3972.28 1163
3972.88 1132
3973.47 1196
3974.07 1193
3974.66 1151
3975.26 1197
3975.85 1265
3976.45 1133
3977.04 1218
3977.63 1262
3978.23 1215
3978.82 1197
3979.42 1192
3980.01 1218
3980.61 1249
3981.20 1205
3981.80 1167
3982.39 1200
3982.99 1299
3983.58 1284
3984.18 1287
3984.77 1314
3985.37 1333
3985.96 1382
3986.56 1329
3987.16 1286
3987.75 1200
3988.35 1226
3988.94 1162
3989.54 1354
3990.13 1261
3990.73 1292
3991.32 1152
3991.92 1121
3992.52 1184
3993.11 1170
3993.71 1097
3994.30 1226
3994.90 1258
3995.50 1230
3996.09 1255
3996.69 1200
3997.28 1240
3997.88 1315
3998.48 1181
3999.07 1184
3999.67 1205
4000.26 1262
4000.86 1240
4001.46 1223
4002.05 1266
4002.65 1271
4003.25 1244
4003.84 1300
4004.44 1195
4005.04 1181
4005.63 1210
4006.23 1160
4006.83 1192
4007.42 1247
4008.02 1114
4008.62 1134
4009.21 1171
4009.81 1241
4010.41 1272
4011.01 1211
4011.60 1194
4012.20 1170
4012.80 1201
4013.40 1255
4013.99 1234
4014.59 1197
4015.19 1110
4015.78 1112
4016.38 1139
4016.98 1175
4017.58 1208
4018.18 1124
4018.77 1150
4019.37 1214
4019.97 1298
4020.57 1136
4021.16 1143
4021.76 1215
4022.36 1219
4022.96 1180
4023.56 1199
4024.15 1193
4024.75 1247
4025.35 1220
4025.95 1223
4026.55 1228
4027.15 1161
4027.74 1157
4028.34 1131
4028.94 1165
4029.54 1266
4030.14 1317
4030.74 1260
4031.34 1272
4031.93 1228
4032.53 1202
4033.13 1231
4033.73 1179
4034.33 1242
4034.93 1219
4035.53 1195
4036.13 1240
4036.73 1236
4037.32 1282
4037.92 1118
4038.52 1078
4039.12 1156
4039.72 1187
4040.32 1099
4040.92 1041
4041.52 1043
4042.12 1077
4042.72 1092
4043.32 1133
4043.92 1080
4044.52 1041
4045.12 1090
4045.72 1076
4046.32 1085
4046.92 1162
4047.52 1184
4048.12 1136
4048.72 1098
4049.32 1050
4049.92 1040
4050.52 1011
4051.12 1139
4051.72 1051
4052.32 1046
4052.92 1148
4053.52 1156
4054.12 1125
4054.72 1066
4055.32 1100
4055.92 1089
4056.52 1153
4057.12 1192
4057.72 1185
4058.32 1099
4058.92 1156
4059.52 1046
4060.12 1018
4060.72 1062
4061.33 1133
4061.93 1045
4062.53 1022
4063.13 1091
4063.73 1074
4064.33 988
4064.93 1017
4065.53 1020
4066.13 1080
4066.74 1081
4067.34 1049
4067.94 985
4068.54 976
4069.14 997
4069.74 1013
4070.34 981
4070.95 1076
4071.55 1033
4072.15 920
4072.75 1006
4073.35 989
4073.95 1077
4074.56 1094
4075.16 1091
4075.76 1132
4076.36 1133
4076.96 1004
4077.57 1068
4078.17 1098
4078.77 1047
4079.37 1041
4079.97 1181
4080.58 1132
4081.18 1170
4081.78 1040
4082.38 1019
4082.99 1036
4083.59 1060
4084.19 1038
4084.79 1076
4085.40 1149
4086.00 1034
4086.60 1255
4087.21 1223
4087.81 1154
4088.41 1067
4089.01 955
4089.62 970
4090.22 1095
4090.82 1171
4091.43 1105
4092.03 1026
4092.63 997
4093.24 1106
4093.84 1041
4094.44 968
4095.05 1007
4095.65 1024
4096.25 1050
4096.86 1192
4097.46 1159
4098.06 1108
4098.67 1253
4099.27 1178
4099.87 1136
4100.48 1037
4101.08 1008
4101.69 1046
4102.29 1036
4102.89 962
4103.50 1037
4104.10 995
4104.71 1012
4105.31 1072
4105.91 1127
4106.52 1097
4107.12 1021
4107.73 1090
4108.33 1021
4108.94 971
4109.54 1020
4110.14 925
4110.75 1090
4111.35 1032
4111.96 930
4112.56 949
4113.17 998
4113.77 949
4114.38 1018
4114.98 1107
4115.59 1044
4116.19 1122
4116.80 1061
4117.40 960
4118.01 956
4118.61 996
4119.22 1029
4119.82 1114
4120.43 943
4121.03 922
4121.64 953
4122.24 961
4122.85 1023
4123.46 1059
4124.06 1044
4124.67 993
4125.27 970
4125.88 968
4126.48 1022
4127.09 944
4127.69 1111
4128.30 1080
4128.91 1069
4129.51 1145
4130.12 1150
4130.72 1009
4131.33 984
4131.94 1065
4132.54 1009
4133.15 1046
4133.76 1039
4134.36 1094
4134.97 1009
4135.57 938
4136.18 979
4136.79 1020
4137.39 1040
4138.00 1071
4138.61 1029
4139.21 1122
4139.82 1077
4140.43 989
4141.03 1100
4141.64 990
4142.25 1079
4142.85 1044
4143.46 1103
4144.07 989
4144.67 992
4145.28 995
4145.89 1083
4146.50 1045
4147.10 1033
4147.71 1052
4148.32 971
4148.93 1020
4149.53 1036
4150.14 1080
4150.75 899
4151.36 1000
4151.96 939
4152.57 938
4153.18 1071
4153.79 1025
4154.39 977
4155.00 947
4155.61 1067
4156.22 995
4156.82 1003
4157.43 1066
4158.04 1020
4158.65 1083
4159.26 961
4159.87 956
4160.47 996
4161.08 1056
4161.69 1104
4162.30 1095
4162.91 1003
4163.52 1051
4164.12 1072
4164.73 1053
4165.34 1086
4165.95 1173
4166.56 1065
4167.17 1017
4167.78 1026
4168.38 1032
4168.99 970
4169.60 1027
4170.21 1066
4170.82 1089
4171.43 1045
4172.04 1039
4172.65 1085
4173.26 1158
4173.86 1113
4174.47 1031
4175.08 980
4175.69 1071
4176.30 953
4176.91 973
4177.52 989
4178.13 1030
4178.74 985
4179.35 1000
4179.96 1018
4180.57 989
4181.18 1042
4181.79 943
4182.40 976
4183.01 1075
4183.62 1048
4184.23 1074
4184.84 1046
4185.45 1017
4186.06 889
4186.67 931
4187.28 991
4187.89 997
4188.50 1045
4189.11 982
4189.72 1042
4190.33 1008
4190.94 970
4191.55 1037
4192.16 1034
4192.77 1004
4193.38 1008
4193.99 1078
4194.60 987
4195.21 1028
4195.82 1110
4196.44 1113
4197.05 1043
4197.66 1038
4198.27 1088
4198.88 1059
4199.49 1051
4200.10 930
4200.71 910
4201.32 975
4201.94 979
4202.55 999
4203.16 979
4203.77 1039
4204.38 941
4204.99 1003
4205.60 1057
4206.21 972
4206.83 1067
4207.44 998
4208.05 1008
4208.66 938
4209.27 990
4209.89 1077
4210.50 992
4211.11 926
4211.72 1013
4212.33 1004
4212.94 921
4213.56 976
4214.17 1034
4214.78 1093
4215.39 1034
4216.01 982
4216.62 1053
4217.23 1012
4217.84 963
4218.46 1037
4219.07 981
4219.68 1034
4220.29 1124
4220.91 1177
4221.52 1117
4222.13 961
4222.74 1007
4223.36 1036
4223.97 1067
4224.58 1048
4225.19 1066
4225.81 1085
4226.42 1103
4227.03 986
4227.65 871
4228.26 1025
4228.87 1113
4229.49 1167
4230.10 1106
4230.71 1046
4231.33 1000
4231.94 1198
4232.55 1141
4233.17 980
4233.78 1024
4234.39 1031
4235.01 987
4235.62 945
4236.23 943
4236.85 1008
4237.46 932
4238.08 1070
4238.69 1046
4239.30 930
4239.92 1025
4240.53 1032
4241.15 982
4241.76 1024
4242.37 937
4242.99 1018
4243.60 1047
4244.22 916
4244.83 909
4245.45 972
4246.06 1085
4246.67 1032
4247.29 1066
4247.90 975
4248.52 968
4249.13 971
4249.75 1006
4250.36 990
4250.98 965
4251.59 1090
4252.21 927
4252.82 1077
4253.44 1065
4254.05 952
4254.67 1002
4255.28 985
4255.90 1007
4256.51 986
4257.13 1007
4257.74 1000
4258.36 921
4258.97 893
4259.59 965
4260.20 906
4260.82 1036
4261.44 905
4262.05 982
4262.67 1073
4263.28 1064
4263.90 1018
4264.51 1007
4265.13 984
4265.75 935
4266.36 891
4266.98 1057
4267.59 839
4268.21 919
4268.83 960
4269.44 1101
4270.06 1132
4270.67 1084
4271.29 967
4271.91 955
4272.52 990
4273.14 970
4273.76 926
4274.37 969
4274.99 988
4275.61 973
4276.22 978
4276.84 1211
4277.46 1163
4278.07 1095
4278.69 1172
4279.31 1182
4279.92 1169
4280.54 1035
4281.16 1040
4281.77 949
4282.39 925
4283.01 978
4283.63 966
4284.24 1074
4284.86 1043
4285.48 999
4286.09 1015
4286.71 1042
4287.33 986
4287.95 1011
4288.56 902
4289.18 976
4289.80 921
4290.42 962
4291.03 888
4291.65 952
4292.27 937
4292.89 1082
4293.51 1072
4294.12 998
4294.74 969
4295.36 980
4295.98 978
4296.60 876
4297.21 986
4297.83 978
4298.45 956
4299.07 977
4299.69 940
4300.31 975
4300.92 971
4301.54 1036
4302.16 880
4302.78 944
4303.40 947
4304.02 1027
4304.63 1021
4305.25 936
4305.87 1081
4306.49 1035
4307.11 1010
4307.73 942
4308.35 965
4308.97 998
4309.59 1038
4310.20 969
4310.82 958
4311.44 913
4312.06 938
4312.68 935
4313.30 962
4313.92 928
4314.54 872
4315.16 958
4315.78 994
4316.40 986
4317.02 996
4317.64 948
4318.26 892
4318.88 876
4319.50 862
4320.12 950
4320.74 1003
4321.36 913
4321.98 891
4322.60 919
4323.22 892
4323.84 914
4324.46 812
4325.08 827
4325.70 943
4326.32 907
4326.94 1011
4327.56 932
4328.18 936
4328.80 1000
4329.42 932
4330.04 911
4330.66 899
4331.28 917
4331.90 1009
4332.52 1008
4333.14 954
4333.76 914
4334.38 984
4335.00 885
4335.63 966
4336.25 925
4336.87 1010
4337.49 1035
4338.11 951
4338.73 990
4339.35 1013
4339.97 1040
4340.59 1027
4341.22 1015
4341.84 1049
4342.46 969
4343.08 920
4343.70 951
4344.32 1066
4344.94 1066
4345.57 995
4346.19 992
4346.81 1110
4347.43 1086
4348.05 1065
4348.67 1204
4349.30 1148
4349.92 1188
4350.54 1139
4351.16 1223
4351.78 1037
4352.41 1085
4353.03 1165
4353.65 1137
4354.27 1038
4354.90 1069
4355.52 925
4356.14 1033
4356.76 1048
4357.38 1036
4358.01 908
4358.63 1012
4359.25 1112
4359.87 915
4360.50 953
4361.12 1050
4361.74 1092
4362.37 1022
4362.99 819
4363.61 963
4364.23 1006
4364.86 911
4365.48 947
4366.10 984
4366.73 936
4367.35 974
4367.97 954
4368.60 1033
4369.22 998
4369.84 879
4370.47 951
4371.09 981
4371.71 959
4372.34 1104
4372.96 1071
4373.58 970
4374.21 1058
4374.83 990
4375.46 930
4376.08 989
4376.70 970
4377.33 933
4377.95 935
4378.57 1014
4379.20 1037
4379.82 1028
4380.45 926
4381.07 958
4381.70 983
4382.32 958
4382.94 1047
4383.57 951
4384.19 994
4384.82 999
4385.44 951
4386.07 859
4386.69 997
4387.32 938
4387.94 907
4388.56 897
4389.19 911
4389.81 933
4390.44 977
4391.06 936
4391.69 860
4392.31 902
4392.94 955
4393.56 1042
4394.19 913
4394.81 961
4395.44 983
4396.06 967
4396.69 905
4397.31 903
4397.94 878
4398.57 1026
4399.19 975
4399.82 951
4400.44 1011
4401.07 955
4401.69 940
4402.32 945
4402.94 991
4403.57 995
4404.20 1012
4404.82 969
4405.45 1007
4406.07 1033
4406.70 967
4407.33 959
4407.95 920
4408.58 940
4409.20 972
4409.83 997
4410.46 1030
4411.08 1033
4411.71 1074
4412.34 968
4412.96 918
4413.59 898
4414.21 894
4414.84 962
4415.47 1025
4416.09 947
4416.72 962
4417.35 979
4417.97 929
4418.60 1056
4419.23 935
4419.86 955
4420.48 1041
4421.11 963
4421.74 949
4422.36 932
4422.99 978
4423.62 947
4424.25 995
4424.87 1007
4425.50 967
4426.13 960
4426.75 1110
4427.38 1116
4428.01 1059
4428.64 917
4429.26 867
4429.89 917
4430.52 999
4431.15 990
4431.78 940
4432.40 951
4433.03 994
4433.66 872
4434.29 936
4434.91 905
4435.54 945
4436.17 1008
4436.80 1121
4437.43 1103
4438.06 1056
4438.68 935
4439.31 1031
4439.94 941
4440.57 951
4441.20 946
4441.83 998
4442.45 876
4443.08 966
4443.71 872
4444.34 974
4444.97 934
4445.60 978
4446.23 959
4446.86 938
4447.48 1018
4448.11 932
4448.74 864
4449.37 893
4450.00 891
4450.63 1002
4451.26 907
4451.89 869
4452.52 978
4453.15 928
4453.78 853
4454.40 880
4455.03 949
4455.66 851
4456.29 879
4456.92 992
4457.55 1042
4458.18 986
4458.81 968
4459.44 951
4460.07 938
4460.70 1005
4461.33 997
4461.96 800
4462.59 861
4463.22 962
4463.85 861
4464.48 930
4465.11 855
4465.74 846
4466.37 987
4467.00 950
4467.63 847
4468.26 785
4468.89 759
4469.52 879
4470.15 807
4470.78 803
4471.41 951
4472.04 841
4472.68 977
4473.31 922
4473.94 894
4474.57 929
4475.20 905
4475.83 964
4476.46 936
4477.09 957
4477.72 1006
4478.35 1029
4478.98 896
4479.62 910
4480.25 886
4480.88 933
4481.51 944
4482.14 932
4482.77 901
4483.40 908
4484.04 922
4484.67 956
4485.30 984
4485.93 900
4486.56 983
4487.19 1001
4487.82 940
4488.46 882
4489.09 938
4489.72 953
4490.35 936
4490.98 984
4491.62 1014
4492.25 957
4492.88 950
4493.51 924
4494.14 1040
4494.78 1019
4495.41 998
4496.04 1006
4496.67 984
4497.31 1066
4497.94 1181
4498.57 1100
4499.20 1100
4499.84 998
4500.47 982
4501.10 985
4501.73 991
4502.37 1050
4503.00 1025
4503.63 938
4504.27 988
4504.90 994
4505.53 1053
4506.16 920
4506.80 896
4507.43 886
4508.06 882
4508.70 915
4509.33 906
4509.96 910
4510.60 906
4511.23 883
4511.86 978
4512.50 951
4513.13 951
4513.76 934
4514.40 866
4515.03 870
4515.66 842
4516.30 864
4516.93 837
4517.57 929
4518.20 843
4518.83 980
4519.47 953
4520.10 952
4520.74 846
4521.37 910
4522.00 933
4522.64 958
4523.27 891
4523.91 1069
4524.54 1046
4525.18 843
4525.81 911
4526.44 944
4527.08 1059
4527.71 1028
4528.35 1161
4528.98 1195
4529.62 1208
4530.25 1233
4530.89 1305
4531.52 1355
4532.16 1479
4532.79 1449
4533.43 1503
4534.06 1589
4534.70 1443
4535.33 1437
4535.97 1492
4536.60 1493
4537.24 1290
4537.87 1236
4538.51 1150
4539.14 1080
4539.78 1132
4540.41 1087
4541.05 917
4541.68 948
4542.32 940
4542.96 889
4543.59 872
4544.23 854
4544.86 948
4545.50 850
4546.13 889
4546.77 878
4547.41 926
4548.04 923
4548.68 922
4549.31 952
4549.95 937
4550.59 878
4551.22 930
4551.86 952
4552.50 1015
4553.13 954
4553.77 914
4554.40 940
4555.04 879
4555.68 861
4556.31 849
4556.95 920
4557.59 959
4558.22 966
4558.86 943
4559.50 983
4560.13 910
4560.77 1081
4561.41 1007
4562.04 917
4562.68 923
4563.32 877
4563.96 885
4564.59 967
4565.23 1035
4565.87 1030
4566.50 1036
4567.14 954
4567.78 985
4568.42 974
4569.05 875
4569.69 926
4570.33 949
4570.97 900
4571.60 945
4572.24 1016
4572.88 1034
4573.52 1063
4574.16 1076
4574.79 1019
4575.43 1109
4576.07 1065
4576.71 1053
4577.34 1131
4577.98 1126
4578.62 1062
4579.26 1048
4579.90 1090
4580.54 971
4581.17 970
4581.81 1042
4582.45 1102
4583.09 1044
4583.73 928
4584.37 890
4585.00 921
4585.64 1000
4586.28 952
4586.92 1052
4587.56 996
4588.20 993
4588.84 902
4589.48 854
4590.11 874
4590.75 910
4591.39 957
4592.03 987
4592.67 973
4593.31 926
4593.95 965
4594.59 997
4595.23 942
4595.87 871
4596.51 926
4597.15 837
4597.79 857
4598.42 989
4599.06 890
4599.70 922
4600.34 885
4600.98 916
4601.62 950
4602.26 902
4602.90 876
4603.54 914
4604.18 955
4604.82 892
4605.46 861
4606.10 906
4606.74 944
4607.38 984
4608.02 911
4608.66 885
4609.30 898
4609.94 862
4610.58 900
4611.22 918
4611.86 890
4612.50 896
4613.15 894
4613.79 851
4614.43 989
4615.07 879
4615.71 873
4616.35 931
4616.99 967
4617.63 968
4618.27 926
4618.91 898
4619.55 916
4620.19 893
4620.83 855
4621.48 817
4622.12 931
4622.76 944
4623.40 943
4624.04 824
4624.68 846
4625.32 885
4625.96 878
4626.61 915
4627.25 932
4627.89 931
4628.53 948
4629.17 986
4629.81 895
4630.46 883
4631.10 847
4631.74 922
4632.38 874
4633.02 869
4633.66 976
4634.31 886
4634.95 895
4635.59 875
4636.23 853
4636.88 893
4637.52 937
4638.16 890
4638.80 887
4639.44 896
4640.09 950
4640.73 913
4641.37 912
4642.01 908
4642.66 941
4643.30 926
4643.94 921
4644.58 992
4645.23 801
4645.87 850
4646.51 824
4647.16 826
4647.80 814
4648.44 844
4649.08 877
4649.73 863
4650.37 881
4651.01 917
4651.66 938
4652.30 903
4652.94 920
4653.59 963
4654.23 937
4654.87 970
4655.52 945
4656.16 1048
4656.80 963
4657.45 912
4658.09 913
4658.74 913
4659.38 971
4660.02 911
4660.67 961
4661.31 946
4661.95 829
4662.60 831
4663.24 816
4663.89 897
4664.53 836
4665.17 816
4665.82 812
4666.46 888
4667.11 800
4667.75 812
4668.40 803
4669.04 851
4669.68 775
4670.33 835
4670.97 914
4671.62 924
4672.26 953
4672.91 875
4673.55 837
4674.20 1004
4674.84 983
4675.49 856
4676.13 826
4676.78 846
4677.42 902
4678.07 962
4678.71 868
4679.36 832
4680.00 895
4680.65 857
4681.29 878
4681.94 813
4682.58 897
4683.23 897
4683.87 891
4684.52 927
4685.16 982
4685.81 835
4686.46 792
4687.10 883
4687.75 849
4688.39 826
4689.04 939
4689.68 947
4690.33 882
4690.98 815
4691.62 868
4692.27 852
4692.91 869
4693.56 878
4694.21 922
4694.85 916
4695.50 853
4696.15 875
4696.79 946
4697.44 811
4698.08 860
4698.73 953
4699.38 940
4700.02 942
4700.67 984
4701.32 885
4701.96 931
4702.61 1011
4703.26 841
4703.90 965
4704.55 1035
4705.20 1075
4705.84 962
4706.49 918
4707.14 1046
4707.79 967
4708.43 874
4709.08 870
4709.73 895
4710.37 880
4711.02 833
4711.67 916
4712.32 906
4712.96 830
4713.61 949
4714.26 1017
4714.91 1022
4715.55 955
4716.20 978
4716.85 866
4717.50 773
4718.14 872
4718.79 938
4719.44 807
4720.09 827
4720.74 881
4721.38 947
4722.03 943
4722.68 1011
4723.33 1027
4723.98 1095
4724.62 909
4725.27 832
4725.92 892
4726.57 975
4727.22 943
4727.87 922
4728.52 1014
4729.16 966
4729.81 930
4730.46 942
4731.11 862
4731.76 867
4732.41 989
4733.06 986
4733.70 955
4734.35 951
4735.00 886
4735.65 972
4736.30 984
4736.95 977
4737.60 878
4738.25 1000
4738.90 910
4739.55 818
4740.20 866
4740.84 904
4741.49 915
4742.14 975
4742.79 993
4743.44 963
4744.09 966
4744.74 844
4745.39 862
4746.04 939
4746.69 899
4747.34 897
4747.99 929
4748.64 1054
4749.29 878
4749.94 874
4750.59 888
4751.24 853
4751.89 822
4752.54 873
4753.19 827
4753.84 819
4754.49 879
4755.14 916
4755.79 936
4756.44 1012
4757.09 923
4757.74 923
4758.39 885
4759.04 922
4759.70 883
4760.35 814
4761.00 885
4761.65 949
4762.30 869
4762.95 928
4763.60 936
4764.25 879
4764.90 860
4765.55 943
4766.20 919
4766.86 871
4767.51 981
4768.16 966
4768.81 926
4769.46 1031
4770.11 918
4770.76 1019
4771.41 934
4772.07 831
4772.72 918
4773.37 954
4774.02 876
4774.67 854
4775.32 837
4775.98 851
4776.63 894
4777.28 862
4777.93 819
4778.58 882
4779.24 908
4779.89 843
4780.54 867
4781.19 869
4781.84 854
4782.50 823
4783.15 869
4783.80 942
4784.45 909
4785.10 902
4785.76 891
4786.41 900
4787.06 953
4787.71 841
4788.37 738
4789.02 799
4789.67 920
4790.33 868
4790.98 896
4791.63 841
4792.28 786
4792.94 847
4793.59 865
4794.24 936
4794.90 850
4795.55 803
4796.20 826
4796.86 813
4797.51 791
4798.16 802
4798.81 839
4799.47 829
4800.12 761
4800.78 865
4801.43 756
4802.08 859
4802.74 808
4803.39 842
4804.04 790
4804.70 805
4805.35 811
4806.00 848
4806.66 860
4807.31 870
4807.97 871
4808.62 955
4809.27 856
4809.93 822
4810.58 842
4811.24 843
4811.89 917
4812.54 813
4813.20 877
4813.85 823
4814.51 938
4815.16 864
4815.82 870
4816.47 802
4817.13 815
4817.78 866
4818.44 893
4819.09 834
4819.74 846
4820.40 780
4821.05 816
4821.71 928
4822.36 936
4823.02 892
4823.67 872
4824.33 845
4824.98 851
4825.64 889
4826.29 914
4826.95 872
4827.60 882
4828.26 933
4828.92 863
4829.57 881
4830.23 869
4830.88 859
4831.54 880
4832.19 841
4832.85 913
4833.50 946
4834.16 937
4834.82 927
4835.47 963
4836.13 950
4836.78 878
4837.44 805
4838.10 862
4838.75 893
4839.41 916
4840.06 908
4840.72 959
4841.38 930
4842.03 954
4842.69 952
4843.34 833
4844.00 967
4844.66 1013
4845.31 916
4845.97 886
4846.63 853
4847.28 892
4847.94 909
4848.60 949
4849.25 927
4849.91 959
4850.57 921
4851.22 880
4851.88 878
4852.54 797
4853.20 801
4853.85 924
4854.51 1014
4855.17 981
4855.82 997
4856.48 945
4857.14 897
4857.80 976
4858.45 1040
4859.11 976
4859.77 967
4860.43 925
4861.08 908
4861.74 919
4862.40 987
4863.06 909
4863.71 851
4864.37 914
4865.03 919
4865.69 963
4866.34 1012
4867.00 918
4867.66 833
4868.32 795
4868.98 914
4869.63 892
4870.29 898
4870.95 893
4871.61 873
4872.27 962
4872.93 894
4873.58 888
4874.24 952
4874.90 901
4875.56 908
4876.22 891
4876.88 892
4877.54 949
4878.19 899
4878.85 932
4879.51 909
4880.17 867
4880.83 839
4881.49 806
4882.15 884
4882.81 886
4883.47 939
4884.13 965
4884.78 964
4885.44 925
4886.10 868
4886.76 883
4887.42 932
4888.08 917
4888.74 869
4889.40 920
4890.06 960
4890.72 871
4891.38 803
4892.04 803
4892.70 947
4893.36 823
4894.02 863
4894.68 857
4895.34 772
4896.00 852
4896.66 944
4897.32 890
4897.98 889
4898.64 880
4899.30 834
4899.96 814
4900.62 829
4901.28 888
4901.94 912
4902.60 864
4903.26 858
4903.92 803
4904.58 773
4905.24 903
4905.90 923
4906.56 887
4907.22 853
4907.88 836
4908.54 788
4909.20 808
4909.87 758
4910.53 847
4911.19 812
4911.85 801
4912.51 868
4913.17 848
4913.83 857
4914.49 793
4915.15 866
4915.81 795
4916.48 764
4917.14 773
4917.80 767
4918.46 775
4919.12 730
4919.78 762
4920.44 842
4921.11 808
4921.77 787
4922.43 738
4923.09 766
4923.75 856
4924.41 897
4925.08 778
4925.74 743
4926.40 813
4927.06 836
4927.72 829
4928.39 872
4929.05 762
4929.71 748
4930.37 775
4931.04 733
4931.70 766
4932.36 849
4933.02 838
4933.69 766
4934.35 822
4935.01 775
4935.67 765
4936.34 770
4937.00 782
4937.66 781
4938.32 787
4938.99 787
4939.65 836
4940.31 899
4940.98 809
4941.64 801
4942.30 839
4942.96 805
4943.63 821
4944.29 797
4944.95 801
4945.62 810
4946.28 835
4946.94 851
4947.61 832
4948.27 804
4948.93 872
4949.60 848
4950.26 830
4950.92 767
4951.59 837
4952.25 778
4952.92 892
4953.58 828
4954.24 853
4954.91 766
4955.57 717
4956.24 740
4956.90 729
4957.56 808
4958.23 733
4958.89 793
4959.56 782
4960.22 768
4960.88 786
4961.55 762
4962.21 863
4962.88 773
4963.54 818
4964.21 797
4964.87 835
4965.54 859
4966.20 811
4966.86 805
4967.53 874
4968.19 808
4968.86 848
4969.52 815
4970.19 767
4970.85 789
4971.52 816
4972.18 801
4972.85 884
4973.51 903
4974.18 831
4974.84 848
4975.51 877
4976.17 806
4976.84 815
4977.51 841
4978.17 819
4978.84 807
4979.50 766
4980.17 830
4980.83 898
4981.50 881
4982.16 906
4982.83 896
4983.50 931
4984.16 978
4984.83 1000
4985.49 958
4986.16 876
4986.83 972
4987.49 1010
4988.16 919
4988.82 955
4989.49 948
4990.16 1088
4990.82 964
4991.49 889
4992.16 871
4992.82 891
4993.49 874
4994.16 889
4994.82 834
4995.49 849
4996.15 795
4996.82 776
4997.49 816
4998.16 840
4998.82 802
4999.49 732
5000.16 695
5000.82 709
5001.49 809
5002.16 730
5002.82 759
5003.49 775
5004.16 797
5004.83 791
5005.49 819
5006.16 865
5006.83 807
5007.49 806
5008.16 858
5008.83 765
5009.50 799
5010.16 745
5010.83 694
5011.50 753
5012.17 721
5012.84 715
5013.50 841
5014.17 833
5014.84 799
5015.51 777
5016.17 819
5016.84 727
5017.51 724
5018.18 703
5018.85 787
5019.52 833
5020.18 796
5020.85 820
5021.52 811
5022.19 762
5022.86 777
5023.53 745
5024.19 721
5024.86 825
5025.53 840
5026.20 774
5026.87 834
5027.54 831
5028.21 850
5028.88 793
5029.54 812
5030.21 742
5030.88 759
5031.55 676
5032.22 776
5032.89 902
5033.56 893
5034.23 815
5034.90 800
5035.57 837
5036.24 722
5036.90 773
5037.57 764
5038.24 750
5038.91 837
5039.58 729
5040.25 764
5040.92 701
5041.59 647
5042.26 805
5042.93 843
5043.60 751
5044.27 652
5044.94 734
5045.61 794
5046.28 840
5046.95 724
5047.62 697
5048.29 817
5048.96 814
5049.63 754
5050.30 766
5050.97 729
5051.64 757
5052.31 687
5052.98 699
5053.65 757
5054.32 714
5054.99 769
5055.66 744
5056.34 720
5057.01 766
5057.68 771
5058.35 712
5059.02 758
5059.69 779
5060.36 693
5061.03 726
5061.70 764
5062.37 692
5063.04 798
5063.72 819
5064.39 875
5065.06 781
5065.73 653
5066.40 656
5067.07 649
5067.74 647
5068.42 703
5069.09 740
5069.76 694
5070.43 663
5071.10 712
5071.77 732
5072.44 674
5073.12 868
5073.79 784
5074.46 742
5075.13 806
5075.80 780
5076.48 754
5077.15 763
5077.82 732
5078.49 732
5079.16 725
5079.84 704
5080.51 762
5081.18 852
5081.85 716
5082.53 683
5083.20 774
5083.87 697
5084.54 728
5085.22 804
5085.89 750
5086.56 774
5087.23 794
5087.91 798
5088.58 797
5089.25 816
5089.93 766
5090.60 782
5091.27 783
5091.94 763
5092.62 769
5093.29 728
5093.96 703
5094.64 681
5095.31 723
5095.98 679
5096.66 665
5097.33 682
5098.00 689
5098.68 820
5099.35 794
5100.02 740
5100.70 802
5101.37 681
5102.04 684
5102.72 712
5103.39 740
5104.07 751
5104.74 810
5105.41 769
5106.09 737
5106.76 715
5107.44 816
5108.11 781
5108.78 751
5109.46 767
5110.13 752
5110.81 802
5111.48 755
5112.16 748
5112.83 793
5113.50 752
5114.18 773
5114.85 755
5115.53 708
5116.20 726
5116.88 760
5117.55 734
5118.23 720
5118.90 697
5119.58 755
5120.25 809
5120.93 730
5121.60 817
5122.28 787
5122.95 747
5123.63 683
5124.30 795
5124.98 751
5125.65 727
5126.33 761
5127.00 824
5127.68 755
5128.35 814
5129.03 773
5129.70 797
5130.38 784
5131.06 742
5131.73 771
5132.41 758
5133.08 763
5133.76 770
5134.43 855
5135.11 731
5135.79 826
5136.46 746
5137.14 741
5137.81 662
5138.49 695
5139.17 727
5139.84 718
5140.52 698
5141.20 655
5141.87 678
5142.55 754
5143.22 736
5143.90 712
5144.58 686
5145.25 723
5145.93 639
5146.61 648
5147.28 704
5147.96 806
5148.64 702
5149.31 712
5149.99 726
5150.67 726
5151.34 769
5152.02 682
5152.70 681
5153.38 740
5154.05 700
5154.73 657
5155.41 630
5156.08 735
5156.76 770
5157.44 761
5158.12 663
5158.79 655
5159.47 673
5160.15 716
5160.83 705
5161.50 652
5162.18 708
5162.86 710
5163.54 726
5164.22 692
5164.89 669
5165.57 698
5166.25 695
5166.93 635
5167.61 722
5168.28 733
5168.96 645
5169.64 675
5170.32 692
5171.00 642
5171.67 689
5172.35 683
5173.03 684
5173.71 696
5174.39 676
5175.07 756
5175.74 733
5176.42 747
5177.10 758
5177.78 773
5178.46 711
5179.14 737
5179.82 694
5180.50 712
5181.17 722
5181.85 733
5182.53 675
5183.21 668
5183.89 671
5184.57 692
5185.25 715
5185.93 645
5186.61 648
5187.29 716
5187.97 715
5188.65 658
5189.33 689
5190.00 678
5190.68 651
5191.36 688
5192.04 712
5192.72 632
5193.40 558
5194.08 684
5194.76 688
5195.44 645
5196.12 757
5196.80 650
5197.48 706
5198.16 682
5198.84 660
5199.52 640
5200.20 601
5200.88 669
5201.56 660
5202.24 609
5202.92 660
5203.60 704
5204.28 673
5204.96 681
5205.65 653
5206.33 763
5207.01 775
5207.69 731
5208.37 593
5209.05 723
5209.73 719
5210.41 724
5211.09 712
5211.77 609
5212.45 672
5213.13 673
5213.82 721
5214.50 740
5215.18 684
5215.86 668
5216.54 759
5217.22 699
5217.90 751
5218.58 693
5219.27 646
5219.95 696
5220.63 694
5221.31 750
5221.99 742
5222.67 688
5223.35 703
5224.04 743
5224.72 720
5225.40 619
5226.08 649
5226.76 714
5227.45 660
5228.13 617
5228.81 714
5229.49 764
5230.17 757
5230.86 689
5231.54 640
5232.22 641
5232.90 588
5233.58 613
5234.27 686
5234.95 697
5235.63 685
5236.31 609
5237.00 689
5237.68 595
5238.36 619
5239.05 679
5239.73 676
5240.41 636
5241.09 719
5241.78 742
5242.46 708
5243.14 628
5243.83 659
5244.51 766
5245.19 716
5245.87 660
5246.56 717
5247.24 715
5247.92 624
5248.61 627
5249.29 724
5249.97 667
5250.66 623
5251.34 638
5252.03 704
5252.71 656
5253.39 660
5254.08 744
5254.76 792
5255.44 743
5256.13 745
5256.81 702
5257.50 652
5258.18 684
5258.86 718
5259.55 731
5260.23 602
5260.92 607
5261.60 808
5262.28 714
5262.97 662
5263.65 694
5264.34 639
5265.02 730
5265.71 671
5266.39 648
5267.07 660
5267.76 658
5268.44 669
5269.13 720
5269.81 679
5270.50 678
5271.18 750
5271.87 693
5272.55 683
5273.24 636
5273.92 608
5274.61 671
5275.29 686
5275.98 653
5276.66 688
5277.35 675
5278.03 758
5278.72 730
5279.40 773
5280.09 688
5280.77 660
5281.46 686
5282.15 665
5282.83 681
5283.52 694
5284.20 718
5284.89 746
5285.57 679
5286.26 580
5286.95 551
5287.63 624
5288.32 699
5289.00 641
5289.69 606
5290.38 625
5291.06 622
5291.75 770
5292.43 706
5293.12 748
5293.81 693
5294.49 720
5295.18 718
5295.87 632
5296.55 542
5297.24 628
5297.92 668
5298.61 617
5299.30 663
5299.98 699
5300.67 663
5301.36 661
5302.04 646
5302.73 683
5303.42 666
5304.11 634
5304.79 717
5305.48 742
5306.17 657
5306.85 711
5307.54 723
5308.23 717
5308.92 702
5309.60 667
5310.29 687
5310.98 715
5311.66 657
5312.35 663
5313.04 755
5313.73 696
5314.41 677
5315.10 630
5315.79 663
5316.48 719
5317.17 687
5317.85 713
5318.54 632
5319.23 718
5319.92 700
5320.61 669
5321.29 686
5321.98 674
5322.67 688
5323.36 829
5324.05 708
5324.73 677
5325.42 692
5326.11 709
5326.80 804
5327.49 736
5328.18 688
5328.87 658
5329.55 704
5330.24 713
5330.93 744
5331.62 679
5332.31 712
5333.00 718
5333.69 749
5334.38 751
5335.06 706
5335.75 701
5336.44 760
5337.13 746
5337.82 741
5338.51 789
5339.20 725
5339.89 775
5340.58 774
5341.27 802
5341.96 735
5342.65 763
5343.33 746
5344.02 725
5344.71 676
5345.40 640
5346.09 701
5346.78 809
5347.47 830
5348.16 862
5348.85 803
5349.54 826
5350.23 848
5350.92 820
5351.61 830
5352.30 880
5352.99 903
5353.68 948
5354.37 884
5355.06 809
5355.75 808
5356.44 751
5357.13 757
5357.82 781
5358.51 727
5359.21 688
5359.90 650
5360.59 655
5361.28 600
5361.97 667
5362.66 699
5363.35 700
5364.04 710
5364.73 675
5365.42 721
5366.11 721
5366.80 661
5367.49 704
5368.19 743
5368.88 716
5369.57 732
5370.26 736
5370.95 816
5371.64 723
5372.33 647
5373.02 682
5373.72 686
5374.41 743
5375.10 785
5375.79 717
5376.48 667
5377.17 604
5377.87 640
5378.56 627
5379.25 661
5379.94 628
5380.63 643
5381.33 694
5382.02 632
5382.71 682
5383.40 674
5384.09 697
5384.79 636
5385.48 683
5386.17 733
5386.86 709
5387.55 642
5388.25 636
5388.94 623
5389.63 714
5390.32 693
5391.02 638
5391.71 656
5392.40 556
5393.09 587
5393.79 621
5394.48 636
5395.17 676
5395.87 579
5396.56 676
5397.25 742
5397.95 638
5398.64 671
5399.33 620
5400.02 601
5400.72 612
5401.41 544
5402.10 654
5402.80 607
5403.49 598
5404.18 645
5404.88 610
5405.57 594
5406.26 689
5406.96 646
5407.65 636
5408.35 710
5409.04 692
5409.73 646
5410.43 595
5411.12 596
5411.81 597
5412.51 660
5413.20 640
5413.90 619
5414.59 668
5415.28 642
5415.98 647
5416.67 640
5417.37 625
5418.06 639
5418.76 629
5419.45 659
5420.14 608
5420.84 633
5421.53 597
5422.23 593
5422.92 607
5423.62 586
5424.31 660
5425.01 651
5425.70 599
5426.40 637
5427.09 677
5427.79 564
5428.48 633
5429.18 626
5429.87 633
5430.57 579
5431.26 632
5431.96 578
5432.65 559
5433.35 550
5434.04 583
5434.74 677
5435.43 683
5436.13 647
5436.82 609
5437.52 656
5438.22 655
5438.91 625
5439.61 694
5440.30 663
5441.00 685
5441.69 730
5442.39 754
5443.09 677
5443.78 647
5444.48 680
5445.17 704
5445.87 725
5446.57 639
5447.26 588
5447.96 661
5448.66 620
5449.35 701
5450.05 744
5450.74 711
5451.44 697
5452.14 615
5452.83 728
5453.53 650
5454.23 768
5454.92 755
5455.62 659
5456.32 710
5457.01 695
5457.71 628
5458.41 648
5459.10 760
5459.80 697
5460.50 600
5461.20 586
5461.89 646
5462.59 691
5463.29 726
5463.98 690
5464.68 591
5465.38 659
5466.08 640
5466.77 682
5467.47 697
5468.17 612
5468.87 641
5469.56 617
5470.26 625
5470.96 630
5471.66 657
5472.35 734
5473.05 625
5473.75 604
5474.45 624
5475.15 636
5475.84 657
5476.54 689
5477.24 577
5477.94 670
5478.64 733
5479.34 671
5480.03 674
5480.73 619
5481.43 622
5482.13 651
5482.83 600
5483.53 708
5484.22 725
5484.92 660
5485.62 581
5486.32 651
5487.02 694
5487.72 749
5488.42 698
5489.11 642
5489.81 663
5490.51 707
5491.21 625
5491.91 624
5492.61 647
5493.31 632
5494.01 628
5494.71 676
5495.41 657
5496.11 767
5496.81 680
5497.50 702
5498.20 753
5498.90 656
5499.60 735
5500.30 803
5501.00 739
5501.70 787
5502.40 647
5503.10 617
5503.80 672
5504.50 685
5505.20 738
5505.90 749
5506.60 756
5507.30 651
5508.00 637
5508.70 657
5509.40 676
5510.10 738
5510.80 702
5511.50 693
5512.20 753
5512.90 756
5513.60 669
5514.30 595
5515.00 642
5515.70 616
5516.40 605
5517.11 650
5517.81 640
5518.51 680
5519.21 648
5519.91 661
5520.61 693
5521.31 619
5522.01 643
5522.71 553
5523.41 589
5524.11 652
5524.82 617
5525.52 630
5526.22 616
5526.92 609
5527.62 649
5528.32 668
5529.02 632
5529.72 629
5530.43 631
5531.13 623
5531.83 676
5532.53 720
5533.23 627
5533.93 638
5534.64 767
5535.34 674
5536.04 570
5536.74 606
5537.44 634
5538.15 681
5538.85 588
5539.55 635
5540.25 634
5540.95 648
5541.66 569
5542.36 582
5543.06 589
5543.76 590
5544.47 674
5545.17 716
5545.87 694
5546.57 637
5547.28 664
5547.98 647
5548.68 641
5549.38 626
5550.09 697
5550.79 622
5551.49 607
5552.19 558
5552.90 586
5553.60 651
5554.30 625
5555.01 718
5555.71 646
5556.41 674
5557.12 628
5557.82 642
5558.52 649
5559.23 662
5559.93 691
5560.63 635
5561.34 647
5562.04 644
5562.74 625
5563.45 562
5564.15 622
5564.85 578
5565.56 617
5566.26 609
5566.96 679
5567.67 691
5568.37 684
5569.08 630
5569.78 616
5570.48 602
5571.19 578
5571.89 770
5572.60 732
5573.30 811
5574.01 688
5574.71 605
5575.41 647
5576.12 670
5576.82 644
5577.53 681
5578.23 693
5578.94 685
5579.64 659
5580.35 680
5581.05 641
5581.76 607
5582.46 668
5583.16 666
5583.87 611
5584.57 607
5585.28 594
5585.98 670
5586.69 685
5587.39 663
5588.10 705
5588.81 667
5589.51 571
5590.22 585
5590.92 648
5591.63 584
5592.33 585
5593.04 644
5593.74 629
5594.45 639
5595.15 579
5595.86 694
5596.57 622
5597.27 670
5597.98 582
5598.68 680
5599.39 680
5600.09 644
5600.80 577
5601.51 638
5602.21 607
5602.92 634
5603.62 643
5604.33 639
5605.04 627
5605.74 642
5606.45 678
5607.16 609
5607.86 637
5608.57 715
5609.27 690
5609.98 688
5610.69 607
5611.39 618
5612.10 649
5612.81 690
5613.51 663
5614.22 645
5614.93 679
5615.64 624
5616.34 594
5617.05 576
5617.76 602
5618.46 610
5619.17 617
5619.88 583
5620.58 664
5621.29 646
5622.00 652
5622.71 697
5623.41 656
5624.12 659
5624.83 600
5625.54 616
5626.24 556
5626.95 586
5627.66 649
5628.37 636
5629.07 600
5629.78 585
5630.49 586
5631.20 577
5631.91 633
5632.61 654
5633.32 652
5634.03 586
5634.74 670
5635.45 621
5636.15 621
5636.86 681
5637.57 653
5638.28 656
5638.99 655
5639.70 594
5640.40 625
5641.11 714
5641.82 616
5642.53 643
5643.24 653
5643.95 622
5644.66 602
5645.36 683
5646.07 665
5646.78 660
5647.49 616
5648.20 659
5648.91 700
5649.62 618
5650.33 631
5651.04 639
5651.75 576
5652.45 638
5653.16 658
5653.87 642
5654.58 709
5655.29 654
5656.00 645
5656.71 697
5657.42 641
5658.13 664
5658.84 655
5659.55 643
5660.26 679
5660.97 632
5661.68 601
5662.39 591
5663.10 698
5663.81 682
5664.52 699
5665.23 761
5665.94 680
5666.65 659
5667.36 629
5668.07 669
5668.78 691
5669.49 737
5670.20 624
5670.91 648
5671.62 673
5672.33 606
5673.04 657
5673.75 597
5674.46 594
5675.17 639
5675.88 680
5676.59 633
5677.31 604
5678.02 671
5678.73 658
5679.44 685
5680.15 671
5680.86 673
5681.57 675
5682.28 590
5682.99 625
5683.70 638
5684.42 586
5685.13 541
5685.84 590
5686.55 576
5687.26 577
5687.97 628
5688.68 644
5689.39 727
5690.11 669
5690.82 640
5691.53 700
5692.24 632
5692.95 591
5693.67 652
5694.38 657
5695.09 650
5695.80 694
5696.51 636
5697.22 647
5697.94 573
5698.65 674
5699.36 603
5700.07 552
5700.79 589
5701.50 623
5702.21 607
5702.92 701
5703.63 655
5704.35 685
5705.06 690
5705.77 697
5706.48 682
5707.20 623
5707.91 541
5708.62 606
5709.34 569
5710.05 594
5710.76 627
5711.47 571
5712.19 556
5712.90 585
5713.61 677
5714.33 705
5715.04 662
5715.75 628
5716.47 632
5717.18 687
5717.89 725
5718.61 752
5719.32 689
5720.03 637
5720.75 738
5721.46 646
5722.17 684
5722.89 781
5723.60 678
5724.31 693
5725.03 644
5725.74 682
5726.46 709
5727.17 737
5727.88 785
5728.60 702
5729.31 728
5730.03 762
5730.74 753
5731.45 718
5732.17 683
5732.88 688
5733.60 715
5734.31 751
5735.03 672
5735.74 677
5736.45 666
5737.17 668
5737.88 707
5738.60 706
5739.31 696
5740.03 722
5740.74 703
5741.46 745
5742.17 730
5742.89 812
5743.60 685
5744.32 707
5745.03 755
5745.75 761
5746.46 790
5747.18 732
5747.89 755
5748.61 790
5749.32 752
5750.04 729
5750.75 847
5751.47 833
5752.18 761
5752.90 698
5753.62 812
5754.33 825
5755.05 813
5755.76 845
5756.48 823
5757.19 773
5757.91 828
5758.63 837
5759.34 819
5760.06 813
5760.77 824
5761.49 829
5762.21 856
5762.92 864
5763.64 975
5764.35 906
5765.07 883
5765.79 769
5766.50 829
5767.22 848
5767.94 816
5768.65 895
5769.37 923
5770.08 948
5770.80 1041
5771.52 992
5772.23 896
5772.95 930
5773.67 964
5774.39 999
5775.10 969
5775.82 1010
5776.54 1025
5777.25 1080
5777.97 1048
5778.69 1088
5779.40 1115
5780.12 1242
5780.84 1211
5781.56 1155
5782.27 1080
5782.99 1075
5783.71 1169
5784.43 1263
5785.14 1267
5785.86 1335
5786.58 1465
5787.30 1482
5788.01 1512
5788.73 1364
5789.45 1314
5790.17 1416
5790.88 1337
5791.60 1389
5792.32 1335
5793.04 1418
5793.76 1574
5794.47 1548
5795.19 1683
5795.91 1669
5796.63 1741
5797.35 1932
5798.07 2410
5798.78 2499
5799.50 2584
5800.22 2876
5800.94 3283
5801.66 3778
5802.38 3900
5803.10 3972
5803.81 4157
5804.53 4017
5805.25 3923
5805.97 3817
5806.69 3656
5807.41 3485
5808.13 3393
5808.85 3343
5809.56 3496
5810.28 3586
5811.00 3714
5811.72 3439
5812.44 3234
5813.16 3122
5813.88 2959
5814.60 2922
5815.32 2998
5816.04 2588
5816.76 2418
5817.48 2424
5818.20 2377
5818.92 2258
5819.64 2243
5820.36 2216
5821.08 2140
5821.80 2012
5822.51 2121
5823.23 2131
5823.95 2019
5824.67 2165
5825.39 2151
5826.11 2080
5826.83 1868
5827.55 1743
5828.28 1769
5829.00 1802
5829.72 1711
5830.44 1592
5831.16 1550
5831.88 1602
5832.60 1530
5833.32 1589
5834.04 1491
5834.76 1574
5835.48 1516
5836.20 1348
5836.92 1310
5837.64 1323
5838.36 1362
5839.08 1360
5839.80 1253
5840.53 1333
5841.25 1385
5841.97 1298
5842.69 1339
5843.41 1305
5844.13 1211
5844.85 1287
5845.57 1179
5846.29 1197
5847.02 1233
5847.74 1205
5848.46 1081
5849.18 1065
5849.90 1253
5850.62 1250
5851.34 1210
5852.07 1186
5852.79 1138
5853.51 1131
5854.23 1116
5854.95 1149
5855.68 1188
5856.40 1109
5857.12 1150
5857.84 1124
5858.56 1046
5859.29 1059
5860.01 1153
5860.73 1157
5861.45 1092
5862.17 1093
5862.90 1070
5863.62 1093
5864.34 1145
5865.06 1099
5865.79 1064
5866.51 989
5867.23 1023
5867.95 1074
5868.68 1007
5869.40 1094
5870.12 1133
5870.84 1085
5871.57 1171
5872.29 1041
5873.01 1037
5873.74 994
5874.46 986
5875.18 1104
5875.91 1058
5876.63 1080
5877.35 1146
5878.08 1085
5878.80 1101
5879.52 1067
5880.25 994
5880.97 1119
5881.69 1150
5882.42 1057
5883.14 1064
5883.86 1070
5884.59 1064
5885.31 1067
5886.03 1115
5886.76 1125
5887.48 1016
5888.21 1028
5888.93 1054
5889.65 1050
5890.38 1090
5891.10 1050
5891.83 1029
5892.55 1021
5893.27 956
5894.00 958
5894.72 984
5895.45 970
5896.17 994
5896.90 973
5897.62 997
5898.35 1000
5899.07 967
5899.79 1018
5900.52 975
5901.24 964
5901.97 912
5902.69 925
5903.42 908
5904.14 933
5904.87 886
5905.59 899
5906.32 1045
5907.04 893
5907.77 878
5908.49 940
5909.22 851
5909.94 872
5910.67 885
5911.39 817
5912.12 822
5912.84 734
5913.57 743
5914.30 778
5915.02 765
5915.75 793
5916.47 805
5917.20 793
5917.92 789
5918.65 801
5919.38 843
5920.10 803
5920.83 775
5921.55 713
5922.28 795
5923.01 838
5923.73 877
5924.46 876
5925.18 754
5925.91 781
5926.64 698
5927.36 724
5928.09 742
5928.81 771
5929.54 815
5930.27 720
5930.99 767
5931.72 711
5932.45 767
5933.17 753
5933.90 690
5934.63 726
5935.35 783
5936.08 741
5936.81 754
5937.53 804
5938.26 776
5938.99 752
5939.72 733
5940.44 727
5941.17 773
5941.90 735
5942.62 835
5943.35 758
5944.08 729
5944.81 748
5945.53 798
5946.26 678
5946.99 736
5947.72 803
5948.44 734
5949.17 652
5949.90 643
5950.63 642
5951.35 677
5952.08 708
5952.81 779
5953.54 737
5954.27 763
5954.99 679
5955.72 727
5956.45 756
5957.18 781
5957.91 757
5958.64 798
5959.36 724
5960.09 719
5960.82 757
5961.55 627
5962.28 748
5963.01 764
5963.73 779
5964.46 714
5965.19 731
5965.92 752
5966.65 759
5967.38 701
5968.11 745
5968.83 750
5969.56 764
5970.29 770
5971.02 733
5971.75 736
5972.48 683
5973.21 707
5973.94 740
5974.67 765
5975.40 771
5976.13 748
5976.86 789
5977.58 814
5978.31 741
5979.04 748
5979.77 752
5980.50 749
5981.23 704
5981.96 670
5982.69 629
5983.42 790
5984.15 723
5984.88 730
5985.61 812
5986.34 804
5987.07 859
5987.80 795
5988.53 814
5989.26 699
5989.99 715
5990.72 807
5991.45 712
5992.18 776
5992.91 723
5993.64 685
5994.37 683
5995.10 740
5995.83 756
5996.56 712
5997.29 739
5998.03 765
5998.76 642
5999.49 689
6000.22 706
6000.95 706
6001.68 749
6002.41 734
6003.14 685
6003.87 761
6004.60 709
6005.33 650
6006.07 697
6006.80 649
6007.53 719
6008.26 710
6008.99 708
6009.72 846
6010.45 854
6011.18 887
6011.92 849
6012.65 854
6013.38 874
6014.11 887
6014.84 850
6015.57 795
6016.31 773
6017.04 740
6017.77 695
6018.50 677
6019.23 768
6019.96 785
6020.70 766
6021.43 725
6022.16 729
6022.89 675
6023.63 670
6024.36 652
6025.09 600
6025.82 608
6026.55 607
6027.29 653
6028.02 762
6028.75 660
6029.48 631
6030.22 722
6030.95 756
6031.68 698
6032.42 651
6033.15 678
6033.88 694
6034.61 705
6035.35 697
6036.08 631
6036.81 725
6037.55 668
6038.28 752
6039.01 658
6039.74 676
6040.48 754
6041.21 801
6041.94 685
6042.68 664
6043.41 691
6044.14 604
6044.88 673
6045.61 724
6046.35 638
6047.08 697
6047.81 784
6048.55 710
6049.28 634
6050.01 586
6050.75 654
6051.48 704
6052.22 722
6052.95 700
6053.68 705
6054.42 671
6055.15 667
6055.89 706
6056.62 624
6057.35 693
6058.09 602
6058.82 596
6059.56 640
6060.29 596
6061.03 584
6061.76 662
6062.50 708
6063.23 667
6063.96 583
6064.70 638
6065.43 596
6066.17 620
6066.90 616
6067.64 587
6068.37 600
6069.11 690
6069.84 726
6070.58 653
6071.31 637
6072.05 620
6072.78 584
6073.52 568
6074.25 606
6074.99 602
6075.72 614
6076.46 629
6077.20 530
6077.93 574
6078.67 631
6079.40 604
6080.14 597
6080.87 542
6081.61 590
6082.35 584
6083.08 598
6083.82 633
6084.55 561
6085.29 597
6086.02 617
6086.76 678
6087.50 677
6088.23 656
6088.97 585
6089.71 606
6090.44 644
6091.18 664
6091.91 626
6092.65 591
6093.39 591
6094.12 650
6094.86 623
6095.60 659
6096.33 570
6097.07 547
6097.81 557
6098.54 533
6099.28 606
6100.02 594
6100.75 640
6101.49 650
6102.23 607
6102.96 562
6103.70 574
6104.44 520
6105.18 553
6105.91 584
6106.65 582
6107.39 550
6108.12 573
6108.86 585
6109.60 598
6110.34 649
6111.07 629
6111.81 552
6112.55 542
6113.29 590
6114.03 591
6114.76 620
6115.50 601
6116.24 569
6116.98 544
6117.71 551
6118.45 524
6119.19 655
6119.93 652
6120.67 584
6121.40 647
6122.14 659
6122.88 671
6123.62 621
6124.36 661
6125.10 585
6125.83 598
6126.57 612
6127.31 692
6128.05 655
6128.79 573
6129.53 594
6130.27 611
6131.00 577
6131.74 573
6132.48 640
6133.22 614
6133.96 679
6134.70 696
6135.44 646
6136.18 593
6136.92 600
6137.65 625
6138.39 615
6139.13 588
6139.87 666
6140.61 612
6141.35 594
6142.09 544
6142.83 571
6143.57 591
6144.31 625
6145.05 670
6145.79 609
6146.53 669
6147.27 598
6148.01 581
6148.75 576
6149.49 676
6150.23 673
6150.97 620
6151.71 647
6152.45 676
6153.19 628
6153.93 634
6154.67 634
6155.41 605
6156.15 578
6156.89 668
6157.63 624
6158.37 655
6159.11 635
6159.85 615
6160.59 590
6161.33 593
6162.07 634
6162.81 635
6163.55 685
6164.29 653
6165.03 665
6165.77 696
6166.51 677
6167.26 592
6168.00 615
6168.74 653
6169.48 667
6170.22 688
6170.96 627
6171.70 659
6172.44 700
6173.18 693
6173.93 593
6174.67 607
6175.41 645
6176.15 618
6176.89 671
6177.63 601
6178.37 556
6179.12 590
6179.86 634
6180.60 706
6181.34 822
6182.08 669
6182.82 643
6183.57 687
6184.31 736
6185.05 640
6185.79 753
6186.53 657
6187.28 682
6188.02 661
6188.76 662
6189.50 687
6190.25 668
6190.99 649
6191.73 630
6192.47 656
6193.21 636
6193.96 687
6194.70 713
6195.44 627
6196.19 695
6196.93 666
6197.67 693
6198.41 696
6199.16 684
6199.90 685
6200.64 714
6201.38 652
6202.13 650
6202.87 666
6203.61 703
6204.36 695
6205.10 759
6205.84 727
6206.59 790
6207.33 774
6208.07 894
6208.82 963
6209.56 959
6210.30 1091
6211.05 1114
6211.79 1002
6212.53 1040
6213.28 1014
6214.02 990
6214.77 1020
6215.51 964
6216.25 984
6217.00 837
6217.74 845
6218.48 831
6219.23 821
6219.97 888
6220.72 736
6221.46 713
6222.21 738
6222.95 785
6223.69 864
6224.44 928
6225.18 867
6225.93 972
6226.67 931
6227.42 1031
6228.16 1010
6228.91 1022
6229.65 907
6230.39 917
6231.14 855
6231.88 870
6232.63 869
6233.37 769
6234.12 835
6234.86 769
6235.61 730
6236.35 734
6237.10 761
6237.84 755
6238.59 677
6239.33 770
6240.08 730
6240.82 722
6241.57 744
6242.32 699
6243.06 717
6243.81 751
6244.55 748
6245.30 707
6246.04 730
6246.79 699
6247.53 743
6248.28 706
6249.03 639
6249.77 663
6250.52 760
6251.26 762
6252.01 707
6252.76 748
6253.50 747
6254.25 717
6254.99 631
6255.74 600
6256.49 693
6257.23 720
6257.98 710
6258.73 702
6259.47 694
6260.22 685
6260.97 676
6261.71 635
6262.46 676
6263.21 661
6263.95 635
6264.70 644
6265.45 603
6266.19 680
6266.94 675
6267.69 674
6268.43 682
6269.18 686
6269.93 672
6270.67 715
6271.42 722
6272.17 802
6272.92 756
6273.66 734
6274.41 671
6275.16 746
6275.91 694
6276.65 666
6277.40 694
6278.15 704
6278.90 642
6279.64 671
6280.39 639
6281.14 644
6281.89 663
6282.63 681
6283.38 601
6284.13 684
6284.88 629
6285.63 600
6286.37 584
6287.12 551
6287.87 563
6288.62 522
6289.37 555
6290.11 642
6290.86 609
6291.61 608
6292.36 694
6293.11 642
6293.86 553
6294.60 633
6295.35 601
6296.10 561
6296.85 566
6297.60 597
6298.35 604
6299.10 556
6299.85 510
6300.59 592
6301.34 562
6302.09 530
6302.84 598
6303.59 613
6304.34 564
6305.09 564
6305.84 532
6306.59 588
6307.34 601
6308.09 575
6308.84 596
6309.58 521
6310.33 523
6311.08 535
6311.83 594
6312.58 622
6313.33 586
6314.08 576
6314.83 555
6315.58 534
6316.33 516
6317.08 541
6317.83 551
6318.58 530
6319.33 495
6320.08 553
6320.83 558
6321.58 582
6322.33 592
6323.08 603
6323.83 597
6324.58 478
6325.33 497
6326.08 542
6326.83 551
6327.58 567
6328.33 550
6329.09 526
6329.84 546
6330.59 622
6331.34 563
6332.09 531
6332.84 482
6333.59 483
6334.34 503
6335.09 528
6335.84 532
6336.59 566
6337.34 483
6338.10 497
6338.85 451
6339.60 595
6340.35 528
6341.10 503
6341.85 546
6342.60 561
6343.36 557
6344.11 536
6344.86 486
6345.61 535
6346.36 525
6347.11 524
6347.86 479
6348.62 513
6349.37 562
6350.12 535
6350.87 577
6351.62 612
6352.38 557
6353.13 559
6353.88 547
6354.63 461
6355.38 467
6356.14 448
6356.89 515
6357.64 526
6358.39 467
6359.15 492
6359.90 485
6360.65 518
6361.40 512
6362.16 509
6362.91 544
6363.66 542
6364.41 533
6365.17 574
6365.92 534
6366.67 520
6367.42 510
6368.18 552
6368.93 519
6369.68 523
6370.44 511
6371.19 559
6371.94 537
6372.70 603
6373.45 509
6374.20 535
6374.96 594
6375.71 487
6376.46 457
6377.22 479
6377.97 529
6378.72 552
6379.48 461
6380.23 555
6380.98 516
6381.74 516
6382.49 543
6383.24 579
6384.00 545
6384.75 560
6385.51 505
6386.26 568
6387.01 515
6387.77 592
6388.52 534
6389.28 572
6390.03 531
6390.79 550
6391.54 528
6392.29 521
6393.05 553
6393.80 530
6394.56 562
6395.31 534
6396.07 546
6396.82 531
6397.58 477
6398.33 491
6399.08 472
6399.84 445
6400.59 493
6401.35 532
6402.10 479
6402.86 499
6403.61 495
6404.37 530
6405.12 535
6405.88 495
6406.63 475
6407.39 583
6408.15 475
6408.90 511
6409.66 531
6410.41 537
6411.17 488
6411.92 509
6412.68 580
6413.43 533
6414.19 505
6414.94 519
6415.70 484
6416.46 500
6417.21 504
6417.97 516
6418.72 497
6419.48 430
6420.24 500
6420.99 500
6421.75 480
6422.50 511
6423.26 499
6424.02 492
6424.77 484
6425.53 487
6426.28 484
6427.04 495
6427.80 526
6428.55 561
6429.31 525
6430.07 469
6430.82 450
6431.58 478
6432.34 483
6433.09 534
6433.85 555
6434.61 530
6435.36 474
6436.12 476
6436.88 510
6437.64 480
6438.39 433
6439.15 510
6439.91 517
6440.66 514
6441.42 531
6442.18 473
6442.94 481
6443.69 514
6444.45 529
6445.21 512
6445.97 518
6446.72 475
6447.48 470
6448.24 446
6449.00 491
6449.75 537
6450.51 474
6451.27 434
6452.03 486
6452.79 517
6453.54 461
6454.30 503
6455.06 466
6455.82 496
6456.58 479
6457.33 520
6458.09 501
6458.85 469
6459.61 491
6460.37 500
6461.12 484
6461.88 498
6462.64 465
6463.40 489
6464.16 448
6464.92 482
6465.68 534
6466.44 545
6467.19 540
6467.95 475
6468.71 522
6469.47 535
6470.23 568
6470.99 453
6471.75 470
6472.51 506
6473.27 520
6474.02 516
6474.78 494
6475.54 558
6476.30 482
6477.06 448
6477.82 496
6478.58 505
6479.34 460
6480.10 456
6480.86 457
6481.62 470
6482.38 488
6483.14 503
6483.90 480
6484.66 496
6485.42 497
6486.18 462
6486.94 475
6487.70 498
6488.46 502
6489.22 490
6489.98 591
6490.74 581
6491.50 531
6492.26 523
6493.02 582
6493.78 545
6494.54 511
6495.30 571
6496.06 538
6496.82 576
6497.58 541
6498.34 578
6499.10 603
6499.86 569
6500.62 516
6501.38 557
6502.14 669
6502.91 572
6503.67 584
6504.43 542
6505.19 542
6505.95 574
6506.71 549
6507.47 573
6508.23 588
6508.99 573
6509.76 560
6510.52 568
6511.28 619
6512.04 572
6512.80 505
6513.56 563
6514.32 515
6515.09 536
6515.85 539
6516.61 566
6517.37 583
6518.13 627
6518.89 598
6519.66 610
6520.42 629
6521.18 566
6521.94 659
6522.70 612
6523.47 667
6524.23 672
6524.99 682
6525.75 665
6526.51 658
6527.28 719
6528.04 716
6528.80 737
6529.56 710
6530.33 737
6531.09 752
6531.85 735
6532.61 779
6533.38 738
6534.14 709
6534.90 734
6535.66 850
6536.43 837
6537.19 949
6537.95 934
6538.72 999
6539.48 986
6540.24 996
6541.01 977
6541.77 882
6542.53 835
6543.29 878
6544.06 822
6544.82 742
6545.58 744
6546.35 684
6547.11 633
6547.87 576
6548.64 586
6549.40 577
6550.17 561
6550.93 559
6551.69 574
6552.46 591
6553.22 590
6553.98 603
6554.75 599
6555.51 611
6556.28 629
6557.04 581
6557.80 548
6558.57 649
6559.33 621
6560.10 585
6560.86 573
6561.63 573
6562.39 576
6563.15 659
6563.92 605
6564.68 631
6565.45 705
6566.21 628
6566.98 627
6567.74 631
6568.51 625
6569.27 641
6570.04 590
6570.80 633
6571.57 641
6572.33 692
6573.09 615
6573.86 597
6574.63 583
6575.39 655
6576.16 626
6576.92 653
6577.69 605
6578.45 641
6579.22 644
6579.98 625
6580.75 621
6581.51 624
6582.28 652
6583.04 623
6583.81 611
6584.57 640
6585.34 627
6586.11 629
6586.87 582
6587.64 657
6588.40 687
6589.17 659
6589.94 720
6590.70 807
6591.47 744
6592.23 738
6593.00 742
6593.77 743
6594.53 822
6595.30 785
6596.06 710
6596.83 749
6597.60 701
6598.36 714
6599.13 691
6599.90 683
6600.66 646
6601.43 607
6602.20 556
6602.96 620
6603.73 585
6604.50 581
6605.26 592
6606.03 493
6606.80 529
6607.56 595
6608.33 602
6609.10 515
6609.87 523
6610.63 529
6611.40 487
6612.17 540
6612.93 510
6613.70 525
6614.47 508
6615.24 522
6616.00 510
6616.77 508
6617.54 551
6618.31 509
6619.07 555
6619.84 592
6620.61 497
6621.38 521
6622.15 544
6622.91 636
6623.68 608
6624.45 598
6625.22 556
6625.99 588
6626.75 522
6627.52 506
6628.29 521
6629.06 546
6629.83 579
6630.59 602
6631.36 576
6632.13 534
6632.90 538
6633.67 672
6634.44 698
6635.21 640
6635.97 581
6636.74 678
6637.51 674
6638.28 716
6639.05 741
6639.82 633
6640.59 589
6641.36 587
6642.12 588
6642.89 542
6643.66 551
6644.43 515
6645.20 524
6645.97 544
6646.74 493
6647.51 568
6648.28 516
6649.05 516
6649.82 558
6650.59 553
6651.36 617
6652.13 672
6652.89 594
6653.66 533
6654.43 604
6655.20 606
6655.97 639
6656.74 610
6657.51 586
6658.28 562
6659.05 560
6659.82 557
6660.59 516
6661.36 450
6662.13 519
6662.90 520
6663.67 519
6664.44 478
6665.21 519
6665.98 527
6666.76 501
6667.53 520
6668.30 573
6669.07 537
6669.84 507
6670.61 560
6671.38 587
6672.15 490
6672.92 480
6673.69 555
6674.46 561
6675.23 545
6676.00 530
6676.77 571
6677.55 513
6678.32 511
6679.09 505
6679.86 534
6680.63 566
6681.40 527
6682.17 529
6682.94 544
6683.72 520
6684.49 457
6685.26 490
6686.03 481
6686.80 510
6687.57 560
6688.34 584
6689.12 549
6689.89 552
6690.66 541
6691.43 571
6692.20 512
6692.98 570
6693.75 577
6694.52 486
6695.29 465
6696.06 462
6696.84 568
6697.61 541
6698.38 553
6699.15 544
6699.92 508
6700.70 534
6701.47 570
6702.24 520
6703.01 507
6703.79 502
6704.56 497
6705.33 528
6706.11 498
6706.88 461
6707.65 498
6708.42 505
6709.20 534
6709.97 534
6710.74 519
6711.52 490
6712.29 480
6713.06 546
6713.83 481
6714.61 496
6715.38 491
6716.15 504
6716.93 486
6717.70 498
6718.47 473
6719.25 447
6720.02 499
6720.79 490
6721.57 569
6722.34 527
6723.12 448
6723.89 520
6724.66 479
6725.44 514
6726.21 434
6726.98 482
6727.76 499
6728.53 489
6729.31 456
6730.08 524
6730.85 486
6731.63 513
6732.40 434
6733.18 411
6733.95 475
6734.73 520
6735.50 462
6736.27 410
6737.05 476
6737.82 494
6738.60 506
6739.37 498
6740.15 515
6740.92 530
6741.70 531
6742.47 540
6743.25 582
6744.02 514
6744.80 536
6745.57 469
6746.35 492
6747.12 465
6747.90 511
6748.67 458
6749.45 492
6750.22 464
6751.00 474
6751.77 441
6752.55 502
6753.32 562
6754.10 537
6754.87 567
6755.65 534
6756.43 532
6757.20 586
6757.98 526
6758.75 542
6759.53 534
6760.30 500
6761.08 448
6761.86 457
6762.63 472
6763.41 484
6764.18 484
6764.96 452
6765.74 508
6766.51 465
6767.29 456
6768.06 435
6768.84 464
6769.62 487
6770.39 441
6771.17 479
6771.95 482
6772.72 494
6773.50 426
6774.28 450
6775.05 494
6775.83 456
6776.61 412
6777.38 427
6778.16 492
6778.94 490
6779.71 461
6780.49 444
6781.27 470
6782.05 470
6782.82 527
6783.60 526
6784.38 482
6785.15 435
6785.93 501
6786.71 471
6787.49 470
6788.26 435
6789.04 494
6789.82 548
6790.60 479
6791.37 468
6792.15 430
6792.93 407
6793.71 351
6794.48 428
6795.26 404
6796.04 482
6796.82 452
6797.60 474
6798.37 482
6799.15 423
6799.93 450
6800.71 434
6801.49 457
6802.26 431
6803.04 492
6803.82 492
6804.60 550
6805.38 482
6806.16 501
6806.93 503
6807.71 390
6808.49 438
6809.27 447
6810.05 434
6810.83 419
6811.61 415
6812.39 499
6813.16 427
6813.94 458
6814.72 488
6815.50 455
6816.28 462
6817.06 443
6817.84 494
6818.62 492
6819.40 442
6820.18 412
6820.96 460
6821.73 474
6822.51 505
6823.29 470
6824.07 481
6824.85 405
6825.63 418
6826.41 433
6827.19 431
6827.97 463
6828.75 463
6829.53 419
6830.31 498
6831.09 411
6831.87 437
6832.65 415
6833.43 375
6834.21 451
6834.99 445
6835.77 453
6836.55 404
6837.33 449
6838.11 437
6838.89 460
6839.67 476
6840.45 461
6841.23 465
6842.01 480
6842.79 457
6843.57 439
6844.35 466
6845.14 465
6845.92 435
6846.70 461
6847.48 450
6848.26 442
6849.04 427
6849.82 451
6850.60 522
6851.38 540
6852.16 478
6852.94 456
6853.73 491
6854.51 455
6855.29 487
6856.07 475
6856.85 467
6857.63 453
6858.41 438
6859.20 410
6859.98 412
6860.76 467
6861.54 488
6862.32 468
6863.10 449
6863.89 468
6864.67 402
6865.45 409
6866.23 453
6867.01 473
6867.79 434
6868.58 451
6869.36 499
6870.14 425
6870.92 479
6871.71 440
6872.49 476
6873.27 478
6874.05 477
6874.83 458
6875.62 432
6876.40 440
6877.18 429
6877.96 453
6878.75 397
6879.53 418
6880.31 448
6881.10 343
6881.88 390
6882.66 466
6883.44 467
6884.23 447
6885.01 439
6885.79 470
6886.58 435
6887.36 476
6888.14 450
6888.92 491
6889.71 479
6890.49 458
6891.27 475
6892.06 572
6892.84 620
6893.62 491
6894.41 414
6895.19 442
6895.98 412
6896.76 474
6897.54 537
6898.33 483
6899.11 457
6899.89 425
6900.68 432
6901.46 450
6902.25 508
6903.03 457
6903.81 442
6904.60 430
6905.38 460
6906.17 483
6906.95 460
6907.73 432
6908.52 439
6909.30 443
6910.09 531
6910.87 485
6911.66 458
6912.44 465
6913.23 464
6914.01 476
6914.79 489
6915.58 507
6916.36 478
6917.15 490
6917.93 479
6918.72 459
6919.50 459
6920.29 436
6921.07 403
6921.86 407
6922.64 426
6923.43 461
6924.21 464
6925.00 419
6925.78 383
6926.57 446
6927.36 450
6928.14 431
6928.93 495
6929.71 505
6930.50 476
6931.28 450
6932.07 425
6932.85 452
6933.64 412
6934.43 429
6935.21 459
6936.00 396
6936.78 472
6937.57 430
6938.36 416
6939.14 433
6939.93 408
6940.71 444
6941.50 501
6942.29 546
6943.07 472
6943.86 438
6944.64 502
6945.43 518
6946.22 505
6947.00 550
6947.79 515
6948.58 512
6949.36 514
6950.15 524
6950.94 585
6951.72 533
6952.51 488
6953.30 498
6954.08 532
6954.87 490
6955.66 482
6956.45 515
6957.23 494
6958.02 493
6958.81 558
6959.59 502
6960.38 582
6961.17 528
6961.96 499
6962.74 529
6963.53 489
6964.32 533
6965.11 457
6965.89 552
6966.68 609
6967.47 535
6968.26 502
6969.04 524
6969.83 505
6970.62 536
6971.41 512
6972.20 478
6972.98 547
6973.77 544
6974.56 514
6975.35 538
6976.14 501
6976.92 517
6977.71 514
6978.50 537
6979.29 559
6980.08 541
6980.87 549
6981.65 590
6982.44 567
6983.23 595
6984.02 697
6984.81 720
6985.60 700
6986.39 802
6987.17 843
6987.96 802
6988.75 849
6989.54 817
6990.33 775
6991.12 754
6991.91 723
6992.70 688
6993.49 689
6994.28 642
6995.06 654
6995.85 677
6996.64 719
6997.43 727
6998.22 771
6999.01 745
6999.80 789
7000.59 819
7001.38 894
7002.17 945
7002.96 932
7003.75 976
7004.54 1050
7005.33 965
7006.12 896
7006.91 737
7007.70 716
7008.49 702
7009.28 621
7010.07 558
7010.86 596
7011.65 616
7012.44 520
7013.23 580
7014.02 598
7014.81 584
7015.60 619
7016.39 650
7017.18 634
7017.97 721
7018.76 701
7019.55 659
7020.34 600
7021.13 535
7021.92 573
7022.71 539
7023.51 645
7024.30 504
7025.09 496
7025.88 512
7026.67 536
7027.46 516
7028.25 517
7029.04 484
7029.83 507
7030.63 500
7031.42 507
7032.21 557
7033.00 490
7033.79 512
7034.58 540
7035.37 508
7036.16 501
7036.96 525
7037.75 538
7038.54 501
7039.33 458
7040.12 469
7040.92 494
7041.71 506
7042.50 492
7043.29 532
7044.08 534
7044.87 532
7045.67 543
7046.46 533
7047.25 549
7048.04 503
7048.84 482
7049.63 510
7050.42 602
7051.21 584
7052.00 570
7052.80 584
7053.59 575
7054.38 517
7055.18 482
7055.97 492
7056.76 478
7057.55 494
7058.35 517
7059.14 521
7059.93 499
7060.72 573
7061.52 556
7062.31 587
7063.10 544
7063.90 546
7064.69 558
7065.48 527
7066.28 500
7067.07 553
7067.86 503
7068.66 530
7069.45 531
7070.24 547
7071.04 557
7071.83 578
7072.62 570
7073.42 496
7074.21 480
7075.00 503
7075.80 536
7076.59 546
7077.39 520
7078.18 529
7078.97 515
7079.77 493
7080.56 486
7081.36 542
7082.15 556
7082.94 525
7083.74 488
7084.53 547
7085.33 577
7086.12 601
7086.92 565
7087.71 591
7088.50 646
7089.30 601
7090.09 613
7090.89 625
7091.68 607
7092.48 653
7093.27 565
7094.07 516
7094.86 487
7095.66 526
7096.45 486
7097.25 486
7098.04 487
7098.84 482
7099.63 454
7100.43 486
7101.22 505
7102.02 478
7102.81 500
7103.61 553
7104.40 467
7105.20 528
7105.99 541
7106.79 542
7107.59 540
7108.38 553
7109.18 528
7109.97 423
7110.77 453
7111.56 482
7112.36 415
7113.16 393
7113.95 405
7114.75 395
7115.54 460
7116.34 439
7117.14 408
7117.93 390
7118.73 432
7119.52 480
7120.32 435
7121.12 407
7121.91 416
7122.71 379
7123.51 411
7124.30 419
7125.10 420
7125.90 389
7126.69 390
7127.49 386
7128.29 457
7129.08 419
7129.88 415
7130.68 408
7131.47 392
7132.27 381
7133.07 424
7133.86 448
7134.66 432
7135.46 426
7136.26 391
7137.05 433
7137.85 464
7138.65 462
7139.44 451
7140.24 414
7141.04 427
7141.84 428
7142.63 429
7143.43 424
7144.23 421
7145.03 456
7145.83 404
7146.62 410
7147.42 460
7148.22 470
7149.02 486
7149.81 403
7150.61 391
7151.41 428
7152.21 461
7153.01 403
7153.80 401
7154.60 441
7155.40 452
7156.20 449
7157.00 432
7157.80 435
7158.59 498
7159.39 472
7160.19 410
7160.99 436
7161.79 402
7162.59 412
7163.39 412
7164.18 429
7164.98 399
7165.78 398
7166.58 383
7167.38 419
7168.18 416
7168.98 523
7169.78 436
7170.58 385
7171.38 420
7172.17 377
7172.97 349
7173.77 421
7174.57 408
7175.37 380
7176.17 383
7176.97 386
7177.77 331
7178.57 320
7179.37 352
7180.17 354
7180.97 362
7181.77 381
7182.57 359
7183.37 381
7184.17 384
7184.97 386
7185.77 392
7186.57 399
7187.37 383
7188.17 404
7188.97 406
7189.77 415
7190.57 400
7191.37 415
7192.17 403
7192.97 315
7193.77 348
7194.57 375
7195.37 389
7196.17 461
7196.97 453
7197.77 403
7198.57 378
7199.37 367
7200.17 394
7200.97 341
7201.77 357
7202.58 368
7203.38 395
7204.18 390
7204.98 404
7205.78 337
7206.58 408
7207.38 382
7208.18 380
7208.98 374
7209.79 407
7210.59 378
7211.39 332
7212.19 358
7212.99 412
7213.79 376
7214.59 353
7215.40 384
7216.20 336
7217.00 342
7217.80 351
7218.60 344
7219.40 317
7220.21 301
7221.01 322
7221.81 384
7222.61 364
7223.41 334
7224.22 381
7225.02 399
7225.82 317
7226.62 295
7227.43 353
7228.23 356
7229.03 338
7229.83 335
7230.63 340
7231.44 370
7232.24 419
7233.04 408
7233.84 383
7234.65 361
7235.45 355
7236.25 401
7237.06 361
7237.86 412
7238.66 368
7239.46 365
7240.27 345
7241.07 402
7241.87 316
7242.68 325
7243.48 399
7244.28 371
7245.09 364
7245.89 394
7246.69 349
7247.50 331
7248.30 373
7249.10 364
7249.91 373
7250.71 418
7251.51 399
7252.32 375
7253.12 358
7253.92 337
7254.73 379
7255.53 380
7256.34 361
7257.14 358
7257.94 371
7258.75 357
7259.55 372
7260.36 358
7261.16 353
7261.96 410
7262.77 390
7263.57 363
7264.38 416
7265.18 393
7265.99 371
7266.79 376
7267.59 394
7268.40 410
7269.20 377
7270.01 375
7270.81 301
7271.62 262
7272.42 294
7273.23 337
7274.03 370
7274.84 397
7275.64 376
7276.45 354
7277.25 380
7278.06 373
7278.86 382
7279.67 380
7280.47 400
7281.28 389
7282.08 369
7282.89 390
7283.69 392
7284.50 386
7285.30 401
7286.11 399
7286.92 404
7287.72 426
7288.53 395
7289.33 439
7290.14 454
7290.94 481
7291.75 462
7292.56 426
7293.36 387
7294.17 402
7294.97 380
7295.78 382
7296.59 398
7297.39 457
7298.20 335
7299.00 338
7299.81 415
7300.62 434
7301.42 332
7302.23 290
7303.04 385
7303.84 409
7304.65 383
7305.46 388
7306.26 392
7307.07 393
7307.88 409
7308.68 429
7309.49 363
7310.30 338
7311.10 393
7311.91 398
7312.72 393
7313.52 403
7314.33 382
7315.14 424
7315.95 425
7316.75 483
7317.56 456
7318.37 384
7319.18 400
7319.98 400
7320.79 464
7321.60 513
7322.40 500
7323.21 525
7324.02 471
7324.83 535
7325.64 504
7326.44 517
7327.25 494
7328.06 465
7328.87 491
7329.67 528
7330.48 406
7331.29 415
7332.10 448
7332.91 423
7333.71 369
7334.52 349
7335.33 407
7336.14 430
7336.95 452
7337.76 476
7338.56 461
7339.37 495
7340.18 473
7340.99 484
7341.80 455
7342.61 433
7343.42 424
7344.22 441
7345.03 422
7345.84 391
7346.65 427
7347.46 379
7348.27 388
7349.08 387
7349.89 402
7350.70 396
7351.51 369
7352.31 368
7353.12 412
7353.93 368
7354.74 427
7355.55 359
7356.36 404
7357.17 353
7357.98 392
7358.79 347
7359.60 362
7360.41 358
7361.22 348
7362.03 382
7362.84 369
7363.65 407
7364.46 382
7365.27 356
7366.08 362
7366.89 340
7367.70 340
7368.51 304
7369.32 341
7370.13 331
7370.94 358
7371.75 363
7372.56 328
7373.37 359
7374.18 330
7374.99 349
7375.80 371
7376.61 401
7377.42 356
7378.23 355
7379.04 353
7379.85 380
7380.66 326
7381.48 342
7382.29 356
7383.10 405
7383.91 381
7384.72 398
7385.53 401
7386.34 346
7387.15 382
7387.96 412
7388.77 388
7389.59 370
7390.40 358
7391.21 356
7392.02 403
7392.83 348
7393.64 355
7394.45 329
7395.27 368
7396.08 414
7396.89 373
7397.70 364
7398.51 364
7399.32 374
7400.14 367
7400.95 410
7401.76 351
7402.57 381
7403.38 346
7404.20 366
7405.01 362
7405.82 323
7406.63 376
7407.44 391
7408.26 355
7409.07 339
7409.88 326
7410.69 314
7411.51 345
7412.32 315
7413.13 393
7413.94 377
7414.76 358
7415.57 347
7416.38 363
7417.19 306
7418.01 333
7418.82 333
7419.63 351
7420.45 327
7421.26 316
7422.07 333
7422.88 355
7423.70 353
7424.51 351
7425.32 359
7426.14 320
7426.95 341
7427.76 317
7428.58 349
7429.39 280
7430.20 281
7431.02 290
7431.83 358
7432.64 341
7433.46 316
7434.27 365
7435.09 291
7435.90 284
7436.71 283
7437.53 306
7438.34 346
7439.16 409
7439.97 344
7440.78 360
7441.60 339
7442.41 348
7443.23 353
7444.04 310
7444.85 302
7445.67 308
7446.48 344
7447.30 343
7448.11 316
7448.93 306
7449.74 358
7450.56 347
7451.37 374
7452.18 363
7453.00 316
7453.81 295
7454.63 300
7455.44 332
7456.26 358
7457.07 367
7457.89 335
7458.70 305
7459.52 365
7460.33 364
7461.15 295
7461.96 345
7462.78 356
7463.59 377
7464.41 356
7465.23 302
7466.04 340
7466.86 380
7467.67 333
7468.49 300
7469.30 316
7470.12 279
7470.93 334
7471.75 335
7472.57 349
7473.38 355
7474.20 364
7475.01 331
7475.83 351
7476.65 383
7477.46 344
7478.28 318
7479.09 336
7479.91 330
7480.73 352
7481.54 368
7482.36 350
7483.18 368
7483.99 370
7484.81 364
7485.62 338
7486.44 344
7487.26 316
7488.07 308
7488.89 342
7489.71 350
7490.52 289
7491.34 372
7492.16 392
7492.98 335
7493.79 280
7494.61 302
7495.43 346
7496.24 305
7497.06 267
7497.88 288
7498.70 304
7499.51 321
7500.33 354
7501.15 364
7501.96 314
7502.78 307
7503.60 329
7504.42 338
7505.23 308
7506.05 278
7506.87 308
7507.69 334
7508.51 341
7509.32 338
7510.14 320
7510.96 286
7511.78 288
7512.59 288
7513.41 308
7514.23 300
7515.05 316
7515.87 352
7516.69 318
7517.50 317
7518.32 361
7519.14 321
7519.96 342
7520.78 324
7521.60 312
7522.41 304
7523.23 301
7524.05 305
7524.87 298
7525.69 345
7526.51 268
7527.33 296
7528.14 294
7528.96 303
7529.78 269
7530.60 266
7531.42 299
7532.24 277
7533.06 310
7533.88 300
7534.70 304
7535.52 301
7536.34 361
7537.16 375
7537.97 290
7538.79 302
7539.61 301
7540.43 345
7541.25 287
7542.07 292
7542.89 292
7543.71 333
7544.53 330
7545.35 310
7546.17 335
7546.99 340
7547.81 336
7548.63 331
7549.45 325
7550.27 291
7551.09 276
7551.91 312
7552.73 289
7553.55 319
7554.37 322
7555.19 348
7556.01 316
7556.83 361
7557.65 310
7558.47 312
7559.29 328
7560.11 310
7560.93 327
7561.76 344
7562.58 389
7563.40 335
7564.22 274
7565.04 305
7565.86 319
7566.68 286
7567.50 297
7568.32 325
7569.14 326
7569.96 316
7570.79 319
7571.61 321
7572.43 314
7573.25 299
7574.07 284
7574.89 276
7575.71 270
7576.54 268
7577.36 292
7578.18 274
7579.00 299
7579.82 312
7580.64 282
7581.46 349
7582.29 363
7583.11 288
7583.93 258
7584.75 272
7585.57 324
7586.40 359
7587.22 302
7588.04 287
7588.86 323
7589.68 301
7590.51 332
7591.33 304
7592.15 298
7592.97 293
7593.80 264
7594.62 243
7595.44 358
7596.26 345
7597.09 322
7597.91 298
7598.73 263
7599.55 309
7600.38 296
7601.20 316
7602.02 295
7602.85 303
7603.67 357
7604.49 322
7605.31 338
7606.14 334
7606.96 342
7607.78 339
7608.61 288
7609.43 309
7610.25 298
7611.08 306
7611.90 343
7612.72 332
7613.55 345
7614.37 346
7615.19 326
7616.02 314
7616.84 310
7617.67 325
7618.49 343
7619.31 339
7620.14 357
7620.96 323
7621.78 300
7622.61 353
7623.43 349
7624.26 379
7625.08 340
7625.91 311
7626.73 308
7627.55 358
7628.38 348
7629.20 316
7630.03 390
7630.85 387
7631.68 356
7632.50 334
7633.32 315
7634.15 304
7634.97 357
7635.80 364
7636.62 387
7637.45 325
7638.27 305
7639.10 309
7639.92 358
7640.75 293
7641.57 352
7642.40 334
7643.22 326
7644.05 292
7644.87 278
7645.70 288
7646.52 345
7647.35 310
7648.17 291
7649.00 278
7649.82 278
7650.65 308
7651.48 365
7652.30 309
7653.13 299
7653.95 316
7654.78 348
7655.60 325
7656.43 294
7657.26 320
7658.08 336
7658.91 306
7659.73 317
7660.56 316
7661.39 295
7662.21 304
7663.04 297
7663.86 316
7664.69 306
7665.52 311
7666.34 298
7667.17 310
7668.00 285
7668.82 322
7669.65 301
7670.48 296
7671.30 313
7672.13 347
7672.96 326
7673.78 305
7674.61 292
7675.44 374
7676.26 396
7677.09 321
7677.92 285
7678.74 281
7679.57 299
7680.40 283
7681.22 298
7682.05 300
7682.88 300
7683.71 280
7684.53 304
7685.36 308
7686.19 302
7687.02 324
7687.84 284
7688.67 342
7689.50 307
7690.33 266
7691.15 316
7691.98 328
7692.81 334
7693.64 289
7694.47 273
7695.29 294
7696.12 316
7696.95 317
7697.78 296
7698.61 259
7699.43 309
7700.26 274
7701.09 324
7701.92 354
7702.75 336
7703.57 328
7704.40 310
7705.23 306
7706.06 373
7706.89 346
7707.72 339
7708.55 339
7709.37 356
7710.20 320
7711.03 282
7711.86 298
7712.69 302
7713.52 344
7714.35 308
7715.18 315
7716.01 331
7716.83 272
7717.66 301
7718.49 283
7719.32 284
7720.15 328
7720.98 315
7721.81 305
7722.64 323
7723.47 309
7724.30 294
7725.13 287
7725.96 284
7726.79 327
7727.62 280
7728.45 315
7729.28 315
7730.11 346
7730.94 340
7731.77 305
7732.60 290
7733.42 287
7734.25 302
7735.09 281
7735.92 315
7736.75 305
7737.58 322
7738.41 277
7739.24 312
7740.07 337
7740.90 361
7741.73 311
7742.56 313
7743.39 284
7744.22 317
7745.05 348
7745.88 353
7746.71 333
7747.54 306
7748.37 308
7749.20 346
7750.03 380
7750.86 350
7751.70 337
7752.53 351
7753.36 381
7754.19 391
7755.02 378
7755.85 383
7756.68 364
7757.51 335
7758.34 337
7759.18 343
7760.01 332
7760.84 351
7761.67 343
7762.50 328
7763.33 342
7764.16 381
7765.00 360
7765.83 357
7766.66 366
7767.49 372
7768.32 375
7769.16 337
7769.99 393
7770.82 418
7771.65 334
7772.48 325
7773.32 327
7774.15 333
7774.98 341
7775.81 360
7776.64 401
7777.48 406
7778.31 477
7779.14 478
7779.97 474
7780.81 428
7781.64 467
7782.47 377
7783.30 381
7784.14 379
7784.97 374
7785.80 330
7786.64 357
7787.47 335
7788.30 297
7789.13 294
7789.97 354
7790.80 367
7791.63 368
7792.47 400
7793.30 353
7794.13 362
7794.97 374
7795.80 400
7796.63 385
7797.47 414
7798.30 392
7799.13 378
7799.97 373
7800.80 341
7801.63 316
7802.47 272
7803.30 335
7804.13 374
7804.97 335
7805.80 310
7806.64 336
7807.47 352
7808.30 357
7809.14 339
7809.97 334
7810.81 324
7811.64 340
7812.47 325
7813.31 333
7814.14 349
7814.98 296
7815.81 314
7816.65 342
7817.48 324
7818.32 319
7819.15 367
7819.98 320
7820.82 305
7821.65 326
7822.49 353
7823.32 332
7824.16 356
7824.99 347
7825.83 332
7826.66 372
7827.50 328
7828.33 329
7829.17 338
7830.00 371
7830.84 358
7831.67 326
7832.51 374
7833.34 378
7834.18 329
7835.02 312
7835.85 344
7836.69 369
7837.52 342
7838.36 343
7839.19 346
7840.03 290
7840.86 331
7841.70 340
7842.54 287
7843.37 296
7844.21 344
7845.04 399
7845.88 338
7846.72 296
7847.55 356
7848.39 328
7849.22 323
7850.06 309
7850.90 352
7851.73 319
7852.57 309
7853.41 313
7854.24 316
7855.08 304
7855.92 307
7856.75 294
7857.59 336
7858.43 335
7859.26 311
7860.10 316
7860.94 357
7861.77 331
7862.61 340
7863.45 368
7864.28 315
7865.12 295
7865.96 341
7866.79 353
7867.63 352
7868.47 370
7869.31 328
7870.14 345
7870.98 321
7871.82 357
7872.66 355
7873.49 335
7874.33 291
7875.17 334
7876.01 357
7876.84 364
7877.68 344
7878.52 316
7879.36 404
7880.19 361
7881.03 371
7881.87 390
7882.71 357
7883.55 320
7884.38 334
7885.22 343
7886.06 327
7886.90 367
7887.74 341
7888.57 387
7889.41 408
7890.25 385
7891.09 341
7891.93 358
7892.77 356
7893.61 420
7894.44 382
7895.28 341
7896.12 371
7896.96 343
7897.80 355
7898.64 370
7899.48 384
7900.32 361
7901.15 365
7901.99 373
7902.83 342
7903.67 341
7904.51 371
7905.35 308
7906.19 342
7907.03 326
7907.87 352
7908.71 319
7909.55 324
7910.39 340
7911.22 359
7912.06 312
7912.90 335
7913.74 286
7914.58 342
7915.42 355
7916.26 335
7917.10 328
7917.94 372
7918.78 365
7919.62 358
7920.46 349
7921.30 329
7922.14 374
7922.98 402
7923.82 351
7924.66 350
7925.50 335
7926.34 350
7927.18 337
7928.02 320
7928.86 330
7929.70 266
7930.55 265
7931.39 272
7932.23 282
7933.07 309
7933.91 259
7934.75 259
7935.59 320
7936.43 344
7937.27 349
7938.11 329
7938.95 326
7939.79 286
7940.63 344
7941.48 333
7942.32 302
7943.16 296
7944.00 290
7944.84 312
7945.68 274
7946.52 314
7947.36 284
7948.21 284
7949.05 312
7949.89 306
7950.73 309
7951.57 296
7952.41 294
7953.26 261
7954.10 288
7954.94 291
7955.78 321
7956.62 333
7957.47 319
7958.31 304
7959.15 286
7959.99 334
7960.83 330
7961.68 283
7962.52 302
7963.36 289
7964.20 284
7965.04 298
7965.89 322
7966.73 318
7967.57 323
7968.41 335
7969.26 345
7970.10 281
7970.94 341
7971.78 350
7972.63 291
7973.47 326
7974.31 353
7975.16 341
7976.00 314
7976.84 342
7977.68 295
7978.53 282
7979.37 312
7980.21 310
7981.06 338
7981.90 305
7982.74 296
7983.59 329
7984.43 346
7985.27 353
7986.12 342
7986.96 302
7987.80 306
7988.65 315
7989.49 300
7990.34 271
7991.18 274
7992.02 262
7992.87 293
7993.71 309
7994.55 235
7995.40 270
7996.24 323
7997.09 288
7997.93 275
7998.77 310
7999.62 320
8000.46 282
8001.31 267
8002.15 264
8003.00 333
8003.84 316
8004.68 299
8005.53 277
8006.37 279
8007.22 263
8008.06 266
8008.91 304
8009.75 289
8010.60 295
8011.44 261
8012.29 271
8013.13 297
8013.98 294
8014.82 296
8015.67 255
8016.51 292
8017.36 265
8018.20 294
8019.05 275
8019.89 312
8020.74 284
8021.58 260
8022.43 321
8023.27 289
8024.12 267
8024.96 267
8025.81 247
8026.66 268
8027.50 279
8028.35 258
8029.19 268
8030.04 274
8030.88 234
8031.73 240
8032.58 265
8033.42 291
8034.27 302
8035.11 333
8035.96 273
8036.81 261
8037.65 251
8038.50 232
8039.35 245
8040.19 270
8041.04 249
8041.88 313
8042.73 246
8043.58 243
8044.42 273
8045.27 267
8046.12 271
8046.96 236
8047.81 299
8048.66 238
8049.50 268
8050.35 287
8051.20 295
8052.04 258
8052.89 288
8053.74 280
8054.59 216
8055.43 284
8056.28 263
8057.13 273
8057.97 248
8058.82 216
8059.67 280
8060.52 271
8061.36 237
8062.21 238
8063.06 232
8063.91 289
8064.75 288
8065.60 271
8066.45 257
8067.30 274
8068.15 279
8068.99 266
8069.84 265
8070.69 230
8071.54 237
8072.38 244
8073.23 268
8074.08 216
8074.93 235
8075.78 232
8076.63 242
8077.47 267
8078.32 224
8079.17 230
8080.02 248
8080.87 227
8081.72 208
8082.56 205
8083.41 210
8084.26 220
8085.11 240
8085.96 314
8086.81 247
8087.66 253
8088.51 246
8089.35 274
8090.20 260
8091.05 256
8091.90 225
8092.75 239
8093.60 238
8094.45 272
8095.30 219
8096.15 222
8097.00 250
8097.85 214
8098.70 255
8099.55 261
8100.39 271
8101.24 232
8102.09 230
8102.94 245
8103.79 216
8104.64 213
8105.49 240
8106.34 221
8107.19 244
8108.04 205
8108.89 225
8109.74 212
8110.59 234
8111.44 220
8112.29 234
8113.14 245
8113.99 249
8114.84 229
8115.69 216
8116.54 205
8117.39 233
8118.24 214
8119.09 229
8119.95 249
8120.80 231
8121.65 217
8122.50 217
8123.35 229
8124.20 214
8125.05 231
8125.90 242
8126.75 250
8127.60 226
8128.45 262
8129.30 272
8130.15 250
8131.01 292
8131.86 260
8132.71 259
8133.56 250
8134.41 241
8135.26 234
8136.11 274
8136.96 292
8137.82 268
8138.67 235
8139.52 205
8140.37 254
8141.22 269
8142.07 261
8142.93 266
8143.78 238
8144.63 259
8145.48 232
8146.33 226
8147.19 209
8148.04 196
8148.89 255
8149.74 257
8150.59 296
8151.45 240
8152.30 248
8153.15 271
8154.00 247
8154.85 242
8155.71 261
8156.56 268
8157.41 262
8158.26 227
8159.12 259
8159.97 282
8160.82 257
8161.68 284
8162.53 254
8163.38 240
8164.23 186
8165.09 209
8165.94 253
8166.79 260
8167.65 256
8168.50 252
8169.35 223
8170.20 245
8171.06 281
8171.91 222
8172.76 230
8173.62 231
8174.47 275
8175.32 223
8176.18 229
8177.03 250
8177.89 217
8178.74 224
8179.59 233
8180.45 226
8181.30 275
8182.15 289
8183.01 217
8183.86 204
8184.72 217
8185.57 203
8186.42 270
8187.28 238
8188.13 216
8188.99 230
8189.84 254
8190.69 272
8191.55 267
8192.40 218
8193.26 247
8194.11 248
8194.97 212
8195.82 190
8196.68 208
8197.53 207
8198.38 202
8199.24 210
8200.09 255
8200.95 275
8201.80 234
8202.66 262
8203.51 269
8204.37 247
8205.22 225
8206.08 213
8206.93 212
8207.79 212
8208.64 256
8209.50 271
8210.35 268
8211.21 241
8212.06 244
8212.92 240
8213.78 238
8214.63 195
8215.49 183
8216.34 200
8217.20 229
8218.05 235
8218.91 195
8219.76 223
8220.62 252
8221.48 241
8222.33 235
8223.19 254
8224.04 287
8224.90 322
8225.76 299
8226.61 263
8227.47 206
8228.32 220
8229.18 228
8230.04 269
8230.89 255
8231.75 206
8232.61 231
8233.46 253
8234.32 245
8235.18 207
8236.03 164
8236.89 218
8237.75 245
8238.60 245
8239.46 218
8240.32 221
8241.17 271
8242.03 242
8242.89 232
8243.74 214
8244.60 216
8245.46 216
8246.31 196
8247.17 180
8248.03 174
8248.89 186
8249.74 196
8250.60 184
8251.46 236
8252.32 288
8253.17 222
8254.03 187
8254.89 253
8255.75 251
8256.60 242
8257.46 229
8258.32 216
8259.18 234
8260.04 234
8260.89 188
8261.75 199
8262.61 219
8263.47 231
8264.33 230
8265.18 178
8266.04 176
8266.90 220
8267.76 247
8268.62 224
8269.47 231
8270.33 220
8271.19 197
8272.05 203
8272.91 255
8273.77 204
8274.63 225
8275.48 244
8276.34 174
8277.20 217
8278.06 233
8278.92 201
8279.78 202
8280.64 223
8281.50 216
8282.36 196
8283.21 209
8284.07 247
8284.93 212
8285.79 213
8286.65 251
8287.51 226
8288.37 220
8289.23 211
8290.09 195
8290.95 201
8291.81 227
8292.67 184
8293.53 206
8294.39 206
8295.25 181
8296.11 198
8296.97 171
8297.82 232
8298.68 231
8299.54 202
8300.40 210
8301.26 227
8302.12 239
8302.98 226
8303.84 235
8304.71 209
8305.57 204
8306.43 201
8307.29 235
8308.15 221
8309.01 222
8309.87 214
8310.73 215
8311.59 206
8312.45 204
8313.31 257
8314.17 259
8315.03 216
8315.89 199
8316.75 204
8317.61 240
8318.47 239
8319.33 248
8320.20 211
8321.06 203
8321.92 230
8322.78 240
8323.64 274
8324.50 204
8325.36 220
8326.22 207
8327.09 223
8327.95 176
8328.81 188
8329.67 220
8330.53 235
8331.39 236
8332.25 176
8333.12 181
8333.98 184
8334.84 207
8335.70 216
8336.56 190
8337.42 211
8338.29 244
8339.15 264
8340.01 241
8340.87 205
8341.73 185
8342.60 218
8343.46 191
8344.32 234
8345.18 215
8346.05 210
8346.91 254
8347.77 230
8348.63 236
8349.50 206
8350.36 227
8351.22 221
8352.08 216
8352.95 213
8353.81 237
8354.67 228
8355.53 205
8356.40 246
8357.26 205
8358.12 224
8358.99 236
8359.85 256
8360.71 244
8361.58 198
8362.44 185
8363.30 180
8364.17 200
8365.03 210
8365.89 199
8366.76 212
8367.62 193
8368.48 187
8369.35 210
8370.21 179
8371.07 176
8371.94 223
8372.80 223
8373.66 188
8374.53 194
8375.39 222
8376.26 238
8377.12 249
8377.98 219
8378.85 199
8379.71 246
8380.58 201
8381.44 226
8382.30 210
8383.17 207
8384.03 241
8384.90 188
8385.76 187
8386.63 199
8387.49 225
8388.35 206
8389.22 230
8390.08 200
8390.95 189
8391.81 226
8392.68 215
8393.54 228
8394.41 192
8395.27 183
8396.14 225
8397.00 238
8397.87 208
8398.73 222
8399.60 210
8400.46 203
8401.33 225
8402.19 205
8403.06 206
8403.92 194
8404.79 198
8405.65 279
8406.52 228
8407.39 201
8408.25 188
8409.12 221
8409.98 229
8410.85 216
8411.71 217
8412.58 243
8413.44 194
8414.31 221
8415.18 260
8416.04 214
8416.91 236
8417.77 206
8418.64 217
8419.51 175
8420.37 231
8421.24 225
8422.11 176
8422.97 180
8423.84 199
8424.70 215
8425.57 230
8426.44 249
8427.30 220
8428.17 214
8429.04 231
8429.90 237
8430.77 216
8431.64 222
8432.50 204
8433.37 219
8434.24 205
8435.10 244
8435.97 278
8436.84 198
8437.71 237
8438.57 235
8439.44 236
8440.31 227
8441.17 224
8442.04 218
8442.91 238
8443.78 230
8444.64 252
8445.51 222
8446.38 226
8447.25 262
8448.11 263
8448.98 234
8449.85 188
8450.72 209
8451.58 238
8452.45 271
8453.32 236
8454.19 248
8455.06 237
8455.92 232
8456.79 210
8457.66 257
8458.53 255
8459.40 295
8460.27 273
8461.13 266
8462.00 228
8462.87 267
8463.74 255
8464.61 202
8465.48 200
8466.34 226
8467.21 237
8468.08 235
8468.95 217
8469.82 165
8470.69 201
8471.56 216
8472.42 193
8473.29 212
8474.16 230
8475.03 227
8475.90 232
8476.77 211
8477.64 210
8478.51 193
8479.38 195
8480.25 237
8481.12 225
8481.99 191
8482.85 197
8483.72 229
8484.59 221
8485.46 198
8486.33 203
8487.20 219
8488.07 263
8488.94 222
8489.81 260
8490.68 235
8491.55 191
8492.42 230
8493.29 205
8494.16 236
8495.03 165
8495.90 203
8496.77 189
8497.64 216
8498.51 201
8499.38 236
8500.25 235
8501.12 185
8501.99 201
8502.86 215
8503.73 198
8504.60 192
8505.47 216
8506.34 231
8507.22 184
8508.09 213
8508.96 210
8509.83 230
8510.70 174
8511.57 216
8512.44 214
8513.31 210
8514.18 191
8515.05 212
8515.92 251
8516.80 215
8517.67 183
8518.54 191
8519.41 188
8520.28 217
8521.15 253
8522.02 227
8522.89 175
8523.77 174
8524.64 223
8525.51 222
8526.38 187
8527.25 214
8528.12 191
8529.00 206
8529.87 214
8530.74 206
8531.61 223
8532.48 233
8533.36 220
8534.23 252
8535.10 185
8535.97 193
8536.84 235
8537.72 236
8538.59 213
8539.46 191
8540.33 184
8541.21 183
8542.08 193
8542.95 261
8543.82 204
8544.70 202
8545.57 225
8546.44 216
8547.31 213
8548.19 229
8549.06 179
8549.93 194
8550.80 213
8551.68 204
8552.55 247
8553.42 224
8554.30 226
8555.17 251
8556.04 228
8556.92 245
8557.79 232
8558.66 225
8559.54 239
8560.41 246
8561.28 244
8562.16 215
8563.03 224
8563.90 263
8564.78 226
8565.65 207
8566.52 211
8567.40 203
8568.27 210
8569.15 203
8570.02 196
8570.89 186
8571.77 201
8572.64 193
8573.51 219
8574.39 181
8575.26 202
8576.14 224
8577.01 220
8577.89 186
8578.76 176
8579.63 162
8580.51 207
8581.38 194
8582.26 181
8583.13 217
8584.01 199
8584.88 218
8585.76 227
8586.63 205
8587.51 243
8588.38 263
8589.26 220
8590.13 197
8591.00 194
8591.88 166
8592.75 187
8593.63 182
8594.51 219
8595.38 224
8596.26 171
8597.13 204
8598.01 182
8598.88 236
8599.76 228
8600.63 204
8601.51 215
8602.38 230
8603.26 224
8604.13 206
8605.01 229
8605.89 158
8606.76 190
8607.64 212
8608.51 201
8609.39 188
8610.26 231
8611.14 241
8612.02 230
8612.89 214
8613.77 223
8614.65 185
8615.52 185
8616.40 175
8617.27 193
8618.15 216
8619.03 190
8619.90 173
8620.78 166
8621.66 180
8622.53 194
8623.41 181
8624.29 225
8625.16 215
8626.04 238
8626.92 170
8627.79 174
8628.67 198
8629.55 184
8630.42 213
8631.30 202
8632.18 201
8633.05 173
8633.93 179
8634.81 198
8635.69 171
8636.56 197
8637.44 189
8638.32 206
8639.20 231
8640.07 188
8640.95 183
8641.83 249
8642.71 225
8643.58 184
8644.46 189
8645.34 228
8646.22 222
8647.09 254
8647.97 183
8648.85 184
8649.73 214
8650.61 221
8651.48 226
8652.36 198
8653.24 240
8654.12 241
8655.00 231
8655.87 252
8656.75 205
8657.63 233
8658.51 210
8659.39 206
8660.27 246
8661.14 218
8662.02 224
8662.90 200
8663.78 249
8664.66 211
8665.54 202
8666.42 185
8667.30 203
8668.17 218
8669.05 219
8669.93 200
8670.81 217
8671.69 192
8672.57 195
8673.45 234
8674.33 210
8675.21 229
8676.09 220
8676.97 232
8677.84 198
8678.72 219
8679.60 240
8680.48 268
8681.36 230
8682.24 211
8683.12 262
8684.00 203
8684.88 210
8685.76 245
8686.64 238
8687.52 253
8688.40 230
8689.28 246
8690.16 193
8691.04 230
8691.92 260
8692.80 260
8693.68 293
8694.56 294
8695.44 328
8696.32 337
8697.20 327
8698.08 302
8698.96 263
8699.84 212
8700.72 204
8701.60 234
8702.48 254
8703.37 224
8704.25 219
8705.13 219
8706.01 238
8706.89 186
8707.77 210
8708.65 222
8709.53 190
8710.41 221
8711.29 234
8712.17 222
8713.06 223
8713.94 199
8714.82 230
8715.70 202
8716.58 185
8717.46 195
8718.34 201
8719.22 189
8720.11 164
8720.99 190
8721.87 224
8722.75 207
8723.63 210
8724.51 197
8725.40 192
8726.28 193
8727.16 201
8728.04 203
8728.92 170
8729.81 197
8730.69 200
8731.57 196
8732.45 222
8733.33 170
8734.22 188
8735.10 205
8735.98 209
8736.86 233
8737.75 204
8738.63 204
8739.51 214
8740.39 198
8741.28 206
8742.16 195
8743.04 177
8743.92 194
8744.81 218
8745.69 196
8746.57 201
8747.46 219
8748.34 229
8749.22 219
8750.10 225
8750.99 215
8751.87 186
8752.75 205
8753.64 204
8754.52 210
8755.40 190
8756.29 202
8757.17 206
8758.05 204
8758.94 227
8759.82 179
8760.70 231
8761.59 222
8762.47 186
8763.35 212
8764.24 218
8765.12 217
8766.01 204
8766.89 199
8767.77 221
8768.66 207
8769.54 225
8770.43 237
8771.31 204
8772.19 204
8773.08 182
8773.96 188
8774.85 201
8775.73 181
8776.62 218
8777.50 247
8778.38 207
8779.27 232
8780.15 208
8781.04 216
8781.92 221
8782.81 217
8783.69 255
8784.58 269
8785.46 253
8786.35 182
8787.23 216
8788.12 195
8789.00 186
8789.89 258
8790.77 196
8791.66 172
8792.54 204
8793.43 218
8794.31 202
8795.20 219
8796.08 212
8796.97 204
8797.85 211
8798.74 186
8799.62 209
8800.51 212
8801.40 218
8802.28 204
8803.17 217
8804.05 193
8804.94 186
8805.82 202
8806.71 184
8807.60 188
8808.48 193
8809.37 192
8810.25 189
8811.14 217
8812.03 239
8812.91 167
8813.80 174
8814.69 196
8815.57 176
8816.46 177
8817.34 184
8818.23 180
8819.12 180
8820.00 220
8820.89 199
8821.78 206
8822.66 201
8823.55 180
8824.44 221
8825.32 209
8826.21 213
8827.10 205
8827.99 208
8828.87 196
8829.76 243
8830.65 200
8831.53 193
8832.42 152
8833.31 169
8834.20 181
8835.08 194
8835.97 194
8836.86 199
8837.74 192
8838.63 233
8839.52 201
8840.41 179
8841.30 210
8842.18 187
8843.07 177
8843.96 184
8844.85 183
8845.73 149
8846.62 162
8847.51 231
8848.40 224
8849.29 191
8850.17 205
8851.06 175
8851.95 210
8852.84 173
8853.73 179
8854.61 168
8855.50 150
8856.39 148
8857.28 143
8858.17 145
8859.06 177
8859.95 197
8860.83 195
8861.72 169
8862.61 171
8863.50 166
8864.39 177
8865.28 182
8866.17 191
8867.06 151
8867.94 143
8868.83 174
8869.72 181
8870.61 163
8871.50 167
8872.39 189
8873.28 176
8874.17 182
8875.06 194
8875.95 182
8876.84 196
8877.73 177
8878.62 141
8879.51 149
8880.40 172
8881.28 199
8882.17 170
8883.06 184
8883.95 166
8884.84 169
8885.73 154
8886.62 141
8887.51 146
8888.40 179
8889.29 134
8890.18 163
8891.07 171
8891.96 137
8892.85 162
8893.74 174
8894.63 153
8895.53 181
8896.42 180
8897.31 167
8898.20 145
8899.09 168
8899.98 189
8900.87 149
8901.76 188
8902.65 190
8903.54 208
8904.43 196
8905.32 175
8906.21 169
8907.10 160
8907.99 149
8908.89 177
8909.78 160
8910.67 184
8911.56 150
8912.45 179
8913.34 170
8914.23 170
8915.12 159
8916.02 148
8916.91 152
8917.80 146
8918.69 189
8919.58 163
8920.47 168
8921.36 144
8922.26 172
8923.15 149
8924.04 185
8924.93 174
8925.82 157
8926.72 187
8927.61 180
8928.50 193
8929.39 146
8930.28 157
8931.18 140
8932.07 143
8932.96 132
8933.85 154
8934.75 154
8935.64 173
8936.53 188
8937.42 188
8938.31 149
8939.21 156
8940.10 144
8940.99 135
8941.89 175
8942.78 179
8943.67 146
8944.56 169
8945.46 171
8946.35 150
8947.24 182
8948.14 118
8949.03 140
8949.92 187
8950.81 193
8951.71 172
8952.60 189
8953.49 182
8954.39 180
8955.28 146
8956.17 159
8957.07 166
8957.96 160
8958.85 173
8959.75 165
8960.64 176
8961.54 180
8962.43 170
8963.32 146
8964.22 166
8965.11 144
8966.00 150
8966.90 134
8967.79 148
8968.69 175
8969.58 139
8970.47 137
8971.37 128
8972.26 165
8973.16 185
8974.05 167
8974.95 145
8975.84 146
8976.73 178
8977.63 173
8978.52 144
8979.42 160
8980.31 156
8981.21 153
8982.10 159
8983.00 170
8983.89 160
8984.79 155
8985.68 156
8986.58 159
8987.47 158
8988.37 158
8989.26 173
8990.16 141
8991.05 139
8991.95 145
8992.84 158
8993.74 175
8994.63 164
8995.53 163
8996.42 164
8997.32 164
8998.21 164
8999.11 151
9000.01 127
9000.90 142
9001.80 118
9002.69 154
9003.59 135
9004.48 130
9005.38 151
9006.28 167
9007.17 151
9008.07 145
9008.96 176
9009.86 187
9010.76 186
9011.65 202
9012.55 150
9013.45 138
9014.34 168
9015.24 163
9016.13 154
9017.03 130
9017.93 161
9018.82 134
9019.72 177
9020.62 189
9021.51 160
9022.41 163
9023.31 155
9024.20 147
9025.10 138
9026.00 166
9026.89 158
9027.79 105
9028.69 135
9029.59 129
9030.48 140
9031.38 127
9032.28 154
9033.17 152
9034.07 152
9034.97 158
9035.87 171
9036.76 203
9037.66 136
9038.56 170
9039.46 139
9040.35 163
9041.25 178
9042.15 176
9043.05 124
9043.94 154
9044.84 165
9045.74 155
9046.64 150
9047.54 134
9048.43 127
9049.33 125
9050.23 127
9051.13 152
9052.03 162
9052.92 193
9053.82 192
9054.72 162
9055.62 158
9056.52 148
9057.42 157
9058.32 164
9059.21 159
9060.11 142
9061.01 152
9061.91 160
9062.81 169
9063.71 155
9064.61 163
9065.50 144
9066.40 128
9067.30 149
9068.20 133
9069.10 172
9070.00 166
9070.90 152
9071.80 166
9072.70 131
9073.60 145
9074.50 160
9075.40 173
9076.29 142
9077.19 140
9078.09 142
9078.99 179
9079.89 170
9080.79 169
9081.69 158
9082.59 149
9083.49 174
9084.39 168
9085.29 174
9086.19 163
9087.09 155
9087.99 155
9088.89 150
9089.79 172
9090.69 221
9091.59 207
9092.49 146
9093.39 151
9094.29 190
9095.19 139
9096.09 172
9096.99 174
9097.89 161
9098.79 136
9099.69 138
9100.60 175
9101.50 149
9102.40 165
9103.30 194
9104.20 180
9105.10 138
9106.00 157
9106.90 138
9107.80 132
9108.70 150
9109.60 172
9110.50 145
9111.41 146
9112.31 154
9113.21 139
9114.11 153
9115.01 182
9115.91 155
9116.81 152
9117.72 159
9118.62 136
9119.52 158
9120.42 129
9121.32 141
9122.22 156
9123.12 210
9124.03 169
9124.93 150
9125.83 141
9126.73 161
9127.63 154
9128.54 136
9129.44 128
9130.34 161
9131.24 153
9132.14 129
9133.05 153
9133.95 132
9134.85 161
9135.75 160
9136.66 158
9137.56 131
9138.46 128
9139.36 160
9140.27 140
9141.17 145
9142.07 141
9142.97 130
9143.88 165
9144.78 159
9145.68 121
9146.59 135
9147.49 149
9148.39 196
9149.29 155
9150.20 167
9151.10 159
9152.00 143
9152.91 149
9153.81 158
9154.71 146
9155.62 128
9156.52 132
9157.42 159
9158.33 171
9159.23 157
9160.13 159
9161.04 142
9161.94 145
9162.84 148
9163.75 152
9164.65 142
9165.56 151
9166.46 160
9167.36 160
9168.27 135
9169.17 154
9170.08 123
9170.98 138
9171.88 160
9172.79 132
9173.69 132
9174.60 136
9175.50 140
9176.41 134
9177.31 138
9178.21 145
9179.12 147
9180.02 129
9180.93 129
9181.83 123
9182.74 125
9183.64 140
9184.55 130
9185.45 140
9186.36 144
9187.26 160
9188.17 130
9189.07 141
9189.98 125
9190.88 140
9191.79 122
9192.69 140
9193.60 162
9194.50 167
9195.41 142
9196.31 145
9197.22 128
9198.12 140
9199.03 153
9199.93 133
9200.84 129
9201.75 162
9202.65 167
9203.56 174
9204.46 182
9205.37 167
9206.27 200
9207.18 179
9208.09 194
9208.99 175
9209.90 148
9210.80 123
9211.71 159
9212.62 156
9213.52 129
9214.43 138
9215.34 150
9216.24 186
9217.15 153
9218.05 138
9218.96 137
9219.87 140
9220.77 174
9221.68 175
9222.59 136
9223.49 115
9224.40 144
9225.31 162
9226.21 139
9227.12 134
9228.03 142
9228.93 142
9229.84 130
9230.75 131
9231.66 160
9232.56 127
9233.47 150
9234.38 143
9235.28 144
9236.19 135
9237.10 165
9238.01 150
9238.91 105
9239.82 128
9240.73 129
9241.64 143
9242.54 136
9243.45 156
9244.36 130
9245.27 127
9246.18 122
9247.08 167
9247.99 134
9248.90 124
9249.81 160
9250.71 126
9251.62 147
9252.53 180
9253.44 170
9254.35 119
9255.26 138
9256.16 144
9257.07 141
9257.98 150
9258.89 138
9259.80 105
9260.71 128
9261.61 143
9262.52 170
9263.43 159
9264.34 144
9265.25 105
9266.16 132
9267.07 97
9267.98 113
9268.88 128
9269.79 118
9270.70 146
9271.61 118
9272.52 123
9273.43 118
9274.34 116
9275.25 131
9276.16 132
9277.07 148
9277.98 147
9278.89 157
9279.80 160
9280.70 123
9281.61 125
9282.52 150
9283.43 134
9284.34 128
9285.25 112
9286.16 116
9287.07 136
9287.98 152
9288.89 125
9289.80 167
9290.71 115
9291.62 143
9292.53 135
9293.44 175
9294.35 138
9295.26 144
9296.17 161
9297.08 135
9297.99 135
9298.90 167
9299.81 135
9300.73 138
9301.64 135
9302.55 127
9303.46 147
9304.37 146
9305.28 147
9306.19 135
9307.10 154
9308.01 126
9308.92 124
9309.83 139
9310.74 128
9311.65 133
9312.57 149
9313.48 149
9314.39 120
9315.30 134
9316.21 140
9317.12 136
9318.03 137
9318.94 117
9319.86 113
9320.77 162
9321.68 169
9322.59 147
9323.50 134
9324.41 151
9325.33 147
9326.24 112
9327.15 121
9328.06 150
9328.97 140
9329.88 138
9330.80 189
9331.71 140
9332.62 122
9333.53 128
9334.44 153
9335.36 113
9336.27 98
9337.18 130
9338.09 167
9339.01 138
9339.92 162
9340.83 125
9341.74 125
9342.66 147
9343.57 169
9344.48 137
9345.39 135
9346.31 127
9347.22 121
9348.13 122
9349.05 123
9349.96 161
9350.87 152
9351.78 133
9352.70 132
9353.61 131
9354.52 147
9355.44 156
9356.35 151
9357.26 149
9358.18 144
9359.09 148
9360.00 189
9360.92 157
9361.83 149
9362.74 126
9363.66 133
9364.57 142
9365.48 143
9366.40 142
9367.31 169
9368.23 148
9369.14 181
9370.05 140
9370.97 115
9371.88 156
9372.80 151
9373.71 161
9374.62 126
9375.54 127
9376.45 127
9377.37 135
9378.28 122
9379.19 119
9380.11 117
9381.02 156
9381.94 137
9382.85 112
9383.77 117
9384.68 120
9385.60 121
9386.51 116
9387.43 120
9388.34 143
9389.26 175
9390.17 175
9391.09 160
9392.00 151
9392.91 171
9393.83 169
9394.75 176
9395.66 144
9396.58 124
9397.49 133
9398.41 116
9399.32 119
9400.24 110
9401.15 115
9402.07 143
9402.98 158
9403.90 117
9404.81 146
9405.73 167
9406.65 135
9407.56 142
9408.48 149
9409.39 128
9410.31 117
9411.22 124
9412.14 135
9413.06 129
9413.97 136
9414.89 128
9415.80 144
9416.72 147
9417.64 128
9418.55 150
9419.47 171
9420.39 129
9421.30 152
9422.22 147
9423.14 160
9424.05 202
9424.97 129
9425.88 136
9426.80 127
9427.72 166
9428.64 162
9429.55 140
9430.47 124
9431.39 153
9432.30 170
9433.22 138
9434.14 165
9435.05 148
9435.97 158
9436.89 149
9437.81 161
9438.72 159
9439.64 199
9440.56 205
9441.47 184
9442.39 133
9443.31 153
9444.23 160
9445.14 152
9446.06 144
9446.98 163
9447.90 124
9448.81 139
9449.73 172
9450.65 157
9451.57 153
9452.49 130
9453.40 151
9454.32 137
9455.24 215
9456.16 176
9457.08 158
9457.99 177
9458.91 183
9459.83 154
9460.75 171
9461.67 151
9462.59 153
9463.50 172
9464.42 143
9465.34 153
9466.26 156
9467.18 162
9468.10 127
9469.02 128
9469.94 140
9470.85 162
9471.77 135
9472.69 152
9473.61 154
9474.53 168
9475.45 115
9476.37 128
9477.29 144
9478.21 109
9479.13 123
9480.04 146
9480.96 148
9481.88 114
9482.80 129
9483.72 152
9484.64 138
9485.56 91
9486.48 136
9487.40 152
9488.32 173
9489.24 152
9490.16 157
9491.08 119
9492.00 129
9492.92 158
9493.84 154
9494.76 179
9495.68 142
9496.60 157
9497.52 153
9498.44 160
9499.36 114
9500.28 133
9501.20 166
9502.12 150
9503.04 132
9503.96 140
9504.88 149
9505.80 173
9506.72 187
9507.64 164
9508.56 120
9509.48 136
9510.41 161
9511.33 136
9512.25 144
9513.17 125
9514.09 125
9515.01 127
9515.93 127
9516.85 131
9517.77 125
9518.69 150
9519.61 171
9520.54 176
9521.46 138
9522.38 143
9523.30 117
9524.22 136
9525.14 132
9526.06 161
9526.99 157
9527.91 143
9528.83 143
9529.75 159
9530.67 146
9531.59 150
9532.52 150
9533.44 164
9534.36 136
9535.28 153
9536.20 192
9537.13 160
9538.05 151
9538.97 143
9539.89 164
9540.81 162
9541.74 138
9542.66 151
9543.58 153
9544.50 156
9545.43 163
9546.35 143
9547.27 147
9548.19 141
9549.12 114
9550.04 137
9550.96 127
9551.88 138
9552.81 126
9553.73 143
9554.65 140
9555.58 140
9556.50 113
9557.42 124
9558.34 112
9559.27 120
9560.19 144
9561.11 136
9562.04 157
9562.96 128
9563.88 163
9564.81 127
9565.73 145
9566.65 163
9567.58 163
9568.50 159
9569.43 161
9570.35 162
9571.27 136
9572.20 142
9573.12 165
9574.04 145
9574.97 186
9575.89 177
9576.82 121
9577.74 136
9578.66 142
9579.59 166
9580.51 152
9581.44 141
9582.36 129
9583.28 139
9584.21 150
9585.13 159
9586.06 153
9586.98 157
9587.91 144
9588.83 149
9589.76 120
9590.68 140
9591.60 149
9592.53 133
9593.45 165
9594.38 149
9595.30 128
9596.23 137
9597.15 177
9598.08 164
9599.00 141
9599.93 126
9600.85 153
9601.78 191
9602.70 153
9603.63 144
9604.55 149
9605.48 161
9606.41 195
9607.33 187
9608.26 141
9609.18 162
9610.11 186
9611.03 149
9611.96 165
9612.88 158
9613.81 141
9614.74 142
9615.66 158
9616.59 122
9617.51 110
9618.44 158
9619.37 174
9620.29 164
9621.22 140
9622.14 180
9623.07 158
9624.00 155
9624.92 156
9625.85 151
9626.78 215
9627.70 183
9628.63 159
9629.55 143
9630.48 165
9631.41 118
9632.33 135
9633.26 159
9634.19 141
9635.11 134
9636.04 153
9636.97 143
9637.90 138
9638.82 142
9639.75 160
9640.68 153
9641.60 137
9642.53 154
9643.46 155
9644.38 163
9645.31 169
9646.24 175
9647.17 143
9648.09 178
9649.02 161
9649.95 171
9650.88 137
9651.80 174
9652.73 183
9653.66 224
9654.59 165
9655.51 185
9656.44 194
9657.37 169
9658.30 161
9659.23 169
9660.15 142
9661.08 141
9662.01 147
9662.94 172
9663.87 195
9664.80 164
9665.72 161
9666.65 162
9667.58 171
9668.51 171
9669.44 145
9670.37 202
9671.29 178
9672.22 153
9673.15 147
9674.08 176
9675.01 165
9675.94 157
9676.87 184
9677.79 179
9678.72 155
9679.65 179
9680.58 153
9681.51 129
9682.44 164
9683.37 164
9684.30 162
9685.23 186
9686.16 151
9687.09 176
9688.01 180
9688.94 173
9689.87 199
9690.80 193
9691.73 180
9692.66 169
9693.59 194
9694.52 189
9695.45 165
9696.38 188
9697.31 202
9698.24 210
9699.17 184
9700.10 177
9701.03 152
9701.96 153
9702.89 194
9703.82 173
9704.75 145
9705.68 134
9706.61 184
9707.54 201
9708.47 207
9709.40 192
9710.33 156
9711.26 176
9712.19 185
9713.12 188
9714.05 172
9714.98 185
9715.92 211
9716.85 145
9717.78 171
9718.71 152
9719.64 163
9720.57 183
9721.50 189
9722.43 154
9723.36 173
9724.29 174
9725.22 164
9726.16 162
9727.09 157
9728.02 175
9728.95 183
9729.88 178
9730.81 157
9731.74 179
9732.67 201
9733.61 155
9734.54 164
9735.47 204
9736.40 203
9737.33 183
9738.26 167
9739.20 178
9740.13 172
9741.06 130
9741.99 157
9742.92 143
9743.86 147
9744.79 143
9745.72 160
9746.65 157
9747.58 160
9748.52 147
9749.45 141
9750.38 134
9751.31 130
9752.25 157
9753.18 155
9754.11 153
9755.04 141
9755.98 129
9756.91 155
9757.84 149
9758.77 155
9759.71 137
9760.64 167
9761.57 127
9762.51 138
9763.44 171
9764.37 137
9765.30 109
9766.24 100
9767.17 123
9768.10 155
9769.04 160
9769.97 187
9770.90 151
9771.84 141
9772.77 160
9773.70 144
9774.64 132
9775.57 131
9776.50 167
9777.44 171
9778.37 170
9779.31 159
9780.24 178
9781.17 154
9782.11 124
9783.04 147
9783.97 159
9784.91 183
9785.84 180
9786.78 158
9787.71 144
9788.64 165
9789.58 163
9790.51 110
9791.45 139
9792.38 117
9793.32 115
9794.25 114
9795.19 133
9796.12 163
9797.05 159
9797.99 156
9798.92 142
9799.86 135
9800.79 114
9801.73 148
9802.66 149
9803.60 168
9804.53 162
9805.47 145
9806.40 140
9807.34 136
9808.27 146
9809.21 134
9810.14 124
9811.08 139
9812.01 142
9812.95 123
9813.88 151
9814.82 157
9815.75 145
9816.69 148
9817.63 169
9818.56 144
9819.50 137
9820.43 142
9821.37 120
9822.30 161
9823.24 147
9824.18 131
9825.11 171
9826.05 173
9826.98 154
9827.92 150
9828.86 131
9829.79 143
9830.73 143
9831.66 155
9832.60 144
9833.54 120
9834.47 143
9835.41 151
9836.35 147
9837.28 145
9838.22 146
9839.16 134
9840.09 159
9841.03 146
9841.97 148
9842.90 142
9843.84 146
9844.78 132
9845.71 117
9846.65 122
9847.59 151
9848.52 128
9849.46 101
9850.40 148
9851.34 139
9852.27 134
9853.21 134
9854.15 109
9855.08 134
9856.02 148
9856.96 140
9857.90 147
9858.83 164
9859.77 141
9860.71 156
9861.65 159
9862.58 169
9863.52 157
9864.46 131
9865.40 140
9866.34 163
9867.27 122
9868.21 127
9869.15 145
9870.09 137
9871.03 126
9871.96 131
9872.90 125
9873.84 126
9874.78 116
9875.72 134
9876.66 131
9877.59 154
9878.53 133
9879.47 155
9880.41 146
9881.35 156
9882.29 128
9883.23 126
9884.16 127
9885.10 140
9886.04 153
9886.98 157
9887.92 137
9888.86 170
9889.80 162
9890.74 129
9891.68 149
9892.61 147
9893.55 158
9894.49 150
9895.43 133
9896.37 153
9897.31 138
9898.25 143
9899.19 147
9900.13 131
9901.07 171
9902.01 148
9902.95 108
9903.89 126
9904.83 136
9905.77 131
9906.71 142
9907.65 134
9908.59 132
9909.53 135
9910.47 161
9911.41 147
9912.35 116
9913.29 120
9914.23 140
9915.17 137
9916.11 123
9917.05 132
9917.99 120
9918.93 149
9919.87 128
9920.81 130
9921.75 123
9922.69 141
9923.63 147
9924.57 145
9925.51 155
9926.45 129
9927.39 160
9928.33 178
9929.28 178
9930.22 192
9931.16 202
9932.10 190
9933.04 173
9933.98 145
9934.92 161
9935.86 113
9936.80 119
9937.74 120
9938.69 148
9939.63 132
9940.57 154
9941.51 135
9942.45 179
9943.39 158
9944.34 181
9945.28 165
9946.22 127
9947.16 173
9948.10 160
9949.04 159
9949.99 151
9950.93 161
9951.87 174
9952.81 145
9953.75 147
9954.70 158
9955.64 164
9956.58 159
9957.52 139
9958.46 137
9959.41 147
9960.35 155
9961.29 151
9962.23 137
9963.18 140
9964.12 143
9965.06 153
9966.00 117
9966.95 133
9967.89 158
9968.83 160
9969.77 133
9970.72 130
9971.66 125
9972.60 140
9973.55 153
9974.49 160
9975.43 139
9976.38 122
9977.32 140
9978.26 161
9979.21 128
9980.15 113
9981.09 138
9982.04 163
9982.98 147
9983.92 136
9984.87 171
9985.81 127
9986.75 146
9987.70 143
9988.64 120
9989.58 125
9990.53 120
9991.47 124
9992.42 164
9993.36 135
9994.30 133
9995.25 152
9996.19 132
9997.14 128
9998.08 131
9999.02 129
9999.97 112
10000.91 92
10001.86 127
10002.80 110
10003.75 146
10004.69 152
10005.63 99
10006.58 128
10007.52 148
10008.47 133
10009.41 124
10010.36 127
10011.30 127
10012.25 137
10013.19 133
10014.14 147
10015.08 156
10016.03 145
10016.97 163
10017.92 147
10018.86 110
10019.81 113
10020.75 140
10021.70 133
10022.64 153
10023.59 139
10024.53 166
10025.48 149
10026.42 160
10027.37 125
10028.32 109
10029.26 159
10030.21 141
10031.15 143
10032.10 143
10033.04 138
10033.99 126
10034.94 160
10035.88 156
10036.83 109
10037.77 142
10038.72 142
10039.67 146
10040.61 130
10041.56 172
10042.50 148
10043.45 161
10044.40 125
10045.34 125
10046.29 118
10047.24 123
10048.18 119
10049.13 123
10050.08 139
10051.02 177
10051.97 136
10052.92 137
10053.86 150
10054.81 150
10055.76 131
10056.70 113
10057.65 109
10058.60 148
10059.54 122
10060.49 139
10061.44 137
10062.39 132
10063.33 145
10064.28 130
10065.23 138
10066.17 116
10067.12 133
10068.07 130
10069.02 134
10069.96 133
10070.91 113
10071.86 96
10072.81 132
10073.76 143
10074.70 138
10075.65 139
10076.60 137
10077.55 110
10078.49 130
10079.44 122
10080.39 137
10081.34 150
10082.29 139
10083.23 137
10084.18 126
10085.13 111
10086.08 111
10087.03 126
10087.98 134
10088.92 117
10089.87 110
10090.82 108
10091.77 124
10092.72 104
10093.67 118
10094.62 111
10095.56 118
10096.51 137
10097.46 118
10098.41 121
10099.36 132
10100.31 115
10101.26 133
10102.21 140
10103.16 134
10104.11 130
10105.05 134
10106.00 138
10106.95 91
10107.90 86
10108.85 112
10109.80 124
10110.75 142
10111.70 150
10112.65 125
10113.60 133
10114.55 148
10115.50 121
10116.45 111
10117.40 101
10118.35 108
10119.30 147
10120.25 132
10121.20 120
10122.15 113
10123.10 118
10124.05 142
10125.00 108
10125.95 136
10126.90 141
10127.85 118
10128.80 108
10129.75 98
10130.70 108
10131.65 124
10132.60 117
10133.55 155
10134.50 133
10135.45 101
10136.40 119
10137.35 125
10138.30 113
10139.26 119
10140.21 134
10141.16 110
10142.11 118
10143.06 111
10144.01 139
10144.96 154
10145.91 137
10146.86 124
10147.81 113
10148.77 118
10149.72 109
10150.67 138
10151.62 132
10152.57 122
10153.52 144
10154.47 145
10155.43 117
10156.38 93
10157.33 124
10158.28 131
10159.23 137
10160.18 131
10161.14 133
10162.09 121
10163.04 129
10163.99 122
10164.94 122
10165.90 131
10166.85 150
10167.80 135
10168.75 173
10169.70 152
10170.66 126
10171.61 110
10172.56 127
10173.51 131
10174.47 117
10175.42 165
10176.37 145
10177.32 129
10178.28 133
10179.23 116
10180.18 109
10181.14 106
10182.09 100
10183.04 127
10183.99 120
10184.95 131
10185.90 142
10186.85 134
10187.81 144
10188.76 137
10189.71 135
10190.67 132
10191.62 120
10192.57 131
10193.53 136
10194.48 157
10195.43 159
10196.39 139
10197.34 158
10198.29 155
10199.25 166
10200.20 158
10201.15 160
10202.11 138
10203.06 133
10204.02 116
10204.97 132
10205.92 173
10206.88 169
10207.83 139
10208.79 159
10209.74 178
10210.69 152
10211.65 166
10212.60 165
10213.56 124
10214.51 176
10215.46 148
10216.42 148
10217.37 128
10218.33 129
10219.28 158
10220.24 142
10221.19 117
10222.15 131
10223.10 137
10224.06 121
10225.01 148
10225.97 186
10226.92 154
10227.88 135
10228.83 142
10229.79 157
10230.74 146
10231.70 120
10232.65 132
10233.61 152
10234.56 120
10235.52 126
10236.47 143
10237.43 144
10238.38 140
10239.34 144
10240.29 158
10241.25 153
10242.21 110
10243.16 146
10244.12 165
10245.07 133
10246.03 144
10246.98 151
10247.94 154
10248.90 125
10249.85 121
10250.81 149
10251.76 152
10252.72 165
10253.68 156
10254.63 152
10255.59 123
10256.55 117
10257.50 133
10258.46 144
10259.41 147
10260.37 160
10261.33 156
10262.28 143
10263.24 145
10264.20 145
10265.15 150
10266.11 160
10267.07 152
10268.02 150
10268.98 146
10269.94 161
10270.90 153
10271.85 142
10272.81 148
10273.77 144
10274.72 118
10275.68 128
10276.64 142
10277.60 121
10278.55 114
10279.51 143
10280.47 129
10281.43 127
10282.38 118
10283.34 181
10284.30 143
10285.26 145
10286.21 146
10287.17 136
10288.13 129
10289.09 155
10290.04 145
10291.00 121
10291.96 126
10292.92 149
10293.88 146
10294.83 111
10295.79 112
10296.75 152
10297.71 123
10298.67 114
10299.63 152
10300.58 113
10301.54 135
10302.50 111
10303.46 120
10304.42 115
10305.38 121
10306.34 129
10307.29 127
10308.25 129
10309.21 114
10310.17 120
10311.13 125
10312.09 133
10313.05 127
10314.01 111
10314.97 143
10315.92 139
10316.88 117
10317.84 138
10318.80 154
10319.76 147
10320.72 88
10321.68 116
10322.64 138
10323.60 119
10324.56 112
10325.52 118
10326.48 116
10327.44 98
10328.40 131
10329.36 126
10330.32 110
10331.28 114
10332.24 119
10333.20 131
10334.16 123
10335.12 129
10336.08 127
10337.04 138
10338.00 139
10338.96 113
10339.92 132
10340.88 124
10341.84 118
10342.80 96
10343.76 102
10344.72 104
10345.68 116
10346.64 109
10347.60 119
10348.56 131
10349.52 135
10350.48 151
10351.44 115
10352.40 105
10353.36 119
10354.32 108
10355.29 101
10356.25 126
10357.21 119
10358.17 131
10359.13 142
10360.09 112
10361.05 124
10362.01 126
10362.97 163
10363.94 114
10364.90 143
10365.86 121
10366.82 102
10367.78 90
10368.74 123
10369.70 118
10370.67 91
10371.63 125
10372.59 108
10373.55 135
10374.51 120
10375.47 93
10376.44 106
10377.40 116
10378.36 104
10379.32 127
10380.28 106
10381.25 131
10382.21 133
10383.17 104
10384.13 90
10385.10 99
10386.06 119
10387.02 98
10387.98 91
10388.95 112
10389.91 106
10390.87 125
10391.83 140
10392.80 112
10393.76 126
10394.72 118
10395.68 109
10396.65 98
10397.61 104
10398.57 107
10399.54 120
10400.50 118
10401.46 105
10402.43 117
10403.39 115
10404.35 123
10405.31 116
10406.28 121
10407.24 127
10408.20 120
10409.17 128
10410.13 100
10411.10 102
10412.06 108
10413.02 138
10413.99 118
10414.95 127
10415.91 109
10416.88 110
10417.84 141
10418.80 120
10419.77 106
10420.73 128
10421.70 126
10422.66 151
10423.63 114
10424.59 132
10425.55 95
10426.52 112
10427.48 122
10428.45 103
10429.41 103
10430.37 130
10431.34 115
10432.30 122
10433.27 112
10434.23 101
10435.20 127
10436.16 99
10437.13 121
10438.09 124
10439.06 127
10440.02 114
10440.99 119
10441.95 104
10442.92 120
10443.88 114
10444.85 116
10445.81 88
10446.78 85
10447.74 106
10448.71 87
10449.67 112
10450.64 108
10451.60 142
10452.57 110
10453.53 93
10454.50 88
10455.47 124
10456.43 119
10457.40 101
10458.36 133
10459.33 105
10460.29 101
10461.26 105
10462.23 113
10463.19 85
10464.16 93
10465.12 122
10466.09 114
10467.06 96
10468.02 90
10468.99 90
10469.95 116
10470.92 90
10471.89 95
10472.85 86
10473.82 98
10474.79 109
10475.75 128
10476.72 134
10477.69 107
10478.65 97
10479.62 98
10480.59 94
10481.55 115
10482.52 123
10483.49 115
10484.45 98
10485.42 85
10486.39 118
10487.35 97
10488.32 100
10489.29 84
10490.26 110
10491.22 125
10492.19 115
10493.16 85
10494.13 103
10495.09 113
10496.06 101
10497.03 96
10497.99 102
10498.96 91
10499.93 109
10500.90 103
10501.87 111
10502.83 99
10503.80 89
10504.77 110
10505.74 121
10506.70 93
10507.67 110
10508.64 96
10509.61 94
10510.58 106
10511.55 99
10512.51 111
10513.48 89
10514.45 96
10515.42 74
10516.39 75
10517.36 92
10518.32 95
10519.29 100
10520.26 98
10521.23 74
10522.20 92
10523.17 81
10524.14 95
10525.10 97
10526.07 102
10527.04 94
10528.01 119
10528.98 103
10529.95 81
10530.92 121
10531.89 107
10532.86 73
10533.83 105
10534.79 91
10535.76 99
10536.73 91
10537.70 102
10538.67 99
10539.64 93
10540.61 88
10541.58 90
10542.55 104
10543.52 98
10544.49 118
10545.46 99
10546.43 94
10547.40 84
10548.37 87
10549.34 117
10550.31 71
10551.28 87
10552.25 82
10553.22 86
10554.19 78
10555.16 86
10556.13 112
10557.10 82
10558.07 74
10559.04 84
10560.01 102
10560.98 68
10561.95 68
10562.92 102
10563.89 110
10564.86 120
10565.83 116
10566.81 115
10567.78 111
10568.75 126
10569.72 122
10570.69 98
10571.66 92
10572.63 97
10573.60 88
10574.57 79
10575.54 112
10576.51 109
10577.49 103
10578.46 98
10579.43 85
10580.40 120
10581.37 88
10582.34 83
10583.31 108
10584.29 90
10585.26 103
10586.23 98
10587.20 93
10588.17 111
10589.14 88
10590.12 91
10591.09 65
10592.06 105
10593.03 111
10594.00 97
10594.98 123
10595.95 71
10596.92 88
10597.89 81
10598.86 131
10599.84 93
10600.81 106
10601.78 94
10602.75 103
10603.73 96
10604.70 81
10605.67 77
10606.64 106
10607.62 113
10608.59 104
10609.56 109
10610.53 104
10611.51 104
10612.48 103
10613.45 81
10614.43 91
10615.40 106
10616.37 80
10617.34 76
10618.32 109
10619.29 94
10620.26 95
10621.24 100
10622.21 107
10623.18 110
10624.16 107
10625.13 107
10626.10 93
10627.08 123
10628.05 90
10629.02 119
10630.00 97
10630.97 99
10631.95 103
10632.92 104
10633.89 117
10634.87 98
10635.84 91
10636.81 98
10637.79 92
10638.76 90
10639.74 103
10640.71 123
10641.69 122
10642.66 101
10643.63 107
10644.61 111
10645.58 98
10646.56 118
10647.53 104
10648.51 97
10649.48 130
10650.45 106
10651.43 99
10652.40 90
10653.38 125
10654.35 89
10655.33 91
10656.30 126
10657.28 101
10658.25 100
10659.23 116
10660.20 100
10661.18 123
10662.15 100
10663.13 103
10664.10 108
10665.08 88
10666.05 98
10667.03 116
10668.00 102
10668.98 91
10669.96 91
10670.93 98
10671.91 94
10672.88 92
10673.86 84
10674.83 62
10675.81 99
10676.79 113
10677.76 106
10678.74 98
10679.71 110
10680.69 109
10681.66 95
10682.64 81
10683.62 84
10684.59 81
10685.57 88
10686.55 90
10687.52 106
10688.50 117
10689.47 101
10690.45 100
10691.43 98
10692.40 104
10693.38 94
10694.36 118
10695.33 108
10696.31 71
10697.29 88
10698.26 93
10699.24 111
10700.22 113
10701.19 84
10702.17 91
10703.15 96
10704.13 91
10705.10 87
10706.08 102
10707.06 117
10708.03 107
10709.01 87
10709.99 99
10710.97 105
10711.94 91
10712.92 100
10713.90 110
10714.88 92
10715.85 97
10716.83 87
10717.81 96
10718.79 85
10719.76 106
10720.74 77
10721.72 89
10722.70 115
10723.68 111
10724.65 108
10725.63 89
10726.61 110
10727.59 91
10728.57 100
10729.54 80
10730.52 98
10731.50 119
10732.48 87
10733.46 93
10734.44 93
10735.41 89
10736.39 131
10737.37 96
10738.35 85
10739.33 106
10740.31 90
10741.29 80
10742.26 76
10743.24 97
10744.22 116
10745.20 104
10746.18 95
10747.16 82
10748.14 88
10749.12 117
10750.10 94
10751.08 115
10752.05 131
10753.03 85
10754.01 100
10754.99 100
10755.97 111
10756.95 79
10757.93 92
10758.91 104
10759.89 95
10760.87 101
10761.85 93
10762.83 96
10763.81 95
10764.79 96
10765.77 117
10766.75 107
10767.73 100
10768.71 81
10769.69 86
10770.67 85
10771.65 99
10772.63 96
10773.61 93
10774.59 85
10775.57 90
10776.55 105
10777.53 108
10778.51 90
10779.49 97
10780.47 103
10781.45 96
10782.43 87
10783.41 99
10784.39 89
10785.38 94
10786.36 108
10787.34 78
10788.32 98
10789.30 78
10790.28 111
10791.26 71
10792.24 77
10793.22 85
10794.20 92
10795.19 121
10796.17 86
10797.15 83
10798.13 96
10799.11 99
10800.09 100
10801.07 90
10802.05 99
10803.04 111
10804.02 100
10805.00 68
10805.98 77
10806.96 85
10807.94 92
10808.93 103
10809.91 107
10810.89 95
10811.87 88
10812.85 96
10813.84 87
10814.82 88
10815.80 86
10816.78 108
10817.77 129
10818.75 117
10819.73 80
10820.71 84
10821.69 88
10822.68 104
10823.66 91
10824.64 100
10825.62 73
10826.61 90
10827.59 81
10828.57 89
10829.56 117
10830.54 112
10831.52 90
10832.50 105
10833.49 81
10834.47 76
10835.45 95
10836.44 99
10837.42 89
10838.40 74
10839.39 108
10840.37 123
10841.35 81
10842.34 72
10843.32 86
10844.30 89
10845.29 105
10846.27 81
10847.25 79
10848.24 88
10849.22 106
10850.20 137
10851.19 118
10852.17 89
10853.16 100
10854.14 107
10855.12 75
10856.11 90
10857.09 99
10858.08 120
10859.06 102
10860.04 101
10861.03 95
10862.01 93
10863.00 110
10863.98 91
10864.96 101
10865.95 123
10866.93 90
10867.92 92
10868.90 83
10869.89 86
10870.87 92
10871.86 114
10872.84 114
10873.83 82
10874.81 79
10875.80 94
10876.78 112
10877.77 164
10878.75 100
10879.74 82
10880.72 98
10881.71 99
10882.69 89
10883.68 94
10884.66 72
10885.65 109
10886.63 115
10887.62 88
10888.60 84
10889.59 92
10890.57 108
10891.56 96
10892.55 89
10893.53 95
10894.52 100
10895.50 109
10896.49 96
10897.47 115
10898.46 103
10899.45 85
10900.43 110
10901.42 101
10902.40 93
10903.39 83
10904.38 95
10905.36 104
10906.35 119
10907.34 78
10908.32 89
10909.31 104
10910.29 100
10911.28 124
10912.27 99
10913.25 114
10914.24 103
10915.23 115
10916.21 121
10917.20 114
10918.19 167
10919.17 99
10920.16 93
10921.15 137
10922.14 100
10923.12 113
10924.11 96
10925.10 87
10926.08 109
10927.07 115
10928.06 94
10929.05 86
10930.03 94
10931.02 83
10932.01 112
10933.00 111
10933.98 109
10934.97 111
10935.96 89
10936.95 95
10937.93 99
10938.92 118
10939.91 111
10940.90 122
10941.88 123
10942.87 122
10943.86 117
10944.85 93
10945.84 85
10946.82 115
10947.81 102
10948.80 108
10949.79 86
10950.78 95
10951.77 90
10952.75 105
10953.74 109
10954.73 86
10955.72 123
10956.71 114
10957.70 123
10958.69 115
10959.67 131
10960.66 133
10961.65 132
10962.64 127
10963.63 91
10964.62 107
10965.61 96
10966.60 98
10967.58 98
10968.57 119
10969.56 120
10970.55 129
10971.54 105
10972.53 117
10973.52 123
10974.51 123
10975.50 98
10976.49 129
10977.48 108
10978.47 115
10979.46 105
10980.45 110
10981.44 137
10982.43 114
10983.42 115
10984.41 117
10985.40 96
10986.38 108
10987.37 120
10988.36 95
10989.35 110
10990.34 97
10991.34 80
10992.33 100
10993.32 109
10994.31 127
10995.30 98
10996.29 95
10997.28 96
10998.27 106
10999.26 101
11000.25 140
11001.24 131
11002.23 108
11003.22 129
11004.21 117
11005.20 128
11006.19 131
11007.18 108
11008.17 99
11009.16 101
11010.16 119
11011.15 100
11012.14 104
11013.13 92
11014.12 95
11015.11 89
11016.10 121
11017.09 118
11018.08 107
11019.08 116
11020.07 117
11021.06 108
11022.05 125
11023.04 128
11024.03 96
11025.03 161
11026.02 120
11027.01 116
11028.00 102
11028.99 123
11029.98 128
11030.98 121
11031.97 128
11032.96 105
11033.95 86
11034.94 108
11035.94 121
11036.93 115
11037.92 126
11038.91 85
11039.91 116
11040.90 105
11041.89 110
11042.88 97
11043.87 99
11044.87 112
11045.86 115
11046.85 108
11047.85 85
11048.84 84
11049.83 73
11050.82 112
11051.82 78
11052.81 90
11053.80 101
11054.80 90
11055.79 86
11056.78 94
11057.77 112
11058.77 94
11059.76 115
11060.75 107
11061.75 128
11062.74 106
11063.73 73
11064.73 119
11065.72 102
11066.71 81
11067.71 106
11068.70 98
11069.70 128
11070.69 90
11071.68 105
11072.68 110
11073.67 100
11074.66 111
11075.66 112
11076.65 107
11077.65 133
11078.64 108
11079.63 105
11080.63 89
11081.62 95
11082.62 97
11083.61 101
11084.61 99
11085.60 93
11086.59 104
11087.59 97
11088.58 105
11089.58 94
11090.57 93
11091.57 100
11092.56 87
11093.56 106
11094.55 109
11095.55 105
11096.54 98
11097.54 102
11098.53 99
11099.53 92
11100.52 97
11101.52 113
11102.51 114
11103.51 127
11104.50 119
11105.50 106
11106.49 115
11107.49 115
11108.48 92
11109.48 106
11110.47 111
11111.47 107
11112.46 128
11113.46 110
11114.46 109
11115.45 126
11116.45 101
11117.44 131
11118.44 124
11119.43 110
11120.43 84
11121.43 111
11122.42 128
11123.42 106
11124.41 109
11125.41 97
11126.41 90
11127.40 138
11128.40 120
11129.40 102
11130.39 111
11131.39 118
11132.39 138
11133.38 123
11134.38 121
11135.37 102
11136.37 109
11137.37 139
11138.37 105
11139.36 118
11140.36 110
11141.36 129
11142.35 136
11143.35 126
11144.35 116
11145.34 105
11146.34 108
11147.34 139
11148.33 145
11149.33 132
11150.33 121
11151.33 111
11152.32 118
11153.32 107
11154.32 133
11155.32 114
11156.31 108
11157.31 124
11158.31 137
11159.31 105
11160.30 94
11161.30 102
11162.30 120
11163.30 93
11164.30 131
11165.29 135
11166.29 134
11167.29 129
11168.29 144
11169.29 141
11170.28 128
11171.28 114
11172.28 136
11173.28 129
11174.28 102
11175.28 108
11176.27 114
11177.27 112
11178.27 101
11179.27 114
11180.27 92
11181.27 105
11182.27 107
11183.26 124
11184.26 133
11185.26 112
11186.26 135
11187.26 131
11188.26 128
11189.26 129
11190.26 105
11191.26 114
11192.26 106
11193.25 114
11194.25 127
11195.25 130
11196.25 146
11197.25 133
11198.25 147
11199.25 128
11200.25 126
11201.25 124
11202.25 124
11203.25 143
11204.25 137
11205.25 141
11206.25 144
11207.25 120
11208.25 123
11209.25 152
11210.25 125
11211.25 123
11212.25 124
11213.25 127
11214.25 107
11215.25 133
11216.25 114
11217.25 119
11218.25 126
11219.25 108
11220.25 115
11221.25 108
11222.25 106
11223.25 110
11224.25 121
11225.25 129
11226.25 124
11227.25 107
11228.25 99
11229.26 108
11230.26 122
11231.26 105
11232.26 109
11233.26 92
11234.26 117
11235.26 119
11236.26 120
11237.26 123
11238.27 117
11239.27 114
11240.27 111
11241.27 85
11242.27 116
11243.27 106
11244.27 129
11245.27 118
11246.28 115
11247.28 124
11248.28 127
11249.28 116
11250.28 138
11251.28 117
11252.29 123
11253.29 117
11254.29 156
11255.29 120
11256.29 111
11257.30 106
11258.30 152
11259.30 137
11260.30 122
11261.31 124
11262.31 129
11263.31 118
11264.31 95
11265.31 97
11266.32 124
11267.32 125
11268.32 140
11269.32 140
11270.33 106
11271.33 119
11272.33 128
11273.34 121
11274.34 108
11275.34 130
11276.34 104
11277.35 126
11278.35 117
11279.35 130
11280.36 157
11281.36 136
11282.36 132
11283.37 120
11284.37 103
11285.37 112
11286.38 117
11287.38 138
11288.38 146
11289.39 164
11290.39 140
11291.39 120
11292.40 145
11293.40 121
11294.40 143
11295.41 120
11296.41 108
11297.42 110
11298.42 126
11299.42 148
11300.43 130
11301.43 116
11302.44 132
11303.44 141
11304.44 127
11305.45 116
11306.45 127
11307.46 122
11308.46 130
11309.47 125
11310.47 107
11311.47 118
11312.48 122
11313.48 118
11314.49 114
11315.49 100
11316.50 95
11317.50 115
11318.51 130
11319.51 118
11320.52 123
11321.52 138
11322.53 138
11323.53 134
11324.54 107
11325.54 105
11326.55 125
11327.55 127
11328.56 118
11329.56 112
11330.57 125
11331.57 118
11332.58 120
11333.58 139
11334.59 130
11335.60 144
11336.60 110
11337.61 149
11338.61 119
11339.62 126
11340.62 147
11341.63 174
11342.64 140
11343.64 110
11344.65 125
11345.65 136
11346.66 129
11347.67 111
11348.67 132
11349.68 131
11350.68 145
11351.69 150
11352.70 127
11353.70 123
11354.71 114
11355.72 126
11356.72 106
11357.73 107
11358.74 121
11359.74 139
11360.75 119
11361.76 127
11362.76 139
11363.77 148
11364.78 154
11365.78 145
11366.79 145
11367.80 141
11368.80 118
11369.81 136
11370.82 133
11371.83 129
11372.83 130
11373.84 135
11374.85 168
11375.85 135
11376.86 151
11377.87 136
11378.88 139
11379.88 164
11380.89 114
11381.90 116
11382.91 138
11383.92 127
11384.92 160
11385.93 153
11386.94 139
11387.95 124
11388.95 136
11389.96 134
11390.97 107
11391.98 101
11392.99 132
11393.99 150
11395.00 131
11396.01 131
11397.02 106
11398.03 136
11399.04 140
11400.04 103
11401.05 104
11402.06 128
11403.07 144
11404.08 127
11405.09 128
11406.10 103
11407.11 112
11408.11 115
11409.12 167
11410.13 132
11411.14 134
11412.15 139
11413.16 140
11414.17 143
11415.18 135
11416.19 139
11417.19 132
11418.20 185
11419.21 160
11420.22 118
11421.23 139
11422.24 169
11423.25 158
11424.26 117
11425.27 99
11426.28 123
11427.29 161
11428.30 121
11429.31 163
11430.32 164
11431.33 179
11432.34 147
11433.35 168
11434.36 164
11435.37 158
11436.38 140
11437.39 172
11438.40 162
11439.41 147
11440.42 141
11441.43 158
11442.44 140
11443.45 156
11444.46 170
11445.47 168
11446.48 164
11447.49 167
11448.50 140
11449.51 153
11450.52 181
11451.53 147
11452.54 165
11453.56 166
11454.57 180
11455.58 170
11456.59 175
11457.60 164
11458.61 188
11459.62 178
11460.63 142
11461.64 171
11462.65 166
11463.67 164
11464.68 154
11465.69 158
11466.70 167
11467.71 186
11468.72 180
11469.73 138
11470.75 181
11471.76 211
11472.77 182
11473.78 183
11474.79 188
11475.80 175
11476.82 192
11477.83 184
11478.84 192
11479.85 167
11480.86 156
11481.88 156
11482.89 188
11483.90 176
11484.91 176
11485.92 200
11486.94 189
11487.95 158
11488.96 157
11489.97 181
11490.99 154
11492.00 157
11493.01 176
11494.02 184
11495.04 174
11496.05 192
11497.06 179
11498.08 178
11499.09 189
11500.10 225
11501.11 197
11502.13 208
11503.14 190
11504.15 225
11505.17 202
11506.18 193
11507.19 202
11508.21 234
11509.22 242
11510.23 218
11511.25 198
11512.26 209
11513.27 209
11514.29 223
11515.30 203
11516.31 201
11517.33 213
11518.34 231
11519.35 228
11520.37 225
11521.38 197
11522.40 239
11523.41 250
11524.42 262
11525.44 237
11526.45 220
11527.47 259
11528.48 270
11529.49 238
11530.51 259
11531.52 252
11532.54 231
11533.55 239
11534.56 228
11535.58 213
11536.59 213
11537.61 256
11538.62 262
11539.64 283
11540.65 269
11541.67 277
11542.68 280
11543.70 282
11544.71 307
11545.73 283
11546.74 283
11547.76 276
11548.77 277
11549.79 319
11550.80 319
11551.82 269
11552.83 272
11553.85 316
11554.86 335
11555.88 316
11556.89 312
11557.91 303
11558.92 312
11559.94 287
11560.95 342
11561.97 383
11562.99 309
11564.00 337
11565.02 376
11566.03 383
11567.05 358
11568.06 378
11569.08 369
11570.10 375
11571.11 381
11572.13 422
11573.14 431
11574.16 450
11575.18 399
11576.19 433
11577.21 446
11578.23 430
11579.24 440
11580.26 510
11581.27 502
11582.29 518
11583.31 513
11584.32 562
11585.34 563
11586.36 543
11587.37 561
11588.39 580
11589.41 587
11590.42 608
11591.44 609
11592.46 612
11593.48 667
11594.49 661
11595.51 717
11596.53 807
11597.54 843
11598.56 937
11599.58 1115
11600.60 1208
11601.61 1347
11602.63 1386
11603.65 1421
11604.67 1319
11605.68 1211
11606.70 1219
11607.72 1081
11608.74 995
11609.75 835
11610.77 818
11611.79 825
11612.81 800
11613.82 828
11614.84 846
11615.86 854
11616.88 845
11617.90 885
11618.91 951
11619.93 992
11620.95 944
11621.97 897
11622.99 828
11624.01 754
11625.02 689
11626.04 686
11627.06 616
11628.08 584
11629.10 565
11630.12 539
11631.14 509
11632.15 472
11633.17 498
11634.19 505
11635.21 481
11636.23 453
11637.25 458
11638.27 432
11639.29 429
11640.31 421
11641.32 449
11642.34 441
11643.36 427
11644.38 413
11645.40 446
11646.42 422
11647.44 398
11648.46 404
11649.48 419
11650.50 359
11651.52 392
11652.54 402
11653.56 379
11654.58 359
11655.60 376
11656.62 365
11657.64 366
11658.66 342
11659.68 372
11660.70 347
11661.72 355
11662.74 352
11663.76 365
11664.78 387
11665.80 373
11666.82 377
11667.84 402
11668.86 337
11669.88 345
11670.90 307
11671.92 338
11672.94 376
11673.96 376
11674.98 356
11676.00 384
11677.02 384
11678.04 389
11679.06 383
11680.08 380
11681.10 362
11682.12 391
11683.15 402
11684.17 382
11685.19 404
11686.21 342
11687.23 362
11688.25 353
11689.27 382
11690.29 388
11691.31 394
11692.34 346
11693.36 352
11694.38 376
11695.40 358
11696.42 378
11697.44 412
11698.46 361
11699.49 345
11700.51 356
11701.53 394
11702.55 406
11703.57 362
11704.60 344
11705.62 329
11706.64 363
11707.66 344
11708.68 343
11709.71 340
11710.73 354
11711.75 317
11712.77 326
11713.79 306
11714.82 323
11715.84 356
11716.86 319
11717.88 334
11718.91 275
11719.93 344
11720.95 313
11721.97 318
11723.00 315
11724.02 318
11725.04 332
11726.06 301
11727.09 258
11728.11 284
11729.13 268
11730.16 272
11731.18 284
11732.20 290
11733.23 278
11734.25 293
11735.27 277
11736.30 262
11737.32 282
11738.34 268
11739.37 291
11740.39 275
11741.41 280
11742.44 284
11743.46 278
11744.48 288
11745.51 296
11746.53 299
11747.55 305
11748.58 301
11749.60 255
11750.63 293
11751.65 296
11752.67 303
11753.70 318
11754.72 313
11755.75 330
11756.77 293
11757.79 236
11758.82 288
11759.84 287
11760.87 285
11761.89 330
11762.92 302
11763.94 309
11764.96 248
11765.99 249
11767.01 278
11768.04 275
11769.06 274
11770.09 306
11771.11 273
11772.14 278
11773.16 264
11774.19 268
11775.21 293
11776.24 283
11777.26 253
11778.29 236
11779.31 269
11780.34 252
11781.36 273
11782.39 208
11783.41 209
11784.44 232
11785.46 245
11786.49 229
11787.52 244
11788.54 250
11789.57 254
11790.59 258
11791.62 206
11792.64 219
11793.67 231
11794.69 260
11795.72 218
11796.75 218
11797.77 223
11798.80 211
11799.82 221
11800.85 208
11801.88 201
11802.90 224
11803.93 194
11804.96 199
11805.98 193
11807.01 186
11808.03 231
11809.06 216
11810.09 215
11811.11 191
11812.14 199
11813.17 188
11814.19 173
11815.22 188
11816.25 180
11817.27 206
11818.30 168
11819.33 160
11820.35 168
11821.38 161
11822.41 167
11823.44 186
11824.46 166
11825.49 180
11826.52 183
11827.54 188
11828.57 183
11829.60 160
11830.63 160
11831.65 202
11832.68 174
11833.71 160
11834.74 182
11835.76 181
11836.79 177
11837.82 156
11838.85 163
11839.87 151
11840.90 168
11841.93 203
11842.96 174
11843.99 178
11845.01 172
11846.04 151
11847.07 173
11848.10 176
11849.13 164
11850.15 165
11851.18 171
11852.21 160
11853.24 152
11854.27 147
11855.30 179
11856.33 188
11857.35 163
11858.38 130
11859.41 166
11860.44 136
11861.47 152
11862.50 149
11863.53 148
11864.55 148
11865.58 168
11866.61 171
11867.64 193
11868.67 167
11869.70 142
11870.73 158
11871.76 155
11872.79 152
11873.82 154
11874.85 114
11875.88 150
11876.90 155
11877.93 156
11878.96 155
11879.99 145
11881.02 147
11882.05 170
11883.08 169
11884.11 152
11885.14 155
11886.17 127
11887.20 154
11888.23 131
11889.26 179
11890.29 161
11891.32 157
11892.35 145
11893.38 148
11894.41 153
11895.44 141
11896.47 154
11897.50 169
11898.53 153
11899.56 157
11900.59 175
11901.62 139
11902.65 133
11903.68 133
11904.71 152
11905.75 146
11906.78 158
11907.81 136
11908.84 159
11909.87 150
11910.90 165
11911.93 144
11912.96 137
11913.99 156
11915.02 138
11916.05 153
11917.09 158
11918.12 139
11919.15 180
11920.18 154
11921.21 160
11922.24 159
11923.27 176
11924.30 189
11925.34 135
11926.37 138
11927.40 145
11928.43 181
11929.46 174
11930.49 136
11931.53 138
11932.56 136
11933.59 152
11934.62 155
11935.65 161
11936.69 160
11937.72 168
11938.75 118
11939.78 148
11940.81 127
11941.85 158
11942.88 123
11943.91 155
11944.94 149
11945.98 130
11947.01 152
11948.04 127
11949.07 112
11950.11 102
11951.14 154
11952.17 149
11953.20 111
11954.24 110
11955.27 128
11956.30 136
11957.34 128
11958.37 108
11959.40 134
11960.43 146
11961.47 131
11962.50 136
11963.53 136
11964.57 112
11965.60 126
11966.63 135
11967.67 138
11968.70 135
11969.73 108
11970.77 134
11971.80 127
11972.83 132
11973.87 139
11974.90 133
11975.93 131
11976.97 132
11978.00 124
11979.04 144
11980.07 177
11981.10 157
11982.14 164
11983.17 120
11984.21 121
11985.24 129
11986.27 146
11987.31 120
11988.34 133
11989.38 98
11990.41 144
11991.45 136
11992.48 113
11993.51 113
11994.55 138
11995.58 128
11996.62 136
11997.65 152
11998.69 136
11999.72 123
12000.76 163
12001.79 116
12002.83 126
12003.86 118
12004.90 138
12005.93 139
12006.97 154
12008.00 133
12009.04 112
12010.07 121
12011.11 146
12012.14 125
12013.18 132
12014.21 159
12015.25 137
12016.28 118
12017.32 124
12018.35 132
12019.39 139
12020.43 115
12021.46 126
12022.50 132
12023.53 136
12024.57 149
12025.60 161
12026.64 147
12027.68 120
12028.71 137
12029.75 144
12030.78 121
12031.82 127
12032.86 126
12033.89 120
12034.93 151
12035.97 119
12037.00 143
12038.04 129
12039.07 134
12040.11 116
12041.15 120
12042.18 131
12043.22 109
12044.26 125
12045.29 103
12046.33 105
12047.37 87
12048.40 128
12049.44 131
12050.48 137
12051.52 117
12052.55 114
12053.59 144
12054.63 149
12055.66 108
12056.70 129
12057.74 120
12058.78 122
12059.81 127
12060.85 136
12061.89 119
12062.92 115
12063.96 127
12065.00 143
12066.04 129
12067.07 116
12068.11 155
12069.15 126
12070.19 143
12071.23 118
12072.26 115
12073.30 118
12074.34 128
12075.38 108
12076.42 127
12077.45 128
12078.49 117
12079.53 118
12080.57 91
12081.61 121
12082.64 115
12083.68 141
12084.72 124
12085.76 109
12086.80 107
12087.84 128
12088.88 123
12089.91 97
12090.95 112
12091.99 106
12093.03 107
12094.07 126
12095.11 117
12096.15 133
12097.19 144
12098.22 120
12099.26 124
12100.30 127
12101.34 118
12102.38 120
12103.42 115
12104.46 126
12105.50 137
12106.54 135
12107.58 131
12108.62 133
12109.66 111
12110.70 121
12111.74 109
12112.78 135
12113.81 117
12114.85 98
12115.89 117
12116.93 132
12117.97 146
12119.01 101
12120.05 109
12121.09 100
12122.13 113
12123.17 115
12124.21 125
12125.25 102
12126.29 102
12127.33 108
12128.37 118
12129.42 98
12130.46 99
12131.50 109
12132.54 107
12133.58 107
12134.62 106
12135.66 116
12136.70 106
12137.74 106
12138.78 91
12139.82 102
12140.86 99
12141.90 144
12142.94 108
12143.98 105
12145.03 103
12146.07 124
12147.11 111
12148.15 109
12149.19 70
12150.23 105
12151.27 123
12152.31 113
12153.35 98
12154.40 114
12155.44 85
12156.48 102
12157.52 132
12158.56 117
12159.60 111
12160.65 104
12161.69 119
12162.73 103
12163.77 94
12164.81 111
12165.85 104
12166.90 115
12167.94 103
12168.98 103
12170.02 101
12171.06 104
12172.11 113
12173.15 95
12174.19 85
12175.23 93
12176.28 110
12177.32 87
12178.36 86
12179.40 97
12180.45 117
12181.49 120
12182.53 90
12183.57 75
12184.62 88
12185.66 80
12186.70 94
12187.74 92
12188.79 83
12189.83 110
12190.87 109
12191.92 98
12192.96 95
12194.00 92
12195.05 84
12196.09 97
12197.13 103
12198.18 92
12199.22 84
12200.26 108
12201.31 103
12202.35 88
12203.39 89
12204.44 99
12205.48 87
12206.52 89
12207.57 95
12208.61 85
12209.65 77
12210.70 100
12211.74 90
12212.79 108
12213.83 98
12214.87 91
12215.92 93
12216.96 83
12218.01 120
12219.05 88
12220.09 98
12221.14 114
12222.18 85
12223.23 119
12224.27 99
12225.32 79
12226.36 100
12227.41 86
12228.45 96
12229.49 85
12230.54 98
12231.58 96
12232.63 95
12233.67 96
12234.72 92
12235.76 89
12236.81 106
12237.85 114
12238.90 105
12239.94 93
12240.99 99
12242.03 127
12243.08 90
12244.12 98
12245.17 115
12246.21 131
12247.26 106
12248.31 112
12249.35 101
12250.40 100
12251.44 101
12252.49 108
12253.53 119
12254.58 96
12255.62 129
12256.67 101
12257.72 111
12258.76 92
12259.81 106
12260.85 85
12261.90 88
12262.95 106
12263.99 78
12265.04 95
12266.08 78
12267.13 97
12268.18 93
12269.22 90
12270.27 94
12271.32 111
12272.36 110
12273.41 105
12274.46 113
12275.50 110
12276.55 114
12277.60 99
12278.64 101
12279.69 102
12280.74 96
12281.78 82
12282.83 106
12283.88 85
12284.92 85
12285.97 65
12287.02 103
12288.07 111
12289.11 81
12290.16 77
12291.21 92
12292.25 102
12293.30 89
12294.35 65
12295.40 83
12296.44 79
12297.49 81
12298.54 80
12299.59 84
12300.63 81
12301.68 84
12302.73 66
12303.78 90
12304.83 108
12305.87 70
12306.92 69
12307.97 101
12309.02 118
12310.07 83
12311.11 99
12312.16 75
12313.21 101
12314.26 89
12315.31 66
12316.35 91
12317.40 77
12318.45 74
12319.50 70
12320.55 74
12321.60 72
12322.65 96
12323.69 86
12324.74 82
12325.79 80
12326.84 88
12327.89 73
12328.94 88
12329.99 66
12331.04 101
12332.09 84
12333.13 86
12334.18 73
12335.23 94
12336.28 62
12337.33 65
12338.38 81
12339.43 84
12340.48 93
12341.53 88
12342.58 87
12343.63 82
12344.68 80
12345.73 68
12346.78 68
12347.83 73
12348.88 66
12349.93 80
12350.98 82
12352.03 89
12353.07 88
12354.12 87
12355.17 85
12356.22 85
12357.28 87
12358.33 85
12359.38 73
12360.43 74
12361.48 74
12362.53 75
12363.58 90
12364.63 71
12365.68 92
12366.73 70
12367.78 69
12368.83 69
12369.88 83
12370.93 86
12371.98 61
12373.03 76
12374.08 88
12375.13 84
12376.18 79
12377.24 76
12378.29 75
12379.34 84
12380.39 69
12381.44 59
12382.49 63
12383.54 68
12384.59 80
12385.64 81
12386.70 74
12387.75 58
12388.80 79
12389.85 85
12390.90 80
12391.95 73
12393.00 83
12394.06 70
12395.11 79
12396.16 86
12397.21 76
12398.26 88
12399.32 97
12400.37 87
12401.42 94
12402.47 88
12403.52 77
12404.58 88
12405.63 73
12406.68 56
12407.73 70
12408.78 74
12409.84 94
12410.89 80
12411.94 72
12412.99 71
12414.05 79
12415.10 73
12416.15 73
12417.20 49
12418.26 57
12419.31 88
12420.36 94
12421.42 69
12422.47 79
12423.52 64
12424.57 73
12425.63 83
12426.68 78
12427.73 79
12428.79 76
12429.84 82
12430.89 79
12431.95 77
12433.00 82
12434.05 79
12435.11 63
12436.16 69
12437.21 73
12438.27 54
12439.32 73
12440.37 82
12441.43 98
12442.48 77
12443.54 76
12444.59 94
12445.64 95
12446.70 79
12447.75 68
12448.80 70
12449.86 65
12450.91 60
12451.97 56
12453.02 75
12454.08 91
12455.13 81
12456.18 77
12457.24 65
12458.29 78
12459.35 81
12460.40 85
12461.46 94
12462.51 65
12463.57 75
12464.62 80
12465.67 63
12466.73 72
12467.78 67
12468.84 75
12469.89 70
12470.95 59
12472.00 70
12473.06 65
12474.11 81
12475.17 71
12476.22 65
12477.28 45
12478.33 50
12479.39 78
12480.45 62
12481.50 63
12482.56 56
12483.61 66
12484.67 66
12485.72 83
12486.78 80
12487.83 72
12488.89 92
12489.95 84
12491.00 70
12492.06 68
12493.11 70
12494.17 102
12495.22 87
12496.28 79
12497.34 80
12498.39 76
12499.45 78
12500.50 82
12501.56 66
12502.62 73
12503.67 74
12504.73 71
12505.79 68
12506.84 100
12507.90 92
12508.96 77
12510.01 95
12511.07 74
12512.13 55
12513.18 71
12514.24 70
12515.30 81
12516.35 63
12517.41 59
12518.47 65
12519.52 91
12520.58 73
12521.64 79
12522.70 80
12523.75 65
12524.81 71
12525.87 75
12526.92 61
12527.98 88
12529.04 75
12530.10 71
12531.15 49
12532.21 70
12533.27 66
12534.33 54
12535.38 48
12536.44 54
12537.50 56
12538.56 60
12539.62 63
12540.67 56
12541.73 57
12542.79 72
12543.85 62
12544.91 39
12545.96 59
12547.02 83
12548.08 76
12549.14 71
12550.20 48
12551.25 75
12552.31 63
12553.37 55
12554.43 44
12555.49 67
12556.55 61
12557.61 58
12558.66 64
12559.72 67
12560.78 55
12561.84 86
12562.90 58
12563.96 55
12565.02 73
12566.08 77
12567.14 67
12568.19 58
12569.25 69
12570.31 63
12571.37 56
12572.43 61
12573.49 63
12574.55 66
12575.61 89
12576.67 68
12577.73 66
12578.79 75
12579.85 80
12580.91 59
12581.97 48
12583.03 55
12584.09 71
12585.15 84
12586.20 58
12587.26 64
12588.32 65
12589.38 90
12590.44 67
12591.50 44
12592.56 68
12593.62 71
12594.69 73
12595.75 96
12596.81 61
12597.87 71
12598.93 83
12599.99 73
12601.05 72
12602.11 75
12603.17 72
12604.23 70
12605.29 43
12606.35 56
12607.41 66
12608.47 66
12609.53 66
12610.59 69
12611.65 67
12612.71 64
12613.78 58
12614.84 66
12615.90 61
12616.96 58
12618.02 69
12619.08 96
12620.14 60
12621.20 69
12622.27 56
12623.33 66
12624.39 74
12625.45 69
12626.51 68
12627.57 60
12628.63 70
12629.70 61
12630.76 58
12631.82 58
12632.88 58
12633.94 67
12635.00 52
12636.07 44
12637.13 58
12638.19 57
12639.25 57
12640.31 58
12641.38 57
12642.44 61
12643.50 78
12644.56 59
12645.63 53
12646.69 77
12647.75 64
12648.81 82
12649.88 74
12650.94 73
12652.00 53
12653.06 65
12654.13 70
12655.19 54
12656.25 54
12657.31 46
12658.38 52
12659.44 59
12660.50 63
12661.57 50
12662.63 55
12663.69 63
12664.76 82
12665.82 59
12666.88 57
12667.95 55
12669.01 56
12670.07 74
12671.14 79
12672.20 50
12673.26 55
12674.33 58
12675.39 63
12676.45 61
12677.52 64
12678.58 62
12679.64 60
12680.71 81
12681.77 79
12682.84 58
12683.90 69
12684.96 68
12686.03 70
12687.09 56
12688.16 55
12689.22 71
12690.28 77
12691.35 65
12692.41 45
12693.48 49
12694.54 45
12695.61 59
12696.67 66
12697.74 63
12698.80 66
12699.86 61
12700.93 58
12701.99 53
12703.06 64
12704.12 53
12705.19 73
12706.25 53
12707.32 68
12708.38 52
12709.45 55
12710.51 57
12711.58 53
12712.64 38
12713.71 49
12714.77 74
12715.84 72
12716.90 75
12717.97 71
12719.03 56
12720.10 54
12721.17 77
12722.23 68
12723.30 77
12724.36 53
12725.43 81
12726.49 59
12727.56 74
12728.63 75
12729.69 82
12730.76 68
12731.82 57
12732.89 52
12733.96 65
12735.02 77
12736.09 67
12737.15 80
12738.22 70
12739.29 68
12740.35 65
12741.42 61
12742.49 67
12743.55 71
12744.62 51
12745.68 70
12746.75 65
12747.82 90
12748.88 81
12749.95 54
12751.02 62
12752.09 66
12753.15 66
12754.22 84
12755.29 64
12756.35 53
12757.42 45
12758.49 69
12759.55 55
12760.62 63
12761.69 66
12762.76 56
12763.82 60
12764.89 65
12765.96 69
12767.03 64
12768.09 52
12769.16 56
12770.23 70
12771.30 57
12772.36 53
12773.43 61
12774.50 59
12775.57 52
12776.63 42
12777.70 55
12778.77 57
12779.84 64
12780.91 59
12781.97 71
12783.04 70
12784.11 78
12785.18 74
12786.25 46
12787.31 63
12788.38 44
12789.45 58
12790.52 55
12791.59 72
12792.66 61
12793.73 35
12794.79 56
12795.86 69
12796.93 44
12798.00 60
12799.07 53
12800.14 54
12801.21 73
12802.28 58
12803.34 61
12804.41 60
12805.48 67
12806.55 78
12807.62 43
12808.69 64
12809.76 66
12810.83 55
12811.90 90
12812.97 72
12814.04 56
12815.11 62
12816.18 55
12817.25 62
12818.31 49
12819.38 57
12820.45 45
12821.52 66
12822.59 53
12823.66 52
12824.73 42
12825.80 44
12826.87 58
12827.94 55
12829.01 59
12830.08 64
12831.15 51
12832.22 62
12833.29 68
12834.36 55
12835.43 65
12836.50 63
12837.57 49
12838.65 54
12839.72 49
12840.79 60
12841.86 65
12842.93 51
12844.00 65
12845.07 55
12846.14 50
12847.21 61
12848.28 52
12849.35 63
12850.42 47
12851.49 52
12852.57 53
12853.64 62
12854.71 65
12855.78 64
12856.85 53
12857.92 66
12858.99 53
12860.06 38
12861.13 42
12862.21 52
12863.28 59
12864.35 67
12865.42 47
12866.49 36
12867.56 34
12868.64 52
12869.71 49
12870.78 52
12871.85 57
12872.92 70
12874.00 51
12875.07 49
12876.14 58
12877.21 57
12878.28 52
12879.36 54
12880.43 52
12881.50 66
12882.57 55
12883.64 44
12884.72 51
12885.79 62
12886.86 70
12887.93 49
12889.01 43
12890.08 55
12891.15 58
12892.22 51
12893.30 41
12894.37 62
12895.44 61
12896.52 54
12897.59 43
12898.66 60
12899.73 50
12900.81 52
12901.88 56
12902.95 57
12904.03 42
12905.10 43
12906.17 43
12907.25 45
12908.32 50
12909.39 39
12910.47 63
12911.54 46
12912.61 57
12913.69 51
12914.76 69
12915.83 38
12916.91 53
12917.98 58
12919.06 43
12920.13 47
12921.20 59
12922.28 83
12923.35 68
12924.43 50
12925.50 32
12926.57 45
12927.65 55
12928.72 61
12929.80 51
12930.87 52
12931.95 57
12933.02 51
12934.09 40
12935.17 40
12936.24 51
12937.32 39
12938.39 44
12939.47 43
12940.54 46
12941.62 51
12942.69 53
12943.77 59
12944.84 63
12945.92 57
12946.99 45
12948.07 46
12949.14 36
12950.22 47
12951.29 51
12952.37 53
12953.44 69
12954.52 68
12955.59 51
12956.67 47
12957.74 43
12958.82 54
12959.89 56
12960.97 56
12962.04 51
12963.12 53
12964.20 38
12965.27 51
12966.35 38
12967.42 45
12968.50 59
12969.58 58
12970.65 50
12971.73 57
12972.80 55
12973.88 48
12974.96 43
12976.03 38
12977.11 46
12978.18 47
12979.26 58
12980.34 61
12981.41 57
12982.49 46
12983.57 47
12984.64 48
12985.72 38
12986.80 47
12987.87 45
12988.95 66
12990.03 55
12991.10 38
12992.18 39
12993.26 44
12994.33 45
12995.41 36
12996.49 60
12997.56 67
12998.64 62
12999.72 53
13000.80 30
13001.87 41
13002.95 58
13004.03 53
13005.11 60
13006.18 49
13007.26 49
13008.34 57
13009.42 50
13010.49 47
13011.57 45
13012.65 48
13013.73 44
13014.80 53
13015.88 40
13016.96 54
13018.04 59
13019.12 58
13020.19 58
13021.27 62
13022.35 65
13023.43 49
13024.51 41
13025.58 39
13026.66 44
13027.74 48
13028.82 63
13029.90 61
13030.98 47
13032.05 54
13033.13 47
13034.21 43
13035.29 45
13036.37 60
13037.45 72
13038.53 64
13039.61 51
13040.68 58
13041.76 54
13042.84 51
13043.92 43
13045.00 53
13046.08 58
13047.16 58
13048.24 50
13049.32 53
13050.40 58
13051.48 60
13052.55 57
13053.63 52
13054.71 60
13055.79 57
13056.87 75
13057.95 55
13059.03 47
13060.11 92
13061.19 55
13062.27 45
13063.35 41
13064.43 50
13065.51 37
13066.59 35
13067.67 44
13068.75 53
13069.83 48
13070.91 62
13071.99 75
13073.07 59
13074.15 43
13075.23 46
13076.31 38
13077.39 34
13078.47 34
13079.55 36
13080.63 49
13081.71 50
13082.79 56
13083.88 38
13084.96 48
13086.04 72
13087.12 46
13088.20 57
13089.28 43
13090.36 52
13091.44 39
13092.52 55
13093.60 50
13094.68 62
13095.77 43
13096.85 64
13097.93 55
13099.01 64
13100.09 61
13101.17 49
13102.25 61
13103.34 68
13104.42 58
13105.50 45
13106.58 45
13107.66 47
13108.74 47
13109.82 53
13110.91 54
13111.99 37
13113.07 51
13114.15 47
13115.23 55
13116.32 61
13117.40 69
13118.48 54
13119.56 51
13120.64 55
13121.73 63
13122.81 74
13123.89 54
13124.97 39
13126.06 47
13127.14 49
13128.22 47
13129.30 48
13130.39 41
13131.47 34
13132.55 50
13133.63 47
13134.72 56
13135.80 51
13136.88 75
13137.97 59
13139.05 53
13140.13 58
13141.21 54
13142.30 43
13143.38 49
13144.46 56
13145.55 56
13146.63 42
13147.71 41
13148.80 48
13149.88 48
13150.96 43
13152.05 54
13153.13 60
13154.21 48
13155.30 32
13156.38 50
13157.47 65
13158.55 50
13159.63 54
13160.72 76
13161.80 50
13162.88 51
13163.97 43
13165.05 60
13166.14 61
13167.22 56
13168.31 66
13169.39 57
13170.47 47
13171.56 42
13172.64 55
13173.73 50
13174.81 53
13175.90 54
13176.98 57
13178.06 42
13179.15 38
13180.23 56
13181.32 52
13182.40 33
13183.49 41
13184.57 38
13185.66 49
13186.74 46
13187.83 51
13188.91 57
13190.00 47
13191.08 61
13192.17 47
13193.25 66
13194.34 56
13195.42 63
13196.51 68
13197.59 60
13198.68 55
13199.77 39
13200.85 52
13201.94 54
13203.02 47
13204.11 37
13205.19 43
13206.28 65
13207.36 49
13208.45 56
13209.54 45
13210.62 38
13211.71 51
13212.79 52
13213.88 52
13214.97 52
13216.05 46
13217.14 47
13218.22 42
13219.31 51
13220.40 49
13221.48 73
13222.57 50
13223.66 49
13224.74 43
13225.83 65
13226.92 58
13228.00 60
13229.09 46
13230.18 51
13231.26 41
13232.35 51
13233.44 51
13234.52 46
13235.61 38
13236.70 62
13237.78 63
13238.87 53
13239.96 33
13241.05 55
13242.13 74
13243.22 56
13244.31 48
13245.39 34
13246.48 46
13247.57 70
13248.66 61
13249.74 52
13250.83 41
13251.92 48
13253.01 45
13254.10 44
13255.18 43
13256.27 60
13257.36 61
13258.45 66
13259.53 51
13260.62 62
13261.71 66
13262.80 71
13263.89 48
13264.97 53
13266.06 46
13267.15 41
13268.24 53
13269.33 72
13270.42 61
13271.50 44
13272.59 58
13273.68 57
13274.77 47
13275.86 52
13276.95 51
13278.04 64
13279.12 41
13280.21 52
13281.30 36
13282.39 42
13283.48 49
13284.57 30
13285.66 43
13286.75 50
13287.84 43
13288.93 51
13290.01 38
13291.10 50
13292.19 39
13293.28 43
13294.37 52
13295.46 69
13296.55 50
13297.64 43
13298.73 41
13299.82 53
13300.91 40
13302.00 46
13303.09 37
13304.18 58
13305.27 54
13306.36 56
13307.45 60
13308.54 37
13309.63 58
13310.72 47
13311.81 61
13312.90 52
13313.99 40
13315.08 52
13316.17 47
13317.26 57
13318.35 52
13319.44 46
13320.53 53
13321.62 60
13322.71 48
13323.80 47
13324.89 41
13325.98 46
13327.07 45
13328.16 59
13329.25 45
13330.35 38
13331.44 42
13332.53 44
13333.62 46
13334.71 47
13335.80 60
13336.89 55
13337.98 55
13339.07 39
13340.16 45
13341.26 53
13342.35 71
13343.44 45
13344.53 57
13345.62 48
13346.71 48
13347.80 48
13348.90 42
13349.99 51
13351.08 62
13352.17 55
13353.26 43
13354.36 60
13355.45 65
13356.54 59
13357.63 41
13358.72 55
13359.81 45
13360.91 73
13362.00 73
13363.09 52
13364.18 46
13365.28 42
13366.37 43
13367.46 65
13368.55 62
13369.65 57
13370.74 53
13371.83 74
13372.92 72
13374.02 55
13375.11 52
13376.20 47
13377.29 48
13378.39 35
13379.48 40
13380.57 41
13381.67 51
13382.76 45
13383.85 58
13384.94 48
13386.04 54
13387.13 59
13388.22 63
13389.32 57
13390.41 49
13391.50 50
13392.60 52
13393.69 60
13394.78 61
13395.88 59
13396.97 39
13398.06 51
13399.16 44
13400.25 50
13401.35 45
13402.44 45
13403.53 61
13404.63 68
13405.72 56
13406.82 57
13407.91 43
13409.00 44
13410.10 65
13411.19 44
13412.29 45
13413.38 54
13414.47 52
13415.57 51
13416.66 65
13417.76 53
13418.85 43
13419.95 54
13421.04 56
13422.14 53
13423.23 58
13424.33 57
13425.42 35
13426.51 45
13427.61 62
13428.70 61
13429.80 64
13430.89 51
13431.99 50
13433.08 54
13434.18 44
13435.27 70
13436.37 53
13437.46 46
13438.56 35
13439.66 57
13440.75 50
13441.85 46
13442.94 55
13444.04 42
13445.13 58
13446.23 42
13447.32 59
13448.42 31
13449.52 56
13450.61 46
13451.71 52
13452.80 54
13453.90 50
13454.99 48
13456.09 55
13457.19 40
13458.28 54
13459.38 55
13460.48 56
13461.57 73
13462.67 63
13463.76 69
13464.86 65
13465.96 67
13467.05 44
13468.15 68
13469.25 53
13470.34 59
13471.44 60
13472.54 48
13473.63 49
13474.73 47
13475.83 73
13476.92 68
13478.02 63
13479.12 46
13480.21 59
13481.31 60
13482.41 59
13483.50 43
13484.60 58
13485.70 50
13486.80 49
13487.89 59
13488.99 62
13490.09 55
13491.19 46
13492.28 64
13493.38 62
13494.48 58
13495.58 43
13496.67 55
13497.77 50
13498.87 52
13499.97 41
13501.06 55
13502.16 56
13503.26 52
13504.36 50
13505.46 63
13506.55 54
13507.65 60
13508.75 53
13509.85 38
13510.95 52
13512.05 57
13513.14 57
13514.24 54
13515.34 37
13516.44 54
13517.54 54
13518.64 46
13519.73 44
13520.83 66
13521.93 65
13523.03 44
13524.13 50
13525.23 47
13526.33 37
13527.43 50
13528.53 52
13529.62 58
13530.72 43
13531.82 45
13532.92 53
13534.02 62
13535.12 42
13536.22 47
13537.32 46
13538.42 50
13539.52 40
13540.62 51
13541.72 48
13542.82 69
13543.92 61
13545.01 44
13546.11 72
13547.21 53
13548.31 55
13549.41 65
13550.51 53
13551.61 36
13552.71 49
13553.81 56
13554.91 46
13556.01 45
13557.11 53
13558.21 69
13559.31 60
13560.41 45
13561.51 36
13562.61 53
13563.72 57
13564.82 45
13565.92 55
13567.02 72
13568.12 72
13569.22 65
13570.32 65
13571.42 47
13572.52 41
13573.62 49
13574.72 62
13575.82 51
13576.92 31
13578.02 47
13579.13 58
13580.23 49
13581.33 51
13582.43 42
13583.53 55
13584.63 47
13585.73 48
13586.83 39
13587.94 53
13589.04 52
13590.14 53
13591.24 44
13592.34 50
13593.44 41
13594.54 49
13595.65 55
13596.75 48
13597.85 37
13598.95 37
13600.05 49
13601.16 45
13602.26 41
13603.36 44
13604.46 66
13605.56 54
13606.67 53
13607.77 60
13608.87 49
13609.97 33
13611.07 39
13612.18 42
13613.28 47
13614.38 47
13615.48 43
13616.59 55
13617.69 61
13618.79 36
13619.89 54
13621.00 45
13622.10 43
13623.20 58
13624.31 75
13625.41 43
13626.51 41
13627.61 50
13628.72 43
13629.82 44
13630.92 43
13632.03 48
13633.13 56
13634.23 42
13635.34 36
13636.44 38
13637.54 47
13638.65 52
13639.75 49
13640.85 37
13641.96 66
13643.06 56
13644.16 57
13645.27 49
13646.37 45
13647.48 46
13648.58 49
13649.68 43
13650.79 37
13651.89 47
13653.00 70
13654.10 66
13655.20 51
13656.31 58
13657.41 58
13658.52 45
13659.62 46
13660.72 40
13661.83 31
13662.93 52
13664.04 38
13665.14 53
13666.25 39
13667.35 28
13668.46 40
13669.56 43
13670.67 37
13671.77 35
13672.88 41
13673.98 53
13675.09 48
13676.19 53
13677.30 50
13678.40 47
13679.51 47
13680.61 39
13681.72 47
13682.82 47
13683.93 54
13685.03 39
13686.14 58
13687.24 47
13688.35 51
13689.45 47
13690.56 44
13691.66 41
13692.77 30
13693.88 44
13694.98 49
13696.09 71
13697.19 52
13698.30 52
13699.40 45
13700.51 46
13701.62 48
13702.72 38
13703.83 47
13704.93 52
13706.04 54
13707.15 48
13708.25 34
13709.36 48
13710.47 48
13711.57 48
13712.68 42
13713.79 49
13714.89 56
13716.00 61
13717.11 48
13718.21 53
13719.32 65
13720.43 54
13721.53 46
13722.64 46
13723.75 53
13724.85 51
13725.96 50
13727.07 55
13728.17 61
13729.28 51
13730.39 55
13731.50 74
13732.60 41
13733.71 46
13734.82 48
13735.92 50
13737.03 53
13738.14 64
13739.25 65
13740.35 52
13741.46 42
13742.57 37
13743.68 35
13744.79 49
13745.89 65
13747.00 32
13748.11 58
13749.22 49
13750.32 53
13751.43 38
13752.54 47
13753.65 54
13754.76 55
13755.87 77
13756.97 56
13758.08 44
13759.19 64
13760.30 48
13761.41 55
13762.52 47
13763.62 50
13764.73 59
13765.84 49
13766.95 51
13768.06 61
13769.17 51
13770.28 45
13771.38 49
13772.49 51
13773.60 52
13774.71 40
13775.82 42
13776.93 51
13778.04 56
13779.15 40
13780.26 46
13781.37 61
13782.48 60
13783.58 65
13784.69 45
13785.80 42
13786.91 56
13788.02 50
13789.13 54
13790.24 51
13791.35 36
13792.46 66
13793.57 50
13794.68 44
13795.79 47
13796.90 50
13798.01 58
13799.12 66
13800.23 52
13801.34 51
13802.45 53
13803.56 48
13804.67 72
13805.78 57
13806.89 52
13808.00 46
13809.11 58
13810.22 56
13811.33 41
13812.44 47
13813.55 48
13814.66 40
13815.77 49
13816.88 55
13818.00 58
13819.11 58
13820.22 68
13821.33 33
13822.44 32
13823.55 47
13824.66 56
13825.77 58
13826.88 44
13827.99 35
13829.10 48
13830.22 58
13831.33 46
13832.44 43
13833.55 56
13834.66 48
13835.77 53
13836.88 81
13838.00 61
13839.11 38
13840.22 47
13841.33 48
13842.44 35
13843.55 48
13844.67 62
13845.78 74
13846.89 62
13848.00 48
13849.11 43
13850.23 43
13851.34 68
13852.45 61
13853.56 50
13854.67 39
13855.79 52
13856.90 29
13858.01 42
13859.12 54
13860.24 51
13861.35 53
13862.46 57
13863.57 69
13864.69 52
13865.80 53
13866.91 55
13868.02 52
13869.14 47
13870.25 48
13871.36 52
13872.47 51
13873.59 48
13874.70 52
13875.81 38
13876.93 42
13878.04 40
13879.15 49
13880.27 45
13881.38 61
13882.49 39
13883.61 72
13884.72 61
13885.83 42
13886.95 38
13888.06 64
13889.17 56
13890.29 57
13891.40 42
13892.51 39
13893.63 49
13894.74 70
13895.86 64
13896.97 47
13898.08 65
13899.20 75
13900.31 76
13901.43 58
13902.54 52
13903.65 49
13904.77 60
13905.88 48
13907.00 61
13908.11 60
13909.23 58
13910.34 52
13911.45 55
13912.57 51
13913.68 56
13914.80 59
13915.91 63
13917.03 59
13918.14 58
13919.26 61
13920.37 67
13921.49 62
13922.60 61
13923.72 48
13924.83 42
13925.95 43
13927.06 51
13928.18 48
13929.29 66
13930.41 51
13931.52 53
13932.64 37
13933.75 48
13934.87 52
13935.98 49
13937.10 36
13938.21 60
13939.33 49
13940.45 55
13941.56 58
13942.68 46
13943.79 41
13944.91 50
13946.03 61
13947.14 49
13948.26 60
13949.37 46
13950.49 59
13951.60 37
13952.72 56
13953.84 59
13954.95 65
13956.07 47
13957.19 62
13958.30 62
13959.42 38
13960.54 42
13961.65 60
13962.77 40
13963.88 49
13965.00 65
13966.12 50
13967.23 39
13968.35 46
13969.47 47
13970.59 66
13971.70 39
13972.82 35
13973.94 44
13975.05 52
13976.17 74
13977.29 53
13978.40 57
13979.52 54
13980.64 36
13981.76 43
13982.87 62
13983.99 57
13985.11 55
13986.23 48
13987.34 30
13988.46 52
13989.58 51
13990.70 52
13991.81 50
13992.93 44
13994.05 55
13995.17 52
13996.29 52
13997.40 48
13998.52 61
13999.64 54
14000.76 54
14001.88 47
14002.99 65
14004.11 67
14005.23 56
14006.35 41
14007.47 44
14008.58 47
14009.70 49
14010.82 60
14011.94 51
14013.06 60
14014.18 68
14015.30 56
14016.41 37
14017.53 49
14018.65 34
14019.77 52
14020.89 49
14022.01 48
14023.13 66
14024.25 57
14025.37 52
14026.48 40
14027.60 34
14028.72 48
14029.84 38
14030.96 47
14032.08 55
14033.20 49
14034.32 44
14035.44 53
14036.56 47
14037.68 55
14038.80 41
14039.92 40
14041.04 70
14042.16 56
14043.28 32
14044.40 63
14045.52 65
14046.64 52
14047.76 32
14048.88 50
14050.00 55
14051.12 40
14052.24 42
14053.36 63
14054.48 46
14055.60 34
14056.72 54
14057.84 60
14058.96 60
14060.08 54
14061.20 53
14062.32 59
14063.44 56
14064.56 46
14065.68 53
14066.80 48
14067.92 42
14069.04 64
14070.16 49
14071.28 51
14072.41 51
14073.53 47
14074.65 57
14075.77 53
14076.89 58
14078.01 55
14079.13 50
14080.25 56
14081.37 80
14082.50 62
14083.62 49
14084.74 42
14085.86 49
14086.98 48
14088.10 43
14089.23 43
14090.35 62
14091.47 58
14092.59 71
14093.71 58
14094.83 68
14095.96 65
14097.08 47
14098.20 60
14099.32 48
14100.44 51
14101.57 53
14102.69 59
14103.81 48
14104.93 52
14106.05 56
14107.18 53
14108.30 81
14109.42 74
14110.54 53
14111.67 71
14112.79 57
14113.91 54
14115.03 49
14116.16 73
14117.28 49
14118.40 64
14119.53 58
14120.65 55
14121.77 40
14122.89 50
14124.02 60
14125.14 58
14126.26 43
14127.39 60
14128.51 58
14129.63 45
14130.76 58
14131.88 54
14133.00 55
14134.13 50
14135.25 53
14136.37 57
14137.50 50
14138.62 45
14139.74 49
14140.87 41
14141.99 55
14143.11 42
14144.24 51
14145.36 45
14146.49 51
14147.61 52
14148.73 64
14149.86 65
14150.98 54
14152.11 44
14153.23 55
14154.35 56
14155.48 75
14156.60 53
14157.73 50
14158.85 50
14159.98 38
14161.10 57
14162.23 49
14163.35 63
14164.47 70
14165.60 65
14166.72 55
14167.85 40
14168.97 54
14170.10 56
14171.22 54
14172.35 37
14173.47 49
14174.60 53
14175.72 50
14176.85 48
14177.97 42
14179.10 35
14180.22 54
14181.35 47
14182.47 84
14183.60 71
14184.72 45
14185.85 37
14186.98 38
14188.10 48
14189.23 40
14190.35 42
14191.48 42
14192.60 68
14193.73 44
14194.86 34
14195.98 37
14197.11 50
14198.23 47
14199.36 37
14200.49 45
14201.61 31
14202.74 38
14203.86 60
14204.99 57
14206.12 34
14207.24 51
14208.37 57
14209.50 57
14210.62 42
14211.75 45
14212.87 56
14214.00 65
14215.13 46
14216.25 45
14217.38 33
14218.51 40
14219.63 51
14220.76 50
14221.89 75
14223.02 40
14224.14 60
14225.27 45
14226.40 50
14227.52 45
14228.65 40
14229.78 44
14230.91 51
14232.03 47
14233.16 62
14234.29 38
14235.41 32
14236.54 35
14237.67 43
14238.80 53
14239.92 40
14241.05 46
14242.18 44
14243.31 43
14244.44 48
14245.56 63
14246.69 59
14247.82 51
14248.95 38
14250.08 42
14251.20 46
14252.33 47
14253.46 56
14254.59 51
14255.72 50
14256.84 49
14257.97 51
14259.10 67
14260.23 64
14261.36 37
14262.49 59
14263.62 46
14264.74 51
14265.87 46
14267.00 46
14268.13 47
14269.26 53
14270.39 51
14271.52 50
14272.65 59
14273.77 46
14274.90 53
14276.03 49
14277.16 39
14278.29 38
14279.42 46
14280.55 59
14281.68 40
14282.81 45
14283.94 48
14285.07 51
14286.20 52
14287.33 39
14288.45 46
14289.58 28
14290.71 40
14291.84 50
14292.97 43
14294.10 37
14295.23 49
14296.36 57
14297.49 41
14298.62 36
14299.75 49
14300.88 46
14302.01 44
14303.14 45
14304.27 37
14305.40 49
14306.53 42
14307.66 33
14308.79 40
14309.92 47
14311.05 43
14312.19 40
14313.32 37
14314.45 45
14315.58 49
14316.71 48
14317.84 42
14318.97 34
14320.10 46
14321.23 51
14322.36 49
14323.49 39
14324.62 40
14325.75 55
14326.89 41
14328.02 51
14329.15 26
14330.28 49
14331.41 62
14332.54 46
14333.67 31
14334.80 25
14335.94 51
14337.07 57
14338.20 59
14339.33 42
14340.46 33
14341.59 49
14342.73 57
14343.86 42
14344.99 41
14346.12 43
14347.25 53
14348.38 34
14349.52 41
14350.65 30
14351.78 48
14352.91 38
14354.04 38
14355.18 39
14356.31 36
14357.44 41
14358.57 45
14359.71 48
14360.84 41
14361.97 36
14363.10 45
14364.24 45
14365.37 51
14366.50 44
14367.63 34
14368.77 31
14369.90 41
14371.03 56
14372.16 40
14373.30 44
14374.43 37
14375.56 34
14376.70 34
14377.83 41
14378.96 41
14380.10 41
14381.23 60
14382.36 37
14383.50 41
14384.63 47
14385.76 49
14386.90 32
14388.03 40
14389.16 40
14390.30 42
14391.43 42
14392.56 41
14393.70 40
14394.83 35
14395.97 34
14397.10 45
14398.23 60
14399.37 24
14400.50 44
14401.63 48
14402.77 27
14403.90 39
14405.04 39
14406.17 45
14407.31 48
14408.44 43
14409.57 41
14410.71 51
14411.84 56
14412.98 43
14414.11 39
14415.25 28
14416.38 28
14417.52 24
14418.65 45
14419.79 45
14420.92 32
14422.05 38
14423.19 36
14424.32 36
14425.46 31
14426.59 37
14427.73 22
14428.86 39
14430.00 52
14431.14 31
14432.27 36
14433.41 33
14434.54 35
14435.68 37
14436.81 46
14437.95 35
14439.08 39
14440.22 32
14441.35 31
14442.49 32
14443.63 51
14444.76 28
14445.90 36
14447.03 34
14448.17 30
14449.30 37
14450.44 48
14451.58 42
14452.71 37
14453.85 49
14454.98 34
14456.12 46
14457.26 54
14458.39 56
14459.53 41
14460.67 27
14461.80 38
14462.94 43
14464.08 46
14465.21 53
14466.35 58
14467.48 36
14468.62 34
14469.76 28
14470.90 39
14472.03 39
14473.17 40
14474.31 46
14475.44 37
14476.58 51
14477.72 35
14478.85 52
14479.99 63
14481.13 28
14482.27 41
14483.40 40
14484.54 43
14485.68 54
14486.81 49
14487.95 47
14489.09 46
14490.23 43
14491.36 29
14492.50 41
14493.64 43
14494.78 57
14495.92 49
14497.05 53
14498.19 38
14499.33 51
14500.47 63
14501.60 35
14502.74 47
14503.88 29
14505.02 44
14506.16 31
14507.30 37
14508.43 57
14509.57 45
14510.71 33
14511.85 36
14512.99 41
14514.13 40
14515.26 35
14516.40 50
14517.54 37
14518.68 64
14519.82 46
14520.96 42
14522.10 49
14523.23 30
14524.37 38
14525.51 47
14526.65 43
14527.79 34
14528.93 39
14530.07 37
14531.21 25
14532.35 34
14533.49 42
14534.63 42
14535.76 45
14536.90 31
14538.04 42
14539.18 34
14540.32 36
14541.46 37
14542.60 33
14543.74 40
14544.88 45
14546.02 41
14547.16 44
14548.30 44
14549.44 42
14550.58 19
14551.72 38
14552.86 26
14554.00 34
14555.14 26
14556.28 29
14557.42 43
14558.56 42
14559.70 46
14560.84 46
14561.98 27
14563.12 58
14564.26 30
14565.40 43
14566.54 47
14567.68 45
14568.82 54
14569.96 37
14571.11 31
14572.25 42
14573.39 46
14574.53 52
14575.67 52
14576.81 36
14577.95 36
14579.09 32
14580.23 31
14581.37 37
14582.52 34
14583.66 34
14584.80 40
14585.94 61
14587.08 42
14588.22 37
14589.36 43
14590.50 54
14591.65 34
14592.79 29
14593.93 36
14595.07 47
14596.21 30
14597.35 35
14598.50 40
14599.64 38
14600.78 32
14601.92 30
14603.06 26
14604.21 40
14605.35 27
14606.49 37
14607.63 37
14608.77 40
14609.92 36
14611.06 44
14612.20 32
14613.34 32
14614.49 36
14615.63 35
14616.77 47
14617.91 27
14619.06 48
14620.20 38
14621.34 33
14622.48 36
14623.63 31
14624.77 39
14625.91 47
14627.06 48
14628.20 49
14629.34 23
14630.48 38
14631.63 36
14632.77 33
14633.91 34
14635.06 32
14636.20 41
14637.34 38
14638.49 51
14639.63 51
14640.77 34
14641.92 33
14643.06 40
14644.20 36
14645.35 38
14646.49 40
14647.64 43
14648.78 34
14649.92 33
14651.07 37
14652.21 30
14653.35 52
14654.50 44
14655.64 39
14656.79 36
14657.93 55
14659.07 34
14660.22 30
14661.36 38
14662.51 46
14663.65 38
14664.80 33
14665.94 33
14667.09 39
14668.23 51
14669.37 32
14670.52 34
14671.66 34
14672.81 35
14673.95 24
14675.10 17
14676.24 37
14677.39 26
14678.53 22
14679.68 51
14680.82 30
14681.97 29
14683.11 28
14684.26 34
14685.40 39
14686.55 41
14687.69 36
14688.84 44
14689.98 42
14691.13 47
14692.27 37
14693.42 40
14694.57 34
14695.71 38
14696.86 52
14698.00 27
14699.15 35
14700.29 46
14701.44 47
14702.59 23
14703.73 25
14704.88 35
14706.02 35
14707.17 36
14708.32 32
14709.46 39
14710.61 35
14711.75 39
14712.90 39
14714.05 46
14715.19 37
14716.34 52
14717.49 47
14718.63 28
14719.78 41
14720.93 52
14722.07 33
14723.22 37
14724.37 26
14725.51 31
14726.66 42
14727.81 49
14728.95 31
14730.10 20
14731.25 34
14732.39 23
14733.54 31
14734.69 32
14735.84 26
14736.98 34
14738.13 39
14739.28 45
14740.42 26
14741.57 36
14742.72 42
14743.87 50
14745.01 30
14746.16 37
14747.31 30
14748.46 38
14749.61 40
14750.75 31
14751.90 29
14753.05 32
14754.20 35
14755.34 41
14756.49 33
14757.64 42
14758.79 37
14759.94 43
14761.08 44
14762.23 53
14763.38 51
14764.53 39
14765.68 53
14766.83 41
14767.97 26
14769.12 36
14770.27 36
14771.42 32
14772.57 43
14773.72 31
14774.87 36
14776.01 40
14777.16 42
14778.31 34
14779.46 38
14780.61 47
14781.76 22
14782.91 52
14784.06 32
14785.21 30
14786.36 41
14787.50 48
14788.65 38
14789.80 42
14790.95 43
14792.10 28
14793.25 35
14794.40 34
14795.55 29
14796.70 32
14797.85 44
14799.00 42
14800.15 38
14801.30 41
14802.45 38
14803.60 53
14804.75 36
14805.90 29
14807.05 38
14808.20 37
14809.35 26
14810.50 28
14811.65 17
14812.80 32
14813.95 31
14815.10 47
14816.25 43
14817.40 33
14818.55 37
14819.70 25
14820.85 39
14822.00 40
14823.15 41
14824.30 40
14825.45 36
14826.60 40
14827.75 37
14828.91 42
14830.06 41
14831.21 32
14832.36 39
14833.51 26
14834.66 30
14835.81 34
14836.96 33
14838.11 31
14839.26 34
14840.42 31
14841.57 35
14842.72 37
14843.87 44
14845.02 30
14846.17 39
14847.32 40
14848.48 32
14849.63 36
14850.78 34
14851.93 28
14853.08 34
14854.23 43
14855.39 25
14856.54 40
14857.69 38
14858.84 35
14859.99 27
14861.15 36
14862.30 31
14863.45 38
14864.60 43
14865.75 52
14866.91 44
14868.06 45
14869.21 39
14870.36 28
14871.52 31
14872.67 28
14873.82 40
14874.97 31
14876.13 43
14877.28 40
14878.43 38
14879.59 36
14880.74 23
14881.89 19
14883.04 29
14884.20 32
14885.35 32
14886.50 33
14887.66 32
14888.81 25
14889.96 25
14891.12 35
14892.27 32
14893.42 32
14894.58 16
14895.73 44
14896.88 38
14898.04 23
14899.19 31
14900.34 45
14901.50 26
14902.65 42
14903.80 33
14904.96 31
14906.11 23
14907.27 34
14908.42 40
14909.57 30
14910.73 35
14911.88 52
14913.04 39
14914.19 38
14915.34 22
14916.50 45
14917.65 48
14918.81 33
14919.96 33
14921.11 38
14922.27 36
14923.42 31
14924.58 32
14925.73 43
14926.89 46
14928.04 43
14929.20 51
14930.35 54
14931.51 30
14932.66 31
14933.82 29
14934.97 34
14936.13 40
14937.28 35
14938.44 35
14939.59 31
14940.75 42
14941.90 43
14943.06 35
14944.21 47
14945.37 40
14946.52 33
14947.68 58
14948.83 41
14949.99 36
14951.14 56
14952.30 37
14953.46 39
14954.61 48
14955.77 38
14956.92 36
14958.08 36
14959.24 35
14960.39 31
14961.55 43
14962.70 47
14963.86 30
14965.02 43
14966.17 53
14967.33 46
14968.48 43
14969.64 40
14970.80 34
14971.95 42
14973.11 49
14974.27 39
14975.42 37
14976.58 28
14977.74 29
14978.89 23
14980.05 21
14981.21 32
14982.36 49
14983.52 39
14984.68 38
14985.83 36
14986.99 38
14988.15 46
14989.30 39
14990.46 39
14991.62 20
14992.77 39
14993.93 35
14995.09 42
14996.25 42
14997.40 31
14998.56 44
14999.72 30
15000.88 34
15002.03 44
15003.19 37
15004.35 38
15005.51 27
15006.66 48
15007.82 51
15008.98 31
15010.14 31
15011.30 39
15012.45 33
15013.61 44
15014.77 53
15015.93 51
15017.09 47
15018.24 36
15019.40 32
15020.56 39
15021.72 31
15022.88 32
15024.04 19
15025.19 28
15026.35 28
15027.51 37
15028.67 19
15029.83 17
15030.99 50
15032.15 52
15033.30 39
15034.46 34
15035.62 39
15036.78 43
15037.94 38
15039.10 44
15040.26 32
15041.42 21
15042.58 36
15043.73 42
15044.89 30
15046.05 25
15047.21 21
15048.37 31
15049.53 41
15050.69 45
15051.85 42
15053.01 34
15054.17 34
15055.33 24
15056.49 36
15057.65 36
15058.81 36
15059.97 30
15061.13 41
15062.29 32
15063.45 34
15064.61 40
15065.77 22
15066.93 33
15068.09 24
15069.25 29
15070.41 34
15071.57 42
15072.73 32
15073.89 41
15075.05 27
15076.21 34
15077.37 32
15078.53 28
15079.69 32
15080.85 34
15082.01 36
15083.17 36
15084.33 35
15085.49 27
15086.65 32
15087.82 38
15088.98 31
15090.14 45
15091.30 40
15092.46 35
15093.62 40
15094.78 35
15095.94 43
15097.10 39
15098.27 24
15099.43 30
15100.59 30
15101.75 27
15102.91 18
15104.07 49
15105.23 31
15106.40 33
15107.56 35
15108.72 31
15109.88 18
15111.04 21
15112.20 23
15113.37 35
15114.53 46
15115.69 42
15116.85 26
15118.01 36
15119.18 35
15120.34 31
15121.50 38
15122.66 23
15123.82 30
15124.99 45
15126.15 41
15127.31 32
15128.47 31
15129.64 31
15130.80 27
15131.96 30
15133.12 25
15134.29 31
15135.45 49
15136.61 38
15137.77 34
15138.94 39
15140.10 34
15141.26 34
15142.43 41
15143.59 31
15144.75 42
15145.92 34
15147.08 29
15148.24 30
15149.41 50
15150.57 29
15151.73 33
15152.90 31
15154.06 32
15155.22 32
15156.39 30
15157.55 35
15158.71 26
15159.88 25
15161.04 29
15162.20 28
15163.37 27
15164.53 23
15165.70 27
15166.86 31
15168.02 29
15169.19 22
15170.35 31
15171.52 41
15172.68 25
15173.84 43
15175.01 27
15176.17 26
15177.34 28
15178.50 29
15179.66 33
15180.83 27
15181.99 42
15183.16 35
15184.32 29
15185.49 35
15186.65 45
15187.82 41
15188.98 29
15190.15 30
15191.31 42
15192.48 40
15193.64 34
15194.81 30
15195.97 29
15197.14 30
15198.30 27
15199.47 27
15200.63 27
15201.80 37
15202.96 33
15204.13 35
15205.29 29
15206.46 22
15207.62 31
15208.79 53
15209.96 41
15211.12 35
15212.29 29
15213.45 40
15214.62 36
15215.78 35
15216.95 34
15218.12 40
15219.28 32
15220.45 41
15221.61 22
15222.78 36
15223.95 31
15225.11 42
15226.28 42
15227.44 24
15228.61 25
15229.78 34
15230.94 30
15232.11 25
15233.28 23
15234.44 35
15235.61 24
15236.78 25
15237.94 29
15239.11 36
15240.28 26
15241.44 36
15242.61 36
15243.78 37
15244.94 37
15246.11 30
15247.28 44
15248.44 34
15249.61 41
15250.78 35
15251.95 25
15253.11 30
15254.28 61
15255.45 45
15256.61 30
15257.78 23
15258.95 41
15260.12 44
15261.28 36
15262.45 28
15263.62 37
15264.79 45
15265.95 32
15267.12 30
15268.29 38
15269.46 36
15270.63 37
15271.79 25
15272.96 40
15274.13 41
15275.30 38
15276.47 26
15277.63 33
15278.80 38
15279.97 26
15281.14 36
15282.31 38
15283.48 35
15284.64 30
15285.81 39
15286.98 28
15288.15 37
15289.32 33
15290.49 35
15291.66 30
15292.82 23
15293.99 29
15295.16 28
15296.33 42
15297.50 36
15298.67 30
15299.84 32
15301.01 42
15302.18 40
15303.35 32
15304.51 35
15305.68 37
15306.85 40
15308.02 55
15309.19 35
15310.36 30
15311.53 21
15312.70 34
15313.87 36
15315.04 28
15316.21 45
15317.38 33
15318.55 30
15319.72 31
15320.89 22
15322.06 33
15323.23 38
15324.40 37
15325.57 38
15326.74 30
15327.91 33
15329.08 25
15330.25 24
15331.42 30
15332.59 32
15333.76 30
15334.93 43
15336.10 48
15337.27 30
15338.44 31
15339.61 33
15340.78 32
15341.95 37
15343.12 37
15344.29 26
15345.47 28
15346.64 37
15347.81 40
15348.98 30
15350.15 23
15351.32 30
15352.49 31
15353.66 26
15354.83 43
15356.00 32
15357.18 24
15358.35 27
15359.52 42
15360.69 29
15361.86 31
15363.03 31
15364.20 26
15365.38 28
15366.55 30
15367.72 37
15368.89 21
15370.06 31
15371.23 35
15372.41 39
15373.58 37
15374.75 22
15375.92 36
15377.09 45
15378.26 40
15379.44 43
15380.61 31
15381.78 33
15382.95 37
15384.13 40
15385.30 37
15386.47 27
15387.64 31
15388.82 26
15389.99 36
15391.16 26
15392.33 38
15393.51 31
15394.68 26
15395.85 49
15397.02 39
15398.20 20
15399.37 27
15400.54 26
15401.71 29
15402.89 33
15404.06 50
15405.23 30
15406.41 37
15407.58 21
15408.75 42
15409.93 33
15411.10 32
15412.27 27
15413.45 30
15414.62 19
15415.79 34
15416.97 38
15418.14 33
15419.31 28
15420.49 45
15421.66 24
15422.84 25
15424.01 36
15425.18 29
15426.36 41
15427.53 23
15428.70 26
15429.88 27
15431.05 25
15432.23 15
15433.40 29
15434.57 52
15435.75 34
15436.92 29
15438.10 42
15439.27 26
15440.45 38
15441.62 28
15442.80 31
15443.97 37
15445.14 30
15446.32 27
15447.49 26
15448.67 26
15449.84 23
15451.02 30
15452.19 33
15453.37 23
15454.54 28
15455.72 37
15456.89 33
15458.07 30
15459.24 25
15460.42 23
15461.59 44
15462.77 34
15463.94 15
15465.12 26
15466.29 46
15467.47 24
15468.65 33
15469.82 37
15471.00 53
15472.17 33
15473.35 36
15474.52 37
15475.70 31
15476.88 38
15478.05 40
15479.23 38
15480.40 21
15481.58 27
15482.76 46
15483.93 37
15485.11 21
15486.28 21
15487.46 28
15488.64 43
15489.81 34
15490.99 22
15492.16 26
15493.34 34
15494.52 32
15495.69 30
15496.87 22
15498.05 29
15499.22 40
15500.40 43
15501.58 34
15502.75 39
15503.93 26
15505.11 40
15506.28 39
15507.46 23
15508.64 29
15509.82 29
15510.99 29
15512.17 29
15513.35 40
15514.52 41
15515.70 47
15516.88 31
15518.06 26
15519.23 42
15520.41 43
15521.59 32
15522.77 26
15523.94 31
15525.12 15
15526.30 29
15527.48 31
15528.65 21
15529.83 17
15531.01 28
15532.19 29
15533.37 21
15534.54 31
15535.72 29
15536.90 24
15538.08 23
15539.26 30
15540.44 34
15541.61 33
15542.79 31
15543.97 21
15545.15 30
15546.33 21
15547.51 25
15548.68 32
15549.86 28
15551.04 29
15552.22 18
15553.40 27
15554.58 24
15555.76 20
15556.93 29
15558.11 34
15559.29 21
15560.47 21
15561.65 28
15562.83 21
15564.01 30
15565.19 36
15566.37 30
15567.55 36
15568.73 39
15569.91 44
15571.08 34
15572.26 28
15573.44 27
15574.62 32
15575.80 30
15576.98 34
15578.16 32
15579.34 23
15580.52 27
15581.70 26
15582.88 29
15584.06 27
15585.24 34
15586.42 34
15587.60 27
15588.78 30
15589.96 40
15591.14 36
15592.32 44
15593.50 24
15594.68 28
15595.86 22
15597.04 38
15598.22 31
15599.40 19
15600.58 33
15601.76 28
15602.95 30
15604.13 31
15605.31 24
15606.49 33
15607.67 34
15608.85 16
15610.03 31
15611.21 24
15612.39 38
15613.57 25
15614.75 55
15615.93 29
15617.12 24
15618.30 16
15619.48 25
15620.66 34
15621.84 31
15623.02 34
15624.20 32
15625.38 46
15626.57 29
15627.75 39
15628.93 26
15630.11 33
15631.29 33
15632.47 28
15633.66 37
15634.84 29
15636.02 29
15637.20 35
15638.38 31
15639.57 22
15640.75 30
15641.93 33
15643.11 32
15644.29 40
15645.48 29
15646.66 51
15647.84 42
15649.02 39
15650.21 50
15651.39 42
15652.57 33
15653.75 33
15654.94 40
15656.12 37
15657.30 24
15658.48 26
15659.67 33
15660.85 20
15662.03 26
15663.22 30
15664.40 27
15665.58 35
15666.76 36
15667.95 42
15669.13 28
15670.31 36
15671.50 34
15672.68 60
15673.86 37
15675.05 32
15676.23 27
15677.41 39
15678.60 27
15679.78 24
15680.96 33
15682.15 36
15683.33 23
15684.51 31
15685.70 52
15686.88 39
15688.07 31
15689.25 31
15690.43 25
15691.62 39
15692.80 30
15693.99 31
15695.17 34
15696.35 32
15697.54 16
15698.72 18
15699.91 31
15701.09 22
15702.28 26
15703.46 46
15704.64 30
15705.83 31
15707.01 40
15708.20 43
15709.38 36
15710.57 32
15711.75 21
15712.94 25
15714.12 29
15715.31 34
15716.49 32
15717.68 35
15718.86 38
15720.05 34
15721.23 39
15722.42 38
15723.60 36
15724.79 26
15725.97 31
15727.16 40
15728.34 38
15729.53 23
15730.71 23
15731.90 23
15733.08 32
15734.27 24
15735.46 31
15736.64 40
15737.83 43
15739.01 38
15740.20 33
15741.39 32
15742.57 39
15743.76 42
15744.94 47
15746.13 48
15747.31 45
15748.50 39
15749.69 36
15750.87 41
15752.06 45
15753.25 45
15754.43 43
15755.62 35
15756.81 41
15757.99 40
15759.18 39
15760.36 27
15761.55 35
15762.74 38
15763.92 48
15765.11 42
15766.30 37
15767.49 38
15768.67 33
15769.86 42
15771.05 33
15772.23 43
15773.42 47
15774.61 26
15775.79 34
15776.98 25
15778.17 39
15779.36 41
15780.54 36
15781.73 32
15782.92 34
15784.11 52
15785.29 52
15786.48 38
15787.67 34
15788.86 41
15790.04 42
15791.23 19
15792.42 33
15793.61 30
15794.79 26
15795.98 23
15797.17 39
15798.36 40
15799.55 29
15800.73 44
15801.92 46
15803.11 33
15804.30 38
15805.49 34
15806.68 39
15807.86 38
15809.05 34
15810.24 27
15811.43 29
15812.62 25
15813.81 32
15815.00 39
15816.18 41
15817.37 28
15818.56 28
15819.75 34
15820.94 30
15822.13 28
15823.32 27
15824.51 29
15825.70 37
15826.88 44
15828.07 26
15829.26 42
15830.45 39
15831.64 23
15832.83 36
15834.02 37
15835.21 30
15836.40 45
15837.59 42
15838.78 34
15839.97 44
15841.16 37
15842.35 34
15843.54 23
15844.73 22
15845.92 32
15847.11 29
15848.30 34
15849.49 33
15850.68 45
15851.87 40
15853.06 36
15854.25 38
15855.44 34
15856.63 27
15857.82 25
15859.01 46
15860.20 40
15861.39 30
15862.58 30
15863.77 26
15864.96 37
15866.15 36
15867.34 16
15868.53 28
15869.72 41
15870.91 43
15872.10 31
15873.29 25
15874.48 34
15875.68 33
15876.87 41
15878.06 33
15879.25 29
15880.44 39
15881.63 25
15882.82 29
15884.01 49
15885.20 50
15886.40 47
15887.59 34
15888.78 20
15889.97 34
15891.16 49
15892.35 33
15893.54 40
15894.74 45
15895.93 23
15897.12 41
15898.31 23
15899.50 23
15900.70 33
15901.89 35
15903.08 42
15904.27 36
15905.46 29
15906.66 21
15907.85 29
15909.04 42
15910.23 35
15911.42 39
15912.62 42
15913.81 40
15915.00 33
15916.19 42
15917.39 28
15918.58 26
15919.77 36
15920.96 32
15922.16 25
15923.35 29
15924.54 24
15925.73 31
15926.93 35
15928.12 42
15929.31 24
15930.51 34
15931.70 29
15932.89 29
15934.09 30
15935.28 46
15936.47 39
15937.67 33
15938.86 30
15940.05 45
15941.25 36
15942.44 28
15943.63 23
15944.83 26
15946.02 34
15947.21 29
15948.41 32
15949.60 36
15950.79 38
15951.99 41
15953.18 41
15954.38 32
15955.57 29
15956.76 28
15957.96 27
15959.15 35
15960.35 41
15961.54 32
15962.73 29
15963.93 19
15965.12 33
15966.32 29
15967.51 33
15968.71 32
15969.90 40
15971.09 38
15972.29 27
15973.48 29
15974.68 41
15975.87 40
15977.07 22
15978.26 24
15979.46 24
15980.65 27
15981.85 34
15983.04 24
15984.24 46
15985.43 25
15986.63 26
15987.82 36
15989.02 31
15990.21 30
15991.41 34
15992.60 38
15993.80 21
15994.99 25
15996.19 40
15997.39 39
15998.58 31
15999.78 26
16000.97 30
16002.17 39
16003.36 28
16004.56 33
16005.76 43
16006.95 40
16008.15 30
16009.34 26
16010.54 23
16011.73 35
16012.93 31
16014.13 31
16015.32 21
16016.52 19
16017.72 20
16018.91 22
16020.11 35
16021.30 34
16022.50 37
16023.70 43
16024.89 42
16026.09 32
16027.29 25
16028.48 23
16029.68 27
16030.88 24
16032.07 33
16033.27 32
16034.47 38
16035.67 31
16036.86 25
16038.06 30
16039.26 23
16040.45 27
16041.65 29
16042.85 37
16044.04 28
16045.24 39
16046.44 37
16047.64 30
16048.83 32
16050.03 22
16051.23 28
16052.43 43
16053.62 37
16054.82 17
16056.02 22
16057.22 30
16058.42 24
16059.61 29
16060.81 38
16062.01 40
16063.21 33
16064.41 24
16065.60 28
16066.80 41
16068.00 27
16069.20 27
16070.40 32
16071.59 21
16072.79 26
16073.99 28
16075.19 33
16076.39 31
16077.59 20
16078.78 35
16079.98 42
16081.18 20
16082.38 27
16083.58 35
16084.78 39
16085.98 21
16087.18 12
16088.37 29
16089.57 20
16090.77 24
16091.97 31
16093.17 22
16094.37 24
16095.57 28
16096.77 30
16097.97 28
16099.17 25
16100.37 22
16101.57 35
16102.77 33
16103.96 27
16105.16 37
16106.36 21
16107.56 25
16108.76 19
16109.96 38
16111.16 26
16112.36 21
16113.56 29
16114.76 33
16115.96 32
16117.16 28
16118.36 24
16119.56 23
16120.76 34
16121.96 23
16123.16 36
16124.36 21
16125.56 37
16126.76 29
16127.96 23
16129.16 34
16130.37 20
16131.57 27
16132.77 29
16133.97 30
16135.17 26
16136.37 17
16137.57 30
16138.77 37
16139.97 18
16141.17 44
16142.37 36
16143.57 42
16144.77 41
16145.98 19
16147.18 31
16148.38 29
16149.58 32
16150.78 30
16151.98 21
16153.18 26
16154.38 25
16155.59 26
16156.79 29
16157.99 16
16159.19 32
16160.39 33
16161.59 37
16162.80 30
16164.00 33
16165.20 21
16166.40 34
16167.60 26
16168.80 30
16170.01 33
16171.21 35
16172.41 34
16173.61 21
16174.81 24
16176.02 27
16177.22 36
16178.42 40
16179.62 24
16180.83 29
16182.03 38
16183.23 31
16184.43 37
16185.64 34
16186.84 25
16188.04 28
16189.24 30
16190.45 26
16191.65 17
16192.85 34
16194.06 19
16195.26 25
16196.46 33
16197.66 35
16198.87 31
16200.07 38
16201.27 20
16202.48 22
16203.68 26
16204.88 27
16206.09 28
16207.29 21
16208.49 18
16209.70 34
16210.90 25
16212.10 34
16213.31 33
16214.51 18
16215.71 25
16216.92 24
16218.12 34
16219.33 31
16220.53 39
16221.73 27
16222.94 32
16224.14 29
16225.35 19
16226.55 24
16227.75 20
16228.96 35
16230.16 30
16231.37 31
16232.57 26
16233.77 21
16234.98 24
16236.18 42
16237.39 20
16238.59 26
16239.80 28
16241.00 33
16242.21 26
16243.41 29
16244.62 27
16245.82 15
16247.03 34
16248.23 23
16249.44 31
16250.64 28
16251.85 28
16253.05 23
16254.26 31
16255.46 25
16256.67 28
16257.87 26
16259.08 26
16260.28 21
16261.49 27
16262.69 37
16263.90 24
16265.10 27
16266.31 20
16267.51 36
16268.72 31
16269.93 30
16271.13 19
16272.34 39
16273.54 26
16274.75 18
16275.96 31
16277.16 34
16278.37 15
16279.57 28
16280.78 39
16281.99 33
16283.19 21
16284.40 29
16285.60 44
16286.81 21
16288.02 27
16289.22 31
16290.43 36
16291.64 26
16292.84 22
16294.05 34
16295.26 36
16296.46 26
16297.67 31
16298.88 24
16300.08 34
16301.29 26
16302.50 24
16303.70 24
16304.91 34
16306.12 26
16307.32 18
16308.53 40
16309.74 25
16310.95 16
16312.15 33
16313.36 19
16314.57 43
16315.78 39
16316.98 16
16318.19 28
16319.40 28
16320.61 37
16321.81 28
16323.02 33
16324.23 38
16325.44 20
16326.64 27
16327.85 20
16329.06 28
16330.27 20
16331.48 26
16332.68 26
16333.89 25
16335.10 32
16336.31 18
16337.52 33
16338.72 38
16339.93 25
16341.14 19
16342.35 35
16343.56 26
16344.77 28
16345.98 31
16347.18 37
16348.39 34
16349.60 29
16350.81 22
16352.02 34
16353.23 25
16354.44 26
16355.65 31
16356.85 27
16358.06 35
16359.27 20
16360.48 23
16361.69 23
16362.90 32
16364.11 21
16365.32 19
16366.53 32
16367.74 33
16368.95 28
16370.16 24
16371.36 24
16372.57 23
16373.78 23
16374.99 22
16376.20 37
16377.41 28
16378.62 28
16379.83 38
16381.04 27
16382.25 21
16383.46 30
16384.67 26
16385.88 29
16387.09 12
16388.30 20
16389.51 22
16390.72 32
16391.93 38
16393.14 38
16394.35 17
16395.56 29
16396.77 28
16397.98 28
16399.19 19
16400.41 24
16401.62 27
16402.83 29
16404.04 19
16405.25 24
16406.46 51
16407.67 38
16408.88 24
16410.09 28
16411.30 27
16412.51 37
16413.72 22
16414.94 22
16416.15 23
16417.36 30
16418.57 24
16419.78 19
16420.99 27
16422.20 20
16423.41 20
16424.63 20
16425.84 21
16427.05 27
16428.26 19
16429.47 36
16430.68 24
16431.90 18
16433.11 26
16434.32 31
16435.53 26
16436.74 31
16437.95 38
16439.17 32
16440.38 29
16441.59 23
16442.80 28
16444.01 25
16445.23 27
16446.44 30
16447.65 19
16448.86 22
16450.08 31
16451.29 29
16452.50 12
16453.71 24
16454.93 32
16456.14 33
16457.35 25
16458.56 25
16459.78 38
16460.99 30
16462.20 23
16463.42 26
16464.63 20
16465.84 27
16467.05 33
16468.27 19
16469.48 22
16470.69 21
16471.91 15
16473.12 21
16474.33 38
16475.55 22
16476.76 16
16477.97 29
16479.19 28
16480.40 22
16481.61 26
16482.83 26
16484.04 40
16485.25 37
16486.47 16
16487.68 21
16488.90 23
16490.11 37
16491.32 31
16492.54 36
16493.75 29
16494.97 26
16496.18 24
16497.39 31
16498.61 15
16499.82 27
16501.04 27
16502.25 26
16503.47 26
16504.68 30
16505.89 24
16507.11 35
16508.32 31
16509.54 28
16510.75 40
16511.97 20
16513.18 24
16514.40 18
16515.61 20
16516.83 16
16518.04 22
16519.26 20
16520.47 21
16521.69 27
16522.90 16
16524.12 31
16525.33 26
16526.55 28
16527.76 20
16528.98 30
16530.19 21
16531.41 21
16532.62 21
16533.84 24
16535.05 17
16536.27 18
16537.49 24
16538.70 32
16539.92 20
16541.13 19
16542.35 26
16543.56 27
16544.78 25
16546.00 21
16547.21 23
16548.43 35
16549.64 24
16550.86 25
16552.08 26
16553.29 29
16554.51 27
16555.73 36
16556.94 20
16558.16 19
16559.37 34
16560.59 35
16561.81 28
16563.02 30
16564.24 26
16565.46 27
16566.67 30
16567.89 35
16569.11 33
16570.32 18
16571.54 30
16572.76 28
16573.98 26
16575.19 30
16576.41 27
16577.63 18
16578.84 39
16580.06 23
16581.28 29
16582.50 27
16583.71 35
16584.93 24
16586.15 27
16587.36 56
16588.58 36
16589.80 19
16591.02 25
16592.24 32
16593.45 30
16594.67 29
16595.89 38
16597.11 40
16598.32 34
16599.54 23
16600.76 28
16601.98 34
16603.20 26
16604.41 33
16605.63 28
16606.85 27
16608.07 19
16609.29 19
16610.51 21
16611.72 35
16612.94 30
16614.16 33
16615.38 22
16616.60 23
16617.82 36
16619.03 37
16620.25 40
16621.47 28
16622.69 21
16623.91 25
16625.13 22
16626.35 15
16627.57 12
16628.79 26
16630.00 30
16631.22 25
16632.44 31
16633.66 15
16634.88 24
16636.10 21
16637.32 24
16638.54 35
16639.76 35
16640.98 29
16642.20 19
16643.42 24
16644.64 27
16645.86 22
16647.08 22
16648.30 24
16649.51 20
16650.73 28
16651.95 29
16653.17 29
16654.39 20
16655.61 34
16656.83 46
16658.05 33
16659.27 29
16660.49 13
16661.71 20
16662.93 12
16664.16 27
16665.38 38
16666.60 20
16667.82 20
16669.04 22
16670.26 34
16671.48 22
16672.70 14
16673.92 23
16675.14 24
16676.36 28
16677.58 26
16678.80 15
16680.02 26
16681.24 30
16682.46 20
16683.69 14
16684.91 27
16686.13 29
16687.35 19
16688.57 18
16689.79 18
16691.01 22
16692.23 25
16693.46 12
16694.68 21
16695.90 20
16697.12 27
16698.34 22
16699.56 29
16700.78 18
16702.01 21
16703.23 27
16704.45 18
16705.67 27
16706.89 24
16708.12 25
16709.34 22
16710.56 12
16711.78 19
16713.00 21
16714.23 22
16715.45 20
16716.67 23
16717.89 24
16719.11 33
16720.34 40
16721.56 35
16722.78 30
16724.00 23
16725.23 22
16726.45 21
16727.67 9
16728.89 30
16730.12 21
16731.34 20
16732.56 20
16733.79 24
16735.01 24
16736.23 27
16737.45 22
16738.68 21
16739.90 23
16741.12 14
16742.35 28
16743.57 15
16744.79 21
16746.02 22
16747.24 33
16748.46 29
16749.69 30
16750.91 20
16752.13 29
16753.36 29
16754.58 27
16755.80 19
16757.03 29
16758.25 22
16759.48 16
16760.70 21
16761.92 32
16763.15 36
16764.37 21
16765.60 21
16766.82 31
16768.04 27
16769.27 37
16770.49 19
16771.72 24
16772.94 37
16774.16 30
16775.39 34
16776.61 32
16777.84 31
16779.06 24
16780.29 22
16781.51 19
16782.74 22
16783.96 32
16785.19 25
16786.41 21
16787.64 20
16788.86 27
16790.09 25
16791.31 21
16792.54 24
16793.76 18
16794.99 26
16796.21 22
16797.44 23
16798.66 21
16799.89 27
16801.11 22
16802.34 31
16803.56 40
16804.79 18
16806.01 28
16807.24 35
16808.46 22
16809.69 31
16810.92 12
16812.14 30
16813.37 32
16814.59 20
16815.82 30
16817.04 26
16818.27 29
16819.50 17
16820.72 29
16821.95 17
16823.17 29
16824.40 22
16825.63 32
16826.85 22
16828.08 13
16829.31 24
16830.53 33
16831.76 27
16832.99 22
16834.21 22
16835.44 29
16836.67 30
16837.89 30
16839.12 18
16840.35 25
16841.57 23
16842.80 23
16844.03 39
16845.25 22
16846.48 15
16847.71 25
16848.93 20
16850.16 27
16851.39 25
16852.62 22
16853.84 19
16855.07 15
16856.30 17
16857.52 26
16858.75 30
16859.98 23
16861.21 24
16862.43 32
16863.66 26
16864.89 21
16866.12 29
16867.35 23
16868.57 35
16869.80 24
16871.03 19
16872.26 29
16873.48 29
16874.71 27
16875.94 23
16877.17 24
16878.40 25
16879.63 25
16880.85 30
16882.08 26
16883.31 14
16884.54 23
16885.77 36
16887.00 34
16888.22 29
16889.45 23
16890.68 29
16891.91 33
16893.14 21
16894.37 45
16895.60 23
16896.82 24
16898.05 26
16899.28 36
16900.51 24
16901.74 14
16902.97 23
16904.20 42
16905.43 25
16906.66 19
16907.89 30
16909.12 17
16910.34 27
16911.57 28
16912.80 10
16914.03 24
16915.26 34
16916.49 24
16917.72 27
16918.95 34
16920.18 47
16921.41 38
16922.64 24
16923.87 28
16925.10 20
16926.33 26
16927.56 29
16928.79 28
16930.02 27
16931.25 40
16932.48 28
16933.71 30
16934.94 36
16936.17 22
16937.40 27
16938.63 29
16939.86 22
16941.09 40
16942.32 31
16943.55 40
16944.78 34
16946.01 24
16947.24 20
16948.48 23
16949.71 24
16950.94 27
16952.17 29
16953.40 25
16954.63 28
16955.86 27
16957.09 17
16958.32 23
16959.55 25
16960.79 25
16962.02 20
16963.25 31
16964.48 18
16965.71 21
16966.94 19
16968.17 25
16969.40 28
16970.64 30
16971.87 35
16973.10 23
16974.33 22
16975.56 21
16976.79 33
16978.03 29
16979.26 24
16980.49 23
16981.72 26
16982.95 16
16984.19 14
16985.42 20
16986.65 16
16987.88 30
16989.11 23
16990.35 24
16991.58 40
16992.81 23
16994.04 36
16995.28 48
16996.51 28
16997.74 33
16998.97 33
17000.21 33
17001.44 19
17002.67 21
17003.90 38
17005.14 20
17006.37 23
17007.60 22
17008.84 23
17010.07 28
17011.30 27
17012.53 27
17013.77 18
17015.00 18
17016.23 27
17017.47 24
17018.70 16
17019.93 24
17021.17 27
17022.40 30
17023.63 16
17024.87 16
17026.10 26
17027.33 17
17028.57 27
17029.80 12
17031.04 26
17032.27 10
17033.50 29
17034.74 31
17035.97 33
17037.20 33
17038.44 30
17039.67 44
17040.91 31
17042.14 16
17043.37 18
17044.61 29
17045.84 16
17047.08 28
17048.31 22
17049.55 16
17050.78 22
17052.02 28
17053.25 32
17054.48 24
17055.72 52
17056.95 28
17058.19 26
17059.42 22
17060.66 15
17061.89 21
17063.13 32
17064.36 21
17065.60 13
17066.83 19
17068.07 15
17069.30 18
17070.54 27
17071.77 24
17073.01 31
17074.24 22
17075.48 33
17076.71 30
17077.95 18
17079.19 31
17080.42 26
17081.66 29
17082.89 41
17084.13 37
17085.36 15
17086.60 31
17087.83 25
17089.07 20
17090.31 24
17091.54 19
17092.78 24
17094.01 22
17095.25 26
17096.49 24
17097.72 26
17098.96 30
17100.19 34
17101.43 17
17102.67 22
17103.90 24
17105.14 21
17106.38 21
17107.61 20
17108.85 30
17110.09 27
17111.32 19
17112.56 17
17113.80 25
17115.03 28
17116.27 24
17117.51 18
17118.74 26
17119.98 27
17121.22 27
17122.45 22
17123.69 20
17124.93 25
17126.17 27
17127.40 22
17128.64 21
17129.88 23
17131.12 26
17132.35 21
17133.59 18
17134.83 18
17136.07 30
17137.30 22
17138.54 15
17139.78 23
17141.02 15
17142.25 22
17143.49 25
17144.73 21
17145.97 22
17147.20 13
17148.44 25
17149.68 25
17150.92 38
17152.16 21
17153.40 15
17154.63 27
17155.87 34
17157.11 25
17158.35 27
17159.59 22
17160.83 20
17162.06 15
17163.30 22
17164.54 16
17165.78 13
17167.02 16
17168.26 16
17169.50 22
17170.73 23
17171.97 19
17173.21 21
17174.45 19
17175.69 20
17176.93 30
17178.17 22
17179.41 16
17180.65 13
17181.89 15
17183.12 31
17184.36 20
17185.60 9
17186.84 14
17188.08 29
17189.32 26
17190.56 23
17191.80 23
17193.04 19
17194.28 8
17195.52 10
17196.76 21
17198.00 15
17199.24 18
17200.48 16
17201.72 27
17202.96 23
17204.20 12
17205.44 10
17206.68 16
17207.92 12
17209.16 19
17210.40 26
17211.64 17
17212.88 22
17214.12 21
17215.36 23
17216.60 19
17217.84 24
17219.08 15
17220.32 21
17221.56 23
17222.80 20
17224.04 30
17225.29 19
17226.53 24
17227.77 16
17229.01 26
17230.25 27
17231.49 17
17232.73 18
17233.97 19
17235.21 28
17236.45 22
17237.70 15
17238.94 20
17240.18 18
17241.42 23
17242.66 14
17243.90 14
17245.14 23
17246.39 15
17247.63 25
17248.87 15
17250.11 21
17251.35 22
17252.59 28
17253.84 26
17255.08 34
17256.32 17
17257.56 25
17258.80 19
17260.05 20
17261.29 24
17262.53 17
17263.77 14
17265.01 24
17266.26 19
17267.50 25
17268.74 30
17269.98 20
17271.23 32
17272.47 20
17273.71 23
17274.95 22
17276.20 31
17277.44 15
17278.68 12
17279.92 28
17281.17 20
17282.41 11
17283.65 26
17284.90 7
17286.14 22
17287.38 26
17288.62 25
17289.87 16
17291.11 8
17292.35 12
17293.60 13
17294.84 19
17296.08 16
17297.33 18
17298.57 20
17299.81 23
17301.06 21
17302.30 30
17303.54 21
17304.79 13
17306.03 32
17307.28 24
17308.52 17
17309.76 9
17311.01 24
17312.25 17
17313.49 21
17314.74 22
17315.98 21
17317.23 19
17318.47 16
17319.72 18
17320.96 17
17322.20 17
17323.45 19
17324.69 29
17325.94 21
17327.18 21
17328.43 17
17329.67 21
17330.91 14
17332.16 24
17333.40 26
17334.65 14
17335.89 15
17337.14 18
17338.38 12
17339.63 19
17340.87 19
17342.12 12
17343.36 24
17344.61 18
17345.85 14
17347.10 13
17348.34 26
17349.59 26
17350.83 19
17352.08 19
17353.33 22
17354.57 35
17355.82 14
17357.06 22
17358.31 16
17359.55 18
17360.80 26
17362.04 23
17363.29 20
17364.54 24
17365.78 20
17367.03 26
17368.27 21
17369.52 12
17370.77 21
17372.01 21
17373.26 20
17374.50 20
17375.75 52
17377.00 49
17378.24 16
17379.49 22
17380.74 15
17381.98 29
17383.23 25
17384.47 13
17385.72 28
17386.97 14
17388.21 20
17389.46 24
17390.71 27
17391.95 22
17393.20 25
17394.45 22
17395.70 20
17396.94 24
17398.19 22
17399.44 32
17400.68 23
17401.93 19
17403.18 17
17404.42 17
17405.67 11
17406.92 19
17408.17 23
17409.41 26
17410.66 24
17411.91 19
17413.16 29
17414.40 18
17415.65 19
17416.90 26
17418.15 19
17419.40 24
17420.64 20
17421.89 25
17423.14 45
17424.39 33
17425.63 23
17426.88 23
17428.13 17
17429.38 16
17430.63 21
17431.88 23
17433.12 28
17434.37 16
17435.62 20
17436.87 14
17438.12 13
17439.37 19
17440.61 14
17441.86 18
17443.11 20
17444.36 20
17445.61 19
17446.86 19
17448.11 17
17449.36 30
17450.60 17
17451.85 21
17453.10 10
17454.35 34
17455.60 12
17456.85 25
17458.10 15
17459.35 25
17460.60 14
17461.85 14
17463.10 22
17464.34 16
17465.59 12
17466.84 18
17468.09 22
17469.34 23
17470.59 20
17471.84 10
17473.09 16
17474.34 28
17475.59 46
17476.84 20
17478.09 22
17479.34 20
17480.59 20
17481.84 22
17483.09 18
17484.34 18
17485.59 12
17486.84 26
17488.09 19
17489.34 25
17490.59 17
17491.84 29
17493.09 19
17494.34 18
17495.59 18
17496.84 21
17498.10 17
17499.35 27
17500.60 20
17501.85 15
17503.10 14
17504.35 17
17505.60 21
17506.85 8
17508.10 20
17509.35 18
17510.60 31
17511.86 21
17513.11 28
17514.36 18
17515.61 36
17516.86 26
17518.11 12
17519.36 29
17520.61 23
17521.87 27
17523.12 19
17524.37 29
17525.62 28
17526.87 24
17528.12 19
17529.38 35
17530.63 19
17531.88 23
17533.13 19
17534.38 23
17535.63 32
17536.89 30
17538.14 30
17539.39 41
17540.64 18
17541.89 17
17543.15 21
17544.40 12
17545.65 22
17546.90 16
17548.16 18
17549.41 14
17550.66 21
17551.91 25
17553.17 24
17554.42 19
17555.67 20
17556.92 21
17558.18 20
17559.43 30
17560.68 24
17561.94 28
17563.19 29
17564.44 37
17565.69 22
17566.95 30
17568.20 15
17569.45 19
17570.71 14
17571.96 26
17573.21 14
17574.47 19
17575.72 27
17576.97 19
17578.23 21
17579.48 17
17580.73 26
17581.99 29
17583.24 20
17584.50 26
17585.75 22
17587.00 21
17588.26 26
17589.51 16
17590.76 25
17592.02 14
17593.27 26
17594.53 21
17595.78 17
17597.04 22
17598.29 20
17599.54 21
17600.80 15
17602.05 31
17603.31 20
17604.56 24
17605.82 17
17607.07 24
17608.32 21
17609.58 19
17610.83 23
17612.09 25
17613.34 15
17614.60 16
17615.85 22
17617.11 21
17618.36 20
17619.62 21
17620.87 26
17622.13 14
17623.38 26
17624.64 19
17625.89 26
17627.15 15
17628.40 15
17629.66 25
17630.91 36
17632.17 20
17633.43 17
17634.68 15
17635.94 20
17637.19 10
17638.45 21
17639.70 26
17640.96 8
17642.21 17
17643.47 10
17644.73 19
17645.98 33
17647.24 24
17648.49 10
17649.75 18
17651.01 25
17652.26 17
17653.52 13
17654.77 16
17656.03 23
17657.29 18
17658.54 16
17659.80 23
17661.06 9
17662.31 12
17663.57 20
17664.83 14
17666.08 19
17667.34 12
17668.60 20
17669.85 17
17671.11 11
17672.37 21
17673.62 25
17674.88 11
17676.14 21
17677.39 25
17678.65 17
17679.91 17
17681.17 7
17682.42 16
17683.68 11
17684.94 17
17686.19 24
17687.45 31
17688.71 21
17689.97 21
17691.22 23
17692.48 15
17693.74 8
17695.00 21
17696.26 26
17697.51 19
17698.77 18
17700.03 25
17701.29 19
17702.54 15
17703.80 17
17705.06 16
17706.32 23
17707.58 18
17708.83 36
17710.09 13
17711.35 11
17712.61 7
17713.87 14
17715.13 23
17716.38 15
17717.64 14
17718.90 11
17720.16 25
17721.42 46
17722.68 18
17723.94 8
17725.19 24
17726.45 8
17727.71 25
17728.97 28
17730.23 22
17731.49 18
17732.75 18
17734.01 16
17735.27 14
17736.53 14
17737.78 11
17739.04 25
17740.30 23
17741.56 16
17742.82 19
17744.08 22
17745.34 17
17746.60 26
17747.86 17
17749.12 7
17750.38 13
17751.64 26
17752.90 30
17754.16 12
17755.42 9
17756.68 13
17757.94 20
17759.20 13
17760.46 8
17761.72 23
17762.98 24
17764.24 22
17765.50 18
17766.76 30
17768.02 22
17769.28 15
17770.54 20
17771.80 19
17773.06 35
17774.32 13
17775.58 20
17776.84 27
17778.10 18
17779.36 25
17780.62 11
17781.88 16
17783.15 13
17784.41 14
17785.67 19
17786.93 7
17788.19 19
17789.45 21
17790.71 20
17791.97 14
17793.23 18
17794.49 17
17795.76 12
17797.02 16
17798.28 20
17799.54 14
17800.80 22
17802.06 20
17803.32 40
17804.59 21
17805.85 19
17807.11 17
17808.37 25
17809.63 21
17810.89 44
17812.16 13
17813.42 16
17814.68 28
17815.94 22
17817.20 20
17818.47 11
17819.73 21
17820.99 23
17822.25 18
17823.51 9
17824.78 14
17826.04 14
17827.30 17
17828.56 13
17829.83 25
17831.09 19
17832.35 14
17833.61 14
17834.88 15
17836.14 16
17837.40 17
17838.67 22
17839.93 17
17841.19 22
17842.45 25
17843.72 28
17844.98 15
17846.24 15
17847.51 22
17848.77 15
17850.03 16
17851.30 14
17852.56 16
17853.82 22
17855.09 24
17856.35 18
17857.61 15
17858.88 27
17860.14 28
17861.40 24
17862.67 17
17863.93 9
17865.19 17
17866.46 25
17867.72 24
17868.99 25
17870.25 27
17871.51 23
17872.78 21
17874.04 15
17875.31 17
17876.57 11
17877.83 17
17879.10 33
17880.36 30
17881.63 27
17882.89 14
17884.15 28
17885.42 20
17886.68 21
17887.95 18
17889.21 18
17890.48 26
17891.74 24
17893.01 11
17894.27 17
17895.54 15
17896.80 15
17898.07 20
17899.33 20
17900.60 19
17901.86 25
17903.13 11
17904.39 15
17905.66 14
17906.92 30
17908.19 18
17909.45 24
17910.72 27
17911.98 19
17913.25 16
17914.51 18
17915.78 17
17917.05 28
17918.31 15
17919.58 36
17920.84 20
17922.11 25
17923.37 23
17924.64 13
17925.91 16
17927.17 15
17928.44 16
17929.70 20
17930.97 16
17932.24 18
17933.50 20
17934.77 25
17936.03 32
17937.30 11
17938.57 18
17939.83 16
17941.10 28
17942.37 22
17943.63 21
17944.90 15
17946.17 19
17947.43 23
17948.70 24
17949.97 22
17951.23 25
17952.50 17
17953.77 29
17955.03 25
17956.30 17
17957.57 25
17958.83 20
17960.10 18
17961.37 7
17962.64 15
17963.90 20
17965.17 22
17966.44 20
17967.70 17
17968.97 21
17970.24 10
17971.51 24
17972.77 20
17974.04 20
17975.31 20
17976.58 16
17977.85 16
17979.11 14
17980.38 12
17981.65 11
17982.92 18
17984.18 17
17985.45 18
17986.72 8
17987.99 20
17989.26 13
17990.52 25
17991.79 21
17993.06 15
17994.33 18
17995.60 10
17996.87 19
17998.13 11
17999.40 12
18000.67 15
18001.94 12
18003.21 24
18004.48 13
18005.75 19
18007.02 12
18008.28 20
18009.55 29
18010.82 15
18012.09 16
18013.36 13
18014.63 13
18015.90 14
18017.17 18
18018.44 15
18019.71 13
18020.97 14
18022.24 12
18023.51 17
18024.78 17
18026.05 14
18027.32 16
18028.59 13
18029.86 16
18031.13 17
18032.40 13
18033.67 15
18034.94 18
18036.21 14
18037.48 21
18038.75 15
18040.02 15
18041.29 12
18042.56 8
18043.83 15
18045.10 24
18046.37 13
18047.64 17
18048.91 12
18050.18 26
18051.45 15
18052.72 23
18053.99 20
18055.26 14
18056.53 12
18057.80 23
18059.07 15
18060.34 19
18061.61 12
18062.88 22
18064.16 21
18065.43 17
18066.70 12
18067.97 10
18069.24 21
18070.51 16
18071.78 14
18073.05 11
18074.32 15
18075.59 15
18076.87 20
18078.14 18
18079.41 14
18080.68 10
18081.95 17
18083.22 17
18084.49 14
18085.77 8
18087.04 22
18088.31 19
18089.58 14
18090.85 11
18092.12 14
18093.40 60
18094.67 36
18095.94 28
18097.21 15
18098.48 16
18099.76 15
18101.03 13
18102.30 22
18103.57 29
18104.84 23
18106.12 20
18107.39 28
18108.66 18
18109.93 18
18111.21 26
18112.48 16
18113.75 16
18115.02 13
18116.30 16
18117.57 28
18118.84 16
18120.11 15
18121.39 17
18122.66 20
18123.93 14
18125.21 18
18126.48 14
18127.75 17
18129.02 24
18130.30 23
18131.57 19
18132.84 19
18134.12 21
18135.39 24
18136.66 15
18137.94 15
18139.21 16
18140.48 20
18141.76 20
18143.03 17
18144.31 21
18145.58 25
18146.85 28
18148.13 17
18149.40 21
18150.67 23
18151.95 17
18153.22 28
18154.50 9
18155.77 18
18157.04 21
18158.32 18
18159.59 25
18160.87 15
18162.14 21
18163.41 26
18164.69 17
18165.96 17
18167.24 10
18168.51 19
18169.79 20
18171.06 13
18172.34 18
18173.61 7
18174.89 20
18176.16 21
18177.43 23
18178.71 12
18179.98 19
18181.26 18
18182.53 28
18183.81 16
18185.08 15
18186.36 29
18187.63 14
18188.91 18
18190.18 15
18191.46 24
18192.74 25
18194.01 27
18195.29 25
18196.56 15
18197.84 22
18199.11 21
18200.39 15
18201.66 23
18202.94 15
18204.22 19
18205.49 19
18206.77 14
18208.04 12
18209.32 19
18210.59 13
18211.87 13
18213.15 17
18214.42 34
18215.70 13
18216.97 25
18218.25 10
18219.53 13
18220.80 14
18222.08 13
18223.36 31
18224.63 16
18225.91 14
18227.19 31
18228.46 20
18229.74 23
18231.02 13
18232.29 11
18233.57 18
18234.85 19
18236.12 23
18237.40 15
18238.68 20
18239.95 14
18241.23 7
18242.51 20
18243.78 19
18245.06 18
18246.34 10
18247.62 22
18248.89 17
18250.17 16
18251.45 17
18252.73 14
18254.00 13
18255.28 15
18256.56 10
18257.84 28
18259.11 14
18260.39 18
18261.67 26
18262.95 21
18264.22 37
18265.50 29
18266.78 29
18268.06 30
18269.34 21
18270.61 20
18271.89 19
18273.17 18
18274.45 27
18275.73 15
18277.01 14
18278.28 16
18279.56 22
18280.84 38
18282.12 24
18283.40 16
18284.68 14
18285.95 35
18287.23 25
18288.51 19
18289.79 14
18291.07 10
18292.35 19
18293.63 21
18294.91 20
18296.19 17
18297.46 16
18298.74 29
18300.02 22
18301.30 14
18302.58 15
18303.86 17
18305.14 20
18306.42 9
18307.70 16
18308.98 18
18310.26 22
18311.54 30
18312.82 25
18314.10 21
18315.37 5
18316.65 17
18317.93 14
18319.21 18
18320.49 22
18321.77 19
18323.05 23
18324.33 23
18325.61 26
18326.89 27
18328.17 17
18329.45 21
18330.73 11
18332.01 19
18333.29 23
18334.57 15
18335.86 32
18337.14 25
18338.42 16
18339.70 13
18340.98 17
18342.26 12
18343.54 19
18344.82 19
18346.10 9
18347.38 25
18348.66 21
18349.94 25
18351.22 12
18352.50 22
18353.78 21
18355.07 12
18356.35 15
18357.63 17
18358.91 16
18360.19 37
18361.47 17
18362.75 15
18364.03 19
18365.32 33
18366.60 26
18367.88 16
18369.16 9
18370.44 13
18371.72 37
18373.00 18
18374.29 15
18375.57 19
18376.85 22
18378.13 21
18379.41 27
18380.70 27
18381.98 27
18383.26 22
18384.54 19
18385.82 17
18387.11 19
18388.39 17
18389.67 20
18390.95 26
18392.23 36
18393.52 14
18394.80 20
18396.08 37
18397.36 37
18398.65 14
18399.93 17
18401.21 19
18402.50 17
18403.78 14
18405.06 12
18406.34 14
18407.63 20
18408.91 26
18410.19 11
18411.48 10
18412.76 19
18414.04 18
18415.32 16
18416.61 17
18417.89 25
18419.17 14
18420.46 13
18421.74 23
18423.02 13
18424.31 14
18425.59 15
18426.87 22
18428.16 14
18429.44 15
18430.73 11
18432.01 20
18433.29 26
18434.58 14
18435.86 18
18437.14 14
18438.43 13
18439.71 18
18441.00 13
18442.28 21
18443.56 25
18444.85 10
18446.13 16
18447.42 24
18448.70 13
18449.99 22
18451.27 22
18452.56 26
18453.84 17
18455.12 17
18456.41 16
18457.69 9
18458.98 10
18460.26 16
18461.55 17
18462.83 14
18464.12 23
18465.40 23
18466.69 14
18467.97 21
18469.26 18
18470.54 25
18471.83 18
18473.11 12
18474.40 21
18475.68 16
18476.97 21
18478.25 20
18479.54 12
18480.82 21
18482.11 27
18483.40 15
18484.68 16
18485.97 37
18487.25 40
18488.54 30
18489.82 25
18491.11 18
18492.39 24
18493.68 22
18494.97 17
18496.25 20
18497.54 13
18498.82 21
18500.11 18
18501.40 11
18502.68 13
18503.97 10
18505.26 18
18506.54 12
18507.83 14
18509.11 21
18510.40 15
18511.69 16
18512.97 20
18514.26 24
18515.55 23
18516.83 24
18518.12 18
18519.41 26
18520.69 17
18521.98 25
18523.27 30
18524.56 20
18525.84 11
18527.13 16
18528.42 18
18529.70 36
18530.99 17
18532.28 16
18533.57 9
18534.85 15
18536.14 18
18537.43 18
18538.71 20
18540.00 18
18541.29 20
18542.58 25
18543.86 24
18545.15 20
18546.44 19
18547.73 17
18549.02 25
18550.30 16
18551.59 13
18552.88 12
18554.17 14
18555.46 16
18556.74 18
18558.03 19
18559.32 20
18560.61 21
18561.90 12
18563.18 9
18564.47 12
18565.76 17
18567.05 20
18568.34 15
18569.63 19
18570.92 20
18572.20 16
18573.49 15
18574.78 14
18576.07 32
18577.36 11
18578.65 22
18579.94 29
18581.23 22
18582.51 16
18583.80 13
18585.09 13
18586.38 7
18587.67 16
18588.96 15
18590.25 10
18591.54 23
18592.83 11
18594.12 13
18595.41 13
18596.70 13
18597.99 24
18599.28 21
18600.57 27
18601.85 15
18603.14 22
18604.43 24
18605.72 16
18607.01 16
18608.30 18
18609.59 16
18610.88 19
18612.17 20
18613.46 17
18614.75 24
18616.04 21
18617.33 15
18618.62 17
18619.91 20
18621.20 8
18622.50 19
18623.79 32
18625.08 17
18626.37 10
18627.66 19
18628.95 32
18630.24 21
18631.53 20
18632.82 20
18634.11 26
18635.40 19
18636.69 15
18637.98 19
18639.27 20
18640.57 18
18641.86 22
18643.15 22
18644.44 58
18645.73 34
18647.02 27
18648.31 22
18649.60 19
18650.89 21
18652.19 14
18653.48 24
18654.77 23
18656.06 15
18657.35 12
18658.64 19
18659.94 26
18661.23 25
18662.52 21
18663.81 14
18665.10 22
18666.39 37
18667.69 25
18668.98 16
18670.27 23
18671.56 21
18672.85 27
18674.15 32
18675.44 16
18676.73 14
18678.02 17
18679.32 18
18680.61 15
18681.90 20
18683.19 16
18684.49 21
18685.78 22
18687.07 27
18688.36 12
18689.66 31
18690.95 22
18692.24 15
18693.53 21
18694.83 21
18696.12 25
18697.41 19
18698.71 15
18700.00 17
18701.29 23
18702.59 20
18703.88 20
18705.17 14
18706.47 12
18707.76 20
18709.05 26
18710.35 21
18711.64 20
18712.93 12
18714.23 17
18715.52 20
18716.81 12
18718.11 10
18719.40 21
18720.70 25
18721.99 13
18723.28 8
18724.58 17
18725.87 16
18727.16 18
18728.46 21
18729.75 26
18731.05 37
18732.34 11
18733.64 17
18734.93 31
18736.22 15
18737.52 21
18738.81 24
18740.11 28
18741.40 10
18742.70 16
18743.99 13
18745.29 25
18746.58 19
18747.87 20
18749.17 25
18750.46 21
18751.76 26
18753.05 22
18754.35 16
18755.64 30
18756.94 11
18758.23 13
18759.53 15
18760.82 29
18762.12 32
18763.42 15
18764.71 9
18766.01 16
18767.30 21
18768.60 21
18769.89 18
18771.19 8
18772.48 14
18773.78 27
18775.07 25
18776.37 13
18777.67 14
18778.96 13
18780.26 20
18781.55 20
18782.85 26
18784.15 13
18785.44 13
18786.74 10
18788.03 18
18789.33 22
18790.63 20
18791.92 17
18793.22 29
18794.52 23
18795.81 13
18797.11 14
18798.40 17
18799.70 24
18801.00 20
18802.29 17
18803.59 15
18804.89 17
18806.18 19
18807.48 20
18808.78 8
18810.07 29
18811.37 8
18812.67 22
18813.97 17
18815.26 17
18816.56 19
18817.86 21
18819.15 37
18820.45 20
18821.75 23
18823.05 14
18824.34 18
18825.64 19
18826.94 22
18828.24 11
18829.53 15
18830.83 19
18832.13 22
18833.43 22
18834.72 10
18836.02 13
18837.32 16
18838.62 17
18839.92 17
18841.21 11
18842.51 13
18843.81 12
18845.11 21
18846.41 17
18847.70 18
18849.00 22
18850.30 21
18851.60 24
18852.90 17
18854.20 16
18855.49 21
18856.79 17
18858.09 24
18859.39 20
18860.69 16
18861.99 21
18863.29 13
18864.58 19
18865.88 15
18867.18 11
18868.48 18
18869.78 18
18871.08 20
18872.38 7
18873.68 18
18874.98 17
18876.28 21
18877.57 19
18878.87 20
18880.17 22
18881.47 21
18882.77 18
18884.07 19
18885.37 15
18886.67 19
18887.97 21
18889.27 19
18890.57 22
18891.87 27
18893.17 13
18894.47 28
18895.77 16
18897.07 17
18898.37 15
18899.67 16
18900.97 20
18902.27 13
18903.57 22
18904.87 20
18906.17 14
18907.47 13
18908.77 12
18910.07 9
18911.37 14
18912.67 21
18913.97 10
18915.27 19
18916.57 12
18917.87 17
18919.17 13
18920.47 7
18921.78 10
18923.08 17
18924.38 20
18925.68 18
18926.98 14
18928.28 18
18929.58 20
18930.88 16
18932.18 16
18933.48 7
18934.79 15
18936.09 12
18937.39 15
18938.69 17
18939.99 14
18941.29 19
18942.59 14
18943.90 19
18945.20 4
18946.50 9
18947.80 19
18949.10 18
18950.40 13
18951.71 6
18953.01 10
18954.31 17
18955.61 18
18956.91 13
18958.21 20
18959.52 21
18960.82 21
18962.12 19
18963.42 13
18964.73 14
18966.03 9
18967.33 19
18968.63 36
18969.93 10
18971.24 11
18972.54 11
18973.84 21
18975.14 11
18976.45 10
18977.75 11
18979.05 13
18980.36 20
18981.66 20
18982.96 6
18984.26 10
18985.57 16
18986.87 16
18988.17 15
18989.48 26
18990.78 12
18992.08 10
18993.39 20
18994.69 6
18995.99 23
18997.30 17
18998.60 15
18999.90 10
19001.21 14
19002.51 19
19003.81 18
19005.12 21
19006.42 16
19007.72 13
19009.03 9
19010.33 18
19011.64 22
19012.94 6
19014.24 12
19015.55 18
19016.85 18
19018.16 15
19019.46 15
19020.76 21
19022.07 12
19023.37 18
19024.68 5
19025.98 11
19027.29 25
19028.59 22
19029.89 26
19031.20 17
19032.50 23
19033.81 9
19035.11 18
19036.42 12
19037.72 19
19039.03 19
19040.33 16
19041.64 27
19042.94 19
19044.25 14
19045.55 18
19046.86 17
19048.16 16
19049.47 18
19050.77 9
19052.08 13
19053.38 16
19054.69 16
19055.99 8
19057.30 15
19058.60 11
19059.91 17
19061.22 17
19062.52 12
19063.83 12
19065.13 9
19066.44 11
19067.74 14
19069.05 12
19070.36 10
19071.66 26
19072.97 17
19074.27 11
19075.58 20
19076.89 14
19078.19 15
19079.50 16
19080.80 25
19082.11 15
19083.42 18
19084.72 13
19086.03 20
19087.34 19
19088.64 10
19089.95 14
19091.26 22
19092.56 9
19093.87 21
19095.18 14
19096.48 20
19097.79 17
19099.10 17
19100.40 17
19101.71 16
19103.02 12
19104.32 14
19105.63 18
19106.94 16
19108.25 10
19109.55 10
19110.86 19
19112.17 12
19113.48 18
19114.78 26
19116.09 25
19117.40 8
19118.71 11
19120.01 22
19121.32 13
19122.63 18
19123.94 10
19125.24 19
19126.55 22
19127.86 14
19129.17 17
19130.47 20
19131.78 19
19133.09 10
19134.40 15
19135.71 25
19137.02 13
19138.32 15
19139.63 18
19140.94 10
19142.25 19
19143.56 15
19144.87 21
19146.17 18
19147.48 15
19148.79 15
19150.10 21
19151.41 18
19152.72 15
19154.03 16
19155.33 13
19156.64 21
19157.95 23
19159.26 17
19160.57 20
19161.88 13
19163.19 15
19164.50 22
19165.81 24
19167.12 20
19168.42 12
19169.73 17
19171.04 10
19172.35 16
19173.66 11
19174.97 17
19176.28 13
19177.59 20
19178.90 28
19180.21 21
19181.52 21
19182.83 19
19184.14 19
19185.45 19
19186.76 23
19188.07 20
19189.38 13
19190.69 8
19192.00 16
19193.31 22
19194.62 28
19195.93 14
19197.24 16
19198.55 29
19199.86 20
19201.17 23
19202.48 16
19203.79 10
19205.10 18
19206.41 14
19207.72 16
19209.03 25
19210.34 11
19211.66 15
19212.97 20
19214.28 26
19215.59 14
19216.90 16
19218.21 15
19219.52 14
19220.83 22
19222.14 20
19223.45 23
19224.77 19
19226.08 18
19227.39 24
19228.70 20
19230.01 16
19231.32 11
19232.63 23
19233.94 11
19235.26 5
19236.57 26
19237.88 16
19239.19 13
19240.50 17
19241.81 17
19243.13 18
19244.44 18
19245.75 24
19247.06 24
19248.37 19
19249.69 19
19251.00 14
19252.31 16
19253.62 15
19254.93 10
19256.25 20
19257.56 23
19258.87 14
19260.18 11
19261.50 23
19262.81 18
19264.12 8
19265.43 21
19266.75 33
19268.06 17
19269.37 12
19270.68 28
19272.00 30
19273.31 29
19274.62 27
19275.94 29
19277.25 30
19278.56 21
19279.88 28
19281.19 27
19282.50 34
19283.81 24
19285.13 26
19286.44 19
19287.75 15
19289.07 16
19290.38 15
19291.70 17
19293.01 18
19294.32 12
19295.64 9
19296.95 21
19298.26 17
19299.58 18
19300.89 11
19302.20 4
19303.52 16
19304.83 15
19306.15 13
19307.46 16
19308.77 14
19310.09 19
19311.40 17
19312.72 12
19314.03 10
19315.35 18
19316.66 17
19317.97 18
19319.29 15
19320.60 13
19321.92 21
19323.23 18
19324.55 10
19325.86 19
19327.18 22
19328.49 15
19329.81 14
19331.12 13
19332.44 12
19333.75 11
19335.07 25
19336.38 14
19337.70 10
19339.01 10
19340.33 15
19341.64 21
19342.96 23
19344.27 14
19345.59 19
19346.90 17
19348.22 13
19349.53 16
19350.85 20
19352.16 14
19353.48 12
19354.79 16
19356.11 13
19357.43 17
19358.74 33
19360.06 22
19361.37 10
19362.69 17
19364.01 16
19365.32 13
19366.64 20
19367.95 19
19369.27 16
19370.59 13
19371.90 10
19373.22 17
19374.53 18
19375.85 26
19377.17 12
19378.48 10
19379.80 21
19381.12 14
19382.43 19
19383.75 18
19385.07 19
19386.38 12
19387.70 13
19389.02 26
19390.33 19
19391.65 19
19392.97 16
19394.28 15
19395.60 16
19396.92 12
19398.24 10
19399.55 16
19400.87 25
19402.19 22
19403.50 13
19404.82 12
19406.14 17
19407.46 10
19408.77 12
19410.09 14
19411.41 9
19412.73 9
19414.04 15
19415.36 14
19416.68 19
19418.00 14
19419.32 15
19420.63 13
19421.95 9
19423.27 11
19424.59 21
19425.91 13
19427.22 12
19428.54 11
19429.86 13
19431.18 9
19432.50 7
19433.82 9
19435.13 13
19436.45 17
19437.77 13
19439.09 22
19440.41 18
19441.73 17
19443.04 12
19444.36 12
19445.68 12
19447.00 16
19448.32 29
19449.64 17
19450.96 9
19452.28 15
19453.60 13
19454.91 6
19456.23 18
19457.55 17
19458.87 19
19460.19 24
19461.51 25
19462.83 8
19464.15 11
19465.47 8
19466.79 17
19468.11 17
19469.43 16
19470.75 16
19472.07 14
19473.39 22
19474.71 21
19476.03 16
19477.35 14
19478.67 15
19479.99 21
19481.30 30
19482.62 20
19483.94 18
19485.27 13
19486.59 13
19487.91 20
19489.23 18
19490.55 16
19491.87 12
19493.19 12
19494.51 15
19495.83 15
19497.15 19
19498.47 8
19499.79 20
19501.11 33
19502.43 14
19503.75 8
19505.07 10
19506.39 18
19507.71 17
19509.03 23
19510.36 16
19511.68 10
19513.00 20
19514.32 24
19515.64 11
19516.96 15
19518.28 23
19519.60 17
19520.92 14
19522.25 18
19523.57 8
19524.89 11
19526.21 14
19527.53 22
19528.85 20
19530.17 8
19531.50 15
19532.82 16
19534.14 11
19535.46 5
19536.78 20
19538.11 19
19539.43 15
19540.75 13
19542.07 8
19543.39 18
19544.72 10
19546.04 14
19547.36 16
19548.68 24
19550.00 24
19551.33 14
19552.65 23
19553.97 14
19555.29 11
19556.62 10
19557.94 22
19559.26 13
19560.58 18
19561.91 17
19563.23 13
19564.55 16
19565.88 14
19567.20 19
19568.52 22
19569.84 8
19571.17 11
19572.49 26
19573.81 17
19575.14 18
19576.46 16
19577.78 12
19579.11 16
19580.43 14
19581.75 10
19583.08 16
19584.40 21
19585.72 20
19587.05 8
19588.37 26
19589.69 13
19591.02 11
19592.34 18
19593.67 11
19594.99 20
19596.31 19
19597.64 24
19598.96 14
19600.28 14
19601.61 9
19602.93 18
19604.26 17
19605.58 12
19606.91 17
19608.23 15
19609.55 27
19610.88 32
19612.20 10
19613.53 24
19614.85 21
19616.18 28
19617.50 19
19618.83 21
19620.15 19
19621.47 8
19622.80 16
19624.12 14
19625.45 26
19626.77 22
19628.10 10
19629.42 20
19630.75 11
19632.07 21
19633.40 21
19634.72 13
19636.05 18
19637.37 8
19638.70 16
19640.03 16
19641.35 22
19642.68 21
19644.00 13
19645.33 19
19646.65 8
19647.98 15
19649.30 19
19650.63 14
19651.96 13
19653.28 16
19654.61 14
19655.93 12
19657.26 17
19658.58 17
19659.91 12
19661.24 20
19662.56 15
19663.89 14
19665.22 15
19666.54 19
19667.87 12
19669.19 10
19670.52 12
19671.85 18
19673.17 12
19674.50 18
19675.83 19
19677.15 10
19678.48 12
19679.81 11
19681.13 14
19682.46 11
19683.79 13
19685.11 16
19686.44 15
19687.77 11
19689.09 16
19690.42 19
19691.75 16
19693.08 20
19694.40 11
19695.73 12
19697.06 17
19698.39 19
19699.71 17
19701.04 15
19702.37 10
19703.69 18
19705.02 17
19706.35 19
19707.68 10
19709.01 7
19710.33 12
19711.66 16
19712.99 10
19714.32 6
19715.64 10
19716.97 20
19718.30 8
19719.63 17
19720.96 14
19722.28 13
19723.61 14
19724.94 14
19726.27 13
19727.60 15
19728.93 9
19730.25 15
19731.58 17
19732.91 16
19734.24 8
19735.57 12
19736.90 11
19738.23 14
19739.55 13
19740.88 16
19742.21 17
19743.54 13
19744.87 12
19746.20 9
19747.53 13
19748.86 12
19750.19 13
19751.51 14
19752.84 22
19754.17 14
19755.50 11
19756.83 14
19758.16 20
19759.49 9
19760.82 10
19762.15 17
19763.48 16
19764.81 7
19766.14 11
19767.47 18
19768.80 7
19770.13 15
19771.46 14
19772.79 5
19774.12 7
19775.45 17
19776.78 12
19778.11 17
19779.44 26
19780.77 14
19782.10 21
19783.43 6
19784.76 14
19786.09 16
19787.42 17
19788.75 15
19790.08 16
19791.41 14
19792.74 12
19794.07 13
19795.40 6
19796.73 4
19798.06 14
19799.39 10
19800.72 17
19802.05 8
19803.39 8
19804.72 23
19806.05 18
19807.38 11
19808.71 6
19810.04 14
19811.37 10
19812.70 20
19814.03 12
19815.37 5
19816.70 17
19818.03 15
19819.36 30
19820.69 20
19822.02 24
19823.35 15
19824.69 16
19826.02 20
19827.35 20
19828.68 18
19830.01 18
19831.34 24
19832.68 24
19834.01 11
19835.34 10
19836.67 12
19838.00 15
19839.34 18
19840.67 12
19842.00 16
19843.33 14
19844.67 18
19846.00 6
19847.33 9
19848.66 16
19849.99 12
19851.33 23
19852.66 9
19853.99 12
19855.32 17
19856.66 10
19857.99 8
19859.32 14
19860.66 9
19861.99 27
19863.32 6
19864.65 11
19865.99 13
19867.32 12
19868.65 14
19869.99 9
19871.32 13
19872.65 8
19873.99 7
19875.32 16
19876.65 16
19877.99 11
19879.32 5
19880.65 8
19881.99 19
19883.32 8
19884.65 21
19885.99 19
19887.32 26
19888.66 20
19889.99 12
19891.32 11
19892.66 10
19893.99 16
19895.32 16
19896.66 14
19897.99 10
19899.33 11
19900.66 11
19902.00 19
19903.33 18
19904.66 16
19906.00 19
19907.33 15
19908.67 14
19910.00 13
19911.34 18
19912.67 26
19914.01 20
19915.34 18
19916.67 10
19918.01 17
19919.34 24
19920.68 20
19922.01 22
19923.35 9
19924.68 10
19926.02 24
19927.35 13
19928.69 19
19930.02 18
19931.36 17
19932.69 20
19934.03 11
19935.37 27
19936.70 8
19938.04 12
19939.37 16
19940.71 16
19942.04 13
19943.38 20
19944.71 46
19946.05 18
19947.39 15
19948.72 7
19950.06 11
19951.39 15
19952.73 23
19954.06 15
19955.40 12
19956.74 15
19958.07 23
19959.41 15
19960.74 6
19962.08 9
19963.42 18
19964.75 14
19966.09 20
19967.43 17
19968.76 31
19970.10 17
19971.44 21
19972.77 17
19974.11 12
19975.45 16
19976.78 10
19978.12 13
19979.46 12
19980.79 9
19982.13 18
19983.47 12
19984.80 21
19986.14 11
19987.48 8
19988.82 15
19990.15 23
19991.49 15
19992.83 17
19994.16 16
19995.50 15
19996.84 19
19998.18 14
19999.51 11
20000.85 9
20002.19 29
20003.53 21
20004.86 19
20006.20 25
20007.54 17
20008.88 25
20010.22 28
20011.55 7
20012.89 15
20014.23 14
20015.57 22
20016.91 14
20018.24 13
20019.58 14
20020.92 19
20022.26 22
20023.60 12
20024.93 19
20026.27 22
20027.61 7
20028.95 12
20030.29 17
20031.63 19
20032.97 17
20034.30 12
20035.64 17
20036.98 44
20038.32 25
20039.66 21
20041.00 27
20042.34 17
20043.68 27
20045.01 15
20046.35 22
20047.69 22
20049.03 15
20050.37 14
20051.71 18
20053.05 18
20054.39 38
20055.73 20
20057.07 18
20058.41 21
20059.75 22
20061.09 14
20062.43 22
20063.77 13
20065.11 18
20066.45 17
20067.79 11
20069.12 21
20070.46 18
20071.80 19
20073.14 11
20074.48 18
20075.82 14
20077.16 13
20078.50 16
20079.85 23
20081.19 22
20082.53 20
20083.87 7
20085.21 13
20086.55 17
20087.89 21
20089.23 27
20090.57 17
20091.91 20
20093.25 17
20094.59 20
20095.93 26
20097.27 22
20098.61 12
20099.95 15
20101.29 27
20102.64 18
20103.98 15
20105.32 11
20106.66 19
20108.00 10
20109.34 14
20110.68 19
20112.02 18
20113.36 16
20114.71 10
20116.05 18
20117.39 22
20118.73 21
20120.07 18
20121.41 13
20122.75 19
20124.10 11
20125.44 12
20126.78 19
20128.12 19
20129.46 12
