# Supplementary material for: MALDI-TOF MS typing enables the classification of brewing yeasts of the genus Saccharomyces to major beer styles
Source: PLoS One. 2017 Aug 9;12(8):e0181694. doi: 10.1371/journal.pone.0181694 (PMC5549903; doi:10.1371/journal.pone.0181694)
Supplement: S11 File — The directory includes 90 raw files and was zipped to “.zip”; the folder has three strains with 30 spectra per strain; S1 Text explains the raw files with an example and Table 1 represents the yeast strains used within the experiment. (ZIP) [file pone.0181694.s014.zip › 31-33/30337-338-OG-Alt-Alt-YPG-18h-E-E_2015-08-18__0_A9_1.dat]

1999.93 1960
2000.35 2014
2000.77 2096
2001.19 2229
2001.61 2162
2002.03 2102
2002.46 1951
2002.88 2174
2003.30 2377
2003.72 2396
2004.14 2302
2004.57 2342
2004.99 2156
2005.41 1972
2005.83 1838
2006.25 1729
2006.68 1759
2007.10 1692
2007.52 1843
2007.94 1801
2008.37 1666
2008.79 1750
2009.21 1716
2009.63 1577
2010.06 1559
2010.48 1753
2010.90 1787
2011.32 1688
2011.75 1621
2012.17 1719
2012.59 1652
2013.02 1629
2013.44 1480
2013.86 1511
2014.29 1440
2014.71 1657
2015.13 1546
2015.55 1531
2015.98 1624
2016.40 1546
2016.82 1468
2017.25 1592
2017.67 1563
2018.10 1584
2018.52 1534
2018.94 1558
2019.37 1599
2019.79 1711
2020.21 1706
2020.64 1757
2021.06 1612
2021.48 1664
2021.91 1694
2022.33 1704
2022.76 1784
2023.18 1690
2023.60 1587
2024.03 1550
2024.45 1491
2024.88 1477
2025.30 1419
2025.73 1628
2026.15 1617
2026.57 1638
2027.00 1655
2027.42 1735
2027.85 1544
2028.27 1577
2028.70 1591
2029.12 1488
2029.55 1401
2029.97 1402
2030.40 1452
2030.82 1609
2031.24 1570
2031.67 1444
2032.09 1537
2032.52 1499
2032.94 1426
2033.37 1484
2033.79 1342
2034.22 1578
2034.65 1584
2035.07 1544
2035.50 1481
2035.92 1475
2036.35 1537
2036.77 1529
2037.20 1579
2037.62 1562
2038.05 1563
2038.47 1532
2038.90 1701
2039.33 1728
2039.75 1550
2040.18 1695
2040.60 1844
2041.03 1780
2041.45 1827
2041.88 1702
2042.31 1613
2042.73 1642
2043.16 1535
2043.58 1665
2044.01 1609
2044.44 1512
2044.86 1504
2045.29 1703
2045.72 1752
2046.14 1882
2046.57 1830
2047.00 1787
2047.42 1798
2047.85 1695
2048.28 1695
2048.70 1677
2049.13 1754
2049.56 1861
2049.98 1606
2050.41 1620
2050.84 1768
2051.26 1787
2051.69 1781
2052.12 1702
2052.54 1595
2052.97 1468
2053.40 1460
2053.83 1507
2054.25 1549
2054.68 1687
2055.11 1609
2055.53 1542
2055.96 1516
2056.39 1588
2056.82 1575
2057.24 1615
2057.67 1554
2058.10 1569
2058.53 1705
2058.96 1660
2059.38 1618
2059.81 1545
2060.24 1551
2060.67 1721
2061.10 1729
2061.52 1510
2061.95 1661
2062.38 1721
2062.81 1666
2063.24 1634
2063.66 1739
2064.09 1696
2064.52 1693
2064.95 1738
2065.38 1717
2065.81 1790
2066.23 1740
2066.66 2081
2067.09 1978
2067.52 2065
2067.95 2226
2068.38 2188
2068.81 2076
2069.23 2059
2069.66 2005
2070.09 1896
2070.52 1728
2070.95 1863
2071.38 1704
2071.81 1696
2072.24 1812
2072.67 1735
2073.10 1822
2073.53 1734
2073.95 2039
2074.38 1807
2074.81 1583
2075.24 1783
2075.67 1775
2076.10 1839
2076.53 1763
2076.96 1631
2077.39 1646
2077.82 1602
2078.25 1685
2078.68 1589
2079.11 1762
2079.54 1835
2079.97 1988
2080.40 1974
2080.83 2150
2081.26 2409
2081.69 2486
2082.12 2421
2082.55 2386
2082.98 2337
2083.41 2484
2083.84 2351
2084.27 2107
2084.70 2107
2085.13 2213
2085.56 1989
2085.99 1726
2086.42 1616
2086.85 1766
2087.29 1675
2087.72 1706
2088.15 1526
2088.58 1428
2089.01 1617
2089.44 1648
2089.87 1467
2090.30 1612
2090.73 1409
2091.16 1353
2091.59 1552
2092.03 1504
2092.46 1492
2092.89 1519
2093.32 1429
2093.75 1590
2094.18 1616
2094.61 1700
2095.05 1659
2095.48 1724
2095.91 1591
2096.34 1547
2096.77 1449
2097.20 1462
2097.63 1507
2098.07 1560
2098.50 1512
2098.93 1624
2099.36 1468
2099.79 1600
2100.23 1622
2100.66 1525
2101.09 1528
2101.52 1499
2101.95 1571
2102.39 1582
2102.82 1474
2103.25 1431
2103.68 1486
2104.12 1462
2104.55 1492
2104.98 1650
2105.41 1626
2105.85 1789
2106.28 1628
2106.71 1487
2107.14 1605
2107.58 1555
2108.01 1547
2108.44 1843
2108.88 1907
2109.31 1761
2109.74 1765
2110.18 1840
2110.61 1800
2111.04 1861
2111.47 1858
2111.91 1961
2112.34 1861
2112.77 1611
2113.21 1735
2113.64 1682
2114.07 1673
2114.51 1744
2114.94 1551
2115.37 1519
2115.81 1557
2116.24 1527
2116.68 1568
2117.11 1541
2117.54 1491
2117.98 1574
2118.41 1568
2118.85 1610
2119.28 1621
2119.71 1429
2120.15 1508
2120.58 1538
2121.02 1610
2121.45 1467
2121.88 1561
2122.32 1651
2122.75 1626
2123.19 1652
2123.62 1557
2124.06 1580
2124.49 1617
2124.92 1556
2125.36 1576
2125.79 1595
2126.23 1525
2126.66 1520
2127.10 1515
2127.53 1460
2127.97 1402
2128.40 1489
2128.84 1474
2129.27 1356
2129.71 1511
2130.14 1562
2130.58 1617
2131.01 1557
2131.45 1437
2131.88 1430
2132.32 1370
2132.75 1461
2133.19 1408
2133.63 1341
2134.06 1501
2134.50 1566
2134.93 1687
2135.37 1582
2135.80 1509
2136.24 1492
2136.67 1550
2137.11 1765
2137.55 1482
2137.98 1531
2138.42 1624
2138.85 1536
2139.29 1714
2139.73 1664
2140.16 1467
2140.60 1559
2141.03 1474
2141.47 1525
2141.91 1504
2142.34 1378
2142.78 1319
2143.22 1478
2143.65 1422
2144.09 1324
2144.53 1394
2144.96 1391
2145.40 1479
2145.84 1317
2146.27 1371
2146.71 1419
2147.15 1409
2147.58 1432
2148.02 1341
2148.46 1332
2148.89 1346
2149.33 1420
2149.77 1507
2150.21 1633
2150.64 1628
2151.08 1678
2151.52 1515
2151.95 1652
2152.39 1789
2152.83 1861
2153.27 1749
2153.70 1706
2154.14 1732
2154.58 1719
2155.02 1732
2155.45 1799
2155.89 1722
2156.33 1618
2156.77 1696
2157.21 1513
2157.64 1562
2158.08 1632
2158.52 1611
2158.96 1601
2159.40 1625
2159.83 1746
2160.27 1805
2160.71 1636
2161.15 1651
2161.59 1773
2162.02 1717
2162.46 1586
2162.90 1565
2163.34 1614
2163.78 1527
2164.22 1607
2164.66 1670
2165.09 1545
2165.53 1705
2165.97 1605
2166.41 1736
2166.85 1670
2167.29 1796
2167.73 1652
2168.17 1598
2168.60 1720
2169.04 1867
2169.48 1749
2169.92 1743
2170.36 1810
2170.80 1916
2171.24 1683
2171.68 1736
2172.12 1712
2172.56 1906
2173.00 1967
2173.44 1743
2173.88 1778
2174.32 1851
2174.76 1700
2175.20 1854
2175.64 1888
2176.07 1832
2176.51 1871
2176.95 1836
2177.39 1864
2177.83 1902
2178.27 1842
2178.71 1744
2179.15 1810
2179.59 1877
2180.03 1732
2180.47 1783
2180.92 1812
2181.36 1800
2181.80 1806
2182.24 1736
2182.68 1776
2183.12 1871
2183.56 1855
2184.00 1775
2184.44 1631
2184.88 1524
2185.32 1766
2185.76 1551
2186.20 1634
2186.64 1617
2187.08 1560
2187.52 1445
2187.97 1538
2188.41 1480
2188.85 1410
2189.29 1583
2189.73 1503
2190.17 1671
2190.61 1548
2191.05 1776
2191.49 1780
2191.94 1844
2192.38 1702
2192.82 1755
2193.26 1592
2193.70 1768
2194.14 1797
2194.58 1806
2195.03 1630
2195.47 1843
2195.91 1982
2196.35 1791
2196.79 1693
2197.24 1875
2197.68 1775
2198.12 1709
2198.56 1710
2199.00 1620
2199.45 1569
2199.89 1768
2200.33 1914
2200.77 1648
2201.21 1615
2201.66 1836
2202.10 1710
2202.54 1682
2202.98 1683
2203.43 1829
2203.87 1627
2204.31 1701
2204.75 1703
2205.20 1698
2205.64 1622
2206.08 1708
2206.53 1739
2206.97 1828
2207.41 1703
2207.85 1676
2208.30 1704
2208.74 1714
2209.18 1614
2209.63 1710
2210.07 1806
2210.51 1856
2210.96 1648
2211.40 1960
2211.84 2053
2212.29 1893
2212.73 1899
2213.17 2014
2213.62 1914
2214.06 1830
2214.50 1878
2214.95 1722
2215.39 1846
2215.84 1775
2216.28 1810
2216.72 1673
2217.17 1728
2217.61 1733
2218.05 1678
2218.50 1619
2218.94 1905
2219.39 1576
2219.83 1488
2220.28 1647
2220.72 1522
2221.16 1497
2221.61 1546
2222.05 1604
2222.50 1610
2222.94 1619
2223.39 1530
2223.83 1638
2224.28 1765
2224.72 1709
2225.16 1772
2225.61 1726
2226.05 1665
2226.50 1675
2226.94 1766
2227.39 1704
2227.83 1878
2228.28 1713
2228.72 1637
2229.17 1740
2229.61 1828
2230.06 2005
2230.50 1854
2230.95 1702
2231.40 1594
2231.84 1696
2232.29 1736
2232.73 1790
2233.18 1738
2233.62 1608
2234.07 1629
2234.51 1772
2234.96 1808
2235.41 1771
2235.85 1803
2236.30 1820
2236.74 1614
2237.19 1755
2237.63 1442
2238.08 1494
2238.53 1658
2238.97 1645
2239.42 1464
2239.86 1576
2240.31 1602
2240.76 1617
2241.20 1496
2241.65 1541
2242.10 1513
2242.54 1560
2242.99 1414
2243.44 1486
2243.88 1392
2244.33 1482
2244.78 1505
2245.22 1483
2245.67 1533
2246.12 1535
2246.56 1406
2247.01 1501
2247.46 1580
2247.90 1635
2248.35 1676
2248.80 1703
2249.24 1706
2249.69 1577
2250.14 1603
2250.59 1560
2251.03 1609
2251.48 1746
2251.93 1704
2252.38 1624
2252.82 1635
2253.27 1616
2253.72 1607
2254.17 1589
2254.61 1581
2255.06 1764
2255.51 1633
2255.96 1463
2256.40 1488
2256.85 1454
2257.30 1570
2257.75 1657
2258.20 1685
2258.64 1560
2259.09 1546
2259.54 1565
2259.99 1433
2260.44 1398
2260.88 1587
2261.33 1726
2261.78 1943
2262.23 2053
2262.68 2137
2263.13 2148
2263.58 2123
2264.02 2348
2264.47 2619
2264.92 2706
2265.37 2629
2265.82 2458
2266.27 2481
2266.72 2435
2267.17 2410
2267.61 2269
2268.06 2367
2268.51 2350
2268.96 2423
2269.41 2264
2269.86 2228
2270.31 2156
2270.76 2157
2271.21 2090
2271.66 2096
2272.11 1998
2272.56 2001
2273.00 2017
2273.45 2069
2273.90 1831
2274.35 1763
2274.80 1682
2275.25 1692
2275.70 1812
2276.15 1750
2276.60 1762
2277.05 1604
2277.50 1618
2277.95 1621
2278.40 1592
2278.85 1658
2279.30 1886
2279.75 1820
2280.20 1655
2280.65 1698
2281.10 1625
2281.55 1745
2282.00 1929
2282.45 2059
2282.90 2097
2283.35 2008
2283.81 2028
2284.26 2040
2284.71 2057
2285.16 1980
2285.61 1973
2286.06 1977
2286.51 1933
2286.96 1822
2287.41 1724
2287.86 1770
2288.31 1732
2288.76 1822
2289.22 1767
2289.67 1850
2290.12 1812
2290.57 1955
2291.02 2193
2291.47 2305
2291.92 2349
2292.37 2499
2292.83 2568
2293.28 2572
2293.73 2440
2294.18 2543
2294.63 2442
2295.08 2343
2295.53 2408
2295.99 2293
2296.44 2355
2296.89 2389
2297.34 2156
2297.79 1948
2298.25 1964
2298.70 2083
2299.15 1778
2299.60 1772
2300.05 1734
2300.51 1577
2300.96 1570
2301.41 1601
2301.86 1664
2302.32 1652
2302.77 1625
2303.22 1719
2303.67 1635
2304.13 1696
2304.58 1664
2305.03 1815
2305.48 1627
2305.94 1655
2306.39 1766
2306.84 1723
2307.29 1695
2307.75 1722
2308.20 1635
2308.65 1498
2309.11 1714
2309.56 1749
2310.01 1756
2310.47 1613
2310.92 1824
2311.37 1846
2311.83 1983
2312.28 2004
2312.73 1985
2313.19 2047
2313.64 2055
2314.09 1910
2314.55 2090
2315.00 1982
2315.45 1836
2315.91 1744
2316.36 1619
2316.81 1584
2317.27 1872
2317.72 1696
2318.18 1789
2318.63 1739
2319.08 1606
2319.54 1899
2319.99 1863
2320.45 1784
2320.90 1804
2321.35 2005
2321.81 2053
2322.26 2125
2322.72 2015
2323.17 1987
2323.63 2057
2324.08 2028
2324.54 2064
2324.99 1832
2325.44 1916
2325.90 2039
2326.35 1975
2326.81 2147
2327.26 2183
2327.72 2193
2328.17 2282
2328.63 2130
2329.08 2184
2329.54 2290
2329.99 2228
2330.45 1990
2330.90 2275
2331.36 2293
2331.81 2067
2332.27 2127
2332.72 2188
2333.18 2184
2333.64 2136
2334.09 1940
2334.55 1884
2335.00 1963
2335.46 1941
2335.91 1755
2336.37 1665
2336.82 1764
2337.28 1627
2337.74 1836
2338.19 1939
2338.65 1838
2339.10 2145
2339.56 1955
2340.02 2196
2340.47 2343
2340.93 2287
2341.38 2456
2341.84 2777
2342.30 2494
2342.75 2676
2343.21 2683
2343.67 2625
2344.12 2705
2344.58 2561
2345.04 2493
2345.49 2434
2345.95 2445
2346.41 2456
2346.86 2395
2347.32 2529
2347.78 2577
2348.23 2521
2348.69 2483
2349.15 2361
2349.60 2166
2350.06 2012
2350.52 2203
2350.97 2082
2351.43 1929
2351.89 1969
2352.35 1965
2352.80 1929
2353.26 1732
2353.72 1739
2354.18 1918
2354.63 1876
2355.09 1878
2355.55 1817
2356.01 1750
2356.46 1794
2356.92 1865
2357.38 1754
2357.84 1679
2358.29 1783
2358.75 1734
2359.21 1707
2359.67 1643
2360.13 1582
2360.58 1800
2361.04 1893
2361.50 1929
2361.96 1806
2362.42 1820
2362.88 1833
2363.33 1681
2363.79 1762
2364.25 1721
2364.71 1812
2365.17 1683
2365.63 1793
2366.08 1731
2366.54 1785
2367.00 1719
2367.46 2024
2367.92 1949
2368.38 1955
2368.84 2012
2369.30 2052
2369.75 1988
2370.21 2012
2370.67 2187
2371.13 2325
2371.59 2423
2372.05 2276
2372.51 2245
2372.97 2285
2373.43 2182
2373.89 2077
2374.35 2067
2374.81 1975
2375.27 2003
2375.72 1904
2376.18 1950
2376.64 1866
2377.10 1790
2377.56 1912
2378.02 1891
2378.48 1963
2378.94 1834
2379.40 1908
2379.86 2034
2380.32 2055
2380.78 1800
2381.24 1939
2381.70 1972
2382.16 1878
2382.62 1896
2383.08 1918
2383.54 2018
2384.00 2115
2384.46 2023
2384.92 2133
2385.39 1978
2385.85 1922
2386.31 1899
2386.77 1910
2387.23 1688
2387.69 1785
2388.15 1644
2388.61 1711
2389.07 1752
2389.53 1815
2389.99 1772
2390.45 1843
2390.91 1740
2391.38 1630
2391.84 1560
2392.30 1559
2392.76 1664
2393.22 1735
2393.68 1751
2394.14 1740
2394.60 1711
2395.06 1759
2395.53 1652
2395.99 1681
2396.45 1738
2396.91 1792
2397.37 1823
2397.83 1741
2398.30 1658
2398.76 1817
2399.22 1875
2399.68 1730
2400.14 1771
2400.61 1678
2401.07 1708
2401.53 1770
2401.99 1651
2402.45 1664
2402.92 1716
2403.38 1624
2403.84 1522
2404.30 1725
2404.76 1665
2405.23 1674
2405.69 1623
2406.15 1548
2406.61 1633
2407.08 1725
2407.54 1756
2408.00 1805
2408.46 1748
2408.93 1602
2409.39 1629
2409.85 1704
2410.32 1717
2410.78 1855
2411.24 1875
2411.70 1776
2412.17 1775
2412.63 1733
2413.09 1521
2413.56 1519
2414.02 1592
2414.48 1691
2414.95 1677
2415.41 1744
2415.87 1936
2416.34 1866
2416.80 1683
2417.26 1703
2417.73 1857
2418.19 1889
2418.65 1910
2419.12 1952
2419.58 2076
2420.05 2262
2420.51 2132
2420.97 2192
2421.44 2221
2421.90 2148
2422.37 2199
2422.83 2036
2423.29 1964
2423.76 1981
2424.22 1837
2424.69 1915
2425.15 2135
2425.62 2031
2426.08 2085
2426.54 1810
2427.01 1872
2427.47 2087
2427.94 2104
2428.40 1814
2428.87 1757
2429.33 1820
2429.80 1824
2430.26 1878
2430.73 1813
2431.19 1802
2431.66 1877
2432.12 1746
2432.59 1830
2433.05 1686
2433.52 1721
2433.98 1663
2434.45 1671
2434.91 1666
2435.38 1611
2435.84 1891
2436.31 1771
2436.77 1664
2437.24 1610
2437.70 1680
2438.17 1793
2438.63 1652
2439.10 1577
2439.57 1888
2440.03 1895
2440.50 1770
2440.96 1966
2441.43 2070
2441.89 2041
2442.36 2163
2442.83 2258
2443.29 2167
2443.76 2142
2444.22 2133
2444.69 2066
2445.16 2045
2445.62 1957
2446.09 1825
2446.56 2065
2447.02 1698
2447.49 1570
2447.96 1634
2448.42 1608
2448.89 1550
2449.35 1462
2449.82 1505
2450.29 1460
2450.75 1542
2451.22 1439
2451.69 1549
2452.16 1711
2452.62 1568
2453.09 1680
2453.56 1547
2454.02 1578
2454.49 1630
2454.96 1648
2455.42 1622
2455.89 1583
2456.36 1727
2456.83 1708
2457.29 1666
2457.76 1753
2458.23 1785
2458.70 1657
2459.16 1713
2459.63 1761
2460.10 1562
2460.57 1487
2461.03 1677
2461.50 1566
2461.97 1589
2462.44 1538
2462.91 1545
2463.37 1618
2463.84 1520
2464.31 1472
2464.78 1405
2465.25 1550
2465.71 1592
2466.18 1616
2466.65 1583
2467.12 1675
2467.59 1636
2468.06 1627
2468.52 1593
2468.99 1553
2469.46 1607
2469.93 1764
2470.40 1746
2470.87 1494
2471.34 1645
2471.80 1739
2472.27 1686
2472.74 1727
2473.21 1690
2473.68 1718
2474.15 1635
2474.62 1585
2475.09 1567
2475.56 1585
2476.02 1683
2476.49 1566
2476.96 1516
2477.43 1381
2477.90 1374
2478.37 1526
2478.84 1540
2479.31 1538
2479.78 1507
2480.25 1656
2480.72 1746
2481.19 1672
2481.66 1682
2482.13 1749
2482.60 1909
2483.07 1909
2483.54 1793
2484.01 1793
2484.48 1632
2484.95 1672
2485.42 1867
2485.89 1812
2486.36 1622
2486.83 1583
2487.30 1681
2487.77 1715
2488.24 1813
2488.71 1866
2489.18 1704
2489.65 1814
2490.12 1813
2490.59 1876
2491.06 1832
2491.53 1768
2492.00 1580
2492.47 1622
2492.94 1593
2493.41 1584
2493.88 1576
2494.36 1743
2494.83 1785
2495.30 1588
2495.77 1893
2496.24 1722
2496.71 1585
2497.18 1748
2497.65 1786
2498.12 1834
2498.60 1871
2499.07 1868
2499.54 1740
2500.01 1700
2500.48 1629
2500.95 1651
2501.42 1710
2501.90 1556
2502.37 1416
2502.84 1373
2503.31 1376
2503.78 1479
2504.25 1509
2504.73 1570
2505.20 1603
2505.67 1660
2506.14 1458
2506.61 1440
2507.09 1586
2507.56 1495
2508.03 1525
2508.50 1703
2508.97 1714
2509.45 1812
2509.92 1830
2510.39 1809
2510.86 1887
2511.34 2079
2511.81 2177
2512.28 2143
2512.75 2102
2513.23 2014
2513.70 1992
2514.17 1981
2514.65 1856
2515.12 1973
2515.59 1919
2516.06 1802
2516.54 1767
2517.01 1727
2517.48 1735
2517.96 1725
2518.43 1657
2518.90 1688
2519.38 1666
2519.85 1718
2520.32 1621
2520.80 1678
2521.27 1716
2521.74 1719
2522.22 1673
2522.69 1568
2523.16 1594
2523.64 1582
2524.11 1529
2524.58 1623
2525.06 1764
2525.53 1714
2526.01 1635
2526.48 1842
2526.95 1598
2527.43 1649
2527.90 1783
2528.38 1807
2528.85 1875
2529.32 1727
2529.80 1673
2530.27 1713
2530.75 1703
2531.22 1742
2531.70 1718
2532.17 1628
2532.64 1570
2533.12 1700
2533.59 1768
2534.07 1638
2534.54 1680
2535.02 1643
2535.49 1599
2535.97 1490
2536.44 1533
2536.92 1571
2537.39 1545
2537.87 1545
2538.34 1597
2538.82 1539
2539.29 1564
2539.77 1739
2540.24 1601
2540.72 1694
2541.19 1778
2541.67 1696
2542.14 1687
2542.62 1871
2543.09 1737
2543.57 1681
2544.04 1783
2544.52 1764
2545.00 1764
2545.47 1686
2545.95 1663
2546.42 1665
2546.90 1803
2547.37 1769
2547.85 1732
2548.33 1845
2548.80 1802
2549.28 1755
2549.75 1868
2550.23 1673
2550.71 1749
2551.18 1673
2551.66 1928
2552.14 1942
2552.61 1913
2553.09 1872
2553.57 1789
2554.04 1917
2554.52 1994
2554.99 2058
2555.47 2005
2555.95 2167
2556.42 2396
2556.90 2457
2557.38 2416
2557.86 2491
2558.33 2415
2558.81 2653
2559.29 2667
2559.76 2378
2560.24 2166
2560.72 2367
2561.19 2185
2561.67 2189
2562.15 1948
2562.63 1905
2563.10 1894
2563.58 1639
2564.06 1707
2564.54 1587
2565.01 1464
2565.49 1561
2565.97 1602
2566.45 1484
2566.92 1568
2567.40 1542
2567.88 1444
2568.36 1660
2568.83 1599
2569.31 1506
2569.79 1665
2570.27 1495
2570.75 1483
2571.22 1481
2571.70 1625
2572.18 1524
2572.66 1557
2573.14 1504
2573.62 1476
2574.09 1586
2574.57 1657
2575.05 1754
2575.53 1479
2576.01 1632
2576.49 1578
2576.97 1491
2577.44 1494
2577.92 1669
2578.40 1607
2578.88 1634
2579.36 1605
2579.84 1480
2580.32 1644
2580.80 1561
2581.27 1525
2581.75 1445
2582.23 1624
2582.71 1700
2583.19 1610
2583.67 1500
2584.15 1494
2584.63 1600
2585.11 1564
2585.59 1619
2586.07 1510
2586.55 1575
2587.03 1622
2587.51 1527
2587.99 1531
2588.47 1637
2588.94 1473
2589.42 1533
2589.90 1584
2590.38 1519
2590.86 1630
2591.34 1496
2591.82 1645
2592.30 1405
2592.78 1436
2593.26 1648
2593.74 1701
2594.22 1619
2594.71 1664
2595.19 1786
2595.67 1925
2596.15 1962
2596.63 1744
2597.11 1687
2597.59 1698
2598.07 1868
2598.55 1921
2599.03 1944
2599.51 1887
2599.99 1818
2600.47 1726
2600.95 1790
2601.43 1704
2601.91 1659
2602.40 1532
2602.88 1589
2603.36 1561
2603.84 1534
2604.32 1502
2604.80 1509
2605.28 1294
2605.76 1395
2606.24 1514
2606.73 1360
2607.21 1485
2607.69 1561
2608.17 1552
2608.65 1549
2609.13 1520
2609.62 1543
2610.10 1724
2610.58 1682
2611.06 1771
2611.54 1687
2612.02 1668
2612.51 1838
2612.99 1785
2613.47 1849
2613.95 1881
2614.43 2049
2614.92 2026
2615.40 1846
2615.88 1790
2616.36 1959
2616.85 1758
2617.33 1971
2617.81 1822
2618.29 1606
2618.78 1677
2619.26 1687
2619.74 1521
2620.22 1604
2620.71 1676
2621.19 1698
2621.67 1652
2622.15 1653
2622.64 1592
2623.12 1530
2623.60 1565
2624.09 1468
2624.57 1539
2625.05 1665
2625.53 1707
2626.02 1547
2626.50 1560
2626.98 1554
2627.47 1575
2627.95 1472
2628.43 1498
2628.92 1544
2629.40 1512
2629.88 1495
2630.37 1512
2630.85 1500
2631.34 1455
2631.82 1490
2632.30 1423
2632.79 1539
2633.27 1778
2633.75 1765
2634.24 1726
2634.72 1550
2635.21 1594
2635.69 1805
2636.17 1797
2636.66 1549
2637.14 1712
2637.63 1855
2638.11 1724
2638.60 1587
2639.08 1649
2639.56 1748
2640.05 1660
2640.53 1615
2641.02 1493
2641.50 1616
2641.99 1677
2642.47 1680
2642.96 1489
2643.44 1589
2643.93 1667
2644.41 1620
2644.90 1520
2645.38 1438
2645.87 1460
2646.35 1511
2646.84 1468
2647.32 1380
2647.81 1365
2648.29 1435
2648.78 1534
2649.26 1608
2649.75 1581
2650.23 1500
2650.72 1528
2651.20 1604
2651.69 1663
2652.17 1587
2652.66 1498
2653.15 1581
2653.63 1475
2654.12 1522
2654.60 1578
2655.09 1653
2655.57 1596
2656.06 1553
2656.55 1503
2657.03 1575
2657.52 1593
2658.00 1458
2658.49 1462
2658.98 1419
2659.46 1439
2659.95 1511
2660.44 1453
2660.92 1627
2661.41 1666
2661.90 1577
2662.38 1513
2662.87 1561
2663.35 1637
2663.84 1496
2664.33 1450
2664.81 1543
2665.30 1560
2665.79 1793
2666.28 1715
2666.76 1680
2667.25 1728
2667.74 1812
2668.22 1756
2668.71 1777
2669.20 1802
2669.68 1739
2670.17 1760
2670.66 1699
2671.15 1694
2671.63 1981
2672.12 2019
2672.61 1862
2673.10 1936
2673.58 2003
2674.07 2179
2674.56 2288
2675.05 2561
2675.53 2707
2676.02 2771
2676.51 2832
2677.00 2563
2677.49 2484
2677.97 2429
2678.46 2449
2678.95 2243
2679.44 2225
2679.93 2298
2680.41 2096
2680.90 2092
2681.39 2141
2681.88 2083
2682.37 2065
2682.85 2062
2683.34 2267
2683.83 2265
2684.32 2198
2684.81 2200
2685.30 2352
2685.79 2134
2686.27 2174
2686.76 2219
2687.25 2241
2687.74 2245
2688.23 2185
2688.72 2083
2689.21 2050
2689.70 2163
2690.19 2044
2690.67 1933
2691.16 1764
2691.65 1725
2692.14 1769
2692.63 1568
2693.12 1526
2693.61 1605
2694.10 1769
2694.59 1654
2695.08 1651
2695.57 1658
2696.06 1698
2696.55 1724
2697.04 1806
2697.53 1779
2698.02 1810
2698.51 1787
2699.00 1801
2699.49 1881
2699.98 1933
2700.47 1822
2700.96 1730
2701.45 1681
2701.94 1651
2702.43 1822
2702.92 1805
2703.41 1803
2703.90 1778
2704.39 1702
2704.88 1615
2705.37 1646
2705.86 1885
2706.35 1736
2706.84 1757
2707.33 1706
2707.82 1674
2708.31 1643
2708.80 1676
2709.29 1629
2709.78 1627
2710.27 1725
2710.77 1684
2711.26 1678
2711.75 1564
2712.24 1617
2712.73 1753
2713.22 1635
2713.71 1699
2714.20 1570
2714.69 1572
2715.19 1632
2715.68 1518
2716.17 1580
2716.66 1539
2717.15 1656
2717.64 1570
2718.13 1426
2718.63 1434
2719.12 1549
2719.61 1674
2720.10 1609
2720.59 1466
2721.08 1502
2721.58 1574
2722.07 1637
2722.56 1608
2723.05 1669
2723.54 1680
2724.04 1885
2724.53 1877
2725.02 1749
2725.51 1677
2726.01 1751
2726.50 1661
2726.99 1679
2727.48 1726
2727.98 1697
2728.47 1545
2728.96 1519
2729.45 1524
2729.95 1447
2730.44 1480
2730.93 1561
2731.42 1508
2731.92 1551
2732.41 1401
2732.90 1418
2733.40 1511
2733.89 1479
2734.38 1394
2734.87 1469
2735.37 1474
2735.86 1450
2736.35 1614
2736.85 1735
2737.34 1587
2737.83 1689
2738.33 1827
2738.82 1705
2739.31 1734
2739.81 1942
2740.30 1817
2740.79 1784
2741.29 1923
2741.78 1869
2742.28 1974
2742.77 1801
2743.26 1639
2743.76 1670
2744.25 1762
2744.75 1520
2745.24 1563
2745.73 1432
2746.23 1478
2746.72 1535
2747.22 1524
2747.71 1620
2748.20 1643
2748.70 1697
2749.19 1535
2749.69 1504
2750.18 1550
2750.68 1474
2751.17 1551
2751.67 1579
2752.16 1522
2752.66 1546
2753.15 1510
2753.64 1436
2754.14 1476
2754.63 1507
2755.13 1371
2755.62 1402
2756.12 1536
2756.61 1564
2757.11 1640
2757.60 1550
2758.10 1555
2758.59 1704
2759.09 1548
2759.59 1574
2760.08 1445
2760.58 1572
2761.07 1507
2761.57 1453
2762.06 1435
2762.56 1584
2763.05 1697
2763.55 1496
2764.05 1606
2764.54 1525
2765.04 1364
2765.53 1311
2766.03 1422
2766.52 1463
2767.02 1518
2767.52 1480
2768.01 1420
2768.51 1401
2769.00 1408
2769.50 1388
2770.00 1491
2770.49 1517
2770.99 1561
2771.49 1588
2771.98 1505
2772.48 1640
2772.98 1677
2773.47 1604
2773.97 1586
2774.47 1621
2774.96 1824
2775.46 1691
2775.96 1617
2776.45 1625
2776.95 1661
2777.45 1675
2777.94 1677
2778.44 1726
2778.94 1797
2779.43 1874
2779.93 1793
2780.43 1668
2780.93 1699
2781.42 1806
2781.92 1924
2782.42 1919
2782.92 1879
2783.41 1799
2783.91 1896
2784.41 1825
2784.91 1884
2785.40 1928
2785.90 1887
2786.40 1855
2786.90 1921
2787.39 1891
2787.89 1898
2788.39 1817
2788.89 1755
2789.39 1798
2789.88 1792
2790.38 1680
2790.88 1687
2791.38 1546
2791.88 1518
2792.37 1567
2792.87 1517
2793.37 1570
2793.87 1717
2794.37 1587
2794.87 1839
2795.37 1871
2795.86 2019
2796.36 2307
2796.86 2573
2797.36 2764
2797.86 2922
2798.36 3228
2798.86 3461
2799.35 3529
2799.85 3731
2800.35 3915
2800.85 3643
2801.35 3494
2801.85 3497
2802.35 3061
2802.85 2909
2803.35 2729
2803.85 2619
2804.35 2267
2804.85 2182
2805.34 2141
2805.84 1986
2806.34 1842
2806.84 2029
2807.34 2055
2807.84 2255
2808.34 2413
2808.84 2385
2809.34 2668
2809.84 2740
2810.34 2886
2810.84 2871
2811.34 2960
2811.84 2851
2812.34 3015
2812.84 2852
2813.34 2723
2813.84 2557
2814.34 2408
2814.84 2136
2815.34 2160
2815.84 2038
2816.34 1851
2816.84 1689
2817.34 1784
2817.84 1735
2818.35 1650
2818.85 1632
2819.35 1642
2819.85 1621
2820.35 1729
2820.85 1745
2821.35 1779
2821.85 1772
2822.35 1760
2822.85 1792
2823.35 1864
2823.85 1886
2824.36 1878
2824.86 1787
2825.36 1885
2825.86 1924
2826.36 1910
2826.86 1867
2827.36 1986
2827.86 1850
2828.37 2023
2828.87 1846
2829.37 1884
2829.87 1903
2830.37 1922
2830.87 1839
2831.38 1763
2831.88 1746
2832.38 1699
2832.88 1821
2833.38 1788
2833.88 1632
2834.39 1749
2834.89 1712
2835.39 1772
2835.89 1949
2836.40 1982
2836.90 1878
2837.40 1788
2837.90 1771
2838.40 1790
2838.91 1884
2839.41 2130
2839.91 2063
2840.41 1807
2840.92 1720
2841.42 1669
2841.92 1759
2842.42 1766
2842.93 1738
2843.43 1707
2843.93 1646
2844.44 1592
2844.94 1669
2845.44 1692
2845.94 1611
2846.45 1696
2846.95 1970
2847.45 1913
2847.96 1738
2848.46 1804
2848.96 1862
2849.47 1842
2849.97 1795
2850.47 1829
2850.98 1963
2851.48 1843
2851.98 1813
2852.49 1706
2852.99 1808
2853.50 1679
2854.00 1793
2854.50 1682
2855.01 1680
2855.51 1622
2856.01 1626
2856.52 1583
2857.02 1485
2857.53 1561
2858.03 1398
2858.53 1523
2859.04 1492
2859.54 1552
2860.05 1609
2860.55 1622
2861.06 1563
2861.56 1569
2862.06 1557
2862.57 1564
2863.07 1663
2863.58 1567
2864.08 1517
2864.59 1599
2865.09 1537
2865.60 1476
2866.10 1546
2866.61 1477
2867.11 1459
2867.62 1401
2868.12 1597
2868.63 1658
2869.13 1617
2869.64 1588
2870.14 1478
2870.65 1505
2871.15 1672
2871.66 1660
2872.16 1792
2872.67 1822
2873.17 1732
2873.68 1815
2874.18 1737
2874.69 1738
2875.20 1889
2875.70 1825
2876.21 1755
2876.71 1927
2877.22 1806
2877.72 1883
2878.23 1985
2878.74 1842
2879.24 1821
2879.75 1903
2880.25 1862
2880.76 1759
2881.27 1978
2881.77 2265
2882.28 2285
2882.79 2382
2883.29 2298
2883.80 2429
2884.30 2698
2884.81 2572
2885.32 2545
2885.82 2626
2886.33 2454
2886.84 2711
2887.34 2769
2887.85 2807
2888.36 2860
2888.86 2873
2889.37 2741
2889.88 2746
2890.38 2929
2890.89 2751
2891.40 2704
2891.91 2786
2892.41 2666
2892.92 2467
2893.43 2326
2893.93 2232
2894.44 2025
2894.95 2151
2895.46 2108
2895.96 2075
2896.47 2098
2896.98 2088
2897.49 2196
2897.99 2168
2898.50 2291
2899.01 2322
2899.52 2299
2900.03 2217
2900.53 2282
2901.04 2191
2901.55 1900
2902.06 2029
2902.56 2243
2903.07 2147
2903.58 1986
2904.09 1943
2904.60 2132
2905.11 1916
2905.61 2012
2906.12 2040
2906.63 2030
2907.14 2077
2907.65 1973
2908.16 1942
2908.66 1863
2909.17 1980
2909.68 1907
2910.19 1920
2910.70 1882
2911.21 1813
2911.72 1959
2912.23 1962
2912.73 1881
2913.24 1811
2913.75 1859
2914.26 1824
2914.77 1883
2915.28 1809
2915.79 1984
2916.30 1938
2916.81 1908
2917.32 1826
2917.83 1972
2918.33 2019
2918.84 1850
2919.35 2006
2919.86 2099
2920.37 1908
2920.88 1975
2921.39 2041
2921.90 1904
2922.41 1865
2922.92 1953
2923.43 2181
2923.94 2280
2924.45 2606
2924.96 2814
2925.47 3299
2925.98 3498
2926.49 3834
2927.00 4085
2927.51 4304
2928.02 4487
2928.53 4411
2929.04 4457
2929.55 4183
2930.06 3829
2930.57 3746
2931.08 3451
2931.59 3001
2932.11 2876
2932.62 2434
2933.13 2322
2933.64 2205
2934.15 1943
2934.66 2010
2935.17 1773
2935.68 1671
2936.19 1640
2936.70 1898
2937.21 1816
2937.72 1704
2938.24 1742
2938.75 1731
2939.26 1917
2939.77 1810
2940.28 1617
2940.79 1763
2941.30 1770
2941.81 1686
2942.33 1603
2942.84 1772
2943.35 1798
2943.86 1802
2944.37 1893
2944.88 1733
2945.40 1739
2945.91 1869
2946.42 1893
2946.93 1867
2947.44 1849
2947.96 1944
2948.47 1987
2948.98 2128
2949.49 2158
2950.00 2035
2950.52 1924
2951.03 2106
2951.54 1993
2952.05 1955
2952.57 1891
2953.08 1813
2953.59 1818
2954.10 1759
2954.62 1859
2955.13 1790
2955.64 1995
2956.15 1954
2956.67 1882
2957.18 2002
2957.69 1994
2958.20 1918
2958.72 1995
2959.23 1938
2959.74 1838
2960.26 1832
2960.77 1895
2961.28 2008
2961.80 1941
2962.31 1992
2962.82 2086
2963.34 2104
2963.85 2175
2964.36 2122
2964.88 1965
2965.39 2097
2965.90 2053
2966.42 2152
2966.93 2050
2967.44 2117
2967.96 2009
2968.47 1862
2968.98 1662
2969.50 1675
2970.01 1788
2970.53 1800
2971.04 1742
2971.55 1532
2972.07 1569
2972.58 1664
2973.10 1635
2973.61 1514
2974.12 1641
2974.64 1787
2975.15 1731
2975.67 1613
2976.18 1579
2976.70 1678
2977.21 1764
2977.73 1644
2978.24 1737
2978.75 1795
2979.27 1844
2979.78 1860
2980.30 1717
2980.81 1699
2981.33 1646
2981.84 1769
2982.36 1943
2982.87 1858
2983.39 1898
2983.90 2005
2984.42 2173
2984.93 2073
2985.45 2073
2985.96 1947
2986.48 2025
2987.00 2000
2987.51 2041
2988.03 2090
2988.54 2108
2989.06 2160
2989.57 2216
2990.09 2071
2990.60 2202
2991.12 2222
2991.64 2211
2992.15 2192
2992.67 2123
2993.18 2191
2993.70 2297
2994.21 2185
2994.73 2104
2995.25 2066
2995.76 2131
2996.28 2149
2996.80 2253
2997.31 2446
2997.83 2540
2998.34 2722
2998.86 2470
2999.38 2591
2999.89 2752
3000.41 2858
3000.93 2890
3001.44 2930
3001.96 2740
3002.48 2847
3002.99 2861
3003.51 2869
3004.03 3059
3004.54 3401
3005.06 3802
3005.58 4231
3006.09 4862
3006.61 4902
3007.13 5167
3007.65 5388
3008.16 5582
3008.68 5486
3009.20 5110
3009.71 5016
3010.23 4586
3010.75 4041
3011.27 3405
3011.78 3165
3012.30 2771
3012.82 2527
3013.34 2508
3013.85 2264
3014.37 2399
3014.89 2239
3015.41 2120
3015.93 2136
3016.44 2193
3016.96 2252
3017.48 2360
3018.00 2197
3018.52 2271
3019.03 2379
3019.55 2252
3020.07 2409
3020.59 2367
3021.11 2317
3021.63 2292
3022.14 2432
3022.66 2363
3023.18 2386
3023.70 2525
3024.22 2381
3024.74 2368
3025.25 2593
3025.77 2679
3026.29 2553
3026.81 2636
3027.33 2757
3027.85 2638
3028.37 2681
3028.89 2602
3029.41 2603
3029.92 2535
3030.44 2626
3030.96 2222
3031.48 2192
3032.00 2140
3032.52 2129
3033.04 2075
3033.56 2089
3034.08 2054
3034.60 1939
3035.12 1878
3035.64 1843
3036.16 1941
3036.68 1977
3037.20 1910
3037.72 1900
3038.24 1883
3038.76 1914
3039.28 1877
3039.80 1809
3040.32 1882
3040.84 1938
3041.36 1852
3041.88 1777
3042.40 1718
3042.92 1919
3043.44 1866
3043.96 1759
3044.48 1840
3045.00 1851
3045.52 1888
3046.04 1802
3046.56 1708
3047.08 1672
3047.60 1757
3048.12 1737
3048.64 1779
3049.16 1685
3049.68 1652
3050.20 1804
3050.72 1804
3051.24 1826
3051.77 1727
3052.29 1676
3052.81 1699
3053.33 1848
3053.85 1774
3054.37 1649
3054.89 1663
3055.41 1678
3055.93 1712
3056.46 1661
3056.98 1806
3057.50 1676
3058.02 1601
3058.54 1520
3059.06 1681
3059.58 1727
3060.11 1825
3060.63 1686
3061.15 1729
3061.67 1752
3062.19 1732
3062.71 1622
3063.24 1801
3063.76 2018
3064.28 1892
3064.80 1890
3065.32 1929
3065.85 1747
3066.37 1867
3066.89 1746
3067.41 1930
3067.94 2058
3068.46 2082
3068.98 2092
3069.50 1922
3070.03 1987
3070.55 2134
3071.07 2092
3071.59 2067
3072.12 2006
3072.64 1911
3073.16 1904
3073.68 1928
3074.21 2005
3074.73 1977
3075.25 2115
3075.78 2080
3076.30 2011
3076.82 1937
3077.34 1993
3077.87 2028
3078.39 1953
3078.91 2065
3079.44 2109
3079.96 2105
3080.48 2167
3081.01 2293
3081.53 2351
3082.05 2359
3082.58 2242
3083.10 2098
3083.63 2276
3084.15 2282
3084.67 2230
3085.20 2245
3085.72 2313
3086.24 2357
3086.77 2300
3087.29 2280
3087.82 2542
3088.34 2344
3088.86 2117
3089.39 2226
3089.91 2065
3090.44 2140
3090.96 2084
3091.49 2075
3092.01 2189
3092.53 2007
3093.06 2055
3093.58 2059
3094.11 2003
3094.63 2085
3095.16 2041
3095.68 2221
3096.21 2277
3096.73 2212
3097.26 2313
3097.78 2385
3098.31 2467
3098.83 2453
3099.36 2527
3099.88 2379
3100.41 2607
3100.93 2907
3101.46 3089
3101.98 3548
3102.51 4241
3103.03 4701
3103.56 5308
3104.08 6506
3104.61 7139
3105.13 7625
3105.66 7733
3106.18 8151
3106.71 8361
3107.24 7733
3107.76 7432
3108.29 6601
3108.81 5419
3109.34 4982
3109.86 4323
3110.39 3968
3110.92 3929
3111.44 3516
3111.97 3291
3112.49 3172
3113.02 3365
3113.55 3403
3114.07 3251
3114.60 3253
3115.12 3243
3115.65 3268
3116.18 2840
3116.70 2703
3117.23 2648
3117.76 2605
3118.28 2480
3118.81 2292
3119.34 2167
3119.86 2032
3120.39 1924
3120.92 2035
3121.44 2029
3121.97 2070
3122.50 2121
3123.02 2229
3123.55 2231
3124.08 2291
3124.61 2289
3125.13 2344
3125.66 2199
3126.19 2238
3126.72 2211
3127.24 2004
3127.77 2027
3128.30 2094
3128.82 2096
3129.35 1961
3129.88 1805
3130.41 1924
3130.93 1876
3131.46 1810
3131.99 1762
3132.52 1951
3133.05 1974
3133.57 1898
3134.10 1875
3134.63 1975
3135.16 1860
3135.69 1951
3136.21 1854
3136.74 1751
3137.27 1999
3137.80 1891
3138.33 1994
3138.85 2001
3139.38 1889
3139.91 1787
3140.44 2021
3140.97 1980
3141.50 1887
3142.03 1912
3142.55 1935
3143.08 1827
3143.61 2008
3144.14 1991
3144.67 2014
3145.20 1931
3145.73 1853
3146.26 2021
3146.79 1914
3147.31 2028
3147.84 2023
3148.37 2013
3148.90 1988
3149.43 2128
3149.96 2171
3150.49 2166
3151.02 2297
3151.55 2218
3152.08 2336
3152.61 2390
3153.14 2311
3153.67 2076
3154.20 2021
3154.73 2130
3155.25 2112
3155.78 1888
3156.31 1855
3156.84 1967
3157.37 1943
3157.90 1909
3158.43 2002
3158.96 1935
3159.49 2003
3160.02 2019
3160.55 1884
3161.08 1881
3161.61 1951
3162.14 1868
3162.68 1782
3163.21 1762
3163.74 1801
3164.27 1812
3164.80 1768
3165.33 1827
3165.86 1706
3166.39 1627
3166.92 1709
3167.45 1630
3167.98 1687
3168.51 1684
3169.04 1748
3169.57 1670
3170.10 1704
3170.64 1708
3171.17 1713
3171.70 1628
3172.23 1655
3172.76 1703
3173.29 1621
3173.82 1810
3174.35 1638
3174.88 1738
3175.42 1770
3175.95 1648
3176.48 1658
3177.01 1954
3177.54 1844
3178.07 1982
3178.61 1855
3179.14 1853
3179.67 1944
3180.20 1993
3180.73 1799
3181.26 1783
3181.80 1883
3182.33 1665
3182.86 1762
3183.39 1792
3183.92 1904
3184.46 1800
3184.99 1925
3185.52 1752
3186.05 1761
3186.59 1837
3187.12 1636
3187.65 1772
3188.18 1686
3188.72 1703
3189.25 1890
3189.78 1792
3190.31 1782
3190.85 1891
3191.38 1717
3191.91 1709
3192.44 1821
3192.98 1808
3193.51 1907
3194.04 1828
3194.58 1781
3195.11 1738
3195.64 1681
3196.17 1694
3196.71 1887
3197.24 1913
3197.77 1931
3198.31 1949
3198.84 2014
3199.37 2095
3199.91 2147
3200.44 2106
3200.98 2051
3201.51 2099
3202.04 1978
3202.58 2042
3203.11 2014
3203.64 2252
3204.18 2229
3204.71 2031
3205.24 2086
3205.78 2070
3206.31 2046
3206.85 2031
3207.38 2061
3207.91 1825
3208.45 1785
3208.98 1865
3209.52 1831
3210.05 1864
3210.59 1783
3211.12 1973
3211.65 1915
3212.19 1882
3212.72 2022
3213.26 1999
3213.79 1845
3214.33 1782
3214.86 2021
3215.40 2153
3215.93 1992
3216.47 2062
3217.00 2076
3217.54 1977
3218.07 1735
3218.61 1665
3219.14 1565
3219.68 1880
3220.21 1725
3220.75 1773
3221.28 1785
3221.82 1731
3222.35 1893
3222.89 1704
3223.42 1734
3223.96 1688
3224.49 1812
3225.03 1803
3225.57 1708
3226.10 1912
3226.64 1970
3227.17 1927
3227.71 1927
3228.24 2031
3228.78 2047
3229.32 1994
3229.85 1900
3230.39 1916
3230.92 1892
3231.46 1860
3232.00 1863
3232.53 1784
3233.07 1799
3233.60 1881
3234.14 1802
3234.68 1801
3235.21 1853
3235.75 1907
3236.29 1778
3236.82 1714
3237.36 2049
3237.90 1938
3238.43 2115
3238.97 2013
3239.51 2097
3240.04 2083
3240.58 2050
3241.12 2071
3241.65 2021
3242.19 2094
3242.73 2126
3243.26 2190
3243.80 2223
3244.34 2107
3244.88 1793
3245.41 2022
3245.95 1973
3246.49 2013
3247.02 2052
3247.56 2065
3248.10 2101
3248.64 2122
3249.17 1963
3249.71 1920
3250.25 1920
3250.79 1993
3251.33 1910
3251.86 1790
3252.40 1949
3252.94 2097
3253.48 2015
3254.01 2025
3254.55 2048
3255.09 2031
3255.63 2115
3256.17 2160
3256.70 2152
3257.24 2095
3257.78 2143
3258.32 2267
3258.86 2281
3259.40 2255
3259.93 2009
3260.47 2288
3261.01 2505
3261.55 2434
3262.09 2471
3262.63 2663
3263.17 2915
3263.70 2971
3264.24 3343
3264.78 3555
3265.32 3683
3265.86 3947
3266.40 4060
3266.94 3892
3267.48 3754
3268.02 4257
3268.56 4239
3269.09 4159
3269.63 3919
3270.17 4199
3270.71 3954
3271.25 3779
3271.79 3661
3272.33 3153
3272.87 3004
3273.41 2972
3273.95 2636
3274.49 2434
3275.03 2447
3275.57 2380
3276.11 2163
3276.65 2288
3277.19 2305
3277.73 2465
3278.27 2393
3278.81 2557
3279.35 2417
3279.89 2471
3280.43 2462
3280.97 2372
3281.51 2526
3282.05 2411
3282.59 2268
3283.13 2390
3283.67 2634
3284.21 2526
3284.75 2809
3285.29 2856
3285.83 2898
3286.37 3130
3286.91 3028
3287.45 3133
3287.99 3100
3288.53 3234
3289.08 3331
3289.62 2907
3290.16 2833
3290.70 2953
3291.24 2775
3291.78 2627
3292.32 2796
3292.86 2619
3293.40 2780
3293.95 2693
3294.49 2753
3295.03 2704
3295.57 2814
3296.11 3004
3296.65 3487
3297.19 3539
3297.73 3502
3298.28 3943
3298.82 4033
3299.36 3835
3299.90 3824
3300.44 3896
3300.99 3752
3301.53 3538
3302.07 3446
3302.61 2923
3303.15 2913
3303.69 2696
3304.24 2491
3304.78 2484
3305.32 2338
3305.86 2388
3306.41 2217
3306.95 2162
3307.49 2280
3308.03 2240
3308.58 2277
3309.12 2280
3309.66 2087
3310.20 2101
3310.75 2282
3311.29 2269
3311.83 2065
3312.37 2352
3312.92 2129
3313.46 2110
3314.00 2108
3314.54 2250
3315.09 2214
3315.63 2236
3316.17 2404
3316.72 2370
3317.26 2569
3317.80 2577
3318.35 2574
3318.89 2651
3319.43 2744
3319.98 2654
3320.52 2493
3321.06 2499
3321.61 2640
3322.15 2687
3322.69 2715
3323.24 2516
3323.78 2314
3324.33 2342
3324.87 2390
3325.41 2554
3325.96 2520
3326.50 2408
3327.04 2353
3327.59 2268
3328.13 2113
3328.68 2142
3329.22 2257
3329.76 2201
3330.31 2165
3330.85 1994
3331.40 1910
3331.94 2158
3332.49 2140
3333.03 2066
3333.58 2054
3334.12 2397
3334.66 2765
3335.21 2977
3335.75 3065
3336.30 3534
3336.84 4006
3337.39 4377
3337.93 4875
3338.48 5106
3339.02 5150
3339.57 5225
3340.11 5127
3340.66 4907
3341.20 4591
3341.75 4313
3342.29 3866
3342.84 3469
3343.38 3184
3343.93 2817
3344.47 2543
3345.02 2359
3345.57 2332
3346.11 2367
3346.66 2143
3347.20 2085
3347.75 2050
3348.29 2127
3348.84 1967
3349.38 1963
3349.93 2081
3350.48 1945
3351.02 1953
3351.57 2007
3352.11 1917
3352.66 1961
3353.21 2007
3353.75 2219
3354.30 2124
3354.84 2268
3355.39 2489
3355.94 2378
3356.48 2396
3357.03 2312
3357.58 2513
3358.12 2405
3358.67 2538
3359.22 2420
3359.76 2224
3360.31 2301
3360.86 2177
3361.40 2073
3361.95 1930
3362.50 2053
3363.04 2096
3363.59 1921
3364.14 1874
3364.68 1814
3365.23 1886
3365.78 1902
3366.33 1897
3366.87 1904
3367.42 1729
3367.97 1799
3368.51 1719
3369.06 1784
3369.61 1975
3370.16 2008
3370.70 1769
3371.25 1800
3371.80 1832
3372.35 1795
3372.90 1912
3373.44 1850
3373.99 1786
3374.54 1816
3375.09 2113
3375.63 2131
3376.18 2085
3376.73 2015
3377.28 1971
3377.83 2068
3378.37 1853
3378.92 1731
3379.47 1764
3380.02 1763
3380.57 1748
3381.12 1726
3381.66 1602
3382.21 1714
3382.76 1612
3383.31 1603
3383.86 1584
3384.41 1598
3384.96 1567
3385.50 1658
3386.05 1614
3386.60 1547
3387.15 1645
3387.70 1656
3388.25 1730
3388.80 1753
3389.35 1752
3389.90 1636
3390.44 1715
3390.99 1753
3391.54 1703
3392.09 1613
3392.64 1608
3393.19 1611
3393.74 1745
3394.29 1716
3394.84 1702
3395.39 1739
3395.94 1674
3396.49 1621
3397.04 1505
3397.59 1516
3398.14 1649
3398.69 1662
3399.24 1740
3399.79 1657
3400.34 1639
3400.89 1656
3401.44 1747
3401.99 1647
3402.54 1588
3403.09 1472
3403.64 1518
3404.19 1587
3404.74 1513
3405.29 1644
3405.84 1675
3406.39 1541
3406.94 1489
3407.49 1451
3408.04 1566
3408.59 1475
3409.14 1501
3409.69 1648
3410.24 1615
3410.79 1380
3411.34 1407
3411.89 1532
3412.45 1588
3413.00 1582
3413.55 1483
3414.10 1562
3414.65 1689
3415.20 1647
3415.75 1660
3416.30 1734
3416.85 1647
3417.41 1571
3417.96 1624
3418.51 1730
3419.06 1724
3419.61 1581
3420.16 1656
3420.71 1643
3421.27 1530
3421.82 1436
3422.37 1533
3422.92 1540
3423.47 1795
3424.02 1974
3424.58 2042
3425.13 1861
3425.68 2037
3426.23 1999
3426.78 2147
3427.34 2095
3427.89 2121
3428.44 2110
3428.99 2030
3429.55 2080
3430.10 1755
3430.65 1777
3431.20 1825
3431.76 1736
3432.31 1641
3432.86 1760
3433.41 1726
3433.97 1701
3434.52 1766
3435.07 1582
3435.62 1615
3436.18 1675
3436.73 1648
3437.28 1668
3437.84 1766
3438.39 1609
3438.94 1577
3439.49 1619
3440.05 1770
3440.60 1861
3441.15 1742
3441.71 1817
3442.26 1783
3442.81 1860
3443.37 1856
3443.92 1904
3444.47 1932
3445.03 2091
3445.58 1955
3446.13 1792
3446.69 1702
3447.24 1569
3447.80 1750
3448.35 1783
3448.90 1605
3449.46 1593
3450.01 1787
3450.57 1775
3451.12 1729
3451.67 1738
3452.23 1709
3452.78 1681
3453.34 1661
3453.89 1565
3454.44 1579
3455.00 1659
3455.55 1761
3456.11 1793
3456.66 1652
3457.22 1657
3457.77 1648
3458.33 1769
3458.88 1574
3459.43 1561
3459.99 1721
3460.54 1634
3461.10 1717
3461.65 1634
3462.21 1756
3462.76 1879
3463.32 1792
3463.87 1876
3464.43 1993
3464.98 1938
3465.54 1753
3466.09 1794
3466.65 1862
3467.21 1787
3467.76 1899
3468.32 1871
3468.87 1840
3469.43 1821
3469.98 1912
3470.54 1907
3471.09 1901
3471.65 1981
3472.20 1925
3472.76 2058
3473.32 1997
3473.87 2130
3474.43 1991
3474.98 1910
3475.54 1935
3476.10 1853
3476.65 1919
3477.21 2044
3477.76 2226
3478.32 2168
3478.88 2166
3479.43 1969
3479.99 2083
3480.55 2326
3481.10 2168
3481.66 2228
3482.22 2239
3482.77 2182
3483.33 2297
3483.89 2423
3484.44 2272
3485.00 2321
3485.56 2501
3486.11 2525
3486.67 2403
3487.23 2301
3487.78 2441
3488.34 2502
3488.90 2511
3489.45 2756
3490.01 2776
3490.57 3060
3491.13 3282
3491.68 3647
3492.24 4390
3492.80 4277
3493.35 4873
3493.91 5820
3494.47 5963
3495.03 6155
3495.58 6426
3496.14 6340
3496.70 6198
3497.26 5891
3497.82 5826
3498.37 5379
3498.93 5250
3499.49 5323
3500.05 5642
3500.61 6289
3501.16 6456
3501.72 6744
3502.28 7060
3502.84 7037
3503.40 6836
3503.95 6968
3504.51 6646
3505.07 6535
3505.63 5938
3506.19 5674
3506.75 5843
3507.30 5738
3507.86 5567
3508.42 5463
3508.98 5302
3509.54 4994
3510.10 4791
3510.66 4425
3511.22 4343
3511.77 4175
3512.33 3649
3512.89 3422
3513.45 3277
3514.01 3189
3514.57 2958
3515.13 2690
3515.69 2725
3516.25 2806
3516.81 2652
3517.37 2739
3517.92 2665
3518.48 2406
3519.04 2426
3519.60 2536
3520.16 2466
3520.72 2567
3521.28 2513
3521.84 2517
3522.40 2339
3522.96 2585
3523.52 2867
3524.08 2684
3524.64 2683
3525.20 2847
3525.76 2825
3526.32 2880
3526.88 2880
3527.44 2633
3528.00 2794
3528.56 2603
3529.12 2469
3529.68 2611
3530.24 2510
3530.80 2353
3531.36 2422
3531.92 2318
3532.48 2380
3533.04 2311
3533.60 2209
3534.17 2243
3534.73 2216
3535.29 2160
3535.85 2139
3536.41 2322
3536.97 2361
3537.53 2272
3538.09 2179
3538.65 2289
3539.21 2270
3539.77 2278
3540.34 2304
3540.90 2443
3541.46 2492
3542.02 2427
3542.58 2481
3543.14 2552
3543.70 2775
3544.26 3091
3544.83 3205
3545.39 3239
3545.95 3063
3546.51 2960
3547.07 3121
3547.63 3148
3548.20 2958
3548.76 2868
3549.32 2859
3549.88 2482
3550.44 2285
3551.01 2311
3551.57 2270
3552.13 2075
3552.69 2196
3553.25 2109
3553.82 2058
3554.38 2024
3554.94 1837
3555.50 1760
3556.07 1953
3556.63 1903
3557.19 1820
3557.75 1953
3558.32 2015
3558.88 1875
3559.44 1953
3560.00 1958
3560.57 1921
3561.13 2018
3561.69 1876
3562.26 1838
3562.82 2006
3563.38 2043
3563.94 1925
3564.51 1904
3565.07 1937
3565.63 2046
3566.20 1900
3566.76 1959
3567.32 1986
3567.89 1943
3568.45 1936
3569.01 1863
3569.58 1822
3570.14 1677
3570.70 1666
3571.27 1724
3571.83 1857
3572.39 1749
3572.96 1821
3573.52 1830
3574.09 1831
3574.65 1881
3575.21 1735
3575.78 1782
3576.34 1873
3576.91 1792
3577.47 1872
3578.03 1878
3578.60 1954
3579.16 1933
3579.73 2020
3580.29 1929
3580.86 1814
3581.42 1918
3581.98 1799
3582.55 1674
3583.11 1822
3583.68 1781
3584.24 1863
3584.81 1847
3585.37 1814
3585.94 1787
3586.50 1770
3587.07 1716
3587.63 1796
3588.20 1769
3588.76 1648
3589.33 1700
3589.89 1638
3590.46 1527
3591.02 1699
3591.59 1774
3592.15 1713
3592.72 1642
3593.28 1687
3593.85 1642
3594.41 1513
3594.98 1764
3595.54 1744
3596.11 1778
3596.68 1841
3597.24 1803
3597.81 1749
3598.37 1711
3598.94 1820
3599.50 1752
3600.07 1834
3600.64 1866
3601.20 1858
3601.77 1947
3602.33 2016
3602.90 1841
3603.47 1983
3604.03 2012
3604.60 1923
3605.16 2070
3605.73 2093
3606.30 1877
3606.86 1971
3607.43 1926
3608.00 1872
3608.56 1738
3609.13 1675
3609.70 1706
3610.26 1626
3610.83 1627
3611.40 1716
3611.96 1805
3612.53 1785
3613.10 1780
3613.66 1888
3614.23 1839
3614.80 1882
3615.36 2080
3615.93 2272
3616.50 2649
3617.07 3014
3617.63 3391
3618.20 4027
3618.77 4725
3619.34 5413
3619.90 6203
3620.47 6713
3621.04 7250
3621.61 7374
3622.17 7466
3622.74 7438
3623.31 6821
3623.88 6269
3624.44 5471
3625.01 4681
3625.58 4148
3626.15 3449
3626.72 2835
3627.28 2626
3627.85 2159
3628.42 2107
3628.99 1968
3629.56 1880
3630.12 1871
3630.69 1889
3631.26 1945
3631.83 1865
3632.40 1893
3632.97 1733
3633.53 1689
3634.10 1779
3634.67 1606
3635.24 1644
3635.81 1674
3636.38 1656
3636.95 1489
3637.52 1678
3638.08 1617
3638.65 1734
3639.22 1631
3639.79 1671
3640.36 2047
3640.93 1901
3641.50 1821
3642.07 2036
3642.64 2025
3643.21 2132
3643.78 2309
3644.34 2469
3644.91 2476
3645.48 2692
3646.05 2771
3646.62 2544
3647.19 2436
3647.76 2439
3648.33 2498
3648.90 2541
3649.47 2524
3650.04 2784
3650.61 2882
3651.18 2615
3651.75 2553
3652.32 2509
3652.89 2541
3653.46 2605
3654.03 2817
3654.60 2626
3655.17 2795
3655.74 2776
3656.31 2873
3656.88 3045
3657.45 2945
3658.02 2754
3658.59 3000
3659.16 2884
3659.73 2921
3660.30 3026
3660.87 3009
3661.45 2981
3662.02 2921
3662.59 2631
3663.16 2795
3663.73 2764
3664.30 2431
3664.87 2629
3665.44 2426
3666.01 2387
3666.58 2479
3667.15 2340
3667.73 2455
3668.30 2455
3668.87 2361
3669.44 2566
3670.01 2370
3670.58 2297
3671.15 2417
3671.73 2488
3672.30 2303
3672.87 2348
3673.44 2090
3674.01 2084
3674.58 2143
3675.16 2178
3675.73 2128
3676.30 2098
3676.87 2000
3677.44 2044
3678.01 2091
3678.59 2018
3679.16 2226
3679.73 2157
3680.30 2033
3680.88 2172
3681.45 2081
3682.02 1958
3682.59 2009
3683.16 1908
3683.74 1774
3684.31 1927
3684.88 1841
3685.45 1848
3686.03 1972
3686.60 2222
3687.17 2114
3687.74 2134
3688.32 2099
3688.89 2158
3689.46 2249
3690.04 2362
3690.61 2473
3691.18 2592
3691.76 2627
3692.33 2690
3692.90 2805
3693.47 2638
3694.05 2485
3694.62 2686
3695.19 2567
3695.77 2331
3696.34 2112
3696.91 2061
3697.49 2058
3698.06 2104
3698.64 1979
3699.21 1977
3699.78 2028
3700.36 2024
3700.93 2055
3701.50 1927
3702.08 1983
3702.65 2069
3703.23 2132
3703.80 2059
3704.37 2124
3704.95 2002
3705.52 2012
3706.10 2062
3706.67 1891
3707.24 2015
3707.82 1905
3708.39 1849
3708.97 2002
3709.54 2037
3710.12 1922
3710.69 1863
3711.27 1883
3711.84 1890
3712.41 2066
3712.99 1883
3713.56 1880
3714.14 2005
3714.71 1947
3715.29 1834
3715.86 1910
3716.44 1982
3717.01 2173
3717.59 2012
3718.16 1983
3718.74 1979
3719.31 1903
3719.89 1960
3720.46 1829
3721.04 1964
3721.61 1811
3722.19 1733
3722.77 1837
3723.34 1897
3723.92 1759
3724.49 1759
3725.07 1737
3725.64 1569
3726.22 1614
3726.79 1640
3727.37 1635
3727.95 1650
3728.52 1550
3729.10 1379
3729.67 1570
3730.25 1843
3730.83 1882
3731.40 1954
3731.98 2054
3732.56 2185
3733.13 2512
3733.71 2660
3734.28 2819
3734.86 2973
3735.44 3250
3736.01 3354
3736.59 3411
3737.17 3303
3737.74 3238
3738.32 3195
3738.90 2958
3739.47 2570
3740.05 2345
3740.63 2215
3741.20 2158
3741.78 1916
3742.36 1749
3742.93 1833
3743.51 1632
3744.09 1638
3744.67 1638
3745.24 1647
3745.82 1641
3746.40 1492
3746.97 1595
3747.55 1579
3748.13 1654
3748.71 1705
3749.28 1678
3749.86 1554
3750.44 1513
3751.02 1651
3751.59 1656
3752.17 1593
3752.75 1640
3753.33 1575
3753.91 1532
3754.48 1570
3755.06 1586
3755.64 1466
3756.22 1469
3756.80 1668
3757.37 1672
3757.95 1585
3758.53 1680
3759.11 1550
3759.69 1461
3760.27 1648
3760.84 1556
3761.42 1703
3762.00 1732
3762.58 1809
3763.16 1787
3763.74 1798
3764.31 1734
3764.89 1814
3765.47 1819
3766.05 1868
3766.63 1777
3767.21 1731
3767.79 1769
3768.37 1824
3768.95 1706
3769.52 1595
3770.10 1673
3770.68 1691
3771.26 1661
3771.84 1767
3772.42 1886
3773.00 1779
3773.58 1617
3774.16 1814
3774.74 1839
3775.32 1823
3775.90 1786
3776.48 1772
3777.06 1729
3777.64 1567
3778.22 1539
3778.80 1633
3779.38 1491
3779.96 1541
3780.54 1715
3781.12 1711
3781.70 1641
3782.28 1683
3782.86 1617
3783.44 1568
3784.02 1558
3784.60 1560
3785.18 1488
3785.76 1519
3786.34 1571
3786.92 1627
3787.50 1664
3788.08 1529
3788.66 1631
3789.24 1548
3789.82 1623
3790.40 1436
3790.98 1532
3791.56 1630
3792.14 1658
3792.72 1644
3793.30 1509
3793.89 1629
3794.47 1685
3795.05 1543
3795.63 1581
3796.21 1668
3796.79 1712
3797.37 1808
3797.95 1738
3798.53 1886
3799.12 1738
3799.70 1595
3800.28 1617
3800.86 1586
3801.44 1737
3802.02 1769
3802.60 1888
3803.19 1755
3803.77 1680
3804.35 1784
3804.93 1761
3805.51 1821
3806.10 1738
3806.68 1791
3807.26 1758
3807.84 1867
3808.42 1962
3809.01 1850
3809.59 1842
3810.17 2000
3810.75 1875
3811.33 2117
3811.92 2036
3812.50 2087
3813.08 2016
3813.66 2144
3814.25 2142
3814.83 1897
3815.41 1845
3815.99 2057
3816.58 2074
3817.16 2043
3817.74 2020
3818.32 2133
3818.91 2162
3819.49 2276
3820.07 2281
3820.66 2103
3821.24 2029
3821.82 1942
3822.41 1802
3822.99 1748
3823.57 1798
3824.16 1772
3824.74 1734
3825.32 1798
3825.91 1672
3826.49 1686
3827.07 1690
3827.66 1594
3828.24 1658
3828.82 1611
3829.41 1732
3829.99 1671
3830.57 1618
3831.16 1821
3831.74 1736
3832.33 1733
3832.91 1836
3833.49 1720
3834.08 1713
3834.66 1906
3835.25 1996
3835.83 1891
3836.41 1927
3837.00 1842
3837.58 1788
3838.17 1721
3838.75 1722
3839.34 1689
3839.92 1756
3840.50 1655
3841.09 1717
3841.67 1732
3842.26 1677
3842.84 1739
3843.43 1622
3844.01 1782
3844.60 1831
3845.18 1777
3845.77 1881
3846.35 1750
3846.94 1712
3847.52 1691
3848.11 1691
3848.69 1836
3849.28 1778
3849.86 1700
3850.45 1780
3851.03 1831
3851.62 1777
3852.20 1746
3852.79 1950
3853.37 1903
3853.96 1888
3854.55 1883
3855.13 1850
3855.72 1929
3856.30 1932
3856.89 1832
3857.47 1996
3858.06 2086
3858.65 2150
3859.23 2356
3859.82 2658
3860.40 2919
3860.99 3283
3861.58 3926
3862.16 4468
3862.75 4992
3863.33 5575
3863.92 6018
3864.51 6228
3865.09 6559
3865.68 6679
3866.27 6492
3866.85 6463
3867.44 6279
3868.03 5607
3868.61 4984
3869.20 4408
3869.79 4225
3870.37 3741
3870.96 3249
3871.55 2891
3872.13 2710
3872.72 2541
3873.31 2444
3873.89 2226
3874.48 2220
3875.07 2197
3875.66 2187
3876.24 2206
3876.83 2368
3877.42 2326
3878.00 2393
3878.59 2393
3879.18 2219
3879.77 2196
3880.35 2122
3880.94 2041
3881.53 2019
3882.12 1936
3882.70 1916
3883.29 1858
3883.88 1897
3884.47 1795
3885.06 1888
3885.64 1821
3886.23 1669
3886.82 1743
3887.41 1889
3888.00 1882
3888.58 1940
3889.17 2041
3889.76 1898
3890.35 1983
3890.94 2031
3891.53 2257
3892.11 2426
3892.70 2388
3893.29 2354
3893.88 2351
3894.47 2284
3895.06 2267
3895.65 2235
3896.23 2212
3896.82 2133
3897.41 2146
3898.00 2155
3898.59 2282
3899.18 2244
3899.77 2126
3900.36 2147
3900.95 2102
3901.53 2011
3902.12 2019
3902.71 2090
3903.30 2275
3903.89 2315
3904.48 2231
3905.07 2136
3905.66 2083
3906.25 2017
3906.84 2084
3907.43 2087
3908.02 1997
3908.61 1953
3909.20 1941
3909.79 1967
3910.38 2047
3910.97 2083
3911.56 1957
3912.15 1845
3912.74 1896
3913.33 1896
3913.92 1729
3914.51 1700
3915.10 1833
3915.69 1826
3916.28 1806
3916.87 1753
3917.46 1805
3918.05 1601
3918.64 1716
3919.23 1800
3919.82 1654
3920.41 1761
3921.00 1639
3921.59 1669
3922.18 1623
3922.77 1660
3923.36 1746
3923.95 1694
3924.55 1717
3925.14 1687
3925.73 1928
3926.32 1651
3926.91 1578
3927.50 1730
3928.09 1631
3928.68 1688
3929.27 1641
3929.87 1682
3930.46 1599
3931.05 1641
3931.64 1748
3932.23 1752
3932.82 1621
3933.41 1761
3934.01 1670
3934.60 1717
3935.19 1694
3935.78 1612
3936.37 1784
3936.96 1688
3937.56 1595
3938.15 1590
3938.74 1603
3939.33 1649
3939.92 1661
3940.52 1578
3941.11 1768
3941.70 1797
3942.29 1681
3942.88 1643
3943.48 1671
3944.07 1777
3944.66 1892
3945.25 1819
3945.85 1759
3946.44 1722
3947.03 1621
3947.62 1660
3948.22 1664
3948.81 1756
3949.40 1825
3949.99 1640
3950.59 1775
3951.18 1677
3951.77 1531
3952.37 1690
3952.96 1640
3953.55 1683
3954.15 1629
3954.74 1567
3955.33 1580
3955.93 1632
3956.52 1557
3957.11 1677
3957.71 1512
3958.30 1574
3958.89 1554
3959.49 1461
3960.08 1579
3960.67 1633
3961.27 1518
3961.86 1794
3962.45 1609
3963.05 1556
3963.64 1620
3964.23 1603
3964.83 1505
3965.42 1547
3966.02 1564
3966.61 1622
3967.20 1663
3967.80 1666
3968.39 1792
3968.99 1716
3969.58 1695
3970.18 1712
3970.77 1695
3971.36 1681
3971.96 1584
3972.55 1529
3973.15 1601
3973.74 1735
3974.34 1767
3974.93 1700
3975.53 1764
3976.12 1628
3976.72 1737
3977.31 1871
3977.91 1805
3978.50 1992
3979.10 2046
3979.69 1866
3980.29 2062
3980.88 2228
3981.48 2109
3982.07 1855
3982.67 1880
3983.26 1754
3983.86 1754
3984.45 1636
3985.05 1720
3985.64 1671
3986.24 1534
3986.83 1545
3987.43 1450
3988.03 1430
3988.62 1533
3989.22 1614
3989.81 1655
3990.41 1653
3991.00 1468
3991.60 1553
3992.20 1715
3992.79 1647
3993.39 1525
3993.98 1641
3994.58 1698
3995.18 1638
3995.77 1498
3996.37 1539
3996.97 1540
3997.56 1622
3998.16 1701
3998.75 1608
3999.35 1592
3999.95 1539
4000.54 1578
4001.14 1561
4001.74 1828
4002.33 1727
4002.93 1683
4003.53 1632
4004.12 1700
4004.72 1701
4005.32 1789
4005.92 1621
4006.51 1726
4007.11 1901
4007.71 1944
4008.30 1983
4008.90 1989
4009.50 1905
4010.10 1870
4010.69 1939
4011.29 1804
4011.89 1839
4012.49 1827
4013.08 1744
4013.68 1811
4014.28 1858
4014.88 1974
4015.47 2004
4016.07 2110
4016.67 2279
4017.27 2425
4017.86 2635
4018.46 2846
4019.06 2787
4019.66 2940
4020.26 2807
4020.85 2882
4021.45 2898
4022.05 2499
4022.65 2595
4023.25 2451
4023.85 2343
4024.44 2321
4025.04 2246
4025.64 1992
4026.24 1844
4026.84 1886
4027.44 1902
4028.03 1997
4028.63 2112
4029.23 2039
4029.83 2203
4030.43 2375
4031.03 2207
4031.63 2074
4032.23 2146
4032.83 2007
4033.42 2063
4034.02 2156
4034.62 2162
4035.22 2177
4035.82 2345
4036.42 2297
4037.02 2235
4037.62 2278
4038.22 2263
4038.82 2286
4039.42 2184
4040.02 1961
4040.62 1960
4041.22 1852
4041.82 1649
4042.41 1753
4043.01 1677
4043.61 1614
4044.21 1602
4044.81 1651
4045.41 1679
4046.01 1679
4046.61 1881
4047.21 1713
4047.81 1509
4048.41 1755
4049.01 1820
4049.61 1714
4050.21 1774
4050.82 1853
4051.42 1756
4052.02 1781
4052.62 1647
4053.22 1656
4053.82 1693
4054.42 1655
4055.02 1636
4055.62 1581
4056.22 1695
4056.82 1630
4057.42 1607
4058.02 1527
4058.62 1563
4059.22 1740
4059.83 1646
4060.43 1656
4061.03 1664
4061.63 1545
4062.23 1533
4062.83 1534
4063.43 1464
4064.03 1485
4064.63 1438
4065.24 1490
4065.84 1444
4066.44 1453
4067.04 1476
4067.64 1492
4068.24 1364
4068.85 1476
4069.45 1481
4070.05 1424
4070.65 1468
4071.25 1500
4071.85 1415
4072.46 1366
4073.06 1317
4073.66 1417
4074.26 1492
4074.86 1537
4075.47 1524
4076.07 1322
4076.67 1144
4077.27 1324
4077.88 1259
4078.48 1469
4079.08 1378
4079.68 1396
4080.29 1450
4080.89 1338
4081.49 1290
4082.09 1368
4082.70 1304
4083.30 1492
4083.90 1510
4084.50 1395
4085.11 1533
4085.71 1336
4086.31 1517
4086.92 1421
4087.52 1348
4088.12 1303
4088.72 1394
4089.33 1357
4089.93 1374
4090.53 1406
4091.14 1398
4091.74 1339
4092.34 1361
4092.95 1457
4093.55 1387
4094.16 1349
4094.76 1309
4095.36 1361
4095.97 1443
4096.57 1411
4097.17 1526
4097.78 1472
4098.38 1528
4098.98 1476
4099.59 1321
4100.19 1396
4100.80 1400
4101.40 1393
4102.00 1379
4102.61 1352
4103.21 1273
4103.82 1283
4104.42 1294
4105.03 1309
4105.63 1336
4106.23 1331
4106.84 1361
4107.44 1335
4108.05 1191
4108.65 1265
4109.26 1365
4109.86 1223
4110.47 1292
4111.07 1256
4111.68 1204
4112.28 1215
4112.89 1135
4113.49 1186
4114.10 1236
4114.70 1292
4115.31 1295
4115.91 1364
4116.52 1354
4117.12 1341
4117.73 1459
4118.33 1263
4118.94 1389
4119.54 1295
4120.15 1216
4120.75 1180
4121.36 1386
4121.97 1402
4122.57 1178
4123.18 1373
4123.78 1403
4124.39 1313
4124.99 1336
4125.60 1313
4126.21 1376
4126.81 1373
4127.42 1401
4128.02 1459
4128.63 1339
4129.24 1362
4129.84 1308
4130.45 1380
4131.05 1345
4131.66 1330
4132.27 1413
4132.87 1308
4133.48 1334
4134.09 1386
4134.69 1451
4135.30 1370
4135.91 1331
4136.51 1528
4137.12 1529
4137.73 1474
4138.33 1480
4138.94 1432
4139.55 1614
4140.15 1632
4140.76 1629
4141.37 1768
4141.97 1865
4142.58 1716
4143.19 1679
4143.80 1643
4144.40 1740
4145.01 1812
4145.62 1746
4146.22 1585
4146.83 1527
4147.44 1631
4148.05 1541
4148.65 1461
4149.26 1452
4149.87 1589
4150.48 1499
4151.09 1403
4151.69 1345
4152.30 1436
4152.91 1355
4153.52 1313
4154.12 1211
4154.73 1267
4155.34 1316
4155.95 1224
4156.56 1152
4157.16 1274
4157.77 1350
4158.38 1358
4158.99 1382
4159.60 1442
4160.21 1337
4160.81 1454
4161.42 1508
4162.03 1338
4162.64 1391
4163.25 1427
4163.86 1478
4164.47 1392
4165.08 1366
4165.68 1412
4166.29 1442
4166.90 1567
4167.51 1429
4168.12 1471
4168.73 1556
4169.34 1487
4169.95 1540
4170.56 1592
4171.16 1540
4171.77 1596
4172.38 1503
4172.99 1479
4173.60 1426
4174.21 1417
4174.82 1348
4175.43 1417
4176.04 1570
4176.65 1440
4177.26 1460
4177.87 1511
4178.48 1579
4179.09 1714
4179.70 1595
4180.31 1686
4180.92 1679
4181.53 1620
4182.14 1538
4182.75 1624
4183.36 1641
4183.97 1700
4184.58 1544
4185.19 1490
4185.80 1425
4186.41 1477
4187.02 1380
4187.63 1293
4188.24 1400
4188.85 1451
4189.46 1358
4190.07 1330
4190.68 1502
4191.29 1476
4191.90 1311
4192.51 1447
4193.13 1499
4193.74 1540
4194.35 1394
4194.96 1501
4195.57 1697
4196.18 1774
4196.79 1699
4197.40 1674
4198.01 1707
4198.62 1823
4199.24 1766
4199.85 1774
4200.46 1722
4201.07 1798
4201.68 1669
4202.29 1592
4202.90 1614
4203.52 1615
4204.13 1500
4204.74 1461
4205.35 1452
4205.96 1633
4206.57 1620
4207.19 1610
4207.80 1618
4208.41 1601
4209.02 1526
4209.63 1620
4210.25 1628
4210.86 1581
4211.47 1651
4212.08 1635
4212.69 1685
4213.31 1649
4213.92 1674
4214.53 1660
4215.14 1672
4215.76 1661
4216.37 1663
4216.98 1655
4217.59 1806
4218.21 1740
4218.82 1838
4219.43 1811
4220.04 2102
4220.66 2228
4221.27 2240
4221.88 2293
4222.50 2794
4223.11 3003
4223.72 3114
4224.33 3311
4224.95 3646
4225.56 3942
4226.17 3953
4226.79 4072
4227.40 4099
4228.01 4119
4228.63 3953
4229.24 3775
4229.85 3472
4230.47 3466
4231.08 3424
4231.69 3393
4232.31 3127
4232.92 2955
4233.54 3103
4234.15 3188
4234.76 3325
4235.38 3372
4235.99 3340
4236.61 3380
4237.22 3713
4237.83 3739
4238.45 3349
4239.06 3345
4239.68 3448
4240.29 3208
4240.90 2984
4241.52 2669
4242.13 2577
4242.75 2356
4243.36 2073
4243.98 2095
4244.59 2134
4245.21 2056
4245.82 2180
4246.43 2143
4247.05 2080
4247.66 1939
4248.28 1972
4248.89 1890
4249.51 1907
4250.12 2039
4250.74 1963
4251.35 2065
4251.97 1942
4252.58 1924
4253.20 1892
4253.81 1870
4254.43 1944
4255.04 2005
4255.66 2065
4256.28 1947
4256.89 1947
4257.51 1971
4258.12 1873
4258.74 1779
4259.35 1896
4259.97 1781
4260.58 1886
4261.20 1915
4261.82 1911
4262.43 1789
4263.05 1792
4263.66 1891
4264.28 1872
4264.90 1880
4265.51 1793
4266.13 1827
4266.74 1943
4267.36 1849
4267.98 1849
4268.59 1868
4269.21 1745
4269.82 1842
4270.44 1815
4271.06 1942
4271.67 1924
4272.29 1735
4272.91 1930
4273.52 1833
4274.14 1757
4274.76 1838
4275.37 1884
4275.99 1804
4276.61 1882
4277.22 2002
4277.84 1927
4278.46 2026
4279.08 2067
4279.69 1916
4280.31 2183
4280.93 2151
4281.54 2019
4282.16 1964
4282.78 1833
4283.40 1654
4284.01 1607
4284.63 1608
4285.25 1600
4285.87 1585
4286.48 1675
4287.10 1578
4287.72 1546
4288.34 1473
4288.95 1457
4289.57 1584
4290.19 1551
4290.81 1518
4291.43 1541
4292.04 1587
4292.66 1376
4293.28 1553
4293.90 1481
4294.52 1402
4295.13 1461
4295.75 1406
4296.37 1544
4296.99 1572
4297.61 1566
4298.23 1601
4298.84 1547
4299.46 1469
4300.08 1440
4300.70 1492
4301.32 1509
4301.94 1566
4302.56 1515
4303.17 1443
4303.79 1577
4304.41 1593
4305.03 1543
4305.65 1426
4306.27 1549
4306.89 1497
4307.51 1469
4308.13 1556
4308.75 1731
4309.36 1594
4309.98 1592
4310.60 1602
4311.22 1704
4311.84 1744
4312.46 1659
4313.08 1749
4313.70 1677
4314.32 1643
4314.94 1600
4315.56 1549
4316.18 1708
4316.80 1721
4317.42 1464
4318.04 1617
4318.66 1572
4319.28 1572
4319.90 1451
4320.52 1539
4321.14 1699
4321.76 1623
4322.38 1586
4323.00 1659
4323.62 1700
4324.24 1680
4324.86 1717
4325.48 1830
4326.10 2113
4326.72 2007
4327.34 2072
4327.96 1994
4328.58 1976
4329.20 2014
4329.82 2156
4330.44 2105
4331.07 2093
4331.69 1971
4332.31 1860
4332.93 1964
4333.55 1814
4334.17 1940
4334.79 1846
4335.41 1904
4336.03 2000
4336.65 1998
4337.28 2247
4337.90 2502
4338.52 2665
4339.14 3012
4339.76 3197
4340.38 3460
4341.00 3993
4341.63 3762
4342.25 3523
4342.87 3421
4343.49 3376
4344.11 3168
4344.73 2952
4345.36 2981
4345.98 2917
4346.60 3154
4347.22 3430
4347.84 3796
4348.47 4128
4349.09 4689
4349.71 4904
4350.33 4936
4350.95 5124
4351.58 4880
4352.20 4428
4352.82 4221
4353.44 3633
4354.07 3099
4354.69 2794
4355.31 2724
4355.93 2794
4356.56 2542
4357.18 2183
4357.80 2130
4358.42 2211
4359.05 2051
4359.67 2253
4360.29 2263
4360.92 2075
4361.54 2079
4362.16 2060
4362.78 1973
4363.41 2064
4364.03 2018
4364.65 1996
4365.28 2000
4365.90 2037
4366.52 1954
4367.15 1893
4367.77 1887
4368.39 1912
4369.02 1839
4369.64 1745
4370.26 1887
4370.89 1860
4371.51 1874
4372.14 1917
4372.76 1793
4373.38 1700
4374.01 1724
4374.63 1590
4375.25 1581
4375.88 1631
4376.50 1568
4377.13 1654
4377.75 1607
4378.37 1636
4379.00 1518
4379.62 1509
4380.25 1596
4380.87 1578
4381.50 1665
4382.12 1640
4382.75 1633
4383.37 1700
4383.99 1764
4384.62 1760
4385.24 1736
4385.87 1693
4386.49 1647
4387.12 1583
4387.74 1570
4388.37 1626
4388.99 1714
4389.62 1702
4390.24 1607
4390.87 1478
4391.49 1550
4392.12 1481
4392.74 1379
4393.37 1421
4393.99 1497
4394.62 1563
4395.24 1589
4395.87 1420
4396.49 1372
4397.12 1456
4397.75 1566
4398.37 1507
4399.00 1292
4399.62 1460
4400.25 1520
4400.87 1470
4401.50 1569
4402.13 1406
4402.75 1377
4403.38 1444
4404.00 1595
4404.63 1551
4405.26 1651
4405.88 1503
4406.51 1502
4407.13 1597
4407.76 1669
4408.39 1724
4409.01 1861
4409.64 1874
4410.27 1808
4410.89 1795
4411.52 1781
4412.15 1857
4412.77 1849
4413.40 1829
4414.03 1869
4414.65 1647
4415.28 1785
4415.91 1670
4416.53 1486
4417.16 1529
4417.79 1537
4418.41 1389
4419.04 1556
4419.67 1533
4420.30 1399
4420.92 1513
4421.55 1474
4422.18 1546
4422.80 1564
4423.43 1427
4424.06 1475
4424.69 1468
4425.31 1431
4425.94 1356
4426.57 1479
4427.20 1409
4427.82 1415
4428.45 1376
4429.08 1369
4429.71 1304
4430.34 1365
4430.96 1321
4431.59 1205
4432.22 1339
4432.85 1366
4433.48 1275
4434.10 1322
4434.73 1444
4435.36 1505
4435.99 1471
4436.62 1389
4437.25 1498
4437.87 1479
4438.50 1391
4439.13 1364
4439.76 1349
4440.39 1404
4441.02 1479
4441.64 1424
4442.27 1425
4442.90 1443
4443.53 1426
4444.16 1430
4444.79 1249
4445.42 1447
4446.05 1450
4446.68 1466
4447.30 1380
4447.93 1451
4448.56 1478
4449.19 1455
4449.82 1507
4450.45 1480
4451.08 1635
4451.71 1687
4452.34 1653
4452.97 1632
4453.60 1558
4454.23 1580
4454.86 1709
4455.49 1703
4456.12 1635
4456.75 1740
4457.38 1765
4458.01 1712
4458.64 1670
4459.27 1689
4459.90 1661
4460.53 1730
4461.16 1697
4461.79 1675
4462.42 1761
4463.05 1661
4463.68 1442
4464.31 1513
4464.94 1520
4465.57 1647
4466.20 1527
4466.83 1466
4467.46 1390
4468.09 1457
4468.72 1486
4469.35 1382
4469.98 1403
4470.61 1414
4471.24 1389
4471.87 1431
4472.50 1461
4473.13 1321
4473.77 1229
4474.40 1376
4475.03 1387
4475.66 1311
4476.29 1338
4476.92 1340
4477.55 1417
4478.18 1443
4478.82 1367
4479.45 1423
4480.08 1339
4480.71 1516
4481.34 1507
4481.97 1537
4482.60 1421
4483.24 1397
4483.87 1447
4484.50 1554
4485.13 1489
4485.76 1431
4486.39 1413
4487.03 1466
4487.66 1586
4488.29 1500
4488.92 1545
4489.55 1572
4490.19 1556
4490.82 1695
4491.45 1715
4492.08 1610
4492.71 1676
4493.35 1583
4493.98 1648
4494.61 1680
4495.24 1729
4495.88 1654
4496.51 1805
4497.14 1833
4497.77 1751
4498.41 1606
4499.04 1753
4499.67 1839
4500.31 1706
4500.94 1729
4501.57 1954
4502.20 2088
4502.84 2161
4503.47 2179
4504.10 2106
4504.74 2051
4505.37 2252
4506.00 2186
4506.64 2010
4507.27 2136
4507.90 2041
4508.54 1838
4509.17 1817
4509.80 1704
4510.44 1799
4511.07 1766
4511.70 1856
4512.34 1900
4512.97 1760
4513.60 1687
4514.24 1645
4514.87 1767
4515.51 1718
4516.14 1802
4516.77 1796
4517.41 1785
4518.04 1908
4518.68 1870
4519.31 1735
4519.94 1767
4520.58 1640
4521.21 1657
4521.85 1833
4522.48 1774
4523.12 1590
4523.75 1755
4524.39 1842
4525.02 1755
4525.65 1707
4526.29 1835
4526.92 1901
4527.56 1883
4528.19 2004
4528.83 2230
4529.46 2601
4530.10 2818
4530.73 3264
4531.37 4084
4532.00 4631
4532.64 5154
4533.27 5993
4533.91 6790
4534.54 7165
4535.18 7390
4535.81 7567
4536.45 7216
4537.09 6895
4537.72 6193
4538.36 5639
4538.99 4725
4539.63 4061
4540.26 3441
4540.90 2950
4541.53 2607
4542.17 2166
4542.81 2121
4543.44 2043
4544.08 1968
4544.71 1828
4545.35 1727
4545.99 1652
4546.62 1570
4547.26 1803
4547.89 1695
4548.53 1685
4549.17 1757
4549.80 1834
4550.44 1824
4551.08 1812
4551.71 1825
4552.35 1842
4552.98 1845
4553.62 1879
4554.26 1813
4554.89 1788
4555.53 1831
4556.17 1738
4556.80 1684
4557.44 1676
4558.08 1648
4558.72 1650
4559.35 1652
4559.99 1624
4560.63 1662
4561.26 1673
4561.90 1811
4562.54 1709
4563.17 1733
4563.81 1851
4564.45 1893
4565.09 1938
4565.72 1955
4566.36 1861
4567.00 1826
4567.64 1864
4568.27 1849
4568.91 1837
4569.55 2086
4570.19 2138
4570.82 2192
4571.46 2082
4572.10 2040
4572.74 2384
4573.38 2416
4574.01 2325
4574.65 2338
4575.29 2185
4575.93 2196
4576.57 2010
4577.20 1836
4577.84 1838
4578.48 1842
4579.12 1743
4579.76 1948
4580.40 1849
4581.04 1941
4581.67 1752
4582.31 1858
4582.95 1818
4583.59 1761
4584.23 1884
4584.87 1859
4585.51 1785
4586.14 1816
4586.78 1833
4587.42 1767
4588.06 1664
4588.70 1812
4589.34 1845
4589.98 1727
4590.62 1835
4591.26 1925
4591.90 1941
4592.54 2061
4593.17 2252
4593.81 2568
4594.45 2573
4595.09 2411
4595.73 2368
4596.37 2258
4597.01 2292
4597.65 2226
4598.29 1900
4598.93 1912
4599.57 1846
4600.21 1642
4600.85 1530
4601.49 1570
4602.13 1677
4602.77 1702
4603.41 1723
4604.05 1531
4604.69 1750
4605.33 1779
4605.97 1728
4606.61 1732
4607.25 1721
4607.89 1783
4608.53 1835
4609.17 1806
4609.81 1734
4610.45 1860
4611.09 1903
4611.73 1998
4612.38 1986
4613.02 1886
4613.66 1879
4614.30 1784
4614.94 1798
4615.58 1766
4616.22 1689
4616.86 1569
4617.50 1611
4618.14 1641
4618.78 1653
4619.43 1608
4620.07 1499
4620.71 1650
4621.35 1584
4621.99 1553
4622.63 1544
4623.27 1655
4623.91 1606
4624.56 1624
4625.20 1649
4625.84 1572
4626.48 1640
4627.12 1701
4627.76 1604
4628.41 1526
4629.05 1569
4629.69 1501
4630.33 1501
4630.97 1515
4631.62 1557
4632.26 1632
4632.90 1490
4633.54 1363
4634.18 1530
4634.83 1528
4635.47 1648
4636.11 1562
4636.75 1567
4637.40 1672
4638.04 1625
4638.68 1698
4639.32 1741
4639.97 1723
4640.61 1937
4641.25 1931
4641.89 1852
4642.54 1837
4643.18 1891
4643.82 1856
4644.46 1736
4645.11 1711
4645.75 1740
4646.39 1650
4647.04 1699
4647.68 1705
4648.32 1744
4648.97 1589
4649.61 1635
4650.25 1677
4650.90 1831
4651.54 1813
4652.18 1885
4652.83 1882
4653.47 1973
4654.11 2080
4654.76 2121
4655.40 2144
4656.04 2316
4656.69 2372
4657.33 2090
4657.98 1968
4658.62 1876
4659.26 2013
4659.91 1801
4660.55 1784
4661.20 1667
4661.84 1585
4662.48 1595
4663.13 1546
4663.77 1529
4664.42 1442
4665.06 1456
4665.71 1595
4666.35 1515
4666.99 1457
4667.64 1403
4668.28 1402
4668.93 1419
4669.57 1364
4670.22 1496
4670.86 1421
4671.51 1421
4672.15 1530
4672.80 1409
4673.44 1338
4674.09 1305
4674.73 1369
4675.38 1478
4676.02 1438
4676.67 1568
4677.31 1479
4677.96 1575
4678.60 1595
4679.25 1530
4679.89 1513
4680.54 1575
4681.18 1631
4681.83 1640
4682.47 1559
4683.12 1633
4683.77 1493
4684.41 1510
4685.06 1437
4685.70 1444
4686.35 1614
4686.99 1636
4687.64 1428
4688.29 1530
4688.93 1556
4689.58 1537
4690.22 1566
4690.87 1494
4691.52 1456
4692.16 1658
4692.81 1544
4693.45 1490
4694.10 1491
4694.75 1475
4695.39 1540
4696.04 1428
4696.69 1629
4697.33 1607
4697.98 1621
4698.63 1456
4699.27 1621
4699.92 1697
4700.57 1740
4701.21 1786
4701.86 1968
4702.51 1984
4703.15 1796
4703.80 1824
4704.45 1881
4705.10 2037
4705.74 1811
4706.39 1719
4707.04 1836
4707.68 1805
4708.33 1745
4708.98 1634
4709.63 1625
4710.27 1511
4710.92 1688
4711.57 1705
4712.22 1645
4712.86 1746
4713.51 1660
4714.16 1540
4714.81 1640
4715.45 1658
4716.10 1697
4716.75 1605
4717.40 1642
4718.05 1616
4718.69 1613
4719.34 1558
4719.99 1698
4720.64 1695
4721.29 1812
4721.94 1906
4722.58 1867
4723.23 1885
4723.88 2070
4724.53 2023
4725.18 1974
4725.83 2007
4726.47 1914
4727.12 1941
4727.77 2123
4728.42 2251
4729.07 2285
4729.72 2218
4730.37 2357
4731.02 2204
4731.66 1991
4732.31 1996
4732.96 1861
4733.61 1882
4734.26 1805
4734.91 1554
4735.56 1518
4736.21 1557
4736.86 1513
4737.51 1571
4738.16 1567
4738.81 1562
4739.45 1620
4740.10 1575
4740.75 1689
4741.40 1692
4742.05 1691
4742.70 1639
4743.35 1575
4744.00 1769
4744.65 1611
4745.30 1611
4745.95 1575
4746.60 1575
4747.25 1649
4747.90 1665
4748.55 1592
4749.20 1593
4749.85 1762
4750.50 1576
4751.15 1494
4751.80 1520
4752.45 1664
4753.10 1607
4753.75 1564
4754.40 1535
4755.05 1649
4755.71 1849
4756.36 1874
4757.01 1830
4757.66 1683
4758.31 1586
4758.96 1656
4759.61 1544
4760.26 1552
4760.91 1518
4761.56 1398
4762.21 1406
4762.86 1521
4763.52 1593
4764.17 1623
4764.82 1611
4765.47 1700
4766.12 1678
4766.77 1793
4767.42 1793
4768.07 1807
4768.73 1858
4769.38 2039
4770.03 2017
4770.68 1904
4771.33 1871
4771.98 1889
4772.64 1742
4773.29 1727
4773.94 1695
4774.59 1589
4775.24 1457
4775.89 1410
4776.55 1410
4777.20 1444
4777.85 1443
4778.50 1423
4779.15 1430
4779.81 1351
4780.46 1350
4781.11 1518
4781.76 1390
4782.42 1412
4783.07 1458
4783.72 1512
4784.37 1611
4785.03 1510
4785.68 1503
4786.33 1425
4786.98 1416
4787.64 1356
4788.29 1418
4788.94 1451
4789.60 1320
4790.25 1373
4790.90 1426
4791.55 1408
4792.21 1341
4792.86 1437
4793.51 1441
4794.17 1445
4794.82 1352
4795.47 1351
4796.13 1372
4796.78 1322
4797.43 1277
4798.09 1338
4798.74 1330
4799.39 1256
4800.05 1387
4800.70 1449
4801.36 1436
4802.01 1426
4802.66 1426
4803.32 1443
4803.97 1517
4804.62 1552
4805.28 1510
4805.93 1503
4806.59 1504
4807.24 1531
4807.89 1385
4808.55 1432
4809.20 1540
4809.86 1606
4810.51 1550
4811.17 1450
4811.82 1498
4812.47 1490
4813.13 1598
4813.78 1547
4814.44 1376
4815.09 1464
4815.75 1537
4816.40 1480
4817.06 1406
4817.71 1503
4818.37 1548
4819.02 1523
4819.68 1530
4820.33 1575
4820.99 1480
4821.64 1558
4822.30 1690
4822.95 1511
4823.61 1575
4824.26 1747
4824.92 1758
4825.57 1746
4826.23 1822
4826.88 1818
4827.54 1785
4828.19 1717
4828.85 1780
4829.51 1659
4830.16 1598
4830.82 1696
4831.47 1740
4832.13 1685
4832.78 1593
4833.44 1587
4834.10 1669
4834.75 1824
4835.41 1768
4836.06 1864
4836.72 2084
4837.38 2190
4838.03 2444
4838.69 2469
4839.34 2521
4840.00 2674
4840.66 2822
4841.31 2768
4841.97 2877
4842.63 2748
4843.28 2765
4843.94 2649
4844.60 2563
4845.25 2290
4845.91 2318
4846.57 2288
4847.22 2158
4847.88 2314
4848.54 2200
4849.19 2153
4849.85 2040
4850.51 1960
4851.17 2083
4851.82 2141
4852.48 2189
4853.14 2338
4853.79 2288
4854.45 2222
4855.11 2130
4855.77 2073
4856.42 2364
4857.08 2490
4857.74 2380
4858.40 2480
4859.05 2518
4859.71 2695
4860.37 2865
4861.03 2855
4861.68 2846
4862.34 3072
4863.00 2986
4863.66 2864
4864.32 2693
4864.97 2556
4865.63 2546
4866.29 2509
4866.95 2385
4867.61 2515
4868.26 2495
4868.92 2394
4869.58 2516
4870.24 2588
4870.90 2660
4871.56 2702
4872.21 2515
4872.87 2289
4873.53 2249
4874.19 2343
4874.85 2287
4875.51 2390
4876.17 2437
4876.83 2394
4877.48 2203
4878.14 2210
4878.80 2128
4879.46 2380
4880.12 2421
4880.78 2579
4881.44 2718
4882.10 2695
4882.76 2417
4883.42 2412
4884.08 2362
4884.73 2345
4885.39 2323
4886.05 2138
4886.71 2160
4887.37 2011
4888.03 1972
4888.69 1952
4889.35 1834
4890.01 1843
4890.67 1939
4891.33 1944
4891.99 1998
4892.65 2005
4893.31 2066
4893.97 2048
4894.63 2004
4895.29 1998
4895.95 2036
4896.61 2009
4897.27 2062
4897.93 1980
4898.59 1960
4899.25 1765
4899.91 1736
4900.57 1676
4901.23 1672
4901.89 1776
4902.55 1817
4903.21 1692
4903.88 1797
4904.54 1791
4905.20 1745
4905.86 1687
4906.52 1687
4907.18 1743
4907.84 1738
4908.50 1559
4909.16 1570
4909.82 1530
4910.48 1601
4911.15 1624
4911.81 1629
4912.47 1490
4913.13 1474
4913.79 1521
4914.45 1614
4915.11 1499
4915.77 1506
4916.44 1532
4917.10 1470
4917.76 1466
4918.42 1370
4919.08 1375
4919.74 1367
4920.41 1436
4921.07 1371
4921.73 1337
4922.39 1457
4923.05 1452
4923.72 1423
4924.38 1530
4925.04 1395
4925.70 1294
4926.36 1329
4927.03 1330
4927.69 1417
4928.35 1392
4929.01 1349
4929.67 1348
4930.34 1332
4931.00 1306
4931.66 1362
4932.32 1316
4932.99 1336
4933.65 1272
4934.31 1274
4934.98 1307
4935.64 1401
4936.30 1395
4936.96 1303
4937.63 1246
4938.29 1349
4938.95 1353
4939.62 1455
4940.28 1450
4940.94 1295
4941.61 1451
4942.27 1380
4942.93 1400
4943.60 1399
4944.26 1350
4944.92 1293
4945.59 1418
4946.25 1405
4946.91 1338
4947.58 1361
4948.24 1348
4948.90 1324
4949.57 1345
4950.23 1470
4950.89 1326
4951.56 1292
4952.22 1348
4952.89 1288
4953.55 1263
4954.21 1207
4954.88 1228
4955.54 1205
4956.21 1245
4956.87 1283
4957.53 1271
4958.20 1275
4958.86 1299
4959.53 1222
4960.19 1193
4960.86 1216
4961.52 1279
4962.19 1253
4962.85 1352
4963.52 1278
4964.18 1292
4964.84 1358
4965.51 1421
4966.17 1438
4966.84 1406
4967.50 1547
4968.17 1600
4968.83 1533
4969.50 1536
4970.16 1551
4970.83 1589
4971.49 1488
4972.16 1481
4972.82 1534
4973.49 1394
4974.16 1328
4974.82 1295
4975.49 1278
4976.15 1482
4976.82 1466
4977.48 1420
4978.15 1316
4978.81 1329
4979.48 1419
4980.15 1434
4980.81 1433
4981.48 1451
4982.14 1332
4982.81 1380
4983.48 1475
4984.14 1437
4984.81 1393
4985.47 1360
4986.14 1429
4986.81 1433
4987.47 1573
4988.14 1597
4988.80 1524
4989.47 1594
4990.14 1530
4990.80 1546
4991.47 1454
4992.14 1545
4992.80 1348
4993.47 1293
4994.14 1159
4994.80 1234
4995.47 1283
4996.14 1274
4996.80 1249
4997.47 1236
4998.14 1336
4998.81 1243
4999.47 1279
5000.14 1280
5000.81 1282
5001.47 1313
5002.14 1326
5002.81 1269
5003.48 1180
5004.14 1173
5004.81 1304
5005.48 1262
5006.15 1120
5006.81 1150
5007.48 1209
5008.15 1329
5008.82 1246
5009.48 1340
5010.15 1383
5010.82 1273
5011.49 1252
5012.16 1351
5012.82 1443
5013.49 1368
5014.16 1269
5014.83 1256
5015.50 1269
5016.16 1398
5016.83 1368
5017.50 1295
5018.17 1386
5018.84 1281
5019.50 1370
5020.17 1371
5020.84 1429
5021.51 1561
5022.18 1653
5022.85 1797
5023.52 2022
5024.19 2206
5024.85 2379
5025.52 2410
5026.19 2395
5026.86 2503
5027.53 2411
5028.20 2327
5028.87 2389
5029.54 2130
5030.21 2055
5030.87 1902
5031.54 1723
5032.21 1496
5032.88 1450
5033.55 1426
5034.22 1306
5034.89 1368
5035.56 1280
5036.23 1242
5036.90 1302
5037.57 1232
5038.24 1231
5038.91 1255
5039.58 1212
5040.25 1189
5040.92 1204
5041.59 1231
5042.26 1258
5042.93 1172
5043.60 1229
5044.27 1286
5044.94 1220
5045.61 1131
5046.28 1076
5046.95 1219
5047.62 1249
5048.29 1125
5048.96 1118
5049.63 1117
5050.30 1231
5050.97 1289
5051.64 1168
5052.31 1257
5052.98 1119
5053.65 1163
5054.32 1283
5054.99 1366
5055.66 1242
5056.34 1265
5057.01 1185
5057.68 1148
5058.35 1103
5059.02 1083
5059.69 1261
5060.36 1296
5061.03 1168
5061.70 1146
5062.38 1212
5063.05 1209
5063.72 1335
5064.39 1250
5065.06 1266
5065.73 1218
5066.40 1231
5067.08 1374
5067.75 1294
5068.42 1291
5069.09 1336
5069.76 1189
5070.43 1319
5071.11 1248
5071.78 1229
5072.45 1241
5073.12 1179
5073.79 1172
5074.47 1252
5075.14 1213
5075.81 1343
5076.48 1348
5077.15 1291
5077.83 1205
5078.50 1273
5079.17 1330
5079.84 1299
5080.52 1357
5081.19 1401
5081.86 1532
5082.53 1519
5083.21 1512
5083.88 1398
5084.55 1432
5085.22 1317
5085.90 1265
5086.57 1283
5087.24 1314
5087.92 1395
5088.59 1256
5089.26 1277
5089.93 1321
5090.61 1383
5091.28 1363
5091.95 1384
5092.63 1496
5093.30 1581
5093.97 1620
5094.65 1595
5095.32 1492
5095.99 1562
5096.67 1658
5097.34 1607
5098.02 1485
5098.69 1423
5099.36 1439
5100.04 1438
5100.71 1368
5101.38 1290
5102.06 1448
5102.73 1363
5103.41 1286
5104.08 1374
5104.75 1387
5105.43 1400
5106.10 1439
5106.78 1543
5107.45 1501
5108.12 1463
5108.80 1519
5109.47 1353
5110.15 1301
5110.82 1304
5111.50 1400
5112.17 1380
5112.85 1384
5113.52 1389
5114.20 1393
5114.87 1285
5115.54 1286
5116.22 1166
5116.89 1368
5117.57 1388
5118.24 1303
5118.92 1206
5119.59 1281
5120.27 1317
5120.94 1367
5121.62 1337
5122.30 1236
5122.97 1351
5123.65 1394
5124.32 1409
5125.00 1274
5125.67 1417
5126.35 1363
5127.02 1276
5127.70 1143
5128.37 1139
5129.05 1303
5129.73 1296
5130.40 1170
5131.08 1237
5131.75 1255
5132.43 1223
5133.10 1190
5133.78 1299
5134.46 1194
5135.13 1319
5135.81 1262
5136.49 1425
5137.16 1388
5137.84 1320
5138.51 1323
5139.19 1374
5139.87 1414
5140.54 1356
5141.22 1278
5141.90 1171
5142.57 1246
5143.25 1245
5143.93 1281
5144.60 1223
5145.28 1196
5145.96 1251
5146.63 1225
5147.31 1179
5147.99 1197
5148.66 1184
5149.34 1191
5150.02 1261
5150.69 1394
5151.37 1342
5152.05 1202
5152.73 1152
5153.40 1181
5154.08 1218
5154.76 1225
5155.44 1284
5156.11 1197
5156.79 1118
5157.47 1252
5158.15 1252
5158.82 1146
5159.50 1215
5160.18 1157
5160.86 991
5161.53 975
5162.21 1143
5162.89 1223
5163.57 1163
5164.25 1244
5164.92 1212
5165.60 1223
5166.28 1199
5166.96 1190
5167.64 1222
5168.31 1332
5168.99 1409
5169.67 1334
5170.35 1335
5171.03 1371
5171.71 1424
5172.39 1300
5173.06 1235
5173.74 1224
5174.42 1258
5175.10 1129
5175.78 1108
5176.46 1104
5177.14 1158
5177.82 1220
5178.49 1175
5179.17 1263
5179.85 1257
5180.53 1239
5181.21 1234
5181.89 1135
5182.57 1095
5183.25 1128
5183.93 1109
5184.61 1096
5185.29 1228
5185.97 1200
5186.64 1172
5187.32 1180
5188.00 1059
5188.68 1087
5189.36 1118
5190.04 1097
5190.72 1217
5191.40 1090
5192.08 1033
5192.76 1161
5193.44 1175
5194.12 1124
5194.80 1120
5195.48 1103
5196.16 1091
5196.84 1120
5197.52 1237
5198.20 1070
5198.88 1196
5199.56 1062
5200.24 1084
5200.92 1058
5201.60 1103
5202.28 1136
5202.96 1093
5203.65 1178
5204.33 1120
5205.01 1290
5205.69 1159
5206.37 1199
5207.05 1241
5207.73 1283
5208.41 1265
5209.09 1291
5209.77 1404
5210.45 1328
5211.13 1355
5211.82 1406
5212.50 1371
5213.18 1364
5213.86 1430
5214.54 1389
5215.22 1319
5215.90 1418
5216.58 1450
5217.27 1532
5217.95 1491
5218.63 1356
5219.31 1404
5219.99 1340
5220.67 1413
5221.36 1312
5222.04 1528
5222.72 1543
5223.40 1639
5224.08 1676
5224.77 1609
5225.45 1606
5226.13 1429
5226.81 1366
5227.49 1504
5228.18 1435
5228.86 1395
5229.54 1325
5230.22 1290
5230.91 1274
5231.59 1262
5232.27 1253
5232.95 1382
5233.63 1335
5234.32 1300
5235.00 1165
5235.68 1295
5236.37 1206
5237.05 1276
5237.73 1386
5238.41 1410
5239.10 1251
5239.78 1209
5240.46 1279
5241.15 1232
5241.83 1289
5242.51 1312
5243.20 1282
5243.88 1352
5244.56 1423
5245.24 1376
5245.93 1267
5246.61 1257
5247.29 1414
5247.98 1229
5248.66 1127
5249.35 1282
5250.03 1301
5250.71 1374
5251.40 1216
5252.08 1417
5252.76 1393
5253.45 1435
5254.13 1492
5254.82 1469
5255.50 1514
5256.18 1512
5256.87 1379
5257.55 1542
5258.24 1560
5258.92 1379
5259.60 1346
5260.29 1433
5260.97 1484
5261.66 1309
5262.34 1322
5263.03 1392
5263.71 1411
5264.40 1281
5265.08 1240
5265.76 1520
5266.45 1452
5267.13 1416
5267.82 1384
5268.50 1366
5269.19 1372
5269.87 1346
5270.56 1380
5271.24 1379
5271.93 1409
5272.61 1389
5273.30 1364
5273.98 1232
5274.67 1285
5275.35 1348
5276.04 1309
5276.72 1300
5277.41 1311
5278.10 1290
5278.78 1329
5279.47 1407
5280.15 1440
5280.84 1530
5281.52 1563
5282.21 1469
5282.89 1756
5283.58 1656
5284.27 1670
5284.95 1743
5285.64 1746
5286.32 1640
5287.01 1665
5287.70 1555
5288.38 1479
5289.07 1358
5289.75 1359
5290.44 1368
5291.13 1362
5291.81 1413
5292.50 1386
5293.19 1269
5293.87 1345
5294.56 1439
5295.25 1403
5295.93 1357
5296.62 1397
5297.31 1382
5297.99 1365
5298.68 1345
5299.37 1342
5300.05 1387
5300.74 1442
5301.43 1545
5302.11 1403
5302.80 1450
5303.49 1461
5304.18 1635
5304.86 1622
5305.55 1608
5306.24 1643
5306.92 1456
5307.61 1617
5308.30 1509
5308.99 1506
5309.67 1492
5310.36 1555
5311.05 1505
5311.74 1547
5312.42 1643
5313.11 1520
5313.80 1528
5314.49 1700
5315.18 1736
5315.86 1529
5316.55 1483
5317.24 1541
5317.93 1535
5318.62 1483
5319.30 1500
5319.99 1575
5320.68 1699
5321.37 1685
5322.06 1685
5322.74 1700
5323.43 1775
5324.12 1897
5324.81 1907
5325.50 1868
5326.19 1741
5326.88 1756
5327.56 1672
5328.25 1604
5328.94 1520
5329.63 1525
5330.32 1556
5331.01 1598
5331.70 1605
5332.39 1628
5333.07 1684
5333.76 1659
5334.45 1822
5335.14 1901
5335.83 1700
5336.52 1731
5337.21 1851
5337.90 1875
5338.59 1831
5339.28 1803
5339.97 2043
5340.66 1908
5341.35 1938
5342.04 1798
5342.73 1796
5343.42 1939
5344.10 2070
5344.79 1918
5345.48 1684
5346.17 1866
5346.86 1897
5347.55 2076
5348.24 2100
5348.93 2175
5349.62 2325
5350.31 2477
5351.00 2775
5351.69 3094
5352.39 3620
5353.08 4050
5353.77 4320
5354.46 4825
5355.15 5151
5355.84 5228
5356.53 5015
5357.22 4658
5357.91 4043
5358.60 3600
5359.29 3132
5359.98 2736
5360.67 2398
5361.36 2116
5362.05 1818
5362.74 1749
5363.44 1681
5364.13 1702
5364.82 1606
5365.51 1486
5366.20 1490
5366.89 1539
5367.58 1456
5368.27 1388
5368.96 1444
5369.66 1455
5370.35 1434
5371.04 1364
5371.73 1418
5372.42 1519
5373.11 1473
5373.81 1458
5374.50 1306
5375.19 1373
5375.88 1304
5376.57 1264
5377.26 1272
5377.96 1316
5378.65 1422
5379.34 1402
5380.03 1330
5380.72 1317
5381.42 1397
5382.11 1462
5382.80 1525
5383.49 1478
5384.18 1488
5384.88 1375
5385.57 1371
5386.26 1423
5386.95 1482
5387.65 1388
5388.34 1393
5389.03 1513
5389.72 1445
5390.42 1384
5391.11 1582
5391.80 1665
5392.50 1762
5393.19 1751
5393.88 1668
5394.57 1740
5395.27 1717
5395.96 1833
5396.65 1667
5397.35 1694
5398.04 1531
5398.73 1540
5399.43 1531
5400.12 1594
5400.81 1541
5401.51 1326
5402.20 1453
5402.89 1518
5403.59 1450
5404.28 1382
5404.97 1457
5405.67 1383
5406.36 1475
5407.06 1405
5407.75 1420
5408.44 1352
5409.14 1370
5409.83 1315
5410.53 1252
5411.22 1289
5411.91 1248
5412.61 1419
5413.30 1456
5414.00 1390
5414.69 1315
5415.38 1302
5416.08 1309
5416.77 1326
5417.47 1343
5418.16 1237
5418.86 1344
5419.55 1347
5420.25 1317
5420.94 1324
5421.64 1357
5422.33 1264
5423.03 1409
5423.72 1327
5424.41 1222
5425.11 1274
5425.80 1261
5426.50 1277
5427.19 1347
5427.89 1375
5428.59 1431
5429.28 1361
5429.98 1443
5430.67 1488
5431.37 1446
5432.06 1412
5432.76 1450
5433.45 1523
5434.15 1239
5434.84 1276
5435.54 1257
5436.23 1325
5436.93 1250
5437.63 1402
5438.32 1432
5439.02 1549
5439.71 1512
5440.41 1526
5441.11 1446
5441.80 1532
5442.50 1617
5443.19 1653
5443.89 1679
5444.59 1510
5445.28 1456
5445.98 1467
5446.68 1454
5447.37 1586
5448.07 1678
5448.76 1600
5449.46 1713
5450.16 1656
5450.85 1655
5451.55 1718
5452.25 1800
5452.94 1720
5453.64 1726
5454.34 1657
5455.03 1675
5455.73 1576
5456.43 1559
5457.13 1380
5457.82 1453
5458.52 1487
5459.22 1464
5459.91 1489
5460.61 1440
5461.31 1609
5462.01 1647
5462.70 1606
5463.40 1531
5464.10 1569
5464.80 1602
5465.49 1614
5466.19 1635
5466.89 1788
5467.59 1798
5468.28 1746
5468.98 1723
5469.68 1758
5470.38 1684
5471.07 1754
5471.77 1680
5472.47 1704
5473.17 1697
5473.87 1644
5474.56 1575
5475.26 1683
5475.96 1797
5476.66 1868
5477.36 1812
5478.06 1728
5478.75 1738
5479.45 1871
5480.15 1847
5480.85 1991
5481.55 2147
5482.25 2214
5482.95 2567
5483.64 2422
5484.34 2408
5485.04 2585
5485.74 2541
5486.44 2391
5487.14 2387
5487.84 2219
5488.54 2313
5489.23 2171
5489.93 1959
5490.63 1838
5491.33 1843
5492.03 1965
5492.73 1974
5493.43 1909
5494.13 1904
5494.83 1995
5495.53 2050
5496.23 2063
5496.93 2039
5497.63 2217
5498.33 2247
5499.03 2182
5499.73 2342
5500.43 2144
5501.13 2516
5501.83 2812
5502.53 3179
5503.23 3471
5503.93 3485
5504.63 3860
5505.33 3915
5506.03 3953
5506.73 3541
5507.43 3231
5508.13 2885
5508.83 2810
5509.53 2504
5510.23 2151
5510.93 2106
5511.63 2028
5512.33 1999
5513.03 1911
5513.73 1926
5514.43 1805
5515.13 1813
5515.83 1830
5516.53 1915
5517.23 1871
5517.93 1867
5518.64 1990
5519.34 2027
5520.04 1885
5520.74 1794
5521.44 1905
5522.14 1892
5522.84 1883
5523.54 1728
5524.24 1673
5524.95 1626
5525.65 1692
5526.35 1633
5527.05 1577
5527.75 1651
5528.45 1637
5529.15 1619
5529.86 1577
5530.56 1631
5531.26 1505
5531.96 1576
5532.66 1673
5533.36 1693
5534.07 1567
5534.77 1508
5535.47 1472
5536.17 1356
5536.87 1430
5537.58 1508
5538.28 1460
5538.98 1551
5539.68 1479
5540.39 1421
5541.09 1357
5541.79 1515
5542.49 1460
5543.20 1438
5543.90 1379
5544.60 1363
5545.30 1416
5546.01 1378
5546.71 1341
5547.41 1420
5548.11 1431
5548.82 1333
5549.52 1333
5550.22 1358
5550.93 1349
5551.63 1391
5552.33 1425
5553.03 1364
5553.74 1337
5554.44 1341
5555.14 1352
5555.85 1309
5556.55 1471
5557.25 1269
5557.96 1364
5558.66 1383
5559.36 1237
5560.07 1294
5560.77 1369
5561.48 1377
5562.18 1173
5562.88 1370
5563.59 1300
5564.29 1245
5564.99 1306
5565.70 1285
5566.40 1303
5567.11 1288
5567.81 1349
5568.51 1316
5569.22 1285
5569.92 1352
5570.63 1248
5571.33 1369
5572.04 1370
5572.74 1315
5573.44 1397
5574.15 1501
5574.85 1324
5575.56 1236
5576.26 1337
5576.97 1319
5577.67 1354
5578.38 1307
5579.08 1253
5579.79 1277
5580.49 1307
5581.20 1243
5581.90 1259
5582.61 1315
5583.31 1300
5584.02 1290
5584.72 1221
5585.43 1114
5586.13 1204
5586.84 1280
5587.54 1240
5588.25 1214
5588.95 1183
5589.66 1281
5590.36 1239
5591.07 1200
5591.77 1299
5592.48 1239
5593.19 1235
5593.89 1299
5594.60 1248
5595.30 1287
5596.01 1213
5596.71 1103
5597.42 1282
5598.13 1210
5598.83 1275
5599.54 1341
5600.24 1282
5600.95 1322
5601.66 1349
5602.36 1285
5603.07 1303
5603.78 1333
5604.48 1406
5605.19 1242
5605.89 1154
5606.60 1255
5607.31 1308
5608.01 1176
5608.72 1137
5609.43 1160
5610.13 1178
5610.84 1079
5611.55 1200
5612.25 1180
5612.96 1285
5613.67 1214
5614.38 1143
5615.08 1292
5615.79 1283
5616.50 1258
5617.20 1293
5617.91 1196
5618.62 1174
5619.33 1189
5620.03 1341
5620.74 1348
5621.45 1297
5622.15 1277
5622.86 1261
5623.57 1229
5624.28 1271
5624.99 1285
5625.69 1290
5626.40 1353
5627.11 1270
5627.82 1225
5628.52 1241
5629.23 1169
5629.94 1249
5630.65 1344
5631.36 1296
5632.06 1335
5632.77 1307
5633.48 1207
5634.19 1361
5634.90 1421
5635.61 1335
5636.31 1323
5637.02 1350
5637.73 1281
5638.44 1347
5639.15 1346
5639.86 1342
5640.56 1309
5641.27 1290
5641.98 1406
5642.69 1339
5643.40 1360
5644.11 1400
5644.82 1348
5645.53 1412
5646.24 1349
5646.94 1340
5647.65 1364
5648.36 1274
5649.07 1326
5649.78 1293
5650.49 1290
5651.20 1323
5651.91 1291
5652.62 1380
5653.33 1323
5654.04 1412
5654.75 1351
5655.46 1504
5656.17 1309
5656.88 1391
5657.59 1428
5658.30 1413
5659.01 1517
5659.71 1483
5660.42 1602
5661.13 1633
5661.84 1654
5662.55 1518
5663.26 1469
5663.97 1548
5664.69 1550
5665.40 1474
5666.11 1496
5666.82 1296
5667.53 1367
5668.24 1353
5668.95 1408
5669.66 1319
5670.37 1342
5671.08 1436
5671.79 1486
5672.50 1462
5673.21 1592
5673.92 1629
5674.63 1602
5675.34 1669
5676.05 1566
5676.76 1543
5677.48 1594
5678.19 1547
5678.90 1592
5679.61 1498
5680.32 1380
5681.03 1365
5681.74 1408
5682.45 1452
5683.16 1299
5683.88 1310
5684.59 1389
5685.30 1407
5686.01 1424
5686.72 1500
5687.43 1417
5688.15 1424
5688.86 1388
5689.57 1397
5690.28 1325
5690.99 1454
5691.70 1481
5692.42 1362
5693.13 1298
5693.84 1333
5694.55 1331
5695.26 1300
5695.98 1351
5696.69 1342
5697.40 1259
5698.11 1195
5698.82 1333
5699.54 1241
5700.25 1256
5700.96 1212
5701.67 1246
5702.39 1201
5703.10 1195
5703.81 1199
5704.52 1212
5705.24 1242
5705.95 1236
5706.66 1191
5707.38 1135
5708.09 1192
5708.80 1195
5709.51 1311
5710.23 1274
5710.94 1247
5711.65 1154
5712.37 1178
5713.08 1249
5713.79 1234
5714.51 1177
5715.22 1198
5715.93 1185
5716.65 1144
5717.36 1176
5718.07 1201
5718.79 1179
5719.50 1264
5720.21 1248
5720.93 1195
5721.64 1155
5722.36 1231
5723.07 1240
5723.78 1227
5724.50 1245
5725.21 1120
5725.92 1164
5726.64 1279
5727.35 1406
5728.07 1230
5728.78 1292
5729.50 1355
5730.21 1417
5730.92 1315
5731.64 1433
5732.35 1423
5733.07 1384
5733.78 1366
5734.50 1376
5735.21 1297
5735.93 1396
5736.64 1333
5737.35 1354
5738.07 1371
5738.78 1395
5739.50 1312
5740.21 1342
5740.93 1297
5741.64 1370
5742.36 1369
5743.07 1262
5743.79 1221
5744.50 1238
5745.22 1335
5745.93 1303
5746.65 1243
5747.37 1366
5748.08 1311
5748.80 1237
5749.51 1218
5750.23 1364
5750.94 1482
5751.66 1375
5752.37 1304
5753.09 1596
5753.81 1478
5754.52 1636
5755.24 1758
5755.95 1817
5756.67 1932
5757.38 1978
5758.10 2039
5758.82 2122
5759.53 2165
5760.25 2074
5760.96 1948
5761.68 1863
5762.40 1896
5763.11 1757
5763.83 1710
5764.55 1649
5765.26 1591
5765.98 1598
5766.70 1529
5767.41 1518
5768.13 1412
5768.85 1474
5769.56 1478
5770.28 1420
5771.00 1497
5771.71 1416
5772.43 1427
5773.15 1477
5773.86 1542
5774.58 1492
5775.30 1496
5776.01 1508
5776.73 1453
5777.45 1549
5778.17 1564
5778.88 1654
5779.60 1644
5780.32 1765
5781.04 1711
5781.75 1673
5782.47 1562
5783.19 1707
5783.91 1740
5784.62 1642
5785.34 1747
5786.06 1724
5786.78 1692
5787.49 1742
5788.21 1835
5788.93 1909
5789.65 1978
5790.37 1914
5791.08 1974
5791.80 1999
5792.52 1972
5793.24 2061
5793.96 2092
5794.68 2255
5795.39 2351
5796.11 2601
5796.83 2476
5797.55 2483
5798.27 2706
5798.99 2635
5799.70 2777
5800.42 3161
5801.14 3776
5801.86 4424
5802.58 5108
5803.30 6098
5804.02 7065
5804.74 7343
5805.45 7507
5806.17 7152
5806.89 6175
5807.61 5504
5808.33 4918
5809.05 4059
5809.77 3366
5810.49 3202
5811.21 2976
5811.93 2893
5812.65 2878
5813.37 2625
5814.09 2686
5814.81 2641
5815.52 2607
5816.24 2885
5816.96 2896
5817.68 2884
5818.40 2745
5819.12 2866
5819.84 2927
5820.56 2871
5821.28 2632
5822.00 2559
5822.72 2781
5823.44 2557
5824.16 2506
5824.88 2648
5825.60 2479
5826.32 2398
5827.04 2335
5827.76 2191
5828.48 1924
5829.21 1954
5829.93 1971
5830.65 1957
5831.37 2002
5832.09 1986
5832.81 1892
5833.53 1896
5834.25 1854
5834.97 1862
5835.69 1912
5836.41 2031
5837.13 1927
5837.85 1833
5838.57 1727
5839.30 1602
5840.02 1808
5840.74 1827
5841.46 1796
5842.18 1854
5842.90 1994
5843.62 1982
5844.34 1813
5845.07 1721
5845.79 1742
5846.51 1810
5847.23 1753
5847.95 1688
5848.67 1582
5849.39 1705
5850.12 1743
5850.84 1758
5851.56 1764
5852.28 1726
5853.00 1644
5853.73 1674
5854.45 1712
5855.17 1590
5855.89 1656
5856.61 1718
5857.34 1608
5858.06 1556
5858.78 1601
5859.50 1593
5860.23 1710
5860.95 1621
5861.67 1639
5862.39 1555
5863.11 1638
5863.84 1625
5864.56 1586
5865.28 1619
5866.01 1535
5866.73 1519
5867.45 1465
5868.17 1571
5868.90 1523
5869.62 1530
5870.34 1554
5871.07 1572
5871.79 1737
5872.51 1661
5873.23 1669
5873.96 1746
5874.68 1652
5875.40 1693
5876.13 1709
5876.85 1675
5877.57 1730
5878.30 1627
5879.02 1612
5879.74 1609
5880.47 1566
5881.19 1598
5881.92 1445
5882.64 1468
5883.36 1542
5884.09 1541
5884.81 1603
5885.53 1422
5886.26 1433
5886.98 1515
5887.71 1553
5888.43 1536
5889.15 1562
5889.88 1563
5890.60 1544
5891.33 1471
5892.05 1474
5892.78 1480
5893.50 1521
5894.23 1458
5894.95 1397
5895.67 1524
5896.40 1446
5897.12 1505
5897.85 1468
5898.57 1450
5899.30 1472
5900.02 1491
5900.75 1403
5901.47 1473
5902.20 1543
5902.92 1431
5903.65 1554
5904.37 1507
5905.10 1505
5905.82 1496
5906.55 1389
5907.27 1460
5908.00 1489
5908.72 1395
5909.45 1450
5910.17 1377
5910.90 1389
5911.62 1400
5912.35 1365
5913.08 1334
5913.80 1447
5914.53 1484
5915.25 1466
5915.98 1519
5916.70 1546
5917.43 1527
5918.16 1634
5918.88 1580
5919.61 1640
5920.33 1627
5921.06 1753
5921.79 1608
5922.51 1585
5923.24 1513
5923.97 1493
5924.69 1630
5925.42 1592
5926.14 1539
5926.87 1542
5927.60 1630
5928.32 1715
5929.05 1684
5929.78 1585
5930.50 1774
5931.23 1774
5931.96 1666
5932.68 1741
5933.41 1744
5934.14 1715
5934.86 1721
5935.59 1664
5936.32 1768
5937.05 1836
5937.77 1812
5938.50 1910
5939.23 1838
5939.95 1873
5940.68 1885
5941.41 2031
5942.14 2160
5942.86 2174
5943.59 2068
5944.32 2151
5945.05 2150
5945.77 2142
5946.50 2096
5947.23 2203
5947.96 2176
5948.68 2135
5949.41 2243
5950.14 2168
5950.87 2255
5951.60 2310
5952.32 2444
5953.05 2455
5953.78 2625
5954.51 2718
5955.24 2865
5955.96 2816
5956.69 2880
5957.42 3017
5958.15 3004
5958.88 2845
5959.61 2846
5960.33 2883
5961.06 2773
5961.79 2903
5962.52 2980
5963.25 3017
5963.98 3070
5964.71 3056
5965.44 2989
5966.16 2920
5966.89 3109
5967.62 3317
5968.35 3529
5969.08 3933
5969.81 4189
5970.54 4413
5971.27 4513
5972.00 4860
5972.73 4599
5973.46 4639
5974.18 4280
5974.91 4152
5975.64 3840
5976.37 3684
5977.10 3565
5977.83 3513
5978.56 3516
5979.29 3496
5980.02 3687
5980.75 3468
5981.48 3543
5982.21 3528
5982.94 3500
5983.67 3751
5984.40 3868
5985.13 3786
5985.86 3879
5986.59 4038
5987.32 4043
5988.05 4122
5988.78 4055
5989.51 4008
5990.24 3911
5990.97 3918
5991.70 3829
5992.43 3812
5993.16 3821
5993.89 3976
5994.62 3939
5995.35 3916
5996.09 3925
5996.82 3804
5997.55 3941
5998.28 4121
5999.01 4268
5999.74 4148
6000.47 4232
6001.20 4269
6001.93 4265
6002.66 4295
6003.39 4119
6004.13 4560
6004.86 4422
6005.59 4194
6006.32 4186
6007.05 4086
6007.78 3947
6008.51 3952
6009.25 4212
6009.98 4219
6010.71 4238
6011.44 4546
6012.17 4988
6012.90 5598
6013.64 6277
6014.37 7050
6015.10 8005
6015.83 9081
6016.56 9783
6017.29 10503
6018.03 11164
6018.76 10901
6019.49 10636
6020.22 10120
6020.96 9662
6021.69 8497
6022.42 7256
6023.15 6431
6023.88 5798
6024.62 4957
6025.35 4257
6026.08 4096
6026.81 3726
6027.55 3566
6028.28 3413
6029.01 3325
6029.75 3161
6030.48 3210
6031.21 3240
6031.94 3122
6032.68 3039
6033.41 3130
6034.14 3209
6034.88 3075
6035.61 3120
6036.34 3093
6037.07 3123
6037.81 2894
6038.54 2872
6039.27 3125
6040.01 3050
6040.74 2933
6041.47 3040
6042.21 3184
6042.94 3129
6043.68 3166
6044.41 3129
6045.14 3183
6045.88 3279
6046.61 3445
6047.34 3506
6048.08 3406
6048.81 3420
6049.55 3510
6050.28 3671
6051.01 3680
6051.75 3642
6052.48 3881
6053.22 3943
6053.95 4063
6054.68 4466
6055.42 4936
6056.15 5333
6056.89 5814
6057.62 5631
6058.36 5571
6059.09 5088
6059.83 4877
6060.56 4526
6061.29 4493
6062.03 4034
6062.76 3819
6063.50 3701
6064.23 3529
6064.97 3348
6065.70 3111
6066.44 3112
6067.17 3304
6067.91 3187
6068.64 3177
6069.38 3121
6070.11 3235
6070.85 3023
6071.58 3182
6072.32 3072
6073.06 3088
6073.79 2994
6074.53 2983
6075.26 2954
6076.00 2722
6076.73 2791
6077.47 2798
6078.20 2808
6078.94 2665
6079.68 2580
6080.41 2459
6081.15 2474
6081.88 2511
6082.62 2502
6083.35 2493
6084.09 2425
6084.83 2362
6085.56 2427
6086.30 2385
6087.04 2438
6087.77 2234
6088.51 2346
6089.24 2344
6089.98 2309
6090.72 2296
6091.45 2414
6092.19 2324
6092.93 2273
6093.66 2394
6094.40 2438
6095.14 2381
6095.87 2326
6096.61 2383
6097.35 2304
6098.08 2317
6098.82 2265
6099.56 2243
6100.29 2291
6101.03 2166
6101.77 2073
6102.51 2097
6103.24 2093
6103.98 2068
6104.72 2116
6105.46 2168
6106.19 2172
6106.93 2221
6107.67 2083
6108.41 2062
6109.14 2179
6109.88 2057
6110.62 2049
6111.36 2010
6112.09 2051
6112.83 2052
6113.57 2029
6114.31 2215
6115.04 2195
6115.78 2217
6116.52 2294
6117.26 2182
6118.00 2255
6118.73 2211
6119.47 2408
6120.21 2328
6120.95 2214
6121.69 2237
6122.43 2244
6123.16 2113
6123.90 2116
6124.64 2152
6125.38 2164
6126.12 2224
6126.86 2282
6127.60 2236
6128.33 2377
6129.07 2325
6129.81 2180
6130.55 2194
6131.29 2214
6132.03 2170
6132.77 2270
6133.51 2325
6134.25 2206
6134.98 2139
6135.72 2217
6136.46 2230
6137.20 2230
6137.94 2212
6138.68 2221
6139.42 2178
6140.16 2228
6140.90 2324
6141.64 2304
6142.38 2287
6143.12 2290
6143.86 2257
6144.60 2351
6145.34 2426
6146.08 2390
6146.82 2493
6147.56 2256
6148.30 2237
6149.04 2387
6149.78 2359
6150.52 2263
6151.26 2325
6152.00 2243
6152.74 2411
6153.48 2264
6154.22 2356
6154.96 2346
6155.70 2220
6156.44 2364
6157.18 2449
6157.92 2352
6158.66 2509
6159.40 2481
6160.14 2559
6160.88 2609
6161.62 2528
6162.36 2646
6163.10 2700
6163.85 2618
6164.59 2577
6165.33 2707
6166.07 2718
6166.81 2906
6167.55 2764
6168.29 2983
6169.03 3125
6169.77 3266
6170.51 3400
6171.26 3574
6172.00 3635
6172.74 3512
6173.48 3477
6174.22 3382
6174.96 3394
6175.70 3409
6176.45 3436
6177.19 3366
6177.93 3207
6178.67 3149
6179.41 3159
6180.16 3068
6180.90 3108
6181.64 3126
6182.38 3230
6183.12 3157
6183.87 3101
6184.61 2990
6185.35 3135
6186.09 3382
6186.83 3403
6187.58 3255
6188.32 3277
6189.06 3344
6189.80 3390
6190.55 3438
6191.29 3427
6192.03 3625
6192.77 3712
6193.52 3589
6194.26 3764
6195.00 3967
6195.74 3946
6196.49 4068
6197.23 4049
6197.97 4137
6198.72 4146
6199.46 4102
6200.20 4408
6200.94 4403
6201.69 4376
6202.43 4060
6203.17 4118
6203.92 4193
6204.66 4081
6205.40 4116
6206.15 4590
6206.89 4806
6207.63 5031
6208.38 5390
6209.12 6343
6209.87 7975
6210.61 9623
6211.35 11619
6212.10 13584
6212.84 15568
6213.58 16945
6214.33 17377
6215.07 17147
6215.82 16304
6216.56 14324
6217.30 12605
6218.05 10875
6218.79 9233
6219.54 7747
6220.28 6391
6221.02 5421
6221.77 4773
6222.51 4393
6223.26 3881
6224.00 3740
6224.75 3558
6225.49 3468
6226.24 3252
6226.98 3306
6227.73 3403
6228.47 3369
6229.21 3384
6229.96 3292
6230.70 3180
6231.45 3082
6232.19 2807
6232.94 2626
6233.68 2559
6234.43 2481
6235.17 2424
6235.92 2426
6236.67 2274
6237.41 2340
6238.16 2431
6238.90 2454
6239.65 2382
6240.39 2409
6241.14 2533
6241.88 2582
6242.63 2616
6243.37 2608
6244.12 2467
6244.87 2576
6245.61 2680
6246.36 2674
6247.10 2661
6247.85 2784
6248.59 2974
6249.34 3085
6250.09 3393
6250.83 3711
6251.58 3773
6252.33 3824
6253.07 4143
6253.82 4215
6254.56 3940
6255.31 3710
6256.06 3645
6256.80 3289
6257.55 2937
6258.30 2865
6259.04 2957
6259.79 2891
6260.54 2834
6261.28 2783
6262.03 2748
6262.78 2811
6263.52 2810
6264.27 2738
6265.02 2826
6265.76 2679
6266.51 2557
6267.26 2628
6268.01 2668
6268.75 2639
6269.50 2723
6270.25 2643
6270.99 2747
6271.74 2864
6272.49 2894
6273.24 3011
6273.98 3015
6274.73 2869
6275.48 2770
6276.23 2788
6276.97 2753
6277.72 2781
6278.47 2718
6279.22 2802
6279.96 2766
6280.71 2698
6281.46 2619
6282.21 2721
6282.96 2751
6283.70 2785
6284.45 2570
6285.20 2519
6285.95 2575
6286.70 2470
6287.45 2405
6288.19 2424
6288.94 2365
6289.69 2468
6290.44 2516
6291.19 2481
6291.94 2457
6292.68 2464
6293.43 2707
6294.18 2503
6294.93 2396
6295.68 2412
6296.43 2262
6297.18 2305
6297.93 2301
6298.67 2192
6299.42 2112
6300.17 2090
6300.92 2020
6301.67 2125
6302.42 2096
6303.17 2121
6303.92 2081
6304.67 2179
6305.42 2080
6306.17 2004
6306.92 1977
6307.67 2087
6308.41 1992
6309.16 2017
6309.91 2052
6310.66 2140
6311.41 2087
6312.16 2122
6312.91 2070
6313.66 2096
6314.41 2167
6315.16 2060
6315.91 2191
6316.66 2109
6317.41 1880
6318.16 1902
6318.91 1935
6319.66 1979
6320.41 1929
6321.16 1920
6321.91 1962
6322.66 1986
6323.41 1923
6324.16 1936
6324.92 1803
6325.67 1823
6326.42 1826
6327.17 1660
6327.92 1794
6328.67 1826
6329.42 1764
6330.17 1770
6330.92 1692
6331.67 1822
6332.42 1825
6333.17 1873
6333.92 1917
6334.68 1892
6335.43 1863
6336.18 1870
6336.93 1720
6337.68 1712
6338.43 1647
6339.18 1786
6339.93 1742
6340.69 1771
6341.44 1763
6342.19 1842
6342.94 1869
6343.69 1663
6344.44 1722
6345.20 1827
6345.95 1819
6346.70 1946
6347.45 1768
6348.20 1854
6348.95 1883
6349.71 1982
6350.46 1918
6351.21 1823
6351.96 1862
6352.71 1895
6353.47 1989
6354.22 1949
6354.97 1890
6355.72 2005
6356.48 2275
6357.23 2240
6357.98 2245
6358.73 2317
6359.49 2270
6360.24 2173
6360.99 2130
6361.74 2008
6362.50 1903
6363.25 1972
6364.00 2045
6364.76 1940
6365.51 1975
6366.26 1923
6367.01 1847
6367.77 1947
6368.52 1875
6369.27 1857
6370.03 1790
6370.78 1810
6371.53 1845
6372.29 1814
6373.04 1912
6373.79 1781
6374.55 1792
6375.30 1856
6376.05 1792
6376.81 1763
6377.56 1696
6378.31 1771
6379.07 1944
6379.82 1752
6380.58 1723
6381.33 1785
6382.08 1650
6382.84 1824
6383.59 1718
6384.35 1658
6385.10 1804
6385.85 1867
6386.61 1821
6387.36 1822
6388.12 1779
6388.87 1802
6389.62 1853
6390.38 1829
6391.13 1817
6391.89 1894
6392.64 1794
6393.40 1793
6394.15 1934
6394.91 1936
6395.66 2105
6396.42 1927
6397.17 1873
6397.93 1859
6398.68 1785
6399.44 1702
6400.19 1623
6400.95 1601
6401.70 1619
6402.46 1548
6403.21 1590
6403.97 1551
6404.72 1481
6405.48 1470
6406.23 1545
6406.99 1601
6407.74 1573
6408.50 1559
6409.25 1618
6410.01 1631
6410.76 1543
6411.52 1575
6412.28 1661
6413.03 1727
6413.79 1802
6414.54 1706
6415.30 1810
6416.05 1808
6416.81 1736
6417.57 1617
6418.32 1504
6419.08 1573
6419.83 1561
6420.59 1538
6421.35 1655
6422.10 1707
6422.86 1584
6423.62 1718
6424.37 1610
6425.13 1526
6425.89 1605
6426.64 1617
6427.40 1645
6428.15 1586
6428.91 1565
6429.67 1563
6430.42 1586
6431.18 1406
6431.94 1572
6432.70 1569
6433.45 1477
6434.21 1503
6434.97 1589
6435.72 1564
6436.48 1633
6437.24 1629
6437.99 1739
6438.75 1645
6439.51 1511
6440.27 1584
6441.02 1551
6441.78 1541
6442.54 1528
6443.30 1539
6444.05 1599
6444.81 1605
6445.57 1548
6446.33 1570
6447.08 1488
6447.84 1520
6448.60 1516
6449.36 1507
6450.12 1517
6450.87 1465
6451.63 1396
6452.39 1428
6453.15 1442
6453.91 1440
6454.66 1530
6455.42 1483
6456.18 1535
6456.94 1566
6457.70 1459
6458.46 1485
6459.21 1476
6459.97 1529
6460.73 1520
6461.49 1464
6462.25 1507
6463.01 1570
6463.77 1546
6464.52 1496
6465.28 1558
6466.04 1520
6466.80 1574
6467.56 1624
6468.32 1712
6469.08 1672
6469.84 1604
6470.60 1647
6471.36 1481
6472.11 1651
6472.87 1705
6473.63 1679
6474.39 1672
6475.15 1709
6475.91 1642
6476.67 1727
6477.43 1629
6478.19 1665
6478.95 1728
6479.71 1693
6480.47 1695
6481.23 1729
6481.99 1764
6482.75 1789
6483.51 1753
6484.27 1813
6485.03 1789
6485.79 1758
6486.55 1908
6487.31 1898
6488.07 1895
6488.83 1867
6489.59 1844
6490.35 1991
6491.11 1974
6491.87 2013
6492.63 1933
6493.39 2042
6494.15 2061
6494.91 2092
6495.67 1987
6496.43 2171
6497.19 2180
6497.95 2276
6498.71 2274
6499.48 2404
6500.24 2234
6501.00 2317
6501.76 2336
6502.52 2180
6503.28 2281
6504.04 2255
6504.80 2274
6505.56 2196
6506.32 2261
6507.09 2284
6507.85 2400
6508.61 2387
6509.37 2529
6510.13 2486
6510.89 2531
6511.65 2669
6512.42 2588
6513.18 2638
6513.94 2526
6514.70 2605
6515.46 2577
6516.22 2648
6516.99 2630
6517.75 2673
6518.51 2620
6519.27 2590
6520.03 2613
6520.80 2723
6521.56 2717
6522.32 2629
6523.08 2649
6523.84 2908
6524.61 2860
6525.37 3088
6526.13 3229
6526.89 3148
6527.66 3341
6528.42 3529
6529.18 3858
6529.94 4077
6530.71 4415
6531.47 4740
6532.23 5003
6533.00 5186
6533.76 5002
6534.52 4959
6535.28 4692
6536.05 4575
6536.81 4399
6537.57 4672
6538.34 4961
6539.10 5238
6539.86 5679
6540.63 6345
6541.39 6423
6542.15 6483
6542.92 6196
6543.68 5790
6544.44 5324
6545.21 4723
6545.97 3970
6546.73 3580
6547.50 3187
6548.26 2929
6549.02 2637
6549.79 2482
6550.55 2431
6551.31 2469
6552.08 2392
6552.84 2361
6553.61 2480
6554.37 2514
6555.13 2396
6555.90 2342
6556.66 2343
6557.43 2367
6558.19 2384
6558.96 2510
6559.72 2415
6560.48 2597
6561.25 2404
6562.01 2409
6562.78 2411
6563.54 2379
6564.31 2390
6565.07 2432
6565.84 2459
6566.60 2508
6567.37 2538
6568.13 2746
6568.90 2697
6569.66 2854
6570.43 2713
6571.19 2798
6571.96 2912
6572.72 2992
6573.49 2780
6574.25 2647
6575.02 2677
6575.78 2805
6576.55 2817
6577.31 2831
6578.08 2870
6578.84 2970
6579.61 3043
6580.37 3133
6581.14 3200
6581.91 3192
6582.67 3208
6583.44 3364
6584.20 3407
6584.97 3561
6585.73 3511
6586.50 3457
6587.27 3282
6588.03 3102
6588.80 3030
6589.56 2943
6590.33 2879
6591.10 3064
6591.86 3057
6592.63 3094
6593.39 3152
6594.16 3277
6594.93 3267
6595.69 3640
6596.46 4034
6597.23 4336
6597.99 4650
6598.76 4907
6599.53 5241
6600.29 5330
6601.06 5266
6601.83 4925
6602.59 4440
6603.36 4111
6604.13 3764
6604.89 3558
6605.66 3208
6606.43 3031
6607.20 2938
6607.96 2825
6608.73 2635
6609.50 2661
6610.26 2613
6611.03 2652
6611.80 2648
6612.57 2424
6613.33 2461
6614.10 2612
6614.87 2480
6615.64 2433
6616.40 2373
6617.17 2415
6617.94 2433
6618.71 2348
6619.48 2283
6620.24 2242
6621.01 2273
6621.78 2297
6622.55 2422
6623.32 2295
6624.08 2329
6624.85 2259
6625.62 2383
6626.39 2496
6627.16 2367
6627.92 2383
6628.69 2272
6629.46 2275
6630.23 2359
6631.00 2255
6631.77 2257
6632.54 2346
6633.30 2282
6634.07 2330
6634.84 2444
6635.61 2813
6636.38 2872
6637.15 3001
6637.92 3274
6638.69 3386
6639.45 3579
6640.22 3594
6640.99 3489
6641.76 3373
6642.53 3177
6643.30 2941
6644.07 2805
6644.84 2573
6645.61 2461
6646.38 2408
6647.15 2222
6647.92 2280
6648.69 2262
6649.46 2210
6650.22 2207
6650.99 2224
6651.76 2265
6652.53 2208
6653.30 2130
6654.07 2263
6654.84 2208
6655.61 2171
6656.38 2178
6657.15 2210
6657.92 2273
6658.69 2354
6659.46 2238
6660.23 2183
6661.00 2174
6661.77 2395
6662.54 2269
6663.31 2197
6664.09 2177
6664.86 2185
6665.63 2159
6666.40 2122
6667.17 2081
6667.94 2169
6668.71 2106
6669.48 2087
6670.25 2252
6671.02 2258
6671.79 2184
6672.56 2165
6673.33 2283
6674.10 2276
6674.88 2298
6675.65 2222
6676.42 2244
6677.19 2355
6677.96 2503
6678.73 2439
6679.50 2350
6680.27 2367
6681.05 2313
6681.82 2274
6682.59 2238
6683.36 2260
6684.13 2192
6684.90 2289
6685.67 2439
6686.45 2575
6687.22 2571
6687.99 2782
6688.76 2770
6689.53 2985
6690.31 3022
6691.08 3105
6691.85 2869
6692.62 2728
6693.39 2607
6694.17 2461
6694.94 2252
6695.71 2162
6696.48 2221
6697.25 2229
6698.03 2113
6698.80 2172
6699.57 2063
6700.34 2053
6701.12 2179
6701.89 2126
6702.66 2139
6703.43 2132
6704.21 2137
6704.98 2088
6705.75 2091
6706.53 2095
6707.30 2148
6708.07 1960
6708.84 2013
6709.62 2066
6710.39 2087
6711.16 1995
6711.94 1958
6712.71 2061
6713.48 2023
6714.26 1880
6715.03 1978
6715.80 2023
6716.58 1969
6717.35 1994
6718.12 2046
6718.90 1991
6719.67 2017
6720.45 1862
6721.22 1916
6721.99 1933
6722.77 1906
6723.54 1870
6724.31 1889
6725.09 1976
6725.86 1965
6726.64 1911
6727.41 1899
6728.18 1938
6728.96 1987
6729.73 1881
6730.51 1954
6731.28 1949
6732.06 1970
6732.83 2060
6733.60 2060
6734.38 2067
6735.15 2069
6735.93 2039
6736.70 1990
6737.48 2016
6738.25 2017
6739.03 2061
6739.80 1939
6740.58 2106
6741.35 2025
6742.13 2043
6742.90 2030
6743.68 2200
6744.45 2143
6745.23 2104
6746.00 2087
6746.78 1960
6747.55 2032
6748.33 2153
6749.10 2275
6749.88 2230
6750.65 2211
6751.43 2302
6752.20 2218
6752.98 2437
6753.75 2572
6754.53 2564
6755.31 2613
6756.08 2925
6756.86 2933
6757.63 3020
6758.41 2911
6759.19 2842
6759.96 2785
6760.74 2496
6761.51 2451
6762.29 2422
6763.07 2158
6763.84 2152
6764.62 2175
6765.39 2030
6766.17 2104
6766.95 1967
6767.72 1987
6768.50 2016
6769.28 2071
6770.05 2043
6770.83 1933
6771.61 2029
6772.38 1971
6773.16 1911
6773.94 1929
6774.71 2039
6775.49 1986
6776.27 2033
6777.04 2016
6777.82 1835
6778.60 1764
6779.37 1743
6780.15 1844
6780.93 1874
6781.71 1875
6782.48 1814
6783.26 1847
6784.04 1887
6784.81 1848
6785.59 1886
6786.37 1814
6787.15 1815
6787.92 1814
6788.70 1815
6789.48 1918
6790.26 1794
6791.04 1754
6791.81 1708
6792.59 1726
6793.37 1701
6794.15 1856
6794.92 1838
6795.70 1756
6796.48 1733
6797.26 1744
6798.04 1678
6798.81 1750
6799.59 1747
6800.37 1717
6801.15 1753
6801.93 1753
6802.71 1817
6803.48 1774
6804.26 1801
6805.04 1751
6805.82 1802
6806.60 1898
6807.38 1910
6808.16 1982
6808.94 2170
6809.71 2277
6810.49 2162
6811.27 2128
6812.05 2033
6812.83 2135
6813.61 1972
6814.39 1981
6815.17 1886
6815.95 1857
6816.73 2024
6817.50 1820
6818.28 1878
6819.06 1988
6819.84 1927
6820.62 1875
6821.40 2009
6822.18 2068
6822.96 1995
6823.74 1857
6824.52 1852
6825.30 1882
6826.08 1845
6826.86 1886
6827.64 1878
6828.42 1825
6829.20 1886
6829.98 1839
6830.76 1865
6831.54 1875
6832.32 1827
6833.10 1732
6833.88 1814
6834.66 1851
6835.44 1707
6836.22 1762
6837.00 1750
6837.78 1746
6838.56 1816
6839.34 1805
6840.12 1753
6840.90 1741
6841.68 1703
6842.46 1706
6843.24 1686
6844.03 1741
6844.81 1730
6845.59 1730
6846.37 1718
6847.15 1824
6847.93 1726
6848.71 1625
6849.49 1662
6850.27 1825
6851.05 1878
6851.84 2059
6852.62 2394
6853.40 2711
6854.18 2847
6854.96 3393
6855.74 3590
6856.52 3570
6857.30 3573
6858.09 3448
6858.87 3195
6859.65 2774
6860.43 2594
6861.21 2417
6861.99 2296
6862.78 2150
6863.56 2068
6864.34 2047
6865.12 1903
6865.90 1834
6866.69 1949
6867.47 1776
6868.25 1857
6869.03 1990
6869.82 2003
6870.60 2090
6871.38 2221
6872.16 2258
6872.94 2231
6873.73 2275
6874.51 2223
6875.29 2136
6876.07 2060
6876.86 1960
6877.64 2048
6878.42 2033
6879.21 2001
6879.99 2047
6880.77 2056
6881.55 2180
6882.34 2113
6883.12 2203
6883.90 2423
6884.69 2467
6885.47 2480
6886.25 2514
6887.04 2495
6887.82 2624
6888.60 2892
6889.39 3125
6890.17 3561
6890.95 3758
6891.74 4348
6892.52 4715
6893.30 4643
6894.09 4466
6894.87 4163
6895.65 3793
6896.44 3575
6897.22 3205
6898.01 2769
6898.79 2646
6899.57 2642
6900.36 2647
6901.14 2668
6901.93 2573
6902.71 2555
6903.49 2618
6904.28 2575
6905.06 2734
6905.85 2702
6906.63 2800
6907.42 2695
6908.20 2695
6908.98 2616
6909.77 2756
6910.55 2668
6911.34 2595
6912.12 2580
6912.91 2571
6913.69 2463
6914.48 2434
6915.26 2502
6916.05 2446
6916.83 2303
6917.62 2402
6918.40 2281
6919.19 2293
6919.97 2368
6920.76 2437
6921.54 2282
6922.33 2392
6923.11 2446
6923.90 2308
6924.68 2272
6925.47 2374
6926.25 2507
6927.04 2605
6927.82 2547
6928.61 2494
6929.40 2462
6930.18 2710
6930.97 2648
6931.75 2544
6932.54 2540
6933.32 2628
6934.11 2574
6934.90 2835
6935.68 2912
6936.47 2916
6937.25 2925
6938.04 3147
6938.83 3218
6939.61 3208
6940.40 3351
6941.19 3154
6941.97 3085
6942.76 3084
6943.54 3090
6944.33 3058
6945.12 3051
6945.90 2984
6946.69 3051
6947.48 3117
6948.26 3138
6949.05 3236
6949.84 3425
6950.62 3385
6951.41 3399
6952.20 3286
6952.99 3283
6953.77 3418
6954.56 3414
6955.35 3338
6956.13 3317
6956.92 3308
6957.71 3400
6958.50 3480
6959.28 3602
6960.07 3621
6960.86 3622
6961.64 3614
6962.43 3682
6963.22 3767
6964.01 3748
6964.80 3609
6965.58 3617
6966.37 3541
6967.16 3571
6967.95 3622
6968.73 3638
6969.52 3651
6970.31 3743
6971.10 3736
6971.89 3790
6972.67 3799
6973.46 3983
6974.25 4195
6975.04 4078
6975.83 4156
6976.62 4199
6977.40 4196
6978.19 4123
6978.98 4173
6979.77 4272
6980.56 4184
6981.35 4271
6982.13 4162
6982.92 4374
6983.71 4693
6984.50 4860
6985.29 5261
6986.08 5727
6986.87 6338
6987.66 7405
6988.45 8834
6989.23 9692
6990.02 10804
6990.81 11541
6991.60 11827
6992.39 11208
6993.18 10372
6993.97 9516
6994.76 8661
6995.55 7675
6996.34 6844
6997.13 6395
6997.92 5851
6998.71 5754
6999.50 5731
7000.29 5974
7001.07 6534
7001.86 7525
7002.65 8637
7003.44 9840
7004.23 10509
7005.02 11063
7005.81 11054
7006.60 10732
7007.39 9874
7008.18 8842
7008.97 7628
7009.76 6728
7010.55 5861
7011.34 5272
7012.14 4550
7012.93 4314
7013.72 3933
7014.51 3745
7015.30 3796
7016.09 3849
7016.88 3855
7017.67 3887
7018.46 3739
7019.25 3786
7020.04 3750
7020.83 3751
7021.62 3637
7022.41 3430
7023.20 3411
7024.00 3137
7024.79 3023
7025.58 3016
7026.37 3091
7027.16 3049
7027.95 3196
7028.74 3208
7029.53 3471
7030.32 3447
7031.12 3340
7031.91 3501
7032.70 3391
7033.49 3251
7034.28 3067
7035.07 3099
7035.87 3121
7036.66 3077
7037.45 3072
7038.24 3020
7039.03 3003
7039.82 2991
7040.62 3137
7041.41 3361
7042.20 3370
7042.99 3481
7043.78 3543
7044.58 3426
7045.37 3475
7046.16 3449
7046.95 3554
7047.75 3359
7048.54 3143
7049.33 3165
7050.12 3223
7050.92 3068
7051.71 3382
7052.50 3525
7053.29 3497
7054.09 3643
7054.88 3933
7055.67 4016
7056.46 3969
7057.26 3951
7058.05 3728
7058.84 3431
7059.64 3359
7060.43 3353
7061.22 3410
7062.02 3159
7062.81 3072
7063.60 3103
7064.39 3204
7065.19 3145
7065.98 3180
7066.77 3137
7067.57 3171
7068.36 3211
7069.16 3212
7069.95 3204
7070.74 3224
7071.54 3135
7072.33 3306
7073.12 3132
7073.92 3130
7074.71 3113
7075.51 3367
7076.30 3361
7077.09 3345
7077.89 3261
7078.68 3196
7079.48 3321
7080.27 3255
7081.06 3061
7081.86 3137
7082.65 3177
7083.45 3182
7084.24 3149
7085.04 2983
7085.83 3064
7086.62 3165
7087.42 3281
7088.21 3242
7089.01 3294
7089.80 3755
7090.60 4118
7091.39 4414
7092.19 4725
7092.98 5176
7093.78 5342
7094.57 5193
7095.37 4868
7096.16 4328
7096.96 4000
7097.75 3712
7098.55 3565
7099.34 3140
7100.14 2805
7100.93 2636
7101.73 2591
7102.52 2559
7103.32 2436
7104.11 2404
7104.91 2405
7105.71 2375
7106.50 2543
7107.30 2247
7108.09 2231
7108.89 2181
7109.68 2001
7110.48 2101
7111.28 2036
7112.07 2069
7112.87 1987
7113.66 2053
7114.46 2013
7115.26 2006
7116.05 1855
7116.85 1850
7117.65 1898
7118.44 1828
7119.24 1980
7120.03 2030
7120.83 1982
7121.63 2009
7122.42 2047
7123.22 1925
7124.02 1940
7124.81 2005
7125.61 1934
7126.41 1948
7127.20 1975
7128.00 2090
7128.80 2032
7129.59 2095
7130.39 2088
7131.19 2048
7131.99 2096
7132.78 2129
7133.58 2099
7134.38 1993
7135.17 2067
7135.97 1934
7136.77 1891
7137.57 1924
7138.36 1880
7139.16 1908
7139.96 1912
7140.76 1998
7141.55 1842
7142.35 1861
7143.15 1813
7143.95 1823
7144.74 1933
7145.54 1869
7146.34 1934
7147.14 1891
7147.94 1829
7148.73 1766
7149.53 1900
7150.33 1803
7151.13 1881
7151.93 1782
7152.72 1730
7153.52 1731
7154.32 1802
7155.12 1710
7155.92 1651
7156.72 1716
7157.51 1796
7158.31 1726
7159.11 1683
7159.91 1710
7160.71 1731
7161.51 1690
7162.31 1711
7163.11 1681
7163.90 1694
7164.70 1698
7165.50 1566
7166.30 1596
7167.10 1576
7167.90 1601
7168.70 1669
7169.50 1646
7170.30 1638
7171.10 1592
7171.90 1579
7172.69 1538
7173.49 1530
7174.29 1504
7175.09 1455
7175.89 1529
7176.69 1558
7177.49 1513
7178.29 1432
7179.09 1530
7179.89 1596
7180.69 1561
7181.49 1444
7182.29 1438
7183.09 1446
7183.89 1568
7184.69 1427
7185.49 1536
7186.29 1614
7187.09 1640
7187.89 1690
7188.69 1565
7189.49 1479
7190.29 1576
7191.09 1579
7191.89 1609
7192.69 1494
7193.49 1497
7194.29 1475
7195.09 1406
7195.89 1436
7196.70 1387
7197.50 1347
7198.30 1288
7199.10 1355
7199.90 1329
7200.70 1367
7201.50 1460
7202.30 1474
7203.10 1426
7203.90 1434
7204.70 1359
7205.51 1354
7206.31 1430
7207.11 1390
7207.91 1451
7208.71 1432
7209.51 1439
7210.31 1346
7211.12 1248
7211.92 1348
7212.72 1278
7213.52 1373
7214.32 1356
7215.12 1436
7215.92 1301
7216.73 1308
7217.53 1291
7218.33 1279
7219.13 1380
7219.93 1310
7220.74 1253
7221.54 1278
7222.34 1481
7223.14 1433
7223.94 1399
7224.75 1454
7225.55 1384
7226.35 1385
7227.15 1390
7227.96 1363
7228.76 1243
7229.56 1246
7230.36 1388
7231.17 1281
7231.97 1234
7232.77 1316
7233.57 1337
7234.38 1360
7235.18 1295
7235.98 1274
7236.79 1275
7237.59 1287
7238.39 1265
7239.19 1287
7240.00 1283
7240.80 1225
7241.60 1312
7242.41 1322
7243.21 1310
7244.01 1354
7244.82 1435
7245.62 1402
7246.42 1331
7247.23 1249
7248.03 1324
7248.83 1413
7249.64 1341
7250.44 1384
7251.25 1286
7252.05 1331
7252.85 1374
7253.66 1349
7254.46 1290
7255.27 1222
7256.07 1289
7256.87 1361
7257.68 1401
7258.48 1350
7259.29 1359
7260.09 1322
7260.89 1355
7261.70 1434
7262.50 1514
7263.31 1416
7264.11 1471
7264.92 1378
7265.72 1431
7266.53 1386
7267.33 1281
7268.13 1376
7268.94 1409
7269.74 1499
7270.55 1595
7271.35 1492
7272.16 1468
7272.96 1460
7273.77 1585
7274.57 1578
7275.38 1481
7276.18 1549
7276.99 1504
7277.79 1611
7278.60 1556
7279.40 1577
7280.21 1663
7281.01 1723
7281.82 1687
7282.63 1530
7283.43 1676
7284.24 1696
7285.04 1794
7285.85 1943
7286.65 2180
7287.46 2353
7288.27 2554
7289.07 2572
7289.88 2821
7290.68 2918
7291.49 2757
7292.29 2571
7293.10 2453
7293.91 2294
7294.71 2162
7295.52 2007
7296.33 1884
7297.13 1795
7297.94 1752
7298.74 1725
7299.55 1804
7300.36 1871
7301.16 1700
7301.97 1803
7302.78 1908
7303.58 1751
7304.39 1789
7305.20 1740
7306.00 1776
7306.81 1874
7307.62 1963
7308.42 1887
7309.23 1831
7310.04 1888
7310.84 2054
7311.65 1982
7312.46 2042
7313.27 2242
7314.07 2384
7314.88 2559
7315.69 2628
7316.50 2533
7317.30 2615
7318.11 2572
7318.92 2515
7319.72 2619
7320.53 2667
7321.34 2897
7322.15 3081
7322.96 3414
7323.76 3588
7324.57 3710
7325.38 3670
7326.19 3642
7326.99 3454
7327.80 3318
7328.61 3041
7329.42 2870
7330.23 2742
7331.03 2349
7331.84 2322
7332.65 2168
7333.46 2091
7334.27 2016
7335.08 1863
7335.88 1895
7336.69 1975
7337.50 1901
7338.31 1950
7339.12 2013
7339.93 1962
7340.74 1969
7341.54 2012
7342.35 2004
7343.16 2017
7343.97 2034
7344.78 2000
7345.59 1948
7346.40 1931
7347.21 1917
7348.02 1954
7348.82 1897
7349.63 1838
7350.44 1906
7351.25 1922
7352.06 1818
7352.87 1808
7353.68 1870
7354.49 1794
7355.30 1777
7356.11 1771
7356.92 1733
7357.73 1736
7358.54 1690
7359.35 1679
7360.16 1713
7360.97 1679
7361.78 1630
7362.59 1647
7363.40 1625
7364.21 1644
7365.02 1650
7365.83 1740
7366.64 1802
7367.45 1748
7368.26 1779
7369.07 1722
7369.88 1738
7370.69 1738
7371.50 1758
7372.31 1784
7373.12 1762
7373.93 1787
7374.74 1675
7375.55 1753
7376.36 1876
7377.17 1831
7377.98 1762
7378.79 1854
7379.60 1693
7380.42 1922
7381.23 1897
7382.04 1906
7382.85 2070
7383.66 2280
7384.47 2490
7385.28 2590
7386.09 2565
7386.90 2654
7387.71 2545
7388.53 2569
7389.34 2359
7390.15 2249
7390.96 2232
7391.77 1880
7392.58 1863
7393.39 2019
7394.21 1823
7395.02 1678
7395.83 1728
7396.64 1660
7397.45 1590
7398.27 1637
7399.08 1695
7399.89 1701
7400.70 1753
7401.51 1806
7402.33 1765
7403.14 1855
7403.95 1876
7404.76 1994
7405.57 1961
7406.39 2018
7407.20 2075
7408.01 2063
7408.82 2000
7409.64 1875
7410.45 1928
7411.26 1934
7412.07 1843
7412.89 1948
7413.70 2055
7414.51 1986
7415.32 1840
7416.14 1731
7416.95 1714
7417.76 1720
7418.58 1680
7419.39 1536
7420.20 1461
7421.02 1440
7421.83 1456
7422.64 1391
7423.45 1473
7424.27 1506
7425.08 1496
7425.89 1421
7426.71 1434
7427.52 1342
7428.33 1399
7429.15 1497
7429.96 1441
7430.78 1357
7431.59 1341
7432.40 1411
7433.22 1394
7434.03 1422
7434.84 1334
7435.66 1326
7436.47 1361
7437.29 1305
7438.10 1251
7438.91 1218
7439.73 1236
7440.54 1362
7441.36 1293
7442.17 1302
7442.99 1237
7443.80 1248
7444.61 1354
7445.43 1348
7446.24 1302
7447.06 1282
7447.87 1344
7448.69 1377
7449.50 1394
7450.32 1461
7451.13 1373
7451.95 1233
7452.76 1324
7453.58 1359
7454.39 1310
7455.21 1375
7456.02 1424
7456.84 1269
7457.65 1289
7458.47 1305
7459.28 1261
7460.10 1354
7460.91 1412
7461.73 1443
7462.54 1413
7463.36 1409
7464.17 1463
7464.99 1464
7465.80 1513
7466.62 1609
7467.44 1749
7468.25 1608
7469.07 1594
7469.88 1587
7470.70 1625
7471.51 1549
7472.33 1575
7473.15 1500
7473.96 1489
7474.78 1517
7475.59 1512
7476.41 1523
7477.23 1647
7478.04 1505
7478.86 1520
7479.67 1470
7480.49 1495
7481.31 1534
7482.12 1357
7482.94 1397
7483.76 1346
7484.57 1380
7485.39 1295
7486.21 1312
7487.02 1227
7487.84 1276
7488.66 1346
7489.47 1309
7490.29 1325
7491.11 1215
7491.92 1211
7492.74 1229
7493.56 1153
7494.38 1144
7495.19 1168
7496.01 1115
7496.83 1250
7497.64 1183
7498.46 1125
7499.28 1189
7500.10 1064
7500.91 1154
7501.73 1146
7502.55 1147
7503.37 1135
7504.18 1112
7505.00 1121
7505.82 1156
7506.64 1154
7507.46 1031
7508.27 1155
7509.09 1033
7509.91 1114
7510.73 1148
7511.55 1120
7512.36 1136
7513.18 1084
7514.00 1099
7514.82 1066
7515.64 1036
7516.45 1033
7517.27 1043
7518.09 1096
7518.91 1056
7519.73 1024
7520.55 1073
7521.37 1144
7522.18 1122
7523.00 1094
7523.82 1051
7524.64 1075
7525.46 1136
7526.28 1028
7527.10 1038
7527.92 1023
7528.74 1055
7529.55 1053
7530.37 1002
7531.19 1050
7532.01 1102
7532.83 1079
7533.65 1062
7534.47 1068
7535.29 1061
7536.11 937
7536.93 924
7537.75 1074
7538.57 1032
7539.39 992
7540.21 992
7541.03 996
7541.84 975
7542.66 975
7543.48 955
7544.30 1059
7545.12 1067
7545.94 1074
7546.76 1029
7547.58 1087
7548.40 1086
7549.22 1114
7550.04 1066
7550.86 1070
7551.68 1044
7552.51 1085
7553.33 1099
7554.15 1101
7554.97 1030
7555.79 1031
7556.61 1067
7557.43 1092
7558.25 1002
7559.07 983
7559.89 1083
7560.71 1050
7561.53 1119
7562.35 1054
7563.17 1041
7563.99 1095
7564.81 1099
7565.64 1053
7566.46 1046
7567.28 1056
7568.10 989
7568.92 956
7569.74 1052
7570.56 993
7571.38 1009
7572.21 1046
7573.03 1095
7573.85 1066
7574.67 1100
7575.49 1150
7576.31 1082
7577.13 1049
7577.96 1129
7578.78 1134
7579.60 1105
7580.42 1083
7581.24 961
7582.07 1020
7582.89 1046
7583.71 1095
7584.53 1097
7585.35 1046
7586.18 1097
7587.00 1077
7587.82 1201
7588.64 1120
7589.46 1068
7590.29 1102
7591.11 1114
7591.93 1051
7592.75 1158
7593.58 1174
7594.40 1145
7595.22 1245
7596.04 1212
7596.87 1046
7597.69 1174
7598.51 1211
7599.34 1221
7600.16 1191
7600.98 1217
7601.80 1243
7602.63 1200
7603.45 1219
7604.27 1174
7605.10 1289
7605.92 1281
7606.74 1362
7607.57 1408
7608.39 1443
7609.21 1298
7610.04 1416
7610.86 1477
7611.68 1366
7612.51 1448
7613.33 1435
7614.15 1462
7614.98 1347
7615.80 1347
7616.62 1337
7617.45 1357
7618.27 1372
7619.10 1497
7619.92 1422
7620.74 1524
7621.57 1579
7622.39 1872
7623.22 1992
7624.04 1869
7624.86 1856
7625.69 1807
7626.51 1629
7627.34 1501
7628.16 1492
7628.99 1449
7629.81 1414
7630.64 1453
7631.46 1453
7632.28 1406
7633.11 1404
7633.93 1502
7634.76 1662
7635.58 1654
7636.41 1729
7637.23 1671
7638.06 1682
7638.88 1740
7639.71 1610
7640.53 1527
7641.36 1424
7642.18 1359
7643.01 1343
7643.83 1303
7644.66 1162
7645.48 1131
7646.31 1134
7647.14 1232
7647.96 1103
7648.79 1107
7649.61 1159
7650.44 1186
7651.26 1217
7652.09 1073
7652.91 1024
7653.74 1013
7654.57 1002
7655.39 990
7656.22 1038
7657.04 1019
7657.87 1045
7658.70 1122
7659.52 1008
7660.35 1096
7661.17 1108
7662.00 1111
7662.83 1102
7663.65 1097
7664.48 1117
7665.31 1114
7666.13 1053
7666.96 1056
7667.79 1063
7668.61 1045
7669.44 1094
7670.27 1111
7671.09 1030
7671.92 1123
7672.75 1052
7673.57 1114
7674.40 1159
7675.23 1083
7676.05 1102
7676.88 1082
7677.71 1067
7678.53 1138
7679.36 1071
7680.19 1023
7681.02 1126
7681.84 1083
7682.67 1093
7683.50 1120
7684.33 1068
7685.15 1015
7685.98 1014
7686.81 1029
7687.64 1030
7688.46 1021
7689.29 1057
7690.12 1108
7690.95 1103
7691.77 1132
7692.60 1036
7693.43 1081
7694.26 1075
7695.09 979
7695.91 1013
7696.74 1047
7697.57 1098
7698.40 1075
7699.23 1088
7700.06 1033
7700.88 1045
7701.71 1064
7702.54 1184
7703.37 1078
7704.20 1111
7705.03 1102
7705.85 1125
7706.68 1045
7707.51 1047
7708.34 1082
7709.17 1060
7710.00 1044
7710.83 1084
7711.66 1160
7712.48 1067
7713.31 1082
7714.14 996
7714.97 990
7715.80 946
7716.63 980
7717.46 981
7718.29 976
7719.12 927
7719.95 1013
7720.78 1070
7721.61 1028
7722.44 1027
7723.27 1025
7724.09 1025
7724.92 987
7725.75 984
7726.58 887
7727.41 914
7728.24 954
7729.07 977
7729.90 1009
7730.73 922
7731.56 961
7732.39 1009
7733.22 984
7734.05 980
7734.88 996
7735.71 967
7736.54 1000
7737.37 1007
7738.20 963
7739.03 983
7739.86 995
7740.70 898
7741.53 916
7742.36 996
7743.19 941
7744.02 935
7744.85 965
7745.68 933
7746.51 968
7747.34 918
7748.17 1078
7749.00 1000
7749.83 1079
7750.66 1163
7751.50 1157
7752.33 1257
7753.16 1286
7753.99 1289
7754.82 1264
7755.65 1237
7756.48 1117
7757.31 1137
7758.15 1081
7758.98 1091
7759.81 1041
7760.64 1066
7761.47 1137
7762.30 1201
7763.13 1219
7763.97 1181
7764.80 1156
7765.63 1102
7766.46 1080
7767.29 1092
7768.13 1046
7768.96 988
7769.79 1076
7770.62 1115
7771.45 1038
7772.29 985
7773.12 1009
7773.95 981
7774.78 984
7775.62 986
7776.45 950
7777.28 941
7778.11 1008
7778.95 1023
7779.78 1074
7780.61 1046
7781.44 955
7782.28 926
7783.11 961
7783.94 981
7784.77 971
7785.61 1037
7786.44 1083
7787.27 1202
7788.11 1064
7788.94 1107
7789.77 1101
7790.61 981
7791.44 1026
7792.27 1039
7793.10 1034
7793.94 1056
7794.77 1043
7795.60 1046
7796.44 1097
7797.27 1013
7798.11 1019
7798.94 1113
7799.77 1046
7800.61 1006
7801.44 1074
7802.27 1126
7803.11 1194
7803.94 1153
7804.78 1131
7805.61 1148
7806.44 1218
7807.28 1145
7808.11 1126
7808.95 1144
7809.78 1106
7810.61 1233
7811.45 1201
7812.28 1216
7813.12 1266
7813.95 1295
7814.79 1382
7815.62 1440
7816.45 1442
7817.29 1398
7818.12 1510
7818.96 1449
7819.79 1455
7820.63 1529
7821.46 1540
7822.30 1546
7823.13 1600
7823.97 1593
7824.80 1545
7825.64 1531
7826.47 1597
7827.31 1519
7828.14 1410
7828.98 1524
7829.81 1564
7830.65 1631
7831.48 1637
7832.32 1668
7833.15 1676
7833.99 1622
7834.83 1592
7835.66 1670
7836.50 1686
7837.33 1831
7838.17 1689
7839.00 1701
7839.84 1689
7840.68 1642
7841.51 1661
7842.35 1661
7843.18 1510
7844.02 1466
7844.86 1465
7845.69 1433
7846.53 1416
7847.36 1386
7848.20 1432
7849.04 1488
7849.87 1373
7850.71 1430
7851.55 1330
7852.38 1473
7853.22 1374
7854.05 1328
7854.89 1329
7855.73 1325
7856.56 1329
7857.40 1319
7858.24 1410
7859.08 1378
7859.91 1339
7860.75 1294
7861.59 1353
7862.42 1424
7863.26 1376
7864.10 1481
7864.93 1438
7865.77 1465
7866.61 1444
7867.45 1438
7868.28 1493
7869.12 1405
7869.96 1400
7870.80 1374
7871.63 1419
7872.47 1269
7873.31 1364
7874.15 1451
7874.98 1452
7875.82 1449
7876.66 1420
7877.50 1523
7878.33 1540
7879.17 1574
7880.01 1586
7880.85 1606
7881.69 1667
7882.52 1887
7883.36 1885
7884.20 1777
7885.04 1707
7885.88 1713
7886.71 1543
7887.55 1560
7888.39 1503
7889.23 1488
7890.07 1416
7890.91 1435
7891.75 1454
7892.58 1429
7893.42 1496
7894.26 1549
7895.10 1511
7895.94 1546
7896.78 1541
7897.62 1595
7898.46 1654
7899.29 1615
7900.13 1475
7900.97 1439
7901.81 1433
7902.65 1582
7903.49 1593
7904.33 1479
7905.17 1562
7906.01 1631
7906.85 1555
7907.69 1499
7908.53 1445
7909.37 1331
7910.21 1302
7911.04 1329
7911.88 1304
7912.72 1203
7913.56 1252
7914.40 1259
7915.24 1223
7916.08 1201
7916.92 1183
7917.76 1294
7918.60 1447
7919.44 1249
7920.28 1315
7921.12 1403
7921.96 1445
7922.80 1498
7923.64 1596
7924.48 1461
7925.32 1359
7926.16 1268
7927.01 1353
7927.85 1317
7928.69 1266
7929.53 1275
7930.37 1229
7931.21 1185
7932.05 1126
7932.89 1157
7933.73 1214
7934.57 1191
7935.41 1048
7936.25 1054
7937.09 1066
7937.93 1168
7938.78 1128
7939.62 1122
7940.46 1144
7941.30 1167
7942.14 1129
7942.98 996
7943.82 1061
7944.66 1105
7945.51 1110
7946.35 1112
7947.19 1069
7948.03 1101
7948.87 1179
7949.71 1197
7950.56 1234
7951.40 1134
7952.24 1247
7953.08 1235
7953.92 1230
7954.76 1251
7955.61 1283
7956.45 1197
7957.29 1219
7958.13 1327
7958.97 1315
7959.82 1380
7960.66 1402
7961.50 1291
7962.34 1338
7963.19 1313
7964.03 1305
7964.87 1267
7965.71 1352
7966.56 1329
7967.40 1304
7968.24 1237
7969.08 1457
7969.93 1379
7970.77 1395
7971.61 1571
7972.45 1588
7973.30 1586
7974.14 1547
7974.98 1403
7975.83 1346
7976.67 1273
7977.51 1231
7978.36 1170
7979.20 1201
7980.04 1113
7980.89 1208
7981.73 1182
7982.57 1092
7983.42 1075
7984.26 1167
7985.10 1157
7985.95 1159
7986.79 1089
7987.63 1088
7988.48 1141
7989.32 1188
7990.16 1113
7991.01 1039
7991.85 1107
7992.70 1052
7993.54 1050
7994.38 1073
7995.23 1070
7996.07 987
7996.92 998
7997.76 994
7998.60 923
7999.45 898
8000.29 961
8001.14 981
8001.98 1004
8002.83 982
8003.67 954
8004.52 944
8005.36 995
8006.20 1021
8007.05 1000
8007.89 1027
8008.74 1034
8009.58 959
8010.43 943
8011.27 920
8012.12 923
8012.96 954
8013.81 915
8014.65 931
8015.50 976
8016.34 947
8017.19 904
8018.03 899
8018.88 872
8019.72 872
8020.57 889
8021.42 953
8022.26 894
8023.11 874
8023.95 852
8024.80 952
8025.64 804
8026.49 834
8027.33 838
8028.18 799
8029.03 801
8029.87 815
8030.72 821
8031.56 850
8032.41 906
8033.26 816
8034.10 808
8034.95 848
8035.79 824
8036.64 820
8037.49 791
8038.33 812
8039.18 827
8040.03 758
8040.87 829
8041.72 821
8042.57 778
8043.41 848
8044.26 868
8045.11 853
8045.95 790
8046.80 847
8047.65 806
8048.49 781
8049.34 784
8050.19 817
8051.03 837
8051.88 791
8052.73 790
8053.58 818
8054.42 815
8055.27 820
8056.12 777
8056.96 736
8057.81 816
8058.66 809
8059.51 830
8060.35 857
8061.20 838
8062.05 794
8062.90 813
8063.74 827
8064.59 785
8065.44 773
8066.29 761
8067.14 819
8067.98 799
8068.83 782
8069.68 815
8070.53 837
8071.38 786
8072.22 747
8073.07 832
8073.92 799
8074.77 803
8075.62 761
8076.46 765
8077.31 815
8078.16 805
8079.01 758
8079.86 772
8080.71 751
8081.56 764
8082.40 758
8083.25 843
8084.10 776
8084.95 749
8085.80 734
8086.65 755
8087.50 771
8088.35 755
8089.19 737
8090.04 758
8090.89 779
8091.74 771
8092.59 822
8093.44 752
8094.29 754
8095.14 742
8095.99 818
8096.84 886
8097.69 751
8098.54 747
8099.39 782
8100.24 730
8101.09 767
8101.94 824
8102.79 840
8103.63 756
8104.48 737
8105.33 766
8106.18 810
8107.03 791
8107.88 803
8108.73 846
8109.58 730
8110.43 746
8111.28 730
8112.14 792
8112.99 744
8113.84 721
8114.69 694
8115.54 675
8116.39 706
8117.24 739
8118.09 737
8118.94 737
8119.79 801
8120.64 762
8121.49 754
8122.34 726
8123.19 772
8124.04 774
8124.89 756
8125.74 755
8126.60 776
8127.45 783
8128.30 746
8129.15 742
8130.00 724
8130.85 750
8131.70 853
8132.55 779
8133.40 880
8134.26 824
8135.11 784
8135.96 867
8136.81 836
8137.66 862
8138.51 795
8139.37 784
8140.22 821
8141.07 794
8141.92 791
8142.77 854
8143.62 913
8144.48 876
8145.33 812
8146.18 810
8147.03 840
8147.88 899
8148.74 885
8149.59 956
8150.44 894
8151.29 927
8152.15 872
8153.00 914
8153.85 909
8154.70 875
8155.56 875
8156.41 869
8157.26 890
8158.11 937
8158.97 1039
8159.82 1166
8160.67 1082
8161.52 1033
8162.38 1043
8163.23 997
8164.08 934
8164.94 878
8165.79 909
8166.64 910
8167.49 838
8168.35 825
8169.20 794
8170.05 835
8170.91 827
8171.76 819
8172.61 726
8173.47 765
8174.32 776
8175.17 838
8176.03 794
8176.88 762
8177.74 843
8178.59 765
8179.44 753
8180.30 872
8181.15 792
8182.00 726
8182.86 753
8183.71 679
8184.57 690
8185.42 730
8186.27 760
8187.13 712
8187.98 753
8188.84 708
8189.69 735
8190.55 719
8191.40 707
8192.25 730
8193.11 711
8193.96 709
8194.82 716
8195.67 673
8196.53 662
8197.38 761
8198.24 737
8199.09 738
8199.95 711
8200.80 787
8201.66 748
8202.51 747
8203.37 671
8204.22 697
8205.08 750
8205.93 735
8206.79 716
8207.64 773
8208.50 702
8209.35 658
8210.21 645
8211.06 773
8211.92 706
8212.77 754
8213.63 730
8214.48 686
8215.34 713
8216.20 741
8217.05 740
8217.91 747
8218.76 721
8219.62 702
8220.48 723
8221.33 752
8222.19 682
8223.04 787
8223.90 705
8224.76 722
8225.61 817
8226.47 783
8227.32 727
8228.18 780
8229.04 726
8229.89 802
8230.75 749
8231.61 785
8232.46 799
8233.32 741
8234.18 835
8235.03 775
8235.89 743
8236.75 756
8237.60 718
8238.46 702
8239.32 753
8240.17 651
8241.03 691
8241.89 749
8242.74 703
8243.60 743
8244.46 769
8245.32 722
8246.17 702
8247.03 740
8247.89 726
8248.74 680
8249.60 708
8250.46 709
8251.32 695
8252.17 793
8253.03 716
8253.89 715
8254.75 787
8255.60 789
8256.46 735
8257.32 769
8258.18 826
8259.04 744
8259.89 776
8260.75 756
8261.61 754
8262.47 750
8263.33 783
8264.18 748
8265.04 739
8265.90 721
8266.76 788
8267.62 779
8268.48 761
8269.33 730
8270.19 760
8271.05 794
8271.91 856
8272.77 782
8273.63 789
8274.49 775
8275.34 790
8276.20 846
8277.06 793
8277.92 761
8278.78 765
8279.64 788
8280.50 772
8281.36 816
8282.22 827
8283.08 782
8283.93 823
8284.79 866
8285.65 822
8286.51 830
8287.37 839
8288.23 830
8289.09 839
8289.95 948
8290.81 890
8291.67 881
8292.53 908
8293.39 1050
8294.25 994
8295.11 996
8295.97 1038
8296.83 960
8297.69 1063
8298.55 1156
8299.41 1230
8300.27 1210
8301.13 1215
8301.99 1050
8302.85 1064
8303.71 1041
8304.57 952
8305.43 969
8306.29 1050
8307.15 899
8308.01 926
8308.87 899
8309.73 828
8310.59 890
8311.45 847
8312.31 907
8313.17 902
8314.03 908
8314.90 828
8315.76 842
8316.62 877
8317.48 912
8318.34 842
8319.20 841
8320.06 808
8320.92 899
8321.78 852
8322.64 869
8323.51 852
8324.37 841
8325.23 810
8326.09 848
8326.95 869
8327.81 809
8328.67 770
8329.54 771
8330.40 785
8331.26 761
8332.12 768
8332.98 815
8333.84 818
8334.71 786
8335.57 824
8336.43 796
8337.29 823
8338.15 716
8339.02 826
8339.88 806
8340.74 806
8341.60 812
8342.46 721
8343.33 711
8344.19 788
8345.05 860
8345.91 881
8346.78 769
8347.64 788
8348.50 796
8349.36 830
8350.23 772
8351.09 738
8351.95 761
8352.81 823
8353.68 823
8354.54 747
8355.40 755
8356.27 806
8357.13 817
8357.99 786
8358.86 814
8359.72 823
8360.58 828
8361.44 895
8362.31 812
8363.17 841
8364.03 858
8364.90 846
8365.76 842
8366.63 848
8367.49 820
8368.35 862
8369.22 830
8370.08 885
8370.94 864
8371.81 807
8372.67 899
8373.53 904
8374.40 893
8375.26 874
8376.13 921
8376.99 862
8377.85 859
8378.72 842
8379.58 845
8380.45 916
8381.31 920
8382.18 876
8383.04 915
8383.90 908
8384.77 857
8385.63 793
8386.50 828
8387.36 904
8388.23 905
8389.09 904
8389.96 932
8390.82 979
8391.69 900
8392.55 960
8393.42 960
8394.28 894
8395.15 908
8396.01 925
8396.88 904
8397.74 900
8398.61 950
8399.47 1022
8400.34 1000
8401.20 948
8402.07 984
8402.93 949
8403.80 1027
8404.66 1020
8405.53 1000
8406.39 1056
8407.26 1000
8408.12 1038
8408.99 962
8409.86 984
8410.72 1004
8411.59 1006
8412.45 1031
8413.32 1016
8414.19 1009
8415.05 1013
8415.92 1048
8416.78 1064
8417.65 1054
8418.52 1071
8419.38 1110
8420.25 1054
8421.11 1067
8421.98 1103
8422.85 1092
8423.71 1114
8424.58 1166
8425.45 1061
8426.31 1090
8427.18 1182
8428.05 1133
8428.91 1167
8429.78 1140
8430.65 1180
8431.51 1226
8432.38 1177
8433.25 1239
8434.11 1224
8434.98 1306
8435.85 1252
8436.72 1258
8437.58 1294
8438.45 1324
8439.32 1332
8440.18 1451
8441.05 1391
8441.92 1437
8442.79 1576
8443.65 1492
8444.52 1493
8445.39 1551
8446.26 1653
8447.12 1669
8447.99 1816
8448.86 1973
8449.73 1943
8450.60 1820
8451.46 1921
8452.33 1864
8453.20 1829
8454.07 1875
8454.94 1926
8455.80 1896
8456.67 1828
8457.54 1860
8458.41 1879
8459.28 2079
8460.14 2340
8461.01 2486
8461.88 2716
8462.75 2810
8463.62 2736
8464.49 2678
8465.36 2632
8466.22 2470
8467.09 2270
8467.96 2128
8468.83 2078
8469.70 2202
8470.57 1985
8471.44 2133
8472.31 2513
8473.17 2800
8474.04 3226
8474.91 3603
8475.78 4114
8476.65 4227
8477.52 3996
8478.39 3843
8479.26 3353
8480.13 2836
8481.00 2586
8481.87 2248
8482.74 1960
8483.61 1675
8484.48 1605
8485.34 1657
8486.21 1462
8487.08 1429
8487.95 1396
8488.82 1410
8489.69 1310
8490.56 1316
8491.43 1300
8492.30 1319
8493.17 1401
8494.04 1301
8494.91 1231
8495.78 1293
8496.65 1363
8497.52 1244
8498.39 1305
8499.26 1272
8500.13 1287
8501.01 1262
8501.88 1275
8502.75 1231
8503.62 1396
8504.49 1454
8505.36 1345
8506.23 1234
8507.10 1223
8507.97 1185
8508.84 1134
8509.71 1209
8510.58 1274
8511.45 1375
8512.32 1302
8513.20 1331
8514.07 1407
8514.94 1436
8515.81 1413
8516.68 1394
8517.55 1317
8518.42 1315
8519.29 1287
8520.17 1300
8521.04 1280
8521.91 1248
8522.78 1311
8523.65 1240
8524.52 1278
8525.39 1222
8526.27 1289
8527.14 1275
8528.01 1269
8528.88 1272
8529.75 1321
8530.63 1243
8531.50 1318
8532.37 1403
8533.24 1383
8534.11 1386
8534.99 1334
8535.86 1357
8536.73 1463
8537.60 1355
8538.47 1419
8539.35 1406
8540.22 1420
8541.09 1364
8541.96 1356
8542.84 1320
8543.71 1354
8544.58 1344
8545.46 1354
8546.33 1359
8547.20 1376
8548.07 1366
8548.95 1392
8549.82 1320
8550.69 1350
8551.57 1294
8552.44 1293
8553.31 1337
8554.18 1319
8555.06 1245
8555.93 1335
8556.80 1440
8557.68 1485
8558.55 1475
8559.42 1531
8560.30 1547
8561.17 1503
8562.04 1473
8562.92 1488
8563.79 1429
8564.67 1309
8565.54 1310
8566.41 1265
8567.29 1181
8568.16 1140
8569.03 1157
8569.91 1108
8570.78 1150
8571.66 1105
8572.53 1120
8573.40 1126
8574.28 1125
8575.15 1222
8576.03 1150
8576.90 1055
8577.78 1072
8578.65 1085
8579.52 1153
8580.40 1110
8581.27 1053
8582.15 1073
8583.02 1037
8583.90 1099
8584.77 1043
8585.65 1047
8586.52 1019
8587.40 1012
8588.27 1031
8589.15 973
8590.02 1022
8590.90 1070
8591.77 1116
8592.65 1111
8593.52 1040
8594.40 1001
8595.27 1065
8596.15 1088
8597.02 1163
8597.90 991
8598.77 1130
8599.65 1138
8600.52 1073
8601.40 1009
8602.28 1088
8603.15 1073
8604.03 1124
8604.90 1185
8605.78 1136
8606.65 1085
8607.53 1094
8608.41 1130
8609.28 1165
8610.16 1090
8611.03 1052
8611.91 1183
8612.79 1187
8613.66 1164
8614.54 1194
8615.41 1150
8616.29 1140
8617.17 1179
8618.04 1070
8618.92 1191
8619.80 1275
8620.67 1247
8621.55 1273
8622.43 1185
8623.30 1270
8624.18 1239
8625.06 1302
8625.93 1266
8626.81 1390
8627.69 1330
8628.56 1281
8629.44 1316
8630.32 1308
8631.20 1287
8632.07 1409
8632.95 1347
8633.83 1418
8634.70 1412
8635.58 1429
8636.46 1460
8637.34 1376
8638.21 1458
8639.09 1511
8639.97 1491
8640.85 1514
8641.72 1481
8642.60 1431
8643.48 1503
8644.36 1478
8645.23 1502
8646.11 1471
8646.99 1544
8647.87 1508
8648.75 1552
8649.62 1609
8650.50 1576
8651.38 1583
8652.26 1737
8653.14 1624
8654.01 1669
8654.89 1751
8655.77 1695
8656.65 1762
8657.53 1836
8658.41 1717
8659.29 1775
8660.16 1875
8661.04 1784
8661.92 1735
8662.80 1714
8663.68 1779
8664.56 1859
8665.44 1980
8666.31 1859
8667.19 1885
8668.07 1819
8668.95 1827
8669.83 1850
8670.71 1849
8671.59 1822
8672.47 1856
8673.35 1936
8674.23 2025
8675.11 2194
8675.99 2362
8676.86 2808
8677.74 3116
8678.62 3305
8679.50 3621
8680.38 3899
8681.26 3838
8682.14 3794
8683.02 3727
8683.90 3413
8684.78 3168
8685.66 2770
8686.54 2566
8687.42 2403
8688.30 2266
8689.18 2145
8690.06 1965
8690.94 1980
8691.82 2121
8692.70 2235
8693.58 2254
8694.46 2669
8695.34 3033
8696.22 3520
8697.10 3929
8697.98 4216
8698.86 4387
8699.74 4584
8700.62 4240
8701.51 3867
8702.39 3528
8703.27 3116
8704.15 2666
8705.03 2319
8705.91 2134
8706.79 1862
8707.67 1831
8708.55 1704
8709.43 1638
8710.31 1575
8711.20 1519
8712.08 1429
8712.96 1440
8713.84 1398
8714.72 1484
8715.60 1449
8716.48 1415
8717.36 1372
8718.25 1438
8719.13 1392
8720.01 1413
8720.89 1353
8721.77 1327
8722.65 1277
8723.54 1314
8724.42 1334
8725.30 1286
8726.18 1270
8727.06 1317
8727.95 1266
8728.83 1302
8729.71 1297
8730.59 1264
8731.47 1351
8732.36 1342
8733.24 1309
8734.12 1349
8735.00 1486
8735.89 1445
8736.77 1373
8737.65 1430
8738.53 1425
8739.42 1445
8740.30 1299
8741.18 1374
8742.06 1367
8742.95 1242
8743.83 1225
8744.71 1248
8745.59 1256
8746.48 1283
8747.36 1342
8748.24 1314
8749.13 1282
8750.01 1323
8750.89 1305
8751.78 1291
8752.66 1234
8753.54 1302
8754.43 1293
8755.31 1335
8756.19 1257
8757.08 1344
8757.96 1296
8758.84 1279
8759.73 1366
8760.61 1358
8761.49 1367
8762.38 1404
8763.26 1375
8764.15 1272
8765.03 1287
8765.91 1326
8766.80 1303
8767.68 1313
8768.57 1322
8769.45 1414
8770.33 1301
8771.22 1274
8772.10 1339
8772.99 1352
8773.87 1368
8774.75 1392
8775.64 1371
8776.52 1391
8777.41 1423
8778.29 1482
8779.18 1399
8780.06 1334
8780.95 1281
8781.83 1320
8782.72 1311
8783.60 1229
8784.49 1226
8785.37 1216
8786.26 1171
8787.14 1180
8788.03 1130
8788.91 1120
8789.80 1155
8790.68 1050
8791.57 1069
8792.45 1204
8793.34 1120
8794.22 1166
8795.11 1116
8795.99 1113
8796.88 1148
8797.76 1095
8798.65 1113
8799.53 1141
8800.42 1101
8801.31 1017
8802.19 1137
8803.08 1088
8803.96 1149
8804.85 1094
8805.74 1033
8806.62 1121
8807.51 1162
8808.39 1068
8809.28 1106
8810.17 1061
8811.05 1096
8811.94 1188
8812.82 1065
8813.71 1114
8814.60 1095
8815.48 1079
8816.37 1002
8817.26 1014
8818.14 1025
8819.03 1074
8819.92 970
8820.80 1010
8821.69 1035
8822.58 1027
8823.46 1105
8824.35 1033
8825.24 1038
8826.12 946
8827.01 974
8827.90 997
8828.78 1032
8829.67 978
8830.56 975
8831.45 988
8832.33 937
8833.22 942
8834.11 1029
8835.00 909
8835.88 1005
8836.77 1018
8837.66 914
8838.55 922
8839.43 906
8840.32 843
8841.21 885
8842.10 908
8842.98 936
8843.87 906
8844.76 841
8845.65 887
8846.54 847
8847.42 808
8848.31 830
8849.20 881
8850.09 843
8850.98 808
8851.86 896
8852.75 895
8853.64 892
8854.53 916
8855.42 826
8856.31 865
8857.19 809
8858.08 751
8858.97 758
8859.86 820
8860.75 833
8861.64 822
8862.53 784
8863.42 760
8864.30 846
8865.19 794
8866.08 773
8866.97 792
8867.86 788
8868.75 826
8869.64 848
8870.53 835
8871.42 837
8872.31 830
8873.20 782
8874.08 790
8874.97 753
8875.86 758
8876.75 744
8877.64 766
8878.53 801
8879.42 780
8880.31 772
8881.20 786
8882.09 767
8882.98 741
8883.87 756
8884.76 773
8885.65 784
8886.54 844
8887.43 708
8888.32 755
8889.21 766
8890.10 755
8890.99 777
8891.88 761
8892.77 839
8893.66 868
8894.55 799
8895.44 796
8896.33 764
8897.22 755
8898.11 714
8899.00 762
8899.90 755
8900.79 694
8901.68 769
8902.57 771
8903.46 724
8904.35 703
8905.24 698
8906.13 664
8907.02 691
8907.91 674
8908.80 702
8909.70 730
8910.59 633
8911.48 677
8912.37 661
8913.26 704
8914.15 673
8915.04 684
8915.93 659
8916.83 642
8917.72 716
8918.61 669
8919.50 686
8920.39 643
8921.28 663
8922.18 639
8923.07 677
8923.96 661
8924.85 674
8925.74 706
8926.64 615
8927.53 636
8928.42 722
8929.31 705
8930.20 669
8931.10 683
8931.99 730
8932.88 641
8933.77 615
8934.67 677
8935.56 681
8936.45 666
8937.34 640
8938.24 660
8939.13 629
8940.02 684
8940.91 662
8941.81 623
8942.70 599
8943.59 642
8944.49 677
8945.38 631
8946.27 629
8947.16 662
8948.06 661
8948.95 663
8949.84 616
8950.74 582
8951.63 564
8952.52 550
8953.42 659
8954.31 666
8955.20 657
8956.10 623
8956.99 656
8957.88 596
8958.78 600
8959.67 586
8960.56 636
8961.46 669
8962.35 624
8963.25 616
8964.14 675
8965.03 644
8965.93 625
8966.82 604
8967.72 646
8968.61 660
8969.50 626
8970.40 605
8971.29 628
8972.19 585
8973.08 623
8973.98 647
8974.87 698
8975.76 686
8976.66 717
8977.55 724
8978.45 661
8979.34 649
8980.24 656
8981.13 662
8982.03 675
8982.92 657
8983.82 658
8984.71 682
8985.61 690
8986.50 596
8987.40 605
8988.29 603
8989.19 530
8990.08 652
8990.98 577
8991.87 546
8992.77 601
8993.66 626
8994.56 591
8995.45 551
8996.35 563
8997.24 552
8998.14 562
8999.04 563
8999.93 568
9000.83 597
9001.72 638
9002.62 646
9003.51 629
9004.41 590
9005.31 535
9006.20 602
9007.10 568
9007.99 586
9008.89 572
9009.79 635
9010.68 582
9011.58 600
9012.48 576
9013.37 569
9014.27 592
9015.16 615
9016.06 582
9016.96 605
9017.85 574
9018.75 601
9019.65 554
9020.54 598
9021.44 617
9022.34 610
9023.23 602
9024.13 613
9025.03 597
9025.93 573
9026.82 556
9027.72 598
9028.62 530
9029.51 542
9030.41 584
9031.31 618
9032.21 626
9033.10 610
9034.00 583
9034.90 554
9035.79 590
9036.69 562
9037.59 581
9038.49 620
9039.38 645
9040.28 585
9041.18 621
9042.08 669
9042.98 578
9043.87 587
9044.77 573
9045.67 595
9046.57 536
9047.47 610
9048.36 561
9049.26 595
9050.16 611
9051.06 609
9051.96 633
9052.85 569
9053.75 643
9054.65 626
9055.55 652
9056.45 676
9057.35 634
9058.25 587
9059.14 588
9060.04 648
9060.94 589
9061.84 573
9062.74 583
9063.64 608
9064.54 577
9065.44 581
9066.33 609
9067.23 636
9068.13 666
9069.03 674
9069.93 659
9070.83 619
9071.73 649
9072.63 700
9073.53 654
9074.43 601
9075.33 667
9076.23 590
9077.13 668
9078.03 681
9078.92 633
9079.82 627
9080.72 668
9081.62 651
9082.52 665
9083.42 719
9084.32 755
9085.22 680
9086.12 701
9087.02 648
9087.92 671
9088.82 722
9089.72 679
9090.62 701
9091.52 697
9092.42 688
9093.32 669
9094.22 647
9095.12 731
9096.03 779
9096.93 730
9097.83 711
9098.73 737
9099.63 756
9100.53 699
9101.43 675
9102.33 713
9103.23 678
9104.13 686
9105.03 731
9105.93 651
9106.83 678
9107.74 643
9108.64 633
9109.54 623
9110.44 666
9111.34 653
9112.24 678
9113.14 643
9114.04 578
9114.94 591
9115.85 634
9116.75 606
9117.65 562
9118.55 612
9119.45 598
9120.35 560
9121.26 636
9122.16 610
9123.06 612
9123.96 604
9124.86 612
9125.77 666
9126.67 622
9127.57 567
9128.47 615
9129.37 615
9130.28 574
9131.18 622
9132.08 578
9132.98 615
9133.88 647
9134.79 604
9135.69 578
9136.59 622
9137.49 613
9138.40 620
9139.30 643
9140.20 583
9141.10 637
9142.01 609
9142.91 604
9143.81 570
9144.72 564
9145.62 597
9146.52 591
9147.42 516
9148.33 564
9149.23 532
9150.13 594
9151.04 621
9151.94 612
9152.84 631
9153.75 575
9154.65 654
9155.55 606
9156.46 596
9157.36 549
9158.26 565
9159.17 603
9160.07 533
9160.97 593
9161.88 647
9162.78 621
9163.69 574
9164.59 535
9165.49 584
9166.40 613
9167.30 590
9168.21 642
9169.11 607
9170.01 651
9170.92 576
9171.82 636
9172.73 638
9173.63 556
9174.53 564
9175.44 571
9176.34 586
9177.25 540
9178.15 597
9179.06 655
9179.96 623
9180.87 557
9181.77 626
9182.68 593
9183.58 598
9184.49 569
9185.39 528
9186.30 611
9187.20 600
9188.11 569
9189.01 624
9189.92 606
9190.82 583
9191.73 620
9192.63 615
9193.54 588
9194.44 553
9195.35 585
9196.25 583
9197.16 570
9198.06 606
9198.97 584
9199.87 601
9200.78 575
9201.69 586
9202.59 620
9203.50 638
9204.40 621
9205.31 575
9206.21 583
9207.12 646
9208.03 654
9208.93 570
9209.84 610
9210.74 614
9211.65 626
9212.56 606
9213.46 557
9214.37 588
9215.28 565
9216.18 626
9217.09 640
9218.00 600
9218.90 611
9219.81 535
9220.72 574
9221.62 596
9222.53 626
9223.44 631
9224.34 597
9225.25 586
9226.16 555
9227.06 574
9227.97 570
9228.88 556
9229.78 576
9230.69 567
9231.60 584
9232.51 551
9233.41 637
9234.32 652
9235.23 634
9236.13 632
9237.04 650
9237.95 600
9238.86 560
9239.76 586
9240.67 609
9241.58 620
9242.49 606
9243.39 581
9244.30 572
9245.21 548
9246.12 553
9247.03 583
9247.93 536
9248.84 543
9249.75 575
9250.66 528
9251.57 566
9252.47 579
9253.38 581
9254.29 589
9255.20 608
9256.11 592
9257.02 568
9257.92 616
9258.83 593
9259.74 582
9260.65 613
9261.56 652
9262.47 620
9263.38 594
9264.28 578
9265.19 564
9266.10 581
9267.01 563
9267.92 583
9268.83 533
9269.74 561
9270.65 574
9271.56 623
9272.47 596
9273.37 557
9274.28 526
9275.19 552
9276.10 572
9277.01 645
9277.92 584
9278.83 644
9279.74 581
9280.65 557
9281.56 607
9282.47 565
9283.38 552
9284.29 580
9285.20 609
9286.11 558
9287.02 549
9287.93 608
9288.84 583
9289.75 618
9290.66 597
9291.57 640
9292.48 641
9293.39 649
9294.30 593
9295.21 575
9296.12 592
9297.03 568
9297.94 553
9298.85 568
9299.76 638
9300.67 684
9301.58 667
9302.49 620
9303.40 620
9304.31 649
9305.23 622
9306.14 634
9307.05 648
9307.96 675
9308.87 768
9309.78 717
9310.69 727
9311.60 759
9312.51 704
9313.42 777
9314.34 815
9315.25 755
9316.16 796
9317.07 725
9317.98 726
9318.89 760
9319.80 737
9320.72 686
9321.63 613
9322.54 585
9323.45 635
9324.36 603
9325.27 617
9326.19 666
9327.10 734
9328.01 687
9328.92 710
9329.83 624
9330.74 630
9331.66 686
9332.57 674
9333.48 645
9334.39 595
9335.31 618
9336.22 720
9337.13 683
9338.04 665
9338.96 633
9339.87 612
9340.78 641
9341.69 691
9342.61 622
9343.52 629
9344.43 677
9345.34 645
9346.26 667
9347.17 656
9348.08 701
9348.99 635
9349.91 625
9350.82 625
9351.73 648
9352.65 673
9353.56 654
9354.47 653
9355.39 585
9356.30 582
9357.21 585
9358.13 542
9359.04 583
9359.95 573
9360.87 607
9361.78 668
9362.69 602
9363.61 575
9364.52 566
9365.43 621
9366.35 586
9367.26 581
9368.18 594
9369.09 527
9370.00 588
9370.92 645
9371.83 640
9372.75 661
9373.66 620
9374.57 642
9375.49 633
9376.40 609
9377.32 587
9378.23 618
9379.15 617
9380.06 537
9380.97 600
9381.89 621
9382.80 647
9383.72 601
9384.63 624
9385.55 674
9386.46 669
9387.38 610
9388.29 650
9389.21 642
9390.12 617
9391.04 536
9391.95 637
9392.87 650
9393.78 664
9394.70 665
9395.61 668
9396.53 695
9397.44 716
9398.36 676
9399.27 642
9400.19 637
9401.10 702
9402.02 694
9402.94 712
9403.85 727
9404.77 698
9405.68 661
9406.60 635
9407.51 665
9408.43 653
9409.35 724
9410.26 615
9411.18 632
9412.09 673
9413.01 678
9413.93 692
9414.84 667
9415.76 705
9416.67 698
9417.59 728
9418.51 695
9419.42 696
9420.34 699
9421.26 721
9422.17 662
9423.09 671
9424.01 659
9424.92 637
9425.84 676
9426.76 691
9427.67 682
9428.59 705
9429.51 687
9430.42 742
9431.34 710
9432.26 665
9433.17 723
9434.09 694
9435.01 672
9435.93 744
9436.84 734
9437.76 679
9438.68 687
9439.59 702
9440.51 726
9441.43 729
9442.35 724
9443.26 764
9444.18 772
9445.10 748
9446.02 747
9446.93 722
9447.85 748
9448.77 768
9449.69 763
9450.61 753
9451.52 800
9452.44 754
9453.36 762
9454.28 771
9455.20 845
9456.11 858
9457.03 949
9457.95 1086
9458.87 1113
9459.79 1140
9460.71 1014
9461.62 1108
9462.54 1045
9463.46 964
9464.38 956
9465.30 867
9466.22 849
9467.14 760
9468.05 745
9468.97 717
9469.89 739
9470.81 726
9471.73 727
9472.65 747
9473.57 706
9474.49 774
9475.41 714
9476.32 722
9477.24 700
9478.16 718
9479.08 728
9480.00 678
9480.92 703
9481.84 731
9482.76 711
9483.68 764
9484.60 753
9485.52 747
9486.44 736
9487.36 727
9488.28 796
9489.20 740
9490.12 713
9491.04 720
9491.96 747
9492.88 738
9493.80 726
9494.72 764
9495.64 777
9496.56 728
9497.48 708
9498.40 687
9499.32 756
9500.24 746
9501.16 758
9502.08 716
9503.00 738
9503.92 687
9504.84 732
9505.76 738
9506.68 715
9507.60 736
9508.52 702
9509.44 754
9510.36 710
9511.28 686
9512.21 692
9513.13 730
9514.05 745
9514.97 755
9515.89 689
9516.81 682
9517.73 689
9518.65 705
9519.57 764
9520.50 768
9521.42 781
9522.34 784
9523.26 803
9524.18 767
9525.10 739
9526.02 777
9526.95 774
9527.87 826
9528.79 804
9529.71 761
9530.63 825
9531.55 871
9532.48 841
9533.40 919
9534.32 870
9535.24 904
9536.16 973
9537.09 996
9538.01 1029
9538.93 1139
9539.85 1110
9540.77 1069
9541.70 1101
9542.62 1062
9543.54 967
9544.46 969
9545.39 988
9546.31 868
9547.23 883
9548.15 814
9549.08 845
9550.00 797
9550.92 794
9551.85 788
9552.77 779
9553.69 787
9554.61 769
9555.54 824
9556.46 766
9557.38 775
9558.31 821
9559.23 762
9560.15 800
9561.08 834
9562.00 787
9562.92 755
9563.85 793
9564.77 808
9565.69 802
9566.62 779
9567.54 731
9568.46 792
9569.39 782
9570.31 749
9571.23 794
9572.16 800
9573.08 818
9574.01 785
9574.93 737
9575.85 759
9576.78 788
9577.70 820
9578.63 763
9579.55 749
9580.47 791
9581.40 776
9582.32 741
9583.25 748
9584.17 788
9585.10 748
9586.02 799
9586.94 834
9587.87 830
9588.79 813
9589.72 797
9590.64 854
9591.57 812
9592.49 760
9593.42 736
9594.34 827
9595.27 781
9596.19 792
9597.12 773
9598.04 805
9598.97 815
9599.89 779
9600.82 850
9601.74 829
9602.67 819
9603.59 809
9604.52 826
9605.44 882
9606.37 817
9607.29 823
9608.22 880
9609.15 856
9610.07 842
9611.00 853
9611.92 885
9612.85 872
9613.77 894
9614.70 891
9615.63 867
9616.55 864
9617.48 857
9618.40 901
9619.33 959
9620.26 869
9621.18 908
9622.11 988
9623.03 941
9623.96 948
9624.89 876
9625.81 902
9626.74 949
9627.67 913
9628.59 963
9629.52 885
9630.45 929
9631.37 884
9632.30 889
9633.23 906
9634.15 1049
9635.08 977
9636.01 987
9636.93 1011
9637.86 1115
9638.79 1054
9639.71 961
9640.64 1088
9641.57 1102
9642.50 1077
9643.42 1042
9644.35 1023
9645.28 1066
9646.21 1110
9647.13 1086
9648.06 1043
9648.99 1044
9649.92 1094
9650.84 1115
9651.77 1083
9652.70 1126
9653.63 1129
9654.55 1196
9655.48 1254
9656.41 1265
9657.34 1277
9658.26 1214
9659.19 1328
9660.12 1157
9661.05 1198
9661.98 1246
9662.91 1154
9663.83 1141
9664.76 1144
9665.69 1230
9666.62 1067
9667.55 1134
9668.48 1188
9669.40 1168
9670.33 1053
9671.26 1093
9672.19 1090
9673.12 1101
9674.05 1217
9674.98 1175
9675.90 1243
9676.83 1261
9677.76 1252
9678.69 1254
9679.62 1310
9680.55 1314
9681.48 1308
9682.41 1393
9683.34 1276
9684.27 1270
9685.19 1290
9686.12 1238
9687.05 1232
9687.98 1259
9688.91 1303
9689.84 1255
9690.77 1263
9691.70 1254
9692.63 1364
9693.56 1408
9694.49 1430
9695.42 1387
9696.35 1331
9697.28 1261
9698.21 1328
9699.14 1365
9700.07 1296
9701.00 1361
9701.93 1413
9702.86 1447
9703.79 1490
9704.72 1498
9705.65 1543
9706.58 1562
9707.51 1556
9708.44 1455
9709.37 1419
9710.30 1467
9711.23 1440
9712.16 1342
9713.09 1294
9714.02 1399
9714.95 1497
9715.88 1413
9716.82 1406
9717.75 1465
9718.68 1584
9719.61 1563
9720.54 1750
9721.47 1720
9722.40 1752
9723.33 1635
9724.26 1649
9725.19 1542
9726.13 1447
9727.06 1406
9727.99 1342
9728.92 1332
9729.85 1308
9730.78 1270
9731.71 1300
9732.64 1178
9733.58 1172
9734.51 1238
9735.44 1192
9736.37 1337
9737.30 1295
9738.23 1268
9739.17 1285
9740.10 1268
9741.03 1246
9741.96 1200
9742.89 1229
9743.83 1199
9744.76 1190
9745.69 1149
9746.62 1144
9747.55 1104
9748.49 1091
9749.42 1128
9750.35 1114
9751.28 1164
9752.22 1070
9753.15 1008
9754.08 985
9755.01 1019
9755.95 1032
9756.88 1070
9757.81 1094
9758.75 1042
9759.68 1027
9760.61 1024
9761.54 1050
9762.48 988
9763.41 1027
9764.34 1012
9765.28 962
9766.21 1008
9767.14 950
9768.08 998
9769.01 1059
9769.94 963
9770.88 1020
9771.81 988
9772.74 991
9773.68 1010
9774.61 985
9775.54 928
9776.48 956
9777.41 1005
9778.34 890
9779.28 906
9780.21 954
9781.14 1016
9782.08 1062
9783.01 979
9783.95 1019
9784.88 1034
9785.81 1046
9786.75 1129
9787.68 1091
9788.62 1057
9789.55 1111
9790.49 1096
9791.42 1097
9792.35 1076
9793.29 1021
9794.22 993
9795.16 1091
9796.09 983
9797.03 983
9797.96 949
9798.90 927
9799.83 925
9800.77 1005
9801.70 976
9802.64 912
9803.57 972
9804.51 1073
9805.44 1057
9806.38 1054
9807.31 1000
9808.25 997
9809.18 965
9810.12 967
9811.05 932
9811.99 860
9812.92 875
9813.86 773
9814.79 815
9815.73 849
9816.66 881
9817.60 795
9818.54 809
9819.47 905
9820.41 819
9821.34 868
9822.28 873
9823.21 819
9824.15 858
9825.09 842
9826.02 811
9826.96 815
9827.89 806
9828.83 854
9829.77 832
9830.70 749
9831.64 778
9832.57 795
9833.51 769
9834.45 847
9835.38 785
9836.32 745
9837.26 760
9838.19 765
9839.13 793
9840.07 736
9841.00 772
9841.94 790
9842.88 715
9843.81 740
9844.75 779
9845.69 720
9846.62 780
9847.56 847
9848.50 769
9849.44 789
9850.37 820
9851.31 805
9852.25 804
9853.18 826
9854.12 800
9855.06 778
9856.00 743
9856.93 816
9857.87 802
9858.81 773
9859.75 758
9860.68 773
9861.62 767
9862.56 731
9863.50 731
9864.44 740
9865.37 789
9866.31 784
9867.25 719
9868.19 776
9869.13 692
9870.06 742
9871.00 719
9871.94 750
9872.88 711
9873.82 743
9874.75 763
9875.69 688
9876.63 707
9877.57 707
9878.51 715
9879.45 718
9880.39 756
9881.32 723
9882.26 738
9883.20 714
9884.14 757
9885.08 716
9886.02 788
9886.96 755
9887.90 681
9888.83 704
9889.77 695
9890.71 749
9891.65 667
9892.59 695
9893.53 699
9894.47 691
9895.41 716
9896.35 686
9897.29 670
9898.23 756
9899.17 766
9900.11 745
9901.05 715
9901.99 734
9902.92 713
9903.86 787
9904.80 768
9905.74 750
9906.68 709
9907.62 738
9908.56 776
9909.50 759
9910.44 666
9911.38 696
9912.32 741
9913.26 741
9914.20 708
9915.14 728
9916.08 754
9917.02 719
9917.97 725
9918.91 729
9919.85 761
9920.79 728
9921.73 758
9922.67 707
9923.61 767
9924.55 763
9925.49 708
9926.43 770
9927.37 702
9928.31 774
9929.25 827
9930.19 826
9931.13 879
9932.08 1038
9933.02 1043
9933.96 1001
9934.90 1054
9935.84 980
9936.78 1030
9937.72 1004
9938.66 941
9939.61 866
9940.55 803
9941.49 733
9942.43 777
9943.37 803
9944.31 752
9945.26 699
9946.20 738
9947.14 792
9948.08 772
9949.02 750
9949.96 774
9950.91 770
9951.85 756
9952.79 723
9953.73 697
9954.67 740
9955.62 710
9956.56 701
9957.50 779
9958.44 737
9959.39 697
9960.33 816
9961.27 777
9962.21 795
9963.16 752
9964.10 739
9965.04 799
9965.98 836
9966.93 815
9967.87 811
9968.81 818
9969.75 808
9970.70 839
9971.64 875
9972.58 915
9973.53 908
9974.47 854
9975.41 797
9976.36 821
9977.30 838
9978.24 819
9979.18 795
9980.13 788
9981.07 669
9982.01 786
9982.96 703
9983.90 665
9984.85 733
9985.79 752
9986.73 681
9987.68 693
9988.62 714
9989.56 717
9990.51 702
9991.45 722
9992.40 748
9993.34 710
9994.28 659
9995.23 664
9996.17 755
9997.12 714
9998.06 639
9999.00 643
9999.95 673
10000.89 626
10001.84 642
10002.78 630
10003.73 689
10004.67 691
10005.61 601
10006.56 654
10007.50 631
10008.45 666
10009.39 652
10010.34 638
10011.28 678
10012.23 643
10013.17 637
10014.12 618
10015.06 619
10016.01 644
10016.95 685
10017.90 655
10018.84 641
10019.79 636
10020.73 591
10021.68 589
10022.62 643
10023.57 642
10024.51 660
10025.46 649
10026.41 649
10027.35 610
10028.30 613
10029.24 643
10030.19 621
10031.13 667
10032.08 642
10033.03 680
10033.97 673
10034.92 614
10035.86 602
10036.81 632
10037.76 603
10038.70 583
10039.65 599
10040.59 608
10041.54 568
10042.49 583
10043.43 629
10044.38 641
10045.33 593
10046.27 618
10047.22 646
10048.16 632
10049.11 675
10050.06 593
10051.00 605
10051.95 548
10052.90 556
10053.84 620
10054.79 554
10055.74 545
10056.69 564
10057.63 567
10058.58 607
10059.53 552
10060.47 587
10061.42 609
10062.37 614
10063.32 621
10064.26 596
10065.21 569
10066.16 594
10067.10 649
10068.05 616
10069.00 572
10069.95 590
10070.89 609
10071.84 596
10072.79 536
10073.74 513
10074.69 555
10075.63 592
10076.58 646
10077.53 646
10078.48 665
10079.43 622
10080.37 625
10081.32 610
10082.27 547
10083.22 546
10084.17 564
10085.11 625
10086.06 573
10087.01 564
10087.96 572
10088.91 587
10089.86 660
10090.81 582
10091.75 493
10092.70 549
10093.65 613
10094.60 617
10095.55 605
10096.50 596
10097.45 599
10098.40 563
10099.34 569
10100.29 562
10101.24 585
10102.19 562
10103.14 554
10104.09 569
10105.04 571
10105.99 552
10106.94 616
10107.89 591
10108.84 580
10109.79 572
10110.73 535
10111.68 565
10112.63 582
10113.58 567
10114.53 543
10115.48 528
10116.43 544
10117.38 513
10118.33 573
10119.28 616
10120.23 585
10121.18 583
10122.13 539
10123.08 522
10124.03 548
10124.98 552
10125.93 561
10126.88 550
10127.83 540
10128.78 584
10129.73 638
10130.68 607
10131.64 560
10132.59 524
10133.54 609
10134.49 613
10135.44 567
10136.39 581
10137.34 607
10138.29 610
10139.24 598
10140.19 593
10141.14 606
10142.09 572
10143.04 548
10144.00 530
10144.95 620
10145.90 620
10146.85 590
10147.80 585
10148.75 615
10149.70 655
10150.65 599
10151.61 573
10152.56 647
10153.51 601
10154.46 660
10155.41 634
10156.36 597
10157.31 671
10158.27 638
10159.22 580
10160.17 625
10161.12 667
10162.07 594
10163.03 557
10163.98 568
10164.93 585
10165.88 635
10166.83 646
10167.79 624
10168.74 681
10169.69 679
10170.64 718
10171.60 671
10172.55 646
10173.50 630
10174.45 669
10175.41 671
10176.36 676
10177.31 724
10178.26 754
10179.22 748
10180.17 753
10181.12 733
10182.07 712
10183.03 711
10183.98 748
10184.93 765
10185.89 770
10186.84 762
10187.79 744
10188.75 788
10189.70 830
10190.65 857
10191.60 889
10192.56 861
10193.51 781
10194.47 833
10195.42 890
10196.37 863
10197.33 890
10198.28 840
10199.23 806
10200.19 875
10201.14 890
10202.09 943
10203.05 881
10204.00 871
10204.96 917
10205.91 857
10206.86 875
10207.82 919
10208.77 1008
10209.73 1021
10210.68 1106
10211.63 1015
10212.59 1035
10213.54 1094
10214.50 1097
10215.45 1130
10216.41 1051
10217.36 1008
10218.32 983
10219.27 955
10220.22 916
10221.18 865
10222.13 823
10223.09 799
10224.04 857
10225.00 879
10225.95 834
10226.91 767
10227.86 765
10228.82 796
10229.77 793
10230.73 781
10231.68 762
10232.64 751
10233.59 756
10234.55 837
10235.50 746
10236.46 745
10237.42 740
10238.37 765
10239.33 764
10240.28 847
10241.24 924
10242.19 932
10243.15 862
10244.10 873
10245.06 864
10246.02 840
10246.97 816
10247.93 811
10248.88 807
10249.84 739
10250.80 724
10251.75 760
10252.71 678
10253.66 620
10254.62 713
10255.58 707
10256.53 670
10257.49 647
10258.45 701
10259.40 687
10260.36 670
10261.32 652
10262.27 661
10263.23 610
10264.19 628
10265.14 630
10266.10 681
10267.06 668
10268.01 655
10268.97 681
10269.93 604
10270.88 624
10271.84 667
10272.80 663
10273.76 634
10274.71 703
10275.67 593
10276.63 626
10277.58 672
10278.54 584
10279.50 631
10280.46 658
10281.41 699
10282.37 679
10283.33 633
10284.29 623
10285.24 593
10286.20 684
10287.16 657
10288.12 590
10289.08 624
10290.03 570
10290.99 570
10291.95 610
10292.91 633
10293.87 613
10294.82 648
10295.78 625
10296.74 646
10297.70 560
10298.66 531
10299.61 537
10300.57 560
10301.53 596
10302.49 535
10303.45 589
10304.41 595
10305.37 645
10306.32 632
10307.28 550
10308.24 579
10309.20 590
10310.16 615
10311.12 563
10312.08 525
10313.04 561
10314.00 592
10314.95 517
10315.91 544
10316.87 559
10317.83 558
10318.79 594
10319.75 518
10320.71 581
10321.67 589
10322.63 617
10323.59 628
10324.55 624
10325.51 593
10326.47 594
10327.43 605
10328.39 594
10329.35 600
10330.31 573
10331.27 549
10332.23 611
10333.19 609
10334.15 611
10335.11 652
10336.07 709
10337.03 669
10337.99 684
10338.95 655
10339.91 667
10340.87 600
10341.83 590
10342.79 606
10343.75 575
10344.71 544
10345.67 498
10346.63 577
10347.59 568
10348.55 578
10349.51 545
10350.47 537
10351.43 547
10352.39 510
10353.35 521
10354.31 512
10355.28 487
10356.24 547
10357.20 554
10358.16 535
10359.12 525
10360.08 554
10361.04 563
10362.00 563
10362.96 566
10363.93 513
10364.89 523
10365.85 544
10366.81 517
10367.77 501
10368.73 477
10369.69 547
10370.66 523
10371.62 557
10372.58 575
10373.54 551
10374.50 532
10375.47 523
10376.43 509
10377.39 511
10378.35 503
10379.31 555
10380.28 521
10381.24 508
10382.20 461
10383.16 514
10384.12 512
10385.09 565
10386.05 527
10387.01 519
10387.97 545
10388.94 544
10389.90 528
10390.86 482
10391.82 509
10392.79 547
10393.75 551
10394.71 510
10395.68 521
10396.64 489
10397.60 523
10398.56 496
10399.53 486
10400.49 482
10401.45 496
10402.42 532
10403.38 491
10404.34 573
10405.31 557
10406.27 545
10407.23 534
10408.20 549
10409.16 519
10410.12 550
10411.09 538
10412.05 518
10413.01 556
10413.98 521
10414.94 515
10415.90 606
10416.87 579
10417.83 543
10418.80 496
10419.76 597
10420.72 599
10421.69 582
10422.65 632
10423.62 631
10424.58 697
10425.54 703
10426.51 724
10427.47 665
10428.44 702
10429.40 719
10430.37 690
10431.33 697
10432.30 598
10433.26 607
10434.22 648
10435.19 619
10436.15 605
10437.12 572
10438.08 552
10439.05 551
10440.01 560
10440.98 526
10441.94 489
10442.91 498
10443.87 517
10444.84 478
10445.80 466
10446.77 481
10447.73 489
10448.70 482
10449.66 466
10450.63 525
10451.59 508
10452.56 482
10453.53 512
10454.49 507
10455.46 524
10456.42 494
10457.39 480
10458.35 449
10459.32 470
10460.29 521
10461.25 557
10462.22 470
10463.18 488
10464.15 471
10465.12 509
10466.08 489
10467.05 495
10468.01 481
10468.98 567
10469.95 540
10470.91 463
10471.88 523
10472.85 522
10473.81 502
10474.78 491
10475.74 452
10476.71 469
10477.68 487
10478.64 506
10479.61 487
10480.58 503
10481.54 447
10482.51 463
10483.48 503
10484.45 530
10485.41 510
10486.38 469
10487.35 476
10488.31 472
10489.28 479
10490.25 466
10491.22 487
10492.18 463
10493.15 495
10494.12 437
10495.08 470
10496.05 514
10497.02 508
10497.99 465
10498.95 514
10499.92 539
10500.89 492
10501.86 492
10502.83 529
10503.79 508
10504.76 551
10505.73 558
10506.70 469
10507.67 479
10508.63 517
10509.60 499
10510.57 484
10511.54 507
10512.51 482
10513.47 491
10514.44 481
10515.41 463
10516.38 482
10517.35 498
10518.32 486
10519.28 482
10520.25 484
10521.22 466
10522.19 497
10523.16 491
10524.13 506
10525.10 486
10526.07 507
10527.03 493
10528.00 473
10528.97 436
10529.94 478
10530.91 515
10531.88 474
10532.85 516
10533.82 511
10534.79 494
10535.76 498
10536.73 487
10537.70 480
10538.67 512
10539.63 518
10540.60 504
10541.57 481
10542.54 481
10543.51 503
10544.48 464
10545.45 513
10546.42 502
10547.39 501
10548.36 522
10549.33 506
10550.30 514
10551.27 478
10552.24 522
10553.21 514
10554.18 491
10555.15 512
10556.12 493
10557.09 544
10558.06 514
10559.03 534
10560.00 560
10560.97 490
10561.95 532
10562.92 535
10563.89 545
10564.86 574
10565.83 608
10566.80 618
10567.77 643
10568.74 575
10569.71 577
10570.68 570
10571.65 639
10572.62 571
10573.59 525
10574.57 579
10575.54 535
10576.51 525
10577.48 532
10578.45 504
10579.42 538
10580.39 532
10581.36 492
10582.34 535
10583.31 519
10584.28 577
10585.25 539
10586.22 509
10587.19 548
10588.17 500
10589.14 537
10590.11 551
10591.08 558
10592.05 528
10593.02 540
10594.00 545
10594.97 559
10595.94 520
10596.91 619
10597.89 626
10598.86 610
10599.83 565
10600.80 612
10601.77 588
10602.75 580
10603.72 593
10604.69 561
10605.66 510
10606.64 553
10607.61 606
10608.58 589
10609.55 530
10610.53 514
10611.50 500
10612.47 508
10613.45 547
10614.42 550
10615.39 514
10616.36 489
10617.34 472
10618.31 487
10619.28 480
10620.26 543
10621.23 473
10622.20 482
10623.18 533
10624.15 519
10625.12 529
10626.10 531
10627.07 587
10628.04 580
10629.02 568
10629.99 549
10630.97 555
10631.94 552
10632.91 581
10633.89 563
10634.86 555
10635.83 627
10636.81 590
10637.78 546
10638.76 544
10639.73 540
10640.70 606
10641.68 665
10642.65 602
10643.63 629
10644.60 694
10645.58 723
10646.55 705
10647.53 731
10648.50 704
10649.47 665
10650.45 667
10651.42 658
10652.40 619
10653.37 583
10654.35 517
10655.32 535
10656.30 556
10657.27 568
10658.25 578
10659.22 547
10660.20 507
10661.17 514
10662.15 555
10663.12 536
10664.10 530
10665.07 544
10666.05 547
10667.02 526
10668.00 521
10668.97 538
10669.95 548
10670.93 521
10671.90 565
10672.88 528
10673.85 558
10674.83 531
10675.80 586
10676.78 531
10677.76 523
10678.73 528
10679.71 559
10680.68 564
10681.66 516
10682.63 514
10683.61 551
10684.59 596
10685.56 557
10686.54 519
10687.52 520
10688.49 550
10689.47 553
10690.44 482
10691.42 504
10692.40 551
10693.37 530
10694.35 503
10695.33 514
10696.30 491
10697.28 483
10698.26 519
10699.23 498
10700.21 453
10701.19 475
10702.17 500
10703.14 505
10704.12 490
10705.10 468
10706.07 497
10707.05 458
10708.03 488
10709.01 494
10709.98 504
10710.96 434
10711.94 496
10712.91 530
10713.89 554
10714.87 579
10715.85 549
10716.83 510
10717.80 492
10718.78 524
10719.76 523
10720.74 505
10721.71 481
10722.69 481
10723.67 496
10724.65 510
10725.63 543
10726.60 562
10727.58 495
10728.56 550
10729.54 515
10730.52 512
10731.49 470
10732.47 495
10733.45 530
10734.43 516
10735.41 483
10736.39 522
10737.37 526
10738.34 502
10739.32 526
10740.30 541
10741.28 535
10742.26 532
10743.24 530
10744.22 508
10745.20 494
10746.17 503
10747.15 548
10748.13 527
10749.11 506
10750.09 477
10751.07 469
10752.05 505
10753.03 489
10754.01 474
10754.99 508
10755.97 494
10756.95 522
10757.93 559
10758.91 583
10759.88 576
10760.86 521
10761.84 562
10762.82 540
10763.80 494
10764.78 538
10765.76 563
10766.74 528
10767.72 534
10768.70 544
10769.68 539
10770.66 601
10771.64 508
10772.62 540
10773.60 553
10774.58 536
10775.56 541
10776.54 601
10777.52 541
10778.51 568
10779.49 570
10780.47 575
10781.45 595
10782.43 573
10783.41 579
10784.39 604
10785.37 566
10786.35 569
10787.33 592
10788.31 562
10789.29 576
10790.27 608
10791.26 628
10792.24 559
10793.22 625
10794.20 618
10795.18 634
10796.16 553
10797.14 506
10798.12 567
10799.10 600
10800.09 564
10801.07 560
10802.05 573
10803.03 523
10804.01 528
10804.99 556
10805.98 531
10806.96 474
10807.94 592
10808.92 569
10809.90 509
10810.89 555
10811.87 542
10812.85 496
10813.83 492
10814.81 556
10815.80 543
10816.78 526
10817.76 527
10818.74 494
10819.72 482
10820.71 497
10821.69 543
10822.67 543
10823.65 537
10824.64 563
10825.62 523
10826.60 534
10827.58 554
10828.57 544
10829.55 587
10830.53 591
10831.52 537
10832.50 557
10833.48 555
10834.46 546
10835.45 513
10836.43 512
10837.41 515
10838.40 572
10839.38 539
10840.36 501
10841.35 513
10842.33 527
10843.31 520
10844.30 514
10845.28 570
10846.26 580
10847.25 529
10848.23 510
10849.21 585
10850.20 488
10851.18 480
10852.17 543
10853.15 599
10854.13 584
10855.12 554
10856.10 611
10857.09 581
10858.07 548
10859.05 598
10860.04 553
10861.02 569
10862.01 590
10862.99 617
10863.97 633
10864.96 581
10865.94 630
10866.93 606
10867.91 602
10868.90 611
10869.88 580
10870.87 632
10871.85 615
10872.84 575
10873.82 598
10874.81 605
10875.79 570
10876.78 633
10877.76 603
10878.75 561
10879.73 553
10880.72 616
10881.70 623
10882.69 644
10883.67 663
10884.66 607
10885.64 655
10886.63 650
10887.61 644
10888.60 640
10889.58 694
10890.57 619
10891.55 629
10892.54 683
10893.53 680
10894.51 701
10895.50 689
10896.48 660
10897.47 659
10898.45 660
10899.44 676
10900.43 701
10901.41 750
10902.40 657
10903.38 710
10904.37 759
10905.36 670
10906.34 693
10907.33 685
10908.32 707
10909.30 712
10910.29 642
10911.28 746
10912.26 748
10913.25 755
10914.24 740
10915.22 744
10916.21 714
10917.20 751
10918.18 738
10919.17 773
10920.16 787
10921.14 766
10922.13 862
10923.12 833
10924.10 833
10925.09 829
10926.08 880
10927.07 865
10928.05 777
10929.04 821
10930.03 814
10931.01 816
10932.00 771
10932.99 827
10933.98 911
10934.96 888
10935.95 847
10936.94 846
10937.93 852
10938.92 856
10939.90 809
10940.89 816
10941.88 869
10942.87 912
10943.85 849
10944.84 883
10945.83 854
10946.82 938
10947.81 949
10948.79 982
10949.78 956
10950.77 953
10951.76 970
10952.75 1014
10953.74 963
10954.72 981
10955.71 899
10956.70 933
10957.69 1013
10958.68 1024
10959.67 958
10960.66 958
10961.65 1045
10962.63 1127
10963.62 1076
10964.61 1220
10965.60 1353
10966.59 1232
10967.58 1240
10968.57 1230
10969.56 1169
10970.55 1159
10971.54 1088
10972.52 1026
10973.51 982
10974.50 1002
10975.49 1047
10976.48 997
10977.47 985
10978.46 973
10979.45 943
10980.44 974
10981.43 1022
10982.42 914
10983.41 953
10984.40 1022
10985.39 950
10986.38 1002
10987.37 1016
10988.36 996
10989.35 1009
10990.34 983
10991.33 1032
10992.32 1096
10993.31 1074
10994.30 1041
10995.29 1059
10996.28 1100
10997.27 1077
10998.26 1131
10999.25 1100
11000.24 1148
11001.23 1256
11002.22 1308
11003.21 1371
11004.20 1530
11005.20 1497
11006.19 1626
11007.18 1709
11008.17 1655
11009.16 1618
11010.15 1620
11011.14 1546
11012.13 1391
11013.12 1238
11014.11 1200
11015.10 1093
11016.10 1036
11017.09 955
11018.08 964
11019.07 874
11020.06 884
11021.05 860
11022.04 881
11023.04 818
11024.03 895
11025.02 853
11026.01 813
11027.00 814
11027.99 834
11028.99 827
11029.98 845
11030.97 851
11031.96 834
11032.95 863
11033.95 806
11034.94 798
11035.93 880
11036.92 862
11037.91 858
11038.91 842
11039.90 827
11040.89 800
11041.88 797
11042.88 794
11043.87 738
11044.86 742
11045.85 834
11046.85 755
11047.84 745
11048.83 757
11049.82 765
11050.82 773
11051.81 733
11052.80 730
11053.80 775
11054.79 745
11055.78 746
11056.77 755
11057.77 758
11058.76 776
11059.75 728
11060.75 728
11061.74 722
11062.73 745
11063.73 737
11064.72 771
11065.71 757
11066.71 743
11067.70 732
11068.69 722
11069.69 777
11070.68 775
11071.68 759
11072.67 748
11073.66 693
11074.66 718
11075.65 738
11076.65 746
11077.64 788
11078.63 760
11079.63 656
11080.62 715
11081.62 765
11082.61 744
11083.60 749
11084.60 788
11085.59 739
11086.59 721
11087.58 720
11088.58 697
11089.57 743
11090.57 738
11091.56 683
11092.55 730
11093.55 791
11094.54 716
11095.54 756
11096.53 751
11097.53 694
11098.52 709
11099.52 676
11100.51 697
11101.51 739
11102.50 759
11103.50 701
11104.49 693
11105.49 688
11106.48 669
11107.48 676
11108.48 626
11109.47 672
11110.47 634
11111.46 669
11112.46 675
11113.45 611
11114.45 630
11115.44 636
11116.44 662
11117.44 668
11118.43 675
11119.43 666
11120.42 603
11121.42 663
11122.42 655
11123.41 616
11124.41 664
11125.40 651
11126.40 667
11127.40 671
11128.39 577
11129.39 685
11130.38 689
11131.38 698
11132.38 680
11133.37 625
11134.37 627
11135.37 627
11136.36 637
11137.36 617
11138.36 644
11139.35 689
11140.35 649
11141.35 694
11142.34 688
11143.34 633
11144.34 681
11145.34 695
11146.33 704
11147.33 654
11148.33 616
11149.32 657
11150.32 720
11151.32 721
11152.32 700
11153.31 660
11154.31 686
11155.31 649
11156.31 657
11157.30 654
11158.30 706
11159.30 691
11160.30 686
11161.29 636
11162.29 774
11163.29 780
11164.29 718
11165.29 676
11166.28 695
11167.28 696
11168.28 696
11169.28 701
11170.28 667
11171.27 653
11172.27 701
11173.27 662
11174.27 727
11175.27 739
11176.27 684
11177.26 744
11178.26 689
11179.26 727
11180.26 818
11181.26 792
11182.26 718
11183.26 759
11184.26 709
11185.25 768
11186.25 780
11187.25 765
11188.25 754
11189.25 745
11190.25 764
11191.25 811
11192.25 874
11193.25 821
11194.25 817
11195.24 843
11196.24 847
11197.24 799
11198.24 817
11199.24 863
11200.24 883
11201.24 930
11202.24 939
11203.24 959
11204.24 892
11205.24 820
11206.24 840
11207.24 856
11208.24 856
11209.24 809
11210.24 807
11211.24 792
11212.24 795
11213.24 798
11214.24 783
11215.24 800
11216.24 822
11217.24 798
11218.24 806
11219.24 773
11220.24 752
11221.24 742
11222.24 729
11223.24 747
11224.24 735
11225.24 732
11226.24 687
11227.25 698
11228.25 712
11229.25 626
11230.25 640
11231.25 692
11232.25 683
11233.25 681
11234.25 673
11235.25 661
11236.25 681
11237.25 665
11238.26 718
11239.26 677
11240.26 690
11241.26 692
11242.26 640
11243.26 663
11244.26 602
11245.27 621
11246.27 622
11247.27 621
11248.27 691
11249.27 674
11250.27 638
11251.28 670
11252.28 666
11253.28 635
11254.28 590
11255.28 668
11256.29 650
11257.29 633
11258.29 617
11259.29 636
11260.29 628
11261.30 660
11262.30 706
11263.30 593
11264.30 629
11265.31 622
11266.31 682
11267.31 632
11268.31 591
11269.32 615
11270.32 669
11271.32 664
11272.32 634
11273.33 669
11274.33 604
11275.33 588
11276.33 650
11277.34 629
11278.34 671
11279.34 718
11280.35 701
11281.35 684
11282.35 671
11283.36 684
11284.36 692
11285.36 664
11286.37 711
11287.37 700
11288.37 681
11289.38 692
11290.38 691
11291.38 673
11292.39 645
11293.39 653
11294.39 727
11295.40 715
11296.40 605
11297.41 672
11298.41 652
11299.41 642
11300.42 639
11301.42 670
11302.43 644
11303.43 641
11304.43 619
11305.44 604
11306.44 634
11307.45 668
11308.45 666
11309.46 646
11310.46 603
11311.46 669
11312.47 658
11313.47 677
11314.48 611
11315.48 661
11316.49 658
11317.49 651
11318.50 654
11319.50 684
11320.51 647
11321.51 651
11322.52 667
11323.52 628
11324.53 676
11325.53 701
11326.54 654
11327.54 699
11328.55 667
11329.55 656
11330.56 687
11331.56 651
11332.57 623
11333.57 594
11334.58 612
11335.58 680
11336.59 630
11337.60 617
11338.60 620
11339.61 586
11340.61 676
11341.62 641
11342.62 639
11343.63 687
11344.64 708
11345.64 735
11346.65 774
11347.65 716
11348.66 718
11349.67 758
11350.67 708
11351.68 804
11352.69 720
11353.69 675
11354.70 609
11355.71 622
11356.71 623
11357.72 653
11358.72 604
11359.73 608
11360.74 593
11361.74 633
11362.75 661
11363.76 592
11364.76 595
11365.77 658
11366.78 647
11367.79 576
11368.79 598
11369.80 584
11370.81 597
11371.81 633
11372.82 616
11373.83 609
11374.84 656
11375.84 638
11376.85 666
11377.86 562
11378.87 632
11379.87 612
11380.88 566
11381.89 582
11382.90 592
11383.90 630
11384.91 599
11385.92 563
11386.93 585
11387.93 640
11388.94 612
11389.95 642
11390.96 591
11391.97 577
11392.97 582
11393.98 573
11394.99 572
11396.00 557
11397.01 589
11398.02 600
11399.02 585
11400.03 563
11401.04 613
11402.05 653
11403.06 601
11404.07 657
11405.08 609
11406.08 552
11407.09 570
11408.10 593
11409.11 605
11410.12 598
11411.13 632
11412.14 574
11413.15 619
11414.15 572
11415.16 557
11416.17 563
11417.18 568
11418.19 633
11419.20 661
11420.21 634
11421.22 648
11422.23 598
11423.24 661
11424.25 676
11425.26 625
11426.27 584
11427.28 599
11428.29 615
11429.30 594
11430.31 615
11431.32 660
11432.32 618
11433.33 583
11434.34 610
11435.35 633
11436.36 633
11437.37 639
11438.38 612
11439.39 669
11440.41 692
11441.42 631
11442.43 619
11443.44 617
11444.45 626
11445.46 623
11446.47 667
11447.48 660
11448.49 636
11449.50 616
11450.51 652
11451.52 636
11452.53 650
11453.54 649
11454.55 646
11455.56 681
11456.57 670
11457.59 675
11458.60 709
11459.61 673
11460.62 659
11461.63 652
11462.64 607
11463.65 660
11464.66 676
11465.67 647
11466.69 672
11467.70 670
11468.71 632
11469.72 623
11470.73 686
11471.74 660
11472.75 664
11473.77 658
11474.78 654
11475.79 664
11476.80 717
11477.81 700
11478.83 707
11479.84 730
11480.85 695
11481.86 711
11482.87 673
11483.89 681
11484.90 693
11485.91 713
11486.92 723
11487.93 731
11488.95 695
11489.96 683
11490.97 690
11491.98 714
11493.00 682
11494.01 651
11495.02 693
11496.03 718
11497.05 737
11498.06 671
11499.07 711
11500.09 675
11501.10 702
11502.11 717
11503.12 723
11504.14 709
11505.15 741
11506.16 708
11507.18 769
11508.19 771
11509.20 708
11510.22 711
11511.23 738
11512.24 757
11513.26 758
11514.27 798
11515.28 785
11516.30 749
11517.31 733
11518.32 697
11519.34 718
11520.35 762
11521.37 753
11522.38 733
11523.39 743
11524.41 706
11525.42 706
11526.44 739
11527.45 768
11528.46 782
11529.48 782
11530.49 761
11531.51 779
11532.52 758
11533.53 746
11534.55 795
11535.56 827
11536.58 820
11537.59 804
11538.61 795
11539.62 771
11540.64 894
11541.65 822
11542.67 798
11543.68 808
11544.69 840
11545.71 888
11546.72 894
11547.74 895
11548.75 862
11549.77 877
11550.78 912
11551.80 897
11552.81 912
11553.83 925
11554.85 998
11555.86 952
11556.88 905
11557.89 919
11558.91 976
11559.92 1009
11560.94 1041
11561.95 1071
11562.97 1004
11563.98 998
11565.00 1035
11566.02 1113
11567.03 1078
11568.05 1013
11569.06 1072
11570.08 1084
11571.10 1070
11572.11 1086
11573.13 1105
11574.14 1102
11575.16 1115
11576.18 1060
11577.19 1104
11578.21 1152
11579.22 1183
11580.24 1229
11581.26 1316
11582.27 1311
11583.29 1361
11584.31 1393
11585.32 1398
11586.34 1495
11587.36 1541
11588.37 1605
11589.39 1569
11590.41 1659
11591.42 1716
11592.44 1681
11593.46 1683
11594.47 1738
11595.49 1735
11596.51 1774
11597.53 1891
11598.54 1974
11599.56 2020
11600.58 2215
11601.59 2542
11602.61 2852
11603.63 3210
11604.65 3502
11605.66 3715
11606.68 3947
11607.70 4032
11608.72 4002
11609.74 3797
11610.75 3549
11611.77 3224
11612.79 2696
11613.81 2362
11614.82 2147
11615.84 1993
11616.86 1783
11617.88 1600
11618.90 1538
11619.91 1465
11620.93 1415
11621.95 1396
11622.97 1346
11623.99 1265
11625.01 1247
11626.02 1185
11627.04 1233
11628.06 1226
11629.08 1167
11630.10 1131
11631.12 1117
11632.14 1080
11633.15 1065
11634.17 1109
11635.19 1123
11636.21 1127
11637.23 1143
11638.25 1103
11639.27 1029
11640.29 998
11641.30 1055
11642.32 1101
11643.34 1062
11644.36 1066
11645.38 1072
11646.40 1062
11647.42 1012
11648.44 992
11649.46 971
11650.48 923
11651.50 972
11652.52 937
11653.54 897
11654.56 869
11655.58 917
11656.60 881
11657.62 817
11658.64 891
11659.66 890
11660.68 840
11661.70 857
11662.72 854
11663.74 833
11664.76 906
11665.78 942
11666.80 939
11667.82 893
11668.84 950
11669.86 936
11670.88 914
11671.90 917
11672.92 874
11673.94 935
11674.96 938
11675.98 968
11677.00 965
11678.02 964
11679.04 964
11680.06 1038
11681.08 989
11682.10 1072
11683.12 1109
11684.15 1091
11685.17 1080
11686.19 1103
11687.21 994
11688.23 1099
11689.25 1096
11690.27 1056
11691.29 1063
11692.31 1098
11693.34 1062
11694.36 1007
11695.38 1011
11696.40 998
11697.42 929
11698.44 911
11699.46 985
11700.49 922
11701.51 988
11702.53 1024
11703.55 988
11704.57 955
11705.60 968
11706.62 932
11707.64 919
11708.66 900
11709.68 902
11710.71 913
11711.73 897
11712.75 870
11713.77 847
11714.79 876
11715.82 859
11716.84 871
11717.86 808
11718.88 873
11719.91 890
11720.93 833
11721.95 838
11722.97 818
11724.00 831
11725.02 865
11726.04 852
11727.07 767
11728.09 746
11729.11 798
11730.13 726
11731.16 725
11732.18 757
11733.20 801
11734.23 773
11735.25 745
11736.27 773
11737.30 735
11738.32 681
11739.34 751
11740.37 718
11741.39 694
11742.41 656
11743.44 670
11744.46 707
11745.48 784
11746.51 718
11747.53 724
11748.55 768
11749.58 760
11750.60 699
11751.63 740
11752.65 706
11753.67 760
11754.70 713
11755.72 726
11756.75 774
11757.77 799
11758.79 764
11759.82 734
11760.84 709
11761.87 696
11762.89 644
11763.92 667
11764.94 690
11765.97 667
11766.99 660
11768.01 643
11769.04 702
11770.06 643
11771.09 650
11772.11 642
11773.14 651
11774.16 654
11775.19 647
11776.21 634
11777.24 699
11778.26 650
11779.29 663
11780.31 686
11781.34 635
11782.36 626
11783.39 685
11784.41 639
11785.44 604
11786.46 633
11787.49 614
11788.52 643
11789.54 626
11790.57 599
11791.59 668
11792.62 651
11793.64 650
11794.67 624
11795.70 680
11796.72 711
11797.75 620
11798.77 633
11799.80 654
11800.83 608
11801.85 660
11802.88 605
11803.90 610
11804.93 602
11805.96 555
11806.98 603
11808.01 670
11809.04 619
11810.06 603
11811.09 604
11812.11 629
11813.14 666
11814.17 642
11815.19 627
11816.22 634
11817.25 668
11818.27 629
11819.30 584
11820.33 584
11821.36 635
11822.38 620
11823.41 617
11824.44 590
11825.46 623
11826.49 645
11827.52 649
11828.54 639
11829.57 625
11830.60 658
11831.63 695
11832.65 687
11833.68 696
11834.71 649
11835.74 635
11836.76 687
11837.79 650
11838.82 593
11839.85 650
11840.88 655
11841.90 587
11842.93 638
11843.96 648
11844.99 628
11846.01 661
11847.04 680
11848.07 611
11849.10 631
11850.13 594
11851.16 581
11852.18 667
11853.21 613
11854.24 583
11855.27 644
11856.30 651
11857.33 650
11858.35 593
11859.38 600
11860.41 623
11861.44 581
11862.47 618
11863.50 638
11864.53 602
11865.56 674
11866.58 651
11867.61 620
11868.64 641
11869.67 655
11870.70 671
11871.73 673
11872.76 645
11873.79 686
11874.82 707
11875.85 748
11876.88 662
11877.91 688
11878.93 699
11879.96 642
11880.99 663
11882.02 709
11883.05 728
11884.08 718
11885.11 726
11886.14 736
11887.17 746
11888.20 697
11889.23 739
11890.26 720
11891.29 728
11892.32 746
11893.35 730
11894.38 769
11895.41 731
11896.44 765
11897.47 772
11898.50 758
11899.53 763
11900.56 823
11901.59 809
11902.62 833
11903.65 792
11904.69 838
11905.72 931
11906.75 914
11907.78 853
11908.81 837
11909.84 784
11910.87 848
11911.90 844
11912.93 857
11913.96 822
11914.99 824
11916.02 821
11917.06 840
11918.09 858
11919.12 838
11920.15 780
11921.18 826
11922.21 871
11923.24 794
11924.27 794
11925.31 806
11926.34 800
11927.37 793
11928.40 858
11929.43 838
11930.46 870
11931.50 897
11932.53 860
11933.56 992
11934.59 995
11935.62 1084
11936.65 1160
11937.69 1149
11938.72 1239
11939.75 1220
11940.78 1271
11941.81 1256
11942.85 1136
11943.88 1149
11944.91 1113
11945.94 991
11946.98 956
11948.01 876
11949.04 840
11950.07 831
11951.11 841
11952.14 790
11953.17 787
11954.20 802
11955.24 740
11956.27 776
11957.30 806
11958.34 744
11959.37 726
11960.40 812
11961.43 803
11962.47 701
11963.50 723
11964.53 743
11965.57 728
11966.60 780
11967.63 742
11968.67 753
11969.70 717
11970.73 728
11971.77 751
11972.80 745
11973.83 729
11974.87 751
11975.90 725
11976.94 694
11977.97 744
11979.00 771
11980.04 783
11981.07 752
11982.10 753
11983.14 750
11984.17 678
11985.21 690
11986.24 719
11987.27 747
11988.31 766
11989.34 671
11990.38 693
11991.41 696
11992.45 715
11993.48 816
11994.51 798
11995.55 734
11996.58 735
11997.62 725
11998.65 789
11999.69 767
12000.72 805
12001.76 774
12002.79 777
12003.83 743
12004.86 791
12005.90 810
12006.93 809
12007.97 789
12009.00 769
12010.04 780
12011.07 784
12012.11 798
12013.14 857
12014.18 865
12015.21 803
12016.25 810
12017.28 821
12018.32 842
12019.35 859
12020.39 847
12021.43 896
12022.46 873
12023.50 905
12024.53 873
12025.57 904
12026.60 916
12027.64 968
12028.68 914
12029.71 846
12030.75 891
12031.78 847
12032.82 924
12033.86 895
12034.89 837
12035.93 867
12036.97 868
12038.00 859
12039.04 848
12040.07 851
12041.11 876
12042.15 931
12043.18 856
12044.22 834
12045.26 823
12046.29 940
12047.33 879
12048.37 864
12049.40 865
12050.44 872
12051.48 807
12052.52 868
12053.55 880
12054.59 836
12055.63 874
12056.66 873
12057.70 886
12058.74 915
12059.78 919
12060.81 948
12061.85 865
12062.89 889
12063.92 914
12064.96 895
12066.00 927
12067.04 944
12068.07 941
12069.11 910
12070.15 932
12071.19 912
12072.23 925
12073.26 936
12074.30 931
12075.34 988
12076.38 866
12077.42 885
12078.45 962
12079.49 1027
12080.53 969
12081.57 934
12082.61 954
12083.64 926
12084.68 915
12085.72 891
12086.76 917
12087.80 974
12088.84 949
12089.88 907
12090.91 1005
12091.95 974
12092.99 1022
12094.03 985
12095.07 970
12096.11 1001
12097.15 1060
12098.19 1016
12099.22 1006
12100.26 1066
12101.30 1098
12102.34 1091
12103.38 1127
12104.42 1160
12105.46 1151
12106.50 1185
12107.54 1306
12108.58 1295
12109.62 1399
12110.66 1394
12111.70 1400
12112.74 1350
12113.77 1336
12114.81 1233
12115.85 1145
12116.89 1153
12117.93 1105
12118.97 1039
12120.01 986
12121.05 981
12122.09 903
12123.13 842
12124.17 861
12125.21 849
12126.25 894
12127.29 821
12128.33 789
12129.37 755
12130.41 813
12131.45 818
12132.50 801
12133.54 795
12134.58 751
12135.62 760
12136.66 806
12137.70 742
12138.74 680
12139.78 687
12140.82 774
12141.86 742
12142.90 698
12143.94 719
12144.98 748
12146.02 734
12147.07 744
12148.11 705
12149.15 709
12150.19 793
12151.23 762
12152.27 731
12153.31 678
12154.35 665
12155.40 748
12156.44 718
12157.48 680
12158.52 671
12159.56 732
12160.60 674
12161.64 684
12162.69 700
12163.73 671
12164.77 669
12165.81 700
12166.85 677
12167.90 645
12168.94 660
12169.98 699
12171.02 686
12172.06 693
12173.11 633
12174.15 638
12175.19 644
12176.23 689
12177.27 678
12178.32 619
12179.36 608
12180.40 644
12181.44 674
12182.49 669
12183.53 630
12184.57 618
12185.61 634
12186.66 666
12187.70 722
12188.74 694
12189.79 714
12190.83 713
12191.87 685
12192.91 669
12193.96 664
12195.00 681
12196.04 737
12197.09 717
12198.13 714
12199.17 664
12200.22 643
12201.26 640
12202.30 679
12203.35 692
12204.39 699
12205.43 663
12206.48 601
12207.52 591
12208.57 638
12209.61 670
12210.65 655
12211.70 624
12212.74 608
12213.78 652
12214.83 650
12215.87 642
12216.92 606
12217.96 666
12219.00 645
12220.05 661
12221.09 669
12222.14 650
12223.18 624
12224.23 629
12225.27 618
12226.31 588
12227.36 583
12228.40 590
12229.45 675
12230.49 642
12231.54 606
12232.58 579
12233.63 590
12234.67 642
12235.72 618
12236.76 622
12237.81 608
12238.85 665
12239.90 603
12240.94 665
12241.99 632
12243.03 569
12244.08 607
12245.12 535
12246.17 557
12247.21 558
12248.26 608
12249.30 627
12250.35 606
12251.39 576
12252.44 628
12253.49 586
12254.53 636
12255.58 582
12256.62 573
12257.67 600
12258.71 580
12259.76 586
12260.81 579
12261.85 573
12262.90 536
12263.94 612
12264.99 564
12266.04 557
12267.08 561
12268.13 506
12269.17 569
12270.22 524
12271.27 463
12272.31 522
12273.36 564
12274.41 519
12275.45 479
12276.50 496
12277.55 514
12278.59 525
12279.64 514
12280.69 486
12281.73 496
12282.78 509
12283.83 514
12284.87 500
12285.92 506
12286.97 527
12288.01 513
12289.06 468
12290.11 484
12291.16 472
12292.20 487
12293.25 503
12294.30 514
12295.35 495
12296.39 484
12297.44 528
12298.49 501
12299.54 535
12300.58 549
12301.63 498
12302.68 518
12303.73 499
12304.77 490
12305.82 438
12306.87 467
12307.92 517
12308.97 499
12310.01 538
12311.06 504
12312.11 490
12313.16 536
12314.21 547
12315.25 496
12316.30 456
12317.35 509
12318.40 537
12319.45 520
12320.50 508
12321.54 464
12322.59 485
12323.64 445
12324.69 447
12325.74 525
12326.79 517
12327.84 504
12328.89 486
12329.93 509
12330.98 508
12332.03 470
12333.08 487
12334.13 444
12335.18 466
12336.23 440
12337.28 495
12338.33 481
12339.38 487
12340.43 440
12341.47 456
12342.52 522
12343.57 515
12344.62 499
12345.67 449
12346.72 505
12347.77 504
12348.82 478
12349.87 460
12350.92 452
12351.97 452
12353.02 453
12354.07 479
12355.12 476
12356.17 451
12357.22 465
12358.27 458
12359.32 451
12360.37 487
12361.42 518
12362.47 516
12363.52 450
12364.57 467
12365.62 473
12366.67 473
12367.72 483
12368.77 467
12369.82 421
12370.87 485
12371.93 485
12372.98 417
12374.03 412
12375.08 489
12376.13 513
12377.18 458
12378.23 447
12379.28 448
12380.33 505
12381.38 503
12382.43 446
12383.49 503
12384.54 502
12385.59 503
12386.64 493
12387.69 518
12388.74 501
12389.79 496
12390.84 490
12391.90 550
12392.95 495
12394.00 516
12395.05 506
12396.10 539
12397.15 507
12398.21 540
12399.26 512
12400.31 490
12401.36 502
12402.41 484
12403.47 514
12404.52 515
12405.57 564
12406.62 514
12407.67 485
12408.73 484
12409.78 508
12410.83 482
12411.88 473
12412.94 466
12413.99 490
12415.04 530
12416.09 457
12417.15 475
12418.20 525
12419.25 523
12420.30 510
12421.36 551
12422.41 510
12423.46 520
12424.52 483
12425.57 547
12426.62 515
12427.67 497
12428.73 523
12429.78 496
12430.83 503
12431.89 456
12432.94 526
12433.99 575
12435.05 522
12436.10 589
12437.15 530
12438.21 557
12439.26 526
12440.31 541
12441.37 560
12442.42 572
12443.47 549
12444.53 523
12445.58 529
12446.64 528
12447.69 497
12448.74 521
12449.80 525
12450.85 552
12451.91 527
12452.96 517
12454.01 542
12455.07 520
12456.12 512
12457.18 534
12458.23 507
12459.29 534
12460.34 538
12461.39 471
12462.45 470
12463.50 459
12464.56 505
12465.61 491
12466.67 512
12467.72 549
12468.78 489
12469.83 512
12470.89 521
12471.94 535
12473.00 530
12474.05 502
12475.11 586
12476.16 536
12477.22 521
12478.27 483
12479.33 558
12480.38 577
12481.44 557
12482.49 546
12483.55 564
12484.60 621
12485.66 601
12486.71 599
12487.77 589
12488.83 612
12489.88 615
12490.94 608
12491.99 606
12493.05 619
12494.10 625
12495.16 684
12496.22 678
12497.27 772
12498.33 790
12499.38 824
12500.44 859
12501.50 861
12502.55 974
12503.61 994
12504.67 972
12505.72 979
12506.78 936
12507.83 883
12508.89 794
12509.95 796
12511.00 734
12512.06 652
12513.12 635
12514.17 663
12515.23 647
12516.29 595
12517.34 579
12518.40 588
12519.46 577
12520.52 549
12521.57 572
12522.63 581
12523.69 594
12524.74 614
12525.80 597
12526.86 595
12527.92 558
12528.97 559
12530.03 542
12531.09 545
12532.15 535
12533.20 562
12534.26 556
12535.32 568
12536.38 578
12537.43 556
12538.49 558
12539.55 560
12540.61 527
12541.66 561
12542.72 560
12543.78 543
12544.84 582
12545.90 566
12546.95 538
12548.01 546
12549.07 528
12550.13 549
12551.19 514
12552.25 541
12553.30 581
12554.36 563
12555.42 553
12556.48 590
12557.54 577
12558.60 527
12559.65 540
12560.71 554
12561.77 548
12562.83 565
12563.89 621
12564.95 553
12566.01 554
12567.07 598
12568.13 635
12569.18 579
12570.24 565
12571.30 550
12572.36 573
12573.42 577
12574.48 554
12575.54 609
12576.60 607
12577.66 631
12578.72 657
12579.78 654
12580.84 697
12581.90 708
12582.96 765
12584.02 745
12585.07 775
12586.13 763
12587.19 735
12588.25 662
12589.31 661
12590.37 667
12591.43 613
12592.49 642
12593.55 660
12594.61 660
12595.67 607
12596.73 672
12597.79 615
12598.86 617
12599.92 625
12600.98 608
12602.04 602
12603.10 603
12604.16 626
12605.22 656
12606.28 585
12607.34 573
12608.40 594
12609.46 588
12610.52 567
12611.58 569
12612.64 531
12613.70 583
12614.76 581
12615.83 596
12616.89 560
12617.95 546
12619.01 554
12620.07 547
12621.13 561
12622.19 546
12623.25 535
12624.32 539
12625.38 553
12626.44 564
12627.50 545
12628.56 532
12629.62 546
12630.68 534
12631.75 555
12632.81 532
12633.87 508
12634.93 555
12635.99 565
12637.05 540
12638.12 506
12639.18 517
12640.24 563
12641.30 519
12642.36 525
12643.43 520
12644.49 513
12645.55 593
12646.61 548
12647.68 599
12648.74 522
12649.80 491
12650.86 530
12651.93 548
12652.99 526
12654.05 525
12655.11 562
12656.18 547
12657.24 613
12658.30 597
12659.36 558
12660.43 560
12661.49 612
12662.55 610
12663.62 611
12664.68 590
12665.74 594
12666.81 555
12667.87 589
12668.93 603
12670.00 567
12671.06 618
12672.12 573
12673.19 536
12674.25 578
12675.31 574
12676.38 575
12677.44 605
12678.50 574
12679.57 541
12680.63 551
12681.69 568
12682.76 579
12683.82 547
12684.89 544
12685.95 554
12687.01 539
12688.08 607
12689.14 607
12690.21 567
12691.27 612
12692.33 600
12693.40 583
12694.46 593
12695.53 558
12696.59 569
12697.66 593
12698.72 634
12699.79 615
12700.85 613
12701.91 615
12702.98 669
12704.04 602
12705.11 599
12706.17 631
12707.24 671
12708.30 661
12709.37 661
12710.43 620
12711.50 669
12712.56 682
12713.63 675
12714.69 621
12715.76 649
12716.82 654
12717.89 615
12718.95 600
12720.02 592
12721.09 578
12722.15 609
12723.22 586
12724.28 552
12725.35 623
12726.41 629
12727.48 651
12728.54 620
12729.61 581
12730.68 578
12731.74 560
12732.81 587
12733.87 603
12734.94 552
12736.01 633
12737.07 619
12738.14 575
12739.20 606
12740.27 573
12741.34 609
12742.40 623
12743.47 622
12744.54 565
12745.60 586
12746.67 547
12747.74 531
12748.80 549
12749.87 577
12750.94 541
12752.00 549
12753.07 525
12754.14 515
12755.20 538
12756.27 562
12757.34 510
12758.40 515
12759.47 505
12760.54 508
12761.60 499
12762.67 479
12763.74 485
12764.81 483
12765.87 491
12766.94 493
12768.01 519
12769.08 513
12770.14 521
12771.21 552
12772.28 514
12773.35 496
12774.41 493
12775.48 522
12776.55 488
12777.62 475
12778.68 493
12779.75 487
12780.82 497
12781.89 448
12782.96 499
12784.02 507
12785.09 492
12786.16 480
12787.23 494
12788.30 499
12789.37 519
12790.43 473
12791.50 450
12792.57 475
12793.64 486
12794.71 468
12795.78 481
12796.84 457
12797.91 476
12798.98 459
12800.05 451
12801.12 469
12802.19 457
12803.26 451
12804.33 491
12805.40 463
12806.46 477
12807.53 484
12808.60 504
12809.67 507
12810.74 471
12811.81 502
12812.88 538
12813.95 483
12815.02 524
12816.09 501
12817.16 436
12818.23 439
12819.30 482
12820.37 482
12821.44 525
12822.50 502
12823.57 515
12824.64 487
12825.71 474
12826.78 559
12827.85 487
12828.92 525
12829.99 483
12831.06 514
12832.13 474
12833.20 511
12834.27 455
12835.34 461
12836.41 472
12837.49 476
12838.56 484
12839.63 460
12840.70 430
12841.77 421
12842.84 485
12843.91 413
12844.98 443
12846.05 447
12847.12 408
12848.19 410
12849.26 381
12850.33 444
12851.40 451
12852.47 449
12853.55 486
12854.62 465
12855.69 415
12856.76 396
12857.83 435
12858.90 452
12859.97 444
12861.04 410
12862.11 408
12863.19 407
12864.26 449
12865.33 428
12866.40 393
12867.47 389
12868.54 442
12869.62 449
12870.69 415
12871.76 389
12872.83 394
12873.90 448
12874.97 399
12876.05 375
12877.12 431
12878.19 408
12879.26 379
12880.33 367
12881.41 348
12882.48 361
12883.55 373
12884.62 409
12885.70 395
12886.77 382
12887.84 387
12888.91 414
12889.98 433
12891.06 359
12892.13 344
12893.20 395
12894.28 385
12895.35 426
12896.42 354
12897.49 333
12898.57 374
12899.64 372
12900.71 342
12901.79 417
12902.86 373
12903.93 378
12905.00 368
12906.08 360
12907.15 397
12908.22 381
12909.30 396
12910.37 378
12911.44 417
12912.52 366
12913.59 361
12914.66 351
12915.74 390
12916.81 365
12917.89 335
12918.96 365
12920.03 371
12921.11 364
12922.18 346
12923.25 356
12924.33 351
12925.40 347
12926.48 359
12927.55 386
12928.62 369
12929.70 386
12930.77 357
12931.85 340
12932.92 300
12934.00 356
12935.07 365
12936.14 400
12937.22 370
12938.29 338
12939.37 353
12940.44 349
12941.52 374
12942.59 400
12943.67 353
12944.74 334
12945.82 394
12946.89 381
12947.97 346
12949.04 355
12950.12 398
12951.19 345
12952.27 349
12953.34 371
12954.42 382
12955.49 375
12956.57 352
12957.64 383
12958.72 389
12959.79 397
12960.87 371
12961.94 354
12963.02 333
12964.10 354
12965.17 366
12966.25 345
12967.32 363
12968.40 353
12969.47 384
12970.55 360
12971.63 354
12972.70 357
12973.78 357
12974.85 342
12975.93 355
12977.01 345
12978.08 335
12979.16 361
12980.23 350
12981.31 369
12982.39 342
12983.46 308
12984.54 299
12985.62 319
12986.69 353
12987.77 353
12988.85 353
12989.92 361
12991.00 367
12992.08 330
12993.15 374
12994.23 362
12995.31 329
12996.38 388
12997.46 373
12998.54 362
12999.61 345
13000.69 395
13001.77 364
13002.85 364
13003.92 345
13005.00 372
13006.08 379
13007.16 375
13008.23 367
13009.31 372
13010.39 324
13011.47 362
13012.54 372
13013.62 380
13014.70 354
13015.78 379
13016.85 350
13017.93 382
13019.01 394
13020.09 389
13021.17 364
13022.24 349
13023.32 389
13024.40 380
13025.48 388
13026.56 379
13027.63 376
13028.71 382
13029.79 373
13030.87 345
13031.95 354
13033.03 352
13034.10 358
13035.18 374
13036.26 359
13037.34 393
13038.42 367
13039.50 343
13040.58 366
13041.66 331
13042.73 364
13043.81 392
13044.89 371
13045.97 374
13047.05 388
13048.13 361
13049.21 369
13050.29 384
13051.37 372
13052.45 388
13053.53 409
13054.60 386
13055.68 369
13056.76 340
13057.84 393
13058.92 373
13060.00 375
13061.08 382
13062.16 365
13063.24 355
13064.32 392
13065.40 425
13066.48 403
13067.56 364
13068.64 354
13069.72 402
13070.80 353
13071.88 333
13072.96 367
13074.04 385
13075.12 330
13076.20 356
13077.28 355
13078.36 340
13079.44 382
13080.52 373
13081.60 288
13082.68 374
13083.76 391
13084.84 335
13085.93 377
13087.01 379
13088.09 368
13089.17 339
13090.25 350
13091.33 375
13092.41 345
13093.49 354
13094.57 340
13095.65 412
13096.73 361
13097.82 338
13098.90 339
13099.98 367
13101.06 381
13102.14 385
13103.22 361
13104.30 367
13105.38 373
13106.47 359
13107.55 356
13108.63 345
13109.71 316
13110.79 356
13111.87 347
13112.96 350
13114.04 352
13115.12 386
13116.20 379
13117.28 365
13118.37 354
13119.45 340
13120.53 366
13121.61 334
13122.69 345
13123.78 383
13124.86 375
13125.94 343
13127.02 366
13128.11 346
13129.19 366
13130.27 355
13131.35 320
13132.44 353
13133.52 374
13134.60 340
13135.68 356
13136.77 353
13137.85 339
13138.93 356
13140.01 354
13141.10 395
13142.18 365
13143.26 383
13144.35 357
13145.43 330
13146.51 371
13147.60 386
13148.68 344
13149.76 335
13150.85 364
13151.93 350
13153.01 333
13154.10 316
13155.18 363
13156.26 382
13157.35 409
13158.43 378
13159.51 363
13160.60 366
13161.68 409
13162.77 380
13163.85 311
13164.93 353
13166.02 374
13167.10 379
13168.19 359
13169.27 418
13170.35 386
13171.44 391
13172.52 384
13173.61 378
13174.69 352
13175.78 349
13176.86 406
13177.94 396
13179.03 336
13180.11 372
13181.20 373
13182.28 367
13183.37 370
13184.45 362
13185.54 366
13186.62 405
13187.71 373
13188.79 370
13189.88 323
13190.96 326
13192.05 402
13193.13 381
13194.22 354
13195.30 369
13196.39 442
13197.47 382
13198.56 396
13199.64 378
13200.73 376
13201.81 365
13202.90 357
13203.98 365
13205.07 372
13206.16 371
13207.24 393
13208.33 384
13209.41 389
13210.50 379
13211.58 387
13212.67 388
13213.76 398
13214.84 361
13215.93 394
13217.01 391
13218.10 381
13219.19 361
13220.27 338
13221.36 407
13222.45 391
13223.53 350
13224.62 369
13225.70 405
13226.79 396
13227.88 354
13228.96 402
13230.05 397
13231.14 368
13232.22 379
13233.31 391
13234.40 402
13235.48 384
13236.57 390
13237.66 415
13238.74 417
13239.83 393
13240.92 435
13242.01 430
13243.09 401
13244.18 372
13245.27 392
13246.35 367
13247.44 397
13248.53 421
13249.62 432
13250.70 408
13251.79 415
13252.88 429
13253.97 431
13255.05 421
13256.14 424
13257.23 457
13258.32 413
13259.41 413
13260.49 410
13261.58 368
13262.67 429
13263.76 420
13264.85 424
13265.93 449
13267.02 422
13268.11 427
13269.20 463
13270.29 475
13271.37 460
13272.46 471
13273.55 447
13274.64 461
13275.73 484
13276.82 442
13277.91 458
13278.99 457
13280.08 435
13281.17 450
13282.26 454
13283.35 432
13284.44 419
13285.53 476
13286.62 431
13287.70 482
13288.79 476
13289.88 488
13290.97 451
13292.06 530
13293.15 475
13294.24 498
13295.33 538
13296.42 510
13297.51 451
13298.60 473
13299.69 489
13300.78 512
13301.87 501
13302.95 454
13304.04 514
13305.13 507
13306.22 521
13307.31 520
13308.40 512
13309.49 580
13310.58 536
13311.67 526
13312.76 519
13313.85 524
13314.94 545
13316.03 553
13317.12 582
13318.21 545
13319.30 617
13320.39 613
13321.48 554
13322.58 564
13323.67 552
13324.76 613
13325.85 617
13326.94 576
13328.03 544
13329.12 522
13330.21 506
13331.30 545
13332.39 546
13333.48 510
13334.57 570
13335.66 553
13336.75 536
13337.85 559
13338.94 563
13340.03 554
13341.12 590
13342.21 558
13343.30 607
13344.39 586
13345.48 525
13346.58 568
13347.67 540
13348.76 541
13349.85 566
13350.94 589
13352.03 587
13353.12 570
13354.22 554
13355.31 610
13356.40 564
13357.49 581
13358.58 568
13359.68 596
13360.77 595
13361.86 587
13362.95 594
13364.04 534
13365.14 580
13366.23 588
13367.32 582
13368.41 625
13369.51 669
13370.60 635
13371.69 642
13372.78 709
13373.87 696
13374.97 661
13376.06 644
13377.15 712
13378.25 711
13379.34 668
13380.43 676
13381.52 657
13382.62 653
13383.71 678
13384.80 639
13385.90 574
13386.99 601
13388.08 603
13389.17 599
13390.27 531
13391.36 564
13392.45 575
13393.55 520
13394.64 522
13395.73 565
13396.83 557
13397.92 530
13399.02 538
13400.11 539
13401.20 529
13402.30 545
13403.39 537
13404.48 504
13405.58 513
13406.67 545
13407.77 555
13408.86 515
13409.95 550
13411.05 561
13412.14 566
13413.24 544
13414.33 484
13415.42 486
13416.52 541
13417.61 535
13418.71 557
13419.80 583
13420.90 485
13421.99 515
13423.08 531
13424.18 547
13425.27 545
13426.37 502
13427.46 549
13428.56 514
13429.65 541
13430.75 520
13431.84 491
13432.94 506
13434.03 508
13435.13 506
13436.22 536
13437.32 508
13438.41 508
13439.51 539
13440.60 537
13441.70 560
13442.79 522
13443.89 508
13444.98 551
13446.08 557
13447.18 515
13448.27 548
13449.37 514
13450.46 576
13451.56 588
13452.65 611
13453.75 544
13454.85 629
13455.94 579
13457.04 609
13458.13 567
13459.23 581
13460.33 597
13461.42 602
13462.52 598
13463.61 589
13464.71 600
13465.81 657
13466.90 638
13468.00 609
13469.10 621
13470.19 604
13471.29 585
13472.38 619
13473.48 608
13474.58 646
13475.67 657
13476.77 670
13477.87 642
13478.96 600
13480.06 581
13481.16 591
13482.26 634
13483.35 625
13484.45 599
13485.55 654
13486.64 647
13487.74 635
13488.84 641
13489.94 615
13491.03 669
13492.13 673
13493.23 637
13494.32 599
13495.42 590
13496.52 654
13497.62 688
13498.72 638
13499.81 702
13500.91 707
13502.01 639
13503.11 664
13504.20 698
13505.30 727
13506.40 788
13507.50 783
13508.60 819
13509.69 777
13510.79 796
13511.89 780
13512.99 806
13514.09 789
13515.18 732
13516.28 750
13517.38 698
13518.48 728
13519.58 712
13520.68 694
13521.78 651
13522.87 601
13523.97 621
13525.07 630
13526.17 579
13527.27 619
13528.37 624
13529.47 580
13530.57 557
13531.66 535
13532.76 483
13533.86 542
13534.96 549
13536.06 520
13537.16 536
13538.26 564
13539.36 536
13540.46 527
13541.56 541
13542.66 527
13543.76 536
13544.86 492
13545.96 538
13547.05 519
13548.15 533
13549.25 553
13550.35 555
13551.45 615
13552.55 524
13553.65 574
13554.75 519
13555.85 524
13556.95 516
13558.05 471
13559.15 463
13560.25 481
13561.35 502
13562.45 505
13563.55 483
13564.65 443
13565.75 508
13566.85 544
13567.96 554
13569.06 511
13570.16 518
13571.26 547
13572.36 517
13573.46 496
13574.56 495
13575.66 479
13576.76 503
13577.86 506
13578.96 522
13580.06 518
13581.16 512
13582.27 547
13583.37 577
13584.47 591
13585.57 561
13586.67 546
13587.77 553
13588.87 551
13589.97 493
13591.08 472
13592.18 539
13593.28 544
13594.38 522
13595.48 550
13596.58 511
13597.68 552
13598.79 548
13599.89 542
13600.99 554
13602.09 537
13603.19 577
13604.30 555
13605.40 537
13606.50 506
13607.60 560
13608.70 538
13609.81 582
13610.91 561
13612.01 543
13613.11 540
13614.21 587
13615.32 573
13616.42 536
13617.52 541
13618.62 570
13619.73 542
13620.83 535
13621.93 579
13623.03 605
13624.14 588
13625.24 559
13626.34 575
13627.45 585
13628.55 556
13629.65 536
13630.75 577
13631.86 530
13632.96 579
13634.06 545
13635.17 578
13636.27 572
13637.37 546
13638.48 539
13639.58 582
13640.68 580
13641.79 589
13642.89 567
13643.99 582
13645.10 572
13646.20 584
13647.30 583
13648.41 579
13649.51 572
13650.62 619
13651.72 593
13652.82 583
13653.93 576
13655.03 525
13656.14 559
13657.24 559
13658.34 520
13659.45 569
13660.55 551
13661.66 494
13662.76 518
13663.87 542
13664.97 537
13666.07 533
13667.18 548
13668.28 525
13669.39 540
13670.49 522
13671.60 543
13672.70 506
13673.81 521
13674.91 533
13676.02 524
13677.12 504
13678.23 497
13679.33 502
13680.44 529
13681.54 523
13682.65 515
13683.75 484
13684.86 505
13685.96 524
13687.07 528
13688.17 538
13689.28 506
13690.38 510
13691.49 551
13692.59 482
13693.70 491
13694.80 537
13695.91 573
13697.02 550
13698.12 534
13699.23 499
13700.33 561
13701.44 586
13702.55 553
13703.65 549
13704.76 567
13705.86 555
13706.97 509
13708.08 553
13709.18 557
13710.29 518
13711.39 544
13712.50 568
13713.61 525
13714.71 529
13715.82 550
13716.93 528
13718.03 565
13719.14 551
13720.25 577
13721.35 569
13722.46 558
13723.57 586
13724.67 552
13725.78 546
13726.89 613
13727.99 614
13729.10 574
13730.21 604
13731.31 625
13732.42 574
13733.53 637
13734.64 663
13735.74 628
13736.85 644
13737.96 586
13739.07 623
13740.17 692
13741.28 680
13742.39 694
13743.50 618
13744.60 654
13745.71 681
13746.82 717
13747.93 651
13749.03 704
13750.14 660
13751.25 731
13752.36 682
13753.47 672
13754.57 655
13755.68 650
13756.79 739
13757.90 673
13759.01 732
13760.11 720
13761.22 814
13762.33 752
13763.44 735
13764.55 701
13765.66 750
13766.76 825
13767.87 823
13768.98 820
13770.09 859
13771.20 818
13772.31 851
13773.42 827
13774.53 934
13775.63 962
13776.74 954
13777.85 1066
13778.96 1022
13780.07 1046
13781.18 1137
13782.29 1085
13783.40 1186
13784.51 1145
13785.62 1074
13786.73 999
13787.83 1007
13788.94 945
13790.05 881
13791.16 849
13792.27 796
13793.38 789
13794.49 769
13795.60 724
13796.71 730
13797.82 725
13798.93 673
13800.04 713
13801.15 698
13802.26 660
13803.37 692
13804.48 736
13805.59 717
13806.70 679
13807.81 677
13808.92 660
13810.03 757
13811.14 694
13812.25 703
13813.36 681
13814.47 635
13815.58 632
13816.69 658
13817.80 684
13818.91 654
13820.03 615
13821.14 665
13822.25 633
13823.36 621
13824.47 612
13825.58 595
13826.69 580
13827.80 598
13828.91 608
13830.02 633
13831.13 642
13832.25 619
13833.36 610
13834.47 594
13835.58 646
13836.69 638
13837.80 622
13838.91 610
13840.02 603
13841.14 608
13842.25 628
13843.36 639
13844.47 589
13845.58 628
13846.69 658
13847.81 664
13848.92 643
13850.03 655
13851.14 677
13852.25 672
13853.37 617
13854.48 597
13855.59 638
13856.70 636
13857.81 669
13858.93 674
13860.04 655
13861.15 628
13862.26 650
13863.38 653
13864.49 676
13865.60 676
13866.71 668
13867.83 672
13868.94 717
13870.05 750
13871.16 815
13872.28 745
13873.39 764
13874.50 762
13875.61 782
13876.73 817
13877.84 765
13878.95 777
13880.07 705
13881.18 745
13882.29 738
13883.41 733
13884.52 708
13885.63 698
13886.75 679
13887.86 655
13888.97 677
13890.09 718
13891.20 647
13892.31 659
13893.43 690
13894.54 637
13895.65 654
13896.77 683
13897.88 654
13899.00 645
13900.11 640
13901.22 624
13902.34 654
13903.45 685
13904.57 657
13905.68 624
13906.79 655
13907.91 705
13909.02 664
13910.14 641
13911.25 632
13912.37 679
13913.48 660
13914.59 653
13915.71 590
13916.82 578
13917.94 590
13919.05 630
13920.17 636
13921.28 613
13922.40 543
13923.51 536
13924.63 572
13925.74 579
13926.86 588
13927.97 571
13929.09 593
13930.20 580
13931.32 564
13932.43 562
13933.55 553
13934.66 553
13935.78 577
13936.89 551
13938.01 591
13939.12 574
13940.24 515
13941.35 588
13942.47 542
13943.59 586
13944.70 579
13945.82 615
13946.93 614
13948.05 616
13949.16 605
13950.28 615
13951.40 560
13952.51 574
13953.63 560
13954.74 582
13955.86 571
13956.98 582
13958.09 566
13959.21 551
13960.33 582
13961.44 622
13962.56 641
13963.67 579
13964.79 547
13965.91 532
13967.02 576
13968.14 561
13969.26 570
13970.37 574
13971.49 590
13972.61 626
13973.72 561
13974.84 477
13975.96 507
13977.08 552
13978.19 553
13979.31 563
13980.43 546
13981.54 564
13982.66 565
13983.78 590
13984.90 595
13986.01 619
13987.13 552
13988.25 575
13989.37 584
13990.48 577
13991.60 553
13992.72 522
13993.84 605
13994.95 572
13996.07 580
13997.19 596
13998.31 522
13999.42 580
14000.54 592
14001.66 570
14002.78 587
14003.90 548
14005.01 613
14006.13 601
14007.25 581
14008.37 554
14009.49 544
14010.61 580
14011.72 594
14012.84 595
14013.96 588
14015.08 624
14016.20 604
14017.32 572
14018.43 557
14019.55 594
14020.67 588
14021.79 595
14022.91 603
14024.03 638
14025.15 636
14026.27 622
14027.39 641
14028.50 656
14029.62 642
14030.74 635
14031.86 618
14032.98 612
14034.10 660
14035.22 639
14036.34 605
14037.46 553
14038.58 599
14039.70 588
14040.82 584
14041.94 532
14043.06 566
14044.18 548
14045.30 511
14046.41 576
14047.53 582
14048.65 602
14049.77 561
14050.89 575
14052.01 542
14053.13 554
14054.25 542
14055.37 587
14056.49 556
14057.61 516
14058.74 557
14059.86 537
14060.98 612
14062.10 578
14063.22 511
14064.34 579
14065.46 655
14066.58 592
14067.70 573
14068.82 570
14069.94 590
14071.06 639
14072.18 637
14073.30 589
14074.42 604
14075.54 555
14076.66 544
14077.79 542
14078.91 552
14080.03 604
14081.15 630
14082.27 595
14083.39 630
14084.51 600
14085.63 586
14086.76 683
14087.88 669
14089.00 658
14090.12 614
14091.24 621
14092.36 627
14093.48 658
14094.61 650
14095.73 686
14096.85 698
14097.97 665
14099.09 635
14100.22 696
14101.34 707
14102.46 731
14103.58 732
14104.70 701
14105.83 727
14106.95 732
14108.07 735
14109.19 718
14110.31 722
14111.44 714
14112.56 702
14113.68 684
14114.80 674
14115.93 683
14117.05 702
14118.17 665
14119.29 601
14120.42 586
14121.54 622
14122.66 639
14123.79 631
14124.91 654
14126.03 612
14127.15 568
14128.28 589
14129.40 644
14130.52 601
14131.65 628
14132.77 597
14133.89 615
14135.02 536
14136.14 586
14137.26 575
14138.39 579
14139.51 568
14140.63 587
14141.76 598
14142.88 579
14144.00 592
14145.13 594
14146.25 551
14147.38 558
14148.50 590
14149.62 575
14150.75 625
14151.87 642
14152.99 556
14154.12 571
14155.24 638
14156.37 580
14157.49 575
14158.62 586
14159.74 558
14160.86 568
14161.99 609
14163.11 604
14164.24 580
14165.36 560
14166.49 575
14167.61 658
14168.74 627
14169.86 609
14170.99 615
14172.11 618
14173.23 552
14174.36 619
14175.48 559
14176.61 544
14177.73 595
14178.86 595
14179.98 558
14181.11 532
14182.23 583
14183.36 549
14184.49 568
14185.61 573
14186.74 617
14187.86 541
14188.99 513
14190.11 556
14191.24 586
14192.36 590
14193.49 557
14194.61 579
14195.74 550
14196.87 497
14197.99 534
14199.12 578
14200.24 566
14201.37 529
14202.50 512
14203.62 534
14204.75 535
14205.87 558
14207.00 534
14208.13 544
14209.25 566
14210.38 582
14211.50 571
14212.63 538
14213.76 526
14214.88 475
14216.01 498
14217.14 519
14218.26 505
14219.39 533
14220.52 486
14221.64 497
14222.77 472
14223.90 491
14225.02 507
14226.15 492
14227.28 509
14228.41 426
14229.53 455
14230.66 461
14231.79 438
14232.91 460
14234.04 458
14235.17 477
14236.30 477
14237.42 513
14238.55 439
14239.68 455
14240.81 462
14241.93 476
14243.06 481
14244.19 473
14245.32 458
14246.44 476
14247.57 502
14248.70 439
14249.83 443
14250.95 466
14252.08 494
14253.21 456
14254.34 443
14255.47 435
14256.59 413
14257.72 494
14258.85 504
14259.98 481
14261.11 422
14262.24 414
14263.36 457
14264.49 440
14265.62 439
14266.75 420
14267.88 420
14269.01 418
14270.14 408
14271.26 387
14272.39 450
14273.52 430
14274.65 419
14275.78 438
14276.91 443
14278.04 420
14279.17 457
14280.30 416
14281.42 394
14282.55 435
14283.68 424
14284.81 423
14285.94 403
14287.07 452
14288.20 415
14289.33 426
14290.46 431
14291.59 396
14292.72 393
14293.85 418
14294.98 399
14296.11 394
14297.24 395
14298.37 376
14299.50 386
14300.63 429
14301.76 446
14302.89 414
14304.02 404
14305.15 408
14306.28 395
14307.41 415
14308.54 393
14309.67 356
14310.80 400
14311.93 422
14313.06 422
14314.19 421
14315.32 384
14316.45 401
14317.58 410
14318.71 384
14319.84 363
14320.97 355
14322.10 402
14323.23 381
14324.36 361
14325.49 381
14326.63 379
14327.76 386
14328.89 359
14330.02 400
14331.15 360
14332.28 358
14333.41 352
14334.54 376
14335.67 369
14336.81 364
14337.94 335
14339.07 374
14340.20 378
14341.33 403
14342.46 324
14343.59 335
14344.73 371
14345.86 374
14346.99 347
14348.12 341
14349.25 362
14350.38 360
14351.52 386
14352.65 363
14353.78 364
14354.91 322
14356.04 382
14357.18 330
14358.31 348
14359.44 315
14360.57 336
14361.71 374
14362.84 348
14363.97 362
14365.10 333
14366.24 360
14367.37 329
14368.50 357
14369.63 334
14370.77 321
14371.90 342
14373.03 369
14374.16 358
14375.30 330
14376.43 324
14377.56 328
14378.70 343
14379.83 340
14380.96 369
14382.09 330
14383.23 353
14384.36 336
14385.49 349
14386.63 375
14387.76 384
14388.89 384
14390.03 378
14391.16 365
14392.29 363
14393.43 340
14394.56 341
14395.70 360
14396.83 362
14397.96 396
14399.10 378
14400.23 382
14401.36 335
14402.50 321
14403.63 342
14404.77 344
14405.90 323
14407.03 315
14408.17 338
14409.30 374
14410.44 374
14411.57 356
14412.71 372
14413.84 344
14414.97 346
14416.11 392
14417.24 341
14418.38 320
14419.51 307
14420.65 339
14421.78 335
14422.92 335
14424.05 352
14425.19 340
14426.32 354
14427.46 400
14428.59 355
14429.73 362
14430.86 352
14432.00 329
14433.13 329
14434.27 341
14435.40 355
14436.54 360
14437.67 377
14438.81 364
14439.94 317
14441.08 340
14442.21 343
14443.35 406
14444.48 399
14445.62 360
14446.76 370
14447.89 367
14449.03 324
14450.16 334
14451.30 330
14452.43 358
14453.57 349
14454.71 340
14455.84 369
14456.98 349
14458.11 345
14459.25 341
14460.39 327
14461.52 311
14462.66 308
14463.80 355
14464.93 348
14466.07 361
14467.20 349
14468.34 331
14469.48 392
14470.61 357
14471.75 344
14472.89 384
14474.02 370
14475.16 332
14476.30 321
14477.43 320
14478.57 361
14479.71 338
14480.85 377
14481.98 375
14483.12 360
14484.26 380
14485.39 380
14486.53 372
14487.67 324
14488.81 324
14489.94 373
14491.08 362
14492.22 361
14493.36 353
14494.49 330
14495.63 374
14496.77 366
14497.91 357
14499.04 319
14500.18 368
14501.32 360
14502.46 362
14503.59 353
14504.73 333
14505.87 359
14507.01 334
14508.15 377
14509.28 377
14510.42 326
14511.56 310
14512.70 376
14513.84 346
14514.98 308
14516.11 314
14517.25 387
14518.39 395
14519.53 367
14520.67 347
14521.81 406
14522.95 327
14524.08 387
14525.22 394
14526.36 356
14527.50 342
14528.64 369
14529.78 391
14530.92 338
14532.06 343
14533.20 342
14534.33 410
14535.47 383
14536.61 357
14537.75 386
14538.89 380
14540.03 345
14541.17 335
14542.31 349
14543.45 369
14544.59 338
14545.73 379
14546.87 362
14548.01 346
14549.15 373
14550.29 407
14551.43 400
14552.57 369
14553.71 355
14554.85 404
14555.99 365
14557.13 389
14558.27 405
14559.41 373
14560.55 385
14561.69 362
14562.83 369
14563.97 347
14565.11 413
14566.25 428
14567.39 424
14568.53 378
14569.67 380
14570.81 418
14571.95 393
14573.09 358
14574.23 377
14575.37 365
14576.51 375
14577.65 396
14578.79 394
14579.94 408
14581.08 413
14582.22 390
14583.36 410
14584.50 366
14585.64 390
14586.78 392
14587.92 405
14589.06 386
14590.21 413
14591.35 414
14592.49 416
14593.63 412
14594.77 422
14595.91 455
14597.05 459
14598.20 414
14599.34 409
14600.48 408
14601.62 464
14602.76 436
14603.90 463
14605.05 450
14606.19 542
14607.33 450
14608.47 431
14609.61 487
14610.76 502
14611.90 480
14613.04 435
14614.18 479
14615.32 475
14616.47 436
14617.61 472
14618.75 463
14619.89 463
14621.04 508
14622.18 510
14623.32 500
14624.46 479
14625.61 511
14626.75 510
14627.89 512
14629.04 565
14630.18 530
14631.32 520
14632.46 500
14633.61 566
14634.75 583
14635.89 590
14637.04 604
14638.18 609
14639.32 569
14640.47 598
14641.61 575
14642.75 594
14643.90 638
14645.04 614
14646.18 647
14647.33 630
14648.47 637
14649.61 624
14650.76 536
14651.90 538
14653.05 526
14654.19 514
14655.33 504
14656.48 525
14657.62 517
14658.76 469
14659.91 436
14661.05 457
14662.20 456
14663.34 504
14664.49 441
14665.63 443
14666.77 484
14667.92 445
14669.06 454
14670.21 388
14671.35 391
14672.50 426
14673.64 377
14674.79 406
14675.93 418
14677.07 398
14678.22 418
14679.36 383
14680.51 329
14681.65 394
14682.80 433
14683.94 399
14685.09 396
14686.23 379
14687.38 374
14688.52 359
14689.67 347
14690.81 368
14691.96 383
14693.10 363
14694.25 355
14695.40 362
14696.54 355
14697.69 317
14698.83 376
14699.98 380
14701.12 367
14702.27 352
14703.41 362
14704.56 375
14705.71 341
14706.85 369
14708.00 388
14709.14 365
14710.29 365
14711.44 360
14712.58 337
14713.73 395
14714.87 380
14716.02 365
14717.17 339
14718.31 346
14719.46 374
14720.61 360
14721.75 395
14722.90 372
14724.05 328
14725.19 333
14726.34 365
14727.49 382
14728.63 367
14729.78 409
14730.93 349
14732.07 342
14733.22 346
14734.37 371
14735.51 365
14736.66 348
14737.81 367
14738.95 384
14740.10 364
14741.25 345
14742.40 357
14743.54 353
14744.69 350
14745.84 348
14746.99 363
14748.13 366
14749.28 342
14750.43 328
14751.58 334
14752.72 326
14753.87 344
14755.02 347
14756.17 325
14757.31 317
14758.46 333
14759.61 346
14760.76 339
14761.91 385
14763.05 357
14764.20 359
14765.35 362
14766.50 334
14767.65 337
14768.80 339
14769.94 328
14771.09 348
14772.24 314
14773.39 346
14774.54 345
14775.69 308
14776.83 326
14777.98 384
14779.13 351
14780.28 334
14781.43 321
14782.58 334
14783.73 353
14784.88 351
14786.03 329
14787.17 344
14788.32 367
14789.47 369
14790.62 335
14791.77 364
14792.92 368
14794.07 343
14795.22 337
14796.37 348
14797.52 368
14798.67 323
14799.82 355
14800.97 399
14802.12 335
14803.26 355
14804.41 357
14805.56 342
14806.71 347
14807.86 366
14809.01 359
14810.16 327
14811.31 359
14812.46 361
14813.61 353
14814.76 373
14815.91 363
14817.06 383
14818.21 365
14819.36 357
14820.51 327
14821.66 332
14822.82 338
14823.97 352
14825.12 338
14826.27 366
14827.42 380
14828.57 348
14829.72 342
14830.87 301
14832.02 302
14833.17 302
14834.32 345
14835.47 340
14836.62 302
14837.77 321
14838.93 327
14840.08 310
14841.23 289
14842.38 347
14843.53 361
14844.68 311
14845.83 310
14846.98 326
14848.14 312
14849.29 333
14850.44 318
14851.59 299
14852.74 306
14853.89 330
14855.04 315
14856.20 311
14857.35 309
14858.50 307
14859.65 327
14860.80 303
14861.96 301
14863.11 301
14864.26 323
14865.41 288
14866.56 301
14867.72 289
14868.87 299
14870.02 320
14871.17 323
14872.32 277
14873.48 275
14874.63 313
14875.78 296
14876.93 275
14878.09 309
14879.24 302
14880.39 282
14881.54 305
14882.70 316
14883.85 281
14885.00 282
14886.16 295
14887.31 291
14888.46 301
14889.61 300
14890.77 329
14891.92 310
14893.07 299
14894.23 301
14895.38 338
14896.53 304
14897.69 326
14898.84 323
14899.99 321
14901.15 335
14902.30 328
14903.45 336
14904.61 313
14905.76 315
14906.91 329
14908.07 322
14909.22 317
14910.38 301
14911.53 305
14912.68 344
14913.84 329
14914.99 326
14916.15 300
14917.30 337
14918.45 315
14919.61 297
14920.76 338
14921.92 305
14923.07 348
14924.22 317
14925.38 334
14926.53 321
14927.69 324
14928.84 316
14930.00 339
14931.15 349
14932.31 361
14933.46 347
14934.62 318
14935.77 325
14936.93 351
14938.08 340
14939.24 359
14940.39 345
14941.55 356
14942.70 359
14943.86 342
14945.01 333
14946.17 346
14947.32 374
14948.48 362
14949.63 324
14950.79 333
14951.94 353
14953.10 357
14954.25 350
14955.41 380
14956.56 389
14957.72 358
14958.88 354
14960.03 387
14961.19 402
14962.34 387
14963.50 401
14964.65 373
14965.81 329
14966.97 375
14968.12 367
14969.28 327
14970.43 348
14971.59 333
14972.75 320
14973.90 373
14975.06 324
14976.22 343
14977.37 342
14978.53 316
14979.69 317
14980.84 309
14982.00 317
14983.16 261
14984.31 285
14985.47 307
14986.63 355
14987.78 330
14988.94 297
14990.10 252
14991.25 264
14992.41 293
14993.57 306
14994.72 301
14995.88 283
14997.04 282
14998.20 252
14999.35 256
15000.51 253
15001.67 271
15002.82 258
15003.98 250
15005.14 272
15006.30 289
15007.45 260
15008.61 294
15009.77 273
15010.93 274
15012.09 283
15013.24 294
15014.40 252
15015.56 252
15016.72 245
15017.87 302
15019.03 279
15020.19 268
15021.35 285
15022.51 231
15023.67 279
15024.82 277
15025.98 274
15027.14 241
15028.30 268
15029.46 275
15030.62 276
15031.77 232
15032.93 234
15034.09 243
15035.25 286
15036.41 252
15037.57 251
15038.73 235
15039.88 244
15041.04 260
15042.20 261
15043.36 246
15044.52 259
15045.68 272
15046.84 287
15048.00 211
15049.16 238
15050.32 237
15051.47 262
15052.63 257
15053.79 266
15054.95 226
15056.11 218
15057.27 225
15058.43 253
15059.59 233
15060.75 217
15061.91 219
15063.07 257
15064.23 221
15065.39 197
15066.55 242
15067.71 239
15068.87 208
15070.03 243
15071.19 246
15072.35 236
15073.51 260
15074.67 224
15075.83 243
15076.99 231
15078.15 271
15079.31 264
15080.47 252
15081.63 232
15082.79 262
15083.95 283
15085.11 242
15086.27 258
15087.43 260
15088.59 229
15089.76 237
15090.92 277
15092.08 220
15093.24 234
15094.40 242
15095.56 245
15096.72 254
15097.88 242
15099.04 206
15100.20 237
15101.37 224
15102.53 229
15103.69 222
15104.85 254
15106.01 228
15107.17 249
15108.33 241
15109.50 250
15110.66 247
15111.82 253
15112.98 254
15114.14 263
15115.30 214
15116.47 251
15117.63 281
15118.79 262
15119.95 242
15121.11 257
15122.27 244
15123.44 239
15124.60 232
15125.76 276
15126.92 227
15128.09 266
15129.25 248
15130.41 232
15131.57 260
15132.73 248
15133.90 275
15135.06 249
15136.22 250
15137.38 264
15138.55 291
15139.71 242
15140.87 242
15142.04 248
15143.20 242
15144.36 273
15145.52 254
15146.69 238
15147.85 285
15149.01 238
15150.18 227
15151.34 215
15152.50 257
15153.67 232
15154.83 246
15155.99 264
15157.16 259
15158.32 240
15159.48 239
15160.65 291
15161.81 279
15162.97 280
15164.14 274
15165.30 271
15166.46 233
15167.63 273
15168.79 233
15169.95 270
15171.12 263
15172.28 244
15173.45 267
15174.61 259
15175.77 231
15176.94 239
15178.10 250
15179.27 245
15180.43 257
15181.60 252
15182.76 268
15183.92 280
15185.09 279
15186.25 286
15187.42 308
15188.58 273
15189.75 260
15190.91 280
15192.08 271
15193.24 301
15194.41 270
15195.57 277
15196.74 270
15197.90 267
15199.07 293
15200.23 268
15201.40 297
15202.56 296
15203.73 262
15204.89 261
15206.06 296
15207.22 272
15208.39 262
15209.55 277
15210.72 316
15211.88 306
15213.05 310
15214.21 314
15215.38 309
15216.54 311
15217.71 291
15218.88 292
15220.04 302
15221.21 273
15222.37 287
15223.54 287
15224.71 301
15225.87 298
15227.04 302
15228.20 315
15229.37 302
15230.54 299
15231.70 294
15232.87 310
15234.03 329
15235.20 307
15236.37 308
15237.53 340
15238.70 355
15239.87 328
15241.03 339
15242.20 342
15243.37 377
15244.53 303
15245.70 349
15246.87 360
15248.03 390
15249.20 360
15250.37 359
15251.53 303
15252.70 340
15253.87 321
15255.04 301
15256.20 311
15257.37 289
15258.54 283
15259.70 300
15260.87 285
15262.04 261
15263.21 270
15264.37 304
15265.54 287
15266.71 274
15267.88 293
15269.04 272
15270.21 305
15271.38 296
15272.55 300
15273.72 246
15274.88 272
15276.05 275
15277.22 304
15278.39 299
15279.56 284
15280.72 278
15281.89 245
15283.06 256
15284.23 242
15285.40 249
15286.56 263
15287.73 240
15288.90 239
15290.07 266
15291.24 243
15292.41 259
15293.58 251
15294.74 273
15295.91 266
15297.08 254
15298.25 243
15299.42 245
15300.59 255
15301.76 254
15302.93 246
15304.09 241
15305.26 255
15306.43 286
15307.60 266
15308.77 278
15309.94 260
15311.11 247
15312.28 272
15313.45 298
15314.62 286
15315.79 250
15316.96 247
15318.13 246
15319.30 237
15320.46 262
15321.63 261
15322.80 244
15323.97 259
15325.14 251
15326.31 270
15327.48 239
15328.65 232
15329.82 249
15330.99 244
15332.16 219
15333.33 245
15334.50 259
15335.67 255
15336.84 269
15338.01 251
15339.18 273
15340.36 260
15341.53 265
15342.70 240
15343.87 247
15345.04 260
15346.21 236
15347.38 273
15348.55 279
15349.72 238
15350.89 256
15352.06 256
15353.23 255
15354.40 242
15355.57 270
15356.75 258
15357.92 270
15359.09 271
15360.26 269
15361.43 284
15362.60 272
15363.77 270
15364.94 266
15366.11 235
15367.29 280
15368.46 267
15369.63 261
15370.80 277
15371.97 260
15373.14 280
15374.32 266
15375.49 234
15376.66 245
15377.83 239
15379.00 215
15380.17 241
15381.35 234
15382.52 258
15383.69 265
15384.86 255
15386.03 269
15387.21 267
15388.38 268
15389.55 266
15390.72 263
15391.90 220
15393.07 236
15394.24 233
15395.41 230
15396.59 236
15397.76 278
15398.93 234
15400.10 217
15401.28 251
15402.45 231
15403.62 251
15404.79 249
15405.97 295
15407.14 253
15408.31 264
15409.49 249
15410.66 265
15411.83 263
15413.01 245
15414.18 239
15415.35 232
15416.53 249
15417.70 256
15418.87 206
15420.05 227
15421.22 231
15422.39 245
15423.57 263
15424.74 252
15425.91 228
15427.09 258
15428.26 266
15429.43 240
15430.61 234
15431.78 236
15432.96 249
15434.13 251
15435.30 222
15436.48 272
15437.65 279
15438.83 251
15440.00 231
15441.17 230
15442.35 224
15443.52 241
15444.70 259
15445.87 289
15447.05 269
15448.22 219
15449.40 253
15450.57 271
15451.75 236
15452.92 256
15454.09 228
15455.27 257
15456.44 243
15457.62 245
15458.79 254
15459.97 239
15461.14 232
15462.32 248
15463.49 275
15464.67 273
15465.84 259
15467.02 246
15468.19 263
15469.37 255
15470.55 239
15471.72 220
15472.90 230
15474.07 236
15475.25 283
15476.42 260
15477.60 246
15478.77 265
15479.95 225
15481.13 237
15482.30 243
15483.48 242
15484.65 252
15485.83 276
15487.00 266
15488.18 234
15489.36 205
15490.53 228
15491.71 254
15492.89 236
15494.06 228
15495.24 217
15496.41 240
15497.59 211
15498.77 221
15499.94 248
15501.12 259
15502.30 226
15503.47 242
15504.65 221
15505.83 267
15507.00 247
15508.18 230
15509.36 230
15510.53 237
15511.71 250
15512.89 230
15514.06 268
15515.24 250
15516.42 255
15517.60 246
15518.77 243
15519.95 225
15521.13 286
15522.30 255
15523.48 248
15524.66 254
15525.84 243
15527.01 246
15528.19 249
15529.37 273
15530.55 249
15531.73 231
15532.90 261
15534.08 252
15535.26 235
15536.44 242
15537.61 235
15538.79 258
15539.97 243
15541.15 219
15542.33 269
15543.50 260
15544.68 247
15545.86 277
15547.04 241
15548.22 245
15549.40 268
15550.57 266
15551.75 253
15552.93 254
15554.11 303
15555.29 267
15556.47 284
15557.65 258
15558.82 296
15560.00 301
15561.18 267
15562.36 270
15563.54 249
15564.72 271
15565.90 271
15567.08 280
15568.26 292
15569.43 238
15570.61 262
15571.79 292
15572.97 297
15574.15 255
15575.33 240
15576.51 258
15577.69 280
15578.87 268
15580.05 282
15581.23 290
15582.41 285
15583.59 289
15584.77 304
15585.95 292
15587.13 281
15588.31 283
15589.49 285
15590.67 329
15591.85 293
15593.03 292
15594.21 321
15595.39 298
15596.57 291
15597.75 287
15598.93 343
15600.11 308
15601.29 313
15602.47 319
15603.65 289
15604.83 314
15606.01 310
15607.19 323
15608.37 294
15609.55 333
15610.73 320
15611.91 312
15613.09 308
15614.27 316
15615.45 336
15616.64 333
15617.82 317
15619.00 339
15620.18 326
15621.36 325
15622.54 333
15623.72 291
15624.90 353
15626.08 344
15627.27 334
15628.45 335
15629.63 367
15630.81 367
15631.99 362
15633.17 369
15634.35 361
15635.54 343
15636.72 369
15637.90 404
15639.08 360
15640.26 334
15641.45 356
15642.63 360
15643.81 349
15644.99 357
15646.17 382
15647.36 366
15648.54 353
15649.72 368
15650.90 377
15652.08 414
15653.27 410
15654.45 412
15655.63 396
15656.81 373
15658.00 382
15659.18 386
15660.36 417
15661.54 394
15662.73 434
15663.91 382
15665.09 390
15666.27 419
15667.46 426
15668.64 395
15669.82 430
15671.01 427
15672.19 421
15673.37 438
15674.56 461
15675.74 440
15676.92 418
15678.10 404
15679.29 434
15680.47 405
15681.65 395
15682.84 401
15684.02 374
15685.21 387
15686.39 355
15687.57 398
15688.76 409
15689.94 383
15691.12 381
15692.31 360
15693.49 396
15694.67 375
15695.86 400
15697.04 342
15698.23 372
15699.41 356
15700.59 388
15701.78 399
15702.96 419
15704.15 395
15705.33 402
15706.52 411
15707.70 357
15708.88 370
15710.07 388
15711.25 430
15712.44 387
15713.62 392
15714.81 397
15715.99 399
15717.18 452
15718.36 395
15719.55 416
15720.73 485
15721.92 438
15723.10 392
15724.29 446
15725.47 439
15726.66 440
15727.84 453
15729.03 409
15730.21 442
15731.40 442
15732.58 464
15733.77 446
15734.95 459
15736.14 474
15737.32 443
15738.51 444
15739.69 431
15740.88 472
15742.07 411
15743.25 421
15744.44 447
15745.62 419
15746.81 437
15747.99 452
15749.18 488
15750.37 460
15751.55 471
15752.74 454
15753.93 470
15755.11 463
15756.30 498
15757.48 470
15758.67 473
15759.86 448
15761.04 481
15762.23 475
15763.42 483
15764.60 495
15765.79 474
15766.98 477
15768.16 470
15769.35 487
15770.54 425
15771.72 450
15772.91 442
15774.10 482
15775.28 460
15776.47 430
15777.66 426
15778.84 402
15780.03 415
15781.22 409
15782.41 386
15783.59 443
15784.78 454
15785.97 453
15787.15 430
15788.34 407
15789.53 428
15790.72 398
15791.90 445
15793.09 435
15794.28 441
15795.47 407
15796.65 391
15797.84 417
15799.03 398
15800.22 355
15801.41 374
15802.59 390
15803.78 420
15804.97 366
15806.16 347
15807.35 348
15808.53 354
15809.72 362
15810.91 368
15812.10 393
15813.29 344
15814.48 348
15815.66 340
15816.85 322
15818.04 355
15819.23 381
15820.42 394
15821.61 346
15822.80 333
15823.98 342
15825.17 331
15826.36 351
15827.55 364
15828.74 325
15829.93 334
15831.12 296
15832.31 337
15833.50 320
15834.69 303
15835.87 323
15837.06 348
15838.25 351
15839.44 306
15840.63 316
15841.82 332
15843.01 345
15844.20 336
15845.39 328
15846.58 316
15847.77 302
15848.96 341
15850.15 327
15851.34 305
15852.53 287
15853.72 282
15854.91 333
15856.10 346
15857.29 330
15858.48 341
15859.67 324
15860.86 322
15862.05 321
15863.24 301
15864.43 328
15865.62 355
15866.81 393
15868.00 343
15869.19 355
15870.38 324
15871.57 350
15872.76 328
15873.95 335
15875.14 324
15876.33 335
15877.52 344
15878.72 357
15879.91 360
15881.10 319
15882.29 324
15883.48 321
15884.67 303
15885.86 333
15887.05 311
15888.24 293
15889.43 281
15890.63 338
15891.82 331
15893.01 353
15894.20 336
15895.39 292
15896.58 332
15897.77 318
15898.97 345
15900.16 326
15901.35 340
15902.54 337
15903.73 347
15904.92 323
15906.12 301
15907.31 334
15908.50 370
15909.69 322
15910.88 342
15912.08 316
15913.27 307
15914.46 336
15915.65 304
15916.85 337
15918.04 350
15919.23 336
15920.42 337
15921.61 320
15922.81 344
15924.00 326
15925.19 344
15926.38 371
15927.58 378
15928.77 341
15929.96 338
15931.16 343
15932.35 339
15933.54 346
15934.73 314
15935.93 355
15937.12 342
15938.31 341
15939.51 332
15940.70 343
15941.89 332
15943.09 352
15944.28 347
15945.47 333
15946.67 311
15947.86 330
15949.05 342
15950.25 310
15951.44 332
15952.63 328
15953.83 277
15955.02 292
15956.21 315
15957.41 269
15958.60 270
15959.80 305
15960.99 281
15962.18 262
15963.38 267
15964.57 290
15965.77 252
15966.96 268
15968.15 266
15969.35 294
15970.54 300
15971.74 251
15972.93 250
15974.13 267
15975.32 268
15976.51 247
15977.71 242
15978.90 243
15980.10 290
15981.29 266
15982.49 258
15983.68 248
15984.88 249
15986.07 248
15987.27 253
15988.46 244
15989.66 237
15990.85 256
15992.05 242
15993.24 238
15994.44 211
15995.63 214
15996.83 259
15998.02 261
15999.22 209
16000.41 252
16001.61 236
16002.80 243
16004.00 244
16005.20 234
16006.39 195
16007.59 204
16008.78 252
16009.98 224
16011.17 217
16012.37 218
16013.57 256
16014.76 208
16015.96 227
16017.15 226
16018.35 232
16019.55 219
16020.74 246
16021.94 223
16023.13 235
16024.33 236
16025.53 228
16026.72 218
16027.92 225
16029.12 202
16030.31 222
16031.51 229
16032.71 211
16033.90 197
16035.10 210
16036.30 227
16037.49 219
16038.69 220
16039.89 227
16041.08 228
16042.28 225
16043.48 254
16044.67 233
16045.87 214
16047.07 214
16048.27 199
16049.46 213
16050.66 253
16051.86 245
16053.06 231
16054.25 257
16055.45 234
16056.65 244
16057.84 217
16059.04 225
16060.24 211
16061.44 217
16062.64 228
16063.83 209
16065.03 235
16066.23 198
16067.43 202
16068.62 195
16069.82 212
16071.02 206
16072.22 227
16073.42 213
16074.62 223
16075.81 227
16077.01 193
16078.21 173
16079.41 211
16080.61 197
16081.81 218
16083.00 218
16084.20 203
16085.40 218
16086.60 223
16087.80 216
16089.00 208
16090.20 209
16091.39 228
16092.59 212
16093.79 266
16094.99 230
16096.19 197
16097.39 195
16098.59 241
16099.79 234
16100.99 203
16102.19 212
16103.38 207
16104.58 206
16105.78 206
16106.98 205
16108.18 218
16109.38 200
16110.58 177
16111.78 199
16112.98 220
16114.18 187
16115.38 221
16116.58 230
16117.78 223
16118.98 184
16120.18 231
16121.38 215
16122.58 213
16123.78 217
16124.98 197
16126.18 210
16127.38 215
16128.58 207
16129.78 210
16130.98 198
16132.18 185
16133.38 225
16134.58 189
16135.78 219
16136.98 221
16138.18 195
16139.38 185
16140.58 170
16141.78 180
16142.98 191
16144.19 202
16145.39 195
16146.59 206
16147.79 206
16148.99 235
16150.19 222
16151.39 216
16152.59 222
16153.79 249
16154.99 217
16156.20 214
16157.40 199
16158.60 178
16159.80 189
16161.00 212
16162.20 215
16163.40 195
16164.61 197
16165.81 183
16167.01 184
16168.21 200
16169.41 183
16170.61 202
16171.82 199
16173.02 184
16174.22 208
16175.42 195
16176.62 179
16177.82 216
16179.03 199
16180.23 191
16181.43 154
16182.63 178
16183.84 179
16185.04 215
16186.24 185
16187.44 205
16188.65 223
16189.85 192
16191.05 169
16192.25 186
16193.46 175
16194.66 201
16195.86 171
16197.06 165
16198.27 163
16199.47 203
16200.67 185
16201.87 199
16203.08 207
16204.28 183
16205.48 189
16206.69 220
16207.89 204
16209.09 173
16210.30 184
16211.50 223
16212.70 185
16213.91 199
16215.11 179
16216.31 177
16217.52 194
16218.72 202
16219.92 185
16221.13 192
16222.33 203
16223.53 251
16224.74 214
16225.94 225
16227.15 223
16228.35 224
16229.55 208
16230.76 185
16231.96 233
16233.17 211
16234.37 239
16235.57 203
16236.78 196
16237.98 184
16239.19 186
16240.39 201
16241.60 197
16242.80 189
16244.00 190
16245.21 220
16246.41 220
16247.62 191
16248.82 205
16250.03 222
16251.23 221
16252.44 225
16253.64 214
16254.85 225
16256.05 232
16257.26 223
16258.46 215
16259.67 227
16260.87 225
16262.08 223
16263.28 210
16264.49 225
16265.69 204
16266.90 229
16268.10 200
16269.31 210
16270.51 220
16271.72 234
16272.93 207
16274.13 231
16275.34 195
16276.54 192
16277.75 217
16278.95 206
16280.16 223
16281.37 236
16282.57 223
16283.78 225
16284.98 257
16286.19 238
16287.40 226
16288.60 267
16289.81 245
16291.01 213
16292.22 256
16293.43 238
16294.63 202
16295.84 241
16297.05 265
16298.25 221
16299.46 223
16300.67 210
16301.87 257
16303.08 250
16304.29 211
16305.49 227
16306.70 264
16307.91 245
16309.11 231
16310.32 249
16311.53 249
16312.73 254
16313.94 216
16315.15 251
16316.36 245
16317.56 239
16318.77 262
16319.98 232
16321.19 210
16322.39 213
16323.60 238
16324.81 217
16326.02 236
16327.22 221
16328.43 245
16329.64 263
16330.85 219
16332.05 241
16333.26 222
16334.47 228
16335.68 239
16336.88 237
16338.09 236
16339.30 192
16340.51 231
16341.72 215
16342.93 244
16344.13 206
16345.34 209
16346.55 215
16347.76 206
16348.97 214
16350.18 221
16351.38 219
16352.59 188
16353.80 174
16355.01 180
16356.22 193
16357.43 205
16358.64 213
16359.84 196
16361.05 213
16362.26 189
16363.47 179
16364.68 209
16365.89 180
16367.10 170
16368.31 195
16369.52 189
16370.73 180
16371.93 170
16373.14 191
16374.35 215
16375.56 232
16376.77 202
16377.98 188
16379.19 229
16380.40 203
16381.61 206
16382.82 192
16384.03 208
16385.24 207
16386.45 187
16387.66 184
16388.87 179
16390.08 186
16391.29 189
16392.50 218
16393.71 197
16394.92 178
16396.13 199
16397.34 196
16398.55 211
16399.76 214
16400.97 215
16402.18 182
16403.39 222
16404.60 197
16405.81 177
16407.02 182
16408.23 185
16409.44 219
16410.65 201
16411.86 176
16413.08 187
16414.29 194
16415.50 170
16416.71 202
16417.92 211
16419.13 183
16420.34 181
16421.55 203
16422.76 203
16423.97 192
16425.19 180
16426.40 159
16427.61 200
16428.82 209
16430.03 197
16431.24 203
16432.45 184
16433.67 209
16434.88 174
16436.09 203
16437.30 185
16438.51 217
16439.72 209
16440.94 179
16442.15 170
16443.36 194
16444.57 206
16445.78 192
16446.99 221
16448.21 213
16449.42 197
16450.63 180
16451.84 170
16453.06 156
16454.27 208
16455.48 164
16456.69 190
16457.90 178
16459.12 176
16460.33 154
16461.54 210
16462.75 161
16463.97 198
16465.18 198
16466.39 194
16467.61 181
16468.82 193
16470.03 203
16471.24 174
16472.46 186
16473.67 194
16474.88 197
16476.10 198
16477.31 172
16478.52 171
16479.74 181
16480.95 189
16482.16 184
16483.38 184
16484.59 191
16485.80 178
16487.02 166
16488.23 191
16489.44 177
16490.66 190
16491.87 178
16493.08 193
16494.30 173
16495.51 167
16496.73 189
16497.94 199
16499.15 187
16500.37 175
16501.58 181
16502.80 197
16504.01 182
16505.22 181
16506.44 215
16507.65 184
16508.87 183
16510.08 159
16511.30 180
16512.51 201
16513.72 182
16514.94 205
16516.15 209
16517.37 201
16518.58 216
16519.80 212
16521.01 201
16522.23 172
16523.44 172
16524.66 205
16525.87 180
16527.09 210
16528.30 187
16529.52 180
16530.73 180
16531.95 176
16533.16 198
16534.38 182
16535.59 188
16536.81 191
16538.02 218
16539.24 204
16540.45 192
16541.67 191
16542.89 192
16544.10 177
16545.32 199
16546.53 181
16547.75 198
16548.96 198
16550.18 186
16551.40 202
16552.61 231
16553.83 195
16555.04 181
16556.26 197
16557.48 197
16558.69 203
16559.91 183
16561.12 194
16562.34 212
16563.56 201
16564.77 189
16565.99 210
16567.21 222
16568.42 214
16569.64 204
16570.86 216
16572.07 219
16573.29 211
16574.51 192
16575.72 226
16576.94 263
16578.16 250
16579.37 224
16580.59 233
16581.81 225
16583.02 235
16584.24 244
16585.46 256
16586.68 240
16587.89 243
16589.11 252
16590.33 261
16591.54 257
16592.76 236
16593.98 270
16595.20 248
16596.41 250
16597.63 258
16598.85 201
16600.07 225
16601.29 248
16602.50 242
16603.72 240
16604.94 243
16606.16 231
16607.37 241
16608.59 187
16609.81 181
16611.03 212
16612.25 240
16613.46 215
16614.68 204
16615.90 209
16617.12 219
16618.34 209
16619.56 188
16620.77 219
16621.99 208
16623.21 188
16624.43 218
16625.65 199
16626.87 186
16628.09 202
16629.30 192
16630.52 188
16631.74 182
16632.96 213
16634.18 225
16635.40 187
16636.62 167
16637.84 202
16639.06 191
16640.28 215
16641.49 213
16642.71 175
16643.93 188
16645.15 199
16646.37 203
16647.59 195
16648.81 170
16650.03 163
16651.25 185
16652.47 191
16653.69 198
16654.91 208
16656.13 203
16657.35 186
16658.57 205
16659.79 165
16661.01 176
16662.23 196
16663.45 180
16664.67 192
16665.89 213
16667.11 201
16668.33 182
16669.55 206
16670.77 223
16671.99 182
16673.21 179
16674.43 170
16675.65 184
16676.87 185
16678.09 168
16679.31 209
16680.53 221
16681.75 204
16682.97 190
16684.19 193
16685.42 192
16686.64 197
16687.86 182
16689.08 181
16690.30 183
16691.52 157
16692.74 170
16693.96 166
16695.18 186
16696.40 186
16697.63 182
16698.85 173
16700.07 188
16701.29 195
16702.51 197
16703.73 190
16704.95 176
16706.18 188
16707.40 189
16708.62 192
16709.84 185
16711.06 187
16712.28 203
16713.51 199
16714.73 208
16715.95 177
16717.17 209
16718.39 232
16719.62 180
16720.84 169
16722.06 167
16723.28 162
16724.50 145
16725.73 136
16726.95 190
16728.17 185
16729.39 202
16730.62 183
16731.84 199
16733.06 179
16734.28 195
16735.51 179
16736.73 162
16737.95 144
16739.18 172
16740.40 194
16741.62 162
16742.84 182
16744.07 178
16745.29 178
16746.51 178
16747.74 180
16748.96 180
16750.18 161
16751.41 177
16752.63 195
16753.85 162
16755.08 158
16756.30 175
16757.52 162
16758.75 210
16759.97 188
16761.19 195
16762.42 184
16763.64 177
16764.86 178
16766.09 173
16767.31 197
16768.54 177
16769.76 157
16770.98 212
16772.21 188
16773.43 174
16774.66 170
16775.88 195
16777.10 188
16778.33 173
16779.55 183
16780.78 179
16782.00 164
16783.22 159
16784.45 167
16785.67 195
16786.90 174
16788.12 199
16789.35 188
16790.57 183
16791.80 209
16793.02 185
16794.25 212
16795.47 184
16796.70 182
16797.92 171
16799.15 162
16800.37 185
16801.60 153
16802.82 166
16804.05 158
16805.27 166
16806.50 159
16807.72 189
16808.95 161
16810.17 173
16811.40 171
16812.62 177
16813.85 166
16815.07 169
16816.30 187
16817.53 158
16818.75 179
16819.98 160
16821.20 192
16822.43 196
16823.65 181
16824.88 188
16826.11 189
16827.33 212
16828.56 177
16829.78 184
16831.01 180
16832.24 204
16833.46 187
16834.69 217
16835.92 191
16837.14 183
16838.37 171
16839.60 170
16840.82 187
16842.05 203
16843.27 200
16844.50 180
16845.73 163
16846.96 183
16848.18 176
16849.41 201
16850.64 221
16851.86 200
16853.09 201
16854.32 201
16855.54 236
16856.77 192
16858.00 190
16859.22 195
16860.45 233
16861.68 215
16862.91 214
16864.13 200
16865.36 213
16866.59 216
16867.82 214
16869.04 192
16870.27 209
16871.50 205
16872.73 213
16873.95 214
16875.18 226
16876.41 230
16877.64 233
16878.87 268
16880.09 251
16881.32 251
16882.55 234
16883.78 245
16885.01 268
16886.23 292
16887.46 268
16888.69 266
16889.92 268
16891.15 268
16892.38 265
16893.60 312
16894.83 318
16896.06 282
16897.29 265
16898.52 280
16899.75 285
16900.98 261
16902.20 293
16903.43 276
16904.66 281
16905.89 196
16907.12 209
16908.35 223
16909.58 222
16910.81 242
16912.04 258
16913.26 243
16914.49 225
16915.72 251
16916.95 241
16918.18 201
16919.41 227
16920.64 231
16921.87 203
16923.10 216
16924.33 199
16925.56 232
16926.79 204
16928.02 227
16929.25 196
16930.48 228
16931.71 237
16932.94 199
16934.17 214
16935.40 194
16936.63 242
16937.86 225
16939.09 196
16940.32 187
16941.55 230
16942.78 192
16944.01 206
16945.24 197
16946.47 193
16947.70 214
16948.93 218
16950.16 208
16951.39 197
16952.62 217
16953.85 209
16955.08 176
16956.31 192
16957.54 163
16958.77 190
16960.01 198
16961.24 168
16962.47 170
16963.70 149
16964.93 187
16966.16 189
16967.39 199
16968.62 185
16969.85 194
16971.08 181
16972.32 171
16973.55 184
16974.78 189
16976.01 166
16977.24 151
16978.47 166
16979.70 169
16980.94 189
16982.17 208
16983.40 214
16984.63 159
16985.86 176
16987.10 190
16988.33 190
16989.56 176
16990.79 182
16992.02 184
16993.26 214
16994.49 187
16995.72 168
16996.95 161
16998.18 173
16999.42 196
17000.65 179
17001.88 188
17003.11 190
17004.35 196
17005.58 199
17006.81 186
17008.04 185
17009.28 183
17010.51 199
17011.74 212
17012.97 197
17014.21 183
17015.44 203
17016.67 158
17017.91 176
17019.14 148
17020.37 173
17021.60 196
17022.84 192
17024.07 163
17025.30 184
17026.54 170
17027.77 184
17029.00 185
17030.24 182
17031.47 163
17032.70 156
17033.94 180
17035.17 184
17036.41 165
17037.64 189
17038.87 186
17040.11 157
17041.34 177
17042.57 172
17043.81 175
17045.04 198
17046.28 201
17047.51 189
17048.74 180
17049.98 189
17051.21 186
17052.45 154
17053.68 157
17054.92 164
17056.15 157
17057.38 164
17058.62 140
17059.85 156
17061.09 184
17062.32 189
17063.56 161
17064.79 177
17066.03 168
17067.26 174
17068.50 160
17069.73 175
17070.97 163
17072.20 175
17073.44 160
17074.67 141
17075.91 178
17077.14 188
17078.38 153
17079.61 166
17080.85 165
17082.08 144
17083.32 164
17084.55 156
17085.79 174
17087.02 153
17088.26 160
17089.49 161
17090.73 184
17091.97 163
17093.20 131
17094.44 143
17095.67 148
17096.91 161
17098.14 142
17099.38 151
17100.62 153
17101.85 166
17103.09 155
17104.32 138
17105.56 139
17106.80 156
17108.03 164
17109.27 149
17110.51 157
17111.74 165
17112.98 172
17114.21 134
17115.45 146
17116.69 142
17117.92 142
17119.16 165
17120.40 164
17121.63 148
17122.87 179
17124.11 141
17125.34 177
17126.58 154
17127.82 156
17129.06 157
17130.29 136
17131.53 157
17132.77 139
17134.00 173
17135.24 150
17136.48 153
17137.72 164
17138.95 146
17140.19 128
17141.43 149
17142.67 137
17143.90 164
17145.14 152
17146.38 147
17147.62 159
17148.85 118
17150.09 149
17151.33 153
17152.57 124
17153.80 144
17155.04 149
17156.28 166
17157.52 153
17158.76 165
17159.99 155
17161.23 116
17162.47 158
17163.71 158
17164.95 143
17166.19 133
17167.42 132
17168.66 155
17169.90 126
17171.14 115
17172.38 139
17173.62 166
17174.86 136
17176.09 147
17177.33 119
17178.57 168
17179.81 148
17181.05 135
17182.29 157
17183.53 144
17184.77 131
17186.01 146
17187.24 129
17188.48 145
17189.72 140
17190.96 133
17192.20 163
17193.44 163
17194.68 134
17195.92 104
17197.16 129
17198.40 151
17199.64 164
17200.88 118
17202.12 135
17203.36 163
17204.60 150
17205.84 144
17207.08 131
17208.32 144
17209.56 128
17210.80 143
17212.04 153
17213.28 153
17214.52 119
17215.76 134
17217.00 144
17218.24 138
17219.48 129
17220.72 115
17221.96 142
17223.20 123
17224.44 127
17225.68 109
17226.92 137
17228.16 136
17229.40 122
17230.64 138
17231.88 137
17233.12 139
17234.36 139
17235.60 147
17236.85 130
17238.09 134
17239.33 138
17240.57 131
17241.81 145
17243.05 137
17244.29 156
17245.53 147
17246.77 141
17248.02 133
17249.26 150
17250.50 145
17251.74 133
17252.98 176
17254.22 148
17255.46 147
17256.71 122
17257.95 149
17259.19 151
17260.43 130
17261.67 125
17262.91 146
17264.16 129
17265.40 138
17266.64 121
17267.88 131
17269.12 125
17270.37 111
17271.61 136
17272.85 133
17274.09 140
17275.34 140
17276.58 135
17277.82 117
17279.06 127
17280.30 128
17281.55 131
17282.79 148
17284.03 143
17285.27 142
17286.52 125
17287.76 131
17289.00 109
17290.25 131
17291.49 128
17292.73 144
17293.97 116
17295.22 113
17296.46 131
17297.70 124
17298.95 150
17300.19 134
17301.43 108
17302.68 112
17303.92 133
17305.16 127
17306.41 132
17307.65 116
17308.89 149
17310.14 142
17311.38 146
17312.62 139
17313.87 142
17315.11 124
17316.36 129
17317.60 138
17318.84 155
17320.09 179
17321.33 153
17322.58 149
17323.82 116
17325.06 126
17326.31 140
17327.55 133
17328.80 118
17330.04 129
17331.28 128
17332.53 154
17333.77 129
17335.02 131
17336.26 124
17337.51 138
17338.75 113
17340.00 123
17341.24 129
17342.48 136
17343.73 143
17344.97 114
17346.22 118
17347.46 102
17348.71 132
17349.95 117
17351.20 132
17352.44 132
17353.69 114
17354.93 141
17356.18 129
17357.42 138
17358.67 145
17359.92 124
17361.16 117
17362.41 138
17363.65 104
17364.90 123
17366.14 158
17367.39 138
17368.63 128
17369.88 162
17371.13 142
17372.37 143
17373.62 139
17374.86 124
17376.11 137
17377.35 143
17378.60 115
17379.85 142
17381.09 161
17382.34 147
17383.59 122
17384.83 125
17386.08 141
17387.32 150
17388.57 160
17389.82 144
17391.06 136
17392.31 165
17393.56 118
17394.80 129
17396.05 127
17397.30 150
17398.54 131
17399.79 131
17401.04 121
17402.28 148
17403.53 136
17404.78 117
17406.02 132
17407.27 113
17408.52 108
17409.77 136
17411.01 130
17412.26 191
17413.51 148
17414.75 141
17416.00 133
17417.25 159
17418.50 145
17419.74 154
17420.99 129
17422.24 117
17423.49 109
17424.73 123
17425.98 140
17427.23 133
17428.48 138
17429.73 128
17430.97 146
17432.22 115
17433.47 114
17434.72 127
17435.97 149
17437.21 145
17438.46 135
17439.71 134
17440.96 132
17442.21 123
17443.45 120
17444.70 141
17445.95 120
17447.20 136
17448.45 130
17449.70 140
17450.95 134
17452.19 137
17453.44 140
17454.69 163
17455.94 132
17457.19 115
17458.44 129
17459.69 144
17460.94 135
17462.19 135
17463.43 121
17464.68 129
17465.93 165
17467.18 127
17468.43 103
17469.68 134
17470.93 156
17472.18 143
17473.43 141
17474.68 174
17475.93 152
17477.18 135
17478.43 138
17479.68 138
17480.93 152
17482.18 126
17483.43 154
17484.68 152
17485.93 147
17487.17 126
17488.42 146
17489.67 160
17490.92 132
17492.18 150
17493.43 188
17494.68 172
17495.93 144
17497.18 131
17498.43 159
17499.68 155
17500.93 155
17502.18 169
17503.43 143
17504.68 148
17505.93 143
17507.18 130
17508.43 161
17509.68 156
17510.93 158
17512.18 144
17513.43 165
17514.68 158
17515.94 184
17517.19 132
17518.44 150
17519.69 140
17520.94 146
17522.19 159
17523.44 165
17524.69 148
17525.94 137
17527.20 140
17528.45 157
17529.70 177
17530.95 163
17532.20 145
17533.45 153
17534.70 166
17535.96 141
17537.21 155
17538.46 168
17539.71 173
17540.96 190
17542.22 173
17543.47 195
17544.72 169
17545.97 182
17547.22 168
17548.48 164
17549.73 177
17550.98 176
17552.23 175
17553.48 189
17554.74 182
17555.99 147
17557.24 170
17558.49 153
17559.75 148
17561.00 168
17562.25 174
17563.50 178
17564.76 176
17566.01 131
17567.26 149
17568.52 192
17569.77 170
17571.02 160
17572.27 169
17573.53 140
17574.78 167
17576.03 162
17577.29 182
17578.54 195
17579.79 174
17581.05 168
17582.30 163
17583.55 151
17584.81 178
17586.06 185
17587.31 188
17588.57 202
17589.82 183
17591.07 156
17592.33 159
17593.58 175
17594.83 195
17596.09 211
17597.34 178
17598.60 189
17599.85 175
17601.10 173
17602.36 186
17603.61 194
17604.87 211
17606.12 198
17607.37 174
17608.63 170
17609.88 172
17611.14 183
17612.39 193
17613.65 164
17614.90 152
17616.16 203
17617.41 192
17618.66 179
17619.92 185
17621.17 167
17622.43 139
17623.68 193
17624.94 174
17626.19 185
17627.45 180
17628.70 170
17629.96 153
17631.21 135
17632.47 136
17633.72 159
17634.98 159
17636.23 158
17637.49 188
17638.74 143
17640.00 164
17641.26 144
17642.51 161
17643.77 173
17645.02 150
17646.28 171
17647.53 174
17648.79 163
17650.04 134
17651.30 141
17652.56 143
17653.81 175
17655.07 130
17656.32 111
17657.58 142
17658.84 175
17660.09 155
17661.35 164
17662.60 139
17663.86 138
17665.12 141
17666.37 170
17667.63 134
17668.89 127
17670.14 157
17671.40 154
17672.66 144
17673.91 160
17675.17 151
17676.43 175
17677.68 160
17678.94 152
17680.20 156
17681.45 164
17682.71 147
17683.97 145
17685.22 147
17686.48 137
17687.74 147
17688.99 148
17690.25 114
17691.51 126
17692.77 149
17694.02 138
17695.28 133
17696.54 140
17697.80 143
17699.05 145
17700.31 141
17701.57 155
17702.83 145
17704.08 125
17705.34 135
17706.60 157
17707.86 139
17709.11 131
17710.37 115
17711.63 136
17712.89 164
17714.15 142
17715.40 133
17716.66 141
17717.92 137
17719.18 126
17720.44 120
17721.70 133
17722.95 143
17724.21 143
17725.47 147
17726.73 139
17727.99 111
17729.25 142
17730.51 149
17731.76 119
17733.02 134
17734.28 149
17735.54 140
17736.80 150
17738.06 134
17739.32 117
17740.58 109
17741.83 131
17743.09 106
17744.35 120
17745.61 155
17746.87 130
17748.13 149
17749.39 131
17750.65 135
17751.91 129
17753.17 124
17754.43 123
17755.69 124
17756.95 134
17758.21 138
17759.47 133
17760.73 143
17761.98 125
17763.24 119
17764.50 136
17765.76 150
17767.02 137
17768.28 128
17769.54 121
17770.80 151
17772.06 120
17773.32 109
17774.58 121
17775.84 136
17777.11 158
17778.37 153
17779.63 121
17780.89 144
17782.15 126
17783.41 122
17784.67 131
17785.93 124
17787.19 126
17788.45 158
17789.71 155
17790.97 129
17792.23 117
17793.49 120
17794.75 112
17796.01 136
17797.28 125
17798.54 136
17799.80 125
17801.06 148
17802.32 146
17803.58 102
17804.84 119
17806.10 149
17807.37 145
17808.63 106
17809.89 144
17811.15 128
17812.41 149
17813.67 126
17814.93 96
17816.20 130
17817.46 122
17818.72 148
17819.98 131
17821.24 130
17822.50 152
17823.77 151
17825.03 128
17826.29 118
17827.55 129
17828.81 135
17830.08 133
17831.34 146
17832.60 119
17833.86 135
17835.13 126
17836.39 128
17837.65 101
17838.91 126
17840.18 126
17841.44 112
17842.70 110
17843.96 102
17845.23 160
17846.49 132
17847.75 151
17849.01 130
17850.28 125
17851.54 135
17852.80 128
17854.07 134
17855.33 126
17856.59 125
17857.86 153
17859.12 119
17860.38 129
17861.65 99
17862.91 126
17864.17 121
17865.44 132
17866.70 115
17867.96 110
17869.23 123
17870.49 128
17871.75 122
17873.02 103
17874.28 123
17875.54 121
17876.81 104
17878.07 99
17879.34 98
17880.60 105
17881.86 130
17883.13 105
17884.39 111
17885.66 124
17886.92 87
17888.18 123
17889.45 134
17890.71 107
17891.98 114
17893.24 105
17894.51 97
17895.77 126
17897.04 102
17898.30 115
17899.56 123
17900.83 157
17902.09 145
17903.36 107
17904.62 119
17905.89 136
17907.15 162
17908.42 98
17909.68 114
17910.95 102
17912.21 128
17913.48 131
17914.74 96
17916.01 144
17917.27 114
17918.54 124
17919.80 135
17921.07 136
17922.34 105
17923.60 132
17924.87 119
17926.13 118
17927.40 106
17928.66 124
17929.93 89
17931.19 106
17932.46 129
17933.73 137
17934.99 135
17936.26 111
17937.52 104
17938.79 113
17940.06 98
17941.32 104
17942.59 140
17943.85 128
17945.12 93
17946.39 90
17947.65 108
17948.92 120
17950.19 116
17951.45 110
17952.72 101
17953.99 118
17955.25 112
17956.52 111
17957.79 108
17959.05 146
17960.32 116
17961.59 127
17962.85 85
17964.12 105
17965.39 107
17966.65 115
17967.92 123
17969.19 83
17970.45 116
17971.72 134
17972.99 106
17974.26 118
17975.52 133
17976.79 110
17978.06 103
17979.33 94
17980.59 109
17981.86 97
17983.13 132
17984.40 109
17985.66 117
17986.93 120
17988.20 114
17989.47 118
17990.73 101
17992.00 113
17993.27 111
17994.54 111
17995.81 118
17997.07 121
17998.34 121
17999.61 109
18000.88 115
18002.15 94
18003.42 105
18004.68 116
18005.95 128
18007.22 112
18008.49 105
18009.76 118
18011.03 109
18012.30 123
18013.56 135
18014.83 128
18016.10 136
18017.37 111
18018.64 110
18019.91 89
18021.18 120
18022.45 103
18023.71 129
18024.98 117
18026.25 124
18027.52 132
18028.79 132
18030.06 129
18031.33 110
18032.60 106
18033.87 126
18035.14 126
18036.41 129
18037.68 158
18038.95 144
18040.22 100
18041.49 144
18042.76 147
18044.02 127
18045.29 129
18046.56 116
18047.83 127
18049.10 127
18050.37 113
18051.64 92
18052.91 115
18054.18 132
18055.45 118
18056.72 105
18057.99 80
18059.27 103
18060.54 102
18061.81 120
18063.08 112
18064.35 110
18065.62 127
18066.89 109
18068.16 106
18069.43 122
18070.70 145
18071.97 134
18073.24 110
18074.51 100
18075.78 119
18077.05 124
18078.32 136
18079.60 124
18080.87 111
18082.14 133
18083.41 143
18084.68 140
18085.95 101
18087.22 118
18088.49 110
18089.77 114
18091.04 120
18092.31 110
18093.58 99
18094.85 121
18096.12 110
18097.39 120
18098.67 114
18099.94 121
18101.21 117
18102.48 99
18103.75 114
18105.02 107
18106.30 123
18107.57 113
18108.84 121
18110.11 129
18111.38 111
18112.66 145
18113.93 117
18115.20 136
18116.47 143
18117.75 134
18119.02 118
18120.29 127
18121.56 119
18122.84 138
18124.11 157
18125.38 124
18126.65 127
18127.93 89
18129.20 118
18130.47 101
18131.74 121
18133.02 119
18134.29 109
18135.56 108
18136.84 123
18138.11 140
18139.38 124
18140.66 145
18141.93 111
18143.20 130
18144.48 127
18145.75 127
18147.02 109
18148.30 109
18149.57 113
18150.84 131
18152.12 133
18153.39 128
18154.66 141
18155.94 122
18157.21 104
18158.48 106
18159.76 118
18161.03 122
18162.31 107
18163.58 112
18164.85 123
18166.13 126
18167.40 132
18168.68 137
18169.95 124
18171.22 113
18172.50 122
18173.77 121
18175.05 119
18176.32 124
18177.60 118
18178.87 123
18180.15 117
18181.42 121
18182.69 99
18183.97 117
18185.24 126
18186.52 117
18187.79 96
18189.07 101
18190.34 108
18191.62 104
18192.89 95
18194.17 112
18195.44 109
18196.72 110
18197.99 129
18199.27 109
18200.54 114
18201.82 109
18203.09 118
18204.37 114
18205.65 105
18206.92 111
18208.20 140
18209.47 115
18210.75 144
18212.02 129
18213.30 111
18214.57 103
18215.85 101
18217.13 131
18218.40 95
18219.68 128
18220.95 106
18222.23 118
18223.51 102
18224.78 121
18226.06 86
18227.33 84
18228.61 102
18229.89 105
18231.16 124
18232.44 116
18233.72 141
18234.99 122
18236.27 123
18237.55 120
18238.82 106
18240.10 107
18241.38 125
18242.65 116
18243.93 96
18245.21 118
18246.48 115
18247.76 128
18249.04 104
18250.31 112
18251.59 105
18252.87 124
18254.15 133
18255.42 132
18256.70 121
18257.98 123
18259.25 123
18260.53 118
18261.81 110
18263.09 113
18264.36 106
18265.64 141
18266.92 136
18268.20 104
18269.47 118
18270.75 124
18272.03 131
18273.31 117
18274.59 117
18275.86 126
18277.14 144
18278.42 146
18279.70 108
18280.98 81
18282.25 113
18283.53 138
18284.81 130
18286.09 118
18287.37 124
18288.64 108
18289.92 98
18291.20 140
18292.48 108
18293.76 119
18295.04 119
18296.32 141
18297.59 141
18298.87 107
18300.15 109
18301.43 121
18302.71 117
18303.99 93
18305.27 101
18306.55 119
18307.83 112
18309.10 116
18310.38 114
18311.66 112
18312.94 112
18314.22 107
18315.50 132
18316.78 122
18318.06 109
18319.34 107
18320.62 113
18321.90 114
18323.18 127
18324.46 96
18325.74 102
18327.02 108
18328.30 115
18329.58 126
18330.86 136
18332.14 113
18333.41 121
18334.69 121
18335.97 110
18337.25 134
18338.54 155
18339.82 123
18341.10 130
18342.38 101
18343.66 107
18344.94 138
18346.22 132
18347.50 103
18348.78 104
18350.06 100
18351.34 128
18352.62 106
18353.90 105
18355.18 90
18356.46 93
18357.74 88
18359.02 122
18360.30 114
18361.58 111
18362.87 142
18364.15 129
18365.43 95
18366.71 103
18367.99 125
18369.27 130
18370.55 116
18371.83 92
18373.11 97
18374.40 108
18375.68 92
18376.96 101
18378.24 100
18379.52 103
18380.80 96
18382.08 99
18383.37 107
18384.65 86
18385.93 96
18387.21 111
18388.49 95
18389.78 132
18391.06 98
18392.34 115
18393.62 108
18394.90 108
18396.19 98
18397.47 117
18398.75 130
18400.03 119
18401.31 117
18402.60 125
18403.88 134
18405.16 101
18406.44 121
18407.73 157
18409.01 121
18410.29 117
18411.57 92
18412.86 100
18414.14 94
18415.42 114
18416.71 108
18417.99 103
18419.27 99
18420.55 102
18421.84 131
18423.12 120
18424.40 130
18425.69 122
18426.97 139
18428.25 127
18429.54 114
18430.82 94
18432.10 82
18433.39 102
18434.67 105
18435.95 100
18437.24 109
18438.52 124
18439.80 111
18441.09 106
18442.37 91
18443.66 115
18444.94 100
18446.22 95
18447.51 97
18448.79 95
18450.08 89
18451.36 105
18452.64 110
18453.93 95
18455.21 106
18456.50 126
18457.78 130
18459.06 113
18460.35 107
18461.63 103
18462.92 146
18464.20 113
18465.49 122
18466.77 117
18468.06 109
18469.34 119
18470.63 110
18471.91 105
18473.19 116
18474.48 113
18475.76 114
18477.05 100
18478.33 103
18479.62 143
18480.90 127
18482.19 123
18483.47 89
18484.76 106
18486.05 135
18487.33 138
18488.62 130
18489.90 90
18491.19 104
18492.47 98
18493.76 98
18495.04 101
18496.33 109
18497.61 107
18498.90 107
18500.19 98
18501.47 102
18502.76 132
18504.04 149
18505.33 128
18506.62 107
18507.90 112
18509.19 127
18510.47 120
18511.76 118
18513.05 103
18514.33 111
18515.62 110
18516.90 123
18518.19 112
18519.48 94
18520.76 104
18522.05 114
18523.34 87
18524.62 102
18525.91 139
18527.20 133
18528.48 113
18529.77 120
18531.06 93
18532.34 101
18533.63 113
18534.92 119
18536.21 123
18537.49 123
18538.78 97
18540.07 109
18541.35 117
18542.64 106
18543.93 126
18545.22 112
18546.50 124
18547.79 121
18549.08 120
18550.37 123
18551.65 136
18552.94 105
18554.23 90
18555.52 103
18556.80 136
18558.09 115
18559.38 98
18560.67 111
18561.95 139
18563.24 124
18564.53 119
18565.82 139
18567.11 115
18568.39 98
18569.68 117
18570.97 115
18572.26 111
18573.55 129
18574.84 116
18576.12 112
18577.41 116
18578.70 107
18579.99 157
18581.28 132
18582.57 122
18583.86 139
18585.14 150
18586.43 110
18587.72 115
18589.01 98
18590.30 120
18591.59 108
18592.88 128
18594.17 122
18595.46 133
18596.74 112
18598.03 120
18599.32 114
18600.61 111
18601.90 130
18603.19 130
18604.48 112
18605.77 123
18607.06 134
18608.35 139
18609.64 110
18610.93 115
18612.22 113
18613.51 132
18614.80 147
18616.09 153
18617.38 165
18618.67 132
18619.96 161
18621.25 132
18622.54 158
18623.83 154
18625.12 146
18626.41 154
18627.70 155
18628.99 161
18630.28 139
18631.57 146
18632.86 131
18634.15 164
18635.44 151
18636.73 136
18638.02 123
18639.31 134
18640.60 150
18641.89 136
18643.18 125
18644.47 114
18645.76 108
18647.06 120
18648.35 151
18649.64 146
18650.93 130
18652.22 112
18653.51 133
18654.80 120
18656.09 116
18657.38 127
18658.68 150
18659.97 148
18661.26 128
18662.55 99
18663.84 113
18665.13 109
18666.42 124
18667.72 119
18669.01 113
18670.30 114
18671.59 120
18672.88 128
18674.17 100
18675.47 121
18676.76 119
18678.05 120
18679.34 116
18680.63 119
18681.93 127
18683.22 112
18684.51 147
18685.80 139
18687.09 119
18688.39 106
18689.68 120
18690.97 99
18692.26 102
18693.56 116
18694.85 113
18696.14 123
18697.43 126
18698.73 102
18700.02 116
18701.31 113
18702.60 116
18703.90 91
18705.19 124
18706.48 130
18707.78 135
18709.07 111
18710.36 100
18711.66 125
18712.95 111
18714.24 103
18715.54 105
18716.83 119
18718.12 104
18719.42 115
18720.71 114
18722.00 120
18723.30 89
18724.59 98
18725.88 118
18727.18 151
18728.47 118
18729.76 112
18731.06 105
18732.35 124
18733.65 114
18734.94 120
18736.23 122
18737.53 127
18738.82 116
18740.12 117
18741.41 110
18742.70 111
18744.00 106
18745.29 97
18746.59 77
18747.88 110
18749.18 124
18750.47 106
18751.76 93
18753.06 105
18754.35 103
18755.65 118
18756.94 92
18758.24 103
18759.53 101
18760.83 93
18762.12 109
18763.42 118
18764.71 97
18766.01 95
18767.30 112
18768.60 108
18769.89 98
18771.19 103
18772.48 80
18773.78 111
18775.07 109
18776.37 121
18777.66 100
18778.96 107
18780.25 104
18781.55 90
18782.85 112
18784.14 115
18785.44 109
18786.73 113
18788.03 93
18789.32 118
18790.62 93
18791.92 103
18793.21 115
18794.51 109
18795.80 107
18797.10 105
18798.40 91
18799.69 107
18800.99 79
18802.28 108
18803.58 101
18804.88 113
18806.17 113
18807.47 119
18808.77 105
18810.06 109
18811.36 116
18812.66 95
18813.95 100
18815.25 100
18816.55 122
18817.84 127
18819.14 117
18820.44 128
18821.73 115
18823.03 115
18824.33 106
18825.62 99
18826.92 80
18828.22 114
18829.52 121
18830.81 87
18832.11 105
18833.41 118
18834.71 118
18836.00 104
18837.30 97
18838.60 118
18839.90 98
18841.19 110
18842.49 105
18843.79 103
18845.09 98
18846.38 116
18847.68 108
18848.98 95
18850.28 121
18851.58 98
18852.87 108
18854.17 106
18855.47 86
18856.77 88
18858.07 92
18859.36 104
18860.66 107
18861.96 117
18863.26 111
18864.56 121
18865.86 85
18867.15 105
18868.45 90
18869.75 86
18871.05 80
18872.35 124
18873.65 99
18874.95 102
18876.24 104
18877.54 85
18878.84 94
18880.14 100
18881.44 133
18882.74 111
18884.04 107
18885.34 94
18886.64 84
18887.94 86
18889.24 93
18890.53 95
18891.83 87
18893.13 94
18894.43 88
18895.73 89
18897.03 78
18898.33 72
18899.63 92
18900.93 106
18902.23 109
18903.53 89
18904.83 82
18906.13 83
18907.43 112
18908.73 119
18910.03 78
18911.33 126
18912.63 98
18913.93 134
18915.23 117
18916.53 97
18917.83 93
18919.13 103
18920.43 130
18921.73 88
18923.03 100
18924.33 96
18925.63 82
18926.93 78
18928.23 109
18929.53 100
18930.84 92
18932.14 105
18933.44 80
18934.74 103
18936.04 105
18937.34 119
18938.64 88
18939.94 107
18941.24 97
18942.54 104
18943.84 113
18945.15 114
18946.45 104
18947.75 107
18949.05 85
18950.35 95
18951.65 103
18952.95 92
18954.26 100
18955.56 97
18956.86 118
18958.16 108
18959.46 90
18960.76 72
18962.07 89
18963.37 85
18964.67 85
18965.97 65
18967.27 93
18968.57 78
18969.88 102
18971.18 115
18972.48 99
18973.78 78
18975.09 75
18976.39 92
18977.69 119
18978.99 99
18980.29 110
18981.60 95
18982.90 95
18984.20 86
18985.50 93
18986.81 82
18988.11 98
18989.41 98
18990.72 94
18992.02 148
18993.32 116
18994.62 101
18995.93 99
18997.23 94
18998.53 96
18999.84 95
19001.14 89
19002.44 102
19003.75 98
19005.05 118
19006.35 110
19007.66 92
19008.96 103
19010.26 98
19011.57 103
19012.87 106
19014.17 91
19015.48 108
19016.78 71
19018.08 98
19019.39 111
19020.69 97
19021.99 93
19023.30 90
19024.60 85
19025.91 129
19027.21 115
19028.51 96
19029.82 103
19031.12 107
19032.43 99
19033.73 92
19035.04 103
19036.34 115
19037.64 96
19038.95 107
19040.25 87
19041.56 102
19042.86 83
19044.17 85
19045.47 85
19046.78 94
19048.08 104
19049.39 83
19050.69 95
19052.00 108
19053.30 98
19054.61 107
19055.91 98
19057.22 107
19058.52 87
19059.83 106
19061.13 114
19062.44 94
19063.74 81
19065.05 84
19066.35 85
19067.66 93
19068.96 88
19070.27 86
19071.57 76
19072.88 81
19074.18 83
19075.49 103
19076.80 80
19078.10 88
19079.41 85
19080.71 94
19082.02 112
19083.33 98
19084.63 84
19085.94 99
19087.24 95
19088.55 91
19089.86 100
19091.16 100
19092.47 57
19093.77 89
19095.08 101
19096.39 92
19097.69 91
19099.00 100
19100.31 80
19101.61 98
19102.92 104
19104.23 96
19105.53 83
19106.84 103
19108.15 97
19109.45 80
19110.76 96
19112.07 99
19113.37 103
19114.68 78
19115.99 92
19117.30 88
19118.60 110
19119.91 103
19121.22 100
19122.52 96
19123.83 86
19125.14 83
19126.45 92
19127.75 89
19129.06 99
19130.37 88
19131.68 101
19132.98 95
19134.29 72
19135.60 100
19136.91 100
19138.22 94
19139.52 106
19140.83 101
19142.14 87
19143.45 100
19144.76 95
19146.06 92
19147.37 106
19148.68 115
19149.99 97
19151.30 69
19152.60 92
19153.91 87
19155.22 101
19156.53 110
19157.84 93
19159.15 100
19160.46 90
19161.76 106
19163.07 107
19164.38 95
19165.69 92
19167.00 118
19168.31 142
19169.62 83
19170.93 97
19172.23 104
19173.54 136
19174.85 109
19176.16 103
19177.47 104
19178.78 100
19180.09 103
19181.40 81
19182.71 84
19184.02 87
19185.33 97
19186.64 106
19187.95 108
19189.26 83
19190.57 96
19191.87 110
19193.18 92
19194.49 98
19195.80 105
19197.11 75
19198.42 71
19199.73 95
19201.04 87
19202.35 96
19203.66 102
19204.97 108
19206.28 95
19207.59 96
19208.90 97
19210.21 118
19211.53 105
19212.84 93
19214.15 118
19215.46 101
19216.77 110
19218.08 91
19219.39 96
19220.70 94
19222.01 106
19223.32 99
19224.63 93
19225.94 96
19227.25 97
19228.56 92
19229.87 96
19231.19 98
19232.50 68
19233.81 90
19235.12 98
19236.43 95
19237.74 109
19239.05 95
19240.36 115
19241.68 94
19242.99 108
19244.30 88
19245.61 85
19246.92 114
19248.23 116
19249.54 78
19250.86 64
19252.17 82
19253.48 85
19254.79 102
19256.10 129
19257.42 113
19258.73 93
19260.04 89
19261.35 98
19262.66 88
19263.98 92
19265.29 92
19266.60 102
19267.91 94
19269.22 108
19270.54 81
19271.85 83
19273.16 94
19274.47 87
19275.79 93
19277.10 87
19278.41 100
19279.72 92
19281.04 94
19282.35 95
19283.66 101
19284.98 118
19286.29 104
19287.60 84
19288.91 80
19290.23 80
19291.54 89
19292.85 101
19294.17 84
19295.48 86
19296.79 92
19298.11 84
19299.42 94
19300.73 73
19302.05 82
19303.36 105
19304.67 106
19305.99 108
19307.30 84
19308.61 94
19309.93 87
19311.24 93
19312.56 86
19313.87 91
19315.18 110
19316.50 105
19317.81 111
19319.13 105
19320.44 89
19321.75 86
19323.07 96
19324.38 89
19325.70 92
19327.01 94
19328.32 97
19329.64 113
19330.95 85
19332.27 87
19333.58 80
19334.90 85
19336.21 106
19337.53 109
19338.84 103
19340.16 89
19341.47 92
19342.79 111
19344.10 103
19345.42 87
19346.73 77
19348.05 94
19349.36 91
19350.68 94
19351.99 108
19353.31 112
19354.62 102
19355.94 107
19357.25 107
19358.57 93
19359.88 84
19361.20 90
19362.51 83
19363.83 101
19365.14 80
19366.46 77
19367.78 90
19369.09 95
19370.41 79
19371.72 83
19373.04 95
19374.35 86
19375.67 78
19376.99 75
19378.30 71
19379.62 88
19380.93 90
19382.25 91
19383.57 98
19384.88 110
19386.20 75
19387.52 93
19388.83 78
19390.15 84
19391.47 94
19392.78 79
19394.10 63
19395.42 88
19396.73 98
19398.05 108
19399.37 83
19400.68 90
19402.00 113
19403.32 91
19404.63 87
19405.95 85
19407.27 84
19408.58 96
19409.90 93
19411.22 93
19412.54 95
19413.85 88
19415.17 89
19416.49 88
19417.80 82
19419.12 96
19420.44 97
19421.76 89
19423.07 96
19424.39 105
19425.71 114
19427.03 98
19428.35 107
19429.66 91
19430.98 93
19432.30 102
19433.62 92
19434.93 91
19436.25 88
19437.57 75
19438.89 87
19440.21 106
19441.53 88
19442.84 75
19444.16 120
19445.48 107
19446.80 63
19448.12 55
19449.44 98
19450.75 92
19452.07 76
19453.39 84
19454.71 96
19456.03 99
19457.35 102
19458.67 85
19459.98 66
19461.30 99
19462.62 79
19463.94 66
19465.26 74
19466.58 83
19467.90 92
19469.22 84
19470.54 86
19471.86 116
19473.18 89
19474.49 98
19475.81 99
19477.13 81
19478.45 88
19479.77 89
19481.09 95
19482.41 93
19483.73 82
19485.05 79
19486.37 88
19487.69 88
19489.01 90
19490.33 81
19491.65 83
19492.97 78
19494.29 85
19495.61 93
19496.93 85
19498.25 77
19499.57 92
19500.89 86
19502.21 82
19503.53 89
19504.85 95
19506.17 94
19507.49 62
19508.81 72
19510.13 81
19511.45 99
19512.77 95
19514.09 90
19515.42 77
19516.74 96
19518.06 124
19519.38 97
19520.70 91
19522.02 104
19523.34 94
19524.66 85
19525.98 87
19527.30 88
19528.62 90
19529.95 89
19531.27 78
19532.59 91
19533.91 99
19535.23 95
19536.55 101
19537.87 76
19539.20 82
19540.52 91
19541.84 92
19543.16 117
19544.48 110
19545.80 96
19547.13 101
19548.45 93
19549.77 90
19551.09 106
19552.41 92
19553.74 77
19555.06 81
19556.38 101
19557.70 90
19559.02 95
19560.35 80
19561.67 86
19562.99 89
19564.31 90
19565.64 104
19566.96 80
19568.28 91
19569.60 103
19570.93 95
19572.25 110
19573.57 92
19574.89 82
19576.22 77
19577.54 84
19578.86 80
19580.18 90
19581.51 99
19582.83 101
19584.15 95
19585.48 104
19586.80 100
19588.12 94
19589.45 77
19590.77 80
19592.09 81
19593.42 109
19594.74 94
19596.06 105
19597.39 97
19598.71 95
19600.03 112
19601.36 117
19602.68 93
19604.00 79
19605.33 114
19606.65 97
19607.98 86
19609.30 74
19610.62 80
19611.95 98
19613.27 87
19614.60 92
19615.92 77
19617.24 69
19618.57 96
19619.89 104
19621.22 76
19622.54 95
19623.87 107
19625.19 108
19626.51 74
19627.84 63
19629.16 80
19630.49 88
19631.81 92
19633.14 82
19634.46 92
19635.79 97
19637.11 99
19638.44 80
19639.76 82
19641.09 89
19642.41 85
19643.74 98
19645.06 86
19646.39 78
19647.71 68
19649.04 75
19650.36 85
19651.69 88
19653.01 70
19654.34 81
19655.66 100
19656.99 79
19658.32 96
19659.64 89
19660.97 100
19662.29 105
19663.62 90
19664.94 93
19666.27 83
19667.60 69
19668.92 74
19670.25 84
19671.57 88
19672.90 83
19674.23 81
19675.55 103
19676.88 91
19678.20 85
19679.53 84
19680.86 73
19682.18 96
19683.51 114
19684.84 102
19686.16 100
19687.49 98
19688.82 86
19690.14 89
19691.47 69
19692.80 91
19694.12 71
19695.45 76
19696.78 64
19698.10 75
19699.43 88
19700.76 98
19702.08 95
19703.41 96
19704.74 93
19706.07 106
19707.39 105
19708.72 77
19710.05 81
19711.37 81
19712.70 83
19714.03 85
19715.36 93
19716.68 96
19718.01 85
19719.34 101
19720.67 118
19721.99 106
19723.32 96
19724.65 108
19725.98 77
19727.31 87
19728.63 89
19729.96 73
19731.29 97
19732.62 79
19733.95 103
19735.27 86
19736.60 83
19737.93 77
19739.26 87
19740.59 90
19741.92 74
19743.24 97
19744.57 104
19745.90 101
19747.23 87
19748.56 83
19749.89 94
19751.22 97
19752.54 91
19753.87 85
19755.20 94
19756.53 89
19757.86 78
19759.19 73
19760.52 110
19761.85 115
19763.18 116
19764.50 92
19765.83 99
19767.16 107
19768.49 97
19769.82 75
19771.15 87
19772.48 83
19773.81 97
19775.14 103
19776.47 58
19777.80 81
19779.13 96
19780.46 90
19781.79 81
19783.12 97
19784.45 91
19785.78 100
19787.11 100
19788.44 84
19789.77 93
19791.10 99
19792.43 117
19793.76 93
19795.09 79
19796.42 76
19797.75 97
19799.08 101
19800.41 83
19801.74 91
19803.07 90
19804.40 97
19805.73 93
19807.06 72
19808.39 68
19809.72 87
19811.05 91
19812.38 85
19813.71 68
19815.05 65
19816.38 86
19817.71 116
19819.04 104
19820.37 99
19821.70 96
19823.03 102
19824.36 93
19825.69 94
19827.03 73
19828.36 65
19829.69 117
19831.02 105
19832.35 72
19833.68 77
19835.01 88
19836.35 109
19837.68 88
19839.01 77
19840.34 60
19841.67 82
19843.00 78
19844.34 80
19845.67 71
19847.00 94
19848.33 93
19849.66 76
19851.00 99
19852.33 84
19853.66 93
19854.99 87
19856.32 87
19857.66 79
19858.99 94
19860.32 90
19861.65 85
19862.99 101
19864.32 83
19865.65 86
19866.98 90
19868.32 90
19869.65 92
19870.98 86
19872.31 96
19873.65 104
19874.98 92
19876.31 95
19877.65 90
19878.98 85
19880.31 82
19881.65 96
19882.98 91
19884.31 83
19885.64 89
19886.98 98
19888.31 86
19889.64 78
19890.98 89
19892.31 93
19893.64 89
19894.98 79
19896.31 97
19897.65 88
19898.98 85
19900.31 94
19901.65 93
19902.98 83
19904.31 85
19905.65 87
19906.98 87
19908.32 79
19909.65 71
19910.98 103
19912.32 83
19913.65 68
19914.99 94
19916.32 85
19917.66 117
19918.99 101
19920.32 96
19921.66 81
19922.99 91
19924.33 120
19925.66 119
19927.00 83
19928.33 84
19929.67 66
19931.00 77
19932.34 85
19933.67 79
19935.01 76
19936.34 86
19937.68 74
19939.01 88
19940.35 80
19941.68 58
19943.02 74
19944.35 95
19945.69 102
19947.02 101
19948.36 107
19949.69 107
19951.03 96
19952.36 100
19953.70 100
19955.03 86
19956.37 93
19957.71 114
19959.04 107
19960.38 89
19961.71 84
19963.05 87
19964.38 91
19965.72 101
19967.06 89
19968.39 91
19969.73 81
19971.06 81
19972.40 92
19973.74 88
19975.07 86
19976.41 75
19977.75 78
19979.08 116
19980.42 96
19981.75 95
19983.09 102
19984.43 106
19985.76 119
19987.10 86
19988.44 107
19989.77 82
19991.11 88
19992.45 91
19993.78 102
19995.12 78
19996.46 93
19997.80 77
19999.13 79
20000.47 101
20001.81 113
20003.14 101
20004.48 77
20005.82 96
20007.16 92
20008.49 101
20009.83 85
20011.17 96
20012.51 84
20013.84 83
20015.18 91
20016.52 97
20017.86 91
20019.19 100
20020.53 104
20021.87 88
20023.21 94
20024.55 90
20025.88 93
20027.22 95
20028.56 82
20029.90 93
20031.24 122
20032.57 114
20033.91 88
20035.25 99
20036.59 102
20037.93 104
20039.26 94
20040.60 110
20041.94 129
20043.28 112
20044.62 118
20045.96 102
20047.30 113
20048.63 94
20049.97 111
20051.31 112
20052.65 93
20053.99 79
20055.33 86
20056.67 93
20058.01 102
20059.35 90
20060.69 92
20062.02 106
20063.36 97
20064.70 98
20066.04 105
20067.38 106
20068.72 124
20070.06 111
20071.40 101
20072.74 97
20074.08 111
20075.42 99
20076.76 112
20078.10 103
20079.44 120
20080.78 85
20082.12 91
20083.46 97
20084.80 92
20086.14 100
20087.48 105
20088.82 112
20090.16 102
20091.50 119
20092.84 88
20094.18 92
20095.52 113
20096.86 90
20098.20 87
20099.54 116
20100.88 109
20102.22 88
20103.56 98
20104.90 117
20106.24 110
20107.58 102
20108.92 118
20110.26 102
20111.60 114
20112.95 110
20114.29 103
20115.63 104
20116.97 111
20118.31 116
20119.65 109
20120.99 96
20122.33 100
20123.67 78
20125.02 104
20126.36 123
20127.70 121
20129.04 109
20130.38 104
20131.72 110
20133.06 113
20134.41 104
20135.75 105
