# Supplementary material for: MALDI-TOF MS typing enables the classification of brewing yeasts of the genus Saccharomyces to major beer styles
Source: PLoS One. 2017 Aug 9;12(8):e0181694. doi: 10.1371/journal.pone.0181694 (PMC5549903; doi:10.1371/journal.pone.0181694)
Supplement: S11 File — The directory includes 90 raw files and was zipped to “.zip”; the folder has three strains with 30 spectra per strain; S1 Text explains the raw files with an example and Table 1 represents the yeast strains used within the experiment. (ZIP) [file pone.0181694.s014.zip › 31-33/30338-503-OG-Ale-Ale-YPG-18h-E-E_2015-07-29_1_0_A7_1.dat]

2000.00 3779
2000.42 3851
2000.85 3521
2001.27 3546
2001.69 3693
2002.11 3475
2002.53 3671
2002.95 3650
2003.38 3250
2003.80 3276
2004.22 3175
2004.64 2989
2005.07 2793
2005.49 3040
2005.91 3126
2006.33 3142
2006.75 2841
2007.18 2729
2007.60 2854
2008.02 3096
2008.44 2857
2008.87 2948
2009.29 3174
2009.71 2966
2010.13 2807
2010.56 2898
2010.98 3010
2011.40 2648
2011.83 2688
2012.25 2701
2012.67 2885
2013.09 2936
2013.52 2566
2013.94 2233
2014.36 2350
2014.79 2375
2015.21 2324
2015.63 2549
2016.06 2520
2016.48 2626
2016.90 2719
2017.33 2731
2017.75 2519
2018.17 2612
2018.60 2599
2019.02 2471
2019.44 2487
2019.87 2518
2020.29 2609
2020.72 2561
2021.14 2563
2021.56 2446
2021.99 2723
2022.41 2374
2022.83 2400
2023.26 2652
2023.68 2710
2024.11 2576
2024.53 2569
2024.96 2567
2025.38 2445
2025.80 2517
2026.23 2708
2026.65 2565
2027.08 2636
2027.50 2504
2027.93 2497
2028.35 2423
2028.78 2265
2029.20 2368
2029.63 2246
2030.05 2345
2030.47 2398
2030.90 2466
2031.32 2500
2031.75 2280
2032.17 2357
2032.60 2351
2033.02 2505
2033.45 2628
2033.87 2431
2034.30 2479
2034.73 2572
2035.15 2426
2035.58 2315
2036.00 2329
2036.43 2455
2036.85 2370
2037.28 2406
2037.70 2409
2038.13 2340
2038.55 2593
2038.98 2398
2039.41 2339
2039.83 2577
2040.26 2541
2040.68 2640
2041.11 2655
2041.54 2435
2041.96 2560
2042.39 2441
2042.81 2442
2043.24 2483
2043.67 2484
2044.09 2368
2044.52 2336
2044.94 2586
2045.37 2423
2045.80 2732
2046.22 2663
2046.65 2484
2047.08 2607
2047.50 2592
2047.93 2744
2048.36 2630
2048.78 2556
2049.21 2530
2049.64 2719
2050.06 2429
2050.49 2462
2050.92 2806
2051.34 2753
2051.77 2872
2052.20 2733
2052.63 2653
2053.05 3092
2053.48 2991
2053.91 2969
2054.33 2966
2054.76 3028
2055.19 2815
2055.62 2744
2056.04 2726
2056.47 2637
2056.90 2472
2057.33 2375
2057.75 2730
2058.18 2502
2058.61 2616
2059.04 2506
2059.47 2382
2059.89 2372
2060.32 2387
2060.75 2460
2061.18 2482
2061.61 2394
2062.03 2334
2062.46 2389
2062.89 2546
2063.32 2627
2063.75 2668
2064.18 2836
2064.60 2932
2065.03 3247
2065.46 3391
2065.89 3691
2066.32 3385
2066.75 3556
2067.17 3695
2067.60 3632
2068.03 3523
2068.46 3314
2068.89 3125
2069.32 3147
2069.75 3159
2070.18 2870
2070.61 2984
2071.03 3024
2071.46 3075
2071.89 2967
2072.32 2955
2072.75 3193
2073.18 2932
2073.61 2642
2074.04 2752
2074.47 2894
2074.90 2853
2075.33 2915
2075.76 2915
2076.19 2778
2076.62 2572
2077.05 2686
2077.48 2811
2077.90 2856
2078.33 2786
2078.76 2932
2079.19 3365
2079.62 3445
2080.05 3385
2080.48 3691
2080.91 3782
2081.34 3740
2081.77 3689
2082.20 3476
2082.64 3482
2083.07 3621
2083.50 3377
2083.93 3167
2084.36 2904
2084.79 3047
2085.22 3077
2085.65 2716
2086.08 2600
2086.51 2501
2086.94 2366
2087.37 2519
2087.80 2528
2088.23 2406
2088.66 2252
2089.09 2222
2089.52 2570
2089.96 2507
2090.39 2448
2090.82 2492
2091.25 2484
2091.68 2609
2092.11 2196
2092.54 2398
2092.97 2318
2093.41 2441
2093.84 2610
2094.27 2619
2094.70 2348
2095.13 2499
2095.56 2566
2095.99 2474
2096.43 2542
2096.86 2356
2097.29 2305
2097.72 2551
2098.15 2679
2098.59 2442
2099.02 2669
2099.45 2723
2099.88 2711
2100.31 2579
2100.75 2792
2101.18 2873
2101.61 2640
2102.04 2656
2102.47 2359
2102.91 2335
2103.34 2595
2103.77 2586
2104.20 2490
2104.64 2646
2105.07 2682
2105.50 2595
2105.93 2748
2106.37 2781
2106.80 2932
2107.23 3237
2107.66 3275
2108.10 3329
2108.53 3068
2108.96 3029
2109.40 3275
2109.83 3172
2110.26 3340
2110.70 3534
2111.13 3378
2111.56 3491
2112.00 3546
2112.43 3474
2112.86 3488
2113.30 3390
2113.73 3157
2114.16 3257
2114.60 3371
2115.03 3024
2115.46 2955
2115.90 2771
2116.33 2895
2116.76 3050
2117.20 2652
2117.63 2668
2118.07 2594
2118.50 2527
2118.93 2559
2119.37 2535
2119.80 2649
2120.24 2448
2120.67 2468
2121.10 2461
2121.54 2434
2121.97 2433
2122.41 2362
2122.84 2615
2123.28 2637
2123.71 2569
2124.14 2257
2124.58 2115
2125.01 2132
2125.45 2199
2125.88 2314
2126.32 2196
2126.75 2148
2127.19 2278
2127.62 2578
2128.06 2660
2128.49 2370
2128.93 2236
2129.36 2463
2129.80 2637
2130.23 2571
2130.67 2646
2131.10 2660
2131.54 2398
2131.97 2479
2132.41 2475
2132.84 2530
2133.28 2589
2133.72 2452
2134.15 2508
2134.59 2518
2135.02 2628
2135.46 2528
2135.89 2465
2136.33 2482
2136.77 2538
2137.20 2445
2137.64 2466
2138.07 2477
2138.51 2312
2138.94 2173
2139.38 2305
2139.82 2387
2140.25 2317
2140.69 2377
2141.13 2267
2141.56 2237
2142.00 2261
2142.43 2378
2142.87 2331
2143.31 2177
2143.74 2159
2144.18 2175
2144.62 2237
2145.05 2412
2145.49 2357
2145.93 2297
2146.36 2288
2146.80 2181
2147.24 2236
2147.67 2344
2148.11 2558
2148.55 2275
2148.99 2382
2149.42 2563
2149.86 2558
2150.30 2601
2150.73 2744
2151.17 2761
2151.61 2783
2152.05 2930
2152.48 2810
2152.92 2601
2153.36 2724
2153.80 2725
2154.23 2454
2154.67 2704
2155.11 2746
2155.55 2793
2155.98 2910
2156.42 2868
2156.86 2929
2157.30 3285
2157.74 3558
2158.17 3644
2158.61 3714
2159.05 3724
2159.49 3912
2159.93 3773
2160.36 3354
2160.80 3194
2161.24 3086
2161.68 2925
2162.12 2885
2162.56 2881
2162.99 2772
2163.43 2567
2163.87 2654
2164.31 2613
2164.75 2529
2165.19 2592
2165.63 2780
2166.06 2869
2166.50 2687
2166.94 2812
2167.38 2801
2167.82 2880
2168.26 2965
2168.70 2822
2169.14 2789
2169.58 2735
2170.02 2839
2170.46 3007
2170.89 3097
2171.33 2909
2171.77 3008
2172.21 2861
2172.65 3028
2173.09 3117
2173.53 3330
2173.97 3316
2174.41 3172
2174.85 3418
2175.29 3236
2175.73 3176
2176.17 3504
2176.61 3222
2177.05 3201
2177.49 2908
2177.93 3026
2178.37 2811
2178.81 2848
2179.25 2714
2179.69 2686
2180.13 2658
2180.57 2598
2181.01 2527
2181.45 2429
2181.89 2478
2182.33 2477
2182.77 2582
2183.21 2516
2183.65 2561
2184.09 2569
2184.53 2520
2184.97 2241
2185.42 2275
2185.86 2400
2186.30 2405
2186.74 2435
2187.18 2177
2187.62 2360
2188.06 2685
2188.50 2533
2188.94 2378
2189.38 2569
2189.83 2458
2190.27 2492
2190.71 2450
2191.15 2625
2191.59 2583
2192.03 2701
2192.47 2528
2192.91 2577
2193.36 2661
2193.80 2953
2194.24 2716
2194.68 2719
2195.12 3120
2195.56 3165
2196.01 3244
2196.45 2965
2196.89 3206
2197.33 3357
2197.77 3185
2198.22 3134
2198.66 3099
2199.10 2986
2199.54 3000
2199.98 2927
2200.43 2950
2200.87 2853
2201.31 2768
2201.75 3012
2202.20 2902
2202.64 3031
2203.08 2902
2203.52 2688
2203.97 2809
2204.41 2838
2204.85 2613
2205.29 2535
2205.74 2668
2206.18 2823
2206.62 2854
2207.07 2712
2207.51 2802
2207.95 2646
2208.40 2801
2208.84 2776
2209.28 3053
2209.72 3115
2210.17 3554
2210.61 3325
2211.05 3359
2211.50 3506
2211.94 3507
2212.38 3468
2212.83 3242
2213.27 3328
2213.72 3356
2214.16 3358
2214.60 3178
2215.05 2949
2215.49 3219
2215.93 2860
2216.38 2877
2216.82 2564
2217.27 2593
2217.71 2646
2218.15 2294
2218.60 2449
2219.04 2476
2219.49 2696
2219.93 2733
2220.37 2608
2220.82 2539
2221.26 2692
2221.71 2791
2222.15 2776
2222.60 2909
2223.04 2669
2223.49 2933
2223.93 3007
2224.37 3212
2224.82 3529
2225.26 3606
2225.71 3759
2226.15 3767
2226.60 3551
2227.04 3699
2227.49 3721
2227.93 3489
2228.38 3566
2228.82 3557
2229.27 3272
2229.71 3431
2230.16 3304
2230.60 3268
2231.05 3332
2231.50 3130
2231.94 3258
2232.39 3283
2232.83 3149
2233.28 3234
2233.72 3224
2234.17 2863
2234.61 2803
2235.06 2828
2235.51 2767
2235.95 2575
2236.40 2751
2236.84 2508
2237.29 2479
2237.73 2708
2238.18 2726
2238.63 2620
2239.07 2561
2239.52 2441
2239.97 2535
2240.41 2540
2240.86 2372
2241.30 2515
2241.75 2590
2242.20 2474
2242.64 2491
2243.09 2696
2243.54 2561
2243.98 2502
2244.43 2505
2244.88 2407
2245.32 2637
2245.77 2581
2246.22 2259
2246.66 2445
2247.11 2621
2247.56 2431
2248.00 2213
2248.45 2359
2248.90 2538
2249.35 2698
2249.79 2670
2250.24 2664
2250.69 2526
2251.14 2711
2251.58 2859
2252.03 2586
2252.48 2445
2252.92 2597
2253.37 2671
2253.82 2610
2254.27 2692
2254.72 2532
2255.16 2374
2255.61 2419
2256.06 2497
2256.51 2608
2256.95 2653
2257.40 2448
2257.85 2464
2258.30 2694
2258.75 2718
2259.19 2830
2259.64 3114
2260.09 3457
2260.54 3882
2260.99 4456
2261.44 4597
2261.88 5235
2262.33 5474
2262.78 5683
2263.23 5340
2263.68 5478
2264.13 5463
2264.58 5156
2265.02 4755
2265.47 4397
2265.92 3979
2266.37 3494
2266.82 3494
2267.27 3410
2267.72 3307
2268.17 3015
2268.62 3024
2269.06 3158
2269.51 3065
2269.96 3103
2270.41 3173
2270.86 2848
2271.31 2847
2271.76 2891
2272.21 2976
2272.66 2919
2273.11 2866
2273.56 2694
2274.01 2671
2274.46 2900
2274.91 2727
2275.36 2621
2275.81 2808
2276.26 2873
2276.71 2849
2277.16 2650
2277.61 2493
2278.06 2630
2278.51 2928
2278.96 3003
2279.41 2816
2279.86 2857
2280.31 3056
2280.76 3096
2281.21 3036
2281.66 3094
2282.11 3224
2282.56 3288
2283.01 3143
2283.46 3058
2283.91 2873
2284.36 2894
2284.81 2910
2285.26 3064
2285.71 2989
2286.16 2603
2286.61 2616
2287.07 2696
2287.52 2973
2287.97 2807
2288.42 2870
2288.87 3046
2289.32 3397
2289.77 3355
2290.22 3622
2290.67 3307
2291.13 3416
2291.58 3478
2292.03 3509
2292.48 3237
2292.93 3249
2293.38 3299
2293.83 3008
2294.29 2854
2294.74 2816
2295.19 2863
2295.64 2705
2296.09 2543
2296.54 2549
2297.00 2586
2297.45 2609
2297.90 2623
2298.35 2398
2298.80 2631
2299.26 2725
2299.71 2585
2300.16 2582
2300.61 2604
2301.06 2571
2301.52 2494
2301.97 2478
2302.42 2646
2302.87 2755
2303.33 2524
2303.78 2594
2304.23 2609
2304.68 2509
2305.14 2665
2305.59 2727
2306.04 2462
2306.50 2486
2306.95 2450
2307.40 2383
2307.85 2588
2308.31 2894
2308.76 2442
2309.21 2609
2309.67 2532
2310.12 2577
2310.57 2649
2311.03 2657
2311.48 2486
2311.93 2763
2312.39 2506
2312.84 2592
2313.29 2569
2313.75 2508
2314.20 2455
2314.65 2508
2315.11 2481
2315.56 2418
2316.01 2677
2316.47 2640
2316.92 2535
2317.38 2500
2317.83 2629
2318.28 2593
2318.74 2754
2319.19 2783
2319.65 2608
2320.10 3014
2320.55 3033
2321.01 2974
2321.46 2964
2321.92 2985
2322.37 2939
2322.83 3289
2323.28 3381
2323.73 3575
2324.19 3698
2324.64 3732
2325.10 3731
2325.55 3924
2326.01 3767
2326.46 3678
2326.92 3657
2327.37 3402
2327.83 3470
2328.28 3398
2328.74 3211
2329.19 3314
2329.65 3426
2330.10 3341
2330.56 3296
2331.01 3204
2331.47 3326
2331.92 3195
2332.38 3174
2332.83 2949
2333.29 2983
2333.74 2879
2334.20 2744
2334.66 2905
2335.11 2845
2335.57 2892
2336.02 2782
2336.48 2761
2336.93 2990
2337.39 2789
2337.85 2939
2338.30 2982
2338.76 2682
2339.21 2650
2339.67 2882
2340.13 2996
2340.58 3111
2341.04 3181
2341.49 3224
2341.95 3138
2342.41 2993
2342.86 2953
2343.32 3176
2343.78 3427
2344.23 3175
2344.69 3143
2345.15 3039
2345.60 3075
2346.06 3037
2346.52 3275
2346.97 3360
2347.43 3159
2347.89 3084
2348.34 3073
2348.80 3201
2349.26 3270
2349.71 3341
2350.17 3587
2350.63 3538
2351.09 3498
2351.54 3429
2352.00 3471
2352.46 3625
2352.91 3533
2353.37 3324
2353.83 3316
2354.29 3108
2354.74 3171
2355.20 2963
2355.66 2859
2356.12 2655
2356.58 2420
2357.03 2707
2357.49 2689
2357.95 2699
2358.41 2772
2358.86 2988
2359.32 3060
2359.78 2853
2360.24 2847
2360.70 2949
2361.15 2881
2361.61 2712
2362.07 2810
2362.53 2513
2362.99 2551
2363.45 2578
2363.90 2669
2364.36 2745
2364.82 2644
2365.28 2679
2365.74 2505
2366.20 2784
2366.66 2600
2367.11 2690
2367.57 2724
2368.03 2638
2368.49 2748
2368.95 2956
2369.41 3011
2369.87 3178
2370.33 2871
2370.79 2863
2371.24 3090
2371.70 3038
2372.16 2917
2372.62 2959
2373.08 2946
2373.54 2927
2374.00 2934
2374.46 3321
2374.92 3237
2375.38 2959
2375.84 2771
2376.30 2738
2376.76 2693
2377.22 2740
2377.68 2813
2378.14 2868
2378.60 2702
2379.06 2691
2379.52 2652
2379.98 2549
2380.44 2696
2380.90 2663
2381.36 2649
2381.82 2733
2382.28 2579
2382.74 2740
2383.20 2611
2383.66 2421
2384.12 2509
2384.58 2509
2385.04 2371
2385.50 2321
2385.96 2465
2386.42 2373
2386.88 2553
2387.34 2227
2387.80 2305
2388.26 2415
2388.72 2413
2389.19 2284
2389.65 2538
2390.11 2403
2390.57 2288
2391.03 2392
2391.49 2528
2391.95 2537
2392.41 2458
2392.87 2618
2393.33 2790
2393.80 2376
2394.26 2429
2394.72 2477
2395.18 2309
2395.64 2378
2396.10 2543
2396.56 2446
2397.03 2514
2397.49 2793
2397.95 2695
2398.41 2567
2398.87 2576
2399.34 2589
2399.80 2672
2400.26 2506
2400.72 2423
2401.18 2258
2401.65 2294
2402.11 2243
2402.57 2178
2403.03 2032
2403.49 2081
2403.96 2196
2404.42 2246
2404.88 2326
2405.34 2297
2405.81 2379
2406.27 2406
2406.73 2287
2407.19 2389
2407.66 2502
2408.12 2630
2408.58 2422
2409.04 2284
2409.51 2320
2409.97 2426
2410.43 2512
2410.90 2550
2411.36 2447
2411.82 2307
2412.28 2440
2412.75 2285
2413.21 2448
2413.67 2406
2414.14 2402
2414.60 2639
2415.06 2712
2415.53 2642
2415.99 2573
2416.45 2793
2416.92 2835
2417.38 2712
2417.85 2827
2418.31 2781
2418.77 2729
2419.24 2549
2419.70 2591
2420.16 2786
2420.63 3167
2421.09 3261
2421.56 3322
2422.02 3606
2422.48 3765
2422.95 3746
2423.41 3661
2423.88 3723
2424.34 3786
2424.80 3948
2425.27 3673
2425.73 3784
2426.20 3626
2426.66 3558
2427.13 3370
2427.59 3521
2428.06 3559
2428.52 3286
2428.99 3133
2429.45 2977
2429.91 2849
2430.38 2697
2430.84 2689
2431.31 2900
2431.77 2825
2432.24 2705
2432.70 2464
2433.17 2670
2433.63 2639
2434.10 2534
2434.56 2517
2435.03 2599
2435.50 2627
2435.96 2601
2436.43 2720
2436.89 2513
2437.36 2617
2437.82 2788
2438.29 2660
2438.75 2798
2439.22 2692
2439.69 2845
2440.15 2873
2440.62 2738
2441.08 2887
2441.55 2757
2442.01 2839
2442.48 2909
2442.95 2689
2443.41 2710
2443.88 2635
2444.34 2647
2444.81 2501
2445.28 2658
2445.74 2637
2446.21 2459
2446.68 2203
2447.14 2373
2447.61 2303
2448.08 2398
2448.54 2337
2449.01 2472
2449.48 2380
2449.94 2486
2450.41 2441
2450.88 2432
2451.34 2567
2451.81 2560
2452.28 2539
2452.74 2648
2453.21 2627
2453.68 2683
2454.14 2588
2454.61 2514
2455.08 2480
2455.55 2401
2456.01 2448
2456.48 2318
2456.95 2370
2457.42 2393
2457.88 2327
2458.35 2271
2458.82 2361
2459.29 2462
2459.75 2475
2460.22 2449
2460.69 2461
2461.16 2294
2461.62 2220
2462.09 2277
2462.56 2428
2463.03 2359
2463.50 2337
2463.96 2465
2464.43 2465
2464.90 2320
2465.37 2130
2465.84 2428
2466.30 2367
2466.77 2620
2467.24 2583
2467.71 2537
2468.18 2605
2468.65 2535
2469.11 2468
2469.58 2422
2470.05 2666
2470.52 2476
2470.99 2422
2471.46 2591
2471.93 2431
2472.40 2248
2472.86 2228
2473.33 2197
2473.80 2290
2474.27 2452
2474.74 2313
2475.21 2429
2475.68 2239
2476.15 2251
2476.62 2470
2477.09 2289
2477.56 2346
2478.02 2257
2478.49 2358
2478.96 2333
2479.43 2378
2479.90 2422
2480.37 2225
2480.84 2348
2481.31 2384
2481.78 2054
2482.25 2123
2482.72 2231
2483.19 2348
2483.66 2282
2484.13 2285
2484.60 2348
2485.07 2299
2485.54 2247
2486.01 2328
2486.48 2422
2486.95 2480
2487.42 2371
2487.89 2483
2488.36 2459
2488.83 2800
2489.30 2889
2489.77 2776
2490.24 2921
2490.71 2801
2491.18 2660
2491.66 2437
2492.13 2415
2492.60 2491
2493.07 2385
2493.54 2281
2494.01 2444
2494.48 2434
2494.95 2231
2495.42 2312
2495.89 2432
2496.36 2288
2496.84 2367
2497.31 2356
2497.78 2236
2498.25 2301
2498.72 2464
2499.19 2413
2499.66 2369
2500.13 2157
2500.61 1946
2501.08 2236
2501.55 2350
2502.02 2341
2502.49 2234
2502.96 2209
2503.44 2193
2503.91 2201
2504.38 2314
2504.85 2422
2505.32 2329
2505.80 2525
2506.27 2599
2506.74 2442
2507.21 2516
2507.68 2699
2508.16 2639
2508.63 2571
2509.10 2504
2509.57 2855
2510.05 2809
2510.52 2802
2510.99 2638
2511.46 2521
2511.94 2556
2512.41 2292
2512.88 2370
2513.35 2452
2513.83 2360
2514.30 2430
2514.77 2353
2515.24 2430
2515.72 2467
2516.19 2423
2516.66 2433
2517.14 2438
2517.61 2439
2518.08 2464
2518.56 2309
2519.03 2340
2519.50 2342
2519.98 2511
2520.45 2215
2520.92 2087
2521.40 2221
2521.87 2220
2522.34 2148
2522.82 2197
2523.29 2386
2523.76 2389
2524.24 2201
2524.71 2465
2525.19 2436
2525.66 2274
2526.13 2434
2526.61 2380
2527.08 2347
2527.55 2194
2528.03 2155
2528.50 2123
2528.98 2219
2529.45 2279
2529.93 2168
2530.40 2181
2530.87 2070
2531.35 2256
2531.82 2024
2532.30 2435
2532.77 2326
2533.25 2124
2533.72 2220
2534.20 2321
2534.67 2153
2535.15 2189
2535.62 2204
2536.09 2276
2536.57 2318
2537.04 2381
2537.52 2355
2537.99 2560
2538.47 2568
2538.94 2649
2539.42 2586
2539.90 2614
2540.37 2792
2540.85 2708
2541.32 2699
2541.80 2759
2542.27 2766
2542.75 2670
2543.22 2761
2543.70 2665
2544.17 2675
2544.65 3080
2545.13 2857
2545.60 2767
2546.08 2855
2546.55 2764
2547.03 2514
2547.50 2676
2547.98 2962
2548.46 2856
2548.93 2917
2549.41 2890
2549.88 2618
2550.36 2569
2550.84 2754
2551.31 2804
2551.79 3084
2552.27 2864
2552.74 2923
2553.22 3000
2553.70 2888
2554.17 3043
2554.65 3267
2555.12 3148
2555.60 3544
2556.08 3690
2556.55 3499
2557.03 3465
2557.51 3701
2557.99 3345
2558.46 3264
2558.94 3014
2559.42 3221
2559.89 2877
2560.37 2637
2560.85 2527
2561.32 2798
2561.80 2865
2562.28 2643
2562.76 2493
2563.23 2424
2563.71 2484
2564.19 2480
2564.67 2512
2565.14 2561
2565.62 2552
2566.10 2677
2566.58 2593
2567.05 2472
2567.53 2780
2568.01 2766
2568.49 2599
2568.97 2495
2569.44 2792
2569.92 2576
2570.40 2431
2570.88 2419
2571.36 2265
2571.83 2399
2572.31 2491
2572.79 2644
2573.27 2565
2573.75 2220
2574.23 2204
2574.70 2249
2575.18 2320
2575.66 2236
2576.14 2286
2576.62 2185
2577.10 2361
2577.58 2384
2578.05 2246
2578.53 2333
2579.01 2573
2579.49 2547
2579.97 2479
2580.45 2462
2580.93 2759
2581.41 2879
2581.89 2824
2582.37 2561
2582.84 2710
2583.32 2615
2583.80 2394
2584.28 2529
2584.76 2552
2585.24 2367
2585.72 2368
2586.20 2345
2586.68 2189
2587.16 2405
2587.64 2578
2588.12 2491
2588.60 2179
2589.08 2518
2589.56 2513
2590.04 2242
2590.52 2207
2591.00 2366
2591.48 2373
2591.96 2444
2592.44 2594
2592.92 2496
2593.40 2663
2593.88 2781
2594.36 2704
2594.84 2958
2595.32 3006
2595.80 2907
2596.28 3062
2596.76 3078
2597.24 3074
2597.72 3182
2598.20 2914
2598.68 2755
2599.16 2875
2599.64 2820
2600.13 2627
2600.61 2393
2601.09 2413
2601.57 2390
2602.05 2484
2602.53 2232
2603.01 2106
2603.49 2491
2603.97 2370
2604.45 2251
2604.94 2262
2605.42 2386
2605.90 2325
2606.38 2225
2606.86 2529
2607.34 2327
2607.82 2349
2608.31 2567
2608.79 2440
2609.27 2451
2609.75 2599
2610.23 2722
2610.71 2547
2611.20 2728
2611.68 2680
2612.16 2545
2612.64 2373
2613.12 2219
2613.61 2402
2614.09 2639
2614.57 2618
2615.05 2429
2615.53 2514
2616.02 2430
2616.50 2656
2616.98 2517
2617.46 2496
2617.95 2349
2618.43 2558
2618.91 2413
2619.39 2331
2619.88 2246
2620.36 2244
2620.84 2319
2621.32 2268
2621.81 2226
2622.29 2226
2622.77 2356
2623.26 2384
2623.74 2263
2624.22 2253
2624.70 2231
2625.19 2254
2625.67 2233
2626.15 2356
2626.64 2284
2627.12 2359
2627.60 2318
2628.09 2301
2628.57 2273
2629.05 2254
2629.54 2218
2630.02 2363
2630.50 2421
2630.99 2445
2631.47 2590
2631.96 2404
2632.44 2446
2632.92 2446
2633.41 2569
2633.89 2563
2634.38 2562
2634.86 2601
2635.34 2634
2635.83 2787
2636.31 2570
2636.80 2630
2637.28 2762
2637.76 2777
2638.25 2590
2638.73 2501
2639.22 2589
2639.70 2657
2640.19 2582
2640.67 2523
2641.16 2482
2641.64 2337
2642.12 2295
2642.61 2358
2643.09 2398
2643.58 2328
2644.06 2190
2644.55 2308
2645.03 2399
2645.52 2488
2646.00 2368
2646.49 2408
2646.97 2611
2647.46 2356
2647.94 2346
2648.43 2379
2648.91 2260
2649.40 2433
2649.89 2516
2650.37 2658
2650.86 2553
2651.34 2466
2651.83 2500
2652.31 2604
2652.80 2341
2653.28 2462
2653.77 2498
2654.26 2457
2654.74 2388
2655.23 2157
2655.71 2336
2656.20 2512
2656.69 2554
2657.17 2630
2657.66 2526
2658.14 2296
2658.63 2340
2659.12 2597
2659.60 2396
2660.09 2578
2660.58 2465
2661.06 2440
2661.55 2502
2662.03 2716
2662.52 2980
2663.01 2867
2663.49 3168
2663.98 3477
2664.47 3399
2664.95 4167
2665.44 4384
2665.93 4281
2666.42 4860
2666.90 4791
2667.39 4773
2667.88 4939
2668.36 4512
2668.85 4582
2669.34 4400
2669.82 4413
2670.31 4545
2670.80 4908
2671.29 5154
2671.77 5167
2672.26 5453
2672.75 5727
2673.24 5846
2673.72 6265
2674.21 6126
2674.70 6398
2675.19 5998
2675.67 5695
2676.16 5195
2676.65 4534
2677.14 4112
2677.63 3598
2678.11 3353
2678.60 3392
2679.09 3300
2679.58 3325
2680.07 3250
2680.55 3274
2681.04 3512
2681.53 3638
2682.02 3580
2682.51 3329
2683.00 3244
2683.48 3154
2683.97 2950
2684.46 3137
2684.95 3133
2685.44 3226
2685.93 3137
2686.42 3201
2686.90 2858
2687.39 2849
2687.88 3009
2688.37 2581
2688.86 2564
2689.35 2634
2689.84 2735
2690.33 2635
2690.82 2786
2691.31 2705
2691.79 2736
2692.28 2543
2692.77 2640
2693.26 2585
2693.75 2640
2694.24 2692
2694.73 2648
2695.22 2683
2695.71 2675
2696.20 2917
2696.69 2552
2697.18 2562
2697.67 2827
2698.16 2698
2698.65 2750
2699.14 2591
2699.63 2713
2700.12 2774
2700.61 2660
2701.10 2733
2701.59 2521
2702.08 2536
2702.57 2633
2703.06 2501
2703.55 2576
2704.04 2457
2704.53 2458
2705.02 2191
2705.51 2380
2706.00 2396
2706.49 2295
2706.98 2453
2707.47 2140
2707.96 2162
2708.45 2358
2708.95 2413
2709.44 2167
2709.93 2012
2710.42 2372
2710.91 2454
2711.40 2481
2711.89 2376
2712.38 2502
2712.87 2191
2713.36 2378
2713.86 2455
2714.35 2338
2714.84 2381
2715.33 2263
2715.82 2270
2716.31 2365
2716.80 2182
2717.30 2198
2717.79 2112
2718.28 2145
2718.77 2262
2719.26 2280
2719.75 2214
2720.25 2304
2720.74 2295
2721.23 2394
2721.72 2447
2722.21 2452
2722.70 2410
2723.20 2599
2723.69 2529
2724.18 2350
2724.67 2284
2725.17 2199
2725.66 2212
2726.15 2259
2726.64 2293
2727.14 2454
2727.63 2283
2728.12 2168
2728.61 2350
2729.11 2322
2729.60 2439
2730.09 2346
2730.58 2235
2731.08 2181
2731.57 2243
2732.06 2324
2732.55 2183
2733.05 2186
2733.54 2305
2734.03 2329
2734.53 2407
2735.02 2303
2735.51 2530
2736.01 2472
2736.50 2633
2736.99 2578
2737.49 2539
2737.98 2478
2738.47 2671
2738.97 2916
2739.46 2861
2739.95 2802
2740.45 2902
2740.94 2809
2741.43 2740
2741.93 2749
2742.42 2883
2742.92 2804
2743.41 2681
2743.90 2412
2744.40 2343
2744.89 2338
2745.39 2199
2745.88 2245
2746.37 2272
2746.87 2303
2747.36 2339
2747.86 2300
2748.35 2240
2748.85 2091
2749.34 2033
2749.83 2064
2750.33 2268
2750.82 2293
2751.32 2120
2751.81 2354
2752.31 2395
2752.80 2131
2753.30 2355
2753.79 2327
2754.29 2419
2754.78 2333
2755.28 2143
2755.77 2503
2756.27 2698
2756.76 2511
2757.26 2512
2757.75 2448
2758.25 2571
2758.74 2552
2759.24 2271
2759.73 2279
2760.23 2322
2760.72 2355
2761.22 2425
2761.71 2247
2762.21 2302
2762.71 2355
2763.20 2299
2763.70 2244
2764.19 2289
2764.69 2435
2765.18 2178
2765.68 2207
2766.18 2118
2766.67 2181
2767.17 2364
2767.66 2132
2768.16 2232
2768.66 2413
2769.15 2423
2769.65 2606
2770.15 2379
2770.64 2040
2771.14 2215
2771.63 2160
2772.13 2191
2772.63 2444
2773.12 2346
2773.62 2424
2774.12 2357
2774.61 2553
2775.11 2526
2775.61 2559
2776.10 2479
2776.60 2578
2777.10 2643
2777.60 2629
2778.09 2685
2778.59 2603
2779.09 2525
2779.58 2390
2780.08 2386
2780.58 2441
2781.08 2579
2781.57 2618
2782.07 2655
2782.57 2741
2783.06 2679
2783.56 2680
2784.06 2700
2784.56 2606
2785.06 2693
2785.55 2693
2786.05 2705
2786.55 2410
2787.05 2315
2787.54 2233
2788.04 2104
2788.54 2182
2789.04 2404
2789.54 2357
2790.03 2145
2790.53 1992
2791.03 2154
2791.53 2229
2792.03 2350
2792.52 2437
2793.02 2601
2793.52 2659
2794.02 2942
2794.52 3481
2795.02 3825
2795.52 4216
2796.01 4712
2796.51 4875
2797.01 5157
2797.51 5558
2798.01 5903
2798.51 5897
2799.01 5302
2799.51 5032
2800.00 4812
2800.50 4772
2801.00 3985
2801.50 3416
2802.00 3199
2802.50 3077
2803.00 2842
2803.50 2963
2804.00 3003
2804.50 2886
2805.00 2884
2805.50 2935
2806.00 3021
2806.50 2977
2806.99 3001
2807.49 3301
2807.99 3101
2808.49 3145
2808.99 3269
2809.49 2977
2809.99 2940
2810.49 2828
2810.99 2919
2811.49 2746
2811.99 2750
2812.49 2777
2812.99 2636
2813.49 2502
2813.99 2459
2814.49 2507
2814.99 2364
2815.49 2229
2815.99 2442
2816.50 2292
2817.00 2475
2817.50 2507
2818.00 2239
2818.50 2084
2819.00 2077
2819.50 2032
2820.00 2190
2820.50 2323
2821.00 2285
2821.50 2172
2822.00 2255
2822.50 2441
2823.00 2456
2823.51 2443
2824.01 2567
2824.51 2604
2825.01 2505
2825.51 2678
2826.01 2676
2826.51 2694
2827.01 2563
2827.52 2358
2828.02 2483
2828.52 2444
2829.02 2592
2829.52 2335
2830.02 2227
2830.53 2228
2831.03 2230
2831.53 2180
2832.03 2208
2832.53 2012
2833.03 2259
2833.54 2378
2834.04 2246
2834.54 2269
2835.04 2513
2835.54 2532
2836.05 2458
2836.55 2428
2837.05 2392
2837.55 2304
2838.06 2290
2838.56 2193
2839.06 2228
2839.56 2242
2840.07 2388
2840.57 2410
2841.07 2303
2841.57 2249
2842.08 2253
2842.58 2152
2843.08 2182
2843.58 2172
2844.09 2435
2844.59 2226
2845.09 2081
2845.60 2202
2846.10 2228
2846.60 2178
2847.11 2098
2847.61 1955
2848.11 2160
2848.62 2181
2849.12 2007
2849.62 2089
2850.13 2226
2850.63 1992
2851.13 2156
2851.64 1973
2852.14 2100
2852.64 1915
2853.15 1997
2853.65 2308
2854.15 2234
2854.66 2038
2855.16 2173
2855.67 2155
2856.17 2166
2856.67 2018
2857.18 2154
2857.68 2288
2858.19 2244
2858.69 2180
2859.19 2239
2859.70 2214
2860.20 2070
2860.71 2108
2861.21 2249
2861.72 2080
2862.22 1986
2862.73 2397
2863.23 2328
2863.73 2255
2864.24 2135
2864.74 2062
2865.25 1937
2865.75 2426
2866.26 2071
2866.76 1939
2867.27 2125
2867.77 2213
2868.28 2229
2868.78 2299
2869.29 2285
2869.79 2189
2870.30 2332
2870.80 2220
2871.31 2271
2871.81 2193
2872.32 2279
2872.83 2414
2873.33 2444
2873.84 2422
2874.34 2533
2874.85 2504
2875.35 2481
2875.86 2475
2876.36 2255
2876.87 2310
2877.38 2472
2877.88 2501
2878.39 2464
2878.89 2551
2879.40 2519
2879.91 2569
2880.41 2697
2880.92 2869
2881.42 2945
2881.93 3168
2882.44 3186
2882.94 3022
2883.45 2886
2883.96 2852
2884.46 3017
2884.97 3120
2885.48 2850
2885.98 2812
2886.49 2690
2886.99 2722
2887.50 2962
2888.01 2635
2888.52 2675
2889.02 2558
2889.53 2556
2890.04 2599
2890.54 2418
2891.05 2419
2891.56 2436
2892.06 2257
2892.57 2348
2893.08 2497
2893.59 2459
2894.09 2660
2894.60 2713
2895.11 2786
2895.62 2878
2896.12 3112
2896.63 3505
2897.14 3273
2897.65 3383
2898.15 3369
2898.66 3367
2899.17 3294
2899.68 3345
2900.18 3151
2900.69 2955
2901.20 2770
2901.71 2687
2902.22 2525
2902.72 2430
2903.23 2451
2903.74 2554
2904.25 2597
2904.76 2562
2905.26 2521
2905.77 2675
2906.28 2530
2906.79 2594
2907.30 2579
2907.81 2611
2908.32 2594
2908.82 2857
2909.33 2729
2909.84 2497
2910.35 2628
2910.86 2648
2911.37 2478
2911.88 2397
2912.38 2401
2912.89 2556
2913.40 2592
2913.91 2346
2914.42 2237
2914.93 2440
2915.44 2442
2915.95 2524
2916.46 2402
2916.97 2614
2917.48 2611
2917.99 2380
2918.50 2512
2919.00 2735
2919.51 2898
2920.02 2957
2920.53 3007
2921.04 3051
2921.55 3158
2922.06 3702
2922.57 4048
2923.08 4834
2923.59 5245
2924.10 5456
2924.61 6500
2925.12 6689
2925.63 6823
2926.14 7257
2926.65 7205
2927.16 7106
2927.67 6832
2928.18 6149
2928.69 5706
2929.20 5007
2929.71 4481
2930.22 4168
2930.73 3683
2931.25 3041
2931.76 2739
2932.27 2441
2932.78 2202
2933.29 2278
2933.80 2181
2934.31 2216
2934.82 2325
2935.33 2487
2935.84 2520
2936.35 2474
2936.86 2458
2937.38 2504
2937.89 2419
2938.40 2297
2938.91 2336
2939.42 2404
2939.93 2277
2940.44 2290
2940.95 2405
2941.47 2351
2941.98 2527
2942.49 2590
2943.00 2428
2943.51 2305
2944.02 2580
2944.53 2545
2945.05 2343
2945.56 2348
2946.07 2430
2946.58 2646
2947.09 2504
2947.61 2707
2948.12 2511
2948.63 2462
2949.14 2517
2949.65 2691
2950.17 2838
2950.68 2523
2951.19 2663
2951.70 2650
2952.22 2771
2952.73 2747
2953.24 2875
2953.75 2705
2954.27 2759
2954.78 2750
2955.29 2604
2955.80 2560
2956.32 2545
2956.83 2504
2957.34 2471
2957.85 2406
2958.37 2279
2958.88 2282
2959.39 2117
2959.91 2170
2960.42 2110
2960.93 2322
2961.45 2276
2961.96 2400
2962.47 2345
2962.99 2403
2963.50 2519
2964.01 2552
2964.53 2656
2965.04 2645
2965.55 2662
2966.07 2579
2966.58 2493
2967.09 2461
2967.61 2325
2968.12 2386
2968.63 2373
2969.15 2260
2969.66 2215
2970.18 2319
2970.69 2093
2971.20 2245
2971.72 2323
2972.23 2387
2972.75 2388
2973.26 2273
2973.78 2370
2974.29 2263
2974.80 2321
2975.32 2017
2975.83 1985
2976.35 2143
2976.86 2403
2977.38 2085
2977.89 2104
2978.41 2429
2978.92 2222
2979.43 2343
2979.95 2249
2980.46 2182
2980.98 2495
2981.49 2545
2982.01 2595
2982.52 2667
2983.04 2458
2983.55 2482
2984.07 2571
2984.58 2470
2985.10 2429
2985.61 2455
2986.13 2373
2986.65 2579
2987.16 2522
2987.68 2415
2988.19 2387
2988.71 2406
2989.22 2606
2989.74 2511
2990.25 2604
2990.77 2628
2991.29 2588
2991.80 2799
2992.32 2903
2992.83 2753
2993.35 2876
2993.86 3221
2994.38 3429
2994.90 3560
2995.41 3458
2995.93 3538
2996.45 3900
2996.96 4198
2997.48 4181
2997.99 4324
2998.51 4206
2999.03 4169
2999.54 4223
3000.06 3888
3000.58 4158
3001.09 4115
3001.61 3997
3002.13 3942
3002.64 4461
3003.16 4762
3003.68 4743
3004.19 5141
3004.71 4993
3005.23 5172
3005.74 5014
3006.26 4817
3006.78 4359
3007.30 3973
3007.81 3655
3008.33 3286
3008.85 3114
3009.36 2905
3009.88 2758
3010.40 2590
3010.92 2555
3011.43 2576
3011.95 2494
3012.47 2353
3012.99 2410
3013.50 2551
3014.02 2603
3014.54 2553
3015.06 2451
3015.58 2459
3016.09 2610
3016.61 2561
3017.13 2496
3017.65 2531
3018.17 2564
3018.68 2490
3019.20 2536
3019.72 2556
3020.24 2534
3020.76 2642
3021.28 2623
3021.79 2601
3022.31 2793
3022.83 2641
3023.35 2742
3023.87 2839
3024.39 2719
3024.90 2722
3025.42 2684
3025.94 2613
3026.46 2788
3026.98 2589
3027.50 2483
3028.02 2489
3028.54 2519
3029.06 2368
3029.57 2315
3030.09 2305
3030.61 2245
3031.13 2293
3031.65 2342
3032.17 2483
3032.69 2512
3033.21 2503
3033.73 2388
3034.25 2692
3034.77 2644
3035.29 2397
3035.81 2416
3036.33 2487
3036.85 2527
3037.37 2320
3037.89 2358
3038.40 2322
3038.92 2247
3039.44 2412
3039.96 2423
3040.48 2255
3041.00 2340
3041.52 2286
3042.04 2327
3042.56 2417
3043.09 2393
3043.61 2367
3044.13 2324
3044.65 2025
3045.17 2026
3045.69 2337
3046.21 2170
3046.73 2420
3047.25 2192
3047.77 2249
3048.29 2214
3048.81 2095
3049.33 2186
3049.85 2074
3050.37 2233
3050.89 2307
3051.41 2294
3051.94 2230
3052.46 2259
3052.98 2583
3053.50 2513
3054.02 2415
3054.54 2339
3055.06 2366
3055.58 2498
3056.10 2549
3056.63 2468
3057.15 2331
3057.67 2237
3058.19 2219
3058.71 2266
3059.23 2241
3059.76 2255
3060.28 2222
3060.80 2359
3061.32 2498
3061.84 2550
3062.36 2576
3062.89 2575
3063.41 2468
3063.93 2662
3064.45 2678
3064.97 2671
3065.50 2939
3066.02 3266
3066.54 3216
3067.06 3172
3067.58 3223
3068.11 3173
3068.63 2874
3069.15 3020
3069.67 3028
3070.20 2927
3070.72 2698
3071.24 2581
3071.76 2539
3072.29 2551
3072.81 2617
3073.33 2486
3073.86 2515
3074.38 2398
3074.90 2314
3075.42 2459
3075.95 2391
3076.47 2487
3076.99 2524
3077.52 2419
3078.04 2574
3078.56 2509
3079.09 2629
3079.61 2627
3080.13 2538
3080.66 2614
3081.18 2805
3081.70 2760
3082.23 2774
3082.75 2777
3083.27 2783
3083.80 2873
3084.32 2728
3084.85 2953
3085.37 2707
3085.89 2911
3086.42 3197
3086.94 2989
3087.46 2884
3087.99 2790
3088.51 2758
3089.04 2755
3089.56 2943
3090.09 2660
3090.61 2533
3091.13 2699
3091.66 2502
3092.18 2649
3092.71 2681
3093.23 2835
3093.76 2746
3094.28 2929
3094.81 2961
3095.33 2803
3095.85 3040
3096.38 2973
3096.90 2867
3097.43 3135
3097.95 2964
3098.48 3147
3099.00 3428
3099.53 3571
3100.05 3736
3100.58 4714
3101.10 5113
3101.63 5822
3102.15 6887
3102.68 7452
3103.21 8231
3103.73 8781
3104.26 9148
3104.78 9041
3105.31 8701
3105.83 8106
3106.36 7854
3106.88 6746
3107.41 6341
3107.94 5552
3108.46 5585
3108.99 5483
3109.51 6231
3110.04 6234
3110.56 6447
3111.09 7434
3111.62 7583
3112.14 7300
3112.67 7270
3113.19 7406
3113.72 7311
3114.25 6087
3114.77 5528
3115.30 5116
3115.83 4404
3116.35 3915
3116.88 3656
3117.41 3493
3117.93 3347
3118.46 3495
3118.99 3122
3119.51 3283
3120.04 3253
3120.57 3068
3121.09 3115
3121.62 3392
3122.15 3328
3122.67 3185
3123.20 3068
3123.73 2893
3124.25 2806
3124.78 2803
3125.31 3203
3125.84 3153
3126.36 2765
3126.89 3033
3127.42 3045
3127.95 3229
3128.47 3181
3129.00 3155
3129.53 3279
3130.06 3366
3130.58 3455
3131.11 3736
3131.64 3562
3132.17 3564
3132.69 4072
3133.22 3966
3133.75 3906
3134.28 4178
3134.81 4016
3135.33 4072
3135.86 3777
3136.39 3855
3136.92 4279
3137.45 4217
3137.97 4112
3138.50 3722
3139.03 3772
3139.56 3862
3140.09 3500
3140.62 3368
3141.15 3175
3141.67 3138
3142.20 3149
3142.73 3179
3143.26 3336
3143.79 3320
3144.32 3321
3144.85 3181
3145.38 3179
3145.90 3313
3146.43 3024
3146.96 3261
3147.49 3374
3148.02 3133
3148.55 3142
3149.08 3190
3149.61 3008
3150.14 3186
3150.67 3261
3151.20 3185
3151.73 2958
3152.25 3014
3152.78 3099
3153.31 2944
3153.84 2791
3154.37 2972
3154.90 3030
3155.43 3149
3155.96 3217
3156.49 3052
3157.02 3054
3157.55 3076
3158.08 2881
3158.61 2849
3159.14 3008
3159.67 3005
3160.20 2810
3160.73 2889
3161.26 2860
3161.79 2735
3162.32 2632
3162.85 2614
3163.38 2506
3163.91 2528
3164.44 2536
3164.98 2450
3165.51 2533
3166.04 2579
3166.57 2277
3167.10 2308
3167.63 2432
3168.16 2430
3168.69 2574
3169.22 2669
3169.75 2724
3170.28 2730
3170.81 2458
3171.35 2674
3171.88 2717
3172.41 2808
3172.94 2955
3173.47 2921
3174.00 3038
3174.53 3052
3175.06 3161
3175.60 3103
3176.13 2990
3176.66 2868
3177.19 3000
3177.72 2886
3178.25 2846
3178.78 2640
3179.32 2562
3179.85 2572
3180.38 2638
3180.91 2636
3181.44 2609
3181.98 2570
3182.51 2580
3183.04 2639
3183.57 2548
3184.10 2518
3184.64 2520
3185.17 2473
3185.70 2272
3186.23 2313
3186.77 2360
3187.30 2221
3187.83 2576
3188.36 2310
3188.90 2347
3189.43 2312
3189.96 2216
3190.49 2350
3191.03 2485
3191.56 2560
3192.09 2570
3192.62 2591
3193.16 2697
3193.69 2889
3194.22 2773
3194.76 2888
3195.29 3074
3195.82 3177
3196.36 3179
3196.89 2870
3197.42 3128
3197.96 3168
3198.49 3172
3199.02 3100
3199.56 3100
3200.09 3106
3200.62 2995
3201.16 2697
3201.69 2849
3202.22 2789
3202.76 2691
3203.29 2622
3203.82 2450
3204.36 2491
3204.89 2492
3205.43 2211
3205.96 2262
3206.49 2312
3207.03 2287
3207.56 2357
3208.10 2293
3208.63 2278
3209.16 2383
3209.70 2372
3210.23 2275
3210.77 2246
3211.30 2426
3211.84 2590
3212.37 2671
3212.91 2523
3213.44 2661
3213.97 2538
3214.51 2395
3215.04 2339
3215.58 2313
3216.11 2196
3216.65 2352
3217.18 2348
3217.72 2176
3218.25 2167
3218.79 2141
3219.32 2198
3219.86 2291
3220.39 2283
3220.93 2331
3221.46 2428
3222.00 2358
3222.53 2373
3223.07 2422
3223.61 2514
3224.14 2696
3224.68 2399
3225.21 2442
3225.75 2763
3226.28 2996
3226.82 2570
3227.36 2393
3227.89 2544
3228.43 2545
3228.96 2611
3229.50 2523
3230.03 2491
3230.57 2380
3231.11 2240
3231.64 2375
3232.18 2388
3232.71 2205
3233.25 2082
3233.79 2233
3234.32 2430
3234.86 2487
3235.40 2182
3235.93 2310
3236.47 2448
3237.01 2555
3237.54 2439
3238.08 2306
3238.62 2403
3239.15 2450
3239.69 2496
3240.23 2593
3240.76 2587
3241.30 2765
3241.84 2471
3242.37 2502
3242.91 2392
3243.45 2531
3243.99 2507
3244.52 2656
3245.06 2503
3245.60 2336
3246.13 2528
3246.67 2577
3247.21 2526
3247.75 2453
3248.28 2222
3248.82 2314
3249.36 2420
3249.90 2446
3250.43 2467
3250.97 2382
3251.51 2381
3252.05 2411
3252.59 2482
3253.12 2594
3253.66 2647
3254.20 2567
3254.74 2464
3255.28 2392
3255.81 2410
3256.35 2476
3256.89 2346
3257.43 2538
3257.97 2531
3258.50 2961
3259.04 2840
3259.58 2860
3260.12 3306
3260.66 3471
3261.20 3414
3261.74 3522
3262.27 3665
3262.81 4032
3263.35 3699
3263.89 3953
3264.43 4144
3264.97 4410
3265.51 4959
3266.05 5014
3266.58 5328
3267.12 5427
3267.66 5567
3268.20 5427
3268.74 5017
3269.28 5012
3269.82 4820
3270.36 4352
3270.90 4143
3271.44 3712
3271.98 3258
3272.52 3202
3273.06 2952
3273.60 2833
3274.14 2865
3274.67 2924
3275.21 2763
3275.75 3104
3276.29 3038
3276.83 2782
3277.37 2879
3277.91 3087
3278.45 3050
3278.99 2957
3279.53 3026
3280.07 3264
3280.61 3388
3281.15 3394
3281.69 3336
3282.23 3591
3282.78 3595
3283.32 3663
3283.86 3466
3284.40 3700
3284.94 3810
3285.48 3703
3286.02 3546
3286.56 3483
3287.10 3599
3287.64 3385
3288.18 3113
3288.72 3010
3289.26 3140
3289.80 3219
3290.34 3115
3290.89 2954
3291.43 2999
3291.97 3093
3292.51 3095
3293.05 3434
3293.59 4011
3294.13 4232
3294.67 4481
3295.22 4248
3295.76 4583
3296.30 4759
3296.84 4816
3297.38 4723
3297.92 4234
3298.46 4300
3299.01 3861
3299.55 3629
3300.09 3298
3300.63 2880
3301.17 3127
3301.71 2934
3302.26 2867
3302.80 2765
3303.34 2656
3303.88 2579
3304.42 2755
3304.97 2675
3305.51 2593
3306.05 2751
3306.59 2642
3307.14 2947
3307.68 3018
3308.22 2908
3308.76 2873
3309.31 2724
3309.85 2782
3310.39 2957
3310.93 3041
3311.48 3125
3312.02 3393
3312.56 3085
3313.10 3259
3313.65 3215
3314.19 3710
3314.73 3903
3315.28 4147
3315.82 4280
3316.36 4660
3316.91 4935
3317.45 4670
3317.99 4636
3318.54 4443
3319.08 4162
3319.62 3775
3320.17 3517
3320.71 3391
3321.25 3333
3321.80 3212
3322.34 2999
3322.88 2791
3323.43 2776
3323.97 3082
3324.51 3254
3325.06 2954
3325.60 2946
3326.15 3057
3326.69 2662
3327.23 2734
3327.78 2834
3328.32 2758
3328.87 2611
3329.41 2523
3329.95 2385
3330.50 2592
3331.04 2549
3331.59 2692
3332.13 2449
3332.68 2307
3333.22 2566
3333.77 2685
3334.31 2914
3334.85 2643
3335.40 2602
3335.94 2779
3336.49 2878
3337.03 2931
3337.58 2880
3338.12 2853
3338.67 2933
3339.21 2883
3339.76 2502
3340.30 2443
3340.85 2642
3341.39 2608
3341.94 2404
3342.48 2480
3343.03 2642
3343.57 2688
3344.12 2488
3344.66 2305
3345.21 2585
3345.76 2411
3346.30 2325
3346.85 2560
3347.39 2413
3347.94 2274
3348.48 2226
3349.03 2205
3349.58 2420
3350.12 2351
3350.67 2438
3351.21 2592
3351.76 2304
3352.31 2475
3352.85 2724
3353.40 2696
3353.94 2819
3354.49 2620
3355.04 2661
3355.58 2661
3356.13 2940
3356.68 2914
3357.22 2800
3357.77 2930
3358.31 3188
3358.86 2947
3359.41 2821
3359.95 3012
3360.50 2744
3361.05 2834
3361.59 2833
3362.14 2666
3362.69 2602
3363.24 2439
3363.78 2509
3364.33 2448
3364.88 2405
3365.42 2347
3365.97 2067
3366.52 2150
3367.06 2186
3367.61 2239
3368.16 2377
3368.71 2545
3369.25 2435
3369.80 2192
3370.35 2169
3370.90 2135
3371.44 2259
3371.99 2208
3372.54 2135
3373.09 2147
3373.64 2239
3374.18 2222
3374.73 2179
3375.28 2212
3375.83 2136
3376.37 2023
3376.92 1895
3377.47 1988
3378.02 2092
3378.57 2002
3379.12 1999
3379.66 2227
3380.21 2154
3380.76 2146
3381.31 2169
3381.86 2256
3382.41 2260
3382.95 2307
3383.50 2324
3384.05 2294
3384.60 2332
3385.15 2184
3385.70 2382
3386.25 2286
3386.80 2167
3387.34 2033
3387.89 2166
3388.44 2078
3388.99 2133
3389.54 2316
3390.09 2278
3390.64 2080
3391.19 2079
3391.74 2174
3392.29 1984
3392.84 2140
3393.38 2180
3393.93 2138
3394.48 2283
3395.03 2009
3395.58 1950
3396.13 2058
3396.68 2087
3397.23 2143
3397.78 2212
3398.33 2218
3398.88 2271
3399.43 2291
3399.98 2609
3400.53 2845
3401.08 2871
3401.63 3104
3402.18 3380
3402.73 3763
3403.28 3817
3403.83 4097
3404.38 4058
3404.93 4060
3405.48 4185
3406.03 4093
3406.58 3958
3407.13 3685
3407.68 3388
3408.23 3176
3408.79 2935
3409.34 2649
3409.89 2529
3410.44 2511
3410.99 2234
3411.54 2209
3412.09 2285
3412.64 2051
3413.19 2122
3413.74 2230
3414.29 2275
3414.84 2246
3415.40 2292
3415.95 2282
3416.50 2177
3417.05 2296
3417.60 2393
3418.15 2347
3418.70 2446
3419.26 2549
3419.81 2727
3420.36 2997
3420.91 3212
3421.46 3444
3422.01 3422
3422.57 3576
3423.12 3674
3423.67 3600
3424.22 3644
3424.77 3195
3425.32 3191
3425.88 3273
3426.43 3260
3426.98 2836
3427.53 2693
3428.08 2895
3428.64 2697
3429.19 2449
3429.74 2630
3430.29 2680
3430.85 2586
3431.40 2569
3431.95 2539
3432.50 2409
3433.06 2617
3433.61 2593
3434.16 2562
3434.71 2428
3435.27 2501
3435.82 2398
3436.37 2294
3436.93 2168
3437.48 2014
3438.03 2159
3438.58 2226
3439.14 2253
3439.69 2269
3440.24 2305
3440.80 2232
3441.35 2308
3441.90 2354
3442.46 2466
3443.01 2609
3443.56 2313
3444.12 2445
3444.67 2181
3445.22 2057
3445.78 2055
3446.33 2196
3446.89 2383
3447.44 2163
3447.99 2242
3448.55 2336
3449.10 2276
3449.65 2362
3450.21 2472
3450.76 2377
3451.32 2426
3451.87 2315
3452.42 2217
3452.98 2257
3453.53 2218
3454.09 2240
3454.64 2313
3455.20 2243
3455.75 2189
3456.30 2351
3456.86 2385
3457.41 2286
3457.97 2255
3458.52 2187
3459.08 1970
3459.63 2210
3460.19 2140
3460.74 2137
3461.30 2125
3461.85 2010
3462.41 2244
3462.96 2170
3463.52 2153
3464.07 2086
3464.63 2130
3465.18 2094
3465.74 2127
3466.29 2211
3466.85 2368
3467.40 2279
3467.96 2357
3468.51 2404
3469.07 2383
3469.63 2392
3470.18 2705
3470.74 2697
3471.29 2586
3471.85 2557
3472.40 2505
3472.96 2489
3473.52 2453
3474.07 2349
3474.63 2368
3475.18 2451
3475.74 2479
3476.29 2373
3476.85 2507
3477.41 2561
3477.96 2664
3478.52 2795
3479.08 3004
3479.63 2926
3480.19 2927
3480.74 2832
3481.30 2892
3481.86 2629
3482.41 2838
3482.97 2829
3483.53 2897
3484.08 2978
3484.64 3080
3485.20 3113
3485.75 3012
3486.31 2914
3486.87 3024
3487.43 3193
3487.98 3385
3488.54 3824
3489.10 3903
3489.65 4146
3490.21 4932
3490.77 5647
3491.33 6082
3491.88 6570
3492.44 7282
3493.00 7735
3493.55 8045
3494.11 8573
3494.67 7746
3495.23 7863
3495.78 7377
3496.34 6999
3496.90 7319
3497.46 6955
3498.02 7115
3498.57 7316
3499.13 7159
3499.69 7607
3500.25 7736
3500.81 7622
3501.36 7974
3501.92 7833
3502.48 7097
3503.04 6637
3503.60 6087
3504.15 5643
3504.71 5399
3505.27 5103
3505.83 5043
3506.39 5203
3506.95 5052
3507.50 4910
3508.06 4885
3508.62 4824
3509.18 4325
3509.74 4230
3510.30 4198
3510.86 3967
3511.42 3875
3511.97 3776
3512.53 3784
3513.09 3849
3513.65 4344
3514.21 4642
3514.77 4829
3515.33 4882
3515.89 4942
3516.45 5405
3517.01 5979
3517.57 6071
3518.13 6093
3518.69 5879
3519.24 5750
3519.80 5726
3520.36 5494
3520.92 5030
3521.48 4572
3522.04 4641
3522.60 4456
3523.16 4126
3523.72 4187
3524.28 4278
3524.84 4175
3525.40 3788
3525.96 3856
3526.52 3598
3527.08 3308
3527.64 3085
3528.20 3061
3528.76 3000
3529.32 2950
3529.88 2802
3530.44 2906
3531.00 2896
3531.56 2992
3532.13 2898
3532.69 2832
3533.25 2752
3533.81 2573
3534.37 2838
3534.93 3029
3535.49 2739
3536.05 2806
3536.61 3066
3537.17 2899
3537.73 3163
3538.29 3240
3538.85 3307
3539.42 3145
3539.98 3448
3540.54 3691
3541.10 3977
3541.66 4674
3542.22 4887
3542.78 5325
3543.34 5898
3543.91 5535
3544.47 6071
3545.03 5904
3545.59 5760
3546.15 5324
3546.71 4843
3547.28 4417
3547.84 4170
3548.40 3630
3548.96 3755
3549.52 3700
3550.09 3676
3550.65 3626
3551.21 3308
3551.77 3494
3552.33 3153
3552.90 3267
3553.46 3394
3554.02 3229
3554.58 3241
3555.14 3120
3555.71 3066
3556.27 3001
3556.83 2966
3557.39 2957
3557.96 2813
3558.52 2743
3559.08 2687
3559.64 2393
3560.21 2591
3560.77 2673
3561.33 2590
3561.90 2515
3562.46 2489
3563.02 2532
3563.58 2659
3564.15 2681
3564.71 2360
3565.27 2464
3565.84 2477
3566.40 2569
3566.96 2603
3567.53 2487
3568.09 2311
3568.65 2189
3569.22 2366
3569.78 2353
3570.34 2255
3570.91 2144
3571.47 2405
3572.04 2476
3572.60 2397
3573.16 2190
3573.73 2205
3574.29 2175
3574.85 2217
3575.42 2560
3575.98 2593
3576.55 2498
3577.11 2496
3577.67 2432
3578.24 2358
3578.80 2366
3579.37 2315
3579.93 2482
3580.50 2456
3581.06 2209
3581.62 2179
3582.19 2187
3582.75 2446
3583.32 2381
3583.88 2223
3584.45 2240
3585.01 2181
3585.58 2240
3586.14 2417
3586.71 2294
3587.27 2315
3587.84 2321
3588.40 2247
3588.97 2337
3589.53 2247
3590.10 2342
3590.66 2249
3591.23 2229
3591.79 2289
3592.36 2348
3592.92 2383
3593.49 2460
3594.05 2443
3594.62 2397
3595.18 2424
3595.75 2241
3596.32 2278
3596.88 2367
3597.45 2477
3598.01 2591
3598.58 2627
3599.14 2612
3599.71 2728
3600.28 2497
3600.84 2630
3601.41 2708
3601.97 2608
3602.54 2612
3603.11 2692
3603.67 2418
3604.24 2287
3604.80 2470
3605.37 2460
3605.94 2324
3606.50 2520
3607.07 2473
3607.64 2292
3608.20 2169
3608.77 2353
3609.34 2391
3609.90 2425
3610.47 2290
3611.04 2549
3611.60 2385
3612.17 2450
3612.74 2648
3613.30 3027
3613.87 3819
3614.44 4822
3615.00 6007
3615.57 7465
3616.14 8926
3616.71 10282
3617.27 11996
3617.84 13667
3618.41 14987
3618.98 15133
3619.54 15436
3620.11 15256
3620.68 14228
3621.25 13005
3621.81 11407
3622.38 10046
3622.95 8187
3623.52 6986
3624.08 5481
3624.65 4442
3625.22 3990
3625.79 3559
3626.36 3164
3626.92 2921
3627.49 2905
3628.06 2795
3628.63 2825
3629.20 2642
3629.76 2481
3630.33 2438
3630.90 2391
3631.47 2203
3632.04 2272
3632.61 2454
3633.17 2251
3633.74 2218
3634.31 2283
3634.88 2444
3635.45 2340
3636.02 2370
3636.59 2405
3637.15 2292
3637.72 2517
3638.29 2497
3638.86 2701
3639.43 2608
3640.00 2479
3640.57 2522
3641.14 2818
3641.71 3032
3642.28 2968
3642.84 3441
3643.41 3631
3643.98 3490
3644.55 3716
3645.12 3885
3645.69 3922
3646.26 4034
3646.83 4068
3647.40 4085
3647.97 4228
3648.54 3956
3649.11 3824
3649.68 3548
3650.25 3580
3650.82 3737
3651.39 3481
3651.96 3519
3652.53 3465
3653.10 3296
3653.67 3355
3654.24 3504
3654.81 3567
3655.38 3504
3655.95 3373
3656.52 3369
3657.09 3392
3657.66 3332
3658.23 3718
3658.80 3566
3659.37 3430
3659.94 3549
3660.51 3476
3661.08 3276
3661.65 3171
3662.23 2784
3662.80 2787
3663.37 2960
3663.94 2917
3664.51 3062
3665.08 3193
3665.65 3202
3666.22 3121
3666.79 3070
3667.36 3006
3667.94 3336
3668.51 3431
3669.08 3504
3669.65 3183
3670.22 3208
3670.79 3257
3671.36 3258
3671.94 3192
3672.51 3160
3673.08 3032
3673.65 2927
3674.22 3005
3674.79 2848
3675.37 2974
3675.94 2754
3676.51 2997
3677.08 3089
3677.65 2815
3678.22 2653
3678.80 2526
3679.37 2355
3679.94 2461
3680.51 2347
3681.09 2430
3681.66 2269
3682.23 2374
3682.80 2312
3683.37 2202
3683.95 2213
3684.52 2429
3685.09 2338
3685.66 2286
3686.24 2331
3686.81 2198
3687.38 2300
3687.96 2381
3688.53 2302
3689.10 2467
3689.67 2573
3690.25 2660
3690.82 2619
3691.39 2732
3691.97 2745
3692.54 2639
3693.11 2707
3693.69 2741
3694.26 2460
3694.83 2478
3695.41 2607
3695.98 2408
3696.55 2642
3697.13 2460
3697.70 2527
3698.27 2671
3698.85 2426
3699.42 2600
3699.99 2522
3700.57 2665
3701.14 2447
3701.72 2541
3702.29 2320
3702.86 2130
3703.44 2402
3704.01 2273
3704.59 2178
3705.16 2156
3705.73 2291
3706.31 2350
3706.88 2394
3707.46 2593
3708.03 2568
3708.60 2363
3709.18 2544
3709.75 2627
3710.33 2522
3710.90 2649
3711.48 2677
3712.05 2666
3712.63 2871
3713.20 2804
3713.78 2798
3714.35 2686
3714.93 2534
3715.50 2700
3716.08 2619
3716.65 2337
3717.23 2202
3717.80 2105
3718.38 2205
3718.95 2314
3719.53 2307
3720.10 2234
3720.68 2149
3721.25 2131
3721.83 2146
3722.40 2195
3722.98 2137
3723.55 2196
3724.13 2215
3724.71 2132
3725.28 2094
3725.86 2304
3726.43 2321
3727.01 2172
3727.58 2218
3728.16 2358
3728.74 2587
3729.31 2540
3729.89 2803
3730.46 3264
3731.04 3357
3731.62 3884
3732.19 4270
3732.77 4591
3733.34 5156
3733.92 5077
3734.50 5038
3735.07 5291
3735.65 5399
3736.23 5066
3736.80 4424
3737.38 4023
3737.96 3545
3738.53 3303
3739.11 2909
3739.69 2740
3740.26 2351
3740.84 2359
3741.42 2166
3741.99 2218
3742.57 2092
3743.15 1947
3743.73 2226
3744.30 2150
3744.88 2128
3745.46 2130
3746.03 2121
3746.61 2079
3747.19 2051
3747.77 2160
3748.34 2104
3748.92 2043
3749.50 1879
3750.08 2032
3750.65 1901
3751.23 2047
3751.81 1924
3752.39 2071
3752.96 2029
3753.54 1835
3754.12 1826
3754.70 1840
3755.28 2068
3755.85 2129
3756.43 2315
3757.01 2226
3757.59 2270
3758.17 2106
3758.74 2084
3759.32 2238
3759.90 2208
3760.48 2348
3761.06 2346
3761.64 2415
3762.22 2561
3762.79 2343
3763.37 2503
3763.95 2543
3764.53 2311
3765.11 2563
3765.69 2370
3766.27 2373
3766.84 2338
3767.42 2131
3768.00 2362
3768.58 2324
3769.16 2404
3769.74 2283
3770.32 2256
3770.90 2220
3771.48 2212
3772.06 2275
3772.64 2107
3773.22 2117
3773.79 2276
3774.37 2186
3774.95 2181
3775.53 2136
3776.11 2098
3776.69 1916
3777.27 1833
3777.85 1997
3778.43 2027
3779.01 1986
3779.59 2103
3780.17 2246
3780.75 2195
3781.33 1968
3781.91 1902
3782.49 2147
3783.07 2001
3783.65 1875
3784.23 1852
3784.81 1769
3785.39 1931
3785.97 1958
3786.55 2023
3787.13 2122
3787.71 2078
3788.29 2002
3788.87 2096
3789.46 2040
3790.04 1837
3790.62 2048
3791.20 2093
3791.78 2130
3792.36 2181
3792.94 2203
3793.52 2193
3794.10 2338
3794.68 2189
3795.26 2191
3795.84 2079
3796.43 2112
3797.01 2165
3797.59 2095
3798.17 2085
3798.75 1978
3799.33 1990
3799.91 2049
3800.50 2062
3801.08 2164
3801.66 2203
3802.24 2283
3802.82 2225
3803.40 2186
3803.98 2370
3804.57 2343
3805.15 2268
3805.73 2325
3806.31 2427
3806.89 2311
3807.48 2105
3808.06 2282
3808.64 2308
3809.22 2449
3809.80 2437
3810.39 2444
3810.97 2522
3811.55 2535
3812.13 2542
3812.72 2588
3813.30 2497
3813.88 2515
3814.46 2481
3815.05 2427
3815.63 2542
3816.21 2519
3816.79 2482
3817.38 2473
3817.96 2530
3818.54 2396
3819.13 2380
3819.71 2495
3820.29 2258
3820.87 2122
3821.46 2045
3822.04 2178
3822.62 2235
3823.21 2258
3823.79 2332
3824.37 2181
3824.96 2104
3825.54 2163
3826.12 2122
3826.71 2139
3827.29 2132
3827.87 2163
3828.46 2140
3829.04 2323
3829.62 2250
3830.21 2361
3830.79 2182
3831.38 2299
3831.96 2510
3832.54 2519
3833.13 2343
3833.71 2416
3834.30 2439
3834.88 2448
3835.46 2370
3836.05 2504
3836.63 2295
3837.22 2281
3837.80 2362
3838.38 2285
3838.97 2494
3839.55 2459
3840.14 2467
3840.72 2276
3841.31 2312
3841.89 2393
3842.48 2534
3843.06 2596
3843.65 2427
3844.23 2486
3844.82 2493
3845.40 2552
3845.99 2547
3846.57 2497
3847.16 2555
3847.74 2523
3848.33 2513
3848.91 2348
3849.50 2448
3850.08 2383
3850.67 2742
3851.25 2687
3851.84 2544
3852.42 2718
3853.01 2401
3853.59 2585
3854.18 2668
3854.76 2511
3855.35 2824
3855.94 3120
3856.52 3387
3857.11 3918
3857.69 4269
3858.28 5063
3858.87 6322
3859.45 6985
3860.04 7794
3860.62 9157
3861.21 10313
3861.80 11080
3862.38 11985
3862.97 12602
3863.55 12965
3864.14 12763
3864.73 12400
3865.31 12485
3865.90 12288
3866.49 11429
3867.07 10777
3867.66 10316
3868.25 9255
3868.83 8384
3869.42 7391
3870.01 6486
3870.59 5523
3871.18 5057
3871.77 4985
3872.35 4914
3872.94 4826
3873.53 5003
3874.11 4857
3874.70 4706
3875.29 4907
3875.88 4688
3876.46 4956
3877.05 4500
3877.64 4678
3878.22 4749
3878.81 4528
3879.40 4321
3879.99 4160
3880.57 4276
3881.16 4222
3881.75 4053
3882.34 3538
3882.93 3346
3883.51 3000
3884.10 3088
3884.69 3379
3885.28 3268
3885.86 3122
3886.45 3192
3887.04 3429
3887.63 3300
3888.22 3499
3888.81 3560
3889.39 3566
3889.98 3471
3890.57 3532
3891.16 3642
3891.75 3500
3892.34 3260
3892.92 3309
3893.51 3202
3894.10 3173
3894.69 2987
3895.28 3030
3895.87 3174
3896.46 3087
3897.04 2974
3897.63 2907
3898.22 2929
3898.81 3155
3899.40 3067
3899.99 2896
3900.58 2804
3901.17 2739
3901.76 2810
3902.35 2726
3902.93 2800
3903.52 2632
3904.11 2316
3904.70 2408
3905.29 2428
3905.88 2301
3906.47 2208
3907.06 2324
3907.65 2240
3908.24 2099
3908.83 2286
3909.42 2360
3910.01 2208
3910.60 1946
3911.19 2173
3911.78 2200
3912.37 2282
3912.96 2168
3913.55 2189
3914.14 2113
3914.73 2170
3915.32 2211
3915.91 2117
3916.50 2156
3917.09 2299
3917.68 2269
3918.27 2093
3918.86 2050
3919.45 2071
3920.04 2100
3920.63 2117
3921.22 2199
3921.81 2207
3922.40 2131
3923.00 2060
3923.59 2269
3924.18 1960
3924.77 2023
3925.36 2110
3925.95 2131
3926.54 2266
3927.13 2005
3927.72 2046
3928.31 2069
3928.91 2084
3929.50 2067
3930.09 2078
3930.68 2183
3931.27 2150
3931.86 2233
3932.45 2138
3933.05 2356
3933.64 2333
3934.23 2064
3934.82 2003
3935.41 2049
3936.00 2066
3936.60 2089
3937.19 2133
3937.78 2145
3938.37 2060
3938.96 1855
3939.55 1979
3940.15 2170
3940.74 2176
3941.33 1927
3941.92 2049
3942.52 2073
3943.11 2244
3943.70 2365
3944.29 2501
3944.89 2420
3945.48 2181
3946.07 2193
3946.66 2074
3947.26 2112
3947.85 2111
3948.44 1870
3949.03 2049
3949.63 2043
3950.22 2035
3950.81 2026
3951.40 1866
3952.00 1975
3952.59 1936
3953.18 1870
3953.78 1752
3954.37 1940
3954.96 1928
3955.56 1972
3956.15 2100
3956.74 2096
3957.34 1997
3957.93 1908
3958.52 1905
3959.12 1806
3959.71 1843
3960.30 1923
3960.90 2070
3961.49 1789
3962.08 1714
3962.68 1694
3963.27 1831
3963.87 1957
3964.46 1855
3965.05 1801
3965.65 1745
3966.24 1862
3966.84 1854
3967.43 1833
3968.02 2032
3968.62 1865
3969.21 1720
3969.81 1791
3970.40 1826
3971.00 1947
3971.59 1674
3972.18 1811
3972.78 1912
3973.37 1813
3973.97 1972
3974.56 2137
3975.16 1935
3975.75 1913
3976.35 2090
3976.94 2043
3977.54 2076
3978.13 2114
3978.73 2040
3979.32 2112
3979.92 1983
3980.51 1907
3981.11 1754
3981.70 1789
3982.30 2007
3982.89 2114
3983.49 1884
3984.08 1815
3984.68 1860
3985.27 1723
3985.87 1818
3986.46 1938
3987.06 1992
3987.66 1979
3988.25 1843
3988.85 1839
3989.44 1946
3990.04 1795
3990.63 2070
3991.23 2113
3991.83 2058
3992.42 2027
3993.02 1835
3993.61 2049
3994.21 2087
3994.81 2324
3995.40 2326
3996.00 2401
3996.60 2480
3997.19 2623
3997.79 2605
3998.38 2603
3998.98 2686
3999.58 2932
4000.17 3010
4000.77 3252
4001.37 2990
4001.96 3001
4002.56 2999
4003.16 2938
4003.75 2849
4004.35 2703
4004.95 2321
4005.54 2287
4006.14 2276
4006.74 2141
4007.34 2088
4007.93 2307
4008.53 2415
4009.13 2285
4009.72 2348
4010.32 2256
4010.92 2220
4011.52 2165
4012.11 2165
4012.71 2131
4013.31 2327
4013.91 2353
4014.50 2444
4015.10 2490
4015.70 2698
4016.30 2636
4016.90 2590
4017.49 2668
4018.09 2780
4018.69 2862
4019.29 2786
4019.89 2409
4020.48 2154
4021.08 2430
4021.68 2610
4022.28 2256
4022.88 2130
4023.47 2114
4024.07 2234
4024.67 2336
4025.27 2426
4025.87 2418
4026.47 2516
4027.06 2656
4027.66 3119
4028.26 3131
4028.86 3002
4029.46 3182
4030.06 3289
4030.66 3202
4031.26 3143
4031.85 3155
4032.45 2802
4033.05 2740
4033.65 2907
4034.25 2630
4034.85 2486
4035.45 2269
4036.05 2322
4036.65 2358
4037.25 2224
4037.85 2066
4038.45 2081
4039.05 2076
4039.64 2195
4040.24 2098
4040.84 2062
4041.44 1858
4042.04 1977
4042.64 1928
4043.24 1701
4043.84 1867
4044.44 1879
4045.04 1999
4045.64 2022
4046.24 2052
4046.84 1892
4047.44 2027
4048.04 1961
4048.64 1912
4049.24 2058
4049.84 2050
4050.44 2003
4051.04 1834
4051.64 1918
4052.24 1931
4052.84 1879
4053.45 1961
4054.05 1850
4054.65 1737
4055.25 1750
4055.85 1725
4056.45 1774
4057.05 1684
4057.65 1573
4058.25 1699
4058.85 1807
4059.45 1781
4060.05 1873
4060.66 1841
4061.26 1766
4061.86 1727
4062.46 1781
4063.06 1993
4063.66 1796
4064.26 1799
4064.86 1871
4065.47 1758
4066.07 1814
4066.67 1748
4067.27 1698
4067.87 1747
4068.47 1924
4069.07 1871
4069.68 1726
4070.28 1849
4070.88 1563
4071.48 1720
4072.08 1662
4072.69 1604
4073.29 1850
4073.89 1939
4074.49 1828
4075.09 1560
4075.70 1686
4076.30 1790
4076.90 1865
4077.50 1933
4078.11 1836
4078.71 1891
4079.31 1752
4079.91 2027
4080.51 1748
4081.12 1612
4081.72 1625
4082.32 1742
4082.93 1876
4083.53 2035
4084.13 1878
4084.73 1853
4085.34 1700
4085.94 1716
4086.54 1825
4087.15 1668
4087.75 1694
4088.35 1719
4088.95 1706
4089.56 1711
4090.16 1528
4090.76 1744
4091.37 1712
4091.97 1608
4092.57 1614
4093.18 1649
4093.78 1789
4094.39 1859
4094.99 1742
4095.59 1823
4096.20 1773
4096.80 1730
4097.40 1794
4098.01 1780
4098.61 1733
4099.22 1714
4099.82 1597
4100.42 1660
4101.03 1592
4101.63 1503
4102.24 1610
4102.84 1694
4103.44 1660
4104.05 1422
4104.65 1440
4105.26 1547
4105.86 1559
4106.47 1638
4107.07 1597
4107.67 1626
4108.28 1561
4108.88 1545
4109.49 1616
4110.09 1516
4110.70 1612
4111.30 1632
4111.91 1637
4112.51 1496
4113.12 1509
4113.72 1691
4114.33 1566
4114.93 1562
4115.54 1532
4116.14 1553
4116.75 1505
4117.35 1623
4117.96 1647
4118.56 1732
4119.17 1626
4119.77 1506
4120.38 1412
4120.99 1542
4121.59 1653
4122.20 1605
4122.80 1452
4123.41 1553
4124.01 1616
4124.62 1520
4125.23 1638
4125.83 1455
4126.44 1384
4127.04 1601
4127.65 1589
4128.26 1538
4128.86 1649
4129.47 1741
4130.07 1720
4130.68 1586
4131.29 1650
4131.89 1554
4132.50 1676
4133.11 1617
4133.71 1726
4134.32 1737
4134.92 1679
4135.53 1763
4136.14 1878
4136.74 1832
4137.35 1945
4137.96 1880
4138.56 1938
4139.17 2026
4139.78 2027
4140.39 2211
4140.99 2039
4141.60 2225
4142.21 2052
4142.81 2079
4143.42 2306
4144.03 2233
4144.64 2087
4145.24 1900
4145.85 1874
4146.46 1865
4147.06 1823
4147.67 1781
4148.28 1728
4148.89 1624
4149.49 1692
4150.10 1663
4150.71 1582
4151.32 1640
4151.93 1524
4152.53 1557
4153.14 1592
4153.75 1509
4154.36 1691
4154.97 1644
4155.57 1515
4156.18 1507
4156.79 1472
4157.40 1516
4158.01 1651
4158.61 1631
4159.22 1663
4159.83 1562
4160.44 1548
4161.05 1507
4161.66 1653
4162.26 1536
4162.87 1507
4163.48 1545
4164.09 1549
4164.70 1768
4165.31 1935
4165.92 1760
4166.53 1677
4167.13 1750
4167.74 1786
4168.35 1834
4168.96 1694
4169.57 1692
4170.18 1651
4170.79 1615
4171.40 1614
4172.01 1591
4172.62 1622
4173.23 1822
4173.84 1660
4174.44 1618
4175.05 1487
4175.66 1665
4176.27 1751
4176.88 1607
4177.49 1720
4178.10 1890
4178.71 1821
4179.32 1756
4179.93 1818
4180.54 1734
4181.15 1842
4181.76 1616
4182.37 1632
4182.98 1707
4183.59 1672
4184.20 1629
4184.81 1622
4185.42 1666
4186.03 1538
4186.64 1562
4187.25 1622
4187.86 1693
4188.47 1702
4189.08 1614
4189.70 1644
4190.31 1863
4190.92 1761
4191.53 1646
4192.14 1599
4192.75 1828
4193.36 1745
4193.97 1799
4194.58 1694
4195.19 1605
4195.80 1766
4196.41 1669
4197.03 1826
4197.64 1715
4198.25 1731
4198.86 1665
4199.47 1692
4200.08 1570
4200.69 1590
4201.30 1604
4201.92 1635
4202.53 1879
4203.14 1686
4203.75 1663
4204.36 1676
4204.97 1682
4205.58 1790
4206.20 1755
4206.81 1745
4207.42 1704
4208.03 1767
4208.64 1589
4209.26 1660
4209.87 1606
4210.48 1653
4211.09 1717
4211.70 1840
4212.32 1660
4212.93 1739
4213.54 1676
4214.15 1794
4214.77 1815
4215.38 1725
4215.99 1877
4216.60 1816
4217.22 1762
4217.83 1989
4218.44 2251
4219.05 2494
4219.67 2568
4220.28 2647
4220.89 2971
4221.50 3300
4222.12 3861
4222.73 3921
4223.34 3972
4223.96 4198
4224.57 4406
4225.18 4334
4225.80 4657
4226.41 4474
4227.02 4313
4227.64 4428
4228.25 4048
4228.86 3951
4229.48 3923
4230.09 3944
4230.70 3793
4231.32 3524
4231.93 3283
4232.54 3100
4233.16 3031
4233.77 2606
4234.39 2564
4235.00 2523
4235.61 2422
4236.23 2438
4236.84 2497
4237.45 2444
4238.07 2376
4238.68 2252
4239.30 2436
4239.91 2324
4240.53 2243
4241.14 2185
4241.75 2028
4242.37 2090
4242.98 2166
4243.60 1828
4244.21 1963
4244.83 1810
4245.44 1848
4246.06 1931
4246.67 1915
4247.29 2019
4247.90 2084
4248.51 2041
4249.13 1987
4249.74 2159
4250.36 2101
4250.97 1819
4251.59 1802
4252.20 1945
4252.82 1994
4253.44 2015
4254.05 1932
4254.67 1924
4255.28 1929
4255.90 1765
4256.51 1674
4257.13 1808
4257.74 1647
4258.36 1725
4258.97 1921
4259.59 1854
4260.21 1759
4260.82 1740
4261.44 1909
4262.05 1875
4262.67 1792
4263.28 2055
4263.90 1936
4264.52 1904
4265.13 1852
4265.75 1845
4266.36 1715
4266.98 1801
4267.60 1959
4268.21 1980
4268.83 2066
4269.45 2006
4270.06 1967
4270.68 1843
4271.29 1767
4271.91 2073
4272.53 2074
4273.14 2048
4273.76 2076
4274.38 2053
4274.99 2163
4275.61 2460
4276.23 2361
4276.85 2439
4277.46 2510
4278.08 2278
4278.70 2118
4279.31 2043
4279.93 2027
4280.55 1963
4281.16 1909
4281.78 1890
4282.40 1702
4283.02 1721
4283.63 1733
4284.25 1713
4284.87 1675
4285.49 1541
4286.10 1752
4286.72 1722
4287.34 1798
4287.96 1653
4288.57 1632
4289.19 1536
4289.81 1558
4290.43 1529
4291.05 1414
4291.66 1446
4292.28 1438
4292.90 1518
4293.52 1604
4294.14 1665
4294.75 1441
4295.37 1390
4295.99 1535
4296.61 1656
4297.23 1463
4297.85 1504
4298.46 1607
4299.08 1660
4299.70 1600
4300.32 1654
4300.94 1749
4301.56 1753
4302.18 1811
4302.79 1634
4303.41 1732
4304.03 1578
4304.65 1662
4305.27 1747
4305.89 1629
4306.51 1681
4307.13 1636
4307.75 1754
4308.36 1726
4308.98 1637
4309.60 1673
4310.22 1600
4310.84 1645
4311.46 1752
4312.08 1802
4312.70 1767
4313.32 1750
4313.94 1756
4314.56 1680
4315.18 1618
4315.80 1579
4316.42 1579
4317.04 1537
4317.66 1495
4318.28 1448
4318.90 1570
4319.52 1594
4320.14 1686
4320.76 1558
4321.38 1568
4322.00 1681
4322.62 1723
4323.24 1847
4323.86 1839
4324.48 1871
4325.10 1791
4325.72 1750
4326.34 1697
4326.96 1625
4327.58 1670
4328.20 1582
4328.82 1681
4329.44 1714
4330.06 1586
4330.68 1508
4331.30 1587
4331.93 1597
4332.55 1596
4333.17 1712
4333.79 1650
4334.41 1655
4335.03 1634
4335.65 1563
4336.27 1613
4336.89 1593
4337.51 1654
4338.14 1700
4338.76 1678
4339.38 1918
4340.00 1664
4340.62 1645
4341.24 1864
4341.86 1772
4342.49 2026
4343.11 2086
4343.73 2345
4344.35 2649
4344.97 3059
4345.60 3240
4346.22 3586
4346.84 3848
4347.46 3894
4348.08 3903
4348.70 4111
4349.33 3925
4349.95 3710
4350.57 3360
4351.19 3036
4351.82 2803
4352.44 2525
4353.06 2299
4353.68 2110
4354.31 1990
4354.93 2090
4355.55 2068
4356.17 2021
4356.80 2049
4357.42 2006
4358.04 1739
4358.66 1878
4359.29 1810
4359.91 1792
4360.53 2006
4361.16 1980
4361.78 1840
4362.40 1984
4363.02 1898
4363.65 1720
4364.27 1712
4364.89 1789
4365.52 1783
4366.14 1787
4366.76 1728
4367.39 1670
4368.01 1706
4368.63 1724
4369.26 1699
4369.88 1740
4370.50 1667
4371.13 1603
4371.75 1690
4372.38 1766
4373.00 1627
4373.62 1639
4374.25 1548
4374.87 1443
4375.49 1474
4376.12 1665
4376.74 1632
4377.37 1548
4377.99 1658
4378.62 1897
4379.24 1858
4379.86 1933
4380.49 1757
4381.11 1735
4381.74 1753
4382.36 1704
4382.99 1876
4383.61 1886
4384.24 1801
4384.86 1778
4385.48 1780
4386.11 1782
4386.73 1821
4387.36 1735
4387.98 1547
4388.61 1659
4389.23 1727
4389.86 1696
4390.48 1521
4391.11 1523
4391.73 1518
4392.36 1725
4392.98 1632
4393.61 1594
4394.23 1783
4394.86 1614
4395.49 1567
4396.11 1582
4396.74 1510
4397.36 1647
4397.99 1674
4398.61 1691
4399.24 1632
4399.86 1549
4400.49 1518
4401.12 1642
4401.74 1793
4402.37 1890
4402.99 1792
4403.62 1901
4404.25 1958
4404.87 1862
4405.50 2026
4406.12 1998
4406.75 2229
4407.38 2292
4408.00 2217
4408.63 2324
4409.25 2675
4409.88 2707
4410.51 2644
4411.13 2536
4411.76 2606
4412.39 2385
4413.01 2305
4413.64 2183
4414.27 1951
4414.89 1855
4415.52 1728
4416.15 1944
4416.77 1779
4417.40 1597
4418.03 1669
4418.66 1828
4419.28 1771
4419.91 1611
4420.54 1649
4421.16 1686
4421.79 1782
4422.42 1787
4423.05 1726
4423.67 1815
4424.30 1800
4424.93 1664
4425.56 1615
4426.18 1570
4426.81 1429
4427.44 1418
4428.07 1441
4428.69 1397
4429.32 1541
4429.95 1549
4430.58 1414
4431.21 1478
4431.83 1511
4432.46 1596
4433.09 1639
4433.72 1631
4434.35 1601
4434.97 1701
4435.60 1585
4436.23 1660
4436.86 1603
4437.49 1546
4438.12 1590
4438.74 1657
4439.37 1712
4440.00 1509
4440.63 1621
4441.26 1667
4441.89 1789
4442.52 1607
4443.14 1578
4443.77 1626
4444.40 1691
4445.03 1613
4445.66 1648
4446.29 1531
4446.92 1627
4447.55 1699
4448.18 1884
4448.81 1946
4449.44 2002
4450.06 1881
4450.69 1766
4451.32 1716
4451.95 1763
4452.58 1814
4453.21 1923
4453.84 1826
4454.47 1785
4455.10 1762
4455.73 1807
4456.36 1759
4456.99 1687
4457.62 1629
4458.25 1586
4458.88 1554
4459.51 1582
4460.14 1654
4460.77 1570
4461.40 1767
4462.03 1624
4462.66 1745
4463.29 1702
4463.92 1637
4464.55 1634
4465.18 1458
4465.81 1478
4466.44 1596
4467.07 1485
4467.70 1557
4468.33 1532
4468.96 1490
4469.59 1409
4470.22 1473
4470.86 1572
4471.49 1515
4472.12 1488
4472.75 1490
4473.38 1473
4474.01 1571
4474.64 1497
4475.27 1521
4475.90 1436
4476.53 1404
4477.16 1585
4477.80 1727
4478.43 1648
4479.06 1554
4479.69 1570
4480.32 1551
4480.95 1558
4481.58 1479
4482.22 1506
4482.85 1604
4483.48 1634
4484.11 1472
4484.74 1633
4485.37 1748
4486.01 1664
4486.64 1606
4487.27 1763
4487.90 1828
4488.53 1639
4489.17 1756
4489.80 1732
4490.43 1604
4491.06 1633
4491.69 1774
4492.33 1903
4492.96 1819
4493.59 1809
4494.22 1916
4494.86 1861
4495.49 1835
4496.12 1914
4496.75 1910
4497.39 1739
4498.02 1746
4498.65 1967
4499.28 1984
4499.92 1868
4500.55 1974
4501.18 2027
4501.82 2141
4502.45 2008
4503.08 1978
4503.71 2064
4504.35 2039
4504.98 2117
4505.61 2064
4506.25 1984
4506.88 1964
4507.51 1967
4508.15 2001
4508.78 2046
4509.41 2009
4510.05 1821
4510.68 1898
4511.31 1809
4511.95 1748
4512.58 1917
4513.22 1944
4513.85 2133
4514.48 2148
4515.12 2101
4515.75 2070
4516.39 1924
4517.02 2105
4517.65 2140
4518.29 2139
4518.92 2135
4519.56 2115
4520.19 2101
4520.82 2025
4521.46 2121
4522.09 2124
4522.73 2025
4523.36 2179
4524.00 2395
4524.63 2661
4525.27 2516
4525.90 2876
4526.53 3272
4527.17 3903
4527.80 4971
4528.44 5891
4529.07 6964
4529.71 8533
4530.34 9681
4530.98 11692
4531.61 13401
4532.25 14595
4532.88 15378
4533.52 15034
4534.15 14749
4534.79 13964
4535.42 12337
4536.06 10201
4536.69 8731
4537.33 7241
4537.97 6097
4538.60 5217
4539.24 4208
4539.87 3600
4540.51 3138
4541.14 2829
4541.78 2457
4542.42 2414
4543.05 2411
4543.69 2375
4544.32 2112
4544.96 2101
4545.59 2087
4546.23 2059
4546.87 2023
4547.50 1877
4548.14 1852
4548.78 1771
4549.41 1906
4550.05 1804
4550.68 1709
4551.32 1806
4551.96 1833
4552.59 1653
4553.23 1794
4553.87 1850
4554.50 1910
4555.14 1871
4555.78 1829
4556.41 1938
4557.05 2070
4557.69 2150
4558.32 2157
4558.96 2145
4559.60 2320
4560.24 2469
4560.87 2473
4561.51 2613
4562.15 2409
4562.78 2552
4563.42 2509
4564.06 2445
4564.70 2494
4565.33 2587
4565.97 2433
4566.61 2440
4567.25 2328
4567.88 2604
4568.52 2581
4569.16 2664
4569.80 2617
4570.43 2550
4571.07 2403
4571.71 2617
4572.35 2615
4572.98 2496
4573.62 2205
4574.26 2233
4574.90 2115
4575.54 2043
4576.18 1982
4576.81 1853
4577.45 1975
4578.09 2107
4578.73 1991
4579.37 1929
4580.00 2044
4580.64 1995
4581.28 1972
4581.92 1913
4582.56 2089
4583.20 2260
4583.84 2179
4584.47 2294
4585.11 2137
4585.75 2094
4586.39 1894
4587.03 1971
4587.67 1994
4588.31 1928
4588.95 1880
4589.59 1891
4590.23 1998
4590.86 2088
4591.50 1997
4592.14 2169
4592.78 2169
4593.42 2249
4594.06 2357
4594.70 2086
4595.34 2074
4595.98 1959
4596.62 1850
4597.26 1890
4597.90 1826
4598.54 1708
4599.18 1844
4599.82 1934
4600.46 1996
4601.10 2052
4601.74 1834
4602.38 1855
4603.02 1880
4603.66 1958
4604.30 2064
4604.94 2006
4605.58 1988
4606.22 2025
4606.86 1932
4607.50 1942
4608.14 1929
4608.78 1964
4609.42 2119
4610.06 2102
4610.70 2009
4611.34 1847
4611.98 1950
4612.62 2169
4613.26 2090
4613.90 2050
4614.54 2030
4615.19 1995
4615.83 2016
4616.47 2045
4617.11 1921
4617.75 1792
4618.39 1876
4619.03 1930
4619.67 1925
4620.31 1717
4620.96 1636
4621.60 1628
4622.24 1708
4622.88 1634
4623.52 1595
4624.16 1693
4624.80 1679
4625.45 1664
4626.09 1601
4626.73 1544
4627.37 1793
4628.01 1707
4628.65 1682
4629.30 1703
4629.94 1641
4630.58 1712
4631.22 1676
4631.86 1794
4632.51 1758
4633.15 1829
4633.79 1854
4634.43 1777
4635.07 1862
4635.72 1878
4636.36 1864
4637.00 1925
4637.64 1916
4638.29 1976
4638.93 1952
4639.57 2075
4640.21 2010
4640.86 2067
4641.50 1964
4642.14 1843
4642.78 1991
4643.43 1925
4644.07 1824
4644.71 1982
4645.36 2044
4646.00 1766
4646.64 1980
4647.29 2001
4647.93 1982
4648.57 2249
4649.21 2392
4649.86 2429
4650.50 2569
4651.14 2993
4651.79 3321
4652.43 3513
4653.07 3639
4653.72 3798
4654.36 3931
4655.01 3724
4655.65 3588
4656.29 3322
4656.94 3109
4657.58 2828
4658.22 2629
4658.87 2347
4659.51 2181
4660.16 1944
4660.80 1949
4661.44 1780
4662.09 1835
4662.73 1656
4663.38 1811
4664.02 1891
4664.67 1825
4665.31 1744
4665.95 1815
4666.60 1872
4667.24 1821
4667.89 1886
4668.53 2016
4669.18 1891
4669.82 1749
4670.47 1771
4671.11 1658
4671.76 1755
4672.40 1694
4673.04 1615
4673.69 1600
4674.33 1493
4674.98 1637
4675.62 1632
4676.27 1497
4676.92 1570
4677.56 1655
4678.21 1595
4678.85 1581
4679.50 1478
4680.14 1631
4680.79 1803
4681.43 1698
4682.08 1784
4682.72 1734
4683.37 1812
4684.01 1718
4684.66 1637
4685.31 1436
4685.95 1607
4686.60 1694
4687.24 1672
4687.89 1688
4688.54 1678
4689.18 1729
4689.83 1722
4690.47 1825
4691.12 1756
4691.77 1649
4692.41 1763
4693.06 1818
4693.70 1740
4694.35 1861
4695.00 1754
4695.64 1712
4696.29 1882
4696.94 1837
4697.58 1900
4698.23 1919
4698.88 1902
4699.52 2017
4700.17 2161
4700.82 2188
4701.46 2205
4702.11 2143
4702.76 1971
4703.40 2066
4704.05 1835
4704.70 1900
4705.35 1892
4705.99 1777
4706.64 1798
4707.29 1764
4707.93 1770
4708.58 1846
4709.23 1757
4709.88 1811
4710.52 1757
4711.17 1722
4711.82 1824
4712.47 1810
4713.11 1781
4713.76 1757
4714.41 1868
4715.06 1678
4715.70 1646
4716.35 1610
4717.00 1656
4717.65 1725
4718.30 1715
4718.94 1718
4719.59 1665
4720.24 1952
4720.89 1876
4721.54 1846
4722.19 1861
4722.83 1938
4723.48 1789
4724.13 1909
4724.78 1958
4725.43 1875
4726.08 1933
4726.72 2055
4727.37 2184
4728.02 2150
4728.67 2054
4729.32 2043
4729.97 1916
4730.62 1777
4731.27 1853
4731.91 1770
4732.56 1732
4733.21 1654
4733.86 1847
4734.51 1749
4735.16 1642
4735.81 1604
4736.46 1678
4737.11 1746
4737.76 1729
4738.41 1613
4739.06 1706
4739.70 1668
4740.35 1523
4741.00 1532
4741.65 1502
4742.30 1591
4742.95 1649
4743.60 1736
4744.25 1674
4744.90 1636
4745.55 1491
4746.20 1427
4746.85 1574
4747.50 1576
4748.15 1529
4748.80 1541
4749.45 1584
4750.10 1781
4750.75 1731
4751.40 1842
4752.05 1821
4752.70 1861
4753.35 1934
4754.00 1889
4754.65 1808
4755.31 1823
4755.96 1731
4756.61 1737
4757.26 1628
4757.91 1538
4758.56 1698
4759.21 1651
4759.86 1560
4760.51 1555
4761.16 1641
4761.81 1544
4762.46 1674
4763.11 1618
4763.77 1609
4764.42 1591
4765.07 1600
4765.72 1675
4766.37 1815
4767.02 1892
4767.67 1692
4768.33 1678
4768.98 1765
4769.63 1579
4770.28 1483
4770.93 1627
4771.58 1586
4772.23 1585
4772.89 1600
4773.54 1478
4774.19 1485
4774.84 1451
4775.49 1547
4776.15 1549
4776.80 1450
4777.45 1459
4778.10 1380
4778.75 1378
4779.41 1443
4780.06 1454
4780.71 1313
4781.36 1241
4782.02 1309
4782.67 1551
4783.32 1516
4783.97 1347
4784.63 1354
4785.28 1455
4785.93 1409
4786.58 1522
4787.24 1339
4787.89 1368
4788.54 1386
4789.19 1236
4789.85 1276
4790.50 1322
4791.15 1337
4791.81 1292
4792.46 1431
4793.11 1523
4793.77 1363
4794.42 1330
4795.07 1425
4795.72 1428
4796.38 1514
4797.03 1448
4797.69 1436
4798.34 1510
4798.99 1220
4799.65 1283
4800.30 1463
4800.95 1415
4801.61 1414
4802.26 1323
4802.91 1391
4803.57 1539
4804.22 1639
4804.88 1473
4805.53 1521
4806.18 1441
4806.84 1380
4807.49 1464
4808.15 1524
4808.80 1542
4809.45 1486
4810.11 1657
4810.76 1528
4811.42 1405
4812.07 1533
4812.73 1565
4813.38 1625
4814.04 1495
4814.69 1579
4815.34 1542
4816.00 1472
4816.65 1569
4817.31 1628
4817.96 1520
4818.62 1543
4819.27 1602
4819.93 1588
4820.58 1658
4821.24 1614
4821.89 1471
4822.55 1566
4823.20 1714
4823.86 1728
4824.51 1725
4825.17 1616
4825.82 1604
4826.48 1679
4827.14 1785
4827.79 1823
4828.45 1651
4829.10 1733
4829.76 1593
4830.41 1637
4831.07 1651
4831.72 1552
4832.38 1662
4833.04 1786
4833.69 1806
4834.35 1739
4835.00 1824
4835.66 1990
4836.32 2129
4836.97 2248
4837.63 2402
4838.28 2574
4838.94 2645
4839.60 2738
4840.25 2619
4840.91 2483
4841.57 2306
4842.22 2289
4842.88 2092
4843.54 1854
4844.19 1885
4844.85 1809
4845.51 1913
4846.16 1814
4846.82 1828
4847.48 1873
4848.13 1680
4848.79 1586
4849.45 1739
4850.10 1845
4850.76 1756
4851.42 1826
4852.07 1841
4852.73 1789
4853.39 1800
4854.05 1813
4854.70 1795
4855.36 1865
4856.02 1890
4856.68 1848
4857.33 1822
4857.99 1825
4858.65 1809
4859.31 1827
4859.96 1958
4860.62 2062
4861.28 1855
4861.94 1893
4862.59 1891
4863.25 1889
4863.91 1933
4864.57 1878
4865.23 1903
4865.88 2098
4866.54 2091
4867.20 1825
4867.86 1882
4868.52 1795
4869.18 1920
4869.83 1886
4870.49 1884
4871.15 1856
4871.81 1999
4872.47 1869
4873.13 2011
4873.78 2103
4874.44 1971
4875.10 1926
4875.76 1994
4876.42 2079
4877.08 2282
4877.74 2257
4878.40 2359
4879.06 2381
4879.71 2361
4880.37 2237
4881.03 2504
4881.69 2368
4882.35 2314
4883.01 2302
4883.67 2182
4884.33 2170
4884.99 2065
4885.65 1804
4886.31 1714
4886.97 1770
4887.63 1832
4888.29 1791
4888.94 1757
4889.60 1793
4890.26 1699
4890.92 1893
4891.58 1841
4892.24 1843
4892.90 1754
4893.56 1603
4894.22 1732
4894.88 1921
4895.54 1750
4896.20 1812
4896.86 1746
4897.52 1809
4898.18 1909
4898.84 1682
4899.50 1710
4900.17 1899
4900.83 1856
4901.49 1746
4902.15 1643
4902.81 1679
4903.47 1785
4904.13 1750
4904.79 1589
4905.45 1534
4906.11 1604
4906.77 1511
4907.43 1658
4908.09 1662
4908.75 1596
4909.42 1673
4910.08 1655
4910.74 1596
4911.40 1802
4912.06 1810
4912.72 1649
4913.38 1683
4914.04 1619
4914.70 1633
4915.37 1665
4916.03 1566
4916.69 1620
4917.35 1476
4918.01 1478
4918.67 1520
4919.34 1507
4920.00 1569
4920.66 1479
4921.32 1416
4921.98 1481
4922.64 1567
4923.31 1540
4923.97 1608
4924.63 1471
4925.29 1519
4925.95 1480
4926.62 1497
4927.28 1566
4927.94 1611
4928.60 1552
4929.27 1484
4929.93 1635
4930.59 1581
4931.25 1406
4931.92 1489
4932.58 1629
4933.24 1592
4933.90 1605
4934.57 1779
4935.23 1631
4935.89 1571
4936.55 1617
4937.22 1787
4937.88 1741
4938.54 1735
4939.21 1775
4939.87 1732
4940.53 1726
4941.20 1593
4941.86 1521
4942.52 1608
4943.19 1690
4943.85 1633
4944.51 1577
4945.18 1548
4945.84 1458
4946.50 1514
4947.17 1496
4947.83 1588
4948.49 1524
4949.16 1540
4949.82 1549
4950.48 1485
4951.15 1669
4951.81 1597
4952.48 1548
4953.14 1565
4953.80 1516
4954.47 1540
4955.13 1575
4955.80 1503
4956.46 1506
4957.12 1539
4957.79 1654
4958.45 1598
4959.12 1573
4959.78 1526
4960.45 1786
4961.11 1747
4961.78 1692
4962.44 1906
4963.10 1929
4963.77 1954
4964.43 1946
4965.10 1817
4965.76 2089
4966.43 1992
4967.09 1864
4967.76 1888
4968.42 1810
4969.09 1746
4969.75 1860
4970.42 1797
4971.08 1719
4971.75 1823
4972.41 1904
4973.08 1865
4973.74 1829
4974.41 1781
4975.08 1766
4975.74 1759
4976.41 1728
4977.07 1875
4977.74 1851
4978.40 2024
4979.07 2036
4979.73 1910
4980.40 1920
4981.07 2054
4981.73 2047
4982.40 2182
4983.06 2454
4983.73 2549
4984.40 2823
4985.06 3080
4985.73 3481
4986.39 3621
4987.06 3607
4987.73 3354
4988.39 3211
4989.06 3212
4989.73 2872
4990.39 2453
4991.06 2268
4991.73 2091
4992.39 1917
4993.06 1868
4993.73 1727
4994.39 1675
4995.06 1703
4995.73 1608
4996.39 1467
4997.06 1588
4997.73 1591
4998.39 1373
4999.06 1444
4999.73 1494
5000.39 1357
5001.06 1442
5001.73 1406
5002.40 1443
5003.06 1427
5003.73 1488
5004.40 1460
5005.07 1434
5005.73 1416
5006.40 1464
5007.07 1443
5007.74 1474
5008.40 1453
5009.07 1503
5009.74 1609
5010.41 1572
5011.07 1615
5011.74 1590
5012.41 1645
5013.08 1681
5013.75 1554
5014.41 1474
5015.08 1436
5015.75 1522
5016.42 1371
5017.09 1577
5017.75 1576
5018.42 1584
5019.09 1610
5019.76 1644
5020.43 1917
5021.10 2060
5021.77 2160
5022.43 2162
5023.10 2304
5023.77 2397
5024.44 2312
5025.11 2388
5025.78 2478
5026.45 2242
5027.12 2248
5027.78 2057
5028.45 1853
5029.12 1871
5029.79 1780
5030.46 1811
5031.13 1576
5031.80 1517
5032.47 1488
5033.14 1562
5033.81 1671
5034.48 1614
5035.15 1481
5035.82 1434
5036.48 1649
5037.15 1612
5037.82 1504
5038.49 1452
5039.16 1343
5039.83 1387
5040.50 1443
5041.17 1539
5041.84 1387
5042.51 1527
5043.18 1532
5043.85 1385
5044.52 1303
5045.19 1439
5045.86 1450
5046.53 1535
5047.20 1400
5047.87 1411
5048.54 1424
5049.21 1304
5049.88 1492
5050.55 1392
5051.23 1508
5051.90 1465
5052.57 1561
5053.24 1475
5053.91 1409
5054.58 1381
5055.25 1376
5055.92 1484
5056.59 1436
5057.26 1375
5057.93 1394
5058.60 1438
5059.27 1551
5059.95 1429
5060.62 1389
5061.29 1394
5061.96 1493
5062.63 1396
5063.30 1456
5063.97 1388
5064.64 1463
5065.32 1404
5065.99 1440
5066.66 1362
5067.33 1290
5068.00 1318
5068.67 1403
5069.35 1351
5070.02 1404
5070.69 1308
5071.36 1295
5072.03 1366
5072.70 1413
5073.38 1611
5074.05 1431
5074.72 1329
5075.39 1332
5076.07 1321
5076.74 1409
5077.41 1562
5078.08 1433
5078.75 1324
5079.43 1419
5080.10 1604
5080.77 1530
5081.44 1509
5082.12 1539
5082.79 1566
5083.46 1676
5084.13 1768
5084.81 1695
5085.48 1500
5086.15 1552
5086.83 1559
5087.50 1664
5088.17 1737
5088.84 1738
5089.52 1791
5090.19 1819
5090.86 1920
5091.54 2020
5092.21 2140
5092.88 2062
5093.56 2078
5094.23 2056
5094.90 1994
5095.58 1950
5096.25 1972
5096.92 1824
5097.60 1809
5098.27 1769
5098.94 1639
5099.62 1567
5100.29 1514
5100.97 1377
5101.64 1500
5102.31 1481
5102.99 1445
5103.66 1457
5104.34 1596
5105.01 1574
5105.68 1614
5106.36 1630
5107.03 1648
5107.71 1637
5108.38 1672
5109.06 1681
5109.73 1463
5110.40 1477
5111.08 1445
5111.75 1510
5112.43 1493
5113.10 1417
5113.78 1290
5114.45 1345
5115.13 1278
5115.80 1282
5116.48 1487
5117.15 1545
5117.83 1493
5118.50 1425
5119.18 1542
5119.85 1393
5120.53 1480
5121.20 1619
5121.88 1619
5122.55 1672
5123.23 1560
5123.90 1590
5124.58 1545
5125.25 1386
5125.93 1406
5126.60 1594
5127.28 1585
5127.95 1546
5128.63 1444
5129.31 1474
5129.98 1527
5130.66 1546
5131.33 1660
5132.01 1576
5132.69 1676
5133.36 1743
5134.04 1769
5134.71 1729
5135.39 1718
5136.07 1567
5136.74 1668
5137.42 1578
5138.09 1674
5138.77 1565
5139.45 1473
5140.12 1490
5140.80 1499
5141.48 1359
5142.15 1414
5142.83 1402
5143.51 1393
5144.18 1417
5144.86 1352
5145.54 1483
5146.21 1453
5146.89 1302
5147.57 1488
5148.24 1478
5148.92 1342
5149.60 1411
5150.27 1447
5150.95 1504
5151.63 1560
5152.31 1630
5152.98 1436
5153.66 1496
5154.34 1455
5155.01 1526
5155.69 1476
5156.37 1374
5157.05 1262
5157.72 1373
5158.40 1363
5159.08 1387
5159.76 1379
5160.44 1372
5161.11 1234
5161.79 1228
5162.47 1299
5163.15 1337
5163.82 1188
5164.50 1186
5165.18 1336
5165.86 1293
5166.54 1348
5167.21 1311
5167.89 1294
5168.57 1256
5169.25 1317
5169.93 1218
5170.61 1148
5171.28 1255
5171.96 1354
5172.64 1358
5173.32 1298
5174.00 1221
5174.68 1267
5175.36 1377
5176.04 1394
5176.71 1427
5177.39 1482
5178.07 1446
5178.75 1360
5179.43 1453
5180.11 1436
5180.79 1316
5181.47 1462
5182.15 1508
5182.83 1466
5183.50 1301
5184.18 1306
5184.86 1320
5185.54 1400
5186.22 1424
5186.90 1369
5187.58 1206
5188.26 1166
5188.94 1352
5189.62 1424
5190.30 1449
5190.98 1220
5191.66 1256
5192.34 1227
5193.02 1385
5193.70 1324
5194.38 1323
5195.06 1363
5195.74 1280
5196.42 1252
5197.10 1317
5197.78 1230
5198.46 1196
5199.14 1307
5199.82 1275
5200.50 1277
5201.18 1261
5201.86 1201
5202.54 1218
5203.22 1208
5203.90 1310
5204.58 1340
5205.26 1302
5205.94 1336
5206.63 1274
5207.31 1296
5207.99 1162
5208.67 1240
5209.35 1432
5210.03 1533
5210.71 1427
5211.39 1371
5212.07 1567
5212.75 1537
5213.44 1464
5214.12 1479
5214.80 1605
5215.48 1556
5216.16 1658
5216.84 1549
5217.52 1439
5218.20 1432
5218.89 1548
5219.57 1520
5220.25 1652
5220.93 1406
5221.61 1620
5222.29 1616
5222.98 1560
5223.66 1602
5224.34 1574
5225.02 1673
5225.70 1636
5226.39 1655
5227.07 1428
5227.75 1538
5228.43 1453
5229.12 1457
5229.80 1533
5230.48 1452
5231.16 1534
5231.84 1342
5232.53 1458
5233.21 1419
5233.89 1343
5234.57 1319
5235.26 1306
5235.94 1319
5236.62 1354
5237.31 1332
5237.99 1362
5238.67 1397
5239.35 1444
5240.04 1377
5240.72 1492
5241.40 1575
5242.09 1483
5242.77 1396
5243.45 1348
5244.14 1421
5244.82 1372
5245.50 1332
5246.19 1346
5246.87 1425
5247.55 1348
5248.24 1437
5248.92 1532
5249.60 1546
5250.29 1502
5250.97 1426
5251.65 1606
5252.34 1485
5253.02 1426
5253.71 1566
5254.39 1738
5255.07 1533
5255.76 1571
5256.44 1451
5257.12 1680
5257.81 1485
5258.49 1445
5259.18 1326
5259.86 1494
5260.55 1379
5261.23 1394
5261.91 1458
5262.60 1474
5263.28 1552
5263.97 1597
5264.65 1705
5265.34 1717
5266.02 1475
5266.71 1461
5267.39 1540
5268.08 1584
5268.76 1606
5269.45 1698
5270.13 1462
5270.82 1446
5271.50 1550
5272.19 1576
5272.87 1524
5273.56 1477
5274.24 1394
5274.93 1499
5275.61 1620
5276.30 1697
5276.98 1734
5277.67 1747
5278.35 1773
5279.04 1980
5279.72 2079
5280.41 2200
5281.09 2265
5281.78 2364
5282.47 2226
5283.15 2298
5283.84 2223
5284.52 2183
5285.21 2206
5285.90 1980
5286.58 1584
5287.27 1589
5287.95 1646
5288.64 1619
5289.33 1538
5290.01 1400
5290.70 1393
5291.38 1501
5292.07 1461
5292.76 1577
5293.44 1583
5294.13 1503
5294.82 1516
5295.50 1783
5296.19 1708
5296.88 1373
5297.56 1626
5298.25 1715
5298.94 1531
5299.62 1595
5300.31 1587
5301.00 1722
5301.68 1717
5302.37 1644
5303.06 1724
5303.75 1830
5304.43 1932
5305.12 1849
5305.81 1847
5306.49 1820
5307.18 1734
5307.87 1956
5308.56 2039
5309.24 1910
5309.93 2008
5310.62 1923
5311.31 1959
5311.99 1778
5312.68 1764
5313.37 1733
5314.06 1698
5314.74 1855
5315.43 1880
5316.12 1785
5316.81 1698
5317.50 1898
5318.18 1963
5318.87 1909
5319.56 1993
5320.25 1975
5320.94 2148
5321.63 2254
5322.31 2169
5323.00 2360
5323.69 2199
5324.38 2133
5325.07 1990
5325.76 2117
5326.44 1953
5327.13 1970
5327.82 1966
5328.51 1941
5329.20 2107
5329.89 2326
5330.58 2364
5331.27 2318
5331.95 2326
5332.64 2219
5333.33 2252
5334.02 2307
5334.71 2386
5335.40 2485
5336.09 2596
5336.78 2595
5337.47 2624
5338.16 2428
5338.85 2341
5339.54 2583
5340.22 2613
5340.91 2509
5341.60 2611
5342.29 2613
5342.98 2750
5343.67 3054
5344.36 3023
5345.05 3203
5345.74 3218
5346.43 3497
5347.12 3900
5347.81 4313
5348.50 5133
5349.19 6006
5349.88 6991
5350.57 8125
5351.26 9208
5351.95 10159
5352.64 10353
5353.33 10445
5354.02 10288
5354.71 9728
5355.40 8404
5356.09 7158
5356.79 6093
5357.48 5121
5358.17 4411
5358.86 3639
5359.55 3498
5360.24 3036
5360.93 2829
5361.62 2679
5362.31 2487
5363.00 2395
5363.69 2485
5364.38 2623
5365.07 2580
5365.77 2426
5366.46 2546
5367.15 2773
5367.84 2850
5368.53 2829
5369.22 2661
5369.91 2499
5370.60 2334
5371.30 2258
5371.99 2135
5372.68 1883
5373.37 1944
5374.06 1799
5374.75 1749
5375.45 1714
5376.14 1767
5376.83 1881
5377.52 1891
5378.21 1897
5378.91 1854
5379.60 1821
5380.29 1812
5380.98 1892
5381.67 1930
5382.37 1773
5383.06 1792
5383.75 1822
5384.44 1537
5385.13 1634
5385.83 1657
5386.52 1842
5387.21 1868
5387.90 1738
5388.60 1647
5389.29 1876
5389.98 1932
5390.68 2002
5391.37 1865
5392.06 2027
5392.75 2006
5393.45 2097
5394.14 1974
5394.83 1900
5395.53 1806
5396.22 1949
5396.91 1939
5397.60 1746
5398.30 1774
5398.99 1798
5399.68 1741
5400.38 1624
5401.07 1710
5401.76 1660
5402.46 1706
5403.15 1625
5403.85 1635
5404.54 1724
5405.23 1721
5405.93 1722
5406.62 1786
5407.31 1577
5408.01 1668
5408.70 1640
5409.40 1638
5410.09 1738
5410.78 1724
5411.48 1555
5412.17 1505
5412.87 1542
5413.56 1557
5414.25 1478
5414.95 1490
5415.64 1434
5416.34 1468
5417.03 1455
5417.73 1459
5418.42 1357
5419.11 1356
5419.81 1325
5420.50 1485
5421.20 1403
5421.89 1381
5422.59 1363
5423.28 1539
5423.98 1587
5424.67 1506
5425.37 1509
5426.06 1484
5426.76 1519
5427.45 1436
5428.15 1461
5428.84 1384
5429.54 1489
5430.23 1522
5430.93 1491
5431.62 1395
5432.32 1513
5433.01 1502
5433.71 1466
5434.41 1526
5435.10 1492
5435.80 1604
5436.49 1560
5437.19 1620
5437.88 1684
5438.58 1575
5439.28 1593
5439.97 1710
5440.67 1654
5441.36 1572
5442.06 1596
5442.76 1505
5443.45 1609
5444.15 1687
5444.84 1638
5445.54 1569
5446.24 1592
5446.93 1536
5447.63 1694
5448.33 1693
5449.02 1803
5449.72 1711
5450.42 1879
5451.11 1963
5451.81 1906
5452.51 1690
5453.20 2051
5453.90 2014
5454.60 1799
5455.29 1864
5455.99 1752
5456.69 1638
5457.38 1517
5458.08 1536
5458.78 1611
5459.47 1520
5460.17 1685
5460.87 1722
5461.57 1805
5462.26 1779
5462.96 1702
5463.66 1684
5464.36 1832
5465.05 1885
5465.75 1944
5466.45 1833
5467.15 1742
5467.84 1827
5468.54 1840
5469.24 1799
5469.94 1788
5470.63 1847
5471.33 1783
5472.03 1769
5472.73 1721
5473.43 1826
5474.12 1693
5474.82 1898
5475.52 1937
5476.22 1725
5476.92 1753
5477.62 1794
5478.31 1832
5479.01 1879
5479.71 1907
5480.41 1925
5481.11 2176
5481.81 2235
5482.50 2378
5483.20 2164
5483.90 2095
5484.60 2164
5485.30 2320
5486.00 2297
5486.70 2209
5487.40 2057
5488.09 2017
5488.79 2020
5489.49 1990
5490.19 1918
5490.89 1864
5491.59 1966
5492.29 1913
5492.99 1912
5493.69 1927
5494.39 1949
5495.09 1971
5495.79 2080
5496.49 2240
5497.19 2176
5497.88 2261
5498.58 2475
5499.28 2385
5499.98 2449
5500.68 2942
5501.38 3152
5502.08 3111
5502.78 3397
5503.48 3176
5504.18 3232
5504.88 2950
5505.58 2789
5506.28 2689
5506.98 2448
5507.68 2276
5508.38 2219
5509.08 2273
5509.78 2302
5510.48 2081
5511.19 2087
5511.89 1990
5512.59 2045
5513.29 2096
5513.99 2120
5514.69 2050
5515.39 2224
5516.09 2128
5516.79 1994
5517.49 1933
5518.19 2011
5518.89 1991
5519.59 1859
5520.29 1784
5521.00 1774
5521.70 1801
5522.40 1784
5523.10 1751
5523.80 1842
5524.50 1680
5525.20 1694
5525.90 1699
5526.61 1652
5527.31 1638
5528.01 1510
5528.71 1505
5529.41 1405
5530.11 1420
5530.82 1514
5531.52 1540
5532.22 1555
5532.92 1513
5533.62 1602
5534.32 1500
5535.03 1516
5535.73 1444
5536.43 1351
5537.13 1416
5537.83 1368
5538.54 1541
5539.24 1544
5539.94 1458
5540.64 1365
5541.35 1378
5542.05 1392
5542.75 1332
5543.45 1365
5544.16 1305
5544.86 1270
5545.56 1371
5546.26 1308
5546.97 1347
5547.67 1339
5548.37 1343
5549.07 1493
5549.78 1427
5550.48 1318
5551.18 1361
5551.89 1333
5552.59 1346
5553.29 1340
5554.00 1435
5554.70 1502
5555.40 1473
5556.11 1421
5556.81 1360
5557.51 1408
5558.22 1378
5558.92 1344
5559.62 1383
5560.33 1522
5561.03 1504
5561.73 1509
5562.44 1436
5563.14 1451
5563.84 1534
5564.55 1473
5565.25 1535
5565.96 1498
5566.66 1661
5567.36 1649
5568.07 1630
5568.77 1608
5569.48 1615
5570.18 1652
5570.88 1603
5571.59 1657
5572.29 1578
5573.00 1352
5573.70 1461
5574.41 1452
5575.11 1514
5575.81 1495
5576.52 1521
5577.22 1414
5577.93 1373
5578.63 1443
5579.34 1410
5580.04 1465
5580.75 1443
5581.45 1402
5582.16 1405
5582.86 1314
5583.57 1303
5584.27 1434
5584.98 1432
5585.68 1361
5586.39 1469
5587.09 1303
5587.80 1293
5588.50 1316
5589.21 1340
5589.91 1278
5590.62 1253
5591.33 1207
5592.03 1268
5592.74 1258
5593.44 1153
5594.15 1224
5594.85 1311
5595.56 1353
5596.27 1195
5596.97 1131
5597.68 1266
5598.38 1296
5599.09 1238
5599.80 1112
5600.50 1159
5601.21 1334
5601.91 1321
5602.62 1228
5603.33 1216
5604.03 1302
5604.74 1308
5605.45 1194
5606.15 1206
5606.86 1286
5607.56 1238
5608.27 1234
5608.98 1255
5609.68 1283
5610.39 1276
5611.10 1348
5611.80 1458
5612.51 1305
5613.22 1269
5613.93 1301
5614.63 1323
5615.34 1287
5616.05 1236
5616.75 1264
5617.46 1175
5618.17 1222
5618.88 1166
5619.58 1179
5620.29 1223
5621.00 1208
5621.70 1223
5622.41 1182
5623.12 1148
5623.83 1263
5624.53 1317
5625.24 1276
5625.95 1276
5626.66 1315
5627.37 1193
5628.07 1236
5628.78 1308
5629.49 1290
5630.20 1245
5630.91 1230
5631.61 1380
5632.32 1249
5633.03 1278
5633.74 1316
5634.45 1303
5635.15 1309
5635.86 1211
5636.57 1164
5637.28 1340
5637.99 1433
5638.70 1318
5639.40 1287
5640.11 1331
5640.82 1395
5641.53 1332
5642.24 1317
5642.95 1313
5643.66 1278
5644.37 1415
5645.07 1323
5645.78 1421
5646.49 1361
5647.20 1345
5647.91 1248
5648.62 1276
5649.33 1346
5650.04 1266
5650.75 1351
5651.46 1229
5652.17 1214
5652.88 1299
5653.59 1381
5654.29 1457
5655.00 1370
5655.71 1437
5656.42 1558
5657.13 1630
5657.84 1553
5658.55 1582
5659.26 1521
5659.97 1535
5660.68 1524
5661.39 1455
5662.10 1435
5662.81 1440
5663.52 1484
5664.23 1443
5664.94 1359
5665.65 1385
5666.36 1299
5667.07 1363
5667.78 1486
5668.49 1489
5669.20 1508
5669.91 1531
5670.62 1623
5671.34 1650
5672.05 1655
5672.76 1734
5673.47 1649
5674.18 1595
5674.89 1513
5675.60 1534
5676.31 1430
5677.02 1560
5677.73 1465
5678.44 1415
5679.15 1397
5679.87 1446
5680.58 1442
5681.29 1430
5682.00 1306
5682.71 1449
5683.42 1359
5684.13 1465
5684.84 1457
5685.56 1356
5686.27 1305
5686.98 1210
5687.69 1298
5688.40 1340
5689.11 1343
5689.83 1380
5690.54 1399
5691.25 1297
5691.96 1339
5692.67 1357
5693.38 1391
5694.10 1396
5694.81 1383
5695.52 1346
5696.23 1313
5696.94 1377
5697.66 1297
5698.37 1312
5699.08 1239
5699.79 1205
5700.51 1183
5701.22 1183
5701.93 1187
5702.64 1204
5703.36 1218
5704.07 1331
5704.78 1333
5705.49 1367
5706.21 1324
5706.92 1321
5707.63 1430
5708.35 1347
5709.06 1327
5709.77 1345
5710.48 1340
5711.20 1369
5711.91 1317
5712.62 1178
5713.34 1312
5714.05 1308
5714.76 1254
5715.48 1286
5716.19 1300
5716.90 1312
5717.62 1388
5718.33 1395
5719.04 1354
5719.76 1288
5720.47 1379
5721.18 1346
5721.90 1345
5722.61 1223
5723.33 1420
5724.04 1412
5724.75 1341
5725.47 1525
5726.18 1427
5726.90 1286
5727.61 1298
5728.32 1406
5729.04 1578
5729.75 1420
5730.47 1373
5731.18 1448
5731.90 1423
5732.61 1397
5733.32 1350
5734.04 1540
5734.75 1412
5735.47 1417
5736.18 1595
5736.90 1528
5737.61 1452
5738.33 1518
5739.04 1577
5739.76 1540
5740.47 1464
5741.19 1591
5741.90 1535
5742.62 1425
5743.33 1505
5744.05 1550
5744.76 1609
5745.48 1595
5746.19 1547
5746.91 1627
5747.62 1660
5748.34 1557
5749.05 1521
5749.77 1635
5750.48 1586
5751.20 1553
5751.91 1616
5752.63 1729
5753.35 1890
5754.06 1929
5754.78 1916
5755.49 1997
5756.21 2006
5756.93 2103
5757.64 2083
5758.36 2116
5759.07 1942
5759.79 1874
5760.51 1893
5761.22 1823
5761.94 1892
5762.65 1807
5763.37 1773
5764.09 1902
5764.80 1847
5765.52 1853
5766.24 1965
5766.95 2000
5767.67 1968
5768.39 1882
5769.10 1889
5769.82 1971
5770.54 1933
5771.25 2071
5771.97 2108
5772.69 1976
5773.40 2132
5774.12 2083
5774.84 2124
5775.55 2128
5776.27 2240
5776.99 2433
5777.71 2350
5778.42 2385
5779.14 2438
5779.86 2450
5780.57 2452
5781.29 2627
5782.01 2597
5782.73 2553
5783.44 2674
5784.16 2587
5784.88 2692
5785.60 2783
5786.32 2732
5787.03 2864
5787.75 2670
5788.47 2823
5789.19 2946
5789.90 3072
5790.62 3329
5791.34 3429
5792.06 3321
5792.78 3718
5793.50 3965
5794.21 3867
5794.93 4099
5795.65 4329
5796.37 4501
5797.09 5330
5797.81 6572
5798.52 7864
5799.24 9995
5799.96 11850
5800.68 14305
5801.40 16696
5802.12 17544
5802.84 17791
5803.55 16870
5804.27 16220
5804.99 14288
5805.71 12022
5806.43 10145
5807.15 8633
5807.87 7646
5808.59 7060
5809.31 7073
5810.03 6655
5810.74 6414
5811.46 6571
5812.18 6437
5812.90 6194
5813.62 6232
5814.34 6451
5815.06 6120
5815.78 6268
5816.50 6339
5817.22 6043
5817.94 5978
5818.66 5565
5819.38 5510
5820.10 5394
5820.82 4916
5821.54 4806
5822.26 4616
5822.98 4543
5823.70 4505
5824.42 4296
5825.14 3978
5825.86 3783
5826.58 3553
5827.30 3529
5828.02 3392
5828.74 3294
5829.46 3182
5830.18 3024
5830.90 2867
5831.62 3019
5832.34 2992
5833.06 2787
5833.78 2844
5834.50 2625
5835.23 2574
5835.95 2599
5836.67 2489
5837.39 2507
5838.11 2508
5838.83 2497
5839.55 2631
5840.27 2396
5840.99 2500
5841.71 2403
5842.44 2345
5843.16 2412
5843.88 2298
5844.60 2258
5845.32 2285
5846.04 2143
5846.76 2035
5847.49 2199
5848.21 2128
5848.93 2126
5849.65 2186
5850.37 2224
5851.09 2182
5851.82 2391
5852.54 2205
5853.26 2071
5853.98 2127
5854.70 2089
5855.43 2214
5856.15 2067
5856.87 2039
5857.59 2013
5858.31 2022
5859.04 2021
5859.76 2085
5860.48 2062
5861.20 2167
5861.93 2110
5862.65 2024
5863.37 1985
5864.09 2076
5864.82 2052
5865.54 2023
5866.26 1919
5866.98 1965
5867.71 1960
5868.43 2192
5869.15 2127
5869.87 1899
5870.60 2058
5871.32 2165
5872.04 2121
5872.77 2222
5873.49 2271
5874.21 2273
5874.94 2203
5875.66 2070
5876.38 2026
5877.11 2089
5877.83 2053
5878.55 2031
5879.28 2067
5880.00 2057
5880.72 2050
5881.45 1895
5882.17 1903
5882.89 1867
5883.62 1843
5884.34 1804
5885.07 1899
5885.79 1840
5886.51 1842
5887.24 1958
5887.96 1951
5888.69 1995
5889.41 1858
5890.13 1706
5890.86 1664
5891.58 1599
5892.31 1580
5893.03 1706
5893.76 1623
5894.48 1707
5895.20 1693
5895.93 1589
5896.65 1739
5897.38 1701
5898.10 1537
5898.83 1587
5899.55 1708
5900.28 1604
5901.00 1585
5901.73 1563
5902.45 1627
5903.18 1677
5903.90 1490
5904.63 1526
5905.35 1511
5906.08 1475
5906.80 1515
5907.53 1464
5908.25 1482
5908.98 1463
5909.70 1431
5910.43 1498
5911.15 1481
5911.88 1368
5912.60 1438
5913.33 1377
5914.06 1320
5914.78 1264
5915.51 1326
5916.23 1351
5916.96 1335
5917.68 1360
5918.41 1376
5919.14 1413
5919.86 1530
5920.59 1580
5921.31 1418
5922.04 1376
5922.77 1448
5923.49 1404
5924.22 1290
5924.95 1338
5925.67 1396
5926.40 1300
5927.12 1310
5927.85 1326
5928.58 1383
5929.30 1379
5930.03 1272
5930.76 1342
5931.48 1438
5932.21 1473
5932.94 1403
5933.66 1550
5934.39 1660
5935.12 1661
5935.85 1779
5936.57 1709
5937.30 1801
5938.03 1975
5938.75 1979
5939.48 1959
5940.21 1815
5940.94 2026
5941.66 1974
5942.39 1682
5943.12 1579
5943.85 1569
5944.57 1517
5945.30 1543
5946.03 1632
5946.76 1491
5947.48 1495
5948.21 1620
5948.94 1597
5949.67 1608
5950.39 1580
5951.12 1587
5951.85 1607
5952.58 1738
5953.31 1758
5954.03 1846
5954.76 1724
5955.49 1601
5956.22 1630
5956.95 1657
5957.68 1667
5958.40 1637
5959.13 1629
5959.86 1665
5960.59 1700
5961.32 1703
5962.05 1675
5962.77 1760
5963.50 1771
5964.23 1812
5964.96 1863
5965.69 1921
5966.42 1874
5967.15 1920
5967.88 2258
5968.61 2212
5969.33 2188
5970.06 2122
5970.79 2146
5971.52 2166
5972.25 2142
5972.98 2129
5973.71 2005
5974.44 1893
5975.17 2123
5975.90 1989
5976.63 1978
5977.36 1880
5978.09 1868
5978.82 1879
5979.54 1800
5980.27 1975
5981.00 2014
5981.73 2000
5982.46 1969
5983.19 2171
5983.92 2070
5984.65 2007
5985.38 2183
5986.11 2087
5986.84 2123
5987.57 2103
5988.30 2089
5989.03 2146
5989.76 2131
5990.49 2254
5991.23 2107
5991.96 2096
5992.69 2278
5993.42 2203
5994.15 2241
5994.88 2266
5995.61 2174
5996.34 2305
5997.07 2402
5997.80 2276
5998.53 2194
5999.26 2232
5999.99 2286
6000.72 2146
6001.45 2060
6002.19 2158
6002.92 2263
6003.65 2156
6004.38 2204
6005.11 2126
6005.84 2173
6006.57 2311
6007.30 2531
6008.04 2690
6008.77 2735
6009.50 3138
6010.23 3544
6010.96 3764
6011.69 4073
6012.42 4518
6013.16 4872
6013.89 5100
6014.62 4651
6015.35 4576
6016.08 4300
6016.82 3931
6017.55 3475
6018.28 3283
6019.01 3075
6019.74 2704
6020.48 2465
6021.21 2251
6021.94 2110
6022.67 2025
6023.40 2013
6024.14 1870
6024.87 1771
6025.60 1767
6026.33 1711
6027.07 1620
6027.80 1635
6028.53 1652
6029.27 1550
6030.00 1600
6030.73 1571
6031.46 1719
6032.20 1557
6032.93 1570
6033.66 1439
6034.40 1560
6035.13 1610
6035.86 1599
6036.59 1513
6037.33 1495
6038.06 1482
6038.79 1635
6039.53 1511
6040.26 1455
6040.99 1498
6041.73 1582
6042.46 1659
6043.19 1724
6043.93 1653
6044.66 1659
6045.40 1739
6046.13 1733
6046.86 1776
6047.60 1812
6048.33 1870
6049.06 1880
6049.80 1849
6050.53 1899
6051.27 1932
6052.00 1929
6052.73 2060
6053.47 2054
6054.20 2007
6054.94 1756
6055.67 1799
6056.41 1842
6057.14 1952
6057.87 1797
6058.61 1856
6059.34 1797
6060.08 1701
6060.81 1845
6061.55 1800
6062.28 1753
6063.02 1736
6063.75 1706
6064.49 1677
6065.22 1744
6065.96 1743
6066.69 1615
6067.43 1681
6068.16 1631
6068.90 1620
6069.63 1666
6070.37 1640
6071.10 1572
6071.84 1481
6072.57 1506
6073.31 1523
6074.04 1561
6074.78 1527
6075.51 1512
6076.25 1423
6076.98 1507
6077.72 1561
6078.46 1548
6079.19 1529
6079.93 1625
6080.66 1508
6081.40 1346
6082.13 1417
6082.87 1436
6083.61 1482
6084.34 1490
6085.08 1370
6085.81 1355
6086.55 1327
6087.29 1404
6088.02 1387
6088.76 1407
6089.50 1502
6090.23 1393
6090.97 1403
6091.71 1529
6092.44 1525
6093.18 1474
6093.92 1403
6094.65 1456
6095.39 1473
6096.13 1445
6096.86 1447
6097.60 1555
6098.34 1504
6099.07 1505
6099.81 1529
6100.55 1414
6101.28 1335
6102.02 1330
6102.76 1436
6103.49 1459
6104.23 1504
6104.97 1473
6105.71 1533
6106.44 1552
6107.18 1643
6107.92 1542
6108.66 1368
6109.39 1441
6110.13 1505
6110.87 1498
6111.61 1429
6112.34 1357
6113.08 1466
6113.82 1531
6114.56 1521
6115.30 1609
6116.03 1493
6116.77 1497
6117.51 1517
6118.25 1726
6118.99 1719
6119.72 1636
6120.46 1655
6121.20 1716
6121.94 1693
6122.68 1686
6123.42 1647
6124.15 1665
6124.89 1605
6125.63 1680
6126.37 1745
6127.11 1823
6127.85 1756
6128.59 1641
6129.32 1643
6130.06 1481
6130.80 1604
6131.54 1560
6132.28 1584
6133.02 1625
6133.76 1585
6134.50 1671
6135.24 1706
6135.97 1718
6136.71 1912
6137.45 1727
6138.19 1677
6138.93 1674
6139.67 1880
6140.41 1773
6141.15 1911
6141.89 1803
6142.63 1832
6143.37 1735
6144.11 1765
6144.85 1698
6145.59 1665
6146.33 1785
6147.07 1667
6147.81 1548
6148.55 1623
6149.29 1571
6150.03 1565
6150.77 1576
6151.51 1656
6152.25 1724
6152.99 1812
6153.73 1659
6154.47 1702
6155.21 1674
6155.95 1698
6156.69 1609
6157.43 1733
6158.17 1688
6158.91 1750
6159.65 1810
6160.39 1705
6161.13 1799
6161.87 1779
6162.61 1758
6163.35 1915
6164.10 1914
6164.84 2062
6165.58 2167
6166.32 2226
6167.06 2177
6167.80 2403
6168.54 2288
6169.28 2395
6170.02 2382
6170.76 2319
6171.51 2387
6172.25 2218
6172.99 2268
6173.73 2285
6174.47 2070
6175.21 2084
6175.95 2144
6176.70 2001
6177.44 1970
6178.18 1997
6178.92 2115
6179.66 2043
6180.41 2061
6181.15 2151
6181.89 2134
6182.63 2279
6183.37 2315
6184.11 2228
6184.86 2325
6185.60 2398
6186.34 2386
6187.08 2416
6187.83 2429
6188.57 2331
6189.31 2245
6190.05 2339
6190.80 2281
6191.54 2399
6192.28 2506
6193.02 2559
6193.77 2463
6194.51 2634
6195.25 2809
6195.99 2713
6196.74 2608
6197.48 2822
6198.22 2706
6198.97 2744
6199.71 2703
6200.45 2589
6201.19 2613
6201.94 2739
6202.68 2754
6203.42 2867
6204.17 3113
6204.91 3311
6205.65 3801
6206.40 4267
6207.14 5066
6207.88 6475
6208.63 7682
6209.37 8961
6210.11 10404
6210.86 11225
6211.60 11374
6212.35 11710
6213.09 11229
6213.83 10246
6214.58 9273
6215.32 8008
6216.06 6648
6216.81 5692
6217.55 4734
6218.30 4236
6219.04 3921
6219.79 3517
6220.53 3406
6221.27 3374
6222.02 3392
6222.76 3583
6223.51 3754
6224.25 3948
6225.00 4342
6225.74 4495
6226.49 4766
6227.23 4798
6227.97 4829
6228.72 4530
6229.46 4334
6230.21 4112
6230.95 3692
6231.70 3258
6232.44 3004
6233.19 2854
6233.93 2666
6234.68 2503
6235.42 2359
6236.17 2381
6236.91 2372
6237.66 2494
6238.40 2377
6239.15 2408
6239.90 2513
6240.64 2669
6241.39 2676
6242.13 2471
6242.88 2687
6243.62 2786
6244.37 2647
6245.11 2496
6245.86 2637
6246.61 2601
6247.35 2708
6248.10 2906
6248.84 2930
6249.59 2924
6250.34 3012
6251.08 3167
6251.83 3130
6252.57 3151
6253.32 3121
6254.07 3018
6254.81 2907
6255.56 2958
6256.30 2729
6257.05 2815
6257.80 2981
6258.54 2992
6259.29 2872
6260.04 3003
6260.78 3136
6261.53 2989
6262.28 2941
6263.02 2906
6263.77 2990
6264.52 2842
6265.26 3041
6266.01 3128
6266.76 3400
6267.51 3535
6268.25 3877
6269.00 4246
6269.75 4506
6270.49 4861
6271.24 4985
6271.99 5118
6272.74 4915
6273.48 4707
6274.23 4405
6274.98 4190
6275.73 4212
6276.47 3868
6277.22 3827
6277.97 3762
6278.72 3741
6279.46 3792
6280.21 3735
6280.96 3629
6281.71 3577
6282.46 3284
6283.20 2983
6283.95 2739
6284.70 2655
6285.45 2613
6286.20 2538
6286.94 2365
6287.69 2527
6288.44 2540
6289.19 2494
6289.94 2797
6290.69 2760
6291.43 2816
6292.18 2860
6292.93 2976
6293.68 2955
6294.43 3013
6295.18 3050
6295.93 2923
6296.68 2610
6297.42 2544
6298.17 2410
6298.92 2315
6299.67 2246
6300.42 2198
6301.17 2122
6301.92 2037
6302.67 2052
6303.42 2188
6304.17 2023
6304.91 1945
6305.66 1868
6306.41 1988
6307.16 2062
6307.91 2081
6308.66 2003
6309.41 2152
6310.16 2049
6310.91 2033
6311.66 2015
6312.41 2077
6313.16 2109
6313.91 2095
6314.66 2065
6315.41 2142
6316.16 2243
6316.91 2192
6317.66 2064
6318.41 2001
6319.16 2040
6319.91 2034
6320.66 2096
6321.41 2088
6322.16 2083
6322.91 1975
6323.66 1907
6324.41 1796
6325.16 1708
6325.91 1583
6326.66 1657
6327.41 1644
6328.16 1682
6328.91 1769
6329.67 1704
6330.42 1571
6331.17 1742
6331.92 1679
6332.67 1768
6333.42 1646
6334.17 1594
6334.92 1529
6335.67 1642
6336.42 1559
6337.18 1574
6337.93 1600
6338.68 1610
6339.43 1631
6340.18 1580
6340.93 1537
6341.68 1701
6342.44 1556
6343.19 1641
6343.94 1618
6344.69 1543
6345.44 1541
6346.19 1658
6346.95 1509
6347.70 1602
6348.45 1626
6349.20 1540
6349.95 1546
6350.70 1648
6351.46 1684
6352.21 1582
6352.96 1605
6353.71 1647
6354.47 1707
6355.22 1624
6355.97 1657
6356.72 1702
6357.47 1697
6358.23 1589
6358.98 1573
6359.73 1537
6360.48 1559
6361.24 1576
6361.99 1579
6362.74 1447
6363.50 1465
6364.25 1472
6365.00 1501
6365.75 1391
6366.51 1385
6367.26 1400
6368.01 1648
6368.77 1566
6369.52 1510
6370.27 1580
6371.03 1550
6371.78 1652
6372.53 1611
6373.29 1571
6374.04 1547
6374.79 1450
6375.55 1390
6376.30 1418
6377.05 1480
6377.81 1546
6378.56 1486
6379.31 1536
6380.07 1559
6380.82 1440
6381.57 1411
6382.33 1452
6383.08 1475
6383.84 1573
6384.59 1494
6385.34 1409
6386.10 1464
6386.85 1540
6387.61 1601
6388.36 1601
6389.12 1747
6389.87 1829
6390.62 1967
6391.38 1976
6392.13 1917
6392.89 1955
6393.64 1993
6394.40 1866
6395.15 1767
6395.91 1685
6396.66 1568
6397.42 1465
6398.17 1579
6398.92 1437
6399.68 1373
6400.43 1315
6401.19 1304
6401.94 1303
6402.70 1370
6403.45 1297
6404.21 1350
6404.97 1397
6405.72 1361
6406.48 1360
6407.23 1404
6407.99 1392
6408.74 1348
6409.50 1313
6410.25 1317
6411.01 1328
6411.76 1365
6412.52 1250
6413.28 1244
6414.03 1323
6414.79 1300
6415.54 1273
6416.30 1314
6417.05 1298
6417.81 1308
6418.57 1247
6419.32 1271
6420.08 1467
6420.83 1291
6421.59 1455
6422.35 1385
6423.10 1461
6423.86 1437
6424.62 1334
6425.37 1459
6426.13 1475
6426.89 1346
6427.64 1298
6428.40 1366
6429.16 1338
6429.91 1415
6430.67 1325
6431.43 1388
6432.18 1246
6432.94 1216
6433.70 1355
6434.45 1262
6435.21 1239
6435.97 1311
6436.72 1258
6437.48 1257
6438.24 1228
6439.00 1344
6439.75 1371
6440.51 1282
6441.27 1360
6442.02 1260
6442.78 1193
6443.54 1310
6444.30 1341
6445.05 1204
6445.81 1144
6446.57 1223
6447.33 1257
6448.09 1255
6448.84 1212
6449.60 1292
6450.36 1341
6451.12 1201
6451.87 1164
6452.63 1200
6453.39 1341
6454.15 1231
6454.91 1228
6455.67 1227
6456.42 1238
6457.18 1198
6457.94 1174
6458.70 1240
6459.46 1209
6460.22 1211
6460.97 1285
6461.73 1339
6462.49 1272
6463.25 1245
6464.01 1204
6464.77 1145
6465.53 1175
6466.28 1298
6467.04 1279
6467.80 1284
6468.56 1187
6469.32 1324
6470.08 1274
6470.84 1362
6471.60 1357
6472.36 1279
6473.12 1274
6473.88 1287
6474.63 1301
6475.39 1351
6476.15 1346
6476.91 1417
6477.67 1299
6478.43 1287
6479.19 1212
6479.95 1207
6480.71 1318
6481.47 1451
6482.23 1269
6482.99 1238
6483.75 1262
6484.51 1256
6485.27 1411
6486.03 1319
6486.79 1428
6487.55 1259
6488.31 1425
6489.07 1491
6489.83 1420
6490.59 1527
6491.35 1465
6492.11 1446
6492.87 1612
6493.63 1486
6494.39 1523
6495.15 1595
6495.91 1655
6496.67 1667
6497.43 1532
6498.20 1610
6498.96 1599
6499.72 1609
6500.48 1687
6501.24 1527
6502.00 1632
6502.76 1553
6503.52 1591
6504.28 1700
6505.04 1626
6505.80 1620
6506.57 1664
6507.33 1729
6508.09 1765
6508.85 1906
6509.61 1806
6510.37 1827
6511.13 1864
6511.90 1843
6512.66 1753
6513.42 1803
6514.18 1746
6514.94 1784
6515.70 1769
6516.47 1704
6517.23 1874
6517.99 1908
6518.75 1809
6519.51 1930
6520.28 1939
6521.04 2119
6521.80 2254
6522.56 2259
6523.32 2342
6524.09 2355
6524.85 2574
6525.61 2827
6526.37 2800
6527.13 2788
6527.90 2961
6528.66 2945
6529.42 2981
6530.18 2955
6530.95 2794
6531.71 2660
6532.47 2769
6533.24 2965
6534.00 3042
6534.76 3384
6535.52 3625
6536.29 4436
6537.05 4814
6537.81 5470
6538.58 5504
6539.34 5432
6540.10 5134
6540.87 4765
6541.63 4497
6542.39 3709
6543.16 3291
6543.92 2949
6544.68 2742
6545.45 2385
6546.21 2165
6546.97 2155
6547.74 1979
6548.50 1910
6549.26 1963
6550.03 1889
6550.79 1816
6551.55 1740
6552.32 1817
6553.08 1817
6553.85 1744
6554.61 1822
6555.37 1859
6556.14 1878
6556.90 1713
6557.67 1694
6558.43 1731
6559.20 1717
6559.96 1813
6560.72 1719
6561.49 1802
6562.25 1904
6563.02 2087
6563.78 2186
6564.55 2406
6565.31 2387
6566.08 2592
6566.84 2522
6567.61 2433
6568.37 2180
6569.13 2221
6569.90 2161
6570.66 2126
6571.43 2133
6572.19 1948
6572.96 2049
6573.72 2021
6574.49 2092
6575.26 2182
6576.02 1987
6576.79 2113
6577.55 2019
6578.32 2113
6579.08 2102
6579.85 2177
6580.61 2076
6581.38 2106
6582.14 2035
6582.91 2162
6583.68 2287
6584.44 2145
6585.21 2137
6585.97 2117
6586.74 2059
6587.50 2154
6588.27 2162
6589.04 2276
6589.80 2356
6590.57 2499
6591.33 2550
6592.10 2662
6592.87 3011
6593.63 3147
6594.40 3345
6595.17 3566
6595.93 3477
6596.70 3387
6597.47 3526
6598.23 3208
6599.00 3115
6599.77 2926
6600.53 2572
6601.30 2529
6602.07 2319
6602.83 2154
6603.60 2113
6604.37 2016
6605.13 2104
6605.90 2059
6606.67 1937
6607.43 1901
6608.20 1917
6608.97 2053
6609.74 1954
6610.50 1871
6611.27 1855
6612.04 1943
6612.80 1865
6613.57 1794
6614.34 1875
6615.11 1899
6615.87 1875
6616.64 1949
6617.41 2067
6618.18 2022
6618.95 1876
6619.71 1953
6620.48 2172
6621.25 2091
6622.02 2097
6622.78 2118
6623.55 2201
6624.32 2162
6625.09 2091
6625.86 2116
6626.63 2177
6627.39 2136
6628.16 2029
6628.93 2129
6629.70 2171
6630.47 2086
6631.24 2210
6632.00 2569
6632.77 2503
6633.54 2899
6634.31 3350
6635.08 3870
6635.85 4335
6636.62 4201
6637.38 4187
6638.15 4524
6638.92 4170
6639.69 3944
6640.46 3605
6641.23 3236
6642.00 2959
6642.77 2477
6643.54 2363
6644.31 2093
6645.08 1993
6645.84 1952
6646.61 1836
6647.38 1851
6648.15 1865
6648.92 1832
6649.69 1936
6650.46 1991
6651.23 2052
6652.00 2123
6652.77 2018
6653.54 2023
6654.31 2072
6655.08 2096
6655.85 2051
6656.62 1974
6657.39 1873
6658.16 1859
6658.93 1848
6659.70 1712
6660.47 1698
6661.24 1730
6662.01 1793
6662.78 1660
6663.55 1686
6664.32 1788
6665.09 1830
6665.86 1814
6666.63 1789
6667.40 1752
6668.17 1795
6668.94 1750
6669.72 1766
6670.49 1655
6671.26 1697
6672.03 1701
6672.80 1712
6673.57 1638
6674.34 1632
6675.11 1578
6675.88 1621
6676.65 1654
6677.42 1701
6678.20 1635
6678.97 1577
6679.74 1614
6680.51 1619
6681.28 1650
6682.05 1577
6682.82 1651
6683.60 1603
6684.37 1571
6685.14 1703
6685.91 1735
6686.68 1654
6687.45 1660
6688.23 1702
6689.00 1671
6689.77 1621
6690.54 1622
6691.31 1599
6692.08 1736
6692.86 1611
6693.63 1610
6694.40 1517
6695.17 1509
6695.95 1528
6696.72 1525
6697.49 1584
6698.26 1472
6699.03 1589
6699.81 1434
6700.58 1464
6701.35 1508
6702.12 1482
6702.90 1527
6703.67 1554
6704.44 1612
6705.22 1552
6705.99 1647
6706.76 1551
6707.53 1566
6708.31 1572
6709.08 1501
6709.85 1420
6710.63 1464
6711.40 1639
6712.17 1489
6712.94 1463
6713.72 1464
6714.49 1396
6715.26 1413
6716.04 1536
6716.81 1514
6717.58 1484
6718.36 1436
6719.13 1589
6719.91 1573
6720.68 1546
6721.45 1466
6722.23 1444
6723.00 1510
6723.77 1464
6724.55 1545
6725.32 1463
6726.10 1493
6726.87 1471
6727.64 1554
6728.42 1369
6729.19 1347
6729.97 1320
6730.74 1372
6731.51 1371
6732.29 1307
6733.06 1381
6733.84 1421
6734.61 1397
6735.39 1338
6736.16 1413
6736.94 1417
6737.71 1413
6738.49 1388
6739.26 1314
6740.03 1344
6740.81 1383
6741.58 1388
6742.36 1413
6743.13 1460
6743.91 1484
6744.68 1533
6745.46 1453
6746.23 1433
6747.01 1391
6747.78 1359
6748.56 1416
6749.34 1556
6750.11 1455
6750.89 1545
6751.66 1503
6752.44 1565
6753.21 1571
6753.99 1646
6754.76 1631
6755.54 1491
6756.31 1408
6757.09 1415
6757.87 1447
6758.64 1360
6759.42 1381
6760.19 1432
6760.97 1478
6761.75 1457
6762.52 1510
6763.30 1418
6764.07 1498
6764.85 1612
6765.63 1617
6766.40 1501
6767.18 1542
6767.96 1510
6768.73 1625
6769.51 1412
6770.28 1445
6771.06 1468
6771.84 1473
6772.61 1456
6773.39 1341
6774.17 1258
6774.94 1303
6775.72 1293
6776.50 1279
6777.27 1380
6778.05 1349
6778.83 1228
6779.61 1367
6780.38 1342
6781.16 1418
6781.94 1416
6782.71 1407
6783.49 1381
6784.27 1406
6785.05 1365
6785.82 1360
6786.60 1385
6787.38 1237
6788.16 1230
6788.93 1121
6789.71 1208
6790.49 1295
6791.27 1220
6792.04 1181
6792.82 1195
6793.60 1323
6794.38 1235
6795.16 1166
6795.93 1244
6796.71 1258
6797.49 1190
6798.27 1128
6799.05 1214
6799.82 1186
6800.60 1201
6801.38 1184
6802.16 1221
6802.94 1257
6803.72 1244
6804.49 1355
6805.27 1345
6806.05 1340
6806.83 1469
6807.61 1533
6808.39 1356
6809.17 1246
6809.94 1245
6810.72 1270
6811.50 1260
6812.28 1270
6813.06 1293
6813.84 1303
6814.62 1396
6815.40 1297
6816.18 1402
6816.96 1488
6817.73 1407
6818.51 1452
6819.29 1377
6820.07 1354
6820.85 1284
6821.63 1358
6822.41 1266
6823.19 1299
6823.97 1279
6824.75 1270
6825.53 1320
6826.31 1193
6827.09 1287
6827.87 1354
6828.65 1366
6829.43 1234
6830.21 1345
6830.99 1338
6831.77 1251
6832.55 1262
6833.33 1225
6834.11 1192
6834.89 1180
6835.67 1195
6836.45 1173
6837.23 1145
6838.01 1125
6838.79 1181
6839.57 1189
6840.35 1215
6841.13 1206
6841.91 1176
6842.69 1157
6843.47 1061
6844.25 1041
6845.04 1182
6845.82 1186
6846.60 1226
6847.38 1177
6848.16 1345
6848.94 1401
6849.72 1581
6850.50 1703
6851.28 1785
6852.06 1899
6852.85 1989
6853.63 1977
6854.41 1972
6855.19 1876
6855.97 1723
6856.75 1762
6857.53 1647
6858.32 1629
6859.10 1554
6859.88 1304
6860.66 1302
6861.44 1372
6862.22 1288
6863.01 1299
6863.79 1303
6864.57 1354
6865.35 1393
6866.13 1496
6866.92 1488
6867.70 1426
6868.48 1435
6869.26 1578
6870.04 1624
6870.83 1604
6871.61 1526
6872.39 1480
6873.17 1329
6873.96 1364
6874.74 1270
6875.52 1475
6876.30 1357
6877.09 1222
6877.87 1327
6878.65 1393
6879.43 1353
6880.22 1333
6881.00 1321
6881.78 1414
6882.56 1492
6883.35 1603
6884.13 1503
6884.91 1544
6885.70 1472
6886.48 1620
6887.26 1688
6888.05 1763
6888.83 1997
6889.61 1952
6890.40 2045
6891.18 1987
6891.96 1959
6892.75 1901
6893.53 1748
6894.31 1657
6895.10 1689
6895.88 1636
6896.67 1426
6897.45 1391
6898.23 1481
6899.02 1492
6899.80 1508
6900.58 1633
6901.37 1421
6902.15 1384
6902.94 1369
6903.72 1400
6904.50 1481
6905.29 1485
6906.07 1463
6906.86 1513
6907.64 1432
6908.43 1417
6909.21 1399
6910.00 1489
6910.78 1373
6911.56 1448
6912.35 1441
6913.13 1346
6913.92 1303
6914.70 1381
6915.49 1285
6916.27 1252
6917.06 1311
6917.84 1410
6918.63 1388
6919.41 1378
6920.20 1334
6920.98 1322
6921.77 1260
6922.55 1306
6923.34 1414
6924.12 1435
6924.91 1433
6925.69 1446
6926.48 1437
6927.26 1479
6928.05 1619
6928.84 1477
6929.62 1440
6930.41 1528
6931.19 1498
6931.98 1502
6932.76 1387
6933.55 1492
6934.34 1427
6935.12 1451
6935.91 1516
6936.69 1448
6937.48 1428
6938.27 1506
6939.05 1507
6939.84 1477
6940.62 1540
6941.41 1629
6942.20 1578
6942.98 1703
6943.77 1937
6944.56 1861
6945.34 1840
6946.13 2030
6946.92 2073
6947.70 2022
6948.49 2099
6949.28 2161
6950.06 2239
6950.85 2166
6951.64 2066
6952.42 2226
6953.21 2290
6954.00 2140
6954.78 1975
6955.57 2033
6956.36 2105
6957.15 2043
6957.93 2122
6958.72 2154
6959.51 2101
6960.29 2094
6961.08 2238
6961.87 2192
6962.66 2175
6963.44 2190
6964.23 2234
6965.02 2289
6965.81 2355
6966.59 2334
6967.38 2344
6968.17 2317
6968.96 2420
6969.75 2403
6970.53 2549
6971.32 2578
6972.11 2527
6972.90 2763
6973.69 2728
6974.47 2749
6975.26 2883
6976.05 2788
6976.84 2694
6977.63 2709
6978.42 2689
6979.20 2535
6979.99 2631
6980.78 2730
6981.57 2967
6982.36 3104
6983.15 3568
6983.94 3989
6984.72 4613
6985.51 5436
6986.30 6233
6987.09 6965
6987.88 7920
6988.67 8428
6989.46 8447
6990.25 8184
6991.04 8104
6991.82 7515
6992.61 6807
6993.40 6073
6994.19 5245
6994.98 4628
6995.77 4420
6996.56 4125
6997.35 4102
6998.14 4506
6998.93 5042
6999.72 5749
7000.51 6348
7001.30 7075
7002.09 7428
7002.88 7661
7003.67 7334
7004.46 6497
7005.25 6019
7006.04 5331
7006.83 4822
7007.62 4322
7008.41 3675
7009.20 3294
7009.99 2959
7010.78 2762
7011.57 2610
7012.36 2602
7013.15 2626
7013.94 2686
7014.73 2693
7015.52 2892
7016.31 2907
7017.10 3064
7017.89 3061
7018.68 2976
7019.47 2779
7020.26 2776
7021.05 2479
7021.84 2214
7022.64 2163
7023.43 2024
7024.22 2170
7025.01 2230
7025.80 2216
7026.59 2320
7027.38 2273
7028.17 2193
7028.96 2363
7029.75 2352
7030.55 2295
7031.34 2269
7032.13 2240
7032.92 2237
7033.71 2187
7034.50 2055
7035.29 2052
7036.09 2117
7036.88 2167
7037.67 2087
7038.46 2147
7039.25 2015
7040.05 1972
7040.84 2142
7041.63 2256
7042.42 2255
7043.21 2437
7044.01 2518
7044.80 2460
7045.59 2537
7046.38 2417
7047.17 2488
7047.97 2424
7048.76 2548
7049.55 2595
7050.34 2705
7051.14 2884
7051.93 2987
7052.72 2994
7053.51 2984
7054.31 2879
7055.10 2749
7055.89 2542
7056.68 2577
7057.48 2406
7058.27 2350
7059.06 2287
7059.86 2250
7060.65 2316
7061.44 2317
7062.24 2189
7063.03 2259
7063.82 2230
7064.61 2264
7065.41 2254
7066.20 2291
7066.99 2272
7067.79 2338
7068.58 2308
7069.37 2247
7070.17 2214
7070.96 2403
7071.76 2346
7072.55 2344
7073.34 2347
7074.14 2346
7074.93 2404
7075.72 2423
7076.52 2421
7077.31 2418
7078.11 2403
7078.90 2252
7079.69 2208
7080.49 2314
7081.28 2280
7082.08 2325
7082.87 2268
7083.67 2360
7084.46 2579
7085.25 2668
7086.05 3214
7086.84 3774
7087.64 4436
7088.43 4816
7089.23 5424
7090.02 6029
7090.82 5909
7091.61 5835
7092.41 5521
7093.20 4815
7094.00 4150
7094.79 3743
7095.59 3396
7096.38 2831
7097.18 2375
7097.97 2158
7098.77 2116
7099.56 1909
7100.36 1867
7101.15 1787
7101.95 1876
7102.74 1996
7103.54 1966
7104.33 1985
7105.13 1943
7105.92 2030
7106.72 2089
7107.52 1993
7108.31 1827
7109.11 1881
7109.90 1706
7110.70 1617
7111.49 1551
7112.29 1473
7113.09 1472
7113.88 1462
7114.68 1491
7115.47 1513
7116.27 1483
7117.07 1639
7117.86 1622
7118.66 1687
7119.45 1559
7120.25 1397
7121.05 1495
7121.84 1557
7122.64 1408
7123.44 1421
7124.23 1462
7125.03 1418
7125.83 1474
7126.62 1545
7127.42 1581
7128.22 1525
7129.01 1550
7129.81 1518
7130.61 1574
7131.40 1518
7132.20 1577
7133.00 1424
7133.80 1419
7134.59 1495
7135.39 1503
7136.19 1448
7136.98 1391
7137.78 1505
7138.58 1438
7139.38 1432
7140.17 1409
7140.97 1360
7141.77 1374
7142.57 1547
7143.36 1437
7144.16 1403
7144.96 1504
7145.76 1480
7146.56 1487
7147.35 1552
7148.15 1433
7148.95 1450
7149.75 1414
7150.55 1378
7151.34 1405
7152.14 1418
7152.94 1327
7153.74 1288
7154.54 1364
7155.33 1339
7156.13 1383
7156.93 1383
7157.73 1447
7158.53 1426
7159.33 1435
7160.13 1486
7160.92 1446
7161.72 1438
7162.52 1356
7163.32 1332
7164.12 1283
7164.92 1354
7165.72 1286
7166.52 1284
7167.31 1227
7168.11 1197
7168.91 1178
7169.71 1285
7170.51 1313
7171.31 1240
7172.11 1260
7172.91 1367
7173.71 1175
7174.51 1238
7175.31 1311
7176.11 1268
7176.91 1254
7177.71 1189
7178.51 1167
7179.31 1179
7180.10 1144
7180.90 1032
7181.70 1094
7182.50 1065
7183.30 1106
7184.10 1157
7184.90 1190
7185.70 1142
7186.50 1109
7187.30 1073
7188.10 1088
7188.90 1121
7189.70 1115
7190.50 1147
7191.31 1101
7192.11 1013
7192.91 1173
7193.71 1021
7194.51 973
7195.31 1062
7196.11 1051
7196.91 1089
7197.71 1125
7198.51 1162
7199.31 1187
7200.11 1209
7200.91 1114
7201.71 1060
7202.51 1020
7203.32 995
7204.12 970
7204.92 1006
7205.72 1118
7206.52 1143
7207.32 1025
7208.12 1083
7208.92 1010
7209.73 1024
7210.53 1062
7211.33 1161
7212.13 1080
7212.93 1119
7213.73 1063
7214.53 1171
7215.34 1130
7216.14 1132
7216.94 1031
7217.74 1047
7218.54 1055
7219.34 1028
7220.15 994
7220.95 1007
7221.75 1009
7222.55 1019
7223.35 1043
7224.16 1037
7224.96 1085
7225.76 972
7226.56 991
7227.37 940
7228.17 1067
7228.97 1008
7229.77 1062
7230.58 995
7231.38 1165
7232.18 1057
7232.98 1016
7233.79 1095
7234.59 1119
7235.39 1084
7236.19 1086
7237.00 1105
7237.80 1057
7238.60 1129
7239.41 1139
7240.21 1042
7241.01 1116
7241.82 1083
7242.62 1083
7243.42 1067
7244.23 1093
7245.03 1101
7245.83 1079
7246.64 1075
7247.44 1137
7248.24 1073
7249.05 1023
7249.85 976
7250.65 999
7251.46 1039
7252.26 999
7253.06 952
7253.87 1023
7254.67 1031
7255.48 995
7256.28 1042
7257.08 992
7257.89 989
7258.69 1104
7259.50 1061
7260.30 1112
7261.10 1151
7261.91 1071
7262.71 1042
7263.52 1162
7264.32 1088
7265.13 1008
7265.93 1028
7266.73 1058
7267.54 1076
7268.34 1021
7269.15 1103
7269.95 1040
7270.76 1079
7271.56 1086
7272.37 1087
7273.17 1129
7273.98 1301
7274.78 1273
7275.59 1264
7276.39 1261
7277.20 1240
7278.00 1184
7278.81 1190
7279.61 1206
7280.42 1182
7281.22 1151
7282.03 1043
7282.83 1145
7283.64 1302
7284.45 1407
7285.25 1634
7286.06 1606
7286.86 1496
7287.67 1596
7288.47 1679
7289.28 1556
7290.09 1483
7290.89 1518
7291.70 1399
7292.50 1343
7293.31 1249
7294.12 1140
7294.92 1090
7295.73 1100
7296.53 1113
7297.34 1134
7298.15 1074
7298.95 1138
7299.76 1150
7300.57 1164
7301.37 1180
7302.18 1233
7302.98 1306
7303.79 1222
7304.60 1247
7305.40 1320
7306.21 1238
7307.02 1151
7307.82 1167
7308.63 1214
7309.44 1165
7310.25 1141
7311.05 1156
7311.86 1230
7312.67 1305
7313.47 1187
7314.28 1160
7315.09 1215
7315.90 1205
7316.70 1161
7317.51 1276
7318.32 1209
7319.12 1282
7319.93 1419
7320.74 1461
7321.55 1683
7322.35 1721
7323.16 1668
7323.97 1721
7324.78 1599
7325.59 1596
7326.39 1550
7327.20 1431
7328.01 1353
7328.82 1365
7329.62 1238
7330.43 1229
7331.24 1282
7332.05 1186
7332.86 1270
7333.67 1188
7334.47 1183
7335.28 1313
7336.09 1245
7336.90 1298
7337.71 1384
7338.52 1361
7339.32 1355
7340.13 1235
7340.94 1097
7341.75 1172
7342.56 1230
7343.37 1194
7344.18 1225
7344.99 1155
7345.79 1067
7346.60 1196
7347.41 1092
7348.22 991
7349.03 1112
7349.84 1205
7350.65 1128
7351.46 1093
7352.27 1095
7353.08 1011
7353.89 1091
7354.70 1085
7355.50 1044
7356.31 1064
7357.12 1015
7357.93 1024
7358.74 1005
7359.55 1077
7360.36 1090
7361.17 1106
7361.98 1055
7362.79 1041
7363.60 1086
7364.41 1063
7365.22 1032
7366.03 943
7366.84 997
7367.65 1010
7368.46 1063
7369.27 1046
7370.08 957
7370.89 1025
7371.70 999
7372.51 1005
7373.32 1089
7374.13 1067
7374.94 1113
7375.75 1008
7376.57 1101
7377.38 1021
7378.19 1085
7379.00 1208
7379.81 1228
7380.62 1299
7381.43 1317
7382.24 1387
7383.05 1414
7383.86 1481
7384.67 1537
7385.48 1455
7386.30 1327
7387.11 1354
7387.92 1285
7388.73 1296
7389.54 1119
7390.35 1183
7391.16 1171
7391.98 1144
7392.79 1167
7393.60 1130
7394.41 1193
7395.22 1140
7396.03 1302
7396.84 1338
7397.66 1449
7398.47 1420
7399.28 1484
7400.09 1601
7400.90 1574
7401.72 1600
7402.53 1657
7403.34 1523
7404.15 1417
7404.96 1487
7405.78 1462
7406.59 1291
7407.40 1255
7408.21 1157
7409.03 1201
7409.84 1059
7410.65 1169
7411.46 1250
7412.28 1105
7413.09 1141
7413.90 1014
7414.71 986
7415.53 973
7416.34 1029
7417.15 973
7417.96 923
7418.78 837
7419.59 987
7420.40 978
7421.22 967
7422.03 1018
7422.84 991
7423.66 914
7424.47 862
7425.28 871
7426.10 873
7426.91 939
7427.72 856
7428.54 833
7429.35 894
7430.16 868
7430.98 946
7431.79 915
7432.60 958
7433.42 957
7434.23 899
7435.05 875
7435.86 903
7436.67 858
7437.49 838
7438.30 899
7439.11 846
7439.93 864
7440.74 844
7441.56 927
7442.37 904
7443.19 917
7444.00 925
7444.81 944
7445.63 919
7446.44 900
7447.26 902
7448.07 804
7448.89 866
7449.70 902
7450.52 895
7451.33 911
7452.15 809
7452.96 867
7453.78 957
7454.59 871
7455.40 898
7456.22 911
7457.03 970
7457.85 933
7458.66 933
7459.48 908
7460.30 961
7461.11 958
7461.93 882
7462.74 906
7463.56 882
7464.37 967
7465.19 991
7466.00 869
7466.82 906
7467.63 950
7468.45 927
7469.27 856
7470.08 872
7470.90 913
7471.71 910
7472.53 861
7473.34 917
7474.16 971
7474.98 911
7475.79 948
7476.61 959
7477.42 877
7478.24 880
7479.06 866
7479.87 840
7480.69 797
7481.51 866
7482.32 933
7483.14 833
7483.96 842
7484.77 879
7485.59 802
7486.40 841
7487.22 852
7488.04 799
7488.85 787
7489.67 823
7490.49 855
7491.31 908
7492.12 860
7492.94 864
7493.76 807
7494.57 814
7495.39 823
7496.21 862
7497.02 828
7497.84 869
7498.66 875
7499.48 914
7500.29 829
7501.11 862
7501.93 878
7502.75 848
7503.56 808
7504.38 737
7505.20 771
7506.02 860
7506.83 851
7507.65 821
7508.47 807
7509.29 826
7510.11 749
7510.92 868
7511.74 784
7512.56 840
7513.38 875
7514.20 814
7515.01 764
7515.83 747
7516.65 776
7517.47 807
7518.29 770
7519.11 740
7519.92 766
7520.74 775
7521.56 838
7522.38 877
7523.20 748
7524.02 748
7524.84 771
7525.65 690
7526.47 710
7527.29 763
7528.11 779
7528.93 777
7529.75 773
7530.57 763
7531.39 765
7532.21 787
7533.03 728
7533.85 695
7534.66 736
7535.48 767
7536.30 761
7537.12 796
7537.94 800
7538.76 764
7539.58 806
7540.40 824
7541.22 831
7542.04 772
7542.86 783
7543.68 884
7544.50 757
7545.32 867
7546.14 808
7546.96 788
7547.78 807
7548.60 804
7549.42 803
7550.24 831
7551.06 756
7551.88 770
7552.70 833
7553.52 752
7554.34 711
7555.16 813
7555.98 756
7556.80 786
7557.62 813
7558.44 803
7559.26 801
7560.08 835
7560.90 730
7561.72 847
7562.55 902
7563.37 824
7564.19 772
7565.01 835
7565.83 822
7566.65 701
7567.47 716
7568.29 752
7569.11 685
7569.93 754
7570.76 786
7571.58 769
7572.40 779
7573.22 798
7574.04 800
7574.86 761
7575.68 767
7576.51 883
7577.33 766
7578.15 771
7578.97 761
7579.79 868
7580.61 800
7581.44 763
7582.26 746
7583.08 746
7583.90 805
7584.72 769
7585.55 828
7586.37 774
7587.19 783
7588.01 832
7588.83 848
7589.66 801
7590.48 776
7591.30 774
7592.12 861
7592.95 870
7593.77 780
7594.59 724
7595.41 774
7596.24 748
7597.06 772
7597.88 769
7598.70 743
7599.53 820
7600.35 789
7601.17 752
7601.99 801
7602.82 823
7603.64 888
7604.46 894
7605.29 882
7606.11 931
7606.93 914
7607.76 910
7608.58 866
7609.40 909
7610.23 902
7611.05 862
7611.87 878
7612.70 823
7613.52 887
7614.34 914
7615.17 944
7615.99 930
7616.81 874
7617.64 895
7618.46 796
7619.29 893
7620.11 952
7620.93 976
7621.76 939
7622.58 951
7623.41 1037
7624.23 971
7625.05 959
7625.88 911
7626.70 927
7627.53 851
7628.35 910
7629.18 902
7630.00 890
7630.82 922
7631.65 1059
7632.47 1060
7633.30 1051
7634.12 1126
7634.95 1085
7635.77 1008
7636.60 1062
7637.42 1136
7638.25 1102
7639.07 1092
7639.90 1097
7640.72 929
7641.55 983
7642.37 952
7643.20 868
7644.02 843
7644.85 828
7645.67 769
7646.50 837
7647.32 894
7648.15 787
7648.97 840
7649.80 821
7650.63 839
7651.45 869
7652.28 845
7653.10 868
7653.93 874
7654.75 864
7655.58 807
7656.41 841
7657.23 807
7658.06 762
7658.88 719
7659.71 742
7660.54 801
7661.36 760
7662.19 741
7663.01 758
7663.84 825
7664.67 839
7665.49 761
7666.32 838
7667.15 850
7667.97 755
7668.80 811
7669.63 869
7670.45 753
7671.28 783
7672.11 888
7672.93 851
7673.76 860
7674.59 846
7675.41 823
7676.24 819
7677.07 775
7677.89 826
7678.72 766
7679.55 801
7680.37 844
7681.20 839
7682.03 879
7682.86 886
7683.68 970
7684.51 804
7685.34 897
7686.17 1039
7686.99 1043
7687.82 1161
7688.65 1155
7689.48 1177
7690.30 1066
7691.13 1034
7691.96 1085
7692.79 1023
7693.62 894
7694.44 828
7695.27 828
7696.10 898
7696.93 893
7697.76 807
7698.58 843
7699.41 814
7700.24 781
7701.07 823
7701.90 872
7702.72 866
7703.55 895
7704.38 865
7705.21 823
7706.04 856
7706.87 821
7707.70 822
7708.52 912
7709.35 779
7710.18 748
7711.01 824
7711.84 886
7712.67 859
7713.50 804
7714.33 803
7715.16 829
7715.98 941
7716.81 956
7717.64 965
7718.47 972
7719.30 876
7720.13 815
7720.96 838
7721.79 914
7722.62 901
7723.45 913
7724.28 850
7725.11 805
7725.94 842
7726.77 880
7727.60 911
7728.43 951
7729.26 980
7730.09 913
7730.92 1027
7731.75 947
7732.58 940
7733.41 906
7734.24 886
7735.07 906
7735.90 923
7736.73 906
7737.56 941
7738.39 993
7739.22 987
7740.05 1040
7740.88 903
7741.71 915
7742.54 983
7743.37 970
7744.20 1011
7745.03 1019
7745.86 1054
7746.69 1152
7747.52 1208
7748.35 1260
7749.18 1488
7750.02 1553
7750.85 1514
7751.68 1539
7752.51 1480
7753.34 1412
7754.17 1395
7755.00 1425
7755.83 1402
7756.66 1462
7757.50 1783
7758.33 1869
7759.16 1877
7759.99 1899
7760.82 2068
7761.65 1871
7762.48 1754
7763.32 1688
7764.15 1478
7764.98 1419
7765.81 1325
7766.64 1220
7767.47 1197
7768.31 1089
7769.14 1084
7769.97 1052
7770.80 1078
7771.63 935
7772.47 864
7773.30 951
7774.13 967
7774.96 1008
7775.80 1053
7776.63 1016
7777.46 1085
7778.29 1107
7779.12 1082
7779.96 985
7780.79 1053
7781.62 1046
7782.46 996
7783.29 1081
7784.12 942
7784.95 910
7785.79 905
7786.62 975
7787.45 979
7788.28 930
7789.12 940
7789.95 995
7790.78 916
7791.62 845
7792.45 958
7793.28 879
7794.12 841
7794.95 934
7795.78 872
7796.62 840
7797.45 822
7798.28 888
7799.12 830
7799.95 862
7800.78 840
7801.62 762
7802.45 808
7803.29 902
7804.12 788
7804.95 793
7805.79 806
7806.62 897
7807.46 840
7808.29 811
7809.12 856
7809.96 857
7810.79 908
7811.63 907
7812.46 863
7813.29 840
7814.13 923
7814.96 895
7815.80 900
7816.63 894
7817.47 950
7818.30 928
7819.14 935
7819.97 928
7820.81 959
7821.64 907
7822.47 915
7823.31 932
7824.14 922
7824.98 950
7825.81 919
7826.65 864
7827.48 955
7828.32 994
7829.15 1020
7829.99 1080
7830.83 1013
7831.66 906
7832.50 878
7833.33 882
7834.17 873
7835.00 933
7835.84 913
7836.67 935
7837.51 1002
7838.34 935
7839.18 937
7840.02 895
7840.85 819
7841.69 833
7842.52 911
7843.36 883
7844.19 944
7845.03 906
7845.87 899
7846.70 888
7847.54 852
7848.38 840
7849.21 885
7850.05 931
7850.88 980
7851.72 930
7852.56 821
7853.39 825
7854.23 850
7855.07 831
7855.90 758
7856.74 875
7857.58 923
7858.41 908
7859.25 996
7860.09 952
7860.92 969
7861.76 979
7862.60 969
7863.43 879
7864.27 920
7865.11 837
7865.95 826
7866.78 844
7867.62 876
7868.46 916
7869.29 894
7870.13 913
7870.97 1018
7871.81 965
7872.64 919
7873.48 1073
7874.32 1073
7875.16 1053
7875.99 1065
7876.83 1041
7877.67 1049
7878.51 1143
7879.34 1212
7880.18 1197
7881.02 1158
7881.86 1268
7882.70 1138
7883.53 1106
7884.37 1070
7885.21 1111
7886.05 1062
7886.89 1134
7887.73 1173
7888.56 1078
7889.40 1097
7890.24 1138
7891.08 1072
7891.92 1057
7892.76 1094
7893.59 1051
7894.43 1074
7895.27 1039
7896.11 1078
7896.95 1093
7897.79 1076
7898.63 922
7899.47 938
7900.31 1066
7901.14 1014
7901.98 1037
7902.82 1086
7903.66 978
7904.50 975
7905.34 994
7906.18 1017
7907.02 1065
7907.86 951
7908.70 1028
7909.54 839
7910.38 802
7911.22 885
7912.05 962
7912.89 917
7913.73 906
7914.57 869
7915.41 909
7916.25 932
7917.09 854
7917.93 982
7918.77 945
7919.61 917
7920.45 961
7921.29 910
7922.13 888
7922.97 916
7923.81 829
7924.65 852
7925.49 800
7926.33 795
7927.17 743
7928.02 804
7928.86 777
7929.70 738
7930.54 781
7931.38 848
7932.22 838
7933.06 789
7933.90 802
7934.74 784
7935.58 774
7936.42 865
7937.26 902
7938.10 860
7938.94 777
7939.79 718
7940.63 763
7941.47 866
7942.31 840
7943.15 858
7943.99 770
7944.83 828
7945.67 785
7946.52 824
7947.36 804
7948.20 802
7949.04 827
7949.88 747
7950.72 730
7951.56 723
7952.41 807
7953.25 846
7954.09 809
7954.93 848
7955.77 894
7956.62 874
7957.46 843
7958.30 845
7959.14 904
7959.98 923
7960.83 873
7961.67 809
7962.51 910
7963.35 892
7964.20 894
7965.04 959
7965.88 915
7966.72 912
7967.56 870
7968.41 962
7969.25 909
7970.09 955
7970.94 908
7971.78 849
7972.62 985
7973.46 939
7974.31 843
7975.15 801
7975.99 831
7976.84 838
7977.68 812
7978.52 837
7979.36 846
7980.21 891
7981.05 938
7981.89 964
7982.74 942
7983.58 939
7984.42 918
7985.27 868
7986.11 931
7986.96 890
7987.80 905
7988.64 976
7989.49 1006
7990.33 914
7991.17 883
7992.02 958
7992.86 861
7993.71 945
7994.55 954
7995.39 907
7996.24 968
7997.08 944
7997.93 1027
7998.77 1160
7999.61 1266
8000.46 1540
8001.30 1610
8002.15 1810
8002.99 1815
8003.84 1875
8004.68 1955
8005.52 1816
8006.37 1573
8007.21 1445
8008.06 1248
8008.90 1075
8009.75 980
8010.59 979
8011.44 981
8012.28 892
8013.13 859
8013.97 860
8014.82 874
8015.66 864
8016.51 878
8017.35 908
8018.20 783
8019.04 906
8019.89 843
8020.73 805
8021.58 804
8022.42 848
8023.27 816
8024.12 836
8024.96 729
8025.81 716
8026.65 719
8027.50 669
8028.34 799
8029.19 821
8030.03 779
8030.88 804
8031.73 776
8032.57 770
8033.42 766
8034.26 750
8035.11 753
8035.96 730
8036.80 773
8037.65 709
8038.50 747
8039.34 712
8040.19 690
8041.03 763
8041.88 740
8042.73 770
8043.57 758
8044.42 780
8045.27 803
8046.11 698
8046.96 767
8047.81 732
8048.65 676
8049.50 709
8050.35 713
8051.19 636
8052.04 709
8052.89 700
8053.74 739
8054.58 655
8055.43 718
8056.28 687
8057.12 707
8057.97 700
8058.82 728
8059.67 701
8060.51 724
8061.36 719
8062.21 773
8063.06 717
8063.90 699
8064.75 679
8065.60 692
8066.45 764
8067.29 804
8068.14 683
8068.99 689
8069.84 812
8070.69 698
8071.53 763
8072.38 708
8073.23 706
8074.08 708
8074.93 675
8075.78 689
8076.62 655
8077.47 713
8078.32 696
8079.17 697
8080.02 762
8080.87 638
8081.71 643
8082.56 666
8083.41 690
8084.26 720
8085.11 634
8085.96 650
8086.81 713
8087.66 605
8088.50 630
8089.35 632
8090.20 707
8091.05 634
8091.90 634
8092.75 642
8093.60 655
8094.45 652
8095.30 599
8096.15 644
8097.00 638
8097.84 665
8098.69 651
8099.54 673
8100.39 641
8101.24 699
8102.09 707
8102.94 738
8103.79 707
8104.64 666
8105.49 669
8106.34 659
8107.19 671
8108.04 611
8108.89 595
8109.74 670
8110.59 620
8111.44 699
8112.29 645
8113.14 653
8113.99 704
8114.84 726
8115.69 693
8116.54 618
8117.39 638
8118.24 662
8119.09 625
8119.94 671
8120.80 675
8121.65 654
8122.50 613
8123.35 617
8124.20 661
8125.05 558
8125.90 586
8126.75 667
8127.60 657
8128.45 727
8129.30 706
8130.15 751
8131.01 699
8131.86 674
8132.71 668
8133.56 615
8134.41 611
8135.26 652
8136.11 683
8136.97 689
8137.82 679
8138.67 622
8139.52 610
8140.37 658
8141.22 720
8142.07 639
8142.93 679
8143.78 690
8144.63 653
8145.48 697
8146.33 705
8147.19 719
8148.04 776
8148.89 743
8149.74 711
8150.59 698
8151.45 746
8152.30 696
8153.15 691
8154.00 827
8154.86 766
8155.71 782
8156.56 868
8157.41 887
8158.27 830
8159.12 772
8159.97 779
8160.82 802
8161.68 826
8162.53 785
8163.38 813
8164.23 751
8165.09 710
8165.94 668
8166.79 723
8167.65 709
8168.50 703
8169.35 631
8170.21 731
8171.06 589
8171.91 601
8172.77 690
8173.62 735
8174.47 718
8175.33 754
8176.18 709
8177.03 664
8177.89 662
8178.74 682
8179.59 627
8180.45 601
8181.30 585
8182.16 552
8183.01 579
8183.86 622
8184.72 623
8185.57 613
8186.43 587
8187.28 580
8188.13 598
8188.99 598
8189.84 667
8190.70 569
8191.55 596
8192.40 604
8193.26 596
8194.11 576
8194.97 555
8195.82 559
8196.68 573
8197.53 542
8198.39 551
8199.24 523
8200.10 627
8200.95 638
8201.81 621
8202.66 569
8203.52 524
8204.37 583
8205.23 602
8206.08 514
8206.94 573
8207.79 586
8208.65 518
8209.50 481
8210.36 523
8211.21 559
8212.07 610
8212.92 591
8213.78 617
8214.63 527
8215.49 541
8216.34 584
8217.20 580
8218.06 664
8218.91 606
8219.77 602
8220.62 617
8221.48 592
8222.33 531
8223.19 583
8224.05 574
8224.90 544
8225.76 552
8226.62 580
8227.47 530
8228.33 532
8229.18 572
8230.04 596
8230.90 581
8231.75 512
8232.61 563
8233.47 608
8234.32 594
8235.18 531
8236.04 572
8236.89 530
8237.75 574
8238.61 536
8239.46 535
8240.32 510
8241.18 530
8242.03 538
8242.89 546
8243.75 525
8244.60 566
8245.46 559
8246.32 487
8247.18 587
8248.03 568
8248.89 541
8249.75 572
8250.60 526
8251.46 463
8252.32 602
8253.18 569
8254.03 580
8254.89 558
8255.75 527
8256.61 610
8257.47 521
8258.32 537
8259.18 518
8260.04 535
8260.90 501
8261.75 557
8262.61 531
8263.47 531
8264.33 491
8265.19 534
8266.05 496
8266.90 523
8267.76 590
8268.62 603
8269.48 595
8270.34 525
8271.20 569
8272.05 580
8272.91 542
8273.77 528
8274.63 545
8275.49 489
8276.35 578
8277.21 586
8278.06 595
8278.92 581
8279.78 527
8280.64 570
8281.50 552
8282.36 531
8283.22 555
8284.08 540
8284.94 560
8285.80 594
8286.66 618
8287.51 640
8288.37 562
8289.23 628
8290.09 563
8290.95 603
8291.81 569
8292.67 640
8293.53 586
8294.39 566
8295.25 588
8296.11 584
8296.97 626
8297.83 616
8298.69 621
8299.55 593
8300.41 552
8301.27 495
8302.13 532
8302.99 493
8303.85 610
8304.71 609
8305.57 594
8306.43 564
8307.29 559
8308.15 531
8309.01 576
8309.87 585
8310.73 565
8311.59 558
8312.45 571
8313.31 578
8314.18 573
8315.04 535
8315.90 541
8316.76 573
8317.62 551
8318.48 527
8319.34 549
8320.20 565
8321.06 568
8321.92 596
8322.78 530
8323.65 528
8324.51 557
8325.37 612
8326.23 604
8327.09 561
8327.95 618
8328.81 552
8329.68 568
8330.54 550
8331.40 559
8332.26 578
8333.12 569
8333.98 538
8334.85 529
8335.71 575
8336.57 527
8337.43 620
8338.29 638
8339.15 541
8340.02 622
8340.88 599
8341.74 580
8342.60 570
8343.47 536
8344.33 539
8345.19 633
8346.05 591
8346.91 582
8347.78 532
8348.64 521
8349.50 475
8350.36 467
8351.23 531
8352.09 573
8352.95 571
8353.82 506
8354.68 565
8355.54 574
8356.40 555
8357.27 567
8358.13 586
8358.99 553
8359.86 514
8360.72 578
8361.58 563
8362.44 566
8363.31 586
8364.17 578
8365.03 602
8365.90 606
8366.76 624
8367.62 618
8368.49 595
8369.35 590
8370.22 549
8371.08 533
8371.94 615
8372.81 607
8373.67 539
8374.53 603
8375.40 571
8376.26 538
8377.13 592
8377.99 611
8378.85 629
8379.72 590
8380.58 568
8381.45 615
8382.31 619
8383.17 579
8384.04 593
8384.90 640
8385.77 621
8386.63 600
8387.50 561
8388.36 596
8389.23 623
8390.09 675
8390.96 539
8391.82 536
8392.68 585
8393.55 595
8394.41 599
8395.28 610
8396.14 652
8397.01 631
8397.87 586
8398.74 612
8399.60 677
8400.47 674
8401.33 653
8402.20 662
8403.07 624
8403.93 623
8404.80 624
8405.66 658
8406.53 678
8407.39 650
8408.26 642
8409.12 711
8409.99 653
8410.85 703
8411.72 632
8412.59 612
8413.45 642
8414.32 727
8415.18 709
8416.05 597
8416.92 671
8417.78 694
8418.65 671
8419.51 682
8420.38 613
8421.25 688
8422.11 661
8422.98 614
8423.85 662
8424.71 712
8425.58 646
8426.44 620
8427.31 604
8428.18 676
8429.04 685
8429.91 702
8430.78 671
8431.64 655
8432.51 645
8433.38 751
8434.25 787
8435.11 688
8435.98 720
8436.85 790
8437.71 832
8438.58 781
8439.45 827
8440.31 753
8441.18 850
8442.05 836
8442.92 803
8443.78 916
8444.65 960
8445.52 953
8446.39 969
8447.25 962
8448.12 916
8448.99 886
8449.86 883
8450.72 865
8451.59 858
8452.46 835
8453.33 891
8454.20 1105
8455.06 1149
8455.93 1288
8456.80 1628
8457.67 1831
8458.54 1912
8459.40 1955
8460.27 2010
8461.14 1864
8462.01 1679
8462.88 1507
8463.75 1325
8464.61 1169
8465.48 1067
8466.35 1019
8467.22 883
8468.09 838
8468.96 861
8469.83 761
8470.70 730
8471.56 663
8472.43 674
8473.30 787
8474.17 747
8475.04 762
8475.91 775
8476.78 713
8477.65 743
8478.52 758
8479.39 673
8480.25 691
8481.12 664
8481.99 655
8482.86 705
8483.73 686
8484.60 682
8485.47 648
8486.34 693
8487.21 707
8488.08 668
8488.95 683
8489.82 702
8490.69 732
8491.56 657
8492.43 746
8493.30 714
8494.17 664
8495.04 680
8495.91 755
8496.78 738
8497.65 675
8498.52 709
8499.39 775
8500.26 695
8501.13 615
8502.00 643
8502.87 600
8503.74 661
8504.61 676
8505.48 715
8506.35 720
8507.22 792
8508.09 751
8508.97 764
8509.84 729
8510.71 764
8511.58 730
8512.45 640
8513.32 781
8514.19 682
8515.06 706
8515.93 663
8516.80 714
8517.68 713
8518.55 726
8519.42 636
8520.29 721
8521.16 692
8522.03 702
8522.90 700
8523.77 652
8524.65 680
8525.52 632
8526.39 665
8527.26 660
8528.13 648
8529.00 625
8529.88 590
8530.75 596
8531.62 591
8532.49 592
8533.36 649
8534.24 658
8535.11 648
8535.98 681
8536.85 646
8537.72 728
8538.60 711
8539.47 671
8540.34 662
8541.21 635
8542.09 670
8542.96 663
8543.83 652
8544.70 712
8545.58 622
8546.45 620
8547.32 610
8548.19 603
8549.07 634
8549.94 597
8550.81 598
8551.69 565
8552.56 586
8553.43 571
8554.31 618
8555.18 659
8556.05 680
8556.92 754
8557.80 728
8558.67 708
8559.54 750
8560.42 683
8561.29 614
8562.16 695
8563.04 607
8563.91 601
8564.79 638
8565.66 638
8566.53 577
8567.41 564
8568.28 591
8569.15 599
8570.03 606
8570.90 594
8571.78 633
8572.65 670
8573.52 619
8574.40 607
8575.27 547
8576.15 533
8577.02 522
8577.89 550
8578.77 537
8579.64 549
8580.52 584
8581.39 540
8582.27 591
8583.14 628
8584.02 538
8584.89 495
8585.77 543
8586.64 652
8587.51 690
8588.39 535
8589.26 601
8590.14 549
8591.01 510
8591.89 480
8592.76 507
8593.64 467
8594.51 489
8595.39 634
8596.26 556
8597.14 582
8598.02 581
8598.89 540
8599.77 545
8600.64 573
8601.52 535
8602.39 545
8603.27 585
8604.14 568
8605.02 517
8605.89 536
8606.77 553
8607.65 577
8608.52 576
8609.40 527
8610.27 552
8611.15 594
8612.03 574
8612.90 538
8613.78 635
8614.65 617
8615.53 616
8616.41 572
8617.28 562
8618.16 567
8619.04 601
8619.91 607
8620.79 570
8621.66 561
8622.54 567
8623.42 617
8624.29 571
8625.17 546
8626.05 554
8626.92 593
8627.80 541
8628.68 573
8629.56 566
8630.43 556
8631.31 547
8632.19 541
8633.06 598
8633.94 618
8634.82 633
8635.69 597
8636.57 566
8637.45 581
8638.33 598
8639.20 515
8640.08 554
8640.96 635
8641.84 623
8642.71 605
8643.59 574
8644.47 583
8645.35 618
8646.22 573
8647.10 587
8647.98 665
8648.86 638
8649.74 658
8650.61 662
8651.49 666
8652.37 620
8653.25 674
8654.13 658
8655.00 703
8655.88 674
8656.76 699
8657.64 743
8658.52 623
8659.40 669
8660.27 678
8661.15 624
8662.03 616
8662.91 634
8663.79 621
8664.67 620
8665.55 582
8666.43 695
8667.30 671
8668.18 606
8669.06 673
8669.94 639
8670.82 696
8671.70 715
8672.58 670
8673.46 751
8674.34 735
8675.22 703
8676.09 783
8676.97 784
8677.85 764
8678.73 808
8679.61 753
8680.49 820
8681.37 779
8682.25 776
8683.13 785
8684.01 744
8684.89 785
8685.77 835
8686.65 771
8687.53 809
8688.41 747
8689.29 840
8690.17 966
8691.05 1081
8691.93 1335
8692.81 1528
8693.69 1839
8694.57 1959
8695.45 2099
8696.33 2089
8697.21 1875
8698.09 1567
8698.97 1478
8699.85 1388
8700.73 1128
8701.61 1012
8702.49 961
8703.37 874
8704.26 786
8705.14 718
8706.02 688
8706.90 698
8707.78 616
8708.66 648
8709.54 705
8710.42 697
8711.30 701
8712.18 671
8713.06 638
8713.95 629
8714.83 650
8715.71 611
8716.59 592
8717.47 620
8718.35 573
8719.23 553
8720.12 664
8721.00 617
8721.88 589
8722.76 580
8723.64 660
8724.52 574
8725.41 639
8726.29 621
8727.17 625
8728.05 592
8728.93 596
8729.81 626
8730.70 670
8731.58 650
8732.46 626
8733.34 676
8734.23 648
8735.11 557
8735.99 608
8736.87 579
8737.75 549
8738.64 561
8739.52 533
8740.40 532
8741.28 565
8742.17 569
8743.05 557
8743.93 556
8744.82 543
8745.70 615
8746.58 557
8747.46 522
8748.35 527
8749.23 535
8750.11 605
8751.00 572
8751.88 596
8752.76 571
8753.65 572
8754.53 555
8755.41 593
8756.30 567
8757.18 627
8758.06 601
8758.95 586
8759.83 672
8760.71 724
8761.60 710
8762.48 699
8763.36 640
8764.25 661
8765.13 670
8766.01 621
8766.90 602
8767.78 620
8768.67 622
8769.55 618
8770.43 610
8771.32 638
8772.20 710
8773.09 656
8773.97 638
8774.86 628
8775.74 701
8776.62 683
8777.51 712
8778.39 626
8779.28 676
8780.16 677
8781.05 610
8781.93 623
8782.82 600
8783.70 612
8784.59 613
8785.47 659
8786.36 602
8787.24 575
8788.12 626
8789.01 712
8789.89 661
8790.78 632
8791.67 636
8792.55 650
8793.44 590
8794.32 616
8795.21 639
8796.09 569
8796.98 613
8797.86 650
8798.75 617
8799.63 553
8800.52 565
8801.40 599
8802.29 596
8803.18 566
8804.06 606
8804.95 589
8805.83 578
8806.72 577
8807.60 546
8808.49 558
8809.38 549
8810.26 579
8811.15 554
8812.04 568
8812.92 554
8813.81 532
8814.69 588
8815.58 570
8816.47 606
8817.35 586
8818.24 556
8819.13 547
8820.01 584
8820.90 609
8821.79 628
8822.67 690
8823.56 667
8824.45 588
8825.33 552
8826.22 508
8827.11 574
8827.99 589
8828.88 520
8829.77 514
8830.65 575
8831.54 569
8832.43 473
8833.32 480
8834.20 502
8835.09 496
8835.98 555
8836.87 526
8837.75 519
8838.64 480
8839.53 469
8840.42 547
8841.30 558
8842.19 535
8843.08 547
8843.97 571
8844.85 558
8845.74 529
8846.63 528
8847.52 570
8848.41 538
8849.29 483
8850.18 531
8851.07 505
8851.96 499
8852.85 509
8853.73 558
8854.62 547
8855.51 556
8856.40 544
8857.29 548
8858.18 514
8859.06 457
8859.95 481
8860.84 576
8861.73 507
8862.62 495
8863.51 507
8864.40 480
8865.29 493
8866.17 571
8867.06 502
8867.95 479
8868.84 514
8869.73 502
8870.62 509
8871.51 502
8872.40 492
8873.29 499
8874.18 485
8875.07 435
8875.96 429
8876.84 497
8877.73 486
8878.62 508
8879.51 504
8880.40 506
8881.29 524
8882.18 481
8883.07 466
8883.96 476
8884.85 502
8885.74 500
8886.63 452
8887.52 448
8888.41 435
8889.30 470
8890.19 483
8891.08 455
8891.97 467
8892.86 497
8893.75 468
8894.64 486
8895.53 476
8896.42 474
8897.31 496
8898.20 508
8899.09 473
8899.98 525
8900.88 456
8901.77 547
8902.66 546
8903.55 473
8904.44 461
8905.33 459
8906.22 490
8907.11 534
8908.00 477
8908.89 466
8909.78 521
8910.68 559
8911.57 507
8912.46 452
8913.35 471
8914.24 508
8915.13 553
8916.02 521
8916.91 487
8917.81 514
8918.70 489
8919.59 482
8920.48 432
8921.37 438
8922.26 507
8923.16 473
8924.05 515
8924.94 440
8925.83 504
8926.72 482
8927.61 455
8928.51 448
8929.40 421
8930.29 464
8931.18 454
8932.07 487
8932.97 519
8933.86 494
8934.75 495
8935.64 526
8936.54 479
8937.43 500
8938.32 517
8939.21 493
8940.11 465
8941.00 444
8941.89 449
8942.78 457
8943.68 447
8944.57 461
8945.46 511
8946.36 480
8947.25 478
8948.14 450
8949.03 458
8949.93 439
8950.82 459
8951.71 448
8952.61 452
8953.50 468
8954.39 462
8955.29 487
8956.18 436
8957.07 488
8957.97 467
8958.86 397
8959.75 449
8960.65 423
8961.54 439
8962.44 450
8963.33 476
8964.22 488
8965.12 459
8966.01 393
8966.90 442
8967.80 482
8968.69 514
8969.59 451
8970.48 439
8971.37 450
8972.27 464
8973.16 397
8974.06 423
8974.95 419
8975.85 454
8976.74 427
8977.64 449
8978.53 424
8979.42 419
8980.32 416
8981.21 397
8982.11 460
8983.00 461
8983.90 443
8984.79 435
8985.69 407
8986.58 443
8987.48 435
8988.37 433
8989.27 419
8990.16 419
8991.06 446
8991.95 466
8992.85 423
8993.74 445
8994.64 472
8995.53 457
8996.43 430
8997.32 410
8998.22 492
8999.12 460
9000.01 415
9000.91 425
9001.80 461
9002.70 527
9003.59 430
9004.49 428
9005.39 438
9006.28 446
9007.18 415
9008.07 365
9008.97 476
9009.87 437
9010.76 422
9011.66 452
9012.55 431
9013.45 370
9014.35 371
9015.24 390
9016.14 387
9017.04 424
9017.93 432
9018.83 446
9019.72 500
9020.62 465
9021.52 478
9022.41 555
9023.31 504
9024.21 473
9025.11 464
9026.00 458
9026.90 439
9027.80 410
9028.69 419
9029.59 364
9030.49 374
9031.38 459
9032.28 481
9033.18 441
9034.08 443
9034.97 445
9035.87 490
9036.77 444
9037.67 418
9038.56 449
9039.46 464
9040.36 420
9041.26 393
9042.15 401
9043.05 422
9043.95 460
9044.85 432
9045.74 416
9046.64 423
9047.54 472
9048.44 410
9049.34 425
9050.23 413
9051.13 425
9052.03 354
9052.93 398
9053.83 405
9054.73 404
9055.62 405
9056.52 432
9057.42 442
9058.32 412
9059.22 470
9060.12 443
9061.01 493
9061.91 484
9062.81 537
9063.71 567
9064.61 506
9065.51 452
9066.41 516
9067.31 497
9068.21 497
9069.10 452
9070.00 437
9070.90 460
9071.80 461
9072.70 473
9073.60 479
9074.50 467
9075.40 450
9076.30 474
9077.20 417
9078.10 417
9079.00 474
9079.90 491
9080.80 498
9081.70 475
9082.59 407
9083.49 472
9084.39 455
9085.29 454
9086.19 400
9087.09 447
9087.99 465
9088.89 430
9089.79 466
9090.69 424
9091.59 491
9092.49 493
9093.39 472
9094.29 498
9095.19 433
9096.10 465
9097.00 444
9097.90 430
9098.80 463
9099.70 507
9100.60 463
9101.50 496
9102.40 477
9103.30 511
9104.20 466
9105.10 432
9106.00 433
9106.90 439
9107.80 392
9108.70 404
9109.61 443
9110.51 478
9111.41 476
9112.31 482
9113.21 434
9114.11 444
9115.01 408
9115.91 454
9116.82 480
9117.72 486
9118.62 447
9119.52 445
9120.42 430
9121.32 459
9122.22 480
9123.13 425
9124.03 446
9124.93 412
9125.83 382
9126.73 373
9127.64 401
9128.54 412
9129.44 403
9130.34 444
9131.24 426
9132.15 389
9133.05 464
9133.95 414
9134.85 381
9135.76 419
9136.66 479
9137.56 478
9138.46 436
9139.36 449
9140.27 428
9141.17 444
9142.07 425
9142.98 436
9143.88 437
9144.78 417
9145.68 422
9146.59 430
9147.49 444
9148.39 433
9149.30 436
9150.20 453
9151.10 442
9152.00 438
9152.91 407
9153.81 420
9154.71 469
9155.62 440
9156.52 467
9157.42 454
9158.33 403
9159.23 445
9160.13 395
9161.04 382
9161.94 399
9162.85 427
9163.75 408
9164.65 410
9165.56 391
9166.46 420
9167.36 445
9168.27 433
9169.17 409
9170.08 436
9170.98 403
9171.88 405
9172.79 446
9173.69 439
9174.60 412
9175.50 412
9176.41 437
9177.31 400
9178.21 412
9179.12 404
9180.02 461
9180.93 432
9181.83 446
9182.74 430
9183.64 427
9184.55 412
9185.45 487
9186.36 494
9187.26 466
9188.17 428
9189.07 451
9189.98 418
9190.88 393
9191.79 438
9192.69 430
9193.60 467
9194.50 443
9195.41 447
9196.31 470
9197.22 430
9198.12 431
9199.03 457
9199.93 467
9200.84 459
9201.74 502
9202.65 531
9203.56 517
9204.46 519
9205.37 516
9206.27 495
9207.18 453
9208.09 475
9208.99 458
9209.90 461
9210.80 417
9211.71 412
9212.62 484
9213.52 440
9214.43 427
9215.33 440
9216.24 434
9217.15 390
9218.05 411
9218.96 425
9219.87 429
9220.77 479
9221.68 434
9222.59 418
9223.49 477
9224.40 414
9225.31 420
9226.21 397
9227.12 403
9228.03 384
9228.93 436
9229.84 461
9230.75 447
9231.65 378
9232.56 402
9233.47 444
9234.38 400
9235.28 431
9236.19 482
9237.10 428
9238.00 389
9238.91 421
9239.82 468
9240.73 397
9241.63 396
9242.54 417
9243.45 418
9244.36 383
9245.27 396
9246.17 363
9247.08 409
9247.99 392
9248.90 396
9249.80 454
9250.71 432
9251.62 400
9252.53 395
9253.44 330
9254.34 378
9255.25 396
9256.16 426
9257.07 424
9257.98 417
9258.89 404
9259.79 407
9260.70 440
9261.61 425
9262.52 418
9263.43 434
9264.34 406
9265.25 391
9266.16 424
9267.06 432
9267.97 409
9268.88 390
9269.79 454
9270.70 424
9271.61 464
9272.52 454
9273.43 439
9274.34 396
9275.25 450
9276.15 477
9277.06 461
9277.97 454
9278.88 412
9279.79 484
9280.70 508
9281.61 439
9282.52 467
9283.43 461
9284.34 474
9285.25 432
9286.16 400
9287.07 371
9287.98 427
9288.89 479
9289.80 523
9290.71 447
9291.62 432
9292.53 390
9293.44 419
9294.35 435
9295.26 462
9296.17 443
9297.08 412
9297.99 416
9298.90 446
9299.81 474
9300.72 505
9301.63 520
9302.54 498
9303.45 474
9304.36 465
9305.27 460
9306.18 460
9307.10 497
9308.01 489
9308.92 497
9309.83 526
9310.74 523
9311.65 462
9312.56 455
9313.47 440
9314.38 458
9315.29 444
9316.21 470
9317.12 491
9318.03 486
9318.94 463
9319.85 443
9320.76 437
9321.67 451
9322.58 466
9323.50 413
9324.41 444
9325.32 474
9326.23 476
9327.14 480
9328.05 478
9328.97 449
9329.88 494
9330.79 500
9331.70 528
9332.61 427
9333.53 481
9334.44 438
9335.35 444
9336.26 436
9337.18 488
9338.09 501
9339.00 435
9339.91 434
9340.82 453
9341.74 434
9342.65 485
9343.56 487
9344.47 458
9345.39 410
9346.30 476
9347.21 450
9348.13 472
9349.04 464
9349.95 455
9350.86 445
9351.78 416
9352.69 378
9353.60 454
9354.52 417
9355.43 374
9356.34 382
9357.26 444
9358.17 438
9359.08 388
9360.00 423
9360.91 434
9361.82 478
9362.74 476
9363.65 426
9364.56 408
9365.48 375
9366.39 367
9367.30 429
9368.22 386
9369.13 441
9370.05 358
9370.96 392
9371.87 356
9372.79 384
9373.70 422
9374.62 406
9375.53 434
9376.44 378
9377.36 419
9378.27 442
9379.19 441
9380.10 476
9381.02 379
9381.93 402
9382.84 432
9383.76 437
9384.67 455
9385.59 450
9386.50 425
9387.42 449
9388.33 447
9389.25 438
9390.16 468
9391.08 469
9391.99 493
9392.91 398
9393.82 445
9394.74 455
9395.65 456
9396.57 476
9397.48 427
9398.40 467
9399.31 427
9400.23 484
9401.14 503
9402.06 417
9402.97 412
9403.89 361
9404.80 391
9405.72 455
9406.64 432
9407.55 459
9408.47 437
9409.38 430
9410.30 475
9411.21 454
9412.13 488
9413.05 409
9413.96 436
9414.88 418
9415.79 403
9416.71 376
9417.63 381
9418.54 413
9419.46 436
9420.38 448
9421.29 444
9422.21 438
9423.12 468
9424.04 481
9424.96 453
9425.87 437
9426.79 443
9427.71 462
9428.62 463
9429.54 481
9430.46 471
9431.37 451
9432.29 417
9433.21 416
9434.13 433
9435.04 419
9435.96 475
9436.88 472
9437.79 508
9438.71 509
9439.63 501
9440.55 486
9441.46 459
9442.38 430
9443.30 479
9444.22 487
9445.13 436
9446.05 479
9446.97 470
9447.89 475
9448.80 479
9449.72 487
9450.64 495
9451.56 533
9452.47 576
9453.39 603
9454.31 657
9455.23 731
9456.15 713
9457.06 716
9457.98 655
9458.90 692
9459.82 677
9460.74 556
9461.66 554
9462.57 531
9463.49 521
9464.41 492
9465.33 485
9466.25 513
9467.17 463
9468.09 412
9469.00 391
9469.92 411
9470.84 434
9471.76 443
9472.68 460
9473.60 490
9474.52 427
9475.44 422
9476.35 407
9477.27 439
9478.19 463
9479.11 383
9480.03 410
9480.95 479
9481.87 386
9482.79 465
9483.71 460
9484.63 427
9485.55 488
9486.47 457
9487.39 435
9488.31 509
9489.23 420
9490.15 419
9491.07 426
9491.98 419
9492.90 428
9493.82 416
9494.74 385
9495.66 410
9496.58 428
9497.50 456
9498.42 406
9499.34 450
9500.27 402
9501.19 432
9502.11 446
9503.03 453
9503.95 428
9504.87 434
9505.79 420
9506.71 381
9507.63 413
9508.55 401
9509.47 420
9510.39 424
9511.31 396
9512.23 450
9513.15 457
9514.07 412
9514.99 440
9515.92 438
9516.84 443
9517.76 401
9518.68 405
9519.60 451
9520.52 457
9521.44 405
9522.36 440
9523.28 476
9524.21 479
9525.13 474
9526.05 474
9526.97 429
9527.89 394
9528.81 439
9529.73 488
9530.66 435
9531.58 425
9532.50 440
9533.42 441
9534.34 525
9535.27 468
9536.19 465
9537.11 499
9538.03 502
9538.95 457
9539.88 395
9540.80 385
9541.72 435
9542.64 379
9543.56 374
9544.49 431
9545.41 404
9546.33 394
9547.25 438
9548.18 473
9549.10 445
9550.02 412
9550.94 409
9551.87 429
9552.79 448
9553.71 407
9554.64 378
9555.56 385
9556.48 421
9557.40 408
9558.33 452
9559.25 440
9560.17 405
9561.10 379
9562.02 400
9562.94 365
9563.87 418
9564.79 412
9565.71 408
9566.64 382
9567.56 437
9568.48 456
9569.41 426
9570.33 464
9571.25 450
9572.18 467
9573.10 424
9574.02 420
9574.95 411
9575.87 467
9576.80 481
9577.72 476
9578.64 491
9579.57 413
9580.49 420
9581.42 418
9582.34 415
9583.26 420
9584.19 428
9585.11 475
9586.04 431
9586.96 451
9587.89 454
9588.81 410
9589.74 412
9590.66 416
9591.58 416
9592.51 405
9593.43 390
9594.36 414
9595.28 431
9596.21 393
9597.13 389
9598.06 471
9598.98 464
9599.91 487
9600.83 457
9601.76 454
9602.68 443
9603.61 517
9604.53 473
9605.46 470
9606.38 452
9607.31 500
9608.24 452
9609.16 493
9610.09 448
9611.01 447
9611.94 446
9612.86 485
9613.79 497
9614.71 455
9615.64 484
9616.57 499
9617.49 430
9618.42 480
9619.34 502
9620.27 480
9621.20 457
9622.12 451
9623.05 431
9623.97 494
9624.90 465
9625.83 457
9626.75 416
9627.68 428
9628.61 460
9629.53 446
9630.46 472
9631.39 459
9632.31 451
9633.24 465
9634.17 523
9635.09 473
9636.02 496
9636.95 492
9637.87 501
9638.80 472
9639.73 467
9640.65 459
9641.58 505
9642.51 540
9643.43 495
9644.36 487
9645.29 548
9646.22 526
9647.14 503
9648.07 536
9649.00 510
9649.93 644
9650.85 615
9651.78 638
9652.71 653
9653.64 615
9654.56 589
9655.49 544
9656.42 552
9657.35 565
9658.27 516
9659.20 543
9660.13 529
9661.06 474
9661.99 537
9662.91 590
9663.84 545
9664.77 540
9665.70 485
9666.63 519
9667.56 546
9668.48 629
9669.41 604
9670.34 586
9671.27 553
9672.20 604
9673.13 593
9674.05 600
9674.98 597
9675.91 521
9676.84 569
9677.77 581
9678.70 534
9679.63 555
9680.56 549
9681.48 570
9682.41 588
9683.34 548
9684.27 555
9685.20 584
9686.13 595
9687.06 593
9687.99 604
9688.92 606
9689.85 553
9690.78 597
9691.71 609
9692.64 659
9693.57 698
9694.49 577
9695.42 562
9696.35 583
9697.28 629
9698.21 606
9699.14 582
9700.07 581
9701.00 602
9701.93 657
9702.86 653
9703.79 569
9704.72 567
9705.65 602
9706.58 545
9707.51 553
9708.44 599
9709.37 618
9710.30 559
9711.23 571
9712.16 584
9713.10 659
9714.03 684
9714.96 620
9715.89 615
9716.82 628
9717.75 678
9718.68 623
9719.61 619
9720.54 635
9721.47 623
9722.40 558
9723.33 485
9724.26 526
9725.20 556
9726.13 533
9727.06 561
9727.99 568
9728.92 608
9729.85 613
9730.78 623
9731.71 702
9732.65 680
9733.58 594
9734.51 613
9735.44 610
9736.37 599
9737.30 615
9738.23 629
9739.17 577
9740.10 524
9741.03 551
9741.96 558
9742.89 578
9743.83 582
9744.76 524
9745.69 582
9746.62 607
9747.55 573
9748.49 544
9749.42 546
9750.35 543
9751.28 540
9752.22 537
9753.15 554
9754.08 539
9755.01 612
9755.95 597
9756.88 502
9757.81 575
9758.74 576
9759.68 544
9760.61 586
9761.54 589
9762.47 491
9763.41 541
9764.34 535
9765.27 555
9766.21 551
9767.14 563
9768.07 571
9769.01 576
9769.94 520
9770.87 519
9771.80 518
9772.74 525
9773.67 492
9774.60 502
9775.54 507
9776.47 473
9777.41 512
9778.34 539
9779.27 548
9780.21 574
9781.14 571
9782.07 573
9783.01 562
9783.94 615
9784.88 621
9785.81 643
9786.74 574
9787.68 595
9788.61 580
9789.55 615
9790.48 587
9791.41 602
9792.35 511
9793.28 584
9794.22 586
9795.15 547
9796.09 543
9797.02 552
9797.95 577
9798.89 589
9799.82 613
9800.76 563
9801.69 575
9802.63 598
9803.56 641
9804.50 511
9805.43 530
9806.37 514
9807.30 533
9808.24 522
9809.17 496
9810.11 501
9811.04 512
9811.98 540
9812.91 509
9813.85 480
9814.78 516
9815.72 518
9816.65 485
9817.59 490
9818.53 498
9819.46 562
9820.40 491
9821.33 519
9822.27 486
9823.20 507
9824.14 483
9825.08 489
9826.01 477
9826.95 488
9827.88 478
9828.82 498
9829.76 506
9830.69 495
9831.63 435
9832.56 499
9833.50 538
9834.44 479
9835.37 487
9836.31 505
9837.25 472
9838.18 477
9839.12 491
9840.06 497
9840.99 533
9841.93 528
9842.86 481
9843.80 507
9844.74 468
9845.68 426
9846.61 426
9847.55 515
9848.49 542
9849.42 533
9850.36 521
9851.30 495
9852.23 528
9853.17 477
9854.11 456
9855.05 554
9855.98 510
9856.92 510
9857.86 479
9858.80 500
9859.73 523
9860.67 488
9861.61 447
9862.55 432
9863.48 478
9864.42 480
9865.36 492
9866.30 528
9867.23 524
9868.17 524
9869.11 497
9870.05 500
9870.99 490
9871.92 462
9872.86 520
9873.80 524
9874.74 466
9875.68 458
9876.62 490
9877.55 493
9878.49 535
9879.43 463
9880.37 467
9881.31 554
9882.25 537
9883.18 538
9884.12 459
9885.06 468
9886.00 449
9886.94 503
9887.88 539
9888.82 512
9889.76 486
9890.69 522
9891.63 519
9892.57 425
9893.51 422
9894.45 455
9895.39 442
9896.33 431
9897.27 492
9898.21 482
9899.15 447
9900.09 467
9901.03 444
9901.97 495
9902.91 391
9903.84 467
9904.78 486
9905.72 501
9906.66 493
9907.60 544
9908.54 493
9909.48 479
9910.42 475
9911.36 492
9912.30 483
9913.24 511
9914.18 478
9915.12 533
9916.06 529
9917.00 555
9917.94 574
9918.88 539
9919.82 466
9920.77 555
9921.71 545
9922.65 523
9923.59 518
9924.53 616
9925.47 675
9926.41 710
9927.35 813
9928.29 939
9929.23 952
9930.17 1007
9931.11 970
9932.05 866
9932.99 833
9933.94 739
9934.88 713
9935.82 653
9936.76 605
9937.70 581
9938.64 559
9939.58 546
9940.52 539
9941.46 515
9942.41 502
9943.35 469
9944.29 527
9945.23 582
9946.17 614
9947.11 567
9948.06 494
9949.00 486
9949.94 512
9950.88 511
9951.82 497
9952.76 531
9953.71 559
9954.65 487
9955.59 527
9956.53 585
9957.47 539
9958.42 586
9959.36 588
9960.30 554
9961.24 512
9962.19 476
9963.13 526
9964.07 487
9965.01 473
9965.96 529
9966.90 521
9967.84 513
9968.78 515
9969.73 521
9970.67 504
9971.61 501
9972.56 479
9973.50 499
9974.44 461
9975.38 478
9976.33 493
9977.27 540
9978.21 470
9979.16 443
9980.10 416
9981.04 456
9981.99 490
9982.93 462
9983.87 457
9984.82 482
9985.76 511
9986.70 511
9987.65 453
9988.59 480
9989.53 432
9990.48 432
9991.42 448
9992.37 430
9993.31 425
9994.25 418
9995.20 402
9996.14 416
9997.08 450
9998.03 396
9998.97 408
9999.92 445
10000.86 457
10001.81 447
10002.75 418
10003.69 448
10004.64 370
10005.58 415
10006.53 420
10007.47 422
10008.42 460
10009.36 489
10010.31 430
10011.25 429
10012.19 443
10013.14 466
10014.08 434
10015.03 422
10015.97 424
10016.92 443
10017.86 433
10018.81 469
10019.75 460
10020.70 425
10021.64 444
10022.59 422
10023.54 430
10024.48 379
10025.43 437
10026.37 482
10027.32 449
10028.26 418
10029.21 482
10030.15 505
10031.10 474
10032.04 419
10032.99 406
10033.94 465
10034.88 485
10035.83 418
10036.77 428
10037.72 470
10038.67 444
10039.61 429
10040.56 449
10041.50 419
10042.45 386
10043.40 409
10044.34 419
10045.29 405
10046.23 461
10047.18 486
10048.13 489
10049.07 436
10050.02 428
10050.97 414
10051.91 427
10052.86 453
10053.81 459
10054.75 423
10055.70 407
10056.65 447
10057.59 464
10058.54 386
10059.49 355
10060.43 422
10061.38 491
10062.33 461
10063.28 435
10064.22 450
10065.17 449
10066.12 451
10067.07 479
10068.01 456
10068.96 470
10069.91 499
10070.85 466
10071.80 452
10072.75 483
10073.70 467
10074.65 485
10075.59 471
10076.54 426
10077.49 411
10078.44 491
10079.38 519
10080.33 495
10081.28 451
10082.23 472
10083.18 434
10084.12 455
10085.07 450
10086.02 407
10086.97 420
10087.92 440
10088.87 439
10089.81 380
10090.76 383
10091.71 361
10092.66 388
10093.61 366
10094.56 375
10095.51 398
10096.45 427
10097.40 409
10098.35 347
10099.30 368
10100.25 429
10101.20 431
10102.15 455
10103.10 393
10104.05 361
10104.99 415
10105.94 430
10106.89 398
10107.84 399
10108.79 410
10109.74 378
10110.69 360
10111.64 386
10112.59 421
10113.54 358
10114.49 357
10115.44 417
10116.39 414
10117.34 360
10118.29 344
10119.24 404
10120.19 351
10121.14 361
10122.09 424
10123.04 398
10123.99 393
10124.94 369
10125.89 349
10126.84 346
10127.79 387
10128.74 378
10129.69 352
10130.64 357
10131.59 407
10132.54 359
10133.49 409
10134.44 387
10135.39 426
10136.34 417
10137.29 403
10138.24 423
10139.19 383
10140.14 396
10141.09 404
10142.04 390
10143.00 405
10143.95 413
10144.90 420
10145.85 415
10146.80 422
10147.75 390
10148.70 406
10149.65 398
10150.60 395
10151.56 379
10152.51 421
10153.46 418
10154.41 447
10155.36 415
10156.31 451
10157.26 404
10158.22 400
10159.17 399
10160.12 447
10161.07 434
10162.02 436
10162.97 415
10163.93 417
10164.88 392
10165.83 395
10166.78 352
10167.73 397
10168.69 455
10169.64 466
10170.59 383
10171.54 416
10172.49 410
10173.45 400
10174.40 417
10175.35 403
10176.30 373
10177.26 412
10178.21 430
10179.16 424
10180.11 417
10181.07 413
10182.02 482
10182.97 455
10183.93 435
10184.88 469
10185.83 478
10186.78 494
10187.74 461
10188.69 459
10189.64 490
10190.60 459
10191.55 429
10192.50 467
10193.46 443
10194.41 432
10195.36 434
10196.32 419
10197.27 416
10198.22 469
10199.18 408
10200.13 491
10201.08 536
10202.04 521
10202.99 519
10203.94 484
10204.90 550
10205.85 547
10206.81 524
10207.76 538
10208.71 579
10209.67 611
10210.62 626
10211.58 551
10212.53 513
10213.48 569
10214.44 484
10215.39 533
10216.35 491
10217.30 508
10218.26 492
10219.21 452
10220.17 494
10221.12 455
10222.07 461
10223.03 464
10223.98 459
10224.94 489
10225.89 427
10226.85 434
10227.80 497
10228.76 490
10229.71 490
10230.67 447
10231.62 418
10232.58 489
10233.53 451
10234.49 429
10235.44 476
10236.40 498
10237.35 496
10238.31 546
10239.27 550
10240.22 509
10241.18 562
10242.13 548
10243.09 491
10244.04 454
10245.00 472
10245.95 516
10246.91 475
10247.87 498
10248.82 423
10249.78 429
10250.73 479
10251.69 452
10252.65 476
10253.60 526
10254.56 459
10255.51 453
10256.47 478
10257.43 471
10258.38 418
10259.34 423
10260.30 433
10261.25 440
10262.21 458
10263.16 485
10264.12 471
10265.08 472
10266.03 511
10266.99 562
10267.95 597
10268.90 563
10269.86 530
10270.82 566
10271.78 555
10272.73 498
10273.69 471
10274.65 456
10275.60 457
10276.56 452
10277.52 411
10278.48 393
10279.43 399
10280.39 428
10281.35 421
10282.30 415
10283.26 425
10284.22 390
10285.18 393
10286.13 386
10287.09 375
10288.05 399
10289.01 419
10289.97 376
10290.92 416
10291.88 385
10292.84 393
10293.80 424
10294.75 406
10295.71 402
10296.67 412
10297.63 400
10298.59 407
10299.55 368
10300.50 397
10301.46 392
10302.42 382
10303.38 364
10304.34 378
10305.30 367
10306.25 388
10307.21 379
10308.17 409
10309.13 341
10310.09 384
10311.05 381
10312.01 355
10312.97 377
10313.92 350
10314.88 370
10315.84 301
10316.80 347
10317.76 347
10318.72 394
10319.68 407
10320.64 348
10321.60 377
10322.56 370
10323.52 386
10324.47 390
10325.43 406
10326.39 414
10327.35 378
10328.31 390
10329.27 381
10330.23 384
10331.19 369
10332.15 363
10333.11 383
10334.07 417
10335.03 371
10335.99 371
10336.95 364
10337.91 398
10338.87 356
10339.83 370
10340.79 406
10341.75 434
10342.71 396
10343.67 357
10344.63 378
10345.59 420
10346.55 402
10347.51 419
10348.47 395
10349.43 376
10350.40 388
10351.36 378
10352.32 419
10353.28 444
10354.24 387
10355.20 413
10356.16 482
10357.12 476
10358.08 415
10359.04 405
10360.00 415
10360.96 379
10361.93 378
10362.89 406
10363.85 384
10364.81 376
10365.77 384
10366.73 330
10367.69 330
10368.65 347
10369.62 389
10370.58 366
10371.54 373
10372.50 319
10373.46 315
10374.42 344
10375.39 314
10376.35 368
10377.31 373
10378.27 360
10379.23 446
10380.20 367
10381.16 376
10382.12 354
10383.08 383
10384.04 346
10385.01 364
10385.97 362
10386.93 386
10387.89 377
10388.86 363
10389.82 358
10390.78 337
10391.74 382
10392.71 389
10393.67 373
10394.63 328
10395.59 347
10396.56 369
10397.52 340
10398.48 346
10399.44 352
10400.41 338
10401.37 377
10402.33 347
10403.30 321
10404.26 403
10405.22 354
10406.19 369
10407.15 362
10408.11 338
10409.08 326
10410.04 350
10411.00 375
10411.97 362
10412.93 344
10413.89 359
10414.86 387
10415.82 400
10416.78 332
10417.75 350
10418.71 413
10419.67 401
10420.64 456
10421.60 467
10422.57 448
10423.53 449
10424.49 440
10425.46 423
10426.42 461
10427.39 483
10428.35 456
10429.32 465
10430.28 419
10431.24 397
10432.21 409
10433.17 437
10434.14 374
10435.10 415
10436.07 413
10437.03 415
10438.00 386
10438.96 361
10439.93 372
10440.89 390
10441.85 392
10442.82 352
10443.78 331
10444.75 347
10445.71 303
10446.68 350
10447.64 356
10448.61 367
10449.58 346
10450.54 328
10451.51 327
10452.47 343
10453.44 308
10454.40 356
10455.37 371
10456.33 330
10457.30 334
10458.26 353
10459.23 426
10460.20 383
10461.16 382
10462.13 344
10463.09 352
10464.06 329
10465.02 371
10465.99 361
10466.96 343
10467.92 391
10468.89 368
10469.85 378
10470.82 305
10471.79 338
10472.75 313
10473.72 308
10474.69 327
10475.65 377
10476.62 364
10477.59 386
10478.55 383
10479.52 376
10480.48 403
10481.45 388
10482.42 413
10483.38 390
10484.35 365
10485.32 382
10486.29 360
10487.25 375
10488.22 343
10489.19 342
10490.15 352
10491.12 387
10492.09 331
10493.06 341
10494.02 314
10494.99 349
10495.96 364
10496.92 312
10497.89 327
10498.86 321
10499.83 322
10500.79 349
10501.76 331
10502.73 342
10503.70 395
10504.66 316
10505.63 325
10506.60 342
10507.57 364
10508.54 349
10509.50 349
10510.47 330
10511.44 335
10512.41 353
10513.38 309
10514.34 351
10515.31 308
10516.28 321
10517.25 323
10518.22 398
10519.19 375
10520.15 377
10521.12 340
10522.09 321
10523.06 326
10524.03 339
10525.00 353
10525.97 391
10526.94 358
10527.90 338
10528.87 335
10529.84 356
10530.81 308
10531.78 299
10532.75 294
10533.72 283
10534.69 331
10535.66 306
10536.63 297
10537.59 265
10538.56 282
10539.53 321
10540.50 296
10541.47 317
10542.44 298
10543.41 359
10544.38 340
10545.35 345
10546.32 346
10547.29 315
10548.26 300
10549.23 307
10550.20 329
10551.17 338
10552.14 335
10553.11 333
10554.08 357
10555.05 328
10556.02 337
10556.99 276
10557.96 293
10558.93 312
10559.90 324
10560.87 342
10561.84 346
10562.81 316
10563.78 346
10564.75 340
10565.72 365
10566.69 323
10567.66 395
10568.63 325
10569.61 301
10570.58 352
10571.55 326
10572.52 344
10573.49 347
10574.46 370
10575.43 382
10576.40 358
10577.37 363
10578.34 365
10579.32 318
10580.29 340
10581.26 377
10582.23 323
10583.20 316
10584.17 318
10585.14 302
10586.11 303
10587.09 331
10588.06 348
10589.03 349
10590.00 365
10590.97 401
10591.94 365
10592.92 366
10593.89 383
10594.86 357
10595.83 361
10596.80 394
10597.78 342
10598.75 354
10599.72 361
10600.69 334
10601.66 326
10602.64 357
10603.61 351
10604.58 317
10605.55 336
10606.53 314
10607.50 337
10608.47 290
10609.44 344
10610.42 324
10611.39 338
10612.36 360
10613.33 359
10614.31 299
10615.28 341
10616.25 353
10617.23 386
10618.20 343
10619.17 361
10620.15 346
10621.12 389
10622.09 399
10623.06 395
10624.04 379
10625.01 343
10625.98 396
10626.96 374
10627.93 409
10628.90 381
10629.88 297
10630.85 335
10631.83 374
10632.80 388
10633.77 362
10634.75 374
10635.72 372
10636.69 436
10637.67 447
10638.64 455
10639.62 460
10640.59 504
10641.56 488
10642.54 499
10643.51 564
10644.49 517
10645.46 479
10646.43 432
10647.41 424
10648.38 445
10649.36 423
10650.33 357
10651.31 376
10652.28 357
10653.26 402
10654.23 401
10655.20 349
10656.18 368
10657.15 376
10658.13 325
10659.10 333
10660.08 373
10661.05 310
10662.03 363
10663.00 369
10663.98 390
10664.95 318
10665.93 368
10666.90 342
10667.88 369
10668.86 330
10669.83 361
10670.81 361
10671.78 348
10672.76 347
10673.73 373
10674.71 328
10675.68 329
10676.66 339
10677.63 362
10678.61 353
10679.59 327
10680.56 338
10681.54 335
10682.51 354
10683.49 369
10684.47 385
10685.44 387
10686.42 396
10687.39 384
10688.37 406
10689.35 344
10690.32 333
10691.30 301
10692.28 313
10693.25 328
10694.23 312
10695.20 331
10696.18 358
10697.16 378
10698.13 334
10699.11 296
10700.09 383
10701.06 352
10702.04 274
10703.02 301
10704.00 305
10704.97 328
10705.95 289
10706.93 315
10707.90 315
10708.88 332
10709.86 324
10710.83 305
10711.81 324
10712.79 346
10713.77 298
10714.74 313
10715.72 319
10716.70 293
10717.68 331
10718.65 345
10719.63 348
10720.61 321
10721.59 315
10722.57 303
10723.54 326
10724.52 331
10725.50 347
10726.48 315
10727.45 362
10728.43 352
10729.41 333
10730.39 326
10731.37 303
10732.35 338
10733.32 352
10734.30 356
10735.28 330
10736.26 333
10737.24 357
10738.22 332
10739.19 328
10740.17 313
10741.15 330
10742.13 321
10743.11 331
10744.09 366
10745.07 371
10746.04 339
10747.02 327
10748.00 320
10748.98 301
10749.96 332
10750.94 370
10751.92 376
10752.90 315
10753.88 312
10754.86 272
10755.84 318
10756.81 343
10757.79 319
10758.77 337
10759.75 322
10760.73 314
10761.71 323
10762.69 321
10763.67 317
10764.65 305
10765.63 306
10766.61 292
10767.59 304
10768.57 321
10769.55 303
10770.53 300
10771.51 332
10772.49 313
10773.47 334
10774.45 351
10775.43 331
10776.41 299
10777.39 315
10778.37 321
10779.35 374
10780.33 298
10781.31 316
10782.29 310
10783.27 313
10784.25 330
10785.23 326
10786.21 314
10787.20 340
10788.18 305
10789.16 323
10790.14 312
10791.12 310
10792.10 290
10793.08 288
10794.06 336
10795.04 361
10796.02 335
10797.01 332
10797.99 299
10798.97 333
10799.95 338
10800.93 316
10801.91 315
10802.89 322
10803.87 349
10804.86 368
10805.84 321
10806.82 309
10807.80 307
10808.78 300
10809.76 310
10810.75 335
10811.73 302
10812.71 300
10813.69 314
10814.67 333
10815.66 307
10816.64 282
10817.62 311
10818.60 300
10819.58 322
10820.57 306
10821.55 327
10822.53 316
10823.51 307
10824.50 362
10825.48 306
10826.46 302
10827.44 325
10828.43 308
10829.41 345
10830.39 322
10831.37 353
10832.36 323
10833.34 346
10834.32 309
10835.30 324
10836.29 302
10837.27 360
10838.25 347
10839.24 346
10840.22 325
10841.20 340
10842.19 354
10843.17 339
10844.15 332
10845.14 327
10846.12 325
10847.10 412
10848.09 359
10849.07 370
10850.05 350
10851.04 347
10852.02 358
10853.00 359
10853.99 335
10854.97 352
10855.96 379
10856.94 379
10857.92 329
10858.91 345
10859.89 359
10860.88 349
10861.86 360
10862.84 321
10863.83 328
10864.81 338
10865.80 381
10866.78 342
10867.77 334
10868.75 335
10869.73 428
10870.72 377
10871.70 335
10872.69 362
10873.67 386
10874.66 356
10875.64 305
10876.63 405
10877.61 318
10878.60 343
10879.58 395
10880.57 399
10881.55 350
10882.54 404
10883.52 482
10884.51 400
10885.49 389
10886.48 377
10887.46 435
10888.45 403
10889.43 424
10890.42 426
10891.40 400
10892.39 412
10893.37 381
10894.36 366
10895.35 409
10896.33 406
10897.32 425
10898.30 457
10899.29 440
10900.27 485
10901.26 521
10902.25 523
10903.23 550
10904.22 524
10905.20 509
10906.19 509
10907.18 507
10908.16 488
10909.15 501
10910.14 421
10911.12 445
10912.11 461
10913.09 429
10914.08 467
10915.07 444
10916.05 466
10917.04 427
10918.03 449
10919.01 433
10920.00 434
10920.99 458
10921.97 488
10922.96 438
10923.95 433
10924.94 424
10925.92 437
10926.91 463
10927.90 491
10928.88 449
10929.87 451
10930.86 526
10931.85 513
10932.83 470
10933.82 489
10934.81 510
10935.79 502
10936.78 467
10937.77 497
10938.76 520
10939.75 534
10940.73 462
10941.72 483
10942.71 521
10943.70 525
10944.68 562
10945.67 572
10946.66 543
10947.65 474
10948.64 497
10949.62 474
10950.61 563
10951.60 604
10952.59 501
10953.58 552
10954.56 561
10955.55 557
10956.54 584
10957.53 640
10958.52 709
10959.51 721
10960.50 790
10961.48 754
10962.47 739
10963.46 699
10964.45 735
10965.44 708
10966.43 655
10967.42 612
10968.41 586
10969.39 567
10970.38 522
10971.37 516
10972.36 582
10973.35 581
10974.34 516
10975.33 552
10976.32 563
10977.31 585
10978.30 525
10979.29 608
10980.28 617
10981.27 561
10982.26 638
10983.25 612
10984.23 545
10985.22 574
10986.21 607
10987.20 605
10988.19 603
10989.18 641
10990.17 626
10991.16 602
10992.15 595
10993.14 554
10994.13 561
10995.12 635
10996.11 689
10997.10 733
10998.09 753
10999.08 828
11000.08 858
11001.07 947
11002.06 939
11003.05 984
11004.04 980
11005.03 909
11006.02 878
11007.01 820
11008.00 815
11008.99 739
11009.98 668
11010.97 645
11011.96 640
11012.95 599
11013.94 634
11014.94 597
11015.93 608
11016.92 606
11017.91 632
11018.90 684
11019.89 677
11020.88 585
11021.87 580
11022.87 580
11023.86 592
11024.85 628
11025.84 559
11026.83 526
11027.82 518
11028.82 523
11029.81 513
11030.80 529
11031.79 563
11032.78 519
11033.77 534
11034.77 549
11035.76 539
11036.75 521
11037.74 524
11038.73 522
11039.73 494
11040.72 509
11041.71 476
11042.70 430
11043.70 454
11044.69 442
11045.68 476
11046.67 513
11047.67 472
11048.66 417
11049.65 447
11050.64 442
11051.64 474
11052.63 433
11053.62 406
11054.61 426
11055.61 387
11056.60 396
11057.59 426
11058.59 468
11059.58 462
11060.57 436
11061.56 410
11062.56 429
11063.55 453
11064.54 379
11065.54 394
11066.53 440
11067.52 395
11068.52 430
11069.51 458
11070.51 457
11071.50 406
11072.49 396
11073.49 392
11074.48 393
11075.47 422
11076.47 414
11077.46 402
11078.45 402
11079.45 398
11080.44 454
11081.44 424
11082.43 424
11083.43 423
11084.42 394
11085.41 416
11086.41 410
11087.40 388
11088.40 365
11089.39 372
11090.39 367
11091.38 383
11092.37 392
11093.37 432
11094.36 403
11095.36 371
11096.35 400
11097.35 371
11098.34 380
11099.34 403
11100.33 405
11101.33 392
11102.32 375
11103.32 395
11104.31 440
11105.31 387
11106.30 402
11107.30 409
11108.29 377
11109.29 430
11110.28 394
11111.28 369
11112.27 402
11113.27 473
11114.26 429
11115.26 398
11116.26 404
11117.25 398
11118.25 371
11119.24 429
11120.24 413
11121.23 394
11122.23 402
11123.23 417
11124.22 429
11125.22 465
11126.21 499
11127.21 506
11128.21 486
11129.20 496
11130.20 479
11131.20 445
11132.19 488
11133.19 479
11134.18 418
11135.18 451
11136.18 405
11137.17 449
11138.17 401
11139.17 445
11140.16 492
11141.16 459
11142.16 422
11143.15 478
11144.15 419
11145.15 388
11146.14 418
11147.14 431
11148.14 418
11149.14 424
11150.13 404
11151.13 429
11152.13 369
11153.12 416
11154.12 479
11155.12 423
11156.12 431
11157.11 388
11158.11 374
11159.11 375
11160.11 416
11161.10 365
11162.10 366
11163.10 384
11164.10 423
11165.09 423
11166.09 420
11167.09 416
11168.09 379
11169.09 413
11170.08 394
11171.08 370
11172.08 385
11173.08 372
11174.08 389
11175.07 345
11176.07 313
11177.07 335
11178.07 415
11179.07 414
11180.07 375
11181.07 375
11182.06 376
11183.06 404
11184.06 387
11185.06 322
11186.06 321
11187.06 334
11188.06 369
11189.05 361
11190.05 376
11191.05 379
11192.05 328
11193.05 344
11194.05 390
11195.05 354
11196.05 371
11197.05 386
11198.05 345
11199.05 385
11200.05 367
11201.04 347
11202.04 341
11203.04 367
11204.04 356
11205.04 354
11206.04 350
11207.04 366
11208.04 371
11209.04 371
11210.04 358
11211.04 363
11212.04 370
11213.04 366
11214.04 327
11215.04 361
11216.04 385
11217.04 348
11218.04 350
11219.04 326
11220.04 361
11221.04 371
11222.04 313
11223.04 347
11224.04 326
11225.04 364
11226.04 363
11227.04 393
11228.04 351
11229.05 318
11230.05 345
11231.05 344
11232.05 395
11233.05 376
11234.05 383
11235.05 325
11236.05 316
11237.05 320
11238.05 356
11239.05 331
11240.06 397
11241.06 357
11242.06 375
11243.06 415
11244.06 377
11245.06 322
11246.06 385
11247.06 358
11248.07 377
11249.07 409
11250.07 388
11251.07 377
11252.07 367
11253.07 344
11254.08 314
11255.08 346
11256.08 332
11257.08 351
11258.08 355
11259.09 332
11260.09 341
11261.09 354
11262.09 329
11263.09 356
11264.10 373
11265.10 373
11266.10 334
11267.10 300
11268.11 350
11269.11 367
11270.11 376
11271.11 371
11272.12 342
11273.12 353
11274.12 367
11275.12 374
11276.13 337
11277.13 425
11278.13 374
11279.13 349
11280.14 381
11281.14 385
11282.14 407
11283.15 411
11284.15 380
11285.15 383
11286.16 370
11287.16 408
11288.16 433
11289.17 394
11290.17 344
11291.17 319
11292.18 342
11293.18 391
11294.18 390
11295.19 356
11296.19 381
11297.19 340
11298.20 394
11299.20 386
11300.21 350
11301.21 374
11302.21 386
11303.22 352
11304.22 322
11305.23 385
11306.23 392
11307.23 386
11308.24 412
11309.24 403
11310.25 370
11311.25 408
11312.25 400
11313.26 423
11314.26 392
11315.27 414
11316.27 432
11317.28 452
11318.28 478
11319.29 383
11320.29 404
11321.30 403
11322.30 409
11323.31 377
11324.31 372
11325.32 400
11326.32 393
11327.33 416
11328.33 377
11329.34 372
11330.34 405
11331.35 360
11332.35 395
11333.36 391
11334.36 403
11335.37 411
11336.37 334
11337.38 371
11338.38 404
11339.39 443
11340.39 418
11341.40 486
11342.41 450
11343.41 402
11344.42 469
11345.42 480
11346.43 433
11347.44 447
11348.44 442
11349.45 439
11350.45 418
11351.46 386
11352.47 403
11353.47 371
11354.48 360
11355.48 389
11356.49 383
11357.50 362
11358.50 344
11359.51 378
11360.52 415
11361.52 424
11362.53 349
11363.54 398
11364.54 383
11365.55 401
11366.56 360
11367.56 378
11368.57 400
11369.58 410
11370.58 429
11371.59 403
11372.60 405
11373.61 380
11374.61 356
11375.62 357
11376.63 378
11377.63 382
11378.64 371
11379.65 406
11380.66 363
11381.66 356
11382.67 395
11383.68 396
11384.69 388
11385.69 412
11386.70 377
11387.71 353
11388.72 383
11389.72 400
11390.73 359
11391.74 388
11392.75 425
11393.76 350
11394.76 364
11395.77 377
11396.78 391
11397.79 439
11398.80 380
11399.80 385
11400.81 412
11401.82 373
11402.83 385
11403.84 390
11404.85 380
11405.86 366
11406.86 369
11407.87 379
11408.88 374
11409.89 377
11410.90 392
11411.91 388
11412.92 413
11413.92 400
11414.93 392
11415.94 411
11416.95 381
11417.96 390
11418.97 391
11419.98 407
11420.99 400
11422.00 402
11423.01 422
11424.02 427
11425.03 403
11426.03 433
11427.04 416
11428.05 443
11429.06 468
11430.07 430
11431.08 403
11432.09 424
11433.10 419
11434.11 392
11435.12 424
11436.13 405
11437.14 436
11438.15 429
11439.16 413
11440.17 436
11441.18 448
11442.19 433
11443.20 474
11444.21 468
11445.22 488
11446.23 473
11447.24 454
11448.25 494
11449.26 477
11450.27 474
11451.28 461
11452.30 449
11453.31 509
11454.32 477
11455.33 510
11456.34 537
11457.35 447
11458.36 497
11459.37 504
11460.38 518
11461.39 554
11462.40 510
11463.41 484
11464.43 494
11465.44 451
11466.45 485
11467.46 531
11468.47 520
11469.48 464
11470.49 488
11471.50 490
11472.52 519
11473.53 543
11474.54 541
11475.55 540
11476.56 531
11477.57 553
11478.59 506
11479.60 548
11480.61 577
11481.62 619
11482.63 522
11483.65 513
11484.66 513
11485.67 529
11486.68 526
11487.69 566
11488.71 517
11489.72 523
11490.73 563
11491.74 534
11492.75 571
11493.77 568
11494.78 541
11495.79 550
11496.80 573
11497.82 597
11498.83 575
11499.84 565
11500.86 584
11501.87 559
11502.88 549
11503.89 589
11504.91 602
11505.92 587
11506.93 561
11507.95 506
11508.96 580
11509.97 611
11510.98 602
11512.00 602
11513.01 560
11514.02 576
11515.04 642
11516.05 662
11517.06 612
11518.08 583
11519.09 609
11520.11 630
11521.12 583
11522.13 630
11523.15 586
11524.16 641
11525.17 644
11526.19 679
11527.20 736
11528.22 638
11529.23 607
11530.24 626
11531.26 717
11532.27 695
11533.29 665
11534.30 718
11535.31 737
11536.33 788
11537.34 778
11538.36 753
11539.37 799
11540.39 802
11541.40 763
11542.41 826
11543.43 877
11544.44 813
11545.46 799
11546.47 793
11547.49 894
11548.50 886
11549.52 890
11550.53 923
11551.55 922
11552.56 1001
11553.58 1005
11554.59 981
11555.61 961
11556.62 1049
11557.64 1142
11558.65 1087
11559.67 1054
11560.68 1097
11561.70 1165
11562.72 1085
11563.73 1092
11564.75 1168
11565.76 1167
11566.78 1113
11567.79 1227
11568.81 1285
11569.82 1279
11570.84 1302
11571.86 1224
11572.87 1356
11573.89 1415
11574.90 1465
11575.92 1545
11576.94 1503
11577.95 1536
11578.97 1714
11579.98 1729
11581.00 1918
11582.02 1981
11583.03 2083
11584.05 2157
11585.07 2290
11586.08 2312
11587.10 2249
11588.12 2346
11589.13 2382
11590.15 2533
11591.17 2543
11592.18 2785
11593.20 2864
11594.22 2993
11595.23 3369
11596.25 3868
11597.27 4347
11598.28 5289
11599.30 5934
11600.32 6685
11601.34 7209
11602.35 7358
11603.37 7308
11604.39 6833
11605.40 6239
11606.42 5654
11607.44 4978
11608.46 4472
11609.47 3877
11610.49 3302
11611.51 2947
11612.53 2655
11613.54 2480
11614.56 2475
11615.58 2403
11616.60 2274
11617.62 2240
11618.63 2246
11619.65 2259
11620.67 2199
11621.69 2036
11622.71 1965
11623.72 1863
11624.74 1847
11625.76 1710
11626.78 1658
11627.80 1602
11628.82 1625
11629.83 1554
11630.85 1502
11631.87 1493
11632.89 1506
11633.91 1437
11634.93 1390
11635.94 1389
11636.96 1259
11637.98 1192
11639.00 1220
11640.02 1197
11641.04 1157
11642.06 1187
11643.08 1148
11644.10 1126
11645.11 1040
11646.13 957
11647.15 954
11648.17 976
11649.19 948
11650.21 867
11651.23 842
11652.25 939
11653.27 886
11654.29 880
11655.31 903
11656.33 867
11657.35 879
11658.37 983
11659.39 935
11660.41 875
11661.43 868
11662.45 875
11663.47 831
11664.49 881
11665.51 888
11666.53 863
11667.55 871
11668.57 969
11669.59 924
11670.61 895
11671.63 911
11672.65 945
11673.67 1003
11674.69 939
11675.71 1025
11676.73 1025
11677.75 1011
11678.77 1060
11679.79 1119
11680.81 1088
11681.83 1081
11682.85 1069
11683.87 1124
11684.89 1082
11685.91 1030
11686.93 1044
11687.96 1075
11688.98 1036
11690.00 983
11691.02 1002
11692.04 998
11693.06 978
11694.08 1002
11695.10 1002
11696.13 998
11697.15 945
11698.17 950
11699.19 1057
11700.21 1031
11701.23 948
11702.25 990
11703.28 955
11704.30 926
11705.32 940
11706.34 907
11707.36 920
11708.38 871
11709.41 812
11710.43 842
11711.45 848
11712.47 840
11713.49 826
11714.52 816
11715.54 805
11716.56 802
11717.58 820
11718.61 843
11719.63 750
11720.65 774
11721.67 759
11722.69 816
11723.72 726
11724.74 701
11725.76 782
11726.78 747
11727.81 734
11728.83 692
11729.85 699
11730.88 691
11731.90 752
11732.92 707
11733.94 675
11734.97 643
11735.99 678
11737.01 708
11738.04 657
11739.06 665
11740.08 667
11741.11 656
11742.13 706
11743.15 716
11744.18 732
11745.20 661
11746.22 681
11747.25 709
11748.27 704
11749.29 722
11750.32 716
11751.34 687
11752.37 753
11753.39 675
11754.41 718
11755.44 675
11756.46 685
11757.49 718
11758.51 613
11759.53 633
11760.56 655
11761.58 705
11762.61 640
11763.63 653
11764.65 589
11765.68 577
11766.70 611
11767.73 616
11768.75 574
11769.78 581
11770.80 585
11771.83 628
11772.85 655
11773.87 557
11774.90 567
11775.92 653
11776.95 621
11777.97 598
11779.00 537
11780.02 537
11781.05 556
11782.07 516
11783.10 536
11784.12 490
11785.15 509
11786.17 494
11787.20 545
11788.23 521
11789.25 533
11790.28 525
11791.30 542
11792.33 481
11793.35 455
11794.38 524
11795.40 476
11796.43 472
11797.46 459
11798.48 408
11799.51 430
11800.53 452
11801.56 477
11802.58 428
11803.61 477
11804.64 466
11805.66 443
11806.69 428
11807.72 418
11808.74 426
11809.77 445
11810.79 435
11811.82 463
11812.85 401
11813.87 407
11814.90 450
11815.93 432
11816.95 440
11817.98 404
11819.01 384
11820.03 397
11821.06 434
11822.09 436
11823.11 445
11824.14 449
11825.17 462
11826.19 384
11827.22 422
11828.25 416
11829.28 428
11830.30 433
11831.33 385
11832.36 374
11833.38 396
11834.41 421
11835.44 442
11836.47 411
11837.49 399
11838.52 411
11839.55 400
11840.58 416
11841.60 391
11842.63 435
11843.66 416
11844.69 361
11845.72 368
11846.74 381
11847.77 356
11848.80 383
11849.83 387
11850.85 381
11851.88 422
11852.91 372
11853.94 375
11854.97 352
11856.00 367
11857.02 350
11858.05 341
11859.08 386
11860.11 378
11861.14 385
11862.17 337
11863.20 390
11864.22 408
11865.25 335
11866.28 366
11867.31 395
11868.34 379
11869.37 318
11870.40 324
11871.43 369
11872.45 320
11873.48 323
11874.51 349
11875.54 356
11876.57 388
11877.60 384
11878.63 335
11879.66 348
11880.69 392
11881.72 402
11882.75 368
11883.78 376
11884.81 380
11885.84 356
11886.86 382
11887.89 402
11888.92 374
11889.95 397
11890.98 396
11892.01 353
11893.04 348
11894.07 402
11895.10 347
11896.13 360
11897.16 351
11898.19 343
11899.22 338
11900.25 360
11901.28 355
11902.31 373
11903.34 388
11904.38 377
11905.41 410
11906.44 418
11907.47 385
11908.50 408
11909.53 381
11910.56 419
11911.59 381
11912.62 361
11913.65 360
11914.68 369
11915.71 359
11916.74 319
11917.77 354
11918.81 365
11919.84 366
11920.87 349
11921.90 374
11922.93 331
11923.96 370
11924.99 400
11926.02 360
11927.06 352
11928.09 375
11929.12 391
11930.15 417
11931.18 437
11932.21 439
11933.24 437
11934.28 443
11935.31 429
11936.34 446
11937.37 460
11938.40 387
11939.43 419
11940.47 383
11941.50 360
11942.53 382
11943.56 377
11944.60 390
11945.63 357
11946.66 377
11947.69 360
11948.72 374
11949.76 386
11950.79 381
11951.82 341
11952.85 322
11953.89 343
11954.92 316
11955.95 338
11956.98 328
11958.02 348
11959.05 334
11960.08 324
11961.12 333
11962.15 368
11963.18 417
11964.21 391
11965.25 379
11966.28 369
11967.31 319
11968.35 337
11969.38 339
11970.41 336
11971.45 347
11972.48 341
11973.51 325
11974.55 361
11975.58 323
11976.61 339
11977.65 325
11978.68 353
11979.71 355
11980.75 375
11981.78 357
11982.82 334
11983.85 356
11984.88 333
11985.92 361
11986.95 360
11987.98 349
11989.02 361
11990.05 378
11991.09 364
11992.12 359
11993.16 327
11994.19 319
11995.22 326
11996.26 363
11997.29 342
11998.33 329
11999.36 349
12000.40 365
12001.43 384
12002.47 371
12003.50 375
12004.53 349
12005.57 368
12006.60 397
12007.64 378
12008.67 392
12009.71 428
12010.74 428
12011.78 428
12012.81 374
12013.85 390
12014.88 358
12015.92 372
12016.95 418
12017.99 390
12019.03 364
12020.06 409
12021.10 365
12022.13 398
12023.17 366
12024.20 381
12025.24 390
12026.27 413
12027.31 389
12028.35 376
12029.38 370
12030.42 385
12031.45 415
12032.49 402
12033.53 394
12034.56 407
12035.60 404
12036.63 400
12037.67 396
12038.71 425
12039.74 384
12040.78 386
12041.81 368
12042.85 353
12043.89 386
12044.92 341
12045.96 352
12047.00 384
12048.03 360
12049.07 403
12050.11 380
12051.14 388
12052.18 379
12053.22 402
12054.25 401
12055.29 420
12056.33 378
12057.36 392
12058.40 389
12059.44 376
12060.48 389
12061.51 383
12062.55 354
12063.59 385
12064.62 387
12065.66 357
12066.70 375
12067.74 417
12068.77 380
12069.81 355
12070.85 400
12071.89 399
12072.93 399
12073.96 427
12075.00 422
12076.04 397
12077.08 366
12078.11 403
12079.15 388
12080.19 400
12081.23 419
12082.27 413
12083.30 381
12084.34 332
12085.38 380
12086.42 415
12087.46 423
12088.50 396
12089.53 412
12090.57 405
12091.61 379
12092.65 395
12093.69 432
12094.73 394
12095.77 371
12096.80 408
12097.84 347
12098.88 380
12099.92 381
12100.96 392
12102.00 408
12103.04 375
12104.08 401
12105.12 432
12106.15 404
12107.19 381
12108.23 397
12109.27 359
12110.31 372
12111.35 402
12112.39 352
12113.43 361
12114.47 353
12115.51 362
12116.55 368
12117.59 328
12118.63 313
12119.67 350
12120.71 348
12121.75 327
12122.79 307
12123.83 330
12124.87 326
12125.91 366
12126.95 319
12127.99 325
12129.03 352
12130.07 334
12131.11 360
12132.15 310
12133.19 317
12134.23 307
12135.27 347
12136.31 339
12137.35 338
12138.39 354
12139.43 395
12140.47 342
12141.51 351
12142.55 332
12143.59 316
12144.63 350
12145.67 330
12146.71 297
12147.75 310
12148.80 320
12149.84 315
12150.88 344
12151.92 287
12152.96 304
12154.00 324
12155.04 359
12156.08 299
12157.12 331
12158.17 338
12159.21 327
12160.25 316
12161.29 311
12162.33 358
12163.37 333
12164.42 325
12165.46 331
12166.50 296
12167.54 319
12168.58 300
12169.62 332
12170.67 322
12171.71 304
12172.75 252
12173.79 285
12174.83 346
12175.88 305
12176.92 304
12177.96 331
12179.00 320
12180.04 298
12181.09 321
12182.13 311
12183.17 301
12184.21 319
12185.26 314
12186.30 328
12187.34 319
12188.38 329
12189.43 358
12190.47 356
12191.51 280
12192.56 322
12193.60 319
12194.64 315
12195.68 307
12196.73 287
12197.77 336
12198.81 300
12199.86 298
12200.90 260
12201.94 274
12202.99 291
12204.03 300
12205.07 278
12206.12 305
12207.16 334
12208.20 340
12209.25 270
12210.29 298
12211.33 303
12212.38 315
12213.42 301
12214.46 278
12215.51 302
12216.55 321
12217.60 297
12218.64 295
12219.68 314
12220.73 290
12221.77 320
12222.82 332
12223.86 320
12224.90 299
12225.95 361
12226.99 349
12228.04 299
12229.08 342
12230.13 317
12231.17 334
12232.22 305
12233.26 334
12234.30 310
12235.35 295
12236.39 339
12237.44 329
12238.48 323
12239.53 317
12240.57 365
12241.62 335
12242.66 328
12243.71 344
12244.75 336
12245.80 303
12246.84 348
12247.89 351
12248.93 345
12249.98 350
12251.02 376
12252.07 382
12253.12 363
12254.16 300
12255.21 293
12256.25 315
12257.30 346
12258.34 310
12259.39 262
12260.43 293
12261.48 305
12262.53 275
12263.57 292
12264.62 283
12265.66 291
12266.71 278
12267.76 281
12268.80 289
12269.85 275
12270.89 285
12271.94 285
12272.99 253
12274.03 261
12275.08 283
12276.13 305
12277.17 302
12278.22 278
12279.26 285
12280.31 312
12281.36 282
12282.40 247
12283.45 305
12284.50 284
12285.55 240
12286.59 265
12287.64 265
12288.69 280
12289.73 271
12290.78 275
12291.83 280
12292.87 260
12293.92 267
12294.97 261
12296.02 273
12297.06 270
12298.11 290
12299.16 283
12300.20 275
12301.25 296
12302.30 310
12303.35 283
12304.40 304
12305.44 295
12306.49 258
12307.54 278
12308.59 281
12309.63 285
12310.68 274
12311.73 302
12312.78 267
12313.83 292
12314.87 283
12315.92 242
12316.97 259
12318.02 264
12319.07 281
12320.11 256
12321.16 288
12322.21 265
12323.26 266
12324.31 254
12325.36 295
12326.40 273
12327.45 284
12328.50 287
12329.55 270
12330.60 268
12331.65 265
12332.70 297
12333.75 253
12334.79 258
12335.84 280
12336.89 251
12337.94 229
12338.99 232
12340.04 260
12341.09 304
12342.14 296
12343.19 257
12344.24 279
12345.29 254
12346.34 276
12347.39 244
12348.43 243
12349.48 280
12350.53 298
12351.58 290
12352.63 257
12353.68 219
12354.73 300
12355.78 273
12356.83 282
12357.88 242
12358.93 231
12359.98 237
12361.03 235
12362.08 235
12363.13 251
12364.18 270
12365.23 263
12366.28 255
12367.33 255
12368.38 253
12369.43 253
12370.48 296
12371.53 251
12372.58 247
12373.64 280
12374.69 245
12375.74 267
12376.79 227
12377.84 240
12378.89 250
12379.94 262
12380.99 239
12382.04 230
12383.09 258
12384.14 274
12385.19 283
12386.25 293
12387.30 245
12388.35 305
12389.40 260
12390.45 292
12391.50 272
12392.55 280
12393.60 257
12394.66 216
12395.71 213
12396.76 257
12397.81 306
12398.86 264
12399.91 295
12400.97 278
12402.02 239
12403.07 249
12404.12 268
12405.17 246
12406.22 231
12407.28 259
12408.33 305
12409.38 264
12410.43 232
12411.49 244
12412.54 257
12413.59 284
12414.64 233
12415.69 262
12416.75 258
12417.80 284
12418.85 286
12419.90 258
12420.96 262
12422.01 252
12423.06 275
12424.11 250
12425.17 236
12426.22 271
12427.27 244
12428.33 248
12429.38 256
12430.43 284
12431.48 252
12432.54 262
12433.59 250
12434.64 265
12435.70 282
12436.75 255
12437.80 278
12438.86 250
12439.91 285
12440.96 300
12442.02 313
12443.07 279
12444.12 252
12445.18 251
12446.23 258
12447.29 277
12448.34 286
12449.39 261
12450.45 255
12451.50 242
12452.55 246
12453.61 226
12454.66 238
12455.72 254
12456.77 256
12457.82 264
12458.88 251
12459.93 250
12460.99 262
12462.04 272
12463.10 248
12464.15 282
12465.20 243
12466.26 282
12467.31 307
12468.37 280
12469.42 293
12470.48 256
12471.53 282
12472.59 267
12473.64 237
12474.70 250
12475.75 259
12476.81 235
12477.86 258
12478.92 261
12479.97 273
12481.03 270
12482.08 241
12483.14 248
12484.19 244
12485.25 272
12486.30 230
12487.36 281
12488.41 309
12489.47 284
12490.52 315
12491.58 356
12492.64 346
12493.69 374
12494.75 405
12495.80 423
12496.86 431
12497.91 453
12498.97 454
12500.03 427
12501.08 410
12502.14 378
12503.19 337
12504.25 368
12505.31 350
12506.36 298
12507.42 278
12508.48 272
12509.53 277
12510.59 250
12511.64 238
12512.70 262
12513.76 240
12514.81 262
12515.87 269
12516.93 268
12517.98 268
12519.04 283
12520.10 247
12521.15 261
12522.21 271
12523.27 256
12524.33 254
12525.38 300
12526.44 267
12527.50 264
12528.55 259
12529.61 257
12530.67 236
12531.72 247
12532.78 245
12533.84 258
12534.90 267
12535.95 283
12537.01 274
12538.07 229
12539.13 261
12540.18 277
12541.24 249
12542.30 221
12543.36 262
12544.42 260
12545.47 223
12546.53 223
12547.59 225
12548.65 239
12549.71 239
12550.76 262
12551.82 253
12552.88 201
12553.94 224
12555.00 246
12556.05 222
12557.11 228
12558.17 247
12559.23 232
12560.29 241
12561.35 234
12562.40 206
12563.46 210
12564.52 239
12565.58 240
12566.64 231
12567.70 225
12568.76 211
12569.82 241
12570.88 259
12571.93 258
12572.99 257
12574.05 283
12575.11 280
12576.17 284
12577.23 252
12578.29 301
12579.35 296
12580.41 281
12581.47 228
12582.53 260
12583.59 234
12584.65 250
12585.70 226
12586.76 285
12587.82 225
12588.88 251
12589.94 203
12591.00 227
12592.06 232
12593.12 225
12594.18 246
12595.24 236
12596.30 237
12597.36 230
12598.42 297
12599.48 250
12600.54 261
12601.60 234
12602.66 246
12603.72 277
12604.78 255
12605.84 241
12606.90 238
12607.97 244
12609.03 244
12610.09 270
12611.15 230
12612.21 219
12613.27 201
12614.33 248
12615.39 235
12616.45 253
12617.51 231
12618.57 227
12619.63 238
12620.69 225
12621.76 202
12622.82 250
12623.88 221
12624.94 243
12626.00 238
12627.06 200
12628.12 249
12629.18 253
12630.25 235
12631.31 250
12632.37 234
12633.43 227
12634.49 253
12635.55 204
12636.62 217
12637.68 202
12638.74 218
12639.80 239
12640.86 205
12641.92 203
12642.99 198
12644.05 221
12645.11 205
12646.17 227
12647.23 211
12648.30 200
12649.36 189
12650.42 217
12651.48 201
12652.55 244
12653.61 223
12654.67 204
12655.73 226
12656.80 210
12657.86 238
12658.92 246
12659.98 249
12661.05 205
12662.11 224
12663.17 201
12664.23 217
12665.30 202
12666.36 215
12667.42 214
12668.49 241
12669.55 235
12670.61 202
12671.68 243
12672.74 210
12673.80 219
12674.87 209
12675.93 207
12676.99 218
12678.06 236
12679.12 214
12680.18 223
12681.25 193
12682.31 252
12683.37 231
12684.44 248
12685.50 252
12686.57 221
12687.63 215
12688.69 235
12689.76 222
12690.82 183
12691.88 226
12692.95 214
12694.01 229
12695.08 216
12696.14 206
12697.21 223
12698.27 236
12699.33 227
12700.40 221
12701.46 233
12702.53 240
12703.59 219
12704.66 249
12705.72 229
12706.79 193
12707.85 206
12708.92 260
12709.98 243
12711.04 224
12712.11 236
12713.17 218
12714.24 241
12715.30 201
12716.37 217
12717.43 170
12718.50 186
12719.56 219
12720.63 211
12721.70 224
12722.76 227
12723.83 221
12724.89 212
12725.96 217
12727.02 235
12728.09 251
12729.15 245
12730.22 241
12731.28 217
12732.35 205
12733.42 221
12734.48 240
12735.55 254
12736.61 254
12737.68 253
12738.75 207
12739.81 236
12740.88 211
12741.94 224
12743.01 236
12744.08 226
12745.14 231
12746.21 248
12747.28 202
12748.34 221
12749.41 219
12750.47 193
12751.54 224
12752.61 237
12753.67 226
12754.74 209
12755.81 213
12756.87 210
12757.94 199
12759.01 209
12760.07 206
12761.14 202
12762.21 170
12763.28 209
12764.34 186
12765.41 212
12766.48 208
12767.54 220
12768.61 205
12769.68 207
12770.75 218
12771.81 210
12772.88 217
12773.95 189
12775.02 248
12776.08 228
12777.15 225
12778.22 193
12779.29 178
12780.35 226
12781.42 201
12782.49 172
12783.56 176
12784.63 192
12785.69 230
12786.76 198
12787.83 221
12788.90 227
12789.97 190
12791.03 181
12792.10 199
12793.17 189
12794.24 208
12795.31 187
12796.38 178
12797.44 184
12798.51 195
12799.58 240
12800.65 219
12801.72 194
12802.79 204
12803.86 184
12804.92 168
12805.99 195
12807.06 200
12808.13 199
12809.20 226
12810.27 221
12811.34 221
12812.41 181
12813.48 181
12814.55 215
12815.61 211
12816.68 212
12817.75 196
12818.82 204
12819.89 189
12820.96 203
12822.03 224
12823.10 244
12824.17 210
12825.24 198
12826.31 203
12827.38 224
12828.45 225
12829.52 217
12830.59 225
12831.66 222
12832.73 256
12833.80 201
12834.87 231
12835.94 213
12837.01 191
12838.08 197
12839.15 193
12840.22 201
12841.29 206
12842.36 203
12843.43 191
12844.50 227
12845.57 222
12846.64 235
12847.71 246
12848.78 239
12849.85 206
12850.92 187
12851.99 220
12853.06 237
12854.14 194
12855.21 229
12856.28 195
12857.35 188
12858.42 192
12859.49 218
12860.56 209
12861.63 175
12862.70 209
12863.77 220
12864.85 225
12865.92 199
12866.99 212
12868.06 225
12869.13 182
12870.20 202
12871.27 199
12872.35 195
12873.42 158
12874.49 157
12875.56 199
12876.63 184
12877.70 219
12878.78 192
12879.85 195
12880.92 179
12881.99 195
12883.06 214
12884.14 199
12885.21 211
12886.28 167
12887.35 208
12888.43 205
12889.50 201
12890.57 211
12891.64 166
12892.71 173
12893.79 213
12894.86 192
12895.93 179
12897.00 180
12898.08 188
12899.15 193
12900.22 189
12901.30 205
12902.37 213
12903.44 198
12904.51 231
12905.59 215
12906.66 195
12907.73 179
12908.81 205
12909.88 188
12910.95 202
12912.03 214
12913.10 204
12914.17 194
12915.25 167
12916.32 174
12917.39 207
12918.47 225
12919.54 206
12920.61 180
12921.69 148
12922.76 163
12923.83 191
12924.91 214
12925.98 178
12927.06 175
12928.13 173
12929.20 201
12930.28 203
12931.35 173
12932.43 166
12933.50 178
12934.57 176
12935.65 198
12936.72 188
12937.80 162
12938.87 194
12939.95 173
12941.02 164
12942.09 149
12943.17 157
12944.24 192
12945.32 163
12946.39 185
12947.47 186
12948.54 179
12949.62 175
12950.69 184
12951.77 181
12952.84 202
12953.92 181
12954.99 189
12956.07 187
12957.14 156
12958.22 144
12959.29 163
12960.37 183
12961.44 201
12962.52 175
12963.59 166
12964.67 163
12965.74 149
12966.82 180
12967.90 200
12968.97 201
12970.05 191
12971.12 162
12972.20 179
12973.27 170
12974.35 171
12975.43 182
12976.50 187
12977.58 194
12978.65 185
12979.73 217
12980.81 188
12981.88 170
12982.96 161
12984.03 221
12985.11 200
12986.19 163
12987.26 182
12988.34 186
12989.42 186
12990.49 171
12991.57 198
12992.65 193
12993.72 199
12994.80 194
12995.88 211
12996.95 186
12998.03 193
12999.11 198
13000.18 191
13001.26 197
13002.34 186
13003.41 221
13004.49 200
13005.57 172
13006.65 184
13007.72 195
13008.80 222
13009.88 203
13010.95 165
13012.03 165
13013.11 182
13014.19 196
13015.26 176
13016.34 182
13017.42 190
13018.50 190
13019.58 187
13020.65 148
13021.73 186
13022.81 186
13023.89 181
13024.96 187
13026.04 177
13027.12 169
13028.20 173
13029.28 155
13030.35 154
13031.43 182
13032.51 223
13033.59 215
13034.67 173
13035.75 165
13036.82 153
13037.90 187
13038.98 176
13040.06 174
13041.14 239
13042.22 228
13043.30 187
13044.37 189
13045.45 220
13046.53 187
13047.61 184
13048.69 172
13049.77 171
13050.85 180
13051.93 208
13053.01 184
13054.09 195
13055.16 202
13056.24 191
13057.32 179
13058.40 221
13059.48 197
13060.56 205
13061.64 166
13062.72 199
13063.80 191
13064.88 163
13065.96 183
13067.04 211
13068.12 194
13069.20 175
13070.28 169
13071.36 176
13072.44 204
13073.52 231
13074.60 205
13075.68 181
13076.76 208
13077.84 159
13078.92 179
13080.00 182
13081.08 193
13082.16 207
13083.24 193
13084.32 192
13085.40 141
13086.48 176
13087.56 186
13088.64 165
13089.72 183
13090.80 226
13091.88 228
13092.96 200
13094.05 195
13095.13 218
13096.21 165
13097.29 177
13098.37 190
13099.45 197
13100.53 204
13101.61 193
13102.69 179
13103.77 184
13104.86 185
13105.94 197
13107.02 205
13108.10 164
13109.18 188
13110.26 191
13111.34 194
13112.43 168
13113.51 168
13114.59 146
13115.67 176
13116.75 166
13117.83 166
13118.92 180
13120.00 179
13121.08 212
13122.16 201
13123.24 177
13124.33 191
13125.41 193
13126.49 178
13127.57 176
13128.65 155
13129.74 199
13130.82 190
13131.90 181
13132.98 174
13134.07 157
13135.15 184
13136.23 186
13137.31 170
13138.40 152
13139.48 157
13140.56 192
13141.64 144
13142.73 162
13143.81 172
13144.89 178
13145.98 197
13147.06 152
13148.14 166
13149.23 158
13150.31 176
13151.39 198
13152.47 175
13153.56 171
13154.64 177
13155.72 179
13156.81 145
13157.89 167
13158.97 170
13160.06 201
13161.14 148
13162.23 168
13163.31 177
13164.39 170
13165.48 182
13166.56 164
13167.64 175
13168.73 176
13169.81 186
13170.90 148
13171.98 162
13173.06 164
13174.15 146
13175.23 187
13176.32 180
13177.40 158
13178.48 170
13179.57 185
13180.65 182
13181.74 197
13182.82 161
13183.91 170
13184.99 167
13186.08 173
13187.16 167
13188.25 182
13189.33 195
13190.42 174
13191.50 162
13192.58 142
13193.67 176
13194.75 177
13195.84 185
13196.92 215
13198.01 191
13199.09 188
13200.18 185
13201.27 174
13202.35 175
13203.44 163
13204.52 180
13205.61 171
13206.69 177
13207.78 157
13208.86 173
13209.95 161
13211.03 201
13212.12 172
13213.21 169
13214.29 194
13215.38 207
13216.46 199
13217.55 183
13218.63 177
13219.72 183
13220.81 187
13221.89 190
13222.98 190
13224.07 173
13225.15 170
13226.24 182
13227.32 178
13228.41 169
13229.50 194
13230.58 205
13231.67 173
13232.76 162
13233.84 177
13234.93 155
13236.02 181
13237.10 186
13238.19 187
13239.28 222
13240.36 205
13241.45 188
13242.54 186
13243.62 195
13244.71 210
13245.80 203
13246.89 164
13247.97 182
13249.06 166
13250.15 182
13251.23 194
13252.32 199
13253.41 187
13254.50 171
13255.58 187
13256.67 191
13257.76 150
13258.85 170
13259.93 177
13261.02 196
13262.11 169
13263.20 199
13264.28 179
13265.37 198
13266.46 188
13267.55 192
13268.64 184
13269.72 182
13270.81 207
13271.90 179
13272.99 179
13274.08 189
13275.17 177
13276.25 196
13277.34 193
13278.43 186
13279.52 187
13280.61 173
13281.70 146
13282.78 183
13283.87 183
13284.96 180
13286.05 193
13287.14 196
13288.23 178
13289.32 185
13290.41 191
13291.49 191
13292.58 173
13293.67 189
13294.76 211
13295.85 194
13296.94 187
13298.03 180
13299.12 199
13300.21 185
13301.30 191
13302.39 200
13303.48 210
13304.57 179
13305.66 205
13306.74 222
13307.83 225
13308.92 196
13310.01 180
13311.10 188
13312.19 194
13313.28 196
13314.37 200
13315.46 191
13316.55 219
13317.64 216
13318.73 200
13319.82 204
13320.91 168
13322.00 202
13323.09 198
13324.18 191
13325.27 206
13326.36 203
13327.45 213
13328.55 180
13329.64 198
13330.73 174
13331.82 185
13332.91 205
13334.00 166
13335.09 206
13336.18 181
13337.27 199
13338.36 194
13339.45 205
13340.54 223
13341.63 206
13342.73 168
13343.82 182
13344.91 215
13346.00 207
13347.09 192
13348.18 210
13349.27 203
13350.36 200
13351.46 202
13352.55 202
13353.64 217
13354.73 232
13355.82 196
13356.91 223
13358.00 209
13359.10 226
13360.19 222
13361.28 205
13362.37 204
13363.46 194
13364.56 189
13365.65 212
13366.74 229
13367.83 214
13368.92 235
13370.02 200
13371.11 199
13372.20 206
13373.29 231
13374.38 231
13375.48 210
13376.57 211
13377.66 213
13378.75 227
13379.85 234
13380.94 216
13382.03 229
13383.13 204
13384.22 197
13385.31 172
13386.40 175
13387.50 219
13388.59 227
13389.68 197
13390.78 169
13391.87 191
13392.96 195
13394.05 215
13395.15 193
13396.24 198
13397.33 185
13398.43 192
13399.52 181
13400.61 216
13401.71 189
13402.80 173
13403.89 212
13404.99 204
13406.08 171
13407.18 184
13408.27 212
13409.36 179
13410.46 193
13411.55 188
13412.64 164
13413.74 168
13414.83 186
13415.93 183
13417.02 192
13418.12 216
13419.21 188
13420.30 211
13421.40 183
13422.49 171
13423.59 192
13424.68 207
13425.78 186
13426.87 210
13427.96 183
13429.06 187
13430.15 207
13431.25 181
13432.34 186
13433.44 188
13434.53 212
13435.63 198
13436.72 200
13437.82 203
13438.91 227
13440.01 218
13441.10 217
13442.20 194
13443.29 159
13444.39 211
13445.48 202
13446.58 193
13447.67 184
13448.77 186
13449.86 215
13450.96 203
13452.06 197
13453.15 186
13454.25 204
13455.34 200
13456.44 174
13457.53 217
13458.63 206
13459.73 180
13460.82 166
13461.92 212
13463.01 195
13464.11 192
13465.20 201
13466.30 216
13467.40 215
13468.49 210
13469.59 222
13470.69 197
13471.78 197
13472.88 214
13473.98 213
13475.07 237
13476.17 219
13477.26 222
13478.36 218
13479.46 210
13480.55 202
13481.65 208
13482.75 225
13483.84 238
13484.94 191
13486.04 203
13487.14 205
13488.23 231
13489.33 263
13490.43 206
13491.52 220
13492.62 236
13493.72 225
13494.82 202
13495.91 213
13497.01 214
13498.11 217
13499.20 239
13500.30 233
13501.40 257
13502.50 252
13503.60 238
13504.69 225
13505.79 248
13506.89 236
13507.99 219
13509.08 248
13510.18 248
13511.28 212
13512.38 217
13513.48 213
13514.57 248
13515.67 202
13516.77 199
13517.87 195
13518.97 192
13520.06 224
13521.16 226
13522.26 211
13523.36 204
13524.46 192
13525.56 213
13526.66 196
13527.75 187
13528.85 223
13529.95 203
13531.05 202
13532.15 200
13533.25 209
13534.35 200
13535.45 217
13536.54 175
13537.64 194
13538.74 196
13539.84 228
13540.94 184
13542.04 190
13543.14 198
13544.24 190
13545.34 184
13546.44 179
13547.54 151
13548.64 174
13549.74 189
13550.83 190
13551.93 209
13553.03 174
13554.13 181
13555.23 191
13556.33 190
13557.43 185
13558.53 179
13559.63 173
13560.73 206
13561.83 191
13562.93 176
13564.03 194
13565.13 168
13566.23 148
13567.33 174
13568.43 204
13569.53 207
13570.63 187
13571.73 159
13572.84 183
13573.94 206
13575.04 188
13576.14 194
13577.24 188
13578.34 207
13579.44 182
13580.54 161
13581.64 171
13582.74 195
13583.84 176
13584.94 175
13586.04 153
13587.14 195
13588.25 191
13589.35 187
13590.45 194
13591.55 205
13592.65 168
13593.75 174
13594.85 195
13595.95 206
13597.06 176
13598.16 197
13599.26 205
13600.36 188
13601.46 188
13602.56 172
13603.67 184
13604.77 217
13605.87 188
13606.97 225
13608.07 208
13609.17 190
13610.28 161
13611.38 177
13612.48 197
13613.58 163
13614.68 202
13615.79 197
13616.89 229
13617.99 177
13619.09 159
13620.20 196
13621.30 189
13622.40 230
13623.50 208
13624.61 218
13625.71 190
13626.81 202
13627.91 190
13629.02 189
13630.12 192
13631.22 173
13632.33 163
13633.43 181
13634.53 193
13635.63 201
13636.74 194
13637.84 190
13638.94 213
13640.05 187
13641.15 185
13642.25 208
13643.36 187
13644.46 177
13645.56 222
13646.67 192
13647.77 205
13648.87 207
13649.98 202
13651.08 186
13652.18 198
13653.29 170
13654.39 176
13655.50 184
13656.60 210
13657.70 197
13658.81 179
13659.91 180
13661.02 179
13662.12 198
13663.22 182
13664.33 183
13665.43 199
13666.54 192
13667.64 192
13668.74 198
13669.85 157
13670.95 166
13672.06 185
13673.16 213
13674.27 178
13675.37 181
13676.48 167
13677.58 186
13678.69 223
13679.79 171
13680.90 196
13682.00 190
13683.10 176
13684.21 197
13685.31 213
13686.42 157
13687.52 179
13688.63 191
13689.74 190
13690.84 176
13691.95 203
13693.05 213
13694.16 172
13695.26 176
13696.37 181
13697.47 172
13698.58 190
13699.68 185
13700.79 189
13701.90 197
13703.00 156
13704.11 174
13705.21 189
13706.32 189
13707.42 187
13708.53 174
13709.64 189
13710.74 182
13711.85 188
13712.95 184
13714.06 201
13715.17 190
13716.27 202
13717.38 177
13718.49 162
13719.59 197
13720.70 171
13721.81 177
13722.91 248
13724.02 217
13725.12 218
13726.23 220
13727.34 207
13728.44 208
13729.55 204
13730.66 216
13731.77 195
13732.87 195
13733.98 234
13735.09 184
13736.19 195
13737.30 219
13738.41 191
13739.51 198
13740.62 183
13741.73 194
13742.84 186
13743.94 192
13745.05 209
13746.16 211
13747.27 223
13748.37 210
13749.48 235
13750.59 219
13751.70 232
13752.80 204
13753.91 228
13755.02 213
13756.13 248
13757.24 275
13758.34 234
13759.45 243
13760.56 253
13761.67 255
13762.78 212
13763.88 271
13764.99 256
13766.10 259
13767.21 266
13768.32 321
13769.43 293
13770.53 312
13771.64 362
13772.75 363
13773.86 292
13774.97 325
13776.08 335
13777.19 352
13778.29 332
13779.40 339
13780.51 268
13781.62 240
13782.73 294
13783.84 284
13784.95 269
13786.06 281
13787.17 275
13788.28 249
13789.38 236
13790.49 215
13791.60 239
13792.71 259
13793.82 248
13794.93 248
13796.04 234
13797.15 261
13798.26 250
13799.37 225
13800.48 216
13801.59 225
13802.70 219
13803.81 228
13804.92 272
13806.03 260
13807.14 252
13808.25 240
13809.36 232
13810.47 219
13811.58 179
13812.69 229
13813.80 189
13814.91 207
13816.02 212
13817.13 189
13818.24 188
13819.35 188
13820.46 206
13821.57 240
13822.68 207
13823.79 234
13824.90 211
13826.01 209
13827.12 186
13828.24 201
13829.35 232
13830.46 222
13831.57 187
13832.68 192
13833.79 178
13834.90 214
13836.01 220
13837.12 223
13838.23 177
13839.35 223
13840.46 225
13841.57 208
13842.68 197
13843.79 248
13844.90 203
13846.01 190
13847.13 185
13848.24 225
13849.35 219
13850.46 204
13851.57 167
13852.68 182
13853.80 241
13854.91 209
13856.02 226
13857.13 203
13858.24 214
13859.36 209
13860.47 204
13861.58 201
13862.69 209
13863.80 214
13864.92 206
13866.03 217
13867.14 204
13868.25 248
13869.37 245
13870.48 238
13871.59 263
13872.70 198
13873.82 217
13874.93 257
13876.04 206
13877.15 219
13878.27 216
13879.38 240
13880.49 218
13881.61 209
13882.72 231
13883.83 240
13884.94 242
13886.06 239
13887.17 292
13888.28 266
13889.40 221
13890.51 259
13891.62 291
13892.74 274
13893.85 270
13894.96 250
13896.08 283
13897.19 284
13898.30 268
13899.42 274
13900.53 256
13901.65 271
13902.76 269
13903.87 280
13904.99 234
13906.10 249
13907.21 258
13908.33 240
13909.44 261
13910.56 240
13911.67 234
13912.79 220
13913.90 226
13915.01 221
13916.13 219
13917.24 222
13918.36 280
13919.47 239
13920.59 261
13921.70 237
13922.81 256
13923.93 252
13925.04 262
13926.16 230
13927.27 243
13928.39 251
13929.50 275
13930.62 227
13931.73 266
13932.85 268
13933.96 241
13935.08 248
13936.19 245
13937.31 234
13938.42 209
13939.54 201
13940.65 238
13941.77 208
13942.88 204
13944.00 233
13945.12 232
13946.23 207
13947.35 226
13948.46 238
13949.58 211
13950.69 218
13951.81 179
13952.93 176
13954.04 180
13955.16 234
13956.27 220
13957.39 220
13958.50 225
13959.62 206
13960.74 197
13961.85 231
13962.97 223
13964.09 206
13965.20 190
13966.32 198
13967.43 210
13968.55 198
13969.67 206
13970.78 224
13971.90 201
13973.02 213
13974.13 189
13975.25 221
13976.37 204
13977.48 208
13978.60 215
13979.72 192
13980.83 164
13981.95 211
13983.07 219
13984.19 239
13985.30 200
13986.42 198
13987.54 197
13988.65 203
13989.77 184
13990.89 179
13992.01 205
13993.12 196
13994.24 215
13995.36 199
13996.48 197
13997.59 195
13998.71 207
13999.83 225
14000.95 206
14002.06 187
14003.18 215
14004.30 193
14005.42 200
14006.54 192
14007.65 199
14008.77 204
14009.89 177
14011.01 208
14012.13 178
14013.24 174
14014.36 213
14015.48 206
14016.60 225
14017.72 231
14018.84 209
14019.95 200
14021.07 219
14022.19 207
14023.31 192
14024.43 223
14025.55 212
14026.67 212
14027.79 222
14028.90 196
14030.02 184
14031.14 188
14032.26 196
14033.38 200
14034.50 222
14035.62 184
14036.74 194
14037.86 198
14038.98 186
14040.09 214
14041.21 232
14042.33 233
14043.45 194
14044.57 196
14045.69 220
14046.81 232
14047.93 264
14049.05 223
14050.17 194
14051.29 216
14052.41 218
14053.53 198
14054.65 218
14055.77 213
14056.89 218
14058.01 202
14059.13 254
14060.25 233
14061.37 248
14062.49 219
14063.61 249
14064.73 255
14065.85 214
14066.97 247
14068.09 263
14069.21 261
14070.33 266
14071.45 256
14072.57 246
14073.69 238
14074.81 229
14075.94 231
14077.06 228
14078.18 271
14079.30 223
14080.42 254
14081.54 252
14082.66 240
14083.78 280
14084.90 263
14086.02 304
14087.14 285
14088.27 261
14089.39 282
14090.51 296
14091.63 305
14092.75 306
14093.87 287
14094.99 288
14096.12 297
14097.24 308
14098.36 340
14099.48 302
14100.60 315
14101.72 336
14102.85 367
14103.97 349
14105.09 314
14106.21 292
14107.33 320
14108.46 270
14109.58 270
14110.70 262
14111.82 282
14112.94 267
14114.07 271
14115.19 239
14116.31 283
14117.43 248
14118.56 208
14119.68 257
14120.80 240
14121.92 228
14123.05 225
14124.17 255
14125.29 241
14126.41 220
14127.54 227
14128.66 250
14129.78 238
14130.90 271
14132.03 242
14133.15 265
14134.27 228
14135.40 222
14136.52 224
14137.64 210
14138.77 241
14139.89 213
14141.01 181
14142.14 227
14143.26 215
14144.38 207
14145.51 204
14146.63 213
14147.75 237
14148.88 218
14150.00 211
14151.12 219
14152.25 198
14153.37 210
14154.50 207
14155.62 203
14156.74 203
14157.87 211
14158.99 211
14160.12 203
14161.24 190
14162.36 194
14163.49 198
14164.61 193
14165.74 182
14166.86 189
14167.99 188
14169.11 204
14170.23 196
14171.36 188
14172.48 187
14173.61 197
14174.73 189
14175.86 186
14176.98 189
14178.11 204
14179.23 192
14180.36 199
14181.48 191
14182.61 206
14183.73 218
14184.86 195
14185.98 222
14187.11 196
14188.23 172
14189.36 218
14190.48 180
14191.61 187
14192.73 200
14193.86 218
14194.98 196
14196.11 190
14197.24 176
14198.36 189
14199.49 191
14200.61 199
14201.74 224
14202.86 204
14203.99 147
14205.12 185
14206.24 187
14207.37 216
14208.49 228
14209.62 212
14210.75 212
14211.87 169
14213.00 176
14214.12 218
14215.25 175
14216.38 210
14217.50 188
14218.63 176
14219.76 186
14220.88 193
14222.01 181
14223.14 199
14224.26 170
14225.39 174
14226.52 175
14227.64 169
14228.77 179
14229.90 185
14231.02 161
14232.15 159
14233.28 175
14234.40 182
14235.53 183
14236.66 190
14237.78 204
14238.91 188
14240.04 184
14241.17 185
14242.29 174
14243.42 160
14244.55 181
14245.68 174
14246.80 185
14247.93 183
14249.06 178
14250.19 176
14251.31 194
14252.44 191
14253.57 187
14254.70 216
14255.83 191
14256.95 179
14258.08 169
14259.21 161
14260.34 185
14261.47 154
14262.59 175
14263.72 163
14264.85 173
14265.98 174
14267.11 173
14268.23 167
14269.36 182
14270.49 200
14271.62 172
14272.75 194
14273.88 173
14275.01 169
14276.13 169
14277.26 180
14278.39 153
14279.52 181
14280.65 179
14281.78 170
14282.91 189
14284.04 153
14285.17 172
14286.29 174
14287.42 188
14288.55 179
14289.68 164
14290.81 154
14291.94 197
14293.07 197
14294.20 169
14295.33 171
14296.46 157
14297.59 168
14298.72 165
14299.85 159
14300.98 175
14302.11 176
14303.24 193
14304.37 185
14305.50 172
14306.63 156
14307.76 148
14308.89 160
14310.02 178
14311.15 166
14312.28 149
14313.41 173
14314.54 204
14315.67 164
14316.80 152
14317.93 172
14319.06 182
14320.19 169
14321.32 186
14322.45 188
14323.58 194
14324.71 154
14325.84 172
14326.97 167
14328.10 170
14329.23 145
14330.36 169
14331.49 191
14332.63 157
14333.76 173
14334.89 159
14336.02 172
14337.15 161
14338.28 159
14339.41 132
14340.54 153
14341.67 162
14342.81 147
14343.94 148
14345.07 166
14346.20 149
14347.33 193
14348.46 158
14349.59 163
14350.73 132
14351.86 151
14352.99 170
14354.12 152
14355.25 128
14356.39 129
14357.52 141
14358.65 148
14359.78 137
14360.91 131
14362.05 146
14363.18 127
14364.31 135
14365.44 136
14366.57 125
14367.71 150
14368.84 156
14369.97 131
14371.10 163
14372.24 150
14373.37 162
14374.50 157
14375.63 179
14376.77 128
14377.90 175
14379.03 168
14380.16 159
14381.30 151
14382.43 142
14383.56 148
14384.70 171
14385.83 183
14386.96 160
14388.10 133
14389.23 125
14390.36 129
14391.49 167
14392.63 176
14393.76 160
14394.89 154
14396.03 167
14397.16 144
14398.30 165
14399.43 129
14400.56 162
14401.70 172
14402.83 164
14403.96 153
14405.10 158
14406.23 157
14407.37 198
14408.50 162
14409.63 174
14410.77 199
14411.90 158
14413.04 177
14414.17 151
14415.30 166
14416.44 162
14417.57 188
14418.71 164
14419.84 147
14420.98 167
14422.11 158
14423.24 156
14424.38 164
14425.51 179
14426.65 179
14427.78 168
14428.92 166
14430.05 153
14431.19 162
14432.32 148
14433.46 137
14434.59 150
14435.73 150
14436.86 151
14438.00 162
14439.13 178
14440.27 162
14441.40 154
14442.54 157
14443.67 163
14444.81 150
14445.94 141
14447.08 136
14448.21 137
14449.35 164
14450.49 137
14451.62 157
14452.76 167
14453.89 193
14455.03 152
14456.16 145
14457.30 166
14458.44 178
14459.57 172
14460.71 169
14461.84 143
14462.98 170
14464.12 173
14465.25 161
14466.39 159
14467.52 187
14468.66 201
14469.80 181
14470.93 164
14472.07 162
14473.21 201
14474.34 180
14475.48 187
14476.62 169
14477.75 199
14478.89 162
14480.03 167
14481.16 166
14482.30 180
14483.44 172
14484.57 170
14485.71 182
14486.85 155
14487.98 184
14489.12 138
14490.26 149
14491.40 170
14492.53 188
14493.67 159
14494.81 159
14495.94 143
14497.08 152
14498.22 160
14499.36 169
14500.49 179
14501.63 168
14502.77 132
14503.91 144
14505.05 150
14506.18 144
14507.32 170
14508.46 158
14509.60 136
14510.73 141
14511.87 158
14513.01 149
14514.15 137
14515.29 158
14516.43 166
14517.56 153
14518.70 151
14519.84 139
14520.98 131
14522.12 133
14523.25 153
14524.39 141
14525.53 147
14526.67 175
14527.81 152
14528.95 142
14530.09 148
14531.23 158
14532.36 146
14533.50 160
14534.64 143
14535.78 149
14536.92 130
14538.06 160
14539.20 160
14540.34 143
14541.48 123
14542.62 158
14543.75 136
14544.89 145
14546.03 127
14547.17 122
14548.31 152
14549.45 142
14550.59 156
14551.73 127
14552.87 150
14554.01 158
14555.15 143
14556.29 133
14557.43 135
14558.57 118
14559.71 163
14560.85 161
14561.99 143
14563.13 137
14564.27 138
14565.41 150
14566.55 145
14567.69 143
14568.83 123
14569.97 160
14571.11 159
14572.25 168
14573.39 138
14574.53 174
14575.67 151
14576.81 174
14577.95 160
14579.09 157
14580.23 146
14581.37 151
14582.52 163
14583.66 155
14584.80 134
14585.94 158
14587.08 184
14588.22 156
14589.36 160
14590.50 144
14591.64 172
14592.78 143
14593.93 140
14595.07 154
14596.21 150
14597.35 176
14598.49 133
14599.63 164
14600.77 159
14601.92 147
14603.06 150
14604.20 191
14605.34 169
14606.48 145
14607.62 170
14608.77 157
14609.91 131
14611.05 128
14612.19 133
14613.33 148
14614.47 138
14615.62 172
14616.76 141
14617.90 143
14619.04 143
14620.19 126
14621.33 150
14622.47 136
14623.61 162
14624.76 172
14625.90 157
14627.04 146
14628.18 116
14629.33 138
14630.47 166
14631.61 161
14632.75 146
14633.90 150
14635.04 152
14636.18 138
14637.32 145
14638.47 176
14639.61 204
14640.75 160
14641.90 137
14643.04 134
14644.18 162
14645.33 149
14646.47 149
14647.61 158
14648.76 156
14649.90 138
14651.04 140
14652.19 141
14653.33 162
14654.47 147
14655.62 143
14656.76 152
14657.90 150
14659.05 137
14660.19 174
14661.34 160
14662.48 153
14663.62 145
14664.77 154
14665.91 159
14667.06 168
14668.20 142
14669.34 141
14670.49 138
14671.63 145
14672.78 153
14673.92 135
14675.07 144
14676.21 132
14677.35 168
14678.50 150
14679.64 131
14680.79 129
14681.93 127
14683.08 145
14684.22 121
14685.37 157
14686.51 135
14687.66 136
14688.80 146
14689.95 126
14691.09 153
14692.24 165
14693.38 150
14694.53 139
14695.67 128
14696.82 160
14697.96 166
14699.11 125
14700.25 130
14701.40 137
14702.54 152
14703.69 118
14704.84 126
14705.98 132
14707.13 129
14708.27 124
14709.42 138
14710.56 142
14711.71 156
14712.86 139
14714.00 143
14715.15 146
14716.29 166
14717.44 148
14718.59 146
14719.73 145
14720.88 140
14722.02 152
14723.17 120
14724.32 140
14725.46 127
14726.61 127
14727.76 128
14728.90 176
14730.05 132
14731.20 122
14732.34 157
14733.49 144
14734.64 124
14735.78 157
14736.93 134
14738.08 135
14739.22 142
14740.37 145
14741.52 127
14742.66 126
14743.81 148
14744.96 145
14746.11 147
14747.25 174
14748.40 149
14749.55 139
14750.69 159
14751.84 165
14752.99 132
14754.14 149
14755.28 146
14756.43 132
14757.58 145
14758.73 146
14759.87 150
14761.02 130
14762.17 150
14763.32 158
14764.47 158
14765.61 143
14766.76 146
14767.91 190
14769.06 143
14770.21 145
14771.35 136
14772.50 170
14773.65 155
14774.80 178
14775.95 173
14777.10 154
14778.24 146
14779.39 148
14780.54 144
14781.69 158
14782.84 199
14783.99 205
14785.14 160
14786.28 146
14787.43 167
14788.58 180
14789.73 174
14790.88 210
14792.03 189
14793.18 163
14794.33 209
14795.48 195
14796.62 154
14797.77 168
14798.92 178
14800.07 204
14801.22 185
14802.37 175
14803.52 153
14804.67 164
14805.82 171
14806.97 158
14808.12 148
14809.27 160
14810.42 149
14811.57 179
14812.72 139
14813.87 143
14815.02 148
14816.17 158
14817.32 144
14818.47 158
14819.62 126
14820.77 132
14821.92 139
14823.07 156
14824.22 154
14825.37 130
14826.52 152
14827.67 138
14828.82 135
14829.97 135
14831.12 159
14832.27 141
14833.42 128
14834.57 118
14835.72 135
14836.87 149
14838.02 181
14839.17 161
14840.33 142
14841.48 113
14842.63 143
14843.78 132
14844.93 136
14846.08 143
14847.23 120
14848.38 120
14849.53 144
14850.68 119
14851.84 134
14852.99 120
14854.14 121
14855.29 125
14856.44 126
14857.59 124
14858.74 132
14859.90 126
14861.05 139
14862.20 163
14863.35 159
14864.50 178
14865.65 112
14866.81 109
14867.96 155
14869.11 155
14870.26 151
14871.41 176
14872.57 132
14873.72 141
14874.87 152
14876.02 168
14877.18 146
14878.33 137
14879.48 160
14880.63 155
14881.79 134
14882.94 130
14884.09 143
14885.24 141
14886.40 125
14887.55 147
14888.70 159
14889.85 183
14891.01 153
14892.16 127
14893.31 146
14894.47 125
14895.62 135
14896.77 129
14897.92 161
14899.08 166
14900.23 144
14901.38 137
14902.54 156
14903.69 148
14904.84 154
14906.00 166
14907.15 181
14908.30 162
14909.46 151
14910.61 167
14911.76 151
14912.92 142
14914.07 162
14915.23 157
14916.38 165
14917.53 148
14918.69 148
14919.84 168
14921.00 141
14922.15 133
14923.30 149
14924.46 169
14925.61 152
14926.77 140
14927.92 140
14929.07 149
14930.23 164
14931.38 151
14932.54 140
14933.69 140
14934.85 149
14936.00 191
14937.16 149
14938.31 151
14939.46 150
14940.62 138
14941.77 178
14942.93 135
14944.08 134
14945.24 154
14946.39 149
14947.55 135
14948.70 141
14949.86 115
14951.01 127
14952.17 148
14953.32 171
14954.48 145
14955.63 138
14956.79 135
14957.95 143
14959.10 161
14960.26 135
14961.41 138
14962.57 166
14963.72 129
14964.88 144
14966.03 158
14967.19 150
14968.35 147
14969.50 157
14970.66 137
14971.81 155
14972.97 140
14974.13 99
14975.28 122
14976.44 154
14977.59 183
14978.75 153
14979.91 146
14981.06 145
14982.22 137
14983.38 151
14984.53 115
14985.69 114
14986.85 147
14988.00 148
14989.16 149
14990.32 133
14991.47 137
14992.63 134
14993.79 133
14994.94 141
14996.10 138
14997.26 138
14998.41 121
14999.57 114
15000.73 131
15001.88 114
15003.04 118
15004.20 112
15005.36 119
15006.51 122
15007.67 139
15008.83 148
15009.99 120
15011.14 130
15012.30 118
15013.46 137
15014.62 126
15015.77 122
15016.93 114
15018.09 134
15019.25 129
15020.40 113
15021.56 98
15022.72 118
15023.88 136
15025.04 143
15026.19 113
15027.35 131
15028.51 135
15029.67 125
15030.83 132
15031.98 133
15033.14 116
15034.30 117
15035.46 128
15036.62 136
15037.78 140
15038.94 131
15040.09 131
15041.25 105
15042.41 128
15043.57 127
15044.73 141
15045.89 137
15047.05 117
15048.21 121
15049.36 119
15050.52 100
15051.68 123
15052.84 105
15054.00 97
15055.16 129
15056.32 128
15057.48 118
15058.64 128
15059.80 111
15060.96 110
15062.12 123
15063.27 121
15064.43 114
15065.59 112
15066.75 124
15067.91 129
15069.07 117
15070.23 114
15071.39 109
15072.55 132
15073.71 114
15074.87 136
15076.03 128
15077.19 118
15078.35 121
15079.51 115
15080.67 105
15081.83 124
15082.99 127
15084.15 108
15085.31 102
15086.47 108
15087.63 126
15088.79 135
15089.96 123
15091.12 98
15092.28 124
15093.44 138
15094.60 139
15095.76 123
15096.92 99
15098.08 113
15099.24 110
15100.40 112
15101.56 122
15102.72 112
15103.88 96
15105.05 110
15106.21 110
15107.37 118
15108.53 128
15109.69 118
15110.85 93
15112.01 124
15113.17 127
15114.34 123
15115.50 126
15116.66 129
15117.82 133
15118.98 109
15120.14 109
15121.31 113
15122.47 130
15123.63 109
15124.79 120
15125.95 125
15127.11 131
15128.28 126
15129.44 128
15130.60 133
15131.76 135
15132.93 113
15134.09 123
15135.25 130
15136.41 130
15137.57 123
15138.74 125
15139.90 124
15141.06 101
15142.22 111
15143.39 115
15144.55 124
15145.71 114
15146.87 119
15148.04 136
15149.20 132
15150.36 110
15151.53 123
15152.69 131
15153.85 118
15155.01 118
15156.18 114
15157.34 102
15158.50 117
15159.67 111
15160.83 117
15161.99 113
15163.16 111
15164.32 126
15165.48 111
15166.65 112
15167.81 102
15168.97 99
15170.14 111
15171.30 111
15172.47 110
15173.63 125
15174.79 134
15175.96 128
15177.12 112
15178.28 112
15179.45 117
15180.61 106
15181.78 99
15182.94 120
15184.10 133
15185.27 116
15186.43 103
15187.60 127
15188.76 145
15189.93 123
15191.09 90
15192.25 100
15193.42 105
15194.58 136
15195.75 121
15196.91 117
15198.08 115
15199.24 128
15200.41 108
15201.57 122
15202.74 121
15203.90 105
15205.07 136
15206.23 107
15207.40 102
15208.56 100
15209.73 117
15210.89 122
15212.06 135
15213.22 123
15214.39 127
15215.55 112
15216.72 133
15217.88 106
15219.05 116
15220.22 120
15221.38 117
15222.55 117
15223.71 108
15224.88 127
15226.04 122
15227.21 147
15228.37 130
15229.54 120
15230.71 130
15231.87 122
15233.04 130
15234.20 121
15235.37 105
15236.54 112
15237.70 136
15238.87 135
15240.04 101
15241.20 110
15242.37 111
15243.53 111
15244.70 126
15245.87 114
15247.03 110
15248.20 116
15249.37 142
15250.53 126
15251.70 117
15252.87 117
15254.03 118
15255.20 125
15256.37 120
15257.54 111
15258.70 111
15259.87 97
15261.04 127
15262.20 120
15263.37 136
15264.54 123
15265.71 130
15266.87 130
15268.04 137
15269.21 104
15270.37 114
15271.54 121
15272.71 107
15273.88 104
15275.05 118
15276.21 130
15277.38 119
15278.55 88
15279.72 96
15280.88 112
15282.05 119
15283.22 108
15284.39 90
15285.56 141
15286.72 95
15287.89 130
15289.06 120
15290.23 101
15291.40 124
15292.56 131
15293.73 120
15294.90 85
15296.07 94
15297.24 125
15298.41 131
15299.58 133
15300.74 108
15301.91 135
15303.08 108
15304.25 119
15305.42 111
15306.59 107
15307.76 133
15308.93 137
15310.09 101
15311.26 115
15312.43 122
15313.60 113
15314.77 130
15315.94 106
15317.11 93
15318.28 106
15319.45 115
15320.62 117
15321.79 112
15322.96 89
15324.13 107
15325.30 123
15326.46 127
15327.63 103
15328.80 106
15329.97 127
15331.14 122
15332.31 110
15333.48 109
15334.65 129
15335.82 110
15336.99 106
15338.16 100
15339.33 96
15340.50 111
15341.67 121
15342.84 107
15344.01 112
15345.18 108
15346.35 116
15347.53 148
15348.70 111
15349.87 114
15351.04 128
15352.21 157
15353.38 107
15354.55 120
15355.72 116
15356.89 107
15358.06 142
15359.23 110
15360.40 89
15361.57 94
15362.74 99
15363.92 103
15365.09 93
15366.26 94
15367.43 108
15368.60 115
15369.77 107
15370.94 87
15372.11 109
15373.29 114
15374.46 123
15375.63 110
15376.80 106
15377.97 106
15379.14 130
15380.31 118
15381.49 101
15382.66 120
15383.83 120
15385.00 102
15386.17 104
15387.35 106
15388.52 107
15389.69 119
15390.86 127
15392.03 122
15393.21 114
15394.38 130
15395.55 125
15396.72 102
15397.89 128
15399.07 120
15400.24 115
15401.41 145
15402.58 133
15403.76 135
15404.93 110
15406.10 114
15407.28 109
15408.45 122
15409.62 125
15410.79 110
15411.97 98
15413.14 104
15414.31 108
15415.49 121
15416.66 99
15417.83 97
15419.00 113
15420.18 109
15421.35 134
15422.52 103
15423.70 100
15424.87 124
15426.04 130
15427.22 122
15428.39 108
15429.56 104
15430.74 95
15431.91 114
15433.09 113
15434.26 95
15435.43 107
15436.61 94
15437.78 103
15438.95 100
15440.13 112
15441.30 92
15442.48 117
15443.65 115
15444.82 121
15446.00 99
15447.17 121
15448.35 153
15449.52 161
15450.70 82
15451.87 109
15453.04 135
15454.22 118
15455.39 103
15456.57 117
15457.74 133
15458.92 122
15460.09 117
15461.27 91
15462.44 115
15463.62 114
15464.79 103
15465.97 107
15467.14 109
15468.32 101
15469.49 109
15470.67 106
15471.84 101
15473.02 141
15474.19 149
15475.37 137
15476.54 120
15477.72 104
15478.89 111
15480.07 103
15481.24 121
15482.42 115
15483.60 111
15484.77 107
15485.95 118
15487.12 102
15488.30 131
15489.47 102
15490.65 117
15491.83 127
15493.00 114
15494.18 109
15495.35 103
15496.53 104
15497.71 115
15498.88 107
15500.06 104
15501.24 98
15502.41 94
15503.59 122
15504.76 98
15505.94 107
15507.12 95
15508.29 106
15509.47 138
15510.65 125
15511.82 127
15513.00 95
15514.18 93
15515.35 89
15516.53 116
15517.71 107
15518.88 117
15520.06 117
15521.24 132
15522.42 107
15523.59 111
15524.77 90
15525.95 89
15527.12 111
15528.30 102
15529.48 113
15530.66 107
15531.83 120
15533.01 118
15534.19 117
15535.37 119
15536.54 111
15537.72 110
15538.90 103
15540.08 104
15541.25 96
15542.43 102
15543.61 101
15544.79 114
15545.97 98
15547.14 90
15548.32 108
15549.50 125
15550.68 85
15551.86 100
15553.04 105
15554.21 125
15555.39 90
15556.57 104
15557.75 138
15558.93 125
15560.11 115
15561.28 108
15562.46 119
15563.64 107
15564.82 110
15566.00 98
15567.18 113
15568.36 114
15569.54 114
15570.71 107
15571.89 96
15573.07 101
15574.25 120
15575.43 133
15576.61 120
15577.79 109
15578.97 100
15580.15 125
15581.33 114
15582.51 102
15583.69 109
15584.86 121
15586.04 140
15587.22 115
15588.40 101
15589.58 139
15590.76 109
15591.94 117
15593.12 87
15594.30 87
15595.48 93
15596.66 120
15597.84 102
15599.02 97
15600.20 130
15601.38 130
15602.56 114
15603.74 122
15604.92 124
15606.10 134
15607.28 132
15608.46 124
15609.64 126
15610.82 123
15612.00 131
15613.18 128
15614.37 130
15615.55 135
15616.73 118
15617.91 130
15619.09 142
15620.27 125
15621.45 122
15622.63 103
15623.81 116
15624.99 116
15626.17 126
15627.35 132
15628.54 154
15629.72 138
15630.90 143
15632.08 127
15633.26 110
15634.44 140
15635.62 159
15636.80 166
15637.99 126
15639.17 135
15640.35 155
15641.53 165
15642.71 149
15643.89 158
15645.08 144
15646.26 140
15647.44 142
15648.62 142
15649.80 125
15650.98 136
15652.17 139
15653.35 140
15654.53 117
15655.71 127
15656.90 131
15658.08 135
15659.26 130
15660.44 130
15661.62 119
15662.81 146
15663.99 159
15665.17 151
15666.35 134
15667.54 137
15668.72 142
15669.90 144
15671.08 131
15672.27 128
15673.45 158
15674.63 129
15675.82 167
15677.00 140
15678.18 127
15679.37 148
15680.55 150
15681.73 129
15682.91 123
15684.10 133
15685.28 146
15686.46 127
15687.65 143
15688.83 128
15690.01 139
15691.20 137
15692.38 170
15693.57 152
15694.75 137
15695.93 134
15697.12 139
15698.30 150
15699.48 136
15700.67 138
15701.85 154
15703.04 162
15704.22 155
15705.40 166
15706.59 154
15707.77 147
15708.96 161
15710.14 160
15711.32 181
15712.51 167
15713.69 146
15714.88 162
15716.06 160
15717.25 159
15718.43 143
15719.61 160
15720.80 175
15721.98 150
15723.17 170
15724.35 194
15725.54 189
15726.72 166
15727.91 174
15729.09 151
15730.28 177
15731.46 150
15732.65 158
15733.83 168
15735.02 190
15736.20 185
15737.39 160
15738.57 146
15739.76 166
15740.94 173
15742.13 193
15743.32 167
15744.50 171
15745.69 171
15746.87 174
15748.06 225
15749.24 192
15750.43 169
15751.61 198
15752.80 176
15753.99 175
15755.17 181
15756.36 172
15757.54 187
15758.73 203
15759.92 178
15761.10 172
15762.29 156
15763.47 179
15764.66 188
15765.85 159
15767.03 166
15768.22 211
15769.41 178
15770.59 174
15771.78 173
15772.97 176
15774.15 153
15775.34 150
15776.53 156
15777.71 152
15778.90 158
15780.09 178
15781.27 164
15782.46 186
15783.65 171
15784.83 192
15786.02 175
15787.21 192
15788.40 150
15789.58 144
15790.77 164
15791.96 162
15793.14 166
15794.33 163
15795.52 151
15796.71 170
15797.89 162
15799.08 185
15800.27 160
15801.46 161
15802.64 156
15803.83 150
15805.02 119
15806.21 155
15807.40 129
15808.58 163
15809.77 141
15810.96 133
15812.15 132
15813.34 177
15814.52 142
15815.71 150
15816.90 121
15818.09 121
15819.28 112
15820.47 126
15821.65 136
15822.84 144
15824.03 137
15825.22 130
15826.41 145
15827.60 152
15828.79 129
15829.97 137
15831.16 132
15832.35 130
15833.54 123
15834.73 105
15835.92 136
15837.11 144
15838.30 142
15839.49 135
15840.67 137
15841.86 149
15843.05 131
15844.24 144
15845.43 128
15846.62 106
15847.81 119
15849.00 141
15850.19 139
15851.38 133
15852.57 140
15853.76 127
15854.95 129
15856.14 130
15857.33 156
15858.52 144
15859.71 154
15860.90 106
15862.09 134
15863.28 126
15864.47 151
15865.66 127
15866.85 132
15868.04 142
15869.23 134
15870.42 140
15871.61 125
15872.80 100
15873.99 123
15875.18 143
15876.37 149
15877.56 136
15878.75 138
15879.94 146
15881.13 119
15882.32 137
15883.51 150
15884.70 145
15885.89 127
15887.08 115
15888.28 130
15889.47 121
15890.66 147
15891.85 121
15893.04 131
15894.23 121
15895.42 143
15896.61 138
15897.80 134
15899.00 123
15900.19 142
15901.38 139
15902.57 128
15903.76 127
15904.95 132
15906.14 161
15907.34 154
15908.53 131
15909.72 132
15910.91 116
15912.10 116
15913.30 150
15914.49 119
15915.68 135
15916.87 143
15918.06 130
15919.26 133
15920.45 104
15921.64 127
15922.83 135
15924.02 130
15925.22 129
15926.41 119
15927.60 133
15928.79 120
15929.99 156
15931.18 147
15932.37 141
15933.56 146
15934.76 121
15935.95 125
15937.14 141
15938.33 109
15939.53 119
15940.72 103
15941.91 105
15943.11 125
15944.30 135
15945.49 139
15946.69 101
15947.88 117
15949.07 133
15950.26 120
15951.46 112
15952.65 97
15953.84 105
15955.04 107
15956.23 107
15957.43 100
15958.62 126
15959.81 134
15961.01 117
15962.20 123
15963.39 116
15964.59 115
15965.78 120
15966.97 114
15968.17 134
15969.36 112
15970.56 138
15971.75 112
15972.94 98
15974.14 100
15975.33 123
15976.53 140
15977.72 116
15978.92 110
15980.11 131
15981.30 110
15982.50 115
15983.69 122
15984.89 95
15986.08 109
15987.28 127
15988.47 135
15989.67 114
15990.86 107
15992.06 105
15993.25 119
15994.45 111
15995.64 112
15996.84 94
15998.03 104
15999.23 130
16000.42 137
16001.62 97
16002.81 118
16004.01 125
16005.20 122
16006.40 115
16007.59 126
16008.79 89
16009.98 121
16011.18 114
16012.38 123
16013.57 101
16014.77 89
16015.96 124
16017.16 116
16018.35 113
16019.55 132
16020.75 115
16021.94 130
16023.14 105
16024.33 112
16025.53 99
16026.73 121
16027.92 117
16029.12 133
16030.31 106
16031.51 102
16032.71 94
16033.90 111
16035.10 113
16036.30 116
16037.49 101
16038.69 105
16039.89 101
16041.08 100
16042.28 111
16043.48 102
16044.67 115
16045.87 109
16047.07 109
16048.26 116
16049.46 106
16050.66 109
16051.85 103
16053.05 128
16054.25 88
16055.45 78
16056.64 96
16057.84 113
16059.04 97
16060.23 106
16061.43 118
16062.63 120
16063.83 117
16065.02 116
16066.22 97
16067.42 103
16068.62 106
16069.82 110
16071.01 93
16072.21 105
16073.41 116
16074.61 109
16075.80 132
16077.00 121
16078.20 117
16079.40 126
16080.60 138
16081.79 118
16082.99 99
16084.19 88
16085.39 95
16086.59 124
16087.79 125
16088.98 83
16090.18 105
16091.38 104
16092.58 119
16093.78 128
16094.98 119
16096.18 117
16097.37 128
16098.57 101
16099.77 83
16100.97 89
16102.17 112
16103.37 126
16104.57 122
16105.77 100
16106.97 106
16108.17 123
16109.36 115
16110.56 118
16111.76 106
16112.96 119
16114.16 120
16115.36 121
16116.56 107
16117.76 97
16118.96 106
16120.16 97
16121.36 120
16122.56 93
16123.76 92
16124.96 75
16126.16 120
16127.36 106
16128.56 119
16129.76 109
16130.96 118
16132.16 119
16133.36 94
16134.56 101
16135.76 122
16136.96 110
16138.16 106
16139.36 122
16140.56 110
16141.76 102
16142.96 91
16144.16 133
16145.36 115
16146.56 111
16147.76 117
16148.96 103
16150.16 102
16151.36 113
16152.57 106
16153.77 106
16154.97 99
16156.17 88
16157.37 132
16158.57 95
16159.77 111
16160.97 117
16162.17 138
16163.37 121
16164.58 103
16165.78 104
16166.98 88
16168.18 121
16169.38 136
16170.58 113
16171.78 114
16172.99 120
16174.19 116
16175.39 101
16176.59 109
16177.79 111
16178.99 93
16180.20 107
16181.40 98
16182.60 114
16183.80 119
16185.00 110
16186.21 134
16187.41 120
16188.61 106
16189.81 103
16191.02 112
16192.22 116
16193.42 121
16194.62 119
16195.82 121
16197.03 112
16198.23 120
16199.43 127
16200.63 103
16201.84 114
16203.04 120
16204.24 125
16205.45 127
16206.65 115
16207.85 103
16209.05 115
16210.26 125
16211.46 103
16212.66 97
16213.87 103
16215.07 110
16216.27 121
16217.48 118
16218.68 109
16219.88 106
16221.09 114
16222.29 114
16223.49 103
16224.70 111
16225.90 121
16227.10 134
16228.31 126
16229.51 120
16230.71 111
16231.92 109
16233.12 118
16234.33 113
16235.53 128
16236.73 94
16237.94 108
16239.14 140
16240.35 115
16241.55 87
16242.75 105
16243.96 133
16245.16 111
16246.37 106
16247.57 115
16248.78 134
16249.98 122
16251.18 116
16252.39 129
16253.59 108
16254.80 116
16256.00 119
16257.21 131
16258.41 112
16259.62 104
16260.82 103
16262.03 125
16263.23 120
16264.44 125
16265.64 116
16266.85 120
16268.05 131
16269.26 120
16270.46 124
16271.67 121
16272.87 113
16274.08 113
16275.28 135
16276.49 110
16277.69 131
16278.90 105
16280.11 123
16281.31 112
16282.52 123
16283.72 137
16284.93 130
16286.13 149
16287.34 150
16288.55 131
16289.75 119
16290.96 138
16292.16 134
16293.37 86
16294.58 115
16295.78 138
16296.99 134
16298.19 135
16299.40 121
16300.61 120
16301.81 152
16303.02 127
16304.23 120
16305.43 117
16306.64 167
16307.85 144
16309.05 148
16310.26 141
16311.47 150
16312.67 121
16313.88 152
16315.09 161
16316.29 122
16317.50 112
16318.71 120
16319.91 128
16321.12 106
16322.33 95
16323.54 105
16324.74 129
16325.95 139
16327.16 125
16328.36 100
16329.57 110
16330.78 115
16331.99 104
16333.19 137
16334.40 123
16335.61 107
16336.82 140
16338.02 150
16339.23 120
16340.44 110
16341.65 117
16342.86 136
16344.06 135
16345.27 124
16346.48 124
16347.69 126
16348.90 119
16350.10 116
16351.31 131
16352.52 111
16353.73 102
16354.94 129
16356.15 140
16357.35 111
16358.56 98
16359.77 105
16360.98 115
16362.19 127
16363.40 113
16364.61 103
16365.81 87
16367.02 89
16368.23 109
16369.44 117
16370.65 101
16371.86 117
16373.07 137
16374.28 93
16375.49 100
16376.69 117
16377.90 110
16379.11 106
16380.32 103
16381.53 103
16382.74 88
16383.95 104
16385.16 110
16386.37 127
16387.58 111
16388.79 110
16390.00 111
16391.21 108
16392.42 119
16393.63 109
16394.84 107
16396.05 136
16397.26 116
16398.47 88
16399.68 106
16400.89 98
16402.10 105
16403.31 95
16404.52 86
16405.73 124
16406.94 118
16408.15 113
16409.36 122
16410.57 112
16411.78 113
16412.99 104
16414.20 94
16415.41 91
16416.62 90
16417.83 92
16419.04 104
16420.25 105
16421.46 92
16422.68 100
16423.89 117
16425.10 110
16426.31 92
16427.52 95
16428.73 115
16429.94 107
16431.15 86
16432.36 108
16433.57 119
16434.79 101
16436.00 105
16437.21 105
16438.42 91
16439.63 104
16440.84 113
16442.05 139
16443.27 120
16444.48 106
16445.69 98
16446.90 96
16448.11 114
16449.33 118
16450.54 93
16451.75 94
16452.96 90
16454.17 96
16455.39 110
16456.60 83
16457.81 81
16459.02 94
16460.23 114
16461.45 98
16462.66 102
16463.87 111
16465.08 112
16466.30 103
16467.51 98
16468.72 96
16469.93 82
16471.15 107
16472.36 98
16473.57 109
16474.78 84
16476.00 96
16477.21 77
16478.42 110
16479.64 95
16480.85 100
16482.06 99
16483.27 102
16484.49 112
16485.70 92
16486.91 86
16488.13 105
16489.34 105
16490.55 103
16491.77 111
16492.98 109
16494.19 97
16495.41 91
16496.62 101
16497.84 109
16499.05 101
16500.26 95
16501.48 83
16502.69 97
16503.90 90
16505.12 86
16506.33 76
16507.55 113
16508.76 100
16509.97 101
16511.19 87
16512.40 97
16513.62 122
16514.83 81
16516.04 108
16517.26 119
16518.47 121
16519.69 98
16520.90 91
16522.12 102
16523.33 104
16524.55 85
16525.76 98
16526.98 109
16528.19 86
16529.40 101
16530.62 92
16531.83 77
16533.05 86
16534.26 82
16535.48 101
16536.69 108
16537.91 92
16539.12 97
16540.34 109
16541.56 91
16542.77 92
16543.99 112
16545.20 111
16546.42 76
16547.63 93
16548.85 104
16550.06 96
16551.28 112
16552.49 95
16553.71 94
16554.93 122
16556.14 108
16557.36 92
16558.57 100
16559.79 96
16561.00 88
16562.22 95
16563.44 76
16564.65 104
16565.87 72
16567.09 86
16568.30 100
16569.52 102
16570.73 76
16571.95 101
16573.17 92
16574.38 90
16575.60 113
16576.82 99
16578.03 96
16579.25 90
16580.47 97
16581.68 121
16582.90 109
16584.12 82
16585.33 97
16586.55 99
16587.77 103
16588.98 94
16590.20 79
16591.42 96
16592.64 94
16593.85 100
16595.07 119
16596.29 102
16597.50 97
16598.72 112
16599.94 106
16601.16 90
16602.37 101
16603.59 97
16604.81 89
16606.03 86
16607.24 96
16608.46 93
16609.68 114
16610.90 117
16612.12 99
16613.33 109
16614.55 127
16615.77 98
16616.99 109
16618.20 102
16619.42 99
16620.64 93
16621.86 101
16623.08 100
16624.30 110
16625.51 104
16626.73 93
16627.95 98
16629.17 93
16630.39 84
16631.61 105
16632.83 86
16634.04 91
16635.26 110
16636.48 91
16637.70 106
16638.92 116
16640.14 107
16641.36 113
16642.58 113
16643.79 111
16645.01 107
16646.23 111
16647.45 110
16648.67 104
16649.89 90
16651.11 87
16652.33 96
16653.55 110
16654.77 91
16655.99 92
16657.21 91
16658.43 123
16659.65 107
16660.86 90
16662.08 88
16663.30 95
16664.52 112
16665.74 103
16666.96 100
16668.18 93
16669.40 88
16670.62 112
16671.84 101
16673.06 94
16674.28 91
16675.50 83
16676.72 106
16677.94 93
16679.16 75
16680.38 88
16681.61 117
16682.83 88
16684.05 91
16685.27 89
16686.49 93
16687.71 100
16688.93 106
16690.15 97
16691.37 94
16692.59 103
16693.81 77
16695.03 88
16696.25 104
16697.47 89
16698.70 92
16699.92 100
16701.14 96
16702.36 103
16703.58 118
16704.80 94
16706.02 105
16707.24 106
16708.47 106
16709.69 89
16710.91 85
16712.13 86
16713.35 90
16714.57 87
16715.79 99
16717.02 104
16718.24 97
16719.46 107
16720.68 100
16721.90 99
16723.12 110
16724.35 86
16725.57 87
16726.79 90
16728.01 87
16729.24 112
16730.46 122
16731.68 89
16732.90 96
16734.12 88
16735.35 117
16736.57 96
16737.79 93
16739.01 104
16740.24 76
16741.46 98
16742.68 91
16743.90 111
16745.13 101
16746.35 94
16747.57 100
16748.80 105
16750.02 99
16751.24 83
16752.46 105
16753.69 132
16754.91 92
16756.13 85
16757.36 101
16758.58 116
16759.80 114
16761.03 101
16762.25 109
16763.47 104
16764.70 100
16765.92 101
16767.14 97
16768.37 88
16769.59 78
16770.81 101
16772.04 104
16773.26 96
16774.49 76
16775.71 90
16776.93 96
16778.16 104
16779.38 99
16780.61 96
16781.83 118
16783.05 99
16784.28 99
16785.50 105
16786.73 84
16787.95 88
16789.17 106
16790.40 105
16791.62 80
16792.85 102
16794.07 103
16795.30 103
16796.52 100
16797.75 65
16798.97 78
16800.20 90
16801.42 97
16802.64 97
16803.87 89
16805.09 96
16806.32 119
16807.54 117
16808.77 107
16809.99 111
16811.22 106
16812.45 106
16813.67 82
16814.90 100
16816.12 104
16817.35 98
16818.57 84
16819.80 93
16821.02 111
16822.25 95
16823.47 94
16824.70 102
16825.92 85
16827.15 102
16828.38 110
16829.60 94
16830.83 96
16832.05 87
16833.28 102
16834.51 108
16835.73 117
16836.96 92
16838.18 94
16839.41 97
16840.64 77
16841.86 90
16843.09 104
16844.32 99
16845.54 101
16846.77 95
16847.99 101
16849.22 97
16850.45 95
16851.67 108
16852.90 104
16854.13 106
16855.35 89
16856.58 102
16857.81 91
16859.03 99
16860.26 90
16861.49 124
16862.72 92
16863.94 79
16865.17 89
16866.40 115
16867.62 113
16868.85 113
16870.08 110
16871.31 121
16872.53 99
16873.76 130
16874.99 116
16876.22 115
16877.44 131
16878.67 116
16879.90 121
16881.13 119
16882.35 124
16883.58 107
16884.81 120
16886.04 142
16887.27 152
16888.49 139
16889.72 150
16890.95 138
16892.18 127
16893.41 134
16894.63 136
16895.86 117
16897.09 101
16898.32 105
16899.55 137
16900.78 128
16902.00 122
16903.23 114
16904.46 116
16905.69 122
16906.92 128
16908.15 119
16909.38 106
16910.60 124
16911.83 137
16913.06 121
16914.29 127
16915.52 102
16916.75 90
16917.98 128
16919.21 131
16920.44 122
16921.67 132
16922.89 136
16924.12 120
16925.35 112
16926.58 115
16927.81 105
16929.04 109
16930.27 101
16931.50 121
16932.73 103
16933.96 119
16935.19 96
16936.42 108
16937.65 103
16938.88 118
16940.11 127
16941.34 115
16942.57 101
16943.80 84
16945.03 119
16946.26 107
16947.49 112
16948.72 126
16949.95 105
16951.18 107
16952.41 105
16953.64 114
16954.87 116
16956.10 102
16957.33 102
16958.56 115
16959.79 94
16961.02 92
16962.25 92
16963.48 111
16964.71 111
16965.94 85
16967.18 93
16968.41 103
16969.64 93
16970.87 109
16972.10 106
16973.33 97
16974.56 112
16975.79 115
16977.02 90
16978.25 123
16979.49 93
16980.72 97
16981.95 113
16983.18 98
16984.41 137
16985.64 90
16986.87 96
16988.11 98
16989.34 104
16990.57 92
16991.80 120
16993.03 112
16994.26 93
16995.50 91
16996.73 99
16997.96 104
16999.19 117
17000.42 112
17001.66 103
17002.89 107
17004.12 84
17005.35 75
17006.59 100
17007.82 92
17009.05 101
17010.28 107
17011.51 123
17012.75 106
17013.98 97
17015.21 100
17016.44 100
17017.68 108
17018.91 95
17020.14 102
17021.38 107
17022.61 102
17023.84 88
17025.07 101
17026.31 119
17027.54 109
17028.77 115
17030.01 84
17031.24 101
17032.47 92
17033.71 103
17034.94 104
17036.17 99
17037.41 94
17038.64 115
17039.87 108
17041.11 112
17042.34 78
17043.57 81
17044.81 87
17046.04 106
17047.27 105
17048.51 93
17049.74 108
17050.98 96
17052.21 99
17053.44 105
17054.68 79
17055.91 86
17057.15 107
17058.38 87
17059.61 89
17060.85 94
17062.08 82
17063.32 78
17064.55 90
17065.79 82
17067.02 92
17068.26 120
17069.49 97
17070.72 93
17071.96 93
17073.19 93
17074.43 88
17075.66 110
17076.90 99
17078.13 91
17079.37 80
17080.60 90
17081.84 96
17083.07 90
17084.31 81
17085.54 105
17086.78 79
17088.01 76
17089.25 83
17090.48 102
17091.72 96
17092.95 85
17094.19 90
17095.43 88
17096.66 108
17097.90 88
17099.13 67
17100.37 83
17101.60 93
17102.84 90
17104.07 112
17105.31 82
17106.55 70
17107.78 93
17109.02 77
17110.25 82
17111.49 92
17112.73 89
17113.96 80
17115.20 78
17116.44 87
17117.67 91
17118.91 98
17120.14 94
17121.38 92
17122.62 82
17123.85 82
17125.09 96
17126.33 92
17127.56 87
17128.80 108
17130.04 91
17131.27 93
17132.51 80
17133.75 80
17134.98 89
17136.22 86
17137.46 89
17138.70 79
17139.93 83
17141.17 73
17142.41 86
17143.64 79
17144.88 70
17146.12 83
17147.36 91
17148.59 66
17149.83 78
17151.07 73
17152.31 77
17153.54 94
17154.78 98
17156.02 82
17157.26 81
17158.49 83
17159.73 79
17160.97 78
17162.21 75
17163.45 92
17164.68 90
17165.92 87
17167.16 98
17168.40 77
17169.64 81
17170.87 84
17172.11 94
17173.35 101
17174.59 93
17175.83 104
17177.07 101
17178.30 72
17179.54 94
17180.78 93
17182.02 70
17183.26 74
17184.50 86
17185.74 87
17186.98 74
17188.21 79
17189.45 78
17190.69 70
17191.93 88
17193.17 86
17194.41 86
17195.65 91
17196.89 97
17198.13 88
17199.37 85
17200.60 101
17201.84 80
17203.08 67
17204.32 67
17205.56 62
17206.80 77
17208.04 77
17209.28 77
17210.52 81
17211.76 90
17213.00 71
17214.24 79
17215.48 65
17216.72 60
17217.96 83
17219.20 110
17220.44 78
17221.68 81
17222.92 72
17224.16 86
17225.40 82
17226.64 62
17227.88 68
17229.12 68
17230.36 71
17231.60 79
17232.84 58
17234.08 75
17235.32 100
17236.56 74
17237.80 76
17239.04 98
17240.29 78
17241.53 83
17242.77 91
17244.01 74
17245.25 89
17246.49 79
17247.73 96
17248.97 118
17250.21 70
17251.45 67
17252.70 69
17253.94 86
17255.18 94
17256.42 91
17257.66 68
17258.90 85
17260.14 83
17261.38 85
17262.63 85
17263.87 110
17265.11 78
17266.35 94
17267.59 85
17268.83 101
17270.08 85
17271.32 91
17272.56 93
17273.80 88
17275.04 96
17276.29 80
17277.53 85
17278.77 76
17280.01 70
17281.25 63
17282.50 79
17283.74 80
17284.98 64
17286.22 86
17287.47 83
17288.71 74
17289.95 66
17291.19 73
17292.44 97
17293.68 94
17294.92 67
17296.16 55
17297.41 69
17298.65 72
17299.89 76
17301.14 66
17302.38 89
17303.62 88
17304.86 71
17306.11 77
17307.35 94
17308.59 76
17309.84 80
17311.08 92
17312.32 89
17313.57 86
17314.81 92
17316.05 85
17317.30 93
17318.54 83
17319.78 92
17321.03 82
17322.27 108
17323.52 62
17324.76 79
17326.00 81
17327.25 89
17328.49 86
17329.74 83
17330.98 84
17332.22 103
17333.47 97
17334.71 89
17335.96 78
17337.20 85
17338.44 81
17339.69 91
17340.93 82
17342.18 76
17343.42 79
17344.67 71
17345.91 72
17347.16 98
17348.40 77
17349.64 85
17350.89 71
17352.13 90
17353.38 62
17354.62 75
17355.87 88
17357.11 70
17358.36 77
17359.60 82
17360.85 92
17362.09 82
17363.34 84
17364.58 81
17365.83 70
17367.07 94
17368.32 81
17369.57 83
17370.81 89
17372.06 67
17373.30 66
17374.55 75
17375.79 86
17377.04 83
17378.28 67
17379.53 57
17380.78 99
17382.02 78
17383.27 74
17384.51 77
17385.76 78
17387.01 85
17388.25 90
17389.50 91
17390.74 89
17391.99 93
17393.24 94
17394.48 91
17395.73 76
17396.97 91
17398.22 86
17399.47 71
17400.71 86
17401.96 77
17403.21 66
17404.45 75
17405.70 83
17406.95 79
17408.19 87
17409.44 73
17410.69 84
17411.93 86
17413.18 78
17414.43 81
17415.68 72
17416.92 87
17418.17 87
17419.42 54
17420.66 73
17421.91 87
17423.16 99
17424.41 83
17425.65 84
17426.90 90
17428.15 94
17429.40 86
17430.64 74
17431.89 76
17433.14 89
17434.39 87
17435.63 75
17436.88 92
17438.13 88
17439.38 88
17440.63 83
17441.87 132
17443.12 82
17444.37 89
17445.62 77
17446.87 90
17448.11 104
17449.36 77
17450.61 86
17451.86 93
17453.11 92
17454.36 72
17455.60 83
17456.85 97
17458.10 99
17459.35 112
17460.60 92
17461.85 91
17463.10 105
17464.35 75
17465.59 73
17466.84 98
17468.09 90
17469.34 80
17470.59 93
17471.84 56
17473.09 75
17474.34 85
17475.59 86
17476.84 84
17478.08 74
17479.33 101
17480.58 85
17481.83 75
17483.08 81
17484.33 92
17485.58 86
17486.83 70
17488.08 77
17489.33 82
17490.58 87
17491.83 98
17493.08 76
17494.33 81
17495.58 85
17496.83 76
17498.08 95
17499.33 89
17500.58 68
17501.83 96
17503.08 90
17504.33 89
17505.58 91
17506.83 83
17508.08 86
17509.33 82
17510.58 74
17511.83 85
17513.08 102
17514.33 80
17515.58 71
17516.83 84
17518.09 83
17519.34 90
17520.59 80
17521.84 88
17523.09 76
17524.34 70
17525.59 86
17526.84 75
17528.09 66
17529.34 80
17530.59 92
17531.85 83
17533.10 60
17534.35 76
17535.60 80
17536.85 92
17538.10 76
17539.35 84
17540.61 71
17541.86 97
17543.11 94
17544.36 82
17545.61 89
17546.86 74
17548.12 81
17549.37 108
17550.62 81
17551.87 86
17553.12 89
17554.38 98
17555.63 96
17556.88 69
17558.13 84
17559.38 83
17560.64 84
17561.89 94
17563.14 86
17564.39 82
17565.65 75
17566.90 86
17568.15 81
17569.40 82
17570.66 85
17571.91 80
17573.16 85
17574.41 74
17575.67 67
17576.92 80
17578.17 86
17579.42 91
17580.68 90
17581.93 87
17583.18 92
17584.44 73
17585.69 81
17586.94 75
17588.20 86
17589.45 84
17590.70 86
17591.96 57
17593.21 72
17594.46 75
17595.72 105
17596.97 86
17598.22 91
17599.48 87
17600.73 91
17601.98 79
17603.24 89
17604.49 87
17605.75 77
17607.00 81
17608.25 88
17609.51 83
17610.76 81
17612.02 66
17613.27 75
17614.52 76
17615.78 94
17617.03 79
17618.29 84
17619.54 69
17620.80 71
17622.05 74
17623.30 95
17624.56 83
17625.81 91
17627.07 75
17628.32 69
17629.58 91
17630.83 76
17632.09 100
17633.34 85
17634.60 80
17635.85 89
17637.11 82
17638.36 94
17639.62 70
17640.87 79
17642.13 90
17643.38 78
17644.64 103
17645.89 93
17647.15 79
17648.40 80
17649.66 85
17650.91 73
17652.17 81
17653.43 73
17654.68 91
17655.94 108
17657.19 90
17658.45 73
17659.70 67
17660.96 97
17662.22 95
17663.47 88
17664.73 77
17665.98 76
17667.24 91
17668.50 93
17669.75 70
17671.01 74
17672.26 84
17673.52 91
17674.78 86
17676.03 92
17677.29 88
17678.55 69
17679.80 80
17681.06 82
17682.32 88
17683.57 81
17684.83 80
17686.09 81
17687.34 73
17688.60 78
17689.86 93
17691.11 110
17692.37 79
17693.63 76
17694.88 92
17696.14 79
17697.40 79
17698.66 95
17699.91 97
17701.17 84
17702.43 73
17703.68 74
17704.94 86
17706.20 91
17707.46 85
17708.71 66
17709.97 79
17711.23 87
17712.49 72
17713.74 82
17715.00 97
17716.26 95
17717.52 91
17718.78 79
17720.03 97
17721.29 84
17722.55 85
17723.81 81
17725.07 73
17726.32 77
17727.58 91
17728.84 70
17730.10 66
17731.36 64
17732.62 87
17733.87 89
17735.13 88
17736.39 87
17737.65 73
17738.91 79
17740.17 88
17741.43 72
17742.68 77
17743.94 73
17745.20 77
17746.46 82
17747.72 83
17748.98 68
17750.24 86
17751.50 73
17752.76 63
17754.01 84
17755.27 91
17756.53 76
17757.79 79
17759.05 84
17760.31 64
17761.57 79
17762.83 78
17764.09 78
17765.35 86
17766.61 73
17767.87 67
17769.13 95
17770.39 73
17771.65 62
17772.91 80
17774.17 94
17775.43 78
17776.69 81
17777.95 70
17779.21 78
17780.47 88
17781.73 76
17782.99 96
17784.25 80
17785.51 87
17786.77 89
17788.03 91
17789.29 102
17790.55 80
17791.81 80
17793.07 82
17794.33 86
17795.59 86
17796.85 86
17798.11 73
17799.37 76
17800.63 92
17801.90 90
17803.16 81
17804.42 73
17805.68 90
17806.94 72
17808.20 97
17809.46 74
17810.72 78
17811.98 98
17813.24 79
17814.51 72
17815.77 81
17817.03 82
17818.29 82
17819.55 88
17820.81 91
17822.07 84
17823.34 73
17824.60 93
17825.86 84
17827.12 82
17828.38 83
17829.65 92
17830.91 78
17832.17 84
17833.43 76
17834.69 109
17835.95 81
17837.22 88
17838.48 93
17839.74 69
17841.00 85
17842.27 72
17843.53 95
17844.79 89
17846.05 106
17847.32 84
17848.58 76
17849.84 67
17851.10 75
17852.37 66
17853.63 89
17854.89 86
17856.15 92
17857.42 76
17858.68 62
17859.94 77
17861.21 73
17862.47 85
17863.73 81
17864.99 92
17866.26 84
17867.52 74
17868.78 79
17870.05 88
17871.31 80
17872.57 82
17873.84 64
17875.10 95
17876.36 77
17877.63 62
17878.89 71
17880.15 68
17881.42 75
17882.68 90
17883.95 79
17885.21 72
17886.47 86
17887.74 62
17889.00 87
17890.27 88
17891.53 70
17892.79 74
17894.06 82
17895.32 67
17896.59 81
17897.85 79
17899.11 92
17900.38 85
17901.64 61
17902.91 80
17904.17 66
17905.44 81
17906.70 79
17907.97 82
17909.23 79
17910.50 72
17911.76 83
17913.02 76
17914.29 93
17915.55 100
17916.82 86
17918.08 81
17919.35 67
17920.61 94
17921.88 103
17923.14 76
17924.41 70
17925.67 86
17926.94 86
17928.21 79
17929.47 85
17930.74 80
17932.00 77
17933.27 82
17934.53 81
17935.80 69
17937.06 65
17938.33 69
17939.60 77
17940.86 81
17942.13 76
17943.39 76
17944.66 72
17945.92 87
17947.19 70
17948.46 70
17949.72 68
17950.99 70
17952.26 85
17953.52 93
17954.79 66
17956.05 75
17957.32 79
17958.59 98
17959.85 65
17961.12 69
17962.39 85
17963.65 85
17964.92 78
17966.19 66
17967.45 94
17968.72 79
17969.99 74
17971.25 93
17972.52 70
17973.79 83
17975.05 69
17976.32 64
17977.59 74
17978.85 74
17980.12 85
17981.39 79
17982.66 78
17983.92 72
17985.19 76
17986.46 77
17987.73 75
17988.99 78
17990.26 99
17991.53 67
17992.80 79
17994.06 68
17995.33 62
17996.60 79
17997.87 67
17999.13 78
18000.40 67
18001.67 66
18002.94 82
18004.21 62
18005.47 58
18006.74 64
18008.01 89
18009.28 90
18010.55 73
18011.82 62
18013.08 76
18014.35 79
18015.62 76
18016.89 67
18018.16 51
18019.43 64
18020.69 65
18021.96 75
18023.23 75
18024.50 80
18025.77 67
18027.04 55
18028.31 73
18029.58 84
18030.85 88
18032.11 64
18033.38 60
18034.65 84
18035.92 80
18037.19 75
18038.46 89
18039.73 82
18041.00 71
18042.27 69
18043.54 86
18044.81 80
18046.08 68
18047.35 79
18048.62 77
18049.88 65
18051.15 53
18052.42 74
18053.69 67
18054.96 78
18056.23 88
18057.50 81
18058.77 79
18060.04 80
18061.31 82
18062.58 78
18063.85 78
18065.12 86
18066.39 92
18067.66 78
18068.93 85
18070.20 80
18071.48 77
18072.75 77
18074.02 86
18075.29 83
18076.56 76
18077.83 74
18079.10 79
18080.37 71
18081.64 81
18082.91 79
18084.18 74
18085.45 81
18086.72 84
18087.99 77
18089.27 79
18090.54 78
18091.81 100
18093.08 75
18094.35 72
18095.62 74
18096.89 86
18098.16 82
18099.43 85
18100.71 77
18101.98 64
18103.25 75
18104.52 90
18105.79 69
18107.06 71
18108.34 63
18109.61 77
18110.88 84
18112.15 75
18113.42 54
18114.69 66
18115.97 81
18117.24 65
18118.51 66
18119.78 77
18121.06 68
18122.33 91
18123.60 81
18124.87 73
18126.14 62
18127.42 80
18128.69 77
18129.96 73
18131.23 71
18132.51 53
18133.78 76
18135.05 59
18136.32 57
18137.60 74
18138.87 81
18140.14 77
18141.42 97
18142.69 65
18143.96 73
18145.23 86
18146.51 79
18147.78 71
18149.05 85
18150.33 84
18151.60 86
18152.87 96
18154.15 76
18155.42 59
18156.69 76
18157.97 58
18159.24 79
18160.51 66
18161.79 74
18163.06 88
18164.33 79
18165.61 68
18166.88 80
18168.16 73
18169.43 88
18170.70 75
18171.98 65
18173.25 74
18174.53 80
18175.80 70
18177.07 86
18178.35 63
18179.62 72
18180.90 92
18182.17 80
18183.44 72
18184.72 79
18185.99 81
18187.27 75
18188.54 70
18189.82 72
18191.09 84
18192.37 73
18193.64 65
18194.92 75
18196.19 64
18197.46 78
18198.74 80
18200.01 79
18201.29 66
18202.56 80
18203.84 78
18205.11 77
18206.39 71
18207.67 62
18208.94 77
18210.22 78
18211.49 83
18212.77 78
18214.04 70
18215.32 68
18216.59 67
18217.87 65
18219.14 55
18220.42 83
18221.70 64
18222.97 88
18224.25 91
18225.52 80
18226.80 79
18228.07 81
18229.35 67
18230.63 83
18231.90 64
18233.18 79
18234.45 67
18235.73 77
18237.01 77
18238.28 82
18239.56 87
18240.84 70
18242.11 72
18243.39 90
18244.66 80
18245.94 64
18247.22 68
18248.49 79
18249.77 70
18251.05 91
18252.32 97
18253.60 90
18254.88 81
18256.16 61
18257.43 78
18258.71 85
18259.99 92
18261.26 76
18262.54 89
18263.82 65
18265.09 87
18266.37 74
18267.65 95
18268.93 92
18270.20 89
18271.48 75
18272.76 80
18274.04 64
18275.31 69
18276.59 82
18277.87 88
18279.15 99
18280.42 84
18281.70 80
18282.98 50
18284.26 102
18285.54 68
18286.81 69
18288.09 71
18289.37 66
18290.65 83
18291.93 62
18293.20 67
18294.48 74
18295.76 70
18297.04 73
18298.32 96
18299.60 74
18300.87 68
18302.15 70
18303.43 89
18304.71 88
18305.99 82
18307.27 90
18308.55 73
18309.82 68
18311.10 67
18312.38 76
18313.66 73
18314.94 76
18316.22 77
18317.50 81
18318.78 60
18320.06 75
18321.34 76
18322.61 79
18323.89 68
18325.17 93
18326.45 75
18327.73 84
18329.01 87
18330.29 61
18331.57 72
18332.85 84
18334.13 94
18335.41 77
18336.69 73
18337.97 69
18339.25 81
18340.53 81
18341.81 89
18343.09 79
18344.37 61
18345.65 72
18346.93 67
18348.21 72
18349.49 73
18350.77 60
18352.05 62
18353.33 80
18354.61 78
18355.89 75
18357.17 64
18358.45 70
18359.73 50
18361.01 67
18362.29 65
18363.57 71
18364.85 69
18366.13 81
18367.42 78
18368.70 97
18369.98 54
18371.26 71
18372.54 84
18373.82 71
18375.10 83
18376.38 84
18377.66 71
18378.94 73
18380.23 64
18381.51 76
18382.79 84
18384.07 66
18385.35 85
18386.63 69
18387.91 66
18389.20 82
18390.48 75
18391.76 70
18393.04 69
18394.32 74
18395.60 77
18396.89 76
18398.17 64
18399.45 78
18400.73 77
18402.01 57
18403.30 63
18404.58 62
18405.86 78
18407.14 86
18408.42 76
18409.71 64
18410.99 58
18412.27 82
18413.55 86
18414.84 70
18416.12 50
18417.40 66
18418.68 68
18419.97 75
18421.25 83
18422.53 63
18423.81 77
18425.10 78
18426.38 70
18427.66 80
18428.95 75
18430.23 77
18431.51 76
18432.79 83
18434.08 72
18435.36 72
18436.64 76
18437.93 91
18439.21 78
18440.49 88
18441.78 77
18443.06 75
18444.34 77
18445.63 60
18446.91 63
18448.19 68
18449.48 82
18450.76 73
18452.05 58
18453.33 55
18454.61 63
18455.90 67
18457.18 71
18458.47 74
18459.75 65
18461.03 78
18462.32 81
18463.60 75
18464.89 76
18466.17 68
18467.45 77
18468.74 58
18470.02 60
18471.31 54
18472.59 68
18473.88 86
18475.16 81
18476.45 71
18477.73 52
18479.01 90
18480.30 92
18481.58 82
18482.87 58
18484.15 67
18485.44 87
18486.72 76
18488.01 71
18489.29 65
18490.58 66
18491.86 84
18493.15 68
18494.43 62
18495.72 46
18497.00 88
18498.29 87
18499.58 77
18500.86 71
18502.15 81
18503.43 74
18504.72 64
18506.00 89
18507.29 72
18508.57 76
18509.86 86
18511.15 75
18512.43 70
18513.72 68
18515.00 63
18516.29 85
18517.58 61
18518.86 65
18520.15 56
18521.43 89
18522.72 88
18524.01 83
18525.29 81
18526.58 85
18527.87 82
18529.15 72
18530.44 73
18531.73 70
18533.01 75
18534.30 78
18535.59 71
18536.87 77
18538.16 63
18539.45 71
18540.73 76
18542.02 66
18543.31 64
18544.59 68
18545.88 67
18547.17 72
18548.45 71
18549.74 49
18551.03 84
18552.32 77
18553.60 68
18554.89 63
18556.18 72
18557.46 70
18558.75 83
18560.04 78
18561.33 91
18562.62 83
18563.90 92
18565.19 69
18566.48 72
18567.77 81
18569.05 87
18570.34 75
18571.63 77
18572.92 81
18574.21 87
18575.49 72
18576.78 83
18578.07 103
18579.36 98
18580.65 85
18581.93 72
18583.22 77
18584.51 93
18585.80 104
18587.09 84
18588.38 120
18589.66 90
18590.95 73
18592.24 97
18593.53 91
18594.82 74
18596.11 98
18597.40 85
18598.69 93
18599.97 77
18601.26 82
18602.55 63
18603.84 86
18605.13 78
18606.42 85
18607.71 79
18609.00 95
18610.29 91
18611.58 80
18612.87 85
18614.16 100
18615.44 102
18616.73 87
18618.02 92
18619.31 81
18620.60 89
18621.89 84
18623.18 71
18624.47 73
18625.76 107
18627.05 90
18628.34 92
18629.63 69
18630.92 71
18632.21 88
18633.50 82
18634.79 86
18636.08 68
18637.37 79
18638.66 91
18639.95 88
18641.24 87
18642.53 76
18643.82 82
18645.11 76
18646.40 82
18647.70 98
18648.99 75
18650.28 75
18651.57 88
18652.86 86
18654.15 106
18655.44 88
18656.73 93
18658.02 91
18659.31 86
18660.60 81
18661.89 99
18663.19 97
18664.48 83
18665.77 74
18667.06 89
18668.35 95
18669.64 78
18670.93 86
18672.22 89
18673.52 93
18674.81 84
18676.10 91
18677.39 72
18678.68 80
18679.97 94
18681.27 108
18682.56 77
18683.85 78
18685.14 75
18686.43 75
18687.72 69
18689.02 67
18690.31 71
18691.60 81
18692.89 94
18694.18 60
18695.48 66
18696.77 80
18698.06 94
18699.35 87
18700.65 86
18701.94 75
18703.23 69
18704.52 85
18705.82 82
18707.11 75
18708.40 87
18709.69 84
18710.99 70
18712.28 80
18713.57 69
18714.87 77
18716.16 62
18717.45 77
18718.74 79
18720.04 77
18721.33 76
18722.62 79
18723.92 71
18725.21 79
18726.50 82
18727.80 71
18729.09 76
18730.38 77
18731.68 82
18732.97 80
18734.26 81
18735.56 71
18736.85 75
18738.15 69
18739.44 75
18740.73 74
18742.03 80
18743.32 81
18744.61 62
18745.91 62
18747.20 77
18748.50 76
18749.79 88
18751.08 95
18752.38 72
18753.67 76
18754.97 70
18756.26 75
18757.56 80
18758.85 74
18760.14 60
18761.44 73
18762.73 76
18764.03 60
18765.32 66
18766.62 79
18767.91 72
18769.21 67
18770.50 69
18771.80 84
18773.09 65
18774.39 97
18775.68 91
18776.98 81
18778.27 65
18779.57 75
18780.86 65
18782.16 88
18783.45 85
18784.75 63
18786.04 72
18787.34 80
18788.63 70
18789.93 78
18791.23 71
18792.52 82
18793.82 79
18795.11 78
18796.41 63
18797.70 71
18799.00 77
18800.29 61
18801.59 91
18802.89 77
18804.18 68
18805.48 77
18806.77 66
18808.07 78
18809.37 73
18810.66 101
18811.96 69
18813.26 87
18814.55 82
18815.85 63
18817.14 70
18818.44 73
18819.74 74
18821.03 75
18822.33 58
18823.63 72
18824.92 89
18826.22 63
18827.52 59
18828.81 72
18830.11 84
18831.41 72
18832.71 67
18834.00 76
18835.30 55
18836.60 56
18837.89 88
18839.19 74
18840.49 70
18841.79 65
18843.08 68
18844.38 70
18845.68 61
18846.98 68
18848.27 81
18849.57 66
18850.87 67
18852.17 80
18853.46 82
18854.76 64
18856.06 72
18857.36 68
18858.65 67
18859.95 71
18861.25 71
18862.55 75
18863.85 59
18865.14 60
18866.44 76
18867.74 90
18869.04 77
18870.34 76
18871.64 58
18872.93 72
18874.23 77
18875.53 72
18876.83 62
18878.13 81
18879.43 55
18880.72 87
18882.02 73
18883.32 56
18884.62 58
18885.92 67
18887.22 62
18888.52 60
18889.82 64
18891.12 74
18892.41 99
18893.71 61
18895.01 67
18896.31 70
18897.61 69
18898.91 81
18900.21 63
18901.51 84
18902.81 71
18904.11 81
18905.41 74
18906.71 74
18908.01 69
18909.31 75
18910.61 103
18911.90 82
18913.20 69
18914.50 67
18915.80 85
18917.10 61
18918.40 52
18919.70 62
18921.00 66
18922.30 61
18923.60 67
18924.90 77
18926.20 67
18927.50 53
18928.80 71
18930.11 88
18931.41 66
18932.71 69
18934.01 63
18935.31 64
18936.61 67
18937.91 78
18939.21 73
18940.51 68
18941.81 52
18943.11 56
18944.41 85
18945.71 86
18947.01 46
18948.31 57
18949.62 90
18950.92 64
18952.22 75
18953.52 60
18954.82 54
18956.12 74
18957.42 64
18958.72 67
18960.03 58
18961.33 64
18962.63 82
18963.93 77
18965.23 69
18966.53 72
18967.83 75
18969.14 66
18970.44 71
18971.74 64
18973.04 70
18974.34 71
18975.64 78
18976.95 64
18978.25 64
18979.55 61
18980.85 53
18982.15 56
18983.46 60
18984.76 55
18986.06 77
18987.36 81
18988.67 71
18989.97 68
18991.27 71
18992.57 56
18993.88 69
18995.18 76
18996.48 58
18997.78 96
18999.09 55
19000.39 59
19001.69 56
19002.99 56
19004.30 84
19005.60 75
19006.90 69
19008.21 64
19009.51 74
19010.81 95
19012.12 71
19013.42 77
19014.72 69
19016.03 77
19017.33 66
19018.63 65
19019.94 64
19021.24 69
19022.54 64
19023.85 66
19025.15 73
19026.45 59
19027.76 74
19029.06 65
19030.36 59
19031.67 59
19032.97 79
19034.28 67
19035.58 65
19036.88 86
19038.19 78
19039.49 58
19040.80 64
19042.10 74
19043.40 50
19044.71 58
19046.01 62
19047.32 97
19048.62 76
19049.93 72
19051.23 79
19052.54 76
19053.84 70
19055.14 91
19056.45 83
19057.75 63
19059.06 59
19060.36 65
19061.67 64
19062.97 68
19064.28 70
19065.58 58
19066.89 72
19068.19 58
19069.50 58
19070.80 52
19072.11 60
19073.41 68
19074.72 72
19076.03 52
19077.33 57
19078.64 66
19079.94 57
19081.25 60
19082.55 63
19083.86 62
19085.16 62
19086.47 68
19087.78 72
19089.08 67
19090.39 55
19091.69 76
19093.00 56
19094.30 72
19095.61 66
19096.92 78
19098.22 59
19099.53 78
19100.84 53
19102.14 51
19103.45 76
19104.75 65
19106.06 59
19107.37 67
19108.67 54
19109.98 60
19111.29 54
19112.59 68
19113.90 70
19115.21 81
19116.51 70
19117.82 43
19119.13 68
19120.43 60
19121.74 59
19123.05 65
19124.35 55
19125.66 67
19126.97 62
19128.28 50
19129.58 59
19130.89 75
19132.20 81
19133.50 83
19134.81 75
19136.12 66
19137.43 70
19138.73 50
19140.04 65
19141.35 89
19142.66 81
19143.96 66
19145.27 66
19146.58 62
19147.89 53
19149.20 71
19150.50 64
19151.81 62
19153.12 61
19154.43 77
19155.74 69
19157.04 47
19158.35 69
19159.66 77
19160.97 99
19162.28 68
19163.59 72
19164.89 57
19166.20 78
19167.51 92
19168.82 81
19170.13 64
19171.44 79
19172.74 65
19174.05 75
19175.36 71
19176.67 69
19177.98 73
19179.29 61
19180.60 71
19181.91 60
19183.22 79
19184.52 76
19185.83 61
19187.14 65
19188.45 59
19189.76 61
19191.07 78
19192.38 63
19193.69 71
19195.00 62
19196.31 66
19197.62 73
19198.93 69
19200.24 61
19201.55 58
19202.86 75
19204.17 75
19205.48 60
19206.79 68
19208.10 70
19209.41 76
19210.72 82
19212.03 47
19213.34 63
19214.65 61
19215.96 80
19217.27 83
19218.58 55
19219.89 74
19221.20 81
19222.51 95
19223.82 72
19225.13 58
19226.44 69
19227.75 76
19229.06 70
19230.37 60
19231.68 56
19232.99 72
19234.30 68
19235.61 51
19236.92 61
19238.23 61
19239.55 87
19240.86 61
19242.17 77
19243.48 70
19244.79 75
19246.10 70
19247.41 63
19248.72 60
19250.04 89
19251.35 52
19252.66 58
19253.97 52
19255.28 76
19256.59 84
19257.90 68
19259.22 73
19260.53 66
19261.84 63
19263.15 61
19264.46 63
19265.77 64
19267.09 75
19268.40 82
19269.71 83
19271.02 85
19272.33 57
19273.65 78
19274.96 57
19276.27 77
19277.58 75
19278.90 79
19280.21 57
19281.52 69
19282.83 55
19284.14 77
19285.46 54
19286.77 77
19288.08 76
19289.40 72
19290.71 79
19292.02 64
19293.33 56
19294.65 61
19295.96 73
19297.27 62
19298.58 66
19299.90 71
19301.21 66
19302.52 79
19303.84 69
19305.15 62
19306.46 55
19307.78 54
19309.09 69
19310.40 82
19311.72 67
19313.03 48
19314.34 59
19315.66 61
19316.97 66
19318.28 70
19319.60 75
19320.91 71
19322.23 54
19323.54 70
19324.85 64
19326.17 76
19327.48 81
19328.80 72
19330.11 74
19331.42 69
19332.74 65
19334.05 66
19335.37 56
19336.68 40
19337.99 85
19339.31 58
19340.62 62
19341.94 65
19343.25 63
19344.57 50
19345.88 66
19347.20 61
19348.51 66
19349.83 72
19351.14 52
19352.45 75
19353.77 60
19355.08 74
19356.40 64
19357.71 61
19359.03 65
19360.34 82
19361.66 52
19362.97 58
19364.29 74
19365.61 75
19366.92 59
19368.24 61
19369.55 75
19370.87 68
19372.18 89
19373.50 60
19374.81 56
19376.13 68
19377.44 83
19378.76 61
19380.08 62
19381.39 61
19382.71 55
19384.02 59
19385.34 75
19386.66 57
19387.97 66
19389.29 73
19390.60 65
19391.92 67
19393.24 57
19394.55 56
19395.87 61
19397.18 79
19398.50 63
19399.82 58
19401.13 62
19402.45 69
19403.77 53
19405.08 85
19406.40 64
19407.72 57
19409.03 63
19410.35 60
19411.67 81
19412.98 80
19414.30 64
19415.62 57
19416.94 61
19418.25 54
19419.57 65
19420.89 64
19422.20 58
19423.52 67
19424.84 81
19426.16 68
19427.47 77
19428.79 51
19430.11 50
19431.43 69
19432.74 65
19434.06 54
19435.38 65
19436.70 79
19438.01 52
19439.33 51
19440.65 57
19441.97 65
19443.28 72
19444.60 76
19445.92 70
19447.24 75
19448.56 73
19449.87 52
19451.19 67
19452.51 51
19453.83 70
19455.15 74
19456.47 60
19457.78 70
19459.10 64
19460.42 75
19461.74 63
19463.06 72
19464.38 63
19465.70 64
19467.01 79
19468.33 85
19469.65 65
19470.97 55
19472.29 56
19473.61 77
19474.93 54
19476.25 63
19477.57 66
19478.88 73
19480.20 73
19481.52 70
19482.84 66
19484.16 61
19485.48 65
19486.80 55
19488.12 68
19489.44 63
19490.76 48
19492.08 40
19493.40 52
19494.72 67
19496.04 54
19497.36 56
19498.68 63
19500.00 65
19501.32 68
19502.64 60
19503.96 63
19505.28 65
19506.60 78
19507.92 60
19509.24 49
19510.56 54
19511.88 50
19513.20 58
19514.52 65
19515.84 64
19517.16 59
19518.48 58
19519.80 60
19521.12 57
19522.44 50
19523.76 70
19525.08 79
19526.40 59
19527.72 61
19529.04 73
19530.36 75
19531.69 46
19533.01 56
19534.33 65
19535.65 61
19536.97 62
19538.29 55
19539.61 52
19540.93 48
19542.25 59
19543.58 80
19544.90 52
19546.22 62
19547.54 65
19548.86 84
19550.18 86
19551.50 50
19552.83 55
19554.15 66
19555.47 71
19556.79 80
19558.11 67
19559.43 59
19560.76 47
19562.08 55
19563.40 62
19564.72 69
19566.04 67
19567.37 45
19568.69 78
19570.01 61
19571.33 68
19572.66 53
19573.98 65
19575.30 72
19576.62 45
19577.95 63
19579.27 62
19580.59 65
19581.91 77
19583.24 73
19584.56 56
19585.88 62
19587.20 70
19588.53 65
19589.85 56
19591.17 46
19592.50 61
19593.82 54
19595.14 63
19596.46 65
19597.79 68
19599.11 63
19600.43 60
19601.76 47
19603.08 76
19604.40 82
19605.73 79
19607.05 55
19608.37 67
19609.70 57
19611.02 58
19612.35 60
19613.67 68
19614.99 70
19616.32 77
19617.64 72
19618.96 59
19620.29 58
19621.61 76
19622.94 102
19624.26 66
19625.58 69
19626.91 58
19628.23 46
19629.56 74
19630.88 59
19632.21 57
19633.53 57
19634.85 68
19636.18 86
19637.50 47
19638.83 47
19640.15 52
19641.48 50
19642.80 74
19644.13 60
19645.45 54
19646.78 52
19648.10 65
19649.43 76
19650.75 70
19652.08 60
19653.40 73
19654.73 72
19656.05 72
19657.38 61
19658.70 60
19660.03 57
19661.35 66
19662.68 80
19664.00 68
19665.33 76
19666.65 64
19667.98 64
19669.30 57
19670.63 66
19671.96 55
19673.28 72
19674.61 51
19675.93 68
19677.26 64
19678.58 55
19679.91 74
19681.24 54
19682.56 60
19683.89 61
19685.21 77
19686.54 78
19687.87 64
19689.19 75
19690.52 80
19691.85 68
19693.17 63
19694.50 53
19695.82 67
19697.15 78
19698.48 61
19699.80 45
19701.13 61
19702.46 64
19703.78 61
19705.11 62
19706.44 53
19707.76 72
19709.09 56
19710.42 59
19711.75 65
19713.07 66
19714.40 44
19715.73 50
19717.05 47
19718.38 60
19719.71 56
19721.04 59
19722.36 71
19723.69 63
19725.02 48
19726.35 51
19727.67 69
19729.00 61
19730.33 59
19731.66 64
19732.98 48
19734.31 64
19735.64 53
19736.97 51
19738.29 46
19739.62 69
19740.95 58
19742.28 65
19743.61 40
19744.93 59
19746.26 55
19747.59 52
19748.92 57
19750.25 41
19751.58 50
19752.90 68
19754.23 87
19755.56 80
19756.89 65
19758.22 68
19759.55 59
19760.88 52
19762.20 58
19763.53 72
19764.86 62
19766.19 53
19767.52 65
19768.85 51
19770.18 68
19771.51 40
19772.84 60
19774.16 61
19775.49 49
19776.82 58
19778.15 68
19779.48 64
19780.81 63
19782.14 68
19783.47 62
19784.80 56
19786.13 57
19787.46 77
19788.79 56
19790.12 62
19791.45 54
19792.78 82
19794.11 71
19795.44 63
19796.77 48
19798.10 53
19799.43 64
19800.76 60
19802.09 67
19803.42 57
19804.75 57
19806.08 51
19807.41 76
19808.74 54
19810.07 50
19811.40 68
19812.73 70
19814.06 53
19815.39 75
19816.72 78
19818.05 65
19819.38 68
19820.71 50
19822.04 50
19823.37 72
19824.70 83
19826.03 71
19827.37 54
19828.70 49
19830.03 62
19831.36 65
19832.69 54
19834.02 61
19835.35 58
19836.68 87
19838.01 59
19839.35 63
19840.68 52
19842.01 76
19843.34 79
19844.67 75
19846.00 61
19847.33 73
19848.67 53
19850.00 67
19851.33 58
19852.66 61
19853.99 70
19855.32 70
19856.66 46
19857.99 53
19859.32 55
19860.65 50
19861.98 77
19863.32 67
19864.65 59
19865.98 62
19867.31 61
19868.65 51
19869.98 62
19871.31 44
19872.64 62
19873.98 71
19875.31 60
19876.64 55
19877.97 66
19879.31 58
19880.64 58
19881.97 54
19883.30 69
19884.64 57
19885.97 67
19887.30 63
19888.64 55
19889.97 58
19891.30 49
19892.63 67
19893.97 54
19895.30 40
19896.63 55
19897.97 60
19899.30 68
19900.63 51
19901.97 62
19903.30 60
19904.63 81
19905.97 56
19907.30 57
19908.64 64
19909.97 45
19911.30 53
19912.64 76
19913.97 62
19915.30 64
19916.64 69
19917.97 69
19919.31 66
19920.64 49
19921.97 55
19923.31 52
19924.64 58
19925.98 45
19927.31 58
19928.65 58
19929.98 58
19931.31 62
19932.65 64
19933.98 37
19935.32 61
19936.65 49
19937.99 67
19939.32 64
19940.66 41
19941.99 50
19943.33 65
19944.66 90
19946.00 63
19947.33 51
19948.67 56
19950.00 55
19951.34 46
19952.67 69
19954.01 57
19955.34 59
19956.68 60
19958.01 57
19959.35 59
19960.68 59
19962.02 69
19963.35 78
19964.69 56
19966.02 60
19967.36 74
19968.70 56
19970.03 56
19971.37 65
19972.70 79
19974.04 61
19975.37 60
19976.71 74
19978.05 62
19979.38 53
19980.72 63
19982.05 67
19983.39 63
19984.73 57
19986.06 47
19987.40 51
19988.74 47
19990.07 50
19991.41 50
19992.74 52
19994.08 47
19995.42 81
19996.75 75
19998.09 65
19999.43 43
20000.76 65
20002.10 68
20003.44 56
20004.77 49
20006.11 56
20007.45 66
20008.79 54
20010.12 48
20011.46 53
20012.80 63
20014.13 67
20015.47 63
20016.81 60
20018.15 62
20019.48 60
20020.82 46
20022.16 67
20023.50 57
20024.83 53
20026.17 63
20027.51 61
20028.85 63
20030.18 56
20031.52 46
20032.86 76
20034.20 86
20035.53 51
20036.87 70
20038.21 58
20039.55 80
20040.89 65
20042.22 62
20043.56 67
20044.90 55
20046.24 58
20047.58 87
20048.92 61
20050.25 51
20051.59 65
20052.93 71
20054.27 65
20055.61 86
20056.95 58
20058.29 58
20059.62 57
20060.96 77
20062.30 66
20063.64 57
20064.98 68
20066.32 80
20067.66 59
20069.00 70
20070.34 62
20071.67 69
20073.01 67
20074.35 79
20075.69 78
20077.03 69
20078.37 55
20079.71 69
20081.05 53
20082.39 51
20083.73 53
20085.07 69
20086.41 94
20087.75 70
20089.09 55
20090.43 66
20091.77 62
20093.11 61
20094.45 51
20095.79 63
20097.13 67
20098.47 73
20099.81 68
20101.15 56
20102.49 62
20103.83 70
20105.17 62
20106.51 83
20107.85 58
20109.19 61
20110.53 60
20111.87 64
20113.21 64
20114.55 70
20115.89 63
20117.23 78
20118.57 76
20119.91 52
20121.25 53
20122.59 51
20123.93 53
20125.28 80
20126.62 76
20127.96 67
20129.30 84
20130.64 75
20131.98 77
20133.32 56
20134.66 55
20136.00 66
