# Supplementary material for: MALDI-TOF MS typing enables the classification of brewing yeasts of the genus Saccharomyces to major beer styles
Source: PLoS One. 2017 Aug 9;12(8):e0181694. doi: 10.1371/journal.pone.0181694 (PMC5549903; doi:10.1371/journal.pone.0181694)
Supplement: S11 File — The directory includes 90 raw files and was zipped to “.zip”; the folder has three strains with 30 spectra per strain; S1 Text explains the raw files with an example and Table 1 represents the yeast strains used within the experiment. (ZIP) [file pone.0181694.s014.zip › 31-33/30339-506-OG-Ale-Ale-YPG-18h-E-E_2015-07-29_2_0_A5_1.dat]

2000.00 2702
2000.42 2659
2000.85 3009
2001.27 2858
2001.69 2723
2002.11 2763
2002.53 2715
2002.95 2793
2003.38 2744
2003.80 2632
2004.22 2661
2004.64 2555
2005.07 2409
2005.49 2608
2005.91 2427
2006.33 2619
2006.75 2460
2007.18 2353
2007.60 2491
2008.02 2573
2008.44 2565
2008.87 2453
2009.29 2530
2009.71 2406
2010.13 2537
2010.56 2633
2010.98 2581
2011.40 2644
2011.83 2484
2012.25 2519
2012.67 2333
2013.09 2191
2013.52 2227
2013.94 2255
2014.36 2300
2014.79 2471
2015.21 2264
2015.63 2405
2016.06 2359
2016.48 2323
2016.90 2559
2017.33 2651
2017.75 2522
2018.17 2612
2018.60 2656
2019.02 2604
2019.44 2442
2019.87 2723
2020.29 2579
2020.72 2637
2021.14 2504
2021.56 2538
2021.99 2534
2022.41 2480
2022.83 2626
2023.26 2543
2023.68 2487
2024.11 2559
2024.53 2584
2024.96 2451
2025.38 2443
2025.80 2539
2026.23 2526
2026.65 2480
2027.08 2450
2027.50 2337
2027.93 2397
2028.35 2408
2028.78 2388
2029.20 2349
2029.63 2222
2030.05 2529
2030.47 2350
2030.90 2359
2031.32 2535
2031.75 2442
2032.17 2386
2032.60 2197
2033.02 2459
2033.45 2531
2033.87 2562
2034.30 2400
2034.73 2625
2035.15 2614
2035.58 2497
2036.00 2631
2036.43 2637
2036.85 2643
2037.28 2714
2037.70 2671
2038.13 2738
2038.55 2598
2038.98 2657
2039.41 2664
2039.83 2649
2040.26 2837
2040.68 2839
2041.11 2610
2041.54 2477
2041.96 2687
2042.39 2657
2042.81 2578
2043.24 2859
2043.67 2390
2044.09 2420
2044.52 2732
2044.94 2626
2045.37 2536
2045.80 2646
2046.22 2474
2046.65 2677
2047.08 2596
2047.50 2394
2047.93 2509
2048.36 2427
2048.78 2367
2049.21 2556
2049.64 2314
2050.06 2179
2050.49 2477
2050.92 2385
2051.34 2397
2051.77 2403
2052.20 2442
2052.63 2599
2053.05 2535
2053.48 2346
2053.91 2308
2054.33 2482
2054.76 2511
2055.19 2435
2055.62 2196
2056.04 2294
2056.47 2299
2056.90 2339
2057.33 2363
2057.75 2380
2058.18 2418
2058.61 2315
2059.04 2482
2059.47 2451
2059.89 2378
2060.32 2323
2060.75 2323
2061.18 2397
2061.61 2362
2062.03 2463
2062.46 2503
2062.89 2586
2063.32 2460
2063.75 2569
2064.18 2778
2064.60 2714
2065.03 2893
2065.46 2935
2065.89 2815
2066.32 3132
2066.75 3015
2067.17 2939
2067.60 2950
2068.03 3118
2068.46 2655
2068.89 2814
2069.32 2720
2069.75 2862
2070.18 2727
2070.61 2703
2071.03 2752
2071.46 2465
2071.89 2725
2072.32 2662
2072.75 2502
2073.18 2738
2073.61 2857
2074.04 2584
2074.47 2576
2074.90 2727
2075.33 2487
2075.76 2521
2076.19 2644
2076.62 2594
2077.05 2639
2077.48 2682
2077.90 2594
2078.33 2601
2078.76 2793
2079.19 2665
2079.62 2686
2080.05 2817
2080.48 2943
2080.91 2928
2081.34 2830
2081.77 2759
2082.20 2800
2082.64 2764
2083.07 2783
2083.50 2776
2083.93 2756
2084.36 2615
2084.79 2573
2085.22 2528
2085.65 2556
2086.08 2635
2086.51 2571
2086.94 2589
2087.37 2600
2087.80 2431
2088.23 2333
2088.66 2474
2089.09 2803
2089.52 2643
2089.96 2588
2090.39 2529
2090.82 2770
2091.25 2546
2091.68 2561
2092.11 2478
2092.54 2449
2092.97 2536
2093.41 2667
2093.84 2444
2094.27 2517
2094.70 2443
2095.13 2471
2095.56 2535
2095.99 2432
2096.43 2306
2096.86 2300
2097.29 2229
2097.72 2345
2098.15 2349
2098.59 2458
2099.02 2335
2099.45 2388
2099.88 2363
2100.31 2333
2100.75 2217
2101.18 2565
2101.61 2518
2102.04 2415
2102.47 2362
2102.91 2462
2103.34 2539
2103.77 2285
2104.20 2310
2104.64 2555
2105.07 2277
2105.50 2273
2105.93 2249
2106.37 2235
2106.80 2394
2107.23 2385
2107.66 2511
2108.10 2507
2108.53 2402
2108.96 2532
2109.40 2585
2109.83 2543
2110.26 2528
2110.70 2345
2111.13 2389
2111.56 2386
2112.00 2276
2112.43 2198
2112.86 2331
2113.30 2426
2113.73 2488
2114.16 2506
2114.60 2464
2115.03 2531
2115.46 2298
2115.90 2236
2116.33 2339
2116.76 2250
2117.20 2282
2117.63 2331
2118.07 2319
2118.50 2203
2118.93 2396
2119.37 2463
2119.80 2323
2120.24 2176
2120.67 2251
2121.10 2554
2121.54 2420
2121.97 2351
2122.41 2434
2122.84 2468
2123.28 2560
2123.71 2517
2124.14 2441
2124.58 2304
2125.01 2263
2125.45 2458
2125.88 2412
2126.32 2465
2126.75 2100
2127.19 2167
2127.62 2119
2128.06 2315
2128.49 2384
2128.93 2238
2129.36 2470
2129.80 2421
2130.23 2361
2130.67 2515
2131.10 2449
2131.54 2558
2131.97 2455
2132.41 2457
2132.84 2390
2133.28 2392
2133.72 2308
2134.15 2440
2134.59 2495
2135.02 2468
2135.46 2524
2135.89 2591
2136.33 2429
2136.77 2419
2137.20 2555
2137.64 2609
2138.07 2652
2138.51 2665
2138.94 2524
2139.38 2423
2139.82 2602
2140.25 2679
2140.69 2603
2141.13 2345
2141.56 2156
2142.00 2380
2142.43 2536
2142.87 2175
2143.31 2294
2143.74 2122
2144.18 2253
2144.62 2329
2145.05 2092
2145.49 2197
2145.93 2219
2146.36 2151
2146.80 2256
2147.24 2286
2147.67 2267
2148.11 2362
2148.55 2464
2148.99 2571
2149.42 2536
2149.86 2613
2150.30 2728
2150.73 2865
2151.17 3006
2151.61 2824
2152.05 2654
2152.48 2819
2152.92 2997
2153.36 2551
2153.80 2434
2154.23 2547
2154.67 2530
2155.11 2664
2155.55 2548
2155.98 2578
2156.42 2623
2156.86 2420
2157.30 2663
2157.74 2447
2158.17 2517
2158.61 2543
2159.05 2678
2159.49 2404
2159.93 2369
2160.36 2375
2160.80 2613
2161.24 2562
2161.68 2432
2162.12 2314
2162.56 2559
2162.99 2416
2163.43 2487
2163.87 2538
2164.31 2331
2164.75 2521
2165.19 2413
2165.63 2387
2166.06 2500
2166.50 2413
2166.94 2489
2167.38 2517
2167.82 2791
2168.26 2562
2168.70 2654
2169.14 2650
2169.58 2822
2170.02 2568
2170.46 2507
2170.89 2456
2171.33 2481
2171.77 2549
2172.21 2595
2172.65 2681
2173.09 2922
2173.53 3083
2173.97 2954
2174.41 3154
2174.85 2961
2175.29 3169
2175.73 3278
2176.17 3086
2176.61 3136
2177.05 3357
2177.49 3073
2177.93 3119
2178.37 2773
2178.81 2732
2179.25 2639
2179.69 2531
2180.13 2480
2180.57 2503
2181.01 2538
2181.45 2610
2181.89 2651
2182.33 2367
2182.77 2380
2183.21 2322
2183.65 2216
2184.09 2473
2184.53 2187
2184.97 2160
2185.42 2293
2185.86 2480
2186.30 2446
2186.74 2405
2187.18 2685
2187.62 2680
2188.06 2727
2188.50 2534
2188.94 2775
2189.38 2917
2189.83 2500
2190.27 2635
2190.71 2842
2191.15 2623
2191.59 2480
2192.03 2553
2192.47 2744
2192.91 2869
2193.36 2863
2193.80 2739
2194.24 2745
2194.68 2973
2195.12 2914
2195.56 3171
2196.01 2863
2196.45 2901
2196.89 2716
2197.33 2573
2197.77 2368
2198.22 2452
2198.66 2722
2199.10 2600
2199.54 2784
2199.98 2649
2200.43 2656
2200.87 2645
2201.31 2667
2201.75 2593
2202.20 2591
2202.64 2521
2203.08 2477
2203.52 2568
2203.97 2574
2204.41 2602
2204.85 2776
2205.29 2587
2205.74 2610
2206.18 2679
2206.62 2709
2207.07 2581
2207.51 2560
2207.95 2579
2208.40 2446
2208.84 2635
2209.28 2836
2209.72 2765
2210.17 2567
2210.61 2728
2211.05 2641
2211.50 2605
2211.94 2776
2212.38 2599
2212.83 2654
2213.27 2396
2213.72 2589
2214.16 2712
2214.60 2458
2215.05 2569
2215.49 2515
2215.93 2543
2216.38 2286
2216.82 2439
2217.27 2502
2217.71 2487
2218.15 2612
2218.60 2627
2219.04 2464
2219.49 2386
2219.93 2311
2220.37 2419
2220.82 2377
2221.26 2374
2221.71 2502
2222.15 2545
2222.60 2824
2223.04 2730
2223.49 2975
2223.93 2809
2224.37 2967
2224.82 3053
2225.26 3175
2225.71 3000
2226.15 3120
2226.60 3014
2227.04 3220
2227.49 3235
2227.93 2920
2228.38 2851
2228.82 2855
2229.27 2992
2229.71 2668
2230.16 2944
2230.60 2936
2231.05 2867
2231.50 2819
2231.94 2856
2232.39 2869
2232.83 2914
2233.28 3059
2233.72 3022
2234.17 2702
2234.61 2699
2235.06 2646
2235.51 2647
2235.95 2648
2236.40 2714
2236.84 2802
2237.29 2678
2237.73 2871
2238.18 2715
2238.63 2592
2239.07 2432
2239.52 2549
2239.97 2778
2240.41 2542
2240.86 2422
2241.30 2376
2241.75 2439
2242.20 2473
2242.64 2109
2243.09 2226
2243.54 2224
2243.98 2206
2244.43 2216
2244.88 2242
2245.32 2169
2245.77 2344
2246.22 2293
2246.66 2179
2247.11 2097
2247.56 2238
2248.00 2388
2248.45 2499
2248.90 2389
2249.35 2453
2249.79 2385
2250.24 2364
2250.69 2686
2251.14 2669
2251.58 2381
2252.03 2577
2252.48 2682
2252.92 2548
2253.37 2584
2253.82 2437
2254.27 2314
2254.72 2419
2255.16 2426
2255.61 2181
2256.06 2342
2256.51 2371
2256.95 2420
2257.40 2267
2257.85 2347
2258.30 2268
2258.75 2229
2259.19 2439
2259.64 2327
2260.09 2424
2260.54 2623
2260.99 2822
2261.44 2723
2261.88 2688
2262.33 2730
2262.78 3037
2263.23 3125
2263.68 2848
2264.13 2985
2264.58 2888
2265.02 2843
2265.47 2978
2265.92 2823
2266.37 2687
2266.82 2884
2267.27 2872
2267.72 2705
2268.17 2798
2268.62 2775
2269.06 2764
2269.51 3060
2269.96 3061
2270.41 3176
2270.86 3104
2271.31 2970
2271.76 2977
2272.21 2969
2272.66 2776
2273.11 2625
2273.56 2673
2274.01 2832
2274.46 2692
2274.91 2567
2275.36 2607
2275.81 2394
2276.26 2204
2276.71 2391
2277.16 2343
2277.61 2219
2278.06 2399
2278.51 2492
2278.96 2472
2279.41 2556
2279.86 2469
2280.31 2370
2280.76 2457
2281.21 2575
2281.66 2664
2282.11 2671
2282.56 2572
2283.01 2475
2283.46 2607
2283.91 2481
2284.36 2494
2284.81 2638
2285.26 2899
2285.71 2664
2286.16 2404
2286.61 2481
2287.07 2659
2287.52 2828
2287.97 2904
2288.42 3201
2288.87 3168
2289.32 3192
2289.77 3232
2290.22 3478
2290.67 3738
2291.13 3985
2291.58 4122
2292.03 4223
2292.48 3860
2292.93 3844
2293.38 3559
2293.83 3365
2294.29 3332
2294.74 3477
2295.19 2968
2295.64 2819
2296.09 2909
2296.54 2990
2297.00 2917
2297.45 2923
2297.90 2648
2298.35 2514
2298.80 2437
2299.26 2630
2299.71 2662
2300.16 2615
2300.61 2604
2301.06 2607
2301.52 2380
2301.97 2498
2302.42 2522
2302.87 2335
2303.33 2432
2303.78 2208
2304.23 2529
2304.68 2545
2305.14 2404
2305.59 2595
2306.04 2437
2306.50 2451
2306.95 2674
2307.40 2702
2307.85 2477
2308.31 2559
2308.76 2752
2309.21 2832
2309.67 3194
2310.12 2993
2310.57 2943
2311.03 3158
2311.48 3205
2311.93 2835
2312.39 2901
2312.84 2760
2313.29 2758
2313.75 2882
2314.20 2653
2314.65 2436
2315.11 2634
2315.56 2636
2316.01 2489
2316.47 2666
2316.92 2718
2317.38 2595
2317.83 2889
2318.28 3036
2318.74 2765
2319.19 2713
2319.65 2806
2320.10 2810
2320.55 2885
2321.01 2682
2321.46 2751
2321.92 2868
2322.37 2824
2322.83 2912
2323.28 2793
2323.73 2893
2324.19 2798
2324.64 2688
2325.10 2734
2325.55 2901
2326.01 2918
2326.46 2821
2326.92 2964
2327.37 2912
2327.83 3001
2328.28 2868
2328.74 2763
2329.19 3145
2329.65 3135
2330.10 3227
2330.56 3301
2331.01 3305
2331.47 3233
2331.92 3108
2332.38 2630
2332.83 2922
2333.29 2982
2333.74 2669
2334.20 2527
2334.66 2507
2335.11 2617
2335.57 2544
2336.02 2447
2336.48 2431
2336.93 2647
2337.39 2752
2337.85 2829
2338.30 2999
2338.76 2913
2339.21 2777
2339.67 2424
2340.13 2679
2340.58 2924
2341.04 2977
2341.49 3144
2341.95 3056
2342.41 2920
2342.86 2779
2343.32 2632
2343.78 2744
2344.23 2826
2344.69 2907
2345.15 2694
2345.60 2830
2346.06 2833
2346.52 2834
2346.97 3012
2347.43 2832
2347.89 3013
2348.34 3057
2348.80 2849
2349.26 2698
2349.71 2673
2350.17 2581
2350.63 2552
2351.09 2746
2351.54 2685
2352.00 2607
2352.46 2515
2352.91 2630
2353.37 2493
2353.83 2391
2354.29 2568
2354.74 2596
2355.20 2581
2355.66 2521
2356.12 2337
2356.58 2302
2357.03 2477
2357.49 2397
2357.95 2532
2358.41 2453
2358.86 2454
2359.32 2556
2359.78 2448
2360.24 2680
2360.70 2975
2361.15 2899
2361.61 2721
2362.07 2622
2362.53 2800
2362.99 2731
2363.45 2814
2363.90 2863
2364.36 2756
2364.82 2686
2365.28 2673
2365.74 2740
2366.20 2588
2366.66 2714
2367.11 2582
2367.57 2668
2368.03 2874
2368.49 3068
2368.95 2881
2369.41 2959
2369.87 2903
2370.33 2947
2370.79 2977
2371.24 3031
2371.70 2849
2372.16 2720
2372.62 2890
2373.08 2748
2373.54 2400
2374.00 2771
2374.46 2713
2374.92 2590
2375.38 2807
2375.84 2945
2376.30 3110
2376.76 2939
2377.22 2781
2377.68 2617
2378.14 2549
2378.60 2820
2379.06 2844
2379.52 2743
2379.98 2746
2380.44 2809
2380.90 2791
2381.36 2803
2381.82 2843
2382.28 2730
2382.74 2885
2383.20 2988
2383.66 2850
2384.12 2905
2384.58 2857
2385.04 2620
2385.50 2627
2385.96 2426
2386.42 2682
2386.88 2686
2387.34 2469
2387.80 2608
2388.26 2488
2388.72 2529
2389.19 2677
2389.65 2783
2390.11 2757
2390.57 2633
2391.03 2598
2391.49 2452
2391.95 2576
2392.41 2517
2392.87 2585
2393.33 2588
2393.80 2525
2394.26 2498
2394.72 2365
2395.18 2291
2395.64 2545
2396.10 2506
2396.56 2424
2397.03 2472
2397.49 2522
2397.95 2416
2398.41 2444
2398.87 2300
2399.34 2516
2399.80 2474
2400.26 2415
2400.72 2386
2401.18 2424
2401.65 2305
2402.11 2328
2402.57 2310
2403.03 2495
2403.49 2541
2403.96 2432
2404.42 2407
2404.88 2471
2405.34 2515
2405.81 2519
2406.27 2618
2406.73 2499
2407.19 2486
2407.66 2481
2408.12 2428
2408.58 2253
2409.04 2430
2409.51 2369
2409.97 2494
2410.43 2547
2410.90 2411
2411.36 2398
2411.82 2318
2412.28 2304
2412.75 2354
2413.21 2313
2413.67 2398
2414.14 2640
2414.60 2751
2415.06 2576
2415.53 2679
2415.99 2849
2416.45 2913
2416.92 3165
2417.38 2978
2417.85 3061
2418.31 3341
2418.77 3175
2419.24 3199
2419.70 3199
2420.16 3294
2420.63 3282
2421.09 3318
2421.56 3101
2422.02 3075
2422.48 2772
2422.95 2859
2423.41 2854
2423.88 3011
2424.34 2955
2424.80 2832
2425.27 2833
2425.73 2879
2426.20 2649
2426.66 2771
2427.13 2796
2427.59 2901
2428.06 2866
2428.52 2779
2428.99 2544
2429.45 2798
2429.91 2891
2430.38 2653
2430.84 2507
2431.31 2601
2431.77 2614
2432.24 2605
2432.70 2756
2433.17 2645
2433.63 2748
2434.10 2530
2434.56 2727
2435.03 2778
2435.50 2687
2435.96 2628
2436.43 2757
2436.89 2849
2437.36 2834
2437.82 2714
2438.29 2644
2438.75 2838
2439.22 2916
2439.69 2801
2440.15 2978
2440.62 2948
2441.08 2961
2441.55 2922
2442.01 2771
2442.48 2920
2442.95 2832
2443.41 2879
2443.88 2749
2444.34 2832
2444.81 2805
2445.28 2645
2445.74 2586
2446.21 2654
2446.68 2514
2447.14 2342
2447.61 2149
2448.08 2398
2448.54 2245
2449.01 2246
2449.48 2186
2449.94 2435
2450.41 2401
2450.88 2324
2451.34 2544
2451.81 2470
2452.28 2473
2452.74 2397
2453.21 2431
2453.68 2382
2454.14 2614
2454.61 2580
2455.08 2540
2455.55 2442
2456.01 2588
2456.48 2512
2456.95 2462
2457.42 2309
2457.88 2288
2458.35 2486
2458.82 2502
2459.29 2531
2459.75 2378
2460.22 2434
2460.69 2476
2461.16 2501
2461.62 2298
2462.09 2244
2462.56 2198
2463.03 2381
2463.50 2263
2463.96 2401
2464.43 2386
2464.90 2404
2465.37 2437
2465.84 2361
2466.30 2395
2466.77 2526
2467.24 2304
2467.71 2337
2468.18 2580
2468.65 2587
2469.11 2463
2469.58 2372
2470.05 2290
2470.52 2385
2470.99 2198
2471.46 2219
2471.93 2245
2472.40 2547
2472.86 2458
2473.33 2305
2473.80 2366
2474.27 2326
2474.74 2216
2475.21 2252
2475.68 2399
2476.15 2275
2476.62 2237
2477.09 2284
2477.56 2457
2478.02 2086
2478.49 2341
2478.96 2385
2479.43 2249
2479.90 2430
2480.37 2450
2480.84 2339
2481.31 2386
2481.78 2324
2482.25 2218
2482.72 2169
2483.19 2200
2483.66 2347
2484.13 2712
2484.60 2607
2485.07 2788
2485.54 2536
2486.01 2344
2486.48 2352
2486.95 2457
2487.42 2611
2487.89 2880
2488.36 2991
2488.83 2879
2489.30 2947
2489.77 2791
2490.24 2793
2490.71 2811
2491.18 2848
2491.66 2634
2492.13 2732
2492.60 2731
2493.07 2928
2493.54 2704
2494.01 2754
2494.48 2895
2494.95 2913
2495.42 2852
2495.89 2700
2496.36 2649
2496.84 2701
2497.31 2493
2497.78 2553
2498.25 2652
2498.72 2528
2499.19 2390
2499.66 2345
2500.13 2260
2500.61 2388
2501.08 2298
2501.55 2169
2502.02 2224
2502.49 2480
2502.96 2304
2503.44 2582
2503.91 2317
2504.38 2319
2504.85 2298
2505.32 2289
2505.80 2254
2506.27 2339
2506.74 2504
2507.21 2723
2507.68 2611
2508.16 2690
2508.63 2606
2509.10 2736
2509.57 2853
2510.05 2826
2510.52 3034
2510.99 3264
2511.46 3109
2511.94 3057
2512.41 3082
2512.88 2955
2513.35 2861
2513.83 3048
2514.30 2921
2514.77 2747
2515.24 2657
2515.72 3040
2516.19 3023
2516.66 2779
2517.14 2518
2517.61 2581
2518.08 2732
2518.56 2769
2519.03 2445
2519.50 2486
2519.98 2899
2520.45 2660
2520.92 2690
2521.40 2805
2521.87 2570
2522.34 2425
2522.82 2654
2523.29 2666
2523.76 2590
2524.24 2640
2524.71 2448
2525.19 2552
2525.66 2639
2526.13 2448
2526.61 2635
2527.08 2577
2527.55 2620
2528.03 2494
2528.50 2435
2528.98 2471
2529.45 2513
2529.93 2475
2530.40 2398
2530.87 2529
2531.35 2421
2531.82 2735
2532.30 2703
2532.77 2587
2533.25 2742
2533.72 2395
2534.20 2619
2534.67 2780
2535.15 2718
2535.62 2612
2536.09 2446
2536.57 2505
2537.04 2515
2537.52 2465
2537.99 2431
2538.47 2488
2538.94 2603
2539.42 2554
2539.90 2492
2540.37 2507
2540.85 2616
2541.32 2530
2541.80 2635
2542.27 2657
2542.75 2449
2543.22 2516
2543.70 2764
2544.17 2807
2544.65 2642
2545.13 2722
2545.60 2681
2546.08 2581
2546.55 2647
2547.03 2882
2547.50 3102
2547.98 3010
2548.46 2951
2548.93 3093
2549.41 2986
2549.88 2928
2550.36 2792
2550.84 2872
2551.31 2858
2551.79 3142
2552.27 2923
2552.74 2779
2553.22 2816
2553.70 2894
2554.17 2907
2554.65 3188
2555.12 3001
2555.60 3063
2556.08 2989
2556.55 2801
2557.03 2883
2557.51 3023
2557.99 2996
2558.46 2801
2558.94 2645
2559.42 2691
2559.89 2671
2560.37 2640
2560.85 2536
2561.32 2575
2561.80 2532
2562.28 2475
2562.76 2585
2563.23 2551
2563.71 2385
2564.19 2512
2564.67 2500
2565.14 2487
2565.62 2428
2566.10 2251
2566.58 2225
2567.05 2259
2567.53 2323
2568.01 2397
2568.49 2340
2568.97 2331
2569.44 2290
2569.92 2626
2570.40 2425
2570.88 2518
2571.36 2517
2571.83 2318
2572.31 2321
2572.79 2355
2573.27 2453
2573.75 2382
2574.23 2342
2574.70 2289
2575.18 2370
2575.66 2332
2576.14 2192
2576.62 2230
2577.10 2196
2577.58 2236
2578.05 2349
2578.53 2399
2579.01 2521
2579.49 2372
2579.97 2345
2580.45 2241
2580.93 2452
2581.41 2401
2581.89 2495
2582.37 2298
2582.84 2273
2583.32 2262
2583.80 2378
2584.28 2255
2584.76 2234
2585.24 2140
2585.72 2413
2586.20 2272
2586.68 2209
2587.16 2324
2587.64 2346
2588.12 2188
2588.60 2075
2589.08 2329
2589.56 2446
2590.04 2618
2590.52 2505
2591.00 2357
2591.48 2490
2591.96 2349
2592.44 2472
2592.92 2504
2593.40 2543
2593.88 2571
2594.36 2520
2594.84 2468
2595.32 2569
2595.80 2588
2596.28 2547
2596.76 2630
2597.24 2534
2597.72 2373
2598.20 2494
2598.68 2546
2599.16 2529
2599.64 2382
2600.13 2272
2600.61 2279
2601.09 2284
2601.57 2152
2602.05 2279
2602.53 2566
2603.01 2431
2603.49 2438
2603.97 2422
2604.45 2298
2604.94 2342
2605.42 2460
2605.90 2428
2606.38 2244
2606.86 2216
2607.34 2435
2607.82 2412
2608.31 2476
2608.79 2349
2609.27 2459
2609.75 2491
2610.23 2528
2610.71 2488
2611.20 2351
2611.68 2404
2612.16 2622
2612.64 2448
2613.12 2303
2613.61 2430
2614.09 2626
2614.57 2510
2615.05 2483
2615.53 2620
2616.02 2615
2616.50 2440
2616.98 2383
2617.46 2472
2617.95 2443
2618.43 2484
2618.91 2452
2619.39 2328
2619.88 2315
2620.36 2538
2620.84 2459
2621.32 2386
2621.81 2473
2622.29 2553
2622.77 2542
2623.26 2238
2623.74 2436
2624.22 2280
2624.70 2326
2625.19 2394
2625.67 2514
2626.15 2778
2626.64 2529
2627.12 2340
2627.60 2418
2628.09 2328
2628.57 2501
2629.05 2550
2629.54 2336
2630.02 2238
2630.50 2245
2630.99 2580
2631.47 2464
2631.96 2569
2632.44 2615
2632.92 2496
2633.41 2578
2633.89 2616
2634.38 2442
2634.86 2434
2635.34 2583
2635.83 2520
2636.31 2368
2636.80 2520
2637.28 2415
2637.76 2374
2638.25 2362
2638.73 2482
2639.22 2517
2639.70 2502
2640.19 2593
2640.67 2512
2641.16 2639
2641.64 2698
2642.12 2737
2642.61 2593
2643.09 2567
2643.58 2198
2644.06 2339
2644.55 2314
2645.03 2368
2645.52 2303
2646.00 2322
2646.49 2257
2646.97 2288
2647.46 2363
2647.94 2415
2648.43 2586
2648.91 2299
2649.40 2240
2649.89 2335
2650.37 2415
2650.86 2319
2651.34 2395
2651.83 2380
2652.31 2266
2652.80 2168
2653.28 2223
2653.77 2256
2654.26 2242
2654.74 2340
2655.23 2480
2655.71 2564
2656.20 2478
2656.69 2219
2657.17 2198
2657.66 2496
2658.14 2476
2658.63 2310
2659.12 2325
2659.60 2499
2660.09 2243
2660.58 2235
2661.06 2100
2661.55 2362
2662.03 2435
2662.52 2340
2663.01 2234
2663.49 2296
2663.98 2447
2664.47 2468
2664.95 2368
2665.44 2294
2665.93 2449
2666.42 2551
2666.90 2253
2667.39 2301
2667.88 2348
2668.36 2405
2668.85 2515
2669.34 2491
2669.82 2477
2670.31 2402
2670.80 2714
2671.29 2753
2671.77 2720
2672.26 2781
2672.75 2683
2673.24 2907
2673.72 2972
2674.21 3210
2674.70 3354
2675.19 3196
2675.67 3428
2676.16 3632
2676.65 3717
2677.14 3198
2677.63 3225
2678.11 3060
2678.60 3035
2679.09 2883
2679.58 2890
2680.07 2923
2680.55 2797
2681.04 2595
2681.53 2618
2682.02 2781
2682.51 2549
2683.00 2746
2683.48 2625
2683.97 2783
2684.46 2905
2684.95 2710
2685.44 2651
2685.93 2600
2686.42 2713
2686.90 2601
2687.39 2526
2687.88 2636
2688.37 2585
2688.86 2420
2689.35 2285
2689.84 2453
2690.33 2333
2690.82 2409
2691.31 2393
2691.79 2303
2692.28 2425
2692.77 2411
2693.26 2509
2693.75 2507
2694.24 2421
2694.73 2405
2695.22 2440
2695.71 2448
2696.20 2484
2696.69 2661
2697.18 2565
2697.67 2391
2698.16 2736
2698.65 2694
2699.14 2550
2699.63 2517
2700.12 2507
2700.61 2476
2701.10 2723
2701.59 2720
2702.08 2634
2702.57 2653
2703.06 2479
2703.55 2599
2704.04 2663
2704.53 2821
2705.02 2763
2705.51 2451
2706.00 2567
2706.49 2470
2706.98 2517
2707.47 2333
2707.96 2371
2708.45 2280
2708.95 2420
2709.44 2497
2709.93 2357
2710.42 2534
2710.91 2247
2711.40 2258
2711.89 2354
2712.38 2263
2712.87 2402
2713.36 2570
2713.86 2487
2714.35 2493
2714.84 2438
2715.33 2317
2715.82 2272
2716.31 2274
2716.80 2217
2717.30 2311
2717.79 2400
2718.28 2357
2718.77 2267
2719.26 2504
2719.75 2296
2720.25 2312
2720.74 2358
2721.23 2464
2721.72 2599
2722.21 2622
2722.70 2629
2723.20 2941
2723.69 2815
2724.18 2666
2724.67 2755
2725.17 2491
2725.66 2390
2726.15 2296
2726.64 2440
2727.14 2307
2727.63 2373
2728.12 2408
2728.61 2294
2729.11 2378
2729.60 2223
2730.09 2251
2730.58 2291
2731.08 2516
2731.57 2488
2732.06 2395
2732.55 2396
2733.05 2606
2733.54 2544
2734.03 2569
2734.53 2699
2735.02 2524
2735.51 2584
2736.01 2601
2736.50 2518
2736.99 2681
2737.49 2533
2737.98 2480
2738.47 2661
2738.97 2525
2739.46 2733
2739.95 2598
2740.45 2446
2740.94 2562
2741.43 2332
2741.93 2283
2742.42 2214
2742.92 2417
2743.41 2408
2743.90 2515
2744.40 2375
2744.89 2496
2745.39 2272
2745.88 2387
2746.37 2525
2746.87 2431
2747.36 2364
2747.86 2483
2748.35 2369
2748.85 2220
2749.34 2455
2749.83 2511
2750.33 2556
2750.82 2366
2751.32 2328
2751.81 2312
2752.31 2205
2752.80 2328
2753.30 2259
2753.79 2414
2754.29 2329
2754.78 2170
2755.28 2261
2755.77 2473
2756.27 2290
2756.76 2290
2757.26 2455
2757.75 2233
2758.25 2256
2758.74 2182
2759.24 2331
2759.73 2311
2760.23 2420
2760.72 2296
2761.22 2254
2761.71 2364
2762.21 2337
2762.71 2429
2763.20 2421
2763.70 2269
2764.19 2281
2764.69 2236
2765.18 2144
2765.68 2136
2766.18 1952
2766.67 2215
2767.17 2227
2767.66 2174
2768.16 2248
2768.66 2253
2769.15 2300
2769.65 2454
2770.15 2237
2770.64 2404
2771.14 2429
2771.63 2471
2772.13 2536
2772.63 2513
2773.12 2641
2773.62 2439
2774.12 2437
2774.61 2601
2775.11 2680
2775.61 2354
2776.10 2523
2776.60 2417
2777.10 2713
2777.60 2719
2778.09 2638
2778.59 2563
2779.09 2432
2779.58 2578
2780.08 2675
2780.58 2673
2781.08 2471
2781.57 2351
2782.07 2446
2782.57 2549
2783.06 2228
2783.56 2319
2784.06 2353
2784.56 2503
2785.06 2482
2785.55 2395
2786.05 2528
2786.55 2456
2787.05 2484
2787.54 2207
2788.04 2192
2788.54 2006
2789.04 2196
2789.54 2253
2790.03 2168
2790.53 2171
2791.03 2277
2791.53 2213
2792.03 2290
2792.52 2253
2793.02 2350
2793.52 2651
2794.02 2650
2794.52 2561
2795.02 2575
2795.52 2722
2796.01 2671
2796.51 2725
2797.01 2981
2797.51 3070
2798.01 3114
2798.51 3209
2799.01 2960
2799.51 3174
2800.00 3034
2800.50 2697
2801.00 2546
2801.50 2544
2802.00 2504
2802.50 2520
2803.00 2562
2803.50 2542
2804.00 2409
2804.50 2626
2805.00 2607
2805.50 2806
2806.00 2908
2806.50 2909
2806.99 3143
2807.49 3077
2807.99 3215
2808.49 3407
2808.99 3724
2809.49 3646
2809.99 3527
2810.49 3512
2810.99 3247
2811.49 3093
2811.99 2917
2812.49 2842
2812.99 2692
2813.49 2631
2813.99 2645
2814.49 2389
2814.99 2766
2815.49 2870
2815.99 2823
2816.50 2604
2817.00 2673
2817.50 2926
2818.00 2842
2818.50 2583
2819.00 2585
2819.50 2652
2820.00 2615
2820.50 2353
2821.00 2474
2821.50 2674
2822.00 2310
2822.50 2384
2823.00 2456
2823.51 2547
2824.01 2428
2824.51 2364
2825.01 2473
2825.51 2430
2826.01 2413
2826.51 2488
2827.01 2446
2827.52 2497
2828.02 2328
2828.52 2458
2829.02 2341
2829.52 2528
2830.02 2413
2830.53 2330
2831.03 2376
2831.53 2220
2832.03 2438
2832.53 2455
2833.03 2174
2833.54 2189
2834.04 2340
2834.54 2221
2835.04 2553
2835.54 2476
2836.05 2263
2836.55 2377
2837.05 2400
2837.55 2589
2838.06 2513
2838.56 2631
2839.06 2542
2839.56 2638
2840.07 2622
2840.57 2523
2841.07 2548
2841.57 2530
2842.08 2340
2842.58 2288
2843.08 2391
2843.58 2439
2844.09 2359
2844.59 2492
2845.09 2445
2845.60 2398
2846.10 2551
2846.60 2657
2847.11 2742
2847.61 2799
2848.11 2685
2848.62 2695
2849.12 2705
2849.62 2701
2850.13 2788
2850.63 2570
2851.13 2457
2851.64 2485
2852.14 2434
2852.64 2413
2853.15 2212
2853.65 2064
2854.15 2131
2854.66 2232
2855.16 2400
2855.67 2328
2856.17 2191
2856.67 2186
2857.18 2302
2857.68 2327
2858.19 2490
2858.69 2252
2859.19 2270
2859.70 2331
2860.20 2313
2860.71 2592
2861.21 2518
2861.72 2534
2862.22 2447
2862.73 2486
2863.23 2456
2863.73 2367
2864.24 2387
2864.74 2320
2865.25 2325
2865.75 2320
2866.26 2281
2866.76 2230
2867.27 2274
2867.77 2525
2868.28 2355
2868.78 2424
2869.29 2372
2869.79 2255
2870.30 2271
2870.80 2343
2871.31 2311
2871.81 2382
2872.32 2252
2872.83 2480
2873.33 2375
2873.84 2202
2874.34 2429
2874.85 2488
2875.35 2503
2875.86 2536
2876.36 2269
2876.87 2402
2877.38 2382
2877.88 2325
2878.39 2330
2878.89 2393
2879.40 2570
2879.91 2457
2880.41 2467
2880.92 2428
2881.42 2474
2881.93 2526
2882.44 2873
2882.94 2633
2883.45 2666
2883.96 2864
2884.46 2532
2884.97 2871
2885.48 2967
2885.98 2910
2886.49 2898
2886.99 2978
2887.50 3026
2888.01 2958
2888.52 3251
2889.02 3083
2889.53 3010
2890.04 2857
2890.54 2881
2891.05 2898
2891.56 2875
2892.06 2888
2892.57 2797
2893.08 2723
2893.59 2690
2894.09 2915
2894.60 2989
2895.11 2765
2895.62 3069
2896.12 2922
2896.63 3028
2897.14 3015
2897.65 2867
2898.15 2861
2898.66 2966
2899.17 2915
2899.68 2805
2900.18 2925
2900.69 3046
2901.20 2939
2901.71 3202
2902.22 3190
2902.72 3070
2903.23 3162
2903.74 3064
2904.25 3072
2904.76 3338
2905.26 3141
2905.77 3105
2906.28 3146
2906.79 3226
2907.30 3129
2907.81 2847
2908.32 3041
2908.82 2992
2909.33 2819
2909.84 2640
2910.35 2541
2910.86 2587
2911.37 2586
2911.88 2486
2912.38 2483
2912.89 2633
2913.40 2445
2913.91 2346
2914.42 2615
2914.93 2794
2915.44 2544
2915.95 2663
2916.46 2679
2916.97 2658
2917.48 2723
2917.99 2753
2918.50 2771
2919.00 2861
2919.51 2881
2920.02 2546
2920.53 2448
2921.04 2722
2921.55 2814
2922.06 2740
2922.57 2765
2923.08 2872
2923.59 3090
2924.10 3211
2924.61 3456
2925.12 3276
2925.63 3202
2926.14 3569
2926.65 3761
2927.16 3627
2927.67 3469
2928.18 3336
2928.69 3285
2929.20 2840
2929.71 2967
2930.22 2909
2930.73 2771
2931.25 2663
2931.76 2608
2932.27 2415
2932.78 2485
2933.29 2727
2933.80 2588
2934.31 2528
2934.82 2425
2935.33 2651
2935.84 2842
2936.35 2715
2936.86 2814
2937.38 2506
2937.89 2419
2938.40 2488
2938.91 2459
2939.42 2625
2939.93 2353
2940.44 2427
2940.95 2388
2941.47 2548
2941.98 2575
2942.49 2534
2943.00 2533
2943.51 2845
2944.02 2734
2944.53 2857
2945.05 3044
2945.56 3038
2946.07 3121
2946.58 3100
2947.09 3353
2947.61 3246
2948.12 2859
2948.63 2994
2949.14 2901
2949.65 2753
2950.17 2757
2950.68 2629
2951.19 2670
2951.70 2620
2952.22 2403
2952.73 2392
2953.24 2514
2953.75 2777
2954.27 2521
2954.78 2631
2955.29 2608
2955.80 2749
2956.32 2509
2956.83 2419
2957.34 2373
2957.85 2468
2958.37 2454
2958.88 2490
2959.39 2591
2959.91 2592
2960.42 2506
2960.93 2680
2961.45 2574
2961.96 2474
2962.47 2704
2962.99 2464
2963.50 2687
2964.01 2771
2964.53 2685
2965.04 2674
2965.55 2546
2966.07 2711
2966.58 2554
2967.09 2480
2967.61 2426
2968.12 2443
2968.63 2378
2969.15 2422
2969.66 2420
2970.18 2441
2970.69 2414
2971.20 2162
2971.72 2373
2972.23 2449
2972.75 2315
2973.26 2248
2973.78 2411
2974.29 2404
2974.80 2362
2975.32 2384
2975.83 2579
2976.35 2548
2976.86 2492
2977.38 2522
2977.89 2590
2978.41 2320
2978.92 2203
2979.43 2447
2979.95 2577
2980.46 2560
2980.98 2655
2981.49 2479
2982.01 2544
2982.52 2729
2983.04 2664
2983.55 2702
2984.07 2622
2984.58 2723
2985.10 2880
2985.61 2939
2986.13 2674
2986.65 2732
2987.16 2806
2987.68 2683
2988.19 2668
2988.71 2653
2989.22 2869
2989.74 2845
2990.25 2804
2990.77 2949
2991.29 2940
2991.80 2749
2992.32 2836
2992.83 2812
2993.35 2586
2993.86 2639
2994.38 2894
2994.90 3034
2995.41 2895
2995.93 3030
2996.45 3145
2996.96 3232
2997.48 3143
2997.99 3079
2998.51 3122
2999.03 3206
2999.54 3334
3000.06 3370
3000.58 3598
3001.09 3399
3001.61 3534
3002.13 3768
3002.64 4105
3003.16 4271
3003.68 4862
3004.19 5009
3004.71 5491
3005.23 5319
3005.74 5342
3006.26 5429
3006.78 5015
3007.30 5083
3007.81 4817
3008.33 4645
3008.85 4038
3009.36 3863
3009.88 3330
3010.40 3287
3010.92 3068
3011.43 2963
3011.95 2980
3012.47 2935
3012.99 2868
3013.50 2959
3014.02 2763
3014.54 2890
3015.06 2929
3015.58 3219
3016.09 3039
3016.61 3068
3017.13 3145
3017.65 3015
3018.17 3025
3018.68 3102
3019.20 3096
3019.72 3173
3020.24 3138
3020.76 3246
3021.28 2904
3021.79 2780
3022.31 2817
3022.83 2963
3023.35 2889
3023.87 2848
3024.39 3178
3024.90 3089
3025.42 3054
3025.94 3004
3026.46 2939
3026.98 2962
3027.50 2960
3028.02 2826
3028.54 2763
3029.06 2793
3029.57 2728
3030.09 2601
3030.61 2647
3031.13 2612
3031.65 2649
3032.17 2754
3032.69 2672
3033.21 2944
3033.73 2865
3034.25 2953
3034.77 3141
3035.29 3134
3035.81 3166
3036.33 3215
3036.85 3178
3037.37 3153
3037.89 3132
3038.40 3052
3038.92 2942
3039.44 2872
3039.96 2679
3040.48 2693
3041.00 2590
3041.52 2437
3042.04 2570
3042.56 2605
3043.09 2607
3043.61 2554
3044.13 2439
3044.65 2374
3045.17 2517
3045.69 2511
3046.21 2682
3046.73 2540
3047.25 2393
3047.77 2625
3048.29 2609
3048.81 2454
3049.33 2427
3049.85 2564
3050.37 2539
3050.89 2653
3051.41 2691
3051.94 2499
3052.46 2577
3052.98 2510
3053.50 2426
3054.02 2454
3054.54 2405
3055.06 2447
3055.58 2321
3056.10 2492
3056.63 2356
3057.15 2308
3057.67 2488
3058.19 2686
3058.71 2432
3059.23 2312
3059.76 2446
3060.28 2490
3060.80 2436
3061.32 2360
3061.84 2247
3062.36 2663
3062.89 2488
3063.41 2504
3063.93 2244
3064.45 2312
3064.97 2380
3065.50 2520
3066.02 2599
3066.54 2650
3067.06 2539
3067.58 2482
3068.11 2599
3068.63 2526
3069.15 2496
3069.67 2620
3070.20 2517
3070.72 2653
3071.24 2565
3071.76 2646
3072.29 2515
3072.81 2507
3073.33 2395
3073.86 2421
3074.38 2493
3074.90 2810
3075.42 2832
3075.95 2812
3076.47 2608
3076.99 2775
3077.52 3012
3078.04 2958
3078.56 2779
3079.09 2842
3079.61 3239
3080.13 3307
3080.66 3183
3081.18 3165
3081.70 3068
3082.23 3169
3082.75 2979
3083.27 3076
3083.80 3162
3084.32 3132
3084.85 3001
3085.37 2981
3085.89 3048
3086.42 3154
3086.94 3073
3087.46 2751
3087.99 2930
3088.51 2724
3089.04 2807
3089.56 2882
3090.09 2717
3090.61 2815
3091.13 3016
3091.66 2702
3092.18 2994
3092.71 2936
3093.23 2931
3093.76 3054
3094.28 3083
3094.81 3007
3095.33 2909
3095.85 3030
3096.38 3207
3096.90 3071
3097.43 2852
3097.95 3039
3098.48 3292
3099.00 3301
3099.53 3648
3100.05 3916
3100.58 4513
3101.10 5190
3101.63 5875
3102.15 6354
3102.68 6979
3103.21 7431
3103.73 8406
3104.26 8913
3104.78 8772
3105.31 8587
3105.83 7781
3106.36 6846
3106.88 6075
3107.41 5264
3107.94 4663
3108.46 4087
3108.99 3744
3109.51 3426
3110.04 3344
3110.56 3658
3111.09 3678
3111.62 3302
3112.14 3541
3112.67 3804
3113.19 3664
3113.72 3459
3114.25 3430
3114.77 3141
3115.30 3198
3115.83 2969
3116.35 2920
3116.88 2710
3117.41 2837
3117.93 2629
3118.46 2649
3118.99 2754
3119.51 2638
3120.04 2609
3120.57 2750
3121.09 2720
3121.62 2941
3122.15 2898
3122.67 2954
3123.20 3090
3123.73 3072
3124.25 3354
3124.78 3170
3125.31 3107
3125.84 2874
3126.36 2705
3126.89 2812
3127.42 2776
3127.95 2850
3128.47 2924
3129.00 2771
3129.53 2680
3130.06 2944
3130.58 2750
3131.11 2980
3131.64 2816
3132.17 2944
3132.69 2695
3133.22 2425
3133.75 2386
3134.28 2335
3134.81 2408
3135.33 2632
3135.86 2484
3136.39 2619
3136.92 2358
3137.45 2511
3137.97 2588
3138.50 2482
3139.03 2301
3139.56 2380
3140.09 2532
3140.62 2423
3141.15 2566
3141.67 2499
3142.20 2357
3142.73 2259
3143.26 2540
3143.79 2591
3144.32 2496
3144.85 2548
3145.38 2645
3145.90 2726
3146.43 2729
3146.96 2902
3147.49 3038
3148.02 3009
3148.55 2658
3149.08 2731
3149.61 2977
3150.14 3125
3150.67 2995
3151.20 2904
3151.73 2688
3152.25 2767
3152.78 2845
3153.31 2816
3153.84 2759
3154.37 2659
3154.90 2564
3155.43 2877
3155.96 2903
3156.49 2833
3157.02 2882
3157.55 2996
3158.08 3097
3158.61 2963
3159.14 3112
3159.67 3034
3160.20 2898
3160.73 2962
3161.26 2821
3161.79 2634
3162.32 2668
3162.85 2598
3163.38 2522
3163.91 2487
3164.44 2557
3164.98 2565
3165.51 2348
3166.04 2268
3166.57 2442
3167.10 2465
3167.63 2406
3168.16 2614
3168.69 2480
3169.22 2360
3169.75 2503
3170.28 2567
3170.81 2312
3171.35 2341
3171.88 2542
3172.41 2425
3172.94 2536
3173.47 2511
3174.00 2748
3174.53 2598
3175.06 2778
3175.60 2766
3176.13 2837
3176.66 2978
3177.19 2736
3177.72 2505
3178.25 2754
3178.78 2711
3179.32 2821
3179.85 2670
3180.38 2533
3180.91 2597
3181.44 2684
3181.98 2500
3182.51 2514
3183.04 2688
3183.57 2518
3184.10 2367
3184.64 2538
3185.17 2568
3185.70 2536
3186.23 2419
3186.77 2393
3187.30 2543
3187.83 2452
3188.36 2375
3188.90 2404
3189.43 2497
3189.96 2331
3190.49 2419
3191.03 2204
3191.56 2295
3192.09 2326
3192.62 2310
3193.16 2238
3193.69 2365
3194.22 2493
3194.76 2360
3195.29 2416
3195.82 2465
3196.36 2454
3196.89 2361
3197.42 2634
3197.96 2617
3198.49 2628
3199.02 2604
3199.56 2477
3200.09 2745
3200.62 2823
3201.16 2640
3201.69 2631
3202.22 2768
3202.76 2700
3203.29 2833
3203.82 2852
3204.36 2700
3204.89 2877
3205.43 2785
3205.96 2567
3206.49 2603
3207.03 2728
3207.56 2694
3208.10 2629
3208.63 2658
3209.16 2722
3209.70 2554
3210.23 2671
3210.77 2927
3211.30 2986
3211.84 2814
3212.37 2889
3212.91 2912
3213.44 2669
3213.97 2716
3214.51 2773
3215.04 2850
3215.58 2730
3216.11 2569
3216.65 2465
3217.18 2500
3217.72 2506
3218.25 2535
3218.79 2638
3219.32 2610
3219.86 2486
3220.39 2486
3220.93 2542
3221.46 2594
3222.00 2732
3222.53 2760
3223.07 2739
3223.61 3019
3224.14 3008
3224.68 2882
3225.21 2832
3225.75 2794
3226.28 2660
3226.82 2786
3227.36 2844
3227.89 2731
3228.43 2795
3228.96 2841
3229.50 2541
3230.03 2572
3230.57 2483
3231.11 2479
3231.64 2687
3232.18 2652
3232.71 2601
3233.25 2622
3233.79 2692
3234.32 2541
3234.86 2588
3235.40 2642
3235.93 2595
3236.47 2657
3237.01 2697
3237.54 2862
3238.08 2847
3238.62 2584
3239.15 2657
3239.69 2605
3240.23 2687
3240.76 2980
3241.30 2941
3241.84 2431
3242.37 2795
3242.91 2564
3243.45 2703
3243.99 2758
3244.52 2402
3245.06 2594
3245.60 2781
3246.13 2795
3246.67 2695
3247.21 2729
3247.75 2604
3248.28 2693
3248.82 3031
3249.36 2812
3249.90 2803
3250.43 2632
3250.97 2790
3251.51 2864
3252.05 2798
3252.59 2779
3253.12 2769
3253.66 2990
3254.20 3053
3254.74 3111
3255.28 3082
3255.81 3215
3256.35 3081
3256.89 3236
3257.43 3294
3257.97 3292
3258.50 3538
3259.04 3469
3259.58 3748
3260.12 3993
3260.66 4226
3261.20 4209
3261.74 4360
3262.27 4938
3262.81 5354
3263.35 5527
3263.89 5583
3264.43 5394
3264.97 6036
3265.51 6170
3266.05 6280
3266.58 6536
3267.12 6872
3267.66 7181
3268.20 6935
3268.74 6681
3269.28 6540
3269.82 6456
3270.36 5486
3270.90 4721
3271.44 4358
3271.98 3828
3272.52 3766
3273.06 3367
3273.60 3113
3274.14 3236
3274.67 3404
3275.21 3237
3275.75 3009
3276.29 3263
3276.83 3199
3277.37 3168
3277.91 3178
3278.45 3153
3278.99 3301
3279.53 3172
3280.07 3316
3280.61 3454
3281.15 3364
3281.69 3128
3282.23 3226
3282.78 3183
3283.32 3213
3283.86 3349
3284.40 3532
3284.94 3610
3285.48 3546
3286.02 3455
3286.56 3408
3287.10 3677
3287.64 3625
3288.18 3575
3288.72 3428
3289.26 3374
3289.80 3124
3290.34 3197
3290.89 3339
3291.43 3487
3291.97 3118
3292.51 3421
3293.05 3416
3293.59 3561
3294.13 3821
3294.67 3765
3295.22 4238
3295.76 4200
3296.30 4374
3296.84 4703
3297.38 4722
3297.92 4597
3298.46 4636
3299.01 4458
3299.55 3808
3300.09 3538
3300.63 3552
3301.17 3258
3301.71 3320
3302.26 3133
3302.80 3215
3303.34 3139
3303.88 3201
3304.42 3181
3304.97 3092
3305.51 3208
3306.05 3539
3306.59 3305
3307.14 3210
3307.68 3061
3308.22 2868
3308.76 2919
3309.31 2769
3309.85 2975
3310.39 2990
3310.93 2805
3311.48 2740
3312.02 2884
3312.56 2883
3313.10 2497
3313.65 2901
3314.19 3034
3314.73 2956
3315.28 3176
3315.82 3358
3316.36 3255
3316.91 3285
3317.45 3167
3317.99 3024
3318.54 3137
3319.08 2929
3319.62 2875
3320.17 2841
3320.71 2705
3321.25 2638
3321.80 2384
3322.34 2596
3322.88 2695
3323.43 2620
3323.97 2576
3324.51 2496
3325.06 2561
3325.60 2653
3326.15 2777
3326.69 2883
3327.23 2910
3327.78 2806
3328.32 2803
3328.87 2594
3329.41 2638
3329.95 2783
3330.50 2832
3331.04 2476
3331.59 2627
3332.13 2791
3332.68 2655
3333.22 2827
3333.77 2947
3334.31 3158
3334.85 3379
3335.40 3356
3335.94 3151
3336.49 3162
3337.03 3192
3337.58 3116
3338.12 3367
3338.67 3526
3339.21 3217
3339.76 2925
3340.30 2994
3340.85 3016
3341.39 2802
3341.94 2800
3342.48 2631
3343.03 2731
3343.57 2775
3344.12 2468
3344.66 2452
3345.21 2555
3345.76 2630
3346.30 2485
3346.85 2315
3347.39 2511
3347.94 2449
3348.48 2534
3349.03 2506
3349.58 2567
3350.12 2676
3350.67 2603
3351.21 2473
3351.76 2619
3352.31 2558
3352.85 2591
3353.40 2594
3353.94 2808
3354.49 2629
3355.04 2474
3355.58 2697
3356.13 2741
3356.68 2442
3357.22 2354
3357.77 2309
3358.31 2406
3358.86 2465
3359.41 2345
3359.95 2160
3360.50 2276
3361.05 2271
3361.59 2032
3362.14 2033
3362.69 2318
3363.24 2241
3363.78 2079
3364.33 2116
3364.88 2143
3365.42 2376
3365.97 2412
3366.52 2129
3367.06 2304
3367.61 2343
3368.16 2417
3368.71 2389
3369.25 2293
3369.80 2321
3370.35 2239
3370.90 2152
3371.44 2050
3371.99 2329
3372.54 2441
3373.09 2215
3373.64 2356
3374.18 2365
3374.73 2402
3375.28 2331
3375.83 2217
3376.37 2112
3376.92 2317
3377.47 2359
3378.02 2274
3378.57 2228
3379.12 2120
3379.66 2105
3380.21 2091
3380.76 2072
3381.31 2145
3381.86 1980
3382.41 2113
3382.95 2098
3383.50 2067
3384.05 2018
3384.60 2040
3385.15 1975
3385.70 2067
3386.25 2102
3386.80 2019
3387.34 2137
3387.89 2212
3388.44 2107
3388.99 1999
3389.54 2126
3390.09 2228
3390.64 2300
3391.19 2029
3391.74 2296
3392.29 2147
3392.84 2025
3393.38 2142
3393.93 2295
3394.48 2151
3395.03 2213
3395.58 2157
3396.13 2217
3396.68 1977
3397.23 2032
3397.78 2163
3398.33 2087
3398.88 1973
3399.43 2027
3399.98 2071
3400.53 1968
3401.08 2051
3401.63 2250
3402.18 2297
3402.73 2262
3403.28 2121
3403.83 2074
3404.38 2110
3404.93 2195
3405.48 2168
3406.03 2032
3406.58 2121
3407.13 2143
3407.68 1998
3408.23 1994
3408.79 2138
3409.34 2015
3409.89 1993
3410.44 2061
3410.99 2219
3411.54 2292
3412.09 2424
3412.64 2214
3413.19 2417
3413.74 2176
3414.29 2223
3414.84 2123
3415.40 2312
3415.95 2356
3416.50 2202
3417.05 2317
3417.60 2262
3418.15 2319
3418.70 2258
3419.26 2157
3419.81 2270
3420.36 2178
3420.91 2211
3421.46 2322
3422.01 2464
3422.57 2640
3423.12 2675
3423.67 2748
3424.22 2853
3424.77 2905
3425.32 2887
3425.88 2844
3426.43 2952
3426.98 2691
3427.53 2574
3428.08 2574
3428.64 2331
3429.19 2232
3429.74 2166
3430.29 2421
3430.85 2456
3431.40 2474
3431.95 2427
3432.50 2262
3433.06 2361
3433.61 2190
3434.16 2215
3434.71 2277
3435.27 2305
3435.82 2313
3436.37 2333
3436.93 2430
3437.48 2306
3438.03 2482
3438.58 2430
3439.14 2453
3439.69 2457
3440.24 2530
3440.80 2424
3441.35 2576
3441.90 2678
3442.46 2683
3443.01 2664
3443.56 2657
3444.12 2584
3444.67 2502
3445.22 2789
3445.78 2412
3446.33 2471
3446.89 2416
3447.44 2470
3447.99 2617
3448.55 2474
3449.10 2375
3449.65 2315
3450.21 2350
3450.76 2482
3451.32 2337
3451.87 2292
3452.42 2319
3452.98 2341
3453.53 2255
3454.09 2174
3454.64 2078
3455.20 2374
3455.75 2296
3456.30 2039
3456.86 2068
3457.41 1929
3457.97 2223
3458.52 2187
3459.08 2053
3459.63 2088
3460.19 2287
3460.74 2123
3461.30 2219
3461.85 2299
3462.41 2315
3462.96 2367
3463.52 2338
3464.07 2279
3464.63 2277
3465.18 2178
3465.74 2535
3466.29 2384
3466.85 2514
3467.40 2481
3467.96 2430
3468.51 2433
3469.07 2401
3469.63 2589
3470.18 2564
3470.74 2338
3471.29 2400
3471.85 2458
3472.40 2380
3472.96 2603
3473.52 2461
3474.07 2313
3474.63 2720
3475.18 2360
3475.74 2439
3476.29 2497
3476.85 2563
3477.41 2541
3477.96 2541
3478.52 2635
3479.08 2692
3479.63 2515
3480.19 2669
3480.74 2718
3481.30 2844
3481.86 2808
3482.41 2872
3482.97 2890
3483.53 2630
3484.08 2788
3484.64 2762
3485.20 2853
3485.75 2751
3486.31 2716
3486.87 2952
3487.43 2844
3487.98 2907
3488.54 3263
3489.10 3266
3489.65 3639
3490.21 4139
3490.77 4059
3491.33 4402
3491.88 4987
3492.44 5652
3493.00 5759
3493.55 5815
3494.11 5512
3494.67 5829
3495.23 5546
3495.78 5112
3496.34 5108
3496.90 5151
3497.46 5257
3498.02 5389
3498.57 5514
3499.13 5825
3499.69 6404
3500.25 6866
3500.81 6778
3501.36 6999
3501.92 6426
3502.48 6268
3503.04 5668
3503.60 5656
3504.15 4813
3504.71 4714
3505.27 4807
3505.83 4812
3506.39 4833
3506.95 4737
3507.50 4610
3508.06 4329
3508.62 3941
3509.18 3712
3509.74 3902
3510.30 3685
3510.86 3505
3511.42 3315
3511.97 3257
3512.53 3346
3513.09 3142
3513.65 3015
3514.21 2891
3514.77 2864
3515.33 2843
3515.89 2856
3516.45 2709
3517.01 2725
3517.57 2695
3518.13 2700
3518.69 2867
3519.24 3013
3519.80 2947
3520.36 2921
3520.92 3113
3521.48 2805
3522.04 2861
3522.60 2972
3523.16 3045
3523.72 3205
3524.28 3042
3524.84 2891
3525.40 2867
3525.96 2994
3526.52 2799
3527.08 2609
3527.64 2645
3528.20 2707
3528.76 2641
3529.32 2580
3529.88 2518
3530.44 2581
3531.00 2465
3531.56 2618
3532.13 2649
3532.69 2415
3533.25 2437
3533.81 2459
3534.37 2653
3534.93 2871
3535.49 2659
3536.05 2627
3536.61 2729
3537.17 2557
3537.73 2482
3538.29 2611
3538.85 2573
3539.42 2554
3539.98 2578
3540.54 2691
3541.10 2679
3541.66 2723
3542.22 2714
3542.78 2594
3543.34 2517
3543.91 2650
3544.47 2711
3545.03 2702
3545.59 2546
3546.15 2466
3546.71 2665
3547.28 2355
3547.84 2250
3548.40 2460
3548.96 2554
3549.52 2220
3550.09 2278
3550.65 2534
3551.21 2404
3551.77 2433
3552.33 2534
3552.90 2535
3553.46 2424
3554.02 2279
3554.58 2246
3555.14 2258
3555.71 2509
3556.27 2547
3556.83 2444
3557.39 2395
3557.96 2510
3558.52 2443
3559.08 2347
3559.64 2508
3560.21 2581
3560.77 2494
3561.33 2350
3561.90 2251
3562.46 2345
3563.02 2399
3563.58 2381
3564.15 2417
3564.71 2283
3565.27 2399
3565.84 2454
3566.40 2376
3566.96 2413
3567.53 2126
3568.09 2244
3568.65 2276
3569.22 2320
3569.78 2316
3570.34 2415
3570.91 2305
3571.47 2181
3572.04 2345
3572.60 2179
3573.16 2062
3573.73 2185
3574.29 2306
3574.85 2129
3575.42 2439
3575.98 2272
3576.55 2286
3577.11 2391
3577.67 2275
3578.24 2289
3578.80 2286
3579.37 2190
3579.93 2320
3580.50 2328
3581.06 2399
3581.62 2418
3582.19 2288
3582.75 2242
3583.32 2172
3583.88 2047
3584.45 2202
3585.01 2101
3585.58 2066
3586.14 2113
3586.71 2044
3587.27 2087
3587.84 2132
3588.40 2215
3588.97 2436
3589.53 2410
3590.10 2047
3590.66 2145
3591.23 2267
3591.79 2189
3592.36 2104
3592.92 2336
3593.49 2182
3594.05 2265
3594.62 2180
3595.18 2031
3595.75 2192
3596.32 2355
3596.88 2324
3597.45 2253
3598.01 2249
3598.58 2012
3599.14 2150
3599.71 2313
3600.28 2156
3600.84 2017
3601.41 2183
3601.97 2204
3602.54 2030
3603.11 2161
3603.67 2154
3604.24 2173
3604.80 1971
3605.37 2158
3605.94 2006
3606.50 2115
3607.07 2056
3607.64 1929
3608.20 2106
3608.77 2015
3609.34 1959
3609.90 2027
3610.47 1864
3611.04 1880
3611.60 1966
3612.17 1925
3612.74 2129
3613.30 2057
3613.87 2137
3614.44 2359
3615.00 2517
3615.57 2800
3616.14 2812
3616.71 2944
3617.27 3256
3617.84 3655
3618.41 3875
3618.98 3943
3619.54 3899
3620.11 4124
3620.68 3955
3621.25 3852
3621.81 3449
3622.38 3025
3622.95 2925
3623.52 2695
3624.08 2511
3624.65 2395
3625.22 2193
3625.79 2165
3626.36 1955
3626.92 2104
3627.49 2125
3628.06 1907
3628.63 2060
3629.20 2039
3629.76 1812
3630.33 1978
3630.90 2014
3631.47 1955
3632.04 2017
3632.61 2026
3633.17 1977
3633.74 1938
3634.31 1912
3634.88 1898
3635.45 1868
3636.02 1849
3636.59 1802
3637.15 1952
3637.72 1939
3638.29 1859
3638.86 2032
3639.43 2065
3640.00 2001
3640.57 2220
3641.14 2341
3641.71 2255
3642.28 2265
3642.84 2230
3643.41 2261
3643.98 2287
3644.55 2350
3645.12 2389
3645.69 2434
3646.26 2223
3646.83 2210
3647.40 2443
3647.97 2383
3648.54 2307
3649.11 2390
3649.68 2429
3650.25 2451
3650.82 2282
3651.39 2323
3651.96 2386
3652.53 2349
3653.10 2537
3653.67 2450
3654.24 2665
3654.81 2525
3655.38 2441
3655.95 2482
3656.52 2386
3657.09 2469
3657.66 2769
3658.23 2744
3658.80 2662
3659.37 2746
3659.94 2665
3660.51 2726
3661.08 2623
3661.65 2647
3662.23 2686
3662.80 2669
3663.37 2621
3663.94 2609
3664.51 2512
3665.08 2489
3665.65 2466
3666.22 2564
3666.79 2582
3667.36 2558
3667.94 2525
3668.51 2592
3669.08 2310
3669.65 2133
3670.22 2327
3670.79 2394
3671.36 2206
3671.94 2260
3672.51 2323
3673.08 2298
3673.65 2333
3674.22 2216
3674.79 2350
3675.37 2245
3675.94 2220
3676.51 2449
3677.08 2311
3677.65 2464
3678.22 2511
3678.80 2480
3679.37 2251
3679.94 2161
3680.51 2266
3681.09 2148
3681.66 2148
3682.23 2125
3682.80 2373
3683.37 2232
3683.95 2217
3684.52 2174
3685.09 1920
3685.66 1902
3686.24 2070
3686.81 2317
3687.38 2046
3687.96 2070
3688.53 2258
3689.10 2369
3689.67 2301
3690.25 2281
3690.82 2295
3691.39 2222
3691.97 2233
3692.54 2387
3693.11 2444
3693.69 2282
3694.26 2292
3694.83 2332
3695.41 2205
3695.98 2309
3696.55 2312
3697.13 2178
3697.70 2166
3698.27 2555
3698.85 2415
3699.42 2238
3699.99 2274
3700.57 2337
3701.14 2586
3701.72 2282
3702.29 2352
3702.86 2291
3703.44 2146
3704.01 2244
3704.59 2217
3705.16 1996
3705.73 2175
3706.31 2200
3706.88 2149
3707.46 2220
3708.03 2267
3708.60 2347
3709.18 2384
3709.75 2297
3710.33 2305
3710.90 2092
3711.48 2216
3712.05 2282
3712.63 2034
3713.20 2206
3713.78 2196
3714.35 2298
3714.93 2231
3715.50 2310
3716.08 2238
3716.65 2150
3717.23 2054
3717.80 2112
3718.38 2082
3718.95 2124
3719.53 2290
3720.10 2266
3720.68 2324
3721.25 2441
3721.83 2412
3722.40 2331
3722.98 2598
3723.55 2627
3724.13 2635
3724.71 2796
3725.28 2664
3725.86 2676
3726.43 2596
3727.01 2650
3727.58 2471
3728.16 2675
3728.74 2291
3729.31 2281
3729.89 2387
3730.46 2811
3731.04 2670
3731.62 2734
3732.19 2878
3732.77 3233
3733.34 3224
3733.92 3272
3734.50 3554
3735.07 3534
3735.65 3261
3736.23 3349
3736.80 3147
3737.38 3124
3737.96 2910
3738.53 2930
3739.11 2777
3739.69 2511
3740.26 2434
3740.84 2442
3741.42 2419
3741.99 2287
3742.57 2151
3743.15 2292
3743.73 2348
3744.30 2277
3744.88 2244
3745.46 2279
3746.03 2262
3746.61 2325
3747.19 2205
3747.77 2106
3748.34 2147
3748.92 2236
3749.50 2341
3750.08 2213
3750.65 2102
3751.23 2233
3751.81 2243
3752.39 2023
3752.96 2027
3753.54 2065
3754.12 2264
3754.70 2214
3755.28 2215
3755.85 2131
3756.43 2078
3757.01 2204
3757.59 2267
3758.17 2338
3758.74 2109
3759.32 2107
3759.90 2276
3760.48 2188
3761.06 2157
3761.64 2358
3762.22 2450
3762.79 2412
3763.37 2380
3763.95 2392
3764.53 2384
3765.11 2508
3765.69 2432
3766.27 2479
3766.84 2369
3767.42 2403
3768.00 2593
3768.58 2668
3769.16 2714
3769.74 2540
3770.32 2910
3770.90 3110
3771.48 3147
3772.06 3329
3772.64 3264
3773.22 3238
3773.79 3272
3774.37 3319
3774.95 3249
3775.53 2880
3776.11 2677
3776.69 2549
3777.27 2472
3777.85 2242
3778.43 2264
3779.01 2133
3779.59 2220
3780.17 2225
3780.75 2287
3781.33 2260
3781.91 2302
3782.49 2204
3783.07 2252
3783.65 2450
3784.23 2358
3784.81 2494
3785.39 2402
3785.97 2430
3786.55 2519
3787.13 2500
3787.71 2541
3788.29 2448
3788.87 2366
3789.46 2150
3790.04 2200
3790.62 2269
3791.20 2341
3791.78 2444
3792.36 2137
3792.94 2201
3793.52 2210
3794.10 2282
3794.68 2238
3795.26 2198
3795.84 2234
3796.43 2162
3797.01 2276
3797.59 2081
3798.17 2038
3798.75 2126
3799.33 2158
3799.91 2034
3800.50 2241
3801.08 2336
3801.66 2192
3802.24 2419
3802.82 2470
3803.40 2511
3803.98 2271
3804.57 2443
3805.15 2477
3805.73 2368
3806.31 2333
3806.89 2426
3807.48 2357
3808.06 2645
3808.64 2556
3809.22 2619
3809.80 2542
3810.39 2838
3810.97 2675
3811.55 2660
3812.13 2523
3812.72 2630
3813.30 2729
3813.88 2766
3814.46 2498
3815.05 2757
3815.63 2697
3816.21 2730
3816.79 2687
3817.38 2442
3817.96 2445
3818.54 2437
3819.13 2359
3819.71 2287
3820.29 2260
3820.87 2159
3821.46 2196
3822.04 2228
3822.62 2160
3823.21 2242
3823.79 1986
3824.37 1965
3824.96 2034
3825.54 1957
3826.12 2115
3826.71 2162
3827.29 1947
3827.87 1876
3828.46 1958
3829.04 1912
3829.62 1957
3830.21 2192
3830.79 2228
3831.38 1954
3831.96 2137
3832.54 2020
3833.13 2126
3833.71 2124
3834.30 2019
3834.88 1925
3835.46 1986
3836.05 2093
3836.63 1819
3837.22 1781
3837.80 2006
3838.38 2102
3838.97 1927
3839.55 2049
3840.14 1979
3840.72 2133
3841.31 1888
3841.89 1953
3842.48 1952
3843.06 1899
3843.65 1939
3844.23 2092
3844.82 1885
3845.40 2057
3845.99 1987
3846.57 2113
3847.16 2120
3847.74 2071
3848.33 1966
3848.91 1893
3849.50 2022
3850.08 2043
3850.67 2160
3851.25 2059
3851.84 2000
3852.42 2024
3853.01 2013
3853.59 1953
3854.18 1973
3854.76 1949
3855.35 1925
3855.94 2080
3856.52 2099
3857.11 2304
3857.69 2349
3858.28 2214
3858.87 2325
3859.45 2851
3860.04 2621
3860.62 2708
3861.21 2936
3861.80 3170
3862.38 3343
3862.97 3369
3863.55 3241
3864.14 3172
3864.73 3094
3865.31 2964
3865.90 3096
3866.49 2880
3867.07 2726
3867.66 3034
3868.25 2948
3868.83 2718
3869.42 2545
3870.01 2518
3870.59 2357
3871.18 2459
3871.77 2615
3872.35 2597
3872.94 2690
3873.53 2623
3874.11 2923
3874.70 2803
3875.29 2771
3875.88 2731
3876.46 3014
3877.05 3223
3877.64 3197
3878.22 3080
3878.81 3030
3879.40 3164
3879.99 2910
3880.57 2703
3881.16 2423
3881.75 2399
3882.34 2428
3882.93 2393
3883.51 2223
3884.10 2302
3884.69 2247
3885.28 2272
3885.86 2230
3886.45 2070
3887.04 2127
3887.63 2304
3888.22 2414
3888.81 2284
3889.39 2248
3889.98 2334
3890.57 2355
3891.16 2352
3891.75 2295
3892.34 2194
3892.92 2054
3893.51 2149
3894.10 2332
3894.69 2156
3895.28 2062
3895.87 2145
3896.46 2321
3897.04 2366
3897.63 2173
3898.22 2308
3898.81 2341
3899.40 2336
3899.99 2178
3900.58 2112
3901.17 2089
3901.76 2265
3902.35 2097
3902.93 2029
3903.52 2166
3904.11 2175
3904.70 2146
3905.29 2131
3905.88 2174
3906.47 2179
3907.06 1978
3907.65 2087
3908.24 2239
3908.83 2131
3909.42 1929
3910.01 2054
3910.60 2138
3911.19 2113
3911.78 1960
3912.37 1788
3912.96 1880
3913.55 1977
3914.14 1906
3914.73 1932
3915.32 2200
3915.91 2114
3916.50 2149
3917.09 2148
3917.68 2042
3918.27 2036
3918.86 2118
3919.45 2000
3920.04 2005
3920.63 2075
3921.22 2061
3921.81 2115
3922.40 2062
3923.00 1945
3923.59 2039
3924.18 1926
3924.77 1989
3925.36 2003
3925.95 1977
3926.54 1937
3927.13 1911
3927.72 1907
3928.31 1938
3928.91 2038
3929.50 1861
3930.09 1730
3930.68 1791
3931.27 1878
3931.86 1780
3932.45 1850
3933.05 1890
3933.64 1772
3934.23 1745
3934.82 1718
3935.41 1814
3936.00 1842
3936.60 1819
3937.19 1983
3937.78 1775
3938.37 2000
3938.96 2121
3939.55 2026
3940.15 2168
3940.74 1894
3941.33 1939
3941.92 1929
3942.52 1980
3943.11 2087
3943.70 1973
3944.29 1926
3944.89 1975
3945.48 1975
3946.07 1917
3946.66 1970
3947.26 1970
3947.85 1888
3948.44 1831
3949.03 1825
3949.63 1877
3950.22 1894
3950.81 1827
3951.40 1826
3952.00 1858
3952.59 1850
3953.18 1824
3953.78 1742
3954.37 1838
3954.96 1879
3955.56 1938
3956.15 1943
3956.74 2042
3957.34 2048
3957.93 1937
3958.52 1933
3959.12 1949
3959.71 1875
3960.30 2026
3960.90 2085
3961.49 1941
3962.08 2016
3962.68 1884
3963.27 1919
3963.87 1995
3964.46 1878
3965.05 1919
3965.65 1878
3966.24 1946
3966.84 2036
3967.43 2002
3968.02 2021
3968.62 2109
3969.21 2087
3969.81 2110
3970.40 2141
3971.00 2316
3971.59 2269
3972.18 2007
3972.78 2070
3973.37 2013
3973.97 2063
3974.56 2179
3975.16 2072
3975.75 2252
3976.35 2500
3976.94 2585
3977.54 2291
3978.13 2320
3978.73 2295
3979.32 2303
3979.92 2380
3980.51 2277
3981.11 2334
3981.70 2046
3982.30 2117
3982.89 2201
3983.49 1907
3984.08 1938
3984.68 2086
3985.27 2030
3985.87 2139
3986.46 2060
3987.06 1920
3987.66 2013
3988.25 2177
3988.85 1982
3989.44 2075
3990.04 2100
3990.63 2113
3991.23 2041
3991.83 2094
3992.42 2132
3993.02 2167
3993.61 2138
3994.21 1992
3994.81 2014
3995.40 2055
3996.00 2218
3996.60 2323
3997.19 2262
3997.79 2175
3998.38 2213
3998.98 2117
3999.58 2231
4000.17 2052
4000.77 2023
4001.37 2047
4001.96 2087
4002.56 2030
4003.16 1947
4003.75 2016
4004.35 2143
4004.95 2067
4005.54 2001
4006.14 2044
4006.74 2146
4007.34 2148
4007.93 2131
4008.53 2181
4009.13 2165
4009.72 2168
4010.32 1924
4010.92 2232
4011.52 2153
4012.11 1900
4012.71 1933
4013.31 1887
4013.91 2104
4014.50 2302
4015.10 2295
4015.70 2229
4016.30 2121
4016.90 2232
4017.49 2128
4018.09 2205
4018.69 2301
4019.29 2244
4019.89 2109
4020.48 2303
4021.08 2291
4021.68 2292
4022.28 2279
4022.88 2194
4023.47 2038
4024.07 2034
4024.67 2299
4025.27 2302
4025.87 2185
4026.47 2242
4027.06 2316
4027.66 2289
4028.26 2415
4028.86 2321
4029.46 2365
4030.06 2384
4030.66 2368
4031.26 2294
4031.85 2436
4032.45 2272
4033.05 2113
4033.65 2563
4034.25 2657
4034.85 2300
4035.45 2372
4036.05 2420
4036.65 2172
4037.25 2190
4037.85 2112
4038.45 2271
4039.05 2188
4039.64 2121
4040.24 2055
4040.84 1857
4041.44 1858
4042.04 2062
4042.64 1907
4043.24 1909
4043.84 1960
4044.44 1864
4045.04 1950
4045.64 1996
4046.24 2096
4046.84 2194
4047.44 2009
4048.04 2122
4048.64 2079
4049.24 2028
4049.84 2049
4050.44 2006
4051.04 1968
4051.64 1980
4052.24 2060
4052.84 2095
4053.45 2110
4054.05 2083
4054.65 2060
4055.25 2107
4055.85 2086
4056.45 2048
4057.05 2112
4057.65 2060
4058.25 1987
4058.85 1924
4059.45 1763
4060.05 1896
4060.66 1970
4061.26 2065
4061.86 1936
4062.46 1723
4063.06 1677
4063.66 1863
4064.26 1804
4064.86 1820
4065.47 1908
4066.07 1966
4066.67 1931
4067.27 1751
4067.87 1875
4068.47 1885
4069.07 1835
4069.68 1769
4070.28 1716
4070.88 1947
4071.48 1849
4072.08 1949
4072.69 1786
4073.29 1908
4073.89 1916
4074.49 1957
4075.09 1882
4075.70 1849
4076.30 1658
4076.90 1753
4077.50 1743
4078.11 1723
4078.71 1695
4079.31 1830
4079.91 1817
4080.51 1761
4081.12 2009
4081.72 2023
4082.32 1919
4082.93 1982
4083.53 1993
4084.13 1916
4084.73 1869
4085.34 1808
4085.94 1818
4086.54 1754
4087.15 1729
4087.75 1936
4088.35 1903
4088.95 1955
4089.56 1857
4090.16 1792
4090.76 1793
4091.37 1713
4091.97 1775
4092.57 1853
4093.18 1805
4093.78 1816
4094.39 1777
4094.99 1789
4095.59 1716
4096.20 1739
4096.80 1746
4097.40 1767
4098.01 1708
4098.61 1830
4099.22 1803
4099.82 1895
4100.42 1945
4101.03 1806
4101.63 1706
4102.24 1756
4102.84 1841
4103.44 1876
4104.05 1739
4104.65 1792
4105.26 1809
4105.86 1735
4106.47 1751
4107.07 1657
4107.67 1716
4108.28 1700
4108.88 1821
4109.49 1725
4110.09 1826
4110.70 1784
4111.30 1844
4111.91 1899
4112.51 1982
4113.12 1778
4113.72 1820
4114.33 1621
4114.93 1839
4115.54 1881
4116.14 1786
4116.75 1835
4117.35 1794
4117.96 1795
4118.56 1653
4119.17 1594
4119.77 1710
4120.38 1736
4120.99 1773
4121.59 1832
4122.20 1850
4122.80 1852
4123.41 1774
4124.01 1595
4124.62 1645
4125.23 1718
4125.83 1912
4126.44 1901
4127.04 1889
4127.65 1860
4128.26 1765
4128.86 1848
4129.47 1845
4130.07 1860
4130.68 1842
4131.29 1755
4131.89 1760
4132.50 1906
4133.11 1971
4133.71 1975
4134.32 1959
4134.92 1903
4135.53 1846
4136.14 1947
4136.74 1948
4137.35 1750
4137.96 1926
4138.56 1954
4139.17 2054
4139.78 2208
4140.39 2120
4140.99 2042
4141.60 2076
4142.21 2062
4142.81 2050
4143.42 2106
4144.03 2159
4144.64 1964
4145.24 1984
4145.85 2091
4146.46 2043
4147.06 1831
4147.67 1858
4148.28 1869
4148.89 1823
4149.49 1785
4150.10 1749
4150.71 1966
4151.32 1937
4151.93 1918
4152.53 1951
4153.14 1817
4153.75 1915
4154.36 1864
4154.97 1663
4155.57 1765
4156.18 1765
4156.79 1623
4157.40 1610
4158.01 1766
4158.61 1870
4159.22 1812
4159.83 1869
4160.44 1794
4161.05 1802
4161.66 1846
4162.26 1777
4162.87 1719
4163.48 1768
4164.09 1692
4164.70 1794
4165.31 1997
4165.92 2057
4166.53 2015
4167.13 1955
4167.74 1811
4168.35 1827
4168.96 2010
4169.57 2043
4170.18 1946
4170.79 2055
4171.40 1962
4172.01 1879
4172.62 1859
4173.23 1919
4173.84 1802
4174.44 1942
4175.05 2037
4175.66 1961
4176.27 1953
4176.88 2168
4177.49 2142
4178.10 2029
4178.71 2183
4179.32 2042
4179.93 1995
4180.54 1994
4181.15 2016
4181.76 2066
4182.37 1968
4182.98 2100
4183.59 1932
4184.20 1946
4184.81 1813
4185.42 1852
4186.03 1744
4186.64 1763
4187.25 1758
4187.86 1967
4188.47 1835
4189.08 1842
4189.70 2002
4190.31 1996
4190.92 2139
4191.53 2205
4192.14 2333
4192.75 2271
4193.36 2301
4193.97 2311
4194.58 2390
4195.19 2531
4195.80 2285
4196.41 2380
4197.03 2617
4197.64 2580
4198.25 2418
4198.86 2313
4199.47 2321
4200.08 2237
4200.69 2273
4201.30 2204
4201.92 2244
4202.53 2077
4203.14 2037
4203.75 2124
4204.36 2014
4204.97 2120
4205.58 2050
4206.20 2071
4206.81 2164
4207.42 2059
4208.03 1997
4208.64 1985
4209.26 2170
4209.87 2164
4210.48 2058
4211.09 2083
4211.70 2240
4212.32 2208
4212.93 2160
4213.54 2079
4214.15 2115
4214.77 2067
4215.38 2197
4215.99 2285
4216.60 2423
4217.22 2278
4217.83 2369
4218.44 2621
4219.05 2873
4219.67 2669
4220.28 2783
4220.89 2885
4221.50 3004
4222.12 3190
4222.73 3226
4223.34 3215
4223.96 3449
4224.57 3691
4225.18 4061
4225.80 4388
4226.41 4886
4227.02 5165
4227.64 5792
4228.25 6257
4228.86 6842
4229.48 6890
4230.09 6399
4230.70 6301
4231.32 5803
4231.93 5128
4232.54 4724
4233.16 4201
4233.77 3772
4234.39 3404
4235.00 3312
4235.61 3213
4236.23 2974
4236.84 2947
4237.45 3050
4238.07 2829
4238.68 2958
4239.30 2838
4239.91 2911
4240.53 2955
4241.14 2939
4241.75 2906
4242.37 2850
4242.98 2889
4243.60 2546
4244.21 2794
4244.83 2672
4245.44 2757
4246.06 2732
4246.67 2676
4247.29 2797
4247.90 2784
4248.51 2772
4249.13 2888
4249.74 2863
4250.36 2804
4250.97 2773
4251.59 2673
4252.20 2603
4252.82 2733
4253.44 2755
4254.05 2608
4254.67 2535
4255.28 2539
4255.90 2530
4256.51 2565
4257.13 2578
4257.74 2214
4258.36 2308
4258.97 2303
4259.59 2331
4260.21 2232
4260.82 2192
4261.44 2307
4262.05 2098
4262.67 2256
4263.28 2207
4263.90 2277
4264.52 2307
4265.13 2374
4265.75 2380
4266.36 2168
4266.98 2359
4267.60 2316
4268.21 2434
4268.83 2358
4269.45 2328
4270.06 2308
4270.68 2216
4271.29 2192
4271.91 2392
4272.53 2272
4273.14 2206
4273.76 2123
4274.38 2211
4274.99 2125
4275.61 2382
4276.23 2191
4276.85 2239
4277.46 2324
4278.08 2253
4278.70 2295
4279.31 2329
4279.93 2154
4280.55 2317
4281.16 2340
4281.78 2204
4282.40 2257
4283.02 1899
4283.63 1826
4284.25 1916
4284.87 1932
4285.49 1980
4286.10 1883
4286.72 1980
4287.34 1995
4287.96 2054
4288.57 2023
4289.19 2044
4289.81 2150
4290.43 2060
4291.05 1953
4291.66 2074
4292.28 2037
4292.90 2074
4293.52 2096
4294.14 2024
4294.75 2008
4295.37 1872
4295.99 2035
4296.61 2071
4297.23 1980
4297.85 2059
4298.46 2076
4299.08 1879
4299.70 1845
4300.32 1995
4300.94 2099
4301.56 1918
4302.18 1935
4302.79 2036
4303.41 2021
4304.03 2014
4304.65 2043
4305.27 2077
4305.89 2029
4306.51 2016
4307.13 1893
4307.75 1970
4308.36 2043
4308.98 1984
4309.60 1871
4310.22 1673
4310.84 1796
4311.46 1879
4312.08 1761
4312.70 1796
4313.32 1939
4313.94 1956
4314.56 1986
4315.18 2153
4315.80 1974
4316.42 1969
4317.04 1887
4317.66 1826
4318.28 1867
4318.90 1918
4319.52 2053
4320.14 2031
4320.76 1992
4321.38 2012
4322.00 1977
4322.62 1942
4323.24 2001
4323.86 2102
4324.48 2218
4325.10 2204
4325.72 2082
4326.34 2212
4326.96 2082
4327.58 2097
4328.20 2085
4328.82 2229
4329.44 2289
4330.06 2345
4330.68 2325
4331.30 2400
4331.93 2205
4332.55 2252
4333.17 2351
4333.79 2423
4334.41 2455
4335.03 2395
4335.65 2659
4336.27 2811
4336.89 2912
4337.51 2954
4338.14 3331
4338.76 3184
4339.38 3270
4340.00 3121
4340.62 3235
4341.24 3204
4341.86 3252
4342.49 3275
4343.11 3276
4343.73 3456
4344.35 3834
4344.97 4115
4345.60 4459
4346.22 4948
4346.84 5048
4347.46 5360
4348.08 5576
4348.70 5609
4349.33 5221
4349.95 4791
4350.57 4596
4351.19 3815
4351.82 3353
4352.44 3107
4353.06 2966
4353.68 2735
4354.31 2701
4354.93 2645
4355.55 2732
4356.17 2499
4356.80 2588
4357.42 2476
4358.04 2513
4358.66 2769
4359.29 2421
4359.91 2622
4360.53 2533
4361.16 2426
4361.78 2632
4362.40 2549
4363.02 2396
4363.65 2328
4364.27 2263
4364.89 2287
4365.52 2289
4366.14 2351
4366.76 2389
4367.39 2244
4368.01 2330
4368.63 2339
4369.26 2166
4369.88 2452
4370.50 2151
4371.13 1911
4371.75 2041
4372.38 2164
4373.00 2089
4373.62 2197
4374.25 2204
4374.87 2114
4375.49 2060
4376.12 2154
4376.74 2292
4377.37 2309
4377.99 2207
4378.62 2178
4379.24 2292
4379.86 2308
4380.49 2241
4381.11 2326
4381.74 2218
4382.36 2484
4382.99 2429
4383.61 2425
4384.24 2337
4384.86 2425
4385.48 2252
4386.11 2162
4386.73 2257
4387.36 2307
4387.98 2254
4388.61 2187
4389.23 2239
4389.86 2365
4390.48 2487
4391.11 2472
4391.73 2381
4392.36 2431
4392.98 2772
4393.61 2817
4394.23 2936
4394.86 2994
4395.49 3011
4396.11 3101
4396.74 3137
4397.36 3283
4397.99 3105
4398.61 3176
4399.24 3277
4399.86 3159
4400.49 2926
4401.12 2862
4401.74 2871
4402.37 2765
4402.99 2738
4403.62 2577
4404.25 2881
4404.87 2812
4405.50 2875
4406.12 2730
4406.75 2710
4407.38 2699
4408.00 2496
4408.63 2335
4409.25 2386
4409.88 2270
4410.51 2341
4411.13 2289
4411.76 2324
4412.39 2252
4413.01 2129
4413.64 2504
4414.27 2417
4414.89 2248
4415.52 2421
4416.15 2457
4416.77 2260
4417.40 2119
4418.03 2136
4418.66 2090
4419.28 2180
4419.91 2159
4420.54 2150
4421.16 2176
4421.79 2120
4422.42 2054
4423.05 2011
4423.67 1982
4424.30 1955
4424.93 1945
4425.56 2005
4426.18 2010
4426.81 1799
4427.44 1838
4428.07 1834
4428.69 1880
4429.32 1837
4429.95 1910
4430.58 1821
4431.21 1902
4431.83 1813
4432.46 1745
4433.09 1943
4433.72 1973
4434.35 1983
4434.97 1910
4435.60 1868
4436.23 1884
4436.86 1885
4437.49 1891
4438.12 1877
4438.74 2011
4439.37 2049
4440.00 2068
4440.63 1941
4441.26 1818
4441.89 1836
4442.52 1885
4443.14 1943
4443.77 1857
4444.40 1849
4445.03 1793
4445.66 1797
4446.29 1859
4446.92 1870
4447.55 1737
4448.18 1969
4448.81 2095
4449.44 1890
4450.06 1771
4450.69 1890
4451.32 1960
4451.95 1875
4452.58 1749
4453.21 1863
4453.84 1887
4454.47 2073
4455.10 1861
4455.73 1891
4456.36 1976
4456.99 1945
4457.62 2077
4458.25 2126
4458.88 2022
4459.51 1832
4460.14 1906
4460.77 1826
4461.40 1883
4462.03 1842
4462.66 1863
4463.29 1707
4463.92 1745
4464.55 1704
4465.18 1815
4465.81 1763
4466.44 1690
4467.07 1857
4467.70 1824
4468.33 1728
4468.96 1595
4469.59 1694
4470.22 1837
4470.86 1694
4471.49 1823
4472.12 1900
4472.75 1647
4473.38 1543
4474.01 1585
4474.64 1654
4475.27 1679
4475.90 1536
4476.53 1530
4477.16 1616
4477.80 1627
4478.43 1627
4479.06 1531
4479.69 1646
4480.32 1609
4480.95 1625
4481.58 1675
4482.22 1748
4482.85 1788
4483.48 1977
4484.11 1939
4484.74 1808
4485.37 1804
4486.01 1994
4486.64 2008
4487.27 1842
4487.90 1810
4488.53 2010
4489.17 1924
4489.80 1844
4490.43 1859
4491.06 1977
4491.69 1901
4492.33 1817
4492.96 1959
4493.59 1882
4494.22 1937
4494.86 2026
4495.49 1771
4496.12 1819
4496.75 1799
4497.39 1906
4498.02 1859
4498.65 1919
4499.28 1889
4499.92 1996
4500.55 2079
4501.18 2108
4501.82 2370
4502.45 2465
4503.08 2331
4503.71 2334
4504.35 2351
4504.98 2257
4505.61 2159
4506.25 2097
4506.88 2065
4507.51 1934
4508.15 2002
4508.78 1891
4509.41 2013
4510.05 1819
4510.68 1737
4511.31 1765
4511.95 1922
4512.58 1828
4513.22 1804
4513.85 1790
4514.48 1827
4515.12 1801
4515.75 1792
4516.39 1891
4517.02 1818
4517.65 1775
4518.29 1844
4518.92 1831
4519.56 1771
4520.19 1724
4520.82 1750
4521.46 1869
4522.09 1683
4522.73 1817
4523.36 1824
4524.00 1857
4524.63 1667
4525.27 1784
4525.90 1797
4526.53 1950
4527.17 1950
4527.80 1947
4528.44 2185
4529.07 2349
4529.71 2436
4530.34 2812
4530.98 2862
4531.61 2904
4532.25 3027
4532.88 3443
4533.52 3503
4534.15 3294
4534.79 3195
4535.42 2945
4536.06 2594
4536.69 2613
4537.33 2406
4537.97 2148
4538.60 2103
4539.24 2093
4539.87 2040
4540.51 2000
4541.14 1832
4541.78 1911
4542.42 1877
4543.05 1849
4543.69 1800
4544.32 1629
4544.96 1705
4545.59 1752
4546.23 1729
4546.87 1772
4547.50 1681
4548.14 1626
4548.78 1715
4549.41 1629
4550.05 1688
4550.68 1739
4551.32 1568
4551.96 1553
4552.59 1741
4553.23 1815
4553.87 1732
4554.50 1724
4555.14 1585
4555.78 1746
4556.41 1768
4557.05 1933
4557.69 1865
4558.32 1814
4558.96 1535
4559.60 1646
4560.24 1656
4560.87 1846
4561.51 1588
4562.15 1631
4562.78 1619
4563.42 1657
4564.06 1696
4564.70 1732
4565.33 1668
4565.97 1772
4566.61 1734
4567.25 1869
4567.88 1807
4568.52 1751
4569.16 1722
4569.80 1789
4570.43 1793
4571.07 1837
4571.71 1905
4572.35 1821
4572.98 1852
4573.62 1836
4574.26 1682
4574.90 1821
4575.54 1795
4576.18 1785
4576.81 1651
4577.45 1697
4578.09 1523
4578.73 1617
4579.37 1613
4580.00 1583
4580.64 1841
4581.28 1658
4581.92 1754
4582.56 1776
4583.20 1845
4583.84 1825
4584.47 1689
4585.11 1767
4585.75 1757
4586.39 1694
4587.03 1819
4587.67 1786
4588.31 1692
4588.95 1896
4589.59 1829
4590.23 2016
4590.86 2271
4591.50 2049
4592.14 2230
4592.78 1988
4593.42 1839
4594.06 1934
4594.70 2004
4595.34 1964
4595.98 2065
4596.62 1841
4597.26 1787
4597.90 1821
4598.54 1730
4599.18 1737
4599.82 1812
4600.46 1964
4601.10 2293
4601.74 2244
4602.38 2085
4603.02 2243
4603.66 2325
4604.30 2259
4604.94 2139
4605.58 2009
4606.22 1932
4606.86 1818
4607.50 1889
4608.14 2043
4608.78 1958
4609.42 1943
4610.06 2031
4610.70 1964
4611.34 1882
4611.98 1934
4612.62 1959
4613.26 1938
4613.90 1925
4614.54 1773
4615.19 1701
4615.83 1785
4616.47 1811
4617.11 1761
4617.75 1949
4618.39 1983
4619.03 1702
4619.67 1833
4620.31 1773
4620.96 1554
4621.60 1568
4622.24 1601
4622.88 1596
4623.52 1754
4624.16 1769
4624.80 1814
4625.45 1767
4626.09 1751
4626.73 1737
4627.37 1672
4628.01 1848
4628.65 1766
4629.30 1753
4629.94 1963
4630.58 1850
4631.22 1792
4631.86 1704
4632.51 1777
4633.15 1849
4633.79 1782
4634.43 1941
4635.07 2103
4635.72 2055
4636.36 1989
4637.00 2061
4637.64 2041
4638.29 1960
4638.93 2266
4639.57 2293
4640.21 2433
4640.86 2344
4641.50 2393
4642.14 2522
4642.78 2290
4643.43 2118
4644.07 2156
4644.71 2041
4645.36 1867
4646.00 1876
4646.64 1726
4647.29 1744
4647.93 1794
4648.57 1842
4649.21 1816
4649.86 1810
4650.50 1864
4651.14 1721
4651.79 1820
4652.43 1954
4653.07 1860
4653.72 1787
4654.36 1860
4655.01 1898
4655.65 1857
4656.29 1929
4656.94 1965
4657.58 1869
4658.22 1709
4658.87 1706
4659.51 1663
4660.16 1621
4660.80 1776
4661.44 1821
4662.09 1711
4662.73 1728
4663.38 1595
4664.02 1643
4664.67 1719
4665.31 1674
4665.95 1563
4666.60 1635
4667.24 1676
4667.89 1662
4668.53 1644
4669.18 1591
4669.82 1693
4670.47 1683
4671.11 1637
4671.76 1606
4672.40 1730
4673.04 1678
4673.69 1691
4674.33 1710
4674.98 1626
4675.62 1537
4676.27 1649
4676.92 1716
4677.56 1794
4678.21 1718
4678.85 1668
4679.50 1659
4680.14 1728
4680.79 1792
4681.43 1728
4682.08 1788
4682.72 1819
4683.37 1801
4684.01 1985
4684.66 1898
4685.31 1782
4685.95 1762
4686.60 1749
4687.24 1757
4687.89 1777
4688.54 1694
4689.18 1727
4689.83 1776
4690.47 1682
4691.12 1663
4691.77 1680
4692.41 1752
4693.06 1885
4693.70 1804
4694.35 1946
4695.00 1799
4695.64 1859
4696.29 1901
4696.94 1996
4697.58 2056
4698.23 2169
4698.88 2327
4699.52 2349
4700.17 2291
4700.82 2261
4701.46 2349
4702.11 2460
4702.76 2414
4703.40 2200
4704.05 1944
4704.70 1996
4705.35 1772
4705.99 1805
4706.64 1779
4707.29 1747
4707.93 1802
4708.58 1861
4709.23 1829
4709.88 1829
4710.52 1831
4711.17 1915
4711.82 1961
4712.47 1846
4713.11 1694
4713.76 1749
4714.41 1836
4715.06 1937
4715.70 1891
4716.35 1914
4717.00 1838
4717.65 1933
4718.30 1918
4718.94 1915
4719.59 2009
4720.24 1997
4720.89 1964
4721.54 1754
4722.19 1925
4722.83 1916
4723.48 1947
4724.13 1924
4724.78 2002
4725.43 2054
4726.08 2059
4726.72 1978
4727.37 2026
4728.02 2145
4728.67 2052
4729.32 2097
4729.97 1796
4730.62 2048
4731.27 1953
4731.91 1837
4732.56 1676
4733.21 1803
4733.86 1679
4734.51 1812
4735.16 1722
4735.81 1566
4736.46 1586
4737.11 1648
4737.76 1687
4738.41 1728
4739.06 1715
4739.70 1713
4740.35 1839
4741.00 1840
4741.65 2002
4742.30 1857
4742.95 2029
4743.60 1956
4744.25 1954
4744.90 1742
4745.55 2045
4746.20 2033
4746.85 1916
4747.50 1872
4748.15 1764
4748.80 1910
4749.45 1937
4750.10 1736
4750.75 1830
4751.40 1973
4752.05 2190
4752.70 2087
4753.35 2067
4754.00 2054
4754.65 1994
4755.31 2134
4755.96 2017
4756.61 1995
4757.26 1963
4757.91 1938
4758.56 1796
4759.21 1752
4759.86 1782
4760.51 1652
4761.16 1709
4761.81 1691
4762.46 1718
4763.11 1756
4763.77 1863
4764.42 1815
4765.07 1952
4765.72 2169
4766.37 2009
4767.02 2268
4767.67 2226
4768.33 2217
4768.98 2301
4769.63 2313
4770.28 2055
4770.93 2061
4771.58 1984
4772.23 1921
4772.89 1847
4773.54 1826
4774.19 1786
4774.84 1701
4775.49 1709
4776.15 1714
4776.80 1833
4777.45 1830
4778.10 1863
4778.75 1787
4779.41 1740
4780.06 1934
4780.71 2093
4781.36 1910
4782.02 1978
4782.67 1807
4783.32 1711
4783.97 1773
4784.63 1836
4785.28 1799
4785.93 1919
4786.58 1799
4787.24 1736
4787.89 1714
4788.54 1664
4789.19 1699
4789.85 1615
4790.50 1586
4791.15 1687
4791.81 1722
4792.46 1734
4793.11 1669
4793.77 1658
4794.42 1572
4795.07 1637
4795.72 1658
4796.38 1772
4797.03 1803
4797.69 1737
4798.34 1775
4798.99 1621
4799.65 1619
4800.30 1720
4800.95 1744
4801.61 1704
4802.26 1759
4802.91 1870
4803.57 1593
4804.22 1687
4804.88 1852
4805.53 1667
4806.18 1710
4806.84 1680
4807.49 1651
4808.15 1687
4808.80 1656
4809.45 1743
4810.11 1776
4810.76 1840
4811.42 1874
4812.07 1739
4812.73 1591
4813.38 1776
4814.04 1783
4814.69 1775
4815.34 1558
4816.00 1677
4816.65 1767
4817.31 1743
4817.96 1891
4818.62 1746
4819.27 1857
4819.93 2005
4820.58 2054
4821.24 1973
4821.89 2092
4822.55 2143
4823.20 2064
4823.86 2208
4824.51 2141
4825.17 2116
4825.82 2221
4826.48 2274
4827.14 2222
4827.79 2368
4828.45 2409
4829.10 2237
4829.76 2067
4830.41 2050
4831.07 2151
4831.72 2260
4832.38 2064
4833.04 2075
4833.69 2035
4834.35 2075
4835.00 2173
4835.66 2460
4836.32 2599
4836.97 2429
4837.63 2397
4838.28 2398
4838.94 2451
4839.60 2613
4840.25 2629
4840.91 2452
4841.57 2456
4842.22 2363
4842.88 2331
4843.54 2337
4844.19 2444
4844.85 2379
4845.51 2374
4846.16 2447
4846.82 2411
4847.48 2532
4848.13 2565
4848.79 2583
4849.45 2630
4850.10 2894
4850.76 2792
4851.42 3096
4852.07 3261
4852.73 3096
4853.39 3103
4854.05 2945
4854.70 2897
4855.36 2859
4856.02 2889
4856.68 2941
4857.33 3087
4857.99 3089
4858.65 3069
4859.31 3047
4859.96 3072
4860.62 2907
4861.28 2898
4861.94 2745
4862.59 2627
4863.25 2691
4863.91 2761
4864.57 2629
4865.23 2611
4865.88 2626
4866.54 2552
4867.20 2491
4867.86 2458
4868.52 2606
4869.18 2476
4869.83 2262
4870.49 2298
4871.15 2464
4871.81 2415
4872.47 2241
4873.13 2345
4873.78 2463
4874.44 2410
4875.10 2406
4875.76 2257
4876.42 2479
4877.08 2622
4877.74 2640
4878.40 2481
4879.06 2421
4879.71 2385
4880.37 2506
4881.03 2554
4881.69 2311
4882.35 2377
4883.01 2445
4883.67 2216
4884.33 2085
4884.99 2118
4885.65 2208
4886.31 2289
4886.97 2151
4887.63 2165
4888.29 2335
4888.94 2209
4889.60 2308
4890.26 2468
4890.92 2489
4891.58 2402
4892.24 2373
4892.90 2399
4893.56 2324
4894.22 2314
4894.88 2268
4895.54 2161
4896.20 2007
4896.86 2094
4897.52 2170
4898.18 2023
4898.84 2145
4899.50 2085
4900.17 2162
4900.83 2300
4901.49 2020
4902.15 2143
4902.81 2169
4903.47 2067
4904.13 2122
4904.79 2075
4905.45 1950
4906.11 1822
4906.77 1964
4907.43 2034
4908.09 1937
4908.75 1861
4909.42 1889
4910.08 2022
4910.74 1833
4911.40 1876
4912.06 1978
4912.72 1916
4913.38 1961
4914.04 1800
4914.70 1829
4915.37 1801
4916.03 1860
4916.69 1848
4917.35 1630
4918.01 1707
4918.67 1684
4919.34 1633
4920.00 1672
4920.66 1779
4921.32 1693
4921.98 1724
4922.64 1689
4923.31 1750
4923.97 1685
4924.63 1832
4925.29 1794
4925.95 1813
4926.62 1678
4927.28 1781
4927.94 1913
4928.60 1816
4929.27 1861
4929.93 1835
4930.59 1905
4931.25 1991
4931.92 2133
4932.58 2118
4933.24 1974
4933.90 1892
4934.57 2003
4935.23 1905
4935.89 1926
4936.55 1942
4937.22 1806
4937.88 1719
4938.54 1874
4939.21 1917
4939.87 1781
4940.53 1744
4941.20 1830
4941.86 1901
4942.52 1883
4943.19 1732
4943.85 1748
4944.51 1634
4945.18 1720
4945.84 1672
4946.50 1926
4947.17 1931
4947.83 1808
4948.49 1600
4949.16 1809
4949.82 1889
4950.48 1676
4951.15 1623
4951.81 1667
4952.48 1718
4953.14 1640
4953.80 1533
4954.47 1448
4955.13 1680
4955.80 1645
4956.46 1676
4957.12 1721
4957.79 1765
4958.45 1737
4959.12 1853
4959.78 1672
4960.45 1570
4961.11 1770
4961.78 1933
4962.44 1904
4963.10 2127
4963.77 2130
4964.43 2252
4965.10 2190
4965.76 2295
4966.43 2433
4967.09 2297
4967.76 2211
4968.42 2105
4969.09 1975
4969.75 1867
4970.42 1854
4971.08 1786
4971.75 1886
4972.41 1743
4973.08 1810
4973.74 1821
4974.41 1901
4975.08 1855
4975.74 1705
4976.41 1732
4977.07 1743
4977.74 1770
4978.40 1818
4979.07 1925
4979.73 1832
4980.40 1686
4981.07 1828
4981.73 1863
4982.40 1940
4983.06 1819
4983.73 1816
4984.40 1821
4985.06 1814
4985.73 1832
4986.39 1976
4987.06 2094
4987.73 2140
4988.39 2236
4989.06 2142
4989.73 2115
4990.39 2206
4991.06 2186
4991.73 2149
4992.39 2068
4993.06 2027
4993.73 2025
4994.39 1813
4995.06 1836
4995.73 1733
4996.39 1785
4997.06 1760
4997.73 1564
4998.39 1542
4999.06 1585
4999.73 1574
5000.39 1461
5001.06 1443
5001.73 1645
5002.40 1536
5003.06 1610
5003.73 1620
5004.40 1555
5005.07 1741
5005.73 1631
5006.40 1656
5007.07 1572
5007.74 1501
5008.40 1507
5009.07 1501
5009.74 1637
5010.41 1729
5011.07 1582
5011.74 1638
5012.41 1722
5013.08 1669
5013.75 1603
5014.41 1540
5015.08 1592
5015.75 1570
5016.42 1544
5017.09 1640
5017.75 1613
5018.42 1709
5019.09 1698
5019.76 1691
5020.43 1684
5021.10 1753
5021.77 1696
5022.43 1793
5023.10 1749
5023.77 1854
5024.44 1905
5025.11 1852
5025.78 1733
5026.45 1785
5027.12 1891
5027.78 1881
5028.45 1830
5029.12 1712
5029.79 1678
5030.46 1598
5031.13 1558
5031.80 1488
5032.47 1520
5033.14 1590
5033.81 1430
5034.48 1545
5035.15 1466
5035.82 1562
5036.48 1490
5037.15 1554
5037.82 1560
5038.49 1534
5039.16 1491
5039.83 1517
5040.50 1468
5041.17 1613
5041.84 1573
5042.51 1495
5043.18 1695
5043.85 1585
5044.52 1548
5045.19 1557
5045.86 1446
5046.53 1528
5047.20 1676
5047.87 1677
5048.54 1700
5049.21 1573
5049.88 1612
5050.55 1574
5051.23 1522
5051.90 1495
5052.57 1509
5053.24 1629
5053.91 1486
5054.58 1505
5055.25 1555
5055.92 1548
5056.59 1542
5057.26 1486
5057.93 1582
5058.60 1628
5059.27 1587
5059.95 1473
5060.62 1415
5061.29 1385
5061.96 1490
5062.63 1535
5063.30 1455
5063.97 1473
5064.64 1557
5065.32 1569
5065.99 1580
5066.66 1492
5067.33 1422
5068.00 1507
5068.67 1471
5069.35 1579
5070.02 1548
5070.69 1597
5071.36 1468
5072.03 1581
5072.70 1470
5073.38 1512
5074.05 1426
5074.72 1419
5075.39 1661
5076.07 1744
5076.74 1541
5077.41 1513
5078.08 1489
5078.75 1494
5079.43 1522
5080.10 1597
5080.77 1537
5081.44 1518
5082.12 1639
5082.79 1559
5083.46 1653
5084.13 1747
5084.81 1571
5085.48 1502
5086.15 1535
5086.83 1562
5087.50 1528
5088.17 1544
5088.84 1575
5089.52 1545
5090.19 1600
5090.86 1699
5091.54 1779
5092.21 1822
5092.88 1958
5093.56 1841
5094.23 1796
5094.90 1762
5095.58 1623
5096.25 1693
5096.92 1607
5097.60 1627
5098.27 1608
5098.94 1568
5099.62 1560
5100.29 1467
5100.97 1578
5101.64 1709
5102.31 1630
5102.99 1746
5103.66 1821
5104.34 1754
5105.01 1911
5105.68 1937
5106.36 1744
5107.03 1821
5107.71 1884
5108.38 1881
5109.06 1747
5109.73 1673
5110.40 1697
5111.08 1556
5111.75 1635
5112.43 1549
5113.10 1441
5113.78 1603
5114.45 1509
5115.13 1421
5115.80 1482
5116.48 1640
5117.15 1538
5117.83 1586
5118.50 1670
5119.18 1889
5119.85 1805
5120.53 1785
5121.20 1702
5121.88 1582
5122.55 1692
5123.23 1538
5123.90 1502
5124.58 1734
5125.25 1691
5125.93 1481
5126.60 1545
5127.28 1716
5127.95 1651
5128.63 1450
5129.31 1490
5129.98 1557
5130.66 1521
5131.33 1634
5132.01 1732
5132.69 1583
5133.36 1763
5134.04 1628
5134.71 1611
5135.39 1668
5136.07 1590
5136.74 1671
5137.42 1666
5138.09 1619
5138.77 1499
5139.45 1523
5140.12 1514
5140.80 1506
5141.48 1485
5142.15 1602
5142.83 1711
5143.51 1483
5144.18 1556
5144.86 1524
5145.54 1465
5146.21 1509
5146.89 1506
5147.57 1385
5148.24 1392
5148.92 1549
5149.60 1417
5150.27 1469
5150.95 1258
5151.63 1385
5152.31 1375
5152.98 1306
5153.66 1472
5154.34 1483
5155.01 1482
5155.69 1479
5156.37 1351
5157.05 1408
5157.72 1460
5158.40 1360
5159.08 1323
5159.76 1309
5160.44 1332
5161.11 1480
5161.79 1432
5162.47 1322
5163.15 1403
5163.82 1492
5164.50 1421
5165.18 1384
5165.86 1404
5166.54 1540
5167.21 1507
5167.89 1487
5168.57 1559
5169.25 1453
5169.93 1529
5170.61 1434
5171.28 1501
5171.96 1410
5172.64 1377
5173.32 1417
5174.00 1401
5174.68 1563
5175.36 1460
5176.04 1369
5176.71 1352
5177.39 1372
5178.07 1488
5178.75 1493
5179.43 1354
5180.11 1413
5180.79 1560
5181.47 1547
5182.15 1514
5182.83 1542
5183.50 1418
5184.18 1528
5184.86 1470
5185.54 1338
5186.22 1345
5186.90 1298
5187.58 1303
5188.26 1367
5188.94 1281
5189.62 1236
5190.30 1313
5190.98 1475
5191.66 1437
5192.34 1251
5193.02 1160
5193.70 1383
5194.38 1343
5195.06 1300
5195.74 1418
5196.42 1298
5197.10 1345
5197.78 1263
5198.46 1306
5199.14 1378
5199.82 1392
5200.50 1361
5201.18 1279
5201.86 1382
5202.54 1372
5203.22 1295
5203.90 1377
5204.58 1618
5205.26 1472
5205.94 1434
5206.63 1533
5207.31 1644
5207.99 1549
5208.67 1555
5209.35 1662
5210.03 1707
5210.71 1686
5211.39 1778
5212.07 1707
5212.75 1623
5213.44 1627
5214.12 1686
5214.80 1671
5215.48 1614
5216.16 1513
5216.84 1520
5217.52 1549
5218.20 1623
5218.89 1521
5219.57 1488
5220.25 1745
5220.93 1765
5221.61 1495
5222.29 1477
5222.98 1604
5223.66 1504
5224.34 1456
5225.02 1525
5225.70 1484
5226.39 1487
5227.07 1605
5227.75 1582
5228.43 1447
5229.12 1366
5229.80 1651
5230.48 1526
5231.16 1347
5231.84 1472
5232.53 1353
5233.21 1484
5233.89 1501
5234.57 1370
5235.26 1349
5235.94 1481
5236.62 1497
5237.31 1461
5237.99 1470
5238.67 1506
5239.35 1616
5240.04 1691
5240.72 1738
5241.40 1561
5242.09 1573
5242.77 1551
5243.45 1348
5244.14 1429
5244.82 1437
5245.50 1364
5246.19 1510
5246.87 1553
5247.55 1645
5248.24 1725
5248.92 1765
5249.60 1633
5250.29 1667
5250.97 1588
5251.65 1422
5252.34 1670
5253.02 1630
5253.71 1686
5254.39 1687
5255.07 1491
5255.76 1438
5256.44 1347
5257.12 1523
5257.81 1398
5258.49 1372
5259.18 1610
5259.86 1429
5260.55 1627
5261.23 1574
5261.91 1549
5262.60 1598
5263.28 1612
5263.97 1530
5264.65 1505
5265.34 1686
5266.02 1567
5266.71 1484
5267.39 1702
5268.08 1608
5268.76 1522
5269.45 1425
5270.13 1426
5270.82 1534
5271.50 1555
5272.19 1499
5272.87 1518
5273.56 1393
5274.24 1465
5274.93 1514
5275.61 1451
5276.30 1407
5276.98 1610
5277.67 1470
5278.35 1349
5279.04 1529
5279.72 1667
5280.41 1644
5281.09 1718
5281.78 1671
5282.47 1929
5283.15 2134
5283.84 1956
5284.52 1997
5285.21 1799
5285.90 1856
5286.58 1701
5287.27 1601
5287.95 1602
5288.64 1570
5289.33 1576
5290.01 1602
5290.70 1454
5291.38 1471
5292.07 1465
5292.76 1430
5293.44 1554
5294.13 1674
5294.82 1464
5295.50 1571
5296.19 1589
5296.88 1531
5297.56 1449
5298.25 1497
5298.94 1546
5299.62 1624
5300.31 1386
5301.00 1537
5301.68 1571
5302.37 1633
5303.06 1779
5303.75 1525
5304.43 1589
5305.12 1725
5305.81 1577
5306.49 1567
5307.18 1447
5307.87 1498
5308.56 1659
5309.24 1782
5309.93 1897
5310.62 1799
5311.31 1831
5311.99 1808
5312.68 1817
5313.37 1774
5314.06 1585
5314.74 1756
5315.43 1609
5316.12 1749
5316.81 1686
5317.50 1647
5318.18 1645
5318.87 1723
5319.56 1633
5320.25 1634
5320.94 1721
5321.63 1719
5322.31 1717
5323.00 1771
5323.69 1885
5324.38 1751
5325.07 1704
5325.76 1732
5326.44 1721
5327.13 1622
5327.82 1606
5328.51 1685
5329.20 1685
5329.89 1597
5330.58 1515
5331.27 1713
5331.95 1634
5332.64 1843
5333.33 1676
5334.02 1568
5334.71 1640
5335.40 1554
5336.09 1525
5336.78 1618
5337.47 1533
5338.16 1737
5338.85 1543
5339.54 1508
5340.22 1643
5340.91 1518
5341.60 1559
5342.29 1666
5342.98 1613
5343.67 1647
5344.36 1545
5345.05 1678
5345.74 1775
5346.43 1667
5347.12 1555
5347.81 1680
5348.50 1682
5349.19 1729
5349.88 1928
5350.57 2083
5351.26 2154
5351.95 2108
5352.64 2101
5353.33 2113
5354.02 2165
5354.71 2074
5355.40 1940
5356.09 1789
5356.79 1619
5357.48 1628
5358.17 1583
5358.86 1585
5359.55 1534
5360.24 1509
5360.93 1380
5361.62 1520
5362.31 1531
5363.00 1450
5363.69 1472
5364.38 1587
5365.07 1472
5365.77 1402
5366.46 1545
5367.15 1476
5367.84 1625
5368.53 1467
5369.22 1367
5369.91 1330
5370.60 1275
5371.30 1379
5371.99 1425
5372.68 1459
5373.37 1443
5374.06 1518
5374.75 1384
5375.45 1410
5376.14 1413
5376.83 1361
5377.52 1571
5378.21 1537
5378.91 1528
5379.60 1647
5380.29 1712
5380.98 1596
5381.67 1709
5382.37 1879
5383.06 1743
5383.75 1796
5384.44 1729
5385.13 1808
5385.83 1669
5386.52 1530
5387.21 1536
5387.90 1608
5388.60 1600
5389.29 1493
5389.98 1528
5390.68 1504
5391.37 1501
5392.06 1526
5392.75 1575
5393.45 1459
5394.14 1392
5394.83 1509
5395.53 1707
5396.22 1543
5396.91 1369
5397.60 1407
5398.30 1309
5398.99 1422
5399.68 1408
5400.38 1347
5401.07 1259
5401.76 1345
5402.46 1402
5403.15 1303
5403.85 1383
5404.54 1537
5405.23 1480
5405.93 1452
5406.62 1353
5407.31 1316
5408.01 1438
5408.70 1551
5409.40 1584
5410.09 1550
5410.78 1521
5411.48 1442
5412.17 1374
5412.87 1452
5413.56 1449
5414.25 1525
5414.95 1595
5415.64 1444
5416.34 1459
5417.03 1363
5417.73 1437
5418.42 1562
5419.11 1486
5419.81 1385
5420.50 1468
5421.20 1582
5421.89 1517
5422.59 1566
5423.28 1602
5423.98 1519
5424.67 1554
5425.37 1455
5426.06 1505
5426.76 1427
5427.45 1293
5428.15 1426
5428.84 1488
5429.54 1411
5430.23 1520
5430.93 1557
5431.62 1595
5432.32 1663
5433.01 1650
5433.71 1506
5434.41 1605
5435.10 1400
5435.80 1496
5436.49 1537
5437.19 1550
5437.88 1641
5438.58 1678
5439.28 1598
5439.97 1631
5440.67 1677
5441.36 1574
5442.06 1661
5442.76 1620
5443.45 1693
5444.15 1768
5444.84 1877
5445.54 1922
5446.24 1865
5446.93 1981
5447.63 2197
5448.33 2356
5449.02 2409
5449.72 2401
5450.42 2380
5451.11 2177
5451.81 2023
5452.51 2035
5453.20 2125
5453.90 1902
5454.60 1775
5455.29 1733
5455.99 1688
5456.69 1819
5457.38 1705
5458.08 1701
5458.78 1611
5459.47 1534
5460.17 1605
5460.87 1580
5461.57 1633
5462.26 1798
5462.96 1924
5463.66 1835
5464.36 1922
5465.05 1851
5465.75 2042
5466.45 1928
5467.15 1729
5467.84 1666
5468.54 1637
5469.24 1790
5469.94 1792
5470.63 1821
5471.33 1758
5472.03 1710
5472.73 1717
5473.43 1791
5474.12 1873
5474.82 1976
5475.52 2042
5476.22 2044
5476.92 2083
5477.62 2123
5478.31 2226
5479.01 2238
5479.71 2255
5480.41 2375
5481.11 2593
5481.81 2715
5482.50 2732
5483.20 2630
5483.90 2563
5484.60 2308
5485.30 2461
5486.00 2297
5486.70 2018
5487.40 2216
5488.09 2089
5488.79 2311
5489.49 2256
5490.19 2138
5490.89 2026
5491.59 2131
5492.29 2294
5492.99 2101
5493.69 2277
5494.39 2414
5495.09 2239
5495.79 2360
5496.49 2260
5497.19 2223
5497.88 2344
5498.58 2617
5499.28 2988
5499.98 3184
5500.68 3540
5501.38 3810
5502.08 4035
5502.78 4282
5503.48 4015
5504.18 3475
5504.88 3364
5505.58 3175
5506.28 2577
5506.98 2506
5507.68 2563
5508.38 2501
5509.08 2438
5509.78 2297
5510.48 2247
5511.19 2335
5511.89 2212
5512.59 2208
5513.29 2157
5513.99 2100
5514.69 2084
5515.39 2114
5516.09 2168
5516.79 2235
5517.49 2066
5518.19 1891
5518.89 1941
5519.59 2046
5520.29 1968
5521.00 2011
5521.70 2039
5522.40 1981
5523.10 1880
5523.80 1758
5524.50 1800
5525.20 1817
5525.90 1784
5526.61 1756
5527.31 1849
5528.01 1765
5528.71 1704
5529.41 1787
5530.11 1662
5530.82 1702
5531.52 1490
5532.22 1515
5532.92 1580
5533.62 1530
5534.32 1539
5535.03 1707
5535.73 1678
5536.43 1659
5537.13 1611
5537.83 1547
5538.54 1557
5539.24 1588
5539.94 1614
5540.64 1609
5541.35 1579
5542.05 1585
5542.75 1553
5543.45 1483
5544.16 1506
5544.86 1447
5545.56 1505
5546.26 1538
5546.97 1559
5547.67 1462
5548.37 1368
5549.07 1410
5549.78 1541
5550.48 1736
5551.18 1545
5551.89 1566
5552.59 1490
5553.29 1515
5554.00 1337
5554.70 1467
5555.40 1377
5556.11 1395
5556.81 1489
5557.51 1501
5558.22 1412
5558.92 1473
5559.62 1673
5560.33 1634
5561.03 1645
5561.73 1403
5562.44 1421
5563.14 1524
5563.84 1430
5564.55 1415
5565.25 1384
5565.96 1545
5566.66 1535
5567.36 1478
5568.07 1396
5568.77 1451
5569.48 1495
5570.18 1583
5570.88 1607
5571.59 1434
5572.29 1415
5573.00 1279
5573.70 1258
5574.41 1508
5575.11 1564
5575.81 1428
5576.52 1354
5577.22 1452
5577.93 1505
5578.63 1432
5579.34 1531
5580.04 1557
5580.75 1441
5581.45 1461
5582.16 1440
5582.86 1407
5583.57 1473
5584.27 1479
5584.98 1520
5585.68 1440
5586.39 1361
5587.09 1332
5587.80 1351
5588.50 1437
5589.21 1560
5589.91 1370
5590.62 1390
5591.33 1470
5592.03 1486
5592.74 1276
5593.44 1365
5594.15 1502
5594.85 1420
5595.56 1325
5596.27 1423
5596.97 1435
5597.68 1422
5598.38 1337
5599.09 1352
5599.80 1414
5600.50 1368
5601.21 1441
5601.91 1269
5602.62 1262
5603.33 1361
5604.03 1426
5604.74 1420
5605.45 1393
5606.15 1499
5606.86 1409
5607.56 1451
5608.27 1304
5608.98 1317
5609.68 1299
5610.39 1364
5611.10 1389
5611.80 1261
5612.51 1303
5613.22 1321
5613.93 1249
5614.63 1260
5615.34 1288
5616.05 1345
5616.75 1289
5617.46 1314
5618.17 1354
5618.88 1360
5619.58 1300
5620.29 1311
5621.00 1269
5621.70 1276
5622.41 1210
5623.12 1325
5623.83 1466
5624.53 1386
5625.24 1526
5625.95 1549
5626.66 1355
5627.37 1334
5628.07 1296
5628.78 1397
5629.49 1569
5630.20 1443
5630.91 1505
5631.61 1550
5632.32 1425
5633.03 1295
5633.74 1422
5634.45 1421
5635.15 1368
5635.86 1331
5636.57 1391
5637.28 1404
5637.99 1398
5638.70 1374
5639.40 1397
5640.11 1477
5640.82 1590
5641.53 1565
5642.24 1633
5642.95 1433
5643.66 1420
5644.37 1539
5645.07 1420
5645.78 1440
5646.49 1437
5647.20 1490
5647.91 1422
5648.62 1506
5649.33 1372
5650.04 1331
5650.75 1261
5651.46 1446
5652.17 1487
5652.88 1430
5653.59 1461
5654.29 1483
5655.00 1538
5655.71 1576
5656.42 1653
5657.13 1720
5657.84 1747
5658.55 1766
5659.26 1767
5659.97 1611
5660.68 1751
5661.39 1675
5662.10 1559
5662.81 1489
5663.52 1545
5664.23 1449
5664.94 1304
5665.65 1351
5666.36 1482
5667.07 1439
5667.78 1477
5668.49 1381
5669.20 1554
5669.91 1584
5670.62 1457
5671.34 1571
5672.05 1570
5672.76 1576
5673.47 1563
5674.18 1469
5674.89 1460
5675.60 1347
5676.31 1305
5677.02 1337
5677.73 1448
5678.44 1395
5679.15 1329
5679.87 1295
5680.58 1375
5681.29 1250
5682.00 1425
5682.71 1363
5683.42 1328
5684.13 1403
5684.84 1388
5685.56 1343
5686.27 1321
5686.98 1409
5687.69 1391
5688.40 1258
5689.11 1322
5689.83 1276
5690.54 1304
5691.25 1292
5691.96 1400
5692.67 1316
5693.38 1216
5694.10 1242
5694.81 1243
5695.52 1317
5696.23 1429
5696.94 1292
5697.66 1414
5698.37 1428
5699.08 1361
5699.79 1180
5700.51 1221
5701.22 1239
5701.93 1201
5702.64 1240
5703.36 1340
5704.07 1287
5704.78 1346
5705.49 1399
5706.21 1318
5706.92 1322
5707.63 1315
5708.35 1317
5709.06 1311
5709.77 1292
5710.48 1273
5711.20 1208
5711.91 1356
5712.62 1357
5713.34 1429
5714.05 1416
5714.76 1354
5715.48 1292
5716.19 1313
5716.90 1162
5717.62 1256
5718.33 1245
5719.04 1145
5719.76 1301
5720.47 1356
5721.18 1290
5721.90 1360
5722.61 1387
5723.33 1316
5724.04 1260
5724.75 1337
5725.47 1416
5726.18 1409
5726.90 1449
5727.61 1431
5728.32 1536
5729.04 1600
5729.75 1523
5730.47 1637
5731.18 1601
5731.90 1443
5732.61 1589
5733.32 1585
5734.04 1474
5734.75 1439
5735.47 1507
5736.18 1479
5736.90 1411
5737.61 1307
5738.33 1375
5739.04 1463
5739.76 1420
5740.47 1530
5741.19 1535
5741.90 1457
5742.62 1394
5743.33 1289
5744.05 1216
5744.76 1259
5745.48 1346
5746.19 1452
5746.91 1457
5747.62 1399
5748.34 1408
5749.05 1391
5749.77 1489
5750.48 1590
5751.20 1465
5751.91 1453
5752.63 1491
5753.35 1479
5754.06 1443
5754.78 1588
5755.49 1671
5756.21 1609
5756.93 1721
5757.64 1676
5758.36 1626
5759.07 1591
5759.79 1476
5760.51 1575
5761.22 1678
5761.94 1594
5762.65 1592
5763.37 1700
5764.09 1627
5764.80 1711
5765.52 1631
5766.24 1531
5766.95 1556
5767.67 1606
5768.39 1651
5769.10 1770
5769.82 1538
5770.54 1604
5771.25 1636
5771.97 1461
5772.69 1655
5773.40 1581
5774.12 1720
5774.84 1696
5775.55 1706
5776.27 1651
5776.99 1602
5777.71 1648
5778.42 1584
5779.14 1696
5779.86 1699
5780.57 1653
5781.29 1730
5782.01 1712
5782.73 1744
5783.44 1690
5784.16 1779
5784.88 1695
5785.60 1806
5786.32 1820
5787.03 1777
5787.75 1896
5788.47 1881
5789.19 1863
5789.90 1915
5790.62 1907
5791.34 1809
5792.06 2081
5792.78 2072
5793.50 2012
5794.21 1962
5794.93 2051
5795.65 2179
5796.37 2144
5797.09 2202
5797.81 2312
5798.52 2669
5799.24 3032
5799.96 3108
5800.68 3570
5801.40 3999
5802.12 4091
5802.84 3993
5803.55 3926
5804.27 3491
5804.99 3143
5805.71 3029
5806.43 2837
5807.15 2775
5807.87 2586
5808.59 2626
5809.31 2723
5810.03 2558
5810.74 2623
5811.46 2652
5812.18 2875
5812.90 3072
5813.62 3087
5814.34 3204
5815.06 3634
5815.78 4133
5816.50 4479
5817.22 5301
5817.94 5817
5818.66 6770
5819.38 6707
5820.10 6395
5820.82 6094
5821.54 5641
5822.26 5030
5822.98 4530
5823.70 4010
5824.42 3408
5825.14 3350
5825.86 3077
5826.58 2982
5827.30 3094
5828.02 2861
5828.74 2865
5829.46 2833
5830.18 2911
5830.90 2683
5831.62 2890
5832.34 2727
5833.06 2997
5833.78 2912
5834.50 2898
5835.23 2897
5835.95 2777
5836.67 2653
5837.39 2762
5838.11 2745
5838.83 2730
5839.55 2673
5840.27 2721
5840.99 2418
5841.71 2297
5842.44 2305
5843.16 2301
5843.88 2143
5844.60 2111
5845.32 2029
5846.04 2213
5846.76 2032
5847.49 2002
5848.21 2047
5848.93 1802
5849.65 2165
5850.37 1937
5851.09 1801
5851.82 1942
5852.54 1730
5853.26 1872
5853.98 1844
5854.70 1877
5855.43 1945
5856.15 1896
5856.87 1911
5857.59 1880
5858.31 1898
5859.04 1903
5859.76 1802
5860.48 1878
5861.20 1866
5861.93 1868
5862.65 1701
5863.37 1738
5864.09 1811
5864.82 1844
5865.54 1845
5866.26 1742
5866.98 1648
5867.71 1723
5868.43 1754
5869.15 1775
5869.87 1717
5870.60 1697
5871.32 1794
5872.04 1765
5872.77 1846
5873.49 1654
5874.21 1872
5874.94 1861
5875.66 1712
5876.38 1633
5877.11 1756
5877.83 1874
5878.55 1824
5879.28 1767
5880.00 1719
5880.72 1885
5881.45 1763
5882.17 1720
5882.89 1762
5883.62 1854
5884.34 1797
5885.07 1675
5885.79 1647
5886.51 1722
5887.24 1778
5887.96 1594
5888.69 1628
5889.41 1596
5890.13 1598
5890.86 1533
5891.58 1485
5892.31 1629
5893.03 1623
5893.76 1616
5894.48 1595
5895.20 1685
5895.93 1764
5896.65 1663
5897.38 1548
5898.10 1651
5898.83 1696
5899.55 1594
5900.28 1600
5901.00 1707
5901.73 1690
5902.45 1665
5903.18 1719
5903.90 1696
5904.63 1734
5905.35 1805
5906.08 1723
5906.80 1723
5907.53 1637
5908.25 1646
5908.98 1643
5909.70 1576
5910.43 1658
5911.15 1717
5911.88 1617
5912.60 1635
5913.33 1613
5914.06 1638
5914.78 1711
5915.51 1651
5916.23 1651
5916.96 1718
5917.68 1743
5918.41 1588
5919.14 1748
5919.86 1714
5920.59 1693
5921.31 1667
5922.04 1661
5922.77 1528
5923.49 1597
5924.22 1661
5924.95 1599
5925.67 1614
5926.40 1771
5927.12 1734
5927.85 1760
5928.58 1838
5929.30 1805
5930.03 1700
5930.76 1741
5931.48 1746
5932.21 1767
5932.94 1656
5933.66 1686
5934.39 1878
5935.12 1998
5935.85 1975
5936.57 1945
5937.30 1795
5938.03 1792
5938.75 1968
5939.48 1801
5940.21 1876
5940.94 2035
5941.66 2069
5942.39 1990
5943.12 1935
5943.85 2098
5944.57 1961
5945.30 1974
5946.03 2106
5946.76 2040
5947.48 2115
5948.21 2141
5948.94 2200
5949.67 2298
5950.39 2365
5951.12 2384
5951.85 2494
5952.58 2334
5953.31 2441
5954.03 2576
5954.76 2640
5955.49 2660
5956.22 2515
5956.95 2594
5957.68 2687
5958.40 2394
5959.13 2518
5959.86 2475
5960.59 2638
5961.32 2533
5962.05 2616
5962.77 2491
5963.50 2564
5964.23 2741
5964.96 2783
5965.69 2959
5966.42 3312
5967.15 3697
5967.88 3568
5968.61 3874
5969.33 4127
5970.06 3811
5970.79 3710
5971.52 3604
5972.25 3309
5972.98 3113
5973.71 3002
5974.44 2902
5975.17 3034
5975.90 2889
5976.63 3008
5977.36 2882
5978.09 2889
5978.82 2808
5979.54 2941
5980.27 3067
5981.00 3242
5981.73 3109
5982.46 3149
5983.19 3308
5983.92 3248
5984.65 3376
5985.38 3343
5986.11 3365
5986.84 3540
5987.57 3348
5988.30 3579
5989.03 3426
5989.76 3287
5990.49 3290
5991.23 3278
5991.96 3359
5992.69 3407
5993.42 3432
5994.15 3219
5994.88 3198
5995.61 3426
5996.34 3543
5997.07 3616
5997.80 3408
5998.53 3435
5999.26 3511
5999.99 3556
6000.72 3610
6001.45 3450
6002.19 3517
6002.92 3534
6003.65 3686
6004.38 3520
6005.11 3562
6005.84 3491
6006.57 3526
6007.30 3509
6008.04 3676
6008.77 3811
6009.50 4127
6010.23 4703
6010.96 5430
6011.69 5860
6012.42 6691
6013.16 7270
6013.89 7762
6014.62 8211
6015.35 8370
6016.08 8419
6016.82 7778
6017.55 7800
6018.28 7144
6019.01 6179
6019.74 5499
6020.48 5057
6021.21 4745
6021.94 4144
6022.67 3678
6023.40 3566
6024.14 3211
6024.87 3165
6025.60 3047
6026.33 2867
6027.07 2875
6027.80 2775
6028.53 2819
6029.27 2845
6030.00 2797
6030.73 2602
6031.46 2622
6032.20 2584
6032.93 2636
6033.66 2782
6034.40 2794
6035.13 2790
6035.86 2884
6036.59 2647
6037.33 2540
6038.06 2644
6038.79 2794
6039.53 2822
6040.26 2790
6040.99 2870
6041.73 2827
6042.46 2848
6043.19 2962
6043.93 2870
6044.66 2792
6045.40 2765
6046.13 2926
6046.86 3222
6047.60 3239
6048.33 3198
6049.06 3185
6049.80 3297
6050.53 3290
6051.27 3477
6052.00 3881
6052.73 4187
6053.47 4359
6054.20 4340
6054.94 4199
6055.67 4366
6056.41 4147
6057.14 3706
6057.87 3532
6058.61 3402
6059.34 3383
6060.08 3377
6060.81 3105
6061.55 2959
6062.28 3002
6063.02 2978
6063.75 2943
6064.49 2784
6065.22 2746
6065.96 2779
6066.69 2596
6067.43 2863
6068.16 2962
6068.90 2860
6069.63 2824
6070.37 2820
6071.10 2586
6071.84 2541
6072.57 2581
6073.31 2637
6074.04 2599
6074.78 2519
6075.51 2406
6076.25 2454
6076.98 2428
6077.72 2353
6078.46 2403
6079.19 2223
6079.93 2231
6080.66 2191
6081.40 2326
6082.13 2222
6082.87 2256
6083.61 2151
6084.34 2248
6085.08 2241
6085.81 2318
6086.55 2250
6087.29 2245
6088.02 2208
6088.76 2168
6089.50 2151
6090.23 2235
6090.97 2199
6091.71 2216
6092.44 2261
6093.18 2154
6093.92 2247
6094.65 2227
6095.39 2189
6096.13 2218
6096.86 2136
6097.60 2157
6098.34 2129
6099.07 2112
6099.81 2134
6100.55 2220
6101.28 2189
6102.02 2122
6102.76 2143
6103.49 2027
6104.23 1932
6104.97 1856
6105.71 1957
6106.44 2002
6107.18 2041
6107.92 2077
6108.66 2003
6109.39 1985
6110.13 1980
6110.87 2055
6111.61 2017
6112.34 1897
6113.08 2043
6113.82 2047
6114.56 2044
6115.30 2149
6116.03 2027
6116.77 2128
6117.51 2159
6118.25 2189
6118.99 2082
6119.72 2139
6120.46 2108
6121.20 2214
6121.94 2330
6122.68 2275
6123.42 2075
6124.15 2232
6124.89 2360
6125.63 2299
6126.37 2314
6127.11 2264
6127.85 2357
6128.59 2382
6129.32 2339
6130.06 2313
6130.80 2293
6131.54 2314
6132.28 2188
6133.02 2201
6133.76 2154
6134.50 2233
6135.24 2327
6135.97 2215
6136.71 2296
6137.45 2258
6138.19 2324
6138.93 2379
6139.67 2141
6140.41 2176
6141.15 2205
6141.89 2299
6142.63 2275
6143.37 2238
6144.11 2323
6144.85 2228
6145.59 2281
6146.33 2247
6147.07 2299
6147.81 2198
6148.55 2268
6149.29 2059
6150.03 2216
6150.77 2355
6151.51 2285
6152.25 2252
6152.99 2236
6153.73 2362
6154.47 2355
6155.21 2461
6155.95 2386
6156.69 2576
6157.43 2497
6158.17 2369
6158.91 2630
6159.65 2495
6160.39 2343
6161.13 2385
6161.87 2376
6162.61 2453
6163.35 2574
6164.10 2727
6164.84 2761
6165.58 2805
6166.32 2912
6167.06 3012
6167.80 3014
6168.54 3200
6169.28 3163
6170.02 3440
6170.76 3268
6171.51 3274
6172.25 3118
6172.99 3187
6173.73 3395
6174.47 3377
6175.21 2979
6175.95 2909
6176.70 3102
6177.44 2879
6178.18 2935
6178.92 2868
6179.66 2986
6180.41 2923
6181.15 2846
6181.89 2838
6182.63 2909
6183.37 3122
6184.11 3054
6184.86 3141
6185.60 3089
6186.34 3196
6187.08 3127
6187.83 3070
6188.57 3193
6189.31 3248
6190.05 3298
6190.80 3262
6191.54 3330
6192.28 3398
6193.02 3567
6193.77 3747
6194.51 3704
6195.25 3577
6195.99 3708
6196.74 3688
6197.48 3819
6198.22 3684
6198.97 3850
6199.71 3781
6200.45 3632
6201.19 3765
6201.94 4134
6202.68 4212
6203.42 3931
6204.17 4161
6204.91 4659
6205.65 5045
6206.40 5940
6207.14 7093
6207.88 8755
6208.63 10448
6209.37 12212
6210.11 13858
6210.86 15085
6211.60 15515
6212.35 14963
6213.09 13886
6213.83 12385
6214.58 11210
6215.32 9442
6216.06 7942
6216.81 6838
6217.55 5604
6218.30 5001
6219.04 4367
6219.79 3979
6220.53 3531
6221.27 3524
6222.02 3655
6222.76 3597
6223.51 3384
6224.25 3480
6225.00 3696
6225.74 3817
6226.49 3716
6227.23 3818
6227.97 3669
6228.72 3327
6229.46 3223
6230.21 3014
6230.95 2934
6231.70 2696
6232.44 2691
6233.19 2666
6233.93 2684
6234.68 2466
6235.42 2393
6236.17 2496
6236.91 2408
6237.66 2395
6238.40 2444
6239.15 2464
6239.90 2625
6240.64 2700
6241.39 2731
6242.13 2766
6242.88 2819
6243.62 2799
6244.37 2741
6245.11 2906
6245.86 3054
6246.61 3245
6247.35 3284
6248.10 3583
6248.84 3735
6249.59 3944
6250.34 4226
6251.08 4173
6251.83 4148
6252.57 3812
6253.32 3696
6254.07 3362
6254.81 3259
6255.56 3048
6256.30 2887
6257.05 3034
6257.80 3105
6258.54 2925
6259.29 2834
6260.04 2853
6260.78 2887
6261.53 2822
6262.28 2840
6263.02 2912
6263.77 2720
6264.52 2775
6265.26 2744
6266.01 2716
6266.76 2805
6267.51 2624
6268.25 2576
6269.00 2640
6269.75 2620
6270.49 2667
6271.24 2565
6271.99 2613
6272.74 2715
6273.48 2724
6274.23 2731
6274.98 2677
6275.73 2725
6276.47 2673
6277.22 2767
6277.97 2711
6278.72 2648
6279.46 2503
6280.21 2560
6280.96 2700
6281.71 2570
6282.46 2561
6283.20 2556
6283.95 2394
6284.70 2353
6285.45 2525
6286.20 2575
6286.94 2683
6287.69 2682
6288.44 2753
6289.19 2835
6289.94 3116
6290.69 3167
6291.43 2882
6292.18 2888
6292.93 2655
6293.68 2523
6294.43 2513
6295.18 2459
6295.93 2277
6296.68 2377
6297.42 2300
6298.17 2215
6298.92 2234
6299.67 2315
6300.42 2269
6301.17 2346
6301.92 2328
6302.67 2182
6303.42 2188
6304.17 2143
6304.91 2184
6305.66 2151
6306.41 2157
6307.16 2182
6307.91 2280
6308.66 2377
6309.41 2269
6310.16 2324
6310.91 2411
6311.66 2398
6312.41 2469
6313.16 2395
6313.91 2335
6314.66 2452
6315.41 2502
6316.16 2325
6316.91 2309
6317.66 2189
6318.41 2404
6319.16 2451
6319.91 2351
6320.66 2315
6321.41 2296
6322.16 2386
6322.91 2320
6323.66 2215
6324.41 2195
6325.16 2126
6325.91 2211
6326.66 2269
6327.41 2165
6328.16 2240
6328.91 2431
6329.67 2336
6330.42 2138
6331.17 2177
6331.92 2129
6332.67 2176
6333.42 2101
6334.17 2112
6334.92 2141
6335.67 2042
6336.42 2068
6337.18 2094
6337.93 2201
6338.68 2118
6339.43 2097
6340.18 2054
6340.93 2094
6341.68 2068
6342.44 2086
6343.19 2118
6343.94 2015
6344.69 2152
6345.44 2061
6346.19 2123
6346.95 2086
6347.70 1945
6348.45 2073
6349.20 2111
6349.95 2168
6350.70 2345
6351.46 2331
6352.21 2378
6352.96 2411
6353.71 2463
6354.47 2591
6355.22 2561
6355.97 2508
6356.72 2513
6357.47 2383
6358.23 2210
6358.98 2346
6359.73 2240
6360.48 2291
6361.24 2293
6361.99 2319
6362.74 2414
6363.50 2232
6364.25 2265
6365.00 2207
6365.75 2143
6366.51 2240
6367.26 2237
6368.01 2227
6368.77 2262
6369.52 2216
6370.27 2225
6371.03 2207
6371.78 2184
6372.53 2192
6373.29 2065
6374.04 2165
6374.79 2126
6375.55 2102
6376.30 2127
6377.05 2141
6377.81 2098
6378.56 2061
6379.31 2073
6380.07 2027
6380.82 2006
6381.57 1983
6382.33 1868
6383.08 1947
6383.84 1845
6384.59 1973
6385.34 2039
6386.10 2072
6386.85 2254
6387.61 2180
6388.36 1986
6389.12 1968
6389.87 1901
6390.62 1872
6391.38 1809
6392.13 1909
6392.89 1854
6393.64 1804
6394.40 1883
6395.15 2041
6395.91 1892
6396.66 1827
6397.42 1983
6398.17 1926
6398.92 1816
6399.68 1856
6400.43 1850
6401.19 1892
6401.94 1797
6402.70 1736
6403.45 1667
6404.21 1750
6404.97 1769
6405.72 1874
6406.48 1788
6407.23 1781
6407.99 1730
6408.74 1840
6409.50 1858
6410.25 1932
6411.01 1879
6411.76 1718
6412.52 1761
6413.28 1869
6414.03 1910
6414.79 1980
6415.54 1937
6416.30 1779
6417.05 1767
6417.81 1866
6418.57 1761
6419.32 1646
6420.08 1791
6420.83 1848
6421.59 1797
6422.35 1880
6423.10 1891
6423.86 2087
6424.62 2133
6425.37 2002
6426.13 2018
6426.89 1968
6427.64 1870
6428.40 1831
6429.16 1898
6429.91 1940
6430.67 1833
6431.43 1809
6432.18 1747
6432.94 1810
6433.70 1875
6434.45 1896
6435.21 1859
6435.97 1834
6436.72 1830
6437.48 1845
6438.24 1823
6439.00 1834
6439.75 1870
6440.51 1885
6441.27 1853
6442.02 1783
6442.78 1807
6443.54 1869
6444.30 1819
6445.05 1830
6445.81 1808
6446.57 1805
6447.33 1765
6448.09 1820
6448.84 1726
6449.60 1688
6450.36 1709
6451.12 1751
6451.87 1760
6452.63 1771
6453.39 1824
6454.15 1732
6454.91 1803
6455.67 1785
6456.42 1712
6457.18 1828
6457.94 1861
6458.70 1961
6459.46 1874
6460.22 1994
6460.97 1802
6461.73 1866
6462.49 2018
6463.25 1985
6464.01 1891
6464.77 1790
6465.53 1877
6466.28 1820
6467.04 1816
6467.80 1823
6468.56 1931
6469.32 1921
6470.08 1956
6470.84 2147
6471.60 2015
6472.36 2055
6473.12 1977
6473.88 2127
6474.63 2139
6475.39 2030
6476.15 2146
6476.91 2006
6477.67 2058
6478.43 2053
6479.19 2047
6479.95 2088
6480.71 2135
6481.47 2119
6482.23 2089
6482.99 2091
6483.75 2216
6484.51 2226
6485.27 2252
6486.03 2226
6486.79 2259
6487.55 2410
6488.31 2253
6489.07 2369
6489.83 2362
6490.59 2262
6491.35 2353
6492.11 2450
6492.87 2419
6493.63 2540
6494.39 2536
6495.15 2727
6495.91 2762
6496.67 2699
6497.43 2885
6498.20 2875
6498.96 2869
6499.72 2796
6500.48 2820
6501.24 2786
6502.00 2711
6502.76 2894
6503.52 2865
6504.28 2760
6505.04 2724
6505.80 2851
6506.57 2718
6507.33 2752
6508.09 2815
6508.85 2974
6509.61 3043
6510.37 3038
6511.13 3268
6511.90 3306
6512.66 3272
6513.42 3277
6514.18 3270
6514.94 3350
6515.70 3302
6516.47 3339
6517.23 3217
6517.99 3373
6518.75 3459
6519.51 3368
6520.28 3498
6521.04 3644
6521.80 3838
6522.56 3928
6523.32 3982
6524.09 3877
6524.85 4006
6525.61 4523
6526.37 5053
6527.13 5223
6527.90 5363
6528.66 5761
6529.42 5853
6530.18 6066
6530.95 6046
6531.71 5774
6532.47 5769
6533.24 5721
6534.00 5961
6534.76 6744
6535.52 7658
6536.29 8880
6537.05 10051
6537.81 10570
6538.58 10966
6539.34 11313
6540.10 10636
6540.87 9749
6541.63 8460
6542.39 7556
6543.16 6178
6543.92 5361
6544.68 4662
6545.45 4162
6546.21 3875
6546.97 3417
6547.74 3306
6548.50 3027
6549.26 2959
6550.03 2933
6550.79 2969
6551.55 3087
6552.32 3109
6553.08 2964
6553.85 3048
6554.61 2985
6555.37 2968
6556.14 2790
6556.90 2605
6557.67 2639
6558.43 2740
6559.20 2677
6559.96 2724
6560.72 2752
6561.49 2843
6562.25 2772
6563.02 2985
6563.78 3183
6564.55 3059
6565.31 3248
6566.08 3340
6566.84 3256
6567.61 3240
6568.37 3288
6569.13 3191
6569.90 3110
6570.66 3101
6571.43 3244
6572.19 3240
6572.96 3337
6573.72 3378
6574.49 3406
6575.26 3410
6576.02 3506
6576.79 3739
6577.55 4017
6578.32 3902
6579.08 3961
6579.85 4125
6580.61 4069
6581.38 3909
6582.14 4099
6582.91 3807
6583.68 3713
6584.44 3570
6585.21 3566
6585.97 3668
6586.74 3522
6587.50 3419
6588.27 3389
6589.04 3344
6589.80 3440
6590.57 3512
6591.33 3658
6592.10 3881
6592.87 4183
6593.63 4455
6594.40 4726
6595.17 4880
6595.93 5067
6596.70 5329
6597.47 5336
6598.23 5274
6599.00 4919
6599.77 4648
6600.53 4431
6601.30 4054
6602.07 3907
6602.83 3569
6603.60 3391
6604.37 3329
6605.13 3325
6605.90 3203
6606.67 3232
6607.43 3034
6608.20 2976
6608.97 3077
6609.74 3186
6610.50 3340
6611.27 3320
6612.04 3155
6612.80 3295
6613.57 3110
6614.34 3083
6615.11 3030
6615.87 2996
6616.64 3049
6617.41 2929
6618.18 2835
6618.95 2838
6619.71 2817
6620.48 2906
6621.25 2674
6622.02 2662
6622.78 2857
6623.55 2862
6624.32 2799
6625.09 2759
6625.86 2646
6626.63 2794
6627.39 2970
6628.16 2801
6628.93 2566
6629.70 2659
6630.47 2697
6631.24 2679
6632.00 2712
6632.77 2943
6633.54 2975
6634.31 3177
6635.08 3447
6635.85 3587
6636.62 3707
6637.38 3667
6638.15 3656
6638.92 3634
6639.69 3429
6640.46 3118
6641.23 2935
6642.00 2986
6642.77 2862
6643.54 2828
6644.31 2663
6645.08 2537
6645.84 2564
6646.61 2672
6647.38 2703
6648.15 2661
6648.92 2683
6649.69 2558
6650.46 2602
6651.23 2785
6652.00 2778
6652.77 2820
6653.54 2655
6654.31 2803
6655.08 2800
6655.85 2664
6656.62 2843
6657.39 2907
6658.16 2869
6658.93 2822
6659.70 2750
6660.47 2699
6661.24 2711
6662.01 2742
6662.78 2842
6663.55 3051
6664.32 2926
6665.09 3188
6665.86 3338
6666.63 3178
6667.40 3217
6668.17 3387
6668.94 3201
6669.72 3061
6670.49 3056
6671.26 2931
6672.03 2894
6672.80 2907
6673.57 2816
6674.34 2607
6675.11 2614
6675.88 2570
6676.65 2650
6677.42 2763
6678.20 2602
6678.97 2594
6679.74 2535
6680.51 2583
6681.28 2634
6682.05 2763
6682.82 2978
6683.60 3097
6684.37 2946
6685.14 3080
6685.91 3373
6686.68 3406
6687.45 3118
6688.23 3176
6689.00 3163
6689.77 2942
6690.54 2743
6691.31 2775
6692.08 2650
6692.86 2614
6693.63 2478
6694.40 2438
6695.17 2342
6695.95 2496
6696.72 2550
6697.49 2347
6698.26 2311
6699.03 2332
6699.81 2338
6700.58 2314
6701.35 2389
6702.12 2412
6702.90 2316
6703.67 2314
6704.44 2438
6705.22 2406
6705.99 2420
6706.76 2391
6707.53 2351
6708.31 2342
6709.08 2380
6709.85 2216
6710.63 2297
6711.40 2211
6712.17 2187
6712.94 2174
6713.72 2093
6714.49 2151
6715.26 2112
6716.04 2008
6716.81 2118
6717.58 2096
6718.36 2052
6719.13 2009
6719.91 2173
6720.68 2115
6721.45 2119
6722.23 2157
6723.00 2210
6723.77 2215
6724.55 2168
6725.32 2210
6726.10 2094
6726.87 2141
6727.64 1987
6728.42 1963
6729.19 1964
6729.97 1943
6730.74 2082
6731.51 2133
6732.29 2113
6733.06 2065
6733.84 2230
6734.61 2305
6735.39 2209
6736.16 2317
6736.94 2453
6737.71 2446
6738.49 2354
6739.26 2362
6740.03 2406
6740.81 2459
6741.58 2358
6742.36 2304
6743.13 2139
6743.91 2262
6744.68 2383
6745.46 2376
6746.23 2282
6747.01 2287
6747.78 2374
6748.56 2358
6749.34 2527
6750.11 2387
6750.89 2558
6751.66 2850
6752.44 3065
6753.21 3029
6753.99 3076
6754.76 3196
6755.54 3245
6756.31 2959
6757.09 2808
6757.87 2684
6758.64 2377
6759.42 2328
6760.19 2246
6760.97 2248
6761.75 2298
6762.52 2171
6763.30 2102
6764.07 2096
6764.85 2044
6765.63 2228
6766.40 2313
6767.18 2088
6767.96 2143
6768.73 2181
6769.51 2104
6770.28 2069
6771.06 2041
6771.84 2113
6772.61 2241
6773.39 2136
6774.17 2175
6774.94 2296
6775.72 2081
6776.50 1939
6777.27 2045
6778.05 2168
6778.83 2085
6779.61 2113
6780.38 2186
6781.16 2096
6781.94 1965
6782.71 1893
6783.49 1895
6784.27 1922
6785.05 1894
6785.82 1913
6786.60 1914
6787.38 1973
6788.16 1913
6788.93 1847
6789.71 1911
6790.49 1893
6791.27 1906
6792.04 1934
6792.82 1904
6793.60 1945
6794.38 1954
6795.16 1848
6795.93 1939
6796.71 1928
6797.49 1845
6798.27 1825
6799.05 1948
6799.82 1834
6800.60 1807
6801.38 1980
6802.16 1997
6802.94 2024
6803.72 2025
6804.49 2094
6805.27 2099
6806.05 2217
6806.83 2130
6807.61 2243
6808.39 2242
6809.17 2106
6809.94 2003
6810.72 2111
6811.50 2000
6812.28 2128
6813.06 2103
6813.84 1991
6814.62 2073
6815.40 2055
6816.18 1980
6816.96 2058
6817.73 1986
6818.51 2014
6819.29 2053
6820.07 2273
6820.85 2120
6821.63 2086
6822.41 2165
6823.19 2172
6823.97 2116
6824.75 1983
6825.53 2101
6826.31 2013
6827.09 1895
6827.87 1913
6828.65 2002
6829.43 1872
6830.21 1934
6830.99 2076
6831.77 1985
6832.55 2040
6833.33 2074
6834.11 1925
6834.89 1908
6835.67 1901
6836.45 2041
6837.23 2071
6838.01 1825
6838.79 1949
6839.57 1953
6840.35 1943
6841.13 1944
6841.91 1980
6842.69 1926
6843.47 1859
6844.25 1936
6845.04 1833
6845.82 1948
6846.60 1944
6847.38 2150
6848.16 2220
6848.94 2311
6849.72 2574
6850.50 2748
6851.28 3290
6852.06 3446
6852.85 3534
6853.63 3543
6854.41 3513
6855.19 3430
6855.97 3124
6856.75 2821
6857.53 2530
6858.32 2409
6859.10 2243
6859.88 2168
6860.66 2088
6861.44 1915
6862.22 1919
6863.01 2011
6863.79 2042
6864.57 2102
6865.35 2190
6866.13 2155
6866.92 2127
6867.70 2178
6868.48 2211
6869.26 2318
6870.04 2228
6870.83 2142
6871.61 2117
6872.39 2156
6873.17 2068
6873.96 2052
6874.74 2031
6875.52 2101
6876.30 2039
6877.09 2018
6877.87 2035
6878.65 1944
6879.43 2140
6880.22 2151
6881.00 2200
6881.78 2375
6882.56 2254
6883.35 2412
6884.13 2460
6884.91 2355
6885.70 2535
6886.48 2653
6887.26 2755
6888.05 2806
6888.83 3067
6889.61 3168
6890.40 3448
6891.18 3233
6891.96 2975
6892.75 2790
6893.53 2772
6894.31 2600
6895.10 2483
6895.88 2490
6896.67 2450
6897.45 2486
6898.23 2637
6899.02 2629
6899.80 2619
6900.58 2654
6901.37 2689
6902.15 2755
6902.94 3063
6903.72 3100
6904.50 3205
6905.29 3241
6906.07 3158
6906.86 3049
6907.64 2838
6908.43 2830
6909.21 2822
6910.00 2604
6910.78 2422
6911.56 2413
6912.35 2553
6913.13 2335
6913.92 2372
6914.70 2361
6915.49 2155
6916.27 2338
6917.06 2463
6917.84 2222
6918.63 2344
6919.41 2398
6920.20 2349
6920.98 2463
6921.77 2499
6922.55 2418
6923.34 2325
6924.12 2352
6924.91 2391
6925.69 2299
6926.48 2285
6927.26 2336
6928.05 2216
6928.84 2412
6929.62 2293
6930.41 2292
6931.19 2341
6931.98 2439
6932.76 2458
6933.55 2394
6934.34 2315
6935.12 2323
6935.91 2317
6936.69 2324
6937.48 2463
6938.27 2439
6939.05 2297
6939.84 2279
6940.62 2475
6941.41 2451
6942.20 2499
6942.98 2654
6943.77 2757
6944.56 2608
6945.34 2507
6946.13 2662
6946.92 2936
6947.70 2865
6948.49 2910
6949.28 2789
6950.06 2970
6950.85 3066
6951.64 2956
6952.42 2923
6953.21 2954
6954.00 2882
6954.78 2666
6955.57 2670
6956.36 2843
6957.15 2942
6957.93 2946
6958.72 2872
6959.51 2849
6960.29 2925
6961.08 2751
6961.87 2893
6962.66 2965
6963.44 2905
6964.23 2913
6965.02 2905
6965.81 2878
6966.59 2913
6967.38 3028
6968.17 3167
6968.96 3054
6969.75 3156
6970.53 3230
6971.32 3269
6972.11 3357
6972.90 3156
6973.69 3227
6974.47 3206
6975.26 3288
6976.05 3181
6976.84 3108
6977.63 3266
6978.42 3441
6979.20 3354
6979.99 3500
6980.78 3787
6981.57 3907
6982.36 4239
6983.15 4648
6983.94 5169
6984.72 5813
6985.51 6860
6986.30 7529
6987.09 7977
6987.88 8517
6988.67 8418
6989.46 8217
6990.25 7668
6991.04 7020
6991.82 6329
6992.61 5584
6993.40 4957
6994.19 4639
6994.98 4500
6995.77 4353
6996.56 4442
6997.35 4850
6998.14 5264
6998.93 6235
6999.72 6949
7000.51 7824
7001.30 8720
7002.09 8904
7002.88 8755
7003.67 8262
7004.46 7449
7005.25 7062
7006.04 5770
7006.83 5200
7007.62 4523
7008.41 3878
7009.20 3546
7009.99 3166
7010.78 3066
7011.57 2923
7012.36 2850
7013.15 2972
7013.94 2911
7014.73 2881
7015.52 2972
7016.31 3024
7017.10 2817
7017.89 2953
7018.68 2895
7019.47 2713
7020.26 2684
7021.05 2783
7021.84 2723
7022.64 2592
7023.43 2779
7024.22 2870
7025.01 2912
7025.80 2895
7026.59 3026
7027.38 3061
7028.17 2856
7028.96 2876
7029.75 2951
7030.55 2828
7031.34 2736
7032.13 2678
7032.92 2706
7033.71 2753
7034.50 2818
7035.29 2641
7036.09 2656
7036.88 2685
7037.67 2729
7038.46 2822
7039.25 2924
7040.05 3141
7040.84 3126
7041.63 3164
7042.42 3273
7043.21 3127
7044.01 3094
7044.80 3140
7045.59 2999
7046.38 2891
7047.17 2903
7047.97 2972
7048.76 3150
7049.55 3388
7050.34 3784
7051.14 3855
7051.93 3904
7052.72 3889
7053.51 3936
7054.31 3535
7055.10 3339
7055.89 3119
7056.68 2998
7057.48 2983
7058.27 2806
7059.06 2770
7059.86 2857
7060.65 2783
7061.44 2705
7062.24 2714
7063.03 2627
7063.82 2702
7064.61 2695
7065.41 2668
7066.20 2669
7066.99 2717
7067.79 2675
7068.58 2693
7069.37 2772
7070.17 2632
7070.96 2545
7071.76 2636
7072.55 2627
7073.34 2705
7074.14 2723
7074.93 2600
7075.72 2596
7076.52 2495
7077.31 2340
7078.11 2353
7078.90 2391
7079.69 2247
7080.49 2383
7081.28 2391
7082.08 2517
7082.87 2535
7083.67 2500
7084.46 2374
7085.25 2265
7086.05 2213
7086.84 2300
7087.64 2326
7088.43 2480
7089.23 2583
7090.02 2643
7090.82 2518
7091.61 2298
7092.41 2322
7093.20 2510
7094.00 2364
7094.79 2265
7095.59 2227
7096.38 2162
7097.18 2145
7097.97 2026
7098.77 1949
7099.56 1926
7100.36 1914
7101.15 1999
7101.95 1979
7102.74 1914
7103.54 1836
7104.33 1985
7105.13 1868
7105.92 1872
7106.72 1913
7107.52 1787
7108.31 1828
7109.11 1987
7109.90 1893
7110.70 1908
7111.49 1747
7112.29 1810
7113.09 1838
7113.88 1870
7114.68 1942
7115.47 1998
7116.27 1951
7117.07 1879
7117.86 1920
7118.66 1869
7119.45 1850
7120.25 1821
7121.05 1747
7121.84 1873
7122.64 1871
7123.44 1715
7124.23 1809
7125.03 1850
7125.83 1832
7126.62 1851
7127.42 1832
7128.22 1848
7129.01 1962
7129.81 1814
7130.61 1871
7131.40 1806
7132.20 1900
7133.00 1813
7133.80 1676
7134.59 1722
7135.39 1790
7136.19 1680
7136.98 1775
7137.78 1763
7138.58 1612
7139.38 1719
7140.17 1663
7140.97 1627
7141.77 1731
7142.57 1777
7143.36 1857
7144.16 1746
7144.96 1714
7145.76 1827
7146.56 1613
7147.35 1705
7148.15 1690
7148.95 1626
7149.75 1608
7150.55 1718
7151.34 1735
7152.14 1641
7152.94 1648
7153.74 1610
7154.54 1640
7155.33 1527
7156.13 1509
7156.93 1557
7157.73 1571
7158.53 1590
7159.33 1598
7160.13 1616
7160.92 1650
7161.72 1566
7162.52 1567
7163.32 1573
7164.12 1509
7164.92 1388
7165.72 1443
7166.52 1559
7167.31 1600
7168.11 1630
7168.91 1596
7169.71 1532
7170.51 1432
7171.31 1440
7172.11 1530
7172.91 1496
7173.71 1554
7174.51 1574
7175.31 1557
7176.11 1455
7176.91 1429
7177.71 1452
7178.51 1374
7179.31 1426
7180.10 1495
7180.90 1516
7181.70 1472
7182.50 1481
7183.30 1654
7184.10 1610
7184.90 1720
7185.70 1743
7186.50 1630
7187.30 1569
7188.10 1624
7188.90 1516
7189.70 1532
7190.50 1464
7191.31 1545
7192.11 1403
7192.91 1392
7193.71 1386
7194.51 1390
7195.31 1316
7196.11 1333
7196.91 1420
7197.71 1390
7198.51 1459
7199.31 1462
7200.11 1359
7200.91 1417
7201.71 1418
7202.51 1372
7203.32 1387
7204.12 1333
7204.92 1374
7205.72 1327
7206.52 1347
7207.32 1319
7208.12 1427
7208.92 1363
7209.73 1527
7210.53 1338
7211.33 1359
7212.13 1301
7212.93 1311
7213.73 1251
7214.53 1375
7215.34 1420
7216.14 1413
7216.94 1406
7217.74 1363
7218.54 1340
7219.34 1351
7220.15 1374
7220.95 1359
7221.75 1412
7222.55 1348
7223.35 1317
7224.16 1398
7224.96 1366
7225.76 1319
7226.56 1287
7227.37 1389
7228.17 1409
7228.97 1362
7229.77 1382
7230.58 1348
7231.38 1330
7232.18 1342
7232.98 1253
7233.79 1291
7234.59 1333
7235.39 1346
7236.19 1264
7237.00 1222
7237.80 1281
7238.60 1392
7239.41 1363
7240.21 1316
7241.01 1281
7241.82 1105
7242.62 1207
7243.42 1336
7244.23 1217
7245.03 1310
7245.83 1378
7246.64 1329
7247.44 1356
7248.24 1360
7249.05 1311
7249.85 1349
7250.65 1220
7251.46 1322
7252.26 1355
7253.06 1299
7253.87 1294
7254.67 1263
7255.48 1304
7256.28 1290
7257.08 1315
7257.89 1284
7258.69 1337
7259.50 1341
7260.30 1284
7261.10 1350
7261.91 1372
7262.71 1428
7263.52 1404
7264.32 1362
7265.13 1320
7265.93 1332
7266.73 1509
7267.54 1506
7268.34 1441
7269.15 1360
7269.95 1510
7270.76 1455
7271.56 1342
7272.37 1384
7273.17 1484
7273.98 1444
7274.78 1483
7275.59 1549
7276.39 1433
7277.20 1460
7278.00 1469
7278.81 1492
7279.61 1475
7280.42 1471
7281.22 1566
7282.03 1569
7282.83 1664
7283.64 1831
7284.45 1812
7285.25 1988
7286.06 2229
7286.86 2174
7287.67 2044
7288.47 2062
7289.28 2025
7290.09 1936
7290.89 1821
7291.70 1693
7292.50 1598
7293.31 1588
7294.12 1638
7294.92 1582
7295.73 1676
7296.53 1581
7297.34 1530
7298.15 1562
7298.95 1580
7299.76 1547
7300.57 1540
7301.37 1506
7302.18 1665
7302.98 1671
7303.79 1642
7304.60 1677
7305.40 1762
7306.21 1563
7307.02 1584
7307.82 1688
7308.63 1704
7309.44 1736
7310.25 1898
7311.05 1766
7311.86 1760
7312.67 1805
7313.47 1951
7314.28 1887
7315.09 1897
7315.90 2070
7316.70 2056
7317.51 2231
7318.32 2375
7319.12 2553
7319.93 2980
7320.74 3133
7321.55 3187
7322.35 3108
7323.16 3013
7323.97 2825
7324.78 2594
7325.59 2539
7326.39 2246
7327.20 2042
7328.01 2082
7328.82 2077
7329.62 1995
7330.43 2021
7331.24 2001
7332.05 1895
7332.86 1870
7333.67 1842
7334.47 1865
7335.28 1817
7336.09 1905
7336.90 1916
7337.71 1744
7338.52 1827
7339.32 1842
7340.13 1848
7340.94 1840
7341.75 1906
7342.56 1708
7343.37 1690
7344.18 1623
7344.99 1666
7345.79 1620
7346.60 1570
7347.41 1762
7348.22 1686
7349.03 1583
7349.84 1607
7350.65 1648
7351.46 1592
7352.27 1680
7353.08 1458
7353.89 1577
7354.70 1590
7355.50 1510
7356.31 1603
7357.12 1668
7357.93 1650
7358.74 1624
7359.55 1563
7360.36 1601
7361.17 1632
7361.98 1704
7362.79 1718
7363.60 1632
7364.41 1635
7365.22 1653
7366.03 1702
7366.84 1719
7367.65 1534
7368.46 1599
7369.27 1555
7370.08 1634
7370.89 1740
7371.70 1701
7372.51 1637
7373.32 1682
7374.13 1622
7374.94 1568
7375.75 1543
7376.57 1625
7377.38 1670
7378.19 1743
7379.00 1769
7379.81 1667
7380.62 1735
7381.43 1714
7382.24 1762
7383.05 1769
7383.86 1722
7384.67 1890
7385.48 1765
7386.30 1814
7387.11 1830
7387.92 1872
7388.73 1960
7389.54 1944
7390.35 1900
7391.16 1866
7391.98 1918
7392.79 1899
7393.60 2003
7394.41 2099
7395.22 2140
7396.03 2131
7396.84 2328
7397.66 2393
7398.47 2653
7399.28 2885
7400.09 3009
7400.90 3453
7401.72 3637
7402.53 3809
7403.34 3622
7404.15 3262
7404.96 3030
7405.78 2805
7406.59 2674
7407.40 2546
7408.21 2439
7409.03 2160
7409.84 2116
7410.65 2237
7411.46 2067
7412.28 2018
7413.09 2153
7413.90 2197
7414.71 2195
7415.53 2114
7416.34 2027
7417.15 2049
7417.96 1876
7418.78 1952
7419.59 1922
7420.40 1861
7421.22 1938
7422.03 1867
7422.84 1768
7423.66 1767
7424.47 1769
7425.28 1728
7426.10 1723
7426.91 1741
7427.72 1803
7428.54 1722
7429.35 1723
7430.16 1812
7430.98 1880
7431.79 1835
7432.60 1818
7433.42 1947
7434.23 1872
7435.05 1924
7435.86 1898
7436.67 1830
7437.49 1861
7438.30 1810
7439.11 1998
7439.93 1976
7440.74 2033
7441.56 1956
7442.37 1954
7443.19 1983
7444.00 2100
7444.81 2130
7445.63 2110
7446.44 2397
7447.26 2612
7448.07 2815
7448.89 3065
7449.70 3151
7450.52 3340
7451.33 3281
7452.15 3056
7452.96 2768
7453.78 2726
7454.59 2523
7455.40 2277
7456.22 2255
7457.03 2080
7457.85 2101
7458.66 1999
7459.48 2078
7460.30 1994
7461.11 2057
7461.93 2084
7462.74 1922
7463.56 1931
7464.37 2144
7465.19 2151
7466.00 1990
7466.82 2113
7467.63 2314
7468.45 2429
7469.27 2657
7470.08 2690
7470.90 2770
7471.71 2837
7472.53 2695
7473.34 2647
7474.16 2750
7474.98 2786
7475.79 2645
7476.61 2644
7477.42 2529
7478.24 2449
7479.06 2393
7479.87 2160
7480.69 2183
7481.51 1936
7482.32 1834
7483.14 1876
7483.96 1957
7484.77 1867
7485.59 1872
7486.40 1941
7487.22 1902
7488.04 1898
7488.85 1930
7489.67 1842
7490.49 1887
7491.31 1826
7492.12 1848
7492.94 1744
7493.76 1717
7494.57 1708
7495.39 1671
7496.21 1686
7497.02 1754
7497.84 1692
7498.66 1714
7499.48 1703
7500.29 1782
7501.11 1715
7501.93 1719
7502.75 1683
7503.56 1753
7504.38 1869
7505.20 1819
7506.02 1788
7506.83 1728
7507.65 1751
7508.47 1753
7509.29 1765
7510.11 1749
7510.92 1852
7511.74 1765
7512.56 1834
7513.38 1805
7514.20 1878
7515.01 1789
7515.83 1782
7516.65 1773
7517.47 1785
7518.29 1763
7519.11 1874
7519.92 1812
7520.74 1689
7521.56 1809
7522.38 1762
7523.20 1756
7524.02 1844
7524.84 1766
7525.65 1845
7526.47 1840
7527.29 1792
7528.11 1922
7528.93 2017
7529.75 1976
7530.57 1902
7531.39 1832
7532.21 1943
7533.03 1951
7533.85 1995
7534.66 1868
7535.48 1827
7536.30 1862
7537.12 1859
7537.94 1875
7538.76 1953
7539.58 1849
7540.40 1808
7541.22 2002
7542.04 2159
7542.86 2252
7543.68 2633
7544.50 2889
7545.32 2816
7546.14 2930
7546.96 3067
7547.78 2923
7548.60 2766
7549.42 2708
7550.24 2494
7551.06 2279
7551.88 2142
7552.70 2106
7553.52 1891
7554.34 1921
7555.16 1733
7555.98 1899
7556.80 1752
7557.62 1695
7558.44 1770
7559.26 1724
7560.08 1754
7560.90 1717
7561.72 1722
7562.55 1801
7563.37 1789
7564.19 1718
7565.01 1772
7565.83 1700
7566.65 1649
7567.47 1562
7568.29 1700
7569.11 1737
7569.93 1857
7570.76 1854
7571.58 1944
7572.40 1887
7573.22 1947
7574.04 2003
7574.86 1900
7575.68 1723
7576.51 1702
7577.33 1694
7578.15 1615
7578.97 1619
7579.79 1606
7580.61 1618
7581.44 1595
7582.26 1550
7583.08 1639
7583.90 1769
7584.72 1665
7585.55 1569
7586.37 1668
7587.19 1699
7588.01 1727
7588.83 1667
7589.66 1657
7590.48 1719
7591.30 1779
7592.12 1608
7592.95 1686
7593.77 1677
7594.59 1578
7595.41 1698
7596.24 1652
7597.06 1669
7597.88 1668
7598.70 1585
7599.53 1637
7600.35 1671
7601.17 1715
7601.99 1802
7602.82 1849
7603.64 1957
7604.46 2003
7605.29 1960
7606.11 1997
7606.93 2106
7607.76 1981
7608.58 1910
7609.40 1913
7610.23 1931
7611.05 1862
7611.87 1826
7612.70 1813
7613.52 1880
7614.34 1790
7615.17 1681
7615.99 1727
7616.81 1896
7617.64 1904
7618.46 2055
7619.29 2060
7620.11 2031
7620.93 2005
7621.76 1935
7622.58 1976
7623.41 2048
7624.23 1964
7625.05 1803
7625.88 1855
7626.70 1771
7627.53 1768
7628.35 1885
7629.18 1840
7630.00 1874
7630.82 1918
7631.65 1924
7632.47 2052
7633.30 2131
7634.12 2152
7634.95 2196
7635.77 2022
7636.60 1879
7637.42 1897
7638.25 1879
7639.07 1789
7639.90 1766
7640.72 1548
7641.55 1564
7642.37 1552
7643.20 1549
7644.02 1532
7644.85 1568
7645.67 1549
7646.50 1459
7647.32 1573
7648.15 1492
7648.97 1482
7649.80 1441
7650.63 1406
7651.45 1413
7652.28 1449
7653.10 1477
7653.93 1361
7654.75 1324
7655.58 1323
7656.41 1296
7657.23 1319
7658.06 1311
7658.88 1317
7659.71 1287
7660.54 1282
7661.36 1386
7662.19 1409
7663.01 1399
7663.84 1391
7664.67 1338
7665.49 1344
7666.32 1418
7667.15 1307
7667.97 1388
7668.80 1370
7669.63 1312
7670.45 1339
7671.28 1297
7672.11 1311
7672.93 1387
7673.76 1438
7674.59 1391
7675.41 1252
7676.24 1383
7677.07 1412
7677.89 1271
7678.72 1227
7679.55 1310
7680.37 1386
7681.20 1370
7682.03 1272
7682.86 1348
7683.68 1289
7684.51 1333
7685.34 1332
7686.17 1350
7686.99 1287
7687.82 1285
7688.65 1346
7689.48 1331
7690.30 1340
7691.13 1288
7691.96 1238
7692.79 1310
7693.62 1390
7694.44 1461
7695.27 1358
7696.10 1242
7696.93 1403
7697.76 1444
7698.58 1451
7699.41 1431
7700.24 1315
7701.07 1370
7701.90 1516
7702.72 1516
7703.55 1398
7704.38 1303
7705.21 1379
7706.04 1428
7706.87 1339
7707.70 1289
7708.52 1315
7709.35 1289
7710.18 1303
7711.01 1246
7711.84 1265
7712.67 1258
7713.50 1303
7714.33 1243
7715.16 1302
7715.98 1298
7716.81 1342
7717.64 1393
7718.47 1444
7719.30 1526
7720.13 1473
7720.96 1508
7721.79 1379
7722.62 1296
7723.45 1276
7724.28 1253
7725.11 1364
7725.94 1417
7726.77 1461
7727.60 1289
7728.43 1247
7729.26 1255
7730.09 1388
7730.92 1365
7731.75 1346
7732.58 1333
7733.41 1298
7734.24 1308
7735.07 1355
7735.90 1376
7736.73 1327
7737.56 1402
7738.39 1228
7739.22 1311
7740.05 1376
7740.88 1267
7741.71 1247
7742.54 1185
7743.37 1417
7744.20 1507
7745.03 1471
7745.86 1599
7746.69 1724
7747.52 1902
7748.35 2145
7749.18 2408
7750.02 2383
7750.85 2481
7751.68 2372
7752.51 2049
7753.34 1908
7754.17 1790
7755.00 1709
7755.83 1611
7756.66 1394
7757.50 1470
7758.33 1352
7759.16 1442
7759.99 1479
7760.82 1308
7761.65 1391
7762.48 1298
7763.32 1239
7764.15 1264
7764.98 1368
7765.81 1408
7766.64 1353
7767.47 1427
7768.31 1377
7769.14 1364
7769.97 1226
7770.80 1146
7771.63 1232
7772.47 1246
7773.30 1275
7774.13 1145
7774.96 1239
7775.80 1203
7776.63 1235
7777.46 1280
7778.29 1257
7779.12 1191
7779.96 1211
7780.79 1283
7781.62 1247
7782.46 1286
7783.29 1283
7784.12 1294
7784.95 1299
7785.79 1390
7786.62 1500
7787.45 1391
7788.28 1396
7789.12 1476
7789.95 1429
7790.78 1364
7791.62 1371
7792.45 1386
7793.28 1328
7794.12 1337
7794.95 1340
7795.78 1283
7796.62 1343
7797.45 1353
7798.28 1251
7799.12 1239
7799.95 1365
7800.78 1236
7801.62 1378
7802.45 1341
7803.29 1366
7804.12 1384
7804.95 1289
7805.79 1425
7806.62 1466
7807.46 1354
7808.29 1351
7809.12 1465
7809.96 1433
7810.79 1535
7811.63 1479
7812.46 1450
7813.29 1559
7814.13 1536
7814.96 1587
7815.80 1634
7816.63 1544
7817.47 1537
7818.30 1684
7819.14 1598
7819.97 1541
7820.81 1430
7821.64 1506
7822.47 1536
7823.31 1420
7824.14 1455
7824.98 1448
7825.81 1600
7826.65 1661
7827.48 1437
7828.32 1664
7829.15 1726
7829.99 1699
7830.83 1703
7831.66 1575
7832.50 1589
7833.33 1558
7834.17 1592
7835.00 1614
7835.84 1509
7836.67 1593
7837.51 1567
7838.34 1588
7839.18 1620
7840.02 1537
7840.85 1541
7841.69 1637
7842.52 1658
7843.36 1659
7844.19 1592
7845.03 1569
7845.87 1495
7846.70 1483
7847.54 1551
7848.38 1522
7849.21 1512
7850.05 1453
7850.88 1460
7851.72 1427
7852.56 1405
7853.39 1512
7854.23 1416
7855.07 1373
7855.90 1392
7856.74 1488
7857.58 1581
7858.41 1506
7859.25 1480
7860.09 1587
7860.92 1576
7861.76 1625
7862.60 1703
7863.43 1659
7864.27 1532
7865.11 1632
7865.95 1557
7866.78 1501
7867.62 1570
7868.46 1505
7869.29 1605
7870.13 1603
7870.97 1584
7871.81 1599
7872.64 1526
7873.48 1533
7874.32 1544
7875.16 1535
7875.99 1662
7876.83 1695
7877.67 1656
7878.51 1832
7879.34 2132
7880.18 1899
7881.02 1767
7881.86 1817
7882.70 1759
7883.53 1593
7884.37 1552
7885.21 1616
7886.05 1484
7886.89 1434
7887.73 1475
7888.56 1543
7889.40 1572
7890.24 1466
7891.08 1583
7891.92 1636
7892.76 1663
7893.59 1596
7894.43 1625
7895.27 1638
7896.11 1647
7896.95 1583
7897.79 1549
7898.63 1639
7899.47 1579
7900.31 1543
7901.14 1556
7901.98 1661
7902.82 1611
7903.66 1577
7904.50 1519
7905.34 1545
7906.18 1514
7907.02 1418
7907.86 1480
7908.70 1441
7909.54 1526
7910.38 1500
7911.22 1536
7912.05 1441
7912.89 1493
7913.73 1517
7914.57 1576
7915.41 1648
7916.25 1731
7917.09 1874
7917.93 2045
7918.77 2082
7919.61 2158
7920.45 2089
7921.29 2156
7922.13 2221
7922.97 1942
7923.81 1835
7924.65 1785
7925.49 1668
7926.33 1594
7927.17 1479
7928.02 1455
7928.86 1397
7929.70 1446
7930.54 1399
7931.38 1368
7932.22 1385
7933.06 1305
7933.90 1290
7934.74 1318
7935.58 1302
7936.42 1372
7937.26 1275
7938.10 1300
7938.94 1305
7939.79 1270
7940.63 1341
7941.47 1370
7942.31 1340
7943.15 1308
7943.99 1328
7944.83 1366
7945.67 1502
7946.52 1450
7947.36 1436
7948.20 1484
7949.04 1489
7949.88 1422
7950.72 1270
7951.56 1307
7952.41 1363
7953.25 1397
7954.09 1435
7954.93 1423
7955.77 1393
7956.62 1453
7957.46 1442
7958.30 1556
7959.14 1529
7959.98 1394
7960.83 1393
7961.67 1430
7962.51 1350
7963.35 1353
7964.20 1364
7965.04 1451
7965.88 1494
7966.72 1557
7967.56 1611
7968.41 1553
7969.25 1678
7970.09 1566
7970.94 1495
7971.78 1639
7972.62 1675
7973.46 1503
7974.31 1428
7975.15 1354
7975.99 1364
7976.84 1363
7977.68 1325
7978.52 1381
7979.36 1407
7980.21 1394
7981.05 1359
7981.89 1237
7982.74 1377
7983.58 1498
7984.42 1380
7985.27 1358
7986.11 1269
7986.96 1320
7987.80 1321
7988.64 1330
7989.49 1336
7990.33 1274
7991.17 1227
7992.02 1170
7992.86 1145
7993.71 1211
7994.55 1287
7995.39 1278
7996.24 1247
7997.08 1205
7997.93 1184
7998.77 1150
7999.61 1198
8000.46 1219
8001.30 1254
8002.15 1226
8002.99 1132
8003.84 1126
8004.68 1153
8005.52 1198
8006.37 1101
8007.21 1243
8008.06 1095
8008.90 1215
8009.75 1098
8010.59 1093
8011.44 1117
8012.28 1129
8013.13 1170
8013.97 1121
8014.82 1147
8015.66 1112
8016.51 1101
8017.35 1164
8018.20 1114
8019.04 1123
8019.89 1063
8020.73 1081
8021.58 1142
8022.42 1171
8023.27 1163
8024.12 1073
8024.96 1121
8025.81 1126
8026.65 1114
8027.50 1066
8028.34 1084
8029.19 1012
8030.03 1123
8030.88 1113
8031.73 1213
8032.57 1050
8033.42 1098
8034.26 1063
8035.11 1120
8035.96 1068
8036.80 1107
8037.65 1199
8038.50 1189
8039.34 1169
8040.19 1092
8041.03 1071
8041.88 1141
8042.73 1013
8043.57 1097
8044.42 1113
8045.27 1106
8046.11 1065
8046.96 1110
8047.81 1101
8048.65 1087
8049.50 1070
8050.35 1083
8051.19 1056
8052.04 1044
8052.89 1096
8053.74 1094
8054.58 1003
8055.43 1133
8056.28 1091
8057.12 1135
8057.97 1094
8058.82 1045
8059.67 1062
8060.51 1124
8061.36 1052
8062.21 1008
8063.06 988
8063.90 1010
8064.75 1052
8065.60 1109
8066.45 1108
8067.29 1056
8068.14 1039
8068.99 1071
8069.84 1033
8070.69 1175
8071.53 1098
8072.38 970
8073.23 977
8074.08 1046
8074.93 1052
8075.78 1040
8076.62 974
8077.47 1036
8078.32 1043
8079.17 1037
8080.02 966
8080.87 1012
8081.71 1000
8082.56 1075
8083.41 1038
8084.26 1070
8085.11 1026
8085.96 1084
8086.81 1088
8087.66 976
8088.50 947
8089.35 1055
8090.20 1076
8091.05 1082
8091.90 1000
8092.75 1044
8093.60 1188
8094.45 1056
8095.30 1108
8096.15 1036
8097.00 1008
8097.84 1033
8098.69 998
8099.54 1092
8100.39 1072
8101.24 993
8102.09 1015
8102.94 1006
8103.79 977
8104.64 1022
8105.49 1122
8106.34 1117
8107.19 1097
8108.04 1004
8108.89 1111
8109.74 987
8110.59 1002
8111.44 1037
8112.29 1024
8113.14 1078
8113.99 1113
8114.84 1010
8115.69 962
8116.54 1017
8117.39 1115
8118.24 1126
8119.09 1079
8119.94 1009
8120.80 1115
8121.65 1107
8122.50 1078
8123.35 1039
8124.20 1119
8125.05 1076
8125.90 1070
8126.75 1139
8127.60 1072
8128.45 975
8129.30 1032
8130.15 1132
8131.01 1078
8131.86 1095
8132.71 1110
8133.56 1096
8134.41 1058
8135.26 1075
8136.11 1064
8136.97 1168
8137.82 1110
8138.67 1110
8139.52 1037
8140.37 1149
8141.22 1160
8142.07 1171
8142.93 1237
8143.78 1143
8144.63 1152
8145.48 1167
8146.33 1208
8147.19 1198
8148.04 1202
8148.89 1211
8149.74 1255
8150.59 1204
8151.45 1209
8152.30 1238
8153.15 1217
8154.00 1291
8154.86 1301
8155.71 1355
8156.56 1446
8157.41 1440
8158.27 1371
8159.12 1380
8159.97 1374
8160.82 1295
8161.68 1214
8162.53 1172
8163.38 1285
8164.23 1276
8165.09 1292
8165.94 1146
8166.79 1167
8167.65 1280
8168.50 1188
8169.35 1238
8170.21 1173
8171.06 1194
8171.91 1228
8172.77 1170
8173.62 1281
8174.47 1189
8175.33 1148
8176.18 1051
8177.03 1110
8177.89 1087
8178.74 1128
8179.59 1058
8180.45 1059
8181.30 1069
8182.16 1053
8183.01 988
8183.86 1071
8184.72 1044
8185.57 947
8186.43 1139
8187.28 1051
8188.13 1040
8188.99 1087
8189.84 976
8190.70 1026
8191.55 1105
8192.40 956
8193.26 1008
8194.11 1022
8194.97 1053
8195.82 987
8196.68 1007
8197.53 1062
8198.39 1056
8199.24 971
8200.10 981
8200.95 1070
8201.81 1035
8202.66 1097
8203.52 1003
8204.37 1077
8205.23 1049
8206.08 999
8206.94 1105
8207.79 1148
8208.65 1034
8209.50 1094
8210.36 1057
8211.21 1003
8212.07 1094
8212.92 1088
8213.78 1085
8214.63 1142
8215.49 1066
8216.34 1118
8217.20 1038
8218.06 1052
8218.91 1019
8219.77 1138
8220.62 1189
8221.48 1033
8222.33 1211
8223.19 1280
8224.05 1305
8224.90 1317
8225.76 1289
8226.62 1204
8227.47 1186
8228.33 1241
8229.18 1197
8230.04 1224
8230.90 1121
8231.75 1187
8232.61 1153
8233.47 1041
8234.32 1025
8235.18 1027
8236.04 1143
8236.89 1073
8237.75 1137
8238.61 1052
8239.46 1020
8240.32 1036
8241.18 1097
8242.03 961
8242.89 980
8243.75 1069
8244.60 1064
8245.46 1009
8246.32 1013
8247.18 970
8248.03 1032
8248.89 1040
8249.75 1020
8250.60 1027
8251.46 1003
8252.32 1094
8253.18 1127
8254.03 1139
8254.89 1045
8255.75 1055
8256.61 1041
8257.47 1043
8258.32 1038
8259.18 1065
8260.04 1040
8260.90 1095
8261.75 1128
8262.61 1059
8263.47 1058
8264.33 992
8265.19 1123
8266.05 1072
8266.90 1040
8267.76 1035
8268.62 1021
8269.48 987
8270.34 1045
8271.20 1019
8272.05 1006
8272.91 988
8273.77 1048
8274.63 1028
8275.49 1052
8276.35 1109
8277.21 1086
8278.06 1039
8278.92 1053
8279.78 1083
8280.64 1005
8281.50 1008
8282.36 1027
8283.22 1084
8284.08 1107
8284.94 1099
8285.80 1115
8286.66 1138
8287.51 1212
8288.37 1206
8289.23 1257
8290.09 1153
8290.95 1102
8291.81 1135
8292.67 1230
8293.53 1244
8294.39 1166
8295.25 1180
8296.11 1283
8296.97 1264
8297.83 1165
8298.69 1191
8299.55 1126
8300.41 1148
8301.27 1156
8302.13 1154
8302.99 1134
8303.85 1161
8304.71 1075
8305.57 1056
8306.43 1114
8307.29 1137
8308.15 1244
8309.01 1178
8309.87 1210
8310.73 1172
8311.59 1090
8312.45 1100
8313.31 1134
8314.18 1129
8315.04 1158
8315.90 1135
8316.76 1225
8317.62 1240
8318.48 1230
8319.34 1176
8320.20 1254
8321.06 1158
8321.92 1150
8322.78 1182
8323.65 1186
8324.51 1082
8325.37 1028
8326.23 1086
8327.09 1105
8327.95 1076
8328.81 1190
8329.68 1136
8330.54 1119
8331.40 1092
8332.26 1077
8333.12 1174
8333.98 1051
8334.85 1129
8335.71 1142
8336.57 1078
8337.43 1125
8338.29 1179
8339.15 1205
8340.02 1133
8340.88 1060
8341.74 1215
8342.60 1079
8343.47 1213
8344.33 1189
8345.19 1230
8346.05 1188
8346.91 1242
8347.78 1235
8348.64 1221
8349.50 1230
8350.36 1107
8351.23 1140
8352.09 1154
8352.95 1162
8353.82 1163
8354.68 1233
8355.54 1178
8356.40 1178
8357.27 1243
8358.13 1188
8358.99 1144
8359.86 1212
8360.72 1284
8361.58 1190
8362.44 1162
8363.31 1169
8364.17 1252
8365.03 1208
8365.90 1162
8366.76 1141
8367.62 1192
8368.49 1206
8369.35 1333
8370.22 1207
8371.08 1210
8371.94 1282
8372.81 1236
8373.67 1374
8374.53 1337
8375.40 1261
8376.26 1303
8377.13 1368
8377.99 1314
8378.85 1292
8379.72 1241
8380.58 1332
8381.45 1329
8382.31 1280
8383.17 1268
8384.04 1299
8384.90 1183
8385.77 1372
8386.63 1355
8387.50 1341
8388.36 1466
8389.23 1469
8390.09 1419
8390.96 1439
8391.82 1410
8392.68 1374
8393.55 1511
8394.41 1447
8395.28 1489
8396.14 1451
8397.01 1420
8397.87 1504
8398.74 1559
8399.60 1513
8400.47 1432
8401.33 1496
8402.20 1498
8403.07 1495
8403.93 1523
8404.80 1670
8405.66 1581
8406.53 1622
8407.39 1662
8408.26 1598
8409.12 1562
8409.99 1568
8410.85 1641
8411.72 1581
8412.59 1772
8413.45 1724
8414.32 1793
8415.18 1771
8416.05 1750
8416.92 1753
8417.78 1756
8418.65 1773
8419.51 1805
8420.38 1779
8421.25 1788
8422.11 1733
8422.98 1752
8423.85 1764
8424.71 1825
8425.58 1913
8426.44 1983
8427.31 1926
8428.18 1926
8429.04 2031
8429.91 2117
8430.78 2072
8431.64 1957
8432.51 2043
8433.38 2062
8434.25 2057
8435.11 2113
8435.98 2168
8436.85 2298
8437.71 2308
8438.58 2306
8439.45 2369
8440.31 2494
8441.18 2629
8442.05 2931
8442.92 2953
8443.78 2994
8444.65 2917
8445.52 2841
8446.39 2941
8447.25 2854
8448.12 2919
8448.99 2718
8449.86 2727
8450.72 2826
8451.59 2893
8452.46 3109
8453.33 3288
8454.20 3902
8455.06 4676
8455.93 5836
8456.80 7530
8457.67 9103
8458.54 9809
8459.40 9991
8460.27 9247
8461.14 8468
8462.01 7459
8462.88 6262
8463.75 5431
8464.61 4522
8465.48 3940
8466.35 3256
8467.22 2806
8468.09 2722
8468.96 2368
8469.83 2264
8470.70 2256
8471.56 2165
8472.43 2095
8473.30 2014
8474.17 2107
8475.04 1961
8475.91 1960
8476.78 2036
8477.65 1978
8478.52 1898
8479.39 1810
8480.25 1826
8481.12 1795
8481.99 1761
8482.86 1768
8483.73 1775
8484.60 1887
8485.47 1986
8486.34 1951
8487.21 1889
8488.08 2036
8488.95 2029
8489.82 1935
8490.69 1890
8491.56 1900
8492.43 1900
8493.30 2043
8494.17 2153
8495.04 2194
8495.91 2335
8496.78 2528
8497.65 2442
8498.52 2474
8499.39 2372
8500.26 2211
8501.13 2092
8502.00 1978
8502.87 1848
8503.74 1793
8504.61 1739
8505.48 1735
8506.35 1679
8507.22 1685
8508.09 1676
8508.97 1823
8509.84 1792
8510.71 1838
8511.58 1732
8512.45 1798
8513.32 1716
8514.19 1734
8515.06 1757
8515.93 1769
8516.80 1916
8517.68 1947
8518.55 1969
8519.42 2058
8520.29 1969
8521.16 1997
8522.03 1941
8522.90 1925
8523.77 1869
8524.65 1954
8525.52 1949
8526.39 1957
8527.26 2005
8528.13 1950
8529.00 1949
8529.88 1887
8530.75 2016
8531.62 2128
8532.49 1955
8533.36 2042
8534.24 2122
8535.11 2160
8535.98 2032
8536.85 2038
8537.72 2070
8538.60 2101
8539.47 1946
8540.34 1912
8541.21 1807
8542.09 1881
8542.96 1745
8543.83 1710
8544.70 1737
8545.58 1726
8546.45 1718
8547.32 1667
8548.19 1629
8549.07 1663
8549.94 1623
8550.81 1542
8551.69 1652
8552.56 1673
8553.43 1594
8554.31 1745
8555.18 1801
8556.05 1808
8556.92 1877
8557.80 1898
8558.67 1937
8559.54 1913
8560.42 1789
8561.29 1584
8562.16 1512
8563.04 1662
8563.91 1610
8564.79 1531
8565.66 1487
8566.53 1494
8567.41 1521
8568.28 1488
8569.15 1482
8570.03 1436
8570.90 1462
8571.78 1457
8572.65 1549
8573.52 1555
8574.40 1448
8575.27 1535
8576.15 1446
8577.02 1408
8577.89 1438
8578.77 1376
8579.64 1351
8580.52 1311
8581.39 1418
8582.27 1374
8583.14 1281
8584.02 1340
8584.89 1348
8585.77 1415
8586.64 1285
8587.51 1448
8588.39 1451
8589.26 1491
8590.14 1444
8591.01 1416
8591.89 1422
8592.76 1397
8593.64 1433
8594.51 1386
8595.39 1365
8596.26 1463
8597.14 1371
8598.02 1410
8598.89 1416
8599.77 1320
8600.64 1421
8601.52 1403
8602.39 1384
8603.27 1377
8604.14 1419
8605.02 1366
8605.89 1462
8606.77 1408
8607.65 1483
8608.52 1424
8609.40 1499
8610.27 1513
8611.15 1541
8612.03 1623
8612.90 1617
8613.78 1606
8614.65 1450
8615.53 1447
8616.41 1368
8617.28 1314
8618.16 1311
8619.04 1373
8619.91 1382
8620.79 1462
8621.66 1449
8622.54 1425
8623.42 1409
8624.29 1375
8625.17 1444
8626.05 1537
8626.92 1497
8627.80 1532
8628.68 1577
8629.56 1501
8630.43 1554
8631.31 1603
8632.19 1567
8633.06 1568
8633.94 1432
8634.82 1605
8635.69 1583
8636.57 1576
8637.45 1644
8638.33 1511
8639.20 1556
8640.08 1573
8640.96 1502
8641.84 1508
8642.71 1619
8643.59 1599
8644.47 1717
8645.35 1760
8646.22 1770
8647.10 1659
8647.98 1674
8648.86 1677
8649.74 1741
8650.61 1855
8651.49 1766
8652.37 1751
8653.25 1756
8654.13 1838
8655.00 1821
8655.88 1876
8656.76 1788
8657.64 1782
8658.52 1899
8659.40 1905
8660.27 1844
8661.15 1758
8662.03 1818
8662.91 1842
8663.79 1848
8664.67 1931
8665.55 1819
8666.43 1930
8667.30 1814
8668.18 1749
8669.06 1858
8669.94 1975
8670.82 2154
8671.70 2332
8672.58 2490
8673.46 2599
8674.34 2752
8675.22 2865
8676.09 3175
8676.97 3205
8677.85 3156
8678.73 3085
8679.61 3053
8680.49 2987
8681.37 2734
8682.25 2567
8683.13 2350
8684.01 2333
8684.89 2257
8685.77 2220
8686.65 2272
8687.53 2269
8688.41 2293
8689.29 2356
8690.17 2616
8691.05 3102
8691.93 3454
8692.81 4009
8693.69 4663
8694.57 5019
8695.45 5154
8696.33 5083
8697.21 4655
8698.09 4251
8698.97 3781
8699.85 3386
8700.73 2856
8701.61 2496
8702.49 2326
8703.37 2110
8704.26 2018
8705.14 1978
8706.02 1926
8706.90 1765
8707.78 1781
8708.66 1754
8709.54 1717
8710.42 1715
8711.30 1776
8712.18 1755
8713.06 1806
8713.95 1670
8714.83 1656
8715.71 1719
8716.59 1613
8717.47 1574
8718.35 1536
8719.23 1588
8720.12 1581
8721.00 1612
8721.88 1675
8722.76 1675
8723.64 1643
8724.52 1695
8725.41 1593
8726.29 1532
8727.17 1656
8728.05 1705
8728.93 1730
8729.81 1784
8730.70 1669
8731.58 1688
8732.46 1808
8733.34 1832
8734.23 1809
8735.11 1805
8735.99 1761
8736.87 1714
8737.75 1743
8738.64 1663
8739.52 1668
8740.40 1644
8741.28 1704
8742.17 1710
8743.05 1732
8743.93 1722
8744.82 1572
8745.70 1625
8746.58 1588
8747.46 1669
8748.35 1727
8749.23 1819
8750.11 1810
8751.00 1865
8751.88 1861
8752.76 1835
8753.65 1806
8754.53 1858
8755.41 1855
8756.30 1925
8757.18 1942
8758.06 1953
8758.95 2087
8759.83 2115
8760.71 2206
8761.60 2234
8762.48 2206
8763.36 2170
8764.25 2114
8765.13 1978
8766.01 2130
8766.90 1984
8767.78 1997
8768.67 2072
8769.55 2012
8770.43 1921
8771.32 1914
8772.20 2029
8773.09 2122
8773.97 2172
8774.86 2147
8775.74 2179
8776.62 2099
8777.51 2192
8778.39 2165
8779.28 2071
8780.16 2036
8781.05 2098
8781.93 2053
8782.82 2198
8783.70 2284
8784.59 2356
8785.47 2245
8786.36 2225
8787.24 2226
8788.12 2212
8789.01 2177
8789.89 2255
8790.78 2358
8791.67 2531
8792.55 2690
8793.44 2990
8794.32 3117
8795.21 3358
8796.09 3158
8796.98 2885
8797.86 2774
8798.75 2492
8799.63 2410
8800.52 2187
8801.40 2252
8802.29 2233
8803.18 2053
8804.06 2018
8804.95 1972
8805.83 1889
8806.72 1956
8807.60 2023
8808.49 2077
8809.38 2133
8810.26 2220
8811.15 2091
8812.04 2066
8812.92 2068
8813.81 1867
8814.69 1939
8815.58 1939
8816.47 1772
8817.35 1663
8818.24 1620
8819.13 1682
8820.01 1699
8820.90 1622
8821.79 1670
8822.67 1679
8823.56 1621
8824.45 1689
8825.33 1673
8826.22 1716
8827.11 1732
8827.99 1747
8828.88 1711
8829.77 1740
8830.65 1748
8831.54 1630
8832.43 1624
8833.32 1589
8834.20 1594
8835.09 1481
8835.98 1490
8836.87 1423
8837.75 1476
8838.64 1548
8839.53 1501
8840.42 1511
8841.30 1458
8842.19 1415
8843.08 1428
8843.97 1362
8844.85 1428
8845.74 1386
8846.63 1404
8847.52 1500
8848.41 1471
8849.29 1415
8850.18 1448
8851.07 1434
8851.96 1436
8852.85 1390
8853.73 1310
8854.62 1324
8855.51 1355
8856.40 1371
8857.29 1334
8858.18 1328
8859.06 1327
8859.95 1329
8860.84 1385
8861.73 1374
8862.62 1413
8863.51 1322
8864.40 1314
8865.29 1270
8866.17 1306
8867.06 1439
8867.95 1388
8868.84 1298
8869.73 1310
8870.62 1301
8871.51 1313
8872.40 1364
8873.29 1322
8874.18 1302
8875.07 1201
8875.96 1176
8876.84 1169
8877.73 1211
8878.62 1273
8879.51 1239
8880.40 1180
8881.29 1224
8882.18 1199
8883.07 1282
8883.96 1162
8884.85 1183
8885.74 1194
8886.63 1228
8887.52 1237
8888.41 1160
8889.30 1156
8890.19 1087
8891.08 1041
8891.97 1115
8892.86 1104
8893.75 1084
8894.64 1113
8895.53 1156
8896.42 1085
8897.31 1135
8898.20 1108
8899.09 1113
8899.98 1154
8900.88 1112
8901.77 1026
8902.66 1060
8903.55 1065
8904.44 1159
8905.33 1122
8906.22 1068
8907.11 1141
8908.00 1069
8908.89 1002
8909.78 1030
8910.68 1030
8911.57 1021
8912.46 1060
8913.35 1040
8914.24 1041
8915.13 1020
8916.02 1069
8916.91 1019
8917.81 1044
8918.70 998
8919.59 1022
8920.48 1031
8921.37 983
8922.26 995
8923.16 1036
8924.05 1052
8924.94 1022
8925.83 1043
8926.72 1000
8927.61 964
8928.51 962
8929.40 985
8930.29 916
8931.18 935
8932.07 982
8932.97 1001
8933.86 1062
8934.75 940
8935.64 912
8936.54 915
8937.43 946
8938.32 989
8939.21 970
8940.11 928
8941.00 967
8941.89 986
8942.78 928
8943.68 931
8944.57 953
8945.46 1028
8946.36 950
8947.25 1002
8948.14 978
8949.03 947
8949.93 916
8950.82 982
8951.71 956
8952.61 908
8953.50 900
8954.39 879
8955.29 880
8956.18 906
8957.07 966
8957.97 959
8958.86 1002
8959.75 997
8960.65 879
8961.54 830
8962.44 879
8963.33 942
8964.22 897
8965.12 952
8966.01 941
8966.90 885
8967.80 921
8968.69 856
8969.59 945
8970.48 920
8971.37 889
8972.27 971
8973.16 920
8974.06 931
8974.95 887
8975.85 960
8976.74 929
8977.64 947
8978.53 953
8979.42 812
8980.32 935
8981.21 1008
8982.11 958
8983.00 976
8983.90 893
8984.79 809
8985.69 844
8986.58 885
8987.48 828
8988.37 838
8989.27 818
8990.16 882
8991.06 811
8991.95 753
8992.85 854
8993.74 875
8994.64 859
8995.53 819
8996.43 845
8997.32 836
8998.22 837
8999.12 864
9000.01 873
9000.91 783
9001.80 785
9002.70 766
9003.59 785
9004.49 767
9005.39 836
9006.28 792
9007.18 789
9008.07 827
9008.97 849
9009.87 827
9010.76 792
9011.66 862
9012.55 761
9013.45 747
9014.35 800
9015.24 799
9016.14 742
9017.04 783
9017.93 813
9018.83 780
9019.72 793
9020.62 801
9021.52 871
9022.41 868
9023.31 803
9024.21 819
9025.11 757
9026.00 826
9026.90 793
9027.80 782
9028.69 769
9029.59 763
9030.49 796
9031.38 812
9032.28 783
9033.18 726
9034.08 793
9034.97 796
9035.87 800
9036.77 795
9037.67 849
9038.56 880
9039.46 754
9040.36 734
9041.26 843
9042.15 853
9043.05 764
9043.95 797
9044.85 757
9045.74 841
9046.64 781
9047.54 765
9048.44 808
9049.34 771
9050.23 796
9051.13 797
9052.03 796
9052.93 780
9053.83 782
9054.73 810
9055.62 807
9056.52 770
9057.42 847
9058.32 768
9059.22 770
9060.12 736
9061.01 812
9061.91 872
9062.81 820
9063.71 795
9064.61 804
9065.51 821
9066.41 843
9067.31 769
9068.21 738
9069.10 833
9070.00 877
9070.90 831
9071.80 831
9072.70 897
9073.60 899
9074.50 914
9075.40 817
9076.30 846
9077.20 824
9078.10 860
9079.00 852
9079.90 838
9080.80 792
9081.70 820
9082.59 811
9083.49 754
9084.39 791
9085.29 868
9086.19 760
9087.09 856
9087.99 984
9088.89 882
9089.79 925
9090.69 953
9091.59 902
9092.49 919
9093.39 893
9094.29 864
9095.19 852
9096.10 911
9097.00 857
9097.90 792
9098.80 791
9099.70 795
9100.60 837
9101.50 788
9102.40 840
9103.30 872
9104.20 820
9105.10 820
9106.00 859
9106.90 829
9107.80 767
9108.70 759
9109.61 841
9110.51 855
9111.41 794
9112.31 820
9113.21 802
9114.11 769
9115.01 760
9115.91 746
9116.82 825
9117.72 809
9118.62 844
9119.52 778
9120.42 778
9121.32 750
9122.22 824
9123.13 780
9124.03 825
9124.93 825
9125.83 837
9126.73 847
9127.64 832
9128.54 822
9129.44 711
9130.34 778
9131.24 702
9132.15 820
9133.05 726
9133.95 798
9134.85 763
9135.76 730
9136.66 760
9137.56 799
9138.46 764
9139.36 813
9140.27 793
9141.17 757
9142.07 727
9142.98 730
9143.88 746
9144.78 741
9145.68 733
9146.59 721
9147.49 755
9148.39 843
9149.30 746
9150.20 690
9151.10 747
9152.00 716
9152.91 766
9153.81 797
9154.71 754
9155.62 836
9156.52 828
9157.42 750
9158.33 770
9159.23 833
9160.13 806
9161.04 771
9161.94 724
9162.85 769
9163.75 763
9164.65 774
9165.56 764
9166.46 768
9167.36 718
9168.27 752
9169.17 814
9170.08 774
9170.98 737
9171.88 727
9172.79 730
9173.69 744
9174.60 818
9175.50 745
9176.41 741
9177.31 836
9178.21 794
9179.12 740
9180.02 776
9180.93 770
9181.83 737
9182.74 741
9183.64 766
9184.55 783
9185.45 805
9186.36 808
9187.26 768
9188.17 843
9189.07 849
9189.98 821
9190.88 814
9191.79 810
9192.69 814
9193.60 802
9194.50 698
9195.41 726
9196.31 733
9197.22 751
9198.12 713
9199.03 742
9199.93 827
9200.84 834
9201.74 771
9202.65 778
9203.56 801
9204.46 778
9205.37 829
9206.27 814
9207.18 863
9208.09 812
9208.99 780
9209.90 810
9210.80 759
9211.71 798
9212.62 762
9213.52 788
9214.43 729
9215.33 711
9216.24 823
9217.15 836
9218.05 818
9218.96 861
9219.87 937
9220.77 986
9221.68 884
9222.59 843
9223.49 768
9224.40 817
9225.31 812
9226.21 808
9227.12 783
9228.03 794
9228.93 728
9229.84 753
9230.75 774
9231.65 816
9232.56 788
9233.47 727
9234.38 718
9235.28 743
9236.19 697
9237.10 727
9238.00 807
9238.91 812
9239.82 732
9240.73 742
9241.63 733
9242.54 730
9243.45 714
9244.36 706
9245.27 732
9246.17 759
9247.08 760
9247.99 770
9248.90 732
9249.80 745
9250.71 711
9251.62 713
9252.53 846
9253.44 808
9254.34 782
9255.25 798
9256.16 745
9257.07 753
9257.98 694
9258.89 769
9259.79 792
9260.70 754
9261.61 772
9262.52 722
9263.43 777
9264.34 758
9265.25 705
9266.16 722
9267.06 765
9267.97 745
9268.88 723
9269.79 726
9270.70 774
9271.61 805
9272.52 761
9273.43 700
9274.34 744
9275.25 811
9276.15 760
9277.06 799
9277.97 673
9278.88 678
9279.79 726
9280.70 730
9281.61 803
9282.52 725
9283.43 778
9284.34 737
9285.25 744
9286.16 811
9287.07 860
9287.98 812
9288.89 819
9289.80 776
9290.71 786
9291.62 790
9292.53 835
9293.44 773
9294.35 741
9295.26 788
9296.17 763
9297.08 779
9297.99 774
9298.90 793
9299.81 782
9300.72 737
9301.63 791
9302.54 862
9303.45 829
9304.36 805
9305.27 833
9306.18 873
9307.10 905
9308.01 908
9308.92 840
9309.83 977
9310.74 989
9311.65 985
9312.56 919
9313.47 901
9314.38 897
9315.29 897
9316.21 942
9317.12 898
9318.03 943
9318.94 878
9319.85 866
9320.76 876
9321.67 881
9322.58 853
9323.50 888
9324.41 850
9325.32 902
9326.23 864
9327.14 838
9328.05 881
9328.97 898
9329.88 801
9330.79 753
9331.70 839
9332.61 879
9333.53 889
9334.44 894
9335.35 869
9336.26 829
9337.18 754
9338.09 784
9339.00 784
9339.91 811
9340.82 911
9341.74 920
9342.65 877
9343.56 880
9344.47 859
9345.39 842
9346.30 860
9347.21 827
9348.13 792
9349.04 775
9349.95 816
9350.86 784
9351.78 757
9352.69 805
9353.60 806
9354.52 793
9355.43 854
9356.34 857
9357.26 838
9358.17 782
9359.08 787
9360.00 762
9360.91 786
9361.82 796
9362.74 828
9363.65 819
9364.56 823
9365.48 802
9366.39 791
9367.30 848
9368.22 812
9369.13 805
9370.05 834
9370.96 777
9371.87 841
9372.79 827
9373.70 758
9374.62 826
9375.53 844
9376.44 822
9377.36 795
9378.27 865
9379.19 794
9380.10 787
9381.02 835
9381.93 884
9382.84 842
9383.76 797
9384.67 789
9385.59 816
9386.50 924
9387.42 902
9388.33 872
9389.25 935
9390.16 884
9391.08 838
9391.99 923
9392.91 981
9393.82 975
9394.74 954
9395.65 934
9396.57 965
9397.48 968
9398.40 920
9399.31 966
9400.23 978
9401.14 882
9402.06 890
9402.97 925
9403.89 917
9404.80 863
9405.72 857
9406.64 884
9407.55 902
9408.47 900
9409.38 889
9410.30 943
9411.21 868
9412.13 792
9413.05 863
9413.96 844
9414.88 891
9415.79 902
9416.71 854
9417.63 845
9418.54 829
9419.46 864
9420.38 793
9421.29 888
9422.21 925
9423.12 839
9424.04 820
9424.96 904
9425.87 894
9426.79 908
9427.71 873
9428.62 883
9429.54 835
9430.46 849
9431.37 848
9432.29 881
9433.21 921
9434.13 905
9435.04 924
9435.96 892
9436.88 860
9437.79 867
9438.71 974
9439.63 1027
9440.55 1000
9441.46 877
9442.38 835
9443.30 890
9444.22 872
9445.13 851
9446.05 857
9446.97 868
9447.89 893
9448.80 912
9449.72 902
9450.64 974
9451.56 1010
9452.47 1010
9453.39 1051
9454.31 1070
9455.23 1115
9456.15 1073
9457.06 1018
9457.98 1026
9458.90 1024
9459.82 1027
9460.74 991
9461.66 891
9462.57 966
9463.49 932
9464.41 921
9465.33 877
9466.25 921
9467.17 956
9468.09 862
9469.00 836
9469.92 868
9470.84 866
9471.76 859
9472.68 868
9473.60 888
9474.52 950
9475.44 923
9476.35 863
9477.27 853
9478.19 905
9479.11 986
9480.03 925
9480.95 892
9481.87 987
9482.79 952
9483.71 887
9484.63 914
9485.55 929
9486.47 1022
9487.39 1001
9488.31 946
9489.23 970
9490.15 990
9491.07 1009
9491.98 943
9492.90 923
9493.82 903
9494.74 937
9495.66 969
9496.58 959
9497.50 972
9498.42 914
9499.34 864
9500.27 895
9501.19 896
9502.11 891
9503.03 876
9503.95 836
9504.87 892
9505.79 868
9506.71 908
9507.63 867
9508.55 864
9509.47 838
9510.39 960
9511.31 971
9512.23 979
9513.15 909
9514.07 913
9514.99 967
9515.92 955
9516.84 976
9517.76 1018
9518.68 1136
9519.60 1074
9520.52 1001
9521.44 1008
9522.36 981
9523.28 1036
9524.21 1067
9525.13 1019
9526.05 1007
9526.97 996
9527.89 1008
9528.81 992
9529.73 1094
9530.66 1191
9531.58 1320
9532.50 1251
9533.42 1369
9534.34 1541
9535.27 1567
9536.19 1606
9537.11 1646
9538.03 1499
9538.95 1430
9539.88 1360
9540.80 1236
9541.72 1274
9542.64 1242
9543.56 1125
9544.49 1043
9545.41 1062
9546.33 1003
9547.25 986
9548.18 997
9549.10 975
9550.02 1022
9550.94 1053
9551.87 966
9552.79 977
9553.71 959
9554.64 937
9555.56 965
9556.48 936
9557.40 1005
9558.33 1070
9559.25 1106
9560.17 1080
9561.10 1146
9562.02 1196
9562.94 1115
9563.87 1053
9564.79 1105
9565.71 1046
9566.64 994
9567.56 930
9568.48 906
9569.41 982
9570.33 995
9571.25 940
9572.18 954
9573.10 952
9574.02 960
9574.95 1022
9575.87 1008
9576.80 969
9577.72 958
9578.64 919
9579.57 980
9580.49 973
9581.42 942
9582.34 918
9583.26 972
9584.19 958
9585.11 898
9586.04 915
9586.96 938
9587.89 942
9588.81 982
9589.74 927
9590.66 1002
9591.58 1017
9592.51 1047
9593.43 949
9594.36 1042
9595.28 1010
9596.21 1018
9597.13 978
9598.06 950
9598.98 958
9599.91 1014
9600.83 1106
9601.76 1031
9602.68 1022
9603.61 1001
9604.53 1029
9605.46 1061
9606.38 960
9607.31 1041
9608.24 1001
9609.16 1067
9610.09 1032
9611.01 1100
9611.94 1013
9612.86 1027
9613.79 1110
9614.71 1138
9615.64 1103
9616.57 1099
9617.49 1126
9618.42 1106
9619.34 1167
9620.27 1132
9621.20 1133
9622.12 1111
9623.05 1085
9623.97 1157
9624.90 1209
9625.83 1189
9626.75 1201
9627.68 1105
9628.61 1191
9629.53 1211
9630.46 1234
9631.39 1229
9632.31 1314
9633.24 1308
9634.17 1264
9635.09 1297
9636.02 1327
9636.95 1434
9637.87 1300
9638.80 1322
9639.73 1327
9640.65 1456
9641.58 1459
9642.51 1381
9643.43 1393
9644.36 1424
9645.29 1315
9646.22 1362
9647.14 1374
9648.07 1500
9649.00 1551
9649.93 1656
9650.85 1804
9651.78 1893
9652.71 1827
9653.64 1859
9654.56 1841
9655.49 1791
9656.42 1671
9657.35 1532
9658.27 1563
9659.20 1516
9660.13 1456
9661.06 1349
9661.99 1428
9662.91 1506
9663.84 1509
9664.77 1483
9665.70 1404
9666.63 1404
9667.56 1511
9668.48 1509
9669.41 1491
9670.34 1476
9671.27 1424
9672.20 1514
9673.13 1469
9674.05 1494
9674.98 1533
9675.91 1575
9676.84 1549
9677.77 1578
9678.70 1464
9679.63 1559
9680.56 1526
9681.48 1415
9682.41 1534
9683.34 1545
9684.27 1535
9685.20 1504
9686.13 1568
9687.06 1700
9687.99 1623
9688.92 1599
9689.85 1647
9690.78 1585
9691.71 1661
9692.64 1681
9693.57 1764
9694.49 1793
9695.42 1689
9696.35 1705
9697.28 1699
9698.21 1717
9699.14 1810
9700.07 1889
9701.00 1896
9701.93 1956
9702.86 1977
9703.79 1995
9704.72 1957
9705.65 1849
9706.58 1849
9707.51 1669
9708.44 1733
9709.37 1649
9710.30 1605
9711.23 1620
9712.16 1683
9713.10 1600
9714.03 1670
9714.96 1722
9715.89 1673
9716.82 1732
9717.75 1750
9718.68 1717
9719.61 1666
9720.54 1688
9721.47 1558
9722.40 1517
9723.33 1419
9724.26 1490
9725.20 1395
9726.13 1444
9727.06 1367
9727.99 1294
9728.92 1324
9729.85 1387
9730.78 1369
9731.71 1342
9732.65 1287
9733.58 1302
9734.51 1357
9735.44 1304
9736.37 1320
9737.30 1223
9738.23 1248
9739.17 1310
9740.10 1260
9741.03 1325
9741.96 1292
9742.89 1239
9743.83 1226
9744.76 1187
9745.69 1245
9746.62 1314
9747.55 1243
9748.49 1208
9749.42 1213
9750.35 1211
9751.28 1213
9752.22 1254
9753.15 1217
9754.08 1225
9755.01 1191
9755.95 1240
9756.88 1233
9757.81 1215
9758.74 1241
9759.68 1161
9760.61 1210
9761.54 1170
9762.47 1201
9763.41 1208
9764.34 1230
9765.27 1278
9766.21 1189
9767.14 1237
9768.07 1249
9769.01 1194
9769.94 1240
9770.87 1298
9771.80 1182
9772.74 1310
9773.67 1261
9774.60 1205
9775.54 1240
9776.47 1271
9777.41 1255
9778.34 1307
9779.27 1296
9780.21 1411
9781.14 1377
9782.07 1454
9783.01 1371
9783.94 1423
9784.88 1470
9785.81 1523
9786.74 1444
9787.68 1413
9788.61 1366
9789.55 1297
9790.48 1283
9791.41 1187
9792.35 1244
9793.28 1227
9794.22 1114
9795.15 1128
9796.09 1146
9797.02 1246
9797.95 1240
9798.89 1154
9799.82 1205
9800.76 1294
9801.69 1249
9802.63 1277
9803.56 1223
9804.50 1190
9805.43 1121
9806.37 1094
9807.30 1097
9808.24 1123
9809.17 1057
9810.11 1014
9811.04 1046
9811.98 1046
9812.91 971
9813.85 986
9814.78 1008
9815.72 1031
9816.65 1010
9817.59 1063
9818.53 975
9819.46 1028
9820.40 1019
9821.33 1044
9822.27 997
9823.20 991
9824.14 1020
9825.08 1020
9826.01 992
9826.95 1018
9827.88 1020
9828.82 1061
9829.76 1011
9830.69 918
9831.63 1031
9832.56 964
9833.50 993
9834.44 981
9835.37 1026
9836.31 1016
9837.25 992
9838.18 932
9839.12 1018
9840.06 1008
9840.99 962
9841.93 1015
9842.86 947
9843.80 1074
9844.74 991
9845.68 986
9846.61 1007
9847.55 1023
9848.49 999
9849.42 965
9850.36 1026
9851.30 1010
9852.23 1036
9853.17 1101
9854.11 1059
9855.05 983
9855.98 1015
9856.92 1059
9857.86 1074
9858.80 1044
9859.73 1009
9860.67 1013
9861.61 1066
9862.55 1034
9863.48 1077
9864.42 1050
9865.36 1004
9866.30 1015
9867.23 1021
9868.17 1020
9869.11 994
9870.05 988
9870.99 1000
9871.92 1063
9872.86 1054
9873.80 987
9874.74 1022
9875.68 1101
9876.62 999
9877.55 1041
9878.49 964
9879.43 996
9880.37 1000
9881.31 1014
9882.25 1059
9883.18 977
9884.12 984
9885.06 1047
9886.00 934
9886.94 956
9887.88 959
9888.82 969
9889.76 938
9890.69 981
9891.63 978
9892.57 921
9893.51 954
9894.45 993
9895.39 988
9896.33 961
9897.27 959
9898.21 971
9899.15 996
9900.09 916
9901.03 914
9901.97 964
9902.91 1011
9903.84 999
9904.78 935
9905.72 1028
9906.66 1002
9907.60 1012
9908.54 1106
9909.48 1043
9910.42 1098
9911.36 1130
9912.30 1097
9913.24 1012
9914.18 1056
9915.12 1083
9916.06 1081
9917.00 1068
9917.94 1115
9918.88 1056
9919.82 1082
9920.77 1094
9921.71 1021
9922.65 1028
9923.59 1078
9924.53 1205
9925.47 1393
9926.41 1528
9927.35 1697
9928.29 1851
9929.23 2058
9930.17 2177
9931.11 2029
9932.05 1874
9932.99 1744
9933.94 1575
9934.88 1432
9935.82 1302
9936.76 1212
9937.70 1166
9938.64 1113
9939.58 1017
9940.52 1055
9941.46 986
9942.41 1090
9943.35 991
9944.29 1042
9945.23 988
9946.17 987
9947.11 935
9948.06 960
9949.00 1036
9949.94 981
9950.88 951
9951.82 979
9952.76 950
9953.71 917
9954.65 931
9955.59 976
9956.53 990
9957.47 1030
9958.42 1067
9959.36 1076
9960.30 1031
9961.24 1051
9962.19 1003
9963.13 965
9964.07 961
9965.01 989
9965.96 1031
9966.90 1025
9967.84 1016
9968.78 1066
9969.73 1013
9970.67 991
9971.61 960
9972.56 987
9973.50 920
9974.44 931
9975.38 1035
9976.33 1014
9977.27 875
9978.21 908
9979.16 970
9980.10 929
9981.04 934
9981.99 925
9982.93 944
9983.87 902
9984.82 966
9985.76 849
9986.70 861
9987.65 868
9988.59 913
9989.53 951
9990.48 892
9991.42 831
9992.37 842
9993.31 910
9994.25 937
9995.20 885
9996.14 895
9997.08 935
9998.03 911
9998.97 937
9999.92 1000
10000.86 989
10001.81 920
10002.75 938
10003.69 961
10004.64 989
10005.58 965
10006.53 929
10007.47 925
10008.42 942
10009.36 854
10010.31 846
10011.25 972
10012.19 1036
10013.14 946
10014.08 845
10015.03 896
10015.97 883
10016.92 881
10017.86 934
10018.81 881
10019.75 911
10020.70 843
10021.64 878
10022.59 894
10023.54 875
10024.48 843
10025.43 825
10026.37 852
10027.32 792
10028.26 828
10029.21 793
10030.15 781
10031.10 809
10032.04 844
10032.99 829
10033.94 839
10034.88 792
10035.83 860
10036.77 866
10037.72 758
10038.67 742
10039.61 805
10040.56 744
10041.50 820
10042.45 835
10043.40 794
10044.34 757
10045.29 819
10046.23 764
10047.18 792
10048.13 763
10049.07 741
10050.02 742
10050.97 758
10051.91 740
10052.86 753
10053.81 748
10054.75 737
10055.70 764
10056.65 771
10057.59 751
10058.54 798
10059.49 775
10060.43 777
10061.38 763
10062.33 749
10063.28 811
10064.22 765
10065.17 771
10066.12 763
10067.07 759
10068.01 764
10068.96 818
10069.91 746
10070.85 725
10071.80 804
10072.75 800
10073.70 732
10074.65 726
10075.59 725
10076.54 756
10077.49 743
10078.44 735
10079.38 757
10080.33 740
10081.28 750
10082.23 789
10083.18 738
10084.12 737
10085.07 677
10086.02 708
10086.97 725
10087.92 701
10088.87 761
10089.81 758
10090.76 732
10091.71 708
10092.66 708
10093.61 718
10094.56 703
10095.51 678
10096.45 702
10097.40 716
10098.35 720
10099.30 745
10100.25 707
10101.20 705
10102.15 782
10103.10 670
10104.05 681
10104.99 723
10105.94 720
10106.89 735
10107.84 719
10108.79 739
10109.74 692
10110.69 701
10111.64 692
10112.59 727
10113.54 710
10114.49 758
10115.44 718
10116.39 707
10117.34 697
10118.29 683
10119.24 744
10120.19 667
10121.14 642
10122.09 702
10123.04 691
10123.99 632
10124.94 699
10125.89 680
10126.84 716
10127.79 713
10128.74 762
10129.69 703
10130.64 721
10131.59 698
10132.54 658
10133.49 652
10134.44 735
10135.39 681
10136.34 694
10137.29 645
10138.24 746
10139.19 718
10140.14 725
10141.09 752
10142.04 719
10143.00 698
10143.95 680
10144.90 719
10145.85 752
10146.80 729
10147.75 674
10148.70 711
10149.65 735
10150.60 739
10151.56 731
10152.51 738
10153.46 738
10154.41 742
10155.36 741
10156.31 708
10157.26 749
10158.22 791
10159.17 790
10160.12 798
10161.07 700
10162.02 679
10162.97 795
10163.93 782
10164.88 761
10165.83 782
10166.78 721
10167.73 742
10168.69 782
10169.64 807
10170.59 770
10171.54 807
10172.49 783
10173.45 776
10174.40 740
10175.35 811
10176.30 780
10177.26 765
10178.21 844
10179.16 856
10180.11 841
10181.07 906
10182.02 819
10182.97 852
10183.93 823
10184.88 804
10185.83 844
10186.78 943
10187.74 879
10188.69 909
10189.64 887
10190.60 881
10191.55 922
10192.50 957
10193.46 901
10194.41 908
10195.36 920
10196.32 876
10197.27 894
10198.22 953
10199.18 917
10200.13 908
10201.08 889
10202.04 943
10202.99 976
10203.94 985
10204.90 970
10205.85 1076
10206.81 1075
10207.76 1061
10208.71 1078
10209.67 1134
10210.62 1181
10211.58 1134
10212.53 1070
10213.48 1110
10214.44 1096
10215.39 963
10216.35 962
10217.30 1001
10218.26 892
10219.21 936
10220.17 979
10221.12 951
10222.07 946
10223.03 948
10223.98 946
10224.94 936
10225.89 901
10226.85 909
10227.80 904
10228.76 946
10229.71 901
10230.67 861
10231.62 879
10232.58 938
10233.53 938
10234.49 983
10235.44 930
10236.40 1023
10237.35 1072
10238.31 1047
10239.27 974
10240.22 1066
10241.18 1075
10242.13 1085
10243.09 945
10244.04 988
10245.00 931
10245.95 773
10246.91 810
10247.87 813
10248.82 855
10249.78 793
10250.73 800
10251.69 829
10252.65 825
10253.60 773
10254.56 836
10255.51 771
10256.47 814
10257.43 812
10258.38 776
10259.34 694
10260.30 716
10261.25 736
10262.21 746
10263.16 722
10264.12 693
10265.08 727
10266.03 749
10266.99 720
10267.95 742
10268.90 723
10269.86 694
10270.82 737
10271.78 775
10272.73 736
10273.69 742
10274.65 777
10275.60 757
10276.56 732
10277.52 721
10278.48 709
10279.43 740
10280.39 698
10281.35 778
10282.30 736
10283.26 632
10284.22 721
10285.18 791
10286.13 766
10287.09 684
10288.05 647
10289.01 671
10289.97 679
10290.92 721
10291.88 671
10292.84 667
10293.80 727
10294.75 750
10295.71 767
10296.67 730
10297.63 790
10298.59 742
10299.55 759
10300.50 742
10301.46 748
10302.42 675
10303.38 705
10304.34 722
10305.30 708
10306.25 736
10307.21 741
10308.17 683
10309.13 659
10310.09 710
10311.05 693
10312.01 670
10312.97 726
10313.92 737
10314.88 660
10315.84 654
10316.80 692
10317.76 685
10318.72 694
10319.68 679
10320.64 679
10321.60 681
10322.56 650
10323.52 669
10324.47 679
10325.43 686
10326.39 711
10327.35 647
10328.31 656
10329.27 723
10330.23 680
10331.19 666
10332.15 679
10333.11 694
10334.07 699
10335.03 763
10335.99 725
10336.95 674
10337.91 670
10338.87 685
10339.83 713
10340.79 686
10341.75 635
10342.71 650
10343.67 670
10344.63 687
10345.59 701
10346.55 746
10347.51 744
10348.47 700
10349.43 730
10350.40 705
10351.36 669
10352.32 691
10353.28 743
10354.24 678
10355.20 667
10356.16 683
10357.12 660
10358.08 699
10359.04 709
10360.00 654
10360.96 680
10361.93 722
10362.89 684
10363.85 707
10364.81 792
10365.77 690
10366.73 587
10367.69 674
10368.65 689
10369.62 645
10370.58 604
10371.54 699
10372.50 720
10373.46 647
10374.42 720
10375.39 680
10376.35 647
10377.31 688
10378.27 678
10379.23 660
10380.20 666
10381.16 708
10382.12 675
10383.08 662
10384.04 632
10385.01 679
10385.97 715
10386.93 692
10387.89 659
10388.86 683
10389.82 692
10390.78 711
10391.74 663
10392.71 718
10393.67 714
10394.63 694
10395.59 673
10396.56 666
10397.52 553
10398.48 716
10399.44 660
10400.41 667
10401.37 645
10402.33 754
10403.30 699
10404.26 728
10405.22 700
10406.19 717
10407.15 742
10408.11 743
10409.08 682
10410.04 742
10411.00 756
10411.97 685
10412.93 685
10413.89 718
10414.86 738
10415.82 784
10416.78 788
10417.75 847
10418.71 857
10419.67 883
10420.64 953
10421.60 1055
10422.57 1031
10423.53 1027
10424.49 902
10425.46 909
10426.42 924
10427.39 833
10428.35 820
10429.32 799
10430.28 801
10431.24 732
10432.21 721
10433.17 730
10434.14 687
10435.10 610
10436.07 680
10437.03 673
10438.00 662
10438.96 662
10439.93 701
10440.89 665
10441.85 646
10442.82 659
10443.78 666
10444.75 645
10445.71 661
10446.68 637
10447.64 630
10448.61 664
10449.58 609
10450.54 630
10451.51 659
10452.47 710
10453.44 647
10454.40 608
10455.37 593
10456.33 575
10457.30 598
10458.26 667
10459.23 653
10460.20 674
10461.16 695
10462.13 663
10463.09 595
10464.06 643
10465.02 572
10465.99 567
10466.96 652
10467.92 608
10468.89 662
10469.85 648
10470.82 556
10471.79 548
10472.75 599
10473.72 696
10474.69 651
10475.65 591
10476.62 591
10477.59 630
10478.55 621
10479.52 609
10480.48 589
10481.45 634
10482.42 640
10483.38 626
10484.35 619
10485.32 626
10486.29 652
10487.25 618
10488.22 570
10489.19 565
10490.15 578
10491.12 628
10492.09 612
10493.06 632
10494.02 608
10494.99 645
10495.96 611
10496.92 673
10497.89 650
10498.86 672
10499.83 611
10500.79 660
10501.76 655
10502.73 673
10503.70 655
10504.66 679
10505.63 664
10506.60 609
10507.57 617
10508.54 650
10509.50 621
10510.47 671
10511.44 697
10512.41 619
10513.38 638
10514.34 653
10515.31 627
10516.28 651
10517.25 689
10518.22 643
10519.19 598
10520.15 608
10521.12 577
10522.09 594
10523.06 641
10524.03 690
10525.00 641
10525.97 607
10526.94 622
10527.90 588
10528.87 599
10529.84 611
10530.81 664
10531.78 637
10532.75 596
10533.72 641
10534.69 666
10535.66 654
10536.63 652
10537.59 670
10538.56 716
10539.53 613
10540.50 591
10541.47 574
10542.44 641
10543.41 695
10544.38 636
10545.35 654
10546.32 646
10547.29 700
10548.26 719
10549.23 633
10550.20 631
10551.17 620
10552.14 590
10553.11 651
10554.08 634
10555.05 640
10556.02 616
10556.99 616
10557.96 664
10558.93 698
10559.90 733
10560.87 808
10561.84 809
10562.81 819
10563.78 842
10564.75 789
10565.72 835
10566.69 797
10567.66 790
10568.63 824
10569.61 735
10570.58 677
10571.55 705
10572.52 680
10573.49 688
10574.46 674
10575.43 703
10576.40 559
10577.37 630
10578.34 657
10579.32 666
10580.29 659
10581.26 641
10582.23 628
10583.20 607
10584.17 609
10585.14 647
10586.11 621
10587.09 600
10588.06 660
10589.03 662
10590.00 662
10590.97 734
10591.94 692
10592.92 668
10593.89 681
10594.86 682
10595.83 689
10596.80 735
10597.78 678
10598.75 625
10599.72 628
10600.69 642
10601.66 697
10602.64 681
10603.61 699
10604.58 685
10605.55 687
10606.53 600
10607.50 643
10608.47 671
10609.44 646
10610.42 637
10611.39 724
10612.36 655
10613.33 658
10614.31 643
10615.28 688
10616.25 676
10617.23 678
10618.20 664
10619.17 680
10620.15 668
10621.12 610
10622.09 625
10623.06 706
10624.04 673
10625.01 655
10625.98 701
10626.96 716
10627.93 673
10628.90 669
10629.88 701
10630.85 644
10631.83 685
10632.80 731
10633.77 669
10634.75 653
10635.72 657
10636.69 658
10637.67 770
10638.64 835
10639.62 762
10640.59 767
10641.56 825
10642.54 813
10643.51 765
10644.49 778
10645.46 709
10646.43 707
10647.41 680
10648.38 714
10649.36 639
10650.33 625
10651.31 649
10652.28 627
10653.26 617
10654.23 647
10655.20 668
10656.18 615
10657.15 604
10658.13 638
10659.10 608
10660.08 608
10661.05 655
10662.03 617
10663.00 630
10663.98 655
10664.95 660
10665.93 612
10666.90 667
10667.88 588
10668.86 632
10669.83 621
10670.81 691
10671.78 663
10672.76 570
10673.73 606
10674.71 574
10675.68 615
10676.66 631
10677.63 598
10678.61 653
10679.59 576
10680.56 597
10681.54 668
10682.51 655
10683.49 660
10684.47 734
10685.44 695
10686.42 710
10687.39 658
10688.37 636
10689.35 627
10690.32 630
10691.30 591
10692.28 590
10693.25 581
10694.23 571
10695.20 636
10696.18 580
10697.16 620
10698.13 595
10699.11 547
10700.09 589
10701.06 605
10702.04 620
10703.02 657
10704.00 570
10704.97 560
10705.95 563
10706.93 565
10707.90 597
10708.88 579
10709.86 569
10710.83 547
10711.81 600
10712.79 590
10713.77 562
10714.74 559
10715.72 575
10716.70 577
10717.68 612
10718.65 580
10719.63 551
10720.61 597
10721.59 582
10722.57 558
10723.54 638
10724.52 642
10725.50 583
10726.48 582
10727.45 551
10728.43 561
10729.41 566
10730.39 525
10731.37 542
10732.35 557
10733.32 554
10734.30 551
10735.28 537
10736.26 593
10737.24 598
10738.22 558
10739.19 557
10740.17 583
10741.15 577
10742.13 607
10743.11 645
10744.09 543
10745.07 601
10746.04 607
10747.02 589
10748.00 553
10748.98 536
10749.96 585
10750.94 557
10751.92 543
10752.90 556
10753.88 559
10754.86 578
10755.84 600
10756.81 564
10757.79 562
10758.77 531
10759.75 585
10760.73 562
10761.71 558
10762.69 608
10763.67 559
10764.65 572
10765.63 596
10766.61 583
10767.59 586
10768.57 573
10769.55 555
10770.53 560
10771.51 590
10772.49 569
10773.47 607
10774.45 666
10775.43 637
10776.41 574
10777.39 583
10778.37 604
10779.35 624
10780.33 618
10781.31 605
10782.29 571
10783.27 638
10784.25 590
10785.23 623
10786.21 611
10787.20 613
10788.18 603
10789.16 593
10790.14 596
10791.12 562
10792.10 592
10793.08 615
10794.06 597
10795.04 625
10796.02 560
10797.01 531
10797.99 562
10798.97 597
10799.95 626
10800.93 556
10801.91 596
10802.89 556
10803.87 550
10804.86 627
10805.84 607
10806.82 566
10807.80 604
10808.78 588
10809.76 605
10810.75 607
10811.73 651
10812.71 601
10813.69 556
10814.67 588
10815.66 568
10816.64 609
10817.62 601
10818.60 599
10819.58 557
10820.57 547
10821.55 644
10822.53 592
10823.51 623
10824.50 601
10825.48 601
10826.46 622
10827.44 623
10828.43 632
10829.41 614
10830.39 546
10831.37 544
10832.36 583
10833.34 625
10834.32 595
10835.30 568
10836.29 584
10837.27 563
10838.25 610
10839.24 558
10840.22 571
10841.20 602
10842.19 634
10843.17 514
10844.15 565
10845.14 548
10846.12 585
10847.10 582
10848.09 592
10849.07 608
10850.05 612
10851.04 602
10852.02 614
10853.00 645
10853.99 592
10854.97 590
10855.96 603
10856.94 637
10857.92 621
10858.91 683
10859.89 609
10860.88 569
10861.86 654
10862.84 609
10863.83 645
10864.81 602
10865.80 594
10866.78 567
10867.77 561
10868.75 631
10869.73 673
10870.72 631
10871.70 652
10872.69 618
10873.67 659
10874.66 676
10875.64 616
10876.63 623
10877.61 608
10878.60 686
10879.58 614
10880.57 689
10881.55 714
10882.54 626
10883.52 659
10884.51 694
10885.49 721
10886.48 639
10887.46 693
10888.45 713
10889.43 698
10890.42 677
10891.40 788
10892.39 777
10893.37 757
10894.36 751
10895.35 715
10896.33 691
10897.32 722
10898.30 709
10899.29 674
10900.27 699
10901.26 737
10902.25 728
10903.23 681
10904.22 735
10905.20 686
10906.19 727
10907.18 753
10908.16 729
10909.15 730
10910.14 771
10911.12 755
10912.11 784
10913.09 743
10914.08 797
10915.07 774
10916.05 767
10917.04 775
10918.03 797
10919.01 791
10920.00 791
10920.99 823
10921.97 738
10922.96 748
10923.95 846
10924.94 766
10925.92 791
10926.91 756
10927.90 824
10928.88 847
10929.87 792
10930.86 842
10931.85 808
10932.83 815
10933.82 842
10934.81 817
10935.79 843
10936.78 860
10937.77 898
10938.76 795
10939.75 832
10940.73 799
10941.72 822
10942.71 849
10943.70 866
10944.68 907
10945.67 928
10946.66 894
10947.65 918
10948.64 978
10949.62 951
10950.61 914
10951.60 915
10952.59 959
10953.58 1013
10954.56 1005
10955.55 982
10956.54 1017
10957.53 1163
10958.52 1158
10959.51 1171
10960.50 1153
10961.48 1213
10962.47 1197
10963.46 1181
10964.45 1242
10965.44 1180
10966.43 1098
10967.42 1005
10968.41 1033
10969.39 994
10970.38 1003
10971.37 1016
10972.36 977
10973.35 1026
10974.34 946
10975.33 1002
10976.32 967
10977.31 1054
10978.30 1078
10979.29 1020
10980.28 1033
10981.27 1057
10982.26 1087
10983.25 1048
10984.23 1062
10985.22 1036
10986.21 1107
10987.20 1025
10988.19 1061
10989.18 1060
10990.17 1095
10991.16 1100
10992.15 1025
10993.14 1022
10994.13 1130
10995.12 1138
10996.11 1147
10997.10 1285
10998.09 1379
10999.08 1461
11000.08 1570
11001.07 1738
11002.06 1748
11003.05 1649
11004.04 1654
11005.03 1621
11006.02 1520
11007.01 1331
11008.00 1288
11008.99 1227
11009.98 1188
11010.97 1108
11011.96 1042
11012.95 1013
11013.94 986
11014.94 1026
11015.93 907
11016.92 902
11017.91 907
11018.90 923
11019.89 921
11020.88 981
11021.87 948
11022.87 899
11023.86 821
11024.85 889
11025.84 896
11026.83 919
11027.82 882
11028.82 867
11029.81 803
11030.80 769
11031.79 807
11032.78 896
11033.77 933
11034.77 907
11035.76 855
11036.75 949
11037.74 884
11038.73 865
11039.73 799
11040.72 872
11041.71 871
11042.70 839
11043.70 815
11044.69 843
11045.68 767
11046.67 767
11047.67 776
11048.66 741
11049.65 850
11050.64 772
11051.64 783
11052.63 751
11053.62 719
11054.61 763
11055.61 814
11056.60 769
11057.59 786
11058.59 774
11059.58 691
11060.57 700
11061.56 728
11062.56 713
11063.55 711
11064.54 731
11065.54 707
11066.53 733
11067.52 747
11068.52 773
11069.51 711
11070.51 732
11071.50 753
11072.49 764
11073.49 744
11074.48 737
11075.47 761
11076.47 784
11077.46 733
11078.45 816
11079.45 724
11080.44 715
11081.44 786
11082.43 776
11083.43 745
11084.42 761
11085.41 744
11086.41 731
11087.40 731
11088.40 763
11089.39 728
11090.39 751
11091.38 711
11092.37 719
11093.37 751
11094.36 701
11095.36 690
11096.35 690
11097.35 728
11098.34 727
11099.34 718
11100.33 690
11101.33 632
11102.32 703
11103.32 742
11104.31 716
11105.31 684
11106.30 675
11107.30 686
11108.29 771
11109.29 715
11110.28 681
11111.28 696
11112.27 734
11113.27 731
11114.26 688
11115.26 651
11116.26 649
11117.25 703
11118.25 729
11119.24 720
11120.24 703
11121.23 650
11122.23 628
11123.23 660
11124.22 652
11125.22 686
11126.21 740
11127.21 701
11128.21 694
11129.20 657
11130.20 667
11131.20 648
11132.19 702
11133.19 681
11134.18 724
11135.18 670
11136.18 648
11137.17 660
11138.17 655
11139.17 684
11140.16 731
11141.16 711
11142.16 671
11143.15 678
11144.15 663
11145.15 699
11146.14 696
11147.14 666
11148.14 682
11149.14 733
11150.13 713
11151.13 721
11152.13 684
11153.12 693
11154.12 710
11155.12 702
11156.12 717
11157.11 753
11158.11 622
11159.11 675
11160.11 667
11161.10 745
11162.10 723
11163.10 711
11164.10 658
11165.09 678
11166.09 683
11167.09 692
11168.09 714
11169.09 689
11170.08 673
11171.08 676
11172.08 739
11173.08 649
11174.08 686
11175.07 719
11176.07 687
11177.07 716
11178.07 677
11179.07 660
11180.07 702
11181.07 713
11182.06 691
11183.06 622
11184.06 674
11185.06 687
11186.06 726
11187.06 697
11188.06 672
11189.05 670
11190.05 710
11191.05 696
11192.05 736
11193.05 725
11194.05 776
11195.05 742
11196.05 696
11197.05 710
11198.05 786
11199.05 783
11200.05 778
11201.04 731
11202.04 687
11203.04 676
11204.04 692
11205.04 682
11206.04 659
11207.04 693
11208.04 658
11209.04 704
11210.04 684
11211.04 677
11212.04 641
11213.04 729
11214.04 716
11215.04 723
11216.04 716
11217.04 678
11218.04 684
11219.04 684
11220.04 708
11221.04 646
11222.04 612
11223.04 645
11224.04 652
11225.04 643
11226.04 638
11227.04 636
11228.04 663
11229.05 635
11230.05 599
11231.05 626
11232.05 698
11233.05 709
11234.05 684
11235.05 612
11236.05 635
11237.05 643
11238.05 688
11239.05 657
11240.06 631
11241.06 641
11242.06 567
11243.06 590
11244.06 576
11245.06 609
11246.06 610
11247.06 647
11248.07 732
11249.07 665
11250.07 643
11251.07 628
11252.07 651
11253.07 672
11254.08 687
11255.08 606
11256.08 580
11257.08 615
11258.08 629
11259.09 649
11260.09 602
11261.09 646
11262.09 669
11263.09 627
11264.10 650
11265.10 667
11266.10 688
11267.10 661
11268.11 665
11269.11 666
11270.11 641
11271.11 672
11272.12 655
11273.12 671
11274.12 699
11275.12 671
11276.13 688
11277.13 677
11278.13 668
11279.13 661
11280.14 690
11281.14 743
11282.14 717
11283.15 630
11284.15 672
11285.15 668
11286.16 666
11287.16 663
11288.16 625
11289.17 607
11290.17 608
11291.17 604
11292.18 600
11293.18 633
11294.18 656
11295.19 703
11296.19 601
11297.19 639
11298.20 700
11299.20 632
11300.21 670
11301.21 666
11302.21 649
11303.22 658
11304.22 659
11305.23 657
11306.23 606
11307.23 659
11308.24 660
11309.24 674
11310.25 684
11311.25 663
11312.25 706
11313.26 728
11314.26 773
11315.27 770
11316.27 753
11317.28 754
11318.28 843
11319.29 792
11320.29 751
11321.30 720
11322.30 681
11323.31 663
11324.31 598
11325.32 639
11326.32 665
11327.33 657
11328.33 666
11329.34 666
11330.34 593
11331.35 636
11332.35 622
11333.36 602
11334.36 563
11335.37 586
11336.37 645
11337.38 582
11338.38 612
11339.39 589
11340.39 642
11341.40 718
11342.41 701
11343.41 680
11344.42 642
11345.42 668
11346.43 717
11347.44 653
11348.44 605
11349.45 627
11350.45 654
11351.46 601
11352.47 623
11353.47 579
11354.48 597
11355.48 643
11356.49 617
11357.50 620
11358.50 637
11359.51 633
11360.52 572
11361.52 620
11362.53 655
11363.54 609
11364.54 654
11365.55 656
11366.56 618
11367.56 603
11368.57 647
11369.58 593
11370.58 654
11371.59 614
11372.60 561
11373.61 595
11374.61 604
11375.62 612
11376.63 586
11377.63 620
11378.64 589
11379.65 525
11380.66 613
11381.66 550
11382.67 562
11383.68 597
11384.69 666
11385.69 589
11386.70 540
11387.71 616
11388.72 619
11389.72 599
11390.73 583
11391.74 616
11392.75 638
11393.76 611
11394.76 621
11395.77 630
11396.78 581
11397.79 595
11398.80 597
11399.80 610
11400.81 582
11401.82 607
11402.83 575
11403.84 582
11404.85 584
11405.86 596
11406.86 594
11407.87 530
11408.88 565
11409.89 542
11410.90 592
11411.91 602
11412.92 594
11413.92 560
11414.93 584
11415.94 661
11416.95 602
11417.96 595
11418.97 553
11419.98 570
11420.99 581
11422.00 610
11423.01 614
11424.02 638
11425.03 633
11426.03 641
11427.04 629
11428.05 660
11429.06 665
11430.07 640
11431.08 581
11432.09 621
11433.10 609
11434.11 654
11435.12 653
11436.13 587
11437.14 592
11438.15 572
11439.16 645
11440.17 665
11441.18 620
11442.19 597
11443.20 648
11444.21 650
11445.22 601
11446.23 621
11447.24 623
11448.25 633
11449.26 616
11450.27 661
11451.28 638
11452.30 627
11453.31 644
11454.32 641
11455.33 640
11456.34 659
11457.35 681
11458.36 631
11459.37 683
11460.38 648
11461.39 644
11462.40 691
11463.41 671
11464.43 625
11465.44 704
11466.45 716
11467.46 690
11468.47 684
11469.48 660
11470.49 641
11471.50 680
11472.52 735
11473.53 716
11474.54 759
11475.55 718
11476.56 717
11477.57 745
11478.59 684
11479.60 712
11480.61 667
11481.62 634
11482.63 729
11483.65 718
11484.66 648
11485.67 693
11486.68 657
11487.69 677
11488.71 713
11489.72 705
11490.73 697
11491.74 711
11492.75 733
11493.77 701
11494.78 707
11495.79 676
11496.80 693
11497.82 698
11498.83 672
11499.84 714
11500.86 676
11501.87 680
11502.88 641
11503.89 718
11504.91 747
11505.92 793
11506.93 775
11507.95 698
11508.96 730
11509.97 717
11510.98 747
11512.00 694
11513.01 658
11514.02 673
11515.04 720
11516.05 758
11517.06 740
11518.08 698
11519.09 680
11520.11 693
11521.12 746
11522.13 746
11523.15 694
11524.16 738
11525.17 740
11526.19 761
11527.20 765
11528.22 746
11529.23 741
11530.24 805
11531.26 798
11532.27 775
11533.29 769
11534.30 746
11535.31 781
11536.33 793
11537.34 768
11538.36 813
11539.37 824
11540.39 813
11541.40 769
11542.41 813
11543.43 799
11544.44 796
11545.46 871
11546.47 842
11547.49 837
11548.50 800
11549.52 804
11550.53 796
11551.55 814
11552.56 829
11553.58 854
11554.59 835
11555.61 850
11556.62 838
11557.64 834
11558.65 921
11559.67 932
11560.68 902
11561.70 915
11562.72 969
11563.73 908
11564.75 899
11565.76 920
11566.78 978
11567.79 934
11568.81 908
11569.82 885
11570.84 954
11571.86 1012
11572.87 965
11573.89 1086
11574.90 1030
11575.92 1023
11576.94 1067
11577.95 1068
11578.97 1118
11579.98 1126
11581.00 1189
11582.02 1144
11583.03 1140
11584.05 1185
11585.07 1220
11586.08 1240
11587.10 1211
11588.12 1304
11589.13 1264
11590.15 1301
11591.17 1349
11592.18 1384
11593.20 1438
11594.22 1452
11595.23 1441
11596.25 1596
11597.27 1703
11598.28 1865
11599.30 1993
11600.32 2099
11601.34 2210
11602.35 2373
11603.37 2213
11604.39 2200
11605.40 2101
11606.42 2118
11607.44 1998
11608.46 1753
11609.47 1698
11610.49 1623
11611.51 1580
11612.53 1584
11613.54 1582
11614.56 1592
11615.58 1618
11616.60 1637
11617.62 1680
11618.63 1679
11619.65 1664
11620.67 1747
11621.69 1626
11622.71 1657
11623.72 1701
11624.74 1737
11625.76 1774
11626.78 1884
11627.80 2023
11628.82 2029
11629.83 2148
11630.85 2363
11631.87 2556
11632.89 2881
11633.91 3211
11634.93 3370
11635.94 3610
11636.96 3552
11637.98 3509
11639.00 3243
11640.02 2980
11641.04 2804
11642.06 2518
11643.08 2188
11644.10 2020
11645.11 1909
11646.13 1775
11647.15 1615
11648.17 1611
11649.19 1558
11650.21 1395
11651.23 1273
11652.25 1262
11653.27 1320
11654.29 1317
11655.31 1245
11656.33 1247
11657.35 1237
11658.37 1207
11659.39 1215
11660.41 1200
11661.43 1159
11662.45 1190
11663.47 1179
11664.49 1178
11665.51 1143
11666.53 1181
11667.55 1214
11668.57 1190
11669.59 1161
11670.61 1151
11671.63 1207
11672.65 1149
11673.67 1220
11674.69 1247
11675.71 1215
11676.73 1169
11677.75 1193
11678.77 1203
11679.79 1197
11680.81 1158
11681.83 1012
11682.85 1080
11683.87 1054
11684.89 991
11685.91 972
11686.93 1058
11687.96 1046
11688.98 1005
11690.00 1005
11691.02 1032
11692.04 1039
11693.06 1052
11694.08 1004
11695.10 960
11696.13 988
11697.15 1001
11698.17 929
11699.19 914
11700.21 921
11701.23 959
11702.25 936
11703.28 983
11704.30 1024
11705.32 930
11706.34 1012
11707.36 1044
11708.38 1033
11709.41 1072
11710.43 1021
11711.45 1092
11712.47 1195
11713.49 1152
11714.52 1128
11715.54 1183
11716.56 1082
11717.58 1052
11718.61 1041
11719.63 1018
11720.65 990
11721.67 968
11722.69 1009
11723.72 1078
11724.74 985
11725.76 972
11726.78 968
11727.81 1013
11728.83 977
11729.85 908
11730.88 920
11731.90 1029
11732.92 975
11733.94 902
11734.97 949
11735.99 932
11737.01 945
11738.04 918
11739.06 946
11740.08 939
11741.11 909
11742.13 909
11743.15 918
11744.18 842
11745.20 891
11746.22 922
11747.25 890
11748.27 946
11749.29 922
11750.32 973
11751.34 944
11752.37 902
11753.39 935
11754.41 908
11755.44 895
11756.46 889
11757.49 832
11758.51 817
11759.53 857
11760.56 835
11761.58 771
11762.61 777
11763.63 777
11764.65 801
11765.68 735
11766.70 744
11767.73 758
11768.75 738
11769.78 743
11770.80 801
11771.83 788
11772.85 818
11773.87 783
11774.90 779
11775.92 804
11776.95 733
11777.97 760
11779.00 811
11780.02 794
11781.05 735
11782.07 791
11783.10 760
11784.12 750
11785.15 766
11786.17 814
11787.20 761
11788.23 783
11789.25 757
11790.28 772
11791.30 776
11792.33 762
11793.35 733
11794.38 709
11795.40 760
11796.43 723
11797.46 717
11798.48 690
11799.51 719
11800.53 711
11801.56 739
11802.58 716
11803.61 681
11804.64 688
11805.66 726
11806.69 724
11807.72 735
11808.74 707
11809.77 656
11810.79 725
11811.82 719
11812.85 658
11813.87 662
11814.90 723
11815.93 689
11816.95 699
11817.98 667
11819.01 682
11820.03 738
11821.06 686
11822.09 666
11823.11 673
11824.14 736
11825.17 708
11826.19 732
11827.22 678
11828.25 747
11829.28 796
11830.30 734
11831.33 731
11832.36 740
11833.38 705
11834.41 680
11835.44 694
11836.47 714
11837.49 659
11838.52 686
11839.55 764
11840.58 737
11841.60 684
11842.63 670
11843.66 697
11844.69 628
11845.72 689
11846.74 664
11847.77 648
11848.80 700
11849.83 673
11850.85 702
11851.88 693
11852.91 679
11853.94 708
11854.97 751
11856.00 663
11857.02 659
11858.05 670
11859.08 715
11860.11 663
11861.14 704
11862.17 653
11863.20 696
11864.22 701
11865.25 755
11866.28 783
11867.31 705
11868.34 705
11869.37 705
11870.40 703
11871.43 672
11872.45 666
11873.48 689
11874.51 736
11875.54 719
11876.57 726
11877.60 718
11878.63 664
11879.66 713
11880.69 650
11881.72 678
11882.75 607
11883.78 652
11884.81 683
11885.84 713
11886.86 724
11887.89 709
11888.92 694
11889.95 785
11890.98 740
11892.01 730
11893.04 738
11894.07 797
11895.10 811
11896.13 769
11897.16 758
11898.19 761
11899.22 797
11900.25 848
11901.28 848
11902.31 796
11903.34 881
11904.38 915
11905.41 945
11906.44 882
11907.47 845
11908.50 850
11909.53 840
11910.56 763
11911.59 849
11912.62 861
11913.65 871
11914.68 786
11915.71 779
11916.74 793
11917.77 804
11918.81 878
11919.84 815
11920.87 759
11921.90 747
11922.93 782
11923.96 814
11924.99 772
11926.02 810
11927.06 802
11928.09 881
11929.12 938
11930.15 971
11931.18 1054
11932.21 1044
11933.24 1134
11934.28 1155
11935.31 1158
11936.34 1124
11937.37 1095
11938.40 1080
11939.43 1002
11940.47 1005
11941.50 964
11942.53 830
11943.56 866
11944.60 787
11945.63 824
11946.66 818
11947.69 832
11948.72 778
11949.76 719
11950.79 688
11951.82 774
11952.85 714
11953.89 772
11954.92 771
11955.95 712
11956.98 704
11958.02 734
11959.05 750
11960.08 637
11961.12 703
11962.15 737
11963.18 716
11964.21 704
11965.25 709
11966.28 717
11967.31 734
11968.35 740
11969.38 730
11970.41 747
11971.45 772
11972.48 780
11973.51 769
11974.55 794
11975.58 738
11976.61 750
11977.65 744
11978.68 775
11979.71 748
11980.75 772
11981.78 662
11982.82 751
11983.85 664
11984.88 758
11985.92 729
11986.95 720
11987.98 771
11989.02 748
11990.05 719
11991.09 710
11992.12 722
11993.16 733
11994.19 710
11995.22 751
11996.26 777
11997.29 800
11998.33 715
11999.36 735
12000.40 718
12001.43 766
12002.47 781
12003.50 750
12004.53 779
12005.57 784
12006.60 742
12007.64 767
12008.67 790
12009.71 741
12010.74 822
12011.78 860
12012.81 881
12013.85 842
12014.88 847
12015.92 825
12016.95 793
12017.99 813
12019.03 856
12020.06 833
12021.10 851
12022.13 847
12023.17 866
12024.20 817
12025.24 811
12026.27 839
12027.31 811
12028.35 827
12029.38 792
12030.42 785
12031.45 800
12032.49 757
12033.53 732
12034.56 862
12035.60 813
12036.63 842
12037.67 797
12038.71 769
12039.74 857
12040.78 796
12041.81 883
12042.85 844
12043.89 804
12044.92 880
12045.96 858
12047.00 787
12048.03 826
12049.07 773
12050.11 844
12051.14 847
12052.18 888
12053.22 805
12054.25 823
12055.29 840
12056.33 870
12057.36 879
12058.40 800
12059.44 844
12060.48 880
12061.51 820
12062.55 855
12063.59 855
12064.62 834
12065.66 912
12066.70 851
12067.74 814
12068.77 825
12069.81 817
12070.85 891
12071.89 868
12072.93 939
12073.96 895
12075.00 885
12076.04 906
12077.08 852
12078.11 869
12079.15 872
12080.19 857
12081.23 864
12082.27 906
12083.30 849
12084.34 885
12085.38 864
12086.42 876
12087.46 919
12088.50 859
12089.53 910
12090.57 916
12091.61 925
12092.65 970
12093.69 984
12094.73 1035
12095.77 1006
12096.80 978
12097.84 936
12098.88 1018
12099.92 1015
12100.96 1065
12102.00 1115
12103.04 1158
12104.08 1157
12105.12 1196
12106.15 1187
12107.19 1179
12108.23 1202
12109.27 1178
12110.31 1146
12111.35 1084
12112.39 1017
12113.43 972
12114.47 925
12115.51 924
12116.55 927
12117.59 823
12118.63 827
12119.67 876
12120.71 855
12121.75 833
12122.79 803
12123.83 796
12124.87 795
12125.91 772
12126.95 760
12127.99 792
12129.03 789
12130.07 803
12131.11 788
12132.15 726
12133.19 726
12134.23 783
12135.27 758
12136.31 797
12137.35 738
12138.39 742
12139.43 801
12140.47 758
12141.51 763
12142.55 714
12143.59 708
12144.63 747
12145.67 781
12146.71 779
12147.75 730
12148.80 691
12149.84 680
12150.88 671
12151.92 707
12152.96 693
12154.00 723
12155.04 700
12156.08 693
12157.12 701
12158.17 683
12159.21 669
12160.25 685
12161.29 708
12162.33 742
12163.37 722
12164.42 704
12165.46 693
12166.50 664
12167.54 718
12168.58 722
12169.62 731
12170.67 731
12171.71 697
12172.75 739
12173.79 747
12174.83 718
12175.88 696
12176.92 760
12177.96 725
12179.00 686
12180.04 687
12181.09 639
12182.13 680
12183.17 717
12184.21 728
12185.26 705
12186.30 661
12187.34 723
12188.38 721
12189.43 726
12190.47 706
12191.51 719
12192.56 714
12193.60 675
12194.64 773
12195.68 777
12196.73 739
12197.77 747
12198.81 737
12199.86 745
12200.90 756
12201.94 745
12202.99 704
12204.03 701
12205.07 751
12206.12 779
12207.16 720
12208.20 660
12209.25 765
12210.29 692
12211.33 734
12212.38 695
12213.42 696
12214.46 685
12215.51 619
12216.55 656
12217.60 689
12218.64 739
12219.68 723
12220.73 671
12221.77 713
12222.82 671
12223.86 663
12224.90 655
12225.95 615
12226.99 708
12228.04 712
12229.08 675
12230.13 696
12231.17 659
12232.22 674
12233.26 649
12234.30 650
12235.35 700
12236.39 685
12237.44 641
12238.48 672
12239.53 672
12240.57 665
12241.62 657
12242.66 690
12243.71 716
12244.75 690
12245.80 707
12246.84 677
12247.89 729
12248.93 725
12249.98 674
12251.02 661
12252.07 691
12253.12 711
12254.16 755
12255.21 705
12256.25 690
12257.30 660
12258.34 674
12259.39 652
12260.43 629
12261.48 704
12262.53 668
12263.57 691
12264.62 652
12265.66 609
12266.71 604
12267.76 616
12268.80 617
12269.85 656
12270.89 675
12271.94 610
12272.99 659
12274.03 606
12275.08 579
12276.13 619
12277.17 605
12278.22 615
12279.26 636
12280.31 652
12281.36 624
12282.40 614
12283.45 643
12284.50 629
12285.55 599
12286.59 606
12287.64 645
12288.69 606
12289.73 627
12290.78 582
12291.83 575
12292.87 598
12293.92 621
12294.97 620
12296.02 602
12297.06 620
12298.11 575
12299.16 576
12300.20 581
12301.25 609
12302.30 602
12303.35 563
12304.40 611
12305.44 577
12306.49 563
12307.54 606
12308.59 633
12309.63 640
12310.68 569
12311.73 570
12312.78 545
12313.83 585
12314.87 569
12315.92 581
12316.97 586
12318.02 590
12319.07 555
12320.11 550
12321.16 587
12322.21 608
12323.26 621
12324.31 559
12325.36 550
12326.40 569
12327.45 572
12328.50 600
12329.55 533
12330.60 586
12331.65 596
12332.70 609
12333.75 534
12334.79 564
12335.84 567
12336.89 558
12337.94 573
12338.99 607
12340.04 560
12341.09 543
12342.14 609
12343.19 554
12344.24 540
12345.29 577
12346.34 547
12347.39 559
12348.43 562
12349.48 596
12350.53 563
12351.58 596
12352.63 612
12353.68 606
12354.73 595
12355.78 532
12356.83 549
12357.88 523
12358.93 562
12359.98 593
12361.03 599
12362.08 540
12363.13 505
12364.18 538
12365.23 560
12366.28 546
12367.33 548
12368.38 535
12369.43 518
12370.48 504
12371.53 538
12372.58 561
12373.64 514
12374.69 539
12375.74 592
12376.79 584
12377.84 552
12378.89 558
12379.94 586
12380.99 523
12382.04 543
12383.09 606
12384.14 541
12385.19 521
12386.25 598
12387.30 626
12388.35 527
12389.40 544
12390.45 587
12391.50 582
12392.55 604
12393.60 630
12394.66 625
12395.71 571
12396.76 616
12397.81 584
12398.86 571
12399.91 616
12400.97 543
12402.02 534
12403.07 590
12404.12 605
12405.17 529
12406.22 555
12407.28 571
12408.33 556
12409.38 603
12410.43 670
12411.49 654
12412.54 622
12413.59 589
12414.64 585
12415.69 577
12416.75 579
12417.80 597
12418.85 573
12419.90 613
12420.96 576
12422.01 582
12423.06 569
12424.11 549
12425.17 577
12426.22 573
12427.27 582
12428.33 598
12429.38 595
12430.43 605
12431.48 603
12432.54 589
12433.59 634
12434.64 661
12435.70 651
12436.75 601
12437.80 607
12438.86 646
12439.91 556
12440.96 631
12442.02 647
12443.07 606
12444.12 597
12445.18 603
12446.23 607
12447.29 574
12448.34 599
12449.39 619
12450.45 599
12451.50 580
12452.55 592
12453.61 626
12454.66 559
12455.72 554
12456.77 593
12457.82 581
12458.88 573
12459.93 536
12460.99 597
12462.04 591
12463.10 568
12464.15 593
12465.20 608
12466.26 620
12467.31 571
12468.37 587
12469.42 554
12470.48 574
12471.53 584
12472.59 592
12473.64 611
12474.70 606
12475.75 586
12476.81 633
12477.86 664
12478.92 637
12479.97 581
12481.03 611
12482.08 602
12483.14 667
12484.19 652
12485.25 692
12486.30 699
12487.36 631
12488.41 768
12489.47 842
12490.52 735
12491.58 825
12492.64 767
12493.69 875
12494.75 943
12495.80 951
12496.86 893
12497.91 987
12498.97 994
12500.03 960
12501.08 930
12502.14 902
12503.19 831
12504.25 812
12505.31 789
12506.36 753
12507.42 723
12508.48 665
12509.53 652
12510.59 651
12511.64 614
12512.70 619
12513.76 647
12514.81 660
12515.87 569
12516.93 601
12517.98 628
12519.04 611
12520.10 583
12521.15 623
12522.21 664
12523.27 648
12524.33 567
12525.38 635
12526.44 590
12527.50 606
12528.55 616
12529.61 603
12530.67 612
12531.72 654
12532.78 646
12533.84 647
12534.90 672
12535.95 645
12537.01 608
12538.07 650
12539.13 665
12540.18 627
12541.24 619
12542.30 605
12543.36 605
12544.42 619
12545.47 626
12546.53 601
12547.59 634
12548.65 637
12549.71 606
12550.76 660
12551.82 626
12552.88 578
12553.94 590
12555.00 620
12556.05 631
12557.11 678
12558.17 722
12559.23 646
12560.29 638
12561.35 662
12562.40 679
12563.46 618
12564.52 680
12565.58 761
12566.64 733
12567.70 671
12568.76 680
12569.82 745
12570.88 801
12571.93 822
12572.99 801
12574.05 843
12575.11 809
12576.17 926
12577.23 922
12578.29 944
12579.35 953
12580.41 940
12581.47 863
12582.53 832
12583.59 858
12584.65 776
12585.70 754
12586.76 690
12587.82 738
12588.88 780
12589.94 720
12591.00 673
12592.06 669
12593.12 689
12594.18 710
12595.24 714
12596.30 674
12597.36 687
12598.42 680
12599.48 675
12600.54 674
12601.60 640
12602.66 664
12603.72 674
12604.78 675
12605.84 682
12606.90 655
12607.97 690
12609.03 692
12610.09 678
12611.15 652
12612.21 675
12613.27 654
12614.33 681
12615.39 726
12616.45 724
12617.51 682
12618.57 704
12619.63 726
12620.69 713
12621.76 721
12622.82 715
12623.88 668
12624.94 699
12626.00 753
12627.06 739
12628.12 652
12629.18 719
12630.25 664
12631.31 641
12632.37 637
12633.43 678
12634.49 688
12635.55 736
12636.62 693
12637.68 704
12638.74 672
12639.80 729
12640.86 657
12641.92 672
12642.99 646
12644.05 661
12645.11 644
12646.17 670
12647.23 631
12648.30 645
12649.36 689
12650.42 749
12651.48 743
12652.55 712
12653.61 731
12654.67 825
12655.73 769
12656.80 759
12657.86 808
12658.92 754
12659.98 714
12661.05 746
12662.11 686
12663.17 762
12664.23 752
12665.30 813
12666.36 792
12667.42 740
12668.49 731
12669.55 732
12670.61 716
12671.68 730
12672.74 725
12673.80 736
12674.87 658
12675.93 661
12676.99 707
12678.06 709
12679.12 692
12680.18 725
12681.25 756
12682.31 738
12683.37 769
12684.44 764
12685.50 720
12686.57 722
12687.63 747
12688.69 743
12689.76 748
12690.82 781
12691.88 767
12692.95 756
12694.01 758
12695.08 778
12696.14 742
12697.21 726
12698.27 754
12699.33 779
12700.40 820
12701.46 767
12702.53 798
12703.59 815
12704.66 796
12705.72 827
12706.79 806
12707.85 777
12708.92 804
12709.98 780
12711.04 809
12712.11 788
12713.17 811
12714.24 750
12715.30 760
12716.37 718
12717.43 760
12718.50 789
12719.56 775
12720.63 752
12721.70 779
12722.76 745
12723.83 765
12724.89 757
12725.96 747
12727.02 741
12728.09 691
12729.15 691
12730.22 735
12731.28 667
12732.35 714
12733.42 704
12734.48 745
12735.55 705
12736.61 725
12737.68 745
12738.75 733
12739.81 706
12740.88 675
12741.94 720
12743.01 680
12744.08 698
12745.14 722
12746.21 702
12747.28 731
12748.34 701
12749.41 674
12750.47 690
12751.54 645
12752.61 680
12753.67 688
12754.74 642
12755.81 666
12756.87 646
12757.94 598
12759.01 613
12760.07 630
12761.14 625
12762.21 644
12763.28 686
12764.34 642
12765.41 593
12766.48 598
12767.54 598
12768.61 591
12769.68 597
12770.75 591
12771.81 616
12772.88 612
12773.95 604
12775.02 585
12776.08 625
12777.15 582
12778.22 562
12779.29 556
12780.35 587
12781.42 564
12782.49 621
12783.56 589
12784.63 581
12785.69 575
12786.76 605
12787.83 612
12788.90 582
12789.97 589
12791.03 568
12792.10 571
12793.17 571
12794.24 558
12795.31 508
12796.38 546
12797.44 562
12798.51 551
12799.58 505
12800.65 583
12801.72 588
12802.79 549
12803.86 570
12804.92 570
12805.99 559
12807.06 570
12808.13 583
12809.20 580
12810.27 526
12811.34 606
12812.41 596
12813.48 547
12814.55 589
12815.61 586
12816.68 600
12817.75 612
12818.82 655
12819.89 600
12820.96 597
12822.03 580
12823.10 605
12824.17 626
12825.24 591
12826.31 553
12827.38 584
12828.45 603
12829.52 570
12830.59 612
12831.66 566
12832.73 572
12833.80 542
12834.87 520
12835.94 612
12837.01 575
12838.08 599
12839.15 546
12840.22 550
12841.29 567
12842.36 525
12843.43 517
12844.50 570
12845.57 508
12846.64 542
12847.71 536
12848.78 542
12849.85 573
12850.92 587
12851.99 532
12853.06 516
12854.14 548
12855.21 565
12856.28 527
12857.35 545
12858.42 582
12859.49 508
12860.56 526
12861.63 516
12862.70 527
12863.77 537
12864.85 514
12865.92 517
12866.99 511
12868.06 514
12869.13 533
12870.20 520
12871.27 493
12872.35 527
12873.42 479
12874.49 516
12875.56 502
12876.63 528
12877.70 529
12878.78 517
12879.85 449
12880.92 459
12881.99 486
12883.06 496
12884.14 473
12885.21 470
12886.28 510
12887.35 477
12888.43 495
12889.50 491
12890.57 475
12891.64 470
12892.71 516
12893.79 510
12894.86 497
12895.93 475
12897.00 497
12898.08 478
12899.15 455
12900.22 534
12901.30 512
12902.37 497
12903.44 499
12904.51 495
12905.59 477
12906.66 439
12907.73 463
12908.81 460
12909.88 461
12910.95 465
12912.03 476
12913.10 444
12914.17 489
12915.25 499
12916.32 509
12917.39 485
12918.47 478
12919.54 496
12920.61 445
12921.69 439
12922.76 454
12923.83 451
12924.91 502
12925.98 483
12927.06 482
12928.13 447
12929.20 444
12930.28 472
12931.35 475
12932.43 426
12933.50 462
12934.57 468
12935.65 499
12936.72 464
12937.80 435
12938.87 455
12939.95 437
12941.02 485
12942.09 418
12943.17 432
12944.24 502
12945.32 510
12946.39 509
12947.47 499
12948.54 479
12949.62 450
12950.69 441
12951.77 418
12952.84 424
12953.92 490
12954.99 480
12956.07 511
12957.14 494
12958.22 453
12959.29 484
12960.37 442
12961.44 441
12962.52 476
12963.59 433
12964.67 427
12965.74 467
12966.82 443
12967.90 399
12968.97 471
12970.05 474
12971.12 507
12972.20 486
12973.27 479
12974.35 462
12975.43 458
12976.50 463
12977.58 432
12978.65 467
12979.73 466
12980.81 444
12981.88 487
12982.96 510
12984.03 485
12985.11 458
12986.19 413
12987.26 436
12988.34 433
12989.42 470
12990.49 459
12991.57 472
12992.65 494
12993.72 504
12994.80 433
12995.88 453
12996.95 484
12998.03 500
12999.11 484
13000.18 495
13001.26 462
13002.34 462
13003.41 458
13004.49 499
13005.57 472
13006.65 460
13007.72 441
13008.80 458
13009.88 489
13010.95 473
13012.03 465
13013.11 413
13014.19 471
13015.26 431
13016.34 460
13017.42 480
13018.50 515
13019.58 504
13020.65 477
13021.73 465
13022.81 488
13023.89 442
13024.96 451
13026.04 498
13027.12 462
13028.20 481
13029.28 463
13030.35 472
13031.43 469
13032.51 469
13033.59 461
13034.67 492
13035.75 525
13036.82 501
13037.90 490
13038.98 505
13040.06 546
13041.14 511
13042.22 458
13043.30 452
13044.37 495
13045.45 482
13046.53 488
13047.61 425
13048.69 481
13049.77 432
13050.85 476
13051.93 440
13053.01 452
13054.09 450
13055.16 465
13056.24 475
13057.32 485
13058.40 484
13059.48 487
13060.56 489
13061.64 478
13062.72 486
13063.80 474
13064.88 476
13065.96 450
13067.04 507
13068.12 482
13069.20 488
13070.28 477
13071.36 450
13072.44 504
13073.52 436
13074.60 460
13075.68 524
13076.76 450
13077.84 473
13078.92 459
13080.00 444
13081.08 440
13082.16 469
13083.24 469
13084.32 455
13085.40 424
13086.48 446
13087.56 476
13088.64 480
13089.72 483
13090.80 441
13091.88 438
13092.96 497
13094.05 441
13095.13 455
13096.21 476
13097.29 461
13098.37 451
13099.45 447
13100.53 432
13101.61 459
13102.69 459
13103.77 460
13104.86 447
13105.94 458
13107.02 423
13108.10 471
13109.18 464
13110.26 489
13111.34 437
13112.43 409
13113.51 454
13114.59 447
13115.67 418
13116.75 431
13117.83 452
13118.92 467
13120.00 435
13121.08 481
13122.16 501
13123.24 442
13124.33 448
13125.41 433
13126.49 462
13127.57 464
13128.65 376
13129.74 432
13130.82 469
13131.90 489
13132.98 477
13134.07 469
13135.15 429
13136.23 446
13137.31 434
13138.40 430
13139.48 507
13140.56 484
13141.64 459
13142.73 458
13143.81 490
13144.89 453
13145.98 459
13147.06 436
13148.14 438
13149.23 410
13150.31 427
13151.39 475
13152.47 479
13153.56 490
13154.64 459
13155.72 403
13156.81 483
13157.89 467
13158.97 418
13160.06 437
13161.14 435
13162.23 417
13163.31 428
13164.39 399
13165.48 440
13166.56 468
13167.64 475
13168.73 454
13169.81 438
13170.90 444
13171.98 399
13173.06 495
13174.15 477
13175.23 457
13176.32 476
13177.40 501
13178.48 477
13179.57 474
13180.65 450
13181.74 457
13182.82 429
13183.91 439
13184.99 481
13186.08 483
13187.16 453
13188.25 427
13189.33 426
13190.42 459
13191.50 493
13192.58 493
13193.67 441
13194.75 445
13195.84 404
13196.92 443
13198.01 476
13199.09 453
13200.18 471
13201.27 511
13202.35 483
13203.44 442
13204.52 475
13205.61 518
13206.69 479
13207.78 477
13208.86 497
13209.95 459
13211.03 448
13212.12 476
13213.21 488
13214.29 415
13215.38 517
13216.46 479
13217.55 454
13218.63 491
13219.72 463
13220.81 512
13221.89 461
13222.98 476
13224.07 445
13225.15 501
13226.24 474
13227.32 470
13228.41 422
13229.50 461
13230.58 466
13231.67 485
13232.76 437
13233.84 460
13234.93 476
13236.02 465
13237.10 484
13238.19 459
13239.28 455
13240.36 446
13241.45 446
13242.54 425
13243.62 434
13244.71 467
13245.80 469
13246.89 410
13247.97 530
13249.06 501
13250.15 538
13251.23 450
13252.32 480
13253.41 518
13254.50 507
13255.58 470
13256.67 493
13257.76 516
13258.85 513
13259.93 460
13261.02 459
13262.11 492
13263.20 536
13264.28 523
13265.37 517
13266.46 515
13267.55 520
13268.64 575
13269.72 561
13270.81 545
13271.90 562
13272.99 520
13274.08 514
13275.17 535
13276.25 480
13277.34 513
13278.43 557
13279.52 497
13280.61 509
13281.70 558
13282.78 594
13283.87 551
13284.96 508
13286.05 503
13287.14 532
13288.23 516
13289.32 538
13290.41 543
13291.49 578
13292.58 572
13293.67 591
13294.76 567
13295.85 547
13296.94 546
13298.03 569
13299.12 619
13300.21 523
13301.30 572
13302.39 598
13303.48 591
13304.57 545
13305.66 518
13306.74 575
13307.83 590
13308.92 549
13310.01 614
13311.10 614
13312.19 675
13313.28 614
13314.37 632
13315.46 594
13316.55 556
13317.64 552
13318.73 580
13319.82 620
13320.91 599
13322.00 572
13323.09 576
13324.18 570
13325.27 566
13326.36 574
13327.45 578
13328.55 563
13329.64 610
13330.73 580
13331.82 578
13332.91 548
13334.00 577
13335.09 580
13336.18 610
13337.27 637
13338.36 634
13339.45 588
13340.54 621
13341.63 658
13342.73 646
13343.82 565
13344.91 590
13346.00 621
13347.09 604
13348.18 613
13349.27 562
13350.36 584
13351.46 622
13352.55 600
13353.64 591
13354.73 641
13355.82 625
13356.91 565
13358.00 587
13359.10 658
13360.19 657
13361.28 663
13362.37 679
13363.46 669
13364.56 665
13365.65 708
13366.74 701
13367.83 644
13368.92 673
13370.02 776
13371.11 816
13372.20 719
13373.29 679
13374.38 695
13375.48 717
13376.57 679
13377.66 632
13378.75 587
13379.85 669
13380.94 652
13382.03 636
13383.13 667
13384.22 603
13385.31 585
13386.40 592
13387.50 541
13388.59 608
13389.68 612
13390.78 608
13391.87 601
13392.96 531
13394.05 550
13395.15 605
13396.24 632
13397.33 590
13398.43 564
13399.52 568
13400.61 533
13401.71 531
13402.80 557
13403.89 569
13404.99 583
13406.08 587
13407.18 563
13408.27 501
13409.36 575
13410.46 547
13411.55 522
13412.64 522
13413.74 561
13414.83 540
13415.93 565
13417.02 537
13418.12 502
13419.21 513
13420.30 558
13421.40 567
13422.49 593
13423.59 496
13424.68 513
13425.78 543
13426.87 532
13427.96 485
13429.06 524
13430.15 529
13431.25 551
13432.34 573
13433.44 583
13434.53 545
13435.63 534
13436.72 536
13437.82 582
13438.91 543
13440.01 610
13441.10 589
13442.20 585
13443.29 580
13444.39 562
13445.48 571
13446.58 618
13447.67 599
13448.77 562
13449.86 542
13450.96 567
13452.06 564
13453.15 628
13454.25 592
13455.34 586
13456.44 585
13457.53 602
13458.63 600
13459.73 642
13460.82 574
13461.92 604
13463.01 647
13464.11 616
13465.20 649
13466.30 615
13467.40 645
13468.49 656
13469.59 672
13470.69 605
13471.78 640
13472.88 666
13473.98 638
13475.07 675
13476.17 644
13477.26 639
13478.36 641
13479.46 599
13480.55 619
13481.65 656
13482.75 646
13483.84 610
13484.94 636
13486.04 662
13487.14 607
13488.23 599
13489.33 709
13490.43 655
13491.52 734
13492.62 698
13493.72 689
13494.82 670
13495.91 663
13497.01 696
13498.11 745
13499.20 719
13500.30 708
13501.40 698
13502.50 710
13503.60 759
13504.69 792
13505.79 744
13506.89 734
13507.99 793
13509.08 771
13510.18 793
13511.28 754
13512.38 705
13513.48 732
13514.57 603
13515.67 645
13516.77 653
13517.87 625
13518.97 548
13520.06 566
13521.16 625
13522.26 616
13523.36 573
13524.46 565
13525.56 564
13526.66 546
13527.75 576
13528.85 619
13529.95 583
13531.05 558
13532.15 547
13533.25 521
13534.35 537
13535.45 558
13536.54 528
13537.64 593
13538.74 605
13539.84 566
13540.94 582
13542.04 595
13543.14 548
13544.24 557
13545.34 571
13546.44 578
13547.54 575
13548.64 559
13549.74 535
13550.83 535
13551.93 481
13553.03 520
13554.13 540
13555.23 535
13556.33 572
13557.43 483
13558.53 538
13559.63 566
13560.73 527
13561.83 482
13562.93 496
13564.03 516
13565.13 541
13566.23 525
13567.33 541
13568.43 483
13569.53 503
13570.63 538
13571.73 518
13572.84 557
13573.94 547
13575.04 540
13576.14 525
13577.24 498
13578.34 526
13579.44 538
13580.54 560
13581.64 545
13582.74 528
13583.84 551
13584.94 479
13586.04 496
13587.14 551
13588.25 485
13589.35 501
13590.45 518
13591.55 566
13592.65 557
13593.75 518
13594.85 542
13595.95 569
13597.06 536
13598.16 555
13599.26 557
13600.36 563
13601.46 638
13602.56 618
13603.67 587
13604.77 536
13605.87 529
13606.97 556
13608.07 523
13609.17 529
13610.28 549
13611.38 532
13612.48 551
13613.58 549
13614.68 544
13615.79 559
13616.89 586
13617.99 544
13619.09 498
13620.20 594
13621.30 573
13622.40 519
13623.50 532
13624.61 547
13625.71 537
13626.81 532
13627.91 560
13629.02 517
13630.12 505
13631.22 533
13632.33 558
13633.43 566
13634.53 549
13635.63 583
13636.74 577
13637.84 523
13638.94 514
13640.05 545
13641.15 558
13642.25 571
13643.36 557
13644.46 583
13645.56 583
13646.67 542
13647.77 518
13648.87 506
13649.98 507
13651.08 545
13652.18 579
13653.29 558
13654.39 483
13655.50 521
13656.60 543
13657.70 521
13658.81 482
13659.91 549
13661.02 491
13662.12 496
13663.22 480
13664.33 488
13665.43 509
13666.54 536
13667.64 544
13668.74 501
13669.85 536
13670.95 500
13672.06 519
13673.16 494
13674.27 480
13675.37 504
13676.48 507
13677.58 494
13678.69 584
13679.79 531
13680.90 504
13682.00 498
13683.10 500
13684.21 512
13685.31 524
13686.42 524
13687.52 486
13688.63 497
13689.74 464
13690.84 469
13691.95 469
13693.05 495
13694.16 541
13695.26 548
13696.37 505
13697.47 483
13698.58 510
13699.68 456
13700.79 512
13701.90 561
13703.00 527
13704.11 465
13705.21 505
13706.32 481
13707.42 518
13708.53 479
13709.64 486
13710.74 494
13711.85 484
13712.95 540
13714.06 521
13715.17 533
13716.27 526
13717.38 491
13718.49 509
13719.59 530
13720.70 564
13721.81 567
13722.91 537
13724.02 532
13725.12 519
13726.23 582
13727.34 557
13728.44 518
13729.55 538
13730.66 533
13731.77 553
13732.87 558
13733.98 579
13735.09 581
13736.19 546
13737.30 578
13738.41 613
13739.51 539
13740.62 615
13741.73 591
13742.84 581
13743.94 586
13745.05 583
13746.16 653
13747.27 596
13748.37 556
13749.48 577
13750.59 637
13751.70 587
13752.80 604
13753.91 602
13755.02 593
13756.13 631
13757.24 637
13758.34 641
13759.45 623
13760.56 656
13761.67 663
13762.78 725
13763.88 738
13764.99 688
13766.10 739
13767.21 745
13768.32 691
13769.43 749
13770.53 743
13771.64 808
13772.75 809
13773.86 830
13774.97 781
13776.08 795
13777.19 830
13778.29 823
13779.40 775
13780.51 756
13781.62 758
13782.73 764
13783.84 746
13784.95 754
13786.06 714
13787.17 730
13788.28 715
13789.38 681
13790.49 623
13791.60 724
13792.71 707
13793.82 680
13794.93 701
13796.04 717
13797.15 752
13798.26 701
13799.37 719
13800.48 756
13801.59 690
13802.70 752
13803.81 739
13804.92 748
13806.03 776
13807.14 800
13808.25 760
13809.36 737
13810.47 844
13811.58 728
13812.69 742
13813.80 726
13814.91 733
13816.02 728
13817.13 680
13818.24 650
13819.35 679
13820.46 641
13821.57 582
13822.68 628
13823.79 615
13824.90 622
13826.01 606
13827.12 562
13828.24 596
13829.35 593
13830.46 574
13831.57 585
13832.68 599
13833.79 586
13834.90 600
13836.01 536
13837.12 602
13838.23 625
13839.35 557
13840.46 589
13841.57 572
13842.68 596
13843.79 573
13844.90 567
13846.01 545
13847.13 537
13848.24 610
13849.35 590
13850.46 554
13851.57 582
13852.68 575
13853.80 599
13854.91 593
13856.02 567
13857.13 594
13858.24 593
13859.36 573
13860.47 524
13861.58 544
13862.69 599
13863.80 613
13864.92 556
13866.03 590
13867.14 665
13868.25 587
13869.37 601
13870.48 554
13871.59 562
13872.70 616
13873.82 609
13874.93 499
13876.04 544
13877.15 546
13878.27 586
13879.38 623
13880.49 588
13881.61 583
13882.72 544
13883.83 602
13884.94 579
13886.06 554
13887.17 589
13888.28 623
13889.40 617
13890.51 590
13891.62 595
13892.74 599
13893.85 624
13894.96 651
13896.08 629
13897.19 652
13898.30 657
13899.42 656
13900.53 640
13901.65 620
13902.76 638
13903.87 645
13904.99 613
13906.10 566
13907.21 615
13908.33 619
13909.44 623
13910.56 591
13911.67 574
13912.79 581
13913.90 550
13915.01 597
13916.13 589
13917.24 572
13918.36 600
13919.47 576
13920.59 557
13921.70 557
13922.81 546
13923.93 567
13925.04 575
13926.16 502
13927.27 525
13928.39 558
13929.50 558
13930.62 518
13931.73 538
13932.85 515
13933.96 543
13935.08 527
13936.19 547
13937.31 559
13938.42 559
13939.54 526
13940.65 558
13941.77 603
13942.88 567
13944.00 506
13945.12 540
13946.23 511
13947.35 531
13948.46 541
13949.58 490
13950.69 487
13951.81 484
13952.93 486
13954.04 514
13955.16 521
13956.27 542
13957.39 540
13958.50 535
13959.62 528
13960.74 560
13961.85 553
13962.97 533
13964.09 525
13965.20 462
13966.32 460
13967.43 483
13968.55 517
13969.67 546
13970.78 529
13971.90 558
13973.02 546
13974.13 567
13975.25 533
13976.37 506
13977.48 561
13978.60 554
13979.72 553
13980.83 507
13981.95 542
13983.07 599
13984.19 552
13985.30 488
13986.42 511
13987.54 523
13988.65 537
13989.77 546
13990.89 497
13992.01 496
13993.12 548
13994.24 555
13995.36 534
13996.48 512
13997.59 536
13998.71 582
13999.83 548
14000.95 580
14002.06 554
14003.18 516
14004.30 544
14005.42 557
14006.54 528
14007.65 553
14008.77 537
14009.89 522
14011.01 567
14012.13 505
14013.24 510
14014.36 531
14015.48 545
14016.60 507
14017.72 456
14018.84 495
14019.95 550
14021.07 525
14022.19 502
14023.31 520
14024.43 520
14025.55 521
14026.67 533
14027.79 525
14028.90 539
14030.02 506
14031.14 560
14032.26 559
14033.38 519
14034.50 514
14035.62 536
14036.74 555
14037.86 556
14038.98 474
14040.09 501
14041.21 584
14042.33 565
14043.45 572
14044.57 531
14045.69 581
14046.81 604
14047.93 568
14049.05 603
14050.17 591
14051.29 563
14052.41 579
14053.53 598
14054.65 606
14055.77 598
14056.89 596
14058.01 635
14059.13 622
14060.25 615
14061.37 579
14062.49 619
14063.61 595
14064.73 648
14065.85 557
14066.97 592
14068.09 601
14069.21 647
14070.33 644
14071.45 616
14072.57 651
14073.69 666
14074.81 692
14075.94 684
14077.06 630
14078.18 695
14079.30 700
14080.42 651
14081.54 664
14082.66 627
14083.78 698
14084.90 735
14086.02 711
14087.14 699
14088.27 775
14089.39 709
14090.51 771
14091.63 757
14092.75 801
14093.87 808
14094.99 799
14096.12 783
14097.24 808
14098.36 805
14099.48 859
14100.60 850
14101.72 818
14102.85 814
14103.97 775
14105.09 790
14106.21 772
14107.33 755
14108.46 766
14109.58 759
14110.70 693
14111.82 643
14112.94 661
14114.07 621
14115.19 617
14116.31 593
14117.43 665
14118.56 619
14119.68 594
14120.80 605
14121.92 642
14123.05 608
14124.17 595
14125.29 584
14126.41 568
14127.54 589
14128.66 592
14129.78 635
14130.90 619
14132.03 595
14133.15 580
14134.27 592
14135.40 632
14136.52 605
14137.64 609
14138.77 568
14139.89 543
14141.01 550
14142.14 591
14143.26 619
14144.38 617
14145.51 603
14146.63 547
14147.75 581
14148.88 583
14150.00 552
14151.12 528
14152.25 588
14153.37 571
14154.50 588
14155.62 553
14156.74 546
14157.87 528
14158.99 546
14160.12 581
14161.24 556
14162.36 581
14163.49 560
14164.61 580
14165.74 550
14166.86 548
14167.99 547
14169.11 546
14170.23 517
14171.36 554
14172.48 578
14173.61 584
14174.73 552
14175.86 481
14176.98 502
14178.11 520
14179.23 543
14180.36 528
14181.48 529
14182.61 472
14183.73 521
14184.86 507
14185.98 507
14187.11 497
14188.23 517
14189.36 517
14190.48 548
14191.61 555
14192.73 498
14193.86 531
14194.98 555
14196.11 522
14197.24 521
14198.36 479
14199.49 471
14200.61 525
14201.74 543
14202.86 537
14203.99 487
14205.12 511
14206.24 527
14207.37 532
14208.49 509
14209.62 546
14210.75 507
14211.87 490
14213.00 499
14214.12 460
14215.25 506
14216.38 537
14217.50 503
14218.63 538
14219.76 518
14220.88 508
14222.01 495
14223.14 475
14224.26 476
14225.39 478
14226.52 469
14227.64 522
14228.77 491
14229.90 449
14231.02 449
14232.15 487
14233.28 447
14234.40 473
14235.53 478
14236.66 462
14237.78 464
14238.91 489
14240.04 507
14241.17 464
14242.29 464
14243.42 452
14244.55 466
14245.68 474
14246.80 464
14247.93 482
14249.06 453
14250.19 442
14251.31 464
14252.44 466
14253.57 446
14254.70 477
14255.83 470
14256.95 484
14258.08 455
14259.21 431
14260.34 455
14261.47 478
14262.59 508
14263.72 477
14264.85 469
14265.98 455
14267.11 456
14268.23 447
14269.36 428
14270.49 440
14271.62 424
14272.75 422
14273.88 452
14275.01 422
14276.13 406
14277.26 408
14278.39 381
14279.52 431
14280.65 424
14281.78 399
14282.91 420
14284.04 428
14285.17 451
14286.29 425
14287.42 453
14288.55 452
14289.68 453
14290.81 435
14291.94 437
14293.07 436
14294.20 462
14295.33 458
14296.46 446
14297.59 403
14298.72 413
14299.85 430
14300.98 397
14302.11 439
14303.24 416
14304.37 394
14305.50 423
14306.63 380
14307.76 401
14308.89 447
14310.02 393
14311.15 453
14312.28 436
14313.41 398
14314.54 410
14315.67 416
14316.80 402
14317.93 419
14319.06 427
14320.19 393
14321.32 402
14322.45 408
14323.58 419
14324.71 395
14325.84 378
14326.97 374
14328.10 427
14329.23 392
14330.36 391
14331.49 418
14332.63 416
14333.76 402
14334.89 387
14336.02 399
14337.15 379
14338.28 391
14339.41 395
14340.54 405
14341.67 409
14342.81 433
14343.94 386
14345.07 352
14346.20 375
14347.33 391
14348.46 376
14349.59 389
14350.73 364
14351.86 384
14352.99 423
14354.12 413
14355.25 399
14356.39 399
14357.52 381
14358.65 391
14359.78 406
14360.91 395
14362.05 353
14363.18 396
14364.31 377
14365.44 358
14366.57 400
14367.71 390
14368.84 390
14369.97 382
14371.10 365
14372.24 364
14373.37 346
14374.50 371
14375.63 365
14376.77 381
14377.90 325
14379.03 353
14380.16 355
14381.30 352
14382.43 366
14383.56 416
14384.70 370
14385.83 356
14386.96 371
14388.10 383
14389.23 339
14390.36 360
14391.49 327
14392.63 381
14393.76 367
14394.89 396
14396.03 387
14397.16 365
14398.30 396
14399.43 374
14400.56 368
14401.70 343
14402.83 350
14403.96 407
14405.10 379
14406.23 401
14407.37 360
14408.50 383
14409.63 385
14410.77 391
14411.90 368
14413.04 368
14414.17 361
14415.30 367
14416.44 422
14417.57 419
14418.71 367
14419.84 365
14420.98 406
14422.11 406
14423.24 372
14424.38 366
14425.51 330
14426.65 376
14427.78 418
14428.92 424
14430.05 351
14431.19 353
14432.32 441
14433.46 374
14434.59 370
14435.73 340
14436.86 342
14438.00 388
14439.13 422
14440.27 382
14441.40 430
14442.54 350
14443.67 397
14444.81 424
14445.94 354
14447.08 380
14448.21 388
14449.35 401
14450.49 394
14451.62 371
14452.76 388
14453.89 408
14455.03 400
14456.16 414
14457.30 399
14458.44 408
14459.57 376
14460.71 368
14461.84 314
14462.98 321
14464.12 370
14465.25 345
14466.39 394
14467.52 372
14468.66 387
14469.80 407
14470.93 360
14472.07 397
14473.21 415
14474.34 368
14475.48 405
14476.62 392
14477.75 425
14478.89 376
14480.03 363
14481.16 408
14482.30 409
14483.44 402
14484.57 371
14485.71 413
14486.85 410
14487.98 392
14489.12 371
14490.26 368
14491.40 387
14492.53 397
14493.67 378
14494.81 387
14495.94 341
14497.08 347
14498.22 330
14499.36 358
14500.49 426
14501.63 363
14502.77 363
14503.91 383
14505.05 341
14506.18 341
14507.32 341
14508.46 370
14509.60 363
14510.73 348
14511.87 354
14513.01 326
14514.15 377
14515.29 377
14516.43 380
14517.56 364
14518.70 407
14519.84 384
14520.98 379
14522.12 439
14523.25 347
14524.39 331
14525.53 365
14526.67 386
14527.81 393
14528.95 370
14530.09 346
14531.23 402
14532.36 427
14533.50 402
14534.64 401
14535.78 386
14536.92 382
14538.06 414
14539.20 388
14540.34 378
14541.48 423
14542.62 395
14543.75 412
14544.89 342
14546.03 365
14547.17 376
14548.31 359
14549.45 416
14550.59 395
14551.73 379
14552.87 399
14554.01 397
14555.15 398
14556.29 388
14557.43 400
14558.57 421
14559.71 407
14560.85 417
14561.99 421
14563.13 451
14564.27 433
14565.41 402
14566.55 413
14567.69 443
14568.83 436
14569.97 457
14571.11 412
14572.25 416
14573.39 419
14574.53 440
14575.67 439
14576.81 420
14577.95 453
14579.09 421
14580.23 402
14581.37 412
14582.52 464
14583.66 450
14584.80 429
14585.94 422
14587.08 449
14588.22 467
14589.36 433
14590.50 497
14591.64 448
14592.78 480
14593.93 500
14595.07 470
14596.21 449
14597.35 472
14598.49 457
14599.63 453
14600.77 452
14601.92 542
14603.06 471
14604.20 448
14605.34 483
14606.48 461
14607.62 470
14608.77 441
14609.91 470
14611.05 463
14612.19 459
14613.33 545
14614.47 533
14615.62 528
14616.76 512
14617.90 529
14619.04 504
14620.19 515
14621.33 529
14622.47 480
14623.61 512
14624.76 537
14625.90 566
14627.04 526
14628.18 543
14629.33 546
14630.47 535
14631.61 558
14632.75 556
14633.90 623
14635.04 634
14636.18 591
14637.32 659
14638.47 657
14639.61 627
14640.75 606
14641.90 630
14643.04 547
14644.18 546
14645.33 582
14646.47 539
14647.61 517
14648.76 554
14649.90 506
14651.04 475
14652.19 525
14653.33 508
14654.47 530
14655.62 491
14656.76 481
14657.90 497
14659.05 500
14660.19 489
14661.34 561
14662.48 542
14663.62 525
14664.77 438
14665.91 504
14667.06 511
14668.20 506
14669.34 454
14670.49 482
14671.63 474
14672.78 502
14673.92 469
14675.07 492
14676.21 480
14677.35 467
14678.50 479
14679.64 440
14680.79 468
14681.93 480
14683.08 446
14684.22 467
14685.37 440
14686.51 446
14687.66 425
14688.80 459
14689.95 474
14691.09 464
14692.24 427
14693.38 408
14694.53 416
14695.67 466
14696.82 442
14697.96 465
14699.11 454
14700.25 433
14701.40 427
14702.54 455
14703.69 436
14704.84 501
14705.98 453
14707.13 466
14708.27 464
14709.42 442
14710.56 412
14711.71 440
14712.86 452
14714.00 419
14715.15 437
14716.29 465
14717.44 440
14718.59 453
14719.73 441
14720.88 457
14722.02 460
14723.17 437
14724.32 458
14725.46 463
14726.61 499
14727.76 499
14728.90 516
14730.05 466
14731.20 453
14732.34 495
14733.49 485
14734.64 480
14735.78 440
14736.93 487
14738.08 468
14739.22 472
14740.37 466
14741.52 505
14742.66 510
14743.81 487
14744.96 487
14746.11 444
14747.25 470
14748.40 485
14749.55 501
14750.69 478
14751.84 502
14752.99 487
14754.14 507
14755.28 535
14756.43 519
14757.58 550
14758.73 527
14759.87 523
14761.02 510
14762.17 548
14763.32 513
14764.47 518
14765.61 515
14766.76 579
14767.91 546
14769.06 540
14770.21 606
14771.35 569
14772.50 607
14773.65 549
14774.80 543
14775.95 562
14777.10 597
14778.24 574
14779.39 614
14780.54 670
14781.69 670
14782.84 650
14783.99 675
14785.14 629
14786.28 690
14787.43 645
14788.58 659
14789.73 661
14790.88 678
14792.03 731
14793.18 718
14794.33 794
14795.48 782
14796.62 696
14797.77 708
14798.92 762
14800.07 749
14801.22 728
14802.37 698
14803.52 703
14804.67 717
14805.82 693
14806.97 650
14808.12 612
14809.27 654
14810.42 618
14811.57 636
14812.72 584
14813.87 571
14815.02 554
14816.17 594
14817.32 550
14818.47 602
14819.62 605
14820.77 587
14821.92 559
14823.07 534
14824.22 569
14825.37 588
14826.52 542
14827.67 534
14828.82 487
14829.97 458
14831.12 533
14832.27 575
14833.42 559
14834.57 488
14835.72 507
14836.87 519
14838.02 483
14839.17 456
14840.33 459
14841.48 443
14842.63 479
14843.78 412
14844.93 407
14846.08 464
14847.23 417
14848.38 427
14849.53 430
14850.68 415
14851.84 435
14852.99 404
14854.14 398
14855.29 423
14856.44 460
14857.59 431
14858.74 440
14859.90 443
14861.05 392
14862.20 421
14863.35 421
14864.50 426
14865.65 361
14866.81 391
14867.96 396
14869.11 362
14870.26 382
14871.41 405
14872.57 394
14873.72 448
14874.87 425
14876.02 426
14877.18 379
14878.33 413
14879.48 410
14880.63 427
14881.79 395
14882.94 380
14884.09 403
14885.24 400
14886.40 380
14887.55 368
14888.70 378
14889.85 421
14891.01 403
14892.16 468
14893.31 394
14894.47 422
14895.62 422
14896.77 436
14897.92 397
14899.08 417
14900.23 378
14901.38 418
14902.54 435
14903.69 410
14904.84 399
14906.00 420
14907.15 393
14908.30 430
14909.46 382
14910.61 368
14911.76 386
14912.92 407
14914.07 411
14915.23 395
14916.38 383
14917.53 370
14918.69 402
14919.84 412
14921.00 420
14922.15 376
14923.30 391
14924.46 378
14925.61 420
14926.77 395
14927.92 414
14929.07 396
14930.23 405
14931.38 450
14932.54 416
14933.69 409
14934.85 412
14936.00 423
14937.16 378
14938.31 411
14939.46 397
14940.62 393
14941.77 404
14942.93 392
14944.08 437
14945.24 395
14946.39 419
14947.55 399
14948.70 385
14949.86 388
14951.01 394
14952.17 402
14953.32 418
14954.48 419
14955.63 392
14956.79 420
14957.95 399
14959.10 391
14960.26 398
14961.41 382
14962.57 412
14963.72 425
14964.88 400
14966.03 407
14967.19 428
14968.35 401
14969.50 410
14970.66 371
14971.81 355
14972.97 424
14974.13 439
14975.28 422
14976.44 367
14977.59 369
14978.75 449
14979.91 428
14981.06 371
14982.22 367
14983.38 343
14984.53 409
14985.69 352
14986.85 344
14988.00 341
14989.16 364
14990.32 325
14991.47 371
14992.63 341
14993.79 308
14994.94 320
14996.10 356
14997.26 322
14998.41 314
14999.57 381
15000.73 358
15001.88 372
15003.04 357
15004.20 367
15005.36 388
15006.51 360
15007.67 346
15008.83 335
15009.99 332
15011.14 351
15012.30 324
15013.46 300
15014.62 328
15015.77 333
15016.93 352
15018.09 340
15019.25 278
15020.40 349
15021.56 356
15022.72 341
15023.88 285
15025.04 266
15026.19 317
15027.35 365
15028.51 320
15029.67 348
15030.83 323
15031.98 358
15033.14 376
15034.30 344
15035.46 307
15036.62 285
15037.78 291
15038.94 283
15040.09 277
15041.25 326
15042.41 343
15043.57 313
15044.73 298
15045.89 304
15047.05 337
15048.21 322
15049.36 300
15050.52 309
15051.68 331
15052.84 312
15054.00 325
15055.16 312
15056.32 311
15057.48 314
15058.64 340
15059.80 343
15060.96 297
15062.12 358
15063.27 325
15064.43 297
15065.59 316
15066.75 331
15067.91 313
15069.07 323
15070.23 308
15071.39 306
15072.55 297
15073.71 344
15074.87 289
15076.03 311
15077.19 304
15078.35 309
15079.51 300
15080.67 314
15081.83 300
15082.99 300
15084.15 300
15085.31 281
15086.47 286
15087.63 301
15088.79 316
15089.96 316
15091.12 297
15092.28 311
15093.44 300
15094.60 309
15095.76 282
15096.92 347
15098.08 319
15099.24 345
15100.40 332
15101.56 323
15102.72 297
15103.88 334
15105.05 313
15106.21 306
15107.37 343
15108.53 310
15109.69 357
15110.85 330
15112.01 311
15113.17 302
15114.34 314
15115.50 350
15116.66 320
15117.82 353
15118.98 336
15120.14 297
15121.31 287
15122.47 317
15123.63 306
15124.79 303
15125.95 303
15127.11 287
15128.28 301
15129.44 324
15130.60 301
15131.76 312
15132.93 316
15134.09 299
15135.25 304
15136.41 303
15137.57 298
15138.74 289
15139.90 282
15141.06 289
15142.22 317
15143.39 293
15144.55 297
15145.71 281
15146.87 295
15148.04 290
15149.20 294
15150.36 320
15151.53 304
15152.69 296
15153.85 292
15155.01 283
15156.18 326
15157.34 310
15158.50 324
15159.67 292
15160.83 311
15161.99 316
15163.16 288
15164.32 294
15165.48 293
15166.65 313
15167.81 256
15168.97 278
15170.14 274
15171.30 280
15172.47 289
15173.63 319
15174.79 314
15175.96 295
15177.12 292
15178.28 287
15179.45 313
15180.61 305
15181.78 300
15182.94 332
15184.10 313
15185.27 327
15186.43 323
15187.60 312
15188.76 317
15189.93 312
15191.09 270
15192.25 314
15193.42 334
15194.58 314
15195.75 330
15196.91 336
15198.08 304
15199.24 311
15200.41 326
15201.57 317
15202.74 297
15203.90 347
15205.07 341
15206.23 350
15207.40 311
15208.56 329
15209.73 310
15210.89 326
15212.06 332
15213.22 329
15214.39 318
15215.55 327
15216.72 344
15217.88 345
15219.05 319
15220.22 333
15221.38 323
15222.55 320
15223.71 296
15224.88 333
15226.04 368
15227.21 366
15228.37 364
15229.54 335
15230.71 355
15231.87 346
15233.04 378
15234.20 354
15235.37 375
15236.54 371
15237.70 401
15238.87 362
15240.04 368
15241.20 338
15242.37 345
15243.53 341
15244.70 320
15245.87 333
15247.03 322
15248.20 356
15249.37 357
15250.53 341
15251.70 322
15252.87 333
15254.03 312
15255.20 310
15256.37 311
15257.54 337
15258.70 356
15259.87 327
15261.04 333
15262.20 358
15263.37 318
15264.54 337
15265.71 321
15266.87 272
15268.04 274
15269.21 291
15270.37 328
15271.54 320
15272.71 297
15273.88 273
15275.05 298
15276.21 313
15277.38 360
15278.55 342
15279.72 319
15280.88 341
15282.05 302
15283.22 304
15284.39 331
15285.56 312
15286.72 304
15287.89 319
15289.06 309
15290.23 286
15291.40 310
15292.56 301
15293.73 313
15294.90 299
15296.07 312
15297.24 328
15298.41 326
15299.58 298
15300.74 288
15301.91 286
15303.08 298
15304.25 311
15305.42 305
15306.59 362
15307.76 318
15308.93 332
15310.09 325
15311.26 293
15312.43 340
15313.60 343
15314.77 323
15315.94 323
15317.11 276
15318.28 301
15319.45 296
15320.62 305
15321.79 304
15322.96 303
15324.13 289
15325.30 280
15326.46 279
15327.63 302
15328.80 339
15329.97 336
15331.14 342
15332.31 308
15333.48 274
15334.65 292
15335.82 283
15336.99 333
15338.16 342
15339.33 272
15340.50 285
15341.67 312
15342.84 299
15344.01 277
15345.18 320
15346.35 328
15347.53 303
15348.70 306
15349.87 300
15351.04 285
15352.21 299
15353.38 293
15354.55 314
15355.72 307
15356.89 299
15358.06 333
15359.23 303
15360.40 299
15361.57 280
15362.74 300
15363.92 299
15365.09 278
15366.26 313
15367.43 316
15368.60 344
15369.77 288
15370.94 293
15372.11 266
15373.29 288
15374.46 333
15375.63 313
15376.80 284
15377.97 288
15379.14 309
15380.31 304
15381.49 261
15382.66 277
15383.83 315
15385.00 343
15386.17 292
15387.35 276
15388.52 285
15389.69 322
15390.86 302
15392.03 328
15393.21 301
15394.38 311
15395.55 274
15396.72 316
15397.89 310
15399.07 338
15400.24 344
15401.41 337
15402.58 352
15403.76 301
15404.93 300
15406.10 318
15407.28 316
15408.45 291
15409.62 270
15410.79 280
15411.97 264
15413.14 297
15414.31 292
15415.49 291
15416.66 300
15417.83 301
15419.00 292
15420.18 290
15421.35 286
15422.52 307
15423.70 312
15424.87 286
15426.04 289
15427.22 283
15428.39 273
15429.56 291
15430.74 317
15431.91 291
15433.09 299
15434.26 286
15435.43 304
15436.61 290
15437.78 250
15438.95 252
15440.13 286
15441.30 340
15442.48 269
15443.65 252
15444.82 322
15446.00 281
15447.17 316
15448.35 310
15449.52 299
15450.70 274
15451.87 314
15453.04 295
15454.22 290
15455.39 302
15456.57 271
15457.74 295
15458.92 268
15460.09 286
15461.27 308
15462.44 288
15463.62 296
15464.79 281
15465.97 280
15467.14 294
15468.32 273
15469.49 278
15470.67 297
15471.84 281
15473.02 301
15474.19 283
15475.37 319
15476.54 321
15477.72 267
15478.89 279
15480.07 322
15481.24 277
15482.42 293
15483.60 253
15484.77 284
15485.95 311
15487.12 319
15488.30 265
15489.47 262
15490.65 319
15491.83 298
15493.00 270
15494.18 301
15495.35 293
15496.53 287
15497.71 292
15498.88 297
15500.06 289
15501.24 308
15502.41 315
15503.59 277
15504.76 270
15505.94 278
15507.12 276
15508.29 318
15509.47 272
15510.65 262
15511.82 310
15513.00 276
15514.18 257
15515.35 273
15516.53 241
15517.71 278
15518.88 285
15520.06 295
15521.24 302
15522.42 286
15523.59 292
15524.77 243
15525.95 259
15527.12 311
15528.30 273
15529.48 253
15530.66 290
15531.83 267
15533.01 286
15534.19 267
15535.37 272
15536.54 300
15537.72 283
15538.90 268
15540.08 286
15541.25 289
15542.43 280
15543.61 294
15544.79 281
15545.97 305
15547.14 290
15548.32 244
15549.50 263
15550.68 291
15551.86 291
15553.04 319
15554.21 297
15555.39 291
15556.57 302
15557.75 326
15558.93 306
15560.11 297
15561.28 308
15562.46 299
15563.64 283
15564.82 291
15566.00 289
15567.18 291
15568.36 290
15569.54 304
15570.71 306
15571.89 315
15573.07 304
15574.25 323
15575.43 337
15576.61 319
15577.79 321
15578.97 330
15580.15 282
15581.33 316
15582.51 303
15583.69 307
15584.86 302
15586.04 286
15587.22 294
15588.40 339
15589.58 333
15590.76 325
15591.94 305
15593.12 340
15594.30 331
15595.48 341
15596.66 329
15597.84 328
15599.02 306
15600.20 335
15601.38 338
15602.56 330
15603.74 343
15604.92 317
15606.10 342
15607.28 347
15608.46 349
15609.64 331
15610.82 322
15612.00 335
15613.18 310
15614.37 351
15615.55 362
15616.73 392
15617.91 372
15619.09 357
15620.27 357
15621.45 350
15622.63 334
15623.81 360
15624.99 344
15626.17 336
15627.35 318
15628.54 338
15629.72 341
15630.90 355
15632.08 385
15633.26 384
15634.44 403
15635.62 356
15636.80 357
15637.99 379
15639.17 377
15640.35 369
15641.53 406
15642.71 377
15643.89 395
15645.08 363
15646.26 378
15647.44 415
15648.62 404
15649.80 371
15650.98 429
15652.17 342
15653.35 384
15654.53 419
15655.71 396
15656.90 347
15658.08 352
15659.26 379
15660.44 439
15661.62 353
15662.81 350
15663.99 399
15665.17 388
15666.35 375
15667.54 364
15668.72 393
15669.90 384
15671.08 392
15672.27 391
15673.45 384
15674.63 375
15675.82 384
15677.00 414
15678.18 385
15679.37 352
15680.55 373
15681.73 416
15682.91 402
15684.10 401
15685.28 392
15686.46 402
15687.65 406
15688.83 430
15690.01 379
15691.20 364
15692.38 359
15693.57 385
15694.75 413
15695.93 415
15697.12 400
15698.30 388
15699.48 419
15700.67 425
15701.85 402
15703.04 396
15704.22 389
15705.40 436
15706.59 399
15707.77 410
15708.96 444
15710.14 420
15711.32 413
15712.51 476
15713.69 459
15714.88 420
15716.06 445
15717.25 468
15718.43 402
15719.61 452
15720.80 475
15721.98 497
15723.17 435
15724.35 456
15725.54 470
15726.72 492
15727.91 466
15729.09 436
15730.28 426
15731.46 430
15732.65 410
15733.83 429
15735.02 447
15736.20 459
15737.39 458
15738.57 452
15739.76 463
15740.94 423
15742.13 451
15743.32 433
15744.50 440
15745.69 464
15746.87 459
15748.06 452
15749.24 470
15750.43 456
15751.61 478
15752.80 458
15753.99 426
15755.17 442
15756.36 489
15757.54 482
15758.73 435
15759.92 439
15761.10 494
15762.29 489
15763.47 475
15764.66 431
15765.85 482
15767.03 476
15768.22 435
15769.41 450
15770.59 478
15771.78 418
15772.97 437
15774.15 394
15775.34 452
15776.53 428
15777.71 421
15778.90 443
15780.09 402
15781.27 444
15782.46 444
15783.65 369
15784.83 402
15786.02 436
15787.21 404
15788.40 424
15789.58 410
15790.77 373
15791.96 395
15793.14 370
15794.33 342
15795.52 364
15796.71 385
15797.89 380
15799.08 356
15800.27 362
15801.46 377
15802.64 404
15803.83 385
15805.02 387
15806.21 356
15807.40 345
15808.58 333
15809.77 341
15810.96 357
15812.15 341
15813.34 349
15814.52 349
15815.71 364
15816.90 331
15818.09 356
15819.28 333
15820.47 334
15821.65 356
15822.84 360
15824.03 319
15825.22 347
15826.41 368
15827.60 310
15828.79 359
15829.97 379
15831.16 334
15832.35 363
15833.54 379
15834.73 403
15835.92 348
15837.11 400
15838.30 362
15839.49 335
15840.67 340
15841.86 302
15843.05 323
15844.24 342
15845.43 335
15846.62 326
15847.81 333
15849.00 336
15850.19 338
15851.38 306
15852.57 307
15853.76 348
15854.95 318
15856.14 347
15857.33 314
15858.52 326
15859.71 316
15860.90 341
15862.09 356
15863.28 367
15864.47 321
15865.66 352
15866.85 343
15868.04 320
15869.23 302
15870.42 371
15871.61 389
15872.80 365
15873.99 342
15875.18 375
15876.37 366
15877.56 347
15878.75 352
15879.94 335
15881.13 331
15882.32 373
15883.51 356
15884.70 355
15885.89 335
15887.08 358
15888.28 352
15889.47 358
15890.66 352
15891.85 360
15893.04 360
15894.23 344
15895.42 306
15896.61 297
15897.80 319
15899.00 379
15900.19 381
15901.38 377
15902.57 390
15903.76 363
15904.95 399
15906.14 371
15907.34 338
15908.53 337
15909.72 331
15910.91 325
15912.10 363
15913.30 358
15914.49 380
15915.68 409
15916.87 376
15918.06 364
15919.26 369
15920.45 413
15921.64 434
15922.83 369
15924.02 373
15925.22 319
15926.41 354
15927.60 385
15928.79 390
15929.99 400
15931.18 410
15932.37 408
15933.56 390
15934.76 386
15935.95 360
15937.14 371
15938.33 409
15939.53 390
15940.72 381
15941.91 391
15943.11 383
15944.30 373
15945.49 334
15946.69 360
15947.88 396
15949.07 394
15950.26 350
15951.46 324
15952.65 339
15953.84 326
15955.04 375
15956.23 310
15957.43 309
15958.62 330
15959.81 348
15961.01 348
15962.20 349
15963.39 280
15964.59 278
15965.78 306
15966.97 279
15968.17 329
15969.36 327
15970.56 307
15971.75 322
15972.94 335
15974.14 285
15975.33 273
15976.53 287
15977.72 317
15978.92 264
15980.11 311
15981.30 280
15982.50 301
15983.69 278
15984.89 283
15986.08 288
15987.28 266
15988.47 271
15989.67 288
15990.86 260
15992.06 323
15993.25 307
15994.45 281
15995.64 274
15996.84 295
15998.03 263
15999.23 291
16000.42 268
16001.62 266
16002.81 288
16004.01 280
16005.20 293
16006.40 287
16007.59 253
16008.79 289
16009.98 273
16011.18 297
16012.38 294
16013.57 261
16014.77 254
16015.96 266
16017.16 305
16018.35 280
16019.55 302
16020.75 266
16021.94 284
16023.14 270
16024.33 276
16025.53 297
16026.73 254
16027.92 251
16029.12 257
16030.31 282
16031.51 267
16032.71 280
16033.90 258
16035.10 299
16036.30 268
16037.49 273
16038.69 268
16039.89 252
16041.08 278
16042.28 282
16043.48 287
16044.67 288
16045.87 296
16047.07 285
16048.26 306
16049.46 265
16050.66 236
16051.85 265
16053.05 259
16054.25 259
16055.45 281
16056.64 260
16057.84 269
16059.04 278
16060.23 314
16061.43 281
16062.63 299
16063.83 286
16065.02 278
16066.22 278
16067.42 235
16068.62 290
16069.82 287
16071.01 281
16072.21 232
16073.41 279
16074.61 270
16075.80 291
16077.00 276
16078.20 289
16079.40 277
16080.60 237
16081.79 239
16082.99 289
16084.19 292
16085.39 265
16086.59 254
16087.79 263
16088.98 285
16090.18 245
16091.38 272
16092.58 282
16093.78 286
16094.98 272
16096.18 257
16097.37 283
16098.57 258
16099.77 249
16100.97 268
16102.17 248
16103.37 260
16104.57 269
16105.77 270
16106.97 236
16108.17 238
16109.36 259
16110.56 248
16111.76 263
16112.96 253
16114.16 255
16115.36 236
16116.56 234
16117.76 246
16118.96 253
16120.16 257
16121.36 238
16122.56 237
16123.76 262
16124.96 263
16126.16 254
16127.36 230
16128.56 260
16129.76 251
16130.96 228
16132.16 248
16133.36 257
16134.56 258
16135.76 233
16136.96 255
16138.16 246
16139.36 235
16140.56 281
16141.76 247
16142.96 245
16144.16 221
16145.36 242
16146.56 256
16147.76 236
16148.96 260
16150.16 251
16151.36 284
16152.57 241
16153.77 241
16154.97 246
16156.17 261
16157.37 255
16158.57 273
16159.77 272
16160.97 267
16162.17 260
16163.37 251
16164.58 257
16165.78 255
16166.98 258
16168.18 268
16169.38 260
16170.58 257
16171.78 255
16172.99 237
16174.19 253
16175.39 261
16176.59 251
16177.79 240
16178.99 247
16180.20 227
16181.40 244
16182.60 226
16183.80 243
16185.00 248
16186.21 283
16187.41 249
16188.61 261
16189.81 293
16191.02 255
16192.22 242
16193.42 237
16194.62 270
16195.82 278
16197.03 240
16198.23 214
16199.43 241
16200.63 253
16201.84 247
16203.04 236
16204.24 248
16205.45 267
16206.65 288
16207.85 294
16209.05 282
16210.26 286
16211.46 281
16212.66 281
16213.87 288
16215.07 262
16216.27 241
16217.48 264
16218.68 261
16219.88 250
16221.09 267
16222.29 281
16223.49 250
16224.70 260
16225.90 234
16227.10 224
16228.31 270
16229.51 294
16230.71 293
16231.92 254
16233.12 297
16234.33 250
16235.53 298
16236.73 282
16237.94 263
16239.14 288
16240.35 264
16241.55 266
16242.75 245
16243.96 275
16245.16 298
16246.37 283
16247.57 293
16248.78 289
16249.98 293
16251.18 248
16252.39 267
16253.59 286
16254.80 275
16256.00 251
16257.21 233
16258.41 265
16259.62 273
16260.82 264
16262.03 286
16263.23 279
16264.44 273
16265.64 323
16266.85 293
16268.05 309
16269.26 300
16270.46 291
16271.67 284
16272.87 265
16274.08 309
16275.28 313
16276.49 323
16277.69 305
16278.90 331
16280.11 304
16281.31 286
16282.52 315
16283.72 334
16284.93 289
16286.13 277
16287.34 270
16288.55 282
16289.75 258
16290.96 281
16292.16 275
16293.37 285
16294.58 291
16295.78 292
16296.99 305
16298.19 322
16299.40 323
16300.61 290
16301.81 320
16303.02 367
16304.23 322
16305.43 285
16306.64 335
16307.85 334
16309.05 290
16310.26 298
16311.47 286
16312.67 312
16313.88 309
16315.09 349
16316.29 314
16317.50 296
16318.71 319
16319.91 302
16321.12 325
16322.33 313
16323.54 339
16324.74 340
16325.95 314
16327.16 290
16328.36 282
16329.57 311
16330.78 328
16331.99 265
16333.19 248
16334.40 260
16335.61 284
16336.82 335
16338.02 281
16339.23 277
16340.44 278
16341.65 274
16342.86 310
16344.06 282
16345.27 252
16346.48 251
16347.69 275
16348.90 268
16350.10 268
16351.31 294
16352.52 252
16353.73 258
16354.94 269
16356.15 266
16357.35 259
16358.56 259
16359.77 263
16360.98 250
16362.19 244
16363.40 235
16364.61 243
16365.81 302
16367.02 274
16368.23 242
16369.44 256
16370.65 259
16371.86 248
16373.07 266
16374.28 235
16375.49 243
16376.69 223
16377.90 265
16379.11 276
16380.32 238
16381.53 224
16382.74 232
16383.95 256
16385.16 277
16386.37 282
16387.58 268
16388.79 287
16390.00 267
16391.21 257
16392.42 286
16393.63 242
16394.84 231
16396.05 255
16397.26 262
16398.47 307
16399.68 273
16400.89 295
16402.10 254
16403.31 264
16404.52 254
16405.73 266
16406.94 254
16408.15 271
16409.36 265
16410.57 290
16411.78 275
16412.99 243
16414.20 230
16415.41 265
16416.62 276
16417.83 251
16419.04 275
16420.25 239
16421.46 260
16422.68 253
16423.89 249
16425.10 284
16426.31 287
16427.52 243
16428.73 289
16429.94 268
16431.15 255
16432.36 258
16433.57 242
16434.79 262
16436.00 221
16437.21 218
16438.42 264
16439.63 284
16440.84 271
16442.05 240
16443.27 229
16444.48 263
16445.69 241
16446.90 259
16448.11 257
16449.33 220
16450.54 233
16451.75 225
16452.96 251
16454.17 265
16455.39 229
16456.60 232
16457.81 233
16459.02 237
16460.23 254
16461.45 271
16462.66 244
16463.87 238
16465.08 259
16466.30 280
16467.51 249
16468.72 235
16469.93 244
16471.15 215
16472.36 231
16473.57 233
16474.78 218
16476.00 234
16477.21 216
16478.42 244
16479.64 249
16480.85 256
16482.06 253
16483.27 261
16484.49 257
16485.70 243
16486.91 231
16488.13 249
16489.34 270
16490.55 242
16491.77 222
16492.98 242
16494.19 264
16495.41 237
16496.62 241
16497.84 259
16499.05 236
16500.26 243
16501.48 262
16502.69 265
16503.90 232
16505.12 226
16506.33 245
16507.55 256
16508.76 245
16509.97 254
16511.19 207
16512.40 245
16513.62 229
16514.83 230
16516.04 223
16517.26 237
16518.47 200
16519.69 212
16520.90 224
16522.12 221
16523.33 205
16524.55 224
16525.76 221
16526.98 210
16528.19 233
16529.40 239
16530.62 230
16531.83 219
16533.05 223
16534.26 240
16535.48 236
16536.69 224
16537.91 220
16539.12 226
16540.34 206
16541.56 220
16542.77 207
16543.99 216
16545.20 221
16546.42 225
16547.63 243
16548.85 237
16550.06 219
16551.28 250
16552.49 241
16553.71 254
16554.93 242
16556.14 266
16557.36 258
16558.57 258
16559.79 243
16561.00 232
16562.22 225
16563.44 230
16564.65 289
16565.87 250
16567.09 252
16568.30 245
16569.52 240
16570.73 254
16571.95 266
16573.17 256
16574.38 226
16575.60 233
16576.82 214
16578.03 219
16579.25 217
16580.47 246
16581.68 269
16582.90 246
16584.12 241
16585.33 263
16586.55 282
16587.77 229
16588.98 260
16590.20 283
16591.42 237
16592.64 231
16593.85 264
16595.07 243
16596.29 229
16597.50 233
16598.72 231
16599.94 247
16601.16 241
16602.37 249
16603.59 251
16604.81 227
16606.03 252
16607.24 243
16608.46 220
16609.68 248
16610.90 265
16612.12 243
16613.33 236
16614.55 238
16615.77 226
16616.99 247
16618.20 257
16619.42 232
16620.64 227
16621.86 244
16623.08 234
16624.30 226
16625.51 221
16626.73 240
16627.95 216
16629.17 202
16630.39 227
16631.61 230
16632.83 169
16634.04 213
16635.26 245
16636.48 233
16637.70 202
16638.92 208
16640.14 236
16641.36 245
16642.58 238
16643.79 226
16645.01 236
16646.23 259
16647.45 228
16648.67 215
16649.89 204
16651.11 201
16652.33 196
16653.55 201
16654.77 233
16655.99 228
16657.21 190
16658.43 201
16659.65 224
16660.86 192
16662.08 204
16663.30 205
16664.52 196
16665.74 224
16666.96 207
16668.18 215
16669.40 233
16670.62 231
16671.84 223
16673.06 199
16674.28 242
16675.50 226
16676.72 221
16677.94 237
16679.16 222
16680.38 197
16681.61 211
16682.83 227
16684.05 232
16685.27 204
16686.49 204
16687.71 219
16688.93 211
16690.15 238
16691.37 193
16692.59 210
16693.81 238
16695.03 244
16696.25 226
16697.47 199
16698.70 227
16699.92 230
16701.14 226
16702.36 197
16703.58 220
16704.80 223
16706.02 188
16707.24 217
16708.47 207
16709.69 212
16710.91 212
16712.13 234
16713.35 230
16714.57 256
16715.79 265
16717.02 234
16718.24 221
16719.46 228
16720.68 220
16721.90 235
16723.12 229
16724.35 221
16725.57 218
16726.79 241
16728.01 244
16729.24 227
16730.46 200
16731.68 236
16732.90 197
16734.12 224
16735.35 264
16736.57 248
16737.79 236
16739.01 259
16740.24 242
16741.46 237
16742.68 213
16743.90 203
16745.13 236
16746.35 208
16747.57 209
16748.80 221
16750.02 208
16751.24 249
16752.46 212
16753.69 199
16754.91 257
16756.13 257
16757.36 229
16758.58 215
16759.80 237
16761.03 246
16762.25 239
16763.47 229
16764.70 233
16765.92 221
16767.14 224
16768.37 244
16769.59 232
16770.81 231
16772.04 215
16773.26 186
16774.49 226
16775.71 220
16776.93 232
16778.16 210
16779.38 230
16780.61 219
16781.83 254
16783.05 245
16784.28 223
16785.50 197
16786.73 206
16787.95 214
16789.17 213
16790.40 220
16791.62 242
16792.85 266
16794.07 225
16795.30 197
16796.52 194
16797.75 213
16798.97 207
16800.20 218
16801.42 207
16802.64 193
16803.87 207
16805.09 217
16806.32 189
16807.54 212
16808.77 183
16809.99 208
16811.22 223
16812.45 216
16813.67 223
16814.90 216
16816.12 214
16817.35 199
16818.57 210
16819.80 231
16821.02 229
16822.25 236
16823.47 211
16824.70 229
16825.92 222
16827.15 235
16828.38 225
16829.60 216
16830.83 214
16832.05 216
16833.28 248
16834.51 219
16835.73 234
16836.96 241
16838.18 231
16839.41 269
16840.64 242
16841.86 226
16843.09 224
16844.32 233
16845.54 224
16846.77 227
16847.99 253
16849.22 235
16850.45 227
16851.67 224
16852.90 250
16854.13 233
16855.35 236
16856.58 196
16857.81 214
16859.03 242
16860.26 262
16861.49 240
16862.72 270
16863.94 266
16865.17 248
16866.40 224
16867.62 245
16868.85 289
16870.08 268
16871.31 252
16872.53 294
16873.76 287
16874.99 261
16876.22 255
16877.44 272
16878.67 266
16879.90 259
16881.13 286
16882.35 306
16883.58 310
16884.81 284
16886.04 286
16887.27 305
16888.49 289
16889.72 275
16890.95 295
16892.18 293
16893.41 305
16894.63 270
16895.86 249
16897.09 297
16898.32 312
16899.55 278
16900.78 281
16902.00 280
16903.23 274
16904.46 262
16905.69 258
16906.92 252
16908.15 287
16909.38 248
16910.60 241
16911.83 254
16913.06 249
16914.29 259
16915.52 253
16916.75 234
16917.98 292
16919.21 239
16920.44 251
16921.67 252
16922.89 248
16924.12 219
16925.35 217
16926.58 243
16927.81 211
16929.04 256
16930.27 261
16931.50 244
16932.73 224
16933.96 236
16935.19 233
16936.42 216
16937.65 207
16938.88 227
16940.11 259
16941.34 222
16942.57 223
16943.80 253
16945.03 256
16946.26 206
16947.49 246
16948.72 238
16949.95 246
16951.18 224
16952.41 230
16953.64 223
16954.87 208
16956.10 215
16957.33 215
16958.56 177
16959.79 199
16961.02 206
16962.25 211
16963.48 231
16964.71 246
16965.94 192
16967.18 204
16968.41 229
16969.64 226
16970.87 264
16972.10 236
16973.33 213
16974.56 201
16975.79 227
16977.02 217
16978.25 272
16979.49 216
16980.72 214
16981.95 221
16983.18 202
16984.41 200
16985.64 199
16986.87 249
16988.11 231
16989.34 214
16990.57 231
16991.80 211
16993.03 211
16994.26 236
16995.50 209
16996.73 209
16997.96 212
16999.19 230
17000.42 225
17001.66 196
17002.89 208
17004.12 219
17005.35 226
17006.59 222
17007.82 211
17009.05 237
17010.28 239
17011.51 217
17012.75 229
17013.98 197
17015.21 233
17016.44 241
17017.68 219
17018.91 213
17020.14 251
17021.38 232
17022.61 201
17023.84 211
17025.07 212
17026.31 203
17027.54 209
17028.77 206
17030.01 188
17031.24 221
17032.47 214
17033.71 194
17034.94 227
17036.17 247
17037.41 190
17038.64 203
17039.87 200
17041.11 175
17042.34 209
17043.57 202
17044.81 203
17046.04 207
17047.27 222
17048.51 185
17049.74 205
17050.98 198
17052.21 200
17053.44 198
17054.68 202
17055.91 232
17057.15 228
17058.38 229
17059.61 248
17060.85 208
17062.08 170
17063.32 220
17064.55 209
17065.79 187
17067.02 173
17068.26 204
17069.49 194
17070.72 213
17071.96 190
17073.19 216
17074.43 199
17075.66 186
17076.90 200
17078.13 202
17079.37 186
17080.60 188
17081.84 176
17083.07 171
17084.31 170
17085.54 182
17086.78 204
17088.01 191
17089.25 204
17090.48 181
17091.72 204
17092.95 190
17094.19 194
17095.43 209
17096.66 205
17097.90 207
17099.13 230
17100.37 218
17101.60 212
17102.84 187
17104.07 195
17105.31 211
17106.55 182
17107.78 196
17109.02 201
17110.25 203
17111.49 203
17112.73 197
17113.96 205
17115.20 202
17116.44 213
17117.67 206
17118.91 198
17120.14 196
17121.38 203
17122.62 199
17123.85 192
17125.09 191
17126.33 234
17127.56 172
17128.80 199
17130.04 181
17131.27 226
17132.51 195
17133.75 194
17134.98 213
17136.22 203
17137.46 174
17138.70 192
17139.93 184
17141.17 191
17142.41 198
17143.64 197
17144.88 213
17146.12 198
17147.36 204
17148.59 217
17149.83 194
17151.07 180
17152.31 185
17153.54 210
17154.78 200
17156.02 203
17157.26 175
17158.49 222
17159.73 179
17160.97 195
17162.21 188
17163.45 214
17164.68 182
17165.92 198
17167.16 217
17168.40 187
17169.64 176
17170.87 192
17172.11 204
17173.35 194
17174.59 170
17175.83 188
17177.07 179
17178.30 195
17179.54 193
17180.78 183
17182.02 207
17183.26 232
17184.50 193
17185.74 202
17186.98 198
17188.21 196
17189.45 167
17190.69 208
17191.93 181
17193.17 207
17194.41 194
17195.65 221
17196.89 194
17198.13 195
17199.37 188
17200.60 170
17201.84 213
17203.08 176
17204.32 224
17205.56 189
17206.80 205
17208.04 192
17209.28 222
17210.52 208
17211.76 196
17213.00 193
17214.24 202
17215.48 190
17216.72 177
17217.96 189
17219.20 187
17220.44 190
17221.68 206
17222.92 185
17224.16 206
17225.40 218
17226.64 207
17227.88 204
17229.12 195
17230.36 202
17231.60 199
17232.84 185
17234.08 187
17235.32 192
17236.56 191
17237.80 190
17239.04 196
17240.29 179
17241.53 188
17242.77 206
17244.01 212
17245.25 198
17246.49 209
17247.73 182
17248.97 187
17250.21 188
17251.45 204
17252.70 199
17253.94 204
17255.18 209
17256.42 187
17257.66 206
17258.90 206
17260.14 186
17261.38 210
17262.63 199
17263.87 192
17265.11 164
17266.35 171
17267.59 188
17268.83 178
17270.08 196
17271.32 176
17272.56 187
17273.80 176
17275.04 188
17276.29 178
17277.53 178
17278.77 191
17280.01 216
17281.25 188
17282.50 184
17283.74 212
17284.98 201
17286.22 178
17287.47 201
17288.71 211
17289.95 164
17291.19 208
17292.44 192
17293.68 190
17294.92 222
17296.16 167
17297.41 169
17298.65 198
17299.89 201
17301.14 174
17302.38 183
17303.62 177
17304.86 162
17306.11 178
17307.35 184
17308.59 161
17309.84 170
17311.08 196
17312.32 191
17313.57 172
17314.81 169
17316.05 178
17317.30 172
17318.54 181
17319.78 188
17321.03 186
17322.27 211
17323.52 194
17324.76 182
17326.00 185
17327.25 179
17328.49 208
17329.74 218
17330.98 181
17332.22 161
17333.47 185
17334.71 198
17335.96 186
17337.20 195
17338.44 185
17339.69 205
17340.93 176
17342.18 176
17343.42 160
17344.67 173
17345.91 190
17347.16 175
17348.40 173
17349.64 188
17350.89 226
17352.13 195
17353.38 180
17354.62 187
17355.87 184
17357.11 212
17358.36 190
17359.60 162
17360.85 184
17362.09 204
17363.34 187
17364.58 166
17365.83 203
17367.07 183
17368.32 175
17369.57 228
17370.81 202
17372.06 166
17373.30 176
17374.55 214
17375.79 210
17377.04 183
17378.28 188
17379.53 191
17380.78 179
17382.02 184
17383.27 179
17384.51 164
17385.76 183
17387.01 186
17388.25 169
17389.50 167
17390.74 170
17391.99 203
17393.24 190
17394.48 164
17395.73 163
17396.97 136
17398.22 162
17399.47 194
17400.71 202
17401.96 169
17403.21 172
17404.45 176
17405.70 192
17406.95 190
17408.19 176
17409.44 210
17410.69 184
17411.93 179
17413.18 182
17414.43 215
17415.68 212
17416.92 175
17418.17 187
17419.42 214
17420.66 174
17421.91 173
17423.16 193
17424.41 196
17425.65 200
17426.90 172
17428.15 208
17429.40 186
17430.64 178
17431.89 160
17433.14 183
17434.39 169
17435.63 208
17436.88 176
17438.13 156
17439.38 170
17440.63 164
17441.87 145
17443.12 176
17444.37 188
17445.62 204
17446.87 182
17448.11 155
17449.36 184
17450.61 182
17451.86 223
17453.11 211
17454.36 187
17455.60 170
17456.85 188
17458.10 182
17459.35 187
17460.60 176
17461.85 171
17463.10 182
17464.35 172
17465.59 190
17466.84 203
17468.09 203
17469.34 191
17470.59 170
17471.84 168
17473.09 184
17474.34 190
17475.59 207
17476.84 208
17478.08 174
17479.33 192
17480.58 209
17481.83 197
17483.08 174
17484.33 151
17485.58 182
17486.83 228
17488.08 187
17489.33 206
17490.58 191
17491.83 187
17493.08 181
17494.33 210
17495.58 189
17496.83 162
17498.08 175
17499.33 172
17500.58 174
17501.83 178
17503.08 179
17504.33 206
17505.58 209
17506.83 210
17508.08 211
17509.33 189
17510.58 194
17511.83 211
17513.08 190
17514.33 204
17515.58 219
17516.83 170
17518.09 228
17519.34 182
17520.59 196
17521.84 201
17523.09 196
17524.34 189
17525.59 201
17526.84 221
17528.09 198
17529.34 233
17530.59 183
17531.85 189
17533.10 173
17534.35 192
17535.60 235
17536.85 214
17538.10 163
17539.35 185
17540.61 174
17541.86 168
17543.11 160
17544.36 198
17545.61 215
17546.86 189
17548.12 187
17549.37 198
17550.62 195
17551.87 197
17553.12 216
17554.38 194
17555.63 201
17556.88 210
17558.13 188
17559.38 213
17560.64 212
17561.89 200
17563.14 207
17564.39 240
17565.65 231
17566.90 205
17568.15 187
17569.40 233
17570.66 223
17571.91 196
17573.16 189
17574.41 214
17575.67 239
17576.92 195
17578.17 205
17579.42 206
17580.68 199
17581.93 181
17583.18 194
17584.44 196
17585.69 219
17586.94 195
17588.20 214
17589.45 203
17590.70 206
17591.96 201
17593.21 215
17594.46 222
17595.72 244
17596.97 210
17598.22 222
17599.48 206
17600.73 221
17601.98 227
17603.24 190
17604.49 195
17605.75 198
17607.00 203
17608.25 184
17609.51 237
17610.76 207
17612.02 170
17613.27 179
17614.52 209
17615.78 224
17617.03 202
17618.29 195
17619.54 203
17620.80 179
17622.05 214
17623.30 233
17624.56 197
17625.81 195
17627.07 213
17628.32 202
17629.58 162
17630.83 185
17632.09 173
17633.34 188
17634.60 215
17635.85 193
17637.11 191
17638.36 185
17639.62 187
17640.87 184
17642.13 193
17643.38 188
17644.64 226
17645.89 214
17647.15 232
17648.40 191
17649.66 183
17650.91 179
17652.17 210
17653.43 179
17654.68 196
17655.94 191
17657.19 187
17658.45 184
17659.70 171
17660.96 183
17662.22 188
17663.47 221
17664.73 201
17665.98 174
17667.24 189
17668.50 199
17669.75 194
17671.01 176
17672.26 182
17673.52 187
17674.78 162
17676.03 168
17677.29 163
17678.55 172
17679.80 182
17681.06 195
17682.32 202
17683.57 202
17684.83 185
17686.09 183
17687.34 175
17688.60 184
17689.86 198
17691.11 189
17692.37 199
17693.63 176
17694.88 182
17696.14 207
17697.40 154
17698.66 184
17699.91 162
17701.17 207
17702.43 181
17703.68 197
17704.94 196
17706.20 176
17707.46 169
17708.71 183
17709.97 190
17711.23 189
17712.49 191
17713.74 181
17715.00 173
17716.26 193
17717.52 167
17718.78 161
17720.03 190
17721.29 165
17722.55 174
17723.81 233
17725.07 198
17726.32 208
17727.58 182
17728.84 185
17730.10 196
17731.36 188
17732.62 169
17733.87 190
17735.13 183
17736.39 210
17737.65 194
17738.91 168
17740.17 179
17741.43 210
17742.68 184
17743.94 195
17745.20 176
17746.46 187
17747.72 196
17748.98 186
17750.24 212
17751.50 196
17752.76 189
17754.01 177
17755.27 186
17756.53 174
17757.79 197
17759.05 156
17760.31 184
17761.57 181
17762.83 187
17764.09 177
17765.35 175
17766.61 182
17767.87 161
17769.13 181
17770.39 181
17771.65 175
17772.91 207
17774.17 193
17775.43 184
17776.69 173
17777.95 178
17779.21 207
17780.47 175
17781.73 165
17782.99 173
17784.25 170
17785.51 169
17786.77 170
17788.03 175
17789.29 179
17790.55 165
17791.81 176
17793.07 162
17794.33 165
17795.59 164
17796.85 175
17798.11 181
17799.37 181
17800.63 154
17801.90 177
17803.16 178
17804.42 157
17805.68 171
17806.94 195
17808.20 172
17809.46 164
17810.72 187
17811.98 188
17813.24 180
17814.51 178
17815.77 166
17817.03 208
17818.29 194
17819.55 174
17820.81 196
17822.07 172
17823.34 155
17824.60 179
17825.86 189
17827.12 182
17828.38 173
17829.65 180
17830.91 181
17832.17 161
17833.43 178
17834.69 182
17835.95 158
17837.22 205
17838.48 223
17839.74 224
17841.00 186
17842.27 165
17843.53 170
17844.79 223
17846.05 184
17847.32 191
17848.58 218
17849.84 182
17851.10 181
17852.37 197
17853.63 188
17854.89 216
17856.15 179
17857.42 164
17858.68 172
17859.94 185
17861.21 168
17862.47 200
17863.73 162
17864.99 159
17866.26 150
17867.52 189
17868.78 151
17870.05 143
17871.31 168
17872.57 177
17873.84 187
17875.10 189
17876.36 178
17877.63 184
17878.89 186
17880.15 170
17881.42 184
17882.68 184
17883.95 167
17885.21 196
17886.47 166
17887.74 160
17889.00 154
17890.27 151
17891.53 164
17892.79 172
17894.06 177
17895.32 181
17896.59 176
17897.85 161
17899.11 166
17900.38 192
17901.64 154
17902.91 163
17904.17 175
17905.44 129
17906.70 170
17907.97 202
17909.23 169
17910.50 172
17911.76 174
17913.02 160
17914.29 176
17915.55 148
17916.82 175
17918.08 198
17919.35 169
17920.61 156
17921.88 165
17923.14 167
17924.41 164
17925.67 138
17926.94 177
17928.21 167
17929.47 155
17930.74 150
17932.00 166
17933.27 146
17934.53 158
17935.80 160
17937.06 177
17938.33 176
17939.60 172
17940.86 181
17942.13 154
17943.39 127
17944.66 160
17945.92 168
17947.19 153
17948.46 145
17949.72 164
17950.99 176
17952.26 167
17953.52 166
17954.79 166
17956.05 159
17957.32 165
17958.59 181
17959.85 174
17961.12 161
17962.39 160
17963.65 171
17964.92 159
17966.19 151
17967.45 150
17968.72 151
17969.99 161
17971.25 178
17972.52 132
17973.79 157
17975.05 160
17976.32 174
17977.59 146
17978.85 146
17980.12 161
17981.39 151
17982.66 168
17983.92 156
17985.19 164
17986.46 167
17987.73 161
17988.99 181
17990.26 173
17991.53 185
17992.80 185
17994.06 173
17995.33 206
17996.60 163
17997.87 162
17999.13 154
18000.40 156
18001.67 160
18002.94 147
18004.21 171
18005.47 156
18006.74 141
18008.01 180
18009.28 140
18010.55 153
18011.82 171
18013.08 158
18014.35 160
18015.62 170
18016.89 166
18018.16 167
18019.43 164
18020.69 152
18021.96 200
18023.23 190
18024.50 144
18025.77 163
18027.04 198
18028.31 176
18029.58 176
18030.85 193
18032.11 178
18033.38 171
18034.65 152
18035.92 181
18037.19 161
18038.46 162
18039.73 177
18041.00 184
18042.27 160
18043.54 144
18044.81 162
18046.08 193
18047.35 165
18048.62 162
18049.88 183
18051.15 136
18052.42 199
18053.69 202
18054.96 170
18056.23 155
18057.50 156
18058.77 167
18060.04 166
18061.31 169
18062.58 151
18063.85 158
18065.12 172
18066.39 153
18067.66 185
18068.93 189
18070.20 175
18071.48 163
18072.75 161
18074.02 193
18075.29 164
18076.56 170
18077.83 168
18079.10 143
18080.37 158
18081.64 197
18082.91 154
18084.18 144
18085.45 155
18086.72 167
18087.99 169
18089.27 194
18090.54 165
18091.81 172
18093.08 151
18094.35 158
18095.62 170
18096.89 149
18098.16 152
18099.43 198
18100.71 152
18101.98 147
18103.25 163
18104.52 164
18105.79 172
18107.06 177
18108.34 176
18109.61 144
18110.88 162
18112.15 160
18113.42 158
18114.69 160
18115.97 174
18117.24 166
18118.51 163
18119.78 186
18121.06 173
18122.33 175
18123.60 182
18124.87 185
18126.14 184
18127.42 168
18128.69 185
18129.96 177
18131.23 196
18132.51 208
18133.78 201
18135.05 182
18136.32 177
18137.60 164
18138.87 168
18140.14 178
18141.42 204
18142.69 177
18143.96 171
18145.23 202
18146.51 175
18147.78 171
18149.05 178
18150.33 158
18151.60 158
18152.87 167
18154.15 174
18155.42 191
18156.69 159
18157.97 171
18159.24 182
18160.51 163
18161.79 178
18163.06 177
18164.33 196
18165.61 169
18166.88 184
18168.16 197
18169.43 173
18170.70 188
18171.98 190
18173.25 183
18174.53 159
18175.80 155
18177.07 185
18178.35 182
18179.62 161
18180.90 186
18182.17 193
18183.44 188
18184.72 192
18185.99 176
18187.27 153
18188.54 161
18189.82 168
18191.09 168
18192.37 177
18193.64 187
18194.92 192
18196.19 161
18197.46 153
18198.74 148
18200.01 190
18201.29 155
18202.56 174
18203.84 170
18205.11 148
18206.39 176
18207.67 203
18208.94 136
18210.22 167
18211.49 163
18212.77 198
18214.04 177
18215.32 172
18216.59 216
18217.87 168
18219.14 184
18220.42 157
18221.70 156
18222.97 166
18224.25 175
18225.52 177
18226.80 176
18228.07 189
18229.35 161
18230.63 163
18231.90 194
18233.18 207
18234.45 155
18235.73 161
18237.01 169
18238.28 167
18239.56 178
18240.84 197
18242.11 143
18243.39 163
18244.66 174
18245.94 170
18247.22 166
18248.49 145
18249.77 163
18251.05 185
18252.32 176
18253.60 175
18254.88 177
18256.16 185
18257.43 174
18258.71 177
18259.99 180
18261.26 176
18262.54 165
18263.82 172
18265.09 168
18266.37 161
18267.65 175
18268.93 191
18270.20 162
18271.48 144
18272.76 171
18274.04 188
18275.31 176
18276.59 170
18277.87 165
18279.15 192
18280.42 160
18281.70 175
18282.98 171
18284.26 168
18285.54 197
18286.81 150
18288.09 154
18289.37 151
18290.65 174
18291.93 180
18293.20 198
18294.48 188
18295.76 170
18297.04 156
18298.32 138
18299.60 147
18300.87 166
18302.15 179
18303.43 198
18304.71 152
18305.99 186
18307.27 169
18308.55 196
18309.82 175
18311.10 169
18312.38 178
18313.66 163
18314.94 195
18316.22 164
18317.50 167
18318.78 182
18320.06 172
18321.34 158
18322.61 158
18323.89 157
18325.17 132
18326.45 152
18327.73 174
18329.01 179
18330.29 188
18331.57 161
18332.85 164
18334.13 157
18335.41 157
18336.69 167
18337.97 184
18339.25 143
18340.53 163
18341.81 169
18343.09 176
18344.37 184
18345.65 182
18346.93 149
18348.21 148
18349.49 142
18350.77 179
18352.05 165
18353.33 176
18354.61 164
18355.89 154
18357.17 171
18358.45 163
18359.73 171
18361.01 164
18362.29 149
18363.57 171
18364.85 156
18366.13 167
18367.42 157
18368.70 175
18369.98 179
18371.26 162
18372.54 175
18373.82 170
18375.10 143
18376.38 154
18377.66 172
18378.94 165
18380.23 186
18381.51 139
18382.79 178
18384.07 167
18385.35 158
18386.63 165
18387.91 173
18389.20 160
18390.48 173
18391.76 144
18393.04 144
18394.32 140
18395.60 177
18396.89 180
18398.17 155
18399.45 151
18400.73 159
18402.01 163
18403.30 161
18404.58 159
18405.86 203
18407.14 164
18408.42 166
18409.71 187
18410.99 163
18412.27 171
18413.55 159
18414.84 155
18416.12 176
18417.40 174
18418.68 156
18419.97 175
18421.25 142
18422.53 159
18423.81 172
18425.10 176
18426.38 158
18427.66 146
18428.95 167
18430.23 175
18431.51 179
18432.79 181
18434.08 171
18435.36 145
18436.64 158
18437.93 171
18439.21 172
18440.49 180
18441.78 184
18443.06 157
18444.34 173
18445.63 166
18446.91 170
18448.19 149
18449.48 191
18450.76 150
18452.05 150
18453.33 171
18454.61 189
18455.90 165
18457.18 137
18458.47 190
18459.75 170
18461.03 169
18462.32 176
18463.60 157
18464.89 157
18466.17 180
18467.45 163
18468.74 156
18470.02 183
18471.31 189
18472.59 152
18473.88 188
18475.16 166
18476.45 174
18477.73 189
18479.01 206
18480.30 171
18481.58 160
18482.87 182
18484.15 157
18485.44 183
18486.72 174
18488.01 173
18489.29 170
18490.58 203
18491.86 177
18493.15 188
18494.43 192
18495.72 173
18497.00 170
18498.29 174
18499.58 170
18500.86 204
18502.15 179
18503.43 168
18504.72 156
18506.00 175
18507.29 166
18508.57 130
18509.86 158
18511.15 170
18512.43 172
18513.72 149
18515.00 144
18516.29 178
18517.58 151
18518.86 193
18520.15 201
18521.43 165
18522.72 176
18524.01 171
18525.29 184
18526.58 156
18527.87 176
18529.15 170
18530.44 167
18531.73 173
18533.01 193
18534.30 186
18535.59 172
18536.87 166
18538.16 154
18539.45 166
18540.73 169
18542.02 184
18543.31 154
18544.59 188
18545.88 193
18547.17 163
18548.45 167
18549.74 166
18551.03 164
18552.32 200
18553.60 190
18554.89 200
18556.18 163
18557.46 151
18558.75 173
18560.04 170
18561.33 178
18562.62 158
18563.90 182
18565.19 171
18566.48 180
18567.77 175
18569.05 191
18570.34 206
18571.63 207
18572.92 190
18574.21 198
18575.49 186
18576.78 177
18578.07 183
18579.36 170
18580.65 166
18581.93 182
18583.22 138
18584.51 180
18585.80 196
18587.09 194
18588.38 181
18589.66 194
18590.95 191
18592.24 221
18593.53 200
18594.82 189
18596.11 162
18597.40 179
18598.69 212
18599.97 187
18601.26 177
18602.55 175
18603.84 208
18605.13 207
18606.42 196
18607.71 197
18609.00 193
18610.29 201
18611.58 218
18612.87 195
18614.16 202
18615.44 188
18616.73 197
18618.02 209
18619.31 193
18620.60 210
18621.89 199
18623.18 207
18624.47 192
18625.76 184
18627.05 218
18628.34 206
18629.63 206
18630.92 208
18632.21 211
18633.50 235
18634.79 214
18636.08 217
18637.37 186
18638.66 186
18639.95 181
18641.24 154
18642.53 185
18643.82 158
18645.11 205
18646.40 183
18647.70 204
18648.99 190
18650.28 186
18651.57 181
18652.86 160
18654.15 170
18655.44 177
18656.73 179
18658.02 181
18659.31 180
18660.60 172
18661.89 163
18663.19 171
18664.48 196
18665.77 165
18667.06 172
18668.35 171
18669.64 173
18670.93 186
18672.22 168
18673.52 167
18674.81 204
18676.10 163
18677.39 177
18678.68 187
18679.97 189
18681.27 205
18682.56 154
18683.85 167
18685.14 179
18686.43 188
18687.72 173
18689.02 141
18690.31 175
18691.60 190
18692.89 169
18694.18 172
18695.48 166
18696.77 154
18698.06 206
18699.35 151
18700.65 189
18701.94 149
18703.23 173
18704.52 161
18705.82 176
18707.11 170
18708.40 166
18709.69 169
18710.99 156
18712.28 176
18713.57 177
18714.87 186
18716.16 206
18717.45 161
18718.74 171
18720.04 170
18721.33 220
18722.62 178
18723.92 170
18725.21 155
18726.50 143
18727.80 189
18729.09 164
18730.38 182
18731.68 180
18732.97 182
18734.26 168
18735.56 164
18736.85 150
18738.15 191
18739.44 175
18740.73 170
18742.03 182
18743.32 142
18744.61 165
18745.91 153
18747.20 167
18748.50 177
18749.79 165
18751.08 156
18752.38 185
18753.67 177
18754.97 162
18756.26 190
18757.56 176
18758.85 173
18760.14 164
18761.44 191
18762.73 159
18764.03 190
18765.32 161
18766.62 178
18767.91 166
18769.21 157
18770.50 176
18771.80 155
18773.09 168
18774.39 177
18775.68 184
18776.98 162
18778.27 205
18779.57 162
18780.86 184
18782.16 181
18783.45 188
18784.75 165
18786.04 150
18787.34 159
18788.63 154
18789.93 167
18791.23 162
18792.52 177
18793.82 169
18795.11 188
18796.41 172
18797.70 191
18799.00 161
18800.29 170
18801.59 158
18802.89 168
18804.18 147
18805.48 194
18806.77 157
18808.07 200
18809.37 218
18810.66 190
18811.96 171
18813.26 183
18814.55 147
18815.85 157
18817.14 213
18818.44 189
18819.74 205
18821.03 179
18822.33 144
18823.63 173
18824.92 163
18826.22 176
18827.52 172
18828.81 161
18830.11 170
18831.41 170
18832.71 161
18834.00 169
18835.30 180
18836.60 165
18837.89 162
18839.19 197
18840.49 158
18841.79 172
18843.08 176
18844.38 124
18845.68 154
18846.98 150
18848.27 139
18849.57 167
18850.87 171
18852.17 153
18853.46 165
18854.76 159
18856.06 152
18857.36 166
18858.65 140
18859.95 145
18861.25 142
18862.55 141
18863.85 147
18865.14 160
18866.44 165
18867.74 136
18869.04 157
18870.34 147
18871.64 178
18872.93 168
18874.23 161
18875.53 175
18876.83 169
18878.13 172
18879.43 165
18880.72 163
18882.02 177
18883.32 139
18884.62 150
18885.92 174
18887.22 157
18888.52 148
18889.82 165
18891.12 173
18892.41 170
18893.71 154
18895.01 159
18896.31 158
18897.61 145
18898.91 138
18900.21 142
18901.51 162
18902.81 147
18904.11 168
18905.41 161
18906.71 172
18908.01 166
18909.31 148
18910.61 161
18911.90 156
18913.20 160
18914.50 148
18915.80 146
18917.10 150
18918.40 148
18919.70 163
18921.00 148
18922.30 155
18923.60 135
18924.90 144
18926.20 159
18927.50 164
18928.80 139
18930.11 166
18931.41 146
18932.71 162
18934.01 153
18935.31 141
18936.61 142
18937.91 140
18939.21 156
18940.51 154
18941.81 138
18943.11 143
18944.41 122
18945.71 144
18947.01 144
18948.31 135
18949.62 155
18950.92 144
18952.22 176
18953.52 168
18954.82 164
18956.12 148
18957.42 161
18958.72 151
18960.03 158
18961.33 163
18962.63 180
18963.93 160
18965.23 144
18966.53 147
18967.83 135
18969.14 134
18970.44 157
18971.74 137
18973.04 156
18974.34 159
18975.64 159
18976.95 163
18978.25 123
18979.55 138
18980.85 148
18982.15 153
18983.46 156
18984.76 141
18986.06 161
18987.36 152
18988.67 199
18989.97 151
18991.27 140
18992.57 140
18993.88 182
18995.18 183
18996.48 146
18997.78 152
18999.09 151
19000.39 155
19001.69 176
19002.99 162
19004.30 136
19005.60 150
19006.90 166
19008.21 168
19009.51 176
19010.81 145
19012.12 192
19013.42 164
19014.72 160
19016.03 161
19017.33 170
19018.63 149
19019.94 144
19021.24 172
19022.54 183
19023.85 154
19025.15 171
19026.45 160
19027.76 170
19029.06 143
19030.36 154
19031.67 137
19032.97 175
19034.28 151
19035.58 131
19036.88 168
19038.19 157
19039.49 155
19040.80 170
19042.10 215
19043.40 184
19044.71 157
19046.01 184
19047.32 139
19048.62 162
19049.93 187
19051.23 146
19052.54 135
19053.84 147
19055.14 145
19056.45 176
19057.75 164
19059.06 133
19060.36 140
19061.67 151
19062.97 145
19064.28 144
19065.58 139
19066.89 173
19068.19 148
19069.50 148
19070.80 161
19072.11 176
19073.41 154
19074.72 124
19076.03 127
19077.33 164
19078.64 150
19079.94 170
19081.25 148
19082.55 146
19083.86 174
19085.16 160
19086.47 184
19087.78 153
19089.08 159
19090.39 146
19091.69 174
19093.00 181
19094.30 170
19095.61 154
19096.92 185
19098.22 160
19099.53 152
19100.84 146
19102.14 143
19103.45 146
19104.75 157
19106.06 154
19107.37 172
19108.67 152
19109.98 157
19111.29 148
19112.59 144
19113.90 156
19115.21 172
19116.51 164
19117.82 138
19119.13 143
19120.43 125
19121.74 168
19123.05 193
19124.35 149
19125.66 157
19126.97 133
19128.28 161
19129.58 150
19130.89 155
19132.20 139
19133.50 147
19134.81 145
19136.12 154
19137.43 154
19138.73 143
19140.04 199
19141.35 186
19142.66 134
19143.96 155
19145.27 160
19146.58 164
19147.89 162
19149.20 161
19150.50 176
19151.81 175
19153.12 163
19154.43 151
19155.74 155
19157.04 162
19158.35 165
19159.66 166
19160.97 147
19162.28 138
19163.59 138
19164.89 137
19166.20 129
19167.51 165
19168.82 127
19170.13 156
19171.44 172
19172.74 171
19174.05 176
19175.36 166
19176.67 156
19177.98 165
19179.29 168
19180.60 171
19181.91 189
19183.22 162
19184.52 169
19185.83 167
19187.14 174
19188.45 177
19189.76 144
19191.07 147
19192.38 165
19193.69 167
19195.00 148
19196.31 138
19197.62 140
19198.93 180
19200.24 158
19201.55 155
19202.86 154
19204.17 144
19205.48 167
19206.79 164
19208.10 163
19209.41 180
19210.72 147
19212.03 160
19213.34 155
19214.65 153
19215.96 139
19217.27 124
19218.58 175
19219.89 148
19221.20 153
19222.51 166
19223.82 148
19225.13 151
19226.44 136
19227.75 141
19229.06 162
19230.37 151
19231.68 140
19232.99 142
19234.30 143
19235.61 143
19236.92 141
19238.23 139
19239.55 135
19240.86 158
19242.17 137
19243.48 120
19244.79 160
19246.10 151
19247.41 134
19248.72 146
19250.04 151
19251.35 135
19252.66 130
19253.97 146
19255.28 146
19256.59 150
19257.90 166
19259.22 138
19260.53 147
19261.84 139
19263.15 153
19264.46 138
19265.77 152
19267.09 138
19268.40 138
19269.71 155
19271.02 158
19272.33 147
19273.65 132
19274.96 154
19276.27 147
19277.58 168
19278.90 168
19280.21 144
19281.52 139
19282.83 166
19284.14 141
19285.46 149
19286.77 167
19288.08 175
19289.40 154
19290.71 150
19292.02 156
19293.33 131
19294.65 171
19295.96 137
19297.27 155
19298.58 146
19299.90 186
19301.21 147
19302.52 142
19303.84 164
19305.15 153
19306.46 158
19307.78 173
19309.09 150
19310.40 143
19311.72 160
19313.03 147
19314.34 145
19315.66 149
19316.97 132
19318.28 158
19319.60 167
19320.91 158
19322.23 165
19323.54 124
19324.85 154
19326.17 141
19327.48 179
19328.80 157
19330.11 143
19331.42 153
19332.74 155
19334.05 147
19335.37 141
19336.68 185
19337.99 137
19339.31 154
19340.62 189
19341.94 180
19343.25 150
19344.57 138
19345.88 139
19347.20 153
19348.51 163
19349.83 174
19351.14 128
19352.45 128
19353.77 128
19355.08 135
19356.40 158
19357.71 146
19359.03 131
19360.34 140
19361.66 165
19362.97 174
19364.29 177
19365.61 139
19366.92 150
19368.24 162
19369.55 143
19370.87 136
19372.18 158
19373.50 168
19374.81 159
19376.13 176
19377.44 150
19378.76 162
19380.08 171
19381.39 155
19382.71 162
19384.02 142
19385.34 135
19386.66 161
19387.97 137
19389.29 153
19390.60 159
19391.92 160
19393.24 165
19394.55 169
19395.87 181
19397.18 154
19398.50 161
19399.82 149
19401.13 146
19402.45 164
19403.77 144
19405.08 159
19406.40 144
19407.72 133
19409.03 133
19410.35 126
19411.67 160
19412.98 136
19414.30 137
19415.62 135
19416.94 115
19418.25 144
19419.57 124
19420.89 155
19422.20 152
19423.52 152
19424.84 171
19426.16 159
19427.47 119
19428.79 137
19430.11 141
19431.43 142
19432.74 146
19434.06 143
19435.38 144
19436.70 128
19438.01 169
19439.33 121
19440.65 143
19441.97 165
19443.28 192
19444.60 148
19445.92 139
19447.24 122
19448.56 136
19449.87 145
19451.19 162
19452.51 159
19453.83 136
19455.15 162
19456.47 152
19457.78 165
19459.10 147
19460.42 154
19461.74 140
19463.06 133
19464.38 150
19465.70 165
19467.01 133
19468.33 152
19469.65 137
19470.97 155
19472.29 170
19473.61 155
19474.93 144
19476.25 145
19477.57 142
19478.88 140
19480.20 176
19481.52 163
19482.84 159
19484.16 171
19485.48 174
19486.80 170
19488.12 151
19489.44 129
19490.76 161
19492.08 127
19493.40 172
19494.72 158
19496.04 148
19497.36 149
19498.68 152
19500.00 199
19501.32 151
19502.64 150
19503.96 150
19505.28 164
19506.60 140
19507.92 185
19509.24 164
19510.56 149
19511.88 146
19513.20 161
19514.52 145
19515.84 158
19517.16 144
19518.48 120
19519.80 131
19521.12 172
19522.44 144
19523.76 135
19525.08 146
19526.40 150
19527.72 154
19529.04 141
19530.36 123
19531.69 146
19533.01 136
19534.33 122
19535.65 131
19536.97 161
19538.29 158
19539.61 156
19540.93 152
19542.25 138
19543.58 123
19544.90 162
19546.22 138
19547.54 167
19548.86 123
19550.18 149
19551.50 148
19552.83 152
19554.15 156
19555.47 130
19556.79 143
19558.11 136
19559.43 127
19560.76 137
19562.08 134
19563.40 139
19564.72 136
19566.04 166
19567.37 167
19568.69 138
19570.01 132
19571.33 180
19572.66 131
19573.98 146
19575.30 135
19576.62 128
19577.95 165
19579.27 136
19580.59 154
19581.91 165
19583.24 143
19584.56 162
19585.88 108
19587.20 137
19588.53 147
19589.85 152
19591.17 143
19592.50 131
19593.82 142
19595.14 156
19596.46 179
19597.79 131
19599.11 154
19600.43 155
19601.76 127
19603.08 123
19604.40 142
19605.73 126
19607.05 125
19608.37 161
19609.70 175
19611.02 138
19612.35 157
19613.67 173
19614.99 159
19616.32 151
19617.64 147
19618.96 147
19620.29 152
19621.61 164
19622.94 144
19624.26 142
19625.58 141
19626.91 152
19628.23 144
19629.56 137
19630.88 138
19632.21 149
19633.53 156
19634.85 173
19636.18 133
19637.50 132
19638.83 145
19640.15 131
19641.48 133
19642.80 157
19644.13 136
19645.45 142
19646.78 178
19648.10 140
19649.43 156
19650.75 142
19652.08 160
19653.40 154
19654.73 164
19656.05 170
19657.38 163
19658.70 140
19660.03 143
19661.35 139
19662.68 133
19664.00 150
19665.33 156
19666.65 126
19667.98 149
19669.30 134
19670.63 154
19671.96 163
19673.28 137
19674.61 164
19675.93 159
19677.26 137
19678.58 139
19679.91 142
19681.24 131
19682.56 119
19683.89 168
19685.21 139
19686.54 172
19687.87 179
19689.19 148
19690.52 129
19691.85 126
19693.17 147
19694.50 147
19695.82 146
19697.15 151
19698.48 154
19699.80 122
19701.13 144
19702.46 128
19703.78 151
19705.11 128
19706.44 124
19707.76 156
19709.09 143
19710.42 154
19711.75 151
19713.07 139
19714.40 150
19715.73 141
19717.05 144
19718.38 148
19719.71 138
19721.04 147
19722.36 120
19723.69 149
19725.02 144
19726.35 131
19727.67 125
19729.00 140
19730.33 150
19731.66 142
19732.98 148
19734.31 178
19735.64 147
19736.97 128
19738.29 123
19739.62 149
19740.95 166
19742.28 131
19743.61 129
19744.93 123
19746.26 139
19747.59 166
19748.92 166
19750.25 140
19751.58 144
19752.90 155
19754.23 167
19755.56 131
19756.89 155
19758.22 160
19759.55 137
19760.88 138
19762.20 152
19763.53 145
19764.86 142
19766.19 163
19767.52 166
19768.85 159
19770.18 129
19771.51 141
19772.84 165
19774.16 151
19775.49 153
19776.82 153
19778.15 152
19779.48 126
19780.81 136
19782.14 147
19783.47 160
19784.80 126
19786.13 133
19787.46 140
19788.79 162
19790.12 151
19791.45 136
19792.78 155
19794.11 146
19795.44 159
19796.77 139
19798.10 113
19799.43 145
19800.76 135
19802.09 136
19803.42 136
19804.75 129
19806.08 158
19807.41 167
19808.74 156
19810.07 117
19811.40 127
19812.73 125
19814.06 143
19815.39 120
19816.72 139
19818.05 134
19819.38 162
19820.71 137
19822.04 168
19823.37 140
19824.70 142
19826.03 131
19827.37 149
19828.70 104
19830.03 108
19831.36 137
19832.69 151
19834.02 135
19835.35 141
19836.68 136
19838.01 150
19839.35 163
19840.68 128
19842.01 151
19843.34 154
19844.67 147
19846.00 138
19847.33 126
19848.67 135
19850.00 157
19851.33 147
19852.66 144
19853.99 146
19855.32 138
19856.66 142
19857.99 146
19859.32 122
19860.65 156
19861.98 150
19863.32 143
19864.65 137
19865.98 148
19867.31 143
19868.65 132
19869.98 148
19871.31 119
19872.64 145
19873.98 159
19875.31 143
19876.64 164
19877.97 142
19879.31 173
19880.64 180
19881.97 154
19883.30 143
19884.64 139
19885.97 143
19887.30 146
19888.64 132
19889.97 154
19891.30 125
19892.63 139
19893.97 124
19895.30 137
19896.63 135
19897.97 147
19899.30 172
19900.63 151
19901.97 138
19903.30 145
19904.63 146
19905.97 132
19907.30 141
19908.64 154
19909.97 177
19911.30 157
19912.64 140
19913.97 141
19915.30 163
19916.64 150
19917.97 128
19919.31 119
19920.64 137
19921.97 130
19923.31 177
19924.64 166
19925.98 132
19927.31 177
19928.65 168
19929.98 176
19931.31 143
19932.65 160
19933.98 181
19935.32 143
19936.65 149
19937.99 135
19939.32 125
19940.66 136
19941.99 140
19943.33 156
19944.66 121
19946.00 140
19947.33 131
19948.67 133
19950.00 131
19951.34 121
19952.67 134
19954.01 170
19955.34 170
19956.68 161
19958.01 131
19959.35 133
19960.68 160
19962.02 149
19963.35 137
19964.69 155
19966.02 149
19967.36 143
19968.70 134
19970.03 146
19971.37 121
19972.70 128
19974.04 155
19975.37 166
19976.71 132
19978.05 152
19979.38 156
19980.72 158
19982.05 155
19983.39 168
19984.73 145
19986.06 158
19987.40 171
19988.74 146
19990.07 152
19991.41 149
19992.74 125
19994.08 132
19995.42 122
19996.75 133
19998.09 137
19999.43 148
20000.76 136
20002.10 126
20003.44 129
20004.77 136
20006.11 154
20007.45 163
20008.79 130
20010.12 149
20011.46 154
20012.80 137
20014.13 125
20015.47 148
20016.81 142
20018.15 133
20019.48 128
20020.82 139
20022.16 160
20023.50 171
20024.83 150
20026.17 161
20027.51 141
20028.85 147
20030.18 149
20031.52 153
20032.86 123
20034.20 142
20035.53 155
20036.87 169
20038.21 161
20039.55 145
20040.89 181
20042.22 160
20043.56 149
20044.90 144
20046.24 171
20047.58 149
20048.92 148
20050.25 140
20051.59 181
20052.93 177
20054.27 171
20055.61 152
20056.95 147
20058.29 128
20059.62 144
20060.96 154
20062.30 128
20063.64 138
20064.98 139
20066.32 152
20067.66 129
20069.00 135
20070.34 157
20071.67 186
20073.01 157
20074.35 141
20075.69 152
20077.03 155
20078.37 159
20079.71 165
20081.05 172
20082.39 135
20083.73 150
20085.07 143
20086.41 172
20087.75 163
20089.09 143
20090.43 124
20091.77 147
20093.11 143
20094.45 146
20095.79 160
20097.13 153
20098.47 145
20099.81 124
20101.15 175
20102.49 164
20103.83 182
20105.17 161
20106.51 140
20107.85 160
20109.19 162
20110.53 134
20111.87 150
20113.21 160
20114.55 157
20115.89 156
20117.23 146
20118.57 161
20119.91 148
20121.25 142
20122.59 135
20123.93 138
20125.28 126
20126.62 138
20127.96 127
20129.30 128
20130.64 125
20131.98 145
20133.32 135
20134.66 142
20136.00 159
