# Supplementary material for: MALDI-TOF MS typing enables the classification of brewing yeasts of the genus Saccharomyces to major beer styles
Source: PLoS One. 2017 Aug 9;12(8):e0181694. doi: 10.1371/journal.pone.0181694 (PMC5549903; doi:10.1371/journal.pone.0181694)
Supplement: S11 File — The directory includes 90 raw files and was zipped to “.zip”; the folder has three strains with 30 spectra per strain; S1 Text explains the raw files with an example and Table 1 represents the yeast strains used within the experiment. (ZIP) [file pone.0181694.s014.zip › 31-33/30337-338-OG-Alt-Alt-YPG-18h-E-E_2015-08-13__0_C1_1.dat]

1999.93 1326
2000.35 1407
2000.77 1396
2001.19 1340
2001.61 1269
2002.03 1262
2002.46 1392
2002.88 1397
2003.30 1375
2003.72 1314
2004.14 1274
2004.57 1362
2004.99 1401
2005.41 1315
2005.83 1199
2006.25 1236
2006.68 1279
2007.10 1280
2007.52 1207
2007.94 1331
2008.37 1363
2008.79 1206
2009.21 1282
2009.63 1207
2010.06 1228
2010.48 1313
2010.90 1344
2011.32 1353
2011.75 1279
2012.17 1304
2012.59 1361
2013.02 1246
2013.44 1087
2013.86 1225
2014.29 1202
2014.71 1331
2015.13 1197
2015.55 1166
2015.98 1045
2016.40 1191
2016.82 1244
2017.25 1214
2017.67 1275
2018.10 1289
2018.52 1358
2018.94 1311
2019.37 1354
2019.79 1366
2020.21 1399
2020.64 1343
2021.06 1291
2021.48 1362
2021.91 1231
2022.33 1428
2022.76 1334
2023.18 1265
2023.60 1440
2024.03 1381
2024.45 1347
2024.88 1145
2025.30 1285
2025.73 1332
2026.15 1345
2026.57 1339
2027.00 1306
2027.42 1290
2027.85 1374
2028.27 1238
2028.70 1126
2029.12 1170
2029.55 1140
2029.97 1280
2030.40 1229
2030.82 1142
2031.24 1195
2031.67 1266
2032.09 1256
2032.52 1371
2032.94 1298
2033.37 1176
2033.79 1185
2034.22 1274
2034.65 1293
2035.07 1276
2035.50 1194
2035.92 1344
2036.35 1187
2036.77 1196
2037.20 1258
2037.62 1380
2038.05 1389
2038.47 1276
2038.90 1176
2039.33 1130
2039.75 1226
2040.18 1468
2040.60 1453
2041.03 1306
2041.45 1423
2041.88 1295
2042.31 1356
2042.73 1305
2043.16 1290
2043.58 1273
2044.01 1338
2044.44 1288
2044.86 1245
2045.29 1157
2045.72 1203
2046.14 1234
2046.57 1177
2047.00 1319
2047.42 1195
2047.85 1269
2048.28 1249
2048.70 1265
2049.13 1173
2049.56 1177
2049.98 1192
2050.41 1145
2050.84 1270
2051.26 1343
2051.69 1275
2052.12 1428
2052.54 1340
2052.97 1373
2053.40 1352
2053.83 1331
2054.25 1343
2054.68 1275
2055.11 1171
2055.53 1230
2055.96 1085
2056.39 1199
2056.82 1288
2057.24 1204
2057.67 1221
2058.10 1234
2058.53 1170
2058.96 1357
2059.38 1355
2059.81 1339
2060.24 1345
2060.67 1212
2061.10 1283
2061.52 1299
2061.95 1266
2062.38 1267
2062.81 1287
2063.24 1331
2063.66 1233
2064.09 1260
2064.52 1264
2064.95 1309
2065.38 1254
2065.81 1305
2066.23 1318
2066.66 1246
2067.09 1397
2067.52 1382
2067.95 1344
2068.38 1325
2068.81 1265
2069.23 1453
2069.66 1347
2070.09 1364
2070.52 1295
2070.95 1274
2071.38 1274
2071.81 1326
2072.24 1324
2072.67 1183
2073.10 1305
2073.53 1246
2073.95 1235
2074.38 1345
2074.81 1262
2075.24 1258
2075.67 1277
2076.10 1364
2076.53 1310
2076.96 1330
2077.39 1369
2077.82 1211
2078.25 1367
2078.68 1272
2079.11 1405
2079.54 1492
2079.97 1594
2080.40 1562
2080.83 1433
2081.26 1510
2081.69 1512
2082.12 1481
2082.55 1517
2082.98 1409
2083.41 1449
2083.84 1430
2084.27 1441
2084.70 1374
2085.13 1448
2085.56 1331
2085.99 1205
2086.42 1242
2086.85 1238
2087.29 1328
2087.72 1240
2088.15 1388
2088.58 1442
2089.01 1343
2089.44 1390
2089.87 1288
2090.30 1319
2090.73 1324
2091.16 1347
2091.59 1327
2092.03 1249
2092.46 1326
2092.89 1338
2093.32 1360
2093.75 1312
2094.18 1295
2094.61 1375
2095.05 1434
2095.48 1262
2095.91 1258
2096.34 1386
2096.77 1345
2097.20 1301
2097.63 1295
2098.07 1440
2098.50 1379
2098.93 1388
2099.36 1367
2099.79 1294
2100.23 1225
2100.66 1284
2101.09 1245
2101.52 1177
2101.95 1150
2102.39 1217
2102.82 1340
2103.25 1370
2103.68 1168
2104.12 1322
2104.55 1239
2104.98 1443
2105.41 1272
2105.85 1321
2106.28 1250
2106.71 1096
2107.14 1196
2107.58 1302
2108.01 1258
2108.44 1270
2108.88 1290
2109.31 1285
2109.74 1437
2110.18 1343
2110.61 1264
2111.04 1339
2111.47 1316
2111.91 1261
2112.34 1225
2112.77 1239
2113.21 1263
2113.64 1202
2114.07 1189
2114.51 1297
2114.94 1313
2115.37 1230
2115.81 1104
2116.24 1252
2116.68 1338
2117.11 1249
2117.54 1214
2117.98 1298
2118.41 1179
2118.85 1231
2119.28 1342
2119.71 1153
2120.15 1297
2120.58 1414
2121.02 1303
2121.45 1277
2121.88 1226
2122.32 1305
2122.75 1275
2123.19 1254
2123.62 1215
2124.06 1255
2124.49 1303
2124.92 1328
2125.36 1361
2125.79 1133
2126.23 1025
2126.66 1087
2127.10 1224
2127.53 1176
2127.97 1213
2128.40 1282
2128.84 1350
2129.27 1331
2129.71 1301
2130.14 1224
2130.58 1268
2131.01 1381
2131.45 1428
2131.88 1407
2132.32 1370
2132.75 1450
2133.19 1371
2133.63 1343
2134.06 1485
2134.50 1482
2134.93 1374
2135.37 1370
2135.80 1425
2136.24 1495
2136.67 1385
2137.11 1393
2137.55 1348
2137.98 1457
2138.42 1528
2138.85 1464
2139.29 1419
2139.73 1442
2140.16 1399
2140.60 1282
2141.03 1377
2141.47 1309
2141.91 1196
2142.34 1257
2142.78 1280
2143.22 1166
2143.65 1097
2144.09 1174
2144.53 1199
2144.96 1224
2145.40 1278
2145.84 1243
2146.27 1182
2146.71 1177
2147.15 1103
2147.58 1145
2148.02 1144
2148.46 1181
2148.89 1289
2149.33 1524
2149.77 1527
2150.21 1523
2150.64 1456
2151.08 1554
2151.52 1601
2151.95 1643
2152.39 1813
2152.83 1774
2153.27 1712
2153.70 1694
2154.14 1548
2154.58 1701
2155.02 1533
2155.45 1604
2155.89 1595
2156.33 1402
2156.77 1351
2157.21 1380
2157.64 1312
2158.08 1231
2158.52 1180
2158.96 1276
2159.40 1249
2159.83 1283
2160.27 1203
2160.71 1115
2161.15 1355
2161.59 1452
2162.02 1300
2162.46 1366
2162.90 1353
2163.34 1233
2163.78 1346
2164.22 1405
2164.66 1332
2165.09 1364
2165.53 1407
2165.97 1426
2166.41 1396
2166.85 1218
2167.29 1443
2167.73 1455
2168.17 1506
2168.60 1527
2169.04 1428
2169.48 1453
2169.92 1457
2170.36 1420
2170.80 1401
2171.24 1437
2171.68 1508
2172.12 1381
2172.56 1490
2173.00 1514
2173.44 1536
2173.88 1522
2174.32 1471
2174.76 1472
2175.20 1412
2175.64 1426
2176.07 1490
2176.51 1384
2176.95 1395
2177.39 1476
2177.83 1517
2178.27 1558
2178.71 1698
2179.15 1714
2179.59 1627
2180.03 1505
2180.47 1628
2180.92 1699
2181.36 1691
2181.80 1652
2182.24 1737
2182.68 1786
2183.12 1456
2183.56 1495
2184.00 1345
2184.44 1331
2184.88 1368
2185.32 1403
2185.76 1455
2186.20 1491
2186.64 1344
2187.08 1415
2187.52 1509
2187.97 1493
2188.41 1433
2188.85 1428
2189.29 1639
2189.73 1592
2190.17 1391
2190.61 1480
2191.05 1554
2191.49 1568
2191.94 1537
2192.38 1478
2192.82 1533
2193.26 1645
2193.70 1664
2194.14 1601
2194.58 1445
2195.03 1467
2195.47 1430
2195.91 1381
2196.35 1438
2196.79 1425
2197.24 1383
2197.68 1477
2198.12 1468
2198.56 1536
2199.00 1621
2199.45 1464
2199.89 1600
2200.33 1391
2200.77 1526
2201.21 1483
2201.66 1308
2202.10 1437
2202.54 1515
2202.98 1494
2203.43 1409
2203.87 1387
2204.31 1386
2204.75 1365
2205.20 1419
2205.64 1383
2206.08 1295
2206.53 1325
2206.97 1366
2207.41 1521
2207.85 1559
2208.30 1466
2208.74 1408
2209.18 1584
2209.63 1617
2210.07 1398
2210.51 1491
2210.96 1418
2211.40 1555
2211.84 1630
2212.29 1653
2212.73 1646
2213.17 1492
2213.62 1405
2214.06 1489
2214.50 1515
2214.95 1519
2215.39 1478
2215.84 1521
2216.28 1342
2216.72 1324
2217.17 1489
2217.61 1366
2218.05 1281
2218.50 1383
2218.94 1353
2219.39 1289
2219.83 1341
2220.28 1369
2220.72 1395
2221.16 1439
2221.61 1395
2222.05 1434
2222.50 1541
2222.94 1520
2223.39 1478
2223.83 1453
2224.28 1557
2224.72 1485
2225.16 1380
2225.61 1447
2226.05 1644
2226.50 1704
2226.94 1586
2227.39 1568
2227.83 1580
2228.28 1488
2228.72 1549
2229.17 1616
2229.61 1639
2230.06 1670
2230.50 1564
2230.95 1533
2231.40 1478
2231.84 1746
2232.29 1623
2232.73 1513
2233.18 1534
2233.62 1406
2234.07 1532
2234.51 1622
2234.96 1660
2235.41 1543
2235.85 1464
2236.30 1667
2236.74 1432
2237.19 1426
2237.63 1442
2238.08 1431
2238.53 1411
2238.97 1585
2239.42 1722
2239.86 1492
2240.31 1424
2240.76 1550
2241.20 1484
2241.65 1434
2242.10 1314
2242.54 1435
2242.99 1395
2243.44 1350
2243.88 1353
2244.33 1372
2244.78 1361
2245.22 1353
2245.67 1314
2246.12 1376
2246.56 1432
2247.01 1445
2247.46 1463
2247.90 1257
2248.35 1427
2248.80 1294
2249.24 1400
2249.69 1410
2250.14 1459
2250.59 1393
2251.03 1368
2251.48 1434
2251.93 1385
2252.38 1451
2252.82 1391
2253.27 1389
2253.72 1396
2254.17 1405
2254.61 1402
2255.06 1298
2255.51 1422
2255.96 1367
2256.40 1404
2256.85 1323
2257.30 1385
2257.75 1339
2258.20 1436
2258.64 1392
2259.09 1464
2259.54 1350
2259.99 1308
2260.44 1389
2260.88 1437
2261.33 1482
2261.78 1416
2262.23 1399
2262.68 1586
2263.13 1555
2263.58 1599
2264.02 1655
2264.47 1638
2264.92 1578
2265.37 1787
2265.82 1724
2266.27 1670
2266.72 1847
2267.17 2068
2267.61 1889
2268.06 1825
2268.51 1743
2268.96 1869
2269.41 1896
2269.86 1841
2270.31 1576
2270.76 1836
2271.21 1844
2271.66 1707
2272.11 1863
2272.56 1814
2273.00 1877
2273.45 1693
2273.90 1658
2274.35 1618
2274.80 1644
2275.25 1609
2275.70 1669
2276.15 1610
2276.60 1355
2277.05 1468
2277.50 1597
2277.95 1622
2278.40 1490
2278.85 1486
2279.30 1619
2279.75 1557
2280.20 1557
2280.65 1544
2281.10 1477
2281.55 1585
2282.00 1622
2282.45 1587
2282.90 1620
2283.35 1587
2283.81 1660
2284.26 1797
2284.71 1676
2285.16 1554
2285.61 1587
2286.06 1525
2286.51 1574
2286.96 1547
2287.41 1513
2287.86 1525
2288.31 1699
2288.76 1757
2289.22 1885
2289.67 2007
2290.12 1951
2290.57 2166
2291.02 2416
2291.47 2336
2291.92 2630
2292.37 2776
2292.83 2938
2293.28 2910
2293.73 2830
2294.18 3107
2294.63 3093
2295.08 2970
2295.53 2842
2295.99 2560
2296.44 2434
2296.89 2436
2297.34 2224
2297.79 2117
2298.25 2129
2298.70 2072
2299.15 2012
2299.60 1788
2300.05 1765
2300.51 1775
2300.96 1738
2301.41 1770
2301.86 1681
2302.32 1645
2302.77 1552
2303.22 1488
2303.67 1455
2304.13 1665
2304.58 1658
2305.03 1687
2305.48 1513
2305.94 1631
2306.39 1707
2306.84 1670
2307.29 1661
2307.75 1635
2308.20 1669
2308.65 1735
2309.11 1664
2309.56 1595
2310.01 1711
2310.47 1744
2310.92 1824
2311.37 1822
2311.83 1785
2312.28 1675
2312.73 1650
2313.19 1686
2313.64 1708
2314.09 1705
2314.55 1688
2315.00 1651
2315.45 1790
2315.91 1691
2316.36 1743
2316.81 1713
2317.27 1645
2317.72 1628
2318.18 1739
2318.63 1564
2319.08 1684
2319.54 1825
2319.99 1709
2320.45 1783
2320.90 1656
2321.35 1657
2321.81 1715
2322.26 1793
2322.72 1778
2323.17 1714
2323.63 1718
2324.08 1661
2324.54 1740
2324.99 1864
2325.44 1759
2325.90 1791
2326.35 1821
2326.81 1675
2327.26 1554
2327.72 1628
2328.17 1673
2328.63 1854
2329.08 1851
2329.54 1778
2329.99 1898
2330.45 1844
2330.90 1897
2331.36 1751
2331.81 1757
2332.27 1773
2332.72 1860
2333.18 1856
2333.64 1849
2334.09 1861
2334.55 1763
2335.00 1609
2335.46 1752
2335.91 1749
2336.37 1647
2336.82 1656
2337.28 1781
2337.74 1729
2338.19 1664
2338.65 1793
2339.10 1889
2339.56 1925
2340.02 1950
2340.47 2129
2340.93 2083
2341.38 2101
2341.84 2187
2342.30 2376
2342.75 2388
2343.21 2181
2343.67 2037
2344.12 2012
2344.58 2163
2345.04 1993
2345.49 1893
2345.95 1992
2346.41 2017
2346.86 2105
2347.32 2057
2347.78 1951
2348.23 2036
2348.69 2085
2349.15 1840
2349.60 1883
2350.06 1804
2350.52 1856
2350.97 1844
2351.43 1878
2351.89 1844
2352.35 1809
2352.80 1614
2353.26 1530
2353.72 1567
2354.18 1647
2354.63 1629
2355.09 1522
2355.55 1748
2356.01 1772
2356.46 1750
2356.92 1764
2357.38 1657
2357.84 1684
2358.29 1659
2358.75 1478
2359.21 1604
2359.67 1492
2360.13 1599
2360.58 1704
2361.04 1678
2361.50 1657
2361.96 1628
2362.42 1797
2362.88 1685
2363.33 1626
2363.79 1407
2364.25 1520
2364.71 1596
2365.17 1563
2365.63 1525
2366.08 1457
2366.54 1648
2367.00 1684
2367.46 1678
2367.92 1774
2368.38 1730
2368.84 1821
2369.30 1916
2369.75 1744
2370.21 1857
2370.67 1824
2371.13 1859
2371.59 1793
2372.05 1714
2372.51 1625
2372.97 1663
2373.43 1695
2373.89 1864
2374.35 1872
2374.81 1738
2375.27 1746
2375.72 1619
2376.18 1584
2376.64 1738
2377.10 1883
2377.56 1703
2378.02 1678
2378.48 1660
2378.94 1658
2379.40 1611
2379.86 1661
2380.32 1615
2380.78 1720
2381.24 1698
2381.70 1743
2382.16 1565
2382.62 1631
2383.08 1819
2383.54 1819
2384.00 1861
2384.46 1773
2384.92 1791
2385.39 1708
2385.85 1599
2386.31 1626
2386.77 1430
2387.23 1555
2387.69 1695
2388.15 1639
2388.61 1639
2389.07 1685
2389.53 1541
2389.99 1645
2390.45 1659
2390.91 1439
2391.38 1392
2391.84 1481
2392.30 1542
2392.76 1468
2393.22 1415
2393.68 1461
2394.14 1563
2394.60 1569
2395.06 1622
2395.53 1435
2395.99 1439
2396.45 1602
2396.91 1669
2397.37 1545
2397.83 1682
2398.30 1582
2398.76 1674
2399.22 1582
2399.68 1558
2400.14 1598
2400.61 1487
2401.07 1410
2401.53 1560
2401.99 1495
2402.45 1446
2402.92 1464
2403.38 1399
2403.84 1479
2404.30 1461
2404.76 1462
2405.23 1515
2405.69 1540
2406.15 1566
2406.61 1624
2407.08 1462
2407.54 1552
2408.00 1564
2408.46 1604
2408.93 1522
2409.39 1390
2409.85 1495
2410.32 1592
2410.78 1601
2411.24 1543
2411.70 1579
2412.17 1572
2412.63 1485
2413.09 1429
2413.56 1431
2414.02 1477
2414.48 1575
2414.95 1606
2415.41 1591
2415.87 1553
2416.34 1725
2416.80 1751
2417.26 1849
2417.73 1897
2418.19 1876
2418.65 1894
2419.12 1822
2419.58 2007
2420.05 2069
2420.51 1955
2420.97 1948
2421.44 2085
2421.90 2107
2422.37 2030
2422.83 1961
2423.29 1938
2423.76 1921
2424.22 1840
2424.69 1899
2425.15 1834
2425.62 1698
2426.08 1757
2426.54 1735
2427.01 1695
2427.47 1672
2427.94 1694
2428.40 1689
2428.87 1622
2429.33 1741
2429.80 1587
2430.26 1576
2430.73 1654
2431.19 1795
2431.66 1742
2432.12 1714
2432.59 1655
2433.05 1725
2433.52 1698
2433.98 1580
2434.45 1613
2434.91 1663
2435.38 1678
2435.84 1734
2436.31 1784
2436.77 1819
2437.24 1899
2437.70 1842
2438.17 1844
2438.63 1832
2439.10 1863
2439.57 1929
2440.03 1979
2440.50 2091
2440.96 1966
2441.43 2083
2441.89 2129
2442.36 2309
2442.83 2295
2443.29 2002
2443.76 2084
2444.22 2006
2444.69 1852
2445.16 1933
2445.62 1880
2446.09 1748
2446.56 1597
2447.02 1667
2447.49 1655
2447.96 1638
2448.42 1545
2448.89 1569
2449.35 1645
2449.82 1544
2450.29 1584
2450.75 1585
2451.22 1474
2451.69 1566
2452.16 1565
2452.62 1489
2453.09 1539
2453.56 1590
2454.02 1619
2454.49 1559
2454.96 1555
2455.42 1524
2455.89 1548
2456.36 1608
2456.83 1634
2457.29 1505
2457.76 1562
2458.23 1605
2458.70 1599
2459.16 1651
2459.63 1607
2460.10 1599
2460.57 1621
2461.03 1701
2461.50 1513
2461.97 1406
2462.44 1542
2462.91 1665
2463.37 1688
2463.84 1679
2464.31 1591
2464.78 1540
2465.25 1602
2465.71 1541
2466.18 1650
2466.65 1637
2467.12 1583
2467.59 1599
2468.06 1656
2468.52 1729
2468.99 1749
2469.46 1659
2469.93 1595
2470.40 1814
2470.87 1796
2471.34 1744
2471.80 1709
2472.27 1694
2472.74 1674
2473.21 1520
2473.68 1488
2474.15 1501
2474.62 1557
2475.09 1566
2475.56 1603
2476.02 1501
2476.49 1410
2476.96 1527
2477.43 1617
2477.90 1657
2478.37 1639
2478.84 1521
2479.31 1491
2479.78 1677
2480.25 1884
2480.72 1690
2481.19 1792
2481.66 1747
2482.13 1714
2482.60 1812
2483.07 1973
2483.54 1957
2484.01 1745
2484.48 1710
2484.95 1787
2485.42 1636
2485.89 1590
2486.36 1467
2486.83 1524
2487.30 1574
2487.77 1475
2488.24 1608
2488.71 1643
2489.18 1550
2489.65 1640
2490.12 1438
2490.59 1417
2491.06 1621
2491.53 1497
2492.00 1490
2492.47 1542
2492.94 1466
2493.41 1713
2493.88 1577
2494.36 1536
2494.83 1658
2495.30 1534
2495.77 1681
2496.24 1594
2496.71 1530
2497.18 1770
2497.65 1720
2498.12 1755
2498.60 1670
2499.07 1664
2499.54 1531
2500.01 1646
2500.48 1652
2500.95 1620
2501.42 1447
2501.90 1394
2502.37 1441
2502.84 1461
2503.31 1490
2503.78 1439
2504.25 1491
2504.73 1496
2505.20 1630
2505.67 1724
2506.14 1457
2506.61 1507
2507.09 1596
2507.56 1490
2508.03 1585
2508.50 1675
2508.97 1699
2509.45 1885
2509.92 1797
2510.39 1872
2510.86 1795
2511.34 1983
2511.81 1971
2512.28 1850
2512.75 2011
2513.23 1882
2513.70 1933
2514.17 1866
2514.65 1892
2515.12 1920
2515.59 1801
2516.06 1766
2516.54 1787
2517.01 1775
2517.48 1814
2517.96 1631
2518.43 1477
2518.90 1540
2519.38 1521
2519.85 1608
2520.32 1678
2520.80 1600
2521.27 1640
2521.74 1610
2522.22 1624
2522.69 1733
2523.16 1694
2523.64 1680
2524.11 1696
2524.58 1502
2525.06 1497
2525.53 1531
2526.01 1503
2526.48 1739
2526.95 1626
2527.43 1637
2527.90 1673
2528.38 1584
2528.85 1481
2529.32 1645
2529.80 1660
2530.27 1597
2530.75 1661
2531.22 1616
2531.70 1612
2532.17 1497
2532.64 1579
2533.12 1607
2533.59 1576
2534.07 1734
2534.54 1742
2535.02 1813
2535.49 1705
2535.97 1688
2536.44 1723
2536.92 1754
2537.39 1728
2537.87 1632
2538.34 1673
2538.82 1637
2539.29 1758
2539.77 1696
2540.24 1666
2540.72 1753
2541.19 1683
2541.67 1559
2542.14 1723
2542.62 1655
2543.09 1750
2543.57 1881
2544.04 1838
2544.52 1737
2545.00 1776
2545.47 1770
2545.95 1828
2546.42 1711
2546.90 1705
2547.37 1879
2547.85 2097
2548.33 1969
2548.80 2088
2549.28 2129
2549.75 2216
2550.23 2206
2550.71 2175
2551.18 2222
2551.66 2286
2552.14 2212
2552.61 2224
2553.09 2306
2553.57 2278
2554.04 2441
2554.52 2360
2554.99 2336
2555.47 2291
2555.95 2565
2556.42 2611
2556.90 2600
2557.38 2658
2557.86 2546
2558.33 2335
2558.81 2447
2559.29 2635
2559.76 2347
2560.24 2144
2560.72 2212
2561.19 2017
2561.67 1994
2562.15 1930
2562.63 1839
2563.10 1810
2563.58 1685
2564.06 1609
2564.54 1533
2565.01 1651
2565.49 1739
2565.97 1548
2566.45 1558
2566.92 1577
2567.40 1664
2567.88 1666
2568.36 1519
2568.83 1685
2569.31 1709
2569.79 1808
2570.27 1792
2570.75 1476
2571.22 1490
2571.70 1691
2572.18 1672
2572.66 1690
2573.14 1651
2573.62 1750
2574.09 1599
2574.57 1613
2575.05 1628
2575.53 1741
2576.01 1740
2576.49 1500
2576.97 1701
2577.44 1771
2577.92 1823
2578.40 1691
2578.88 1737
2579.36 1656
2579.84 1586
2580.32 1622
2580.80 1609
2581.27 1640
2581.75 1756
2582.23 1882
2582.71 1747
2583.19 1693
2583.67 1604
2584.15 1662
2584.63 1660
2585.11 1745
2585.59 1793
2586.07 1708
2586.55 1715
2587.03 1736
2587.51 1762
2587.99 1617
2588.47 1627
2588.94 1652
2589.42 1773
2589.90 1597
2590.38 1575
2590.86 1660
2591.34 1556
2591.82 1749
2592.30 1667
2592.78 1640
2593.26 1765
2593.74 1892
2594.22 2001
2594.71 1898
2595.19 1779
2595.67 1973
2596.15 1904
2596.63 1874
2597.11 1961
2597.59 1945
2598.07 1901
2598.55 1838
2599.03 1967
2599.51 1847
2599.99 1937
2600.47 2128
2600.95 1737
2601.43 1699
2601.91 1749
2602.40 1883
2602.88 1722
2603.36 1617
2603.84 1632
2604.32 1586
2604.80 1619
2605.28 1645
2605.76 1582
2606.24 1567
2606.73 1670
2607.21 1598
2607.69 1689
2608.17 1781
2608.65 1903
2609.13 1962
2609.62 1769
2610.10 1937
2610.58 2066
2611.06 1941
2611.54 1800
2612.02 1907
2612.51 2080
2612.99 2096
2613.47 2004
2613.95 1831
2614.43 1880
2614.92 1921
2615.40 1956
2615.88 1754
2616.36 1737
2616.85 1687
2617.33 1718
2617.81 1841
2618.29 1867
2618.78 1705
2619.26 1743
2619.74 1867
2620.22 1768
2620.71 1640
2621.19 1622
2621.67 1698
2622.15 1735
2622.64 1847
2623.12 1709
2623.60 1583
2624.09 1766
2624.57 1733
2625.05 1627
2625.53 1666
2626.02 1665
2626.50 1629
2626.98 1742
2627.47 1694
2627.95 1496
2628.43 1564
2628.92 1654
2629.40 1722
2629.88 1766
2630.37 1721
2630.85 1675
2631.34 1620
2631.82 1611
2632.30 1683
2632.79 1670
2633.27 1566
2633.75 1685
2634.24 1500
2634.72 1540
2635.21 1698
2635.69 1842
2636.17 1711
2636.66 1839
2637.14 1843
2637.63 1592
2638.11 1562
2638.60 1622
2639.08 1823
2639.56 1727
2640.05 1732
2640.53 1738
2641.02 1751
2641.50 1646
2641.99 1657
2642.47 1767
2642.96 1789
2643.44 1779
2643.93 1735
2644.41 1678
2644.90 1634
2645.38 1675
2645.87 1692
2646.35 1683
2646.84 1590
2647.32 1565
2647.81 1556
2648.29 1564
2648.78 1720
2649.26 1653
2649.75 1609
2650.23 1611
2650.72 1777
2651.20 1780
2651.69 1649
2652.17 1749
2652.66 1572
2653.15 1651
2653.63 1746
2654.12 1896
2654.60 1947
2655.09 1833
2655.57 1821
2656.06 1815
2656.55 1850
2657.03 1968
2657.52 1927
2658.00 1941
2658.49 1883
2658.98 1869
2659.46 1935
2659.95 1889
2660.44 1732
2660.92 1643
2661.41 1731
2661.90 1733
2662.38 1710
2662.87 1717
2663.35 1690
2663.84 1780
2664.33 1830
2664.81 1731
2665.30 1660
2665.79 1639
2666.28 1681
2666.76 1755
2667.25 1645
2667.74 1680
2668.22 1757
2668.71 1720
2669.20 1792
2669.68 1686
2670.17 1613
2670.66 1711
2671.15 1644
2671.63 1738
2672.12 1708
2672.61 1749
2673.10 2002
2673.58 2090
2674.07 1902
2674.56 1946
2675.05 2088
2675.53 2071
2676.02 2145
2676.51 2286
2677.00 2359
2677.49 2442
2677.97 2233
2678.46 2472
2678.95 2412
2679.44 2377
2679.93 2434
2680.41 2359
2680.90 2394
2681.39 2438
2681.88 2500
2682.37 2660
2682.85 2571
2683.34 2604
2683.83 2715
2684.32 2675
2684.81 2773
2685.30 2870
2685.79 2815
2686.27 2624
2686.76 2387
2687.25 2364
2687.74 2550
2688.23 2368
2688.72 2293
2689.21 2048
2689.70 2204
2690.19 2152
2690.67 1950
2691.16 1935
2691.65 1763
2692.14 1783
2692.63 1669
2693.12 1618
2693.61 1859
2694.10 1851
2694.59 1909
2695.08 1762
2695.57 1972
2696.06 1867
2696.55 1859
2697.04 1767
2697.53 1971
2698.02 1946
2698.51 1949
2699.00 1973
2699.49 1894
2699.98 2063
2700.47 2185
2700.96 1866
2701.45 1998
2701.94 2066
2702.43 1875
2702.92 1973
2703.41 1998
2703.90 2004
2704.39 2097
2704.88 2075
2705.37 2047
2705.86 2108
2706.35 1913
2706.84 1885
2707.33 1766
2707.82 1796
2708.31 1776
2708.80 1782
2709.29 1809
2709.78 1713
2710.27 1929
2710.77 1705
2711.26 1733
2711.75 1801
2712.24 1764
2712.73 1698
2713.22 1757
2713.71 1864
2714.20 2002
2714.69 1932
2715.19 1844
2715.68 1857
2716.17 1843
2716.66 1827
2717.15 1726
2717.64 1885
2718.13 1815
2718.63 1731
2719.12 1700
2719.61 1768
2720.10 1789
2720.59 1782
2721.08 1841
2721.58 1805
2722.07 1812
2722.56 1739
2723.05 1786
2723.54 1910
2724.04 1882
2724.53 1987
2725.02 1807
2725.51 1823
2726.01 1975
2726.50 1772
2726.99 1848
2727.48 1846
2727.98 1602
2728.47 1724
2728.96 1797
2729.45 1630
2729.95 1627
2730.44 1816
2730.93 1773
2731.42 1824
2731.92 1705
2732.41 1668
2732.90 1713
2733.40 1693
2733.89 1811
2734.38 1792
2734.87 1812
2735.37 1817
2735.86 1721
2736.35 1782
2736.85 1812
2737.34 1680
2737.83 1797
2738.33 1878
2738.82 1749
2739.31 1812
2739.81 1808
2740.30 1823
2740.79 1798
2741.29 1797
2741.78 1895
2742.28 1895
2742.77 1745
2743.26 1738
2743.76 1708
2744.25 1665
2744.75 1698
2745.24 1698
2745.73 1638
2746.23 1638
2746.72 1570
2747.22 1597
2747.71 1610
2748.20 1629
2748.70 1583
2749.19 1575
2749.69 1574
2750.18 1605
2750.68 1602
2751.17 1624
2751.67 1759
2752.16 1710
2752.66 1725
2753.15 1782
2753.64 1630
2754.14 1628
2754.63 1608
2755.13 1795
2755.62 1740
2756.12 1790
2756.61 1588
2757.11 1682
2757.60 1676
2758.10 1717
2758.59 1795
2759.09 1940
2759.59 1718
2760.08 1775
2760.58 1825
2761.07 1760
2761.57 1841
2762.06 1831
2762.56 1733
2763.05 1696
2763.55 1588
2764.05 1741
2764.54 1755
2765.04 1747
2765.53 1751
2766.03 1732
2766.52 1789
2767.02 1795
2767.52 1707
2768.01 1766
2768.51 1812
2769.00 1722
2769.50 1790
2770.00 1839
2770.49 1828
2770.99 1739
2771.49 1722
2771.98 1696
2772.48 1740
2772.98 1902
2773.47 1911
2773.97 1880
2774.47 1945
2774.96 1965
2775.46 2030
2775.96 2123
2776.45 2079
2776.95 2094
2777.45 2162
2777.94 2009
2778.44 2032
2778.94 2053
2779.43 2131
2779.93 2160
2780.43 2084
2780.93 2022
2781.42 1911
2781.92 2015
2782.42 1933
2782.92 2134
2783.41 1994
2783.91 1848
2784.41 1813
2784.91 1980
2785.40 1973
2785.90 1965
2786.40 2096
2786.90 2053
2787.39 2036
2787.89 1911
2788.39 1755
2788.89 1779
2789.39 1858
2789.88 1820
2790.38 1799
2790.88 1852
2791.38 1833
2791.88 1787
2792.37 1823
2792.87 1922
2793.37 1950
2793.87 1942
2794.37 1917
2794.87 1997
2795.37 2080
2795.86 2200
2796.36 2393
2796.86 2398
2797.36 2463
2797.86 2533
2798.36 2845
2798.86 2926
2799.35 2837
2799.85 2989
2800.35 2928
2800.85 2750
2801.35 2880
2801.85 2645
2802.35 2795
2802.85 2735
2803.35 2636
2803.85 2553
2804.35 2518
2804.85 2292
2805.34 2459
2805.84 2409
2806.34 2663
2806.84 2750
2807.34 2851
2807.84 2957
2808.34 3088
2808.84 3271
2809.34 3300
2809.84 3447
2810.34 3474
2810.84 3455
2811.34 3487
2811.84 3428
2812.34 3243
2812.84 3106
2813.34 3089
2813.84 3117
2814.34 2830
2814.84 2504
2815.34 2403
2815.84 2311
2816.34 2115
2816.84 1988
2817.34 2091
2817.84 1986
2818.35 1943
2818.85 2074
2819.35 2010
2819.85 2006
2820.35 2081
2820.85 2090
2821.35 2109
2821.85 1966
2822.35 2160
2822.85 2165
2823.35 1887
2823.85 2102
2824.36 2093
2824.86 2036
2825.36 2159
2825.86 1997
2826.36 1978
2826.86 1941
2827.36 2011
2827.86 1979
2828.37 2019
2828.87 2049
2829.37 2050
2829.87 2134
2830.37 1952
2830.87 1904
2831.38 1982
2831.88 1987
2832.38 2055
2832.88 1985
2833.38 2096
2833.88 2035
2834.39 1862
2834.89 2007
2835.39 1858
2835.89 1835
2836.40 1998
2836.90 1885
2837.40 1966
2837.90 1890
2838.40 1971
2838.91 2084
2839.41 2070
2839.91 2121
2840.41 1924
2840.92 2057
2841.42 2062
2841.92 1889
2842.42 1888
2842.93 1977
2843.43 1897
2843.93 1923
2844.44 1919
2844.94 1944
2845.44 1867
2845.94 1904
2846.45 1970
2846.95 1917
2847.45 1971
2847.96 2131
2848.46 2044
2848.96 2034
2849.47 2191
2849.97 2216
2850.47 2117
2850.98 2126
2851.48 2045
2851.98 2086
2852.49 1927
2852.99 1893
2853.50 2009
2854.00 2085
2854.50 1778
2855.01 1812
2855.51 1759
2856.01 1780
2856.52 1731
2857.02 1800
2857.53 1923
2858.03 1775
2858.53 1755
2859.04 1896
2859.54 1890
2860.05 1929
2860.55 1814
2861.06 1866
2861.56 1789
2862.06 1733
2862.57 1890
2863.07 1750
2863.58 1705
2864.08 1847
2864.59 1892
2865.09 1734
2865.60 1667
2866.10 1729
2866.61 1840
2867.11 1657
2867.62 1655
2868.12 1787
2868.63 1706
2869.13 1631
2869.64 1571
2870.14 1780
2870.65 1810
2871.15 1878
2871.66 1964
2872.16 2029
2872.67 1893
2873.17 1913
2873.68 1915
2874.18 2104
2874.69 2045
2875.20 1990
2875.70 1916
2876.21 1860
2876.71 2014
2877.22 1994
2877.72 2000
2878.23 2123
2878.74 2137
2879.24 2106
2879.75 2155
2880.25 2241
2880.76 2301
2881.27 2415
2881.77 2540
2882.28 2451
2882.79 2354
2883.29 2356
2883.80 2396
2884.30 2464
2884.81 2701
2885.32 2750
2885.82 2919
2886.33 2831
2886.84 2594
2887.34 2782
2887.85 3032
2888.36 2973
2888.86 3004
2889.37 2980
2889.88 2997
2890.38 3064
2890.89 2858
2891.40 2859
2891.91 2736
2892.41 2619
2892.92 2718
2893.43 2365
2893.93 2232
2894.44 2129
2894.95 2245
2895.46 2237
2895.96 2226
2896.47 2091
2896.98 2279
2897.49 2268
2897.99 2297
2898.50 2268
2899.01 2253
2899.52 2229
2900.03 2272
2900.53 2106
2901.04 2135
2901.55 2271
2902.06 2466
2902.56 2442
2903.07 2180
2903.58 2033
2904.09 2346
2904.60 2313
2905.11 2221
2905.61 2256
2906.12 2097
2906.63 2220
2907.14 2132
2907.65 2060
2908.16 2205
2908.66 2159
2909.17 2128
2909.68 2191
2910.19 2245
2910.70 2076
2911.21 2237
2911.72 2114
2912.23 2038
2912.73 2031
2913.24 2032
2913.75 2066
2914.26 2204
2914.77 2086
2915.28 2322
2915.79 2093
2916.30 2084
2916.81 2190
2917.32 2215
2917.83 2147
2918.33 2234
2918.84 2289
2919.35 2073
2919.86 2275
2920.37 2208
2920.88 2094
2921.39 2055
2921.90 2085
2922.41 2140
2922.92 2178
2923.43 2337
2923.94 2637
2924.45 2532
2924.96 2597
2925.47 2698
2925.98 2840
2926.49 3168
2927.00 3154
2927.51 3195
2928.02 3187
2928.53 3111
2929.04 2958
2929.55 2894
2930.06 3007
2930.57 3025
2931.08 2799
2931.59 2548
2932.11 2237
2932.62 2091
2933.13 2123
2933.64 2111
2934.15 2087
2934.66 2013
2935.17 2020
2935.68 1906
2936.19 1950
2936.70 2032
2937.21 1961
2937.72 1928
2938.24 2001
2938.75 2029
2939.26 2031
2939.77 1934
2940.28 2037
2940.79 1998
2941.30 2053
2941.81 2011
2942.33 1928
2942.84 1934
2943.35 2164
2943.86 2315
2944.37 2104
2944.88 2189
2945.40 2338
2945.91 2373
2946.42 2400
2946.93 2416
2947.44 2478
2947.96 2489
2948.47 2590
2948.98 2619
2949.49 2583
2950.00 2494
2950.52 2457
2951.03 2476
2951.54 2485
2952.05 2392
2952.57 2124
2953.08 2111
2953.59 2271
2954.10 2238
2954.62 2037
2955.13 2019
2955.64 2075
2956.15 2066
2956.67 1882
2957.18 1891
2957.69 1961
2958.20 1924
2958.72 2064
2959.23 2049
2959.74 2131
2960.26 2165
2960.77 2358
2961.28 2090
2961.80 2119
2962.31 2063
2962.82 2140
2963.34 2229
2963.85 2345
2964.36 2218
2964.88 2211
2965.39 2190
2965.90 2153
2966.42 2040
2966.93 2078
2967.44 2002
2967.96 1931
2968.47 1842
2968.98 1964
2969.50 1870
2970.01 1922
2970.53 2014
2971.04 1863
2971.55 1863
2972.07 1985
2972.58 2112
2973.10 1947
2973.61 1790
2974.12 1965
2974.64 1974
2975.15 1940
2975.67 1950
2976.18 2005
2976.70 1988
2977.21 1989
2977.73 2004
2978.24 2004
2978.75 2062
2979.27 1939
2979.78 1831
2980.30 1969
2980.81 1983
2981.33 2147
2981.84 1986
2982.36 1897
2982.87 1824
2983.39 1893
2983.90 2072
2984.42 2119
2984.93 2153
2985.45 2078
2985.96 2078
2986.48 1990
2987.00 1966
2987.51 2207
2988.03 2383
2988.54 2220
2989.06 2133
2989.57 2094
2990.09 2180
2990.60 2310
2991.12 2296
2991.64 2474
2992.15 2459
2992.67 2522
2993.18 2499
2993.70 2601
2994.21 2585
2994.73 2467
2995.25 2524
2995.76 2652
2996.28 2534
2996.80 2660
2997.31 2541
2997.83 2462
2998.34 2568
2998.86 2605
2999.38 2675
2999.89 2651
3000.41 2754
3000.93 2642
3001.44 2536
3001.96 2574
3002.48 2783
3002.99 2694
3003.51 2738
3004.03 2777
3004.54 2646
3005.06 2822
3005.58 2935
3006.09 3047
3006.61 2789
3007.13 3017
3007.65 2974
3008.16 3096
3008.68 2865
3009.20 2924
3009.71 2962
3010.23 2763
3010.75 2555
3011.27 2376
3011.78 2403
3012.30 2287
3012.82 2139
3013.34 2178
3013.85 2168
3014.37 2213
3014.89 2130
3015.41 2164
3015.93 2131
3016.44 2142
3016.96 2194
3017.48 2137
3018.00 2207
3018.52 2145
3019.03 2169
3019.55 2326
3020.07 2372
3020.59 2332
3021.11 2376
3021.63 2256
3022.14 2248
3022.66 2283
3023.18 2355
3023.70 2272
3024.22 2223
3024.74 2360
3025.25 2566
3025.77 2591
3026.29 2512
3026.81 2560
3027.33 2438
3027.85 2599
3028.37 2570
3028.89 2546
3029.41 2471
3029.92 2458
3030.44 2417
3030.96 2253
3031.48 2223
3032.00 2295
3032.52 2146
3033.04 2245
3033.56 2270
3034.08 2253
3034.60 2174
3035.12 2097
3035.64 2073
3036.16 2219
3036.68 2117
3037.20 2184
3037.72 2166
3038.24 2107
3038.76 2016
3039.28 2172
3039.80 2077
3040.32 2053
3040.84 2076
3041.36 1977
3041.88 1983
3042.40 1947
3042.92 1903
3043.44 1957
3043.96 2016
3044.48 1999
3045.00 1883
3045.52 2012
3046.04 2026
3046.56 2032
3047.08 1937
3047.60 1932
3048.12 1957
3048.64 2067
3049.16 2066
3049.68 1848
3050.20 1887
3050.72 1825
3051.24 2003
3051.77 1961
3052.29 1778
3052.81 1745
3053.33 1978
3053.85 2106
3054.37 1838
3054.89 1844
3055.41 1948
3055.93 1857
3056.46 1931
3056.98 1934
3057.50 1841
3058.02 1803
3058.54 1867
3059.06 1983
3059.58 1909
3060.11 1837
3060.63 1876
3061.15 2030
3061.67 1994
3062.19 1891
3062.71 1831
3063.24 1825
3063.76 1714
3064.28 1806
3064.80 1784
3065.32 2098
3065.85 2025
3066.37 1855
3066.89 1980
3067.41 1960
3067.94 2134
3068.46 2068
3068.98 2052
3069.50 2017
3070.03 2043
3070.55 2149
3071.07 1940
3071.59 1908
3072.12 1887
3072.64 1962
3073.16 2037
3073.68 1930
3074.21 2066
3074.73 1870
3075.25 2051
3075.78 2137
3076.30 2011
3076.82 2028
3077.34 2037
3077.87 2125
3078.39 2113
3078.91 2186
3079.44 2296
3079.96 2179
3080.48 2265
3081.01 2489
3081.53 2255
3082.05 2246
3082.58 2389
3083.10 2405
3083.63 2432
3084.15 2335
3084.67 2269
3085.20 2205
3085.72 2337
3086.24 2334
3086.77 2289
3087.29 2245
3087.82 2266
3088.34 2123
3088.86 2195
3089.39 2267
3089.91 2217
3090.44 2265
3090.96 2346
3091.49 2309
3092.01 2236
3092.53 2155
3093.06 2029
3093.58 2008
3094.11 1999
3094.63 2219
3095.16 2243
3095.68 2253
3096.21 2126
3096.73 2107
3097.26 2182
3097.78 2340
3098.31 2345
3098.83 2359
3099.36 2528
3099.88 2632
3100.41 2701
3100.93 2872
3101.46 3186
3101.98 3510
3102.51 3590
3103.03 3696
3103.56 3977
3104.08 4216
3104.61 4381
3105.13 4503
3105.66 4299
3106.18 4381
3106.71 4247
3107.24 4126
3107.76 3773
3108.29 3570
3108.81 3243
3109.34 2825
3109.86 2674
3110.39 2602
3110.92 2365
3111.44 2486
3111.97 2518
3112.49 2542
3113.02 2490
3113.55 2259
3114.07 2315
3114.60 2332
3115.12 2106
3115.65 2122
3116.18 2045
3116.70 2039
3117.23 2009
3117.76 2067
3118.28 2073
3118.81 1981
3119.34 1949
3119.86 1998
3120.39 2131
3120.92 2105
3121.44 1820
3121.97 1946
3122.50 2140
3123.02 2126
3123.55 1882
3124.08 1879
3124.61 1999
3125.13 1973
3125.66 1904
3126.19 2039
3126.72 1934
3127.24 1914
3127.77 1959
3128.30 1817
3128.82 1901
3129.35 1981
3129.88 1994
3130.41 2016
3130.93 1923
3131.46 1892
3131.99 1966
3132.52 1967
3133.05 2000
3133.57 1889
3134.10 1812
3134.63 1896
3135.16 1995
3135.69 1963
3136.21 1885
3136.74 1868
3137.27 1850
3137.80 1858
3138.33 1944
3138.85 1902
3139.38 1996
3139.91 1823
3140.44 1988
3140.97 1961
3141.50 2036
3142.03 1836
3142.55 1844
3143.08 2071
3143.61 1886
3144.14 1867
3144.67 1870
3145.20 1848
3145.73 2064
3146.26 2083
3146.79 1948
3147.31 2059
3147.84 2055
3148.37 1947
3148.90 2093
3149.43 2265
3149.96 2205
3150.49 2255
3151.02 2145
3151.55 2161
3152.08 2013
3152.61 2047
3153.14 2011
3153.67 2182
3154.20 2212
3154.73 1995
3155.25 2057
3155.78 1912
3156.31 2056
3156.84 2001
3157.37 2076
3157.90 2064
3158.43 1975
3158.96 2002
3159.49 2118
3160.02 2046
3160.55 2074
3161.08 2058
3161.61 2073
3162.14 2106
3162.68 1958
3163.21 2131
3163.74 1996
3164.27 1948
3164.80 1955
3165.33 2024
3165.86 1950
3166.39 1941
3166.92 1984
3167.45 1895
3167.98 1829
3168.51 1752
3169.04 1841
3169.57 1858
3170.10 1806
3170.64 1866
3171.17 1963
3171.70 1806
3172.23 1869
3172.76 1860
3173.29 1693
3173.82 1917
3174.35 1930
3174.88 1916
3175.42 1771
3175.95 1922
3176.48 1909
3177.01 1794
3177.54 1949
3178.07 1981
3178.61 1848
3179.14 2060
3179.67 2148
3180.20 2067
3180.73 1889
3181.26 1985
3181.80 1918
3182.33 1905
3182.86 1947
3183.39 1768
3183.92 1924
3184.46 1846
3184.99 1839
3185.52 1847
3186.05 1851
3186.59 1810
3187.12 1924
3187.65 1810
3188.18 1769
3188.72 1795
3189.25 1895
3189.78 1862
3190.31 1826
3190.85 1772
3191.38 1693
3191.91 1834
3192.44 1905
3192.98 1962
3193.51 1960
3194.04 1872
3194.58 1816
3195.11 1820
3195.64 1951
3196.17 2006
3196.71 1989
3197.24 1778
3197.77 1812
3198.31 1875
3198.84 1947
3199.37 1947
3199.91 1981
3200.44 2275
3200.98 2136
3201.51 2072
3202.04 2063
3202.58 2161
3203.11 2215
3203.64 2142
3204.18 2327
3204.71 2370
3205.24 2399
3205.78 2342
3206.31 2273
3206.85 2317
3207.38 2439
3207.91 2146
3208.45 2191
3208.98 2295
3209.52 2205
3210.05 2100
3210.59 2183
3211.12 2197
3211.65 2318
3212.19 2524
3212.72 2688
3213.26 2583
3213.79 2681
3214.33 2701
3214.86 2610
3215.40 2584
3215.93 2571
3216.47 2551
3217.00 2510
3217.54 2490
3218.07 2362
3218.61 2214
3219.14 2198
3219.68 2046
3220.21 2053
3220.75 1952
3221.28 2058
3221.82 2220
3222.35 2202
3222.89 2234
3223.42 2200
3223.96 2317
3224.49 2340
3225.03 2231
3225.57 2133
3226.10 2245
3226.64 2406
3227.17 2428
3227.71 2279
3228.24 2190
3228.78 2299
3229.32 2344
3229.85 2294
3230.39 2179
3230.92 2111
3231.46 2217
3232.00 2106
3232.53 1869
3233.07 2098
3233.60 1895
3234.14 1991
3234.68 2074
3235.21 2123
3235.75 1907
3236.29 1827
3236.82 2140
3237.36 2101
3237.90 1908
3238.43 2065
3238.97 2127
3239.51 2154
3240.04 2233
3240.58 2188
3241.12 2349
3241.65 2278
3242.19 2166
3242.73 2066
3243.26 2223
3243.80 2229
3244.34 2236
3244.88 2175
3245.41 2101
3245.95 1993
3246.49 2121
3247.02 2308
3247.56 2084
3248.10 2088
3248.64 2111
3249.17 2272
3249.71 2441
3250.25 2106
3250.79 2165
3251.33 2300
3251.86 2212
3252.40 2097
3252.94 2028
3253.48 2139
3254.01 2366
3254.55 2355
3255.09 2151
3255.63 2170
3256.17 2285
3256.70 2220
3257.24 2278
3257.78 2379
3258.32 2349
3258.86 2324
3259.40 2346
3259.93 2351
3260.47 2587
3261.01 2538
3261.55 2737
3262.09 2714
3262.63 2701
3263.17 2831
3263.70 2961
3264.24 2791
3264.78 2945
3265.32 3048
3265.86 3159
3266.40 3377
3266.94 3562
3267.48 3734
3268.02 3879
3268.56 3863
3269.09 3866
3269.63 3787
3270.17 3796
3270.71 3882
3271.25 3434
3271.79 3166
3272.33 3053
3272.87 3020
3273.41 2769
3273.95 2660
3274.49 2542
3275.03 2393
3275.57 2283
3276.11 2358
3276.65 2330
3277.19 2421
3277.73 2398
3278.27 2358
3278.81 2376
3279.35 2459
3279.89 2444
3280.43 2410
3280.97 2398
3281.51 2436
3282.05 2540
3282.59 2571
3283.13 2574
3283.67 2523
3284.21 2340
3284.75 2351
3285.29 2674
3285.83 2660
3286.37 2584
3286.91 2588
3287.45 2822
3287.99 2861
3288.53 2690
3289.08 2576
3289.62 2501
3290.16 2550
3290.70 2574
3291.24 2495
3291.78 2550
3292.32 2572
3292.86 2710
3293.40 2723
3293.95 2599
3294.49 2686
3295.03 2841
3295.57 2981
3296.11 3355
3296.65 3321
3297.19 3250
3297.73 3199
3298.28 3196
3298.82 3516
3299.36 3340
3299.90 3121
3300.44 3169
3300.99 3046
3301.53 2805
3302.07 2818
3302.61 2781
3303.15 2757
3303.69 2636
3304.24 2499
3304.78 2512
3305.32 2381
3305.86 2210
3306.41 2262
3306.95 2336
3307.49 2201
3308.03 2229
3308.58 2358
3309.12 2242
3309.66 2045
3310.20 2186
3310.75 2193
3311.29 2153
3311.83 2145
3312.37 2104
3312.92 2110
3313.46 2086
3314.00 2101
3314.54 2189
3315.09 2198
3315.63 2200
3316.17 2221
3316.72 2198
3317.26 2153
3317.80 2245
3318.35 2281
3318.89 2342
3319.43 2419
3319.98 2503
3320.52 2501
3321.06 2454
3321.61 2515
3322.15 2535
3322.69 2640
3323.24 2641
3323.78 2712
3324.33 2638
3324.87 2710
3325.41 2592
3325.96 2394
3326.50 2496
3327.04 2529
3327.59 2542
3328.13 2499
3328.68 2474
3329.22 2433
3329.76 2325
3330.31 2307
3330.85 2414
3331.40 2467
3331.94 2505
3332.49 2595
3333.03 2583
3333.58 2723
3334.12 2917
3334.66 3114
3335.21 3359
3335.75 3709
3336.30 4250
3336.84 4316
3337.39 4514
3337.93 4860
3338.48 4681
3339.02 4878
3339.57 4808
3340.11 4418
3340.66 4161
3341.20 4024
3341.75 3879
3342.29 3403
3342.84 3041
3343.38 2946
3343.93 2779
3344.47 2426
3345.02 2351
3345.57 2275
3346.11 2178
3346.66 2136
3347.20 2131
3347.75 2249
3348.29 2179
3348.84 2208
3349.38 2100
3349.93 2123
3350.48 2175
3351.02 2124
3351.57 2057
3352.11 2186
3352.66 2329
3353.21 2309
3353.75 2132
3354.30 2092
3354.84 2125
3355.39 2161
3355.94 2285
3356.48 2184
3357.03 2188
3357.58 2445
3358.12 2126
3358.67 2123
3359.22 2031
3359.76 1981
3360.31 1967
3360.86 1896
3361.40 2057
3361.95 2034
3362.50 1893
3363.04 1892
3363.59 1899
3364.14 2085
3364.68 2005
3365.23 2027
3365.78 2000
3366.33 1844
3366.87 1908
3367.42 1941
3367.97 2059
3368.51 2055
3369.06 2010
3369.61 2098
3370.16 2112
3370.70 1926
3371.25 1984
3371.80 1951
3372.35 1981
3372.90 1907
3373.44 1999
3373.99 1981
3374.54 2000
3375.09 2009
3375.63 1956
3376.18 1722
3376.73 1899
3377.28 1855
3377.83 1921
3378.37 1914
3378.92 1897
3379.47 1794
3380.02 1712
3380.57 1801
3381.12 1906
3381.66 1777
3382.21 1773
3382.76 1790
3383.31 1759
3383.86 1809
3384.41 1751
3384.96 1670
3385.50 1706
3386.05 1768
3386.60 1712
3387.15 1833
3387.70 1850
3388.25 1903
3388.80 1824
3389.35 1859
3389.90 1820
3390.44 1869
3390.99 1800
3391.54 1827
3392.09 1957
3392.64 1875
3393.19 1858
3393.74 1798
3394.29 1848
3394.84 1820
3395.39 1832
3395.94 1842
3396.49 1923
3397.04 1836
3397.59 1870
3398.14 2010
3398.69 1850
3399.24 1787
3399.79 1961
3400.34 1859
3400.89 1717
3401.44 1659
3401.99 1757
3402.54 1740
3403.09 1753
3403.64 1830
3404.19 1661
3404.74 1782
3405.29 1743
3405.84 1704
3406.39 1686
3406.94 1663
3407.49 1732
3408.04 1793
3408.59 1735
3409.14 1652
3409.69 1699
3410.24 1802
3410.79 1802
3411.34 1761
3411.89 1752
3412.45 1858
3413.00 1788
3413.55 1738
3414.10 1683
3414.65 1718
3415.20 1737
3415.75 1785
3416.30 1758
3416.85 1681
3417.41 1732
3417.96 1768
3418.51 1737
3419.06 1721
3419.61 1719
3420.16 1559
3420.71 1606
3421.27 1709
3421.82 1726
3422.37 1858
3422.92 1779
3423.47 1840
3424.02 1748
3424.58 1725
3425.13 1945
3425.68 1992
3426.23 1846
3426.78 1976
3427.34 1988
3427.89 1913
3428.44 1673
3428.99 1900
3429.55 1913
3430.10 1747
3430.65 1840
3431.20 1838
3431.76 1789
3432.31 1782
3432.86 1863
3433.41 1786
3433.97 1829
3434.52 1957
3435.07 1928
3435.62 1902
3436.18 1683
3436.73 1821
3437.28 1962
3437.84 1955
3438.39 1917
3438.94 1848
3439.49 1865
3440.05 1903
3440.60 1907
3441.15 1880
3441.71 1903
3442.26 1971
3442.81 2062
3443.37 2093
3443.92 2014
3444.47 1893
3445.03 1861
3445.58 1869
3446.13 1820
3446.69 1719
3447.24 1890
3447.80 1815
3448.35 1781
3448.90 1816
3449.46 1796
3450.01 1723
3450.57 1628
3451.12 1675
3451.67 1684
3452.23 1737
3452.78 1649
3453.34 1620
3453.89 1651
3454.44 1834
3455.00 1776
3455.55 1602
3456.11 1622
3456.66 1708
3457.22 1666
3457.77 1763
3458.33 1875
3458.88 1748
3459.43 1786
3459.99 1780
3460.54 1685
3461.10 1716
3461.65 1844
3462.21 1949
3462.76 1832
3463.32 1814
3463.87 2013
3464.43 2023
3464.98 1880
3465.54 1826
3466.09 1801
3466.65 1621
3467.21 1633
3467.76 1664
3468.32 1841
3468.87 1685
3469.43 1734
3469.98 1755
3470.54 1824
3471.09 1933
3471.65 1863
3472.20 1974
3472.76 1859
3473.32 1884
3473.87 1867
3474.43 1901
3474.98 1950
3475.54 1870
3476.10 1823
3476.65 1935
3477.21 1939
3477.76 1934
3478.32 1930
3478.88 1862
3479.43 1982
3479.99 2162
3480.55 1935
3481.10 2047
3481.66 2025
3482.22 2153
3482.77 1961
3483.33 2209
3483.89 2105
3484.44 2091
3485.00 2143
3485.56 2063
3486.11 2001
3486.67 2049
3487.23 2123
3487.78 2157
3488.34 2120
3488.90 2287
3489.45 2378
3490.01 2553
3490.57 2475
3491.13 2526
3491.68 2766
3492.24 2981
3492.80 3125
3493.35 3360
3493.91 3239
3494.47 3402
3495.03 3507
3495.58 3356
3496.14 3469
3496.70 3119
3497.26 3135
3497.82 3306
3498.37 3243
3498.93 3224
3499.49 3630
3500.05 3536
3500.61 3554
3501.16 3859
3501.72 4004
3502.28 3839
3502.84 4009
3503.40 3659
3503.95 3551
3504.51 3471
3505.07 3421
3505.63 3519
3506.19 3576
3506.75 3227
3507.30 3202
3507.86 3109
3508.42 3109
3508.98 3044
3509.54 3038
3510.10 2987
3510.66 2687
3511.22 2601
3511.77 2531
3512.33 2405
3512.89 2338
3513.45 2296
3514.01 2335
3514.57 2137
3515.13 2210
3515.69 2221
3516.25 2230
3516.81 2171
3517.37 2178
3517.92 2066
3518.48 2073
3519.04 2259
3519.60 2152
3520.16 2242
3520.72 2312
3521.28 2473
3521.84 2313
3522.40 2253
3522.96 2488
3523.52 2421
3524.08 2567
3524.64 2414
3525.20 2397
3525.76 2419
3526.32 2293
3526.88 2223
3527.44 2470
3528.00 2544
3528.56 2410
3529.12 2239
3529.68 2119
3530.24 2092
3530.80 2060
3531.36 2146
3531.92 1893
3532.48 1998
3533.04 1894
3533.60 1955
3534.17 1865
3534.73 1848
3535.29 2069
3535.85 1999
3536.41 1902
3536.97 2020
3537.53 2043
3538.09 2114
3538.65 2179
3539.21 2131
3539.77 2159
3540.34 2100
3540.90 2197
3541.46 2302
3542.02 2401
3542.58 2474
3543.14 2390
3543.70 2455
3544.26 2234
3544.83 2338
3545.39 2286
3545.95 2355
3546.51 2242
3547.07 2387
3547.63 2269
3548.20 2259
3548.76 2189
3549.32 2031
3549.88 2009
3550.44 2056
3551.01 2032
3551.57 1936
3552.13 1990
3552.69 2128
3553.25 1945
3553.82 1863
3554.38 1777
3554.94 1871
3555.50 1915
3556.07 2021
3556.63 1927
3557.19 1802
3557.75 1769
3558.32 1792
3558.88 1874
3559.44 1920
3560.00 1913
3560.57 1773
3561.13 1921
3561.69 2043
3562.26 1979
3562.82 1965
3563.38 1836
3563.94 2073
3564.51 2084
3565.07 1955
3565.63 2042
3566.20 1900
3566.76 1948
3567.32 1932
3567.89 1890
3568.45 2075
3569.01 1981
3569.58 1920
3570.14 1865
3570.70 1735
3571.27 1701
3571.83 1726
3572.39 1801
3572.96 1871
3573.52 1894
3574.09 1949
3574.65 1853
3575.21 1898
3575.78 1815
3576.34 1899
3576.91 1800
3577.47 1877
3578.03 1965
3578.60 1919
3579.16 1864
3579.73 1862
3580.29 1850
3580.86 1978
3581.42 1925
3581.98 1763
3582.55 1804
3583.11 1731
3583.68 1774
3584.24 1948
3584.81 1753
3585.37 1803
3585.94 1916
3586.50 1711
3587.07 1678
3587.63 1753
3588.20 1844
3588.76 1835
3589.33 1814
3589.89 1858
3590.46 1892
3591.02 1797
3591.59 1878
3592.15 1825
3592.72 1890
3593.28 1839
3593.85 1828
3594.41 2001
3594.98 1947
3595.54 1822
3596.11 1857
3596.68 1976
3597.24 1947
3597.81 1984
3598.37 2046
3598.94 1961
3599.50 1901
3600.07 1961
3600.64 2048
3601.20 1999
3601.77 1969
3602.33 2292
3602.90 2203
3603.47 2209
3604.03 2267
3604.60 2123
3605.16 2125
3605.73 2115
3606.30 2018
3606.86 1966
3607.43 1812
3608.00 1850
3608.56 1898
3609.13 1987
3609.70 2019
3610.26 1876
3610.83 1731
3611.40 1736
3611.96 1811
3612.53 1725
3613.10 1790
3613.66 1865
3614.23 1923
3614.80 2124
3615.36 2285
3615.93 2591
3616.50 2685
3617.07 2939
3617.63 3471
3618.20 3884
3618.77 3961
3619.34 4156
3619.90 4933
3620.47 5102
3621.04 4868
3621.61 4755
3622.17 4564
3622.74 4371
3623.31 4060
3623.88 3867
3624.44 3386
3625.01 3289
3625.58 2687
3626.15 2552
3626.72 2472
3627.28 2311
3627.85 2150
3628.42 2079
3628.99 1903
3629.56 1923
3630.12 1971
3630.69 1881
3631.26 1925
3631.83 1817
3632.40 1770
3632.97 1830
3633.53 1919
3634.10 1837
3634.67 1904
3635.24 1929
3635.81 1843
3636.38 1799
3636.95 1749
3637.52 1742
3638.08 1937
3638.65 1993
3639.22 1793
3639.79 1871
3640.36 2065
3640.93 2026
3641.50 1931
3642.07 1993
3642.64 2026
3643.21 2147
3643.78 2181
3644.34 2169
3644.91 2388
3645.48 2306
3646.05 2321
3646.62 2434
3647.19 2517
3647.76 2421
3648.33 2350
3648.90 2499
3649.47 2451
3650.04 2318
3650.61 2198
3651.18 2445
3651.75 2556
3652.32 2270
3652.89 2385
3653.46 2503
3654.03 2303
3654.60 2230
3655.17 2208
3655.74 2336
3656.31 2377
3656.88 2330
3657.45 2342
3658.02 2540
3658.59 2530
3659.16 2387
3659.73 2289
3660.30 2304
3660.87 2244
3661.45 2297
3662.02 2225
3662.59 2327
3663.16 2299
3663.73 2150
3664.30 2166
3664.87 2099
3665.44 2109
3666.01 1961
3666.58 2100
3667.15 2021
3667.73 1979
3668.30 2068
3668.87 1973
3669.44 1870
3670.01 1813
3670.58 1805
3671.15 1848
3671.73 1959
3672.30 1918
3672.87 1834
3673.44 1918
3674.01 2022
3674.58 2033
3675.16 2003
3675.73 2044
3676.30 2139
3676.87 2166
3677.44 2209
3678.01 2060
3678.59 2120
3679.16 2108
3679.73 2125
3680.30 2096
3680.88 2203
3681.45 2142
3682.02 2034
3682.59 2059
3683.16 2099
3683.74 1967
3684.31 1992
3684.88 1863
3685.45 1955
3686.03 1959
3686.60 1971
3687.17 1946
3687.74 2087
3688.32 2334
3688.89 2164
3689.46 2162
3690.04 2314
3690.61 2381
3691.18 2312
3691.76 2538
3692.33 2553
3692.90 2369
3693.47 2331
3694.05 2342
3694.62 2260
3695.19 2130
3695.77 2083
3696.34 1950
3696.91 1901
3697.49 1876
3698.06 1913
3698.64 1940
3699.21 1859
3699.78 1775
3700.36 1880
3700.93 2002
3701.50 1929
3702.08 1811
3702.65 1709
3703.23 1863
3703.80 2028
3704.37 1931
3704.95 1891
3705.52 1966
3706.10 1904
3706.67 1884
3707.24 1912
3707.82 1972
3708.39 1954
3708.97 1999
3709.54 2112
3710.12 1918
3710.69 1958
3711.27 2037
3711.84 2092
3712.41 2103
3712.99 1985
3713.56 1932
3714.14 2115
3714.71 2025
3715.29 1886
3715.86 1935
3716.44 2038
3717.01 2127
3717.59 1929
3718.16 1916
3718.74 1822
3719.31 1877
3719.89 2066
3720.46 2001
3721.04 1903
3721.61 1920
3722.19 1914
3722.77 1855
3723.34 1737
3723.92 1578
3724.49 1782
3725.07 1787
3725.64 1753
3726.22 1879
3726.79 1851
3727.37 1894
3727.95 1873
3728.52 1752
3729.10 1873
3729.67 1995
3730.25 2072
3730.83 2184
3731.40 2188
3731.98 2202
3732.56 2528
3733.13 2608
3733.71 2611
3734.28 2579
3734.86 2703
3735.44 2727
3736.01 2881
3736.59 2742
3737.17 2851
3737.74 2782
3738.32 2763
3738.90 2557
3739.47 2402
3740.05 2190
3740.63 2286
3741.20 2144
3741.78 2076
3742.36 2031
3742.93 1891
3743.51 2018
3744.09 2029
3744.67 1892
3745.24 1872
3745.82 1916
3746.40 1901
3746.97 1940
3747.55 1906
3748.13 1893
3748.71 1928
3749.28 1878
3749.86 1700
3750.44 1664
3751.02 1955
3751.59 1862
3752.17 1869
3752.75 1844
3753.33 1933
3753.91 1833
3754.48 1843
3755.06 1758
3755.64 1773
3756.22 1789
3756.80 1695
3757.37 1795
3757.95 1669
3758.53 1742
3759.11 1724
3759.69 1706
3760.27 1938
3760.84 1885
3761.42 1830
3762.00 2022
3762.58 1946
3763.16 1992
3763.74 1960
3764.31 2039
3764.89 2042
3765.47 2017
3766.05 1925
3766.63 2040
3767.21 2043
3767.79 2015
3768.37 2002
3768.95 1947
3769.52 1813
3770.10 1854
3770.68 1842
3771.26 1945
3771.84 1986
3772.42 1788
3773.00 1850
3773.58 2017
3774.16 1974
3774.74 1931
3775.32 1843
3775.90 1841
3776.48 1876
3777.06 1903
3777.64 1769
3778.22 1830
3778.80 1878
3779.38 1905
3779.96 1777
3780.54 1654
3781.12 1702
3781.70 1824
3782.28 1864
3782.86 1895
3783.44 1840
3784.02 1870
3784.60 1837
3785.18 1871
3785.76 1931
3786.34 1794
3786.92 1754
3787.50 1806
3788.08 1900
3788.66 2080
3789.24 1883
3789.82 1960
3790.40 1870
3790.98 1728
3791.56 1768
3792.14 1803
3792.72 1680
3793.30 1590
3793.89 1640
3794.47 1672
3795.05 1777
3795.63 1753
3796.21 1702
3796.79 1697
3797.37 1679
3797.95 1818
3798.53 1708
3799.12 1611
3799.70 1724
3800.28 1832
3800.86 1744
3801.44 1698
3802.02 1747
3802.60 1744
3803.19 1808
3803.77 1741
3804.35 1632
3804.93 1803
3805.51 1713
3806.10 1825
3806.68 1846
3807.26 1844
3807.84 1833
3808.42 1805
3809.01 1831
3809.59 1850
3810.17 1841
3810.75 1853
3811.33 1984
3811.92 1956
3812.50 1855
3813.08 1853
3813.66 1793
3814.25 1910
3814.83 1885
3815.41 1945
3815.99 1942
3816.58 1865
3817.16 1755
3817.74 1734
3818.32 1760
3818.91 1716
3819.49 1657
3820.07 1812
3820.66 1754
3821.24 1886
3821.82 1764
3822.41 1691
3822.99 1633
3823.57 1653
3824.16 1632
3824.74 1695
3825.32 1746
3825.91 1649
3826.49 1840
3827.07 1672
3827.66 1624
3828.24 1822
3828.82 1735
3829.41 1670
3829.99 1895
3830.57 1785
3831.16 1744
3831.74 1950
3832.33 1861
3832.91 1791
3833.49 1812
3834.08 1906
3834.66 1818
3835.25 1810
3835.83 2095
3836.41 1934
3837.00 1799
3837.58 1887
3838.17 1754
3838.75 1918
3839.34 1965
3839.92 1917
3840.50 1777
3841.09 1740
3841.67 1969
3842.26 1948
3842.84 1872
3843.43 1777
3844.01 1818
3844.60 1851
3845.18 1810
3845.77 1736
3846.35 1811
3846.94 2079
3847.52 1899
3848.11 1857
3848.69 1834
3849.28 1891
3849.86 1978
3850.45 1918
3851.03 1835
3851.62 1785
3852.20 1800
3852.79 1901
3853.37 1803
3853.96 1785
3854.55 1854
3855.13 1933
3855.72 1894
3856.30 1950
3856.89 2034
3857.47 2136
3858.06 2184
3858.65 2410
3859.23 2661
3859.82 2871
3860.40 3252
3860.99 3514
3861.58 3951
3862.16 4163
3862.75 4395
3863.33 4634
3863.92 4695
3864.51 4718
3865.09 4609
3865.68 4544
3866.27 4442
3866.85 4174
3867.44 3849
3868.03 3626
3868.61 3404
3869.20 3103
3869.79 2921
3870.37 2528
3870.96 2316
3871.55 2178
3872.13 2086
3872.72 1999
3873.31 2144
3873.89 2061
3874.48 2070
3875.07 2065
3875.66 2067
3876.24 1985
3876.83 1974
3877.42 2154
3878.00 2158
3878.59 2065
3879.18 2125
3879.77 2154
3880.35 2076
3880.94 1932
3881.53 1923
3882.12 1947
3882.70 1930
3883.29 1782
3883.88 1791
3884.47 1784
3885.06 1754
3885.64 1794
3886.23 1804
3886.82 1828
3887.41 1872
3888.00 2030
3888.58 2112
3889.17 2018
3889.76 2116
3890.35 2117
3890.94 2336
3891.53 2394
3892.11 2327
3892.70 2402
3893.29 2454
3893.88 2425
3894.47 2480
3895.06 2447
3895.65 2324
3896.23 2398
3896.82 2224
3897.41 2211
3898.00 2185
3898.59 2393
3899.18 2319
3899.77 2281
3900.36 2499
3900.95 2462
3901.53 2280
3902.12 2158
3902.71 2199
3903.30 2286
3903.89 2324
3904.48 2162
3905.07 2163
3905.66 2186
3906.25 2084
3906.84 2035
3907.43 2071
3908.02 1926
3908.61 1876
3909.20 1925
3909.79 1957
3910.38 1845
3910.97 1742
3911.56 1718
3912.15 1864
3912.74 1842
3913.33 1799
3913.92 1756
3914.51 1855
3915.10 1852
3915.69 1728
3916.28 1656
3916.87 1780
3917.46 1800
3918.05 1846
3918.64 1765
3919.23 1806
3919.82 1732
3920.41 1822
3921.00 1729
3921.59 1836
3922.18 1789
3922.77 1784
3923.36 1766
3923.95 1845
3924.55 1883
3925.14 1768
3925.73 1881
3926.32 1811
3926.91 1759
3927.50 1867
3928.09 1725
3928.68 2040
3929.27 1955
3929.87 1895
3930.46 1855
3931.05 1844
3931.64 1976
3932.23 1823
3932.82 1826
3933.41 1824
3934.01 1896
3934.60 1861
3935.19 1902
3935.78 1819
3936.37 1693
3936.96 1762
3937.56 1724
3938.15 1706
3938.74 1708
3939.33 1662
3939.92 1692
3940.52 1711
3941.11 1798
3941.70 1805
3942.29 1782
3942.88 1801
3943.48 1900
3944.07 1820
3944.66 1793
3945.25 1736
3945.85 1741
3946.44 1719
3947.03 1702
3947.62 1694
3948.22 1829
3948.81 1712
3949.40 1748
3949.99 1791
3950.59 1809
3951.18 1780
3951.77 1782
3952.37 1744
3952.96 1825
3953.55 1691
3954.15 1625
3954.74 1646
3955.33 1725
3955.93 1664
3956.52 1606
3957.11 1712
3957.71 1823
3958.30 1825
3958.89 1761
3959.49 1776
3960.08 1654
3960.67 1725
3961.27 1716
3961.86 1753
3962.45 1634
3963.05 1635
3963.64 1687
3964.23 1750
3964.83 1720
3965.42 1684
3966.02 1709
3966.61 1759
3967.20 1838
3967.80 1772
3968.39 1777
3968.99 1768
3969.58 1866
3970.18 1874
3970.77 1811
3971.36 1931
3971.96 1827
3972.55 1808
3973.15 1708
3973.74 1643
3974.34 1942
3974.93 1875
3975.53 1884
3976.12 1774
3976.72 1748
3977.31 1867
3977.91 1758
3978.50 1826
3979.10 1759
3979.69 1809
3980.29 1815
3980.88 1722
3981.48 1681
3982.07 1822
3982.67 1687
3983.26 1757
3983.86 1767
3984.45 1827
3985.05 1793
3985.64 1843
3986.24 1799
3986.83 1802
3987.43 1731
3988.03 1953
3988.62 1859
3989.22 1853
3989.81 1823
3990.41 1843
3991.00 1895
3991.60 1840
3992.20 1846
3992.79 1841
3993.39 1827
3993.98 1927
3994.58 1901
3995.18 1926
3995.77 1859
3996.37 1809
3996.97 1757
3997.56 1792
3998.16 1992
3998.75 2153
3999.35 1962
3999.95 2025
4000.54 1884
4001.14 1967
4001.74 1980
4002.33 1823
4002.93 1875
4003.53 2005
4004.12 2046
4004.72 1933
4005.32 1937
4005.92 1983
4006.51 2208
4007.11 2186
4007.71 2096
4008.30 2085
4008.90 2137
4009.50 2103
4010.10 2037
4010.69 2031
4011.29 2192
4011.89 2239
4012.49 2272
4013.08 2325
4013.68 2277
4014.28 2266
4014.88 2425
4015.47 2651
4016.07 2603
4016.67 2748
4017.27 2895
4017.86 2988
4018.46 3081
4019.06 3158
4019.66 3077
4020.26 3145
4020.85 3111
4021.45 2973
4022.05 2730
4022.65 2760
4023.25 2743
4023.85 2518
4024.44 2523
4025.04 2294
4025.64 2266
4026.24 2352
4026.84 2342
4027.44 2348
4028.03 2439
4028.63 2382
4029.23 2356
4029.83 2347
4030.43 2281
4031.03 2418
4031.63 2272
4032.23 2201
4032.83 2335
4033.42 2285
4034.02 2197
4034.62 2097
4035.22 2277
4035.82 2358
4036.42 2082
4037.02 2120
4037.62 1941
4038.22 2040
4038.82 2069
4039.42 1953
4040.02 1931
4040.62 1943
4041.22 1942
4041.82 1888
4042.41 1850
4043.01 1786
4043.61 1839
4044.21 1837
4044.81 1952
4045.41 1985
4046.01 1928
4046.61 2088
4047.21 2011
4047.81 1856
4048.41 1935
4049.01 1936
4049.61 1913
4050.21 1884
4050.82 2007
4051.42 2003
4052.02 2089
4052.62 2018
4053.22 1946
4053.82 1976
4054.42 1947
4055.02 2007
4055.62 2032
4056.22 2069
4056.82 1990
4057.42 1840
4058.02 1913
4058.62 2070
4059.22 2020
4059.83 1939
4060.43 1942
4061.03 1897
4061.63 1892
4062.23 1866
4062.83 1816
4063.43 1747
4064.03 1876
4064.63 1842
4065.24 1776
4065.84 1716
4066.44 1849
4067.04 1819
4067.64 1676
4068.24 1706
4068.85 1808
4069.45 1735
4070.05 1673
4070.65 1737
4071.25 1732
4071.85 1792
4072.46 1796
4073.06 1746
4073.66 1737
4074.26 1822
4074.86 1683
4075.47 1604
4076.07 1699
4076.67 1708
4077.27 1681
4077.88 1655
4078.48 1651
4079.08 1686
4079.68 1706
4080.29 1629
4080.89 1587
4081.49 1529
4082.09 1546
4082.70 1757
4083.30 1724
4083.90 1664
4084.50 1666
4085.11 1626
4085.71 1639
4086.31 1556
4086.92 1526
4087.52 1612
4088.12 1608
4088.72 1638
4089.33 1621
4089.93 1713
4090.53 1725
4091.14 1696
4091.74 1612
4092.34 1719
4092.95 1739
4093.55 1816
4094.16 1698
4094.76 1683
4095.36 1758
4095.97 1781
4096.57 1853
4097.17 1919
4097.78 1889
4098.38 1757
4098.98 1741
4099.59 1781
4100.19 1814
4100.80 1646
4101.40 1733
4102.00 1712
4102.61 1717
4103.21 1594
4103.82 1549
4104.42 1492
4105.03 1552
4105.63 1641
4106.23 1585
4106.84 1614
4107.44 1592
4108.05 1655
4108.65 1471
4109.26 1588
4109.86 1626
4110.47 1535
4111.07 1585
4111.68 1730
4112.28 1573
4112.89 1595
4113.49 1591
4114.10 1569
4114.70 1534
4115.31 1639
4115.91 1649
4116.52 1589
4117.12 1571
4117.73 1443
4118.33 1449
4118.94 1491
4119.54 1549
4120.15 1531
4120.75 1582
4121.36 1574
4121.97 1656
4122.57 1580
4123.18 1644
4123.78 1533
4124.39 1495
4124.99 1578
4125.60 1716
4126.21 1715
4126.81 1738
4127.42 1626
4128.02 1538
4128.63 1649
4129.24 1640
4129.84 1681
4130.45 1628
4131.05 1630
4131.66 1557
4132.27 1599
4132.87 1667
4133.48 1713
4134.09 1705
4134.69 1744
4135.30 1762
4135.91 1816
4136.51 1819
4137.12 1950
4137.73 1888
4138.33 1822
4138.94 1832
4139.55 1880
4140.15 1924
4140.76 1959
4141.37 2041
4141.97 1991
4142.58 1976
4143.19 1921
4143.80 1933
4144.40 1993
4145.01 1920
4145.62 1847
4146.22 1911
4146.83 1795
4147.44 1730
4148.05 1879
4148.65 1751
4149.26 1685
4149.87 1749
4150.48 1634
4151.09 1536
4151.69 1558
4152.30 1617
4152.91 1599
4153.52 1470
4154.12 1609
4154.73 1529
4155.34 1450
4155.95 1629
4156.56 1608
4157.16 1560
4157.77 1516
4158.38 1538
4158.99 1449
4159.60 1450
4160.21 1549
4160.81 1519
4161.42 1549
4162.03 1464
4162.64 1363
4163.25 1592
4163.86 1659
4164.47 1587
4165.08 1580
4165.68 1670
4166.29 1637
4166.90 1665
4167.51 1627
4168.12 1642
4168.73 1706
4169.34 1763
4169.95 1753
4170.56 1784
4171.16 1702
4171.77 1755
4172.38 1571
4172.99 1653
4173.60 1612
4174.21 1642
4174.82 1697
4175.43 1707
4176.04 1562
4176.65 1550
4177.26 1689
4177.87 1658
4178.48 1595
4179.09 1784
4179.70 1741
4180.31 1782
4180.92 1696
4181.53 1631
4182.14 1681
4182.75 1623
4183.36 1737
4183.97 1650
4184.58 1648
4185.19 1697
4185.80 1601
4186.41 1593
4187.02 1599
4187.63 1566
4188.24 1594
4188.85 1716
4189.46 1602
4190.07 1660
4190.68 1702
4191.29 1758
4191.90 1737
4192.51 1624
4193.13 1695
4193.74 1803
4194.35 1803
4194.96 1849
4195.57 1757
4196.18 1879
4196.79 1807
4197.40 1818
4198.01 1750
4198.62 1896
4199.24 1871
4199.85 1804
4200.46 1798
4201.07 1835
4201.68 1668
4202.29 1773
4202.90 1758
4203.52 1730
4204.13 1773
4204.74 1696
4205.35 1631
4205.96 1653
4206.57 1754
4207.19 1811
4207.80 1703
4208.41 1653
4209.02 1737
4209.63 1751
4210.25 1754
4210.86 1792
4211.47 1671
4212.08 1742
4212.69 1762
4213.31 1823
4213.92 1975
4214.53 1806
4215.14 1861
4215.76 1934
4216.37 1872
4216.98 1969
4217.59 2046
4218.21 2153
4218.82 2340
4219.43 2317
4220.04 2380
4220.66 2406
4221.27 2718
4221.88 2936
4222.50 3064
4223.11 3341
4223.72 3523
4224.33 3657
4224.95 3668
4225.56 3921
4226.17 3902
4226.79 3838
4227.40 3866
4228.01 3549
4228.63 3486
4229.24 3552
4229.85 3362
4230.47 3062
4231.08 3011
4231.69 2900
4232.31 3016
4232.92 2870
4233.54 2926
4234.15 3016
4234.76 2805
4235.38 2855
4235.99 2898
4236.61 2850
4237.22 2730
4237.83 2775
4238.45 2714
4239.06 2546
4239.68 2390
4240.29 2343
4240.90 2120
4241.52 2136
4242.13 1907
4242.75 1949
4243.36 1859
4243.98 1877
4244.59 1776
4245.21 1834
4245.82 2003
4246.43 1953
4247.05 1867
4247.66 1963
4248.28 1771
4248.89 1816
4249.51 1923
4250.12 1969
4250.74 1904
4251.35 1922
4251.97 1869
4252.58 1979
4253.20 2002
4253.81 1870
4254.43 1803
4255.04 1937
4255.66 1922
4256.28 1965
4256.89 1923
4257.51 2002
4258.12 1955
4258.74 1879
4259.35 1934
4259.97 1934
4260.58 1903
4261.20 1978
4261.82 2004
4262.43 1963
4263.05 1969
4263.66 1970
4264.28 1976
4264.90 1899
4265.51 1931
4266.13 2010
4266.74 2018
4267.36 1975
4267.98 1945
4268.59 1975
4269.21 1879
4269.82 1806
4270.44 1948
4271.06 1891
4271.67 1949
4272.29 1903
4272.91 1831
4273.52 1894
4274.14 1814
4274.76 1746
4275.37 1755
4275.99 1884
4276.61 1910
4277.22 1704
4277.84 1726
4278.46 1863
4279.08 1842
4279.69 1837
4280.31 1915
4280.93 1689
4281.54 1662
4282.16 1655
4282.78 1596
4283.40 1678
4284.01 1688
4284.63 1748
4285.25 1584
4285.87 1411
4286.48 1434
4287.10 1668
4287.72 1609
4288.34 1606
4288.95 1662
4289.57 1713
4290.19 1744
4290.81 1712
4291.43 1513
4292.04 1564
4292.66 1521
4293.28 1537
4293.90 1574
4294.52 1679
4295.13 1617
4295.75 1711
4296.37 1629
4296.99 1640
4297.61 1636
4298.23 1697
4298.84 1654
4299.46 1658
4300.08 1622
4300.70 1513
4301.32 1602
4301.94 1578
4302.56 1529
4303.17 1607
4303.79 1565
4304.41 1552
4305.03 1550
4305.65 1633
4306.27 1552
4306.89 1565
4307.51 1610
4308.13 1625
4308.75 1584
4309.36 1598
4309.98 1692
4310.60 1707
4311.22 1716
4311.84 1736
4312.46 1577
4313.08 1522
4313.70 1576
4314.32 1602
4314.94 1651
4315.56 1571
4316.18 1620
4316.80 1471
4317.42 1636
4318.04 1713
4318.66 1696
4319.28 1650
4319.90 1682
4320.52 1761
4321.14 1693
4321.76 1814
4322.38 1735
4323.00 1733
4323.62 1807
4324.24 1768
4324.86 1683
4325.48 1729
4326.10 1887
4326.72 1795
4327.34 1755
4327.96 1856
4328.58 1827
4329.20 1781
4329.82 1811
4330.44 1858
4331.07 1806
4331.69 1795
4332.31 1711
4332.93 1792
4333.55 1900
4334.17 1807
4334.79 1962
4335.41 1982
4336.03 2154
4336.65 2231
4337.28 2166
4337.90 2222
4338.52 2384
4339.14 2591
4339.76 2537
4340.38 2488
4341.00 2548
4341.63 2425
4342.25 2405
4342.87 2341
4343.49 2253
4344.11 2442
4344.73 2539
4345.36 2624
4345.98 2513
4346.60 2543
4347.22 2713
4347.84 2797
4348.47 2772
4349.09 2757
4349.71 2831
4350.33 2883
4350.95 2752
4351.58 2723
4352.20 2680
4352.82 2332
4353.44 2304
4354.07 2193
4354.69 2194
4355.31 2083
4355.93 2074
4356.56 2070
4357.18 1986
4357.80 1911
4358.42 1878
4359.05 1902
4359.67 1740
4360.29 1764
4360.92 1889
4361.54 1880
4362.16 1955
4362.78 1847
4363.41 1869
4364.03 1916
4364.65 1932
4365.28 1887
4365.90 1781
4366.52 1821
4367.15 1930
4367.77 1795
4368.39 1759
4369.02 1832
4369.64 1788
4370.26 1763
4370.89 1620
4371.51 1751
4372.14 1666
4372.76 1563
4373.38 1492
4374.01 1512
4374.63 1495
4375.25 1526
4375.88 1723
4376.50 1662
4377.13 1552
4377.75 1578
4378.37 1629
4379.00 1476
4379.62 1537
4380.25 1568
4380.87 1775
4381.50 1800
4382.12 1665
4382.75 1700
4383.37 1701
4383.99 1716
4384.62 1570
4385.24 1636
4385.87 1630
4386.49 1640
4387.12 1625
4387.74 1659
4388.37 1657
4388.99 1501
4389.62 1552
4390.24 1592
4390.87 1700
4391.49 1696
4392.12 1528
4392.74 1573
4393.37 1642
4393.99 1567
4394.62 1473
4395.24 1577
4395.87 1538
4396.49 1573
4397.12 1574
4397.75 1516
4398.37 1557
4399.00 1689
4399.62 1756
4400.25 1618
4400.87 1595
4401.50 1617
4402.13 1698
4402.75 1655
4403.38 1641
4404.00 1580
4404.63 1622
4405.26 1688
4405.88 1560
4406.51 1583
4407.13 1814
4407.76 1693
4408.39 1646
4409.01 1686
4409.64 1855
4410.27 1832
4410.89 1712
4411.52 1712
4412.15 1631
4412.77 1655
4413.40 1744
4414.03 1608
4414.65 1723
4415.28 1639
4415.91 1598
4416.53 1669
4417.16 1678
4417.79 1600
4418.41 1639
4419.04 1655
4419.67 1692
4420.30 1828
4420.92 1754
4421.55 1648
4422.18 1740
4422.80 1800
4423.43 1838
4424.06 1691
4424.69 1714
4425.31 1732
4425.94 1506
4426.57 1461
4427.20 1519
4427.82 1515
4428.45 1515
4429.08 1578
4429.71 1380
4430.34 1362
4430.96 1420
4431.59 1474
4432.22 1502
4432.85 1434
4433.48 1297
4434.10 1392
4434.73 1381
4435.36 1410
4435.99 1448
4436.62 1503
4437.25 1417
4437.87 1499
4438.50 1561
4439.13 1575
4439.76 1637
4440.39 1637
4441.02 1512
4441.64 1472
4442.27 1454
4442.90 1423
4443.53 1500
4444.16 1541
4444.79 1528
4445.42 1508
4446.05 1575
4446.68 1449
4447.30 1509
4447.93 1541
4448.56 1591
4449.19 1512
4449.82 1523
4450.45 1592
4451.08 1618
4451.71 1700
4452.34 1654
4452.97 1642
4453.60 1634
4454.23 1582
4454.86 1641
4455.49 1598
4456.12 1633
4456.75 1664
4457.38 1676
4458.01 1649
4458.64 1599
4459.27 1548
4459.90 1611
4460.53 1680
4461.16 1671
4461.79 1439
4462.42 1449
4463.05 1514
4463.68 1536
4464.31 1512
4464.94 1516
4465.57 1559
4466.20 1526
4466.83 1556
4467.46 1515
4468.09 1465
4468.72 1513
4469.35 1392
4469.98 1447
4470.61 1454
4471.24 1357
4471.87 1439
4472.50 1433
4473.13 1502
4473.77 1408
4474.40 1389
4475.03 1391
4475.66 1380
4476.29 1475
4476.92 1516
4477.55 1484
4478.18 1451
4478.82 1476
4479.45 1455
4480.08 1389
4480.71 1428
4481.34 1463
4481.97 1515
4482.60 1481
4483.24 1495
4483.87 1512
4484.50 1495
4485.13 1589
4485.76 1526
4486.39 1610
4487.03 1533
4487.66 1569
4488.29 1549
4488.92 1593
4489.55 1607
4490.19 1546
4490.82 1544
4491.45 1620
4492.08 1765
4492.71 1654
4493.35 1635
4493.98 1512
4494.61 1704
4495.24 1671
4495.88 1612
4496.51 1688
4497.14 1654
4497.77 1531
4498.41 1531
4499.04 1557
4499.67 1617
4500.31 1687
4500.94 1775
4501.57 1760
4502.20 1802
4502.84 1841
4503.47 1741
4504.10 1807
4504.74 1882
4505.37 1813
4506.00 1923
4506.64 2071
4507.27 1797
4507.90 1758
4508.54 1826
4509.17 1767
4509.80 1786
4510.44 1867
4511.07 1779
4511.70 1712
4512.34 1606
4512.97 1761
4513.60 1859
4514.24 1630
4514.87 1724
4515.51 1725
4516.14 1603
4516.77 1696
4517.41 1748
4518.04 1677
4518.68 1609
4519.31 1672
4519.94 1755
4520.58 1761
4521.21 1755
4521.85 1792
4522.48 1803
4523.12 1753
4523.75 1823
4524.39 1902
4525.02 1866
4525.65 1919
4526.29 1970
4526.92 1983
4527.56 2270
4528.19 2414
4528.83 2525
4529.46 2820
4530.10 2963
4530.73 3162
4531.37 3428
4532.00 3803
4532.64 4094
4533.27 4376
4533.91 4502
4534.54 4774
4535.18 4640
4535.81 4546
4536.45 4402
4537.09 3990
4537.72 3654
4538.36 3188
4538.99 3064
4539.63 2754
4540.26 2343
4540.90 2218
4541.53 2007
4542.17 2011
4542.81 1850
4543.44 1732
4544.08 1853
4544.71 1949
4545.35 1900
4545.99 1818
4546.62 1970
4547.26 2126
4547.89 2145
4548.53 2324
4549.17 2405
4549.80 2423
4550.44 2481
4551.08 2380
4551.71 2498
4552.35 2345
4552.98 2487
4553.62 2527
4554.26 2356
4554.89 2188
4555.53 2175
4556.17 2032
4556.80 1933
4557.44 1915
4558.08 1886
4558.72 1891
4559.35 1796
4559.99 1741
4560.63 1770
4561.26 1711
4561.90 1874
4562.54 1932
4563.17 1826
4563.81 1844
4564.45 1791
4565.09 1833
4565.72 1798
4566.36 1827
4567.00 1892
4567.64 1866
4568.27 1943
4568.91 1960
4569.55 1874
4570.19 1847
4570.82 2014
4571.46 2124
4572.10 1969
4572.74 1956
4573.38 2099
4574.01 1970
4574.65 1902
4575.29 1911
4575.93 1987
4576.57 1946
4577.20 1798
4577.84 1709
4578.48 1724
4579.12 1938
4579.76 1830
4580.40 1759
4581.04 1809
4581.67 1838
4582.31 1709
4582.95 1823
4583.59 1798
4584.23 1684
4584.87 1854
4585.51 1707
4586.14 1741
4586.78 1764
4587.42 1911
4588.06 1840
4588.70 1852
4589.34 1847
4589.98 1856
4590.62 1910
4591.26 1985
4591.90 1849
4592.54 1957
4593.17 1877
4593.81 1828
4594.45 1826
4595.09 1719
4595.73 1774
4596.37 1722
4597.01 1747
4597.65 1650
4598.29 1672
4598.93 1674
4599.57 1750
4600.21 1640
4600.85 1576
4601.49 1563
4602.13 1530
4602.77 1610
4603.41 1651
4604.05 1611
4604.69 1800
4605.33 1584
4605.97 1603
4606.61 1696
4607.25 1656
4607.89 1758
4608.53 1726
4609.17 1702
4609.81 1738
4610.45 1691
4611.09 1768
4611.73 1772
4612.38 1815
4613.02 1784
4613.66 1701
4614.30 1696
4614.94 1694
4615.58 1726
4616.22 1758
4616.86 1698
4617.50 1672
4618.14 1681
4618.78 1549
4619.43 1600
4620.07 1599
4620.71 1636
4621.35 1584
4621.99 1499
4622.63 1538
4623.27 1524
4623.91 1508
4624.56 1515
4625.20 1525
4625.84 1552
4626.48 1542
4627.12 1472
4627.76 1515
4628.41 1467
4629.05 1530
4629.69 1607
4630.33 1504
4630.97 1626
4631.62 1553
4632.26 1627
4632.90 1569
4633.54 1565
4634.18 1562
4634.83 1650
4635.47 1742
4636.11 1663
4636.75 1598
4637.40 1632
4638.04 1842
4638.68 1899
4639.32 1833
4639.97 1858
4640.61 1876
4641.25 1871
4641.89 1907
4642.54 1845
4643.18 1876
4643.82 1916
4644.46 2004
4645.11 1819
4645.75 1697
4646.39 1701
4647.04 1604
4647.68 1624
4648.32 1644
4648.97 1738
4649.61 1734
4650.25 1677
4650.90 1692
4651.54 1723
4652.18 1695
4652.83 1870
4653.47 1895
4654.11 2000
4654.76 1909
4655.40 1941
4656.04 2043
4656.69 1936
4657.33 1864
4657.98 1846
4658.62 1750
4659.26 1671
4659.91 1669
4660.55 1602
4661.20 1622
4661.84 1583
4662.48 1449
4663.13 1490
4663.77 1403
4664.42 1562
4665.06 1543
4665.71 1452
4666.35 1396
4666.99 1450
4667.64 1497
4668.28 1436
4668.93 1525
4669.57 1561
4670.22 1340
4670.86 1313
4671.51 1402
4672.15 1468
4672.80 1572
4673.44 1491
4674.09 1477
4674.73 1455
4675.38 1438
4676.02 1448
4676.67 1412
4677.31 1479
4677.96 1505
4678.60 1445
4679.25 1434
4679.89 1466
4680.54 1453
4681.18 1319
4681.83 1323
4682.47 1466
4683.12 1606
4683.77 1644
4684.41 1630
4685.06 1534
4685.70 1555
4686.35 1567
4686.99 1507
4687.64 1553
4688.29 1484
4688.93 1518
4689.58 1417
4690.22 1481
4690.87 1362
4691.52 1372
4692.16 1410
4692.81 1434
4693.45 1455
4694.10 1444
4694.75 1484
4695.39 1488
4696.04 1459
4696.69 1457
4697.33 1499
4697.98 1563
4698.63 1454
4699.27 1498
4699.92 1467
4700.57 1429
4701.21 1478
4701.86 1507
4702.51 1515
4703.15 1468
4703.80 1460
4704.45 1505
4705.10 1518
4705.74 1482
4706.39 1597
4707.04 1421
4707.68 1521
4708.33 1528
4708.98 1529
4709.63 1421
4710.27 1452
4710.92 1344
4711.57 1449
4712.22 1525
4712.86 1468
4713.51 1432
4714.16 1484
4714.81 1427
4715.45 1462
4716.10 1499
4716.75 1490
4717.40 1536
4718.05 1510
4718.69 1596
4719.34 1609
4719.99 1635
4720.64 1620
4721.29 1618
4721.94 1657
4722.58 1649
4723.23 1670
4723.88 1656
4724.53 1703
4725.18 1812
4725.83 1760
4726.47 1822
4727.12 1595
4727.77 1652
4728.42 1651
4729.07 1875
4729.72 1820
4730.37 1650
4731.02 1570
4731.66 1572
4732.31 1565
4732.96 1572
4733.61 1549
4734.26 1688
4734.91 1469
4735.56 1437
4736.21 1465
4736.86 1418
4737.51 1440
4738.16 1525
4738.81 1576
4739.45 1494
4740.10 1678
4740.75 1757
4741.40 1578
4742.05 1574
4742.70 1558
4743.35 1606
4744.00 1616
4744.65 1554
4745.30 1568
4745.95 1466
4746.60 1622
4747.25 1642
4747.90 1590
4748.55 1709
4749.20 1624
4749.85 1731
4750.50 1742
4751.15 1669
4751.80 1692
4752.45 1664
4753.10 1708
4753.75 1824
4754.40 1696
4755.05 1669
4755.71 1658
4756.36 1671
4757.01 1676
4757.66 1742
4758.31 1765
4758.96 1510
4759.61 1577
4760.26 1681
4760.91 1594
4761.56 1603
4762.21 1617
4762.86 1631
4763.52 1807
4764.17 1832
4764.82 1784
4765.47 1784
4766.12 1810
4766.77 2002
4767.42 1965
4768.07 1879
4768.73 1913
4769.38 1799
4770.03 1884
4770.68 1836
4771.33 1609
4771.98 1607
4772.64 1527
4773.29 1416
4773.94 1425
4774.59 1325
4775.24 1458
4775.89 1378
4776.55 1409
4777.20 1485
4777.85 1447
4778.50 1495
4779.15 1462
4779.81 1334
4780.46 1359
4781.11 1433
4781.76 1404
4782.42 1319
4783.07 1461
4783.72 1522
4784.37 1393
4785.03 1316
4785.68 1356
4786.33 1450
4786.98 1430
4787.64 1475
4788.29 1563
4788.94 1460
4789.60 1474
4790.25 1512
4790.90 1553
4791.55 1513
4792.21 1484
4792.86 1605
4793.51 1474
4794.17 1443
4794.82 1421
4795.47 1530
4796.13 1554
4796.78 1537
4797.43 1417
4798.09 1521
4798.74 1482
4799.39 1375
4800.05 1454
4800.70 1500
4801.36 1546
4802.01 1487
4802.66 1523
4803.32 1489
4803.97 1570
4804.62 1537
4805.28 1544
4805.93 1442
4806.59 1539
4807.24 1597
4807.89 1469
4808.55 1390
4809.20 1505
4809.86 1617
4810.51 1558
4811.17 1367
4811.82 1418
4812.47 1504
4813.13 1467
4813.78 1538
4814.44 1536
4815.09 1591
4815.75 1586
4816.40 1572
4817.06 1530
4817.71 1556
4818.37 1646
4819.02 1496
4819.68 1530
4820.33 1707
4820.99 1816
4821.64 1697
4822.30 1789
4822.95 1717
4823.61 1714
4824.26 1535
4824.92 1627
4825.57 1737
4826.23 1617
4826.88 1697
4827.54 1738
4828.19 1763
4828.85 1728
4829.51 1710
4830.16 1671
4830.82 1573
4831.47 1612
4832.13 1566
4832.78 1692
4833.44 1857
4834.10 1722
4834.75 1761
4835.41 1883
4836.06 1893
4836.72 1788
4837.38 1953
4838.03 2222
4838.69 2221
4839.34 2203
4840.00 2221
4840.66 2251
4841.31 2276
4841.97 2199
4842.63 2061
4843.28 2003
4843.94 2057
4844.60 1995
4845.25 1900
4845.91 1939
4846.57 1819
4847.22 1792
4847.88 1872
4848.54 1863
4849.19 1970
4849.85 2058
4850.51 2025
4851.17 1952
4851.82 1996
4852.48 2049
4853.14 2033
4853.79 2160
4854.45 2053
4855.11 2071
4855.77 1982
4856.42 2050
4857.08 2212
4857.74 2209
4858.40 2023
4859.05 2167
4859.71 2147
4860.37 2248
4861.03 2190
4861.68 2155
4862.34 2176
4863.00 2208
4863.66 2127
4864.32 2169
4864.97 2114
4865.63 2241
4866.29 2179
4866.95 2258
4867.61 2189
4868.26 2172
4868.92 2142
4869.58 2175
4870.24 2122
4870.90 2195
4871.56 2249
4872.21 2218
4872.87 2238
4873.53 2114
4874.19 2016
4874.85 1986
4875.51 1975
4876.17 1931
4876.83 1904
4877.48 1925
4878.14 1992
4878.80 2032
4879.46 1894
4880.12 1945
4880.78 2004
4881.44 2060
4882.10 1855
4882.76 1766
4883.42 1830
4884.08 1866
4884.73 1750
4885.39 1651
4886.05 1668
4886.71 1677
4887.37 1685
4888.03 1701
4888.69 1588
4889.35 1734
4890.01 1728
4890.67 1776
4891.33 1602
4891.99 1557
4892.65 1684
4893.31 1688
4893.97 1696
4894.63 1669
4895.29 1634
4895.95 1555
4896.61 1575
4897.27 1534
4897.93 1554
4898.59 1528
4899.25 1544
4899.91 1519
4900.57 1452
4901.23 1489
4901.89 1525
4902.55 1482
4903.21 1492
4903.88 1382
4904.54 1417
4905.20 1450
4905.86 1413
4906.52 1339
4907.18 1458
4907.84 1438
4908.50 1448
4909.16 1423
4909.82 1403
4910.48 1430
4911.15 1481
4911.81 1541
4912.47 1449
4913.13 1403
4913.79 1433
4914.45 1373
4915.11 1316
4915.77 1372
4916.44 1402
4917.10 1347
4917.76 1297
4918.42 1312
4919.08 1302
4919.74 1197
4920.41 1317
4921.07 1359
4921.73 1362
4922.39 1311
4923.05 1321
4923.72 1355
4924.38 1283
4925.04 1391
4925.70 1375
4926.36 1383
4927.03 1381
4927.69 1296
4928.35 1342
4929.01 1425
4929.67 1369
4930.34 1320
4931.00 1338
4931.66 1270
4932.32 1394
4932.99 1445
4933.65 1305
4934.31 1242
4934.98 1244
4935.64 1378
4936.30 1372
4936.96 1370
4937.63 1241
4938.29 1343
4938.95 1320
4939.62 1350
4940.28 1444
4940.94 1375
4941.61 1287
4942.27 1319
4942.93 1229
4943.60 1334
4944.26 1360
4944.92 1235
4945.59 1311
4946.25 1366
4946.91 1375
4947.58 1302
4948.24 1231
4948.90 1263
4949.57 1304
4950.23 1275
4950.89 1199
4951.56 1210
4952.22 1265
4952.89 1262
4953.55 1301
4954.21 1302
4954.88 1204
4955.54 1143
4956.21 1245
4956.87 1264
4957.53 1151
4958.20 1379
4958.86 1379
4959.53 1367
4960.19 1288
4960.86 1356
4961.52 1259
4962.19 1431
4962.85 1433
4963.52 1298
4964.18 1337
4964.84 1359
4965.51 1392
4966.17 1303
4966.84 1371
4967.50 1354
4968.17 1334
4968.83 1303
4969.50 1352
4970.16 1379
4970.83 1415
4971.49 1408
4972.16 1334
4972.82 1357
4973.49 1470
4974.16 1263
4974.82 1235
4975.49 1265
4976.15 1271
4976.82 1287
4977.48 1273
4978.15 1315
4978.81 1271
4979.48 1319
4980.15 1244
4980.81 1343
4981.48 1346
4982.14 1375
4982.81 1347
4983.48 1401
4984.14 1402
4984.81 1449
4985.47 1321
4986.14 1405
4986.81 1300
4987.47 1391
4988.14 1369
4988.80 1351
4989.47 1410
4990.14 1315
4990.80 1309
4991.47 1355
4992.14 1454
4992.80 1320
4993.47 1406
4994.14 1450
4994.80 1377
4995.47 1348
4996.14 1431
4996.80 1368
4997.47 1374
4998.14 1400
4998.81 1481
4999.47 1440
5000.14 1350
5000.81 1380
5001.47 1205
5002.14 1326
5002.81 1366
5003.48 1271
5004.14 1316
5004.81 1328
5005.48 1353
5006.15 1203
5006.81 1314
5007.48 1467
5008.15 1475
5008.82 1528
5009.48 1413
5010.15 1484
5010.82 1396
5011.49 1312
5012.16 1400
5012.82 1412
5013.49 1402
5014.16 1425
5014.83 1307
5015.50 1368
5016.16 1352
5016.83 1447
5017.50 1476
5018.17 1450
5018.84 1442
5019.50 1601
5020.17 1632
5020.84 1567
5021.51 1705
5022.18 1790
5022.85 1919
5023.52 2006
5024.19 2036
5024.85 1874
5025.52 2021
5026.19 2088
5026.86 2119
5027.53 1916
5028.20 1886
5028.87 1808
5029.54 1674
5030.21 1631
5030.87 1547
5031.54 1592
5032.21 1657
5032.88 1488
5033.55 1427
5034.22 1470
5034.89 1344
5035.56 1286
5036.23 1419
5036.90 1328
5037.57 1364
5038.24 1373
5038.91 1411
5039.58 1398
5040.25 1283
5040.92 1274
5041.59 1337
5042.26 1329
5042.93 1306
5043.60 1332
5044.27 1429
5044.94 1381
5045.61 1384
5046.28 1326
5046.95 1389
5047.62 1405
5048.29 1271
5048.96 1283
5049.63 1401
5050.30 1353
5050.97 1379
5051.64 1331
5052.31 1350
5052.98 1322
5053.65 1305
5054.32 1269
5054.99 1329
5055.66 1348
5056.34 1390
5057.01 1353
5057.68 1382
5058.35 1368
5059.02 1426
5059.69 1390
5060.36 1295
5061.03 1426
5061.70 1409
5062.38 1452
5063.05 1466
5063.72 1357
5064.39 1399
5065.06 1359
5065.73 1372
5066.40 1345
5067.08 1394
5067.75 1389
5068.42 1335
5069.09 1341
5069.76 1373
5070.43 1291
5071.11 1241
5071.78 1292
5072.45 1366
5073.12 1292
5073.79 1329
5074.47 1337
5075.14 1291
5075.81 1144
5076.48 1236
5077.15 1243
5077.83 1260
5078.50 1366
5079.17 1371
5079.84 1400
5080.52 1477
5081.19 1439
5081.86 1343
5082.53 1440
5083.21 1481
5083.88 1484
5084.55 1338
5085.22 1410
5085.90 1260
5086.57 1282
5087.24 1305
5087.92 1345
5088.59 1442
5089.26 1481
5089.93 1407
5090.61 1310
5091.28 1418
5091.95 1493
5092.63 1494
5093.30 1641
5093.97 1663
5094.65 1563
5095.32 1619
5095.99 1596
5096.67 1654
5097.34 1515
5098.02 1420
5098.69 1456
5099.36 1424
5100.04 1297
5100.71 1429
5101.38 1321
5102.06 1341
5102.73 1342
5103.41 1303
5104.08 1257
5104.75 1357
5105.43 1425
5106.10 1487
5106.78 1508
5107.45 1327
5108.12 1443
5108.80 1384
5109.47 1465
5110.15 1417
5110.82 1321
5111.50 1303
5112.17 1360
5112.85 1232
5113.52 1289
5114.20 1289
5114.87 1311
5115.54 1281
5116.22 1243
5116.89 1243
5117.57 1314
5118.24 1201
5118.92 1196
5119.59 1302
5120.27 1257
5120.94 1412
5121.62 1443
5122.30 1337
5122.97 1330
5123.65 1432
5124.32 1276
5125.00 1270
5125.67 1345
5126.35 1380
5127.02 1374
5127.70 1420
5128.37 1431
5129.05 1333
5129.73 1282
5130.40 1334
5131.08 1251
5131.75 1260
5132.43 1159
5133.10 1152
5133.78 1217
5134.46 1278
5135.13 1273
5135.81 1220
5136.49 1414
5137.16 1325
5137.84 1318
5138.51 1307
5139.19 1413
5139.87 1381
5140.54 1418
5141.22 1326
5141.90 1420
5142.57 1321
5143.25 1314
5143.93 1281
5144.60 1380
5145.28 1344
5145.96 1342
5146.63 1329
5147.31 1312
5147.99 1293
5148.66 1185
5149.34 1262
5150.02 1293
5150.69 1224
5151.37 1239
5152.05 1265
5152.73 1305
5153.40 1262
5154.08 1322
5154.76 1234
5155.44 1171
5156.11 1188
5156.79 1217
5157.47 1302
5158.15 1234
5158.82 1188
5159.50 1331
5160.18 1252
5160.86 1260
5161.53 1340
5162.21 1301
5162.89 1248
5163.57 1272
5164.25 1333
5164.92 1296
5165.60 1295
5166.28 1344
5166.96 1317
5167.64 1383
5168.31 1301
5168.99 1253
5169.67 1369
5170.35 1274
5171.03 1258
5171.71 1203
5172.39 1266
5173.06 1208
5173.74 1151
5174.42 1141
5175.10 1163
5175.78 1282
5176.46 1340
5177.14 1323
5177.82 1245
5178.49 1142
5179.17 1220
5179.85 1296
5180.53 1187
5181.21 1110
5181.89 1129
5182.57 1195
5183.25 1165
5183.93 1198
5184.61 1188
5185.29 1187
5185.97 1245
5186.64 1179
5187.32 1188
5188.00 1166
5188.68 1269
5189.36 1138
5190.04 1138
5190.72 1268
5191.40 1269
5192.08 1159
5192.76 1135
5193.44 1060
5194.12 1079
5194.80 1087
5195.48 1073
5196.16 1103
5196.84 1157
5197.52 1243
5198.20 1275
5198.88 1299
5199.56 1169
5200.24 1129
5200.92 1218
5201.60 1272
5202.28 1191
5202.96 1239
5203.65 1374
5204.33 1220
5205.01 1287
5205.69 1219
5206.37 1229
5207.05 1182
5207.73 1214
5208.41 1249
5209.09 1263
5209.77 1258
5210.45 1126
5211.13 1227
5211.82 1350
5212.50 1281
5213.18 1248
5213.86 1252
5214.54 1220
5215.22 1268
5215.90 1206
5216.58 1297
5217.27 1265
5217.95 1148
5218.63 1206
5219.31 1278
5219.99 1281
5220.67 1298
5221.36 1255
5222.04 1212
5222.72 1177
5223.40 1382
5224.08 1289
5224.77 1222
5225.45 1181
5226.13 1178
5226.81 1290
5227.49 1239
5228.18 1237
5228.86 1282
5229.54 1178
5230.22 1168
5230.91 1220
5231.59 1189
5232.27 1228
5232.95 1252
5233.63 1235
5234.32 1335
5235.00 1259
5235.68 1323
5236.37 1333
5237.05 1215
5237.73 1242
5238.41 1268
5239.10 1365
5239.78 1398
5240.46 1242
5241.15 1280
5241.83 1298
5242.51 1393
5243.20 1299
5243.88 1297
5244.56 1384
5245.24 1307
5245.93 1380
5246.61 1386
5247.29 1395
5247.98 1513
5248.66 1575
5249.35 1569
5250.03 1606
5250.71 1531
5251.40 1560
5252.08 1489
5252.76 1510
5253.45 1446
5254.13 1507
5254.82 1568
5255.50 1430
5256.18 1383
5256.87 1344
5257.55 1341
5258.24 1357
5258.92 1303
5259.60 1264
5260.29 1241
5260.97 1196
5261.66 1259
5262.34 1275
5263.03 1168
5263.71 1340
5264.40 1282
5265.08 1371
5265.76 1275
5266.45 1393
5267.13 1408
5267.82 1299
5268.50 1270
5269.19 1305
5269.87 1341
5270.56 1246
5271.24 1175
5271.93 1272
5272.61 1354
5273.30 1248
5273.98 1293
5274.67 1191
5275.35 1276
5276.04 1225
5276.72 1316
5277.41 1301
5278.10 1219
5278.78 1322
5279.47 1320
5280.15 1357
5280.84 1406
5281.52 1322
5282.21 1303
5282.89 1356
5283.58 1345
5284.27 1247
5284.95 1347
5285.64 1358
5286.32 1361
5287.01 1369
5287.70 1334
5288.38 1332
5289.07 1289
5289.75 1310
5290.44 1361
5291.13 1368
5291.81 1364
5292.50 1362
5293.19 1320
5293.87 1353
5294.56 1341
5295.25 1303
5295.93 1253
5296.62 1292
5297.31 1384
5297.99 1353
5298.68 1290
5299.37 1309
5300.05 1333
5300.74 1344
5301.43 1417
5302.11 1339
5302.80 1457
5303.49 1474
5304.18 1419
5304.86 1466
5305.55 1543
5306.24 1443
5306.92 1401
5307.61 1478
5308.30 1422
5308.99 1417
5309.67 1335
5310.36 1336
5311.05 1420
5311.74 1484
5312.42 1403
5313.11 1391
5313.80 1434
5314.49 1409
5315.18 1449
5315.86 1345
5316.55 1364
5317.24 1534
5317.93 1308
5318.62 1374
5319.30 1433
5319.99 1469
5320.68 1408
5321.37 1485
5322.06 1665
5322.74 1510
5323.43 1557
5324.12 1531
5324.81 1558
5325.50 1559
5326.19 1437
5326.88 1443
5327.56 1586
5328.25 1686
5328.94 1566
5329.63 1589
5330.32 1527
5331.01 1506
5331.70 1473
5332.39 1620
5333.07 1674
5333.76 1709
5334.45 1637
5335.14 1714
5335.83 1689
5336.52 1682
5337.21 1809
5337.90 1687
5338.59 1767
5339.28 1788
5339.97 1803
5340.66 1820
5341.35 1764
5342.04 1744
5342.73 1725
5343.42 1855
5344.10 1838
5344.79 1733
5345.48 1644
5346.17 1715
5346.86 1751
5347.55 1889
5348.24 2162
5348.93 2344
5349.62 2484
5350.31 2812
5351.00 2949
5351.69 3025
5352.39 3366
5353.08 3685
5353.77 3732
5354.46 3738
5355.15 3684
5355.84 3515
5356.53 3119
5357.22 2996
5357.91 2621
5358.60 2417
5359.29 2174
5359.98 2015
5360.67 1860
5361.36 1721
5362.05 1603
5362.74 1565
5363.44 1438
5364.13 1542
5364.82 1575
5365.51 1510
5366.20 1514
5366.89 1513
5367.58 1515
5368.27 1503
5368.96 1410
5369.66 1431
5370.35 1333
5371.04 1357
5371.73 1408
5372.42 1328
5373.11 1411
5373.81 1298
5374.50 1330
5375.19 1390
5375.88 1481
5376.57 1463
5377.26 1328
5377.96 1413
5378.65 1403
5379.34 1409
5380.03 1435
5380.72 1382
5381.42 1341
5382.11 1405
5382.80 1411
5383.49 1372
5384.18 1344
5384.88 1465
5385.57 1453
5386.26 1479
5386.95 1486
5387.65 1458
5388.34 1435
5389.03 1494
5389.72 1599
5390.42 1673
5391.11 1631
5391.80 1720
5392.50 1652
5393.19 1515
5393.88 1648
5394.57 1588
5395.27 1574
5395.96 1701
5396.65 1590
5397.35 1438
5398.04 1539
5398.73 1577
5399.43 1453
5400.12 1365
5400.81 1521
5401.51 1487
5402.20 1544
5402.89 1459
5403.59 1402
5404.28 1498
5404.97 1492
5405.67 1513
5406.36 1402
5407.06 1408
5407.75 1494
5408.44 1574
5409.14 1583
5409.83 1448
5410.53 1471
5411.22 1566
5411.91 1505
5412.61 1510
5413.30 1493
5414.00 1399
5414.69 1528
5415.38 1519
5416.08 1421
5416.77 1455
5417.47 1488
5418.16 1423
5418.86 1291
5419.55 1249
5420.25 1361
5420.94 1367
5421.64 1383
5422.33 1505
5423.03 1405
5423.72 1412
5424.41 1449
5425.11 1361
5425.80 1332
5426.50 1333
5427.19 1466
5427.89 1442
5428.59 1482
5429.28 1432
5429.98 1501
5430.67 1460
5431.37 1409
5432.06 1381
5432.76 1444
5433.45 1392
5434.15 1431
5434.84 1428
5435.54 1322
5436.23 1435
5436.93 1405
5437.63 1433
5438.32 1524
5439.02 1471
5439.71 1434
5440.41 1385
5441.11 1539
5441.80 1445
5442.50 1533
5443.19 1481
5443.89 1493
5444.59 1487
5445.28 1535
5445.98 1593
5446.68 1677
5447.37 1590
5448.07 1681
5448.76 1942
5449.46 1918
5450.16 2031
5450.85 2008
5451.55 2019
5452.25 1922
5452.94 1919
5453.64 1871
5454.34 1832
5455.03 1768
5455.73 1741
5456.43 1705
5457.13 1595
5457.82 1573
5458.52 1554
5459.22 1578
5459.91 1504
5460.61 1539
5461.31 1689
5462.01 1615
5462.70 1646
5463.40 1812
5464.10 1842
5464.80 1843
5465.49 2055
5466.19 2003
5466.89 2083
5467.59 2163
5468.28 2057
5468.98 2037
5469.68 2014
5470.38 1834
5471.07 1791
5471.77 1701
5472.47 1696
5473.17 1596
5473.87 1668
5474.56 1580
5475.26 1604
5475.96 1571
5476.66 1583
5477.36 1551
5478.06 1507
5478.75 1622
5479.45 1718
5480.15 1620
5480.85 1772
5481.55 1821
5482.25 1872
5482.95 1785
5483.64 1980
5484.34 1881
5485.04 1825
5485.74 1710
5486.44 1685
5487.14 1691
5487.84 1592
5488.54 1723
5489.23 1669
5489.93 1624
5490.63 1668
5491.33 1764
5492.03 1705
5492.73 1703
5493.43 1756
5494.13 1678
5494.83 1583
5495.53 1767
5496.23 1643
5496.93 1576
5497.63 1727
5498.33 1847
5499.03 1946
5499.73 1853
5500.43 1904
5501.13 2093
5501.83 2312
5502.53 2164
5503.23 2151
5503.93 2441
5504.63 2329
5505.33 2221
5506.03 2190
5506.73 2144
5507.43 2051
5508.13 1860
5508.83 1778
5509.53 1722
5510.23 1543
5510.93 1644
5511.63 1680
5512.33 1526
5513.03 1641
5513.73 1705
5514.43 1712
5515.13 1567
5515.83 1557
5516.53 1711
5517.23 1671
5517.93 1637
5518.64 1702
5519.34 1685
5520.04 1682
5520.74 1651
5521.44 1700
5522.14 1687
5522.84 1685
5523.54 1614
5524.24 1601
5524.95 1571
5525.65 1572
5526.35 1652
5527.05 1542
5527.75 1464
5528.45 1535
5529.15 1491
5529.86 1450
5530.56 1370
5531.26 1341
5531.96 1379
5532.66 1414
5533.36 1395
5534.07 1449
5534.77 1456
5535.47 1392
5536.17 1381
5536.87 1202
5537.58 1274
5538.28 1449
5538.98 1375
5539.68 1443
5540.39 1335
5541.09 1283
5541.79 1283
5542.49 1300
5543.20 1268
5543.90 1272
5544.60 1318
5545.30 1305
5546.01 1285
5546.71 1388
5547.41 1453
5548.11 1354
5548.82 1460
5549.52 1419
5550.22 1409
5550.93 1353
5551.63 1367
5552.33 1283
5553.03 1348
5553.74 1358
5554.44 1221
5555.14 1334
5555.85 1285
5556.55 1316
5557.25 1325
5557.96 1283
5558.66 1321
5559.36 1347
5560.07 1159
5560.77 1264
5561.48 1240
5562.18 1212
5562.88 1381
5563.59 1309
5564.29 1260
5564.99 1225
5565.70 1316
5566.40 1264
5567.11 1276
5567.81 1394
5568.51 1342
5569.22 1251
5569.92 1300
5570.63 1400
5571.33 1349
5572.04 1371
5572.74 1289
5573.44 1267
5574.15 1278
5574.85 1237
5575.56 1369
5576.26 1248
5576.97 1274
5577.67 1264
5578.38 1244
5579.08 1317
5579.79 1462
5580.49 1310
5581.20 1265
5581.90 1333
5582.61 1361
5583.31 1292
5584.02 1295
5584.72 1329
5585.43 1220
5586.13 1162
5586.84 1219
5587.54 1328
5588.25 1250
5588.95 1253
5589.66 1269
5590.36 1298
5591.07 1279
5591.77 1234
5592.48 1278
5593.19 1176
5593.89 1202
5594.60 1227
5595.30 1188
5596.01 1220
5596.71 1130
5597.42 1168
5598.13 1194
5598.83 1163
5599.54 1190
5600.24 1254
5600.95 1170
5601.66 1204
5602.36 1162
5603.07 1125
5603.78 1204
5604.48 1220
5605.19 1204
5605.89 1176
5606.60 1052
5607.31 1227
5608.01 1262
5608.72 1071
5609.43 1069
5610.13 1225
5610.84 1203
5611.55 1180
5612.25 1158
5612.96 1214
5613.67 1221
5614.38 1149
5615.08 1192
5615.79 1209
5616.50 1082
5617.20 1129
5617.91 1191
5618.62 1154
5619.33 1082
5620.03 1229
5620.74 1225
5621.45 1190
5622.15 1243
5622.86 1192
5623.57 1228
5624.28 1189
5624.99 1153
5625.69 1130
5626.40 1082
5627.11 1134
5627.82 1168
5628.52 1161
5629.23 1178
5629.94 1222
5630.65 1177
5631.36 1163
5632.06 1174
5632.77 1143
5633.48 1164
5634.19 1171
5634.90 1143
5635.61 1197
5636.31 1198
5637.02 1178
5637.73 1167
5638.44 1155
5639.15 1115
5639.86 1205
5640.56 1243
5641.27 1175
5641.98 1283
5642.69 1260
5643.40 1233
5644.11 1200
5644.82 1178
5645.53 1188
5646.24 1212
5646.94 1187
5647.65 1214
5648.36 1167
5649.07 1250
5649.78 1235
5650.49 1224
5651.20 1237
5651.91 1176
5652.62 1245
5653.33 1253
5654.04 1182
5654.75 1108
5655.46 1204
5656.17 1175
5656.88 1187
5657.59 1239
5658.30 1333
5659.01 1219
5659.71 1271
5660.42 1275
5661.13 1342
5661.84 1368
5662.55 1196
5663.26 1272
5663.97 1252
5664.69 1302
5665.40 1248
5666.11 1295
5666.82 1333
5667.53 1241
5668.24 1210
5668.95 1254
5669.66 1290
5670.37 1433
5671.08 1381
5671.79 1403
5672.50 1419
5673.21 1482
5673.92 1485
5674.63 1305
5675.34 1434
5676.05 1476
5676.76 1345
5677.48 1269
5678.19 1281
5678.90 1201
5679.61 1189
5680.32 1181
5681.03 1216
5681.74 1257
5682.45 1241
5683.16 1189
5683.88 1317
5684.59 1319
5685.30 1247
5686.01 1174
5686.72 1281
5687.43 1310
5688.15 1282
5688.86 1273
5689.57 1254
5690.28 1294
5690.99 1326
5691.70 1142
5692.42 1315
5693.13 1296
5693.84 1247
5694.55 1292
5695.26 1278
5695.98 1266
5696.69 1259
5697.40 1256
5698.11 1367
5698.82 1206
5699.54 1284
5700.25 1222
5700.96 1187
5701.67 1065
5702.39 1099
5703.10 1180
5703.81 1176
5704.52 1178
5705.24 1200
5705.95 1206
5706.66 1182
5707.38 1161
5708.09 1184
5708.80 1274
5709.51 1345
5710.23 1272
5710.94 1368
5711.65 1331
5712.37 1244
5713.08 1195
5713.79 1161
5714.51 1260
5715.22 1131
5715.93 1172
5716.65 1105
5717.36 1145
5718.07 1132
5718.79 1229
5719.50 1194
5720.21 1196
5720.93 1309
5721.64 1185
5722.36 1211
5723.07 1269
5723.78 1266
5724.50 1167
5725.21 1209
5725.92 1195
5726.64 1211
5727.35 1164
5728.07 1222
5728.78 1330
5729.50 1306
5730.21 1314
5730.92 1346
5731.64 1344
5732.35 1354
5733.07 1333
5733.78 1360
5734.50 1361
5735.21 1404
5735.93 1415
5736.64 1370
5737.35 1293
5738.07 1330
5738.78 1421
5739.50 1375
5740.21 1366
5740.93 1361
5741.64 1403
5742.36 1431
5743.07 1369
5743.79 1395
5744.50 1346
5745.22 1276
5745.93 1379
5746.65 1259
5747.37 1373
5748.08 1438
5748.80 1332
5749.51 1316
5750.23 1327
5750.94 1434
5751.66 1429
5752.37 1495
5753.09 1596
5753.81 1623
5754.52 1918
5755.24 1878
5755.95 2008
5756.67 2008
5757.38 1992
5758.10 2160
5758.82 2113
5759.53 2026
5760.25 1871
5760.96 1729
5761.68 1723
5762.40 1679
5763.11 1591
5763.83 1548
5764.55 1540
5765.26 1492
5765.98 1518
5766.70 1459
5767.41 1318
5768.13 1373
5768.85 1503
5769.56 1509
5770.28 1480
5771.00 1476
5771.71 1471
5772.43 1535
5773.15 1385
5773.86 1412
5774.58 1389
5775.30 1452
5776.01 1469
5776.73 1478
5777.45 1536
5778.17 1613
5778.88 1493
5779.60 1533
5780.32 1464
5781.04 1665
5781.75 1618
5782.47 1527
5783.19 1596
5783.91 1635
5784.62 1562
5785.34 1631
5786.06 1609
5786.78 1688
5787.49 1615
5788.21 1696
5788.93 1619
5789.65 1710
5790.37 1606
5791.08 1671
5791.80 1720
5792.52 1774
5793.24 1662
5793.96 1771
5794.68 1845
5795.39 1887
5796.11 1861
5796.83 1956
5797.55 2067
5798.27 2154
5798.99 2144
5799.70 2338
5800.42 2402
5801.14 2609
5801.86 2890
5802.58 3268
5803.30 3334
5804.02 3370
5804.74 3316
5805.45 3082
5806.17 2763
5806.89 2464
5807.61 2302
5808.33 2105
5809.05 2088
5809.77 2043
5810.49 1947
5811.21 1907
5811.93 1846
5812.65 1845
5813.37 1894
5814.09 1865
5814.81 1954
5815.52 1891
5816.24 1870
5816.96 1820
5817.68 1886
5818.40 1820
5819.12 1850
5819.84 1833
5820.56 1662
5821.28 1723
5822.00 1840
5822.72 1988
5823.44 1757
5824.16 1693
5824.88 1551
5825.60 1642
5826.32 1631
5827.04 1630
5827.76 1574
5828.48 1612
5829.21 1545
5829.93 1512
5830.65 1578
5831.37 1652
5832.09 1521
5832.81 1589
5833.53 1527
5834.25 1531
5834.97 1571
5835.69 1480
5836.41 1584
5837.13 1538
5837.85 1515
5838.57 1361
5839.30 1535
5840.02 1499
5840.74 1551
5841.46 1538
5842.18 1453
5842.90 1524
5843.62 1444
5844.34 1388
5845.07 1492
5845.79 1615
5846.51 1528
5847.23 1371
5847.95 1435
5848.67 1398
5849.39 1429
5850.12 1515
5850.84 1432
5851.56 1480
5852.28 1440
5853.00 1445
5853.73 1498
5854.45 1466
5855.17 1447
5855.89 1450
5856.61 1404
5857.34 1346
5858.06 1418
5858.78 1379
5859.50 1397
5860.23 1421
5860.95 1426
5861.67 1385
5862.39 1388
5863.11 1419
5863.84 1362
5864.56 1356
5865.28 1355
5866.01 1370
5866.73 1372
5867.45 1442
5868.17 1371
5868.90 1343
5869.62 1455
5870.34 1436
5871.07 1406
5871.79 1342
5872.51 1416
5873.23 1418
5873.96 1378
5874.68 1354
5875.40 1365
5876.13 1366
5876.85 1381
5877.57 1387
5878.30 1472
5879.02 1480
5879.74 1300
5880.47 1306
5881.19 1369
5881.92 1367
5882.64 1372
5883.36 1464
5884.09 1492
5884.81 1426
5885.53 1350
5886.26 1420
5886.98 1368
5887.71 1427
5888.43 1409
5889.15 1312
5889.88 1399
5890.60 1417
5891.33 1379
5892.05 1318
5892.78 1409
5893.50 1447
5894.23 1414
5894.95 1321
5895.67 1369
5896.40 1311
5897.12 1304
5897.85 1414
5898.57 1373
5899.30 1382
5900.02 1395
5900.75 1383
5901.47 1356
5902.20 1372
5902.92 1398
5903.65 1434
5904.37 1398
5905.10 1473
5905.82 1488
5906.55 1438
5907.27 1391
5908.00 1497
5908.72 1493
5909.45 1514
5910.17 1440
5910.90 1522
5911.62 1470
5912.35 1480
5913.08 1475
5913.80 1497
5914.53 1489
5915.25 1503
5915.98 1546
5916.70 1464
5917.43 1433
5918.16 1508
5918.88 1552
5919.61 1547
5920.33 1523
5921.06 1593
5921.79 1598
5922.51 1599
5923.24 1572
5923.97 1539
5924.69 1659
5925.42 1660
5926.14 1634
5926.87 1574
5927.60 1677
5928.32 1757
5929.05 1732
5929.78 1704
5930.50 1756
5931.23 1673
5931.96 1694
5932.68 1764
5933.41 1823
5934.14 1746
5934.86 1757
5935.59 1875
5936.32 1863
5937.05 1989
5937.77 2003
5938.50 2042
5939.23 1959
5939.95 1935
5940.68 1942
5941.41 2067
5942.14 2063
5942.86 2086
5943.59 2116
5944.32 2087
5945.05 2014
5945.77 2103
5946.50 2119
5947.23 2124
5947.96 2178
5948.68 2244
5949.41 2197
5950.14 2253
5950.87 2393
5951.60 2372
5952.32 2381
5953.05 2394
5953.78 2471
5954.51 2488
5955.24 2599
5955.96 2812
5956.69 2835
5957.42 2576
5958.15 2525
5958.88 2486
5959.61 2492
5960.33 2549
5961.06 2663
5961.79 2577
5962.52 2540
5963.25 2558
5963.98 2570
5964.71 2570
5965.44 2722
5966.16 3027
5966.89 3009
5967.62 3228
5968.35 3242
5969.08 3628
5969.81 3566
5970.54 3553
5971.27 3711
5972.00 3521
5972.73 3355
5973.46 3330
5974.18 3224
5974.91 3199
5975.64 3112
5976.37 3014
5977.10 3197
5977.83 2943
5978.56 2981
5979.29 3104
5980.02 3145
5980.75 3110
5981.48 3088
5982.21 3109
5982.94 3424
5983.67 3304
5984.40 3144
5985.13 3315
5985.86 3398
5986.59 3390
5987.32 3549
5988.05 3515
5988.78 3337
5989.51 3420
5990.24 3406
5990.97 3391
5991.70 3334
5992.43 3594
5993.16 3578
5993.89 3429
5994.62 3448
5995.35 3370
5996.09 3482
5996.82 3616
5997.55 3411
5998.28 3659
5999.01 3771
5999.74 3640
6000.47 3668
6001.20 3900
6001.93 3868
6002.66 3878
6003.39 3905
6004.13 3746
6004.86 3696
6005.59 3728
6006.32 3605
6007.05 3529
6007.78 3441
6008.51 3482
6009.25 3635
6009.98 3825
6010.71 4226
6011.44 4312
6012.17 4723
6012.90 5191
6013.64 6110
6014.37 6710
6015.10 7161
6015.83 7611
6016.56 8191
6017.29 8222
6018.03 8037
6018.76 7492
6019.49 7182
6020.22 6469
6020.96 5557
6021.69 5159
6022.42 4647
6023.15 4295
6023.88 3772
6024.62 3427
6025.35 3109
6026.08 2935
6026.81 2828
6027.55 2746
6028.28 2777
6029.01 2744
6029.75 2696
6030.48 2696
6031.21 2610
6031.94 2602
6032.68 2602
6033.41 2578
6034.14 2581
6034.88 2560
6035.61 2510
6036.34 2535
6037.07 2570
6037.81 2521
6038.54 2403
6039.27 2571
6040.01 2636
6040.74 2665
6041.47 2580
6042.21 2642
6042.94 2668
6043.68 2733
6044.41 2661
6045.14 2765
6045.88 2701
6046.61 2826
6047.34 2714
6048.08 2823
6048.81 2846
6049.55 2888
6050.28 2953
6051.01 3038
6051.75 3163
6052.48 3283
6053.22 3426
6053.95 3279
6054.68 3554
6055.42 3710
6056.15 3657
6056.89 3513
6057.62 3360
6058.36 3264
6059.09 3128
6059.83 3138
6060.56 3179
6061.29 2909
6062.03 2826
6062.76 2906
6063.50 2894
6064.23 2817
6064.97 2784
6065.70 2863
6066.44 2767
6067.17 2716
6067.91 2703
6068.64 2662
6069.38 2672
6070.11 2717
6070.85 2620
6071.58 2576
6072.32 2599
6073.06 2595
6073.79 2542
6074.53 2515
6075.26 2343
6076.00 2221
6076.73 2243
6077.47 2382
6078.20 2384
6078.94 2364
6079.68 2254
6080.41 2247
6081.15 2217
6081.88 2248
6082.62 2173
6083.35 2071
6084.09 2129
6084.83 2293
6085.56 2165
6086.30 2167
6087.04 2171
6087.77 2175
6088.51 2146
6089.24 2115
6089.98 2010
6090.72 2169
6091.45 2221
6092.19 2186
6092.93 2185
6093.66 2170
6094.40 2233
6095.14 2107
6095.87 2040
6096.61 2227
6097.35 2100
6098.08 2009
6098.82 2033
6099.56 2116
6100.29 2079
6101.03 1890
6101.77 1973
6102.51 1940
6103.24 2024
6103.98 1921
6104.72 1912
6105.46 1805
6106.19 1803
6106.93 1994
6107.67 1953
6108.41 1760
6109.14 1882
6109.88 1932
6110.62 1974
6111.36 1841
6112.09 1864
6112.83 1865
6113.57 1963
6114.31 2013
6115.04 1921
6115.78 1935
6116.52 1957
6117.26 1968
6118.00 1935
6118.73 2020
6119.47 1986
6120.21 1956
6120.95 1933
6121.69 1851
6122.43 1828
6123.16 2060
6123.90 2141
6124.64 1940
6125.38 2067
6126.12 2077
6126.86 1953
6127.60 2054
6128.33 1999
6129.07 1983
6129.81 1961
6130.55 1876
6131.29 2046
6132.03 2048
6132.77 1976
6133.51 2111
6134.25 2127
6134.98 2169
6135.72 2253
6136.46 2188
6137.20 2200
6137.94 2088
6138.68 2148
6139.42 2174
6140.16 2191
6140.90 2333
6141.64 2239
6142.38 2311
6143.12 2144
6143.86 2094
6144.60 2086
6145.34 2091
6146.08 2082
6146.82 2283
6147.56 2235
6148.30 2147
6149.04 2123
6149.78 2310
6150.52 2401
6151.26 2384
6152.00 2258
6152.74 2182
6153.48 2318
6154.22 2496
6154.96 2359
6155.70 2435
6156.44 2454
6157.18 2436
6157.92 2558
6158.66 2478
6159.40 2551
6160.14 2485
6160.88 2479
6161.62 2447
6162.36 2506
6163.10 2509
6163.85 2588
6164.59 2707
6165.33 2727
6166.07 2875
6166.81 2881
6167.55 3023
6168.29 3153
6169.03 3143
6169.77 3465
6170.51 3422
6171.26 3294
6172.00 3463
6172.74 3337
6173.48 3228
6174.22 3354
6174.96 3420
6175.70 3331
6176.45 3128
6177.19 3093
6177.93 3076
6178.67 3073
6179.41 2973
6180.16 3046
6180.90 3179
6181.64 2959
6182.38 3049
6183.12 3093
6183.87 3271
6184.61 3345
6185.35 3401
6186.09 3313
6186.83 3336
6187.58 3288
6188.32 3278
6189.06 3312
6189.80 3344
6190.55 3339
6191.29 3485
6192.03 3541
6192.77 3676
6193.52 3616
6194.26 3701
6195.00 3831
6195.74 3940
6196.49 3968
6197.23 4006
6197.97 4198
6198.72 4079
6199.46 4041
6200.20 4019
6200.94 3976
6201.69 3891
6202.43 3923
6203.17 3953
6203.92 3977
6204.66 3877
6205.40 4273
6206.15 4812
6206.89 5602
6207.63 6125
6208.38 7175
6209.12 8429
6209.87 9563
6210.61 10974
6211.35 11644
6212.10 12579
6212.84 12693
6213.58 12498
6214.33 12245
6215.07 11358
6215.82 9903
6216.56 8573
6217.30 7715
6218.05 6637
6218.79 5480
6219.54 4803
6220.28 4146
6221.02 3762
6221.77 3495
6222.51 3185
6223.26 3095
6224.00 2974
6224.75 2795
6225.49 2666
6226.24 2798
6226.98 2789
6227.73 2793
6228.47 2771
6229.21 2698
6229.96 2660
6230.70 2489
6231.45 2369
6232.19 2382
6232.94 2452
6233.68 2268
6234.43 2208
6235.17 2370
6235.92 2306
6236.67 2338
6237.41 2224
6238.16 2292
6238.90 2344
6239.65 2315
6240.39 2482
6241.14 2366
6241.88 2552
6242.63 2508
6243.37 2473
6244.12 2418
6244.87 2356
6245.61 2416
6246.36 2439
6247.10 2636
6247.85 2716
6248.59 2835
6249.34 2847
6250.09 2847
6250.83 3138
6251.58 3221
6252.33 3092
6253.07 2957
6253.82 2951
6254.56 2828
6255.31 2856
6256.06 2842
6256.80 2779
6257.55 2709
6258.30 2650
6259.04 2614
6259.79 2616
6260.54 2594
6261.28 2643
6262.03 2634
6262.78 2489
6263.52 2568
6264.27 2630
6265.02 2651
6265.76 2601
6266.51 2536
6267.26 2555
6268.01 2664
6268.75 2680
6269.50 2557
6270.25 2577
6270.99 2621
6271.74 2708
6272.49 2544
6273.24 2611
6273.98 2578
6274.73 2721
6275.48 2609
6276.23 2615
6276.97 2765
6277.72 2911
6278.47 2916
6279.22 2919
6279.96 2948
6280.71 2873
6281.46 2861
6282.21 2759
6282.96 2556
6283.70 2561
6284.45 2488
6285.20 2381
6285.95 2199
6286.70 2205
6287.45 2167
6288.19 2098
6288.94 2055
6289.69 2209
6290.44 2195
6291.19 2097
6291.94 2055
6292.68 2144
6293.43 2107
6294.18 1985
6294.93 2016
6295.68 1974
6296.43 1876
6297.18 1849
6297.93 1956
6298.67 1936
6299.42 1827
6300.17 1922
6300.92 1841
6301.67 1819
6302.42 1823
6303.17 1852
6303.92 1851
6304.67 1804
6305.42 1853
6306.17 1955
6306.92 1859
6307.67 1788
6308.41 1800
6309.16 1871
6309.91 1793
6310.66 1742
6311.41 1713
6312.16 1726
6312.91 1849
6313.66 1825
6314.41 1776
6315.16 1885
6315.91 1851
6316.66 1799
6317.41 1897
6318.16 1894
6318.91 1742
6319.66 1769
6320.41 1782
6321.16 1716
6321.91 1695
6322.66 1743
6323.41 1726
6324.16 1672
6324.92 1715
6325.67 1816
6326.42 1853
6327.17 1847
6327.92 1763
6328.67 1634
6329.42 1714
6330.17 1645
6330.92 1583
6331.67 1664
6332.42 1641
6333.17 1611
6333.92 1615
6334.68 1617
6335.43 1724
6336.18 1552
6336.93 1533
6337.68 1671
6338.43 1718
6339.18 1697
6339.93 1671
6340.69 1732
6341.44 1653
6342.19 1685
6342.94 1789
6343.69 1748
6344.44 1747
6345.20 1703
6345.95 1712
6346.70 1651
6347.45 1651
6348.20 1749
6348.95 1900
6349.71 1792
6350.46 1742
6351.21 1851
6351.96 1836
6352.71 1824
6353.47 1876
6354.22 1791
6354.97 1850
6355.72 1937
6356.48 1863
6357.23 1946
6357.98 1829
6358.73 1822
6359.49 1861
6360.24 1801
6360.99 1767
6361.74 1702
6362.50 1782
6363.25 1803
6364.00 1697
6364.76 1607
6365.51 1577
6366.26 1669
6367.01 1774
6367.77 1690
6368.52 1736
6369.27 1749
6370.03 1673
6370.78 1730
6371.53 1684
6372.29 1706
6373.04 1632
6373.79 1520
6374.55 1617
6375.30 1596
6376.05 1790
6376.81 1702
6377.56 1582
6378.31 1499
6379.07 1615
6379.82 1646
6380.58 1637
6381.33 1681
6382.08 1544
6382.84 1624
6383.59 1659
6384.35 1701
6385.10 1708
6385.85 1661
6386.61 1607
6387.36 1578
6388.12 1717
6388.87 1754
6389.62 1717
6390.38 1684
6391.13 1737
6391.89 1705
6392.64 1887
6393.40 1827
6394.15 1839
6394.91 1737
6395.66 1806
6396.42 1710
6397.17 1736
6397.93 1674
6398.68 1621
6399.44 1581
6400.19 1617
6400.95 1579
6401.70 1584
6402.46 1594
6403.21 1497
6403.97 1429
6404.72 1448
6405.48 1483
6406.23 1480
6406.99 1626
6407.74 1587
6408.50 1520
6409.25 1536
6410.01 1522
6410.76 1540
6411.52 1536
6412.28 1569
6413.03 1564
6413.79 1571
6414.54 1557
6415.30 1548
6416.05 1480
6416.81 1471
6417.57 1542
6418.32 1487
6419.08 1556
6419.83 1523
6420.59 1558
6421.35 1587
6422.10 1577
6422.86 1646
6423.62 1634
6424.37 1588
6425.13 1644
6425.89 1514
6426.64 1517
6427.40 1580
6428.15 1655
6428.91 1590
6429.67 1603
6430.42 1686
6431.18 1667
6431.94 1597
6432.70 1563
6433.45 1619
6434.21 1592
6434.97 1579
6435.72 1554
6436.48 1513
6437.24 1590
6437.99 1625
6438.75 1561
6439.51 1546
6440.27 1664
6441.02 1758
6441.78 1648
6442.54 1653
6443.30 1615
6444.05 1667
6444.81 1662
6445.57 1743
6446.33 1800
6447.08 1734
6447.84 1716
6448.60 1713
6449.36 1683
6450.12 1760
6450.87 1708
6451.63 1674
6452.39 1712
6453.15 1762
6453.91 1774
6454.66 1719
6455.42 1607
6456.18 1784
6456.94 1776
6457.70 1760
6458.46 1978
6459.21 1825
6459.97 1872
6460.73 1877
6461.49 1930
6462.25 1939
6463.01 1837
6463.77 1885
6464.52 1931
6465.28 1876
6466.04 1812
6466.80 1869
6467.56 1924
6468.32 1979
6469.08 2004
6469.84 1989
6470.60 2022
6471.36 2018
6472.11 1918
6472.87 2128
6473.63 2136
6474.39 2010
6475.15 2006
6475.91 2078
6476.67 2193
6477.43 2087
6478.19 2224
6478.95 2186
6479.71 2238
6480.47 2195
6481.23 2409
6481.99 2356
6482.75 2352
6483.51 2263
6484.27 2245
6485.03 2338
6485.79 2408
6486.55 2390
6487.31 2277
6488.07 2344
6488.83 2293
6489.59 2352
6490.35 2352
6491.11 2370
6491.87 2551
6492.63 2576
6493.39 2611
6494.15 2621
6494.91 2717
6495.67 2890
6496.43 2908
6497.19 2865
6497.95 2949
6498.71 3010
6499.48 3068
6500.24 3072
6501.00 3062
6501.76 3171
6502.52 3023
6503.28 3119
6504.04 2878
6504.80 2956
6505.56 3001
6506.32 3005
6507.09 3157
6507.85 3190
6508.61 3195
6509.37 3582
6510.13 3399
6510.89 3515
6511.65 3561
6512.42 3550
6513.18 3608
6513.94 3516
6514.70 3479
6515.46 3424
6516.22 3473
6516.99 3573
6517.75 3578
6518.51 3622
6519.27 3727
6520.03 3705
6520.80 3717
6521.56 3667
6522.32 3932
6523.08 3954
6523.84 4091
6524.61 4101
6525.37 4147
6526.13 4481
6526.89 4554
6527.66 4690
6528.42 4747
6529.18 5020
6529.94 5190
6530.71 5270
6531.47 5256
6532.23 5318
6533.00 5463
6533.76 5596
6534.52 5978
6535.28 6329
6536.05 7065
6536.81 7925
6537.57 9176
6538.34 10119
6539.10 10616
6539.86 11323
6540.63 10916
6541.39 10779
6542.15 9987
6542.92 8796
6543.68 7904
6544.44 6902
6545.21 5877
6545.97 5015
6546.73 4444
6547.50 4223
6548.26 3711
6549.02 3507
6549.79 3372
6550.55 3300
6551.31 3267
6552.08 3121
6552.84 3114
6553.61 3101
6554.37 2919
6555.13 3022
6555.90 2904
6556.66 2910
6557.43 3081
6558.19 2948
6558.96 2879
6559.72 2813
6560.48 2756
6561.25 2815
6562.01 2871
6562.78 2925
6563.54 2862
6564.31 2835
6565.07 2960
6565.84 3104
6566.60 3120
6567.37 3156
6568.13 3205
6568.90 3282
6569.66 3262
6570.43 3229
6571.19 3286
6571.96 3104
6572.72 3151
6573.49 3192
6574.25 3171
6575.02 3213
6575.78 3361
6576.55 3441
6577.31 3578
6578.08 3668
6578.84 3649
6579.61 3780
6580.37 3680
6581.14 3840
6581.91 4003
6582.67 3917
6583.44 3930
6584.20 3828
6584.97 3945
6585.73 3811
6586.50 3538
6587.27 3594
6588.03 3684
6588.80 3762
6589.56 3653
6590.33 3586
6591.10 3550
6591.86 3609
6592.63 3784
6593.39 4000
6594.16 4118
6594.93 4279
6595.69 4368
6596.46 4643
6597.23 4914
6597.99 4798
6598.76 4782
6599.53 4724
6600.29 4438
6601.06 4233
6601.83 4030
6602.59 3825
6603.36 3666
6604.13 3446
6604.89 3209
6605.66 3096
6606.43 3082
6607.20 2968
6607.96 2875
6608.73 2852
6609.50 2803
6610.26 2678
6611.03 2595
6611.80 2685
6612.57 2619
6613.33 2620
6614.10 2698
6614.87 2582
6615.64 2591
6616.40 2536
6617.17 2449
6617.94 2404
6618.71 2418
6619.48 2398
6620.24 2470
6621.01 2458
6621.78 2380
6622.55 2444
6623.32 2529
6624.08 2460
6624.85 2409
6625.62 2461
6626.39 2397
6627.16 2388
6627.92 2325
6628.69 2394
6629.46 2285
6630.23 2268
6631.00 2341
6631.77 2380
6632.54 2398
6633.30 2633
6634.07 2744
6634.84 2688
6635.61 2820
6636.38 2901
6637.15 3052
6637.92 2940
6638.69 3146
6639.45 2968
6640.22 2836
6640.99 2901
6641.76 2623
6642.53 2573
6643.30 2443
6644.07 2376
6644.84 2363
6645.61 2332
6646.38 2162
6647.15 2163
6647.92 2170
6648.69 2221
6649.46 2167
6650.22 2038
6650.99 2161
6651.76 2119
6652.53 2151
6653.30 2144
6654.07 2126
6654.84 2135
6655.61 2061
6656.38 2073
6657.15 1978
6657.92 1980
6658.69 2113
6659.46 2137
6660.23 2097
6661.00 2077
6661.77 2003
6662.54 2066
6663.31 1985
6664.09 2030
6664.86 2040
6665.63 1998
6666.40 2074
6667.17 1953
6667.94 1939
6668.71 1989
6669.48 2018
6670.25 1938
6671.02 1935
6671.79 2063
6672.56 1993
6673.33 2062
6674.10 1977
6674.88 2032
6675.65 2143
6676.42 2077
6677.19 1989
6677.96 2056
6678.73 1956
6679.50 2027
6680.27 1994
6681.05 2062
6681.82 2120
6682.59 2174
6683.36 2249
6684.13 2127
6684.90 2327
6685.67 2236
6686.45 2194
6687.22 2304
6687.99 2357
6688.76 2338
6689.53 2168
6690.31 2134
6691.08 2206
6691.85 2234
6692.62 2110
6693.39 1998
6694.17 1882
6694.94 1870
6695.71 1831
6696.48 1802
6697.25 1796
6698.03 1826
6698.80 1898
6699.57 1764
6700.34 1816
6701.12 1815
6701.89 1687
6702.66 1750
6703.43 1861
6704.21 1831
6704.98 1898
6705.75 1872
6706.53 1950
6707.30 1739
6708.07 1766
6708.84 1844
6709.62 1753
6710.39 1657
6711.16 1667
6711.94 1750
6712.71 1693
6713.48 1695
6714.26 1742
6715.03 1744
6715.80 1737
6716.58 1665
6717.35 1563
6718.12 1543
6718.90 1526
6719.67 1567
6720.45 1627
6721.22 1529
6721.99 1612
6722.77 1591
6723.54 1586
6724.31 1601
6725.09 1648
6725.86 1655
6726.64 1600
6727.41 1595
6728.18 1588
6728.96 1655
6729.73 1701
6730.51 1571
6731.28 1588
6732.06 1541
6732.83 1495
6733.60 1645
6734.38 1726
6735.15 1674
6735.93 1555
6736.70 1645
6737.48 1619
6738.25 1684
6739.03 1624
6739.80 1627
6740.58 1573
6741.35 1641
6742.13 1591
6742.90 1654
6743.68 1579
6744.45 1657
6745.23 1644
6746.00 1615
6746.78 1584
6747.55 1639
6748.33 1645
6749.10 1679
6749.88 1769
6750.65 1817
6751.43 1763
6752.20 1958
6752.98 1989
6753.75 1910
6754.53 2098
6755.31 2170
6756.08 2082
6756.86 2088
6757.63 1977
6758.41 1866
6759.19 1914
6759.96 1867
6760.74 1743
6761.51 1786
6762.29 1740
6763.07 1703
6763.84 1636
6764.62 1730
6765.39 1687
6766.17 1587
6766.95 1637
6767.72 1552
6768.50 1643
6769.28 1583
6770.05 1594
6770.83 1597
6771.61 1603
6772.38 1463
6773.16 1526
6773.94 1617
6774.71 1592
6775.49 1464
6776.27 1543
6777.04 1485
6777.82 1509
6778.60 1480
6779.37 1446
6780.15 1542
6780.93 1582
6781.71 1459
6782.48 1469
6783.26 1516
6784.04 1606
6784.81 1642
6785.59 1518
6786.37 1491
6787.15 1450
6787.92 1426
6788.70 1474
6789.48 1527
6790.26 1488
6791.04 1458
6791.81 1424
6792.59 1396
6793.37 1468
6794.15 1395
6794.92 1388
6795.70 1431
6796.48 1528
6797.26 1436
6798.04 1293
6798.81 1457
6799.59 1499
6800.37 1418
6801.15 1412
6801.93 1392
6802.71 1388
6803.48 1467
6804.26 1425
6805.04 1421
6805.82 1410
6806.60 1415
6807.38 1346
6808.16 1396
6808.94 1484
6809.71 1394
6810.49 1409
6811.27 1426
6812.05 1344
6812.83 1401
6813.61 1377
6814.39 1339
6815.17 1302
6815.95 1437
6816.73 1447
6817.50 1404
6818.28 1441
6819.06 1369
6819.84 1369
6820.62 1440
6821.40 1485
6822.18 1411
6822.96 1403
6823.74 1433
6824.52 1457
6825.30 1501
6826.08 1511
6826.86 1453
6827.64 1434
6828.42 1433
6829.20 1496
6829.98 1423
6830.76 1360
6831.54 1499
6832.32 1491
6833.10 1572
6833.88 1452
6834.66 1415
6835.44 1531
6836.22 1529
6837.00 1427
6837.78 1452
6838.56 1417
6839.34 1425
6840.12 1521
6840.90 1520
6841.68 1512
6842.46 1431
6843.24 1456
6844.03 1459
6844.81 1488
6845.59 1478
6846.37 1419
6847.15 1533
6847.93 1500
6848.71 1634
6849.49 1770
6850.27 1856
6851.05 1964
6851.84 2092
6852.62 2407
6853.40 2374
6854.18 2697
6854.96 2603
6855.74 2551
6856.52 2411
6857.30 2278
6858.09 2191
6858.87 2086
6859.65 1987
6860.43 1889
6861.21 1766
6861.99 1656
6862.78 1669
6863.56 1697
6864.34 1658
6865.12 1528
6865.90 1571
6866.69 1577
6867.47 1594
6868.25 1715
6869.03 1689
6869.82 1711
6870.60 1708
6871.38 1714
6872.16 1736
6872.94 1621
6873.73 1633
6874.51 1599
6875.29 1471
6876.07 1645
6876.86 1743
6877.64 1700
6878.42 1643
6879.21 1726
6879.99 1858
6880.77 1911
6881.55 1810
6882.34 1754
6883.12 1829
6883.90 1851
6884.69 1871
6885.47 1979
6886.25 2022
6887.04 2189
6887.82 2174
6888.60 2263
6889.39 2541
6890.17 2727
6890.95 2699
6891.74 2605
6892.52 2601
6893.30 2546
6894.09 2463
6894.87 2292
6895.65 2139
6896.44 2103
6897.22 1974
6898.01 1983
6898.79 1996
6899.57 1958
6900.36 2038
6901.14 2124
6901.93 1996
6902.71 2023
6903.49 2136
6904.28 2077
6905.06 2056
6905.85 2153
6906.63 2089
6907.42 2039
6908.20 2011
6908.98 2067
6909.77 1949
6910.55 2015
6911.34 1945
6912.12 1914
6912.91 1989
6913.69 1957
6914.48 2045
6915.26 1944
6916.05 1998
6916.83 2097
6917.62 1975
6918.40 1885
6919.19 1886
6919.97 1851
6920.76 1933
6921.54 1999
6922.33 1939
6923.11 1952
6923.90 2034
6924.68 1997
6925.47 1949
6926.25 2024
6927.04 2007
6927.82 1942
6928.61 2005
6929.40 2051
6930.18 2102
6930.97 2121
6931.75 2179
6932.54 2141
6933.32 2266
6934.11 2302
6934.90 2177
6935.68 2208
6936.47 2319
6937.25 2441
6938.04 2398
6938.83 2424
6939.61 2441
6940.40 2387
6941.19 2226
6941.97 2297
6942.76 2299
6943.54 2391
6944.33 2486
6945.12 2703
6945.90 2727
6946.69 2803
6947.48 2726
6948.26 2714
6949.05 2769
6949.84 2735
6950.62 2775
6951.41 2718
6952.20 2732
6952.99 2766
6953.77 2720
6954.56 2690
6955.35 2620
6956.13 2757
6956.92 2771
6957.71 2751
6958.50 2908
6959.28 2947
6960.07 3009
6960.86 2960
6961.64 3060
6962.43 3193
6963.22 3111
6964.01 3168
6964.80 3110
6965.58 3016
6966.37 2995
6967.16 3118
6967.95 3178
6968.73 2980
6969.52 3144
6970.31 3224
6971.10 3188
6971.89 3349
6972.67 3416
6973.46 3384
6974.25 3487
6975.04 3674
6975.83 3595
6976.62 3474
6977.40 3527
6978.19 3507
6978.98 3504
6979.77 3577
6980.56 3643
6981.35 3725
6982.13 3692
6982.92 3975
6983.71 4215
6984.50 4712
6985.29 5307
6986.08 6015
6986.87 6801
6987.66 7449
6988.45 7888
6989.23 8212
6990.02 8252
6990.81 7925
6991.60 7592
6992.39 7057
6993.18 6343
6993.97 5857
6994.76 5332
6995.55 4866
6996.34 4455
6997.13 4554
6997.92 4591
6998.71 4889
6999.50 5293
7000.29 5839
7001.07 6523
7001.86 7046
7002.65 7619
7003.44 7821
7004.23 7930
7005.02 7472
7005.81 6704
7006.60 6150
7007.39 5652
7008.18 4822
7008.97 4212
7009.76 3696
7010.55 3360
7011.34 3229
7012.14 3018
7012.93 2883
7013.72 2938
7014.51 2964
7015.30 2812
7016.09 2846
7016.88 2878
7017.67 2847
7018.46 2878
7019.25 2677
7020.04 2620
7020.83 2569
7021.62 2573
7022.41 2474
7023.20 2408
7024.00 2385
7024.79 2418
7025.58 2433
7026.37 2318
7027.16 2452
7027.95 2472
7028.74 2627
7029.53 2607
7030.32 2754
7031.12 2750
7031.91 2642
7032.70 2577
7033.49 2503
7034.28 2357
7035.07 2497
7035.87 2440
7036.66 2400
7037.45 2502
7038.24 2613
7039.03 2565
7039.82 2578
7040.62 2559
7041.41 2660
7042.20 2603
7042.99 2534
7043.78 2500
7044.58 2570
7045.37 2712
7046.16 2703
7046.95 2480
7047.75 2462
7048.54 2498
7049.33 2487
7050.12 2454
7050.92 2610
7051.71 2607
7052.50 2749
7053.29 2735
7054.09 2617
7054.88 2561
7055.67 2620
7056.46 2527
7057.26 2605
7058.05 2655
7058.84 2482
7059.64 2357
7060.43 2521
7061.22 2464
7062.02 2518
7062.81 2550
7063.60 2562
7064.39 2542
7065.19 2437
7065.98 2345
7066.77 2288
7067.57 2504
7068.36 2591
7069.16 2582
7069.95 2519
7070.74 2550
7071.54 2608
7072.33 2542
7073.12 2615
7073.92 2603
7074.71 2649
7075.51 2668
7076.30 2604
7077.09 2482
7077.89 2551
7078.68 2498
7079.48 2381
7080.27 2393
7081.06 2340
7081.86 2389
7082.65 2371
7083.45 2405
7084.24 2430
7085.04 2450
7085.83 2682
7086.62 2876
7087.42 3135
7088.21 3257
7089.01 3528
7089.80 3855
7090.60 3989
7091.39 4192
7092.19 4181
7092.98 3898
7093.78 3639
7094.57 3389
7095.37 3228
7096.16 3007
7096.96 2680
7097.75 2483
7098.55 2259
7099.34 2129
7100.14 2015
7100.93 2004
7101.73 1972
7102.52 1941
7103.32 1910
7104.11 1687
7104.91 1772
7105.71 1693
7106.50 1850
7107.30 1807
7108.09 1666
7108.89 1626
7109.68 1613
7110.48 1671
7111.28 1709
7112.07 1549
7112.87 1559
7113.66 1521
7114.46 1575
7115.26 1554
7116.05 1635
7116.85 1603
7117.65 1628
7118.44 1685
7119.24 1652
7120.03 1611
7120.83 1640
7121.63 1740
7122.42 1738
7123.22 1652
7124.02 1653
7124.81 1696
7125.61 1715
7126.41 1665
7127.20 1595
7128.00 1674
7128.80 1651
7129.59 1675
7130.39 1608
7131.19 1658
7131.99 1671
7132.78 1657
7133.58 1653
7134.38 1602
7135.17 1692
7135.97 1625
7136.77 1669
7137.57 1594
7138.36 1661
7139.16 1771
7139.96 1613
7140.76 1572
7141.55 1578
7142.35 1585
7143.15 1606
7143.95 1731
7144.74 1740
7145.54 1787
7146.34 1749
7147.14 1695
7147.94 1615
7148.73 1670
7149.53 1651
7150.33 1715
7151.13 1634
7151.93 1731
7152.72 1698
7153.52 1651
7154.32 1663
7155.12 1567
7155.92 1601
7156.72 1567
7157.51 1541
7158.31 1588
7159.11 1645
7159.91 1540
7160.71 1543
7161.51 1498
7162.31 1500
7163.11 1461
7163.90 1436
7164.70 1451
7165.50 1413
7166.30 1474
7167.10 1498
7167.90 1456
7168.70 1420
7169.50 1507
7170.30 1551
7171.10 1567
7171.90 1523
7172.69 1536
7173.49 1515
7174.29 1473
7175.09 1444
7175.89 1493
7176.69 1485
7177.49 1292
7178.29 1263
7179.09 1263
7179.89 1322
7180.69 1353
7181.49 1380
7182.29 1489
7183.09 1396
7183.89 1438
7184.69 1398
7185.49 1475
7186.29 1526
7187.09 1535
7187.89 1477
7188.69 1461
7189.49 1486
7190.29 1434
7191.09 1385
7191.89 1322
7192.69 1251
7193.49 1298
7194.29 1244
7195.09 1281
7195.89 1296
7196.70 1263
7197.50 1258
7198.30 1298
7199.10 1196
7199.90 1199
7200.70 1210
7201.50 1218
7202.30 1316
7203.10 1272
7203.90 1229
7204.70 1205
7205.51 1285
7206.31 1242
7207.11 1199
7207.91 1248
7208.71 1210
7209.51 1203
7210.31 1248
7211.12 1154
7211.92 1194
7212.72 1129
7213.52 1156
7214.32 1176
7215.12 1151
7215.92 1130
7216.73 1146
7217.53 1165
7218.33 1164
7219.13 1197
7219.93 1193
7220.74 1187
7221.54 1211
7222.34 1208
7223.14 1174
7223.94 1220
7224.75 1242
7225.55 1173
7226.35 1203
7227.15 1128
7227.96 1167
7228.76 1206
7229.56 1181
7230.36 1203
7231.17 1182
7231.97 1204
7232.77 1273
7233.57 1308
7234.38 1217
7235.18 1208
7235.98 1202
7236.79 1234
7237.59 1340
7238.39 1311
7239.19 1292
7240.00 1270
7240.80 1267
7241.60 1291
7242.41 1283
7243.21 1228
7244.01 1231
7244.82 1338
7245.62 1364
7246.42 1370
7247.23 1254
7248.03 1345
7248.83 1285
7249.64 1247
7250.44 1258
7251.25 1316
7252.05 1320
7252.85 1412
7253.66 1329
7254.46 1308
7255.27 1364
7256.07 1276
7256.87 1327
7257.68 1302
7258.48 1334
7259.29 1430
7260.09 1439
7260.89 1387
7261.70 1347
7262.50 1410
7263.31 1480
7264.11 1417
7264.92 1433
7265.72 1473
7266.53 1457
7267.33 1403
7268.13 1437
7268.94 1349
7269.74 1502
7270.55 1505
7271.35 1447
7272.16 1505
7272.96 1661
7273.77 1657
7274.57 1601
7275.38 1565
7276.18 1522
7276.99 1534
7277.79 1571
7278.60 1572
7279.40 1686
7280.21 1692
7281.01 1649
7281.82 1724
7282.63 1823
7283.43 1981
7284.24 2069
7285.04 2321
7285.85 2591
7286.65 2888
7287.46 2934
7288.27 2982
7289.07 3010
7289.88 2911
7290.68 2783
7291.49 2506
7292.29 2364
7293.10 2189
7293.91 1934
7294.71 1808
7295.52 1729
7296.33 1750
7297.13 1718
7297.94 1698
7298.74 1675
7299.55 1611
7300.36 1540
7301.16 1614
7301.97 1632
7302.78 1659
7303.58 1668
7304.39 1636
7305.20 1578
7306.00 1719
7306.81 1725
7307.62 1546
7308.42 1535
7309.23 1630
7310.04 1663
7310.84 1685
7311.65 1759
7312.46 1794
7313.27 1961
7314.07 1883
7314.88 1963
7315.69 1927
7316.50 1899
7317.30 2012
7318.11 2022
7318.92 2082
7319.72 2069
7320.53 2144
7321.34 2429
7322.15 2486
7322.96 2306
7323.76 2465
7324.57 2364
7325.38 2363
7326.19 2244
7326.99 2198
7327.80 1959
7328.61 2014
7329.42 1985
7330.23 1814
7331.03 1651
7331.84 1726
7332.65 1818
7333.46 1713
7334.27 1598
7335.08 1639
7335.88 1645
7336.69 1607
7337.50 1620
7338.31 1646
7339.12 1582
7339.93 1644
7340.74 1672
7341.54 1631
7342.35 1777
7343.16 1676
7343.97 1619
7344.78 1697
7345.59 1619
7346.40 1574
7347.21 1677
7348.02 1672
7348.82 1578
7349.63 1656
7350.44 1647
7351.25 1604
7352.06 1603
7352.87 1569
7353.68 1553
7354.49 1515
7355.30 1549
7356.11 1570
7356.92 1591
7357.73 1592
7358.54 1530
7359.35 1576
7360.16 1546
7360.97 1557
7361.78 1624
7362.59 1588
7363.40 1641
7364.21 1552
7365.02 1608
7365.83 1599
7366.64 1541
7367.45 1562
7368.26 1624
7369.07 1570
7369.88 1631
7370.69 1587
7371.50 1563
7372.31 1639
7373.12 1565
7373.93 1538
7374.74 1611
7375.55 1541
7376.36 1559
7377.17 1542
7377.98 1616
7378.79 1665
7379.60 1629
7380.42 1729
7381.23 1926
7382.04 1961
7382.85 2026
7383.66 2186
7384.47 2089
7385.28 2213
7386.09 2156
7386.90 2223
7387.71 2061
7388.53 1859
7389.34 1792
7390.15 1668
7390.96 1620
7391.77 1612
7392.58 1516
7393.39 1549
7394.21 1495
7395.02 1422
7395.83 1432
7396.64 1381
7397.45 1452
7398.27 1441
7399.08 1390
7399.89 1525
7400.70 1605
7401.51 1655
7402.33 1733
7403.14 1809
7403.95 1801
7404.76 1707
7405.57 1747
7406.39 1667
7407.20 1732
7408.01 1726
7408.82 1656
7409.64 1603
7410.45 1579
7411.26 1557
7412.07 1487
7412.89 1419
7413.70 1386
7414.51 1407
7415.32 1328
7416.14 1348
7416.95 1309
7417.76 1322
7418.58 1294
7419.39 1193
7420.20 1296
7421.02 1271
7421.83 1266
7422.64 1274
7423.45 1230
7424.27 1187
7425.08 1231
7425.89 1169
7426.71 1212
7427.52 1191
7428.33 1114
7429.15 1182
7429.96 1142
7430.78 1130
7431.59 1157
7432.40 1172
7433.22 1211
7434.03 1190
7434.84 1172
7435.66 1150
7436.47 1170
7437.29 1163
7438.10 1094
7438.91 1183
7439.73 1077
7440.54 1129
7441.36 1228
7442.17 1193
7442.99 1160
7443.80 1180
7444.61 1178
7445.43 1158
7446.24 1170
7447.06 1135
7447.87 1075
7448.69 1164
7449.50 1098
7450.32 1074
7451.13 1081
7451.95 1122
7452.76 1094
7453.58 1182
7454.39 1150
7455.21 1177
7456.02 1158
7456.84 1055
7457.65 1048
7458.47 1152
7459.28 1066
7460.10 1101
7460.91 1194
7461.73 1073
7462.54 1059
7463.36 1058
7464.17 1141
7464.99 1169
7465.80 1173
7466.62 1158
7467.44 1108
7468.25 1069
7469.07 1078
7469.88 1094
7470.70 1173
7471.51 1188
7472.33 1102
7473.15 1054
7473.96 1129
7474.78 1146
7475.59 1183
7476.41 1102
7477.23 1045
7478.04 1133
7478.86 1022
7479.67 973
7480.49 1034
7481.31 1067
7482.12 944
7482.94 1018
7483.76 1038
7484.57 1031
7485.39 937
7486.21 978
7487.02 990
7487.84 1023
7488.66 1067
7489.47 972
7490.29 979
7491.11 1023
7491.92 974
7492.74 984
7493.56 1000
7494.38 974
7495.19 977
7496.01 970
7496.83 918
7497.64 913
7498.46 1015
7499.28 987
7500.10 927
7500.91 995
7501.73 937
7502.55 961
7503.37 979
7504.18 925
7505.00 928
7505.82 952
7506.64 946
7507.46 940
7508.27 917
7509.09 902
7509.91 926
7510.73 956
7511.55 980
7512.36 883
7513.18 989
7514.00 960
7514.82 859
7515.64 878
7516.45 890
7517.27 848
7518.09 894
7518.91 877
7519.73 890
7520.55 886
7521.37 905
7522.18 961
7523.00 904
7523.82 948
7524.64 888
7525.46 830
7526.28 836
7527.10 883
7527.92 942
7528.74 952
7529.55 862
7530.37 957
7531.19 930
7532.01 940
7532.83 931
7533.65 893
7534.47 938
7535.29 932
7536.11 844
7536.93 829
7537.75 872
7538.57 882
7539.39 897
7540.21 871
7541.03 870
7541.84 879
7542.66 880
7543.48 946
7544.30 897
7545.12 882
7545.94 992
7546.76 975
7547.58 855
7548.40 887
7549.22 920
7550.04 956
7550.86 952
7551.68 882
7552.51 886
7553.33 874
7554.15 879
7554.97 902
7555.79 897
7556.61 860
7557.43 907
7558.25 966
7559.07 857
7559.89 914
7560.71 905
7561.53 956
7562.35 898
7563.17 940
7563.99 907
7564.81 868
7565.64 932
7566.46 951
7567.28 890
7568.10 894
7568.92 858
7569.74 843
7570.56 817
7571.38 817
7572.21 854
7573.03 899
7573.85 878
7574.67 850
7575.49 915
7576.31 929
7577.13 960
7577.96 840
7578.78 896
7579.60 900
7580.42 892
7581.24 886
7582.07 850
7582.89 869
7583.71 945
7584.53 885
7585.35 915
7586.18 908
7587.00 924
7587.82 870
7588.64 890
7589.46 922
7590.29 857
7591.11 904
7591.93 923
7592.75 899
7593.58 882
7594.40 946
7595.22 950
7596.04 872
7596.87 922
7597.69 841
7598.51 911
7599.34 885
7600.16 886
7600.98 943
7601.80 930
7602.63 915
7603.45 916
7604.27 871
7605.10 940
7605.92 902
7606.74 923
7607.57 912
7608.39 944
7609.21 916
7610.04 851
7610.86 893
7611.68 1003
7612.51 934
7613.33 908
7614.15 911
7614.98 941
7615.80 992
7616.62 897
7617.45 942
7618.27 1022
7619.10 1007
7619.92 1002
7620.74 941
7621.57 988
7622.39 963
7623.22 895
7624.04 885
7624.86 911
7625.69 885
7626.51 902
7627.34 855
7628.16 975
7628.99 915
7629.81 932
7630.64 951
7631.46 942
7632.28 961
7633.11 910
7633.93 943
7634.76 922
7635.58 944
7636.41 988
7637.23 1025
7638.06 973
7638.88 942
7639.71 889
7640.53 860
7641.36 847
7642.18 887
7643.01 941
7643.83 935
7644.66 816
7645.48 725
7646.31 835
7647.14 877
7647.96 817
7648.79 817
7649.61 762
7650.44 771
7651.26 893
7652.09 920
7652.91 801
7653.74 800
7654.57 922
7655.39 869
7656.22 794
7657.04 791
7657.87 873
7658.70 828
7659.52 778
7660.35 767
7661.17 922
7662.00 922
7662.83 856
7663.65 844
7664.48 794
7665.31 815
7666.13 849
7666.96 831
7667.79 832
7668.61 843
7669.44 857
7670.27 826
7671.09 873
7671.92 854
7672.75 810
7673.57 831
7674.40 735
7675.23 772
7676.05 792
7676.88 864
7677.71 832
7678.53 785
7679.36 807
7680.19 763
7681.02 835
7681.84 808
7682.67 839
7683.50 807
7684.33 857
7685.15 825
7685.98 835
7686.81 848
7687.64 909
7688.46 853
7689.29 859
7690.12 905
7690.95 884
7691.77 835
7692.60 821
7693.43 886
7694.26 922
7695.09 877
7695.91 805
7696.74 873
7697.57 903
7698.40 891
7699.23 902
7700.06 858
7700.88 820
7701.71 829
7702.54 880
7703.37 888
7704.20 868
7705.03 863
7705.85 965
7706.68 909
7707.51 835
7708.34 806
7709.17 937
7710.00 880
7710.83 876
7711.66 865
7712.48 850
7713.31 795
7714.14 871
7714.97 848
7715.80 818
7716.63 849
7717.46 815
7718.29 945
7719.12 941
7719.95 894
7720.78 873
7721.61 898
7722.44 865
7723.27 876
7724.09 890
7724.92 862
7725.75 853
7726.58 830
7727.41 817
7728.24 865
7729.07 877
7729.90 795
7730.73 863
7731.56 816
7732.39 883
7733.22 856
7734.05 883
7734.88 964
7735.71 929
7736.54 919
7737.37 862
7738.20 879
7739.03 921
7739.86 898
7740.70 908
7741.53 929
7742.36 877
7743.19 876
7744.02 901
7744.85 864
7745.68 908
7746.51 911
7747.34 953
7748.17 1077
7749.00 1089
7749.83 1201
7750.66 1358
7751.50 1325
7752.33 1253
7753.16 1149
7753.99 1149
7754.82 1111
7755.65 1079
7756.48 1093
7757.31 1037
7758.15 1060
7758.98 1024
7759.81 1040
7760.64 1010
7761.47 944
7762.30 986
7763.13 1003
7763.97 967
7764.80 967
7765.63 924
7766.46 903
7767.29 929
7768.13 922
7768.96 854
7769.79 892
7770.62 884
7771.45 854
7772.29 879
7773.12 852
7773.95 830
7774.78 902
7775.62 969
7776.45 936
7777.28 918
7778.11 923
7778.95 866
7779.78 919
7780.61 885
7781.44 854
7782.28 891
7783.11 875
7783.94 848
7784.77 797
7785.61 885
7786.44 950
7787.27 856
7788.11 946
7788.94 945
7789.77 961
7790.61 995
7791.44 926
7792.27 1031
7793.10 945
7793.94 924
7794.77 937
7795.60 953
7796.44 933
7797.27 901
7798.11 932
7798.94 901
7799.77 922
7800.61 926
7801.44 909
7802.27 955
7803.11 945
7803.94 1028
7804.78 996
7805.61 963
7806.44 865
7807.28 899
7808.11 942
7808.95 970
7809.78 936
7810.61 963
7811.45 1011
7812.28 1014
7813.12 973
7813.95 954
7814.79 980
7815.62 1047
7816.45 998
7817.29 985
7818.12 1010
7818.96 1054
7819.79 1067
7820.63 1143
7821.46 1052
7822.30 1100
7823.13 1082
7823.97 1068
7824.80 1050
7825.64 1071
7826.47 1028
7827.31 1016
7828.14 965
7828.98 985
7829.81 1018
7830.65 957
7831.48 972
7832.32 1001
7833.15 991
7833.99 1016
7834.83 997
7835.66 1032
7836.50 948
7837.33 998
7838.17 1057
7839.00 1029
7839.84 968
7840.68 972
7841.51 1031
7842.35 1069
7843.18 1001
7844.02 1081
7844.86 1043
7845.69 989
7846.53 1012
7847.36 960
7848.20 945
7849.04 921
7849.87 981
7850.71 989
7851.55 970
7852.38 932
7853.22 891
7854.05 958
7854.89 950
7855.73 916
7856.56 959
7857.40 1019
7858.24 936
7859.08 918
7859.91 933
7860.75 998
7861.59 992
7862.42 964
7863.26 935
7864.10 924
7864.93 899
7865.77 915
7866.61 946
7867.45 840
7868.28 970
7869.12 935
7869.96 893
7870.80 877
7871.63 865
7872.47 879
7873.31 944
7874.15 899
7874.98 987
7875.82 918
7876.66 989
7877.50 995
7878.33 1012
7879.17 1036
7880.01 1029
7880.85 984
7881.69 1001
7882.52 994
7883.36 972
7884.20 982
7885.04 931
7885.88 946
7886.71 927
7887.55 990
7888.39 998
7889.23 982
7890.07 952
7890.91 915
7891.75 992
7892.58 1004
7893.42 962
7894.26 970
7895.10 1006
7895.94 1041
7896.78 1033
7897.62 993
7898.46 1004
7899.29 966
7900.13 998
7900.97 1072
7901.81 1148
7902.65 1118
7903.49 1178
7904.33 1199
7905.17 1236
7906.01 1263
7906.85 1174
7907.69 1118
7908.53 1055
7909.37 1007
7910.21 1064
7911.04 1113
7911.88 1019
7912.72 923
7913.56 954
7914.40 1064
7915.24 1048
7916.08 1080
7916.92 1155
7917.76 1278
7918.60 1235
7919.44 1305
7920.28 1358
7921.12 1400
7921.96 1378
7922.80 1414
7923.64 1412
7924.48 1223
7925.32 1174
7926.16 1168
7927.01 1045
7927.85 1000
7928.69 1027
7929.53 1049
7930.37 993
7931.21 915
7932.05 917
7932.89 909
7933.73 919
7934.57 943
7935.41 892
7936.25 893
7937.09 871
7937.93 863
7938.78 910
7939.62 856
7940.46 867
7941.30 888
7942.14 920
7942.98 850
7943.82 933
7944.66 920
7945.51 887
7946.35 959
7947.19 900
7948.03 963
7948.87 958
7949.71 967
7950.56 985
7951.40 1036
7952.24 932
7953.08 866
7953.92 928
7954.76 889
7955.61 916
7956.45 934
7957.29 845
7958.13 881
7958.97 866
7959.82 884
7960.66 880
7961.50 838
7962.34 946
7963.19 928
7964.03 913
7964.87 935
7965.71 835
7966.56 942
7967.40 965
7968.24 933
7969.08 889
7969.93 920
7970.77 997
7971.61 978
7972.45 909
7973.30 909
7974.14 944
7974.98 956
7975.83 1000
7976.67 857
7977.51 852
7978.36 872
7979.20 863
7980.04 932
7980.89 899
7981.73 893
7982.57 932
7983.42 916
7984.26 936
7985.10 888
7985.95 914
7986.79 827
7987.63 856
7988.48 955
7989.32 885
7990.16 834
7991.01 842
7991.85 870
7992.70 885
7993.54 825
7994.38 857
7995.23 868
7996.07 890
7996.92 842
7997.76 728
7998.60 773
7999.45 832
8000.29 780
8001.14 844
8001.98 856
8002.83 813
8003.67 892
8004.52 870
8005.36 853
8006.20 786
8007.05 816
8007.89 850
8008.74 813
8009.58 805
8010.43 834
8011.27 770
8012.12 791
8012.96 785
8013.81 778
8014.65 746
8015.50 727
8016.34 780
8017.19 781
8018.03 801
8018.88 750
8019.72 740
8020.57 843
8021.42 836
8022.26 760
8023.11 709
8023.95 735
8024.80 779
8025.64 773
8026.49 762
8027.33 733
8028.18 729
8029.03 746
8029.87 777
8030.72 770
8031.56 782
8032.41 875
8033.26 806
8034.10 711
8034.95 779
8035.79 796
8036.64 780
8037.49 845
8038.33 783
8039.18 770
8040.03 761
8040.87 777
8041.72 794
8042.57 835
8043.41 771
8044.26 753
8045.11 717
8045.95 742
8046.80 774
8047.65 750
8048.49 698
8049.34 751
8050.19 745
8051.03 793
8051.88 890
8052.73 808
8053.58 798
8054.42 707
8055.27 795
8056.12 785
8056.96 767
8057.81 800
8058.66 747
8059.51 761
8060.35 762
8061.20 722
8062.05 752
8062.90 740
8063.74 763
8064.59 769
8065.44 759
8066.29 771
8067.14 809
8067.98 736
8068.83 737
8069.68 764
8070.53 722
8071.38 759
8072.22 752
8073.07 751
8073.92 722
8074.77 693
8075.62 673
8076.46 726
8077.31 690
8078.16 704
8079.01 744
8079.86 729
8080.71 709
8081.56 715
8082.40 758
8083.25 689
8084.10 680
8084.95 709
8085.80 694
8086.65 674
8087.50 663
8088.35 617
8089.19 735
8090.04 740
8090.89 704
8091.74 765
8092.59 733
8093.44 699
8094.29 733
8095.14 704
8095.99 700
8096.84 680
8097.69 742
8098.54 745
8099.39 694
8100.24 728
8101.09 688
8101.94 708
8102.79 711
8103.63 695
8104.48 665
8105.33 713
8106.18 702
8107.03 754
8107.88 769
8108.73 795
8109.58 773
8110.43 754
8111.28 734
8112.14 786
8112.99 736
8113.84 688
8114.69 716
8115.54 803
8116.39 754
8117.24 766
8118.09 767
8118.94 705
8119.79 727
8120.64 735
8121.49 747
8122.34 738
8123.19 667
8124.04 692
8124.89 826
8125.74 829
8126.60 792
8127.45 673
8128.30 800
8129.15 766
8130.00 759
8130.85 710
8131.70 728
8132.55 769
8133.40 693
8134.26 788
8135.11 739
8135.96 721
8136.81 756
8137.66 737
8138.51 694
8139.37 719
8140.22 732
8141.07 743
8141.92 681
8142.77 736
8143.62 748
8144.48 667
8145.33 749
8146.18 764
8147.03 771
8147.88 712
8148.74 757
8149.59 804
8150.44 744
8151.29 705
8152.15 777
8153.00 810
8153.85 816
8154.70 752
8155.56 729
8156.41 828
8157.26 826
8158.11 821
8158.97 874
8159.82 841
8160.67 849
8161.52 776
8162.38 741
8163.23 841
8164.08 816
8164.94 805
8165.79 695
8166.64 716
8167.49 727
8168.35 711
8169.20 754
8170.05 769
8170.91 760
8171.76 759
8172.61 719
8173.47 803
8174.32 782
8175.17 692
8176.03 734
8176.88 718
8177.74 681
8178.59 740
8179.44 701
8180.30 694
8181.15 734
8182.00 751
8182.86 708
8183.71 751
8184.57 669
8185.42 661
8186.27 677
8187.13 727
8187.98 670
8188.84 672
8189.69 734
8190.55 720
8191.40 692
8192.25 670
8193.11 674
8193.96 710
8194.82 669
8195.67 603
8196.53 703
8197.38 688
8198.24 716
8199.09 715
8199.95 673
8200.80 680
8201.66 683
8202.51 665
8203.37 700
8204.22 701
8205.08 740
8205.93 716
8206.79 719
8207.64 641
8208.50 711
8209.35 741
8210.21 728
8211.06 751
8211.92 714
8212.77 702
8213.63 749
8214.48 692
8215.34 708
8216.20 678
8217.05 718
8217.91 691
8218.76 681
8219.62 696
8220.48 778
8221.33 764
8222.19 824
8223.04 732
8223.90 740
8224.76 759
8225.61 742
8226.47 753
8227.32 816
8228.18 842
8229.04 853
8229.89 729
8230.75 815
8231.61 759
8232.46 721
8233.32 763
8234.18 661
8235.03 700
8235.89 743
8236.75 770
8237.60 689
8238.46 723
8239.32 713
8240.17 694
8241.03 677
8241.89 708
8242.74 747
8243.60 710
8244.46 736
8245.32 697
8246.17 642
8247.03 740
8247.89 752
8248.74 761
8249.60 755
8250.46 675
8251.32 679
8252.17 724
8253.03 747
8253.89 754
8254.75 721
8255.60 743
8256.46 697
8257.32 678
8258.18 697
8259.04 722
8259.89 754
8260.75 708
8261.61 765
8262.47 800
8263.33 767
8264.18 761
8265.04 677
8265.90 765
8266.76 700
8267.62 742
8268.48 711
8269.33 718
8270.19 793
8271.05 748
8271.91 758
8272.77 757
8273.63 752
8274.49 727
8275.34 740
8276.20 685
8277.06 722
8277.92 713
8278.78 689
8279.64 724
8280.50 792
8281.36 751
8282.22 715
8283.08 774
8283.93 753
8284.79 765
8285.65 755
8286.51 739
8287.37 745
8288.23 787
8289.09 748
8289.95 777
8290.81 810
8291.67 851
8292.53 815
8293.39 823
8294.25 838
8295.11 866
8295.97 853
8296.83 886
8297.69 841
8298.55 801
8299.41 802
8300.27 846
8301.13 830
8301.99 805
8302.85 754
8303.71 751
8304.57 811
8305.43 834
8306.29 800
8307.15 803
8308.01 790
8308.87 832
8309.73 851
8310.59 804
8311.45 783
8312.31 821
8313.17 840
8314.03 746
8314.90 736
8315.76 811
8316.62 830
8317.48 797
8318.34 750
8319.20 816
8320.06 807
8320.92 777
8321.78 813
8322.64 832
8323.51 725
8324.37 758
8325.23 879
8326.09 838
8326.95 822
8327.81 762
8328.67 759
8329.54 796
8330.40 787
8331.26 797
8332.12 806
8332.98 807
8333.84 759
8334.71 788
8335.57 783
8336.43 776
8337.29 851
8338.15 913
8339.02 758
8339.88 797
8340.74 736
8341.60 732
8342.46 832
8343.33 892
8344.19 777
8345.05 799
8345.91 782
8346.78 762
8347.64 832
8348.50 863
8349.36 819
8350.23 839
8351.09 861
8351.95 910
8352.81 839
8353.68 761
8354.54 795
8355.40 819
8356.27 869
8357.13 789
8357.99 823
8358.86 882
8359.72 877
8360.58 827
8361.44 810
8362.31 786
8363.17 806
8364.03 815
8364.90 819
8365.76 830
8366.63 817
8367.49 874
8368.35 881
8369.22 866
8370.08 864
8370.94 864
8371.81 931
8372.67 913
8373.53 882
8374.40 874
8375.26 866
8376.13 877
8376.99 899
8377.85 886
8378.72 892
8379.58 942
8380.45 860
8381.31 855
8382.18 893
8383.04 888
8383.90 981
8384.77 960
8385.63 997
8386.50 1001
8387.36 915
8388.23 918
8389.09 943
8389.96 911
8390.82 957
8391.69 962
8392.55 997
8393.42 1028
8394.28 985
8395.15 981
8396.01 930
8396.88 1028
8397.74 997
8398.61 924
8399.47 965
8400.34 999
8401.20 1066
8402.07 1044
8402.93 1049
8403.80 1104
8404.66 1046
8405.53 1072
8406.39 1054
8407.26 1081
8408.12 1075
8408.99 1097
8409.86 1090
8410.72 968
8411.59 1060
8412.45 1129
8413.32 1077
8414.19 1014
8415.05 1159
8415.92 1145
8416.78 1162
8417.65 1148
8418.52 1112
8419.38 1053
8420.25 1084
8421.11 1168
8421.98 1168
8422.85 1190
8423.71 1195
8424.58 1272
8425.45 1197
8426.31 1213
8427.18 1223
8428.05 1269
8428.91 1270
8429.78 1362
8430.65 1344
8431.51 1304
8432.38 1350
8433.25 1330
8434.11 1329
8434.98 1372
8435.85 1344
8436.72 1390
8437.58 1372
8438.45 1378
8439.32 1408
8440.18 1430
8441.05 1548
8441.92 1538
8442.79 1599
8443.65 1685
8444.52 1594
8445.39 1660
8446.26 1770
8447.12 1816
8447.99 1777
8448.86 1767
8449.73 1615
8450.60 1677
8451.46 1701
8452.33 1731
8453.20 1745
8454.07 1878
8454.94 1901
8455.80 1929
8456.67 2169
8457.54 2424
8458.41 2627
8459.28 2834
8460.14 2949
8461.01 2969
8461.88 2996
8462.75 2970
8463.62 2746
8464.49 2420
8465.36 2419
8466.22 2294
8467.09 2144
8467.96 2036
8468.83 2139
8469.70 2318
8470.57 2629
8471.44 2947
8472.31 3311
8473.17 3763
8474.04 3948
8474.91 3921
8475.78 3912
8476.65 3483
8477.52 3066
8478.39 2742
8479.26 2415
8480.13 2135
8481.00 1824
8481.87 1599
8482.74 1493
8483.61 1412
8484.48 1375
8485.34 1452
8486.21 1390
8487.08 1365
8487.95 1357
8488.82 1302
8489.69 1361
8490.56 1380
8491.43 1374
8492.30 1299
8493.17 1310
8494.04 1232
8494.91 1260
8495.78 1280
8496.65 1304
8497.52 1263
8498.39 1192
8499.26 1251
8500.13 1284
8501.01 1312
8501.88 1228
8502.75 1245
8503.62 1253
8504.49 1231
8505.36 1192
8506.23 1247
8507.10 1232
8507.97 1284
8508.84 1305
8509.71 1356
8510.58 1329
8511.45 1401
8512.32 1421
8513.20 1343
8514.07 1382
8514.94 1359
8515.81 1313
8516.68 1344
8517.55 1340
8518.42 1244
8519.29 1297
8520.17 1217
8521.04 1287
8521.91 1230
8522.78 1271
8523.65 1354
8524.52 1330
8525.39 1304
8526.27 1285
8527.14 1296
8528.01 1328
8528.88 1369
8529.75 1269
8530.63 1396
8531.50 1443
8532.37 1344
8533.24 1372
8534.11 1479
8534.99 1523
8535.86 1451
8536.73 1395
8537.60 1341
8538.47 1407
8539.35 1498
8540.22 1451
8541.09 1471
8541.96 1407
8542.84 1440
8543.71 1419
8544.58 1418
8545.46 1431
8546.33 1427
8547.20 1375
8548.07 1432
8548.95 1458
8549.82 1397
8550.69 1348
8551.57 1405
8552.44 1408
8553.31 1334
8554.18 1345
8555.06 1386
8555.93 1401
8556.80 1392
8557.68 1392
8558.55 1357
8559.42 1448
8560.30 1423
8561.17 1321
8562.04 1297
8562.92 1235
8563.79 1277
8564.67 1232
8565.54 1280
8566.41 1235
8567.29 1207
8568.16 1139
8569.03 1199
8569.91 1206
8570.78 1095
8571.66 1124
8572.53 1158
8573.40 1221
8574.28 1165
8575.15 1183
8576.03 1165
8576.90 1227
8577.78 1133
8578.65 1130
8579.52 1115
8580.40 1072
8581.27 1046
8582.15 1084
8583.02 1174
8583.90 1147
8584.77 1137
8585.65 1155
8586.52 1179
8587.40 1126
8588.27 1068
8589.15 1060
8590.02 1086
8590.90 1140
8591.77 1162
8592.65 1118
8593.52 1104
8594.40 1164
8595.27 1168
8596.15 1145
8597.02 1163
8597.90 1164
8598.77 1091
8599.65 1135
8600.52 1165
8601.40 1148
8602.28 1154
8603.15 1226
8604.03 1152
8604.90 1092
8605.78 1193
8606.65 1214
8607.53 1242
8608.41 1192
8609.28 1217
8610.16 1249
8611.03 1249
8611.91 1228
8612.79 1195
8613.66 1170
8614.54 1321
8615.41 1294
8616.29 1312
8617.17 1218
8618.04 1255
8618.92 1292
8619.80 1284
8620.67 1226
8621.55 1350
8622.43 1278
8623.30 1347
8624.18 1284
8625.06 1343
8625.93 1381
8626.81 1404
8627.69 1398
8628.56 1432
8629.44 1454
8630.32 1399
8631.20 1439
8632.07 1389
8632.95 1361
8633.83 1463
8634.70 1468
8635.58 1500
8636.46 1549
8637.34 1514
8638.21 1610
8639.09 1594
8639.97 1644
8640.85 1597
8641.72 1553
8642.60 1545
8643.48 1557
8644.36 1611
8645.23 1696
8646.11 1641
8646.99 1653
8647.87 1662
8648.75 1678
8649.62 1658
8650.50 1565
8651.38 1633
8652.26 1696
8653.14 1727
8654.01 1814
8654.89 1738
8655.77 1742
8656.65 1857
8657.53 1780
8658.41 1813
8659.29 1849
8660.16 1874
8661.04 1946
8661.92 1915
8662.80 1867
8663.68 1869
8664.56 1821
8665.44 1987
8666.31 1954
8667.19 1875
8668.07 1892
8668.95 1962
8669.83 1986
8670.71 1932
8671.59 2049
8672.47 2199
8673.35 2289
8674.23 2518
8675.11 2699
8675.99 3050
8676.86 3371
8677.74 3655
8678.62 3979
8679.50 3783
8680.38 3660
8681.26 3368
8682.14 3075
8683.02 2881
8683.90 2701
8684.78 2374
8685.66 2165
8686.54 2175
8687.42 1997
8688.30 1938
8689.18 2003
8690.06 1954
8690.94 2160
8691.82 2303
8692.70 2488
8693.58 2648
8694.46 2884
8695.34 3203
8696.22 3409
8697.10 3408
8697.98 3231
8698.86 3189
8699.74 2925
8700.62 2617
8701.51 2158
8702.39 2007
8703.27 1994
8704.15 1753
8705.03 1692
8705.91 1612
8706.79 1571
8707.67 1542
8708.55 1552
8709.43 1483
8710.31 1496
8711.20 1335
8712.08 1422
8712.96 1467
8713.84 1349
8714.72 1319
8715.60 1312
8716.48 1335
8717.36 1373
8718.25 1371
8719.13 1381
8720.01 1411
8720.89 1375
8721.77 1450
8722.65 1371
8723.54 1390
8724.42 1453
8725.30 1288
8726.18 1366
8727.06 1396
8727.95 1413
8728.83 1323
8729.71 1367
8730.59 1327
8731.47 1434
8732.36 1448
8733.24 1411
8734.12 1460
8735.00 1395
8735.89 1417
8736.77 1456
8737.65 1362
8738.53 1354
8739.42 1364
8740.30 1257
8741.18 1294
8742.06 1276
8742.95 1370
8743.83 1385
8744.71 1270
8745.59 1280
8746.48 1301
8747.36 1396
8748.24 1326
8749.13 1363
8750.01 1482
8750.89 1383
8751.78 1361
8752.66 1346
8753.54 1312
8754.43 1296
8755.31 1345
8756.19 1423
8757.08 1338
8757.96 1280
8758.84 1277
8759.73 1433
8760.61 1309
8761.49 1356
8762.38 1356
8763.26 1287
8764.15 1317
8765.03 1275
8765.91 1297
8766.80 1311
8767.68 1334
8768.57 1295
8769.45 1288
8770.33 1346
8771.22 1311
8772.10 1300
8772.99 1293
8773.87 1336
8774.75 1324
8775.64 1326
8776.52 1377
8777.41 1334
8778.29 1365
8779.18 1283
8780.06 1176
8780.95 1286
8781.83 1355
8782.72 1360
8783.60 1263
8784.49 1205
8785.37 1240
8786.26 1317
8787.14 1347
8788.03 1200
8788.91 1209
8789.80 1232
8790.68 1186
8791.57 1202
8792.45 1188
8793.34 1204
8794.22 1194
8795.11 1309
8795.99 1254
8796.88 1305
8797.76 1230
8798.65 1297
8799.53 1215
8800.42 1176
8801.31 1222
8802.19 1182
8803.08 1173
8803.96 1114
8804.85 1105
8805.74 1135
8806.62 1172
8807.51 1088
8808.39 1099
8809.28 1088
8810.17 1047
8811.05 1089
8811.94 1021
8812.82 955
8813.71 1031
8814.60 979
8815.48 1008
8816.37 960
8817.26 914
8818.14 1006
8819.03 1009
8819.92 977
8820.80 932
8821.69 973
8822.58 1015
8823.46 997
8824.35 958
8825.24 944
8826.12 922
8827.01 944
8827.90 967
8828.78 1009
8829.67 974
8830.56 903
8831.45 899
8832.33 896
8833.22 895
8834.11 882
8835.00 865
8835.88 879
8836.77 899
8837.66 881
8838.55 820
8839.43 872
8840.32 933
8841.21 899
8842.10 891
8842.98 848
8843.87 918
8844.76 898
8845.65 837
8846.54 823
8847.42 870
8848.31 872
8849.20 850
8850.09 831
8850.98 840
8851.86 881
8852.75 888
8853.64 780
8854.53 854
8855.42 800
8856.31 808
8857.19 855
8858.08 894
8858.97 849
8859.86 891
8860.75 846
8861.64 841
8862.53 909
8863.42 826
8864.30 832
8865.19 856
8866.08 860
8866.97 755
8867.86 780
8868.75 800
8869.64 760
8870.53 788
8871.42 770
8872.31 818
8873.20 763
8874.08 775
8874.97 837
8875.86 821
8876.75 811
8877.64 796
8878.53 789
8879.42 831
8880.31 864
8881.20 816
8882.09 766
8882.98 702
8883.87 753
8884.76 778
8885.65 760
8886.54 790
8887.43 761
8888.32 815
8889.21 748
8890.10 740
8890.99 674
8891.88 698
8892.77 726
8893.66 742
8894.55 726
8895.44 734
8896.33 766
8897.22 748
8898.11 720
8899.00 735
8899.90 731
8900.79 645
8901.68 637
8902.57 674
8903.46 719
8904.35 698
8905.24 642
8906.13 647
8907.02 691
8907.91 640
8908.80 669
8909.70 690
8910.59 735
8911.48 714
8912.37 672
8913.26 735
8914.15 699
8915.04 670
8915.93 735
8916.83 692
8917.72 702
8918.61 706
8919.50 693
8920.39 707
8921.28 661
8922.18 677
8923.07 689
8923.96 660
8924.85 686
8925.74 694
8926.64 633
8927.53 726
8928.42 642
8929.31 637
8930.20 677
8931.10 647
8931.99 629
8932.88 700
8933.77 686
8934.67 669
8935.56 644
8936.45 621
8937.34 610
8938.24 597
8939.13 698
8940.02 694
8940.91 685
8941.81 643
8942.70 629
8943.59 634
8944.49 670
8945.38 621
8946.27 645
8947.16 665
8948.06 667
8948.95 703
8949.84 675
8950.74 617
8951.63 579
8952.52 633
8953.42 638
8954.31 650
8955.20 650
8956.10 615
8956.99 663
8957.88 640
8958.78 629
8959.67 616
8960.56 679
8961.46 630
8962.35 600
8963.25 635
8964.14 650
8965.03 651
8965.93 653
8966.82 583
8967.72 673
8968.61 681
8969.50 647
8970.40 682
8971.29 666
8972.19 684
8973.08 703
8973.98 683
8974.87 758
8975.76 666
8976.66 632
8977.55 626
8978.45 642
8979.34 640
8980.24 658
8981.13 651
8982.03 655
8982.92 649
8983.82 704
8984.71 678
8985.61 674
8986.50 699
8987.40 677
8988.29 718
8989.19 662
8990.08 614
8990.98 635
8991.87 635
8992.77 636
8993.66 610
8994.56 617
8995.45 572
8996.35 623
8997.24 593
8998.14 602
8999.04 634
8999.93 603
9000.83 584
9001.72 574
9002.62 647
9003.51 605
9004.41 589
9005.31 649
9006.20 586
9007.10 625
9007.99 683
9008.89 667
9009.79 592
9010.68 582
9011.58 570
9012.48 567
9013.37 539
9014.27 618
9015.16 612
9016.06 624
9016.96 688
9017.85 620
9018.75 633
9019.65 617
9020.54 607
9021.44 582
9022.34 592
9023.23 573
9024.13 581
9025.03 586
9025.93 614
9026.82 561
9027.72 641
9028.62 604
9029.51 579
9030.41 641
9031.31 578
9032.21 587
9033.10 568
9034.00 627
9034.90 615
9035.79 555
9036.69 654
9037.59 599
9038.49 656
9039.38 623
9040.28 637
9041.18 613
9042.08 560
9042.98 557
9043.87 585
9044.77 575
9045.67 585
9046.57 571
9047.47 578
9048.36 618
9049.26 637
9050.16 597
9051.06 622
9051.96 621
9052.85 605
9053.75 614
9054.65 672
9055.55 624
9056.45 619
9057.35 623
9058.25 625
9059.14 653
9060.04 663
9060.94 663
9061.84 668
9062.74 632
9063.64 621
9064.54 657
9065.44 645
9066.33 628
9067.23 608
9068.13 638
9069.03 678
9069.93 604
9070.83 608
9071.73 636
9072.63 659
9073.53 658
9074.43 651
9075.33 590
9076.23 611
9077.13 593
9078.03 607
9078.92 627
9079.82 662
9080.72 618
9081.62 620
9082.52 644
9083.42 613
9084.32 577
9085.22 615
9086.12 635
9087.02 575
9087.92 577
9088.82 622
9089.72 592
9090.62 603
9091.52 554
9092.42 584
9093.32 652
9094.22 623
9095.12 682
9096.03 567
9096.93 609
9097.83 624
9098.73 620
9099.63 685
9100.53 606
9101.43 576
9102.33 576
9103.23 616
9104.13 588
9105.03 619
9105.93 686
9106.83 644
9107.74 594
9108.64 624
9109.54 635
9110.44 661
9111.34 618
9112.24 591
9113.14 584
9114.04 561
9114.94 628
9115.85 647
9116.75 646
9117.65 588
9118.55 591
9119.45 543
9120.35 614
9121.26 626
9122.16 634
9123.06 627
9123.96 641
9124.86 617
9125.77 571
9126.67 605
9127.57 604
9128.47 630
9129.37 636
9130.28 649
9131.18 649
9132.08 657
9132.98 626
9133.88 602
9134.79 579
9135.69 589
9136.59 581
9137.49 589
9138.40 611
9139.30 568
9140.20 579
9141.10 566
9142.01 588
9142.91 572
9143.81 599
9144.72 580
9145.62 580
9146.52 598
9147.42 616
9148.33 620
9149.23 585
9150.13 601
9151.04 554
9151.94 565
9152.84 614
9153.75 602
9154.65 557
9155.55 633
9156.46 631
9157.36 599
9158.26 625
9159.17 620
9160.07 657
9160.97 709
9161.88 619
9162.78 688
9163.69 630
9164.59 587
9165.49 615
9166.40 641
9167.30 627
9168.21 642
9169.11 623
9170.01 581
9170.92 615
9171.82 655
9172.73 646
9173.63 567
9174.53 599
9175.44 568
9176.34 609
9177.25 583
9178.15 597
9179.06 607
9179.96 575
9180.87 604
9181.77 594
9182.68 661
9183.58 589
9184.49 596
9185.39 627
9186.30 602
9187.20 628
9188.11 613
9189.01 617
9189.92 649
9190.82 593
9191.73 573
9192.63 599
9193.54 610
9194.44 623
9195.35 616
9196.25 624
9197.16 624
9198.06 600
9198.97 607
9199.87 625
9200.78 665
9201.69 686
9202.59 690
9203.50 703
9204.40 679
9205.31 664
9206.21 576
9207.12 654
9208.03 672
9208.93 649
9209.84 610
9210.74 615
9211.65 619
9212.56 582
9213.46 597
9214.37 642
9215.28 639
9216.18 597
9217.09 614
9218.00 623
9218.90 592
9219.81 637
9220.72 700
9221.62 678
9222.53 636
9223.44 659
9224.34 669
9225.25 673
9226.16 683
9227.06 580
9227.97 575
9228.88 637
9229.78 571
9230.69 523
9231.60 583
9232.51 596
9233.41 602
9234.32 694
9235.23 548
9236.13 585
9237.04 610
9237.95 606
9238.86 690
9239.76 599
9240.67 635
9241.58 548
9242.49 594
9243.39 615
9244.30 618
9245.21 644
9246.12 586
9247.03 583
9247.93 641
9248.84 613
9249.75 636
9250.66 615
9251.57 564
9252.47 542
9253.38 559
9254.29 643
9255.20 636
9256.11 611
9257.02 572
9257.92 625
9258.83 640
9259.74 569
9260.65 565
9261.56 633
9262.47 586
9263.38 600
9264.28 591
9265.19 620
9266.10 663
9267.01 582
9267.92 579
9268.83 603
9269.74 548
9270.65 550
9271.56 613
9272.47 567
9273.37 644
9274.28 629
9275.19 605
9276.10 541
9277.01 598
9277.92 623
9278.83 599
9279.74 584
9280.65 549
9281.56 546
9282.47 610
9283.38 579
9284.29 587
9285.20 534
9286.11 596
9287.02 675
9287.93 593
9288.84 585
9289.75 601
9290.66 565
9291.57 613
9292.48 625
9293.39 619
9294.30 549
9295.21 555
9296.12 580
9297.03 533
9297.94 594
9298.85 624
9299.76 662
9300.67 666
9301.58 548
9302.49 602
9303.40 646
9304.31 615
9305.23 581
9306.14 579
9307.05 718
9307.96 638
9308.87 601
9309.78 637
9310.69 607
9311.60 646
9312.51 621
9313.42 636
9314.34 651
9315.25 634
9316.16 716
9317.07 706
9317.98 658
9318.89 625
9319.80 565
9320.72 623
9321.63 586
9322.54 628
9323.45 638
9324.36 664
9325.27 629
9326.19 660
9327.10 608
9328.01 594
9328.92 600
9329.83 706
9330.74 606
9331.66 561
9332.57 614
9333.48 547
9334.39 654
9335.31 598
9336.22 547
9337.13 596
9338.04 661
9338.96 633
9339.87 644
9340.78 612
9341.69 684
9342.61 587
9343.52 606
9344.43 554
9345.34 571
9346.26 579
9347.17 627
9348.08 615
9348.99 655
9349.91 582
9350.82 595
9351.73 607
9352.65 606
9353.56 619
9354.47 590
9355.39 634
9356.30 571
9357.21 637
9358.13 650
9359.04 637
9359.95 641
9360.87 625
9361.78 683
9362.69 675
9363.61 620
9364.52 672
9365.43 664
9366.35 658
9367.26 571
9368.18 585
9369.09 607
9370.00 632
9370.92 615
9371.83 625
9372.75 611
9373.66 699
9374.57 706
9375.49 684
9376.40 645
9377.32 644
9378.23 661
9379.15 693
9380.06 650
9380.97 624
9381.89 627
9382.80 661
9383.72 620
9384.63 659
9385.55 658
9386.46 676
9387.38 652
9388.29 677
9389.21 742
9390.12 664
9391.04 679
9391.95 707
9392.87 676
9393.78 694
9394.70 695
9395.61 712
9396.53 743
9397.44 766
9398.36 768
9399.27 695
9400.19 730
9401.10 738
9402.02 721
9402.94 637
9403.85 641
9404.77 642
9405.68 656
9406.60 662
9407.51 709
9408.43 694
9409.35 707
9410.26 641
9411.18 623
9412.09 618
9413.01 678
9413.93 724
9414.84 681
9415.76 665
9416.67 631
9417.59 656
9418.51 725
9419.42 659
9420.34 663
9421.26 668
9422.17 642
9423.09 697
9424.01 649
9424.92 677
9425.84 730
9426.76 684
9427.67 731
9428.59 729
9429.51 696
9430.42 747
9431.34 730
9432.26 744
9433.17 655
9434.09 681
9435.01 677
9435.93 691
9436.84 761
9437.76 768
9438.68 720
9439.59 785
9440.51 780
9441.43 771
9442.35 753
9443.26 707
9444.18 759
9445.10 861
9446.02 774
9446.93 732
9447.85 738
9448.77 717
9449.69 744
9450.61 759
9451.52 739
9452.44 766
9453.36 822
9454.28 872
9455.20 911
9456.11 879
9457.03 898
9457.95 994
9458.87 951
9459.79 974
9460.71 916
9461.62 836
9462.54 790
9463.46 760
9464.38 724
9465.30 704
9466.22 751
9467.14 712
9468.05 708
9468.97 734
9469.89 710
9470.81 704
9471.73 732
9472.65 694
9473.57 667
9474.49 733
9475.41 725
9476.32 711
9477.24 686
9478.16 688
9479.08 697
9480.00 719
9480.92 712
9481.84 725
9482.76 693
9483.68 726
9484.60 742
9485.52 807
9486.44 815
9487.36 781
9488.28 779
9489.20 795
9490.12 738
9491.04 714
9491.96 757
9492.88 761
9493.80 806
9494.72 790
9495.64 731
9496.56 721
9497.48 686
9498.40 686
9499.32 737
9500.24 719
9501.16 721
9502.08 786
9503.00 728
9503.92 762
9504.84 699
9505.76 772
9506.68 794
9507.60 795
9508.52 767
9509.44 783
9510.36 754
9511.28 721
9512.21 721
9513.13 823
9514.05 776
9514.97 760
9515.89 806
9516.81 777
9517.73 830
9518.65 830
9519.57 782
9520.50 833
9521.42 832
9522.34 803
9523.26 788
9524.18 731
9525.10 781
9526.02 807
9526.95 852
9527.87 799
9528.79 838
9529.71 844
9530.63 811
9531.55 838
9532.48 846
9533.40 1009
9534.32 963
9535.24 913
9536.16 1057
9537.09 999
9538.01 1052
9538.93 1005
9539.85 951
9540.77 947
9541.70 880
9542.62 901
9543.54 806
9544.46 854
9545.39 791
9546.31 825
9547.23 803
9548.15 822
9549.08 825
9550.00 815
9550.92 836
9551.85 820
9552.77 785
9553.69 852
9554.61 810
9555.54 808
9556.46 771
9557.38 821
9558.31 826
9559.23 784
9560.15 833
9561.08 879
9562.00 850
9562.92 857
9563.85 890
9564.77 889
9565.69 872
9566.62 855
9567.54 867
9568.46 943
9569.39 834
9570.31 797
9571.23 849
9572.16 807
9573.08 809
9574.01 827
9574.93 876
9575.85 860
9576.78 875
9577.70 907
9578.63 882
9579.55 840
9580.47 876
9581.40 823
9582.32 871
9583.25 887
9584.17 868
9585.10 911
9586.02 886
9586.94 860
9587.87 913
9588.79 874
9589.72 928
9590.64 919
9591.57 848
9592.49 941
9593.42 921
9594.34 897
9595.27 880
9596.19 818
9597.12 844
9598.04 948
9598.97 953
9599.89 926
9600.82 952
9601.74 997
9602.67 948
9603.59 864
9604.52 908
9605.44 967
9606.37 979
9607.29 933
9608.22 922
9609.15 927
9610.07 990
9611.00 1024
9611.92 1004
9612.85 1051
9613.77 1000
9614.70 1042
9615.63 989
9616.55 990
9617.48 1044
9618.40 1000
9619.33 1001
9620.26 1006
9621.18 1013
9622.11 1048
9623.03 1011
9623.96 1068
9624.89 1068
9625.81 1051
9626.74 1021
9627.67 1117
9628.59 1078
9629.52 1063
9630.45 1057
9631.37 1066
9632.30 1057
9633.23 1139
9634.15 1135
9635.08 1151
9636.01 1120
9636.93 1174
9637.86 1206
9638.79 1233
9639.71 1215
9640.64 1213
9641.57 1220
9642.50 1181
9643.42 1285
9644.35 1203
9645.28 1138
9646.21 1136
9647.13 1202
9648.06 1236
9648.99 1170
9649.92 1265
9650.84 1289
9651.77 1391
9652.70 1369
9653.63 1354
9654.55 1308
9655.48 1383
9656.41 1311
9657.34 1259
9658.26 1290
9659.19 1280
9660.12 1327
9661.05 1333
9661.98 1324
9662.91 1300
9663.83 1318
9664.76 1286
9665.69 1285
9666.62 1209
9667.55 1259
9668.48 1302
9669.40 1235
9670.33 1285
9671.26 1374
9672.19 1357
9673.12 1369
9674.05 1422
9674.98 1365
9675.90 1261
9676.83 1355
9677.76 1350
9678.69 1378
9679.62 1319
9680.55 1442
9681.48 1478
9682.41 1420
9683.34 1410
9684.27 1346
9685.19 1458
9686.12 1522
9687.05 1514
9687.98 1470
9688.91 1480
9689.84 1475
9690.77 1479
9691.70 1476
9692.63 1522
9693.56 1465
9694.49 1560
9695.42 1558
9696.35 1534
9697.28 1523
9698.21 1578
9699.14 1598
9700.07 1670
9701.00 1702
9701.93 1745
9702.86 1821
9703.79 1854
9704.72 1770
9705.65 1720
9706.58 1691
9707.51 1706
9708.44 1636
9709.37 1580
9710.30 1562
9711.23 1466
9712.16 1466
9713.09 1456
9714.02 1462
9714.95 1485
9715.88 1678
9716.82 1726
9717.75 1674
9718.68 1660
9719.61 1721
9720.54 1629
9721.47 1655
9722.40 1633
9723.33 1524
9724.26 1556
9725.19 1447
9726.13 1420
9727.06 1428
9727.99 1347
9728.92 1232
9729.85 1247
9730.78 1328
9731.71 1283
9732.64 1306
9733.58 1278
9734.51 1424
9735.44 1425
9736.37 1386
9737.30 1392
9738.23 1435
9739.17 1355
9740.10 1326
9741.03 1344
9741.96 1289
9742.89 1287
9743.83 1248
9744.76 1246
9745.69 1201
9746.62 1083
9747.55 1116
9748.49 1159
9749.42 1150
9750.35 1167
9751.28 1137
9752.22 1090
9753.15 1168
9754.08 1210
9755.01 1136
9755.95 1077
9756.88 1046
9757.81 1048
9758.75 1066
9759.68 1094
9760.61 1095
9761.54 1095
9762.48 1104
9763.41 1097
9764.34 1066
9765.28 1034
9766.21 1060
9767.14 1055
9768.08 1118
9769.01 1068
9769.94 1008
9770.88 1011
9771.81 1050
9772.74 1107
9773.68 1030
9774.61 998
9775.54 993
9776.48 1038
9777.41 1030
9778.34 1006
9779.28 956
9780.21 1026
9781.14 1041
9782.08 1043
9783.01 979
9783.95 1025
9784.88 1029
9785.81 994
9786.75 1042
9787.68 1101
9788.62 1035
9789.55 1068
9790.49 1103
9791.42 1028
9792.35 996
9793.29 1007
9794.22 1064
9795.16 1003
9796.09 959
9797.03 912
9797.96 910
9798.90 959
9799.83 977
9800.77 948
9801.70 960
9802.64 1006
9803.57 925
9804.51 931
9805.44 905
9806.38 903
9807.31 893
9808.25 877
9809.18 876
9810.12 835
9811.05 832
9811.99 823
9812.92 840
9813.86 833
9814.79 832
9815.73 864
9816.66 832
9817.60 824
9818.54 837
9819.47 815
9820.41 834
9821.34 766
9822.28 822
9823.21 813
9824.15 799
9825.09 796
9826.02 786
9826.96 814
9827.89 822
9828.83 814
9829.77 795
9830.70 782
9831.64 824
9832.57 809
9833.51 805
9834.45 771
9835.38 736
9836.32 744
9837.26 774
9838.19 801
9839.13 815
9840.07 790
9841.00 754
9841.94 775
9842.88 743
9843.81 759
9844.75 781
9845.69 827
9846.62 785
9847.56 747
9848.50 839
9849.44 823
9850.37 796
9851.31 766
9852.25 804
9853.18 744
9854.12 760
9855.06 785
9856.00 805
9856.93 781
9857.87 835
9858.81 761
9859.75 740
9860.68 770
9861.62 786
9862.56 784
9863.50 784
9864.44 802
9865.37 820
9866.31 795
9867.25 737
9868.19 731
9869.13 704
9870.06 672
9871.00 724
9871.94 783
9872.88 732
9873.82 701
9874.75 689
9875.69 674
9876.63 711
9877.57 672
9878.51 656
9879.45 743
9880.39 742
9881.32 679
9882.26 707
9883.20 688
9884.14 667
9885.08 692
9886.02 753
9886.96 715
9887.90 635
9888.83 673
9889.77 686
9890.71 616
9891.65 666
9892.59 721
9893.53 711
9894.47 704
9895.41 682
9896.35 667
9897.29 619
9898.23 663
9899.17 655
9900.11 736
9901.05 657
9901.99 702
9902.92 672
9903.86 628
9904.80 690
9905.74 712
9906.68 673
9907.62 636
9908.56 663
9909.50 645
9910.44 631
9911.38 688
9912.32 720
9913.26 684
9914.20 659
9915.14 688
9916.08 673
9917.02 768
9917.97 706
9918.91 705
9919.85 642
9920.79 708
9921.73 656
9922.67 660
9923.61 596
9924.55 626
9925.49 686
9926.43 722
9927.37 722
9928.31 750
9929.25 770
9930.19 846
9931.13 864
9932.08 895
9933.02 887
9933.96 908
9934.90 834
9935.84 780
9936.78 703
9937.72 755
9938.66 770
9939.61 740
9940.55 693
9941.49 631
9942.43 631
9943.37 631
9944.31 645
9945.26 654
9946.20 668
9947.14 672
9948.08 678
9949.02 712
9949.96 641
9950.91 659
9951.85 626
9952.79 617
9953.73 637
9954.67 677
9955.62 656
9956.56 685
9957.50 623
9958.44 651
9959.39 633
9960.33 671
9961.27 648
9962.21 649
9963.16 659
9964.10 556
9965.04 602
9965.98 676
9966.93 606
9967.87 636
9968.81 632
9969.75 663
9970.70 668
9971.64 613
9972.58 611
9973.53 610
9974.47 643
9975.41 655
9976.36 614
9977.30 643
9978.24 621
9979.18 630
9980.13 678
9981.07 625
9982.01 637
9982.96 628
9983.90 605
9984.85 617
9985.79 585
9986.73 579
9987.68 634
9988.62 625
9989.56 676
9990.51 622
9991.45 613
9992.40 606
9993.34 575
9994.28 608
9995.23 613
9996.17 634
9997.12 610
9998.06 641
9999.00 570
9999.95 579
10000.89 645
10001.84 583
10002.78 545
10003.73 606
10004.67 553
10005.61 580
10006.56 583
10007.50 647
10008.45 592
10009.39 579
10010.34 575
10011.28 571
10012.23 587
10013.17 611
10014.12 547
10015.06 630
10016.01 593
10016.95 598
10017.90 629
10018.84 578
10019.79 606
10020.73 680
10021.68 574
10022.62 581
10023.57 603
10024.51 641
10025.46 594
10026.41 510
10027.35 584
10028.30 627
10029.24 693
10030.19 603
10031.13 619
10032.08 597
10033.03 611
10033.97 602
10034.92 552
10035.86 579
10036.81 585
10037.76 639
10038.70 602
10039.65 630
10040.59 550
10041.54 561
10042.49 613
10043.43 580
10044.38 546
10045.33 552
10046.27 574
10047.22 597
10048.16 620
10049.11 613
10050.06 565
10051.00 548
10051.95 551
10052.90 557
10053.84 595
10054.79 573
10055.74 542
10056.69 537
10057.63 542
10058.58 564
10059.53 586
10060.47 579
10061.42 593
10062.37 559
10063.32 545
10064.26 554
10065.21 544
10066.16 534
10067.10 534
10068.05 549
10069.00 528
10069.95 533
10070.89 564
10071.84 555
10072.79 526
10073.74 565
10074.69 575
10075.63 540
10076.58 504
10077.53 524
10078.48 544
10079.43 569
10080.37 532
10081.32 572
10082.27 595
10083.22 559
10084.17 586
10085.11 579
10086.06 565
10087.01 593
10087.96 543
10088.91 567
10089.86 594
10090.81 604
10091.75 500
10092.70 540
10093.65 529
10094.60 524
10095.55 534
10096.50 539
10097.45 556
10098.40 606
10099.34 549
10100.29 522
10101.24 549
10102.19 533
10103.14 535
10104.09 493
10105.04 578
10105.99 549
10106.94 555
10107.89 545
10108.84 575
10109.79 578
10110.73 571
10111.68 561
10112.63 566
10113.58 571
10114.53 554
10115.48 518
10116.43 478
10117.38 477
10118.33 534
10119.28 580
10120.23 541
10121.18 564
10122.13 655
10123.08 614
10124.03 503
10124.98 528
10125.93 547
10126.88 521
10127.83 568
10128.78 583
10129.73 537
10130.68 537
10131.64 554
10132.59 562
10133.54 547
10134.49 583
10135.44 562
10136.39 574
10137.34 594
10138.29 560
10139.24 551
10140.19 560
10141.14 604
10142.09 571
10143.04 561
10144.00 559
10144.95 581
10145.90 585
10146.85 547
10147.80 557
10148.75 543
10149.70 580
10150.65 572
10151.61 585
10152.56 531
10153.51 567
10154.46 566
10155.41 551
10156.36 555
10157.31 549
10158.27 542
10159.22 609
10160.17 597
10161.12 573
10162.07 583
10163.03 612
10163.98 632
10164.93 554
10165.88 586
10166.83 548
10167.79 581
10168.74 594
10169.69 587
10170.64 557
10171.60 570
10172.55 545
10173.50 615
10174.45 575
10175.41 568
10176.36 607
10177.31 599
10178.26 585
10179.22 571
10180.17 617
10181.12 592
10182.07 622
10183.03 641
10183.98 633
10184.93 571
10185.89 608
10186.84 635
10187.79 585
10188.75 641
10189.70 581
10190.65 558
10191.60 544
10192.56 582
10193.51 606
10194.47 598
10195.42 582
10196.37 593
10197.33 543
10198.28 556
10199.23 665
10200.19 594
10201.14 550
10202.09 563
10203.05 620
10204.00 622
10204.96 609
10205.91 603
10206.86 603
10207.82 655
10208.77 632
10209.73 634
10210.68 636
10211.63 670
10212.59 685
10213.54 610
10214.50 658
10215.45 661
10216.41 641
10217.36 610
10218.32 636
10219.27 573
10220.22 536
10221.18 547
10222.13 638
10223.09 582
10224.04 675
10225.00 606
10225.95 604
10226.91 607
10227.86 580
10228.82 558
10229.77 583
10230.73 613
10231.68 644
10232.64 640
10233.59 631
10234.55 605
10235.50 656
10236.46 676
10237.42 724
10238.37 700
10239.33 707
10240.28 763
10241.24 747
10242.19 708
10243.15 763
10244.10 692
10245.06 596
10246.02 653
10246.97 603
10247.93 556
10248.88 566
10249.84 611
10250.80 582
10251.75 556
10252.71 563
10253.66 654
10254.62 577
10255.58 586
10256.53 566
10257.49 582
10258.45 651
10259.40 571
10260.36 563
10261.32 595
10262.27 522
10263.23 542
10264.19 555
10265.14 531
10266.10 592
10267.06 566
10268.01 602
10268.97 616
10269.93 607
10270.88 545
10271.84 563
10272.80 559
10273.76 581
10274.71 636
10275.67 564
10276.63 560
10277.58 566
10278.54 582
10279.50 550
10280.46 565
10281.41 529
10282.37 617
10283.33 537
10284.29 513
10285.24 554
10286.20 564
10287.16 537
10288.12 591
10289.08 528
10290.03 549
10290.99 514
10291.95 540
10292.91 574
10293.87 516
10294.82 489
10295.78 582
10296.74 591
10297.70 584
10298.66 573
10299.61 580
10300.57 620
10301.53 611
10302.49 588
10303.45 590
10304.41 600
10305.37 575
10306.32 558
10307.28 553
10308.24 597
10309.20 596
10310.16 554
10311.12 566
10312.08 523
10313.04 579
10314.00 583
10314.95 572
10315.91 598
10316.87 518
10317.83 546
10318.79 542
10319.75 557
10320.71 562
10321.67 526
10322.63 575
10323.59 540
10324.55 532
10325.51 581
10326.47 557
10327.43 548
10328.39 516
10329.35 547
10330.31 585
10331.27 553
10332.23 617
10333.19 646
10334.15 596
10335.11 586
10336.07 650
10337.03 606
10337.99 589
10338.95 584
10339.91 590
10340.87 594
10341.83 589
10342.79 563
10343.75 534
10344.71 531
10345.67 565
10346.63 619
10347.59 541
10348.55 548
10349.51 547
10350.47 566
10351.43 494
10352.39 548
10353.35 545
10354.31 552
10355.28 538
10356.24 476
10357.20 552
10358.16 541
10359.12 525
10360.08 521
10361.04 550
10362.00 547
10362.96 485
10363.93 477
10364.89 553
10365.85 537
10366.81 511
10367.77 487
10368.73 492
10369.69 492
10370.66 479
10371.62 510
10372.58 483
10373.54 516
10374.50 502
10375.47 543
10376.43 507
10377.39 491
10378.35 465
10379.31 512
10380.28 523
10381.24 528
10382.20 563
10383.16 511
10384.12 569
10385.09 532
10386.05 540
10387.01 508
10387.97 565
10388.94 544
10389.90 571
10390.86 536
10391.82 466
10392.79 546
10393.75 542
10394.71 519
10395.68 497
10396.64 543
10397.60 567
10398.56 545
10399.53 554
10400.49 526
10401.45 549
10402.42 524
10403.38 572
10404.34 566
10405.31 582
10406.27 531
10407.23 586
10408.20 540
10409.16 538
10410.12 535
10411.09 545
10412.05 563
10413.01 551
10413.98 532
10414.94 521
10415.90 481
10416.87 538
10417.83 590
10418.80 557
10419.76 583
10420.72 590
10421.69 571
10422.65 609
10423.62 660
10424.58 596
10425.54 621
10426.51 579
10427.47 571
10428.44 568
10429.40 538
10430.37 566
10431.33 563
10432.30 550
10433.26 525
10434.22 556
10435.19 558
10436.15 534
10437.12 522
10438.08 528
10439.05 583
10440.01 557
10440.98 525
10441.94 497
10442.91 542
10443.87 539
10444.84 506
10445.80 527
10446.77 510
10447.73 490
10448.70 528
10449.66 546
10450.63 504
10451.59 540
10452.56 547
10453.53 556
10454.49 546
10455.46 499
10456.42 523
10457.39 502
10458.35 507
10459.32 545
10460.29 550
10461.25 572
10462.22 524
10463.18 517
10464.15 497
10465.12 445
10466.08 539
10467.05 499
10468.01 464
10468.98 452
10469.95 494
10470.91 485
10471.88 504
10472.85 481
10473.81 503
10474.78 538
10475.74 550
10476.71 508
10477.68 510
10478.64 489
10479.61 501
10480.58 512
10481.54 559
10482.51 508
10483.48 447
10484.45 499
10485.41 463
10486.38 542
10487.35 531
10488.31 545
10489.28 555
10490.25 509
10491.22 523
10492.18 506
10493.15 492
10494.12 521
10495.08 526
10496.05 542
10497.02 522
10497.99 495
10498.95 556
10499.92 541
10500.89 523
10501.86 520
10502.83 510
10503.79 520
10504.76 542
10505.73 509
10506.70 560
10507.67 543
10508.63 547
10509.60 535
10510.57 529
10511.54 514
10512.51 525
10513.47 473
10514.44 486
10515.41 556
10516.38 548
10517.35 547
10518.32 553
10519.28 587
10520.25 553
10521.22 545
10522.19 554
10523.16 553
10524.13 545
10525.10 523
10526.07 533
10527.03 523
10528.00 528
10528.97 500
10529.94 505
10530.91 509
10531.88 484
10532.85 504
10533.82 558
10534.79 557
10535.76 535
10536.73 529
10537.70 534
10538.67 517
10539.63 549
10540.60 542
10541.57 568
10542.54 501
10543.51 524
10544.48 526
10545.45 515
10546.42 497
10547.39 519
10548.36 550
10549.33 529
10550.30 504
10551.27 486
10552.24 539
10553.21 521
10554.18 518
10555.15 554
10556.12 589
10557.09 527
10558.06 536
10559.03 502
10560.00 542
10560.97 528
10561.95 532
10562.92 605
10563.89 571
10564.86 630
10565.83 619
10566.80 626
10567.77 653
10568.74 623
10569.71 632
10570.68 595
10571.65 610
10572.62 544
10573.59 528
10574.57 557
10575.54 496
10576.51 531
10577.48 523
10578.45 552
10579.42 568
10580.39 585
10581.36 512
10582.34 528
10583.31 507
10584.28 524
10585.25 516
10586.22 551
10587.19 532
10588.17 585
10589.14 537
10590.11 582
10591.08 546
10592.05 586
10593.02 583
10594.00 563
10594.97 524
10595.94 619
10596.91 549
10597.89 603
10598.86 520
10599.83 568
10600.80 554
10601.77 605
10602.75 548
10603.72 535
10604.69 594
10605.66 575
10606.64 588
10607.61 566
10608.58 539
10609.55 504
10610.53 576
10611.50 555
10612.47 582
10613.45 553
10614.42 586
10615.39 575
10616.36 529
10617.34 558
10618.31 568
10619.28 528
10620.26 570
10621.23 527
10622.20 571
10623.18 583
10624.15 580
10625.12 596
10626.10 606
10627.07 611
10628.04 599
10629.02 588
10629.99 564
10630.97 580
10631.94 556
10632.91 510
10633.89 538
10634.86 549
10635.83 609
10636.81 608
10637.78 627
10638.76 589
10639.73 633
10640.70 652
10641.68 697
10642.65 703
10643.63 731
10644.60 704
10645.58 653
10646.55 635
10647.53 663
10648.50 702
10649.47 681
10650.45 619
10651.42 614
10652.40 614
10653.37 620
10654.35 568
10655.32 570
10656.30 583
10657.27 497
10658.25 515
10659.22 604
10660.20 569
10661.17 571
10662.15 597
10663.12 596
10664.10 596
10665.07 510
10666.05 573
10667.02 527
10668.00 560
10668.97 601
10669.95 602
10670.93 589
10671.90 561
10672.88 539
10673.85 560
10674.83 540
10675.80 520
10676.78 548
10677.76 512
10678.73 613
10679.71 573
10680.68 613
10681.66 586
10682.63 571
10683.61 565
10684.59 570
10685.56 608
10686.54 623
10687.52 608
10688.49 532
10689.47 518
10690.44 548
10691.42 545
10692.40 535
10693.37 518
10694.35 569
10695.33 552
10696.30 514
10697.28 544
10698.26 523
10699.23 572
10700.21 562
10701.19 529
10702.17 533
10703.14 587
10704.12 571
10705.10 553
10706.07 525
10707.05 493
10708.03 538
10709.01 558
10709.98 541
10710.96 530
10711.94 585
10712.91 535
10713.89 540
10714.87 544
10715.85 554
10716.83 551
10717.80 542
10718.78 546
10719.76 581
10720.74 536
10721.71 548
10722.69 513
10723.67 507
10724.65 496
10725.63 578
10726.60 546
10727.58 534
10728.56 542
10729.54 613
10730.52 606
10731.49 523
10732.47 563
10733.45 582
10734.43 550
10735.41 542
10736.39 536
10737.37 524
10738.34 534
10739.32 532
10740.30 630
10741.28 562
10742.26 513
10743.24 517
10744.22 573
10745.20 569
10746.17 572
10747.15 574
10748.13 563
10749.11 593
10750.09 573
10751.07 508
10752.05 530
10753.03 538
10754.01 569
10754.99 530
10755.97 524
10756.95 524
10757.93 506
10758.91 528
10759.88 561
10760.86 594
10761.84 555
10762.82 531
10763.80 580
10764.78 562
10765.76 578
10766.74 554
10767.72 551
10768.70 554
10769.68 525
10770.66 591
10771.64 539
10772.62 534
10773.60 578
10774.58 539
10775.56 488
10776.54 533
10777.52 509
10778.51 572
10779.49 567
10780.47 583
10781.45 588
10782.43 619
10783.41 577
10784.39 536
10785.37 545
10786.35 580
10787.33 577
10788.31 589
10789.29 632
10790.27 633
10791.26 611
10792.24 554
10793.22 570
10794.20 596
10795.18 584
10796.16 572
10797.14 585
10798.12 554
10799.10 539
10800.09 559
10801.07 575
10802.05 590
10803.03 591
10804.01 565
10804.99 555
10805.98 580
10806.96 588
10807.94 535
10808.92 537
10809.90 571
10810.89 573
10811.87 585
10812.85 528
10813.83 525
10814.81 541
10815.80 575
10816.78 543
10817.76 557
10818.74 611
10819.72 573
10820.71 568
10821.69 589
10822.67 600
10823.65 561
10824.64 629
10825.62 648
10826.60 581
10827.58 564
10828.57 531
10829.55 608
10830.53 633
10831.52 557
10832.50 553
10833.48 642
10834.46 630
10835.45 602
10836.43 612
10837.41 607
10838.40 617
10839.38 610
10840.36 588
10841.35 540
10842.33 582
10843.31 614
10844.30 592
10845.28 564
10846.26 552
10847.25 587
10848.23 557
10849.21 583
10850.20 583
10851.18 629
10852.17 607
10853.15 605
10854.13 598
10855.12 579
10856.10 612
10857.09 631
10858.07 650
10859.05 646
10860.04 621
10861.02 615
10862.01 611
10862.99 629
10863.97 591
10864.96 589
10865.94 651
10866.93 696
10867.91 591
10868.90 621
10869.88 605
10870.87 626
10871.85 711
10872.84 636
10873.82 662
10874.81 716
10875.79 651
10876.78 664
10877.76 612
10878.75 635
10879.73 717
10880.72 682
10881.70 643
10882.69 602
10883.67 632
10884.66 685
10885.64 652
10886.63 670
10887.61 651
10888.60 661
10889.58 694
10890.57 711
10891.55 714
10892.54 654
10893.53 706
10894.51 738
10895.50 725
10896.48 710
10897.47 695
10898.45 726
10899.44 720
10900.43 681
10901.41 706
10902.40 711
10903.38 711
10904.37 771
10905.36 713
10906.34 707
10907.33 722
10908.32 744
10909.30 714
10910.29 729
10911.28 739
10912.26 705
10913.25 709
10914.24 780
10915.22 800
10916.21 763
10917.20 748
10918.18 761
10919.17 771
10920.16 813
10921.14 828
10922.13 795
10923.12 769
10924.10 765
10925.09 720
10926.08 742
10927.07 782
10928.05 755
10929.04 783
10930.03 813
10931.01 769
10932.00 755
10932.99 824
10933.98 779
10934.96 765
10935.95 775
10936.94 815
10937.93 770
10938.92 796
10939.90 780
10940.89 788
10941.88 828
10942.87 839
10943.85 825
10944.84 808
10945.83 896
10946.82 882
10947.81 844
10948.79 862
10949.78 849
10950.77 881
10951.76 905
10952.75 905
10953.74 892
10954.72 832
10955.71 859
10956.70 915
10957.69 893
10958.68 956
10959.67 973
10960.66 1060
10961.65 1107
10962.63 1074
10963.62 1065
10964.61 1086
10965.60 1118
10966.59 1032
10967.58 993
10968.57 976
10969.56 972
10970.55 881
10971.54 902
10972.52 882
10973.51 849
10974.50 804
10975.49 888
10976.48 899
10977.47 885
10978.46 872
10979.45 846
10980.44 856
10981.43 884
10982.42 899
10983.41 954
10984.40 953
10985.39 909
10986.38 969
10987.37 967
10988.36 931
10989.35 978
10990.34 984
10991.33 959
10992.32 885
10993.31 899
10994.30 961
10995.29 950
10996.28 898
10997.27 930
10998.26 1027
10999.25 1029
11000.24 1047
11001.23 1185
11002.22 1275
11003.21 1335
11004.20 1421
11005.20 1417
11006.19 1367
11007.18 1278
11008.17 1193
11009.16 1127
11010.15 1050
11011.14 980
11012.13 965
11013.12 891
11014.11 861
11015.10 808
11016.10 794
11017.09 773
11018.08 790
11019.07 807
11020.06 829
11021.05 758
11022.04 759
11023.04 821
11024.03 765
11025.02 789
11026.01 787
11027.00 718
11027.99 736
11028.99 757
11029.98 781
11030.97 741
11031.96 721
11032.95 760
11033.95 746
11034.94 707
11035.93 715
11036.92 743
11037.91 704
11038.91 743
11039.90 721
11040.89 718
11041.88 734
11042.88 704
11043.87 641
11044.86 695
11045.85 680
11046.85 705
11047.84 675
11048.83 681
11049.82 753
11050.82 665
11051.81 661
11052.80 661
11053.80 690
11054.79 706
11055.78 709
11056.77 725
11057.77 681
11058.76 712
11059.75 707
11060.75 701
11061.74 648
11062.73 634
11063.73 676
11064.72 626
11065.71 654
11066.71 710
11067.70 667
11068.69 635
11069.69 708
11070.68 703
11071.68 669
11072.67 638
11073.66 656
11074.66 676
11075.65 686
11076.65 635
11077.64 600
11078.63 624
11079.63 661
11080.62 621
11081.62 667
11082.61 740
11083.60 707
11084.60 672
11085.59 644
11086.59 636
11087.58 668
11088.58 662
11089.57 610
11090.57 621
11091.56 570
11092.55 623
11093.55 712
11094.54 711
11095.54 644
11096.53 611
11097.53 669
11098.52 603
11099.52 648
11100.51 634
11101.51 590
11102.50 603
11103.50 593
11104.49 669
11105.49 690
11106.48 600
11107.48 639
11108.48 667
11109.47 622
11110.47 612
11111.46 650
11112.46 634
11113.45 606
11114.45 661
11115.44 579
11116.44 538
11117.44 619
11118.43 599
11119.43 615
11120.42 567
11121.42 577
11122.42 551
11123.41 572
11124.41 562
11125.40 551
11126.40 592
11127.40 589
11128.39 595
11129.39 606
11130.38 617
11131.38 591
11132.38 547
11133.37 567
11134.37 537
11135.37 593
11136.36 561
11137.36 566
11138.36 593
11139.35 574
11140.35 586
11141.35 585
11142.34 538
11143.34 523
11144.34 550
11145.34 571
11146.33 556
11147.33 570
11148.33 592
11149.32 587
11150.32 614
11151.32 576
11152.32 589
11153.31 522
11154.31 550
11155.31 543
11156.31 546
11157.30 565
11158.30 527
11159.30 529
11160.30 559
11161.29 528
11162.29 557
11163.29 601
11164.29 574
11165.29 549
11166.28 521
11167.28 544
11168.28 572
11169.28 511
11170.28 545
11171.27 531
11172.27 579
11173.27 605
11174.27 570
11175.27 562
11176.27 576
11177.26 532
11178.26 530
11179.26 494
11180.26 537
11181.26 515
11182.26 531
11183.26 502
11184.26 494
11185.25 583
11186.25 516
11187.25 513
11188.25 543
11189.25 589
11190.25 586
11191.25 622
11192.25 562
11193.25 565
11194.25 517
11195.24 545
11196.24 546
11197.24 607
11198.24 639
11199.24 577
11200.24 553
11201.24 582
11202.24 560
11203.24 580
11204.24 539
11205.24 572
11206.24 518
11207.24 571
11208.24 567
11209.24 585
11210.24 499
11211.24 521
11212.24 598
11213.24 583
11214.24 578
11215.24 619
11216.24 579
11217.24 546
11218.24 583
11219.24 606
11220.24 563
11221.24 573
11222.24 613
11223.24 508
11224.24 610
11225.24 545
11226.24 531
11227.25 560
11228.25 531
11229.25 569
11230.25 564
11231.25 559
11232.25 597
11233.25 558
11234.25 494
11235.25 561
11236.25 556
11237.25 603
11238.26 600
11239.26 564
11240.26 550
11241.26 521
11242.26 565
11243.26 535
11244.26 604
11245.27 534
11246.27 566
11247.27 598
11248.27 639
11249.27 532
11250.27 544
11251.28 563
11252.28 545
11253.28 517
11254.28 531
11255.28 532
11256.29 535
11257.29 525
11258.29 561
11259.29 535
11260.29 537
11261.30 590
11262.30 525
11263.30 619
11264.30 561
11265.31 530
11266.31 550
11267.31 534
11268.31 535
11269.32 571
11270.32 557
11271.32 562
11272.32 578
11273.33 520
11274.33 560
11275.33 577
11276.33 616
11277.34 592
11278.34 561
11279.34 542
11280.35 565
11281.35 621
11282.35 591
11283.36 604
11284.36 578
11285.36 648
11286.37 593
11287.37 578
11288.37 572
11289.38 593
11290.38 579
11291.38 584
11292.39 589
11293.39 516
11294.39 579
11295.40 567
11296.40 621
11297.41 625
11298.41 592
11299.41 598
11300.42 564
11301.42 578
11302.43 556
11303.43 586
11304.43 589
11305.44 603
11306.44 544
11307.45 554
11308.45 589
11309.46 570
11310.46 597
11311.46 614
11312.47 662
11313.47 571
11314.48 588
11315.48 647
11316.49 651
11317.49 624
11318.50 629
11319.50 629
11320.51 601
11321.51 635
11322.52 641
11323.52 604
11324.53 644
11325.53 608
11326.54 590
11327.54 613
11328.55 605
11329.55 538
11330.56 567
11331.56 636
11332.57 554
11333.57 543
11334.58 587
11335.58 608
11336.59 592
11337.60 647
11338.60 593
11339.61 588
11340.61 590
11341.62 640
11342.62 659
11343.63 685
11344.64 746
11345.64 665
11346.65 649
11347.65 609
11348.66 655
11349.67 681
11350.67 672
11351.68 685
11352.69 621
11353.69 619
11354.70 569
11355.71 597
11356.71 622
11357.72 581
11358.72 621
11359.73 615
11360.74 624
11361.74 569
11362.75 613
11363.76 596
11364.76 592
11365.77 594
11366.78 569
11367.79 575
11368.79 616
11369.80 584
11370.81 571
11371.81 540
11372.82 515
11373.83 547
11374.84 507
11375.84 564
11376.85 586
11377.86 579
11378.87 548
11379.87 594
11380.88 647
11381.89 552
11382.90 550
11383.90 595
11384.91 538
11385.92 592
11386.93 612
11387.93 543
11388.94 570
11389.95 600
11390.96 559
11391.97 559
11392.97 564
11393.98 557
11394.99 587
11396.00 590
11397.01 578
11398.02 584
11399.02 576
11400.03 605
11401.04 606
11402.05 578
11403.06 556
11404.07 522
11405.08 610
11406.08 593
11407.09 558
11408.10 571
11409.11 594
11410.12 558
11411.13 620
11412.14 596
11413.15 566
11414.15 567
11415.16 594
11416.17 635
11417.18 608
11418.19 609
11419.20 606
11420.21 602
11421.22 622
11422.23 636
11423.24 642
11424.25 594
11425.26 560
11426.27 597
11427.28 673
11428.29 625
11429.30 560
11430.31 613
11431.32 618
11432.32 575
11433.33 569
11434.34 600
11435.35 628
11436.36 596
11437.37 601
11438.38 584
11439.39 612
11440.41 635
11441.42 592
11442.43 611
11443.44 631
11444.45 631
11445.46 611
11446.47 581
11447.48 600
11448.49 613
11449.50 595
11450.51 579
11451.52 609
11452.53 622
11453.54 629
11454.55 631
11455.56 627
11456.57 668
11457.59 659
11458.60 638
11459.61 676
11460.62 675
11461.63 726
11462.64 687
11463.65 605
11464.66 651
11465.67 693
11466.69 669
11467.70 655
11468.71 702
11469.72 671
11470.73 658
11471.74 670
11472.75 653
11473.77 675
11474.78 646
11475.79 719
11476.80 736
11477.81 713
11478.83 673
11479.84 708
11480.85 765
11481.86 765
11482.87 698
11483.89 683
11484.90 676
11485.91 660
11486.92 672
11487.93 737
11488.95 677
11489.96 715
11490.97 704
11491.98 637
11493.00 704
11494.01 690
11495.02 710
11496.03 652
11497.05 660
11498.06 670
11499.07 688
11500.09 757
11501.10 698
11502.11 701
11503.12 691
11504.14 737
11505.15 700
11506.16 708
11507.18 698
11508.19 712
11509.20 688
11510.22 741
11511.23 726
11512.24 700
11513.26 702
11514.27 700
11515.28 676
11516.30 725
11517.31 756
11518.32 697
11519.34 732
11520.35 700
11521.37 706
11522.38 726
11523.39 714
11524.41 690
11525.42 768
11526.44 740
11527.45 772
11528.46 694
11529.48 734
11530.49 784
11531.51 768
11532.52 772
11533.53 732
11534.55 733
11535.56 744
11536.58 758
11537.59 788
11538.61 796
11539.62 772
11540.64 819
11541.65 745
11542.67 780
11543.68 777
11544.69 778
11545.71 791
11546.72 806
11547.74 819
11548.75 752
11549.77 820
11550.78 844
11551.80 831
11552.81 859
11553.83 830
11554.85 869
11555.86 843
11556.88 882
11557.89 841
11558.91 898
11559.92 879
11560.94 880
11561.95 876
11562.97 883
11563.98 897
11565.00 969
11566.02 990
11567.03 983
11568.05 956
11569.06 1025
11570.08 991
11571.10 970
11572.11 971
11573.13 991
11574.14 998
11575.16 932
11576.18 1012
11577.19 1042
11578.21 1019
11579.22 1026
11580.24 1103
11581.26 1074
11582.27 1096
11583.29 1214
11584.31 1166
11585.32 1174
11586.34 1264
11587.36 1252
11588.37 1293
11589.39 1335
11590.41 1388
11591.42 1342
11592.44 1291
11593.46 1315
11594.47 1400
11595.49 1436
11596.51 1454
11597.53 1509
11598.54 1724
11599.56 1976
11600.58 2104
11601.59 2474
11602.61 2619
11603.63 2869
11604.65 2889
11605.66 2667
11606.68 2567
11607.70 2335
11608.72 2194
11609.74 1922
11610.75 1706
11611.77 1530
11612.79 1461
11613.81 1336
11614.82 1247
11615.84 1209
11616.86 1154
11617.88 1062
11618.90 1076
11619.91 1061
11620.93 1033
11621.95 1043
11622.97 994
11623.99 1001
11625.01 956
11626.02 954
11627.04 975
11628.06 1015
11629.08 1075
11630.10 1009
11631.12 940
11632.14 935
11633.15 938
11634.17 968
11635.19 972
11636.21 893
11637.23 972
11638.25 944
11639.27 919
11640.29 901
11641.30 959
11642.32 889
11643.34 888
11644.36 866
11645.38 863
11646.40 873
11647.42 819
11648.44 809
11649.46 835
11650.48 790
11651.50 755
11652.52 776
11653.54 783
11654.56 791
11655.58 720
11656.60 846
11657.62 813
11658.64 778
11659.66 768
11660.68 787
11661.70 844
11662.72 793
11663.74 848
11664.76 817
11665.78 810
11666.80 809
11667.82 804
11668.84 837
11669.86 896
11670.88 878
11671.90 866
11672.92 848
11673.94 828
11674.96 852
11675.98 879
11677.00 851
11678.02 886
11679.04 858
11680.06 839
11681.08 879
11682.10 868
11683.12 881
11684.15 923
11685.17 918
11686.19 907
11687.21 943
11688.23 906
11689.25 919
11690.27 935
11691.29 963
11692.31 886
11693.34 880
11694.36 912
11695.38 922
11696.40 897
11697.42 852
11698.44 839
11699.46 891
11700.49 948
11701.51 918
11702.53 901
11703.55 841
11704.57 852
11705.60 808
11706.62 826
11707.64 803
11708.66 817
11709.68 840
11710.71 816
11711.73 735
11712.75 787
11713.77 777
11714.79 786
11715.82 792
11716.84 706
11717.86 705
11718.88 743
11719.91 815
11720.93 786
11721.95 719
11722.97 723
11724.00 735
11725.02 757
11726.04 740
11727.07 726
11728.09 682
11729.11 708
11730.13 698
11731.16 722
11732.18 684
11733.20 725
11734.23 741
11735.25 693
11736.27 700
11737.30 671
11738.32 710
11739.34 696
11740.37 656
11741.39 726
11742.41 649
11743.44 696
11744.46 657
11745.48 678
11746.51 699
11747.53 683
11748.55 649
11749.58 684
11750.60 687
11751.63 665
11752.65 695
11753.67 661
11754.70 683
11755.72 651
11756.75 677
11757.77 694
11758.79 646
11759.82 673
11760.84 737
11761.87 645
11762.89 611
11763.92 707
11764.94 608
11765.97 643
11766.99 607
11768.01 642
11769.04 686
11770.06 676
11771.09 630
11772.11 662
11773.14 688
11774.16 624
11775.19 637
11776.21 671
11777.24 575
11778.26 583
11779.29 662
11780.31 653
11781.34 623
11782.36 640
11783.39 642
11784.41 631
11785.44 656
11786.46 674
11787.49 633
11788.52 626
11789.54 620
11790.57 631
11791.59 621
11792.62 630
11793.64 644
11794.67 662
11795.70 633
11796.72 587
11797.75 609
11798.77 632
11799.80 614
11800.83 604
11801.85 596
11802.88 646
11803.90 656
11804.93 579
11805.96 588
11806.98 594
11808.01 644
11809.04 618
11810.06 595
11811.09 672
11812.11 707
11813.14 622
11814.17 644
11815.19 614
11816.22 644
11817.25 606
11818.27 626
11819.30 624
11820.33 579
11821.36 638
11822.38 587
11823.41 616
11824.44 664
11825.46 673
11826.49 681
11827.52 624
11828.54 645
11829.57 661
11830.60 636
11831.63 671
11832.65 690
11833.68 690
11834.71 698
11835.74 666
11836.76 659
11837.79 689
11838.82 588
11839.85 610
11840.88 650
11841.90 628
11842.93 597
11843.96 620
11844.99 624
11846.01 655
11847.04 685
11848.07 663
11849.10 615
11850.13 638
11851.16 677
11852.18 622
11853.21 654
11854.24 679
11855.27 683
11856.30 684
11857.33 656
11858.35 685
11859.38 663
11860.41 627
11861.44 618
11862.47 632
11863.50 620
11864.53 631
11865.56 640
11866.58 679
11867.61 669
11868.64 714
11869.67 687
11870.70 731
11871.73 682
11872.76 639
11873.79 635
11874.82 695
11875.85 694
11876.88 663
11877.91 679
11878.93 697
11879.96 755
11880.99 707
11882.02 696
11883.05 729
11884.08 706
11885.11 698
11886.14 726
11887.17 732
11888.20 728
11889.23 735
11890.26 693
11891.29 728
11892.32 810
11893.35 818
11894.38 751
11895.41 757
11896.44 741
11897.47 776
11898.50 793
11899.53 812
11900.56 825
11901.59 798
11902.62 780
11903.65 900
11904.69 881
11905.72 878
11906.75 912
11907.78 879
11908.81 903
11909.84 879
11910.87 833
11911.90 841
11912.93 862
11913.96 784
11914.99 853
11916.02 871
11917.06 872
11918.09 788
11919.12 757
11920.15 741
11921.18 821
11922.21 826
11923.24 829
11924.27 814
11925.31 756
11926.34 806
11927.37 823
11928.40 876
11929.43 893
11930.46 894
11931.50 890
11932.53 962
11933.56 1106
11934.59 1173
11935.62 1107
11936.65 1128
11937.69 1171
11938.72 1185
11939.75 1100
11940.78 1064
11941.81 1050
11942.85 966
11943.88 981
11944.91 850
11945.94 849
11946.98 846
11948.01 828
11949.04 789
11950.07 815
11951.11 778
11952.14 766
11953.17 758
11954.20 716
11955.24 724
11956.27 752
11957.30 744
11958.34 728
11959.37 725
11960.40 696
11961.43 687
11962.47 708
11963.50 746
11964.53 700
11965.57 775
11966.60 769
11967.63 729
11968.67 762
11969.70 739
11970.73 744
11971.77 747
11972.80 742
11973.83 721
11974.87 728
11975.90 711
11976.94 719
11977.97 707
11979.00 771
11980.04 742
11981.07 719
11982.10 710
11983.14 742
11984.17 736
11985.21 709
11986.24 677
11987.27 698
11988.31 727
11989.34 704
11990.38 749
11991.41 721
11992.45 779
11993.48 766
11994.51 741
11995.55 709
11996.58 781
11997.62 839
11998.65 799
11999.69 808
12000.72 760
12001.76 762
12002.79 794
12003.83 786
12004.86 752
12005.90 748
12006.93 760
12007.97 803
12009.00 819
12010.04 758
12011.07 735
12012.11 790
12013.14 882
12014.18 804
12015.21 769
12016.25 765
12017.28 814
12018.32 845
12019.35 856
12020.39 834
12021.43 761
12022.46 864
12023.50 963
12024.53 853
12025.57 793
12026.60 754
12027.64 852
12028.68 861
12029.71 811
12030.75 831
12031.78 858
12032.82 831
12033.86 816
12034.89 787
12035.93 805
12036.97 861
12038.00 885
12039.04 828
12040.07 808
12041.11 824
12042.15 826
12043.18 838
12044.22 867
12045.26 801
12046.29 830
12047.33 855
12048.37 850
12049.40 849
12050.44 843
12051.48 839
12052.52 866
12053.55 869
12054.59 838
12055.63 884
12056.66 872
12057.70 899
12058.74 875
12059.78 853
12060.81 888
12061.85 914
12062.89 937
12063.92 988
12064.96 889
12066.00 897
12067.04 922
12068.07 919
12069.11 932
12070.15 928
12071.19 889
12072.23 892
12073.26 905
12074.30 896
12075.34 877
12076.38 902
12077.42 949
12078.45 880
12079.49 826
12080.53 899
12081.57 897
12082.61 878
12083.64 970
12084.68 972
12085.72 949
12086.76 983
12087.80 935
12088.84 975
12089.88 925
12090.91 969
12091.95 955
12092.99 964
12094.03 988
12095.07 978
12096.11 988
12097.15 1026
12098.19 1012
12099.22 986
12100.26 967
12101.30 1085
12102.34 1026
12103.38 1075
12104.42 1056
12105.46 1157
12106.50 1260
12107.54 1297
12108.58 1244
12109.62 1175
12110.66 1293
12111.70 1205
12112.74 1171
12113.77 1117
12114.81 1126
12115.85 1010
12116.89 949
12117.93 938
12118.97 867
12120.01 857
12121.05 919
12122.09 880
12123.13 824
12124.17 841
12125.21 777
12126.25 809
12127.29 784
12128.33 746
12129.37 765
12130.41 816
12131.45 746
12132.50 747
12133.54 733
12134.58 775
12135.62 753
12136.66 750
12137.70 794
12138.74 744
12139.78 754
12140.82 737
12141.86 718
12142.90 679
12143.94 670
12144.98 695
12146.02 733
12147.07 780
12148.11 750
12149.15 720
12150.19 720
12151.23 706
12152.27 703
12153.31 703
12154.35 695
12155.40 672
12156.44 693
12157.48 678
12158.52 658
12159.56 626
12160.60 690
12161.64 648
12162.69 654
12163.73 709
12164.77 683
12165.81 679
12166.85 657
12167.90 667
12168.94 710
12169.98 691
12171.02 662
12172.06 680
12173.11 667
12174.15 656
12175.19 675
12176.23 644
12177.27 666
12178.32 637
12179.36 649
12180.40 661
12181.44 653
12182.49 624
12183.53 625
12184.57 622
12185.61 701
12186.66 627
12187.70 696
12188.74 681
12189.79 676
12190.83 689
12191.87 682
12192.91 676
12193.96 654
12195.00 656
12196.04 656
12197.09 674
12198.13 638
12199.17 685
12200.22 705
12201.26 686
12202.30 628
12203.35 716
12204.39 683
12205.43 713
12206.48 739
12207.52 716
12208.57 615
12209.61 624
12210.65 676
12211.70 681
12212.74 643
12213.78 630
12214.83 658
12215.87 665
12216.92 650
12217.96 659
12219.00 646
12220.05 661
12221.09 632
12222.14 655
12223.18 652
12224.23 601
12225.27 650
12226.31 660
12227.36 642
12228.40 594
12229.45 612
12230.49 646
12231.54 600
12232.58 588
12233.63 597
12234.67 633
12235.72 613
12236.76 609
12237.81 598
12238.85 593
12239.90 638
12240.94 566
12241.99 615
12243.03 631
12244.08 640
12245.12 609
12246.17 581
12247.21 623
12248.26 589
12249.30 559
12250.35 559
12251.39 575
12252.44 590
12253.49 628
12254.53 603
12255.58 584
12256.62 601
12257.67 599
12258.71 605
12259.76 565
12260.81 593
12261.85 580
12262.90 592
12263.94 687
12264.99 590
12266.04 609
12267.08 631
12268.13 611
12269.17 597
12270.22 591
12271.27 617
12272.31 614
12273.36 600
12274.41 568
12275.45 585
12276.50 611
12277.55 601
12278.59 561
12279.64 565
12280.69 557
12281.73 606
12282.78 593
12283.83 567
12284.87 594
12285.92 605
12286.97 538
12288.01 515
12289.06 559
12290.11 579
12291.16 599
12292.20 543
12293.25 558
12294.30 554
12295.35 504
12296.39 519
12297.44 575
12298.49 580
12299.54 576
12300.58 552
12301.63 553
12302.68 558
12303.73 564
12304.77 544
12305.82 564
12306.87 553
12307.92 571
12308.97 609
12310.01 572
12311.06 568
12312.11 582
12313.16 542
12314.21 600
12315.25 598
12316.30 586
12317.35 580
12318.40 563
12319.45 552
12320.50 496
12321.54 556
12322.59 607
12323.64 534
12324.69 536
12325.74 579
12326.79 541
12327.84 504
12328.89 507
12329.93 512
12330.98 550
12332.03 513
12333.08 489
12334.13 516
12335.18 554
12336.23 555
12337.28 564
12338.33 532
12339.38 486
12340.43 513
12341.47 552
12342.52 573
12343.57 543
12344.62 538
12345.67 509
12346.72 519
12347.77 554
12348.82 517
12349.87 504
12350.92 568
12351.97 547
12353.02 572
12354.07 467
12355.12 516
12356.17 525
12357.22 543
12358.27 535
12359.32 531
12360.37 514
12361.42 490
12362.47 510
12363.52 517
12364.57 531
12365.62 535
12366.67 554
12367.72 526
12368.77 552
12369.82 505
12370.87 557
12371.93 539
12372.98 555
12374.03 554
12375.08 565
12376.13 546
12377.18 548
12378.23 563
12379.28 567
12380.33 545
12381.38 512
12382.43 533
12383.49 542
12384.54 550
12385.59 506
12386.64 548
12387.69 528
12388.74 532
12389.79 526
12390.84 501
12391.90 526
12392.95 555
12394.00 551
12395.05 539
12396.10 530
12397.15 535
12398.21 578
12399.26 560
12400.31 558
12401.36 623
12402.41 591
12403.47 586
12404.52 549
12405.57 563
12406.62 561
12407.67 539
12408.73 567
12409.78 586
12410.83 580
12411.88 612
12412.94 619
12413.99 569
12415.04 563
12416.09 591
12417.15 603
12418.20 557
12419.25 563
12420.30 532
12421.36 544
12422.41 552
12423.46 574
12424.52 559
12425.57 492
12426.62 550
12427.67 585
12428.73 558
12429.78 553
12430.83 544
12431.89 595
12432.94 530
12433.99 572
12435.05 577
12436.10 598
12437.15 644
12438.21 558
12439.26 590
12440.31 551
12441.37 568
12442.42 552
12443.47 558
12444.53 581
12445.58 569
12446.64 583
12447.69 570
12448.74 547
12449.80 510
12450.85 508
12451.91 586
12452.96 568
12454.01 571
12455.07 561
12456.12 617
12457.18 625
12458.23 567
12459.29 571
12460.34 614
12461.39 626
12462.45 596
12463.50 560
12464.56 571
12465.61 599
12466.67 553
12467.72 557
12468.78 606
12469.83 574
12470.89 590
12471.94 574
12473.00 573
12474.05 570
12475.11 596
12476.16 606
12477.22 610
12478.27 599
12479.33 630
12480.38 621
12481.44 629
12482.49 637
12483.55 598
12484.60 727
12485.66 692
12486.71 667
12487.77 645
12488.83 712
12489.88 695
12490.94 616
12491.99 699
12493.05 732
12494.10 789
12495.16 859
12496.22 893
12497.27 979
12498.33 1047
12499.38 1135
12500.44 1129
12501.50 1134
12502.55 1086
12503.61 1087
12504.67 977
12505.72 943
12506.78 900
12507.83 787
12508.89 784
12509.95 774
12511.00 697
12512.06 666
12513.12 684
12514.17 702
12515.23 673
12516.29 632
12517.34 644
12518.40 664
12519.46 647
12520.52 615
12521.57 670
12522.63 665
12523.69 662
12524.74 593
12525.80 612
12526.86 606
12527.92 606
12528.97 589
12530.03 629
12531.09 642
12532.15 592
12533.20 613
12534.26 618
12535.32 559
12536.38 610
12537.43 621
12538.49 666
12539.55 654
12540.61 614
12541.66 607
12542.72 655
12543.78 601
12544.84 584
12545.90 588
12546.95 566
12548.01 611
12549.07 615
12550.13 567
12551.19 582
12552.25 641
12553.30 633
12554.36 590
12555.42 610
12556.48 594
12557.54 655
12558.60 583
12559.65 574
12560.71 616
12561.77 644
12562.83 660
12563.89 636
12564.95 621
12566.01 653
12567.07 633
12568.13 663
12569.18 685
12570.24 638
12571.30 685
12572.36 638
12573.42 633
12574.48 676
12575.54 746
12576.60 748
12577.66 689
12578.72 714
12579.78 754
12580.84 727
12581.90 705
12582.96 794
12584.02 810
12585.07 695
12586.13 697
12587.19 719
12588.25 639
12589.31 611
12590.37 652
12591.43 658
12592.49 662
12593.55 653
12594.61 630
12595.67 620
12596.73 657
12597.79 614
12598.86 661
12599.92 634
12600.98 647
12602.04 656
12603.10 622
12604.16 629
12605.22 641
12606.28 634
12607.34 582
12608.40 637
12609.46 591
12610.52 585
12611.58 605
12612.64 646
12613.70 638
12614.76 624
12615.83 615
12616.89 601
12617.95 606
12619.01 598
12620.07 597
12621.13 628
12622.19 574
12623.25 618
12624.32 615
12625.38 547
12626.44 617
12627.50 613
12628.56 585
12629.62 567
12630.68 535
12631.75 578
12632.81 585
12633.87 580
12634.93 592
12635.99 590
12637.05 571
12638.12 601
12639.18 648
12640.24 532
12641.30 587
12642.36 560
12643.43 624
12644.49 609
12645.55 547
12646.61 584
12647.68 566
12648.74 557
12649.80 554
12650.86 607
12651.93 578
12652.99 605
12654.05 596
12655.11 566
12656.18 595
12657.24 594
12658.30 603
12659.36 684
12660.43 601
12661.49 550
12662.55 608
12663.62 617
12664.68 648
12665.74 580
12666.81 590
12667.87 614
12668.93 623
12670.00 575
12671.06 555
12672.12 591
12673.19 590
12674.25 581
12675.31 597
12676.38 589
12677.44 545
12678.50 570
12679.57 597
12680.63 603
12681.69 636
12682.76 587
12683.82 586
12684.89 597
12685.95 568
12687.01 554
12688.08 660
12689.14 647
12690.21 629
12691.27 609
12692.33 625
12693.40 626
12694.46 609
12695.53 596
12696.59 578
12697.66 616
12698.72 599
12699.79 586
12700.85 620
12701.91 624
12702.98 609
12704.04 627
12705.11 641
12706.17 635
12707.24 644
12708.30 697
12709.37 619
12710.43 623
12711.50 635
12712.56 662
12713.63 677
12714.69 661
12715.76 623
12716.82 618
12717.89 609
12718.95 633
12720.02 640
12721.09 607
12722.15 652
12723.22 656
12724.28 645
12725.35 604
12726.41 602
12727.48 597
12728.54 601
12729.61 610
12730.68 559
12731.74 594
12732.81 570
12733.87 608
12734.94 608
12736.01 576
12737.07 572
12738.14 582
12739.20 616
12740.27 616
12741.34 551
12742.40 560
12743.47 597
12744.54 535
12745.60 559
12746.67 534
12747.74 603
12748.80 590
12749.87 584
12750.94 526
12752.00 521
12753.07 561
12754.14 562
12755.20 583
12756.27 536
12757.34 536
12758.40 534
12759.47 502
12760.54 522
12761.60 536
12762.67 494
12763.74 521
12764.81 532
12765.87 534
12766.94 558
12768.01 530
12769.08 496
12770.14 521
12771.21 522
12772.28 469
12773.35 522
12774.41 511
12775.48 502
12776.55 472
12777.62 512
12778.68 522
12779.75 552
12780.82 483
12781.89 517
12782.96 492
12784.02 542
12785.09 507
12786.16 508
12787.23 525
12788.30 495
12789.37 516
12790.43 497
12791.50 504
12792.57 502
12793.64 545
12794.71 515
12795.78 511
12796.84 445
12797.91 485
12798.98 488
12800.05 505
12801.12 481
12802.19 525
12803.26 519
12804.33 493
12805.40 502
12806.46 459
12807.53 541
12808.60 465
12809.67 483
12810.74 529
12811.81 450
12812.88 500
12813.95 475
12815.02 466
12816.09 542
12817.16 504
12818.23 486
12819.30 466
12820.37 504
12821.44 468
12822.50 520
12823.57 510
12824.64 524
12825.71 512
12826.78 459
12827.85 439
12828.92 468
12829.99 502
12831.06 508
12832.13 483
12833.20 468
12834.27 494
12835.34 461
12836.41 481
12837.49 515
12838.56 479
12839.63 443
12840.70 472
12841.77 435
12842.84 471
12843.91 464
12844.98 472
12846.05 476
12847.12 513
12848.19 463
12849.26 464
12850.33 466
12851.40 450
12852.47 460
12853.55 471
12854.62 441
12855.69 462
12856.76 455
12857.83 488
12858.90 462
12859.97 439
12861.04 445
12862.11 472
12863.19 470
12864.26 463
12865.33 469
12866.40 433
12867.47 452
12868.54 451
12869.62 464
12870.69 424
12871.76 449
12872.83 500
12873.90 440
12874.97 462
12876.05 463
12877.12 424
12878.19 459
12879.26 460
12880.33 484
12881.41 441
12882.48 432
12883.55 406
12884.62 464
12885.70 410
12886.77 456
12887.84 418
12888.91 448
12889.98 463
12891.06 460
12892.13 420
12893.20 447
12894.28 466
12895.35 435
12896.42 464
12897.49 422
12898.57 452
12899.64 454
12900.71 441
12901.79 436
12902.86 419
12903.93 447
12905.00 473
12906.08 442
12907.15 451
12908.22 439
12909.30 461
12910.37 439
12911.44 428
12912.52 425
12913.59 433
12914.66 453
12915.74 474
12916.81 506
12917.89 456
12918.96 462
12920.03 422
12921.11 413
12922.18 419
12923.25 443
12924.33 430
12925.40 448
12926.48 480
12927.55 481
12928.62 437
12929.70 456
12930.77 449
12931.85 476
12932.92 465
12934.00 460
12935.07 417
12936.14 456
12937.22 485
12938.29 450
12939.37 456
12940.44 441
12941.52 415
12942.59 444
12943.67 424
12944.74 405
12945.82 452
12946.89 418
12947.97 434
12949.04 414
12950.12 446
12951.19 453
12952.27 462
12953.34 433
12954.42 447
12955.49 424
12956.57 437
12957.64 435
12958.72 411
12959.79 426
12960.87 440
12961.94 437
12963.02 448
12964.10 432
12965.17 484
12966.25 428
12967.32 425
12968.40 420
12969.47 479
12970.55 410
12971.63 418
12972.70 408
12973.78 409
12974.85 390
12975.93 437
12977.01 438
12978.08 385
12979.16 398
12980.23 395
12981.31 449
12982.39 462
12983.46 421
12984.54 414
12985.62 442
12986.69 479
12987.77 430
12988.85 465
12989.92 454
12991.00 419
12992.08 448
12993.15 469
12994.23 436
12995.31 397
12996.38 422
12997.46 448
12998.54 455
12999.61 429
13000.69 468
13001.77 453
13002.85 396
13003.92 441
13005.00 444
13006.08 456
13007.16 466
13008.23 463
13009.31 467
13010.39 450
13011.47 453
13012.54 507
13013.62 484
13014.70 481
13015.78 455
13016.85 470
13017.93 452
13019.01 445
13020.09 480
13021.17 514
13022.24 483
13023.32 503
13024.40 444
13025.48 444
13026.56 470
13027.63 431
13028.71 479
13029.79 534
13030.87 480
13031.95 438
13033.03 453
13034.10 508
13035.18 483
13036.26 466
13037.34 480
13038.42 521
13039.50 467
13040.58 490
13041.66 451
13042.73 480
13043.81 427
13044.89 446
13045.97 505
13047.05 435
13048.13 421
13049.21 446
13050.29 509
13051.37 451
13052.45 466
13053.53 499
13054.60 479
13055.68 486
13056.76 518
13057.84 461
13058.92 456
13060.00 495
13061.08 528
13062.16 470
13063.24 463
13064.32 497
13065.40 485
13066.48 495
13067.56 462
13068.64 463
13069.72 523
13070.80 517
13071.88 482
13072.96 492
13074.04 496
13075.12 482
13076.20 452
13077.28 478
13078.36 436
13079.44 449
13080.52 439
13081.60 470
13082.68 436
13083.76 434
13084.84 471
13085.93 485
13087.01 499
13088.09 423
13089.17 454
13090.25 457
13091.33 482
13092.41 478
13093.49 456
13094.57 408
13095.65 443
13096.73 462
13097.82 446
13098.90 463
13099.98 465
13101.06 506
13102.14 523
13103.22 492
13104.30 496
13105.38 465
13106.47 450
13107.55 450
13108.63 454
13109.71 469
13110.79 418
13111.87 418
13112.96 468
13114.04 442
13115.12 507
13116.20 458
13117.28 405
13118.37 442
13119.45 402
13120.53 404
13121.61 410
13122.69 460
13123.78 466
13124.86 430
13125.94 428
13127.02 480
13128.11 429
13129.19 460
13130.27 501
13131.35 460
13132.44 454
13133.52 448
13134.60 473
13135.68 425
13136.77 453
13137.85 465
13138.93 477
13140.01 474
13141.10 452
13142.18 461
13143.26 478
13144.35 442
13145.43 438
13146.51 497
13147.60 491
13148.68 470
13149.76 432
13150.85 460
13151.93 462
13153.01 484
13154.10 466
13155.18 457
13156.26 517
13157.35 479
13158.43 423
13159.51 429
13160.60 457
13161.68 479
13162.77 493
13163.85 477
13164.93 523
13166.02 484
13167.10 474
13168.19 474
13169.27 478
13170.35 422
13171.44 432
13172.52 451
13173.61 502
13174.69 453
13175.78 492
13176.86 460
13177.94 492
13179.03 475
13180.11 497
13181.20 511
13182.28 501
13183.37 487
13184.45 467
13185.54 443
13186.62 501
13187.71 501
13188.79 474
13189.88 499
13190.96 525
13192.05 488
13193.13 451
13194.22 495
13195.30 516
13196.39 479
13197.47 493
13198.56 465
13199.64 447
13200.73 486
13201.81 510
13202.90 470
13203.98 506
13205.07 504
13206.16 516
13207.24 525
13208.33 478
13209.41 459
13210.50 476
13211.58 470
13212.67 524
13213.76 516
13214.84 470
13215.93 467
13217.01 465
13218.10 452
13219.19 460
13220.27 488
13221.36 486
13222.45 506
13223.53 483
13224.62 463
13225.70 438
13226.79 467
13227.88 486
13228.96 519
13230.05 451
13231.14 467
13232.22 498
13233.31 436
13234.40 479
13235.48 472
13236.57 469
13237.66 432
13238.74 489
13239.83 489
13240.92 480
13242.01 460
13243.09 493
13244.18 502
13245.27 467
13246.35 456
13247.44 500
13248.53 498
13249.62 488
13250.70 479
13251.79 515
13252.88 560
13253.97 527
13255.05 553
13256.14 478
13257.23 489
13258.32 463
13259.41 521
13260.49 537
13261.58 506
13262.67 472
13263.76 522
13264.85 522
13265.93 501
13267.02 499
13268.11 570
13269.20 597
13270.29 524
13271.37 505
13272.46 480
13273.55 522
13274.64 540
13275.73 522
13276.82 544
13277.91 523
13278.99 519
13280.08 528
13281.17 547
13282.26 561
13283.35 464
13284.44 526
13285.53 564
13286.62 558
13287.70 574
13288.79 523
13289.88 529
13290.97 554
13292.06 587
13293.15 570
13294.24 600
13295.33 570
13296.42 566
13297.51 579
13298.60 568
13299.69 581
13300.78 606
13301.87 589
13302.95 564
13304.04 624
13305.13 610
13306.22 633
13307.31 615
13308.40 578
13309.49 609
13310.58 626
13311.67 601
13312.76 590
13313.85 601
13314.94 680
13316.03 646
13317.12 602
13318.21 656
13319.30 591
13320.39 609
13321.48 640
13322.58 612
13323.67 593
13324.76 574
13325.85 620
13326.94 601
13328.03 595
13329.12 599
13330.21 622
13331.30 612
13332.39 576
13333.48 581
13334.57 576
13335.66 587
13336.75 568
13337.85 600
13338.94 603
13340.03 575
13341.12 700
13342.21 619
13343.30 593
13344.39 598
13345.48 620
13346.58 592
13347.67 644
13348.76 623
13349.85 613
13350.94 651
13352.03 600
13353.12 647
13354.22 630
13355.31 663
13356.40 650
13357.49 611
13358.58 639
13359.68 603
13360.77 622
13361.86 623
13362.95 635
13364.04 657
13365.14 634
13366.23 712
13367.32 693
13368.41 727
13369.51 694
13370.60 739
13371.69 710
13372.78 722
13373.87 729
13374.97 732
13376.06 724
13377.15 774
13378.25 698
13379.34 693
13380.43 647
13381.52 632
13382.62 654
13383.71 612
13384.80 632
13385.90 630
13386.99 676
13388.08 658
13389.17 613
13390.27 581
13391.36 552
13392.45 604
13393.55 617
13394.64 617
13395.73 602
13396.83 611
13397.92 558
13399.02 658
13400.11 587
13401.20 579
13402.30 549
13403.39 576
13404.48 636
13405.58 575
13406.67 583
13407.77 583
13408.86 546
13409.95 610
13411.05 589
13412.14 570
13413.24 594
13414.33 570
13415.42 598
13416.52 600
13417.61 558
13418.71 606
13419.80 586
13420.90 584
13421.99 534
13423.08 555
13424.18 639
13425.27 583
13426.37 582
13427.46 593
13428.56 579
13429.65 629
13430.75 585
13431.84 627
13432.94 592
13434.03 611
13435.13 647
13436.22 619
13437.32 611
13438.41 639
13439.51 646
13440.60 573
13441.70 545
13442.79 616
13443.89 638
13444.98 580
13446.08 610
13447.18 597
13448.27 642
13449.37 639
13450.46 622
13451.56 608
13452.65 648
13453.75 633
13454.85 567
13455.94 594
13457.04 608
13458.13 621
13459.23 632
13460.33 640
13461.42 630
13462.52 648
13463.61 615
13464.71 625
13465.81 612
13466.90 662
13468.00 629
13469.10 697
13470.19 623
13471.29 704
13472.38 679
13473.48 698
13474.58 702
13475.67 661
13476.77 679
13477.87 666
13478.96 696
13480.06 633
13481.16 620
13482.26 610
13483.35 671
13484.45 649
13485.55 666
13486.64 629
13487.74 675
13488.84 678
13489.94 654
13491.03 658
13492.13 670
13493.23 690
13494.32 671
13495.42 712
13496.52 690
13497.62 666
13498.72 705
13499.81 735
13500.91 687
13502.01 683
13503.11 715
13504.20 777
13505.30 778
13506.40 796
13507.50 796
13508.60 792
13509.69 771
13510.79 727
13511.89 782
13512.99 721
13514.09 701
13515.18 701
13516.28 748
13517.38 666
13518.48 635
13519.58 660
13520.68 683
13521.78 612
13522.87 616
13523.97 551
13525.07 636
13526.17 658
13527.27 627
13528.37 586
13529.47 581
13530.57 617
13531.66 597
13532.76 593
13533.86 594
13534.96 598
13536.06 560
13537.16 570
13538.26 518
13539.36 545
13540.46 521
13541.56 588
13542.66 501
13543.76 497
13544.86 545
13545.96 575
13547.05 580
13548.15 555
13549.25 499
13550.35 559
13551.45 580
13552.55 595
13553.65 530
13554.75 506
13555.85 540
13556.95 535
13558.05 511
13559.15 534
13560.25 492
13561.35 558
13562.45 551
13563.55 550
13564.65 524
13565.75 491
13566.85 504
13567.96 519
13569.06 516
13570.16 487
13571.26 559
13572.36 564
13573.46 525
13574.56 542
13575.66 546
13576.76 522
13577.86 535
13578.96 551
13580.06 558
13581.16 552
13582.27 564
13583.37 560
13584.47 547
13585.57 563
13586.67 588
13587.77 561
13588.87 605
13589.97 603
13591.08 515
13592.18 569
13593.28 603
13594.38 594
13595.48 562
13596.58 542
13597.68 591
13598.79 578
13599.89 553
13600.99 576
13602.09 504
13603.19 523
13604.30 531
13605.40 552
13606.50 489
13607.60 550
13608.70 567
13609.81 528
13610.91 537
13612.01 500
13613.11 490
13614.21 556
13615.32 599
13616.42 550
13617.52 528
13618.62 551
13619.73 531
13620.83 513
13621.93 568
13623.03 556
13624.14 536
13625.24 527
13626.34 499
13627.45 514
13628.55 559
13629.65 586
13630.75 585
13631.86 527
13632.96 506
13634.06 498
13635.17 522
13636.27 572
13637.37 541
13638.48 520
13639.58 555
13640.68 531
13641.79 519
13642.89 570
13643.99 555
13645.10 525
13646.20 575
13647.30 540
13648.41 495
13649.51 508
13650.62 488
13651.72 539
13652.82 562
13653.93 486
13655.03 487
13656.14 490
13657.24 548
13658.34 473
13659.45 505
13660.55 500
13661.66 539
13662.76 538
13663.87 540
13664.97 537
13666.07 518
13667.18 530
13668.28 587
13669.39 539
13670.49 529
13671.60 549
13672.70 521
13673.81 482
13674.91 474
13676.02 516
13677.12 539
13678.23 503
13679.33 497
13680.44 550
13681.54 541
13682.65 523
13683.75 541
13684.86 508
13685.96 548
13687.07 567
13688.17 554
13689.28 507
13690.38 523
13691.49 546
13692.59 530
13693.70 576
13694.80 541
13695.91 556
13697.02 561
13698.12 498
13699.23 543
13700.33 560
13701.44 534
13702.55 522
13703.65 576
13704.76 570
13705.86 576
13706.97 597
13708.08 519
13709.18 517
13710.29 531
13711.39 520
13712.50 544
13713.61 579
13714.71 538
13715.82 584
13716.93 582
13718.03 549
13719.14 583
13720.25 572
13721.35 588
13722.46 575
13723.57 573
13724.67 520
13725.78 594
13726.89 547
13727.99 562
13729.10 564
13730.21 600
13731.31 626
13732.42 574
13733.53 582
13734.64 594
13735.74 649
13736.85 633
13737.96 592
13739.07 611
13740.17 600
13741.28 544
13742.39 620
13743.50 630
13744.60 613
13745.71 600
13746.82 605
13747.93 638
13749.03 642
13750.14 645
13751.25 648
13752.36 647
13753.47 653
13754.57 625
13755.68 590
13756.79 640
13757.90 700
13759.01 759
13760.11 630
13761.22 686
13762.33 755
13763.44 726
13764.55 719
13765.66 765
13766.76 768
13767.87 733
13768.98 772
13770.09 820
13771.20 733
13772.31 756
13773.42 795
13774.53 811
13775.63 906
13776.74 911
13777.85 958
13778.96 942
13780.07 944
13781.18 930
13782.29 949
13783.40 868
13784.51 824
13785.62 753
13786.73 753
13787.83 771
13788.94 694
13790.05 701
13791.16 678
13792.27 647
13793.38 665
13794.49 659
13795.60 647
13796.71 638
13797.82 566
13798.93 624
13800.04 634
13801.15 584
13802.26 641
13803.37 589
13804.48 624
13805.59 550
13806.70 564
13807.81 606
13808.92 593
13810.03 573
13811.14 598
13812.25 601
13813.36 631
13814.47 582
13815.58 575
13816.69 562
13817.80 567
13818.91 588
13820.03 592
13821.14 597
13822.25 594
13823.36 574
13824.47 525
13825.58 500
13826.69 551
13827.80 558
13828.91 546
13830.02 574
13831.13 537
13832.25 560
13833.36 598
13834.47 555
13835.58 565
13836.69 546
13837.80 549
13838.91 538
13840.02 567
13841.14 518
13842.25 526
13843.36 477
13844.47 545
13845.58 558
13846.69 583
13847.81 564
13848.92 582
13850.03 574
13851.14 582
13852.25 560
13853.37 559
13854.48 559
13855.59 546
13856.70 548
13857.81 568
13858.93 579
13860.04 603
13861.15 562
13862.26 588
13863.38 524
13864.49 532
13865.60 583
13866.71 655
13867.83 662
13868.94 653
13870.05 591
13871.16 591
13872.28 614
13873.39 629
13874.50 603
13875.61 613
13876.73 593
13877.84 599
13878.95 573
13880.07 567
13881.18 540
13882.29 569
13883.41 559
13884.52 524
13885.63 541
13886.75 537
13887.86 521
13888.97 547
13890.09 532
13891.20 549
13892.31 551
13893.43 530
13894.54 547
13895.65 540
13896.77 596
13897.88 540
13899.00 519
13900.11 524
13901.22 532
13902.34 544
13903.45 542
13904.57 556
13905.68 555
13906.79 532
13907.91 562
13909.02 538
13910.14 477
13911.25 488
13912.37 490
13913.48 520
13914.59 552
13915.71 556
13916.82 498
13917.94 513
13919.05 498
13920.17 509
13921.28 495
13922.40 522
13923.51 547
13924.63 519
13925.74 536
13926.86 524
13927.97 492
13929.09 470
13930.20 515
13931.32 484
13932.43 469
13933.55 466
13934.66 498
13935.78 535
13936.89 501
13938.01 484
13939.12 497
13940.24 480
13941.35 440
13942.47 474
13943.59 451
13944.70 462
13945.82 485
13946.93 482
13948.05 445
13949.16 493
13950.28 490
13951.40 507
13952.51 482
13953.63 506
13954.74 516
13955.86 516
13956.98 498
13958.09 471
13959.21 481
13960.33 487
13961.44 460
13962.56 485
13963.67 517
13964.79 483
13965.91 478
13967.02 467
13968.14 492
13969.26 488
13970.37 507
13971.49 464
13972.61 494
13973.72 459
13974.84 475
13975.96 459
13977.08 503
13978.19 479
13979.31 451
13980.43 485
13981.54 519
13982.66 542
13983.78 530
13984.90 489
13986.01 528
13987.13 517
13988.25 487
13989.37 446
13990.48 471
13991.60 560
13992.72 511
13993.84 495
13994.95 465
13996.07 474
13997.19 511
13998.31 524
13999.42 531
14000.54 483
14001.66 478
14002.78 489
14003.90 476
14005.01 486
14006.13 508
14007.25 478
14008.37 521
14009.49 498
14010.61 496
14011.72 511
14012.84 507
14013.96 503
14015.08 520
14016.20 529
14017.32 517
14018.43 538
14019.55 494
14020.67 496
14021.79 539
14022.91 564
14024.03 580
14025.15 542
14026.27 550
14027.39 541
14028.50 561
14029.62 531
14030.74 529
14031.86 586
14032.98 524
14034.10 565
14035.22 562
14036.34 520
14037.46 527
14038.58 515
14039.70 524
14040.82 496
14041.94 558
14043.06 515
14044.18 465
14045.30 470
14046.41 457
14047.53 495
14048.65 456
14049.77 499
14050.89 484
14052.01 494
14053.13 471
14054.25 496
14055.37 490
14056.49 500
14057.61 487
14058.74 460
14059.86 446
14060.98 497
14062.10 547
14063.22 506
14064.34 552
14065.46 502
14066.58 506
14067.70 516
14068.82 514
14069.94 495
14071.06 498
14072.18 530
14073.30 478
14074.42 492
14075.54 505
14076.66 502
14077.79 484
14078.91 526
14080.03 554
14081.15 471
14082.27 523
14083.39 534
14084.51 520
14085.63 555
14086.76 544
14087.88 552
14089.00 542
14090.12 528
14091.24 519
14092.36 536
14093.48 512
14094.61 553
14095.73 571
14096.85 543
14097.97 568
14099.09 566
14100.22 575
14101.34 603
14102.46 581
14103.58 583
14104.70 567
14105.83 591
14106.95 588
14108.07 559
14109.19 554
14110.31 550
14111.44 577
14112.56 562
14113.68 543
14114.80 508
14115.93 534
14117.05 549
14118.17 539
14119.29 537
14120.42 475
14121.54 480
14122.66 502
14123.79 479
14124.91 511
14126.03 537
14127.15 510
14128.28 535
14129.40 502
14130.52 476
14131.65 521
14132.77 500
14133.89 488
14135.02 515
14136.14 551
14137.26 548
14138.39 564
14139.51 513
14140.63 526
14141.76 491
14142.88 497
14144.00 495
14145.13 507
14146.25 490
14147.38 516
14148.50 563
14149.62 497
14150.75 492
14151.87 504
14152.99 503
14154.12 483
14155.24 514
14156.37 527
14157.49 520
14158.62 506
14159.74 498
14160.86 502
14161.99 534
14163.11 502
14164.24 506
14165.36 550
14166.49 536
14167.61 489
14168.74 486
14169.86 509
14170.99 495
14172.11 503
14173.23 489
14174.36 497
14175.48 492
14176.61 467
14177.73 483
14178.86 469
14179.98 468
14181.11 505
14182.23 499
14183.36 474
14184.49 435
14185.61 458
14186.74 468
14187.86 469
14188.99 500
14190.11 448
14191.24 458
14192.36 475
14193.49 445
14194.61 467
14195.74 476
14196.87 516
14197.99 459
14199.12 503
14200.24 470
14201.37 511
14202.50 474
14203.62 485
14204.75 468
14205.87 495
14207.00 479
14208.13 494
14209.25 486
14210.38 460
14211.50 449
14212.63 470
14213.76 473
14214.88 448
14216.01 458
14217.14 456
14218.26 461
14219.39 424
14220.52 448
14221.64 451
14222.77 455
14223.90 467
14225.02 484
14226.15 502
14227.28 492
14228.41 468
14229.53 463
14230.66 493
14231.79 478
14232.91 420
14234.04 431
14235.17 463
14236.30 463
14237.42 438
14238.55 431
14239.68 480
14240.81 429
14241.93 419
14243.06 466
14244.19 442
14245.32 427
14246.44 482
14247.57 457
14248.70 423
14249.83 440
14250.95 441
14252.08 431
14253.21 418
14254.34 380
14255.47 393
14256.59 432
14257.72 405
14258.85 413
14259.98 402
14261.11 399
14262.24 422
14263.36 437
14264.49 434
14265.62 419
14266.75 456
14267.88 457
14269.01 416
14270.14 383
14271.26 443
14272.39 407
14273.52 409
14274.65 399
14275.78 414
14276.91 417
14278.04 370
14279.17 385
14280.30 435
14281.42 427
14282.55 412
14283.68 395
14284.81 440
14285.94 409
14287.07 405
14288.20 422
14289.33 361
14290.46 368
14291.59 400
14292.72 411
14293.85 399
14294.98 471
14296.11 397
14297.24 404
14298.37 398
14299.50 403
14300.63 413
14301.76 405
14302.89 399
14304.02 373
14305.15 344
14306.28 424
14307.41 392
14308.54 331
14309.67 374
14310.80 409
14311.93 397
14313.06 399
14314.19 397
14315.32 414
14316.45 386
14317.58 370
14318.71 386
14319.84 436
14320.97 380
14322.10 384
14323.23 369
14324.36 396
14325.49 352
14326.63 375
14327.76 389
14328.89 355
14330.02 404
14331.15 404
14332.28 390
14333.41 400
14334.54 349
14335.67 331
14336.81 355
14337.94 391
14339.07 383
14340.20 358
14341.33 358
14342.46 355
14343.59 419
14344.73 354
14345.86 330
14346.99 366
14348.12 371
14349.25 389
14350.38 352
14351.52 397
14352.65 412
14353.78 403
14354.91 391
14356.04 396
14357.18 359
14358.31 402
14359.44 373
14360.57 364
14361.71 401
14362.84 385
14363.97 373
14365.10 381
14366.24 341
14367.37 388
14368.50 376
14369.63 375
14370.77 368
14371.90 332
14373.03 356
14374.16 356
14375.30 377
14376.43 361
14377.56 373
14378.70 424
14379.83 428
14380.96 371
14382.09 367
14383.23 335
14384.36 353
14385.49 365
14386.63 366
14387.76 369
14388.89 384
14390.03 417
14391.16 401
14392.29 401
14393.43 365
14394.56 400
14395.70 393
14396.83 378
14397.96 379
14399.10 370
14400.23 371
14401.36 419
14402.50 392
14403.63 367
14404.77 386
14405.90 372
14407.03 382
14408.17 383
14409.30 380
14410.44 366
14411.57 362
14412.71 398
14413.84 353
14414.97 375
14416.11 367
14417.24 384
14418.38 346
14419.51 384
14420.65 355
14421.78 371
14422.92 374
14424.05 382
14425.19 381
14426.32 347
14427.46 390
14428.59 369
14429.73 393
14430.86 391
14432.00 387
14433.13 413
14434.27 360
14435.40 382
14436.54 359
14437.67 386
14438.81 392
14439.94 408
14441.08 396
14442.21 395
14443.35 400
14444.48 378
14445.62 391
14446.76 352
14447.89 350
14449.03 355
14450.16 387
14451.30 379
14452.43 396
14453.57 406
14454.71 406
14455.84 448
14456.98 410
14458.11 382
14459.25 413
14460.39 414
14461.52 389
14462.66 363
14463.80 382
14464.93 394
14466.07 408
14467.20 428
14468.34 381
14469.48 387
14470.61 420
14471.75 421
14472.89 458
14474.02 395
14475.16 378
14476.30 418
14477.43 441
14478.57 396
14479.71 373
14480.85 382
14481.98 395
14483.12 426
14484.26 414
14485.39 399
14486.53 414
14487.67 396
14488.81 407
14489.94 391
14491.08 391
14492.22 380
14493.36 424
14494.49 386
14495.63 351
14496.77 380
14497.91 401
14499.04 393
14500.18 321
14501.32 373
14502.46 382
14503.59 432
14504.73 379
14505.87 404
14507.01 421
14508.15 394
14509.28 423
14510.42 429
14511.56 425
14512.70 408
14513.84 341
14514.98 361
14516.11 374
14517.25 386
14518.39 401
14519.53 375
14520.67 390
14521.81 380
14522.95 371
14524.08 395
14525.22 390
14526.36 386
14527.50 379
14528.64 397
14529.78 406
14530.92 400
14532.06 405
14533.20 388
14534.33 354
14535.47 423
14536.61 395
14537.75 393
14538.89 375
14540.03 379
14541.17 395
14542.31 375
14543.45 416
14544.59 401
14545.73 385
14546.87 433
14548.01 421
14549.15 406
14550.29 390
14551.43 394
14552.57 384
14553.71 379
14554.85 414
14555.99 390
14557.13 405
14558.27 395
14559.41 408
14560.55 424
14561.69 431
14562.83 382
14563.97 434
14565.11 426
14566.25 413
14567.39 428
14568.53 431
14569.67 447
14570.81 428
14571.95 399
14573.09 469
14574.23 433
14575.37 450
14576.51 438
14577.65 402
14578.79 399
14579.94 415
14581.08 423
14582.22 415
14583.36 437
14584.50 473
14585.64 480
14586.78 465
14587.92 438
14589.06 457
14590.21 458
14591.35 433
14592.49 431
14593.63 396
14594.77 426
14595.91 425
14597.05 494
14598.20 454
14599.34 471
14600.48 472
14601.62 448
14602.76 487
14603.90 454
14605.05 455
14606.19 481
14607.33 481
14608.47 479
14609.61 415
14610.76 468
14611.90 505
14613.04 521
14614.18 458
14615.32 518
14616.47 478
14617.61 501
14618.75 464
14619.89 474
14621.04 488
14622.18 492
14623.32 504
14624.46 528
14625.61 495
14626.75 521
14627.89 535
14629.04 515
14630.18 538
14631.32 523
14632.46 497
14633.61 504
14634.75 523
14635.89 523
14637.04 584
14638.18 579
14639.32 617
14640.47 615
14641.61 605
14642.75 627
14643.90 532
14645.04 589
14646.18 538
14647.33 528
14648.47 466
14649.61 513
14650.76 488
14651.90 508
14653.05 502
14654.19 431
14655.33 495
14656.48 453
14657.62 442
14658.76 482
14659.91 484
14661.05 449
14662.20 453
14663.34 428
14664.49 452
14665.63 448
14666.77 476
14667.92 492
14669.06 423
14670.21 427
14671.35 436
14672.50 472
14673.64 472
14674.79 460
14675.93 470
14677.07 427
14678.22 441
14679.36 419
14680.51 402
14681.65 437
14682.80 490
14683.94 436
14685.09 404
14686.23 430
14687.38 418
14688.52 414
14689.67 397
14690.81 392
14691.96 391
14693.10 397
14694.25 392
14695.40 396
14696.54 379
14697.69 462
14698.83 415
14699.98 414
14701.12 400
14702.27 354
14703.41 396
14704.56 424
14705.71 397
14706.85 392
14708.00 398
14709.14 420
14710.29 438
14711.44 408
14712.58 396
14713.73 412
14714.87 420
14716.02 420
14717.17 399
14718.31 431
14719.46 397
14720.61 419
14721.75 399
14722.90 355
14724.05 369
14725.19 432
14726.34 389
14727.49 408
14728.63 395
14729.78 425
14730.93 392
14732.07 394
14733.22 412
14734.37 409
14735.51 400
14736.66 451
14737.81 398
14738.95 431
14740.10 405
14741.25 416
14742.40 442
14743.54 410
14744.69 401
14745.84 398
14746.99 403
14748.13 378
14749.28 385
14750.43 467
14751.58 446
14752.72 398
14753.87 419
14755.02 395
14756.17 393
14757.31 394
14758.46 405
14759.61 417
14760.76 381
14761.91 419
14763.05 361
14764.20 385
14765.35 389
14766.50 395
14767.65 392
14768.80 431
14769.94 358
14771.09 386
14772.24 374
14773.39 380
14774.54 384
14775.69 387
14776.83 409
14777.98 376
14779.13 405
14780.28 387
14781.43 419
14782.58 420
14783.73 420
14784.88 399
14786.03 422
14787.17 440
14788.32 435
14789.47 395
14790.62 387
14791.77 408
14792.92 398
14794.07 442
14795.22 434
14796.37 426
14797.52 402
14798.67 408
14799.82 435
14800.97 458
14802.12 429
14803.26 408
14804.41 383
14805.56 432
14806.71 409
14807.86 414
14809.01 440
14810.16 444
14811.31 422
14812.46 398
14813.61 421
14814.76 453
14815.91 450
14817.06 400
14818.21 427
14819.36 412
14820.51 415
14821.66 450
14822.82 439
14823.97 426
14825.12 445
14826.27 430
14827.42 405
14828.57 407
14829.72 365
14830.87 385
14832.02 412
14833.17 424
14834.32 413
14835.47 415
14836.62 365
14837.77 376
14838.93 388
14840.08 404
14841.23 373
14842.38 361
14843.53 358
14844.68 369
14845.83 395
14846.98 357
14848.14 370
14849.29 385
14850.44 385
14851.59 442
14852.74 357
14853.89 337
14855.04 357
14856.20 303
14857.35 366
14858.50 369
14859.65 337
14860.80 347
14861.96 344
14863.11 335
14864.26 320
14865.41 355
14866.56 371
14867.72 352
14868.87 333
14870.02 370
14871.17 339
14872.32 350
14873.48 340
14874.63 321
14875.78 336
14876.93 397
14878.09 334
14879.24 308
14880.39 315
14881.54 347
14882.70 337
14883.85 378
14885.00 383
14886.16 346
14887.31 320
14888.46 299
14889.61 330
14890.77 320
14891.92 363
14893.07 356
14894.23 315
14895.38 373
14896.53 386
14897.69 324
14898.84 332
14899.99 364
14901.15 350
14902.30 345
14903.45 363
14904.61 343
14905.76 371
14906.91 346
14908.07 339
14909.22 310
14910.38 295
14911.53 357
14912.68 370
14913.84 327
14914.99 357
14916.15 325
14917.30 330
14918.45 338
14919.61 297
14920.76 291
14921.92 327
14923.07 309
14924.22 337
14925.38 348
14926.53 307
14927.69 312
14928.84 314
14930.00 377
14931.15 321
14932.31 341
14933.46 373
14934.62 317
14935.77 295
14936.93 373
14938.08 336
14939.24 320
14940.39 311
14941.55 347
14942.70 341
14943.86 354
14945.01 307
14946.17 342
14947.32 311
14948.48 316
14949.63 321
14950.79 302
14951.94 337
14953.10 368
14954.25 321
14955.41 325
14956.56 345
14957.72 329
14958.88 349
14960.03 369
14961.19 329
14962.34 316
14963.50 338
14964.65 340
14965.81 348
14966.97 299
14968.12 318
14969.28 333
14970.43 319
14971.59 350
14972.75 301
14973.90 310
14975.06 326
14976.22 295
14977.37 296
14978.53 326
14979.69 296
14980.84 311
14982.00 333
14983.16 297
14984.31 299
14985.47 351
14986.63 374
14987.78 345
14988.94 288
14990.10 293
14991.25 329
14992.41 314
14993.57 336
14994.72 337
14995.88 330
14997.04 299
14998.20 327
14999.35 305
15000.51 320
15001.67 337
15002.82 327
15003.98 294
15005.14 298
15006.30 293
15007.45 321
15008.61 326
15009.77 279
15010.93 300
15012.09 301
15013.24 298
15014.40 302
15015.56 317
15016.72 308
15017.87 309
15019.03 300
15020.19 330
15021.35 328
15022.51 319
15023.67 313
15024.82 318
15025.98 298
15027.14 297
15028.30 344
15029.46 277
15030.62 267
15031.77 267
15032.93 328
15034.09 299
15035.25 296
15036.41 304
15037.57 313
15038.73 316
15039.88 328
15041.04 328
15042.20 317
15043.36 299
15044.52 327
15045.68 311
15046.84 291
15048.00 292
15049.16 292
15050.32 294
15051.47 260
15052.63 260
15053.79 296
15054.95 293
15056.11 306
15057.27 276
15058.43 277
15059.59 270
15060.75 303
15061.91 320
15063.07 293
15064.23 304
15065.39 325
15066.55 312
15067.71 359
15068.87 314
15070.03 276
15071.19 263
15072.35 313
15073.51 326
15074.67 277
15075.83 280
15076.99 272
15078.15 318
15079.31 273
15080.47 263
15081.63 296
15082.79 311
15083.95 269
15085.11 280
15086.27 280
15087.43 319
15088.59 308
15089.76 305
15090.92 275
15092.08 253
15093.24 257
15094.40 292
15095.56 284
15096.72 269
15097.88 267
15099.04 288
15100.20 286
15101.37 279
15102.53 306
15103.69 298
15104.85 314
15106.01 277
15107.17 287
15108.33 317
15109.50 303
15110.66 287
15111.82 274
15112.98 253
15114.14 240
15115.30 284
15116.47 281
15117.63 317
15118.79 312
15119.95 309
15121.11 292
15122.27 295
15123.44 281
15124.60 306
15125.76 291
15126.92 263
15128.09 270
15129.25 290
15130.41 282
15131.57 281
15132.73 289
15133.90 288
15135.06 293
15136.22 286
15137.38 289
15138.55 258
15139.71 263
15140.87 247
15142.04 275
15143.20 311
15144.36 299
15145.52 247
15146.69 291
15147.85 299
15149.01 295
15150.18 297
15151.34 262
15152.50 330
15153.67 307
15154.83 296
15155.99 293
15157.16 295
15158.32 347
15159.48 323
15160.65 319
15161.81 289
15162.97 314
15164.14 290
15165.30 292
15166.46 294
15167.63 296
15168.79 287
15169.95 274
15171.12 266
15172.28 285
15173.45 290
15174.61 327
15175.77 323
15176.94 298
15178.10 315
15179.27 298
15180.43 273
15181.60 280
15182.76 286
15183.92 317
15185.09 331
15186.25 284
15187.42 294
15188.58 289
15189.75 324
15190.91 308
15192.08 305
15193.24 271
15194.41 266
15195.57 306
15196.74 312
15197.90 305
15199.07 298
15200.23 280
15201.40 257
15202.56 287
15203.73 288
15204.89 281
15206.06 285
15207.22 301
15208.39 302
15209.55 325
15210.72 288
15211.88 288
15213.05 281
15214.21 293
15215.38 293
15216.54 317
15217.71 287
15218.88 313
15220.04 317
15221.21 324
15222.37 311
15223.54 294
15224.71 363
15225.87 343
15227.04 320
15228.20 295
15229.37 331
15230.54 319
15231.70 314
15232.87 322
15234.03 301
15235.20 309
15236.37 331
15237.53 299
15238.70 314
15239.87 291
15241.03 317
15242.20 347
15243.37 331
15244.53 298
15245.70 306
15246.87 321
15248.03 298
15249.20 313
15250.37 324
15251.53 337
15252.70 318
15253.87 294
15255.04 304
15256.20 254
15257.37 291
15258.54 322
15259.70 293
15260.87 286
15262.04 258
15263.21 300
15264.37 327
15265.54 310
15266.71 289
15267.88 271
15269.04 301
15270.21 273
15271.38 285
15272.55 320
15273.72 301
15274.88 307
15276.05 294
15277.22 288
15278.39 273
15279.56 285
15280.72 301
15281.89 297
15283.06 264
15284.23 259
15285.40 325
15286.56 285
15287.73 287
15288.90 299
15290.07 299
15291.24 303
15292.41 283
15293.58 259
15294.74 270
15295.91 281
15297.08 274
15298.25 304
15299.42 309
15300.59 291
15301.76 307
15302.93 286
15304.09 305
15305.26 298
15306.43 305
15307.60 324
15308.77 299
15309.94 285
15311.11 295
15312.28 301
15313.45 296
15314.62 310
15315.79 283
15316.96 281
15318.13 259
15319.30 283
15320.46 288
15321.63 291
15322.80 287
15323.97 293
15325.14 291
15326.31 303
15327.48 343
15328.65 307
15329.82 290
15330.99 271
15332.16 262
15333.33 270
15334.50 285
15335.67 305
15336.84 280
15338.01 287
15339.18 267
15340.36 272
15341.53 296
15342.70 298
15343.87 313
15345.04 263
15346.21 263
15347.38 310
15348.55 287
15349.72 295
15350.89 258
15352.06 262
15353.23 273
15354.40 300
15355.57 322
15356.75 242
15357.92 291
15359.09 281
15360.26 291
15361.43 288
15362.60 291
15363.77 279
15364.94 258
15366.11 259
15367.29 254
15368.46 315
15369.63 291
15370.80 279
15371.97 283
15373.14 282
15374.32 279
15375.49 286
15376.66 283
15377.83 291
15379.00 316
15380.17 275
15381.35 273
15382.52 326
15383.69 278
15384.86 290
15386.03 315
15387.21 303
15388.38 318
15389.55 288
15390.72 286
15391.90 296
15393.07 287
15394.24 267
15395.41 269
15396.59 271
15397.76 277
15398.93 332
15400.10 285
15401.28 275
15402.45 286
15403.62 285
15404.79 262
15405.97 305
15407.14 296
15408.31 298
15409.49 262
15410.66 273
15411.83 262
15413.01 266
15414.18 282
15415.35 276
15416.53 267
15417.70 255
15418.87 269
15420.05 292
15421.22 310
15422.39 329
15423.57 295
15424.74 265
15425.91 280
15427.09 341
15428.26 326
15429.43 322
15430.61 309
15431.78 289
15432.96 292
15434.13 268
15435.30 272
15436.48 259
15437.65 274
15438.83 296
15440.00 268
15441.17 287
15442.35 263
15443.52 268
15444.70 277
15445.87 237
15447.05 258
15448.22 290
15449.40 285
15450.57 270
15451.75 294
15452.92 278
15454.09 287
15455.27 264
15456.44 248
15457.62 250
15458.79 253
15459.97 279
15461.14 281
15462.32 274
15463.49 293
15464.67 320
15465.84 317
15467.02 308
15468.19 292
15469.37 292
15470.55 294
15471.72 318
15472.90 300
15474.07 246
15475.25 287
15476.42 293
15477.60 294
15478.77 291
15479.95 264
15481.13 299
15482.30 292
15483.48 279
15484.65 280
15485.83 272
15487.00 291
15488.18 264
15489.36 276
15490.53 261
15491.71 324
15492.89 348
15494.06 295
15495.24 279
15496.41 298
15497.59 304
15498.77 294
15499.94 278
15501.12 259
15502.30 271
15503.47 315
15504.65 275
15505.83 307
15507.00 299
15508.18 283
15509.36 304
15510.53 285
15511.71 269
15512.89 253
15514.06 249
15515.24 267
15516.42 292
15517.60 292
15518.77 274
15519.95 264
15521.13 271
15522.30 280
15523.48 281
15524.66 294
15525.84 265
15527.01 297
15528.19 260
15529.37 267
15530.55 312
15531.73 283
15532.90 280
15534.08 263
15535.26 264
15536.44 285
15537.61 276
15538.79 268
15539.97 266
15541.15 304
15542.33 274
15543.50 296
15544.68 284
15545.86 296
15547.04 257
15548.22 224
15549.40 288
15550.57 316
15551.75 263
15552.93 284
15554.11 269
15555.29 295
15556.47 299
15557.65 294
15558.82 262
15560.00 268
15561.18 287
15562.36 341
15563.54 309
15564.72 263
15565.90 277
15567.08 316
15568.26 307
15569.43 284
15570.61 344
15571.79 282
15572.97 270
15574.15 265
15575.33 262
15576.51 251
15577.69 293
15578.87 311
15580.05 274
15581.23 272
15582.41 266
15583.59 247
15584.77 292
15585.95 291
15587.13 269
15588.31 267
15589.49 295
15590.67 266
15591.85 260
15593.03 294
15594.21 329
15595.39 258
15596.57 260
15597.75 258
15598.93 296
15600.11 314
15601.29 279
15602.47 298
15603.65 267
15604.83 284
15606.01 289
15607.19 298
15608.37 279
15609.55 305
15610.73 293
15611.91 332
15613.09 303
15614.27 290
15615.45 296
15616.64 279
15617.82 282
15619.00 263
15620.18 264
15621.36 293
15622.54 313
15623.72 311
15624.90 312
15626.08 309
15627.27 305
15628.45 293
15629.63 310
15630.81 283
15631.99 293
15633.17 301
15634.35 327
15635.54 300
15636.72 304
15637.90 304
15639.08 294
15640.26 324
15641.45 335
15642.63 318
15643.81 330
15644.99 299
15646.17 282
15647.36 290
15648.54 347
15649.72 300
15650.90 323
15652.08 297
15653.27 290
15654.45 314
15655.63 327
15656.81 312
15658.00 298
15659.18 305
15660.36 328
15661.54 348
15662.73 323
15663.91 295
15665.09 341
15666.27 341
15667.46 313
15668.64 304
15669.82 309
15671.01 309
15672.19 335
15673.37 339
15674.56 315
15675.74 289
15676.92 310
15678.10 313
15679.29 324
15680.47 294
15681.65 321
15682.84 334
15684.02 320
15685.21 317
15686.39 308
15687.57 340
15688.76 347
15689.94 344
15691.12 356
15692.31 353
15693.49 339
15694.67 336
15695.86 367
15697.04 330
15698.23 319
15699.41 333
15700.59 342
15701.78 360
15702.96 352
15704.15 315
15705.33 348
15706.52 317
15707.70 361
15708.88 338
15710.07 302
15711.25 309
15712.44 320
15713.62 333
15714.81 281
15715.99 288
15717.18 288
15718.36 326
15719.55 335
15720.73 325
15721.92 306
15723.10 315
15724.29 325
15725.47 328
15726.66 350
15727.84 334
15729.03 335
15730.21 341
15731.40 334
15732.58 331
15733.77 314
15734.95 316
15736.14 358
15737.32 339
15738.51 328
15739.69 309
15740.88 330
15742.07 357
15743.25 335
15744.44 308
15745.62 340
15746.81 334
15747.99 341
15749.18 346
15750.37 312
15751.55 354
15752.74 348
15753.93 348
15755.11 327
15756.30 355
15757.48 335
15758.67 338
15759.86 353
15761.04 326
15762.23 327
15763.42 368
15764.60 322
15765.79 352
15766.98 292
15768.16 322
15769.35 298
15770.54 344
15771.72 315
15772.91 306
15774.10 323
15775.28 323
15776.47 325
15777.66 326
15778.84 287
15780.03 324
15781.22 307
15782.41 310
15783.59 339
15784.78 312
15785.97 262
15787.15 308
15788.34 357
15789.53 303
15790.72 279
15791.90 317
15793.09 332
15794.28 347
15795.47 278
15796.65 300
15797.84 281
15799.03 311
15800.22 344
15801.41 298
15802.59 296
15803.78 316
15804.97 272
15806.16 279
15807.35 283
15808.53 259
15809.72 303
15810.91 293
15812.10 296
15813.29 293
15814.48 293
15815.66 275
15816.85 293
15818.04 276
15819.23 298
15820.42 304
15821.61 306
15822.80 288
15823.98 320
15825.17 326
15826.36 261
15827.55 326
15828.74 286
15829.93 256
15831.12 280
15832.31 316
15833.50 320
15834.69 343
15835.87 284
15837.06 268
15838.25 315
15839.44 283
15840.63 302
15841.82 299
15843.01 297
15844.20 325
15845.39 328
15846.58 275
15847.77 265
15848.96 323
15850.15 315
15851.34 297
15852.53 327
15853.72 285
15854.91 321
15856.10 290
15857.29 288
15858.48 260
15859.67 308
15860.86 307
15862.05 334
15863.24 295
15864.43 270
15865.62 272
15866.81 297
15868.00 315
15869.19 297
15870.38 274
15871.57 271
15872.76 274
15873.95 262
15875.14 280
15876.33 278
15877.52 319
15878.72 301
15879.91 281
15881.10 329
15882.29 328
15883.48 301
15884.67 334
15885.86 267
15887.05 274
15888.24 287
15889.43 289
15890.63 297
15891.82 333
15893.01 299
15894.20 311
15895.39 280
15896.58 275
15897.77 298
15898.97 302
15900.16 301
15901.35 307
15902.54 288
15903.73 311
15904.92 297
15906.12 276
15907.31 278
15908.50 304
15909.69 296
15910.88 314
15912.08 301
15913.27 274
15914.46 309
15915.65 303
15916.85 297
15918.04 264
15919.23 296
15920.42 308
15921.61 283
15922.81 287
15924.00 263
15925.19 267
15926.38 309
15927.58 314
15928.77 312
15929.96 275
15931.16 307
15932.35 308
15933.54 279
15934.73 281
15935.93 302
15937.12 282
15938.31 332
15939.51 321
15940.70 295
15941.89 312
15943.09 293
15944.28 272
15945.47 320
15946.67 280
15947.86 292
15949.05 333
15950.25 292
15951.44 299
15952.63 267
15953.83 297
15955.02 302
15956.21 298
15957.41 250
15958.60 269
15959.80 252
15960.99 270
15962.18 270
15963.38 291
15964.57 264
15965.77 241
15966.96 262
15968.15 284
15969.35 275
15970.54 245
15971.74 252
15972.93 288
15974.13 273
15975.32 281
15976.51 263
15977.71 279
15978.90 277
15980.10 337
15981.29 294
15982.49 269
15983.68 255
15984.88 255
15986.07 266
15987.27 295
15988.46 282
15989.66 273
15990.85 263
15992.05 261
15993.24 303
15994.44 288
15995.63 273
15996.83 279
15998.02 264
15999.22 304
16000.41 285
16001.61 263
16002.80 272
16004.00 235
16005.20 265
16006.39 267
16007.59 301
16008.78 279
16009.98 251
16011.17 283
16012.37 291
16013.57 259
16014.76 255
16015.96 287
16017.15 281
16018.35 252
16019.55 249
16020.74 244
16021.94 286
16023.13 265
16024.33 256
16025.53 273
16026.72 260
16027.92 253
16029.12 263
16030.31 273
16031.51 259
16032.71 289
16033.90 279
16035.10 282
16036.30 251
16037.49 271
16038.69 267
16039.89 250
16041.08 271
16042.28 237
16043.48 263
16044.67 265
16045.87 240
16047.07 289
16048.27 256
16049.46 253
16050.66 262
16051.86 255
16053.06 280
16054.25 289
16055.45 276
16056.65 295
16057.84 281
16059.04 271
16060.24 282
16061.44 321
16062.64 238
16063.83 235
16065.03 283
16066.23 246
16067.43 250
16068.62 262
16069.82 246
16071.02 260
16072.22 246
16073.42 289
16074.62 246
16075.81 262
16077.01 251
16078.21 265
16079.41 270
16080.61 284
16081.81 267
16083.00 254
16084.20 244
16085.40 250
16086.60 247
16087.80 235
16089.00 257
16090.20 238
16091.39 238
16092.59 280
16093.79 245
16094.99 259
16096.19 256
16097.39 242
16098.59 282
16099.79 292
16100.99 264
16102.19 250
16103.38 234
16104.58 249
16105.78 228
16106.98 236
16108.18 283
16109.38 261
16110.58 269
16111.78 247
16112.98 215
16114.18 225
16115.38 248
16116.58 239
16117.78 245
16118.98 277
16120.18 265
16121.38 276
16122.58 241
16123.78 250
16124.98 229
16126.18 235
16127.38 243
16128.58 245
16129.78 259
16130.98 308
16132.18 252
16133.38 250
16134.58 249
16135.78 237
16136.98 249
16138.18 270
16139.38 246
16140.58 234
16141.78 222
16142.98 220
16144.19 247
16145.39 256
16146.59 257
16147.79 267
16148.99 255
16150.19 309
16151.39 270
16152.59 232
16153.79 241
16154.99 254
16156.20 244
16157.40 237
16158.60 269
16159.80 256
16161.00 238
16162.20 236
16163.40 248
16164.61 255
16165.81 233
16167.01 239
16168.21 250
16169.41 253
16170.61 249
16171.82 257
16173.02 268
16174.22 229
16175.42 240
16176.62 246
16177.82 261
16179.03 251
16180.23 253
16181.43 247
16182.63 251
16183.84 260
16185.04 246
16186.24 237
16187.44 226
16188.65 270
16189.85 250
16191.05 263
16192.25 216
16193.46 241
16194.66 255
16195.86 259
16197.06 266
16198.27 265
16199.47 251
16200.67 244
16201.87 275
16203.08 242
16204.28 243
16205.48 254
16206.69 275
16207.89 252
16209.09 247
16210.30 228
16211.50 245
16212.70 250
16213.91 240
16215.11 229
16216.31 245
16217.52 249
16218.72 243
16219.92 254
16221.13 243
16222.33 266
16223.53 283
16224.74 262
16225.94 260
16227.15 275
16228.35 278
16229.55 262
16230.76 223
16231.96 248
16233.17 264
16234.37 247
16235.57 239
16236.78 245
16237.98 253
16239.19 303
16240.39 277
16241.60 303
16242.80 269
16244.00 270
16245.21 271
16246.41 236
16247.62 241
16248.82 292
16250.03 300
16251.23 266
16252.44 270
16253.64 242
16254.85 256
16256.05 272
16257.26 300
16258.46 249
16259.67 259
16260.87 264
16262.08 276
16263.28 296
16264.49 273
16265.69 270
16266.90 281
16268.10 273
16269.31 274
16270.51 248
16271.72 249
16272.93 273
16274.13 249
16275.34 259
16276.54 297
16277.75 299
16278.95 296
16280.16 271
16281.37 268
16282.57 254
16283.78 284
16284.98 293
16286.19 262
16287.40 245
16288.60 261
16289.81 248
16291.01 258
16292.22 235
16293.43 258
16294.63 273
16295.84 293
16297.05 255
16298.25 265
16299.46 278
16300.67 290
16301.87 272
16303.08 259
16304.29 268
16305.49 292
16306.70 276
16307.91 262
16309.11 257
16310.32 274
16311.53 289
16312.73 325
16313.94 304
16315.15 288
16316.36 318
16317.56 296
16318.77 271
16319.98 299
16321.19 315
16322.39 308
16323.60 268
16324.81 279
16326.02 308
16327.22 259
16328.43 312
16329.64 283
16330.85 276
16332.05 246
16333.26 249
16334.47 274
16335.68 283
16336.88 267
16338.09 282
16339.30 269
16340.51 260
16341.72 278
16342.93 324
16344.13 261
16345.34 242
16346.55 251
16347.76 254
16348.97 243
16350.18 268
16351.38 260
16352.59 266
16353.80 273
16355.01 265
16356.22 245
16357.43 270
16358.64 308
16359.84 308
16361.05 296
16362.26 277
16363.47 275
16364.68 245
16365.89 292
16367.10 262
16368.31 266
16369.52 272
16370.73 287
16371.93 247
16373.14 247
16374.35 251
16375.56 241
16376.77 261
16377.98 233
16379.19 244
16380.40 246
16381.61 242
16382.82 224
16384.03 261
16385.24 228
16386.45 222
16387.66 233
16388.87 230
16390.08 235
16391.29 260
16392.50 280
16393.71 250
16394.92 219
16396.13 249
16397.34 247
16398.55 269
16399.76 265
16400.97 241
16402.18 270
16403.39 234
16404.60 243
16405.81 230
16407.02 262
16408.23 225
16409.44 232
16410.65 228
16411.86 244
16413.08 268
16414.29 246
16415.50 259
16416.71 231
16417.92 251
16419.13 234
16420.34 275
16421.55 261
16422.76 281
16423.97 258
16425.19 262
16426.40 258
16427.61 260
16428.82 253
16430.03 264
16431.24 243
16432.45 240
16433.67 257
16434.88 259
16436.09 260
16437.30 245
16438.51 244
16439.72 226
16440.94 258
16442.15 233
16443.36 273
16444.57 254
16445.78 249
16446.99 258
16448.21 261
16449.42 253
16450.63 231
16451.84 248
16453.06 256
16454.27 248
16455.48 252
16456.69 264
16457.90 281
16459.12 267
16460.33 279
16461.54 235
16462.75 252
16463.97 287
16465.18 241
16466.39 224
16467.61 225
16468.82 256
16470.03 265
16471.24 276
16472.46 248
16473.67 228
16474.88 252
16476.10 258
16477.31 253
16478.52 252
16479.74 270
16480.95 265
16482.16 245
16483.38 232
16484.59 250
16485.80 242
16487.02 242
16488.23 243
16489.44 261
16490.66 230
16491.87 272
16493.08 243
16494.30 234
16495.51 225
16496.73 211
16497.94 246
16499.15 257
16500.37 266
16501.58 244
16502.80 259
16504.01 254
16505.22 230
16506.44 230
16507.65 213
16508.87 217
16510.08 250
16511.30 268
16512.51 233
16513.72 236
16514.94 249
16516.15 221
16517.37 244
16518.58 266
16519.80 273
16521.01 269
16522.23 275
16523.44 272
16524.66 274
16525.87 265
16527.09 259
16528.30 277
16529.52 276
16530.73 260
16531.95 274
16533.16 248
16534.38 255
16535.59 263
16536.81 272
16538.02 268
16539.24 285
16540.45 265
16541.67 254
16542.89 248
16544.10 241
16545.32 253
16546.53 230
16547.75 279
16548.96 240
16550.18 245
16551.40 271
16552.61 273
16553.83 230
16555.04 229
16556.26 251
16557.48 254
16558.69 210
16559.91 270
16561.12 286
16562.34 287
16563.56 245
16564.77 245
16565.99 262
16567.21 258
16568.42 236
16569.64 267
16570.86 281
16572.07 254
16573.29 254
16574.51 255
16575.72 261
16576.94 273
16578.16 293
16579.37 295
16580.59 308
16581.81 229
16583.02 257
16584.24 301
16585.46 303
16586.68 277
16587.89 277
16589.11 297
16590.33 301
16591.54 311
16592.76 258
16593.98 281
16595.20 246
16596.41 292
16597.63 292
16598.85 255
16600.07 278
16601.29 297
16602.50 271
16603.72 263
16604.94 289
16606.16 271
16607.37 282
16608.59 262
16609.81 265
16611.03 261
16612.25 292
16613.46 257
16614.68 254
16615.90 247
16617.12 265
16618.34 240
16619.56 290
16620.77 276
16621.99 248
16623.21 255
16624.43 293
16625.65 254
16626.87 240
16628.09 272
16629.30 265
16630.52 265
16631.74 248
16632.96 251
16634.18 256
16635.40 266
16636.62 249
16637.84 269
16639.06 265
16640.28 265
16641.49 259
16642.71 236
16643.93 269
16645.15 251
16646.37 242
16647.59 244
16648.81 250
16650.03 251
16651.25 268
16652.47 258
16653.69 255
16654.91 258
16656.13 283
16657.35 245
16658.57 258
16659.79 242
16661.01 226
16662.23 230
16663.45 242
16664.67 276
16665.89 241
16667.11 252
16668.33 231
16669.55 232
16670.77 233
16671.99 238
16673.21 246
16674.43 252
16675.65 266
16676.87 241
16678.09 219
16679.31 211
16680.53 252
16681.75 225
16682.97 220
16684.19 268
16685.42 239
16686.64 254
16687.86 306
16689.08 261
16690.30 274
16691.52 259
16692.74 247
16693.96 246
16695.18 236
16696.40 213
16697.63 249
16698.85 241
16700.07 259
16701.29 245
16702.51 241
16703.73 229
16704.95 250
16706.18 275
16707.40 265
16708.62 275
16709.84 284
16711.06 235
16712.28 239
16713.51 231
16714.73 234
16715.95 231
16717.17 242
16718.39 229
16719.62 231
16720.84 218
16722.06 243
16723.28 283
16724.50 227
16725.73 224
16726.95 245
16728.17 272
16729.39 258
16730.62 220
16731.84 237
16733.06 259
16734.28 255
16735.51 262
16736.73 230
16737.95 241
16739.18 253
16740.40 279
16741.62 262
16742.84 249
16744.07 236
16745.29 236
16746.51 228
16747.74 243
16748.96 219
16750.18 215
16751.41 280
16752.63 257
16753.85 227
16755.08 209
16756.30 219
16757.52 261
16758.75 244
16759.97 242
16761.19 249
16762.42 240
16763.64 283
16764.86 244
16766.09 257
16767.31 231
16768.54 224
16769.76 272
16770.98 250
16772.21 267
16773.43 295
16774.66 279
16775.88 234
16777.10 254
16778.33 261
16779.55 269
16780.78 238
16782.00 264
16783.22 234
16784.45 250
16785.67 256
16786.90 240
16788.12 253
16789.35 256
16790.57 267
16791.80 264
16793.02 268
16794.25 242
16795.47 260
16796.70 248
16797.92 234
16799.15 234
16800.37 216
16801.60 232
16802.82 255
16804.05 255
16805.27 227
16806.50 253
16807.72 228
16808.95 242
16810.17 246
16811.40 234
16812.62 234
16813.85 273
16815.07 281
16816.30 259
16817.53 235
16818.75 237
16819.98 227
16821.20 213
16822.43 217
16823.65 218
16824.88 250
16826.11 264
16827.33 265
16828.56 248
16829.78 238
16831.01 227
16832.24 261
16833.46 263
16834.69 271
16835.92 233
16837.14 240
16838.37 223
16839.60 232
16840.82 185
16842.05 216
16843.27 249
16844.50 262
16845.73 249
16846.96 219
16848.18 217
16849.41 244
16850.64 269
16851.86 239
16853.09 243
16854.32 252
16855.54 243
16856.77 228
16858.00 244
16859.22 239
16860.45 251
16861.68 228
16862.91 254
16864.13 264
16865.36 247
16866.59 234
16867.82 253
16869.04 261
16870.27 247
16871.50 276
16872.73 302
16873.95 302
16875.18 246
16876.41 254
16877.64 263
16878.87 276
16880.09 284
16881.32 295
16882.55 288
16883.78 266
16885.01 268
16886.23 249
16887.46 261
16888.69 266
16889.92 260
16891.15 301
16892.38 278
16893.60 243
16894.83 295
16896.06 275
16897.29 260
16898.52 275
16899.75 253
16900.98 273
16902.20 232
16903.43 280
16904.66 302
16905.89 282
16907.12 239
16908.35 253
16909.58 289
16910.81 267
16912.04 281
16913.26 236
16914.49 248
16915.72 219
16916.95 252
16918.18 289
16919.41 264
16920.64 267
16921.87 281
16923.10 254
16924.33 262
16925.56 223
16926.79 291
16928.02 261
16929.25 251
16930.48 239
16931.71 251
16932.94 296
16934.17 272
16935.40 257
16936.63 262
16937.86 273
16939.09 265
16940.32 253
16941.55 281
16942.78 295
16944.01 262
16945.24 285
16946.47 269
16947.70 262
16948.93 238
16950.16 223
16951.39 245
16952.62 239
16953.85 231
16955.08 256
16956.31 242
16957.54 294
16958.77 259
16960.01 260
16961.24 270
16962.47 228
16963.70 238
16964.93 249
16966.16 258
16967.39 264
16968.62 266
16969.85 217
16971.08 228
16972.32 250
16973.55 287
16974.78 260
16976.01 230
16977.24 244
16978.47 263
16979.70 230
16980.94 252
16982.17 264
16983.40 247
16984.63 227
16985.86 224
16987.10 244
16988.33 252
16989.56 263
16990.79 261
16992.02 268
16993.26 274
16994.49 255
16995.72 280
16996.95 272
16998.18 263
16999.42 225
17000.65 271
17001.88 255
17003.11 245
17004.35 239
17005.58 244
17006.81 258
17008.04 266
17009.28 252
17010.51 235
17011.74 256
17012.97 235
17014.21 228
17015.44 236
17016.67 224
17017.91 235
17019.14 255
17020.37 272
17021.60 251
17022.84 244
17024.07 243
17025.30 237
17026.54 219
17027.77 237
17029.00 253
17030.24 224
17031.47 235
17032.70 269
17033.94 257
17035.17 247
17036.41 295
17037.64 238
17038.87 229
17040.11 233
17041.34 225
17042.57 256
17043.81 251
17045.04 204
17046.28 235
17047.51 234
17048.74 246
17049.98 266
17051.21 240
17052.45 255
17053.68 261
17054.92 245
17056.15 249
17057.38 233
17058.62 247
17059.85 276
17061.09 250
17062.32 255
17063.56 244
17064.79 261
17066.03 230
17067.26 207
17068.50 234
17069.73 241
17070.97 255
17072.20 260
17073.44 298
17074.67 263
17075.91 209
17077.14 208
17078.38 226
17079.61 232
17080.85 195
17082.08 236
17083.32 247
17084.55 246
17085.79 247
17087.02 228
17088.26 245
17089.49 256
17090.73 232
17091.97 200
17093.20 217
17094.44 224
17095.67 242
17096.91 241
17098.14 232
17099.38 239
17100.62 230
17101.85 263
17103.09 226
17104.32 215
17105.56 252
17106.80 244
17108.03 235
17109.27 234
17110.51 218
17111.74 255
17112.98 250
17114.21 191
17115.45 203
17116.69 237
17117.92 245
17119.16 246
17120.40 239
17121.63 230
17122.87 221
17124.11 229
17125.34 275
17126.58 244
17127.82 247
17129.06 249
17130.29 259
17131.53 243
17132.77 245
17134.00 230
17135.24 244
17136.48 253
17137.72 230
17138.95 266
17140.19 243
17141.43 226
17142.67 226
17143.90 248
17145.14 245
17146.38 192
17147.62 237
17148.85 273
17150.09 238
17151.33 222
17152.57 258
17153.80 229
17155.04 222
17156.28 242
17157.52 234
17158.76 215
17159.99 238
17161.23 232
17162.47 273
17163.71 246
17164.95 256
17166.19 232
17167.42 219
17168.66 224
17169.90 243
17171.14 240
17172.38 256
17173.62 234
17174.86 248
17176.09 231
17177.33 226
17178.57 232
17179.81 248
17181.05 259
17182.29 251
17183.53 212
17184.77 222
17186.01 222
17187.24 243
17188.48 249
17189.72 257
17190.96 262
17192.20 249
17193.44 234
17194.68 232
17195.92 247
17197.16 253
17198.40 199
17199.64 235
17200.88 245
17202.12 268
17203.36 253
17204.60 228
17205.84 229
17207.08 221
17208.32 212
17209.56 209
17210.80 227
17212.04 239
17213.28 218
17214.52 235
17215.76 213
17217.00 223
17218.24 252
17219.48 236
17220.72 205
17221.96 245
17223.20 242
17224.44 211
17225.68 217
17226.92 214
17228.16 227
17229.40 209
17230.64 210
17231.88 210
17233.12 216
17234.36 206
17235.60 247
17236.85 243
17238.09 268
17239.33 241
17240.57 266
17241.81 238
17243.05 254
17244.29 218
17245.53 200
17246.77 246
17248.02 236
17249.26 220
17250.50 212
17251.74 220
17252.98 248
17254.22 241
17255.46 230
17256.71 236
17257.95 219
17259.19 192
17260.43 261
17261.67 258
17262.91 235
17264.16 233
17265.40 234
17266.64 210
17267.88 230
17269.12 215
17270.37 210
17271.61 234
17272.85 242
17274.09 246
17275.34 206
17276.58 231
17277.82 253
17279.06 236
17280.30 235
17281.55 245
17282.79 240
17284.03 216
17285.27 220
17286.52 242
17287.76 248
17289.00 249
17290.25 236
17291.49 249
17292.73 219
17293.97 253
17295.22 266
17296.46 255
17297.70 259
17298.95 239
17300.19 240
17301.43 250
17302.68 260
17303.92 256
17305.16 236
17306.41 255
17307.65 243
17308.89 239
17310.14 222
17311.38 209
17312.62 252
17313.87 263
17315.11 236
17316.36 235
17317.60 255
17318.84 259
17320.09 233
17321.33 253
17322.58 249
17323.82 255
17325.06 226
17326.31 227
17327.55 230
17328.80 246
17330.04 217
17331.28 248
17332.53 250
17333.77 246
17335.02 245
17336.26 251
17337.51 256
17338.75 226
17340.00 239
17341.24 230
17342.48 245
17343.73 234
17344.97 216
17346.22 232
17347.46 213
17348.71 213
17349.95 208
17351.20 223
17352.44 251
17353.69 250
17354.93 219
17356.18 234
17357.42 241
17358.67 265
17359.92 276
17361.16 215
17362.41 211
17363.65 216
17364.90 235
17366.14 231
17367.39 219
17368.63 240
17369.88 226
17371.13 235
17372.37 217
17373.62 222
17374.86 229
17376.11 203
17377.35 248
17378.60 229
17379.85 235
17381.09 249
17382.34 234
17383.59 251
17384.83 231
17386.08 245
17387.32 241
17388.57 224
17389.82 211
17391.06 226
17392.31 242
17393.56 222
17394.80 222
17396.05 242
17397.30 249
17398.54 213
17399.79 250
17401.04 278
17402.28 251
17403.53 259
17404.78 259
17406.02 242
17407.27 237
17408.52 239
17409.77 223
17411.01 241
17412.26 258
17413.51 230
17414.75 231
17416.00 204
17417.25 237
17418.50 233
17419.74 248
17420.99 266
17422.24 225
17423.49 241
17424.73 244
17425.98 220
17427.23 226
17428.48 248
17429.73 228
17430.97 238
17432.22 248
17433.47 248
17434.72 238
17435.97 240
17437.21 227
17438.46 251
17439.71 215
17440.96 208
17442.21 223
17443.45 262
17444.70 232
17445.95 215
17447.20 248
17448.45 259
17449.70 257
17450.95 232
17452.19 220
17453.44 237
17454.69 271
17455.94 245
17457.19 241
17458.44 258
17459.69 238
17460.94 219
17462.19 242
17463.43 228
17464.68 241
17465.93 211
17467.18 262
17468.43 267
17469.68 215
17470.93 251
17472.18 222
17473.43 247
17474.68 222
17475.93 224
17477.18 211
17478.43 258
17479.68 230
17480.93 269
17482.18 253
17483.43 260
17484.68 245
17485.93 254
17487.17 292
17488.42 268
17489.67 250
17490.92 274
17492.18 240
17493.43 240
17494.68 261
17495.93 232
17497.18 238
17498.43 256
17499.68 308
17500.93 309
17502.18 253
17503.43 273
17504.68 267
17505.93 284
17507.18 246
17508.43 247
17509.68 231
17510.93 274
17512.18 278
17513.43 256
17514.68 238
17515.94 260
17517.19 234
17518.44 263
17519.69 266
17520.94 267
17522.19 267
17523.44 258
17524.69 266
17525.94 245
17527.20 266
17528.45 267
17529.70 263
17530.95 282
17532.20 297
17533.45 254
17534.70 287
17535.96 275
17537.21 271
17538.46 254
17539.71 271
17540.96 263
17542.22 269
17543.47 288
17544.72 255
17545.97 285
17547.22 276
17548.48 270
17549.73 270
17550.98 270
17552.23 269
17553.48 263
17554.74 256
17555.99 265
17557.24 268
17558.49 277
17559.75 264
17561.00 274
17562.25 260
17563.50 324
17564.76 280
17566.01 246
17567.26 299
17568.52 234
17569.77 237
17571.02 254
17572.27 271
17573.53 236
17574.78 285
17576.03 265
17577.29 242
17578.54 256
17579.79 242
17581.05 248
17582.30 260
17583.55 268
17584.81 247
17586.06 257
17587.31 255
17588.57 306
17589.82 249
17591.07 285
17592.33 298
17593.58 268
17594.83 265
17596.09 290
17597.34 264
17598.60 269
17599.85 263
17601.10 266
17602.36 285
17603.61 264
17604.87 260
17606.12 270
17607.37 279
17608.63 234
17609.88 266
17611.14 264
17612.39 262
17613.65 314
17614.90 286
17616.16 265
17617.41 273
17618.66 280
17619.92 290
17621.17 256
17622.43 247
17623.68 267
17624.94 261
17626.19 284
17627.45 274
17628.70 301
17629.96 276
17631.21 227
17632.47 254
17633.72 256
17634.98 255
17636.23 264
17637.49 223
17638.74 220
17640.00 241
17641.26 235
17642.51 271
17643.77 237
17645.02 253
17646.28 259
17647.53 233
17648.79 230
17650.04 249
17651.30 241
17652.56 261
17653.81 252
17655.07 250
17656.32 239
17657.58 225
17658.84 233
17660.09 258
17661.35 253
17662.60 233
17663.86 270
17665.12 228
17666.37 258
17667.63 237
17668.89 244
17670.14 246
17671.40 252
17672.66 225
17673.91 259
17675.17 239
17676.43 233
17677.68 261
17678.94 278
17680.20 269
17681.45 245
17682.71 253
17683.97 249
17685.22 260
17686.48 231
17687.74 243
17688.99 227
17690.25 234
17691.51 229
17692.77 262
17694.02 238
17695.28 214
17696.54 229
17697.80 274
17699.05 247
17700.31 211
17701.57 226
17702.83 220
17704.08 231
17705.34 216
17706.60 248
17707.86 232
17709.11 232
17710.37 241
17711.63 279
17712.89 215
17714.15 239
17715.40 257
17716.66 243
17717.92 226
17719.18 243
17720.44 262
17721.70 224
17722.95 237
17724.21 223
17725.47 243
17726.73 263
17727.99 257
17729.25 225
17730.51 225
17731.76 245
17733.02 258
17734.28 240
17735.54 219
17736.80 213
17738.06 207
17739.32 234
17740.58 223
17741.83 203
17743.09 242
17744.35 285
17745.61 221
17746.87 249
17748.13 248
17749.39 237
17750.65 231
17751.91 240
17753.17 232
17754.43 248
17755.69 239
17756.95 238
17758.21 243
17759.47 218
17760.73 274
17761.98 239
17763.24 236
17764.50 241
17765.76 223
17767.02 243
17768.28 264
17769.54 218
17770.80 209
17772.06 207
17773.32 212
17774.58 236
17775.84 222
17777.11 217
17778.37 213
17779.63 236
17780.89 214
17782.15 232
17783.41 222
17784.67 238
17785.93 232
17787.19 248
17788.45 219
17789.71 208
17790.97 191
17792.23 198
17793.49 230
17794.75 203
17796.01 237
17797.28 220
17798.54 249
17799.80 227
17801.06 228
17802.32 225
17803.58 229
17804.84 225
17806.10 231
17807.37 225
17808.63 202
17809.89 212
17811.15 219
17812.41 228
17813.67 232
17814.93 250
17816.20 288
17817.46 230
17818.72 212
17819.98 229
17821.24 229
17822.50 254
17823.77 223
17825.03 237
17826.29 208
17827.55 230
17828.81 226
17830.08 239
17831.34 223
17832.60 247
17833.86 232
17835.13 250
17836.39 238
17837.65 209
17838.91 218
17840.18 244
17841.44 236
17842.70 247
17843.96 266
17845.23 222
17846.49 212
17847.75 189
17849.01 191
17850.28 189
17851.54 220
17852.80 243
17854.07 231
17855.33 220
17856.59 249
17857.86 236
17859.12 235
17860.38 241
17861.65 230
17862.91 240
17864.17 203
17865.44 208
17866.70 188
17867.96 227
17869.23 245
17870.49 249
17871.75 245
17873.02 258
17874.28 265
17875.54 221
17876.81 222
17878.07 225
17879.34 224
17880.60 204
17881.86 227
17883.13 197
17884.39 230
17885.66 214
17886.92 229
17888.18 212
17889.45 243
17890.71 217
17891.98 195
17893.24 206
17894.51 204
17895.77 211
17897.04 197
17898.30 240
17899.56 230
17900.83 204
17902.09 210
17903.36 222
17904.62 214
17905.89 203
17907.15 198
17908.42 228
17909.68 235
17910.95 194
17912.21 237
17913.48 196
17914.74 206
17916.01 224
17917.27 218
17918.54 208
17919.80 229
17921.07 230
17922.34 232
17923.60 222
17924.87 192
17926.13 219
17927.40 241
17928.66 207
17929.93 213
17931.19 239
17932.46 222
17933.73 211
17934.99 225
17936.26 209
17937.52 222
17938.79 212
17940.06 219
17941.32 236
17942.59 210
17943.85 234
17945.12 208
17946.39 197
17947.65 208
17948.92 208
17950.19 243
17951.45 222
17952.72 237
17953.99 215
17955.25 209
17956.52 199
17957.79 234
17959.05 238
17960.32 218
17961.59 221
17962.85 222
17964.12 238
17965.39 216
17966.65 240
17967.92 222
17969.19 244
17970.45 240
17971.72 224
17972.99 223
17974.26 247
17975.52 210
17976.79 205
17978.06 197
17979.33 205
17980.59 205
17981.86 228
17983.13 255
17984.40 217
17985.66 231
17986.93 215
17988.20 222
17989.47 210
17990.73 224
17992.00 223
17993.27 217
17994.54 204
17995.81 216
17997.07 188
17998.34 226
17999.61 209
18000.88 214
18002.15 250
18003.42 236
18004.68 200
18005.95 196
18007.22 212
18008.49 201
18009.76 234
18011.03 201
18012.30 248
18013.56 238
18014.83 224
18016.10 218
18017.37 205
18018.64 211
18019.91 234
18021.18 230
18022.45 225
18023.71 202
18024.98 231
18026.25 232
18027.52 224
18028.79 206
18030.06 218
18031.33 202
18032.60 219
18033.87 241
18035.14 217
18036.41 206
18037.68 216
18038.95 224
18040.22 238
18041.49 262
18042.76 235
18044.02 230
18045.29 233
18046.56 224
18047.83 236
18049.10 220
18050.37 222
18051.64 218
18052.91 211
18054.18 222
18055.45 241
18056.72 195
18057.99 191
18059.27 206
18060.54 222
18061.81 241
18063.08 235
18064.35 212
18065.62 224
18066.89 228
18068.16 250
18069.43 208
18070.70 190
18071.97 232
18073.24 230
18074.51 203
18075.78 200
18077.05 213
18078.32 244
18079.60 237
18080.87 235
18082.14 212
18083.41 194
18084.68 234
18085.95 212
18087.22 213
18088.49 215
18089.77 222
18091.04 233
18092.31 212
18093.58 213
18094.85 235
18096.12 237
18097.39 235
18098.67 236
18099.94 219
18101.21 233
18102.48 214
18103.75 214
18105.02 226
18106.30 249
18107.57 232
18108.84 235
18110.11 211
18111.38 193
18112.66 211
18113.93 207
18115.20 239
18116.47 230
18117.75 205
18119.02 220
18120.29 204
18121.56 217
18122.84 244
18124.11 257
18125.38 284
18126.65 220
18127.93 222
18129.20 227
18130.47 240
18131.74 204
18133.02 237
18134.29 246
18135.56 229
18136.84 230
18138.11 262
18139.38 210
18140.66 211
18141.93 200
18143.20 208
18144.48 226
18145.75 214
18147.02 234
18148.30 256
18149.57 197
18150.84 204
18152.12 250
18153.39 234
18154.66 214
18155.94 229
18157.21 241
18158.48 258
18159.76 252
18161.03 226
18162.31 234
18163.58 238
18164.85 235
18166.13 229
18167.40 237
18168.68 238
18169.95 240
18171.22 253
18172.50 232
18173.77 216
18175.05 250
18176.32 252
18177.60 247
18178.87 224
18180.15 222
18181.42 237
18182.69 232
18183.97 229
18185.24 268
18186.52 250
18187.79 204
18189.07 203
18190.34 223
18191.62 218
18192.89 256
18194.17 252
18195.44 242
18196.72 234
18197.99 216
18199.27 218
18200.54 238
18201.82 212
18203.09 223
18204.37 228
18205.65 236
18206.92 214
18208.20 256
18209.47 231
18210.75 215
18212.02 214
18213.30 251
18214.57 238
18215.85 235
18217.13 216
18218.40 210
18219.68 228
18220.95 218
18222.23 212
18223.51 208
18224.78 247
18226.06 229
18227.33 234
18228.61 198
18229.89 203
18231.16 221
18232.44 233
18233.72 204
18234.99 244
18236.27 246
18237.55 242
18238.82 226
18240.10 214
18241.38 235
18242.65 218
18243.93 249
18245.21 257
18246.48 222
18247.76 233
18249.04 230
18250.31 212
18251.59 246
18252.87 227
18254.15 217
18255.42 214
18256.70 232
18257.98 242
18259.25 245
18260.53 237
18261.81 217
18263.09 266
18264.36 222
18265.64 199
18266.92 222
18268.20 222
18269.47 216
18270.75 238
18272.03 250
18273.31 235
18274.59 211
18275.86 206
18277.14 221
18278.42 196
18279.70 242
18280.98 217
18282.25 225
18283.53 215
18284.81 203
18286.09 210
18287.37 185
18288.64 227
18289.92 231
18291.20 241
18292.48 252
18293.76 238
18295.04 204
18296.32 224
18297.59 225
18298.87 243
18300.15 251
18301.43 252
18302.71 254
18303.99 231
18305.27 231
18306.55 235
18307.83 217
18309.10 246
18310.38 229
18311.66 195
18312.94 222
18314.22 198
18315.50 229
18316.78 269
18318.06 237
18319.34 209
18320.62 210
18321.90 247
18323.18 248
18324.46 219
18325.74 236
18327.02 257
18328.30 249
18329.58 232
18330.86 234
18332.14 243
18333.41 237
18334.69 229
18335.97 219
18337.25 232
18338.54 221
18339.82 221
18341.10 242
18342.38 258
18343.66 236
18344.94 210
18346.22 232
18347.50 232
18348.78 216
18350.06 226
18351.34 240
18352.62 252
18353.90 235
18355.18 212
18356.46 214
18357.74 233
18359.02 231
18360.30 210
18361.58 196
18362.87 240
18364.15 208
18365.43 216
18366.71 206
18367.99 210
18369.27 225
18370.55 210
18371.83 241
18373.11 224
18374.40 235
18375.68 253
18376.96 214
18378.24 213
18379.52 222
18380.80 213
18382.08 242
18383.37 269
18384.65 217
18385.93 230
18387.21 214
18388.49 204
18389.78 221
18391.06 213
18392.34 238
18393.62 250
18394.90 197
18396.19 197
18397.47 225
18398.75 226
18400.03 213
18401.31 216
18402.60 220
18403.88 244
18405.16 229
18406.44 218
18407.73 228
18409.01 230
18410.29 249
18411.57 214
18412.86 245
18414.14 223
18415.42 228
18416.71 274
18417.99 234
18419.27 227
18420.55 230
18421.84 235
18423.12 231
18424.40 205
18425.69 203
18426.97 219
18428.25 242
18429.54 209
18430.82 231
18432.10 212
18433.39 210
18434.67 232
18435.95 229
18437.24 225
18438.52 202
18439.80 242
18441.09 238
18442.37 225
18443.66 225
18444.94 225
18446.22 219
18447.51 210
18448.79 189
18450.08 217
18451.36 246
18452.64 251
18453.93 202
18455.21 214
18456.50 216
18457.78 236
18459.06 248
18460.35 210
18461.63 201
18462.92 209
18464.20 240
18465.49 217
18466.77 202
18468.06 199
18469.34 200
18470.63 210
18471.91 217
18473.19 223
18474.48 232
18475.76 236
18477.05 269
18478.33 242
18479.62 260
18480.90 262
18482.19 228
18483.47 201
18484.76 207
18486.05 201
18487.33 192
18488.62 246
18489.90 228
18491.19 217
18492.47 195
18493.76 202
18495.04 218
18496.33 214
18497.61 212
18498.90 204
18500.19 211
18501.47 233
18502.76 210
18504.04 177
18505.33 205
18506.62 189
18507.90 203
18509.19 222
18510.47 200
18511.76 225
18513.05 223
18514.33 202
18515.62 224
18516.90 196
18518.19 226
18519.48 219
18520.76 236
18522.05 219
18523.34 200
18524.62 222
18525.91 216
18527.20 244
18528.48 201
18529.77 226
18531.06 217
18532.34 185
18533.63 188
18534.92 198
18536.21 232
18537.49 228
18538.78 221
18540.07 254
18541.35 216
18542.64 199
18543.93 233
18545.22 225
18546.50 235
18547.79 226
18549.08 218
18550.37 239
18551.65 208
18552.94 242
18554.23 198
18555.52 229
18556.80 237
18558.09 217
18559.38 215
18560.67 219
18561.95 212
18563.24 199
18564.53 239
18565.82 259
18567.11 213
18568.39 242
18569.68 233
18570.97 230
18572.26 214
18573.55 213
18574.84 208
18576.12 209
18577.41 205
18578.70 213
18579.99 219
18581.28 240
18582.57 235
18583.86 230
18585.14 227
18586.43 222
18587.72 226
18589.01 212
18590.30 227
18591.59 225
18592.88 230
18594.17 255
18595.46 271
18596.74 237
18598.03 220
18599.32 227
18600.61 228
18601.90 234
18603.19 217
18604.48 229
18605.77 267
18607.06 235
18608.35 226
18609.64 235
18610.93 246
18612.22 239
18613.51 235
18614.80 240
18616.09 210
18617.38 239
18618.67 218
18619.96 258
18621.25 230
18622.54 218
18623.83 247
18625.12 219
18626.41 235
18627.70 201
18628.99 202
18630.28 211
18631.57 194
18632.86 224
18634.15 233
18635.44 220
18636.73 237
18638.02 244
18639.31 237
18640.60 198
18641.89 220
18643.18 248
18644.47 222
18645.76 234
18647.06 285
18648.35 265
18649.64 234
18650.93 227
18652.22 220
18653.51 202
18654.80 224
18656.09 243
18657.38 220
18658.68 222
18659.97 197
18661.26 216
18662.55 228
18663.84 217
18665.13 211
18666.42 231
18667.72 241
18669.01 221
18670.30 237
18671.59 232
18672.88 224
18674.17 238
18675.47 231
18676.76 199
18678.05 202
18679.34 235
18680.63 205
18681.93 220
18683.22 220
18684.51 211
18685.80 229
18687.09 204
18688.39 208
18689.68 219
18690.97 220
18692.26 226
18693.56 202
18694.85 205
18696.14 211
18697.43 202
18698.73 205
18700.02 220
18701.31 265
18702.60 220
18703.90 229
18705.19 197
18706.48 227
18707.78 225
18709.07 231
18710.36 243
18711.66 204
18712.95 203
18714.24 202
18715.54 200
18716.83 190
18718.12 195
18719.42 198
18720.71 216
18722.00 223
18723.30 222
18724.59 222
18725.88 218
18727.18 205
18728.47 243
18729.76 201
18731.06 201
18732.35 206
18733.65 214
18734.94 231
18736.23 215
18737.53 217
18738.82 221
18740.12 232
18741.41 245
18742.70 242
18744.00 204
18745.29 207
18746.59 205
18747.88 218
18749.18 224
18750.47 224
18751.76 211
18753.06 222
18754.35 196
18755.65 202
18756.94 195
18758.24 214
18759.53 200
18760.83 233
18762.12 206
18763.42 210
18764.71 218
18766.01 223
18767.30 237
18768.60 217
18769.89 194
18771.19 209
18772.48 239
18773.78 221
18775.07 206
18776.37 243
18777.66 226
18778.96 212
18780.25 235
18781.55 225
18782.85 248
18784.14 238
18785.44 205
18786.73 214
18788.03 182
18789.32 221
18790.62 216
18791.92 215
18793.21 196
18794.51 203
18795.80 207
18797.10 239
18798.40 217
18799.69 198
18800.99 197
18802.28 213
18803.58 218
18804.88 218
18806.17 218
18807.47 210
18808.77 215
18810.06 216
18811.36 249
18812.66 228
18813.95 220
18815.25 192
18816.55 215
18817.84 187
18819.14 180
18820.44 214
18821.73 189
18823.03 211
18824.33 197
18825.62 210
18826.92 206
18828.22 218
18829.52 206
18830.81 218
18832.11 201
18833.41 232
18834.71 232
18836.00 221
18837.30 204
18838.60 216
18839.90 227
18841.19 213
18842.49 211
18843.79 197
18845.09 222
18846.38 228
18847.68 216
18848.98 202
18850.28 188
18851.58 207
18852.87 212
18854.17 230
18855.47 203
18856.77 208
18858.07 196
18859.36 199
18860.66 212
18861.96 185
18863.26 221
18864.56 238
18865.86 272
18867.15 205
18868.45 247
18869.75 209
18871.05 198
18872.35 192
18873.65 172
18874.95 209
18876.24 239
18877.54 238
18878.84 202
18880.14 199
18881.44 220
18882.74 215
18884.04 210
18885.34 205
18886.64 180
18887.94 188
18889.24 205
18890.53 213
18891.83 186
18893.13 185
18894.43 251
18895.73 230
18897.03 198
18898.33 189
18899.63 189
18900.93 215
18902.23 231
18903.53 212
18904.83 216
18906.13 220
18907.43 224
18908.73 211
18910.03 205
18911.33 172
18912.63 226
18913.93 216
18915.23 206
18916.53 226
18917.83 201
18919.13 196
18920.43 187
18921.73 202
18923.03 208
18924.33 229
18925.63 206
18926.93 224
18928.23 207
18929.53 223
18930.84 207
18932.14 198
18933.44 224
18934.74 206
18936.04 230
18937.34 215
18938.64 211
18939.94 215
18941.24 199
18942.54 210
18943.84 211
18945.15 230
18946.45 220
18947.75 200
18949.05 186
18950.35 202
18951.65 200
18952.95 205
18954.26 233
18955.56 216
18956.86 198
18958.16 195
18959.46 207
18960.76 211
18962.07 204
18963.37 244
18964.67 210
18965.97 204
18967.27 215
18968.57 197
18969.88 196
18971.18 203
18972.48 209
18973.78 202
18975.09 182
18976.39 206
18977.69 210
18978.99 191
18980.29 208
18981.60 184
18982.90 215
18984.20 202
18985.50 236
18986.81 198
18988.11 199
18989.41 172
18990.72 171
18992.02 181
18993.32 189
18994.62 198
18995.93 196
18997.23 223
18998.53 222
18999.84 210
19001.14 208
19002.44 224
19003.75 219
19005.05 212
19006.35 211
19007.66 209
19008.96 222
19010.26 205
19011.57 225
19012.87 217
19014.17 219
19015.48 239
19016.78 228
19018.08 220
19019.39 219
19020.69 253
19021.99 218
19023.30 167
19024.60 197
19025.91 226
19027.21 263
19028.51 213
19029.82 212
19031.12 199
19032.43 197
19033.73 194
19035.04 207
19036.34 197
19037.64 204
19038.95 258
19040.25 213
19041.56 212
19042.86 218
19044.17 224
19045.47 213
19046.78 225
19048.08 201
19049.39 228
19050.69 216
19052.00 212
19053.30 221
19054.61 209
19055.91 189
19057.22 191
19058.52 182
19059.83 203
19061.13 210
19062.44 189
19063.74 206
19065.05 220
19066.35 239
19067.66 208
19068.96 191
19070.27 189
19071.57 187
19072.88 193
19074.18 214
19075.49 212
19076.80 185
19078.10 182
19079.41 219
19080.71 181
19082.02 163
19083.33 198
19084.63 192
19085.94 214
19087.24 204
19088.55 178
19089.86 192
19091.16 184
19092.47 223
19093.77 205
19095.08 201
19096.39 195
19097.69 271
19099.00 207
19100.31 171
19101.61 177
19102.92 210
19104.23 199
19105.53 237
19106.84 209
19108.15 215
19109.45 196
19110.76 241
19112.07 254
19113.37 219
19114.68 209
19115.99 194
19117.30 207
19118.60 194
19119.91 206
19121.22 205
19122.52 235
19123.83 174
19125.14 192
19126.45 208
19127.75 208
19129.06 206
19130.37 196
19131.68 205
19132.98 198
19134.29 193
19135.60 176
19136.91 195
19138.22 197
19139.52 190
19140.83 199
19142.14 211
19143.45 190
19144.76 181
19146.06 220
19147.37 212
19148.68 168
19149.99 191
19151.30 210
19152.60 232
19153.91 211
19155.22 228
19156.53 183
19157.84 185
19159.15 220
19160.46 214
19161.76 191
19163.07 199
19164.38 210
19165.69 248
19167.00 199
19168.31 194
19169.62 205
19170.93 229
19172.23 206
19173.54 186
19174.85 196
19176.16 225
19177.47 216
19178.78 206
19180.09 189
19181.40 208
19182.71 179
19184.02 219
19185.33 216
19186.64 184
19187.95 172
19189.26 204
19190.57 233
19191.87 222
19193.18 203
19194.49 220
19195.80 243
19197.11 205
19198.42 183
19199.73 205
19201.04 215
19202.35 197
19203.66 217
19204.97 201
19206.28 206
19207.59 228
19208.90 234
19210.21 207
19211.53 213
19212.84 223
19214.15 201
19215.46 224
19216.77 227
19218.08 182
19219.39 186
19220.70 200
19222.01 215
19223.32 192
19224.63 188
19225.94 202
19227.25 217
19228.56 201
19229.87 196
19231.19 203
19232.50 190
19233.81 202
19235.12 206
19236.43 186
19237.74 209
19239.05 218
19240.36 185
19241.68 173
19242.99 170
19244.30 177
19245.61 208
19246.92 185
19248.23 214
19249.54 226
19250.86 216
19252.17 211
19253.48 210
19254.79 192
19256.10 179
19257.42 198
19258.73 226
19260.04 202
19261.35 191
19262.66 181
19263.98 190
19265.29 212
19266.60 183
19267.91 199
19269.22 199
19270.54 216
19271.85 167
19273.16 208
19274.47 191
19275.79 189
19277.10 203
19278.41 202
19279.72 189
19281.04 177
19282.35 214
19283.66 212
19284.98 213
19286.29 176
19287.60 210
19288.91 220
19290.23 237
19291.54 182
19292.85 204
19294.17 220
19295.48 193
19296.79 190
19298.11 200
19299.42 189
19300.73 193
19302.05 195
19303.36 205
19304.67 239
19305.99 193
19307.30 194
19308.61 233
19309.93 210
19311.24 196
19312.56 196
19313.87 220
19315.18 206
19316.50 177
19317.81 210
19319.13 220
19320.44 215
19321.75 191
19323.07 204
19324.38 179
19325.70 194
19327.01 212
19328.32 174
19329.64 185
19330.95 195
19332.27 209
19333.58 218
19334.90 193
19336.21 201
19337.53 188
19338.84 191
19340.16 194
19341.47 223
19342.79 188
19344.10 214
19345.42 182
19346.73 175
19348.05 200
19349.36 185
19350.68 199
19351.99 212
19353.31 191
19354.62 203
19355.94 223
19357.25 195
19358.57 215
19359.88 196
19361.20 181
19362.51 186
19363.83 215
19365.14 173
19366.46 210
19367.78 212
19369.09 176
19370.41 208
19371.72 188
19373.04 197
19374.35 184
19375.67 168
19376.99 198
19378.30 205
19379.62 195
19380.93 174
19382.25 175
19383.57 214
19384.88 190
19386.20 217
19387.52 178
19388.83 192
19390.15 200
19391.47 219
19392.78 218
19394.10 192
19395.42 210
19396.73 229
19398.05 201
19399.37 196
19400.68 171
19402.00 205
19403.32 223
19404.63 205
19405.95 184
19407.27 172
19408.58 192
19409.90 194
19411.22 196
19412.54 181
19413.85 181
19415.17 215
19416.49 196
19417.80 190
19419.12 193
19420.44 204
19421.76 209
19423.07 193
19424.39 189
19425.71 178
19427.03 216
19428.35 203
19429.66 196
19430.98 189
19432.30 198
19433.62 185
19434.93 186
19436.25 223
19437.57 201
19438.89 207
19440.21 184
19441.53 216
19442.84 217
19444.16 195
19445.48 207
19446.80 207
19448.12 218
19449.44 191
19450.75 202
19452.07 231
19453.39 181
19454.71 194
19456.03 257
19457.35 193
19458.67 180
19459.98 180
19461.30 182
19462.62 197
19463.94 181
19465.26 189
19466.58 193
19467.90 201
19469.22 204
19470.54 202
19471.86 202
19473.18 190
19474.49 233
19475.81 189
19477.13 207
19478.45 198
19479.77 214
19481.09 197
19482.41 170
19483.73 192
19485.05 200
19486.37 205
19487.69 183
19489.01 158
19490.33 206
19491.65 207
19492.97 206
19494.29 196
19495.61 179
19496.93 188
19498.25 186
19499.57 190
19500.89 171
19502.21 183
19503.53 216
19504.85 230
19506.17 198
19507.49 159
19508.81 184
19510.13 200
19511.45 200
19512.77 220
19514.09 209
19515.42 200
19516.74 198
19518.06 184
19519.38 198
19520.70 172
19522.02 215
19523.34 180
19524.66 185
19525.98 184
19527.30 195
19528.62 162
19529.95 200
19531.27 206
19532.59 206
19533.91 194
19535.23 211
19536.55 215
19537.87 196
19539.20 206
19540.52 185
19541.84 198
19543.16 202
19544.48 188
19545.80 183
19547.13 197
19548.45 179
19549.77 165
19551.09 200
19552.41 204
19553.74 194
19555.06 200
19556.38 214
19557.70 221
19559.02 200
19560.35 173
19561.67 201
19562.99 199
19564.31 227
19565.64 182
19566.96 178
19568.28 206
19569.60 197
19570.93 197
19572.25 227
19573.57 201
19574.89 202
19576.22 194
19577.54 188
19578.86 181
19580.18 204
19581.51 192
19582.83 214
19584.15 200
19585.48 202
19586.80 210
19588.12 199
19589.45 176
19590.77 195
19592.09 201
19593.42 215
19594.74 185
19596.06 205
19597.39 197
19598.71 158
19600.03 196
19601.36 195
19602.68 198
19604.00 211
19605.33 200
19606.65 193
19607.98 197
19609.30 183
19610.62 165
19611.95 193
19613.27 174
19614.60 191
19615.92 193
19617.24 183
19618.57 186
19619.89 209
19621.22 222
19622.54 192
19623.87 193
19625.19 190
19626.51 188
19627.84 217
19629.16 175
19630.49 178
19631.81 187
19633.14 225
19634.46 197
19635.79 206
19637.11 200
19638.44 203
19639.76 191
19641.09 193
19642.41 204
19643.74 175
19645.06 186
19646.39 208
19647.71 213
19649.04 200
19650.36 197
19651.69 206
19653.01 184
19654.34 207
19655.66 207
19656.99 181
19658.32 171
19659.64 193
19660.97 203
19662.29 211
19663.62 218
19664.94 177
19666.27 208
19667.60 192
19668.92 178
19670.25 190
19671.57 205
19672.90 190
19674.23 177
19675.55 184
19676.88 185
19678.20 180
19679.53 225
19680.86 194
19682.18 183
19683.51 169
19684.84 227
19686.16 216
19687.49 188
19688.82 179
19690.14 197
19691.47 215
19692.80 189
19694.12 198
19695.45 189
19696.78 170
19698.10 179
19699.43 193
19700.76 160
19702.08 187
19703.41 187
19704.74 201
19706.07 163
19707.39 177
19708.72 212
19710.05 207
19711.37 208
19712.70 168
19714.03 187
19715.36 187
19716.68 183
19718.01 183
19719.34 186
19720.67 184
19721.99 179
19723.32 152
19724.65 200
19725.98 187
19727.31 204
19728.63 218
19729.96 216
19731.29 178
19732.62 172
19733.95 194
19735.27 218
19736.60 200
19737.93 172
19739.26 214
19740.59 190
19741.92 170
19743.24 200
19744.57 216
19745.90 200
19747.23 173
19748.56 168
19749.89 192
19751.22 195
19752.54 190
19753.87 195
19755.20 207
19756.53 200
19757.86 201
19759.19 191
19760.52 178
19761.85 175
19763.18 177
19764.50 186
19765.83 198
19767.16 196
19768.49 177
19769.82 191
19771.15 185
19772.48 200
19773.81 220
19775.14 203
19776.47 168
19777.80 193
19779.13 207
19780.46 205
19781.79 211
19783.12 186
19784.45 229
19785.78 212
19787.11 190
19788.44 204
19789.77 193
19791.10 216
19792.43 206
19793.76 183
19795.09 189
19796.42 215
19797.75 206
19799.08 194
19800.41 172
19801.74 187
19803.07 184
19804.40 228
19805.73 183
19807.06 191
19808.39 193
19809.72 198
19811.05 188
19812.38 216
19813.71 193
19815.05 172
19816.38 207
19817.71 205
19819.04 180
19820.37 173
19821.70 189
19823.03 181
19824.36 185
19825.69 192
19827.03 190
19828.36 235
19829.69 237
19831.02 192
19832.35 202
19833.68 217
19835.01 216
19836.35 204
19837.68 167
19839.01 178
19840.34 236
19841.67 203
19843.00 187
19844.34 190
19845.67 205
19847.00 185
19848.33 194
19849.66 187
19851.00 196
19852.33 211
19853.66 228
19854.99 194
19856.32 202
19857.66 192
19858.99 188
19860.32 181
19861.65 177
19862.99 162
19864.32 172
19865.65 170
19866.98 196
19868.32 186
19869.65 175
19870.98 182
19872.31 167
19873.65 197
19874.98 198
19876.31 193
19877.65 213
19878.98 195
19880.31 195
19881.65 201
19882.98 214
19884.31 196
19885.64 184
19886.98 206
19888.31 191
19889.64 177
19890.98 171
19892.31 181
19893.64 169
19894.98 173
19896.31 219
19897.65 177
19898.98 183
19900.31 182
19901.65 200
19902.98 181
19904.31 195
19905.65 174
19906.98 175
19908.32 176
19909.65 185
19910.98 156
19912.32 184
19913.65 196
19914.99 201
19916.32 194
19917.66 208
19918.99 194
19920.32 177
19921.66 203
19922.99 187
19924.33 201
19925.66 173
19927.00 186
19928.33 187
19929.67 190
19931.00 222
19932.34 209
19933.67 216
19935.01 164
19936.34 203
19937.68 221
19939.01 211
19940.35 195
19941.68 219
19943.02 197
19944.35 180
19945.69 190
19947.02 218
19948.36 210
19949.69 181
19951.03 200
19952.36 169
19953.70 188
19955.03 190
19956.37 202
19957.71 165
19959.04 169
19960.38 156
19961.71 206
19963.05 204
19964.38 197
19965.72 190
19967.06 188
19968.39 184
19969.73 173
19971.06 202
19972.40 193
19973.74 207
19975.07 200
19976.41 198
19977.75 185
19979.08 181
19980.42 198
19981.75 197
19983.09 198
19984.43 205
19985.76 225
19987.10 189
19988.44 216
19989.77 201
19991.11 209
19992.45 203
19993.78 217
19995.12 196
19996.46 186
19997.80 194
19999.13 188
20000.47 214
20001.81 212
20003.14 198
20004.48 206
20005.82 203
20007.16 191
20008.49 184
20009.83 197
20011.17 203
20012.51 192
20013.84 213
20015.18 206
20016.52 209
20017.86 221
20019.19 204
20020.53 191
20021.87 201
20023.21 177
20024.55 199
20025.88 226
20027.22 197
20028.56 213
20029.90 193
20031.24 214
20032.57 244
20033.91 205
20035.25 194
20036.59 174
20037.93 182
20039.26 187
20040.60 207
20041.94 212
20043.28 190
20044.62 202
20045.96 201
20047.30 216
20048.63 188
20049.97 213
20051.31 186
20052.65 184
20053.99 166
20055.33 175
20056.67 192
20058.01 206
20059.35 192
20060.69 221
20062.02 214
20063.36 196
20064.70 206
20066.04 202
20067.38 205
20068.72 191
20070.06 180
20071.40 184
20072.74 199
20074.08 198
20075.42 220
20076.76 201
20078.10 205
20079.44 198
20080.78 182
20082.12 219
20083.46 206
20084.80 186
20086.14 204
20087.48 192
20088.82 174
20090.16 158
20091.50 192
20092.84 213
20094.18 198
20095.52 173
20096.86 207
20098.20 198
20099.54 187
20100.88 167
20102.22 171
20103.56 204
20104.90 207
20106.24 187
20107.58 201
20108.92 214
20110.26 190
20111.60 176
20112.95 183
20114.29 196
20115.63 217
20116.97 189
20118.31 203
20119.65 194
20120.99 176
20122.33 183
20123.67 190
20125.02 194
20126.36 169
20127.70 207
20129.04 210
20130.38 229
20131.72 206
20133.06 203
20134.41 212
20135.75 201
