# Supplementary material for: MALDI-TOF MS typing enables the classification of brewing yeasts of the genus Saccharomyces to major beer styles
Source: PLoS One. 2017 Aug 9;12(8):e0181694. doi: 10.1371/journal.pone.0181694 (PMC5549903; doi:10.1371/journal.pone.0181694)
Supplement: S11 File — The directory includes 90 raw files and was zipped to “.zip”; the folder has three strains with 30 spectra per strain; S1 Text explains the raw files with an example and Table 1 represents the yeast strains used within the experiment. (ZIP) [file pone.0181694.s014.zip › 31-33/30338-503-OG-Ale-Ale-YPG-18h-E-E_2015-08-24__0_A3_1.dat]

2000.02 2392
2000.44 2490
2000.87 2615
2001.29 2482
2001.71 2479
2002.13 2521
2002.55 2503
2002.97 2561
2003.40 2396
2003.82 2491
2004.24 2368
2004.66 2373
2005.08 2366
2005.50 2252
2005.93 2280
2006.35 2431
2006.77 2404
2007.19 2313
2007.62 2282
2008.04 2450
2008.46 2397
2008.88 2509
2009.30 2453
2009.73 2523
2010.15 2466
2010.57 2387
2010.99 2520
2011.42 2622
2011.84 2579
2012.26 2428
2012.68 2438
2013.11 2439
2013.53 2554
2013.95 2451
2014.38 2245
2014.80 2306
2015.22 2344
2015.64 2154
2016.07 2212
2016.49 2383
2016.91 2234
2017.34 2213
2017.76 2007
2018.18 2231
2018.61 2283
2019.03 2287
2019.45 2225
2019.88 2159
2020.30 2288
2020.72 2245
2021.15 2422
2021.57 2236
2021.99 2189
2022.42 2167
2022.84 2256
2023.27 2317
2023.69 2130
2024.11 2043
2024.54 2036
2024.96 2237
2025.39 2170
2025.81 2190
2026.23 2208
2026.66 2211
2027.08 2238
2027.51 2246
2027.93 2378
2028.36 2423
2028.78 2332
2029.20 2225
2029.63 2186
2030.05 2290
2030.48 2267
2030.90 2296
2031.33 2245
2031.75 2220
2032.18 2296
2032.60 2220
2033.03 2185
2033.45 2300
2033.88 2299
2034.30 2042
2034.73 2119
2035.15 2230
2035.58 2241
2036.00 2172
2036.43 2168
2036.85 2227
2037.28 2087
2037.70 1993
2038.13 2231
2038.55 2323
2038.98 2269
2039.40 2151
2039.83 2382
2040.25 2290
2040.68 2069
2041.11 2048
2041.53 2169
2041.96 2237
2042.38 2279
2042.81 2235
2043.23 2159
2043.66 2084
2044.09 2123
2044.51 2129
2044.94 2127
2045.37 2225
2045.79 2000
2046.22 2136
2046.64 2229
2047.07 2245
2047.50 2135
2047.92 2109
2048.35 2110
2048.78 2065
2049.20 2036
2049.63 2282
2050.06 2144
2050.48 1914
2050.91 1975
2051.34 2088
2051.76 2301
2052.19 2322
2052.62 2314
2053.04 2396
2053.47 2330
2053.90 2261
2054.32 2196
2054.75 2487
2055.18 2113
2055.61 2255
2056.03 2405
2056.46 2257
2056.89 2115
2057.31 2249
2057.74 2038
2058.17 2153
2058.60 2023
2059.02 2112
2059.45 2153
2059.88 1932
2060.31 1943
2060.73 2056
2061.16 1983
2061.59 2026
2062.02 2189
2062.45 2400
2062.87 2098
2063.30 1957
2063.73 2276
2064.16 2210
2064.59 2270
2065.01 2426
2065.44 2277
2065.87 2440
2066.30 2379
2066.73 2569
2067.16 2431
2067.58 2477
2068.01 2553
2068.44 2440
2068.87 2265
2069.30 2228
2069.73 2318
2070.16 2423
2070.58 2375
2071.01 2119
2071.44 2298
2071.87 2363
2072.30 2308
2072.73 2501
2073.16 2531
2073.59 2321
2074.02 2202
2074.45 2124
2074.87 2230
2075.30 2115
2075.73 2193
2076.16 2132
2076.59 2142
2077.02 2061
2077.45 2218
2077.88 2101
2078.31 2209
2078.74 2382
2079.17 2199
2079.60 2416
2080.03 2563
2080.46 2664
2080.89 2398
2081.32 2556
2081.75 2731
2082.18 2758
2082.61 2556
2083.04 2524
2083.47 2650
2083.90 2406
2084.33 2418
2084.76 2361
2085.19 2324
2085.62 2261
2086.05 2376
2086.48 2458
2086.91 2331
2087.34 2324
2087.77 2235
2088.20 2310
2088.63 2158
2089.06 2252
2089.49 2304
2089.92 2354
2090.35 2099
2090.79 2112
2091.22 2032
2091.65 2175
2092.08 2108
2092.51 2115
2092.94 2183
2093.37 2201
2093.80 2282
2094.23 2263
2094.66 2200
2095.10 2216
2095.53 2143
2095.96 2337
2096.39 2203
2096.82 2273
2097.25 2198
2097.68 2251
2098.12 2373
2098.55 2211
2098.98 2303
2099.41 2292
2099.84 2290
2100.27 2381
2100.71 2434
2101.14 2309
2101.57 2297
2102.00 2471
2102.43 2271
2102.87 2282
2103.30 2356
2103.73 2422
2104.16 2307
2104.60 2237
2105.03 2265
2105.46 2347
2105.89 2235
2106.32 2305
2106.76 2325
2107.19 2377
2107.62 2411
2108.05 2266
2108.49 2445
2108.92 2487
2109.35 2271
2109.79 2397
2110.22 2437
2110.65 2556
2111.08 2840
2111.52 2645
2111.95 2594
2112.38 2642
2112.82 2847
2113.25 2917
2113.68 2792
2114.12 2738
2114.55 2947
2114.98 2877
2115.42 2715
2115.85 2702
2116.28 2633
2116.72 2700
2117.15 2651
2117.58 2755
2118.02 2542
2118.45 2405
2118.88 2383
2119.32 2409
2119.75 2462
2120.19 2406
2120.62 2318
2121.05 2291
2121.49 2180
2121.92 2224
2122.36 2257
2122.79 2096
2123.22 2147
2123.66 2127
2124.09 2202
2124.53 2155
2124.96 2191
2125.40 2288
2125.83 2162
2126.26 2186
2126.70 2214
2127.13 2297
2127.57 2207
2128.00 2324
2128.44 2271
2128.87 2095
2129.31 2124
2129.74 2306
2130.18 2168
2130.61 2063
2131.05 2214
2131.48 2223
2131.92 2170
2132.35 2317
2132.79 2187
2133.22 2344
2133.66 2355
2134.09 2049
2134.53 2158
2134.96 2289
2135.40 2214
2135.83 2256
2136.27 2270
2136.70 2200
2137.14 2143
2137.58 2288
2138.01 2409
2138.45 2427
2138.88 2352
2139.32 2327
2139.75 2236
2140.19 2386
2140.63 2156
2141.06 2097
2141.50 2059
2141.93 2041
2142.37 2045
2142.81 2213
2143.24 2098
2143.68 2104
2144.12 2079
2144.55 1953
2144.99 2096
2145.43 2159
2145.86 2193
2146.30 2220
2146.73 2086
2147.17 2186
2147.61 2149
2148.04 2398
2148.48 2215
2148.92 2225
2149.35 2297
2149.79 2318
2150.23 2310
2150.67 2139
2151.10 2202
2151.54 2322
2151.98 2276
2152.41 2333
2152.85 2208
2153.29 2342
2153.73 2483
2154.16 2395
2154.60 2248
2155.04 2356
2155.48 2252
2155.91 2410
2156.35 2550
2156.79 2660
2157.23 2625
2157.66 2541
2158.10 2510
2158.54 2478
2158.98 2423
2159.41 2460
2159.85 2543
2160.29 2544
2160.73 2652
2161.17 2663
2161.60 2575
2162.04 2647
2162.48 2474
2162.92 2484
2163.36 2479
2163.80 2376
2164.23 2313
2164.67 2273
2165.11 2199
2165.55 2250
2165.99 2345
2166.43 2230
2166.86 2252
2167.30 2234
2167.74 2198
2168.18 2159
2168.62 2175
2169.06 2140
2169.50 2211
2169.94 2438
2170.38 2345
2170.81 2234
2171.25 2538
2171.69 2317
2172.13 2145
2172.57 2259
2173.01 2223
2173.45 2198
2173.89 2392
2174.33 2315
2174.77 2273
2175.21 2382
2175.65 2454
2176.09 2238
2176.53 2352
2176.96 2234
2177.40 2384
2177.84 2365
2178.28 2306
2178.72 2307
2179.16 2423
2179.60 2345
2180.04 2339
2180.48 2475
2180.92 2529
2181.36 2406
2181.80 2320
2182.24 2534
2182.68 2297
2183.12 2361
2183.56 2373
2184.01 2403
2184.45 2156
2184.89 2279
2185.33 2052
2185.77 2115
2186.21 2245
2186.65 2368
2187.09 2201
2187.53 2340
2187.97 2385
2188.41 1971
2188.85 2063
2189.29 2130
2189.73 2205
2190.17 2167
2190.62 2391
2191.06 2182
2191.50 2040
2191.94 2117
2192.38 2301
2192.82 2338
2193.26 2308
2193.70 2402
2194.15 2430
2194.59 2293
2195.03 2306
2195.47 2185
2195.91 2429
2196.35 2563
2196.79 2427
2197.24 2408
2197.68 2411
2198.12 2545
2198.56 2580
2199.00 2522
2199.45 2680
2199.89 2386
2200.33 2405
2200.77 2332
2201.21 2393
2201.66 2242
2202.10 2297
2202.54 2408
2202.98 2395
2203.42 2400
2203.87 2335
2204.31 2221
2204.75 2322
2205.19 2258
2205.64 2223
2206.08 2139
2206.52 2230
2206.96 2412
2207.41 2110
2207.85 2371
2208.29 2213
2208.74 2365
2209.18 2416
2209.62 2273
2210.06 2435
2210.51 2476
2210.95 2453
2211.39 2455
2211.84 2174
2212.28 2321
2212.72 2639
2213.17 2420
2213.61 2501
2214.05 2443
2214.50 2546
2214.94 2414
2215.38 2338
2215.83 2561
2216.27 2372
2216.71 2384
2217.16 2084
2217.60 2168
2218.05 2326
2218.49 2484
2218.93 2463
2219.38 2513
2219.82 2341
2220.26 2244
2220.71 2261
2221.15 2091
2221.60 2115
2222.04 2235
2222.49 2119
2222.93 2423
2223.37 2370
2223.82 2353
2224.26 2701
2224.71 2698
2225.15 2764
2225.60 2747
2226.04 2922
2226.49 3250
2226.93 3318
2227.37 3138
2227.82 3042
2228.26 3173
2228.71 3411
2229.15 3266
2229.60 3011
2230.04 2914
2230.49 2692
2230.93 2556
2231.38 2781
2231.82 2695
2232.27 2702
2232.71 2578
2233.16 2550
2233.61 2622
2234.05 2625
2234.50 2575
2234.94 2580
2235.39 2420
2235.83 2479
2236.28 2402
2236.72 2312
2237.17 2218
2237.61 2264
2238.06 2193
2238.51 2282
2238.95 2219
2239.40 2212
2239.84 2228
2240.29 2284
2240.74 2295
2241.18 2305
2241.63 2403
2242.07 2329
2242.52 2096
2242.97 2139
2243.41 2137
2243.86 2181
2244.31 2329
2244.75 2407
2245.20 2411
2245.65 2090
2246.09 2235
2246.54 2350
2246.99 2402
2247.43 2257
2247.88 2260
2248.33 2350
2248.77 2331
2249.22 2447
2249.67 2453
2250.11 2420
2250.56 2227
2251.01 2302
2251.45 2378
2251.90 2270
2252.35 2377
2252.80 2300
2253.24 2359
2253.69 2400
2254.14 2230
2254.59 2378
2255.03 2334
2255.48 2354
2255.93 2245
2256.38 2103
2256.82 2207
2257.27 2134
2257.72 2160
2258.17 2141
2258.61 2364
2259.06 2206
2259.51 2184
2259.96 2228
2260.41 2346
2260.85 2564
2261.30 2855
2261.75 3046
2262.20 3432
2262.65 3476
2263.09 3403
2263.54 3565
2263.99 3499
2264.44 3393
2264.89 3512
2265.34 3685
2265.79 3424
2266.23 3337
2266.68 2945
2267.13 2768
2267.58 2790
2268.03 2569
2268.48 2504
2268.93 2417
2269.38 2350
2269.82 2467
2270.27 2514
2270.72 2375
2271.17 2458
2271.62 2437
2272.07 2470
2272.52 2322
2272.97 2355
2273.42 2380
2273.87 2190
2274.32 2107
2274.77 2218
2275.21 2206
2275.66 2156
2276.11 2226
2276.56 2401
2277.01 2521
2277.46 2437
2277.91 2492
2278.36 2412
2278.81 2382
2279.26 2262
2279.71 2223
2280.16 2414
2280.61 2364
2281.06 2459
2281.51 2493
2281.96 2576
2282.41 2412
2282.86 2419
2283.31 2544
2283.76 2743
2284.21 2582
2284.66 2627
2285.11 2482
2285.56 2516
2286.02 2385
2286.47 2426
2286.92 2392
2287.37 2329
2287.82 2263
2288.27 2309
2288.72 2299
2289.17 2286
2289.62 2467
2290.07 2511
2290.52 2504
2290.97 2595
2291.42 2755
2291.88 2681
2292.33 2716
2292.78 2731
2293.23 2697
2293.68 2917
2294.13 2944
2294.58 2694
2295.04 2612
2295.49 2448
2295.94 2499
2296.39 2620
2296.84 2655
2297.29 2545
2297.74 2529
2298.20 2392
2298.65 2326
2299.10 2359
2299.55 2185
2300.00 2306
2300.46 2174
2300.91 2196
2301.36 2094
2301.81 2126
2302.26 2288
2302.72 2174
2303.17 2290
2303.62 2295
2304.07 2205
2304.53 2349
2304.98 2244
2305.43 2195
2305.88 2275
2306.33 2114
2306.79 2224
2307.24 2187
2307.69 2233
2308.15 2271
2308.60 2232
2309.05 2111
2309.50 2144
2309.96 2120
2310.41 2136
2310.86 2374
2311.32 2590
2311.77 2265
2312.22 2408
2312.68 2358
2313.13 2439
2313.58 2419
2314.03 2322
2314.49 2434
2314.94 2330
2315.39 2373
2315.85 2361
2316.30 2384
2316.76 2250
2317.21 2179
2317.66 2266
2318.12 2139
2318.57 2195
2319.02 2137
2319.48 2252
2319.93 2152
2320.39 2257
2320.84 2373
2321.29 2482
2321.75 2371
2322.20 2499
2322.66 2533
2323.11 2493
2323.56 2554
2324.02 2454
2324.47 2648
2324.93 2685
2325.38 2733
2325.84 2833
2326.29 2582
2326.74 2717
2327.20 2773
2327.65 2943
2328.11 2690
2328.56 2590
2329.02 2709
2329.47 2622
2329.93 2447
2330.38 2710
2330.84 2658
2331.29 2671
2331.75 2705
2332.20 2863
2332.66 2792
2333.11 2744
2333.57 2642
2334.02 2561
2334.48 2537
2334.93 2531
2335.39 2593
2335.84 2380
2336.30 2454
2336.76 2356
2337.21 2452
2337.67 2580
2338.12 2482
2338.58 2538
2339.03 2656
2339.49 2634
2339.95 2701
2340.40 2891
2340.86 2765
2341.31 2793
2341.77 2833
2342.23 2772
2342.68 2733
2343.14 2708
2343.59 2618
2344.05 2826
2344.51 2839
2344.96 2597
2345.42 2453
2345.88 2445
2346.33 2726
2346.79 2753
2347.24 2729
2347.70 2835
2348.16 2818
2348.61 2683
2349.07 2441
2349.53 2642
2349.99 2984
2350.44 2777
2350.90 2635
2351.36 2710
2351.81 2726
2352.27 2873
2352.73 2762
2353.18 2789
2353.64 2744
2354.10 2671
2354.56 2635
2355.01 2525
2355.47 2444
2355.93 2467
2356.38 2378
2356.84 2274
2357.30 2159
2357.76 2276
2358.22 2309
2358.67 2221
2359.13 2247
2359.59 2244
2360.05 2291
2360.50 2441
2360.96 2515
2361.42 2301
2361.88 2269
2362.34 2416
2362.79 2405
2363.25 2508
2363.71 2399
2364.17 2208
2364.63 2352
2365.08 2475
2365.54 2522
2366.00 2384
2366.46 2302
2366.92 2330
2367.38 2410
2367.84 2411
2368.29 2436
2368.75 2448
2369.21 2338
2369.67 2548
2370.13 2536
2370.59 2400
2371.05 2260
2371.50 2323
2371.96 2458
2372.42 2458
2372.88 2443
2373.34 2569
2373.80 2514
2374.26 2385
2374.72 2425
2375.18 2539
2375.64 2485
2376.10 2297
2376.56 2488
2377.02 2305
2377.47 2330
2377.93 2536
2378.39 2423
2378.85 2616
2379.31 2459
2379.77 2395
2380.23 2349
2380.69 2340
2381.15 2242
2381.61 2175
2382.07 2304
2382.53 2333
2382.99 2286
2383.45 2353
2383.91 2291
2384.37 2157
2384.83 2182
2385.29 2251
2385.75 2209
2386.21 2167
2386.67 2213
2387.13 2484
2387.59 2402
2388.05 2300
2388.52 2291
2388.98 2306
2389.44 2316
2389.90 2275
2390.36 2220
2390.82 2170
2391.28 2253
2391.74 2088
2392.20 2253
2392.66 2202
2393.12 2373
2393.58 2272
2394.05 2174
2394.51 2245
2394.97 2052
2395.43 2321
2395.89 2154
2396.35 2333
2396.81 2243
2397.27 2223
2397.74 2366
2398.20 2328
2398.66 2315
2399.12 2355
2399.58 2420
2400.04 2323
2400.50 2205
2400.97 2084
2401.43 2236
2401.89 2165
2402.35 2210
2402.81 2041
2403.28 2044
2403.74 2169
2404.20 2168
2404.66 2149
2405.12 2140
2405.59 2029
2406.05 2134
2406.51 2165
2406.97 2240
2407.44 2559
2407.90 2486
2408.36 2283
2408.82 2212
2409.29 2468
2409.75 2410
2410.21 2422
2410.67 2398
2411.14 2346
2411.60 2295
2412.06 2339
2412.52 2316
2412.99 2289
2413.45 2287
2413.91 2154
2414.38 2343
2414.84 2270
2415.30 2640
2415.77 2464
2416.23 2327
2416.69 2217
2417.16 2113
2417.62 2095
2418.08 2294
2418.55 2293
2419.01 2371
2419.47 2227
2419.94 2325
2420.40 2371
2420.86 2192
2421.33 2438
2421.79 2522
2422.25 2635
2422.72 2652
2423.18 2871
2423.65 2814
2424.11 2870
2424.57 2997
2425.04 2833
2425.50 2915
2425.97 2986
2426.43 2949
2426.90 2805
2427.36 2843
2427.82 2762
2428.29 2601
2428.75 2775
2429.22 2578
2429.68 2398
2430.15 2342
2430.61 2430
2431.08 2428
2431.54 2507
2432.00 2470
2432.47 2317
2432.93 2440
2433.40 2434
2433.86 2156
2434.33 2057
2434.79 2142
2435.26 2185
2435.72 2389
2436.19 2373
2436.65 2027
2437.12 2315
2437.58 2242
2438.05 2159
2438.52 2230
2438.98 2154
2439.45 2322
2439.91 2448
2440.38 2353
2440.84 2399
2441.31 2469
2441.77 2415
2442.24 2274
2442.71 2275
2443.17 2263
2443.64 2210
2444.10 2403
2444.57 2353
2445.03 2436
2445.50 2369
2445.97 2394
2446.43 2246
2446.90 2468
2447.37 2547
2447.83 2287
2448.30 2456
2448.76 2205
2449.23 2452
2449.70 2362
2450.16 2276
2450.63 2323
2451.10 2377
2451.56 2380
2452.03 2245
2452.50 2242
2452.96 2266
2453.43 2226
2453.90 2317
2454.36 2291
2454.83 2371
2455.30 2262
2455.76 2002
2456.23 2119
2456.70 2111
2457.17 2062
2457.63 2060
2458.10 2125
2458.57 1888
2459.03 1998
2459.50 2065
2459.97 2086
2460.44 2141
2460.90 2150
2461.37 2269
2461.84 2293
2462.31 2362
2462.77 2451
2463.24 2383
2463.71 2207
2464.18 2213
2464.65 2356
2465.11 2467
2465.58 2391
2466.05 2382
2466.52 2430
2466.99 2384
2467.45 2347
2467.92 2355
2468.39 2282
2468.86 2458
2469.33 2387
2469.79 2306
2470.26 2526
2470.73 2383
2471.20 2412
2471.67 2352
2472.14 2370
2472.61 2287
2473.07 2309
2473.54 2221
2474.01 2252
2474.48 2216
2474.95 2042
2475.42 1950
2475.89 2012
2476.36 2079
2476.82 2025
2477.29 2125
2477.76 2046
2478.23 2137
2478.70 2223
2479.17 2187
2479.64 2086
2480.11 2056
2480.58 2217
2481.05 2196
2481.52 2172
2481.99 2226
2482.46 2216
2482.93 2146
2483.40 2234
2483.87 2208
2484.33 2274
2484.80 2308
2485.27 2200
2485.74 2180
2486.21 2256
2486.68 2243
2487.15 2315
2487.62 2290
2488.09 2257
2488.56 2101
2489.03 2357
2489.50 2506
2489.97 2649
2490.44 2440
2490.92 2400
2491.39 2559
2491.86 2421
2492.33 2345
2492.80 2383
2493.27 2373
2493.74 2293
2494.21 2240
2494.68 2212
2495.15 2413
2495.62 2450
2496.09 2163
2496.56 2172
2497.03 1956
2497.50 2148
2497.98 2107
2498.45 1983
2498.92 2232
2499.39 2150
2499.86 2125
2500.33 1983
2500.80 2161
2501.27 2040
2501.75 2080
2502.22 2080
2502.69 2079
2503.16 2216
2503.63 2007
2504.10 1974
2504.57 2033
2505.05 2200
2505.52 2078
2505.99 2040
2506.46 2199
2506.93 2322
2507.40 2324
2507.88 2200
2508.35 2313
2508.82 2373
2509.29 2537
2509.76 2573
2510.24 2448
2510.71 2232
2511.18 2364
2511.65 2353
2512.13 2311
2512.60 2315
2513.07 2211
2513.54 2172
2514.02 2294
2514.49 2305
2514.96 2318
2515.43 2178
2515.91 2136
2516.38 2230
2516.85 2352
2517.32 2240
2517.80 2208
2518.27 2300
2518.74 2305
2519.22 2472
2519.69 2361
2520.16 2176
2520.64 2229
2521.11 2224
2521.58 2344
2522.06 2199
2522.53 2105
2523.00 2075
2523.48 2380
2523.95 2374
2524.42 2053
2524.90 2204
2525.37 2291
2525.84 2439
2526.32 2430
2526.79 2460
2527.26 2315
2527.74 2396
2528.21 2427
2528.69 2500
2529.16 2342
2529.63 2381
2530.11 2219
2530.58 2231
2531.06 2276
2531.53 2320
2532.00 2155
2532.48 2128
2532.95 2117
2533.43 2103
2533.90 2137
2534.38 1936
2534.85 2075
2535.32 2361
2535.80 2218
2536.27 2178
2536.75 2360
2537.22 2214
2537.70 2083
2538.17 2175
2538.65 2283
2539.12 2214
2539.60 2469
2540.07 2198
2540.55 2518
2541.02 2441
2541.50 2523
2541.97 2474
2542.45 2297
2542.92 2250
2543.40 2546
2543.87 2420
2544.35 2446
2544.82 2690
2545.30 2599
2545.78 2420
2546.25 2669
2546.73 2485
2547.20 2734
2547.68 2587
2548.15 2458
2548.63 2659
2549.10 2467
2549.58 2495
2550.06 2478
2550.53 2532
2551.01 2552
2551.48 2646
2551.96 2692
2552.44 2767
2552.91 2743
2553.39 2867
2553.87 3101
2554.34 3084
2554.82 3192
2555.29 3136
2555.77 3135
2556.25 3382
2556.72 3580
2557.20 3655
2557.68 3879
2558.15 3762
2558.63 3735
2559.11 3292
2559.58 3162
2560.06 3149
2560.54 2861
2561.01 2779
2561.49 2658
2561.97 2479
2562.45 2537
2562.92 2493
2563.40 2376
2563.88 2343
2564.35 2350
2564.83 2189
2565.31 2269
2565.79 2314
2566.26 2454
2566.74 2364
2567.22 2486
2567.70 2444
2568.17 2558
2568.65 2570
2569.13 2642
2569.61 2514
2570.08 2429
2570.56 2463
2571.04 2571
2571.52 2343
2572.00 2246
2572.47 2363
2572.95 2529
2573.43 2302
2573.91 2209
2574.39 2256
2574.86 2206
2575.34 2142
2575.82 2205
2576.30 2252
2576.78 2147
2577.26 2181
2577.73 2206
2578.21 2271
2578.69 2140
2579.17 2235
2579.65 2319
2580.13 2376
2580.61 2402
2581.08 2314
2581.56 2405
2582.04 2370
2582.52 2428
2583.00 2432
2583.48 2485
2583.96 2317
2584.44 2445
2584.92 2538
2585.40 2429
2585.87 2505
2586.35 2394
2586.83 2456
2587.31 2394
2587.79 2367
2588.27 2352
2588.75 2412
2589.23 2300
2589.71 2209
2590.19 2299
2590.67 2316
2591.15 2183
2591.63 2266
2592.11 2348
2592.59 2284
2593.07 2327
2593.55 2531
2594.03 2632
2594.51 2532
2594.99 2534
2595.47 2698
2595.95 2863
2596.43 2706
2596.91 2919
2597.39 2845
2597.87 2870
2598.35 2839
2598.83 2865
2599.31 2764
2599.79 2688
2600.27 2567
2600.75 2488
2601.23 2519
2601.71 2222
2602.20 2197
2602.68 2337
2603.16 2089
2603.64 2241
2604.12 2335
2604.60 2372
2605.08 2177
2605.56 2124
2606.04 2214
2606.52 2312
2607.00 2476
2607.49 2268
2607.97 2436
2608.45 2536
2608.93 2549
2609.41 2431
2609.89 2324
2610.37 2428
2610.86 2445
2611.34 2372
2611.82 2141
2612.30 2244
2612.78 2477
2613.26 2325
2613.75 2124
2614.23 2108
2614.71 2178
2615.19 2194
2615.67 2212
2616.16 2257
2616.64 2307
2617.12 2551
2617.60 2329
2618.08 2211
2618.57 2263
2619.05 2270
2619.53 2311
2620.01 2333
2620.50 2342
2620.98 2161
2621.46 2150
2621.94 2140
2622.43 2399
2622.91 2237
2623.39 2245
2623.87 2400
2624.36 2312
2624.84 2229
2625.32 2104
2625.81 2047
2626.29 2192
2626.77 2317
2627.25 2180
2627.74 2279
2628.22 2207
2628.70 2312
2629.19 2356
2629.67 2056
2630.15 2135
2630.64 2165
2631.12 2147
2631.60 2095
2632.09 2045
2632.57 2285
2633.05 2225
2633.54 2142
2634.02 2237
2634.51 2301
2634.99 2141
2635.47 2169
2635.96 2430
2636.44 2416
2636.93 2313
2637.41 2315
2637.89 2365
2638.38 2390
2638.86 2316
2639.35 2399
2639.83 2373
2640.31 2330
2640.80 2210
2641.28 2220
2641.77 2328
2642.25 2108
2642.74 2098
2643.22 2216
2643.71 2161
2644.19 2179
2644.67 2021
2645.16 2146
2645.64 2198
2646.13 2172
2646.61 2411
2647.10 2270
2647.58 2283
2648.07 2059
2648.55 2310
2649.04 2168
2649.52 2247
2650.01 2179
2650.49 2156
2650.98 2121
2651.46 2077
2651.95 2295
2652.43 2186
2652.92 2094
2653.41 2151
2653.89 2034
2654.38 2122
2654.86 2132
2655.35 2110
2655.83 2025
2656.32 2139
2656.81 2192
2657.29 2112
2657.78 2276
2658.26 2290
2658.75 2141
2659.23 2331
2659.72 2454
2660.21 2414
2660.69 2482
2661.18 2353
2661.67 2453
2662.15 2490
2662.64 2605
2663.12 2776
2663.61 2968
2664.10 2958
2664.58 2888
2665.07 3292
2665.56 3446
2666.04 3489
2666.53 3689
2667.02 3796
2667.50 4008
2667.99 3987
2668.48 4005
2668.96 3955
2669.45 3777
2669.94 3559
2670.42 3750
2670.91 3735
2671.40 3491
2671.89 3640
2672.37 3865
2672.86 3828
2673.35 3818
2673.83 3802
2674.32 3720
2674.81 3999
2675.30 3961
2675.78 3820
2676.27 3650
2676.76 3334
2677.25 3317
2677.74 3120
2678.22 3247
2678.71 2940
2679.20 2831
2679.69 3040
2680.17 3048
2680.66 3318
2681.15 3187
2681.64 3232
2682.13 3088
2682.61 3297
2683.10 3333
2683.59 3334
2684.08 3365
2684.57 3297
2685.06 3133
2685.54 3308
2686.03 3139
2686.52 2863
2687.01 2890
2687.50 2714
2687.99 2637
2688.48 2793
2688.96 2750
2689.45 2698
2689.94 2582
2690.43 2413
2690.92 2491
2691.41 2446
2691.90 2479
2692.39 2490
2692.88 2676
2693.36 2658
2693.85 2760
2694.34 2644
2694.83 2481
2695.32 2478
2695.81 2392
2696.30 2651
2696.79 2505
2697.28 2614
2697.77 2517
2698.26 2531
2698.75 2531
2699.24 2274
2699.73 2430
2700.22 2629
2700.71 2424
2701.20 2361
2701.69 2381
2702.18 2588
2702.67 2484
2703.16 2401
2703.65 2585
2704.14 2296
2704.63 2322
2705.12 2368
2705.61 2185
2706.10 2280
2706.59 2447
2707.08 2354
2707.57 2279
2708.06 2391
2708.55 2383
2709.04 2296
2709.53 2176
2710.02 2419
2710.51 2511
2711.00 2267
2711.49 2338
2711.98 2416
2712.47 2321
2712.97 2182
2713.46 2387
2713.95 2288
2714.44 2260
2714.93 2244
2715.42 2199
2715.91 2284
2716.40 2080
2716.89 2095
2717.39 2149
2717.88 2176
2718.37 2166
2718.86 2267
2719.35 2095
2719.84 2124
2720.33 2159
2720.83 1934
2721.32 1937
2721.81 2211
2722.30 2322
2722.79 2295
2723.28 2245
2723.78 2337
2724.27 2218
2724.76 2223
2725.25 2292
2725.74 2478
2726.24 2123
2726.73 2103
2727.22 2140
2727.71 2254
2728.20 2113
2728.70 2221
2729.19 2206
2729.68 2127
2730.17 2184
2730.67 2283
2731.16 1925
2731.65 2079
2732.14 2058
2732.64 2092
2733.13 2259
2733.62 2214
2734.12 2127
2734.61 2130
2735.10 2107
2735.59 2273
2736.09 2369
2736.58 2413
2737.07 2099
2737.57 2258
2738.06 2306
2738.55 2316
2739.05 2388
2739.54 2373
2740.03 2436
2740.53 2616
2741.02 2568
2741.51 2723
2742.01 2515
2742.50 2444
2742.99 2681
2743.49 2617
2743.98 2355
2744.47 2507
2744.97 2586
2745.46 2572
2745.96 2514
2746.45 2498
2746.94 2436
2747.44 2416
2747.93 2314
2748.43 2232
2748.92 2263
2749.41 2264
2749.91 2189
2750.40 2268
2750.90 2309
2751.39 2402
2751.89 2308
2752.38 2296
2752.87 2376
2753.37 2379
2753.86 2344
2754.36 2298
2754.85 2325
2755.35 2541
2755.84 2331
2756.34 2317
2756.83 2596
2757.33 2669
2757.82 2590
2758.32 2451
2758.81 2152
2759.31 2415
2759.80 2504
2760.30 2515
2760.79 2463
2761.29 2357
2761.78 2243
2762.28 2189
2762.77 2332
2763.27 2314
2763.76 2181
2764.26 2094
2764.76 2218
2765.25 2178
2765.75 2095
2766.24 2305
2766.74 2239
2767.23 2043
2767.73 2163
2768.23 2232
2768.72 2197
2769.22 2021
2769.71 2082
2770.21 2144
2770.71 2154
2771.20 2097
2771.70 2211
2772.19 2155
2772.69 1971
2773.19 1978
2773.68 2156
2774.18 2190
2774.68 2191
2775.17 1984
2775.67 2092
2776.17 2002
2776.66 2038
2777.16 1948
2777.66 2067
2778.15 1987
2778.65 2024
2779.15 2116
2779.64 2217
2780.14 2111
2780.64 2160
2781.13 2289
2781.63 2137
2782.13 2224
2782.63 2186
2783.12 2140
2783.62 2228
2784.12 2009
2784.61 2029
2785.11 1974
2785.61 2047
2786.11 2165
2786.60 2107
2787.10 2048
2787.60 2013
2788.10 1919
2788.59 1803
2789.09 1992
2789.59 1949
2790.09 1900
2790.59 1990
2791.08 2060
2791.58 1994
2792.08 2100
2792.58 2116
2793.08 2116
2793.57 2113
2794.07 2355
2794.57 2648
2795.07 2596
2795.57 2647
2796.07 2790
2796.56 3072
2797.06 3106
2797.56 3286
2798.06 3441
2798.56 3526
2799.06 3390
2799.56 3233
2800.05 3210
2800.55 3196
2801.05 3058
2801.55 2879
2802.05 2894
2802.55 2592
2803.05 2659
2803.55 2528
2804.05 2466
2804.54 2404
2805.04 2480
2805.54 2561
2806.04 2631
2806.54 2632
2807.04 2810
2807.54 2994
2808.04 2746
2808.54 2792
2809.04 2690
2809.54 2648
2810.04 2672
2810.54 2779
2811.04 2726
2811.54 2631
2812.04 2595
2812.54 2569
2813.04 2325
2813.54 2250
2814.04 2338
2814.54 2273
2815.04 2212
2815.54 2349
2816.04 2281
2816.54 2238
2817.04 2190
2817.54 2124
2818.04 2266
2818.54 2107
2819.04 2261
2819.54 2208
2820.04 2123
2820.54 1955
2821.04 2022
2821.54 1987
2822.04 2213
2822.54 2204
2823.04 2216
2823.54 2101
2824.04 2126
2824.55 2312
2825.05 2344
2825.55 2298
2826.05 2537
2826.55 2503
2827.05 2352
2827.55 2329
2828.05 2364
2828.55 2163
2829.06 2238
2829.56 2294
2830.06 2107
2830.56 2069
2831.06 2113
2831.56 2280
2832.06 2003
2832.57 1994
2833.07 2032
2833.57 2012
2834.07 2104
2834.57 2240
2835.07 2178
2835.58 2289
2836.08 2348
2836.58 2110
2837.08 2210
2837.58 2260
2838.09 2335
2838.59 2267
2839.09 2246
2839.59 2272
2840.10 1969
2840.60 2133
2841.10 2243
2841.60 2245
2842.11 2168
2842.61 2240
2843.11 2161
2843.61 2075
2844.12 2194
2844.62 2014
2845.12 2022
2845.62 1937
2846.13 1972
2846.63 2090
2847.13 2163
2847.64 2067
2848.14 1971
2848.64 1902
2849.14 1906
2849.65 2074
2850.15 2009
2850.65 2034
2851.16 2074
2851.66 2305
2852.16 2104
2852.67 1945
2853.17 2135
2853.67 2144
2854.18 2208
2854.68 2263
2855.18 2259
2855.69 2133
2856.19 2261
2856.70 2261
2857.20 2377
2857.70 2263
2858.21 2296
2858.71 2365
2859.22 2252
2859.72 2205
2860.22 2063
2860.73 2049
2861.23 2147
2861.74 2041
2862.24 2180
2862.74 2263
2863.25 2187
2863.75 2199
2864.26 2155
2864.76 2148
2865.27 2025
2865.77 2131
2866.28 2175
2866.78 2076
2867.28 1956
2867.79 2140
2868.29 2170
2868.80 2064
2869.30 2292
2869.81 2063
2870.31 1997
2870.82 2137
2871.32 2338
2871.83 2154
2872.33 2221
2872.84 2346
2873.34 2170
2873.85 2170
2874.36 2256
2874.86 2283
2875.37 2244
2875.87 2165
2876.38 2097
2876.88 2209
2877.39 2353
2877.89 2108
2878.40 2243
2878.90 2235
2879.41 2170
2879.92 2323
2880.42 2238
2880.93 2235
2881.43 2377
2881.94 2315
2882.45 2406
2882.95 2362
2883.46 2516
2883.96 2401
2884.47 2429
2884.98 2627
2885.48 2523
2885.99 2219
2886.50 2272
2887.00 2293
2887.51 2341
2888.02 2233
2888.52 2156
2889.03 2263
2889.53 2143
2890.04 2090
2890.55 2153
2891.06 1999
2891.56 2069
2892.07 2074
2892.58 2139
2893.08 2021
2893.59 2171
2894.10 2176
2894.60 2215
2895.11 2311
2895.62 2464
2896.13 2413
2896.63 2401
2897.14 2392
2897.65 2497
2898.15 2501
2898.66 2381
2899.17 2285
2899.68 2522
2900.18 2272
2900.69 2162
2901.20 2075
2901.71 2235
2902.22 2111
2902.72 2258
2903.23 2360
2903.74 2233
2904.25 2255
2904.75 2387
2905.26 2373
2905.77 2310
2906.28 2091
2906.79 2128
2907.30 2137
2907.80 2275
2908.31 2379
2908.82 2300
2909.33 2124
2909.84 2213
2910.35 2277
2910.85 2418
2911.36 2290
2911.87 2201
2912.38 2135
2912.89 2197
2913.40 2328
2913.91 2318
2914.41 2258
2914.92 2170
2915.43 2292
2915.94 2266
2916.45 2207
2916.96 2188
2917.47 2291
2917.98 2502
2918.49 2433
2919.00 2468
2919.51 2440
2920.01 2488
2920.52 2418
2921.03 2758
2921.54 2683
2922.05 2667
2922.56 3084
2923.07 3581
2923.58 3725
2924.09 3753
2924.60 4013
2925.11 4359
2925.62 4349
2926.13 4855
2926.64 4739
2927.15 4738
2927.66 4891
2928.17 4676
2928.68 4118
2929.19 3905
2929.70 3775
2930.21 3300
2930.72 3099
2931.23 2829
2931.74 2632
2932.25 2389
2932.76 2190
2933.27 2234
2933.78 2100
2934.29 1988
2934.80 2134
2935.31 2038
2935.83 1866
2936.34 2102
2936.85 2044
2937.36 1996
2937.87 2132
2938.38 2045
2938.89 2090
2939.40 2133
2939.91 1977
2940.42 2031
2940.94 2017
2941.45 2064
2941.96 2018
2942.47 2141
2942.98 2145
2943.49 1992
2944.00 1944
2944.51 2042
2945.03 2088
2945.54 2134
2946.05 2100
2946.56 2252
2947.07 2203
2947.58 2204
2948.10 2276
2948.61 2364
2949.12 2368
2949.63 2369
2950.14 2400
2950.66 2450
2951.17 2326
2951.68 2361
2952.19 2364
2952.70 2309
2953.22 2303
2953.73 2328
2954.24 2355
2954.75 2408
2955.26 2361
2955.78 2336
2956.29 2115
2956.80 2154
2957.31 2184
2957.83 2115
2958.34 2060
2958.85 2154
2959.37 2175
2959.88 2191
2960.39 1993
2960.90 2143
2961.42 2139
2961.93 2073
2962.44 2163
2962.96 2177
2963.47 2324
2963.98 2489
2964.50 2265
2965.01 2319
2965.52 2499
2966.04 2384
2966.55 2197
2967.06 2313
2967.58 2243
2968.09 2284
2968.60 2246
2969.12 2315
2969.63 2202
2970.14 2153
2970.66 2196
2971.17 2151
2971.68 2061
2972.20 2150
2972.71 2234
2973.23 2122
2973.74 2186
2974.25 2117
2974.77 2137
2975.28 2205
2975.80 2100
2976.31 2046
2976.83 2065
2977.34 2148
2977.85 2094
2978.37 2061
2978.88 2195
2979.40 2210
2979.91 2082
2980.43 2112
2980.94 2123
2981.46 1963
2981.97 1997
2982.48 2104
2983.00 2070
2983.51 1921
2984.03 1972
2984.54 2116
2985.06 2047
2985.57 2039
2986.09 2055
2986.60 2037
2987.12 2005
2987.63 2075
2988.15 2174
2988.67 2150
2989.18 1980
2989.70 2120
2990.21 2119
2990.73 2047
2991.24 2113
2991.76 2258
2992.27 2320
2992.79 2238
2993.30 2195
2993.82 2409
2994.34 2652
2994.85 2572
2995.37 2577
2995.88 2812
2996.40 2852
2996.92 2860
2997.43 2970
2997.95 2966
2998.46 2956
2998.98 2987
2999.50 3147
3000.01 3043
3000.53 2955
3001.05 2858
3001.56 2874
3002.08 2784
3002.59 2653
3003.11 2701
3003.63 2748
3004.14 2564
3004.66 2511
3005.18 2572
3005.69 2561
3006.21 2449
3006.73 2430
3007.24 2509
3007.76 2426
3008.28 2273
3008.80 2289
3009.31 2067
3009.83 2038
3010.35 2014
3010.86 2059
3011.38 1978
3011.90 2032
3012.42 2122
3012.93 2058
3013.45 2151
3013.97 2132
3014.49 2216
3015.00 2100
3015.52 2114
3016.04 1931
3016.56 2023
3017.07 2220
3017.59 2206
3018.11 2218
3018.63 2323
3019.15 2307
3019.66 2132
3020.18 2206
3020.70 2192
3021.22 2126
3021.74 2158
3022.25 2330
3022.77 2424
3023.29 2410
3023.81 2357
3024.33 2158
3024.85 2592
3025.36 2354
3025.88 2357
3026.40 2362
3026.92 2413
3027.44 2457
3027.96 2401
3028.48 2282
3028.99 2132
3029.51 2004
3030.03 2141
3030.55 2160
3031.07 2199
3031.59 2438
3032.11 2431
3032.63 2312
3033.15 2010
3033.66 2083
3034.18 1980
3034.70 2017
3035.22 2117
3035.74 2331
3036.26 2309
3036.78 2070
3037.30 2192
3037.82 2152
3038.34 2138
3038.86 2231
3039.38 2330
3039.90 2307
3040.42 2369
3040.94 2348
3041.46 2250
3041.98 2257
3042.50 2289
3043.02 2194
3043.54 2213
3044.06 2188
3044.58 2179
3045.10 2243
3045.62 2138
3046.14 2044
3046.66 2052
3047.18 2034
3047.70 2183
3048.22 2182
3048.74 2042
3049.26 1993
3049.78 1876
3050.30 1951
3050.82 2007
3051.34 1802
3051.86 1843
3052.38 1972
3052.90 2044
3053.43 2081
3053.95 2059
3054.47 1831
3054.99 2013
3055.51 2022
3056.03 2074
3056.55 2106
3057.07 2034
3057.59 2109
3058.12 2013
3058.64 1958
3059.16 2033
3059.68 2243
3060.20 2124
3060.72 2034
3061.24 2222
3061.77 2157
3062.29 2230
3062.81 2213
3063.33 2113
3063.85 2244
3064.37 2279
3064.90 2223
3065.42 2269
3065.94 2280
3066.46 2435
3066.98 2257
3067.51 2380
3068.03 2453
3068.55 2404
3069.07 2458
3069.59 2476
3070.12 2401
3070.64 2441
3071.16 2420
3071.68 2456
3072.21 2439
3072.73 2169
3073.25 2129
3073.77 2172
3074.30 2224
3074.82 2207
3075.34 2185
3075.86 2074
3076.39 2105
3076.91 2160
3077.43 2129
3077.96 2069
3078.48 1998
3079.00 2017
3079.52 2155
3080.05 2273
3080.57 2343
3081.09 2344
3081.62 2401
3082.14 2324
3082.66 2263
3083.19 2250
3083.71 2179
3084.23 2234
3084.76 2131
3085.28 2187
3085.80 2355
3086.33 2403
3086.85 2203
3087.38 2157
3087.90 2232
3088.42 2327
3088.95 2206
3089.47 2150
3090.00 2077
3090.52 2071
3091.04 2487
3091.57 2376
3092.09 2103
3092.62 2123
3093.14 2124
3093.66 2178
3094.19 2012
3094.71 2125
3095.24 2317
3095.76 2298
3096.29 2244
3096.81 2112
3097.34 2300
3097.86 2420
3098.38 2172
3098.91 2224
3099.43 2237
3099.96 2325
3100.48 2335
3101.01 2608
3101.53 2485
3102.06 2492
3102.58 2659
3103.11 2942
3103.63 3026
3104.16 3190
3104.68 3199
3105.21 3093
3105.73 3109
3106.26 3254
3106.79 3234
3107.31 3227
3107.84 3165
3108.36 3431
3108.89 3381
3109.41 3551
3109.94 3846
3110.46 3813
3110.99 3956
3111.52 4195
3112.04 4541
3112.57 4759
3113.09 4628
3113.62 4302
3114.15 4061
3114.67 3769
3115.20 3491
3115.72 3461
3116.25 3151
3116.78 3028
3117.30 2835
3117.83 2710
3118.35 2696
3118.88 2741
3119.41 2540
3119.93 2383
3120.46 2538
3120.99 2646
3121.51 2691
3122.04 2763
3122.57 2566
3123.09 2494
3123.62 2472
3124.15 2535
3124.67 2406
3125.20 2396
3125.73 2661
3126.26 2472
3126.78 2468
3127.31 2407
3127.84 2491
3128.36 2543
3128.89 2576
3129.42 2748
3129.95 2679
3130.47 2641
3131.00 2784
3131.53 3111
3132.06 3302
3132.58 3533
3133.11 3320
3133.64 3631
3134.17 3442
3134.69 3601
3135.22 3366
3135.75 3413
3136.28 3601
3136.81 3476
3137.33 3183
3137.86 2897
3138.39 2969
3138.92 2835
3139.45 2696
3139.97 2650
3140.50 2698
3141.03 2651
3141.56 2747
3142.09 2477
3142.62 2311
3143.14 2460
3143.67 2502
3144.20 2556
3144.73 2380
3145.26 2449
3145.79 2569
3146.32 2368
3146.84 2406
3147.37 2321
3147.90 2517
3148.43 2592
3148.96 2541
3149.49 2665
3150.02 2770
3150.55 2939
3151.08 2800
3151.61 2604
3152.13 2534
3152.66 2523
3153.19 2379
3153.72 2501
3154.25 2522
3154.78 2528
3155.31 2464
3155.84 2572
3156.37 2419
3156.90 2382
3157.43 2380
3157.96 2288
3158.49 2288
3159.02 2334
3159.55 2407
3160.08 2327
3160.61 2324
3161.14 2418
3161.67 2197
3162.20 2184
3162.73 2219
3163.26 2191
3163.79 2171
3164.32 2143
3164.85 2266
3165.38 2159
3165.91 2252
3166.44 2271
3166.97 2189
3167.50 2279
3168.03 2199
3168.56 2200
3169.09 2123
3169.62 2315
3170.15 2395
3170.69 2226
3171.22 2174
3171.75 2342
3172.28 2448
3172.81 2405
3173.34 2299
3173.87 2497
3174.40 2481
3174.93 2317
3175.46 2390
3176.00 2454
3176.53 2463
3177.06 2305
3177.59 2285
3178.12 2500
3178.65 2363
3179.18 2342
3179.72 2359
3180.25 2283
3180.78 2160
3181.31 2294
3181.84 2420
3182.37 2407
3182.91 2217
3183.44 2073
3183.97 2012
3184.50 2175
3185.03 2244
3185.56 2256
3186.10 2092
3186.63 2024
3187.16 2029
3187.69 2013
3188.23 2019
3188.76 2078
3189.29 2166
3189.82 1907
3190.36 2030
3190.89 2231
3191.42 2217
3191.95 2172
3192.49 2029
3193.02 2118
3193.55 2244
3194.08 2360
3194.62 2356
3195.15 2015
3195.68 2274
3196.21 2398
3196.75 2253
3197.28 2323
3197.81 2476
3198.35 2524
3198.88 2420
3199.41 2447
3199.95 2325
3200.48 2358
3201.01 2411
3201.55 2215
3202.08 2207
3202.61 2228
3203.15 2075
3203.68 2047
3204.21 2247
3204.75 2094
3205.28 2033
3205.81 2042
3206.35 1993
3206.88 1982
3207.42 1777
3207.95 1942
3208.48 1879
3209.02 2002
3209.55 1969
3210.09 1995
3210.62 2029
3211.15 2034
3211.69 1992
3212.22 2018
3212.76 2110
3213.29 2172
3213.83 2073
3214.36 1984
3214.89 1959
3215.43 2059
3215.96 1982
3216.50 2123
3217.03 2039
3217.57 1986
3218.10 2075
3218.64 2129
3219.17 2002
3219.71 1927
3220.24 1987
3220.78 2099
3221.31 2173
3221.85 2230
3222.38 2232
3222.92 2014
3223.45 2013
3223.99 2222
3224.52 2208
3225.06 2086
3225.59 2177
3226.13 2313
3226.66 2171
3227.20 2293
3227.73 2135
3228.27 2224
3228.81 2208
3229.34 2180
3229.88 2168
3230.41 2099
3230.95 2004
3231.48 2153
3232.02 2036
3232.56 2040
3233.09 1858
3233.63 1982
3234.16 2130
3234.70 1907
3235.24 1830
3235.77 1936
3236.31 1976
3236.85 1985
3237.38 1989
3237.92 1984
3238.45 1977
3238.99 1875
3239.53 2043
3240.06 2099
3240.60 2006
3241.14 2030
3241.67 2045
3242.21 2078
3242.75 2028
3243.28 1963
3243.82 2053
3244.36 2078
3244.90 2041
3245.43 1997
3245.97 1992
3246.51 2070
3247.04 2105
3247.58 2071
3248.12 2038
3248.66 2052
3249.19 2143
3249.73 2198
3250.27 1982
3250.81 2050
3251.34 1996
3251.88 2006
3252.42 2018
3252.96 1825
3253.49 1910
3254.03 1950
3254.57 1925
3255.11 2159
3255.64 2056
3256.18 2025
3256.72 2102
3257.26 2187
3257.80 2218
3258.33 2343
3258.87 2410
3259.41 2281
3259.95 2382
3260.49 2606
3261.03 2829
3261.56 2839
3262.10 2902
3262.64 2866
3263.18 2804
3263.72 2848
3264.26 2777
3264.79 2849
3265.33 2758
3265.87 2658
3266.41 2659
3266.95 2549
3267.49 2607
3268.03 2778
3268.57 2656
3269.10 2500
3269.64 2394
3270.18 2342
3270.72 2388
3271.26 2305
3271.80 2293
3272.34 2283
3272.88 2312
3273.42 2184
3273.96 2308
3274.50 2291
3275.04 2182
3275.58 2196
3276.12 2312
3276.66 2080
3277.19 2207
3277.73 2201
3278.27 2150
3278.81 2230
3279.35 2237
3279.89 2306
3280.43 2187
3280.97 2137
3281.51 2241
3282.05 2243
3282.59 2267
3283.13 2229
3283.67 2410
3284.21 2268
3284.75 2386
3285.29 2275
3285.83 2320
3286.38 2376
3286.92 2465
3287.46 2359
3288.00 2439
3288.54 2348
3289.08 2396
3289.62 2514
3290.16 2283
3290.70 2232
3291.24 2486
3291.78 2576
3292.32 2577
3292.86 2770
3293.40 2845
3293.95 2690
3294.49 2545
3295.03 2941
3295.57 3200
3296.11 3019
3296.65 2895
3297.19 2933
3297.73 2881
3298.28 2852
3298.82 2729
3299.36 2707
3299.90 2589
3300.44 2429
3300.98 2518
3301.52 2304
3302.07 2186
3302.61 2407
3303.15 2309
3303.69 2228
3304.23 2317
3304.77 2391
3305.32 2289
3305.86 2236
3306.40 2192
3306.94 2261
3307.49 2195
3308.03 2086
3308.57 2454
3309.11 2431
3309.65 2349
3310.20 2472
3310.74 2323
3311.28 2336
3311.82 2375
3312.37 2611
3312.91 2512
3313.45 2711
3313.99 2734
3314.54 2881
3315.08 2725
3315.62 2920
3316.17 2994
3316.71 2912
3317.25 2695
3317.79 2841
3318.34 2876
3318.88 2766
3319.42 2777
3319.97 2705
3320.51 2678
3321.05 2475
3321.60 2502
3322.14 2482
3322.68 2434
3323.23 2601
3323.77 2664
3324.31 2585
3324.86 2702
3325.40 2692
3325.94 2570
3326.49 2519
3327.03 2475
3327.58 2413
3328.12 2469
3328.66 2390
3329.21 2275
3329.75 2327
3330.29 2075
3330.84 2150
3331.38 2288
3331.93 2189
3332.47 2254
3333.02 2109
3333.56 2128
3334.10 2221
3334.65 2211
3335.19 2384
3335.74 2432
3336.28 2323
3336.83 2335
3337.37 2305
3337.92 2327
3338.46 2418
3339.00 2477
3339.55 2316
3340.09 2195
3340.64 2234
3341.18 2282
3341.73 2088
3342.27 2250
3342.82 2178
3343.36 2276
3343.91 2098
3344.45 1955
3345.00 2136
3345.54 2014
3346.09 2037
3346.64 2130
3347.18 2149
3347.73 1991
3348.27 1993
3348.82 2217
3349.36 2163
3349.91 2101
3350.45 2125
3351.00 2249
3351.55 2229
3352.09 2123
3352.64 2109
3353.18 2236
3353.73 2274
3354.27 2122
3354.82 2123
3355.37 2172
3355.91 2109
3356.46 2422
3357.00 2533
3357.55 2422
3358.10 2587
3358.64 2511
3359.19 2420
3359.74 2390
3360.28 2393
3360.83 2436
3361.38 2466
3361.92 2404
3362.47 2369
3363.02 2177
3363.56 2223
3364.11 2224
3364.66 2156
3365.20 2112
3365.75 2132
3366.30 2088
3366.84 2055
3367.39 2070
3367.94 1870
3368.48 2002
3369.03 2137
3369.58 1959
3370.13 1965
3370.67 2017
3371.22 1966
3371.77 2107
3372.32 2088
3372.86 1893
3373.41 1949
3373.96 1911
3374.51 1981
3375.05 1935
3375.60 1772
3376.15 1758
3376.70 1818
3377.24 1987
3377.79 1889
3378.34 1847
3378.89 1981
3379.44 2019
3379.98 2091
3380.53 1853
3381.08 1986
3381.63 2100
3382.18 2083
3382.73 2110
3383.27 2155
3383.82 2109
3384.37 2164
3384.92 2202
3385.47 2086
3386.02 2108
3386.56 2195
3387.11 2230
3387.66 2113
3388.21 2221
3388.76 2145
3389.31 2203
3389.86 2208
3390.41 2217
3390.95 2184
3391.50 2228
3392.05 2183
3392.60 2169
3393.15 2115
3393.70 1998
3394.25 1814
3394.80 2017
3395.35 2078
3395.90 2106
3396.45 1869
3397.00 2005
3397.55 2121
3398.10 2058
3398.64 2156
3399.19 2167
3399.74 2391
3400.29 2577
3400.84 2631
3401.39 2785
3401.94 3046
3402.49 3111
3403.04 3122
3403.59 3406
3404.14 3631
3404.69 3566
3405.24 3738
3405.79 3782
3406.34 3651
3406.89 3403
3407.44 3379
3407.99 3065
3408.54 2845
3409.09 2785
3409.65 2660
3410.20 2368
3410.75 2317
3411.30 2278
3411.85 2185
3412.40 2174
3412.95 2122
3413.50 2010
3414.05 2068
3414.60 2159
3415.15 1958
3415.70 2000
3416.25 2014
3416.81 2031
3417.36 2040
3417.91 1982
3418.46 1989
3419.01 2084
3419.56 2169
3420.11 2222
3420.66 2175
3421.22 2280
3421.77 2412
3422.32 2401
3422.87 2296
3423.42 2261
3423.97 2269
3424.52 2172
3425.08 2036
3425.63 2195
3426.18 2133
3426.73 2120
3427.28 2157
3427.84 2067
3428.39 2083
3428.94 2028
3429.49 2034
3430.04 2087
3430.60 2065
3431.15 2160
3431.70 2200
3432.25 2241
3432.80 2278
3433.36 2127
3433.91 2063
3434.46 2179
3435.01 2055
3435.57 2064
3436.12 2155
3436.67 1977
3437.22 1958
3437.78 1995
3438.33 1889
3438.88 1932
3439.44 1920
3439.99 1901
3440.54 1858
3441.09 2026
3441.65 2044
3442.20 1942
3442.75 2005
3443.31 2167
3443.86 2105
3444.41 2104
3444.97 2032
3445.52 2044
3446.07 2093
3446.63 2128
3447.18 2157
3447.73 2165
3448.29 2092
3448.84 2042
3449.40 1931
3449.95 1957
3450.50 2066
3451.06 1931
3451.61 2008
3452.16 2062
3452.72 2116
3453.27 2067
3453.83 2019
3454.38 2125
3454.93 1969
3455.49 1931
3456.04 2092
3456.60 2183
3457.15 2182
3457.71 2137
3458.26 2223
3458.81 2263
3459.37 2112
3459.92 2063
3460.48 2006
3461.03 2107
3461.59 2117
3462.14 2076
3462.70 2063
3463.25 1992
3463.81 1998
3464.36 1808
3464.92 2079
3465.47 1994
3466.03 2012
3466.58 2093
3467.14 1956
3467.69 2023
3468.25 2019
3468.80 2130
3469.36 2189
3469.91 2114
3470.47 2200
3471.02 2157
3471.58 2276
3472.13 2119
3472.69 1961
3473.24 2093
3473.80 2321
3474.36 2019
3474.91 2036
3475.47 2261
3476.02 2225
3476.58 1902
3477.13 1946
3477.69 1948
3478.25 2097
3478.80 2109
3479.36 2186
3479.91 2177
3480.47 2142
3481.03 2122
3481.58 2198
3482.14 2200
3482.70 2225
3483.25 2205
3483.81 2331
3484.37 2499
3484.92 2497
3485.48 2367
3486.04 2517
3486.59 2400
3487.15 2352
3487.71 2440
3488.26 2436
3488.82 2560
3489.38 2660
3489.93 2662
3490.49 2772
3491.05 3135
3491.60 3065
3492.16 3000
3492.72 3247
3493.27 3391
3493.83 3567
3494.39 3516
3494.95 3670
3495.50 3732
3496.06 3449
3496.62 3703
3497.18 3489
3497.73 3446
3498.29 3483
3498.85 3608
3499.41 3557
3499.96 3830
3500.52 3694
3501.08 4142
3501.64 4307
3502.20 4148
3502.75 4423
3503.31 4211
3503.87 4277
3504.43 4339
3504.99 4403
3505.54 4511
3506.10 4453
3506.66 4134
3507.22 4311
3507.78 4443
3508.34 4140
3508.89 3958
3509.45 3889
3510.01 3725
3510.57 3659
3511.13 3495
3511.69 3456
3512.25 3353
3512.80 3102
3513.36 3117
3513.92 3286
3514.48 3472
3515.04 3673
3515.60 3767
3516.16 3855
3516.72 3811
3517.28 3960
3517.83 4361
3518.39 4247
3518.95 4086
3519.51 4304
3520.07 4151
3520.63 4100
3521.19 4137
3521.75 3957
3522.31 3630
3522.87 3380
3523.43 3409
3523.99 3407
3524.55 3234
3525.11 2884
3525.67 2865
3526.23 2824
3526.79 2546
3527.35 2486
3527.91 2545
3528.47 2384
3529.03 2349
3529.59 2325
3530.15 2288
3530.71 2176
3531.27 2080
3531.83 2125
3532.39 2244
3532.95 2221
3533.51 2196
3534.07 2179
3534.63 2341
3535.19 2318
3535.75 2290
3536.31 2406
3536.87 2089
3537.43 2231
3537.99 2310
3538.55 2479
3539.12 2471
3539.68 2500
3540.24 2788
3540.80 2578
3541.36 2710
3541.92 2870
3542.48 2800
3543.04 2919
3543.60 3112
3544.16 2971
3544.73 3055
3545.29 2783
3545.85 3087
3546.41 2915
3546.97 2752
3547.53 2668
3548.09 2632
3548.66 2556
3549.22 2393
3549.78 2467
3550.34 2515
3550.90 2554
3551.46 2313
3552.03 2441
3552.59 2572
3553.15 2427
3553.71 2644
3554.27 2698
3554.84 2695
3555.40 2548
3555.96 2418
3556.52 2239
3557.09 2293
3557.65 2402
3558.21 2343
3558.77 2197
3559.33 2151
3559.90 2323
3560.46 2101
3561.02 2240
3561.58 2221
3562.15 2196
3562.71 2329
3563.27 2181
3563.84 2144
3564.40 1979
3564.96 2035
3565.52 2184
3566.09 2092
3566.65 2004
3567.21 2085
3567.78 1988
3568.34 2048
3568.90 1949
3569.47 2071
3570.03 2023
3570.59 1970
3571.16 2011
3571.72 1877
3572.28 1989
3572.85 1785
3573.41 1946
3573.97 2070
3574.54 1851
3575.10 1943
3575.66 2096
3576.23 2094
3576.79 2128
3577.36 2091
3577.92 1935
3578.48 1987
3579.05 1836
3579.61 1816
3580.18 1866
3580.74 1778
3581.30 1841
3581.87 1907
3582.43 1874
3583.00 2015
3583.56 2042
3584.13 2058
3584.69 1977
3585.25 1894
3585.82 2081
3586.38 2031
3586.95 1916
3587.51 1962
3588.08 2059
3588.64 1914
3589.21 1949
3589.77 1877
3590.34 1991
3590.90 2178
3591.47 2050
3592.03 2112
3592.60 2053
3593.16 2014
3593.73 2142
3594.29 2023
3594.86 2055
3595.42 1909
3595.99 1919
3596.55 1974
3597.12 2165
3597.68 2221
3598.25 2195
3598.82 2126
3599.38 2113
3599.95 2125
3600.51 2040
3601.08 2072
3601.64 2179
3602.21 2039
3602.78 2091
3603.34 1989
3603.91 1970
3604.47 2134
3605.04 2086
3605.61 2040
3606.17 1913
3606.74 1906
3607.30 1818
3607.87 1874
3608.44 1920
3609.00 1920
3609.57 2093
3610.14 2017
3610.70 1858
3611.27 1938
3611.84 2065
3612.40 2050
3612.97 2294
3613.54 2702
3614.10 3296
3614.67 3408
3615.24 4174
3615.80 4746
3616.37 5399
3616.94 5890
3617.50 6494
3618.07 7061
3618.64 7603
3619.21 7659
3619.77 8074
3620.34 7731
3620.91 7268
3621.47 6842
3622.04 6185
3622.61 5529
3623.18 4838
3623.74 4426
3624.31 3777
3624.88 3421
3625.45 3083
3626.01 2672
3626.58 2538
3627.15 2258
3627.72 2266
3628.29 2263
3628.85 2118
3629.42 1970
3629.99 1964
3630.56 1992
3631.13 1984
3631.69 2119
3632.26 2118
3632.83 1953
3633.40 1846
3633.97 1833
3634.54 1864
3635.10 1837
3635.67 2047
3636.24 2040
3636.81 1933
3637.38 1831
3637.95 1884
3638.52 2058
3639.08 2160
3639.65 2216
3640.22 2095
3640.79 2022
3641.36 2159
3641.93 2165
3642.50 2210
3643.07 2335
3643.64 2460
3644.20 2450
3644.77 2390
3645.34 2412
3645.91 2525
3646.48 2614
3647.05 2527
3647.62 2515
3648.19 2632
3648.76 2709
3649.33 2669
3649.90 2492
3650.47 2534
3651.04 2443
3651.61 2390
3652.18 2503
3652.75 2529
3653.32 2571
3653.89 2551
3654.46 2536
3655.03 2528
3655.60 2755
3656.17 2910
3656.74 2620
3657.31 2863
3657.88 2745
3658.45 2852
3659.02 2836
3659.59 2747
3660.16 2559
3660.73 2464
3661.30 2376
3661.87 2340
3662.44 2192
3663.01 2153
3663.58 2220
3664.15 2409
3664.72 2319
3665.29 2318
3665.86 2205
3666.43 2334
3667.01 2390
3667.58 2379
3668.15 2289
3668.72 2161
3669.29 2171
3669.86 2204
3670.43 2220
3671.00 2309
3671.57 2359
3672.15 2329
3672.72 2272
3673.29 2252
3673.86 2340
3674.43 2335
3675.00 2154
3675.57 2173
3676.15 2273
3676.72 2182
3677.29 2181
3677.86 2103
3678.43 2230
3679.00 2285
3679.58 2133
3680.15 2087
3680.72 2131
3681.29 2002
3681.86 1981
3682.44 2058
3683.01 2113
3683.58 1990
3684.15 2160
3684.73 2059
3685.30 2021
3685.87 2001
3686.44 1888
3687.02 1837
3687.59 1764
3688.16 1930
3688.73 2063
3689.31 2105
3689.88 2021
3690.45 2004
3691.02 2069
3691.60 1967
3692.17 1990
3692.74 2244
3693.32 2088
3693.89 1990
3694.46 1933
3695.03 2023
3695.61 2072
3696.18 2091
3696.75 1976
3697.33 2055
3697.90 2089
3698.47 2153
3699.05 2123
3699.62 2020
3700.19 2019
3700.77 1905
3701.34 1976
3701.91 1987
3702.49 1946
3703.06 1919
3703.64 1879
3704.21 1999
3704.78 2095
3705.36 1945
3705.93 1985
3706.51 1983
3707.08 2042
3707.65 2018
3708.23 2044
3708.80 2073
3709.38 2080
3709.95 2270
3710.52 2152
3711.10 1940
3711.67 2170
3712.25 2047
3712.82 2130
3713.40 2046
3713.97 1952
3714.55 1952
3715.12 1959
3715.69 2025
3716.27 1998
3716.84 1941
3717.42 2002
3717.99 2115
3718.57 2027
3719.14 1923
3719.72 1805
3720.29 1863
3720.87 1998
3721.44 1833
3722.02 1756
3722.59 1809
3723.17 1894
3723.75 1913
3724.32 1865
3724.90 2073
3725.47 2143
3726.05 1914
3726.62 2011
3727.20 2046
3727.77 1968
3728.35 2161
3728.92 2263
3729.50 2387
3730.08 2397
3730.65 2659
3731.23 2958
3731.80 2909
3732.38 2801
3732.96 2874
3733.53 3284
3734.11 3504
3734.68 3291
3735.26 3163
3735.84 3322
3736.41 3023
3736.99 3045
3737.57 2865
3738.14 2637
3738.72 2592
3739.30 2586
3739.87 2392
3740.45 2004
3741.03 1878
3741.60 2167
3742.18 1932
3742.76 1884
3743.33 1856
3743.91 1894
3744.49 1868
3745.06 1910
3745.64 1812
3746.22 1723
3746.79 1663
3747.37 1817
3747.95 1741
3748.53 1857
3749.10 1761
3749.68 1591
3750.26 1746
3750.83 1959
3751.41 1820
3751.99 1852
3752.57 1774
3753.14 1809
3753.72 1737
3754.30 1811
3754.88 1860
3755.46 1974
3756.03 1922
3756.61 1856
3757.19 1882
3757.77 2234
3758.35 2102
3758.92 1987
3759.50 2256
3760.08 2165
3760.66 2065
3761.24 1975
3761.81 2015
3762.39 2051
3762.97 2067
3763.55 1975
3764.13 1999
3764.71 1946
3765.28 2017
3765.86 2009
3766.44 2077
3767.02 2091
3767.60 1987
3768.18 1795
3768.76 2007
3769.34 1960
3769.91 1875
3770.49 1929
3771.07 1857
3771.65 1996
3772.23 2051
3772.81 1992
3773.39 1926
3773.97 1975
3774.55 2080
3775.13 2000
3775.71 1867
3776.28 1975
3776.86 1937
3777.44 1887
3778.02 1990
3778.60 1990
3779.18 1938
3779.76 1794
3780.34 1764
3780.92 1776
3781.50 1832
3782.08 1933
3782.66 1886
3783.24 1809
3783.82 1700
3784.40 1717
3784.98 1889
3785.56 1798
3786.14 1687
3786.72 1750
3787.30 1847
3787.88 1717
3788.46 1815
3789.04 1911
3789.62 1866
3790.20 1857
3790.78 1861
3791.36 1885
3791.94 1808
3792.53 1892
3793.11 1937
3793.69 1847
3794.27 1911
3794.85 2127
3795.43 2038
3796.01 2011
3796.59 1911
3797.17 1977
3797.75 1848
3798.33 1800
3798.91 1982
3799.50 2076
3800.08 2335
3800.66 2316
3801.24 2148
3801.82 2248
3802.40 2175
3802.98 2072
3803.57 2256
3804.15 2295
3804.73 2293
3805.31 2494
3805.89 2336
3806.47 2359
3807.05 2174
3807.64 2196
3808.22 2366
3808.80 2459
3809.38 2410
3809.96 2429
3810.55 2439
3811.13 2590
3811.71 2560
3812.29 2496
3812.87 2341
3813.46 2436
3814.04 2480
3814.62 2290
3815.20 2244
3815.79 2319
3816.37 2353
3816.95 2382
3817.53 2361
3818.12 2389
3818.70 2370
3819.28 2246
3819.86 2150
3820.45 2033
3821.03 2055
3821.61 2084
3822.20 2304
3822.78 2215
3823.36 2133
3823.94 2185
3824.53 2078
3825.11 2290
3825.69 2263
3826.28 2130
3826.86 2321
3827.44 2269
3828.03 2265
3828.61 2189
3829.19 2012
3829.78 2165
3830.36 2281
3830.94 2163
3831.53 2168
3832.11 2252
3832.69 2047
3833.28 2078
3833.86 2043
3834.45 2196
3835.03 2232
3835.61 2078
3836.20 1951
3836.78 1927
3837.37 1941
3837.95 2039
3838.53 2057
3839.12 1926
3839.70 2008
3840.29 2014
3840.87 2061
3841.46 2040
3842.04 1975
3842.62 1992
3843.21 2125
3843.79 2055
3844.38 2024
3844.96 2243
3845.55 2132
3846.13 2064
3846.72 2072
3847.30 1919
3847.89 2044
3848.47 2073
3849.06 2062
3849.64 2127
3850.23 1994
3850.81 1933
3851.40 2127
3851.98 2168
3852.57 2164
3853.15 2039
3853.74 2022
3854.32 2064
3854.91 2160
3855.49 2287
3856.08 2309
3856.66 2374
3857.25 2739
3857.84 3121
3858.42 3398
3859.01 3756
3859.59 4056
3860.18 4339
3860.76 4689
3861.35 5172
3861.94 5437
3862.52 5643
3863.11 5841
3863.69 6088
3864.28 6252
3864.87 6186
3865.45 5690
3866.04 5077
3866.62 4935
3867.21 4723
3867.80 4093
3868.38 4002
3868.97 3654
3869.56 3508
3870.14 3404
3870.73 3080
3871.32 2976
3871.90 2903
3872.49 2718
3873.08 2916
3873.66 2965
3874.25 2974
3874.84 2776
3875.42 2686
3876.01 2789
3876.60 2889
3877.19 2760
3877.77 2722
3878.36 2725
3878.95 2831
3879.53 2882
3880.12 2726
3880.71 2611
3881.30 2738
3881.88 2545
3882.47 2288
3883.06 2370
3883.65 2326
3884.23 2462
3884.82 2309
3885.41 2215
3886.00 2298
3886.58 2421
3887.17 2494
3887.76 2362
3888.35 2518
3888.94 2437
3889.52 2396
3890.11 2413
3890.70 2631
3891.29 2510
3891.88 2497
3892.46 2280
3893.05 2346
3893.64 2161
3894.23 2214
3894.82 2143
3895.41 2147
3895.99 2265
3896.58 2260
3897.17 2169
3897.76 2338
3898.35 2409
3898.94 2415
3899.53 2356
3900.12 2332
3900.70 2421
3901.29 2209
3901.88 2381
3902.47 2244
3903.06 2273
3903.65 2099
3904.24 2026
3904.83 2097
3905.42 2067
3906.01 2017
3906.60 1996
3907.18 1918
3907.77 1894
3908.36 1875
3908.95 1892
3909.54 1735
3910.13 1782
3910.72 1785
3911.31 1806
3911.90 1821
3912.49 1814
3913.08 1916
3913.67 1766
3914.26 1776
3914.85 1817
3915.44 1811
3916.03 1831
3916.62 1858
3917.21 1768
3917.80 1734
3918.39 1914
3918.98 1758
3919.57 1781
3920.16 1892
3920.75 1923
3921.34 1788
3921.93 1853
3922.52 1979
3923.11 1981
3923.70 1814
3924.30 1764
3924.89 1885
3925.48 1763
3926.07 1811
3926.66 1643
3927.25 1765
3927.84 1681
3928.43 1882
3929.02 1768
3929.61 1740
3930.20 1660
3930.80 1765
3931.39 1709
3931.98 1773
3932.57 1747
3933.16 1818
3933.75 1787
3934.34 1750
3934.93 1740
3935.53 1905
3936.12 1839
3936.71 1908
3937.30 1870
3937.89 1817
3938.48 1940
3939.08 1843
3939.67 1846
3940.26 1948
3940.85 2013
3941.44 1961
3942.04 1953
3942.63 1815
3943.22 1923
3943.81 1930
3944.40 1904
3945.00 1886
3945.59 1847
3946.18 2019
3946.77 1991
3947.36 1809
3947.96 1927
3948.55 1945
3949.14 1825
3949.73 1800
3950.33 1681
3950.92 1704
3951.51 1719
3952.11 1759
3952.70 1634
3953.29 1757
3953.88 1699
3954.48 1778
3955.07 1655
3955.66 1769
3956.26 1794
3956.85 1722
3957.44 1711
3958.04 1768
3958.63 1721
3959.22 1630
3959.81 1618
3960.41 1633
3961.00 1659
3961.60 1694
3962.19 1731
3962.78 1734
3963.38 1651
3963.97 1582
3964.56 1628
3965.16 1741
3965.75 1628
3966.34 1571
3966.94 1685
3967.53 1680
3968.13 1594
3968.72 1512
3969.31 1528
3969.91 1698
3970.50 1622
3971.10 1570
3971.69 1592
3972.28 1632
3972.88 1602
3973.47 1548
3974.07 1602
3974.66 1622
3975.26 1621
3975.85 1778
3976.45 1766
3977.04 1670
3977.63 1711
3978.23 1692
3978.82 1624
3979.42 1619
3980.01 1658
3980.61 1634
3981.20 1627
3981.80 1706
3982.39 1652
3982.99 1762
3983.58 1788
3984.18 1875
3984.77 1749
3985.37 1744
3985.96 1655
3986.56 1718
3987.16 1718
3987.75 1653
3988.35 1590
3988.94 1602
3989.54 1732
3990.13 1733
3990.73 1747
3991.32 1610
3991.92 1668
3992.52 1730
3993.11 1749
3993.71 1835
3994.30 1775
3994.90 1802
3995.50 1892
3996.09 1969
3996.69 2001
3997.28 2002
3997.88 1982
3998.48 2061
3999.07 2000
3999.67 2025
4000.26 2236
4000.86 2031
4001.46 2167
4002.05 2095
4002.65 2232
4003.25 2328
4003.84 2236
4004.44 2086
4005.04 2017
4005.63 2006
4006.23 2014
4006.83 1932
4007.42 2063
4008.02 1954
4008.62 1944
4009.21 1935
4009.81 2057
4010.41 1985
4011.01 1968
4011.60 1983
4012.20 1895
4012.80 2068
4013.40 2059
4013.99 1956
4014.59 2040
4015.19 2024
4015.78 1937
4016.38 1969
4016.98 2002
4017.58 2045
4018.18 2085
4018.77 1945
4019.37 1983
4019.97 2001
4020.57 2057
4021.16 1928
4021.76 1968
4022.36 1832
4022.96 1845
4023.56 1941
4024.15 1990
4024.75 1986
4025.35 2015
4025.95 2088
4026.55 2043
4027.15 2004
4027.74 2066
4028.34 2240
4028.94 2419
4029.54 2484
4030.14 2458
4030.74 2443
4031.34 2305
4031.93 2468
4032.53 2234
4033.13 2333
4033.73 2217
4034.33 2090
4034.93 2181
4035.53 2018
4036.13 1889
4036.73 1714
4037.32 1822
4037.92 1755
4038.52 1649
4039.12 1689
4039.72 1765
4040.32 1676
4040.92 1755
4041.52 1623
4042.12 1566
4042.72 1742
4043.32 1738
4043.92 1747
4044.52 1629
4045.12 1542
4045.72 1654
4046.32 1614
4046.92 1744
4047.52 1690
4048.12 1637
4048.72 1806
4049.32 1822
4049.92 1707
4050.52 1710
4051.12 1729
4051.72 1743
4052.32 1721
4052.92 1654
4053.52 1696
4054.12 1611
4054.72 1631
4055.32 1601
4055.92 1624
4056.52 1570
4057.12 1612
4057.72 1608
4058.32 1608
4058.92 1588
4059.52 1646
4060.12 1552
4060.72 1624
4061.33 1603
4061.93 1578
4062.53 1541
4063.13 1579
4063.73 1634
4064.33 1439
4064.93 1580
4065.53 1621
4066.13 1638
4066.74 1761
4067.34 1722
4067.94 1684
4068.54 1622
4069.14 1693
4069.74 1657
4070.34 1492
4070.95 1515
4071.55 1537
4072.15 1583
4072.75 1509
4073.35 1638
4073.95 1752
4074.56 1516
4075.16 1573
4075.76 1662
4076.36 1599
4076.96 1558
4077.57 1570
4078.17 1535
4078.77 1600
4079.37 1660
4079.97 1582
4080.58 1647
4081.18 1542
4081.78 1524
4082.38 1642
4082.99 1671
4083.59 1623
4084.19 1609
4084.79 1469
4085.40 1654
4086.00 1636
4086.60 1655
4087.21 1541
4087.81 1578
4088.41 1745
4089.01 1616
4089.62 1621
4090.22 1558
4090.82 1618
4091.43 1737
4092.03 1643
4092.63 1619
4093.24 1608
4093.84 1602
4094.44 1600
4095.05 1600
4095.65 1620
4096.25 1687
4096.86 1631
4097.46 1759
4098.06 1668
4098.67 1765
4099.27 1728
4099.87 1627
4100.48 1510
4101.08 1506
4101.69 1532
4102.29 1545
4102.89 1536
4103.50 1606
4104.10 1461
4104.71 1610
4105.31 1474
4105.91 1512
4106.52 1460
4107.12 1522
4107.73 1592
4108.33 1499
4108.94 1433
4109.54 1460
4110.14 1597
4110.75 1671
4111.35 1571
4111.96 1475
4112.56 1604
4113.17 1535
4113.77 1521
4114.38 1468
4114.98 1366
4115.59 1478
4116.19 1507
4116.80 1385
4117.40 1449
4118.01 1422
4118.61 1405
4119.22 1329
4119.82 1550
4120.43 1512
4121.03 1576
4121.64 1336
4122.24 1452
4122.85 1462
4123.46 1423
4124.06 1389
4124.67 1372
4125.27 1384
4125.88 1447
4126.48 1431
4127.09 1392
4127.69 1405
4128.30 1339
4128.91 1380
4129.51 1454
4130.12 1546
4130.72 1485
4131.33 1517
4131.94 1474
4132.54 1461
4133.15 1358
4133.76 1568
4134.36 1532
4134.97 1401
4135.57 1477
4136.18 1634
4136.79 1535
4137.39 1550
4138.00 1821
4138.61 1803
4139.21 1617
4139.82 1822
4140.43 1774
4141.03 1877
4141.64 1962
4142.25 2062
4142.85 1982
4143.46 2060
4144.07 1801
4144.67 1859
4145.28 1860
4145.89 1767
4146.50 1719
4147.10 1616
4147.71 1621
4148.32 1683
4148.93 1436
4149.53 1414
4150.14 1494
4150.75 1432
4151.36 1453
4151.96 1475
4152.57 1436
4153.18 1507
4153.79 1464
4154.39 1523
4155.00 1435
4155.61 1378
4156.22 1501
4156.82 1468
4157.43 1390
4158.04 1374
4158.65 1369
4159.26 1481
4159.87 1484
4160.47 1439
4161.08 1364
4161.69 1550
4162.30 1525
4162.91 1455
4163.52 1466
4164.12 1457
4164.73 1557
4165.34 1545
4165.95 1473
4166.56 1569
4167.17 1609
4167.78 1472
4168.38 1510
4168.99 1462
4169.60 1487
4170.21 1464
4170.82 1448
4171.43 1479
4172.04 1442
4172.65 1452
4173.26 1474
4173.86 1602
4174.47 1642
4175.08 1488
4175.69 1616
4176.30 1684
4176.91 1514
4177.52 1512
4178.13 1533
4178.74 1501
4179.35 1602
4179.96 1574
4180.57 1503
4181.18 1611
4181.79 1538
4182.40 1528
4183.01 1603
4183.62 1618
4184.23 1591
4184.84 1494
4185.45 1522
4186.06 1551
4186.67 1532
4187.28 1622
4187.89 1527
4188.50 1575
4189.11 1492
4189.72 1491
4190.33 1462
4190.94 1493
4191.55 1463
4192.16 1336
4192.77 1537
4193.38 1524
4193.99 1574
4194.60 1633
4195.21 1531
4195.82 1503
4196.44 1542
4197.05 1508
4197.66 1604
4198.27 1527
4198.88 1543
4199.49 1493
4200.10 1350
4200.71 1470
4201.32 1514
4201.94 1544
4202.55 1451
4203.16 1614
4203.77 1613
4204.38 1533
4204.99 1524
4205.60 1535
4206.21 1471
4206.83 1513
4207.44 1578
4208.05 1594
4208.66 1561
4209.27 1524
4209.89 1530
4210.50 1440
4211.11 1430
4211.72 1426
4212.33 1411
4212.94 1515
4213.56 1392
4214.17 1471
4214.78 1579
4215.39 1526
4216.01 1634
4216.62 1623
4217.23 1596
4217.84 1694
4218.46 1649
4219.07 1740
4219.68 1746
4220.29 1839
4220.91 1911
4221.52 2097
4222.13 2145
4222.74 2244
4223.36 2156
4223.97 2355
4224.58 2349
4225.19 2484
4225.81 2463
4226.42 2519
4227.03 2706
4227.65 2508
4228.26 2545
4228.87 2598
4229.49 2396
4230.10 2464
4230.71 2430
4231.33 2345
4231.94 2362
4232.55 2197
4233.17 2161
4233.78 2153
4234.39 2101
4235.01 1971
4235.62 2108
4236.23 2143
4236.85 2063
4237.46 2097
4238.08 2148
4238.69 2198
4239.30 2104
4239.92 2179
4240.53 2196
4241.15 2174
4241.76 2114
4242.37 2017
4242.99 1988
4243.60 1869
4244.22 1779
4244.83 1768
4245.45 1707
4246.06 1672
4246.67 1781
4247.29 1821
4247.90 1672
4248.52 1757
4249.13 1837
4249.75 1779
4250.36 1757
4250.98 1714
4251.59 1736
4252.21 1761
4252.82 1622
4253.44 1687
4254.05 1583
4254.67 1583
4255.28 1695
4255.90 1617
4256.51 1587
4257.13 1524
4257.74 1632
4258.36 1566
4258.97 1497
4259.59 1475
4260.20 1567
4260.82 1596
4261.44 1532
4262.05 1624
4262.67 1650
4263.28 1634
4263.90 1713
4264.51 1796
4265.13 1632
4265.75 1681
4266.36 1650
4266.98 1743
4267.59 1641
4268.21 1572
4268.83 1538
4269.44 1671
4270.06 1711
4270.67 1896
4271.29 1701
4271.91 1725
4272.52 1818
4273.14 1809
4273.76 1911
4274.37 1828
4274.99 1896
4275.61 1889
4276.22 1994
4276.84 1879
4277.46 1993
4278.07 2044
4278.69 1967
4279.31 1794
4279.92 1932
4280.54 1860
4281.16 1802
4281.77 1826
4282.39 1811
4283.01 1591
4283.63 1599
4284.24 1595
4284.86 1609
4285.48 1603
4286.09 1566
4286.71 1658
4287.33 1692
4287.95 1633
4288.56 1686
4289.18 1624
4289.80 1629
4290.42 1631
4291.03 1639
4291.65 1571
4292.27 1599
4292.89 1617
4293.51 1535
4294.12 1531
4294.74 1618
4295.36 1699
4295.98 1557
4296.60 1477
4297.21 1554
4297.83 1627
4298.45 1509
4299.07 1574
4299.69 1640
4300.31 1569
4300.92 1628
4301.54 1613
4302.16 1650
4302.78 1546
4303.40 1568
4304.02 1532
4304.63 1718
4305.25 1638
4305.87 1618
4306.49 1661
4307.11 1692
4307.73 1764
4308.35 1523
4308.97 1569
4309.59 1591
4310.20 1488
4310.82 1358
4311.44 1578
4312.06 1515
4312.68 1424
4313.30 1568
4313.92 1432
4314.54 1470
4315.16 1372
4315.78 1412
4316.40 1439
4317.02 1480
4317.64 1458
4318.26 1433
4318.88 1397
4319.50 1434
4320.12 1413
4320.74 1367
4321.36 1535
4321.98 1565
4322.60 1595
4323.22 1531
4323.84 1527
4324.46 1605
4325.08 1591
4325.70 1563
4326.32 1577
4326.94 1601
4327.56 1669
4328.18 1662
4328.80 1477
4329.42 1473
4330.04 1462
4330.66 1528
4331.28 1583
4331.90 1456
4332.52 1425
4333.14 1407
4333.76 1494
4334.38 1448
4335.00 1410
4335.63 1417
4336.25 1345
4336.87 1454
4337.49 1555
4338.11 1472
4338.73 1369
4339.35 1410
4339.97 1593
4340.59 1556
4341.22 1521
4341.84 1656
4342.46 1728
4343.08 1762
4343.70 1999
4344.32 1961
4344.94 2017
4345.57 2279
4346.19 2577
4346.81 2825
4347.43 2737
4348.05 2849
4348.67 2862
4349.30 2766
4349.92 2630
4350.54 2600
4351.16 2409
4351.78 2086
4352.41 2126
4353.03 2031
4353.65 1838
4354.27 1767
4354.90 1829
4355.52 1831
4356.14 1738
4356.76 1727
4357.38 1666
4358.01 1679
4358.63 1697
4359.25 1540
4359.87 1684
4360.50 1793
4361.12 1757
4361.74 1661
4362.37 1583
4362.99 1729
4363.61 1903
4364.23 1672
4364.86 1629
4365.48 1610
4366.10 1684
4366.73 1661
4367.35 1721
4367.97 1721
4368.60 1674
4369.22 1595
4369.84 1625
4370.47 1619
4371.09 1560
4371.71 1533
4372.34 1605
4372.96 1505
4373.58 1475
4374.21 1495
4374.83 1690
4375.46 1493
4376.08 1578
4376.70 1641
4377.33 1587
4377.95 1642
4378.57 1621
4379.20 1578
4379.82 1650
4380.45 1647
4381.07 1731
4381.70 1809
4382.32 1752
4382.94 1580
4383.57 1757
4384.19 1697
4384.82 1686
4385.44 1663
4386.07 1639
4386.69 1540
4387.32 1617
4387.94 1481
4388.56 1449
4389.19 1588
4389.81 1518
4390.44 1519
4391.06 1461
4391.69 1500
4392.31 1514
4392.94 1412
4393.56 1338
4394.19 1405
4394.81 1373
4395.44 1451
4396.06 1480
4396.69 1483
4397.31 1431
4397.94 1394
4398.57 1453
4399.19 1522
4399.82 1416
4400.44 1531
4401.07 1510
4401.69 1584
4402.32 1585
4402.94 1531
4403.57 1504
4404.20 1446
4404.82 1573
4405.45 1762
4406.07 1715
4406.70 1757
4407.33 1785
4407.95 1791
4408.58 1882
4409.20 1801
4409.83 1896
4410.46 1961
4411.08 1849
4411.71 1881
4412.34 1863
4412.96 1812
4413.59 1721
4414.21 1698
4414.84 1769
4415.47 1668
4416.09 1451
4416.72 1465
4417.35 1472
4417.97 1488
4418.60 1532
4419.23 1605
4419.86 1658
4420.48 1615
4421.11 1409
4421.74 1520
4422.36 1572
4422.99 1629
4423.62 1638
4424.25 1570
4424.87 1583
4425.50 1632
4426.13 1757
4426.75 1613
4427.38 1580
4428.01 1410
4428.64 1434
4429.26 1525
4429.89 1398
4430.52 1468
4431.15 1571
4431.78 1651
4432.40 1582
4433.03 1464
4433.66 1498
4434.29 1476
4434.91 1545
4435.54 1522
4436.17 1613
4436.80 1612
4437.43 1520
4438.06 1558
4438.68 1523
4439.31 1409
4439.94 1497
4440.57 1466
4441.20 1546
4441.83 1491
4442.45 1507
4443.08 1452
4443.71 1476
4444.34 1476
4444.97 1479
4445.60 1470
4446.23 1526
4446.86 1280
4447.48 1530
4448.11 1605
4448.74 1547
4449.37 1606
4450.00 1645
4450.63 1549
4451.26 1539
4451.89 1544
4452.52 1480
4453.15 1525
4453.78 1454
4454.40 1615
4455.03 1490
4455.66 1403
4456.29 1395
4456.92 1376
4457.55 1517
4458.18 1599
4458.81 1582
4459.44 1591
4460.07 1561
4460.70 1398
4461.33 1411
4461.96 1343
4462.59 1335
4463.22 1357
4463.85 1392
4464.48 1464
4465.11 1511
4465.74 1445
4466.37 1366
4467.00 1401
4467.63 1491
4468.26 1388
4468.89 1436
4469.52 1589
4470.15 1441
4470.78 1360
4471.41 1390
4472.04 1366
4472.68 1297
4473.31 1305
4473.94 1379
4474.57 1391
4475.20 1471
4475.83 1382
4476.46 1391
4477.09 1435
4477.72 1420
4478.35 1422
4478.98 1409
4479.62 1416
4480.25 1527
4480.88 1452
4481.51 1566
4482.14 1292
4482.77 1370
4483.40 1455
4484.04 1456
4484.67 1404
4485.30 1433
4485.93 1474
4486.56 1429
4487.19 1428
4487.82 1472
4488.46 1623
4489.09 1598
4489.72 1484
4490.35 1481
4490.98 1476
4491.62 1541
4492.25 1586
4492.88 1423
4493.51 1498
4494.14 1367
4494.78 1339
4495.41 1389
4496.04 1416
4496.67 1411
4497.31 1459
4497.94 1511
4498.57 1594
4499.20 1578
4499.84 1563
4500.47 1623
4501.10 1606
4501.73 1526
4502.37 1529
4503.00 1521
4503.63 1545
4504.27 1530
4504.90 1544
4505.53 1448
4506.16 1544
4506.80 1453
4507.43 1509
4508.06 1618
4508.70 1461
4509.33 1575
4509.96 1472
4510.60 1478
4511.23 1495
4511.86 1512
4512.50 1587
4513.13 1564
4513.76 1546
4514.40 1499
4515.03 1476
4515.66 1572
4516.30 1508
4516.93 1524
4517.57 1540
4518.20 1555
4518.83 1643
4519.47 1598
4520.10 1715
4520.74 1700
4521.37 1718
4522.00 1703
4522.64 1746
4523.27 1783
4523.91 1758
4524.54 1815
4525.18 1954
4525.81 2131
4526.44 2496
4527.08 2788
4527.71 3187
4528.35 3830
4528.98 4407
4529.62 4795
4530.25 5636
4530.89 6099
4531.52 6318
4532.16 6878
4532.79 7323
4533.43 7223
4534.06 7117
4534.70 6594
4535.33 6266
4535.97 5789
4536.60 4875
4537.24 4292
4537.87 3651
4538.51 3226
4539.14 2656
4539.78 2387
4540.41 2289
4541.05 2037
4541.68 1940
4542.32 1856
4542.96 1737
4543.59 1668
4544.23 1713
4544.86 1695
4545.50 1698
4546.13 1715
4546.77 1566
4547.41 1596
4548.04 1523
4548.68 1565
4549.31 1591
4549.95 1420
4550.59 1660
4551.22 1532
4551.86 1392
4552.50 1496
4553.13 1460
4553.77 1567
4554.40 1585
4555.04 1627
4555.68 1682
4556.31 1671
4556.95 1799
4557.59 1855
4558.22 1751
4558.86 1805
4559.50 1777
4560.13 1843
4560.77 1901
4561.41 1997
4562.04 1984
4562.68 1885
4563.32 1712
4563.96 1873
4564.59 1889
4565.23 1883
4565.87 1831
4566.50 1762
4567.14 1921
4567.78 1849
4568.42 1923
4569.05 1973
4569.69 1989
4570.33 2075
4570.97 1971
4571.60 1922
4572.24 1988
4572.88 1860
4573.52 1816
4574.16 1756
4574.79 1755
4575.43 1621
4576.07 1631
4576.71 1678
4577.34 1643
4577.98 1588
4578.62 1611
4579.26 1592
4579.90 1448
4580.54 1570
4581.17 1608
4581.81 1655
4582.45 1606
4583.09 1665
4583.73 1615
4584.37 1632
4585.00 1746
4585.64 1578
4586.28 1571
4586.92 1646
4587.56 1575
4588.20 1571
4588.84 1616
4589.48 1581
4590.11 1523
4590.75 1491
4591.39 1551
4592.03 1603
4592.67 1548
4593.31 1592
4593.95 1712
4594.59 1573
4595.23 1587
4595.87 1638
4596.51 1673
4597.15 1579
4597.79 1605
4598.42 1623
4599.06 1505
4599.70 1571
4600.34 1592
4600.98 1628
4601.62 1613
4602.26 1704
4602.90 1783
4603.54 1711
4604.18 1729
4604.82 1897
4605.46 1836
4606.10 1853
4606.74 1679
4607.38 1711
4608.02 1784
4608.66 1620
4609.30 1668
4609.94 1816
4610.58 1728
4611.22 1827
4611.86 1834
4612.50 1662
4613.15 1560
4613.79 1661
4614.43 1701
4615.07 1744
4615.71 1752
4616.35 1778
4616.99 1790
4617.63 1642
4618.27 1685
4618.91 1686
4619.55 1587
4620.19 1592
4620.83 1584
4621.48 1586
4622.12 1535
4622.76 1533
4623.40 1622
4624.04 1567
4624.68 1616
4625.32 1727
4625.96 1507
4626.61 1466
4627.25 1528
4627.89 1576
4628.53 1602
4629.17 1633
4629.81 1698
4630.46 1580
4631.10 1682
4631.74 1811
4632.38 1813
4633.02 1882
4633.66 1794
4634.31 1777
4634.95 1741
4635.59 1791
4636.23 1833
4636.88 1955
4637.52 1940
4638.16 1817
4638.80 1881
4639.44 1844
4640.09 1821
4640.73 1703
4641.37 1761
4642.01 1904
4642.66 1781
4643.30 1722
4643.94 1714
4644.58 1771
4645.23 1902
4645.87 1919
4646.51 1983
4647.16 1928
4647.80 1985
4648.44 2140
4649.08 2148
4649.73 1972
4650.37 2143
4651.01 2409
4651.66 2351
4652.30 2229
4652.94 2603
4653.59 2498
4654.23 2515
4654.87 2438
4655.52 2447
4656.16 2496
4656.80 2296
4657.45 2190
4658.09 2250
4658.74 1894
4659.38 1800
4660.02 1888
4660.67 1673
4661.31 1671
4661.95 1716
4662.60 1714
4663.24 1611
4663.89 1665
4664.53 1765
4665.17 1783
4665.82 1877
4666.46 1749
4667.11 1805
4667.75 1840
4668.40 1983
4669.04 1940
4669.68 1860
4670.33 1927
4670.97 1903
4671.62 2030
4672.26 1796
4672.91 1813
4673.55 1709
4674.20 1659
4674.84 1702
4675.49 1541
4676.13 1591
4676.78 1635
4677.42 1530
4678.07 1462
4678.71 1455
4679.36 1569
4680.00 1478
4680.65 1550
4681.29 1541
4681.94 1596
4682.58 1543
4683.23 1486
4683.87 1435
4684.52 1547
4685.16 1576
4685.81 1449
4686.46 1381
4687.10 1374
4687.75 1361
4688.39 1478
4689.04 1534
4689.68 1597
4690.33 1488
4690.98 1428
4691.62 1466
4692.27 1540
4692.91 1563
4693.56 1588
4694.21 1572
4694.85 1647
4695.50 1644
4696.15 1613
4696.79 1645
4697.44 1604
4698.08 1627
4698.73 1717
4699.38 1849
4700.02 1821
4700.67 1811
4701.32 1840
4701.96 1862
4702.61 1774
4703.26 1750
4703.90 1751
4704.55 1778
4705.20 1539
4705.84 1542
4706.49 1527
4707.14 1575
4707.79 1561
4708.43 1622
4709.08 1702
4709.73 1659
4710.37 1520
4711.02 1652
4711.67 1483
4712.32 1522
4712.96 1572
4713.61 1652
4714.26 1579
4714.91 1582
4715.55 1660
4716.20 1491
4716.85 1404
4717.50 1592
4718.14 1597
4718.79 1486
4719.44 1497
4720.09 1563
4720.74 1572
4721.38 1457
4722.03 1499
4722.68 1495
4723.33 1511
4723.98 1510
4724.62 1564
4725.27 1574
4725.92 1638
4726.57 1573
4727.22 1548
4727.87 1700
4728.52 1614
4729.16 1618
4729.81 1551
4730.46 1508
4731.11 1421
4731.76 1435
4732.41 1425
4733.06 1477
4733.70 1513
4734.35 1457
4735.00 1550
4735.65 1505
4736.30 1497
4736.95 1448
4737.60 1476
4738.25 1583
4738.90 1663
4739.55 1612
4740.20 1513
4740.84 1427
4741.49 1409
4742.14 1394
4742.79 1489
4743.44 1397
4744.09 1378
4744.74 1442
4745.39 1389
4746.04 1336
4746.69 1406
4747.34 1444
4747.99 1555
4748.64 1480
4749.29 1494
4749.94 1647
4750.59 1544
4751.24 1669
4751.89 1720
4752.54 1706
4753.19 1653
4753.84 1663
4754.49 1644
4755.14 1573
4755.79 1503
4756.44 1681
4757.09 1575
4757.74 1385
4758.39 1410
4759.04 1383
4759.70 1345
4760.35 1409
4761.00 1444
4761.65 1377
4762.30 1445
4762.95 1525
4763.60 1502
4764.25 1485
4764.90 1588
4765.55 1526
4766.20 1493
4766.86 1358
4767.51 1478
4768.16 1579
4768.81 1524
4769.46 1405
4770.11 1361
4770.76 1383
4771.41 1527
4772.07 1453
4772.72 1392
4773.37 1413
4774.02 1486
4774.67 1483
4775.32 1475
4775.98 1408
4776.63 1297
4777.28 1347
4777.93 1366
4778.58 1364
4779.24 1314
4779.89 1345
4780.54 1369
4781.19 1503
4781.84 1509
4782.50 1303
4783.15 1312
4783.80 1379
4784.45 1344
4785.10 1325
4785.76 1430
4786.41 1428
4787.06 1374
4787.71 1386
4788.37 1353
4789.02 1368
4789.67 1393
4790.33 1453
4790.98 1362
4791.63 1377
4792.28 1388
4792.94 1380
4793.59 1421
4794.24 1343
4794.90 1379
4795.55 1399
4796.20 1430
4796.86 1423
4797.51 1410
4798.16 1372
4798.81 1511
4799.47 1385
4800.12 1390
4800.78 1447
4801.43 1346
4802.08 1343
4802.74 1283
4803.39 1344
4804.04 1324
4804.70 1272
4805.35 1370
4806.00 1381
4806.66 1330
4807.31 1314
4807.97 1413
4808.62 1412
4809.27 1353
4809.93 1311
4810.58 1433
4811.24 1395
4811.89 1373
4812.54 1408
4813.20 1399
4813.85 1400
4814.51 1450
4815.16 1399
4815.82 1482
4816.47 1401
4817.13 1347
4817.78 1333
4818.44 1385
4819.09 1376
4819.74 1394
4820.40 1325
4821.05 1341
4821.71 1373
4822.36 1385
4823.02 1373
4823.67 1445
4824.33 1366
4824.98 1401
4825.64 1349
4826.29 1317
4826.95 1413
4827.60 1306
4828.26 1365
4828.92 1426
4829.57 1431
4830.23 1467
4830.88 1516
4831.54 1484
4832.19 1396
4832.85 1414
4833.50 1406
4834.16 1554
4834.82 1623
4835.47 1548
4836.13 1593
4836.78 1698
4837.44 1653
4838.10 1790
4838.75 1667
4839.41 1702
4840.06 1759
4840.72 1800
4841.38 1801
4842.03 1699
4842.69 1616
4843.34 1530
4844.00 1511
4844.66 1505
4845.31 1334
4845.97 1470
4846.63 1433
4847.28 1455
4847.94 1392
4848.60 1446
4849.25 1372
4849.91 1433
4850.57 1410
4851.22 1377
4851.88 1453
4852.54 1347
4853.20 1468
4853.85 1467
4854.51 1505
4855.17 1415
4855.82 1486
4856.48 1461
4857.14 1454
4857.80 1320
4858.45 1331
4859.11 1387
4859.77 1417
4860.43 1302
4861.08 1302
4861.74 1314
4862.40 1364
4863.06 1374
4863.71 1335
4864.37 1399
4865.03 1473
4865.69 1515
4866.34 1415
4867.00 1368
4867.66 1399
4868.32 1499
4868.98 1546
4869.63 1478
4870.29 1333
4870.95 1456
4871.61 1444
4872.27 1335
4872.93 1386
4873.58 1460
4874.24 1511
4874.90 1415
4875.56 1455
4876.22 1489
4876.88 1384
4877.54 1423
4878.19 1472
4878.85 1371
4879.51 1385
4880.17 1444
4880.83 1490
4881.49 1468
4882.15 1472
4882.81 1417
4883.47 1446
4884.13 1504
4884.78 1553
4885.44 1390
4886.10 1389
4886.76 1347
4887.42 1402
4888.08 1364
4888.74 1363
4889.40 1338
4890.06 1420
4890.72 1516
4891.38 1530
4892.04 1443
4892.70 1388
4893.36 1557
4894.02 1531
4894.68 1501
4895.34 1412
4896.00 1551
4896.66 1635
4897.32 1684
4897.98 1579
4898.64 1536
4899.30 1587
4899.96 1649
4900.62 1514
4901.28 1523
4901.94 1474
4902.60 1443
4903.26 1573
4903.92 1590
4904.58 1511
4905.24 1535
4905.90 1531
4906.56 1422
4907.22 1516
4907.88 1563
4908.54 1530
4909.20 1617
4909.87 1560
4910.53 1571
4911.19 1532
4911.85 1617
4912.51 1541
4913.17 1539
4913.83 1452
4914.49 1423
4915.15 1403
4915.81 1484
4916.48 1433
4917.14 1489
4917.80 1425
4918.46 1351
4919.12 1351
4919.78 1359
4920.44 1373
4921.11 1331
4921.77 1275
4922.43 1313
4923.09 1392
4923.75 1474
4924.41 1350
4925.08 1359
4925.74 1352
4926.40 1386
4927.06 1255
4927.72 1262
4928.39 1499
4929.05 1477
4929.71 1411
4930.37 1255
4931.04 1243
4931.70 1382
4932.36 1353
4933.02 1380
4933.69 1400
4934.35 1455
4935.01 1407
4935.67 1370
4936.34 1378
4937.00 1462
4937.66 1511
4938.32 1457
4938.99 1605
4939.65 1520
4940.31 1450
4940.98 1432
4941.64 1316
4942.30 1321
4942.96 1390
4943.63 1388
4944.29 1373
4944.95 1447
4945.62 1344
4946.28 1418
4946.94 1337
4947.61 1318
4948.27 1334
4948.93 1258
4949.60 1254
4950.26 1331
4950.92 1360
4951.59 1318
4952.25 1269
4952.92 1321
4953.58 1458
4954.24 1461
4954.91 1287
4955.57 1364
4956.24 1317
4956.90 1360
4957.56 1326
4958.23 1430
4958.89 1503
4959.56 1627
4960.22 1465
4960.88 1446
4961.55 1560
4962.21 1507
4962.88 1628
4963.54 1745
4964.21 1757
4964.87 1665
4965.54 1576
4966.20 1671
4966.86 1736
4967.53 1705
4968.19 1661
4968.86 1586
4969.52 1800
4970.19 1627
4970.85 1607
4971.52 1739
4972.18 1666
4972.85 1552
4973.51 1476
4974.18 1653
4974.84 1640
4975.51 1555
4976.17 1591
4976.84 1473
4977.51 1448
4978.17 1680
4978.84 1743
4979.50 1689
4980.17 1759
4980.83 1785
4981.50 1855
4982.16 1882
4982.83 2071
4983.50 2159
4984.16 2200
4984.83 2278
4985.49 2489
4986.16 2431
4986.83 2604
4987.49 2525
4988.16 2537
4988.82 2514
4989.49 2280
4990.16 2084
4990.82 1997
4991.49 1816
4992.16 1735
4992.82 1769
4993.49 1517
4994.16 1446
4994.82 1509
4995.49 1372
4996.15 1438
4996.82 1426
4997.49 1282
4998.16 1277
4998.82 1320
4999.49 1281
5000.16 1244
5000.82 1284
5001.49 1272
5002.16 1330
5002.82 1290
5003.49 1222
5004.16 1244
5004.83 1215
5005.49 1234
5006.16 1317
5006.83 1279
5007.49 1319
5008.16 1279
5008.83 1310
5009.50 1433
5010.16 1438
5010.83 1238
5011.50 1296
5012.17 1302
5012.84 1358
5013.50 1313
5014.17 1264
5014.84 1278
5015.51 1289
5016.17 1342
5016.84 1406
5017.51 1386
5018.18 1344
5018.85 1360
5019.52 1406
5020.18 1378
5020.85 1490
5021.52 1556
5022.19 1575
5022.86 1722
5023.53 1805
5024.19 1707
5024.86 1600
5025.53 1767
5026.20 1830
5026.87 1725
5027.54 1542
5028.21 1700
5028.88 1596
5029.54 1565
5030.21 1547
5030.88 1405
5031.55 1328
5032.22 1353
5032.89 1386
5033.56 1415
5034.23 1396
5034.90 1374
5035.57 1369
5036.24 1513
5036.90 1431
5037.57 1422
5038.24 1315
5038.91 1299
5039.58 1437
5040.25 1372
5040.92 1331
5041.59 1415
5042.26 1406
5042.93 1246
5043.60 1393
5044.27 1325
5044.94 1284
5045.61 1239
5046.28 1337
5046.95 1343
5047.62 1311
5048.29 1286
5048.96 1279
5049.63 1361
5050.30 1188
5050.97 1318
5051.64 1283
5052.31 1317
5052.98 1270
5053.65 1323
5054.32 1234
5054.99 1314
5055.66 1331
5056.34 1244
5057.01 1213
5057.68 1355
5058.35 1317
5059.02 1282
5059.69 1308
5060.36 1338
5061.03 1327
5061.70 1327
5062.37 1366
5063.04 1431
5063.72 1451
5064.39 1315
5065.06 1240
5065.73 1190
5066.40 1309
5067.07 1278
5067.74 1248
5068.42 1343
5069.09 1324
5069.76 1312
5070.43 1279
5071.10 1303
5071.77 1137
5072.44 1217
5073.12 1212
5073.79 1224
5074.46 1279
5075.13 1288
5075.80 1382
5076.48 1345
5077.15 1325
5077.82 1342
5078.49 1386
5079.16 1363
5079.84 1291
5080.51 1365
5081.18 1419
5081.85 1470
5082.53 1324
5083.20 1392
5083.87 1443
5084.54 1475
5085.22 1310
5085.89 1351
5086.56 1442
5087.23 1293
5087.91 1298
5088.58 1503
5089.25 1544
5089.93 1613
5090.60 1577
5091.27 1590
5091.94 1679
5092.62 1726
5093.29 1665
5093.96 1702
5094.64 1587
5095.31 1535
5095.98 1587
5096.66 1472
5097.33 1520
5098.00 1539
5098.68 1456
5099.35 1414
5100.02 1486
5100.70 1340
5101.37 1411
5102.04 1509
5102.72 1500
5103.39 1438
5104.07 1489
5104.74 1472
5105.41 1626
5106.09 1625
5106.76 1569
5107.44 1508
5108.11 1475
5108.78 1465
5109.46 1532
5110.13 1521
5110.81 1500
5111.48 1493
5112.16 1353
5112.83 1272
5113.50 1317
5114.18 1410
5114.85 1430
5115.53 1320
5116.20 1359
5116.88 1320
5117.55 1244
5118.23 1288
5118.90 1323
5119.58 1267
5120.25 1296
5120.93 1374
5121.60 1316
5122.28 1286
5122.95 1346
5123.63 1363
5124.30 1431
5124.98 1411
5125.65 1333
5126.33 1272
5127.00 1327
5127.68 1356
5128.35 1379
5129.03 1321
5129.70 1364
5130.38 1450
5131.06 1394
5131.73 1441
5132.41 1399
5133.08 1478
5133.76 1413
5134.43 1432
5135.11 1421
5135.79 1350
5136.46 1329
5137.14 1385
5137.81 1372
5138.49 1450
5139.17 1332
5139.84 1225
5140.52 1242
5141.20 1360
5141.87 1205
5142.55 1343
5143.22 1379
5143.90 1345
5144.58 1325
5145.25 1398
5145.93 1453
5146.61 1424
5147.28 1447
5147.96 1401
5148.64 1425
5149.31 1467
5149.99 1324
5150.67 1399
5151.34 1248
5152.02 1270
5152.70 1337
5153.38 1367
5154.05 1317
5154.73 1360
5155.41 1204
5156.08 1248
5156.76 1186
5157.44 1263
5158.12 1287
5158.79 1252
5159.47 1240
5160.15 1154
5160.83 1125
5161.50 1142
5162.18 1281
5162.86 1152
5163.54 1171
5164.22 1172
5164.89 1105
5165.57 1130
5166.25 1225
5166.93 1197
5167.61 1284
5168.28 1325
5168.96 1333
5169.64 1278
5170.32 1286
5171.00 1212
5171.67 1306
5172.35 1359
5173.03 1210
5173.71 1171
5174.39 1159
5175.07 1211
5175.74 1117
5176.42 1109
5177.10 1177
5177.78 1206
5178.46 1354
5179.14 1315
5179.82 1367
5180.50 1247
5181.17 1226
5181.85 1259
5182.53 1234
5183.21 1233
5183.89 1272
5184.57 1268
5185.25 1234
5185.93 1189
5186.61 1186
5187.29 1020
5187.97 1155
5188.65 1271
5189.33 1193
5190.00 1278
5190.68 1197
5191.36 1220
5192.04 1303
5192.72 1279
5193.40 1221
5194.08 1300
5194.76 1231
5195.44 1256
5196.12 1202
5196.80 1207
5197.48 1237
5198.16 1178
5198.84 1222
5199.52 1199
5200.20 1157
5200.88 1285
5201.56 1268
5202.24 1178
5202.92 1201
5203.60 1321
5204.28 1418
5204.96 1308
5205.65 1365
5206.33 1342
5207.01 1356
5207.69 1130
5208.37 1261
5209.05 1286
5209.73 1345
5210.41 1227
5211.09 1275
5211.77 1317
5212.45 1332
5213.13 1326
5213.82 1232
5214.50 1185
5215.18 1247
5215.86 1264
5216.54 1487
5217.22 1418
5217.90 1277
5218.58 1365
5219.27 1452
5219.95 1443
5220.63 1446
5221.31 1467
5221.99 1602
5222.67 1590
5223.35 1490
5224.04 1572
5224.72 1602
5225.40 1535
5226.08 1522
5226.76 1463
5227.45 1550
5228.13 1472
5228.81 1474
5229.49 1481
5230.17 1415
5230.86 1244
5231.54 1281
5232.22 1375
5232.90 1368
5233.58 1286
5234.27 1310
5234.95 1296
5235.63 1202
5236.31 1233
5237.00 1292
5237.68 1410
5238.36 1471
5239.05 1530
5239.73 1387
5240.41 1429
5241.09 1348
5241.78 1424
5242.46 1469
5243.14 1446
5243.83 1470
5244.51 1437
5245.19 1382
5245.87 1443
5246.56 1311
5247.24 1335
5247.92 1453
5248.61 1316
5249.29 1311
5249.97 1483
5250.66 1559
5251.34 1643
5252.03 1551
5252.71 1511
5253.39 1529
5254.08 1669
5254.76 1679
5255.44 1467
5256.13 1670
5256.81 1595
5257.50 1529
5258.18 1509
5258.86 1637
5259.55 1505
5260.23 1642
5260.92 1556
5261.60 1566
5262.28 1572
5262.97 1639
5263.65 1705
5264.34 1679
5265.02 1643
5265.71 1546
5266.39 1574
5267.07 1554
5267.76 1518
5268.44 1447
5269.13 1536
5269.81 1483
5270.50 1479
5271.18 1460
5271.87 1458
5272.55 1431
5273.24 1507
5273.92 1558
5274.61 1561
5275.29 1608
5275.98 1582
5276.66 1690
5277.35 1660
5278.03 1833
5278.72 1874
5279.40 1885
5280.09 1908
5280.77 2043
5281.46 2034
5282.15 1913
5282.83 1934
5283.52 1914
5284.20 1932
5284.89 1725
5285.57 1854
5286.26 1717
5286.95 1563
5287.63 1521
5288.32 1400
5289.00 1324
5289.69 1344
5290.38 1393
5291.06 1467
5291.75 1411
5292.43 1503
5293.12 1557
5293.81 1528
5294.49 1549
5295.18 1746
5295.87 1781
5296.55 1632
5297.24 1724
5297.92 1758
5298.61 1604
5299.30 1741
5299.98 1693
5300.67 1675
5301.36 1542
5302.04 1549
5302.73 1560
5303.42 1533
5304.11 1565
5304.79 1610
5305.48 1637
5306.17 1554
5306.85 1546
5307.54 1580
5308.23 1691
5308.92 1685
5309.60 1579
5310.29 1657
5310.98 1589
5311.66 1611
5312.35 1656
5313.04 1537
5313.73 1519
5314.41 1559
5315.10 1559
5315.79 1605
5316.48 1520
5317.17 1621
5317.85 1657
5318.54 1604
5319.23 1674
5319.92 1853
5320.61 1827
5321.29 1744
5321.98 1794
5322.67 1725
5323.36 1713
5324.05 1658
5324.73 1666
5325.42 1801
5326.11 1792
5326.80 1781
5327.49 1747
5328.18 1671
5328.87 1683
5329.55 1722
5330.24 1731
5330.93 1933
5331.62 1767
5332.31 1729
5333.00 1665
5333.69 1834
5334.38 1939
5335.06 1898
5335.75 1965
5336.44 1903
5337.13 1880
5337.82 1987
5338.51 1995
5339.20 1890
5339.89 1818
5340.58 1991
5341.27 1886
5341.96 1892
5342.65 2024
5343.33 2081
5344.02 2365
5344.71 2419
5345.40 2541
5346.09 2832
5346.78 2928
5347.47 3210
5348.16 3491
5348.85 3992
5349.54 4611
5350.23 5123
5350.92 5449
5351.61 5751
5352.30 5782
5352.99 5944
5353.68 5818
5354.37 5660
5355.06 5289
5355.75 4714
5356.44 4048
5357.13 3407
5357.82 3210
5358.51 2958
5359.21 2645
5359.90 2509
5360.59 2495
5361.28 2351
5361.97 2295
5362.66 2356
5363.35 2571
5364.04 2572
5364.73 2797
5365.42 2852
5366.11 3161
5366.80 3262
5367.49 3231
5368.19 3495
5368.88 3355
5369.57 3264
5370.26 3236
5370.95 3000
5371.64 2854
5372.33 2540
5373.02 2450
5373.72 2208
5374.41 2063
5375.10 2014
5375.79 1907
5376.48 1912
5377.17 1844
5377.87 1908
5378.56 1802
5379.25 1739
5379.94 1755
5380.63 1776
5381.33 1787
5382.02 1549
5382.71 1597
5383.40 1612
5384.09 1601
5384.79 1627
5385.48 1645
5386.17 1521
5386.86 1634
5387.55 1564
5388.25 1692
5388.94 1618
5389.63 1696
5390.32 1774
5391.02 1746
5391.71 1726
5392.40 1777
5393.09 1812
5393.79 1836
5394.48 1738
5395.17 1504
5395.87 1562
5396.56 1556
5397.25 1572
5397.95 1548
5398.64 1593
5399.33 1627
5400.02 1562
5400.72 1389
5401.41 1538
5402.10 1569
5402.80 1419
5403.49 1522
5404.18 1488
5404.88 1380
5405.57 1485
5406.26 1589
5406.96 1581
5407.65 1571
5408.35 1620
5409.04 1568
5409.73 1434
5410.43 1472
5411.12 1402
5411.81 1375
5412.51 1434
5413.20 1420
5413.90 1469
5414.59 1502
5415.28 1524
5415.98 1426
5416.67 1380
5417.37 1452
5418.06 1529
5418.76 1482
5419.45 1284
5420.14 1297
5420.84 1465
5421.53 1403
5422.23 1368
5422.92 1366
5423.62 1316
5424.31 1345
5425.01 1331
5425.70 1310
5426.40 1357
5427.09 1442
5427.79 1405
5428.48 1458
5429.18 1448
5429.87 1406
5430.57 1354
5431.26 1393
5431.96 1308
5432.65 1393
5433.35 1342
5434.04 1331
5434.74 1409
5435.43 1425
5436.13 1486
5436.82 1459
5437.52 1438
5438.22 1362
5438.91 1420
5439.61 1413
5440.30 1384
5441.00 1260
5441.69 1297
5442.39 1337
5443.09 1417
5443.78 1380
5444.48 1357
5445.17 1325
5445.87 1361
5446.57 1372
5447.26 1292
5447.96 1285
5448.66 1354
5449.35 1428
5450.05 1530
5450.74 1577
5451.44 1411
5452.14 1536
5452.83 1588
5453.53 1546
5454.23 1469
5454.92 1436
5455.62 1448
5456.32 1317
5457.01 1234
5457.71 1373
5458.41 1468
5459.10 1269
5459.80 1435
5460.50 1456
5461.20 1345
5461.89 1385
5462.59 1423
5463.29 1438
5463.98 1460
5464.68 1457
5465.38 1447
5466.08 1500
5466.77 1508
5467.47 1376
5468.17 1517
5468.87 1553
5469.56 1346
5470.26 1478
5470.96 1428
5471.66 1444
5472.35 1413
5473.05 1491
5473.75 1408
5474.45 1358
5475.15 1419
5475.84 1349
5476.54 1459
5477.24 1556
5477.94 1425
5478.64 1396
5479.34 1462
5480.03 1453
5480.73 1510
5481.43 1603
5482.13 1600
5482.83 1447
5483.53 1514
5484.22 1557
5484.92 1717
5485.62 1564
5486.32 1551
5487.02 1630
5487.72 1547
5488.42 1647
5489.11 1538
5489.81 1628
5490.51 1667
5491.21 1518
5491.91 1498
5492.61 1648
5493.31 1624
5494.01 1593
5494.71 1485
5495.41 1546
5496.11 1725
5496.81 1734
5497.50 1746
5498.20 1754
5498.90 1816
5499.60 1799
5500.30 1774
5501.00 1938
5501.70 1881
5502.40 2102
5503.10 1934
5503.80 1845
5504.50 1925
5505.20 1906
5505.90 1943
5506.60 1872
5507.30 1869
5508.00 1862
5508.70 1920
5509.40 1895
5510.10 1831
5510.80 2009
5511.50 1859
5512.20 1795
5512.90 1718
5513.60 1722
5514.30 1769
5515.00 1845
5515.70 1763
5516.40 1791
5517.11 1764
5517.81 1697
5518.51 1619
5519.21 1772
5519.91 1815
5520.61 1687
5521.31 1610
5522.01 1667
5522.71 1732
5523.41 1604
5524.11 1526
5524.82 1515
5525.52 1580
5526.22 1612
5526.92 1470
5527.62 1381
5528.32 1443
5529.02 1431
5529.72 1385
5530.43 1402
5531.13 1526
5531.83 1426
5532.53 1410
5533.23 1503
5533.93 1273
5534.64 1255
5535.34 1329
5536.04 1368
5536.74 1309
5537.44 1328
5538.15 1302
5538.85 1249
5539.55 1348
5540.25 1362
5540.95 1348
5541.66 1295
5542.36 1286
5543.06 1244
5543.76 1262
5544.47 1296
5545.17 1230
5545.87 1280
5546.57 1295
5547.28 1289
5547.98 1237
5548.68 1249
5549.38 1187
5550.09 1289
5550.79 1402
5551.49 1338
5552.19 1319
5552.90 1307
5553.60 1266
5554.30 1249
5555.01 1169
5555.71 1356
5556.41 1325
5557.12 1254
5557.82 1285
5558.52 1344
5559.23 1370
5559.93 1360
5560.63 1387
5561.34 1431
5562.04 1573
5562.74 1474
5563.45 1387
5564.15 1399
5564.85 1391
5565.56 1397
5566.26 1431
5566.96 1574
5567.67 1561
5568.37 1550
5569.08 1632
5569.78 1531
5570.48 1432
5571.19 1449
5571.89 1605
5572.60 1627
5573.30 1635
5574.01 1549
5574.71 1539
5575.41 1472
5576.12 1412
5576.82 1383
5577.53 1574
5578.23 1473
5578.94 1461
5579.64 1479
5580.35 1302
5581.05 1343
5581.76 1340
5582.46 1434
5583.16 1384
5583.87 1269
5584.57 1315
5585.28 1358
5585.98 1288
5586.69 1191
5587.39 1264
5588.10 1232
5588.81 1271
5589.51 1165
5590.22 1228
5590.92 1270
5591.63 1318
5592.33 1242
5593.04 1225
5593.74 1223
5594.45 1224
5595.15 1262
5595.86 1218
5596.57 1238
5597.27 1180
5597.98 1339
5598.68 1154
5599.39 1154
5600.09 1132
5600.80 1158
5601.51 1198
5602.21 1289
5602.92 1221
5603.62 1118
5604.33 1125
5605.04 1245
5605.74 1253
5606.45 1255
5607.16 1209
5607.86 1119
5608.57 1174
5609.27 1112
5609.98 1271
5610.69 1260
5611.39 1160
5612.10 1304
5612.81 1239
5613.51 1095
5614.22 1243
5614.93 1208
5615.64 1144
5616.34 1120
5617.05 1098
5617.76 1116
5618.46 1063
5619.17 1163
5619.88 1167
5620.58 1220
5621.29 1178
5622.00 1259
5622.71 1157
5623.41 1186
5624.12 1074
5624.83 1118
5625.54 1236
5626.24 1146
5626.95 1098
5627.66 1179
5628.37 1273
5629.07 1187
5629.78 1178
5630.49 1173
5631.20 1352
5631.91 1283
5632.61 1191
5633.32 1216
5634.03 1195
5634.74 1126
5635.45 1260
5636.15 1333
5636.86 1389
5637.57 1408
5638.28 1242
5638.99 1301
5639.70 1379
5640.40 1258
5641.11 1234
5641.82 1228
5642.53 1282
5643.24 1466
5643.95 1338
5644.66 1348
5645.36 1295
5646.07 1209
5646.78 1213
5647.49 1259
5648.20 1265
5648.91 1310
5649.62 1290
5650.33 1134
5651.04 1309
5651.75 1255
5652.45 1153
5653.16 1285
5653.87 1210
5654.58 1188
5655.29 1211
5656.00 1207
5656.71 1296
5657.42 1259
5658.13 1221
5658.84 1318
5659.55 1241
5660.26 1237
5660.97 1119
5661.68 1240
5662.39 1230
5663.10 1103
5663.81 1154
5664.52 1154
5665.23 1295
5665.94 1238
5666.65 1173
5667.36 1153
5668.07 1210
5668.78 1190
5669.49 1163
5670.20 1158
5670.91 1125
5671.62 1137
5672.33 1060
5673.04 1116
5673.75 1237
5674.46 1240
5675.17 1133
5675.88 1132
5676.59 1261
5677.31 1265
5678.02 1126
5678.73 1106
5679.44 1222
5680.15 1147
5680.86 1270
5681.57 1186
5682.28 1223
5682.99 1241
5683.70 1202
5684.42 1200
5685.13 1136
5685.84 1078
5686.55 1063
5687.26 1107
5687.97 1146
5688.68 1137
5689.39 1245
5690.11 1251
5690.82 1152
5691.53 1256
5692.24 1203
5692.95 1178
5693.67 1145
5694.38 1188
5695.09 1195
5695.80 1131
5696.51 1073
5697.22 1047
5697.94 1083
5698.65 1191
5699.36 1073
5700.07 1032
5700.79 1036
5701.50 1111
5702.21 1115
5702.92 1083
5703.63 1090
5704.35 1082
5705.06 1057
5705.77 1158
5706.48 1166
5707.20 1160
5707.91 1097
5708.62 945
5709.34 952
5710.05 1056
5710.76 988
5711.47 1065
5712.19 950
5712.90 1032
5713.61 1080
5714.33 1057
5715.04 1038
5715.75 971
5716.47 963
5717.18 1041
5717.89 1153
5718.61 1104
5719.32 1045
5720.03 1099
5720.75 1038
5721.46 1168
5722.17 1070
5722.89 1027
5723.60 1107
5724.31 1074
5725.03 1085
5725.74 1069
5726.46 1105
5727.17 1119
5727.88 1129
5728.60 1104
5729.31 1119
5730.03 1051
5730.74 1012
5731.45 1091
5732.17 1146
5732.88 1066
5733.60 1100
5734.31 1182
5735.03 1122
5735.74 1123
5736.45 1109
5737.17 1064
5737.88 1076
5738.60 1065
5739.31 1024
5740.03 1145
5740.74 1079
5741.46 1049
5742.17 1049
5742.89 1094
5743.60 1063
5744.32 1079
5745.03 1124
5745.75 1101
5746.46 1101
5747.18 1129
5747.89 1157
5748.61 1212
5749.32 1188
5750.04 1259
5750.75 1248
5751.47 1110
5752.18 1268
5752.90 1331
5753.62 1348
5754.33 1218
5755.05 1281
5755.76 1323
5756.48 1310
5757.19 1308
5757.91 1366
5758.63 1410
5759.34 1338
5760.06 1379
5760.77 1173
5761.49 1153
5762.21 1165
5762.92 1195
5763.64 1126
5764.35 1101
5765.07 1166
5765.79 1094
5766.50 1143
5767.22 1218
5767.94 1270
5768.65 1263
5769.37 1415
5770.08 1368
5770.80 1216
5771.52 1232
5772.23 1211
5772.95 1271
5773.67 1349
5774.39 1412
5775.10 1348
5775.82 1338
5776.54 1457
5777.25 1280
5777.97 1292
5778.69 1313
5779.40 1340
5780.12 1313
5780.84 1360
5781.56 1196
5782.27 1265
5782.99 1313
5783.71 1291
5784.43 1213
5785.14 1189
5785.86 1249
5786.58 1335
5787.30 1351
5788.01 1333
5788.73 1301
5789.45 1511
5790.17 1584
5790.88 1536
5791.60 1558
5792.32 1678
5793.04 1681
5793.76 1524
5794.47 1699
5795.19 1833
5795.91 1962
5796.63 2126
5797.35 2342
5798.07 2650
5798.78 2967
5799.50 3538
5800.22 3843
5800.94 4176
5801.66 4315
5802.38 4458
5803.10 4329
5803.81 4239
5804.53 3710
5805.25 3333
5805.97 3267
5806.69 3220
5807.41 3239
5808.13 3058
5808.85 3244
5809.56 3093
5810.28 3082
5811.00 3069
5811.72 3059
5812.44 2956
5813.16 2715
5813.88 2615
5814.60 2514
5815.32 2467
5816.04 2478
5816.76 2505
5817.48 2486
5818.20 2324
5818.92 2376
5819.64 2347
5820.36 2270
5821.08 2260
5821.80 2260
5822.51 2217
5823.23 2153
5823.95 2092
5824.67 2171
5825.39 2162
5826.11 2083
5826.83 2029
5827.55 1907
5828.28 1761
5829.00 1704
5829.72 1567
5830.44 1653
5831.16 1564
5831.88 1615
5832.60 1624
5833.32 1538
5834.04 1429
5834.76 1498
5835.48 1469
5836.20 1379
5836.92 1612
5837.64 1640
5838.36 1544
5839.08 1526
5839.80 1492
5840.53 1511
5841.25 1529
5841.97 1476
5842.69 1521
5843.41 1329
5844.13 1423
5844.85 1525
5845.57 1500
5846.29 1466
5847.02 1434
5847.74 1324
5848.46 1347
5849.18 1390
5849.90 1333
5850.62 1336
5851.34 1409
5852.07 1435
5852.79 1455
5853.51 1326
5854.23 1367
5854.95 1394
5855.68 1227
5856.40 1223
5857.12 1330
5857.84 1333
5858.56 1364
5859.29 1286
5860.01 1387
5860.73 1288
5861.45 1291
5862.17 1363
5862.90 1360
5863.62 1443
5864.34 1302
5865.06 1214
5865.79 1207
5866.51 1307
5867.23 1297
5867.95 1265
5868.68 1282
5869.40 1164
5870.12 1276
5870.84 1329
5871.57 1321
5872.29 1306
5873.01 1372
5873.74 1410
5874.46 1256
5875.18 1360
5875.91 1403
5876.63 1304
5877.35 1274
5878.08 1261
5878.80 1307
5879.52 1259
5880.25 1269
5880.97 1241
5881.69 1299
5882.42 1282
5883.14 1328
5883.86 1250
5884.59 1212
5885.31 1312
5886.03 1212
5886.76 1211
5887.48 1235
5888.21 1232
5888.93 1270
5889.65 1255
5890.38 1168
5891.10 1146
5891.83 1148
5892.55 1185
5893.27 1280
5894.00 1185
5894.72 1195
5895.45 1158
5896.17 1144
5896.90 1066
5897.62 1053
5898.35 1059
5899.07 1130
5899.79 1151
5900.52 1284
5901.24 1186
5901.97 1107
5902.69 1109
5903.42 1103
5904.14 1110
5904.87 1042
5905.59 1094
5906.32 1174
5907.04 1044
5907.77 1152
5908.49 1128
5909.22 1102
5909.94 1079
5910.67 1039
5911.39 1098
5912.12 1027
5912.84 907
5913.57 1006
5914.30 1068
5915.02 1092
5915.75 1094
5916.47 1084
5917.20 1058
5917.92 1094
5918.65 1075
5919.38 1129
5920.10 1092
5920.83 1077
5921.55 1104
5922.28 977
5923.01 999
5923.73 1027
5924.46 1048
5925.18 1122
5925.91 1120
5926.64 990
5927.36 1071
5928.09 1090
5928.81 1075
5929.54 1080
5930.27 1039
5930.99 1014
5931.72 1138
5932.45 1117
5933.17 1149
5933.90 1093
5934.63 1206
5935.35 1170
5936.08 1211
5936.81 1220
5937.53 1235
5938.26 1260
5938.99 1361
5939.72 1293
5940.44 1268
5941.17 1258
5941.90 1242
5942.62 1182
5943.35 1110
5944.08 1038
5944.81 1131
5945.53 1250
5946.26 1083
5946.99 1176
5947.72 1164
5948.44 1120
5949.17 1062
5949.90 1137
5950.63 1054
5951.35 1107
5952.08 1172
5952.81 1211
5953.54 1216
5954.27 1169
5954.99 1173
5955.72 1128
5956.45 1160
5957.18 1212
5957.91 1200
5958.64 1258
5959.36 1341
5960.09 1297
5960.82 1095
5961.55 1188
5962.28 1194
5963.01 1145
5963.73 1198
5964.46 1189
5965.19 1153
5965.92 1321
5966.65 1166
5967.38 1129
5968.11 1165
5968.83 1209
5969.56 1200
5970.29 1192
5971.02 1184
5971.75 1176
5972.48 1099
5973.21 1136
5973.94 1110
5974.67 1210
5975.40 1203
5976.13 1193
5976.86 1137
5977.58 1062
5978.31 1211
5979.04 1214
5979.77 1140
5980.50 1053
5981.23 1230
5981.96 1208
5982.69 1157
5983.42 1077
5984.15 1155
5984.88 1112
5985.61 1171
5986.34 1234
5987.07 1230
5987.80 1235
5988.53 1217
5989.26 1155
5989.99 1244
5990.72 1436
5991.45 1413
5992.18 1251
5992.91 1209
5993.64 1275
5994.37 1339
5995.10 1286
5995.83 1252
5996.56 1262
5997.29 1275
5998.03 1269
5998.76 1258
5999.49 1235
6000.22 1321
6000.95 1290
6001.68 1326
6002.41 1189
6003.14 1271
6003.87 1281
6004.60 1293
6005.33 1447
6006.07 1409
6006.80 1545
6007.53 1588
6008.26 1712
6008.99 1697
6009.72 1796
6010.45 1840
6011.18 1938
6011.92 1912
6012.65 1850
6013.38 1888
6014.11 1813
6014.84 1724
6015.57 1761
6016.31 1653
6017.04 1649
6017.77 1540
6018.50 1491
6019.23 1443
6019.96 1410
6020.70 1467
6021.43 1373
6022.16 1285
6022.89 1214
6023.63 1346
6024.36 1323
6025.09 1355
6025.82 1292
6026.55 1326
6027.29 1357
6028.02 1300
6028.75 1319
6029.48 1285
6030.22 1188
6030.95 1133
6031.68 1241
6032.42 1222
6033.15 1179
6033.88 1251
6034.61 1207
6035.35 1191
6036.08 1272
6036.81 1197
6037.55 1178
6038.28 1291
6039.01 1067
6039.74 1167
6040.48 1337
6041.21 1238
6041.94 1269
6042.68 1312
6043.41 1284
6044.14 1226
6044.88 1204
6045.61 1192
6046.35 1225
6047.08 1363
6047.81 1279
6048.55 1155
6049.28 1207
6050.01 1202
6050.75 1206
6051.48 1195
6052.22 1202
6052.95 1175
6053.68 1166
6054.42 1207
6055.15 1200
6055.89 1119
6056.62 1143
6057.35 1100
6058.09 1122
6058.82 1163
6059.56 1070
6060.29 1097
6061.03 1133
6061.76 1166
6062.50 1219
6063.23 1115
6063.96 1150
6064.70 1213
6065.43 1193
6066.17 1139
6066.90 1067
6067.64 1144
6068.37 1186
6069.11 1128
6069.84 1118
6070.58 1098
6071.31 1138
6072.05 1155
6072.78 1071
6073.52 1130
6074.25 1048
6074.99 1039
6075.72 1051
6076.46 1112
6077.20 995
6077.93 1090
6078.67 1033
6079.40 1063
6080.14 1185
6080.87 1129
6081.61 1112
6082.35 1135
6083.08 1064
6083.82 1001
6084.55 1081
6085.29 1153
6086.02 1046
6086.76 1084
6087.50 1003
6088.23 965
6088.97 1053
6089.71 1052
6090.44 1008
6091.18 1100
6091.91 1094
6092.65 1076
6093.39 1006
6094.12 947
6094.86 1028
6095.60 1036
6096.33 994
6097.07 1018
6097.81 1064
6098.54 986
6099.28 1052
6100.02 1049
6100.75 955
6101.49 1005
6102.23 1110
6102.96 1146
6103.70 1056
6104.44 1032
6105.18 1038
6105.91 1033
6106.65 1036
6107.39 1075
6108.12 1004
6108.86 1051
6109.60 960
6110.34 960
6111.07 977
6111.81 1080
6112.55 1039
6113.29 1099
6114.03 1209
6114.76 1070
6115.50 1105
6116.24 1150
6116.98 1088
6117.71 1054
6118.45 1128
6119.19 1116
6119.93 1118
6120.67 1209
6121.40 1132
6122.14 1149
6122.88 1189
6123.62 1139
6124.36 1245
6125.10 1206
6125.83 1175
6126.57 1034
6127.31 1097
6128.05 1121
6128.79 1140
6129.53 1208
6130.27 1119
6131.00 1177
6131.74 1109
6132.48 1094
6133.22 1048
6133.96 1068
6134.70 1077
6135.44 1116
6136.18 1145
6136.92 1077
6137.65 1102
6138.39 1108
6139.13 1129
6139.87 1108
6140.61 1020
6141.35 1081
6142.09 968
6142.83 1073
6143.57 1095
6144.31 1157
6145.05 1097
6145.79 1032
6146.53 1121
6147.27 1059
6148.01 1053
6148.75 1123
6149.49 1114
6150.23 1085
6150.97 1125
6151.71 1137
6152.45 1104
6153.19 1120
6153.93 1117
6154.67 1166
6155.41 1194
6156.15 1220
6156.89 1081
6157.63 1085
6158.37 1097
6159.11 1126
6159.85 1118
6160.59 1058
6161.33 1110
6162.07 1079
6162.81 1089
6163.55 1182
6164.29 1267
6165.03 1254
6165.77 1181
6166.51 1186
6167.26 1169
6168.00 1304
6168.74 1319
6169.48 1317
6170.22 1258
6170.96 1220
6171.70 1194
6172.44 1209
6173.18 1272
6173.93 1183
6174.67 1140
6175.41 1184
6176.15 1282
6176.89 1336
6177.63 1128
6178.37 1148
6179.12 1216
6179.86 1236
6180.60 1296
6181.34 1341
6182.08 1354
6182.82 1355
6183.57 1297
6184.31 1314
6185.05 1290
6185.79 1321
6186.53 1251
6187.28 1264
6188.02 1364
6188.76 1323
6189.50 1332
6190.25 1263
6190.99 1213
6191.73 1159
6192.47 1190
6193.21 1298
6193.96 1309
6194.70 1324
6195.44 1352
6196.19 1378
6196.93 1481
6197.67 1420
6198.41 1263
6199.16 1219
6199.90 1217
6200.64 1376
6201.38 1323
6202.13 1355
6202.87 1456
6203.61 1518
6204.36 1555
6205.10 1623
6205.84 1747
6206.59 2020
6207.33 2227
6208.07 2410
6208.82 2441
6209.56 2627
6210.30 2880
6211.05 2982
6211.79 2977
6212.53 2915
6213.28 2799
6214.02 2555
6214.77 2486
6215.51 2238
6216.25 2156
6217.00 2018
6217.74 1816
6218.48 1727
6219.23 1705
6219.97 1865
6220.72 1765
6221.46 1831
6222.21 2070
6222.95 2247
6223.69 2210
6224.44 2422
6225.18 2682
6225.93 2690
6226.67 2758
6227.42 2929
6228.16 2931
6228.91 2741
6229.65 2601
6230.39 2406
6231.14 2415
6231.88 2074
6232.63 2007
6233.37 1774
6234.12 1630
6234.86 1610
6235.61 1657
6236.35 1687
6237.10 1692
6237.84 1816
6238.59 1752
6239.33 1797
6240.08 1935
6240.82 1989
6241.57 1982
6242.32 2093
6243.06 2066
6243.81 2070
6244.55 1934
6245.30 1940
6246.04 1945
6246.79 1836
6247.53 1823
6248.28 1718
6249.03 1781
6249.77 1716
6250.52 1599
6251.26 1792
6252.01 1714
6252.76 1708
6253.50 1731
6254.25 1829
6254.99 1748
6255.74 1781
6256.49 1808
6257.23 1840
6257.98 1864
6258.73 1785
6259.47 1873
6260.22 1980
6260.97 1832
6261.71 1814
6262.46 1828
6263.21 1913
6263.95 1926
6264.70 2039
6265.45 2350
6266.19 2591
6266.94 2816
6267.69 3103
6268.43 3374
6269.18 3565
6269.93 3601
6270.67 3837
6271.42 3711
6272.17 3557
6272.92 3374
6273.66 3124
6274.41 2831
6275.16 2507
6275.91 2292
6276.65 2273
6277.40 2344
6278.15 2179
6278.90 2135
6279.64 2080
6280.39 1965
6281.14 1808
6281.89 1750
6282.63 1670
6283.38 1635
6284.13 1489
6284.88 1528
6285.63 1578
6286.37 1540
6287.12 1491
6287.87 1460
6288.62 1554
6289.37 1549
6290.11 1554
6290.86 1688
6291.61 1826
6292.36 1884
6293.11 1829
6293.86 1784
6294.60 1730
6295.35 1771
6296.10 1771
6296.85 1728
6297.60 1619
6298.35 1642
6299.10 1624
6299.85 1459
6300.59 1564
6301.34 1524
6302.09 1395
6302.84 1403
6303.59 1400
6304.34 1416
6305.09 1383
6305.84 1554
6306.59 1510
6307.34 1616
6308.09 1564
6308.84 1491
6309.58 1567
6310.33 1539
6311.08 1577
6311.83 1479
6312.58 1463
6313.33 1440
6314.08 1513
6314.83 1450
6315.58 1476
6316.33 1411
6317.08 1366
6317.83 1374
6318.58 1363
6319.33 1340
6320.08 1355
6320.83 1388
6321.58 1318
6322.33 1238
6323.08 1274
6323.83 1268
6324.58 1321
6325.33 1236
6326.08 1233
6326.83 1212
6327.58 1245
6328.33 1274
6329.09 1244
6329.84 1233
6330.59 1240
6331.34 1290
6332.09 1310
6332.84 1194
6333.59 1283
6334.34 1296
6335.09 1270
6335.84 1257
6336.59 1208
6337.34 1155
6338.10 1196
6338.85 1243
6339.60 1211
6340.35 1221
6341.10 1219
6341.85 1247
6342.60 1215
6343.36 1118
6344.11 1124
6344.86 1127
6345.61 1166
6346.36 1217
6347.11 1279
6347.86 1279
6348.62 1293
6349.37 1208
6350.12 1146
6350.87 1173
6351.62 1196
6352.38 1167
6353.13 1159
6353.88 1139
6354.63 1116
6355.38 1111
6356.14 1149
6356.89 1194
6357.64 1128
6358.39 1116
6359.15 1213
6359.90 1159
6360.65 1123
6361.40 1090
6362.16 1129
6362.91 1098
6363.66 1148
6364.41 1119
6365.17 1087
6365.92 1223
6366.67 1214
6367.42 1226
6368.18 1083
6368.93 1167
6369.68 1208
6370.44 1208
6371.19 1170
6371.94 1191
6372.70 1251
6373.45 1175
6374.20 1279
6374.96 1221
6375.71 1111
6376.46 1133
6377.22 1121
6377.97 1132
6378.72 1136
6379.48 1177
6380.23 1173
6380.98 1173
6381.74 1193
6382.49 1196
6383.24 1129
6384.00 1125
6384.75 1162
6385.51 1163
6386.26 1316
6387.01 1208
6387.77 1168
6388.52 1172
6389.28 1113
6390.03 1228
6390.79 1213
6391.54 1171
6392.29 1188
6393.05 1140
6393.80 1107
6394.56 1052
6395.31 1063
6396.07 1104
6396.82 1089
6397.58 1060
6398.33 1068
6399.08 1058
6399.84 1090
6400.59 1124
6401.35 1059
6402.10 1082
6402.86 1058
6403.61 1082
6404.37 1121
6405.12 1123
6405.88 1109
6406.63 1074
6407.39 1069
6408.15 1129
6408.90 1098
6409.66 1108
6410.41 1209
6411.17 1197
6411.92 1156
6412.68 1095
6413.43 1030
6414.19 1146
6414.94 1094
6415.70 1138
6416.46 1087
6417.21 1076
6417.97 1078
6418.72 1078
6419.48 1131
6420.24 1136
6420.99 1054
6421.75 1108
6422.50 1020
6423.26 1120
6424.02 1176
6424.77 1059
6425.53 1090
6426.28 1057
6427.04 1083
6427.80 1035
6428.55 1095
6429.31 1117
6430.07 1056
6430.82 1038
6431.58 1127
6432.34 1091
6433.09 1098
6433.85 1069
6434.61 1015
6435.36 1115
6436.12 1085
6436.88 1011
6437.64 1049
6438.39 1089
6439.15 1057
6439.91 1185
6440.66 1011
6441.42 1032
6442.18 1036
6442.94 1085
6443.69 1059
6444.45 966
6445.21 944
6445.97 908
6446.72 1068
6447.48 1095
6448.24 930
6449.00 949
6449.75 989
6450.51 1023
6451.27 996
6452.03 976
6452.79 1161
6453.54 1019
6454.30 1058
6455.06 1046
6455.82 1024
6456.58 1047
6457.33 1085
6458.09 1094
6458.85 1066
6459.61 1033
6460.37 1050
6461.12 1057
6461.88 1000
6462.64 1005
6463.40 968
6464.16 998
6464.92 1053
6465.68 1088
6466.44 1058
6467.19 997
6467.95 885
6468.71 986
6469.47 948
6470.23 950
6470.99 972
6471.75 977
6472.51 873
6473.27 976
6474.02 1008
6474.78 1096
6475.54 976
6476.30 952
6477.06 1033
6477.82 1117
6478.58 1095
6479.34 996
6480.10 1001
6480.86 1076
6481.62 1065
6482.38 1072
6483.14 993
6483.90 987
6484.66 1091
6485.42 1023
6486.18 1091
6486.94 1120
6487.70 1066
6488.46 1051
6489.22 1007
6489.98 1021
6490.74 1002
6491.50 1017
6492.26 1073
6493.02 1089
6493.78 1048
6494.54 1105
6495.30 1167
6496.06 1150
6496.82 1088
6497.58 1149
6498.34 1211
6499.10 1115
6499.86 1107
6500.62 1028
6501.38 1140
6502.14 1042
6502.91 1068
6503.67 1088
6504.43 1047
6505.19 1070
6505.95 1117
6506.71 1161
6507.47 1157
6508.23 1232
6508.99 1178
6509.76 1160
6510.52 1256
6511.28 1234
6512.04 1147
6512.80 1120
6513.56 1066
6514.32 1134
6515.09 1133
6515.85 1150
6516.61 999
6517.37 1028
6518.13 1156
6518.89 1086
6519.66 1287
6520.42 1308
6521.18 1357
6521.94 1469
6522.70 1530
6523.47 1588
6524.23 1661
6524.99 1757
6525.75 1804
6526.51 1834
6527.28 1852
6528.04 1711
6528.80 1722
6529.56 1645
6530.33 1564
6531.09 1546
6531.85 1513
6532.61 1609
6533.38 1518
6534.14 1507
6534.90 1442
6535.66 1349
6536.43 1426
6537.19 1541
6537.95 1408
6538.72 1378
6539.48 1332
6540.24 1368
6541.01 1303
6541.77 1242
6542.53 1258
6543.29 1330
6544.06 1187
6544.82 1123
6545.58 1127
6546.35 1099
6547.11 1089
6547.87 1058
6548.64 1106
6549.40 1031
6550.17 1053
6550.93 1070
6551.69 1006
6552.46 1041
6553.22 1063
6553.98 1088
6554.75 1074
6555.51 1118
6556.28 1127
6557.04 1064
6557.80 1083
6558.57 1167
6559.33 1244
6560.10 1354
6560.86 1215
6561.63 1194
6562.39 1210
6563.15 1207
6563.92 1211
6564.68 1257
6565.45 1303
6566.21 1246
6566.98 1238
6567.74 1328
6568.51 1370
6569.27 1211
6570.04 1277
6570.80 1132
6571.57 1162
6572.33 1187
6573.09 1213
6573.86 1200
6574.63 1181
6575.39 1155
6576.16 1301
6576.92 1190
6577.69 1226
6578.45 1290
6579.22 1306
6579.98 1322
6580.75 1419
6581.51 1427
6582.28 1451
6583.04 1393
6583.81 1428
6584.57 1394
6585.34 1427
6586.11 1502
6586.87 1453
6587.64 1509
6588.40 1572
6589.17 1574
6589.94 1584
6590.70 1727
6591.47 1763
6592.23 1833
6593.00 1790
6593.77 1862
6594.53 1904
6595.30 1764
6596.06 1782
6596.83 1655
6597.60 1585
6598.36 1503
6599.13 1489
6599.90 1400
6600.66 1339
6601.43 1348
6602.20 1328
6602.96 1349
6603.73 1354
6604.50 1277
6605.26 1218
6606.03 1266
6606.80 1193
6607.56 1278
6608.33 1223
6609.10 1232
6609.87 1191
6610.63 1127
6611.40 1162
6612.17 1160
6612.93 1164
6613.70 1291
6614.47 1234
6615.24 1249
6616.00 1242
6616.77 1242
6617.54 1361
6618.31 1314
6619.07 1323
6619.84 1383
6620.61 1411
6621.38 1376
6622.15 1416
6622.91 1427
6623.68 1460
6624.45 1437
6625.22 1384
6625.99 1394
6626.75 1491
6627.52 1466
6628.29 1482
6629.06 1430
6629.83 1473
6630.59 1572
6631.36 1599
6632.13 1704
6632.90 1925
6633.67 1992
6634.44 2157
6635.21 2296
6635.97 2277
6636.74 2169
6637.51 2180
6638.28 2131
6639.05 2030
6639.82 1943
6640.59 1745
6641.36 1611
6642.12 1553
6642.89 1482
6643.66 1496
6644.43 1475
6645.20 1357
6645.97 1422
6646.74 1420
6647.51 1485
6648.28 1501
6649.05 1536
6649.82 1573
6650.59 1705
6651.36 1777
6652.13 1799
6652.89 1760
6653.66 1769
6654.43 1524
6655.20 1440
6655.97 1558
6656.74 1590
6657.51 1481
6658.28 1429
6659.05 1313
6659.82 1307
6660.59 1294
6661.36 1235
6662.13 1178
6662.90 1255
6663.67 1275
6664.44 1218
6665.21 1323
6665.98 1219
6666.76 1225
6667.53 1259
6668.30 1265
6669.07 1202
6669.84 1231
6670.61 1288
6671.38 1145
6672.15 1233
6672.92 1159
6673.69 1184
6674.46 1218
6675.23 1177
6676.00 1144
6676.77 1278
6677.55 1153
6678.32 1174
6679.09 1097
6679.86 1086
6680.63 1220
6681.40 1132
6682.17 1127
6682.94 1193
6683.72 1138
6684.49 1224
6685.26 1176
6686.03 1123
6686.80 1083
6687.57 1095
6688.34 1219
6689.12 1095
6689.89 1091
6690.66 1153
6691.43 1160
6692.20 1154
6692.98 1197
6693.75 1136
6694.52 1104
6695.29 1096
6696.06 1025
6696.84 1080
6697.61 1096
6698.38 1085
6699.15 1060
6699.92 1039
6700.70 1043
6701.47 1113
6702.24 1037
6703.01 1050
6703.79 1127
6704.56 1210
6705.33 1184
6706.11 1045
6706.88 1103
6707.65 1116
6708.42 1060
6709.20 1041
6709.97 1110
6710.74 1076
6711.52 989
6712.29 993
6713.06 1091
6713.83 1041
6714.61 1106
6715.38 1032
6716.15 1084
6716.93 1058
6717.70 1143
6718.47 1048
6719.25 1133
6720.02 1066
6720.79 1024
6721.57 1150
6722.34 1060
6723.12 1082
6723.89 1097
6724.66 1096
6725.44 1027
6726.21 1026
6726.98 996
6727.76 1049
6728.53 932
6729.31 928
6730.08 1062
6730.85 1075
6731.63 1022
6732.40 1028
6733.18 938
6733.95 940
6734.73 994
6735.50 1020
6736.27 1066
6737.05 1016
6737.82 967
6738.60 991
6739.37 970
6740.15 991
6740.92 1072
6741.70 1029
6742.47 986
6743.25 920
6744.02 975
6744.80 994
6745.57 1052
6746.35 1062
6747.12 968
6747.90 1035
6748.67 1109
6749.45 1034
6750.22 1071
6751.00 1053
6751.77 994
6752.55 993
6753.32 1072
6754.10 977
6754.87 894
6755.65 870
6756.43 915
6757.20 952
6757.98 940
6758.75 965
6759.53 1033
6760.30 1044
6761.08 1040
6761.86 1096
6762.63 1208
6763.41 1348
6764.18 1284
6764.96 1333
6765.74 1360
6766.51 1398
6767.29 1295
6768.06 1212
6768.84 1179
6769.62 1179
6770.39 1190
6771.17 1116
6771.95 1037
6772.72 1039
6773.50 1037
6774.28 1000
6775.05 971
6775.83 1066
6776.61 1077
6777.38 1082
6778.16 1163
6778.94 1062
6779.71 1117
6780.49 1199
6781.27 1203
6782.05 1217
6782.82 1225
6783.60 1192
6784.38 1211
6785.15 1124
6785.93 1112
6786.71 1023
6787.49 1029
6788.26 1022
6789.04 1020
6789.82 952
6790.60 984
6791.37 958
6792.15 962
6792.93 969
6793.71 985
6794.48 983
6795.26 1022
6796.04 1013
6796.82 982
6797.60 852
6798.37 975
6799.15 1054
6799.93 976
6800.71 1035
6801.49 1060
6802.26 1056
6803.04 1087
6803.82 1162
6804.60 1161
6805.38 1096
6806.16 1136
6806.93 1098
6807.71 1038
6808.49 1098
6809.27 1035
6810.05 989
6810.83 1039
6811.61 1063
6812.39 1032
6813.16 1022
6813.94 1085
6814.72 1132
6815.50 1062
6816.28 1100
6817.06 1021
6817.84 986
6818.62 1045
6819.40 1023
6820.18 1053
6820.96 1029
6821.73 1114
6822.51 1080
6823.29 996
6824.07 1059
6824.85 1105
6825.63 1017
6826.41 1000
6827.19 997
6827.97 1066
6828.75 998
6829.53 989
6830.31 950
6831.09 970
6831.87 962
6832.65 975
6833.43 963
6834.21 1038
6834.99 1013
6835.77 1069
6836.55 991
6837.33 898
6838.11 979
6838.89 975
6839.67 887
6840.45 863
6841.23 922
6842.01 904
6842.79 981
6843.57 1016
6844.35 1014
6845.14 967
6845.92 1038
6846.70 980
6847.48 940
6848.26 954
6849.04 987
6849.82 1035
6850.60 915
6851.38 1009
6852.16 982
6852.94 1013
6853.73 1048
6854.51 984
6855.29 974
6856.07 1039
6856.85 1095
6857.63 1061
6858.41 1022
6859.20 1050
6859.98 1063
6860.76 977
6861.54 1009
6862.32 1030
6863.10 1028
6863.89 1005
6864.67 991
6865.45 1018
6866.23 1054
6867.01 970
6867.79 1035
6868.58 1000
6869.36 1068
6870.14 981
6870.92 1075
6871.71 964
6872.49 974
6873.27 978
6874.05 923
6874.83 945
6875.62 954
6876.40 922
6877.18 920
6877.96 952
6878.75 1009
6879.53 912
6880.31 902
6881.10 995
6881.88 1010
6882.66 986
6883.44 1018
6884.23 1003
6885.01 1078
6885.79 967
6886.58 1039
6887.36 1102
6888.14 1029
6888.92 1039
6889.71 958
6890.49 1035
6891.27 1007
6892.06 985
6892.84 963
6893.62 994
6894.41 1062
6895.19 958
6895.98 932
6896.76 990
6897.54 1023
6898.33 1048
6899.11 1014
6899.89 1038
6900.68 1058
6901.46 1151
6902.25 1072
6903.03 1038
6903.81 1107
6904.60 1129
6905.38 1057
6906.17 1074
6906.95 1046
6907.73 991
6908.52 1114
6909.30 1123
6910.09 976
6910.87 1011
6911.66 1067
6912.44 1051
6913.23 1088
6914.01 1103
6914.79 1077
6915.58 956
6916.36 1020
6917.15 1063
6917.93 956
6918.72 982
6919.50 948
6920.29 960
6921.07 1009
6921.86 1023
6922.64 1071
6923.43 1002
6924.21 1035
6925.00 1040
6925.78 1063
6926.57 1042
6927.36 1043
6928.14 1001
6928.93 1070
6929.71 1141
6930.50 1133
6931.28 1210
6932.07 1060
6932.85 1080
6933.64 1119
6934.43 1096
6935.21 999
6936.00 1037
6936.78 1055
6937.57 1062
6938.36 1102
6939.14 1205
6939.93 1257
6940.71 1256
6941.50 1165
6942.29 1228
6943.07 1221
6943.86 1304
6944.64 1384
6945.43 1484
6946.22 1413
6947.00 1545
6947.79 1642
6948.58 1641
6949.36 1678
6950.15 1764
6950.94 1817
6951.72 1699
6952.51 1644
6953.30 1474
6954.08 1471
6954.87 1412
6955.66 1450
6956.45 1307
6957.23 1387
6958.02 1481
6958.81 1350
6959.59 1354
6960.38 1373
6961.17 1497
6961.96 1548
6962.74 1532
6963.53 1567
6964.32 1611
6965.11 1500
6965.89 1458
6966.68 1448
6967.47 1588
6968.26 1591
6969.04 1616
6969.83 1668
6970.62 1704
6971.41 1734
6972.20 1645
6972.98 1756
6973.77 1622
6974.56 1603
6975.35 1480
6976.14 1534
6976.92 1636
6977.71 1573
6978.50 1483
6979.29 1603
6980.08 1614
6980.87 1581
6981.65 1624
6982.44 1816
6983.23 1960
6984.02 2167
6984.81 2349
6985.60 2639
6986.39 2852
6987.17 2976
6987.96 2993
6988.75 3025
6989.54 3044
6990.33 3049
6991.12 3023
6991.91 2846
6992.70 2617
6993.49 2425
6994.28 2300
6995.06 2313
6995.85 2179
6996.64 2145
6997.43 2262
6998.22 2573
6999.01 2744
6999.80 2795
7000.59 2924
7001.38 3171
7002.17 3159
7002.96 3245
7003.75 3032
7004.54 2938
7005.33 2776
7006.12 2558
7006.91 2523
7007.70 2347
7008.49 2060
7009.28 2017
7010.07 1958
7010.86 1781
7011.65 1728
7012.44 1847
7013.23 1964
7014.02 1999
7014.81 2093
7015.60 2180
7016.39 2146
7017.18 2163
7017.97 2067
7018.76 2140
7019.55 1981
7020.34 1952
7021.13 1812
7021.92 1661
7022.71 1749
7023.51 1511
7024.30 1582
7025.09 1508
7025.88 1513
7026.67 1512
7027.46 1524
7028.25 1630
7029.04 1558
7029.83 1507
7030.63 1628
7031.42 1648
7032.21 1594
7033.00 1527
7033.79 1440
7034.58 1418
7035.37 1522
7036.16 1517
7036.96 1376
7037.75 1366
7038.54 1426
7039.33 1401
7040.12 1395
7040.92 1513
7041.71 1651
7042.50 1622
7043.29 1777
7044.08 1667
7044.87 1708
7045.67 1798
7046.46 1800
7047.25 1855
7048.04 1859
7048.84 1922
7049.63 1799
7050.42 1793
7051.21 1899
7052.00 1910
7052.80 1850
7053.59 1791
7054.38 1771
7055.18 1750
7055.97 1758
7056.76 1601
7057.55 1466
7058.35 1462
7059.14 1499
7059.93 1504
7060.72 1519
7061.52 1440
7062.31 1484
7063.10 1466
7063.90 1413
7064.69 1510
7065.48 1576
7066.28 1487
7067.07 1450
7067.86 1417
7068.66 1396
7069.45 1420
7070.24 1435
7071.04 1443
7071.83 1392
7072.62 1431
7073.42 1401
7074.21 1396
7075.00 1377
7075.80 1417
7076.59 1384
7077.39 1379
7078.18 1281
7078.97 1327
7079.77 1298
7080.56 1345
7081.36 1349
7082.15 1360
7082.94 1399
7083.74 1521
7084.53 1449
7085.33 1487
7086.12 1734
7086.92 1866
7087.71 1938
7088.50 2042
7089.30 2103
7090.09 2121
7090.89 2018
7091.68 1899
7092.48 1826
7093.27 1690
7094.07 1557
7094.86 1532
7095.66 1388
7096.45 1241
7097.25 1226
7098.04 1320
7098.84 1217
7099.63 1216
7100.43 1181
7101.22 1147
7102.02 1292
7102.81 1483
7103.61 1476
7104.40 1403
7105.20 1522
7105.99 1530
7106.79 1494
7107.59 1441
7108.38 1244
7109.18 1356
7109.97 1242
7110.77 1188
7111.56 1164
7112.36 1169
7113.16 1083
7113.95 1111
7114.75 1052
7115.54 1003
7116.34 1034
7117.14 1078
7117.93 1147
7118.73 1104
7119.52 1096
7120.32 1062
7121.12 1102
7121.91 1101
7122.71 1099
7123.51 1001
7124.30 1031
7125.10 926
7125.90 978
7126.69 962
7127.49 1018
7128.29 1058
7129.08 1038
7129.88 1040
7130.68 1098
7131.47 979
7132.27 1036
7133.07 1029
7133.86 1070
7134.66 992
7135.46 959
7136.26 1069
7137.05 1016
7137.85 1063
7138.65 1007
7139.44 961
7140.24 971
7141.04 991
7141.84 924
7142.63 935
7143.43 982
7144.23 1038
7145.03 1073
7145.83 1019
7146.62 953
7147.42 925
7148.22 1011
7149.02 1026
7149.81 968
7150.61 963
7151.41 933
7152.21 919
7153.01 966
7153.80 854
7154.60 969
7155.40 941
7156.20 957
7157.00 944
7157.80 949
7158.59 911
7159.39 1065
7160.19 1010
7160.99 921
7161.79 958
7162.59 957
7163.39 937
7164.18 921
7164.98 828
7165.78 872
7166.58 887
7167.38 847
7168.18 951
7168.98 966
7169.78 935
7170.58 927
7171.38 966
7172.17 930
7172.97 892
7173.77 903
7174.57 890
7175.37 933
7176.17 882
7176.97 809
7177.77 801
7178.57 867
7179.37 806
7180.17 812
7180.97 901
7181.77 891
7182.57 855
7183.37 840
7184.17 893
7184.97 869
7185.77 813
7186.57 757
7187.37 827
7188.17 878
7188.97 938
7189.77 851
7190.57 937
7191.37 828
7192.17 813
7192.97 820
7193.77 768
7194.57 782
7195.37 753
7196.17 904
7196.97 900
7197.77 960
7198.57 951
7199.37 874
7200.17 818
7200.97 860
7201.77 770
7202.58 742
7203.38 777
7204.18 800
7204.98 849
7205.78 923
7206.58 899
7207.38 829
7208.18 820
7208.98 767
7209.79 825
7210.59 854
7211.39 836
7212.19 853
7212.99 864
7213.79 842
7214.59 799
7215.40 758
7216.20 823
7217.00 798
7217.80 826
7218.60 795
7219.40 774
7220.21 803
7221.01 766
7221.81 813
7222.61 851
7223.41 869
7224.22 803
7225.02 784
7225.82 904
7226.62 882
7227.43 847
7228.23 854
7229.03 884
7229.83 880
7230.63 731
7231.44 851
7232.24 857
7233.04 832
7233.84 812
7234.65 881
7235.45 818
7236.25 789
7237.06 796
7237.86 820
7238.66 785
7239.46 851
7240.27 825
7241.07 829
7241.87 927
7242.68 964
7243.48 926
7244.28 867
7245.09 782
7245.89 809
7246.69 795
7247.50 740
7248.30 798
7249.10 790
7249.91 771
7250.71 767
7251.51 844
7252.32 849
7253.12 775
7253.92 774
7254.73 764
7255.53 802
7256.34 767
7257.14 818
7257.94 888
7258.75 787
7259.55 808
7260.36 779
7261.16 775
7261.96 720
7262.77 743
7263.57 737
7264.38 781
7265.18 767
7265.99 787
7266.79 865
7267.59 822
7268.40 799
7269.20 738
7270.01 810
7270.81 820
7271.62 844
7272.42 809
7273.23 796
7274.03 875
7274.84 858
7275.64 849
7276.45 875
7277.25 863
7278.06 917
7278.86 854
7279.67 880
7280.47 868
7281.28 846
7282.08 813
7282.89 792
7283.69 749
7284.50 767
7285.30 806
7286.11 822
7286.92 769
7287.72 892
7288.53 891
7289.33 789
7290.14 846
7290.94 813
7291.75 795
7292.56 831
7293.36 810
7294.17 834
7294.97 784
7295.78 892
7296.59 748
7297.39 779
7298.20 757
7299.00 825
7299.81 771
7300.62 754
7301.42 741
7302.23 789
7303.04 827
7303.84 805
7304.65 850
7305.46 762
7306.26 765
7307.07 741
7307.88 802
7308.68 739
7309.49 732
7310.30 791
7311.10 761
7311.91 769
7312.72 819
7313.52 746
7314.33 714
7315.14 737
7315.95 753
7316.75 759
7317.56 690
7318.37 716
7319.18 774
7319.98 743
7320.79 682
7321.60 792
7322.40 761
7323.21 779
7324.02 723
7324.83 762
7325.64 744
7326.44 785
7327.25 785
7328.06 764
7328.87 769
7329.67 702
7330.48 686
7331.29 698
7332.10 653
7332.91 672
7333.71 661
7334.52 660
7335.33 747
7336.14 718
7336.95 745
7337.76 669
7338.56 706
7339.37 682
7340.18 663
7340.99 686
7341.80 684
7342.61 691
7343.42 775
7344.22 762
7345.03 705
7345.84 721
7346.65 699
7347.46 694
7348.27 699
7349.08 698
7349.89 818
7350.70 746
7351.51 683
7352.31 651
7353.12 683
7353.93 634
7354.74 696
7355.55 655
7356.36 657
7357.17 692
7357.98 693
7358.79 725
7359.60 663
7360.41 683
7361.22 660
7362.03 688
7362.84 678
7363.65 649
7364.46 663
7365.27 670
7366.08 669
7366.89 639
7367.70 707
7368.51 696
7369.32 688
7370.13 671
7370.94 736
7371.75 655
7372.56 769
7373.37 720
7374.18 660
7374.99 702
7375.80 719
7376.61 723
7377.42 733
7378.23 750
7379.04 669
7379.85 718
7380.66 798
7381.48 756
7382.29 707
7383.10 746
7383.91 831
7384.72 745
7385.53 708
7386.34 597
7387.15 661
7387.96 801
7388.77 776
7389.59 789
7390.40 727
7391.21 743
7392.02 751
7392.83 743
7393.64 792
7394.45 800
7395.27 836
7396.08 900
7396.89 861
7397.70 861
7398.51 929
7399.32 964
7400.14 886
7400.95 915
7401.76 937
7402.57 934
7403.38 847
7404.20 764
7405.01 817
7405.82 820
7406.63 761
7407.44 771
7408.26 766
7409.07 772
7409.88 694
7410.69 687
7411.51 745
7412.32 711
7413.13 687
7413.94 775
7414.76 771
7415.57 706
7416.38 752
7417.19 762
7418.01 778
7418.82 785
7419.63 714
7420.45 734
7421.26 769
7422.07 654
7422.88 693
7423.70 694
7424.51 700
7425.32 733
7426.14 601
7426.95 665
7427.76 787
7428.58 775
7429.39 721
7430.20 652
7431.02 706
7431.83 659
7432.64 675
7433.46 670
7434.27 612
7435.09 601
7435.90 606
7436.71 656
7437.53 674
7438.34 690
7439.16 667
7439.97 695
7440.78 721
7441.60 712
7442.41 681
7443.23 688
7444.04 626
7444.85 661
7445.67 641
7446.48 654
7447.30 747
7448.11 654
7448.93 660
7449.74 748
7450.56 712
7451.37 720
7452.18 649
7453.00 693
7453.81 713
7454.63 658
7455.44 689
7456.26 646
7457.07 659
7457.89 657
7458.70 748
7459.52 721
7460.33 728
7461.15 710
7461.96 619
7462.78 622
7463.59 613
7464.41 702
7465.23 604
7466.04 597
7466.86 642
7467.67 635
7468.49 672
7469.30 623
7470.12 606
7470.93 621
7471.75 685
7472.57 670
7473.38 628
7474.20 729
7475.01 700
7475.83 618
7476.65 588
7477.46 675
7478.28 600
7479.09 580
7479.91 654
7480.73 632
7481.54 662
7482.36 662
7483.18 631
7483.99 651
7484.81 634
7485.62 672
7486.44 673
7487.26 631
7488.07 595
7488.89 641
7489.71 644
7490.52 647
7491.34 603
7492.16 544
7492.98 561
7493.79 595
7494.61 608
7495.43 594
7496.24 593
7497.06 677
7497.88 681
7498.70 666
7499.51 677
7500.33 714
7501.15 721
7501.96 740
7502.78 622
7503.60 670
7504.42 707
7505.23 719
7506.05 737
7506.87 573
7507.69 579
7508.51 629
7509.32 673
7510.14 610
7510.96 648
7511.78 637
7512.59 641
7513.41 581
7514.23 619
7515.05 602
7515.87 592
7516.69 648
7517.50 593
7518.32 607
7519.14 612
7519.96 670
7520.78 614
7521.60 566
7522.41 543
7523.23 605
7524.05 630
7524.87 597
7525.69 611
7526.51 584
7527.33 598
7528.14 669
7528.96 650
7529.78 574
7530.60 577
7531.42 675
7532.24 620
7533.06 589
7533.88 655
7534.70 651
7535.52 575
7536.34 593
7537.16 612
7537.97 643
7538.79 671
7539.61 621
7540.43 640
7541.25 616
7542.07 631
7542.89 619
7543.71 700
7544.53 701
7545.35 605
7546.17 645
7546.99 685
7547.81 638
7548.63 643
7549.45 674
7550.27 628
7551.09 675
7551.91 704
7552.73 636
7553.55 663
7554.37 611
7555.19 658
7556.01 599
7556.83 669
7557.65 655
7558.47 644
7559.29 664
7560.11 638
7560.93 655
7561.76 738
7562.58 748
7563.40 644
7564.22 701
7565.04 660
7565.86 590
7566.68 627
7567.50 634
7568.32 585
7569.14 670
7569.96 682
7570.79 659
7571.61 699
7572.43 695
7573.25 648
7574.07 683
7574.89 738
7575.71 567
7576.54 601
7577.36 647
7578.18 687
7579.00 679
7579.82 674
7580.64 637
7581.46 657
7582.29 655
7583.11 679
7583.93 679
7584.75 761
7585.57 735
7586.40 743
7587.22 707
7588.04 698
7588.86 665
7589.68 682
7590.51 703
7591.33 781
7592.15 766
7592.97 759
7593.80 762
7594.62 774
7595.44 772
7596.26 759
7597.09 744
7597.91 716
7598.73 783
7599.55 769
7600.38 784
7601.20 819
7602.02 794
7602.85 887
7603.67 1040
7604.49 1011
7605.31 1043
7606.14 984
7606.96 961
7607.78 958
7608.61 968
7609.43 869
7610.25 871
7611.08 797
7611.90 801
7612.72 812
7613.55 813
7614.37 822
7615.19 859
7616.02 812
7616.84 854
7617.67 844
7618.49 876
7619.31 931
7620.14 928
7620.96 1011
7621.78 1088
7622.61 1020
7623.43 1025
7624.26 977
7625.08 924
7625.91 982
7626.73 987
7627.55 1042
7628.38 960
7629.20 975
7630.03 1025
7630.85 1101
7631.68 1024
7632.50 1112
7633.32 1137
7634.15 1069
7634.97 1081
7635.80 1008
7636.62 1096
7637.45 1069
7638.27 1095
7639.10 1025
7639.92 938
7640.75 921
7641.57 828
7642.40 869
7643.22 921
7644.05 849
7644.87 859
7645.70 832
7646.52 924
7647.35 949
7648.17 916
7649.00 906
7649.82 980
7650.65 1036
7651.48 929
7652.30 859
7653.13 772
7653.95 755
7654.78 796
7655.60 729
7656.43 740
7657.26 724
7658.08 754
7658.91 742
7659.73 730
7660.56 738
7661.39 772
7662.21 790
7663.04 847
7663.86 821
7664.69 751
7665.52 756
7666.34 762
7667.17 690
7668.00 746
7668.82 744
7669.65 754
7670.48 723
7671.30 687
7672.13 741
7672.96 707
7673.78 734
7674.61 690
7675.44 708
7676.26 719
7677.09 686
7677.92 608
7678.74 628
7679.57 693
7680.40 725
7681.22 713
7682.05 676
7682.88 680
7683.71 707
7684.53 733
7685.36 826
7686.19 791
7687.02 908
7687.84 925
7688.67 896
7689.50 885
7690.33 821
7691.15 870
7691.98 762
7692.81 740
7693.64 695
7694.47 718
7695.29 707
7696.12 630
7696.95 680
7697.78 682
7698.61 637
7699.43 701
7700.26 749
7701.09 734
7701.92 745
7702.75 742
7703.57 745
7704.40 707
7705.23 702
7706.06 723
7706.89 664
7707.72 677
7708.55 773
7709.37 701
7710.20 599
7711.03 629
7711.86 701
7712.69 743
7713.52 671
7714.35 736
7715.18 707
7716.01 753
7716.83 657
7717.66 646
7718.49 654
7719.32 662
7720.15 695
7720.98 677
7721.81 661
7722.64 751
7723.47 687
7724.30 697
7725.13 655
7725.96 688
7726.79 663
7727.62 651
7728.45 655
7729.28 652
7730.11 661
7730.94 612
7731.77 659
7732.60 659
7733.42 718
7734.25 702
7735.09 702
7735.92 712
7736.75 724
7737.58 640
7738.41 680
7739.24 702
7740.07 722
7740.90 718
7741.73 641
7742.56 705
7743.39 702
7744.22 740
7745.05 757
7745.88 697
7746.71 724
7747.54 797
7748.37 824
7749.20 772
7750.03 747
7750.86 761
7751.70 784
7752.53 782
7753.36 793
7754.19 842
7755.02 815
7755.85 936
7756.68 1014
7757.51 987
7758.34 1117
7759.18 1101
7760.01 1084
7760.84 1037
7761.67 959
7762.50 943
7763.33 839
7764.16 868
7765.00 823
7765.83 765
7766.66 852
7767.49 880
7768.32 817
7769.16 755
7769.99 686
7770.82 708
7771.65 797
7772.48 861
7773.32 905
7774.15 834
7774.98 864
7775.81 874
7776.64 879
7777.48 958
7778.31 890
7779.14 847
7779.97 775
7780.81 777
7781.64 804
7782.47 722
7783.30 819
7784.14 698
7784.97 697
7785.80 712
7786.64 744
7787.47 686
7788.30 641
7789.13 688
7789.97 666
7790.80 676
7791.63 701
7792.47 729
7793.30 688
7794.13 727
7794.97 710
7795.80 751
7796.63 801
7797.47 755
7798.30 760
7799.13 774
7799.97 656
7800.80 669
7801.63 768
7802.47 654
7803.30 614
7804.13 641
7804.97 714
7805.80 722
7806.64 707
7807.47 648
7808.30 653
7809.14 718
7809.97 701
7810.81 660
7811.64 737
7812.47 741
7813.31 692
7814.14 737
7814.98 685
7815.81 703
7816.65 652
7817.48 678
7818.32 686
7819.15 714
7819.98 668
7820.82 707
7821.65 755
7822.49 710
7823.32 723
7824.16 696
7824.99 693
7825.83 709
7826.66 760
7827.50 824
7828.33 757
7829.17 745
7830.00 744
7830.84 743
7831.67 749
7832.51 772
7833.34 758
7834.18 801
7835.02 830
7835.85 778
7836.69 716
7837.52 778
7838.36 828
7839.19 865
7840.03 804
7840.86 767
7841.70 809
7842.54 795
7843.37 812
7844.21 776
7845.04 734
7845.88 799
7846.72 829
7847.55 733
7848.39 726
7849.22 750
7850.06 772
7850.90 710
7851.73 731
7852.57 745
7853.41 779
7854.24 812
7855.08 831
7855.92 813
7856.75 869
7857.59 842
7858.43 876
7859.26 835
7860.10 785
7860.94 851
7861.77 855
7862.61 886
7863.45 850
7864.28 830
7865.12 846
7865.96 875
7866.79 891
7867.63 842
7868.47 899
7869.31 886
7870.14 930
7870.98 919
7871.82 978
7872.66 949
7873.49 1017
7874.33 1034
7875.17 1075
7876.01 1031
7876.84 1169
7877.68 1328
7878.52 1253
7879.36 1273
7880.19 1264
7881.03 1156
7881.87 1116
7882.71 1081
7883.55 1170
7884.38 1090
7885.22 1085
7886.06 1155
7886.90 1073
7887.74 1034
7888.57 1222
7889.41 1272
7890.25 1171
7891.09 1063
7891.93 1065
7892.77 1096
7893.61 1085
7894.44 1077
7895.28 1226
7896.12 1115
7896.96 1049
7897.80 1082
7898.64 1084
7899.48 1073
7900.32 978
7901.15 1018
7901.99 1062
7902.83 1010
7903.67 1033
7904.51 937
7905.35 921
7906.19 928
7907.03 1006
7907.87 972
7908.71 876
7909.55 883
7910.39 905
7911.22 887
7912.06 883
7912.90 877
7913.74 862
7914.58 835
7915.42 792
7916.26 803
7917.10 851
7917.94 794
7918.78 821
7919.62 773
7920.46 806
7921.30 759
7922.14 786
7922.98 775
7923.82 794
7924.66 760
7925.50 713
7926.34 761
7927.18 711
7928.02 724
7928.86 701
7929.70 768
7930.55 745
7931.39 720
7932.23 739
7933.07 705
7933.91 746
7934.75 729
7935.59 817
7936.43 727
7937.27 667
7938.11 728
7938.95 701
7939.79 753
7940.63 713
7941.48 729
7942.32 785
7943.16 817
7944.00 835
7944.84 812
7945.68 770
7946.52 669
7947.36 721
7948.21 751
7949.05 816
7949.89 749
7950.73 768
7951.57 780
7952.41 759
7953.26 748
7954.10 825
7954.94 751
7955.78 818
7956.62 789
7957.47 875
7958.31 833
7959.15 807
7959.99 800
7960.83 836
7961.68 771
7962.52 782
7963.36 831
7964.20 921
7965.04 897
7965.89 914
7966.73 901
7967.57 908
7968.41 842
7969.26 880
7970.10 853
7970.94 909
7971.78 880
7972.63 896
7973.47 987
7974.31 1016
7975.16 906
7976.00 886
7976.84 985
7977.68 900
7978.53 837
7979.37 937
7980.21 935
7981.06 915
7981.90 911
7982.74 939
7983.59 843
7984.43 880
7985.27 863
7986.12 885
7986.96 917
7987.80 821
7988.65 916
7989.49 866
7990.34 819
7991.18 795
7992.02 839
7992.87 813
7993.71 854
7994.55 778
7995.40 820
7996.24 919
7997.09 970
7997.93 1044
7998.77 1041
7999.62 1091
8000.46 1124
8001.31 1168
8002.15 1239
8003.00 1149
8003.84 1203
8004.68 1107
8005.53 1003
8006.37 875
8007.22 809
8008.06 914
8008.91 934
8009.75 808
8010.60 776
8011.44 789
8012.29 797
8013.13 889
8013.98 804
8014.82 848
8015.67 881
8016.51 887
8017.36 917
8018.20 930
8019.05 896
8019.89 838
8020.74 918
8021.58 918
8022.43 784
8023.27 717
8024.12 721
8024.96 759
8025.81 677
8026.66 645
8027.50 648
8028.35 722
8029.19 706
8030.04 660
8030.88 658
8031.73 673
8032.58 638
8033.42 679
8034.27 612
8035.11 627
8035.96 696
8036.81 696
8037.65 648
8038.50 708
8039.35 659
8040.19 662
8041.04 677
8041.88 735
8042.73 704
8043.58 711
8044.42 685
8045.27 619
8046.12 604
8046.96 608
8047.81 682
8048.66 615
8049.50 639
8050.35 610
8051.20 626
8052.04 642
8052.89 640
8053.74 645
8054.59 627
8055.43 611
8056.28 625
8057.13 624
8057.97 627
8058.82 657
8059.67 601
8060.52 698
8061.36 694
8062.21 636
8063.06 671
8063.91 676
8064.75 642
8065.60 609
8066.45 674
8067.30 681
8068.15 639
8068.99 632
8069.84 536
8070.69 553
8071.54 566
8072.38 589
8073.23 569
8074.08 561
8074.93 608
8075.78 550
8076.63 575
8077.47 553
8078.32 573
8079.17 590
8080.02 618
8080.87 618
8081.72 619
8082.56 563
8083.41 575
8084.26 626
8085.11 616
8085.96 633
8086.81 596
8087.66 546
8088.51 576
8089.35 550
8090.20 602
8091.05 624
8091.90 573
8092.75 618
8093.60 612
8094.45 585
8095.30 563
8096.15 539
8097.00 561
8097.85 575
8098.70 658
8099.55 614
8100.39 578
8101.24 645
8102.09 592
8102.94 589
8103.79 578
8104.64 569
8105.49 580
8106.34 520
8107.19 487
8108.04 515
8108.89 520
8109.74 591
8110.59 545
8111.44 510
8112.29 558
8113.14 582
8113.99 590
8114.84 541
8115.69 512
8116.54 465
8117.39 494
8118.24 529
8119.09 518
8119.95 508
8120.80 493
8121.65 534
8122.50 549
8123.35 508
8124.20 484
8125.05 492
8125.90 521
8126.75 463
8127.60 514
8128.45 494
8129.30 541
8130.15 535
8131.01 521
8131.86 442
8132.71 470
8133.56 538
8134.41 536
8135.26 586
8136.11 529
8136.96 489
8137.82 464
8138.67 424
8139.52 487
8140.37 497
8141.22 520
8142.07 533
8142.93 627
8143.78 561
8144.63 537
8145.48 588
8146.33 584
8147.19 537
8148.04 509
8148.89 589
8149.74 549
8150.59 544
8151.45 566
8152.30 607
8153.15 551
8154.00 551
8154.85 579
8155.71 561
8156.56 505
8157.41 569
8158.26 634
8159.12 607
8159.97 612
8160.82 574
8161.68 545
8162.53 570
8163.38 515
8164.23 559
8165.09 616
8165.94 575
8166.79 561
8167.65 529
8168.50 601
8169.35 552
8170.20 637
8171.06 623
8171.91 590
8172.76 525
8173.62 579
8174.47 552
8175.32 544
8176.18 545
8177.03 555
8177.89 556
8178.74 592
8179.59 518
8180.45 478
8181.30 464
8182.15 492
8183.01 523
8183.86 497
8184.72 545
8185.57 466
8186.42 447
8187.28 482
8188.13 481
8188.99 477
8189.84 467
8190.69 453
8191.55 460
8192.40 461
8193.26 449
8194.11 462
8194.97 479
8195.82 513
8196.68 474
8197.53 501
8198.38 501
8199.24 480
8200.09 453
8200.95 374
8201.80 414
8202.66 450
8203.51 479
8204.37 486
8205.22 370
8206.08 406
8206.93 449
8207.79 449
8208.64 552
8209.50 502
8210.35 448
8211.21 463
8212.06 448
8212.92 440
8213.78 454
8214.63 437
8215.49 516
8216.34 528
8217.20 448
8218.05 460
8218.91 447
8219.76 448
8220.62 456
8221.48 469
8222.33 486
8223.19 453
8224.04 492
8224.90 449
8225.76 414
8226.61 420
8227.47 445
8228.32 537
8229.18 481
8230.04 444
8230.89 398
8231.75 422
8232.61 430
8233.46 405
8234.32 427
8235.18 467
8236.03 439
8236.89 421
8237.75 474
8238.60 413
8239.46 401
8240.32 443
8241.17 426
8242.03 409
8242.89 402
8243.74 469
8244.60 470
8245.46 464
8246.31 416
8247.17 424
8248.03 404
8248.89 348
8249.74 418
8250.60 441
8251.46 433
8252.32 477
8253.17 416
8254.03 452
8254.89 416
8255.75 456
8256.60 446
8257.46 404
8258.32 419
8259.18 459
8260.04 481
8260.89 452
8261.75 457
8262.61 464
8263.47 407
8264.33 410
8265.18 373
8266.04 389
8266.90 387
8267.76 416
8268.62 479
8269.47 446
8270.33 417
8271.19 409
8272.05 431
8272.91 479
8273.77 378
8274.63 405
8275.48 399
8276.34 458
8277.20 438
8278.06 427
8278.92 415
8279.78 447
8280.64 396
8281.50 373
8282.36 451
8283.21 420
8284.07 400
8284.93 434
8285.79 449
8286.65 456
8287.51 487
8288.37 480
8289.23 470
8290.09 469
8290.95 407
8291.81 423
8292.67 430
8293.53 446
8294.39 418
8295.25 424
8296.11 447
8296.97 443
8297.82 454
8298.68 468
8299.54 443
8300.40 494
8301.26 465
8302.12 438
8302.98 434
8303.84 522
8304.71 520
8305.57 444
8306.43 381
8307.29 400
8308.15 462
8309.01 510
8309.87 420
8310.73 420
8311.59 449
8312.45 428
8313.31 412
8314.17 440
8315.03 444
8315.89 418
8316.75 433
8317.61 429
8318.47 416
8319.33 447
8320.20 426
8321.06 447
8321.92 479
8322.78 462
8323.64 478
8324.50 523
8325.36 483
8326.22 439
8327.09 405
8327.95 464
8328.81 446
8329.67 451
8330.53 444
8331.39 446
8332.25 381
8333.12 408
8333.98 399
8334.84 435
8335.70 427
8336.56 479
8337.42 466
8338.29 417
8339.15 400
8340.01 405
8340.87 461
8341.73 408
8342.60 402
8343.46 426
8344.32 409
8345.18 453
8346.05 441
8346.91 439
8347.77 452
8348.63 436
8349.50 431
8350.36 390
8351.22 455
8352.08 447
8352.95 427
8353.81 426
8354.67 409
8355.53 456
8356.40 476
8357.26 443
8358.12 383
8358.99 502
8359.85 437
8360.71 405
8361.58 420
8362.44 455
8363.30 384
8364.17 386
8365.03 401
8365.89 407
8366.76 431
8367.62 401
8368.48 403
8369.35 429
8370.21 417
8371.07 401
8371.94 507
8372.80 517
8373.66 408
8374.53 434
8375.39 434
8376.26 467
8377.12 461
8377.98 458
8378.85 430
8379.71 462
8380.58 424
8381.44 451
8382.30 460
8383.17 397
8384.03 396
8384.90 402
8385.76 421
8386.63 427
8387.49 455
8388.35 464
8389.22 480
8390.08 507
8390.95 487
8391.81 485
8392.68 442
8393.54 425
8394.41 482
8395.27 561
8396.14 522
8397.00 462
8397.87 502
8398.73 509
8399.60 477
8400.46 481
8401.33 534
8402.19 513
8403.06 476
8403.92 514
8404.79 499
8405.65 462
8406.52 433
8407.39 440
8408.25 446
8409.12 432
8409.98 428
8410.85 470
8411.71 471
8412.58 438
8413.44 452
8414.31 449
8415.18 493
8416.04 483
8416.91 455
8417.77 434
8418.64 445
8419.51 514
8420.37 539
8421.24 478
8422.11 462
8422.97 479
8423.84 477
8424.70 456
8425.57 460
8426.44 476
8427.30 498
8428.17 479
8429.04 459
8429.90 507
8430.77 485
8431.64 540
8432.50 489
8433.37 511
8434.24 481
8435.10 489
8435.97 516
8436.84 553
8437.71 536
8438.57 495
8439.44 511
8440.31 551
8441.17 563
8442.04 638
8442.91 649
8443.78 674
8444.64 661
8445.51 601
8446.38 626
8447.25 624
8448.11 622
8448.98 643
8449.85 653
8450.72 686
8451.58 709
8452.45 770
8453.32 812
8454.19 917
8455.06 978
8455.92 1109
8456.79 1125
8457.66 1153
8458.53 1122
8459.40 1049
8460.27 1064
8461.13 1110
8462.00 943
8462.87 848
8463.74 797
8464.61 698
8465.48 624
8466.34 690
8467.21 661
8468.08 673
8468.95 600
8469.82 581
8470.69 579
8471.56 563
8472.42 635
8473.29 596
8474.16 577
8475.03 610
8475.90 629
8476.77 584
8477.64 585
8478.51 589
8479.38 555
8480.25 582
8481.12 495
8481.99 570
8482.85 579
8483.72 559
8484.59 518
8485.46 574
8486.33 557
8487.20 563
8488.07 535
8488.94 529
8489.81 532
8490.68 535
8491.55 517
8492.42 536
8493.29 570
8494.16 560
8495.03 546
8495.90 573
8496.77 526
8497.64 534
8498.51 537
8499.38 583
8500.25 512
8501.12 515
8501.99 563
8502.86 487
8503.73 480
8504.60 493
8505.47 471
8506.34 491
8507.22 502
8508.09 472
8508.96 544
8509.83 527
8510.70 515
8511.57 499
8512.44 504
8513.31 502
8514.18 563
8515.05 539
8515.92 527
8516.80 517
8517.67 523
8518.54 503
8519.41 498
8520.28 520
8521.15 494
8522.02 548
8522.89 484
8523.77 505
8524.64 491
8525.51 483
8526.38 578
8527.25 536
8528.12 515
8529.00 548
8529.87 513
8530.74 506
8531.61 481
8532.48 521
8533.36 492
8534.23 528
8535.10 568
8535.97 537
8536.84 524
8537.72 474
8538.59 481
8539.46 554
8540.33 511
8541.21 567
8542.08 547
8542.95 529
8543.82 551
8544.70 510
8545.57 513
8546.44 565
8547.31 534
8548.19 512
8549.06 501
8549.93 472
8550.80 584
8551.68 557
8552.55 637
8553.42 743
8554.30 751
8555.17 741
8556.04 733
8556.92 689
8557.79 601
8558.66 639
8559.54 583
8560.41 545
8561.28 554
8562.16 529
8563.03 535
8563.90 486
8564.78 462
8565.65 442
8566.52 490
8567.40 491
8568.27 458
8569.15 484
8570.02 500
8570.89 526
8571.77 505
8572.64 592
8573.51 575
8574.39 453
8575.26 536
8576.14 530
8577.01 518
8577.89 484
8578.76 446
8579.63 453
8580.51 447
8581.38 460
8582.26 505
8583.13 436
8584.01 451
8584.88 441
8585.76 479
8586.63 458
8587.51 450
8588.38 447
8589.26 426
8590.13 488
8591.00 468
8591.88 437
8592.75 449
8593.63 499
8594.51 478
8595.38 495
8596.26 513
8597.13 468
8598.01 465
8598.88 430
8599.76 444
8600.63 439
8601.51 486
8602.38 464
8603.26 444
8604.13 463
8605.01 477
8605.89 461
8606.76 451
8607.64 462
8608.51 455
8609.39 460
8610.26 475
8611.14 475
8612.02 479
8612.89 489
8613.77 467
8614.65 451
8615.52 494
8616.40 412
8617.27 438
8618.15 417
8619.03 465
8619.90 481
8620.78 450
8621.66 449
8622.53 417
8623.41 463
8624.29 473
8625.16 483
8626.04 433
8626.92 447
8627.79 461
8628.67 453
8629.55 425
8630.42 502
8631.30 465
8632.18 434
8633.05 441
8633.93 418
8634.81 455
8635.69 424
8636.56 448
8637.44 415
8638.32 479
8639.20 448
8640.07 452
8640.95 436
8641.83 423
8642.71 430
8643.58 426
8644.46 501
8645.34 502
8646.22 440
8647.09 486
8647.97 474
8648.85 482
8649.73 476
8650.61 514
8651.48 515
8652.36 559
8653.24 507
8654.12 480
8655.00 441
8655.87 494
8656.75 547
8657.63 460
8658.51 500
8659.39 464
8660.27 493
8661.14 485
8662.02 471
8662.90 392
8663.78 457
8664.66 493
8665.54 483
8666.42 459
8667.30 490
8668.17 540
8669.05 520
8669.93 545
8670.81 550
8671.69 529
8672.57 531
8673.45 508
8674.33 513
8675.21 550
8676.09 529
8676.97 545
8677.84 531
8678.72 545
8679.60 547
8680.48 553
8681.36 551
8682.24 537
8683.12 535
8684.00 507
8684.88 543
8685.76 582
8686.64 632
8687.52 697
8688.40 703
8689.28 721
8690.16 841
8691.04 1047
8691.92 1188
8692.80 1298
8693.68 1340
8694.56 1309
8695.44 1318
8696.32 1206
8697.20 1081
8698.08 983
8698.96 917
8699.84 829
8700.72 755
8701.60 651
8702.48 559
8703.37 583
8704.25 580
8705.13 544
8706.01 522
8706.89 601
8707.77 581
8708.65 472
8709.53 475
8710.41 475
8711.29 506
8712.17 507
8713.06 489
8713.94 459
8714.82 436
8715.70 465
8716.58 431
8717.46 455
8718.34 491
8719.22 464
8720.11 509
8720.99 500
8721.87 460
8722.75 471
8723.63 519
8724.51 546
8725.40 485
8726.28 427
8727.16 451
8728.04 506
8728.92 509
8729.81 533
8730.69 493
8731.57 466
8732.45 514
8733.33 560
8734.22 506
8735.10 484
8735.98 468
8736.86 400
8737.75 470
8738.63 451
8739.51 423
8740.39 428
8741.28 401
8742.16 447
8743.04 461
8743.92 506
8744.81 463
8745.69 457
8746.57 381
8747.46 432
8748.34 443
8749.22 449
8750.10 473
8750.99 443
8751.87 497
8752.75 419
8753.64 456
8754.52 479
8755.40 527
8756.29 542
8757.17 556
8758.05 559
8758.94 554
8759.82 586
8760.70 527
8761.59 570
8762.47 523
8763.35 505
8764.24 509
8765.12 449
8766.01 443
8766.89 474
8767.77 489
8768.66 455
8769.54 455
8770.43 498
8771.31 487
8772.19 496
8773.08 470
8773.96 503
8774.85 470
8775.73 465
8776.62 422
8777.50 382
8778.38 414
8779.27 472
8780.15 478
8781.04 434
8781.92 474
8782.81 462
8783.69 493
8784.58 405
8785.46 405
8786.35 446
8787.23 507
8788.12 461
8789.00 434
8789.89 458
8790.77 467
8791.66 443
8792.54 424
8793.43 444
8794.31 407
8795.20 453
8796.08 443
8796.97 474
8797.85 429
8798.74 472
8799.62 440
8800.51 396
8801.40 395
8802.28 384
8803.17 389
8804.05 428
8804.94 371
8805.82 432
8806.71 446
8807.60 418
8808.48 414
8809.37 399
8810.25 414
8811.14 361
8812.03 392
8812.91 410
8813.80 390
8814.69 362
8815.57 414
8816.46 418
8817.34 419
8818.23 385
8819.12 385
8820.00 453
8820.89 371
8821.78 363
8822.66 383
8823.55 368
8824.44 393
8825.32 419
8826.21 374
8827.10 359
8827.99 401
8828.87 463
8829.76 452
8830.65 413
8831.53 386
8832.42 406
8833.31 379
8834.20 330
8835.08 416
8835.97 417
8836.86 426
8837.74 417
8838.63 429
8839.52 421
8840.41 407
8841.30 409
8842.18 365
8843.07 389
8843.96 347
8844.85 378
8845.73 424
8846.62 407
8847.51 423
8848.40 450
8849.29 387
8850.17 408
8851.06 416
8851.95 401
8852.84 432
8853.73 413
8854.61 439
8855.50 441
8856.39 408
8857.28 378
8858.17 387
8859.06 424
8859.95 406
8860.83 454
8861.72 423
8862.61 430
8863.50 467
8864.39 403
8865.28 406
8866.17 445
8867.06 411
8867.94 410
8868.83 408
8869.72 406
8870.61 435
8871.50 403
8872.39 387
8873.28 425
8874.17 403
8875.06 368
8875.95 393
8876.84 343
8877.73 381
8878.62 367
8879.51 363
8880.40 317
8881.28 365
8882.17 368
8883.06 383
8883.95 405
8884.84 415
8885.73 388
8886.62 396
8887.51 463
8888.40 410
8889.29 363
8890.18 351
8891.07 397
8891.96 402
8892.85 352
8893.74 407
8894.63 346
8895.53 421
8896.42 428
8897.31 343
8898.20 304
8899.09 348
8899.98 408
8900.87 393
8901.76 381
8902.65 367
8903.54 355
8904.43 361
8905.32 398
8906.21 351
8907.10 382
8907.99 383
8908.89 374
8909.78 389
8910.67 344
8911.56 365
8912.45 378
8913.34 374
8914.23 345
8915.12 328
8916.02 364
8916.91 369
8917.80 343
8918.69 324
8919.58 367
8920.47 369
8921.36 328
8922.26 351
8923.15 331
8924.04 366
8924.93 350
8925.82 367
8926.72 354
8927.61 324
8928.50 334
8929.39 365
8930.28 371
8931.18 405
8932.07 405
8932.96 400
8933.85 402
8934.75 402
8935.64 341
8936.53 394
8937.42 357
8938.31 344
8939.21 377
8940.10 328
8940.99 352
8941.89 340
8942.78 356
8943.67 354
8944.56 357
8945.46 384
8946.35 377
8947.24 429
8948.14 383
8949.03 323
8949.92 391
8950.81 378
8951.71 389
8952.60 383
8953.49 325
8954.39 320
8955.28 352
8956.17 317
8957.07 351
8957.96 338
8958.85 364
8959.75 389
8960.64 341
8961.54 313
8962.43 359
8963.32 323
8964.22 335
8965.11 382
8966.00 342
8966.90 322
8967.79 323
8968.69 321
8969.58 346
8970.47 339
8971.37 379
8972.26 327
8973.16 272
8974.05 313
8974.95 355
8975.84 334
8976.73 290
8977.63 292
8978.52 325
8979.42 312
8980.31 344
8981.21 337
8982.10 334
8983.00 328
8983.89 281
8984.79 347
8985.68 365
8986.58 329
8987.47 320
8988.37 333
8989.26 329
8990.16 330
8991.05 318
8991.95 351
8992.84 332
8993.74 305
8994.63 321
8995.53 315
8996.42 329
8997.32 353
8998.21 365
8999.11 315
9000.01 318
9000.90 341
9001.80 307
9002.69 300
9003.59 303
9004.48 342
9005.38 299
9006.28 310
9007.17 329
9008.07 316
9008.96 329
9009.86 359
9010.76 320
9011.65 304
9012.55 289
9013.45 318
9014.34 300
9015.24 356
9016.13 338
9017.03 357
9017.93 331
9018.82 367
9019.72 359
9020.62 305
9021.51 300
9022.41 305
9023.31 301
9024.20 302
9025.10 316
9026.00 305
9026.89 299
9027.79 314
9028.69 280
9029.59 299
9030.48 316
9031.38 293
9032.28 334
9033.17 329
9034.07 311
9034.97 339
9035.87 334
9036.76 347
9037.66 363
9038.56 401
9039.46 336
9040.35 320
9041.25 326
9042.15 398
9043.05 357
9043.94 341
9044.84 311
9045.74 298
9046.64 306
9047.54 307
9048.43 355
9049.33 341
9050.23 321
9051.13 317
9052.03 360
9052.92 350
9053.82 358
9054.72 401
9055.62 372
9056.52 346
9057.42 363
9058.32 382
9059.21 375
9060.11 404
9061.01 416
9061.91 436
9062.81 402
9063.71 394
9064.61 424
9065.50 370
9066.40 363
9067.30 350
9068.20 342
9069.10 367
9070.00 348
9070.90 356
9071.80 328
9072.70 366
9073.60 368
9074.50 346
9075.40 383
9076.29 362
9077.19 412
9078.09 407
9078.99 386
9079.89 343
9080.79 370
9081.69 397
9082.59 369
9083.49 365
9084.39 357
9085.29 351
9086.19 373
9087.09 359
9087.99 371
9088.89 382
9089.79 403
9090.69 427
9091.59 419
9092.49 395
9093.39 375
9094.29 406
9095.19 402
9096.09 367
9096.99 354
9097.89 383
9098.79 415
9099.69 399
9100.60 383
9101.50 389
9102.40 381
9103.30 385
9104.20 390
9105.10 377
9106.00 383
9106.90 375
9107.80 378
9108.70 329
9109.60 325
9110.50 368
9111.41 401
9112.31 378
9113.21 319
9114.11 323
9115.01 361
9115.91 319
9116.81 309
9117.72 342
9118.62 381
9119.52 367
9120.42 315
9121.32 328
9122.22 303
9123.12 355
9124.03 319
9124.93 359
9125.83 337
9126.73 316
9127.63 342
9128.54 327
9129.44 337
9130.34 328
9131.24 280
9132.14 300
9133.05 359
9133.95 312
9134.85 351
9135.75 348
9136.66 314
9137.56 308
9138.46 364
9139.36 299
9140.27 343
9141.17 318
9142.07 339
9142.97 300
9143.88 324
9144.78 351
9145.68 328
9146.59 337
9147.49 357
9148.39 358
9149.29 341
9150.20 324
9151.10 318
9152.00 331
9152.91 347
9153.81 344
9154.71 365
9155.62 351
9156.52 345
9157.42 319
9158.33 334
9159.23 296
9160.13 312
9161.04 314
9161.94 305
9162.84 316
9163.75 303
9164.65 318
9165.56 328
9166.46 313
9167.36 294
9168.27 264
9169.17 270
9170.08 315
9170.98 298
9171.88 293
9172.79 265
9173.69 305
9174.60 310
9175.50 300
9176.41 313
9177.31 273
9178.21 293
9179.12 323
9180.02 318
9180.93 291
9181.83 309
9182.74 298
9183.64 292
9184.55 306
9185.45 295
9186.36 278
9187.26 347
9188.17 366
9189.07 332
9189.98 277
9190.88 337
9191.79 319
9192.69 339
9193.60 267
9194.50 317
9195.41 325
9196.31 312
9197.22 323
9198.12 304
9199.03 347
9199.93 333
9200.84 364
9201.75 372
9202.65 362
9203.56 350
9204.46 349
9205.37 272
9206.27 299
9207.18 335
9208.09 340
9208.99 381
9209.90 293
9210.80 274
9211.71 297
9212.62 310
9213.52 288
9214.43 306
9215.34 296
9216.24 307
9217.15 290
9218.05 288
9218.96 288
9219.87 337
9220.77 309
9221.68 318
9222.59 345
9223.49 301
9224.40 241
9225.31 270
9226.21 290
9227.12 281
9228.03 286
9228.93 293
9229.84 350
9230.75 301
9231.66 305
9232.56 271
9233.47 250
9234.38 322
9235.28 307
9236.19 299
9237.10 272
9238.01 278
9238.91 322
9239.82 295
9240.73 311
9241.64 282
9242.54 260
9243.45 289
9244.36 277
9245.27 260
9246.18 257
9247.08 285
9247.99 276
9248.90 265
9249.81 273
9250.71 293
9251.62 288
9252.53 269
9253.44 299
9254.35 296
9255.26 273
9256.16 340
9257.07 298
9257.98 301
9258.89 298
9259.80 292
9260.71 306
9261.61 282
9262.52 313
9263.43 293
9264.34 268
9265.25 303
9266.16 320
9267.07 295
9267.98 317
9268.88 286
9269.79 299
9270.70 264
9271.61 282
9272.52 296
9273.43 368
9274.34 314
9275.25 315
9276.16 387
9277.07 395
9277.98 346
9278.89 378
9279.80 354
9280.70 300
9281.61 328
9282.52 301
9283.43 277
9284.34 312
9285.25 282
9286.16 316
9287.07 281
9287.98 276
9288.89 312
9289.80 316
9290.71 340
9291.62 350
9292.53 290
9293.44 329
9294.35 314
9295.26 329
9296.17 376
9297.08 355
9297.99 295
9298.90 304
9299.81 304
9300.73 327
9301.64 301
9302.55 337
9303.46 367
9304.37 293
9305.28 324
9306.19 382
9307.10 353
9308.01 316
9308.92 334
9309.83 339
9310.74 347
9311.65 340
9312.57 322
9313.48 365
9314.39 352
9315.30 345
9316.21 343
9317.12 379
9318.03 384
9318.94 379
9319.86 340
9320.77 356
9321.68 282
9322.59 272
9323.50 346
9324.41 363
9325.33 310
9326.24 337
9327.15 332
9328.06 363
9328.97 341
9329.88 315
9330.80 301
9331.71 339
9332.62 338
9333.53 340
9334.44 281
9335.36 276
9336.27 333
9337.18 356
9338.09 355
9339.01 293
9339.92 315
9340.83 415
9341.74 401
9342.66 363
9343.57 326
9344.48 339
9345.39 323
9346.31 337
9347.22 302
9348.13 288
9349.05 310
9349.96 297
9350.87 326
9351.78 336
9352.70 312
9353.61 306
9354.52 310
9355.44 305
9356.35 288
9357.26 280
9358.18 309
9359.09 308
9360.00 318
9360.92 278
9361.83 286
9362.74 287
9363.66 292
9364.57 314
9365.48 282
9366.40 314
9367.31 343
9368.23 328
9369.14 330
9370.05 338
9370.97 294
9371.88 344
9372.80 298
9373.71 312
9374.62 341
9375.54 320
9376.45 325
9377.37 296
9378.28 311
9379.19 326
9380.11 320
9381.02 313
9381.94 287
9382.85 276
9383.77 273
9384.68 281
9385.60 283
9386.51 286
9387.43 282
9388.34 295
9389.26 282
9390.17 282
9391.09 299
9392.00 315
9392.91 294
9393.83 340
9394.75 315
9395.66 302
9396.58 309
9397.49 265
9398.41 313
9399.32 322
9400.24 301
9401.15 336
9402.07 321
9402.98 324
9403.90 305
9404.81 293
9405.73 318
9406.65 290
9407.56 283
9408.48 307
9409.39 309
9410.31 296
9411.22 293
9412.14 281
9413.06 280
9413.97 313
9414.89 352
9415.80 302
9416.72 265
9417.64 288
9418.55 340
9419.47 323
9420.39 332
9421.30 317
9422.22 295
9423.14 316
9424.05 324
9424.97 295
9425.88 308
9426.80 322
9427.72 318
9428.64 329
9429.55 332
9430.47 324
9431.39 302
9432.30 312
9433.22 295
9434.14 273
9435.05 338
9435.97 329
9436.89 302
9437.81 253
9438.72 285
9439.64 310
9440.56 290
9441.47 299
9442.39 305
9443.31 299
9444.23 298
9445.14 280
9446.06 327
9446.98 294
9447.90 345
9448.81 342
9449.73 297
9450.65 286
9451.57 307
9452.49 384
9453.40 347
9454.32 336
9455.24 331
9456.16 381
9457.08 340
9457.99 311
9458.91 285
9459.83 323
9460.75 288
9461.67 329
9462.59 273
9463.50 283
9464.42 315
9465.34 312
9466.26 273
9467.18 283
9468.10 246
9469.02 289
9469.94 342
9470.85 264
9471.77 227
9472.69 215
9473.61 294
9474.53 327
9475.45 253
9476.37 241
9477.29 279
9478.21 301
9479.13 263
9480.04 293
9480.96 305
9481.88 323
9482.80 277
9483.72 283
9484.64 282
9485.56 280
9486.48 246
9487.40 268
9488.32 292
9489.24 277
9490.16 273
9491.08 283
9492.00 287
9492.92 295
9493.84 263
9494.76 271
9495.68 286
9496.60 267
9497.52 267
9498.44 308
9499.36 281
9500.28 249
9501.20 270
9502.12 331
9503.04 263
9503.96 257
9504.88 259
9505.80 253
9506.72 277
9507.64 306
9508.56 304
9509.48 287
9510.41 298
9511.33 278
9512.25 269
9513.17 288
9514.09 299
9515.01 281
9515.93 242
9516.85 259
9517.77 286
9518.69 288
9519.61 276
9520.54 277
9521.46 261
9522.38 287
9523.30 250
9524.22 294
9525.14 262
9526.06 277
9526.99 243
9527.91 249
9528.83 282
9529.75 301
9530.67 307
9531.59 290
9532.52 296
9533.44 330
9534.36 292
9535.28 254
9536.20 296
9537.13 290
9538.05 308
9538.97 247
9539.89 282
9540.81 227
9541.74 230
9542.66 231
9543.58 247
9544.50 276
9545.43 233
9546.35 282
9547.27 279
9548.19 269
9549.12 222
9550.04 248
9550.96 264
9551.88 249
9552.81 244
9553.73 277
9554.65 241
9555.58 234
9556.50 267
9557.42 308
9558.34 262
9559.27 252
9560.19 271
9561.11 284
9562.04 269
9562.96 277
9563.88 289
9564.81 289
9565.73 259
9566.65 254
9567.58 242
9568.50 241
9569.43 265
9570.35 227
9571.27 264
9572.20 276
9573.12 290
9574.04 267
9574.97 256
9575.89 266
9576.82 265
9577.74 254
9578.66 255
9579.59 225
9580.51 249
9581.44 278
9582.36 254
9583.28 262
9584.21 300
9585.13 251
9586.06 283
9586.98 298
9587.91 238
9588.83 273
9589.76 328
9590.68 302
9591.60 286
9592.53 263
9593.45 288
9594.38 271
9595.30 288
9596.23 274
9597.15 276
9598.08 314
9599.00 269
9599.93 247
9600.85 278
9601.78 253
9602.70 228
9603.63 264
9604.55 281
9605.48 267
9606.41 305
9607.33 318
9608.26 313
9609.18 287
9610.11 335
9611.03 346
9611.96 296
9612.88 275
9613.81 273
9614.74 297
9615.66 336
9616.59 282
9617.51 271
9618.44 296
9619.37 246
9620.29 286
9621.22 270
9622.14 287
9623.07 243
9624.00 239
9624.92 244
9625.85 252
9626.78 269
9627.70 281
9628.63 291
9629.55 300
9630.48 284
9631.41 229
9632.33 249
9633.26 261
9634.19 248
9635.11 291
9636.04 281
9636.97 274
9637.90 268
9638.82 254
9639.75 260
9640.68 299
9641.60 278
9642.53 286
9643.46 287
9644.38 265
9645.31 245
9646.24 245
9647.17 293
9648.09 286
9649.02 309
9649.95 320
9650.88 264
9651.80 294
9652.73 289
9653.66 268
9654.59 288
9655.51 331
9656.44 282
9657.37 276
9658.30 283
9659.23 281
9660.15 269
9661.08 272
9662.01 260
9662.94 297
9663.87 303
9664.80 337
9665.72 304
9666.65 286
9667.58 305
9668.51 272
9669.44 328
9670.37 287
9671.29 286
9672.22 290
9673.15 303
9674.08 301
9675.01 267
9675.94 274
9676.87 289
9677.79 374
9678.72 308
9679.65 265
9680.58 334
9681.51 297
9682.44 291
9683.37 306
9684.30 281
9685.23 261
9686.16 263
9687.09 328
9688.01 288
9688.94 275
9689.87 289
9690.80 271
9691.73 299
9692.66 248
9693.59 275
9694.52 282
9695.45 311
9696.38 334
9697.31 280
9698.24 329
9699.17 342
9700.10 318
9701.03 307
9701.96 322
9702.89 317
9703.82 327
9704.75 317
9705.68 313
9706.61 338
9707.54 293
9708.47 287
9709.40 281
9710.33 278
9711.26 315
9712.19 243
9713.12 283
9714.05 290
9714.98 289
9715.92 309
9716.85 315
9717.78 304
9718.71 241
9719.64 271
9720.57 243
9721.50 272
9722.43 274
9723.36 262
9724.29 260
9725.22 289
9726.16 243
9727.09 294
9728.02 333
9728.95 311
9729.88 282
9730.81 313
9731.74 316
9732.67 291
9733.61 323
9734.54 301
9735.47 273
9736.40 269
9737.33 265
9738.26 278
9739.20 312
9740.13 316
9741.06 298
9741.99 282
9742.92 345
9743.86 337
9744.79 287
9745.72 298
9746.65 254
9747.58 326
9748.52 271
9749.45 289
9750.38 274
9751.31 293
9752.25 310
9753.18 351
9754.11 333
9755.04 368
9755.98 356
9756.91 332
9757.84 352
9758.77 320
9759.71 323
9760.64 306
9761.57 334
9762.51 327
9763.44 349
9764.37 373
9765.30 326
9766.24 371
9767.17 329
9768.10 318
9769.04 331
9769.97 308
9770.90 317
9771.84 331
9772.77 372
9773.70 364
9774.64 335
9775.57 357
9776.50 316
9777.44 325
9778.37 395
9779.31 369
9780.24 366
9781.17 401
9782.11 433
9783.04 414
9783.97 453
9784.91 418
9785.84 428
9786.78 426
9787.71 461
9788.64 426
9789.58 396
9790.51 351
9791.45 369
9792.38 331
9793.32 382
9794.25 405
9795.19 347
9796.12 386
9797.05 453
9797.99 440
9798.92 491
9799.86 489
9800.79 448
9801.73 450
9802.66 426
9803.60 410
9804.53 424
9805.47 393
9806.40 369
9807.34 321
9808.27 336
9809.21 358
9810.14 351
9811.08 340
9812.01 357
9812.95 381
9813.88 374
9814.82 387
9815.75 379
9816.69 389
9817.63 408
9818.56 391
9819.50 375
9820.43 400
9821.37 357
9822.30 352
9823.24 359
9824.18 322
9825.11 352
9826.05 347
9826.98 336
9827.92 370
9828.86 337
9829.79 318
9830.73 316
9831.66 332
9832.60 330
9833.54 325
9834.47 312
9835.41 318
9836.35 317
9837.28 281
9838.22 304
9839.16 328
9840.09 353
9841.03 360
9841.97 359
9842.90 322
9843.84 340
9844.78 349
9845.71 304
9846.65 343
9847.59 318
9848.52 299
9849.46 322
9850.40 265
9851.34 286
9852.27 283
9853.21 280
9854.15 304
9855.08 341
9856.02 286
9856.96 299
9857.90 339
9858.83 276
9859.77 282
9860.71 271
9861.65 311
9862.58 293
9863.52 299
9864.46 301
9865.40 344
9866.34 331
9867.27 315
9868.21 274
9869.15 334
9870.09 330
9871.03 315
9871.96 303
9872.90 316
9873.84 344
9874.78 329
9875.72 353
9876.66 313
9877.59 283
9878.53 300
9879.47 333
9880.41 299
9881.35 287
9882.29 350
9883.23 333
9884.16 331
9885.10 307
9886.04 344
9886.98 328
9887.92 298
9888.86 297
9889.80 312
9890.74 330
9891.68 332
9892.61 330
9893.55 317
9894.49 315
9895.43 346
9896.37 292
9897.31 310
9898.25 312
9899.19 353
9900.13 326
9901.07 318
9902.01 348
9902.95 342
9903.89 322
9904.83 305
9905.77 322
9906.71 312
9907.65 326
9908.59 327
9909.53 325
9910.47 356
9911.41 303
9912.35 329
9913.29 327
9914.23 349
9915.17 354
9916.11 355
9917.05 332
9917.99 344
9918.93 320
9919.87 371
9920.81 336
9921.75 381
9922.69 411
9923.63 438
9924.57 472
9925.51 525
9926.45 526
9927.39 591
9928.33 632
9929.28 618
9930.22 523
9931.16 544
9932.10 490
9933.04 467
9933.98 439
9934.92 418
9935.86 429
9936.80 404
9937.74 373
9938.69 390
9939.63 368
9940.57 385
9941.51 427
9942.45 466
9943.39 471
9944.34 418
9945.28 419
9946.22 519
9947.16 459
9948.10 396
9949.04 360
9949.99 400
9950.93 342
9951.87 381
9952.81 393
9953.75 323
9954.70 332
9955.64 301
9956.58 363
9957.52 347
9958.46 349
9959.41 335
9960.35 339
9961.29 375
9962.23 383
9963.18 307
9964.12 394
9965.06 334
9966.00 322
9966.95 332
9967.89 316
9968.83 304
9969.77 348
9970.72 356
9971.66 363
9972.60 355
9973.55 352
9974.49 370
9975.43 372
9976.38 344
9977.32 324
9978.26 341
9979.21 344
9980.15 317
9981.09 326
9982.04 297
9982.98 328
9983.92 330
9984.87 335
9985.81 295
9986.75 331
9987.70 298
9988.64 337
9989.58 319
9990.53 299
9991.47 312
9992.42 323
9993.36 296
9994.30 341
9995.25 322
9996.19 255
9997.14 284
9998.08 307
9999.02 284
9999.97 303
10000.91 282
10001.86 255
10002.80 273
10003.75 253
10004.69 285
10005.63 277
10006.58 303
10007.52 274
10008.47 298
10009.41 273
10010.36 288
10011.30 284
10012.25 299
10013.19 295
10014.14 302
10015.08 338
10016.03 316
10016.97 257
10017.92 307
10018.86 266
10019.81 306
10020.75 293
10021.70 311
10022.64 303
10023.59 308
10024.53 301
10025.48 257
10026.42 302
10027.37 319
10028.32 305
10029.26 318
10030.21 277
10031.15 320
10032.10 292
10033.04 287
10033.99 295
10034.94 286
10035.88 311
10036.83 284
10037.77 279
10038.72 255
10039.67 326
10040.61 335
10041.56 278
10042.50 243
10043.45 283
10044.40 277
10045.34 290
10046.29 290
10047.24 284
10048.18 271
10049.13 283
10050.08 305
10051.02 274
10051.97 257
10052.92 236
10053.86 266
10054.81 299
10055.76 283
10056.70 295
10057.65 293
10058.60 277
10059.54 292
10060.49 297
10061.44 246
10062.39 280
10063.33 272
10064.28 364
10065.23 347
10066.17 313
10067.12 349
10068.07 348
10069.02 335
10069.96 326
10070.91 302
10071.86 301
10072.81 311
10073.76 335
10074.70 291
10075.65 328
10076.60 343
10077.55 308
10078.49 327
10079.44 313
10080.39 315
10081.34 299
10082.29 313
10083.23 302
10084.18 311
10085.13 305
10086.08 304
10087.03 306
10087.98 295
10088.92 309
10089.87 276
10090.82 264
10091.77 295
10092.72 272
10093.67 293
10094.62 246
10095.56 265
10096.51 266
10097.46 287
10098.41 269
10099.36 305
10100.31 299
10101.26 273
10102.21 300
10103.16 293
10104.11 280
10105.05 283
10106.00 261
10106.95 254
10107.90 237
10108.85 249
10109.80 266
10110.75 262
10111.70 248
10112.65 256
10113.60 271
10114.55 282
10115.50 288
10116.45 264
10117.40 292
10118.35 295
10119.30 307
10120.25 241
10121.20 236
10122.15 248
10123.10 294
10124.05 264
10125.00 247
10125.95 221
10126.90 243
10127.85 241
10128.80 256
10129.75 208
10130.70 290
10131.65 264
10132.60 283
10133.55 268
10134.50 268
10135.45 265
10136.40 267
10137.35 296
10138.30 305
10139.26 285
10140.21 257
10141.16 273
10142.11 234
10143.06 223
10144.01 241
10144.96 292
10145.91 214
10146.86 240
10147.81 264
10148.77 268
10149.72 235
10150.67 252
10151.62 260
10152.57 258
10153.52 251
10154.47 306
10155.43 267
10156.38 277
10157.33 236
10158.28 280
10159.23 256
10160.18 284
10161.14 263
10162.09 242
10163.04 278
10163.99 273
10164.94 302
10165.90 265
10166.85 298
10167.80 318
10168.75 290
10169.70 263
10170.66 267
10171.61 271
10172.56 295
10173.51 300
10174.47 262
10175.42 301
10176.37 283
10177.32 308
10178.28 304
10179.23 311
10180.18 326
10181.14 338
10182.09 303
10183.04 321
10183.99 349
10184.95 316
10185.90 305
10186.85 310
10187.81 324
10188.76 319
10189.71 305
10190.67 356
10191.62 327
10192.57 321
10193.53 298
10194.48 330
10195.43 369
10196.39 354
10197.34 329
10198.29 351
10199.25 337
10200.20 368
10201.15 344
10202.11 382
10203.06 353
10204.02 411
10204.97 481
10205.92 442
10206.88 500
10207.83 460
10208.79 481
10209.74 510
10210.69 423
10211.65 460
10212.60 443
10213.56 434
10214.51 411
10215.46 358
10216.42 356
10217.37 431
10218.33 435
10219.28 400
10220.24 413
10221.19 393
10222.15 423
10223.10 427
10224.06 388
10225.01 402
10225.97 410
10226.92 411
10227.88 427
10228.83 365
10229.79 391
10230.74 406
10231.70 399
10232.65 367
10233.61 347
10234.56 360
10235.52 337
10236.47 374
10237.43 364
10238.38 373
10239.34 369
10240.29 378
10241.25 367
10242.21 370
10243.16 347
10244.12 349
10245.07 349
10246.03 337
10246.98 343
10247.94 357
10248.90 415
10249.85 324
10250.81 311
10251.76 383
10252.72 401
10253.68 366
10254.63 364
10255.59 374
10256.55 366
10257.50 373
10258.46 313
10259.41 315
10260.37 337
10261.33 357
10262.28 331
10263.24 330
10264.20 384
10265.15 379
10266.11 371
10267.07 367
10268.02 354
10268.98 408
10269.94 424
10270.90 439
10271.85 353
10272.81 355
10273.77 351
10274.72 349
10275.68 348
10276.64 304
10277.60 317
10278.55 306
10279.51 339
10280.47 307
10281.43 287
10282.38 331
10283.34 358
10284.30 321
10285.26 296
10286.21 284
10287.17 318
10288.13 320
10289.09 339
10290.04 316
10291.00 327
10291.96 335
10292.92 324
10293.88 318
10294.83 307
10295.79 276
10296.75 256
10297.71 261
10298.67 269
10299.63 288
10300.58 288
10301.54 305
10302.50 305
10303.46 283
10304.42 296
10305.38 294
10306.34 268
10307.29 307
10308.25 295
10309.21 284
10310.17 282
10311.13 268
10312.09 257
10313.05 255
10314.01 283
10314.97 253
10315.92 247
10316.88 239
10317.84 232
10318.80 246
10319.76 270
10320.72 265
10321.68 266
10322.64 285
10323.60 281
10324.56 278
10325.52 289
10326.48 249
10327.44 266
10328.40 259
10329.36 245
10330.32 251
10331.28 225
10332.24 239
10333.20 260
10334.16 279
10335.12 234
10336.08 231
10337.04 233
10338.00 263
10338.96 234
10339.92 271
10340.88 267
10341.84 245
10342.80 242
10343.76 291
10344.72 284
10345.68 222
10346.64 252
10347.60 275
10348.56 254
10349.52 295
10350.48 270
10351.44 298
10352.40 276
10353.36 247
10354.32 269
10355.29 236
10356.25 234
10357.21 293
10358.17 281
10359.13 295
10360.09 256
10361.05 265
10362.01 302
10362.97 266
10363.94 269
10364.90 231
10365.86 281
10366.82 250
10367.78 259
10368.74 291
10369.70 261
10370.67 248
10371.63 234
10372.59 261
10373.55 230
10374.51 273
10375.47 305
10376.44 240
10377.40 239
10378.36 244
10379.32 240
10380.28 238
10381.25 231
10382.21 247
10383.17 268
10384.13 243
10385.10 207
10386.06 234
10387.02 209
10387.98 224
10388.95 242
10389.91 242
10390.87 230
10391.83 264
10392.80 268
10393.76 262
10394.72 247
10395.68 268
10396.65 251
10397.61 251
10398.57 239
10399.54 262
10400.50 295
10401.46 306
10402.43 218
10403.39 225
10404.35 271
10405.31 233
10406.28 277
10407.24 277
10408.20 237
10409.17 198
10410.13 215
10411.10 237
10412.06 271
10413.02 272
10413.99 232
10414.95 251
10415.91 270
10416.88 279
10417.84 269
10418.80 262
10419.77 259
10420.73 278
10421.70 325
10422.66 295
10423.63 311
10424.59 291
10425.55 314
10426.52 330
10427.48 280
10428.45 277
10429.41 263
10430.37 254
10431.34 243
10432.30 224
10433.27 242
10434.23 307
10435.20 251
10436.16 278
10437.13 252
10438.09 250
10439.06 323
10440.02 272
10440.99 236
10441.95 279
10442.92 241
10443.88 258
10444.85 238
10445.81 227
10446.78 252
10447.74 235
10448.71 228
10449.67 196
10450.64 282
10451.60 256
10452.57 238
10453.53 219
10454.50 190
10455.47 224
10456.43 222
10457.40 220
10458.36 229
10459.33 261
10460.29 261
10461.26 266
10462.23 237
10463.19 220
10464.16 239
10465.12 241
10466.09 237
10467.06 206
10468.02 239
10468.99 228
10469.95 225
10470.92 264
10471.89 190
10472.85 176
10473.82 239
10474.79 207
10475.75 240
10476.72 238
10477.69 218
10478.65 259
10479.62 306
10480.59 255
10481.55 262
10482.52 231
10483.49 223
10484.45 214
10485.42 224
10486.39 219
10487.35 190
10488.32 232
10489.29 217
10490.26 244
10491.22 234
10492.19 235
10493.16 224
10494.13 227
10495.09 228
10496.06 240
10497.03 279
10497.99 240
10498.96 226
10499.93 223
10500.90 224
10501.87 199
10502.83 229
10503.80 201
10504.77 259
10505.74 218
10506.70 202
10507.67 213
10508.64 208
10509.61 199
10510.58 239
10511.55 245
10512.51 206
10513.48 215
10514.45 223
10515.42 216
10516.39 194
10517.36 192
10518.32 216
10519.29 212
10520.26 192
10521.23 220
10522.20 199
10523.17 198
10524.14 221
10525.10 211
10526.07 229
10527.04 202
10528.01 207
10528.98 213
10529.95 214
10530.92 219
10531.89 227
10532.86 214
10533.83 232
10534.79 261
10535.76 222
10536.73 223
10537.70 210
10538.67 210
10539.64 183
10540.61 204
10541.58 235
10542.55 223
10543.52 244
10544.49 236
10545.46 224
10546.43 215
10547.40 225
10548.37 243
10549.34 198
10550.31 228
10551.28 212
10552.25 233
10553.22 214
10554.19 241
10555.16 196
10556.13 203
10557.10 250
10558.07 260
10559.04 257
10560.01 255
10560.98 250
10561.95 249
10562.92 283
10563.89 257
10564.86 232
10565.83 239
10566.81 252
10567.78 178
10568.75 215
10569.72 218
10570.69 200
10571.66 229
10572.63 210
10573.60 211
10574.57 172
10575.54 224
10576.51 248
10577.49 210
10578.46 210
10579.43 231
10580.40 250
10581.37 194
10582.34 215
10583.31 225
10584.29 224
10585.26 216
10586.23 213
10587.20 204
10588.17 188
10589.14 187
10590.12 237
10591.09 226
10592.06 235
10593.03 199
10594.00 228
10594.98 195
10595.95 205
10596.92 228
10597.89 203
10598.86 204
10599.84 200
10600.81 225
10601.78 198
10602.75 225
10603.73 248
10604.70 223
10605.67 223
10606.64 230
10607.62 207
10608.59 198
10609.56 189
10610.53 188
10611.51 196
10612.48 198
10613.45 210
10614.43 188
10615.40 184
10616.37 211
10617.34 231
10618.32 241
10619.29 223
10620.26 193
10621.24 249
10622.21 229
10623.18 221
10624.16 215
10625.13 227
10626.10 197
10627.08 203
10628.05 218
10629.02 234
10630.00 243
10630.97 236
10631.95 240
10632.92 246
10633.89 247
10634.87 235
10635.84 255
10636.81 244
10637.79 237
10638.76 251
10639.74 263
10640.71 249
10641.69 261
10642.66 247
10643.63 243
10644.61 235
10645.58 241
10646.56 216
10647.53 257
10648.51 253
10649.48 243
10650.45 263
10651.43 264
10652.40 227
10653.38 229
10654.35 215
10655.33 216
10656.30 227
10657.28 267
10658.25 258
10659.23 219
10660.20 231
10661.18 200
10662.15 238
10663.13 250
10664.10 167
10665.08 217
10666.05 206
10667.03 236
10668.00 237
10668.98 203
10669.96 221
10670.93 230
10671.91 216
10672.88 206
10673.86 225
10674.83 219
10675.81 195
10676.79 193
10677.76 213
10678.74 203
10679.71 223
10680.69 235
10681.66 240
10682.64 204
10683.62 200
10684.59 200
10685.57 217
10686.55 188
10687.52 200
10688.50 234
10689.47 235
10690.45 221
10691.43 245
10692.40 207
10693.38 217
10694.36 194
10695.33 210
10696.31 185
10697.29 187
10698.26 211
10699.24 210
10700.22 209
10701.19 237
10702.17 206
10703.15 210
10704.13 176
10705.10 186
10706.08 216
10707.06 221
10708.03 207
10709.01 225
10709.99 200
10710.97 225
10711.94 285
10712.92 228
10713.90 211
10714.88 182
10715.85 191
10716.83 180
10717.81 211
10718.79 204
10719.76 191
10720.74 200
10721.72 215
10722.70 183
10723.68 220
10724.65 186
10725.63 201
10726.61 204
10727.59 191
10728.57 212
10729.54 234
10730.52 221
10731.50 201
10732.48 213
10733.46 223
10734.44 224
10735.41 211
10736.39 209
10737.37 188
10738.35 217
10739.33 219
10740.31 194
10741.29 222
10742.26 208
10743.24 185
10744.22 182
10745.20 221
10746.18 205
10747.16 217
10748.14 214
10749.12 206
10750.10 197
10751.08 180
10752.05 213
10753.03 169
10754.01 183
10754.99 206
10755.97 190
10756.95 211
10757.93 213
10758.91 218
10759.89 214
10760.87 238
10761.85 204
10762.83 191
10763.81 179
10764.79 214
10765.77 237
10766.75 202
10767.73 213
10768.71 178
10769.69 206
10770.67 188
10771.65 173
10772.63 221
10773.61 206
10774.59 184
10775.57 224
10776.55 220
10777.53 241
10778.51 225
10779.49 237
10780.47 235
10781.45 190
10782.43 237
10783.41 211
10784.39 195
10785.38 221
10786.36 198
10787.34 204
10788.32 184
10789.30 178
10790.28 185
10791.26 203
10792.24 205
10793.22 203
10794.20 213
10795.19 175
10796.17 212
10797.15 196
10798.13 219
10799.11 200
10800.09 172
10801.07 184
10802.05 190
10803.04 191
10804.02 195
10805.00 202
10805.98 219
10806.96 192
10807.94 205
10808.93 235
10809.91 229
10810.89 201
10811.87 191
10812.85 198
10813.84 249
10814.82 210
10815.80 210
10816.78 221
10817.77 207
10818.75 206
10819.73 196
10820.71 191
10821.69 203
10822.68 197
10823.66 204
10824.64 191
10825.62 200
10826.61 187
10827.59 181
10828.57 202
10829.56 234
10830.54 224
10831.52 235
10832.50 195
10833.49 202
10834.47 211
10835.45 242
10836.44 220
10837.42 197
10838.40 213
10839.39 193
10840.37 214
10841.35 209
10842.34 202
10843.32 211
10844.30 261
10845.29 221
10846.27 222
10847.25 210
10848.24 210
10849.22 241
10850.20 201
10851.19 216
10852.17 218
10853.16 239
10854.14 202
10855.12 235
10856.11 237
10857.09 221
10858.08 214
10859.06 203
10860.04 224
10861.03 204
10862.01 200
10863.00 223
10863.98 203
10864.96 226
10865.95 214
10866.93 236
10867.92 241
10868.90 209
10869.89 186
10870.87 232
10871.86 260
10872.84 199
10873.83 209
10874.81 220
10875.80 246
10876.78 215
10877.77 188
10878.75 229
10879.74 220
10880.72 236
10881.71 217
10882.69 231
10883.68 226
10884.66 220
10885.65 242
10886.63 244
10887.62 206
10888.60 203
10889.59 216
10890.57 230
10891.56 214
10892.55 253
10893.53 242
10894.52 275
10895.50 258
10896.49 253
10897.47 216
10898.46 229
10899.45 237
10900.43 256
10901.42 248
10902.40 259
10903.39 282
10904.38 299
10905.36 277
10906.35 256
10907.34 260
10908.32 260
10909.31 247
10910.29 256
10911.28 229
10912.27 256
10913.25 255
10914.24 248
10915.23 250
10916.21 284
10917.20 289
10918.19 288
10919.17 245
10920.16 345
10921.15 276
10922.14 257
10923.12 281
10924.11 276
10925.10 287
10926.08 304
10927.07 274
10928.06 312
10929.05 303
10930.03 292
10931.02 293
10932.01 283
10933.00 267
10933.98 266
10934.97 305
10935.96 291
10936.95 294
10937.93 286
10938.92 267
10939.91 268
10940.90 287
10941.88 289
10942.87 321
10943.86 364
10944.85 328
10945.84 324
10946.82 344
10947.81 309
10948.80 334
10949.79 284
10950.78 303
10951.77 294
10952.75 258
10953.74 298
10954.73 314
10955.72 316
10956.71 353
10957.70 344
10958.69 362
10959.67 369
10960.66 370
10961.65 337
10962.64 326
10963.63 289
10964.62 268
10965.61 294
10966.60 324
10967.58 331
10968.57 331
10969.56 333
10970.55 326
10971.54 311
10972.53 351
10973.52 360
10974.51 352
10975.50 354
10976.49 347
10977.48 333
10978.47 338
10979.46 355
10980.45 315
10981.44 312
10982.43 348
10983.42 344
10984.41 346
10985.40 317
10986.38 333
10987.37 341
10988.36 331
10989.35 365
10990.34 339
10991.34 348
10992.33 342
10993.32 338
10994.31 306
10995.30 359
10996.29 386
10997.28 436
10998.27 441
10999.26 433
11000.25 428
11001.24 419
11002.23 452
11003.22 427
11004.21 425
11005.20 420
11006.19 386
11007.18 364
11008.17 410
11009.16 388
11010.16 407
11011.15 407
11012.14 429
11013.13 446
11014.12 411
11015.11 417
11016.10 422
11017.09 453
11018.08 428
11019.08 418
11020.07 377
11021.06 401
11022.05 419
11023.04 372
11024.03 361
11025.03 348
11026.02 371
11027.01 357
11028.00 338
11028.99 306
11029.98 373
11030.98 342
11031.97 387
11032.96 367
11033.95 362
11034.94 355
11035.94 382
11036.93 392
11037.92 355
11038.91 310
11039.91 337
11040.90 354
11041.89 365
11042.88 336
11043.87 321
11044.87 344
11045.86 315
11046.85 371
11047.85 352
11048.84 375
11049.83 337
11050.82 329
11051.82 314
11052.81 281
11053.80 295
11054.80 296
11055.79 277
11056.78 305
11057.77 309
11058.77 295
11059.76 318
11060.75 290
11061.75 318
11062.74 310
11063.73 298
11064.73 263
11065.72 252
11066.71 284
11067.71 307
11068.70 296
11069.70 290
11070.69 288
11071.68 266
11072.68 313
11073.67 242
11074.66 230
11075.66 259
11076.65 323
11077.65 281
11078.64 299
11079.63 312
11080.63 290
11081.62 324
11082.62 311
11083.61 288
11084.61 273
11085.60 276
11086.59 272
11087.59 296
11088.58 247
11089.58 313
11090.57 332
11091.57 295
11092.56 263
11093.56 275
11094.55 301
11095.55 292
11096.54 306
11097.54 291
11098.53 272
11099.53 288
11100.52 310
11101.52 310
11102.51 328
11103.51 281
11104.50 272
11105.50 238
11106.49 290
11107.49 268
11108.48 292
11109.48 337
11110.47 319
11111.47 292
11112.46 268
11113.46 314
11114.46 304
11115.45 288
11116.45 315
11117.44 317
11118.44 297
11119.43 312
11120.43 324
11121.43 366
11122.42 384
11123.42 388
11124.41 436
11125.41 426
11126.41 378
11127.40 474
11128.40 440
11129.40 462
11130.39 433
11131.39 404
11132.39 394
11133.38 395
11134.38 378
11135.37 345
11136.37 393
11137.37 372
11138.37 395
11139.36 392
11140.36 418
11141.36 445
11142.35 465
11143.35 421
11144.35 448
11145.34 404
11146.34 406
11147.34 419
11148.33 368
11149.33 394
11150.33 429
11151.33 386
11152.32 344
11153.32 350
11154.32 338
11155.32 364
11156.31 323
11157.31 343
11158.31 369
11159.31 367
11160.30 352
11161.30 289
11162.30 280
11163.30 298
11164.30 276
11165.29 260
11166.29 300
11167.29 291
11168.29 298
11169.29 304
11170.28 299
11171.28 286
11172.28 308
11173.28 289
11174.28 296
11175.28 282
11176.27 272
11177.27 266
11178.27 238
11179.27 244
11180.27 246
11181.27 234
11182.27 229
11183.26 236
11184.26 266
11185.26 261
11186.26 279
11187.26 281
11188.26 273
11189.26 218
11190.26 233
11191.26 260
11192.26 254
11193.25 248
11194.25 254
11195.25 254
11196.25 270
11197.25 273
11198.25 293
11199.25 256
11200.25 249
11201.25 218
11202.25 273
11203.25 258
11204.25 222
11205.25 238
11206.25 224
11207.25 218
11208.25 234
11209.25 267
11210.25 253
11211.25 260
11212.25 242
11213.25 273
11214.25 273
11215.25 243
11216.25 210
11217.25 229
11218.25 257
11219.25 227
11220.25 219
11221.25 222
11222.25 272
11223.25 239
11224.25 249
11225.25 218
11226.25 219
11227.25 239
11228.25 256
11229.26 241
11230.26 255
11231.26 241
11232.26 228
11233.26 246
11234.26 239
11235.26 230
11236.26 214
11237.26 254
11238.27 250
11239.27 220
11240.27 178
11241.27 237
11242.27 218
11243.27 222
11244.27 234
11245.27 230
11246.28 208
11247.28 207
11248.28 258
11249.28 265
11250.28 259
11251.28 292
11252.29 243
11253.29 243
11254.29 213
11255.29 216
11256.29 253
11257.30 235
11258.30 258
11259.30 235
11260.30 251
11261.31 271
11262.31 280
11263.31 263
11264.31 228
11265.31 228
11266.32 258
11267.32 274
11268.32 256
11269.32 305
11270.33 288
11271.33 238
11272.33 275
11273.34 237
11274.34 279
11275.34 272
11276.34 281
11277.35 285
11278.35 323
11279.35 300
11280.36 318
11281.36 363
11282.36 261
11283.37 257
11284.37 288
11285.37 288
11286.38 238
11287.38 231
11288.38 228
11289.39 251
11290.39 239
11291.39 233
11292.40 257
11293.40 265
11294.40 291
11295.41 282
11296.41 293
11297.42 267
11298.42 267
11299.42 240
11300.43 270
11301.43 219
11302.44 252
11303.44 249
11304.44 201
11305.45 231
11306.45 210
11307.46 223
11308.46 236
11309.47 247
11310.47 201
11311.47 202
11312.48 234
11313.48 264
11314.49 246
11315.49 246
11316.50 230
11317.50 223
11318.51 227
11319.51 219
11320.52 196
11321.52 201
11322.53 222
11323.53 244
11324.54 258
11325.54 210
11326.55 243
11327.55 214
11328.56 211
11329.56 214
11330.57 230
11331.57 197
11332.58 206
11333.58 219
11334.59 208
11335.60 211
11336.60 223
11337.61 247
11338.61 248
11339.62 271
11340.62 239
11341.63 252
11342.64 237
11343.64 212
11344.65 216
11345.65 221
11346.66 227
11347.67 231
11348.67 226
11349.68 251
11350.68 204
11351.69 251
11352.70 208
11353.70 213
11354.71 202
11355.72 214
11356.72 231
11357.73 217
11358.74 265
11359.74 261
11360.75 230
11361.76 231
11362.76 215
11363.77 226
11364.78 230
11365.78 218
11366.79 211
11367.80 209
11368.80 197
11369.81 222
11370.82 192
11371.83 201
11372.83 191
11373.84 223
11374.85 205
11375.85 222
11376.86 209
11377.87 215
11378.88 232
11379.88 216
11380.89 204
11381.90 197
11382.91 236
11383.92 246
11384.92 219
11385.93 228
11386.94 224
11387.95 173
11388.95 192
11389.96 214
11390.97 207
11391.98 203
11392.99 212
11393.99 206
11395.00 219
11396.01 207
11397.02 205
11398.03 208
11399.04 237
11400.04 202
11401.05 235
11402.06 219
11403.07 190
11404.08 194
11405.09 198
11406.10 194
11407.11 210
11408.11 225
11409.12 234
11410.13 205
11411.14 193
11412.15 194
11413.16 224
11414.17 188
11415.18 171
11416.19 202
11417.19 203
11418.20 227
11419.21 211
11420.22 225
11421.23 211
11422.24 205
11423.25 251
11424.26 241
11425.27 236
11426.28 212
11427.29 199
11428.30 253
11429.31 218
11430.32 204
11431.33 225
11432.34 178
11433.35 205
11434.36 214
11435.37 216
11436.38 208
11437.39 211
11438.40 247
11439.41 199
11440.42 194
11441.43 194
11442.44 221
11443.45 203
11444.46 199
11445.47 183
11446.48 199
11447.49 176
11448.50 185
11449.51 183
11450.52 171
11451.53 230
11452.54 199
11453.56 237
11454.57 214
11455.58 223
11456.59 205
11457.60 213
11458.61 239
11459.62 180
11460.63 189
11461.64 197
11462.65 231
11463.67 250
11464.68 184
11465.69 178
11466.70 200
11467.71 238
11468.72 209
11469.73 200
11470.75 225
11471.76 224
11472.77 245
11473.78 221
11474.79 201
11475.80 245
11476.82 242
11477.83 239
11478.84 201
11479.85 220
11480.86 225
11481.88 235
11482.89 233
11483.90 246
11484.91 240
11485.92 211
11486.94 226
11487.95 247
11488.96 217
11489.97 214
11490.99 203
11492.00 237
11493.01 239
11494.02 241
11495.04 234
11496.05 233
11497.06 206
11498.08 213
11499.09 212
11500.10 208
11501.11 229
11502.13 225
11503.14 218
11504.15 231
11505.17 243
11506.18 241
11507.19 242
11508.21 234
11509.22 222
11510.23 214
11511.25 252
11512.26 229
11513.27 235
11514.29 222
11515.30 202
11516.31 219
11517.33 210
11518.34 240
11519.35 226
11520.37 197
11521.38 224
11522.40 269
11523.41 227
11524.42 225
11525.44 245
11526.45 226
11527.47 236
11528.48 221
11529.49 232
11530.51 262
11531.52 259
11532.54 293
11533.55 251
11534.56 239
11535.58 244
11536.59 260
11537.61 243
11538.62 219
11539.64 268
11540.65 249
11541.67 281
11542.68 275
11543.70 265
11544.71 227
11545.73 303
11546.74 258
11547.76 258
11548.77 250
11549.79 291
11550.80 292
11551.82 307
11552.83 279
11553.85 307
11554.86 343
11555.88 319
11556.89 366
11557.91 324
11558.92 315
11559.94 362
11560.95 351
11561.97 314
11562.99 349
11564.00 335
11565.02 319
11566.03 390
11567.05 339
11568.06 374
11569.08 387
11570.10 452
11571.11 423
11572.13 405
11573.14 393
11574.16 399
11575.18 426
11576.19 434
11577.21 443
11578.23 444
11579.24 473
11580.26 449
11581.27 513
11582.29 444
11583.31 519
11584.32 519
11585.34 569
11586.36 598
11587.37 590
11588.39 536
11589.41 634
11590.42 692
11591.44 718
11592.46 747
11593.48 915
11594.49 959
11595.51 1053
11596.53 1245
11597.54 1426
11598.56 1644
11599.58 1628
11600.60 1729
11601.61 1710
11602.63 1570
11603.65 1511
11604.67 1417
11605.68 1293
11606.70 1078
11607.72 959
11608.74 1014
11609.75 963
11610.77 925
11611.79 828
11612.81 903
11613.82 989
11614.84 1038
11615.86 1059
11616.88 1007
11617.90 1026
11618.91 918
11619.93 890
11620.95 857
11621.97 832
11622.99 771
11624.01 751
11625.02 687
11626.04 604
11627.06 596
11628.08 572
11629.10 556
11630.12 542
11631.14 516
11632.15 528
11633.17 541
11634.19 540
11635.21 526
11636.23 475
11637.25 494
11638.27 466
11639.29 490
11640.31 557
11641.32 494
11642.34 476
11643.36 441
11644.38 430
11645.40 407
11646.42 373
11647.44 348
11648.46 397
11649.48 360
11650.50 385
11651.52 359
11652.54 362
11653.56 366
11654.58 410
11655.60 433
11656.62 397
11657.64 337
11658.66 340
11659.68 329
11660.70 329
11661.72 334
11662.74 318
11663.76 343
11664.78 304
11665.80 342
11666.82 312
11667.84 292
11668.86 304
11669.88 308
11670.90 335
11671.92 315
11672.94 304
11673.96 331
11674.98 314
11676.00 373
11677.02 352
11678.04 340
11679.06 352
11680.08 348
11681.10 408
11682.12 372
11683.15 361
11684.17 357
11685.19 360
11686.21 359
11687.23 339
11688.25 348
11689.27 365
11690.29 349
11691.31 369
11692.34 323
11693.36 348
11694.38 334
11695.40 323
11696.42 323
11697.44 332
11698.46 375
11699.49 324
11700.51 355
11701.53 362
11702.55 348
11703.57 294
11704.60 291
11705.62 304
11706.64 341
11707.66 312
11708.68 318
11709.71 326
11710.73 365
11711.75 354
11712.77 296
11713.79 280
11714.82 308
11715.84 302
11716.86 290
11717.88 316
11718.91 270
11719.93 273
11720.95 276
11721.97 288
11723.00 273
11724.02 313
11725.04 287
11726.06 246
11727.09 301
11728.11 322
11729.13 317
11730.16 290
11731.18 335
11732.20 306
11733.23 284
11734.25 258
11735.27 295
11736.30 293
11737.32 274
11738.34 266
11739.37 284
11740.39 287
11741.41 279
11742.44 304
11743.46 314
11744.48 310
11745.51 300
11746.53 273
11747.55 281
11748.58 299
11749.60 296
11750.63 294
11751.65 277
11752.67 294
11753.70 279
11754.72 317
11755.75 266
11756.77 314
11757.79 312
11758.82 251
11759.84 294
11760.87 285
11761.89 298
11762.92 252
11763.94 253
11764.96 233
11765.99 305
11767.01 242
11768.04 272
11769.06 241
11770.09 285
11771.11 303
11772.14 267
11773.16 267
11774.19 277
11775.21 266
11776.24 265
11777.26 238
11778.29 275
11779.31 260
11780.34 264
11781.36 240
11782.39 230
11783.41 242
11784.44 262
11785.46 276
11786.49 244
11787.52 221
11788.54 254
11789.57 265
11790.59 243
11791.62 247
11792.64 266
11793.67 265
11794.69 230
11795.72 215
11796.75 231
11797.77 212
11798.80 241
11799.82 237
11800.85 235
11801.88 201
11802.90 242
11803.93 262
11804.96 254
11805.98 242
11807.01 249
11808.03 213
11809.06 241
11810.09 219
11811.11 233
11812.14 201
11813.17 215
11814.19 225
11815.22 225
11816.25 225
11817.27 169
11818.30 200
11819.33 235
11820.35 209
11821.38 225
11822.41 228
11823.44 217
11824.46 228
11825.49 218
11826.52 197
11827.54 204
11828.57 214
11829.60 255
11830.63 251
11831.65 237
11832.68 219
11833.71 250
11834.74 246
11835.76 193
11836.79 211
11837.82 197
11838.85 191
11839.87 204
11840.90 191
11841.93 212
11842.96 225
11843.99 228
11845.01 223
11846.04 218
11847.07 182
11848.10 178
11849.13 181
11850.15 179
11851.18 192
11852.21 211
11853.24 204
11854.27 186
11855.30 187
11856.33 195
11857.35 203
11858.38 204
11859.41 178
11860.44 194
11861.47 186
11862.50 206
11863.53 184
11864.55 196
11865.58 201
11866.61 164
11867.64 180
11868.67 219
11869.70 215
11870.73 203
11871.76 168
11872.79 207
11873.82 194
11874.85 176
11875.88 206
11876.90 211
11877.93 210
11878.96 198
11879.99 202
11881.02 188
11882.05 220
11883.08 217
11884.11 182
11885.14 205
11886.17 217
11887.20 181
11888.23 165
11889.26 165
11890.29 181
11891.32 198
11892.35 184
11893.38 189
11894.41 192
11895.44 215
11896.47 196
11897.50 182
11898.53 139
11899.56 174
11900.59 185
11901.62 180
11902.65 187
11903.68 169
11904.71 214
11905.75 210
11906.78 204
11907.81 156
11908.84 203
11909.87 229
11910.90 184
11911.93 174
11912.96 192
11913.99 207
11915.02 234
11916.05 194
11917.09 217
11918.12 213
11919.15 188
11920.18 194
11921.21 163
11922.24 178
11923.27 183
11924.30 181
11925.34 166
11926.37 159
11927.40 203
11928.43 198
11929.46 205
11930.49 230
11931.53 216
11932.56 167
11933.59 180
11934.62 212
11935.65 200
11936.69 175
11937.72 175
11938.75 198
11939.78 173
11940.81 129
11941.85 192
11942.88 180
11943.91 202
11944.94 234
11945.98 212
11947.01 150
11948.04 178
11949.07 184
11950.11 190
11951.14 181
11952.17 177
11953.20 171
11954.24 188
11955.27 189
11956.30 202
11957.34 190
11958.37 171
11959.40 202
11960.43 176
11961.47 213
11962.50 165
11963.53 198
11964.57 214
11965.60 178
11966.63 159
11967.67 185
11968.70 201
11969.73 172
11970.77 164
11971.80 173
11972.83 183
11973.87 204
11974.90 209
11975.93 223
11976.97 198
11978.00 181
11979.04 182
11980.07 195
11981.10 203
11982.14 209
11983.17 206
11984.21 181
11985.24 196
11986.27 182
11987.31 203
11988.34 221
11989.38 179
11990.41 219
11991.45 214
11992.48 193
11993.51 208
11994.55 210
11995.58 216
11996.62 221
11997.65 199
11998.69 210
11999.72 220
12000.76 234
12001.79 211
12002.83 231
12003.86 212
12004.90 203
12005.93 236
12006.97 229
12008.00 234
12009.04 214
12010.07 213
12011.11 226
12012.14 239
12013.18 263
12014.21 265
12015.25 233
12016.28 225
12017.32 195
12018.35 235
12019.39 232
12020.43 246
12021.46 259
12022.50 255
12023.53 239
12024.57 221
12025.60 248
12026.64 274
12027.68 239
12028.71 219
12029.75 231
12030.78 230
12031.82 240
12032.86 226
12033.89 232
12034.93 255
12035.97 235
12037.00 225
12038.04 248
12039.07 236
12040.11 242
12041.15 213
12042.18 227
12043.22 232
12044.26 233
12045.29 229
12046.33 236
12047.37 244
12048.40 206
12049.44 224
12050.48 200
12051.52 177
12052.55 206
12053.59 187
12054.63 184
12055.66 186
12056.70 191
12057.74 196
12058.78 203
12059.81 222
12060.85 190
12061.89 206
12062.92 195
12063.96 180
12065.00 198
12066.04 217
12067.07 219
12068.11 209
12069.15 174
12070.19 189
12071.23 211
12072.26 183
12073.30 213
12074.34 194
12075.38 185
12076.42 199
12077.45 160
12078.49 180
12079.53 197
12080.57 210
12081.61 169
12082.64 191
12083.68 198
12084.72 196
12085.76 158
12086.80 194
12087.84 187
12088.88 168
12089.91 164
12090.95 169
12091.99 189
12093.03 197
12094.07 164
12095.11 164
12096.15 168
12097.19 174
12098.22 188
12099.26 157
12100.30 161
12101.34 170
12102.38 155
12103.42 168
12104.46 169
12105.50 149
12106.54 191
12107.58 177
12108.62 184
12109.66 171
12110.70 172
12111.74 208
12112.78 208
12113.81 151
12114.85 185
12115.89 195
12116.93 173
12117.97 190
12119.01 162
12120.05 138
12121.09 160
12122.13 172
12123.17 165
12124.21 153
12125.25 172
12126.29 187
12127.33 182
12128.37 172
12129.42 155
12130.46 146
12131.50 171
12132.54 162
12133.58 171
12134.62 166
12135.66 164
12136.70 165
12137.74 172
12138.78 173
12139.82 143
12140.86 167
12141.90 205
12142.94 185
12143.98 172
12145.03 167
12146.07 185
12147.11 186
12148.15 169
12149.19 200
12150.23 161
12151.27 163
12152.31 194
12153.35 177
12154.40 175
12155.44 187
12156.48 189
12157.52 193
12158.56 136
12159.60 138
12160.65 160
12161.69 181
12162.73 150
12163.77 165
12164.81 192
12165.85 187
12166.90 180
12167.94 184
12168.98 160
12170.02 133
12171.06 149
12172.11 154
12173.15 150
12174.19 150
12175.23 147
12176.28 182
12177.32 167
12178.36 169
12179.40 171
12180.45 171
12181.49 167
12182.53 157
12183.57 161
12184.62 167
12185.66 148
12186.70 158
12187.74 155
12188.79 168
12189.83 131
12190.87 154
12191.92 166
12192.96 164
12194.00 172
12195.05 117
12196.09 150
12197.13 148
12198.18 166
12199.22 161
12200.26 162
12201.31 193
12202.35 182
12203.39 151
12204.44 150
12205.48 147
12206.52 136
12207.57 137
12208.61 141
12209.65 130
12210.70 141
12211.74 173
12212.79 162
12213.83 154
12214.87 160
12215.92 165
12216.96 159
12218.01 149
12219.05 184
12220.09 167
12221.14 130
12222.18 150
12223.23 138
12224.27 149
12225.32 162
12226.36 130
12227.41 147
12228.45 138
12229.49 135
12230.54 124
12231.58 148
12232.63 162
12233.67 164
12234.72 137
12235.76 139
12236.81 172
12237.85 167
12238.90 146
12239.94 164
12240.99 128
12242.03 163
12243.08 171
12244.12 166
12245.17 161
12246.21 198
12247.26 187
12248.31 180
12249.35 152
12250.40 156
12251.44 157
12252.49 168
12253.53 163
12254.58 154
12255.62 160
12256.67 193
12257.72 180
12258.76 138
12259.81 141
12260.85 161
12261.90 145
12262.95 133
12263.99 137
12265.04 141
12266.08 153
12267.13 157
12268.18 134
12269.22 138
12270.27 137
12271.32 131
12272.36 153
12273.41 142
12274.46 119
12275.50 141
12276.55 155
12277.60 140
12278.64 119
12279.69 133
12280.74 122
12281.78 124
12282.83 141
12283.88 138
12284.92 116
12285.97 115
12287.02 142
12288.07 125
12289.11 126
12290.16 165
12291.21 133
12292.25 142
12293.30 148
12294.35 144
12295.40 140
12296.44 149
12297.49 134
12298.54 132
12299.59 114
12300.63 102
12301.68 140
12302.73 112
12303.78 133
12304.83 132
12305.87 148
12306.92 137
12307.97 126
12309.02 124
12310.07 142
12311.11 164
12312.16 130
12313.21 127
12314.26 121
12315.31 101
12316.35 132
12317.40 118
12318.45 152
12319.50 129
12320.55 157
12321.60 163
12322.65 147
12323.69 124
12324.74 122
12325.79 140
12326.84 126
12327.89 148
12328.94 130
12329.99 115
12331.04 133
12332.09 128
12333.13 133
12334.18 136
12335.23 123
12336.28 115
12337.33 132
12338.38 140
12339.43 111
12340.48 129
12341.53 132
12342.58 136
12343.63 148
12344.68 117
12345.73 121
12346.78 140
12347.83 135
12348.88 108
12349.93 107
12350.98 128
12352.03 133
12353.07 140
12354.12 143
12355.17 111
12356.22 120
12357.28 123
12358.33 135
12359.38 129
12360.43 145
12361.48 121
12362.53 131
12363.58 146
12364.63 120
12365.68 107
12366.73 136
12367.78 130
12368.83 118
12369.88 106
12370.93 135
12371.98 113
12373.03 119
12374.08 129
12375.13 104
12376.18 120
12377.24 131
12378.29 108
12379.34 129
12380.39 132
12381.44 117
12382.49 133
12383.54 146
12384.59 113
12385.64 137
12386.70 145
12387.75 139
12388.80 154
12389.85 123
12390.90 115
12391.95 153
12393.00 151
12394.06 122
12395.11 124
12396.16 128
12397.21 120
12398.26 115
12399.32 132
12400.37 129
12401.42 117
12402.47 115
12403.52 111
12404.58 132
12405.63 136
12406.68 153
12407.73 129
12408.78 125
12409.84 138
12410.89 107
12411.94 110
12412.99 116
12414.05 123
12415.10 119
12416.15 112
12417.20 109
12418.26 115
12419.31 122
12420.36 123
12421.42 119
12422.47 105
12423.52 130
12424.57 130
12425.63 137
12426.68 124
12427.73 155
12428.79 120
12429.84 118
12430.89 115
12431.95 138
12433.00 112
12434.05 136
12435.11 135
12436.16 141
12437.21 129
12438.27 116
12439.32 139
12440.37 127
12441.43 114
12442.48 153
12443.54 156
12444.59 156
12445.64 124
12446.70 140
12447.75 126
12448.80 127
12449.86 110
12450.91 107
12451.97 136
12453.02 155
12454.08 123
12455.13 106
12456.18 110
12457.24 138
12458.29 134
12459.35 117
12460.40 114
12461.46 125
12462.51 143
12463.57 116
12464.62 121
12465.67 148
12466.73 133
12467.78 135
12468.84 145
12469.89 124
12470.95 145
12472.00 145
12473.06 130
12474.11 141
12475.17 148
12476.22 168
12477.28 131
12478.33 114
12479.39 135
12480.45 124
12481.50 118
12482.56 111
12483.61 131
12484.67 154
12485.72 118
12486.78 133
12487.83 116
12488.89 108
12489.95 131
12491.00 126
12492.06 137
12493.11 128
12494.17 162
12495.22 142
12496.28 121
12497.34 125
12498.39 151
12499.45 131
12500.50 150
12501.56 149
12502.62 132
12503.67 108
12504.73 122
12505.79 133
12506.84 127
12507.90 154
12508.96 131
12510.01 148
12511.07 134
12512.13 106
12513.18 98
12514.24 133
12515.30 141
12516.35 129
12517.41 156
12518.47 156
12519.52 114
12520.58 119
12521.64 112
12522.70 124
12523.75 126
12524.81 125
12525.87 159
12526.92 122
12527.98 121
12529.04 118
12530.10 119
12531.15 133
12532.21 126
12533.27 155
12534.33 120
12535.38 133
12536.44 94
12537.50 105
12538.56 141
12539.62 108
12540.67 129
12541.73 107
12542.79 141
12543.85 95
12544.91 80
12545.96 128
12547.02 110
12548.08 94
12549.14 126
12550.20 161
12551.25 119
12552.31 124
12553.37 106
12554.43 119
12555.49 104
12556.55 97
12557.61 102
12558.66 124
12559.72 108
12560.78 132
12561.84 123
12562.90 111
12563.96 127
12565.02 106
12566.08 102
12567.14 118
12568.19 105
12569.25 97
12570.31 115
12571.37 115
12572.43 131
12573.49 110
12574.55 121
12575.61 134
12576.67 142
12577.73 128
12578.79 103
12579.85 127
12580.91 135
12581.97 113
12583.03 104
12584.09 115
12585.15 109
12586.20 126
12587.26 118
12588.32 113
12589.38 105
12590.44 115
12591.50 139
12592.56 106
12593.62 109
12594.69 96
12595.75 126
12596.81 127
12597.87 134
12598.93 94
12599.99 108
12601.05 116
12602.11 96
12603.17 92
12604.23 120
12605.29 146
12606.35 163
12607.41 149
12608.47 129
12609.53 91
12610.59 142
12611.65 100
12612.71 120
12613.78 93
12614.84 114
12615.90 106
12616.96 112
12618.02 112
12619.08 98
12620.14 113
12621.20 115
12622.27 135
12623.33 117
12624.39 89
12625.45 88
12626.51 114
12627.57 108
12628.63 112
12629.70 118
12630.76 103
12631.82 119
12632.88 122
12633.94 122
12635.00 113
12636.07 120
12637.13 87
12638.19 99
12639.25 124
12640.31 114
12641.38 114
12642.44 113
12643.50 101
12644.56 126
12645.63 118
12646.69 113
12647.75 121
12648.81 122
12649.88 112
12650.94 126
12652.00 137
12653.06 135
12654.13 120
12655.19 114
12656.25 101
12657.31 108
12658.38 112
12659.44 115
12660.50 115
12661.57 98
12662.63 94
12663.69 105
12664.76 89
12665.82 101
12666.88 105
12667.95 130
12669.01 120
12670.07 122
12671.14 114
12672.20 98
12673.26 105
12674.33 116
12675.39 120
12676.45 112
12677.52 99
12678.58 120
12679.64 94
12680.71 98
12681.77 115
12682.84 114
12683.90 105
12684.96 119
12686.03 118
12687.09 145
12688.16 145
12689.22 110
12690.28 123
12691.35 96
12692.41 147
12693.48 78
12694.54 96
12695.61 106
12696.67 128
12697.74 108
12698.80 129
12699.86 114
12700.93 108
12701.99 113
12703.06 122
12704.12 114
12705.19 109
12706.25 138
12707.32 126
12708.38 135
12709.45 96
12710.51 105
12711.58 104
12712.64 107
12713.71 131
12714.77 120
12715.84 103
12716.90 122
12717.97 130
12719.03 116
12720.10 119
12721.17 111
12722.23 123
12723.30 112
12724.36 132
12725.43 114
12726.49 111
12727.56 114
12728.63 106
12729.69 101
12730.76 105
12731.82 125
12732.89 167
12733.96 137
12735.02 124
12736.09 153
12737.15 125
12738.22 112
12739.29 125
12740.35 136
12741.42 115
12742.49 142
12743.55 135
12744.62 134
12745.68 116
12746.75 143
12747.82 143
12748.88 137
12749.95 145
12751.02 151
12752.09 131
12753.15 135
12754.22 135
12755.29 130
12756.35 134
12757.42 129
12758.49 124
12759.55 111
12760.62 125
12761.69 124
12762.76 140
12763.82 158
12764.89 131
12765.96 108
12767.03 123
12768.09 119
12769.16 109
12770.23 106
12771.30 144
12772.36 151
12773.43 144
12774.50 134
12775.57 118
12776.63 141
12777.70 105
12778.77 120
12779.84 101
12780.91 118
12781.97 129
12783.04 121
12784.11 94
12785.18 129
12786.25 115
12787.31 128
12788.38 120
12789.45 121
12790.52 136
12791.59 121
12792.66 116
12793.73 110
12794.79 131
12795.86 122
12796.93 130
12798.00 95
12799.07 115
12800.14 90
12801.21 97
12802.28 109
12803.34 130
12804.41 105
12805.48 103
12806.55 146
12807.62 139
12808.69 130
12809.76 111
12810.83 123
12811.90 124
12812.97 137
12814.04 109
12815.11 111
12816.18 104
12817.25 120
12818.31 138
12819.38 130
12820.45 126
12821.52 135
12822.59 135
12823.66 125
12824.73 137
12825.80 116
12826.87 125
12827.94 150
12829.01 127
12830.08 114
12831.15 128
12832.22 96
12833.29 123
12834.36 119
12835.43 104
12836.50 131
12837.57 134
12838.65 120
12839.72 99
12840.79 100
12841.86 117
12842.93 132
12844.00 144
12845.07 132
12846.14 131
12847.21 130
12848.28 113
12849.35 107
12850.42 102
12851.49 106
12852.57 129
12853.64 91
12854.71 98
12855.78 104
12856.85 119
12857.92 110
12858.99 111
12860.06 100
12861.13 108
12862.21 119
12863.28 131
12864.35 107
12865.42 85
12866.49 94
12867.56 123
12868.64 104
12869.71 106
12870.78 88
12871.85 98
12872.92 114
12874.00 124
12875.07 116
12876.14 86
12877.21 83
12878.28 122
12879.36 119
12880.43 94
12881.50 99
12882.57 105
12883.64 123
12884.72 107
12885.79 131
12886.86 116
12887.93 136
12889.01 136
12890.08 118
12891.15 137
12892.22 115
12893.30 114
12894.37 92
12895.44 101
12896.52 107
12897.59 103
12898.66 88
12899.73 122
12900.81 96
12901.88 114
12902.95 107
12904.03 90
12905.10 115
12906.17 103
12907.25 110
12908.32 91
12909.39 108
12910.47 110
12911.54 103
12912.61 117
12913.69 115
12914.76 106
12915.83 101
12916.91 100
12917.98 126
12919.06 88
12920.13 90
12921.20 101
12922.28 119
12923.35 108
12924.43 116
12925.50 114
12926.57 134
12927.65 118
12928.72 87
12929.80 96
12930.87 84
12931.95 106
12933.02 115
12934.09 87
12935.17 83
12936.24 123
12937.32 111
12938.39 117
12939.47 106
12940.54 105
12941.62 103
12942.69 117
12943.77 99
12944.84 89
12945.92 118
12946.99 107
12948.07 99
12949.14 111
12950.22 88
12951.29 90
12952.37 110
12953.44 79
12954.52 71
12955.59 87
12956.67 104
12957.74 90
12958.82 119
12959.89 97
12960.97 96
12962.04 96
12963.12 86
12964.20 91
12965.27 67
12966.35 85
12967.42 93
12968.50 106
12969.58 108
12970.65 94
12971.73 98
12972.80 123
12973.88 125
12974.96 77
12976.03 107
12977.11 83
12978.18 120
12979.26 124
12980.34 93
12981.41 112
12982.49 100
12983.57 125
12984.64 97
12985.72 83
12986.80 95
12987.87 94
12988.95 93
12990.03 95
12991.10 93
12992.18 98
12993.26 110
12994.33 76
12995.41 96
12996.49 109
12997.56 116
12998.64 82
12999.72 88
13000.80 97
13001.87 87
13002.95 88
13004.03 103
13005.11 113
13006.18 96
13007.26 95
13008.34 91
13009.42 86
13010.49 85
13011.57 99
13012.65 91
13013.73 111
13014.80 92
13015.88 100
13016.96 94
13018.04 107
13019.12 96
13020.19 97
13021.27 98
13022.35 79
13023.43 95
13024.51 110
13025.58 95
13026.66 99
13027.74 92
13028.82 98
13029.90 101
13030.98 96
13032.05 93
13033.13 74
13034.21 109
13035.29 112
13036.37 103
13037.45 75
13038.53 89
13039.61 79
13040.68 103
13041.76 86
13042.84 95
13043.92 94
13045.00 103
13046.08 103
13047.16 95
13048.24 100
13049.32 118
13050.40 119
13051.48 110
13052.55 94
13053.63 90
13054.71 97
13055.79 98
13056.87 96
13057.95 74
13059.03 100
13060.11 96
13061.19 87
13062.27 91
13063.35 73
13064.43 97
13065.51 90
13066.59 92
13067.67 116
13068.75 97
13069.83 94
13070.91 86
13071.99 95
13073.07 106
13074.15 79
13075.23 108
13076.31 87
13077.39 81
13078.47 95
13079.55 90
13080.63 100
13081.71 86
13082.79 78
13083.88 103
13084.96 91
13086.04 95
13087.12 94
13088.20 75
13089.28 81
13090.36 98
13091.44 88
13092.52 99
13093.60 89
13094.68 87
13095.77 82
13096.85 77
13097.93 79
13099.01 77
13100.09 96
13101.17 83
13102.25 82
13103.34 87
13104.42 101
13105.50 103
13106.58 91
13107.66 100
13108.74 96
13109.82 76
13110.91 102
13111.99 85
13113.07 98
13114.15 109
13115.23 90
13116.32 91
13117.40 99
13118.48 137
13119.56 89
13120.64 78
13121.73 76
13122.81 85
13123.89 117
13124.97 99
13126.06 71
13127.14 89
13128.22 88
13129.30 96
13130.39 95
13131.47 75
13132.55 96
13133.63 105
13134.72 92
13135.80 79
13136.88 107
13137.97 78
13139.05 120
13140.13 105
13141.21 83
13142.30 84
13143.38 103
13144.46 91
13145.55 80
13146.63 96
13147.71 120
13148.80 97
13149.88 110
13150.96 82
13152.05 85
13153.13 108
13154.21 98
13155.30 100
13156.38 93
13157.47 100
13158.55 101
13159.63 110
13160.72 87
13161.80 121
13162.88 93
13163.97 108
13165.05 105
13166.14 97
13167.22 76
13168.31 104
13169.39 111
13170.47 87
13171.56 102
13172.64 112
13173.73 98
13174.81 75
13175.90 102
13176.98 97
13178.06 90
13179.15 89
13180.23 89
13181.32 81
13182.40 109
13183.49 82
13184.57 86
13185.66 97
13186.74 105
13187.83 82
13188.91 79
13190.00 75
13191.08 89
13192.17 76
13193.25 80
13194.34 79
13195.42 92
13196.51 81
13197.59 78
13198.68 93
13199.77 81
13200.85 90
13201.94 98
13203.02 69
13204.11 61
13205.19 84
13206.28 82
13207.36 72
13208.45 80
13209.54 88
13210.62 75
13211.71 79
13212.79 82
13213.88 67
13214.97 72
13216.05 83
13217.14 102
13218.22 97
13219.31 79
13220.40 90
13221.48 100
13222.57 99
13223.66 103
13224.74 88
13225.83 82
13226.92 82
13228.00 79
13229.09 80
13230.18 79
13231.26 76
13232.35 98
13233.44 87
13234.52 62
13235.61 82
13236.70 78
13237.78 76
13238.87 96
13239.96 78
13241.05 93
13242.13 82
13243.22 100
13244.31 72
13245.39 100
13246.48 104
13247.57 83
13248.66 86
13249.74 84
13250.83 76
13251.92 83
13253.01 71
13254.10 89
13255.18 88
13256.27 76
13257.36 99
13258.45 64
13259.53 79
13260.62 80
13261.71 80
13262.80 88
13263.89 107
13264.97 78
13266.06 74
13267.15 85
13268.24 78
13269.33 79
13270.42 68
13271.50 67
13272.59 79
13273.68 86
13274.77 110
13275.86 94
13276.95 86
13278.04 90
13279.12 109
13280.21 96
13281.30 81
13282.39 94
13283.48 95
13284.57 99
13285.66 87
13286.75 90
13287.84 95
13288.93 96
13290.01 83
13291.10 94
13292.19 97
13293.28 106
13294.37 82
13295.46 91
13296.55 101
13297.64 91
13298.73 98
13299.82 81
13300.91 86
13302.00 80
13303.09 118
13304.18 93
13305.27 106
13306.36 94
13307.45 93
13308.54 97
13309.63 105
13310.72 92
13311.81 76
13312.90 88
13313.99 103
13315.08 74
13316.17 70
13317.26 80
13318.35 75
13319.44 94
13320.53 93
13321.62 82
13322.71 97
13323.80 90
13324.89 99
13325.98 99
13327.07 87
13328.16 98
13329.25 92
13330.35 99
13331.44 86
13332.53 76
13333.62 72
13334.71 75
13335.80 106
13336.89 102
13337.98 77
13339.07 87
13340.16 85
13341.26 83
13342.35 87
13343.44 68
13344.53 80
13345.62 102
13346.71 91
13347.80 86
13348.90 71
13349.99 90
13351.08 78
13352.17 90
13353.26 74
13354.36 88
13355.45 74
13356.54 97
13357.63 71
13358.72 97
13359.81 59
13360.91 81
13362.00 75
13363.09 81
13364.18 78
13365.28 71
13366.37 72
13367.46 102
13368.55 109
13369.65 67
13370.74 85
13371.83 104
13372.92 102
13374.02 79
13375.11 81
13376.20 84
13377.29 74
13378.39 78
13379.48 100
13380.57 90
13381.67 84
13382.76 78
13383.85 77
13384.94 80
13386.04 70
13387.13 93
13388.22 87
13389.32 70
13390.41 66
13391.50 76
13392.60 74
13393.69 84
13394.78 96
13395.88 64
13396.97 78
13398.06 78
13399.16 102
13400.25 89
13401.35 79
13402.44 78
13403.53 86
13404.63 87
13405.72 91
13406.82 84
13407.91 88
13409.00 68
13410.10 80
13411.19 72
13412.29 82
13413.38 114
13414.47 116
13415.57 99
13416.66 75
13417.76 79
13418.85 76
13419.95 82
13421.04 58
13422.14 65
13423.23 79
13424.33 96
13425.42 83
13426.51 70
13427.61 87
13428.70 99
13429.80 92
13430.89 87
13431.99 84
13433.08 98
13434.18 78
13435.27 84
13436.37 90
13437.46 81
13438.56 67
13439.66 83
13440.75 94
13441.85 68
13442.94 65
13444.04 66
13445.13 82
13446.23 71
13447.32 74
13448.42 78
13449.52 85
13450.61 97
13451.71 86
13452.80 77
13453.90 68
13454.99 87
13456.09 92
13457.19 75
13458.28 56
13459.38 65
13460.48 81
13461.57 79
13462.67 75
13463.76 90
13464.86 98
13465.96 77
13467.05 82
13468.15 106
13469.25 74
13470.34 76
13471.44 91
13472.54 101
13473.63 85
13474.73 75
13475.83 91
13476.92 56
13478.02 58
13479.12 64
13480.21 91
13481.31 85
13482.41 90
13483.50 79
13484.60 97
13485.70 81
13486.80 83
13487.89 88
13488.99 80
13490.09 71
13491.19 67
13492.28 83
13493.38 72
13494.48 67
13495.58 82
13496.67 84
13497.77 74
13498.87 59
13499.97 77
13501.06 69
13502.16 54
13503.26 67
13504.36 82
13505.46 72
13506.55 74
13507.65 71
13508.75 83
13509.85 59
13510.95 73
13512.05 83
13513.14 77
13514.24 70
13515.34 87
13516.44 92
13517.54 82
13518.64 62
13519.73 75
13520.83 83
13521.93 81
13523.03 86
13524.13 67
13525.23 81
13526.33 90
13527.43 86
13528.53 105
13529.62 90
13530.72 81
13531.82 82
13532.92 78
13534.02 76
13535.12 62
13536.22 77
13537.32 102
13538.42 70
13539.52 67
13540.62 73
13541.72 98
13542.82 68
13543.92 64
13545.01 59
13546.11 84
13547.21 83
13548.31 87
13549.41 86
13550.51 84
13551.61 95
13552.71 102
13553.81 78
13554.91 78
13556.01 99
13557.11 79
13558.21 99
13559.31 71
13560.41 63
13561.51 98
13562.61 107
13563.72 76
13564.82 80
13565.92 78
13567.02 82
13568.12 86
13569.22 85
13570.32 91
13571.42 83
13572.52 79
13573.62 113
13574.72 100
13575.82 80
13576.92 64
13578.02 81
13579.13 87
13580.23 74
13581.33 60
13582.43 77
13583.53 84
13584.63 82
13585.73 80
13586.83 100
13587.94 81
13589.04 70
13590.14 90
13591.24 109
13592.34 96
13593.44 66
13594.54 81
13595.65 91
13596.75 66
13597.85 74
13598.95 95
13600.05 92
13601.16 88
13602.26 113
13603.36 85
13604.46 90
13605.56 83
13606.67 79
13607.77 82
13608.87 66
13609.97 78
13611.07 90
13612.18 87
13613.28 69
13614.38 83
13615.48 80
13616.59 84
13617.69 73
13618.79 95
13619.89 92
13621.00 71
13622.10 72
13623.20 85
13624.31 111
13625.41 90
13626.51 87
13627.61 103
13628.72 96
13629.82 101
13630.92 97
13632.03 97
13633.13 103
13634.23 89
13635.34 115
13636.44 92
13637.54 88
13638.65 96
13639.75 104
13640.85 97
13641.96 97
13643.06 77
13644.16 104
13645.27 112
13646.37 99
13647.48 117
13648.58 84
13649.68 132
13650.79 108
13651.89 100
13653.00 71
13654.10 86
13655.20 102
13656.31 109
13657.41 111
13658.52 99
13659.62 96
13660.72 91
13661.83 103
13662.93 86
13664.04 113
13665.14 91
13666.25 105
13667.35 97
13668.46 96
13669.56 77
13670.67 96
13671.77 108
13672.88 90
13673.98 70
13675.09 84
13676.19 87
13677.30 92
13678.40 90
13679.51 74
13680.61 75
13681.72 111
13682.82 98
13683.93 75
13685.03 76
13686.14 80
13687.24 102
13688.35 76
13689.45 80
13690.56 77
13691.66 86
13692.77 90
13693.88 92
13694.98 82
13696.09 73
13697.19 110
13698.30 89
13699.40 97
13700.51 95
13701.62 87
13702.72 92
13703.83 83
13704.93 75
13706.04 79
13707.15 86
13708.25 90
13709.36 74
13710.47 78
13711.57 84
13712.68 70
13713.79 90
13714.89 97
13716.00 76
13717.11 75
13718.21 101
13719.32 89
13720.43 96
13721.53 103
13722.64 90
13723.75 87
13724.85 98
13725.96 83
13727.07 86
13728.17 85
13729.28 88
13730.39 90
13731.50 75
13732.60 87
13733.71 85
13734.82 99
13735.92 96
13737.03 88
13738.14 83
13739.25 97
13740.35 102
13741.46 94
13742.57 94
13743.68 91
13744.79 87
13745.89 84
13747.00 95
13748.11 121
13749.22 97
13750.32 93
13751.43 84
13752.54 76
13753.65 90
13754.76 116
13755.87 107
13756.97 90
13758.08 114
13759.19 79
13760.30 103
13761.41 102
13762.52 119
13763.62 120
13764.73 102
13765.84 90
13766.95 111
13768.06 100
13769.17 109
13770.28 105
13771.38 96
13772.49 87
13773.60 114
13774.71 128
13775.82 103
13776.93 117
13778.04 118
13779.15 122
13780.26 124
13781.37 68
13782.48 108
13783.58 110
13784.69 121
13785.80 103
13786.91 94
13788.02 85
13789.13 102
13790.24 104
13791.35 93
13792.46 98
13793.57 102
13794.68 91
13795.79 105
13796.90 105
13798.01 97
13799.12 90
13800.23 115
13801.34 112
13802.45 84
13803.56 117
13804.67 108
13805.78 122
13806.89 119
13808.00 110
13809.11 104
13810.22 124
13811.33 109
13812.44 140
13813.55 148
13814.66 121
13815.77 119
13816.88 132
13818.00 120
13819.11 88
13820.22 100
13821.33 119
13822.44 109
13823.55 94
13824.66 124
13825.77 117
13826.88 127
13827.99 116
13829.10 113
13830.22 142
13831.33 114
13832.44 119
13833.55 131
13834.66 122
13835.77 116
13836.88 131
13838.00 122
13839.11 103
13840.22 117
13841.33 125
13842.44 116
13843.55 112
13844.67 130
13845.78 128
13846.89 130
13848.00 108
13849.11 108
13850.23 96
13851.34 122
13852.45 110
13853.56 103
13854.67 104
13855.79 120
13856.90 109
13858.01 122
13859.12 115
13860.24 114
13861.35 104
13862.46 141
13863.57 145
13864.69 109
13865.80 100
13866.91 113
13868.02 113
13869.14 130
13870.25 116
13871.36 152
13872.47 120
13873.59 113
13874.70 142
13875.81 139
13876.93 167
13878.04 143
13879.15 130
13880.27 133
13881.38 160
13882.49 167
13883.61 147
13884.72 131
13885.83 143
13886.95 167
13888.06 174
13889.17 172
13890.29 193
13891.40 178
13892.51 172
13893.63 172
13894.74 198
13895.86 208
13896.97 232
13898.08 224
13899.20 216
13900.31 210
13901.43 178
13902.54 177
13903.65 183
13904.77 155
13905.88 148
13907.00 151
13908.11 138
13909.23 157
13910.34 141
13911.45 158
13912.57 173
13913.68 188
13914.80 179
13915.91 156
13917.03 162
13918.14 134
13919.26 143
13920.37 155
13921.49 172
13922.60 166
13923.72 146
13924.83 168
13925.95 171
13927.06 132
13928.18 150
13929.29 170
13930.41 171
13931.52 138
13932.64 150
13933.75 167
13934.87 146
13935.98 116
13937.10 169
13938.21 154
13939.33 173
13940.45 148
13941.56 155
13942.68 144
13943.79 158
13944.91 140
13946.03 133
13947.14 126
13948.26 124
13949.37 124
13950.49 134
13951.60 116
13952.72 135
13953.84 123
13954.95 120
13956.07 144
13957.19 148
13958.30 120
13959.42 117
13960.54 148
13961.65 148
13962.77 101
13963.88 114
13965.00 137
13966.12 141
13967.23 121
13968.35 137
13969.47 126
13970.59 117
13971.70 128
13972.82 115
13973.94 139
13975.05 150
13976.17 157
13977.29 152
13978.40 124
13979.52 108
13980.64 117
13981.76 141
13982.87 150
13983.99 121
13985.11 129
13986.23 123
13987.34 143
13988.46 112
13989.58 126
13990.70 118
13991.81 140
13992.93 133
13994.05 120
13995.17 151
13996.29 121
13997.40 133
13998.52 122
13999.64 117
14000.76 107
14001.88 117
14002.99 128
14004.11 133
14005.23 140
14006.35 127
14007.47 103
14008.58 119
14009.70 139
14010.82 130
14011.94 120
14013.06 103
14014.18 121
14015.30 109
14016.41 119
14017.53 128
14018.65 112
14019.77 113
14020.89 105
14022.01 91
14023.13 157
14024.25 133
14025.37 116
14026.48 119
14027.60 121
14028.72 135
14029.84 111
14030.96 100
14032.08 101
14033.20 127
14034.32 128
14035.44 126
14036.56 94
14037.68 110
14038.80 103
14039.92 101
14041.04 129
14042.16 122
14043.28 108
14044.40 114
14045.52 128
14046.64 98
14047.76 114
14048.88 106
14050.00 107
14051.12 105
14052.24 108
14053.36 114
14054.48 103
14055.60 107
14056.72 121
14057.84 129
14058.96 115
14060.08 127
14061.20 100
14062.32 111
14063.44 153
14064.56 112
14065.68 115
14066.80 120
14067.92 122
14069.04 118
14070.16 101
14071.28 135
14072.41 128
14073.53 146
14074.65 126
14075.77 138
14076.89 122
14078.01 164
14079.13 138
14080.25 139
14081.37 141
14082.50 139
14083.62 155
14084.74 162
14085.86 140
14086.98 169
14088.10 147
14089.23 159
14090.35 165
14091.47 161
14092.59 180
14093.71 186
14094.83 219
14095.96 176
14097.08 158
14098.20 181
14099.32 195
14100.44 190
14101.57 165
14102.69 174
14103.81 175
14104.93 162
14106.05 145
14107.18 163
14108.30 152
14109.42 142
14110.54 148
14111.67 144
14112.79 129
14113.91 167
14115.03 150
14116.16 179
14117.28 143
14118.40 147
14119.53 143
14120.65 151
14121.77 131
14122.89 125
14124.02 137
14125.14 129
14126.26 162
14127.39 145
14128.51 106
14129.63 117
14130.76 119
14131.88 123
14133.00 126
14134.13 102
14135.25 127
14136.37 145
14137.50 112
14138.62 121
14139.74 133
14140.87 99
14141.99 128
14143.11 111
14144.24 112
14145.36 120
14146.49 127
14147.61 118
14148.73 104
14149.86 107
14150.98 86
14152.11 100
14153.23 119
14154.35 130
14155.48 106
14156.60 115
14157.73 115
14158.85 106
14159.98 108
14161.10 126
14162.23 92
14163.35 110
14164.47 85
14165.60 68
14166.72 114
14167.85 103
14168.97 120
14170.10 123
14171.22 93
14172.35 103
14173.47 97
14174.60 91
14175.72 109
14176.85 112
14177.97 95
14179.10 86
14180.22 79
14181.35 79
14182.47 94
14183.60 83
14184.72 112
14185.85 100
14186.98 97
14188.10 90
14189.23 94
14190.35 103
14191.48 105
14192.60 98
14193.73 115
14194.86 121
14195.98 97
14197.11 103
14198.23 99
14199.36 103
14200.49 91
14201.61 128
14202.74 106
14203.86 138
14204.99 124
14206.12 99
14207.24 101
14208.37 104
14209.50 93
14210.62 114
14211.75 105
14212.87 90
14214.00 104
14215.13 68
14216.25 82
14217.38 100
14218.51 110
14219.63 87
14220.76 97
14221.89 85
14223.02 104
14224.14 103
14225.27 109
14226.40 109
14227.52 102
14228.65 88
14229.78 67
14230.91 80
14232.03 73
14233.16 104
14234.29 82
14235.41 74
14236.54 89
14237.67 110
14238.80 90
14239.92 113
14241.05 98
14242.18 88
14243.31 95
14244.44 98
14245.56 101
14246.69 85
14247.82 98
14248.95 123
14250.08 95
14251.20 102
14252.33 105
14253.46 113
14254.59 100
14255.72 87
14256.84 75
14257.97 90
14259.10 95
14260.23 77
14261.36 70
14262.49 78
14263.62 103
14264.74 89
14265.87 87
14267.00 80
14268.13 91
14269.26 95
14270.39 109
14271.52 92
14272.65 100
14273.77 87
14274.90 92
14276.03 86
14277.16 91
14278.29 83
14279.42 88
14280.55 86
14281.68 80
14282.81 96
14283.94 87
14285.07 77
14286.20 72
14287.33 79
14288.45 93
14289.58 70
14290.71 101
14291.84 88
14292.97 89
14294.10 89
14295.23 86
14296.36 89
14297.49 91
14298.62 94
14299.75 85
14300.88 77
14302.01 78
14303.14 89
14304.27 97
14305.40 102
14306.53 89
14307.66 74
14308.79 74
14309.92 91
14311.05 72
14312.19 96
14313.32 68
14314.45 90
14315.58 83
14316.71 83
14317.84 65
14318.97 89
14320.10 78
14321.23 91
14322.36 86
14323.49 95
14324.62 84
14325.75 88
14326.89 96
14328.02 80
14329.15 104
14330.28 80
14331.41 99
14332.54 73
14333.67 78
14334.80 81
14335.94 78
14337.07 98
14338.20 93
14339.33 100
14340.46 79
14341.59 87
14342.73 80
14343.86 100
14344.99 80
14346.12 86
14347.25 87
14348.38 95
14349.52 74
14350.65 78
14351.78 74
14352.91 77
14354.04 70
14355.18 88
14356.31 75
14357.44 75
14358.57 83
14359.71 73
14360.84 75
14361.97 75
14363.10 87
14364.24 97
14365.37 124
14366.50 98
14367.63 79
14368.77 79
14369.90 90
14371.03 75
14372.16 66
14373.30 85
14374.43 69
14375.56 98
14376.70 80
14377.83 95
14378.96 62
14380.10 79
14381.23 78
14382.36 84
14383.50 64
14384.63 67
14385.76 71
14386.90 94
14388.03 78
14389.16 82
14390.30 79
14391.43 87
14392.56 87
14393.70 87
14394.83 71
14395.97 79
14397.10 99
14398.23 68
14399.37 82
14400.50 107
14401.63 104
14402.77 85
14403.90 71
14405.04 79
14406.17 91
14407.31 96
14408.44 85
14409.57 73
14410.71 79
14411.84 99
14412.98 68
14414.11 96
14415.25 87
14416.38 73
14417.52 79
14418.65 90
14419.79 85
14420.92 87
14422.05 78
14423.19 75
14424.32 85
14425.46 84
14426.59 85
14427.73 83
14428.86 84
14430.00 83
14431.14 98
14432.27 92
14433.41 88
14434.54 89
14435.68 112
14436.81 85
14437.95 85
14439.08 88
14440.22 103
14441.35 89
14442.49 86
14443.63 87
14444.76 82
14445.90 67
14447.03 88
14448.17 126
14449.30 92
14450.44 85
14451.58 84
14452.71 104
14453.85 76
14454.98 95
14456.12 94
14457.26 91
14458.39 84
14459.53 91
14460.67 78
14461.80 103
14462.94 107
14464.08 92
14465.21 89
14466.35 91
14467.48 98
14468.62 101
14469.76 95
14470.90 99
14472.03 100
14473.17 103
14474.31 112
14475.44 89
14476.58 95
14477.72 82
14478.85 82
14479.99 110
14481.13 88
14482.27 104
14483.40 103
14484.54 82
14485.68 65
14486.81 75
14487.95 98
14489.09 96
14490.23 81
14491.36 82
14492.50 81
14493.64 102
14494.78 100
14495.92 74
14497.05 91
14498.19 82
14499.33 115
14500.47 89
14501.60 71
14502.74 89
14503.88 98
14505.02 90
14506.16 85
14507.30 65
14508.43 66
14509.57 92
14510.71 90
14511.85 96
14512.99 91
14514.13 88
14515.26 107
14516.40 98
14517.54 76
14518.68 81
14519.82 97
14520.96 91
14522.10 75
14523.23 82
14524.37 87
14525.51 94
14526.65 72
14527.79 78
14528.93 92
14530.07 79
14531.21 99
14532.35 80
14533.49 84
14534.63 74
14535.76 77
14536.90 104
14538.04 74
14539.18 79
14540.32 86
14541.46 93
14542.60 69
14543.74 98
14544.88 62
14546.02 91
14547.16 74
14548.30 55
14549.44 62
14550.58 76
14551.72 69
14552.86 85
14554.00 80
14555.14 81
14556.28 73
14557.42 69
14558.56 70
14559.70 70
14560.84 70
14561.98 69
14563.12 85
14564.26 88
14565.40 69
14566.54 92
14567.68 92
14568.82 84
14569.96 79
14571.11 90
14572.25 81
14573.39 78
14574.53 81
14575.67 73
14576.81 81
14577.95 72
14579.09 66
14580.23 71
14581.37 78
14582.52 98
14583.66 86
14584.80 82
14585.94 73
14587.08 68
14588.22 68
14589.36 52
14590.50 70
14591.65 70
14592.79 73
14593.93 75
14595.07 87
14596.21 76
14597.35 70
14598.50 92
14599.64 74
14600.78 65
14601.92 58
14603.06 71
14604.21 80
14605.35 54
14606.49 64
14607.63 78
14608.77 91
14609.92 92
14611.06 68
14612.20 104
14613.34 79
14614.49 79
14615.63 81
14616.77 74
14617.91 83
14619.06 63
14620.20 75
14621.34 64
14622.48 59
14623.63 62
14624.77 59
14625.91 73
14627.06 55
14628.20 69
14629.34 77
14630.48 88
14631.63 74
14632.77 65
14633.91 61
14635.06 59
14636.20 70
14637.34 77
14638.49 73
14639.63 55
14640.77 78
14641.92 68
14643.06 74
14644.20 52
14645.35 71
14646.49 73
14647.64 85
14648.78 81
14649.92 72
14651.07 75
14652.21 60
14653.35 69
14654.50 73
14655.64 81
14656.79 97
14657.93 69
14659.07 90
14660.22 84
14661.36 77
14662.51 83
14663.65 88
14664.80 84
14665.94 58
14667.09 59
14668.23 74
14669.37 78
14670.52 77
14671.66 86
14672.81 104
14673.95 95
14675.10 60
14676.24 65
14677.39 57
14678.53 62
14679.68 76
14680.82 64
14681.97 56
14683.11 69
14684.26 78
14685.40 91
14686.55 62
14687.69 70
14688.84 66
14689.98 50
14691.13 64
14692.27 59
14693.42 50
14694.57 84
14695.71 70
14696.86 60
14698.00 71
14699.15 60
14700.29 70
14701.44 59
14702.59 62
14703.73 54
14704.88 74
14706.02 75
14707.17 62
14708.32 74
14709.46 62
14710.61 71
14711.75 74
14712.90 70
14714.05 89
14715.19 66
14716.34 65
14717.49 50
14718.63 53
14719.78 62
14720.93 65
14722.07 74
14723.22 85
14724.37 68
14725.51 85
14726.66 78
14727.81 62
14728.95 67
14730.10 56
14731.25 75
14732.39 80
14733.54 69
14734.69 80
14735.84 69
14736.98 69
14738.13 64
14739.28 58
14740.42 76
14741.57 69
14742.72 77
14743.87 73
14745.01 66
14746.16 66
14747.31 70
14748.46 54
14749.61 58
14750.75 67
14751.90 84
14753.05 77
14754.20 74
14755.34 81
14756.49 95
14757.64 90
14758.79 85
14759.94 54
14761.08 44
14762.23 70
14763.38 70
14764.53 80
14765.68 60
14766.83 60
14767.97 53
14769.12 77
14770.27 71
14771.42 68
14772.57 52
14773.72 64
14774.87 66
14776.01 85
14777.16 60
14778.31 72
14779.46 72
14780.61 71
14781.76 62
14782.91 58
14784.06 63
14785.21 58
14786.36 70
14787.50 102
14788.65 73
14789.80 82
14790.95 75
14792.10 80
14793.25 77
14794.40 72
14795.55 69
14796.70 84
14797.85 68
14799.00 72
14800.15 64
14801.30 71
14802.45 75
14803.60 60
14804.75 71
14805.90 74
14807.05 70
14808.20 64
14809.35 62
14810.50 68
14811.65 77
14812.80 82
14813.95 100
14815.10 66
14816.25 70
14817.40 73
14818.55 61
14819.70 61
14820.85 68
14822.00 76
14823.15 74
14824.30 93
14825.45 112
14826.60 61
14827.75 63
14828.91 58
14830.06 60
14831.21 61
14832.36 73
14833.51 68
14834.66 82
14835.81 86
14836.96 59
14838.11 81
14839.26 68
14840.42 73
14841.57 77
14842.72 82
14843.87 73
14845.02 71
14846.17 73
14847.32 74
14848.48 71
14849.63 51
14850.78 69
14851.93 79
14853.08 69
14854.23 61
14855.39 66
14856.54 72
14857.69 58
14858.84 53
14859.99 71
14861.15 62
14862.30 51
14863.45 68
14864.60 56
14865.75 68
14866.91 70
14868.06 56
14869.21 54
14870.36 60
14871.52 50
14872.67 77
14873.82 65
14874.97 59
14876.13 61
14877.28 60
14878.43 51
14879.59 72
14880.74 52
14881.89 56
14883.04 53
14884.20 51
14885.35 44
14886.50 51
14887.66 69
14888.81 75
14889.96 63
14891.12 56
14892.27 60
14893.42 63
14894.58 67
14895.73 59
14896.88 74
14898.04 78
14899.19 57
14900.34 58
14901.50 66
14902.65 83
14903.80 54
14904.96 72
14906.11 59
14907.27 67
14908.42 85
14909.57 71
14910.73 66
14911.88 57
14913.04 76
14914.19 75
14915.34 74
14916.50 47
14917.65 59
14918.81 72
14919.96 68
14921.11 74
14922.27 77
14923.42 69
14924.58 50
14925.73 58
14926.89 55
14928.04 75
14929.20 62
14930.35 68
14931.51 66
14932.66 70
14933.82 60
14934.97 56
14936.13 64
14937.28 67
14938.44 66
14939.59 62
14940.75 74
14941.90 70
14943.06 64
14944.21 69
14945.37 49
14946.52 76
14947.68 70
14948.83 75
14949.99 62
14951.14 59
14952.30 77
14953.46 79
14954.61 72
14955.77 65
14956.92 68
14958.08 59
14959.24 68
14960.39 62
14961.55 52
14962.70 61
14963.86 67
14965.02 67
14966.17 49
14967.33 64
14968.48 73
14969.64 72
14970.80 76
14971.95 46
14973.11 54
14974.27 63
14975.42 58
14976.58 56
14977.74 64
14978.89 55
14980.05 78
14981.21 71
14982.36 61
14983.52 61
14984.68 47
14985.83 69
14986.99 71
14988.15 62
14989.30 53
14990.46 57
14991.62 67
14992.77 70
14993.93 79
14995.09 76
14996.25 59
14997.40 57
14998.56 75
14999.72 65
15000.88 53
15002.03 77
15003.19 77
15004.35 68
15005.51 58
15006.66 60
15007.82 60
15008.98 68
15010.14 54
15011.30 62
15012.45 58
15013.61 52
15014.77 69
15015.93 58
15017.09 59
15018.24 56
15019.40 68
15020.56 48
15021.72 69
15022.88 68
15024.04 68
15025.19 72
15026.35 61
15027.51 52
15028.67 80
15029.83 45
15030.99 50
15032.15 53
15033.30 63
15034.46 70
15035.62 40
15036.78 52
15037.94 46
15039.10 57
15040.26 65
15041.42 67
15042.58 53
15043.73 69
15044.89 62
15046.05 71
15047.21 56
15048.37 55
15049.53 58
15050.69 54
15051.85 55
15053.01 50
15054.17 49
15055.33 60
15056.49 71
15057.65 41
15058.81 55
15059.97 56
15061.13 56
15062.29 49
15063.45 57
15064.61 63
15065.77 53
15066.93 44
15068.09 43
15069.25 41
15070.41 45
15071.57 51
15072.73 76
15073.89 53
15075.05 56
15076.21 70
15077.37 62
15078.53 53
15079.69 39
15080.85 56
15082.01 42
15083.17 67
15084.33 67
15085.49 57
15086.65 64
15087.82 44
15088.98 51
15090.14 54
15091.30 49
15092.46 57
15093.62 48
15094.78 66
15095.94 67
15097.10 66
15098.27 54
15099.43 44
15100.59 61
15101.75 59
15102.91 69
15104.07 78
15105.23 76
15106.40 63
15107.56 57
15108.72 50
15109.88 40
15111.04 59
15112.20 65
15113.37 66
15114.53 55
15115.69 69
15116.85 57
15118.01 63
15119.18 55
15120.34 60
15121.50 49
15122.66 53
15123.82 59
15124.99 48
15126.15 55
15127.31 51
15128.47 71
15129.64 68
15130.80 65
15131.96 64
15133.12 55
15134.29 62
15135.45 57
15136.61 48
15137.77 61
15138.94 53
15140.10 66
15141.26 57
15142.43 61
15143.59 69
15144.75 66
15145.92 43
15147.08 57
15148.24 74
15149.41 59
15150.57 62
15151.73 48
15152.90 59
15154.06 52
15155.22 51
15156.39 57
15157.55 60
15158.71 60
15159.88 78
15161.04 58
15162.20 66
15163.37 48
15164.53 50
15165.70 58
15166.86 58
15168.02 52
15169.19 55
15170.35 75
15171.52 59
15172.68 54
15173.84 47
15175.01 53
15176.17 40
15177.34 60
15178.50 57
15179.66 49
15180.83 62
15181.99 59
15183.16 49
15184.32 44
15185.49 68
15186.65 63
15187.82 57
15188.98 35
15190.15 50
15191.31 68
15192.48 82
15193.64 54
15194.81 53
15195.97 44
15197.14 44
15198.30 46
15199.47 45
15200.63 69
15201.80 58
15202.96 63
15204.13 53
15205.29 52
15206.46 60
15207.62 63
15208.79 69
15209.96 65
15211.12 57
15212.29 60
15213.45 69
15214.62 59
15215.78 59
15216.95 48
15218.12 62
15219.28 53
15220.45 60
15221.61 56
15222.78 50
15223.95 53
15225.11 74
15226.28 44
15227.44 64
15228.61 65
15229.78 73
15230.94 55
15232.11 82
15233.28 78
15234.44 55
15235.61 71
15236.78 46
15237.94 68
15239.11 75
15240.28 67
15241.44 67
15242.61 72
15243.78 59
15244.94 63
15246.11 40
15247.28 54
15248.44 48
15249.61 64
15250.78 66
15251.95 67
15253.11 55
15254.28 64
15255.45 51
15256.61 46
15257.78 64
15258.95 67
15260.12 54
15261.28 52
15262.45 53
15263.62 53
15264.79 47
15265.95 49
15267.12 55
15268.29 54
15269.46 62
15270.63 46
15271.79 57
15272.96 53
15274.13 55
15275.30 57
15276.47 67
15277.63 66
15278.80 66
15279.97 54
15281.14 57
15282.31 43
15283.48 49
15284.64 51
15285.81 47
15286.98 66
15288.15 56
15289.32 58
15290.49 58
15291.66 63
15292.82 50
15293.99 56
15295.16 63
15296.33 56
15297.50 50
15298.67 69
15299.84 69
15301.01 65
15302.18 61
15303.35 38
15304.51 43
15305.68 62
15306.85 54
15308.02 55
15309.19 40
15310.36 46
15311.53 49
15312.70 46
15313.87 51
15315.04 45
15316.21 35
15317.38 45
15318.55 51
15319.72 58
15320.89 49
15322.06 39
15323.23 53
15324.40 42
15325.57 50
15326.74 51
15327.91 64
15329.08 57
15330.25 48
15331.42 46
15332.59 54
15333.76 49
15334.93 56
15336.10 43
15337.27 56
15338.44 60
15339.61 53
15340.78 42
15341.95 45
15343.12 53
15344.29 41
15345.47 47
15346.64 49
15347.81 53
15348.98 71
15350.15 84
15351.32 55
15352.49 46
15353.66 51
15354.83 62
15356.00 51
15357.18 59
15358.35 57
15359.52 49
15360.69 43
15361.86 52
15363.03 48
15364.20 40
15365.38 44
15366.55 54
15367.72 56
15368.89 52
15370.06 46
15371.23 64
15372.41 61
15373.58 34
15374.75 55
15375.92 75
15377.09 71
15378.26 61
15379.44 70
15380.61 58
15381.78 54
15382.95 48
15384.13 36
15385.30 59
15386.47 52
15387.64 56
15388.82 43
15389.99 41
15391.16 43
15392.33 64
15393.51 59
15394.68 50
15395.85 54
15397.02 56
15398.20 71
15399.37 48
15400.54 51
15401.71 37
15402.89 50
15404.06 50
15405.23 55
15406.41 37
15407.58 48
15408.75 50
15409.93 54
15411.10 44
15412.27 54
15413.45 42
15414.62 42
15415.79 37
15416.97 44
15418.14 42
15419.31 42
15420.49 46
15421.66 55
15422.84 56
15424.01 47
15425.18 53
15426.36 55
15427.53 56
15428.70 57
15429.88 71
15431.05 50
15432.23 42
15433.40 49
15434.57 45
15435.75 47
15436.92 53
15438.10 53
15439.27 52
15440.45 63
15441.62 54
15442.80 47
15443.97 38
15445.14 45
15446.32 54
15447.49 57
15448.67 48
15449.84 49
15451.02 48
15452.19 42
15453.37 36
15454.54 41
15455.72 50
15456.89 49
15458.07 58
15459.24 56
15460.42 54
15461.59 52
15462.77 49
15463.94 46
15465.12 55
15466.29 45
15467.47 55
15468.65 66
15469.82 48
15471.00 52
15472.17 46
15473.35 43
15474.52 57
15475.70 63
15476.88 54
15478.05 49
15479.23 39
15480.40 56
15481.58 69
15482.76 53
15483.93 37
15485.11 43
15486.28 48
15487.46 53
15488.64 49
15489.81 57
15490.99 59
15492.16 60
15493.34 59
15494.52 46
15495.69 52
15496.87 51
15498.05 54
15499.22 58
15500.40 49
15501.58 40
15502.75 67
15503.93 49
15505.11 45
15506.28 36
15507.46 49
15508.64 53
15509.82 49
15510.99 60
15512.17 44
15513.35 52
15514.52 74
15515.70 51
15516.88 41
15518.06 55
15519.23 58
15520.41 60
15521.59 61
15522.77 49
15523.94 56
15525.12 49
15526.30 64
15527.48 62
15528.65 58
15529.83 48
15531.01 47
15532.19 41
15533.37 48
15534.54 50
15535.72 55
15536.90 39
15538.08 73
15539.26 64
15540.44 55
15541.61 70
15542.79 63
15543.97 48
15545.15 45
15546.33 39
15547.51 63
15548.68 48
15549.86 50
15551.04 38
15552.22 67
15553.40 57
15554.58 63
15555.76 52
15556.93 47
15558.11 58
15559.29 59
15560.47 47
15561.65 44
15562.83 64
15564.01 58
15565.19 53
15566.37 48
15567.55 56
15568.73 55
15569.91 52
15571.08 66
15572.26 47
15573.44 44
15574.62 49
15575.80 69
15576.98 49
15578.16 60
15579.34 53
15580.52 63
15581.70 66
15582.88 56
15584.06 66
15585.24 68
15586.42 65
15587.60 63
15588.78 76
15589.96 67
15591.14 75
15592.32 68
15593.50 63
15594.68 49
15595.86 51
15597.04 56
15598.22 66
15599.40 65
15600.58 51
15601.76 61
15602.95 66
15604.13 62
15605.31 58
15606.49 49
15607.67 46
15608.85 58
15610.03 88
15611.21 60
15612.39 59
15613.57 65
15614.75 50
15615.93 58
15617.12 59
15618.30 55
15619.48 58
15620.66 71
15621.84 56
15623.02 44
15624.20 56
15625.38 77
15626.57 81
15627.75 74
15628.93 64
15630.11 73
15631.29 79
15632.47 87
15633.66 85
15634.84 72
15636.02 68
15637.20 87
15638.38 63
15639.57 78
15640.75 74
15641.93 87
15643.11 77
15644.29 78
15645.48 88
15646.66 69
15647.84 87
15649.02 91
15650.21 58
15651.39 70
15652.57 92
15653.75 68
15654.94 86
15656.12 86
15657.30 87
15658.48 84
15659.67 98
15660.85 64
15662.03 78
15663.22 78
15664.40 90
15665.58 69
15666.76 80
15667.95 79
15669.13 101
15670.31 91
15671.50 78
15672.68 88
15673.86 70
15675.05 67
15676.23 64
15677.41 74
15678.60 85
15679.78 88
15680.96 109
15682.15 103
15683.33 85
15684.51 93
15685.70 83
15686.88 92
15688.07 105
15689.25 99
15690.43 86
15691.62 104
15692.80 105
15693.99 99
15695.17 101
15696.35 95
15697.54 94
15698.72 109
15699.91 103
15701.09 99
15702.28 137
15703.46 101
15704.64 99
15705.83 102
15707.01 111
15708.20 93
15709.38 103
15710.57 101
15711.75 122
15712.94 108
15714.12 92
15715.31 105
15716.49 117
15717.68 110
15718.86 107
15720.05 136
15721.23 114
15722.42 123
15723.60 116
15724.79 99
15725.97 121
15727.16 161
15728.34 129
15729.53 117
15730.71 101
15731.90 142
15733.08 144
15734.27 147
15735.46 128
15736.64 115
15737.83 152
15739.01 139
15740.20 152
15741.39 132
15742.57 147
15743.76 156
15744.94 140
15746.13 123
15747.31 150
15748.50 163
15749.69 137
15750.87 156
15752.06 141
15753.25 185
15754.43 181
15755.62 156
15756.81 175
15757.99 175
15759.18 216
15760.36 180
15761.55 154
15762.74 134
15763.92 158
15765.11 193
15766.30 153
15767.49 150
15768.67 155
15769.86 158
15771.05 170
15772.23 130
15773.42 152
15774.61 140
15775.79 141
15776.98 132
15778.17 130
15779.36 159
15780.54 122
15781.73 144
15782.92 140
15784.11 160
15785.29 149
15786.48 149
15787.67 155
15788.86 156
15790.04 144
15791.23 144
15792.42 135
15793.61 127
15794.79 133
15795.98 136
15797.17 137
15798.36 135
15799.55 122
15800.73 123
15801.92 113
15803.11 105
15804.30 129
15805.49 111
15806.68 105
15807.86 116
15809.05 118
15810.24 138
15811.43 142
15812.62 118
15813.81 115
15815.00 102
15816.18 106
15817.37 96
15818.56 100
15819.75 99
15820.94 109
15822.13 129
15823.32 107
15824.51 99
15825.70 123
15826.88 126
15828.07 122
15829.26 109
15830.45 91
15831.64 119
15832.83 97
15834.02 97
15835.21 112
15836.40 100
15837.59 100
15838.78 103
15839.97 102
15841.16 115
15842.35 113
15843.54 114
15844.73 98
15845.92 95
15847.11 93
15848.30 109
15849.49 97
15850.68 112
15851.87 85
15853.06 112
15854.25 95
15855.44 88
15856.63 99
15857.82 108
15859.01 97
15860.20 106
15861.39 103
15862.58 92
15863.77 94
15864.96 100
15866.15 95
15867.34 103
15868.53 97
15869.72 104
15870.91 88
15872.10 92
15873.29 70
15874.48 99
15875.68 105
15876.87 84
15878.06 91
15879.25 98
15880.44 97
15881.63 103
15882.82 120
15884.01 100
15885.20 92
15886.40 102
15887.59 97
15888.78 109
15889.97 104
15891.16 86
15892.35 90
15893.54 95
15894.74 100
15895.93 95
15897.12 93
15898.31 99
15899.50 93
15900.70 113
15901.89 103
15903.08 107
15904.27 98
15905.46 103
15906.66 92
15907.85 87
15909.04 123
15910.23 109
15911.42 92
15912.62 122
15913.81 115
15915.00 102
15916.19 104
15917.39 91
15918.58 102
15919.77 113
15920.96 120
15922.16 113
15923.35 112
15924.54 145
15925.73 107
15926.93 106
15928.12 117
15929.31 103
15930.51 115
15931.70 108
15932.89 99
15934.09 122
15935.28 108
15936.47 109
15937.67 122
15938.86 109
15940.05 101
15941.25 110
15942.44 114
15943.63 137
15944.83 108
15946.02 120
15947.21 102
15948.41 115
15949.60 111
15950.79 99
15951.99 75
15953.18 117
15954.38 113
15955.57 107
15956.76 94
15957.96 99
15959.15 107
15960.35 107
15961.54 111
15962.73 97
15963.93 114
15965.12 116
15966.32 112
15967.51 90
15968.71 99
15969.90 124
15971.09 122
15972.29 112
15973.48 86
15974.68 72
15975.87 78
15977.07 80
15978.26 87
15979.46 83
15980.65 79
15981.85 91
15983.04 101
15984.24 79
15985.43 100
15986.63 91
15987.82 93
15989.02 95
15990.21 75
15991.41 64
15992.60 74
15993.80 93
15994.99 76
15996.19 82
15997.39 87
15998.58 99
15999.78 79
16000.97 53
16002.17 73
16003.36 65
16004.56 77
16005.76 80
16006.95 70
16008.15 61
16009.34 84
16010.54 102
16011.73 83
16012.93 82
16014.13 92
16015.32 91
16016.52 84
16017.72 83
16018.91 61
16020.11 80
16021.30 82
16022.50 65
16023.70 74
16024.89 73
16026.09 79
16027.29 91
16028.48 65
16029.68 63
16030.88 74
16032.07 65
16033.27 82
16034.47 73
16035.67 70
16036.86 88
16038.06 91
16039.26 87
16040.45 76
16041.65 88
16042.85 74
16044.04 91
16045.24 85
16046.44 83
16047.64 79
16048.83 82
16050.03 73
16051.23 87
16052.43 73
16053.62 71
16054.82 72
16056.02 92
16057.22 78
16058.42 56
16059.61 87
16060.81 74
16062.01 73
16063.21 73
16064.41 76
16065.60 64
16066.80 78
16068.00 71
16069.20 62
16070.40 59
16071.59 78
16072.79 53
16073.99 76
16075.19 65
16076.39 60
16077.59 69
16078.78 58
16079.98 56
16081.18 62
16082.38 77
16083.58 78
16084.78 52
16085.98 48
16087.18 66
16088.37 62
16089.57 75
16090.77 72
16091.97 62
16093.17 58
16094.37 70
16095.57 72
16096.77 75
16097.97 62
16099.17 74
16100.37 62
16101.57 74
16102.77 63
16103.96 70
16105.16 78
16106.36 44
16107.56 62
16108.76 73
16109.96 67
16111.16 60
16112.36 67
16113.56 83
16114.76 60
16115.96 75
16117.16 64
16118.36 69
16119.56 66
16120.76 70
16121.96 84
16123.16 77
16124.36 62
16125.56 60
16126.76 70
16127.96 76
16129.16 81
16130.37 63
16131.57 54
16132.77 60
16133.97 69
16135.17 68
16136.37 58
16137.57 72
16138.77 68
16139.97 60
16141.17 61
16142.37 64
16143.57 89
16144.77 68
16145.98 51
16147.18 60
16148.38 74
16149.58 72
16150.78 57
16151.98 73
16153.18 59
16154.38 63
16155.59 71
16156.79 66
16157.99 81
16159.19 55
16160.39 48
16161.59 55
16162.80 63
16164.00 65
16165.20 47
16166.40 60
16167.60 54
16168.80 69
16170.01 66
16171.21 65
16172.41 53
16173.61 61
16174.81 61
16176.02 44
16177.22 69
16178.42 46
16179.62 63
16180.83 65
16182.03 62
16183.23 59
16184.43 59
16185.64 69
16186.84 65
16188.04 60
16189.24 72
16190.45 40
16191.65 55
16192.85 49
16194.06 49
16195.26 56
16196.46 55
16197.66 66
16198.87 60
16200.07 60
16201.27 60
16202.48 58
16203.68 56
16204.88 67
16206.09 58
16207.29 62
16208.49 70
16209.70 56
16210.90 46
16212.10 61
16213.31 68
16214.51 51
16215.71 50
16216.92 48
16218.12 61
16219.33 57
16220.53 46
16221.73 49
16222.94 60
16224.14 51
16225.35 48
16226.55 59
16227.75 53
16228.96 58
16230.16 56
16231.37 46
16232.57 49
16233.77 51
16234.98 54
16236.18 56
16237.39 48
16238.59 51
16239.80 56
16241.00 65
16242.21 66
16243.41 59
16244.62 53
16245.82 58
16247.03 62
16248.23 57
16249.44 47
16250.64 49
16251.85 79
16253.05 57
16254.26 53
16255.46 35
16256.67 56
16257.87 64
16259.08 70
16260.28 49
16261.49 68
16262.69 46
16263.90 58
16265.10 60
16266.31 56
16267.51 75
16268.72 60
16269.93 74
16271.13 46
16272.34 62
16273.54 57
16274.75 73
16275.96 53
16277.16 60
16278.37 61
16279.57 60
16280.78 63
16281.99 46
16283.19 56
16284.40 58
16285.60 77
16286.81 64
16288.02 61
16289.22 55
16290.43 63
16291.64 46
16292.84 97
16294.05 73
16295.26 66
16296.46 52
16297.67 63
16298.88 52
16300.08 42
16301.29 46
16302.50 51
16303.70 60
16304.91 80
16306.12 69
16307.32 65
16308.53 67
16309.74 73
16310.95 76
16312.15 61
16313.36 67
16314.57 60
16315.78 63
16316.98 53
16318.19 64
16319.40 61
16320.61 62
16321.81 72
16323.02 66
16324.23 74
16325.44 58
16326.64 68
16327.85 62
16329.06 66
16330.27 58
16331.48 62
16332.68 78
16333.89 73
16335.10 62
16336.31 57
16337.52 63
16338.72 73
16339.93 65
16341.14 63
16342.35 64
16343.56 56
16344.77 74
16345.98 54
16347.18 48
16348.39 50
16349.60 77
16350.81 60
16352.02 51
16353.23 36
16354.44 51
16355.65 71
16356.85 45
16358.06 49
16359.27 54
16360.48 68
16361.69 57
16362.90 55
16364.11 75
16365.32 56
16366.53 74
16367.74 68
16368.95 60
16370.16 66
16371.36 47
16372.57 56
16373.78 60
16374.99 44
16376.20 49
16377.41 60
16378.62 80
16379.83 59
16381.04 64
16382.25 49
16383.46 58
16384.67 48
16385.88 64
16387.09 51
16388.30 62
16389.51 58
16390.72 51
16391.93 47
16393.14 43
16394.35 49
16395.56 65
16396.77 58
16397.98 35
16399.19 61
16400.41 79
16401.62 54
16402.83 46
16404.04 64
16405.25 47
16406.46 55
16407.67 49
16408.88 45
16410.09 61
16411.30 65
16412.51 59
16413.72 50
16414.94 48
16416.15 38
16417.36 54
16418.57 48
16419.78 45
16420.99 44
16422.20 44
16423.41 50
16424.63 55
16425.84 59
16427.05 67
16428.26 63
16429.47 54
16430.68 70
16431.90 59
16433.11 55
16434.32 46
16435.53 57
16436.74 53
16437.95 63
16439.17 53
16440.38 62
16441.59 60
16442.80 66
16444.01 56
16445.23 50
16446.44 50
16447.65 55
16448.86 53
16450.08 60
16451.29 63
16452.50 50
16453.71 59
16454.93 46
16456.14 56
16457.35 36
16458.56 60
16459.78 51
16460.99 49
16462.20 41
16463.42 41
16464.63 45
16465.84 49
16467.05 52
16468.27 48
16469.48 58
16470.69 43
16471.91 49
16473.12 44
16474.33 57
16475.55 50
16476.76 53
16477.97 44
16479.19 44
16480.40 34
16481.61 60
16482.83 45
16484.04 47
16485.25 40
16486.47 54
16487.68 44
16488.90 50
16490.11 45
16491.32 51
16492.54 63
16493.75 54
16494.97 56
16496.18 40
16497.39 53
16498.61 56
16499.82 58
16501.04 50
16502.25 49
16503.47 50
16504.68 60
16505.89 47
16507.11 60
16508.32 51
16509.54 42
16510.75 38
16511.97 47
16513.18 50
16514.40 42
16515.61 53
16516.83 49
16518.04 46
16519.26 47
16520.47 51
16521.69 44
16522.90 56
16524.12 42
16525.33 37
16526.55 41
16527.76 31
16528.98 52
16530.19 70
16531.41 68
16532.62 39
16533.84 50
16535.05 47
16536.27 53
16537.49 44
16538.70 42
16539.92 50
16541.13 49
16542.35 49
16543.56 50
16544.78 68
16546.00 57
16547.21 47
16548.43 51
16549.64 52
16550.86 50
16552.08 60
16553.29 50
16554.51 45
16555.73 34
16556.94 51
16558.16 47
16559.37 60
16560.59 61
16561.81 70
16563.02 61
16564.24 53
16565.46 62
16566.67 44
16567.89 66
16569.11 54
16570.32 54
16571.54 46
16572.76 43
16573.98 58
16575.19 52
16576.41 30
16577.63 35
16578.84 39
16580.06 43
16581.28 47
16582.50 47
16583.71 48
16584.93 60
16586.15 65
16587.36 58
16588.58 57
16589.80 35
16591.02 45
16592.24 56
16593.45 52
16594.67 53
16595.89 55
16597.11 44
16598.32 44
16599.54 53
16600.76 40
16601.98 46
16603.20 51
16604.41 53
16605.63 44
16606.85 40
16608.07 47
16609.29 56
16610.51 49
16611.72 39
16612.94 47
16614.16 54
16615.38 50
16616.60 62
16617.82 51
16619.03 47
16620.25 55
16621.47 53
16622.69 59
16623.91 47
16625.13 40
16626.35 59
16627.57 51
16628.79 61
16630.00 50
16631.22 52
16632.44 58
16633.66 43
16634.88 41
16636.10 53
16637.32 54
16638.54 44
16639.76 44
16640.98 54
16642.20 45
16643.42 41
16644.64 42
16645.86 51
16647.08 52
16648.30 52
16649.51 41
16650.73 43
16651.95 49
16653.17 34
16654.39 41
16655.61 36
16656.83 27
16658.05 39
16659.27 55
16660.49 32
16661.71 55
16662.93 39
16664.16 36
16665.38 38
16666.60 51
16667.82 42
16669.04 43
16670.26 42
16671.48 52
16672.70 47
16673.92 38
16675.14 48
16676.36 52
16677.58 46
16678.80 55
16680.02 38
16681.24 46
16682.46 37
16683.69 48
16684.91 58
16686.13 43
16687.35 50
16688.57 52
16689.79 33
16691.01 35
16692.23 27
16693.46 42
16694.68 40
16695.90 30
16697.12 45
16698.34 43
16699.56 37
16700.78 38
16702.01 49
16703.23 45
16704.45 31
16705.67 48
16706.89 48
16708.12 46
16709.34 45
16710.56 38
16711.78 43
16713.00 52
16714.23 36
16715.45 33
16716.67 48
16717.89 46
16719.11 50
16720.34 37
16721.56 50
16722.78 56
16724.00 55
16725.23 55
16726.45 51
16727.67 59
16728.89 64
16730.12 54
16731.34 50
16732.56 39
16733.79 40
16735.01 45
16736.23 47
16737.45 40
16738.68 46
16739.90 47
16741.12 47
16742.35 47
16743.57 52
16744.79 46
16746.02 47
16747.24 42
16748.46 47
16749.69 50
16750.91 43
16752.13 51
16753.36 35
16754.58 35
16755.80 36
16757.03 57
16758.25 69
16759.48 41
16760.70 39
16761.92 54
16763.15 42
16764.37 41
16765.60 37
16766.82 47
16768.04 45
16769.27 51
16770.49 59
16771.72 37
16772.94 47
16774.16 51
16775.39 52
16776.61 41
16777.84 45
16779.06 62
16780.29 53
16781.51 50
16782.74 47
16783.96 42
16785.19 58
16786.41 49
16787.64 51
16788.86 46
16790.09 52
16791.31 50
16792.54 34
16793.76 40
16794.99 48
16796.21 37
16797.44 40
16798.66 34
16799.89 51
16801.11 46
16802.34 53
16803.56 49
16804.79 42
16806.01 47
16807.24 55
16808.46 51
16809.69 63
16810.92 59
16812.14 51
16813.37 53
16814.59 45
16815.82 38
16817.04 45
16818.27 47
16819.50 35
16820.72 57
16821.95 69
16823.17 60
16824.40 57
16825.63 38
16826.85 59
16828.08 53
16829.31 36
16830.53 41
16831.76 53
16832.99 50
16834.21 35
16835.44 50
16836.67 46
16837.89 43
16839.12 51
16840.35 47
16841.57 45
16842.80 45
16844.03 45
16845.25 49
16846.48 48
16847.71 48
16848.93 46
16850.16 46
16851.39 44
16852.62 52
16853.84 72
16855.07 45
16856.30 50
16857.52 49
16858.75 39
16859.98 41
16861.21 49
16862.43 56
16863.66 51
16864.89 62
16866.12 65
16867.35 71
16868.57 52
16869.80 43
16871.03 52
16872.26 52
16873.48 69
16874.71 39
16875.94 36
16877.17 52
16878.40 66
16879.63 58
16880.85 64
16882.08 73
16883.31 64
16884.54 53
16885.77 68
16887.00 68
16888.22 59
16889.45 71
16890.68 70
16891.91 76
16893.14 50
16894.37 74
16895.60 56
16896.82 56
16898.05 56
16899.28 62
16900.51 49
16901.74 76
16902.97 57
16904.20 66
16905.43 42
16906.66 41
16907.89 61
16909.12 64
16910.34 65
16911.57 50
16912.80 51
16914.03 44
16915.26 73
16916.49 73
16917.72 56
16918.95 69
16920.18 61
16921.41 51
16922.64 56
16923.87 65
16925.10 49
16926.33 39
16927.56 53
16928.79 55
16930.02 48
16931.25 61
16932.48 50
16933.71 54
16934.94 54
16936.17 49
16937.40 55
16938.63 57
16939.86 61
16941.09 43
16942.32 57
16943.55 48
16944.78 63
16946.01 56
16947.24 41
16948.48 40
16949.71 51
16950.94 60
16952.17 53
16953.40 47
16954.63 46
16955.86 54
16957.09 53
16958.32 43
16959.55 50
16960.79 53
16962.02 53
16963.25 44
16964.48 44
16965.71 46
16966.94 42
16968.17 50
16969.40 45
16970.64 55
16971.87 34
16973.10 47
16974.33 33
16975.56 39
16976.79 66
16978.03 54
16979.26 47
16980.49 44
16981.72 52
16982.95 53
16984.19 45
16985.42 55
16986.65 36
16987.88 42
16989.11 58
16990.35 47
16991.58 51
16992.81 32
16994.04 48
16995.28 41
16996.51 46
16997.74 42
16998.97 47
17000.21 51
17001.44 37
17002.67 43
17003.90 45
17005.14 44
17006.37 38
17007.60 41
17008.84 41
17010.07 55
17011.30 46
17012.53 50
17013.77 43
17015.00 48
17016.23 54
17017.47 47
17018.70 37
17019.93 36
17021.17 38
17022.40 58
17023.63 37
17024.87 41
17026.10 48
17027.33 42
17028.57 50
17029.80 39
17031.04 34
17032.27 35
17033.50 32
17034.74 44
17035.97 34
17037.20 39
17038.44 45
17039.67 45
17040.91 57
17042.14 50
17043.37 29
17044.61 48
17045.84 32
17047.08 47
17048.31 42
17049.55 41
17050.78 31
17052.02 39
17053.25 35
17054.48 42
17055.72 37
17056.95 41
17058.19 42
17059.42 37
17060.66 36
17061.89 23
17063.13 44
17064.36 34
17065.60 25
17066.83 40
17068.07 34
17069.30 34
17070.54 33
17071.77 34
17073.01 34
17074.24 38
17075.48 30
17076.71 37
17077.95 33
17079.19 33
17080.42 35
17081.66 40
17082.89 43
17084.13 36
17085.36 37
17086.60 49
17087.83 33
17089.07 28
17090.31 36
17091.54 31
17092.78 38
17094.01 29
17095.25 34
17096.49 24
17097.72 31
17098.96 44
17100.19 42
17101.43 32
17102.67 53
17103.90 40
17105.14 38
17106.38 33
17107.61 31
17108.85 27
17110.09 32
17111.32 37
17112.56 48
17113.80 37
17115.03 39
17116.27 62
17117.51 52
17118.74 24
17119.98 37
17121.22 36
17122.45 40
17123.69 40
17124.93 39
17126.17 33
17127.40 32
17128.64 36
17129.88 33
17131.12 39
17132.35 49
17133.59 44
17134.83 38
17136.07 36
17137.30 38
17138.54 39
17139.78 44
17141.02 31
17142.25 42
17143.49 49
17144.73 37
17145.97 29
17147.20 32
17148.44 33
17149.68 29
17150.92 35
17152.16 37
17153.40 36
17154.63 29
17155.87 33
17157.11 29
17158.35 27
17159.59 26
17160.83 29
17162.06 34
17163.30 34
17164.54 41
17165.78 36
17167.02 33
17168.26 38
17169.50 32
17170.73 35
17171.97 49
17173.21 32
17174.45 61
17175.69 40
17176.93 39
17178.17 44
17179.41 35
17180.65 31
17181.89 26
17183.12 40
17184.36 41
17185.60 23
17186.84 43
17188.08 36
17189.32 36
17190.56 39
17191.80 37
17193.04 37
17194.28 47
17195.52 34
17196.76 35
17198.00 41
17199.24 32
17200.48 33
17201.72 26
17202.96 32
17204.20 35
17205.44 42
17206.68 42
17207.92 35
17209.16 32
17210.40 39
17211.64 46
17212.88 48
17214.12 36
17215.36 40
17216.60 35
17217.84 50
17219.08 36
17220.32 31
17221.56 38
17222.80 30
17224.04 40
17225.29 36
17226.53 50
17227.77 34
17229.01 20
17230.25 35
17231.49 34
17232.73 29
17233.97 38
17235.21 38
17236.45 38
17237.70 30
17238.94 35
17240.18 32
17241.42 32
17242.66 45
17243.90 31
17245.14 33
17246.39 37
17247.63 39
17248.87 35
17250.11 34
17251.35 34
17252.59 28
17253.84 38
17255.08 31
17256.32 36
17257.56 29
17258.80 21
17260.05 29
17261.29 29
17262.53 49
17263.77 45
17265.01 40
17266.26 25
17267.50 51
17268.74 46
17269.98 38
17271.23 47
17272.47 43
17273.71 29
17274.95 34
17276.20 37
17277.44 24
17278.68 23
17279.92 36
17281.17 43
17282.41 22
17283.65 34
17284.90 23
17286.14 48
17287.38 53
17288.62 38
17289.87 29
17291.11 39
17292.35 36
17293.60 40
17294.84 28
17296.08 38
17297.33 40
17298.57 23
17299.81 46
17301.06 29
17302.30 32
17303.54 22
17304.79 35
17306.03 36
17307.28 25
17308.52 35
17309.76 45
17311.01 32
17312.25 35
17313.49 37
17314.74 27
17315.98 28
17317.23 35
17318.47 47
17319.72 38
17320.96 42
17322.20 43
17323.45 37
17324.69 31
17325.94 34
17327.18 39
17328.43 34
17329.67 41
17330.91 33
17332.16 44
17333.40 36
17334.65 41
17335.89 28
17337.14 32
17338.38 42
17339.63 18
17340.87 33
17342.12 40
17343.36 26
17344.61 33
17345.85 34
17347.10 31
17348.34 21
17349.59 43
17350.83 47
17352.08 42
17353.33 39
17354.57 30
17355.82 52
17357.06 43
17358.31 40
17359.55 44
17360.80 35
17362.04 28
17363.29 41
17364.54 44
17365.78 38
17367.03 50
17368.27 31
17369.52 52
17370.77 41
17372.01 33
17373.26 39
17374.50 42
17375.75 38
17377.00 32
17378.24 43
17379.49 40
17380.74 33
17381.98 26
17383.23 52
17384.47 39
17385.72 42
17386.97 28
17388.21 43
17389.46 32
17390.71 47
17391.95 35
17393.20 31
17394.45 38
17395.70 38
17396.94 26
17398.19 52
17399.44 28
17400.68 21
17401.93 32
17403.18 42
17404.42 33
17405.67 30
17406.92 32
17408.17 52
17409.41 38
17410.66 49
17411.91 34
17413.16 36
17414.40 45
17415.65 52
17416.90 38
17418.15 43
17419.40 35
17420.64 51
17421.89 31
17423.14 29
17424.39 39
17425.63 37
17426.88 37
17428.13 27
17429.38 23
17430.63 29
17431.88 41
17433.12 36
17434.37 24
17435.62 39
17436.87 35
17438.12 33
17439.37 27
17440.61 23
17441.86 31
17443.11 36
17444.36 40
17445.61 27
17446.86 29
17448.11 32
17449.36 36
17450.60 43
17451.85 28
17453.10 28
17454.35 31
17455.60 32
17456.85 38
17458.10 42
17459.35 33
17460.60 22
17461.85 39
17463.10 45
17464.34 46
17465.59 59
17466.84 21
17468.09 31
17469.34 36
17470.59 32
17471.84 37
17473.09 43
17474.34 46
17475.59 30
17476.84 44
17478.09 23
17479.34 26
17480.59 28
17481.84 38
17483.09 34
17484.34 27
17485.59 33
17486.84 32
17488.09 30
17489.34 46
17490.59 30
17491.84 36
17493.09 27
17494.34 28
17495.59 34
17496.84 42
17498.10 33
17499.35 37
17500.60 34
17501.85 40
17503.10 25
17504.35 25
17505.60 24
17506.85 36
17508.10 33
17509.35 33
17510.60 41
17511.86 29
17513.11 25
17514.36 26
17515.61 32
17516.86 30
17518.11 33
17519.36 34
17520.61 19
17521.87 30
17523.12 46
17524.37 32
17525.62 36
17526.87 40
17528.12 31
17529.38 25
17530.63 20
17531.88 40
17533.13 29
17534.38 26
17535.63 29
17536.89 43
17538.14 29
17539.39 30
17540.64 31
17541.89 38
17543.15 34
17544.40 27
17545.65 20
17546.90 35
17548.16 28
17549.41 25
17550.66 32
17551.91 35
17553.17 30
17554.42 32
17555.67 33
17556.92 29
17558.18 35
17559.43 26
17560.68 37
17561.94 34
17563.19 27
17564.44 34
17565.69 32
17566.95 37
17568.20 27
17569.45 31
17570.71 40
17571.96 28
17573.21 32
17574.47 42
17575.72 33
17576.97 27
17578.23 38
17579.48 41
17580.73 20
17581.99 29
17583.24 37
17584.50 43
17585.75 26
17587.00 40
17588.26 42
17589.51 36
17590.76 34
17592.02 39
17593.27 24
17594.53 35
17595.78 41
17597.04 35
17598.29 24
17599.54 39
17600.80 41
17602.05 40
17603.31 31
17604.56 28
17605.82 36
17607.07 34
17608.32 31
17609.58 39
17610.83 36
17612.09 29
17613.34 34
17614.60 34
17615.85 47
17617.11 43
17618.36 33
17619.62 31
17620.87 39
17622.13 34
17623.38 48
17624.64 31
17625.89 38
17627.15 42
17628.40 42
17629.66 40
17630.91 34
17632.17 36
17633.43 31
17634.68 33
17635.94 32
17637.19 41
17638.45 31
17639.70 44
17640.96 29
17642.21 31
17643.47 43
17644.73 39
17645.98 45
17647.24 33
17648.49 41
17649.75 45
17651.01 30
17652.26 29
17653.52 21
17654.77 45
17656.03 40
17657.29 43
17658.54 43
17659.80 27
17661.06 33
17662.31 33
17663.57 33
17664.83 26
17666.08 43
17667.34 37
17668.60 43
17669.85 36
17671.11 34
17672.37 33
17673.62 37
17674.88 35
17676.14 43
17677.39 33
17678.65 22
17679.91 27
17681.17 41
17682.42 28
17683.68 31
17684.94 42
17686.19 41
17687.45 35
17688.71 23
17689.97 33
17691.22 35
17692.48 35
17693.74 30
17695.00 37
17696.26 32
17697.51 46
17698.77 24
17700.03 37
17701.29 34
17702.54 35
17703.80 27
17705.06 43
17706.32 36
17707.58 27
17708.83 43
17710.09 35
17711.35 38
17712.61 35
17713.87 32
17715.13 31
17716.38 36
17717.64 28
17718.90 22
17720.16 33
17721.42 33
17722.68 40
17723.94 28
17725.19 26
17726.45 29
17727.71 25
17728.97 43
17730.23 35
17731.49 25
17732.75 29
17734.01 28
17735.27 26
17736.53 23
17737.78 37
17739.04 38
17740.30 33
17741.56 24
17742.82 32
17744.08 38
17745.34 29
17746.60 36
17747.86 13
17749.12 29
17750.38 39
17751.64 31
17752.90 42
17754.16 27
17755.42 40
17756.68 30
17757.94 52
17759.20 40
17760.46 26
17761.72 27
17762.98 35
17764.24 45
17765.50 51
17766.76 47
17768.02 37
17769.28 28
17770.54 24
17771.80 26
17773.06 36
17774.32 36
17775.58 44
17776.84 40
17778.10 25
17779.36 47
17780.62 41
17781.88 17
17783.15 26
17784.41 36
17785.67 33
17786.93 35
17788.19 37
17789.45 29
17790.71 40
17791.97 42
17793.23 30
17794.49 34
17795.76 26
17797.02 27
17798.28 30
17799.54 25
17800.80 36
17802.06 24
17803.32 47
17804.59 36
17805.85 30
17807.11 26
17808.37 35
17809.63 33
17810.89 35
17812.16 37
17813.42 39
17814.68 41
17815.94 32
17817.20 27
17818.47 27
17819.73 32
17820.99 37
17822.25 51
17823.51 27
17824.78 33
17826.04 28
17827.30 34
17828.56 34
17829.83 25
17831.09 24
17832.35 27
17833.61 40
17834.88 24
17836.14 29
17837.40 40
17838.67 39
17839.93 36
17841.19 21
17842.45 31
17843.72 37
17844.98 37
17846.24 44
17847.51 30
17848.77 19
17850.03 29
17851.30 32
17852.56 39
17853.82 33
17855.09 28
17856.35 26
17857.61 21
17858.88 28
17860.14 35
17861.40 33
17862.67 36
17863.93 29
17865.19 32
17866.46 21
17867.72 34
17868.99 22
17870.25 34
17871.51 27
17872.78 28
17874.04 27
17875.31 32
17876.57 31
17877.83 36
17879.10 18
17880.36 33
17881.63 40
17882.89 31
17884.15 23
17885.42 35
17886.68 24
17887.95 24
17889.21 40
17890.48 33
17891.74 34
17893.01 23
17894.27 36
17895.54 44
17896.80 29
17898.07 30
17899.33 46
17900.60 33
17901.86 28
17903.13 29
17904.39 31
17905.66 29
17906.92 31
17908.19 32
17909.45 14
17910.72 39
17911.98 29
17913.25 37
17914.51 25
17915.78 27
17917.05 27
17918.31 34
17919.58 24
17920.84 30
17922.11 27
17923.37 32
17924.64 32
17925.91 23
17927.17 26
17928.44 39
17929.70 26
17930.97 30
17932.24 44
17933.50 51
17934.77 26
17936.03 33
17937.30 32
17938.57 35
17939.83 17
17941.10 23
17942.37 27
17943.63 35
17944.90 29
17946.17 40
17947.43 36
17948.70 32
17949.97 23
17951.23 25
17952.50 26
17953.77 27
17955.03 37
17956.30 39
17957.57 27
17958.83 34
17960.10 36
17961.37 29
17962.64 42
17963.90 21
17965.17 26
17966.44 30
17967.70 34
17968.97 35
17970.24 15
17971.51 30
17972.77 31
17974.04 32
17975.31 18
17976.58 31
17977.85 37
17979.11 37
17980.38 23
17981.65 24
17982.92 21
17984.18 22
17985.45 31
17986.72 28
17987.99 26
17989.26 31
17990.52 32
17991.79 22
17993.06 34
17994.33 27
17995.60 20
17996.87 30
17998.13 36
17999.40 33
18000.67 36
18001.94 34
18003.21 37
18004.48 29
18005.75 45
18007.02 36
18008.28 38
18009.55 40
18010.82 28
18012.09 33
18013.36 15
18014.63 22
18015.90 37
18017.17 26
18018.44 25
18019.71 26
18020.97 41
18022.24 39
18023.51 29
18024.78 33
18026.05 36
18027.32 35
18028.59 42
18029.86 22
18031.13 26
18032.40 37
18033.67 29
18034.94 22
18036.21 32
18037.48 31
18038.75 22
18040.02 32
18041.29 32
18042.56 23
18043.83 29
18045.10 26
18046.37 20
18047.64 17
18048.91 37
18050.18 29
18051.45 20
18052.72 35
18053.99 39
18055.26 28
18056.53 30
18057.80 22
18059.07 32
18060.34 28
18061.61 19
18062.88 21
18064.16 22
18065.43 24
18066.70 37
18067.97 32
18069.24 31
18070.51 30
18071.78 27
18073.05 23
18074.32 31
18075.59 25
18076.87 35
18078.14 25
18079.41 29
18080.68 19
18081.95 26
18083.22 22
18084.49 30
18085.77 35
18087.04 25
18088.31 39
18089.58 22
18090.85 23
18092.12 22
18093.40 40
18094.67 34
18095.94 35
18097.21 32
18098.48 30
18099.76 26
18101.03 17
18102.30 31
18103.57 34
18104.84 25
18106.12 21
18107.39 30
18108.66 27
18109.93 28
18111.21 33
18112.48 27
18113.75 30
18115.02 39
18116.30 24
18117.57 30
18118.84 28
18120.11 29
18121.39 24
18122.66 38
18123.93 33
18125.21 38
18126.48 31
18127.75 30
18129.02 35
18130.30 24
18131.57 32
18132.84 38
18134.12 40
18135.39 25
18136.66 35
18137.94 35
18139.21 33
18140.48 29
18141.76 29
18143.03 21
18144.31 36
18145.58 33
18146.85 31
18148.13 22
18149.40 27
18150.67 23
18151.95 27
18153.22 29
18154.50 31
18155.77 40
18157.04 31
18158.32 28
18159.59 30
18160.87 31
18162.14 26
18163.41 28
18164.69 18
18165.96 24
18167.24 27
18168.51 32
18169.79 27
18171.06 30
18172.34 27
18173.61 27
18174.89 30
18176.16 33
18177.43 37
18178.71 23
18179.98 33
18181.26 30
18182.53 28
18183.81 24
18185.08 19
18186.36 18
18187.63 24
18188.91 24
18190.18 27
18191.46 30
18192.74 27
18194.01 37
18195.29 34
18196.56 25
18197.84 28
18199.11 28
18200.39 21
18201.66 22
18202.94 18
18204.22 34
18205.49 27
18206.77 24
18208.04 23
18209.32 35
18210.59 28
18211.87 34
18213.15 26
18214.42 23
18215.70 27
18216.97 23
18218.25 33
18219.53 23
18220.80 29
18222.08 32
18223.36 21
18224.63 31
18225.91 33
18227.19 30
18228.46 23
18229.74 18
18231.02 30
18232.29 28
18233.57 27
18234.85 21
18236.12 20
18237.40 29
18238.68 27
18239.95 33
18241.23 18
18242.51 31
18243.78 28
18245.06 26
18246.34 29
18247.62 32
18248.89 30
18250.17 31
18251.45 26
18252.73 25
18254.00 25
18255.28 28
18256.56 36
18257.84 23
18259.11 53
18260.39 38
18261.67 36
18262.95 28
18264.22 37
18265.50 20
18266.78 25
18268.06 30
18269.34 28
18270.61 27
18271.89 25
18273.17 23
18274.45 25
18275.73 25
18277.01 24
18278.28 26
18279.56 35
18280.84 23
18282.12 26
18283.40 23
18284.68 27
18285.95 28
18287.23 29
18288.51 37
18289.79 43
18291.07 32
18292.35 22
18293.63 22
18294.91 24
18296.19 37
18297.46 31
18298.74 31
18300.02 37
18301.30 18
18302.58 33
18303.86 30
18305.14 29
18306.42 25
18307.70 20
18308.98 31
18310.26 30
18311.54 30
18312.82 42
18314.10 35
18315.37 39
18316.65 36
18317.93 23
18319.21 26
18320.49 22
18321.77 29
18323.05 24
18324.33 27
18325.61 40
18326.89 29
18328.17 32
18329.45 31
18330.73 19
18332.01 23
18333.29 29
18334.57 35
18335.86 23
18337.14 36
18338.42 34
18339.70 28
18340.98 26
18342.26 40
18343.54 22
18344.82 29
18346.10 40
18347.38 34
18348.66 27
18349.94 18
18351.22 31
18352.50 33
18353.78 27
18355.07 27
18356.35 33
18357.63 34
18358.91 38
18360.19 23
18361.47 20
18362.75 37
18364.03 28
18365.32 28
18366.60 20
18367.88 24
18369.16 28
18370.44 34
18371.72 24
18373.00 32
18374.29 25
18375.57 33
18376.85 32
18378.13 34
18379.41 24
18380.70 28
18381.98 34
18383.26 39
18384.54 35
18385.82 26
18387.11 39
18388.39 33
18389.67 29
18390.95 28
18392.23 31
18393.52 35
18394.80 23
18396.08 24
18397.36 30
18398.65 24
18399.93 25
18401.21 33
18402.50 24
18403.78 24
18405.06 44
18406.34 44
18407.63 17
18408.91 24
18410.19 20
18411.48 21
18412.76 17
18414.04 28
18415.32 34
18416.61 40
18417.89 32
18419.17 27
18420.46 24
18421.74 35
18423.02 26
18424.31 31
18425.59 28
18426.87 25
18428.16 23
18429.44 47
18430.73 26
18432.01 27
18433.29 23
18434.58 30
18435.86 35
18437.14 25
18438.43 28
18439.71 36
18441.00 40
18442.28 34
18443.56 23
18444.85 25
18446.13 37
18447.42 36
18448.70 38
18449.99 25
18451.27 32
18452.56 26
18453.84 38
18455.12 31
18456.41 31
18457.69 23
18458.98 29
18460.26 29
18461.55 33
18462.83 31
18464.12 26
18465.40 35
18466.69 31
18467.97 29
18469.26 34
18470.54 37
18471.83 42
18473.11 30
18474.40 29
18475.68 25
18476.97 39
18478.25 40
18479.54 39
18480.82 21
18482.11 26
18483.40 42
18484.68 26
18485.97 33
18487.25 33
18488.54 36
18489.82 32
18491.11 23
18492.39 15
18493.68 26
18494.97 32
18496.25 37
18497.54 35
18498.82 43
18500.11 21
18501.40 32
18502.68 29
18503.97 33
18505.26 24
18506.54 24
18507.83 39
18509.11 32
18510.40 33
18511.69 25
18512.97 32
18514.26 34
18515.55 34
18516.83 40
18518.12 32
18519.41 25
18520.69 35
18521.98 32
18523.27 32
18524.56 25
18525.84 41
18527.13 25
18528.42 37
18529.70 24
18530.99 23
18532.28 33
18533.57 31
18534.85 29
18536.14 22
18537.43 27
18538.71 32
18540.00 40
18541.29 35
18542.58 22
18543.86 32
18545.15 37
18546.44 48
18547.73 29
18549.02 22
18550.30 22
18551.59 30
18552.88 35
18554.17 32
18555.46 28
18556.74 26
18558.03 24
18559.32 32
18560.61 50
18561.90 22
18563.18 24
18564.47 29
18565.76 36
18567.05 21
18568.34 29
18569.63 24
18570.92 41
18572.20 18
18573.49 25
18574.78 34
18576.07 35
18577.36 27
18578.65 37
18579.94 22
18581.23 33
18582.51 33
18583.80 39
18585.09 27
18586.38 26
18587.67 26
18588.96 31
18590.25 23
18591.54 38
18592.83 37
18594.12 38
18595.41 38
18596.70 25
18597.99 34
18599.28 35
18600.57 33
18601.85 24
18603.14 38
18604.43 30
18605.72 32
18607.01 32
18608.30 34
18609.59 45
18610.88 28
18612.17 28
18613.46 32
18614.75 30
18616.04 26
18617.33 32
18618.62 38
18619.91 36
18621.20 38
18622.50 41
18623.79 34
18625.08 27
18626.37 44
18627.66 21
18628.95 29
18630.24 38
18631.53 26
18632.82 32
18634.11 32
18635.40 33
18636.69 24
18637.98 31
18639.27 26
18640.57 32
18641.86 41
18643.15 37
18644.44 35
18645.73 24
18647.02 49
18648.31 43
18649.60 35
18650.89 38
18652.19 44
18653.48 29
18654.77 30
18656.06 43
18657.35 29
18658.64 37
18659.94 36
18661.23 27
18662.52 37
18663.81 29
18665.10 45
18666.39 42
18667.69 48
18668.98 34
18670.27 39
18671.56 35
18672.85 39
18674.15 33
18675.44 32
18676.73 25
18678.02 28
18679.32 32
18680.61 28
18681.90 28
18683.19 32
18684.49 36
18685.78 42
18687.07 28
18688.36 27
18689.66 25
18690.95 39
18692.24 40
18693.53 30
18694.83 47
18696.12 38
18697.41 36
18698.71 26
18700.00 30
18701.29 16
18702.59 23
18703.88 39
18705.17 29
18706.47 41
18707.76 31
18709.05 33
18710.35 29
18711.64 23
18712.93 29
18714.23 34
18715.52 31
18716.81 26
18718.11 33
18719.40 40
18720.70 23
18721.99 29
18723.28 27
18724.58 31
18725.87 25
18727.16 30
18728.46 27
18729.75 33
18731.05 32
18732.34 26
18733.64 35
18734.93 20
18736.22 31
18737.52 32
18738.81 36
18740.11 29
18741.40 22
18742.70 26
18743.99 54
18745.29 30
18746.58 31
18747.87 44
18749.17 32
18750.46 39
18751.76 27
18753.05 23
18754.35 24
18755.64 36
18756.94 23
18758.23 40
18759.53 36
18760.82 23
18762.12 23
18763.42 30
18764.71 41
18766.01 29
18767.30 29
18768.60 21
18769.89 30
18771.19 26
18772.48 30
18773.78 18
18775.07 23
18776.37 22
18777.67 23
18778.96 24
18780.26 27
18781.55 22
18782.85 29
18784.15 32
18785.44 30
18786.74 17
18788.03 21
18789.33 29
18790.63 24
18791.92 28
18793.22 34
18794.52 32
18795.81 36
18797.11 32
18798.40 23
18799.70 26
18801.00 25
18802.29 25
18803.59 22
18804.89 22
18806.18 29
18807.48 25
18808.78 26
18810.07 14
18811.37 24
18812.67 19
18813.97 28
18815.26 24
18816.56 23
18817.86 25
18819.15 26
18820.45 22
18821.75 38
18823.05 31
18824.34 24
18825.64 36
18826.94 26
18828.24 25
18829.53 16
18830.83 27
18832.13 19
18833.43 23
18834.72 28
18836.02 34
18837.32 25
18838.62 19
18839.92 24
18841.21 28
18842.51 30
18843.81 28
18845.11 26
18846.41 24
18847.70 32
18849.00 35
18850.30 32
18851.60 15
18852.90 24
18854.20 19
18855.49 33
18856.79 38
18858.09 32
18859.39 19
18860.69 33
18861.99 33
18863.29 24
18864.58 16
18865.88 10
18867.18 27
18868.48 22
18869.78 23
18871.08 14
18872.38 33
18873.68 21
18874.98 32
18876.28 31
18877.57 28
18878.87 21
18880.17 23
18881.47 30
18882.77 29
18884.07 25
18885.37 18
18886.67 28
18887.97 31
18889.27 22
18890.57 19
18891.87 23
18893.17 14
18894.47 40
18895.77 22
18897.07 19
18898.37 32
18899.67 42
18900.97 24
18902.27 29
18903.57 22
18904.87 24
18906.17 36
18907.47 22
18908.77 26
18910.07 25
18911.37 25
18912.67 38
18913.97 29
18915.27 22
18916.57 22
18917.87 26
18919.17 28
18920.47 19
18921.78 14
18923.08 30
18924.38 24
18925.68 40
18926.98 28
18928.28 18
18929.58 26
18930.88 25
18932.18 22
18933.48 19
18934.79 28
18936.09 31
18937.39 16
18938.69 19
18939.99 16
18941.29 25
18942.59 28
18943.90 19
18945.20 21
18946.50 28
18947.80 30
18949.10 23
18950.40 41
18951.71 41
18953.01 31
18954.31 27
18955.61 23
18956.91 30
18958.21 32
18959.52 22
18960.82 21
18962.12 31
18963.42 29
18964.73 28
18966.03 20
18967.33 23
18968.63 22
18969.93 24
18971.24 34
18972.54 28
18973.84 19
18975.14 35
18976.45 28
18977.75 29
18979.05 17
18980.36 29
18981.66 25
18982.96 33
18984.26 24
18985.57 36
18986.87 31
18988.17 24
18989.48 25
18990.78 26
18992.08 28
18993.39 25
18994.69 31
18995.99 23
18997.30 34
18998.60 28
18999.90 34
19001.21 27
19002.51 16
19003.81 32
19005.12 34
19006.42 24
19007.72 25
19009.03 23
19010.33 27
19011.64 27
19012.94 27
19014.24 35
19015.55 35
19016.85 30
19018.16 21
19019.46 33
19020.76 24
19022.07 26
19023.37 33
19024.68 17
19025.98 17
19027.29 24
19028.59 27
19029.89 27
19031.20 21
19032.50 26
19033.81 29
19035.11 21
19036.42 21
19037.72 24
19039.03 21
19040.33 26
19041.64 40
19042.94 18
19044.25 30
19045.55 28
19046.86 18
19048.16 26
19049.47 22
19050.77 14
19052.08 18
19053.38 23
19054.69 27
19055.99 22
19057.30 19
19058.60 33
19059.91 35
19061.22 31
19062.52 34
19063.83 40
19065.13 33
19066.44 35
19067.74 35
19069.05 31
19070.36 34
19071.66 36
19072.97 27
19074.27 18
19075.58 18
19076.89 24
19078.19 31
19079.50 29
19080.80 36
19082.11 32
19083.42 39
19084.72 25
19086.03 27
19087.34 33
19088.64 29
19089.95 33
19091.26 27
19092.56 39
19093.87 22
19095.18 25
19096.48 29
19097.79 44
19099.10 32
19100.40 26
19101.71 29
19103.02 22
19104.32 32
19105.63 18
19106.94 21
19108.25 31
19109.55 24
19110.86 30
19112.17 26
19113.48 21
19114.78 36
19116.09 27
19117.40 25
19118.71 16
19120.01 40
19121.32 23
19122.63 35
19123.94 27
19125.24 34
19126.55 31
19127.86 35
19129.17 26
19130.47 30
19131.78 27
19133.09 30
19134.40 28
19135.71 20
19137.02 37
19138.32 32
19139.63 24
19140.94 31
19142.25 26
19143.56 34
19144.87 35
19146.17 31
19147.48 31
19148.79 25
19150.10 25
19151.41 26
19152.72 16
19154.03 29
19155.33 24
19156.64 20
19157.95 25
19159.26 33
19160.57 30
19161.88 20
19163.19 26
19164.50 27
19165.81 29
19167.12 39
19168.42 33
19169.73 32
19171.04 31
19172.35 22
19173.66 28
19174.97 29
19176.28 40
19177.59 26
19178.90 31
19180.21 27
19181.52 24
19182.83 33
19184.14 25
19185.45 36
19186.76 30
19188.07 25
19189.38 25
19190.69 28
19192.00 21
19193.31 25
19194.62 32
19195.93 19
19197.24 29
19198.55 31
19199.86 26
19201.17 32
19202.48 23
19203.79 18
19205.10 24
19206.41 38
19207.72 33
19209.03 24
19210.34 28
19211.66 32
19212.97 36
19214.28 29
19215.59 20
19216.90 17
19218.21 33
19219.52 30
19220.83 27
19222.14 27
19223.45 35
19224.77 26
19226.08 32
19227.39 17
19228.70 45
19230.01 29
19231.32 39
19232.63 28
19233.94 28
19235.26 22
19236.57 31
19237.88 54
19239.19 28
19240.50 34
19241.81 15
19243.13 35
19244.44 25
19245.75 14
19247.06 16
19248.37 20
19249.69 34
19251.00 25
19252.31 27
19253.62 26
19254.93 27
19256.25 25
19257.56 17
19258.87 21
19260.18 37
19261.50 31
19262.81 25
19264.12 28
19265.43 35
19266.75 21
19268.06 30
19269.37 15
19270.68 24
19272.00 17
19273.31 26
19274.62 20
19275.94 22
19277.25 20
19278.56 21
19279.88 30
19281.19 25
19282.50 16
19283.81 24
19285.13 25
19286.44 38
19287.75 31
19289.07 22
19290.38 26
19291.70 23
19293.01 18
19294.32 16
19295.64 11
19296.95 24
19298.26 20
19299.58 22
19300.89 27
19302.20 30
19303.52 21
19304.83 36
19306.15 15
19307.46 26
19308.77 32
19310.09 35
19311.40 24
19312.72 19
19314.03 33
19315.35 34
19316.66 27
19317.97 16
19319.29 29
19320.60 20
19321.92 20
19323.23 21
19324.55 25
19325.86 28
19327.18 36
19328.49 26
19329.81 42
19331.12 19
19332.44 23
19333.75 27
19335.07 17
19336.38 27
19337.70 19
19339.01 27
19340.33 36
19341.64 27
19342.96 23
19344.27 23
19345.59 30
19346.90 23
19348.22 21
19349.53 27
19350.85 32
19352.16 34
19353.48 30
19354.79 22
19356.11 20
19357.43 29
19358.74 25
19360.06 20
19361.37 20
19362.69 25
19364.01 35
19365.32 31
19366.64 33
19367.95 21
19369.27 30
19370.59 35
19371.90 33
19373.22 34
19374.53 23
19375.85 21
19377.17 22
19378.48 20
19379.80 15
19381.12 22
19382.43 28
19383.75 36
19385.07 35
19386.38 10
19387.70 31
19389.02 31
19390.33 27
19391.65 24
19392.97 25
19394.28 21
19395.60 39
19396.92 24
19398.24 32
19399.55 22
19400.87 25
19402.19 20
19403.50 26
19404.82 18
19406.14 14
19407.46 26
19408.77 47
19410.09 35
19411.41 21
19412.73 26
19414.04 25
19415.36 22
19416.68 22
19418.00 24
19419.32 22
19420.63 29
19421.95 25
19423.27 25
19424.59 24
19425.91 18
19427.22 19
19428.54 23
19429.86 21
19431.18 21
19432.50 26
19433.82 27
19435.13 23
19436.45 25
19437.77 18
19439.09 35
19440.41 27
19441.73 21
19443.04 28
19444.36 25
19445.68 29
19447.00 15
19448.32 29
19449.64 13
19450.96 18
19452.28 21
19453.60 18
19454.91 25
19456.23 26
19457.55 32
19458.87 27
19460.19 23
19461.51 21
19462.83 17
19464.15 29
19465.47 19
19466.79 23
19468.11 21
19469.43 20
19470.75 32
19472.07 30
19473.39 23
19474.71 21
19476.03 29
19477.35 21
19478.67 20
19479.99 14
19481.30 24
19482.62 29
19483.94 22
19485.27 21
19486.59 23
19487.91 17
19489.23 13
19490.55 12
19491.87 23
19493.19 19
19494.51 27
19495.83 25
19497.15 23
19498.47 43
19499.79 24
19501.11 24
19502.43 30
19503.75 9
19505.07 14
19506.39 27
19507.71 23
19509.03 12
19510.36 22
19511.68 20
19513.00 29
19514.32 40
19515.64 26
19516.96 23
19518.28 23
19519.60 20
19520.92 16
19522.25 19
19523.57 30
19524.89 25
19526.21 26
19527.53 14
19528.85 9
19530.17 26
19531.50 39
19532.82 28
19534.14 15
19535.46 25
19536.78 24
19538.11 20
19539.43 24
19540.75 18
19542.07 20
19543.39 30
19544.72 30
19546.04 17
19547.36 22
19548.68 29
19550.00 25
19551.33 25
19552.65 20
19553.97 24
19555.29 19
19556.62 28
19557.94 19
19559.26 27
19560.58 27
19561.91 28
19563.23 17
19564.55 17
19565.88 17
19567.20 22
19568.52 19
19569.84 13
19571.17 20
19572.49 21
19573.81 22
19575.14 18
19576.46 21
19577.78 18
19579.11 27
19580.43 28
19581.75 27
19583.08 30
19584.40 30
19585.72 21
19587.05 19
19588.37 28
19589.69 32
19591.02 25
19592.34 17
19593.67 26
19594.99 25
19596.31 16
19597.64 24
19598.96 21
19600.28 31
19601.61 23
19602.93 22
19604.26 20
19605.58 18
19606.91 24
19608.23 17
19609.55 23
19610.88 25
19612.20 13
19613.53 27
19614.85 18
19616.18 25
19617.50 24
19618.83 20
19620.15 24
19621.47 29
19622.80 34
19624.12 20
19625.45 37
19626.77 24
19628.10 18
19629.42 22
19630.75 25
19632.07 30
19633.40 17
19634.72 26
19636.05 17
19637.37 25
19638.70 25
19640.03 18
19641.35 28
19642.68 19
19644.00 16
19645.33 22
19646.65 19
19647.98 23
19649.30 13
19650.63 21
19651.96 21
19653.28 16
19654.61 19
19655.93 17
19657.26 37
19658.58 21
19659.91 35
19661.24 19
19662.56 27
19663.89 27
19665.22 16
19666.54 16
19667.87 14
19669.19 14
19670.52 20
19671.85 23
19673.17 22
19674.50 25
19675.83 27
19677.15 34
19678.48 20
19679.81 22
19681.13 24
19682.46 25
19683.79 25
19685.11 35
19686.44 24
19687.77 20
19689.09 10
19690.42 21
19691.75 20
19693.08 22
19694.40 25
19695.73 30
19697.06 31
19698.39 21
19699.71 25
19701.04 30
19702.37 18
19703.69 21
19705.02 23
19706.35 22
19707.68 30
19709.01 26
19710.33 26
19711.66 21
19712.99 14
19714.32 18
19715.64 28
19716.97 41
19718.30 23
19719.63 29
19720.96 30
19722.28 29
19723.61 19
19724.94 21
19726.27 27
19727.60 26
19728.93 21
19730.25 22
19731.58 27
19732.91 28
19734.24 27
19735.57 27
19736.90 37
19738.23 26
19739.55 17
19740.88 25
19742.21 21
19743.54 12
19744.87 25
19746.20 20
19747.53 19
19748.86 26
19750.19 20
19751.51 26
19752.84 20
19754.17 20
19755.50 28
19756.83 24
19758.16 28
19759.49 23
19760.82 17
19762.15 11
19763.48 18
19764.81 28
19766.14 34
19767.47 26
19768.80 32
19770.13 38
19771.46 25
19772.79 18
19774.12 19
19775.45 25
19776.78 12
19778.11 22
19779.44 16
19780.77 27
19782.10 16
19783.43 25
19784.76 12
19786.09 22
19787.42 27
19788.75 25
19790.08 30
19791.41 25
19792.74 24
19794.07 11
19795.40 21
19796.73 19
19798.06 24
19799.39 19
19800.72 28
19802.05 30
19803.39 21
19804.72 24
19806.05 29
19807.38 30
19808.71 18
19810.04 19
19811.37 35
19812.70 30
19814.03 19
19815.37 19
19816.70 31
19818.03 19
19819.36 27
19820.69 20
19822.02 33
19823.35 19
19824.69 25
19826.02 21
19827.35 7
19828.68 18
19830.01 31
19831.34 52
19832.68 30
19834.01 19
19835.34 29
19836.67 14
19838.00 26
19839.34 23
19840.67 24
19842.00 19
19843.33 14
19844.67 23
19846.00 30
19847.33 37
19848.66 19
19849.99 27
19851.33 20
19852.66 17
19853.99 20
19855.32 26
19856.66 22
19857.99 26
19859.32 25
19860.66 20
19861.99 22
19863.32 17
19864.65 27
19865.99 18
19867.32 26
19868.65 25
19869.99 25
19871.32 21
19872.65 19
19873.99 19
19875.32 28
19876.65 22
19877.99 34
19879.32 21
19880.65 12
19881.99 19
19883.32 32
19884.65 27
19885.99 25
19887.32 23
19888.66 18
19889.99 29
19891.32 29
19892.66 27
19893.99 23
19895.32 21
19896.66 29
19897.99 26
19899.33 13
19900.66 14
19902.00 22
19903.33 23
19904.66 25
19906.00 23
19907.33 15
19908.67 23
19910.00 24
19911.34 24
19912.67 30
19914.01 13
19915.34 32
19916.67 22
19918.01 26
19919.34 19
19920.68 29
19922.01 28
19923.35 25
19924.68 28
19926.02 21
19927.35 26
19928.69 30
19930.02 24
19931.36 27
19932.69 37
19934.03 20
19935.37 14
19936.70 25
19938.04 40
19939.37 30
19940.71 15
19942.04 21
19943.38 15
19944.71 31
19946.05 27
19947.39 21
19948.72 28
19950.06 31
19951.39 19
19952.73 21
19954.06 16
19955.40 21
19956.74 19
19958.07 28
19959.41 12
19960.74 30
19962.08 18
19963.42 24
19964.75 17
19966.09 18
19967.43 25
19968.76 29
19970.10 19
19971.44 21
19972.77 24
19974.11 20
19975.45 21
19976.78 18
19978.12 17
19979.46 17
19980.79 23
19982.13 20
19983.47 16
19984.80 15
19986.14 17
19987.48 15
19988.82 17
19990.15 19
19991.49 12
19992.83 21
19994.16 34
19995.50 29
19996.84 18
19998.18 23
19999.51 24
20000.85 27
20002.19 16
20003.53 22
20004.86 17
20006.20 15
20007.54 21
20008.88 23
20010.22 11
20011.55 21
20012.89 27
20014.23 34
20015.57 27
20016.91 20
20018.24 21
20019.58 27
20020.92 30
20022.26 27
20023.60 28
20024.93 32
20026.27 32
20027.61 27
20028.95 17
20030.29 19
20031.63 19
20032.97 44
20034.30 27
20035.64 25
20036.98 24
20038.32 21
20039.66 27
20041.00 27
20042.34 27
20043.68 22
20045.01 29
20046.35 31
20047.69 26
20049.03 37
20050.37 19
20051.71 21
20053.05 23
20054.39 31
20055.73 32
20057.07 11
20058.41 33
20059.75 33
20061.09 28
20062.43 23
20063.77 30
20065.11 22
20066.45 18
20067.79 25
20069.12 16
20070.46 22
20071.80 31
20073.14 18
20074.48 20
20075.82 28
20077.16 25
20078.50 26
20079.85 29
20081.19 16
20082.53 20
20083.87 24
20085.21 22
20086.55 27
20087.89 23
20089.23 27
20090.57 27
20091.91 24
20093.25 35
20094.59 27
20095.93 44
20097.27 18
20098.61 24
20099.95 26
20101.29 31
20102.64 34
20103.98 30
20105.32 18
20106.66 20
20108.00 21
20109.34 26
20110.68 22
20112.02 23
20113.36 19
20114.71 25
20116.05 20
20117.39 18
20118.73 19
20120.07 34
20121.41 26
20122.75 20
20124.10 24
20125.44 16
20126.78 21
20128.12 21
20129.46 22
20130.81 13
20132.15 22
20133.49 25
20134.83 27
20136.17 35
