# Supplementary material for: MALDI-TOF MS typing enables the classification of brewing yeasts of the genus Saccharomyces to major beer styles
Source: PLoS One. 2017 Aug 9;12(8):e0181694. doi: 10.1371/journal.pone.0181694 (PMC5549903; doi:10.1371/journal.pone.0181694)
Supplement: S11 File — The directory includes 90 raw files and was zipped to “.zip”; the folder has three strains with 30 spectra per strain; S1 Text explains the raw files with an example and Table 1 represents the yeast strains used within the experiment. (ZIP) [file pone.0181694.s014.zip › 31-33/30339-506-OG-Ale-Ale-YPG-18h-E-E_2015-07-30_1_0_A4_1.dat]

2000.00 2132
2000.42 2145
2000.85 2168
2001.27 2274
2001.69 2105
2002.11 2110
2002.53 2140
2002.95 2227
2003.38 1990
2003.80 1980
2004.22 1993
2004.64 1937
2005.07 1953
2005.49 1958
2005.91 1801
2006.33 2003
2006.75 2042
2007.18 2031
2007.60 2062
2008.02 2147
2008.44 2203
2008.87 2206
2009.29 2075
2009.71 2012
2010.13 2023
2010.56 2081
2010.98 2017
2011.40 2199
2011.83 2059
2012.25 2182
2012.67 1964
2013.09 2110
2013.52 1837
2013.94 1791
2014.36 1943
2014.79 2050
2015.21 1944
2015.63 1897
2016.06 1869
2016.48 1919
2016.90 1951
2017.33 1972
2017.75 1913
2018.17 2035
2018.60 1994
2019.02 2000
2019.44 2069
2019.87 2114
2020.29 2098
2020.72 2084
2021.14 2415
2021.56 2327
2021.99 2264
2022.41 2144
2022.83 2034
2023.26 2013
2023.68 2123
2024.11 2231
2024.53 2023
2024.96 1952
2025.38 1999
2025.80 1998
2026.23 2119
2026.65 2178
2027.08 2090
2027.50 1982
2027.93 1874
2028.35 1875
2028.78 2059
2029.20 2006
2029.63 2058
2030.05 2048
2030.47 1931
2030.90 2094
2031.32 2112
2031.75 1849
2032.17 1732
2032.60 2000
2033.02 2145
2033.45 2078
2033.87 2199
2034.30 2234
2034.73 2176
2035.15 2236
2035.58 2144
2036.00 2085
2036.43 2050
2036.85 1906
2037.28 2088
2037.70 2224
2038.13 2207
2038.55 2393
2038.98 2328
2039.41 2322
2039.83 2294
2040.26 2128
2040.68 2153
2041.11 2209
2041.54 1855
2041.96 1981
2042.39 1998
2042.81 2038
2043.24 2192
2043.67 2093
2044.09 2119
2044.52 1930
2044.94 1945
2045.37 2114
2045.80 2063
2046.22 1950
2046.65 2042
2047.08 2057
2047.50 1996
2047.93 1923
2048.36 1968
2048.78 2041
2049.21 2015
2049.64 1911
2050.06 1800
2050.49 1903
2050.92 1557
2051.34 1764
2051.77 1860
2052.20 1812
2052.63 1899
2053.05 1820
2053.48 1756
2053.91 1822
2054.33 2035
2054.76 2094
2055.19 1957
2055.62 1826
2056.04 1961
2056.47 1874
2056.90 1884
2057.33 1837
2057.75 1882
2058.18 1956
2058.61 2041
2059.04 2011
2059.47 1890
2059.89 2015
2060.32 2091
2060.75 1917
2061.18 1910
2061.61 1718
2062.03 1959
2062.46 1855
2062.89 1881
2063.32 2036
2063.75 2193
2064.18 1987
2064.60 2249
2065.03 2341
2065.46 2503
2065.89 2352
2066.32 2267
2066.75 2282
2067.17 2539
2067.60 2427
2068.03 2420
2068.46 2225
2068.89 2130
2069.32 1996
2069.75 1942
2070.18 2009
2070.61 2019
2071.03 1942
2071.46 1901
2071.89 1901
2072.32 1996
2072.75 1907
2073.18 1975
2073.61 1885
2074.04 1946
2074.47 2051
2074.90 2117
2075.33 2090
2075.76 2095
2076.19 2123
2076.62 2256
2077.05 2268
2077.48 2131
2077.90 2064
2078.33 2117
2078.76 2098
2079.19 2205
2079.62 2284
2080.05 2417
2080.48 2312
2080.91 2156
2081.34 2301
2081.77 2271
2082.20 2051
2082.64 2129
2083.07 2007
2083.50 1969
2083.93 2009
2084.36 2109
2084.79 2097
2085.22 1991
2085.65 1940
2086.08 1733
2086.51 1823
2086.94 2179
2087.37 2043
2087.80 2131
2088.23 1967
2088.66 1917
2089.09 1819
2089.52 1814
2089.96 1846
2090.39 1919
2090.82 2046
2091.25 2105
2091.68 2029
2092.11 1918
2092.54 2055
2092.97 2282
2093.41 2310
2093.84 1983
2094.27 2024
2094.70 1931
2095.13 1906
2095.56 1926
2095.99 2008
2096.43 2038
2096.86 1952
2097.29 1741
2097.72 1820
2098.15 1808
2098.59 1964
2099.02 1991
2099.45 1873
2099.88 1966
2100.31 2015
2100.75 1976
2101.18 1910
2101.61 2128
2102.04 2090
2102.47 1888
2102.91 1950
2103.34 2006
2103.77 1894
2104.20 2068
2104.64 1912
2105.07 1906
2105.50 2039
2105.93 2211
2106.37 1824
2106.80 1925
2107.23 2025
2107.66 2121
2108.10 1988
2108.53 1956
2108.96 2101
2109.40 1942
2109.83 1882
2110.26 2143
2110.70 1956
2111.13 2021
2111.56 2042
2112.00 1878
2112.43 1951
2112.86 2059
2113.30 1975
2113.73 1974
2114.16 1994
2114.60 1818
2115.03 1859
2115.46 1794
2115.90 1643
2116.33 1832
2116.76 1945
2117.20 1771
2117.63 1793
2118.07 1741
2118.50 1855
2118.93 1842
2119.37 1981
2119.80 1852
2120.24 1676
2120.67 1864
2121.10 1849
2121.54 1964
2121.97 1957
2122.41 1960
2122.84 1922
2123.28 1807
2123.71 1852
2124.14 2030
2124.58 1946
2125.01 1949
2125.45 1869
2125.88 1965
2126.32 1826
2126.75 1807
2127.19 1887
2127.62 1711
2128.06 1661
2128.49 1768
2128.93 1714
2129.36 1969
2129.80 1937
2130.23 1812
2130.67 1872
2131.10 1932
2131.54 1889
2131.97 1841
2132.41 1900
2132.84 1952
2133.28 1959
2133.72 2131
2134.15 2051
2134.59 2027
2135.02 1910
2135.46 1902
2135.89 2064
2136.33 1965
2136.77 2104
2137.20 2053
2137.64 1963
2138.07 1969
2138.51 1847
2138.94 1993
2139.38 2106
2139.82 1982
2140.25 1925
2140.69 1927
2141.13 1959
2141.56 1906
2142.00 1722
2142.43 1771
2142.87 1966
2143.31 1853
2143.74 1879
2144.18 1907
2144.62 1774
2145.05 1833
2145.49 1903
2145.93 1859
2146.36 2023
2146.80 1895
2147.24 1966
2147.67 1876
2148.11 1976
2148.55 1990
2148.99 2135
2149.42 2065
2149.86 2305
2150.30 2519
2150.73 2503
2151.17 2521
2151.61 2184
2152.05 2154
2152.48 2313
2152.92 2376
2153.36 2282
2153.80 2191
2154.23 2098
2154.67 2172
2155.11 2139
2155.55 2129
2155.98 2039
2156.42 2072
2156.86 2006
2157.30 2020
2157.74 2030
2158.17 1883
2158.61 1935
2159.05 1900
2159.49 1939
2159.93 1832
2160.36 1903
2160.80 1827
2161.24 1878
2161.68 1803
2162.12 1780
2162.56 1961
2162.99 1873
2163.43 1925
2163.87 1994
2164.31 1920
2164.75 1992
2165.19 1926
2165.63 1872
2166.06 1932
2166.50 1936
2166.94 1909
2167.38 1859
2167.82 1943
2168.26 2084
2168.70 2140
2169.14 1942
2169.58 2031
2170.02 2102
2170.46 2226
2170.89 2306
2171.33 2200
2171.77 2156
2172.21 2074
2172.65 2028
2173.09 2175
2173.53 2409
2173.97 2523
2174.41 2447
2174.85 2565
2175.29 2511
2175.73 2597
2176.17 2368
2176.61 2388
2177.05 2615
2177.49 2342
2177.93 2171
2178.37 2136
2178.81 1974
2179.25 2125
2179.69 2339
2180.13 2159
2180.57 2032
2181.01 2082
2181.45 2131
2181.89 2196
2182.33 1917
2182.77 1994
2183.21 1957
2183.65 1857
2184.09 1943
2184.53 1834
2184.97 2090
2185.42 1980
2185.86 1937
2186.30 1995
2186.74 2074
2187.18 1888
2187.62 1898
2188.06 2076
2188.50 2181
2188.94 2515
2189.38 2142
2189.83 2314
2190.27 2379
2190.71 2039
2191.15 2281
2191.59 2181
2192.03 1995
2192.47 2211
2192.91 2051
2193.36 1959
2193.80 2228
2194.24 2474
2194.68 2344
2195.12 2323
2195.56 2203
2196.01 2289
2196.45 2207
2196.89 2330
2197.33 2087
2197.77 2084
2198.22 2212
2198.66 2216
2199.10 2239
2199.54 2136
2199.98 2110
2200.43 1952
2200.87 2026
2201.31 2099
2201.75 1954
2202.20 1946
2202.64 2055
2203.08 2063
2203.52 1989
2203.97 2094
2204.41 2063
2204.85 2038
2205.29 1952
2205.74 1960
2206.18 1919
2206.62 2037
2207.07 2227
2207.51 2326
2207.95 2271
2208.40 2147
2208.84 1992
2209.28 2029
2209.72 2149
2210.17 2212
2210.61 2067
2211.05 2061
2211.50 2043
2211.94 2043
2212.38 2002
2212.83 2110
2213.27 2161
2213.72 2186
2214.16 1963
2214.60 2153
2215.05 1948
2215.49 1766
2215.93 1970
2216.38 1990
2216.82 2070
2217.27 1926
2217.71 1813
2218.15 1968
2218.60 1907
2219.04 1820
2219.49 1925
2219.93 1975
2220.37 1953
2220.82 2049
2221.26 2156
2221.71 2160
2222.15 2006
2222.60 1949
2223.04 2034
2223.49 2270
2223.93 2354
2224.37 2460
2224.82 2621
2225.26 2422
2225.71 2546
2226.15 2351
2226.60 2416
2227.04 2433
2227.49 2335
2227.93 2266
2228.38 2214
2228.82 2205
2229.27 2287
2229.71 2359
2230.16 2209
2230.60 2224
2231.05 2263
2231.50 2292
2231.94 2489
2232.39 2515
2232.83 2346
2233.28 2359
2233.72 2352
2234.17 2206
2234.61 2173
2235.06 2161
2235.51 2172
2235.95 2433
2236.40 2414
2236.84 2145
2237.29 2162
2237.73 2251
2238.18 2096
2238.63 2170
2239.07 2128
2239.52 2323
2239.97 2010
2240.41 1863
2240.86 2133
2241.30 2172
2241.75 1803
2242.20 1897
2242.64 2058
2243.09 1983
2243.54 2028
2243.98 1874
2244.43 1841
2244.88 1772
2245.32 1956
2245.77 1955
2246.22 1751
2246.66 2032
2247.11 2054
2247.56 2041
2248.00 2019
2248.45 1792
2248.90 1752
2249.35 1920
2249.79 1898
2250.24 2060
2250.69 1905
2251.14 2040
2251.58 2000
2252.03 1917
2252.48 2010
2252.92 1948
2253.37 2081
2253.82 2127
2254.27 1857
2254.72 1767
2255.16 1853
2255.61 1714
2256.06 1680
2256.51 1732
2256.95 1726
2257.40 1665
2257.85 1961
2258.30 1835
2258.75 1872
2259.19 2062
2259.64 2069
2260.09 1892
2260.54 1893
2260.99 1992
2261.44 2157
2261.88 2126
2262.33 2074
2262.78 2175
2263.23 2213
2263.68 2134
2264.13 2340
2264.58 2114
2265.02 1916
2265.47 2107
2265.92 2138
2266.37 2351
2266.82 2368
2267.27 2372
2267.72 2245
2268.17 2157
2268.62 2308
2269.06 2283
2269.51 2327
2269.96 2478
2270.41 2372
2270.86 2144
2271.31 2196
2271.76 2254
2272.21 2122
2272.66 2059
2273.11 2135
2273.56 2093
2274.01 2163
2274.46 2082
2274.91 2238
2275.36 2267
2275.81 2038
2276.26 1865
2276.71 1912
2277.16 2002
2277.61 2027
2278.06 1905
2278.51 2025
2278.96 1981
2279.41 1936
2279.86 1877
2280.31 2064
2280.76 1980
2281.21 1990
2281.66 2130
2282.11 2174
2282.56 1932
2283.01 2122
2283.46 1961
2283.91 2047
2284.36 1985
2284.81 1894
2285.26 1905
2285.71 1894
2286.16 2000
2286.61 2089
2287.07 2210
2287.52 2208
2287.97 2311
2288.42 2419
2288.87 2710
2289.32 2840
2289.77 2970
2290.22 3259
2290.67 3366
2291.13 3263
2291.58 3350
2292.03 3281
2292.48 3541
2292.93 3302
2293.38 3308
2293.83 3161
2294.29 2877
2294.74 2487
2295.19 2638
2295.64 2475
2296.09 2424
2296.54 2415
2297.00 2161
2297.45 2295
2297.90 2096
2298.35 2120
2298.80 1955
2299.26 1904
2299.71 1925
2300.16 1815
2300.61 1894
2301.06 2033
2301.52 1954
2301.97 1884
2302.42 2017
2302.87 1973
2303.33 1892
2303.78 1974
2304.23 2226
2304.68 2083
2305.14 1915
2305.59 1804
2306.04 1911
2306.50 1970
2306.95 2037
2307.40 2089
2307.85 2300
2308.31 2123
2308.76 2283
2309.21 2356
2309.67 2301
2310.12 2325
2310.57 2273
2311.03 2390
2311.48 2318
2311.93 2458
2312.39 2609
2312.84 2448
2313.29 2418
2313.75 2401
2314.20 2142
2314.65 2272
2315.11 2169
2315.56 2019
2316.01 2148
2316.47 2123
2316.92 2311
2317.38 2308
2317.83 2105
2318.28 2247
2318.74 2239
2319.19 2152
2319.65 2226
2320.10 2128
2320.55 2192
2321.01 2116
2321.46 2175
2321.92 2200
2322.37 2128
2322.83 2183
2323.28 2041
2323.73 2210
2324.19 2268
2324.64 2161
2325.10 2140
2325.55 2270
2326.01 2265
2326.46 2418
2326.92 2298
2327.37 2310
2327.83 2326
2328.28 2431
2328.74 2409
2329.19 2371
2329.65 2509
2330.10 2326
2330.56 2621
2331.01 2702
2331.47 2528
2331.92 2491
2332.38 2370
2332.83 2185
2333.29 2141
2333.74 2090
2334.20 2192
2334.66 2226
2335.11 2166
2335.57 2172
2336.02 2146
2336.48 2170
2336.93 2207
2337.39 2132
2337.85 2132
2338.30 2133
2338.76 2285
2339.21 2295
2339.67 2359
2340.13 2447
2340.58 2306
2341.04 2397
2341.49 2349
2341.95 2146
2342.41 2233
2342.86 2437
2343.32 2327
2343.78 2296
2344.23 2383
2344.69 2218
2345.15 2209
2345.60 2139
2346.06 2326
2346.52 2532
2346.97 2472
2347.43 2217
2347.89 2135
2348.34 2356
2348.80 2186
2349.26 2259
2349.71 2268
2350.17 2025
2350.63 1982
2351.09 1912
2351.54 1864
2352.00 1836
2352.46 2023
2352.91 2048
2353.37 2092
2353.83 2146
2354.29 1882
2354.74 1927
2355.20 1778
2355.66 1815
2356.12 1942
2356.58 2079
2357.03 1937
2357.49 1915
2357.95 2192
2358.41 2105
2358.86 2215
2359.32 2259
2359.78 2198
2360.24 2071
2360.70 2017
2361.15 1821
2361.61 1951
2362.07 2064
2362.53 2162
2362.99 2278
2363.45 1955
2363.90 2033
2364.36 2119
2364.82 2272
2365.28 2032
2365.74 2095
2366.20 2211
2366.66 2166
2367.11 2149
2367.57 2188
2368.03 2250
2368.49 2325
2368.95 2227
2369.41 2179
2369.87 2353
2370.33 2156
2370.79 2161
2371.24 2064
2371.70 2119
2372.16 2133
2372.62 2156
2373.08 2260
2373.54 2327
2374.00 2164
2374.46 1942
2374.92 2066
2375.38 2166
2375.84 2115
2376.30 2194
2376.76 2225
2377.22 2155
2377.68 2149
2378.14 2303
2378.60 2266
2379.06 2155
2379.52 2309
2379.98 2132
2380.44 2223
2380.90 2070
2381.36 2385
2381.82 2283
2382.28 2291
2382.74 2135
2383.20 2116
2383.66 2165
2384.12 2260
2384.58 2237
2385.04 2196
2385.50 2092
2385.96 2120
2386.42 1965
2386.88 2114
2387.34 2067
2387.80 2078
2388.26 2043
2388.72 2096
2389.19 1991
2389.65 2087
2390.11 2037
2390.57 2077
2391.03 1964
2391.49 2078
2391.95 2024
2392.41 2031
2392.87 2039
2393.33 1984
2393.80 1920
2394.26 1935
2394.72 1941
2395.18 1696
2395.64 1868
2396.10 2017
2396.56 1809
2397.03 1749
2397.49 1946
2397.95 1848
2398.41 1858
2398.87 1923
2399.34 1767
2399.80 1681
2400.26 1832
2400.72 1852
2401.18 1741
2401.65 1829
2402.11 2004
2402.57 2120
2403.03 2084
2403.49 1859
2403.96 1931
2404.42 1947
2404.88 2099
2405.34 2100
2405.81 2155
2406.27 2169
2406.73 1899
2407.19 1980
2407.66 1952
2408.12 1967
2408.58 1821
2409.04 2086
2409.51 1988
2409.97 1908
2410.43 1839
2410.90 1830
2411.36 1861
2411.82 1840
2412.28 2005
2412.75 2056
2413.21 1940
2413.67 1977
2414.14 1985
2414.60 2004
2415.06 2119
2415.53 2145
2415.99 2120
2416.45 2138
2416.92 2065
2417.38 2237
2417.85 2338
2418.31 2451
2418.77 2831
2419.24 2570
2419.70 2630
2420.16 2456
2420.63 2580
2421.09 2550
2421.56 2562
2422.02 2365
2422.48 2357
2422.95 2195
2423.41 2127
2423.88 2105
2424.34 2048
2424.80 2140
2425.27 2291
2425.73 1960
2426.20 2214
2426.66 2305
2427.13 2207
2427.59 2221
2428.06 2104
2428.52 2067
2428.99 2095
2429.45 1993
2429.91 2130
2430.38 2147
2430.84 2302
2431.31 1968
2431.77 1986
2432.24 1945
2432.70 1798
2433.17 1973
2433.63 2052
2434.10 1969
2434.56 1985
2435.03 2105
2435.50 2148
2435.96 2138
2436.43 2012
2436.89 2066
2437.36 2169
2437.82 2251
2438.29 2109
2438.75 2226
2439.22 2200
2439.69 2143
2440.15 2353
2440.62 2367
2441.08 2553
2441.55 2289
2442.01 2264
2442.48 2366
2442.95 2411
2443.41 2227
2443.88 2129
2444.34 2056
2444.81 1984
2445.28 2130
2445.74 2180
2446.21 2096
2446.68 2077
2447.14 1835
2447.61 1772
2448.08 1962
2448.54 2024
2449.01 1842
2449.48 1923
2449.94 1783
2450.41 1851
2450.88 1858
2451.34 1761
2451.81 1984
2452.28 1921
2452.74 1919
2453.21 1812
2453.68 2019
2454.14 1975
2454.61 1982
2455.08 2112
2455.55 1977
2456.01 2094
2456.48 2003
2456.95 1978
2457.42 1929
2457.88 1984
2458.35 1947
2458.82 1870
2459.29 1851
2459.75 1875
2460.22 1708
2460.69 1800
2461.16 1775
2461.62 1928
2462.09 1947
2462.56 1922
2463.03 1829
2463.50 1640
2463.96 1869
2464.43 1798
2464.90 1744
2465.37 1944
2465.84 1924
2466.30 2192
2466.77 2114
2467.24 2113
2467.71 2149
2468.18 1980
2468.65 2122
2469.11 2012
2469.58 1803
2470.05 2088
2470.52 1837
2470.99 1798
2471.46 1875
2471.93 1965
2472.40 2132
2472.86 1819
2473.33 1741
2473.80 1742
2474.27 1687
2474.74 1694
2475.21 1716
2475.68 1874
2476.15 2060
2476.62 1961
2477.09 1974
2477.56 1941
2478.02 1924
2478.49 1990
2478.96 2071
2479.43 1855
2479.90 1964
2480.37 1911
2480.84 1912
2481.31 1963
2481.78 1907
2482.25 1804
2482.72 1895
2483.19 1883
2483.66 1881
2484.13 2014
2484.60 1958
2485.07 2016
2485.54 1967
2486.01 1993
2486.48 2101
2486.95 2212
2487.42 2259
2487.89 2337
2488.36 2260
2488.83 2191
2489.30 2067
2489.77 2144
2490.24 2154
2490.71 2127
2491.18 2334
2491.66 2124
2492.13 1988
2492.60 1952
2493.07 2113
2493.54 2042
2494.01 2014
2494.48 2198
2494.95 2180
2495.42 1860
2495.89 1991
2496.36 2014
2496.84 2067
2497.31 1859
2497.78 1777
2498.25 1931
2498.72 1971
2499.19 1844
2499.66 1831
2500.13 1863
2500.61 1886
2501.08 1817
2501.55 1905
2502.02 1741
2502.49 1859
2502.96 1870
2503.44 1873
2503.91 1796
2504.38 1665
2504.85 1915
2505.32 1992
2505.80 1987
2506.27 2006
2506.74 1858
2507.21 1973
2507.68 2152
2508.16 2164
2508.63 2148
2509.10 2225
2509.57 2297
2510.05 2227
2510.52 2248
2510.99 2252
2511.46 2349
2511.94 2329
2512.41 2420
2512.88 2391
2513.35 2347
2513.83 2420
2514.30 2384
2514.77 2321
2515.24 2140
2515.72 2231
2516.19 2026
2516.66 2132
2517.14 2015
2517.61 2000
2518.08 1918
2518.56 1991
2519.03 2024
2519.50 2083
2519.98 2005
2520.45 2006
2520.92 2223
2521.40 1974
2521.87 2025
2522.34 2049
2522.82 1906
2523.29 2015
2523.76 1957
2524.24 1959
2524.71 1944
2525.19 1941
2525.66 1852
2526.13 1936
2526.61 2059
2527.08 2020
2527.55 2009
2528.03 1869
2528.50 1825
2528.98 1866
2529.45 2044
2529.93 2017
2530.40 2061
2530.87 1943
2531.35 2046
2531.82 2070
2532.30 1915
2532.77 2149
2533.25 1997
2533.72 1882
2534.20 1954
2534.67 1978
2535.15 1852
2535.62 1934
2536.09 1935
2536.57 1774
2537.04 1740
2537.52 1789
2537.99 1945
2538.47 2015
2538.94 1862
2539.42 1999
2539.90 1964
2540.37 1945
2540.85 1937
2541.32 2062
2541.80 2196
2542.27 1977
2542.75 2046
2543.22 2026
2543.70 2062
2544.17 1911
2544.65 1925
2545.13 2093
2545.60 1986
2546.08 2130
2546.55 2188
2547.03 2218
2547.50 2273
2547.98 2320
2548.46 2382
2548.93 2375
2549.41 2559
2549.88 2362
2550.36 2555
2550.84 2394
2551.31 2405
2551.79 2320
2552.27 2405
2552.74 2473
2553.22 2365
2553.70 2444
2554.17 2403
2554.65 2542
2555.12 2468
2555.60 2406
2556.08 2724
2556.55 2504
2557.03 2337
2557.51 2402
2557.99 2282
2558.46 2247
2558.94 2051
2559.42 2030
2559.89 2031
2560.37 1931
2560.85 1949
2561.32 1939
2561.80 1984
2562.28 1983
2562.76 1971
2563.23 1819
2563.71 1732
2564.19 1783
2564.67 2012
2565.14 1755
2565.62 1825
2566.10 1802
2566.58 1717
2567.05 1637
2567.53 1822
2568.01 1928
2568.49 1903
2568.97 2000
2569.44 1956
2569.92 1779
2570.40 2115
2570.88 1889
2571.36 1756
2571.83 1955
2572.31 1906
2572.79 1791
2573.27 1931
2573.75 1826
2574.23 1900
2574.70 1889
2575.18 1880
2575.66 1816
2576.14 1869
2576.62 1809
2577.10 1937
2577.58 1848
2578.05 1822
2578.53 1861
2579.01 1847
2579.49 1745
2579.97 1931
2580.45 1780
2580.93 1763
2581.41 1909
2581.89 1716
2582.37 1725
2582.84 1764
2583.32 1821
2583.80 1769
2584.28 1768
2584.76 1903
2585.24 1845
2585.72 1904
2586.20 1924
2586.68 1951
2587.16 1881
2587.64 1867
2588.12 2032
2588.60 1954
2589.08 1926
2589.56 1854
2590.04 1938
2590.52 1863
2591.00 1729
2591.48 1838
2591.96 2023
2592.44 2140
2592.92 1931
2593.40 1951
2593.88 2053
2594.36 2068
2594.84 1873
2595.32 1970
2595.80 1869
2596.28 1774
2596.76 1787
2597.24 1710
2597.72 1726
2598.20 1891
2598.68 1957
2599.16 1814
2599.64 1949
2600.13 1883
2600.61 1873
2601.09 1739
2601.57 1874
2602.05 1756
2602.53 1627
2603.01 1694
2603.49 1824
2603.97 1889
2604.45 1950
2604.94 1801
2605.42 1760
2605.90 1919
2606.38 1832
2606.86 1897
2607.34 1858
2607.82 1929
2608.31 1810
2608.79 1908
2609.27 1886
2609.75 1918
2610.23 1974
2610.71 2114
2611.20 2007
2611.68 2033
2612.16 2077
2612.64 1961
2613.12 1977
2613.61 1998
2614.09 1843
2614.57 2007
2615.05 1889
2615.53 2088
2616.02 1990
2616.50 2040
2616.98 1858
2617.46 2007
2617.95 1951
2618.43 1930
2618.91 2017
2619.39 1878
2619.88 1847
2620.36 1936
2620.84 1915
2621.32 2006
2621.81 1956
2622.29 2151
2622.77 2004
2623.26 1957
2623.74 2007
2624.22 2072
2624.70 1855
2625.19 1776
2625.67 1968
2626.15 1859
2626.64 1710
2627.12 1855
2627.60 1871
2628.09 1873
2628.57 1876
2629.05 2042
2629.54 1883
2630.02 1783
2630.50 1950
2630.99 1920
2631.47 1898
2631.96 1882
2632.44 1969
2632.92 1923
2633.41 1942
2633.89 1943
2634.38 1884
2634.86 1828
2635.34 1928
2635.83 1907
2636.31 1863
2636.80 1871
2637.28 1991
2637.76 1908
2638.25 1785
2638.73 1964
2639.22 1947
2639.70 1943
2640.19 1919
2640.67 1994
2641.16 1872
2641.64 1846
2642.12 1931
2642.61 2123
2643.09 2179
2643.58 1997
2644.06 1872
2644.55 1786
2645.03 1699
2645.52 1763
2646.00 1660
2646.49 1718
2646.97 1736
2647.46 1761
2647.94 1758
2648.43 1899
2648.91 2001
2649.40 1967
2649.89 1994
2650.37 1826
2650.86 1830
2651.34 1922
2651.83 1807
2652.31 1902
2652.80 1954
2653.28 1766
2653.77 1839
2654.26 1906
2654.74 1985
2655.23 1954
2655.71 1818
2656.20 1912
2656.69 2097
2657.17 1874
2657.66 2095
2658.14 1952
2658.63 1747
2659.12 1831
2659.60 1889
2660.09 1837
2660.58 1956
2661.06 1823
2661.55 1797
2662.03 1713
2662.52 1767
2663.01 1819
2663.49 1911
2663.98 1909
2664.47 1951
2664.95 1954
2665.44 1761
2665.93 1695
2666.42 1695
2666.90 1729
2667.39 1791
2667.88 1829
2668.36 1894
2668.85 1844
2669.34 1827
2669.82 1849
2670.31 1947
2670.80 1966
2671.29 1844
2671.77 1937
2672.26 2195
2672.75 2139
2673.24 2246
2673.72 2433
2674.21 2396
2674.70 2465
2675.19 2464
2675.67 2496
2676.16 2382
2676.65 2602
2677.14 2623
2677.63 2526
2678.11 2369
2678.60 2302
2679.09 2324
2679.58 2235
2680.07 2301
2680.55 2296
2681.04 2160
2681.53 2104
2682.02 2057
2682.51 2190
2683.00 2169
2683.48 2248
2683.97 2103
2684.46 2072
2684.95 2130
2685.44 2013
2685.93 2166
2686.42 2116
2686.90 2203
2687.39 2232
2687.88 2054
2688.37 2125
2688.86 1989
2689.35 2227
2689.84 1857
2690.33 1942
2690.82 1805
2691.31 1805
2691.79 1787
2692.28 1687
2692.77 1824
2693.26 1935
2693.75 2024
2694.24 1970
2694.73 1942
2695.22 1937
2695.71 1938
2696.20 2101
2696.69 1978
2697.18 2067
2697.67 2046
2698.16 1867
2698.65 1851
2699.14 1898
2699.63 2068
2700.12 2090
2700.61 2055
2701.10 2227
2701.59 2114
2702.08 2043
2702.57 2040
2703.06 1889
2703.55 2020
2704.04 2214
2704.53 2066
2705.02 2047
2705.51 2076
2706.00 1941
2706.49 1840
2706.98 1901
2707.47 1792
2707.96 1900
2708.45 1844
2708.95 1822
2709.44 1629
2709.93 1696
2710.42 1810
2710.91 1955
2711.40 1973
2711.89 1849
2712.38 1742
2712.87 1973
2713.36 1789
2713.86 1943
2714.35 1916
2714.84 1939
2715.33 1905
2715.82 1856
2716.31 1784
2716.80 1771
2717.30 1834
2717.79 1879
2718.28 1815
2718.77 1787
2719.26 1726
2719.75 1941
2720.25 1837
2720.74 1902
2721.23 1884
2721.72 1982
2722.21 1997
2722.70 2053
2723.20 2081
2723.69 2122
2724.18 1937
2724.67 1865
2725.17 2072
2725.66 2117
2726.15 1967
2726.64 1886
2727.14 1834
2727.63 1775
2728.12 1860
2728.61 1750
2729.11 1852
2729.60 1977
2730.09 1978
2730.58 1890
2731.08 1799
2731.57 1781
2732.06 1989
2732.55 2038
2733.05 2096
2733.54 2050
2734.03 2172
2734.53 2100
2735.02 2104
2735.51 2178
2736.01 2184
2736.50 2116
2736.99 2223
2737.49 2093
2737.98 2068
2738.47 2003
2738.97 1984
2739.46 2027
2739.95 1853
2740.45 1707
2740.94 1731
2741.43 1927
2741.93 1832
2742.42 2045
2742.92 1860
2743.41 1740
2743.90 1743
2744.40 1743
2744.89 1894
2745.39 1938
2745.88 1902
2746.37 1878
2746.87 1957
2747.36 2002
2747.86 1946
2748.35 1828
2748.85 1957
2749.34 1911
2749.83 1828
2750.33 1766
2750.82 1903
2751.32 1695
2751.81 1842
2752.31 1929
2752.80 1798
2753.30 1786
2753.79 1903
2754.29 1804
2754.78 1760
2755.28 1782
2755.77 1851
2756.27 1856
2756.76 1888
2757.26 1746
2757.75 1943
2758.25 1941
2758.74 1761
2759.24 1848
2759.73 1784
2760.23 1810
2760.72 1850
2761.22 1868
2761.71 1937
2762.21 1850
2762.71 1843
2763.20 1860
2763.70 1769
2764.19 1751
2764.69 1676
2765.18 1631
2765.68 1594
2766.18 1653
2766.67 1717
2767.17 1764
2767.66 1888
2768.16 1904
2768.66 1881
2769.15 1852
2769.65 1844
2770.15 1843
2770.64 1781
2771.14 1814
2771.63 2060
2772.13 1882
2772.63 1988
2773.12 2009
2773.62 1970
2774.12 2022
2774.61 2132
2775.11 1988
2775.61 2000
2776.10 2070
2776.60 2202
2777.10 2125
2777.60 2226
2778.09 2128
2778.59 2163
2779.09 2075
2779.58 2207
2780.08 1977
2780.58 1979
2781.08 2120
2781.57 2140
2782.07 1987
2782.57 2017
2783.06 1884
2783.56 1777
2784.06 1868
2784.56 1844
2785.06 1881
2785.55 1975
2786.05 1873
2786.55 1726
2787.05 1726
2787.54 1749
2788.04 1850
2788.54 1839
2789.04 1655
2789.54 1692
2790.03 1615
2790.53 1661
2791.03 1842
2791.53 1821
2792.03 1831
2792.52 1855
2793.02 1885
2793.52 2036
2794.02 2086
2794.52 1971
2795.02 2028
2795.52 1952
2796.01 2042
2796.51 2232
2797.01 2268
2797.51 2353
2798.01 2350
2798.51 2349
2799.01 2365
2799.51 2355
2800.00 2114
2800.50 2202
2801.00 2287
2801.50 2117
2802.00 1987
2802.50 2057
2803.00 2032
2803.50 1902
2804.00 1939
2804.50 1974
2805.00 2178
2805.50 2356
2806.00 2331
2806.50 2346
2806.99 2541
2807.49 2633
2807.99 2570
2808.49 2582
2808.99 2762
2809.49 2906
2809.99 2749
2810.49 2400
2810.99 2489
2811.49 2577
2811.99 2638
2812.49 2298
2812.99 1953
2813.49 2134
2813.99 2018
2814.49 2066
2814.99 2052
2815.49 2033
2815.99 2460
2816.50 2319
2817.00 2178
2817.50 2055
2818.00 1968
2818.50 2103
2819.00 2159
2819.50 2019
2820.00 2075
2820.50 2017
2821.00 1796
2821.50 1973
2822.00 1917
2822.50 1822
2823.00 1731
2823.51 1795
2824.01 1787
2824.51 1883
2825.01 1869
2825.51 1973
2826.01 2065
2826.51 1992
2827.01 1975
2827.52 1947
2828.02 1886
2828.52 1858
2829.02 1910
2829.52 1662
2830.02 1694
2830.53 1759
2831.03 1687
2831.53 1939
2832.03 1782
2832.53 1767
2833.03 1900
2833.54 2004
2834.04 1936
2834.54 2063
2835.04 1828
2835.54 1930
2836.05 2056
2836.55 1936
2837.05 1991
2837.55 2215
2838.06 2079
2838.56 2071
2839.06 1896
2839.56 1958
2840.07 1895
2840.57 1858
2841.07 1974
2841.57 1796
2842.08 1868
2842.58 1903
2843.08 1829
2843.58 1931
2844.09 1916
2844.59 1921
2845.09 1854
2845.60 2014
2846.10 1930
2846.60 2008
2847.11 2052
2847.61 2043
2848.11 1987
2848.62 1932
2849.12 2127
2849.62 2099
2850.13 1945
2850.63 2044
2851.13 2025
2851.64 1898
2852.14 2007
2852.64 1910
2853.15 1657
2853.65 1803
2854.15 1773
2854.66 1872
2855.16 1783
2855.67 1825
2856.17 1841
2856.67 1977
2857.18 1852
2857.68 1922
2858.19 1893
2858.69 1852
2859.19 1949
2859.70 1935
2860.20 1830
2860.71 1905
2861.21 1848
2861.72 1844
2862.22 1888
2862.73 1867
2863.23 1850
2863.73 1905
2864.24 1920
2864.74 1883
2865.25 1808
2865.75 1694
2866.26 1909
2866.76 1798
2867.27 1781
2867.77 1777
2868.28 1927
2868.78 1924
2869.29 1873
2869.79 1836
2870.30 2063
2870.80 1950
2871.31 1795
2871.81 1923
2872.32 1863
2872.83 1666
2873.33 1857
2873.84 2037
2874.34 1913
2874.85 1882
2875.35 1915
2875.86 1993
2876.36 1867
2876.87 1787
2877.38 2015
2877.88 2004
2878.39 2096
2878.89 2045
2879.40 1961
2879.91 1870
2880.41 2066
2880.92 1912
2881.42 2007
2881.93 2083
2882.44 2031
2882.94 1972
2883.45 2105
2883.96 2076
2884.46 1960
2884.97 2107
2885.48 2089
2885.98 2247
2886.49 2340
2886.99 2213
2887.50 2243
2888.01 2449
2888.52 2248
2889.02 2257
2889.53 2399
2890.04 2363
2890.54 2298
2891.05 2294
2891.56 2250
2892.06 2239
2892.57 2267
2893.08 2097
2893.59 2058
2894.09 2222
2894.60 2218
2895.11 2297
2895.62 2326
2896.12 2286
2896.63 2412
2897.14 2498
2897.65 2631
2898.15 2420
2898.66 2502
2899.17 2296
2899.68 2256
2900.18 2126
2900.69 2202
2901.20 2127
2901.71 2433
2902.22 2578
2902.72 2453
2903.23 2308
2903.74 2445
2904.25 2404
2904.76 2379
2905.26 2410
2905.77 2367
2906.28 2575
2906.79 2455
2907.30 2261
2907.81 2160
2908.32 2184
2908.82 2138
2909.33 2404
2909.84 2124
2910.35 1874
2910.86 1887
2911.37 1755
2911.88 1758
2912.38 1930
2912.89 1931
2913.40 2002
2913.91 2016
2914.42 2028
2914.93 2058
2915.44 2045
2915.95 1990
2916.46 2027
2916.97 2168
2917.48 2110
2917.99 2172
2918.50 2202
2919.00 2141
2919.51 2065
2920.02 2222
2920.53 2052
2921.04 2038
2921.55 2093
2922.06 2123
2922.57 2111
2923.08 2310
2923.59 2209
2924.10 2415
2924.61 2286
2925.12 2375
2925.63 2717
2926.14 2607
2926.65 2590
2927.16 2590
2927.67 2366
2928.18 2357
2928.69 2281
2929.20 2204
2929.71 2209
2930.22 2125
2930.73 2098
2931.25 2024
2931.76 1742
2932.27 1713
2932.78 1875
2933.29 1822
2933.80 1778
2934.31 1940
2934.82 1794
2935.33 1758
2935.84 1869
2936.35 2029
2936.86 2015
2937.38 2157
2937.89 2092
2938.40 2045
2938.91 2026
2939.42 2119
2939.93 2073
2940.44 2000
2940.95 2098
2941.47 2063
2941.98 2130
2942.49 1985
2943.00 2159
2943.51 2210
2944.02 2206
2944.53 2331
2945.05 2224
2945.56 2283
2946.07 2552
2946.58 2783
2947.09 2669
2947.61 2522
2948.12 2457
2948.63 2381
2949.14 2397
2949.65 2142
2950.17 2136
2950.68 2218
2951.19 2057
2951.70 2244
2952.22 2211
2952.73 2107
2953.24 1962
2953.75 1853
2954.27 1898
2954.78 1936
2955.29 1972
2955.80 2102
2956.32 1857
2956.83 1879
2957.34 1844
2957.85 1870
2958.37 2010
2958.88 1969
2959.39 1862
2959.91 1855
2960.42 1954
2960.93 2044
2961.45 2029
2961.96 1994
2962.47 1951
2962.99 2012
2963.50 2088
2964.01 2013
2964.53 1949
2965.04 2043
2965.55 1966
2966.07 1912
2966.58 2087
2967.09 2075
2967.61 1869
2968.12 1849
2968.63 1822
2969.15 1910
2969.66 1799
2970.18 1831
2970.69 1921
2971.20 1806
2971.72 1956
2972.23 1858
2972.75 1767
2973.26 1833
2973.78 1898
2974.29 1909
2974.80 1925
2975.32 2004
2975.83 1941
2976.35 1986
2976.86 1974
2977.38 1837
2977.89 1883
2978.41 1882
2978.92 1759
2979.43 1915
2979.95 1986
2980.46 2032
2980.98 1901
2981.49 1851
2982.01 2144
2982.52 1991
2983.04 1950
2983.55 2045
2984.07 2192
2984.58 2146
2985.10 2211
2985.61 2167
2986.13 2190
2986.65 2294
2987.16 2284
2987.68 2287
2988.19 2264
2988.71 2199
2989.22 2221
2989.74 2456
2990.25 2357
2990.77 2328
2991.29 2265
2991.80 2045
2992.32 2181
2992.83 2300
2993.35 2178
2993.86 2225
2994.38 2354
2994.90 2357
2995.41 2393
2995.93 2379
2996.45 2484
2996.96 2348
2997.48 2500
2997.99 2665
2998.51 2773
2999.03 2659
2999.54 2538
3000.06 2635
3000.58 2762
3001.09 2724
3001.61 2731
3002.13 2863
3002.64 3225
3003.16 3314
3003.68 3554
3004.19 3975
3004.71 4201
3005.23 4369
3005.74 4614
3006.26 4581
3006.78 4072
3007.30 3865
3007.81 3603
3008.33 3453
3008.85 3215
3009.36 2864
3009.88 2741
3010.40 2379
3010.92 2358
3011.43 2266
3011.95 2211
3012.47 2304
3012.99 2246
3013.50 2136
3014.02 2369
3014.54 2207
3015.06 2237
3015.58 2289
3016.09 2333
3016.61 2328
3017.13 2443
3017.65 2434
3018.17 2513
3018.68 2559
3019.20 2435
3019.72 2482
3020.24 2444
3020.76 2454
3021.28 2298
3021.79 2149
3022.31 2338
3022.83 2322
3023.35 2237
3023.87 2352
3024.39 2339
3024.90 2285
3025.42 2455
3025.94 2488
3026.46 2356
3026.98 2232
3027.50 2336
3028.02 2379
3028.54 2308
3029.06 2405
3029.57 2283
3030.09 2156
3030.61 2115
3031.13 2254
3031.65 2294
3032.17 2320
3032.69 2387
3033.21 2299
3033.73 2441
3034.25 2420
3034.77 2222
3035.29 2252
3035.81 2408
3036.33 2406
3036.85 2559
3037.37 2592
3037.89 2334
3038.40 2231
3038.92 2162
3039.44 2215
3039.96 2131
3040.48 2055
3041.00 2188
3041.52 2053
3042.04 1970
3042.56 1936
3043.09 2012
3043.61 2030
3044.13 2163
3044.65 1991
3045.17 2205
3045.69 2004
3046.21 2170
3046.73 2085
3047.25 2096
3047.77 2037
3048.29 2039
3048.81 1901
3049.33 2078
3049.85 2203
3050.37 2138
3050.89 2007
3051.41 1915
3051.94 2026
3052.46 1995
3052.98 1960
3053.50 1929
3054.02 2007
3054.54 1885
3055.06 1974
3055.58 1827
3056.10 1900
3056.63 1860
3057.15 1750
3057.67 1843
3058.19 1798
3058.71 1670
3059.23 1836
3059.76 1839
3060.28 1844
3060.80 1730
3061.32 1818
3061.84 1905
3062.36 2021
3062.89 1852
3063.41 1899
3063.93 1980
3064.45 1964
3064.97 1968
3065.50 2153
3066.02 2182
3066.54 2100
3067.06 2086
3067.58 1874
3068.11 1921
3068.63 1928
3069.15 1931
3069.67 1928
3070.20 1931
3070.72 1962
3071.24 1986
3071.76 2226
3072.29 2008
3072.81 1904
3073.33 1872
3073.86 1906
3074.38 1870
3074.90 1990
3075.42 2025
3075.95 2015
3076.47 2155
3076.99 2275
3077.52 2152
3078.04 2365
3078.56 2364
3079.09 2342
3079.61 2384
3080.13 2496
3080.66 2596
3081.18 2640
3081.70 2547
3082.23 2655
3082.75 2560
3083.27 2502
3083.80 2351
3084.32 2489
3084.85 2520
3085.37 2497
3085.89 2427
3086.42 2423
3086.94 2452
3087.46 2356
3087.99 2268
3088.51 2294
3089.04 2285
3089.56 2176
3090.09 2250
3090.61 2272
3091.13 2266
3091.66 2141
3092.18 2210
3092.71 2190
3093.23 2271
3093.76 1944
3094.28 1946
3094.81 2308
3095.33 2230
3095.85 2223
3096.38 2414
3096.90 2322
3097.43 2582
3097.95 2594
3098.48 2627
3099.00 2743
3099.53 3015
3100.05 3110
3100.58 3679
3101.10 4127
3101.63 4938
3102.15 5575
3102.68 6112
3103.21 6288
3103.73 6853
3104.26 7158
3104.78 6917
3105.31 6679
3105.83 6090
3106.36 5479
3106.88 4803
3107.41 4056
3107.94 3591
3108.46 3248
3108.99 2960
3109.51 2975
3110.04 2854
3110.56 2805
3111.09 2808
3111.62 2906
3112.14 2813
3112.67 2696
3113.19 2629
3113.72 2355
3114.25 2429
3114.77 2479
3115.30 2239
3115.83 2266
3116.35 2264
3116.88 2218
3117.41 2194
3117.93 2233
3118.46 2307
3118.99 1970
3119.51 2202
3120.04 2144
3120.57 2129
3121.09 2140
3121.62 2199
3122.15 2298
3122.67 2353
3123.20 2374
3123.73 2531
3124.25 2364
3124.78 2440
3125.31 2457
3125.84 2424
3126.36 2309
3126.89 2132
3127.42 2089
3127.95 2271
3128.47 2067
3129.00 2097
3129.53 2189
3130.06 2037
3130.58 2145
3131.11 2109
3131.64 2014
3132.17 1966
3132.69 1888
3133.22 1728
3133.75 1826
3134.28 1994
3134.81 1874
3135.33 2051
3135.86 1959
3136.39 1788
3136.92 1871
3137.45 1806
3137.97 1707
3138.50 1821
3139.03 1827
3139.56 1827
3140.09 1867
3140.62 2025
3141.15 1883
3141.67 1994
3142.20 1892
3142.73 1861
3143.26 2014
3143.79 1986
3144.32 1972
3144.85 1929
3145.38 2104
3145.90 2177
3146.43 2051
3146.96 2031
3147.49 2278
3148.02 2335
3148.55 2136
3149.08 2319
3149.61 2351
3150.14 2271
3150.67 2159
3151.20 2255
3151.73 2182
3152.25 2036
3152.78 1966
3153.31 2106
3153.84 1999
3154.37 1926
3154.90 2136
3155.43 2060
3155.96 2128
3156.49 2046
3157.02 2054
3157.55 2198
3158.08 2140
3158.61 2047
3159.14 2216
3159.67 2460
3160.20 2355
3160.73 2318
3161.26 2286
3161.79 2299
3162.32 2120
3162.85 2143
3163.38 2112
3163.91 1888
3164.44 1891
3164.98 2011
3165.51 1858
3166.04 1773
3166.57 1952
3167.10 1970
3167.63 1888
3168.16 2057
3168.69 2005
3169.22 1700
3169.75 1881
3170.28 1754
3170.81 1749
3171.35 1873
3171.88 1840
3172.41 1675
3172.94 1820
3173.47 1781
3174.00 1830
3174.53 1730
3175.06 1833
3175.60 2032
3176.13 2158
3176.66 2142
3177.19 2204
3177.72 2081
3178.25 2104
3178.78 2081
3179.32 2044
3179.85 2091
3180.38 2016
3180.91 2095
3181.44 1974
3181.98 2109
3182.51 2108
3183.04 2096
3183.57 2030
3184.10 1997
3184.64 2001
3185.17 1874
3185.70 1920
3186.23 1891
3186.77 1858
3187.30 1948
3187.83 1955
3188.36 1899
3188.90 1846
3189.43 1870
3189.96 1782
3190.49 1761
3191.03 1916
3191.56 1793
3192.09 1897
3192.62 1921
3193.16 1993
3193.69 2073
3194.22 2018
3194.76 1841
3195.29 1745
3195.82 1924
3196.36 2092
3196.89 2002
3197.42 2005
3197.96 1913
3198.49 1979
3199.02 1949
3199.56 1943
3200.09 2092
3200.62 2099
3201.16 2073
3201.69 2320
3202.22 2276
3202.76 2180
3203.29 2048
3203.82 2216
3204.36 2283
3204.89 2239
3205.43 2034
3205.96 2049
3206.49 2084
3207.03 2131
3207.56 1901
3208.10 2017
3208.63 2003
3209.16 2056
3209.70 2181
3210.23 2308
3210.77 2290
3211.30 2182
3211.84 2242
3212.37 2420
3212.91 2413
3213.44 2330
3213.97 2135
3214.51 2303
3215.04 2154
3215.58 1904
3216.11 1895
3216.65 1948
3217.18 2075
3217.72 2119
3218.25 2104
3218.79 1955
3219.32 2050
3219.86 2010
3220.39 1966
3220.93 1949
3221.46 2118
3222.00 2323
3222.53 2223
3223.07 2003
3223.61 2042
3224.14 2226
3224.68 2268
3225.21 2255
3225.75 2429
3226.28 2378
3226.82 2224
3227.36 2087
3227.89 2267
3228.43 2103
3228.96 1946
3229.50 1994
3230.03 2061
3230.57 2134
3231.11 2155
3231.64 2091
3232.18 1994
3232.71 1909
3233.25 1838
3233.79 2045
3234.32 2124
3234.86 2073
3235.40 2140
3235.93 2078
3236.47 2088
3237.01 2335
3237.54 2344
3238.08 2299
3238.62 2168
3239.15 2340
3239.69 2327
3240.23 2299
3240.76 2345
3241.30 2144
3241.84 2097
3242.37 2164
3242.91 2215
3243.45 2237
3243.99 2097
3244.52 2047
3245.06 1875
3245.60 1990
3246.13 2043
3246.67 1963
3247.21 2079
3247.75 2219
3248.28 2129
3248.82 2039
3249.36 2015
3249.90 2044
3250.43 2126
3250.97 2195
3251.51 2136
3252.05 2011
3252.59 2200
3253.12 2263
3253.66 2318
3254.20 2306
3254.74 2196
3255.28 2062
3255.81 2100
3256.35 2176
3256.89 2254
3257.43 2439
3257.97 2205
3258.50 2282
3259.04 2606
3259.58 2719
3260.12 3059
3260.66 3034
3261.20 3376
3261.74 3409
3262.27 3426
3262.81 3614
3263.35 4018
3263.89 4222
3264.43 4772
3264.97 5404
3265.51 5170
3266.05 5199
3266.58 5604
3267.12 5607
3267.66 5884
3268.20 6032
3268.74 5662
3269.28 5107
3269.82 4948
3270.36 4770
3270.90 4128
3271.44 3811
3271.98 3230
3272.52 2788
3273.06 2752
3273.60 2730
3274.14 2703
3274.67 2537
3275.21 2449
3275.75 2480
3276.29 2533
3276.83 2475
3277.37 2540
3277.91 2441
3278.45 2572
3278.99 2505
3279.53 2508
3280.07 2761
3280.61 2675
3281.15 2540
3281.69 2653
3282.23 2562
3282.78 2637
3283.32 2721
3283.86 2716
3284.40 2598
3284.94 2692
3285.48 2607
3286.02 2583
3286.56 2534
3287.10 2752
3287.64 2751
3288.18 2539
3288.72 2531
3289.26 2698
3289.80 2717
3290.34 2639
3290.89 2793
3291.43 2544
3291.97 2516
3292.51 2509
3293.05 2499
3293.59 2771
3294.13 2895
3294.67 2761
3295.22 3197
3295.76 3450
3296.30 3415
3296.84 3407
3297.38 3400
3297.92 3393
3298.46 3362
3299.01 3161
3299.55 2837
3300.09 2902
3300.63 2622
3301.17 2480
3301.71 2322
3302.26 2221
3302.80 2357
3303.34 2370
3303.88 2589
3304.42 2539
3304.97 2559
3305.51 2394
3306.05 2423
3306.59 2301
3307.14 2348
3307.68 2417
3308.22 2446
3308.76 2484
3309.31 2440
3309.85 2410
3310.39 2366
3310.93 2248
3311.48 2431
3312.02 2223
3312.56 2058
3313.10 2201
3313.65 2284
3314.19 2291
3314.73 2409
3315.28 2513
3315.82 2471
3316.36 2446
3316.91 2729
3317.45 2529
3317.99 2439
3318.54 2442
3319.08 2289
3319.62 2284
3320.17 2277
3320.71 2238
3321.25 2312
3321.80 2068
3322.34 2070
3322.88 2107
3323.43 2134
3323.97 2202
3324.51 2152
3325.06 2207
3325.60 2047
3326.15 1944
3326.69 2138
3327.23 2199
3327.78 2132
3328.32 2089
3328.87 1888
3329.41 2025
3329.95 1994
3330.50 2119
3331.04 2141
3331.59 2403
3332.13 2592
3332.68 2309
3333.22 2309
3333.77 2484
3334.31 2538
3334.85 2582
3335.40 2655
3335.94 2907
3336.49 2918
3337.03 2819
3337.58 2697
3338.12 2729
3338.67 2810
3339.21 2616
3339.76 2516
3340.30 2519
3340.85 2435
3341.39 2405
3341.94 2246
3342.48 2257
3343.03 2117
3343.57 1860
3344.12 1950
3344.66 1898
3345.21 1942
3345.76 1993
3346.30 2036
3346.85 1988
3347.39 2103
3347.94 2043
3348.48 1932
3349.03 2014
3349.58 2016
3350.12 1943
3350.67 1809
3351.21 1977
3351.76 2169
3352.31 2092
3352.85 1980
3353.40 2085
3353.94 2161
3354.49 2011
3355.04 1896
3355.58 2058
3356.13 2046
3356.68 1872
3357.22 1969
3357.77 2238
3358.31 2002
3358.86 1775
3359.41 1770
3359.95 1938
3360.50 1886
3361.05 1813
3361.59 1701
3362.14 1707
3362.69 1770
3363.24 1930
3363.78 1813
3364.33 1776
3364.88 1843
3365.42 1668
3365.97 1638
3366.52 1897
3367.06 1899
3367.61 1697
3368.16 1859
3368.71 1849
3369.25 1883
3369.80 1808
3370.35 1731
3370.90 1788
3371.44 1860
3371.99 1917
3372.54 1934
3373.09 1775
3373.64 1809
3374.18 2083
3374.73 1876
3375.28 1791
3375.83 1732
3376.37 1653
3376.92 1690
3377.47 1667
3378.02 1687
3378.57 1630
3379.12 1736
3379.66 1772
3380.21 1756
3380.76 1673
3381.31 1616
3381.86 1615
3382.41 1583
3382.95 1693
3383.50 1643
3384.05 1672
3384.60 1726
3385.15 1579
3385.70 1592
3386.25 1592
3386.80 1819
3387.34 1614
3387.89 1681
3388.44 1756
3388.99 1650
3389.54 1759
3390.09 1710
3390.64 1734
3391.19 1535
3391.74 1668
3392.29 1577
3392.84 1646
3393.38 1836
3393.93 1771
3394.48 1660
3395.03 1538
3395.58 1625
3396.13 1520
3396.68 1600
3397.23 1650
3397.78 1643
3398.33 1678
3398.88 1635
3399.43 1699
3399.98 1655
3400.53 1595
3401.08 1690
3401.63 1603
3402.18 1702
3402.73 1469
3403.28 1623
3403.83 1599
3404.38 1665
3404.93 1660
3405.48 1695
3406.03 1653
3406.58 1604
3407.13 1593
3407.68 1564
3408.23 1536
3408.79 1639
3409.34 1709
3409.89 1712
3410.44 1595
3410.99 1602
3411.54 1752
3412.09 1738
3412.64 1669
3413.19 1712
3413.74 1757
3414.29 1659
3414.84 1669
3415.40 1600
3415.95 1638
3416.50 1757
3417.05 1764
3417.60 1637
3418.15 1666
3418.70 1667
3419.26 1811
3419.81 1716
3420.36 1696
3420.91 1549
3421.46 1746
3422.01 1867
3422.57 2019
3423.12 2138
3423.67 2056
3424.22 2208
3424.77 2162
3425.32 2360
3425.88 2299
3426.43 2018
3426.98 2059
3427.53 2081
3428.08 1982
3428.64 1958
3429.19 2001
3429.74 1869
3430.29 1885
3430.85 1768
3431.40 1736
3431.95 1795
3432.50 1847
3433.06 1854
3433.61 1797
3434.16 1911
3434.71 1734
3435.27 1875
3435.82 1701
3436.37 1892
3436.93 2012
3437.48 1888
3438.03 1909
3438.58 1860
3439.14 2006
3439.69 1989
3440.24 2148
3440.80 2180
3441.35 2116
3441.90 2142
3442.46 2072
3443.01 1996
3443.56 2044
3444.12 1979
3444.67 2095
3445.22 1983
3445.78 1916
3446.33 1929
3446.89 1932
3447.44 1890
3447.99 1845
3448.55 1917
3449.10 1822
3449.65 1868
3450.21 1732
3450.76 1809
3451.32 1766
3451.87 1701
3452.42 1672
3452.98 1621
3453.53 1583
3454.09 1549
3454.64 1505
3455.20 1522
3455.75 1506
3456.30 1557
3456.86 1643
3457.41 1540
3457.97 1576
3458.52 1451
3459.08 1586
3459.63 1763
3460.19 1762
3460.74 1826
3461.30 1757
3461.85 1665
3462.41 1750
3462.96 1624
3463.52 1742
3464.07 1794
3464.63 1720
3465.18 1679
3465.74 1715
3466.29 1744
3466.85 1804
3467.40 1909
3467.96 1844
3468.51 1878
3469.07 1904
3469.63 1894
3470.18 1787
3470.74 1999
3471.29 1944
3471.85 1961
3472.40 2060
3472.96 1947
3473.52 1809
3474.07 1852
3474.63 1754
3475.18 1748
3475.74 1856
3476.29 1840
3476.85 1924
3477.41 1921
3477.96 2095
3478.52 2219
3479.08 2198
3479.63 1955
3480.19 2180
3480.74 2340
3481.30 2355
3481.86 2082
3482.41 2001
3482.97 2266
3483.53 2243
3484.08 2162
3484.64 2230
3485.20 1927
3485.75 2066
3486.31 2001
3486.87 2133
3487.43 2168
3487.98 2178
3488.54 2506
3489.10 2609
3489.65 2816
3490.21 3114
3490.77 3463
3491.33 3648
3491.88 4036
3492.44 4322
3493.00 4538
3493.55 4514
3494.11 4336
3494.67 4363
3495.23 4216
3495.78 3957
3496.34 3808
3496.90 3765
3497.46 3670
3498.02 4193
3498.57 4606
3499.13 4942
3499.69 5362
3500.25 5257
3500.81 5459
3501.36 5017
3501.92 4826
3502.48 4472
3503.04 4326
3503.60 3990
3504.15 3861
3504.71 3806
3505.27 3807
3505.83 3600
3506.39 3371
3506.95 3482
3507.50 3403
3508.06 3297
3508.62 3062
3509.18 3000
3509.74 2824
3510.30 2724
3510.86 2663
3511.42 2655
3511.97 2783
3512.53 2525
3513.09 2313
3513.65 2352
3514.21 2043
3514.77 2261
3515.33 2100
3515.89 2066
3516.45 2123
3517.01 1997
3517.57 2017
3518.13 2020
3518.69 2036
3519.24 2179
3519.80 2243
3520.36 2323
3520.92 2241
3521.48 2084
3522.04 2039
3522.60 2259
3523.16 2234
3523.72 2213
3524.28 2339
3524.84 2288
3525.40 2191
3525.96 2051
3526.52 1944
3527.08 1994
3527.64 2083
3528.20 2077
3528.76 1959
3529.32 1970
3529.88 1876
3530.44 1782
3531.00 1786
3531.56 1823
3532.13 1873
3532.69 1944
3533.25 1773
3533.81 1786
3534.37 1950
3534.93 1951
3535.49 2128
3536.05 2020
3536.61 2074
3537.17 1933
3537.73 1980
3538.29 2091
3538.85 2252
3539.42 2178
3539.98 2033
3540.54 1888
3541.10 1965
3541.66 2051
3542.22 1955
3542.78 2082
3543.34 2234
3543.91 2136
3544.47 2139
3545.03 1909
3545.59 1972
3546.15 1973
3546.71 1737
3547.28 1693
3547.84 1926
3548.40 1759
3548.96 1762
3549.52 1744
3550.09 1890
3550.65 1902
3551.21 1788
3551.77 1843
3552.33 1854
3552.90 1800
3553.46 1803
3554.02 1886
3554.58 1848
3555.14 1828
3555.71 1921
3556.27 1966
3556.83 1763
3557.39 1897
3557.96 1800
3558.52 1753
3559.08 1934
3559.64 1885
3560.21 1950
3560.77 1979
3561.33 1931
3561.90 1838
3562.46 1829
3563.02 2018
3563.58 1907
3564.15 1798
3564.71 1666
3565.27 1712
3565.84 1713
3566.40 1695
3566.96 1873
3567.53 1821
3568.09 2012
3568.65 1789
3569.22 1678
3569.78 1848
3570.34 1808
3570.91 1802
3571.47 1651
3572.04 1855
3572.60 1681
3573.16 1680
3573.73 1666
3574.29 1771
3574.85 1817
3575.42 1820
3575.98 1838
3576.55 1686
3577.11 1725
3577.67 1802
3578.24 1763
3578.80 1906
3579.37 1821
3579.93 1719
3580.50 1883
3581.06 1854
3581.62 1870
3582.19 1675
3582.75 1604
3583.32 1688
3583.88 1797
3584.45 1668
3585.01 1556
3585.58 1724
3586.14 1827
3586.71 1837
3587.27 1698
3587.84 1856
3588.40 1714
3588.97 1679
3589.53 1744
3590.10 1796
3590.66 1806
3591.23 1631
3591.79 1681
3592.36 1612
3592.92 1757
3593.49 1759
3594.05 1645
3594.62 1742
3595.18 1763
3595.75 1774
3596.32 1634
3596.88 1846
3597.45 1937
3598.01 1819
3598.58 1752
3599.14 1614
3599.71 1716
3600.28 1644
3600.84 1617
3601.41 1777
3601.97 1755
3602.54 1611
3603.11 1447
3603.67 1615
3604.24 1810
3604.80 1743
3605.37 1606
3605.94 1625
3606.50 1555
3607.07 1631
3607.64 1643
3608.20 1517
3608.77 1436
3609.34 1523
3609.90 1415
3610.47 1433
3611.04 1479
3611.60 1466
3612.17 1538
3612.74 1531
3613.30 1619
3613.87 1617
3614.44 1752
3615.00 1849
3615.57 1895
3616.14 2049
3616.71 2310
3617.27 2243
3617.84 2453
3618.41 2651
3618.98 2705
3619.54 2798
3620.11 2809
3620.68 2772
3621.25 2808
3621.81 2580
3622.38 2416
3622.95 2222
3623.52 1935
3624.08 1706
3624.65 1699
3625.22 1477
3625.79 1649
3626.36 1627
3626.92 1409
3627.49 1430
3628.06 1485
3628.63 1559
3629.20 1482
3629.76 1527
3630.33 1499
3630.90 1565
3631.47 1568
3632.04 1505
3632.61 1596
3633.17 1490
3633.74 1614
3634.31 1496
3634.88 1415
3635.45 1435
3636.02 1469
3636.59 1553
3637.15 1488
3637.72 1424
3638.29 1603
3638.86 1622
3639.43 1491
3640.00 1692
3640.57 1616
3641.14 1685
3641.71 1805
3642.28 1676
3642.84 1716
3643.41 1679
3643.98 1793
3644.55 1745
3645.12 1628
3645.69 1629
3646.26 1751
3646.83 1630
3647.40 1696
3647.97 1561
3648.54 1586
3649.11 1766
3649.68 1803
3650.25 1699
3650.82 1891
3651.39 1834
3651.96 1663
3652.53 1798
3653.10 1852
3653.67 1920
3654.24 1852
3654.81 1957
3655.38 1885
3655.95 1840
3656.52 1997
3657.09 1959
3657.66 1872
3658.23 1748
3658.80 1712
3659.37 1791
3659.94 1785
3660.51 1820
3661.08 1871
3661.65 2183
3662.23 1978
3662.80 1885
3663.37 1728
3663.94 1852
3664.51 2011
3665.08 1961
3665.65 1751
3666.22 1633
3666.79 1911
3667.36 2086
3667.94 1789
3668.51 1878
3669.08 1839
3669.65 1741
3670.22 1510
3670.79 1655
3671.36 1750
3671.94 1713
3672.51 1776
3673.08 1592
3673.65 1601
3674.22 1786
3674.79 1891
3675.37 1853
3675.94 1812
3676.51 1898
3677.08 1850
3677.65 1728
3678.22 1812
3678.80 1825
3679.37 1695
3679.94 1636
3680.51 1564
3681.09 1623
3681.66 1648
3682.23 1672
3682.80 1711
3683.37 1630
3683.95 1611
3684.52 1490
3685.09 1564
3685.66 1517
3686.24 1561
3686.81 1707
3687.38 1654
3687.96 1711
3688.53 1693
3689.10 1619
3689.67 1610
3690.25 1641
3690.82 1716
3691.39 1599
3691.97 1753
3692.54 1773
3693.11 1720
3693.69 1832
3694.26 1756
3694.83 1817
3695.41 1728
3695.98 1677
3696.55 1711
3697.13 1792
3697.70 1717
3698.27 1779
3698.85 1749
3699.42 1811
3699.99 1643
3700.57 1686
3701.14 1823
3701.72 1550
3702.29 1697
3702.86 1634
3703.44 1527
3704.01 1635
3704.59 1761
3705.16 1807
3705.73 1734
3706.31 1551
3706.88 1639
3707.46 1657
3708.03 1737
3708.60 1767
3709.18 1697
3709.75 1641
3710.33 1746
3710.90 1723
3711.48 1703
3712.05 1808
3712.63 1849
3713.20 1726
3713.78 1612
3714.35 1762
3714.93 1665
3715.50 1622
3716.08 1695
3716.65 1619
3717.23 1665
3717.80 1855
3718.38 1750
3718.95 1789
3719.53 1762
3720.10 1684
3720.68 1890
3721.25 2037
3721.83 1968
3722.40 2070
3722.98 1836
3723.55 2174
3724.13 2351
3724.71 2240
3725.28 2102
3725.86 1942
3726.43 1810
3727.01 1997
3727.58 2009
3728.16 1842
3728.74 1947
3729.31 1965
3729.89 1873
3730.46 1922
3731.04 2119
3731.62 2153
3732.19 2282
3732.77 2533
3733.34 2667
3733.92 2745
3734.50 2764
3735.07 2613
3735.65 2563
3736.23 2534
3736.80 2429
3737.38 2231
3737.96 2032
3738.53 1959
3739.11 1868
3739.69 1807
3740.26 1791
3740.84 1916
3741.42 1909
3741.99 1868
3742.57 1674
3743.15 1698
3743.73 1698
3744.30 1775
3744.88 1664
3745.46 1704
3746.03 1566
3746.61 1635
3747.19 1678
3747.77 1701
3748.34 1624
3748.92 1629
3749.50 1611
3750.08 1674
3750.65 1693
3751.23 1625
3751.81 1703
3752.39 1641
3752.96 1636
3753.54 1693
3754.12 1761
3754.70 1627
3755.28 1568
3755.85 1561
3756.43 1543
3757.01 1653
3757.59 1683
3758.17 1652
3758.74 1759
3759.32 1740
3759.90 1507
3760.48 1699
3761.06 1876
3761.64 1793
3762.22 1873
3762.79 1775
3763.37 1733
3763.95 1823
3764.53 1713
3765.11 1798
3765.69 1925
3766.27 2040
3766.84 1870
3767.42 1884
3768.00 1776
3768.58 1944
3769.16 2085
3769.74 2199
3770.32 2220
3770.90 2285
3771.48 2479
3772.06 2541
3772.64 2444
3773.22 2440
3773.79 2364
3774.37 2213
3774.95 2099
3775.53 2057
3776.11 1892
3776.69 1762
3777.27 1766
3777.85 1706
3778.43 1683
3779.01 1667
3779.59 1617
3780.17 1676
3780.75 1686
3781.33 1677
3781.91 1652
3782.49 1647
3783.07 1578
3783.65 1570
3784.23 1774
3784.81 1822
3785.39 1901
3785.97 1882
3786.55 1885
3787.13 1982
3787.71 1948
3788.29 1795
3788.87 1699
3789.46 1644
3790.04 1705
3790.62 1746
3791.20 1745
3791.78 1688
3792.36 1578
3792.94 1630
3793.52 1465
3794.10 1539
3794.68 1792
3795.26 1720
3795.84 1573
3796.43 1610
3797.01 1612
3797.59 1625
3798.17 1705
3798.75 1565
3799.33 1648
3799.91 1792
3800.50 1727
3801.08 1771
3801.66 1779
3802.24 1688
3802.82 1734
3803.40 1795
3803.98 1843
3804.57 1909
3805.15 1904
3805.73 1875
3806.31 1908
3806.89 1823
3807.48 2081
3808.06 2079
3808.64 2085
3809.22 2049
3809.80 1932
3810.39 2033
3810.97 2140
3811.55 2112
3812.13 2042
3812.72 2047
3813.30 2261
3813.88 2196
3814.46 2056
3815.05 1981
3815.63 2022
3816.21 2049
3816.79 1973
3817.38 2226
3817.96 2129
3818.54 1800
3819.13 1818
3819.71 1867
3820.29 1662
3820.87 1699
3821.46 1623
3822.04 1738
3822.62 1781
3823.21 1639
3823.79 1625
3824.37 1728
3824.96 1450
3825.54 1510
3826.12 1663
3826.71 1600
3827.29 1611
3827.87 1660
3828.46 1597
3829.04 1570
3829.62 1691
3830.21 1664
3830.79 1618
3831.38 1614
3831.96 1507
3832.54 1565
3833.13 1505
3833.71 1580
3834.30 1591
3834.88 1528
3835.46 1603
3836.05 1567
3836.63 1480
3837.22 1485
3837.80 1574
3838.38 1545
3838.97 1514
3839.55 1473
3840.14 1465
3840.72 1438
3841.31 1505
3841.89 1460
3842.48 1415
3843.06 1391
3843.65 1327
3844.23 1439
3844.82 1563
3845.40 1638
3845.99 1553
3846.57 1545
3847.16 1625
3847.74 1616
3848.33 1517
3848.91 1432
3849.50 1413
3850.08 1541
3850.67 1482
3851.25 1427
3851.84 1394
3852.42 1560
3853.01 1530
3853.59 1427
3854.18 1563
3854.76 1566
3855.35 1628
3855.94 1529
3856.52 1530
3857.11 1580
3857.69 1585
3858.28 1705
3858.87 1760
3859.45 1883
3860.04 1895
3860.62 2034
3861.21 2251
3861.80 2116
3862.38 2233
3862.97 2119
3863.55 2256
3864.14 2237
3864.73 2298
3865.31 2173
3865.90 2203
3866.49 2092
3867.07 1862
3867.66 1819
3868.25 1962
3868.83 1868
3869.42 1962
3870.01 1994
3870.59 1850
3871.18 1801
3871.77 1826
3872.35 2003
3872.94 2138
3873.53 2189
3874.11 2116
3874.70 2078
3875.29 2366
3875.88 2332
3876.46 2453
3877.05 2496
3877.64 2631
3878.22 2536
3878.81 2328
3879.40 2139
3879.99 2202
3880.57 2123
3881.16 1917
3881.75 1942
3882.34 1819
3882.93 1671
3883.51 1469
3884.10 1542
3884.69 1729
3885.28 1618
3885.86 1645
3886.45 1761
3887.04 1693
3887.63 1682
3888.22 1629
3888.81 1747
3889.39 1693
3889.98 1752
3890.57 1807
3891.16 1824
3891.75 1891
3892.34 1789
3892.92 1689
3893.51 1690
3894.10 1741
3894.69 1761
3895.28 1594
3895.87 1609
3896.46 1646
3897.04 1775
3897.63 1791
3898.22 1935
3898.81 1679
3899.40 1662
3899.99 1837
3900.58 1598
3901.17 1574
3901.76 1836
3902.35 1906
3902.93 1829
3903.52 1562
3904.11 1689
3904.70 1618
3905.29 1516
3905.88 1685
3906.47 1737
3907.06 1658
3907.65 1546
3908.24 1590
3908.83 1515
3909.42 1565
3910.01 1595
3910.60 1608
3911.19 1597
3911.78 1526
3912.37 1413
3912.96 1360
3913.55 1455
3914.14 1464
3914.73 1395
3915.32 1371
3915.91 1525
3916.50 1525
3917.09 1416
3917.68 1527
3918.27 1523
3918.86 1555
3919.45 1611
3920.04 1525
3920.63 1515
3921.22 1535
3921.81 1440
3922.40 1469
3923.00 1497
3923.59 1426
3924.18 1530
3924.77 1632
3925.36 1456
3925.95 1472
3926.54 1462
3927.13 1353
3927.72 1374
3928.31 1404
3928.91 1486
3929.50 1363
3930.09 1331
3930.68 1563
3931.27 1475
3931.86 1352
3932.45 1389
3933.05 1420
3933.64 1267
3934.23 1163
3934.82 1451
3935.41 1387
3936.00 1226
3936.60 1327
3937.19 1437
3937.78 1442
3938.37 1343
3938.96 1518
3939.55 1486
3940.15 1384
3940.74 1450
3941.33 1367
3941.92 1460
3942.52 1561
3943.11 1629
3943.70 1538
3944.29 1383
3944.89 1476
3945.48 1557
3946.07 1466
3946.66 1411
3947.26 1380
3947.85 1379
3948.44 1321
3949.03 1239
3949.63 1253
3950.22 1460
3950.81 1544
3951.40 1371
3952.00 1426
3952.59 1399
3953.18 1307
3953.78 1290
3954.37 1283
3954.96 1419
3955.56 1535
3956.15 1473
3956.74 1458
3957.34 1564
3957.93 1748
3958.52 1588
3959.12 1596
3959.71 1611
3960.30 1701
3960.90 1636
3961.49 1609
3962.08 1483
3962.68 1381
3963.27 1486
3963.87 1498
3964.46 1641
3965.05 1627
3965.65 1550
3966.24 1669
3966.84 1607
3967.43 1536
3968.02 1558
3968.62 1636
3969.21 1558
3969.81 1670
3970.40 1545
3971.00 1593
3971.59 1553
3972.18 1353
3972.78 1429
3973.37 1471
3973.97 1502
3974.56 1442
3975.16 1459
3975.75 1631
3976.35 1630
3976.94 1807
3977.54 1572
3978.13 1627
3978.73 1789
3979.32 1649
3979.92 1575
3980.51 1656
3981.11 1602
3981.70 1581
3982.30 1509
3982.89 1564
3983.49 1544
3984.08 1556
3984.68 1579
3985.27 1569
3985.87 1527
3986.46 1574
3987.06 1633
3987.66 1501
3988.25 1532
3988.85 1529
3989.44 1592
3990.04 1501
3990.63 1583
3991.23 1398
3991.83 1561
3992.42 1532
3993.02 1562
3993.61 1511
3994.21 1385
3994.81 1560
3995.40 1712
3996.00 1550
3996.60 1667
3997.19 1639
3997.79 1682
3998.38 1481
3998.98 1546
3999.58 1500
4000.17 1590
4000.77 1493
4001.37 1503
4001.96 1519
4002.56 1510
4003.16 1469
4003.75 1527
4004.35 1531
4004.95 1684
4005.54 1680
4006.14 1508
4006.74 1628
4007.34 1706
4007.93 1655
4008.53 1636
4009.13 1740
4009.72 1576
4010.32 1608
4010.92 1700
4011.52 1678
4012.11 1591
4012.71 1552
4013.31 1597
4013.91 1612
4014.50 1506
4015.10 1546
4015.70 1706
4016.30 1589
4016.90 1561
4017.49 1641
4018.09 1598
4018.69 1676
4019.29 1613
4019.89 1686
4020.48 1677
4021.08 1661
4021.68 1610
4022.28 1631
4022.88 1521
4023.47 1566
4024.07 1530
4024.67 1639
4025.27 1687
4025.87 1855
4026.47 1668
4027.06 1703
4027.66 1694
4028.26 1695
4028.86 1645
4029.46 1712
4030.06 1785
4030.66 1800
4031.26 1910
4031.85 1880
4032.45 1923
4033.05 1999
4033.65 1952
4034.25 1950
4034.85 1951
4035.45 1770
4036.05 1851
4036.65 1602
4037.25 1721
4037.85 1613
4038.45 1515
4039.05 1712
4039.64 1520
4040.24 1502
4040.84 1447
4041.44 1282
4042.04 1370
4042.64 1547
4043.24 1526
4043.84 1453
4044.44 1644
4045.04 1664
4045.64 1599
4046.24 1608
4046.84 1567
4047.44 1671
4048.04 1749
4048.64 1548
4049.24 1693
4049.84 1688
4050.44 1741
4051.04 1693
4051.64 1626
4052.24 1666
4052.84 1733
4053.45 1603
4054.05 1588
4054.65 1591
4055.25 1625
4055.85 1620
4056.45 1526
4057.05 1528
4057.65 1406
4058.25 1510
4058.85 1596
4059.45 1534
4060.05 1304
4060.66 1482
4061.26 1542
4061.86 1486
4062.46 1500
4063.06 1471
4063.66 1485
4064.26 1409
4064.86 1340
4065.47 1423
4066.07 1419
4066.67 1373
4067.27 1336
4067.87 1309
4068.47 1369
4069.07 1283
4069.68 1415
4070.28 1290
4070.88 1426
4071.48 1362
4072.08 1424
4072.69 1362
4073.29 1294
4073.89 1350
4074.49 1401
4075.09 1449
4075.70 1375
4076.30 1407
4076.90 1325
4077.50 1364
4078.11 1328
4078.71 1371
4079.31 1390
4079.91 1379
4080.51 1329
4081.12 1388
4081.72 1467
4082.32 1475
4082.93 1443
4083.53 1411
4084.13 1476
4084.73 1492
4085.34 1528
4085.94 1481
4086.54 1430
4087.15 1373
4087.75 1482
4088.35 1410
4088.95 1489
4089.56 1457
4090.16 1341
4090.76 1257
4091.37 1380
4091.97 1419
4092.57 1508
4093.18 1369
4093.78 1331
4094.39 1361
4094.99 1467
4095.59 1371
4096.20 1304
4096.80 1257
4097.40 1234
4098.01 1352
4098.61 1315
4099.22 1450
4099.82 1548
4100.42 1358
4101.03 1289
4101.63 1393
4102.24 1300
4102.84 1425
4103.44 1417
4104.05 1313
4104.65 1332
4105.26 1142
4105.86 1208
4106.47 1419
4107.07 1355
4107.67 1175
4108.28 1182
4108.88 1180
4109.49 1268
4110.09 1267
4110.70 1326
4111.30 1391
4111.91 1450
4112.51 1531
4113.12 1520
4113.72 1405
4114.33 1303
4114.93 1276
4115.54 1309
4116.14 1342
4116.75 1381
4117.35 1430
4117.96 1361
4118.56 1328
4119.17 1430
4119.77 1522
4120.38 1371
4120.99 1380
4121.59 1292
4122.20 1405
4122.80 1340
4123.41 1359
4124.01 1413
4124.62 1375
4125.23 1296
4125.83 1388
4126.44 1460
4127.04 1370
4127.65 1258
4128.26 1345
4128.86 1425
4129.47 1314
4130.07 1597
4130.68 1393
4131.29 1275
4131.89 1479
4132.50 1393
4133.11 1391
4133.71 1403
4134.32 1360
4134.92 1376
4135.53 1430
4136.14 1330
4136.74 1360
4137.35 1443
4137.96 1465
4138.56 1638
4139.17 1435
4139.78 1421
4140.39 1424
4140.99 1397
4141.60 1568
4142.21 1532
4142.81 1515
4143.42 1582
4144.03 1531
4144.64 1409
4145.24 1450
4145.85 1381
4146.46 1442
4147.06 1496
4147.67 1491
4148.28 1437
4148.89 1400
4149.49 1519
4150.10 1403
4150.71 1485
4151.32 1387
4151.93 1311
4152.53 1377
4153.14 1445
4153.75 1352
4154.36 1230
4154.97 1342
4155.57 1495
4156.18 1410
4156.79 1255
4157.40 1296
4158.01 1360
4158.61 1397
4159.22 1499
4159.83 1463
4160.44 1341
4161.05 1199
4161.66 1303
4162.26 1316
4162.87 1384
4163.48 1372
4164.09 1382
4164.70 1594
4165.31 1498
4165.92 1410
4166.53 1462
4167.13 1452
4167.74 1373
4168.35 1501
4168.96 1526
4169.57 1473
4170.18 1612
4170.79 1599
4171.40 1472
4172.01 1463
4172.62 1435
4173.23 1515
4173.84 1476
4174.44 1506
4175.05 1560
4175.66 1535
4176.27 1459
4176.88 1462
4177.49 1538
4178.10 1525
4178.71 1441
4179.32 1636
4179.93 1545
4180.54 1373
4181.15 1376
4181.76 1442
4182.37 1514
4182.98 1374
4183.59 1268
4184.20 1427
4184.81 1419
4185.42 1470
4186.03 1307
4186.64 1313
4187.25 1318
4187.86 1363
4188.47 1409
4189.08 1367
4189.70 1500
4190.31 1509
4190.92 1401
4191.53 1624
4192.14 1741
4192.75 1843
4193.36 1843
4193.97 1741
4194.58 1753
4195.19 1981
4195.80 1956
4196.41 1870
4197.03 1809
4197.64 1749
4198.25 1746
4198.86 1671
4199.47 1758
4200.08 1766
4200.69 1684
4201.30 1618
4201.92 1580
4202.53 1720
4203.14 1604
4203.75 1617
4204.36 1612
4204.97 1629
4205.58 1521
4206.20 1509
4206.81 1555
4207.42 1600
4208.03 1555
4208.64 1485
4209.26 1539
4209.87 1573
4210.48 1472
4211.09 1508
4211.70 1433
4212.32 1521
4212.93 1461
4213.54 1472
4214.15 1598
4214.77 1638
4215.38 1672
4215.99 1625
4216.60 1793
4217.22 1852
4217.83 1851
4218.44 1858
4219.05 1905
4219.67 2056
4220.28 2144
4220.89 2124
4221.50 2242
4222.12 2301
4222.73 2354
4223.34 2368
4223.96 2319
4224.57 2631
4225.18 3020
4225.80 3331
4226.41 3897
4227.02 4374
4227.64 4797
4228.25 4795
4228.86 4916
4229.48 5252
4230.09 5115
4230.70 4657
4231.32 4382
4231.93 4206
4232.54 3592
4233.16 3318
4233.77 2960
4234.39 2829
4235.00 2633
4235.61 2350
4236.23 2331
4236.84 2383
4237.45 2183
4238.07 2175
4238.68 2144
4239.30 2181
4239.91 2015
4240.53 2053
4241.14 2255
4241.75 2230
4242.37 2087
4242.98 2050
4243.60 2016
4244.21 2158
4244.83 2132
4245.44 2144
4246.06 1953
4246.67 2014
4247.29 2244
4247.90 2292
4248.51 2080
4249.13 2175
4249.74 2223
4250.36 2113
4250.97 2039
4251.59 2163
4252.20 2120
4252.82 2086
4253.44 2021
4254.05 1899
4254.67 2099
4255.28 2024
4255.90 1937
4256.51 1880
4257.13 1871
4257.74 1802
4258.36 1603
4258.97 1702
4259.59 1755
4260.21 1740
4260.82 1714
4261.44 1751
4262.05 1860
4262.67 1880
4263.28 1770
4263.90 1841
4264.52 1905
4265.13 1801
4265.75 1829
4266.36 1791
4266.98 1827
4267.60 1877
4268.21 1837
4268.83 1765
4269.45 1742
4270.06 1865
4270.68 1777
4271.29 1737
4271.91 1693
4272.53 1626
4273.14 1613
4273.76 1687
4274.38 1618
4274.99 1832
4275.61 1856
4276.23 1703
4276.85 1705
4277.46 1779
4278.08 1859
4278.70 1828
4279.31 1740
4279.93 1738
4280.55 1675
4281.16 1585
4281.78 1480
4282.40 1524
4283.02 1518
4283.63 1508
4284.25 1594
4284.87 1478
4285.49 1630
4286.10 1484
4286.72 1484
4287.34 1474
4287.96 1596
4288.57 1565
4289.19 1579
4289.81 1634
4290.43 1598
4291.05 1621
4291.66 1547
4292.28 1537
4292.90 1460
4293.52 1418
4294.14 1344
4294.75 1318
4295.37 1428
4295.99 1607
4296.61 1446
4297.23 1525
4297.85 1629
4298.46 1507
4299.08 1429
4299.70 1492
4300.32 1594
4300.94 1292
4301.56 1398
4302.18 1501
4302.79 1661
4303.41 1637
4304.03 1381
4304.65 1400
4305.27 1607
4305.89 1759
4306.51 1675
4307.13 1526
4307.75 1572
4308.36 1471
4308.98 1542
4309.60 1582
4310.22 1428
4310.84 1468
4311.46 1519
4312.08 1446
4312.70 1463
4313.32 1427
4313.94 1392
4314.56 1508
4315.18 1660
4315.80 1681
4316.42 1537
4317.04 1530
4317.66 1448
4318.28 1525
4318.90 1542
4319.52 1538
4320.14 1687
4320.76 1446
4321.38 1516
4322.00 1484
4322.62 1590
4323.24 1625
4323.86 1750
4324.48 1603
4325.10 1760
4325.72 1711
4326.34 1682
4326.96 1658
4327.58 1671
4328.20 1670
4328.82 1755
4329.44 1826
4330.06 1694
4330.68 1529
4331.30 1697
4331.93 1823
4332.55 1625
4333.17 1554
4333.79 1705
4334.41 1800
4335.03 2025
4335.65 2096
4336.27 2208
4336.89 2378
4337.51 2566
4338.14 2461
4338.76 2493
4339.38 2238
4340.00 2365
4340.62 2352
4341.24 2272
4341.86 2488
4342.49 2526
4343.11 2399
4343.73 2466
4344.35 2636
4344.97 3230
4345.60 3829
4346.22 3809
4346.84 3981
4347.46 4284
4348.08 3957
4348.70 3928
4349.33 3856
4349.95 3546
4350.57 3195
4351.19 2947
4351.82 2529
4352.44 2313
4353.06 2196
4353.68 2123
4354.31 1991
4354.93 1833
4355.55 1906
4356.17 1933
4356.80 1888
4357.42 1737
4358.04 1975
4358.66 1943
4359.29 1929
4359.91 1882
4360.53 1825
4361.16 1871
4361.78 1617
4362.40 1804
4363.02 1814
4363.65 1840
4364.27 1853
4364.89 1773
4365.52 1883
4366.14 1935
4366.76 1758
4367.39 1802
4368.01 1665
4368.63 1621
4369.26 1664
4369.88 1585
4370.50 1472
4371.13 1442
4371.75 1380
4372.38 1561
4373.00 1495
4373.62 1441
4374.25 1410
4374.87 1401
4375.49 1473
4376.12 1561
4376.74 1740
4377.37 1579
4377.99 1654
4378.62 1761
4379.24 1837
4379.86 1854
4380.49 1805
4381.11 1949
4381.74 1839
4382.36 1850
4382.99 1779
4383.61 1761
4384.24 1720
4384.86 1649
4385.48 1708
4386.11 1664
4386.73 1622
4387.36 1683
4387.98 1609
4388.61 1704
4389.23 1936
4389.86 1815
4390.48 1673
4391.11 1833
4391.73 1786
4392.36 1971
4392.98 1920
4393.61 1947
4394.23 1923
4394.86 2087
4395.49 2437
4396.11 2336
4396.74 2199
4397.36 2321
4397.99 2401
4398.61 2353
4399.24 2381
4399.86 2078
4400.49 2004
4401.12 2234
4401.74 2171
4402.37 2103
4402.99 1964
4403.62 1934
4404.25 1865
4404.87 1854
4405.50 1917
4406.12 1968
4406.75 2003
4407.38 1911
4408.00 1714
4408.63 1607
4409.25 1719
4409.88 1674
4410.51 1626
4411.13 1758
4411.76 1766
4412.39 1734
4413.01 1830
4413.64 1727
4414.27 1619
4414.89 1677
4415.52 1768
4416.15 1817
4416.77 1647
4417.40 1642
4418.03 1584
4418.66 1608
4419.28 1490
4419.91 1573
4420.54 1631
4421.16 1615
4421.79 1483
4422.42 1416
4423.05 1429
4423.67 1474
4424.30 1336
4424.93 1466
4425.56 1447
4426.18 1463
4426.81 1423
4427.44 1458
4428.07 1357
4428.69 1250
4429.32 1356
4429.95 1343
4430.58 1360
4431.21 1259
4431.83 1320
4432.46 1303
4433.09 1356
4433.72 1473
4434.35 1319
4434.97 1434
4435.60 1520
4436.23 1473
4436.86 1493
4437.49 1542
4438.12 1477
4438.74 1517
4439.37 1481
4440.00 1582
4440.63 1364
4441.26 1398
4441.89 1380
4442.52 1309
4443.14 1289
4443.77 1328
4444.40 1251
4445.03 1418
4445.66 1500
4446.29 1457
4446.92 1283
4447.55 1371
4448.18 1371
4448.81 1397
4449.44 1406
4450.06 1259
4450.69 1346
4451.32 1386
4451.95 1291
4452.58 1264
4453.21 1363
4453.84 1397
4454.47 1491
4455.10 1660
4455.73 1606
4456.36 1468
4456.99 1545
4457.62 1537
4458.25 1385
4458.88 1434
4459.51 1410
4460.14 1448
4460.77 1513
4461.40 1424
4462.03 1276
4462.66 1406
4463.29 1422
4463.92 1424
4464.55 1248
4465.18 1216
4465.81 1265
4466.44 1334
4467.07 1269
4467.70 1185
4468.33 1306
4468.96 1413
4469.59 1456
4470.22 1377
4470.86 1351
4471.49 1253
4472.12 1223
4472.75 1383
4473.38 1219
4474.01 1082
4474.64 1219
4475.27 1154
4475.90 1244
4476.53 1230
4477.16 1166
4477.80 1166
4478.43 1175
4479.06 1176
4479.69 1264
4480.32 1139
4480.95 1170
4481.58 1362
4482.22 1332
4482.85 1368
4483.48 1312
4484.11 1302
4484.74 1226
4485.37 1305
4486.01 1344
4486.64 1390
4487.27 1421
4487.90 1329
4488.53 1399
4489.17 1364
4489.80 1374
4490.43 1376
4491.06 1273
4491.69 1427
4492.33 1474
4492.96 1440
4493.59 1420
4494.22 1297
4494.86 1215
4495.49 1192
4496.12 1267
4496.75 1320
4497.39 1318
4498.02 1353
4498.65 1444
4499.28 1491
4499.92 1458
4500.55 1557
4501.18 1506
4501.82 1593
4502.45 1774
4503.08 1709
4503.71 1722
4504.35 1735
4504.98 1779
4505.61 1657
4506.25 1620
4506.88 1491
4507.51 1359
4508.15 1412
4508.78 1287
4509.41 1272
4510.05 1277
4510.68 1344
4511.31 1454
4511.95 1471
4512.58 1383
4513.22 1313
4513.85 1389
4514.48 1454
4515.12 1403
4515.75 1314
4516.39 1329
4517.02 1455
4517.65 1286
4518.29 1283
4518.92 1315
4519.56 1223
4520.19 1219
4520.82 1355
4521.46 1405
4522.09 1177
4522.73 1240
4523.36 1213
4524.00 1399
4524.63 1504
4525.27 1395
4525.90 1376
4526.53 1363
4527.17 1450
4527.80 1340
4528.44 1453
4529.07 1696
4529.71 1780
4530.34 1739
4530.98 1893
4531.61 2104
4532.25 2180
4532.88 2198
4533.52 2158
4534.15 2258
4534.79 2022
4535.42 1876
4536.06 1848
4536.69 1725
4537.33 1571
4537.97 1578
4538.60 1578
4539.24 1512
4539.87 1451
4540.51 1423
4541.14 1402
4541.78 1297
4542.42 1204
4543.05 1285
4543.69 1116
4544.32 1290
4544.96 1242
4545.59 1191
4546.23 1279
4546.87 1237
4547.50 1390
4548.14 1310
4548.78 1207
4549.41 1216
4550.05 1348
4550.68 1174
4551.32 1254
4551.96 1290
4552.59 1342
4553.23 1269
4553.87 1321
4554.50 1329
4555.14 1343
4555.78 1307
4556.41 1218
4557.05 1260
4557.69 1180
4558.32 1305
4558.96 1301
4559.60 1301
4560.24 1204
4560.87 1246
4561.51 1280
4562.15 1209
4562.78 1149
4563.42 1333
4564.06 1211
4564.70 1186
4565.33 1298
4565.97 1333
4566.61 1269
4567.25 1269
4567.88 1279
4568.52 1246
4569.16 1276
4569.80 1246
4570.43 1366
4571.07 1238
4571.71 1216
4572.35 1075
4572.98 1193
4573.62 1249
4574.26 1220
4574.90 1223
4575.54 1104
4576.18 1128
4576.81 1213
4577.45 1166
4578.09 1071
4578.73 1258
4579.37 1268
4580.00 1173
4580.64 1227
4581.28 1279
4581.92 1326
4582.56 1293
4583.20 1230
4583.84 1284
4584.47 1177
4585.11 1190
4585.75 1218
4586.39 1372
4587.03 1473
4587.67 1343
4588.31 1296
4588.95 1379
4589.59 1357
4590.23 1496
4590.86 1535
4591.50 1581
4592.14 1520
4592.78 1531
4593.42 1675
4594.06 1475
4594.70 1541
4595.34 1398
4595.98 1283
4596.62 1258
4597.26 1313
4597.90 1289
4598.54 1330
4599.18 1274
4599.82 1391
4600.46 1319
4601.10 1520
4601.74 1578
4602.38 1412
4603.02 1527
4603.66 1564
4604.30 1424
4604.94 1486
4605.58 1487
4606.22 1392
4606.86 1475
4607.50 1438
4608.14 1469
4608.78 1379
4609.42 1370
4610.06 1509
4610.70 1273
4611.34 1440
4611.98 1430
4612.62 1509
4613.26 1459
4613.90 1455
4614.54 1396
4615.19 1280
4615.83 1379
4616.47 1391
4617.11 1265
4617.75 1273
4618.39 1402
4619.03 1339
4619.67 1259
4620.31 1247
4620.96 1277
4621.60 1264
4622.24 1329
4622.88 1330
4623.52 1266
4624.16 1251
4624.80 1379
4625.45 1304
4626.09 1287
4626.73 1281
4627.37 1191
4628.01 1264
4628.65 1389
4629.30 1322
4629.94 1365
4630.58 1371
4631.22 1224
4631.86 1204
4632.51 1340
4633.15 1381
4633.79 1417
4634.43 1471
4635.07 1361
4635.72 1458
4636.36 1608
4637.00 1537
4637.64 1588
4638.29 1591
4638.93 1730
4639.57 1814
4640.21 1772
4640.86 1735
4641.50 1814
4642.14 1702
4642.78 1681
4643.43 1606
4644.07 1570
4644.71 1428
4645.36 1414
4646.00 1318
4646.64 1402
4647.29 1347
4647.93 1348
4648.57 1321
4649.21 1193
4649.86 1328
4650.50 1287
4651.14 1287
4651.79 1436
4652.43 1425
4653.07 1337
4653.72 1402
4654.36 1321
4655.01 1367
4655.65 1233
4656.29 1241
4656.94 1159
4657.58 1319
4658.22 1342
4658.87 1211
4659.51 1152
4660.16 1144
4660.80 1174
4661.44 1087
4662.09 1090
4662.73 1217
4663.38 1275
4664.02 1223
4664.67 1142
4665.31 1090
4665.95 1128
4666.60 1163
4667.24 1127
4667.89 1192
4668.53 1278
4669.18 1258
4669.82 1284
4670.47 1227
4671.11 1251
4671.76 1350
4672.40 1292
4673.04 1146
4673.69 1248
4674.33 1200
4674.98 1126
4675.62 1293
4676.27 1189
4676.92 1259
4677.56 1167
4678.21 1188
4678.85 1207
4679.50 1224
4680.14 1148
4680.79 1165
4681.43 1279
4682.08 1310
4682.72 1322
4683.37 1413
4684.01 1329
4684.66 1308
4685.31 1438
4685.95 1418
4686.60 1274
4687.24 1344
4687.89 1321
4688.54 1234
4689.18 1136
4689.83 1215
4690.47 1280
4691.12 1247
4691.77 1307
4692.41 1373
4693.06 1380
4693.70 1419
4694.35 1441
4695.00 1398
4695.64 1351
4696.29 1363
4696.94 1487
4697.58 1574
4698.23 1630
4698.88 1575
4699.52 1713
4700.17 1785
4700.82 1833
4701.46 1843
4702.11 1779
4702.76 1721
4703.40 1739
4704.05 1594
4704.70 1436
4705.35 1397
4705.99 1498
4706.64 1469
4707.29 1443
4707.93 1467
4708.58 1416
4709.23 1384
4709.88 1382
4710.52 1457
4711.17 1515
4711.82 1513
4712.47 1465
4713.11 1452
4713.76 1503
4714.41 1420
4715.06 1481
4715.70 1382
4716.35 1357
4717.00 1365
4717.65 1402
4718.30 1429
4718.94 1389
4719.59 1313
4720.24 1363
4720.89 1384
4721.54 1283
4722.19 1440
4722.83 1540
4723.48 1450
4724.13 1379
4724.78 1468
4725.43 1245
4726.08 1317
4726.72 1424
4727.37 1483
4728.02 1596
4728.67 1637
4729.32 1578
4729.97 1422
4730.62 1431
4731.27 1430
4731.91 1391
4732.56 1567
4733.21 1314
4733.86 1221
4734.51 1261
4735.16 1307
4735.81 1274
4736.46 1207
4737.11 1417
4737.76 1420
4738.41 1263
4739.06 1200
4739.70 1354
4740.35 1454
4741.00 1395
4741.65 1412
4742.30 1319
4742.95 1474
4743.60 1546
4744.25 1481
4744.90 1395
4745.55 1335
4746.20 1211
4746.85 1436
4747.50 1480
4748.15 1390
4748.80 1475
4749.45 1439
4750.10 1442
4750.75 1488
4751.40 1631
4752.05 1586
4752.70 1706
4753.35 1750
4754.00 1735
4754.65 1464
4755.31 1430
4755.96 1540
4756.61 1458
4757.26 1482
4757.91 1392
4758.56 1383
4759.21 1282
4759.86 1429
4760.51 1343
4761.16 1385
4761.81 1361
4762.46 1231
4763.11 1275
4763.77 1497
4764.42 1386
4765.07 1398
4765.72 1511
4766.37 1594
4767.02 1579
4767.67 1896
4768.33 1610
4768.98 1668
4769.63 1687
4770.28 1565
4770.93 1575
4771.58 1451
4772.23 1400
4772.89 1332
4773.54 1243
4774.19 1328
4774.84 1196
4775.49 1276
4776.15 1330
4776.80 1294
4777.45 1262
4778.10 1274
4778.75 1315
4779.41 1342
4780.06 1381
4780.71 1483
4781.36 1473
4782.02 1359
4782.67 1455
4783.32 1359
4783.97 1437
4784.63 1342
4785.28 1282
4785.93 1351
4786.58 1267
4787.24 1276
4787.89 1439
4788.54 1419
4789.19 1381
4789.85 1342
4790.50 1355
4791.15 1358
4791.81 1212
4792.46 1292
4793.11 1171
4793.77 1275
4794.42 1376
4795.07 1433
4795.72 1400
4796.38 1218
4797.03 1193
4797.69 1331
4798.34 1442
4798.99 1335
4799.65 1175
4800.30 1392
4800.95 1290
4801.61 1205
4802.26 1065
4802.91 1224
4803.57 1290
4804.22 1325
4804.88 1301
4805.53 1317
4806.18 1328
4806.84 1446
4807.49 1356
4808.15 1154
4808.80 1233
4809.45 1262
4810.11 1209
4810.76 1209
4811.42 1262
4812.07 1273
4812.73 1300
4813.38 1211
4814.04 1213
4814.69 1318
4815.34 1264
4816.00 1299
4816.65 1370
4817.31 1402
4817.96 1426
4818.62 1408
4819.27 1292
4819.93 1484
4820.58 1702
4821.24 1423
4821.89 1429
4822.55 1579
4823.20 1653
4823.86 1771
4824.51 1657
4825.17 1605
4825.82 1521
4826.48 1608
4827.14 1828
4827.79 1644
4828.45 1646
4829.10 1584
4829.76 1628
4830.41 1441
4831.07 1501
4831.72 1518
4832.38 1564
4833.04 1624
4833.69 1537
4834.35 1548
4835.00 1626
4835.66 1689
4836.32 1660
4836.97 1634
4837.63 1602
4838.28 1720
4838.94 1812
4839.60 1766
4840.25 1704
4840.91 1771
4841.57 1672
4842.22 1690
4842.88 1620
4843.54 1679
4844.19 1718
4844.85 1815
4845.51 1760
4846.16 1756
4846.82 1915
4847.48 1882
4848.13 1878
4848.79 1858
4849.45 2011
4850.10 2160
4850.76 2173
4851.42 2219
4852.07 2349
4852.73 2459
4853.39 2477
4854.05 2398
4854.70 2168
4855.36 2244
4856.02 2041
4856.68 2183
4857.33 2292
4857.99 2285
4858.65 2338
4859.31 2355
4859.96 2279
4860.62 2210
4861.28 2096
4861.94 2161
4862.59 2015
4863.25 1972
4863.91 1906
4864.57 1787
4865.23 1883
4865.88 1828
4866.54 1864
4867.20 1834
4867.86 1908
4868.52 1879
4869.18 1897
4869.83 1725
4870.49 1896
4871.15 1829
4871.81 1926
4872.47 1812
4873.13 1935
4873.78 1954
4874.44 1668
4875.10 1772
4875.76 1739
4876.42 1725
4877.08 1775
4877.74 1842
4878.40 1833
4879.06 1787
4879.71 1747
4880.37 1687
4881.03 1785
4881.69 1797
4882.35 1682
4883.01 1759
4883.67 1612
4884.33 1500
4884.99 1436
4885.65 1464
4886.31 1369
4886.97 1593
4887.63 1499
4888.29 1735
4888.94 1852
4889.60 1712
4890.26 1752
4890.92 1852
4891.58 1805
4892.24 1724
4892.90 1870
4893.56 1676
4894.22 1702
4894.88 1646
4895.54 1523
4896.20 1656
4896.86 1646
4897.52 1575
4898.18 1612
4898.84 1665
4899.50 1812
4900.17 1736
4900.83 1680
4901.49 1735
4902.15 1774
4902.81 1736
4903.47 1659
4904.13 1600
4904.79 1467
4905.45 1571
4906.11 1547
4906.77 1542
4907.43 1390
4908.09 1505
4908.75 1512
4909.42 1464
4910.08 1440
4910.74 1392
4911.40 1356
4912.06 1320
4912.72 1353
4913.38 1246
4914.04 1487
4914.70 1402
4915.37 1382
4916.03 1251
4916.69 1313
4917.35 1351
4918.01 1367
4918.67 1382
4919.34 1386
4920.00 1346
4920.66 1317
4921.32 1214
4921.98 1167
4922.64 1150
4923.31 1153
4923.97 1292
4924.63 1272
4925.29 1225
4925.95 1273
4926.62 1426
4927.28 1519
4927.94 1471
4928.60 1362
4929.27 1383
4929.93 1463
4930.59 1421
4931.25 1441
4931.92 1568
4932.58 1524
4933.24 1694
4933.90 1643
4934.57 1531
4935.23 1448
4935.89 1389
4936.55 1419
4937.22 1444
4937.88 1389
4938.54 1393
4939.21 1345
4939.87 1405
4940.53 1423
4941.20 1353
4941.86 1368
4942.52 1478
4943.19 1432
4943.85 1369
4944.51 1391
4945.18 1446
4945.84 1284
4946.50 1267
4947.17 1224
4947.83 1257
4948.49 1253
4949.16 1247
4949.82 1147
4950.48 1073
4951.15 1151
4951.81 1170
4952.48 1183
4953.14 1079
4953.80 1177
4954.47 1281
4955.13 1197
4955.80 1172
4956.46 1174
4957.12 1258
4957.79 1162
4958.45 1187
4959.12 1326
4959.78 1374
4960.45 1207
4961.11 1226
4961.78 1328
4962.44 1299
4963.10 1399
4963.77 1545
4964.43 1523
4965.10 1645
4965.76 1680
4966.43 1652
4967.09 1697
4967.76 1473
4968.42 1490
4969.09 1388
4969.75 1320
4970.42 1240
4971.08 1265
4971.75 1276
4972.41 1272
4973.08 1201
4973.74 1281
4974.41 1327
4975.08 1295
4975.74 1354
4976.41 1335
4977.07 1444
4977.74 1283
4978.40 1240
4979.07 1248
4979.73 1265
4980.40 1399
4981.07 1261
4981.73 1352
4982.40 1307
4983.06 1363
4983.73 1380
4984.40 1300
4985.06 1247
4985.73 1394
4986.39 1290
4987.06 1411
4987.73 1502
4988.39 1575
4989.06 1503
4989.73 1471
4990.39 1504
4991.06 1608
4991.73 1570
4992.39 1628
4993.06 1441
4993.73 1402
4994.39 1346
4995.06 1360
4995.73 1280
4996.39 1290
4997.06 1273
4997.73 1115
4998.39 1129
4999.06 1168
4999.73 1223
5000.39 1134
5001.06 1108
5001.73 1157
5002.40 1091
5003.06 1155
5003.73 1188
5004.40 1128
5005.07 1335
5005.73 1194
5006.40 1289
5007.07 1303
5007.74 1237
5008.40 1137
5009.07 1143
5009.74 1149
5010.41 1243
5011.07 1255
5011.74 1104
5012.41 1113
5013.08 1235
5013.75 1221
5014.41 1097
5015.08 1168
5015.75 1158
5016.42 1125
5017.09 1149
5017.75 1201
5018.42 1179
5019.09 1187
5019.76 1187
5020.43 1227
5021.10 1319
5021.77 1262
5022.43 1292
5023.10 1357
5023.77 1406
5024.44 1344
5025.11 1301
5025.78 1331
5026.45 1244
5027.12 1340
5027.78 1259
5028.45 1358
5029.12 1204
5029.79 1198
5030.46 1214
5031.13 1193
5031.80 1209
5032.47 1233
5033.14 1167
5033.81 1087
5034.48 1054
5035.15 1190
5035.82 1159
5036.48 1078
5037.15 1059
5037.82 1018
5038.49 1249
5039.16 1081
5039.83 1018
5040.50 1141
5041.17 1056
5041.84 1021
5042.51 1028
5043.18 1205
5043.85 1226
5044.52 1302
5045.19 1176
5045.86 1107
5046.53 1192
5047.20 1139
5047.87 1212
5048.54 1265
5049.21 1259
5049.88 1159
5050.55 1207
5051.23 1143
5051.90 1199
5052.57 1180
5053.24 1161
5053.91 1301
5054.58 1183
5055.25 1054
5055.92 1091
5056.59 1179
5057.26 1158
5057.93 1269
5058.60 1186
5059.27 1116
5059.95 1083
5060.62 1088
5061.29 1138
5061.96 1097
5062.63 985
5063.30 1030
5063.97 1073
5064.64 1037
5065.32 1079
5065.99 1215
5066.66 1159
5067.33 1117
5068.00 1032
5068.67 951
5069.35 920
5070.02 1148
5070.69 1013
5071.36 1104
5072.03 1055
5072.70 1064
5073.38 1084
5074.05 1183
5074.72 1157
5075.39 1047
5076.07 1022
5076.74 1154
5077.41 1283
5078.08 1216
5078.75 1187
5079.43 1150
5080.10 1241
5080.77 1225
5081.44 1190
5082.12 1315
5082.79 1107
5083.46 1144
5084.13 1315
5084.81 1195
5085.48 1172
5086.15 1041
5086.83 1093
5087.50 1215
5088.17 1188
5088.84 1066
5089.52 1165
5090.19 1214
5090.86 1265
5091.54 1234
5092.21 1316
5092.88 1375
5093.56 1458
5094.23 1407
5094.90 1374
5095.58 1277
5096.25 1147
5096.92 1237
5097.60 1236
5098.27 1272
5098.94 1190
5099.62 1121
5100.29 1128
5100.97 1165
5101.64 1239
5102.31 1150
5102.99 1228
5103.66 1274
5104.34 1144
5105.01 1180
5105.68 1286
5106.36 1269
5107.03 1327
5107.71 1321
5108.38 1327
5109.06 1246
5109.73 1156
5110.40 1198
5111.08 1242
5111.75 1169
5112.43 1269
5113.10 1175
5113.78 1144
5114.45 1149
5115.13 1004
5115.80 1105
5116.48 1216
5117.15 1183
5117.83 1234
5118.50 1205
5119.18 1149
5119.85 1283
5120.53 1383
5121.20 1397
5121.88 1288
5122.55 1196
5123.23 1199
5123.90 1359
5124.58 1243
5125.25 1131
5125.93 1122
5126.60 1124
5127.28 1180
5127.95 1184
5128.63 1176
5129.31 1104
5129.98 1188
5130.66 1198
5131.33 1196
5132.01 1137
5132.69 1117
5133.36 1144
5134.04 1085
5134.71 1082
5135.39 1084
5136.07 1209
5136.74 1127
5137.42 1195
5138.09 1175
5138.77 1187
5139.45 1247
5140.12 1236
5140.80 1139
5141.48 1169
5142.15 1087
5142.83 1104
5143.51 1025
5144.18 1035
5144.86 1084
5145.54 964
5146.21 1099
5146.89 1097
5147.57 1140
5148.24 1091
5148.92 1041
5149.60 1034
5150.27 1098
5150.95 1073
5151.63 1024
5152.31 1067
5152.98 1048
5153.66 1095
5154.34 1086
5155.01 1017
5155.69 1053
5156.37 1060
5157.05 950
5157.72 976
5158.40 981
5159.08 985
5159.76 1074
5160.44 971
5161.11 926
5161.79 946
5162.47 919
5163.15 1057
5163.82 1033
5164.50 1058
5165.18 1050
5165.86 998
5166.54 1024
5167.21 1000
5167.89 1023
5168.57 1131
5169.25 1078
5169.93 1142
5170.61 1145
5171.28 1069
5171.96 1058
5172.64 1050
5173.32 1131
5174.00 1137
5174.68 994
5175.36 1084
5176.04 1108
5176.71 1075
5177.39 963
5178.07 1041
5178.75 1052
5179.43 1008
5180.11 972
5180.79 1114
5181.47 1091
5182.15 1142
5182.83 1047
5183.50 1018
5184.18 1129
5184.86 1066
5185.54 999
5186.22 1014
5186.90 1069
5187.58 990
5188.26 926
5188.94 1042
5189.62 999
5190.30 1113
5190.98 1032
5191.66 1123
5192.34 967
5193.02 955
5193.70 972
5194.38 970
5195.06 999
5195.74 960
5196.42 1030
5197.10 999
5197.78 958
5198.46 1019
5199.14 903
5199.82 1062
5200.50 1098
5201.18 1053
5201.86 1116
5202.54 1088
5203.22 1103
5203.90 1019
5204.58 993
5205.26 1031
5205.94 1154
5206.63 1134
5207.31 1144
5207.99 1213
5208.67 1149
5209.35 1246
5210.03 1185
5210.71 1197
5211.39 1179
5212.07 1164
5212.75 1325
5213.44 1366
5214.12 1233
5214.80 1205
5215.48 1256
5216.16 1124
5216.84 1101
5217.52 1115
5218.20 1007
5218.89 989
5219.57 1095
5220.25 1209
5220.93 1118
5221.61 1096
5222.29 1166
5222.98 1055
5223.66 1092
5224.34 1065
5225.02 1133
5225.70 977
5226.39 1126
5227.07 1037
5227.75 998
5228.43 1158
5229.12 1173
5229.80 1078
5230.48 1131
5231.16 1168
5231.84 1059
5232.53 994
5233.21 1115
5233.89 1070
5234.57 1140
5235.26 1102
5235.94 1093
5236.62 1196
5237.31 1118
5237.99 1140
5238.67 1130
5239.35 1134
5240.04 1137
5240.72 1126
5241.40 1098
5242.09 1082
5242.77 1138
5243.45 1220
5244.14 976
5244.82 1067
5245.50 1093
5246.19 1093
5246.87 1117
5247.55 1041
5248.24 980
5248.92 1074
5249.60 1025
5250.29 1156
5250.97 1155
5251.65 1197
5252.34 1189
5253.02 1222
5253.71 1169
5254.39 1305
5255.07 1213
5255.76 1166
5256.44 1136
5257.12 1117
5257.81 1148
5258.49 1058
5259.18 1058
5259.86 1108
5260.55 1172
5261.23 1129
5261.91 1037
5262.60 1016
5263.28 1082
5263.97 1177
5264.65 1101
5265.34 1073
5266.02 1044
5266.71 1117
5267.39 1081
5268.08 1111
5268.76 1118
5269.45 1074
5270.13 1019
5270.82 1038
5271.50 1099
5272.19 1002
5272.87 1089
5273.56 1043
5274.24 1130
5274.93 1145
5275.61 1152
5276.30 1093
5276.98 1072
5277.67 1163
5278.35 1218
5279.04 1122
5279.72 1154
5280.41 1202
5281.09 1212
5281.78 1397
5282.47 1293
5283.15 1288
5283.84 1280
5284.52 1342
5285.21 1299
5285.90 1276
5286.58 1201
5287.27 1174
5287.95 1181
5288.64 1140
5289.33 1154
5290.01 1049
5290.70 1007
5291.38 1094
5292.07 1040
5292.76 974
5293.44 1102
5294.13 1009
5294.82 1094
5295.50 1060
5296.19 1077
5296.88 1119
5297.56 1134
5298.25 1128
5298.94 1083
5299.62 1188
5300.31 1083
5301.00 1175
5301.68 1164
5302.37 1267
5303.06 1144
5303.75 1054
5304.43 1054
5305.12 1022
5305.81 1106
5306.49 1174
5307.18 1114
5307.87 1137
5308.56 1103
5309.24 1282
5309.93 1263
5310.62 1225
5311.31 1247
5311.99 1273
5312.68 1208
5313.37 1318
5314.06 1303
5314.74 1313
5315.43 1283
5316.12 1228
5316.81 1150
5317.50 1147
5318.18 1113
5318.87 1161
5319.56 1311
5320.25 1294
5320.94 1349
5321.63 1504
5322.31 1402
5323.00 1331
5323.69 1323
5324.38 1200
5325.07 1180
5325.76 1120
5326.44 1091
5327.13 1060
5327.82 1088
5328.51 1132
5329.20 1161
5329.89 1214
5330.58 1138
5331.27 1184
5331.95 1243
5332.64 1175
5333.33 1208
5334.02 1267
5334.71 1213
5335.40 1202
5336.09 1214
5336.78 1214
5337.47 1238
5338.16 1165
5338.85 1061
5339.54 1052
5340.22 1139
5340.91 1170
5341.60 1130
5342.29 1048
5342.98 1165
5343.67 1128
5344.36 1234
5345.05 1147
5345.74 1107
5346.43 1119
5347.12 1180
5347.81 1225
5348.50 1262
5349.19 1286
5349.88 1437
5350.57 1506
5351.26 1534
5351.95 1565
5352.64 1483
5353.33 1417
5354.02 1334
5354.71 1355
5355.40 1337
5356.09 1290
5356.79 1341
5357.48 1218
5358.17 1106
5358.86 1066
5359.55 1142
5360.24 1272
5360.93 1196
5361.62 1087
5362.31 1049
5363.00 1116
5363.69 1088
5364.38 1124
5365.07 1141
5365.77 1018
5366.46 1055
5367.15 1021
5367.84 988
5368.53 1103
5369.22 1037
5369.91 1125
5370.60 1080
5371.30 1009
5371.99 1167
5372.68 1145
5373.37 983
5374.06 967
5374.75 1051
5375.45 1076
5376.14 1011
5376.83 933
5377.52 1118
5378.21 1173
5378.91 1153
5379.60 1168
5380.29 1301
5380.98 1143
5381.67 1142
5382.37 1272
5383.06 1278
5383.75 1285
5384.44 1170
5385.13 1238
5385.83 1238
5386.52 1167
5387.21 1097
5387.90 1036
5388.60 1150
5389.29 1130
5389.98 1086
5390.68 1060
5391.37 1153
5392.06 1214
5392.75 1150
5393.45 1087
5394.14 1129
5394.83 1178
5395.53 1132
5396.22 951
5396.91 1087
5397.60 1097
5398.30 964
5398.99 972
5399.68 946
5400.38 1026
5401.07 1105
5401.76 1044
5402.46 1001
5403.15 1104
5403.85 1035
5404.54 1056
5405.23 1079
5405.93 1146
5406.62 1119
5407.31 1107
5408.01 1107
5408.70 1220
5409.40 1132
5410.09 983
5410.78 1112
5411.48 1043
5412.17 1120
5412.87 1098
5413.56 1070
5414.25 1021
5414.95 1013
5415.64 1078
5416.34 930
5417.03 1066
5417.73 1008
5418.42 970
5419.11 898
5419.81 1002
5420.50 1016
5421.20 988
5421.89 933
5422.59 1090
5423.28 1025
5423.98 1051
5424.67 1080
5425.37 1101
5426.06 1089
5426.76 1052
5427.45 1070
5428.15 1131
5428.84 1259
5429.54 1150
5430.23 1029
5430.93 865
5431.62 1013
5432.32 995
5433.01 1040
5433.71 1156
5434.41 1153
5435.10 1176
5435.80 1175
5436.49 1133
5437.19 1133
5437.88 1121
5438.58 1213
5439.28 1257
5439.97 1216
5440.67 1243
5441.36 1256
5442.06 1170
5442.76 1272
5443.45 1301
5444.15 1236
5444.84 1340
5445.54 1436
5446.24 1487
5446.93 1458
5447.63 1734
5448.33 1689
5449.02 1684
5449.72 1700
5450.42 1658
5451.11 1738
5451.81 1648
5452.51 1540
5453.20 1402
5453.90 1389
5454.60 1397
5455.29 1428
5455.99 1305
5456.69 1128
5457.38 1182
5458.08 1187
5458.78 1146
5459.47 1171
5460.17 1256
5460.87 1301
5461.57 1152
5462.26 1218
5462.96 1251
5463.66 1403
5464.36 1313
5465.05 1292
5465.75 1208
5466.45 1304
5467.15 1367
5467.84 1292
5468.54 1374
5469.24 1322
5469.94 1135
5470.63 1187
5471.33 1434
5472.03 1348
5472.73 1299
5473.43 1275
5474.12 1252
5474.82 1265
5475.52 1369
5476.22 1432
5476.92 1407
5477.62 1497
5478.31 1468
5479.01 1522
5479.71 1587
5480.41 1804
5481.11 1795
5481.81 2026
5482.50 1937
5483.20 1804
5483.90 1784
5484.60 1736
5485.30 1615
5486.00 1621
5486.70 1475
5487.40 1383
5488.09 1459
5488.79 1512
5489.49 1495
5490.19 1466
5490.89 1591
5491.59 1556
5492.29 1584
5492.99 1600
5493.69 1583
5494.39 1665
5495.09 1613
5495.79 1615
5496.49 1733
5497.19 1791
5497.88 1771
5498.58 1896
5499.28 2007
5499.98 2239
5500.68 2517
5501.38 2846
5502.08 2995
5502.78 2846
5503.48 2815
5504.18 2764
5504.88 2524
5505.58 2281
5506.28 1971
5506.98 1882
5507.68 1804
5508.38 1695
5509.08 1549
5509.78 1478
5510.48 1653
5511.19 1656
5511.89 1490
5512.59 1438
5513.29 1500
5513.99 1506
5514.69 1505
5515.39 1414
5516.09 1335
5516.79 1448
5517.49 1506
5518.19 1398
5518.89 1293
5519.59 1363
5520.29 1466
5521.00 1413
5521.70 1428
5522.40 1435
5523.10 1244
5523.80 1287
5524.50 1316
5525.20 1310
5525.90 1252
5526.61 1207
5527.31 1274
5528.01 1312
5528.71 1256
5529.41 1168
5530.11 1096
5530.82 1032
5531.52 1077
5532.22 1133
5532.92 1197
5533.62 1131
5534.32 1113
5535.03 1188
5535.73 1194
5536.43 1122
5537.13 1059
5537.83 1088
5538.54 1150
5539.24 1234
5539.94 1144
5540.64 1175
5541.35 1118
5542.05 1144
5542.75 1095
5543.45 1163
5544.16 1106
5544.86 1075
5545.56 1100
5546.26 1102
5546.97 1109
5547.67 1096
5548.37 1143
5549.07 1184
5549.78 1164
5550.48 1030
5551.18 990
5551.89 1026
5552.59 1160
5553.29 1072
5554.00 1069
5554.70 1158
5555.40 1164
5556.11 1013
5556.81 980
5557.51 1015
5558.22 1056
5558.92 1149
5559.62 1144
5560.33 1046
5561.03 1138
5561.73 1127
5562.44 1111
5563.14 1001
5563.84 1050
5564.55 1022
5565.25 1062
5565.96 1061
5566.66 1045
5567.36 1038
5568.07 990
5568.77 1078
5569.48 1189
5570.18 1051
5570.88 1075
5571.59 1130
5572.29 1061
5573.00 934
5573.70 1086
5574.41 1078
5575.11 1086
5575.81 1164
5576.52 1178
5577.22 1060
5577.93 1102
5578.63 1137
5579.34 1128
5580.04 1091
5580.75 1113
5581.45 1136
5582.16 1027
5582.86 999
5583.57 1081
5584.27 1122
5584.98 991
5585.68 939
5586.39 991
5587.09 1028
5587.80 1065
5588.50 1071
5589.21 1067
5589.91 1195
5590.62 1022
5591.33 1005
5592.03 1056
5592.74 1004
5593.44 981
5594.15 1021
5594.85 1041
5595.56 936
5596.27 959
5596.97 1004
5597.68 988
5598.38 980
5599.09 947
5599.80 1023
5600.50 946
5601.21 903
5601.91 1055
5602.62 943
5603.33 1019
5604.03 1005
5604.74 987
5605.45 964
5606.15 1007
5606.86 1152
5607.56 1099
5608.27 973
5608.98 961
5609.68 986
5610.39 825
5611.10 922
5611.80 869
5612.51 931
5613.22 979
5613.93 994
5614.63 901
5615.34 1002
5616.05 1027
5616.75 1041
5617.46 876
5618.17 944
5618.88 998
5619.58 946
5620.29 1020
5621.00 948
5621.70 1064
5622.41 1037
5623.12 968
5623.83 1034
5624.53 1015
5625.24 1058
5625.95 1001
5626.66 1089
5627.37 1017
5628.07 1077
5628.78 1030
5629.49 1101
5630.20 1096
5630.91 989
5631.61 984
5632.32 1115
5633.03 1040
5633.74 1065
5634.45 951
5635.15 934
5635.86 1017
5636.57 983
5637.28 911
5637.99 925
5638.70 1041
5639.40 957
5640.11 1020
5640.82 1150
5641.53 1235
5642.24 1076
5642.95 1196
5643.66 1227
5644.37 1102
5645.07 1063
5645.78 1091
5646.49 1138
5647.20 1078
5647.91 1008
5648.62 1024
5649.33 990
5650.04 1057
5650.75 1047
5651.46 1094
5652.17 1017
5652.88 1029
5653.59 1117
5654.29 1086
5655.00 1026
5655.71 1109
5656.42 1199
5657.13 1267
5657.84 1235
5658.55 1228
5659.26 1304
5659.97 1281
5660.68 1203
5661.39 1115
5662.10 1154
5662.81 1126
5663.52 1077
5664.23 1086
5664.94 1108
5665.65 1080
5666.36 1120
5667.07 1023
5667.78 1135
5668.49 1021
5669.20 1136
5669.91 1167
5670.62 1081
5671.34 1129
5672.05 1227
5672.76 1222
5673.47 1192
5674.18 1161
5674.89 1086
5675.60 1045
5676.31 1120
5677.02 1005
5677.73 973
5678.44 957
5679.15 990
5679.87 990
5680.58 1031
5681.29 983
5682.00 951
5682.71 915
5683.42 896
5684.13 1014
5684.84 1029
5685.56 921
5686.27 1003
5686.98 1101
5687.69 982
5688.40 918
5689.11 983
5689.83 970
5690.54 901
5691.25 885
5691.96 961
5692.67 993
5693.38 971
5694.10 938
5694.81 973
5695.52 1014
5696.23 980
5696.94 912
5697.66 908
5698.37 951
5699.08 900
5699.79 938
5700.51 875
5701.22 976
5701.93 1045
5702.64 998
5703.36 931
5704.07 902
5704.78 884
5705.49 944
5706.21 865
5706.92 981
5707.63 927
5708.35 906
5709.06 935
5709.77 859
5710.48 859
5711.20 857
5711.91 921
5712.62 1003
5713.34 828
5714.05 926
5714.76 993
5715.48 1003
5716.19 980
5716.90 934
5717.62 904
5718.33 852
5719.04 845
5719.76 874
5720.47 953
5721.18 1002
5721.90 1028
5722.61 943
5723.33 997
5724.04 1054
5724.75 976
5725.47 1035
5726.18 1086
5726.90 1066
5727.61 1095
5728.32 1151
5729.04 1203
5729.75 1262
5730.47 1172
5731.18 1162
5731.90 1076
5732.61 1075
5733.32 1051
5734.04 1028
5734.75 1054
5735.47 971
5736.18 1119
5736.90 1021
5737.61 960
5738.33 973
5739.04 932
5739.76 1102
5740.47 1010
5741.19 899
5741.90 880
5742.62 957
5743.33 908
5744.05 932
5744.76 1001
5745.48 965
5746.19 921
5746.91 885
5747.62 857
5748.34 925
5749.05 965
5749.77 1045
5750.48 975
5751.20 960
5751.91 991
5752.63 1008
5753.35 1035
5754.06 1135
5754.78 1216
5755.49 1189
5756.21 1166
5756.93 1191
5757.64 1121
5758.36 1036
5759.07 1056
5759.79 1088
5760.51 969
5761.22 1034
5761.94 1021
5762.65 1046
5763.37 1125
5764.09 1033
5764.80 1101
5765.52 1108
5766.24 1113
5766.95 1052
5767.67 1137
5768.39 1207
5769.10 1232
5769.82 1087
5770.54 1119
5771.25 1035
5771.97 1060
5772.69 1033
5773.40 1158
5774.12 1202
5774.84 1120
5775.55 1081
5776.27 1185
5776.99 1208
5777.71 1222
5778.42 1300
5779.14 1272
5779.86 1122
5780.57 1113
5781.29 1153
5782.01 1300
5782.73 1207
5783.44 1178
5784.16 1191
5784.88 1187
5785.60 1226
5786.32 1133
5787.03 1238
5787.75 1289
5788.47 1235
5789.19 1233
5789.90 1312
5790.62 1276
5791.34 1295
5792.06 1258
5792.78 1286
5793.50 1240
5794.21 1331
5794.93 1455
5795.65 1480
5796.37 1511
5797.09 1634
5797.81 1599
5798.52 1744
5799.24 1800
5799.96 2021
5800.68 2262
5801.40 2469
5802.12 2456
5802.84 2584
5803.55 2492
5804.27 2251
5804.99 2168
5805.71 1946
5806.43 1758
5807.15 1750
5807.87 1727
5808.59 1646
5809.31 1735
5810.03 1798
5810.74 1798
5811.46 1747
5812.18 1891
5812.90 1833
5813.62 1898
5814.34 2256
5815.06 2401
5815.78 2733
5816.50 3141
5817.22 3482
5817.94 3901
5818.66 4208
5819.38 4470
5820.10 4379
5820.82 3948
5821.54 3600
5822.26 3087
5822.98 2581
5823.70 2309
5824.42 2179
5825.14 2026
5825.86 1915
5826.58 1934
5827.30 1910
5828.02 1923
5828.74 1879
5829.46 1875
5830.18 2019
5830.90 1980
5831.62 1904
5832.34 1885
5833.06 2051
5833.78 1944
5834.50 2061
5835.23 1938
5835.95 1912
5836.67 1934
5837.39 2011
5838.11 2002
5838.83 1894
5839.55 1994
5840.27 1832
5840.99 1750
5841.71 1594
5842.44 1627
5843.16 1560
5843.88 1367
5844.60 1340
5845.32 1365
5846.04 1373
5846.76 1406
5847.49 1369
5848.21 1362
5848.93 1319
5849.65 1272
5850.37 1389
5851.09 1505
5851.82 1348
5852.54 1198
5853.26 1318
5853.98 1353
5854.70 1414
5855.43 1288
5856.15 1273
5856.87 1297
5857.59 1315
5858.31 1405
5859.04 1357
5859.76 1190
5860.48 1193
5861.20 1197
5861.93 1282
5862.65 1304
5863.37 1291
5864.09 1128
5864.82 1254
5865.54 1253
5866.26 1307
5866.98 1254
5867.71 1222
5868.43 1184
5869.15 1184
5869.87 1102
5870.60 1066
5871.32 1121
5872.04 1133
5872.77 1237
5873.49 1211
5874.21 1133
5874.94 1142
5875.66 1137
5876.38 1121
5877.11 1143
5877.83 1151
5878.55 1182
5879.28 1152
5880.00 1152
5880.72 1212
5881.45 1186
5882.17 1298
5882.89 1198
5883.62 1187
5884.34 1126
5885.07 1146
5885.79 1076
5886.51 1195
5887.24 1178
5887.96 1174
5888.69 1154
5889.41 1199
5890.13 1382
5890.86 1322
5891.58 1229
5892.31 1296
5893.03 1308
5893.76 1271
5894.48 1241
5895.20 1275
5895.93 1266
5896.65 1154
5897.38 1144
5898.10 1161
5898.83 1156
5899.55 1181
5900.28 1135
5901.00 1206
5901.73 1172
5902.45 1226
5903.18 1168
5903.90 1094
5904.63 1266
5905.35 1328
5906.08 1222
5906.80 1298
5907.53 1187
5908.25 1190
5908.98 1176
5909.70 1216
5910.43 1246
5911.15 1133
5911.88 1123
5912.60 1153
5913.33 1184
5914.06 1228
5914.78 1244
5915.51 1238
5916.23 1182
5916.96 1186
5917.68 1173
5918.41 1182
5919.14 1205
5919.86 1141
5920.59 1262
5921.31 1201
5922.04 1143
5922.77 1097
5923.49 1208
5924.22 1156
5924.95 1175
5925.67 1201
5926.40 1196
5927.12 1128
5927.85 1221
5928.58 1231
5929.30 1151
5930.03 1129
5930.76 1220
5931.48 1286
5932.21 1194
5932.94 1220
5933.66 1284
5934.39 1305
5935.12 1270
5935.85 1307
5936.57 1320
5937.30 1386
5938.03 1343
5938.75 1271
5939.48 1333
5940.21 1373
5940.94 1354
5941.66 1327
5942.39 1308
5943.12 1356
5943.85 1431
5944.57 1444
5945.30 1436
5946.03 1516
5946.76 1491
5947.48 1334
5948.21 1467
5948.94 1591
5949.67 1584
5950.39 1541
5951.12 1563
5951.85 1630
5952.58 1840
5953.31 1849
5954.03 1775
5954.76 1822
5955.49 1762
5956.22 1963
5956.95 1801
5957.68 1807
5958.40 1789
5959.13 1745
5959.86 1684
5960.59 1745
5961.32 1837
5962.05 1829
5962.77 1899
5963.50 1895
5964.23 1820
5964.96 1857
5965.69 2200
5966.42 2293
5967.15 2422
5967.88 2696
5968.61 2809
5969.33 2733
5970.06 2717
5970.79 2698
5971.52 2587
5972.25 2427
5972.98 2277
5973.71 2022
5974.44 2070
5975.17 1961
5975.90 2183
5976.63 2179
5977.36 2123
5978.09 2087
5978.82 2161
5979.54 2254
5980.27 2276
5981.00 2191
5981.73 2213
5982.46 2201
5983.19 2325
5983.92 2368
5984.65 2346
5985.38 2331
5986.11 2424
5986.84 2427
5987.57 2419
5988.30 2377
5989.03 2444
5989.76 2366
5990.49 2424
5991.23 2286
5991.96 2436
5992.69 2350
5993.42 2347
5994.15 2452
5994.88 2310
5995.61 2411
5996.34 2596
5997.07 2495
5997.80 2546
5998.53 2593
5999.26 2445
5999.99 2393
6000.72 2539
6001.45 2697
6002.19 2496
6002.92 2407
6003.65 2415
6004.38 2383
6005.11 2417
6005.84 2322
6006.57 2401
6007.30 2518
6008.04 2491
6008.77 2796
6009.50 3085
6010.23 3426
6010.96 3798
6011.69 4245
6012.42 5050
6013.16 5690
6013.89 5892
6014.62 6001
6015.35 6259
6016.08 6320
6016.82 6007
6017.55 5439
6018.28 5103
6019.01 4544
6019.74 3798
6020.48 3475
6021.21 3224
6021.94 2838
6022.67 2601
6023.40 2393
6024.14 2198
6024.87 2201
6025.60 2042
6026.33 1971
6027.07 1971
6027.80 2042
6028.53 2005
6029.27 2153
6030.00 2063
6030.73 2046
6031.46 2002
6032.20 2008
6032.93 1968
6033.66 1968
6034.40 1853
6035.13 1777
6035.86 2025
6036.59 1893
6037.33 1875
6038.06 1950
6038.79 1919
6039.53 1950
6040.26 1948
6040.99 1880
6041.73 2011
6042.46 2015
6043.19 2029
6043.93 2227
6044.66 2188
6045.40 2183
6046.13 2186
6046.86 2166
6047.60 2203
6048.33 2166
6049.06 2357
6049.80 2623
6050.53 2566
6051.27 2754
6052.00 2984
6052.73 3010
6053.47 3233
6054.20 3293
6054.94 3112
6055.67 2932
6056.41 2994
6057.14 2776
6057.87 2663
6058.61 2564
6059.34 2322
6060.08 2194
6060.81 2108
6061.55 2056
6062.28 2064
6063.02 2079
6063.75 2069
6064.49 2056
6065.22 2013
6065.96 2106
6066.69 2022
6067.43 1970
6068.16 1923
6068.90 1897
6069.63 1886
6070.37 1963
6071.10 1885
6071.84 1816
6072.57 1872
6073.31 1878
6074.04 1767
6074.78 1826
6075.51 1799
6076.25 1709
6076.98 1741
6077.72 1613
6078.46 1738
6079.19 1765
6079.93 1827
6080.66 1782
6081.40 1668
6082.13 1683
6082.87 1669
6083.61 1654
6084.34 1753
6085.08 1560
6085.81 1584
6086.55 1640
6087.29 1653
6088.02 1620
6088.76 1537
6089.50 1694
6090.23 1615
6090.97 1656
6091.71 1523
6092.44 1562
6093.18 1703
6093.92 1674
6094.65 1618
6095.39 1639
6096.13 1512
6096.86 1515
6097.60 1503
6098.34 1498
6099.07 1493
6099.81 1513
6100.55 1554
6101.28 1485
6102.02 1458
6102.76 1426
6103.49 1493
6104.23 1460
6104.97 1559
6105.71 1484
6106.44 1383
6107.18 1293
6107.92 1463
6108.66 1511
6109.39 1452
6110.13 1454
6110.87 1454
6111.61 1551
6112.34 1525
6113.08 1462
6113.82 1450
6114.56 1414
6115.30 1485
6116.03 1493
6116.77 1548
6117.51 1603
6118.25 1530
6118.99 1557
6119.72 1510
6120.46 1521
6121.20 1401
6121.94 1456
6122.68 1549
6123.42 1623
6124.15 1546
6124.89 1760
6125.63 1836
6126.37 1736
6127.11 1659
6127.85 1658
6128.59 1762
6129.32 1604
6130.06 1630
6130.80 1651
6131.54 1554
6132.28 1499
6133.02 1535
6133.76 1596
6134.50 1600
6135.24 1632
6135.97 1589
6136.71 1528
6137.45 1598
6138.19 1817
6138.93 1777
6139.67 1679
6140.41 1768
6141.15 1761
6141.89 1753
6142.63 1640
6143.37 1668
6144.11 1610
6144.85 1628
6145.59 1576
6146.33 1553
6147.07 1483
6147.81 1541
6148.55 1484
6149.29 1527
6150.03 1636
6150.77 1649
6151.51 1642
6152.25 1623
6152.99 1626
6153.73 1679
6154.47 1775
6155.21 1761
6155.95 1727
6156.69 1677
6157.43 1701
6158.17 1637
6158.91 1790
6159.65 1754
6160.39 1649
6161.13 1794
6161.87 1761
6162.61 1898
6163.35 1768
6164.10 1907
6164.84 1917
6165.58 2026
6166.32 2070
6167.06 2227
6167.80 2390
6168.54 2341
6169.28 2445
6170.02 2423
6170.76 2395
6171.51 2362
6172.25 2448
6172.99 2324
6173.73 2399
6174.47 2270
6175.21 2168
6175.95 2167
6176.70 2224
6177.44 2256
6178.18 2172
6178.92 2069
6179.66 2046
6180.41 2038
6181.15 2133
6181.89 2254
6182.63 2149
6183.37 2306
6184.11 2306
6184.86 2214
6185.60 2409
6186.34 2395
6187.08 2272
6187.83 2418
6188.57 2399
6189.31 2340
6190.05 2355
6190.80 2347
6191.54 2552
6192.28 2586
6193.02 2601
6193.77 2616
6194.51 2880
6195.25 2927
6195.99 2867
6196.74 2776
6197.48 2894
6198.22 2923
6198.97 2850
6199.71 2806
6200.45 2848
6201.19 2901
6201.94 2906
6202.68 2839
6203.42 3003
6204.17 3243
6204.91 3344
6205.65 3931
6206.40 4728
6207.14 5808
6207.88 7193
6208.63 8450
6209.37 9774
6210.11 11579
6210.86 12282
6211.60 12064
6212.35 11833
6213.09 11125
6213.83 9923
6214.58 8875
6215.32 7611
6216.06 6196
6216.81 5505
6217.55 4519
6218.30 3927
6219.04 3406
6219.79 2977
6220.53 2655
6221.27 2636
6222.02 2587
6222.76 2580
6223.51 2570
6224.25 2583
6225.00 2681
6225.74 2659
6226.49 2715
6227.23 2568
6227.97 2542
6228.72 2417
6229.46 2321
6230.21 2236
6230.95 1981
6231.70 1980
6232.44 1852
6233.19 1813
6233.93 1898
6234.68 1945
6235.42 1881
6236.17 1937
6236.91 1808
6237.66 1815
6238.40 1767
6239.15 1758
6239.90 2002
6240.64 2098
6241.39 2099
6242.13 1964
6242.88 1964
6243.62 1996
6244.37 2092
6245.11 2162
6245.86 2304
6246.61 2628
6247.35 2700
6248.10 2725
6248.84 2818
6249.59 2990
6250.34 3088
6251.08 3070
6251.83 2834
6252.57 2688
6253.32 2622
6254.07 2353
6254.81 2381
6255.56 2397
6256.30 2291
6257.05 2067
6257.80 2084
6258.54 2073
6259.29 2053
6260.04 1941
6260.78 1939
6261.53 2044
6262.28 2014
6263.02 2043
6263.77 1979
6264.52 1989
6265.26 2050
6266.01 2049
6266.76 1909
6267.51 1988
6268.25 1986
6269.00 2037
6269.75 2070
6270.49 1992
6271.24 1969
6271.99 1925
6272.74 1858
6273.48 1967
6274.23 1857
6274.98 1862
6275.73 1824
6276.47 1824
6277.22 1875
6277.97 1952
6278.72 1852
6279.46 1787
6280.21 1825
6280.96 1809
6281.71 1877
6282.46 1866
6283.20 1952
6283.95 1857
6284.70 1866
6285.45 1942
6286.20 1949
6286.94 1902
6287.69 1975
6288.44 2047
6289.19 2070
6289.94 2111
6290.69 2226
6291.43 2177
6292.18 2017
6292.93 1980
6293.68 1899
6294.43 1890
6295.18 1728
6295.93 1607
6296.68 1619
6297.42 1655
6298.17 1611
6298.92 1595
6299.67 1674
6300.42 1604
6301.17 1652
6301.92 1707
6302.67 1553
6303.42 1558
6304.17 1599
6304.91 1637
6305.66 1688
6306.41 1663
6307.16 1767
6307.91 1723
6308.66 1718
6309.41 1517
6310.16 1633
6310.91 1685
6311.66 1693
6312.41 1658
6313.16 1693
6313.91 1802
6314.66 1735
6315.41 1699
6316.16 1782
6316.91 1715
6317.66 1739
6318.41 1688
6319.16 1666
6319.91 1616
6320.66 1633
6321.41 1630
6322.16 1611
6322.91 1760
6323.66 1766
6324.41 1654
6325.16 1594
6325.91 1554
6326.66 1636
6327.41 1663
6328.16 1727
6328.91 1742
6329.67 1620
6330.42 1714
6331.17 1673
6331.92 1622
6332.67 1525
6333.42 1591
6334.17 1652
6334.92 1545
6335.67 1467
6336.42 1358
6337.18 1407
6337.93 1368
6338.68 1403
6339.43 1361
6340.18 1433
6340.93 1532
6341.68 1471
6342.44 1495
6343.19 1474
6343.94 1524
6344.69 1583
6345.44 1481
6346.19 1509
6346.95 1603
6347.70 1659
6348.45 1643
6349.20 1530
6349.95 1553
6350.70 1603
6351.46 1687
6352.21 1772
6352.96 1767
6353.71 1867
6354.47 1902
6355.22 1819
6355.97 1825
6356.72 1675
6357.47 1822
6358.23 1757
6358.98 1691
6359.73 1707
6360.48 1709
6361.24 1785
6361.99 1660
6362.74 1641
6363.50 1642
6364.25 1663
6365.00 1643
6365.75 1722
6366.51 1614
6367.26 1667
6368.01 1748
6368.77 1610
6369.52 1635
6370.27 1639
6371.03 1598
6371.78 1707
6372.53 1645
6373.29 1525
6374.04 1533
6374.79 1571
6375.55 1518
6376.30 1566
6377.05 1538
6377.81 1508
6378.56 1516
6379.31 1372
6380.07 1413
6380.82 1451
6381.57 1399
6382.33 1497
6383.08 1500
6383.84 1446
6384.59 1452
6385.34 1458
6386.10 1384
6386.85 1383
6387.61 1340
6388.36 1355
6389.12 1408
6389.87 1397
6390.62 1401
6391.38 1370
6392.13 1402
6392.89 1381
6393.64 1284
6394.40 1370
6395.15 1348
6395.91 1346
6396.66 1297
6397.42 1352
6398.17 1346
6398.92 1251
6399.68 1300
6400.43 1284
6401.19 1201
6401.94 1283
6402.70 1396
6403.45 1362
6404.21 1219
6404.97 1244
6405.72 1238
6406.48 1253
6407.23 1284
6407.99 1379
6408.74 1410
6409.50 1364
6410.25 1380
6411.01 1323
6411.76 1348
6412.52 1339
6413.28 1357
6414.03 1388
6414.79 1400
6415.54 1386
6416.30 1399
6417.05 1269
6417.81 1339
6418.57 1322
6419.32 1356
6420.08 1253
6420.83 1325
6421.59 1380
6422.35 1380
6423.10 1393
6423.86 1515
6424.62 1522
6425.37 1616
6426.13 1558
6426.89 1558
6427.64 1463
6428.40 1463
6429.16 1296
6429.91 1342
6430.67 1453
6431.43 1416
6432.18 1368
6432.94 1379
6433.70 1327
6434.45 1280
6435.21 1232
6435.97 1316
6436.72 1321
6437.48 1298
6438.24 1269
6439.00 1333
6439.75 1304
6440.51 1380
6441.27 1377
6442.02 1391
6442.78 1259
6443.54 1239
6444.30 1287
6445.05 1289
6445.81 1249
6446.57 1293
6447.33 1220
6448.09 1322
6448.84 1445
6449.60 1373
6450.36 1249
6451.12 1182
6451.87 1304
6452.63 1320
6453.39 1234
6454.15 1315
6454.91 1278
6455.67 1303
6456.42 1350
6457.18 1443
6457.94 1399
6458.70 1457
6459.46 1458
6460.22 1329
6460.97 1305
6461.73 1337
6462.49 1355
6463.25 1438
6464.01 1426
6464.77 1446
6465.53 1384
6466.28 1384
6467.04 1480
6467.80 1421
6468.56 1372
6469.32 1408
6470.08 1464
6470.84 1448
6471.60 1356
6472.36 1392
6473.12 1363
6473.88 1478
6474.63 1476
6475.39 1533
6476.15 1462
6476.91 1569
6477.67 1601
6478.43 1625
6479.19 1496
6479.95 1438
6480.71 1485
6481.47 1534
6482.23 1587
6482.99 1508
6483.75 1454
6484.51 1543
6485.27 1633
6486.03 1559
6486.79 1517
6487.55 1514
6488.31 1678
6489.07 1752
6489.83 1641
6490.59 1760
6491.35 1756
6492.11 1921
6492.87 1818
6493.63 1925
6494.39 1944
6495.15 1924
6495.91 1999
6496.67 2053
6497.43 2100
6498.20 2044
6498.96 2179
6499.72 2171
6500.48 2058
6501.24 2140
6502.00 2121
6502.76 2253
6503.52 2052
6504.28 2024
6505.04 2021
6505.80 2063
6506.57 2126
6507.33 2251
6508.09 2277
6508.85 2251
6509.61 2323
6510.37 2502
6511.13 2468
6511.90 2422
6512.66 2409
6513.42 2376
6514.18 2523
6514.94 2547
6515.70 2448
6516.47 2409
6517.23 2417
6517.99 2434
6518.75 2417
6519.51 2399
6520.28 2550
6521.04 2662
6521.80 2719
6522.56 2758
6523.32 2966
6524.09 3081
6524.85 3082
6525.61 3437
6526.37 3708
6527.13 4027
6527.90 4207
6528.66 4302
6529.42 4439
6530.18 4456
6530.95 4368
6531.71 4350
6532.47 4501
6533.24 4564
6534.00 4970
6534.76 5475
6535.52 6296
6536.29 7179
6537.05 8132
6537.81 9024
6538.58 9379
6539.34 9273
6540.10 9016
6540.87 7993
6541.63 6802
6542.39 5833
6543.16 5084
6543.92 4313
6544.68 3786
6545.45 3352
6546.21 2970
6546.97 2871
6547.74 2472
6548.50 2333
6549.26 2271
6550.03 2204
6550.79 2337
6551.55 2243
6552.32 2266
6553.08 2196
6553.85 2102
6554.61 2115
6555.37 2188
6556.14 2122
6556.90 2098
6557.67 2044
6558.43 1914
6559.20 1974
6559.96 1964
6560.72 2123
6561.49 2159
6562.25 2241
6563.02 2316
6563.78 2314
6564.55 2371
6565.31 2440
6566.08 2460
6566.84 2438
6567.61 2566
6568.37 2475
6569.13 2384
6569.90 2512
6570.66 2444
6571.43 2275
6572.19 2311
6572.96 2479
6573.72 2643
6574.49 2813
6575.26 2805
6576.02 2805
6576.79 2850
6577.55 2989
6578.32 3031
6579.08 3024
6579.85 3007
6580.61 2849
6581.38 2962
6582.14 2926
6582.91 2884
6583.68 2779
6584.44 2660
6585.21 2626
6585.97 2650
6586.74 2621
6587.50 2504
6588.27 2416
6589.04 2589
6589.80 2693
6590.57 2606
6591.33 2828
6592.10 3072
6592.87 3094
6593.63 3377
6594.40 3549
6595.17 3822
6595.93 4006
6596.70 3972
6597.47 4084
6598.23 3949
6599.00 3884
6599.77 3670
6600.53 3391
6601.30 3035
6602.07 2882
6602.83 2688
6603.60 2519
6604.37 2530
6605.13 2455
6605.90 2328
6606.67 2261
6607.43 2290
6608.20 2388
6608.97 2407
6609.74 2344
6610.50 2578
6611.27 2465
6612.04 2318
6612.80 2335
6613.57 2388
6614.34 2337
6615.11 2306
6615.87 2287
6616.64 2089
6617.41 2010
6618.18 2010
6618.95 1969
6619.71 1921
6620.48 1873
6621.25 1928
6622.02 1951
6622.78 1939
6623.55 2020
6624.32 2059
6625.09 1953
6625.86 1933
6626.63 1932
6627.39 1869
6628.16 1755
6628.93 1807
6629.70 1895
6630.47 1918
6631.24 2025
6632.00 2153
6632.77 2249
6633.54 2257
6634.31 2409
6635.08 2561
6635.85 2521
6636.62 2621
6637.38 2774
6638.15 2634
6638.92 2538
6639.69 2463
6640.46 2337
6641.23 2234
6642.00 2194
6642.77 2170
6643.54 1998
6644.31 2056
6645.08 1900
6645.84 1963
6646.61 2011
6647.38 2042
6648.15 1956
6648.92 1972
6649.69 2041
6650.46 2033
6651.23 2053
6652.00 1926
6652.77 2073
6653.54 2048
6654.31 2089
6655.08 2026
6655.85 2086
6656.62 2057
6657.39 2032
6658.16 2141
6658.93 2094
6659.70 1976
6660.47 1974
6661.24 1966
6662.01 1992
6662.78 1944
6663.55 1977
6664.32 2156
6665.09 2084
6665.86 2181
6666.63 2313
6667.40 2310
6668.17 2271
6668.94 2279
6669.72 2113
6670.49 1993
6671.26 2023
6672.03 2112
6672.80 1996
6673.57 1906
6674.34 1887
6675.11 1885
6675.88 1866
6676.65 2011
6677.42 1998
6678.20 2016
6678.97 1956
6679.74 2003
6680.51 1957
6681.28 2006
6682.05 1973
6682.82 2098
6683.60 2017
6684.37 2131
6685.14 2301
6685.91 2364
6686.68 2357
6687.45 2434
6688.23 2388
6689.00 2287
6689.77 2322
6690.54 2091
6691.31 2115
6692.08 1994
6692.86 1858
6693.63 2030
6694.40 1827
6695.17 1765
6695.95 1737
6696.72 1763
6697.49 1726
6698.26 1813
6699.03 1754
6699.81 1605
6700.58 1595
6701.35 1618
6702.12 1720
6702.90 1826
6703.67 1837
6704.44 1741
6705.22 1700
6705.99 1723
6706.76 1744
6707.53 1732
6708.31 1676
6709.08 1701
6709.85 1679
6710.63 1645
6711.40 1627
6712.17 1555
6712.94 1588
6713.72 1653
6714.49 1697
6715.26 1696
6716.04 1673
6716.81 1581
6717.58 1497
6718.36 1474
6719.13 1557
6719.91 1530
6720.68 1468
6721.45 1460
6722.23 1594
6723.00 1506
6723.77 1478
6724.55 1540
6725.32 1565
6726.10 1546
6726.87 1472
6727.64 1571
6728.42 1603
6729.19 1654
6729.97 1494
6730.74 1569
6731.51 1506
6732.29 1490
6733.06 1593
6733.84 1514
6734.61 1627
6735.39 1554
6736.16 1619
6736.94 1663
6737.71 1568
6738.49 1622
6739.26 1685
6740.03 1697
6740.81 1623
6741.58 1629
6742.36 1591
6743.13 1538
6743.91 1726
6744.68 1728
6745.46 1655
6746.23 1606
6747.01 1583
6747.78 1741
6748.56 1722
6749.34 1697
6750.11 1919
6750.89 2018
6751.66 2062
6752.44 2131
6753.21 2223
6753.99 2217
6754.76 2173
6755.54 2107
6756.31 2146
6757.09 1938
6757.87 1801
6758.64 1801
6759.42 1798
6760.19 1772
6760.97 1681
6761.75 1624
6762.52 1592
6763.30 1559
6764.07 1562
6764.85 1597
6765.63 1530
6766.40 1486
6767.18 1600
6767.96 1736
6768.73 1656
6769.51 1531
6770.28 1504
6771.06 1552
6771.84 1583
6772.61 1612
6773.39 1516
6774.17 1509
6774.94 1525
6775.72 1531
6776.50 1547
6777.27 1458
6778.05 1419
6778.83 1473
6779.61 1383
6780.38 1474
6781.16 1508
6781.94 1387
6782.71 1369
6783.49 1439
6784.27 1503
6785.05 1463
6785.82 1447
6786.60 1369
6787.38 1402
6788.16 1370
6788.93 1324
6789.71 1372
6790.49 1458
6791.27 1449
6792.04 1447
6792.82 1419
6793.60 1405
6794.38 1350
6795.16 1450
6795.93 1427
6796.71 1235
6797.49 1365
6798.27 1325
6799.05 1327
6799.82 1356
6800.60 1409
6801.38 1384
6802.16 1427
6802.94 1461
6803.72 1640
6804.49 1600
6805.27 1583
6806.05 1445
6806.83 1461
6807.61 1604
6808.39 1506
6809.17 1407
6809.94 1379
6810.72 1426
6811.50 1403
6812.28 1464
6813.06 1474
6813.84 1352
6814.62 1384
6815.40 1431
6816.18 1431
6816.96 1435
6817.73 1478
6818.51 1404
6819.29 1341
6820.07 1473
6820.85 1429
6821.63 1423
6822.41 1388
6823.19 1417
6823.97 1384
6824.75 1385
6825.53 1376
6826.31 1341
6827.09 1531
6827.87 1499
6828.65 1527
6829.43 1314
6830.21 1319
6830.99 1296
6831.77 1443
6832.55 1432
6833.33 1405
6834.11 1343
6834.89 1306
6835.67 1444
6836.45 1348
6837.23 1359
6838.01 1365
6838.79 1371
6839.57 1365
6840.35 1447
6841.13 1319
6841.91 1270
6842.69 1222
6843.47 1223
6844.25 1217
6845.04 1311
6845.82 1349
6846.60 1284
6847.38 1323
6848.16 1491
6848.94 1619
6849.72 1898
6850.50 2101
6851.28 2235
6852.06 2544
6852.85 2396
6853.63 2599
6854.41 2651
6855.19 2527
6855.97 2337
6856.75 2150
6857.53 1979
6858.32 1852
6859.10 1786
6859.88 1763
6860.66 1646
6861.44 1538
6862.22 1439
6863.01 1529
6863.79 1462
6864.57 1427
6865.35 1440
6866.13 1372
6866.92 1418
6867.70 1401
6868.48 1464
6869.26 1457
6870.04 1483
6870.83 1401
6871.61 1407
6872.39 1525
6873.17 1546
6873.96 1444
6874.74 1355
6875.52 1364
6876.30 1375
6877.09 1420
6877.87 1497
6878.65 1491
6879.43 1607
6880.22 1530
6881.00 1532
6881.78 1628
6882.56 1547
6883.35 1601
6884.13 1640
6884.91 1611
6885.70 1722
6886.48 1713
6887.26 1891
6888.05 2007
6888.83 2031
6889.61 2205
6890.40 2195
6891.18 2303
6891.96 2199
6892.75 2008
6893.53 1861
6894.31 1840
6895.10 1862
6895.88 1735
6896.67 1652
6897.45 1719
6898.23 1697
6899.02 1772
6899.80 1818
6900.58 1727
6901.37 1794
6902.15 2006
6902.94 1927
6903.72 2027
6904.50 2134
6905.29 2238
6906.07 2207
6906.86 2102
6907.64 2090
6908.43 1851
6909.21 1877
6910.00 1824
6910.78 1716
6911.56 1772
6912.35 1629
6913.13 1658
6913.92 1652
6914.70 1767
6915.49 1638
6916.27 1526
6917.06 1617
6917.84 1621
6918.63 1622
6919.41 1561
6920.20 1741
6920.98 1813
6921.77 1772
6922.55 1585
6923.34 1540
6924.12 1611
6924.91 1630
6925.69 1644
6926.48 1559
6927.26 1545
6928.05 1626
6928.84 1587
6929.62 1571
6930.41 1581
6931.19 1668
6931.98 1632
6932.76 1619
6933.55 1611
6934.34 1626
6935.12 1638
6935.91 1588
6936.69 1459
6937.48 1580
6938.27 1746
6939.05 1705
6939.84 1644
6940.62 1831
6941.41 1722
6942.20 1749
6942.98 1728
6943.77 1776
6944.56 1800
6945.34 1801
6946.13 1960
6946.92 1982
6947.70 1992
6948.49 1976
6949.28 2044
6950.06 1945
6950.85 1963
6951.64 1990
6952.42 2013
6953.21 2020
6954.00 2037
6954.78 1977
6955.57 1887
6956.36 1895
6957.15 2044
6957.93 1992
6958.72 2091
6959.51 2024
6960.29 2085
6961.08 2184
6961.87 2190
6962.66 2018
6963.44 1984
6964.23 2018
6965.02 2002
6965.81 2201
6966.59 2090
6967.38 2027
6968.17 2106
6968.96 2176
6969.75 2169
6970.53 2339
6971.32 2370
6972.11 2362
6972.90 2403
6973.69 2305
6974.47 2350
6975.26 2311
6976.05 2427
6976.84 2443
6977.63 2383
6978.42 2390
6979.20 2241
6979.99 2400
6980.78 2598
6981.57 2664
6982.36 3065
6983.15 3360
6983.94 3734
6984.72 4250
6985.51 4939
6986.30 5510
6987.09 6108
6987.88 6526
6988.67 6506
6989.46 6091
6990.25 5720
6991.04 5023
6991.82 4599
6992.61 4233
6993.40 3539
6994.19 3413
6994.98 3171
6995.77 3102
6996.56 3188
6997.35 3520
6998.14 3872
6998.93 4665
6999.72 5258
7000.51 5825
7001.30 6317
7002.09 6670
7002.88 6437
7003.67 6224
7004.46 5502
7005.25 5095
7006.04 4420
7006.83 3803
7007.62 3219
7008.41 2898
7009.20 2659
7009.99 2523
7010.78 2325
7011.57 2205
7012.36 2085
7013.15 2170
7013.94 2178
7014.73 2070
7015.52 2214
7016.31 2169
7017.10 2181
7017.89 2131
7018.68 2138
7019.47 2213
7020.26 2082
7021.05 2020
7021.84 1997
7022.64 2025
7023.43 2078
7024.22 2028
7025.01 2062
7025.80 2085
7026.59 2251
7027.38 2230
7028.17 2318
7028.96 2316
7029.75 2181
7030.55 2064
7031.34 1953
7032.13 2001
7032.92 1985
7033.71 1860
7034.50 1803
7035.29 1821
7036.09 1776
7036.88 2012
7037.67 2035
7038.46 2072
7039.25 2008
7040.05 2109
7040.84 2278
7041.63 2263
7042.42 2297
7043.21 2376
7044.01 2316
7044.80 2286
7045.59 2220
7046.38 2140
7047.17 2205
7047.97 2158
7048.76 2290
7049.55 2559
7050.34 2757
7051.14 2921
7051.93 2782
7052.72 2881
7053.51 2676
7054.31 2764
7055.10 2468
7055.89 2364
7056.68 2182
7057.48 2038
7058.27 1989
7059.06 2102
7059.86 2071
7060.65 1823
7061.44 1847
7062.24 1919
7063.03 1969
7063.82 2072
7064.61 2101
7065.41 2045
7066.20 2031
7066.99 2102
7067.79 2115
7068.58 2016
7069.37 1949
7070.17 1998
7070.96 1980
7071.76 2029
7072.55 1927
7073.34 1880
7074.14 1894
7074.93 1857
7075.72 1844
7076.52 1855
7077.31 1822
7078.11 1857
7078.90 1839
7079.69 1774
7080.49 1900
7081.28 1788
7082.08 1751
7082.87 1770
7083.67 1764
7084.46 1719
7085.25 1690
7086.05 1726
7086.84 1745
7087.64 1690
7088.43 1819
7089.23 1867
7090.02 1966
7090.82 1869
7091.61 1880
7092.41 1805
7093.20 1708
7094.00 1667
7094.79 1637
7095.59 1578
7096.38 1624
7097.18 1600
7097.97 1548
7098.77 1382
7099.56 1503
7100.36 1551
7101.15 1549
7101.95 1603
7102.74 1484
7103.54 1414
7104.33 1525
7105.13 1433
7105.92 1453
7106.72 1383
7107.52 1403
7108.31 1339
7109.11 1357
7109.90 1330
7110.70 1349
7111.49 1464
7112.29 1527
7113.09 1425
7113.88 1392
7114.68 1306
7115.47 1270
7116.27 1278
7117.07 1360
7117.86 1518
7118.66 1475
7119.45 1412
7120.25 1496
7121.05 1452
7121.84 1419
7122.64 1402
7123.44 1410
7124.23 1408
7125.03 1399
7125.83 1382
7126.62 1383
7127.42 1360
7128.22 1398
7129.01 1430
7129.81 1447
7130.61 1362
7131.40 1396
7132.20 1342
7133.00 1351
7133.80 1250
7134.59 1261
7135.39 1254
7136.19 1306
7136.98 1260
7137.78 1169
7138.58 1281
7139.38 1332
7140.17 1296
7140.97 1268
7141.77 1271
7142.57 1311
7143.36 1427
7144.16 1293
7144.96 1343
7145.76 1348
7146.56 1202
7147.35 1235
7148.15 1308
7148.95 1282
7149.75 1242
7150.55 1147
7151.34 1206
7152.14 1237
7152.94 1167
7153.74 1243
7154.54 1224
7155.33 1147
7156.13 1153
7156.93 1247
7157.73 1275
7158.53 1163
7159.33 1065
7160.13 1141
7160.92 1116
7161.72 1158
7162.52 1136
7163.32 1147
7164.12 1100
7164.92 1114
7165.72 1128
7166.52 1104
7167.31 1074
7168.11 1121
7168.91 1164
7169.71 1097
7170.51 1133
7171.31 1162
7172.11 1114
7172.91 1228
7173.71 1192
7174.51 1151
7175.31 1254
7176.11 1083
7176.91 1097
7177.71 1171
7178.51 1104
7179.31 1074
7180.10 1135
7180.90 1162
7181.70 1123
7182.50 1108
7183.30 1155
7184.10 1276
7184.90 1238
7185.70 1204
7186.50 1244
7187.30 1209
7188.10 1122
7188.90 1077
7189.70 1063
7190.50 1040
7191.31 1081
7192.11 1046
7192.91 1041
7193.71 1045
7194.51 1011
7195.31 981
7196.11 968
7196.91 1011
7197.71 1009
7198.51 983
7199.31 1034
7200.11 1001
7200.91 1011
7201.71 1071
7202.51 1042
7203.32 990
7204.12 949
7204.92 927
7205.72 908
7206.52 1033
7207.32 1067
7208.12 944
7208.92 975
7209.73 1017
7210.53 971
7211.33 989
7212.13 940
7212.93 1036
7213.73 1051
7214.53 945
7215.34 938
7216.14 1001
7216.94 971
7217.74 929
7218.54 947
7219.34 938
7220.15 949
7220.95 905
7221.75 977
7222.55 1003
7223.35 1063
7224.16 1015
7224.96 1029
7225.76 1080
7226.56 1026
7227.37 1091
7228.17 950
7228.97 928
7229.77 1052
7230.58 974
7231.38 933
7232.18 951
7232.98 1018
7233.79 1035
7234.59 986
7235.39 965
7236.19 943
7237.00 966
7237.80 932
7238.60 978
7239.41 977
7240.21 992
7241.01 1018
7241.82 970
7242.62 970
7243.42 949
7244.23 1038
7245.03 1003
7245.83 944
7246.64 954
7247.44 951
7248.24 952
7249.05 919
7249.85 923
7250.65 923
7251.46 981
7252.26 851
7253.06 870
7253.87 911
7254.67 947
7255.48 948
7256.28 988
7257.08 983
7257.89 910
7258.69 925
7259.50 944
7260.30 948
7261.10 1007
7261.91 1055
7262.71 940
7263.52 938
7264.32 854
7265.13 993
7265.93 1034
7266.73 914
7267.54 937
7268.34 1040
7269.15 959
7269.95 925
7270.76 937
7271.56 988
7272.37 996
7273.17 952
7273.98 1016
7274.78 998
7275.59 1031
7276.39 1089
7277.20 1072
7278.00 1112
7278.81 1077
7279.61 1028
7280.42 1070
7281.22 1041
7282.03 1028
7282.83 1116
7283.64 1200
7284.45 1273
7285.25 1278
7286.06 1400
7286.86 1371
7287.67 1458
7288.47 1292
7289.28 1350
7290.09 1347
7290.89 1211
7291.70 1144
7292.50 1160
7293.31 1204
7294.12 1155
7294.92 1058
7295.73 1006
7296.53 1082
7297.34 1013
7298.15 1048
7298.95 1191
7299.76 1117
7300.57 1140
7301.37 1113
7302.18 1146
7302.98 1083
7303.79 1105
7304.60 1145
7305.40 1133
7306.21 1168
7307.02 1135
7307.82 1164
7308.63 1169
7309.44 1125
7310.25 1123
7311.05 1236
7311.86 1216
7312.67 1302
7313.47 1332
7314.28 1352
7315.09 1294
7315.90 1407
7316.70 1407
7317.51 1524
7318.32 1661
7319.12 1735
7319.93 1810
7320.74 2006
7321.55 2020
7322.35 2039
7323.16 1823
7323.97 1792
7324.78 1694
7325.59 1718
7326.39 1584
7327.20 1378
7328.01 1402
7328.82 1385
7329.62 1283
7330.43 1297
7331.24 1272
7332.05 1296
7332.86 1221
7333.67 1322
7334.47 1364
7335.28 1331
7336.09 1312
7336.90 1220
7337.71 1269
7338.52 1264
7339.32 1168
7340.13 1188
7340.94 1262
7341.75 1242
7342.56 1253
7343.37 1213
7344.18 1110
7344.99 1106
7345.79 1130
7346.60 1101
7347.41 1203
7348.22 1033
7349.03 1186
7349.84 1117
7350.65 1120
7351.46 1109
7352.27 1097
7353.08 1036
7353.89 1087
7354.70 1111
7355.50 1055
7356.31 1047
7357.12 1149
7357.93 1147
7358.74 1138
7359.55 1152
7360.36 1062
7361.17 1098
7361.98 1122
7362.79 1132
7363.60 1134
7364.41 1123
7365.22 1067
7366.03 1102
7366.84 1101
7367.65 1102
7368.46 1135
7369.27 1184
7370.08 1137
7370.89 1095
7371.70 1191
7372.51 1219
7373.32 1088
7374.13 1057
7374.94 1126
7375.75 1261
7376.57 1224
7377.38 1103
7378.19 1077
7379.00 1209
7379.81 1225
7380.62 1233
7381.43 1278
7382.24 1255
7383.05 1216
7383.86 1280
7384.67 1248
7385.48 1281
7386.30 1280
7387.11 1297
7387.92 1230
7388.73 1195
7389.54 1265
7390.35 1314
7391.16 1390
7391.98 1391
7392.79 1315
7393.60 1419
7394.41 1472
7395.22 1445
7396.03 1500
7396.84 1594
7397.66 1890
7398.47 2002
7399.28 2220
7400.09 2376
7400.90 2562
7401.72 2675
7402.53 2622
7403.34 2629
7404.15 2416
7404.96 2326
7405.78 2129
7406.59 1856
7407.40 1724
7408.21 1685
7409.03 1585
7409.84 1560
7410.65 1498
7411.46 1531
7412.28 1453
7413.09 1603
7413.90 1671
7414.71 1587
7415.53 1493
7416.34 1512
7417.15 1484
7417.96 1415
7418.78 1477
7419.59 1462
7420.40 1424
7421.22 1334
7422.03 1343
7422.84 1294
7423.66 1287
7424.47 1293
7425.28 1272
7426.10 1225
7426.91 1333
7427.72 1384
7428.54 1453
7429.35 1328
7430.16 1319
7430.98 1402
7431.79 1289
7432.60 1368
7433.42 1429
7434.23 1338
7435.05 1370
7435.86 1403
7436.67 1420
7437.49 1395
7438.30 1414
7439.11 1449
7439.93 1442
7440.74 1423
7441.56 1384
7442.37 1413
7443.19 1555
7444.00 1518
7444.81 1533
7445.63 1730
7446.44 1923
7447.26 2012
7448.07 2214
7448.89 2501
7449.70 2664
7450.52 2597
7451.33 2421
7452.15 2264
7452.96 2137
7453.78 1875
7454.59 1948
7455.40 1807
7456.22 1633
7457.03 1639
7457.85 1614
7458.66 1450
7459.48 1469
7460.30 1555
7461.11 1506
7461.93 1501
7462.74 1451
7463.56 1494
7464.37 1543
7465.19 1532
7466.00 1635
7466.82 1660
7467.63 1744
7468.45 1877
7469.27 1947
7470.08 2013
7470.90 2217
7471.71 2152
7472.53 2101
7473.34 2104
7474.16 2090
7474.98 2004
7475.79 2088
7476.61 1929
7477.42 1803
7478.24 1729
7479.06 1702
7479.87 1574
7480.69 1478
7481.51 1472
7482.32 1400
7483.14 1308
7483.96 1404
7484.77 1457
7485.59 1433
7486.40 1376
7487.22 1377
7488.04 1310
7488.85 1326
7489.67 1398
7490.49 1313
7491.31 1213
7492.12 1261
7492.94 1303
7493.76 1240
7494.57 1191
7495.39 1231
7496.21 1182
7497.02 1198
7497.84 1197
7498.66 1230
7499.48 1269
7500.29 1180
7501.11 1269
7501.93 1264
7502.75 1209
7503.56 1190
7504.38 1172
7505.20 1270
7506.02 1345
7506.83 1331
7507.65 1272
7508.47 1304
7509.29 1317
7510.11 1393
7510.92 1438
7511.74 1376
7512.56 1399
7513.38 1373
7514.20 1352
7515.01 1204
7515.83 1225
7516.65 1192
7517.47 1163
7518.29 1215
7519.11 1249
7519.92 1208
7520.74 1276
7521.56 1236
7522.38 1292
7523.20 1296
7524.02 1182
7524.84 1277
7525.65 1351
7526.47 1369
7527.29 1355
7528.11 1363
7528.93 1327
7529.75 1382
7530.57 1364
7531.39 1402
7532.21 1410
7533.03 1405
7533.85 1222
7534.66 1367
7535.48 1407
7536.30 1374
7537.12 1396
7537.94 1371
7538.76 1344
7539.58 1434
7540.40 1477
7541.22 1570
7542.04 1693
7542.86 1685
7543.68 1786
7544.50 1887
7545.32 2020
7546.14 2215
7546.96 2262
7547.78 2223
7548.60 2141
7549.42 1932
7550.24 1836
7551.06 1674
7551.88 1531
7552.70 1397
7553.52 1341
7554.34 1372
7555.16 1445
7555.98 1344
7556.80 1328
7557.62 1334
7558.44 1242
7559.26 1195
7560.08 1241
7560.90 1299
7561.72 1341
7562.55 1375
7563.37 1308
7564.19 1254
7565.01 1242
7565.83 1246
7566.65 1271
7567.47 1257
7568.29 1287
7569.11 1260
7569.93 1333
7570.76 1443
7571.58 1380
7572.40 1404
7573.22 1359
7574.04 1479
7574.86 1450
7575.68 1346
7576.51 1390
7577.33 1355
7578.15 1312
7578.97 1218
7579.79 1059
7580.61 1162
7581.44 1244
7582.26 1188
7583.08 1216
7583.90 1222
7584.72 1195
7585.55 1278
7586.37 1330
7587.19 1246
7588.01 1151
7588.83 1279
7589.66 1257
7590.48 1232
7591.30 1196
7592.12 1234
7592.95 1145
7593.77 1200
7594.59 1251
7595.41 1141
7596.24 1178
7597.06 1172
7597.88 1156
7598.70 1193
7599.53 1226
7600.35 1162
7601.17 1253
7601.99 1199
7602.82 1263
7603.64 1404
7604.46 1425
7605.29 1511
7606.11 1552
7606.93 1446
7607.76 1473
7608.58 1378
7609.40 1392
7610.23 1376
7611.05 1450
7611.87 1422
7612.70 1344
7613.52 1389
7614.34 1278
7615.17 1257
7615.99 1314
7616.81 1387
7617.64 1408
7618.46 1423
7619.29 1523
7620.11 1542
7620.93 1535
7621.76 1506
7622.58 1378
7623.41 1417
7624.23 1336
7625.05 1305
7625.88 1299
7626.70 1237
7627.53 1314
7628.35 1246
7629.18 1332
7630.00 1475
7630.82 1416
7631.65 1582
7632.47 1638
7633.30 1587
7634.12 1630
7634.95 1629
7635.77 1543
7636.60 1523
7637.42 1441
7638.25 1372
7639.07 1311
7639.90 1270
7640.72 1102
7641.55 1231
7642.37 1198
7643.20 1170
7644.02 1196
7644.85 1159
7645.67 1113
7646.50 1067
7647.32 1116
7648.15 1065
7648.97 1095
7649.80 1095
7650.63 1080
7651.45 1059
7652.28 1047
7653.10 1114
7653.93 989
7654.75 1001
7655.58 983
7656.41 1008
7657.23 926
7658.06 983
7658.88 989
7659.71 1001
7660.54 994
7661.36 1043
7662.19 972
7663.01 1004
7663.84 931
7664.67 965
7665.49 973
7666.32 979
7667.15 959
7667.97 936
7668.80 972
7669.63 981
7670.45 967
7671.28 1052
7672.11 978
7672.93 952
7673.76 947
7674.59 892
7675.41 978
7676.24 1015
7677.07 909
7677.89 867
7678.72 911
7679.55 890
7680.37 928
7681.20 970
7682.03 961
7682.86 918
7683.68 977
7684.51 900
7685.34 956
7686.17 998
7686.99 927
7687.82 982
7688.65 952
7689.48 946
7690.30 970
7691.13 979
7691.96 904
7692.79 923
7693.62 914
7694.44 879
7695.27 947
7696.10 925
7696.93 892
7697.76 932
7698.58 994
7699.41 1051
7700.24 1055
7701.07 1014
7701.90 979
7702.72 959
7703.55 995
7704.38 999
7705.21 999
7706.04 1017
7706.87 926
7707.70 926
7708.52 972
7709.35 911
7710.18 958
7711.01 928
7711.84 947
7712.67 948
7713.50 1011
7714.33 1013
7715.16 946
7715.98 970
7716.81 942
7717.64 908
7718.47 889
7719.30 974
7720.13 945
7720.96 952
7721.79 926
7722.62 940
7723.45 976
7724.28 1022
7725.11 964
7725.94 927
7726.77 941
7727.60 937
7728.43 949
7729.26 862
7730.09 883
7730.92 961
7731.75 989
7732.58 926
7733.41 931
7734.24 956
7735.07 954
7735.90 958
7736.73 898
7737.56 880
7738.39 821
7739.22 863
7740.05 922
7740.88 939
7741.71 878
7742.54 929
7743.37 972
7744.20 979
7745.03 986
7745.86 1196
7746.69 1285
7747.52 1400
7748.35 1560
7749.18 1697
7750.02 1649
7750.85 1599
7751.68 1585
7752.51 1530
7753.34 1444
7754.17 1339
7755.00 1176
7755.83 1159
7756.66 1099
7757.50 1119
7758.33 1008
7759.16 987
7759.99 965
7760.82 951
7761.65 971
7762.48 988
7763.32 935
7764.15 957
7764.98 1006
7765.81 1008
7766.64 989
7767.47 939
7768.31 940
7769.14 841
7769.97 853
7770.80 866
7771.63 837
7772.47 861
7773.30 825
7774.13 881
7774.96 910
7775.80 843
7776.63 883
7777.46 881
7778.29 953
7779.12 943
7779.96 938
7780.79 989
7781.62 936
7782.46 816
7783.29 874
7784.12 793
7784.95 849
7785.79 981
7786.62 1021
7787.45 1060
7788.28 1012
7789.12 952
7789.95 928
7790.78 988
7791.62 1012
7792.45 949
7793.28 891
7794.12 887
7794.95 893
7795.78 800
7796.62 843
7797.45 870
7798.28 829
7799.12 903
7799.95 963
7800.78 956
7801.62 907
7802.45 928
7803.29 947
7804.12 912
7804.95 939
7805.79 994
7806.62 1014
7807.46 968
7808.29 980
7809.12 929
7809.96 870
7810.79 1004
7811.63 1115
7812.46 1071
7813.29 1044
7814.13 1090
7814.96 1063
7815.80 1126
7816.63 1155
7817.47 1111
7818.30 1160
7819.14 1150
7819.97 1136
7820.81 1160
7821.64 1124
7822.47 1022
7823.31 1072
7824.14 1110
7824.98 1116
7825.81 1139
7826.65 1166
7827.48 1224
7828.32 1145
7829.15 1075
7829.99 1099
7830.83 1079
7831.66 1127
7832.50 1104
7833.33 1127
7834.17 1041
7835.00 1107
7835.84 1097
7836.67 1139
7837.51 1058
7838.34 1061
7839.18 1204
7840.02 1174
7840.85 1176
7841.69 1012
7842.52 1119
7843.36 1126
7844.19 1105
7845.03 1130
7845.87 1214
7846.70 1168
7847.54 1057
7848.38 1065
7849.21 1046
7850.05 949
7850.88 1016
7851.72 989
7852.56 942
7853.39 965
7854.23 1004
7855.07 1062
7855.90 997
7856.74 966
7857.58 995
7858.41 1100
7859.25 1123
7860.09 1095
7860.92 1139
7861.76 1208
7862.60 1166
7863.43 1200
7864.27 1065
7865.11 1103
7865.95 1081
7866.78 1017
7867.62 1014
7868.46 957
7869.29 982
7870.13 1020
7870.97 1063
7871.81 1067
7872.64 1021
7873.48 1026
7874.32 1103
7875.16 1109
7875.99 1089
7876.83 1160
7877.67 1212
7878.51 1238
7879.34 1246
7880.18 1239
7881.02 1212
7881.86 1214
7882.70 1197
7883.53 1172
7884.37 1199
7885.21 1178
7886.05 1144
7886.89 1114
7887.73 1141
7888.56 1104
7889.40 1187
7890.24 1195
7891.08 1160
7891.92 1111
7892.76 1118
7893.59 1217
7894.43 1180
7895.27 1126
7896.11 1147
7896.95 1108
7897.79 1051
7898.63 1093
7899.47 1072
7900.31 1067
7901.14 1071
7901.98 1096
7902.82 1117
7903.66 1116
7904.50 1076
7905.34 1066
7906.18 1097
7907.02 1060
7907.86 985
7908.70 954
7909.54 950
7910.38 1043
7911.22 1016
7912.05 1002
7912.89 1111
7913.73 1094
7914.57 1046
7915.41 1149
7916.25 1238
7917.09 1420
7917.93 1448
7918.77 1509
7919.61 1482
7920.45 1545
7921.29 1514
7922.13 1442
7922.97 1297
7923.81 1267
7924.65 1217
7925.49 1277
7926.33 1195
7927.17 1016
7928.02 995
7928.86 1033
7929.70 1013
7930.54 1036
7931.38 980
7932.22 985
7933.06 987
7933.90 1015
7934.74 898
7935.58 903
7936.42 999
7937.26 981
7938.10 934
7938.94 875
7939.79 936
7940.63 971
7941.47 1006
7942.31 1045
7943.15 987
7943.99 1042
7944.83 1134
7945.67 1080
7946.52 1120
7947.36 1064
7948.20 1014
7949.04 1068
7949.88 1034
7950.72 1067
7951.56 1039
7952.41 1012
7953.25 1089
7954.09 1105
7954.93 1046
7955.77 1021
7956.62 998
7957.46 1018
7958.30 1075
7959.14 992
7959.98 1044
7960.83 1075
7961.67 1084
7962.51 973
7963.35 1115
7964.20 1082
7965.04 1104
7965.88 1067
7966.72 1161
7967.56 1128
7968.41 1085
7969.25 1126
7970.09 1132
7970.94 1241
7971.78 1078
7972.62 1019
7973.46 1097
7974.31 932
7975.15 1022
7975.99 993
7976.84 927
7977.68 893
7978.52 879
7979.36 996
7980.21 975
7981.05 969
7981.89 1023
7982.74 867
7983.58 1022
7984.42 1058
7985.27 990
7986.11 977
7986.96 998
7987.80 979
7988.64 955
7989.49 908
7990.33 922
7991.17 850
7992.02 940
7992.86 904
7993.71 853
7994.55 864
7995.39 834
7996.24 937
7997.08 881
7997.93 816
7998.77 814
7999.61 897
8000.46 815
8001.30 825
8002.15 848
8002.99 826
8003.84 774
8004.68 871
8005.52 882
8006.37 831
8007.21 843
8008.06 782
8008.90 838
8009.75 802
8010.59 788
8011.44 874
8012.28 821
8013.13 849
8013.97 861
8014.82 834
8015.66 853
8016.51 736
8017.35 753
8018.20 755
8019.04 733
8019.89 775
8020.73 805
8021.58 786
8022.42 818
8023.27 723
8024.12 756
8024.96 757
8025.81 831
8026.65 751
8027.50 793
8028.34 805
8029.19 726
8030.03 802
8030.88 807
8031.73 813
8032.57 720
8033.42 777
8034.26 908
8035.11 917
8035.96 810
8036.80 771
8037.65 826
8038.50 872
8039.34 824
8040.19 832
8041.03 883
8041.88 876
8042.73 884
8043.57 926
8044.42 863
8045.27 828
8046.11 825
8046.96 822
8047.81 844
8048.65 781
8049.50 789
8050.35 875
8051.19 799
8052.04 769
8052.89 795
8053.74 780
8054.58 783
8055.43 827
8056.28 751
8057.12 774
8057.97 733
8058.82 810
8059.67 699
8060.51 747
8061.36 736
8062.21 798
8063.06 720
8063.90 718
8064.75 746
8065.60 836
8066.45 786
8067.29 764
8068.14 848
8068.99 762
8069.84 733
8070.69 756
8071.53 830
8072.38 799
8073.23 783
8074.08 715
8074.93 730
8075.78 755
8076.62 757
8077.47 753
8078.32 832
8079.17 751
8080.02 777
8080.87 747
8081.71 709
8082.56 734
8083.41 705
8084.26 707
8085.11 698
8085.96 732
8086.81 680
8087.66 705
8088.50 802
8089.35 879
8090.20 825
8091.05 803
8091.90 866
8092.75 759
8093.60 790
8094.45 706
8095.30 769
8096.15 733
8097.00 731
8097.84 757
8098.69 745
8099.54 763
8100.39 734
8101.24 724
8102.09 707
8102.94 645
8103.79 741
8104.64 799
8105.49 749
8106.34 770
8107.19 748
8108.04 706
8108.89 696
8109.74 778
8110.59 792
8111.44 772
8112.29 723
8113.14 731
8113.99 710
8114.84 701
8115.69 777
8116.54 767
8117.39 735
8118.24 685
8119.09 736
8119.94 793
8120.80 823
8121.65 836
8122.50 869
8123.35 836
8124.20 866
8125.05 795
8125.90 810
8126.75 659
8127.60 791
8128.45 750
8129.30 725
8130.15 760
8131.01 839
8131.86 738
8132.71 719
8133.56 838
8134.41 764
8135.26 748
8136.11 793
8136.97 804
8137.82 804
8138.67 758
8139.52 816
8140.37 825
8141.22 879
8142.07 938
8142.93 844
8143.78 800
8144.63 982
8145.48 889
8146.33 780
8147.19 795
8148.04 796
8148.89 822
8149.74 813
8150.59 799
8151.45 913
8152.30 882
8153.15 899
8154.00 993
8154.86 934
8155.71 963
8156.56 968
8157.41 973
8158.27 947
8159.12 955
8159.97 929
8160.82 921
8161.68 871
8162.53 868
8163.38 851
8164.23 828
8165.09 894
8165.94 904
8166.79 861
8167.65 854
8168.50 883
8169.35 847
8170.21 811
8171.06 865
8171.91 858
8172.77 830
8173.62 848
8174.47 859
8175.33 751
8176.18 729
8177.03 779
8177.89 832
8178.74 841
8179.59 757
8180.45 725
8181.30 765
8182.16 767
8183.01 741
8183.86 733
8184.72 735
8185.57 719
8186.43 705
8187.28 775
8188.13 744
8188.99 742
8189.84 776
8190.70 760
8191.55 734
8192.40 772
8193.26 707
8194.11 748
8194.97 729
8195.82 681
8196.68 768
8197.53 800
8198.39 739
8199.24 756
8200.10 808
8200.95 712
8201.81 702
8202.66 720
8203.52 702
8204.37 703
8205.23 745
8206.08 749
8206.94 711
8207.79 866
8208.65 764
8209.50 743
8210.36 756
8211.21 780
8212.07 734
8212.92 839
8213.78 735
8214.63 718
8215.49 810
8216.34 737
8217.20 768
8218.06 790
8218.91 753
8219.77 761
8220.62 821
8221.48 828
8222.33 865
8223.19 945
8224.05 907
8224.90 1043
8225.76 1064
8226.62 940
8227.47 957
8228.33 972
8229.18 910
8230.04 812
8230.90 846
8231.75 812
8232.61 905
8233.47 861
8234.32 713
8235.18 789
8236.04 792
8236.89 791
8237.75 836
8238.61 773
8239.46 805
8240.32 732
8241.18 736
8242.03 768
8242.89 759
8243.75 802
8244.60 813
8245.46 784
8246.32 780
8247.18 822
8248.03 815
8248.89 781
8249.75 791
8250.60 689
8251.46 809
8252.32 853
8253.18 869
8254.03 794
8254.89 814
8255.75 749
8256.61 763
8257.47 710
8258.32 810
8259.18 811
8260.04 780
8260.90 743
8261.75 757
8262.61 730
8263.47 695
8264.33 750
8265.19 849
8266.05 755
8266.90 763
8267.76 755
8268.62 686
8269.48 697
8270.34 682
8271.20 725
8272.05 742
8272.91 770
8273.77 770
8274.63 672
8275.49 623
8276.35 726
8277.21 780
8278.06 765
8278.92 823
8279.78 775
8280.64 876
8281.50 803
8282.36 737
8283.22 772
8284.08 787
8284.94 786
8285.80 792
8286.66 822
8287.51 882
8288.37 832
8289.23 860
8290.09 839
8290.95 848
8291.81 752
8292.67 847
8293.53 802
8294.39 837
8295.25 880
8296.11 810
8296.97 835
8297.83 889
8298.69 883
8299.55 879
8300.41 933
8301.27 802
8302.13 840
8302.99 809
8303.85 815
8304.71 904
8305.57 892
8306.43 812
8307.29 846
8308.15 904
8309.01 844
8309.87 768
8310.73 719
8311.59 770
8312.45 786
8313.31 777
8314.18 848
8315.04 829
8315.90 855
8316.76 856
8317.62 842
8318.48 827
8319.34 874
8320.20 842
8321.06 823
8321.92 793
8322.78 772
8323.65 787
8324.51 719
8325.37 737
8326.23 758
8327.09 816
8327.95 786
8328.81 770
8329.68 826
8330.54 801
8331.40 738
8332.26 720
8333.12 807
8333.98 779
8334.85 777
8335.71 838
8336.57 805
8337.43 816
8338.29 784
8339.15 779
8340.02 777
8340.88 762
8341.74 860
8342.60 802
8343.47 764
8344.33 837
8345.19 823
8346.05 822
8346.91 821
8347.78 841
8348.64 853
8349.50 849
8350.36 793
8351.23 751
8352.09 798
8352.95 813
8353.82 801
8354.68 861
8355.54 803
8356.40 870
8357.27 820
8358.13 856
8358.99 857
8359.86 814
8360.72 806
8361.58 904
8362.44 875
8363.31 833
8364.17 852
8365.03 854
8365.90 891
8366.76 832
8367.62 863
8368.49 897
8369.35 832
8370.22 786
8371.08 912
8371.94 893
8372.81 886
8373.67 911
8374.53 926
8375.40 868
8376.26 922
8377.13 999
8377.99 1020
8378.85 992
8379.72 999
8380.58 983
8381.45 1004
8382.31 1032
8383.17 1050
8384.04 1034
8384.90 966
8385.77 1003
8386.63 994
8387.50 995
8388.36 1040
8389.23 1027
8390.09 1057
8390.96 1042
8391.82 1009
8392.68 943
8393.55 959
8394.41 1059
8395.28 1103
8396.14 996
8397.01 1047
8397.87 1093
8398.74 1032
8399.60 1041
8400.47 1100
8401.33 1038
8402.20 988
8403.07 998
8403.93 1123
8404.80 1090
8405.66 1099
8406.53 1107
8407.39 1116
8408.26 1069
8409.12 1089
8409.99 1174
8410.85 1122
8411.72 1248
8412.59 1135
8413.45 1151
8414.32 1282
8415.18 1241
8416.05 1316
8416.92 1295
8417.78 1259
8418.65 1192
8419.51 1286
8420.38 1304
8421.25 1262
8422.11 1169
8422.98 1268
8423.85 1418
8424.71 1441
8425.58 1366
8426.44 1429
8427.31 1466
8428.18 1322
8429.04 1356
8429.91 1465
8430.78 1466
8431.64 1578
8432.51 1637
8433.38 1573
8434.25 1583
8435.11 1485
8435.98 1650
8436.85 1643
8437.71 1651
8438.58 1506
8439.45 1739
8440.31 1871
8441.18 1936
8442.05 1971
8442.92 2078
8443.78 2071
8444.65 2168
8445.52 2193
8446.39 2133
8447.25 2033
8448.12 2127
8448.99 2080
8449.86 2049
8450.72 2083
8451.59 2126
8452.46 2315
8453.33 2616
8454.20 2900
8455.06 3964
8455.93 4881
8456.80 6034
8457.67 6872
8458.54 7270
8459.40 7446
8460.27 7177
8461.14 6593
8462.01 5950
8462.88 4882
8463.75 3906
8464.61 3292
8465.48 2909
8466.35 2539
8467.22 2137
8468.09 1935
8468.96 1850
8469.83 1734
8470.70 1656
8471.56 1652
8472.43 1613
8473.30 1574
8474.17 1518
8475.04 1488
8475.91 1517
8476.78 1502
8477.65 1430
8478.52 1344
8479.39 1322
8480.25 1373
8481.12 1455
8481.99 1323
8482.86 1236
8483.73 1364
8484.60 1451
8485.47 1442
8486.34 1482
8487.21 1502
8488.08 1532
8488.95 1498
8489.82 1407
8490.69 1402
8491.56 1354
8492.43 1394
8493.30 1541
8494.17 1623
8495.04 1702
8495.91 1836
8496.78 1865
8497.65 1752
8498.52 1792
8499.39 1677
8500.26 1559
8501.13 1507
8502.00 1483
8502.87 1443
8503.74 1369
8504.61 1340
8505.48 1274
8506.35 1364
8507.22 1340
8508.09 1266
8508.97 1286
8509.84 1300
8510.71 1284
8511.58 1306
8512.45 1328
8513.32 1410
8514.19 1341
8515.06 1324
8515.93 1393
8516.80 1253
8517.68 1381
8518.55 1400
8519.42 1380
8520.29 1382
8521.16 1438
8522.03 1477
8522.90 1561
8523.77 1413
8524.65 1441
8525.52 1386
8526.39 1488
8527.26 1493
8528.13 1343
8529.00 1398
8529.88 1469
8530.75 1558
8531.62 1534
8532.49 1395
8533.36 1397
8534.24 1475
8535.11 1570
8535.98 1527
8536.85 1517
8537.72 1594
8538.60 1559
8539.47 1583
8540.34 1440
8541.21 1364
8542.09 1340
8542.96 1271
8543.83 1229
8544.70 1245
8545.58 1235
8546.45 1278
8547.32 1192
8548.19 1199
8549.07 1174
8549.94 1172
8550.81 1133
8551.69 1120
8552.56 1133
8553.43 1316
8554.31 1329
8555.18 1356
8556.05 1373
8556.92 1418
8557.80 1470
8558.67 1431
8559.54 1391
8560.42 1218
8561.29 1272
8562.16 1266
8563.04 1189
8563.91 1067
8564.79 1103
8565.66 1095
8566.53 1127
8567.41 1125
8568.28 1130
8569.15 1094
8570.03 1113
8570.90 1130
8571.78 1095
8572.65 1127
8573.52 1078
8574.40 1101
8575.27 1252
8576.15 1061
8577.02 1082
8577.89 1001
8578.77 993
8579.64 1001
8580.52 1003
8581.39 1030
8582.27 992
8583.14 981
8584.02 990
8584.89 975
8585.77 941
8586.64 1024
8587.51 984
8588.39 948
8589.26 986
8590.14 981
8591.01 938
8591.89 966
8592.76 1054
8593.64 982
8594.51 1097
8595.39 1105
8596.26 1028
8597.14 982
8598.02 1026
8598.89 1077
8599.77 1019
8600.64 1085
8601.52 995
8602.39 998
8603.27 1032
8604.14 1064
8605.02 1015
8605.89 1062
8606.77 1086
8607.65 1067
8608.52 1071
8609.40 1163
8610.27 1171
8611.15 1218
8612.03 1180
8612.90 1223
8613.78 1292
8614.65 1277
8615.53 1119
8616.41 1106
8617.28 1109
8618.16 1079
8619.04 1064
8619.91 1020
8620.79 1003
8621.66 1065
8622.54 1063
8623.42 1067
8624.29 1092
8625.17 1104
8626.05 1155
8626.92 1110
8627.80 1136
8628.68 1089
8629.56 1126
8630.43 1094
8631.31 1173
8632.19 1232
8633.06 1190
8633.94 1177
8634.82 1141
8635.69 1132
8636.57 1157
8637.45 1163
8638.33 1144
8639.20 1193
8640.08 1174
8640.96 1146
8641.84 1218
8642.71 1198
8643.59 1122
8644.47 1148
8645.35 1193
8646.22 1234
8647.10 1207
8647.98 1264
8648.86 1274
8649.74 1313
8650.61 1293
8651.49 1337
8652.37 1267
8653.25 1300
8654.13 1384
8655.00 1302
8655.88 1383
8656.76 1394
8657.64 1317
8658.52 1307
8659.40 1271
8660.27 1257
8661.15 1273
8662.03 1341
8662.91 1283
8663.79 1320
8664.67 1303
8665.55 1235
8666.43 1278
8667.30 1308
8668.18 1394
8669.06 1507
8669.94 1532
8670.82 1600
8671.70 1668
8672.58 1785
8673.46 1935
8674.34 2037
8675.22 2148
8676.09 2252
8676.97 2267
8677.85 2345
8678.73 2398
8679.61 2319
8680.49 2094
8681.37 2025
8682.25 1942
8683.13 1765
8684.01 1657
8684.89 1634
8685.77 1639
8686.65 1603
8687.53 1635
8688.41 1619
8689.29 1802
8690.17 1979
8691.05 2205
8691.93 2712
8692.81 3131
8693.69 3539
8694.57 3687
8695.45 3788
8696.33 3682
8697.21 3486
8698.09 3200
8698.97 2750
8699.85 2364
8700.73 2174
8701.61 1882
8702.49 1690
8703.37 1548
8704.26 1469
8705.14 1367
8706.02 1391
8706.90 1296
8707.78 1314
8708.66 1350
8709.54 1237
8710.42 1256
8711.30 1255
8712.18 1340
8713.06 1287
8713.95 1274
8714.83 1215
8715.71 1274
8716.59 1255
8717.47 1196
8718.35 1121
8719.23 1254
8720.12 1209
8721.00 1195
8721.88 1194
8722.76 1222
8723.64 1195
8724.52 1181
8725.41 1154
8726.29 1211
8727.17 1203
8728.05 1168
8728.93 1165
8729.81 1253
8730.70 1261
8731.58 1337
8732.46 1390
8733.34 1357
8734.23 1468
8735.11 1298
8735.99 1310
8736.87 1270
8737.75 1217
8738.64 1199
8739.52 1205
8740.40 1150
8741.28 1164
8742.17 1205
8743.05 1146
8743.93 1162
8744.82 1156
8745.70 1255
8746.58 1258
8747.46 1311
8748.35 1323
8749.23 1173
8750.11 1272
8751.00 1319
8751.88 1308
8752.76 1252
8753.65 1290
8754.53 1313
8755.41 1295
8756.30 1215
8757.18 1265
8758.06 1489
8758.95 1517
8759.83 1448
8760.71 1442
8761.60 1462
8762.48 1539
8763.36 1537
8764.25 1542
8765.13 1412
8766.01 1458
8766.90 1419
8767.78 1386
8768.67 1332
8769.55 1353
8770.43 1300
8771.32 1374
8772.20 1348
8773.09 1386
8773.97 1366
8774.86 1362
8775.74 1407
8776.62 1445
8777.51 1560
8778.39 1472
8779.28 1420
8780.16 1481
8781.05 1552
8781.93 1549
8782.82 1598
8783.70 1505
8784.59 1547
8785.47 1512
8786.36 1517
8787.24 1548
8788.12 1575
8789.01 1571
8789.89 1522
8790.78 1699
8791.67 1891
8792.55 1964
8793.44 1921
8794.32 2160
8795.21 2154
8796.09 2112
8796.98 2079
8797.86 1963
8798.75 1833
8799.63 1703
8800.52 1586
8801.40 1527
8802.29 1506
8803.18 1412
8804.06 1451
8804.95 1375
8805.83 1375
8806.72 1439
8807.60 1318
8808.49 1432
8809.38 1427
8810.26 1432
8811.15 1410
8812.04 1352
8812.92 1386
8813.81 1276
8814.69 1274
8815.58 1190
8816.47 1166
8817.35 1165
8818.24 1247
8819.13 1208
8820.01 1149
8820.90 1105
8821.79 1163
8822.67 1243
8823.56 1132
8824.45 1187
8825.33 1149
8826.22 1154
8827.11 1147
8827.99 1197
8828.88 1146
8829.77 1146
8830.65 1133
8831.54 1153
8832.43 1144
8833.32 1116
8834.20 1090
8835.09 1191
8835.98 1075
8836.87 1037
8837.75 1025
8838.64 1050
8839.53 990
8840.42 1018
8841.30 1084
8842.19 963
8843.08 1029
8843.97 975
8844.85 952
8845.74 998
8846.63 1010
8847.52 1088
8848.41 1051
8849.29 1115
8850.18 1020
8851.07 972
8851.96 1023
8852.85 999
8853.73 1001
8854.62 999
8855.51 973
8856.40 932
8857.29 950
8858.18 988
8859.06 1012
8859.95 955
8860.84 930
8861.73 970
8862.62 989
8863.51 903
8864.40 875
8865.29 881
8866.17 864
8867.06 936
8867.95 875
8868.84 919
8869.73 914
8870.62 869
8871.51 828
8872.40 882
8873.29 976
8874.18 918
8875.07 898
8875.96 835
8876.84 848
8877.73 810
8878.62 862
8879.51 814
8880.40 837
8881.29 765
8882.18 847
8883.07 830
8883.96 822
8884.85 840
8885.74 791
8886.63 884
8887.52 865
8888.41 837
8889.30 783
8890.19 730
8891.08 739
8891.97 763
8892.86 813
8893.75 779
8894.64 821
8895.53 785
8896.42 745
8897.31 775
8898.20 744
8899.09 840
8899.98 795
8900.88 777
8901.77 739
8902.66 780
8903.55 773
8904.44 779
8905.33 756
8906.22 733
8907.11 743
8908.00 767
8908.89 825
8909.78 714
8910.68 697
8911.57 737
8912.46 770
8913.35 777
8914.24 763
8915.13 774
8916.02 744
8916.91 760
8917.81 797
8918.70 767
8919.59 722
8920.48 754
8921.37 778
8922.26 716
8923.16 665
8924.05 651
8924.94 733
8925.83 732
8926.72 726
8927.61 691
8928.51 674
8929.40 676
8930.29 696
8931.18 725
8932.07 728
8932.97 635
8933.86 656
8934.75 694
8935.64 755
8936.54 680
8937.43 728
8938.32 738
8939.21 724
8940.11 692
8941.00 666
8941.89 681
8942.78 697
8943.68 686
8944.57 700
8945.46 750
8946.36 710
8947.25 723
8948.14 707
8949.03 703
8949.93 678
8950.82 671
8951.71 651
8952.61 675
8953.50 659
8954.39 623
8955.29 657
8956.18 633
8957.07 625
8957.97 644
8958.86 589
8959.75 624
8960.65 658
8961.54 646
8962.44 693
8963.33 631
8964.22 634
8965.12 720
8966.01 625
8966.90 705
8967.80 743
8968.69 733
8969.59 691
8970.48 718
8971.37 677
8972.27 656
8973.16 641
8974.06 664
8974.95 663
8975.85 680
8976.74 745
8977.64 689
8978.53 659
8979.42 662
8980.32 673
8981.21 665
8982.11 663
8983.00 640
8983.90 663
8984.79 644
8985.69 673
8986.58 655
8987.48 638
8988.37 577
8989.27 609
8990.16 590
8991.06 597
8991.95 591
8992.85 596
8993.74 527
8994.64 568
8995.53 632
8996.43 583
8997.32 632
8998.22 618
8999.12 608
9000.01 583
9000.91 576
9001.80 575
9002.70 533
9003.59 577
9004.49 579
9005.39 598
9006.28 604
9007.18 589
9008.07 612
9008.97 550
9009.87 570
9010.76 585
9011.66 542
9012.55 586
9013.45 566
9014.35 592
9015.24 610
9016.14 633
9017.04 613
9017.93 622
9018.83 549
9019.72 604
9020.62 583
9021.52 594
9022.41 581
9023.31 584
9024.21 585
9025.11 589
9026.00 571
9026.90 628
9027.80 563
9028.69 556
9029.59 528
9030.49 508
9031.38 566
9032.28 511
9033.18 586
9034.08 557
9034.97 561
9035.87 543
9036.77 549
9037.67 617
9038.56 572
9039.46 582
9040.36 562
9041.26 614
9042.15 576
9043.05 570
9043.95 564
9044.85 595
9045.74 570
9046.64 569
9047.54 587
9048.44 587
9049.34 561
9050.23 562
9051.13 605
9052.03 575
9052.93 571
9053.83 559
9054.73 547
9055.62 524
9056.52 565
9057.42 564
9058.32 503
9059.22 584
9060.12 623
9061.01 574
9061.91 612
9062.81 571
9063.71 587
9064.61 589
9065.51 612
9066.41 540
9067.31 560
9068.21 620
9069.10 619
9070.00 555
9070.90 531
9071.80 550
9072.70 526
9073.60 535
9074.50 502
9075.40 582
9076.30 604
9077.20 625
9078.10 611
9079.00 580
9079.90 575
9080.80 588
9081.70 648
9082.59 556
9083.49 574
9084.39 583
9085.29 549
9086.19 606
9087.09 607
9087.99 646
9088.89 650
9089.79 638
9090.69 607
9091.59 641
9092.49 628
9093.39 715
9094.29 621
9095.19 588
9096.10 644
9097.00 647
9097.90 585
9098.80 555
9099.70 576
9100.60 594
9101.50 633
9102.40 605
9103.30 584
9104.20 593
9105.10 575
9106.00 597
9106.90 540
9107.80 576
9108.70 644
9109.61 581
9110.51 518
9111.41 595
9112.31 586
9113.21 561
9114.11 564
9115.01 569
9115.91 518
9116.82 604
9117.72 586
9118.62 537
9119.52 539
9120.42 523
9121.32 578
9122.22 585
9123.13 575
9124.03 571
9124.93 583
9125.83 573
9126.73 537
9127.64 578
9128.54 575
9129.44 571
9130.34 598
9131.24 602
9132.15 560
9133.05 564
9133.95 577
9134.85 566
9135.76 604
9136.66 565
9137.56 539
9138.46 531
9139.36 561
9140.27 543
9141.17 545
9142.07 533
9142.98 566
9143.88 587
9144.78 546
9145.68 543
9146.59 537
9147.49 534
9148.39 538
9149.30 539
9150.20 592
9151.10 572
9152.00 551
9152.91 603
9153.81 570
9154.71 496
9155.62 492
9156.52 525
9157.42 569
9158.33 505
9159.23 486
9160.13 496
9161.04 541
9161.94 554
9162.85 540
9163.75 525
9164.65 621
9165.56 606
9166.46 594
9167.36 566
9168.27 577
9169.17 569
9170.08 541
9170.98 547
9171.88 579
9172.79 476
9173.69 487
9174.60 533
9175.50 510
9176.41 607
9177.31 545
9178.21 507
9179.12 522
9180.02 574
9180.93 528
9181.83 496
9182.74 557
9183.64 530
9184.55 554
9185.45 504
9186.36 528
9187.26 596
9188.17 539
9189.07 544
9189.98 549
9190.88 569
9191.79 566
9192.69 539
9193.60 555
9194.50 541
9195.41 585
9196.31 601
9197.22 572
9198.12 541
9199.03 546
9199.93 527
9200.84 565
9201.74 569
9202.65 561
9203.56 553
9204.46 570
9205.37 523
9206.27 551
9207.18 579
9208.09 546
9208.99 520
9209.90 542
9210.80 569
9211.71 573
9212.62 559
9213.52 547
9214.43 645
9215.33 547
9216.24 558
9217.15 553
9218.05 634
9218.96 578
9219.87 594
9220.77 600
9221.68 583
9222.59 609
9223.49 627
9224.40 570
9225.31 567
9226.21 536
9227.12 575
9228.03 510
9228.93 534
9229.84 520
9230.75 519
9231.65 585
9232.56 575
9233.47 567
9234.38 546
9235.28 590
9236.19 625
9237.10 552
9238.00 513
9238.91 524
9239.82 556
9240.73 543
9241.63 525
9242.54 547
9243.45 547
9244.36 546
9245.27 521
9246.17 515
9247.08 511
9247.99 544
9248.90 532
9249.80 558
9250.71 521
9251.62 599
9252.53 542
9253.44 512
9254.34 523
9255.25 561
9256.16 525
9257.07 570
9257.98 565
9258.89 551
9259.79 533
9260.70 552
9261.61 566
9262.52 555
9263.43 581
9264.34 492
9265.25 505
9266.16 523
9267.06 542
9267.97 543
9268.88 538
9269.79 575
9270.70 537
9271.61 511
9272.52 547
9273.43 613
9274.34 532
9275.25 573
9276.15 548
9277.06 478
9277.97 478
9278.88 526
9279.79 547
9280.70 515
9281.61 571
9282.52 542
9283.43 549
9284.34 530
9285.25 581
9286.16 557
9287.07 518
9287.98 577
9288.89 502
9289.80 479
9290.71 577
9291.62 585
9292.53 586
9293.44 527
9294.35 575
9295.26 539
9296.17 508
9297.08 586
9297.99 526
9298.90 499
9299.81 602
9300.72 568
9301.63 626
9302.54 647
9303.45 633
9304.36 603
9305.27 624
9306.18 547
9307.10 529
9308.01 660
9308.92 697
9309.83 701
9310.74 647
9311.65 655
9312.56 699
9313.47 653
9314.38 626
9315.29 598
9316.21 598
9317.12 596
9318.03 665
9318.94 678
9319.85 626
9320.76 562
9321.67 613
9322.58 625
9323.50 490
9324.41 539
9325.32 556
9326.23 596
9327.14 644
9328.05 570
9328.97 572
9329.88 568
9330.79 631
9331.70 593
9332.61 583
9333.53 563
9334.44 633
9335.35 585
9336.26 531
9337.18 518
9338.09 534
9339.00 632
9339.91 582
9340.82 603
9341.74 606
9342.65 621
9343.56 616
9344.47 614
9345.39 579
9346.30 556
9347.21 591
9348.13 588
9349.04 556
9349.95 568
9350.86 580
9351.78 524
9352.69 599
9353.60 543
9354.52 555
9355.43 538
9356.34 606
9357.26 572
9358.17 532
9359.08 531
9360.00 527
9360.91 605
9361.82 575
9362.74 552
9363.65 537
9364.56 579
9365.48 562
9366.39 635
9367.30 565
9368.22 564
9369.13 576
9370.05 521
9370.96 553
9371.87 540
9372.79 538
9373.70 511
9374.62 482
9375.53 536
9376.44 580
9377.36 573
9378.27 530
9379.19 564
9380.10 570
9381.02 598
9381.93 573
9382.84 592
9383.76 638
9384.67 600
9385.59 611
9386.50 618
9387.42 624
9388.33 592
9389.25 570
9390.16 609
9391.08 654
9391.99 631
9392.91 688
9393.82 671
9394.74 688
9395.65 720
9396.57 659
9397.48 691
9398.40 685
9399.31 722
9400.23 697
9401.14 606
9402.06 675
9402.97 637
9403.89 644
9404.80 625
9405.72 578
9406.64 622
9407.55 654
9408.47 631
9409.38 568
9410.30 551
9411.21 607
9412.13 664
9413.05 642
9413.96 594
9414.88 583
9415.79 606
9416.71 635
9417.63 613
9418.54 635
9419.46 614
9420.38 580
9421.29 571
9422.21 624
9423.12 609
9424.04 646
9424.96 657
9425.87 653
9426.79 637
9427.71 631
9428.62 641
9429.54 643
9430.46 613
9431.37 657
9432.29 586
9433.21 578
9434.13 611
9435.04 621
9435.96 670
9436.88 732
9437.79 653
9438.71 641
9439.63 634
9440.55 623
9441.46 619
9442.38 660
9443.30 616
9444.22 616
9445.13 649
9446.05 657
9446.97 651
9447.89 694
9448.80 652
9449.72 677
9450.64 652
9451.56 716
9452.47 766
9453.39 808
9454.31 822
9455.23 849
9456.15 832
9457.06 829
9457.98 865
9458.90 892
9459.82 788
9460.74 712
9461.66 652
9462.57 696
9463.49 690
9464.41 627
9465.33 604
9466.25 704
9467.17 684
9468.09 690
9469.00 611
9469.92 645
9470.84 612
9471.76 609
9472.68 599
9473.60 602
9474.52 596
9475.44 624
9476.35 588
9477.27 622
9478.19 655
9479.11 661
9480.03 643
9480.95 688
9481.87 753
9482.79 713
9483.71 718
9484.63 744
9485.55 741
9486.47 664
9487.39 681
9488.31 774
9489.23 704
9490.15 683
9491.07 691
9491.98 674
9492.90 711
9493.82 706
9494.74 615
9495.66 631
9496.58 623
9497.50 631
9498.42 715
9499.34 653
9500.27 675
9501.19 645
9502.11 652
9503.03 654
9503.95 603
9504.87 622
9505.79 646
9506.71 583
9507.63 672
9508.55 714
9509.47 748
9510.39 706
9511.31 739
9512.23 676
9513.15 667
9514.07 635
9514.99 700
9515.92 720
9516.84 709
9517.76 631
9518.68 710
9519.60 800
9520.52 765
9521.44 741
9522.36 749
9523.28 749
9524.21 663
9525.13 638
9526.05 704
9526.97 749
9527.89 737
9528.81 701
9529.73 816
9530.66 843
9531.58 855
9532.50 969
9533.42 949
9534.34 1007
9535.27 1005
9536.19 1066
9537.11 1042
9538.03 929
9538.95 875
9539.88 849
9540.80 837
9541.72 837
9542.64 777
9543.56 748
9544.49 740
9545.41 783
9546.33 741
9547.25 731
9548.18 722
9549.10 676
9550.02 706
9550.94 734
9551.87 766
9552.79 728
9553.71 776
9554.64 754
9555.56 668
9556.48 695
9557.40 694
9558.33 728
9559.25 766
9560.17 793
9561.10 856
9562.02 787
9562.94 767
9563.87 755
9564.79 707
9565.71 695
9566.64 680
9567.56 702
9568.48 741
9569.41 710
9570.33 729
9571.25 671
9572.18 663
9573.10 695
9574.02 731
9574.95 686
9575.87 626
9576.80 607
9577.72 631
9578.64 668
9579.57 721
9580.49 676
9581.42 651
9582.34 601
9583.26 656
9584.19 613
9585.11 605
9586.04 634
9586.96 738
9587.89 704
9588.81 737
9589.74 704
9590.66 612
9591.58 644
9592.51 655
9593.43 687
9594.36 706
9595.28 663
9596.21 724
9597.13 723
9598.06 657
9598.98 649
9599.91 667
9600.83 707
9601.76 665
9602.68 688
9603.61 722
9604.53 730
9605.46 739
9606.38 719
9607.31 732
9608.24 765
9609.16 753
9610.09 750
9611.01 757
9611.94 726
9612.86 749
9613.79 753
9614.71 736
9615.64 814
9616.57 796
9617.49 745
9618.42 826
9619.34 802
9620.27 779
9621.20 850
9622.12 779
9623.05 811
9623.97 821
9624.90 846
9625.83 807
9626.75 822
9627.68 860
9628.61 845
9629.53 867
9630.46 791
9631.39 784
9632.31 853
9633.24 882
9634.17 938
9635.09 914
9636.02 878
9636.95 918
9637.87 976
9638.80 1013
9639.73 965
9640.65 951
9641.58 994
9642.51 979
9643.43 973
9644.36 932
9645.29 970
9646.22 1000
9647.14 1064
9648.07 1116
9649.00 1086
9649.93 1116
9650.85 1169
9651.78 1303
9652.71 1230
9653.64 1186
9654.56 1138
9655.49 1144
9656.42 1194
9657.35 1216
9658.27 1122
9659.20 1030
9660.13 1053
9661.06 1005
9661.99 994
9662.91 995
9663.84 964
9664.77 1024
9665.70 1065
9666.63 1084
9667.56 1041
9668.48 973
9669.41 992
9670.34 970
9671.27 1016
9672.20 1010
9673.13 1078
9674.05 1042
9674.98 1100
9675.91 1024
9676.84 1046
9677.77 1086
9678.70 1070
9679.63 1099
9680.56 1051
9681.48 1120
9682.41 1162
9683.34 1102
9684.27 1107
9685.20 1108
9686.13 1074
9687.06 1094
9687.99 1123
9688.92 1133
9689.85 1244
9690.78 1203
9691.71 1135
9692.64 1176
9693.57 1166
9694.49 1254
9695.42 1261
9696.35 1301
9697.28 1220
9698.21 1276
9699.14 1388
9700.07 1445
9701.00 1389
9701.93 1488
9702.86 1485
9703.79 1428
9704.72 1413
9705.65 1459
9706.58 1366
9707.51 1342
9708.44 1279
9709.37 1241
9710.30 1094
9711.23 1129
9712.16 1162
9713.10 1189
9714.03 1204
9714.96 1242
9715.89 1211
9716.82 1202
9717.75 1214
9718.68 1288
9719.61 1241
9720.54 1156
9721.47 1098
9722.40 1060
9723.33 1000
9724.26 1005
9725.20 942
9726.13 932
9727.06 916
9727.99 913
9728.92 958
9729.85 963
9730.78 872
9731.71 888
9732.65 940
9733.58 945
9734.51 932
9735.44 905
9736.37 941
9737.30 906
9738.23 915
9739.17 921
9740.10 913
9741.03 913
9741.96 900
9742.89 912
9743.83 909
9744.76 867
9745.69 896
9746.62 864
9747.55 932
9748.49 895
9749.42 917
9750.35 935
9751.28 890
9752.22 908
9753.15 879
9754.08 913
9755.01 925
9755.95 917
9756.88 866
9757.81 845
9758.74 836
9759.68 897
9760.61 876
9761.54 856
9762.47 852
9763.41 859
9764.34 906
9765.27 893
9766.21 886
9767.14 870
9768.07 878
9769.01 873
9769.94 855
9770.87 842
9771.80 842
9772.74 870
9773.67 790
9774.60 751
9775.54 884
9776.47 846
9777.41 855
9778.34 913
9779.27 997
9780.21 989
9781.14 1039
9782.07 961
9783.01 1021
9783.94 1026
9784.88 997
9785.81 1019
9786.74 972
9787.68 900
9788.61 903
9789.55 957
9790.48 925
9791.41 848
9792.35 891
9793.28 907
9794.22 824
9795.15 845
9796.09 842
9797.02 865
9797.95 877
9798.89 866
9799.82 849
9800.76 849
9801.69 868
9802.63 844
9803.56 852
9804.50 843
9805.43 800
9806.37 781
9807.30 813
9808.24 805
9809.17 706
9810.11 757
9811.04 697
9811.98 718
9812.91 728
9813.85 762
9814.78 734
9815.72 715
9816.65 740
9817.59 677
9818.53 728
9819.46 746
9820.40 737
9821.33 745
9822.27 706
9823.20 764
9824.14 785
9825.08 679
9826.01 674
9826.95 769
9827.88 710
9828.82 659
9829.76 687
9830.69 719
9831.63 656
9832.56 668
9833.50 673
9834.44 685
9835.37 660
9836.31 704
9837.25 718
9838.18 688
9839.12 668
9840.06 752
9840.99 761
9841.93 663
9842.86 710
9843.80 708
9844.74 743
9845.68 754
9846.61 780
9847.55 687
9848.49 666
9849.42 726
9850.36 743
9851.30 693
9852.23 692
9853.17 744
9854.11 795
9855.05 733
9855.98 725
9856.92 769
9857.86 788
9858.80 718
9859.73 705
9860.67 776
9861.61 771
9862.55 726
9863.48 675
9864.42 686
9865.36 751
9866.30 716
9867.23 706
9868.17 690
9869.11 673
9870.05 666
9870.99 693
9871.92 662
9872.86 663
9873.80 665
9874.74 729
9875.68 775
9876.62 762
9877.55 694
9878.49 636
9879.43 762
9880.37 775
9881.31 682
9882.25 698
9883.18 753
9884.12 718
9885.06 713
9886.00 690
9886.94 687
9887.88 632
9888.82 651
9889.76 610
9890.69 640
9891.63 654
9892.57 633
9893.51 616
9894.45 593
9895.39 643
9896.33 636
9897.27 624
9898.21 666
9899.15 699
9900.09 646
9901.03 703
9901.97 634
9902.91 633
9903.84 639
9904.78 698
9905.72 684
9906.66 700
9907.60 707
9908.54 731
9909.48 706
9910.42 753
9911.36 754
9912.30 749
9913.24 773
9914.18 690
9915.12 728
9916.06 744
9917.00 693
9917.94 684
9918.88 735
9919.82 730
9920.77 700
9921.71 733
9922.65 773
9923.59 804
9924.53 841
9925.47 953
9926.41 1019
9927.35 1212
9928.29 1304
9929.23 1353
9930.17 1319
9931.11 1404
9932.05 1389
9932.99 1220
9933.94 1117
9934.88 1004
9935.82 887
9936.76 823
9937.70 804
9938.64 771
9939.58 741
9940.52 801
9941.46 772
9942.41 754
9943.35 675
9944.29 633
9945.23 696
9946.17 665
9947.11 662
9948.06 719
9949.00 690
9949.94 652
9950.88 748
9951.82 724
9952.76 707
9953.71 706
9954.65 760
9955.59 755
9956.53 684
9957.47 672
9958.42 636
9959.36 713
9960.30 637
9961.24 666
9962.19 731
9963.13 687
9964.07 681
9965.01 708
9965.96 686
9966.90 773
9967.84 756
9968.78 723
9969.73 726
9970.67 678
9971.61 695
9972.56 703
9973.50 694
9974.44 676
9975.38 653
9976.33 673
9977.27 635
9978.21 614
9979.16 604
9980.10 578
9981.04 646
9981.99 635
9982.93 599
9983.87 580
9984.82 614
9985.76 685
9986.70 611
9987.65 614
9988.59 534
9989.53 568
9990.48 624
9991.42 638
9992.37 611
9993.31 641
9994.25 596
9995.20 626
9996.14 669
9997.08 628
9998.03 605
9998.97 597
9999.92 583
10000.86 619
10001.81 650
10002.75 648
10003.69 627
10004.64 629
10005.58 645
10006.53 631
10007.47 601
10008.42 655
10009.36 677
10010.31 622
10011.25 650
10012.19 581
10013.14 576
10014.08 608
10015.03 617
10015.97 616
10016.92 591
10017.86 649
10018.81 609
10019.75 593
10020.70 605
10021.64 640
10022.59 572
10023.54 588
10024.48 580
10025.43 573
10026.37 604
10027.32 561
10028.26 544
10029.21 589
10030.15 618
10031.10 569
10032.04 615
10032.99 597
10033.94 540
10034.88 604
10035.83 522
10036.77 533
10037.72 571
10038.67 548
10039.61 542
10040.56 552
10041.50 567
10042.45 522
10043.40 514
10044.34 570
10045.29 545
10046.23 545
10047.18 557
10048.13 586
10049.07 568
10050.02 550
10050.97 537
10051.91 545
10052.86 513
10053.81 530
10054.75 495
10055.70 505
10056.65 506
10057.59 484
10058.54 536
10059.49 560
10060.43 527
10061.38 557
10062.33 546
10063.28 511
10064.22 542
10065.17 552
10066.12 509
10067.07 515
10068.01 498
10068.96 504
10069.91 541
10070.85 496
10071.80 502
10072.75 514
10073.70 492
10074.65 557
10075.59 554
10076.54 453
10077.49 472
10078.44 498
10079.38 499
10080.33 472
10081.28 519
10082.23 484
10083.18 434
10084.12 499
10085.07 515
10086.02 527
10086.97 536
10087.92 513
10088.87 477
10089.81 469
10090.76 506
10091.71 534
10092.66 558
10093.61 477
10094.56 482
10095.51 488
10096.45 464
10097.40 452
10098.35 502
10099.30 483
10100.25 515
10101.20 523
10102.15 463
10103.10 448
10104.05 481
10104.99 440
10105.94 463
10106.89 495
10107.84 451
10108.79 491
10109.74 487
10110.69 576
10111.64 480
10112.59 507
10113.54 497
10114.49 524
10115.44 491
10116.39 472
10117.34 471
10118.29 464
10119.24 488
10120.19 453
10121.14 483
10122.09 471
10123.04 485
10123.99 496
10124.94 487
10125.89 489
10126.84 490
10127.79 507
10128.74 492
10129.69 482
10130.64 483
10131.59 504
10132.54 457
10133.49 477
10134.44 475
10135.39 482
10136.34 495
10137.29 476
10138.24 514
10139.19 515
10140.14 462
10141.09 474
10142.04 481
10143.00 529
10143.95 471
10144.90 426
10145.85 471
10146.80 483
10147.75 547
10148.70 535
10149.65 522
10150.60 509
10151.56 524
10152.51 519
10153.46 515
10154.41 511
10155.36 586
10156.31 516
10157.26 503
10158.22 544
10159.17 527
10160.12 497
10161.07 525
10162.02 485
10162.97 535
10163.93 544
10164.88 498
10165.83 517
10166.78 520
10167.73 538
10168.69 464
10169.64 529
10170.59 503
10171.54 558
10172.49 520
10173.45 514
10174.40 441
10175.35 496
10176.30 569
10177.26 508
10178.21 569
10179.16 569
10180.11 577
10181.07 571
10182.02 594
10182.97 505
10183.93 526
10184.88 610
10185.83 622
10186.78 633
10187.74 571
10188.69 541
10189.64 549
10190.60 556
10191.55 587
10192.50 595
10193.46 636
10194.41 609
10195.36 599
10196.32 590
10197.27 593
10198.22 607
10199.18 613
10200.13 670
10201.08 590
10202.04 553
10202.99 596
10203.94 669
10204.90 624
10205.85 651
10206.81 727
10207.76 740
10208.71 736
10209.67 780
10210.62 796
10211.58 757
10212.53 762
10213.48 668
10214.44 710
10215.39 708
10216.35 689
10217.30 672
10218.26 685
10219.21 605
10220.17 661
10221.12 648
10222.07 647
10223.03 651
10223.98 664
10224.94 644
10225.89 636
10226.85 602
10227.80 586
10228.76 604
10229.71 630
10230.67 616
10231.62 582
10232.58 642
10233.53 647
10234.49 657
10235.44 655
10236.40 698
10237.35 758
10238.31 786
10239.27 807
10240.22 743
10241.18 723
10242.13 742
10243.09 685
10244.04 643
10245.00 619
10245.95 564
10246.91 616
10247.87 576
10248.82 561
10249.78 583
10250.73 570
10251.69 558
10252.65 625
10253.60 567
10254.56 509
10255.51 530
10256.47 582
10257.43 527
10258.38 575
10259.34 492
10260.30 447
10261.25 493
10262.21 438
10263.16 519
10264.12 575
10265.08 528
10266.03 569
10266.99 534
10267.95 593
10268.90 529
10269.86 529
10270.82 494
10271.78 519
10272.73 516
10273.69 514
10274.65 527
10275.60 471
10276.56 540
10277.52 472
10278.48 477
10279.43 519
10280.39 529
10281.35 546
10282.30 507
10283.26 489
10284.22 523
10285.18 575
10286.13 537
10287.09 514
10288.05 459
10289.01 461
10289.97 520
10290.92 508
10291.88 516
10292.84 557
10293.80 528
10294.75 523
10295.71 521
10296.67 538
10297.63 546
10298.59 496
10299.55 553
10300.50 515
10301.46 546
10302.42 609
10303.38 502
10304.34 457
10305.30 455
10306.25 482
10307.21 456
10308.17 509
10309.13 488
10310.09 508
10311.05 473
10312.01 509
10312.97 556
10313.92 481
10314.88 454
10315.84 445
10316.80 455
10317.76 448
10318.72 461
10319.68 486
10320.64 477
10321.60 498
10322.56 455
10323.52 545
10324.47 519
10325.43 477
10326.39 486
10327.35 518
10328.31 475
10329.27 489
10330.23 593
10331.19 530
10332.15 531
10333.11 521
10334.07 484
10335.03 447
10335.99 512
10336.95 520
10337.91 494
10338.87 483
10339.83 489
10340.79 503
10341.75 468
10342.71 445
10343.67 474
10344.63 491
10345.59 513
10346.55 492
10347.51 451
10348.47 448
10349.43 433
10350.40 474
10351.36 461
10352.32 445
10353.28 475
10354.24 481
10355.20 495
10356.16 456
10357.12 456
10358.08 447
10359.04 490
10360.00 510
10360.96 530
10361.93 422
10362.89 417
10363.85 501
10364.81 500
10365.77 480
10366.73 512
10367.69 553
10368.65 538
10369.62 467
10370.58 453
10371.54 479
10372.50 514
10373.46 456
10374.42 441
10375.39 450
10376.35 464
10377.31 470
10378.27 445
10379.23 485
10380.20 478
10381.16 460
10382.12 440
10383.08 489
10384.04 449
10385.01 458
10385.97 457
10386.93 476
10387.89 465
10388.86 482
10389.82 450
10390.78 467
10391.74 490
10392.71 452
10393.67 466
10394.63 488
10395.59 483
10396.56 475
10397.52 473
10398.48 452
10399.44 446
10400.41 475
10401.37 492
10402.33 461
10403.30 480
10404.26 462
10405.22 506
10406.19 474
10407.15 482
10408.11 492
10409.08 528
10410.04 488
10411.00 461
10411.97 521
10412.93 517
10413.89 495
10414.86 522
10415.82 520
10416.78 522
10417.75 570
10418.71 606
10419.67 672
10420.64 690
10421.60 665
10422.57 711
10423.53 626
10424.49 616
10425.46 626
10426.42 591
10427.39 504
10428.35 511
10429.32 495
10430.28 501
10431.24 480
10432.21 441
10433.17 496
10434.14 472
10435.10 473
10436.07 457
10437.03 453
10438.00 396
10438.96 403
10439.93 410
10440.89 451
10441.85 436
10442.82 438
10443.78 488
10444.75 424
10445.71 413
10446.68 424
10447.64 453
10448.61 423
10449.58 440
10450.54 427
10451.51 442
10452.47 441
10453.44 432
10454.40 422
10455.37 447
10456.33 402
10457.30 444
10458.26 445
10459.23 455
10460.20 434
10461.16 423
10462.13 430
10463.09 455
10464.06 424
10465.02 384
10465.99 436
10466.96 393
10467.92 435
10468.89 440
10469.85 442
10470.82 421
10471.79 437
10472.75 441
10473.72 414
10474.69 399
10475.65 376
10476.62 426
10477.59 457
10478.55 407
10479.52 404
10480.48 433
10481.45 447
10482.42 442
10483.38 429
10484.35 434
10485.32 420
10486.29 466
10487.25 500
10488.22 461
10489.19 433
10490.15 424
10491.12 442
10492.09 386
10493.06 440
10494.02 391
10494.99 416
10495.96 376
10496.92 437
10497.89 408
10498.86 379
10499.83 412
10500.79 408
10501.76 428
10502.73 388
10503.70 427
10504.66 458
10505.63 441
10506.60 416
10507.57 423
10508.54 437
10509.50 398
10510.47 453
10511.44 439
10512.41 386
10513.38 452
10514.34 457
10515.31 416
10516.28 405
10517.25 413
10518.22 444
10519.19 422
10520.15 420
10521.12 434
10522.09 460
10523.06 451
10524.03 418
10525.00 397
10525.97 389
10526.94 375
10527.90 373
10528.87 441
10529.84 449
10530.81 434
10531.78 427
10532.75 381
10533.72 449
10534.69 424
10535.66 462
10536.63 461
10537.59 479
10538.56 455
10539.53 449
10540.50 447
10541.47 425
10542.44 429
10543.41 415
10544.38 416
10545.35 423
10546.32 423
10547.29 469
10548.26 466
10549.23 466
10550.20 450
10551.17 454
10552.14 487
10553.11 418
10554.08 424
10555.05 440
10556.02 444
10556.99 444
10557.96 485
10558.93 458
10559.90 502
10560.87 536
10561.84 541
10562.81 557
10563.78 588
10564.75 633
10565.72 586
10566.69 502
10567.66 555
10568.63 490
10569.61 506
10570.58 499
10571.55 490
10572.52 445
10573.49 449
10574.46 503
10575.43 500
10576.40 490
10577.37 481
10578.34 470
10579.32 465
10580.29 421
10581.26 431
10582.23 443
10583.20 425
10584.17 475
10585.14 461
10586.11 475
10587.09 460
10588.06 449
10589.03 460
10590.00 449
10590.97 472
10591.94 455
10592.92 441
10593.89 402
10594.86 452
10595.83 475
10596.80 452
10597.78 477
10598.75 443
10599.72 479
10600.69 453
10601.66 433
10602.64 410
10603.61 438
10604.58 427
10605.55 432
10606.53 427
10607.50 471
10608.47 469
10609.44 453
10610.42 485
10611.39 419
10612.36 440
10613.33 447
10614.31 450
10615.28 439
10616.25 434
10617.23 409
10618.20 417
10619.17 433
10620.15 470
10621.12 425
10622.09 441
10623.06 485
10624.04 482
10625.01 485
10625.98 424
10626.96 501
10627.93 455
10628.90 424
10629.88 447
10630.85 429
10631.83 475
10632.80 478
10633.77 458
10634.75 425
10635.72 462
10636.69 511
10637.67 503
10638.64 510
10639.62 490
10640.59 512
10641.56 560
10642.54 575
10643.51 531
10644.49 556
10645.46 555
10646.43 545
10647.41 504
10648.38 491
10649.36 412
10650.33 468
10651.31 462
10652.28 519
10653.26 530
10654.23 458
10655.20 460
10656.18 385
10657.15 457
10658.13 442
10659.10 449
10660.08 482
10661.05 423
10662.03 443
10663.00 431
10663.98 447
10664.95 413
10665.93 454
10666.90 425
10667.88 470
10668.86 461
10669.83 441
10670.81 443
10671.78 406
10672.76 456
10673.73 475
10674.71 382
10675.68 383
10676.66 437
10677.63 452
10678.61 478
10679.59 459
10680.56 457
10681.54 452
10682.51 483
10683.49 484
10684.47 452
10685.44 437
10686.42 440
10687.39 465
10688.37 422
10689.35 360
10690.32 471
10691.30 450
10692.28 445
10693.25 410
10694.23 403
10695.20 410
10696.18 399
10697.16 405
10698.13 461
10699.11 436
10700.09 421
10701.06 390
10702.04 405
10703.02 423
10704.00 377
10704.97 408
10705.95 387
10706.93 378
10707.90 409
10708.88 407
10709.86 419
10710.83 392
10711.81 418
10712.79 420
10713.77 423
10714.74 442
10715.72 445
10716.70 388
10717.68 428
10718.65 393
10719.63 447
10720.61 384
10721.59 386
10722.57 431
10723.54 408
10724.52 402
10725.50 407
10726.48 388
10727.45 400
10728.43 401
10729.41 389
10730.39 342
10731.37 392
10732.35 411
10733.32 354
10734.30 361
10735.28 404
10736.26 374
10737.24 357
10738.22 375
10739.19 414
10740.17 407
10741.15 369
10742.13 344
10743.11 375
10744.09 375
10745.07 385
10746.04 372
10747.02 366
10748.00 374
10748.98 404
10749.96 399
10750.94 391
10751.92 364
10752.90 426
10753.88 442
10754.86 457
10755.84 416
10756.81 362
10757.79 390
10758.77 426
10759.75 376
10760.73 363
10761.71 352
10762.69 383
10763.67 406
10764.65 364
10765.63 403
10766.61 385
10767.59 391
10768.57 376
10769.55 408
10770.53 380
10771.51 407
10772.49 395
10773.47 391
10774.45 381
10775.43 395
10776.41 394
10777.39 390
10778.37 371
10779.35 484
10780.33 458
10781.31 402
10782.29 406
10783.27 379
10784.25 378
10785.23 382
10786.21 399
10787.20 357
10788.18 399
10789.16 401
10790.14 382
10791.12 376
10792.10 407
10793.08 417
10794.06 413
10795.04 435
10796.02 414
10797.01 390
10797.99 433
10798.97 436
10799.95 391
10800.93 409
10801.91 407
10802.89 378
10803.87 399
10804.86 400
10805.84 363
10806.82 321
10807.80 383
10808.78 365
10809.76 364
10810.75 378
10811.73 390
10812.71 421
10813.69 384
10814.67 355
10815.66 408
10816.64 448
10817.62 414
10818.60 413
10819.58 347
10820.57 405
10821.55 424
10822.53 400
10823.51 391
10824.50 332
10825.48 339
10826.46 344
10827.44 338
10828.43 419
10829.41 405
10830.39 350
10831.37 399
10832.36 402
10833.34 401
10834.32 370
10835.30 407
10836.29 397
10837.27 407
10838.25 448
10839.24 407
10840.22 396
10841.20 405
10842.19 381
10843.17 335
10844.15 391
10845.14 435
10846.12 393
10847.10 368
10848.09 354
10849.07 433
10850.05 444
10851.04 383
10852.02 387
10853.00 426
10853.99 419
10854.97 427
10855.96 400
10856.94 408
10857.92 428
10858.91 436
10859.89 423
10860.88 416
10861.86 451
10862.84 438
10863.83 408
10864.81 407
10865.80 447
10866.78 476
10867.77 410
10868.75 465
10869.73 439
10870.72 424
10871.70 441
10872.69 353
10873.67 401
10874.66 452
10875.64 408
10876.63 475
10877.61 451
10878.60 444
10879.58 408
10880.57 434
10881.55 447
10882.54 464
10883.52 433
10884.51 458
10885.49 475
10886.48 514
10887.46 551
10888.45 459
10889.43 524
10890.42 486
10891.40 500
10892.39 514
10893.37 462
10894.36 505
10895.35 431
10896.33 471
10897.32 500
10898.30 455
10899.29 463
10900.27 422
10901.26 501
10902.25 477
10903.23 452
10904.22 487
10905.20 458
10906.19 498
10907.18 459
10908.16 444
10909.15 468
10910.14 515
10911.12 538
10912.11 514
10913.09 486
10914.08 467
10915.07 532
10916.05 535
10917.04 477
10918.03 471
10919.01 512
10920.00 506
10920.99 535
10921.97 522
10922.96 503
10923.95 509
10924.94 527
10925.92 510
10926.91 487
10927.90 521
10928.88 523
10929.87 534
10930.86 573
10931.85 545
10932.83 555
10933.82 553
10934.81 547
10935.79 509
10936.78 467
10937.77 516
10938.76 556
10939.75 609
10940.73 575
10941.72 560
10942.71 599
10943.70 600
10944.68 589
10945.67 625
10946.66 555
10947.65 611
10948.64 605
10949.62 548
10950.61 568
10951.60 595
10952.59 615
10953.58 594
10954.56 659
10955.55 687
10956.54 728
10957.53 810
10958.52 855
10959.51 809
10960.50 836
10961.48 885
10962.47 831
10963.46 838
10964.45 815
10965.44 759
10966.43 768
10967.42 779
10968.41 706
10969.39 709
10970.38 692
10971.37 649
10972.36 598
10973.35 652
10974.34 672
10975.33 637
10976.32 634
10977.31 687
10978.30 629
10979.29 689
10980.28 707
10981.27 665
10982.26 707
10983.25 684
10984.23 739
10985.22 664
10986.21 709
10987.20 697
10988.19 711
10989.18 754
10990.17 712
10991.16 708
10992.15 786
10993.14 735
10994.13 808
10995.12 741
10996.11 786
10997.10 824
10998.09 924
10999.08 1054
11000.08 1109
11001.07 1117
11002.06 1116
11003.05 1172
11004.04 1242
11005.03 1156
11006.02 1051
11007.01 913
11008.00 933
11008.99 850
11009.98 844
11010.97 778
11011.96 711
11012.95 677
11013.94 639
11014.94 628
11015.93 641
11016.92 688
11017.91 676
11018.90 663
11019.89 568
11020.88 632
11021.87 602
11022.87 603
11023.86 583
11024.85 604
11025.84 629
11026.83 636
11027.82 605
11028.82 610
11029.81 576
11030.80 572
11031.79 585
11032.78 549
11033.77 530
11034.77 593
11035.76 596
11036.75 606
11037.74 589
11038.73 610
11039.73 576
11040.72 554
11041.71 570
11042.70 572
11043.70 564
11044.69 517
11045.68 536
11046.67 510
11047.67 550
11048.66 515
11049.65 473
11050.64 482
11051.64 527
11052.63 552
11053.62 514
11054.61 481
11055.61 499
11056.60 488
11057.59 511
11058.59 519
11059.58 478
11060.57 466
11061.56 525
11062.56 468
11063.55 477
11064.54 485
11065.54 481
11066.53 524
11067.52 476
11068.52 457
11069.51 473
11070.51 485
11071.50 482
11072.49 478
11073.49 477
11074.48 497
11075.47 561
11076.47 467
11077.46 486
11078.45 504
11079.45 489
11080.44 497
11081.44 537
11082.43 596
11083.43 572
11084.42 595
11085.41 499
11086.41 470
11087.40 469
11088.40 524
11089.39 553
11090.39 469
11091.38 466
11092.37 501
11093.37 496
11094.36 461
11095.36 407
11096.35 443
11097.35 497
11098.34 462
11099.34 493
11100.33 471
11101.33 440
11102.32 416
11103.32 429
11104.31 453
11105.31 445
11106.30 492
11107.30 470
11108.29 506
11109.29 470
11110.28 458
11111.28 441
11112.27 461
11113.27 466
11114.26 450
11115.26 448
11116.26 438
11117.25 451
11118.25 421
11119.24 453
11120.24 500
11121.23 468
11122.23 486
11123.23 469
11124.22 470
11125.22 537
11126.21 491
11127.21 472
11128.21 486
11129.20 507
11130.20 518
11131.20 473
11132.19 492
11133.19 472
11134.18 464
11135.18 507
11136.18 454
11137.17 472
11138.17 429
11139.17 447
11140.16 500
11141.16 458
11142.16 435
11143.15 444
11144.15 430
11145.15 470
11146.14 455
11147.14 457
11148.14 490
11149.14 499
11150.13 440
11151.13 442
11152.13 449
11153.12 458
11154.12 481
11155.12 472
11156.12 447
11157.11 476
11158.11 537
11159.11 501
11160.11 431
11161.10 466
11162.10 444
11163.10 476
11164.10 454
11165.09 460
11166.09 457
11167.09 448
11168.09 425
11169.09 443
11170.08 403
11171.08 420
11172.08 433
11173.08 452
11174.08 506
11175.07 486
11176.07 433
11177.07 434
11178.07 429
11179.07 433
11180.07 442
11181.07 462
11182.06 438
11183.06 430
11184.06 416
11185.06 446
11186.06 475
11187.06 420
11188.06 433
11189.05 417
11190.05 440
11191.05 432
11192.05 444
11193.05 492
11194.05 472
11195.05 462
11196.05 440
11197.05 459
11198.05 496
11199.05 467
11200.05 481
11201.04 467
11202.04 415
11203.04 452
11204.04 472
11205.04 433
11206.04 444
11207.04 455
11208.04 423
11209.04 487
11210.04 494
11211.04 464
11212.04 424
11213.04 458
11214.04 449
11215.04 446
11216.04 485
11217.04 415
11218.04 409
11219.04 450
11220.04 454
11221.04 411
11222.04 431
11223.04 459
11224.04 480
11225.04 454
11226.04 455
11227.04 476
11228.04 424
11229.05 451
11230.05 437
11231.05 399
11232.05 389
11233.05 418
11234.05 412
11235.05 414
11236.05 433
11237.05 470
11238.05 445
11239.05 422
11240.06 436
11241.06 407
11242.06 414
11243.06 419
11244.06 391
11245.06 379
11246.06 430
11247.06 433
11248.07 446
11249.07 459
11250.07 432
11251.07 430
11252.07 429
11253.07 413
11254.08 457
11255.08 462
11256.08 424
11257.08 463
11258.08 430
11259.09 455
11260.09 472
11261.09 491
11262.09 481
11263.09 415
11264.10 424
11265.10 413
11266.10 406
11267.10 452
11268.11 414
11269.11 433
11270.11 421
11271.11 512
11272.12 522
11273.12 487
11274.12 489
11275.12 509
11276.13 462
11277.13 430
11278.13 442
11279.13 477
11280.14 436
11281.14 520
11282.14 475
11283.15 456
11284.15 474
11285.15 504
11286.16 490
11287.16 486
11288.16 436
11289.17 475
11290.17 416
11291.17 402
11292.18 414
11293.18 442
11294.18 418
11295.19 454
11296.19 448
11297.19 452
11298.20 437
11299.20 457
11300.21 447
11301.21 434
11302.21 445
11303.22 474
11304.22 435
11305.23 441
11306.23 478
11307.23 453
11308.24 460
11309.24 480
11310.25 509
11311.25 478
11312.25 479
11313.26 471
11314.26 507
11315.27 503
11316.27 537
11317.28 479
11318.28 467
11319.29 496
11320.29 503
11321.30 468
11322.30 476
11323.31 454
11324.31 485
11325.32 456
11326.32 438
11327.33 437
11328.33 413
11329.34 472
11330.34 434
11331.35 385
11332.35 387
11333.36 390
11334.36 387
11335.37 407
11336.37 390
11337.38 436
11338.38 435
11339.39 441
11340.39 480
11341.40 464
11342.41 415
11343.41 471
11344.42 442
11345.42 444
11346.43 458
11347.44 433
11348.44 487
11349.45 481
11350.45 402
11351.46 433
11352.47 451
11353.47 395
11354.48 411
11355.48 451
11356.49 433
11357.50 421
11358.50 408
11359.51 380
11360.52 402
11361.52 455
11362.53 438
11363.54 433
11364.54 404
11365.55 432
11366.56 434
11367.56 389
11368.57 378
11369.58 409
11370.58 404
11371.59 409
11372.60 411
11373.61 330
11374.61 365
11375.62 394
11376.63 430
11377.63 453
11378.64 398
11379.65 377
11380.66 393
11381.66 414
11382.67 435
11383.68 385
11384.69 364
11385.69 371
11386.70 415
11387.71 396
11388.72 391
11389.72 371
11390.73 412
11391.74 397
11392.75 387
11393.76 378
11394.76 386
11395.77 423
11396.78 372
11397.79 392
11398.80 376
11399.80 429
11400.81 416
11401.82 436
11402.83 377
11403.84 372
11404.85 368
11405.86 366
11406.86 406
11407.87 376
11408.88 376
11409.89 377
11410.90 406
11411.91 376
11412.92 350
11413.92 420
11414.93 428
11415.94 386
11416.95 362
11417.96 360
11418.97 388
11419.98 426
11420.99 412
11422.00 406
11423.01 402
11424.02 403
11425.03 444
11426.03 366
11427.04 390
11428.05 428
11429.06 404
11430.07 419
11431.08 406
11432.09 411
11433.10 401
11434.11 436
11435.12 439
11436.13 391
11437.14 414
11438.15 420
11439.16 413
11440.17 415
11441.18 400
11442.19 393
11443.20 385
11444.21 420
11445.22 392
11446.23 415
11447.24 411
11448.25 438
11449.26 436
11450.27 410
11451.28 422
11452.30 399
11453.31 397
11454.32 402
11455.33 406
11456.34 375
11457.35 416
11458.36 399
11459.37 433
11460.38 404
11461.39 393
11462.40 423
11463.41 421
11464.43 439
11465.44 404
11466.45 443
11467.46 447
11468.47 450
11469.48 445
11470.49 414
11471.50 415
11472.52 445
11473.53 416
11474.54 482
11475.55 453
11476.56 423
11477.57 432
11478.59 416
11479.60 425
11480.61 444
11481.62 435
11482.63 437
11483.65 425
11484.66 401
11485.67 470
11486.68 454
11487.69 398
11488.71 464
11489.72 474
11490.73 435
11491.74 422
11492.75 402
11493.77 438
11494.78 443
11495.79 436
11496.80 444
11497.82 416
11498.83 451
11499.84 533
11500.86 445
11501.87 440
11502.88 411
11503.89 418
11504.91 450
11505.92 444
11506.93 419
11507.95 377
11508.96 423
11509.97 447
11510.98 439
11512.00 453
11513.01 432
11514.02 427
11515.04 500
11516.05 438
11517.06 460
11518.08 425
11519.09 462
11520.11 430
11521.12 464
11522.13 484
11523.15 495
11524.16 449
11525.17 432
11526.19 475
11527.20 510
11528.22 476
11529.23 524
11530.24 480
11531.26 453
11532.27 450
11533.29 502
11534.30 480
11535.31 470
11536.33 512
11537.34 503
11538.36 463
11539.37 526
11540.39 551
11541.40 541
11542.41 505
11543.43 490
11544.44 481
11545.46 498
11546.47 514
11547.49 456
11548.50 495
11549.52 547
11550.53 509
11551.55 558
11552.56 532
11553.58 499
11554.59 483
11555.61 564
11556.62 551
11557.64 518
11558.65 531
11559.67 551
11560.68 496
11561.70 513
11562.72 545
11563.73 621
11564.75 514
11565.76 524
11566.78 612
11567.79 554
11568.81 573
11569.82 596
11570.84 637
11571.86 625
11572.87 591
11573.89 613
11574.90 602
11575.92 613
11576.94 633
11577.95 643
11578.97 625
11579.98 685
11581.00 705
11582.02 706
11583.03 723
11584.05 770
11585.07 720
11586.08 747
11587.10 754
11588.12 794
11589.13 758
11590.15 743
11591.17 763
11592.18 778
11593.20 887
11594.22 921
11595.23 899
11596.25 936
11597.27 937
11598.28 1035
11599.30 1247
11600.32 1329
11601.34 1401
11602.35 1296
11603.37 1351
11604.39 1312
11605.40 1286
11606.42 1222
11607.44 1113
11608.46 1128
11609.47 1020
11610.49 939
11611.51 891
11612.53 911
11613.54 950
11614.56 985
11615.58 1014
11616.60 1054
11617.62 1045
11618.63 1049
11619.65 1055
11620.67 1027
11621.69 1083
11622.71 1030
11623.72 1090
11624.74 1139
11625.76 1164
11626.78 1072
11627.80 1155
11628.82 1256
11629.83 1303
11630.85 1514
11631.87 1666
11632.89 1828
11633.91 2037
11634.93 2080
11635.94 2121
11636.96 2177
11637.98 2291
11639.00 2133
11640.02 1892
11641.04 1687
11642.06 1495
11643.08 1383
11644.10 1208
11645.11 1135
11646.13 1057
11647.15 1011
11648.17 882
11649.19 858
11650.21 880
11651.23 830
11652.25 771
11653.27 784
11654.29 829
11655.31 788
11656.33 753
11657.35 736
11658.37 760
11659.39 736
11660.41 713
11661.43 732
11662.45 806
11663.47 744
11664.49 741
11665.51 718
11666.53 706
11667.55 739
11668.57 742
11669.59 724
11670.61 773
11671.63 778
11672.65 736
11673.67 737
11674.69 743
11675.71 737
11676.73 776
11677.75 736
11678.77 722
11679.79 734
11680.81 663
11681.83 637
11682.85 656
11683.87 711
11684.89 645
11685.91 652
11686.93 609
11687.96 592
11688.98 637
11690.00 632
11691.02 625
11692.04 645
11693.06 627
11694.08 680
11695.10 639
11696.13 551
11697.15 583
11698.17 627
11699.19 627
11700.21 598
11701.23 621
11702.25 628
11703.28 620
11704.30 624
11705.32 651
11706.34 638
11707.36 622
11708.38 637
11709.41 635
11710.43 633
11711.45 684
11712.47 738
11713.49 702
11714.52 652
11715.54 657
11716.56 709
11717.58 679
11718.61 670
11719.63 666
11720.65 649
11721.67 626
11722.69 633
11723.72 617
11724.74 609
11725.76 688
11726.78 686
11727.81 590
11728.83 609
11729.85 664
11730.88 633
11731.90 611
11732.92 599
11733.94 575
11734.97 550
11735.99 580
11737.01 599
11738.04 632
11739.06 548
11740.08 557
11741.11 631
11742.13 632
11743.15 573
11744.18 535
11745.20 566
11746.22 552
11747.25 547
11748.27 537
11749.29 565
11750.32 530
11751.34 557
11752.37 513
11753.39 569
11754.41 547
11755.44 523
11756.46 564
11757.49 588
11758.51 599
11759.53 601
11760.56 535
11761.58 542
11762.61 536
11763.63 560
11764.65 526
11765.68 511
11766.70 486
11767.73 450
11768.75 478
11769.78 482
11770.80 466
11771.83 562
11772.85 471
11773.87 505
11774.90 536
11775.92 531
11776.95 531
11777.97 542
11779.00 499
11780.02 488
11781.05 535
11782.07 505
11783.10 496
11784.12 491
11785.15 510
11786.17 470
11787.20 483
11788.23 515
11789.25 513
11790.28 497
11791.30 506
11792.33 487
11793.35 468
11794.38 457
11795.40 445
11796.43 466
11797.46 455
11798.48 458
11799.51 461
11800.53 491
11801.56 499
11802.58 486
11803.61 511
11804.64 486
11805.66 527
11806.69 493
11807.72 472
11808.74 486
11809.77 441
11810.79 474
11811.82 467
11812.85 490
11813.87 464
11814.90 465
11815.93 465
11816.95 466
11817.98 431
11819.01 452
11820.03 492
11821.06 511
11822.09 446
11823.11 432
11824.14 473
11825.17 440
11826.19 469
11827.22 494
11828.25 506
11829.28 522
11830.30 462
11831.33 517
11832.36 475
11833.38 476
11834.41 444
11835.44 458
11836.47 425
11837.49 464
11838.52 459
11839.55 429
11840.58 398
11841.60 438
11842.63 437
11843.66 463
11844.69 491
11845.72 418
11846.74 434
11847.77 420
11848.80 436
11849.83 420
11850.85 461
11851.88 446
11852.91 409
11853.94 411
11854.97 436
11856.00 443
11857.02 458
11858.05 441
11859.08 476
11860.11 471
11861.14 439
11862.17 449
11863.20 457
11864.22 472
11865.25 460
11866.28 470
11867.31 502
11868.34 466
11869.37 449
11870.40 465
11871.43 484
11872.45 433
11873.48 435
11874.51 421
11875.54 426
11876.57 442
11877.60 420
11878.63 491
11879.66 447
11880.69 433
11881.72 426
11882.75 453
11883.78 442
11884.81 434
11885.84 469
11886.86 466
11887.89 470
11888.92 481
11889.95 501
11890.98 486
11892.01 468
11893.04 542
11894.07 531
11895.10 509
11896.13 533
11897.16 537
11898.19 532
11899.22 536
11900.25 574
11901.28 594
11902.31 594
11903.34 574
11904.38 579
11905.41 582
11906.44 598
11907.47 613
11908.50 602
11909.53 590
11910.56 558
11911.59 520
11912.62 544
11913.65 539
11914.68 559
11915.71 589
11916.74 564
11917.77 519
11918.81 526
11919.84 539
11920.87 565
11921.90 568
11922.93 485
11923.96 503
11924.99 545
11926.02 539
11927.06 537
11928.09 570
11929.12 679
11930.15 731
11931.18 819
11932.21 809
11933.24 850
11934.28 850
11935.31 797
11936.34 812
11937.37 801
11938.40 764
11939.43 741
11940.47 683
11941.50 615
11942.53 585
11943.56 557
11944.60 580
11945.63 558
11946.66 536
11947.69 499
11948.72 472
11949.76 517
11950.79 465
11951.82 509
11952.85 509
11953.89 483
11954.92 444
11955.95 487
11956.98 488
11958.02 469
11959.05 462
11960.08 504
11961.12 525
11962.15 534
11963.18 516
11964.21 505
11965.25 505
11966.28 485
11967.31 517
11968.35 454
11969.38 454
11970.41 482
11971.45 477
11972.48 527
11973.51 436
11974.55 512
11975.58 511
11976.61 499
11977.65 521
11978.68 493
11979.71 480
11980.75 488
11981.78 487
11982.82 481
11983.85 529
11984.88 492
11985.92 478
11986.95 506
11987.98 476
11989.02 478
11990.05 500
11991.09 495
11992.12 463
11993.16 467
11994.19 463
11995.22 491
11996.26 460
11997.29 473
11998.33 449
11999.36 465
12000.40 495
12001.43 489
12002.47 470
12003.50 477
12004.53 466
12005.57 500
12006.60 526
12007.64 471
12008.67 509
12009.71 510
12010.74 503
12011.78 559
12012.81 487
12013.85 501
12014.88 464
12015.92 476
12016.95 517
12017.99 534
12019.03 556
12020.06 559
12021.10 535
12022.13 542
12023.17 541
12024.20 588
12025.24 491
12026.27 515
12027.31 503
12028.35 537
12029.38 516
12030.42 522
12031.45 518
12032.49 535
12033.53 545
12034.56 526
12035.60 532
12036.63 501
12037.67 540
12038.71 565
12039.74 559
12040.78 539
12041.81 530
12042.85 509
12043.89 505
12044.92 536
12045.96 464
12047.00 486
12048.03 503
12049.07 554
12050.11 540
12051.14 579
12052.18 515
12053.22 498
12054.25 543
12055.29 572
12056.33 544
12057.36 543
12058.40 574
12059.44 558
12060.48 544
12061.51 587
12062.55 595
12063.59 533
12064.62 587
12065.66 555
12066.70 588
12067.74 588
12068.77 606
12069.81 609
12070.85 588
12071.89 537
12072.93 566
12073.96 580
12075.00 580
12076.04 552
12077.08 557
12078.11 608
12079.15 622
12080.19 587
12081.23 571
12082.27 563
12083.30 557
12084.34 559
12085.38 597
12086.42 642
12087.46 652
12088.50 658
12089.53 677
12090.57 666
12091.61 693
12092.65 638
12093.69 640
12094.73 611
12095.77 690
12096.80 737
12097.84 689
12098.88 674
12099.92 668
12100.96 752
12102.00 745
12103.04 795
12104.08 790
12105.12 816
12106.15 843
12107.19 785
12108.23 743
12109.27 749
12110.31 785
12111.35 705
12112.39 662
12113.43 661
12114.47 637
12115.51 584
12116.55 552
12117.59 556
12118.63 574
12119.67 578
12120.71 548
12121.75 523
12122.79 535
12123.83 541
12124.87 518
12125.91 549
12126.95 531
12127.99 471
12129.03 539
12130.07 614
12131.11 547
12132.15 499
12133.19 509
12134.23 470
12135.27 494
12136.31 516
12137.35 553
12138.39 470
12139.43 505
12140.47 515
12141.51 503
12142.55 472
12143.59 493
12144.63 480
12145.67 469
12146.71 489
12147.75 536
12148.80 501
12149.84 507
12150.88 478
12151.92 460
12152.96 480
12154.00 482
12155.04 503
12156.08 465
12157.12 473
12158.17 471
12159.21 512
12160.25 443
12161.29 414
12162.33 457
12163.37 443
12164.42 461
12165.46 462
12166.50 479
12167.54 485
12168.58 458
12169.62 435
12170.67 487
12171.71 439
12172.75 508
12173.79 487
12174.83 499
12175.88 526
12176.92 438
12177.96 482
12179.00 456
12180.04 504
12181.09 482
12182.13 452
12183.17 462
12184.21 434
12185.26 455
12186.30 465
12187.34 438
12188.38 423
12189.43 468
12190.47 501
12191.51 461
12192.56 449
12193.60 474
12194.64 428
12195.68 453
12196.73 507
12197.77 502
12198.81 443
12199.86 438
12200.90 464
12201.94 436
12202.99 465
12204.03 484
12205.07 436
12206.12 471
12207.16 474
12208.20 475
12209.25 499
12210.29 516
12211.33 483
12212.38 480
12213.42 472
12214.46 454
12215.51 442
12216.55 425
12217.60 484
12218.64 430
12219.68 439
12220.73 438
12221.77 451
12222.82 442
12223.86 450
12224.90 495
12225.95 457
12226.99 453
12228.04 433
12229.08 465
12230.13 450
12231.17 493
12232.22 441
12233.26 404
12234.30 402
12235.35 420
12236.39 451
12237.44 441
12238.48 434
12239.53 495
12240.57 441
12241.62 416
12242.66 440
12243.71 452
12244.75 555
12245.80 510
12246.84 455
12247.89 457
12248.93 475
12249.98 480
12251.02 447
12252.07 462
12253.12 471
12254.16 465
12255.21 463
12256.25 459
12257.30 480
12258.34 471
12259.39 447
12260.43 440
12261.48 445
12262.53 462
12263.57 384
12264.62 433
12265.66 420
12266.71 429
12267.76 423
12268.80 436
12269.85 434
12270.89 444
12271.94 432
12272.99 420
12274.03 359
12275.08 409
12276.13 434
12277.17 444
12278.22 424
12279.26 435
12280.31 442
12281.36 430
12282.40 441
12283.45 454
12284.50 421
12285.55 399
12286.59 410
12287.64 424
12288.69 451
12289.73 424
12290.78 394
12291.83 400
12292.87 418
12293.92 404
12294.97 362
12296.02 402
12297.06 428
12298.11 384
12299.16 430
12300.20 371
12301.25 409
12302.30 426
12303.35 428
12304.40 393
12305.44 398
12306.49 422
12307.54 413
12308.59 402
12309.63 425
12310.68 402
12311.73 446
12312.78 423
12313.83 399
12314.87 394
12315.92 386
12316.97 387
12318.02 400
12319.07 380
12320.11 354
12321.16 388
12322.21 354
12323.26 409
12324.31 413
12325.36 356
12326.40 370
12327.45 442
12328.50 390
12329.55 363
12330.60 366
12331.65 334
12332.70 354
12333.75 373
12334.79 394
12335.84 346
12336.89 382
12337.94 311
12338.99 398
12340.04 415
12341.09 415
12342.14 370
12343.19 404
12344.24 385
12345.29 394
12346.34 340
12347.39 351
12348.43 373
12349.48 357
12350.53 378
12351.58 375
12352.63 378
12353.68 386
12354.73 389
12355.78 379
12356.83 425
12357.88 408
12358.93 437
12359.98 395
12361.03 351
12362.08 356
12363.13 354
12364.18 367
12365.23 368
12366.28 347
12367.33 370
12368.38 415
12369.43 399
12370.48 404
12371.53 402
12372.58 361
12373.64 394
12374.69 421
12375.74 397
12376.79 396
12377.84 397
12378.89 406
12379.94 407
12380.99 360
12382.04 386
12383.09 391
12384.14 388
12385.19 373
12386.25 419
12387.30 385
12388.35 378
12389.40 387
12390.45 392
12391.50 401
12392.55 389
12393.60 406
12394.66 429
12395.71 352
12396.76 373
12397.81 349
12398.86 356
12399.91 339
12400.97 397
12402.02 391
12403.07 377
12404.12 409
12405.17 378
12406.22 378
12407.28 368
12408.33 358
12409.38 336
12410.43 382
12411.49 439
12412.54 382
12413.59 376
12414.64 407
12415.69 406
12416.75 343
12417.80 383
12418.85 366
12419.90 390
12420.96 340
12422.01 370
12423.06 365
12424.11 415
12425.17 386
12426.22 378
12427.27 436
12428.33 405
12429.38 409
12430.43 399
12431.48 381
12432.54 353
12433.59 391
12434.64 384
12435.70 380
12436.75 402
12437.80 398
12438.86 424
12439.91 425
12440.96 377
12442.02 409
12443.07 408
12444.12 415
12445.18 377
12446.23 346
12447.29 350
12448.34 374
12449.39 403
12450.45 424
12451.50 377
12452.55 373
12453.61 357
12454.66 393
12455.72 392
12456.77 361
12457.82 394
12458.88 406
12459.93 385
12460.99 365
12462.04 389
12463.10 423
12464.15 417
12465.20 426
12466.26 376
12467.31 405
12468.37 376
12469.42 370
12470.48 388
12471.53 373
12472.59 397
12473.64 429
12474.70 403
12475.75 441
12476.81 414
12477.86 445
12478.92 407
12479.97 381
12481.03 427
12482.08 427
12483.14 471
12484.19 418
12485.25 452
12486.30 433
12487.36 409
12488.41 454
12489.47 444
12490.52 442
12491.58 494
12492.64 521
12493.69 515
12494.75 581
12495.80 661
12496.86 656
12497.91 635
12498.97 630
12500.03 619
12501.08 637
12502.14 589
12503.19 558
12504.25 546
12505.31 505
12506.36 478
12507.42 511
12508.48 464
12509.53 396
12510.59 429
12511.64 434
12512.70 435
12513.76 424
12514.81 459
12515.87 433
12516.93 447
12517.98 445
12519.04 424
12520.10 465
12521.15 422
12522.21 394
12523.27 402
12524.33 460
12525.38 417
12526.44 417
12527.50 406
12528.55 431
12529.61 469
12530.67 440
12531.72 430
12532.78 411
12533.84 446
12534.90 443
12535.95 422
12537.01 426
12538.07 410
12539.13 412
12540.18 381
12541.24 380
12542.30 415
12543.36 409
12544.42 380
12545.47 385
12546.53 418
12547.59 420
12548.65 412
12549.71 403
12550.76 426
12551.82 417
12552.88 407
12553.94 406
12555.00 391
12556.05 399
12557.11 501
12558.17 457
12559.23 415
12560.29 423
12561.35 447
12562.40 448
12563.46 431
12564.52 440
12565.58 446
12566.64 447
12567.70 502
12568.76 530
12569.82 451
12570.88 459
12571.93 517
12572.99 568
12574.05 611
12575.11 650
12576.17 631
12577.23 689
12578.29 660
12579.35 681
12580.41 624
12581.47 622
12582.53 613
12583.59 602
12584.65 591
12585.70 573
12586.76 518
12587.82 527
12588.88 505
12589.94 448
12591.00 463
12592.06 458
12593.12 454
12594.18 443
12595.24 409
12596.30 404
12597.36 457
12598.42 471
12599.48 480
12600.54 480
12601.60 466
12602.66 483
12603.72 484
12604.78 433
12605.84 442
12606.90 445
12607.97 441
12609.03 476
12610.09 408
12611.15 487
12612.21 465
12613.27 462
12614.33 466
12615.39 456
12616.45 495
12617.51 486
12618.57 501
12619.63 468
12620.69 469
12621.76 448
12622.82 482
12623.88 450
12624.94 513
12626.00 486
12627.06 437
12628.12 432
12629.18 391
12630.25 374
12631.31 387
12632.37 412
12633.43 444
12634.49 372
12635.55 414
12636.62 403
12637.68 418
12638.74 406
12639.80 392
12640.86 419
12641.92 452
12642.99 455
12644.05 459
12645.11 461
12646.17 446
12647.23 486
12648.30 454
12649.36 462
12650.42 479
12651.48 472
12652.55 529
12653.61 529
12654.67 546
12655.73 565
12656.80 587
12657.86 581
12658.92 538
12659.98 537
12661.05 570
12662.11 569
12663.17 541
12664.23 548
12665.30 502
12666.36 504
12667.42 522
12668.49 463
12669.55 458
12670.61 456
12671.68 445
12672.74 490
12673.80 489
12674.87 461
12675.93 478
12676.99 453
12678.06 462
12679.12 493
12680.18 460
12681.25 497
12682.31 484
12683.37 492
12684.44 472
12685.50 436
12686.57 465
12687.63 511
12688.69 496
12689.76 502
12690.82 524
12691.88 520
12692.95 546
12694.01 557
12695.08 556
12696.14 549
12697.21 528
12698.27 503
12699.33 575
12700.40 544
12701.46 481
12702.53 509
12703.59 534
12704.66 553
12705.72 577
12706.79 581
12707.85 520
12708.92 523
12709.98 566
12711.04 491
12712.11 547
12713.17 587
12714.24 563
12715.30 515
12716.37 517
12717.43 522
12718.50 553
12719.56 551
12720.63 639
12721.70 545
12722.76 517
12723.83 544
12724.89 531
12725.96 531
12727.02 503
12728.09 480
12729.15 498
12730.22 486
12731.28 480
12732.35 461
12733.42 511
12734.48 573
12735.55 521
12736.61 487
12737.68 506
12738.75 512
12739.81 517
12740.88 436
12741.94 491
12743.01 432
12744.08 452
12745.14 470
12746.21 452
12747.28 429
12748.34 443
12749.41 481
12750.47 466
12751.54 451
12752.61 437
12753.67 455
12754.74 441
12755.81 498
12756.87 406
12757.94 430
12759.01 412
12760.07 446
12761.14 434
12762.21 449
12763.28 427
12764.34 407
12765.41 394
12766.48 406
12767.54 439
12768.61 375
12769.68 456
12770.75 447
12771.81 422
12772.88 388
12773.95 435
12775.02 429
12776.08 396
12777.15 395
12778.22 423
12779.29 434
12780.35 422
12781.42 418
12782.49 398
12783.56 415
12784.63 407
12785.69 406
12786.76 353
12787.83 425
12788.90 450
12789.97 427
12791.03 380
12792.10 417
12793.17 379
12794.24 381
12795.31 375
12796.38 360
12797.44 351
12798.51 410
12799.58 385
12800.65 343
12801.72 361
12802.79 370
12803.86 352
12804.92 335
12805.99 376
12807.06 376
12808.13 373
12809.20 379
12810.27 414
12811.34 364
12812.41 374
12813.48 395
12814.55 411
12815.61 411
12816.68 382
12817.75 355
12818.82 395
12819.89 412
12820.96 372
12822.03 356
12823.10 384
12824.17 383
12825.24 359
12826.31 382
12827.38 396
12828.45 363
12829.52 347
12830.59 360
12831.66 357
12832.73 373
12833.80 391
12834.87 389
12835.94 345
12837.01 358
12838.08 371
12839.15 372
12840.22 367
12841.29 351
12842.36 363
12843.43 377
12844.50 410
12845.57 382
12846.64 373
12847.71 379
12848.78 351
12849.85 406
12850.92 367
12851.99 335
12853.06 346
12854.14 346
12855.21 305
12856.28 349
12857.35 367
12858.42 403
12859.49 352
12860.56 346
12861.63 315
12862.70 314
12863.77 334
12864.85 331
12865.92 366
12866.99 363
12868.06 348
12869.13 393
12870.20 393
12871.27 387
12872.35 356
12873.42 337
12874.49 344
12875.56 326
12876.63 370
12877.70 318
12878.78 335
12879.85 327
12880.92 344
12881.99 330
12883.06 318
12884.14 321
12885.21 330
12886.28 331
12887.35 273
12888.43 323
12889.50 323
12890.57 316
12891.64 316
12892.71 364
12893.79 330
12894.86 345
12895.93 347
12897.00 293
12898.08 332
12899.15 347
12900.22 278
12901.30 279
12902.37 312
12903.44 317
12904.51 316
12905.59 336
12906.66 313
12907.73 312
12908.81 338
12909.88 322
12910.95 326
12912.03 296
12913.10 304
12914.17 315
12915.25 300
12916.32 310
12917.39 348
12918.47 321
12919.54 354
12920.61 294
12921.69 297
12922.76 341
12923.83 321
12924.91 326
12925.98 310
12927.06 335
12928.13 320
12929.20 305
12930.28 304
12931.35 277
12932.43 295
12933.50 289
12934.57 291
12935.65 301
12936.72 301
12937.80 306
12938.87 345
12939.95 316
12941.02 291
12942.09 302
12943.17 376
12944.24 332
12945.32 308
12946.39 298
12947.47 374
12948.54 320
12949.62 336
12950.69 336
12951.77 311
12952.84 336
12953.92 324
12954.99 307
12956.07 294
12957.14 359
12958.22 342
12959.29 343
12960.37 320
12961.44 284
12962.52 321
12963.59 297
12964.67 319
12965.74 309
12966.82 292
12967.90 319
12968.97 335
12970.05 286
12971.12 287
12972.20 297
12973.27 332
12974.35 294
12975.43 275
12976.50 295
12977.58 283
12978.65 288
12979.73 312
12980.81 315
12981.88 336
12982.96 378
12984.03 361
12985.11 321
12986.19 305
12987.26 311
12988.34 322
12989.42 321
12990.49 303
12991.57 319
12992.65 321
12993.72 342
12994.80 357
12995.88 330
12996.95 306
12998.03 376
12999.11 342
13000.18 322
13001.26 303
13002.34 321
13003.41 304
13004.49 314
13005.57 281
13006.65 339
13007.72 350
13008.80 320
13009.88 278
13010.95 279
13012.03 302
13013.11 302
13014.19 341
13015.26 363
13016.34 378
13017.42 328
13018.50 359
13019.58 361
13020.65 312
13021.73 339
13022.81 318
13023.89 318
13024.96 319
13026.04 360
13027.12 311
13028.20 320
13029.28 348
13030.35 326
13031.43 303
13032.51 290
13033.59 299
13034.67 306
13035.75 353
13036.82 351
13037.90 281
13038.98 327
13040.06 306
13041.14 357
13042.22 396
13043.30 347
13044.37 326
13045.45 325
13046.53 334
13047.61 328
13048.69 301
13049.77 300
13050.85 319
13051.93 303
13053.01 308
13054.09 307
13055.16 359
13056.24 359
13057.32 325
13058.40 316
13059.48 342
13060.56 369
13061.64 319
13062.72 335
13063.80 319
13064.88 303
13065.96 329
13067.04 338
13068.12 322
13069.20 296
13070.28 300
13071.36 266
13072.44 312
13073.52 309
13074.60 321
13075.68 287
13076.76 332
13077.84 318
13078.92 310
13080.00 293
13081.08 309
13082.16 320
13083.24 348
13084.32 289
13085.40 317
13086.48 328
13087.56 322
13088.64 357
13089.72 339
13090.80 332
13091.88 310
13092.96 294
13094.05 282
13095.13 291
13096.21 308
13097.29 292
13098.37 277
13099.45 293
13100.53 275
13101.61 263
13102.69 306
13103.77 283
13104.86 326
13105.94 319
13107.02 297
13108.10 301
13109.18 296
13110.26 302
13111.34 283
13112.43 276
13113.51 296
13114.59 305
13115.67 328
13116.75 285
13117.83 283
13118.92 325
13120.00 359
13121.08 355
13122.16 354
13123.24 336
13124.33 311
13125.41 323
13126.49 330
13127.57 279
13128.65 301
13129.74 302
13130.82 323
13131.90 331
13132.98 261
13134.07 271
13135.15 325
13136.23 311
13137.31 331
13138.40 246
13139.48 286
13140.56 300
13141.64 340
13142.73 302
13143.81 287
13144.89 277
13145.98 334
13147.06 305
13148.14 276
13149.23 276
13150.31 313
13151.39 284
13152.47 274
13153.56 299
13154.64 267
13155.72 284
13156.81 313
13157.89 299
13158.97 269
13160.06 270
13161.14 293
13162.23 327
13163.31 295
13164.39 287
13165.48 364
13166.56 329
13167.64 326
13168.73 345
13169.81 331
13170.90 321
13171.98 356
13173.06 314
13174.15 276
13175.23 273
13176.32 276
13177.40 337
13178.48 314
13179.57 308
13180.65 313
13181.74 330
13182.82 325
13183.91 324
13184.99 362
13186.08 339
13187.16 290
13188.25 306
13189.33 281
13190.42 306
13191.50 307
13192.58 325
13193.67 291
13194.75 294
13195.84 313
13196.92 310
13198.01 308
13199.09 299
13200.18 348
13201.27 329
13202.35 301
13203.44 336
13204.52 278
13205.61 303
13206.69 307
13207.78 299
13208.86 327
13209.95 318
13211.03 345
13212.12 304
13213.21 314
13214.29 334
13215.38 305
13216.46 313
13217.55 316
13218.63 327
13219.72 338
13220.81 339
13221.89 292
13222.98 321
13224.07 294
13225.15 322
13226.24 310
13227.32 326
13228.41 301
13229.50 331
13230.58 318
13231.67 309
13232.76 342
13233.84 325
13234.93 320
13236.02 302
13237.10 312
13238.19 319
13239.28 302
13240.36 284
13241.45 313
13242.54 325
13243.62 327
13244.71 318
13245.80 294
13246.89 330
13247.97 302
13249.06 320
13250.15 319
13251.23 326
13252.32 299
13253.41 307
13254.50 332
13255.58 308
13256.67 327
13257.76 362
13258.85 341
13259.93 372
13261.02 354
13262.11 361
13263.20 368
13264.28 320
13265.37 321
13266.46 342
13267.55 326
13268.64 337
13269.72 350
13270.81 321
13271.90 323
13272.99 374
13274.08 351
13275.17 353
13276.25 319
13277.34 352
13278.43 350
13279.52 378
13280.61 324
13281.70 337
13282.78 350
13283.87 361
13284.96 335
13286.05 336
13287.14 368
13288.23 343
13289.32 338
13290.41 378
13291.49 326
13292.58 355
13293.67 338
13294.76 348
13295.85 339
13296.94 373
13298.03 351
13299.12 333
13300.21 363
13301.30 321
13302.39 328
13303.48 342
13304.57 377
13305.66 391
13306.74 391
13307.83 371
13308.92 414
13310.01 418
13311.10 402
13312.19 402
13313.28 387
13314.37 406
13315.46 411
13316.55 415
13317.64 411
13318.73 390
13319.82 389
13320.91 368
13322.00 350
13323.09 388
13324.18 392
13325.27 332
13326.36 378
13327.45 404
13328.55 405
13329.64 382
13330.73 395
13331.82 423
13332.91 403
13334.00 391
13335.09 379
13336.18 359
13337.27 407
13338.36 443
13339.45 419
13340.54 392
13341.63 389
13342.73 417
13343.82 387
13344.91 439
13346.00 451
13347.09 406
13348.18 438
13349.27 413
13350.36 423
13351.46 405
13352.55 362
13353.64 418
13354.73 409
13355.82 415
13356.91 399
13358.00 402
13359.10 451
13360.19 461
13361.28 406
13362.37 407
13363.46 436
13364.56 447
13365.65 469
13366.74 476
13367.83 484
13368.92 490
13370.02 521
13371.11 473
13372.20 428
13373.29 451
13374.38 447
13375.48 484
13376.57 421
13377.66 411
13378.75 399
13379.85 391
13380.94 437
13382.03 424
13383.13 433
13384.22 414
13385.31 377
13386.40 410
13387.50 395
13388.59 396
13389.68 375
13390.78 378
13391.87 377
13392.96 343
13394.05 403
13395.15 360
13396.24 382
13397.33 359
13398.43 353
13399.52 385
13400.61 413
13401.71 390
13402.80 355
13403.89 350
13404.99 370
13406.08 434
13407.18 366
13408.27 349
13409.36 340
13410.46 347
13411.55 371
13412.64 358
13413.74 383
13414.83 358
13415.93 333
13417.02 352
13418.12 351
13419.21 325
13420.30 389
13421.40 362
13422.49 335
13423.59 378
13424.68 357
13425.78 350
13426.87 339
13427.96 349
13429.06 381
13430.15 412
13431.25 395
13432.34 353
13433.44 352
13434.53 367
13435.63 359
13436.72 404
13437.82 365
13438.91 353
13440.01 355
13441.10 370
13442.20 369
13443.29 412
13444.39 406
13445.48 383
13446.58 401
13447.67 403
13448.77 418
13449.86 377
13450.96 382
13452.06 381
13453.15 381
13454.25 368
13455.34 404
13456.44 427
13457.53 420
13458.63 437
13459.73 452
13460.82 415
13461.92 373
13463.01 388
13464.11 416
13465.20 419
13466.30 404
13467.40 426
13468.49 453
13469.59 434
13470.69 419
13471.78 396
13472.88 408
13473.98 432
13475.07 421
13476.17 431
13477.26 424
13478.36 459
13479.46 462
13480.55 426
13481.65 440
13482.75 441
13483.84 420
13484.94 454
13486.04 474
13487.14 420
13488.23 402
13489.33 442
13490.43 446
13491.52 423
13492.62 455
13493.72 435
13494.82 469
13495.91 526
13497.01 499
13498.11 501
13499.20 468
13500.30 531
13501.40 501
13502.50 503
13503.60 539
13504.69 470
13505.79 495
13506.89 511
13507.99 543
13509.08 489
13510.18 496
13511.28 473
13512.38 499
13513.48 425
13514.57 447
13515.67 457
13516.77 402
13517.87 433
13518.97 423
13520.06 403
13521.16 407
13522.26 411
13523.36 432
13524.46 434
13525.56 372
13526.66 348
13527.75 357
13528.85 373
13529.95 387
13531.05 366
13532.15 349
13533.25 351
13534.35 397
13535.45 354
13536.54 343
13537.64 339
13538.74 369
13539.84 386
13540.94 438
13542.04 343
13543.14 368
13544.24 343
13545.34 389
13546.44 412
13547.54 388
13548.64 398
13549.74 353
13550.83 339
13551.93 304
13553.03 352
13554.13 339
13555.23 353
13556.33 318
13557.43 334
13558.53 331
13559.63 353
13560.73 369
13561.83 376
13562.93 361
13564.03 346
13565.13 319
13566.23 344
13567.33 335
13568.43 317
13569.53 380
13570.63 367
13571.73 280
13572.84 338
13573.94 335
13575.04 357
13576.14 403
13577.24 354
13578.34 325
13579.44 331
13580.54 334
13581.64 359
13582.74 339
13583.84 365
13584.94 364
13586.04 346
13587.14 352
13588.25 374
13589.35 338
13590.45 338
13591.55 359
13592.65 356
13593.75 373
13594.85 384
13595.95 373
13597.06 335
13598.16 334
13599.26 310
13600.36 377
13601.46 404
13602.56 362
13603.67 332
13604.77 344
13605.87 339
13606.97 361
13608.07 364
13609.17 337
13610.28 371
13611.38 370
13612.48 322
13613.58 373
13614.68 326
13615.79 344
13616.89 364
13617.99 335
13619.09 324
13620.20 309
13621.30 383
13622.40 360
13623.50 311
13624.61 296
13625.71 365
13626.81 399
13627.91 360
13629.02 355
13630.12 405
13631.22 371
13632.33 374
13633.43 356
13634.53 334
13635.63 350
13636.74 406
13637.84 414
13638.94 387
13640.05 375
13641.15 394
13642.25 371
13643.36 396
13644.46 366
13645.56 331
13646.67 342
13647.77 397
13648.87 377
13649.98 378
13651.08 374
13652.18 359
13653.29 385
13654.39 341
13655.50 345
13656.60 355
13657.70 356
13658.81 363
13659.91 389
13661.02 366
13662.12 330
13663.22 369
13664.33 344
13665.43 325
13666.54 363
13667.64 372
13668.74 382
13669.85 362
13670.95 326
13672.06 331
13673.16 340
13674.27 311
13675.37 346
13676.48 309
13677.58 313
13678.69 304
13679.79 350
13680.90 330
13682.00 343
13683.10 365
13684.21 361
13685.31 343
13686.42 320
13687.52 312
13688.63 305
13689.74 347
13690.84 334
13691.95 323
13693.05 318
13694.16 327
13695.26 356
13696.37 326
13697.47 291
13698.58 307
13699.68 331
13700.79 295
13701.90 301
13703.00 329
13704.11 330
13705.21 319
13706.32 386
13707.42 363
13708.53 335
13709.64 293
13710.74 312
13711.85 316
13712.95 300
13714.06 325
13715.17 351
13716.27 347
13717.38 336
13718.49 347
13719.59 337
13720.70 370
13721.81 344
13722.91 353
13724.02 319
13725.12 333
13726.23 334
13727.34 348
13728.44 315
13729.55 315
13730.66 402
13731.77 347
13732.87 352
13733.98 346
13735.09 370
13736.19 388
13737.30 359
13738.41 393
13739.51 396
13740.62 361
13741.73 369
13742.84 353
13743.94 365
13745.05 391
13746.16 385
13747.27 371
13748.37 360
13749.48 401
13750.59 377
13751.70 412
13752.80 415
13753.91 411
13755.02 422
13756.13 425
13757.24 431
13758.34 461
13759.45 439
13760.56 397
13761.67 487
13762.78 511
13763.88 461
13764.99 454
13766.10 479
13767.21 486
13768.32 528
13769.43 532
13770.53 493
13771.64 537
13772.75 497
13773.86 529
13774.97 566
13776.08 598
13777.19 546
13778.29 533
13779.40 535
13780.51 503
13781.62 465
13782.73 447
13783.84 476
13784.95 493
13786.06 452
13787.17 430
13788.28 474
13789.38 492
13790.49 460
13791.60 480
13792.71 449
13793.82 459
13794.93 480
13796.04 455
13797.15 456
13798.26 422
13799.37 469
13800.48 495
13801.59 478
13802.70 459
13803.81 517
13804.92 509
13806.03 560
13807.14 496
13808.25 525
13809.36 526
13810.47 493
13811.58 531
13812.69 452
13813.80 418
13814.91 416
13816.02 443
13817.13 444
13818.24 421
13819.35 418
13820.46 374
13821.57 376
13822.68 369
13823.79 418
13824.90 422
13826.01 365
13827.12 379
13828.24 379
13829.35 389
13830.46 359
13831.57 378
13832.68 332
13833.79 345
13834.90 380
13836.01 409
13837.12 384
13838.23 343
13839.35 357
13840.46 406
13841.57 351
13842.68 357
13843.79 357
13844.90 356
13846.01 391
13847.13 420
13848.24 344
13849.35 375
13850.46 420
13851.57 376
13852.68 356
13853.80 413
13854.91 404
13856.02 388
13857.13 382
13858.24 393
13859.36 393
13860.47 374
13861.58 369
13862.69 379
13863.80 342
13864.92 380
13866.03 395
13867.14 404
13868.25 411
13869.37 394
13870.48 380
13871.59 375
13872.70 389
13873.82 400
13874.93 386
13876.04 428
13877.15 416
13878.27 342
13879.38 369
13880.49 359
13881.61 353
13882.72 386
13883.83 377
13884.94 393
13886.06 399
13887.17 419
13888.28 401
13889.40 420
13890.51 382
13891.62 405
13892.74 403
13893.85 408
13894.96 429
13896.08 407
13897.19 417
13898.30 431
13899.42 419
13900.53 405
13901.65 405
13902.76 471
13903.87 486
13904.99 421
13906.10 402
13907.21 361
13908.33 387
13909.44 385
13910.56 371
13911.67 372
13912.79 368
13913.90 383
13915.01 406
13916.13 356
13917.24 352
13918.36 375
13919.47 337
13920.59 384
13921.70 382
13922.81 380
13923.93 365
13925.04 361
13926.16 384
13927.27 372
13928.39 326
13929.50 357
13930.62 357
13931.73 353
13932.85 356
13933.96 394
13935.08 419
13936.19 376
13937.31 373
13938.42 341
13939.54 350
13940.65 400
13941.77 309
13942.88 317
13944.00 311
13945.12 345
13946.23 348
13947.35 370
13948.46 362
13949.58 326
13950.69 343
13951.81 348
13952.93 355
13954.04 322
13955.16 313
13956.27 345
13957.39 327
13958.50 307
13959.62 346
13960.74 370
13961.85 353
13962.97 326
13964.09 362
13965.20 362
13966.32 353
13967.43 367
13968.55 343
13969.67 367
13970.78 342
13971.90 311
13973.02 329
13974.13 319
13975.25 364
13976.37 340
13977.48 310
13978.60 338
13979.72 359
13980.83 368
13981.95 358
13983.07 373
13984.19 367
13985.30 299
13986.42 318
13987.54 355
13988.65 348
13989.77 348
13990.89 329
13992.01 326
13993.12 356
13994.24 368
13995.36 362
13996.48 345
13997.59 372
13998.71 345
13999.83 348
14000.95 352
14002.06 350
14003.18 322
14004.30 333
14005.42 320
14006.54 316
14007.65 355
14008.77 348
14009.89 318
14011.01 341
14012.13 323
14013.24 344
14014.36 309
14015.48 361
14016.60 347
14017.72 352
14018.84 353
14019.95 333
14021.07 329
14022.19 323
14023.31 337
14024.43 379
14025.55 350
14026.67 323
14027.79 362
14028.90 350
14030.02 357
14031.14 373
14032.26 352
14033.38 317
14034.50 342
14035.62 313
14036.74 342
14037.86 341
14038.98 346
14040.09 353
14041.21 360
14042.33 356
14043.45 319
14044.57 324
14045.69 379
14046.81 377
14047.93 370
14049.05 349
14050.17 344
14051.29 353
14052.41 381
14053.53 401
14054.65 390
14055.77 416
14056.89 403
14058.01 387
14059.13 377
14060.25 373
14061.37 360
14062.49 376
14063.61 391
14064.73 381
14065.85 420
14066.97 439
14068.09 426
14069.21 388
14070.33 341
14071.45 401
14072.57 389
14073.69 400
14074.81 421
14075.94 442
14077.06 445
14078.18 420
14079.30 441
14080.42 467
14081.54 468
14082.66 421
14083.78 476
14084.90 496
14086.02 459
14087.14 499
14088.27 442
14089.39 470
14090.51 505
14091.63 483
14092.75 500
14093.87 503
14094.99 520
14096.12 557
14097.24 517
14098.36 518
14099.48 582
14100.60 593
14101.72 552
14102.85 574
14103.97 558
14105.09 549
14106.21 551
14107.33 502
14108.46 495
14109.58 507
14110.70 452
14111.82 469
14112.94 469
14114.07 404
14115.19 434
14116.31 457
14117.43 432
14118.56 429
14119.68 430
14120.80 413
14121.92 417
14123.05 377
14124.17 410
14125.29 418
14126.41 407
14127.54 375
14128.66 397
14129.78 405
14130.90 365
14132.03 352
14133.15 364
14134.27 389
14135.40 373
14136.52 405
14137.64 412
14138.77 381
14139.89 370
14141.01 400
14142.14 393
14143.26 352
14144.38 408
14145.51 403
14146.63 425
14147.75 389
14148.88 369
14150.00 336
14151.12 361
14152.25 398
14153.37 393
14154.50 394
14155.62 357
14156.74 376
14157.87 377
14158.99 351
14160.12 357
14161.24 363
14162.36 398
14163.49 385
14164.61 351
14165.74 351
14166.86 379
14167.99 364
14169.11 391
14170.23 348
14171.36 365
14172.48 390
14173.61 376
14174.73 362
14175.86 340
14176.98 345
14178.11 389
14179.23 387
14180.36 388
14181.48 395
14182.61 319
14183.73 346
14184.86 336
14185.98 312
14187.11 334
14188.23 344
14189.36 334
14190.48 367
14191.61 377
14192.73 367
14193.86 340
14194.98 377
14196.11 312
14197.24 343
14198.36 339
14199.49 342
14200.61 318
14201.74 361
14202.86 335
14203.99 330
14205.12 337
14206.24 341
14207.37 353
14208.49 353
14209.62 354
14210.75 345
14211.87 359
14213.00 338
14214.12 339
14215.25 350
14216.38 311
14217.50 330
14218.63 352
14219.76 329
14220.88 345
14222.01 301
14223.14 314
14224.26 323
14225.39 343
14226.52 312
14227.64 308
14228.77 410
14229.90 320
14231.02 335
14232.15 335
14233.28 292
14234.40 305
14235.53 328
14236.66 281
14237.78 297
14238.91 337
14240.04 314
14241.17 295
14242.29 304
14243.42 339
14244.55 328
14245.68 342
14246.80 310
14247.93 349
14249.06 321
14250.19 331
14251.31 354
14252.44 324
14253.57 322
14254.70 304
14255.83 314
14256.95 325
14258.08 318
14259.21 332
14260.34 329
14261.47 296
14262.59 302
14263.72 327
14264.85 334
14265.98 298
14267.11 287
14268.23 302
14269.36 313
14270.49 300
14271.62 294
14272.75 323
14273.88 306
14275.01 308
14276.13 288
14277.26 262
14278.39 311
14279.52 304
14280.65 287
14281.78 279
14282.91 284
14284.04 303
14285.17 274
14286.29 291
14287.42 270
14288.55 294
14289.68 300
14290.81 279
14291.94 279
14293.07 297
14294.20 295
14295.33 284
14296.46 310
14297.59 255
14298.72 290
14299.85 281
14300.98 297
14302.11 304
14303.24 276
14304.37 246
14305.50 268
14306.63 280
14307.76 259
14308.89 260
14310.02 277
14311.15 262
14312.28 267
14313.41 260
14314.54 279
14315.67 272
14316.80 281
14317.93 286
14319.06 257
14320.19 274
14321.32 246
14322.45 281
14323.58 237
14324.71 252
14325.84 268
14326.97 270
14328.10 278
14329.23 265
14330.36 273
14331.49 259
14332.63 279
14333.76 246
14334.89 255
14336.02 266
14337.15 251
14338.28 270
14339.41 230
14340.54 250
14341.67 258
14342.81 282
14343.94 259
14345.07 261
14346.20 240
14347.33 268
14348.46 267
14349.59 254
14350.73 236
14351.86 262
14352.99 282
14354.12 254
14355.25 255
14356.39 263
14357.52 233
14358.65 256
14359.78 242
14360.91 259
14362.05 251
14363.18 257
14364.31 251
14365.44 246
14366.57 263
14367.71 249
14368.84 207
14369.97 232
14371.10 244
14372.24 278
14373.37 247
14374.50 244
14375.63 285
14376.77 272
14377.90 277
14379.03 242
14380.16 266
14381.30 246
14382.43 260
14383.56 262
14384.70 242
14385.83 258
14386.96 276
14388.10 232
14389.23 230
14390.36 258
14391.49 247
14392.63 255
14393.76 248
14394.89 235
14396.03 236
14397.16 255
14398.30 245
14399.43 254
14400.56 248
14401.70 216
14402.83 259
14403.96 254
14405.10 266
14406.23 210
14407.37 280
14408.50 250
14409.63 237
14410.77 247
14411.90 322
14413.04 263
14414.17 225
14415.30 223
14416.44 244
14417.57 226
14418.71 226
14419.84 279
14420.98 265
14422.11 299
14423.24 268
14424.38 223
14425.51 239
14426.65 288
14427.78 266
14428.92 282
14430.05 264
14431.19 274
14432.32 239
14433.46 239
14434.59 251
14435.73 276
14436.86 265
14438.00 288
14439.13 261
14440.27 254
14441.40 268
14442.54 233
14443.67 235
14444.81 232
14445.94 267
14447.08 217
14448.21 250
14449.35 251
14450.49 258
14451.62 225
14452.76 254
14453.89 270
14455.03 240
14456.16 237
14457.30 251
14458.44 279
14459.57 217
14460.71 260
14461.84 266
14462.98 244
14464.12 247
14465.25 262
14466.39 236
14467.52 216
14468.66 207
14469.80 234
14470.93 266
14472.07 266
14473.21 214
14474.34 232
14475.48 257
14476.62 254
14477.75 260
14478.89 230
14480.03 240
14481.16 234
14482.30 251
14483.44 220
14484.57 239
14485.71 249
14486.85 259
14487.98 232
14489.12 264
14490.26 251
14491.40 266
14492.53 230
14493.67 235
14494.81 226
14495.94 219
14497.08 268
14498.22 279
14499.36 235
14500.49 231
14501.63 256
14502.77 258
14503.91 254
14505.05 249
14506.18 236
14507.32 243
14508.46 216
14509.60 249
14510.73 226
14511.87 254
14513.01 265
14514.15 264
14515.29 239
14516.43 239
14517.56 241
14518.70 272
14519.84 229
14520.98 228
14522.12 225
14523.25 270
14524.39 261
14525.53 251
14526.67 246
14527.81 244
14528.95 265
14530.09 284
14531.23 272
14532.36 216
14533.50 240
14534.64 264
14535.78 279
14536.92 257
14538.06 268
14539.20 259
14540.34 254
14541.48 264
14542.62 255
14543.75 239
14544.89 256
14546.03 223
14547.17 255
14548.31 247
14549.45 288
14550.59 249
14551.73 252
14552.87 273
14554.01 248
14555.15 273
14556.29 304
14557.43 248
14558.57 234
14559.71 260
14560.85 269
14561.99 293
14563.13 285
14564.27 242
14565.41 269
14566.55 290
14567.69 291
14568.83 276
14569.97 263
14571.11 268
14572.25 279
14573.39 281
14574.53 296
14575.67 278
14576.81 303
14577.95 300
14579.09 306
14580.23 299
14581.37 278
14582.52 255
14583.66 309
14584.80 301
14585.94 299
14587.08 296
14588.22 274
14589.36 331
14590.50 283
14591.64 306
14592.78 329
14593.93 334
14595.07 315
14596.21 324
14597.35 315
14598.49 347
14599.63 351
14600.77 314
14601.92 270
14603.06 325
14604.20 337
14605.34 304
14606.48 295
14607.62 322
14608.77 334
14609.91 294
14611.05 339
14612.19 358
14613.33 333
14614.47 368
14615.62 352
14616.76 350
14617.90 355
14619.04 364
14620.19 353
14621.33 330
14622.47 340
14623.61 330
14624.76 378
14625.90 367
14627.04 335
14628.18 419
14629.33 404
14630.47 370
14631.61 359
14632.75 411
14633.90 430
14635.04 429
14636.18 417
14637.32 443
14638.47 428
14639.61 434
14640.75 376
14641.90 397
14643.04 403
14644.18 422
14645.33 378
14646.47 365
14647.61 358
14648.76 348
14649.90 352
14651.04 366
14652.19 345
14653.33 330
14654.47 331
14655.62 309
14656.76 302
14657.90 340
14659.05 360
14660.19 389
14661.34 372
14662.48 337
14663.62 295
14664.77 317
14665.91 340
14667.06 342
14668.20 366
14669.34 353
14670.49 333
14671.63 337
14672.78 285
14673.92 276
14675.07 271
14676.21 309
14677.35 320
14678.50 292
14679.64 288
14680.79 321
14681.93 286
14683.08 272
14684.22 270
14685.37 293
14686.51 321
14687.66 293
14688.80 294
14689.95 271
14691.09 271
14692.24 283
14693.38 300
14694.53 270
14695.67 299
14696.82 295
14697.96 280
14699.11 313
14700.25 322
14701.40 306
14702.54 279
14703.69 281
14704.84 276
14705.98 313
14707.13 298
14708.27 295
14709.42 262
14710.56 344
14711.71 300
14712.86 287
14714.00 287
14715.15 295
14716.29 322
14717.44 286
14718.59 288
14719.73 293
14720.88 305
14722.02 320
14723.17 308
14724.32 280
14725.46 267
14726.61 276
14727.76 310
14728.90 309
14730.05 315
14731.20 292
14732.34 322
14733.49 298
14734.64 297
14735.78 307
14736.93 293
14738.08 304
14739.22 323
14740.37 327
14741.52 329
14742.66 345
14743.81 322
14744.96 326
14746.11 318
14747.25 341
14748.40 360
14749.55 310
14750.69 315
14751.84 325
14752.99 332
14754.14 361
14755.28 335
14756.43 335
14757.58 372
14758.73 392
14759.87 374
14761.02 348
14762.17 359
14763.32 392
14764.47 375
14765.61 367
14766.76 361
14767.91 381
14769.06 370
14770.21 412
14771.35 403
14772.50 392
14773.65 402
14774.80 423
14775.95 437
14777.10 443
14778.24 432
14779.39 441
14780.54 396
14781.69 470
14782.84 472
14783.99 486
14785.14 499
14786.28 522
14787.43 488
14788.58 479
14789.73 518
14790.88 477
14792.03 555
14793.18 509
14794.33 545
14795.48 559
14796.62 579
14797.77 547
14798.92 537
14800.07 548
14801.22 541
14802.37 551
14803.52 557
14804.67 520
14805.82 513
14806.97 476
14808.12 456
14809.27 433
14810.42 401
14811.57 415
14812.72 445
14813.87 434
14815.02 423
14816.17 394
14817.32 404
14818.47 427
14819.62 423
14820.77 432
14821.92 420
14823.07 412
14824.22 351
14825.37 365
14826.52 371
14827.67 387
14828.82 417
14829.97 349
14831.12 339
14832.27 329
14833.42 344
14834.57 352
14835.72 324
14836.87 330
14838.02 368
14839.17 343
14840.33 321
14841.48 324
14842.63 320
14843.78 308
14844.93 282
14846.08 274
14847.23 306
14848.38 319
14849.53 342
14850.68 285
14851.84 234
14852.99 261
14854.14 276
14855.29 261
14856.44 249
14857.59 320
14858.74 263
14859.90 263
14861.05 254
14862.20 265
14863.35 299
14864.50 303
14865.65 259
14866.81 263
14867.96 255
14869.11 287
14870.26 266
14871.41 249
14872.57 284
14873.72 296
14874.87 284
14876.02 276
14877.18 264
14878.33 309
14879.48 249
14880.63 278
14881.79 299
14882.94 315
14884.09 296
14885.24 289
14886.40 293
14887.55 295
14888.70 266
14889.85 277
14891.01 270
14892.16 275
14893.31 250
14894.47 282
14895.62 282
14896.77 258
14897.92 275
14899.08 284
14900.23 276
14901.38 246
14902.54 259
14903.69 255
14904.84 310
14906.00 293
14907.15 262
14908.30 268
14909.46 305
14910.61 283
14911.76 282
14912.92 264
14914.07 255
14915.23 274
14916.38 266
14917.53 302
14918.69 289
14919.84 284
14921.00 254
14922.15 297
14923.30 279
14924.46 323
14925.61 275
14926.77 272
14927.92 300
14929.07 338
14930.23 284
14931.38 251
14932.54 283
14933.69 270
14934.85 262
14936.00 283
14937.16 248
14938.31 242
14939.46 314
14940.62 273
14941.77 263
14942.93 265
14944.08 268
14945.24 282
14946.39 264
14947.55 277
14948.70 266
14949.86 266
14951.01 286
14952.17 267
14953.32 255
14954.48 280
14955.63 293
14956.79 284
14957.95 251
14959.10 259
14960.26 246
14961.41 280
14962.57 248
14963.72 243
14964.88 278
14966.03 271
14967.19 252
14968.35 244
14969.50 272
14970.66 275
14971.81 279
14972.97 256
14974.13 273
14975.28 297
14976.44 272
14977.59 276
14978.75 251
14979.91 223
14981.06 271
14982.22 268
14983.38 246
14984.53 258
14985.69 257
14986.85 286
14988.00 218
14989.16 260
14990.32 274
14991.47 239
14992.63 222
14993.79 236
14994.94 251
14996.10 253
14997.26 222
14998.41 215
14999.57 256
15000.73 236
15001.88 244
15003.04 250
15004.20 214
15005.36 217
15006.51 211
15007.67 239
15008.83 234
15009.99 241
15011.14 269
15012.30 236
15013.46 207
15014.62 212
15015.77 197
15016.93 251
15018.09 253
15019.25 250
15020.40 224
15021.56 227
15022.72 208
15023.88 202
15025.04 221
15026.19 224
15027.35 220
15028.51 193
15029.67 228
15030.83 228
15031.98 234
15033.14 246
15034.30 268
15035.46 223
15036.62 211
15037.78 236
15038.94 207
15040.09 219
15041.25 217
15042.41 236
15043.57 215
15044.73 242
15045.89 251
15047.05 230
15048.21 233
15049.36 207
15050.52 201
15051.68 235
15052.84 229
15054.00 217
15055.16 207
15056.32 200
15057.48 226
15058.64 230
15059.80 238
15060.96 215
15062.12 217
15063.27 238
15064.43 205
15065.59 202
15066.75 202
15067.91 202
15069.07 185
15070.23 179
15071.39 193
15072.55 221
15073.71 233
15074.87 203
15076.03 207
15077.19 206
15078.35 210
15079.51 224
15080.67 216
15081.83 199
15082.99 212
15084.15 208
15085.31 218
15086.47 199
15087.63 207
15088.79 188
15089.96 197
15091.12 190
15092.28 213
15093.44 219
15094.60 227
15095.76 222
15096.92 217
15098.08 235
15099.24 215
15100.40 200
15101.56 194
15102.72 226
15103.88 196
15105.05 212
15106.21 170
15107.37 180
15108.53 200
15109.69 219
15110.85 206
15112.01 221
15113.17 203
15114.34 185
15115.50 189
15116.66 189
15117.82 191
15118.98 195
15120.14 177
15121.31 188
15122.47 196
15123.63 209
15124.79 178
15125.95 190
15127.11 185
15128.28 218
15129.44 229
15130.60 206
15131.76 169
15132.93 168
15134.09 178
15135.25 201
15136.41 224
15137.57 190
15138.74 169
15139.90 178
15141.06 172
15142.22 183
15143.39 187
15144.55 179
15145.71 183
15146.87 203
15148.04 202
15149.20 194
15150.36 192
15151.53 220
15152.69 190
15153.85 195
15155.01 217
15156.18 209
15157.34 201
15158.50 190
15159.67 202
15160.83 189
15161.99 210
15163.16 219
15164.32 184
15165.48 196
15166.65 204
15167.81 188
15168.97 229
15170.14 192
15171.30 182
15172.47 175
15173.63 203
15174.79 203
15175.96 190
15177.12 217
15178.28 194
15179.45 169
15180.61 215
15181.78 222
15182.94 237
15184.10 186
15185.27 203
15186.43 204
15187.60 200
15188.76 214
15189.93 189
15191.09 227
15192.25 225
15193.42 192
15194.58 177
15195.75 219
15196.91 198
15198.08 199
15199.24 208
15200.41 198
15201.57 196
15202.74 217
15203.90 207
15205.07 188
15206.23 192
15207.40 174
15208.56 193
15209.73 207
15210.89 237
15212.06 208
15213.22 225
15214.39 214
15215.55 226
15216.72 193
15217.88 226
15219.05 216
15220.22 249
15221.38 208
15222.55 211
15223.71 222
15224.88 220
15226.04 229
15227.21 210
15228.37 220
15229.54 225
15230.71 193
15231.87 224
15233.04 223
15234.20 219
15235.37 245
15236.54 283
15237.70 255
15238.87 248
15240.04 249
15241.20 226
15242.37 246
15243.53 252
15244.70 223
15245.87 238
15247.03 239
15248.20 251
15249.37 219
15250.53 205
15251.70 246
15252.87 224
15254.03 190
15255.20 194
15256.37 193
15257.54 217
15258.70 202
15259.87 193
15261.04 244
15262.20 218
15263.37 218
15264.54 237
15265.71 238
15266.87 184
15268.04 202
15269.21 220
15270.37 210
15271.54 225
15272.71 211
15273.88 204
15275.05 192
15276.21 197
15277.38 213
15278.55 250
15279.72 177
15280.88 169
15282.05 205
15283.22 174
15284.39 176
15285.56 201
15286.72 207
15287.89 225
15289.06 191
15290.23 174
15291.40 183
15292.56 209
15293.73 197
15294.90 176
15296.07 201
15297.24 229
15298.41 201
15299.58 196
15300.74 215
15301.91 189
15303.08 188
15304.25 194
15305.42 212
15306.59 206
15307.76 168
15308.93 220
15310.09 201
15311.26 208
15312.43 204
15313.60 212
15314.77 222
15315.94 195
15317.11 181
15318.28 210
15319.45 207
15320.62 207
15321.79 202
15322.96 179
15324.13 204
15325.30 203
15326.46 190
15327.63 205
15328.80 221
15329.97 211
15331.14 191
15332.31 180
15333.48 185
15334.65 211
15335.82 218
15336.99 196
15338.16 198
15339.33 196
15340.50 173
15341.67 180
15342.84 181
15344.01 190
15345.18 212
15346.35 205
15347.53 215
15348.70 196
15349.87 211
15351.04 195
15352.21 211
15353.38 207
15354.55 181
15355.72 202
15356.89 199
15358.06 229
15359.23 217
15360.40 217
15361.57 228
15362.74 231
15363.92 183
15365.09 189
15366.26 178
15367.43 195
15368.60 185
15369.77 189
15370.94 206
15372.11 210
15373.29 212
15374.46 183
15375.63 170
15376.80 193
15377.97 189
15379.14 198
15380.31 184
15381.49 181
15382.66 182
15383.83 198
15385.00 189
15386.17 195
15387.35 208
15388.52 240
15389.69 208
15390.86 206
15392.03 212
15393.21 170
15394.38 202
15395.55 217
15396.72 209
15397.89 193
15399.07 191
15400.24 204
15401.41 194
15402.58 220
15403.76 194
15404.93 227
15406.10 207
15407.28 209
15408.45 190
15409.62 204
15410.79 209
15411.97 186
15413.14 222
15414.31 193
15415.49 191
15416.66 226
15417.83 188
15419.00 215
15420.18 203
15421.35 212
15422.52 198
15423.70 206
15424.87 210
15426.04 208
15427.22 192
15428.39 190
15429.56 188
15430.74 195
15431.91 224
15433.09 187
15434.26 197
15435.43 205
15436.61 192
15437.78 177
15438.95 184
15440.13 177
15441.30 181
15442.48 210
15443.65 182
15444.82 176
15446.00 202
15447.17 198
15448.35 174
15449.52 147
15450.70 165
15451.87 180
15453.04 197
15454.22 156
15455.39 166
15456.57 169
15457.74 180
15458.92 183
15460.09 191
15461.27 189
15462.44 182
15463.62 215
15464.79 203
15465.97 187
15467.14 181
15468.32 198
15469.49 216
15470.67 206
15471.84 178
15473.02 178
15474.19 185
15475.37 218
15476.54 198
15477.72 208
15478.89 158
15480.07 168
15481.24 178
15482.42 202
15483.60 182
15484.77 162
15485.95 175
15487.12 188
15488.30 194
15489.47 179
15490.65 167
15491.83 178
15493.00 165
15494.18 197
15495.35 190
15496.53 178
15497.71 182
15498.88 227
15500.06 196
15501.24 181
15502.41 169
15503.59 199
15504.76 203
15505.94 181
15507.12 183
15508.29 159
15509.47 171
15510.65 176
15511.82 186
15513.00 149
15514.18 157
15515.35 210
15516.53 174
15517.71 167
15518.88 157
15520.06 174
15521.24 191
15522.42 174
15523.59 202
15524.77 186
15525.95 181
15527.12 200
15528.30 211
15529.48 200
15530.66 177
15531.83 197
15533.01 199
15534.19 184
15535.37 211
15536.54 176
15537.72 167
15538.90 197
15540.08 209
15541.25 222
15542.43 180
15543.61 156
15544.79 200
15545.97 216
15547.14 201
15548.32 217
15549.50 203
15550.68 200
15551.86 201
15553.04 171
15554.21 208
15555.39 195
15556.57 169
15557.75 207
15558.93 200
15560.11 209
15561.28 186
15562.46 191
15563.64 199
15564.82 193
15566.00 157
15567.18 191
15568.36 201
15569.54 181
15570.71 171
15571.89 172
15573.07 183
15574.25 207
15575.43 185
15576.61 209
15577.79 156
15578.97 204
15580.15 201
15581.33 181
15582.51 189
15583.69 194
15584.86 185
15586.04 182
15587.22 207
15588.40 214
15589.58 220
15590.76 197
15591.94 209
15593.12 198
15594.30 192
15595.48 177
15596.66 170
15597.84 177
15599.02 198
15600.20 199
15601.38 217
15602.56 226
15603.74 217
15604.92 226
15606.10 194
15607.28 214
15608.46 212
15609.64 175
15610.82 183
15612.00 205
15613.18 180
15614.37 208
15615.55 220
15616.73 214
15617.91 208
15619.09 216
15620.27 209
15621.45 212
15622.63 233
15623.81 211
15624.99 237
15626.17 227
15627.35 212
15628.54 208
15629.72 219
15630.90 221
15632.08 192
15633.26 217
15634.44 229
15635.62 242
15636.80 251
15637.99 231
15639.17 214
15640.35 219
15641.53 239
15642.71 251
15643.89 232
15645.08 213
15646.26 219
15647.44 235
15648.62 258
15649.80 227
15650.98 226
15652.17 235
15653.35 239
15654.53 229
15655.71 221
15656.90 243
15658.08 239
15659.26 274
15660.44 251
15661.62 231
15662.81 212
15663.99 219
15665.17 254
15666.35 269
15667.54 216
15668.72 229
15669.90 255
15671.08 267
15672.27 258
15673.45 264
15674.63 246
15675.82 256
15677.00 250
15678.18 230
15679.37 221
15680.55 271
15681.73 298
15682.91 224
15684.10 249
15685.28 256
15686.46 252
15687.65 284
15688.83 261
15690.01 241
15691.20 223
15692.38 241
15693.57 222
15694.75 228
15695.93 263
15697.12 267
15698.30 250
15699.48 250
15700.67 249
15701.85 237
15703.04 233
15704.22 241
15705.40 231
15706.59 242
15707.77 253
15708.96 247
15710.14 291
15711.32 242
15712.51 231
15713.69 254
15714.88 263
15716.06 263
15717.25 264
15718.43 273
15719.61 308
15720.80 293
15721.98 259
15723.17 290
15724.35 254
15725.54 282
15726.72 254
15727.91 289
15729.09 279
15730.28 291
15731.46 273
15732.65 256
15733.83 255
15735.02 244
15736.20 271
15737.39 269
15738.57 265
15739.76 255
15740.94 282
15742.13 296
15743.32 319
15744.50 265
15745.69 266
15746.87 274
15748.06 287
15749.24 288
15750.43 280
15751.61 287
15752.80 297
15753.99 338
15755.17 324
15756.36 281
15757.54 328
15758.73 311
15759.92 274
15761.10 293
15762.29 281
15763.47 295
15764.66 280
15765.85 286
15767.03 287
15768.22 282
15769.41 283
15770.59 260
15771.78 270
15772.97 258
15774.15 255
15775.34 258
15776.53 235
15777.71 253
15778.90 255
15780.09 265
15781.27 275
15782.46 257
15783.65 248
15784.83 258
15786.02 243
15787.21 275
15788.40 254
15789.58 225
15790.77 249
15791.96 253
15793.14 238
15794.33 238
15795.52 231
15796.71 234
15797.89 247
15799.08 240
15800.27 230
15801.46 219
15802.64 238
15803.83 272
15805.02 236
15806.21 214
15807.40 222
15808.58 228
15809.77 265
15810.96 196
15812.15 197
15813.34 226
15814.52 235
15815.71 263
15816.90 206
15818.09 232
15819.28 218
15820.47 224
15821.65 209
15822.84 184
15824.03 209
15825.22 221
15826.41 272
15827.60 257
15828.79 221
15829.97 251
15831.16 218
15832.35 222
15833.54 177
15834.73 217
15835.92 222
15837.11 228
15838.30 212
15839.49 255
15840.67 233
15841.86 234
15843.05 234
15844.24 219
15845.43 208
15846.62 201
15847.81 180
15849.00 204
15850.19 226
15851.38 229
15852.57 248
15853.76 245
15854.95 219
15856.14 203
15857.33 204
15858.52 225
15859.71 231
15860.90 227
15862.09 254
15863.28 258
15864.47 208
15865.66 207
15866.85 198
15868.04 226
15869.23 236
15870.42 228
15871.61 200
15872.80 199
15873.99 211
15875.18 203
15876.37 230
15877.56 205
15878.75 192
15879.94 212
15881.13 248
15882.32 217
15883.51 202
15884.70 205
15885.89 208
15887.08 223
15888.28 213
15889.47 233
15890.66 242
15891.85 239
15893.04 242
15894.23 243
15895.42 194
15896.61 223
15897.80 236
15899.00 226
15900.19 223
15901.38 253
15902.57 227
15903.76 214
15904.95 207
15906.14 215
15907.34 239
15908.53 195
15909.72 208
15910.91 241
15912.10 243
15913.30 234
15914.49 248
15915.68 234
15916.87 267
15918.06 252
15919.26 251
15920.45 222
15921.64 207
15922.83 240
15924.02 250
15925.22 229
15926.41 224
15927.60 243
15928.79 224
15929.99 258
15931.18 255
15932.37 254
15933.56 285
15934.76 247
15935.95 226
15937.14 241
15938.33 225
15939.53 233
15940.72 236
15941.91 214
15943.11 225
15944.30 223
15945.49 241
15946.69 201
15947.88 225
15949.07 226
15950.26 228
15951.46 214
15952.65 200
15953.84 186
15955.04 210
15956.23 209
15957.43 204
15958.62 209
15959.81 199
15961.01 198
15962.20 210
15963.39 195
15964.59 205
15965.78 207
15966.97 216
15968.17 225
15969.36 196
15970.56 229
15971.75 197
15972.94 201
15974.14 203
15975.33 190
15976.53 190
15977.72 162
15978.92 179
15980.11 164
15981.30 203
15982.50 239
15983.69 206
15984.89 183
15986.08 189
15987.28 202
15988.47 172
15989.67 161
15990.86 204
15992.06 186
15993.25 197
15994.45 173
15995.64 197
15996.84 136
15998.03 180
15999.23 185
16000.42 210
16001.62 191
16002.81 166
16004.01 158
16005.20 179
16006.40 170
16007.59 176
16008.79 210
16009.98 199
16011.18 173
16012.38 154
16013.57 165
16014.77 174
16015.96 159
16017.16 162
16018.35 170
16019.55 174
16020.75 159
16021.94 178
16023.14 178
16024.33 186
16025.53 171
16026.73 164
16027.92 175
16029.12 161
16030.31 166
16031.51 156
16032.71 155
16033.90 171
16035.10 204
16036.30 180
16037.49 199
16038.69 165
16039.89 157
16041.08 167
16042.28 184
16043.48 155
16044.67 168
16045.87 146
16047.07 170
16048.26 173
16049.46 191
16050.66 146
16051.85 188
16053.05 188
16054.25 165
16055.45 153
16056.64 188
16057.84 173
16059.04 167
16060.23 196
16061.43 171
16062.63 194
16063.83 167
16065.02 207
16066.22 164
16067.42 176
16068.62 172
16069.82 171
16071.01 164
16072.21 180
16073.41 135
16074.61 167
16075.80 174
16077.00 192
16078.20 173
16079.40 166
16080.60 144
16081.79 147
16082.99 162
16084.19 171
16085.39 152
16086.59 142
16087.79 170
16088.98 161
16090.18 164
16091.38 148
16092.58 155
16093.78 153
16094.98 168
16096.18 156
16097.37 143
16098.57 155
16099.77 161
16100.97 120
16102.17 138
16103.37 160
16104.57 161
16105.77 150
16106.97 164
16108.17 173
16109.36 161
16110.56 175
16111.76 154
16112.96 134
16114.16 140
16115.36 171
16116.56 170
16117.76 176
16118.96 162
16120.16 150
16121.36 159
16122.56 167
16123.76 140
16124.96 148
16126.16 182
16127.36 181
16128.56 192
16129.76 191
16130.96 186
16132.16 142
16133.36 173
16134.56 166
16135.76 161
16136.96 149
16138.16 187
16139.36 169
16140.56 152
16141.76 136
16142.96 171
16144.16 162
16145.36 147
16146.56 170
16147.76 148
16148.96 142
16150.16 153
16151.36 185
16152.57 163
16153.77 183
16154.97 187
16156.17 171
16157.37 169
16158.57 187
16159.77 160
16160.97 170
16162.17 178
16163.37 152
16164.58 168
16165.78 167
16166.98 189
16168.18 175
16169.38 157
16170.58 146
16171.78 168
16172.99 147
16174.19 152
16175.39 170
16176.59 163
16177.79 167
16178.99 155
16180.20 158
16181.40 157
16182.60 168
16183.80 170
16185.00 171
16186.21 164
16187.41 184
16188.61 174
16189.81 168
16191.02 185
16192.22 175
16193.42 171
16194.62 159
16195.82 180
16197.03 199
16198.23 186
16199.43 181
16200.63 187
16201.84 166
16203.04 178
16204.24 158
16205.45 141
16206.65 148
16207.85 185
16209.05 199
16210.26 181
16211.46 169
16212.66 178
16213.87 182
16215.07 170
16216.27 164
16217.48 171
16218.68 189
16219.88 197
16221.09 201
16222.29 151
16223.49 157
16224.70 169
16225.90 178
16227.10 190
16228.31 168
16229.51 168
16230.71 168
16231.92 180
16233.12 188
16234.33 221
16235.53 191
16236.73 179
16237.94 175
16239.14 193
16240.35 180
16241.55 213
16242.75 173
16243.96 171
16245.16 185
16246.37 156
16247.57 159
16248.78 186
16249.98 155
16251.18 145
16252.39 171
16253.59 185
16254.80 186
16256.00 185
16257.21 188
16258.41 195
16259.62 192
16260.82 167
16262.03 168
16263.23 190
16264.44 193
16265.64 178
16266.85 186
16268.05 170
16269.26 184
16270.46 200
16271.67 198
16272.87 197
16274.08 187
16275.28 198
16276.49 176
16277.69 195
16278.90 195
16280.11 179
16281.31 200
16282.52 198
16283.72 187
16284.93 210
16286.13 212
16287.34 179
16288.55 181
16289.75 192
16290.96 205
16292.16 179
16293.37 198
16294.58 175
16295.78 199
16296.99 231
16298.19 193
16299.40 234
16300.61 212
16301.81 200
16303.02 196
16304.23 206
16305.43 201
16306.64 192
16307.85 179
16309.05 196
16310.26 200
16311.47 188
16312.67 205
16313.88 188
16315.09 203
16316.29 188
16317.50 197
16318.71 186
16319.91 178
16321.12 202
16322.33 212
16323.54 195
16324.74 189
16325.95 180
16327.16 208
16328.36 200
16329.57 208
16330.78 216
16331.99 188
16333.19 221
16334.40 199
16335.61 192
16336.82 202
16338.02 182
16339.23 166
16340.44 191
16341.65 172
16342.86 166
16344.06 171
16345.27 169
16346.48 167
16347.69 167
16348.90 171
16350.10 199
16351.31 179
16352.52 156
16353.73 153
16354.94 152
16356.15 182
16357.35 193
16358.56 170
16359.77 152
16360.98 201
16362.19 191
16363.40 145
16364.61 155
16365.81 173
16367.02 159
16368.23 190
16369.44 166
16370.65 160
16371.86 164
16373.07 174
16374.28 165
16375.49 176
16376.69 160
16377.90 152
16379.11 164
16380.32 159
16381.53 159
16382.74 147
16383.95 146
16385.16 176
16386.37 155
16387.58 154
16388.79 149
16390.00 179
16391.21 167
16392.42 158
16393.63 162
16394.84 197
16396.05 156
16397.26 144
16398.47 184
16399.68 163
16400.89 163
16402.10 170
16403.31 144
16404.52 168
16405.73 185
16406.94 137
16408.15 166
16409.36 177
16410.57 146
16411.78 164
16412.99 145
16414.20 156
16415.41 155
16416.62 166
16417.83 157
16419.04 154
16420.25 190
16421.46 164
16422.68 155
16423.89 168
16425.10 139
16426.31 146
16427.52 150
16428.73 162
16429.94 147
16431.15 159
16432.36 149
16433.57 178
16434.79 176
16436.00 146
16437.21 147
16438.42 172
16439.63 170
16440.84 169
16442.05 158
16443.27 130
16444.48 147
16445.69 134
16446.90 150
16448.11 150
16449.33 163
16450.54 185
16451.75 177
16452.96 157
16454.17 161
16455.39 163
16456.60 171
16457.81 169
16459.02 137
16460.23 165
16461.45 137
16462.66 140
16463.87 144
16465.08 161
16466.30 161
16467.51 147
16468.72 156
16469.93 178
16471.15 145
16472.36 173
16473.57 160
16474.78 139
16476.00 149
16477.21 147
16478.42 190
16479.64 156
16480.85 157
16482.06 151
16483.27 161
16484.49 169
16485.70 143
16486.91 118
16488.13 172
16489.34 179
16490.55 160
16491.77 143
16492.98 158
16494.19 169
16495.41 187
16496.62 134
16497.84 146
16499.05 165
16500.26 144
16501.48 178
16502.69 161
16503.90 144
16505.12 136
16506.33 147
16507.55 136
16508.76 180
16509.97 169
16511.19 142
16512.40 143
16513.62 153
16514.83 169
16516.04 149
16517.26 151
16518.47 150
16519.69 155
16520.90 151
16522.12 153
16523.33 134
16524.55 143
16525.76 177
16526.98 155
16528.19 160
16529.40 117
16530.62 143
16531.83 160
16533.05 149
16534.26 127
16535.48 135
16536.69 139
16537.91 173
16539.12 170
16540.34 128
16541.56 126
16542.77 125
16543.99 151
16545.20 155
16546.42 129
16547.63 164
16548.85 151
16550.06 149
16551.28 170
16552.49 148
16553.71 134
16554.93 149
16556.14 138
16557.36 140
16558.57 146
16559.79 148
16561.00 144
16562.22 156
16563.44 155
16564.65 164
16565.87 157
16567.09 145
16568.30 135
16569.52 161
16570.73 178
16571.95 147
16573.17 151
16574.38 141
16575.60 163
16576.82 162
16578.03 145
16579.25 160
16580.47 137
16581.68 164
16582.90 163
16584.12 172
16585.33 160
16586.55 144
16587.77 164
16588.98 143
16590.20 145
16591.42 143
16592.64 157
16593.85 143
16595.07 156
16596.29 157
16597.50 141
16598.72 131
16599.94 145
16601.16 141
16602.37 152
16603.59 156
16604.81 150
16606.03 177
16607.24 151
16608.46 120
16609.68 145
16610.90 156
16612.12 155
16613.33 158
16614.55 151
16615.77 133
16616.99 151
16618.20 183
16619.42 147
16620.64 163
16621.86 154
16623.08 159
16624.30 162
16625.51 168
16626.73 130
16627.95 163
16629.17 143
16630.39 142
16631.61 164
16632.83 138
16634.04 150
16635.26 168
16636.48 170
16637.70 166
16638.92 158
16640.14 149
16641.36 150
16642.58 155
16643.79 148
16645.01 126
16646.23 143
16647.45 144
16648.67 156
16649.89 150
16651.11 155
16652.33 183
16653.55 152
16654.77 165
16655.99 178
16657.21 194
16658.43 177
16659.65 143
16660.86 143
16662.08 146
16663.30 148
16664.52 150
16665.74 122
16666.96 126
16668.18 150
16669.40 154
16670.62 146
16671.84 122
16673.06 140
16674.28 159
16675.50 147
16676.72 138
16677.94 152
16679.16 180
16680.38 179
16681.61 133
16682.83 152
16684.05 144
16685.27 132
16686.49 153
16687.71 171
16688.93 150
16690.15 125
16691.37 152
16692.59 167
16693.81 148
16695.03 138
16696.25 165
16697.47 164
16698.70 180
16699.92 143
16701.14 142
16702.36 115
16703.58 137
16704.80 127
16706.02 123
16707.24 125
16708.47 129
16709.69 165
16710.91 156
16712.13 150
16713.35 148
16714.57 137
16715.79 141
16717.02 140
16718.24 132
16719.46 176
16720.68 174
16721.90 130
16723.12 129
16724.35 128
16725.57 121
16726.79 137
16728.01 125
16729.24 140
16730.46 133
16731.68 153
16732.90 138
16734.12 119
16735.35 180
16736.57 159
16737.79 134
16739.01 162
16740.24 145
16741.46 162
16742.68 157
16743.90 127
16745.13 136
16746.35 141
16747.57 161
16748.80 116
16750.02 143
16751.24 166
16752.46 140
16753.69 146
16754.91 113
16756.13 149
16757.36 134
16758.58 140
16759.80 128
16761.03 130
16762.25 154
16763.47 145
16764.70 129
16765.92 160
16767.14 125
16768.37 112
16769.59 131
16770.81 146
16772.04 163
16773.26 134
16774.49 169
16775.71 153
16776.93 141
16778.16 156
16779.38 124
16780.61 149
16781.83 157
16783.05 136
16784.28 132
16785.50 160
16786.73 174
16787.95 147
16789.17 161
16790.40 141
16791.62 129
16792.85 140
16794.07 138
16795.30 131
16796.52 158
16797.75 131
16798.97 128
16800.20 158
16801.42 150
16802.64 148
16803.87 164
16805.09 153
16806.32 178
16807.54 142
16808.77 153
16809.99 149
16811.22 151
16812.45 137
16813.67 125
16814.90 138
16816.12 136
16817.35 146
16818.57 154
16819.80 146
16821.02 151
16822.25 134
16823.47 150
16824.70 156
16825.92 138
16827.15 132
16828.38 134
16829.60 141
16830.83 148
16832.05 149
16833.28 138
16834.51 133
16835.73 133
16836.96 141
16838.18 141
16839.41 152
16840.64 140
16841.86 148
16843.09 146
16844.32 170
16845.54 149
16846.77 155
16847.99 156
16849.22 168
16850.45 174
16851.67 146
16852.90 163
16854.13 168
16855.35 163
16856.58 169
16857.81 158
16859.03 178
16860.26 173
16861.49 134
16862.72 168
16863.94 151
16865.17 161
16866.40 187
16867.62 179
16868.85 172
16870.08 167
16871.31 157
16872.53 172
16873.76 172
16874.99 163
16876.22 174
16877.44 188
16878.67 215
16879.90 171
16881.13 191
16882.35 201
16883.58 185
16884.81 173
16886.04 175
16887.27 195
16888.49 217
16889.72 184
16890.95 177
16892.18 192
16893.41 187
16894.63 181
16895.86 163
16897.09 178
16898.32 171
16899.55 180
16900.78 163
16902.00 168
16903.23 170
16904.46 163
16905.69 166
16906.92 177
16908.15 168
16909.38 200
16910.60 187
16911.83 190
16913.06 180
16914.29 147
16915.52 169
16916.75 180
16917.98 147
16919.21 134
16920.44 160
16921.67 165
16922.89 163
16924.12 158
16925.35 148
16926.58 164
16927.81 146
16929.04 163
16930.27 139
16931.50 166
16932.73 151
16933.96 144
16935.19 163
16936.42 153
16937.65 130
16938.88 131
16940.11 156
16941.34 141
16942.57 142
16943.80 168
16945.03 138
16946.26 173
16947.49 145
16948.72 141
16949.95 155
16951.18 131
16952.41 150
16953.64 138
16954.87 141
16956.10 149
16957.33 145
16958.56 124
16959.79 143
16961.02 146
16962.25 157
16963.48 117
16964.71 125
16965.94 151
16967.18 164
16968.41 172
16969.64 149
16970.87 130
16972.10 128
16973.33 152
16974.56 145
16975.79 149
16977.02 133
16978.25 146
16979.49 142
16980.72 160
16981.95 130
16983.18 145
16984.41 152
16985.64 138
16986.87 151
16988.11 148
16989.34 170
16990.57 136
16991.80 129
16993.03 129
16994.26 150
16995.50 148
16996.73 159
16997.96 141
16999.19 164
17000.42 134
17001.66 124
17002.89 128
17004.12 153
17005.35 165
17006.59 122
17007.82 139
17009.05 130
17010.28 152
17011.51 143
17012.75 165
17013.98 152
17015.21 152
17016.44 130
17017.68 139
17018.91 143
17020.14 147
17021.38 124
17022.61 158
17023.84 173
17025.07 132
17026.31 160
17027.54 166
17028.77 150
17030.01 140
17031.24 152
17032.47 131
17033.71 140
17034.94 156
17036.17 145
17037.41 128
17038.64 149
17039.87 139
17041.11 114
17042.34 121
17043.57 160
17044.81 147
17046.04 133
17047.27 160
17048.51 159
17049.74 130
17050.98 115
17052.21 174
17053.44 153
17054.68 160
17055.91 138
17057.15 161
17058.38 151
17059.61 141
17060.85 155
17062.08 136
17063.32 141
17064.55 150
17065.79 130
17067.02 105
17068.26 106
17069.49 116
17070.72 144
17071.96 119
17073.19 132
17074.43 136
17075.66 139
17076.90 139
17078.13 150
17079.37 132
17080.60 136
17081.84 129
17083.07 138
17084.31 140
17085.54 111
17086.78 121
17088.01 97
17089.25 110
17090.48 123
17091.72 147
17092.95 132
17094.19 126
17095.43 130
17096.66 108
17097.90 124
17099.13 112
17100.37 141
17101.60 140
17102.84 108
17104.07 113
17105.31 132
17106.55 160
17107.78 147
17109.02 126
17110.25 121
17111.49 111
17112.73 148
17113.96 156
17115.20 129
17116.44 139
17117.67 146
17118.91 110
17120.14 90
17121.38 112
17122.62 132
17123.85 135
17125.09 121
17126.33 154
17127.56 132
17128.80 143
17130.04 117
17131.27 146
17132.51 125
17133.75 147
17134.98 143
17136.22 134
17137.46 120
17138.70 106
17139.93 134
17141.17 128
17142.41 130
17143.64 98
17144.88 127
17146.12 119
17147.36 139
17148.59 111
17149.83 125
17151.07 123
17152.31 157
17153.54 137
17154.78 127
17156.02 138
17157.26 147
17158.49 121
17159.73 145
17160.97 120
17162.21 109
17163.45 108
17164.68 111
17165.92 124
17167.16 123
17168.40 139
17169.64 143
17170.87 125
17172.11 124
17173.35 120
17174.59 134
17175.83 118
17177.07 108
17178.30 104
17179.54 137
17180.78 112
17182.02 142
17183.26 119
17184.50 129
17185.74 123
17186.98 147
17188.21 129
17189.45 103
17190.69 133
17191.93 157
17193.17 134
17194.41 123
17195.65 135
17196.89 127
17198.13 133
17199.37 123
17200.60 118
17201.84 116
17203.08 156
17204.32 127
17205.56 126
17206.80 123
17208.04 117
17209.28 107
17210.52 142
17211.76 99
17213.00 113
17214.24 144
17215.48 124
17216.72 122
17217.96 131
17219.20 121
17220.44 104
17221.68 139
17222.92 133
17224.16 119
17225.40 123
17226.64 111
17227.88 127
17229.12 128
17230.36 118
17231.60 118
17232.84 135
17234.08 135
17235.32 123
17236.56 129
17237.80 130
17239.04 120
17240.29 120
17241.53 124
17242.77 124
17244.01 127
17245.25 99
17246.49 126
17247.73 138
17248.97 119
17250.21 129
17251.45 138
17252.70 150
17253.94 105
17255.18 105
17256.42 139
17257.66 123
17258.90 127
17260.14 130
17261.38 144
17262.63 116
17263.87 104
17265.11 104
17266.35 107
17267.59 133
17268.83 121
17270.08 126
17271.32 113
17272.56 112
17273.80 116
17275.04 119
17276.29 123
17277.53 130
17278.77 134
17280.01 106
17281.25 122
17282.50 117
17283.74 106
17284.98 103
17286.22 114
17287.47 126
17288.71 121
17289.95 124
17291.19 138
17292.44 117
17293.68 124
17294.92 115
17296.16 127
17297.41 123
17298.65 145
17299.89 115
17301.14 113
17302.38 118
17303.62 146
17304.86 113
17306.11 133
17307.35 119
17308.59 126
17309.84 123
17311.08 123
17312.32 136
17313.57 116
17314.81 107
17316.05 130
17317.30 109
17318.54 119
17319.78 141
17321.03 125
17322.27 124
17323.52 100
17324.76 132
17326.00 132
17327.25 119
17328.49 120
17329.74 118
17330.98 103
17332.22 117
17333.47 127
17334.71 143
17335.96 108
17337.20 105
17338.44 111
17339.69 133
17340.93 126
17342.18 120
17343.42 138
17344.67 139
17345.91 124
17347.16 113
17348.40 122
17349.64 121
17350.89 135
17352.13 128
17353.38 119
17354.62 98
17355.87 112
17357.11 109
17358.36 80
17359.60 97
17360.85 117
17362.09 112
17363.34 137
17364.58 134
17365.83 120
17367.07 132
17368.32 114
17369.57 136
17370.81 134
17372.06 119
17373.30 125
17374.55 127
17375.79 122
17377.04 99
17378.28 103
17379.53 102
17380.78 120
17382.02 115
17383.27 119
17384.51 124
17385.76 137
17387.01 130
17388.25 133
17389.50 118
17390.74 118
17391.99 114
17393.24 141
17394.48 93
17395.73 149
17396.97 134
17398.22 128
17399.47 100
17400.71 95
17401.96 125
17403.21 136
17404.45 148
17405.70 90
17406.95 121
17408.19 107
17409.44 119
17410.69 123
17411.93 125
17413.18 140
17414.43 122
17415.68 110
17416.92 119
17418.17 116
17419.42 99
17420.66 89
17421.91 131
17423.16 145
17424.41 138
17425.65 112
17426.90 104
17428.15 129
17429.40 112
17430.64 118
17431.89 137
17433.14 139
17434.39 129
17435.63 112
17436.88 111
17438.13 112
17439.38 126
17440.63 123
17441.87 121
17443.12 104
17444.37 121
17445.62 138
17446.87 131
17448.11 105
17449.36 117
17450.61 130
17451.86 134
17453.11 109
17454.36 135
17455.60 122
17456.85 117
17458.10 108
17459.35 134
17460.60 122
17461.85 138
17463.10 148
17464.35 115
17465.59 116
17466.84 114
17468.09 129
17469.34 168
17470.59 122
17471.84 127
17473.09 135
17474.34 112
17475.59 126
17476.84 117
17478.08 139
17479.33 123
17480.58 139
17481.83 145
17483.08 120
17484.33 130
17485.58 146
17486.83 124
17488.08 111
17489.33 111
17490.58 130
17491.83 126
17493.08 135
17494.33 125
17495.58 139
17496.83 133
17498.08 129
17499.33 146
17500.58 136
17501.83 113
17503.08 110
17504.33 120
17505.58 130
17506.83 127
17508.08 135
17509.33 105
17510.58 128
17511.83 121
17513.08 122
17514.33 125
17515.58 136
17516.83 133
17518.09 137
17519.34 121
17520.59 99
17521.84 114
17523.09 143
17524.34 136
17525.59 145
17526.84 155
17528.09 130
17529.34 132
17530.59 127
17531.85 141
17533.10 127
17534.35 135
17535.60 151
17536.85 145
17538.10 153
17539.35 132
17540.61 138
17541.86 141
17543.11 154
17544.36 124
17545.61 151
17546.86 142
17548.12 127
17549.37 153
17550.62 129
17551.87 151
17553.12 143
17554.38 142
17555.63 139
17556.88 132
17558.13 134
17559.38 143
17560.64 166
17561.89 135
17563.14 164
17564.39 123
17565.65 134
17566.90 180
17568.15 125
17569.40 120
17570.66 112
17571.91 146
17573.16 159
17574.41 150
17575.67 137
17576.92 120
17578.17 155
17579.42 160
17580.68 141
17581.93 134
17583.18 143
17584.44 143
17585.69 124
17586.94 130
17588.20 159
17589.45 138
17590.70 147
17591.96 133
17593.21 167
17594.46 140
17595.72 132
17596.97 134
17598.22 116
17599.48 120
17600.73 157
17601.98 153
17603.24 125
17604.49 141
17605.75 125
17607.00 131
17608.25 129
17609.51 110
17610.76 133
17612.02 163
17613.27 134
17614.52 139
17615.78 155
17617.03 151
17618.29 123
17619.54 134
17620.80 122
17622.05 140
17623.30 136
17624.56 129
17625.81 142
17627.07 116
17628.32 119
17629.58 135
17630.83 160
17632.09 115
17633.34 127
17634.60 134
17635.85 131
17637.11 117
17638.36 148
17639.62 129
17640.87 139
17642.13 143
17643.38 129
17644.64 137
17645.89 134
17647.15 126
17648.40 119
17649.66 134
17650.91 117
17652.17 118
17653.43 130
17654.68 134
17655.94 124
17657.19 134
17658.45 135
17659.70 130
17660.96 140
17662.22 99
17663.47 115
17664.73 113
17665.98 117
17667.24 132
17668.50 124
17669.75 126
17671.01 110
17672.26 145
17673.52 109
17674.78 104
17676.03 131
17677.29 136
17678.55 149
17679.80 125
17681.06 142
17682.32 118
17683.57 111
17684.83 131
17686.09 130
17687.34 118
17688.60 116
17689.86 137
17691.11 134
17692.37 104
17693.63 145
17694.88 134
17696.14 117
17697.40 109
17698.66 108
17699.91 114
17701.17 109
17702.43 120
17703.68 105
17704.94 93
17706.20 125
17707.46 135
17708.71 112
17709.97 106
17711.23 121
17712.49 113
17713.74 124
17715.00 99
17716.26 103
17717.52 111
17718.78 118
17720.03 106
17721.29 107
17722.55 134
17723.81 90
17725.07 106
17726.32 120
17727.58 110
17728.84 123
17730.10 135
17731.36 121
17732.62 125
17733.87 107
17735.13 109
17736.39 125
17737.65 128
17738.91 141
17740.17 101
17741.43 106
17742.68 124
17743.94 124
17745.20 103
17746.46 122
17747.72 121
17748.98 150
17750.24 116
17751.50 107
17752.76 101
17754.01 100
17755.27 119
17756.53 131
17757.79 111
17759.05 94
17760.31 136
17761.57 146
17762.83 125
17764.09 121
17765.35 115
17766.61 137
17767.87 150
17769.13 114
17770.39 140
17771.65 126
17772.91 113
17774.17 119
17775.43 129
17776.69 131
17777.95 146
17779.21 157
17780.47 127
17781.73 96
17782.99 105
17784.25 132
17785.51 117
17786.77 107
17788.03 80
17789.29 134
17790.55 124
17791.81 111
17793.07 117
17794.33 128
17795.59 127
17796.85 140
17798.11 143
17799.37 124
17800.63 131
17801.90 91
17803.16 107
17804.42 90
17805.68 85
17806.94 114
17808.20 108
17809.46 99
17810.72 114
17811.98 124
17813.24 101
17814.51 124
17815.77 115
17817.03 124
17818.29 128
17819.55 130
17820.81 137
17822.07 115
17823.34 99
17824.60 108
17825.86 118
17827.12 106
17828.38 94
17829.65 132
17830.91 131
17832.17 134
17833.43 111
17834.69 110
17835.95 139
17837.22 122
17838.48 107
17839.74 120
17841.00 107
17842.27 123
17843.53 115
17844.79 120
17846.05 113
17847.32 131
17848.58 103
17849.84 119
17851.10 126
17852.37 103
17853.63 118
17854.89 116
17856.15 113
17857.42 92
17858.68 127
17859.94 126
17861.21 124
17862.47 104
17863.73 100
17864.99 120
17866.26 116
17867.52 140
17868.78 118
17870.05 121
17871.31 136
17872.57 115
17873.84 137
17875.10 137
17876.36 117
17877.63 122
17878.89 107
17880.15 101
17881.42 104
17882.68 102
17883.95 114
17885.21 112
17886.47 112
17887.74 104
17889.00 132
17890.27 123
17891.53 114
17892.79 128
17894.06 117
17895.32 92
17896.59 102
17897.85 119
17899.11 117
17900.38 108
17901.64 120
17902.91 117
17904.17 106
17905.44 120
17906.70 116
17907.97 93
17909.23 109
17910.50 115
17911.76 123
17913.02 127
17914.29 128
17915.55 115
17916.82 116
17918.08 114
17919.35 126
17920.61 136
17921.88 113
17923.14 89
17924.41 91
17925.67 108
17926.94 134
17928.21 147
17929.47 134
17930.74 109
17932.00 109
17933.27 95
17934.53 102
17935.80 124
17937.06 112
17938.33 99
17939.60 111
17940.86 126
17942.13 110
17943.39 106
17944.66 109
17945.92 125
17947.19 109
17948.46 105
17949.72 105
17950.99 98
17952.26 106
17953.52 103
17954.79 104
17956.05 89
17957.32 117
17958.59 104
17959.85 110
17961.12 138
17962.39 116
17963.65 107
17964.92 93
17966.19 116
17967.45 102
17968.72 133
17969.99 137
17971.25 120
17972.52 129
17973.79 117
17975.05 114
17976.32 120
17977.59 100
17978.85 110
17980.12 97
17981.39 110
17982.66 103
17983.92 99
17985.19 103
17986.46 114
17987.73 121
17988.99 116
17990.26 100
17991.53 96
17992.80 87
17994.06 105
17995.33 138
17996.60 127
17997.87 109
17999.13 98
18000.40 106
18001.67 131
18002.94 138
18004.21 109
18005.47 110
18006.74 114
18008.01 113
18009.28 99
18010.55 111
18011.82 118
18013.08 127
18014.35 99
18015.62 102
18016.89 109
18018.16 116
18019.43 119
18020.69 94
18021.96 106
18023.23 101
18024.50 131
18025.77 141
18027.04 102
18028.31 112
18029.58 100
18030.85 101
18032.11 116
18033.38 112
18034.65 108
18035.92 120
18037.19 106
18038.46 111
18039.73 106
18041.00 102
18042.27 101
18043.54 89
18044.81 124
18046.08 92
18047.35 114
18048.62 130
18049.88 137
18051.15 123
18052.42 128
18053.69 107
18054.96 106
18056.23 119
18057.50 94
18058.77 104
18060.04 120
18061.31 98
18062.58 100
18063.85 107
18065.12 84
18066.39 102
18067.66 101
18068.93 113
18070.20 108
18071.48 122
18072.75 98
18074.02 108
18075.29 106
18076.56 97
18077.83 126
18079.10 125
18080.37 118
18081.64 122
18082.91 111
18084.18 120
18085.45 117
18086.72 123
18087.99 128
18089.27 97
18090.54 106
18091.81 126
18093.08 111
18094.35 139
18095.62 115
18096.89 118
18098.16 116
18099.43 120
18100.71 120
18101.98 103
18103.25 79
18104.52 116
18105.79 107
18107.06 94
18108.34 83
18109.61 116
18110.88 121
18112.15 83
18113.42 132
18114.69 88
18115.97 110
18117.24 117
18118.51 107
18119.78 92
18121.06 112
18122.33 108
18123.60 131
18124.87 110
18126.14 116
18127.42 109
18128.69 113
18129.96 107
18131.23 95
18132.51 92
18133.78 102
18135.05 106
18136.32 107
18137.60 106
18138.87 114
18140.14 121
18141.42 104
18142.69 96
18143.96 114
18145.23 131
18146.51 123
18147.78 132
18149.05 117
18150.33 106
18151.60 129
18152.87 99
18154.15 89
18155.42 105
18156.69 125
18157.97 96
18159.24 108
18160.51 101
18161.79 105
18163.06 132
18164.33 111
18165.61 107
18166.88 128
18168.16 139
18169.43 112
18170.70 104
18171.98 100
18173.25 89
18174.53 88
18175.80 104
18177.07 118
18178.35 113
18179.62 117
18180.90 121
18182.17 97
18183.44 105
18184.72 119
18185.99 107
18187.27 106
18188.54 96
18189.82 111
18191.09 103
18192.37 124
18193.64 111
18194.92 90
18196.19 94
18197.46 108
18198.74 124
18200.01 115
18201.29 90
18202.56 119
18203.84 106
18205.11 140
18206.39 121
18207.67 110
18208.94 140
18210.22 116
18211.49 113
18212.77 111
18214.04 97
18215.32 90
18216.59 118
18217.87 111
18219.14 115
18220.42 129
18221.70 140
18222.97 104
18224.25 100
18225.52 109
18226.80 131
18228.07 123
18229.35 137
18230.63 111
18231.90 104
18233.18 111
18234.45 110
18235.73 107
18237.01 119
18238.28 122
18239.56 140
18240.84 112
18242.11 104
18243.39 104
18244.66 115
18245.94 129
18247.22 119
18248.49 121
18249.77 137
18251.05 131
18252.32 118
18253.60 93
18254.88 117
18256.16 95
18257.43 112
18258.71 115
18259.99 87
18261.26 95
18262.54 109
18263.82 120
18265.09 101
18266.37 108
18267.65 104
18268.93 125
18270.20 100
18271.48 105
18272.76 106
18274.04 117
18275.31 96
18276.59 100
18277.87 101
18279.15 117
18280.42 135
18281.70 126
18282.98 92
18284.26 107
18285.54 134
18286.81 114
18288.09 99
18289.37 115
18290.65 97
18291.93 120
18293.20 130
18294.48 123
18295.76 110
18297.04 97
18298.32 107
18299.60 102
18300.87 94
18302.15 94
18303.43 120
18304.71 128
18305.99 142
18307.27 146
18308.55 105
18309.82 102
18311.10 111
18312.38 112
18313.66 113
18314.94 125
18316.22 120
18317.50 133
18318.78 132
18320.06 115
18321.34 114
18322.61 133
18323.89 107
18325.17 132
18326.45 107
18327.73 136
18329.01 112
18330.29 114
18331.57 103
18332.85 105
18334.13 110
18335.41 87
18336.69 108
18337.97 112
18339.25 111
18340.53 124
18341.81 119
18343.09 108
18344.37 107
18345.65 100
18346.93 126
18348.21 118
18349.49 109
18350.77 87
18352.05 116
18353.33 107
18354.61 104
18355.89 130
18357.17 102
18358.45 88
18359.73 110
18361.01 102
18362.29 105
18363.57 109
18364.85 98
18366.13 126
18367.42 109
18368.70 109
18369.98 105
18371.26 115
18372.54 118
18373.82 112
18375.10 132
18376.38 97
18377.66 115
18378.94 112
18380.23 93
18381.51 99
18382.79 101
18384.07 114
18385.35 105
18386.63 117
18387.91 111
18389.20 118
18390.48 100
18391.76 95
18393.04 126
18394.32 129
18395.60 117
18396.89 139
18398.17 111
18399.45 101
18400.73 121
18402.01 138
18403.30 103
18404.58 103
18405.86 125
18407.14 100
18408.42 112
18409.71 101
18410.99 99
18412.27 120
18413.55 116
18414.84 105
18416.12 115
18417.40 98
18418.68 101
18419.97 116
18421.25 119
18422.53 110
18423.81 115
18425.10 133
18426.38 124
18427.66 105
18428.95 148
18430.23 135
18431.51 113
18432.79 115
18434.08 101
18435.36 114
18436.64 98
18437.93 98
18439.21 95
18440.49 126
18441.78 123
18443.06 107
18444.34 108
18445.63 99
18446.91 102
18448.19 114
18449.48 98
18450.76 124
18452.05 118
18453.33 100
18454.61 106
18455.90 119
18457.18 119
18458.47 95
18459.75 93
18461.03 97
18462.32 86
18463.60 99
18464.89 123
18466.17 108
18467.45 100
18468.74 93
18470.02 95
18471.31 106
18472.59 110
18473.88 107
18475.16 103
18476.45 103
18477.73 119
18479.01 84
18480.30 87
18481.58 85
18482.87 105
18484.15 102
18485.44 112
18486.72 119
18488.01 130
18489.29 116
18490.58 120
18491.86 111
18493.15 104
18494.43 99
18495.72 114
18497.00 110
18498.29 115
18499.58 102
18500.86 123
18502.15 110
18503.43 132
18504.72 106
18506.00 110
18507.29 107
18508.57 115
18509.86 99
18511.15 112
18512.43 119
18513.72 135
18515.00 110
18516.29 97
18517.58 105
18518.86 85
18520.15 118
18521.43 134
18522.72 105
18524.01 99
18525.29 109
18526.58 93
18527.87 126
18529.15 152
18530.44 126
18531.73 139
18533.01 136
18534.30 133
18535.59 123
18536.87 127
18538.16 126
18539.45 135
18540.73 123
18542.02 104
18543.31 110
18544.59 95
18545.88 108
18547.17 98
18548.45 132
18549.74 109
18551.03 115
18552.32 124
18553.60 115
18554.89 112
18556.18 103
18557.46 112
18558.75 123
18560.04 126
18561.33 129
18562.62 134
18563.90 130
18565.19 145
18566.48 119
18567.77 120
18569.05 129
18570.34 129
18571.63 118
18572.92 98
18574.21 119
18575.49 139
18576.78 121
18578.07 127
18579.36 96
18580.65 129
18581.93 138
18583.22 114
18584.51 127
18585.80 91
18587.09 104
18588.38 123
18589.66 107
18590.95 113
18592.24 96
18593.53 110
18594.82 139
18596.11 109
18597.40 124
18598.69 122
18599.97 129
18601.26 118
18602.55 141
18603.84 131
18605.13 131
18606.42 124
18607.71 142
18609.00 112
18610.29 119
18611.58 130
18612.87 130
18614.16 134
18615.44 110
18616.73 145
18618.02 108
18619.31 145
18620.60 120
18621.89 138
18623.18 133
18624.47 141
18625.76 137
18627.05 135
18628.34 110
18629.63 116
18630.92 160
18632.21 133
18633.50 125
18634.79 113
18636.08 107
18637.37 114
18638.66 142
18639.95 112
18641.24 99
18642.53 111
18643.82 125
18645.11 123
18646.40 113
18647.70 134
18648.99 124
18650.28 135
18651.57 139
18652.86 158
18654.15 134
18655.44 132
18656.73 136
18658.02 135
18659.31 119
18660.60 121
18661.89 128
18663.19 119
18664.48 121
18665.77 114
18667.06 115
18668.35 116
18669.64 117
18670.93 105
18672.22 102
18673.52 120
18674.81 121
18676.10 104
18677.39 105
18678.68 112
18679.97 117
18681.27 107
18682.56 121
18683.85 121
18685.14 109
18686.43 97
18687.72 99
18689.02 90
18690.31 111
18691.60 122
18692.89 101
18694.18 95
18695.48 112
18696.77 122
18698.06 118
18699.35 123
18700.65 111
18701.94 103
18703.23 100
18704.52 116
18705.82 119
18707.11 119
18708.40 118
18709.69 147
18710.99 130
18712.28 113
18713.57 114
18714.87 99
18716.16 117
18717.45 91
18718.74 106
18720.04 131
18721.33 105
18722.62 114
18723.92 120
18725.21 124
18726.50 151
18727.80 110
18729.09 94
18730.38 121
18731.68 122
18732.97 123
18734.26 117
18735.56 106
18736.85 95
18738.15 124
18739.44 116
18740.73 120
18742.03 122
18743.32 118
18744.61 102
18745.91 111
18747.20 122
18748.50 110
18749.79 142
18751.08 100
18752.38 134
18753.67 87
18754.97 115
18756.26 111
18757.56 92
18758.85 101
18760.14 115
18761.44 116
18762.73 127
18764.03 118
18765.32 93
18766.62 133
18767.91 110
18769.21 116
18770.50 89
18771.80 97
18773.09 115
18774.39 136
18775.68 95
18776.98 113
18778.27 111
18779.57 125
18780.86 101
18782.16 117
18783.45 114
18784.75 103
18786.04 126
18787.34 107
18788.63 121
18789.93 133
18791.23 129
18792.52 117
18793.82 101
18795.11 109
18796.41 114
18797.70 104
18799.00 96
18800.29 96
18801.59 117
18802.89 104
18804.18 108
18805.48 110
18806.77 100
18808.07 108
18809.37 93
18810.66 129
18811.96 96
18813.26 109
18814.55 104
18815.85 133
18817.14 112
18818.44 96
18819.74 76
18821.03 102
18822.33 108
18823.63 94
18824.92 118
18826.22 114
18827.52 133
18828.81 86
18830.11 96
18831.41 100
18832.71 123
18834.00 123
18835.30 115
18836.60 122
18837.89 120
18839.19 134
18840.49 135
18841.79 116
18843.08 117
18844.38 102
18845.68 117
18846.98 136
18848.27 97
18849.57 98
18850.87 113
18852.17 122
18853.46 117
18854.76 116
18856.06 88
18857.36 139
18858.65 144
18859.95 117
18861.25 98
18862.55 105
18863.85 108
18865.14 110
18866.44 116
18867.74 118
18869.04 97
18870.34 98
18871.64 104
18872.93 96
18874.23 114
18875.53 110
18876.83 126
18878.13 99
18879.43 84
18880.72 107
18882.02 108
18883.32 105
18884.62 99
18885.92 97
18887.22 100
18888.52 103
18889.82 124
18891.12 124
18892.41 119
18893.71 101
18895.01 100
18896.31 117
18897.61 111
18898.91 105
18900.21 133
18901.51 131
18902.81 118
18904.11 96
18905.41 94
18906.71 97
18908.01 113
18909.31 96
18910.61 98
18911.90 88
18913.20 110
18914.50 103
18915.80 102
18917.10 98
18918.40 122
18919.70 100
18921.00 125
18922.30 123
18923.60 93
18924.90 104
18926.20 115
18927.50 115
18928.80 124
18930.11 105
18931.41 98
18932.71 104
18934.01 106
18935.31 122
18936.61 95
18937.91 121
18939.21 109
18940.51 109
18941.81 110
18943.11 92
18944.41 105
18945.71 94
18947.01 92
18948.31 99
18949.62 109
18950.92 92
18952.22 109
18953.52 118
18954.82 107
18956.12 118
18957.42 82
18958.72 102
18960.03 96
18961.33 92
18962.63 82
18963.93 91
18965.23 73
18966.53 106
18967.83 89
18969.14 85
18970.44 89
18971.74 90
18973.04 98
18974.34 120
18975.64 89
18976.95 85
18978.25 91
18979.55 113
18980.85 100
18982.15 103
18983.46 83
18984.76 105
18986.06 116
18987.36 79
18988.67 85
18989.97 96
18991.27 96
18992.57 104
18993.88 107
18995.18 89
18996.48 110
18997.78 96
18999.09 71
19000.39 90
19001.69 96
19002.99 101
19004.30 91
19005.60 85
19006.90 75
19008.21 81
19009.51 92
19010.81 99
19012.12 93
19013.42 103
19014.72 104
19016.03 119
19017.33 100
19018.63 109
19019.94 109
19021.24 105
19022.54 92
19023.85 85
19025.15 87
19026.45 92
19027.76 92
19029.06 97
19030.36 86
19031.67 92
19032.97 87
19034.28 106
19035.58 100
19036.88 83
19038.19 91
19039.49 127
19040.80 101
19042.10 88
19043.40 90
19044.71 118
19046.01 95
19047.32 101
19048.62 93
19049.93 95
19051.23 92
19052.54 133
19053.84 104
19055.14 117
19056.45 82
19057.75 82
19059.06 110
19060.36 105
19061.67 90
19062.97 93
19064.28 114
19065.58 102
19066.89 110
19068.19 98
19069.50 88
19070.80 97
19072.11 87
19073.41 87
19074.72 101
19076.03 87
19077.33 99
19078.64 107
19079.94 91
19081.25 88
19082.55 100
19083.86 90
19085.16 97
19086.47 97
19087.78 127
19089.08 110
19090.39 97
19091.69 92
19093.00 91
19094.30 110
19095.61 85
19096.92 108
19098.22 79
19099.53 101
19100.84 110
19102.14 79
19103.45 89
19104.75 110
19106.06 83
19107.37 88
19108.67 96
19109.98 81
19111.29 93
19112.59 86
19113.90 78
19115.21 105
19116.51 114
19117.82 113
19119.13 108
19120.43 91
19121.74 101
19123.05 95
19124.35 96
19125.66 98
19126.97 81
19128.28 89
19129.58 107
19130.89 92
19132.20 63
19133.50 79
19134.81 103
19136.12 108
19137.43 106
19138.73 89
19140.04 93
19141.35 110
19142.66 106
19143.96 101
19145.27 95
19146.58 85
19147.89 99
19149.20 105
19150.50 87
19151.81 96
19153.12 95
19154.43 98
19155.74 123
19157.04 88
19158.35 99
19159.66 101
19160.97 133
19162.28 138
19163.59 107
19164.89 91
19166.20 117
19167.51 147
19168.82 126
19170.13 97
19171.44 99
19172.74 107
19174.05 108
19175.36 88
19176.67 92
19177.98 98
19179.29 115
19180.60 119
19181.91 107
19183.22 91
19184.52 119
19185.83 108
19187.14 71
19188.45 77
19189.76 107
19191.07 122
19192.38 127
19193.69 93
19195.00 95
19196.31 112
19197.62 111
19198.93 107
19200.24 105
19201.55 97
19202.86 104
19204.17 96
19205.48 85
19206.79 98
19208.10 104
19209.41 91
19210.72 107
19212.03 89
19213.34 96
19214.65 101
19215.96 99
19217.27 111
19218.58 97
19219.89 96
19221.20 84
19222.51 87
19223.82 100
19225.13 98
19226.44 106
19227.75 101
19229.06 132
19230.37 97
19231.68 94
19232.99 86
19234.30 108
19235.61 90
19236.92 95
19238.23 88
19239.55 112
19240.86 104
19242.17 101
19243.48 118
19244.79 117
19246.10 96
19247.41 116
19248.72 100
19250.04 95
19251.35 104
19252.66 92
19253.97 100
19255.28 108
19256.59 114
19257.90 91
19259.22 118
19260.53 86
19261.84 89
19263.15 91
19264.46 91
19265.77 87
19267.09 94
19268.40 109
19269.71 91
19271.02 102
19272.33 85
19273.65 91
19274.96 107
19276.27 86
19277.58 86
19278.90 111
19280.21 80
19281.52 128
19282.83 114
19284.14 108
19285.46 91
19286.77 108
19288.08 100
19289.40 80
19290.71 89
19292.02 86
19293.33 112
19294.65 79
19295.96 99
19297.27 95
19298.58 92
19299.90 82
19301.21 88
19302.52 104
19303.84 96
19305.15 122
19306.46 80
19307.78 90
19309.09 93
19310.40 90
19311.72 105
19313.03 92
19314.34 91
19315.66 107
19316.97 111
19318.28 100
19319.60 78
19320.91 98
19322.23 115
19323.54 141
19324.85 114
19326.17 102
19327.48 91
19328.80 98
19330.11 91
19331.42 94
19332.74 101
19334.05 107
19335.37 103
19336.68 101
19337.99 86
19339.31 101
19340.62 130
19341.94 109
19343.25 82
19344.57 96
19345.88 100
19347.20 103
19348.51 86
19349.83 85
19351.14 82
19352.45 97
19353.77 120
19355.08 92
19356.40 94
19357.71 110
19359.03 81
19360.34 95
19361.66 93
19362.97 117
19364.29 99
19365.61 90
19366.92 120
19368.24 86
19369.55 101
19370.87 91
19372.18 96
19373.50 104
19374.81 81
19376.13 109
19377.44 101
19378.76 93
19380.08 90
19381.39 100
19382.71 108
19384.02 105
19385.34 106
19386.66 112
19387.97 85
19389.29 91
19390.60 93
19391.92 99
19393.24 114
19394.55 78
19395.87 92
19397.18 82
19398.50 81
19399.82 91
19401.13 71
19402.45 81
19403.77 110
19405.08 110
19406.40 101
19407.72 89
19409.03 87
19410.35 93
19411.67 108
19412.98 118
19414.30 105
19415.62 88
19416.94 113
19418.25 117
19419.57 95
19420.89 95
19422.20 97
19423.52 106
19424.84 97
19426.16 97
19427.47 74
19428.79 94
19430.11 85
19431.43 85
19432.74 77
19434.06 107
19435.38 98
19436.70 86
19438.01 79
19439.33 106
19440.65 97
19441.97 89
19443.28 113
19444.60 115
19445.92 105
19447.24 75
19448.56 81
19449.87 103
19451.19 95
19452.51 91
19453.83 83
19455.15 86
19456.47 91
19457.78 92
19459.10 99
19460.42 91
19461.74 93
19463.06 90
19464.38 74
19465.70 97
19467.01 75
19468.33 77
19469.65 106
19470.97 104
19472.29 81
19473.61 110
19474.93 119
19476.25 90
19477.57 98
19478.88 101
19480.20 87
19481.52 110
19482.84 99
19484.16 98
19485.48 98
19486.80 122
19488.12 103
19489.44 83
19490.76 84
19492.08 98
19493.40 93
19494.72 73
19496.04 103
19497.36 92
19498.68 102
19500.00 105
19501.32 102
19502.64 85
19503.96 91
19505.28 88
19506.60 91
19507.92 94
19509.24 85
19510.56 84
19511.88 108
19513.20 112
19514.52 99
19515.84 93
19517.16 117
19518.48 120
19519.80 107
19521.12 99
19522.44 103
19523.76 73
19525.08 95
19526.40 114
19527.72 112
19529.04 96
19530.36 107
19531.69 105
19533.01 94
19534.33 105
19535.65 91
19536.97 96
19538.29 74
19539.61 77
19540.93 96
19542.25 103
19543.58 95
19544.90 85
19546.22 90
19547.54 97
19548.86 103
19550.18 94
19551.50 82
19552.83 85
19554.15 86
19555.47 74
19556.79 65
19558.11 89
19559.43 107
19560.76 94
19562.08 108
19563.40 82
19564.72 101
19566.04 107
19567.37 82
19568.69 86
19570.01 85
19571.33 91
19572.66 78
19573.98 100
19575.30 90
19576.62 117
19577.95 126
19579.27 109
19580.59 111
19581.91 105
19583.24 97
19584.56 92
19585.88 100
19587.20 96
19588.53 81
19589.85 94
19591.17 92
19592.50 104
19593.82 117
19595.14 98
19596.46 120
19597.79 108
19599.11 97
19600.43 102
19601.76 99
19603.08 100
19604.40 94
19605.73 82
19607.05 106
19608.37 97
19609.70 104
19611.02 109
19612.35 81
19613.67 113
19614.99 119
19616.32 75
19617.64 103
19618.96 90
19620.29 83
19621.61 86
19622.94 102
19624.26 85
19625.58 78
19626.91 98
19628.23 88
19629.56 86
19630.88 72
19632.21 68
19633.53 89
19634.85 69
19636.18 79
19637.50 84
19638.83 90
19640.15 82
19641.48 85
19642.80 75
19644.13 95
19645.45 110
19646.78 97
19648.10 104
19649.43 92
19650.75 112
19652.08 110
19653.40 103
19654.73 92
19656.05 77
19657.38 96
19658.70 109
19660.03 123
19661.35 114
19662.68 89
19664.00 98
19665.33 110
19666.65 101
19667.98 68
19669.30 92
19670.63 103
19671.96 103
19673.28 117
19674.61 97
19675.93 104
19677.26 86
19678.58 89
19679.91 102
19681.24 102
19682.56 89
19683.89 89
19685.21 93
19686.54 93
19687.87 80
19689.19 78
19690.52 105
19691.85 100
19693.17 94
19694.50 92
19695.82 89
19697.15 106
19698.48 94
19699.80 96
19701.13 92
19702.46 112
19703.78 123
19705.11 94
19706.44 77
19707.76 78
19709.09 93
19710.42 101
19711.75 108
19713.07 93
19714.40 93
19715.73 97
19717.05 99
19718.38 105
19719.71 92
19721.04 107
19722.36 119
19723.69 96
19725.02 74
19726.35 83
19727.67 86
19729.00 84
19730.33 86
19731.66 80
19732.98 90
19734.31 95
19735.64 115
19736.97 83
19738.29 79
19739.62 95
19740.95 134
19742.28 88
19743.61 101
19744.93 118
19746.26 96
19747.59 99
19748.92 92
19750.25 96
19751.58 87
19752.90 91
19754.23 88
19755.56 84
19756.89 98
19758.22 108
19759.55 92
19760.88 103
19762.20 105
19763.53 92
19764.86 83
19766.19 107
19767.52 71
19768.85 74
19770.18 92
19771.51 100
19772.84 84
19774.16 92
19775.49 87
19776.82 134
19778.15 110
19779.48 89
19780.81 104
19782.14 91
19783.47 102
19784.80 101
19786.13 97
19787.46 88
19788.79 105
19790.12 109
19791.45 80
19792.78 111
19794.11 83
19795.44 106
19796.77 89
19798.10 95
19799.43 102
19800.76 95
19802.09 84
19803.42 81
19804.75 90
19806.08 75
19807.41 77
19808.74 94
19810.07 103
19811.40 89
19812.73 91
19814.06 98
19815.39 88
19816.72 107
19818.05 83
19819.38 75
19820.71 92
19822.04 95
19823.37 92
19824.70 76
19826.03 94
19827.37 90
19828.70 75
19830.03 79
19831.36 97
19832.69 76
19834.02 97
19835.35 129
19836.68 97
19838.01 106
19839.35 70
19840.68 102
19842.01 78
19843.34 91
19844.67 90
19846.00 119
19847.33 105
19848.67 99
19850.00 93
19851.33 92
19852.66 101
19853.99 93
19855.32 93
19856.66 92
19857.99 84
19859.32 109
19860.65 103
19861.98 99
19863.32 98
19864.65 95
19865.98 96
19867.31 96
19868.65 87
19869.98 88
19871.31 67
19872.64 96
19873.98 94
19875.31 85
19876.64 91
19877.97 96
19879.31 85
19880.64 90
19881.97 87
19883.30 95
19884.64 87
19885.97 99
19887.30 64
19888.64 94
19889.97 111
19891.30 98
19892.63 79
19893.97 83
19895.30 85
19896.63 88
19897.97 111
19899.30 89
19900.63 96
19901.97 100
19903.30 71
19904.63 115
19905.97 84
19907.30 88
19908.64 84
19909.97 84
19911.30 86
19912.64 108
19913.97 72
19915.30 85
19916.64 89
19917.97 100
19919.31 80
19920.64 103
19921.97 100
19923.31 96
19924.64 76
19925.98 103
19927.31 106
19928.65 82
19929.98 90
19931.31 94
19932.65 92
19933.98 77
19935.32 70
19936.65 83
19937.99 95
19939.32 70
19940.66 99
19941.99 78
19943.33 89
19944.66 88
19946.00 110
19947.33 91
19948.67 77
19950.00 104
19951.34 104
19952.67 102
19954.01 94
19955.34 106
19956.68 96
19958.01 92
19959.35 84
19960.68 102
19962.02 97
19963.35 96
19964.69 94
19966.02 82
19967.36 106
19968.70 109
19970.03 103
19971.37 85
19972.70 95
19974.04 95
19975.37 84
19976.71 78
19978.05 94
19979.38 105
19980.72 91
19982.05 83
19983.39 97
19984.73 98
19986.06 78
19987.40 83
19988.74 89
19990.07 101
19991.41 96
19992.74 113
19994.08 89
19995.42 78
19996.75 85
19998.09 73
19999.43 90
20000.76 93
20002.10 82
20003.44 84
20004.77 96
20006.11 106
20007.45 113
20008.79 97
20010.12 100
20011.46 83
20012.80 108
20014.13 104
20015.47 106
20016.81 87
20018.15 93
20019.48 85
20020.82 107
20022.16 91
20023.50 99
20024.83 91
20026.17 108
20027.51 104
20028.85 88
20030.18 89
20031.52 94
20032.86 115
20034.20 92
20035.53 103
20036.87 84
20038.21 96
20039.55 94
20040.89 84
20042.22 63
20043.56 80
20044.90 91
20046.24 101
20047.58 85
20048.92 88
20050.25 93
20051.59 85
20052.93 91
20054.27 84
20055.61 82
20056.95 95
20058.29 106
20059.62 115
20060.96 101
20062.30 80
20063.64 100
20064.98 90
20066.32 101
20067.66 89
20069.00 120
20070.34 98
20071.67 101
20073.01 109
20074.35 85
20075.69 81
20077.03 101
20078.37 99
20079.71 83
20081.05 76
20082.39 82
20083.73 110
20085.07 104
20086.41 111
20087.75 88
20089.09 105
20090.43 91
20091.77 93
20093.11 87
20094.45 109
20095.79 136
20097.13 97
20098.47 105
20099.81 105
20101.15 106
20102.49 79
20103.83 91
20105.17 78
20106.51 105
20107.85 108
20109.19 85
20110.53 88
20111.87 78
20113.21 99
20114.55 108
20115.89 99
20117.23 108
20118.57 105
20119.91 101
20121.25 92
20122.59 99
20123.93 105
20125.28 98
20126.62 115
20127.96 114
20129.30 101
20130.64 82
20131.98 101
20133.32 91
20134.66 88
20136.00 84
