# Supplementary material for: MALDI-TOF MS typing enables the classification of brewing yeasts of the genus Saccharomyces to major beer styles
Source: PLoS One. 2017 Aug 9;12(8):e0181694. doi: 10.1371/journal.pone.0181694 (PMC5549903; doi:10.1371/journal.pone.0181694)
Supplement: S11 File — The directory includes 90 raw files and was zipped to “.zip”; the folder has three strains with 30 spectra per strain; S1 Text explains the raw files with an example and Table 1 represents the yeast strains used within the experiment. (ZIP) [file pone.0181694.s014.zip › 31-33/30339-506-OG-Ale-Ale-YPG-18h-E-E_2015-07-28_1_0_D4_1.dat]

2000.78 3028
2001.20 3185
2001.62 3097
2002.04 3039
2002.46 2978
2002.88 3083
2003.31 2870
2003.73 2989
2004.15 3120
2004.57 3074
2004.99 2889
2005.42 2754
2005.84 3141
2006.26 3047
2006.68 2790
2007.11 2747
2007.53 2891
2007.95 3062
2008.37 3106
2008.80 3079
2009.22 3016
2009.64 2934
2010.06 3020
2010.49 3020
2010.91 3235
2011.33 3319
2011.75 3194
2012.18 3007
2012.60 3019
2013.02 2770
2013.45 2809
2013.87 2993
2014.29 2713
2014.72 2808
2015.14 2712
2015.56 2814
2015.99 2906
2016.41 2998
2016.83 3034
2017.26 2937
2017.68 3102
2018.10 2978
2018.53 3081
2018.95 3216
2019.37 3101
2019.80 3383
2020.22 3240
2020.65 2963
2021.07 3236
2021.49 3132
2021.92 3070
2022.34 3279
2022.76 3468
2023.19 3247
2023.61 3017
2024.04 3030
2024.46 3169
2024.89 3133
2025.31 2991
2025.73 3075
2026.16 3035
2026.58 2954
2027.01 2581
2027.43 2861
2027.86 2822
2028.28 2928
2028.71 2884
2029.13 2959
2029.56 2814
2029.98 2877
2030.40 2850
2030.83 2888
2031.25 2858
2031.68 2661
2032.10 2895
2032.53 2915
2032.95 2971
2033.38 2981
2033.80 2997
2034.23 2996
2034.66 3150
2035.08 2947
2035.51 3156
2035.93 3111
2036.36 3109
2036.78 3143
2037.21 3159
2037.63 3038
2038.06 3100
2038.48 3305
2038.91 3208
2039.34 3318
2039.76 3296
2040.19 3297
2040.61 3182
2041.04 3143
2041.47 3059
2041.89 3193
2042.32 3221
2042.74 3231
2043.17 3067
2043.60 2919
2044.02 2937
2044.45 2953
2044.87 3115
2045.30 3164
2045.73 3049
2046.15 2841
2046.58 2911
2047.01 2923
2047.43 2919
2047.86 3022
2048.29 2773
2048.71 3000
2049.14 2776
2049.57 2673
2049.99 2659
2050.42 2888
2050.85 2964
2051.28 2866
2051.70 2823
2052.13 2711
2052.56 2791
2052.98 2934
2053.41 2862
2053.84 2855
2054.27 2656
2054.69 2804
2055.12 2733
2055.55 2716
2055.97 2658
2056.40 2693
2056.83 2646
2057.26 2976
2057.69 2928
2058.11 2853
2058.54 2788
2058.97 2853
2059.40 2533
2059.82 2512
2060.25 2813
2060.68 3006
2061.11 2697
2061.54 2577
2061.96 2662
2062.39 2732
2062.82 2827
2063.25 2679
2063.68 2719
2064.11 2966
2064.53 3089
2064.96 3342
2065.39 3376
2065.82 2985
2066.25 3353
2066.68 3721
2067.11 3455
2067.53 3321
2067.96 3309
2068.39 3331
2068.82 3058
2069.25 3103
2069.68 3277
2070.11 3095
2070.54 3235
2070.96 2943
2071.39 3083
2071.82 3167
2072.25 2821
2072.68 3124
2073.11 3107
2073.54 3139
2073.97 3143
2074.40 3293
2074.83 3372
2075.26 3201
2075.69 3294
2076.12 3147
2076.55 3221
2076.98 3153
2077.41 3138
2077.84 3202
2078.27 3461
2078.70 3351
2079.13 3218
2079.56 3231
2079.98 3363
2080.42 3374
2080.85 3363
2081.28 3682
2081.71 3477
2082.14 3260
2082.57 3294
2083.00 3432
2083.43 3261
2083.86 3135
2084.29 3101
2084.72 3155
2085.15 3005
2085.58 3116
2086.01 3138
2086.44 3121
2086.87 3009
2087.30 2925
2087.73 3111
2088.16 3007
2088.59 3159
2089.02 3353
2089.46 2957
2089.89 2896
2090.32 2793
2090.75 2748
2091.18 2871
2091.61 2855
2092.04 2760
2092.47 2913
2092.90 2975
2093.34 2947
2093.77 2909
2094.20 2889
2094.63 3107
2095.06 3174
2095.49 2937
2095.93 2931
2096.36 2522
2096.79 2752
2097.22 2807
2097.65 2706
2098.08 2991
2098.52 2786
2098.95 2893
2099.38 2738
2099.81 2792
2100.24 2960
2100.68 2942
2101.11 2888
2101.54 2808
2101.97 2760
2102.41 2616
2102.84 2717
2103.27 2599
2103.70 2703
2104.13 2891
2104.57 2845
2105.00 2883
2105.43 2772
2105.86 2672
2106.30 2780
2106.73 3037
2107.16 2882
2107.60 2749
2108.03 2732
2108.46 2968
2108.89 3079
2109.33 2777
2109.76 2828
2110.19 2950
2110.63 2865
2111.06 2816
2111.49 3054
2111.93 2998
2112.36 2775
2112.79 2595
2113.23 2814
2113.66 2871
2114.09 2887
2114.53 2775
2114.96 2584
2115.39 2771
2115.83 2577
2116.26 2577
2116.70 2573
2117.13 2544
2117.56 2587
2118.00 2643
2118.43 2702
2118.87 2556
2119.30 2430
2119.73 2703
2120.17 3066
2120.60 2991
2121.04 2916
2121.47 2859
2121.90 2907
2122.34 3047
2122.77 2872
2123.21 2914
2123.64 2859
2124.08 2964
2124.51 2987
2124.95 2731
2125.38 2713
2125.81 2531
2126.25 2401
2126.68 3001
2127.12 2672
2127.55 2605
2127.99 2863
2128.42 2698
2128.86 2496
2129.29 2655
2129.73 2919
2130.16 3040
2130.60 3154
2131.03 3185
2131.47 3011
2131.91 3520
2132.34 3304
2132.78 3226
2133.21 3305
2133.65 3104
2134.08 3198
2134.52 3234
2134.95 3167
2135.39 3088
2135.82 3123
2136.26 3031
2136.70 2794
2137.13 2882
2137.57 2803
2138.00 2926
2138.44 3048
2138.88 2881
2139.31 2699
2139.75 2925
2140.18 2901
2140.62 3183
2141.06 2802
2141.49 2825
2141.93 2614
2142.37 2691
2142.80 2848
2143.24 2613
2143.68 2804
2144.11 2712
2144.55 2739
2144.99 2644
2145.42 2625
2145.86 2775
2146.30 2761
2146.73 2795
2147.17 2658
2147.61 3028
2148.04 2968
2148.48 3250
2148.92 3244
2149.35 3264
2149.79 3328
2150.23 3234
2150.67 3414
2151.10 3402
2151.54 3251
2151.98 3541
2152.42 3569
2152.85 3530
2153.29 3243
2153.73 3325
2154.17 3386
2154.60 3160
2155.04 2975
2155.48 2941
2155.92 2908
2156.35 2806
2156.79 3138
2157.23 2988
2157.67 2907
2158.11 3020
2158.54 3038
2158.98 3046
2159.42 3334
2159.86 3142
2160.30 3166
2160.73 3149
2161.17 3172
2161.61 3223
2162.05 3171
2162.49 2914
2162.93 2902
2163.36 2835
2163.80 2967
2164.24 3072
2164.68 2926
2165.12 3043
2165.56 2972
2166.00 2990
2166.44 2675
2166.87 2960
2167.31 3059
2167.75 2917
2168.19 3130
2168.63 2855
2169.07 2990
2169.51 2879
2169.95 3071
2170.39 3052
2170.83 2850
2171.27 3086
2171.71 3100
2172.14 3188
2172.58 3037
2173.02 3114
2173.46 3188
2173.90 3511
2174.34 3591
2174.78 3380
2175.22 3612
2175.66 3837
2176.10 3631
2176.54 3478
2176.98 3295
2177.42 3572
2177.86 3685
2178.30 3435
2178.74 3346
2179.18 3621
2179.62 3306
2180.06 3196
2180.50 3065
2180.94 3141
2181.38 3188
2181.82 2971
2182.26 2857
2182.70 2886
2183.14 2754
2183.58 2945
2184.03 2906
2184.47 2821
2184.91 2837
2185.35 3000
2185.79 3162
2186.23 3150
2186.67 2854
2187.11 2902
2187.55 3138
2187.99 3093
2188.43 3079
2188.87 3173
2189.32 3455
2189.76 3390
2190.20 3282
2190.64 2965
2191.08 2963
2191.52 3264
2191.96 3226
2192.41 3053
2192.85 2860
2193.29 3081
2193.73 3218
2194.17 3306
2194.61 3284
2195.06 3274
2195.50 3423
2195.94 3904
2196.38 3932
2196.82 3724
2197.26 3309
2197.71 3368
2198.15 3458
2198.59 3217
2199.03 3167
2199.47 3286
2199.92 3334
2200.36 3224
2200.80 3099
2201.24 2943
2201.69 2824
2202.13 3045
2202.57 3146
2203.01 3201
2203.46 3251
2203.90 3123
2204.34 2966
2204.78 3209
2205.23 3196
2205.67 2868
2206.11 2951
2206.56 3196
2207.00 3247
2207.44 3318
2207.88 3370
2208.33 3209
2208.77 3063
2209.21 3374
2209.66 3245
2210.10 3026
2210.54 3303
2210.99 3281
2211.43 3195
2211.87 3353
2212.32 3113
2212.76 3264
2213.20 3328
2213.65 3442
2214.09 3445
2214.53 3274
2214.98 3045
2215.42 3154
2215.87 3244
2216.31 3323
2216.75 3087
2217.20 3272
2217.64 3075
2218.09 2937
2218.53 2899
2218.97 3264
2219.42 3164
2219.86 3041
2220.31 2955
2220.75 2777
2221.20 2996
2221.64 3044
2222.08 3188
2222.53 3202
2222.97 3439
2223.42 3231
2223.86 3552
2224.31 3501
2224.75 3319
2225.20 3682
2225.64 3559
2226.09 3550
2226.53 3647
2226.98 3876
2227.42 3700
2227.87 3574
2228.31 3578
2228.76 3416
2229.20 3597
2229.65 3473
2230.09 3375
2230.54 3444
2230.98 3391
2231.43 3405
2231.87 3403
2232.32 3521
2232.76 3612
2233.21 3375
2233.66 3324
2234.10 3472
2234.55 3436
2234.99 3510
2235.44 3607
2235.88 3400
2236.33 3352
2236.78 3496
2237.22 3316
2237.67 3117
2238.11 3099
2238.56 3445
2239.01 3426
2239.45 3400
2239.90 2961
2240.34 2980
2240.79 3099
2241.24 3260
2241.68 3030
2242.13 2943
2242.58 2979
2243.02 2672
2243.47 2925
2243.92 2842
2244.36 2582
2244.81 2571
2245.26 2592
2245.70 2864
2246.15 2912
2246.60 2737
2247.04 2656
2247.49 2759
2247.94 2861
2248.38 3005
2248.83 2878
2249.28 2934
2249.73 2845
2250.17 2945
2250.62 2977
2251.07 3016
2251.52 3053
2251.96 3121
2252.41 2810
2252.86 2833
2253.31 3135
2253.75 2708
2254.20 2907
2254.65 2973
2255.10 3116
2255.54 2806
2255.99 2676
2256.44 2833
2256.89 2879
2257.34 2954
2257.78 2806
2258.23 2721
2258.68 2820
2259.13 2833
2259.58 2789
2260.02 2998
2260.47 2950
2260.92 2923
2261.37 3009
2261.82 3206
2262.27 3193
2262.71 3356
2263.16 3530
2263.61 3525
2264.06 3270
2264.51 3385
2264.96 3497
2265.41 3374
2265.85 3580
2266.30 3557
2266.75 3493
2267.20 3466
2267.65 3675
2268.10 3572
2268.55 3450
2269.00 3693
2269.45 3269
2269.90 3262
2270.35 3709
2270.79 3485
2271.24 3473
2271.69 3622
2272.14 3548
2272.59 3550
2273.04 3509
2273.49 3606
2273.94 3452
2274.39 3309
2274.84 3455
2275.29 3277
2275.74 3343
2276.19 3321
2276.64 3056
2277.09 3153
2277.54 2987
2277.99 2940
2278.44 2918
2278.89 3047
2279.34 2953
2279.79 2722
2280.24 3028
2280.69 3044
2281.14 3039
2281.59 3035
2282.04 3011
2282.49 3088
2282.94 3318
2283.39 3003
2283.84 3112
2284.29 3336
2284.74 3154
2285.20 3308
2285.65 3218
2286.10 3149
2286.55 3186
2287.00 3160
2287.45 3388
2287.90 3441
2288.35 4038
2288.80 4470
2289.25 4494
2289.70 5020
2290.16 5129
2290.61 5564
2291.06 5859
2291.51 6286
2291.96 5838
2292.41 6024
2292.86 5964
2293.32 5786
2293.77 4972
2294.22 4706
2294.67 4525
2295.12 4243
2295.57 4287
2296.03 4188
2296.48 3983
2296.93 3492
2297.38 3426
2297.83 3205
2298.29 3416
2298.74 3464
2299.19 3497
2299.64 3500
2300.09 3203
2300.55 3156
2301.00 3020
2301.45 3183
2301.90 3092
2302.36 3293
2302.81 3171
2303.26 3117
2303.71 3095
2304.17 2938
2304.62 2987
2305.07 2925
2305.52 3101
2305.98 3323
2306.43 3288
2306.88 3180
2307.33 3061
2307.79 3388
2308.24 3503
2308.69 3428
2309.15 3437
2309.60 3559
2310.05 3911
2310.51 3750
2310.96 3870
2311.41 3697
2311.87 3840
2312.32 3927
2312.77 3854
2313.23 3701
2313.68 3641
2314.13 3547
2314.59 3459
2315.04 3350
2315.49 3513
2315.95 3387
2316.40 3183
2316.86 3360
2317.31 3275
2317.76 3338
2318.22 3433
2318.67 3675
2319.13 3463
2319.58 3358
2320.03 3544
2320.49 3447
2320.94 3575
2321.40 3624
2321.85 3492
2322.31 3554
2322.76 3475
2323.21 3381
2323.67 3210
2324.12 3371
2324.58 3474
2325.03 3192
2325.49 3327
2325.94 3355
2326.40 3429
2326.85 3455
2327.31 3572
2327.76 3576
2328.22 3634
2328.67 3396
2329.13 3414
2329.58 3704
2330.04 3782
2330.49 3727
2330.95 3517
2331.40 3720
2331.86 3529
2332.31 3470
2332.77 3183
2333.22 3280
2333.68 3388
2334.13 3455
2334.59 3332
2335.05 3311
2335.50 3352
2335.96 3305
2336.41 3110
2336.87 3237
2337.32 3421
2337.78 3544
2338.24 3488
2338.69 3620
2339.15 3633
2339.60 3725
2340.06 3473
2340.52 3483
2340.97 3728
2341.43 3706
2341.88 3489
2342.34 3517
2342.80 3493
2343.25 3425
2343.71 3368
2344.17 3146
2344.62 3190
2345.08 3393
2345.54 3551
2345.99 3282
2346.45 3262
2346.91 3475
2347.36 3384
2347.82 3635
2348.28 3512
2348.73 3394
2349.19 3432
2349.65 3201
2350.11 3154
2350.56 3156
2351.02 3304
2351.48 2992
2351.93 3028
2352.39 3124
2352.85 3270
2353.31 3260
2353.76 2976
2354.22 2994
2354.68 2911
2355.14 3234
2355.59 2859
2356.05 2895
2356.51 2992
2356.97 3081
2357.42 3123
2357.88 2995
2358.34 2861
2358.80 3111
2359.26 2848
2359.71 3118
2360.17 3347
2360.63 3237
2361.09 3630
2361.55 3393
2362.00 3285
2362.46 3454
2362.92 3212
2363.38 3274
2363.84 3260
2364.30 3379
2364.76 3624
2365.21 3427
2365.67 3335
2366.13 3602
2366.59 3405
2367.05 3360
2367.51 3343
2367.97 3201
2368.42 3462
2368.88 3562
2369.34 3777
2369.80 3663
2370.26 3603
2370.72 3490
2371.18 3695
2371.64 3601
2372.10 3666
2372.56 3501
2373.02 3697
2373.48 3575
2373.93 3404
2374.39 3429
2374.85 3622
2375.31 3650
2375.77 3775
2376.23 3524
2376.69 3396
2377.15 3366
2377.61 3307
2378.07 3371
2378.53 3492
2378.99 3349
2379.45 3585
2379.91 3529
2380.37 3580
2380.83 3442
2381.29 3607
2381.75 3724
2382.21 3348
2382.67 3418
2383.13 3610
2383.59 3354
2384.05 3329
2384.51 3362
2384.97 3367
2385.43 3635
2385.89 3265
2386.36 3112
2386.82 3155
2387.28 3334
2387.74 3294
2388.20 3337
2388.66 3546
2389.12 3217
2389.58 3166
2390.04 3335
2390.50 3216
2390.96 3530
2391.42 3492
2391.89 3289
2392.35 3290
2392.81 3215
2393.27 3135
2393.73 3286
2394.19 3105
2394.65 3066
2395.11 3210
2395.58 3209
2396.04 3060
2396.50 3072
2396.96 3150
2397.42 3133
2397.88 3160
2398.35 3227
2398.81 2886
2399.27 3068
2399.73 3224
2400.19 2983
2400.66 3221
2401.12 3214
2401.58 2931
2402.04 2827
2402.50 3028
2402.97 3107
2403.43 3236
2403.89 3202
2404.35 3133
2404.82 3141
2405.28 3139
2405.74 3116
2406.20 3134
2406.67 3283
2407.13 3216
2407.59 3100
2408.05 3227
2408.52 3180
2408.98 3403
2409.44 3152
2409.90 3152
2410.37 3229
2410.83 3004
2411.29 3089
2411.76 2970
2412.22 3416
2412.68 3144
2413.15 2986
2413.61 2970
2414.07 2761
2414.54 3176
2415.00 3103
2415.46 3320
2415.93 3224
2416.39 3562
2416.85 3491
2417.32 3818
2417.78 3879
2418.24 3804
2418.71 4061
2419.17 4149
2419.63 4055
2420.10 4164
2420.56 4243
2421.03 4077
2421.49 3884
2421.95 4185
2422.42 4204
2422.88 3988
2423.35 3746
2423.81 3505
2424.28 3595
2424.74 3688
2425.20 3481
2425.67 3527
2426.13 3685
2426.60 3111
2427.06 3301
2427.53 3365
2427.99 3408
2428.46 3338
2428.92 3259
2429.38 3501
2429.85 3316
2430.31 3344
2430.78 3445
2431.24 3340
2431.71 3239
2432.17 3247
2432.64 3198
2433.10 3192
2433.57 3313
2434.03 3353
2434.50 3409
2434.96 3512
2435.43 3424
2435.90 3355
2436.36 3392
2436.83 3399
2437.29 3469
2437.76 3137
2438.22 3321
2438.69 3552
2439.15 3205
2439.62 3329
2440.09 3615
2440.55 3556
2441.02 3519
2441.48 3764
2441.95 3794
2442.42 3752
2442.88 3754
2443.35 3490
2443.81 3457
2444.28 3434
2444.75 3569
2445.21 3402
2445.68 3151
2446.14 3229
2446.61 3222
2447.08 3237
2447.54 3223
2448.01 3201
2448.48 3061
2448.94 3203
2449.41 3332
2449.88 3241
2450.34 3321
2450.81 3199
2451.28 3196
2451.74 3351
2452.21 3217
2452.68 3288
2453.14 3297
2453.61 3264
2454.08 3245
2454.55 3278
2455.01 3139
2455.48 3166
2455.95 3230
2456.42 3241
2456.88 3060
2457.35 3052
2457.82 3039
2458.28 2851
2458.75 3032
2459.22 3075
2459.69 2860
2460.16 3010
2460.62 3115
2461.09 2879
2461.56 2699
2462.03 2923
2462.49 2806
2462.96 2984
2463.43 3030
2463.90 2798
2464.37 2977
2464.83 3232
2465.30 2955
2465.77 2869
2466.24 2755
2466.71 2811
2467.18 3212
2467.64 3208
2468.11 3204
2468.58 3162
2469.05 3062
2469.52 3098
2469.99 3192
2470.46 3359
2470.92 3324
2471.39 3242
2471.86 3065
2472.33 3051
2472.80 2815
2473.27 2927
2473.74 2840
2474.21 2766
2474.68 2693
2475.14 2774
2475.61 2971
2476.08 3078
2476.55 2946
2477.02 2976
2477.49 2881
2477.96 3047
2478.43 3025
2478.90 2862
2479.37 3211
2479.84 3182
2480.31 2887
2480.78 2822
2481.25 3105
2481.72 3060
2482.19 3037
2482.66 3035
2483.13 3157
2483.60 2997
2484.07 3258
2484.54 3431
2485.01 3136
2485.48 3193
2485.95 3411
2486.42 3397
2486.89 3372
2487.36 3524
2487.83 3398
2488.30 3395
2488.77 3313
2489.24 3288
2489.71 3453
2490.18 3486
2490.65 3313
2491.12 3338
2491.59 3087
2492.06 3035
2492.53 3393
2493.00 3254
2493.47 3430
2493.94 3197
2494.42 3306
2494.89 3374
2495.36 3363
2495.83 3605
2496.30 3540
2496.77 3173
2497.24 3192
2497.71 3375
2498.18 3522
2498.66 3289
2499.13 3180
2499.60 3360
2500.07 3206
2500.54 3047
2501.01 3055
2501.48 2859
2501.96 2829
2502.43 2808
2502.90 2921
2503.37 2961
2503.84 3073
2504.31 2862
2504.79 2957
2505.26 3034
2505.73 3251
2506.20 3492
2506.67 3212
2507.15 3294
2507.62 3284
2508.09 3434
2508.56 3508
2509.04 3676
2509.51 3665
2509.98 3615
2510.45 3610
2510.93 3641
2511.40 3703
2511.87 3934
2512.34 4007
2512.82 4000
2513.29 3846
2513.76 3866
2514.23 3779
2514.71 3729
2515.18 3619
2515.65 3431
2516.13 3477
2516.60 3411
2517.07 3375
2517.54 3485
2518.02 3403
2518.49 3482
2518.96 3233
2519.44 3176
2519.91 3308
2520.38 3336
2520.86 3449
2521.33 3431
2521.80 3184
2522.28 3404
2522.75 3445
2523.23 3533
2523.70 3314
2524.17 3382
2524.65 3073
2525.12 3188
2525.59 3182
2526.07 3228
2526.54 3404
2527.02 3303
2527.49 3251
2527.96 3250
2528.44 3280
2528.91 3238
2529.39 3291
2529.86 3219
2530.34 3351
2530.81 3111
2531.28 3146
2531.76 3487
2532.23 3586
2532.71 3333
2533.18 3145
2533.66 3453
2534.13 3462
2534.61 3138
2535.08 3204
2535.56 3161
2536.03 2965
2536.51 3055
2536.98 2967
2537.46 3011
2537.93 3240
2538.41 3150
2538.88 3236
2539.36 3232
2539.83 3368
2540.31 3139
2540.78 2951
2541.26 3126
2541.73 3083
2542.21 3229
2542.68 3325
2543.16 3333
2543.63 3273
2544.11 3141
2544.58 3205
2545.06 3235
2545.54 3402
2546.01 3435
2546.49 3713
2546.96 4023
2547.44 3891
2547.92 4282
2548.39 4327
2548.87 4523
2549.34 4562
2549.82 4448
2550.30 4265
2550.77 4150
2551.25 4233
2551.72 4021
2552.20 4085
2552.68 4172
2553.15 4236
2553.63 4257
2554.11 4042
2554.58 3955
2555.06 3781
2555.54 3778
2556.01 3770
2556.49 4192
2556.97 4151
2557.44 3997
2557.92 3952
2558.40 3931
2558.87 3631
2559.35 3728
2559.83 3624
2560.31 3535
2560.78 3534
2561.26 3479
2561.74 3207
2562.21 3174
2562.69 3208
2563.17 3210
2563.65 3221
2564.12 3225
2564.60 3188
2565.08 3003
2565.56 3109
2566.03 3134
2566.51 3060
2566.99 3056
2567.47 2954
2567.95 2818
2568.42 2956
2568.90 2908
2569.38 2853
2569.86 3071
2570.34 3012
2570.81 3222
2571.29 3325
2571.77 3222
2572.25 3080
2572.73 2923
2573.20 3113
2573.68 3002
2574.16 2997
2574.64 3144
2575.12 3037
2575.60 2970
2576.08 2881
2576.55 2950
2577.03 2877
2577.51 2820
2577.99 3012
2578.47 3208
2578.95 2962
2579.43 2792
2579.91 2936
2580.38 2811
2580.86 3003
2581.34 3227
2581.82 3108
2582.30 2996
2582.78 3152
2583.26 3159
2583.74 3035
2584.22 3013
2584.70 3035
2585.18 3002
2585.66 3200
2586.14 3250
2586.62 3059
2587.09 3121
2587.57 3045
2588.05 3262
2588.53 3231
2589.01 3235
2589.49 3223
2589.97 2940
2590.45 3186
2590.93 3185
2591.41 3017
2591.89 3254
2592.37 3225
2592.85 3235
2593.33 3277
2593.81 3136
2594.29 3059
2594.77 3296
2595.25 3274
2595.74 3268
2596.22 3169
2596.70 3378
2597.18 3402
2597.66 3387
2598.14 3318
2598.62 3479
2599.10 3177
2599.58 3341
2600.06 3376
2600.54 3088
2601.02 3006
2601.50 3108
2601.98 3035
2602.47 3052
2602.95 2911
2603.43 3239
2603.91 3185
2604.39 3264
2604.87 3148
2605.35 3084
2605.83 3136
2606.32 3128
2606.80 3097
2607.28 3076
2607.76 3093
2608.24 3051
2608.72 3103
2609.20 3207
2609.69 3213
2610.17 3205
2610.65 3084
2611.13 3294
2611.61 3354
2612.10 3275
2612.58 3321
2613.06 3093
2613.54 3287
2614.02 3261
2614.51 3339
2614.99 3313
2615.47 3390
2615.95 3153
2616.43 3249
2616.92 3229
2617.40 3121
2617.88 2966
2618.36 3093
2618.85 3251
2619.33 3355
2619.81 3257
2620.29 3254
2620.78 3192
2621.26 3244
2621.74 3199
2622.23 3337
2622.71 3340
2623.19 3230
2623.67 3035
2624.16 3130
2624.64 3086
2625.12 2926
2625.61 3166
2626.09 3345
2626.57 3076
2627.06 3130
2627.54 3283
2628.02 3280
2628.51 3201
2628.99 3215
2629.47 3470
2629.96 3369
2630.44 3338
2630.92 3263
2631.41 3474
2631.89 3524
2632.38 3466
2632.86 3301
2633.34 3400
2633.83 3433
2634.31 3305
2634.80 3157
2635.28 3205
2635.76 3424
2636.25 3255
2636.73 3221
2637.22 3114
2637.70 2868
2638.18 3078
2638.67 2939
2639.15 3087
2639.64 3266
2640.12 3381
2640.61 3245
2641.09 3266
2641.58 3414
2642.06 3658
2642.55 3342
2643.03 3349
2643.51 3425
2644.00 3565
2644.48 3395
2644.97 3120
2645.45 3009
2645.94 3086
2646.42 3118
2646.91 3049
2647.39 3033
2647.88 3142
2648.37 3248
2648.85 3218
2649.34 3018
2649.82 2979
2650.31 3133
2650.79 3087
2651.28 3165
2651.76 3181
2652.25 3107
2652.73 3135
2653.22 3335
2653.71 3204
2654.19 3065
2654.68 3012
2655.16 2993
2655.65 3312
2656.14 3368
2656.62 3170
2657.11 3221
2657.59 3245
2658.08 3311
2658.57 3341
2659.05 3262
2659.54 3001
2660.02 2940
2660.51 2987
2661.00 3155
2661.48 3241
2661.97 3334
2662.46 3258
2662.94 3473
2663.43 3481
2663.92 3256
2664.40 3163
2664.89 3298
2665.38 3182
2665.86 3197
2666.35 3280
2666.84 3231
2667.32 3039
2667.81 3268
2668.30 3222
2668.79 3026
2669.27 3151
2669.76 3300
2670.25 3095
2670.74 3024
2671.22 3223
2671.71 3086
2672.20 3483
2672.68 3722
2673.17 3650
2673.66 3986
2674.15 4243
2674.63 4348
2675.12 4750
2675.61 4909
2676.10 4723
2676.59 4857
2677.07 4689
2677.56 4739
2678.05 4638
2678.54 4229
2679.03 4068
2679.51 3940
2680.00 3852
2680.49 3864
2680.98 3807
2681.47 3557
2681.96 3552
2682.44 3593
2682.93 3729
2683.42 3717
2683.91 3668
2684.40 3641
2684.89 3613
2685.37 3536
2685.86 3365
2686.35 3411
2686.84 3401
2687.33 3579
2687.82 3467
2688.31 3435
2688.80 3385
2689.29 3290
2689.77 3134
2690.26 3083
2690.75 3242
2691.24 3088
2691.73 3097
2692.22 2941
2692.71 3092
2693.20 3171
2693.69 3293
2694.18 3201
2694.67 3237
2695.16 3110
2695.65 3049
2696.14 3167
2696.63 3304
2697.12 3169
2697.60 3628
2698.09 3250
2698.58 3263
2699.07 3204
2699.56 3154
2700.05 3398
2700.54 3625
2701.03 3537
2701.52 3449
2702.01 3569
2702.50 3773
2703.00 3564
2703.49 3377
2703.98 3481
2704.47 3546
2704.96 3351
2705.45 3367
2705.94 3356
2706.43 3113
2706.92 3116
2707.41 3142
2707.90 2969
2708.39 3012
2708.88 3167
2709.37 3201
2709.86 3079
2710.35 3053
2710.84 3153
2711.34 3139
2711.83 3272
2712.32 3160
2712.81 3084
2713.30 3232
2713.79 3327
2714.28 3227
2714.77 2966
2715.27 3167
2715.76 3187
2716.25 2994
2716.74 2763
2717.23 3060
2717.72 3161
2718.21 3044
2718.71 3026
2719.20 3226
2719.69 3232
2720.18 3088
2720.67 3058
2721.17 3179
2721.66 3343
2722.15 3264
2722.64 3410
2723.13 3543
2723.63 3626
2724.12 3873
2724.61 3763
2725.10 3703
2725.59 3571
2726.09 3308
2726.58 3273
2727.07 3491
2727.56 3245
2728.06 3229
2728.55 3111
2729.04 3164
2729.53 3277
2730.03 3253
2730.52 3335
2731.01 3339
2731.50 3359
2732.00 3417
2732.49 3245
2732.98 3447
2733.48 3473
2733.97 3324
2734.46 3447
2734.96 3734
2735.45 3589
2735.94 3426
2736.44 3590
2736.93 3566
2737.42 3793
2737.92 3773
2738.41 3652
2738.90 3578
2739.40 3559
2739.89 3641
2740.38 3383
2740.88 3026
2741.37 3162
2741.86 3216
2742.36 3248
2742.85 3241
2743.35 3094
2743.84 3219
2744.33 3186
2744.83 3188
2745.32 3267
2745.82 3106
2746.31 3146
2746.80 3221
2747.30 3273
2747.79 3220
2748.29 3240
2748.78 3321
2749.28 3366
2749.77 3118
2750.26 3198
2750.76 2973
2751.25 2995
2751.75 3058
2752.24 3108
2752.74 3146
2753.23 3176
2753.73 2726
2754.22 3156
2754.72 3132
2755.21 3113
2755.71 3105
2756.20 3157
2756.70 3233
2757.19 3148
2757.69 3226
2758.18 3047
2758.68 3258
2759.17 3105
2759.67 3334
2760.16 3174
2760.66 3328
2761.16 3305
2761.65 3199
2762.15 3156
2762.64 3399
2763.14 3171
2763.63 3276
2764.13 3108
2764.63 3200
2765.12 3401
2765.62 3268
2766.11 3056
2766.61 3275
2767.10 3099
2767.60 3236
2768.10 2918
2768.59 2984
2769.09 3230
2769.59 3339
2770.08 3285
2770.58 3072
2771.07 3072
2771.57 3144
2772.07 3227
2772.56 3454
2773.06 3358
2773.56 3178
2774.05 3424
2774.55 3529
2775.05 3435
2775.54 3770
2776.04 3835
2776.54 3575
2777.03 3618
2777.53 3697
2778.03 3631
2778.53 3716
2779.02 3673
2779.52 3739
2780.02 3830
2780.51 3542
2781.01 3466
2781.51 3572
2782.01 3580
2782.50 3462
2783.00 3267
2783.50 3484
2784.00 3290
2784.49 3349
2784.99 3105
2785.49 3102
2785.99 3178
2786.48 3268
2786.98 3247
2787.48 2922
2787.98 3020
2788.48 3077
2788.97 3391
2789.47 3461
2789.97 3035
2790.47 2872
2790.97 2919
2791.46 2987
2791.96 3215
2792.46 3022
2792.96 3089
2793.46 3251
2793.96 3332
2794.45 3229
2794.95 3277
2795.45 3336
2795.95 3687
2796.45 3766
2796.95 4017
2797.45 4218
2797.95 4031
2798.44 4193
2798.94 4128
2799.44 4053
2799.94 4101
2800.44 4284
2800.94 3912
2801.44 3773
2801.94 3474
2802.44 3446
2802.94 3501
2803.43 3568
2803.93 3643
2804.43 3698
2804.93 3985
2805.43 4018
2805.93 4056
2806.43 4008
2806.93 4428
2807.43 4849
2807.93 4871
2808.43 5046
2808.93 4860
2809.43 4591
2809.93 5200
2810.43 4984
2810.93 4778
2811.43 4731
2811.93 4406
2812.43 4167
2812.93 3846
2813.43 3738
2813.93 3479
2814.43 3170
2814.93 3354
2815.43 3429
2815.93 3410
2816.43 3286
2816.93 3499
2817.43 3395
2817.93 3433
2818.43 3678
2818.93 3626
2819.43 3383
2819.94 3267
2820.44 3072
2820.94 3145
2821.44 3203
2821.94 3375
2822.44 3486
2822.94 3231
2823.44 3022
2823.94 3160
2824.44 3361
2824.95 3407
2825.45 3110
2825.95 3134
2826.45 3130
2826.95 3183
2827.45 3284
2827.95 3153
2828.46 3209
2828.96 3066
2829.46 3185
2829.96 3151
2830.46 3182
2830.96 3317
2831.47 3178
2831.97 3194
2832.47 3060
2832.97 3079
2833.47 2974
2833.97 3127
2834.48 3377
2834.98 3288
2835.48 3356
2835.98 3339
2836.49 3263
2836.99 3362
2837.49 3429
2837.99 3294
2838.49 3463
2839.00 3518
2839.50 3625
2840.00 3369
2840.50 3759
2841.01 3643
2841.51 3435
2842.01 3275
2842.52 3035
2843.02 3145
2843.52 3315
2844.02 3437
2844.53 3272
2845.03 3384
2845.53 3439
2846.04 3369
2846.54 3439
2847.04 3712
2847.55 3606
2848.05 3617
2848.55 3764
2849.05 3686
2849.56 3722
2850.06 3478
2850.57 3567
2851.07 3384
2851.57 3388
2852.08 3377
2852.58 3231
2853.08 3063
2853.59 2922
2854.09 2987
2854.59 3041
2855.10 3063
2855.60 2999
2856.11 2994
2856.61 3085
2857.11 2980
2857.62 3010
2858.12 2876
2858.63 3033
2859.13 3118
2859.63 2970
2860.14 3184
2860.64 3235
2861.15 3204
2861.65 3210
2862.16 3363
2862.66 3126
2863.17 3167
2863.67 3065
2864.18 3008
2864.68 2952
2865.18 2912
2865.69 2946
2866.19 2929
2866.70 2982
2867.20 3014
2867.71 3179
2868.21 3060
2868.72 3105
2869.22 3124
2869.73 3118
2870.23 3126
2870.74 3182
2871.25 3173
2871.75 3253
2872.26 3366
2872.76 3194
2873.27 3187
2873.77 3283
2874.28 3249
2874.78 3392
2875.29 3256
2875.79 3391
2876.30 3343
2876.81 3426
2877.31 3579
2877.82 3470
2878.32 3119
2878.83 3297
2879.34 3360
2879.84 3363
2880.35 3425
2880.85 3482
2881.36 3608
2881.87 3712
2882.37 3439
2882.88 3307
2883.39 3504
2883.89 3682
2884.40 3661
2884.90 3626
2885.41 3598
2885.92 3778
2886.42 3830
2886.93 3986
2887.44 4081
2887.94 3788
2888.45 3737
2888.96 3879
2889.47 3966
2889.97 4302
2890.48 4044
2890.99 3788
2891.49 3730
2892.00 3542
2892.51 3689
2893.01 3562
2893.52 3604
2894.03 3861
2894.54 3640
2895.04 3473
2895.55 3492
2896.06 3759
2896.57 4125
2897.07 3847
2897.58 3865
2898.09 3859
2898.60 3822
2899.10 3915
2899.61 3839
2900.12 3814
2900.63 4019
2901.14 4065
2901.64 3877
2902.15 3914
2902.66 3926
2903.17 3733
2903.68 3988
2904.18 4129
2904.69 4144
2905.20 4110
2905.71 4164
2906.22 3949
2906.73 4154
2907.23 3972
2907.74 3966
2908.25 3891
2908.76 3616
2909.27 3719
2909.78 3837
2910.29 3412
2910.79 3401
2911.30 3640
2911.81 3476
2912.32 3239
2912.83 3253
2913.34 3264
2913.85 3360
2914.36 3470
2914.87 3269
2915.38 3500
2915.88 3700
2916.39 3496
2916.90 3757
2917.41 3515
2917.92 3510
2918.43 3756
2918.94 3790
2919.45 3564
2919.96 3682
2920.47 3736
2920.98 3625
2921.49 3797
2922.00 3875
2922.51 3872
2923.02 3927
2923.53 4029
2924.04 4085
2924.55 4048
2925.06 4111
2925.57 4316
2926.08 4295
2926.59 4189
2927.10 4546
2927.61 4680
2928.12 4383
2928.63 4232
2929.14 3898
2929.65 3774
2930.16 3845
2930.67 3701
2931.18 3608
2931.69 3597
2932.20 3426
2932.71 3238
2933.22 3428
2933.73 3348
2934.25 3160
2934.76 3269
2935.27 3238
2935.78 3248
2936.29 3352
2936.80 3460
2937.31 3539
2937.82 3515
2938.33 3415
2938.84 3716
2939.36 3597
2939.87 3490
2940.38 3293
2940.89 3342
2941.40 3479
2941.91 3286
2942.42 3225
2942.94 3311
2943.45 3517
2943.96 3705
2944.47 3561
2944.98 3766
2945.49 3961
2946.01 4196
2946.52 3970
2947.03 4057
2947.54 4060
2948.05 4179
2948.57 4308
2949.08 3832
2949.59 3797
2950.10 3673
2950.61 3589
2951.13 3533
2951.64 3624
2952.15 3651
2952.66 3617
2953.18 3302
2953.69 3409
2954.20 3325
2954.71 3290
2955.23 3368
2955.74 3393
2956.25 3102
2956.76 3337
2957.28 3117
2957.79 3129
2958.30 3335
2958.82 3419
2959.33 3472
2959.84 3358
2960.36 3389
2960.87 3283
2961.38 3514
2961.89 3524
2962.41 3437
2962.92 3401
2963.43 3619
2963.95 3548
2964.46 3427
2964.98 3372
2965.49 3435
2966.00 3330
2966.52 3309
2967.03 3407
2967.54 3423
2968.06 3382
2968.57 3185
2969.08 3086
2969.60 3020
2970.11 3123
2970.63 3271
2971.14 3283
2971.65 3294
2972.17 3384
2972.68 3293
2973.20 3248
2973.71 3382
2974.23 3328
2974.74 3393
2975.25 3416
2975.77 3735
2976.28 3392
2976.80 3184
2977.31 3183
2977.83 3092
2978.34 3114
2978.86 3244
2979.37 3267
2979.89 3467
2980.40 3427
2980.91 3366
2981.43 3517
2981.94 3656
2982.46 3451
2982.97 3350
2983.49 3633
2984.00 3813
2984.52 3617
2985.04 3724
2985.55 3783
2986.07 3554
2986.58 3743
2987.10 3837
2987.61 3910
2988.13 3902
2988.64 4024
2989.16 3943
2989.67 3989
2990.19 3980
2990.71 4131
2991.22 4257
2991.74 4230
2992.25 3984
2992.77 4217
2993.28 4163
2993.80 3937
2994.32 4021
2994.83 3907
2995.35 4097
2995.87 4116
2996.38 4214
2996.90 4390
2997.41 4425
2997.93 4279
2998.45 4421
2998.96 4292
2999.48 4564
3000.00 4489
3000.51 4456
3001.03 4647
3001.55 4568
3002.06 4885
3002.58 5190
3003.10 5087
3003.61 5299
3004.13 6033
3004.65 6432
3005.16 6835
3005.68 7153
3006.20 7644
3006.71 7051
3007.23 7497
3007.75 7108
3008.27 6423
3008.78 6144
3009.30 5900
3009.82 5675
3010.34 5236
3010.85 4474
3011.37 4509
3011.89 4234
3012.41 3823
3012.92 3798
3013.44 3814
3013.96 3984
3014.48 3969
3014.99 3986
3015.51 3988
3016.03 3802
3016.55 3898
3017.07 4104
3017.58 3962
3018.10 4313
3018.62 4175
3019.14 4224
3019.66 4246
3020.17 4209
3020.69 4054
3021.21 4160
3021.73 4320
3022.25 4188
3022.77 4016
3023.28 3892
3023.80 3905
3024.32 4058
3024.84 4324
3025.36 4048
3025.88 3920
3026.40 4147
3026.92 4144
3027.43 4124
3027.95 3992
3028.47 3881
3028.99 3540
3029.51 3706
3030.03 3775
3030.55 3692
3031.07 3779
3031.59 3740
3032.11 3755
3032.63 4076
3033.14 3936
3033.66 3831
3034.18 4161
3034.70 4544
3035.22 4523
3035.74 4509
3036.26 4293
3036.78 4069
3037.30 4198
3037.82 4189
3038.34 3912
3038.86 3899
3039.38 3951
3039.90 3929
3040.42 3726
3040.94 3448
3041.46 3593
3041.98 3573
3042.50 3508
3043.02 3628
3043.54 3644
3044.06 3825
3044.58 3765
3045.10 3649
3045.62 3622
3046.14 3741
3046.66 3893
3047.18 3715
3047.70 3669
3048.23 3621
3048.75 3576
3049.27 3542
3049.79 3427
3050.31 3295
3050.83 3426
3051.35 3353
3051.87 3307
3052.39 3462
3052.91 3419
3053.43 3314
3053.96 3463
3054.48 3289
3055.00 3507
3055.52 3321
3056.04 3257
3056.56 3443
3057.08 3463
3057.60 3566
3058.13 3554
3058.65 3479
3059.17 3407
3059.69 3149
3060.21 3134
3060.73 3295
3061.26 3276
3061.78 3475
3062.30 3405
3062.82 3379
3063.34 3592
3063.87 3727
3064.39 3489
3064.91 3467
3065.43 3586
3065.95 3641
3066.48 3831
3067.00 3418
3067.52 3410
3068.04 3594
3068.57 3602
3069.09 3497
3069.61 3271
3070.13 3496
3070.65 3366
3071.18 3513
3071.70 3518
3072.22 3409
3072.75 3321
3073.27 3651
3073.79 3503
3074.31 3719
3074.84 3611
3075.36 3620
3075.88 3634
3076.41 3659
3076.93 3919
3077.45 3788
3077.98 3864
3078.50 4023
3079.02 4132
3079.55 4146
3080.07 4117
3080.59 4259
3081.12 4489
3081.64 4629
3082.16 4725
3082.69 4606
3083.21 4850
3083.73 4882
3084.26 4337
3084.78 4577
3085.30 4591
3085.83 4354
3086.35 4246
3086.88 4456
3087.40 4425
3087.92 4065
3088.45 4079
3088.97 4250
3089.50 4163
3090.02 3864
3090.55 3730
3091.07 3920
3091.59 3929
3092.12 3981
3092.64 3850
3093.17 3903
3093.69 3700
3094.22 3922
3094.74 4128
3095.27 3979
3095.79 3970
3096.31 4133
3096.84 4598
3097.36 4491
3097.89 4501
3098.41 4599
3098.94 4545
3099.46 4748
3099.99 5497
3100.51 6044
3101.04 6326
3101.56 7368
3102.09 8665
3102.62 9674
3103.14 10549
3103.67 11719
3104.19 12623
3104.72 12800
3105.24 13199
3105.77 12041
3106.29 11411
3106.82 10113
3107.34 9188
3107.87 7776
3108.40 6666
3108.92 6163
3109.45 5519
3109.97 5128
3110.50 4879
3111.03 5009
3111.55 4794
3112.08 4900
3112.60 4689
3113.13 4939
3113.66 5076
3114.18 4689
3114.71 4560
3115.24 4249
3115.76 3988
3116.29 3750
3116.81 3835
3117.34 4179
3117.87 3979
3118.39 3834
3118.92 3940
3119.45 3691
3119.97 3772
3120.50 3750
3121.03 3745
3121.55 3694
3122.08 3922
3122.61 3816
3123.14 3584
3123.66 3666
3124.19 3888
3124.72 3732
3125.24 3468
3125.77 3848
3126.30 3938
3126.83 3890
3127.35 3636
3127.88 3654
3128.41 3787
3128.94 3677
3129.46 3668
3129.99 3549
3130.52 3691
3131.05 3761
3131.57 3802
3132.10 3471
3132.63 3326
3133.16 3590
3133.69 3431
3134.21 3405
3134.74 3552
3135.27 3399
3135.80 3466
3136.33 3439
3136.85 3404
3137.38 3313
3137.91 3113
3138.44 3201
3138.97 3146
3139.50 3344
3140.02 3264
3140.55 3285
3141.08 3285
3141.61 3377
3142.14 3402
3142.67 3329
3143.20 3357
3143.72 3431
3144.25 3605
3144.78 3621
3145.31 3438
3145.84 3496
3146.37 3646
3146.90 3694
3147.43 3750
3147.96 4010
3148.48 3943
3149.01 4109
3149.54 3919
3150.07 4077
3150.60 4117
3151.13 3898
3151.66 3868
3152.19 3766
3152.72 3853
3153.25 3698
3153.78 3630
3154.31 3516
3154.84 3689
3155.37 3405
3155.90 3562
3156.43 3664
3156.96 3683
3157.49 3713
3158.02 3759
3158.55 3943
3159.08 4016
3159.61 3995
3160.14 4005
3160.67 4032
3161.20 3819
3161.73 3824
3162.26 3809
3162.79 3693
3163.32 3786
3163.85 3565
3164.38 3501
3164.91 3378
3165.44 3411
3165.97 3382
3166.50 3352
3167.03 3703
3167.56 3495
3168.09 3341
3168.63 3339
3169.16 3300
3169.69 3276
3170.22 3284
3170.75 3179
3171.28 3277
3171.81 3135
3172.34 3291
3172.87 3213
3173.40 3423
3173.94 3328
3174.47 3317
3175.00 3286
3175.53 3295
3176.06 3630
3176.59 3493
3177.12 3798
3177.66 3558
3178.19 3467
3178.72 3632
3179.25 3866
3179.78 3576
3180.31 3595
3180.85 3641
3181.38 3575
3181.91 3358
3182.44 3405
3182.97 3594
3183.51 3295
3184.04 3503
3184.57 3506
3185.10 3268
3185.64 3167
3186.17 3378
3186.70 3363
3187.23 3163
3187.77 3330
3188.30 3380
3188.83 3278
3189.36 3131
3189.90 3135
3190.43 3267
3190.96 3208
3191.49 2978
3192.03 3140
3192.56 3026
3193.09 2983
3193.62 3067
3194.16 3194
3194.69 3228
3195.22 3481
3195.76 3299
3196.29 3112
3196.82 3117
3197.36 3221
3197.89 3325
3198.42 3224
3198.96 3284
3199.49 3363
3200.02 3545
3200.56 3593
3201.09 3808
3201.62 3778
3202.16 3881
3202.69 3951
3203.23 3997
3203.76 4163
3204.29 4231
3204.83 3952
3205.36 3718
3205.89 3910
3206.43 3897
3206.96 3567
3207.50 3671
3208.03 3662
3208.57 3647
3209.10 3902
3209.63 3869
3210.17 3939
3210.70 3641
3211.24 3604
3211.77 3814
3212.31 3936
3212.84 3835
3213.37 3984
3213.91 3853
3214.44 3677
3214.98 3702
3215.51 3765
3216.05 3700
3216.58 3336
3217.12 3487
3217.65 3454
3218.19 3462
3218.72 3230
3219.26 3465
3219.79 3506
3220.33 3361
3220.86 3303
3221.40 3354
3221.93 3833
3222.47 3688
3223.00 3468
3223.54 3606
3224.08 3955
3224.61 4119
3225.15 3880
3225.68 3786
3226.22 3913
3226.75 3734
3227.29 4094
3227.83 4198
3228.36 3882
3228.90 3786
3229.43 3689
3229.97 3439
3230.50 3340
3231.04 3589
3231.58 3702
3232.11 3459
3232.65 3512
3233.19 3584
3233.72 3474
3234.26 3624
3234.79 3750
3235.33 3346
3235.87 3469
3236.40 3490
3236.94 3563
3237.48 3653
3238.01 3499
3238.55 3643
3239.09 3559
3239.62 3603
3240.16 3754
3240.70 3552
3241.23 3665
3241.77 3535
3242.31 3436
3242.85 3630
3243.38 3422
3243.92 3397
3244.46 3075
3244.99 3289
3245.53 3296
3246.07 3030
3246.61 3222
3247.14 3362
3247.68 3315
3248.22 3619
3248.76 3541
3249.29 3711
3249.83 3624
3250.37 3554
3250.91 3556
3251.44 3276
3251.98 3438
3252.52 3720
3253.06 3861
3253.60 3877
3254.13 4007
3254.67 3894
3255.21 3948
3255.75 3869
3256.29 4325
3256.82 4342
3257.36 4409
3257.90 4455
3258.44 4366
3258.98 4681
3259.52 4796
3260.05 4711
3260.59 4785
3261.13 4928
3261.67 5493
3262.21 5569
3262.75 5554
3263.29 6047
3263.82 6278
3264.36 6514
3264.90 6879
3265.44 7163
3265.98 7731
3266.52 7762
3267.06 7961
3267.60 8140
3268.14 8162
3268.68 8142
3269.21 7892
3269.75 7868
3270.29 7271
3270.83 6428
3271.37 6049
3271.91 5772
3272.45 4981
3272.99 4666
3273.53 4514
3274.07 4352
3274.61 4018
3275.15 3941
3275.69 4099
3276.23 4037
3276.77 3978
3277.31 4244
3277.85 4284
3278.39 4174
3278.93 4230
3279.47 4131
3280.01 4181
3280.55 3936
3281.09 3875
3281.63 3981
3282.17 4217
3282.71 4362
3283.25 4047
3283.79 4223
3284.33 4293
3284.87 4176
3285.41 4062
3285.95 4421
3286.49 4345
3287.03 4577
3287.57 4812
3288.11 4744
3288.66 4499
3289.20 4313
3289.74 4548
3290.28 4449
3290.82 4433
3291.36 4332
3291.90 4231
3292.44 4360
3292.98 4454
3293.52 4510
3294.07 4902
3294.61 5095
3295.15 5015
3295.69 5229
3296.23 5680
3296.77 6042
3297.31 5753
3297.86 5852
3298.40 6088
3298.94 5417
3299.48 5185
3300.02 4961
3300.56 4684
3301.11 4653
3301.65 4356
3302.19 4207
3302.73 4065
3303.27 4118
3303.82 3928
3304.36 3872
3304.90 4014
3305.44 4066
3305.99 4160
3306.53 4337
3307.07 3890
3307.61 4070
3308.15 3979
3308.70 3568
3309.24 3738
3309.78 3742
3310.32 3785
3310.87 3771
3311.41 3593
3311.95 3626
3312.50 3560
3313.04 3641
3313.58 3600
3314.12 3637
3314.67 3749
3315.21 3820
3315.75 3725
3316.30 3689
3316.84 3706
3317.38 4095
3317.93 3938
3318.47 3848
3319.01 3795
3319.56 3702
3320.10 3559
3320.64 3688
3321.19 3719
3321.73 3774
3322.27 3318
3322.82 3619
3323.36 3660
3323.90 3602
3324.45 3365
3324.99 3335
3325.54 3550
3326.08 3583
3326.62 3548
3327.17 3526
3327.71 3447
3328.26 3282
3328.80 3220
3329.34 3344
3329.89 3382
3330.43 3279
3330.98 3285
3331.52 3401
3332.07 3493
3332.61 3513
3333.15 4088
3333.70 4056
3334.24 4010
3334.79 3898
3335.33 4088
3335.88 4348
3336.42 4742
3336.97 4306
3337.51 4264
3338.06 4527
3338.60 4745
3339.15 4328
3339.69 4295
3340.24 4055
3340.78 3914
3341.33 3951
3341.87 3795
3342.42 3682
3342.96 3511
3343.51 3625
3344.05 3708
3344.60 3618
3345.14 3586
3345.69 3644
3346.23 3406
3346.78 3158
3347.33 3450
3347.87 3521
3348.42 3261
3348.96 3178
3349.51 3382
3350.05 3332
3350.60 3265
3351.15 3366
3351.69 3446
3352.24 3511
3352.78 3676
3353.33 3393
3353.88 3431
3354.42 3446
3354.97 3311
3355.52 3444
3356.06 3473
3356.61 3295
3357.15 3156
3357.70 3025
3358.25 3140
3358.79 3302
3359.34 2930
3359.89 3191
3360.43 3199
3360.98 3148
3361.53 3157
3362.07 2902
3362.62 2660
3363.17 2939
3363.72 3060
3364.26 3013
3364.81 3112
3365.36 2981
3365.90 2923
3366.45 3051
3367.00 3087
3367.55 3109
3368.09 3154
3368.64 2925
3369.19 3210
3369.73 3374
3370.28 3080
3370.83 3020
3371.38 2955
3371.92 2858
3372.47 2875
3373.02 3093
3373.57 2741
3374.12 2931
3374.66 2967
3375.21 2889
3375.76 2983
3376.31 3001
3376.86 2987
3377.40 2898
3377.95 2843
3378.50 2953
3379.05 2871
3379.60 2789
3380.14 2563
3380.69 2565
3381.24 2720
3381.79 2923
3382.34 2710
3382.89 2811
3383.44 2714
3383.98 2786
3384.53 2815
3385.08 2817
3385.63 2792
3386.18 2854
3386.73 3036
3387.28 2971
3387.83 2965
3388.37 2857
3388.92 2730
3389.47 2810
3390.02 3048
3390.57 2945
3391.12 3016
3391.67 2873
3392.22 2936
3392.77 2767
3393.32 2761
3393.87 2852
3394.42 2835
3394.97 2825
3395.52 2687
3396.06 2701
3396.61 2704
3397.16 2723
3397.71 2616
3398.26 2843
3398.81 2832
3399.36 2846
3399.91 2941
3400.46 2877
3401.01 2789
3401.56 2846
3402.11 2621
3402.66 2738
3403.21 2818
3403.76 2808
3404.31 2960
3404.86 2826
3405.41 2755
3405.96 2650
3406.52 2942
3407.07 3191
3407.62 2948
3408.17 2837
3408.72 2912
3409.27 2908
3409.82 2903
3410.37 2938
3410.92 2815
3411.47 2841
3412.02 2806
3412.57 2982
3413.12 2898
3413.68 2986
3414.23 2992
3414.78 2987
3415.33 2906
3415.88 2935
3416.43 3132
3416.98 3019
3417.53 3097
3418.08 2911
3418.64 2900
3419.19 2828
3419.74 2823
3420.29 3048
3420.84 2969
3421.39 3005
3421.95 3257
3422.50 3185
3423.05 3251
3423.60 3712
3424.15 3583
3424.70 3653
3425.26 3840
3425.81 4012
3426.36 3768
3426.91 3713
3427.46 3619
3428.02 3548
3428.57 3532
3429.12 3481
3429.67 3444
3430.23 3242
3430.78 3033
3431.33 3076
3431.88 2877
3432.44 3004
3432.99 3144
3433.54 3139
3434.09 2918
3434.65 3232
3435.20 3182
3435.75 3040
3436.30 2979
3436.86 3241
3437.41 3149
3437.96 3247
3438.52 3262
3439.07 3586
3439.62 3236
3440.18 3134
3440.73 3346
3441.28 3232
3441.84 3140
3442.39 3475
3442.94 3641
3443.50 3781
3444.05 3752
3444.60 3596
3445.16 3635
3445.71 3623
3446.26 3386
3446.82 3248
3447.37 3276
3447.92 3256
3448.48 3041
3449.03 3067
3449.59 3145
3450.14 3078
3450.69 2882
3451.25 2968
3451.80 3055
3452.36 2906
3452.91 3000
3453.47 3028
3454.02 2848
3454.57 2790
3455.13 2941
3455.68 2978
3456.24 2774
3456.79 2627
3457.35 2722
3457.90 2715
3458.46 2877
3459.01 2951
3459.56 2806
3460.12 2919
3460.67 2981
3461.23 2951
3461.78 3028
3462.34 3028
3462.89 2993
3463.45 2835
3464.00 3020
3464.56 2890
3465.11 3149
3465.67 3211
3466.22 3225
3466.78 3171
3467.34 3139
3467.89 3288
3468.45 3254
3469.00 3184
3469.56 3260
3470.11 3236
3470.67 3395
3471.22 3213
3471.78 3281
3472.34 3274
3472.89 3107
3473.45 3139
3474.00 3276
3474.56 3239
3475.11 3318
3475.67 3314
3476.23 3374
3476.78 3458
3477.34 3408
3477.89 3286
3478.45 3475
3479.01 3519
3479.56 3780
3480.12 3761
3480.68 3703
3481.23 3878
3481.79 3814
3482.35 3765
3482.90 3406
3483.46 3557
3484.02 3749
3484.57 3578
3485.13 3584
3485.69 3541
3486.24 3740
3486.80 3745
3487.36 3594
3487.91 3525
3488.47 3869
3489.03 3915
3489.58 4464
3490.14 5112
3490.70 5399
3491.26 5837
3491.81 5772
3492.37 6127
3492.93 6765
3493.49 7800
3494.04 7867
3494.60 7481
3495.16 6739
3495.72 6822
3496.27 7077
3496.83 6952
3497.39 6563
3497.95 6691
3498.50 7106
3499.06 7461
3499.62 8004
3500.18 8349
3500.74 8606
3501.29 8646
3501.85 8550
3502.41 8523
3502.97 8237
3503.53 7957
3504.09 7089
3504.64 6809
3505.20 7110
3505.76 6605
3506.32 6508
3506.88 6519
3507.44 6339
3507.99 6317
3508.55 6146
3509.11 5659
3509.67 5384
3510.23 5033
3510.79 5049
3511.35 5152
3511.91 4616
3512.46 4292
3513.02 4254
3513.58 4339
3514.14 4256
3514.70 3727
3515.26 3597
3515.82 3627
3516.38 3854
3516.94 3541
3517.50 3477
3518.06 3432
3518.62 3737
3519.18 3817
3519.74 3489
3520.29 3774
3520.85 3666
3521.41 4070
3521.97 3781
3522.53 3838
3523.09 3948
3523.65 4082
3524.21 4250
3524.77 4166
3525.33 3962
3525.89 3957
3526.45 3891
3527.01 3713
3527.57 3708
3528.13 3956
3528.69 3655
3529.25 3364
3529.81 3609
3530.37 3585
3530.94 3383
3531.50 3318
3532.06 3283
3532.62 3432
3533.18 3325
3533.74 3376
3534.30 3469
3534.86 3543
3535.42 3531
3535.98 3523
3536.54 3339
3537.10 3429
3537.66 3494
3538.22 3703
3538.79 3539
3539.35 3491
3539.91 3519
3540.47 3529
3541.03 3318
3541.59 3164
3542.15 3442
3542.71 3471
3543.28 3497
3543.84 3510
3544.40 3477
3544.96 3512
3545.52 3718
3546.08 3487
3546.64 3089
3547.21 3279
3547.77 3201
3548.33 3119
3548.89 3040
3549.45 3244
3550.02 3277
3550.58 3223
3551.14 3228
3551.70 3327
3552.26 3191
3552.83 3403
3553.39 3377
3553.95 3035
3554.51 3115
3555.07 3140
3555.64 3449
3556.20 3475
3556.76 3226
3557.32 3395
3557.89 3208
3558.45 3276
3559.01 3336
3559.58 3420
3560.14 3295
3560.70 3178
3561.26 3202
3561.83 3239
3562.39 3154
3562.95 3238
3563.52 3241
3564.08 3059
3564.64 3098
3565.20 3317
3565.77 3098
3566.33 2925
3566.89 2841
3567.46 3090
3568.02 3024
3568.58 3371
3569.15 3181
3569.71 3194
3570.27 2994
3570.84 3104
3571.40 3136
3571.97 3276
3572.53 3008
3573.09 2958
3573.66 3030
3574.22 2866
3574.78 2990
3575.35 3189
3575.91 3317
3576.48 3263
3577.04 3135
3577.60 3173
3578.17 3141
3578.73 3286
3579.30 3145
3579.86 3202
3580.43 3237
3580.99 2989
3581.55 3104
3582.12 2989
3582.68 3024
3583.25 2894
3583.81 3106
3584.38 2990
3584.94 2999
3585.51 3025
3586.07 3000
3586.64 3099
3587.20 2978
3587.77 2873
3588.33 2888
3588.90 3036
3589.46 3000
3590.03 3123
3590.59 2994
3591.16 2950
3591.72 3039
3592.29 3084
3592.85 2986
3593.42 2995
3593.98 2801
3594.55 2676
3595.11 2699
3595.68 3017
3596.24 2937
3596.81 2855
3597.38 3000
3597.94 2964
3598.51 2894
3599.07 3011
3599.64 3069
3600.21 3079
3600.77 2832
3601.34 2870
3601.90 2936
3602.47 2779
3603.04 2902
3603.60 2918
3604.17 3251
3604.73 3074
3605.30 2850
3605.87 2892
3606.43 2858
3607.00 2934
3607.57 2854
3608.13 2892
3608.70 2881
3609.27 2928
3609.83 2815
3610.40 2962
3610.97 2662
3611.53 2752
3612.10 2893
3612.67 2876
3613.23 2699
3613.80 3106
3614.37 3000
3614.93 3167
3615.50 3463
3616.07 3825
3616.64 4136
3617.20 4608
3617.77 5149
3618.34 5453
3618.90 5971
3619.47 6004
3620.04 6238
3620.61 6299
3621.17 6192
3621.74 5776
3622.31 5175
3622.88 4877
3623.45 4105
3624.01 3746
3624.58 3779
3625.15 3448
3625.72 3174
3626.28 3015
3626.85 2867
3627.42 2953
3627.99 2821
3628.56 2778
3629.12 2751
3629.69 2580
3630.26 2775
3630.83 2826
3631.40 2740
3631.97 2736
3632.53 2841
3633.10 2695
3633.67 2654
3634.24 2924
3634.81 2774
3635.38 2718
3635.95 2660
3636.51 2560
3637.08 2773
3637.65 2805
3638.22 2707
3638.79 2780
3639.36 2604
3639.93 2740
3640.50 2742
3641.07 2871
3641.64 2999
3642.20 2934
3642.77 2915
3643.34 3314
3643.91 3189
3644.48 3078
3645.05 3141
3645.62 3094
3646.19 3102
3646.76 3365
3647.33 3189
3647.90 3231
3648.47 3372
3649.04 3298
3649.61 3179
3650.18 3148
3650.75 3076
3651.32 3092
3651.89 3095
3652.46 2927
3653.03 3044
3653.60 3555
3654.17 3416
3654.74 3214
3655.31 3043
3655.88 3180
3656.45 3284
3657.02 3399
3657.59 3117
3658.16 3314
3658.73 3251
3659.30 3122
3659.87 3187
3660.44 3325
3661.01 3325
3661.58 3322
3662.15 3465
3662.73 3347
3663.30 3148
3663.87 3247
3664.44 3157
3665.01 3049
3665.58 2863
3666.15 3123
3666.72 3296
3667.29 2932
3667.86 3234
3668.44 3236
3669.01 3182
3669.58 3044
3670.15 2842
3670.72 3040
3671.29 3079
3671.86 2998
3672.44 2824
3673.01 2963
3673.58 2961
3674.15 3059
3674.72 3085
3675.29 2901
3675.87 2912
3676.44 2830
3677.01 3004
3677.58 3008
3678.15 3044
3678.73 3115
3679.30 3025
3679.87 2694
3680.44 2822
3681.01 2917
3681.59 2852
3682.16 2918
3682.73 2921
3683.30 2660
3683.88 2722
3684.45 2933
3685.02 3062
3685.59 2908
3686.17 2847
3686.74 2808
3687.31 2929
3687.88 2854
3688.46 2839
3689.03 2821
3689.60 3075
3690.18 3164
3690.75 3265
3691.32 3299
3691.89 3225
3692.47 3019
3693.04 3042
3693.61 3061
3694.19 3053
3694.76 3269
3695.33 3350
3695.91 3055
3696.48 3036
3697.05 2898
3697.63 2919
3698.20 2897
3698.77 2968
3699.35 2930
3699.92 2936
3700.50 3038
3701.07 3189
3701.64 3229
3702.22 3070
3702.79 2930
3703.36 3085
3703.94 2963
3704.51 2840
3705.09 2962
3705.66 2955
3706.24 2820
3706.81 2842
3707.38 3076
3707.96 2927
3708.53 2937
3709.11 2883
3709.68 3223
3710.26 3331
3710.83 3284
3711.40 3282
3711.98 3069
3712.55 3006
3713.13 3120
3713.70 3090
3714.28 3080
3714.85 2965
3715.43 2920
3716.00 3040
3716.58 3129
3717.15 3181
3717.73 2971
3718.30 3089
3718.88 2959
3719.45 3148
3720.03 3282
3720.60 3286
3721.18 3429
3721.75 3436
3722.33 3245
3722.91 3092
3723.48 3378
3724.06 3654
3724.63 3844
3725.21 3756
3725.78 3583
3726.36 3649
3726.94 3545
3727.51 3762
3728.09 3554
3728.66 3185
3729.24 3209
3729.81 3415
3730.39 3523
3730.97 3661
3731.54 3686
3732.12 3845
3732.70 4091
3733.27 4145
3733.85 4201
3734.42 4476
3735.00 4466
3735.58 4391
3736.15 4284
3736.73 4370
3737.31 4405
3737.88 4103
3738.46 3965
3739.04 4016
3739.61 3705
3740.19 3405
3740.77 3461
3741.34 3327
3741.92 3310
3742.50 3162
3743.08 3053
3743.65 3101
3744.23 3272
3744.81 2990
3745.38 2837
3745.96 3070
3746.54 3064
3747.12 3032
3747.69 2995
3748.27 2913
3748.85 3159
3749.43 3031
3750.00 2888
3750.58 2912
3751.16 3014
3751.74 3049
3752.31 2974
3752.89 3191
3753.47 3074
3754.05 3041
3754.62 3010
3755.20 2872
3755.78 2927
3756.36 2816
3756.94 2869
3757.52 2968
3758.09 3062
3758.67 2977
3759.25 2998
3759.83 3043
3760.41 3167
3760.99 3241
3761.56 3244
3762.14 3287
3762.72 3092
3763.30 3215
3763.88 3458
3764.46 3414
3765.04 3173
3765.61 3308
3766.19 3221
3766.77 3199
3767.35 3318
3767.93 3488
3768.51 3467
3769.09 3551
3769.67 3770
3770.25 3779
3770.82 3820
3771.40 3948
3771.98 4058
3772.56 4357
3773.14 4391
3773.72 3999
3774.30 4004
3774.88 3868
3775.46 3673
3776.04 3524
3776.62 3322
3777.20 3117
3777.78 3130
3778.36 3350
3778.94 3072
3779.52 3001
3780.10 3165
3780.68 2969
3781.26 2914
3781.84 2733
3782.42 2962
3783.00 2999
3783.58 3025
3784.16 3157
3784.74 2978
3785.32 3130
3785.90 3288
3786.48 3202
3787.06 3054
3787.64 3087
3788.22 3162
3788.80 3281
3789.38 3274
3789.96 3124
3790.54 2999
3791.12 3121
3791.70 3038
3792.29 3066
3792.87 3052
3793.45 3133
3794.03 3071
3794.61 2969
3795.19 2861
3795.77 2627
3796.35 2887
3796.93 3021
3797.51 2972
3798.10 2822
3798.68 2725
3799.26 2814
3799.84 3012
3800.42 2927
3801.00 3088
3801.58 3013
3802.17 3082
3802.75 3000
3803.33 3002
3803.91 3025
3804.49 3006
3805.07 3048
3805.66 3194
3806.24 3177
3806.82 2956
3807.40 3008
3807.98 3131
3808.57 3211
3809.15 3371
3809.73 3249
3810.31 3432
3810.89 3517
3811.48 3292
3812.06 3542
3812.64 3393
3813.22 3401
3813.81 3177
3814.39 3243
3814.97 3400
3815.55 3390
3816.14 3427
3816.72 3398
3817.30 3176
3817.88 3201
3818.47 3211
3819.05 3079
3819.63 3150
3820.22 3221
3820.80 3124
3821.38 2988
3821.97 3083
3822.55 2769
3823.13 2745
3823.72 2693
3824.30 2720
3824.88 2949
3825.46 2615
3826.05 2604
3826.63 2620
3827.22 2913
3827.80 2850
3828.38 2733
3828.97 2635
3829.55 2728
3830.13 2611
3830.72 2690
3831.30 2792
3831.88 2718
3832.47 2648
3833.05 2868
3833.64 2694
3834.22 2636
3834.80 2774
3835.39 2701
3835.97 2760
3836.56 2594
3837.14 2702
3837.73 2859
3838.31 2731
3838.89 2645
3839.48 2690
3840.06 2664
3840.65 2480
3841.23 2561
3841.82 2562
3842.40 2477
3842.99 2687
3843.57 3039
3844.16 2836
3844.74 2804
3845.33 2779
3845.91 2718
3846.50 2906
3847.08 2762
3847.67 2461
3848.25 2358
3848.84 2607
3849.42 2748
3850.01 2543
3850.59 2490
3851.18 2614
3851.76 2642
3852.35 2686
3852.93 2793
3853.52 2846
3854.10 2789
3854.69 2645
3855.27 2743
3855.86 2800
3856.45 2702
3857.03 2703
3857.62 2665
3858.20 2777
3858.79 3033
3859.38 3156
3859.96 3358
3860.55 3538
3861.13 3743
3861.72 4342
3862.31 4342
3862.89 4449
3863.48 4597
3864.06 4565
3864.65 4603
3865.24 4638
3865.82 4338
3866.41 4173
3867.00 3709
3867.58 3444
3868.17 3508
3868.76 3309
3869.34 3226
3869.93 3053
3870.52 2982
3871.10 3131
3871.69 2925
3872.28 2935
3872.86 3027
3873.45 2874
3874.04 3028
3874.63 3184
3875.21 3384
3875.80 3882
3876.39 3476
3876.97 3598
3877.56 3788
3878.15 3856
3878.74 3863
3879.32 3573
3879.91 3338
3880.50 3272
3881.09 3014
3881.67 3122
3882.26 2876
3882.85 2887
3883.44 2691
3884.03 2608
3884.61 2863
3885.20 2698
3885.79 2832
3886.38 2716
3886.96 2803
3887.55 2805
3888.14 2789
3888.73 2896
3889.32 2973
3889.91 2790
3890.49 2853
3891.08 3144
3891.67 2938
3892.26 2850
3892.85 2921
3893.44 2970
3894.02 3030
3894.61 2801
3895.20 2753
3895.79 2856
3896.38 2734
3896.97 2713
3897.56 2845
3898.15 2856
3898.73 2966
3899.32 3184
3899.91 2978
3900.50 3035
3901.09 2969
3901.68 3114
3902.27 3177
3902.86 3036
3903.45 2786
3904.04 2803
3904.63 2883
3905.22 2792
3905.81 2785
3906.39 2755
3906.98 2784
3907.57 2823
3908.16 2887
3908.75 2771
3909.34 2853
3909.93 2622
3910.52 2744
3911.11 2619
3911.70 2551
3912.29 2508
3912.88 2668
3913.47 2566
3914.06 2440
3914.65 2396
3915.24 2458
3915.83 2593
3916.42 2591
3917.01 2449
3917.60 2345
3918.19 2535
3918.78 2497
3919.37 2714
3919.97 2723
3920.56 2848
3921.15 2712
3921.74 2666
3922.33 2627
3922.92 2849
3923.51 2766
3924.10 2643
3924.69 2539
3925.28 2627
3925.87 2626
3926.46 2675
3927.06 2587
3927.65 2762
3928.24 2758
3928.83 2692
3929.42 2598
3930.01 2421
3930.60 2415
3931.19 2489
3931.79 2476
3932.38 2350
3932.97 2336
3933.56 2490
3934.15 2439
3934.74 2613
3935.33 2545
3935.93 2546
3936.52 2518
3937.11 2601
3937.70 2483
3938.29 2511
3938.89 2558
3939.48 2390
3940.07 2609
3940.66 2687
3941.25 2717
3941.85 2618
3942.44 2733
3943.03 2774
3943.62 2884
3944.22 2743
3944.81 2793
3945.40 2663
3945.99 2792
3946.59 2750
3947.18 2654
3947.77 2753
3948.36 2894
3948.96 2617
3949.55 2511
3950.14 2733
3950.73 2590
3951.33 2475
3951.92 2418
3952.51 2509
3953.11 2556
3953.70 2564
3954.29 2506
3954.89 2779
3955.48 2833
3956.07 2819
3956.66 2821
3957.26 2867
3957.85 2604
3958.44 2623
3959.04 2647
3959.63 2771
3960.23 2985
3960.82 2918
3961.41 2916
3962.01 2840
3962.60 2794
3963.19 2833
3963.79 2642
3964.38 2515
3964.98 2498
3965.57 2604
3966.16 2542
3966.76 2467
3967.35 2731
3967.95 2787
3968.54 2625
3969.13 2828
3969.73 2764
3970.32 2934
3970.92 2932
3971.51 2573
3972.11 2575
3972.70 2774
3973.29 2436
3973.89 2539
3974.48 2498
3975.08 2552
3975.67 2540
3976.27 2626
3976.86 2594
3977.46 2748
3978.05 2618
3978.65 2611
3979.24 2803
3979.84 2787
3980.43 2779
3981.03 2668
3981.62 2823
3982.22 2944
3982.81 2841
3983.41 2727
3984.00 2718
3984.60 2500
3985.19 2621
3985.79 2768
3986.39 2696
3986.98 2581
3987.58 2526
3988.17 2463
3988.77 2577
3989.36 2595
3989.96 2763
3990.56 2687
3991.15 2716
3991.75 2788
3992.34 2798
3992.94 2821
3993.54 2737
3994.13 2840
3994.73 2822
3995.32 2661
3995.92 2959
3996.52 3026
3997.11 3047
3997.71 3004
3998.31 2889
3998.90 2718
3999.50 2803
4000.09 2825
4000.69 2773
4001.29 2599
4001.88 2767
4002.48 2871
4003.08 2884
4003.68 2672
4004.27 2544
4004.87 2840
4005.47 2820
4006.06 2747
4006.66 2819
4007.26 2954
4007.85 2888
4008.45 2878
4009.05 2925
4009.65 2782
4010.24 2861
4010.84 2688
4011.44 2790
4012.04 2818
4012.63 2728
4013.23 2773
4013.83 2741
4014.43 2828
4015.02 3011
4015.62 2655
4016.22 2871
4016.82 3150
4017.41 3099
4018.01 2986
4018.61 2904
4019.21 3073
4019.81 2802
4020.40 2898
4021.00 3088
4021.60 2891
4022.20 2725
4022.80 2884
4023.39 2940
4023.99 2893
4024.59 2635
4025.19 2874
4025.79 3112
4026.39 2912
4026.99 3161
4027.58 3321
4028.18 3268
4028.78 3372
4029.38 3482
4029.98 3612
4030.58 3676
4031.18 3509
4031.78 3408
4032.37 3396
4032.97 3496
4033.57 3460
4034.17 3392
4034.77 3382
4035.37 3163
4035.97 3051
4036.57 3058
4037.17 3160
4037.77 3188
4038.37 3100
4038.97 2945
4039.56 2820
4040.16 2780
4040.76 2718
4041.36 2636
4041.96 2697
4042.56 2506
4043.16 2570
4043.76 2459
4044.36 2473
4044.96 2821
4045.56 2575
4046.16 2704
4046.76 2801
4047.36 2823
4047.96 2996
4048.56 2975
4049.16 3091
4049.76 3083
4050.36 3184
4050.96 3036
4051.56 2777
4052.16 2719
4052.76 2856
4053.37 2919
4053.97 2917
4054.57 2865
4055.17 2619
4055.77 2764
4056.37 2970
4056.97 2859
4057.57 2906
4058.17 2881
4058.77 2583
4059.37 2550
4059.97 2590
4060.57 2575
4061.18 2627
4061.78 2680
4062.38 2569
4062.98 2654
4063.58 2559
4064.18 2649
4064.78 2555
4065.38 2481
4065.99 2648
4066.59 2610
4067.19 2545
4067.79 2760
4068.39 2618
4068.99 2403
4069.60 2581
4070.20 2525
4070.80 2700
4071.40 2548
4072.00 2390
4072.60 2433
4073.21 2403
4073.81 2387
4074.41 2261
4075.01 2510
4075.62 2510
4076.22 2443
4076.82 2406
4077.42 2362
4078.02 2599
4078.63 2512
4079.23 2222
4079.83 2404
4080.43 2347
4081.04 2426
4081.64 2583
4082.24 2405
4082.84 2508
4083.45 2623
4084.05 2589
4084.65 2434
4085.26 2510
4085.86 2455
4086.46 2533
4087.06 2561
4087.67 2582
4088.27 2422
4088.87 2414
4089.48 2517
4090.08 2381
4090.68 2506
4091.29 2507
4091.89 2517
4092.49 2299
4093.10 2298
4093.70 2433
4094.30 2561
4094.91 2459
4095.51 2590
4096.11 2314
4096.72 2361
4097.32 2371
4097.93 2480
4098.53 2407
4099.13 2460
4099.74 2389
4100.34 2351
4100.95 2464
4101.55 2570
4102.15 2422
4102.76 2553
4103.36 2536
4103.97 2297
4104.57 2476
4105.18 2346
4105.78 2425
4106.38 2370
4106.99 2387
4107.59 2469
4108.20 2477
4108.80 2242
4109.41 2406
4110.01 2335
4110.62 2258
4111.22 2294
4111.83 2444
4112.43 2338
4113.04 2387
4113.64 2301
4114.25 2399
4114.85 2348
4115.46 2428
4116.06 2527
4116.67 2557
4117.27 2481
4117.88 2552
4118.48 2518
4119.09 2320
4119.69 2503
4120.30 2459
4120.90 2549
4121.51 2505
4122.11 2499
4122.72 2489
4123.33 2354
4123.93 2852
4124.54 2839
4125.14 2634
4125.75 2570
4126.35 2710
4126.96 2681
4127.57 2690
4128.17 2727
4128.78 2570
4129.39 2596
4129.99 2603
4130.60 2552
4131.20 2422
4131.81 2269
4132.42 2257
4133.02 2349
4133.63 2443
4134.24 2461
4134.84 2722
4135.45 2591
4136.06 2528
4136.66 2507
4137.27 2488
4137.88 2576
4138.48 2531
4139.09 2666
4139.70 2729
4140.30 2792
4140.91 2708
4141.52 2800
4142.12 2692
4142.73 3019
4143.34 2985
4143.95 2729
4144.55 2750
4145.16 2810
4145.77 2711
4146.37 2473
4146.98 2475
4147.59 2627
4148.20 2620
4148.80 2528
4149.41 2329
4150.02 2355
4150.63 2385
4151.23 2362
4151.84 2233
4152.45 2288
4153.06 2369
4153.67 2403
4154.27 2475
4154.88 2256
4155.49 2237
4156.10 2475
4156.71 2452
4157.31 2369
4157.92 2407
4158.53 2451
4159.14 2414
4159.75 2195
4160.36 2429
4160.96 2426
4161.57 2566
4162.18 2479
4162.79 2581
4163.40 2470
4164.01 2489
4164.62 2359
4165.22 2407
4165.83 2480
4166.44 2496
4167.05 2688
4167.66 2582
4168.27 2563
4168.88 2555
4169.49 2715
4170.10 2875
4170.71 2838
4171.31 2658
4171.92 2541
4172.53 2640
4173.14 2601
4173.75 2672
4174.36 2525
4174.97 2607
4175.58 2689
4176.19 2641
4176.80 2709
4177.41 2711
4178.02 2701
4178.63 2761
4179.24 2589
4179.85 2739
4180.46 2582
4181.07 2515
4181.68 2457
4182.29 2493
4182.90 2494
4183.51 2798
4184.12 2633
4184.73 2588
4185.34 2407
4185.95 2401
4186.56 2356
4187.17 2395
4187.78 2572
4188.39 2522
4189.00 2527
4189.61 2416
4190.22 2505
4190.83 2528
4191.44 2567
4192.05 2735
4192.66 2684
4193.28 2736
4193.89 2886
4194.50 2950
4195.11 2980
4195.72 3162
4196.33 3065
4196.94 3057
4197.55 3290
4198.16 3212
4198.77 3067
4199.39 3168
4200.00 3074
4200.61 2904
4201.22 2800
4201.83 2632
4202.44 2712
4203.05 2747
4203.67 2850
4204.28 2680
4204.89 2577
4205.50 2674
4206.11 2730
4206.72 2685
4207.34 2566
4207.95 2728
4208.56 2756
4209.17 2713
4209.78 2654
4210.40 2801
4211.01 2561
4211.62 2515
4212.23 2515
4212.84 2607
4213.46 2522
4214.07 2784
4214.68 2725
4215.29 2669
4215.91 2779
4216.52 2921
4217.13 3028
4217.74 3121
4218.36 3155
4218.97 3170
4219.58 3256
4220.19 3310
4220.81 3617
4221.42 3830
4222.03 3753
4222.65 3817
4223.26 4195
4223.87 4139
4224.48 4345
4225.10 4334
4225.71 4753
4226.32 4871
4226.94 5154
4227.55 5764
4228.16 6153
4228.78 6473
4229.39 6433
4230.00 7064
4230.62 6791
4231.23 6355
4231.85 6370
4232.46 5917
4233.07 5443
4233.69 4880
4234.30 4425
4234.91 4239
4235.53 3729
4236.14 3673
4236.76 3807
4237.37 3583
4237.98 3718
4238.60 3591
4239.21 3626
4239.83 3671
4240.44 3422
4241.05 3385
4241.67 3442
4242.28 3177
4242.90 3079
4243.51 3046
4244.13 3109
4244.74 3134
4245.36 3157
4245.97 3202
4246.58 3076
4247.20 3048
4247.81 3157
4248.43 3146
4249.04 3198
4249.66 3285
4250.27 3215
4250.89 3310
4251.50 3279
4252.12 3313
4252.73 3268
4253.35 3312
4253.96 3331
4254.58 3339
4255.19 3354
4255.81 3342
4256.43 3465
4257.04 3235
4257.66 3099
4258.27 3173
4258.89 3089
4259.50 2969
4260.12 3037
4260.73 2974
4261.35 3080
4261.97 2942
4262.58 2879
4263.20 3043
4263.81 3061
4264.43 3058
4265.05 3184
4265.66 3071
4266.28 3097
4266.89 3152
4267.51 3154
4268.13 3376
4268.74 3058
4269.36 3213
4269.98 3285
4270.59 3364
4271.21 3183
4271.82 3059
4272.44 2866
4273.06 2709
4273.67 2775
4274.29 2841
4274.91 2799
4275.52 2810
4276.14 2942
4276.76 2788
4277.38 2796
4277.99 2711
4278.61 2837
4279.23 2788
4279.84 2663
4280.46 2602
4281.08 2773
4281.69 2624
4282.31 2673
4282.93 2634
4283.55 2636
4284.16 2632
4284.78 2740
4285.40 2596
4286.02 2493
4286.63 2652
4287.25 2600
4287.87 2582
4288.49 2627
4289.10 2574
4289.72 2489
4290.34 2567
4290.96 2549
4291.58 2835
4292.19 2728
4292.81 2548
4293.43 2718
4294.05 2670
4294.67 2556
4295.28 2528
4295.90 2507
4296.52 2492
4297.14 2698
4297.76 2594
4298.38 2533
4298.99 2560
4299.61 2784
4300.23 2702
4300.85 2476
4301.47 2501
4302.09 2527
4302.71 2384
4303.33 2710
4303.94 2641
4304.56 2415
4305.18 2663
4305.80 2730
4306.42 2617
4307.04 2528
4307.66 2573
4308.28 2655
4308.90 2661
4309.52 2567
4310.13 2388
4310.75 2454
4311.37 2554
4311.99 2527
4312.61 2470
4313.23 2475
4313.85 2424
4314.47 2320
4315.09 2371
4315.71 2554
4316.33 2656
4316.95 2637
4317.57 2455
4318.19 2560
4318.81 2559
4319.43 2822
4320.05 2617
4320.67 2647
4321.29 2688
4321.91 2659
4322.53 2831
4323.15 2657
4323.77 2733
4324.39 2565
4325.01 2601
4325.63 2761
4326.25 2767
4326.87 2683
4327.49 2911
4328.11 2818
4328.73 2774
4329.35 2688
4329.97 2629
4330.60 2700
4331.22 2796
4331.84 2825
4332.46 2642
4333.08 2614
4333.70 2732
4334.32 2757
4334.94 2891
4335.56 3000
4336.18 3327
4336.80 3334
4337.43 3298
4338.05 3756
4338.67 3812
4339.29 3853
4339.91 3840
4340.53 3749
4341.15 3865
4341.78 3562
4342.40 3685
4343.02 3753
4343.64 3871
4344.26 3923
4344.88 4102
4345.51 4671
4346.13 4683
4346.75 5056
4347.37 5642
4347.99 6205
4348.62 6411
4349.24 6115
4349.86 5578
4350.48 5377
4351.10 4897
4351.73 4585
4352.35 3962
4352.97 3448
4353.59 3291
4354.22 3139
4354.84 3171
4355.46 3052
4356.08 2886
4356.71 3072
4357.33 3079
4357.95 3096
4358.57 2951
4359.20 2982
4359.82 2947
4360.44 2958
4361.07 2775
4361.69 3033
4362.31 3028
4362.93 2915
4363.56 2986
4364.18 2830
4364.80 2916
4365.43 2785
4366.05 2787
4366.67 2954
4367.30 2791
4367.92 2803
4368.54 2795
4369.17 2921
4369.79 2577
4370.41 2535
4371.04 2593
4371.66 2318
4372.29 2450
4372.91 2537
4373.53 2225
4374.16 2467
4374.78 2379
4375.40 2358
4376.03 2435
4376.65 2374
4377.28 2506
4377.90 2515
4378.53 2528
4379.15 2512
4379.77 2737
4380.40 2678
4381.02 2678
4381.65 2674
4382.27 2705
4382.90 2645
4383.52 2586
4384.14 2806
4384.77 2779
4385.39 2669
4386.02 2554
4386.64 2560
4387.27 2371
4387.89 2609
4388.52 2601
4389.14 2640
4389.77 2742
4390.39 2829
4391.02 2709
4391.64 2634
4392.27 2934
4392.89 2979
4393.52 2904
4394.14 2897
4394.77 2790
4395.39 2992
4396.02 3194
4396.65 3404
4397.27 3236
4397.90 3519
4398.52 3410
4399.15 3189
4399.77 3291
4400.40 3513
4401.02 3502
4401.65 3224
4402.28 2987
4402.90 3090
4403.53 2955
4404.15 2863
4404.78 2859
4405.41 2983
4406.03 2971
4406.66 2897
4407.28 2891
4407.91 2965
4408.54 2886
4409.16 2806
4409.79 2635
4410.42 2612
4411.04 2826
4411.67 2804
4412.30 2738
4412.92 2753
4413.55 2681
4414.18 2669
4414.80 2883
4415.43 2755
4416.06 2698
4416.68 2713
4417.31 2662
4417.94 2774
4418.56 2710
4419.19 2728
4419.82 2785
4420.45 2512
4421.07 2652
4421.70 2703
4422.33 2512
4422.95 2496
4423.58 2329
4424.21 2516
4424.84 2490
4425.46 2358
4426.09 2263
4426.72 2379
4427.35 2358
4427.97 2333
4428.60 2382
4429.23 2279
4429.86 2153
4430.49 2136
4431.11 2276
4431.74 2149
4432.37 2249
4433.00 2342
4433.63 2287
4434.25 2240
4434.88 2510
4435.51 2337
4436.14 2438
4436.77 2515
4437.40 2439
4438.02 2636
4438.65 2484
4439.28 2378
4439.91 2388
4440.54 2355
4441.17 2468
4441.80 2501
4442.42 2348
4443.05 2310
4443.68 2255
4444.31 2338
4444.94 2390
4445.57 2302
4446.20 2322
4446.83 2348
4447.46 2420
4448.08 2271
4448.71 2288
4449.34 2331
4449.97 2198
4450.60 2306
4451.23 2369
4451.86 2355
4452.49 2492
4453.12 2369
4453.75 2468
4454.38 2439
4455.01 2407
4455.64 2603
4456.27 2517
4456.90 2365
4457.53 2383
4458.16 2368
4458.79 2229
4459.42 2386
4460.05 2289
4460.68 2298
4461.31 2228
4461.94 2308
4462.57 2222
4463.20 2162
4463.83 2299
4464.46 2228
4465.09 2090
4465.72 2179
4466.35 2283
4466.98 2106
4467.61 2011
4468.24 2026
4468.87 2250
4469.50 2087
4470.13 1953
4470.76 2082
4471.39 2126
4472.02 2201
4472.65 2118
4473.29 2128
4473.92 2267
4474.55 2224
4475.18 2262
4475.81 2189
4476.44 2108
4477.07 2197
4477.70 2308
4478.33 2202
4478.97 2234
4479.60 2360
4480.23 2318
4480.86 2187
4481.49 2267
4482.12 2314
4482.75 2538
4483.39 2449
4484.02 2468
4484.65 2377
4485.28 2390
4485.91 2343
4486.54 2318
4487.18 2376
4487.81 2432
4488.44 2487
4489.07 2494
4489.70 2388
4490.34 2333
4490.97 2269
4491.60 2222
4492.23 2288
4492.86 2447
4493.50 2264
4494.13 2179
4494.76 2279
4495.39 2417
4496.03 2282
4496.66 2292
4497.29 2321
4497.92 2358
4498.56 2454
4499.19 2520
4499.82 2368
4500.46 2349
4501.09 2641
4501.72 2922
4502.35 3018
4502.99 3202
4503.62 3297
4504.25 3222
4504.89 3232
4505.52 3123
4506.15 3032
4506.79 2953
4507.42 2753
4508.05 2725
4508.69 2447
4509.32 2568
4509.95 2490
4510.59 2586
4511.22 2637
4511.85 2414
4512.49 2533
4513.12 2333
4513.75 2230
4514.39 2402
4515.02 2426
4515.66 2333
4516.29 2246
4516.92 2313
4517.56 2336
4518.19 2220
4518.83 2358
4519.46 2359
4520.09 2231
4520.73 2144
4521.36 2231
4522.00 2434
4522.63 2241
4523.27 2290
4523.90 2218
4524.54 2321
4525.17 2359
4525.80 2414
4526.44 2411
4527.07 2452
4527.71 2774
4528.34 2787
4528.98 2840
4529.61 3057
4530.25 3396
4530.88 3618
4531.52 4293
4532.15 4462
4532.79 4520
4533.42 4624
4534.06 4721
4534.69 4737
4535.33 4567
4535.96 4427
4536.60 3952
4537.23 3551
4537.87 3363
4538.51 3194
4539.14 3090
4539.78 2898
4540.41 2777
4541.05 2645
4541.68 2445
4542.32 2433
4542.96 2204
4543.59 2298
4544.23 2458
4544.86 2325
4545.50 2311
4546.13 2302
4546.77 2343
4547.41 2282
4548.04 2311
4548.68 2189
4549.32 2207
4549.95 2276
4550.59 2208
4551.22 2183
4551.86 2238
4552.50 2239
4553.13 2213
4553.77 2285
4554.41 2287
4555.04 2266
4555.68 2132
4556.32 2151
4556.95 2219
4557.59 2249
4558.23 2115
4558.86 2150
4559.50 2274
4560.14 2286
4560.78 2241
4561.41 2174
4562.05 2181
4562.69 2230
4563.32 2206
4563.96 2234
4564.60 2176
4565.24 2262
4565.87 2304
4566.51 2207
4567.15 2315
4567.79 2404
4568.42 2443
4569.06 2441
4569.70 2400
4570.34 2545
4570.97 2484
4571.61 2396
4572.25 2279
4572.89 2333
4573.53 2201
4574.16 2278
4574.80 2225
4575.44 2245
4576.08 2458
4576.72 2279
4577.35 2232
4577.99 2183
4578.63 2078
4579.27 2200
4579.91 2043
4580.55 2165
4581.18 2271
4581.82 2213
4582.46 2177
4583.10 2203
4583.74 2163
4584.38 2357
4585.02 2423
4585.65 2322
4586.29 2124
4586.93 2247
4587.57 2296
4588.21 2269
4588.85 2175
4589.49 2475
4590.13 2374
4590.77 2331
4591.41 2411
4592.05 2391
4592.68 2459
4593.32 2592
4593.96 2473
4594.60 2410
4595.24 2331
4595.88 2351
4596.52 2332
4597.16 2348
4597.80 2387
4598.44 2361
4599.08 2167
4599.72 2310
4600.36 2569
4601.00 2299
4601.64 2511
4602.28 2523
4602.92 2523
4603.56 2536
4604.20 2659
4604.84 2754
4605.48 2877
4606.12 2749
4606.76 2546
4607.40 2549
4608.04 2576
4608.68 2530
4609.32 2477
4609.96 2668
4610.60 2629
4611.24 2744
4611.88 2535
4612.52 2735
4613.16 2599
4613.81 2410
4614.45 2491
4615.09 2416
4615.73 2304
4616.37 2423
4617.01 2362
4617.65 2269
4618.29 2300
4618.93 2143
4619.57 2171
4620.22 2340
4620.86 2117
4621.50 2164
4622.14 2084
4622.78 2226
4623.42 2211
4624.06 2254
4624.70 2137
4625.35 2127
4625.99 2160
4626.63 2326
4627.27 2255
4627.91 2125
4628.55 2301
4629.20 2137
4629.84 2312
4630.48 2416
4631.12 2309
4631.76 2274
4632.41 2502
4633.05 2452
4633.69 2444
4634.33 2377
4634.97 2330
4635.62 2502
4636.26 2433
4636.90 2571
4637.54 2611
4638.19 2791
4638.83 2693
4639.47 2758
4640.11 2827
4640.76 2845
4641.40 2779
4642.04 2767
4642.68 2846
4643.33 2782
4643.97 2725
4644.61 2685
4645.26 2605
4645.90 2488
4646.54 2244
4647.19 2303
4647.83 2185
4648.47 2346
4649.11 2339
4649.76 2287
4650.40 2364
4651.04 2439
4651.69 2432
4652.33 2479
4652.97 2471
4653.62 2428
4654.26 2380
4654.91 2559
4655.55 2471
4656.19 2470
4656.84 2396
4657.48 2303
4658.12 2282
4658.77 2335
4659.41 2225
4660.06 2226
4660.70 2092
4661.34 2052
4661.99 2093
4662.63 1905
4663.28 2087
4663.92 2144
4664.56 2114
4665.21 2084
4665.85 2169
4666.50 2035
4667.14 2178
4667.79 2139
4668.43 2157
4669.08 2191
4669.72 2082
4670.36 2013
4671.01 2014
4671.65 2079
4672.30 1953
4672.94 2038
4673.59 2179
4674.23 2149
4674.88 2080
4675.52 2302
4676.17 2139
4676.81 2111
4677.46 2222
4678.10 2074
4678.75 2099
4679.39 2277
4680.04 2270
4680.69 2172
4681.33 2428
4681.98 2401
4682.62 2341
4683.27 2247
4683.91 2319
4684.56 2468
4685.20 2506
4685.85 2317
4686.50 2344
4687.14 2472
4687.79 2427
4688.43 2376
4689.08 2328
4689.73 2230
4690.37 2200
4691.02 2139
4691.66 2160
4692.31 2153
4692.96 2093
4693.60 2096
4694.25 2076
4694.90 2147
4695.54 2204
4696.19 2282
4696.83 2421
4697.48 2495
4698.13 2466
4698.77 2431
4699.42 2552
4700.07 2733
4700.71 2612
4701.36 2490
4702.01 2618
4702.65 2664
4703.30 2530
4703.95 2477
4704.60 2448
4705.24 2189
4705.89 2038
4706.54 2240
4707.18 2206
4707.83 2226
4708.48 2223
4709.13 2178
4709.77 2267
4710.42 2115
4711.07 2285
4711.72 2316
4712.36 2311
4713.01 2286
4713.66 2326
4714.31 2227
4714.95 2326
4715.60 2232
4716.25 2204
4716.90 2406
4717.55 2228
4718.19 2087
4718.84 2095
4719.49 2194
4720.14 2261
4720.79 2296
4721.43 2288
4722.08 2524
4722.73 2383
4723.38 2375
4724.03 2367
4724.68 2361
4725.32 2337
4725.97 2391
4726.62 2432
4727.27 2430
4727.92 2546
4728.57 2624
4729.22 2404
4729.86 2256
4730.51 2480
4731.16 2411
4731.81 2372
4732.46 2313
4733.11 2204
4733.76 2223
4734.41 2323
4735.06 2510
4735.71 2263
4736.35 2119
4737.00 2268
4737.65 2240
4738.30 2186
4738.95 2299
4739.60 2330
4740.25 2175
4740.90 2154
4741.55 2221
4742.20 2352
4742.85 2166
4743.50 2265
4744.15 2393
4744.80 2455
4745.45 2382
4746.10 2089
4746.75 2200
4747.40 2171
4748.05 2324
4748.70 2501
4749.35 2270
4750.00 2455
4750.65 2482
4751.30 2263
4751.95 2446
4752.60 2711
4753.25 2916
4753.90 2855
4754.55 3031
4755.20 3061
4755.85 2827
4756.50 2724
4757.15 2622
4757.80 2447
4758.45 2529
4759.10 2502
4759.76 2369
4760.41 2294
4761.06 2319
4761.71 2134
4762.36 2157
4763.01 2433
4763.66 2393
4764.31 2327
4764.96 2247
4765.62 2363
4766.27 2579
4766.92 2489
4767.57 2644
4768.22 2685
4768.87 2685
4769.52 2812
4770.17 2794
4770.83 2717
4771.48 2691
4772.13 2399
4772.78 2279
4773.43 2214
4774.08 2291
4774.74 2340
4775.39 2208
4776.04 2110
4776.69 2160
4777.34 2172
4778.00 2149
4778.65 2419
4779.30 2431
4779.95 2216
4780.61 2267
4781.26 2229
4781.91 2233
4782.56 2384
4783.21 2315
4783.87 2242
4784.52 2232
4785.17 2102
4785.82 2129
4786.48 2202
4787.13 2315
4787.78 2403
4788.44 2305
4789.09 2229
4789.74 2198
4790.39 2034
4791.05 2101
4791.70 2253
4792.35 2188
4793.01 2110
4793.66 2234
4794.31 2272
4794.97 2057
4795.62 2057
4796.27 2120
4796.93 2287
4797.58 2258
4798.23 2221
4798.89 2105
4799.54 2013
4800.19 2032
4800.85 2137
4801.50 2188
4802.15 2129
4802.81 2119
4803.46 2160
4804.12 2175
4804.77 2122
4805.42 2049
4806.08 2154
4806.73 2143
4807.39 2141
4808.04 2238
4808.69 2310
4809.35 2023
4810.00 2114
4810.66 2328
4811.31 2084
4811.97 2085
4812.62 2115
4813.27 2206
4813.93 2159
4814.58 2126
4815.24 2168
4815.89 2198
4816.55 2164
4817.20 2353
4817.86 2487
4818.51 2254
4819.17 2428
4819.82 2503
4820.48 2447
4821.13 2363
4821.79 2581
4822.44 2537
4823.10 2657
4823.75 2710
4824.41 2579
4825.06 2667
4825.72 2567
4826.37 2786
4827.03 2560
4827.68 2671
4828.34 2819
4828.99 2812
4829.65 2775
4830.31 2697
4830.96 2670
4831.62 2647
4832.27 2737
4832.93 2589
4833.58 2692
4834.24 3038
4834.90 2956
4835.55 2946
4836.21 2916
4836.86 3113
4837.52 3122
4838.18 3097
4838.83 3176
4839.49 3304
4840.15 3404
4840.80 3208
4841.46 3109
4842.11 3112
4842.77 3054
4843.43 3015
4844.08 3045
4844.74 3056
4845.40 2988
4846.05 3001
4846.71 2995
4847.37 3067
4848.02 3091
4848.68 3179
4849.34 3210
4850.00 3238
4850.65 3523
4851.31 3788
4851.97 3642
4852.62 3688
4853.28 3864
4853.94 3757
4854.60 3767
4855.25 3858
4855.91 3767
4856.57 3617
4857.22 3608
4857.88 3826
4858.54 3759
4859.20 3718
4859.86 3802
4860.51 3844
4861.17 3886
4861.83 3703
4862.49 3803
4863.14 3722
4863.80 3343
4864.46 3325
4865.12 3189
4865.78 3308
4866.43 3220
4867.09 3174
4867.75 3200
4868.41 3353
4869.07 3307
4869.72 3436
4870.38 3086
4871.04 3054
4871.70 2987
4872.36 2877
4873.02 3157
4873.68 3164
4874.33 2920
4874.99 2943
4875.65 2855
4876.31 2872
4876.97 3014
4877.63 3064
4878.29 2914
4878.95 2766
4879.60 2928
4880.26 2874
4880.92 3048
4881.58 2948
4882.24 2842
4882.90 2885
4883.56 2781
4884.22 2644
4884.88 2828
4885.54 2726
4886.20 2522
4886.86 2508
4887.52 2483
4888.18 2692
4888.83 2665
4889.49 2506
4890.15 2563
4890.81 2737
4891.47 2913
4892.13 3047
4892.79 3058
4893.45 2875
4894.11 2807
4894.77 2683
4895.43 2640
4896.09 2625
4896.75 2616
4897.41 2612
4898.07 2554
4898.73 2441
4899.39 2557
4900.05 2515
4900.72 2528
4901.38 2493
4902.04 2507
4902.70 2502
4903.36 2368
4904.02 2413
4904.68 2452
4905.34 2372
4906.00 2474
4906.66 2228
4907.32 2276
4907.98 2319
4908.64 2199
4909.30 2204
4909.97 2221
4910.63 2253
4911.29 2297
4911.95 2231
4912.61 2233
4913.27 2303
4913.93 2270
4914.59 2199
4915.26 2104
4915.92 2149
4916.58 2167
4917.24 2294
4917.90 2124
4918.56 2001
4919.22 2093
4919.89 1994
4920.55 2173
4921.21 2028
4921.87 2110
4922.53 2026
4923.20 2092
4923.86 2145
4924.52 2262
4925.18 2138
4925.84 2038
4926.51 2147
4927.17 2180
4927.83 2036
4928.49 2037
4929.15 2091
4929.82 2274
4930.48 2407
4931.14 2422
4931.80 2354
4932.47 2445
4933.13 2543
4933.79 2367
4934.45 2287
4935.12 2289
4935.78 2296
4936.44 2383
4937.11 2376
4937.77 2379
4938.43 2127
4939.09 2031
4939.76 2222
4940.42 2149
4941.08 2021
4941.75 1998
4942.41 2097
4943.07 1945
4943.74 2013
4944.40 2048
4945.06 2046
4945.73 1937
4946.39 1987
4947.05 1989
4947.72 1963
4948.38 1814
4949.04 2001
4949.71 2062
4950.37 2018
4951.04 1937
4951.70 1986
4952.36 2069
4953.03 1975
4953.69 1900
4954.36 1889
4955.02 1927
4955.68 2123
4956.35 2007
4957.01 2014
4957.68 2017
4958.34 1983
4959.00 2071
4959.67 1985
4960.33 1960
4961.00 2011
4961.66 2187
4962.33 2275
4962.99 2309
4963.66 2403
4964.32 2527
4964.99 2620
4965.65 2636
4966.31 2568
4966.98 2549
4967.64 2508
4968.31 2514
4968.97 2259
4969.64 2120
4970.30 2094
4970.97 2174
4971.64 2100
4972.30 2101
4972.97 2131
4973.63 2141
4974.30 2111
4974.96 2050
4975.63 2097
4976.29 2222
4976.96 2373
4977.62 2370
4978.29 2426
4978.95 2319
4979.62 2185
4980.29 2130
4980.95 2012
4981.62 2121
4982.28 2100
4982.95 2170
4983.62 2161
4984.28 2239
4984.95 2164
4985.61 2360
4986.28 2348
4986.95 2277
4987.61 2396
4988.28 2385
4988.94 2887
4989.61 2931
4990.28 2918
4990.94 2898
4991.61 3033
4992.28 2915
4992.94 2781
4993.61 2780
4994.28 2623
4994.94 2497
4995.61 2297
4996.28 2255
4996.94 2169
4997.61 2315
4998.28 2079
4998.95 2061
4999.61 2153
5000.28 2044
5000.95 2113
5001.61 2181
5002.28 2077
5002.95 1955
5003.62 2046
5004.28 1972
5004.95 2010
5005.62 2031
5006.29 1980
5006.95 1904
5007.62 1994
5008.29 2058
5008.96 2064
5009.62 1981
5010.29 2022
5010.96 1955
5011.63 1973
5012.29 1926
5012.96 2108
5013.63 1978
5014.30 2120
5014.97 2006
5015.63 1998
5016.30 1894
5016.97 1959
5017.64 2126
5018.31 1997
5018.98 2052
5019.64 2171
5020.31 2200
5020.98 2191
5021.65 2254
5022.32 2481
5022.99 2638
5023.66 2558
5024.32 2614
5024.99 2769
5025.66 2770
5026.33 2615
5027.00 2589
5027.67 2566
5028.34 2515
5029.01 2352
5029.67 2135
5030.34 2347
5031.01 2184
5031.68 2123
5032.35 2074
5033.02 2101
5033.69 2085
5034.36 2067
5035.03 2154
5035.70 2076
5036.37 2002
5037.04 2070
5037.71 1984
5038.38 2039
5039.05 1931
5039.72 1949
5040.39 2022
5041.06 2048
5041.73 2120
5042.40 1982
5043.07 2089
5043.74 2133
5044.41 2154
5045.08 2254
5045.75 2177
5046.42 2224
5047.09 2087
5047.76 2018
5048.43 1926
5049.10 2112
5049.77 2218
5050.44 2026
5051.11 2062
5051.78 2046
5052.45 1984
5053.12 2006
5053.79 2202
5054.46 2042
5055.13 2103
5055.80 2023
5056.47 1946
5057.14 1993
5057.82 2027
5058.49 1957
5059.16 2051
5059.83 2085
5060.50 2105
5061.17 2086
5061.84 1922
5062.51 1911
5063.18 1781
5063.86 1943
5064.53 2099
5065.20 1955
5065.87 2005
5066.54 1872
5067.21 1889
5067.88 2089
5068.56 1990
5069.23 1875
5069.90 1863
5070.57 1844
5071.24 1979
5071.91 1955
5072.59 1945
5073.26 1959
5073.93 1897
5074.60 1931
5075.27 1884
5075.95 1885
5076.62 1904
5077.29 1878
5077.96 1828
5078.64 2051
5079.31 2181
5079.98 2040
5080.65 2127
5081.33 2284
5082.00 2266
5082.67 2090
5083.34 2070
5084.02 2073
5084.69 2163
5085.36 2194
5086.03 2090
5086.71 2020
5087.38 2069
5088.05 2047
5088.73 1893
5089.40 2003
5090.07 2271
5090.74 2183
5091.42 2472
5092.09 2513
5092.76 2344
5093.44 2413
5094.11 2451
5094.78 2337
5095.46 2303
5096.13 2275
5096.80 2258
5097.48 2229
5098.15 2079
5098.83 2314
5099.50 2079
5100.17 2003
5100.85 2046
5101.52 2142
5102.19 2277
5102.87 2071
5103.54 2210
5104.22 2134
5104.89 2181
5105.56 2466
5106.24 2462
5106.91 2417
5107.59 2529
5108.26 2415
5108.93 2216
5109.61 2058
5110.28 2064
5110.96 2283
5111.63 2097
5112.31 2017
5112.98 2132
5113.66 2102
5114.33 2085
5115.01 2042
5115.68 2077
5116.36 2049
5117.03 2000
5117.70 1982
5118.38 2116
5119.05 2102
5119.73 2205
5120.40 2327
5121.08 2349
5121.76 2352
5122.43 2249
5123.11 2181
5123.78 2092
5124.46 2070
5125.13 1966
5125.81 2035
5126.48 2150
5127.16 2176
5127.83 2179
5128.51 2040
5129.18 1937
5129.86 1973
5130.54 1955
5131.21 1984
5131.89 2043
5132.56 2065
5133.24 2019
5133.92 2066
5134.59 2055
5135.27 1963
5135.94 1929
5136.62 2113
5137.30 2143
5137.97 2174
5138.65 2108
5139.32 2012
5140.00 2022
5140.68 2005
5141.35 1904
5142.03 1931
5142.71 1854
5143.38 1943
5144.06 1937
5144.74 1897
5145.41 1839
5146.09 1920
5146.77 1912
5147.44 2119
5148.12 2068
5148.80 1835
5149.47 1926
5150.15 1932
5150.83 1798
5151.51 1871
5152.18 1812
5152.86 1890
5153.54 1934
5154.21 1855
5154.89 1780
5155.57 1823
5156.25 1878
5156.92 1870
5157.60 1696
5158.28 1623
5158.96 1700
5159.63 1754
5160.31 1738
5160.99 1896
5161.67 1747
5162.35 1795
5163.02 1700
5163.70 1625
5164.38 1712
5165.06 1780
5165.74 1931
5166.41 1892
5167.09 1978
5167.77 1871
5168.45 2023
5169.13 2058
5169.80 1993
5170.48 1944
5171.16 1923
5171.84 1955
5172.52 1914
5173.20 1737
5173.88 1863
5174.55 2012
5175.23 1866
5175.91 1808
5176.59 1822
5177.27 1670
5177.95 1838
5178.63 1878
5179.31 1824
5179.98 1750
5180.66 1680
5181.34 1922
5182.02 1961
5182.70 2001
5183.38 2202
5184.06 1995
5184.74 1917
5185.42 2028
5186.10 2014
5186.78 1908
5187.46 1923
5188.14 1755
5188.82 1622
5189.50 1775
5190.17 1745
5190.85 1799
5191.53 1739
5192.21 1653
5192.89 1704
5193.57 1738
5194.25 1778
5194.93 1844
5195.61 1762
5196.29 1707
5196.97 1767
5197.65 1741
5198.33 1734
5199.01 1740
5199.69 1617
5200.38 1677
5201.06 1886
5201.74 1828
5202.42 1821
5203.10 1799
5203.78 1632
5204.46 1843
5205.14 1886
5205.82 1851
5206.50 1925
5207.18 1829
5207.86 1981
5208.54 1820
5209.22 1862
5209.90 2066
5210.59 2008
5211.27 2039
5211.95 1942
5212.63 1947
5213.31 1810
5213.99 2151
5214.67 2052
5215.35 1942
5216.03 2007
5216.72 1987
5217.40 1912
5218.08 2004
5218.76 1973
5219.44 1784
5220.12 1771
5220.81 1854
5221.49 1829
5222.17 1871
5222.85 1917
5223.53 1914
5224.21 1866
5224.90 1739
5225.58 1788
5226.26 1847
5226.94 1813
5227.62 1759
5228.31 1688
5228.99 1781
5229.67 1864
5230.35 1657
5231.04 1698
5231.72 1703
5232.40 1818
5233.08 1891
5233.77 1776
5234.45 1791
5235.13 1716
5235.81 1739
5236.50 1768
5237.18 1759
5237.86 1996
5238.54 1833
5239.23 1864
5239.91 1964
5240.59 2066
5241.28 2099
5241.96 1817
5242.64 1766
5243.33 1901
5244.01 1858
5244.69 1942
5245.37 1900
5246.06 1891
5246.74 1726
5247.42 1996
5248.11 1933
5248.79 1923
5249.48 2045
5250.16 2263
5250.84 2184
5251.53 2255
5252.21 2158
5252.89 2053
5253.58 1963
5254.26 2041
5254.95 1947
5255.63 1715
5256.31 1846
5257.00 1666
5257.68 1715
5258.37 1731
5259.05 1672
5259.73 1887
5260.42 2007
5261.10 2045
5261.79 1924
5262.47 1801
5263.16 1974
5263.84 1999
5264.52 2082
5265.21 1956
5265.89 2093
5266.58 1971
5267.26 1939
5267.95 1948
5268.63 1920
5269.32 1964
5270.00 1924
5270.69 1770
5271.37 1880
5272.06 2100
5272.74 2071
5273.43 1946
5274.11 1809
5274.80 1973
5275.48 1860
5276.17 1863
5276.85 1877
5277.54 1809
5278.22 1928
5278.91 2026
5279.59 2119
5280.28 2076
5280.97 2119
5281.65 2215
5282.34 2319
5283.02 2478
5283.71 2263
5284.39 2214
5285.08 2254
5285.77 2155
5286.45 2137
5287.14 2352
5287.82 2160
5288.51 2037
5289.20 2144
5289.88 2064
5290.57 1982
5291.25 1923
5291.94 1983
5292.63 1999
5293.31 1950
5294.00 1990
5294.69 2018
5295.37 1945
5296.06 2103
5296.75 2071
5297.43 1990
5298.12 1968
5298.81 1805
5299.49 1792
5300.18 1808
5300.87 1739
5301.55 1904
5302.24 1890
5302.93 1957
5303.62 1854
5304.30 1880
5304.99 1996
5305.68 1983
5306.36 1940
5307.05 1861
5307.74 1959
5308.43 1997
5309.11 1920
5309.80 1843
5310.49 1906
5311.18 2089
5311.86 1997
5312.55 2139
5313.24 2142
5313.93 2075
5314.61 2099
5315.30 2078
5315.99 2130
5316.68 1988
5317.37 2046
5318.05 2181
5318.74 2002
5319.43 2057
5320.12 2176
5320.81 2293
5321.49 2256
5322.18 2251
5322.87 2394
5323.56 2179
5324.25 2190
5324.94 2258
5325.62 2130
5326.31 1982
5327.00 1873
5327.69 1977
5328.38 1861
5329.07 1877
5329.76 1994
5330.44 2000
5331.13 2179
5331.82 2148
5332.51 2226
5333.20 2166
5333.89 2275
5334.58 2290
5335.27 2410
5335.96 2336
5336.65 2180
5337.34 2012
5338.02 2119
5338.71 2045
5339.40 1955
5340.09 2036
5340.78 1981
5341.47 2036
5342.16 2064
5342.85 1959
5343.54 2105
5344.23 2060
5344.92 2033
5345.61 2083
5346.30 2145
5346.99 2233
5347.68 2172
5348.37 2195
5349.06 2355
5349.75 2360
5350.44 2534
5351.13 2693
5351.82 2751
5352.51 2905
5353.20 2886
5353.89 2777
5354.58 2828
5355.27 2907
5355.96 2524
5356.65 2475
5357.34 2216
5358.03 2176
5358.72 2128
5359.41 2121
5360.11 2170
5360.80 2087
5361.49 2105
5362.18 1891
5362.87 1890
5363.56 2111
5364.25 2014
5364.94 2004
5365.63 1968
5366.32 1816
5367.01 1909
5367.71 1872
5368.40 1847
5369.09 2045
5369.78 1955
5370.47 1986
5371.16 1917
5371.85 1912
5372.55 1965
5373.24 2092
5373.93 1957
5374.62 1894
5375.31 1874
5376.00 1934
5376.70 1940
5377.39 2057
5378.08 2078
5378.77 2072
5379.46 1987
5380.15 2195
5380.85 2345
5381.54 2391
5382.23 2481
5382.92 2480
5383.62 2460
5384.31 2585
5385.00 2664
5385.69 2526
5386.38 2387
5387.08 2229
5387.77 2267
5388.46 2272
5389.16 2194
5389.85 2002
5390.54 1906
5391.23 2047
5391.93 2089
5392.62 2187
5393.31 2157
5394.00 2050
5394.70 2033
5395.39 2041
5396.08 1882
5396.78 1843
5397.47 1677
5398.16 1960
5398.86 1965
5399.55 1790
5400.24 1888
5400.94 1903
5401.63 1838
5402.32 1836
5403.02 1772
5403.71 1923
5404.40 1849
5405.10 1818
5405.79 1782
5406.48 1856
5407.18 1970
5407.87 1950
5408.57 1958
5409.26 1972
5409.95 1851
5410.65 2078
5411.34 2008
5412.04 1919
5412.73 1975
5413.42 1922
5414.12 1982
5414.81 1923
5415.51 1945
5416.20 1971
5416.89 1976
5417.59 1756
5418.28 1802
5418.98 1870
5419.67 1849
5420.37 1821
5421.06 1905
5421.76 1936
5422.45 1957
5423.15 1842
5423.84 1887
5424.54 1922
5425.23 1912
5425.93 1863
5426.62 2072
5427.32 2123
5428.01 1979
5428.71 1751
5429.40 1728
5430.10 1851
5430.79 1977
5431.49 1943
5432.18 1944
5432.88 1936
5433.57 1912
5434.27 1934
5434.96 1896
5435.66 2020
5436.36 2033
5437.05 2187
5437.75 2013
5438.44 1988
5439.14 2006
5439.83 1999
5440.53 2092
5441.23 2063
5441.92 2018
5442.62 2088
5443.31 2232
5444.01 2092
5444.71 2371
5445.40 2265
5446.10 2472
5446.79 2670
5447.49 2685
5448.19 2917
5448.88 3053
5449.58 3230
5450.28 3430
5450.97 3231
5451.67 3165
5452.37 3260
5453.06 2820
5453.76 2623
5454.46 2503
5455.15 2676
5455.85 2504
5456.55 2400
5457.24 2276
5457.94 2259
5458.64 2209
5459.34 2279
5460.03 2299
5460.73 2301
5461.43 2100
5462.12 2083
5462.82 2371
5463.52 2447
5464.22 2285
5464.91 2492
5465.61 2460
5466.31 2521
5467.01 2643
5467.70 2625
5468.40 2636
5469.10 2553
5469.80 2359
5470.49 2163
5471.19 2337
5471.89 2304
5472.59 2411
5473.29 2422
5473.98 2440
5474.68 2450
5475.38 2404
5476.08 2391
5476.78 2469
5477.48 2439
5478.17 2540
5478.87 2642
5479.57 2581
5480.27 2699
5480.97 2939
5481.67 3261
5482.36 3343
5483.06 3253
5483.76 3278
5484.46 3040
5485.16 3039
5485.86 2849
5486.56 2738
5487.26 2759
5487.95 2740
5488.65 2740
5489.35 2859
5490.05 2877
5490.75 2674
5491.45 2635
5492.15 2743
5492.85 2640
5493.55 2627
5494.25 2829
5494.95 2845
5495.65 3009
5496.34 2938
5497.04 2830
5497.74 3005
5498.44 3191
5499.14 3156
5499.84 3432
5500.54 3633
5501.24 4199
5501.94 4371
5502.64 4906
5503.34 4941
5504.04 4758
5504.74 4767
5505.44 4354
5506.14 3870
5506.84 3717
5507.54 3355
5508.24 3201
5508.94 3151
5509.64 3064
5510.34 2997
5511.04 2865
5511.74 2800
5512.44 2765
5513.14 2609
5513.85 2571
5514.55 2595
5515.25 2745
5515.95 2583
5516.65 2697
5517.35 2595
5518.05 2461
5518.75 2492
5519.45 2553
5520.15 2403
5520.85 2496
5521.55 2430
5522.26 2396
5522.96 2210
5523.66 2254
5524.36 2336
5525.06 2261
5525.76 2226
5526.46 2273
5527.16 2349
5527.87 2016
5528.57 1965
5529.27 2001
5529.97 1947
5530.67 1956
5531.37 2066
5532.08 2048
5532.78 2091
5533.48 2056
5534.18 2076
5534.88 2033
5535.58 1932
5536.29 2138
5536.99 2001
5537.69 2015
5538.39 2058
5539.10 2111
5539.80 2104
5540.50 2109
5541.20 2034
5541.90 1888
5542.61 1988
5543.31 2022
5544.01 2027
5544.71 1923
5545.42 2015
5546.12 1943
5546.82 2138
5547.52 2067
5548.23 2049
5548.93 1928
5549.63 1954
5550.34 2097
5551.04 1941
5551.74 1806
5552.44 1811
5553.15 1903
5553.85 1891
5554.55 1935
5555.26 1933
5555.96 1923
5556.66 1843
5557.37 1804
5558.07 1845
5558.77 1819
5559.48 1940
5560.18 1882
5560.88 1831
5561.59 1923
5562.29 1992
5563.00 1943
5563.70 1885
5564.40 1729
5565.11 1839
5565.81 1868
5566.51 1949
5567.22 1959
5567.92 1875
5568.63 1773
5569.33 1710
5570.03 1762
5570.74 1962
5571.44 1691
5572.15 1779
5572.85 1823
5573.56 1915
5574.26 1977
5574.96 1952
5575.67 1910
5576.37 1835
5577.08 1849
5577.78 1865
5578.49 1984
5579.19 1875
5579.90 1883
5580.60 1785
5581.31 1821
5582.01 1831
5582.72 1792
5583.42 1769
5584.13 1816
5584.83 1794
5585.54 1863
5586.24 1774
5586.95 1753
5587.65 1866
5588.36 1881
5589.06 1853
5589.77 1896
5590.47 1804
5591.18 1733
5591.88 1651
5592.59 1797
5593.30 1735
5594.00 1811
5594.71 1817
5595.41 1839
5596.12 1683
5596.82 1728
5597.53 1688
5598.24 1651
5598.94 1700
5599.65 1689
5600.35 1680
5601.06 1715
5601.77 1811
5602.47 1791
5603.18 1661
5603.89 1584
5604.59 1575
5605.30 1709
5606.00 1657
5606.71 1816
5607.42 1665
5608.12 1694
5608.83 1801
5609.54 1627
5610.24 1609
5610.95 1692
5611.66 1733
5612.36 1783
5613.07 1775
5613.78 1727
5614.48 1900
5615.19 1705
5615.90 1755
5616.61 1775
5617.31 1681
5618.02 1667
5618.73 1635
5619.43 1708
5620.14 1705
5620.85 1667
5621.56 1691
5622.26 1655
5622.97 1635
5623.68 1581
5624.39 1702
5625.09 1806
5625.80 1733
5626.51 1698
5627.22 1757
5627.92 1701
5628.63 1677
5629.34 1792
5630.05 1639
5630.76 1783
5631.46 1815
5632.17 1693
5632.88 1623
5633.59 1625
5634.30 1707
5635.01 1728
5635.71 1715
5636.42 1626
5637.13 1776
5637.84 1791
5638.55 1728
5639.26 1792
5639.96 1785
5640.67 1745
5641.38 1697
5642.09 1824
5642.80 1923
5643.51 1899
5644.22 1852
5644.93 1710
5645.63 1766
5646.34 1821
5647.05 1688
5647.76 1767
5648.47 1851
5649.18 1759
5649.89 1740
5650.60 1640
5651.31 1759
5652.02 1796
5652.73 1791
5653.43 1891
5654.14 1888
5654.85 1957
5655.56 2035
5656.27 1902
5656.98 1956
5657.69 1973
5658.40 2060
5659.11 2057
5659.82 2211
5660.53 2190
5661.24 2043
5661.95 2167
5662.66 2078
5663.37 1956
5664.08 1952
5664.79 1849
5665.50 1844
5666.21 1863
5666.92 1839
5667.63 1929
5668.34 1851
5669.05 1856
5669.76 1836
5670.47 1938
5671.18 1964
5671.89 1993
5672.61 2082
5673.32 1900
5674.03 1930
5674.74 2023
5675.45 1951
5676.16 1919
5676.87 2048
5677.58 2040
5678.29 1810
5679.00 1756
5679.71 1738
5680.42 1593
5681.14 1674
5681.85 1696
5682.56 1882
5683.27 1765
5683.98 1841
5684.69 1790
5685.40 1772
5686.11 1793
5686.83 1722
5687.54 1720
5688.25 1661
5688.96 1740
5689.67 1723
5690.38 1725
5691.10 1754
5691.81 1827
5692.52 1714
5693.23 1622
5693.94 1753
5694.66 1869
5695.37 1697
5696.08 1614
5696.79 1655
5697.50 1751
5698.22 1767
5698.93 1767
5699.64 1705
5700.35 1700
5701.07 1576
5701.78 1695
5702.49 1624
5703.20 1704
5703.92 1715
5704.63 1684
5705.34 1675
5706.05 1623
5706.77 1710
5707.48 1637
5708.19 1500
5708.90 1528
5709.62 1606
5710.33 1696
5711.04 1664
5711.76 1612
5712.47 1651
5713.18 1674
5713.90 1738
5714.61 1692
5715.32 1704
5716.04 1630
5716.75 1715
5717.46 1590
5718.18 1764
5718.89 1587
5719.60 1714
5720.32 1849
5721.03 1782
5721.74 1731
5722.46 1606
5723.17 1824
5723.89 1808
5724.60 1738
5725.31 1866
5726.03 1889
5726.74 1842
5727.45 1881
5728.17 2052
5728.88 2017
5729.60 2005
5730.31 2047
5731.03 2109
5731.74 2237
5732.45 2072
5733.17 1999
5733.88 1896
5734.60 1966
5735.31 2002
5736.03 1848
5736.74 1682
5737.46 1853
5738.17 1733
5738.89 1852
5739.60 1700
5740.31 1659
5741.03 1732
5741.74 1777
5742.46 1762
5743.17 1771
5743.89 1709
5744.60 1857
5745.32 1772
5746.04 1650
5746.75 1807
5747.47 1873
5748.18 1784
5748.90 1672
5749.61 1691
5750.33 1774
5751.04 1893
5751.76 1756
5752.47 1820
5753.19 2027
5753.91 2034
5754.62 1997
5755.34 2075
5756.05 2087
5756.77 2206
5757.48 2195
5758.20 2356
5758.92 2196
5759.63 2013
5760.35 1907
5761.06 1940
5761.78 2018
5762.50 2073
5763.21 1961
5763.93 2008
5764.65 2017
5765.36 1954
5766.08 1942
5766.79 1983
5767.51 2116
5768.23 2107
5768.94 2195
5769.66 2123
5770.38 2029
5771.09 2072
5771.81 2032
5772.53 1859
5773.25 1976
5773.96 2062
5774.68 2129
5775.40 2133
5776.11 2182
5776.83 2126
5777.55 2105
5778.26 2077
5778.98 2208
5779.70 2200
5780.42 2288
5781.13 2412
5781.85 2188
5782.57 2182
5783.29 2177
5784.00 2025
5784.72 2162
5785.44 1981
5786.16 1935
5786.87 1993
5787.59 1953
5788.31 1979
5789.03 2203
5789.75 2236
5790.46 2269
5791.18 2187
5791.90 2127
5792.62 2316
5793.34 2193
5794.05 2042
5794.77 2309
5795.49 2449
5796.21 2542
5796.93 2494
5797.65 2420
5798.36 2259
5799.08 2664
5799.80 2855
5800.52 3245
5801.24 3678
5801.96 3800
5802.68 3834
5803.39 3841
5804.11 3725
5804.83 3888
5805.55 3710
5806.27 3242
5806.99 3117
5807.71 2725
5808.43 2709
5809.15 2730
5809.87 2570
5810.58 2849
5811.30 2903
5812.02 2963
5812.74 2998
5813.46 2888
5814.18 2941
5814.90 2974
5815.62 3396
5816.34 3885
5817.06 4211
5817.78 4708
5818.50 5743
5819.22 6288
5819.94 6390
5820.66 6458
5821.38 6103
5822.10 5551
5822.82 4960
5823.54 4622
5824.26 4020
5824.98 3690
5825.70 3574
5826.42 3328
5827.14 3281
5827.86 3284
5828.58 3000
5829.30 2980
5830.02 2952
5830.74 3063
5831.46 3052
5832.18 2991
5832.90 3117
5833.62 3063
5834.34 3238
5835.06 3269
5835.78 2924
5836.51 2947
5837.23 3054
5837.95 3126
5838.67 3028
5839.39 2866
5840.11 2815
5840.83 2645
5841.55 2592
5842.27 2581
5842.99 2520
5843.72 2288
5844.44 2375
5845.16 2543
5845.88 2211
5846.60 2266
5847.32 2302
5848.04 2207
5848.77 2219
5849.49 2040
5850.21 2267
5850.93 2302
5851.65 2284
5852.37 2289
5853.10 2098
5853.82 2254
5854.54 2301
5855.26 2278
5855.98 2211
5856.71 2335
5857.43 2215
5858.15 2153
5858.87 2079
5859.59 2180
5860.32 2145
5861.04 2139
5861.76 2017
5862.48 2071
5863.21 2063
5863.93 2159
5864.65 2156
5865.37 2104
5866.10 2167
5866.82 2240
5867.54 2161
5868.27 2256
5868.99 2136
5869.71 2115
5870.43 2094
5871.16 2026
5871.88 2064
5872.60 2158
5873.33 2099
5874.05 2077
5874.77 2110
5875.50 2095
5876.22 2236
5876.94 2154
5877.67 2150
5878.39 2081
5879.11 2141
5879.84 2034
5880.56 2043
5881.28 2179
5882.01 2018
5882.73 2136
5883.45 2249
5884.18 2244
5884.90 2194
5885.62 2221
5886.35 2066
5887.07 2045
5887.80 2123
5888.52 2156
5889.24 2256
5889.97 2332
5890.69 2238
5891.42 2108
5892.14 2048
5892.87 2058
5893.59 2015
5894.31 2074
5895.04 2222
5895.76 2026
5896.49 2153
5897.21 2064
5897.94 2005
5898.66 2023
5899.39 2098
5900.11 2176
5900.84 2103
5901.56 2090
5902.29 2063
5903.01 2138
5903.74 2266
5904.46 2003
5905.19 2143
5905.91 2200
5906.64 2132
5907.36 2138
5908.09 2112
5908.81 2130
5909.54 2091
5910.26 2121
5910.99 2038
5911.71 2021
5912.44 1988
5913.16 2086
5913.89 2021
5914.61 2064
5915.34 2142
5916.07 2183
5916.79 2167
5917.52 2199
5918.24 2062
5918.97 2108
5919.70 2200
5920.42 2192
5921.15 2142
5921.87 2268
5922.60 2071
5923.33 2102
5924.05 1999
5924.78 2050
5925.50 2128
5926.23 2168
5926.96 2068
5927.68 2134
5928.41 2149
5929.14 2301
5929.86 2446
5930.59 2524
5931.32 2323
5932.04 2335
5932.77 2396
5933.50 2334
5934.22 2355
5934.95 2284
5935.68 2409
5936.40 2481
5937.13 2404
5937.86 2500
5938.59 2594
5939.31 2541
5940.04 2605
5940.77 2646
5941.49 2667
5942.22 2515
5942.95 2679
5943.68 2712
5944.40 2609
5945.13 2760
5945.86 2686
5946.59 2964
5947.31 3047
5948.04 2904
5948.77 2880
5949.50 3070
5950.22 3227
5950.95 3155
5951.68 3187
5952.41 3406
5953.14 3371
5953.86 3594
5954.59 3573
5955.32 3892
5956.05 3691
5956.78 3607
5957.51 3543
5958.23 3566
5958.96 3557
5959.69 3478
5960.42 3700
5961.15 3511
5961.88 3479
5962.60 3504
5963.33 3570
5964.06 3721
5964.79 3929
5965.52 4131
5966.25 4217
5966.98 4601
5967.71 4888
5968.43 5234
5969.16 5234
5969.89 5255
5970.62 5239
5971.35 5205
5972.08 5140
5972.81 4866
5973.54 4876
5974.27 4533
5975.00 4288
5975.73 4137
5976.46 3938
5977.19 4136
5977.91 4387
5978.64 4393
5979.37 4405
5980.10 4428
5980.83 4684
5981.56 4715
5982.29 4748
5983.02 4825
5983.75 5086
5984.48 5065
5985.21 5312
5985.94 5044
5986.67 5209
5987.40 5148
5988.13 5108
5988.86 4919
5989.59 4993
5990.32 4982
5991.05 4843
5991.78 4753
5992.51 5072
5993.24 5336
5993.97 5185
5994.71 5293
5995.44 5532
5996.17 5529
5996.90 5257
5997.63 5488
5998.36 5545
5999.09 5800
5999.82 5753
6000.55 5624
6001.28 5844
6002.01 5703
6002.74 5593
6003.48 5577
6004.21 5500
6004.94 5472
6005.67 5266
6006.40 5277
6007.13 5231
6007.86 5226
6008.59 5239
6009.33 5746
6010.06 6415
6010.79 6939
6011.52 7555
6012.25 8901
6012.98 10190
6013.71 12017
6014.45 12935
6015.18 14135
6015.91 15250
6016.64 15464
6017.37 15132
6018.11 14418
6018.84 12876
6019.57 12155
6020.30 10523
6021.03 8906
6021.77 7835
6022.50 6664
6023.23 5875
6023.96 5316
6024.70 4907
6025.43 4676
6026.16 4338
6026.89 4293
6027.63 4185
6028.36 4087
6029.09 3986
6029.82 3941
6030.56 3996
6031.29 3959
6032.02 3805
6032.75 3843
6033.49 3824
6034.22 3866
6034.95 3746
6035.69 3924
6036.42 3669
6037.15 3607
6037.89 3675
6038.62 3975
6039.35 3939
6040.09 3990
6040.82 4100
6041.55 4076
6042.29 4048
6043.02 3934
6043.75 4102
6044.49 4018
6045.22 4214
6045.95 4325
6046.69 4496
6047.42 4596
6048.15 4474
6048.89 4293
6049.62 4390
6050.36 4577
6051.09 4674
6051.82 5053
6052.56 5299
6053.29 5600
6054.03 5645
6054.76 5859
6055.49 5954
6056.23 5931
6056.96 5987
6057.70 5738
6058.43 5447
6059.17 5108
6059.90 4796
6060.64 4662
6061.37 4426
6062.10 4313
6062.84 4304
6063.57 4505
6064.31 4427
6065.04 4213
6065.78 4150
6066.51 3877
6067.25 3988
6067.98 4052
6068.72 3965
6069.45 3939
6070.19 3791
6070.92 3819
6071.66 3818
6072.39 3659
6073.13 3753
6073.86 3734
6074.60 3729
6075.34 3618
6076.07 3591
6076.81 3745
6077.54 3532
6078.28 3459
6079.01 3520
6079.75 3447
6080.49 3548
6081.22 3389
6081.96 3306
6082.69 3426
6083.43 3374
6084.16 3350
6084.90 3240
6085.64 3290
6086.37 3317
6087.11 3141
6087.84 3232
6088.58 3178
6089.32 3167
6090.05 3259
6090.79 3356
6091.53 3380
6092.26 3325
6093.00 3240
6093.74 3146
6094.47 3039
6095.21 3118
6095.95 3219
6096.68 3141
6097.42 3146
6098.16 3137
6098.89 3009
6099.63 3093
6100.37 3069
6101.10 2956
6101.84 2985
6102.58 2882
6103.32 2922
6104.05 2940
6104.79 2927
6105.53 2913
6106.26 2861
6107.00 2812
6107.74 2759
6108.48 2780
6109.21 3018
6109.95 2996
6110.69 3181
6111.43 2974
6112.16 3014
6112.90 2969
6113.64 2913
6114.38 2960
6115.12 2984
6115.85 3033
6116.59 2937
6117.33 3069
6118.07 3092
6118.81 2947
6119.54 2891
6120.28 3060
6121.02 3047
6121.76 2922
6122.50 2977
6123.23 2862
6123.97 3050
6124.71 3016
6125.45 3192
6126.19 3244
6126.93 3174
6127.67 3385
6128.40 3245
6129.14 3205
6129.88 3377
6130.62 3485
6131.36 3331
6132.10 3214
6132.84 3270
6133.58 3352
6134.31 3322
6135.05 3277
6135.79 3427
6136.53 3327
6137.27 3405
6138.01 3292
6138.75 3208
6139.49 3460
6140.23 3449
6140.97 3278
6141.71 3452
6142.45 3474
6143.19 3398
6143.93 3360
6144.67 3690
6145.41 3721
6146.14 3450
6146.88 3512
6147.62 3513
6148.36 3572
6149.10 3426
6149.84 3257
6150.58 3449
6151.32 3509
6152.06 3769
6152.80 3579
6153.54 3734
6154.28 3732
6155.02 3751
6155.77 4054
6156.51 3962
6157.25 3808
6157.99 3841
6158.73 3711
6159.47 3815
6160.21 3757
6160.95 4097
6161.69 4121
6162.43 3970
6163.17 4028
6163.91 4250
6164.65 4455
6165.39 4488
6166.13 4616
6166.88 4940
6167.62 5307
6168.36 5531
6169.10 5704
6169.84 5845
6170.58 5907
6171.32 5848
6172.06 5923
6172.80 5629
6173.55 5508
6174.29 5268
6175.03 5520
6175.77 5308
6176.51 5303
6177.25 5171
6177.99 5022
6178.74 4926
6179.48 5069
6180.22 4938
6180.96 4672
6181.70 5042
6182.45 5193
6183.19 5242
6183.93 5150
6184.67 5064
6185.41 5224
6186.16 5095
6186.90 5344
6187.64 5420
6188.38 5452
6189.12 5238
6189.87 5316
6190.61 5341
6191.35 5473
6192.09 5701
6192.84 5693
6193.58 6320
6194.32 6156
6195.06 6420
6195.81 6648
6196.55 6699
6197.29 6788
6198.04 6793
6198.78 6811
6199.52 6513
6200.26 6843
6201.01 6746
6201.75 6646
6202.49 6582
6203.24 6798
6203.98 6880
6204.72 7369
6205.47 7982
6206.21 8872
6206.95 10561
6207.70 13334
6208.44 16108
6209.18 19638
6209.93 23566
6210.67 27284
6211.41 29405
6212.16 30582
6212.90 30139
6213.65 28982
6214.39 26622
6215.13 23630
6215.88 20259
6216.62 16358
6217.37 13885
6218.11 11290
6218.85 9687
6219.60 8343
6220.34 7415
6221.09 6527
6221.83 6096
6222.57 5955
6223.32 5823
6224.06 5657
6224.81 5657
6225.55 5651
6226.30 5803
6227.04 5876
6227.79 5764
6228.53 5682
6229.28 5650
6230.02 5295
6230.76 4900
6231.51 4559
6232.25 4160
6233.00 3852
6233.74 3762
6234.49 3843
6235.23 3699
6235.98 3865
6236.72 3904
6237.47 4022
6238.22 3855
6238.96 4098
6239.71 4080
6240.45 3950
6241.20 4117
6241.94 4108
6242.69 4180
6243.43 4308
6244.18 4501
6244.92 4351
6245.67 4292
6246.42 4391
6247.16 4643
6247.91 4796
6248.65 5065
6249.40 5306
6250.15 5720
6250.89 5713
6251.64 5675
6252.38 5755
6253.13 5630
6253.88 5430
6254.62 4984
6255.37 4926
6256.11 4814
6256.86 4826
6257.61 4727
6258.35 4640
6259.10 4486
6259.85 4411
6260.59 4278
6261.34 4320
6262.09 4612
6262.83 4728
6263.58 4354
6264.33 4374
6265.07 4471
6265.82 4160
6266.57 4062
6267.31 4222
6268.06 4006
6268.81 4071
6269.56 4150
6270.30 3914
6271.05 3944
6271.80 3935
6272.54 3899
6273.29 3863
6274.04 3815
6274.79 3974
6275.53 3885
6276.28 3840
6277.03 3807
6277.78 3776
6278.52 3697
6279.27 3819
6280.02 3848
6280.77 3817
6281.52 3904
6282.26 3760
6283.01 3648
6283.76 3736
6284.51 3669
6285.26 3509
6286.00 3714
6286.75 3672
6287.50 3817
6288.25 3779
6289.00 3879
6289.74 3959
6290.49 4031
6291.24 3860
6291.99 3964
6292.74 3904
6293.49 3607
6294.24 3651
6294.98 3573
6295.73 3289
6296.48 3296
6297.23 3133
6297.98 3024
6298.73 3017
6299.48 3098
6300.23 2999
6300.97 3215
6301.72 3286
6302.47 3108
6303.22 3017
6303.97 2998
6304.72 3063
6305.47 3034
6306.22 3033
6306.97 3052
6307.72 3124
6308.47 3053
6309.22 3185
6309.97 3267
6310.72 3161
6311.47 3096
6312.22 3177
6312.96 3149
6313.71 3208
6314.46 3351
6315.21 3330
6315.96 3328
6316.71 3269
6317.46 3335
6318.21 3434
6318.96 3311
6319.71 3353
6320.46 3089
6321.21 3096
6321.96 3108
6322.72 3047
6323.47 3253
6324.22 3122
6324.97 2968
6325.72 2946
6326.47 3018
6327.22 2955
6327.97 2853
6328.72 2840
6329.47 2904
6330.22 2953
6330.97 2934
6331.72 3001
6332.47 2961
6333.22 2969
6333.97 2683
6334.73 2545
6335.48 2714
6336.23 2763
6336.98 2739
6337.73 2693
6338.48 2696
6339.23 2690
6339.98 2818
6340.74 2739
6341.49 2695
6342.24 2726
6342.99 2728
6343.74 2813
6344.49 3041
6345.24 2780
6346.00 2762
6346.75 2811
6347.50 2691
6348.25 2808
6349.00 2769
6349.76 2837
6350.51 3087
6351.26 3187
6352.01 3039
6352.76 3053
6353.52 3003
6354.27 3242
6355.02 3444
6355.77 3249
6356.52 3317
6357.28 3258
6358.03 3248
6358.78 3219
6359.53 3132
6360.29 3090
6361.04 3077
6361.79 2997
6362.54 3001
6363.30 2953
6364.05 3120
6364.80 3188
6365.56 3087
6366.31 3043
6367.06 3074
6367.81 2945
6368.57 3066
6369.32 3080
6370.07 3082
6370.83 3022
6371.58 2917
6372.33 2960
6373.09 2862
6373.84 2709
6374.59 2737
6375.35 2537
6376.10 2561
6376.85 2693
6377.61 2505
6378.36 2719
6379.11 2596
6379.87 2726
6380.62 2712
6381.37 2799
6382.13 2679
6382.88 2685
6383.64 2818
6384.39 2777
6385.14 2536
6385.90 2699
6386.65 2746
6387.41 2721
6388.16 2574
6388.91 2522
6389.67 2767
6390.42 2581
6391.18 2539
6391.93 2640
6392.69 2590
6393.44 2562
6394.20 2451
6394.95 2435
6395.70 2356
6396.46 2664
6397.21 2749
6397.97 2560
6398.72 2542
6399.48 2566
6400.23 2487
6400.99 2568
6401.74 2543
6402.50 2503
6403.25 2413
6404.01 2318
6404.76 2376
6405.52 2465
6406.27 2431
6407.03 2583
6407.78 2517
6408.54 2502
6409.30 2410
6410.05 2511
6410.81 2592
6411.56 2634
6412.32 2626
6413.07 2588
6413.83 2613
6414.58 2588
6415.34 2666
6416.10 2550
6416.85 2384
6417.61 2411
6418.36 2401
6419.12 2493
6419.88 2533
6420.63 2622
6421.39 2589
6422.14 2572
6422.90 2563
6423.66 2543
6424.41 2595
6425.17 2758
6425.93 2928
6426.68 2991
6427.44 3034
6428.20 2986
6428.95 2932
6429.71 2985
6430.47 2899
6431.22 2561
6431.98 2496
6432.74 2538
6433.49 2602
6434.25 2595
6435.01 2505
6435.76 2463
6436.52 2444
6437.28 2412
6438.03 2394
6438.79 2456
6439.55 2454
6440.31 2384
6441.06 2370
6441.82 2427
6442.58 2397
6443.34 2476
6444.09 2496
6444.85 2478
6445.61 2398
6446.37 2466
6447.12 2674
6447.88 2626
6448.64 2503
6449.40 2484
6450.15 2500
6450.91 2452
6451.67 2544
6452.43 2685
6453.19 2549
6453.94 2507
6454.70 2632
6455.46 2473
6456.22 2454
6456.98 2501
6457.73 2622
6458.49 2621
6459.25 2574
6460.01 2643
6460.77 2633
6461.53 2705
6462.29 2665
6463.04 2778
6463.80 2816
6464.56 2706
6465.32 2695
6466.08 2635
6466.84 2625
6467.60 2713
6468.36 2717
6469.11 2810
6469.87 2885
6470.63 2776
6471.39 2763
6472.15 2838
6472.91 2793
6473.67 2761
6474.43 2879
6475.19 3138
6475.95 3152
6476.71 2866
6477.47 3059
6478.22 2956
6478.98 3002
6479.74 2976
6480.50 2959
6481.26 2990
6482.02 3189
6482.78 3132
6483.54 3143
6484.30 3020
6485.06 3271
6485.82 3322
6486.58 3180
6487.34 3222
6488.10 3238
6488.86 3339
6489.62 3198
6490.38 3316
6491.14 3528
6491.90 3532
6492.66 3581
6493.42 3529
6494.18 3544
6494.94 3798
6495.70 4025
6496.47 3856
6497.23 4011
6497.99 4143
6498.75 4081
6499.51 4143
6500.27 4147
6501.03 4212
6501.79 4143
6502.55 4049
6503.31 4109
6504.07 4053
6504.83 4212
6505.60 4199
6506.36 4399
6507.12 4340
6507.88 4533
6508.64 4346
6509.40 4590
6510.16 4752
6510.92 4787
6511.69 4737
6512.45 4860
6513.21 4970
6513.97 4946
6514.73 4973
6515.49 5005
6516.26 4949
6517.02 4872
6517.78 4986
6518.54 4951
6519.30 4924
6520.06 4923
6520.83 5008
6521.59 5163
6522.35 5281
6523.11 5491
6523.87 5617
6524.64 5841
6525.40 5972
6526.16 6452
6526.92 6780
6527.69 7461
6528.45 7844
6529.21 8230
6529.97 8749
6530.74 8814
6531.50 8625
6532.26 8696
6533.02 8615
6533.79 8785
6534.55 9091
6535.31 9636
6536.08 11063
6536.84 12168
6537.60 13972
6538.36 15933
6539.13 17294
6539.89 17728
6540.65 17136
6541.42 15630
6542.18 13878
6542.94 11992
6543.71 10201
6544.47 8618
6545.23 7205
6546.00 6586
6546.76 5740
6547.52 5380
6548.29 4851
6549.05 4476
6549.81 4277
6550.58 4239
6551.34 4250
6552.11 4307
6552.87 4428
6553.63 4263
6554.40 4226
6555.16 4250
6555.93 4011
6556.69 4267
6557.45 4084
6558.22 3844
6558.98 3860
6559.75 4053
6560.51 4042
6561.27 3897
6562.04 4055
6562.80 4153
6563.57 4246
6564.33 4480
6565.10 4577
6565.86 4693
6566.63 4643
6567.39 4625
6568.16 4833
6568.92 4857
6569.69 4765
6570.45 4699
6571.22 4536
6571.98 4515
6572.75 4480
6573.51 4618
6574.28 4813
6575.04 4911
6575.81 5019
6576.57 5053
6577.34 5314
6578.10 5413
6578.87 5585
6579.63 5719
6580.40 5441
6581.16 5715
6581.93 5680
6582.69 5502
6583.46 5610
6584.23 5482
6584.99 5199
6585.76 5310
6586.52 5306
6587.29 5119
6588.05 5134
6588.82 5029
6589.59 5008
6590.35 5124
6591.12 5261
6591.88 5328
6592.65 5795
6593.42 6126
6594.18 6305
6594.95 6845
6595.72 7675
6596.48 8079
6597.25 8322
6598.02 8609
6598.78 8481
6599.55 8034
6600.31 7483
6601.08 7011
6601.85 6403
6602.62 6009
6603.38 5630
6604.15 5283
6604.92 4824
6605.68 4610
6606.45 4351
6607.22 4271
6607.98 4129
6608.75 4218
6609.52 4459
6610.28 4328
6611.05 4607
6611.82 4407
6612.59 4682
6613.35 4470
6614.12 4429
6614.89 4349
6615.66 4311
6616.42 4104
6617.19 3938
6617.96 3784
6618.73 3935
6619.49 3792
6620.26 3632
6621.03 3765
6621.80 3751
6622.57 3890
6623.33 3766
6624.10 3756
6624.87 3859
6625.64 3874
6626.41 3720
6627.17 3527
6627.94 3636
6628.71 3807
6629.48 3605
6630.25 3559
6631.02 3608
6631.78 3737
6632.55 3826
6633.32 3718
6634.09 4214
6634.86 4403
6635.63 4656
6636.40 5054
6637.16 5079
6637.93 4947
6638.70 5091
6639.47 5001
6640.24 4580
6641.01 4308
6641.78 4430
6642.55 4345
6643.32 4067
6644.09 3986
6644.85 3924
6645.62 3833
6646.39 3722
6647.16 3612
6647.93 3575
6648.70 3525
6649.47 3547
6650.24 3597
6651.01 3726
6651.78 3764
6652.55 3850
6653.32 3880
6654.09 3784
6654.86 3807
6655.63 3879
6656.40 3885
6657.17 3669
6657.94 3736
6658.71 3817
6659.48 3832
6660.25 3779
6661.02 3684
6661.79 3585
6662.56 3591
6663.33 3496
6664.10 3679
6664.87 4104
6665.64 4291
6666.41 4246
6667.18 4540
6667.95 4468
6668.72 4405
6669.49 4517
6670.26 4241
6671.03 4027
6671.80 4079
6672.58 4155
6673.35 3976
6674.12 3836
6674.89 3738
6675.66 3563
6676.43 3745
6677.20 3588
6677.97 3506
6678.74 3407
6679.51 3517
6680.29 3476
6681.06 3432
6681.83 3402
6682.60 3464
6683.37 3749
6684.14 3858
6684.91 4088
6685.69 4033
6686.46 4311
6687.23 4410
6688.00 4426
6688.77 4590
6689.54 4341
6690.32 4299
6691.09 4184
6691.86 3884
6692.63 3638
6693.40 3470
6694.18 3333
6694.95 3366
6695.72 3287
6696.49 3276
6697.26 3238
6698.04 3197
6698.81 3137
6699.58 3124
6700.35 3077
6701.13 3109
6701.90 2982
6702.67 3073
6703.44 3207
6704.22 3215
6704.99 3315
6705.76 3225
6706.54 3144
6707.31 2962
6708.08 2864
6708.85 2933
6709.63 2970
6710.40 2936
6711.17 2926
6711.95 2987
6712.72 2767
6713.49 2910
6714.27 3041
6715.04 2851
6715.81 2871
6716.59 2988
6717.36 3025
6718.13 2789
6718.91 2756
6719.68 2739
6720.45 2773
6721.23 2789
6722.00 2854
6722.77 2900
6723.55 2848
6724.32 2704
6725.09 2614
6725.87 2838
6726.64 2724
6727.42 2810
6728.19 3014
6728.96 2713
6729.74 2871
6730.51 2791
6731.29 2891
6732.06 2822
6732.84 2919
6733.61 2865
6734.38 2753
6735.16 2941
6735.93 2666
6736.71 2677
6737.48 2711
6738.26 2927
6739.03 3141
6739.81 2899
6740.58 2943
6741.36 2928
6742.13 2925
6742.91 2876
6743.68 3015
6744.46 2979
6745.23 2876
6746.01 2898
6746.78 3051
6747.56 3062
6748.33 3165
6749.11 2999
6749.88 3284
6750.66 3509
6751.43 3507
6752.21 3555
6752.98 3698
6753.76 3746
6754.53 4144
6755.31 4195
6756.08 4241
6756.86 3840
6757.64 3599
6758.41 3512
6759.19 3321
6759.96 3154
6760.74 2824
6761.52 2923
6762.29 2960
6763.07 2889
6763.84 2932
6764.62 2732
6765.40 2848
6766.17 2759
6766.95 2780
6767.72 2837
6768.50 2824
6769.28 2763
6770.05 2735
6770.83 2895
6771.61 2821
6772.38 2945
6773.16 2801
6773.94 2636
6774.71 2713
6775.49 2771
6776.27 2713
6777.04 2695
6777.82 2648
6778.60 2733
6779.37 2598
6780.15 2607
6780.93 2584
6781.71 2542
6782.48 2675
6783.26 2691
6784.04 2674
6784.81 2643
6785.59 2731
6786.37 2625
6787.15 2641
6787.92 2513
6788.70 2510
6789.48 2550
6790.26 2605
6791.03 2550
6791.81 2449
6792.59 2411
6793.37 2446
6794.15 2398
6794.92 2435
6795.70 2439
6796.48 2431
6797.26 2211
6798.03 2217
6798.81 2386
6799.59 2487
6800.37 2427
6801.15 2565
6801.93 2452
6802.70 2338
6803.48 2403
6804.26 2517
6805.04 2681
6805.82 2499
6806.60 2499
6807.37 2556
6808.15 2758
6808.93 2720
6809.71 2506
6810.49 2639
6811.27 2615
6812.05 2566
6812.83 2629
6813.60 2472
6814.38 2428
6815.16 2397
6815.94 2511
6816.72 2573
6817.50 2470
6818.28 2572
6819.06 2672
6819.84 2573
6820.62 2692
6821.40 2625
6822.18 2594
6822.96 2674
6823.73 2474
6824.51 2484
6825.29 2625
6826.07 2657
6826.85 2596
6827.63 2477
6828.41 2395
6829.19 2494
6829.97 2603
6830.75 2664
6831.53 2464
6832.31 2492
6833.09 2612
6833.87 2558
6834.65 2468
6835.43 2518
6836.21 2483
6836.99 2411
6837.77 2364
6838.55 2354
6839.33 2368
6840.11 2515
6840.90 2463
6841.68 2373
6842.46 2260
6843.24 2268
6844.02 2318
6844.80 2427
6845.58 2461
6846.36 2436
6847.14 2454
6847.92 2650
6848.70 2702
6849.48 3002
6850.26 3228
6851.05 3876
6851.83 4211
6852.61 4811
6853.39 5335
6854.17 5623
6854.95 5440
6855.73 5117
6856.51 5023
6857.30 4453
6858.08 4018
6858.86 3673
6859.64 3233
6860.42 3044
6861.20 2958
6861.99 2806
6862.77 2667
6863.55 2725
6864.33 2622
6865.11 2513
6865.89 2535
6866.68 2535
6867.46 2674
6868.24 2681
6869.02 2712
6869.80 2742
6870.59 2637
6871.37 2613
6872.15 2700
6872.93 2735
6873.72 2512
6874.50 2502
6875.28 2460
6876.06 2701
6876.85 2668
6877.63 2651
6878.41 2679
6879.19 2625
6879.98 2735
6880.76 2619
6881.54 2814
6882.32 2962
6883.11 2995
6883.89 3063
6884.67 2884
6885.46 2914
6886.24 2943
6887.02 3159
6887.81 3373
6888.59 3602
6889.37 3664
6890.16 3682
6890.94 3830
6891.72 3815
6892.51 3888
6893.29 3908
6894.07 3824
6894.86 3315
6895.64 3270
6896.42 3366
6897.21 3348
6897.99 3173
6898.77 3215
6899.56 3209
6900.34 3318
6901.13 3343
6901.91 3435
6902.69 3534
6903.48 3856
6904.26 4030
6905.05 4050
6905.83 3986
6906.62 3919
6907.40 3956
6908.18 3814
6908.97 3623
6909.75 3498
6910.54 3468
6911.32 3186
6912.11 2969
6912.89 2866
6913.68 2983
6914.46 3010
6915.24 2931
6916.03 2990
6916.81 3060
6917.60 3288
6918.38 3258
6919.17 3166
6919.95 3048
6920.74 3111
6921.52 3182
6922.31 3230
6923.09 2905
6923.88 2886
6924.66 3105
6925.45 3056
6926.24 2840
6927.02 3065
6927.81 3143
6928.59 3165
6929.38 2987
6930.16 2991
6930.95 3104
6931.73 3037
6932.52 3095
6933.31 3070
6934.09 3084
6934.88 3158
6935.66 3134
6936.45 3078
6937.24 3102
6938.02 3284
6938.81 3259
6939.59 3220
6940.38 3230
6941.17 3362
6941.95 3530
6942.74 3562
6943.52 3536
6944.31 3390
6945.10 3619
6945.88 3573
6946.67 3773
6947.46 3740
6948.24 3927
6949.03 4164
6949.82 4171
6950.60 4114
6951.39 4242
6952.18 4146
6952.96 4206
6953.75 4065
6954.54 3989
6955.32 3905
6956.11 3838
6956.90 3936
6957.69 4054
6958.47 4122
6959.26 4279
6960.05 4381
6960.83 4410
6961.62 4356
6962.41 4239
6963.20 4267
6963.98 4095
6964.77 4131
6965.56 4148
6966.35 4122
6967.14 4169
6967.92 4339
6968.71 4401
6969.50 4475
6970.29 4620
6971.07 4691
6971.86 4712
6972.65 4722
6973.44 4984
6974.23 5024
6975.01 4905
6975.80 4832
6976.59 5081
6977.38 5155
6978.17 5080
6978.96 4996
6979.74 5036
6980.53 5171
6981.32 5374
6982.11 5694
6982.90 5856
6983.69 6643
6984.48 7449
6985.26 8260
6986.05 9543
6986.84 11018
6987.63 12439
6988.42 13433
6989.21 13613
6990.00 13467
6990.79 12885
6991.57 11602
6992.36 10547
6993.15 9523
6993.94 8278
6994.73 7482
6995.52 6888
6996.31 6436
6997.10 6590
6997.89 7222
6998.68 7776
6999.47 9082
7000.26 10483
7001.05 11911
7001.84 13149
7002.63 14040
7003.42 14260
7004.21 13927
7005.00 12916
7005.79 11580
7006.58 10173
7007.37 8624
7008.16 7450
7008.95 6300
7009.74 5475
7010.53 5007
7011.32 4763
7012.11 4492
7012.90 4224
7013.69 4257
7014.48 4146
7015.27 4305
7016.06 4192
7016.85 4223
7017.64 4122
7018.43 4148
7019.22 4090
7020.01 4121
7020.80 3976
7021.59 3870
7022.38 3761
7023.17 3790
7023.96 3833
7024.76 3615
7025.55 3511
7026.34 3560
7027.13 3892
7027.92 3997
7028.71 4026
7029.50 4207
7030.29 4246
7031.08 3943
7031.88 3809
7032.67 3611
7033.46 3630
7034.25 3615
7035.04 3359
7035.83 3578
7036.62 3705
7037.42 3718
7038.21 3680
7039.00 3697
7039.79 3909
7040.58 4077
7041.38 3982
7042.17 4105
7042.96 3967
7043.75 3954
7044.54 3927
7045.33 3888
7046.13 3788
7046.92 3767
7047.71 3749
7048.50 3802
7049.30 3895
7050.09 4171
7050.88 4408
7051.67 4599
7052.47 4685
7053.26 4675
7054.05 4784
7054.84 4675
7055.64 4345
7056.43 4121
7057.22 3581
7058.01 3667
7058.81 3570
7059.60 3582
7060.39 3573
7061.19 3515
7061.98 3311
7062.77 3417
7063.57 3517
7064.36 3497
7065.15 3375
7065.94 3382
7066.74 3631
7067.53 3454
7068.32 3437
7069.12 3434
7069.91 3367
7070.71 3316
7071.50 3226
7072.29 3384
7073.09 3552
7073.88 3410
7074.67 3430
7075.47 3273
7076.26 3359
7077.05 3168
7077.85 3354
7078.64 3271
7079.44 3132
7080.23 3121
7081.02 3177
7081.82 3044
7082.61 3216
7083.41 3263
7084.20 3214
7085.00 3188
7085.79 2933
7086.58 3138
7087.38 3151
7088.17 3210
7088.97 3174
7089.76 3351
7090.56 3287
7091.35 3282
7092.15 3394
7092.94 3381
7093.74 3278
7094.53 2988
7095.33 2809
7096.12 2744
7096.92 2682
7097.71 2619
7098.51 2579
7099.30 2561
7100.10 2576
7100.89 2530
7101.69 2600
7102.48 2565
7103.28 2586
7104.07 2601
7104.87 2654
7105.66 2523
7106.46 2656
7107.26 2568
7108.05 2421
7108.85 2311
7109.64 2483
7110.44 2413
7111.23 2323
7112.03 2382
7112.83 2340
7113.62 2273
7114.42 2436
7115.21 2361
7116.01 2354
7116.81 2415
7117.60 2478
7118.40 2591
7119.19 2538
7119.99 2548
7120.79 2478
7121.58 2445
7122.38 2498
7123.18 2490
7123.97 2438
7124.77 2497
7125.57 2382
7126.36 2369
7127.16 2425
7127.96 2509
7128.75 2461
7129.55 2382
7130.35 2447
7131.14 2428
7131.94 2311
7132.74 2163
7133.53 2229
7134.33 2293
7135.13 2201
7135.93 2247
7136.72 2407
7137.52 2307
7138.32 2153
7139.11 2179
7139.91 2272
7140.71 2270
7141.51 2200
7142.30 2374
7143.10 2401
7143.90 2547
7144.70 2442
7145.49 2511
7146.29 2521
7147.09 2415
7147.89 2406
7148.69 2320
7149.48 2345
7150.28 2225
7151.08 2044
7151.88 2126
7152.68 2194
7153.47 2289
7154.27 2060
7155.07 2202
7155.87 2258
7156.67 2140
7157.47 2109
7158.26 2119
7159.06 2166
7159.86 2171
7160.66 2230
7161.46 2156
7162.26 2206
7163.06 2115
7163.85 2089
7164.65 1985
7165.45 1942
7166.25 2005
7167.05 1937
7167.85 2031
7168.65 2113
7169.45 2004
7170.25 1938
7171.04 1892
7171.84 1909
7172.64 1980
7173.44 2055
7174.24 2088
7175.04 1908
7175.84 1938
7176.64 1891
7177.44 1863
7178.24 1998
7179.04 2004
7179.84 1949
7180.64 1972
7181.44 1953
7182.24 2108
7183.04 2273
7183.84 2229
7184.64 2190
7185.44 2254
7186.24 2127
7187.04 2206
7187.84 2253
7188.64 2111
7189.44 1999
7190.24 2028
7191.04 1949
7191.84 1917
7192.64 1895
7193.44 1781
7194.24 1859
7195.04 1843
7195.84 1940
7196.64 1861
7197.44 1790
7198.24 1785
7199.04 1860
7199.84 1860
7200.64 1786
7201.44 1843
7202.25 1813
7203.05 1784
7203.85 1769
7204.65 1744
7205.45 1836
7206.25 1698
7207.05 1670
7207.85 1804
7208.65 1812
7209.46 1719
7210.26 1695
7211.06 1755
7211.86 1767
7212.66 1680
7213.46 1678
7214.26 1744
7215.07 1709
7215.87 1742
7216.67 1736
7217.47 1789
7218.27 1622
7219.07 1755
7219.88 1722
7220.68 1674
7221.48 1705
7222.28 1732
7223.08 1609
7223.89 1752
7224.69 1852
7225.49 1786
7226.29 1812
7227.10 1761
7227.90 1746
7228.70 1800
7229.50 1729
7230.30 1790
7231.11 1698
7231.91 1872
7232.71 1712
7233.51 1744
7234.32 1784
7235.12 1647
7235.92 1715
7236.73 1673
7237.53 1739
7238.33 1685
7239.13 1678
7239.94 1801
7240.74 1768
7241.54 1681
7242.35 1658
7243.15 1620
7243.95 1598
7244.76 1645
7245.56 1746
7246.36 1723
7247.17 1652
7247.97 1697
7248.77 1799
7249.58 1683
7250.38 1668
7251.18 1674
7251.99 1629
7252.79 1619
7253.59 1568
7254.40 1625
7255.20 1624
7256.01 1541
7256.81 1646
7257.61 1680
7258.42 1708
7259.22 1767
7260.03 1731
7260.83 1596
7261.63 1730
7262.44 1729
7263.24 1835
7264.05 1793
7264.85 1745
7265.66 1775
7266.46 1678
7267.26 1754
7268.07 1850
7268.87 1843
7269.68 1826
7270.48 1701
7271.29 1761
7272.09 1671
7272.90 1760
7273.70 1848
7274.51 1855
7275.31 1884
7276.12 1827
7276.92 1874
7277.73 1884
7278.53 1882
7279.34 1901
7280.14 1886
7280.95 1878
7281.75 1936
7282.56 1938
7283.36 2086
7284.17 2235
7284.97 2329
7285.78 2490
7286.59 2588
7287.39 2758
7288.20 2798
7289.00 2748
7289.81 2504
7290.61 2521
7291.42 2364
7292.23 2164
7293.03 2194
7293.84 1998
7294.64 2009
7295.45 1966
7296.26 1940
7297.06 1970
7297.87 1944
7298.67 2007
7299.48 2022
7300.29 1937
7301.09 2173
7301.90 2051
7302.71 2122
7303.51 2007
7304.32 2120
7305.13 2088
7305.93 2017
7306.74 2096
7307.55 1984
7308.35 2088
7309.16 2048
7309.97 2005
7310.77 2194
7311.58 2208
7312.39 2162
7313.19 2260
7314.00 2368
7314.81 2290
7315.62 2406
7316.42 2336
7317.23 2356
7318.04 2507
7318.84 2615
7319.65 2803
7320.46 3147
7321.27 3316
7322.07 3331
7322.88 3392
7323.69 3401
7324.50 3263
7325.31 3249
7326.11 3021
7326.92 2774
7327.73 2591
7328.54 2451
7329.34 2522
7330.15 2306
7330.96 2313
7331.77 2308
7332.58 2184
7333.38 2196
7334.19 2168
7335.00 2175
7335.81 2242
7336.62 2251
7337.43 2339
7338.23 2189
7339.04 2192
7339.85 2092
7340.66 2142
7341.47 2160
7342.28 2149
7343.09 2144
7343.89 2041
7344.70 2158
7345.51 2117
7346.32 1957
7347.13 2061
7347.94 1966
7348.75 2090
7349.56 2066
7350.37 1972
7351.18 2086
7351.98 2103
7352.79 1978
7353.60 1890
7354.41 2113
7355.22 2008
7356.03 1986
7356.84 1938
7357.65 2020
7358.46 1947
7359.27 2053
7360.08 1968
7360.89 2014
7361.70 2068
7362.51 2023
7363.32 1983
7364.13 1957
7364.94 2000
7365.75 2154
7366.56 2108
7367.37 2061
7368.18 1983
7368.99 2013
7369.80 2009
7370.61 1983
7371.42 2046
7372.23 2013
7373.04 2093
7373.85 2246
7374.66 2041
7375.47 2000
7376.28 1955
7377.09 2072
7377.90 2177
7378.71 2148
7379.52 2023
7380.33 2184
7381.14 2073
7381.96 2104
7382.77 2246
7383.58 2245
7384.39 2218
7385.20 2228
7386.01 2230
7386.82 2241
7387.63 2150
7388.44 2073
7389.25 2142
7390.07 2259
7390.88 2330
7391.69 2478
7392.50 2466
7393.31 2421
7394.12 2446
7394.93 2279
7395.75 2323
7396.56 2451
7397.37 2667
7398.18 2987
7398.99 3065
7399.80 3273
7400.62 3486
7401.43 3820
7402.24 3987
7403.05 4045
7403.86 4473
7404.68 4271
7405.49 4025
7406.30 3741
7407.11 3527
7407.93 3442
7408.74 3138
7409.55 2967
7410.36 2852
7411.17 2790
7411.99 2547
7412.80 2616
7413.61 2609
7414.42 2778
7415.24 2781
7416.05 2739
7416.86 2522
7417.68 2286
7418.49 2305
7419.30 2370
7420.11 2470
7420.93 2379
7421.74 2471
7422.55 2355
7423.37 2292
7424.18 2161
7424.99 2213
7425.81 2129
7426.62 2153
7427.43 2204
7428.25 2305
7429.06 2250
7429.87 2306
7430.69 2394
7431.50 2443
7432.31 2443
7433.13 2345
7433.94 2412
7434.75 2366
7435.57 2423
7436.38 2445
7437.20 2407
7438.01 2496
7438.82 2430
7439.64 2569
7440.45 2628
7441.27 2666
7442.08 2631
7442.89 2521
7443.71 2765
7444.52 2767
7445.34 2902
7446.15 3146
7446.97 3398
7447.78 3763
7448.59 3947
7449.41 4347
7450.22 4821
7451.04 4828
7451.85 4885
7452.67 4627
7453.48 4497
7454.30 4213
7455.11 3739
7455.93 3400
7456.74 3295
7457.56 2925
7458.37 2829
7459.19 2849
7460.00 2888
7460.82 2748
7461.63 2620
7462.45 2651
7463.26 2598
7464.08 2593
7464.89 2571
7465.71 2705
7466.52 2881
7467.34 2988
7468.16 3296
7468.97 3308
7469.79 3356
7470.60 3628
7471.42 3997
7472.23 3790
7473.05 3858
7473.87 3813
7474.68 3781
7475.50 3808
7476.31 3663
7477.13 3514
7477.95 3284
7478.76 3278
7479.58 3215
7480.39 2813
7481.21 2691
7482.03 2683
7482.84 2559
7483.66 2354
7484.48 2460
7485.29 2376
7486.11 2411
7486.93 2361
7487.74 2502
7488.56 2494
7489.38 2390
7490.19 2416
7491.01 2336
7491.83 2248
7492.64 2234
7493.46 2277
7494.28 2154
7495.09 2121
7495.91 2233
7496.73 2207
7497.55 2191
7498.36 2204
7499.18 2254
7500.00 2334
7500.81 2203
7501.63 2165
7502.45 2184
7503.27 2311
7504.08 2255
7504.90 2324
7505.72 2421
7506.54 2259
7507.36 2328
7508.17 2229
7508.99 2277
7509.81 2344
7510.63 2431
7511.44 2384
7512.26 2336
7513.08 2230
7513.90 2337
7514.72 2242
7515.53 2157
7516.35 2335
7517.17 2302
7517.99 2283
7518.81 2523
7519.63 2488
7520.44 2320
7521.26 2258
7522.08 2456
7522.90 2453
7523.72 2400
7524.54 2410
7525.36 2438
7526.17 2464
7526.99 2490
7527.81 2569
7528.63 2599
7529.45 2698
7530.27 2653
7531.09 2599
7531.91 2637
7532.73 2577
7533.54 2522
7534.36 2555
7535.18 2514
7536.00 2512
7536.82 2486
7537.64 2497
7538.46 2421
7539.28 2440
7540.10 2619
7540.92 2530
7541.74 2548
7542.56 2743
7543.38 2960
7544.20 3148
7545.02 3510
7545.84 3867
7546.66 4228
7547.48 4396
7548.30 4372
7549.12 4280
7549.94 3970
7550.76 3568
7551.58 3156
7552.40 3101
7553.22 2780
7554.04 2516
7554.86 2463
7555.68 2549
7556.50 2433
7557.32 2278
7558.14 2329
7558.96 2225
7559.78 2229
7560.60 2413
7561.42 2410
7562.24 2316
7563.06 2256
7563.88 2352
7564.70 2266
7565.53 2221
7566.35 2230
7567.17 2159
7567.99 2053
7568.81 2153
7569.63 2193
7570.45 2271
7571.27 2280
7572.09 2450
7572.92 2575
7573.74 2603
7574.56 2605
7575.38 2526
7576.20 2493
7577.02 2429
7577.84 2163
7578.67 2153
7579.49 2194
7580.31 2116
7581.13 2034
7581.95 2093
7582.77 2158
7583.60 2095
7584.42 2012
7585.24 2004
7586.06 2046
7586.88 2024
7587.71 2036
7588.53 2010
7589.35 2131
7590.17 2019
7590.99 2066
7591.82 2031
7592.64 2097
7593.46 2105
7594.28 2075
7595.11 2160
7595.93 2128
7596.75 2128
7597.57 2044
7598.40 2045
7599.22 2054
7600.04 2074
7600.87 2001
7601.69 2068
7602.51 2217
7603.33 2184
7604.16 2243
7604.98 2393
7605.80 2318
7606.63 2364
7607.45 2429
7608.27 2377
7609.10 2482
7609.92 2340
7610.74 2254
7611.57 2168
7612.39 2158
7613.21 2148
7614.04 2258
7614.86 2180
7615.68 2160
7616.51 2333
7617.33 2310
7618.15 2271
7618.98 2375
7619.80 2287
7620.63 2376
7621.45 2459
7622.27 2372
7623.10 2415
7623.92 2240
7624.75 2152
7625.57 2114
7626.39 2095
7627.22 2150
7628.04 2240
7628.87 2223
7629.69 2216
7630.52 2229
7631.34 2185
7632.16 2308
7632.99 2318
7633.81 2389
7634.64 2414
7635.46 2485
7636.29 2488
7637.11 2459
7637.94 2286
7638.76 2095
7639.59 2164
7640.41 2003
7641.24 1936
7642.06 1898
7642.89 1881
7643.71 1909
7644.54 1910
7645.36 1786
7646.19 1697
7647.01 1768
7647.84 1753
7648.66 1713
7649.49 1708
7650.31 1841
7651.14 1761
7651.96 1665
7652.79 1733
7653.62 1846
7654.44 1716
7655.27 1664
7656.09 1484
7656.92 1606
7657.75 1615
7658.57 1691
7659.40 1596
7660.22 1562
7661.05 1611
7661.88 1662
7662.70 1725
7663.53 1605
7664.35 1639
7665.18 1650
7666.01 1697
7666.83 1602
7667.66 1597
7668.49 1693
7669.31 1514
7670.14 1528
7670.96 1510
7671.79 1497
7672.62 1496
7673.44 1521
7674.27 1633
7675.10 1574
7675.93 1606
7676.75 1638
7677.58 1599
7678.41 1680
7679.23 1551
7680.06 1511
7680.89 1476
7681.71 1658
7682.54 1516
7683.37 1573
7684.20 1549
7685.02 1555
7685.85 1555
7686.68 1546
7687.51 1611
7688.33 1598
7689.16 1524
7689.99 1606
7690.82 1613
7691.64 1548
7692.47 1507
7693.30 1524
7694.13 1549
7694.96 1554
7695.78 1504
7696.61 1584
7697.44 1491
7698.27 1512
7699.10 1484
7699.92 1592
7700.75 1538
7701.58 1590
7702.41 1606
7703.24 1682
7704.06 1689
7704.89 1578
7705.72 1556
7706.55 1622
7707.38 1659
7708.21 1641
7709.04 1667
7709.86 1686
7710.69 1606
7711.52 1567
7712.35 1565
7713.18 1661
7714.01 1497
7714.84 1504
7715.67 1526
7716.50 1629
7717.32 1584
7718.15 1645
7718.98 1538
7719.81 1518
7720.64 1483
7721.47 1547
7722.30 1513
7723.13 1536
7723.96 1581
7724.79 1580
7725.62 1620
7726.45 1576
7727.28 1447
7728.11 1474
7728.94 1622
7729.77 1641
7730.60 1591
7731.43 1637
7732.26 1593
7733.09 1657
7733.92 1686
7734.75 1762
7735.58 1564
7736.41 1535
7737.24 1627
7738.07 1566
7738.90 1533
7739.73 1636
7740.56 1480
7741.39 1588
7742.22 1574
7743.05 1623
7743.88 1693
7744.71 1671
7745.54 1634
7746.37 1713
7747.20 2119
7748.03 2076
7748.86 2387
7749.69 2623
7750.52 2731
7751.36 2907
7752.19 2716
7753.02 2583
7753.85 2293
7754.68 2198
7755.51 2073
7756.34 1866
7757.17 1833
7758.00 1716
7758.84 1639
7759.67 1623
7760.50 1501
7761.33 1550
7762.16 1613
7762.99 1676
7763.82 1545
7764.66 1530
7765.49 1664
7766.32 1605
7767.15 1484
7767.98 1558
7768.81 1565
7769.65 1702
7770.48 1566
7771.31 1556
7772.14 1414
7772.97 1449
7773.81 1408
7774.64 1432
7775.47 1512
7776.30 1576
7777.14 1536
7777.97 1616
7778.80 1547
7779.63 1576
7780.47 1542
7781.30 1575
7782.13 1614
7782.96 1571
7783.80 1523
7784.63 1535
7785.46 1485
7786.29 1600
7787.13 1638
7787.96 1568
7788.79 1662
7789.63 1621
7790.46 1635
7791.29 1628
7792.12 1618
7792.96 1584
7793.79 1603
7794.62 1567
7795.46 1623
7796.29 1597
7797.12 1550
7797.96 1541
7798.79 1588
7799.62 1598
7800.46 1516
7801.29 1561
7802.12 1662
7802.96 1634
7803.79 1555
7804.63 1545
7805.46 1589
7806.29 1686
7807.13 1649
7807.96 1634
7808.80 1609
7809.63 1646
7810.46 1640
7811.30 1591
7812.13 1669
7812.97 1613
7813.80 1657
7814.63 1676
7815.47 1788
7816.30 1849
7817.14 1949
7817.97 2011
7818.81 2045
7819.64 2065
7820.48 2036
7821.31 1961
7822.15 1915
7822.98 1854
7823.81 1849
7824.65 1835
7825.48 1772
7826.32 1802
7827.15 1894
7827.99 1853
7828.82 1851
7829.66 1885
7830.49 2001
7831.33 1858
7832.17 1900
7833.00 1862
7833.84 1833
7834.67 1736
7835.51 1725
7836.34 1986
7837.18 1976
7838.01 1877
7838.85 1853
7839.68 1858
7840.52 2012
7841.36 1942
7842.19 1984
7843.03 2001
7843.86 2005
7844.70 1787
7845.54 1955
7846.37 1998
7847.21 1943
7848.04 1820
7848.88 1710
7849.72 1880
7850.55 1781
7851.39 1745
7852.22 1691
7853.06 1681
7853.90 1886
7854.73 1646
7855.57 1590
7856.41 1719
7857.24 1625
7858.08 1661
7858.92 1761
7859.75 1811
7860.59 1872
7861.43 1909
7862.26 1988
7863.10 1854
7863.94 1942
7864.77 1948
7865.61 1833
7866.45 1879
7867.29 1810
7868.12 1688
7868.96 1675
7869.80 1761
7870.63 1781
7871.47 1661
7872.31 1733
7873.15 1816
7873.98 1816
7874.82 1903
7875.66 1777
7876.50 1825
7877.33 1766
7878.17 1920
7879.01 2098
7879.85 2013
7880.69 2091
7881.52 2165
7882.36 2114
7883.20 1993
7884.04 2055
7884.88 2020
7885.71 1887
7886.55 1817
7887.39 1841
7888.23 1816
7889.07 1821
7889.90 1841
7890.74 1986
7891.58 1937
7892.42 1932
7893.26 1866
7894.10 1940
7894.94 2027
7895.77 1949
7896.61 1955
7897.45 1951
7898.29 2005
7899.13 1850
7899.97 1909
7900.81 1904
7901.65 1928
7902.48 1999
7903.32 1937
7904.16 1996
7905.00 1996
7905.84 1924
7906.68 1999
7907.52 1931
7908.36 1803
7909.20 1818
7910.04 1988
7910.88 1951
7911.72 1842
7912.56 1865
7913.40 1789
7914.24 1758
7915.07 1837
7915.91 1929
7916.75 2158
7917.59 2288
7918.43 2570
7919.27 2660
7920.11 2731
7920.95 2861
7921.79 3010
7922.63 2958
7923.47 2732
7924.31 2467
7925.15 2491
7925.99 2413
7926.83 2153
7927.67 1964
7928.52 1890
7929.36 1831
7930.20 1692
7931.04 1680
7931.88 1796
7932.72 1633
7933.56 1693
7934.40 1679
7935.24 1596
7936.08 1594
7936.92 1607
7937.76 1592
7938.60 1597
7939.44 1627
7940.29 1712
7941.13 1660
7941.97 1693
7942.81 1653
7943.65 1629
7944.49 1803
7945.33 1736
7946.17 1815
7947.01 1916
7947.86 1753
7948.70 1813
7949.54 1834
7950.38 1895
7951.22 1770
7952.06 1746
7952.91 1689
7953.75 1802
7954.59 1640
7955.43 1596
7956.27 1685
7957.11 1763
7957.96 1712
7958.80 1726
7959.64 1707
7960.48 1690
7961.32 1676
7962.17 1781
7963.01 1739
7963.85 1742
7964.69 1812
7965.54 1698
7966.38 1803
7967.22 1708
7968.06 1757
7968.91 1894
7969.75 1814
7970.59 1856
7971.43 1907
7972.28 1884
7973.12 1756
7973.96 1719
7974.80 1693
7975.65 1636
7976.49 1558
7977.33 1628
7978.18 1611
7979.02 1507
7979.86 1621
7980.71 1696
7981.55 1711
7982.39 1623
7983.24 1778
7984.08 1733
7984.92 1740
7985.77 1747
7986.61 1668
7987.45 1588
7988.30 1594
7989.14 1501
7989.98 1585
7990.83 1622
7991.67 1546
7992.51 1471
7993.36 1552
7994.20 1446
7995.05 1419
7995.89 1463
7996.73 1465
7997.58 1411
7998.42 1440
7999.27 1345
8000.11 1392
8000.95 1540
8001.80 1484
8002.64 1494
8003.49 1363
8004.33 1395
8005.18 1462
8006.02 1436
8006.86 1385
8007.71 1422
8008.55 1461
8009.40 1540
8010.24 1403
8011.09 1467
8011.93 1382
8012.78 1388
8013.62 1449
8014.47 1493
8015.31 1425
8016.16 1493
8017.00 1514
8017.85 1510
8018.69 1530
8019.54 1480
8020.38 1380
8021.23 1345
8022.07 1410
8022.92 1364
8023.76 1327
8024.61 1347
8025.46 1429
8026.30 1379
8027.15 1331
8027.99 1336
8028.84 1291
8029.68 1307
8030.53 1318
8031.38 1301
8032.22 1341
8033.07 1441
8033.91 1407
8034.76 1427
8035.61 1363
8036.45 1353
8037.30 1405
8038.14 1429
8038.99 1383
8039.84 1450
8040.68 1368
8041.53 1402
8042.37 1330
8043.22 1443
8044.07 1353
8044.91 1294
8045.76 1379
8046.61 1331
8047.45 1290
8048.30 1325
8049.15 1307
8049.99 1390
8050.84 1385
8051.69 1441
8052.54 1420
8053.38 1371
8054.23 1366
8055.08 1396
8055.92 1331
8056.77 1382
8057.62 1413
8058.46 1306
8059.31 1303
8060.16 1375
8061.01 1408
8061.85 1389
8062.70 1349
8063.55 1407
8064.40 1308
8065.24 1371
8066.09 1299
8066.94 1340
8067.79 1275
8068.64 1403
8069.48 1336
8070.33 1382
8071.18 1357
8072.03 1308
8072.87 1302
8073.72 1367
8074.57 1321
8075.42 1232
8076.27 1265
8077.12 1303
8077.96 1294
8078.81 1377
8079.66 1288
8080.51 1258
8081.36 1402
8082.21 1416
8083.05 1342
8083.90 1332
8084.75 1243
8085.60 1308
8086.45 1283
8087.30 1332
8088.15 1221
8089.00 1195
8089.84 1296
8090.69 1281
8091.54 1220
8092.39 1215
8093.24 1208
8094.09 1238
8094.94 1237
8095.79 1214
8096.64 1311
8097.49 1240
8098.34 1294
8099.19 1305
8100.03 1239
8100.88 1335
8101.73 1333
8102.58 1216
8103.43 1224
8104.28 1291
8105.13 1241
8105.98 1292
8106.83 1278
8107.68 1252
8108.53 1327
8109.38 1211
8110.23 1265
8111.08 1302
8111.93 1267
8112.78 1217
8113.63 1295
8114.48 1327
8115.33 1245
8116.18 1281
8117.03 1315
8117.88 1338
8118.73 1248
8119.58 1215
8120.43 1287
8121.28 1359
8122.14 1282
8122.99 1471
8123.84 1555
8124.69 1384
8125.54 1398
8126.39 1329
8127.24 1273
8128.09 1425
8128.94 1284
8129.79 1264
8130.64 1210
8131.49 1279
8132.35 1325
8133.20 1494
8134.05 1364
8134.90 1335
8135.75 1429
8136.60 1419
8137.45 1322
8138.31 1290
8139.16 1284
8140.01 1343
8140.86 1367
8141.71 1333
8142.56 1438
8143.41 1449
8144.27 1364
8145.12 1421
8145.97 1519
8146.82 1458
8147.67 1488
8148.53 1451
8149.38 1377
8150.23 1529
8151.08 1412
8151.93 1400
8152.79 1361
8153.64 1344
8154.49 1343
8155.34 1455
8156.20 1522
8157.05 1489
8157.90 1600
8158.75 1650
8159.61 1701
8160.46 1588
8161.31 1549
8162.16 1578
8163.02 1379
8163.87 1494
8164.72 1544
8165.57 1622
8166.43 1494
8167.28 1416
8168.13 1419
8168.99 1515
8169.84 1292
8170.69 1358
8171.55 1399
8172.40 1406
8173.25 1393
8174.11 1325
8174.96 1384
8175.81 1398
8176.67 1531
8177.52 1509
8178.37 1369
8179.23 1447
8180.08 1391
8180.93 1363
8181.79 1290
8182.64 1300
8183.50 1333
8184.35 1225
8185.20 1279
8186.06 1280
8186.91 1237
8187.76 1326
8188.62 1321
8189.47 1468
8190.33 1309
8191.18 1279
8192.04 1242
8192.89 1283
8193.74 1240
8194.60 1251
8195.45 1249
8196.31 1163
8197.16 1242
8198.02 1208
8198.87 1201
8199.73 1204
8200.58 1249
8201.44 1269
8202.29 1238
8203.15 1218
8204.00 1210
8204.85 1261
8205.71 1241
8206.56 1238
8207.42 1189
8208.27 1256
8209.13 1248
8209.99 1282
8210.84 1372
8211.70 1290
8212.55 1324
8213.41 1328
8214.26 1255
8215.12 1342
8215.97 1370
8216.83 1376
8217.68 1267
8218.54 1349
8219.40 1288
8220.25 1273
8221.11 1330
8221.96 1277
8222.82 1278
8223.67 1365
8224.53 1466
8225.39 1564
8226.24 1535
8227.10 1508
8227.95 1666
8228.81 1513
8229.67 1501
8230.52 1449
8231.38 1285
8232.24 1349
8233.09 1325
8233.95 1316
8234.81 1279
8235.66 1332
8236.52 1264
8237.37 1232
8238.23 1277
8239.09 1284
8239.95 1229
8240.80 1207
8241.66 1254
8242.52 1296
8243.37 1222
8244.23 1277
8245.09 1290
8245.94 1145
8246.80 1273
8247.66 1238
8248.52 1261
8249.37 1244
8250.23 1302
8251.09 1344
8251.94 1332
8252.80 1340
8253.66 1391
8254.52 1350
8255.37 1328
8256.23 1365
8257.09 1316
8257.95 1408
8258.80 1274
8259.66 1366
8260.52 1412
8261.38 1197
8262.24 1334
8263.09 1345
8263.95 1226
8264.81 1298
8265.67 1134
8266.53 1208
8267.38 1249
8268.24 1203
8269.10 1253
8269.96 1273
8270.82 1337
8271.68 1287
8272.53 1216
8273.39 1281
8274.25 1262
8275.11 1257
8275.97 1244
8276.83 1284
8277.69 1299
8278.55 1337
8279.40 1286
8280.26 1261
8281.12 1268
8281.98 1239
8282.84 1255
8283.70 1317
8284.56 1249
8285.42 1406
8286.28 1408
8287.14 1534
8287.99 1507
8288.85 1402
8289.71 1388
8290.57 1458
8291.43 1351
8292.29 1348
8293.15 1318
8294.01 1333
8294.87 1313
8295.73 1331
8296.59 1289
8297.45 1420
8298.31 1434
8299.17 1348
8300.03 1341
8300.89 1383
8301.75 1404
8302.61 1449
8303.47 1498
8304.33 1426
8305.19 1461
8306.05 1519
8306.91 1423
8307.77 1481
8308.63 1409
8309.49 1489
8310.35 1410
8311.21 1429
8312.07 1453
8312.93 1435
8313.79 1365
8314.65 1341
8315.51 1426
8316.37 1400
8317.24 1437
8318.10 1488
8318.96 1453
8319.82 1534
8320.68 1559
8321.54 1449
8322.40 1529
8323.26 1398
8324.12 1467
8324.98 1479
8325.85 1293
8326.71 1394
8327.57 1486
8328.43 1354
8329.29 1488
8330.15 1509
8331.01 1400
8331.88 1273
8332.74 1296
8333.60 1381
8334.46 1329
8335.32 1421
8336.18 1452
8337.05 1498
8337.91 1458
8338.77 1429
8339.63 1377
8340.49 1461
8341.36 1411
8342.22 1362
8343.08 1344
8343.94 1442
8344.80 1504
8345.67 1528
8346.53 1440
8347.39 1466
8348.25 1520
8349.12 1454
8349.98 1423
8350.84 1468
8351.70 1497
8352.57 1469
8353.43 1490
8354.29 1481
8355.15 1402
8356.02 1383
8356.88 1417
8357.74 1632
8358.60 1437
8359.47 1420
8360.33 1587
8361.19 1632
8362.06 1536
8362.92 1468
8363.78 1469
8364.65 1549
8365.51 1453
8366.37 1495
8367.24 1423
8368.10 1407
8368.96 1519
8369.83 1590
8370.69 1559
8371.55 1554
8372.42 1604
8373.28 1643
8374.14 1680
8375.01 1639
8375.87 1579
8376.74 1618
8377.60 1563
8378.46 1541
8379.33 1603
8380.19 1643
8381.06 1684
8381.92 1666
8382.78 1723
8383.65 1651
8384.51 1530
8385.38 1607
8386.24 1636
8387.11 1628
8387.97 1681
8388.83 1781
8389.70 1818
8390.56 1841
8391.43 1801
8392.29 1781
8393.16 1747
8394.02 1774
8394.89 1795
8395.75 1725
8396.62 1659
8397.48 1733
8398.35 1810
8399.21 1764
8400.08 1893
8400.94 1866
8401.81 1881
8402.67 1945
8403.54 2021
8404.40 1987
8405.27 2014
8406.13 2023
8407.00 2058
8407.86 2029
8408.73 2086
8409.60 1983
8410.46 2005
8411.33 1994
8412.19 2010
8413.06 2042
8413.92 2071
8414.79 2109
8415.66 2074
8416.52 2194
8417.39 2160
8418.25 2144
8419.12 2219
8419.99 2173
8420.85 2224
8421.72 2250
8422.58 2119
8423.45 2066
8424.32 2275
8425.18 2236
8426.05 2212
8426.92 2318
8427.78 2438
8428.65 2364
8429.52 2433
8430.38 2510
8431.25 2565
8432.12 2482
8432.98 2452
8433.85 2682
8434.72 2637
8435.58 2664
8436.45 2681
8437.32 2698
8438.18 2754
8439.05 2735
8439.92 2989
8440.79 3057
8441.65 3179
8442.52 3452
8443.39 3575
8444.25 3439
8445.12 3420
8445.99 3474
8446.86 3525
8447.72 3655
8448.59 3436
8449.46 3384
8450.33 3369
8451.19 3512
8452.06 3656
8452.93 3539
8453.80 3696
8454.67 4308
8455.53 5168
8456.40 6129
8457.27 7594
8458.14 9416
8459.01 11097
8459.87 12138
8460.74 12064
8461.61 11303
8462.48 10491
8463.35 9028
8464.22 7686
8465.08 6375
8465.95 5306
8466.82 4666
8467.69 4101
8468.56 3577
8469.43 3137
8470.29 2968
8471.16 2916
8472.03 2630
8472.90 2548
8473.77 2576
8474.64 2406
8475.51 2556
8476.38 2495
8477.25 2405
8478.11 2437
8478.98 2439
8479.85 2347
8480.72 2176
8481.59 2189
8482.46 2200
8483.33 2162
8484.20 2212
8485.07 2229
8485.94 2281
8486.81 2350
8487.68 2437
8488.55 2493
8489.42 2392
8490.29 2414
8491.16 2255
8492.03 2342
8492.90 2328
8493.77 2368
8494.64 2433
8495.51 2610
8496.38 2660
8497.25 2739
8498.12 2821
8498.99 2717
8499.86 2711
8500.73 2642
8501.60 2526
8502.47 2382
8503.34 2260
8504.21 2216
8505.08 2125
8505.95 2125
8506.82 2075
8507.69 2051
8508.56 2161
8509.43 2160
8510.30 2126
8511.17 2139
8512.04 2229
8512.91 2313
8513.79 2230
8514.66 2294
8515.53 2258
8516.40 2338
8517.27 2319
8518.14 2297
8519.01 2208
8519.88 2245
8520.75 2394
8521.63 2366
8522.50 2368
8523.37 2388
8524.24 2491
8525.11 2370
8525.98 2368
8526.85 2439
8527.73 2409
8528.60 2365
8529.47 2365
8530.34 2378
8531.21 2396
8532.08 2429
8532.96 2467
8533.83 2492
8534.70 2548
8535.57 2542
8536.44 2562
8537.32 2562
8538.19 2489
8539.06 2425
8539.93 2428
8540.81 2353
8541.68 2339
8542.55 2228
8543.42 2174
8544.29 2196
8545.17 2158
8546.04 2029
8546.91 2001
8547.79 2033
8548.66 1984
8549.53 2003
8550.40 1907
8551.28 2000
8552.15 1930
8553.02 1972
8553.89 2042
8554.77 1992
8555.64 2030
8556.51 2209
8557.39 2138
8558.26 2175
8559.13 2063
8560.01 2056
8560.88 2032
8561.75 2041
8562.63 2106
8563.50 2011
8564.37 1895
8565.25 1951
8566.12 1912
8566.99 1906
8567.87 1895
8568.74 1933
8569.62 1833
8570.49 1860
8571.36 1807
8572.24 1919
8573.11 1895
8573.99 1816
8574.86 1847
8575.73 1849
8576.61 2037
8577.48 1955
8578.36 1842
8579.23 1762
8580.10 1818
8580.98 1760
8581.85 1750
8582.73 1723
8583.60 1703
8584.48 1696
8585.35 1854
8586.23 1863
8587.10 1703
8587.98 1653
8588.85 1755
8589.72 1648
8590.60 1731
8591.47 1755
8592.35 1692
8593.22 1737
8594.10 1687
8594.97 1760
8595.85 1824
8596.72 1852
8597.60 1814
8598.47 1834
8599.35 1870
8600.23 1832
8601.10 1912
8601.98 1843
8602.85 1844
8603.73 1883
8604.60 1962
8605.48 1919
8606.35 1864
8607.23 1823
8608.11 1894
8608.98 1949
8609.86 1946
8610.73 2026
8611.61 2119
8612.48 2190
8613.36 2372
8614.24 2394
8615.11 2290
8615.99 2114
8616.87 2211
8617.74 2078
8618.62 2028
8619.49 1992
8620.37 1934
8621.25 1974
8622.12 1898
8623.00 1870
8623.88 1816
8624.75 1853
8625.63 1925
8626.51 1825
8627.38 1849
8628.26 1866
8629.14 1920
8630.01 2006
8630.89 1898
8631.77 2086
8632.64 1985
8633.52 1891
8634.40 2064
8635.28 2142
8636.15 2126
8637.03 2034
8637.91 2057
8638.78 1970
8639.66 2079
8640.54 2000
8641.42 1937
8642.29 2077
8643.17 2173
8644.05 2228
8644.93 2155
8645.80 2135
8646.68 2190
8647.56 2097
8648.44 2174
8649.31 2271
8650.19 2290
8651.07 2288
8651.95 2321
8652.83 2316
8653.70 2398
8654.58 2395
8655.46 2397
8656.34 2438
8657.22 2326
8658.10 2370
8658.97 2362
8659.85 2335
8660.73 2424
8661.61 2335
8662.49 2295
8663.37 2385
8664.24 2347
8665.12 2479
8666.00 2345
8666.88 2431
8667.76 2476
8668.64 2480
8669.52 2553
8670.40 2552
8671.27 2563
8672.15 2690
8673.03 2929
8673.91 3150
8674.79 3600
8675.67 3963
8676.55 4322
8677.43 4219
8678.31 4411
8679.19 4526
8680.07 4459
8680.95 4142
8681.83 4014
8682.71 3630
8683.58 3467
8684.46 3250
8685.34 2934
8686.22 2820
8687.10 2874
8687.98 2890
8688.86 3054
8689.74 3097
8690.62 3257
8691.50 3622
8692.38 3824
8693.26 4592
8694.14 5478
8695.02 5869
8695.90 6424
8696.78 6449
8697.66 6295
8698.54 5819
8699.42 5231
8700.30 4546
8701.19 3955
8702.07 3591
8702.95 3172
8703.83 2876
8704.71 2617
8705.59 2512
8706.47 2445
8707.35 2506
8708.23 2417
8709.11 2327
8709.99 2320
8710.87 2238
8711.75 2188
8712.64 2055
8713.52 2090
8714.40 2138
8715.28 2072
8716.16 2128
8717.04 2159
8717.92 2100
8718.80 2021
8719.69 2104
8720.57 2061
8721.45 2153
8722.33 2176
8723.21 2191
8724.09 2094
8724.97 2185
8725.86 2265
8726.74 2156
8727.62 2131
8728.50 2122
8729.38 2181
8730.27 2200
8731.15 2120
8732.03 2312
8732.91 2255
8733.79 2318
8734.68 2230
8735.56 2298
8736.44 2334
8737.32 2168
8738.20 2174
8739.09 2054
8739.97 1988
8740.85 2114
8741.73 2239
8742.62 2134
8743.50 2092
8744.38 2176
8745.27 2145
8746.15 2146
8747.03 2164
8747.91 2260
8748.80 2260
8749.68 2078
8750.56 2184
8751.45 2171
8752.33 2186
8753.21 2278
8754.09 2177
8754.98 2229
8755.86 2294
8756.74 2363
8757.63 2471
8758.51 2541
8759.39 2457
8760.28 2490
8761.16 2580
8762.04 2796
8762.93 2737
8763.81 2638
8764.70 2761
8765.58 2708
8766.46 2606
8767.35 2565
8768.23 2489
8769.11 2389
8770.00 2333
8770.88 2360
8771.77 2411
8772.65 2376
8773.53 2430
8774.42 2399
8775.30 2416
8776.19 2472
8777.07 2592
8777.96 2613
8778.84 2585
8779.72 2420
8780.61 2357
8781.49 2361
8782.38 2606
8783.26 2636
8784.15 2688
8785.03 2632
8785.92 2561
8786.80 2598
8787.69 2525
8788.57 2500
8789.46 2513
8790.34 2581
8791.23 2800
8792.11 2927
8793.00 3204
8793.88 3299
8794.77 3418
8795.65 3593
8796.54 3643
8797.42 3762
8798.31 3532
8799.19 3211
8800.08 3106
8800.96 3027
8801.85 2816
8802.74 2456
8803.62 2424
8804.51 2247
8805.39 2209
8806.28 2167
8807.16 2271
8808.05 2334
8808.94 2289
8809.82 2465
8810.71 2355
8811.59 2316
8812.48 2368
8813.37 2221
8814.25 2161
8815.14 2100
8816.02 2089
8816.91 2063
8817.80 2050
8818.68 1886
8819.57 1860
8820.46 1886
8821.34 1950
8822.23 1971
8823.12 1882
8824.00 2041
8824.89 2105
8825.78 1944
8826.66 2005
8827.55 1957
8828.44 1994
8829.32 1856
8830.21 1933
8831.10 1947
8831.99 1869
8832.87 1783
8833.76 1822
8834.65 1891
8835.53 1780
8836.42 1940
8837.31 1851
8838.20 1877
8839.08 1939
8839.97 1832
8840.86 1793
8841.75 1656
8842.63 1616
8843.52 1676
8844.41 1758
8845.30 1693
8846.18 1621
8847.07 1633
8847.96 1716
8848.85 1668
8849.74 1750
8850.62 1784
8851.51 1853
8852.40 1723
8853.29 1642
8854.18 1682
8855.06 1666
8855.95 1640
8856.84 1603
8857.73 1601
8858.62 1749
8859.51 1715
8860.39 1634
8861.28 1636
8862.17 1586
8863.06 1723
8863.95 1669
8864.84 1622
8865.73 1762
8866.62 1778
8867.50 1620
8868.39 1516
8869.28 1600
8870.17 1592
8871.06 1554
8871.95 1583
8872.84 1636
8873.73 1522
8874.62 1545
8875.51 1597
8876.40 1507
8877.28 1458
8878.17 1433
8879.06 1524
8879.95 1509
8880.84 1517
8881.73 1479
8882.62 1466
8883.51 1443
8884.40 1348
8885.29 1382
8886.18 1448
8887.07 1446
8887.96 1393
8888.85 1476
8889.74 1513
8890.63 1349
8891.52 1455
8892.41 1464
8893.30 1425
8894.19 1433
8895.08 1402
8895.97 1391
8896.86 1414
8897.75 1348
8898.64 1279
8899.53 1326
8900.42 1338
8901.31 1386
8902.20 1280
8903.10 1311
8903.99 1304
8904.88 1313
8905.77 1247
8906.66 1279
8907.55 1355
8908.44 1320
8909.33 1318
8910.22 1297
8911.11 1357
8912.00 1207
8912.90 1249
8913.79 1346
8914.68 1278
8915.57 1262
8916.46 1350
8917.35 1314
8918.24 1309
8919.13 1315
8920.03 1357
8920.92 1260
8921.81 1246
8922.70 1291
8923.59 1284
8924.48 1223
8925.38 1283
8926.27 1229
8927.16 1283
8928.05 1216
8928.94 1174
8929.84 1218
8930.73 1170
8931.62 1096
8932.51 1176
8933.40 1205
8934.30 1207
8935.19 1218
8936.08 1197
8936.97 1134
8937.86 1174
8938.76 1191
8939.65 1226
8940.54 1271
8941.43 1271
8942.33 1226
8943.22 1279
8944.11 1167
8945.01 1198
8945.90 1237
8946.79 1227
8947.68 1221
8948.58 1222
8949.47 1109
8950.36 1083
8951.26 1126
8952.15 1097
8953.04 1084
8953.94 1142
8954.83 1164
8955.72 1154
8956.62 1116
8957.51 1145
8958.40 1199
8959.30 1088
8960.19 1124
8961.08 1129
8961.98 1096
8962.87 1194
8963.76 1191
8964.66 1099
8965.55 1175
8966.44 1144
8967.34 1101
8968.23 1142
8969.13 1126
8970.02 1228
8970.91 1196
8971.81 1132
8972.70 1099
8973.60 1160
8974.49 1151
8975.39 1160
8976.28 1108
8977.17 1122
8978.07 1188
8978.96 1095
8979.86 1112
8980.75 1194
8981.65 1151
8982.54 1179
8983.44 1261
8984.33 1219
8985.22 1216
8986.12 1138
8987.01 1143
8987.91 1120
8988.80 1133
8989.70 1155
8990.59 1038
8991.49 1110
8992.38 1122
8993.28 948
8994.17 1063
8995.07 1074
8995.97 1025
8996.86 1006
8997.76 1069
8998.65 1131
8999.55 1054
9000.44 1090
9001.34 1082
9002.23 1068
9003.13 1011
9004.02 1008
9004.92 1107
9005.82 1081
9006.71 1076
9007.61 998
9008.50 1016
9009.40 1013
9010.30 1034
9011.19 1039
9012.09 1102
9012.98 1043
9013.88 993
9014.78 1013
9015.67 1019
9016.57 1034
9017.47 992
9018.36 971
9019.26 1064
9020.15 1068
9021.05 1065
9021.95 1145
9022.84 1029
9023.74 1037
9024.64 1029
9025.53 1077
9026.43 1021
9027.33 1041
9028.23 1066
9029.12 1030
9030.02 1081
9030.92 997
9031.81 973
9032.71 982
9033.61 972
9034.50 1025
9035.40 1025
9036.30 1080
9037.20 1022
9038.09 1026
9038.99 1038
9039.89 980
9040.79 963
9041.68 994
9042.58 1031
9043.48 995
9044.38 949
9045.27 983
9046.17 1018
9047.07 984
9047.97 953
9048.87 954
9049.76 1044
9050.66 1046
9051.56 1052
9052.46 1038
9053.36 1023
9054.25 1140
9055.15 993
9056.05 985
9056.95 972
9057.85 930
9058.75 1048
9059.64 1051
9060.54 1106
9061.44 1056
9062.34 1038
9063.24 1071
9064.14 1025
9065.04 974
9065.93 1024
9066.83 1043
9067.73 1049
9068.63 991
9069.53 983
9070.43 983
9071.33 1004
9072.23 1009
9073.13 1068
9074.03 1023
9074.92 1007
9075.82 1028
9076.72 1016
9077.62 976
9078.52 1036
9079.42 1067
9080.32 1097
9081.22 1110
9082.12 1084
9083.02 1005
9083.92 988
9084.82 1019
9085.72 967
9086.62 1101
9087.52 1090
9088.42 1020
9089.32 1081
9090.22 1063
9091.12 1110
9092.02 1055
9092.92 1039
9093.82 1068
9094.72 1037
9095.62 1016
9096.52 1008
9097.42 1013
9098.32 989
9099.22 1078
9100.12 1046
9101.02 968
9101.92 999
9102.82 1041
9103.72 976
9104.62 1057
9105.52 956
9106.43 990
9107.33 1104
9108.23 1030
9109.13 1010
9110.03 1093
9110.93 1039
9111.83 972
9112.73 914
9113.63 1033
9114.53 1057
9115.44 1054
9116.34 974
9117.24 1045
9118.14 1023
9119.04 994
9119.94 982
9120.84 1023
9121.75 1002
9122.65 997
9123.55 994
9124.45 933
9125.35 938
9126.25 962
9127.16 942
9128.06 986
9128.96 1038
9129.86 980
9130.76 1050
9131.66 1063
9132.57 1043
9133.47 967
9134.37 944
9135.27 1018
9136.18 1040
9137.08 1022
9137.98 966
9138.88 989
9139.79 1009
9140.69 1077
9141.59 1015
9142.49 990
9143.40 1029
9144.30 992
9145.20 927
9146.10 1005
9147.01 1055
9147.91 1001
9148.81 967
9149.71 931
9150.62 937
9151.52 975
9152.42 967
9153.33 1010
9154.23 956
9155.13 975
9156.04 840
9156.94 911
9157.84 984
9158.75 1013
9159.65 939
9160.55 958
9161.46 1010
9162.36 988
9163.26 1049
9164.17 953
9165.07 896
9165.97 976
9166.88 1012
9167.78 975
9168.69 957
9169.59 1004
9170.49 930
9171.40 1035
9172.30 917
9173.21 961
9174.11 1031
9175.01 962
9175.92 971
9176.82 962
9177.73 938
9178.63 1058
9179.54 947
9180.44 994
9181.35 992
9182.25 946
9183.15 984
9184.06 975
9184.96 990
9185.87 997
9186.77 1001
9187.68 1090
9188.58 1015
9189.49 1046
9190.39 962
9191.30 1007
9192.20 1000
9193.11 973
9194.01 991
9194.92 986
9195.82 1060
9196.73 1031
9197.63 966
9198.54 973
9199.44 1036
9200.35 1012
9201.25 948
9202.16 1066
9203.07 1138
9203.97 1030
9204.88 1034
9205.78 1066
9206.69 1034
9207.59 1036
9208.50 966
9209.41 982
9210.31 1006
9211.22 981
9212.12 916
9213.03 969
9213.94 1051
9214.84 1087
9215.75 1086
9216.65 1144
9217.56 1114
9218.47 1146
9219.37 1147
9220.28 1034
9221.19 1098
9222.09 1081
9223.00 1063
9223.91 1139
9224.81 1141
9225.72 1108
9226.63 1034
9227.53 1070
9228.44 1011
9229.35 1017
9230.25 925
9231.16 959
9232.07 1022
9232.97 1013
9233.88 997
9234.79 970
9235.70 938
9236.60 1041
9237.51 1007
9238.42 1028
9239.32 955
9240.23 969
9241.14 948
9242.05 949
9242.95 1165
9243.86 957
9244.77 969
9245.68 952
9246.58 956
9247.49 924
9248.40 1005
9249.31 950
9250.22 938
9251.12 936
9252.03 990
9252.94 1049
9253.85 906
9254.76 958
9255.66 924
9256.57 892
9257.48 856
9258.39 933
9259.30 995
9260.21 1012
9261.11 944
9262.02 988
9262.93 959
9263.84 1011
9264.75 917
9265.66 940
9266.57 960
9267.47 912
9268.38 1017
9269.29 921
9270.20 938
9271.11 924
9272.02 919
9272.93 919
9273.84 918
9274.75 922
9275.65 976
9276.56 1070
9277.47 1032
9278.38 986
9279.29 999
9280.20 984
9281.11 992
9282.02 1027
9282.93 1049
9283.84 957
9284.75 1001
9285.66 1031
9286.57 998
9287.48 1035
9288.39 1034
9289.30 988
9290.21 905
9291.12 945
9292.03 1046
9292.94 1042
9293.85 1059
9294.76 987
9295.67 1008
9296.58 1116
9297.49 1103
9298.40 1114
9299.31 1126
9300.22 1015
9301.13 1012
9302.04 1008
9302.95 1106
9303.86 1136
9304.77 1066
9305.68 1118
9306.59 1135
9307.50 1182
9308.41 1115
9309.32 1072
9310.23 1059
9311.15 1125
9312.06 1170
9312.97 1266
9313.88 1302
9314.79 1256
9315.70 1206
9316.61 1265
9317.52 1205
9318.43 1127
9319.35 1146
9320.26 1070
9321.17 1113
9322.08 1249
9322.99 1104
9323.90 1036
9324.81 1092
9325.73 1115
9326.64 1103
9327.55 1030
9328.46 1110
9329.37 1087
9330.28 1058
9331.20 1076
9332.11 1096
9333.02 1062
9333.93 941
9334.84 956
9335.76 1069
9336.67 1090
9337.58 993
9338.49 1074
9339.40 1048
9340.32 1057
9341.23 1002
9342.14 1090
9343.05 1101
9343.97 1091
9344.88 1131
9345.79 1148
9346.70 1078
9347.62 1054
9348.53 1050
9349.44 1099
9350.35 1073
9351.27 1028
9352.18 1080
9353.09 1039
9354.01 1095
9354.92 1063
9355.83 1041
9356.75 1019
9357.66 1000
9358.57 1029
9359.49 1033
9360.40 1086
9361.31 1040
9362.23 1007
9363.14 1091
9364.05 1074
9364.97 1084
9365.88 1016
9366.79 1085
9367.71 1018
9368.62 1081
9369.53 1044
9370.45 1031
9371.36 1016
9372.28 1030
9373.19 1095
9374.10 1049
9375.02 1036
9375.93 1112
9376.84 1049
9377.76 1024
9378.67 1038
9379.59 1060
9380.50 991
9381.42 1074
9382.33 1085
9383.24 1013
9384.16 1086
9385.07 996
9385.99 1114
9386.90 1068
9387.82 1123
9388.73 1151
9389.65 1241
9390.56 1178
9391.48 1251
9392.39 1301
9393.31 1129
9394.22 1192
9395.14 1177
9396.05 1185
9396.97 1280
9397.88 1263
9398.80 1196
9399.71 1251
9400.63 1370
9401.54 1310
9402.46 1266
9403.37 1088
9404.29 1144
9405.20 1138
9406.12 1174
9407.03 1062
9407.95 1082
9408.87 1071
9409.78 1070
9410.70 1114
9411.61 1136
9412.53 1142
9413.44 1073
9414.36 1105
9415.28 1047
9416.19 1101
9417.11 1182
9418.02 1164
9418.94 1084
9419.86 1095
9420.77 1058
9421.69 1090
9422.61 1029
9423.52 1014
9424.44 1100
9425.36 1153
9426.27 1057
9427.19 1026
9428.10 1118
9429.02 1115
9429.94 1147
9430.85 1193
9431.77 1120
9432.69 1061
9433.61 1006
9434.52 1045
9435.44 1102
9436.36 1068
9437.27 1114
9438.19 1100
9439.11 1175
9440.02 1261
9440.94 1155
9441.86 1123
9442.78 1130
9443.69 1191
9444.61 1223
9445.53 1182
9446.45 1156
9447.36 1163
9448.28 1185
9449.20 1233
9450.12 1168
9451.03 1309
9451.95 1267
9452.87 1221
9453.79 1323
9454.71 1372
9455.62 1413
9456.54 1446
9457.46 1462
9458.38 1581
9459.30 1510
9460.21 1378
9461.13 1328
9462.05 1291
9462.97 1293
9463.89 1244
9464.80 1151
9465.72 1270
9466.64 1168
9467.56 1129
9468.48 1123
9469.40 1131
9470.32 1173
9471.23 1206
9472.15 1158
9473.07 1187
9473.99 1170
9474.91 1226
9475.83 1226
9476.75 1242
9477.67 1209
9478.59 1163
9479.50 1169
9480.42 1188
9481.34 1198
9482.26 1256
9483.18 1403
9484.10 1306
9485.02 1272
9485.94 1342
9486.86 1393
9487.78 1308
9488.70 1291
9489.62 1354
9490.54 1362
9491.46 1243
9492.38 1163
9493.30 1168
9494.22 1190
9495.14 1267
9496.06 1164
9496.98 1238
9497.90 1273
9498.82 1193
9499.74 1163
9500.66 1125
9501.58 1178
9502.50 1119
9503.42 1136
9504.34 1162
9505.26 1186
9506.18 1241
9507.10 1210
9508.02 1259
9508.94 1310
9509.86 1218
9510.78 1257
9511.70 1198
9512.62 1221
9513.54 1303
9514.46 1242
9515.38 1286
9516.30 1240
9517.23 1251
9518.15 1315
9519.07 1358
9519.99 1322
9520.91 1347
9521.83 1329
9522.75 1376
9523.67 1369
9524.59 1374
9525.52 1388
9526.44 1393
9527.36 1362
9528.28 1427
9529.20 1412
9530.12 1377
9531.04 1486
9531.97 1590
9532.89 1673
9533.81 1796
9534.73 1804
9535.65 1996
9536.57 2045
9537.50 2026
9538.42 2077
9539.34 1920
9540.26 1846
9541.18 1871
9542.11 1637
9543.03 1579
9543.95 1547
9544.87 1535
9545.80 1406
9546.72 1426
9547.64 1447
9548.56 1399
9549.49 1362
9550.41 1245
9551.33 1273
9552.25 1323
9553.18 1272
9554.10 1258
9555.02 1307
9555.94 1347
9556.87 1251
9557.79 1288
9558.71 1333
9559.64 1344
9560.56 1363
9561.48 1417
9562.40 1457
9563.33 1462
9564.25 1410
9565.17 1354
9566.10 1455
9567.02 1342
9567.94 1348
9568.87 1344
9569.79 1351
9570.71 1294
9571.64 1278
9572.56 1399
9573.49 1409
9574.41 1377
9575.33 1260
9576.26 1285
9577.18 1262
9578.10 1261
9579.03 1251
9579.95 1279
9580.88 1267
9581.80 1265
9582.72 1240
9583.65 1315
9584.57 1295
9585.50 1302
9586.42 1360
9587.35 1211
9588.27 1273
9589.19 1266
9590.12 1366
9591.04 1448
9591.97 1246
9592.89 1274
9593.82 1317
9594.74 1347
9595.67 1473
9596.59 1416
9597.52 1409
9598.44 1390
9599.37 1325
9600.29 1268
9601.22 1331
9602.14 1405
9603.07 1455
9603.99 1509
9604.92 1508
9605.84 1473
9606.77 1525
9607.69 1502
9608.62 1492
9609.54 1487
9610.47 1444
9611.39 1527
9612.32 1516
9613.24 1599
9614.17 1635
9615.10 1612
9616.02 1503
9616.95 1474
9617.87 1500
9618.80 1510
9619.72 1517
9620.65 1542
9621.58 1655
9622.50 1581
9623.43 1599
9624.35 1659
9625.28 1527
9626.21 1660
9627.13 1629
9628.06 1625
9628.99 1692
9629.91 1669
9630.84 1518
9631.76 1659
9632.69 1612
9633.62 1629
9634.54 1631
9635.47 1768
9636.40 1926
9637.32 1943
9638.25 1945
9639.18 1884
9640.10 1922
9641.03 1969
9641.96 1984
9642.89 1955
9643.81 1986
9644.74 2053
9645.67 1964
9646.59 1863
9647.52 1984
9648.45 2102
9649.38 2150
9650.30 2173
9651.23 2331
9652.16 2507
9653.09 2531
9654.01 2597
9654.94 2421
9655.87 2379
9656.80 2311
9657.72 2308
9658.65 2254
9659.58 2172
9660.51 2012
9661.43 1929
9662.36 1939
9663.29 1996
9664.22 1884
9665.15 1997
9666.07 1953
9667.00 1936
9667.93 1885
9668.86 1982
9669.79 2004
9670.72 1958
9671.64 1994
9672.57 2103
9673.50 2136
9674.43 2058
9675.36 2128
9676.29 2057
9677.22 2083
9678.14 2189
9679.07 2246
9680.00 2143
9680.93 2178
9681.86 2071
9682.79 2047
9683.72 2099
9684.65 2184
9685.58 2177
9686.50 2195
9687.43 2280
9688.36 2219
9689.29 2358
9690.22 2372
9691.15 2334
9692.08 2318
9693.01 2339
9693.94 2354
9694.87 2311
9695.80 2415
9696.73 2557
9697.66 2461
9698.59 2418
9699.52 2512
9700.45 2449
9701.38 2529
9702.31 2737
9703.24 2785
9704.17 2895
9705.10 2747
9706.03 2742
9706.96 2785
9707.89 2718
9708.82 2541
9709.75 2522
9710.68 2404
9711.61 2268
9712.54 2238
9713.47 2344
9714.40 2261
9715.33 2384
9716.26 2444
9717.19 2380
9718.12 2433
9719.05 2429
9719.98 2420
9720.91 2500
9721.84 2382
9722.77 2304
9723.70 2179
9724.64 2150
9725.57 2056
9726.50 1933
9727.43 1916
9728.36 1838
9729.29 1906
9730.22 1875
9731.15 1810
9732.08 1753
9733.02 1810
9733.95 1726
9734.88 1729
9735.81 1710
9736.74 1699
9737.67 1685
9738.60 1711
9739.54 1660
9740.47 1648
9741.40 1665
9742.33 1651
9743.26 1687
9744.20 1646
9745.13 1608
9746.06 1699
9746.99 1753
9747.92 1672
9748.86 1724
9749.79 1619
9750.72 1692
9751.65 1686
9752.58 1678
9753.52 1591
9754.45 1633
9755.38 1696
9756.31 1605
9757.25 1573
9758.18 1611
9759.11 1643
9760.04 1596
9760.98 1650
9761.91 1520
9762.84 1516
9763.77 1551
9764.71 1562
9765.64 1566
9766.57 1525
9767.51 1535
9768.44 1560
9769.37 1608
9770.31 1695
9771.24 1616
9772.17 1521
9773.10 1662
9774.04 1702
9774.97 1638
9775.90 1570
9776.84 1557
9777.77 1667
9778.71 1680
9779.64 1681
9780.57 1797
9781.51 1875
9782.44 1834
9783.37 1835
9784.31 1768
9785.24 1846
9786.17 1824
9787.11 1795
9788.04 1898
9788.98 1831
9789.91 1787
9790.84 1734
9791.78 1680
9792.71 1609
9793.65 1586
9794.58 1559
9795.52 1625
9796.45 1575
9797.38 1537
9798.32 1603
9799.25 1585
9800.19 1622
9801.12 1624
9802.06 1557
9802.99 1653
9803.93 1697
9804.86 1586
9805.80 1532
9806.73 1428
9807.67 1432
9808.60 1400
9809.54 1349
9810.47 1410
9811.41 1409
9812.34 1335
9813.28 1335
9814.21 1382
9815.15 1351
9816.08 1358
9817.02 1211
9817.95 1329
9818.89 1330
9819.82 1288
9820.76 1361
9821.69 1367
9822.63 1306
9823.57 1356
9824.50 1411
9825.44 1303
9826.37 1360
9827.31 1312
9828.25 1283
9829.18 1258
9830.12 1272
9831.05 1320
9831.99 1218
9832.93 1274
9833.86 1363
9834.80 1339
9835.73 1296
9836.67 1293
9837.61 1269
9838.54 1291
9839.48 1274
9840.42 1325
9841.35 1328
9842.29 1353
9843.23 1305
9844.16 1293
9845.10 1291
9846.04 1326
9846.97 1292
9847.91 1321
9848.85 1289
9849.78 1318
9850.72 1403
9851.66 1374
9852.59 1413
9853.53 1371
9854.47 1300
9855.40 1379
9856.34 1395
9857.28 1424
9858.22 1511
9859.15 1440
9860.09 1463
9861.03 1375
9861.97 1400
9862.90 1403
9863.84 1430
9864.78 1429
9865.72 1395
9866.65 1373
9867.59 1315
9868.53 1443
9869.47 1278
9870.41 1248
9871.34 1349
9872.28 1229
9873.22 1229
9874.16 1305
9875.10 1238
9876.03 1230
9876.97 1302
9877.91 1305
9878.85 1276
9879.79 1381
9880.73 1317
9881.66 1298
9882.60 1218
9883.54 1263
9884.48 1258
9885.42 1319
9886.36 1341
9887.30 1299
9888.23 1340
9889.17 1231
9890.11 1212
9891.05 1301
9891.99 1346
9892.93 1242
9893.87 1222
9894.81 1168
9895.75 1178
9896.68 1180
9897.62 1179
9898.56 1172
9899.50 1223
9900.44 1276
9901.38 1155
9902.32 1251
9903.26 1258
9904.20 1192
9905.14 1247
9906.08 1310
9907.02 1281
9907.96 1183
9908.90 1255
9909.84 1295
9910.78 1268
9911.72 1234
9912.66 1295
9913.60 1319
9914.54 1217
9915.48 1243
9916.42 1317
9917.36 1400
9918.30 1310
9919.24 1224
9920.18 1218
9921.12 1244
9922.06 1254
9923.00 1265
9923.94 1233
9924.88 1326
9925.82 1428
9926.76 1661
9927.70 1934
9928.64 2207
9929.58 2417
9930.52 2513
9931.46 2502
9932.40 2434
9933.35 2240
9934.29 2182
9935.23 2050
9936.17 1809
9937.11 1632
9938.05 1493
9938.99 1481
9939.93 1396
9940.87 1336
9941.82 1265
9942.76 1322
9943.70 1284
9944.64 1256
9945.58 1227
9946.52 1237
9947.46 1272
9948.41 1243
9949.35 1226
9950.29 1238
9951.23 1139
9952.17 1204
9953.11 1199
9954.06 1106
9955.00 1127
9955.94 1177
9956.88 1147
9957.82 1204
9958.77 1195
9959.71 1227
9960.65 1229
9961.59 1310
9962.54 1279
9963.48 1140
9964.42 1131
9965.36 1205
9966.30 1172
9967.25 1275
9968.19 1247
9969.13 1208
9970.07 1263
9971.02 1189
9971.96 1159
9972.90 1200
9973.85 1121
9974.79 1129
9975.73 1131
9976.67 1171
9977.62 1154
9978.56 1184
9979.50 1112
9980.45 1097
9981.39 1113
9982.33 1072
9983.28 1097
9984.22 1119
9985.16 1113
9986.11 1149
9987.05 1124
9987.99 1165
9988.94 1082
9989.88 1046
9990.82 1109
9991.77 1048
9992.71 1071
9993.65 1119
9994.60 1126
9995.54 1068
9996.49 1065
9997.43 1157
9998.37 1091
9999.32 1117
10000.26 1164
10001.21 1089
10002.15 1130
10003.09 1156
10004.04 1201
10004.98 1185
10005.93 1190
10006.87 1154
10007.82 1195
10008.76 1192
10009.71 1122
10010.65 1097
10011.59 1070
10012.54 1060
10013.48 1097
10014.43 1180
10015.37 1089
10016.32 1142
10017.26 1163
10018.21 1116
10019.15 1114
10020.10 1124
10021.04 1083
10021.99 1145
10022.93 1050
10023.88 1205
10024.82 1133
10025.77 1115
10026.71 1165
10027.66 1201
10028.60 1062
10029.55 1090
10030.50 1087
10031.44 1091
10032.39 1017
10033.33 1105
10034.28 1100
10035.22 1059
10036.17 1007
10037.12 1054
10038.06 1003
10039.01 1001
10039.95 1004
10040.90 995
10041.84 950
10042.79 962
10043.74 957
10044.68 987
10045.63 1065
10046.58 960
10047.52 1014
10048.47 977
10049.41 1056
10050.36 1038
10051.31 1009
10052.25 1034
10053.20 938
10054.15 993
10055.09 1010
10056.04 1020
10056.99 978
10057.93 934
10058.88 970
10059.83 1020
10060.77 991
10061.72 961
10062.67 966
10063.62 983
10064.56 985
10065.51 1045
10066.46 970
10067.40 953
10068.35 879
10069.30 907
10070.25 941
10071.19 1029
10072.14 957
10073.09 930
10074.04 943
10074.98 986
10075.93 1018
10076.88 1012
10077.83 985
10078.77 1023
10079.72 1065
10080.67 1050
10081.62 910
10082.57 920
10083.51 900
10084.46 899
10085.41 1007
10086.36 1018
10087.31 972
10088.25 961
10089.20 982
10090.15 938
10091.10 950
10092.05 978
10093.00 966
10093.94 964
10094.89 928
10095.84 958
10096.79 996
10097.74 956
10098.69 1017
10099.64 965
10100.58 965
10101.53 980
10102.48 967
10103.43 947
10104.38 921
10105.33 991
10106.28 1012
10107.23 1012
10108.18 1060
10109.13 1015
10110.08 1010
10111.02 963
10111.97 1015
10112.92 981
10113.87 920
10114.82 917
10115.77 943
10116.72 965
10117.67 973
10118.62 943
10119.57 947
10120.52 941
10121.47 903
10122.42 909
10123.37 933
10124.32 945
10125.27 921
10126.22 916
10127.17 906
10128.12 935
10129.07 961
10130.02 924
10130.97 888
10131.92 845
10132.87 871
10133.82 947
10134.77 875
10135.72 961
10136.67 950
10137.62 892
10138.57 951
10139.52 938
10140.47 985
10141.42 923
10142.38 966
10143.33 947
10144.28 891
10145.23 940
10146.18 916
10147.13 1033
10148.08 996
10149.03 900
10149.98 894
10150.93 947
10151.89 964
10152.84 1033
10153.79 887
10154.74 867
10155.69 961
10156.64 924
10157.59 901
10158.55 976
10159.50 1023
10160.45 947
10161.40 974
10162.35 1020
10163.30 1003
10164.26 1003
10165.21 979
10166.16 978
10167.11 1033
10168.06 926
10169.01 953
10169.97 986
10170.92 978
10171.87 999
10172.82 993
10173.78 1075
10174.73 998
10175.68 928
10176.63 1003
10177.58 1016
10178.54 1017
10179.49 934
10180.44 918
10181.39 947
10182.35 1018
10183.30 1076
10184.25 998
10185.21 1014
10186.16 1035
10187.11 1021
10188.06 1091
10189.02 1104
10189.97 1131
10190.92 1107
10191.88 1087
10192.83 1186
10193.78 1120
10194.74 1105
10195.69 1103
10196.64 1147
10197.60 1152
10198.55 1215
10199.50 1174
10200.46 1168
10201.41 1215
10202.36 1132
10203.32 1136
10204.27 1171
10205.22 1175
10206.18 1162
10207.13 1171
10208.09 1333
10209.04 1330
10209.99 1395
10210.95 1387
10211.90 1446
10212.86 1484
10213.81 1393
10214.76 1331
10215.72 1269
10216.67 1316
10217.63 1282
10218.58 1181
10219.53 1182
10220.49 1187
10221.44 1255
10222.40 1238
10223.35 1210
10224.31 1122
10225.26 1082
10226.22 1133
10227.17 1156
10228.13 1188
10229.08 1191
10230.04 1035
10230.99 1109
10231.95 1154
10232.90 1132
10233.86 1150
10234.81 1234
10235.77 1259
10236.72 1349
10237.68 1416
10238.63 1392
10239.59 1475
10240.54 1540
10241.50 1446
10242.45 1453
10243.41 1332
10244.36 1262
10245.32 1239
10246.28 1206
10247.23 1236
10248.19 1159
10249.14 1074
10250.10 1034
10251.05 980
10252.01 1067
10252.97 1101
10253.92 1080
10254.88 1000
10255.83 1048
10256.79 1063
10257.75 1062
10258.70 1056
10259.66 1030
10260.61 989
10261.57 924
10262.53 940
10263.48 979
10264.44 969
10265.40 945
10266.35 1015
10267.31 1021
10268.27 944
10269.22 942
10270.18 938
10271.14 1005
10272.09 955
10273.05 954
10274.01 918
10274.96 988
10275.92 1041
10276.88 946
10277.84 946
10278.79 917
10279.75 1000
10280.71 941
10281.66 927
10282.62 912
10283.58 860
10284.54 935
10285.49 931
10286.45 847
10287.41 945
10288.37 915
10289.32 888
10290.28 939
10291.24 926
10292.20 920
10293.16 903
10294.11 905
10295.07 889
10296.03 902
10296.99 1000
10297.95 978
10298.90 945
10299.86 921
10300.82 939
10301.78 962
10302.74 914
10303.69 889
10304.65 872
10305.61 897
10306.57 910
10307.53 960
10308.49 990
10309.44 964
10310.40 983
10311.36 976
10312.32 911
10313.28 856
10314.24 905
10315.20 913
10316.16 864
10317.12 968
10318.07 946
10319.03 954
10319.99 949
10320.95 873
10321.91 967
10322.87 863
10323.83 885
10324.79 930
10325.75 972
10326.71 941
10327.67 898
10328.63 937
10329.59 945
10330.54 944
10331.50 911
10332.46 934
10333.42 1046
10334.38 1044
10335.34 899
10336.30 952
10337.26 960
10338.22 961
10339.18 920
10340.14 888
10341.10 833
10342.06 903
10343.02 870
10343.98 867
10344.94 877
10345.90 836
10346.86 914
10347.82 915
10348.78 925
10349.75 882
10350.71 934
10351.67 946
10352.63 920
10353.59 873
10354.55 933
10355.51 941
10356.47 887
10357.43 957
10358.39 923
10359.35 925
10360.31 899
10361.27 954
10362.23 890
10363.20 878
10364.16 931
10365.12 953
10366.08 895
10367.04 925
10368.00 899
10368.96 905
10369.92 892
10370.89 848
10371.85 927
10372.81 842
10373.77 846
10374.73 829
10375.69 857
10376.66 858
10377.62 869
10378.58 861
10379.54 876
10380.50 877
10381.46 845
10382.43 836
10383.39 828
10384.35 843
10385.31 899
10386.28 919
10387.24 820
10388.20 800
10389.16 832
10390.12 853
10391.09 816
10392.05 820
10393.01 818
10393.97 826
10394.94 876
10395.90 910
10396.86 883
10397.82 865
10398.79 926
10399.75 915
10400.71 878
10401.68 845
10402.64 874
10403.60 832
10404.56 884
10405.53 866
10406.49 877
10407.45 831
10408.42 868
10409.38 878
10410.34 900
10411.31 962
10412.27 890
10413.23 860
10414.20 848
10415.16 913
10416.12 906
10417.09 917
10418.05 947
10419.01 1003
10419.98 1026
10420.94 1076
10421.91 1143
10422.87 1106
10423.83 1064
10424.80 1192
10425.76 1137
10426.73 1063
10427.69 1004
10428.65 967
10429.62 983
10430.58 962
10431.55 836
10432.51 818
10433.47 860
10434.44 819
10435.40 826
10436.37 809
10437.33 829
10438.30 848
10439.26 766
10440.23 824
10441.19 810
10442.16 808
10443.12 843
10444.09 867
10445.05 835
10446.02 817
10446.98 703
10447.95 746
10448.91 763
10449.88 809
10450.84 801
10451.81 836
10452.77 913
10453.74 841
10454.70 856
10455.67 859
10456.63 803
10457.60 830
10458.56 818
10459.53 783
10460.49 794
10461.46 767
10462.43 744
10463.39 805
10464.36 866
10465.32 795
10466.29 761
10467.25 766
10468.22 739
10469.19 797
10470.15 806
10471.12 799
10472.08 768
10473.05 793
10474.02 817
10474.98 807
10475.95 760
10476.92 756
10477.88 662
10478.85 773
10479.82 750
10480.78 822
10481.75 814
10482.71 845
10483.68 822
10484.65 796
10485.61 777
10486.58 779
10487.55 767
10488.52 801
10489.48 830
10490.45 824
10491.42 774
10492.38 820
10493.35 824
10494.32 847
10495.28 843
10496.25 786
10497.22 844
10498.19 794
10499.15 747
10500.12 827
10501.09 811
10502.06 788
10503.02 784
10503.99 777
10504.96 774
10505.93 841
10506.89 813
10507.86 824
10508.83 758
10509.80 744
10510.77 784
10511.73 831
10512.70 868
10513.67 807
10514.64 802
10515.61 842
10516.57 871
10517.54 877
10518.51 796
10519.48 837
10520.45 850
10521.42 808
10522.38 842
10523.35 818
10524.32 793
10525.29 835
10526.26 760
10527.23 781
10528.20 804
10529.16 812
10530.13 805
10531.10 800
10532.07 832
10533.04 782
10534.01 782
10534.98 773
10535.95 774
10536.92 755
10537.89 803
10538.85 786
10539.82 804
10540.79 815
10541.76 752
10542.73 832
10543.70 912
10544.67 880
10545.64 857
10546.61 847
10547.58 797
10548.55 839
10549.52 836
10550.49 815
10551.46 797
10552.43 858
10553.40 814
10554.37 812
10555.34 881
10556.31 881
10557.28 800
10558.25 909
10559.22 890
10560.19 878
10561.16 972
10562.13 998
10563.10 1030
10564.07 1045
10565.04 1079
10566.01 1037
10566.98 1021
10567.95 1015
10568.92 914
10569.89 913
10570.86 1003
10571.83 1028
10572.80 852
10573.78 862
10574.75 818
10575.72 823
10576.69 801
10577.66 767
10578.63 795
10579.60 789
10580.57 804
10581.54 799
10582.51 869
10583.49 888
10584.46 879
10585.43 874
10586.40 866
10587.37 862
10588.34 897
10589.31 910
10590.29 906
10591.26 920
10592.23 935
10593.20 929
10594.17 936
10595.14 867
10596.12 831
10597.09 888
10598.06 866
10599.03 846
10600.00 892
10600.98 889
10601.95 886
10602.92 888
10603.89 843
10604.87 862
10605.84 795
10606.81 845
10607.78 900
10608.75 909
10609.73 892
10610.70 795
10611.67 868
10612.64 874
10613.62 816
10614.59 829
10615.56 828
10616.54 856
10617.51 872
10618.48 816
10619.45 845
10620.43 852
10621.40 816
10622.37 870
10623.35 886
10624.32 902
10625.29 930
10626.27 935
10627.24 945
10628.21 919
10629.19 883
10630.16 881
10631.13 888
10632.11 875
10633.08 907
10634.05 941
10635.03 920
10636.00 903
10636.97 928
10637.95 848
10638.92 936
10639.90 964
10640.87 1051
10641.84 1067
10642.82 1043
10643.79 1130
10644.77 1076
10645.74 1059
10646.71 1065
10647.69 1050
10648.66 1044
10649.64 1008
10650.61 901
10651.59 880
10652.56 878
10653.53 819
10654.51 799
10655.48 774
10656.46 847
10657.43 855
10658.41 785
10659.38 800
10660.36 801
10661.33 758
10662.31 824
10663.28 826
10664.26 817
10665.23 840
10666.21 822
10667.18 860
10668.16 865
10669.13 890
10670.11 862
10671.08 806
10672.06 952
10673.03 902
10674.01 779
10674.98 757
10675.96 804
10676.93 827
10677.91 835
10678.89 824
10679.86 833
10680.84 824
10681.81 868
10682.79 927
10683.76 884
10684.74 883
10685.72 961
10686.69 891
10687.67 861
10688.64 893
10689.62 882
10690.60 875
10691.57 864
10692.55 808
10693.53 832
10694.50 852
10695.48 856
10696.46 757
10697.43 752
10698.41 777
10699.38 737
10700.36 772
10701.34 793
10702.31 792
10703.29 778
10704.27 793
10705.25 798
10706.22 792
10707.20 762
10708.18 795
10709.15 792
10710.13 756
10711.11 793
10712.08 784
10713.06 779
10714.04 805
10715.02 821
10715.99 782
10716.97 788
10717.95 776
10718.93 829
10719.90 776
10720.88 730
10721.86 728
10722.84 741
10723.81 765
10724.79 773
10725.77 791
10726.75 766
10727.72 819
10728.70 719
10729.68 724
10730.66 745
10731.64 777
10732.61 803
10733.59 804
10734.57 756
10735.55 735
10736.53 709
10737.51 699
10738.48 709
10739.46 754
10740.44 734
10741.42 705
10742.40 733
10743.38 741
10744.36 783
10745.33 761
10746.31 838
10747.29 749
10748.27 758
10749.25 719
10750.23 705
10751.21 824
10752.19 773
10753.16 782
10754.14 748
10755.12 735
10756.10 737
10757.08 812
10758.06 843
10759.04 814
10760.02 749
10761.00 761
10761.98 803
10762.96 804
10763.94 727
10764.92 713
10765.90 719
10766.88 776
10767.86 732
10768.84 696
10769.82 667
10770.80 722
10771.78 779
10772.75 790
10773.73 760
10774.71 701
10775.69 734
10776.68 700
10777.66 763
10778.64 788
10779.62 802
10780.60 839
10781.58 753
10782.56 777
10783.54 808
10784.52 747
10785.50 789
10786.48 771
10787.46 776
10788.44 709
10789.42 773
10790.40 795
10791.38 708
10792.36 723
10793.34 769
10794.32 807
10795.31 823
10796.29 767
10797.27 752
10798.25 785
10799.23 789
10800.21 731
10801.19 751
10802.17 759
10803.15 742
10804.14 758
10805.12 754
10806.10 796
10807.08 715
10808.06 723
10809.04 773
10810.03 775
10811.01 798
10811.99 798
10812.97 743
10813.95 769
10814.93 698
10815.92 719
10816.90 846
10817.88 786
10818.86 786
10819.84 718
10820.83 784
10821.81 779
10822.79 772
10823.77 820
10824.75 788
10825.74 807
10826.72 809
10827.70 762
10828.68 778
10829.67 755
10830.65 768
10831.63 823
10832.61 787
10833.60 819
10834.58 765
10835.56 759
10836.55 782
10837.53 765
10838.51 775
10839.49 739
10840.48 851
10841.46 772
10842.44 772
10843.43 778
10844.41 799
10845.39 783
10846.38 835
10847.36 757
10848.34 828
10849.33 881
10850.31 829
10851.29 772
10852.28 731
10853.26 760
10854.24 795
10855.23 826
10856.21 824
10857.20 895
10858.18 847
10859.16 858
10860.15 871
10861.13 825
10862.12 879
10863.10 888
10864.08 818
10865.07 858
10866.05 895
10867.04 884
10868.02 857
10869.00 851
10869.99 866
10870.97 912
10871.96 838
10872.94 869
10873.93 893
10874.91 821
10875.90 836
10876.88 819
10877.86 882
10878.85 943
10879.83 957
10880.82 878
10881.80 834
10882.79 941
10883.77 948
10884.76 920
10885.74 902
10886.73 853
10887.71 897
10888.70 868
10889.68 978
10890.67 953
10891.66 1071
10892.64 996
10893.63 979
10894.61 1006
10895.60 1044
10896.58 996
10897.57 922
10898.55 936
10899.54 943
10900.53 977
10901.51 993
10902.50 1003
10903.48 1051
10904.47 979
10905.45 1004
10906.44 1024
10907.43 1040
10908.41 1041
10909.40 1043
10910.39 952
10911.37 1013
10912.36 1022
10913.34 956
10914.33 960
10915.32 1048
10916.30 1074
10917.29 1115
10918.28 1037
10919.26 1056
10920.25 1061
10921.24 1152
10922.22 1052
10923.21 1116
10924.20 1055
10925.18 1107
10926.17 1031
10927.16 1063
10928.14 1099
10929.13 1132
10930.12 1116
10931.11 1074
10932.09 1136
10933.08 1131
10934.07 1039
10935.05 1058
10936.04 1076
10937.03 1121
10938.02 1117
10939.00 1073
10939.99 1071
10940.98 1219
10941.97 1124
10942.95 1193
10943.94 1174
10944.93 1228
10945.92 1220
10946.91 1208
10947.89 1313
10948.88 1284
10949.87 1301
10950.86 1202
10951.85 1269
10952.83 1348
10953.82 1357
10954.81 1371
10955.80 1363
10956.79 1408
10957.77 1419
10958.76 1549
10959.75 1610
10960.74 1662
10961.73 1730
10962.72 1677
10963.71 1687
10964.69 1663
10965.68 1694
10966.67 1665
10967.66 1601
10968.65 1491
10969.64 1449
10970.63 1492
10971.62 1408
10972.60 1342
10973.59 1331
10974.58 1366
10975.57 1390
10976.56 1393
10977.55 1344
10978.54 1439
10979.53 1334
10980.52 1337
10981.51 1382
10982.50 1326
10983.49 1364
10984.48 1464
10985.47 1385
10986.46 1360
10987.44 1417
10988.43 1501
10989.42 1498
10990.41 1450
10991.40 1416
10992.39 1545
10993.38 1429
10994.37 1473
10995.36 1502
10996.35 1450
10997.34 1601
10998.33 1758
10999.32 1848
11000.31 2002
11001.30 2061
11002.30 2114
11003.29 2229
11004.28 2352
11005.27 2354
11006.26 2337
11007.25 2310
11008.24 2022
11009.23 1860
11010.22 1731
11011.21 1634
11012.20 1516
11013.19 1425
11014.18 1469
11015.17 1371
11016.16 1345
11017.16 1343
11018.15 1206
11019.14 1300
11020.13 1278
11021.12 1278
11022.11 1285
11023.10 1249
11024.09 1269
11025.09 1198
11026.08 1162
11027.07 1105
11028.06 1130
11029.05 1160
11030.04 1148
11031.03 1126
11032.03 1168
11033.02 1155
11034.01 1208
11035.00 1102
11035.99 1171
11036.99 1099
11037.98 1135
11038.97 1114
11039.96 1067
11040.95 1053
11041.95 1071
11042.94 1086
11043.93 1050
11044.92 1096
11045.91 1088
11046.91 1075
11047.90 1002
11048.89 1086
11049.88 1008
11050.88 1001
11051.87 990
11052.86 1001
11053.85 1012
11054.85 997
11055.84 958
11056.83 954
11057.83 1028
11058.82 1017
11059.81 1056
11060.80 986
11061.80 1021
11062.79 1039
11063.78 1005
11064.78 937
11065.77 927
11066.76 1028
11067.76 959
11068.75 921
11069.74 976
11070.74 999
11071.73 1006
11072.72 941
11073.72 931
11074.71 944
11075.70 985
11076.70 915
11077.69 935
11078.69 1011
11079.68 1014
11080.67 1023
11081.67 960
11082.66 969
11083.65 1042
11084.65 976
11085.64 986
11086.64 943
11087.63 960
11088.63 992
11089.62 1022
11090.61 1036
11091.61 990
11092.60 970
11093.60 959
11094.59 976
11095.59 934
11096.58 950
11097.58 934
11098.57 943
11099.56 960
11100.56 980
11101.55 929
11102.55 907
11103.54 938
11104.54 917
11105.53 948
11106.53 1001
11107.52 969
11108.52 976
11109.51 904
11110.51 941
11111.50 917
11112.50 917
11113.50 958
11114.49 933
11115.49 907
11116.48 963
11117.48 962
11118.47 896
11119.47 856
11120.46 893
11121.46 897
11122.46 939
11123.45 922
11124.45 981
11125.44 939
11126.44 898
11127.43 897
11128.43 929
11129.43 964
11130.42 983
11131.42 909
11132.42 851
11133.41 925
11134.41 934
11135.40 910
11136.40 927
11137.40 915
11138.39 971
11139.39 860
11140.39 894
11141.38 902
11142.38 928
11143.38 950
11144.37 962
11145.37 896
11146.37 898
11147.36 912
11148.36 938
11149.36 901
11150.35 912
11151.35 942
11152.35 937
11153.35 912
11154.34 895
11155.34 949
11156.34 903
11157.33 911
11158.33 866
11159.33 903
11160.33 993
11161.32 951
11162.32 940
11163.32 965
11164.32 910
11165.31 905
11166.31 871
11167.31 889
11168.31 912
11169.31 898
11170.30 893
11171.30 858
11172.30 899
11173.30 908
11174.30 919
11175.29 927
11176.29 868
11177.29 886
11178.29 934
11179.29 934
11180.29 896
11181.28 935
11182.28 920
11183.28 850
11184.28 922
11185.28 837
11186.28 879
11187.27 914
11188.27 906
11189.27 890
11190.27 920
11191.27 842
11192.27 858
11193.27 928
11194.27 950
11195.27 942
11196.26 911
11197.26 974
11198.26 980
11199.26 896
11200.26 899
11201.26 877
11202.26 900
11203.26 898
11204.26 835
11205.26 858
11206.26 824
11207.26 931
11208.26 865
11209.26 841
11210.26 881
11211.26 920
11212.26 935
11213.26 840
11214.26 845
11215.25 867
11216.25 783
11217.25 813
11218.25 850
11219.25 842
11220.26 794
11221.26 848
11222.26 875
11223.26 863
11224.26 796
11225.26 906
11226.26 862
11227.26 788
11228.26 812
11229.26 835
11230.26 829
11231.26 736
11232.26 755
11233.26 834
11234.26 851
11235.26 831
11236.26 835
11237.26 785
11238.26 855
11239.27 849
11240.27 825
11241.27 795
11242.27 797
11243.27 828
11244.27 803
11245.27 780
11246.27 768
11247.28 856
11248.28 848
11249.28 814
11250.28 862
11251.28 795
11252.28 868
11253.28 896
11254.29 816
11255.29 822
11256.29 833
11257.29 823
11258.29 811
11259.29 868
11260.30 849
11261.30 879
11262.30 870
11263.30 973
11264.30 853
11265.31 797
11266.31 818
11267.31 832
11268.31 848
11269.32 842
11270.32 866
11271.32 940
11272.32 891
11273.33 909
11274.33 881
11275.33 928
11276.33 910
11277.34 952
11278.34 934
11279.34 854
11280.34 963
11281.35 955
11282.35 909
11283.35 932
11284.36 965
11285.36 961
11286.36 950
11287.36 965
11288.37 939
11289.37 853
11290.37 853
11291.38 826
11292.38 756
11293.38 798
11294.39 819
11295.39 795
11296.40 831
11297.40 853
11298.40 893
11299.41 928
11300.41 878
11301.41 866
11302.42 815
11303.42 876
11304.42 846
11305.43 812
11306.43 839
11307.44 834
11308.44 869
11309.44 912
11310.45 923
11311.45 890
11312.46 910
11313.46 865
11314.47 1007
11315.47 1033
11316.47 1101
11317.48 1086
11318.48 1015
11319.49 1044
11320.49 956
11321.50 957
11322.50 1009
11323.51 923
11324.51 859
11325.52 890
11326.52 892
11327.53 880
11328.53 891
11329.54 883
11330.54 838
11331.55 827
11332.55 765
11333.56 809
11334.56 788
11335.57 860
11336.57 823
11337.58 808
11338.58 829
11339.59 874
11340.59 880
11341.60 926
11342.61 868
11343.61 846
11344.62 892
11345.62 942
11346.63 812
11347.63 886
11348.64 859
11349.65 909
11350.65 817
11351.66 832
11352.66 842
11353.67 864
11354.68 836
11355.68 733
11356.69 766
11357.69 861
11358.70 812
11359.71 867
11360.71 827
11361.72 750
11362.73 800
11363.73 854
11364.74 910
11365.75 830
11366.75 859
11367.76 827
11368.77 799
11369.77 866
11370.78 827
11371.79 792
11372.79 827
11373.80 839
11374.81 792
11375.81 810
11376.82 792
11377.83 781
11378.84 783
11379.84 718
11380.85 787
11381.86 785
11382.86 791
11383.87 805
11384.88 770
11385.89 759
11386.89 744
11387.90 797
11388.91 798
11389.92 791
11390.93 806
11391.93 751
11392.94 766
11393.95 801
11394.96 791
11395.96 837
11396.97 842
11397.98 830
11398.99 818
11400.00 749
11401.00 799
11402.01 776
11403.02 744
11404.03 700
11405.04 780
11406.05 805
11407.05 787
11408.06 796
11409.07 742
11410.08 829
11411.09 798
11412.10 775
11413.11 853
11414.12 830
11415.12 760
11416.13 778
11417.14 794
11418.15 781
11419.16 807
11420.17 780
11421.18 752
11422.19 778
11423.20 755
11424.20 797
11425.21 795
11426.22 821
11427.23 793
11428.24 783
11429.25 815
11430.26 786
11431.27 786
11432.28 785
11433.29 743
11434.30 746
11435.31 845
11436.32 822
11437.33 798
11438.34 777
11439.35 749
11440.36 800
11441.37 847
11442.38 871
11443.39 846
11444.40 786
11445.41 786
11446.42 841
11447.43 874
11448.44 864
11449.45 863
11450.46 869
11451.47 856
11452.48 837
11453.49 843
11454.50 915
11455.51 870
11456.52 837
11457.53 806
11458.54 825
11459.55 805
11460.57 845
11461.58 874
11462.59 867
11463.60 758
11464.61 822
11465.62 775
11466.63 836
11467.64 835
11468.65 842
11469.66 829
11470.68 798
11471.69 849
11472.70 909
11473.71 916
11474.72 879
11475.73 932
11476.74 853
11477.76 887
11478.77 856
11479.78 842
11480.79 864
11481.80 886
11482.81 950
11483.83 896
11484.84 849
11485.85 829
11486.86 855
11487.87 878
11488.89 898
11489.90 864
11490.91 853
11491.92 847
11492.93 854
11493.95 883
11494.96 938
11495.97 884
11496.98 897
11498.00 886
11499.01 859
11500.02 872
11501.03 846
11502.05 950
11503.06 910
11504.07 979
11505.09 874
11506.10 938
11507.11 947
11508.12 897
11509.14 837
11510.15 868
11511.16 853
11512.18 858
11513.19 884
11514.20 961
11515.22 916
11516.23 856
11517.24 876
11518.26 920
11519.27 862
11520.28 953
11521.30 951
11522.31 933
11523.32 904
11524.34 899
11525.35 936
11526.36 968
11527.38 868
11528.39 873
11529.41 917
11530.42 1040
11531.43 1018
11532.45 942
11533.46 938
11534.47 1019
11535.49 1023
11536.50 932
11537.52 943
11538.53 899
11539.55 976
11540.56 1004
11541.57 916
11542.59 920
11543.60 1007
11544.62 976
11545.63 995
11546.65 951
11547.66 1009
11548.68 1079
11549.69 1043
11550.71 1109
11551.72 1017
11552.74 955
11553.75 1031
11554.77 1027
11555.78 993
11556.80 1095
11557.81 1148
11558.83 1131
11559.84 1117
11560.86 1113
11561.87 1108
11562.89 1109
11563.90 1136
11564.92 1136
11565.93 1118
11566.95 1106
11567.96 1041
11568.98 1056
11570.00 1082
11571.01 1137
11572.03 1190
11573.04 1173
11574.06 1159
11575.07 1223
11576.09 1230
11577.11 1222
11578.12 1186
11579.14 1310
11580.15 1309
11581.17 1394
11582.19 1413
11583.20 1362
11584.22 1370
11585.24 1395
11586.25 1430
11587.27 1549
11588.28 1519
11589.30 1470
11590.32 1547
11591.33 1539
11592.35 1615
11593.37 1660
11594.38 1708
11595.40 1655
11596.42 1711
11597.43 1937
11598.45 1947
11599.47 2094
11600.48 2254
11601.50 2349
11602.52 2570
11603.54 2579
11604.55 2579
11605.57 2426
11606.59 2338
11607.61 2331
11608.62 2152
11609.64 1969
11610.66 1960
11611.67 1881
11612.69 1841
11613.71 1788
11614.73 1701
11615.74 1750
11616.76 1818
11617.78 1877
11618.80 1938
11619.82 1920
11620.83 1901
11621.85 2036
11622.87 1879
11623.89 1923
11624.91 1992
11625.92 1941
11626.94 1959
11627.96 2118
11628.98 2288
11630.00 2313
11631.01 2454
11632.03 2626
11633.05 2894
11634.07 3153
11635.09 3479
11636.11 3758
11637.13 3918
11638.14 3995
11639.16 3997
11640.18 3840
11641.20 3543
11642.22 3288
11643.24 2933
11644.26 2661
11645.28 2299
11646.29 2119
11647.31 2109
11648.33 1824
11649.35 1693
11650.37 1616
11651.39 1558
11652.41 1554
11653.43 1517
11654.45 1511
11655.47 1511
11656.49 1507
11657.51 1568
11658.53 1546
11659.55 1422
11660.57 1425
11661.58 1416
11662.60 1432
11663.62 1503
11664.64 1453
11665.66 1469
11666.68 1386
11667.70 1430
11668.72 1405
11669.74 1366
11670.76 1359
11671.78 1379
11672.80 1321
11673.82 1342
11674.84 1387
11675.86 1376
11676.89 1313
11677.91 1330
11678.93 1255
11679.95 1319
11680.97 1311
11681.99 1312
11683.01 1294
11684.03 1220
11685.05 1163
11686.07 1219
11687.09 1288
11688.11 1123
11689.13 1182
11690.15 1193
11691.17 1170
11692.20 1193
11693.22 1210
11694.24 1201
11695.26 1133
11696.28 1104
11697.30 1184
11698.32 1271
11699.34 1206
11700.36 1204
11701.39 1191
11702.41 1128
11703.43 1219
11704.45 1232
11705.47 1218
11706.49 1227
11707.52 1234
11708.54 1209
11709.56 1149
11710.58 1212
11711.60 1249
11712.62 1143
11713.65 1166
11714.67 1240
11715.69 1275
11716.71 1282
11717.73 1277
11718.76 1299
11719.78 1310
11720.80 1316
11721.82 1303
11722.85 1242
11723.87 1195
11724.89 1192
11725.91 1212
11726.94 1197
11727.96 1186
11728.98 1197
11730.00 1237
11731.03 1209
11732.05 1240
11733.07 1144
11734.09 1162
11735.12 1127
11736.14 1183
11737.16 1147
11738.19 1143
11739.21 1202
11740.23 1192
11741.26 1092
11742.28 1130
11743.30 1105
11744.33 1110
11745.35 1129
11746.37 1072
11747.40 1127
11748.42 1108
11749.44 1101
11750.47 1123
11751.49 1087
11752.51 1125
11753.54 1121
11754.56 1086
11755.58 1059
11756.61 1087
11757.63 1112
11758.66 1068
11759.68 1038
11760.70 1000
11761.73 1067
11762.75 1000
11763.78 973
11764.80 991
11765.82 1031
11766.85 1009
11767.87 1037
11768.90 967
11769.92 986
11770.95 964
11771.97 980
11772.99 1011
11774.02 1055
11775.04 971
11776.07 940
11777.09 897
11778.12 973
11779.14 968
11780.17 949
11781.19 946
11782.22 965
11783.24 993
11784.27 991
11785.29 934
11786.32 894
11787.34 972
11788.37 969
11789.39 981
11790.42 1004
11791.44 1037
11792.47 977
11793.49 985
11794.52 1038
11795.55 972
11796.57 960
11797.60 992
11798.62 911
11799.65 917
11800.67 913
11801.70 913
11802.73 927
11803.75 944
11804.78 900
11805.80 960
11806.83 926
11807.86 967
11808.88 966
11809.91 926
11810.93 1018
11811.96 972
11812.99 892
11814.01 869
11815.04 907
11816.07 896
11817.09 908
11818.12 909
11819.14 916
11820.17 894
11821.20 938
11822.22 966
11823.25 891
11824.28 984
11825.30 948
11826.33 867
11827.36 925
11828.39 987
11829.41 969
11830.44 945
11831.47 922
11832.49 918
11833.52 962
11834.55 932
11835.58 935
11836.60 977
11837.63 942
11838.66 935
11839.68 951
11840.71 883
11841.74 942
11842.77 910
11843.79 873
11844.82 820
11845.85 851
11846.88 879
11847.91 888
11848.93 848
11849.96 863
11850.99 860
11852.02 844
11853.05 924
11854.07 833
11855.10 846
11856.13 1005
11857.16 928
11858.19 879
11859.21 833
11860.24 844
11861.27 941
11862.30 902
11863.33 898
11864.36 890
11865.38 991
11866.41 977
11867.44 1017
11868.47 939
11869.50 956
11870.53 902
11871.56 932
11872.59 925
11873.61 906
11874.64 980
11875.67 933
11876.70 923
11877.73 878
11878.76 877
11879.79 882
11880.82 903
11881.85 987
11882.88 983
11883.91 888
11884.94 893
11885.97 954
11886.99 915
11888.02 927
11889.05 997
11890.08 1066
11891.11 1022
11892.14 920
11893.17 983
11894.20 1025
11895.23 1049
11896.26 950
11897.29 992
11898.32 991
11899.35 1011
11900.38 1068
11901.41 1138
11902.44 1269
11903.47 1152
11904.50 1170
11905.53 1116
11906.56 1224
11907.59 1168
11908.62 1133
11909.65 1188
11910.69 1153
11911.72 1105
11912.75 1065
11913.78 1028
11914.81 1061
11915.84 1153
11916.87 1080
11917.90 1110
11918.93 1086
11919.96 1077
11920.99 1107
11922.02 1139
11923.05 1097
11924.09 1067
11925.12 1082
11926.15 1091
11927.18 1188
11928.21 1147
11929.24 1236
11930.27 1203
11931.30 1264
11932.34 1347
11933.37 1400
11934.40 1452
11935.43 1488
11936.46 1543
11937.49 1524
11938.53 1476
11939.56 1463
11940.59 1361
11941.62 1263
11942.65 1290
11943.69 1287
11944.72 1141
11945.75 1097
11946.78 1093
11947.81 1025
11948.85 984
11949.88 1035
11950.91 1064
11951.94 1001
11952.97 1003
11954.01 1034
11955.04 1013
11956.07 976
11957.10 962
11958.14 955
11959.17 917
11960.20 939
11961.24 943
11962.27 867
11963.30 927
11964.33 997
11965.37 890
11966.40 991
11967.43 898
11968.47 920
11969.50 822
11970.53 903
11971.56 916
11972.60 895
11973.63 851
11974.66 908
11975.70 935
11976.73 914
11977.76 924
11978.80 975
11979.83 950
11980.86 915
11981.90 874
11982.93 946
11983.97 987
11985.00 959
11986.03 908
11987.07 925
11988.10 915
11989.13 903
11990.17 921
11991.20 949
11992.24 968
11993.27 970
11994.31 983
11995.34 922
11996.37 905
11997.41 954
11998.44 896
11999.48 950
12000.51 975
12001.55 953
12002.58 959
12003.61 937
12004.65 1012
12005.68 1038
12006.72 990
12007.75 975
12008.79 998
12009.82 979
12010.86 1057
12011.89 1027
12012.93 984
12013.96 993
12015.00 1023
12016.03 1105
12017.07 1118
12018.10 995
12019.14 1016
12020.17 977
12021.21 1024
12022.24 1008
12023.28 1018
12024.31 1066
12025.35 1066
12026.39 1037
12027.42 1049
12028.46 1040
12029.49 1093
12030.53 1133
12031.56 1065
12032.60 1069
12033.64 1037
12034.67 1033
12035.71 1132
12036.74 1050
12037.78 1026
12038.82 1014
12039.85 1037
12040.89 1072
12041.92 1042
12042.96 996
12044.00 1067
12045.03 1063
12046.07 1012
12047.11 1025
12048.14 1070
12049.18 1076
12050.21 992
12051.25 1095
12052.29 1089
12053.32 1071
12054.36 1092
12055.40 1093
12056.43 1100
12057.47 1147
12058.51 1086
12059.55 1111
12060.58 1064
12061.62 1098
12062.66 1100
12063.69 1173
12064.73 1075
12065.77 1043
12066.81 1094
12067.84 1147
12068.88 1150
12069.92 1105
12070.95 1129
12071.99 1099
12073.03 1049
12074.07 1103
12075.11 1183
12076.14 1153
12077.18 1088
12078.22 1133
12079.26 1153
12080.29 1182
12081.33 1162
12082.37 1096
12083.41 1121
12084.45 1211
12085.48 1242
12086.52 1201
12087.56 1258
12088.60 1234
12089.64 1180
12090.67 1264
12091.71 1251
12092.75 1219
12093.79 1210
12094.83 1247
12095.87 1252
12096.91 1183
12097.94 1226
12098.98 1314
12100.02 1316
12101.06 1269
12102.10 1399
12103.14 1456
12104.18 1536
12105.22 1623
12106.25 1674
12107.29 1614
12108.33 1684
12109.37 1667
12110.41 1593
12111.45 1533
12112.49 1456
12113.53 1507
12114.57 1437
12115.61 1260
12116.65 1234
12117.69 1246
12118.73 1149
12119.77 1135
12120.80 1065
12121.84 1039
12122.88 1063
12123.92 1029
12124.96 1021
12126.00 986
12127.04 1024
12128.08 1026
12129.12 1042
12130.16 1038
12131.20 1028
12132.24 1022
12133.28 1024
12134.32 1016
12135.36 992
12136.40 964
12137.44 1080
12138.48 995
12139.52 1027
12140.57 974
12141.61 965
12142.65 965
12143.69 918
12144.73 932
12145.77 952
12146.81 977
12147.85 1023
12148.89 980
12149.93 956
12150.97 1002
12152.01 978
12153.05 889
12154.10 905
12155.14 916
12156.18 954
12157.22 936
12158.26 828
12159.30 904
12160.34 935
12161.38 898
12162.42 923
12163.47 916
12164.51 928
12165.55 894
12166.59 921
12167.63 964
12168.67 881
12169.72 930
12170.76 898
12171.80 920
12172.84 895
12173.88 916
12174.92 909
12175.97 933
12177.01 915
12178.05 927
12179.09 975
12180.13 998
12181.18 907
12182.22 904
12183.26 915
12184.30 947
12185.35 937
12186.39 928
12187.43 910
12188.47 924
12189.52 971
12190.56 959
12191.60 918
12192.64 980
12193.69 985
12194.73 954
12195.77 877
12196.82 905
12197.86 984
12198.90 954
12199.94 925
12200.99 878
12202.03 990
12203.07 1009
12204.12 950
12205.16 973
12206.20 1004
12207.25 957
12208.29 996
12209.33 923
12210.38 935
12211.42 898
12212.46 884
12213.51 887
12214.55 866
12215.59 859
12216.64 876
12217.68 850
12218.73 839
12219.77 827
12220.81 892
12221.86 964
12222.90 916
12223.94 877
12224.99 902
12226.03 958
12227.08 974
12228.12 910
12229.17 880
12230.21 886
12231.25 894
12232.30 883
12233.34 893
12234.39 910
12235.43 882
12236.48 911
12237.52 896
12238.57 928
12239.61 871
12240.66 896
12241.70 928
12242.74 867
12243.79 907
12244.83 957
12245.88 911
12246.92 887
12247.97 911
12249.01 897
12250.06 977
12251.10 975
12252.15 944
12253.20 961
12254.24 892
12255.29 939
12256.33 958
12257.38 954
12258.42 880
12259.47 891
12260.51 942
12261.56 962
12262.60 911
12263.65 859
12264.70 897
12265.74 872
12266.79 861
12267.83 797
12268.88 819
12269.93 915
12270.97 874
12272.02 863
12273.06 844
12274.11 928
12275.16 839
12276.20 833
12277.25 825
12278.30 770
12279.34 865
12280.39 878
12281.43 872
12282.48 834
12283.53 827
12284.57 843
12285.62 848
12286.67 835
12287.71 807
12288.76 878
12289.81 822
12290.85 781
12291.90 764
12292.95 779
12294.00 849
12295.04 827
12296.09 820
12297.14 894
12298.18 836
12299.23 833
12300.28 741
12301.33 751
12302.37 809
12303.42 773
12304.47 833
12305.52 831
12306.56 780
12307.61 830
12308.66 818
12309.71 822
12310.75 866
12311.80 857
12312.85 848
12313.90 823
12314.95 850
12315.99 880
12317.04 762
12318.09 755
12319.14 828
12320.19 779
12321.23 784
12322.28 711
12323.33 792
12324.38 788
12325.43 822
12326.47 753
12327.52 806
12328.57 791
12329.62 774
12330.67 743
12331.72 796
12332.77 756
12333.81 733
12334.86 717
12335.91 801
12336.96 796
12338.01 773
12339.06 745
12340.11 785
12341.16 746
12342.21 762
12343.26 760
12344.30 773
12345.35 773
12346.40 681
12347.45 756
12348.50 796
12349.55 827
12350.60 768
12351.65 711
12352.70 748
12353.75 815
12354.80 814
12355.85 771
12356.90 797
12357.95 762
12359.00 753
12360.05 778
12361.10 739
12362.15 713
12363.20 762
12364.25 719
12365.30 714
12366.35 729
12367.40 746
12368.45 700
12369.50 808
12370.55 811
12371.60 709
12372.65 722
12373.70 746
12374.75 802
12375.80 758
12376.85 775
12377.90 752
12378.95 779
12380.00 733
12381.05 716
12382.10 744
12383.15 788
12384.21 790
12385.26 735
12386.31 808
12387.36 777
12388.41 744
12389.46 775
12390.51 800
12391.56 802
12392.61 727
12393.67 785
12394.72 777
12395.77 820
12396.82 734
12397.87 775
12398.92 774
12399.97 794
12401.03 809
12402.08 782
12403.13 801
12404.18 773
12405.23 807
12406.28 772
12407.34 792
12408.39 814
12409.44 784
12410.49 760
12411.54 741
12412.60 722
12413.65 808
12414.70 767
12415.75 821
12416.80 809
12417.86 798
12418.91 848
12419.96 814
12421.01 827
12422.07 836
12423.12 835
12424.17 808
12425.22 805
12426.28 803
12427.33 830
12428.38 846
12429.43 800
12430.49 755
12431.54 767
12432.59 794
12433.65 794
12434.70 835
12435.75 811
12436.80 795
12437.86 831
12438.91 850
12439.96 862
12441.02 831
12442.07 799
12443.12 794
12444.18 789
12445.23 805
12446.28 787
12447.34 760
12448.39 789
12449.45 772
12450.50 794
12451.55 807
12452.61 798
12453.66 805
12454.71 728
12455.77 729
12456.82 777
12457.88 774
12458.93 787
12459.98 780
12461.04 773
12462.09 784
12463.15 794
12464.20 782
12465.26 818
12466.31 761
12467.36 734
12468.42 763
12469.47 772
12470.53 794
12471.58 809
12472.64 751
12473.69 745
12474.75 795
12475.80 793
12476.86 801
12477.91 785
12478.97 802
12480.02 805
12481.08 829
12482.13 830
12483.19 815
12484.24 821
12485.30 891
12486.35 890
12487.41 902
12488.46 914
12489.52 966
12490.57 909
12491.63 999
12492.68 988
12493.74 1049
12494.79 1070
12495.85 1176
12496.90 1168
12497.96 1256
12499.02 1319
12500.07 1300
12501.13 1209
12502.18 1172
12503.24 1194
12504.30 1137
12505.35 1078
12506.41 1013
12507.46 1039
12508.52 1000
12509.58 960
12510.63 894
12511.69 894
12512.74 898
12513.80 883
12514.86 877
12515.91 830
12516.97 851
12518.03 783
12519.08 765
12520.14 835
12521.20 861
12522.25 796
12523.31 816
12524.37 870
12525.42 877
12526.48 786
12527.54 841
12528.59 810
12529.65 840
12530.71 817
12531.77 851
12532.82 832
12533.88 844
12534.94 834
12535.99 882
12537.05 953
12538.11 829
12539.17 883
12540.22 820
12541.28 855
12542.34 838
12543.40 868
12544.45 891
12545.51 858
12546.57 832
12547.63 891
12548.69 909
12549.74 769
12550.80 829
12551.86 874
12552.92 862
12553.98 889
12555.03 939
12556.09 840
12557.15 879
12558.21 899
12559.27 921
12560.32 931
12561.38 934
12562.44 915
12563.50 881
12564.56 900
12565.62 905
12566.68 918
12567.73 893
12568.79 927
12569.85 973
12570.91 1052
12571.97 1038
12573.03 1080
12574.09 1081
12575.15 1129
12576.20 1241
12577.26 1294
12578.32 1331
12579.38 1271
12580.44 1283
12581.50 1257
12582.56 1276
12583.62 1283
12584.68 1212
12585.74 1103
12586.80 1127
12587.86 1107
12588.92 1032
12589.98 990
12591.04 983
12592.10 986
12593.15 985
12594.21 913
12595.27 904
12596.33 934
12597.39 924
12598.45 873
12599.51 890
12600.57 947
12601.63 916
12602.69 918
12603.75 880
12604.81 848
12605.87 773
12606.93 847
12608.00 931
12609.06 909
12610.12 879
12611.18 857
12612.24 967
12613.30 906
12614.36 893
12615.42 895
12616.48 950
12617.54 932
12618.60 956
12619.66 932
12620.72 956
12621.78 963
12622.84 981
12623.91 932
12624.97 885
12626.03 902
12627.09 877
12628.15 947
12629.21 883
12630.27 917
12631.33 892
12632.40 882
12633.46 853
12634.52 828
12635.58 777
12636.64 889
12637.70 800
12638.76 882
12639.83 871
12640.89 873
12641.95 826
12643.01 842
12644.07 875
12645.13 807
12646.20 837
12647.26 841
12648.32 845
12649.38 886
12650.45 930
12651.51 920
12652.57 974
12653.63 966
12654.69 961
12655.76 911
12656.82 982
12657.88 969
12658.94 1018
12660.01 1015
12661.07 984
12662.13 1023
12663.19 987
12664.26 1020
12665.32 949
12666.38 959
12667.45 922
12668.51 930
12669.57 912
12670.63 901
12671.70 912
12672.76 883
12673.82 881
12674.89 903
12675.95 917
12677.01 948
12678.08 915
12679.14 954
12680.20 908
12681.27 947
12682.33 957
12683.39 910
12684.46 926
12685.52 935
12686.58 915
12687.65 910
12688.71 957
12689.77 941
12690.84 909
12691.90 927
12692.97 942
12694.03 1019
12695.09 935
12696.16 1036
12697.22 1019
12698.29 1005
12699.35 1027
12700.42 972
12701.48 906
12702.54 913
12703.61 966
12704.67 966
12705.74 1005
12706.80 1016
12707.87 1021
12708.93 1028
12710.00 988
12711.06 1019
12712.12 999
12713.19 1006
12714.25 1025
12715.32 989
12716.38 927
12717.45 898
12718.51 946
12719.58 950
12720.64 918
12721.71 900
12722.77 938
12723.84 975
12724.90 935
12725.97 1012
12727.04 944
12728.10 910
12729.17 872
12730.23 858
12731.30 864
12732.36 857
12733.43 906
12734.49 847
12735.56 873
12736.63 849
12737.69 911
12738.76 949
12739.82 915
12740.89 861
12741.95 875
12743.02 942
12744.09 843
12745.15 843
12746.22 895
12747.28 934
12748.35 903
12749.42 790
12750.48 840
12751.55 841
12752.62 857
12753.68 838
12754.75 783
12755.82 857
12756.88 820
12757.95 760
12759.02 786
12760.08 783
12761.15 743
12762.22 783
12763.28 855
12764.35 814
12765.42 812
12766.48 817
12767.55 862
12768.62 771
12769.69 747
12770.75 774
12771.82 790
12772.89 816
12773.95 741
12775.02 776
12776.09 775
12777.16 778
12778.22 725
12779.29 714
12780.36 763
12781.43 810
12782.49 727
12783.56 808
12784.63 846
12785.70 762
12786.77 785
12787.83 737
12788.90 751
12789.97 752
12791.04 738
12792.11 725
12793.17 805
12794.24 721
12795.31 735
12796.38 773
12797.45 771
12798.51 820
12799.58 836
12800.65 759
12801.72 714
12802.79 721
12803.86 756
12804.93 756
12805.99 708
12807.06 756
12808.13 863
12809.20 880
12810.27 809
12811.34 779
12812.41 748
12813.48 691
12814.54 735
12815.61 752
12816.68 685
12817.75 753
12818.82 711
12819.89 726
12820.96 645
12822.03 758
12823.10 772
12824.17 739
12825.24 702
12826.31 753
12827.38 767
12828.45 753
12829.52 706
12830.59 702
12831.65 716
12832.72 725
12833.79 697
12834.86 682
12835.93 769
12837.00 692
12838.07 682
12839.14 716
12840.21 742
12841.28 673
12842.35 704
12843.42 715
12844.50 668
12845.57 669
12846.64 653
12847.71 768
12848.78 730
12849.85 765
12850.92 732
12851.99 669
12853.06 700
12854.13 720
12855.20 690
12856.27 733
12857.34 690
12858.41 742
12859.48 739
12860.55 706
12861.63 665
12862.70 695
12863.77 688
12864.84 699
12865.91 677
12866.98 669
12868.05 669
12869.12 611
12870.19 664
12871.27 681
12872.34 663
12873.41 684
12874.48 632
12875.55 697
12876.62 626
12877.70 621
12878.77 618
12879.84 687
12880.91 684
12881.98 693
12883.05 662
12884.13 667
12885.20 646
12886.27 643
12887.34 688
12888.41 592
12889.49 659
12890.56 651
12891.63 647
12892.70 664
12893.78 657
12894.85 664
12895.92 629
12896.99 638
12898.06 631
12899.14 641
12900.21 645
12901.28 653
12902.36 694
12903.43 688
12904.50 696
12905.57 621
12906.65 660
12907.72 671
12908.79 645
12909.87 647
12910.94 637
12912.01 608
12913.08 661
12914.16 592
12915.23 588
12916.30 642
12917.38 642
12918.45 593
12919.52 574
12920.60 602
12921.67 611
12922.74 624
12923.82 648
12924.89 650
12925.97 692
12927.04 677
12928.11 685
12929.19 646
12930.26 631
12931.33 654
12932.41 666
12933.48 626
12934.56 653
12935.63 657
12936.70 651
12937.78 602
12938.85 637
12939.93 603
12941.00 652
12942.08 678
12943.15 615
12944.22 615
12945.30 599
12946.37 609
12947.45 577
12948.52 622
12949.60 658
12950.67 652
12951.75 608
12952.82 661
12953.90 646
12954.97 631
12956.05 636
12957.12 632
12958.20 664
12959.27 564
12960.35 596
12961.42 613
12962.50 650
12963.57 614
12964.65 607
12965.72 595
12966.80 573
12967.87 564
12968.95 643
12970.02 628
12971.10 557
12972.17 589
12973.25 653
12974.33 579
12975.40 584
12976.48 615
12977.55 727
12978.63 686
12979.70 697
12980.78 651
12981.86 660
12982.93 682
12984.01 573
12985.08 619
12986.16 600
12987.24 612
12988.31 583
12989.39 616
12990.47 618
12991.54 646
12992.62 642
12993.70 607
12994.77 617
12995.85 566
12996.93 607
12998.00 608
12999.08 644
13000.16 622
13001.23 574
13002.31 627
13003.39 651
13004.46 646
13005.54 579
13006.62 624
13007.69 618
13008.77 651
13009.85 666
13010.93 637
13012.00 653
13013.08 641
13014.16 622
13015.23 643
13016.31 659
13017.39 687
13018.47 662
13019.54 680
13020.62 649
13021.70 642
13022.78 693
13023.85 670
13024.93 629
13026.01 676
13027.09 631
13028.17 647
13029.24 640
13030.32 621
13031.40 589
13032.48 623
13033.56 658
13034.63 627
13035.71 640
13036.79 635
13037.87 627
13038.95 659
13040.03 629
13041.10 606
13042.18 596
13043.26 658
13044.34 607
13045.42 609
13046.50 661
13047.58 700
13048.65 656
13049.73 661
13050.81 697
13051.89 664
13052.97 658
13054.05 640
13055.13 638
13056.21 670
13057.29 662
13058.37 683
13059.44 646
13060.52 625
13061.60 588
13062.68 582
13063.76 627
13064.84 661
13065.92 626
13067.00 614
13068.08 634
13069.16 665
13070.24 609
13071.32 634
13072.40 664
13073.48 603
13074.56 629
13075.64 607
13076.72 591
13077.80 635
13078.88 625
13079.96 638
13081.04 620
13082.12 662
13083.20 647
13084.28 646
13085.36 605
13086.44 622
13087.52 643
13088.60 624
13089.68 628
13090.76 649
13091.84 589
13092.92 602
13094.00 617
13095.08 620
13096.16 610
13097.24 652
13098.33 670
13099.41 634
13100.49 621
13101.57 646
13102.65 611
13103.73 637
13104.81 626
13105.89 602
13106.97 611
13108.05 560
13109.14 628
13110.22 658
13111.30 612
13112.38 632
13113.46 616
13114.54 616
13115.62 641
13116.71 594
13117.79 619
13118.87 644
13119.95 607
13121.03 617
13122.11 587
13123.20 594
13124.28 604
13125.36 622
13126.44 622
13127.52 632
13128.61 642
13129.69 647
13130.77 672
13131.85 654
13132.94 665
13134.02 650
13135.10 593
13136.18 661
13137.26 634
13138.35 679
13139.43 692
13140.51 655
13141.59 605
13142.68 584
13143.76 558
13144.84 559
13145.93 677
13147.01 598
13148.09 641
13149.17 620
13150.26 585
13151.34 616
13152.42 619
13153.51 576
13154.59 574
13155.67 646
13156.76 631
13157.84 602
13158.92 648
13160.01 596
13161.09 646
13162.17 650
13163.26 655
13164.34 654
13165.42 612
13166.51 640
13167.59 604
13168.67 624
13169.76 711
13170.84 635
13171.93 585
13173.01 641
13174.09 627
13175.18 597
13176.26 591
13177.35 639
13178.43 630
13179.51 655
13180.60 646
13181.68 601
13182.77 626
13183.85 648
13184.94 643
13186.02 617
13187.10 711
13188.19 625
13189.27 655
13190.36 673
13191.44 642
13192.53 610
13193.61 657
13194.70 676
13195.78 666
13196.87 688
13197.95 740
13199.04 722
13200.12 665
13201.21 627
13202.29 642
13203.38 627
13204.46 696
13205.55 652
13206.63 604
13207.72 660
13208.80 630
13209.89 599
13210.97 687
13212.06 680
13213.14 691
13214.23 640
13215.32 669
13216.40 653
13217.49 613
13218.57 615
13219.66 593
13220.74 645
13221.83 661
13222.92 639
13224.00 652
13225.09 603
13226.17 623
13227.26 660
13228.35 668
13229.43 661
13230.52 643
13231.61 647
13232.69 648
13233.78 684
13234.87 626
13235.95 663
13237.04 709
13238.12 627
13239.21 631
13240.30 632
13241.38 723
13242.47 659
13243.56 661
13244.65 652
13245.73 664
13246.82 731
13247.91 702
13248.99 694
13250.08 643
13251.17 632
13252.25 648
13253.34 655
13254.43 708
13255.52 678
13256.60 604
13257.69 672
13258.78 658
13259.87 617
13260.95 610
13262.04 665
13263.13 686
13264.22 673
13265.30 679
13266.39 701
13267.48 683
13268.57 729
13269.65 755
13270.74 663
13271.83 703
13272.92 760
13274.01 711
13275.09 751
13276.18 692
13277.27 663
13278.36 667
13279.45 727
13280.54 774
13281.62 696
13282.71 723
13283.80 699
13284.89 731
13285.98 709
13287.07 739
13288.16 762
13289.24 793
13290.33 867
13291.42 868
13292.51 825
13293.60 813
13294.69 838
13295.78 737
13296.87 752
13297.96 766
13299.04 793
13300.13 800
13301.22 782
13302.31 777
13303.40 855
13304.49 816
13305.58 801
13306.67 794
13307.76 868
13308.85 899
13309.94 857
13311.03 863
13312.12 864
13313.21 851
13314.30 831
13315.39 869
13316.48 872
13317.57 785
13318.66 833
13319.75 847
13320.84 803
13321.93 815
13323.02 853
13324.11 818
13325.20 884
13326.29 861
13327.38 842
13328.47 846
13329.56 807
13330.65 793
13331.74 800
13332.83 773
13333.92 795
13335.01 778
13336.10 799
13337.19 833
13338.28 828
13339.37 855
13340.46 833
13341.55 783
13342.64 815
13343.74 806
13344.83 800
13345.92 825
13347.01 771
13348.10 826
13349.19 875
13350.28 902
13351.37 843
13352.46 855
13353.56 819
13354.65 880
13355.74 861
13356.83 842
13357.92 922
13359.01 847
13360.10 890
13361.20 854
13362.29 888
13363.38 912
13364.47 902
13365.56 904
13366.65 952
13367.75 950
13368.84 914
13369.93 1021
13371.02 988
13372.11 1017
13373.21 1007
13374.30 1027
13375.39 1030
13376.48 998
13377.58 890
13378.67 1040
13379.76 904
13380.85 886
13381.95 880
13383.04 871
13384.13 803
13385.22 868
13386.32 764
13387.41 769
13388.50 860
13389.59 820
13390.69 806
13391.78 826
13392.87 820
13393.97 813
13395.06 787
13396.15 785
13397.24 849
13398.34 733
13399.43 819
13400.52 765
13401.62 804
13402.71 772
13403.80 786
13404.90 823
13405.99 816
13407.08 861
13408.18 835
13409.27 772
13410.37 750
13411.46 789
13412.55 732
13413.65 742
13414.74 868
13415.83 851
13416.93 756
13418.02 778
13419.12 775
13420.21 771
13421.30 782
13422.40 797
13423.49 792
13424.59 774
13425.68 749
13426.78 745
13427.87 779
13428.96 809
13430.06 786
13431.15 797
13432.25 828
13433.34 817
13434.44 777
13435.53 736
13436.63 782
13437.72 745
13438.82 759
13439.91 769
13441.01 753
13442.10 757
13443.20 773
13444.29 803
13445.39 801
13446.48 803
13447.58 780
13448.67 839
13449.77 819
13450.86 796
13451.96 766
13453.05 832
13454.15 855
13455.24 894
13456.34 866
13457.43 847
13458.53 861
13459.63 855
13460.72 899
13461.82 921
13462.91 886
13464.01 841
13465.10 882
13466.20 883
13467.30 834
13468.39 836
13469.49 882
13470.58 946
13471.68 933
13472.78 939
13473.87 933
13474.97 958
13476.07 937
13477.16 828
13478.26 854
13479.35 880
13480.45 842
13481.55 877
13482.64 875
13483.74 892
13484.84 902
13485.93 895
13487.03 872
13488.13 859
13489.22 969
13490.32 943
13491.42 893
13492.52 892
13493.61 953
13494.71 973
13495.81 912
13496.90 957
13498.00 949
13499.10 981
13500.20 994
13501.29 1018
13502.39 1065
13503.49 1068
13504.59 1069
13505.68 1133
13506.78 1118
13507.88 1091
13508.98 1068
13510.07 1074
13511.17 1111
13512.27 1087
13513.37 987
13514.47 1002
13515.56 923
13516.66 881
13517.76 925
13518.86 901
13519.96 888
13521.05 908
13522.15 914
13523.25 848
13524.35 851
13525.45 818
13526.54 794
13527.64 809
13528.74 807
13529.84 814
13530.94 822
13532.04 778
13533.14 781
13534.23 803
13535.33 787
13536.43 735
13537.53 798
13538.63 769
13539.73 751
13540.83 800
13541.93 781
13543.03 718
13544.12 739
13545.22 723
13546.32 740
13547.42 723
13548.52 744
13549.62 747
13550.72 739
13551.82 813
13552.92 791
13554.02 758
13555.12 746
13556.22 691
13557.32 731
13558.42 757
13559.52 769
13560.62 753
13561.72 738
13562.82 734
13563.92 685
13565.02 691
13566.12 713
13567.22 659
13568.32 747
13569.42 722
13570.52 758
13571.62 716
13572.72 744
13573.82 713
13574.92 757
13576.02 726
13577.12 678
13578.22 682
13579.32 754
13580.42 734
13581.52 688
13582.62 713
13583.72 709
13584.82 742
13585.92 720
13587.02 728
13588.13 759
13589.23 757
13590.33 732
13591.43 717
13592.53 709
13593.63 755
13594.73 755
13595.83 727
13596.93 668
13598.04 728
13599.14 757
13600.24 744
13601.34 729
13602.44 693
13603.54 727
13604.64 710
13605.75 761
13606.85 739
13607.95 756
13609.05 722
13610.15 716
13611.25 769
13612.36 825
13613.46 842
13614.56 833
13615.66 853
13616.76 794
13617.87 757
13618.97 680
13620.07 712
13621.17 728
13622.28 762
13623.38 782
13624.48 719
13625.58 708
13626.68 775
13627.79 746
13628.89 707
13629.99 726
13631.09 677
13632.20 708
13633.30 669
13634.40 683
13635.51 701
13636.61 710
13637.71 752
13638.81 714
13639.92 720
13641.02 743
13642.12 706
13643.23 780
13644.33 706
13645.43 701
13646.54 676
13647.64 731
13648.74 786
13649.85 758
13650.95 696
13652.05 679
13653.16 737
13654.26 681
13655.36 715
13656.47 739
13657.57 742
13658.68 762
13659.78 756
13660.88 757
13661.99 718
13663.09 761
13664.19 667
13665.30 720
13666.40 709
13667.51 663
13668.61 661
13669.72 655
13670.82 659
13671.92 644
13673.03 629
13674.13 716
13675.24 713
13676.34 693
13677.45 672
13678.55 658
13679.65 682
13680.76 659
13681.86 688
13682.97 703
13684.07 709
13685.18 706
13686.28 693
13687.39 691
13688.49 690
13689.60 725
13690.70 728
13691.81 760
13692.91 746
13694.02 677
13695.12 676
13696.23 686
13697.33 696
13698.44 744
13699.55 709
13700.65 731
13701.76 740
13702.86 706
13703.97 651
13705.07 684
13706.18 706
13707.28 722
13708.39 765
13709.50 733
13710.60 721
13711.71 706
13712.81 731
13713.92 676
13715.03 725
13716.13 740
13717.24 684
13718.34 714
13719.45 702
13720.56 686
13721.66 738
13722.77 752
13723.88 713
13724.98 703
13726.09 701
13727.19 786
13728.30 774
13729.41 744
13730.51 745
13731.62 709
13732.73 758
13733.83 718
13734.94 746
13736.05 765
13737.16 779
13738.26 798
13739.37 737
13740.48 794
13741.58 783
13742.69 737
13743.80 758
13744.91 800
13746.01 834
13747.12 830
13748.23 777
13749.33 759
13750.44 803
13751.55 861
13752.66 870
13753.76 830
13754.87 823
13755.98 856
13757.09 882
13758.20 882
13759.30 859
13760.41 943
13761.52 980
13762.63 850
13763.74 930
13764.84 989
13765.95 1024
13767.06 993
13768.17 979
13769.28 1053
13770.38 998
13771.49 977
13772.60 1069
13773.71 1080
13774.82 1059
13775.93 1068
13777.03 1054
13778.14 1040
13779.25 1080
13780.36 1071
13781.47 1091
13782.58 1027
13783.69 1015
13784.80 1038
13785.90 1048
13787.01 981
13788.12 1067
13789.23 968
13790.34 922
13791.45 950
13792.56 927
13793.67 914
13794.78 909
13795.89 937
13797.00 929
13798.11 954
13799.21 1000
13800.32 940
13801.43 975
13802.54 1051
13803.65 1097
13804.76 1072
13805.87 1030
13806.98 1029
13808.09 1046
13809.20 1018
13810.31 1060
13811.42 1076
13812.53 999
13813.64 1005
13814.75 954
13815.86 994
13816.97 948
13818.08 971
13819.19 963
13820.30 905
13821.41 873
13822.52 843
13823.63 852
13824.74 857
13825.85 802
13826.96 825
13828.08 846
13829.19 826
13830.30 756
13831.41 774
13832.52 783
13833.63 764
13834.74 800
13835.85 827
13836.96 807
13838.07 791
13839.18 847
13840.29 796
13841.41 798
13842.52 799
13843.63 808
13844.74 760
13845.85 750
13846.96 811
13848.07 759
13849.19 842
13850.30 837
13851.41 795
13852.52 772
13853.63 797
13854.74 777
13855.85 762
13856.97 822
13858.08 818
13859.19 794
13860.30 830
13861.41 848
13862.53 791
13863.64 835
13864.75 819
13865.86 862
13866.97 811
13868.09 821
13869.20 848
13870.31 858
13871.42 813
13872.54 811
13873.65 824
13874.76 820
13875.87 836
13876.99 845
13878.10 801
13879.21 781
13880.32 778
13881.44 718
13882.55 810
13883.66 790
13884.77 778
13885.89 911
13887.00 852
13888.11 810
13889.23 814
13890.34 823
13891.45 882
13892.57 846
13893.68 833
13894.79 847
13895.91 849
13897.02 852
13898.13 942
13899.25 927
13900.36 928
13901.47 939
13902.59 896
13903.70 898
13904.81 973
13905.93 937
13907.04 852
13908.16 894
13909.27 878
13910.38 853
13911.50 806
13912.61 833
13913.73 815
13914.84 779
13915.95 792
13917.07 789
13918.18 793
13919.30 757
13920.41 811
13921.52 818
13922.64 775
13923.75 785
13924.87 824
13925.98 782
13927.10 703
13928.21 776
13929.33 775
13930.44 765
13931.56 780
13932.67 745
13933.79 806
13934.90 786
13936.02 786
13937.13 796
13938.25 747
13939.36 786
13940.48 776
13941.59 783
13942.71 710
13943.82 808
13944.94 829
13946.05 763
13947.17 745
13948.28 751
13949.40 727
13950.51 719
13951.63 715
13952.74 751
13953.86 703
13954.98 727
13956.09 723
13957.21 753
13958.32 702
13959.44 720
13960.56 703
13961.67 739
13962.79 757
13963.90 815
13965.02 700
13966.14 698
13967.25 715
13968.37 711
13969.48 730
13970.60 776
13971.72 760
13972.83 736
13973.95 742
13975.07 660
13976.18 687
13977.30 713
13978.42 719
13979.53 739
13980.65 761
13981.77 728
13982.88 748
13984.00 717
13985.12 721
13986.23 709
13987.35 793
13988.47 673
13989.58 685
13990.70 718
13991.82 723
13992.94 669
13994.05 673
13995.17 666
13996.29 681
13997.41 685
13998.52 750
13999.64 721
14000.76 735
14001.88 685
14002.99 701
14004.11 699
14005.23 681
14006.35 731
14007.46 691
14008.58 711
14009.70 732
14010.82 758
14011.94 685
14013.05 661
14014.17 678
14015.29 733
14016.41 711
14017.53 694
14018.64 626
14019.76 645
14020.88 734
14022.00 696
14023.12 684
14024.24 646
14025.35 698
14026.47 743
14027.59 661
14028.71 684
14029.83 711
14030.95 668
14032.07 696
14033.19 653
14034.30 662
14035.42 659
14036.54 698
14037.66 717
14038.78 688
14039.90 688
14041.02 759
14042.14 758
14043.26 712
14044.38 674
14045.50 670
14046.61 747
14047.73 756
14048.85 720
14049.97 701
14051.09 712
14052.21 724
14053.33 719
14054.45 754
14055.57 752
14056.69 777
14057.81 766
14058.93 791
14060.05 746
14061.17 750
14062.29 807
14063.41 787
14064.53 763
14065.65 773
14066.77 811
14067.89 845
14069.01 794
14070.13 829
14071.25 744
14072.37 746
14073.49 790
14074.61 786
14075.73 818
14076.85 861
14077.97 825
14079.10 871
14080.22 857
14081.34 812
14082.46 822
14083.58 812
14084.70 813
14085.82 835
14086.94 855
14088.06 934
14089.18 943
14090.30 924
14091.43 851
14092.55 879
14093.67 895
14094.79 931
14095.91 989
14097.03 1044
14098.15 1036
14099.28 948
14100.40 1041
14101.52 1099
14102.64 963
14103.76 1074
14104.88 1042
14106.00 1022
14107.13 1028
14108.25 1030
14109.37 925
14110.49 913
14111.61 916
14112.74 961
14113.86 880
14114.98 835
14116.10 870
14117.22 838
14118.35 783
14119.47 777
14120.59 775
14121.71 760
14122.84 783
14123.96 776
14125.08 777
14126.20 808
14127.33 808
14128.45 800
14129.57 790
14130.69 750
14131.82 772
14132.94 734
14134.06 819
14135.19 784
14136.31 740
14137.43 761
14138.55 789
14139.68 758
14140.80 771
14141.92 722
14143.05 804
14144.17 732
14145.29 703
14146.42 793
14147.54 746
14148.66 690
14149.79 740
14150.91 691
14152.03 701
14153.16 724
14154.28 724
14155.40 713
14156.53 735
14157.65 765
14158.78 727
14159.90 750
14161.02 753
14162.15 720
14163.27 697
14164.40 697
14165.52 707
14166.64 697
14167.77 724
14168.89 700
14170.02 704
14171.14 688
14172.27 680
14173.39 693
14174.51 752
14175.64 713
14176.76 634
14177.89 651
14179.01 729
14180.14 728
14181.26 679
14182.39 641
14183.51 660
14184.64 684
14185.76 657
14186.89 655
14188.01 705
14189.14 702
14190.26 643
14191.39 704
14192.51 694
14193.64 656
14194.76 738
14195.89 709
14197.01 631
14198.14 672
14199.26 698
14200.39 722
14201.52 646
14202.64 596
14203.77 627
14204.89 640
14206.02 679
14207.14 642
14208.27 678
14209.39 657
14210.52 642
14211.65 604
14212.77 677
14213.90 668
14215.02 586
14216.15 634
14217.28 661
14218.40 630
14219.53 582
14220.66 667
14221.78 688
14222.91 673
14224.04 654
14225.16 688
14226.29 649
14227.41 634
14228.54 635
14229.67 662
14230.79 667
14231.92 653
14233.05 645
14234.17 653
14235.30 628
14236.43 630
14237.56 657
14238.68 624
14239.81 616
14240.94 598
14242.06 626
14243.19 672
14244.32 625
14245.45 642
14246.57 648
14247.70 616
14248.83 557
14249.96 620
14251.08 620
14252.21 652
14253.34 579
14254.47 601
14255.59 609
14256.72 579
14257.85 577
14258.98 605
14260.10 591
14261.23 611
14262.36 624
14263.49 628
14264.62 596
14265.74 593
14266.87 584
14268.00 578
14269.13 609
14270.26 590
14271.39 565
14272.51 631
14273.64 639
14274.77 630
14275.90 564
14277.03 579
14278.16 577
14279.28 589
14280.41 569
14281.54 565
14282.67 548
14283.80 610
14284.93 577
14286.06 535
14287.19 534
14288.32 529
14289.44 558
14290.57 544
14291.70 552
14292.83 553
14293.96 593
14295.09 597
14296.22 542
14297.35 514
14298.48 550
14299.61 558
14300.74 583
14301.87 583
14303.00 522
14304.13 582
14305.26 555
14306.38 508
14307.51 548
14308.64 556
14309.77 514
14310.90 537
14312.03 540
14313.16 537
14314.29 575
14315.42 560
14316.55 606
14317.68 542
14318.81 575
14319.94 565
14321.07 542
14322.21 552
14323.34 524
14324.47 589
14325.60 539
14326.73 596
14327.86 560
14328.99 467
14330.12 478
14331.25 487
14332.38 528
14333.51 520
14334.64 526
14335.77 525
14336.90 567
14338.03 599
14339.17 543
14340.30 559
14341.43 552
14342.56 526
14343.69 561
14344.82 540
14345.95 535
14347.08 575
14348.21 566
14349.35 501
14350.48 570
14351.61 546
14352.74 533
14353.87 479
14355.00 445
14356.14 508
14357.27 485
14358.40 512
14359.53 498
14360.66 526
14361.79 464
14362.93 495
14364.06 508
14365.19 469
14366.32 455
14367.45 499
14368.59 518
14369.72 511
14370.85 501
14371.98 501
14373.12 471
14374.25 521
14375.38 525
14376.51 490
14377.65 495
14378.78 493
14379.91 500
14381.04 478
14382.18 496
14383.31 544
14384.44 506
14385.57 507
14386.71 532
14387.84 487
14388.97 494
14390.11 537
14391.24 521
14392.37 526
14393.51 525
14394.64 454
14395.77 484
14396.90 499
14398.04 496
14399.17 468
14400.30 481
14401.44 562
14402.57 468
14403.71 508
14404.84 496
14405.97 451
14407.11 479
14408.24 497
14409.37 537
14410.51 501
14411.64 542
14412.78 559
14413.91 488
14415.04 488
14416.18 545
14417.31 536
14418.45 538
14419.58 582
14420.71 527
14421.85 541
14422.98 521
14424.12 484
14425.25 461
14426.39 523
14427.52 544
14428.65 496
14429.79 516
14430.92 510
14432.06 528
14433.19 536
14434.33 483
14435.46 517
14436.60 459
14437.73 493
14438.87 512
14440.00 484
14441.14 534
14442.27 514
14443.41 493
14444.54 551
14445.68 506
14446.81 494
14447.95 504
14449.08 514
14450.22 540
14451.35 535
14452.49 491
14453.63 440
14454.76 559
14455.90 525
14457.03 485
14458.17 463
14459.30 482
14460.44 528
14461.58 497
14462.71 488
14463.85 510
14464.98 555
14466.12 492
14467.25 499
14468.39 519
14469.53 570
14470.66 487
14471.80 478
14472.94 515
14474.07 508
14475.21 518
14476.34 521
14477.48 497
14478.62 535
14479.75 502
14480.89 523
14482.03 513
14483.16 520
14484.30 463
14485.44 487
14486.57 532
14487.71 525
14488.85 521
14489.99 499
14491.12 532
14492.26 562
14493.40 527
14494.53 484
14495.67 527
14496.81 523
14497.94 541
14499.08 531
14500.22 524
14501.36 510
14502.49 500
14503.63 510
14504.77 514
14505.91 499
14507.04 537
14508.18 519
14509.32 477
14510.46 519
14511.60 502
14512.73 483
14513.87 516
14515.01 450
14516.15 477
14517.29 498
14518.42 503
14519.56 539
14520.70 506
14521.84 508
14522.98 556
14524.11 510
14525.25 516
14526.39 565
14527.53 529
14528.67 529
14529.81 539
14530.94 531
14532.08 522
14533.22 546
14534.36 524
14535.50 512
14536.64 533
14537.78 521
14538.92 513
14540.05 516
14541.19 514
14542.33 473
14543.47 529
14544.61 491
14545.75 504
14546.89 547
14548.03 545
14549.17 544
14550.31 557
14551.45 483
14552.59 490
14553.72 548
14554.86 575
14556.00 576
14557.14 553
14558.28 536
14559.42 578
14560.56 596
14561.70 580
14562.84 582
14563.98 554
14565.12 562
14566.26 614
14567.40 596
14568.54 614
14569.68 612
14570.82 564
14571.96 560
14573.10 569
14574.24 558
14575.38 595
14576.52 590
14577.66 576
14578.80 549
14579.94 536
14581.08 542
14582.23 578
14583.37 641
14584.51 642
14585.65 577
14586.79 617
14587.93 624
14589.07 623
14590.21 560
14591.35 574
14592.49 572
14593.63 597
14594.77 647
14595.92 649
14597.06 626
14598.20 662
14599.34 585
14600.48 597
14601.62 599
14602.76 636
14603.90 652
14605.05 640
14606.19 635
14607.33 612
14608.47 664
14609.61 661
14610.75 606
14611.90 610
14613.04 633
14614.18 679
14615.32 643
14616.46 650
14617.61 691
14618.75 673
14619.89 683
14621.03 762
14622.17 693
14623.32 679
14624.46 655
14625.60 740
14626.74 688
14627.88 706
14629.03 721
14630.17 735
14631.31 716
14632.45 752
14633.60 826
14634.74 781
14635.88 823
14637.03 852
14638.17 835
14639.31 851
14640.45 776
14641.60 790
14642.74 791
14643.88 838
14645.03 823
14646.17 796
14647.31 748
14648.45 719
14649.60 710
14650.74 758
14651.88 709
14653.03 728
14654.17 715
14655.31 694
14656.46 639
14657.60 632
14658.74 629
14659.89 646
14661.03 665
14662.18 704
14663.32 641
14664.46 631
14665.61 624
14666.75 661
14667.90 587
14669.04 653
14670.18 657
14671.33 619
14672.47 615
14673.62 638
14674.76 594
14675.90 595
14677.05 685
14678.19 613
14679.34 621
14680.48 597
14681.63 596
14682.77 599
14683.91 613
14685.06 581
14686.20 605
14687.35 615
14688.49 593
14689.64 596
14690.78 600
14691.93 576
14693.07 585
14694.22 612
14695.36 596
14696.51 631
14697.65 599
14698.80 589
14699.94 496
14701.09 532
14702.23 559
14703.38 541
14704.52 539
14705.67 576
14706.81 595
14707.96 548
14709.11 559
14710.25 569
14711.40 623
14712.54 601
14713.69 565
14714.83 525
14715.98 579
14717.13 545
14718.27 557
14719.42 559
14720.56 612
14721.71 594
14722.86 580
14724.00 583
14725.15 566
14726.29 540
14727.44 546
14728.59 621
14729.73 638
14730.88 595
14732.03 611
14733.17 608
14734.32 578
14735.47 571
14736.61 593
14737.76 584
14738.91 592
14740.05 632
14741.20 713
14742.35 656
14743.49 648
14744.64 610
14745.79 652
14746.93 667
14748.08 647
14749.23 647
14750.37 662
14751.52 646
14752.67 686
14753.82 635
14754.96 629
14756.11 635
14757.26 643
14758.41 615
14759.55 626
14760.70 699
14761.85 675
14763.00 724
14764.14 708
14765.29 695
14766.44 716
14767.59 712
14768.73 704
14769.88 681
14771.03 680
14772.18 678
14773.33 674
14774.47 729
14775.62 707
14776.77 694
14777.92 756
14779.07 773
14780.22 755
14781.36 700
14782.51 794
14783.66 821
14784.81 793
14785.96 855
14787.11 872
14788.26 895
14789.40 822
14790.55 793
14791.70 931
14792.85 838
14794.00 890
14795.15 955
14796.30 961
14797.45 1046
14798.59 1008
14799.74 981
14800.89 957
14802.04 906
14803.19 953
14804.34 1035
14805.49 964
14806.64 894
14807.79 864
14808.94 852
14810.09 802
14811.24 798
14812.39 745
14813.54 760
14814.69 766
14815.84 721
14816.98 731
14818.13 725
14819.28 725
14820.43 696
14821.58 717
14822.73 683
14823.88 691
14825.03 681
14826.18 665
14827.33 629
14828.48 689
14829.63 633
14830.79 607
14831.94 647
14833.09 651
14834.24 577
14835.39 641
14836.54 590
14837.69 614
14838.84 610
14839.99 559
14841.14 546
14842.29 582
14843.44 566
14844.59 590
14845.74 553
14846.89 476
14848.04 495
14849.20 566
14850.35 513
14851.50 551
14852.65 599
14853.80 581
14854.95 556
14856.10 551
14857.25 583
14858.41 540
14859.56 546
14860.71 525
14861.86 528
14863.01 523
14864.16 484
14865.31 512
14866.47 556
14867.62 582
14868.77 586
14869.92 542
14871.07 556
14872.22 565
14873.38 538
14874.53 532
14875.68 524
14876.83 573
14877.98 521
14879.14 491
14880.29 589
14881.44 562
14882.59 542
14883.75 543
14884.90 568
14886.05 544
14887.20 543
14888.36 509
14889.51 501
14890.66 542
14891.81 490
14892.97 558
14894.12 464
14895.27 516
14896.42 571
14897.58 538
14898.73 496
14899.88 492
14901.04 524
14902.19 529
14903.34 503
14904.50 484
14905.65 497
14906.80 485
14907.96 528
14909.11 530
14910.26 512
14911.42 521
14912.57 499
14913.72 568
14914.88 538
14916.03 526
14917.18 504
14918.34 502
14919.49 546
14920.64 505
14921.80 478
14922.95 523
14924.11 545
14925.26 503
14926.41 508
14927.57 528
14928.72 520
14929.88 472
14931.03 520
14932.18 492
14933.34 445
14934.49 463
14935.65 514
14936.80 507
14937.96 462
14939.11 521
14940.26 486
14941.42 539
14942.57 497
14943.73 521
14944.88 502
14946.04 566
14947.19 570
14948.35 551
14949.50 503
14950.66 487
14951.81 512
14952.97 514
14954.12 504
14955.28 497
14956.43 527
14957.59 536
14958.74 548
14959.90 489
14961.05 462
14962.21 495
14963.36 528
14964.52 559
14965.68 551
14966.83 537
14967.99 528
14969.14 479
14970.30 492
14971.45 475
14972.61 513
14973.77 470
14974.92 448
14976.08 437
14977.23 486
14978.39 485
14979.54 485
14980.70 470
14981.86 456
14983.01 425
14984.17 452
14985.33 453
14986.48 464
14987.64 485
14988.79 445
14989.95 442
14991.11 458
14992.26 487
14993.42 456
14994.58 429
14995.73 459
14996.89 408
14998.05 434
14999.20 450
15000.36 453
15001.52 475
15002.68 449
15003.83 465
15004.99 428
15006.15 403
15007.30 422
15008.46 459
15009.62 447
15010.77 456
15011.93 474
15013.09 482
15014.25 429
15015.40 409
15016.56 415
15017.72 443
15018.88 452
15020.03 413
15021.19 446
15022.35 425
15023.51 398
15024.67 427
15025.82 437
15026.98 421
15028.14 422
15029.30 430
15030.45 440
15031.61 470
15032.77 434
15033.93 442
15035.09 460
15036.25 443
15037.40 403
15038.56 372
15039.72 392
15040.88 390
15042.04 415
15043.20 429
15044.35 427
15045.51 452
15046.67 394
15047.83 447
15048.99 441
15050.15 434
15051.31 428
15052.47 383
15053.62 375
15054.78 448
15055.94 426
15057.10 352
15058.26 418
15059.42 422
15060.58 440
15061.74 422
15062.90 430
15064.06 418
15065.22 443
15066.38 448
15067.53 408
15068.69 421
15069.85 431
15071.01 415
15072.17 378
15073.33 382
15074.49 398
15075.65 388
15076.81 403
15077.97 377
15079.13 419
15080.29 443
15081.45 453
15082.61 401
15083.77 417
15084.93 416
15086.09 439
15087.25 460
15088.41 479
15089.57 387
15090.73 395
15091.89 404
15093.05 424
15094.21 377
15095.37 350
15096.54 384
15097.70 382
15098.86 392
15100.02 424
15101.18 395
15102.34 353
15103.50 388
15104.66 399
15105.82 425
15106.98 417
15108.14 419
15109.30 439
15110.47 416
15111.63 379
15112.79 378
15113.95 439
15115.11 379
15116.27 425
15117.43 432
15118.59 422
15119.76 381
15120.92 409
15122.08 433
15123.24 385
15124.40 417
15125.56 444
15126.73 415
15127.89 406
15129.05 384
15130.21 410
15131.37 359
15132.53 394
15133.70 378
15134.86 419
15136.02 374
15137.18 421
15138.35 411
15139.51 406
15140.67 420
15141.83 408
15142.99 441
15144.16 400
15145.32 387
15146.48 427
15147.64 372
15148.81 401
15149.97 381
15151.13 378
15152.29 404
15153.46 451
15154.62 412
15155.78 400
15156.95 408
15158.11 408
15159.27 394
15160.43 410
15161.60 428
15162.76 424
15163.92 388
15165.09 405
15166.25 398
15167.41 397
15168.58 405
15169.74 401
15170.90 384
15172.07 379
15173.23 413
15174.39 391
15175.56 379
15176.72 426
15177.89 468
15179.05 385
15180.21 432
15181.38 446
15182.54 419
15183.70 372
15184.87 350
15186.03 395
15187.20 428
15188.36 364
15189.52 383
15190.69 387
15191.85 379
15193.02 386
15194.18 373
15195.35 403
15196.51 370
15197.68 411
15198.84 387
15200.00 410
15201.17 394
15202.33 392
15203.50 427
15204.66 414
15205.83 467
15206.99 403
15208.16 419
15209.32 426
15210.49 404
15211.65 459
15212.82 441
15213.98 420
15215.15 439
15216.31 449
15217.48 402
15218.64 424
15219.81 444
15220.97 439
15222.14 409
15223.30 412
15224.47 458
15225.64 426
15226.80 411
15227.97 419
15229.13 404
15230.30 448
15231.46 434
15232.63 411
15233.80 434
15234.96 443
15236.13 430
15237.29 426
15238.46 424
15239.63 428
15240.79 478
15241.96 451
15243.12 468
15244.29 470
15245.46 458
15246.62 436
15247.79 431
15248.96 456
15250.12 411
15251.29 439
15252.45 412
15253.62 404
15254.79 453
15255.95 487
15257.12 461
15258.29 414
15259.45 372
15260.62 424
15261.79 404
15262.96 413
15264.12 398
15265.29 389
15266.46 436
15267.62 427
15268.79 439
15269.96 422
15271.13 387
15272.29 413
15273.46 477
15274.63 407
15275.80 386
15276.96 420
15278.13 391
15279.30 399
15280.47 399
15281.63 405
15282.80 404
15283.97 414
15285.14 386
15286.30 376
15287.47 382
15288.64 418
15289.81 359
15290.98 372
15292.14 376
15293.31 408
15294.48 397
15295.65 436
15296.82 394
15297.99 396
15299.15 377
15300.32 381
15301.49 379
15302.66 370
15303.83 368
15305.00 368
15306.16 384
15307.33 392
15308.50 361
15309.67 410
15310.84 392
15312.01 404
15313.18 360
15314.35 388
15315.52 376
15316.68 364
15317.85 399
15319.02 427
15320.19 371
15321.36 351
15322.53 400
15323.70 411
15324.87 456
15326.04 384
15327.21 393
15328.38 371
15329.55 389
15330.72 396
15331.89 417
15333.05 435
15334.22 404
15335.39 429
15336.56 389
15337.73 400
15338.90 406
15340.07 389
15341.24 400
15342.41 377
15343.58 398
15344.75 406
15345.92 413
15347.09 413
15348.26 415
15349.43 403
15350.60 403
15351.78 405
15352.95 402
15354.12 378
15355.29 397
15356.46 409
15357.63 394
15358.80 385
15359.97 407
15361.14 387
15362.31 413
15363.48 454
15364.65 399
15365.82 397
15366.99 431
15368.16 424
15369.34 405
15370.51 459
15371.68 386
15372.85 421
15374.02 386
15375.19 354
15376.36 369
15377.53 394
15378.71 397
15379.88 394
15381.05 404
15382.22 395
15383.39 412
15384.56 363
15385.74 390
15386.91 409
15388.08 423
15389.25 437
15390.42 378
15391.59 397
15392.77 419
15393.94 436
15395.11 392
15396.28 397
15397.45 412
15398.63 405
15399.80 397
15400.97 438
15402.14 381
15403.32 439
15404.49 432
15405.66 398
15406.83 422
15408.01 414
15409.18 370
15410.35 410
15411.52 404
15412.70 427
15413.87 413
15415.04 383
15416.21 392
15417.39 388
15418.56 405
15419.73 412
15420.91 384
15422.08 390
15423.25 407
15424.42 422
15425.60 380
15426.77 400
15427.94 383
15429.12 380
15430.29 406
15431.46 378
15432.64 379
15433.81 375
15434.99 403
15436.16 388
15437.33 399
15438.51 385
15439.68 377
15440.85 398
15442.03 369
15443.20 385
15444.37 361
15445.55 363
15446.72 372
15447.90 387
15449.07 396
15450.25 424
15451.42 372
15452.59 342
15453.77 346
15454.94 399
15456.12 370
15457.29 386
15458.47 364
15459.64 364
15460.81 358
15461.99 352
15463.16 397
15464.34 412
15465.51 403
15466.69 392
15467.86 362
15469.04 380
15470.21 403
15471.39 370
15472.56 410
15473.74 394
15474.91 414
15476.09 431
15477.26 386
15478.44 385
15479.61 388
15480.79 422
15481.96 360
15483.14 368
15484.31 378
15485.49 334
15486.66 386
15487.84 389
15489.02 401
15490.19 350
15491.37 338
15492.54 343
15493.72 394
15494.89 375
15496.07 391
15497.25 360
15498.42 385
15499.60 364
15500.77 425
15501.95 398
15503.13 398
15504.30 366
15505.48 405
15506.66 407
15507.83 418
15509.01 421
15510.18 408
15511.36 385
15512.54 413
15513.71 418
15514.89 387
15516.07 378
15517.24 364
15518.42 384
15519.60 356
15520.77 346
15521.95 356
15523.13 373
15524.30 376
15525.48 380
15526.66 372
15527.84 340
15529.01 346
15530.19 329
15531.37 389
15532.54 417
15533.72 397
15534.90 401
15536.08 435
15537.25 407
15538.43 413
15539.61 446
15540.79 441
15541.96 410
15543.14 364
15544.32 415
15545.50 425
15546.67 362
15547.85 385
15549.03 430
15550.21 450
15551.39 367
15552.56 405
15553.74 429
15554.92 401
15556.10 384
15557.28 350
15558.46 387
15559.63 412
15560.81 394
15561.99 378
15563.17 419
15564.35 405
15565.53 397
15566.70 420
15567.88 482
15569.06 443
15570.24 389
15571.42 399
15572.60 367
15573.78 371
15574.96 392
15576.13 381
15577.31 345
15578.49 349
15579.67 417
15580.85 441
15582.03 416
15583.21 409
15584.39 419
15585.57 406
15586.75 449
15587.93 425
15589.10 429
15590.28 453
15591.46 429
15592.64 439
15593.82 424
15595.00 435
15596.18 464
15597.36 468
15598.54 468
15599.72 398
15600.90 482
15602.08 423
15603.26 444
15604.44 435
15605.62 467
15606.80 444
15607.98 466
15609.16 470
15610.34 429
15611.52 415
15612.70 443
15613.88 418
15615.06 469
15616.24 491
15617.42 417
15618.60 440
15619.78 470
15620.97 524
15622.15 456
15623.33 457
15624.51 449
15625.69 438
15626.87 453
15628.05 428
15629.23 444
15630.41 488
15631.59 479
15632.77 490
15633.96 442
15635.14 471
15636.32 492
15637.50 475
15638.68 480
15639.86 453
15641.04 434
15642.22 488
15643.41 485
15644.59 467
15645.77 502
15646.95 452
15648.13 510
15649.31 494
15650.50 489
15651.68 536
15652.86 498
15654.04 537
15655.22 501
15656.40 513
15657.59 530
15658.77 536
15659.95 552
15661.13 534
15662.31 545
15663.50 538
15664.68 483
15665.86 484
15667.04 510
15668.23 551
15669.41 498
15670.59 528
15671.77 513
15672.96 533
15674.14 504
15675.32 498
15676.50 545
15677.69 533
15678.87 509
15680.05 497
15681.24 498
15682.42 487
15683.60 468
15684.78 531
15685.97 495
15687.15 481
15688.33 511
15689.52 512
15690.70 545
15691.88 539
15693.07 542
15694.25 501
15695.43 532
15696.62 577
15697.80 508
15698.98 541
15700.17 497
15701.35 481
15702.54 515
15703.72 565
15704.90 524
15706.09 547
15707.27 559
15708.45 532
15709.64 537
15710.82 531
15712.01 547
15713.19 462
15714.37 574
15715.56 515
15716.74 508
15717.93 568
15719.11 602
15720.30 615
15721.48 582
15722.66 555
15723.85 595
15725.03 597
15726.22 616
15727.40 587
15728.59 599
15729.77 610
15730.96 602
15732.14 601
15733.33 587
15734.51 625
15735.70 609
15736.88 592
15738.07 588
15739.25 607
15740.44 544
15741.62 531
15742.81 578
15743.99 615
15745.18 572
15746.36 552
15747.55 566
15748.73 578
15749.92 608
15751.11 602
15752.29 623
15753.48 547
15754.66 556
15755.85 643
15757.03 557
15758.22 630
15759.40 570
15760.59 591
15761.78 593
15762.96 583
15764.15 613
15765.33 583
15766.52 588
15767.71 563
15768.89 522
15770.08 536
15771.27 526
15772.45 579
15773.64 557
15774.82 525
15776.01 579
15777.20 563
15778.38 518
15779.57 501
15780.76 525
15781.94 539
15783.13 612
15784.32 570
15785.50 552
15786.69 531
15787.88 541
15789.07 500
15790.25 500
15791.44 558
15792.63 532
15793.81 494
15795.00 465
15796.19 447
15797.38 488
15798.56 489
15799.75 463
15800.94 473
15802.13 466
15803.31 479
15804.50 513
15805.69 516
15806.88 460
15808.06 437
15809.25 516
15810.44 492
15811.63 427
15812.81 432
15814.00 471
15815.19 488
15816.38 521
15817.57 515
15818.75 468
15819.94 471
15821.13 452
15822.32 473
15823.51 492
15824.70 453
15825.88 467
15827.07 502
15828.26 469
15829.45 417
15830.64 443
15831.83 437
15833.01 453
15834.20 439
15835.39 423
15836.58 485
15837.77 407
15838.96 407
15840.15 410
15841.34 418
15842.52 437
15843.71 424
15844.90 441
15846.09 408
15847.28 414
15848.47 430
15849.66 466
15850.85 417
15852.04 415
15853.23 427
15854.42 425
15855.61 439
15856.80 482
15857.99 452
15859.18 444
15860.36 461
15861.55 454
15862.74 436
15863.93 457
15865.12 450
15866.31 439
15867.50 465
15868.69 476
15869.88 423
15871.07 430
15872.26 416
15873.45 388
15874.64 441
15875.83 438
15877.02 468
15878.21 467
15879.41 446
15880.60 475
15881.79 460
15882.98 468
15884.17 462
15885.36 423
15886.55 441
15887.74 444
15888.93 470
15890.12 443
15891.31 458
15892.50 447
15893.69 419
15894.88 404
15896.08 445
15897.27 452
15898.46 423
15899.65 456
15900.84 449
15902.03 428
15903.22 417
15904.41 474
15905.60 463
15906.80 452
15907.99 514
15909.18 496
15910.37 480
15911.56 497
15912.75 441
15913.95 428
15915.14 436
15916.33 490
15917.52 462
15918.71 463
15919.90 462
15921.10 489
15922.29 501
15923.48 514
15924.67 531
15925.86 524
15927.06 478
15928.25 495
15929.44 529
15930.63 500
15931.83 490
15933.02 476
15934.21 489
15935.40 478
15936.60 447
15937.79 491
15938.98 470
15940.17 514
15941.37 509
15942.56 431
15943.75 474
15944.94 417
15946.14 412
15947.33 447
15948.52 454
15949.72 446
15950.91 414
15952.10 390
15953.29 385
15954.49 404
15955.68 413
15956.87 421
15958.07 407
15959.26 402
15960.45 415
15961.65 390
15962.84 402
15964.04 392
15965.23 359
15966.42 378
15967.62 412
15968.81 395
15970.00 402
15971.20 394
15972.39 400
15973.59 406
15974.78 385
15975.97 399
15977.17 411
15978.36 381
15979.56 349
15980.75 383
15981.94 377
15983.14 382
15984.33 359
15985.53 379
15986.72 379
15987.92 380
15989.11 408
15990.30 387
15991.50 414
15992.69 384
15993.89 397
15995.08 366
15996.28 370
15997.47 368
15998.67 400
15999.86 395
16001.06 405
16002.25 416
16003.45 419
16004.64 425
16005.84 385
16007.03 421
16008.23 370
16009.42 404
16010.62 410
16011.81 357
16013.01 395
16014.20 404
16015.40 356
16016.60 370
16017.79 393
16018.99 401
16020.18 436
16021.38 388
16022.57 354
16023.77 343
16024.96 404
16026.16 400
16027.36 372
16028.55 366
16029.75 393
16030.94 386
16032.14 369
16033.34 409
16034.53 368
16035.73 376
16036.93 341
16038.12 366
16039.32 345
16040.51 365
16041.71 334
16042.91 357
16044.10 350
16045.30 368
16046.50 372
16047.69 370
16048.89 369
16050.09 391
16051.28 336
16052.48 359
16053.68 326
16054.87 376
16056.07 435
16057.27 375
16058.47 368
16059.66 322
16060.86 370
16062.06 370
16063.25 372
16064.45 366
16065.65 407
16066.85 335
16068.04 364
16069.24 379
16070.44 339
16071.64 354
16072.83 383
16074.03 371
16075.23 343
16076.43 341
16077.63 349
16078.82 399
16080.02 360
16081.22 346
16082.42 339
16083.61 373
16084.81 404
16086.01 356
16087.21 395
16088.41 405
16089.61 349
16090.80 346
16092.00 370
16093.20 325
16094.40 369
16095.60 343
16096.80 352
16097.99 338
16099.19 359
16100.39 354
16101.59 380
16102.79 346
16103.99 369
16105.19 390
16106.39 377
16107.58 369
16108.78 351
16109.98 324
16111.18 347
16112.38 359
16113.58 344
16114.78 359
16115.98 337
16117.18 366
16118.38 319
16119.58 326
16120.78 332
16121.97 322
16123.17 344
16124.37 359
16125.57 345
16126.77 369
16127.97 366
16129.17 347
16130.37 357
16131.57 331
16132.77 332
16133.97 367
16135.17 339
16136.37 326
16137.57 311
16138.77 344
16139.97 325
16141.17 328
16142.37 322
16143.57 339
16144.77 391
16145.97 363
16147.17 335
16148.37 349
16149.57 347
16150.78 310
16151.98 330
16153.18 323
16154.38 317
16155.58 330
16156.78 329
16157.98 339
16159.18 343
16160.38 362
16161.58 340
16162.78 345
16163.98 343
16165.18 343
16166.39 348
16167.59 357
16168.79 337
16169.99 356
16171.19 347
16172.39 347
16173.59 308
16174.79 343
16176.00 373
16177.20 368
16178.40 322
16179.60 375
16180.80 355
16182.00 348
16183.21 366
16184.41 402
16185.61 345
16186.81 348
16188.01 338
16189.22 350
16190.42 324
16191.62 303
16192.82 308
16194.02 308
16195.23 334
16196.43 363
16197.63 374
16198.83 339
16200.03 367
16201.24 337
16202.44 349
16203.64 349
16204.84 371
16206.05 354
16207.25 348
16208.45 344
16209.66 343
16210.86 349
16212.06 373
16213.26 349
16214.47 348
16215.67 363
16216.87 354
16218.08 360
16219.28 331
16220.48 362
16221.68 388
16222.89 345
16224.09 380
16225.29 346
16226.50 340
16227.70 340
16228.90 367
16230.11 349
16231.31 348
16232.52 360
16233.72 324
16234.92 351
16236.13 364
16237.33 388
16238.53 372
16239.74 326
16240.94 354
16242.15 353
16243.35 355
16244.55 360
16245.76 335
16246.96 333
16248.17 372
16249.37 413
16250.57 390
16251.78 392
16252.98 368
16254.19 349
16255.39 397
16256.60 401
16257.80 363
16259.00 371
16260.21 305
16261.41 390
16262.62 383
16263.82 359
16265.03 333
16266.23 345
16267.44 386
16268.64 406
16269.85 393
16271.05 387
16272.26 372
16273.46 367
16274.67 383
16275.87 406
16277.08 444
16278.28 384
16279.49 383
16280.69 376
16281.90 389
16283.11 395
16284.31 389
16285.52 448
16286.72 398
16287.93 384
16289.13 450
16290.34 454
16291.54 418
16292.75 402
16293.96 444
16295.16 376
16296.37 401
16297.57 391
16298.78 406
16299.99 413
16301.19 416
16302.40 414
16303.60 427
16304.81 396
16306.02 406
16307.22 408
16308.43 415
16309.64 393
16310.84 417
16312.05 460
16313.26 450
16314.46 429
16315.67 412
16316.88 429
16318.08 389
16319.29 428
16320.50 426
16321.70 423
16322.91 410
16324.12 381
16325.32 389
16326.53 404
16327.74 401
16328.95 388
16330.15 367
16331.36 395
16332.57 415
16333.77 391
16334.98 379
16336.19 417
16337.40 378
16338.60 434
16339.81 449
16341.02 413
16342.23 377
16343.43 377
16344.64 350
16345.85 380
16347.06 390
16348.27 381
16349.47 332
16350.68 403
16351.89 417
16353.10 341
16354.31 353
16355.51 358
16356.72 357
16357.93 348
16359.14 336
16360.35 320
16361.56 385
16362.76 382
16363.97 349
16365.18 327
16366.39 352
16367.60 333
16368.81 358
16370.01 323
16371.22 346
16372.43 353
16373.64 343
16374.85 362
16376.06 296
16377.27 333
16378.48 361
16379.69 362
16380.89 402
16382.10 332
16383.31 365
16384.52 359
16385.73 340
16386.94 347
16388.15 328
16389.36 324
16390.57 358
16391.78 349
16392.99 366
16394.20 356
16395.41 360
16396.62 340
16397.83 338
16399.04 354
16400.25 339
16401.46 371
16402.67 354
16403.88 356
16405.09 348
16406.30 300
16407.51 295
16408.72 314
16409.93 340
16411.14 333
16412.35 347
16413.56 297
16414.77 349
16415.98 359
16417.19 333
16418.40 331
16419.61 335
16420.82 348
16422.03 334
16423.24 326
16424.45 334
16425.66 354
16426.87 333
16428.08 337
16429.29 350
16430.51 337
16431.72 347
16432.93 337
16434.14 315
16435.35 305
16436.56 335
16437.77 335
16438.98 340
16440.19 368
16441.41 318
16442.62 336
16443.83 342
16445.04 321
16446.25 334
16447.46 310
16448.67 337
16449.89 299
16451.10 302
16452.31 348
16453.52 359
16454.73 343
16455.94 299
16457.16 323
16458.37 302
16459.58 308
16460.79 323
16462.00 322
16463.22 292
16464.43 354
16465.64 347
16466.85 308
16468.07 318
16469.28 292
16470.49 312
16471.70 311
16472.91 317
16474.13 329
16475.34 302
16476.55 291
16477.77 308
16478.98 313
16480.19 333
16481.40 327
16482.62 321
16483.83 337
16485.04 289
16486.25 342
16487.47 338
16488.68 303
16489.89 342
16491.11 307
16492.32 299
16493.53 306
16494.75 297
16495.96 326
16497.17 348
16498.39 355
16499.60 302
16500.81 309
16502.03 340
16503.24 340
16504.45 318
16505.67 312
16506.88 303
16508.10 337
16509.31 359
16510.52 326
16511.74 335
16512.95 281
16514.17 291
16515.38 291
16516.59 300
16517.81 294
16519.02 265
16520.24 331
16521.45 329
16522.66 307
16523.88 289
16525.09 291
16526.31 327
16527.52 319
16528.74 316
16529.95 322
16531.17 329
16532.38 319
16533.60 311
16534.81 364
16536.02 339
16537.24 289
16538.45 303
16539.67 327
16540.88 307
16542.10 313
16543.31 382
16544.53 353
16545.74 304
16546.96 347
16548.18 360
16549.39 322
16550.61 317
16551.82 286
16553.04 298
16554.25 331
16555.47 336
16556.68 341
16557.90 333
16559.11 300
16560.33 332
16561.55 315
16562.76 372
16563.98 346
16565.19 324
16566.41 343
16567.63 378
16568.84 368
16570.06 325
16571.27 308
16572.49 334
16573.71 319
16574.92 326
16576.14 361
16577.35 333
16578.57 386
16579.79 318
16581.00 325
16582.22 330
16583.44 323
16584.65 333
16585.87 320
16587.09 332
16588.30 335
16589.52 356
16590.74 363
16591.95 332
16593.17 295
16594.39 334
16595.60 330
16596.82 356
16598.04 362
16599.26 354
16600.47 339
16601.69 337
16602.91 287
16604.12 350
16605.34 362
16606.56 298
16607.78 306
16608.99 315
16610.21 306
16611.43 326
16612.65 318
16613.86 321
16615.08 332
16616.30 320
16617.52 334
16618.74 331
16619.95 308
16621.17 320
16622.39 305
16623.61 295
16624.83 319
16626.04 293
16627.26 335
16628.48 323
16629.70 290
16630.92 327
16632.14 341
16633.35 309
16634.57 300
16635.79 293
16637.01 289
16638.23 308
16639.45 308
16640.66 324
16641.88 305
16643.10 348
16644.32 352
16645.54 310
16646.76 299
16647.98 319
16649.20 316
16650.42 327
16651.63 286
16652.85 323
16654.07 340
16655.29 314
16656.51 333
16657.73 290
16658.95 284
16660.17 286
16661.39 309
16662.61 320
16663.83 304
16665.05 306
16666.27 294
16667.49 333
16668.71 347
16669.93 288
16671.15 299
16672.37 294
16673.59 317
16674.81 311
16676.03 287
16677.25 287
16678.47 282
16679.69 300
16680.91 314
16682.13 325
16683.35 280
16684.57 338
16685.79 278
16687.01 281
16688.23 306
16689.45 322
16690.67 339
16691.89 297
16693.11 283
16694.33 304
16695.55 314
16696.77 301
16697.99 309
16699.21 306
16700.43 319
16701.65 342
16702.88 330
16704.10 296
16705.32 297
16706.54 286
16707.76 319
16708.98 314
16710.20 321
16711.42 316
16712.64 295
16713.87 320
16715.09 270
16716.31 322
16717.53 324
16718.75 288
16719.97 310
16721.19 299
16722.42 274
16723.64 304
16724.86 338
16726.08 320
16727.30 316
16728.52 321
16729.75 315
16730.97 339
16732.19 309
16733.41 312
16734.63 341
16735.86 328
16737.08 346
16738.30 261
16739.52 305
16740.75 308
16741.97 310
16743.19 336
16744.41 347
16745.64 263
16746.86 290
16748.08 279
16749.30 283
16750.53 322
16751.75 318
16752.97 342
16754.19 295
16755.42 264
16756.64 309
16757.86 291
16759.09 315
16760.31 324
16761.53 299
16762.76 294
16763.98 348
16765.20 327
16766.43 321
16767.65 321
16768.87 325
16770.10 310
16771.32 318
16772.54 306
16773.77 298
16774.99 265
16776.21 321
16777.44 274
16778.66 294
16779.88 315
16781.11 309
16782.33 299
16783.56 299
16784.78 306
16786.00 331
16787.23 316
16788.45 306
16789.68 334
16790.90 301
16792.12 311
16793.35 277
16794.57 319
16795.80 319
16797.02 355
16798.25 284
16799.47 278
16800.69 330
16801.92 281
16803.14 307
16804.37 302
16805.59 271
16806.82 304
16808.04 345
16809.27 328
16810.49 310
16811.72 334
16812.94 360
16814.17 322
16815.39 333
16816.62 324
16817.84 302
16819.07 312
16820.29 290
16821.52 321
16822.74 319
16823.97 329
16825.19 312
16826.42 291
16827.64 291
16828.87 296
16830.10 286
16831.32 347
16832.55 327
16833.77 298
16835.00 305
16836.22 276
16837.45 302
16838.68 329
16839.90 299
16841.13 312
16842.35 324
16843.58 306
16844.81 314
16846.03 307
16847.26 296
16848.49 292
16849.71 277
16850.94 270
16852.16 330
16853.39 318
16854.62 318
16855.84 320
16857.07 279
16858.30 286
16859.52 298
16860.75 308
16861.98 287
16863.20 313
16864.43 289
16865.66 325
16866.88 306
16868.11 332
16869.34 329
16870.57 351
16871.79 377
16873.02 310
16874.25 357
16875.47 414
16876.70 412
16877.93 372
16879.16 369
16880.38 309
16881.61 376
16882.84 383
16884.07 396
16885.29 355
16886.52 378
16887.75 416
16888.98 343
16890.20 329
16891.43 359
16892.66 355
16893.89 344
16895.12 370
16896.34 359
16897.57 350
16898.80 357
16900.03 328
16901.26 321
16902.48 360
16903.71 352
16904.94 363
16906.17 365
16907.40 340
16908.63 317
16909.86 344
16911.08 340
16912.31 328
16913.54 334
16914.77 338
16916.00 372
16917.23 379
16918.46 362
16919.68 329
16920.91 344
16922.14 346
16923.37 329
16924.60 326
16925.83 326
16927.06 333
16928.29 369
16929.52 344
16930.75 328
16931.98 310
16933.20 314
16934.43 338
16935.66 335
16936.89 331
16938.12 323
16939.35 341
16940.58 327
16941.81 311
16943.04 312
16944.27 329
16945.50 287
16946.73 316
16947.96 319
16949.19 333
16950.42 307
16951.65 289
16952.88 350
16954.11 292
16955.34 321
16956.57 293
16957.80 281
16959.03 309
16960.26 302
16961.49 324
16962.72 283
16963.95 285
16965.18 314
16966.41 350
16967.64 286
16968.88 309
16970.11 306
16971.34 291
16972.57 315
16973.80 342
16975.03 326
16976.26 269
16977.49 281
16978.72 304
16979.95 315
16981.18 328
16982.42 327
16983.65 326
16984.88 340
16986.11 331
16987.34 300
16988.57 287
16989.80 300
16991.03 316
16992.27 288
16993.50 313
16994.73 351
16995.96 355
16997.19 333
16998.42 301
16999.66 303
17000.89 306
17002.12 311
17003.35 297
17004.58 309
17005.82 297
17007.05 288
17008.28 291
17009.51 272
17010.74 315
17011.98 301
17013.21 323
17014.44 295
17015.67 349
17016.91 295
17018.14 285
17019.37 318
17020.60 298
17021.84 282
17023.07 297
17024.30 321
17025.53 281
17026.77 295
17028.00 298
17029.23 339
17030.46 263
17031.70 258
17032.93 262
17034.16 273
17035.40 300
17036.63 295
17037.86 335
17039.10 305
17040.33 298
17041.56 337
17042.80 299
17044.03 321
17045.26 285
17046.50 247
17047.73 268
17048.96 270
17050.20 319
17051.43 302
17052.66 326
17053.90 299
17055.13 288
17056.37 250
17057.60 296
17058.83 302
17060.07 325
17061.30 289
17062.54 293
17063.77 283
17065.00 311
17066.24 284
17067.47 285
17068.71 297
17069.94 278
17071.17 320
17072.41 285
17073.64 290
17074.88 288
17076.11 281
17077.35 258
17078.58 328
17079.82 299
17081.05 292
17082.29 288
17083.52 275
17084.76 266
17085.99 260
17087.23 285
17088.46 263
17089.70 281
17090.93 277
17092.17 274
17093.40 283
17094.64 292
17095.87 281
17097.11 295
17098.34 326
17099.58 271
17100.81 271
17102.05 276
17103.28 288
17104.52 301
17105.76 270
17106.99 300
17108.23 300
17109.46 275
17110.70 283
17111.93 294
17113.17 260
17114.41 298
17115.64 272
17116.88 290
17118.11 293
17119.35 274
17120.59 269
17121.82 282
17123.06 282
17124.29 268
17125.53 269
17126.77 304
17128.00 292
17129.24 264
17130.48 258
17131.71 245
17132.95 280
17134.19 273
17135.42 274
17136.66 276
17137.90 284
17139.13 311
17140.37 260
17141.61 276
17142.84 271
17144.08 285
17145.32 241
17146.56 284
17147.79 269
17149.03 238
17150.27 260
17151.50 290
17152.74 284
17153.98 310
17155.22 284
17156.45 307
17157.69 274
17158.93 245
17160.17 292
17161.40 265
17162.64 266
17163.88 264
17165.12 243
17166.35 258
17167.59 259
17168.83 308
17170.07 251
17171.31 275
17172.54 269
17173.78 287
17175.02 306
17176.26 289
17177.50 275
17178.74 268
17179.97 297
17181.21 276
17182.45 312
17183.69 260
17184.93 291
17186.17 280
17187.40 290
17188.64 250
17189.88 233
17191.12 255
17192.36 273
17193.60 295
17194.84 269
17196.08 283
17197.31 245
17198.55 280
17199.79 293
17201.03 263
17202.27 280
17203.51 279
17204.75 284
17205.99 283
17207.23 271
17208.47 290
17209.71 270
17210.95 281
17212.19 226
17213.42 225
17214.66 252
17215.90 241
17217.14 251
17218.38 252
17219.62 269
17220.86 275
17222.10 301
17223.34 284
17224.58 283
17225.82 305
17227.06 276
17228.30 310
17229.54 268
17230.78 310
17232.02 275
17233.26 251
17234.50 231
17235.74 272
17236.98 273
17238.22 244
17239.46 294
17240.71 272
17241.95 277
17243.19 257
17244.43 268
17245.67 267
17246.91 280
17248.15 301
17249.39 309
17250.63 254
17251.87 293
17253.11 283
17254.35 258
17255.59 290
17256.84 257
17258.08 253
17259.32 279
17260.56 281
17261.80 273
17263.04 244
17264.28 243
17265.52 224
17266.77 249
17268.01 265
17269.25 265
17270.49 277
17271.73 246
17272.97 244
17274.22 256
17275.46 326
17276.70 292
17277.94 256
17279.18 235
17280.42 261
17281.67 267
17282.91 307
17284.15 289
17285.39 247
17286.63 243
17287.88 239
17289.12 262
17290.36 275
17291.60 238
17292.85 249
17294.09 287
17295.33 272
17296.57 238
17297.82 232
17299.06 245
17300.30 275
17301.54 269
17302.79 272
17304.03 320
17305.27 269
17306.52 235
17307.76 201
17309.00 275
17310.24 272
17311.49 261
17312.73 289
17313.97 286
17315.22 281
17316.46 246
17317.70 246
17318.95 244
17320.19 268
17321.43 252
17322.68 239
17323.92 250
17325.16 246
17326.41 251
17327.65 249
17328.89 256
17330.14 255
17331.38 231
17332.63 256
17333.87 241
17335.11 254
17336.36 264
17337.60 286
17338.85 251
17340.09 234
17341.33 266
17342.58 242
17343.82 240
17345.07 232
17346.31 275
17347.55 245
17348.80 248
17350.04 268
17351.29 257
17352.53 252
17353.78 282
17355.02 259
17356.27 268
17357.51 272
17358.76 284
17360.00 260
17361.25 229
17362.49 247
17363.74 240
17364.98 273
17366.23 260
17367.47 236
17368.72 260
17369.96 271
17371.21 237
17372.45 247
17373.70 279
17374.94 267
17376.19 296
17377.43 302
17378.68 294
17379.92 285
17381.17 272
17382.41 257
17383.66 266
17384.91 288
17386.15 255
17387.40 263
17388.64 297
17389.89 258
17391.13 264
17392.38 290
17393.63 305
17394.87 300
17396.12 280
17397.37 246
17398.61 274
17399.86 283
17401.10 301
17402.35 251
17403.60 242
17404.84 282
17406.09 288
17407.34 251
17408.58 253
17409.83 270
17411.08 254
17412.32 265
17413.57 291
17414.82 283
17416.06 264
17417.31 235
17418.56 246
17419.80 244
17421.05 301
17422.30 269
17423.54 274
17424.79 247
17426.04 239
17427.29 260
17428.53 289
17429.78 269
17431.03 285
17432.28 295
17433.52 280
17434.77 305
17436.02 283
17437.27 262
17438.51 231
17439.76 247
17441.01 275
17442.26 271
17443.50 262
17444.75 276
17446.00 295
17447.25 254
17448.50 270
17449.74 314
17450.99 305
17452.24 257
17453.49 241
17454.74 256
17455.98 266
17457.23 277
17458.48 279
17459.73 281
17460.98 260
17462.23 273
17463.47 301
17464.72 272
17465.97 266
17467.22 244
17468.47 281
17469.72 285
17470.97 274
17472.22 267
17473.46 250
17474.71 250
17475.96 233
17477.21 264
17478.46 289
17479.71 281
17480.96 274
17482.21 270
17483.46 309
17484.71 274
17485.96 272
17487.20 269
17488.45 277
17489.70 272
17490.95 237
17492.20 275
17493.45 271
17494.70 274
17495.95 255
17497.20 265
17498.45 269
17499.70 285
17500.95 285
17502.20 253
17503.45 270
17504.70 271
17505.95 253
17507.20 277
17508.45 279
17509.70 305
17510.95 262
17512.20 261
17513.45 265
17514.70 250
17515.95 278
17517.20 286
17518.45 283
17519.70 270
17520.95 281
17522.20 280
17523.46 260
17524.71 253
17525.96 272
17527.21 308
17528.46 308
17529.71 269
17530.96 271
17532.21 289
17533.46 298
17534.71 307
17535.96 296
17537.22 263
17538.47 290
17539.72 290
17540.97 278
17542.22 291
17543.47 301
17544.72 309
17545.97 310
17547.23 292
17548.48 263
17549.73 285
17550.98 320
17552.23 280
17553.48 269
17554.74 261
17555.99 282
17557.24 294
17558.49 284
17559.74 275
17561.00 319
17562.25 303
17563.50 311
17564.75 289
17566.00 278
17567.26 275
17568.51 283
17569.76 263
17571.01 308
17572.27 303
17573.52 309
17574.77 342
17576.02 293
17577.28 297
17578.53 297
17579.78 311
17581.03 316
17582.29 280
17583.54 305
17584.79 278
17586.04 301
17587.30 331
17588.55 291
17589.80 268
17591.06 284
17592.31 303
17593.56 300
17594.82 289
17596.07 306
17597.32 310
17598.58 311
17599.83 274
17601.08 266
17602.34 298
17603.59 336
17604.84 333
17606.10 297
17607.35 335
17608.60 315
17609.86 278
17611.11 295
17612.37 282
17613.62 283
17614.87 304
17616.13 347
17617.38 334
17618.64 311
17619.89 332
17621.14 291
17622.40 332
17623.65 306
17624.91 291
17626.16 315
17627.42 272
17628.67 292
17629.92 268
17631.18 301
17632.43 312
17633.69 264
17634.94 257
17636.20 289
17637.45 284
17638.71 293
17639.96 279
17641.22 286
17642.47 298
17643.73 285
17644.98 280
17646.24 302
17647.49 276
17648.75 291
17650.00 327
17651.26 293
17652.51 319
17653.77 305
17655.02 309
17656.28 316
17657.53 297
17658.79 281
17660.04 294
17661.30 283
17662.56 241
17663.81 268
17665.07 280
17666.32 267
17667.58 271
17668.83 284
17670.09 290
17671.35 268
17672.60 287
17673.86 257
17675.11 267
17676.37 263
17677.63 280
17678.88 240
17680.14 267
17681.40 260
17682.65 311
17683.91 290
17685.17 249
17686.42 263
17687.68 259
17688.93 268
17690.19 265
17691.45 294
17692.70 252
17693.96 259
17695.22 241
17696.47 273
17697.73 305
17698.99 226
17700.25 251
17701.50 267
17702.76 225
17704.02 273
17705.27 313
17706.53 235
17707.79 230
17709.05 253
17710.30 241
17711.56 255
17712.82 224
17714.08 240
17715.33 253
17716.59 275
17717.85 254
17719.11 277
17720.36 255
17721.62 236
17722.88 261
17724.14 292
17725.39 287
17726.65 280
17727.91 272
17729.17 239
17730.43 269
17731.68 265
17732.94 238
17734.20 264
17735.46 267
17736.72 260
17737.98 252
17739.23 254
17740.49 251
17741.75 236
17743.01 253
17744.27 249
17745.53 277
17746.78 262
17748.04 242
17749.30 219
17750.56 219
17751.82 233
17753.08 250
17754.34 243
17755.60 267
17756.86 245
17758.11 226
17759.37 262
17760.63 245
17761.89 263
17763.15 257
17764.41 245
17765.67 229
17766.93 245
17768.19 265
17769.45 253
17770.71 273
17771.97 256
17773.23 279
17774.49 247
17775.75 282
17777.01 268
17778.27 258
17779.52 256
17780.78 244
17782.04 252
17783.30 264
17784.56 260
17785.82 266
17787.08 259
17788.34 269
17789.60 233
17790.86 293
17792.13 279
17793.39 315
17794.65 272
17795.91 303
17797.17 266
17798.43 263
17799.69 275
17800.95 255
17802.21 240
17803.47 247
17804.73 270
17805.99 263
17807.25 250
17808.51 284
17809.77 242
17811.03 272
17812.30 283
17813.56 289
17814.82 257
17816.08 248
17817.34 259
17818.60 252
17819.86 240
17821.12 271
17822.38 270
17823.65 289
17824.91 286
17826.17 292
17827.43 266
17828.69 253
17829.95 253
17831.21 260
17832.48 239
17833.74 237
17835.00 257
17836.26 286
17837.52 260
17838.79 231
17840.05 257
17841.31 253
17842.57 243
17843.83 252
17845.10 242
17846.36 285
17847.62 280
17848.88 265
17850.14 214
17851.41 267
17852.67 287
17853.93 250
17855.19 261
17856.46 247
17857.72 248
17858.98 254
17860.24 239
17861.51 231
17862.77 235
17864.03 248
17865.30 260
17866.56 233
17867.82 245
17869.08 236
17870.35 235
17871.61 254
17872.87 243
17874.14 223
17875.40 250
17876.66 270
17877.93 257
17879.19 247
17880.45 237
17881.72 238
17882.98 232
17884.24 227
17885.51 259
17886.77 233
17888.03 252
17889.30 237
17890.56 229
17891.83 256
17893.09 278
17894.35 271
17895.62 257
17896.88 239
17898.14 229
17899.41 255
17900.67 256
17901.94 229
17903.20 257
17904.47 245
17905.73 231
17906.99 252
17908.26 229
17909.52 229
17910.79 229
17912.05 231
17913.32 240
17914.58 245
17915.85 258
17917.11 235
17918.37 237
17919.64 243
17920.90 263
17922.17 231
17923.43 223
17924.70 250
17925.96 255
17927.23 213
17928.49 241
17929.76 240
17931.02 297
17932.29 283
17933.55 247
17934.82 254
17936.09 236
17937.35 217
17938.62 251
17939.88 247
17941.15 262
17942.41 239
17943.68 246
17944.94 274
17946.21 248
17947.48 255
17948.74 261
17950.01 238
17951.27 268
17952.54 249
17953.81 244
17955.07 270
17956.34 232
17957.60 218
17958.87 209
17960.14 235
17961.40 243
17962.67 269
17963.93 214
17965.20 232
17966.47 251
17967.73 228
17969.00 228
17970.27 203
17971.53 216
17972.80 250
17974.07 266
17975.33 246
17976.60 220
17977.87 250
17979.13 251
17980.40 255
17981.67 234
17982.93 262
17984.20 233
17985.47 236
17986.74 255
17988.00 251
17989.27 252
17990.54 253
17991.80 269
17993.07 249
17994.34 235
17995.61 234
17996.87 232
17998.14 223
17999.41 255
18000.68 240
18001.95 241
18003.21 234
18004.48 256
18005.75 257
18007.02 229
18008.28 234
18009.55 235
18010.82 283
18012.09 259
18013.36 280
18014.62 242
18015.89 262
18017.16 251
18018.43 251
18019.70 268
18020.97 236
18022.23 209
18023.50 245
18024.77 247
18026.04 264
18027.31 241
18028.58 244
18029.85 220
18031.11 276
18032.38 213
18033.65 205
18034.92 246
18036.19 243
18037.46 264
18038.73 231
18040.00 231
18041.26 210
18042.53 233
18043.80 235
18045.07 259
18046.34 259
18047.61 267
18048.88 236
18050.15 251
18051.42 229
18052.69 246
18053.96 245
18055.23 242
18056.50 265
18057.77 243
18059.04 218
18060.31 235
18061.58 254
18062.85 273
18064.12 215
18065.39 250
18066.66 218
18067.93 259
18069.20 254
18070.47 218
18071.74 227
18073.01 265
18074.28 261
18075.55 241
18076.82 265
18078.09 249
18079.36 235
18080.63 261
18081.90 243
18083.17 224
18084.44 262
18085.71 262
18086.98 261
18088.25 213
18089.52 228
18090.79 237
18092.06 232
18093.33 282
18094.61 252
18095.88 239
18097.15 280
18098.42 245
18099.69 274
18100.96 225
18102.23 240
18103.50 313
18104.77 260
18106.05 258
18107.32 266
18108.59 262
18109.86 271
18111.13 265
18112.40 252
18113.68 211
18114.95 241
18116.22 238
18117.49 273
18118.76 281
18120.03 256
18121.31 244
18122.58 290
18123.85 289
18125.12 265
18126.39 239
18127.67 256
18128.94 248
18130.21 232
18131.48 246
18132.75 255
18134.03 270
18135.30 263
18136.57 266
18137.84 252
18139.12 242
18140.39 225
18141.66 249
18142.93 217
18144.21 234
18145.48 252
18146.75 257
18148.03 256
18149.30 236
18150.57 265
18151.84 252
18153.12 275
18154.39 252
18155.66 264
18156.94 252
18158.21 228
18159.48 260
18160.76 261
18162.03 253
18163.30 279
18164.58 270
18165.85 256
18167.12 282
18168.40 261
18169.67 217
18170.94 250
18172.22 261
18173.49 276
18174.77 272
18176.04 279
18177.31 250
18178.59 294
18179.86 257
18181.13 236
18182.41 244
18183.68 258
18184.96 218
18186.23 270
18187.51 243
18188.78 205
18190.05 220
18191.33 239
18192.60 255
18193.88 252
18195.15 272
18196.43 268
18197.70 249
18198.98 243
18200.25 272
18201.52 248
18202.80 240
18204.07 242
18205.35 259
18206.62 269
18207.90 240
18209.17 239
18210.45 254
18211.72 248
18213.00 270
18214.27 252
18215.55 250
18216.82 266
18218.10 247
18219.37 228
18220.65 259
18221.93 277
18223.20 304
18224.48 261
18225.75 235
18227.03 246
18228.30 266
18229.58 231
18230.85 257
18232.13 257
18233.41 238
18234.68 251
18235.96 237
18237.23 236
18238.51 238
18239.79 248
18241.06 264
18242.34 265
18243.61 260
18244.89 227
18246.17 247
18247.44 245
18248.72 245
18250.00 235
18251.27 235
18252.55 267
18253.83 257
18255.10 254
18256.38 256
18257.66 276
18258.93 240
18260.21 244
18261.49 251
18262.76 227
18264.04 211
18265.32 226
18266.59 252
18267.87 246
18269.15 247
18270.42 276
18271.70 258
18272.98 254
18274.26 236
18275.53 244
18276.81 241
18278.09 294
18279.37 282
18280.64 209
18281.92 270
18283.20 253
18284.48 252
18285.75 228
18287.03 235
18288.31 247
18289.59 214
18290.86 265
18292.14 262
18293.42 272
18294.70 244
18295.98 251
18297.25 267
18298.53 234
18299.81 251
18301.09 256
18302.37 277
18303.65 262
18304.92 231
18306.20 219
18307.48 274
18308.76 254
18310.04 251
18311.32 230
18312.59 221
18313.87 227
18315.15 269
18316.43 251
18317.71 236
18318.99 219
18320.27 246
18321.55 219
18322.83 216
18324.10 217
18325.38 252
18326.66 265
18327.94 239
18329.22 223
18330.50 256
18331.78 226
18333.06 250
18334.34 216
18335.62 257
18336.90 272
18338.18 223
18339.46 266
18340.74 216
18342.01 259
18343.29 239
18344.57 245
18345.85 273
18347.13 229
18348.41 255
18349.69 260
18350.97 260
18352.25 251
18353.53 240
18354.81 227
18356.09 274
18357.37 254
18358.65 272
18359.93 215
18361.21 239
18362.49 234
18363.78 211
18365.06 216
18366.34 254
18367.62 278
18368.90 271
18370.18 252
18371.46 241
18372.74 221
18374.02 232
18375.30 236
18376.58 265
18377.86 285
18379.14 223
18380.42 232
18381.71 248
18382.99 234
18384.27 242
18385.55 236
18386.83 249
18388.11 235
18389.39 242
18390.67 220
18391.96 216
18393.24 253
18394.52 256
18395.80 215
18397.08 241
18398.36 226
18399.64 229
18400.93 248
18402.21 269
18403.49 250
18404.77 241
18406.05 269
18407.34 245
18408.62 239
18409.90 242
18411.18 236
18412.46 217
18413.75 225
18415.03 216
18416.31 228
18417.59 241
18418.87 259
18420.16 219
18421.44 233
18422.72 262
18424.00 268
18425.29 256
18426.57 281
18427.85 255
18429.13 260
18430.42 240
18431.70 222
18432.98 284
18434.27 282
18435.55 281
18436.83 303
18438.11 246
18439.40 235
18440.68 278
18441.96 262
18443.25 263
18444.53 246
18445.81 228
18447.10 302
18448.38 282
18449.66 224
18450.95 229
18452.23 263
18453.51 237
18454.80 259
18456.08 207
18457.36 246
18458.65 227
18459.93 282
18461.22 226
18462.50 255
18463.78 238
18465.07 252
18466.35 267
18467.64 240
18468.92 232
18470.20 242
18471.49 265
18472.77 242
18474.06 226
18475.34 213
18476.62 239
18477.91 257
18479.19 278
18480.48 272
18481.76 233
18483.05 238
18484.33 255
18485.62 232
18486.90 270
18488.19 249
18489.47 236
18490.76 276
18492.04 256
18493.32 237
18494.61 246
18495.89 250
18497.18 278
18498.47 288
18499.75 279
18501.04 242
18502.32 279
18503.61 243
18504.89 218
18506.18 237
18507.46 229
18508.75 213
18510.03 260
18511.32 248
18512.60 254
18513.89 248
18515.18 239
18516.46 253
18517.75 243
18519.03 250
18520.32 241
18521.60 293
18522.89 265
18524.18 262
18525.46 262
18526.75 261
18528.03 239
18529.32 247
18530.61 242
18531.89 233
18533.18 236
18534.47 219
18535.75 209
18537.04 213
18538.33 241
18539.61 230
18540.90 236
18542.18 260
18543.47 229
18544.76 231
18546.04 233
18547.33 257
18548.62 269
18549.91 241
18551.19 235
18552.48 250
18553.77 270
18555.05 265
18556.34 281
18557.63 260
18558.91 258
18560.20 286
18561.49 260
18562.78 282
18564.06 274
18565.35 220
18566.64 273
18567.93 275
18569.21 274
18570.50 251
18571.79 255
18573.08 258
18574.36 249
18575.65 239
18576.94 295
18578.23 252
18579.52 285
18580.80 251
18582.09 255
18583.38 269
18584.67 260
18585.96 268
18587.24 244
18588.53 248
18589.82 264
18591.11 261
18592.40 249
18593.69 281
18594.97 297
18596.26 296
18597.55 292
18598.84 270
18600.13 282
18601.42 282
18602.71 284
18603.99 288
18605.28 304
18606.57 290
18607.86 302
18609.15 311
18610.44 274
18611.73 270
18613.02 281
18614.31 283
18615.60 297
18616.88 287
18618.17 354
18619.46 271
18620.75 274
18622.04 270
18623.33 303
18624.62 277
18625.91 311
18627.20 331
18628.49 271
18629.78 275
18631.07 327
18632.36 282
18633.65 294
18634.94 270
18636.23 298
18637.52 312
18638.81 272
18640.10 275
18641.39 269
18642.68 270
18643.97 281
18645.26 271
18646.55 259
18647.84 268
18649.13 281
18650.42 257
18651.71 253
18653.00 258
18654.29 258
18655.58 271
18656.87 279
18658.16 243
18659.45 248
18660.74 268
18662.04 277
18663.33 252
18664.62 243
18665.91 257
18667.20 277
18668.49 224
18669.78 248
18671.07 223
18672.36 242
18673.65 208
18674.95 266
18676.24 270
18677.53 255
18678.82 263
18680.11 301
18681.40 233
18682.69 210
18683.99 247
18685.28 240
18686.57 255
18687.86 265
18689.15 228
18690.44 249
18691.74 259
18693.03 240
18694.32 263
18695.61 266
18696.90 235
18698.20 233
18699.49 259
18700.78 253
18702.07 233
18703.36 237
18704.66 261
18705.95 229
18707.24 230
18708.53 244
18709.83 248
18711.12 229
18712.41 249
18713.70 255
18715.00 250
18716.29 297
18717.58 289
18718.87 294
18720.17 249
18721.46 245
18722.75 269
18724.05 243
18725.34 260
18726.63 254
18727.92 274
18729.22 255
18730.51 281
18731.80 236
18733.10 216
18734.39 232
18735.68 238
18736.98 239
18738.27 275
18739.56 243
18740.86 248
18742.15 218
18743.44 225
18744.74 264
18746.03 242
18747.33 287
18748.62 257
18749.91 249
18751.21 257
18752.50 265
18753.79 258
18755.09 253
18756.38 244
18757.68 255
18758.97 256
18760.27 244
18761.56 240
18762.85 271
18764.15 297
18765.44 272
18766.74 277
18768.03 258
18769.33 280
18770.62 248
18771.92 236
18773.21 244
18774.50 255
18775.80 245
18777.09 241
18778.39 250
18779.68 236
18780.98 234
18782.27 237
18783.57 195
18784.86 236
18786.16 236
18787.45 248
18788.75 267
18790.04 234
18791.34 249
18792.63 243
18793.93 246
18795.23 228
18796.52 234
18797.82 234
18799.11 263
18800.41 229
18801.70 246
18803.00 259
18804.29 224
18805.59 247
18806.89 262
18808.18 290
18809.48 291
18810.77 259
18812.07 249
18813.37 243
18814.66 237
18815.96 237
18817.25 238
18818.55 216
18819.85 251
18821.14 230
18822.44 263
18823.74 254
18825.03 285
18826.33 305
18827.62 222
18828.92 198
18830.22 244
18831.51 247
18832.81 243
18834.11 280
18835.40 244
18836.70 291
18838.00 246
18839.30 275
18840.59 232
18841.89 240
18843.19 208
18844.48 223
18845.78 245
18847.08 243
18848.37 210
18849.67 217
18850.97 238
18852.27 240
18853.56 253
18854.86 247
18856.16 191
18857.46 204
18858.75 226
18860.05 234
18861.35 247
18862.65 206
18863.94 224
18865.24 222
18866.54 236
18867.84 275
18869.14 224
18870.43 241
18871.73 282
18873.03 238
18874.33 237
18875.63 240
18876.93 213
18878.22 231
18879.52 235
18880.82 208
18882.12 235
18883.42 210
18884.72 223
18886.01 211
18887.31 239
18888.61 239
18889.91 254
18891.21 238
18892.51 211
18893.81 227
18895.10 221
18896.40 231
18897.70 241
18899.00 227
18900.30 212
18901.60 213
18902.90 220
18904.20 226
18905.50 242
18906.80 256
18908.10 218
18909.39 231
18910.69 214
18911.99 226
18913.29 228
18914.59 238
18915.89 250
18917.19 246
18918.49 205
18919.79 230
18921.09 242
18922.39 229
18923.69 220
18924.99 239
18926.29 195
18927.59 192
18928.89 222
18930.19 234
18931.49 209
18932.79 250
18934.09 240
18935.39 231
18936.69 222
18937.99 207
18939.29 211
18940.59 208
18941.89 224
18943.19 221
18944.49 201
18945.79 221
18947.09 224
18948.40 235
18949.70 217
18951.00 220
18952.30 239
18953.60 246
18954.90 235
18956.20 212
18957.50 225
18958.80 261
18960.10 247
18961.40 233
18962.71 192
18964.01 232
18965.31 220
18966.61 246
18967.91 241
18969.21 196
18970.51 204
18971.82 213
18973.12 237
18974.42 252
18975.72 231
18977.02 212
18978.32 197
18979.63 188
18980.93 220
18982.23 202
18983.53 228
18984.83 231
18986.13 217
18987.44 216
18988.74 244
18990.04 203
18991.34 235
18992.65 221
18993.95 229
18995.25 243
18996.55 220
18997.85 221
18999.16 233
19000.46 203
19001.76 231
19003.06 240
19004.37 239
19005.67 245
19006.97 242
19008.28 235
19009.58 240
19010.88 190
19012.18 208
19013.49 231
19014.79 243
19016.09 240
19017.40 235
19018.70 248
19020.00 222
19021.30 215
19022.61 200
19023.91 249
19025.21 217
19026.52 256
19027.82 231
19029.12 232
19030.43 215
19031.73 196
19033.04 226
19034.34 212
19035.64 218
19036.95 245
19038.25 240
19039.55 207
19040.86 236
19042.16 235
19043.47 224
19044.77 202
19046.07 216
19047.38 219
19048.68 220
19049.99 223
19051.29 210
19052.59 222
19053.90 261
19055.20 232
19056.51 225
19057.81 240
19059.12 226
19060.42 216
19061.73 247
19063.03 202
19064.34 207
19065.64 222
19066.94 229
19068.25 228
19069.55 215
19070.86 221
19072.16 192
19073.47 218
19074.77 185
19076.08 209
19077.38 184
19078.69 232
19079.99 227
19081.30 237
19082.61 230
19083.91 204
19085.22 238
19086.52 230
19087.83 233
19089.13 209
19090.44 225
19091.74 237
19093.05 204
19094.35 213
19095.66 224
19096.97 228
19098.27 230
19099.58 222
19100.88 222
19102.19 241
19103.50 245
19104.80 234
19106.11 214
19107.41 197
19108.72 216
19110.03 225
19111.33 230
19112.64 228
19113.95 229
19115.25 242
19116.56 227
19117.86 201
19119.17 238
19120.48 237
19121.78 214
19123.09 237
19124.40 257
19125.70 236
19127.01 234
19128.32 240
19129.63 258
19130.93 257
19132.24 192
19133.55 168
19134.85 239
19136.16 235
19137.47 238
19138.77 240
19140.08 234
19141.39 245
19142.70 241
19144.00 244
19145.31 240
19146.62 205
19147.93 250
19149.23 220
19150.54 210
19151.85 229
19153.16 209
19154.46 250
19155.77 219
19157.08 220
19158.39 214
19159.70 195
19161.00 200
19162.31 271
19163.62 244
19164.93 231
19166.24 256
19167.54 237
19168.85 218
19170.16 267
19171.47 224
19172.78 223
19174.09 248
19175.39 231
19176.70 231
19178.01 202
19179.32 191
19180.63 197
19181.94 225
19183.25 240
19184.56 211
19185.86 219
19187.17 239
19188.48 253
19189.79 251
19191.10 225
19192.41 230
19193.72 239
19195.03 210
19196.34 194
19197.65 245
19198.96 225
19200.26 240
19201.57 228
19202.88 202
19204.19 219
19205.50 193
19206.81 241
19208.12 222
19209.43 185
19210.74 214
19212.05 259
19213.36 239
19214.67 183
19215.98 197
19217.29 192
19218.60 221
19219.91 203
19221.22 195
19222.53 199
19223.84 261
19225.15 251
19226.46 238
19227.77 213
19229.08 207
19230.39 238
19231.70 220
19233.01 184
19234.32 188
19235.63 191
19236.94 207
19238.25 193
19239.56 192
19240.88 230
19242.19 215
19243.50 243
19244.81 232
19246.12 216
19247.43 224
19248.74 235
19250.05 252
19251.36 246
19252.67 233
19253.99 242
19255.30 233
19256.61 214
19257.92 236
19259.23 229
19260.54 242
19261.85 195
19263.16 197
19264.48 198
19265.79 220
19267.10 233
19268.41 223
19269.72 230
19271.03 243
19272.35 234
19273.66 247
19274.97 246
19276.28 222
19277.59 221
19278.91 210
19280.22 228
19281.53 206
19282.84 219
19284.15 211
19285.47 220
19286.78 236
19288.09 234
19289.40 238
19290.72 182
19292.03 240
19293.34 233
19294.65 215
19295.97 193
19297.28 200
19298.59 206
19299.90 203
19301.22 202
19302.53 240
19303.84 211
19305.16 198
19306.47 173
19307.78 191
19309.09 212
19310.41 214
19311.72 247
19313.03 216
19314.35 252
19315.66 237
19316.97 194
19318.29 236
19319.60 218
19320.91 217
19322.23 216
19323.54 207
19324.85 231
19326.17 253
19327.48 200
19328.79 223
19330.11 200
19331.42 210
19332.74 185
19334.05 200
19335.36 239
19336.68 211
19337.99 194
19339.31 227
19340.62 199
19341.93 212
19343.25 200
19344.56 236
19345.88 211
19347.19 215
19348.51 197
19349.82 223
19351.13 221
19352.45 218
19353.76 203
19355.08 237
19356.39 247
19357.71 207
19359.02 216
19360.34 182
19361.65 183
19362.97 237
19364.28 200
19365.60 201
19366.91 209
19368.23 192
19369.54 191
19370.86 211
19372.17 263
19373.49 234
19374.80 224
19376.12 194
19377.43 181
19378.75 219
19380.06 250
19381.38 223
19382.70 190
19384.01 215
19385.33 206
19386.64 197
19387.96 221
19389.27 217
19390.59 187
19391.91 186
19393.22 230
19394.54 223
19395.85 233
19397.17 220
19398.49 215
19399.80 198
19401.12 221
19402.43 201
19403.75 228
19405.07 241
19406.38 198
19407.70 213
19409.02 219
19410.33 261
19411.65 246
19412.97 221
19414.28 180
19415.60 223
19416.92 221
19418.23 232
19419.55 242
19420.87 218
19422.18 207
19423.50 228
19424.82 208
19426.13 207
19427.45 199
19428.77 216
19430.09 230
19431.40 191
19432.72 228
19434.04 221
19435.35 227
19436.67 211
19437.99 245
19439.31 208
19440.62 192
19441.94 185
19443.26 210
19444.58 209
19445.89 213
19447.21 200
19448.53 238
19449.85 227
19451.17 220
19452.48 254
19453.80 216
19455.12 234
19456.44 225
19457.76 201
19459.07 202
19460.39 243
19461.71 246
19463.03 237
19464.35 245
19465.67 222
19466.98 248
19468.30 231
19469.62 204
19470.94 203
19472.26 253
19473.58 211
19474.90 178
19476.21 218
19477.53 180
19478.85 193
19480.17 237
19481.49 221
19482.81 193
19484.13 214
19485.45 207
19486.77 235
19488.08 185
19489.40 215
19490.72 202
19492.04 220
19493.36 210
19494.68 181
19496.00 203
19497.32 244
19498.64 244
19499.96 223
19501.28 219
19502.60 238
19503.92 211
19505.24 226
19506.56 205
19507.88 188
19509.20 217
19510.52 256
19511.84 240
19513.16 210
19514.48 196
19515.80 189
19517.12 205
19518.44 202
19519.76 184
19521.08 219
19522.40 201
19523.72 200
19525.04 222
19526.36 202
19527.68 198
19529.00 211
19530.32 234
19531.64 226
19532.96 178
19534.28 247
19535.60 230
19536.92 204
19538.24 197
19539.57 220
19540.89 242
19542.21 224
19543.53 258
19544.85 256
19546.17 251
19547.49 274
19548.81 250
19550.13 230
19551.46 234
19552.78 229
19554.10 203
19555.42 232
19556.74 230
19558.06 228
19559.38 209
19560.71 196
19562.03 194
19563.35 201
19564.67 227
19565.99 202
19567.31 203
19568.64 231
19569.96 201
19571.28 229
19572.60 242
19573.92 206
19575.25 220
19576.57 236
19577.89 203
19579.21 222
19580.53 241
19581.86 242
19583.18 226
19584.50 252
19585.82 202
19587.15 214
19588.47 189
19589.79 179
19591.11 184
19592.44 210
19593.76 241
19595.08 216
19596.41 200
19597.73 224
19599.05 216
19600.37 204
19601.70 196
19603.02 193
19604.34 215
19605.67 217
19606.99 206
19608.31 207
19609.64 215
19610.96 208
19612.28 205
19613.61 213
19614.93 224
19616.25 203
19617.58 219
19618.90 206
19620.22 176
19621.55 207
19622.87 237
19624.19 245
19625.52 217
19626.84 224
19628.17 212
19629.49 246
19630.81 207
19632.14 215
19633.46 213
19634.79 210
19636.11 206
19637.43 191
19638.76 227
19640.08 222
19641.41 234
19642.73 225
19644.06 229
19645.38 190
19646.71 198
19648.03 214
19649.35 232
19650.68 223
19652.00 229
19653.33 202
19654.65 180
19655.98 204
19657.30 189
19658.63 194
19659.95 187
19661.28 223
19662.60 205
19663.93 219
19665.25 204
19666.58 226
19667.90 217
19669.23 213
19670.55 238
19671.88 210
19673.20 215
19674.53 184
19675.86 210
19677.18 218
19678.51 205
19679.83 205
19681.16 191
19682.48 208
19683.81 198
19685.14 221
19686.46 193
19687.79 212
19689.11 232
19690.44 200
19691.76 234
19693.09 219
19694.42 187
19695.74 203
19697.07 195
19698.40 223
19699.72 219
19701.05 214
19702.37 207
19703.70 208
19705.03 202
19706.35 207
19707.68 216
19709.01 204
19710.33 195
19711.66 224
19712.99 205
19714.31 192
19715.64 195
19716.97 215
19718.29 205
19719.62 191
19720.95 207
19722.28 209
19723.60 241
19724.93 227
19726.26 205
19727.58 217
19728.91 208
19730.24 202
19731.57 198
19732.89 238
19734.22 207
19735.55 210
19736.88 247
19738.20 235
19739.53 197
19740.86 178
19742.19 241
19743.51 185
19744.84 188
19746.17 219
19747.50 234
19748.83 234
19750.15 210
19751.48 191
19752.81 207
19754.14 229
19755.47 250
19756.80 237
19758.12 225
19759.45 263
19760.78 225
19762.11 194
19763.44 209
19764.77 188
19766.09 226
19767.42 222
19768.75 187
19770.08 201
19771.41 193
19772.74 219
19774.07 203
19775.40 203
19776.72 198
19778.05 185
19779.38 229
19780.71 181
19782.04 229
19783.37 229
19784.70 202
19786.03 228
19787.36 204
19788.69 204
19790.02 209
19791.34 206
19792.67 195
19794.00 197
19795.33 191
19796.66 218
19797.99 197
19799.32 205
19800.65 204
19801.98 206
19803.31 197
19804.64 212
19805.97 205
19807.30 169
19808.63 205
19809.96 235
19811.29 217
19812.62 196
19813.95 234
19815.28 256
19816.61 202
19817.94 203
19819.27 196
19820.60 203
19821.93 221
19823.26 220
19824.59 221
19825.92 243
19827.26 229
19828.59 211
19829.92 183
19831.25 170
19832.58 202
19833.91 214
19835.24 275
19836.57 259
19837.90 191
19839.23 212
19840.56 214
19841.89 204
19843.23 202
19844.56 173
19845.89 199
19847.22 222
19848.55 219
19849.88 226
19851.21 237
19852.54 227
19853.88 210
19855.21 217
19856.54 232
19857.87 208
19859.20 218
19860.53 205
19861.87 193
19863.20 190
19864.53 224
19865.86 205
19867.19 173
19868.53 186
19869.86 209
19871.19 206
19872.52 198
19873.85 193
19875.19 170
19876.52 249
19877.85 242
19879.18 231
19880.52 244
19881.85 245
19883.18 209
19884.51 221
19885.85 199
19887.18 201
19888.51 231
19889.84 224
19891.18 195
19892.51 209
19893.84 206
19895.17 211
19896.51 175
19897.84 229
19899.17 202
19900.51 181
19901.84 208
19903.17 194
19904.51 196
19905.84 201
19907.17 196
19908.51 208
19909.84 232
19911.17 238
19912.51 232
19913.84 252
19915.17 219
19916.51 209
19917.84 221
19919.17 214
19920.51 203
19921.84 208
19923.18 226
19924.51 211
19925.84 234
19927.18 219
19928.51 208
19929.85 181
19931.18 188
19932.51 220
19933.85 249
19935.18 180
19936.52 207
19937.85 226
19939.19 192
19940.52 214
19941.85 221
19943.19 201
19944.52 228
19945.86 198
19947.19 245
19948.53 221
19949.86 216
19951.20 245
19952.53 206
19953.87 217
19955.20 196
19956.54 208
19957.87 217
19959.21 217
19960.54 193
19961.88 221
19963.21 219
19964.55 223
19965.88 202
19967.22 203
19968.55 239
19969.89 216
19971.22 224
19972.56 231
19973.89 224
19975.23 196
19976.57 216
19977.90 205
19979.24 183
19980.57 209
19981.91 218
19983.24 210
19984.58 192
19985.92 219
19987.25 233
19988.59 186
19989.92 164
19991.26 212
19992.60 226
19993.93 228
19995.27 205
19996.61 211
19997.94 240
19999.28 209
20000.61 199
20001.95 226
20003.29 227
20004.62 217
20005.96 213
20007.30 216
20008.63 230
20009.97 209
20011.31 199
20012.64 206
20013.98 223
20015.32 204
20016.65 212
20017.99 209
20019.33 216
20020.67 241
20022.00 242
20023.34 243
20024.68 213
20026.01 185
20027.35 235
20028.69 236
20030.03 201
20031.36 230
20032.70 214
20034.04 225
20035.38 191
20036.71 192
20038.05 196
20039.39 186
20040.73 199
20042.07 227
20043.40 211
20044.74 206
20046.08 197
20047.42 205
20048.76 202
20050.09 219
20051.43 221
20052.77 198
20054.11 195
20055.45 225
20056.78 221
20058.12 249
20059.46 237
20060.80 220
20062.14 221
20063.48 224
20064.82 230
20066.15 187
20067.49 211
20068.83 221
20070.17 196
20071.51 237
20072.85 207
20074.19 199
20075.53 218
20076.86 218
20078.20 244
20079.54 211
20080.88 196
20082.22 221
20083.56 208
20084.90 195
20086.24 189
20087.58 196
20088.92 196
20090.26 192
20091.60 203
20092.94 207
20094.28 198
20095.61 217
20096.95 228
20098.29 219
20099.63 219
20100.97 204
20102.31 238
20103.65 225
20104.99 212
20106.33 240
20107.67 226
20109.01 201
20110.35 244
20111.69 249
20113.03 221
20114.37 216
20115.71 223
20117.05 221
20118.39 226
20119.74 255
20121.08 213
20122.42 223
20123.76 221
20125.10 221
20126.44 185
20127.78 226
20129.12 231
20130.46 197
20131.80 187
20133.14 214
20134.48 205
20135.82 208
20137.16 190
20138.51 219
20139.85 266
20141.19 196
20142.53 210
20143.87 208
20145.21 221
