# Supplementary material for: MALDI-TOF MS typing enables the classification of brewing yeasts of the genus Saccharomyces to major beer styles
Source: PLoS One. 2017 Aug 9;12(8):e0181694. doi: 10.1371/journal.pone.0181694 (PMC5549903; doi:10.1371/journal.pone.0181694)
Supplement: S11 File — The directory includes 90 raw files and was zipped to “.zip”; the folder has three strains with 30 spectra per strain; S1 Text explains the raw files with an example and Table 1 represents the yeast strains used within the experiment. (ZIP) [file pone.0181694.s014.zip › 31-33/30339-506-OG-Ale-Ale-YPG-18h-E-E_2015-07-28_3_0_D6_1.dat]

2000.78 4060
2001.20 4068
2001.62 3985
2002.04 3881
2002.46 4012
2002.88 3952
2003.31 4330
2003.73 4038
2004.15 3742
2004.57 3635
2004.99 3648
2005.42 3613
2005.84 3356
2006.26 3370
2006.68 3525
2007.11 3681
2007.53 3706
2007.95 3708
2008.37 3845
2008.80 3708
2009.22 3734
2009.64 4016
2010.06 4209
2010.49 3899
2010.91 3727
2011.33 3637
2011.75 3717
2012.18 3553
2012.60 3471
2013.02 3488
2013.45 3353
2013.87 3454
2014.29 3248
2014.72 3584
2015.14 3334
2015.56 3286
2015.99 3437
2016.41 3624
2016.83 3420
2017.26 3572
2017.68 3863
2018.10 3759
2018.53 3774
2018.95 3943
2019.37 3802
2019.80 3862
2020.22 3826
2020.65 3831
2021.07 4110
2021.49 4113
2021.92 3927
2022.34 3746
2022.76 3732
2023.19 4152
2023.61 4020
2024.04 3687
2024.46 3914
2024.89 3703
2025.31 3869
2025.73 3791
2026.16 3745
2026.58 3575
2027.01 3608
2027.43 3430
2027.86 3404
2028.28 3334
2028.71 3520
2029.13 3169
2029.56 3468
2029.98 3639
2030.40 3425
2030.83 3196
2031.25 3282
2031.68 3223
2032.10 3315
2032.53 3331
2032.95 3551
2033.38 3645
2033.80 3668
2034.23 3817
2034.66 3784
2035.08 3913
2035.51 3968
2035.93 3946
2036.36 3740
2036.78 3791
2037.21 3803
2037.63 3932
2038.06 4116
2038.48 4321
2038.91 4315
2039.34 4074
2039.76 4155
2040.19 4167
2040.61 4085
2041.04 3537
2041.47 3640
2041.89 3656
2042.32 3752
2042.74 3642
2043.17 3705
2043.60 3617
2044.02 3667
2044.45 3645
2044.87 3588
2045.30 3463
2045.73 3783
2046.15 3410
2046.58 3603
2047.01 3690
2047.43 3419
2047.86 3565
2048.29 3419
2048.71 3629
2049.14 3454
2049.57 3450
2049.99 3538
2050.42 3458
2050.85 3570
2051.28 3652
2051.70 3795
2052.13 3647
2052.56 3711
2052.98 3632
2053.41 3445
2053.84 3423
2054.27 3443
2054.69 3525
2055.12 3509
2055.55 3299
2055.97 3267
2056.40 3288
2056.83 3243
2057.26 3249
2057.69 3412
2058.11 3267
2058.54 3312
2058.97 3456
2059.40 3328
2059.82 3335
2060.25 3554
2060.68 3354
2061.11 3384
2061.54 3339
2061.96 3308
2062.39 3523
2062.82 3374
2063.25 3424
2063.68 3363
2064.11 3514
2064.53 3790
2064.96 3755
2065.39 4133
2065.82 4512
2066.25 4528
2066.68 3959
2067.11 3776
2067.53 3900
2067.96 3978
2068.39 3849
2068.82 4059
2069.25 3947
2069.68 3834
2070.11 3993
2070.54 3765
2070.96 3992
2071.39 4017
2071.82 4003
2072.25 3886
2072.68 4023
2073.11 3691
2073.54 3554
2073.97 3904
2074.40 4018
2074.83 3881
2075.26 3895
2075.69 3886
2076.12 3872
2076.55 3722
2076.98 4101
2077.41 4079
2077.84 4013
2078.27 3879
2078.70 3871
2079.13 4213
2079.56 4368
2079.98 3953
2080.42 4069
2080.85 4186
2081.28 4070
2081.71 3985
2082.14 4043
2082.57 4179
2083.00 3995
2083.43 4033
2083.86 3659
2084.29 3747
2084.72 3952
2085.15 3785
2085.58 3735
2086.01 3711
2086.44 3662
2086.87 3746
2087.30 3339
2087.73 3678
2088.16 3744
2088.59 3688
2089.02 3857
2089.46 3466
2089.89 3346
2090.32 3540
2090.75 3749
2091.18 3668
2091.61 3683
2092.04 3864
2092.47 3670
2092.90 3604
2093.34 3662
2093.77 3591
2094.20 3729
2094.63 3701
2095.06 3543
2095.49 3373
2095.93 3584
2096.36 3503
2096.79 3787
2097.22 3449
2097.65 3383
2098.08 3331
2098.52 3523
2098.95 3307
2099.38 3010
2099.81 3229
2100.24 3329
2100.68 3448
2101.11 3581
2101.54 3561
2101.97 3572
2102.41 3544
2102.84 3627
2103.27 3411
2103.70 3397
2104.13 3466
2104.57 3702
2105.00 3587
2105.43 3608
2105.86 3576
2106.30 3988
2106.73 3866
2107.16 3592
2107.60 3827
2108.03 3816
2108.46 3628
2108.89 3488
2109.33 3803
2109.76 3709
2110.19 3547
2110.63 3668
2111.06 3643
2111.49 3360
2111.93 3488
2112.36 3529
2112.79 3396
2113.23 3397
2113.66 3565
2114.09 3517
2114.53 3244
2114.96 3105
2115.39 3397
2115.83 3594
2116.26 3519
2116.70 3584
2117.13 3397
2117.56 3194
2118.00 3354
2118.43 3389
2118.87 3282
2119.30 3253
2119.73 3270
2120.17 3348
2120.60 3344
2121.04 3547
2121.47 3253
2121.90 3400
2122.34 3352
2122.77 3579
2123.21 3515
2123.64 3254
2124.08 3446
2124.51 3442
2124.95 3340
2125.38 3343
2125.81 3481
2126.25 3499
2126.68 3172
2127.12 3154
2127.55 3429
2127.99 3422
2128.42 3219
2128.86 3199
2129.29 3424
2129.73 3422
2130.16 3824
2130.60 3773
2131.03 3674
2131.47 3656
2131.91 3712
2132.34 3698
2132.78 3701
2133.21 3628
2133.65 3813
2134.08 3758
2134.52 3695
2134.95 3800
2135.39 3879
2135.82 4026
2136.26 3753
2136.70 3818
2137.13 3868
2137.57 3793
2138.00 3685
2138.44 3493
2138.88 3770
2139.31 3460
2139.75 3615
2140.18 3485
2140.62 3503
2141.06 3396
2141.49 3188
2141.93 3071
2142.37 3226
2142.80 3005
2143.24 3065
2143.68 3288
2144.11 3392
2144.55 3335
2144.99 3278
2145.42 3207
2145.86 3349
2146.30 3222
2146.73 3226
2147.17 3340
2147.61 3408
2148.04 3367
2148.48 3553
2148.92 3794
2149.35 3939
2149.79 3777
2150.23 3848
2150.67 4130
2151.10 4184
2151.54 4250
2151.98 4096
2152.42 4215
2152.85 4038
2153.29 4026
2153.73 4009
2154.17 3729
2154.60 3620
2155.04 3721
2155.48 3739
2155.92 3802
2156.35 3684
2156.79 3486
2157.23 3786
2157.67 3665
2158.11 3652
2158.54 3615
2158.98 3796
2159.42 3722
2159.86 3711
2160.30 3647
2160.73 3861
2161.17 3610
2161.61 3426
2162.05 3717
2162.49 3724
2162.93 3373
2163.36 3388
2163.80 3453
2164.24 3459
2164.68 3399
2165.12 3352
2165.56 3615
2166.00 3467
2166.44 3494
2166.87 3670
2167.31 3721
2167.75 3781
2168.19 3545
2168.63 3624
2169.07 3418
2169.51 3582
2169.95 3831
2170.39 3883
2170.83 3968
2171.27 3847
2171.71 3730
2172.14 3837
2172.58 4083
2173.02 4225
2173.46 4053
2173.90 3917
2174.34 4075
2174.78 4048
2175.22 4173
2175.66 4328
2176.10 4395
2176.54 4339
2176.98 4145
2177.42 4222
2177.86 4518
2178.30 4378
2178.74 4296
2179.18 4347
2179.62 3978
2180.06 3795
2180.50 3888
2180.94 3746
2181.38 3855
2181.82 3852
2182.26 3748
2182.70 3621
2183.14 3599
2183.58 3467
2184.03 3547
2184.47 3587
2184.91 3369
2185.35 3100
2185.79 3314
2186.23 3523
2186.67 3471
2187.11 3475
2187.55 3399
2187.99 3765
2188.43 3807
2188.87 4024
2189.32 4035
2189.76 3943
2190.20 3942
2190.64 3526
2191.08 3748
2191.52 3794
2191.96 3862
2192.41 3726
2192.85 3861
2193.29 3978
2193.73 3706
2194.17 3790
2194.61 3798
2195.06 3762
2195.50 3822
2195.94 3883
2196.38 4026
2196.82 4289
2197.26 4014
2197.71 4008
2198.15 3973
2198.59 4025
2199.03 3983
2199.47 3766
2199.92 3956
2200.36 3476
2200.80 3626
2201.24 3612
2201.69 3601
2202.13 3593
2202.57 3694
2203.01 3658
2203.46 3800
2203.90 3711
2204.34 3658
2204.78 3658
2205.23 3796
2205.67 3987
2206.11 3570
2206.56 3523
2207.00 3718
2207.44 4178
2207.88 4174
2208.33 3953
2208.77 3966
2209.21 4010
2209.66 3790
2210.10 3918
2210.54 4003
2210.99 3981
2211.43 4041
2211.87 3952
2212.32 4163
2212.76 3869
2213.20 3720
2213.65 3911
2214.09 3822
2214.53 3957
2214.98 4021
2215.42 3961
2215.87 3923
2216.31 3697
2216.75 3868
2217.20 3682
2217.64 3604
2218.09 3457
2218.53 3461
2218.97 3538
2219.42 3394
2219.86 3325
2220.31 3587
2220.75 3515
2221.20 3611
2221.64 3805
2222.08 3614
2222.53 3816
2222.97 4099
2223.42 4044
2223.86 4014
2224.31 4254
2224.75 4011
2225.20 3964
2225.64 4419
2226.09 4349
2226.53 4207
2226.98 4519
2227.42 4313
2227.87 4192
2228.31 4079
2228.76 4137
2229.20 3996
2229.65 4012
2230.09 4092
2230.54 4113
2230.98 4080
2231.43 3947
2231.87 4105
2232.32 4101
2232.76 4281
2233.21 4239
2233.66 4229
2234.10 4117
2234.55 4251
2234.99 4203
2235.44 4024
2235.88 3944
2236.33 3859
2236.78 4117
2237.22 4084
2237.67 3869
2238.11 3736
2238.56 3939
2239.01 3871
2239.45 3911
2239.90 3998
2240.34 3841
2240.79 3706
2241.24 3764
2241.68 3713
2242.13 3527
2242.58 3377
2243.02 3301
2243.47 3591
2243.92 3607
2244.36 3306
2244.81 3466
2245.26 3294
2245.70 3294
2246.15 3335
2246.60 3202
2247.04 3412
2247.49 3382
2247.94 3427
2248.38 3291
2248.83 3514
2249.28 3564
2249.73 3465
2250.17 3560
2250.62 3436
2251.07 3554
2251.52 3269
2251.96 3373
2252.41 3618
2252.86 3632
2253.31 3697
2253.75 3707
2254.20 3585
2254.65 3462
2255.10 3332
2255.54 3310
2255.99 3376
2256.44 3266
2256.89 3214
2257.34 3334
2257.78 3184
2258.23 3300
2258.68 3492
2259.13 3379
2259.58 3451
2260.02 3554
2260.47 3398
2260.92 3673
2261.37 3509
2261.82 3631
2262.27 3942
2262.71 3996
2263.16 4128
2263.61 4122
2264.06 4322
2264.51 4514
2264.96 4101
2265.41 4190
2265.85 4160
2266.30 4006
2266.75 4065
2267.20 4052
2267.65 3960
2268.10 4219
2268.55 4318
2269.00 3981
2269.45 4313
2269.90 4345
2270.35 4238
2270.79 4382
2271.24 4232
2271.69 4203
2272.14 4444
2272.59 4436
2273.04 4309
2273.49 4132
2273.94 4076
2274.39 4362
2274.84 4165
2275.29 3871
2275.74 3773
2276.19 3616
2276.64 3544
2277.09 3560
2277.54 3830
2277.99 3747
2278.44 3636
2278.89 3664
2279.34 3886
2279.79 3711
2280.24 3824
2280.69 3763
2281.14 3756
2281.59 4078
2282.04 3775
2282.49 3797
2282.94 3841
2283.39 3956
2283.84 4204
2284.29 3942
2284.74 3796
2285.20 3655
2285.65 3855
2286.10 3761
2286.55 3762
2287.00 3687
2287.45 3884
2287.90 4034
2288.35 4273
2288.80 4758
2289.25 5141
2289.70 5324
2290.16 5999
2290.61 6317
2291.06 6616
2291.51 7096
2291.96 6798
2292.41 6860
2292.86 6839
2293.32 6562
2293.77 6290
2294.22 5809
2294.67 5484
2295.12 5420
2295.57 4829
2296.03 4759
2296.48 4714
2296.93 4339
2297.38 4460
2297.83 3867
2298.29 3777
2298.74 3806
2299.19 3806
2299.64 3687
2300.09 3716
2300.55 3585
2301.00 3667
2301.45 3684
2301.90 3856
2302.36 3838
2302.81 3722
2303.26 3581
2303.71 3453
2304.17 3531
2304.62 3567
2305.07 3724
2305.52 3529
2305.98 3487
2306.43 3507
2306.88 3707
2307.33 3714
2307.79 3901
2308.24 4130
2308.69 4035
2309.15 4154
2309.60 4327
2310.05 4130
2310.51 4204
2310.96 4592
2311.41 4630
2311.87 4544
2312.32 4254
2312.77 4275
2313.23 4351
2313.68 4061
2314.13 4022
2314.59 3863
2315.04 3889
2315.49 3951
2315.95 3742
2316.40 3634
2316.86 3509
2317.31 3743
2317.76 3590
2318.22 3623
2318.67 3878
2319.13 3899
2319.58 3946
2320.03 3979
2320.49 3718
2320.94 4431
2321.40 4150
2321.85 4005
2322.31 4014
2322.76 4024
2323.21 3925
2323.67 4220
2324.12 4145
2324.58 4000
2325.03 3942
2325.49 4009
2325.94 4042
2326.40 4087
2326.85 4067
2327.31 4309
2327.76 4252
2328.22 3956
2328.67 3968
2329.13 4033
2329.58 4351
2330.04 4436
2330.49 4665
2330.95 4603
2331.40 4427
2331.86 4361
2332.31 4389
2332.77 3969
2333.22 4257
2333.68 4355
2334.13 4123
2334.59 3795
2335.05 3839
2335.50 3804
2335.96 3624
2336.41 3653
2336.87 3729
2337.32 3819
2337.78 3898
2338.24 3790
2338.69 3876
2339.15 3962
2339.60 4111
2340.06 4358
2340.52 4353
2340.97 4483
2341.43 4822
2341.88 4616
2342.34 4502
2342.80 4285
2343.25 4188
2343.71 4182
2344.17 3912
2344.62 4070
2345.08 4133
2345.54 4246
2345.99 4346
2346.45 4057
2346.91 4152
2347.36 4093
2347.82 3941
2348.28 4017
2348.73 4111
2349.19 4011
2349.65 4085
2350.11 3794
2350.56 3814
2351.02 3923
2351.48 3589
2351.93 3492
2352.39 3718
2352.85 3704
2353.31 3671
2353.76 3717
2354.22 3687
2354.68 3735
2355.14 3703
2355.59 3551
2356.05 3627
2356.51 3736
2356.97 3537
2357.42 3528
2357.88 3580
2358.34 3429
2358.80 3763
2359.26 3744
2359.71 3915
2360.17 3900
2360.63 3815
2361.09 3809
2361.55 3695
2362.00 4228
2362.46 4330
2362.92 3818
2363.38 3932
2363.84 3965
2364.30 4151
2364.76 4197
2365.21 4053
2365.67 3751
2366.13 3729
2366.59 3798
2367.05 4072
2367.51 4071
2367.97 4300
2368.42 4374
2368.88 4507
2369.34 4106
2369.80 4195
2370.26 4324
2370.72 4437
2371.18 4124
2371.64 4478
2372.10 4640
2372.56 4174
2373.02 4106
2373.48 3963
2373.93 3863
2374.39 3937
2374.85 4184
2375.31 4188
2375.77 4135
2376.23 4207
2376.69 4072
2377.15 4336
2377.61 4194
2378.07 4040
2378.53 4070
2378.99 3862
2379.45 3971
2379.91 4014
2380.37 3919
2380.83 3736
2381.29 3901
2381.75 4030
2382.21 3917
2382.67 4165
2383.13 4118
2383.59 4353
2384.05 4245
2384.51 4105
2384.97 3877
2385.43 3873
2385.89 3953
2386.36 4093
2386.82 3949
2387.28 3521
2387.74 3633
2388.20 3732
2388.66 3677
2389.12 3834
2389.58 4174
2390.04 3937
2390.50 3920
2390.96 3864
2391.42 4052
2391.89 4055
2392.35 3823
2392.81 3703
2393.27 3921
2393.73 3733
2394.19 3481
2394.65 3504
2395.11 3743
2395.58 3699
2396.04 3416
2396.50 3594
2396.96 3857
2397.42 3711
2397.88 3494
2398.35 3536
2398.81 3741
2399.27 3818
2399.73 3788
2400.19 3686
2400.66 3590
2401.12 3287
2401.58 3577
2402.04 3402
2402.50 3636
2402.97 3861
2403.43 3743
2403.89 3620
2404.35 3849
2404.82 3434
2405.28 3518
2405.74 3666
2406.20 3929
2406.67 3661
2407.13 3494
2407.59 3663
2408.05 3757
2408.52 3703
2408.98 3644
2409.44 3530
2409.90 3664
2410.37 3771
2410.83 3550
2411.29 3436
2411.76 3464
2412.22 3621
2412.68 3411
2413.15 3434
2413.61 3633
2414.07 3747
2414.54 3783
2415.00 3716
2415.46 3652
2415.93 3963
2416.39 4119
2416.85 4138
2417.32 4408
2417.78 4557
2418.24 4336
2418.71 4447
2419.17 4649
2419.63 4946
2420.10 4990
2420.56 4727
2421.03 4707
2421.49 4828
2421.95 4562
2422.42 4483
2422.88 4386
2423.35 4179
2423.81 4104
2424.28 4032
2424.74 4274
2425.20 4180
2425.67 3847
2426.13 3702
2426.60 4184
2427.06 4279
2427.53 4247
2427.99 4241
2428.46 4160
2428.92 4089
2429.38 4077
2429.85 4138
2430.31 3948
2430.78 3774
2431.24 3621
2431.71 3710
2432.17 4183
2432.64 3878
2433.10 3859
2433.57 4031
2434.03 3884
2434.50 4043
2434.96 4025
2435.43 4071
2435.90 3813
2436.36 4045
2436.83 4045
2437.29 3902
2437.76 3892
2438.22 3947
2438.69 3869
2439.15 4086
2439.62 4003
2440.09 4153
2440.55 4143
2441.02 4296
2441.48 4250
2441.95 3967
2442.42 4236
2442.88 4217
2443.35 4002
2443.81 4197
2444.28 4226
2444.75 4181
2445.21 3943
2445.68 3928
2446.14 3730
2446.61 3800
2447.08 3703
2447.54 3934
2448.01 3611
2448.48 3519
2448.94 3772
2449.41 3553
2449.88 3481
2450.34 3607
2450.81 3455
2451.28 3627
2451.74 3634
2452.21 3412
2452.68 3555
2453.14 3767
2453.61 3780
2454.08 3578
2454.55 3706
2455.01 3584
2455.48 3614
2455.95 3709
2456.42 3660
2456.88 3647
2457.35 3743
2457.82 3580
2458.28 3363
2458.75 3423
2459.22 3552
2459.69 3375
2460.16 3707
2460.62 3342
2461.09 3320
2461.56 3177
2462.03 3349
2462.49 3364
2462.96 3465
2463.43 3359
2463.90 3462
2464.37 3583
2464.83 3496
2465.30 3663
2465.77 3761
2466.24 3802
2466.71 3491
2467.18 3465
2467.64 3596
2468.11 3689
2468.58 3724
2469.05 3701
2469.52 3711
2469.99 3636
2470.46 3716
2470.92 3650
2471.39 3608
2471.86 3522
2472.33 3338
2472.80 3393
2473.27 3241
2473.74 3403
2474.21 3287
2474.68 3217
2475.14 3541
2475.61 3256
2476.08 3351
2476.55 3265
2477.02 3420
2477.49 3547
2477.96 3437
2478.43 3415
2478.90 3536
2479.37 3311
2479.84 3438
2480.31 3680
2480.78 3673
2481.25 3739
2481.72 3602
2482.19 3653
2482.66 3587
2483.13 3423
2483.60 3491
2484.07 3560
2484.54 3469
2485.01 3589
2485.48 3571
2485.95 3814
2486.42 3897
2486.89 3873
2487.36 3961
2487.83 3888
2488.30 3921
2488.77 3807
2489.24 3860
2489.71 3679
2490.18 3695
2490.65 3789
2491.12 3918
2491.59 3717
2492.06 3929
2492.53 3889
2493.00 3688
2493.47 3633
2493.94 3676
2494.42 3741
2494.89 3913
2495.36 3817
2495.83 3676
2496.30 3571
2496.77 3692
2497.24 4107
2497.71 3789
2498.18 3726
2498.66 3779
2499.13 3808
2499.60 3447
2500.07 3526
2500.54 3373
2501.01 3399
2501.48 3369
2501.96 3311
2502.43 3201
2502.90 3217
2503.37 3050
2503.84 3189
2504.31 3019
2504.79 3250
2505.26 3444
2505.73 3553
2506.20 3269
2506.67 3501
2507.15 3942
2507.62 4010
2508.09 4246
2508.56 4077
2509.04 4402
2509.51 4319
2509.98 4411
2510.45 4251
2510.93 4171
2511.40 4328
2511.87 4451
2512.34 4694
2512.82 4505
2513.29 4508
2513.76 4563
2514.23 4710
2514.71 4354
2515.18 4035
2515.65 3979
2516.13 4036
2516.60 3771
2517.07 3784
2517.54 3783
2518.02 3892
2518.49 3797
2518.96 3832
2519.44 3765
2519.91 3593
2520.38 3819
2520.86 3669
2521.33 3763
2521.80 3925
2522.28 3715
2522.75 3649
2523.23 3704
2523.70 3611
2524.17 3800
2524.65 4054
2525.12 4080
2525.59 4034
2526.07 3639
2526.54 3541
2527.02 3581
2527.49 3576
2527.96 3631
2528.44 3784
2528.91 3781
2529.39 3928
2529.86 3949
2530.34 3777
2530.81 3513
2531.28 3539
2531.76 3829
2532.23 3685
2532.71 3473
2533.18 3773
2533.66 3859
2534.13 3761
2534.61 3644
2535.08 3759
2535.56 3832
2536.03 4067
2536.51 3704
2536.98 3699
2537.46 3599
2537.93 3397
2538.41 3797
2538.88 3692
2539.36 3426
2539.83 3517
2540.31 3773
2540.78 3723
2541.26 3737
2541.73 3750
2542.21 3918
2542.68 3766
2543.16 3675
2543.63 3897
2544.11 3812
2544.58 3946
2545.06 3960
2545.54 4141
2546.01 4108
2546.49 4090
2546.96 4163
2547.44 4511
2547.92 4748
2548.39 4841
2548.87 5007
2549.34 5018
2549.82 4872
2550.30 4776
2550.77 4739
2551.25 4813
2551.72 4765
2552.20 4727
2552.68 4459
2553.15 4455
2553.63 4191
2554.11 4220
2554.58 4245
2555.06 4366
2555.54 4362
2556.01 4602
2556.49 4366
2556.97 4234
2557.44 4641
2557.92 4289
2558.40 4216
2558.87 4096
2559.35 4010
2559.83 4047
2560.31 3740
2560.78 3927
2561.26 3713
2561.74 3769
2562.21 3555
2562.69 3649
2563.17 3690
2563.65 3708
2564.12 3615
2564.60 3556
2565.08 3680
2565.56 3591
2566.03 3580
2566.51 3367
2566.99 3104
2567.47 3324
2567.95 3222
2568.42 3200
2568.90 3562
2569.38 3687
2569.86 3567
2570.34 3459
2570.81 3469
2571.29 3523
2571.77 3365
2572.25 3324
2572.73 3504
2573.20 3602
2573.68 3525
2574.16 3478
2574.64 3444
2575.12 3431
2575.60 3456
2576.08 3506
2576.55 3177
2577.03 3270
2577.51 3294
2577.99 3392
2578.47 3307
2578.95 3393
2579.43 3573
2579.91 3643
2580.38 3218
2580.86 3181
2581.34 3354
2581.82 3531
2582.30 3452
2582.78 3488
2583.26 3452
2583.74 3430
2584.22 3600
2584.70 3342
2585.18 3401
2585.66 3494
2586.14 3467
2586.62 3470
2587.09 3594
2587.57 3729
2588.05 3815
2588.53 3608
2589.01 3438
2589.49 3614
2589.97 3349
2590.45 3828
2590.93 3796
2591.41 3630
2591.89 3852
2592.37 3599
2592.85 3543
2593.33 3881
2593.81 3725
2594.29 3482
2594.77 3801
2595.25 3767
2595.74 3794
2596.22 3605
2596.70 3380
2597.18 3702
2597.66 3693
2598.14 3803
2598.62 3717
2599.10 3602
2599.58 3268
2600.06 3337
2600.54 3583
2601.02 3633
2601.50 3307
2601.98 3477
2602.47 3649
2602.95 3699
2603.43 3603
2603.91 3418
2604.39 3521
2604.87 3417
2605.35 3318
2605.83 3468
2606.32 3382
2606.80 3429
2607.28 3562
2607.76 3484
2608.24 3625
2608.72 3453
2609.20 3540
2609.69 3359
2610.17 3377
2610.65 3814
2611.13 3647
2611.61 3687
2612.10 3764
2612.58 3933
2613.06 3753
2613.54 3912
2614.02 3836
2614.51 3727
2614.99 3768
2615.47 3609
2615.95 3693
2616.43 3703
2616.92 3744
2617.40 3620
2617.88 3807
2618.36 3773
2618.85 3686
2619.33 3814
2619.81 3839
2620.29 3657
2620.78 3461
2621.26 3804
2621.74 3570
2622.23 3437
2622.71 3667
2623.19 3789
2623.67 3992
2624.16 3816
2624.64 3855
2625.12 3586
2625.61 3524
2626.09 3517
2626.57 3738
2627.06 3871
2627.54 3576
2628.02 3672
2628.51 3634
2628.99 3521
2629.47 3367
2629.96 3490
2630.44 3339
2630.92 3527
2631.41 3390
2631.89 3550
2632.38 4024
2632.86 3852
2633.34 3684
2633.83 3788
2634.31 3853
2634.80 3623
2635.28 3489
2635.76 3508
2636.25 3463
2636.73 3522
2637.22 3637
2637.70 3706
2638.18 3555
2638.67 3561
2639.15 3587
2639.64 3698
2640.12 3740
2640.61 3708
2641.09 3803
2641.58 3739
2642.06 3772
2642.55 3514
2643.03 3697
2643.51 3803
2644.00 3823
2644.48 3606
2644.97 3603
2645.45 3570
2645.94 3437
2646.42 3276
2646.91 3250
2647.39 3475
2647.88 3596
2648.37 3729
2648.85 3631
2649.34 3460
2649.82 3520
2650.31 3489
2650.79 3384
2651.28 3750
2651.76 3660
2652.25 3375
2652.73 3291
2653.22 3524
2653.71 3526
2654.19 3520
2654.68 3474
2655.16 3220
2655.65 3563
2656.14 3555
2656.62 3576
2657.11 3429
2657.59 3703
2658.08 3740
2658.57 3581
2659.05 3536
2659.54 3500
2660.02 3644
2660.51 3745
2661.00 3919
2661.48 3620
2661.97 3621
2662.46 3666
2662.94 3452
2663.43 3753
2663.92 3732
2664.40 3570
2664.89 3879
2665.38 3633
2665.86 3603
2666.35 3386
2666.84 3502
2667.32 3499
2667.81 3580
2668.30 3475
2668.79 3304
2669.27 3310
2669.76 3568
2670.25 3391
2670.74 3339
2671.22 3558
2671.71 3579
2672.20 3727
2672.68 3696
2673.17 3954
2673.66 4124
2674.15 4277
2674.63 4632
2675.12 4903
2675.61 4755
2676.10 5003
2676.59 5137
2677.07 5057
2677.56 4973
2678.05 5206
2678.54 4993
2679.03 4572
2679.51 4316
2680.00 4120
2680.49 4452
2680.98 4140
2681.47 4200
2681.96 4151
2682.44 4143
2682.93 4046
2683.42 4023
2683.91 3742
2684.40 3852
2684.89 3924
2685.37 3851
2685.86 3984
2686.35 3776
2686.84 3852
2687.33 3652
2687.82 3751
2688.31 3895
2688.80 3805
2689.29 3628
2689.77 3667
2690.26 3562
2690.75 3714
2691.24 3662
2691.73 3539
2692.22 3461
2692.71 3635
2693.20 3539
2693.69 3521
2694.18 3578
2694.67 3678
2695.16 3591
2695.65 3401
2696.14 3793
2696.63 3725
2697.12 3571
2697.60 3604
2698.09 3801
2698.58 3721
2699.07 3675
2699.56 3568
2700.05 3578
2700.54 3495
2701.03 3509
2701.52 3815
2702.01 3951
2702.50 3766
2703.00 3770
2703.49 3965
2703.98 3835
2704.47 3747
2704.96 3510
2705.45 3440
2705.94 3674
2706.43 3749
2706.92 3548
2707.41 3582
2707.90 3648
2708.39 3406
2708.88 3466
2709.37 3321
2709.86 3407
2710.35 3214
2710.84 3407
2711.34 3276
2711.83 3458
2712.32 3417
2712.81 3433
2713.30 3579
2713.79 3631
2714.28 3722
2714.77 3404
2715.27 3629
2715.76 3446
2716.25 3428
2716.74 3420
2717.23 3426
2717.72 3591
2718.21 3234
2718.71 3255
2719.20 3298
2719.69 3481
2720.18 3267
2720.67 3563
2721.17 3633
2721.66 3488
2722.15 3672
2722.64 3723
2723.13 3868
2723.63 3793
2724.12 3864
2724.61 3984
2725.10 3832
2725.59 3921
2726.09 3694
2726.58 3518
2727.07 3550
2727.56 3499
2728.06 3253
2728.55 3446
2729.04 3520
2729.53 3543
2730.03 3464
2730.52 3380
2731.01 3410
2731.50 3573
2732.00 3476
2732.49 3829
2732.98 4016
2733.48 3693
2733.97 3864
2734.46 3930
2734.96 4031
2735.45 3823
2735.94 4195
2736.44 4200
2736.93 4317
2737.42 4460
2737.92 4017
2738.41 3980
2738.90 3914
2739.40 4164
2739.89 3933
2740.38 4101
2740.88 3883
2741.37 3648
2741.86 3805
2742.36 3652
2742.85 3670
2743.35 3593
2743.84 3470
2744.33 3653
2744.83 3486
2745.32 3522
2745.82 3679
2746.31 3826
2746.80 3483
2747.30 3565
2747.79 3452
2748.29 3580
2748.78 3676
2749.28 3481
2749.77 3835
2750.26 3823
2750.76 3843
2751.25 3709
2751.75 3535
2752.24 3324
2752.74 3268
2753.23 3240
2753.73 3364
2754.22 3169
2754.72 3289
2755.21 3647
2755.71 3756
2756.20 3550
2756.70 3644
2757.19 3670
2757.69 3634
2758.18 3665
2758.68 3543
2759.17 3493
2759.67 3616
2760.16 3689
2760.66 3300
2761.16 3634
2761.65 3551
2762.15 3706
2762.64 3706
2763.14 3519
2763.63 3292
2764.13 3356
2764.63 3463
2765.12 3562
2765.62 3516
2766.11 3476
2766.61 3349
2767.10 3498
2767.60 3634
2768.10 3694
2768.59 3733
2769.09 3842
2769.59 3604
2770.08 3657
2770.58 3552
2771.07 3561
2771.57 3509
2772.07 3464
2772.56 3591
2773.06 3624
2773.56 3781
2774.05 3920
2774.55 3835
2775.05 4041
2775.54 4075
2776.04 4012
2776.54 4049
2777.03 4071
2777.53 4023
2778.03 4338
2778.53 4268
2779.02 4128
2779.52 4065
2780.02 3915
2780.51 4201
2781.01 3996
2781.51 3833
2782.01 3656
2782.50 3760
2783.00 3677
2783.50 3792
2784.00 4089
2784.49 3876
2784.99 3668
2785.49 3670
2785.99 3564
2786.48 3793
2786.98 3768
2787.48 3558
2787.98 3570
2788.48 3464
2788.97 3590
2789.47 3640
2789.97 3546
2790.47 3212
2790.97 3414
2791.46 3453
2791.96 3397
2792.46 3084
2792.96 3069
2793.46 3442
2793.96 3416
2794.45 3735
2794.95 3766
2795.45 3797
2795.95 3889
2796.45 4192
2796.95 4319
2797.45 4524
2797.95 4628
2798.44 4565
2798.94 5141
2799.44 5125
2799.94 4873
2800.44 4774
2800.94 4563
2801.44 4383
2801.94 4470
2802.44 3979
2802.94 3825
2803.43 3906
2803.93 4137
2804.43 3980
2804.93 4103
2805.43 4171
2805.93 4369
2806.43 4559
2806.93 5053
2807.43 5071
2807.93 5214
2808.43 5925
2808.93 5857
2809.43 5720
2809.93 5610
2810.43 5663
2810.93 5546
2811.43 4860
2811.93 4839
2812.43 4722
2812.93 4350
2813.43 4060
2813.93 3868
2814.43 3794
2814.93 3685
2815.43 3590
2815.93 3591
2816.43 3816
2816.93 3731
2817.43 3915
2817.93 4023
2818.43 3697
2818.93 3643
2819.43 3685
2819.94 3639
2820.44 3705
2820.94 3579
2821.44 3448
2821.94 3343
2822.44 3541
2822.94 3684
2823.44 3690
2823.94 3528
2824.44 3444
2824.95 3546
2825.45 3495
2825.95 3264
2826.45 3422
2826.95 3487
2827.45 3533
2827.95 3514
2828.46 3414
2828.96 3589
2829.46 3298
2829.96 3599
2830.46 3788
2830.96 3749
2831.47 3288
2831.97 3173
2832.47 3249
2832.97 3300
2833.47 3530
2833.97 3437
2834.48 3601
2834.98 3251
2835.48 3541
2835.98 3512
2836.49 3675
2836.99 3673
2837.49 3542
2837.99 3598
2838.49 3552
2839.00 3752
2839.50 3931
2840.00 3865
2840.50 3886
2841.01 3536
2841.51 3630
2842.01 3799
2842.52 3738
2843.02 3443
2843.52 3635
2844.02 3837
2844.53 3647
2845.03 3739
2845.53 3701
2846.04 3454
2846.54 4041
2847.04 4007
2847.55 3957
2848.05 4109
2848.55 4118
2849.05 4307
2849.56 3929
2850.06 4051
2850.57 4251
2851.07 4106
2851.57 3553
2852.08 3649
2852.58 3580
2853.08 3571
2853.59 3696
2854.09 3248
2854.59 3206
2855.10 3250
2855.60 3390
2856.11 3340
2856.61 3308
2857.11 3524
2857.62 3511
2858.12 3512
2858.63 3727
2859.13 3747
2859.63 3703
2860.14 3588
2860.64 3683
2861.15 3515
2861.65 3499
2862.16 3754
2862.66 3831
2863.17 3625
2863.67 3590
2864.18 3510
2864.68 3516
2865.18 3314
2865.69 3306
2866.19 3352
2866.70 3204
2867.20 3328
2867.71 3202
2868.21 3296
2868.72 3290
2869.22 3255
2869.73 3686
2870.23 3705
2870.74 3857
2871.25 3769
2871.75 3528
2872.26 3664
2872.76 3480
2873.27 3775
2873.77 3817
2874.28 3613
2874.78 3791
2875.29 3679
2875.79 3564
2876.30 3803
2876.81 3646
2877.31 3810
2877.82 3697
2878.32 3632
2878.83 3785
2879.34 3765
2879.84 3731
2880.35 3771
2880.85 3862
2881.36 3748
2881.87 3855
2882.37 3989
2882.88 3776
2883.39 3661
2883.89 3839
2884.40 4009
2884.90 3966
2885.41 3883
2885.92 3929
2886.42 4097
2886.93 4328
2887.44 4317
2887.94 4419
2888.45 4470
2888.96 4306
2889.47 4370
2889.97 4562
2890.48 4503
2890.99 4486
2891.49 4266
2892.00 4229
2892.51 4142
2893.01 3910
2893.52 3963
2894.03 3790
2894.54 3625
2895.04 3935
2895.55 4385
2896.06 4419
2896.57 4128
2897.07 4150
2897.58 4315
2898.09 3863
2898.60 3896
2899.10 4199
2899.61 4365
2900.12 4431
2900.63 4314
2901.14 4074
2901.64 4228
2902.15 3924
2902.66 4270
2903.17 4247
2903.68 4074
2904.18 4425
2904.69 4290
2905.20 4248
2905.71 4131
2906.22 4229
2906.73 4462
2907.23 4510
2907.74 4481
2908.25 4542
2908.76 4449
2909.27 4221
2909.78 4010
2910.29 4083
2910.79 3844
2911.30 3890
2911.81 3653
2912.32 3798
2912.83 3636
2913.34 3854
2913.85 3767
2914.36 3531
2914.87 3810
2915.38 3794
2915.88 3818
2916.39 3929
2916.90 3906
2917.41 4243
2917.92 4230
2918.43 4181
2918.94 4004
2919.45 4143
2919.96 4165
2920.47 3688
2920.98 3991
2921.49 4148
2922.00 4114
2922.51 4193
2923.02 4158
2923.53 4465
2924.04 4752
2924.55 4635
2925.06 4697
2925.57 5197
2926.08 5534
2926.59 5186
2927.10 5317
2927.61 5579
2928.12 5197
2928.63 5021
2929.14 4820
2929.65 4572
2930.16 4211
2930.67 3897
2931.18 3715
2931.69 3820
2932.20 3727
2932.71 3686
2933.22 3472
2933.73 3602
2934.25 3446
2934.76 3638
2935.27 3865
2935.78 3874
2936.29 3730
2936.80 3773
2937.31 4081
2937.82 4097
2938.33 3971
2938.84 3926
2939.36 3738
2939.87 3831
2940.38 3690
2940.89 3818
2941.40 3846
2941.91 3694
2942.42 3815
2942.94 3830
2943.45 3790
2943.96 4136
2944.47 3823
2944.98 3918
2945.49 4300
2946.01 4716
2946.52 4589
2947.03 4565
2947.54 4845
2948.05 5017
2948.57 4733
2949.08 4546
2949.59 4620
2950.10 4297
2950.61 4059
2951.13 4081
2951.64 3990
2952.15 3829
2952.66 3948
2953.18 3831
2953.69 3778
2954.20 3572
2954.71 3694
2955.23 3708
2955.74 3616
2956.25 3739
2956.76 3687
2957.28 3648
2957.79 3722
2958.30 3522
2958.82 3431
2959.33 3572
2959.84 3746
2960.36 3465
2960.87 3535
2961.38 3645
2961.89 3790
2962.41 3941
2962.92 3901
2963.43 3707
2963.95 3858
2964.46 4082
2964.98 3891
2965.49 4036
2966.00 3685
2966.52 3692
2967.03 3555
2967.54 3383
2968.06 3410
2968.57 3421
2969.08 3308
2969.60 3639
2970.11 3525
2970.63 3557
2971.14 3581
2971.65 3441
2972.17 3586
2972.68 3578
2973.20 3417
2973.71 3506
2974.23 3717
2974.74 3366
2975.25 3583
2975.77 3555
2976.28 3542
2976.80 3292
2977.31 3393
2977.83 3692
2978.34 3356
2978.86 3392
2979.37 3513
2979.89 3434
2980.40 3544
2980.91 3477
2981.43 3659
2981.94 3703
2982.46 3645
2982.97 3647
2983.49 3672
2984.00 3826
2984.52 3944
2985.04 4038
2985.55 4017
2986.07 3996
2986.58 3660
2987.10 3847
2987.61 3935
2988.13 3999
2988.64 4171
2989.16 4061
2989.67 4152
2990.19 4340
2990.71 4419
2991.22 4426
2991.74 4329
2992.25 4272
2992.77 4402
2993.28 4601
2993.80 4585
2994.32 4258
2994.83 4315
2995.35 4324
2995.87 4411
2996.38 4549
2996.90 4671
2997.41 4653
2997.93 4429
2998.45 4582
2998.96 4538
2999.48 4867
3000.00 5081
3000.51 4842
3001.03 4859
3001.55 4866
3002.06 4996
3002.58 4995
3003.10 5288
3003.61 5575
3004.13 6309
3004.65 6443
3005.16 7090
3005.68 7095
3006.20 7252
3006.71 7287
3007.23 7173
3007.75 6925
3008.27 6849
3008.78 6625
3009.30 5568
3009.82 4916
3010.34 4809
3010.85 4727
3011.37 4395
3011.89 4191
3012.41 4448
3012.92 4110
3013.44 4111
3013.96 4094
3014.48 4039
3014.99 4140
3015.51 4179
3016.03 4157
3016.55 4058
3017.07 4387
3017.58 4288
3018.10 4309
3018.62 4357
3019.14 4228
3019.66 4341
3020.17 4542
3020.69 4585
3021.21 4618
3021.73 4618
3022.25 4339
3022.77 4511
3023.28 4432
3023.80 4248
3024.32 4279
3024.84 4411
3025.36 4390
3025.88 4139
3026.40 4163
3026.92 4099
3027.43 4121
3027.95 4070
3028.47 4115
3028.99 4011
3029.51 3863
3030.03 3821
3030.55 3988
3031.07 4066
3031.59 4060
3032.11 3990
3032.63 4308
3033.14 4191
3033.66 4323
3034.18 4663
3034.70 4664
3035.22 4680
3035.74 4599
3036.26 4800
3036.78 5064
3037.30 4671
3037.82 4628
3038.34 4614
3038.86 4282
3039.38 4054
3039.90 4430
3040.42 4237
3040.94 4172
3041.46 3719
3041.98 3782
3042.50 3825
3043.02 3890
3043.54 3579
3044.06 3673
3044.58 3681
3045.10 3722
3045.62 3794
3046.14 3783
3046.66 3692
3047.18 3826
3047.70 3839
3048.23 3927
3048.75 3789
3049.27 3984
3049.79 4045
3050.31 3874
3050.83 3958
3051.35 3735
3051.87 3525
3052.39 3668
3052.91 3681
3053.43 3800
3053.96 3872
3054.48 3704
3055.00 3607
3055.52 3506
3056.04 3708
3056.56 3719
3057.08 3413
3057.60 3554
3058.13 3614
3058.65 3603
3059.17 3374
3059.69 3512
3060.21 3508
3060.73 3593
3061.26 3579
3061.78 3655
3062.30 3535
3062.82 3680
3063.34 3550
3063.87 3623
3064.39 3844
3064.91 3693
3065.43 3703
3065.95 3772
3066.48 3998
3067.00 3964
3067.52 3861
3068.04 3866
3068.57 3902
3069.09 3865
3069.61 3814
3070.13 3798
3070.65 3757
3071.18 3746
3071.70 3638
3072.22 3386
3072.75 3948
3073.27 3821
3073.79 3831
3074.31 3627
3074.84 3791
3075.36 4091
3075.88 4164
3076.41 4267
3076.93 4196
3077.45 4242
3077.98 4309
3078.50 4329
3079.02 4460
3079.55 4495
3080.07 4449
3080.59 4561
3081.12 4579
3081.64 4926
3082.16 4770
3082.69 4508
3083.21 4722
3083.73 4853
3084.26 4851
3084.78 4592
3085.30 4773
3085.83 4631
3086.35 4653
3086.88 4382
3087.40 4352
3087.92 4662
3088.45 4556
3088.97 4324
3089.50 4239
3090.02 4150
3090.55 4244
3091.07 3981
3091.59 3852
3092.12 3933
3092.64 4138
3093.17 4186
3093.69 4041
3094.22 4053
3094.74 4291
3095.27 4165
3095.79 4200
3096.31 4583
3096.84 4517
3097.36 4473
3097.89 4575
3098.41 4436
3098.94 4846
3099.46 5150
3099.99 5110
3100.51 5892
3101.04 6102
3101.56 6937
3102.09 8184
3102.62 9166
3103.14 9926
3103.67 11611
3104.19 12435
3104.72 12895
3105.24 12762
3105.77 12616
3106.29 11931
3106.82 10459
3107.34 8737
3107.87 8080
3108.40 7051
3108.92 6334
3109.45 5691
3109.97 5342
3110.50 5317
3111.03 5280
3111.55 5225
3112.08 5406
3112.60 5328
3113.13 5120
3113.66 5186
3114.18 5002
3114.71 4897
3115.24 4757
3115.76 4665
3116.29 4328
3116.81 3999
3117.34 4133
3117.87 4181
3118.39 3940
3118.92 4020
3119.45 3912
3119.97 3923
3120.50 4046
3121.03 3814
3121.55 4088
3122.08 3986
3122.61 4155
3123.14 4275
3123.66 4089
3124.19 4452
3124.72 4620
3125.24 4369
3125.77 4292
3126.30 4307
3126.83 4123
3127.35 3985
3127.88 4022
3128.41 3920
3128.94 3955
3129.46 3870
3129.99 3740
3130.52 3886
3131.05 3759
3131.57 3863
3132.10 3920
3132.63 3963
3133.16 3559
3133.69 3577
3134.21 3732
3134.74 3401
3135.27 3516
3135.80 3515
3136.33 3665
3136.85 3693
3137.38 3520
3137.91 3313
3138.44 3332
3138.97 3421
3139.50 3492
3140.02 3441
3140.55 3624
3141.08 3408
3141.61 3253
3142.14 3345
3142.67 3543
3143.20 3729
3143.72 3777
3144.25 3731
3144.78 3785
3145.31 3593
3145.84 3770
3146.37 3922
3146.90 3914
3147.43 4064
3147.96 4472
3148.48 4246
3149.01 4326
3149.54 4451
3150.07 4532
3150.60 4266
3151.13 4327
3151.66 4183
3152.19 4379
3152.72 4087
3153.25 3973
3153.78 4001
3154.31 3990
3154.84 3697
3155.37 3856
3155.90 3942
3156.43 3893
3156.96 3816
3157.49 3985
3158.02 4164
3158.55 4212
3159.08 3964
3159.61 3917
3160.14 4189
3160.67 4125
3161.20 4283
3161.73 4346
3162.26 4415
3162.79 4054
3163.32 3789
3163.85 3827
3164.38 3794
3164.91 3959
3165.44 3822
3165.97 3509
3166.50 3739
3167.03 3708
3167.56 3863
3168.09 3568
3168.63 3563
3169.16 3657
3169.69 3624
3170.22 3708
3170.75 3536
3171.28 3432
3171.81 3541
3172.34 3658
3172.87 3671
3173.40 3642
3173.94 3706
3174.47 3836
3175.00 3716
3175.53 3795
3176.06 3758
3176.59 3675
3177.12 3783
3177.66 3945
3178.19 3867
3178.72 4089
3179.25 3919
3179.78 3893
3180.31 3834
3180.85 4130
3181.38 4155
3181.91 4014
3182.44 4170
3182.97 3940
3183.51 4120
3184.04 3900
3184.57 3739
3185.10 3281
3185.64 3423
3186.17 3623
3186.70 3744
3187.23 3578
3187.77 3665
3188.30 3631
3188.83 3811
3189.36 3363
3189.90 3457
3190.43 3595
3190.96 3506
3191.49 3816
3192.03 3547
3192.56 3510
3193.09 3531
3193.62 3545
3194.16 3395
3194.69 3679
3195.22 3469
3195.76 3180
3196.29 3390
3196.82 3635
3197.36 3615
3197.89 3645
3198.42 3633
3198.96 3709
3199.49 3758
3200.02 3857
3200.56 4089
3201.09 4023
3201.62 4059
3202.16 4131
3202.69 4131
3203.23 4409
3203.76 4324
3204.29 4135
3204.83 4025
3205.36 3968
3205.89 4116
3206.43 4048
3206.96 3925
3207.50 3907
3208.03 3713
3208.57 3644
3209.10 3903
3209.63 3926
3210.17 3572
3210.70 3865
3211.24 4041
3211.77 3977
3212.31 4030
3212.84 4015
3213.37 4093
3213.91 4162
3214.44 3839
3214.98 3810
3215.51 3765
3216.05 3820
3216.58 3753
3217.12 3554
3217.65 3716
3218.19 3594
3218.72 3921
3219.26 3840
3219.79 3727
3220.33 3645
3220.86 3729
3221.40 3646
3221.93 3566
3222.47 3658
3223.00 3878
3223.54 3859
3224.08 4079
3224.61 4490
3225.15 4529
3225.68 4450
3226.22 4304
3226.75 4228
3227.29 4250
3227.83 4125
3228.36 4021
3228.90 3998
3229.43 4044
3229.97 3916
3230.50 3727
3231.04 3604
3231.58 3674
3232.11 3470
3232.65 3398
3233.19 3585
3233.72 3413
3234.26 3442
3234.79 3535
3235.33 3616
3235.87 3564
3236.40 3516
3236.94 3760
3237.48 3931
3238.01 3984
3238.55 3902
3239.09 3904
3239.62 3891
3240.16 4258
3240.70 4077
3241.23 3920
3241.77 4045
3242.31 3782
3242.85 3665
3243.38 3616
3243.92 3699
3244.46 3633
3244.99 3594
3245.53 3708
3246.07 3638
3246.61 3506
3247.14 3777
3247.68 3964
3248.22 3868
3248.76 3627
3249.29 3874
3249.83 3568
3250.37 3605
3250.91 3854
3251.44 3710
3251.98 3810
3252.52 3908
3253.06 3981
3253.60 4191
3254.13 4270
3254.67 4377
3255.21 4353
3255.75 4166
3256.29 4362
3256.82 4257
3257.36 4073
3257.90 4397
3258.44 4716
3258.98 4755
3259.52 4705
3260.05 5086
3260.59 5269
3261.13 5384
3261.67 5626
3262.21 5570
3262.75 5739
3263.29 6217
3263.82 6370
3264.36 6781
3264.90 7240
3265.44 7390
3265.98 7325
3266.52 7690
3267.06 7707
3267.60 8478
3268.14 8750
3268.68 8578
3269.21 8398
3269.75 8442
3270.29 7703
3270.83 6988
3271.37 6528
3271.91 5670
3272.45 5284
3272.99 4801
3273.53 4538
3274.07 4611
3274.61 4528
3275.15 4396
3275.69 4554
3276.23 4381
3276.77 4261
3277.31 4456
3277.85 4310
3278.39 4459
3278.93 4472
3279.47 4524
3280.01 4459
3280.55 4449
3281.09 4426
3281.63 4404
3282.17 4513
3282.71 4485
3283.25 4494
3283.79 4670
3284.33 4559
3284.87 4445
3285.41 4676
3285.95 4855
3286.49 4934
3287.03 4856
3287.57 4950
3288.11 4803
3288.66 5028
3289.20 5107
3289.74 4770
3290.28 4676
3290.82 4367
3291.36 4332
3291.90 4491
3292.44 4605
3292.98 4624
3293.52 4476
3294.07 4657
3294.61 4919
3295.15 5369
3295.69 5764
3296.23 6102
3296.77 6007
3297.31 6135
3297.86 6069
3298.40 5615
3298.94 5798
3299.48 5569
3300.02 5133
3300.56 4939
3301.11 4601
3301.65 4597
3302.19 4554
3302.73 4474
3303.27 4468
3303.82 4197
3304.36 4290
3304.90 4442
3305.44 4428
3305.99 4345
3306.53 4108
3307.07 4133
3307.61 4220
3308.15 4183
3308.70 3892
3309.24 4097
3309.78 4094
3310.32 3987
3310.87 4096
3311.41 4019
3311.95 3970
3312.50 3890
3313.04 3999
3313.58 4178
3314.12 4178
3314.67 4337
3315.21 4318
3315.75 4289
3316.30 4241
3316.84 4370
3317.38 4334
3317.93 4560
3318.47 4165
3319.01 3929
3319.56 4065
3320.10 4214
3320.64 3678
3321.19 3422
3321.73 3621
3322.27 3720
3322.82 3781
3323.36 3978
3323.90 3831
3324.45 3875
3324.99 3775
3325.54 3604
3326.08 3732
3326.62 3810
3327.17 3747
3327.71 3601
3328.26 3693
3328.80 3514
3329.34 3555
3329.89 3633
3330.43 3549
3330.98 3602
3331.52 3626
3332.07 3964
3332.61 3959
3333.15 4005
3333.70 3953
3334.24 3992
3334.79 4276
3335.33 4415
3335.88 4412
3336.42 4670
3336.97 4964
3337.51 4994
3338.06 4662
3338.60 4851
3339.15 4997
3339.69 4747
3340.24 4596
3340.78 4375
3341.33 4097
3341.87 4113
3342.42 4059
3342.96 3946
3343.51 3779
3344.05 3734
3344.60 3631
3345.14 3825
3345.69 3525
3346.23 3584
3346.78 3520
3347.33 3516
3347.87 3556
3348.42 3857
3348.96 3876
3349.51 3659
3350.05 3737
3350.60 3529
3351.15 3504
3351.69 3697
3352.24 3777
3352.78 3759
3353.33 3485
3353.88 3355
3354.42 3534
3354.97 3638
3355.52 3706
3356.06 3802
3356.61 3855
3357.15 3806
3357.70 3738
3358.25 3710
3358.79 3424
3359.34 3519
3359.89 3445
3360.43 3500
3360.98 3336
3361.53 3299
3362.07 3338
3362.62 3133
3363.17 2919
3363.72 3041
3364.26 3057
3364.81 3322
3365.36 3181
3365.90 3085
3366.45 2970
3367.00 3225
3367.55 3259
3368.09 3331
3368.64 3303
3369.19 3002
3369.73 3175
3370.28 3398
3370.83 3421
3371.38 3226
3371.92 3151
3372.47 3339
3373.02 3483
3373.57 3186
3374.12 3205
3374.66 3323
3375.21 3210
3375.76 3150
3376.31 2936
3376.86 3164
3377.40 3218
3377.95 3327
3378.50 3188
3379.05 3163
3379.60 3024
3380.14 2974
3380.69 2970
3381.24 2954
3381.79 2923
3382.34 2845
3382.89 2987
3383.44 3006
3383.98 2996
3384.53 3021
3385.08 2891
3385.63 2867
3386.18 3008
3386.73 3068
3387.28 3037
3387.83 3066
3388.37 3227
3388.92 3111
3389.47 3121
3390.02 3200
3390.57 3160
3391.12 3109
3391.67 3529
3392.22 3425
3392.77 3116
3393.32 3070
3393.87 3114
3394.42 3169
3394.97 3131
3395.52 2925
3396.06 2980
3396.61 3175
3397.16 3161
3397.71 3168
3398.26 3159
3398.81 3038
3399.36 2904
3399.91 3004
3400.46 3031
3401.01 2845
3401.56 3020
3402.11 3063
3402.66 3004
3403.21 2985
3403.76 3154
3404.31 3195
3404.86 3101
3405.41 3000
3405.96 3079
3406.52 3139
3407.07 3046
3407.62 3125
3408.17 2955
3408.72 2839
3409.27 2854
3409.82 3023
3410.37 2868
3410.92 2831
3411.47 2848
3412.02 3128
3412.57 3146
3413.12 3084
3413.68 3011
3414.23 3148
3414.78 3214
3415.33 3234
3415.88 3187
3416.43 3224
3416.98 3288
3417.53 3151
3418.08 2993
3418.64 2922
3419.19 3223
3419.74 3186
3420.29 2996
3420.84 3167
3421.39 3277
3421.95 3533
3422.50 3483
3423.05 3376
3423.60 3674
3424.15 4099
3424.70 4127
3425.26 4304
3425.81 4225
3426.36 4084
3426.91 4119
3427.46 3888
3428.02 3677
3428.57 3692
3429.12 3606
3429.67 3580
3430.23 3514
3430.78 3719
3431.33 3454
3431.88 3640
3432.44 3169
3432.99 3246
3433.54 3458
3434.09 3504
3434.65 3470
3435.20 3231
3435.75 3268
3436.30 3301
3436.86 3613
3437.41 3641
3437.96 3494
3438.52 3497
3439.07 3531
3439.62 3352
3440.18 3444
3440.73 3723
3441.28 3630
3441.84 3902
3442.39 4003
3442.94 3869
3443.50 3916
3444.05 3760
3444.60 3919
3445.16 3963
3445.71 3951
3446.26 3791
3446.82 3771
3447.37 3557
3447.92 3390
3448.48 3178
3449.03 3149
3449.59 3268
3450.14 3252
3450.69 3345
3451.25 3274
3451.80 3400
3452.36 3416
3452.91 3171
3453.47 3081
3454.02 2999
3454.57 2904
3455.13 2895
3455.68 2869
3456.24 3125
3456.79 3081
3457.35 3042
3457.90 2954
3458.46 3026
3459.01 3143
3459.56 3021
3460.12 2939
3460.67 2949
3461.23 3044
3461.78 3366
3462.34 3327
3462.89 3272
3463.45 3328
3464.00 3162
3464.56 3374
3465.11 3351
3465.67 3148
3466.22 3054
3466.78 3176
3467.34 3266
3467.89 3208
3468.45 3425
3469.00 3374
3469.56 3320
3470.11 3320
3470.67 3400
3471.22 3648
3471.78 3610
3472.34 3270
3472.89 3308
3473.45 3472
3474.00 3615
3474.56 3567
3475.11 3759
3475.67 3453
3476.23 3594
3476.78 3359
3477.34 3461
3477.89 3621
3478.45 3620
3479.01 3424
3479.56 3651
3480.12 3781
3480.68 3874
3481.23 3926
3481.79 3795
3482.35 3803
3482.90 4009
3483.46 3992
3484.02 3970
3484.57 3728
3485.13 3833
3485.69 3680
3486.24 3720
3486.80 3910
3487.36 3770
3487.91 3732
3488.47 3857
3489.03 4405
3489.58 4304
3490.14 4747
3490.70 5066
3491.26 5644
3491.81 6269
3492.37 7121
3492.93 7624
3493.49 7753
3494.04 7897
3494.60 7992
3495.16 7813
3495.72 7148
3496.27 6804
3496.83 6879
3497.39 7017
3497.95 7219
3498.50 7519
3499.06 7844
3499.62 8587
3500.18 9439
3500.74 9588
3501.29 9576
3501.85 9026
3502.41 9228
3502.97 8839
3503.53 8161
3504.09 7584
3504.64 7528
3505.20 7125
3505.76 6950
3506.32 6787
3506.88 6883
3507.44 6778
3507.99 6595
3508.55 6270
3509.11 5921
3509.67 5740
3510.23 5498
3510.79 5345
3511.35 4989
3511.91 4710
3512.46 4520
3513.02 4358
3513.58 4387
3514.14 4466
3514.70 4125
3515.26 4095
3515.82 4078
3516.38 4026
3516.94 3817
3517.50 3749
3518.06 3685
3518.62 3645
3519.18 3845
3519.74 3802
3520.29 3913
3520.85 4007
3521.41 4084
3521.97 4392
3522.53 4155
3523.09 4077
3523.65 4016
3524.21 4366
3524.77 4182
3525.33 4328
3525.89 4198
3526.45 4198
3527.01 4043
3527.57 3876
3528.13 4042
3528.69 3895
3529.25 3615
3529.81 3537
3530.37 3403
3530.94 3282
3531.50 3321
3532.06 3645
3532.62 3497
3533.18 3447
3533.74 3588
3534.30 3414
3534.86 3396
3535.42 3496
3535.98 3609
3536.54 3684
3537.10 3524
3537.66 3635
3538.22 3901
3538.79 3804
3539.35 3894
3539.91 3948
3540.47 3897
3541.03 3698
3541.59 3587
3542.15 4038
3542.71 3922
3543.28 3952
3543.84 3699
3544.40 3858
3544.96 3612
3545.52 3889
3546.08 3674
3546.64 3706
3547.21 3726
3547.77 3542
3548.33 3453
3548.89 3458
3549.45 3229
3550.02 3126
3550.58 3193
3551.14 3118
3551.70 3200
3552.26 3328
3552.83 3471
3553.39 3566
3553.95 3542
3554.51 3665
3555.07 3612
3555.64 3451
3556.20 3404
3556.76 3576
3557.32 3561
3557.89 3434
3558.45 3479
3559.01 3471
3559.58 3631
3560.14 3592
3560.70 3729
3561.26 3508
3561.83 3486
3562.39 3673
3562.95 3633
3563.52 3579
3564.08 3566
3564.64 3428
3565.20 3596
3565.77 3494
3566.33 3763
3566.89 3378
3567.46 3387
3568.02 3063
3568.58 3134
3569.15 3299
3569.71 3253
3570.27 3221
3570.84 2977
3571.40 3155
3571.97 3404
3572.53 3285
3573.09 3214
3573.66 3221
3574.22 3220
3574.78 2977
3575.35 2983
3575.91 3204
3576.48 3278
3577.04 3542
3577.60 3572
3578.17 3393
3578.73 3566
3579.30 3252
3579.86 3241
3580.43 3180
3580.99 3182
3581.55 3113
3582.12 3148
3582.68 3303
3583.25 3289
3583.81 3170
3584.38 3063
3584.94 3113
3585.51 3116
3586.07 3189
3586.64 3263
3587.20 3238
3587.77 3241
3588.33 3239
3588.90 3388
3589.46 3220
3590.03 3142
3590.59 3004
3591.16 3279
3591.72 3354
3592.29 3081
3592.85 3020
3593.42 3009
3593.98 3113
3594.55 3210
3595.11 3156
3595.68 3089
3596.24 3239
3596.81 3287
3597.38 3175
3597.94 3159
3598.51 3365
3599.07 3292
3599.64 3091
3600.21 3200
3600.77 3117
3601.34 3354
3601.90 3436
3602.47 3265
3603.04 3379
3603.60 3360
3604.17 3127
3604.73 3016
3605.30 2927
3605.87 2991
3606.43 2947
3607.00 3093
3607.57 2826
3608.13 2874
3608.70 2780
3609.27 2774
3609.83 2884
3610.40 2906
3610.97 2657
3611.53 2831
3612.10 2873
3612.67 3013
3613.23 2982
3613.80 2915
3614.37 3163
3614.93 3580
3615.50 3751
3616.07 3820
3616.64 4453
3617.20 5008
3617.77 5636
3618.34 5767
3618.90 6359
3619.47 6544
3620.04 6793
3620.61 7136
3621.17 6782
3621.74 6415
3622.31 6055
3622.88 5317
3623.45 4743
3624.01 4199
3624.58 3742
3625.15 3684
3625.72 3579
3626.28 3509
3626.85 3317
3627.42 3047
3627.99 2888
3628.56 2985
3629.12 2978
3629.69 2872
3630.26 2847
3630.83 2973
3631.40 2903
3631.97 2802
3632.53 2741
3633.10 2782
3633.67 2740
3634.24 2732
3634.81 2844
3635.38 2924
3635.95 2706
3636.51 2626
3637.08 2834
3637.65 2889
3638.22 2713
3638.79 2773
3639.36 2886
3639.93 2983
3640.50 2951
3641.07 3044
3641.64 3247
3642.20 3058
3642.77 3096
3643.34 3289
3643.91 3127
3644.48 3326
3645.05 3495
3645.62 3327
3646.19 3410
3646.76 3418
3647.33 3419
3647.90 3387
3648.47 3471
3649.04 3500
3649.61 3497
3650.18 3514
3650.75 3458
3651.32 3414
3651.89 3415
3652.46 3430
3653.03 3480
3653.60 3418
3654.17 3498
3654.74 3582
3655.31 3570
3655.88 3330
3656.45 3389
3657.02 3500
3657.59 3689
3658.16 3851
3658.73 3475
3659.30 3592
3659.87 3648
3660.44 3559
3661.01 3497
3661.58 3508
3662.15 3506
3662.73 3742
3663.30 3421
3663.87 3230
3664.44 3304
3665.01 3185
3665.58 3231
3666.15 3295
3666.72 3200
3667.29 3222
3667.86 3481
3668.44 3430
3669.01 3363
3669.58 3396
3670.15 3167
3670.72 3167
3671.29 3150
3671.86 3309
3672.44 3008
3673.01 2650
3673.58 2927
3674.15 3112
3674.72 3229
3675.29 3281
3675.87 3166
3676.44 3271
3677.01 3312
3677.58 3397
3678.15 3517
3678.73 3352
3679.30 3247
3679.87 3354
3680.44 3263
3681.01 3232
3681.59 3211
3682.16 2994
3682.73 3006
3683.30 3015
3683.88 3032
3684.45 2916
3685.02 2794
3685.59 2957
3686.17 2918
3686.74 3114
3687.31 3185
3687.88 3150
3688.46 3038
3689.03 2965
3689.60 3086
3690.18 3301
3690.75 3067
3691.32 3103
3691.89 3024
3692.47 3336
3693.04 3419
3693.61 3326
3694.19 3239
3694.76 3145
3695.33 3324
3695.91 3350
3696.48 2909
3697.05 2930
3697.63 3002
3698.20 3150
3698.77 3176
3699.35 3291
3699.92 3353
3700.50 3161
3701.07 3148
3701.64 3245
3702.22 3184
3702.79 3101
3703.36 2992
3703.94 3024
3704.51 2823
3705.09 2791
3705.66 3010
3706.24 3103
3706.81 2939
3707.38 3106
3707.96 3171
3708.53 3136
3709.11 3068
3709.68 3252
3710.26 3180
3710.83 3040
3711.40 3452
3711.98 3288
3712.55 3132
3713.13 3183
3713.70 3480
3714.28 3338
3714.85 2978
3715.43 2911
3716.00 3176
3716.58 3252
3717.15 3027
3717.73 3087
3718.30 3188
3718.88 3252
3719.45 3331
3720.03 3482
3720.60 3447
3721.18 3340
3721.75 3457
3722.33 3513
3722.91 3684
3723.48 3788
3724.06 3647
3724.63 3832
3725.21 3921
3725.78 3680
3726.36 3786
3726.94 4144
3727.51 3780
3728.09 3389
3728.66 3541
3729.24 3423
3729.81 3424
3730.39 3621
3730.97 3815
3731.54 4031
3732.12 4449
3732.70 4694
3733.27 4450
3733.85 4103
3734.42 4580
3735.00 4909
3735.58 4744
3736.15 4774
3736.73 4525
3737.31 4585
3737.88 4433
3738.46 4007
3739.04 3983
3739.61 3781
3740.19 3599
3740.77 3492
3741.34 3586
3741.92 3315
3742.50 3361
3743.08 3225
3743.65 3053
3744.23 3194
3744.81 3262
3745.38 3328
3745.96 3093
3746.54 3049
3747.12 3135
3747.69 3012
3748.27 3159
3748.85 3178
3749.43 3034
3750.00 3102
3750.58 3450
3751.16 3354
3751.74 3206
3752.31 3212
3752.89 3376
3753.47 3362
3754.05 3245
3754.62 3223
3755.20 3077
3755.78 3162
3756.36 2980
3756.94 3002
3757.52 2999
3758.09 3040
3758.67 2888
3759.25 3078
3759.83 3190
3760.41 3213
3760.99 3265
3761.56 3177
3762.14 3294
3762.72 3413
3763.30 3459
3763.88 3342
3764.46 3544
3765.04 3751
3765.61 3498
3766.19 3229
3766.77 3464
3767.35 3297
3767.93 3612
3768.51 3465
3769.09 3578
3769.67 3727
3770.25 4019
3770.82 4165
3771.40 4099
3771.98 4322
3772.56 4823
3773.14 4345
3773.72 4132
3774.30 4096
3774.88 4194
3775.46 3968
3776.04 3697
3776.62 3482
3777.20 3497
3777.78 3273
3778.36 3140
3778.94 3209
3779.52 3114
3780.10 2916
3780.68 2962
3781.26 2951
3781.84 3065
3782.42 3024
3783.00 3004
3783.58 2992
3784.16 3083
3784.74 3031
3785.32 3065
3785.90 3269
3786.48 3471
3787.06 3385
3787.64 3487
3788.22 3414
3788.80 3452
3789.38 3411
3789.96 3478
3790.54 3315
3791.12 3432
3791.70 3295
3792.29 3213
3792.87 3218
3793.45 3065
3794.03 3274
3794.61 3097
3795.19 2980
3795.77 3163
3796.35 3001
3796.93 3046
3797.51 3017
3798.10 3018
3798.68 2952
3799.26 3232
3799.84 3048
3800.42 2994
3801.00 3102
3801.58 3196
3802.17 3284
3802.75 3253
3803.33 3189
3803.91 3319
3804.49 3367
3805.07 3463
3805.66 3378
3806.24 3129
3806.82 3365
3807.40 3323
3807.98 3263
3808.57 3410
3809.15 3458
3809.73 3661
3810.31 3595
3810.89 3453
3811.48 3837
3812.06 3699
3812.64 3526
3813.22 3470
3813.81 3461
3814.39 3256
3814.97 3427
3815.55 3563
3816.14 3611
3816.72 3590
3817.30 3460
3817.88 3574
3818.47 3389
3819.05 3371
3819.63 3236
3820.22 3025
3820.80 3020
3821.38 3055
3821.97 2892
3822.55 2916
3823.13 3012
3823.72 2978
3824.30 2915
3824.88 2929
3825.46 2868
3826.05 2659
3826.63 2558
3827.22 2939
3827.80 2692
3828.38 2815
3828.97 2787
3829.55 2843
3830.13 2870
3830.72 2739
3831.30 2907
3831.88 3167
3832.47 2861
3833.05 2928
3833.64 2888
3834.22 2808
3834.80 2829
3835.39 2770
3835.97 2812
3836.56 2592
3837.14 3107
3837.73 2927
3838.31 2735
3838.89 2844
3839.48 2938
3840.06 2757
3840.65 2528
3841.23 2811
3841.82 2685
3842.40 2650
3842.99 2768
3843.57 2800
3844.16 2766
3844.74 2647
3845.33 2841
3845.91 2826
3846.50 2641
3847.08 2674
3847.67 2759
3848.25 2643
3848.84 2706
3849.42 2888
3850.01 2708
3850.59 2930
3851.18 2983
3851.76 2936
3852.35 3055
3852.93 3108
3853.52 3014
3854.10 2937
3854.69 2818
3855.27 2911
3855.86 2820
3856.45 2936
3857.03 2716
3857.62 2818
3858.20 2985
3858.79 3293
3859.38 3289
3859.96 3390
3860.55 3727
3861.13 4028
3861.72 4380
3862.31 4702
3862.89 4891
3863.48 5356
3864.06 5189
3864.65 5032
3865.24 4665
3865.82 4651
3866.41 4421
3867.00 4212
3867.58 3868
3868.17 3816
3868.76 3719
3869.34 3561
3869.93 3521
3870.52 3377
3871.10 2994
3871.69 3353
3872.28 3494
3872.86 3307
3873.45 3179
3874.04 3443
3874.63 3532
3875.21 3615
3875.80 3671
3876.39 3919
3876.97 3886
3877.56 4085
3878.15 4120
3878.74 3990
3879.32 3691
3879.91 3703
3880.50 3711
3881.09 3801
3881.67 3624
3882.26 3417
3882.85 3279
3883.44 3188
3884.03 3070
3884.61 2860
3885.20 2948
3885.79 3166
3886.38 2999
3886.96 2886
3887.55 3036
3888.14 3174
3888.73 3083
3889.32 3012
3889.91 2965
3890.49 3022
3891.08 2980
3891.67 3058
3892.26 3199
3892.85 3150
3893.44 3038
3894.02 3028
3894.61 2975
3895.20 2910
3895.79 3001
3896.38 3114
3896.97 2898
3897.56 2879
3898.15 3083
3898.73 3111
3899.32 2914
3899.91 2984
3900.50 3127
3901.09 3208
3901.68 3216
3902.27 3190
3902.86 3081
3903.45 2979
3904.04 2984
3904.63 2841
3905.22 2893
3905.81 2820
3906.39 2901
3906.98 3024
3907.57 3019
3908.16 2840
3908.75 2848
3909.34 2938
3909.93 3044
3910.52 2891
3911.11 3064
3911.70 2987
3912.29 2664
3912.88 2603
3913.47 2491
3914.06 2388
3914.65 2485
3915.24 2716
3915.83 2698
3916.42 2622
3917.01 2639
3917.60 2846
3918.19 2838
3918.78 2646
3919.37 2817
3919.97 2813
3920.56 2797
3921.15 2789
3921.74 2808
3922.33 2700
3922.92 2765
3923.51 2858
3924.10 2702
3924.69 2646
3925.28 2682
3925.87 2727
3926.46 2694
3927.06 2564
3927.65 2517
3928.24 2799
3928.83 2577
3929.42 2761
3930.01 2752
3930.60 2766
3931.19 2662
3931.79 2324
3932.38 2539
3932.97 2479
3933.56 2785
3934.15 2527
3934.74 2634
3935.33 2738
3935.93 2620
3936.52 2686
3937.11 2749
3937.70 2571
3938.29 2557
3938.89 2576
3939.48 2595
3940.07 2800
3940.66 2894
3941.25 2847
3941.85 2901
3942.44 3050
3943.03 2821
3943.62 2969
3944.22 3158
3944.81 3033
3945.40 2965
3945.99 3058
3946.59 2909
3947.18 2838
3947.77 2813
3948.36 2884
3948.96 2942
3949.55 2852
3950.14 2908
3950.73 2581
3951.33 2697
3951.92 2735
3952.51 2777
3953.11 2742
3953.70 2573
3954.29 2674
3954.89 2479
3955.48 2597
3956.07 2712
3956.66 2709
3957.26 2759
3957.85 2840
3958.44 2984
3959.04 2713
3959.63 2651
3960.23 2965
3960.82 3003
3961.41 3056
3962.01 2884
3962.60 2720
3963.19 2794
3963.79 2792
3964.38 2726
3964.98 2642
3965.57 2614
3966.16 2547
3966.76 2671
3967.35 2678
3967.95 2878
3968.54 2697
3969.13 2854
3969.73 2871
3970.32 2787
3970.92 2868
3971.51 2574
3972.11 2490
3972.70 2619
3973.29 2643
3973.89 2822
3974.48 2760
3975.08 2716
3975.67 2893
3976.27 2868
3976.86 3037
3977.46 2825
3978.05 2717
3978.65 2950
3979.24 3149
3979.84 2956
3980.43 3068
3981.03 3142
3981.62 3084
3982.22 2769
3982.81 2893
3983.41 2810
3984.00 2638
3984.60 2815
3985.19 2657
3985.79 2810
3986.39 2770
3986.98 2870
3987.58 2897
3988.17 2917
3988.77 2956
3989.36 2786
3989.96 2902
3990.56 2852
3991.15 2817
3991.75 2906
3992.34 2834
3992.94 2745
3993.54 2780
3994.13 2774
3994.73 2849
3995.32 2908
3995.92 3029
3996.52 3281
3997.11 3136
3997.71 2921
3998.31 3112
3998.90 3097
3999.50 2870
4000.09 2920
4000.69 3089
4001.29 3065
4001.88 2987
4002.48 3040
4003.08 2769
4003.68 2742
4004.27 2715
4004.87 2885
4005.47 2752
4006.06 2810
4006.66 2825
4007.26 2952
4007.85 3109
4008.45 2993
4009.05 2916
4009.65 2993
4010.24 3171
4010.84 2922
4011.44 3002
4012.04 2977
4012.63 2861
4013.23 2744
4013.83 2831
4014.43 2801
4015.02 2820
4015.62 2827
4016.22 2999
4016.82 3163
4017.41 3045
4018.01 3019
4018.61 3136
4019.21 3255
4019.81 3146
4020.40 3047
4021.00 3066
4021.60 3178
4022.20 2866
4022.80 2909
4023.39 2979
4023.99 2849
4024.59 2805
4025.19 2967
4025.79 2844
4026.39 2929
4026.99 3197
4027.58 3396
4028.18 3594
4028.78 3596
4029.38 3747
4029.98 3656
4030.58 3918
4031.18 4040
4031.78 4157
4032.37 3823
4032.97 3559
4033.57 3802
4034.17 3388
4034.77 3273
4035.37 3360
4035.97 3196
4036.57 3092
4037.17 3092
4037.77 3107
4038.37 3322
4038.97 3065
4039.56 2983
4040.16 2908
4040.76 2913
4041.36 2947
4041.96 2913
4042.56 2929
4043.16 2849
4043.76 2864
4044.36 2599
4044.96 2643
4045.56 2699
4046.16 2901
4046.76 2900
4047.36 2705
4047.96 2979
4048.56 2974
4049.16 2964
4049.76 2925
4050.36 2984
4050.96 3123
4051.56 3195
4052.16 3290
4052.76 3147
4053.37 2998
4053.97 2841
4054.57 3080
4055.17 3070
4055.77 3114
4056.37 3026
4056.97 2941
4057.57 2740
4058.17 2842
4058.77 2733
4059.37 2672
4059.97 2514
4060.57 2553
4061.18 2665
4061.78 2671
4062.38 2521
4062.98 2536
4063.58 2704
4064.18 2754
4064.78 2673
4065.38 2854
4065.99 2710
4066.59 2696
4067.19 2693
4067.79 2657
4068.39 2658
4068.99 2670
4069.60 2619
4070.20 2824
4070.80 2684
4071.40 2593
4072.00 2544
4072.60 2625
4073.21 2748
4073.81 2523
4074.41 2332
4075.01 2666
4075.62 2800
4076.22 2643
4076.82 2562
4077.42 2464
4078.02 2530
4078.63 2591
4079.23 2576
4079.83 2467
4080.43 2646
4081.04 2597
4081.64 2583
4082.24 2550
4082.84 2476
4083.45 2579
4084.05 2712
4084.65 2765
4085.26 2513
4085.86 2568
4086.46 2649
4087.06 2663
4087.67 2744
4088.27 2607
4088.87 2608
4089.48 2724
4090.08 2557
4090.68 2761
4091.29 2657
4091.89 2663
4092.49 2549
4093.10 2528
4093.70 2553
4094.30 2423
4094.91 2524
4095.51 2402
4096.11 2547
4096.72 2572
4097.32 2589
4097.93 2506
4098.53 2545
4099.13 2620
4099.74 2454
4100.34 2378
4100.95 2437
4101.55 2523
4102.15 2456
4102.76 2490
4103.36 2503
4103.97 2460
4104.57 2582
4105.18 2502
4105.78 2310
4106.38 2342
4106.99 2458
4107.59 2293
4108.20 2318
4108.80 2409
4109.41 2392
4110.01 2269
4110.62 2456
4111.22 2660
4111.83 2699
4112.43 2530
4113.04 2507
4113.64 2537
4114.25 2676
4114.85 2689
4115.46 2697
4116.06 2574
4116.67 2519
4117.27 2668
4117.88 2466
4118.48 2497
4119.09 2448
4119.69 2582
4120.30 2581
4120.90 2512
4121.51 2420
4122.11 2426
4122.72 2409
4123.33 2552
4123.93 2666
4124.54 2541
4125.14 2576
4125.75 2659
4126.35 2598
4126.96 2587
4127.57 2643
4128.17 2700
4128.78 2640
4129.39 2556
4129.99 2718
4130.60 2739
4131.20 2612
4131.81 2528
4132.42 2352
4133.02 2594
4133.63 2478
4134.24 2469
4134.84 2634
4135.45 2722
4136.06 2603
4136.66 2635
4137.27 2616
4137.88 2607
4138.48 2852
4139.09 2960
4139.70 2953
4140.30 2933
4140.91 2865
4141.52 3052
4142.12 2906
4142.73 3125
4143.34 3118
4143.95 2840
4144.55 2853
4145.16 2885
4145.77 2912
4146.37 2850
4146.98 2710
4147.59 2705
4148.20 2616
4148.80 2536
4149.41 2512
4150.02 2643
4150.63 2629
4151.23 2445
4151.84 2514
4152.45 2519
4153.06 2496
4153.67 2513
4154.27 2521
4154.88 2414
4155.49 2472
4156.10 2460
4156.71 2431
4157.31 2484
4157.92 2401
4158.53 2343
4159.14 2462
4159.75 2491
4160.36 2463
4160.96 2559
4161.57 2580
4162.18 2640
4162.79 2522
4163.40 2585
4164.01 2540
4164.62 2640
4165.22 2581
4165.83 2615
4166.44 2631
4167.05 2938
4167.66 2839
4168.27 2696
4168.88 2618
4169.49 2512
4170.10 2438
4170.71 2524
4171.31 2634
4171.92 2721
4172.53 2677
4173.14 2630
4173.75 2551
4174.36 2696
4174.97 2651
4175.58 2812
4176.19 2856
4176.80 2816
4177.41 2877
4178.02 2907
4178.63 2886
4179.24 2696
4179.85 2675
4180.46 2884
4181.07 2905
4181.68 2820
4182.29 2747
4182.90 2732
4183.51 2522
4184.12 2433
4184.73 2423
4185.34 2517
4185.95 2499
4186.56 2526
4187.17 2464
4187.78 2481
4188.39 2478
4189.00 2575
4189.61 2687
4190.22 2526
4190.83 2539
4191.44 2577
4192.05 2568
4192.66 2758
4193.28 3065
4193.89 3272
4194.50 3282
4195.11 3288
4195.72 3340
4196.33 3432
4196.94 3368
4197.55 3268
4198.16 3267
4198.77 3228
4199.39 3214
4200.00 3108
4200.61 3066
4201.22 3004
4201.83 2972
4202.44 2938
4203.05 2905
4203.67 2786
4204.28 2755
4204.89 2949
4205.50 2948
4206.11 2926
4206.72 2942
4207.34 2674
4207.95 2786
4208.56 2779
4209.17 2663
4209.78 2784
4210.40 2695
4211.01 2600
4211.62 2686
4212.23 2663
4212.84 2692
4213.46 2754
4214.07 2726
4214.68 2838
4215.29 2826
4215.91 2835
4216.52 2908
4217.13 2916
4217.74 3049
4218.36 3070
4218.97 3298
4219.58 3552
4220.19 3575
4220.81 3581
4221.42 3844
4222.03 3820
4222.65 3928
4223.26 4182
4223.87 4373
4224.48 4280
4225.10 4378
4225.71 4786
4226.32 5138
4226.94 5487
4227.55 5930
4228.16 6614
4228.78 6815
4229.39 7087
4230.00 7520
4230.62 7499
4231.23 6986
4231.85 6871
4232.46 6066
4233.07 5535
4233.69 5187
4234.30 4571
4234.91 4550
4235.53 4354
4236.14 3989
4236.76 3739
4237.37 3491
4237.98 3821
4238.60 3765
4239.21 3721
4239.83 3483
4240.44 3527
4241.05 3540
4241.67 3420
4242.28 3277
4242.90 3336
4243.51 3338
4244.13 3358
4244.74 3303
4245.36 3378
4245.97 3336
4246.58 3462
4247.20 3365
4247.81 3415
4248.43 3283
4249.04 3189
4249.66 3510
4250.27 3387
4250.89 3451
4251.50 3842
4252.12 3476
4252.73 3497
4253.35 3615
4253.96 3373
4254.58 3617
4255.19 3539
4255.81 3333
4256.43 3578
4257.04 3429
4257.66 3484
4258.27 3454
4258.89 3193
4259.50 3051
4260.12 2973
4260.73 2995
4261.35 2883
4261.97 2983
4262.58 3134
4263.20 3168
4263.81 3098
4264.43 3024
4265.05 3186
4265.66 3146
4266.28 3067
4266.89 3470
4267.51 3338
4268.13 3328
4268.74 3270
4269.36 3446
4269.98 3551
4270.59 3192
4271.21 3079
4271.82 3181
4272.44 3048
4273.06 3139
4273.67 3047
4274.29 3093
4274.91 3013
4275.52 2918
4276.14 2988
4276.76 2898
4277.38 2973
4277.99 3018
4278.61 2900
4279.23 2748
4279.84 2959
4280.46 2794
4281.08 2761
4281.69 2742
4282.31 2729
4282.93 2766
4283.55 2675
4284.16 2517
4284.78 2561
4285.40 2578
4286.02 2660
4286.63 2642
4287.25 2640
4287.87 2859
4288.49 2765
4289.10 2769
4289.72 2675
4290.34 2511
4290.96 2737
4291.58 2839
4292.19 2649
4292.81 2601
4293.43 2676
4294.05 2631
4294.67 2827
4295.28 2514
4295.90 2528
4296.52 2745
4297.14 2525
4297.76 2562
4298.38 2650
4298.99 2666
4299.61 2766
4300.23 2807
4300.85 2826
4301.47 2864
4302.09 2790
4302.71 2797
4303.33 2720
4303.94 2769
4304.56 2985
4305.18 3040
4305.80 2993
4306.42 3075
4307.04 3023
4307.66 3089
4308.28 3017
4308.90 2782
4309.52 2841
4310.13 2828
4310.75 2811
4311.37 2582
4311.99 2629
4312.61 2486
4313.23 2453
4313.85 2648
4314.47 2705
4315.09 2669
4315.71 2637
4316.33 2635
4316.95 2528
4317.57 2449
4318.19 2526
4318.81 2480
4319.43 2497
4320.05 2642
4320.67 2661
4321.29 2753
4321.91 2589
4322.53 2611
4323.15 2756
4323.77 2705
4324.39 2826
4325.01 2749
4325.63 2824
4326.25 2732
4326.87 2767
4327.49 2714
4328.11 2747
4328.73 2793
4329.35 2769
4329.97 2862
4330.60 2978
4331.22 3009
4331.84 2847
4332.46 2937
4333.08 2896
4333.70 2930
4334.32 3101
4334.94 3262
4335.56 3330
4336.18 3184
4336.80 3462
4337.43 3734
4338.05 3744
4338.67 4093
4339.29 3930
4339.91 3852
4340.53 3971
4341.15 4142
4341.78 4344
4342.40 4111
4343.02 3726
4343.64 3988
4344.26 3782
4344.88 4543
4345.51 4582
4346.13 4848
4346.75 5251
4347.37 6135
4347.99 6588
4348.62 6754
4349.24 6225
4349.86 5896
4350.48 5616
4351.10 4852
4351.73 4609
4352.35 4208
4352.97 3775
4353.59 3407
4354.22 3230
4354.84 3158
4355.46 3168
4356.08 3141
4356.71 3134
4357.33 3165
4357.95 3302
4358.57 3226
4359.20 3217
4359.82 3245
4360.44 3259
4361.07 3170
4361.69 2974
4362.31 3022
4362.93 3008
4363.56 2959
4364.18 3052
4364.80 3016
4365.43 2953
4366.05 2877
4366.67 2984
4367.30 2973
4367.92 3128
4368.54 2967
4369.17 2697
4369.79 2804
4370.41 2659
4371.04 2720
4371.66 2663
4372.29 2601
4372.91 2531
4373.53 2443
4374.16 2448
4374.78 2440
4375.40 2368
4376.03 2446
4376.65 2740
4377.28 2690
4377.90 2749
4378.53 2701
4379.15 2696
4379.77 2854
4380.40 2856
4381.02 3090
4381.65 3103
4382.27 3010
4382.90 3015
4383.52 2860
4384.14 2802
4384.77 2943
4385.39 2810
4386.02 2989
4386.64 3102
4387.27 2822
4387.89 2674
4388.52 2933
4389.14 2902
4389.77 2797
4390.39 2825
4391.02 2875
4391.64 2823
4392.27 2863
4392.89 2891
4393.52 2925
4394.14 3142
4394.77 3308
4395.39 3267
4396.02 3315
4396.65 3392
4397.27 3374
4397.90 3456
4398.52 3631
4399.15 3680
4399.77 3678
4400.40 3885
4401.02 3464
4401.65 3307
4402.28 3280
4402.90 3206
4403.53 3334
4404.15 3205
4404.78 3171
4405.41 3217
4406.03 3200
4406.66 3263
4407.28 3339
4407.91 3095
4408.54 2972
4409.16 3132
4409.79 3246
4410.42 3153
4411.04 3072
4411.67 3016
4412.30 3246
4412.92 3153
4413.55 2992
4414.18 3061
4414.80 3037
4415.43 3019
4416.06 2933
4416.68 2778
4417.31 2913
4417.94 2964
4418.56 2755
4419.19 2862
4419.82 2856
4420.45 2943
4421.07 2760
4421.70 2656
4422.33 2635
4422.95 2646
4423.58 2738
4424.21 2534
4424.84 2436
4425.46 2506
4426.09 2527
4426.72 2656
4427.35 2397
4427.97 2607
4428.60 2682
4429.23 2425
4429.86 2406
4430.49 2162
4431.11 2294
4431.74 2347
4432.37 2345
4433.00 2378
4433.63 2247
4434.25 2305
4434.88 2361
4435.51 2527
4436.14 2558
4436.77 2561
4437.40 2609
4438.02 2714
4438.65 2676
4439.28 2661
4439.91 2756
4440.54 2553
4441.17 2492
4441.80 2602
4442.42 2415
4443.05 2389
4443.68 2376
4444.31 2247
4444.94 2356
4445.57 2343
4446.20 2493
4446.83 2412
4447.46 2454
4448.08 2347
4448.71 2395
4449.34 2386
4449.97 2397
4450.60 2497
4451.23 2502
4451.86 2471
4452.49 2498
4453.12 2395
4453.75 2459
4454.38 2473
4455.01 2676
4455.64 2557
4456.27 2601
4456.90 2689
4457.53 2678
4458.16 2574
4458.79 2452
4459.42 2501
4460.05 2637
4460.68 2472
4461.31 2421
4461.94 2406
4462.57 2108
4463.20 2216
4463.83 2200
4464.46 2167
4465.09 2152
4465.72 2358
4466.35 2171
4466.98 2066
4467.61 2196
4468.24 2336
4468.87 2301
4469.50 2186
4470.13 2341
4470.76 2300
4471.39 2142
4472.02 2216
4472.65 2445
4473.29 2298
4473.92 2175
4474.55 2345
4475.18 2194
4475.81 2269
4476.44 2214
4477.07 2138
4477.70 2273
4478.33 2253
4478.97 2269
4479.60 2241
4480.23 2147
4480.86 2275
4481.49 2219
4482.12 2311
4482.75 2256
4483.39 2395
4484.02 2378
4484.65 2541
4485.28 2448
4485.91 2433
4486.54 2415
4487.18 2455
4487.81 2356
4488.44 2323
4489.07 2352
4489.70 2455
4490.34 2502
4490.97 2645
4491.60 2563
4492.23 2505
4492.86 2488
4493.50 2388
4494.13 2362
4494.76 2321
4495.39 2346
4496.03 2354
4496.66 2326
4497.29 2400
4497.92 2390
4498.56 2424
4499.19 2560
4499.82 2651
4500.46 2682
4501.09 2746
4501.72 2851
4502.35 3045
4502.99 3173
4503.62 3146
4504.25 3170
4504.89 3265
4505.52 3170
4506.15 2879
4506.79 2881
4507.42 2779
4508.05 2786
4508.69 2697
4509.32 2556
4509.95 2604
4510.59 2653
4511.22 2580
4511.85 2581
4512.49 2386
4513.12 2358
4513.75 2641
4514.39 2472
4515.02 2544
4515.66 2336
4516.29 2444
4516.92 2490
4517.56 2530
4518.19 2459
4518.83 2320
4519.46 2297
4520.09 2207
4520.73 2279
4521.36 2109
4522.00 2298
4522.63 2503
4523.27 2538
4523.90 2481
4524.54 2410
4525.17 2347
4525.80 2439
4526.44 2433
4527.07 2489
4527.71 2752
4528.34 2959
4528.98 3032
4529.61 3113
4530.25 3506
4530.88 3455
4531.52 4094
4532.15 4515
4532.79 4694
4533.42 4695
4534.06 5096
4534.69 5219
4535.33 4827
4535.96 4434
4536.60 4408
4537.23 4068
4537.87 3549
4538.51 3042
4539.14 3205
4539.78 3024
4540.41 2758
4541.05 2604
4541.68 2596
4542.32 2517
4542.96 2396
4543.59 2399
4544.23 2538
4544.86 2497
4545.50 2432
4546.13 2340
4546.77 2329
4547.41 2334
4548.04 2223
4548.68 2326
4549.32 2286
4549.95 2316
4550.59 2387
4551.22 2259
4551.86 2257
4552.50 2459
4553.13 2403
4553.77 2415
4554.41 2306
4555.04 2227
4555.68 2564
4556.32 2496
4556.95 2418
4557.59 2313
4558.23 2305
4558.86 2197
4559.50 2274
4560.14 2329
4560.78 2595
4561.41 2495
4562.05 2373
4562.69 2227
4563.32 2327
4563.96 2380
4564.60 2488
4565.24 2331
4565.87 2308
4566.51 2333
4567.15 2451
4567.79 2413
4568.42 2412
4569.06 2476
4569.70 2433
4570.34 2538
4570.97 2620
4571.61 2579
4572.25 2458
4572.89 2440
4573.53 2420
4574.16 2157
4574.80 2250
4575.44 2058
4576.08 2271
4576.72 2281
4577.35 2181
4577.99 2245
4578.63 2075
4579.27 2260
4579.91 2162
4580.55 2256
4581.18 2345
4581.82 2301
4582.46 2312
4583.10 2222
4583.74 2377
4584.38 2427
4585.02 2415
4585.65 2380
4586.29 2226
4586.93 2185
4587.57 2301
4588.21 2300
4588.85 2301
4589.49 2354
4590.13 2348
4590.77 2498
4591.41 2488
4592.05 2458
4592.68 2500
4593.32 2514
4593.96 2648
4594.60 2555
4595.24 2544
4595.88 2486
4596.52 2264
4597.16 2207
4597.80 2269
4598.44 2211
4599.08 2308
4599.72 2219
4600.36 2247
4601.00 2388
4601.64 2392
4602.28 2603
4602.92 2489
4603.56 2548
4604.20 2602
4604.84 2737
4605.48 2568
4606.12 2545
4606.76 2882
4607.40 2624
4608.04 2734
4608.68 2666
4609.32 2575
4609.96 2549
4610.60 2732
4611.24 2671
4611.88 2732
4612.52 2696
4613.16 2479
4613.81 2502
4614.45 2756
4615.09 2546
4615.73 2388
4616.37 2519
4617.01 2357
4617.65 2351
4618.29 2322
4618.93 2344
4619.57 2154
4620.22 2207
4620.86 2169
4621.50 2218
4622.14 2332
4622.78 2254
4623.42 2256
4624.06 2266
4624.70 2274
4625.35 2262
4625.99 2262
4626.63 2216
4627.27 2251
4627.91 2242
4628.55 2232
4629.20 2343
4629.84 2286
4630.48 2208
4631.12 2304
4631.76 2333
4632.41 2361
4633.05 2257
4633.69 2309
4634.33 2500
4634.97 2521
4635.62 2471
4636.26 2449
4636.90 2608
4637.54 2664
4638.19 2676
4638.83 2898
4639.47 2891
4640.11 3080
4640.76 2827
4641.40 2808
4642.04 3073
4642.68 2928
4643.33 2908
4643.97 2810
4644.61 2653
4645.26 2617
4645.90 2628
4646.54 2447
4647.19 2400
4647.83 2159
4648.47 2347
4649.11 2443
4649.76 2452
4650.40 2470
4651.04 2322
4651.69 2470
4652.33 2448
4652.97 2552
4653.62 2605
4654.26 2565
4654.91 2763
4655.55 2659
4656.19 2620
4656.84 2418
4657.48 2596
4658.12 2532
4658.77 2656
4659.41 2484
4660.06 2206
4660.70 2129
4661.34 2217
4661.99 2139
4662.63 2196
4663.28 2158
4663.92 2271
4664.56 2076
4665.21 2152
4665.85 2050
4666.50 2086
4667.14 2149
4667.79 2043
4668.43 2122
4669.08 2069
4669.72 1916
4670.36 1915
4671.01 2058
4671.65 1968
4672.30 2046
4672.94 1996
4673.59 2004
4674.23 2240
4674.88 2180
4675.52 2116
4676.17 2143
4676.81 2180
4677.46 2107
4678.10 2137
4678.75 2314
4679.39 2346
4680.04 2458
4680.69 2184
4681.33 2218
4681.98 2416
4682.62 2381
4683.27 2391
4683.91 2481
4684.56 2410
4685.20 2581
4685.85 2482
4686.50 2414
4687.14 2316
4687.79 2195
4688.43 2340
4689.08 2416
4689.73 2161
4690.37 2158
4691.02 2081
4691.66 2214
4692.31 2237
4692.96 2224
4693.60 2186
4694.25 2173
4694.90 2203
4695.54 2320
4696.19 2439
4696.83 2514
4697.48 2500
4698.13 2617
4698.77 2691
4699.42 2534
4700.07 2834
4700.71 2898
4701.36 2798
4702.01 2983
4702.65 2988
4703.30 2830
4703.95 2588
4704.60 2464
4705.24 2483
4705.89 2280
4706.54 2261
4707.18 2234
4707.83 2214
4708.48 2247
4709.13 2574
4709.77 2366
4710.42 2231
4711.07 2344
4711.72 2482
4712.36 2420
4713.01 2249
4713.66 2176
4714.31 2321
4714.95 2542
4715.60 2351
4716.25 2317
4716.90 2156
4717.55 2314
4718.19 2202
4718.84 2197
4719.49 2217
4720.14 2079
4720.79 2177
4721.43 2357
4722.08 2318
4722.73 2358
4723.38 2531
4724.03 2461
4724.68 2307
4725.32 2257
4725.97 2488
4726.62 2443
4727.27 2533
4727.92 2510
4728.57 2322
4729.22 2332
4729.86 2312
4730.51 2283
4731.16 2186
4731.81 2302
4732.46 2334
4733.11 2200
4733.76 2219
4734.41 2282
4735.06 2229
4735.71 2390
4736.35 2314
4737.00 2140
4737.65 2210
4738.30 2312
4738.95 2328
4739.60 2310
4740.25 2307
4740.90 2273
4741.55 2302
4742.20 2411
4742.85 2557
4743.50 2210
4744.15 2313
4744.80 2295
4745.45 2558
4746.10 2305
4746.75 2298
4747.40 2510
4748.05 2317
4748.70 2457
4749.35 2506
4750.00 2519
4750.65 2440
4751.30 2442
4751.95 2627
4752.60 2699
4753.25 2799
4753.90 2949
4754.55 2941
4755.20 2893
4755.85 3082
4756.50 2821
4757.15 2772
4757.80 2610
4758.45 2423
4759.10 2639
4759.76 2479
4760.41 2455
4761.06 2346
4761.71 2239
4762.36 2177
4763.01 2266
4763.66 2314
4764.31 2295
4764.96 2584
4765.62 2734
4766.27 2763
4766.92 2864
4767.57 2875
4768.22 2941
4768.87 3114
4769.52 2955
4770.17 2891
4770.83 2738
4771.48 2792
4772.13 2641
4772.78 2522
4773.43 2370
4774.08 2296
4774.74 2258
4775.39 2284
4776.04 2221
4776.69 2267
4777.34 2414
4778.00 2259
4778.65 2110
4779.30 2241
4779.95 2378
4780.61 2295
4781.26 2439
4781.91 2458
4782.56 2434
4783.21 2462
4783.87 2459
4784.52 2410
4785.17 2457
4785.82 2481
4786.48 2437
4787.13 2285
4787.78 2298
4788.44 2347
4789.09 2308
4789.74 2228
4790.39 2291
4791.05 2246
4791.70 2145
4792.35 2045
4793.01 2121
4793.66 1955
4794.31 1959
4794.97 2295
4795.62 2270
4796.27 2253
4796.93 2129
4797.58 2149
4798.23 2034
4798.89 1947
4799.54 2092
4800.19 2232
4800.85 2211
4801.50 2026
4802.15 2146
4802.81 2035
4803.46 2180
4804.12 2168
4804.77 2139
4805.42 2315
4806.08 2182
4806.73 2362
4807.39 2230
4808.04 2272
4808.69 2243
4809.35 2226
4810.00 2213
4810.66 2253
4811.31 2305
4811.97 2264
4812.62 2165
4813.27 2120
4813.93 2145
4814.58 2259
4815.24 2281
4815.89 2394
4816.55 2318
4817.20 2431
4817.86 2287
4818.51 2285
4819.17 2262
4819.82 2411
4820.48 2663
4821.13 2692
4821.79 2587
4822.44 2644
4823.10 2710
4823.75 2689
4824.41 2636
4825.06 2592
4825.72 2856
4826.37 2891
4827.03 2867
4827.68 2905
4828.34 2795
4828.99 2898
4829.65 2784
4830.31 2828
4830.96 2684
4831.62 2585
4832.27 2735
4832.93 2809
4833.58 2580
4834.24 2444
4834.90 2748
4835.55 2902
4836.21 2822
4836.86 3035
4837.52 3104
4838.18 3323
4838.83 3132
4839.49 3154
4840.15 3188
4840.80 3003
4841.46 3260
4842.11 3336
4842.77 3034
4843.43 2923
4844.08 2873
4844.74 2886
4845.40 3039
4846.05 3192
4846.71 3124
4847.37 3103
4848.02 3137
4848.68 3027
4849.34 3192
4850.00 3472
4850.65 3674
4851.31 3458
4851.97 3579
4852.62 3572
4853.28 3654
4853.94 3644
4854.60 3645
4855.25 3727
4855.91 3674
4856.57 3722
4857.22 3760
4857.88 3593
4858.54 3613
4859.20 3792
4859.86 3747
4860.51 3522
4861.17 3896
4861.83 3597
4862.49 3463
4863.14 3662
4863.80 3514
4864.46 3539
4865.12 3462
4865.78 3323
4866.43 3327
4867.09 3336
4867.75 3423
4868.41 3238
4869.07 3248
4869.72 3252
4870.38 3244
4871.04 3223
4871.70 3200
4872.36 3070
4873.02 2888
4873.68 2970
4874.33 3097
4874.99 3086
4875.65 3012
4876.31 2897
4876.97 3041
4877.63 3022
4878.29 2959
4878.95 3023
4879.60 3176
4880.26 3254
4880.92 3211
4881.58 2958
4882.24 2877
4882.90 2977
4883.56 2908
4884.22 2753
4884.88 2869
4885.54 2701
4886.20 2694
4886.86 2725
4887.52 2678
4888.18 2754
4888.83 2578
4889.49 2714
4890.15 2938
4890.81 2880
4891.47 2950
4892.13 2799
4892.79 2978
4893.45 3125
4894.11 2848
4894.77 2682
4895.43 2668
4896.09 2566
4896.75 2665
4897.41 2759
4898.07 2730
4898.73 2461
4899.39 2449
4900.05 2588
4900.72 2739
4901.38 2784
4902.04 2645
4902.70 2468
4903.36 2518
4904.02 2399
4904.68 2543
4905.34 2474
4906.00 2431
4906.66 2499
4907.32 2473
4907.98 2534
4908.64 2550
4909.30 2384
4909.97 2350
4910.63 2361
4911.29 2470
4911.95 2382
4912.61 2227
4913.27 2335
4913.93 2253
4914.59 2240
4915.26 2229
4915.92 2285
4916.58 2210
4917.24 2187
4917.90 2173
4918.56 2150
4919.22 2160
4919.89 2182
4920.55 2221
4921.21 2295
4921.87 2206
4922.53 2273
4923.20 2304
4923.86 2325
4924.52 2186
4925.18 2088
4925.84 2252
4926.51 2388
4927.17 2147
4927.83 2104
4928.49 2204
4929.15 2439
4929.82 2406
4930.48 2299
4931.14 2507
4931.80 2653
4932.47 2479
4933.13 2559
4933.79 2609
4934.45 2540
4935.12 2668
4935.78 2590
4936.44 2498
4937.11 2520
4937.77 2379
4938.43 2118
4939.09 2189
4939.76 2404
4940.42 2126
4941.08 2244
4941.75 2377
4942.41 2357
4943.07 2189
4943.74 2304
4944.40 2127
4945.06 1988
4945.73 2167
4946.39 2303
4947.05 2173
4947.72 2233
4948.38 2259
4949.04 1994
4949.71 2118
4950.37 2120
4951.04 2107
4951.70 2092
4952.36 2055
4953.03 1963
4953.69 1937
4954.36 2064
4955.02 2029
4955.68 2090
4956.35 2102
4957.01 2170
4957.68 2233
4958.34 2007
4959.00 2086
4959.67 2161
4960.33 2192
4961.00 2189
4961.66 2119
4962.33 2396
4962.99 2345
4963.66 2573
4964.32 2658
4964.99 2666
4965.65 2612
4966.31 2690
4966.98 2834
4967.64 2754
4968.31 2441
4968.97 2664
4969.64 2592
4970.30 2309
4970.97 2386
4971.64 2279
4972.30 2380
4972.97 2322
4973.63 2246
4974.30 2233
4974.96 2265
4975.63 2231
4976.29 2201
4976.96 2284
4977.62 2398
4978.29 2485
4978.95 2267
4979.62 2418
4980.29 2367
4980.95 2432
4981.62 2450
4982.28 2558
4982.95 2426
4983.62 2422
4984.28 2344
4984.95 2421
4985.61 2323
4986.28 2326
4986.95 2442
4987.61 2694
4988.28 2849
4988.94 2907
4989.61 3201
4990.28 3203
4990.94 3366
4991.61 3144
4992.28 3023
4992.94 3073
4993.61 3178
4994.28 2937
4994.94 2840
4995.61 2655
4996.28 2281
4996.94 2255
4997.61 2277
4998.28 2262
4998.95 2172
4999.61 2197
5000.28 2107
5000.95 1952
5001.61 2029
5002.28 2082
5002.95 2059
5003.62 2082
5004.28 1980
5004.95 2054
5005.62 2091
5006.29 1985
5006.95 1987
5007.62 1906
5008.29 1961
5008.96 1995
5009.62 1950
5010.29 1982
5010.96 2120
5011.63 1993
5012.29 2079
5012.96 2120
5013.63 2223
5014.30 2110
5014.97 2083
5015.63 2005
5016.30 1861
5016.97 2022
5017.64 2035
5018.31 2018
5018.98 2200
5019.64 2203
5020.31 2122
5020.98 2214
5021.65 2389
5022.32 2257
5022.99 2480
5023.66 2594
5024.32 2426
5024.99 2527
5025.66 2535
5026.33 2473
5027.00 2606
5027.67 2656
5028.34 2624
5029.01 2449
5029.67 2375
5030.34 2413
5031.01 2241
5031.68 2258
5032.35 1976
5033.02 1979
5033.69 2023
5034.36 1952
5035.03 1869
5035.70 2043
5036.37 1982
5037.04 2164
5037.71 2015
5038.38 2002
5039.05 2109
5039.72 2109
5040.39 2182
5041.06 2011
5041.73 2108
5042.40 2188
5043.07 2199
5043.74 2202
5044.41 2097
5045.08 2231
5045.75 2212
5046.42 2068
5047.09 2162
5047.76 2039
5048.43 2098
5049.10 2065
5049.77 2182
5050.44 2166
5051.11 2199
5051.78 1966
5052.45 2048
5053.12 2059
5053.79 2193
5054.46 2313
5055.13 2274
5055.80 2218
5056.47 2239
5057.14 2126
5057.82 2226
5058.49 2143
5059.16 2091
5059.83 2134
5060.50 1939
5061.17 2062
5061.84 2164
5062.51 2072
5063.18 2053
5063.86 2026
5064.53 1833
5065.20 1844
5065.87 1890
5066.54 1810
5067.21 1921
5067.88 1903
5068.56 1900
5069.23 1944
5069.90 1876
5070.57 1941
5071.24 1908
5071.91 2027
5072.59 1837
5073.26 1911
5073.93 1984
5074.60 1948
5075.27 2026
5075.95 2044
5076.62 2038
5077.29 2068
5077.96 2018
5078.64 2017
5079.31 2168
5079.98 2310
5080.65 2091
5081.33 2181
5082.00 2155
5082.67 2372
5083.34 2161
5084.02 2122
5084.69 2128
5085.36 2048
5086.03 2043
5086.71 1926
5087.38 2007
5088.05 2212
5088.73 2195
5089.40 2105
5090.07 2196
5090.74 2108
5091.42 2389
5092.09 2454
5092.76 2497
5093.44 2439
5094.11 2478
5094.78 2561
5095.46 2344
5096.13 2308
5096.80 2188
5097.48 2149
5098.15 2230
5098.83 2069
5099.50 2126
5100.17 2122
5100.85 2191
5101.52 2131
5102.19 2157
5102.87 2145
5103.54 2392
5104.22 2465
5104.89 2273
5105.56 2468
5106.24 2644
5106.91 2580
5107.59 2465
5108.26 2358
5108.93 2242
5109.61 2328
5110.28 2209
5110.96 2277
5111.63 2025
5112.31 2023
5112.98 1953
5113.66 1939
5114.33 2011
5115.01 1869
5115.68 1851
5116.36 1902
5117.03 1980
5117.70 1931
5118.38 2128
5119.05 2195
5119.73 2201
5120.40 2120
5121.08 2268
5121.76 2191
5122.43 2253
5123.11 2190
5123.78 2154
5124.46 2225
5125.13 2063
5125.81 1998
5126.48 2122
5127.16 1956
5127.83 1893
5128.51 1982
5129.18 1991
5129.86 2001
5130.54 2004
5131.21 1998
5131.89 2049
5132.56 1940
5133.24 1956
5133.92 2072
5134.59 2196
5135.27 2026
5135.94 1986
5136.62 2101
5137.30 1951
5137.97 2037
5138.65 1922
5139.32 1933
5140.00 2118
5140.68 1954
5141.35 1956
5142.03 2120
5142.71 2067
5143.38 2102
5144.06 2029
5144.74 1841
5145.41 1964
5146.09 1941
5146.77 1909
5147.44 1944
5148.12 1898
5148.80 1888
5149.47 1745
5150.15 1732
5150.83 2011
5151.51 1868
5152.18 1877
5152.86 1958
5153.54 1903
5154.21 1936
5154.89 1800
5155.57 1763
5156.25 1860
5156.92 1784
5157.60 1804
5158.28 1819
5158.96 1747
5159.63 1768
5160.31 1854
5160.99 1829
5161.67 1875
5162.35 1821
5163.02 1840
5163.70 1846
5164.38 1810
5165.06 1860
5165.74 1885
5166.41 1940
5167.09 2098
5167.77 1969
5168.45 2103
5169.13 1927
5169.80 1925
5170.48 2024
5171.16 1892
5171.84 1956
5172.52 1947
5173.20 1759
5173.88 1836
5174.55 1875
5175.23 1842
5175.91 1732
5176.59 1784
5177.27 1785
5177.95 1775
5178.63 1847
5179.31 1933
5179.98 1940
5180.66 1802
5181.34 1736
5182.02 1868
5182.70 2042
5183.38 2002
5184.06 1861
5184.74 1820
5185.42 1792
5186.10 1766
5186.78 1744
5187.46 1826
5188.14 1903
5188.82 1850
5189.50 1690
5190.17 1616
5190.85 1684
5191.53 1884
5192.21 1787
5192.89 1657
5193.57 1890
5194.25 1878
5194.93 1765
5195.61 1741
5196.29 1822
5196.97 1724
5197.65 1809
5198.33 1750
5199.01 1760
5199.69 1690
5200.38 1628
5201.06 1829
5201.74 1946
5202.42 1767
5203.10 2036
5203.78 2034
5204.46 1873
5205.14 1932
5205.82 1983
5206.50 1827
5207.18 2054
5207.86 1968
5208.54 1919
5209.22 1976
5209.90 2010
5210.59 2009
5211.27 2184
5211.95 2086
5212.63 2095
5213.31 2223
5213.99 2145
5214.67 2076
5215.35 1985
5216.03 1955
5216.72 1957
5217.40 1996
5218.08 2055
5218.76 1904
5219.44 2000
5220.12 1921
5220.81 1886
5221.49 2041
5222.17 1947
5222.85 1838
5223.53 1863
5224.21 1965
5224.90 1929
5225.58 2068
5226.26 1940
5226.94 1896
5227.62 1909
5228.31 1911
5228.99 1828
5229.67 1946
5230.35 1767
5231.04 1769
5231.72 1837
5232.40 1866
5233.08 1857
5233.77 1798
5234.45 1892
5235.13 1877
5235.81 1890
5236.50 1878
5237.18 1955
5237.86 1955
5238.54 1987
5239.23 2019
5239.91 1918
5240.59 2022
5241.28 2007
5241.96 1880
5242.64 1938
5243.33 1817
5244.01 1773
5244.69 1944
5245.37 1899
5246.06 1959
5246.74 2180
5247.42 1961
5248.11 1950
5248.79 2032
5249.48 1947
5250.16 1993
5250.84 2094
5251.53 2208
5252.21 2173
5252.89 2165
5253.58 2131
5254.26 2122
5254.95 1812
5255.63 1875
5256.31 1868
5257.00 1739
5257.68 1855
5258.37 1927
5259.05 1925
5259.73 1670
5260.42 1875
5261.10 1840
5261.79 1927
5262.47 1972
5263.16 2067
5263.84 2065
5264.52 1945
5265.21 2067
5265.89 2043
5266.58 2122
5267.26 2038
5267.95 1921
5268.63 1946
5269.32 1965
5270.00 1957
5270.69 2081
5271.37 1904
5272.06 1973
5272.74 2042
5273.43 2004
5274.11 1823
5274.80 1846
5275.48 1904
5276.17 1886
5276.85 1815
5277.54 1821
5278.22 1926
5278.91 2075
5279.59 2062
5280.28 2173
5280.97 2105
5281.65 2147
5282.34 2216
5283.02 2365
5283.71 2395
5284.39 2262
5285.08 2265
5285.77 2265
5286.45 2233
5287.14 2188
5287.82 1946
5288.51 2026
5289.20 2065
5289.88 1936
5290.57 1832
5291.25 1819
5291.94 1887
5292.63 2022
5293.31 1900
5294.00 2010
5294.69 1875
5295.37 1994
5296.06 2044
5296.75 2078
5297.43 1940
5298.12 1943
5298.81 2090
5299.49 1819
5300.18 1883
5300.87 1978
5301.55 2006
5302.24 2014
5302.93 2026
5303.62 1851
5304.30 1839
5304.99 2014
5305.68 1911
5306.36 2108
5307.05 1978
5307.74 1939
5308.43 1999
5309.11 2194
5309.80 2088
5310.49 2049
5311.18 2122
5311.86 2073
5312.55 1963
5313.24 2092
5313.93 2220
5314.61 2044
5315.30 2187
5315.99 2230
5316.68 2113
5317.37 1968
5318.05 1988
5318.74 2108
5319.43 2138
5320.12 2145
5320.81 2193
5321.49 2186
5322.18 2253
5322.87 2201
5323.56 2264
5324.25 2210
5324.94 2185
5325.62 2063
5326.31 2056
5327.00 2103
5327.69 1949
5328.38 1985
5329.07 2030
5329.76 2158
5330.44 2247
5331.13 2304
5331.82 2298
5332.51 2171
5333.20 2273
5333.89 2331
5334.58 2243
5335.27 2273
5335.96 2390
5336.65 2268
5337.34 2227
5338.02 2119
5338.71 1966
5339.40 2076
5340.09 1964
5340.78 1979
5341.47 2007
5342.16 1910
5342.85 2087
5343.54 2210
5344.23 2347
5344.92 2183
5345.61 2102
5346.30 2110
5346.99 2276
5347.68 2369
5348.37 2291
5349.06 2413
5349.75 2556
5350.44 2701
5351.13 2775
5351.82 3029
5352.51 3007
5353.20 3040
5353.89 2984
5354.58 2999
5355.27 3008
5355.96 2770
5356.65 2765
5357.34 2521
5358.03 2492
5358.72 2151
5359.41 2088
5360.11 2006
5360.80 1983
5361.49 2071
5362.18 1972
5362.87 2074
5363.56 2018
5364.25 2069
5364.94 2222
5365.63 2104
5366.32 2070
5367.01 2034
5367.71 1941
5368.40 2017
5369.09 2074
5369.78 1982
5370.47 2140
5371.16 1888
5371.85 1939
5372.55 1979
5373.24 2055
5373.93 2149
5374.62 1921
5375.31 1937
5376.00 1926
5376.70 1992
5377.39 1884
5378.08 1874
5378.77 2215
5379.46 1938
5380.15 2208
5380.85 2275
5381.54 2391
5382.23 2378
5382.92 2241
5383.62 2404
5384.31 2608
5385.00 2707
5385.69 2448
5386.38 2371
5387.08 2235
5387.77 2193
5388.46 2142
5389.16 2144
5389.85 2147
5390.54 2265
5391.23 2144
5391.93 2030
5392.62 2122
5393.31 2182
5394.00 2031
5394.70 2004
5395.39 2228
5396.08 2046
5396.78 1928
5397.47 2010
5398.16 1951
5398.86 1849
5399.55 1880
5400.24 1724
5400.94 1813
5401.63 1878
5402.32 1841
5403.02 1819
5403.71 1789
5404.40 1834
5405.10 1818
5405.79 1915
5406.48 2185
5407.18 2054
5407.87 1855
5408.57 1848
5409.26 1995
5409.95 1952
5410.65 1911
5411.34 1896
5412.04 1978
5412.73 1999
5413.42 1869
5414.12 1813
5414.81 1838
5415.51 1934
5416.20 1965
5416.89 1886
5417.59 1700
5418.28 1846
5418.98 1853
5419.67 1843
5420.37 1930
5421.06 1887
5421.76 1917
5422.45 1945
5423.15 1987
5423.84 2014
5424.54 2041
5425.23 1870
5425.93 2033
5426.62 2037
5427.32 2029
5428.01 1922
5428.71 1717
5429.40 1891
5430.10 1837
5430.79 1910
5431.49 1941
5432.18 1976
5432.88 1951
5433.57 2043
5434.27 1855
5434.96 1867
5435.66 1971
5436.36 1958
5437.05 2084
5437.75 1929
5438.44 1957
5439.14 2064
5439.83 2228
5440.53 2007
5441.23 2045
5441.92 1904
5442.62 2048
5443.31 2002
5444.01 2149
5444.71 2360
5445.40 2485
5446.10 2519
5446.79 2624
5447.49 2778
5448.19 2854
5448.88 2813
5449.58 3052
5450.28 3170
5450.97 3098
5451.67 2993
5452.37 2944
5453.06 2972
5453.76 2812
5454.46 2457
5455.15 2569
5455.85 2300
5456.55 2094
5457.24 2129
5457.94 2224
5458.64 2195
5459.34 2073
5460.03 2138
5460.73 2237
5461.43 2367
5462.12 2343
5462.82 2368
5463.52 2449
5464.22 2298
5464.91 2332
5465.61 2430
5466.31 2380
5467.01 2309
5467.70 2443
5468.40 2416
5469.10 2303
5469.80 2389
5470.49 2305
5471.19 2194
5471.89 2139
5472.59 2267
5473.29 2413
5473.98 2340
5474.68 2230
5475.38 2361
5476.08 2316
5476.78 2319
5477.48 2419
5478.17 2401
5478.87 2374
5479.57 2446
5480.27 2642
5480.97 2660
5481.67 3211
5482.36 3236
5483.06 3237
5483.76 3086
5484.46 3066
5485.16 2947
5485.86 2854
5486.56 2770
5487.26 2845
5487.95 2719
5488.65 2733
5489.35 2759
5490.05 2596
5490.75 2600
5491.45 2489
5492.15 2670
5492.85 2518
5493.55 2549
5494.25 2503
5494.95 2700
5495.65 2790
5496.34 2928
5497.04 2959
5497.74 2839
5498.44 2949
5499.14 3011
5499.84 3086
5500.54 3379
5501.24 3696
5501.94 4052
5502.64 4330
5503.34 4743
5504.04 4838
5504.74 4599
5505.44 4506
5506.14 4134
5506.84 3724
5507.54 3334
5508.24 3350
5508.94 3163
5509.64 3105
5510.34 2943
5511.04 2830
5511.74 2648
5512.44 2601
5513.14 2628
5513.85 2522
5514.55 2540
5515.25 2573
5515.95 2614
5516.65 2762
5517.35 2531
5518.05 2586
5518.75 2593
5519.45 2436
5520.15 2420
5520.85 2559
5521.55 2360
5522.26 2308
5522.96 2411
5523.66 2408
5524.36 2442
5525.06 2466
5525.76 2376
5526.46 2305
5527.16 2154
5527.87 2101
5528.57 2107
5529.27 2099
5529.97 2048
5530.67 2099
5531.37 1876
5532.08 2063
5532.78 2062
5533.48 2015
5534.18 2171
5534.88 2117
5535.58 2137
5536.29 1996
5536.99 2068
5537.69 2093
5538.39 2031
5539.10 2052
5539.80 2054
5540.50 2208
5541.20 2081
5541.90 2103
5542.61 2002
5543.31 2053
5544.01 2225
5544.71 1982
5545.42 2032
5546.12 2028
5546.82 2019
5547.52 2057
5548.23 2101
5548.93 2054
5549.63 1873
5550.34 1928
5551.04 2006
5551.74 1849
5552.44 1917
5553.15 2009
5553.85 1972
5554.55 1928
5555.26 1932
5555.96 1889
5556.66 1854
5557.37 1840
5558.07 1707
5558.77 1882
5559.48 1858
5560.18 1756
5560.88 1872
5561.59 1901
5562.29 1947
5563.00 1960
5563.70 1973
5564.40 1924
5565.11 2013
5565.81 2014
5566.51 1929
5567.22 1955
5567.92 2025
5568.63 1942
5569.33 1955
5570.03 1993
5570.74 1954
5571.44 1884
5572.15 1999
5572.85 1838
5573.56 1765
5574.26 1892
5574.96 1795
5575.67 2027
5576.37 1871
5577.08 1846
5577.78 1889
5578.49 2071
5579.19 2036
5579.90 1994
5580.60 2062
5581.31 2025
5582.01 2019
5582.72 1887
5583.42 1905
5584.13 1842
5584.83 2002
5585.54 2066
5586.24 1879
5586.95 1941
5587.65 1890
5588.36 1872
5589.06 1811
5589.77 1768
5590.47 1867
5591.18 1911
5591.88 1815
5592.59 1805
5593.30 1921
5594.00 1835
5594.71 1899
5595.41 1806
5596.12 1748
5596.82 1785
5597.53 1790
5598.24 1665
5598.94 1610
5599.65 1733
5600.35 1874
5601.06 1732
5601.77 1781
5602.47 1778
5603.18 1739
5603.89 1646
5604.59 1795
5605.30 1897
5606.00 1745
5606.71 1785
5607.42 1803
5608.12 1714
5608.83 1924
5609.54 1959
5610.24 1683
5610.95 1723
5611.66 1802
5612.36 1764
5613.07 1872
5613.78 1710
5614.48 1692
5615.19 1656
5615.90 1676
5616.61 1706
5617.31 1742
5618.02 1773
5618.73 1702
5619.43 1752
5620.14 1697
5620.85 1696
5621.56 1651
5622.26 1723
5622.97 1742
5623.68 1732
5624.39 1682
5625.09 1635
5625.80 1678
5626.51 1816
5627.22 1896
5627.92 1687
5628.63 1671
5629.34 1673
5630.05 1600
5630.76 1708
5631.46 1845
5632.17 1809
5632.88 1807
5633.59 1657
5634.30 1733
5635.01 1734
5635.71 1809
5636.42 1856
5637.13 1735
5637.84 1770
5638.55 1735
5639.26 1800
5639.96 1817
5640.67 1823
5641.38 1937
5642.09 2103
5642.80 2162
5643.51 2026
5644.22 2017
5644.93 1869
5645.63 1874
5646.34 1835
5647.05 1882
5647.76 2022
5648.47 1933
5649.18 1857
5649.89 1826
5650.60 1830
5651.31 1913
5652.02 1864
5652.73 1752
5653.43 1856
5654.14 1798
5654.85 1825
5655.56 1812
5656.27 1910
5656.98 1860
5657.69 1952
5658.40 2060
5659.11 2134
5659.82 2068
5660.53 2116
5661.24 2163
5661.95 2193
5662.66 2000
5663.37 1949
5664.08 1887
5664.79 1920
5665.50 1958
5666.21 1948
5666.92 1901
5667.63 1761
5668.34 1898
5669.05 1972
5669.76 2055
5670.47 1935
5671.18 1950
5671.89 2089
5672.61 2055
5673.32 1865
5674.03 1993
5674.74 1930
5675.45 2109
5676.16 2024
5676.87 1965
5677.58 1806
5678.29 1809
5679.00 1692
5679.71 1650
5680.42 1663
5681.14 1756
5681.85 1843
5682.56 1835
5683.27 1739
5683.98 1744
5684.69 1826
5685.40 1688
5686.11 1844
5686.83 1876
5687.54 1777
5688.25 1711
5688.96 1872
5689.67 1793
5690.38 1717
5691.10 1846
5691.81 1749
5692.52 1626
5693.23 1721
5693.94 1762
5694.66 1709
5695.37 1798
5696.08 1742
5696.79 1750
5697.50 1669
5698.22 1715
5698.93 1811
5699.64 1856
5700.35 1606
5701.07 1716
5701.78 1750
5702.49 1683
5703.20 1676
5703.92 1744
5704.63 1704
5705.34 1718
5706.05 1780
5706.77 1727
5707.48 1639
5708.19 1772
5708.90 1682
5709.62 1707
5710.33 1694
5711.04 1599
5711.76 1753
5712.47 1599
5713.18 1766
5713.90 1807
5714.61 1749
5715.32 1664
5716.04 1717
5716.75 1771
5717.46 1666
5718.18 1595
5718.89 1716
5719.60 1649
5720.32 1628
5721.03 1589
5721.74 1714
5722.46 1739
5723.17 1612
5723.89 1690
5724.60 1727
5725.31 1803
5726.03 1797
5726.74 1762
5727.45 2031
5728.17 2026
5728.88 1969
5729.60 2104
5730.31 2098
5731.03 2000
5731.74 2022
5732.45 2016
5733.17 2040
5733.88 1920
5734.60 1950
5735.31 1806
5736.03 1830
5736.74 1794
5737.46 1767
5738.17 1811
5738.89 1859
5739.60 1785
5740.31 1800
5741.03 1844
5741.74 1753
5742.46 1762
5743.17 1694
5743.89 1871
5744.60 1727
5745.32 1825
5746.04 1879
5746.75 1717
5747.47 1841
5748.18 1623
5748.90 1767
5749.61 1771
5750.33 1666
5751.04 1719
5751.76 1730
5752.47 1764
5753.19 1935
5753.91 2038
5754.62 2108
5755.34 2121
5756.05 2102
5756.77 2138
5757.48 2172
5758.20 2145
5758.92 2118
5759.63 2095
5760.35 2083
5761.06 2131
5761.78 2090
5762.50 1958
5763.21 1957
5763.93 1938
5764.65 2033
5765.36 1962
5766.08 2139
5766.79 2204
5767.51 2129
5768.23 2015
5768.94 2016
5769.66 2042
5770.38 2123
5771.09 2092
5771.81 2208
5772.53 2247
5773.25 2150
5773.96 1927
5774.68 1802
5775.40 1984
5776.11 2190
5776.83 2130
5777.55 2128
5778.26 2185
5778.98 2189
5779.70 2213
5780.42 2266
5781.13 2240
5781.85 2205
5782.57 2184
5783.29 2141
5784.00 2147
5784.72 2262
5785.44 2202
5786.16 2222
5786.87 2197
5787.59 2152
5788.31 2185
5789.03 2255
5789.75 2222
5790.46 2460
5791.18 2390
5791.90 2319
5792.62 2257
5793.34 2267
5794.05 2399
5794.77 2412
5795.49 2636
5796.21 2517
5796.93 2645
5797.65 2623
5798.36 2803
5799.08 3051
5799.80 3232
5800.52 3454
5801.24 3763
5801.96 4079
5802.68 4186
5803.39 4320
5804.11 4424
5804.83 4130
5805.55 3951
5806.27 3452
5806.99 3193
5807.71 3156
5808.43 2969
5809.15 2890
5809.87 2943
5810.58 2970
5811.30 3033
5812.02 3288
5812.74 2995
5813.46 3269
5814.18 3453
5814.90 3519
5815.62 3782
5816.34 4172
5817.06 4604
5817.78 5453
5818.50 6139
5819.22 6477
5819.94 6994
5820.66 7463
5821.38 7276
5822.10 6739
5822.82 5966
5823.54 5186
5824.26 4782
5824.98 3882
5825.70 3897
5826.42 3792
5827.14 3570
5827.86 3353
5828.58 3413
5829.30 3296
5830.02 3193
5830.74 3212
5831.46 3350
5832.18 3345
5832.90 3280
5833.62 3373
5834.34 3291
5835.06 3312
5835.78 3333
5836.51 3189
5837.23 3265
5837.95 3199
5838.67 3206
5839.39 3039
5840.11 3086
5840.83 2953
5841.55 2889
5842.27 2793
5842.99 2819
5843.72 2775
5844.44 2613
5845.16 2585
5845.88 2457
5846.60 2383
5847.32 2436
5848.04 2475
5848.77 2280
5849.49 2310
5850.21 2429
5850.93 2435
5851.65 2402
5852.37 2365
5853.10 2390
5853.82 2172
5854.54 2197
5855.26 2251
5855.98 2239
5856.71 2415
5857.43 2332
5858.15 2328
5858.87 2405
5859.59 2432
5860.32 2251
5861.04 2260
5861.76 2287
5862.48 2324
5863.21 2155
5863.93 2147
5864.65 2200
5865.37 2074
5866.10 2171
5866.82 2150
5867.54 2153
5868.27 2090
5868.99 2087
5869.71 2020
5870.43 2076
5871.16 2260
5871.88 2182
5872.60 2312
5873.33 2303
5874.05 2150
5874.77 2104
5875.50 2208
5876.22 2095
5876.94 2004
5877.67 2160
5878.39 2290
5879.11 2258
5879.84 2175
5880.56 2088
5881.28 2155
5882.01 2141
5882.73 2153
5883.45 2244
5884.18 2201
5884.90 2101
5885.62 2100
5886.35 2097
5887.07 2013
5887.80 2159
5888.52 2157
5889.24 2242
5889.97 2088
5890.69 2247
5891.42 2088
5892.14 2118
5892.87 2227
5893.59 2104
5894.31 2099
5895.04 2139
5895.76 2139
5896.49 2184
5897.21 2151
5897.94 2123
5898.66 1919
5899.39 2154
5900.11 2222
5900.84 2258
5901.56 2064
5902.29 1952
5903.01 1955
5903.74 2040
5904.46 2333
5905.19 2142
5905.91 2112
5906.64 2201
5907.36 2116
5908.09 2049
5908.81 2123
5909.54 2019
5910.26 2049
5910.99 2113
5911.71 2017
5912.44 2111
5913.16 2093
5913.89 2172
5914.61 2084
5915.34 2120
5916.07 2140
5916.79 2240
5917.52 2195
5918.24 2289
5918.97 2139
5919.70 2050
5920.42 2156
5921.15 2208
5921.87 2218
5922.60 2278
5923.33 2110
5924.05 2120
5924.78 2078
5925.50 2242
5926.23 2189
5926.96 2242
5927.68 2304
5928.41 2267
5929.14 2189
5929.86 2238
5930.59 2172
5931.32 2141
5932.04 2242
5932.77 2435
5933.50 2384
5934.22 2241
5934.95 2352
5935.68 2392
5936.40 2367
5937.13 2431
5937.86 2260
5938.59 2398
5939.31 2552
5940.04 2550
5940.77 2498
5941.49 2490
5942.22 2601
5942.95 2682
5943.68 2581
5944.40 2648
5945.13 2730
5945.86 2638
5946.59 2688
5947.31 2751
5948.04 2808
5948.77 2834
5949.50 2760
5950.22 2753
5950.95 2846
5951.68 3112
5952.41 3220
5953.14 3244
5953.86 3366
5954.59 3264
5955.32 3481
5956.05 3436
5956.78 3555
5957.51 3383
5958.23 3270
5958.96 3418
5959.69 3362
5960.42 3274
5961.15 3429
5961.88 3316
5962.60 3480
5963.33 3371
5964.06 3436
5964.79 3469
5965.52 3507
5966.25 3673
5966.98 3897
5967.71 4363
5968.43 4872
5969.16 5015
5969.89 5178
5970.62 5149
5971.35 4815
5972.08 4733
5972.81 4535
5973.54 4370
5974.27 4117
5975.00 4101
5975.73 3834
5976.46 3747
5977.19 3775
5977.91 4042
5978.64 3875
5979.37 3812
5980.10 4014
5980.83 3934
5981.56 3847
5982.29 4070
5983.02 4308
5983.75 4521
5984.48 4407
5985.21 4674
5985.94 4573
5986.67 4336
5987.40 4250
5988.13 4438
5988.86 4402
5989.59 4267
5990.32 4607
5991.05 4693
5991.78 4589
5992.51 4571
5993.24 4538
5993.97 4314
5994.71 4489
5995.44 4452
5996.17 4546
5996.90 4618
5997.63 4655
5998.36 4975
5999.09 4920
5999.82 4767
6000.55 4766
6001.28 4765
6002.01 4911
6002.74 4991
6003.48 4975
6004.21 4531
6004.94 4495
6005.67 4604
6006.40 4891
6007.13 4704
6007.86 4454
6008.59 4718
6009.33 5051
6010.06 5374
6010.79 5892
6011.52 6718
6012.25 7575
6012.98 8570
6013.71 9735
6014.45 10735
6015.18 11827
6015.91 12027
6016.64 12388
6017.37 12015
6018.11 11563
6018.84 11056
6019.57 9953
6020.30 8512
6021.03 7493
6021.77 6702
6022.50 6024
6023.23 5291
6023.96 4971
6024.70 4480
6025.43 4263
6026.16 3911
6026.89 3973
6027.63 3744
6028.36 3674
6029.09 3686
6029.82 3658
6030.56 3570
6031.29 3640
6032.02 3597
6032.75 3683
6033.49 3422
6034.22 3342
6034.95 3536
6035.69 3392
6036.42 3486
6037.15 3544
6037.89 3511
6038.62 3593
6039.35 3454
6040.09 3477
6040.82 3493
6041.55 3267
6042.29 3518
6043.02 3724
6043.75 3704
6044.49 3659
6045.22 3832
6045.95 3868
6046.69 3881
6047.42 3901
6048.15 4021
6048.89 4044
6049.62 4083
6050.36 4212
6051.09 4179
6051.82 4364
6052.56 4510
6053.29 4785
6054.03 5050
6054.76 5241
6055.49 5259
6056.23 5408
6056.96 5293
6057.70 4739
6058.43 4646
6059.17 4598
6059.90 4533
6060.64 4180
6061.37 3909
6062.10 4015
6062.84 4052
6063.57 4039
6064.31 3910
6065.04 3891
6065.78 3574
6066.51 3703
6067.25 3580
6067.98 3555
6068.72 3511
6069.45 3601
6070.19 3512
6070.92 3581
6071.66 3406
6072.39 3410
6073.13 3385
6073.86 3363
6074.60 3241
6075.34 3243
6076.07 3165
6076.81 3242
6077.54 3245
6078.28 3029
6079.01 2951
6079.75 3203
6080.49 3181
6081.22 3105
6081.96 3118
6082.69 3169
6083.43 3014
6084.16 2967
6084.90 3013
6085.64 3143
6086.37 3164
6087.11 3007
6087.84 3141
6088.58 2947
6089.32 2863
6090.05 3074
6090.79 2846
6091.53 2931
6092.26 2931
6093.00 3087
6093.74 3103
6094.47 3029
6095.21 3139
6095.95 3294
6096.68 3101
6097.42 3021
6098.16 2795
6098.89 2728
6099.63 2789
6100.37 2785
6101.10 2752
6101.84 2770
6102.58 2768
6103.32 2783
6104.05 2824
6104.79 2960
6105.53 2705
6106.26 2833
6107.00 2783
6107.74 2604
6108.48 2718
6109.21 2909
6109.95 2691
6110.69 2662
6111.43 2651
6112.16 2691
6112.90 2678
6113.64 2695
6114.38 2691
6115.12 2817
6115.85 2803
6116.59 2835
6117.33 2787
6118.07 2956
6118.81 2969
6119.54 2837
6120.28 2790
6121.02 3019
6121.76 3001
6122.50 3063
6123.23 2994
6123.97 2928
6124.71 3024
6125.45 3170
6126.19 3010
6126.93 3091
6127.67 3138
6128.40 3025
6129.14 3228
6129.88 2903
6130.62 3067
6131.36 3307
6132.10 3189
6132.84 3152
6133.58 3087
6134.31 3242
6135.05 3342
6135.79 3159
6136.53 3147
6137.27 3114
6138.01 3150
6138.75 3107
6139.49 3128
6140.23 2985
6140.97 3253
6141.71 3290
6142.45 3171
6143.19 3224
6143.93 3064
6144.67 3045
6145.41 3172
6146.14 3032
6146.88 3227
6147.62 3206
6148.36 3176
6149.10 3121
6149.84 3222
6150.58 3294
6151.32 3291
6152.06 3253
6152.80 3226
6153.54 3472
6154.28 3533
6155.02 3645
6155.77 3579
6156.51 3588
6157.25 3706
6157.99 3680
6158.73 3591
6159.47 3662
6160.21 3670
6160.95 3602
6161.69 3779
6162.43 3779
6163.17 3646
6163.91 3841
6164.65 4067
6165.39 4182
6166.13 4488
6166.88 4637
6167.62 4725
6168.36 4875
6169.10 5195
6169.84 5387
6170.58 5545
6171.32 5433
6172.06 5271
6172.80 5195
6173.55 4982
6174.29 4983
6175.03 4688
6175.77 4782
6176.51 4707
6177.25 4527
6177.99 4301
6178.74 4530
6179.48 4671
6180.22 4695
6180.96 4616
6181.70 4647
6182.45 4558
6183.19 4731
6183.93 4599
6184.67 4722
6185.41 4515
6186.16 4867
6186.90 4800
6187.64 4756
6188.38 4810
6189.12 4893
6189.87 5046
6190.61 5043
6191.35 4941
6192.09 5146
6192.84 5193
6193.58 5259
6194.32 5454
6195.06 5772
6195.81 6007
6196.55 6193
6197.29 6198
6198.04 6440
6198.78 6138
6199.52 5883
6200.26 6123
6201.01 6166
6201.75 5984
6202.49 6096
6203.24 5964
6203.98 6059
6204.72 6403
6205.47 6863
6206.21 7472
6206.95 8432
6207.70 10553
6208.44 12815
6209.18 15531
6209.93 18407
6210.67 20396
6211.41 22410
6212.16 23961
6212.90 24109
6213.65 23687
6214.39 22686
6215.13 20331
6215.88 17968
6216.62 15159
6217.37 12686
6218.11 10822
6218.85 9138
6219.60 8026
6220.34 6737
6221.09 6213
6221.83 5766
6222.57 5375
6223.32 5243
6224.06 5434
6224.81 5350
6225.55 5491
6226.30 5714
6227.04 5535
6227.79 5505
6228.53 5328
6229.28 5244
6230.02 4983
6230.76 4796
6231.51 4470
6232.25 4366
6233.00 4013
6233.74 3608
6234.49 3745
6235.23 3807
6235.98 3610
6236.72 3629
6237.47 3693
6238.22 3615
6238.96 3737
6239.71 3846
6240.45 3883
6241.20 3830
6241.94 3830
6242.69 3833
6243.43 4064
6244.18 3883
6244.92 4035
6245.67 4167
6246.42 4302
6247.16 4582
6247.91 4572
6248.65 4960
6249.40 5089
6250.15 5223
6250.89 5372
6251.64 5525
6252.38 5508
6253.13 5611
6253.88 5128
6254.62 4726
6255.37 4589
6256.11 4349
6256.86 4241
6257.61 4239
6258.35 4180
6259.10 4195
6259.85 4131
6260.59 4237
6261.34 4151
6262.09 4206
6262.83 4302
6263.58 4053
6264.33 4071
6265.07 3933
6265.82 4041
6266.57 4088
6267.31 3927
6268.06 3826
6268.81 3634
6269.56 3663
6270.30 3686
6271.05 3760
6271.80 3788
6272.54 3706
6273.29 3853
6274.04 3747
6274.79 3703
6275.53 3611
6276.28 3521
6277.03 3653
6277.78 3494
6278.52 3618
6279.27 3692
6280.02 3863
6280.77 3731
6281.52 3616
6282.26 3499
6283.01 3517
6283.76 3643
6284.51 3585
6285.26 3452
6286.00 3514
6286.75 3437
6287.50 3426
6288.25 3518
6289.00 3575
6289.74 3725
6290.49 3858
6291.24 4018
6291.99 3705
6292.74 3771
6293.49 3746
6294.24 3399
6294.98 3294
6295.73 3221
6296.48 3313
6297.23 3122
6297.98 3025
6298.73 3101
6299.48 3127
6300.23 3104
6300.97 3024
6301.72 3202
6302.47 3082
6303.22 3089
6303.97 3003
6304.72 3051
6305.47 3061
6306.22 2959
6306.97 2697
6307.72 2918
6308.47 2994
6309.22 3014
6309.97 3103
6310.72 2978
6311.47 2927
6312.22 3120
6312.96 3222
6313.71 3173
6314.46 3181
6315.21 3145
6315.96 3228
6316.71 3148
6317.46 3249
6318.21 3280
6318.96 3139
6319.71 3126
6320.46 3137
6321.21 3082
6321.96 3051
6322.72 2919
6323.47 2898
6324.22 2957
6324.97 2952
6325.72 3000
6326.47 2964
6327.22 2826
6327.97 2790
6328.72 2891
6329.47 2849
6330.22 2912
6330.97 2885
6331.72 2822
6332.47 2826
6333.22 2720
6333.97 2682
6334.73 2765
6335.48 2823
6336.23 2697
6336.98 2588
6337.73 2705
6338.48 2722
6339.23 2595
6339.98 2708
6340.74 2703
6341.49 2480
6342.24 2616
6342.99 2622
6343.74 2675
6344.49 2618
6345.24 2715
6346.00 2698
6346.75 2560
6347.50 2594
6348.25 2765
6349.00 2607
6349.76 2884
6350.51 2845
6351.26 2914
6352.01 3087
6352.76 3092
6353.52 3009
6354.27 3090
6355.02 3065
6355.77 3114
6356.52 3122
6357.28 2922
6358.03 3242
6358.78 3164
6359.53 3154
6360.29 2989
6361.04 2898
6361.79 3028
6362.54 2917
6363.30 3047
6364.05 2815
6364.80 2886
6365.56 2844
6366.31 2931
6367.06 2911
6367.81 2910
6368.57 2943
6369.32 2910
6370.07 2974
6370.83 2939
6371.58 2863
6372.33 2745
6373.09 2684
6373.84 2755
6374.59 2705
6375.35 2805
6376.10 2565
6376.85 2661
6377.61 2774
6378.36 2609
6379.11 2691
6379.87 2715
6380.62 2613
6381.37 2566
6382.13 2546
6382.88 2530
6383.64 2677
6384.39 2680
6385.14 2676
6385.90 2678
6386.65 2678
6387.41 2671
6388.16 2618
6388.91 2519
6389.67 2551
6390.42 2494
6391.18 2468
6391.93 2482
6392.69 2390
6393.44 2333
6394.20 2552
6394.95 2555
6395.70 2554
6396.46 2427
6397.21 2392
6397.97 2473
6398.72 2345
6399.48 2437
6400.23 2570
6400.99 2563
6401.74 2357
6402.50 2357
6403.25 2249
6404.01 2275
6404.76 2447
6405.52 2398
6406.27 2382
6407.03 2406
6407.78 2436
6408.54 2457
6409.30 2441
6410.05 2505
6410.81 2411
6411.56 2386
6412.32 2428
6413.07 2466
6413.83 2477
6414.58 2511
6415.34 2573
6416.10 2470
6416.85 2292
6417.61 2352
6418.36 2441
6419.12 2423
6419.88 2388
6420.63 2326
6421.39 2619
6422.14 2720
6422.90 2666
6423.66 2709
6424.41 2593
6425.17 2771
6425.93 2768
6426.68 2837
6427.44 2757
6428.20 2620
6428.95 2687
6429.71 2668
6430.47 2554
6431.22 2520
6431.98 2660
6432.74 2623
6433.49 2544
6434.25 2423
6435.01 2342
6435.76 2406
6436.52 2429
6437.28 2407
6438.03 2286
6438.79 2401
6439.55 2541
6440.31 2457
6441.06 2467
6441.82 2439
6442.58 2508
6443.34 2404
6444.09 2323
6444.85 2343
6445.61 2368
6446.37 2227
6447.12 2350
6447.88 2364
6448.64 2452
6449.40 2387
6450.15 2371
6450.91 2353
6451.67 2402
6452.43 2338
6453.19 2368
6453.94 2502
6454.70 2325
6455.46 2390
6456.22 2425
6456.98 2556
6457.73 2557
6458.49 2397
6459.25 2614
6460.01 2561
6460.77 2421
6461.53 2574
6462.29 2486
6463.04 2601
6463.80 2525
6464.56 2506
6465.32 2567
6466.08 2549
6466.84 2643
6467.60 2675
6468.36 2506
6469.11 2488
6469.87 2739
6470.63 2658
6471.39 2570
6472.15 2606
6472.91 2655
6473.67 2851
6474.43 2809
6475.19 2867
6475.95 2810
6476.71 2687
6477.47 2723
6478.22 2907
6478.98 2842
6479.74 2966
6480.50 2899
6481.26 2907
6482.02 2931
6482.78 2912
6483.54 2977
6484.30 3031
6485.06 2899
6485.82 2923
6486.58 3097
6487.34 3100
6488.10 3186
6488.86 3011
6489.62 3036
6490.38 3194
6491.14 3236
6491.90 3336
6492.66 3257
6493.42 3332
6494.18 3462
6494.94 3599
6495.70 3599
6496.47 3723
6497.23 3845
6497.99 3872
6498.75 3655
6499.51 3849
6500.27 3820
6501.03 3823
6501.79 3969
6502.55 3624
6503.31 3688
6504.07 3849
6504.83 3804
6505.60 3936
6506.36 3878
6507.12 4016
6507.88 4108
6508.64 4022
6509.40 4112
6510.16 4327
6510.92 4401
6511.69 4427
6512.45 4422
6513.21 4363
6513.97 4386
6514.73 4432
6515.49 4563
6516.26 4470
6517.02 4533
6517.78 4519
6518.54 4425
6519.30 4425
6520.06 4724
6520.83 4592
6521.59 4650
6522.35 5023
6523.11 4967
6523.87 5010
6524.64 5341
6525.40 5549
6526.16 6066
6526.92 6162
6527.69 6216
6528.45 6771
6529.21 7180
6529.97 7455
6530.74 8011
6531.50 7991
6532.26 7823
6533.02 7665
6533.79 7467
6534.55 7545
6535.31 8288
6536.08 9214
6536.84 10539
6537.60 11942
6538.36 13633
6539.13 15140
6539.89 15650
6540.65 15621
6541.42 14689
6542.18 13319
6542.94 11814
6543.71 10228
6544.47 8531
6545.23 7473
6546.00 6408
6546.76 5445
6547.52 4974
6548.29 4618
6549.05 4395
6549.81 4131
6550.58 4099
6551.34 4035
6552.11 3993
6552.87 3988
6553.63 4024
6554.40 4092
6555.16 4098
6555.93 4069
6556.69 3943
6557.45 3737
6558.22 3866
6558.98 3733
6559.75 3768
6560.51 3779
6561.27 3689
6562.04 3869
6562.80 3886
6563.57 3947
6564.33 4182
6565.10 4272
6565.86 4170
6566.63 4191
6567.39 4239
6568.16 4501
6568.92 4633
6569.69 4517
6570.45 4346
6571.22 4506
6571.98 4368
6572.75 4400
6573.51 4548
6574.28 4443
6575.04 4585
6575.81 4749
6576.57 4895
6577.34 4992
6578.10 5152
6578.87 5135
6579.63 5112
6580.40 5189
6581.16 5021
6581.93 5247
6582.69 5220
6583.46 5103
6584.23 5018
6584.99 4869
6585.76 4897
6586.52 4723
6587.29 4670
6588.05 4431
6588.82 4575
6589.59 4570
6590.35 4609
6591.12 4657
6591.88 4680
6592.65 5088
6593.42 5330
6594.18 5700
6594.95 6168
6595.72 6677
6596.48 6918
6597.25 7126
6598.02 7493
6598.78 7633
6599.55 7021
6600.31 6318
6601.08 6292
6601.85 5816
6602.62 5157
6603.38 4937
6604.15 4697
6604.92 4468
6605.68 4160
6606.45 4219
6607.22 4161
6607.98 4089
6608.75 4076
6609.52 3962
6610.28 4046
6611.05 4216
6611.82 4307
6612.59 4304
6613.35 4354
6614.12 4413
6614.89 4067
6615.66 4125
6616.42 3832
6617.19 3890
6617.96 4024
6618.73 3869
6619.49 3642
6620.26 3717
6621.03 3721
6621.80 3579
6622.57 3551
6623.33 3623
6624.10 3612
6624.87 3560
6625.64 3467
6626.41 3475
6627.17 3568
6627.94 3372
6628.71 3405
6629.48 3514
6630.25 3521
6631.02 3290
6631.78 3390
6632.55 3640
6633.32 3751
6634.09 3874
6634.86 4090
6635.63 4384
6636.40 4549
6637.16 4742
6637.93 4882
6638.70 4945
6639.47 4624
6640.24 4575
6641.01 4328
6641.78 4102
6642.55 4076
6643.32 4009
6644.09 3736
6644.85 3558
6645.62 3452
6646.39 3430
6647.16 3507
6647.93 3399
6648.70 3546
6649.47 3693
6650.24 3697
6651.01 3572
6651.78 3698
6652.55 3655
6653.32 3590
6654.09 3656
6654.86 3610
6655.63 3615
6656.40 3523
6657.17 3755
6657.94 3783
6658.71 3772
6659.48 3693
6660.25 3682
6661.02 3605
6661.79 3524
6662.56 3432
6663.33 3615
6664.10 3855
6664.87 3851
6665.64 3930
6666.41 4285
6667.18 4386
6667.95 4497
6668.72 4601
6669.49 4490
6670.26 4222
6671.03 4168
6671.80 4030
6672.58 3856
6673.35 3841
6674.12 3748
6674.89 3575
6675.66 3443
6676.43 3656
6677.20 3588
6677.97 3509
6678.74 3308
6679.51 3378
6680.29 3294
6681.06 3452
6681.83 3574
6682.60 3366
6683.37 3498
6684.14 3630
6684.91 3554
6685.69 3757
6686.46 3997
6687.23 4095
6688.00 3853
6688.77 4130
6689.54 4440
6690.32 4244
6691.09 4011
6691.86 3775
6692.63 3623
6693.40 3382
6694.18 3380
6694.95 3252
6695.72 3205
6696.49 3352
6697.26 3273
6698.04 3277
6698.81 3241
6699.58 3105
6700.35 3038
6701.13 3004
6701.90 2954
6702.67 2995
6703.44 3103
6704.22 3124
6704.99 3175
6705.76 2998
6706.54 3071
6707.31 2961
6708.08 3128
6708.85 3215
6709.63 3075
6710.40 3004
6711.17 2995
6711.95 3060
6712.72 2922
6713.49 2960
6714.27 2973
6715.04 2910
6715.81 2781
6716.59 2881
6717.36 2797
6718.13 2842
6718.91 2798
6719.68 2641
6720.45 2719
6721.23 2701
6722.00 2777
6722.77 2709
6723.55 2654
6724.32 2812
6725.09 2969
6725.87 2875
6726.64 2837
6727.42 2797
6728.19 2671
6728.96 2813
6729.74 2757
6730.51 2638
6731.29 2699
6732.06 2759
6732.84 2536
6733.61 2673
6734.38 2799
6735.16 2816
6735.93 2815
6736.71 2707
6737.48 2623
6738.26 2847
6739.03 2721
6739.81 2751
6740.58 2790
6741.36 2812
6742.13 2702
6742.91 2797
6743.68 2935
6744.46 2854
6745.23 2909
6746.01 2836
6746.78 2946
6747.56 2999
6748.33 2964
6749.11 2846
6749.88 2909
6750.66 3241
6751.43 3210
6752.21 3266
6752.98 3307
6753.76 3618
6754.53 3683
6755.31 3897
6756.08 3787
6756.86 3592
6757.64 3610
6758.41 3446
6759.19 3301
6759.96 3025
6760.74 2900
6761.52 2851
6762.29 2958
6763.07 2809
6763.84 2718
6764.62 2688
6765.40 2746
6766.17 2655
6766.95 2722
6767.72 2713
6768.50 2719
6769.28 2655
6770.05 2818
6770.83 2673
6771.61 2682
6772.38 2687
6773.16 2673
6773.94 2590
6774.71 2620
6775.49 2589
6776.27 2637
6777.04 2693
6777.82 2725
6778.60 2608
6779.37 2594
6780.15 2473
6780.93 2609
6781.71 2471
6782.48 2634
6783.26 2646
6784.04 2634
6784.81 2640
6785.59 2511
6786.37 2513
6787.15 2494
6787.92 2442
6788.70 2469
6789.48 2447
6790.26 2468
6791.03 2322
6791.81 2556
6792.59 2506
6793.37 2249
6794.15 2375
6794.92 2577
6795.70 2396
6796.48 2602
6797.26 2416
6798.03 2354
6798.81 2486
6799.59 2432
6800.37 2450
6801.15 2378
6801.93 2322
6802.70 2384
6803.48 2446
6804.26 2500
6805.04 2608
6805.82 2571
6806.60 2549
6807.37 2556
6808.15 2705
6808.93 2657
6809.71 2571
6810.49 2705
6811.27 2770
6812.05 2521
6812.83 2448
6813.60 2506
6814.38 2380
6815.16 2409
6815.94 2473
6816.72 2334
6817.50 2387
6818.28 2480
6819.06 2494
6819.84 2621
6820.62 2453
6821.40 2327
6822.18 2371
6822.96 2606
6823.73 2662
6824.51 2429
6825.29 2470
6826.07 2513
6826.85 2435
6827.63 2476
6828.41 2637
6829.19 2481
6829.97 2396
6830.75 2463
6831.53 2443
6832.31 2593
6833.09 2574
6833.87 2457
6834.65 2528
6835.43 2653
6836.21 2564
6836.99 2738
6837.77 2550
6838.55 2557
6839.33 2561
6840.11 2371
6840.90 2377
6841.68 2354
6842.46 2331
6843.24 2305
6844.02 2234
6844.80 2340
6845.58 2377
6846.36 2309
6847.14 2456
6847.92 2453
6848.70 2572
6849.48 2611
6850.26 3193
6851.05 3560
6851.83 3859
6852.61 4653
6853.39 4914
6854.17 5257
6854.95 5362
6855.73 5084
6856.51 5076
6857.30 4602
6858.08 3939
6858.86 3567
6859.64 3331
6860.42 3142
6861.20 3044
6861.99 2922
6862.77 2721
6863.55 2485
6864.33 2534
6865.11 2605
6865.89 2546
6866.68 2585
6867.46 2719
6868.24 2827
6869.02 2772
6869.80 2771
6870.59 2857
6871.37 2801
6872.15 2790
6872.93 2875
6873.72 2734
6874.50 2678
6875.28 2585
6876.06 2636
6876.85 2559
6877.63 2559
6878.41 2506
6879.19 2707
6879.98 2623
6880.76 2778
6881.54 2724
6882.32 2770
6883.11 2763
6883.89 2805
6884.67 2876
6885.46 3041
6886.24 2973
6887.02 3038
6887.81 2960
6888.59 3147
6889.37 3352
6890.16 3562
6890.94 3763
6891.72 3881
6892.51 3894
6893.29 3804
6894.07 3539
6894.86 3181
6895.64 3092
6896.42 3270
6897.21 3161
6897.99 3036
6898.77 3075
6899.56 3012
6900.34 2911
6901.13 3012
6901.91 3337
6902.69 3254
6903.48 3336
6904.26 3557
6905.05 4020
6905.83 3880
6906.62 3769
6907.40 3829
6908.18 3769
6908.97 3586
6909.75 3572
6910.54 3298
6911.32 3207
6912.11 3260
6912.89 3000
6913.68 2959
6914.46 2989
6915.24 2916
6916.03 3034
6916.81 2926
6917.60 2920
6918.38 2806
6919.17 2944
6919.95 3068
6920.74 2961
6921.52 3016
6922.31 3195
6923.09 3056
6923.88 3007
6924.66 3086
6925.45 2971
6926.24 2975
6927.02 2996
6927.81 3047
6928.59 3035
6929.38 3163
6930.16 3178
6930.95 2949
6931.73 2862
6932.52 2914
6933.31 2839
6934.09 2867
6934.88 2994
6935.66 3084
6936.45 3153
6937.24 3078
6938.02 3365
6938.81 3106
6939.59 3140
6940.38 3157
6941.17 3133
6941.95 3273
6942.74 3509
6943.52 3313
6944.31 3337
6945.10 3488
6945.88 3696
6946.67 3833
6947.46 3649
6948.24 3673
6949.03 3903
6949.82 4061
6950.60 3934
6951.39 3921
6952.18 3749
6952.96 4199
6953.75 4069
6954.54 3731
6955.32 3723
6956.11 3930
6956.90 3887
6957.69 3970
6958.47 3911
6959.26 3904
6960.05 4096
6960.83 4127
6961.62 3950
6962.41 4070
6963.20 4213
6963.98 4156
6964.77 3942
6965.56 4049
6966.35 4009
6967.14 4072
6967.92 4198
6968.71 4187
6969.50 4205
6970.29 4596
6971.07 4607
6971.86 4519
6972.65 4667
6973.44 4742
6974.23 4569
6975.01 4590
6975.80 4877
6976.59 4940
6977.38 4674
6978.17 4865
6978.96 4663
6979.74 4842
6980.53 5020
6981.32 4857
6982.11 5346
6982.90 5837
6983.69 5990
6984.48 6871
6985.26 7561
6986.05 8731
6986.84 10298
6987.63 11447
6988.42 12413
6989.21 13412
6990.00 13220
6990.79 12717
6991.57 11506
6992.36 10503
6993.15 9412
6993.94 8142
6994.73 7526
6995.52 6684
6996.31 6373
6997.10 6149
6997.89 6556
6998.68 7021
6999.47 7935
7000.26 9281
7001.05 10789
7001.84 12059
7002.63 13580
7003.42 13674
7004.21 13567
7005.00 12913
7005.79 11669
7006.58 10407
7007.37 9225
7008.16 7758
7008.95 6285
7009.74 5604
7010.53 5262
7011.32 4725
7012.11 4359
7012.90 4164
7013.69 3948
7014.48 4008
7015.27 4052
7016.06 4159
7016.85 4310
7017.64 4212
7018.43 4244
7019.22 4121
7020.01 4073
7020.80 3881
7021.59 3847
7022.38 3751
7023.17 3775
7023.96 3611
7024.76 3616
7025.55 3657
7026.34 3703
7027.13 3988
7027.92 3971
7028.71 3896
7029.50 4186
7030.29 4192
7031.08 3954
7031.88 3901
7032.67 3845
7033.46 3787
7034.25 3585
7035.04 3471
7035.83 3380
7036.62 3431
7037.42 3456
7038.21 3597
7039.00 3709
7039.79 3738
7040.58 3908
7041.38 4020
7042.17 3973
7042.96 4066
7043.75 3999
7044.54 4035
7045.33 4143
7046.13 4064
7046.92 4059
7047.71 3800
7048.50 3803
7049.30 3738
7050.09 3964
7050.88 4105
7051.67 4251
7052.47 4526
7053.26 4769
7054.05 4635
7054.84 4579
7055.64 4619
7056.43 4258
7057.22 4056
7058.01 3887
7058.81 3707
7059.60 3559
7060.39 3404
7061.19 3395
7061.98 3435
7062.77 3419
7063.57 3448
7064.36 3335
7065.15 3442
7065.94 3478
7066.74 3450
7067.53 3480
7068.32 3379
7069.12 3379
7069.91 3497
7070.71 3313
7071.50 3440
7072.29 3365
7073.09 3301
7073.88 3562
7074.67 3336
7075.47 3247
7076.26 3225
7077.05 3397
7077.85 3208
7078.64 3307
7079.44 3085
7080.23 3012
7081.02 3029
7081.82 2979
7082.61 3122
7083.41 3254
7084.20 3145
7085.00 3077
7085.79 3056
7086.58 3164
7087.38 3104
7088.17 3088
7088.97 3313
7089.76 3364
7090.56 3315
7091.35 3306
7092.15 3311
7092.94 3107
7093.74 3210
7094.53 3114
7095.33 3072
7096.12 2979
7096.92 2712
7097.71 2624
7098.51 2787
7099.30 2723
7100.10 2522
7100.89 2573
7101.69 2512
7102.48 2691
7103.28 2554
7104.07 2616
7104.87 2568
7105.66 2480
7106.46 2645
7107.26 2475
7108.05 2570
7108.85 2610
7109.64 2537
7110.44 2365
7111.23 2275
7112.03 2374
7112.83 2458
7113.62 2477
7114.42 2450
7115.21 2459
7116.01 2465
7116.81 2552
7117.60 2564
7118.40 2474
7119.19 2464
7119.99 2467
7120.79 2483
7121.58 2476
7122.38 2441
7123.18 2351
7123.97 2212
7124.77 2595
7125.57 2601
7126.36 2476
7127.16 2622
7127.96 2443
7128.75 2380
7129.55 2318
7130.35 2307
7131.14 2528
7131.94 2683
7132.74 2433
7133.53 2402
7134.33 2422
7135.13 2429
7135.93 2305
7136.72 2213
7137.52 2227
7138.32 2295
7139.11 2348
7139.91 2328
7140.71 2252
7141.51 2373
7142.30 2440
7143.10 2277
7143.90 2361
7144.70 2355
7145.49 2443
7146.29 2501
7147.09 2366
7147.89 2431
7148.69 2336
7149.48 2264
7150.28 2371
7151.08 2248
7151.88 2262
7152.68 2231
7153.47 2190
7154.27 2241
7155.07 2253
7155.87 2283
7156.67 2366
7157.47 2242
7158.26 2300
7159.06 2255
7159.86 2289
7160.66 2353
7161.46 2240
7162.26 2155
7163.06 2288
7163.85 2079
7164.65 2166
7165.45 1926
7166.25 1940
7167.05 2021
7167.85 2000
7168.65 2006
7169.45 2006
7170.25 1983
7171.04 1984
7171.84 2069
7172.64 2073
7173.44 2127
7174.24 1962
7175.04 1996
7175.84 1959
7176.64 2003
7177.44 2048
7178.24 1966
7179.04 1965
7179.84 1912
7180.64 1883
7181.44 2032
7182.24 2098
7183.04 2037
7183.84 2150
7184.64 2264
7185.44 2216
7186.24 2269
7187.04 2300
7187.84 2374
7188.64 2282
7189.44 2206
7190.24 2172
7191.04 2174
7191.84 1993
7192.64 1942
7193.44 1988
7194.24 1888
7195.04 1793
7195.84 1703
7196.64 1707
7197.44 1793
7198.24 1830
7199.04 1865
7199.84 1801
7200.64 1812
7201.44 1833
7202.25 1814
7203.05 1922
7203.85 1918
7204.65 1782
7205.45 1712
7206.25 1774
7207.05 1899
7207.85 1887
7208.65 1826
7209.46 1770
7210.26 1689
7211.06 1738
7211.86 1778
7212.66 1772
7213.46 1777
7214.26 1785
7215.07 1639
7215.87 1798
7216.67 1834
7217.47 1746
7218.27 1753
7219.07 1821
7219.88 1727
7220.68 1711
7221.48 1729
7222.28 1788
7223.08 1836
7223.89 1804
7224.69 1781
7225.49 1868
7226.29 1780
7227.10 1742
7227.90 1719
7228.70 1862
7229.50 1839
7230.30 1708
7231.11 1674
7231.91 1619
7232.71 1687
7233.51 1803
7234.32 1756
7235.12 1761
7235.92 1745
7236.73 1736
7237.53 1764
7238.33 1854
7239.13 1813
7239.94 1720
7240.74 1688
7241.54 1649
7242.35 1613
7243.15 1693
7243.95 1650
7244.76 1752
7245.56 1700
7246.36 1731
7247.17 1712
7247.97 1712
7248.77 1691
7249.58 1681
7250.38 1580
7251.18 1627
7251.99 1729
7252.79 1624
7253.59 1667
7254.40 1671
7255.20 1653
7256.01 1582
7256.81 1585
7257.61 1707
7258.42 1781
7259.22 1738
7260.03 1680
7260.83 1724
7261.63 1678
7262.44 1749
7263.24 1648
7264.05 1726
7264.85 1670
7265.66 1595
7266.46 1727
7267.26 1759
7268.07 1671
7268.87 1697
7269.68 1700
7270.48 1682
7271.29 1686
7272.09 1735
7272.90 1737
7273.70 1721
7274.51 1775
7275.31 1825
7276.12 1782
7276.92 1841
7277.73 1814
7278.53 1945
7279.34 1875
7280.14 1824
7280.95 1812
7281.75 1869
7282.56 1965
7283.36 1988
7284.17 2048
7284.97 2282
7285.78 2462
7286.59 2451
7287.39 2587
7288.20 2651
7289.00 2672
7289.81 2589
7290.61 2589
7291.42 2560
7292.23 2324
7293.03 2086
7293.84 2011
7294.64 1915
7295.45 2062
7296.26 1800
7297.06 1887
7297.87 2036
7298.67 2068
7299.48 1950
7300.29 1892
7301.09 1918
7301.90 2073
7302.71 2039
7303.51 2039
7304.32 2173
7305.13 1967
7305.93 2036
7306.74 2054
7307.55 2106
7308.35 2083
7309.16 2114
7309.97 2196
7310.77 2215
7311.58 2086
7312.39 2125
7313.19 2127
7314.00 2186
7314.81 2438
7315.62 2372
7316.42 2357
7317.23 2466
7318.04 2584
7318.84 2638
7319.65 2853
7320.46 2937
7321.27 3304
7322.07 3294
7322.88 3471
7323.69 3532
7324.50 3513
7325.31 3346
7326.11 3219
7326.92 2983
7327.73 2776
7328.54 2633
7329.34 2346
7330.15 2339
7330.96 2289
7331.77 2343
7332.58 2272
7333.38 2271
7334.19 2299
7335.00 2223
7335.81 2125
7336.62 2374
7337.43 2216
7338.23 2174
7339.04 2285
7339.85 2152
7340.66 2235
7341.47 2211
7342.28 2278
7343.09 2153
7343.89 2114
7344.70 2030
7345.51 1986
7346.32 1948
7347.13 2111
7347.94 2021
7348.75 1959
7349.56 2129
7350.37 2126
7351.18 1992
7351.98 1992
7352.79 1936
7353.60 1855
7354.41 1824
7355.22 1896
7356.03 2017
7356.84 1991
7357.65 1994
7358.46 2011
7359.27 1855
7360.08 2034
7360.89 2064
7361.70 1951
7362.51 1977
7363.32 1963
7364.13 1931
7364.94 2019
7365.75 1948
7366.56 2013
7367.37 2196
7368.18 1992
7368.99 2130
7369.80 2238
7370.61 2087
7371.42 2122
7372.23 2001
7373.04 2008
7373.85 1904
7374.66 2027
7375.47 2037
7376.28 2029
7377.09 2075
7377.90 2018
7378.71 2046
7379.52 2082
7380.33 2158
7381.14 2193
7381.96 2157
7382.77 2072
7383.58 2234
7384.39 2307
7385.20 2287
7386.01 2339
7386.82 2284
7387.63 2206
7388.44 2238
7389.25 2277
7390.07 2274
7390.88 2300
7391.69 2422
7392.50 2499
7393.31 2428
7394.12 2470
7394.93 2554
7395.75 2729
7396.56 2545
7397.37 2686
7398.18 2822
7398.99 3029
7399.80 3276
7400.62 3546
7401.43 3854
7402.24 4255
7403.05 4427
7403.86 4351
7404.68 4158
7405.49 4105
7406.30 3796
7407.11 3618
7407.93 3464
7408.74 3231
7409.55 3032
7410.36 2764
7411.17 2774
7411.99 2689
7412.80 2570
7413.61 2472
7414.42 2661
7415.24 2766
7416.05 2589
7416.86 2549
7417.68 2484
7418.49 2530
7419.30 2521
7420.11 2492
7420.93 2500
7421.74 2475
7422.55 2401
7423.37 2398
7424.18 2182
7424.99 2227
7425.81 2185
7426.62 2157
7427.43 2274
7428.25 2194
7429.06 2268
7429.87 2383
7430.69 2360
7431.50 2293
7432.31 2263
7433.13 2384
7433.94 2307
7434.75 2258
7435.57 2319
7436.38 2415
7437.20 2447
7438.01 2495
7438.82 2450
7439.64 2438
7440.45 2421
7441.27 2507
7442.08 2532
7442.89 2464
7443.71 2688
7444.52 2787
7445.34 2842
7446.15 2886
7446.97 2939
7447.78 3242
7448.59 3585
7449.41 3975
7450.22 4482
7451.04 4522
7451.85 4610
7452.67 4628
7453.48 4360
7454.30 3972
7455.11 3628
7455.93 3515
7456.74 3307
7457.56 3185
7458.37 3033
7459.19 2794
7460.00 2794
7460.82 2746
7461.63 2514
7462.45 2649
7463.26 2734
7464.08 2672
7464.89 2583
7465.71 2580
7466.52 2758
7467.34 2904
7468.16 3058
7468.97 3119
7469.79 3337
7470.60 3552
7471.42 3715
7472.23 4004
7473.05 4059
7473.87 3831
7474.68 3904
7475.50 3567
7476.31 3603
7477.13 3681
7477.95 3499
7478.76 3313
7479.58 3166
7480.39 2986
7481.21 2765
7482.03 2549
7482.84 2626
7483.66 2466
7484.48 2398
7485.29 2537
7486.11 2563
7486.93 2390
7487.74 2171
7488.56 2388
7489.38 2461
7490.19 2379
7491.01 2259
7491.83 2270
7492.64 2294
7493.46 2276
7494.28 2281
7495.09 2363
7495.91 2314
7496.73 2120
7497.55 2064
7498.36 2165
7499.18 2233
7500.00 1999
7500.81 2140
7501.63 2232
7502.45 2104
7503.27 2210
7504.08 2189
7504.90 2360
7505.72 2398
7506.54 2255
7507.36 2336
7508.17 2354
7508.99 2283
7509.81 2279
7510.63 2307
7511.44 2308
7512.26 2265
7513.08 2340
7513.90 2375
7514.72 2433
7515.53 2252
7516.35 2191
7517.17 2229
7517.99 2388
7518.81 2340
7519.63 2212
7520.44 2204
7521.26 2346
7522.08 2374
7522.90 2329
7523.72 2344
7524.54 2321
7525.36 2434
7526.17 2371
7526.99 2431
7527.81 2389
7528.63 2530
7529.45 2507
7530.27 2514
7531.09 2574
7531.91 2525
7532.73 2585
7533.54 2510
7534.36 2588
7535.18 2531
7536.00 2418
7536.82 2463
7537.64 2572
7538.46 2449
7539.28 2501
7540.10 2542
7540.92 2515
7541.74 2641
7542.56 2805
7543.38 2922
7544.20 3298
7545.02 3319
7545.84 3601
7546.66 3974
7547.48 4063
7548.30 4245
7549.12 4140
7549.94 4006
7550.76 3736
7551.58 3504
7552.40 3104
7553.22 2908
7554.04 2706
7554.86 2482
7555.68 2623
7556.50 2483
7557.32 2300
7558.14 2132
7558.96 2261
7559.78 2166
7560.60 2225
7561.42 2285
7562.24 2165
7563.06 2286
7563.88 2259
7564.70 2273
7565.53 2251
7566.35 2119
7567.17 2212
7567.99 2122
7568.81 2187
7569.63 2252
7570.45 2373
7571.27 2310
7572.09 2417
7572.92 2580
7573.74 2567
7574.56 2567
7575.38 2584
7576.20 2409
7577.02 2345
7577.84 2277
7578.67 2320
7579.49 2168
7580.31 2059
7581.13 2032
7581.95 2066
7582.77 2131
7583.60 2058
7584.42 2056
7585.24 2018
7586.06 2077
7586.88 2113
7587.71 2125
7588.53 2191
7589.35 2113
7590.17 2241
7590.99 2198
7591.82 2092
7592.64 2111
7593.46 2120
7594.28 2174
7595.11 1984
7595.93 1983
7596.75 1981
7597.57 1992
7598.40 2090
7599.22 2063
7600.04 2187
7600.87 2150
7601.69 2068
7602.51 2065
7603.33 2177
7604.16 2245
7604.98 2267
7605.80 2364
7606.63 2499
7607.45 2416
7608.27 2505
7609.10 2514
7609.92 2446
7610.74 2468
7611.57 2458
7612.39 2392
7613.21 2386
7614.04 2196
7614.86 2172
7615.68 2348
7616.51 2269
7617.33 2430
7618.15 2444
7618.98 2422
7619.80 2474
7620.63 2467
7621.45 2452
7622.27 2469
7623.10 2470
7623.92 2495
7624.75 2428
7625.57 2351
7626.39 2325
7627.22 2326
7628.04 2181
7628.87 2050
7629.69 2116
7630.52 2249
7631.34 2108
7632.16 2215
7632.99 2376
7633.81 2483
7634.64 2465
7635.46 2482
7636.29 2343
7637.11 2395
7637.94 2339
7638.76 2294
7639.59 2216
7640.41 2043
7641.24 2072
7642.06 2049
7642.89 1978
7643.71 1880
7644.54 1893
7645.36 1915
7646.19 1863
7647.01 1785
7647.84 1735
7648.66 1831
7649.49 1827
7650.31 1902
7651.14 1947
7651.96 1763
7652.79 1767
7653.62 1702
7654.44 1662
7655.27 1688
7656.09 1667
7656.92 1641
7657.75 1725
7658.57 1682
7659.40 1624
7660.22 1692
7661.05 1641
7661.88 1767
7662.70 1717
7663.53 1694
7664.35 1710
7665.18 1763
7666.01 1713
7666.83 1659
7667.66 1654
7668.49 1745
7669.31 1671
7670.14 1693
7670.96 1694
7671.79 1614
7672.62 1561
7673.44 1652
7674.27 1714
7675.10 1510
7675.93 1669
7676.75 1657
7677.58 1646
7678.41 1525
7679.23 1612
7680.06 1652
7680.89 1539
7681.71 1521
7682.54 1522
7683.37 1573
7684.20 1575
7685.02 1629
7685.85 1608
7686.68 1497
7687.51 1507
7688.33 1684
7689.16 1717
7689.99 1708
7690.82 1661
7691.64 1673
7692.47 1555
7693.30 1540
7694.13 1674
7694.96 1556
7695.78 1542
7696.61 1612
7697.44 1577
7698.27 1707
7699.10 1692
7699.92 1677
7700.75 1716
7701.58 1700
7702.41 1730
7703.24 1655
7704.06 1630
7704.89 1611
7705.72 1636
7706.55 1740
7707.38 1579
7708.21 1674
7709.04 1645
7709.86 1604
7710.69 1602
7711.52 1593
7712.35 1611
7713.18 1603
7714.01 1554
7714.84 1578
7715.67 1610
7716.50 1640
7717.32 1690
7718.15 1641
7718.98 1679
7719.81 1637
7720.64 1550
7721.47 1594
7722.30 1664
7723.13 1597
7723.96 1577
7724.79 1693
7725.62 1688
7726.45 1640
7727.28 1657
7728.11 1610
7728.94 1618
7729.77 1728
7730.60 1647
7731.43 1630
7732.26 1577
7733.09 1658
7733.92 1721
7734.75 1524
7735.58 1556
7736.41 1654
7737.24 1600
7738.07 1565
7738.90 1639
7739.73 1584
7740.56 1689
7741.39 1602
7742.22 1621
7743.05 1639
7743.88 1567
7744.71 1608
7745.54 1659
7746.37 1732
7747.20 1845
7748.03 1965
7748.86 2313
7749.69 2512
7750.52 2673
7751.36 2764
7752.19 2858
7753.02 2772
7753.85 2692
7754.68 2447
7755.51 2291
7756.34 2167
7757.17 1919
7758.00 1805
7758.84 1759
7759.67 1757
7760.50 1810
7761.33 1689
7762.16 1653
7762.99 1682
7763.82 1692
7764.66 1695
7765.49 1681
7766.32 1734
7767.15 1730
7767.98 1623
7768.81 1582
7769.65 1549
7770.48 1545
7771.31 1487
7772.14 1491
7772.97 1476
7773.81 1539
7774.64 1529
7775.47 1471
7776.30 1520
7777.14 1521
7777.97 1518
7778.80 1564
7779.63 1502
7780.47 1585
7781.30 1567
7782.13 1468
7782.96 1538
7783.80 1538
7784.63 1519
7785.46 1541
7786.29 1503
7787.13 1532
7787.96 1560
7788.79 1595
7789.63 1615
7790.46 1745
7791.29 1776
7792.12 1768
7792.96 1775
7793.79 1683
7794.62 1713
7795.46 1665
7796.29 1623
7797.12 1566
7797.96 1513
7798.79 1517
7799.62 1565
7800.46 1754
7801.29 1618
7802.12 1605
7802.96 1582
7803.79 1741
7804.63 1620
7805.46 1598
7806.29 1625
7807.13 1694
7807.96 1611
7808.80 1595
7809.63 1620
7810.46 1663
7811.30 1720
7812.13 1672
7812.97 1662
7813.80 1708
7814.63 1742
7815.47 1715
7816.30 1799
7817.14 1807
7817.97 1840
7818.81 2003
7819.64 2015
7820.48 1961
7821.31 1905
7822.15 1819
7822.98 1869
7823.81 1947
7824.65 1840
7825.48 1864
7826.32 1878
7827.15 1797
7827.99 1829
7828.82 1894
7829.66 1955
7830.49 1865
7831.33 1875
7832.17 1849
7833.00 1933
7833.84 1756
7834.67 1731
7835.51 1807
7836.34 1796
7837.18 1770
7838.01 1744
7838.85 1874
7839.68 1895
7840.52 1787
7841.36 1840
7842.19 1848
7843.03 1842
7843.86 1941
7844.70 1886
7845.54 1809
7846.37 1703
7847.21 1771
7848.04 1774
7848.88 1719
7849.72 1837
7850.55 1709
7851.39 1777
7852.22 1810
7853.06 1702
7853.90 1754
7854.73 1772
7855.57 1739
7856.41 1661
7857.24 1696
7858.08 1793
7858.92 1846
7859.75 1797
7860.59 1701
7861.43 1788
7862.26 2015
7863.10 2003
7863.94 1926
7864.77 1921
7865.61 1955
7866.45 1881
7867.29 1966
7868.12 1784
7868.96 1767
7869.80 1726
7870.63 1774
7871.47 1791
7872.31 1799
7873.15 1796
7873.98 1901
7874.82 1864
7875.66 1899
7876.50 1864
7877.33 1870
7878.17 1878
7879.01 1972
7879.85 2040
7880.69 2286
7881.52 2174
7882.36 2038
7883.20 1941
7884.04 2059
7884.88 1917
7885.71 1841
7886.55 1828
7887.39 1826
7888.23 1732
7889.07 1804
7889.90 1771
7890.74 1821
7891.58 1890
7892.42 1904
7893.26 2021
7894.10 2059
7894.94 2140
7895.77 1996
7896.61 1924
7897.45 1877
7898.29 1870
7899.13 1957
7899.97 1921
7900.81 1907
7901.65 2005
7902.48 1981
7903.32 2020
7904.16 1930
7905.00 1893
7905.84 1941
7906.68 1998
7907.52 1949
7908.36 1930
7909.20 1756
7910.04 1864
7910.88 1804
7911.72 1735
7912.56 1805
7913.40 1863
7914.24 1807
7915.07 1725
7915.91 1809
7916.75 1987
7917.59 2099
7918.43 2222
7919.27 2348
7920.11 2491
7920.95 2596
7921.79 2704
7922.63 2597
7923.47 2570
7924.31 2441
7925.15 2244
7925.99 2272
7926.83 2145
7927.67 1931
7928.52 1867
7929.36 1779
7930.20 1695
7931.04 1705
7931.88 1789
7932.72 1686
7933.56 1652
7934.40 1577
7935.24 1727
7936.08 1613
7936.92 1645
7937.76 1592
7938.60 1661
7939.44 1597
7940.29 1614
7941.13 1624
7941.97 1675
7942.81 1725
7943.65 1616
7944.49 1633
7945.33 1809
7946.17 1826
7947.01 1760
7947.86 1739
7948.70 1742
7949.54 1788
7950.38 1736
7951.22 1631
7952.06 1787
7952.91 1749
7953.75 1599
7954.59 1689
7955.43 1764
7956.27 1651
7957.11 1714
7957.96 1782
7958.80 1771
7959.64 1723
7960.48 1664
7961.32 1561
7962.17 1731
7963.01 1707
7963.85 1782
7964.69 1874
7965.54 1732
7966.38 1744
7967.22 1785
7968.06 1818
7968.91 1875
7969.75 1766
7970.59 1723
7971.43 1802
7972.28 1892
7973.12 1806
7973.96 1695
7974.80 1660
7975.65 1596
7976.49 1578
7977.33 1722
7978.18 1683
7979.02 1684
7979.86 1707
7980.71 1681
7981.55 1530
7982.39 1647
7983.24 1766
7984.08 1722
7984.92 1688
7985.77 1592
7986.61 1566
7987.45 1645
7988.30 1578
7989.14 1435
7989.98 1604
7990.83 1592
7991.67 1532
7992.51 1514
7993.36 1550
7994.20 1575
7995.05 1618
7995.89 1523
7996.73 1557
7997.58 1615
7998.42 1505
7999.27 1441
8000.11 1421
8000.95 1437
8001.80 1507
8002.64 1533
8003.49 1431
8004.33 1466
8005.18 1479
8006.02 1461
8006.86 1470
8007.71 1408
8008.55 1445
8009.40 1389
8010.24 1389
8011.09 1339
8011.93 1329
8012.78 1352
8013.62 1390
8014.47 1449
8015.31 1417
8016.16 1325
8017.00 1384
8017.85 1482
8018.69 1457
8019.54 1469
8020.38 1425
8021.23 1317
8022.07 1398
8022.92 1425
8023.76 1449
8024.61 1400
8025.46 1325
8026.30 1329
8027.15 1410
8027.99 1364
8028.84 1288
8029.68 1224
8030.53 1348
8031.38 1447
8032.22 1369
8033.07 1396
8033.91 1323
8034.76 1356
8035.61 1384
8036.45 1345
8037.30 1332
8038.14 1413
8038.99 1412
8039.84 1409
8040.68 1411
8041.53 1404
8042.37 1325
8043.22 1386
8044.07 1460
8044.91 1458
8045.76 1453
8046.61 1487
8047.45 1358
8048.30 1386
8049.15 1365
8049.99 1435
8050.84 1327
8051.69 1283
8052.54 1386
8053.38 1513
8054.23 1476
8055.08 1333
8055.92 1507
8056.77 1379
8057.62 1341
8058.46 1399
8059.31 1347
8060.16 1348
8061.01 1318
8061.85 1380
8062.70 1328
8063.55 1316
8064.40 1374
8065.24 1469
8066.09 1502
8066.94 1515
8067.79 1452
8068.64 1442
8069.48 1372
8070.33 1327
8071.18 1327
8072.03 1376
8072.87 1446
8073.72 1368
8074.57 1326
8075.42 1302
8076.27 1319
8077.12 1373
8077.96 1357
8078.81 1341
8079.66 1279
8080.51 1334
8081.36 1349
8082.21 1384
8083.05 1307
8083.90 1348
8084.75 1375
8085.60 1276
8086.45 1279
8087.30 1263
8088.15 1179
8089.00 1195
8089.84 1204
8090.69 1241
8091.54 1235
8092.39 1271
8093.24 1244
8094.09 1226
8094.94 1311
8095.79 1391
8096.64 1290
8097.49 1254
8098.34 1270
8099.19 1217
8100.03 1168
8100.88 1204
8101.73 1311
8102.58 1308
8103.43 1340
8104.28 1237
8105.13 1287
8105.98 1332
8106.83 1269
8107.68 1215
8108.53 1247
8109.38 1345
8110.23 1193
8111.08 1185
8111.93 1293
8112.78 1285
8113.63 1292
8114.48 1300
8115.33 1259
8116.18 1286
8117.03 1260
8117.88 1224
8118.73 1326
8119.58 1267
8120.43 1294
8121.28 1382
8122.14 1418
8122.99 1393
8123.84 1479
8124.69 1526
8125.54 1409
8126.39 1337
8127.24 1323
8128.09 1430
8128.94 1534
8129.79 1451
8130.64 1293
8131.49 1377
8132.35 1365
8133.20 1293
8134.05 1342
8134.90 1331
8135.75 1442
8136.60 1297
8137.45 1367
8138.31 1429
8139.16 1385
8140.01 1348
8140.86 1354
8141.71 1345
8142.56 1389
8143.41 1368
8144.27 1402
8145.12 1506
8145.97 1486
8146.82 1381
8147.67 1491
8148.53 1471
8149.38 1479
8150.23 1335
8151.08 1443
8151.93 1398
8152.79 1466
8153.64 1391
8154.49 1435
8155.34 1551
8156.20 1552
8157.05 1478
8157.90 1658
8158.75 1670
8159.61 1649
8160.46 1662
8161.31 1689
8162.16 1518
8163.02 1493
8163.87 1571
8164.72 1513
8165.57 1482
8166.43 1492
8167.28 1491
8168.13 1460
8168.99 1514
8169.84 1423
8170.69 1407
8171.55 1434
8172.40 1372
8173.25 1369
8174.11 1423
8174.96 1445
8175.81 1391
8176.67 1392
8177.52 1399
8178.37 1422
8179.23 1413
8180.08 1381
8180.93 1394
8181.79 1376
8182.64 1318
8183.50 1303
8184.35 1328
8185.20 1346
8186.06 1256
8186.91 1243
8187.76 1272
8188.62 1247
8189.47 1243
8190.33 1262
8191.18 1227
8192.04 1304
8192.89 1219
8193.74 1289
8194.60 1248
8195.45 1155
8196.31 1305
8197.16 1355
8198.02 1309
8198.87 1360
8199.73 1342
8200.58 1250
8201.44 1271
8202.29 1327
8203.15 1330
8204.00 1289
8204.85 1201
8205.71 1213
8206.56 1215
8207.42 1265
8208.27 1209
8209.13 1134
8209.99 1250
8210.84 1333
8211.70 1291
8212.55 1180
8213.41 1336
8214.26 1255
8215.12 1326
8215.97 1310
8216.83 1391
8217.68 1306
8218.54 1290
8219.40 1342
8220.25 1432
8221.11 1460
8221.96 1425
8222.82 1464
8223.67 1598
8224.53 1524
8225.39 1496
8226.24 1636
8227.10 1600
8227.95 1600
8228.81 1587
8229.67 1486
8230.52 1432
8231.38 1466
8232.24 1301
8233.09 1327
8233.95 1302
8234.81 1320
8235.66 1388
8236.52 1320
8237.37 1323
8238.23 1274
8239.09 1390
8239.95 1348
8240.80 1244
8241.66 1338
8242.52 1318
8243.37 1255
8244.23 1367
8245.09 1311
8245.94 1317
8246.80 1337
8247.66 1346
8248.52 1256
8249.37 1279
8250.23 1268
8251.09 1352
8251.94 1264
8252.80 1335
8253.66 1399
8254.52 1359
8255.37 1377
8256.23 1297
8257.09 1216
8257.95 1281
8258.80 1286
8259.66 1196
8260.52 1313
8261.38 1317
8262.24 1274
8263.09 1299
8263.95 1293
8264.81 1271
8265.67 1367
8266.53 1298
8267.38 1237
8268.24 1279
8269.10 1323
8269.96 1342
8270.82 1248
8271.68 1169
8272.53 1255
8273.39 1269
8274.25 1256
8275.11 1235
8275.97 1270
8276.83 1248
8277.69 1271
8278.55 1253
8279.40 1269
8280.26 1263
8281.12 1227
8281.98 1331
8282.84 1315
8283.70 1345
8284.56 1314
8285.42 1306
8286.28 1355
8287.14 1305
8287.99 1362
8288.85 1337
8289.71 1387
8290.57 1380
8291.43 1558
8292.29 1366
8293.15 1419
8294.01 1524
8294.87 1523
8295.73 1421
8296.59 1446
8297.45 1486
8298.31 1367
8299.17 1334
8300.03 1353
8300.89 1466
8301.75 1509
8302.61 1415
8303.47 1368
8304.33 1450
8305.19 1473
8306.05 1448
8306.91 1555
8307.77 1528
8308.63 1439
8309.49 1454
8310.35 1452
8311.21 1399
8312.07 1356
8312.93 1306
8313.79 1362
8314.65 1418
8315.51 1370
8316.37 1431
8317.24 1516
8318.10 1455
8318.96 1442
8319.82 1524
8320.68 1436
8321.54 1479
8322.40 1493
8323.26 1469
8324.12 1410
8324.98 1333
8325.85 1401
8326.71 1365
8327.57 1471
8328.43 1482
8329.29 1340
8330.15 1392
8331.01 1398
8331.88 1459
8332.74 1551
8333.60 1458
8334.46 1394
8335.32 1433
8336.18 1339
8337.05 1258
8337.91 1396
8338.77 1377
8339.63 1362
8340.49 1297
8341.36 1311
8342.22 1349
8343.08 1440
8343.94 1362
8344.80 1452
8345.67 1508
8346.53 1502
8347.39 1487
8348.25 1480
8349.12 1482
8349.98 1433
8350.84 1462
8351.70 1481
8352.57 1439
8353.43 1448
8354.29 1496
8355.15 1538
8356.02 1478
8356.88 1493
8357.74 1503
8358.60 1546
8359.47 1520
8360.33 1587
8361.19 1445
8362.06 1477
8362.92 1379
8363.78 1399
8364.65 1505
8365.51 1530
8366.37 1543
8367.24 1471
8368.10 1455
8368.96 1516
8369.83 1571
8370.69 1515
8371.55 1620
8372.42 1620
8373.28 1627
8374.14 1593
8375.01 1585
8375.87 1681
8376.74 1664
8377.60 1630
8378.46 1570
8379.33 1578
8380.19 1596
8381.06 1548
8381.92 1699
8382.78 1743
8383.65 1700
8384.51 1630
8385.38 1739
8386.24 1788
8387.11 1706
8387.97 1695
8388.83 1761
8389.70 1861
8390.56 1902
8391.43 1933
8392.29 1883
8393.16 1859
8394.02 1712
8394.89 1767
8395.75 1755
8396.62 1741
8397.48 1836
8398.35 1894
8399.21 1870
8400.08 1815
8400.94 1858
8401.81 1949
8402.67 1889
8403.54 1941
8404.40 1989
8405.27 2064
8406.13 2053
8407.00 2044
8407.86 2072
8408.73 1911
8409.60 1937
8410.46 1914
8411.33 2070
8412.19 2021
8413.06 2012
8413.92 1984
8414.79 2004
8415.66 2208
8416.52 2222
8417.39 2242
8418.25 2249
8419.12 2312
8419.99 2280
8420.85 2191
8421.72 2161
8422.58 2123
8423.45 2186
8424.32 2273
8425.18 2299
8426.05 2278
8426.92 2221
8427.78 2247
8428.65 2324
8429.52 2454
8430.38 2576
8431.25 2616
8432.12 2646
8432.98 2595
8433.85 2579
8434.72 2564
8435.58 2585
8436.45 2606
8437.32 2682
8438.18 2762
8439.05 2782
8439.92 2936
8440.79 3047
8441.65 3095
8442.52 3113
8443.39 3190
8444.25 3388
8445.12 3499
8445.99 3480
8446.86 3437
8447.72 3409
8448.59 3481
8449.46 3516
8450.33 3249
8451.19 3276
8452.06 3409
8452.93 3395
8453.80 3497
8454.67 3873
8455.53 4500
8456.40 5400
8457.27 6954
8458.14 8630
8459.01 10054
8459.87 11135
8460.74 11244
8461.61 11387
8462.48 10627
8463.35 9473
8464.22 8143
8465.08 6599
8465.95 5594
8466.82 4791
8467.69 4226
8468.56 3689
8469.43 3353
8470.29 3000
8471.16 2836
8472.03 2761
8472.90 2716
8473.77 2592
8474.64 2531
8475.51 2511
8476.38 2447
8477.25 2487
8478.11 2404
8478.98 2400
8479.85 2339
8480.72 2292
8481.59 2208
8482.46 2132
8483.33 2210
8484.20 2174
8485.07 2168
8485.94 2198
8486.81 2328
8487.68 2448
8488.55 2449
8489.42 2379
8490.29 2478
8491.16 2459
8492.03 2386
8492.90 2301
8493.77 2374
8494.64 2427
8495.51 2543
8496.38 2666
8497.25 2595
8498.12 2816
8498.99 2806
8499.86 2662
8500.73 2708
8501.60 2565
8502.47 2527
8503.34 2518
8504.21 2473
8505.08 2339
8505.95 2180
8506.82 2183
8507.69 2224
8508.56 2264
8509.43 2219
8510.30 2313
8511.17 2127
8512.04 2202
8512.91 2136
8513.79 2239
8514.66 2254
8515.53 2207
8516.40 2233
8517.27 2267
8518.14 2279
8519.01 2228
8519.88 2211
8520.75 2174
8521.63 2370
8522.50 2270
8523.37 2241
8524.24 2226
8525.11 2271
8525.98 2305
8526.85 2316
8527.73 2298
8528.60 2265
8529.47 2288
8530.34 2338
8531.21 2394
8532.08 2485
8532.96 2444
8533.83 2434
8534.70 2527
8535.57 2523
8536.44 2457
8537.32 2535
8538.19 2448
8539.06 2504
8539.93 2384
8540.81 2406
8541.68 2245
8542.55 2221
8543.42 2287
8544.29 2166
8545.17 2103
8546.04 1989
8546.91 1968
8547.79 1982
8548.66 2028
8549.53 2056
8550.40 2019
8551.28 1899
8552.15 1894
8553.02 1900
8553.89 1966
8554.77 1926
8555.64 2081
8556.51 2187
8557.39 2043
8558.26 2190
8559.13 2146
8560.01 2151
8560.88 2074
8561.75 2098
8562.63 1964
8563.50 1991
8564.37 1894
8565.25 1808
8566.12 1812
8566.99 1911
8567.87 1831
8568.74 1928
8569.62 1911
8570.49 1868
8571.36 1836
8572.24 1720
8573.11 1875
8573.99 1857
8574.86 1768
8575.73 1822
8576.61 1731
8577.48 1797
8578.36 1772
8579.23 1819
8580.10 1784
8580.98 1700
8581.85 1657
8582.73 1600
8583.60 1757
8584.48 1755
8585.35 1702
8586.23 1627
8587.10 1690
8587.98 1695
8588.85 1687
8589.72 1780
8590.60 1739
8591.47 1785
8592.35 1617
8593.22 1697
8594.10 1749
8594.97 1738
8595.85 1768
8596.72 1813
8597.60 1765
8598.47 1788
8599.35 1828
8600.23 1788
8601.10 1749
8601.98 1867
8602.85 1904
8603.73 1844
8604.60 1794
8605.48 1860
8606.35 1850
8607.23 1840
8608.11 1934
8608.98 1891
8609.86 1927
8610.73 2063
8611.61 2064
8612.48 2105
8613.36 2228
8614.24 2172
8615.11 2225
8615.99 2186
8616.87 2282
8617.74 2037
8618.62 1966
8619.49 1980
8620.37 1866
8621.25 1795
8622.12 1719
8623.00 1761
8623.88 1865
8624.75 1779
8625.63 1793
8626.51 1843
8627.38 1827
8628.26 2024
8629.14 1967
8630.01 1973
8630.89 1944
8631.77 1947
8632.64 2024
8633.52 2013
8634.40 2065
8635.28 2031
8636.15 2012
8637.03 2081
8637.91 2052
8638.78 2044
8639.66 2010
8640.54 1956
8641.42 2047
8642.29 1997
8643.17 2088
8644.05 2107
8644.93 2099
8645.80 2077
8646.68 2268
8647.56 2361
8648.44 2197
8649.31 2168
8650.19 2269
8651.07 2333
8651.95 2208
8652.83 2243
8653.70 2401
8654.58 2324
8655.46 2259
8656.34 2292
8657.22 2311
8658.10 2341
8658.97 2264
8659.85 2229
8660.73 2290
8661.61 2265
8662.49 2356
8663.37 2283
8664.24 2296
8665.12 2448
8666.00 2383
8666.88 2359
8667.76 2399
8668.64 2375
8669.52 2394
8670.40 2393
8671.27 2536
8672.15 2727
8673.03 2837
8673.91 2950
8674.79 3198
8675.67 3360
8676.55 3683
8677.43 3908
8678.31 3958
8679.19 3933
8680.07 3899
8680.95 3800
8681.83 3648
8682.71 3347
8683.58 3268
8684.46 3047
8685.34 2887
8686.22 2853
8687.10 2711
8687.98 2704
8688.86 2764
8689.74 2917
8690.62 2963
8691.50 3135
8692.38 3559
8693.26 4085
8694.14 4631
8695.02 5259
8695.90 5509
8696.78 5699
8697.66 5552
8698.54 5446
8699.42 4986
8700.30 4619
8701.19 4102
8702.07 3604
8702.95 3209
8703.83 2889
8704.71 2637
8705.59 2531
8706.47 2397
8707.35 2364
8708.23 2194
8709.11 2176
8709.99 2223
8710.87 2224
8711.75 2143
8712.64 2067
8713.52 2065
8714.40 2067
8715.28 1998
8716.16 2045
8717.04 2128
8717.92 2102
8718.80 1975
8719.69 2019
8720.57 2094
8721.45 1963
8722.33 2070
8723.21 2004
8724.09 2066
8724.97 2120
8725.86 2120
8726.74 2122
8727.62 2044
8728.50 2093
8729.38 1996
8730.27 2078
8731.15 2152
8732.03 2239
8732.91 2202
8733.79 2158
8734.68 2173
8735.56 2168
8736.44 2316
8737.32 2312
8738.20 2199
8739.09 2174
8739.97 2119
8740.85 2096
8741.73 2013
8742.62 2019
8743.50 1936
8744.38 2064
8745.27 2091
8746.15 2118
8747.03 2049
8747.91 1980
8748.80 2146
8749.68 2190
8750.56 2098
8751.45 2155
8752.33 2152
8753.21 2127
8754.09 2075
8754.98 2149
8755.86 2183
8756.74 2251
8757.63 2388
8758.51 2276
8759.39 2353
8760.28 2525
8761.16 2515
8762.04 2584
8762.93 2652
8763.81 2693
8764.70 2640
8765.58 2572
8766.46 2462
8767.35 2327
8768.23 2453
8769.11 2519
8770.00 2390
8770.88 2407
8771.77 2476
8772.65 2492
8773.53 2440
8774.42 2434
8775.30 2502
8776.19 2480
8777.07 2457
8777.96 2425
8778.84 2663
8779.72 2597
8780.61 2524
8781.49 2564
8782.38 2614
8783.26 2504
8784.15 2649
8785.03 2613
8785.92 2591
8786.80 2644
8787.69 2686
8788.57 2746
8789.46 2611
8790.34 2703
8791.23 2679
8792.11 2783
8793.00 3027
8793.88 3269
8794.77 3376
8795.65 3539
8796.54 3519
8797.42 3598
8798.31 3534
8799.19 3272
8800.08 3191
8800.96 3176
8801.85 2910
8802.74 2647
8803.62 2499
8804.51 2421
8805.39 2304
8806.28 2408
8807.16 2347
8808.05 2229
8808.94 2320
8809.82 2424
8810.71 2461
8811.59 2437
8812.48 2452
8813.37 2443
8814.25 2413
8815.14 2277
8816.02 2157
8816.91 2178
8817.80 2162
8818.68 2021
8819.57 1938
8820.46 2049
8821.34 2064
8822.23 1940
8823.12 1906
8824.00 1997
8824.89 2064
8825.78 1989
8826.66 1897
8827.55 1991
8828.44 2007
8829.32 2092
8830.21 2163
8831.10 2055
8831.99 1963
8832.87 1953
8833.76 2021
8834.65 1982
8835.53 1923
8836.42 1875
8837.31 1906
8838.20 1861
8839.08 1785
8839.97 1773
8840.86 1700
8841.75 1758
8842.63 1764
8843.52 1734
8844.41 1714
8845.30 1701
8846.18 1712
8847.07 1727
8847.96 1739
8848.85 1763
8849.74 1768
8850.62 1836
8851.51 1917
8852.40 1902
8853.29 1769
8854.18 1650
8855.06 1665
8855.95 1706
8856.84 1575
8857.73 1624
8858.62 1572
8859.51 1559
8860.39 1637
8861.28 1594
8862.17 1685
8863.06 1654
8863.95 1636
8864.84 1570
8865.73 1650
8866.62 1548
8867.50 1531
8868.39 1525
8869.28 1558
8870.17 1594
8871.06 1628
8871.95 1636
8872.84 1570
8873.73 1499
8874.62 1537
8875.51 1610
8876.40 1498
8877.28 1394
8878.17 1504
8879.06 1466
8879.95 1434
8880.84 1443
8881.73 1550
8882.62 1432
8883.51 1489
8884.40 1496
8885.29 1556
8886.18 1496
8887.07 1409
8887.96 1435
8888.85 1315
8889.74 1375
8890.63 1479
8891.52 1397
8892.41 1369
8893.30 1417
8894.19 1420
8895.08 1343
8895.97 1336
8896.86 1315
8897.75 1306
8898.64 1296
8899.53 1316
8900.42 1323
8901.31 1295
8902.20 1290
8903.10 1291
8903.99 1318
8904.88 1297
8905.77 1270
8906.66 1297
8907.55 1352
8908.44 1279
8909.33 1257
8910.22 1283
8911.11 1295
8912.00 1298
8912.90 1291
8913.79 1269
8914.68 1289
8915.57 1239
8916.46 1215
8917.35 1297
8918.24 1317
8919.13 1263
8920.03 1277
8920.92 1307
8921.81 1289
8922.70 1244
8923.59 1227
8924.48 1265
8925.38 1267
8926.27 1230
8927.16 1201
8928.05 1135
8928.94 1172
8929.84 1204
8930.73 1214
8931.62 1285
8932.51 1256
8933.40 1284
8934.30 1255
8935.19 1229
8936.08 1195
8936.97 1191
8937.86 1153
8938.76 1193
8939.65 1252
8940.54 1136
8941.43 1136
8942.33 1157
8943.22 1144
8944.11 1208
8945.01 1136
8945.90 1184
8946.79 1147
8947.68 1136
8948.58 1097
8949.47 1172
8950.36 1130
8951.26 1064
8952.15 1046
8953.04 1144
8953.94 1110
8954.83 1124
8955.72 1083
8956.62 1077
8957.51 1079
8958.40 1144
8959.30 1107
8960.19 1025
8961.08 1114
8961.98 1032
8962.87 1071
8963.76 1131
8964.66 1127
8965.55 1086
8966.44 1147
8967.34 1090
8968.23 1163
8969.13 1188
8970.02 1182
8970.91 1122
8971.81 1152
8972.70 1131
8973.60 1104
8974.49 1126
8975.39 1155
8976.28 1205
8977.17 1079
8978.07 1068
8978.96 1035
8979.86 1106
8980.75 1091
8981.65 1185
8982.54 1194
8983.44 1126
8984.33 1224
8985.22 1177
8986.12 1092
8987.01 1112
8987.91 1150
8988.80 1052
8989.70 1121
8990.59 1069
8991.49 1024
8992.38 1035
8993.28 1043
8994.17 1149
8995.07 1091
8995.97 1073
8996.86 1059
8997.76 1068
8998.65 1122
8999.55 1071
9000.44 1064
9001.34 1041
9002.23 948
9003.13 1101
9004.02 1008
9004.92 1037
9005.82 1023
9006.71 1059
9007.61 1033
9008.50 1058
9009.40 1017
9010.30 1089
9011.19 974
9012.09 1016
9012.98 1057
9013.88 1001
9014.78 986
9015.67 999
9016.57 1003
9017.47 963
9018.36 942
9019.26 949
9020.15 946
9021.05 990
9021.95 970
9022.84 1027
9023.74 1020
9024.64 1076
9025.53 1032
9026.43 1034
9027.33 998
9028.23 1012
9029.12 993
9030.02 938
9030.92 975
9031.81 1018
9032.71 1002
9033.61 971
9034.50 946
9035.40 970
9036.30 1008
9037.20 968
9038.09 887
9038.99 959
9039.89 1015
9040.79 1007
9041.68 1023
9042.58 1033
9043.48 1029
9044.38 955
9045.27 957
9046.17 1037
9047.07 959
9047.97 934
9048.87 966
9049.76 1041
9050.66 1068
9051.56 1033
9052.46 1015
9053.36 1011
9054.25 1023
9055.15 933
9056.05 964
9056.95 1023
9057.85 1052
9058.75 1058
9059.64 998
9060.54 1069
9061.44 1157
9062.34 1011
9063.24 1094
9064.14 1002
9065.04 940
9065.93 1007
9066.83 1052
9067.73 1010
9068.63 1042
9069.53 1044
9070.43 1027
9071.33 1008
9072.23 900
9073.13 944
9074.03 968
9074.92 1034
9075.82 1044
9076.72 957
9077.62 1027
9078.52 999
9079.42 1023
9080.32 1046
9081.22 957
9082.12 941
9083.02 1051
9083.92 982
9084.82 947
9085.72 988
9086.62 1024
9087.52 1058
9088.42 998
9089.32 1051
9090.22 971
9091.12 994
9092.02 1027
9092.92 1060
9093.82 1093
9094.72 1025
9095.62 1049
9096.52 1073
9097.42 989
9098.32 972
9099.22 1027
9100.12 1002
9101.02 1008
9101.92 992
9102.82 973
9103.72 999
9104.62 947
9105.52 1014
9106.43 1080
9107.33 996
9108.23 950
9109.13 888
9110.03 922
9110.93 993
9111.83 867
9112.73 870
9113.63 938
9114.53 1034
9115.44 1005
9116.34 967
9117.24 997
9118.14 977
9119.04 916
9119.94 910
9120.84 965
9121.75 951
9122.65 1023
9123.55 1024
9124.45 1014
9125.35 909
9126.25 915
9127.16 1007
9128.06 1019
9128.96 967
9129.86 987
9130.76 979
9131.66 940
9132.57 944
9133.47 967
9134.37 1010
9135.27 1027
9136.18 1057
9137.08 1037
9137.98 951
9138.88 986
9139.79 1035
9140.69 971
9141.59 928
9142.49 996
9143.40 967
9144.30 1010
9145.20 986
9146.10 1023
9147.01 994
9147.91 990
9148.81 1004
9149.71 1011
9150.62 983
9151.52 979
9152.42 1024
9153.33 945
9154.23 918
9155.13 914
9156.04 952
9156.94 980
9157.84 1022
9158.75 988
9159.65 944
9160.55 1017
9161.46 1029
9162.36 1011
9163.26 965
9164.17 937
9165.07 1010
9165.97 990
9166.88 994
9167.78 1056
9168.69 1054
9169.59 969
9170.49 966
9171.40 986
9172.30 942
9173.21 895
9174.11 870
9175.01 923
9175.92 930
9176.82 954
9177.73 989
9178.63 993
9179.54 939
9180.44 992
9181.35 878
9182.25 892
9183.15 934
9184.06 957
9184.96 1081
9185.87 962
9186.77 930
9187.68 928
9188.58 920
9189.49 919
9190.39 1002
9191.30 989
9192.20 948
9193.11 874
9194.01 895
9194.92 920
9195.82 901
9196.73 915
9197.63 991
9198.54 1025
9199.44 953
9200.35 928
9201.25 965
9202.16 966
9203.07 1035
9203.97 1036
9204.88 965
9205.78 1017
9206.69 999
9207.59 992
9208.50 978
9209.41 1023
9210.31 963
9211.22 992
9212.12 1000
9213.03 951
9213.94 963
9214.84 951
9215.75 937
9216.65 975
9217.56 1080
9218.47 1048
9219.37 1022
9220.28 1060
9221.19 1094
9222.09 1020
9223.00 1002
9223.91 1055
9224.81 1071
9225.72 1040
9226.63 1044
9227.53 988
9228.44 927
9229.35 919
9230.25 997
9231.16 972
9232.07 957
9232.97 1001
9233.88 1008
9234.79 1029
9235.70 1018
9236.60 947
9237.51 911
9238.42 900
9239.32 998
9240.23 1005
9241.14 984
9242.05 923
9242.95 946
9243.86 956
9244.77 997
9245.68 947
9246.58 968
9247.49 887
9248.40 914
9249.31 940
9250.22 960
9251.12 902
9252.03 994
9252.94 1014
9253.85 951
9254.76 872
9255.66 905
9256.57 915
9257.48 900
9258.39 988
9259.30 913
9260.21 965
9261.11 963
9262.02 957
9262.93 946
9263.84 917
9264.75 874
9265.66 928
9266.57 927
9267.47 959
9268.38 933
9269.29 970
9270.20 1009
9271.11 947
9272.02 909
9272.93 907
9273.84 921
9274.75 968
9275.65 964
9276.56 1014
9277.47 990
9278.38 941
9279.29 980
9280.20 1004
9281.11 899
9282.02 989
9282.93 984
9283.84 950
9284.75 881
9285.66 911
9286.57 906
9287.48 992
9288.39 982
9289.30 966
9290.21 924
9291.12 1017
9292.03 1031
9292.94 970
9293.85 932
9294.76 994
9295.67 1064
9296.58 1044
9297.49 1003
9298.40 961
9299.31 972
9300.22 981
9301.13 1043
9302.04 1004
9302.95 1092
9303.86 1063
9304.77 1085
9305.68 1051
9306.59 1077
9307.50 1086
9308.41 1142
9309.32 1064
9310.23 1130
9311.15 1191
9312.06 1117
9312.97 1163
9313.88 1187
9314.79 1165
9315.70 1142
9316.61 1154
9317.52 1163
9318.43 1049
9319.35 961
9320.26 1096
9321.17 1085
9322.08 1066
9322.99 1018
9323.90 1033
9324.81 1079
9325.73 1024
9326.64 997
9327.55 1025
9328.46 952
9329.37 1054
9330.28 1068
9331.20 980
9332.11 1001
9333.02 1020
9333.93 1104
9334.84 1037
9335.76 980
9336.67 979
9337.58 964
9338.49 1025
9339.40 1096
9340.32 1065
9341.23 1069
9342.14 1071
9343.05 1061
9343.97 1074
9344.88 1007
9345.79 1068
9346.70 1084
9347.62 1056
9348.53 1090
9349.44 1087
9350.35 1033
9351.27 1068
9352.18 1030
9353.09 969
9354.01 1054
9354.92 945
9355.83 1030
9356.75 1037
9357.66 1038
9358.57 1013
9359.49 1062
9360.40 999
9361.31 1052
9362.23 931
9363.14 1018
9364.05 1057
9364.97 1078
9365.88 1015
9366.79 1076
9367.71 974
9368.62 1045
9369.53 978
9370.45 950
9371.36 1016
9372.28 914
9373.19 978
9374.10 945
9375.02 1014
9375.93 1068
9376.84 1030
9377.76 1007
9378.67 1006
9379.59 1057
9380.50 1040
9381.42 1044
9382.33 1057
9383.24 973
9384.16 952
9385.07 1015
9385.99 988
9386.90 977
9387.82 1053
9388.73 1076
9389.65 1029
9390.56 1105
9391.48 1111
9392.39 1134
9393.31 1084
9394.22 1114
9395.14 1229
9396.05 1288
9396.97 1218
9397.88 1186
9398.80 1158
9399.71 1210
9400.63 1248
9401.54 1216
9402.46 1166
9403.37 1209
9404.29 1198
9405.20 1129
9406.12 1033
9407.03 986
9407.95 1021
9408.87 1115
9409.78 1075
9410.70 1069
9411.61 1033
9412.53 1067
9413.44 1066
9414.36 1044
9415.28 1021
9416.19 1034
9417.11 1081
9418.02 1080
9418.94 1072
9419.86 1047
9420.77 1066
9421.69 1051
9422.61 1152
9423.52 1102
9424.44 1082
9425.36 1133
9426.27 1170
9427.19 1148
9428.10 1176
9429.02 1061
9429.94 1080
9430.85 1065
9431.77 1121
9432.69 1131
9433.61 1236
9434.52 1145
9435.44 1127
9436.36 1039
9437.27 1143
9438.19 1136
9439.11 1216
9440.02 1224
9440.94 1125
9441.86 1186
9442.78 1230
9443.69 1118
9444.61 1084
9445.53 1194
9446.45 1149
9447.36 1093
9448.28 1121
9449.20 1127
9450.12 1116
9451.03 1178
9451.95 1246
9452.87 1233
9453.79 1233
9454.71 1332
9455.62 1383
9456.54 1378
9457.46 1412
9458.38 1438
9459.30 1451
9460.21 1381
9461.13 1304
9462.05 1267
9462.97 1315
9463.89 1183
9464.80 1169
9465.72 1184
9466.64 1113
9467.56 1094
9468.48 1128
9469.40 1123
9470.32 1188
9471.23 1228
9472.15 1192
9473.07 1138
9473.99 1097
9474.91 1091
9475.83 1094
9476.75 1073
9477.67 1111
9478.59 1171
9479.50 1158
9480.42 1187
9481.34 1225
9482.26 1155
9483.18 1204
9484.10 1172
9485.02 1242
9485.94 1200
9486.86 1303
9487.78 1260
9488.70 1252
9489.62 1333
9490.54 1335
9491.46 1296
9492.38 1225
9493.30 1128
9494.22 1152
9495.14 1134
9496.06 1231
9496.98 1205
9497.90 1124
9498.82 1127
9499.74 1212
9500.66 1233
9501.58 1214
9502.50 1289
9503.42 1115
9504.34 1111
9505.26 1222
9506.18 1194
9507.10 1174
9508.02 1217
9508.94 1225
9509.86 1189
9510.78 1257
9511.70 1198
9512.62 1163
9513.54 1180
9514.46 1195
9515.38 1306
9516.30 1307
9517.23 1283
9518.15 1223
9519.07 1283
9519.99 1250
9520.91 1289
9521.83 1392
9522.75 1370
9523.67 1373
9524.59 1347
9525.52 1272
9526.44 1353
9527.36 1262
9528.28 1331
9529.20 1343
9530.12 1392
9531.04 1472
9531.97 1559
9532.89 1629
9533.81 1667
9534.73 1790
9535.65 1948
9536.57 2155
9537.50 2018
9538.42 2018
9539.34 1981
9540.26 1814
9541.18 1806
9542.11 1680
9543.03 1589
9543.95 1535
9544.87 1493
9545.80 1414
9546.72 1380
9547.64 1376
9548.56 1366
9549.49 1365
9550.41 1329
9551.33 1313
9552.25 1158
9553.18 1221
9554.10 1329
9555.02 1355
9555.94 1246
9556.87 1247
9557.79 1228
9558.71 1227
9559.64 1296
9560.56 1318
9561.48 1384
9562.40 1354
9563.33 1366
9564.25 1492
9565.17 1364
9566.10 1315
9567.02 1347
9567.94 1387
9568.87 1350
9569.79 1325
9570.71 1341
9571.64 1264
9572.56 1272
9573.49 1303
9574.41 1275
9575.33 1242
9576.26 1191
9577.18 1179
9578.10 1195
9579.03 1152
9579.95 1137
9580.88 1222
9581.80 1256
9582.72 1238
9583.65 1306
9584.57 1266
9585.50 1197
9586.42 1165
9587.35 1241
9588.27 1250
9589.19 1257
9590.12 1280
9591.04 1298
9591.97 1303
9592.89 1331
9593.82 1237
9594.74 1280
9595.67 1297
9596.59 1333
9597.52 1324
9598.44 1308
9599.37 1364
9600.29 1342
9601.22 1378
9602.14 1245
9603.07 1386
9603.99 1363
9604.92 1369
9605.84 1357
9606.77 1389
9607.69 1433
9608.62 1478
9609.54 1382
9610.47 1388
9611.39 1510
9612.32 1474
9613.24 1454
9614.17 1573
9615.10 1515
9616.02 1559
9616.95 1523
9617.87 1462
9618.80 1366
9619.72 1399
9620.65 1396
9621.58 1436
9622.50 1456
9623.43 1550
9624.35 1519
9625.28 1584
9626.21 1478
9627.13 1497
9628.06 1538
9628.99 1579
9629.91 1565
9630.84 1539
9631.76 1621
9632.69 1636
9633.62 1602
9634.54 1630
9635.47 1737
9636.40 1797
9637.32 1763
9638.25 1619
9639.18 1698
9640.10 1865
9641.03 1762
9641.96 1789
9642.89 1825
9643.81 1805
9644.74 1834
9645.67 1888
9646.59 1928
9647.52 1955
9648.45 1905
9649.38 1981
9650.30 2056
9651.23 2133
9652.16 2215
9653.09 2327
9654.01 2339
9654.94 2386
9655.87 2261
9656.80 2173
9657.72 2089
9658.65 2091
9659.58 1937
9660.51 2004
9661.43 1965
9662.36 1897
9663.29 1892
9664.22 1872
9665.15 1878
9666.07 1905
9667.00 1855
9667.93 1797
9668.86 1953
9669.79 1955
9670.72 1857
9671.64 1836
9672.57 1894
9673.50 2016
9674.43 1956
9675.36 1865
9676.29 1891
9677.22 1947
9678.14 1984
9679.07 2001
9680.00 2030
9680.93 2072
9681.86 1983
9682.79 1967
9683.72 1935
9684.65 1876
9685.58 2064
9686.50 2068
9687.43 2079
9688.36 2072
9689.29 2061
9690.22 2089
9691.15 2056
9692.08 2093
9693.01 2286
9693.94 2195
9694.87 2142
9695.80 2322
9696.73 2318
9697.66 2086
9698.59 2264
9699.52 2244
9700.45 2318
9701.38 2361
9702.31 2410
9703.24 2448
9704.17 2395
9705.10 2404
9706.03 2479
9706.96 2497
9707.89 2503
9708.82 2403
9709.75 2381
9710.68 2341
9711.61 2156
9712.54 2103
9713.47 1999
9714.40 2089
9715.33 2105
9716.26 2183
9717.19 2082
9718.12 2084
9719.05 2247
9719.98 2218
9720.91 2096
9721.84 2159
9722.77 2072
9723.70 1965
9724.64 1996
9725.57 1863
9726.50 1743
9727.43 1750
9728.36 1700
9729.29 1726
9730.22 1790
9731.15 1744
9732.08 1675
9733.02 1587
9733.95 1619
9734.88 1678
9735.81 1669
9736.74 1736
9737.67 1646
9738.60 1607
9739.54 1476
9740.47 1582
9741.40 1622
9742.33 1549
9743.26 1610
9744.20 1512
9745.13 1482
9746.06 1573
9746.99 1656
9747.92 1618
9748.86 1681
9749.79 1600
9750.72 1662
9751.65 1531
9752.58 1543
9753.52 1585
9754.45 1646
9755.38 1537
9756.31 1520
9757.25 1521
9758.18 1557
9759.11 1527
9760.04 1459
9760.98 1423
9761.91 1458
9762.84 1475
9763.77 1506
9764.71 1512
9765.64 1520
9766.57 1508
9767.51 1580
9768.44 1612
9769.37 1587
9770.31 1597
9771.24 1560
9772.17 1500
9773.10 1557
9774.04 1559
9774.97 1573
9775.90 1664
9776.84 1552
9777.77 1608
9778.71 1498
9779.64 1607
9780.57 1695
9781.51 1579
9782.44 1621
9783.37 1821
9784.31 1696
9785.24 1723
9786.17 1727
9787.11 1824
9788.04 1765
9788.98 1753
9789.91 1729
9790.84 1734
9791.78 1642
9792.71 1559
9793.65 1489
9794.58 1535
9795.52 1540
9796.45 1519
9797.38 1573
9798.32 1452
9799.25 1477
9800.19 1467
9801.12 1486
9802.06 1524
9802.99 1441
9803.93 1493
9804.86 1495
9805.80 1487
9806.73 1461
9807.67 1413
9808.60 1375
9809.54 1327
9810.47 1361
9811.41 1316
9812.34 1244
9813.28 1255
9814.21 1294
9815.15 1241
9816.08 1242
9817.02 1348
9817.95 1286
9818.89 1382
9819.82 1307
9820.76 1262
9821.69 1251
9822.63 1294
9823.57 1295
9824.50 1264
9825.44 1243
9826.37 1341
9827.31 1259
9828.25 1339
9829.18 1310
9830.12 1215
9831.05 1268
9831.99 1253
9832.93 1186
9833.86 1213
9834.80 1315
9835.73 1295
9836.67 1269
9837.61 1256
9838.54 1311
9839.48 1244
9840.42 1280
9841.35 1285
9842.29 1360
9843.23 1272
9844.16 1306
9845.10 1348
9846.04 1394
9846.97 1286
9847.91 1235
9848.85 1325
9849.78 1220
9850.72 1300
9851.66 1283
9852.59 1295
9853.53 1359
9854.47 1435
9855.40 1494
9856.34 1457
9857.28 1442
9858.22 1446
9859.15 1341
9860.09 1471
9861.03 1406
9861.97 1425
9862.90 1367
9863.84 1334
9864.78 1375
9865.72 1353
9866.65 1361
9867.59 1330
9868.53 1323
9869.47 1343
9870.41 1417
9871.34 1291
9872.28 1322
9873.22 1292
9874.16 1243
9875.10 1205
9876.03 1365
9876.97 1350
9877.91 1374
9878.85 1288
9879.79 1217
9880.73 1294
9881.66 1261
9882.60 1299
9883.54 1294
9884.48 1214
9885.42 1230
9886.36 1203
9887.30 1202
9888.23 1265
9889.17 1194
9890.11 1219
9891.05 1164
9891.99 1225
9892.93 1340
9893.87 1320
9894.81 1223
9895.75 1185
9896.68 1191
9897.62 1176
9898.56 1237
9899.50 1201
9900.44 1186
9901.38 1252
9902.32 1323
9903.26 1194
9904.20 1204
9905.14 1245
9906.08 1166
9907.02 1196
9907.96 1272
9908.90 1285
9909.84 1293
9910.78 1351
9911.72 1293
9912.66 1307
9913.60 1285
9914.54 1363
9915.48 1340
9916.42 1348
9917.36 1305
9918.30 1243
9919.24 1265
9920.18 1252
9921.12 1318
9922.06 1332
9923.00 1319
9923.94 1402
9924.88 1442
9925.82 1519
9926.76 1590
9927.70 1818
9928.64 2002
9929.58 2225
9930.52 2384
9931.46 2439
9932.40 2443
9933.35 2415
9934.29 2183
9935.23 1951
9936.17 1882
9937.11 1693
9938.05 1634
9938.99 1570
9939.93 1432
9940.87 1343
9941.82 1274
9942.76 1328
9943.70 1261
9944.64 1298
9945.58 1227
9946.52 1240
9947.46 1221
9948.41 1212
9949.35 1190
9950.29 1215
9951.23 1180
9952.17 1204
9953.11 1171
9954.06 1230
9955.00 1180
9955.94 1136
9956.88 1211
9957.82 1234
9958.77 1192
9959.71 1195
9960.65 1227
9961.59 1218
9962.54 1184
9963.48 1182
9964.42 1205
9965.36 1169
9966.30 1191
9967.25 1222
9968.19 1243
9969.13 1208
9970.07 1227
9971.02 1139
9971.96 1110
9972.90 1157
9973.85 1206
9974.79 1134
9975.73 1201
9976.67 1217
9977.62 1155
9978.56 1107
9979.50 1077
9980.45 1206
9981.39 1055
9982.33 1141
9983.28 1098
9984.22 1142
9985.16 1138
9986.11 1121
9987.05 1144
9987.99 1061
9988.94 1072
9989.88 1092
9990.82 1140
9991.77 1121
9992.71 1086
9993.65 1059
9994.60 1097
9995.54 1175
9996.49 1177
9997.43 1108
9998.37 1097
9999.32 1090
10000.26 1142
10001.21 1192
10002.15 1206
10003.09 1114
10004.04 1125
10004.98 1116
10005.93 1153
10006.87 1054
10007.82 1077
10008.76 1129
10009.71 1171
10010.65 1183
10011.59 1052
10012.54 1119
10013.48 1158
10014.43 1100
10015.37 1125
10016.32 1098
10017.26 1022
10018.21 1050
10019.15 1060
10020.10 1039
10021.04 1017
10021.99 1068
10022.93 1090
10023.88 993
10024.82 1041
10025.77 1071
10026.71 1084
10027.66 978
10028.60 988
10029.55 1004
10030.50 1000
10031.44 1005
10032.39 965
10033.33 1007
10034.28 1046
10035.22 1028
10036.17 1016
10037.12 1004
10038.06 980
10039.01 978
10039.95 991
10040.90 1015
10041.84 965
10042.79 976
10043.74 941
10044.68 970
10045.63 933
10046.58 1030
10047.52 987
10048.47 940
10049.41 918
10050.36 1020
10051.31 1024
10052.25 959
10053.20 953
10054.15 967
10055.09 961
10056.04 952
10056.99 1025
10057.93 1008
10058.88 1015
10059.83 1022
10060.77 1032
10061.72 908
10062.67 954
10063.62 982
10064.56 932
10065.51 982
10066.46 944
10067.40 897
10068.35 914
10069.30 926
10070.25 992
10071.19 1006
10072.14 946
10073.09 912
10074.04 926
10074.98 941
10075.93 1028
10076.88 957
10077.83 918
10078.77 965
10079.72 978
10080.67 937
10081.62 901
10082.57 959
10083.51 1015
10084.46 1024
10085.41 925
10086.36 882
10087.31 914
10088.25 951
10089.20 906
10090.15 907
10091.10 957
10092.05 964
10093.00 960
10093.94 881
10094.89 927
10095.84 871
10096.79 918
10097.74 894
10098.69 931
10099.64 941
10100.58 849
10101.53 859
10102.48 866
10103.43 944
10104.38 945
10105.33 903
10106.28 902
10107.23 973
10108.18 962
10109.13 939
10110.08 897
10111.02 907
10111.97 843
10112.92 887
10113.87 927
10114.82 892
10115.77 885
10116.72 930
10117.67 901
10118.62 899
10119.57 920
10120.52 880
10121.47 947
10122.42 927
10123.37 894
10124.32 892
10125.27 901
10126.22 822
10127.17 858
10128.12 879
10129.07 881
10130.02 808
10130.97 850
10131.92 857
10132.87 844
10133.82 860
10134.77 842
10135.72 852
10136.67 945
10137.62 970
10138.57 905
10139.52 945
10140.47 958
10141.42 911
10142.38 945
10143.33 971
10144.28 965
10145.23 866
10146.18 892
10147.13 915
10148.08 902
10149.03 963
10149.98 911
10150.93 812
10151.89 873
10152.84 883
10153.79 973
10154.74 947
10155.69 907
10156.64 878
10157.59 965
10158.55 969
10159.50 945
10160.45 895
10161.40 927
10162.35 879
10163.30 967
10164.26 917
10165.21 895
10166.16 925
10167.11 873
10168.06 922
10169.01 991
10169.97 943
10170.92 884
10171.87 945
10172.82 939
10173.78 959
10174.73 1031
10175.68 924
10176.63 1030
10177.58 1061
10178.54 1015
10179.49 951
10180.44 1077
10181.39 1052
10182.35 1071
10183.30 999
10184.25 989
10185.21 966
10186.16 972
10187.11 970
10188.06 1025
10189.02 1055
10189.97 1148
10190.92 1026
10191.88 1040
10192.83 997
10193.78 1081
10194.74 1096
10195.69 1067
10196.64 1120
10197.60 1056
10198.55 1121
10199.50 1137
10200.46 1090
10201.41 1086
10202.36 1044
10203.32 1052
10204.27 1085
10205.22 1120
10206.18 1071
10207.13 1188
10208.09 1225
10209.04 1181
10209.99 1265
10210.95 1253
10211.90 1332
10212.86 1372
10213.81 1372
10214.76 1386
10215.72 1346
10216.67 1246
10217.63 1055
10218.58 1121
10219.53 1145
10220.49 1168
10221.44 1125
10222.40 1168
10223.35 1162
10224.31 1139
10225.26 1190
10226.22 1135
10227.17 1079
10228.13 1105
10229.08 1029
10230.04 1047
10230.99 1061
10231.95 1058
10232.90 1045
10233.86 1099
10234.81 1103
10235.77 1142
10236.72 1276
10237.68 1289
10238.63 1342
10239.59 1374
10240.54 1333
10241.50 1353
10242.45 1397
10243.41 1303
10244.36 1240
10245.32 1263
10246.28 1194
10247.23 1198
10248.19 1150
10249.14 1075
10250.10 1043
10251.05 1008
10252.01 977
10252.97 1055
10253.92 993
10254.88 1021
10255.83 1008
10256.79 991
10257.75 1040
10258.70 980
10259.66 914
10260.61 993
10261.57 995
10262.53 1046
10263.48 929
10264.44 861
10265.40 977
10266.35 983
10267.31 919
10268.27 900
10269.22 830
10270.18 873
10271.14 917
10272.09 942
10273.05 918
10274.01 844
10274.96 848
10275.92 902
10276.88 869
10277.84 795
10278.79 913
10279.75 955
10280.71 958
10281.66 878
10282.62 911
10283.58 882
10284.54 904
10285.49 964
10286.45 898
10287.41 894
10288.37 844
10289.32 872
10290.28 948
10291.24 958
10292.20 919
10293.16 845
10294.11 836
10295.07 842
10296.03 846
10296.99 867
10297.95 925
10298.90 914
10299.86 867
10300.82 876
10301.78 896
10302.74 876
10303.69 911
10304.65 853
10305.61 832
10306.57 927
10307.53 805
10308.49 903
10309.44 891
10310.40 854
10311.36 852
10312.32 900
10313.28 967
10314.24 1010
10315.20 915
10316.16 843
10317.12 873
10318.07 873
10319.03 882
10319.99 881
10320.95 876
10321.91 893
10322.87 890
10323.83 882
10324.79 818
10325.75 807
10326.71 842
10327.67 857
10328.63 837
10329.59 876
10330.54 909
10331.50 884
10332.46 818
10333.42 922
10334.38 858
10335.34 933
10336.30 935
10337.26 917
10338.22 895
10339.18 896
10340.14 840
10341.10 846
10342.06 791
10343.02 890
10343.98 874
10344.94 799
10345.90 865
10346.86 941
10347.82 892
10348.78 879
10349.75 838
10350.71 877
10351.67 830
10352.63 813
10353.59 853
10354.55 846
10355.51 858
10356.47 780
10357.43 814
10358.39 902
10359.35 926
10360.31 848
10361.27 834
10362.23 903
10363.20 870
10364.16 865
10365.12 885
10366.08 875
10367.04 793
10368.00 835
10368.96 883
10369.92 827
10370.89 822
10371.85 864
10372.81 879
10373.77 809
10374.73 841
10375.69 824
10376.66 830
10377.62 848
10378.58 836
10379.54 831
10380.50 780
10381.46 768
10382.43 848
10383.39 817
10384.35 782
10385.31 862
10386.28 829
10387.24 864
10388.20 828
10389.16 778
10390.12 734
10391.09 823
10392.05 897
10393.01 822
10393.97 929
10394.94 843
10395.90 839
10396.86 810
10397.82 816
10398.79 833
10399.75 798
10400.71 779
10401.68 841
10402.64 920
10403.60 831
10404.56 812
10405.53 791
10406.49 842
10407.45 866
10408.42 814
10409.38 861
10410.34 876
10411.31 875
10412.27 846
10413.23 922
10414.20 896
10415.16 898
10416.12 886
10417.09 919
10418.05 892
10419.01 967
10419.98 1076
10420.94 1072
10421.91 1091
10422.87 1083
10423.83 1107
10424.80 1065
10425.76 1086
10426.73 1076
10427.69 1034
10428.65 986
10429.62 923
10430.58 911
10431.55 905
10432.51 859
10433.47 837
10434.44 809
10435.40 855
10436.37 835
10437.33 828
10438.30 825
10439.26 811
10440.23 786
10441.19 738
10442.16 817
10443.12 849
10444.09 777
10445.05 791
10446.02 756
10446.98 822
10447.95 787
10448.91 799
10449.88 770
10450.84 805
10451.81 835
10452.77 756
10453.74 792
10454.70 802
10455.67 827
10456.63 803
10457.60 774
10458.56 799
10459.53 757
10460.49 844
10461.46 833
10462.43 788
10463.39 838
10464.36 789
10465.32 820
10466.29 792
10467.25 814
10468.22 754
10469.19 710
10470.15 742
10471.12 734
10472.08 687
10473.05 690
10474.02 708
10474.98 756
10475.95 777
10476.92 746
10477.88 761
10478.85 753
10479.82 717
10480.78 743
10481.75 769
10482.71 772
10483.68 767
10484.65 709
10485.61 717
10486.58 779
10487.55 742
10488.52 766
10489.48 751
10490.45 801
10491.42 821
10492.38 784
10493.35 854
10494.32 756
10495.28 772
10496.25 746
10497.22 752
10498.19 830
10499.15 778
10500.12 860
10501.09 807
10502.06 818
10503.02 862
10503.99 789
10504.96 808
10505.93 797
10506.89 800
10507.86 794
10508.83 698
10509.80 721
10510.77 792
10511.73 791
10512.70 775
10513.67 794
10514.64 797
10515.61 760
10516.57 780
10517.54 743
10518.51 811
10519.48 819
10520.45 774
10521.42 792
10522.38 809
10523.35 813
10524.32 760
10525.29 757
10526.26 785
10527.23 753
10528.20 788
10529.16 794
10530.13 755
10531.10 726
10532.07 747
10533.04 721
10534.01 754
10534.98 785
10535.95 757
10536.92 726
10537.89 741
10538.85 773
10539.82 803
10540.79 766
10541.76 789
10542.73 789
10543.70 750
10544.67 762
10545.64 837
10546.61 847
10547.58 833
10548.55 754
10549.52 758
10550.49 774
10551.46 783
10552.43 797
10553.40 801
10554.37 773
10555.34 792
10556.31 818
10557.28 849
10558.25 846
10559.22 841
10560.19 820
10561.16 869
10562.13 936
10563.10 966
10564.07 980
10565.04 982
10566.01 1085
10566.98 1052
10567.95 1039
10568.92 947
10569.89 919
10570.86 880
10571.83 818
10572.80 827
10573.78 805
10574.75 815
10575.72 821
10576.69 858
10577.66 826
10578.63 844
10579.60 820
10580.57 856
10581.54 801
10582.51 840
10583.49 788
10584.46 759
10585.43 765
10586.40 847
10587.37 794
10588.34 796
10589.31 890
10590.29 775
10591.26 798
10592.23 859
10593.20 871
10594.17 803
10595.14 816
10596.12 748
10597.09 793
10598.06 841
10599.03 788
10600.00 813
10600.98 883
10601.95 873
10602.92 816
10603.89 817
10604.87 803
10605.84 828
10606.81 856
10607.78 770
10608.75 798
10609.73 811
10610.70 837
10611.67 770
10612.64 703
10613.62 799
10614.59 785
10615.56 782
10616.54 791
10617.51 773
10618.48 761
10619.45 759
10620.43 805
10621.40 830
10622.37 882
10623.35 842
10624.32 867
10625.29 820
10626.27 848
10627.24 820
10628.21 881
10629.19 819
10630.16 791
10631.13 754
10632.11 867
10633.08 872
10634.05 859
10635.03 858
10636.00 821
10636.97 910
10637.95 880
10638.92 883
10639.90 930
10640.87 956
10641.84 1047
10642.82 1022
10643.79 989
10644.77 1042
10645.74 996
10646.71 1041
10647.69 1033
10648.66 918
10649.64 927
10650.61 845
10651.59 865
10652.56 826
10653.53 843
10654.51 849
10655.48 814
10656.46 778
10657.43 765
10658.41 829
10659.38 898
10660.36 817
10661.33 801
10662.31 830
10663.28 846
10664.26 838
10665.23 820
10666.21 776
10667.18 806
10668.16 834
10669.13 834
10670.11 793
10671.08 814
10672.06 763
10673.03 860
10674.01 831
10674.98 759
10675.96 740
10676.93 743
10677.91 844
10678.89 893
10679.86 816
10680.84 829
10681.81 899
10682.79 903
10683.76 854
10684.74 849
10685.72 812
10686.69 832
10687.67 850
10688.64 868
10689.62 849
10690.60 785
10691.57 786
10692.55 735
10693.53 711
10694.50 730
10695.48 804
10696.46 770
10697.43 702
10698.41 703
10699.38 777
10700.36 829
10701.34 754
10702.31 701
10703.29 714
10704.27 700
10705.25 722
10706.22 733
10707.20 727
10708.18 766
10709.15 739
10710.13 698
10711.11 709
10712.08 693
10713.06 771
10714.04 771
10715.02 721
10715.99 759
10716.97 735
10717.95 784
10718.93 679
10719.90 683
10720.88 721
10721.86 752
10722.84 744
10723.81 786
10724.79 783
10725.77 774
10726.75 694
10727.72 778
10728.70 771
10729.68 722
10730.66 728
10731.64 761
10732.61 784
10733.59 716
10734.57 720
10735.55 718
10736.53 692
10737.51 733
10738.48 699
10739.46 720
10740.44 726
10741.42 678
10742.40 752
10743.38 790
10744.36 721
10745.33 730
10746.31 683
10747.29 731
10748.27 760
10749.25 716
10750.23 666
10751.21 621
10752.19 664
10753.16 674
10754.14 728
10755.12 788
10756.10 692
10757.08 761
10758.06 793
10759.04 710
10760.02 743
10761.00 729
10761.98 735
10762.96 723
10763.94 732
10764.92 777
10765.90 728
10766.88 707
10767.86 729
10768.84 682
10769.82 756
10770.80 712
10771.78 721
10772.75 704
10773.73 683
10774.71 660
10775.69 756
10776.68 755
10777.66 707
10778.64 711
10779.62 706
10780.60 712
10781.58 771
10782.56 762
10783.54 774
10784.52 751
10785.50 666
10786.48 753
10787.46 799
10788.44 844
10789.42 792
10790.40 687
10791.38 742
10792.36 746
10793.34 703
10794.32 721
10795.31 739
10796.29 730
10797.27 729
10798.25 790
10799.23 724
10800.21 701
10801.19 737
10802.17 686
10803.15 755
10804.14 716
10805.12 675
10806.10 737
10807.08 723
10808.06 739
10809.04 763
10810.03 724
10811.01 682
10811.99 747
10812.97 737
10813.95 665
10814.93 663
10815.92 691
10816.90 713
10817.88 710
10818.86 711
10819.84 667
10820.83 691
10821.81 730
10822.79 723
10823.77 701
10824.75 735
10825.74 775
10826.72 710
10827.70 710
10828.68 737
10829.67 739
10830.65 717
10831.63 710
10832.61 693
10833.60 700
10834.58 687
10835.56 685
10836.55 700
10837.53 741
10838.51 686
10839.49 799
10840.48 724
10841.46 741
10842.44 767
10843.43 766
10844.41 784
10845.39 754
10846.38 762
10847.36 775
10848.34 780
10849.33 759
10850.31 781
10851.29 814
10852.28 793
10853.26 763
10854.24 674
10855.23 750
10856.21 806
10857.20 815
10858.18 801
10859.16 773
10860.15 784
10861.13 764
10862.12 661
10863.10 754
10864.08 826
10865.07 762
10866.05 736
10867.04 781
10868.02 784
10869.00 763
10869.99 753
10870.97 754
10871.96 849
10872.94 777
10873.93 818
10874.91 727
10875.90 805
10876.88 830
10877.86 827
10878.85 811
10879.83 888
10880.82 836
10881.80 817
10882.79 834
10883.77 801
10884.76 859
10885.74 881
10886.73 848
10887.71 833
10888.70 899
10889.68 859
10890.67 837
10891.66 829
10892.64 902
10893.63 955
10894.61 882
10895.60 926
10896.58 919
10897.57 951
10898.55 902
10899.54 907
10900.53 862
10901.51 929
10902.50 869
10903.48 828
10904.47 904
10905.45 900
10906.44 854
10907.43 888
10908.41 945
10909.40 922
10910.39 980
10911.37 952
10912.36 925
10913.34 966
10914.33 945
10915.32 905
10916.30 976
10917.29 965
10918.28 1012
10919.26 1045
10920.25 981
10921.24 957
10922.22 887
10923.21 879
10924.20 926
10925.18 975
10926.17 1022
10927.16 948
10928.14 974
10929.13 948
10930.12 1064
10931.11 1069
10932.09 965
10933.08 947
10934.07 1017
10935.05 1068
10936.04 1051
10937.03 1013
10938.02 1070
10939.00 1034
10939.99 1049
10940.98 1057
10941.97 1034
10942.95 1019
10943.94 1118
10944.93 1148
10945.92 1174
10946.91 1113
10947.89 1241
10948.88 1194
10949.87 1130
10950.86 1097
10951.85 1167
10952.83 1140
10953.82 1181
10954.81 1217
10955.80 1200
10956.79 1210
10957.77 1296
10958.76 1390
10959.75 1382
10960.74 1482
10961.73 1548
10962.72 1509
10963.71 1653
10964.69 1575
10965.68 1511
10966.67 1524
10967.66 1498
10968.65 1420
10969.64 1432
10970.63 1437
10971.62 1344
10972.60 1302
10973.59 1318
10974.58 1239
10975.57 1225
10976.56 1346
10977.55 1250
10978.54 1226
10979.53 1194
10980.52 1186
10981.51 1241
10982.50 1267
10983.49 1282
10984.48 1262
10985.47 1319
10986.46 1378
10987.44 1339
10988.43 1299
10989.42 1341
10990.41 1402
10991.40 1374
10992.39 1309
10993.38 1310
10994.37 1290
10995.36 1281
10996.35 1306
10997.34 1488
10998.33 1525
10999.32 1657
11000.31 1737
11001.30 1863
11002.30 1943
11003.29 2165
11004.28 2147
11005.27 2082
11006.26 2087
11007.25 1992
11008.24 1876
11009.23 1857
11010.22 1687
11011.21 1633
11012.20 1443
11013.19 1370
11014.18 1381
11015.17 1204
11016.16 1230
11017.16 1230
11018.15 1217
11019.14 1188
11020.13 1188
11021.12 1182
11022.11 1141
11023.10 1209
11024.09 1103
11025.09 1113
11026.08 1114
11027.07 1067
11028.06 1054
11029.05 1149
11030.04 1087
11031.03 1026
11032.03 1048
11033.02 1054
11034.01 1118
11035.00 1053
11035.99 1018
11036.99 1076
11037.98 1036
11038.97 1078
11039.96 1081
11040.95 1088
11041.95 1076
11042.94 1095
11043.93 1058
11044.92 1013
11045.91 1023
11046.91 1021
11047.90 933
11048.89 935
11049.88 964
11050.88 1016
11051.87 910
11052.86 946
11053.85 947
11054.85 944
11055.84 967
11056.83 932
11057.83 955
11058.82 984
11059.81 932
11060.80 980
11061.80 917
11062.79 951
11063.78 971
11064.78 918
11065.77 921
11066.76 928
11067.76 953
11068.75 976
11069.74 917
11070.74 894
11071.73 884
11072.72 906
11073.72 834
11074.71 895
11075.70 927
11076.70 945
11077.69 967
11078.69 862
11079.68 874
11080.67 872
11081.67 887
11082.66 953
11083.65 1001
11084.65 904
11085.64 974
11086.64 859
11087.63 933
11088.63 949
11089.62 928
11090.61 929
11091.61 894
11092.60 893
11093.60 857
11094.59 934
11095.59 959
11096.58 918
11097.58 872
11098.57 866
11099.56 868
11100.56 896
11101.55 958
11102.55 913
11103.54 881
11104.54 866
11105.53 898
11106.53 959
11107.52 883
11108.52 872
11109.51 950
11110.51 869
11111.50 853
11112.50 849
11113.50 808
11114.49 805
11115.49 838
11116.48 860
11117.48 870
11118.47 886
11119.47 862
11120.46 822
11121.46 894
11122.46 866
11123.45 886
11124.45 928
11125.44 877
11126.44 925
11127.43 903
11128.43 886
11129.43 896
11130.42 899
11131.42 911
11132.42 875
11133.41 888
11134.41 878
11135.40 843
11136.40 836
11137.40 880
11138.39 887
11139.39 857
11140.39 825
11141.38 819
11142.38 834
11143.38 789
11144.37 846
11145.37 821
11146.37 826
11147.36 889
11148.36 923
11149.36 935
11150.35 861
11151.35 810
11152.35 871
11153.35 905
11154.34 844
11155.34 868
11156.34 830
11157.33 824
11158.33 777
11159.33 900
11160.33 897
11161.32 851
11162.32 877
11163.32 882
11164.32 862
11165.31 870
11166.31 851
11167.31 880
11168.31 812
11169.31 801
11170.30 863
11171.30 945
11172.30 918
11173.30 848
11174.30 771
11175.29 836
11176.29 839
11177.29 803
11178.29 873
11179.29 948
11180.29 872
11181.28 859
11182.28 780
11183.28 864
11184.28 794
11185.28 779
11186.28 867
11187.27 847
11188.27 837
11189.27 783
11190.27 801
11191.27 841
11192.27 821
11193.27 865
11194.27 884
11195.27 882
11196.26 816
11197.26 851
11198.26 860
11199.26 842
11200.26 850
11201.26 866
11202.26 837
11203.26 774
11204.26 807
11205.26 891
11206.26 861
11207.26 816
11208.26 783
11209.26 830
11210.26 841
11211.26 812
11212.26 766
11213.26 815
11214.26 804
11215.25 867
11216.25 860
11217.25 822
11218.25 813
11219.25 743
11220.26 771
11221.26 838
11222.26 801
11223.26 817
11224.26 795
11225.26 736
11226.26 750
11227.26 765
11228.26 772
11229.26 771
11230.26 853
11231.26 801
11232.26 788
11233.26 819
11234.26 743
11235.26 767
11236.26 772
11237.26 833
11238.26 803
11239.27 788
11240.27 786
11241.27 832
11242.27 798
11243.27 775
11244.27 768
11245.27 778
11246.27 775
11247.28 826
11248.28 774
11249.28 836
11250.28 800
11251.28 819
11252.28 806
11253.28 846
11254.29 776
11255.29 825
11256.29 831
11257.29 791
11258.29 775
11259.29 813
11260.30 734
11261.30 762
11262.30 779
11263.30 827
11264.30 846
11265.31 825
11266.31 791
11267.31 802
11268.31 812
11269.32 777
11270.32 781
11271.32 791
11272.32 776
11273.33 788
11274.33 803
11275.33 821
11276.33 815
11277.34 873
11278.34 849
11279.34 848
11280.34 852
11281.35 856
11282.35 974
11283.35 920
11284.36 891
11285.36 824
11286.36 932
11287.36 906
11288.37 873
11289.37 843
11290.37 788
11291.38 793
11292.38 748
11293.38 811
11294.39 840
11295.39 811
11296.40 870
11297.40 861
11298.40 842
11299.41 796
11300.41 834
11301.41 779
11302.42 863
11303.42 794
11304.42 758
11305.43 731
11306.43 784
11307.44 809
11308.44 821
11309.44 814
11310.45 852
11311.45 882
11312.46 852
11313.46 951
11314.47 920
11315.47 924
11316.47 953
11317.48 988
11318.48 969
11319.49 1008
11320.49 907
11321.50 972
11322.50 929
11323.51 937
11324.51 885
11325.52 883
11326.52 789
11327.53 749
11328.53 785
11329.54 787
11330.54 775
11331.55 760
11332.55 794
11333.56 865
11334.56 784
11335.57 777
11336.57 769
11337.58 739
11338.58 785
11339.59 778
11340.59 808
11341.60 797
11342.61 746
11343.61 830
11344.62 821
11345.62 794
11346.63 873
11347.63 923
11348.64 819
11349.65 824
11350.65 840
11351.66 811
11352.66 769
11353.67 788
11354.68 841
11355.68 869
11356.69 744
11357.69 868
11358.70 855
11359.71 779
11360.71 754
11361.72 795
11362.73 777
11363.73 786
11364.74 723
11365.75 798
11366.75 812
11367.76 755
11368.77 707
11369.77 740
11370.78 777
11371.79 741
11372.79 731
11373.80 706
11374.81 714
11375.81 782
11376.82 817
11377.83 756
11378.84 721
11379.84 714
11380.85 731
11381.86 756
11382.86 768
11383.87 777
11384.88 747
11385.89 770
11386.89 807
11387.90 732
11388.91 702
11389.92 719
11390.93 752
11391.93 791
11392.94 725
11393.95 723
11394.96 786
11395.96 716
11396.97 744
11397.98 801
11398.99 771
11400.00 748
11401.00 765
11402.01 736
11403.02 727
11404.03 694
11405.04 740
11406.05 751
11407.05 723
11408.06 709
11409.07 719
11410.08 732
11411.09 724
11412.10 752
11413.11 774
11414.12 786
11415.12 744
11416.13 707
11417.14 740
11418.15 731
11419.16 800
11420.17 750
11421.18 704
11422.19 750
11423.20 752
11424.20 725
11425.21 778
11426.22 748
11427.23 812
11428.24 802
11429.25 774
11430.26 776
11431.27 785
11432.28 751
11433.29 759
11434.30 768
11435.31 769
11436.32 777
11437.33 742
11438.34 712
11439.35 695
11440.36 749
11441.37 774
11442.38 789
11443.39 757
11444.40 724
11445.41 754
11446.42 795
11447.43 762
11448.44 806
11449.45 706
11450.46 727
11451.47 750
11452.48 715
11453.49 813
11454.50 838
11455.51 802
11456.52 826
11457.53 775
11458.54 811
11459.55 910
11460.57 865
11461.58 747
11462.59 816
11463.60 777
11464.61 791
11465.62 813
11466.63 814
11467.64 792
11468.65 729
11469.66 715
11470.68 794
11471.69 831
11472.70 817
11473.71 809
11474.72 859
11475.73 849
11476.74 844
11477.76 769
11478.77 849
11479.78 831
11480.79 823
11481.80 829
11482.81 844
11483.83 857
11484.84 845
11485.85 787
11486.86 811
11487.87 812
11488.89 828
11489.90 851
11490.91 889
11491.92 846
11492.93 842
11493.95 825
11494.96 910
11495.97 861
11496.98 921
11498.00 863
11499.01 844
11500.02 869
11501.03 893
11502.05 849
11503.06 817
11504.07 874
11505.09 971
11506.10 870
11507.11 794
11508.12 839
11509.14 845
11510.15 873
11511.16 834
11512.18 897
11513.19 887
11514.20 868
11515.22 909
11516.23 860
11517.24 866
11518.26 909
11519.27 885
11520.28 889
11521.30 866
11522.31 896
11523.32 907
11524.34 932
11525.35 886
11526.36 886
11527.38 922
11528.39 869
11529.41 865
11530.42 883
11531.43 900
11532.45 1002
11533.46 959
11534.47 917
11535.49 893
11536.50 882
11537.52 966
11538.53 962
11539.55 878
11540.56 927
11541.57 935
11542.59 994
11543.60 990
11544.62 1041
11545.63 1074
11546.65 1055
11547.66 976
11548.68 1040
11549.69 1059
11550.71 1120
11551.72 1022
11552.74 1035
11553.75 1025
11554.77 1014
11555.78 1121
11556.80 1090
11557.81 1061
11558.83 1094
11559.84 1099
11560.86 1147
11561.87 1181
11562.89 1139
11563.90 1075
11564.92 1050
11565.93 1135
11566.95 1196
11567.96 1157
11568.98 1189
11570.00 1244
11571.01 1165
11572.03 1188
11573.04 1168
11574.06 1182
11575.07 1253
11576.09 1366
11577.11 1304
11578.12 1274
11579.14 1258
11580.15 1329
11581.17 1353
11582.19 1398
11583.20 1391
11584.22 1369
11585.24 1484
11586.25 1505
11587.27 1468
11588.28 1521
11589.30 1529
11590.32 1498
11591.33 1571
11592.35 1517
11593.37 1619
11594.38 1592
11595.40 1653
11596.42 1861
11597.43 1885
11598.45 1982
11599.47 2064
11600.48 2139
11601.50 2387
11602.52 2509
11603.54 2532
11604.55 2600
11605.57 2619
11606.59 2499
11607.61 2380
11608.62 2269
11609.64 2154
11610.66 2030
11611.67 2033
11612.69 1965
11613.71 1961
11614.73 1861
11615.74 1891
11616.76 1911
11617.78 1970
11618.80 2005
11619.82 1987
11620.83 2074
11621.85 2042
11622.87 2034
11623.89 2062
11624.91 2067
11625.92 2077
11626.94 2091
11627.96 2217
11628.98 2349
11630.00 2367
11631.01 2503
11632.03 2840
11633.05 2946
11634.07 3210
11635.09 3608
11636.11 3833
11637.13 3920
11638.14 3889
11639.16 3948
11640.18 3812
11641.20 3627
11642.22 3403
11643.24 3182
11644.26 2922
11645.28 2638
11646.29 2422
11647.31 2196
11648.33 2122
11649.35 1935
11650.37 1780
11651.39 1745
11652.41 1704
11653.43 1711
11654.45 1647
11655.47 1627
11656.49 1521
11657.51 1507
11658.53 1544
11659.55 1596
11660.57 1508
11661.58 1474
11662.60 1414
11663.62 1496
11664.64 1512
11665.66 1415
11666.68 1413
11667.70 1430
11668.72 1425
11669.74 1454
11670.76 1448
11671.78 1478
11672.80 1446
11673.82 1485
11674.84 1502
11675.86 1474
11676.89 1468
11677.91 1404
11678.93 1395
11679.95 1347
11680.97 1334
11681.99 1280
11683.01 1318
11684.03 1329
11685.05 1300
11686.07 1255
11687.09 1216
11688.11 1172
11689.13 1216
11690.15 1248
11691.17 1189
11692.20 1195
11693.22 1229
11694.24 1243
11695.26 1247
11696.28 1215
11697.30 1238
11698.32 1191
11699.34 1187
11700.36 1220
11701.39 1224
11702.41 1150
11703.43 1168
11704.45 1249
11705.47 1201
11706.49 1237
11707.52 1216
11708.54 1280
11709.56 1223
11710.58 1251
11711.60 1225
11712.62 1220
11713.65 1255
11714.67 1250
11715.69 1275
11716.71 1264
11717.73 1306
11718.76 1314
11719.78 1259
11720.80 1361
11721.82 1304
11722.85 1296
11723.87 1166
11724.89 1233
11725.91 1249
11726.94 1177
11727.96 1189
11728.98 1181
11730.00 1183
11731.03 1166
11732.05 1207
11733.07 1162
11734.09 1244
11735.12 1192
11736.14 1132
11737.16 1200
11738.19 1192
11739.21 1164
11740.23 1108
11741.26 1107
11742.28 1071
11743.30 1124
11744.33 1063
11745.35 1086
11746.37 1065
11747.40 1073
11748.42 1125
11749.44 1083
11750.47 1102
11751.49 1109
11752.51 1058
11753.54 1060
11754.56 1026
11755.58 1051
11756.61 1067
11757.63 1095
11758.66 1101
11759.68 1005
11760.70 1055
11761.73 1070
11762.75 1064
11763.78 1020
11764.80 1012
11765.82 1010
11766.85 983
11767.87 966
11768.90 999
11769.92 991
11770.95 997
11771.97 999
11772.99 965
11774.02 958
11775.04 959
11776.07 947
11777.09 999
11778.12 986
11779.14 1033
11780.17 989
11781.19 956
11782.22 1008
11783.24 978
11784.27 916
11785.29 950
11786.32 966
11787.34 1002
11788.37 944
11789.39 934
11790.42 1020
11791.44 990
11792.47 1016
11793.49 976
11794.52 938
11795.55 966
11796.57 964
11797.60 972
11798.62 944
11799.65 937
11800.67 967
11801.70 940
11802.73 970
11803.75 903
11804.78 944
11805.80 966
11806.83 937
11807.86 847
11808.88 830
11809.91 868
11810.93 886
11811.96 923
11812.99 917
11814.01 885
11815.04 849
11816.07 860
11817.09 901
11818.12 892
11819.14 808
11820.17 851
11821.20 809
11822.22 821
11823.25 836
11824.28 897
11825.30 895
11826.33 919
11827.36 876
11828.39 853
11829.41 848
11830.44 884
11831.47 893
11832.49 907
11833.52 929
11834.55 909
11835.58 892
11836.60 922
11837.63 872
11838.66 875
11839.68 896
11840.71 839
11841.74 873
11842.77 808
11843.79 860
11844.82 927
11845.85 806
11846.88 809
11847.91 847
11848.93 844
11849.96 786
11850.99 877
11852.02 856
11853.05 849
11854.07 882
11855.10 882
11856.13 834
11857.16 842
11858.19 845
11859.21 887
11860.24 819
11861.27 851
11862.30 858
11863.33 881
11864.36 850
11865.38 904
11866.41 903
11867.44 936
11868.47 913
11869.50 901
11870.53 940
11871.56 890
11872.59 947
11873.61 858
11874.64 872
11875.67 861
11876.70 912
11877.73 915
11878.76 846
11879.79 847
11880.82 851
11881.85 901
11882.88 904
11883.91 861
11884.94 865
11885.97 885
11886.99 863
11888.02 836
11889.05 805
11890.08 885
11891.11 884
11892.14 916
11893.17 872
11894.20 901
11895.23 897
11896.26 923
11897.29 922
11898.32 980
11899.35 947
11900.38 951
11901.41 1029
11902.44 1061
11903.47 1122
11904.50 1095
11905.53 1050
11906.56 1022
11907.59 1072
11908.62 1108
11909.65 1014
11910.69 1011
11911.72 1089
11912.75 1085
11913.78 966
11914.81 1017
11915.84 1045
11916.87 1032
11917.90 1079
11918.93 970
11919.96 1055
11920.99 1026
11922.02 946
11923.05 984
11924.09 976
11925.12 1041
11926.15 1025
11927.18 1045
11928.21 1035
11929.24 1183
11930.27 1191
11931.30 1137
11932.34 1198
11933.37 1256
11934.40 1330
11935.43 1460
11936.46 1447
11937.49 1371
11938.53 1428
11939.56 1302
11940.59 1273
11941.62 1231
11942.65 1236
11943.69 1198
11944.72 1152
11945.75 1060
11946.78 959
11947.81 979
11948.85 907
11949.88 981
11950.91 932
11951.94 893
11952.97 984
11954.01 977
11955.04 884
11956.07 870
11957.10 843
11958.14 843
11959.17 943
11960.20 938
11961.24 937
11962.27 909
11963.30 856
11964.33 897
11965.37 852
11966.40 879
11967.43 884
11968.47 901
11969.50 929
11970.53 807
11971.56 871
11972.60 881
11973.63 898
11974.66 893
11975.70 909
11976.73 860
11977.76 882
11978.80 824
11979.83 897
11980.86 833
11981.90 799
11982.93 867
11983.97 829
11985.00 851
11986.03 900
11987.07 855
11988.10 849
11989.13 911
11990.17 890
11991.20 855
11992.24 922
11993.27 960
11994.31 960
11995.34 938
11996.37 894
11997.41 833
11998.44 848
11999.48 846
12000.51 864
12001.55 851
12002.58 893
12003.61 929
12004.65 950
12005.68 865
12006.72 817
12007.75 908
12008.79 901
12009.82 900
12010.86 927
12011.89 936
12012.93 999
12013.96 1025
12015.00 948
12016.03 961
12017.07 994
12018.10 963
12019.14 979
12020.17 1000
12021.21 992
12022.24 1024
12023.28 980
12024.31 972
12025.35 989
12026.39 989
12027.42 1001
12028.46 958
12029.49 962
12030.53 960
12031.56 926
12032.60 961
12033.64 994
12034.67 982
12035.71 932
12036.74 923
12037.78 970
12038.82 970
12039.85 974
12040.89 979
12041.92 950
12042.96 977
12044.00 981
12045.03 976
12046.07 967
12047.11 992
12048.14 963
12049.18 953
12050.21 918
12051.25 953
12052.29 904
12053.32 979
12054.36 930
12055.40 998
12056.43 1029
12057.47 1029
12058.51 1016
12059.55 975
12060.58 1021
12061.62 1072
12062.66 1005
12063.69 1079
12064.73 1071
12065.77 1048
12066.81 1024
12067.84 1043
12068.88 1042
12069.92 1043
12070.95 1012
12071.99 1006
12073.03 1013
12074.07 1036
12075.11 1046
12076.14 1035
12077.18 1014
12078.22 990
12079.26 966
12080.29 1055
12081.33 1074
12082.37 1056
12083.41 1091
12084.45 1039
12085.48 1047
12086.52 1084
12087.56 1056
12088.60 1088
12089.64 1093
12090.67 1118
12091.71 1135
12092.75 1051
12093.79 1142
12094.83 1178
12095.87 1125
12096.91 1115
12097.94 1124
12098.98 1219
12100.02 1242
12101.06 1170
12102.10 1256
12103.14 1307
12104.18 1405
12105.22 1294
12106.25 1279
12107.29 1358
12108.33 1375
12109.37 1401
12110.41 1361
12111.45 1233
12112.49 1281
12113.53 1252
12114.57 1153
12115.61 1087
12116.65 1100
12117.69 1115
12118.73 1116
12119.77 1031
12120.80 955
12121.84 977
12122.88 949
12123.92 983
12124.96 938
12126.00 941
12127.04 992
12128.08 983
12129.12 981
12130.16 953
12131.20 970
12132.24 969
12133.28 957
12134.32 897
12135.36 964
12136.40 984
12137.44 888
12138.48 934
12139.52 892
12140.57 918
12141.61 979
12142.65 915
12143.69 941
12144.73 891
12145.77 863
12146.81 962
12147.85 940
12148.89 869
12149.93 853
12150.97 857
12152.01 914
12153.05 840
12154.10 823
12155.14 864
12156.18 878
12157.22 897
12158.26 863
12159.30 831
12160.34 882
12161.38 894
12162.42 893
12163.47 830
12164.51 875
12165.55 809
12166.59 835
12167.63 829
12168.67 828
12169.72 855
12170.76 859
12171.80 894
12172.84 816
12173.88 798
12174.92 791
12175.97 863
12177.01 924
12178.05 897
12179.09 811
12180.13 794
12181.18 886
12182.22 889
12183.26 806
12184.30 848
12185.35 898
12186.39 884
12187.43 878
12188.47 865
12189.52 822
12190.56 776
12191.60 831
12192.64 875
12193.69 838
12194.73 876
12195.77 840
12196.82 815
12197.86 829
12198.90 856
12199.94 876
12200.99 888
12202.03 880
12203.07 853
12204.12 789
12205.16 835
12206.20 864
12207.25 835
12208.29 886
12209.33 854
12210.38 830
12211.42 840
12212.46 840
12213.51 880
12214.55 815
12215.59 810
12216.64 881
12217.68 874
12218.73 844
12219.77 864
12220.81 833
12221.86 806
12222.90 800
12223.94 830
12224.99 828
12226.03 819
12227.08 849
12228.12 890
12229.17 847
12230.21 812
12231.25 835
12232.30 850
12233.34 817
12234.39 794
12235.43 854
12236.48 837
12237.52 840
12238.57 844
12239.61 876
12240.66 903
12241.70 833
12242.74 818
12243.79 867
12244.83 893
12245.88 921
12246.92 872
12247.97 915
12249.01 886
12250.06 880
12251.10 879
12252.15 838
12253.20 881
12254.24 889
12255.29 785
12256.33 869
12257.38 936
12258.42 799
12259.47 810
12260.51 826
12261.56 840
12262.60 826
12263.65 827
12264.70 800
12265.74 828
12266.79 822
12267.83 831
12268.88 829
12269.93 750
12270.97 777
12272.02 828
12273.06 780
12274.11 732
12275.16 791
12276.20 809
12277.25 820
12278.30 789
12279.34 802
12280.39 828
12281.43 792
12282.48 823
12283.53 729
12284.57 741
12285.62 802
12286.67 821
12287.71 815
12288.76 761
12289.81 828
12290.85 797
12291.90 756
12292.95 723
12294.00 766
12295.04 763
12296.09 767
12297.14 772
12298.18 710
12299.23 729
12300.28 764
12301.33 778
12302.37 742
12303.42 732
12304.47 779
12305.52 784
12306.56 737
12307.61 783
12308.66 744
12309.71 832
12310.75 803
12311.80 760
12312.85 711
12313.90 737
12314.95 781
12315.99 763
12317.04 741
12318.09 723
12319.14 724
12320.19 695
12321.23 674
12322.28 713
12323.33 708
12324.38 767
12325.43 732
12326.47 673
12327.52 697
12328.57 760
12329.62 801
12330.67 703
12331.72 757
12332.77 720
12333.81 727
12334.86 714
12335.91 711
12336.96 729
12338.01 706
12339.06 700
12340.11 711
12341.16 721
12342.21 672
12343.26 688
12344.30 775
12345.35 676
12346.40 700
12347.45 700
12348.50 744
12349.55 722
12350.60 715
12351.65 755
12352.70 675
12353.75 643
12354.80 661
12355.85 697
12356.90 724
12357.95 690
12359.00 682
12360.05 675
12361.10 671
12362.15 661
12363.20 710
12364.25 717
12365.30 774
12366.35 743
12367.40 734
12368.45 754
12369.50 705
12370.55 671
12371.60 681
12372.65 741
12373.70 721
12374.75 717
12375.80 715
12376.85 734
12377.90 728
12378.95 696
12380.00 699
12381.05 750
12382.10 683
12383.15 677
12384.21 681
12385.26 696
12386.31 767
12387.36 711
12388.41 680
12389.46 715
12390.51 634
12391.56 691
12392.61 690
12393.67 760
12394.72 729
12395.77 686
12396.82 673
12397.87 751
12398.92 707
12399.97 721
12401.03 728
12402.08 778
12403.13 727
12404.18 669
12405.23 714
12406.28 670
12407.34 677
12408.39 668
12409.44 744
12410.49 730
12411.54 758
12412.60 796
12413.65 746
12414.70 740
12415.75 728
12416.80 738
12417.86 797
12418.91 779
12419.96 739
12421.01 726
12422.07 710
12423.12 733
12424.17 709
12425.22 708
12426.28 681
12427.33 690
12428.38 737
12429.43 736
12430.49 732
12431.54 700
12432.59 726
12433.65 811
12434.70 776
12435.75 741
12436.80 735
12437.86 744
12438.91 753
12439.96 793
12441.02 747
12442.07 688
12443.12 729
12444.18 680
12445.23 670
12446.28 692
12447.34 701
12448.39 695
12449.45 680
12450.50 717
12451.55 676
12452.61 678
12453.66 714
12454.71 668
12455.77 720
12456.82 724
12457.88 736
12458.93 735
12459.98 785
12461.04 777
12462.09 726
12463.15 723
12464.20 739
12465.26 757
12466.31 710
12467.36 811
12468.42 715
12469.47 685
12470.53 686
12471.58 715
12472.64 747
12473.69 782
12474.75 695
12475.80 722
12476.86 763
12477.91 806
12478.97 829
12480.02 816
12481.08 815
12482.13 772
12483.19 772
12484.24 767
12485.30 808
12486.35 773
12487.41 795
12488.46 759
12489.52 752
12490.57 779
12491.63 873
12492.68 910
12493.74 924
12494.79 1017
12495.85 1026
12496.90 1021
12497.96 1107
12499.02 1100
12500.07 1091
12501.13 1077
12502.18 1098
12503.24 1032
12504.30 1002
12505.35 1034
12506.41 1016
12507.46 878
12508.52 850
12509.58 840
12510.63 865
12511.69 833
12512.74 800
12513.80 816
12514.86 793
12515.91 754
12516.97 767
12518.03 762
12519.08 744
12520.14 740
12521.20 762
12522.25 747
12523.31 772
12524.37 739
12525.42 781
12526.48 807
12527.54 741
12528.59 768
12529.65 810
12530.71 744
12531.77 744
12532.82 713
12533.88 774
12534.94 758
12535.99 760
12537.05 811
12538.11 793
12539.17 800
12540.22 808
12541.28 778
12542.34 760
12543.40 745
12544.45 751
12545.51 736
12546.57 717
12547.63 732
12548.69 748
12549.74 706
12550.80 680
12551.86 697
12552.92 773
12553.98 832
12555.03 801
12556.09 748
12557.15 732
12558.21 742
12559.27 742
12560.32 794
12561.38 784
12562.44 826
12563.50 918
12564.56 837
12565.62 873
12566.68 817
12567.73 787
12568.79 815
12569.85 932
12570.91 899
12571.97 957
12573.03 943
12574.09 985
12575.15 969
12576.20 1045
12577.26 1069
12578.32 1042
12579.38 1078
12580.44 1172
12581.50 1110
12582.56 1102
12583.62 1083
12584.68 1125
12585.74 1068
12586.80 1023
12587.86 1013
12588.92 974
12589.98 872
12591.04 881
12592.10 871
12593.15 848
12594.21 810
12595.27 768
12596.33 854
12597.39 808
12598.45 769
12599.51 775
12600.57 765
12601.63 831
12602.69 838
12603.75 797
12604.81 737
12605.87 789
12606.93 777
12608.00 803
12609.06 755
12610.12 811
12611.18 836
12612.24 784
12613.30 783
12614.36 810
12615.42 821
12616.48 852
12617.54 827
12618.60 832
12619.66 817
12620.72 840
12621.78 808
12622.84 803
12623.91 819
12624.97 816
12626.03 838
12627.09 827
12628.15 896
12629.21 780
12630.27 750
12631.33 784
12632.40 749
12633.46 801
12634.52 747
12635.58 751
12636.64 797
12637.70 844
12638.76 781
12639.83 783
12640.89 731
12641.95 702
12643.01 744
12644.07 775
12645.13 801
12646.20 830
12647.26 846
12648.32 829
12649.38 915
12650.45 833
12651.51 840
12652.57 857
12653.63 811
12654.69 850
12655.76 869
12656.82 864
12657.88 978
12658.94 913
12660.01 875
12661.07 851
12662.13 943
12663.19 927
12664.26 886
12665.32 870
12666.38 855
12667.45 866
12668.51 790
12669.57 807
12670.63 823
12671.70 831
12672.76 774
12673.82 811
12674.89 874
12675.95 789
12677.01 815
12678.08 815
12679.14 864
12680.20 756
12681.27 765
12682.33 800
12683.39 777
12684.46 838
12685.52 822
12686.58 757
12687.65 796
12688.71 817
12689.77 819
12690.84 817
12691.90 792
12692.97 789
12694.03 850
12695.09 889
12696.16 881
12697.22 868
12698.29 885
12699.35 832
12700.42 760
12701.48 849
12702.54 909
12703.61 789
12704.67 822
12705.74 863
12706.80 829
12707.87 922
12708.93 890
12710.00 844
12711.06 800
12712.12 847
12713.19 871
12714.25 828
12715.32 858
12716.38 843
12717.45 841
12718.51 817
12719.58 803
12720.64 828
12721.71 833
12722.77 861
12723.84 847
12724.90 880
12725.97 828
12727.04 801
12728.10 772
12729.17 780
12730.23 796
12731.30 765
12732.36 824
12733.43 784
12734.49 778
12735.56 780
12736.63 796
12737.69 888
12738.76 800
12739.82 803
12740.89 717
12741.95 806
12743.02 824
12744.09 781
12745.15 784
12746.22 766
12747.28 836
12748.35 741
12749.42 738
12750.48 785
12751.55 765
12752.62 705
12753.68 664
12754.75 747
12755.82 722
12756.88 701
12757.95 750
12759.02 730
12760.08 708
12761.15 771
12762.22 679
12763.28 645
12764.35 694
12765.42 706
12766.48 726
12767.55 680
12768.62 684
12769.69 671
12770.75 679
12771.82 729
12772.89 645
12773.95 663
12775.02 680
12776.09 696
12777.16 714
12778.22 708
12779.29 674
12780.36 724
12781.43 680
12782.49 658
12783.56 689
12784.63 676
12785.70 660
12786.77 709
12787.83 670
12788.90 684
12789.97 698
12791.04 641
12792.11 648
12793.17 674
12794.24 647
12795.31 627
12796.38 632
12797.45 644
12798.51 653
12799.58 698
12800.65 683
12801.72 705
12802.79 636
12803.86 656
12804.93 668
12805.99 616
12807.06 632
12808.13 705
12809.20 672
12810.27 708
12811.34 645
12812.41 677
12813.48 664
12814.54 669
12815.61 660
12816.68 681
12817.75 703
12818.82 629
12819.89 698
12820.96 703
12822.03 701
12823.10 662
12824.17 717
12825.24 692
12826.31 638
12827.38 694
12828.45 654
12829.52 709
12830.59 706
12831.65 689
12832.72 648
12833.79 671
12834.86 724
12835.93 673
12837.00 657
12838.07 678
12839.14 626
12840.21 653
12841.28 653
12842.35 681
12843.42 565
12844.50 608
12845.57 637
12846.64 640
12847.71 684
12848.78 668
12849.85 650
12850.92 652
12851.99 650
12853.06 676
12854.13 625
12855.20 565
12856.27 631
12857.34 638
12858.41 659
12859.48 624
12860.55 638
12861.63 627
12862.70 612
12863.77 574
12864.84 594
12865.91 600
12866.98 673
12868.05 638
12869.12 640
12870.19 621
12871.27 582
12872.34 639
12873.41 570
12874.48 570
12875.55 570
12876.62 647
12877.70 591
12878.77 592
12879.84 606
12880.91 593
12881.98 584
12883.05 630
12884.13 620
12885.20 605
12886.27 601
12887.34 605
12888.41 587
12889.49 606
12890.56 560
12891.63 548
12892.70 578
12893.78 581
12894.85 568
12895.92 556
12896.99 592
12898.06 572
12899.14 589
12900.21 589
12901.28 548
12902.36 611
12903.43 542
12904.50 541
12905.57 545
12906.65 581
12907.72 569
12908.79 600
12909.87 562
12910.94 613
12912.01 573
12913.08 578
12914.16 590
12915.23 569
12916.30 596
12917.38 571
12918.45 626
12919.52 541
12920.60 498
12921.67 549
12922.74 586
12923.82 583
12924.89 601
12925.97 539
12927.04 527
12928.11 606
12929.19 563
12930.26 535
12931.33 574
12932.41 607
12933.48 597
12934.56 572
12935.63 582
12936.70 549
12937.78 617
12938.85 588
12939.93 555
12941.00 510
12942.08 556
12943.15 583
12944.22 541
12945.30 579
12946.37 600
12947.45 547
12948.52 584
12949.60 589
12950.67 530
12951.75 546
12952.82 587
12953.90 591
12954.97 508
12956.05 563
12957.12 564
12958.20 634
12959.27 611
12960.35 534
12961.42 537
12962.50 524
12963.57 586
12964.65 586
12965.72 564
12966.80 585
12967.87 597
12968.95 548
12970.02 538
12971.10 527
12972.17 583
12973.25 590
12974.33 589
12975.40 573
12976.48 586
12977.55 568
12978.63 596
12979.70 582
12980.78 638
12981.86 593
12982.93 574
12984.01 542
12985.08 552
12986.16 562
12987.24 580
12988.31 608
12989.39 597
12990.47 554
12991.54 546
12992.62 550
12993.70 576
12994.77 599
12995.85 586
12996.93 558
12998.00 549
12999.08 554
13000.16 597
13001.23 569
13002.31 547
13003.39 550
13004.46 562
13005.54 566
13006.62 542
13007.69 531
13008.77 541
13009.85 567
13010.93 602
13012.00 624
13013.08 579
13014.16 591
13015.23 541
13016.31 557
13017.39 547
13018.47 568
13019.54 529
13020.62 570
13021.70 610
13022.78 552
13023.85 513
13024.93 564
13026.01 592
13027.09 566
13028.17 563
13029.24 598
13030.32 561
13031.40 542
13032.48 567
13033.56 600
13034.63 570
13035.71 589
13036.79 581
13037.87 538
13038.95 552
13040.03 570
13041.10 607
13042.18 554
13043.26 639
13044.34 604
13045.42 563
13046.50 616
13047.58 634
13048.65 576
13049.73 567
13050.81 572
13051.89 553
13052.97 558
13054.05 585
13055.13 612
13056.21 645
13057.29 594
13058.37 598
13059.44 609
13060.52 576
13061.60 603
13062.68 586
13063.76 571
13064.84 644
13065.92 640
13067.00 625
13068.08 538
13069.16 553
13070.24 569
13071.32 554
13072.40 563
13073.48 566
13074.56 578
13075.64 528
13076.72 546
13077.80 517
13078.88 556
13079.96 581
13081.04 572
13082.12 561
13083.20 566
13084.28 560
13085.36 548
13086.44 578
13087.52 546
13088.60 571
13089.68 550
13090.76 618
13091.84 571
13092.92 565
13094.00 565
13095.08 580
13096.16 549
13097.24 527
13098.33 549
13099.41 605
13100.49 613
13101.57 620
13102.65 548
13103.73 552
13104.81 563
13105.89 557
13106.97 634
13108.05 570
13109.14 537
13110.22 544
13111.30 580
13112.38 536
13113.46 569
13114.54 542
13115.62 574
13116.71 535
13117.79 492
13118.87 511
13119.95 555
13121.03 594
13122.11 538
13123.20 569
13124.28 582
13125.36 533
13126.44 549
13127.52 583
13128.61 501
13129.69 547
13130.77 569
13131.85 558
13132.94 575
13134.02 563
13135.10 578
13136.18 545
13137.26 539
13138.35 509
13139.43 577
13140.51 561
13141.59 550
13142.68 571
13143.76 550
13144.84 558
13145.93 527
13147.01 573
13148.09 577
13149.17 524
13150.26 561
13151.34 588
13152.42 544
13153.51 510
13154.59 558
13155.67 566
13156.76 550
13157.84 601
13158.92 591
13160.01 591
13161.09 589
13162.17 585
13163.26 541
13164.34 565
13165.42 535
13166.51 594
13167.59 549
13168.67 577
13169.76 544
13170.84 585
13171.93 565
13173.01 538
13174.09 545
13175.18 598
13176.26 606
13177.35 575
13178.43 559
13179.51 501
13180.60 536
13181.68 599
13182.77 540
13183.85 533
13184.94 541
13186.02 565
13187.10 573
13188.19 516
13189.27 558
13190.36 564
13191.44 603
13192.53 589
13193.61 589
13194.70 623
13195.78 606
13196.87 601
13197.95 544
13199.04 579
13200.12 543
13201.21 552
13202.29 585
13203.38 525
13204.46 582
13205.55 542
13206.63 554
13207.72 585
13208.80 589
13209.89 573
13210.97 569
13212.06 566
13213.14 581
13214.23 597
13215.32 580
13216.40 587
13217.49 630
13218.57 593
13219.66 582
13220.74 615
13221.83 580
13222.92 564
13224.00 571
13225.09 564
13226.17 597
13227.26 506
13228.35 518
13229.43 577
13230.52 580
13231.61 578
13232.69 587
13233.78 567
13234.87 535
13235.95 568
13237.04 518
13238.12 552
13239.21 545
13240.30 588
13241.38 591
13242.47 620
13243.56 606
13244.65 561
13245.73 622
13246.82 635
13247.91 584
13248.99 590
13250.08 603
13251.17 626
13252.25 607
13253.34 617
13254.43 553
13255.52 657
13256.60 623
13257.69 567
13258.78 605
13259.87 631
13260.95 616
13262.04 580
13263.13 607
13264.22 621
13265.30 623
13266.39 619
13267.48 658
13268.57 634
13269.65 634
13270.74 639
13271.83 623
13272.92 620
13274.01 597
13275.09 642
13276.18 653
13277.27 673
13278.36 613
13279.45 670
13280.54 652
13281.62 683
13282.71 657
13283.80 671
13284.89 683
13285.98 695
13287.07 640
13288.16 654
13289.24 787
13290.33 720
13291.42 710
13292.51 705
13293.60 654
13294.69 677
13295.78 679
13296.87 704
13297.96 677
13299.04 665
13300.13 698
13301.22 698
13302.31 679
13303.40 640
13304.49 705
13305.58 703
13306.67 702
13307.76 683
13308.85 636
13309.94 692
13311.03 684
13312.12 691
13313.21 741
13314.30 764
13315.39 708
13316.48 715
13317.57 738
13318.66 717
13319.75 752
13320.84 795
13321.93 749
13323.02 794
13324.11 771
13325.20 733
13326.29 722
13327.38 659
13328.47 728
13329.56 699
13330.65 681
13331.74 766
13332.83 764
13333.92 727
13335.01 710
13336.10 733
13337.19 731
13338.28 688
13339.37 716
13340.46 741
13341.55 687
13342.64 659
13343.74 680
13344.83 732
13345.92 679
13347.01 794
13348.10 779
13349.19 739
13350.28 709
13351.37 699
13352.46 719
13353.56 765
13354.65 730
13355.74 704
13356.83 746
13357.92 800
13359.01 815
13360.10 725
13361.20 792
13362.29 772
13363.38 803
13364.47 845
13365.56 836
13366.65 803
13367.75 839
13368.84 880
13369.93 875
13371.02 852
13372.11 815
13373.21 881
13374.30 871
13375.39 943
13376.48 824
13377.58 790
13378.67 766
13379.76 793
13380.85 820
13381.95 764
13383.04 685
13384.13 699
13385.22 716
13386.32 739
13387.41 708
13388.50 712
13389.59 710
13390.69 709
13391.78 657
13392.87 694
13393.97 690
13395.06 679
13396.15 643
13397.24 695
13398.34 725
13399.43 700
13400.52 742
13401.62 710
13402.71 689
13403.80 717
13404.90 707
13405.99 657
13407.08 664
13408.18 665
13409.27 686
13410.37 660
13411.46 703
13412.55 686
13413.65 634
13414.74 679
13415.83 692
13416.93 680
13418.02 688
13419.12 648
13420.21 689
13421.30 671
13422.40 663
13423.49 697
13424.59 746
13425.68 733
13426.78 700
13427.87 650
13428.96 705
13430.06 743
13431.15 700
13432.25 647
13433.34 664
13434.44 707
13435.53 703
13436.63 704
13437.72 715
13438.82 688
13439.91 662
13441.01 754
13442.10 698
13443.20 711
13444.29 756
13445.39 732
13446.48 792
13447.58 693
13448.67 669
13449.77 703
13450.86 681
13451.96 696
13453.05 755
13454.15 722
13455.24 705
13456.34 712
13457.43 678
13458.53 683
13459.63 707
13460.72 744
13461.82 737
13462.91 714
13464.01 737
13465.10 745
13466.20 737
13467.30 767
13468.39 773
13469.49 764
13470.58 741
13471.68 792
13472.78 882
13473.87 808
13474.97 825
13476.07 830
13477.16 819
13478.26 808
13479.35 804
13480.45 734
13481.55 756
13482.64 781
13483.74 783
13484.84 775
13485.93 754
13487.03 778
13488.13 796
13489.22 787
13490.32 785
13491.42 775
13492.52 824
13493.61 833
13494.71 865
13495.81 817
13496.90 852
13498.00 899
13499.10 893
13500.20 878
13501.29 880
13502.39 865
13503.49 878
13504.59 890
13505.68 926
13506.78 887
13507.88 895
13508.98 850
13510.07 893
13511.17 822
13512.27 913
13513.37 858
13514.47 838
13515.56 781
13516.66 788
13517.76 792
13518.86 755
13519.96 805
13521.05 753
13522.15 744
13523.25 723
13524.35 737
13525.45 682
13526.54 718
13527.64 736
13528.74 725
13529.84 733
13530.94 686
13532.04 663
13533.14 723
13534.23 723
13535.33 700
13536.43 658
13537.53 649
13538.63 743
13539.73 698
13540.83 721
13541.93 699
13543.03 643
13544.12 667
13545.22 667
13546.32 684
13547.42 662
13548.52 639
13549.62 714
13550.72 677
13551.82 636
13552.92 702
13554.02 660
13555.12 644
13556.22 681
13557.32 645
13558.42 666
13559.52 632
13560.62 628
13561.72 621
13562.82 597
13563.92 659
13565.02 648
13566.12 643
13567.22 642
13568.32 644
13569.42 635
13570.52 692
13571.62 664
13572.72 657
13573.82 676
13574.92 696
13576.02 636
13577.12 677
13578.22 624
13579.32 614
13580.42 637
13581.52 680
13582.62 612
13583.72 650
13584.82 649
13585.92 613
13587.02 627
13588.13 639
13589.23 629
13590.33 613
13591.43 638
13592.53 666
13593.63 651
13594.73 640
13595.83 638
13596.93 617
13598.04 581
13599.14 747
13600.24 733
13601.34 698
13602.44 641
13603.54 626
13604.64 648
13605.75 671
13606.85 706
13607.95 673
13609.05 653
13610.15 668
13611.25 672
13612.36 631
13613.46 624
13614.56 663
13615.66 626
13616.76 644
13617.87 606
13618.97 615
13620.07 685
13621.17 742
13622.28 659
13623.38 630
13624.48 673
13625.58 689
13626.68 633
13627.79 644
13628.89 628
13629.99 623
13631.09 608
13632.20 669
13633.30 623
13634.40 637
13635.51 658
13636.61 633
13637.71 674
13638.81 626
13639.92 640
13641.02 664
13642.12 675
13643.23 616
13644.33 626
13645.43 641
13646.54 691
13647.64 617
13648.74 647
13649.85 634
13650.95 617
13652.05 627
13653.16 599
13654.26 617
13655.36 672
13656.47 640
13657.57 618
13658.68 585
13659.78 649
13660.88 619
13661.99 548
13663.09 616
13664.19 618
13665.30 566
13666.40 568
13667.51 596
13668.61 673
13669.72 602
13670.82 608
13671.92 616
13673.03 589
13674.13 585
13675.24 601
13676.34 650
13677.45 657
13678.55 675
13679.65 619
13680.76 627
13681.86 608
13682.97 627
13684.07 619
13685.18 592
13686.28 607
13687.39 549
13688.49 589
13689.60 557
13690.70 584
13691.81 632
13692.91 639
13694.02 655
13695.12 606
13696.23 596
13697.33 587
13698.44 627
13699.55 648
13700.65 578
13701.76 607
13702.86 611
13703.97 654
13705.07 627
13706.18 583
13707.28 590
13708.39 639
13709.50 632
13710.60 592
13711.71 590
13712.81 571
13713.92 633
13715.03 642
13716.13 597
13717.24 635
13718.34 635
13719.45 703
13720.56 663
13721.66 637
13722.77 625
13723.88 667
13724.98 722
13726.09 691
13727.19 696
13728.30 680
13729.41 672
13730.51 682
13731.62 697
13732.73 672
13733.83 656
13734.94 686
13736.05 647
13737.16 691
13738.26 689
13739.37 728
13740.48 742
13741.58 712
13742.69 757
13743.80 737
13744.91 734
13746.01 710
13747.12 746
13748.23 704
13749.33 744
13750.44 695
13751.55 721
13752.66 747
13753.76 760
13754.87 746
13755.98 760
13757.09 729
13758.20 714
13759.30 814
13760.41 824
13761.52 817
13762.63 823
13763.74 832
13764.84 738
13765.95 814
13767.06 833
13768.17 886
13769.28 914
13770.38 865
13771.49 921
13772.60 914
13773.71 941
13774.82 934
13775.93 958
13777.03 977
13778.14 1014
13779.25 982
13780.36 968
13781.47 1043
13782.58 1018
13783.69 942
13784.80 921
13785.90 905
13787.01 905
13788.12 866
13789.23 891
13790.34 878
13791.45 841
13792.56 846
13793.67 853
13794.78 855
13795.89 900
13797.00 901
13798.11 936
13799.21 844
13800.32 873
13801.43 943
13802.54 885
13803.65 958
13804.76 964
13805.87 919
13806.98 870
13808.09 870
13809.20 985
13810.31 1005
13811.42 966
13812.53 885
13813.64 856
13814.75 871
13815.86 894
13816.97 864
13818.08 835
13819.19 758
13820.30 813
13821.41 782
13822.52 754
13823.63 765
13824.74 741
13825.85 752
13826.96 783
13828.08 718
13829.19 732
13830.30 720
13831.41 726
13832.52 708
13833.63 736
13834.74 705
13835.85 676
13836.96 725
13838.07 753
13839.18 716
13840.29 736
13841.41 713
13842.52 711
13843.63 724
13844.74 690
13845.85 710
13846.96 745
13848.07 743
13849.19 694
13850.30 666
13851.41 718
13852.52 721
13853.63 706
13854.74 682
13855.85 656
13856.97 674
13858.08 755
13859.19 703
13860.30 719
13861.41 771
13862.53 745
13863.64 775
13864.75 753
13865.86 742
13866.97 724
13868.09 742
13869.20 737
13870.31 674
13871.42 709
13872.54 723
13873.65 739
13874.76 753
13875.87 745
13876.99 754
13878.10 764
13879.21 786
13880.32 732
13881.44 726
13882.55 737
13883.66 746
13884.77 679
13885.89 743
13887.00 754
13888.11 720
13889.23 741
13890.34 766
13891.45 721
13892.57 755
13893.68 805
13894.79 758
13895.91 782
13897.02 828
13898.13 813
13899.25 817
13900.36 802
13901.47 857
13902.59 823
13903.70 791
13904.81 762
13905.93 766
13907.04 773
13908.16 833
13909.27 860
13910.38 762
13911.50 775
13912.61 734
13913.73 772
13914.84 762
13915.95 766
13917.07 719
13918.18 706
13919.30 722
13920.41 768
13921.52 711
13922.64 695
13923.75 719
13924.87 668
13925.98 710
13927.10 680
13928.21 651
13929.33 642
13930.44 694
13931.56 709
13932.67 718
13933.79 736
13934.90 711
13936.02 700
13937.13 666
13938.25 658
13939.36 659
13940.48 695
13941.59 690
13942.71 665
13943.82 648
13944.94 622
13946.05 617
13947.17 681
13948.28 725
13949.40 661
13950.51 675
13951.63 701
13952.74 694
13953.86 623
13954.98 626
13956.09 627
13957.21 723
13958.32 626
13959.44 594
13960.56 658
13961.67 701
13962.79 627
13963.90 663
13965.02 634
13966.14 627
13967.25 664
13968.37 696
13969.48 677
13970.60 681
13971.72 630
13972.83 650
13973.95 615
13975.07 653
13976.18 654
13977.30 651
13978.42 627
13979.53 637
13980.65 632
13981.77 615
13982.88 618
13984.00 643
13985.12 659
13986.23 652
13987.35 674
13988.47 601
13989.58 594
13990.70 611
13991.82 633
13992.94 626
13994.05 595
13995.17 599
13996.29 578
13997.41 635
13998.52 664
13999.64 669
14000.76 651
14001.88 635
14002.99 603
14004.11 598
14005.23 657
14006.35 628
14007.46 634
14008.58 683
14009.70 636
14010.82 595
14011.94 647
14013.05 691
14014.17 651
14015.29 602
14016.41 635
14017.53 691
14018.64 632
14019.76 606
14020.88 618
14022.00 684
14023.12 638
14024.24 664
14025.35 648
14026.47 639
14027.59 637
14028.71 619
14029.83 641
14030.95 611
14032.07 577
14033.19 643
14034.30 703
14035.42 678
14036.54 576
14037.66 637
14038.78 699
14039.90 641
14041.02 669
14042.14 649
14043.26 673
14044.38 682
14045.50 672
14046.61 700
14047.73 683
14048.85 732
14049.97 745
14051.09 669
14052.21 661
14053.33 703
14054.45 723
14055.57 764
14056.69 752
14057.81 727
14058.93 702
14060.05 688
14061.17 704
14062.29 715
14063.41 731
14064.53 710
14065.65 729
14066.77 684
14067.89 689
14069.01 709
14070.13 710
14071.25 760
14072.37 744
14073.49 731
14074.61 739
14075.73 751
14076.85 790
14077.97 765
14079.10 756
14080.22 769
14081.34 741
14082.46 753
14083.58 756
14084.70 833
14085.82 885
14086.94 862
14088.06 797
14089.18 773
14090.30 824
14091.43 785
14092.55 846
14093.67 789
14094.79 816
14095.91 854
14097.03 852
14098.15 910
14099.28 935
14100.40 941
14101.52 933
14102.64 967
14103.76 924
14104.88 981
14106.00 913
14107.13 926
14108.25 850
14109.37 867
14110.49 929
14111.61 927
14112.74 819
14113.86 814
14114.98 785
14116.10 833
14117.22 751
14118.35 715
14119.47 754
14120.59 721
14121.71 697
14122.84 665
14123.96 668
14125.08 665
14126.20 656
14127.33 696
14128.45 710
14129.57 667
14130.69 757
14131.82 748
14132.94 760
14134.06 680
14135.19 702
14136.31 657
14137.43 705
14138.55 731
14139.68 717
14140.80 727
14141.92 703
14143.05 717
14144.17 692
14145.29 718
14146.42 710
14147.54 689
14148.66 687
14149.79 671
14150.91 685
14152.03 700
14153.16 643
14154.28 693
14155.40 680
14156.53 708
14157.65 737
14158.78 674
14159.90 754
14161.02 697
14162.15 696
14163.27 665
14164.40 690
14165.52 684
14166.64 651
14167.77 633
14168.89 628
14170.02 642
14171.14 646
14172.27 666
14173.39 630
14174.51 678
14175.64 637
14176.76 641
14177.89 653
14179.01 625
14180.14 649
14181.26 661
14182.39 634
14183.51 641
14184.64 604
14185.76 656
14186.89 632
14188.01 679
14189.14 654
14190.26 601
14191.39 618
14192.51 595
14193.64 588
14194.76 621
14195.89 619
14197.01 629
14198.14 674
14199.26 617
14200.39 607
14201.52 614
14202.64 641
14203.77 575
14204.89 564
14206.02 588
14207.14 611
14208.27 637
14209.39 598
14210.52 582
14211.65 588
14212.77 592
14213.90 554
14215.02 567
14216.15 557
14217.28 596
14218.40 618
14219.53 621
14220.66 598
14221.78 647
14222.91 620
14224.04 619
14225.16 632
14226.29 613
14227.41 539
14228.54 614
14229.67 553
14230.79 564
14231.92 610
14233.05 589
14234.17 568
14235.30 559
14236.43 579
14237.56 600
14238.68 642
14239.81 606
14240.94 598
14242.06 582
14243.19 638
14244.32 619
14245.45 612
14246.57 627
14247.70 516
14248.83 538
14249.96 596
14251.08 593
14252.21 537
14253.34 545
14254.47 538
14255.59 568
14256.72 612
14257.85 606
14258.98 582
14260.10 577
14261.23 583
14262.36 623
14263.49 622
14264.62 543
14265.74 582
14266.87 541
14268.00 622
14269.13 552
14270.26 546
14271.39 555
14272.51 502
14273.64 554
14274.77 540
14275.90 551
14277.03 559
14278.16 571
14279.28 533
14280.41 505
14281.54 544
14282.67 523
14283.80 517
14284.93 539
14286.06 524
14287.19 484
14288.32 511
14289.44 518
14290.57 550
14291.70 601
14292.83 517
14293.96 517
14295.09 538
14296.22 508
14297.35 524
14298.48 547
14299.61 532
14300.74 499
14301.87 499
14303.00 501
14304.13 484
14305.26 480
14306.38 506
14307.51 495
14308.64 506
14309.77 492
14310.90 466
14312.03 491
14313.16 514
14314.29 467
14315.42 522
14316.55 520
14317.68 477
14318.81 456
14319.94 471
14321.07 458
14322.21 485
14323.34 523
14324.47 500
14325.60 454
14326.73 483
14327.86 501
14328.99 491
14330.12 468
14331.25 503
14332.38 472
14333.51 456
14334.64 457
14335.77 513
14336.90 476
14338.03 500
14339.17 484
14340.30 464
14341.43 490
14342.56 475
14343.69 519
14344.82 482
14345.95 456
14347.08 479
14348.21 489
14349.35 533
14350.48 481
14351.61 464
14352.74 468
14353.87 489
14355.00 490
14356.14 474
14357.27 458
14358.40 451
14359.53 431
14360.66 469
14361.79 469
14362.93 455
14364.06 497
14365.19 470
14366.32 473
14367.45 500
14368.59 449
14369.72 473
14370.85 510
14371.98 447
14373.12 479
14374.25 482
14375.38 505
14376.51 470
14377.65 464
14378.78 445
14379.91 470
14381.04 469
14382.18 504
14383.31 528
14384.44 524
14385.57 509
14386.71 533
14387.84 492
14388.97 474
14390.11 456
14391.24 499
14392.37 505
14393.51 474
14394.64 455
14395.77 515
14396.90 466
14398.04 463
14399.17 449
14400.30 477
14401.44 460
14402.57 451
14403.71 491
14404.84 503
14405.97 460
14407.11 493
14408.24 471
14409.37 432
14410.51 456
14411.64 474
14412.78 470
14413.91 478
14415.04 458
14416.18 542
14417.31 490
14418.45 484
14419.58 457
14420.71 468
14421.85 490
14422.98 470
14424.12 468
14425.25 451
14426.39 470
14427.52 494
14428.65 427
14429.79 409
14430.92 424
14432.06 467
14433.19 520
14434.33 476
14435.46 519
14436.60 483
14437.73 461
14438.87 474
14440.00 492
14441.14 461
14442.27 459
14443.41 499
14444.54 474
14445.68 498
14446.81 508
14447.95 485
14449.08 453
14450.22 513
14451.35 482
14452.49 483
14453.63 498
14454.76 501
14455.90 431
14457.03 467
14458.17 463
14459.30 447
14460.44 472
14461.58 500
14462.71 466
14463.85 471
14464.98 451
14466.12 431
14467.25 428
14468.39 409
14469.53 489
14470.66 473
14471.80 468
14472.94 498
14474.07 504
14475.21 468
14476.34 444
14477.48 421
14478.62 495
14479.75 528
14480.89 484
14482.03 413
14483.16 446
14484.30 445
14485.44 492
14486.57 462
14487.71 470
14488.85 440
14489.99 462
14491.12 462
14492.26 444
14493.40 463
14494.53 462
14495.67 467
14496.81 436
14497.94 427
14499.08 490
14500.22 521
14501.36 511
14502.49 457
14503.63 452
14504.77 534
14505.91 491
14507.04 464
14508.18 437
14509.32 466
14510.46 486
14511.60 421
14512.73 444
14513.87 481
14515.01 426
14516.15 432
14517.29 470
14518.42 461
14519.56 436
14520.70 473
14521.84 472
14522.98 465
14524.11 445
14525.25 480
14526.39 497
14527.53 467
14528.67 439
14529.81 485
14530.94 444
14532.08 497
14533.22 523
14534.36 456
14535.50 462
14536.64 471
14537.78 500
14538.92 460
14540.05 459
14541.19 477
14542.33 506
14543.47 543
14544.61 521
14545.75 534
14546.89 558
14548.03 492
14549.17 482
14550.31 494
14551.45 520
14552.59 546
14553.72 549
14554.86 526
14556.00 524
14557.14 515
14558.28 521
14559.42 483
14560.56 503
14561.70 519
14562.84 518
14563.98 512
14565.12 498
14566.26 552
14567.40 552
14568.54 537
14569.68 502
14570.82 516
14571.96 468
14573.10 486
14574.24 560
14575.38 536
14576.52 537
14577.66 495
14578.80 545
14579.94 562
14581.08 494
14582.23 498
14583.37 517
14584.51 506
14585.65 514
14586.79 533
14587.93 546
14589.07 536
14590.21 511
14591.35 526
14592.49 554
14593.63 565
14594.77 601
14595.92 552
14597.06 548
14598.20 567
14599.34 513
14600.48 526
14601.62 553
14602.76 520
14603.90 546
14605.05 565
14606.19 573
14607.33 547
14608.47 600
14609.61 576
14610.75 592
14611.90 616
14613.04 625
14614.18 652
14615.32 628
14616.46 582
14617.61 591
14618.75 587
14619.89 600
14621.03 609
14622.17 584
14623.32 629
14624.46 615
14625.60 660
14626.74 684
14627.88 649
14629.03 627
14630.17 698
14631.31 674
14632.45 749
14633.60 750
14634.74 733
14635.88 733
14637.03 708
14638.17 721
14639.31 752
14640.45 704
14641.60 781
14642.74 740
14643.88 735
14645.03 730
14646.17 736
14647.31 698
14648.45 664
14649.60 669
14650.74 656
14651.88 618
14653.03 610
14654.17 613
14655.31 593
14656.46 596
14657.60 600
14658.74 561
14659.89 616
14661.03 570
14662.18 586
14663.32 620
14664.46 569
14665.61 566
14666.75 542
14667.90 631
14669.04 592
14670.18 571
14671.33 591
14672.47 557
14673.62 565
14674.76 571
14675.90 525
14677.05 553
14678.19 537
14679.34 561
14680.48 532
14681.63 511
14682.77 517
14683.91 570
14685.06 614
14686.20 595
14687.35 542
14688.49 538
14689.64 524
14690.78 581
14691.93 599
14693.07 586
14694.22 566
14695.36 599
14696.51 587
14697.65 553
14698.80 522
14699.94 524
14701.09 521
14702.23 561
14703.38 514
14704.52 588
14705.67 584
14706.81 557
14707.96 546
14709.11 556
14710.25 517
14711.40 521
14712.54 593
14713.69 582
14714.83 589
14715.98 535
14717.13 510
14718.27 551
14719.42 568
14720.56 552
14721.71 558
14722.86 527
14724.00 574
14725.15 578
14726.29 564
14727.44 557
14728.59 519
14729.73 560
14730.88 605
14732.03 583
14733.17 566
14734.32 566
14735.47 572
14736.61 567
14737.76 600
14738.91 565
14740.05 586
14741.20 589
14742.35 628
14743.49 588
14744.64 598
14745.79 607
14746.93 620
14748.08 657
14749.23 567
14750.37 619
14751.52 650
14752.67 672
14753.82 673
14754.96 600
14756.11 605
14757.26 591
14758.41 638
14759.55 686
14760.70 623
14761.85 658
14763.00 679
14764.14 648
14765.29 640
14766.44 636
14767.59 670
14768.73 672
14769.88 627
14771.03 644
14772.18 730
14773.33 773
14774.47 659
14775.62 677
14776.77 733
14777.92 739
14779.07 716
14780.22 734
14781.36 773
14782.51 725
14783.66 778
14784.81 828
14785.96 825
14787.11 841
14788.26 884
14789.40 877
14790.55 829
14791.70 835
14792.85 835
14794.00 923
14795.15 922
14796.30 886
14797.45 946
14798.59 887
14799.74 949
14800.89 866
14802.04 899
14803.19 961
14804.34 919
14805.49 914
14806.64 880
14807.79 855
14808.94 842
14810.09 819
14811.24 759
14812.39 854
14813.54 741
14814.69 763
14815.84 698
14816.98 716
14818.13 739
14819.28 690
14820.43 669
14821.58 698
14822.73 748
14823.88 656
14825.03 692
14826.18 638
14827.33 668
14828.48 678
14829.63 625
14830.79 629
14831.94 663
14833.09 613
14834.24 615
14835.39 628
14836.54 557
14837.69 548
14838.84 558
14839.99 553
14841.14 535
14842.29 533
14843.44 528
14844.59 549
14845.74 518
14846.89 529
14848.04 580
14849.20 556
14850.35 520
14851.50 533
14852.65 523
14853.80 537
14854.95 520
14856.10 498
14857.25 558
14858.41 523
14859.56 492
14860.71 476
14861.86 483
14863.01 478
14864.16 500
14865.31 526
14866.47 568
14867.62 513
14868.77 480
14869.92 488
14871.07 515
14872.22 508
14873.38 527
14874.53 556
14875.68 531
14876.83 569
14877.98 522
14879.14 500
14880.29 455
14881.44 480
14882.59 459
14883.75 474
14884.90 489
14886.05 486
14887.20 483
14888.36 480
14889.51 484
14890.66 522
14891.81 499
14892.97 480
14894.12 467
14895.27 510
14896.42 496
14897.58 500
14898.73 551
14899.88 485
14901.04 471
14902.19 495
14903.34 503
14904.50 487
14905.65 496
14906.80 494
14907.96 475
14909.11 499
14910.26 488
14911.42 494
14912.57 529
14913.72 524
14914.88 478
14916.03 485
14917.18 508
14918.34 460
14919.49 443
14920.64 503
14921.80 503
14922.95 468
14924.11 472
14925.26 482
14926.41 488
14927.57 549
14928.72 503
14929.88 470
14931.03 445
14932.18 451
14933.34 486
14934.49 461
14935.65 513
14936.80 539
14937.96 495
14939.11 480
14940.26 461
14941.42 475
14942.57 473
14943.73 510
14944.88 488
14946.04 522
14947.19 451
14948.35 480
14949.50 475
14950.66 540
14951.81 478
14952.97 457
14954.12 472
14955.28 518
14956.43 507
14957.59 476
14958.74 500
14959.90 495
14961.05 533
14962.21 492
14963.36 453
14964.52 465
14965.68 487
14966.83 442
14967.99 461
14969.14 449
14970.30 420
14971.45 435
14972.61 515
14973.77 480
14974.92 457
14976.08 442
14977.23 455
14978.39 458
14979.54 404
14980.70 417
14981.86 468
14983.01 424
14984.17 415
14985.33 458
14986.48 423
14987.64 438
14988.79 481
14989.95 404
14991.11 423
14992.26 438
14993.42 439
14994.58 464
14995.73 432
14996.89 458
14998.05 415
14999.20 410
15000.36 445
15001.52 420
15002.68 382
15003.83 395
15004.99 410
15006.15 414
15007.30 396
15008.46 405
15009.62 343
15010.77 384
15011.93 418
15013.09 432
15014.25 415
15015.40 382
15016.56 387
15017.72 431
15018.88 430
15020.03 420
15021.19 360
15022.35 399
15023.51 371
15024.67 399
15025.82 382
15026.98 405
15028.14 423
15029.30 397
15030.45 412
15031.61 357
15032.77 382
15033.93 460
15035.09 429
15036.25 371
15037.40 385
15038.56 369
15039.72 402
15040.88 383
15042.04 380
15043.20 410
15044.35 410
15045.51 401
15046.67 383
15047.83 383
15048.99 382
15050.15 413
15051.31 401
15052.47 440
15053.62 427
15054.78 409
15055.94 376
15057.10 390
15058.26 410
15059.42 405
15060.58 400
15061.74 390
15062.90 352
15064.06 369
15065.22 365
15066.38 311
15067.53 362
15068.69 359
15069.85 362
15071.01 389
15072.17 381
15073.33 377
15074.49 361
15075.65 386
15076.81 360
15077.97 369
15079.13 369
15080.29 408
15081.45 394
15082.61 358
15083.77 344
15084.93 347
15086.09 339
15087.25 357
15088.41 352
15089.57 385
15090.73 375
15091.89 349
15093.05 361
15094.21 391
15095.37 363
15096.54 388
15097.70 391
15098.86 339
15100.02 361
15101.18 367
15102.34 379
15103.50 381
15104.66 412
15105.82 401
15106.98 424
15108.14 363
15109.30 372
15110.47 372
15111.63 392
15112.79 378
15113.95 343
15115.11 361
15116.27 360
15117.43 375
15118.59 367
15119.76 358
15120.92 357
15122.08 402
15123.24 369
15124.40 394
15125.56 386
15126.73 387
15127.89 378
15129.05 419
15130.21 388
15131.37 393
15132.53 365
15133.70 375
15134.86 399
15136.02 376
15137.18 347
15138.35 409
15139.51 394
15140.67 362
15141.83 377
15142.99 357
15144.16 421
15145.32 421
15146.48 446
15147.64 361
15148.81 390
15149.97 395
15151.13 390
15152.29 388
15153.46 378
15154.62 370
15155.78 360
15156.95 371
15158.11 352
15159.27 369
15160.43 368
15161.60 387
15162.76 416
15163.92 372
15165.09 355
15166.25 365
15167.41 359
15168.58 390
15169.74 373
15170.90 370
15172.07 384
15173.23 381
15174.39 376
15175.56 380
15176.72 376
15177.89 404
15179.05 379
15180.21 339
15181.38 381
15182.54 400
15183.70 413
15184.87 367
15186.03 374
15187.20 364
15188.36 394
15189.52 382
15190.69 394
15191.85 360
15193.02 408
15194.18 441
15195.35 404
15196.51 388
15197.68 377
15198.84 383
15200.00 394
15201.17 401
15202.33 385
15203.50 437
15204.66 396
15205.83 345
15206.99 379
15208.16 366
15209.32 364
15210.49 330
15211.65 426
15212.82 435
15213.98 372
15215.15 417
15216.31 417
15217.48 400
15218.64 395
15219.81 400
15220.97 389
15222.14 375
15223.30 422
15224.47 418
15225.64 374
15226.80 428
15227.97 413
15229.13 435
15230.30 396
15231.46 405
15232.63 414
15233.80 408
15234.96 399
15236.13 420
15237.29 462
15238.46 488
15239.63 421
15240.79 453
15241.96 453
15243.12 447
15244.29 399
15245.46 435
15246.62 439
15247.79 394
15248.96 398
15250.12 427
15251.29 411
15252.45 434
15253.62 381
15254.79 388
15255.95 396
15257.12 400
15258.29 403
15259.45 371
15260.62 412
15261.79 382
15262.96 377
15264.12 410
15265.29 412
15266.46 403
15267.62 360
15268.79 385
15269.96 401
15271.13 347
15272.29 375
15273.46 368
15274.63 352
15275.80 378
15276.96 405
15278.13 359
15279.30 425
15280.47 390
15281.63 420
15282.80 378
15283.97 388
15285.14 390
15286.30 404
15287.47 406
15288.64 424
15289.81 399
15290.98 368
15292.14 389
15293.31 330
15294.48 371
15295.65 371
15296.82 364
15297.99 346
15299.15 348
15300.32 362
15301.49 353
15302.66 359
15303.83 370
15305.00 408
15306.16 398
15307.33 405
15308.50 397
15309.67 400
15310.84 393
15312.01 363
15313.18 378
15314.35 369
15315.52 371
15316.68 378
15317.85 397
15319.02 345
15320.19 376
15321.36 387
15322.53 414
15323.70 332
15324.87 376
15326.04 345
15327.21 382
15328.38 380
15329.55 396
15330.72 345
15331.89 354
15333.05 388
15334.22 366
15335.39 367
15336.56 334
15337.73 378
15338.90 377
15340.07 346
15341.24 377
15342.41 369
15343.58 399
15344.75 378
15345.92 344
15347.09 328
15348.26 352
15349.43 390
15350.60 366
15351.78 358
15352.95 370
15354.12 385
15355.29 398
15356.46 365
15357.63 346
15358.80 362
15359.97 357
15361.14 396
15362.31 355
15363.48 340
15364.65 374
15365.82 342
15366.99 391
15368.16 421
15369.34 352
15370.51 394
15371.68 346
15372.85 334
15374.02 385
15375.19 359
15376.36 350
15377.53 372
15378.71 387
15379.88 330
15381.05 351
15382.22 376
15383.39 341
15384.56 376
15385.74 378
15386.91 363
15388.08 354
15389.25 406
15390.42 422
15391.59 414
15392.77 365
15393.94 400
15395.11 384
15396.28 402
15397.45 370
15398.63 381
15399.80 390
15400.97 380
15402.14 341
15403.32 390
15404.49 396
15405.66 378
15406.83 406
15408.01 358
15409.18 353
15410.35 371
15411.52 359
15412.70 380
15413.87 411
15415.04 354
15416.21 358
15417.39 353
15418.56 379
15419.73 354
15420.91 386
15422.08 356
15423.25 405
15424.42 355
15425.60 354
15426.77 375
15427.94 354
15429.12 360
15430.29 374
15431.46 341
15432.64 350
15433.81 333
15434.99 376
15436.16 379
15437.33 362
15438.51 388
15439.68 373
15440.85 337
15442.03 361
15443.20 369
15444.37 382
15445.55 365
15446.72 298
15447.90 371
15449.07 352
15450.25 357
15451.42 350
15452.59 333
15453.77 340
15454.94 346
15456.12 319
15457.29 303
15458.47 353
15459.64 417
15460.81 422
15461.99 373
15463.16 346
15464.34 361
15465.51 351
15466.69 315
15467.86 303
15469.04 318
15470.21 341
15471.39 378
15472.56 402
15473.74 346
15474.91 331
15476.09 345
15477.26 365
15478.44 314
15479.61 334
15480.79 330
15481.96 345
15483.14 360
15484.31 360
15485.49 326
15486.66 319
15487.84 351
15489.02 362
15490.19 356
15491.37 371
15492.54 371
15493.72 367
15494.89 365
15496.07 336
15497.25 364
15498.42 367
15499.60 378
15500.77 330
15501.95 376
15503.13 375
15504.30 376
15505.48 373
15506.66 342
15507.83 336
15509.01 369
15510.18 374
15511.36 349
15512.54 373
15513.71 321
15514.89 375
15516.07 357
15517.24 354
15518.42 349
15519.60 327
15520.77 354
15521.95 344
15523.13 337
15524.30 399
15525.48 355
15526.66 357
15527.84 368
15529.01 340
15530.19 334
15531.37 362
15532.54 341
15533.72 348
15534.90 337
15536.08 342
15537.25 398
15538.43 352
15539.61 324
15540.79 350
15541.96 383
15543.14 328
15544.32 352
15545.50 390
15546.67 360
15547.85 364
15549.03 409
15550.21 355
15551.39 391
15552.56 346
15553.74 350
15554.92 381
15556.10 322
15557.28 337
15558.46 364
15559.63 399
15560.81 369
15561.99 352
15563.17 324
15564.35 358
15565.53 375
15566.70 384
15567.88 365
15569.06 339
15570.24 380
15571.42 367
15572.60 387
15573.78 345
15574.96 345
15576.13 372
15577.31 414
15578.49 367
15579.67 379
15580.85 391
15582.03 388
15583.21 364
15584.39 368
15585.57 383
15586.75 438
15587.93 382
15589.10 347
15590.28 377
15591.46 369
15592.64 384
15593.82 388
15595.00 405
15596.18 386
15597.36 360
15598.54 383
15599.72 398
15600.90 407
15602.08 380
15603.26 391
15604.44 365
15605.62 372
15606.80 411
15607.98 382
15609.16 391
15610.34 405
15611.52 441
15612.70 395
15613.88 391
15615.06 411
15616.24 419
15617.42 383
15618.60 375
15619.78 397
15620.97 429
15622.15 425
15623.33 394
15624.51 364
15625.69 426
15626.87 426
15628.05 397
15629.23 370
15630.41 429
15631.59 432
15632.77 422
15633.96 407
15635.14 415
15636.32 424
15637.50 466
15638.68 480
15639.86 475
15641.04 423
15642.22 432
15643.41 468
15644.59 470
15645.77 399
15646.95 448
15648.13 472
15649.31 412
15650.50 447
15651.68 461
15652.86 420
15654.04 437
15655.22 496
15656.40 493
15657.59 461
15658.77 464
15659.95 492
15661.13 436
15662.31 455
15663.50 483
15664.68 461
15665.86 466
15667.04 449
15668.23 488
15669.41 463
15670.59 461
15671.77 453
15672.96 457
15674.14 493
15675.32 434
15676.50 391
15677.69 431
15678.87 458
15680.05 428
15681.24 443
15682.42 441
15683.60 448
15684.78 459
15685.97 485
15687.15 464
15688.33 433
15689.52 433
15690.70 443
15691.88 467
15693.07 490
15694.25 481
15695.43 473
15696.62 495
15697.80 508
15698.98 511
15700.17 495
15701.35 502
15702.54 470
15703.72 530
15704.90 491
15706.09 503
15707.27 469
15708.45 481
15709.64 492
15710.82 494
15712.01 486
15713.19 505
15714.37 513
15715.56 556
15716.74 573
15717.93 490
15719.11 500
15720.30 523
15721.48 539
15722.66 535
15723.85 493
15725.03 478
15726.22 504
15727.40 524
15728.59 491
15729.77 508
15730.96 538
15732.14 568
15733.33 546
15734.51 541
15735.70 513
15736.88 537
15738.07 516
15739.25 488
15740.44 472
15741.62 463
15742.81 493
15743.99 523
15745.18 541
15746.36 499
15747.55 499
15748.73 564
15749.92 521
15751.11 508
15752.29 497
15753.48 506
15754.66 598
15755.85 542
15757.03 584
15758.22 558
15759.40 528
15760.59 563
15761.78 556
15762.96 550
15764.15 539
15765.33 507
15766.52 566
15767.71 512
15768.89 520
15770.08 499
15771.27 464
15772.45 535
15773.64 535
15774.82 534
15776.01 538
15777.20 538
15778.38 506
15779.57 506
15780.76 474
15781.94 501
15783.13 493
15784.32 490
15785.50 461
15786.69 458
15787.88 479
15789.07 485
15790.25 483
15791.44 471
15792.63 490
15793.81 480
15795.00 491
15796.19 502
15797.38 523
15798.56 417
15799.75 454
15800.94 477
15802.13 456
15803.31 415
15804.50 456
15805.69 410
15806.88 455
15808.06 453
15809.25 386
15810.44 418
15811.63 445
15812.81 424
15814.00 415
15815.19 477
15816.38 464
15817.57 429
15818.75 465
15819.94 433
15821.13 424
15822.32 450
15823.51 432
15824.70 406
15825.88 388
15827.07 368
15828.26 425
15829.45 429
15830.64 411
15831.83 408
15833.01 398
15834.20 411
15835.39 427
15836.58 408
15837.77 436
15838.96 412
15840.15 408
15841.34 462
15842.52 405
15843.71 440
15844.90 408
15846.09 418
15847.28 366
15848.47 383
15849.66 371
15850.85 426
15852.04 397
15853.23 453
15854.42 430
15855.61 386
15856.80 385
15857.99 424
15859.18 368
15860.36 365
15861.55 390
15862.74 400
15863.93 422
15865.12 411
15866.31 399
15867.50 434
15868.69 437
15869.88 383
15871.07 411
15872.26 424
15873.45 408
15874.64 401
15875.83 372
15877.02 386
15878.21 404
15879.41 428
15880.60 435
15881.79 393
15882.98 380
15884.17 395
15885.36 402
15886.55 412
15887.74 398
15888.93 430
15890.12 384
15891.31 392
15892.50 433
15893.69 403
15894.88 423
15896.08 421
15897.27 431
15898.46 395
15899.65 426
15900.84 415
15902.03 384
15903.22 349
15904.41 439
15905.60 427
15906.80 428
15907.99 441
15909.18 463
15910.37 392
15911.56 403
15912.75 416
15913.95 422
15915.14 442
15916.33 432
15917.52 378
15918.71 417
15919.90 424
15921.10 394
15922.29 394
15923.48 439
15924.67 469
15925.86 405
15927.06 441
15928.25 424
15929.44 361
15930.63 425
15931.83 481
15933.02 491
15934.21 445
15935.40 476
15936.60 408
15937.79 391
15938.98 427
15940.17 421
15941.37 460
15942.56 420
15943.75 429
15944.94 441
15946.14 414
15947.33 405
15948.52 419
15949.72 401
15950.91 412
15952.10 422
15953.29 429
15954.49 384
15955.68 343
15956.87 424
15958.07 442
15959.26 345
15960.45 391
15961.65 331
15962.84 344
15964.04 365
15965.23 381
15966.42 342
15967.62 356
15968.81 370
15970.00 378
15971.20 350
15972.39 371
15973.59 328
15974.78 374
15975.97 352
15977.17 383
15978.36 406
15979.56 373
15980.75 399
15981.94 369
15983.14 371
15984.33 369
15985.53 347
15986.72 409
15987.92 391
15989.11 338
15990.30 340
15991.50 337
15992.69 348
15993.89 377
15995.08 331
15996.28 331
15997.47 394
15998.67 384
15999.86 339
16001.06 332
16002.25 319
16003.45 331
16004.64 377
16005.84 343
16007.03 337
16008.23 320
16009.42 356
16010.62 303
16011.81 321
16013.01 358
16014.20 334
16015.40 359
16016.60 346
16017.79 342
16018.99 312
16020.18 294
16021.38 343
16022.57 374
16023.77 312
16024.96 334
16026.16 320
16027.36 347
16028.55 388
16029.75 355
16030.94 370
16032.14 332
16033.34 369
16034.53 345
16035.73 358
16036.93 334
16038.12 351
16039.32 340
16040.51 366
16041.71 302
16042.91 322
16044.10 313
16045.30 337
16046.50 339
16047.69 329
16048.89 317
16050.09 339
16051.28 368
16052.48 312
16053.68 303
16054.87 325
16056.07 325
16057.27 328
16058.47 338
16059.66 329
16060.86 308
16062.06 331
16063.25 317
16064.45 307
16065.65 356
16066.85 328
16068.04 325
16069.24 281
16070.44 307
16071.64 336
16072.83 320
16074.03 319
16075.23 353
16076.43 365
16077.63 323
16078.82 317
16080.02 322
16081.22 304
16082.42 301
16083.61 322
16084.81 329
16086.01 345
16087.21 325
16088.41 361
16089.61 325
16090.80 335
16092.00 356
16093.20 345
16094.40 343
16095.60 335
16096.80 367
16097.99 329
16099.19 309
16100.39 302
16101.59 314
16102.79 262
16103.99 326
16105.19 315
16106.39 322
16107.58 313
16108.78 334
16109.98 331
16111.18 318
16112.38 331
16113.58 306
16114.78 326
16115.98 329
16117.18 309
16118.38 311
16119.58 321
16120.78 371
16121.97 375
16123.17 292
16124.37 290
16125.57 314
16126.77 314
16127.97 359
16129.17 293
16130.37 289
16131.57 304
16132.77 313
16133.97 328
16135.17 345
16136.37 338
16137.57 286
16138.77 281
16139.97 322
16141.17 355
16142.37 356
16143.57 323
16144.77 296
16145.97 326
16147.17 306
16148.37 289
16149.57 332
16150.78 286
16151.98 301
16153.18 305
16154.38 295
16155.58 342
16156.78 327
16157.98 283
16159.18 341
16160.38 319
16161.58 290
16162.78 310
16163.98 325
16165.18 334
16166.39 306
16167.59 309
16168.79 309
16169.99 349
16171.19 301
16172.39 287
16173.59 349
16174.79 341
16176.00 316
16177.20 304
16178.40 317
16179.60 325
16180.80 299
16182.00 327
16183.21 303
16184.41 297
16185.61 349
16186.81 329
16188.01 303
16189.22 306
16190.42 317
16191.62 368
16192.82 316
16194.02 315
16195.23 301
16196.43 297
16197.63 303
16198.83 316
16200.03 312
16201.24 275
16202.44 312
16203.64 308
16204.84 328
16206.05 339
16207.25 319
16208.45 332
16209.66 331
16210.86 340
16212.06 285
16213.26 330
16214.47 345
16215.67 298
16216.87 310
16218.08 344
16219.28 290
16220.48 309
16221.68 329
16222.89 328
16224.09 331
16225.29 344
16226.50 347
16227.70 314
16228.90 328
16230.11 363
16231.31 312
16232.52 328
16233.72 323
16234.92 344
16236.13 357
16237.33 382
16238.53 340
16239.74 391
16240.94 371
16242.15 310
16243.35 377
16244.55 351
16245.76 349
16246.96 347
16248.17 290
16249.37 319
16250.57 293
16251.78 337
16252.98 353
16254.19 330
16255.39 351
16256.60 375
16257.80 332
16259.00 332
16260.21 299
16261.41 363
16262.62 347
16263.82 349
16265.03 317
16266.23 365
16267.44 364
16268.64 339
16269.85 313
16271.05 324
16272.26 373
16273.46 378
16274.67 349
16275.87 359
16277.08 326
16278.28 348
16279.49 338
16280.69 350
16281.90 353
16283.11 375
16284.31 370
16285.52 317
16286.72 352
16287.93 327
16289.13 362
16290.34 380
16291.54 354
16292.75 348
16293.96 363
16295.16 358
16296.37 379
16297.57 328
16298.78 337
16299.99 360
16301.19 366
16302.40 389
16303.60 357
16304.81 329
16306.02 383
16307.22 346
16308.43 357
16309.64 363
16310.84 363
16312.05 397
16313.26 373
16314.46 374
16315.67 324
16316.88 343
16318.08 361
16319.29 353
16320.50 374
16321.70 376
16322.91 390
16324.12 405
16325.32 380
16326.53 334
16327.74 380
16328.95 337
16330.15 335
16331.36 346
16332.57 353
16333.77 360
16334.98 370
16336.19 327
16337.40 317
16338.60 344
16339.81 352
16341.02 353
16342.23 337
16343.43 356
16344.64 358
16345.85 328
16347.06 317
16348.27 311
16349.47 324
16350.68 340
16351.89 306
16353.10 363
16354.31 326
16355.51 346
16356.72 338
16357.93 320
16359.14 315
16360.35 370
16361.56 349
16362.76 356
16363.97 345
16365.18 377
16366.39 375
16367.60 325
16368.81 325
16370.01 318
16371.22 299
16372.43 338
16373.64 343
16374.85 311
16376.06 302
16377.27 330
16378.48 338
16379.69 317
16380.89 348
16382.10 333
16383.31 305
16384.52 308
16385.73 284
16386.94 323
16388.15 290
16389.36 290
16390.57 300
16391.78 301
16392.99 282
16394.20 323
16395.41 297
16396.62 301
16397.83 331
16399.04 296
16400.25 300
16401.46 289
16402.67 304
16403.88 320
16405.09 291
16406.30 309
16407.51 310
16408.72 318
16409.93 295
16411.14 307
16412.35 318
16413.56 372
16414.77 334
16415.98 297
16417.19 328
16418.40 281
16419.61 277
16420.82 327
16422.03 273
16423.24 320
16424.45 323
16425.66 282
16426.87 299
16428.08 281
16429.29 300
16430.51 297
16431.72 326
16432.93 333
16434.14 320
16435.35 294
16436.56 281
16437.77 318
16438.98 308
16440.19 296
16441.41 298
16442.62 292
16443.83 293
16445.04 324
16446.25 286
16447.46 273
16448.67 279
16449.89 334
16451.10 361
16452.31 346
16453.52 338
16454.73 325
16455.94 271
16457.16 293
16458.37 294
16459.58 317
16460.79 302
16462.00 303
16463.22 317
16464.43 301
16465.64 301
16466.85 307
16468.07 308
16469.28 295
16470.49 263
16471.70 320
16472.91 290
16474.13 300
16475.34 297
16476.55 297
16477.77 324
16478.98 303
16480.19 316
16481.40 309
16482.62 306
16483.83 271
16485.04 311
16486.25 315
16487.47 294
16488.68 262
16489.89 280
16491.11 284
16492.32 281
16493.53 272
16494.75 280
16495.96 310
16497.17 298
16498.39 265
16499.60 290
16500.81 275
16502.03 261
16503.24 296
16504.45 286
16505.67 304
16506.88 288
16508.10 288
16509.31 311
16510.52 284
16511.74 293
16512.95 292
16514.17 315
16515.38 292
16516.59 272
16517.81 283
16519.02 233
16520.24 262
16521.45 289
16522.66 282
16523.88 290
16525.09 313
16526.31 323
16527.52 318
16528.74 313
16529.95 291
16531.17 302
16532.38 312
16533.60 311
16534.81 282
16536.02 299
16537.24 292
16538.45 238
16539.67 290
16540.88 297
16542.10 305
16543.31 298
16544.53 285
16545.74 267
16546.96 280
16548.18 307
16549.39 307
16550.61 285
16551.82 300
16553.04 315
16554.25 280
16555.47 306
16556.68 291
16557.90 307
16559.11 329
16560.33 297
16561.55 320
16562.76 315
16563.98 297
16565.19 296
16566.41 319
16567.63 287
16568.84 331
16570.06 304
16571.27 312
16572.49 298
16573.71 329
16574.92 283
16576.14 330
16577.35 299
16578.57 275
16579.79 261
16581.00 263
16582.22 300
16583.44 312
16584.65 303
16585.87 311
16587.09 287
16588.30 328
16589.52 322
16590.74 331
16591.95 319
16593.17 325
16594.39 333
16595.60 310
16596.82 271
16598.04 281
16599.26 307
16600.47 306
16601.69 265
16602.91 303
16604.12 287
16605.34 312
16606.56 310
16607.78 270
16608.99 306
16610.21 330
16611.43 297
16612.65 282
16613.86 276
16615.08 280
16616.30 306
16617.52 277
16618.74 300
16619.95 314
16621.17 311
16622.39 272
16623.61 300
16624.83 273
16626.04 285
16627.26 288
16628.48 318
16629.70 291
16630.92 319
16632.14 263
16633.35 267
16634.57 277
16635.79 274
16637.01 273
16638.23 280
16639.45 280
16640.66 264
16641.88 276
16643.10 315
16644.32 273
16645.54 258
16646.76 275
16647.98 284
16649.20 254
16650.42 265
16651.63 289
16652.85 282
16654.07 238
16655.29 268
16656.51 247
16657.73 289
16658.95 263
16660.17 263
16661.39 261
16662.61 264
16663.83 286
16665.05 257
16666.27 245
16667.49 258
16668.71 277
16669.93 266
16671.15 262
16672.37 289
16673.59 300
16674.81 328
16676.03 270
16677.25 248
16678.47 238
16679.69 286
16680.91 253
16682.13 272
16683.35 264
16684.57 300
16685.79 310
16687.01 294
16688.23 264
16689.45 269
16690.67 268
16691.89 278
16693.11 266
16694.33 259
16695.55 287
16696.77 287
16697.99 319
16699.21 257
16700.43 283
16701.65 270
16702.88 305
16704.10 298
16705.32 280
16706.54 288
16707.76 260
16708.98 293
16710.20 274
16711.42 272
16712.64 268
16713.87 250
16715.09 286
16716.31 264
16717.53 294
16718.75 281
16719.97 260
16721.19 277
16722.42 280
16723.64 286
16724.86 287
16726.08 261
16727.30 275
16728.52 269
16729.75 289
16730.97 290
16732.19 298
16733.41 282
16734.63 283
16735.86 269
16737.08 266
16738.30 293
16739.52 295
16740.75 283
16741.97 308
16743.19 318
16744.41 294
16745.64 301
16746.86 284
16748.08 305
16749.30 289
16750.53 297
16751.75 272
16752.97 265
16754.19 286
16755.42 288
16756.64 286
16757.86 270
16759.09 246
16760.31 258
16761.53 267
16762.76 244
16763.98 279
16765.20 293
16766.43 320
16767.65 276
16768.87 280
16770.10 295
16771.32 273
16772.54 278
16773.77 298
16774.99 304
16776.21 322
16777.44 269
16778.66 263
16779.88 290
16781.11 260
16782.33 293
16783.56 281
16784.78 253
16786.00 262
16787.23 242
16788.45 235
16789.68 304
16790.90 278
16792.12 272
16793.35 268
16794.57 277
16795.80 259
16797.02 267
16798.25 306
16799.47 314
16800.69 283
16801.92 264
16803.14 273
16804.37 263
16805.59 274
16806.82 284
16808.04 299
16809.27 266
16810.49 294
16811.72 284
16812.94 238
16814.17 257
16815.39 304
16816.62 278
16817.84 272
16819.07 276
16820.29 301
16821.52 269
16822.74 258
16823.97 288
16825.19 279
16826.42 293
16827.64 298
16828.87 308
16830.10 275
16831.32 293
16832.55 296
16833.77 255
16835.00 253
16836.22 251
16837.45 249
16838.68 300
16839.90 284
16841.13 267
16842.35 250
16843.58 276
16844.81 276
16846.03 306
16847.26 263
16848.49 305
16849.71 285
16850.94 295
16852.16 323
16853.39 264
16854.62 270
16855.84 299
16857.07 329
16858.30 266
16859.52 294
16860.75 316
16861.98 292
16863.20 297
16864.43 287
16865.66 277
16866.88 292
16868.11 300
16869.34 328
16870.57 336
16871.79 334
16873.02 315
16874.25 312
16875.47 308
16876.70 310
16877.93 335
16879.16 332
16880.38 308
16881.61 343
16882.84 327
16884.07 346
16885.29 358
16886.52 312
16887.75 330
16888.98 318
16890.20 304
16891.43 327
16892.66 336
16893.89 340
16895.12 328
16896.34 356
16897.57 350
16898.80 357
16900.03 337
16901.26 291
16902.48 297
16903.71 329
16904.94 327
16906.17 332
16907.40 308
16908.63 337
16909.86 285
16911.08 319
16912.31 315
16913.54 305
16914.77 268
16916.00 297
16917.23 300
16918.46 293
16919.68 308
16920.91 274
16922.14 280
16923.37 290
16924.60 313
16925.83 314
16927.06 303
16928.29 318
16929.52 319
16930.75 298
16931.98 326
16933.20 288
16934.43 317
16935.66 282
16936.89 254
16938.12 278
16939.35 315
16940.58 321
16941.81 269
16943.04 274
16944.27 328
16945.50 286
16946.73 259
16947.96 256
16949.19 299
16950.42 275
16951.65 285
16952.88 292
16954.11 328
16955.34 300
16956.57 285
16957.80 257
16959.03 262
16960.26 276
16961.49 293
16962.72 256
16963.95 281
16965.18 289
16966.41 279
16967.64 249
16968.88 263
16970.11 269
16971.34 262
16972.57 235
16973.80 265
16975.03 253
16976.26 257
16977.49 267
16978.72 283
16979.95 298
16981.18 273
16982.42 338
16983.65 254
16984.88 258
16986.11 268
16987.34 270
16988.57 272
16989.80 258
16991.03 291
16992.27 270
16993.50 302
16994.73 270
16995.96 274
16997.19 272
16998.42 231
16999.66 278
17000.89 262
17002.12 283
17003.35 266
17004.58 274
17005.82 308
17007.05 297
17008.28 246
17009.51 261
17010.74 271
17011.98 272
17013.21 275
17014.44 285
17015.67 227
17016.91 246
17018.14 269
17019.37 269
17020.60 278
17021.84 258
17023.07 295
17024.30 283
17025.53 263
17026.77 268
17028.00 241
17029.23 266
17030.46 280
17031.70 271
17032.93 286
17034.16 249
17035.40 258
17036.63 249
17037.86 270
17039.10 267
17040.33 262
17041.56 287
17042.80 263
17044.03 251
17045.26 300
17046.50 238
17047.73 241
17048.96 215
17050.20 279
17051.43 255
17052.66 303
17053.90 262
17055.13 266
17056.37 276
17057.60 291
17058.83 229
17060.07 232
17061.30 255
17062.54 286
17063.77 280
17065.00 259
17066.24 276
17067.47 241
17068.71 266
17069.94 272
17071.17 292
17072.41 263
17073.64 230
17074.88 252
17076.11 242
17077.35 229
17078.58 248
17079.82 253
17081.05 264
17082.29 268
17083.52 243
17084.76 222
17085.99 260
17087.23 263
17088.46 244
17089.70 254
17090.93 258
17092.17 275
17093.40 267
17094.64 256
17095.87 270
17097.11 243
17098.34 266
17099.58 239
17100.81 238
17102.05 224
17103.28 233
17104.52 221
17105.76 244
17106.99 243
17108.23 270
17109.46 266
17110.70 224
17111.93 269
17113.17 261
17114.41 229
17115.64 243
17116.88 290
17118.11 268
17119.35 258
17120.59 278
17121.82 276
17123.06 246
17124.29 252
17125.53 256
17126.77 257
17128.00 258
17129.24 251
17130.48 272
17131.71 254
17132.95 274
17134.19 283
17135.42 238
17136.66 236
17137.90 240
17139.13 286
17140.37 274
17141.61 234
17142.84 270
17144.08 252
17145.32 238
17146.56 260
17147.79 256
17149.03 247
17150.27 247
17151.50 221
17152.74 251
17153.98 270
17155.22 272
17156.45 277
17157.69 270
17158.93 294
17160.17 326
17161.40 265
17162.64 281
17163.88 256
17165.12 253
17166.35 267
17167.59 289
17168.83 275
17170.07 247
17171.31 246
17172.54 246
17173.78 274
17175.02 270
17176.26 221
17177.50 247
17178.74 265
17179.97 258
17181.21 239
17182.45 232
17183.69 252
17184.93 239
17186.17 238
17187.40 244
17188.64 262
17189.88 256
17191.12 249
17192.36 251
17193.60 244
17194.84 263
17196.08 226
17197.31 231
17198.55 239
17199.79 258
17201.03 229
17202.27 231
17203.51 256
17204.75 286
17205.99 246
17207.23 245
17208.47 247
17209.71 218
17210.95 249
17212.19 249
17213.42 253
17214.66 238
17215.90 217
17217.14 260
17218.38 279
17219.62 259
17220.86 241
17222.10 237
17223.34 238
17224.58 224
17225.82 243
17227.06 251
17228.30 264
17229.54 235
17230.78 235
17232.02 238
17233.26 244
17234.50 243
17235.74 231
17236.98 230
17238.22 225
17239.46 258
17240.71 224
17241.95 244
17243.19 254
17244.43 226
17245.67 226
17246.91 237
17248.15 238
17249.39 224
17250.63 256
17251.87 267
17253.11 245
17254.35 235
17255.59 218
17256.84 260
17258.08 253
17259.32 235
17260.56 257
17261.80 229
17263.04 241
17264.28 237
17265.52 257
17266.77 251
17268.01 230
17269.25 244
17270.49 227
17271.73 221
17272.97 214
17274.22 261
17275.46 253
17276.70 250
17277.94 256
17279.18 264
17280.42 242
17281.67 214
17282.91 242
17284.15 228
17285.39 243
17286.63 254
17287.88 224
17289.12 208
17290.36 213
17291.60 254
17292.85 232
17294.09 224
17295.33 221
17296.57 209
17297.82 244
17299.06 220
17300.30 243
17301.54 232
17302.79 226
17304.03 249
17305.27 272
17306.52 219
17307.76 230
17309.00 253
17310.24 236
17311.49 220
17312.73 216
17313.97 263
17315.22 231
17316.46 289
17317.70 259
17318.95 267
17320.19 244
17321.43 225
17322.68 233
17323.92 224
17325.16 231
17326.41 217
17327.65 203
17328.89 226
17330.14 239
17331.38 234
17332.63 223
17333.87 242
17335.11 237
17336.36 239
17337.60 261
17338.85 244
17340.09 259
17341.33 227
17342.58 237
17343.82 229
17345.07 203
17346.31 208
17347.55 208
17348.80 262
17350.04 246
17351.29 209
17352.53 227
17353.78 247
17355.02 228
17356.27 222
17357.51 279
17358.76 216
17360.00 235
17361.25 263
17362.49 231
17363.74 252
17364.98 241
17366.23 221
17367.47 222
17368.72 230
17369.96 262
17371.21 245
17372.45 240
17373.70 242
17374.94 231
17376.19 243
17377.43 224
17378.68 240
17379.92 246
17381.17 225
17382.41 276
17383.66 219
17384.91 221
17386.15 230
17387.40 257
17388.64 251
17389.89 223
17391.13 239
17392.38 247
17393.63 249
17394.87 226
17396.12 251
17397.37 258
17398.61 244
17399.86 229
17401.10 230
17402.35 233
17403.60 239
17404.84 227
17406.09 212
17407.34 227
17408.58 264
17409.83 250
17411.08 223
17412.32 217
17413.57 249
17414.82 205
17416.06 237
17417.31 244
17418.56 235
17419.80 222
17421.05 240
17422.30 241
17423.54 254
17424.79 265
17426.04 262
17427.29 222
17428.53 232
17429.78 229
17431.03 236
17432.28 264
17433.52 245
17434.77 217
17436.02 229
17437.27 245
17438.51 241
17439.76 226
17441.01 199
17442.26 220
17443.50 225
17444.75 259
17446.00 279
17447.25 233
17448.50 207
17449.74 226
17450.99 230
17452.24 211
17453.49 219
17454.74 227
17455.98 213
17457.23 204
17458.48 222
17459.73 230
17460.98 237
17462.23 236
17463.47 209
17464.72 222
17465.97 237
17467.22 203
17468.47 205
17469.72 256
17470.97 244
17472.22 232
17473.46 267
17474.71 248
17475.96 215
17477.21 233
17478.46 219
17479.71 212
17480.96 242
17482.21 243
17483.46 217
17484.71 259
17485.96 208
17487.20 220
17488.45 237
17489.70 206
17490.95 250
17492.20 244
17493.45 240
17494.70 275
17495.95 263
17497.20 258
17498.45 274
17499.70 225
17500.95 228
17502.20 250
17503.45 246
17504.70 233
17505.95 209
17507.20 221
17508.45 251
17509.70 245
17510.95 269
17512.20 271
17513.45 264
17514.70 219
17515.95 259
17517.20 254
17518.45 229
17519.70 241
17520.95 244
17522.20 257
17523.46 235
17524.71 243
17525.96 237
17527.21 259
17528.46 255
17529.71 254
17530.96 226
17532.21 242
17533.46 260
17534.71 240
17535.96 274
17537.22 238
17538.47 276
17539.72 280
17540.97 258
17542.22 239
17543.47 247
17544.72 311
17545.97 316
17547.23 248
17548.48 252
17549.73 279
17550.98 271
17552.23 249
17553.48 252
17554.74 258
17555.99 251
17557.24 248
17558.49 257
17559.74 233
17561.00 255
17562.25 246
17563.50 267
17564.75 265
17566.00 266
17567.26 291
17568.51 280
17569.76 239
17571.01 255
17572.27 292
17573.52 243
17574.77 264
17576.02 287
17577.28 251
17578.53 252
17579.78 307
17581.03 279
17582.29 248
17583.54 241
17584.79 270
17586.04 282
17587.30 267
17588.55 265
17589.80 237
17591.06 252
17592.31 275
17593.56 293
17594.82 288
17596.07 299
17597.32 273
17598.58 236
17599.83 230
17601.08 241
17602.34 256
17603.59 231
17604.84 254
17606.10 274
17607.35 260
17608.60 264
17609.86 258
17611.11 248
17612.37 230
17613.62 232
17614.87 253
17616.13 251
17617.38 269
17618.64 268
17619.89 250
17621.14 305
17622.40 298
17623.65 280
17624.91 267
17626.16 252
17627.42 278
17628.67 242
17629.92 244
17631.18 282
17632.43 268
17633.69 257
17634.94 257
17636.20 283
17637.45 256
17638.71 290
17639.96 294
17641.22 254
17642.47 248
17643.73 257
17644.98 210
17646.24 202
17647.49 256
17648.75 207
17650.00 231
17651.26 279
17652.51 238
17653.77 245
17655.02 262
17656.28 227
17657.53 225
17658.79 262
17660.04 261
17661.30 257
17662.56 268
17663.81 265
17665.07 245
17666.32 235
17667.58 271
17668.83 265
17670.09 253
17671.35 189
17672.60 234
17673.86 265
17675.11 244
17676.37 214
17677.63 242
17678.88 223
17680.14 249
17681.40 227
17682.65 219
17683.91 254
17685.17 209
17686.42 229
17687.68 244
17688.93 209
17690.19 210
17691.45 262
17692.70 269
17693.96 238
17695.22 247
17696.47 269
17697.73 260
17698.99 244
17700.25 229
17701.50 213
17702.76 230
17704.02 255
17705.27 208
17706.53 203
17707.79 221
17709.05 218
17710.30 250
17711.56 227
17712.82 219
17714.08 241
17715.33 228
17716.59 220
17717.85 207
17719.11 240
17720.36 215
17721.62 213
17722.88 205
17724.14 228
17725.39 219
17726.65 255
17727.91 230
17729.17 215
17730.43 241
17731.68 216
17732.94 237
17734.20 203
17735.46 225
17736.72 256
17737.98 292
17739.23 259
17740.49 255
17741.75 274
17743.01 264
17744.27 240
17745.53 220
17746.78 219
17748.04 237
17749.30 229
17750.56 254
17751.82 234
17753.08 230
17754.34 250
17755.60 243
17756.86 220
17758.11 218
17759.37 246
17760.63 242
17761.89 236
17763.15 208
17764.41 208
17765.67 208
17766.93 222
17768.19 233
17769.45 210
17770.71 250
17771.97 224
17773.23 209
17774.49 242
17775.75 232
17777.01 209
17778.27 213
17779.52 211
17780.78 203
17782.04 220
17783.30 202
17784.56 195
17785.82 185
17787.08 227
17788.34 252
17789.60 239
17790.86 228
17792.13 233
17793.39 272
17794.65 252
17795.91 218
17797.17 241
17798.43 209
17799.69 227
17800.95 267
17802.21 248
17803.47 243
17804.73 226
17805.99 261
17807.25 213
17808.51 205
17809.77 238
17811.03 244
17812.30 216
17813.56 202
17814.82 228
17816.08 212
17817.34 220
17818.60 233
17819.86 241
17821.12 234
17822.38 198
17823.65 208
17824.91 237
17826.17 223
17827.43 226
17828.69 254
17829.95 219
17831.21 232
17832.48 242
17833.74 235
17835.00 287
17836.26 223
17837.52 220
17838.79 218
17840.05 197
17841.31 228
17842.57 233
17843.83 238
17845.10 257
17846.36 244
17847.62 224
17848.88 220
17850.14 236
17851.41 241
17852.67 225
17853.93 211
17855.19 230
17856.46 241
17857.72 251
17858.98 203
17860.24 208
17861.51 212
17862.77 229
17864.03 216
17865.30 217
17866.56 219
17867.82 200
17869.08 187
17870.35 216
17871.61 215
17872.87 218
17874.14 232
17875.40 224
17876.66 217
17877.93 201
17879.19 194
17880.45 216
17881.72 226
17882.98 209
17884.24 210
17885.51 229
17886.77 237
17888.03 198
17889.30 200
17890.56 229
17891.83 224
17893.09 200
17894.35 200
17895.62 206
17896.88 196
17898.14 199
17899.41 216
17900.67 228
17901.94 193
17903.20 217
17904.47 193
17905.73 170
17906.99 190
17908.26 204
17909.52 238
17910.79 248
17912.05 195
17913.32 220
17914.58 200
17915.85 217
17917.11 222
17918.37 221
17919.64 246
17920.90 195
17922.17 221
17923.43 218
17924.70 206
17925.96 241
17927.23 231
17928.49 227
17929.76 193
17931.02 201
17932.29 215
17933.55 211
17934.82 200
17936.09 207
17937.35 220
17938.62 225
17939.88 230
17941.15 198
17942.41 230
17943.68 222
17944.94 201
17946.21 218
17947.48 242
17948.74 212
17950.01 164
17951.27 207
17952.54 218
17953.81 213
17955.07 229
17956.34 238
17957.60 247
17958.87 217
17960.14 194
17961.40 188
17962.67 201
17963.93 204
17965.20 210
17966.47 227
17967.73 220
17969.00 202
17970.27 202
17971.53 212
17972.80 218
17974.07 225
17975.33 224
17976.60 239
17977.87 229
17979.13 212
17980.40 201
17981.67 213
17982.93 228
17984.20 194
17985.47 197
17986.74 227
17988.00 215
17989.27 227
17990.54 203
17991.80 206
17993.07 203
17994.34 188
17995.61 188
17996.87 204
17998.14 201
17999.41 230
18000.68 242
18001.95 216
18003.21 203
18004.48 229
18005.75 215
18007.02 230
18008.28 217
18009.55 216
18010.82 204
18012.09 195
18013.36 184
18014.62 215
18015.89 217
18017.16 230
18018.43 181
18019.70 211
18020.97 240
18022.23 256
18023.50 246
18024.77 236
18026.04 172
18027.31 198
18028.58 197
18029.85 207
18031.11 210
18032.38 233
18033.65 244
18034.92 227
18036.19 237
18037.46 204
18038.73 215
18040.00 192
18041.26 210
18042.53 229
18043.80 214
18045.07 225
18046.34 204
18047.61 214
18048.88 193
18050.15 202
18051.42 204
18052.69 230
18053.96 240
18055.23 196
18056.50 203
18057.77 206
18059.04 209
18060.31 237
18061.58 218
18062.85 216
18064.12 205
18065.39 245
18066.66 251
18067.93 226
18069.20 217
18070.47 223
18071.74 222
18073.01 220
18074.28 225
18075.55 198
18076.82 216
18078.09 230
18079.36 227
18080.63 198
18081.90 200
18083.17 222
18084.44 256
18085.71 258
18086.98 252
18088.25 204
18089.52 193
18090.79 196
18092.06 191
18093.33 223
18094.61 203
18095.88 247
18097.15 224
18098.42 199
18099.69 226
18100.96 197
18102.23 212
18103.50 211
18104.77 238
18106.05 244
18107.32 220
18108.59 197
18109.86 198
18111.13 197
18112.40 242
18113.68 251
18114.95 250
18116.22 210
18117.49 208
18118.76 180
18120.03 220
18121.31 199
18122.58 204
18123.85 234
18125.12 211
18126.39 240
18127.67 229
18128.94 216
18130.21 256
18131.48 242
18132.75 232
18134.03 221
18135.30 215
18136.57 214
18137.84 232
18139.12 222
18140.39 203
18141.66 207
18142.93 228
18144.21 240
18145.48 200
18146.75 236
18148.03 227
18149.30 207
18150.57 214
18151.84 219
18153.12 216
18154.39 210
18155.66 254
18156.94 202
18158.21 207
18159.48 196
18160.76 203
18162.03 212
18163.30 226
18164.58 252
18165.85 249
18167.12 272
18168.40 251
18169.67 228
18170.94 209
18172.22 183
18173.49 211
18174.77 235
18176.04 197
18177.31 202
18178.59 209
18179.86 216
18181.13 247
18182.41 261
18183.68 234
18184.96 193
18186.23 190
18187.51 210
18188.78 219
18190.05 229
18191.33 210
18192.60 206
18193.88 229
18195.15 228
18196.43 210
18197.70 197
18198.98 227
18200.25 232
18201.52 209
18202.80 217
18204.07 214
18205.35 218
18206.62 226
18207.90 219
18209.17 224
18210.45 225
18211.72 218
18213.00 218
18214.27 206
18215.55 202
18216.82 200
18218.10 197
18219.37 235
18220.65 207
18221.93 193
18223.20 212
18224.48 214
18225.75 215
18227.03 215
18228.30 211
18229.58 249
18230.85 200
18232.13 198
18233.41 245
18234.68 219
18235.96 196
18237.23 228
18238.51 212
18239.79 232
18241.06 263
18242.34 247
18243.61 224
18244.89 213
18246.17 212
18247.44 189
18248.72 210
18250.00 200
18251.27 212
18252.55 190
18253.83 201
18255.10 228
18256.38 228
18257.66 205
18258.93 191
18260.21 200
18261.49 197
18262.76 212
18264.04 201
18265.32 211
18266.59 213
18267.87 203
18269.15 174
18270.42 227
18271.70 218
18272.98 223
18274.26 217
18275.53 214
18276.81 252
18278.09 192
18279.37 239
18280.64 271
18281.92 247
18283.20 203
18284.48 222
18285.75 220
18287.03 213
18288.31 221
18289.59 209
18290.86 221
18292.14 231
18293.42 223
18294.70 192
18295.98 185
18297.25 212
18298.53 246
18299.81 226
18301.09 218
18302.37 217
18303.65 204
18304.92 219
18306.20 266
18307.48 192
18308.76 214
18310.04 211
18311.32 210
18312.59 234
18313.87 196
18315.15 209
18316.43 216
18317.71 199
18318.99 229
18320.27 222
18321.55 231
18322.83 204
18324.10 215
18325.38 212
18326.66 200
18327.94 220
18329.22 248
18330.50 199
18331.78 208
18333.06 191
18334.34 205
18335.62 215
18336.90 209
18338.18 229
18339.46 194
18340.74 193
18342.01 206
18343.29 214
18344.57 227
18345.85 232
18347.13 236
18348.41 224
18349.69 199
18350.97 203
18352.25 205
18353.53 215
18354.81 220
18356.09 207
18357.37 230
18358.65 240
18359.93 219
18361.21 200
18362.49 211
18363.78 240
18365.06 214
18366.34 211
18367.62 253
18368.90 224
18370.18 206
18371.46 193
18372.74 213
18374.02 214
18375.30 193
18376.58 227
18377.86 194
18379.14 214
18380.42 201
18381.71 209
18382.99 232
18384.27 226
18385.55 210
18386.83 233
18388.11 213
18389.39 198
18390.67 220
18391.96 212
18393.24 202
18394.52 229
18395.80 210
18397.08 222
18398.36 197
18399.64 223
18400.93 226
18402.21 222
18403.49 194
18404.77 216
18406.05 205
18407.34 228
18408.62 206
18409.90 186
18411.18 206
18412.46 193
18413.75 197
18415.03 221
18416.31 205
18417.59 208
18418.87 213
18420.16 241
18421.44 230
18422.72 213
18424.00 206
18425.29 206
18426.57 209
18427.85 224
18429.13 262
18430.42 180
18431.70 214
18432.98 193
18434.27 213
18435.55 187
18436.83 217
18438.11 216
18439.40 226
18440.68 221
18441.96 196
18443.25 208
18444.53 188
18445.81 193
18447.10 206
18448.38 184
18449.66 195
18450.95 210
18452.23 191
18453.51 188
18454.80 215
18456.08 205
18457.36 208
18458.65 182
18459.93 200
18461.22 212
18462.50 220
18463.78 230
18465.07 206
18466.35 201
18467.64 216
18468.92 220
18470.20 212
18471.49 213
18472.77 260
18474.06 236
18475.34 205
18476.62 196
18477.91 201
18479.19 221
18480.48 204
18481.76 204
18483.05 222
18484.33 210
18485.62 220
18486.90 210
18488.19 226
18489.47 209
18490.76 201
18492.04 198
18493.32 193
18494.61 208
18495.89 211
18497.18 224
18498.47 206
18499.75 213
18501.04 219
18502.32 190
18503.61 183
18504.89 203
18506.18 213
18507.46 205
18508.75 203
18510.03 221
18511.32 199
18512.60 203
18513.89 196
18515.18 246
18516.46 214
18517.75 230
18519.03 236
18520.32 223
18521.60 221
18522.89 251
18524.18 237
18525.46 216
18526.75 216
18528.03 194
18529.32 221
18530.61 216
18531.89 212
18533.18 245
18534.47 222
18535.75 163
18537.04 206
18538.33 182
18539.61 212
18540.90 221
18542.18 238
18543.47 246
18544.76 193
18546.04 226
18547.33 224
18548.62 226
18549.91 226
18551.19 232
18552.48 227
18553.77 226
18555.05 234
18556.34 252
18557.63 215
18558.91 221
18560.20 221
18561.49 206
18562.78 213
18564.06 217
18565.35 202
18566.64 202
18567.93 224
18569.21 239
18570.50 207
18571.79 202
18573.08 242
18574.36 224
18575.65 180
18576.94 179
18578.23 239
18579.52 237
18580.80 244
18582.09 208
18583.38 215
18584.67 233
18585.96 243
18587.24 242
18588.53 202
18589.82 204
18591.11 230
18592.40 203
18593.69 243
18594.97 233
18596.26 235
18597.55 220
18598.84 236
18600.13 257
18601.42 244
18602.71 218
18603.99 220
18605.28 243
18606.57 245
18607.86 267
18609.15 246
18610.44 242
18611.73 238
18613.02 247
18614.31 240
18615.60 241
18616.88 259
18618.17 253
18619.46 218
18620.75 227
18622.04 249
18623.33 258
18624.62 223
18625.91 260
18627.20 267
18628.49 221
18629.78 228
18631.07 231
18632.36 253
18633.65 264
18634.94 227
18636.23 266
18637.52 224
18638.81 234
18640.10 249
18641.39 240
18642.68 241
18643.97 215
18645.26 223
18646.55 240
18647.84 223
18649.13 218
18650.42 241
18651.71 263
18653.00 213
18654.29 256
18655.58 230
18656.87 240
18658.16 224
18659.45 251
18660.74 223
18662.04 215
18663.33 229
18664.62 231
18665.91 248
18667.20 225
18668.49 218
18669.78 233
18671.07 205
18672.36 233
18673.65 211
18674.95 246
18676.24 180
18677.53 201
18678.82 235
18680.11 215
18681.40 202
18682.69 199
18683.99 214
18685.28 208
18686.57 211
18687.86 189
18689.15 211
18690.44 209
18691.74 199
18693.03 233
18694.32 233
18695.61 203
18696.90 267
18698.20 224
18699.49 196
18700.78 214
18702.07 210
18703.36 190
18704.66 210
18705.95 230
18707.24 214
18708.53 187
18709.83 203
18711.12 218
18712.41 206
18713.70 202
18715.00 211
18716.29 230
18717.58 214
18718.87 183
18720.17 200
18721.46 213
18722.75 209
18724.05 213
18725.34 205
18726.63 242
18727.92 250
18729.22 236
18730.51 225
18731.80 216
18733.10 205
18734.39 210
18735.68 231
18736.98 214
18738.27 202
18739.56 177
18740.86 218
18742.15 227
18743.44 205
18744.74 207
18746.03 206
18747.33 211
18748.62 234
18749.91 225
18751.21 231
18752.50 204
18753.79 208
18755.09 200
18756.38 233
18757.68 229
18758.97 211
18760.27 237
18761.56 230
18762.85 244
18764.15 212
18765.44 209
18766.74 229
18768.03 223
18769.33 229
18770.62 200
18771.92 217
18773.21 249
18774.50 200
18775.80 213
18777.09 227
18778.39 238
18779.68 204
18780.98 235
18782.27 243
18783.57 202
18784.86 190
18786.16 205
18787.45 196
18788.75 255
18790.04 208
18791.34 240
18792.63 210
18793.93 204
18795.23 245
18796.52 225
18797.82 229
18799.11 224
18800.41 207
18801.70 227
18803.00 202
18804.29 232
18805.59 253
18806.89 223
18808.18 267
18809.48 205
18810.77 210
18812.07 216
18813.37 223
18814.66 193
18815.96 213
18817.25 230
18818.55 238
18819.85 242
18821.14 237
18822.44 198
18823.74 200
18825.03 207
18826.33 200
18827.62 226
18828.92 199
18830.22 199
18831.51 216
18832.81 189
18834.11 201
18835.40 229
18836.70 235
18838.00 198
18839.30 223
18840.59 191
18841.89 188
18843.19 185
18844.48 198
18845.78 204
18847.08 179
18848.37 176
18849.67 189
18850.97 241
18852.27 208
18853.56 170
18854.86 199
18856.16 205
18857.46 217
18858.75 194
18860.05 192
18861.35 210
18862.65 193
18863.94 221
18865.24 193
18866.54 201
18867.84 187
18869.14 199
18870.43 229
18871.73 220
18873.03 200
18874.33 182
18875.63 207
18876.93 229
18878.22 211
18879.52 211
18880.82 225
18882.12 195
18883.42 193
18884.72 193
18886.01 193
18887.31 191
18888.61 219
18889.91 198
18891.21 180
18892.51 173
18893.81 194
18895.10 219
18896.40 198
18897.70 193
18899.00 188
18900.30 201
18901.60 226
18902.90 216
18904.20 237
18905.50 220
18906.80 210
18908.10 182
18909.39 172
18910.69 175
18911.99 199
18913.29 197
18914.59 169
18915.89 197
18917.19 189
18918.49 167
18919.79 201
18921.09 171
18922.39 181
18923.69 198
18924.99 212
18926.29 212
18927.59 197
18928.89 200
18930.19 176
18931.49 160
18932.79 177
18934.09 182
18935.39 220
18936.69 200
18937.99 220
18939.29 185
18940.59 175
18941.89 176
18943.19 182
18944.49 181
18945.79 223
18947.09 215
18948.40 192
18949.70 191
18951.00 173
18952.30 198
18953.60 207
18954.90 191
18956.20 184
18957.50 207
18958.80 178
18960.10 165
18961.40 172
18962.71 200
18964.01 219
18965.31 214
18966.61 199
18967.91 222
18969.21 199
18970.51 236
18971.82 217
18973.12 212
18974.42 210
18975.72 191
18977.02 183
18978.32 168
18979.63 158
18980.93 183
18982.23 200
18983.53 186
18984.83 171
18986.13 194
18987.44 210
18988.74 196
18990.04 183
18991.34 197
18992.65 176
18993.95 187
18995.25 170
18996.55 187
18997.85 208
18999.16 197
19000.46 179
19001.76 197
19003.06 184
19004.37 168
19005.67 186
19006.97 216
19008.28 206
19009.58 203
19010.88 222
19012.18 203
19013.49 198
19014.79 181
19016.09 209
19017.40 199
19018.70 161
19020.00 202
19021.30 191
19022.61 158
19023.91 170
19025.21 196
19026.52 165
19027.82 196
19029.12 201
19030.43 210
19031.73 201
19033.04 187
19034.34 197
19035.64 177
19036.95 193
19038.25 207
19039.55 192
19040.86 186
19042.16 194
19043.47 186
19044.77 185
19046.07 213
19047.38 174
19048.68 182
19049.99 180
19051.29 160
19052.59 179
19053.90 189
19055.20 186
19056.51 225
19057.81 184
19059.12 189
19060.42 167
19061.73 171
19063.03 177
19064.34 183
19065.64 195
19066.94 181
19068.25 226
19069.55 187
19070.86 173
19072.16 174
19073.47 188
19074.77 197
19076.08 195
19077.38 180
19078.69 187
19079.99 212
19081.30 163
19082.61 169
19083.91 180
19085.22 183
19086.52 187
19087.83 204
19089.13 222
19090.44 209
19091.74 202
19093.05 181
19094.35 204
19095.66 220
19096.97 200
19098.27 186
19099.58 183
19100.88 168
19102.19 165
19103.50 160
19104.80 180
19106.11 176
19107.41 193
19108.72 191
19110.03 184
19111.33 212
19112.64 188
19113.95 230
19115.25 198
19116.56 184
19117.86 204
19119.17 212
19120.48 202
19121.78 193
19123.09 172
19124.40 206
19125.70 190
19127.01 190
19128.32 216
19129.63 180
19130.93 177
19132.24 185
19133.55 205
19134.85 233
19136.16 207
19137.47 199
19138.77 196
19140.08 175
19141.39 223
19142.70 212
19144.00 209
19145.31 186
19146.62 196
19147.93 198
19149.23 200
19150.54 237
19151.85 209
19153.16 206
19154.46 172
19155.77 207
19157.08 208
19158.39 170
19159.70 180
19161.00 176
19162.31 179
19163.62 178
19164.93 189
19166.24 185
19167.54 189
19168.85 179
19170.16 189
19171.47 165
19172.78 191
19174.09 191
19175.39 215
19176.70 196
19178.01 189
19179.32 184
19180.63 185
19181.94 171
19183.25 174
19184.56 219
19185.86 228
19187.17 185
19188.48 190
19189.79 182
19191.10 157
19192.41 168
19193.72 203
19195.03 210
19196.34 196
19197.65 167
19198.96 209
19200.26 203
19201.57 188
19202.88 178
19204.19 165
19205.50 196
19206.81 198
19208.12 179
19209.43 177
19210.74 187
19212.05 202
19213.36 177
19214.67 174
19215.98 199
19217.29 192
19218.60 167
19219.91 170
19221.22 163
19222.53 191
19223.84 175
19225.15 197
19226.46 189
19227.77 189
19229.08 198
19230.39 200
19231.70 191
19233.01 189
19234.32 190
19235.63 180
19236.94 199
19238.25 180
19239.56 168
19240.88 147
19242.19 168
19243.50 184
19244.81 198
19246.12 183
19247.43 190
19248.74 187
19250.05 175
19251.36 187
19252.67 182
19253.99 197
19255.30 184
19256.61 195
19257.92 212
19259.23 191
19260.54 186
19261.85 192
19263.16 181
19264.48 184
19265.79 193
19267.10 206
19268.41 197
19269.72 192
19271.03 170
19272.35 155
19273.66 190
19274.97 188
19276.28 178
19277.59 202
19278.91 216
19280.22 185
19281.53 191
19282.84 210
19284.15 197
19285.47 176
19286.78 181
19288.09 161
19289.40 180
19290.72 169
19292.03 146
19293.34 164
19294.65 195
19295.97 215
19297.28 212
19298.59 179
19299.90 181
19301.22 194
19302.53 184
19303.84 196
19305.16 199
19306.47 193
19307.78 194
19309.09 170
19310.41 186
19311.72 174
19313.03 185
19314.35 152
19315.66 173
19316.97 191
19318.29 162
19319.60 166
19320.91 177
19322.23 170
19323.54 196
19324.85 173
19326.17 185
19327.48 183
19328.79 183
19330.11 202
19331.42 180
19332.74 176
19334.05 166
19335.36 166
19336.68 169
19337.99 173
19339.31 173
19340.62 153
19341.93 162
19343.25 180
19344.56 175
19345.88 169
19347.19 194
19348.51 191
19349.82 172
19351.13 189
19352.45 210
19353.76 188
19355.08 189
19356.39 176
19357.71 155
19359.02 185
19360.34 190
19361.65 192
19362.97 195
19364.28 188
19365.60 204
19366.91 194
19368.23 188
19369.54 186
19370.86 205
19372.17 185
19373.49 212
19374.80 171
19376.12 166
19377.43 165
19378.75 188
19380.06 169
19381.38 167
19382.70 199
19384.01 188
19385.33 161
19386.64 144
19387.96 170
19389.27 216
19390.59 192
19391.91 194
19393.22 196
19394.54 191
19395.85 201
19397.17 169
19398.49 198
19399.80 197
19401.12 180
19402.43 196
19403.75 187
19405.07 191
19406.38 186
19407.70 164
19409.02 193
19410.33 173
19411.65 184
19412.97 186
19414.28 175
19415.60 173
19416.92 185
19418.23 200
19419.55 160
19420.87 164
19422.18 181
19423.50 182
19424.82 177
19426.13 201
19427.45 173
19428.77 214
19430.09 210
19431.40 187
19432.72 198
19434.04 171
19435.35 185
19436.67 192
19437.99 202
19439.31 161
19440.62 193
19441.94 176
19443.26 150
19444.58 159
19445.89 178
19447.21 157
19448.53 184
19449.85 185
19451.17 170
19452.48 154
19453.80 178
19455.12 183
19456.44 174
19457.76 202
19459.07 163
19460.39 203
19461.71 193
19463.03 193
19464.35 198
19465.67 189
19466.98 197
19468.30 203
19469.62 173
19470.94 161
19472.26 173
19473.58 192
19474.90 172
19476.21 153
19477.53 170
19478.85 180
19480.17 179
19481.49 175
19482.81 145
19484.13 153
19485.45 198
19486.77 196
19488.08 182
19489.40 156
19490.72 194
19492.04 205
19493.36 172
19494.68 192
19496.00 177
19497.32 202
19498.64 197
19499.96 178
19501.28 176
19502.60 207
19503.92 189
19505.24 187
19506.56 170
19507.88 169
19509.20 173
19510.52 172
19511.84 170
19513.16 149
19514.48 188
19515.80 201
19517.12 167
19518.44 172
19519.76 198
19521.08 185
19522.40 162
19523.72 184
19525.04 173
19526.36 165
19527.68 206
19529.00 172
19530.32 198
19531.64 192
19532.96 148
19534.28 170
19535.60 184
19536.92 186
19538.24 179
19539.57 183
19540.89 203
19542.21 184
19543.53 166
19544.85 203
19546.17 209
19547.49 172
19548.81 189
19550.13 191
19551.46 195
19552.78 203
19554.10 180
19555.42 177
19556.74 181
19558.06 190
19559.38 231
19560.71 212
19562.03 175
19563.35 181
19564.67 160
19565.99 159
19567.31 208
19568.64 184
19569.96 179
19571.28 181
19572.60 211
19573.92 209
19575.25 192
19576.57 170
19577.89 159
19579.21 181
19580.53 180
19581.86 196
19583.18 181
19584.50 180
19585.82 184
19587.15 171
19588.47 186
19589.79 205
19591.11 183
19592.44 192
19593.76 223
19595.08 189
19596.41 186
19597.73 173
19599.05 189
19600.37 202
19601.70 185
19603.02 178
19604.34 176
19605.67 168
19606.99 166
19608.31 171
19609.64 159
19610.96 156
19612.28 171
19613.61 170
19614.93 157
19616.25 187
19617.58 193
19618.90 204
19620.22 193
19621.55 190
19622.87 194
19624.19 185
19625.52 185
19626.84 182
19628.17 196
19629.49 172
19630.81 183
19632.14 194
19633.46 172
19634.79 171
19636.11 181
19637.43 154
19638.76 164
19640.08 165
19641.41 189
19642.73 168
19644.06 176
19645.38 192
19646.71 175
19648.03 173
19649.35 160
19650.68 178
19652.00 165
19653.33 191
19654.65 192
19655.98 168
19657.30 152
19658.63 151
19659.95 182
19661.28 167
19662.60 163
19663.93 172
19665.25 170
19666.58 153
19667.90 154
19669.23 152
19670.55 187
19671.88 178
19673.20 152
19674.53 169
19675.86 182
19677.18 176
19678.51 170
19679.83 167
19681.16 163
19682.48 172
19683.81 185
19685.14 188
19686.46 162
19687.79 164
19689.11 193
19690.44 184
19691.76 137
19693.09 152
19694.42 177
19695.74 183
19697.07 171
19698.40 169
19699.72 180
19701.05 214
19702.37 188
19703.70 197
19705.03 168
19706.35 171
19707.68 173
19709.01 172
19710.33 150
19711.66 174
19712.99 179
19714.31 163
19715.64 172
19716.97 155
19718.29 169
19719.62 199
19720.95 164
19722.28 141
19723.60 178
19724.93 167
19726.26 190
19727.58 176
19728.91 157
19730.24 182
19731.57 206
19732.89 199
19734.22 198
19735.55 182
19736.88 153
19738.20 172
19739.53 146
19740.86 165
19742.19 153
19743.51 184
19744.84 197
19746.17 215
19747.50 214
19748.83 197
19750.15 180
19751.48 177
19752.81 200
19754.14 172
19755.47 176
19756.80 193
19758.12 180
19759.45 158
19760.78 187
19762.11 195
19763.44 194
19764.77 177
19766.09 180
19767.42 174
19768.75 176
19770.08 220
19771.41 183
19772.74 166
19774.07 170
19775.40 172
19776.72 177
19778.05 171
19779.38 189
19780.71 181
19782.04 173
19783.37 184
19784.70 184
19786.03 150
19787.36 153
19788.69 166
19790.02 184
19791.34 215
19792.67 176
19794.00 166
19795.33 195
19796.66 188
19797.99 222
19799.32 172
19800.65 165
19801.98 155
19803.31 177
19804.64 204
19805.97 182
19807.30 169
19808.63 170
19809.96 178
19811.29 192
19812.62 172
19813.95 173
19815.28 183
19816.61 165
19817.94 151
19819.27 175
19820.60 168
19821.93 174
19823.26 163
19824.59 199
19825.92 181
19827.26 203
19828.59 201
19829.92 172
19831.25 155
19832.58 189
19833.91 206
19835.24 203
19836.57 175
19837.90 162
19839.23 179
19840.56 198
19841.89 202
19843.23 179
19844.56 158
19845.89 169
19847.22 171
19848.55 201
19849.88 170
19851.21 192
19852.54 176
19853.88 161
19855.21 178
19856.54 187
19857.87 177
19859.20 172
19860.53 158
19861.87 167
19863.20 195
19864.53 166
19865.86 145
19867.19 148
19868.53 180
19869.86 161
19871.19 154
19872.52 197
19873.85 173
19875.19 180
19876.52 192
19877.85 200
19879.18 177
19880.52 184
19881.85 176
19883.18 176
19884.51 178
19885.85 155
19887.18 180
19888.51 189
19889.84 193
19891.18 182
19892.51 180
19893.84 188
19895.17 177
19896.51 158
19897.84 178
19899.17 165
19900.51 175
19901.84 172
19903.17 142
19904.51 174
19905.84 162
19907.17 156
19908.51 204
19909.84 189
19911.17 186
19912.51 195
19913.84 189
19915.17 207
19916.51 169
19917.84 156
19919.17 167
19920.51 184
19921.84 184
19923.18 206
19924.51 175
19925.84 167
19927.18 196
19928.51 169
19929.85 173
19931.18 176
19932.51 193
19933.85 171
19935.18 211
19936.52 140
19937.85 194
19939.19 187
19940.52 171
19941.85 201
19943.19 177
19944.52 174
19945.86 170
19947.19 154
19948.53 205
19949.86 177
19951.20 163
19952.53 153
19953.87 160
19955.20 158
19956.54 169
19957.87 208
19959.21 195
19960.54 163
19961.88 198
19963.21 168
19964.55 157
19965.88 176
19967.22 161
19968.55 168
19969.89 136
19971.22 155
19972.56 162
19973.89 168
19975.23 173
19976.57 143
19977.90 152
19979.24 188
19980.57 191
19981.91 185
19983.24 170
19984.58 174
19985.92 184
19987.25 193
19988.59 155
19989.92 159
19991.26 152
19992.60 176
19993.93 173
19995.27 175
19996.61 175
19997.94 182
19999.28 204
20000.61 187
20001.95 164
20003.29 179
20004.62 206
20005.96 186
20007.30 170
20008.63 164
20009.97 180
20011.31 172
20012.64 187
20013.98 183
20015.32 198
20016.65 178
20017.99 205
20019.33 190
20020.67 162
20022.00 184
20023.34 201
20024.68 179
20026.01 162
20027.35 162
20028.69 169
20030.03 189
20031.36 201
20032.70 164
20034.04 189
20035.38 182
20036.71 183
20038.05 202
20039.39 163
20040.73 151
20042.07 176
20043.40 177
20044.74 156
20046.08 161
20047.42 200
20048.76 223
20050.09 210
20051.43 176
20052.77 199
20054.11 187
20055.45 203
20056.78 168
20058.12 163
20059.46 166
20060.80 196
20062.14 208
20063.48 204
20064.82 211
20066.15 169
20067.49 172
20068.83 183
20070.17 194
20071.51 186
20072.85 191
20074.19 189
20075.53 179
20076.86 187
20078.20 206
20079.54 195
20080.88 200
20082.22 182
20083.56 157
20084.90 185
20086.24 191
20087.58 195
20088.92 204
20090.26 188
20091.60 153
20092.94 173
20094.28 170
20095.61 179
20096.95 218
20098.29 195
20099.63 172
20100.97 158
20102.31 189
20103.65 195
20104.99 208
20106.33 221
20107.67 181
20109.01 177
20110.35 175
20111.69 172
20113.03 183
20114.37 207
20115.71 172
20117.05 163
20118.39 236
20119.74 172
20121.08 166
20122.42 177
20123.76 199
20125.10 173
20126.44 183
20127.78 180
20129.12 162
20130.46 163
20131.80 175
20133.14 151
20134.48 165
20135.82 171
20137.16 184
20138.51 179
20139.85 194
20141.19 194
20142.53 199
20143.87 158
20145.21 154
