# Supplementary material for: MALDI-TOF MS typing enables the classification of brewing yeasts of the genus Saccharomyces to major beer styles
Source: PLoS One. 2017 Aug 9;12(8):e0181694. doi: 10.1371/journal.pone.0181694 (PMC5549903; doi:10.1371/journal.pone.0181694)
Supplement: S11 File — The directory includes 90 raw files and was zipped to “.zip”; the folder has three strains with 30 spectra per strain; S1 Text explains the raw files with an example and Table 1 represents the yeast strains used within the experiment. (ZIP) [file pone.0181694.s014.zip › 31-33/30339-506-OG-Ale-Ale-YPG-18h-E-E_2015-07-30_3_0_A6_1.dat]

2000.00 1847
2000.42 1743
2000.85 1730
2001.27 1729
2001.69 1824
2002.11 1706
2002.53 1839
2002.95 1754
2003.38 1867
2003.80 1715
2004.22 1761
2004.64 1905
2005.07 1836
2005.49 1768
2005.91 1784
2006.33 1791
2006.75 1674
2007.18 1730
2007.60 1811
2008.02 1768
2008.44 1730
2008.87 1813
2009.29 1932
2009.71 1675
2010.13 1793
2010.56 1684
2010.98 1628
2011.40 1567
2011.83 1586
2012.25 1715
2012.67 1385
2013.09 1507
2013.52 1632
2013.94 1639
2014.36 1547
2014.79 1492
2015.21 1553
2015.63 1626
2016.06 1709
2016.48 1666
2016.90 1818
2017.33 1692
2017.75 1796
2018.17 1783
2018.60 1660
2019.02 1713
2019.44 1856
2019.87 1740
2020.29 1671
2020.72 1742
2021.14 1700
2021.56 1640
2021.99 1649
2022.41 1750
2022.83 1837
2023.26 1628
2023.68 2021
2024.11 2044
2024.53 1720
2024.96 1623
2025.38 1595
2025.80 1731
2026.23 1759
2026.65 1621
2027.08 1642
2027.50 1736
2027.93 1586
2028.35 1647
2028.78 1680
2029.20 1652
2029.63 1604
2030.05 1657
2030.47 1445
2030.90 1473
2031.32 1527
2031.75 1571
2032.17 1752
2032.60 1822
2033.02 1684
2033.45 1668
2033.87 1780
2034.30 1731
2034.73 1527
2035.15 1892
2035.58 1731
2036.00 1813
2036.43 1800
2036.85 1697
2037.28 1749
2037.70 1765
2038.13 1791
2038.55 1730
2038.98 1651
2039.41 1846
2039.83 1932
2040.26 1774
2040.68 1633
2041.11 1773
2041.54 1923
2041.96 1750
2042.39 1636
2042.81 1462
2043.24 1629
2043.67 1659
2044.09 1787
2044.52 1676
2044.94 1624
2045.37 1687
2045.80 1835
2046.22 1786
2046.65 1751
2047.08 1818
2047.50 1854
2047.93 1708
2048.36 1569
2048.78 1751
2049.21 1635
2049.64 1713
2050.06 1708
2050.49 1658
2050.92 1776
2051.34 1936
2051.77 1731
2052.20 1593
2052.63 1626
2053.05 1597
2053.48 1575
2053.91 1565
2054.33 1575
2054.76 1588
2055.19 1671
2055.62 1618
2056.04 1644
2056.47 1569
2056.90 1664
2057.33 1853
2057.75 1643
2058.18 1570
2058.61 1712
2059.04 1776
2059.47 1667
2059.89 1561
2060.32 1782
2060.75 1662
2061.18 1573
2061.61 1687
2062.03 1777
2062.46 1683
2062.89 1689
2063.32 1806
2063.75 1821
2064.18 1865
2064.60 1960
2065.03 2054
2065.46 2248
2065.89 2027
2066.32 2147
2066.75 2206
2067.17 2153
2067.60 2102
2068.03 1898
2068.46 1708
2068.89 1902
2069.32 1879
2069.75 1714
2070.18 1693
2070.61 1817
2071.03 1833
2071.46 1609
2071.89 1712
2072.32 1823
2072.75 1742
2073.18 1644
2073.61 1863
2074.04 1834
2074.47 1659
2074.90 1550
2075.33 1693
2075.76 1787
2076.19 1848
2076.62 1789
2077.05 1927
2077.48 1895
2077.90 1767
2078.33 1865
2078.76 1814
2079.19 1798
2079.62 1841
2080.05 1919
2080.48 1969
2080.91 1903
2081.34 2024
2081.77 2106
2082.20 1948
2082.64 2010
2083.07 1871
2083.50 1791
2083.93 1842
2084.36 1865
2084.79 1705
2085.22 1766
2085.65 1747
2086.08 1756
2086.51 1725
2086.94 1568
2087.37 1717
2087.80 1806
2088.23 1858
2088.66 1759
2089.09 1620
2089.52 1606
2089.96 1625
2090.39 1744
2090.82 1716
2091.25 1817
2091.68 1968
2092.11 1927
2092.54 1774
2092.97 1496
2093.41 1641
2093.84 1916
2094.27 1914
2094.70 1879
2095.13 1692
2095.56 1831
2095.99 1744
2096.43 1603
2096.86 1691
2097.29 1812
2097.72 1631
2098.15 1486
2098.59 1601
2099.02 1565
2099.45 1668
2099.88 1616
2100.31 1742
2100.75 1531
2101.18 1462
2101.61 1579
2102.04 1655
2102.47 1577
2102.91 1516
2103.34 1522
2103.77 1602
2104.20 1592
2104.64 1556
2105.07 1644
2105.50 1718
2105.93 1585
2106.37 1758
2106.80 1770
2107.23 1604
2107.66 1858
2108.10 1804
2108.53 1685
2108.96 1683
2109.40 1725
2109.83 1677
2110.26 1580
2110.70 1593
2111.13 1579
2111.56 1667
2112.00 1657
2112.43 1657
2112.86 1551
2113.30 1516
2113.73 1715
2114.16 1764
2114.60 1607
2115.03 1594
2115.46 1502
2115.90 1539
2116.33 1653
2116.76 1470
2117.20 1370
2117.63 1461
2118.07 1469
2118.50 1440
2118.93 1420
2119.37 1501
2119.80 1489
2120.24 1297
2120.67 1672
2121.10 1587
2121.54 1629
2121.97 1734
2122.41 1592
2122.84 1675
2123.28 1550
2123.71 1562
2124.14 1561
2124.58 1580
2125.01 1599
2125.45 1598
2125.88 1612
2126.32 1402
2126.75 1540
2127.19 1572
2127.62 1605
2128.06 1515
2128.49 1490
2128.93 1481
2129.36 1687
2129.80 1734
2130.23 1503
2130.67 1558
2131.10 1742
2131.54 1757
2131.97 1582
2132.41 1600
2132.84 1643
2133.28 1690
2133.72 1686
2134.15 1673
2134.59 1745
2135.02 1728
2135.46 1932
2135.89 1877
2136.33 1564
2136.77 1717
2137.20 1872
2137.64 1775
2138.07 1763
2138.51 1830
2138.94 1796
2139.38 1786
2139.82 1663
2140.25 1632
2140.69 1772
2141.13 1705
2141.56 1724
2142.00 1730
2142.43 1536
2142.87 1474
2143.31 1378
2143.74 1607
2144.18 1592
2144.62 1472
2145.05 1537
2145.49 1537
2145.93 1489
2146.36 1744
2146.80 1665
2147.24 1736
2147.67 1682
2148.11 1722
2148.55 1647
2148.99 1694
2149.42 1875
2149.86 1758
2150.30 2018
2150.73 2149
2151.17 2100
2151.61 1931
2152.05 1925
2152.48 1868
2152.92 1873
2153.36 2027
2153.80 2043
2154.23 1830
2154.67 1795
2155.11 1687
2155.55 1798
2155.98 1764
2156.42 1723
2156.86 1828
2157.30 1695
2157.74 1813
2158.17 1656
2158.61 1502
2159.05 1586
2159.49 1757
2159.93 1656
2160.36 1645
2160.80 1621
2161.24 1719
2161.68 1648
2162.12 1554
2162.56 1659
2162.99 1742
2163.43 1716
2163.87 1721
2164.31 1657
2164.75 1497
2165.19 1678
2165.63 1520
2166.06 1470
2166.50 1801
2166.94 1609
2167.38 1440
2167.82 1497
2168.26 1657
2168.70 1666
2169.14 1596
2169.58 1601
2170.02 1689
2170.46 1901
2170.89 1887
2171.33 1816
2171.77 1533
2172.21 1645
2172.65 1876
2173.09 1880
2173.53 1966
2173.97 1819
2174.41 1875
2174.85 2106
2175.29 2062
2175.73 2083
2176.17 2150
2176.61 2099
2177.05 2199
2177.49 1984
2177.93 2088
2178.37 2233
2178.81 2097
2179.25 2031
2179.69 1900
2180.13 1999
2180.57 1910
2181.01 1774
2181.45 1652
2181.89 1675
2182.33 1553
2182.77 1635
2183.21 1526
2183.65 1534
2184.09 1701
2184.53 1820
2184.97 1599
2185.42 1508
2185.86 1501
2186.30 1646
2186.74 1791
2187.18 1693
2187.62 1685
2188.06 1741
2188.50 1723
2188.94 1862
2189.38 1779
2189.83 1608
2190.27 1860
2190.71 1942
2191.15 1910
2191.59 1906
2192.03 1942
2192.47 1813
2192.91 1860
2193.36 1893
2193.80 1782
2194.24 1737
2194.68 2051
2195.12 2137
2195.56 2195
2196.01 1931
2196.45 2019
2196.89 1925
2197.33 1868
2197.77 1896
2198.22 1678
2198.66 1678
2199.10 1803
2199.54 1770
2199.98 1822
2200.43 1875
2200.87 1797
2201.31 1644
2201.75 1823
2202.20 1841
2202.64 1747
2203.08 1680
2203.52 1581
2203.97 1729
2204.41 1776
2204.85 1673
2205.29 1661
2205.74 1786
2206.18 1794
2206.62 1806
2207.07 1878
2207.51 1796
2207.95 1814
2208.40 1849
2208.84 1695
2209.28 1771
2209.72 1877
2210.17 1871
2210.61 1858
2211.05 1861
2211.50 1947
2211.94 1716
2212.38 1687
2212.83 1845
2213.27 1963
2213.72 1698
2214.16 1715
2214.60 1797
2215.05 1789
2215.49 1918
2215.93 1787
2216.38 1718
2216.82 1721
2217.27 1631
2217.71 1616
2218.15 1630
2218.60 1628
2219.04 1502
2219.49 1550
2219.93 1697
2220.37 1765
2220.82 1542
2221.26 1535
2221.71 1542
2222.15 1785
2222.60 1917
2223.04 1787
2223.49 1908
2223.93 1796
2224.37 1890
2224.82 2075
2225.26 1958
2225.71 1982
2226.15 2119
2226.60 2169
2227.04 2170
2227.49 2112
2227.93 1937
2228.38 2001
2228.82 2111
2229.27 1916
2229.71 2024
2230.16 1967
2230.60 2019
2231.05 2093
2231.50 1826
2231.94 2116
2232.39 2137
2232.83 1902
2233.28 2031
2233.72 2038
2234.17 2124
2234.61 2030
2235.06 1880
2235.51 1931
2235.95 2107
2236.40 2016
2236.84 1985
2237.29 1767
2237.73 1743
2238.18 1841
2238.63 1738
2239.07 1773
2239.52 1659
2239.97 1781
2240.41 1858
2240.86 1536
2241.30 1531
2241.75 1823
2242.20 1780
2242.64 1666
2243.09 1579
2243.54 1589
2243.98 1657
2244.43 1511
2244.88 1699
2245.32 1396
2245.77 1525
2246.22 1591
2246.66 1623
2247.11 1540
2247.56 1504
2248.00 1562
2248.45 1683
2248.90 1567
2249.35 1602
2249.79 1770
2250.24 1671
2250.69 1706
2251.14 1507
2251.58 1388
2252.03 1506
2252.48 1642
2252.92 1593
2253.37 1425
2253.82 1389
2254.27 1586
2254.72 1640
2255.16 1674
2255.61 1541
2256.06 1592
2256.51 1558
2256.95 1464
2257.40 1415
2257.85 1574
2258.30 1586
2258.75 1462
2259.19 1389
2259.64 1631
2260.09 1741
2260.54 1627
2260.99 1635
2261.44 1982
2261.88 1718
2262.33 1814
2262.78 1945
2263.23 1988
2263.68 1990
2264.13 2089
2264.58 1937
2265.02 1901
2265.47 2113
2265.92 1923
2266.37 2098
2266.82 2227
2267.27 1982
2267.72 1788
2268.17 1975
2268.62 2020
2269.06 1954
2269.51 2023
2269.96 1969
2270.41 2024
2270.86 1887
2271.31 1850
2271.76 1879
2272.21 1822
2272.66 1963
2273.11 2092
2273.56 2113
2274.01 1924
2274.46 1863
2274.91 1792
2275.36 1803
2275.81 1777
2276.26 1742
2276.71 1591
2277.16 1565
2277.61 1653
2278.06 1795
2278.51 1698
2278.96 1762
2279.41 1665
2279.86 1622
2280.31 1740
2280.76 1747
2281.21 1568
2281.66 1731
2282.11 1652
2282.56 1558
2283.01 1792
2283.46 1923
2283.91 1962
2284.36 1792
2284.81 1641
2285.26 1645
2285.71 1820
2286.16 1792
2286.61 1870
2287.07 1827
2287.52 1849
2287.97 1795
2288.42 2054
2288.87 2187
2289.32 2323
2289.77 2453
2290.22 2646
2290.67 2902
2291.13 3125
2291.58 2973
2292.03 2745
2292.48 2775
2292.93 2678
2293.38 2793
2293.83 2674
2294.29 2675
2294.74 2626
2295.19 2484
2295.64 2420
2296.09 2413
2296.54 2265
2297.00 2155
2297.45 2103
2297.90 2152
2298.35 1939
2298.80 1698
2299.26 1738
2299.71 1699
2300.16 1671
2300.61 1775
2301.06 1917
2301.52 1657
2301.97 1594
2302.42 1620
2302.87 1754
2303.33 1632
2303.78 1660
2304.23 1577
2304.68 1777
2305.14 1562
2305.59 1570
2306.04 1772
2306.50 1744
2306.95 1791
2307.40 1921
2307.85 1824
2308.31 1946
2308.76 2169
2309.21 2186
2309.67 2126
2310.12 2179
2310.57 2205
2311.03 2166
2311.48 2146
2311.93 2117
2312.39 2239
2312.84 2199
2313.29 2170
2313.75 2009
2314.20 2013
2314.65 1963
2315.11 1845
2315.56 1892
2316.01 1851
2316.47 1947
2316.92 1819
2317.38 1787
2317.83 1802
2318.28 1848
2318.74 1959
2319.19 2020
2319.65 1920
2320.10 1910
2320.55 1951
2321.01 1806
2321.46 1774
2321.92 1888
2322.37 2124
2322.83 1919
2323.28 1960
2323.73 2042
2324.19 1879
2324.64 1975
2325.10 2021
2325.55 1935
2326.01 1754
2326.46 1734
2326.92 2045
2327.37 2072
2327.83 2001
2328.28 1887
2328.74 1894
2329.19 2025
2329.65 2118
2330.10 2237
2330.56 2257
2331.01 2218
2331.47 2169
2331.92 2220
2332.38 2229
2332.83 2102
2333.29 2067
2333.74 1875
2334.20 1768
2334.66 1710
2335.11 1590
2335.57 1789
2336.02 1630
2336.48 1682
2336.93 1988
2337.39 1946
2337.85 1835
2338.30 1767
2338.76 1897
2339.21 1890
2339.67 1932
2340.13 1812
2340.58 1977
2341.04 1834
2341.49 2075
2341.95 1832
2342.41 1874
2342.86 2039
2343.32 2006
2343.78 2001
2344.23 2011
2344.69 2077
2345.15 1871
2345.60 1813
2346.06 2075
2346.52 1957
2346.97 1821
2347.43 1941
2347.89 1997
2348.34 1974
2348.80 1968
2349.26 1846
2349.71 1769
2350.17 1829
2350.63 1734
2351.09 1715
2351.54 1851
2352.00 1721
2352.46 1586
2352.91 1605
2353.37 1533
2353.83 1687
2354.29 1629
2354.74 1625
2355.20 1738
2355.66 1710
2356.12 1689
2356.58 1758
2357.03 1724
2357.49 1680
2357.95 1632
2358.41 1634
2358.86 1839
2359.32 1806
2359.78 1711
2360.24 1778
2360.70 1863
2361.15 1784
2361.61 1964
2362.07 1968
2362.53 1804
2362.99 1848
2363.45 1841
2363.90 1879
2364.36 1905
2364.82 1758
2365.28 1826
2365.74 1915
2366.20 2022
2366.66 1866
2367.11 1830
2367.57 1955
2368.03 2085
2368.49 1774
2368.95 1893
2369.41 1996
2369.87 2019
2370.33 2007
2370.79 2019
2371.24 1975
2371.70 1835
2372.16 1767
2372.62 1796
2373.08 1812
2373.54 1902
2374.00 2025
2374.46 1923
2374.92 1963
2375.38 1926
2375.84 1895
2376.30 1937
2376.76 1939
2377.22 1908
2377.68 2091
2378.14 2005
2378.60 1969
2379.06 1954
2379.52 1720
2379.98 1827
2380.44 1833
2380.90 1841
2381.36 1863
2381.82 1871
2382.28 1973
2382.74 2005
2383.20 2093
2383.66 1975
2384.12 1990
2384.58 1961
2385.04 2029
2385.50 1925
2385.96 1688
2386.42 1659
2386.88 1836
2387.34 1840
2387.80 1711
2388.26 1773
2388.72 1783
2389.19 1768
2389.65 1642
2390.11 1682
2390.57 1734
2391.03 1657
2391.49 1639
2391.95 1888
2392.41 1782
2392.87 1731
2393.33 1651
2393.80 1695
2394.26 1734
2394.72 1709
2395.18 1765
2395.64 1623
2396.10 1598
2396.56 1572
2397.03 1471
2397.49 1447
2397.95 1728
2398.41 1523
2398.87 1562
2399.34 1638
2399.80 1495
2400.26 1602
2400.72 1575
2401.18 1454
2401.65 1590
2402.11 1481
2402.57 1581
2403.03 1614
2403.49 1507
2403.96 1528
2404.42 1513
2404.88 1563
2405.34 1492
2405.81 1560
2406.27 1719
2406.73 1545
2407.19 1757
2407.66 1589
2408.12 1538
2408.58 1749
2409.04 1812
2409.51 1599
2409.97 1637
2410.43 1675
2410.90 1506
2411.36 1649
2411.82 1724
2412.28 1703
2412.75 1624
2413.21 1620
2413.67 1531
2414.14 1677
2414.60 1726
2415.06 1659
2415.53 1740
2415.99 1827
2416.45 1937
2416.92 2001
2417.38 1828
2417.85 1984
2418.31 2200
2418.77 2241
2419.24 2304
2419.70 2272
2420.16 2221
2420.63 2185
2421.09 2142
2421.56 2011
2422.02 2104
2422.48 1974
2422.95 1956
2423.41 2117
2423.88 1977
2424.34 1854
2424.80 1872
2425.27 1769
2425.73 1865
2426.20 1736
2426.66 1830
2427.13 1695
2427.59 1968
2428.06 1917
2428.52 1763
2428.99 1925
2429.45 1662
2429.91 1506
2430.38 1643
2430.84 1917
2431.31 1891
2431.77 1647
2432.24 1721
2432.70 1560
2433.17 1757
2433.63 1849
2434.10 1948
2434.56 1879
2435.03 1731
2435.50 1646
2435.96 1867
2436.43 2039
2436.89 1994
2437.36 1978
2437.82 1938
2438.29 1947
2438.75 1884
2439.22 1979
2439.69 1879
2440.15 1794
2440.62 1967
2441.08 2113
2441.55 2022
2442.01 1995
2442.48 2219
2442.95 2045
2443.41 2090
2443.88 2119
2444.34 2127
2444.81 1851
2445.28 1724
2445.74 1820
2446.21 1662
2446.68 1731
2447.14 1627
2447.61 1859
2448.08 1658
2448.54 1664
2449.01 1536
2449.48 1600
2449.94 1479
2450.41 1619
2450.88 1767
2451.34 1597
2451.81 1695
2452.28 1718
2452.74 1526
2453.21 1542
2453.68 1657
2454.14 1646
2454.61 1870
2455.08 1824
2455.55 1634
2456.01 1699
2456.48 1633
2456.95 1585
2457.42 1513
2457.88 1699
2458.35 1815
2458.82 1781
2459.29 1834
2459.75 1790
2460.22 1590
2460.69 1595
2461.16 1770
2461.62 1609
2462.09 1571
2462.56 1611
2463.03 1682
2463.50 1629
2463.96 1723
2464.43 1650
2464.90 1737
2465.37 1674
2465.84 1546
2466.30 1778
2466.77 1803
2467.24 1742
2467.71 1685
2468.18 1785
2468.65 1933
2469.11 1863
2469.58 1690
2470.05 1705
2470.52 1589
2470.99 1724
2471.46 1614
2471.93 1402
2472.40 1619
2472.86 1600
2473.33 1608
2473.80 1604
2474.27 1613
2474.74 1661
2475.21 1616
2475.68 1545
2476.15 1578
2476.62 1614
2477.09 1557
2477.56 1615
2478.02 1756
2478.49 1685
2478.96 1613
2479.43 1545
2479.90 1804
2480.37 1748
2480.84 1671
2481.31 1611
2481.78 1830
2482.25 1760
2482.72 1661
2483.19 1701
2483.66 1682
2484.13 1628
2484.60 1619
2485.07 1827
2485.54 1876
2486.01 1847
2486.48 1885
2486.95 1692
2487.42 1806
2487.89 1911
2488.36 2001
2488.83 1947
2489.30 2072
2489.77 2128
2490.24 1965
2490.71 1914
2491.18 1896
2491.66 1892
2492.13 1798
2492.60 1551
2493.07 1578
2493.54 1699
2494.01 1624
2494.48 1705
2494.95 1771
2495.42 1813
2495.89 1874
2496.36 1948
2496.84 1905
2497.31 1849
2497.78 1884
2498.25 1675
2498.72 1687
2499.19 1637
2499.66 1542
2500.13 1807
2500.61 1580
2501.08 1496
2501.55 1685
2502.02 1681
2502.49 1588
2502.96 1579
2503.44 1594
2503.91 1607
2504.38 1666
2504.85 1597
2505.32 1654
2505.80 1575
2506.27 1599
2506.74 1804
2507.21 1853
2507.68 1648
2508.16 1755
2508.63 1925
2509.10 1980
2509.57 1962
2510.05 1973
2510.52 1893
2510.99 2058
2511.46 2077
2511.94 2182
2512.41 2054
2512.88 1930
2513.35 1944
2513.83 1947
2514.30 1892
2514.77 1879
2515.24 1715
2515.72 1886
2516.19 1877
2516.66 1735
2517.14 1686
2517.61 1731
2518.08 1698
2518.56 1743
2519.03 1809
2519.50 1837
2519.98 1850
2520.45 1753
2520.92 1683
2521.40 1711
2521.87 1597
2522.34 1494
2522.82 1771
2523.29 1673
2523.76 1760
2524.24 1729
2524.71 1629
2525.19 1747
2525.66 1687
2526.13 1739
2526.61 1795
2527.08 1587
2527.55 1569
2528.03 1746
2528.50 1717
2528.98 1801
2529.45 1800
2529.93 1680
2530.40 1580
2530.87 1597
2531.35 1850
2531.82 1597
2532.30 1781
2532.77 1681
2533.25 1654
2533.72 1622
2534.20 1939
2534.67 1848
2535.15 1866
2535.62 1824
2536.09 1688
2536.57 1828
2537.04 1767
2537.52 1766
2537.99 1750
2538.47 1583
2538.94 1652
2539.42 1753
2539.90 1663
2540.37 1609
2540.85 1733
2541.32 1829
2541.80 1782
2542.27 1685
2542.75 1669
2543.22 1746
2543.70 1736
2544.17 1691
2544.65 1864
2545.13 1783
2545.60 1875
2546.08 1779
2546.55 1785
2547.03 1885
2547.50 1866
2547.98 1858
2548.46 2030
2548.93 2088
2549.41 2066
2549.88 2054
2550.36 2236
2550.84 2354
2551.31 2347
2551.79 2131
2552.27 2045
2552.74 2070
2553.22 2112
2553.70 2095
2554.17 2131
2554.65 2049
2555.12 2231
2555.60 2216
2556.08 2075
2556.55 2032
2557.03 2106
2557.51 2145
2557.99 1998
2558.46 1965
2558.94 2028
2559.42 1836
2559.89 2008
2560.37 1798
2560.85 1645
2561.32 1812
2561.80 1787
2562.28 1790
2562.76 1655
2563.23 1728
2563.71 1623
2564.19 1621
2564.67 1750
2565.14 1676
2565.62 1627
2566.10 1663
2566.58 1506
2567.05 1496
2567.53 1654
2568.01 1651
2568.49 1622
2568.97 1681
2569.44 1616
2569.92 1556
2570.40 1587
2570.88 1660
2571.36 1558
2571.83 1575
2572.31 1556
2572.79 1644
2573.27 1664
2573.75 1555
2574.23 1638
2574.70 1604
2575.18 1529
2575.66 1570
2576.14 1621
2576.62 1505
2577.10 1578
2577.58 1572
2578.05 1709
2578.53 1660
2579.01 1595
2579.49 1624
2579.97 1533
2580.45 1701
2580.93 1606
2581.41 1559
2581.89 1576
2582.37 1595
2582.84 1530
2583.32 1720
2583.80 1687
2584.28 1583
2584.76 1484
2585.24 1639
2585.72 1572
2586.20 1883
2586.68 1758
2587.16 1678
2587.64 1678
2588.12 1678
2588.60 1721
2589.08 1782
2589.56 1728
2590.04 1811
2590.52 1628
2591.00 1679
2591.48 1851
2591.96 1786
2592.44 1770
2592.92 1637
2593.40 1644
2593.88 1863
2594.36 1794
2594.84 1769
2595.32 1703
2595.80 1823
2596.28 1654
2596.76 1634
2597.24 1846
2597.72 1711
2598.20 1873
2598.68 1716
2599.16 1680
2599.64 1717
2600.13 1717
2600.61 1599
2601.09 1558
2601.57 1769
2602.05 1610
2602.53 1693
2603.01 1475
2603.49 1618
2603.97 1544
2604.45 1515
2604.94 1377
2605.42 1532
2605.90 1650
2606.38 1419
2606.86 1595
2607.34 1647
2607.82 1652
2608.31 1662
2608.79 1675
2609.27 1761
2609.75 1695
2610.23 1624
2610.71 1848
2611.20 1747
2611.68 1632
2612.16 1597
2612.64 1613
2613.12 1671
2613.61 1744
2614.09 1826
2614.57 1763
2615.05 1703
2615.53 1632
2616.02 1664
2616.50 1632
2616.98 1532
2617.46 1385
2617.95 1426
2618.43 1665
2618.91 1725
2619.39 1652
2619.88 1628
2620.36 1529
2620.84 1704
2621.32 1638
2621.81 1592
2622.29 1602
2622.77 1559
2623.26 1571
2623.74 1641
2624.22 1509
2624.70 1647
2625.19 1674
2625.67 1652
2626.15 1628
2626.64 1598
2627.12 1632
2627.60 1616
2628.09 1677
2628.57 1728
2629.05 1670
2629.54 1466
2630.02 1639
2630.50 1705
2630.99 1681
2631.47 1671
2631.96 1745
2632.44 1719
2632.92 1576
2633.41 1685
2633.89 1590
2634.38 1569
2634.86 1558
2635.34 1560
2635.83 1547
2636.31 1585
2636.80 1701
2637.28 1679
2637.76 1708
2638.25 1546
2638.73 1654
2639.22 1648
2639.70 1575
2640.19 1738
2640.67 1734
2641.16 1641
2641.64 1754
2642.12 1855
2642.61 1767
2643.09 1683
2643.58 1716
2644.06 1725
2644.55 1561
2645.03 1669
2645.52 1934
2646.00 1716
2646.49 1718
2646.97 1768
2647.46 1661
2647.94 1627
2648.43 1754
2648.91 1530
2649.40 1515
2649.89 1589
2650.37 1578
2650.86 1550
2651.34 1563
2651.83 1622
2652.31 1570
2652.80 1479
2653.28 1578
2653.77 1657
2654.26 1736
2654.74 1619
2655.23 1463
2655.71 1594
2656.20 1807
2656.69 1798
2657.17 1610
2657.66 1833
2658.14 1584
2658.63 1542
2659.12 1710
2659.60 1487
2660.09 1604
2660.58 1619
2661.06 1679
2661.55 1675
2662.03 1688
2662.52 1659
2663.01 1768
2663.49 1871
2663.98 1606
2664.47 1575
2664.95 1572
2665.44 1545
2665.93 1629
2666.42 1502
2666.90 1476
2667.39 1646
2667.88 1542
2668.36 1521
2668.85 1542
2669.34 1514
2669.82 1591
2670.31 1638
2670.80 1724
2671.29 1705
2671.77 1613
2672.26 1726
2672.75 1849
2673.24 1932
2673.72 1887
2674.21 1982
2674.70 2152
2675.19 2134
2675.67 2194
2676.16 2357
2676.65 2424
2677.14 2272
2677.63 2369
2678.11 2265
2678.60 2131
2679.09 2241
2679.58 2215
2680.07 2048
2680.55 1889
2681.04 1887
2681.53 1913
2682.02 1878
2682.51 1833
2683.00 1860
2683.48 1928
2683.97 1840
2684.46 1818
2684.95 1902
2685.44 1712
2685.93 1826
2686.42 1879
2686.90 1724
2687.39 1840
2687.88 1866
2688.37 1741
2688.86 1689
2689.35 1782
2689.84 1610
2690.33 1575
2690.82 1679
2691.31 1721
2691.79 1540
2692.28 1593
2692.77 1652
2693.26 1613
2693.75 1766
2694.24 1613
2694.73 1494
2695.22 1600
2695.71 1617
2696.20 1617
2696.69 1671
2697.18 1576
2697.67 1702
2698.16 1640
2698.65 1657
2699.14 1768
2699.63 1818
2700.12 1567
2700.61 1600
2701.10 1700
2701.59 1657
2702.08 1719
2702.57 1790
2703.06 1774
2703.55 1895
2704.04 1844
2704.53 1866
2705.02 1844
2705.51 1843
2706.00 1920
2706.49 1851
2706.98 1685
2707.47 1793
2707.96 1702
2708.45 1621
2708.95 1490
2709.44 1586
2709.93 1567
2710.42 1453
2710.91 1648
2711.40 1652
2711.89 1439
2712.38 1528
2712.87 1378
2713.36 1510
2713.86 1542
2714.35 1637
2714.84 1536
2715.33 1620
2715.82 1594
2716.31 1530
2716.80 1572
2717.30 1493
2717.79 1519
2718.28 1562
2718.77 1474
2719.26 1572
2719.75 1606
2720.25 1766
2720.74 1634
2721.23 1661
2721.72 1653
2722.21 1972
2722.70 1920
2723.20 1892
2723.69 1834
2724.18 1783
2724.67 1778
2725.17 1706
2725.66 1672
2726.15 1654
2726.64 1747
2727.14 1690
2727.63 1553
2728.12 1826
2728.61 1715
2729.11 1652
2729.60 1590
2730.09 1719
2730.58 1683
2731.08 1483
2731.57 1669
2732.06 1731
2732.55 1649
2733.05 1772
2733.54 1831
2734.03 1801
2734.53 1722
2735.02 1702
2735.51 1926
2736.01 1897
2736.50 1843
2736.99 1979
2737.49 1783
2737.98 1751
2738.47 1643
2738.97 1746
2739.46 1660
2739.95 1817
2740.45 1876
2740.94 1802
2741.43 1782
2741.93 1640
2742.42 1558
2742.92 1561
2743.41 1555
2743.90 1649
2744.40 1574
2744.89 1737
2745.39 1767
2745.88 1696
2746.37 1466
2746.87 1568
2747.36 1695
2747.86 1735
2748.35 1735
2748.85 1772
2749.34 1627
2749.83 1719
2750.33 1843
2750.82 1578
2751.32 1655
2751.81 1665
2752.31 1618
2752.80 1696
2753.30 1626
2753.79 1556
2754.29 1486
2754.78 1596
2755.28 1585
2755.77 1656
2756.27 1753
2756.76 1632
2757.26 1571
2757.75 1579
2758.25 1586
2758.74 1610
2759.24 1690
2759.73 1565
2760.23 1675
2760.72 1588
2761.22 1598
2761.71 1708
2762.21 1589
2762.71 1711
2763.20 1625
2763.70 1735
2764.19 1813
2764.69 1627
2765.18 1524
2765.68 1560
2766.18 1652
2766.67 1610
2767.17 1755
2767.66 1722
2768.16 1629
2768.66 1664
2769.15 1614
2769.65 1670
2770.15 1829
2770.64 1800
2771.14 1733
2771.63 1856
2772.13 1650
2772.63 1604
2773.12 1731
2773.62 1817
2774.12 1772
2774.61 1661
2775.11 1827
2775.61 1938
2776.10 1863
2776.60 1765
2777.10 1686
2777.60 1840
2778.09 1990
2778.59 1805
2779.09 1868
2779.58 1797
2780.08 1816
2780.58 1752
2781.08 1752
2781.57 1804
2782.07 1741
2782.57 1537
2783.06 1641
2783.56 1668
2784.06 1721
2784.56 1740
2785.06 1609
2785.55 1651
2786.05 1485
2786.55 1477
2787.05 1666
2787.54 1690
2788.04 1473
2788.54 1609
2789.04 1691
2789.54 1589
2790.03 1560
2790.53 1740
2791.03 1648
2791.53 1603
2792.03 1524
2792.52 1607
2793.02 1608
2793.52 1637
2794.02 1757
2794.52 1704
2795.02 1655
2795.52 1710
2796.01 1852
2796.51 1915
2797.01 2082
2797.51 1930
2798.01 1957
2798.51 2166
2799.01 2063
2799.51 2174
2800.00 2319
2800.50 2112
2801.00 2045
2801.50 1813
2802.00 1829
2802.50 1557
2803.00 1624
2803.50 1699
2804.00 1865
2804.50 1611
2805.00 1886
2805.50 2054
2806.00 2172
2806.50 2219
2806.99 2226
2807.49 2406
2807.99 2483
2808.49 2579
2808.99 2669
2809.49 2473
2809.99 2633
2810.49 2527
2810.99 2478
2811.49 2387
2811.99 2363
2812.49 2116
2812.99 2112
2813.49 2030
2813.99 2200
2814.49 2004
2814.99 2043
2815.49 2016
2815.99 2013
2816.50 2091
2817.00 2066
2817.50 2052
2818.00 2048
2818.50 2023
2819.00 1957
2819.50 2000
2820.00 1951
2820.50 1673
2821.00 1798
2821.50 1542
2822.00 1680
2822.50 1811
2823.00 1733
2823.51 1656
2824.01 1707
2824.51 1676
2825.01 1592
2825.51 1596
2826.01 1627
2826.51 1777
2827.01 1792
2827.52 1785
2828.02 1737
2828.52 1637
2829.02 1805
2829.52 1703
2830.02 1625
2830.53 1750
2831.03 1626
2831.53 1632
2832.03 1613
2832.53 1505
2833.03 1571
2833.54 1528
2834.04 1671
2834.54 1686
2835.04 1485
2835.54 1392
2836.05 1567
2836.55 1726
2837.05 1748
2837.55 1939
2838.06 1798
2838.56 1732
2839.06 1736
2839.56 1820
2840.07 1860
2840.57 1736
2841.07 1679
2841.57 1659
2842.08 1660
2842.58 1642
2843.08 1699
2843.58 1719
2844.09 1757
2844.59 1653
2845.09 1762
2845.60 1688
2846.10 1755
2846.60 1778
2847.11 1902
2847.61 1878
2848.11 1817
2848.62 1906
2849.12 1874
2849.62 1791
2850.13 1906
2850.63 1793
2851.13 1605
2851.64 1641
2852.14 1620
2852.64 1707
2853.15 1655
2853.65 1654
2854.15 1504
2854.66 1537
2855.16 1689
2855.67 1524
2856.17 1707
2856.67 1776
2857.18 1614
2857.68 1619
2858.19 1501
2858.69 1577
2859.19 1607
2859.70 1620
2860.20 1776
2860.71 1786
2861.21 1724
2861.72 1847
2862.22 1858
2862.73 1813
2863.23 1746
2863.73 1692
2864.24 1678
2864.74 1632
2865.25 1642
2865.75 1464
2866.26 1511
2866.76 1576
2867.27 1421
2867.77 1540
2868.28 1569
2868.78 1573
2869.29 1468
2869.79 1616
2870.30 1527
2870.80 1640
2871.31 1525
2871.81 1626
2872.32 1654
2872.83 1668
2873.33 1651
2873.84 1592
2874.34 1761
2874.85 1610
2875.35 1443
2875.86 1733
2876.36 1911
2876.87 1883
2877.38 1727
2877.88 1674
2878.39 1647
2878.89 1582
2879.40 1582
2879.91 1717
2880.41 1773
2880.92 1803
2881.42 1807
2881.93 1781
2882.44 1901
2882.94 1909
2883.45 1829
2883.96 1947
2884.46 1997
2884.97 1877
2885.48 1985
2885.98 2024
2886.49 1954
2886.99 2107
2887.50 1990
2888.01 1977
2888.52 2083
2889.02 1985
2889.53 2091
2890.04 1938
2890.54 1987
2891.05 2078
2891.56 1986
2892.06 1803
2892.57 1972
2893.08 2068
2893.59 2195
2894.09 2124
2894.60 1785
2895.11 1930
2895.62 2046
2896.12 2086
2896.63 2258
2897.14 2306
2897.65 2389
2898.15 2098
2898.66 2086
2899.17 2185
2899.68 2210
2900.18 2085
2900.69 2054
2901.20 1955
2901.71 2129
2902.22 2080
2902.72 2149
2903.23 2328
2903.74 2217
2904.25 2156
2904.76 2154
2905.26 2297
2905.77 2184
2906.28 2095
2906.79 2159
2907.30 2221
2907.81 2058
2908.32 2160
2908.82 1955
2909.33 1953
2909.84 1812
2910.35 1796
2910.86 1965
2911.37 2018
2911.88 1851
2912.38 1840
2912.89 1693
2913.40 1797
2913.91 1769
2914.42 1636
2914.93 1628
2915.44 1876
2915.95 2081
2916.46 1987
2916.97 1655
2917.48 1709
2917.99 1855
2918.50 1829
2919.00 1951
2919.51 1813
2920.02 1869
2920.53 1921
2921.04 1853
2921.55 1820
2922.06 1985
2922.57 1958
2923.08 1895
2923.59 2044
2924.10 2086
2924.61 2096
2925.12 2038
2925.63 2095
2926.14 2220
2926.65 2320
2927.16 2284
2927.67 2322
2928.18 2291
2928.69 2017
2929.20 2099
2929.71 2034
2930.22 1880
2930.73 1893
2931.25 1816
2931.76 1692
2932.27 1703
2932.78 1678
2933.29 1536
2933.80 1653
2934.31 1547
2934.82 1753
2935.33 1741
2935.84 1631
2936.35 1689
2936.86 1693
2937.38 1757
2937.89 1722
2938.40 1663
2938.91 1647
2939.42 1728
2939.93 1674
2940.44 1694
2940.95 1660
2941.47 1801
2941.98 1742
2942.49 1697
2943.00 1793
2943.51 1718
2944.02 1802
2944.53 1890
2945.05 2244
2945.56 2415
2946.07 2344
2946.58 2348
2947.09 2435
2947.61 2365
2948.12 2268
2948.63 2275
2949.14 2333
2949.65 2175
2950.17 1972
2950.68 1982
2951.19 2064
2951.70 1818
2952.22 1721
2952.73 1794
2953.24 1726
2953.75 1644
2954.27 1609
2954.78 1708
2955.29 1702
2955.80 1668
2956.32 1763
2956.83 1644
2957.34 1671
2957.85 1652
2958.37 1797
2958.88 1689
2959.39 1540
2959.91 1649
2960.42 1773
2960.93 1767
2961.45 1921
2961.96 1708
2962.47 1845
2962.99 1886
2963.50 1711
2964.01 1755
2964.53 1825
2965.04 1990
2965.55 1830
2966.07 1611
2966.58 1776
2967.09 1712
2967.61 1624
2968.12 1702
2968.63 1654
2969.15 1701
2969.66 1572
2970.18 1565
2970.69 1564
2971.20 1684
2971.72 1667
2972.23 1526
2972.75 1530
2973.26 1520
2973.78 1550
2974.29 1559
2974.80 1531
2975.32 1606
2975.83 1565
2976.35 1684
2976.86 1666
2977.38 1663
2977.89 1481
2978.41 1641
2978.92 1601
2979.43 1589
2979.95 1650
2980.46 1744
2980.98 1624
2981.49 1587
2982.01 1528
2982.52 1778
2983.04 1845
2983.55 1892
2984.07 1715
2984.58 1776
2985.10 1947
2985.61 1901
2986.13 1851
2986.65 1965
2987.16 1906
2987.68 1945
2988.19 1997
2988.71 1857
2989.22 2032
2989.74 1959
2990.25 2125
2990.77 2007
2991.29 1964
2991.80 1968
2992.32 2009
2992.83 2094
2993.35 1913
2993.86 1989
2994.38 1908
2994.90 1961
2995.41 2013
2995.93 2096
2996.45 2072
2996.96 2139
2997.48 2124
2997.99 2272
2998.51 1988
2999.03 2023
2999.54 2445
3000.06 2252
3000.58 2253
3001.09 2355
3001.61 2412
3002.13 2516
3002.64 2741
3003.16 2933
3003.68 3224
3004.19 3384
3004.71 3575
3005.23 3639
3005.74 3810
3006.26 4110
3006.78 4004
3007.30 3976
3007.81 3759
3008.33 3304
3008.85 3410
3009.36 3116
3009.88 2606
3010.40 2437
3010.92 2383
3011.43 2204
3011.95 2103
3012.47 2178
3012.99 2089
3013.50 2141
3014.02 2129
3014.54 2135
3015.06 2198
3015.58 2206
3016.09 2062
3016.61 2207
3017.13 2198
3017.65 2093
3018.17 1993
3018.68 1993
3019.20 2093
3019.72 2126
3020.24 2173
3020.76 2094
3021.28 2131
3021.79 2050
3022.31 1945
3022.83 1962
3023.35 2076
3023.87 2094
3024.39 2047
3024.90 2008
3025.42 2094
3025.94 2007
3026.46 2150
3026.98 2080
3027.50 1934
3028.02 1925
3028.54 1825
3029.06 1955
3029.57 2094
3030.09 1865
3030.61 1841
3031.13 1976
3031.65 2061
3032.17 1899
3032.69 1968
3033.21 1962
3033.73 2091
3034.25 2272
3034.77 2279
3035.29 2194
3035.81 2190
3036.33 2302
3036.85 2105
3037.37 2242
3037.89 2192
3038.40 2284
3038.92 2080
3039.44 1988
3039.96 2009
3040.48 1883
3041.00 1997
3041.52 1796
3042.04 1706
3042.56 1903
3043.09 1847
3043.61 1748
3044.13 1605
3044.65 1597
3045.17 1859
3045.69 1739
3046.21 1813
3046.73 1657
3047.25 1701
3047.77 1654
3048.29 1560
3048.81 1566
3049.33 1631
3049.85 1741
3050.37 1803
3050.89 1728
3051.41 1812
3051.94 1771
3052.46 1652
3052.98 1599
3053.50 1716
3054.02 1732
3054.54 1602
3055.06 1809
3055.58 1676
3056.10 1624
3056.63 1717
3057.15 1723
3057.67 1757
3058.19 1723
3058.71 1755
3059.23 1728
3059.76 1588
3060.28 1707
3060.80 1630
3061.32 1703
3061.84 1757
3062.36 1575
3062.89 1630
3063.41 1652
3063.93 1787
3064.45 1686
3064.97 1642
3065.50 1696
3066.02 1692
3066.54 1779
3067.06 1822
3067.58 1869
3068.11 1640
3068.63 1599
3069.15 1692
3069.67 1721
3070.20 1753
3070.72 1708
3071.24 1721
3071.76 1761
3072.29 1848
3072.81 1802
3073.33 1887
3073.86 1816
3074.38 1781
3074.90 1547
3075.42 1844
3075.95 1891
3076.47 1736
3076.99 2055
3077.52 2052
3078.04 2130
3078.56 2044
3079.09 2264
3079.61 2227
3080.13 2156
3080.66 2042
3081.18 2010
3081.70 2228
3082.23 2247
3082.75 2147
3083.27 2239
3083.80 2097
3084.32 2203
3084.85 2226
3085.37 2150
3085.89 2242
3086.42 2227
3086.94 2138
3087.46 2286
3087.99 2189
3088.51 2029
3089.04 1902
3089.56 1924
3090.09 1936
3090.61 1955
3091.13 1855
3091.66 1999
3092.18 1820
3092.71 1826
3093.23 1812
3093.76 1990
3094.28 1934
3094.81 2002
3095.33 1963
3095.85 2028
3096.38 2088
3096.90 2166
3097.43 2091
3097.95 2208
3098.48 2377
3099.00 2612
3099.53 2791
3100.05 2986
3100.58 3295
3101.10 3945
3101.63 4495
3102.15 4805
3102.68 4936
3103.21 5981
3103.73 6273
3104.26 6360
3104.78 6363
3105.31 6276
3105.83 6143
3106.36 5870
3106.88 5360
3107.41 4905
3107.94 4378
3108.46 3978
3108.99 3406
3109.51 3034
3110.04 2699
3110.56 2600
3111.09 2496
3111.62 2554
3112.14 2450
3112.67 2457
3113.19 2460
3113.72 2715
3114.25 2405
3114.77 2219
3115.30 2128
3115.83 2050
3116.35 2070
3116.88 1957
3117.41 1890
3117.93 1942
3118.46 1745
3118.99 1766
3119.51 1911
3120.04 1824
3120.57 1826
3121.09 1997
3121.62 1945
3122.15 2004
3122.67 2009
3123.20 1902
3123.73 1907
3124.25 2034
3124.78 2037
3125.31 1948
3125.84 2033
3126.36 2014
3126.89 1906
3127.42 1897
3127.95 1915
3128.47 1887
3129.00 1892
3129.53 1848
3130.06 1908
3130.58 1749
3131.11 1867
3131.64 1936
3132.17 1971
3132.69 1856
3133.22 1788
3133.75 1805
3134.28 1743
3134.81 1539
3135.33 1728
3135.86 1669
3136.39 1887
3136.92 1611
3137.45 1571
3137.97 1785
3138.50 1626
3139.03 1783
3139.56 1794
3140.09 1635
3140.62 1739
3141.15 1798
3141.67 1675
3142.20 1501
3142.73 1587
3143.26 1624
3143.79 1657
3144.32 1884
3144.85 1871
3145.38 1850
3145.90 1761
3146.43 1804
3146.96 1727
3147.49 1895
3148.02 1962
3148.55 1945
3149.08 2000
3149.61 2048
3150.14 2339
3150.67 1980
3151.20 1947
3151.73 1942
3152.25 1831
3152.78 1817
3153.31 1847
3153.84 2034
3154.37 1899
3154.90 1964
3155.43 1838
3155.96 1864
3156.49 1944
3157.02 1893
3157.55 1971
3158.08 1838
3158.61 1914
3159.14 2073
3159.67 2128
3160.20 2263
3160.73 2208
3161.26 2106
3161.79 1951
3162.32 1951
3162.85 2019
3163.38 1966
3163.91 1857
3164.44 1798
3164.98 1910
3165.51 1826
3166.04 1887
3166.57 1824
3167.10 1925
3167.63 1841
3168.16 1686
3168.69 1673
3169.22 1581
3169.75 1592
3170.28 1655
3170.81 1807
3171.35 1753
3171.88 1696
3172.41 1700
3172.94 1657
3173.47 1730
3174.00 1759
3174.53 1814
3175.06 1755
3175.60 1856
3176.13 2012
3176.66 1954
3177.19 1801
3177.72 1825
3178.25 1827
3178.78 1910
3179.32 1829
3179.85 1762
3180.38 1804
3180.91 1730
3181.44 1831
3181.98 1675
3182.51 1973
3183.04 1881
3183.57 1767
3184.10 1862
3184.64 1757
3185.17 1695
3185.70 1610
3186.23 1671
3186.77 1733
3187.30 1608
3187.83 1585
3188.36 1637
3188.90 1642
3189.43 1657
3189.96 1771
3190.49 1581
3191.03 1758
3191.56 1619
3192.09 1608
3192.62 1735
3193.16 1692
3193.69 1722
3194.22 1631
3194.76 1657
3195.29 1604
3195.82 1779
3196.36 1945
3196.89 1813
3197.42 1739
3197.96 1713
3198.49 1834
3199.02 1744
3199.56 1803
3200.09 1888
3200.62 1831
3201.16 1822
3201.69 1790
3202.22 1931
3202.76 2059
3203.29 2131
3203.82 1967
3204.36 2126
3204.89 1981
3205.43 1853
3205.96 2138
3206.49 1827
3207.03 2095
3207.56 1999
3208.10 1937
3208.63 1853
3209.16 1775
3209.70 2045
3210.23 2045
3210.77 2016
3211.30 1899
3211.84 2101
3212.37 2191
3212.91 1996
3213.44 1964
3213.97 1986
3214.51 1984
3215.04 1885
3215.58 1980
3216.11 1727
3216.65 1871
3217.18 1778
3217.72 1851
3218.25 1759
3218.79 1712
3219.32 1720
3219.86 1803
3220.39 1680
3220.93 1781
3221.46 1927
3222.00 1801
3222.53 1858
3223.07 2013
3223.61 1889
3224.14 1990
3224.68 1874
3225.21 1995
3225.75 2051
3226.28 1934
3226.82 2083
3227.36 1904
3227.89 2019
3228.43 2034
3228.96 1996
3229.50 1904
3230.03 1963
3230.57 1849
3231.11 1945
3231.64 1755
3232.18 1676
3232.71 1937
3233.25 1847
3233.79 1850
3234.32 1749
3234.86 1709
3235.40 1880
3235.93 1902
3236.47 1981
3237.01 2005
3237.54 1904
3238.08 1946
3238.62 1808
3239.15 2045
3239.69 1929
3240.23 2041
3240.76 2099
3241.30 1998
3241.84 2143
3242.37 2006
3242.91 1998
3243.45 1837
3243.99 1834
3244.52 1841
3245.06 1825
3245.60 1862
3246.13 1704
3246.67 1724
3247.21 1786
3247.75 1791
3248.28 1858
3248.82 1683
3249.36 1717
3249.90 1844
3250.43 1907
3250.97 1694
3251.51 1774
3252.05 1962
3252.59 1997
3253.12 1919
3253.66 1945
3254.20 1961
3254.74 1963
3255.28 2163
3255.81 2152
3256.35 2171
3256.89 2047
3257.43 1997
3257.97 2024
3258.50 2321
3259.04 2287
3259.58 2396
3260.12 2523
3260.66 2559
3261.20 2688
3261.74 3142
3262.27 3143
3262.81 3331
3263.35 3519
3263.89 3652
3264.43 4032
3264.97 4372
3265.51 4875
3266.05 4548
3266.58 4911
3267.12 5011
3267.66 5132
3268.20 4837
3268.74 4550
3269.28 4614
3269.82 4603
3270.36 4239
3270.90 3791
3271.44 3613
3271.98 3132
3272.52 2803
3273.06 2552
3273.60 2518
3274.14 2417
3274.67 2343
3275.21 2222
3275.75 2416
3276.29 2294
3276.83 2157
3277.37 2187
3277.91 2298
3278.45 2285
3278.99 2155
3279.53 2271
3280.07 2367
3280.61 2339
3281.15 2294
3281.69 2206
3282.23 2278
3282.78 2384
3283.32 2231
3283.86 2148
3284.40 2226
3284.94 2292
3285.48 2372
3286.02 2499
3286.56 2264
3287.10 2318
3287.64 2242
3288.18 2257
3288.72 2279
3289.26 2255
3289.80 2206
3290.34 2340
3290.89 2426
3291.43 2330
3291.97 2550
3292.51 2417
3293.05 2367
3293.59 2372
3294.13 2437
3294.67 2611
3295.22 2747
3295.76 2995
3296.30 2961
3296.84 3237
3297.38 3363
3297.92 3421
3298.46 3043
3299.01 3196
3299.55 3264
3300.09 3184
3300.63 2805
3301.17 2747
3301.71 2596
3302.26 2453
3302.80 2339
3303.34 2201
3303.88 2295
3304.42 2251
3304.97 2368
3305.51 2250
3306.05 2219
3306.59 2246
3307.14 2243
3307.68 2233
3308.22 2130
3308.76 2041
3309.31 2056
3309.85 2054
3310.39 2150
3310.93 2224
3311.48 2057
3312.02 1888
3312.56 1917
3313.10 2089
3313.65 2067
3314.19 2051
3314.73 2156
3315.28 2048
3315.82 2222
3316.36 1938
3316.91 2009
3317.45 2113
3317.99 2044
3318.54 2038
3319.08 2152
3319.62 2066
3320.17 2070
3320.71 2077
3321.25 2148
3321.80 1906
3322.34 1921
3322.88 1823
3323.43 1842
3323.97 1994
3324.51 1853
3325.06 1704
3325.60 1799
3326.15 1788
3326.69 1723
3327.23 1721
3327.78 1948
3328.32 1758
3328.87 1820
3329.41 1657
3329.95 1706
3330.50 1855
3331.04 1861
3331.59 1962
3332.13 1900
3332.68 1984
3333.22 1990
3333.77 2009
3334.31 2164
3334.85 2160
3335.40 2304
3335.94 2438
3336.49 2460
3337.03 2505
3337.58 2553
3338.12 2339
3338.67 2469
3339.21 2413
3339.76 2363
3340.30 2382
3340.85 2389
3341.39 2079
3341.94 2156
3342.48 1979
3343.03 1923
3343.57 1980
3344.12 1909
3344.66 1960
3345.21 1860
3345.76 1809
3346.30 1786
3346.85 1795
3347.39 1839
3347.94 1971
3348.48 1711
3349.03 1728
3349.58 1799
3350.12 1739
3350.67 1728
3351.21 1832
3351.76 1682
3352.31 1648
3352.85 1710
3353.40 1774
3353.94 1626
3354.49 1802
3355.04 1832
3355.58 1867
3356.13 1698
3356.68 1698
3357.22 1801
3357.77 1784
3358.31 1690
3358.86 1706
3359.41 1782
3359.95 1701
3360.50 1739
3361.05 1755
3361.59 1660
3362.14 1444
3362.69 1426
3363.24 1578
3363.78 1534
3364.33 1544
3364.88 1495
3365.42 1541
3365.97 1593
3366.52 1501
3367.06 1575
3367.61 1660
3368.16 1603
3368.71 1539
3369.25 1509
3369.80 1582
3370.35 1530
3370.90 1551
3371.44 1533
3371.99 1673
3372.54 1559
3373.09 1713
3373.64 1731
3374.18 1649
3374.73 1628
3375.28 1558
3375.83 1580
3376.37 1579
3376.92 1490
3377.47 1544
3378.02 1554
3378.57 1507
3379.12 1472
3379.66 1365
3380.21 1396
3380.76 1403
3381.31 1369
3381.86 1444
3382.41 1440
3382.95 1433
3383.50 1524
3384.05 1539
3384.60 1494
3385.15 1557
3385.70 1358
3386.25 1433
3386.80 1431
3387.34 1412
3387.89 1504
3388.44 1584
3388.99 1430
3389.54 1320
3390.09 1494
3390.64 1399
3391.19 1511
3391.74 1565
3392.29 1525
3392.84 1544
3393.38 1481
3393.93 1363
3394.48 1395
3395.03 1505
3395.58 1515
3396.13 1533
3396.68 1426
3397.23 1303
3397.78 1404
3398.33 1563
3398.88 1431
3399.43 1401
3399.98 1373
3400.53 1439
3401.08 1518
3401.63 1332
3402.18 1466
3402.73 1502
3403.28 1357
3403.83 1566
3404.38 1476
3404.93 1539
3405.48 1561
3406.03 1534
3406.58 1451
3407.13 1422
3407.68 1609
3408.23 1553
3408.79 1509
3409.34 1423
3409.89 1528
3410.44 1471
3410.99 1520
3411.54 1459
3412.09 1577
3412.64 1467
3413.19 1374
3413.74 1338
3414.29 1489
3414.84 1482
3415.40 1560
3415.95 1468
3416.50 1535
3417.05 1459
3417.60 1370
3418.15 1528
3418.70 1448
3419.26 1488
3419.81 1381
3420.36 1420
3420.91 1702
3421.46 1708
3422.01 1690
3422.57 1790
3423.12 1731
3423.67 2109
3424.22 1993
3424.77 1995
3425.32 2049
3425.88 1918
3426.43 1927
3426.98 2019
3427.53 1997
3428.08 1877
3428.64 1876
3429.19 1990
3429.74 1725
3430.29 1551
3430.85 1548
3431.40 1699
3431.95 1578
3432.50 1789
3433.06 1682
3433.61 1651
3434.16 1660
3434.71 1611
3435.27 1571
3435.82 1672
3436.37 1713
3436.93 1491
3437.48 1551
3438.03 1517
3438.58 1576
3439.14 1759
3439.69 1892
3440.24 1858
3440.80 1735
3441.35 1832
3441.90 1836
3442.46 1882
3443.01 1879
3443.56 1861
3444.12 1884
3444.67 1754
3445.22 1922
3445.78 1885
3446.33 1534
3446.89 1714
3447.44 1794
3447.99 1704
3448.55 1740
3449.10 1700
3449.65 1655
3450.21 1692
3450.76 1637
3451.32 1575
3451.87 1449
3452.42 1504
3452.98 1488
3453.53 1677
3454.09 1491
3454.64 1441
3455.20 1517
3455.75 1548
3456.30 1605
3456.86 1613
3457.41 1595
3457.97 1590
3458.52 1452
3459.08 1479
3459.63 1545
3460.19 1413
3460.74 1684
3461.30 1557
3461.85 1426
3462.41 1480
3462.96 1503
3463.52 1393
3464.07 1598
3464.63 1519
3465.18 1562
3465.74 1556
3466.29 1554
3466.85 1667
3467.40 1518
3467.96 1657
3468.51 1608
3469.07 1604
3469.63 1587
3470.18 1674
3470.74 1665
3471.29 1576
3471.85 1653
3472.40 1580
3472.96 1746
3473.52 1912
3474.07 1886
3474.63 1716
3475.18 1676
3475.74 1608
3476.29 1799
3476.85 1794
3477.41 1632
3477.96 1635
3478.52 1643
3479.08 1685
3479.63 1713
3480.19 1678
3480.74 1727
3481.30 1815
3481.86 1988
3482.41 1772
3482.97 1723
3483.53 1604
3484.08 1656
3484.64 1918
3485.20 1895
3485.75 1864
3486.31 1696
3486.87 1633
3487.43 1889
3487.98 2060
3488.54 2137
3489.10 2287
3489.65 2303
3490.21 2819
3490.77 2882
3491.33 3234
3491.88 3474
3492.44 3713
3493.00 3807
3493.55 4012
3494.11 4200
3494.67 4021
3495.23 4022
3495.78 3729
3496.34 3730
3496.90 3490
3497.46 3643
3498.02 3927
3498.57 3897
3499.13 4004
3499.69 4217
3500.25 4443
3500.81 4303
3501.36 4666
3501.92 4501
3502.48 4605
3503.04 4464
3503.60 3787
3504.15 3796
3504.71 3651
3505.27 3620
3505.83 3396
3506.39 3271
3506.95 3369
3507.50 3331
3508.06 3001
3508.62 2799
3509.18 3054
3509.74 2894
3510.30 2540
3510.86 2493
3511.42 2492
3511.97 2265
3512.53 2190
3513.09 2216
3513.65 2334
3514.21 2180
3514.77 2038
3515.33 1981
3515.89 1887
3516.45 1763
3517.01 1856
3517.57 1759
3518.13 1727
3518.69 1968
3519.24 1966
3519.80 1795
3520.36 1813
3520.92 1969
3521.48 1926
3522.04 2085
3522.60 1982
3523.16 2024
3523.72 2178
3524.28 2098
3524.84 1972
3525.40 2009
3525.96 2103
3526.52 2040
3527.08 1871
3527.64 1964
3528.20 1949
3528.76 1803
3529.32 1852
3529.88 1676
3530.44 1529
3531.00 1720
3531.56 1633
3532.13 1640
3532.69 1752
3533.25 1636
3533.81 1678
3534.37 1753
3534.93 1781
3535.49 1809
3536.05 1682
3536.61 1906
3537.17 1845
3537.73 1785
3538.29 1903
3538.85 1930
3539.42 1859
3539.98 1775
3540.54 1748
3541.10 1714
3541.66 1743
3542.22 1592
3542.78 1695
3543.34 1737
3543.91 1789
3544.47 1806
3545.03 1700
3545.59 1671
3546.15 1629
3546.71 1701
3547.28 1556
3547.84 1553
3548.40 1645
3548.96 1653
3549.52 1610
3550.09 1466
3550.65 1633
3551.21 1472
3551.77 1459
3552.33 1578
3552.90 1615
3553.46 1579
3554.02 1491
3554.58 1553
3555.14 1777
3555.71 1817
3556.27 1604
3556.83 1629
3557.39 1499
3557.96 1620
3558.52 1652
3559.08 1634
3559.64 1792
3560.21 1756
3560.77 1711
3561.33 1729
3561.90 1678
3562.46 1630
3563.02 1662
3563.58 1615
3564.15 1668
3564.71 1627
3565.27 1647
3565.84 1752
3566.40 1636
3566.96 1590
3567.53 1507
3568.09 1477
3568.65 1530
3569.22 1658
3569.78 1366
3570.34 1528
3570.91 1641
3571.47 1610
3572.04 1634
3572.60 1547
3573.16 1581
3573.73 1529
3574.29 1508
3574.85 1519
3575.42 1577
3575.98 1476
3576.55 1383
3577.11 1502
3577.67 1524
3578.24 1629
3578.80 1618
3579.37 1632
3579.93 1650
3580.50 1429
3581.06 1467
3581.62 1641
3582.19 1608
3582.75 1465
3583.32 1562
3583.88 1621
3584.45 1611
3585.01 1467
3585.58 1389
3586.14 1519
3586.71 1549
3587.27 1634
3587.84 1719
3588.40 1596
3588.97 1421
3589.53 1435
3590.10 1533
3590.66 1437
3591.23 1453
3591.79 1427
3592.36 1519
3592.92 1482
3593.49 1595
3594.05 1652
3594.62 1483
3595.18 1384
3595.75 1469
3596.32 1468
3596.88 1519
3597.45 1571
3598.01 1505
3598.58 1546
3599.14 1357
3599.71 1445
3600.28 1470
3600.84 1557
3601.41 1542
3601.97 1464
3602.54 1560
3603.11 1477
3603.67 1482
3604.24 1412
3604.80 1350
3605.37 1345
3605.94 1493
3606.50 1549
3607.07 1495
3607.64 1409
3608.20 1353
3608.77 1307
3609.34 1307
3609.90 1415
3610.47 1362
3611.04 1397
3611.60 1330
3612.17 1299
3612.74 1273
3613.30 1325
3613.87 1409
3614.44 1449
3615.00 1544
3615.57 1746
3616.14 1862
3616.71 1991
3617.27 2034
3617.84 2157
3618.41 2297
3618.98 2361
3619.54 2427
3620.11 2698
3620.68 2668
3621.25 2630
3621.81 2395
3622.38 2454
3622.95 2330
3623.52 2024
3624.08 1798
3624.65 1782
3625.22 1595
3625.79 1449
3626.36 1322
3626.92 1301
3627.49 1334
3628.06 1320
3628.63 1310
3629.20 1216
3629.76 1352
3630.33 1430
3630.90 1407
3631.47 1257
3632.04 1291
3632.61 1465
3633.17 1311
3633.74 1345
3634.31 1305
3634.88 1279
3635.45 1318
3636.02 1311
3636.59 1201
3637.15 1202
3637.72 1144
3638.29 1293
3638.86 1412
3639.43 1341
3640.00 1520
3640.57 1284
3641.14 1374
3641.71 1453
3642.28 1364
3642.84 1478
3643.41 1524
3643.98 1532
3644.55 1583
3645.12 1459
3645.69 1502
3646.26 1623
3646.83 1575
3647.40 1513
3647.97 1617
3648.54 1426
3649.11 1444
3649.68 1498
3650.25 1568
3650.82 1648
3651.39 1776
3651.96 1616
3652.53 1718
3653.10 1707
3653.67 1580
3654.24 1590
3654.81 1698
3655.38 1680
3655.95 1849
3656.52 1667
3657.09 1574
3657.66 1713
3658.23 1537
3658.80 1615
3659.37 1673
3659.94 1576
3660.51 1604
3661.08 1752
3661.65 1697
3662.23 1633
3662.80 1684
3663.37 1900
3663.94 1689
3664.51 1621
3665.08 1615
3665.65 1614
3666.22 1586
3666.79 1655
3667.36 1629
3667.94 1679
3668.51 1877
3669.08 1848
3669.65 1739
3670.22 1477
3670.79 1572
3671.36 1572
3671.94 1602
3672.51 1504
3673.08 1405
3673.65 1404
3674.22 1492
3674.79 1588
3675.37 1473
3675.94 1569
3676.51 1539
3677.08 1618
3677.65 1541
3678.22 1573
3678.80 1640
3679.37 1459
3679.94 1514
3680.51 1505
3681.09 1516
3681.66 1415
3682.23 1387
3682.80 1444
3683.37 1385
3683.95 1502
3684.52 1533
3685.09 1615
3685.66 1447
3686.24 1591
3686.81 1504
3687.38 1418
3687.96 1503
3688.53 1504
3689.10 1450
3689.67 1459
3690.25 1413
3690.82 1505
3691.39 1635
3691.97 1578
3692.54 1462
3693.11 1340
3693.69 1336
3694.26 1384
3694.83 1443
3695.41 1378
3695.98 1454
3696.55 1475
3697.13 1416
3697.70 1494
3698.27 1543
3698.85 1475
3699.42 1528
3699.99 1585
3700.57 1704
3701.14 1819
3701.72 1802
3702.29 1484
3702.86 1548
3703.44 1734
3704.01 1779
3704.59 1568
3705.16 1560
3705.73 1594
3706.31 1453
3706.88 1382
3707.46 1421
3708.03 1569
3708.60 1440
3709.18 1358
3709.75 1392
3710.33 1572
3710.90 1578
3711.48 1458
3712.05 1398
3712.63 1517
3713.20 1502
3713.78 1557
3714.35 1527
3714.93 1648
3715.50 1538
3716.08 1592
3716.65 1540
3717.23 1700
3717.80 1505
3718.38 1461
3718.95 1681
3719.53 1756
3720.10 1747
3720.68 1857
3721.25 1825
3721.83 1763
3722.40 1759
3722.98 1956
3723.55 1949
3724.13 1979
3724.71 2006
3725.28 2150
3725.86 2239
3726.43 2129
3727.01 1811
3727.58 1888
3728.16 1981
3728.74 1905
3729.31 1864
3729.89 1766
3730.46 1760
3731.04 1950
3731.62 2126
3732.19 2081
3732.77 2113
3733.34 2482
3733.92 2498
3734.50 2281
3735.07 2575
3735.65 2529
3736.23 2570
3736.80 2606
3737.38 2385
3737.96 2303
3738.53 2299
3739.11 2237
3739.69 2132
3740.26 1948
3740.84 1780
3741.42 1698
3741.99 1769
3742.57 1659
3743.15 1644
3743.73 1617
3744.30 1606
3744.88 1631
3745.46 1615
3746.03 1610
3746.61 1614
3747.19 1613
3747.77 1483
3748.34 1453
3748.92 1539
3749.50 1579
3750.08 1617
3750.65 1627
3751.23 1580
3751.81 1507
3752.39 1500
3752.96 1482
3753.54 1717
3754.12 1649
3754.70 1398
3755.28 1518
3755.85 1591
3756.43 1492
3757.01 1384
3757.59 1532
3758.17 1697
3758.74 1517
3759.32 1530
3759.90 1481
3760.48 1604
3761.06 1633
3761.64 1491
3762.22 1668
3762.79 1640
3763.37 1721
3763.95 1761
3764.53 1692
3765.11 1554
3765.69 1629
3766.27 1679
3766.84 1658
3767.42 1724
3768.00 1779
3768.58 1762
3769.16 1818
3769.74 2140
3770.32 2270
3770.90 2161
3771.48 2340
3772.06 2353
3772.64 2239
3773.22 2207
3773.79 2221
3774.37 2268
3774.95 2086
3775.53 1845
3776.11 1718
3776.69 1798
3777.27 1660
3777.85 1644
3778.43 1541
3779.01 1497
3779.59 1435
3780.17 1490
3780.75 1451
3781.33 1575
3781.91 1624
3782.49 1570
3783.07 1561
3783.65 1629
3784.23 1577
3784.81 1691
3785.39 1756
3785.97 1724
3786.55 1866
3787.13 1786
3787.71 1767
3788.29 1830
3788.87 1687
3789.46 1803
3790.04 1554
3790.62 1588
3791.20 1507
3791.78 1543
3792.36 1531
3792.94 1438
3793.52 1465
3794.10 1661
3794.68 1583
3795.26 1515
3795.84 1575
3796.43 1539
3797.01 1648
3797.59 1570
3798.17 1671
3798.75 1643
3799.33 1536
3799.91 1759
3800.50 1661
3801.08 1610
3801.66 1611
3802.24 1694
3802.82 1752
3803.40 1642
3803.98 1829
3804.57 1700
3805.15 1759
3805.73 1914
3806.31 1791
3806.89 1727
3807.48 1803
3808.06 1862
3808.64 1864
3809.22 1810
3809.80 1742
3810.39 1764
3810.97 1867
3811.55 1860
3812.13 2000
3812.72 2049
3813.30 1968
3813.88 1887
3814.46 1759
3815.05 1902
3815.63 1883
3816.21 1977
3816.79 2097
3817.38 1873
3817.96 1774
3818.54 1988
3819.13 1775
3819.71 1621
3820.29 1650
3820.87 1522
3821.46 1396
3822.04 1548
3822.62 1483
3823.21 1547
3823.79 1459
3824.37 1455
3824.96 1363
3825.54 1418
3826.12 1566
3826.71 1381
3827.29 1280
3827.87 1287
3828.46 1342
3829.04 1249
3829.62 1329
3830.21 1345
3830.79 1426
3831.38 1347
3831.96 1448
3832.54 1517
3833.13 1394
3833.71 1388
3834.30 1371
3834.88 1340
3835.46 1340
3836.05 1419
3836.63 1344
3837.22 1362
3837.80 1295
3838.38 1443
3838.97 1214
3839.55 1365
3840.14 1345
3840.72 1322
3841.31 1279
3841.89 1217
3842.48 1228
3843.06 1349
3843.65 1297
3844.23 1303
3844.82 1254
3845.40 1340
3845.99 1419
3846.57 1441
3847.16 1420
3847.74 1464
3848.33 1343
3848.91 1490
3849.50 1403
3850.08 1327
3850.67 1214
3851.25 1228
3851.84 1274
3852.42 1261
3853.01 1383
3853.59 1359
3854.18 1357
3854.76 1225
3855.35 1427
3855.94 1515
3856.52 1315
3857.11 1306
3857.69 1405
3858.28 1539
3858.87 1558
3859.45 1591
3860.04 1703
3860.62 1696
3861.21 1913
3861.80 1906
3862.38 1804
3862.97 2064
3863.55 1987
3864.14 2122
3864.73 2176
3865.31 2051
3865.90 2053
3866.49 1975
3867.07 1784
3867.66 1784
3868.25 1843
3868.83 1682
3869.42 1674
3870.01 1694
3870.59 1618
3871.18 1636
3871.77 1559
3872.35 1756
3872.94 1705
3873.53 1773
3874.11 1857
3874.70 1802
3875.29 1982
3875.88 1959
3876.46 1867
3877.05 1991
3877.64 2055
3878.22 2134
3878.81 2132
3879.40 2122
3879.99 2042
3880.57 1861
3881.16 1870
3881.75 1580
3882.34 1488
3882.93 1456
3883.51 1506
3884.10 1414
3884.69 1251
3885.28 1401
3885.86 1382
3886.45 1344
3887.04 1329
3887.63 1407
3888.22 1521
3888.81 1437
3889.39 1463
3889.98 1494
3890.57 1533
3891.16 1525
3891.75 1494
3892.34 1506
3892.92 1495
3893.51 1456
3894.10 1472
3894.69 1501
3895.28 1449
3895.87 1487
3896.46 1446
3897.04 1478
3897.63 1532
3898.22 1461
3898.81 1376
3899.40 1473
3899.99 1583
3900.58 1579
3901.17 1481
3901.76 1450
3902.35 1456
3902.93 1458
3903.52 1621
3904.11 1545
3904.70 1488
3905.29 1442
3905.88 1505
3906.47 1436
3907.06 1362
3907.65 1381
3908.24 1326
3908.83 1441
3909.42 1338
3910.01 1301
3910.60 1363
3911.19 1317
3911.78 1314
3912.37 1351
3912.96 1297
3913.55 1210
3914.14 1345
3914.73 1325
3915.32 1350
3915.91 1260
3916.50 1254
3917.09 1255
3917.68 1309
3918.27 1327
3918.86 1270
3919.45 1233
3920.04 1386
3920.63 1381
3921.22 1270
3921.81 1350
3922.40 1436
3923.00 1373
3923.59 1414
3924.18 1361
3924.77 1358
3925.36 1434
3925.95 1385
3926.54 1348
3927.13 1275
3927.72 1278
3928.31 1276
3928.91 1269
3929.50 1273
3930.09 1069
3930.68 1240
3931.27 1301
3931.86 1270
3932.45 1143
3933.05 1114
3933.64 1156
3934.23 1222
3934.82 1268
3935.41 1205
3936.00 1327
3936.60 1196
3937.19 1403
3937.78 1231
3938.37 1126
3938.96 1267
3939.55 1226
3940.15 1219
3940.74 1298
3941.33 1232
3941.92 1331
3942.52 1383
3943.11 1468
3943.70 1385
3944.29 1310
3944.89 1459
3945.48 1312
3946.07 1310
3946.66 1369
3947.26 1357
3947.85 1302
3948.44 1227
3949.03 1282
3949.63 1336
3950.22 1309
3950.81 1216
3951.40 1193
3952.00 1254
3952.59 1214
3953.18 1215
3953.78 1368
3954.37 1425
3954.96 1240
3955.56 1331
3956.15 1310
3956.74 1481
3957.34 1494
3957.93 1513
3958.52 1527
3959.12 1513
3959.71 1507
3960.30 1485
3960.90 1512
3961.49 1564
3962.08 1490
3962.68 1407
3963.27 1359
3963.87 1382
3964.46 1259
3965.05 1339
3965.65 1192
3966.24 1371
3966.84 1380
3967.43 1423
3968.02 1429
3968.62 1446
3969.21 1363
3969.81 1554
3970.40 1560
3971.00 1271
3971.59 1365
3972.18 1215
3972.78 1209
3973.37 1410
3973.97 1426
3974.56 1243
3975.16 1325
3975.75 1355
3976.35 1471
3976.94 1432
3977.54 1391
3978.13 1420
3978.73 1555
3979.32 1394
3979.92 1363
3980.51 1454
3981.11 1418
3981.70 1314
3982.30 1410
3982.89 1566
3983.49 1357
3984.08 1394
3984.68 1335
3985.27 1351
3985.87 1298
3986.46 1323
3987.06 1338
3987.66 1367
3988.25 1358
3988.85 1401
3989.44 1386
3990.04 1308
3990.63 1302
3991.23 1271
3991.83 1238
3992.42 1271
3993.02 1323
3993.61 1391
3994.21 1340
3994.81 1407
3995.40 1520
3996.00 1397
3996.60 1541
3997.19 1465
3997.79 1454
3998.38 1423
3998.98 1343
3999.58 1354
4000.17 1360
4000.77 1458
4001.37 1401
4001.96 1299
4002.56 1345
4003.16 1268
4003.75 1279
4004.35 1400
4004.95 1207
4005.54 1322
4006.14 1384
4006.74 1457
4007.34 1501
4007.93 1342
4008.53 1206
4009.13 1505
4009.72 1502
4010.32 1498
4010.92 1427
4011.52 1491
4012.11 1589
4012.71 1482
4013.31 1350
4013.91 1444
4014.50 1425
4015.10 1407
4015.70 1305
4016.30 1374
4016.90 1552
4017.49 1576
4018.09 1550
4018.69 1434
4019.29 1401
4019.89 1342
4020.48 1392
4021.08 1545
4021.68 1306
4022.28 1325
4022.88 1373
4023.47 1437
4024.07 1426
4024.67 1473
4025.27 1535
4025.87 1389
4026.47 1470
4027.06 1431
4027.66 1489
4028.26 1357
4028.86 1396
4029.46 1521
4030.06 1606
4030.66 1528
4031.26 1551
4031.85 1585
4032.45 1691
4033.05 1638
4033.65 1677
4034.25 1726
4034.85 1724
4035.45 1731
4036.05 1575
4036.65 1769
4037.25 1802
4037.85 1626
4038.45 1622
4039.05 1362
4039.64 1373
4040.24 1350
4040.84 1405
4041.44 1344
4042.04 1408
4042.64 1320
4043.24 1269
4043.84 1299
4044.44 1332
4045.04 1401
4045.64 1303
4046.24 1487
4046.84 1544
4047.44 1467
4048.04 1567
4048.64 1625
4049.24 1412
4049.84 1379
4050.44 1423
4051.04 1451
4051.64 1390
4052.24 1423
4052.84 1447
4053.45 1429
4054.05 1440
4054.65 1397
4055.25 1478
4055.85 1308
4056.45 1277
4057.05 1369
4057.65 1246
4058.25 1297
4058.85 1240
4059.45 1298
4060.05 1217
4060.66 1164
4061.26 1170
4061.86 1274
4062.46 1215
4063.06 1186
4063.66 1250
4064.26 1261
4064.86 1219
4065.47 1336
4066.07 1317
4066.67 1277
4067.27 1282
4067.87 1464
4068.47 1334
4069.07 1270
4069.68 1314
4070.28 1326
4070.88 1190
4071.48 1279
4072.08 1145
4072.69 1187
4073.29 1189
4073.89 1258
4074.49 1240
4075.09 1223
4075.70 1163
4076.30 1311
4076.90 1284
4077.50 1120
4078.11 1167
4078.71 1218
4079.31 1352
4079.91 1294
4080.51 1235
4081.12 1251
4081.72 1258
4082.32 1320
4082.93 1295
4083.53 1293
4084.13 1282
4084.73 1333
4085.34 1143
4085.94 1409
4086.54 1291
4087.15 1281
4087.75 1186
4088.35 1235
4088.95 1287
4089.56 1137
4090.16 1216
4090.76 1220
4091.37 1340
4091.97 1325
4092.57 1162
4093.18 1133
4093.78 1196
4094.39 1275
4094.99 1187
4095.59 1184
4096.20 1219
4096.80 1101
4097.40 1138
4098.01 1160
4098.61 1061
4099.22 1160
4099.82 1219
4100.42 1181
4101.03 1163
4101.63 1269
4102.24 1217
4102.84 1109
4103.44 1299
4104.05 1398
4104.65 1256
4105.26 1075
4105.86 1138
4106.47 1165
4107.07 1194
4107.67 1146
4108.28 1180
4108.88 1194
4109.49 1120
4110.09 1111
4110.70 1223
4111.30 1199
4111.91 1130
4112.51 1179
4113.12 1254
4113.72 1294
4114.33 1172
4114.93 1096
4115.54 1220
4116.14 1368
4116.75 1291
4117.35 1314
4117.96 1283
4118.56 1290
4119.17 1288
4119.77 1177
4120.38 1213
4120.99 1236
4121.59 1249
4122.20 1252
4122.80 1119
4123.41 1261
4124.01 1184
4124.62 1168
4125.23 1343
4125.83 1360
4126.44 1302
4127.04 1327
4127.65 1233
4128.26 1243
4128.86 1369
4129.47 1241
4130.07 1141
4130.68 1157
4131.29 1188
4131.89 1135
4132.50 1283
4133.11 1152
4133.71 1212
4134.32 1273
4134.92 1332
4135.53 1365
4136.14 1379
4136.74 1237
4137.35 1274
4137.96 1460
4138.56 1484
4139.17 1319
4139.78 1376
4140.39 1321
4140.99 1345
4141.60 1329
4142.21 1356
4142.81 1383
4143.42 1334
4144.03 1418
4144.64 1444
4145.24 1362
4145.85 1405
4146.46 1335
4147.06 1420
4147.67 1400
4148.28 1363
4148.89 1401
4149.49 1389
4150.10 1223
4150.71 1172
4151.32 1278
4151.93 1235
4152.53 1231
4153.14 1247
4153.75 1319
4154.36 1128
4154.97 1182
4155.57 1176
4156.18 1247
4156.79 1254
4157.40 1178
4158.01 1128
4158.61 1270
4159.22 1252
4159.83 1172
4160.44 1154
4161.05 1252
4161.66 1236
4162.26 1295
4162.87 1144
4163.48 1291
4164.09 1319
4164.70 1291
4165.31 1235
4165.92 1199
4166.53 1323
4167.13 1466
4167.74 1485
4168.35 1496
4168.96 1406
4169.57 1385
4170.18 1450
4170.79 1321
4171.40 1226
4172.01 1338
4172.62 1263
4173.23 1313
4173.84 1430
4174.44 1221
4175.05 1300
4175.66 1396
4176.27 1335
4176.88 1398
4177.49 1297
4178.10 1293
4178.71 1422
4179.32 1504
4179.93 1431
4180.54 1415
4181.15 1342
4181.76 1382
4182.37 1375
4182.98 1161
4183.59 1155
4184.20 1299
4184.81 1220
4185.42 1169
4186.03 1185
4186.64 1242
4187.25 1163
4187.86 1214
4188.47 1155
4189.08 1265
4189.70 1324
4190.31 1534
4190.92 1435
4191.53 1435
4192.14 1596
4192.75 1610
4193.36 1672
4193.97 1784
4194.58 1663
4195.19 1730
4195.80 1679
4196.41 1684
4197.03 1616
4197.64 1805
4198.25 1783
4198.86 1701
4199.47 1512
4200.08 1598
4200.69 1571
4201.30 1558
4201.92 1530
4202.53 1493
4203.14 1514
4203.75 1357
4204.36 1351
4204.97 1384
4205.58 1437
4206.20 1341
4206.81 1353
4207.42 1333
4208.03 1360
4208.64 1458
4209.26 1412
4209.87 1351
4210.48 1386
4211.09 1309
4211.70 1294
4212.32 1315
4212.93 1371
4213.54 1427
4214.15 1399
4214.77 1366
4215.38 1357
4215.99 1459
4216.60 1566
4217.22 1589
4217.83 1637
4218.44 1564
4219.05 1703
4219.67 1789
4220.28 1824
4220.89 2004
4221.50 2070
4222.12 2103
4222.73 2081
4223.34 2084
4223.96 2239
4224.57 2422
4225.18 2764
4225.80 3034
4226.41 3263
4227.02 3494
4227.64 3659
4228.25 4223
4228.86 4891
4229.48 4908
4230.09 4783
4230.70 4519
4231.32 4349
4231.93 4172
4232.54 3752
4233.16 3768
4233.77 3420
4234.39 3065
4235.00 2792
4235.61 2592
4236.23 2280
4236.84 2207
4237.45 2011
4238.07 2195
4238.68 2004
4239.30 2072
4239.91 2023
4240.53 1931
4241.14 1926
4241.75 1898
4242.37 1921
4242.98 1829
4243.60 1928
4244.21 1957
4244.83 1870
4245.44 1882
4246.06 1791
4246.67 1915
4247.29 1754
4247.90 1833
4248.51 1883
4249.13 1859
4249.74 1816
4250.36 1773
4250.97 1714
4251.59 1750
4252.20 1740
4252.82 1717
4253.44 1676
4254.05 1750
4254.67 1712
4255.28 1757
4255.90 1658
4256.51 1688
4257.13 1806
4257.74 1600
4258.36 1507
4258.97 1561
4259.59 1554
4260.21 1512
4260.82 1582
4261.44 1562
4262.05 1633
4262.67 1580
4263.28 1591
4263.90 1583
4264.52 1518
4265.13 1739
4265.75 1603
4266.36 1719
4266.98 1705
4267.60 1585
4268.21 1578
4268.83 1686
4269.45 1552
4270.06 1581
4270.68 1498
4271.29 1563
4271.91 1597
4272.53 1572
4273.14 1499
4273.76 1484
4274.38 1510
4274.99 1576
4275.61 1594
4276.23 1601
4276.85 1667
4277.46 1679
4278.08 1610
4278.70 1604
4279.31 1641
4279.93 1537
4280.55 1478
4281.16 1479
4281.78 1422
4282.40 1449
4283.02 1309
4283.63 1372
4284.25 1299
4284.87 1216
4285.49 1378
4286.10 1427
4286.72 1314
4287.34 1347
4287.96 1414
4288.57 1459
4289.19 1336
4289.81 1434
4290.43 1409
4291.05 1270
4291.66 1251
4292.28 1258
4292.90 1258
4293.52 1291
4294.14 1317
4294.75 1270
4295.37 1276
4295.99 1311
4296.61 1265
4297.23 1265
4297.85 1239
4298.46 1272
4299.08 1268
4299.70 1179
4300.32 1210
4300.94 1247
4301.56 1229
4302.18 1318
4302.79 1380
4303.41 1344
4304.03 1325
4304.65 1420
4305.27 1371
4305.89 1289
4306.51 1283
4307.13 1214
4307.75 1251
4308.36 1297
4308.98 1254
4309.60 1225
4310.22 1293
4310.84 1205
4311.46 1253
4312.08 1285
4312.70 1312
4313.32 1321
4313.94 1463
4314.56 1365
4315.18 1278
4315.80 1256
4316.42 1360
4317.04 1281
4317.66 1345
4318.28 1245
4318.90 1298
4319.52 1315
4320.14 1409
4320.76 1363
4321.38 1374
4322.00 1361
4322.62 1400
4323.24 1535
4323.86 1394
4324.48 1429
4325.10 1456
4325.72 1512
4326.34 1536
4326.96 1461
4327.58 1328
4328.20 1356
4328.82 1456
4329.44 1453
4330.06 1447
4330.68 1551
4331.30 1404
4331.93 1580
4332.55 1472
4333.17 1479
4333.79 1649
4334.41 1611
4335.03 1741
4335.65 1849
4336.27 1931
4336.89 2030
4337.51 2178
4338.14 2180
4338.76 2213
4339.38 2016
4340.00 2124
4340.62 2130
4341.24 2372
4341.86 2249
4342.49 2162
4343.11 2302
4343.73 2404
4344.35 2371
4344.97 2557
4345.60 2714
4346.22 3206
4346.84 3499
4347.46 3507
4348.08 3567
4348.70 3623
4349.33 3710
4349.95 3325
4350.57 3206
4351.19 3251
4351.82 2835
4352.44 2553
4353.06 2090
4353.68 1876
4354.31 1872
4354.93 1978
4355.55 1798
4356.17 1748
4356.80 1752
4357.42 1717
4358.04 1714
4358.66 1675
4359.29 1509
4359.91 1575
4360.53 1674
4361.16 1644
4361.78 1615
4362.40 1506
4363.02 1467
4363.65 1449
4364.27 1507
4364.89 1532
4365.52 1592
4366.14 1586
4366.76 1452
4367.39 1509
4368.01 1410
4368.63 1398
4369.26 1431
4369.88 1341
4370.50 1341
4371.13 1430
4371.75 1370
4372.38 1324
4373.00 1378
4373.62 1230
4374.25 1331
4374.87 1420
4375.49 1541
4376.12 1499
4376.74 1371
4377.37 1445
4377.99 1650
4378.62 1530
4379.24 1385
4379.86 1388
4380.49 1584
4381.11 1545
4381.74 1712
4382.36 1514
4382.99 1591
4383.61 1524
4384.24 1477
4384.86 1632
4385.48 1537
4386.11 1384
4386.73 1436
4387.36 1413
4387.98 1494
4388.61 1497
4389.23 1520
4389.86 1564
4390.48 1659
4391.11 1579
4391.73 1393
4392.36 1436
4392.98 1619
4393.61 1667
4394.23 1581
4394.86 1733
4395.49 1849
4396.11 1770
4396.74 1828
4397.36 2003
4397.99 1970
4398.61 2032
4399.24 2132
4399.86 2007
4400.49 1924
4401.12 1808
4401.74 1754
4402.37 1741
4402.99 1576
4403.62 1657
4404.25 1629
4404.87 1435
4405.50 1672
4406.12 1586
4406.75 1683
4407.38 1593
4408.00 1586
4408.63 1559
4409.25 1489
4409.88 1554
4410.51 1551
4411.13 1502
4411.76 1546
4412.39 1689
4413.01 1521
4413.64 1453
4414.27 1446
4414.89 1360
4415.52 1407
4416.15 1400
4416.77 1346
4417.40 1412
4418.03 1470
4418.66 1384
4419.28 1404
4419.91 1516
4420.54 1448
4421.16 1469
4421.79 1444
4422.42 1416
4423.05 1300
4423.67 1221
4424.30 1319
4424.93 1290
4425.56 1277
4426.18 1105
4426.81 1270
4427.44 1302
4428.07 1337
4428.69 1156
4429.32 1058
4429.95 1189
4430.58 1292
4431.21 1309
4431.83 1404
4432.46 1209
4433.09 1216
4433.72 1303
4434.35 1266
4434.97 1140
4435.60 1183
4436.23 1209
4436.86 1249
4437.49 1388
4438.12 1192
4438.74 1233
4439.37 1261
4440.00 1414
4440.63 1295
4441.26 1264
4441.89 1364
4442.52 1222
4443.14 1113
4443.77 1185
4444.40 1185
4445.03 1252
4445.66 1209
4446.29 1175
4446.92 1135
4447.55 1238
4448.18 1276
4448.81 1243
4449.44 1157
4450.06 1188
4450.69 1109
4451.32 1167
4451.95 1173
4452.58 1148
4453.21 1124
4453.84 1202
4454.47 1211
4455.10 1238
4455.73 1373
4456.36 1283
4456.99 1391
4457.62 1428
4458.25 1500
4458.88 1398
4459.51 1324
4460.14 1240
4460.77 1179
4461.40 1279
4462.03 1160
4462.66 1134
4463.29 1183
4463.92 1094
4464.55 1065
4465.18 1129
4465.81 1278
4466.44 1196
4467.07 1207
4467.70 1017
4468.33 1009
4468.96 1124
4469.59 1054
4470.22 1021
4470.86 1005
4471.49 1007
4472.12 1131
4472.75 1080
4473.38 1175
4474.01 1183
4474.64 1105
4475.27 1069
4475.90 1018
4476.53 1039
4477.16 1058
4477.80 1077
4478.43 1117
4479.06 1107
4479.69 1128
4480.32 1128
4480.95 1152
4481.58 1150
4482.22 1211
4482.85 1157
4483.48 1223
4484.11 1134
4484.74 1127
4485.37 1252
4486.01 1354
4486.64 1266
4487.27 1155
4487.90 1218
4488.53 1190
4489.17 1082
4489.80 1156
4490.43 1258
4491.06 1247
4491.69 1083
4492.33 1009
4492.96 1127
4493.59 1166
4494.22 1260
4494.86 1255
4495.49 1088
4496.12 1187
4496.75 1306
4497.39 1050
4498.02 1080
4498.65 1115
4499.28 1176
4499.92 1283
4500.55 1326
4501.18 1326
4501.82 1368
4502.45 1551
4503.08 1537
4503.71 1612
4504.35 1684
4504.98 1623
4505.61 1610
4506.25 1435
4506.88 1383
4507.51 1418
4508.15 1334
4508.78 1450
4509.41 1290
4510.05 1253
4510.68 1236
4511.31 1157
4511.95 1138
4512.58 1160
4513.22 1250
4513.85 1280
4514.48 1220
4515.12 1351
4515.75 1080
4516.39 1038
4517.02 1236
4517.65 1208
4518.29 1141
4518.92 1031
4519.56 1153
4520.19 1098
4520.82 1099
4521.46 1142
4522.09 1143
4522.73 976
4523.36 958
4524.00 1153
4524.63 1190
4525.27 1179
4525.90 1283
4526.53 1342
4527.17 1278
4527.80 1252
4528.44 1271
4529.07 1340
4529.71 1500
4530.34 1680
4530.98 1738
4531.61 1855
4532.25 1933
4532.88 2090
4533.52 1999
4534.15 2105
4534.79 2192
4535.42 1952
4536.06 1912
4536.69 1814
4537.33 1729
4537.97 1577
4538.60 1436
4539.24 1413
4539.87 1307
4540.51 1188
4541.14 1217
4541.78 1167
4542.42 1123
4543.05 1139
4543.69 1233
4544.32 1156
4544.96 1061
4545.59 1048
4546.23 1019
4546.87 1124
4547.50 1043
4548.14 1066
4548.78 1125
4549.41 1166
4550.05 1114
4550.68 1141
4551.32 1349
4551.96 1246
4552.59 1065
4553.23 1008
4553.87 992
4554.50 1027
4555.14 1049
4555.78 1162
4556.41 1142
4557.05 1137
4557.69 1188
4558.32 1200
4558.96 1109
4559.60 1030
4560.24 1019
4560.87 1004
4561.51 974
4562.15 1035
4562.78 958
4563.42 1011
4564.06 1174
4564.70 1138
4565.33 1046
4565.97 964
4566.61 1046
4567.25 1127
4567.88 1107
4568.52 1112
4569.16 1138
4569.80 1206
4570.43 1241
4571.07 1073
4571.71 1067
4572.35 1044
4572.98 1128
4573.62 1111
4574.26 956
4574.90 971
4575.54 1194
4576.18 1109
4576.81 1055
4577.45 1028
4578.09 1031
4578.73 1040
4579.37 1135
4580.00 1163
4580.64 1072
4581.28 1076
4581.92 1055
4582.56 1142
4583.20 1316
4583.84 1195
4584.47 1123
4585.11 1186
4585.75 1127
4586.39 1171
4587.03 1164
4587.67 1197
4588.31 1270
4588.95 1296
4589.59 1241
4590.23 1370
4590.86 1309
4591.50 1345
4592.14 1355
4592.78 1333
4593.42 1287
4594.06 1378
4594.70 1473
4595.34 1456
4595.98 1118
4596.62 1083
4597.26 1201
4597.90 1172
4598.54 1215
4599.18 1301
4599.82 1261
4600.46 1309
4601.10 1301
4601.74 1265
4602.38 1300
4603.02 1339
4603.66 1488
4604.30 1473
4604.94 1460
4605.58 1390
4606.22 1336
4606.86 1429
4607.50 1373
4608.14 1296
4608.78 1256
4609.42 1383
4610.06 1271
4610.70 1276
4611.34 1264
4611.98 1069
4612.62 1170
4613.26 1181
4613.90 1155
4614.54 1072
4615.19 1158
4615.83 1241
4616.47 1199
4617.11 1134
4617.75 1087
4618.39 1093
4619.03 1164
4619.67 1127
4620.31 1105
4620.96 1129
4621.60 1205
4622.24 1205
4622.88 1065
4623.52 1045
4624.16 1160
4624.80 1063
4625.45 1138
4626.09 1164
4626.73 1073
4627.37 1174
4628.01 1150
4628.65 1053
4629.30 1054
4629.94 1189
4630.58 1175
4631.22 1253
4631.86 1234
4632.51 1229
4633.15 1165
4633.79 1127
4634.43 1217
4635.07 1245
4635.72 1390
4636.36 1369
4637.00 1468
4637.64 1493
4638.29 1461
4638.93 1422
4639.57 1510
4640.21 1626
4640.86 1653
4641.50 1461
4642.14 1460
4642.78 1524
4643.43 1465
4644.07 1451
4644.71 1241
4645.36 1361
4646.00 1321
4646.64 1286
4647.29 1125
4647.93 1215
4648.57 1242
4649.21 1036
4649.86 1113
4650.50 1119
4651.14 1174
4651.79 1126
4652.43 1264
4653.07 1167
4653.72 1226
4654.36 1257
4655.01 1198
4655.65 1109
4656.29 1093
4656.94 1089
4657.58 1010
4658.22 1069
4658.87 1098
4659.51 994
4660.16 1047
4660.80 1003
4661.44 987
4662.09 1031
4662.73 988
4663.38 1018
4664.02 1014
4664.67 1010
4665.31 957
4665.95 965
4666.60 1051
4667.24 993
4667.89 931
4668.53 1004
4669.18 1088
4669.82 1006
4670.47 1074
4671.11 1081
4671.76 930
4672.40 964
4673.04 959
4673.69 1008
4674.33 975
4674.98 961
4675.62 982
4676.27 1011
4676.92 998
4677.56 1079
4678.21 1024
4678.85 992
4679.50 932
4680.14 1036
4680.79 1064
4681.43 1078
4682.08 1168
4682.72 1072
4683.37 1217
4684.01 1229
4684.66 1200
4685.31 1276
4685.95 1153
4686.60 1246
4687.24 1068
4687.89 1055
4688.54 1094
4689.18 1209
4689.83 1084
4690.47 1153
4691.12 1144
4691.77 1159
4692.41 1111
4693.06 1121
4693.70 1144
4694.35 1124
4695.00 1142
4695.64 1228
4696.29 1226
4696.94 1286
4697.58 1214
4698.23 1330
4698.88 1482
4699.52 1646
4700.17 1660
4700.82 1668
4701.46 1466
4702.11 1533
4702.76 1574
4703.40 1491
4704.05 1600
4704.70 1326
4705.35 1229
4705.99 1245
4706.64 1288
4707.29 1223
4707.93 1162
4708.58 1208
4709.23 1113
4709.88 1135
4710.52 1178
4711.17 1088
4711.82 1257
4712.47 1199
4713.11 1245
4713.76 1238
4714.41 1240
4715.06 1293
4715.70 1242
4716.35 1217
4717.00 1221
4717.65 1224
4718.30 1106
4718.94 1059
4719.59 1239
4720.24 1236
4720.89 1199
4721.54 1224
4722.19 1229
4722.83 1255
4723.48 1190
4724.13 1116
4724.78 1291
4725.43 1251
4726.08 1453
4726.72 1359
4727.37 1397
4728.02 1348
4728.67 1294
4729.32 1195
4729.97 1339
4730.62 1198
4731.27 1237
4731.91 1162
4732.56 1281
4733.21 1186
4733.86 1092
4734.51 1013
4735.16 1124
4735.81 1197
4736.46 1166
4737.11 1151
4737.76 1184
4738.41 1192
4739.06 1161
4739.70 1126
4740.35 1149
4741.00 1252
4741.65 1268
4742.30 1267
4742.95 1270
4743.60 1116
4744.25 1172
4744.90 1242
4745.55 1204
4746.20 1212
4746.85 1300
4747.50 1160
4748.15 1233
4748.80 1203
4749.45 1154
4750.10 1350
4750.75 1243
4751.40 1285
4752.05 1323
4752.70 1348
4753.35 1476
4754.00 1412
4754.65 1434
4755.31 1444
4755.96 1405
4756.61 1356
4757.26 1354
4757.91 1282
4758.56 1242
4759.21 1284
4759.86 1205
4760.51 1244
4761.16 1100
4761.81 1054
4762.46 1151
4763.11 1216
4763.77 1181
4764.42 1161
4765.07 1269
4765.72 1371
4766.37 1301
4767.02 1388
4767.67 1451
4768.33 1560
4768.98 1456
4769.63 1545
4770.28 1540
4770.93 1441
4771.58 1318
4772.23 1196
4772.89 1269
4773.54 1238
4774.19 1125
4774.84 1056
4775.49 1097
4776.15 1097
4776.80 1055
4777.45 1159
4778.10 1144
4778.75 1229
4779.41 1234
4780.06 1148
4780.71 1129
4781.36 1244
4782.02 1286
4782.67 1143
4783.32 1232
4783.97 1273
4784.63 1165
4785.28 1147
4785.93 1221
4786.58 1214
4787.24 1154
4787.89 1105
4788.54 1063
4789.19 1071
4789.85 1096
4790.50 1094
4791.15 1071
4791.81 1064
4792.46 1122
4793.11 1081
4793.77 1045
4794.42 1128
4795.07 1079
4795.72 1095
4796.38 1020
4797.03 976
4797.69 1016
4798.34 1060
4798.99 1020
4799.65 915
4800.30 929
4800.95 1067
4801.61 1132
4802.26 1045
4802.91 1052
4803.57 1096
4804.22 1089
4804.88 1005
4805.53 1069
4806.18 1010
4806.84 1037
4807.49 1079
4808.15 1094
4808.80 1040
4809.45 1002
4810.11 1043
4810.76 1047
4811.42 1071
4812.07 1064
4812.73 1195
4813.38 1059
4814.04 1018
4814.69 1027
4815.34 1062
4816.00 1120
4816.65 1107
4817.31 1062
4817.96 1105
4818.62 1218
4819.27 1307
4819.93 1342
4820.58 1335
4821.24 1310
4821.89 1389
4822.55 1314
4823.20 1405
4823.86 1390
4824.51 1422
4825.17 1487
4825.82 1500
4826.48 1577
4827.14 1476
4827.79 1539
4828.45 1526
4829.10 1476
4829.76 1400
4830.41 1435
4831.07 1586
4831.72 1444
4832.38 1270
4833.04 1388
4833.69 1237
4834.35 1270
4835.00 1302
4835.66 1297
4836.32 1487
4836.97 1516
4837.63 1488
4838.28 1506
4838.94 1449
4839.60 1487
4840.25 1565
4840.91 1752
4841.57 1700
4842.22 1638
4842.88 1748
4843.54 1638
4844.19 1660
4844.85 1596
4845.51 1653
4846.16 1600
4846.82 1552
4847.48 1482
4848.13 1741
4848.79 1794
4849.45 1843
4850.10 1909
4850.76 2035
4851.42 2127
4852.07 2215
4852.73 2261
4853.39 2380
4854.05 2345
4854.70 2215
4855.36 2073
4856.02 2234
4856.68 1943
4857.33 1949
4857.99 2068
4858.65 1983
4859.31 1988
4859.96 1998
4860.62 1931
4861.28 2122
4861.94 2074
4862.59 1872
4863.25 1894
4863.91 1783
4864.57 1760
4865.23 1659
4865.88 1708
4866.54 1698
4867.20 1706
4867.86 1678
4868.52 1703
4869.18 1704
4869.83 1593
4870.49 1565
4871.15 1655
4871.81 1780
4872.47 1798
4873.13 1680
4873.78 1695
4874.44 1633
4875.10 1628
4875.76 1474
4876.42 1641
4877.08 1585
4877.74 1854
4878.40 1677
4879.06 1724
4879.71 1640
4880.37 1651
4881.03 1627
4881.69 1522
4882.35 1548
4883.01 1388
4883.67 1380
4884.33 1430
4884.99 1401
4885.65 1423
4886.31 1353
4886.97 1362
4887.63 1360
4888.29 1396
4888.94 1504
4889.60 1499
4890.26 1507
4890.92 1396
4891.58 1395
4892.24 1555
4892.90 1573
4893.56 1505
4894.22 1577
4894.88 1450
4895.54 1538
4896.20 1503
4896.86 1389
4897.52 1336
4898.18 1362
4898.84 1421
4899.50 1357
4900.17 1329
4900.83 1372
4901.49 1314
4902.15 1230
4902.81 1346
4903.47 1353
4904.13 1342
4904.79 1323
4905.45 1246
4906.11 1248
4906.77 1276
4907.43 1266
4908.09 1213
4908.75 1188
4909.42 1176
4910.08 1219
4910.74 1247
4911.40 1331
4912.06 1168
4912.72 1167
4913.38 1245
4914.04 1295
4914.70 1183
4915.37 1147
4916.03 1178
4916.69 1089
4917.35 1064
4918.01 1106
4918.67 1207
4919.34 1039
4920.00 1017
4920.66 1045
4921.32 1087
4921.98 1013
4922.64 1058
4923.31 1130
4923.97 1073
4924.63 1128
4925.29 1153
4925.95 1206
4926.62 1145
4927.28 1072
4927.94 1163
4928.60 1138
4929.27 1138
4929.93 1294
4930.59 1109
4931.25 1186
4931.92 1338
4932.58 1388
4933.24 1271
4933.90 1279
4934.57 1370
4935.23 1218
4935.89 1315
4936.55 1228
4937.22 1226
4937.88 1216
4938.54 1154
4939.21 1098
4939.87 1237
4940.53 1244
4941.20 1181
4941.86 1118
4942.52 1056
4943.19 1056
4943.85 1082
4944.51 1062
4945.18 1036
4945.84 1088
4946.50 1030
4947.17 1053
4947.83 955
4948.49 1045
4949.16 1077
4949.82 1038
4950.48 973
4951.15 909
4951.81 953
4952.48 1040
4953.14 1171
4953.80 1061
4954.47 918
4955.13 895
4955.80 1053
4956.46 1102
4957.12 997
4957.79 1097
4958.45 1014
4959.12 1194
4959.78 1152
4960.45 1162
4961.11 1213
4961.78 1154
4962.44 1120
4963.10 1266
4963.77 1394
4964.43 1403
4965.10 1548
4965.76 1570
4966.43 1662
4967.09 1488
4967.76 1470
4968.42 1354
4969.09 1297
4969.75 1177
4970.42 1228
4971.08 1262
4971.75 1205
4972.41 1232
4973.08 1235
4973.74 1174
4974.41 1190
4975.08 1284
4975.74 1171
4976.41 1164
4977.07 1145
4977.74 1134
4978.40 1246
4979.07 1362
4979.73 1194
4980.40 1213
4981.07 1226
4981.73 1198
4982.40 1141
4983.06 1104
4983.73 1108
4984.40 1126
4985.06 1320
4985.73 1249
4986.39 1141
4987.06 1280
4987.73 1267
4988.39 1272
4989.06 1305
4989.73 1326
4990.39 1373
4991.06 1275
4991.73 1360
4992.39 1293
4993.06 1398
4993.73 1281
4994.39 1231
4995.06 1184
4995.73 1135
4996.39 1046
4997.06 1011
4997.73 1153
4998.39 1164
4999.06 976
4999.73 1015
5000.39 1041
5001.06 975
5001.73 847
5002.40 986
5003.06 980
5003.73 1095
5004.40 1092
5005.07 1089
5005.73 1017
5006.40 939
5007.07 976
5007.74 980
5008.40 965
5009.07 939
5009.74 998
5010.41 1015
5011.07 994
5011.74 1023
5012.41 1103
5013.08 1030
5013.75 961
5014.41 933
5015.08 1011
5015.75 966
5016.42 938
5017.09 1055
5017.75 997
5018.42 938
5019.09 950
5019.76 1073
5020.43 1076
5021.10 1082
5021.77 1126
5022.43 1203
5023.10 1248
5023.77 1177
5024.44 1091
5025.11 1159
5025.78 1093
5026.45 1186
5027.12 1144
5027.78 1141
5028.45 1199
5029.12 1067
5029.79 943
5030.46 1090
5031.13 1073
5031.80 1010
5032.47 962
5033.14 1006
5033.81 989
5034.48 982
5035.15 897
5035.82 918
5036.48 1041
5037.15 1057
5037.82 929
5038.49 915
5039.16 1027
5039.83 999
5040.50 937
5041.17 936
5041.84 989
5042.51 1050
5043.18 1092
5043.85 1122
5044.52 1019
5045.19 1010
5045.86 995
5046.53 1069
5047.20 1017
5047.87 1023
5048.54 1108
5049.21 1117
5049.88 1123
5050.55 1020
5051.23 956
5051.90 1046
5052.57 889
5053.24 937
5053.91 1029
5054.58 995
5055.25 1200
5055.92 977
5056.59 1039
5057.26 1130
5057.93 1020
5058.60 952
5059.27 928
5059.95 979
5060.62 925
5061.29 1005
5061.96 938
5062.63 998
5063.30 1001
5063.97 973
5064.64 949
5065.32 1015
5065.99 1017
5066.66 841
5067.33 869
5068.00 929
5068.67 981
5069.35 929
5070.02 956
5070.69 995
5071.36 866
5072.03 831
5072.70 888
5073.38 1051
5074.05 916
5074.72 936
5075.39 989
5076.07 969
5076.74 871
5077.41 871
5078.08 956
5078.75 950
5079.43 922
5080.10 939
5080.77 1034
5081.44 1059
5082.12 1034
5082.79 1000
5083.46 1036
5084.13 1082
5084.81 1161
5085.48 993
5086.15 1073
5086.83 1052
5087.50 1074
5088.17 1002
5088.84 1045
5089.52 942
5090.19 1047
5090.86 1163
5091.54 1098
5092.21 1146
5092.88 992
5093.56 1076
5094.23 1202
5094.90 1134
5095.58 1187
5096.25 1116
5096.92 994
5097.60 1051
5098.27 1008
5098.94 977
5099.62 944
5100.29 915
5100.97 981
5101.64 946
5102.31 1048
5102.99 1074
5103.66 1123
5104.34 1149
5105.01 1189
5105.68 1141
5106.36 1198
5107.03 1164
5107.71 1183
5108.38 1075
5109.06 1033
5109.73 1217
5110.40 1137
5111.08 1076
5111.75 926
5112.43 974
5113.10 1078
5113.78 1074
5114.45 1024
5115.13 1047
5115.80 1016
5116.48 1120
5117.15 1097
5117.83 1074
5118.50 1202
5119.18 1203
5119.85 1309
5120.53 1272
5121.20 1323
5121.88 1315
5122.55 1168
5123.23 1088
5123.90 1115
5124.58 1102
5125.25 1164
5125.93 1096
5126.60 1055
5127.28 999
5127.95 975
5128.63 986
5129.31 988
5129.98 959
5130.66 1104
5131.33 1036
5132.01 1019
5132.69 1009
5133.36 1054
5134.04 1026
5134.71 1106
5135.39 1017
5136.07 1059
5136.74 1064
5137.42 991
5138.09 930
5138.77 977
5139.45 1063
5140.12 1140
5140.80 1169
5141.48 1175
5142.15 1053
5142.83 1080
5143.51 1116
5144.18 1054
5144.86 1046
5145.54 1105
5146.21 1025
5146.89 922
5147.57 884
5148.24 923
5148.92 897
5149.60 951
5150.27 942
5150.95 889
5151.63 948
5152.31 930
5152.98 969
5153.66 958
5154.34 958
5155.01 906
5155.69 940
5156.37 1071
5157.05 882
5157.72 853
5158.40 875
5159.08 869
5159.76 825
5160.44 925
5161.11 897
5161.79 917
5162.47 977
5163.15 874
5163.82 836
5164.50 828
5165.18 916
5165.86 971
5166.54 1008
5167.21 936
5167.89 922
5168.57 971
5169.25 954
5169.93 1010
5170.61 888
5171.28 888
5171.96 918
5172.64 944
5173.32 959
5174.00 989
5174.68 876
5175.36 925
5176.04 941
5176.71 932
5177.39 922
5178.07 1043
5178.75 1011
5179.43 920
5180.11 1064
5180.79 996
5181.47 941
5182.15 939
5182.83 1050
5183.50 956
5184.18 1034
5184.86 995
5185.54 970
5186.22 821
5186.90 902
5187.58 967
5188.26 867
5188.94 938
5189.62 866
5190.30 903
5190.98 903
5191.66 864
5192.34 856
5193.02 814
5193.70 837
5194.38 917
5195.06 899
5195.74 866
5196.42 791
5197.10 789
5197.78 834
5198.46 845
5199.14 915
5199.82 851
5200.50 851
5201.18 915
5201.86 902
5202.54 873
5203.22 914
5203.90 898
5204.58 937
5205.26 925
5205.94 1012
5206.63 954
5207.31 913
5207.99 985
5208.67 953
5209.35 944
5210.03 988
5210.71 1092
5211.39 1092
5212.07 978
5212.75 1026
5213.44 1095
5214.12 1100
5214.80 1029
5215.48 1051
5216.16 1083
5216.84 979
5217.52 929
5218.20 951
5218.89 1018
5219.57 1006
5220.25 1096
5220.93 1094
5221.61 1045
5222.29 985
5222.98 1123
5223.66 995
5224.34 969
5225.02 936
5225.70 883
5226.39 946
5227.07 869
5227.75 930
5228.43 777
5229.12 885
5229.80 964
5230.48 939
5231.16 900
5231.84 866
5232.53 1057
5233.21 969
5233.89 992
5234.57 904
5235.26 985
5235.94 961
5236.62 947
5237.31 975
5237.99 917
5238.67 966
5239.35 1011
5240.04 1021
5240.72 949
5241.40 983
5242.09 1018
5242.77 1049
5243.45 953
5244.14 898
5244.82 970
5245.50 941
5246.19 978
5246.87 971
5247.55 1078
5248.24 1023
5248.92 911
5249.60 930
5250.29 1020
5250.97 963
5251.65 974
5252.34 984
5253.02 1053
5253.71 947
5254.39 935
5255.07 962
5255.76 1006
5256.44 978
5257.12 902
5257.81 890
5258.49 944
5259.18 937
5259.86 929
5260.55 980
5261.23 928
5261.91 1054
5262.60 941
5263.28 1009
5263.97 950
5264.65 1073
5265.34 1039
5266.02 1060
5266.71 1000
5267.39 975
5268.08 912
5268.76 933
5269.45 1030
5270.13 882
5270.82 886
5271.50 943
5272.19 867
5272.87 959
5273.56 1022
5274.24 1005
5274.93 899
5275.61 913
5276.30 853
5276.98 914
5277.67 908
5278.35 904
5279.04 992
5279.72 1119
5280.41 1009
5281.09 1043
5281.78 1179
5282.47 1128
5283.15 1185
5283.84 1211
5284.52 1268
5285.21 1227
5285.90 1193
5286.58 1253
5287.27 985
5287.95 949
5288.64 878
5289.33 926
5290.01 1008
5290.70 873
5291.38 930
5292.07 978
5292.76 958
5293.44 999
5294.13 958
5294.82 865
5295.50 946
5296.19 1015
5296.88 970
5297.56 985
5298.25 1003
5298.94 972
5299.62 999
5300.31 947
5301.00 1085
5301.68 970
5302.37 896
5303.06 906
5303.75 985
5304.43 959
5305.12 940
5305.81 963
5306.49 982
5307.18 923
5307.87 982
5308.56 954
5309.24 962
5309.93 954
5310.62 1096
5311.31 1068
5311.99 1045
5312.68 1082
5313.37 1040
5314.06 1097
5314.74 1138
5315.43 1009
5316.12 1005
5316.81 1020
5317.50 1112
5318.18 1181
5318.87 1167
5319.56 1169
5320.25 1082
5320.94 1129
5321.63 1100
5322.31 1246
5323.00 1208
5323.69 1120
5324.38 1041
5325.07 1015
5325.76 1177
5326.44 1161
5327.13 993
5327.82 1038
5328.51 1116
5329.20 991
5329.89 966
5330.58 1055
5331.27 945
5331.95 1007
5332.64 1001
5333.33 1025
5334.02 1087
5334.71 1220
5335.40 1232
5336.09 1053
5336.78 1087
5337.47 1048
5338.16 1039
5338.85 1109
5339.54 978
5340.22 1037
5340.91 1121
5341.60 1042
5342.29 955
5342.98 981
5343.67 1103
5344.36 1040
5345.05 1006
5345.74 1014
5346.43 1013
5347.12 1209
5347.81 1228
5348.50 1300
5349.19 1290
5349.88 1377
5350.57 1332
5351.26 1334
5351.95 1257
5352.64 1330
5353.33 1404
5354.02 1414
5354.71 1304
5355.40 1214
5356.09 1189
5356.79 1165
5357.48 1062
5358.17 961
5358.86 1024
5359.55 1025
5360.24 973
5360.93 971
5361.62 967
5362.31 1014
5363.00 1035
5363.69 944
5364.38 911
5365.07 957
5365.77 879
5366.46 993
5367.15 980
5367.84 964
5368.53 980
5369.22 804
5369.91 897
5370.60 1016
5371.30 904
5371.99 946
5372.68 970
5373.37 1051
5374.06 1063
5374.75 1027
5375.45 954
5376.14 950
5376.83 935
5377.52 1039
5378.21 1015
5378.91 947
5379.60 1061
5380.29 973
5380.98 984
5381.67 1075
5382.37 1021
5383.06 1085
5383.75 1057
5384.44 1151
5385.13 1119
5385.83 1043
5386.52 1050
5387.21 1092
5387.90 982
5388.60 973
5389.29 1036
5389.98 1066
5390.68 994
5391.37 975
5392.06 989
5392.75 1038
5393.45 1023
5394.14 985
5394.83 980
5395.53 877
5396.22 930
5396.91 991
5397.60 905
5398.30 830
5398.99 870
5399.68 820
5400.38 958
5401.07 1000
5401.76 903
5402.46 848
5403.15 889
5403.85 869
5404.54 818
5405.23 962
5405.93 955
5406.62 858
5407.31 898
5408.01 907
5408.70 928
5409.40 1041
5410.09 1016
5410.78 1037
5411.48 931
5412.17 966
5412.87 928
5413.56 934
5414.25 910
5414.95 941
5415.64 866
5416.34 926
5417.03 895
5417.73 859
5418.42 872
5419.11 882
5419.81 854
5420.50 871
5421.20 913
5421.89 950
5422.59 968
5423.28 884
5423.98 955
5424.67 991
5425.37 928
5426.06 897
5426.76 946
5427.45 877
5428.15 878
5428.84 856
5429.54 818
5430.23 876
5430.93 811
5431.62 962
5432.32 962
5433.01 969
5433.71 960
5434.41 967
5435.10 910
5435.80 963
5436.49 976
5437.19 1013
5437.88 1105
5438.58 924
5439.28 1002
5439.97 1003
5440.67 907
5441.36 1067
5442.06 958
5442.76 942
5443.45 1102
5444.15 1194
5444.84 1063
5445.54 1172
5446.24 1328
5446.93 1333
5447.63 1354
5448.33 1472
5449.02 1584
5449.72 1458
5450.42 1617
5451.11 1495
5451.81 1481
5452.51 1489
5453.20 1399
5453.90 1417
5454.60 1328
5455.29 1119
5455.99 1133
5456.69 1097
5457.38 1126
5458.08 1102
5458.78 1003
5459.47 1061
5460.17 1076
5460.87 994
5461.57 1108
5462.26 1148
5462.96 1161
5463.66 1214
5464.36 1060
5465.05 1083
5465.75 1086
5466.45 1060
5467.15 1196
5467.84 1241
5468.54 1225
5469.24 1078
5469.94 1060
5470.63 1062
5471.33 1032
5472.03 1209
5472.73 1124
5473.43 1153
5474.12 1203
5474.82 1200
5475.52 1224
5476.22 1098
5476.92 1263
5477.62 1271
5478.31 1333
5479.01 1253
5479.71 1463
5480.41 1666
5481.11 1644
5481.81 1828
5482.50 1845
5483.20 1601
5483.90 1719
5484.60 1789
5485.30 1649
5486.00 1471
5486.70 1537
5487.40 1525
5488.09 1499
5488.79 1410
5489.49 1460
5490.19 1435
5490.89 1416
5491.59 1396
5492.29 1390
5492.99 1469
5493.69 1460
5494.39 1554
5495.09 1555
5495.79 1478
5496.49 1454
5497.19 1538
5497.88 1661
5498.58 1816
5499.28 1910
5499.98 2044
5500.68 2240
5501.38 2397
5502.08 2705
5502.78 2731
5503.48 2871
5504.18 2708
5504.88 2430
5505.58 2433
5506.28 2311
5506.98 1994
5507.68 1900
5508.38 1749
5509.08 1717
5509.78 1542
5510.48 1550
5511.19 1652
5511.89 1510
5512.59 1369
5513.29 1455
5513.99 1359
5514.69 1280
5515.39 1353
5516.09 1262
5516.79 1442
5517.49 1355
5518.19 1259
5518.89 1274
5519.59 1243
5520.29 1271
5521.00 1246
5521.70 1276
5522.40 1277
5523.10 1283
5523.80 1170
5524.50 1175
5525.20 1107
5525.90 1055
5526.61 1094
5527.31 1091
5528.01 1059
5528.71 1102
5529.41 1059
5530.11 1097
5530.82 1077
5531.52 1003
5532.22 1101
5532.92 1106
5533.62 1179
5534.32 1096
5535.03 968
5535.73 1071
5536.43 1044
5537.13 1089
5537.83 1022
5538.54 1003
5539.24 1111
5539.94 1054
5540.64 968
5541.35 1010
5542.05 996
5542.75 1008
5543.45 1057
5544.16 1066
5544.86 1082
5545.56 1065
5546.26 952
5546.97 1009
5547.67 954
5548.37 1020
5549.07 1022
5549.78 984
5550.48 923
5551.18 952
5551.89 895
5552.59 919
5553.29 946
5554.00 948
5554.70 930
5555.40 885
5556.11 1004
5556.81 941
5557.51 800
5558.22 923
5558.92 920
5559.62 920
5560.33 938
5561.03 966
5561.73 944
5562.44 952
5563.14 969
5563.84 974
5564.55 962
5565.25 978
5565.96 1024
5566.66 1028
5567.36 944
5568.07 894
5568.77 847
5569.48 947
5570.18 920
5570.88 983
5571.59 913
5572.29 889
5573.00 910
5573.70 937
5574.41 1002
5575.11 932
5575.81 959
5576.52 897
5577.22 1001
5577.93 959
5578.63 998
5579.34 856
5580.04 991
5580.75 917
5581.45 949
5582.16 1018
5582.86 966
5583.57 913
5584.27 854
5584.98 989
5585.68 927
5586.39 1008
5587.09 922
5587.80 871
5588.50 887
5589.21 883
5589.91 994
5590.62 1034
5591.33 888
5592.03 937
5592.74 884
5593.44 858
5594.15 820
5594.85 935
5595.56 996
5596.27 992
5596.97 905
5597.68 887
5598.38 881
5599.09 949
5599.80 870
5600.50 840
5601.21 895
5601.91 957
5602.62 866
5603.33 962
5604.03 959
5604.74 863
5605.45 790
5606.15 816
5606.86 875
5607.56 885
5608.27 885
5608.98 799
5609.68 712
5610.39 870
5611.10 954
5611.80 851
5612.51 799
5613.22 826
5613.93 867
5614.63 882
5615.34 792
5616.05 858
5616.75 848
5617.46 850
5618.17 880
5618.88 885
5619.58 797
5620.29 812
5621.00 774
5621.70 777
5622.41 831
5623.12 831
5623.83 817
5624.53 866
5625.24 887
5625.95 935
5626.66 953
5627.37 921
5628.07 885
5628.78 927
5629.49 835
5630.20 848
5630.91 951
5631.61 990
5632.32 834
5633.03 849
5633.74 834
5634.45 846
5635.15 843
5635.86 784
5636.57 814
5637.28 903
5637.99 926
5638.70 900
5639.40 972
5640.11 983
5640.82 973
5641.53 968
5642.24 966
5642.95 1017
5643.66 900
5644.37 1006
5645.07 982
5645.78 881
5646.49 1029
5647.20 909
5647.91 822
5648.62 910
5649.33 954
5650.04 885
5650.75 881
5651.46 910
5652.17 876
5652.88 885
5653.59 949
5654.29 985
5655.00 1056
5655.71 1067
5656.42 1013
5657.13 1044
5657.84 1133
5658.55 1208
5659.26 1160
5659.97 1132
5660.68 1240
5661.39 1102
5662.10 1157
5662.81 1051
5663.52 1059
5664.23 932
5664.94 957
5665.65 983
5666.36 904
5667.07 846
5667.78 971
5668.49 957
5669.20 984
5669.91 1046
5670.62 1020
5671.34 1070
5672.05 1104
5672.76 1110
5673.47 1097
5674.18 1107
5674.89 1028
5675.60 1019
5676.31 1018
5677.02 931
5677.73 962
5678.44 929
5679.15 876
5679.87 863
5680.58 885
5681.29 877
5682.00 967
5682.71 934
5683.42 863
5684.13 870
5684.84 849
5685.56 937
5686.27 923
5686.98 952
5687.69 871
5688.40 846
5689.11 898
5689.83 822
5690.54 828
5691.25 870
5691.96 891
5692.67 872
5693.38 804
5694.10 880
5694.81 904
5695.52 888
5696.23 837
5696.94 811
5697.66 805
5698.37 920
5699.08 946
5699.79 789
5700.51 814
5701.22 828
5701.93 824
5702.64 906
5703.36 852
5704.07 870
5704.78 851
5705.49 847
5706.21 828
5706.92 812
5707.63 735
5708.35 778
5709.06 797
5709.77 838
5710.48 845
5711.20 782
5711.91 828
5712.62 887
5713.34 854
5714.05 835
5714.76 893
5715.48 830
5716.19 783
5716.90 837
5717.62 781
5718.33 836
5719.04 740
5719.76 813
5720.47 815
5721.18 799
5721.90 920
5722.61 853
5723.33 941
5724.04 864
5724.75 789
5725.47 889
5726.18 967
5726.90 943
5727.61 884
5728.32 983
5729.04 1141
5729.75 1102
5730.47 1101
5731.18 1115
5731.90 921
5732.61 1014
5733.32 1001
5734.04 853
5734.75 903
5735.47 901
5736.18 1004
5736.90 845
5737.61 866
5738.33 793
5739.04 845
5739.76 907
5740.47 825
5741.19 827
5741.90 904
5742.62 832
5743.33 878
5744.05 851
5744.76 806
5745.48 844
5746.19 844
5746.91 841
5747.62 788
5748.34 766
5749.05 890
5749.77 938
5750.48 935
5751.20 986
5751.91 911
5752.63 888
5753.35 999
5754.06 959
5754.78 932
5755.49 907
5756.21 994
5756.93 951
5757.64 1040
5758.36 1057
5759.07 1072
5759.79 950
5760.51 894
5761.22 928
5761.94 929
5762.65 902
5763.37 932
5764.09 1042
5764.80 984
5765.52 966
5766.24 977
5766.95 899
5767.67 1018
5768.39 996
5769.10 983
5769.82 922
5770.54 934
5771.25 961
5771.97 947
5772.69 917
5773.40 986
5774.12 971
5774.84 958
5775.55 1032
5776.27 1036
5776.99 1040
5777.71 1101
5778.42 1040
5779.14 1024
5779.86 1088
5780.57 1104
5781.29 1036
5782.01 1066
5782.73 1056
5783.44 1055
5784.16 984
5784.88 965
5785.60 906
5786.32 916
5787.03 997
5787.75 901
5788.47 1028
5789.19 1049
5789.90 1040
5790.62 1008
5791.34 975
5792.06 994
5792.78 1051
5793.50 1090
5794.21 1183
5794.93 1235
5795.65 1198
5796.37 1269
5797.09 1238
5797.81 1403
5798.52 1356
5799.24 1397
5799.96 1560
5800.68 1873
5801.40 2078
5802.12 2093
5802.84 2120
5803.55 2247
5804.27 2123
5804.99 1863
5805.71 1803
5806.43 1692
5807.15 1630
5807.87 1537
5808.59 1477
5809.31 1486
5810.03 1331
5810.74 1464
5811.46 1670
5812.18 1654
5812.90 1591
5813.62 1689
5814.34 1694
5815.06 1900
5815.78 2136
5816.50 2472
5817.22 2685
5817.94 3039
5818.66 3420
5819.38 3402
5820.10 3725
5820.82 3449
5821.54 3252
5822.26 3078
5822.98 2527
5823.70 2381
5824.42 2074
5825.14 1897
5825.86 1778
5826.58 1697
5827.30 1623
5828.02 1651
5828.74 1603
5829.46 1740
5830.18 1610
5830.90 1694
5831.62 1652
5832.34 1739
5833.06 1631
5833.78 1644
5834.50 1581
5835.23 1581
5835.95 1787
5836.67 1734
5837.39 1572
5838.11 1498
5838.83 1509
5839.55 1528
5840.27 1421
5840.99 1312
5841.71 1240
5842.44 1216
5843.16 1243
5843.88 1231
5844.60 1257
5845.32 1201
5846.04 1136
5846.76 1211
5847.49 1092
5848.21 1162
5848.93 1157
5849.65 1179
5850.37 1240
5851.09 1215
5851.82 1104
5852.54 1190
5853.26 1220
5853.98 1072
5854.70 1191
5855.43 1104
5856.15 1146
5856.87 1096
5857.59 1067
5858.31 1115
5859.04 1042
5859.76 1063
5860.48 1093
5861.20 1082
5861.93 1119
5862.65 1115
5863.37 1095
5864.09 1036
5864.82 1146
5865.54 1072
5866.26 1023
5866.98 1019
5867.71 1021
5868.43 1005
5869.15 988
5869.87 936
5870.60 937
5871.32 982
5872.04 1096
5872.77 998
5873.49 1103
5874.21 1165
5874.94 1129
5875.66 979
5876.38 988
5877.11 964
5877.83 991
5878.55 1010
5879.28 1045
5880.00 1001
5880.72 1112
5881.45 1047
5882.17 964
5882.89 1014
5883.62 994
5884.34 884
5885.07 972
5885.79 1021
5886.51 1021
5887.24 1005
5887.96 963
5888.69 978
5889.41 1080
5890.13 1075
5890.86 1035
5891.58 1071
5892.31 987
5893.03 974
5893.76 1013
5894.48 1000
5895.20 958
5895.93 1004
5896.65 963
5897.38 1001
5898.10 1054
5898.83 991
5899.55 943
5900.28 883
5901.00 1063
5901.73 944
5902.45 976
5903.18 980
5903.90 1007
5904.63 949
5905.35 900
5906.08 1018
5906.80 1051
5907.53 994
5908.25 1110
5908.98 1039
5909.70 982
5910.43 1029
5911.15 1017
5911.88 1047
5912.60 1033
5913.33 1041
5914.06 974
5914.78 996
5915.51 978
5916.23 970
5916.96 994
5917.68 992
5918.41 960
5919.14 1022
5919.86 899
5920.59 929
5921.31 997
5922.04 980
5922.77 1040
5923.49 1048
5924.22 1043
5924.95 1001
5925.67 910
5926.40 917
5927.12 1003
5927.85 982
5928.58 918
5929.30 920
5930.03 933
5930.76 1016
5931.48 1018
5932.21 979
5932.94 946
5933.66 1040
5934.39 1161
5935.12 1173
5935.85 1140
5936.57 1077
5937.30 1125
5938.03 1099
5938.75 1123
5939.48 1158
5940.21 1200
5940.94 1170
5941.66 1176
5942.39 1049
5943.12 1136
5943.85 1176
5944.57 1245
5945.30 1224
5946.03 1270
5946.76 1228
5947.48 1260
5948.21 1264
5948.94 1275
5949.67 1480
5950.39 1390
5951.12 1471
5951.85 1555
5952.58 1610
5953.31 1621
5954.03 1533
5954.76 1657
5955.49 1844
5956.22 1643
5956.95 1654
5957.68 1553
5958.40 1627
5959.13 1641
5959.86 1622
5960.59 1787
5961.32 1658
5962.05 1713
5962.77 1658
5963.50 1674
5964.23 1763
5964.96 1686
5965.69 1792
5966.42 2006
5967.15 2160
5967.88 2221
5968.61 2496
5969.33 2533
5970.06 2335
5970.79 2438
5971.52 2184
5972.25 2308
5972.98 2251
5973.71 2073
5974.44 2025
5975.17 1792
5975.90 1883
5976.63 1725
5977.36 1813
5978.09 1745
5978.82 1678
5979.54 1823
5980.27 1816
5981.00 1804
5981.73 1949
5982.46 2146
5983.19 2216
5983.92 1979
5984.65 2063
5985.38 2099
5986.11 2229
5986.84 2159
5987.57 2030
5988.30 2041
5989.03 1980
5989.76 2092
5990.49 2181
5991.23 2110
5991.96 1958
5992.69 1902
5993.42 2082
5994.15 2219
5994.88 2148
5995.61 2093
5996.34 2279
5997.07 2244
5997.80 2057
5998.53 2101
5999.26 2140
5999.99 2231
6000.72 2457
6001.45 2438
6002.19 2273
6002.92 2207
6003.65 2187
6004.38 2158
6005.11 2132
6005.84 2189
6006.57 2083
6007.30 2265
6008.04 2343
6008.77 2481
6009.50 2588
6010.23 3010
6010.96 3396
6011.69 3787
6012.42 4088
6013.16 5017
6013.89 5744
6014.62 5935
6015.35 6423
6016.08 6674
6016.82 6581
6017.55 6377
6018.28 5864
6019.01 5348
6019.74 5014
6020.48 4362
6021.21 3787
6021.94 3327
6022.67 3037
6023.40 2643
6024.14 2451
6024.87 2184
6025.60 2098
6026.33 1938
6027.07 1773
6027.80 1904
6028.53 1898
6029.27 1759
6030.00 1823
6030.73 1786
6031.46 1686
6032.20 1654
6032.93 1540
6033.66 1610
6034.40 1678
6035.13 1600
6035.86 1545
6036.59 1649
6037.33 1663
6038.06 1675
6038.79 1797
6039.53 1656
6040.26 1649
6040.99 1788
6041.73 1725
6042.46 1863
6043.19 1736
6043.93 1947
6044.66 1935
6045.40 1858
6046.13 1792
6046.86 1871
6047.60 1975
6048.33 1850
6049.06 1933
6049.80 2032
6050.53 2239
6051.27 2219
6052.00 2380
6052.73 2468
6053.47 2578
6054.20 2740
6054.94 2686
6055.67 2762
6056.41 2652
6057.14 2571
6057.87 2528
6058.61 2273
6059.34 2169
6060.08 2023
6060.81 1977
6061.55 1822
6062.28 1823
6063.02 1865
6063.75 1795
6064.49 1736
6065.22 1964
6065.96 1826
6066.69 1788
6067.43 1726
6068.16 1820
6068.90 1853
6069.63 1898
6070.37 1767
6071.10 1705
6071.84 1758
6072.57 1623
6073.31 1624
6074.04 1699
6074.78 1633
6075.51 1618
6076.25 1696
6076.98 1631
6077.72 1588
6078.46 1659
6079.19 1692
6079.93 1572
6080.66 1631
6081.40 1609
6082.13 1518
6082.87 1464
6083.61 1611
6084.34 1503
6085.08 1380
6085.81 1452
6086.55 1468
6087.29 1393
6088.02 1378
6088.76 1322
6089.50 1395
6090.23 1456
6090.97 1402
6091.71 1463
6092.44 1404
6093.18 1458
6093.92 1444
6094.65 1440
6095.39 1402
6096.13 1319
6096.86 1368
6097.60 1365
6098.34 1376
6099.07 1328
6099.81 1436
6100.55 1283
6101.28 1308
6102.02 1366
6102.76 1416
6103.49 1369
6104.23 1444
6104.97 1377
6105.71 1222
6106.44 1207
6107.18 1252
6107.92 1286
6108.66 1291
6109.39 1248
6110.13 1245
6110.87 1305
6111.61 1325
6112.34 1387
6113.08 1431
6113.82 1373
6114.56 1397
6115.30 1345
6116.03 1235
6116.77 1253
6117.51 1318
6118.25 1288
6118.99 1381
6119.72 1279
6120.46 1304
6121.20 1377
6121.94 1297
6122.68 1347
6123.42 1494
6124.15 1433
6124.89 1309
6125.63 1501
6126.37 1480
6127.11 1506
6127.85 1487
6128.59 1509
6129.32 1441
6130.06 1378
6130.80 1395
6131.54 1532
6132.28 1591
6133.02 1494
6133.76 1445
6134.50 1399
6135.24 1423
6135.97 1414
6136.71 1505
6137.45 1551
6138.19 1514
6138.93 1597
6139.67 1398
6140.41 1364
6141.15 1455
6141.89 1456
6142.63 1482
6143.37 1506
6144.11 1379
6144.85 1306
6145.59 1294
6146.33 1386
6147.07 1362
6147.81 1473
6148.55 1349
6149.29 1317
6150.03 1361
6150.77 1490
6151.51 1409
6152.25 1460
6152.99 1455
6153.73 1432
6154.47 1503
6155.21 1565
6155.95 1587
6156.69 1643
6157.43 1582
6158.17 1601
6158.91 1568
6159.65 1517
6160.39 1540
6161.13 1633
6161.87 1608
6162.61 1674
6163.35 1774
6164.10 1833
6164.84 1753
6165.58 1902
6166.32 1803
6167.06 1793
6167.80 2129
6168.54 2103
6169.28 2166
6170.02 2412
6170.76 2249
6171.51 2134
6172.25 2104
6172.99 2150
6173.73 2112
6174.47 2153
6175.21 2138
6175.95 2085
6176.70 1967
6177.44 1923
6178.18 1878
6178.92 1958
6179.66 2132
6180.41 2040
6181.15 1913
6181.89 1975
6182.63 1934
6183.37 1881
6184.11 2121
6184.86 2090
6185.60 2080
6186.34 2064
6187.08 2119
6187.83 2059
6188.57 2053
6189.31 2199
6190.05 2108
6190.80 2123
6191.54 2322
6192.28 2321
6193.02 2419
6193.77 2438
6194.51 2432
6195.25 2504
6195.99 2635
6196.74 2600
6197.48 2655
6198.22 2725
6198.97 2749
6199.71 2695
6200.45 2599
6201.19 2567
6201.94 2461
6202.68 2523
6203.42 2768
6204.17 2976
6204.91 3260
6205.65 3829
6206.40 4608
6207.14 5451
6207.88 6496
6208.63 7910
6209.37 9610
6210.11 10870
6210.86 11983
6211.60 12893
6212.35 12990
6213.09 13102
6213.83 12131
6214.58 11064
6215.32 9810
6216.06 8146
6216.81 6996
6217.55 5877
6218.30 4750
6219.04 3962
6219.79 3525
6220.53 3273
6221.27 2876
6222.02 2705
6222.76 2681
6223.51 2551
6224.25 2574
6225.00 2651
6225.74 2513
6226.49 2486
6227.23 2541
6227.97 2487
6228.72 2444
6229.46 2276
6230.21 2103
6230.95 2123
6231.70 1843
6232.44 1732
6233.19 1800
6233.93 1670
6234.68 1649
6235.42 1672
6236.17 1664
6236.91 1650
6237.66 1752
6238.40 1755
6239.15 1706
6239.90 1658
6240.64 1722
6241.39 1794
6242.13 1794
6242.88 1725
6243.62 1796
6244.37 1845
6245.11 1930
6245.86 2013
6246.61 1949
6247.35 2142
6248.10 2292
6248.84 2353
6249.59 2527
6250.34 2722
6251.08 2684
6251.83 2701
6252.57 2625
6253.32 2655
6254.07 2314
6254.81 2249
6255.56 2102
6256.30 2058
6257.05 2065
6257.80 1959
6258.54 1728
6259.29 1812
6260.04 1858
6260.78 1869
6261.53 1945
6262.28 1973
6263.02 1868
6263.77 1880
6264.52 1831
6265.26 1758
6266.01 1780
6266.76 1838
6267.51 1816
6268.25 1819
6269.00 1956
6269.75 2100
6270.49 1955
6271.24 1860
6271.99 1827
6272.74 1933
6273.48 1924
6274.23 1901
6274.98 1890
6275.73 1924
6276.47 1905
6277.22 1811
6277.97 1911
6278.72 1822
6279.46 1784
6280.21 1767
6280.96 1742
6281.71 1694
6282.46 1595
6283.20 1758
6283.95 1714
6284.70 1653
6285.45 1720
6286.20 1839
6286.94 1904
6287.69 1872
6288.44 1880
6289.19 1862
6289.94 1965
6290.69 2093
6291.43 1997
6292.18 2073
6292.93 2032
6293.68 2006
6294.43 1715
6295.18 1546
6295.93 1533
6296.68 1534
6297.42 1510
6298.17 1523
6298.92 1456
6299.67 1371
6300.42 1419
6301.17 1432
6301.92 1399
6302.67 1536
6303.42 1485
6304.17 1492
6304.91 1424
6305.66 1372
6306.41 1329
6307.16 1455
6307.91 1448
6308.66 1511
6309.41 1490
6310.16 1500
6310.91 1516
6311.66 1569
6312.41 1565
6313.16 1572
6313.91 1577
6314.66 1626
6315.41 1540
6316.16 1521
6316.91 1628
6317.66 1645
6318.41 1544
6319.16 1560
6319.91 1606
6320.66 1634
6321.41 1501
6322.16 1571
6322.91 1652
6323.66 1505
6324.41 1488
6325.16 1562
6325.91 1465
6326.66 1483
6327.41 1409
6328.16 1462
6328.91 1447
6329.67 1603
6330.42 1526
6331.17 1527
6331.92 1507
6332.67 1510
6333.42 1489
6334.17 1368
6334.92 1467
6335.67 1419
6336.42 1385
6337.18 1460
6337.93 1462
6338.68 1304
6339.43 1326
6340.18 1397
6340.93 1322
6341.68 1264
6342.44 1312
6343.19 1356
6343.94 1432
6344.69 1357
6345.44 1325
6346.19 1470
6346.95 1457
6347.70 1446
6348.45 1422
6349.20 1479
6349.95 1497
6350.70 1552
6351.46 1511
6352.21 1561
6352.96 1637
6353.71 1683
6354.47 1700
6355.22 1696
6355.97 1738
6356.72 1774
6357.47 1699
6358.23 1881
6358.98 1785
6359.73 1783
6360.48 1636
6361.24 1536
6361.99 1546
6362.74 1539
6363.50 1534
6364.25 1587
6365.00 1507
6365.75 1536
6366.51 1450
6367.26 1480
6368.01 1552
6368.77 1583
6369.52 1580
6370.27 1578
6371.03 1520
6371.78 1549
6372.53 1570
6373.29 1500
6374.04 1487
6374.79 1461
6375.55 1573
6376.30 1442
6377.05 1491
6377.81 1463
6378.56 1360
6379.31 1438
6380.07 1330
6380.82 1337
6381.57 1352
6382.33 1318
6383.08 1447
6383.84 1456
6384.59 1299
6385.34 1273
6386.10 1259
6386.85 1355
6387.61 1321
6388.36 1214
6389.12 1401
6389.87 1350
6390.62 1382
6391.38 1330
6392.13 1305
6392.89 1183
6393.64 1227
6394.40 1222
6395.15 1136
6395.91 1252
6396.66 1330
6397.42 1212
6398.17 1115
6398.92 1155
6399.68 1163
6400.43 1136
6401.19 1200
6401.94 1189
6402.70 1162
6403.45 1192
6404.21 1253
6404.97 1245
6405.72 1161
6406.48 1219
6407.23 1165
6407.99 1180
6408.74 1098
6409.50 1249
6410.25 1310
6411.01 1227
6411.76 1233
6412.52 1256
6413.28 1159
6414.03 1155
6414.79 1202
6415.54 1210
6416.30 1152
6417.05 1159
6417.81 1234
6418.57 1205
6419.32 1018
6420.08 1176
6420.83 1224
6421.59 1251
6422.35 1247
6423.10 1217
6423.86 1284
6424.62 1279
6425.37 1328
6426.13 1387
6426.89 1344
6427.64 1437
6428.40 1372
6429.16 1331
6429.91 1321
6430.67 1258
6431.43 1179
6432.18 1233
6432.94 1170
6433.70 1183
6434.45 1249
6435.21 1235
6435.97 1103
6436.72 1099
6437.48 1194
6438.24 1213
6439.00 1163
6439.75 1171
6440.51 1142
6441.27 1144
6442.02 1253
6442.78 1214
6443.54 1236
6444.30 1214
6445.05 1186
6445.81 1227
6446.57 1198
6447.33 1289
6448.09 1261
6448.84 1169
6449.60 1251
6450.36 1202
6451.12 1142
6451.87 1220
6452.63 1219
6453.39 1215
6454.15 1150
6454.91 1191
6455.67 1235
6456.42 1231
6457.18 1194
6457.94 1197
6458.70 1106
6459.46 1223
6460.22 1091
6460.97 1210
6461.73 1136
6462.49 1235
6463.25 1223
6464.01 1270
6464.77 1247
6465.53 1208
6466.28 1155
6467.04 1137
6467.80 1183
6468.56 1274
6469.32 1234
6470.08 1268
6470.84 1281
6471.60 1248
6472.36 1255
6473.12 1277
6473.88 1262
6474.63 1289
6475.39 1391
6476.15 1283
6476.91 1246
6477.67 1290
6478.43 1408
6479.19 1331
6479.95 1345
6480.71 1439
6481.47 1364
6482.23 1363
6482.99 1359
6483.75 1364
6484.51 1366
6485.27 1340
6486.03 1365
6486.79 1405
6487.55 1485
6488.31 1497
6489.07 1440
6489.83 1446
6490.59 1542
6491.35 1605
6492.11 1632
6492.87 1582
6493.63 1729
6494.39 1695
6495.15 1718
6495.91 1735
6496.67 1869
6497.43 1857
6498.20 1852
6498.96 1955
6499.72 1953
6500.48 1710
6501.24 1800
6502.00 1807
6502.76 1810
6503.52 1856
6504.28 1890
6505.04 1942
6505.80 2039
6506.57 1992
6507.33 1871
6508.09 1944
6508.85 2014
6509.61 2032
6510.37 2172
6511.13 2140
6511.90 2259
6512.66 2232
6513.42 2246
6514.18 2199
6514.94 2192
6515.70 2218
6516.47 2209
6517.23 2230
6517.99 2245
6518.75 2272
6519.51 2222
6520.28 2412
6521.04 2472
6521.80 2519
6522.56 2547
6523.32 2629
6524.09 2595
6524.85 2802
6525.61 3013
6526.37 3188
6527.13 3419
6527.90 3793
6528.66 4163
6529.42 4426
6530.18 4557
6530.95 4456
6531.71 4534
6532.47 4508
6533.24 4638
6534.00 4903
6534.76 5177
6535.52 5573
6536.29 6186
6537.05 7041
6537.81 7920
6538.58 8219
6539.34 8836
6540.10 8676
6540.87 8118
6541.63 7620
6542.39 6770
6543.16 5980
6543.92 5093
6544.68 4094
6545.45 3557
6546.21 2992
6546.97 2692
6547.74 2434
6548.50 2304
6549.26 2181
6550.03 2076
6550.79 2001
6551.55 2014
6552.32 1984
6553.08 2001
6553.85 1985
6554.61 1852
6555.37 1878
6556.14 1889
6556.90 1854
6557.67 1834
6558.43 1748
6559.20 1773
6559.96 1897
6560.72 1971
6561.49 1882
6562.25 1890
6563.02 1954
6563.78 1915
6564.55 2083
6565.31 2116
6566.08 2097
6566.84 2155
6567.61 2119
6568.37 2265
6569.13 2166
6569.90 2148
6570.66 2093
6571.43 2246
6572.19 2167
6572.96 2106
6573.72 2363
6574.49 2349
6575.26 2335
6576.02 2397
6576.79 2512
6577.55 2474
6578.32 2752
6579.08 2526
6579.85 2620
6580.61 2620
6581.38 2505
6582.14 2565
6582.91 2560
6583.68 2592
6584.44 2566
6585.21 2354
6585.97 2289
6586.74 2496
6587.50 2368
6588.27 2227
6589.04 2320
6589.80 2305
6590.57 2553
6591.33 2596
6592.10 2713
6592.87 2923
6593.63 2926
6594.40 3398
6595.17 3728
6595.93 3595
6596.70 3887
6597.47 4178
6598.23 4320
6599.00 4154
6599.77 3905
6600.53 3751
6601.30 3592
6602.07 3168
6602.83 2841
6603.60 2552
6604.37 2577
6605.13 2418
6605.90 2384
6606.67 2267
6607.43 2167
6608.20 2151
6608.97 2171
6609.74 2167
6610.50 2095
6611.27 2081
6612.04 2216
6612.80 2200
6613.57 2199
6614.34 2175
6615.11 2116
6615.87 2094
6616.64 2026
6617.41 1911
6618.18 1916
6618.95 1850
6619.71 1800
6620.48 1813
6621.25 1770
6622.02 1727
6622.78 1822
6623.55 1783
6624.32 1730
6625.09 1701
6625.86 1726
6626.63 1858
6627.39 1832
6628.16 1801
6628.93 1668
6629.70 1727
6630.47 1809
6631.24 1729
6632.00 1747
6632.77 1792
6633.54 1964
6634.31 2171
6635.08 2237
6635.85 2406
6636.62 2325
6637.38 2494
6638.15 2619
6638.92 2445
6639.69 2351
6640.46 2313
6641.23 2212
6642.00 2090
6642.77 1940
6643.54 1826
6644.31 1932
6645.08 1876
6645.84 1718
6646.61 1875
6647.38 1939
6648.15 1763
6648.92 1854
6649.69 1857
6650.46 1767
6651.23 1801
6652.00 1794
6652.77 1819
6653.54 1856
6654.31 1794
6655.08 1898
6655.85 1871
6656.62 1935
6657.39 2048
6658.16 2051
6658.93 1883
6659.70 1957
6660.47 1909
6661.24 1916
6662.01 1792
6662.78 1913
6663.55 2028
6664.32 1944
6665.09 1952
6665.86 2149
6666.63 2283
6667.40 2277
6668.17 2294
6668.94 2095
6669.72 2036
6670.49 2117
6671.26 2004
6672.03 2059
6672.80 1930
6673.57 1835
6674.34 1768
6675.11 1852
6675.88 1831
6676.65 1721
6677.42 1710
6678.20 1808
6678.97 1635
6679.74 1636
6680.51 1885
6681.28 1922
6682.05 1824
6682.82 1847
6683.60 1862
6684.37 1939
6685.14 2001
6685.91 2231
6686.68 2362
6687.45 2273
6688.23 2234
6689.00 2346
6689.77 2200
6690.54 2021
6691.31 2001
6692.08 1794
6692.86 1762
6693.63 1745
6694.40 1717
6695.17 1676
6695.95 1599
6696.72 1594
6697.49 1681
6698.26 1666
6699.03 1603
6699.81 1405
6700.58 1523
6701.35 1544
6702.12 1595
6702.90 1624
6703.67 1593
6704.44 1588
6705.22 1564
6705.99 1607
6706.76 1540
6707.53 1557
6708.31 1620
6709.08 1472
6709.85 1458
6710.63 1458
6711.40 1494
6712.17 1386
6712.94 1374
6713.72 1513
6714.49 1524
6715.26 1474
6716.04 1418
6716.81 1371
6717.58 1325
6718.36 1396
6719.13 1398
6719.91 1365
6720.68 1398
6721.45 1356
6722.23 1340
6723.00 1366
6723.77 1215
6724.55 1331
6725.32 1328
6726.10 1462
6726.87 1438
6727.64 1402
6728.42 1244
6729.19 1279
6729.97 1388
6730.74 1448
6731.51 1453
6732.29 1359
6733.06 1309
6733.84 1340
6734.61 1376
6735.39 1404
6736.16 1309
6736.94 1430
6737.71 1373
6738.49 1346
6739.26 1463
6740.03 1452
6740.81 1396
6741.58 1432
6742.36 1407
6743.13 1413
6743.91 1458
6744.68 1480
6745.46 1414
6746.23 1494
6747.01 1625
6747.78 1580
6748.56 1592
6749.34 1651
6750.11 1638
6750.89 1788
6751.66 1871
6752.44 1852
6753.21 1930
6753.99 2058
6754.76 2073
6755.54 2165
6756.31 2160
6757.09 2029
6757.87 1782
6758.64 1857
6759.42 1729
6760.19 1598
6760.97 1522
6761.75 1482
6762.52 1425
6763.30 1452
6764.07 1419
6764.85 1421
6765.63 1485
6766.40 1366
6767.18 1390
6767.96 1403
6768.73 1444
6769.51 1587
6770.28 1519
6771.06 1404
6771.84 1362
6772.61 1366
6773.39 1402
6774.17 1477
6774.94 1298
6775.72 1267
6776.50 1267
6777.27 1366
6778.05 1293
6778.83 1346
6779.61 1291
6780.38 1300
6781.16 1385
6781.94 1317
6782.71 1224
6783.49 1222
6784.27 1274
6785.05 1365
6785.82 1278
6786.60 1280
6787.38 1362
6788.16 1259
6788.93 1333
6789.71 1344
6790.49 1262
6791.27 1210
6792.04 1237
6792.82 1176
6793.60 1167
6794.38 1239
6795.16 1209
6795.93 1196
6796.71 1198
6797.49 1159
6798.27 1173
6799.05 1207
6799.82 1187
6800.60 1242
6801.38 1201
6802.16 1169
6802.94 1256
6803.72 1263
6804.49 1278
6805.27 1312
6806.05 1320
6806.83 1381
6807.61 1388
6808.39 1310
6809.17 1265
6809.94 1231
6810.72 1185
6811.50 1261
6812.28 1145
6813.06 1209
6813.84 1165
6814.62 1112
6815.40 1272
6816.18 1174
6816.96 1122
6817.73 1286
6818.51 1227
6819.29 1340
6820.07 1317
6820.85 1118
6821.63 1191
6822.41 1137
6823.19 1262
6823.97 1250
6824.75 1271
6825.53 1244
6826.31 1265
6827.09 1273
6827.87 1228
6828.65 1168
6829.43 1232
6830.21 1304
6830.99 1363
6831.77 1302
6832.55 1167
6833.33 1117
6834.11 1238
6834.89 1204
6835.67 1243
6836.45 1262
6837.23 1176
6838.01 1195
6838.79 1131
6839.57 1241
6840.35 1240
6841.13 1256
6841.91 1208
6842.69 1236
6843.47 1265
6844.25 1084
6845.04 1141
6845.82 1129
6846.60 1164
6847.38 1381
6848.16 1350
6848.94 1489
6849.72 1538
6850.50 1794
6851.28 2152
6852.06 2345
6852.85 2466
6853.63 2474
6854.41 2375
6855.19 2368
6855.97 2408
6856.75 2379
6857.53 2093
6858.32 1777
6859.10 1614
6859.88 1488
6860.66 1459
6861.44 1402
6862.22 1414
6863.01 1221
6863.79 1225
6864.57 1281
6865.35 1242
6866.13 1261
6866.92 1345
6867.70 1367
6868.48 1391
6869.26 1353
6870.04 1321
6870.83 1199
6871.61 1316
6872.39 1332
6873.17 1339
6873.96 1348
6874.74 1291
6875.52 1196
6876.30 1263
6877.09 1239
6877.87 1334
6878.65 1271
6879.43 1349
6880.22 1318
6881.00 1328
6881.78 1336
6882.56 1408
6883.35 1488
6884.13 1559
6884.91 1590
6885.70 1631
6886.48 1602
6887.26 1707
6888.05 1953
6888.83 1888
6889.61 2047
6890.40 2178
6891.18 2157
6891.96 2056
6892.75 1984
6893.53 1980
6894.31 1790
6895.10 1789
6895.88 1683
6896.67 1725
6897.45 1478
6898.23 1444
6899.02 1565
6899.80 1612
6900.58 1621
6901.37 1724
6902.15 1787
6902.94 1717
6903.72 1941
6904.50 1941
6905.29 2185
6906.07 2133
6906.86 2077
6907.64 1975
6908.43 1840
6909.21 1668
6910.00 1721
6910.78 1639
6911.56 1517
6912.35 1592
6913.13 1521
6913.92 1450
6914.70 1473
6915.49 1534
6916.27 1430
6917.06 1485
6917.84 1530
6918.63 1480
6919.41 1528
6920.20 1431
6920.98 1484
6921.77 1451
6922.55 1437
6923.34 1346
6924.12 1429
6924.91 1463
6925.69 1449
6926.48 1478
6927.26 1440
6928.05 1358
6928.84 1351
6929.62 1391
6930.41 1373
6931.19 1400
6931.98 1438
6932.76 1392
6933.55 1451
6934.34 1386
6935.12 1480
6935.91 1480
6936.69 1498
6937.48 1516
6938.27 1508
6939.05 1547
6939.84 1560
6940.62 1426
6941.41 1472
6942.20 1457
6942.98 1481
6943.77 1531
6944.56 1576
6945.34 1588
6946.13 1632
6946.92 1784
6947.70 1614
6948.49 1737
6949.28 1837
6950.06 1920
6950.85 1927
6951.64 1940
6952.42 1842
6953.21 1813
6954.00 1849
6954.78 1763
6955.57 1786
6956.36 1684
6957.15 1738
6957.93 1727
6958.72 1767
6959.51 1816
6960.29 1761
6961.08 1861
6961.87 1808
6962.66 1732
6963.44 1765
6964.23 1841
6965.02 1805
6965.81 1714
6966.59 1823
6967.38 1754
6968.17 1855
6968.96 1955
6969.75 1965
6970.53 1965
6971.32 1975
6972.11 2149
6972.90 2130
6973.69 2114
6974.47 2067
6975.26 2094
6976.05 2037
6976.84 2021
6977.63 1952
6978.42 2065
6979.20 2121
6979.99 2107
6980.78 2135
6981.57 2506
6982.36 2549
6983.15 2800
6983.94 3029
6984.72 3657
6985.51 4176
6986.30 4976
6987.09 5356
6987.88 5681
6988.67 5739
6989.46 5828
6990.25 5746
6991.04 5229
6991.82 4839
6992.61 4340
6993.40 3748
6994.19 3455
6994.98 3190
6995.77 3012
6996.56 3116
6997.35 3185
6998.14 3417
6998.93 3805
6999.72 4209
7000.51 4860
7001.30 5428
7002.09 5859
7002.88 6099
7003.67 6038
7004.46 5541
7005.25 5348
7006.04 4725
7006.83 3993
7007.62 3387
7008.41 2978
7009.20 2664
7009.99 2377
7010.78 2201
7011.57 1986
7012.36 2108
7013.15 2060
7013.94 1827
7014.73 1731
7015.52 1774
7016.31 1922
7017.10 1986
7017.89 1922
7018.68 1952
7019.47 1803
7020.26 1842
7021.05 1911
7021.84 1762
7022.64 1627
7023.43 1588
7024.22 1648
7025.01 1730
7025.80 1755
7026.59 1819
7027.38 1926
7028.17 2030
7028.96 1915
7029.75 1993
7030.55 1878
7031.34 1888
7032.13 1842
7032.92 1700
7033.71 1656
7034.50 1573
7035.29 1672
7036.09 1607
7036.88 1691
7037.67 1623
7038.46 1688
7039.25 1738
7040.05 1805
7040.84 1773
7041.63 1844
7042.42 1887
7043.21 1893
7044.01 1937
7044.80 1857
7045.59 1920
7046.38 2014
7047.17 1934
7047.97 1835
7048.76 1933
7049.55 2045
7050.34 2169
7051.14 2349
7051.93 2510
7052.72 2522
7053.51 2546
7054.31 2407
7055.10 2329
7055.89 2138
7056.68 2090
7057.48 2025
7058.27 1925
7059.06 1818
7059.86 1922
7060.65 1738
7061.44 1698
7062.24 1715
7063.03 1643
7063.82 1798
7064.61 1781
7065.41 1782
7066.20 1692
7066.99 1707
7067.79 1822
7068.58 1787
7069.37 1678
7070.17 1765
7070.96 1636
7071.76 1637
7072.55 1676
7073.34 1713
7074.14 1612
7074.93 1622
7075.72 1574
7076.52 1575
7077.31 1561
7078.11 1562
7078.90 1442
7079.69 1409
7080.49 1374
7081.28 1503
7082.08 1643
7082.87 1604
7083.67 1523
7084.46 1517
7085.25 1504
7086.05 1535
7086.84 1488
7087.64 1533
7088.43 1590
7089.23 1570
7090.02 1617
7090.82 1626
7091.61 1650
7092.41 1561
7093.20 1624
7094.00 1445
7094.79 1383
7095.59 1352
7096.38 1469
7097.18 1435
7097.97 1257
7098.77 1297
7099.56 1317
7100.36 1186
7101.15 1170
7101.95 1262
7102.74 1287
7103.54 1264
7104.33 1176
7105.13 1183
7105.92 1105
7106.72 1114
7107.52 1214
7108.31 1125
7109.11 1129
7109.90 1124
7110.70 1157
7111.49 1129
7112.29 1132
7113.09 1133
7113.88 1097
7114.68 1107
7115.47 1216
7116.27 1200
7117.07 1197
7117.86 1197
7118.66 1167
7119.45 1203
7120.25 1139
7121.05 1188
7121.84 1226
7122.64 1258
7123.44 1187
7124.23 1274
7125.03 1233
7125.83 1133
7126.62 1165
7127.42 1086
7128.22 1221
7129.01 1152
7129.81 1134
7130.61 1102
7131.40 1171
7132.20 1178
7133.00 1090
7133.80 1018
7134.59 1127
7135.39 1062
7136.19 1020
7136.98 1057
7137.78 1125
7138.58 1149
7139.38 1102
7140.17 1039
7140.97 1136
7141.77 1117
7142.57 1222
7143.36 1272
7144.16 1254
7144.96 1203
7145.76 1152
7146.56 1140
7147.35 1083
7148.15 1094
7148.95 1145
7149.75 1110
7150.55 1062
7151.34 1040
7152.14 1024
7152.94 1002
7153.74 1008
7154.54 997
7155.33 1080
7156.13 1021
7156.93 1029
7157.73 1014
7158.53 1055
7159.33 1005
7160.13 1138
7160.92 1149
7161.72 1177
7162.52 1085
7163.32 979
7164.12 1042
7164.92 1007
7165.72 981
7166.52 1004
7167.31 976
7168.11 934
7168.91 978
7169.71 881
7170.51 956
7171.31 990
7172.11 942
7172.91 1029
7173.71 987
7174.51 950
7175.31 971
7176.11 945
7176.91 923
7177.71 922
7178.51 916
7179.31 918
7180.10 922
7180.90 1002
7181.70 1045
7182.50 1045
7183.30 985
7184.10 1069
7184.90 1143
7185.70 1118
7186.50 1071
7187.30 1103
7188.10 1139
7188.90 1050
7189.70 991
7190.50 984
7191.31 1059
7192.11 1024
7192.91 904
7193.71 932
7194.51 968
7195.31 914
7196.11 862
7196.91 885
7197.71 933
7198.51 926
7199.31 844
7200.11 861
7200.91 905
7201.71 988
7202.51 982
7203.32 922
7204.12 858
7204.92 880
7205.72 926
7206.52 851
7207.32 848
7208.12 876
7208.92 860
7209.73 780
7210.53 844
7211.33 870
7212.13 886
7212.93 884
7213.73 832
7214.53 897
7215.34 882
7216.14 921
7216.94 956
7217.74 927
7218.54 869
7219.34 810
7220.15 922
7220.95 950
7221.75 830
7222.55 850
7223.35 849
7224.16 869
7224.96 893
7225.76 844
7226.56 902
7227.37 949
7228.17 885
7228.97 930
7229.77 808
7230.58 823
7231.38 930
7232.18 839
7232.98 905
7233.79 829
7234.59 860
7235.39 834
7236.19 872
7237.00 835
7237.80 776
7238.60 869
7239.41 822
7240.21 875
7241.01 886
7241.82 848
7242.62 785
7243.42 874
7244.23 847
7245.03 866
7245.83 896
7246.64 894
7247.44 851
7248.24 766
7249.05 833
7249.85 819
7250.65 797
7251.46 859
7252.26 823
7253.06 815
7253.87 846
7254.67 783
7255.48 780
7256.28 770
7257.08 830
7257.89 900
7258.69 830
7259.50 860
7260.30 853
7261.10 835
7261.91 892
7262.71 879
7263.52 867
7264.32 872
7265.13 829
7265.93 854
7266.73 792
7267.54 838
7268.34 822
7269.15 795
7269.95 833
7270.76 864
7271.56 916
7272.37 845
7273.17 867
7273.98 879
7274.78 885
7275.59 944
7276.39 867
7277.20 873
7278.00 893
7278.81 972
7279.61 935
7280.42 1018
7281.22 987
7282.03 990
7282.83 1127
7283.64 1191
7284.45 1191
7285.25 1328
7286.06 1367
7286.86 1391
7287.67 1451
7288.47 1463
7289.28 1425
7290.09 1376
7290.89 1280
7291.70 1132
7292.50 1050
7293.31 1017
7294.12 1011
7294.92 992
7295.73 1022
7296.53 1051
7297.34 1024
7298.15 979
7298.95 1005
7299.76 1055
7300.57 1065
7301.37 1076
7302.18 1049
7302.98 988
7303.79 999
7304.60 1009
7305.40 1017
7306.21 1081
7307.02 1023
7307.82 1012
7308.63 1106
7309.44 1128
7310.25 1124
7311.05 1090
7311.86 1070
7312.67 1138
7313.47 1264
7314.28 1250
7315.09 1206
7315.90 1229
7316.70 1274
7317.51 1322
7318.32 1351
7319.12 1622
7319.93 1769
7320.74 1826
7321.55 1838
7322.35 1933
7323.16 2013
7323.97 1899
7324.78 1607
7325.59 1545
7326.39 1455
7327.20 1420
7328.01 1380
7328.82 1302
7329.62 1183
7330.43 1148
7331.24 1157
7332.05 1245
7332.86 1200
7333.67 1120
7334.47 1192
7335.28 1199
7336.09 1227
7336.90 1196
7337.71 1104
7338.52 1175
7339.32 1272
7340.13 1123
7340.94 1103
7341.75 1118
7342.56 1124
7343.37 1112
7344.18 1122
7344.99 1094
7345.79 1121
7346.60 1071
7347.41 1058
7348.22 1060
7349.03 1044
7349.84 966
7350.65 1050
7351.46 1014
7352.27 1032
7353.08 972
7353.89 901
7354.70 1016
7355.50 1051
7356.31 1072
7357.12 1041
7357.93 1089
7358.74 1026
7359.55 1001
7360.36 1059
7361.17 965
7361.98 1032
7362.79 1019
7363.60 965
7364.41 988
7365.22 962
7366.03 1062
7366.84 1014
7367.65 1025
7368.46 1060
7369.27 1084
7370.08 1065
7370.89 1000
7371.70 993
7372.51 978
7373.32 1041
7374.13 1037
7374.94 1073
7375.75 1017
7376.57 1027
7377.38 956
7378.19 1046
7379.00 1070
7379.81 1057
7380.62 1147
7381.43 1113
7382.24 1009
7383.05 1056
7383.86 1089
7384.67 1146
7385.48 1222
7386.30 1130
7387.11 1196
7387.92 1203
7388.73 1186
7389.54 1202
7390.35 1191
7391.16 1251
7391.98 1315
7392.79 1322
7393.60 1339
7394.41 1390
7395.22 1430
7396.03 1497
7396.84 1540
7397.66 1622
7398.47 1822
7399.28 2083
7400.09 2131
7400.90 2526
7401.72 2559
7402.53 2625
7403.34 2722
7404.15 2649
7404.96 2579
7405.78 2477
7406.59 2175
7407.40 1991
7408.21 1838
7409.03 1694
7409.84 1606
7410.65 1521
7411.46 1465
7412.28 1572
7413.09 1468
7413.90 1415
7414.71 1441
7415.53 1395
7416.34 1322
7417.15 1373
7417.96 1349
7418.78 1342
7419.59 1393
7420.40 1332
7421.22 1287
7422.03 1276
7422.84 1241
7423.66 1195
7424.47 1227
7425.28 1178
7426.10 1099
7426.91 1111
7427.72 1151
7428.54 1214
7429.35 1159
7430.16 1205
7430.98 1298
7431.79 1302
7432.60 1220
7433.42 1275
7434.23 1273
7435.05 1271
7435.86 1281
7436.67 1338
7437.49 1313
7438.30 1401
7439.11 1292
7439.93 1356
7440.74 1339
7441.56 1438
7442.37 1431
7443.19 1430
7444.00 1536
7444.81 1591
7445.63 1615
7446.44 1830
7447.26 1987
7448.07 2256
7448.89 2535
7449.70 2778
7450.52 2823
7451.33 2696
7452.15 2731
7452.96 2448
7453.78 2226
7454.59 2162
7455.40 2005
7456.22 1736
7457.03 1687
7457.85 1575
7458.66 1577
7459.48 1460
7460.30 1376
7461.11 1444
7461.93 1338
7462.74 1452
7463.56 1364
7464.37 1393
7465.19 1482
7466.00 1522
7466.82 1610
7467.63 1617
7468.45 1852
7469.27 1929
7470.08 2067
7470.90 2222
7471.71 2223
7472.53 2289
7473.34 2307
7474.16 2144
7474.98 2325
7475.79 2291
7476.61 2126
7477.42 2141
7478.24 2048
7479.06 1924
7479.87 1899
7480.69 1632
7481.51 1463
7482.32 1379
7483.14 1296
7483.96 1365
7484.77 1292
7485.59 1352
7486.40 1303
7487.22 1341
7488.04 1301
7488.85 1247
7489.67 1249
7490.49 1263
7491.31 1216
7492.12 1110
7492.94 1184
7493.76 1151
7494.57 1200
7495.39 1094
7496.21 1094
7497.02 1101
7497.84 1094
7498.66 1112
7499.48 1069
7500.29 1072
7501.11 1085
7501.93 1078
7502.75 1159
7503.56 1208
7504.38 1206
7505.20 1144
7506.02 1182
7506.83 1221
7507.65 1203
7508.47 1264
7509.29 1245
7510.11 1208
7510.92 1215
7511.74 1285
7512.56 1217
7513.38 1237
7514.20 1249
7515.01 1256
7515.83 1252
7516.65 1206
7517.47 1091
7518.29 1142
7519.11 1144
7519.92 1204
7520.74 1214
7521.56 1208
7522.38 1250
7523.20 1205
7524.02 1168
7524.84 1222
7525.65 1283
7526.47 1250
7527.29 1380
7528.11 1363
7528.93 1336
7529.75 1287
7530.57 1309
7531.39 1347
7532.21 1393
7533.03 1357
7533.85 1321
7534.66 1277
7535.48 1423
7536.30 1400
7537.12 1452
7537.94 1393
7538.76 1405
7539.58 1429
7540.40 1362
7541.22 1346
7542.04 1421
7542.86 1813
7543.68 1898
7544.50 1911
7545.32 2050
7546.14 2209
7546.96 2400
7547.78 2355
7548.60 2244
7549.42 2148
7550.24 2091
7551.06 1872
7551.88 1645
7552.70 1591
7553.52 1519
7554.34 1393
7555.16 1332
7555.98 1228
7556.80 1178
7557.62 1275
7558.44 1276
7559.26 1181
7560.08 1221
7560.90 1281
7561.72 1201
7562.55 1183
7563.37 1136
7564.19 1157
7565.01 1239
7565.83 1255
7566.65 1149
7567.47 1091
7568.29 1136
7569.11 1216
7569.93 1241
7570.76 1299
7571.58 1282
7572.40 1341
7573.22 1343
7574.04 1406
7574.86 1300
7575.68 1289
7576.51 1290
7577.33 1290
7578.15 1171
7578.97 1140
7579.79 1073
7580.61 1062
7581.44 1085
7582.26 1079
7583.08 1103
7583.90 1049
7584.72 1064
7585.55 1043
7586.37 1055
7587.19 1104
7588.01 1130
7588.83 1135
7589.66 1108
7590.48 1297
7591.30 1145
7592.12 1161
7592.95 1157
7593.77 1170
7594.59 1057
7595.41 1088
7596.24 1133
7597.06 1129
7597.88 988
7598.70 1078
7599.53 1142
7600.35 1072
7601.17 1148
7601.99 1160
7602.82 1273
7603.64 1184
7604.46 1299
7605.29 1296
7606.11 1414
7606.93 1470
7607.76 1373
7608.58 1454
7609.40 1459
7610.23 1424
7611.05 1286
7611.87 1291
7612.70 1223
7613.52 1155
7614.34 1164
7615.17 1244
7615.99 1228
7616.81 1209
7617.64 1283
7618.46 1314
7619.29 1294
7620.11 1255
7620.93 1317
7621.76 1342
7622.58 1349
7623.41 1204
7624.23 1249
7625.05 1209
7625.88 1180
7626.70 1219
7627.53 1200
7628.35 1088
7629.18 1267
7630.00 1255
7630.82 1339
7631.65 1464
7632.47 1374
7633.30 1588
7634.12 1720
7634.95 1597
7635.77 1508
7636.60 1477
7637.42 1337
7638.25 1348
7639.07 1206
7639.90 1149
7640.72 1062
7641.55 997
7642.37 1006
7643.20 935
7644.02 973
7644.85 981
7645.67 1036
7646.50 1015
7647.32 994
7648.15 946
7648.97 1004
7649.80 970
7650.63 937
7651.45 991
7652.28 961
7653.10 929
7653.93 905
7654.75 917
7655.58 907
7656.41 910
7657.23 881
7658.06 820
7658.88 743
7659.71 775
7660.54 860
7661.36 896
7662.19 865
7663.01 849
7663.84 772
7664.67 804
7665.49 921
7666.32 965
7667.15 879
7667.97 893
7668.80 968
7669.63 824
7670.45 803
7671.28 835
7672.11 823
7672.93 883
7673.76 897
7674.59 813
7675.41 872
7676.24 848
7677.07 808
7677.89 832
7678.72 819
7679.55 818
7680.37 835
7681.20 814
7682.03 761
7682.86 795
7683.68 794
7684.51 807
7685.34 784
7686.17 765
7686.99 826
7687.82 847
7688.65 865
7689.48 853
7690.30 854
7691.13 906
7691.96 840
7692.79 798
7693.62 737
7694.44 813
7695.27 787
7696.10 875
7696.93 873
7697.76 884
7698.58 828
7699.41 859
7700.24 951
7701.07 898
7701.90 936
7702.72 899
7703.55 896
7704.38 888
7705.21 814
7706.04 815
7706.87 835
7707.70 805
7708.52 890
7709.35 779
7710.18 843
7711.01 789
7711.84 806
7712.67 780
7713.50 779
7714.33 872
7715.16 852
7715.98 909
7716.81 923
7717.64 818
7718.47 791
7719.30 800
7720.13 794
7720.96 799
7721.79 816
7722.62 734
7723.45 782
7724.28 752
7725.11 906
7725.94 794
7726.77 819
7727.60 808
7728.43 778
7729.26 778
7730.09 741
7730.92 836
7731.75 833
7732.58 800
7733.41 830
7734.24 827
7735.07 862
7735.90 844
7736.73 781
7737.56 713
7738.39 770
7739.22 824
7740.05 789
7740.88 807
7741.71 797
7742.54 779
7743.37 764
7744.20 803
7745.03 952
7745.86 989
7746.69 1058
7747.52 1198
7748.35 1310
7749.18 1427
7750.02 1465
7750.85 1561
7751.68 1518
7752.51 1413
7753.34 1325
7754.17 1222
7755.00 1073
7755.83 997
7756.66 930
7757.50 881
7758.33 864
7759.16 821
7759.99 811
7760.82 759
7761.65 873
7762.48 753
7763.32 778
7764.15 789
7764.98 810
7765.81 763
7766.64 798
7767.47 757
7768.31 768
7769.14 725
7769.97 794
7770.80 791
7771.63 747
7772.47 774
7773.30 778
7774.13 758
7774.96 778
7775.80 775
7776.63 807
7777.46 747
7778.29 810
7779.12 752
7779.96 741
7780.79 790
7781.62 762
7782.46 717
7783.29 763
7784.12 742
7784.95 776
7785.79 794
7786.62 823
7787.45 826
7788.28 848
7789.12 841
7789.95 841
7790.78 815
7791.62 771
7792.45 770
7793.28 795
7794.12 773
7794.95 814
7795.78 805
7796.62 793
7797.45 764
7798.28 764
7799.12 705
7799.95 788
7800.78 802
7801.62 760
7802.45 750
7803.29 695
7804.12 793
7804.95 833
7805.79 802
7806.62 883
7807.46 889
7808.29 863
7809.12 806
7809.96 881
7810.79 796
7811.63 834
7812.46 919
7813.29 976
7814.13 993
7814.96 945
7815.80 969
7816.63 892
7817.47 881
7818.30 965
7819.14 997
7819.97 1062
7820.81 1019
7821.64 1008
7822.47 937
7823.31 883
7824.14 996
7824.98 992
7825.81 944
7826.65 937
7827.48 937
7828.32 923
7829.15 995
7829.99 962
7830.83 942
7831.66 1015
7832.50 972
7833.33 881
7834.17 935
7835.00 921
7835.84 935
7836.67 940
7837.51 913
7838.34 917
7839.18 905
7840.02 951
7840.85 1052
7841.69 1049
7842.52 1014
7843.36 1030
7844.19 1041
7845.03 983
7845.87 1024
7846.70 881
7847.54 886
7848.38 898
7849.21 860
7850.05 897
7850.88 910
7851.72 870
7852.56 897
7853.39 828
7854.23 776
7855.07 843
7855.90 794
7856.74 839
7857.58 813
7858.41 897
7859.25 927
7860.09 950
7860.92 1016
7861.76 968
7862.60 915
7863.43 978
7864.27 935
7865.11 914
7865.95 944
7866.78 925
7867.62 844
7868.46 851
7869.29 795
7870.13 865
7870.97 863
7871.81 945
7872.64 916
7873.48 942
7874.32 868
7875.16 920
7875.99 994
7876.83 1119
7877.67 1056
7878.51 1041
7879.34 1125
7880.18 1170
7881.02 1238
7881.86 1230
7882.70 1027
7883.53 1087
7884.37 1034
7885.21 987
7886.05 942
7886.89 1005
7887.73 933
7888.56 918
7889.40 958
7890.24 882
7891.08 921
7891.92 1000
7892.76 992
7893.59 1029
7894.43 1065
7895.27 997
7896.11 992
7896.95 995
7897.79 918
7898.63 864
7899.47 917
7900.31 1016
7901.14 1015
7901.98 980
7902.82 990
7903.66 1017
7904.50 1033
7905.34 1020
7906.18 993
7907.02 993
7907.86 973
7908.70 921
7909.54 930
7910.38 908
7911.22 867
7912.05 883
7912.89 875
7913.73 902
7914.57 1036
7915.41 1047
7916.25 1122
7917.09 1222
7917.93 1312
7918.77 1513
7919.61 1515
7920.45 1663
7921.29 1589
7922.13 1557
7922.97 1582
7923.81 1422
7924.65 1326
7925.49 1389
7926.33 1304
7927.17 1159
7928.02 1073
7928.86 928
7929.70 955
7930.54 970
7931.38 919
7932.22 828
7933.06 854
7933.90 827
7934.74 894
7935.58 877
7936.42 872
7937.26 899
7938.10 829
7938.94 802
7939.79 867
7940.63 877
7941.47 756
7942.31 867
7943.15 962
7943.99 901
7944.83 952
7945.67 920
7946.52 994
7947.36 1021
7948.20 985
7949.04 1038
7949.88 1000
7950.72 935
7951.56 924
7952.41 998
7953.25 945
7954.09 974
7954.93 850
7955.77 921
7956.62 998
7957.46 859
7958.30 910
7959.14 896
7959.98 860
7960.83 933
7961.67 949
7962.51 881
7963.35 989
7964.20 1073
7965.04 933
7965.88 961
7966.72 950
7967.56 927
7968.41 973
7969.25 978
7970.09 993
7970.94 1023
7971.78 923
7972.62 898
7973.46 904
7974.31 991
7975.15 906
7975.99 866
7976.84 857
7977.68 832
7978.52 874
7979.36 848
7980.21 855
7981.05 830
7981.89 926
7982.74 958
7983.58 904
7984.42 838
7985.27 906
7986.11 781
7986.96 785
7987.80 832
7988.64 826
7989.49 770
7990.33 827
7991.17 793
7992.02 818
7992.86 795
7993.71 842
7994.55 808
7995.39 759
7996.24 796
7997.08 787
7997.93 744
7998.77 731
7999.61 794
8000.46 766
8001.30 726
8002.15 741
8002.99 782
8003.84 768
8004.68 738
8005.52 713
8006.37 713
8007.21 672
8008.06 731
8008.90 752
8009.75 726
8010.59 704
8011.44 736
8012.28 754
8013.13 774
8013.97 760
8014.82 743
8015.66 726
8016.51 670
8017.35 808
8018.20 653
8019.04 745
8019.89 792
8020.73 785
8021.58 736
8022.42 649
8023.27 698
8024.12 665
8024.96 666
8025.81 660
8026.65 647
8027.50 672
8028.34 675
8029.19 656
8030.03 783
8030.88 834
8031.73 752
8032.57 696
8033.42 737
8034.26 683
8035.11 680
8035.96 705
8036.80 761
8037.65 710
8038.50 697
8039.34 719
8040.19 755
8041.03 842
8041.88 787
8042.73 702
8043.57 623
8044.42 674
8045.27 705
8046.11 718
8046.96 757
8047.81 749
8048.65 773
8049.50 747
8050.35 698
8051.19 657
8052.04 715
8052.89 713
8053.74 711
8054.58 728
8055.43 732
8056.28 702
8057.12 656
8057.97 614
8058.82 761
8059.67 739
8060.51 677
8061.36 702
8062.21 672
8063.06 689
8063.90 650
8064.75 660
8065.60 688
8066.45 700
8067.29 737
8068.14 741
8068.99 705
8069.84 657
8070.69 639
8071.53 722
8072.38 713
8073.23 656
8074.08 649
8074.93 635
8075.78 630
8076.62 619
8077.47 681
8078.32 661
8079.17 674
8080.02 650
8080.87 684
8081.71 657
8082.56 629
8083.41 599
8084.26 640
8085.11 628
8085.96 678
8086.81 668
8087.66 636
8088.50 686
8089.35 667
8090.20 624
8091.05 712
8091.90 659
8092.75 625
8093.60 643
8094.45 608
8095.30 643
8096.15 666
8097.00 609
8097.84 737
8098.69 672
8099.54 612
8100.39 598
8101.24 585
8102.09 666
8102.94 636
8103.79 626
8104.64 688
8105.49 615
8106.34 579
8107.19 623
8108.04 678
8108.89 716
8109.74 682
8110.59 687
8111.44 621
8112.29 634
8113.14 673
8113.99 675
8114.84 612
8115.69 603
8116.54 589
8117.39 657
8118.24 704
8119.09 713
8119.94 718
8120.80 685
8121.65 651
8122.50 707
8123.35 751
8124.20 726
8125.05 746
8125.90 728
8126.75 679
8127.60 742
8128.45 793
8129.30 736
8130.15 655
8131.01 705
8131.86 627
8132.71 704
8133.56 771
8134.41 736
8135.26 715
8136.11 725
8136.97 721
8137.82 783
8138.67 743
8139.52 746
8140.37 737
8141.22 787
8142.07 793
8142.93 732
8143.78 720
8144.63 840
8145.48 712
8146.33 716
8147.19 808
8148.04 783
8148.89 726
8149.74 734
8150.59 701
8151.45 714
8152.30 769
8153.15 804
8154.00 856
8154.86 860
8155.71 856
8156.56 843
8157.41 915
8158.27 886
8159.12 831
8159.97 870
8160.82 824
8161.68 774
8162.53 778
8163.38 829
8164.23 807
8165.09 845
8165.94 771
8166.79 720
8167.65 770
8168.50 754
8169.35 793
8170.21 813
8171.06 749
8171.91 804
8172.77 783
8173.62 830
8174.47 816
8175.33 752
8176.18 752
8177.03 752
8177.89 695
8178.74 705
8179.59 668
8180.45 730
8181.30 708
8182.16 665
8183.01 658
8183.86 714
8184.72 678
8185.57 631
8186.43 627
8187.28 679
8188.13 658
8188.99 690
8189.84 606
8190.70 618
8191.55 668
8192.40 606
8193.26 619
8194.11 618
8194.97 662
8195.82 649
8196.68 618
8197.53 634
8198.39 655
8199.24 598
8200.10 621
8200.95 589
8201.81 594
8202.66 574
8203.52 575
8204.37 609
8205.23 660
8206.08 662
8206.94 617
8207.79 683
8208.65 692
8209.50 661
8210.36 698
8211.21 724
8212.07 669
8212.92 638
8213.78 673
8214.63 665
8215.49 689
8216.34 714
8217.20 708
8218.06 722
8218.91 678
8219.77 737
8220.62 695
8221.48 729
8222.33 730
8223.19 792
8224.05 819
8224.90 873
8225.76 818
8226.62 851
8227.47 854
8228.33 801
8229.18 778
8230.04 800
8230.90 727
8231.75 808
8232.61 739
8233.47 667
8234.32 689
8235.18 683
8236.04 666
8236.89 613
8237.75 665
8238.61 695
8239.46 684
8240.32 635
8241.18 710
8242.03 662
8242.89 651
8243.75 652
8244.60 711
8245.46 730
8246.32 663
8247.18 690
8248.03 663
8248.89 702
8249.75 733
8250.60 628
8251.46 652
8252.32 688
8253.18 754
8254.03 705
8254.89 654
8255.75 629
8256.61 705
8257.47 650
8258.32 710
8259.18 653
8260.04 676
8260.90 630
8261.75 604
8262.61 664
8263.47 675
8264.33 635
8265.19 682
8266.05 700
8266.90 645
8267.76 631
8268.62 610
8269.48 590
8270.34 577
8271.20 606
8272.05 657
8272.91 625
8273.77 657
8274.63 642
8275.49 624
8276.35 595
8277.21 645
8278.06 613
8278.92 592
8279.78 686
8280.64 672
8281.50 628
8282.36 657
8283.22 646
8284.08 667
8284.94 656
8285.80 722
8286.66 688
8287.51 701
8288.37 709
8289.23 754
8290.09 725
8290.95 681
8291.81 744
8292.67 737
8293.53 753
8294.39 716
8295.25 726
8296.11 788
8296.97 725
8297.83 736
8298.69 744
8299.55 684
8300.41 665
8301.27 731
8302.13 722
8302.99 761
8303.85 702
8304.71 760
8305.57 737
8306.43 729
8307.29 759
8308.15 720
8309.01 662
8309.87 668
8310.73 711
8311.59 725
8312.45 696
8313.31 691
8314.18 661
8315.04 714
8315.90 696
8316.76 735
8317.62 649
8318.48 717
8319.34 747
8320.20 785
8321.06 747
8321.92 684
8322.78 630
8323.65 615
8324.51 713
8325.37 680
8326.23 635
8327.09 691
8327.95 634
8328.81 636
8329.68 633
8330.54 648
8331.40 682
8332.26 688
8333.12 700
8333.98 697
8334.85 692
8335.71 692
8336.57 679
8337.43 679
8338.29 694
8339.15 745
8340.02 794
8340.88 727
8341.74 699
8342.60 672
8343.47 727
8344.33 719
8345.19 762
8346.05 761
8346.91 764
8347.78 761
8348.64 753
8349.50 800
8350.36 766
8351.23 723
8352.09 749
8352.95 806
8353.82 720
8354.68 642
8355.54 743
8356.40 727
8357.27 737
8358.13 652
8358.99 739
8359.86 749
8360.72 752
8361.58 729
8362.44 693
8363.31 708
8364.17 743
8365.03 808
8365.90 737
8366.76 714
8367.62 714
8368.49 726
8369.35 659
8370.22 705
8371.08 717
8371.94 793
8372.81 793
8373.67 810
8374.53 868
8375.40 838
8376.26 856
8377.13 789
8377.99 743
8378.85 847
8379.72 814
8380.58 914
8381.45 844
8382.31 857
8383.17 862
8384.04 852
8384.90 837
8385.77 904
8386.63 895
8387.50 866
8388.36 871
8389.23 938
8390.09 1026
8390.96 921
8391.82 935
8392.68 957
8393.55 845
8394.41 920
8395.28 1036
8396.14 885
8397.01 856
8397.87 863
8398.74 865
8399.60 948
8400.47 956
8401.33 907
8402.20 909
8403.07 961
8403.93 983
8404.80 922
8405.66 965
8406.53 981
8407.39 956
8408.26 968
8409.12 1008
8409.99 953
8410.85 946
8411.72 955
8412.59 1030
8413.45 1065
8414.32 1089
8415.18 1011
8416.05 1053
8416.92 1188
8417.78 1159
8418.65 1161
8419.51 1091
8420.38 1059
8421.25 1111
8422.11 1161
8422.98 1145
8423.85 1045
8424.71 1142
8425.58 1208
8426.44 1226
8427.31 1232
8428.18 1229
8429.04 1211
8429.91 1220
8430.78 1243
8431.64 1334
8432.51 1337
8433.38 1428
8434.25 1373
8435.11 1340
8435.98 1347
8436.85 1468
8437.71 1439
8438.58 1485
8439.45 1665
8440.31 1789
8441.18 1771
8442.05 1872
8442.92 1851
8443.78 1864
8444.65 1944
8445.52 1974
8446.39 2020
8447.25 1918
8448.12 1848
8448.99 1795
8449.86 1799
8450.72 1875
8451.59 1921
8452.46 2077
8453.33 2282
8454.20 2646
8455.06 3076
8455.93 3867
8456.80 4971
8457.67 6101
8458.54 7058
8459.40 7444
8460.27 7446
8461.14 6918
8462.01 6428
8462.88 5651
8463.75 4595
8464.61 3859
8465.48 3202
8466.35 2708
8467.22 2348
8468.09 1904
8468.96 1773
8469.83 1693
8470.70 1585
8471.56 1432
8472.43 1392
8473.30 1289
8474.17 1343
8475.04 1383
8475.91 1353
8476.78 1305
8477.65 1446
8478.52 1318
8479.39 1187
8480.25 1205
8481.12 1115
8481.99 1143
8482.86 1146
8483.73 1089
8484.60 1218
8485.47 1267
8486.34 1319
8487.21 1279
8488.08 1252
8488.95 1360
8489.82 1324
8490.69 1281
8491.56 1173
8492.43 1171
8493.30 1188
8494.17 1284
8495.04 1314
8495.91 1360
8496.78 1451
8497.65 1439
8498.52 1473
8499.39 1513
8500.26 1373
8501.13 1270
8502.00 1304
8502.87 1298
8503.74 1198
8504.61 1150
8505.48 1094
8506.35 1179
8507.22 1095
8508.09 1086
8508.97 1092
8509.84 1130
8510.71 1149
8511.58 1129
8512.45 1155
8513.32 1205
8514.19 1160
8515.06 1136
8515.93 1161
8516.80 1176
8517.68 1251
8518.55 1260
8519.42 1245
8520.29 1304
8521.16 1288
8522.03 1280
8522.90 1236
8523.77 1280
8524.65 1343
8525.52 1306
8526.39 1333
8527.26 1303
8528.13 1240
8529.00 1251
8529.88 1406
8530.75 1309
8531.62 1318
8532.49 1382
8533.36 1346
8534.24 1311
8535.11 1332
8535.98 1303
8536.85 1324
8537.72 1306
8538.60 1278
8539.47 1361
8540.34 1305
8541.21 1281
8542.09 1280
8542.96 1131
8543.83 1151
8544.70 1108
8545.58 1078
8546.45 956
8547.32 908
8548.19 1058
8549.07 1091
8549.94 1071
8550.81 971
8551.69 988
8552.56 1012
8553.43 1136
8554.31 1237
8555.18 1265
8556.05 1244
8556.92 1341
8557.80 1369
8558.67 1235
8559.54 1298
8560.42 1229
8561.29 1178
8562.16 1186
8563.04 1053
8563.91 1004
8564.79 1057
8565.66 1000
8566.53 993
8567.41 994
8568.28 1004
8569.15 1023
8570.03 1024
8570.90 959
8571.78 935
8572.65 878
8573.52 866
8574.40 953
8575.27 936
8576.15 890
8577.02 942
8577.89 921
8578.77 923
8579.64 805
8580.52 822
8581.39 873
8582.27 844
8583.14 767
8584.02 795
8584.89 810
8585.77 897
8586.64 891
8587.51 863
8588.39 888
8589.26 885
8590.14 883
8591.01 814
8591.89 884
8592.76 877
8593.64 901
8594.51 904
8595.39 868
8596.26 904
8597.14 927
8598.02 888
8598.89 866
8599.77 934
8600.64 878
8601.52 959
8602.39 962
8603.27 994
8604.14 946
8605.02 885
8605.89 885
8606.77 950
8607.65 864
8608.52 907
8609.40 943
8610.27 1027
8611.15 996
8612.03 1022
8612.90 1041
8613.78 1072
8614.65 1036
8615.53 1008
8616.41 1018
8617.28 984
8618.16 973
8619.04 961
8619.91 878
8620.79 932
8621.66 868
8622.54 888
8623.42 893
8624.29 902
8625.17 849
8626.05 843
8626.92 871
8627.80 1004
8628.68 1040
8629.56 945
8630.43 999
8631.31 977
8632.19 941
8633.06 1025
8633.94 1090
8634.82 1090
8635.69 1052
8636.57 948
8637.45 948
8638.33 1003
8639.20 943
8640.08 910
8640.96 1009
8641.84 993
8642.71 1037
8643.59 1084
8644.47 1047
8645.35 995
8646.22 1029
8647.10 1081
8647.98 1090
8648.86 1142
8649.74 1108
8650.61 1166
8651.49 1146
8652.37 1117
8653.25 1090
8654.13 1139
8655.00 1116
8655.88 1160
8656.76 1147
8657.64 1155
8658.52 1164
8659.40 1217
8660.27 1098
8661.15 1130
8662.03 1121
8662.91 1119
8663.79 1157
8664.67 1271
8665.55 1239
8666.43 1165
8667.30 1228
8668.18 1179
8669.06 1187
8669.94 1237
8670.82 1305
8671.70 1376
8672.58 1458
8673.46 1548
8674.34 1779
8675.22 2016
8676.09 2151
8676.97 2274
8677.85 2349
8678.73 2150
8679.61 2102
8680.49 2013
8681.37 1903
8682.25 1829
8683.13 1605
8684.01 1544
8684.89 1624
8685.77 1444
8686.65 1431
8687.53 1401
8688.41 1407
8689.29 1511
8690.17 1722
8691.05 1982
8691.93 2192
8692.81 2564
8693.69 3011
8694.57 3367
8695.45 3504
8696.33 3576
8697.21 3393
8698.09 3146
8698.97 2889
8699.85 2474
8700.73 2121
8701.61 1812
8702.49 1611
8703.37 1465
8704.26 1401
8705.14 1266
8706.02 1257
8706.90 1234
8707.78 1178
8708.66 1214
8709.54 1188
8710.42 1120
8711.30 1107
8712.18 1157
8713.06 1125
8713.95 1060
8714.83 1055
8715.71 1144
8716.59 1148
8717.47 1022
8718.35 1045
8719.23 953
8720.12 1027
8721.00 1015
8721.88 1081
8722.76 1044
8723.64 1030
8724.52 1059
8725.41 1058
8726.29 1009
8727.17 1009
8728.05 1054
8728.93 1104
8729.81 1030
8730.70 1025
8731.58 1079
8732.46 1153
8733.34 1160
8734.23 1229
8735.11 1178
8735.99 1162
8736.87 1110
8737.75 1055
8738.64 1094
8739.52 1111
8740.40 998
8741.28 995
8742.17 1027
8743.05 1017
8743.93 1017
8744.82 996
8745.70 1055
8746.58 1008
8747.46 953
8748.35 1046
8749.23 1108
8750.11 1143
8751.00 1092
8751.88 1109
8752.76 1102
8753.65 1142
8754.53 1180
8755.41 1157
8756.30 1226
8757.18 1212
8758.06 1289
8758.95 1354
8759.83 1463
8760.71 1445
8761.60 1479
8762.48 1496
8763.36 1454
8764.25 1408
8765.13 1339
8766.01 1315
8766.90 1272
8767.78 1300
8768.67 1212
8769.55 1217
8770.43 1179
8771.32 1143
8772.20 1250
8773.09 1270
8773.97 1187
8774.86 1227
8775.74 1286
8776.62 1359
8777.51 1318
8778.39 1336
8779.28 1303
8780.16 1292
8781.05 1396
8781.93 1453
8782.82 1337
8783.70 1427
8784.59 1365
8785.47 1370
8786.36 1360
8787.24 1404
8788.12 1354
8789.01 1379
8789.89 1468
8790.78 1545
8791.67 1693
8792.55 1754
8793.44 1905
8794.32 2026
8795.21 2152
8796.09 2057
8796.98 2094
8797.86 1926
8798.75 1720
8799.63 1682
8800.52 1565
8801.40 1499
8802.29 1397
8803.18 1271
8804.06 1162
8804.95 1252
8805.83 1224
8806.72 1162
8807.60 1202
8808.49 1224
8809.38 1168
8810.26 1270
8811.15 1227
8812.04 1232
8812.92 1204
8813.81 1226
8814.69 1177
8815.58 1066
8816.47 979
8817.35 1025
8818.24 1015
8819.13 1068
8820.01 1031
8820.90 1030
8821.79 972
8822.67 1035
8823.56 976
8824.45 992
8825.33 1038
8826.22 1150
8827.11 1016
8827.99 1025
8828.88 947
8829.77 949
8830.65 969
8831.54 1018
8832.43 1036
8833.32 946
8834.20 905
8835.09 908
8835.98 963
8836.87 948
8837.75 919
8838.64 862
8839.53 809
8840.42 876
8841.30 934
8842.19 884
8843.08 876
8843.97 854
8844.85 839
8845.74 816
8846.63 867
8847.52 907
8848.41 892
8849.29 862
8850.18 849
8851.07 843
8851.96 872
8852.85 859
8853.73 855
8854.62 819
8855.51 833
8856.40 808
8857.29 791
8858.18 777
8859.06 832
8859.95 840
8860.84 778
8861.73 817
8862.62 801
8863.51 797
8864.40 825
8865.29 858
8866.17 871
8867.06 864
8867.95 875
8868.84 827
8869.73 808
8870.62 856
8871.51 787
8872.40 804
8873.29 811
8874.18 817
8875.07 759
8875.96 740
8876.84 737
8877.73 792
8878.62 716
8879.51 683
8880.40 764
8881.29 661
8882.18 715
8883.07 689
8883.96 672
8884.85 674
8885.74 697
8886.63 762
8887.52 730
8888.41 765
8889.30 756
8890.19 693
8891.08 693
8891.97 689
8892.86 660
8893.75 658
8894.64 661
8895.53 678
8896.42 683
8897.31 663
8898.20 653
8899.09 651
8899.98 603
8900.88 671
8901.77 687
8902.66 627
8903.55 608
8904.44 620
8905.33 672
8906.22 617
8907.11 599
8908.00 634
8908.89 632
8909.78 665
8910.68 655
8911.57 704
8912.46 645
8913.35 660
8914.24 622
8915.13 636
8916.02 645
8916.91 631
8917.81 602
8918.70 532
8919.59 567
8920.48 592
8921.37 651
8922.26 628
8923.16 609
8924.05 626
8924.94 601
8925.83 638
8926.72 676
8927.61 664
8928.51 609
8929.40 566
8930.29 569
8931.18 530
8932.07 569
8932.97 580
8933.86 609
8934.75 669
8935.64 567
8936.54 535
8937.43 576
8938.32 609
8939.21 607
8940.11 572
8941.00 605
8941.89 599
8942.78 590
8943.68 594
8944.57 541
8945.46 642
8946.36 648
8947.25 601
8948.14 656
8949.03 572
8949.93 602
8950.82 556
8951.71 534
8952.61 555
8953.50 556
8954.39 527
8955.29 567
8956.18 566
8957.07 589
8957.97 537
8958.86 595
8959.75 613
8960.65 524
8961.54 558
8962.44 537
8963.33 568
8964.22 616
8965.12 555
8966.01 562
8966.90 591
8967.80 596
8968.69 631
8969.59 703
8970.48 628
8971.37 635
8972.27 609
8973.16 575
8974.06 624
8974.95 549
8975.85 586
8976.74 608
8977.64 580
8978.53 573
8979.42 586
8980.32 575
8981.21 595
8982.11 566
8983.00 550
8983.90 580
8984.79 595
8985.69 578
8986.58 568
8987.48 546
8988.37 514
8989.27 476
8990.16 543
8991.06 552
8991.95 442
8992.85 495
8993.74 503
8994.64 436
8995.53 493
8996.43 469
8997.32 512
8998.22 516
8999.12 533
9000.01 461
9000.91 507
9001.80 482
9002.70 552
9003.59 524
9004.49 578
9005.39 550
9006.28 560
9007.18 561
9008.07 523
9008.97 552
9009.87 550
9010.76 532
9011.66 512
9012.55 475
9013.45 516
9014.35 507
9015.24 450
9016.14 487
9017.04 422
9017.93 437
9018.83 514
9019.72 559
9020.62 536
9021.52 523
9022.41 535
9023.31 516
9024.21 542
9025.11 529
9026.00 484
9026.90 461
9027.80 522
9028.69 487
9029.59 504
9030.49 468
9031.38 490
9032.28 468
9033.18 496
9034.08 498
9034.97 495
9035.87 537
9036.77 513
9037.67 505
9038.56 495
9039.46 536
9040.36 476
9041.26 489
9042.15 478
9043.05 547
9043.95 480
9044.85 478
9045.74 530
9046.64 494
9047.54 515
9048.44 559
9049.34 536
9050.23 514
9051.13 509
9052.03 492
9052.93 533
9053.83 499
9054.73 491
9055.62 512
9056.52 507
9057.42 513
9058.32 508
9059.22 514
9060.12 529
9061.01 526
9061.91 503
9062.81 504
9063.71 552
9064.61 506
9065.51 525
9066.41 553
9067.31 485
9068.21 519
9069.10 486
9070.00 499
9070.90 498
9071.80 481
9072.70 493
9073.60 515
9074.50 515
9075.40 461
9076.30 471
9077.20 517
9078.10 534
9079.00 517
9079.90 476
9080.80 499
9081.70 521
9082.59 581
9083.49 518
9084.39 556
9085.29 551
9086.19 492
9087.09 511
9087.99 558
9088.89 586
9089.79 512
9090.69 520
9091.59 557
9092.49 523
9093.39 559
9094.29 559
9095.19 528
9096.10 487
9097.00 479
9097.90 495
9098.80 532
9099.70 529
9100.60 535
9101.50 525
9102.40 533
9103.30 465
9104.20 483
9105.10 509
9106.00 553
9106.90 474
9107.80 516
9108.70 522
9109.61 471
9110.51 500
9111.41 508
9112.31 523
9113.21 526
9114.11 491
9115.01 530
9115.91 549
9116.82 565
9117.72 462
9118.62 456
9119.52 438
9120.42 484
9121.32 458
9122.22 506
9123.13 456
9124.03 461
9124.93 476
9125.83 503
9126.73 427
9127.64 470
9128.54 478
9129.44 490
9130.34 489
9131.24 499
9132.15 470
9133.05 485
9133.95 513
9134.85 466
9135.76 494
9136.66 457
9137.56 443
9138.46 477
9139.36 524
9140.27 517
9141.17 501
9142.07 465
9142.98 510
9143.88 481
9144.78 496
9145.68 485
9146.59 460
9147.49 573
9148.39 511
9149.30 472
9150.20 448
9151.10 479
9152.00 448
9152.91 472
9153.81 578
9154.71 511
9155.62 481
9156.52 470
9157.42 517
9158.33 532
9159.23 497
9160.13 503
9161.04 507
9161.94 485
9162.85 481
9163.75 466
9164.65 502
9165.56 486
9166.46 462
9167.36 464
9168.27 517
9169.17 506
9170.08 534
9170.98 432
9171.88 461
9172.79 492
9173.69 489
9174.60 487
9175.50 466
9176.41 475
9177.31 481
9178.21 488
9179.12 492
9180.02 434
9180.93 469
9181.83 476
9182.74 494
9183.64 479
9184.55 430
9185.45 461
9186.36 498
9187.26 451
9188.17 394
9189.07 479
9189.98 497
9190.88 450
9191.79 454
9192.69 466
9193.60 491
9194.50 489
9195.41 493
9196.31 529
9197.22 518
9198.12 515
9199.03 487
9199.93 531
9200.84 531
9201.74 500
9202.65 473
9203.56 460
9204.46 496
9205.37 531
9206.27 531
9207.18 461
9208.09 489
9208.99 429
9209.90 488
9210.80 530
9211.71 503
9212.62 531
9213.52 487
9214.43 508
9215.33 536
9216.24 567
9217.15 555
9218.05 525
9218.96 604
9219.87 628
9220.77 691
9221.68 595
9222.59 577
9223.49 551
9224.40 498
9225.31 542
9226.21 521
9227.12 536
9228.03 528
9228.93 487
9229.84 541
9230.75 530
9231.65 453
9232.56 507
9233.47 514
9234.38 483
9235.28 468
9236.19 485
9237.10 463
9238.00 533
9238.91 515
9239.82 502
9240.73 476
9241.63 471
9242.54 523
9243.45 528
9244.36 461
9245.27 454
9246.17 444
9247.08 439
9247.99 497
9248.90 475
9249.80 496
9250.71 513
9251.62 469
9252.53 518
9253.44 478
9254.34 449
9255.25 464
9256.16 472
9257.07 470
9257.98 445
9258.89 520
9259.79 435
9260.70 490
9261.61 469
9262.52 457
9263.43 460
9264.34 442
9265.25 459
9266.16 411
9267.06 496
9267.97 483
9268.88 475
9269.79 469
9270.70 459
9271.61 441
9272.52 475
9273.43 484
9274.34 466
9275.25 461
9276.15 465
9277.06 462
9277.97 474
9278.88 436
9279.79 465
9280.70 504
9281.61 510
9282.52 456
9283.43 490
9284.34 500
9285.25 463
9286.16 493
9287.07 470
9287.98 466
9288.89 504
9289.80 490
9290.71 458
9291.62 487
9292.53 490
9293.44 492
9294.35 478
9295.26 473
9296.17 484
9297.08 460
9297.99 501
9298.90 484
9299.81 462
9300.72 508
9301.63 532
9302.54 542
9303.45 526
9304.36 540
9305.27 511
9306.18 564
9307.10 556
9308.01 535
9308.92 596
9309.83 623
9310.74 628
9311.65 665
9312.56 618
9313.47 677
9314.38 661
9315.29 617
9316.21 574
9317.12 556
9318.03 593
9318.94 552
9319.85 521
9320.76 520
9321.67 518
9322.58 568
9323.50 560
9324.41 536
9325.32 579
9326.23 519
9327.14 570
9328.05 534
9328.97 493
9329.88 557
9330.79 533
9331.70 500
9332.61 566
9333.53 505
9334.44 471
9335.35 479
9336.26 480
9337.18 493
9338.09 468
9339.00 496
9339.91 590
9340.82 606
9341.74 498
9342.65 493
9343.56 531
9344.47 515
9345.39 503
9346.30 521
9347.21 485
9348.13 539
9349.04 469
9349.95 526
9350.86 490
9351.78 450
9352.69 515
9353.60 484
9354.52 515
9355.43 535
9356.34 530
9357.26 482
9358.17 509
9359.08 461
9360.00 462
9360.91 509
9361.82 562
9362.74 511
9363.65 435
9364.56 510
9365.48 517
9366.39 506
9367.30 549
9368.22 517
9369.13 508
9370.05 503
9370.96 509
9371.87 564
9372.79 501
9373.70 529
9374.62 572
9375.53 488
9376.44 534
9377.36 529
9378.27 523
9379.19 490
9380.10 465
9381.02 474
9381.93 485
9382.84 541
9383.76 591
9384.67 592
9385.59 513
9386.50 512
9387.42 544
9388.33 495
9389.25 553
9390.16 583
9391.08 624
9391.99 629
9392.91 630
9393.82 655
9394.74 658
9395.65 641
9396.57 708
9397.48 682
9398.40 667
9399.31 641
9400.23 635
9401.14 676
9402.06 614
9402.97 643
9403.89 630
9404.80 599
9405.72 627
9406.64 590
9407.55 574
9408.47 583
9409.38 590
9410.30 586
9411.21 523
9412.13 495
9413.05 551
9413.96 547
9414.88 566
9415.79 485
9416.71 511
9417.63 520
9418.54 510
9419.46 521
9420.38 523
9421.29 571
9422.21 551
9423.12 568
9424.04 582
9424.96 527
9425.87 532
9426.79 540
9427.71 579
9428.62 532
9429.54 550
9430.46 608
9431.37 556
9432.29 608
9433.21 571
9434.13 596
9435.04 592
9435.96 633
9436.88 539
9437.79 571
9438.71 591
9439.63 667
9440.55 630
9441.46 592
9442.38 590
9443.30 573
9444.22 532
9445.13 569
9446.05 575
9446.97 582
9447.89 555
9448.80 600
9449.72 623
9450.64 630
9451.56 639
9452.47 610
9453.39 700
9454.31 803
9455.23 838
9456.15 856
9457.06 831
9457.98 769
9458.90 688
9459.82 733
9460.74 660
9461.66 608
9462.57 646
9463.49 604
9464.41 591
9465.33 549
9466.25 592
9467.17 660
9468.09 588
9469.00 583
9469.92 532
9470.84 592
9471.76 566
9472.68 598
9473.60 559
9474.52 551
9475.44 555
9476.35 625
9477.27 645
9478.19 578
9479.11 588
9480.03 600
9480.95 620
9481.87 605
9482.79 633
9483.71 660
9484.63 615
9485.55 607
9486.47 671
9487.39 638
9488.31 641
9489.23 692
9490.15 666
9491.07 587
9491.98 574
9492.90 573
9493.82 633
9494.74 602
9495.66 544
9496.58 553
9497.50 593
9498.42 601
9499.34 566
9500.27 595
9501.19 594
9502.11 569
9503.03 590
9503.95 516
9504.87 526
9505.79 559
9506.71 577
9507.63 533
9508.55 541
9509.47 577
9510.39 644
9511.31 597
9512.23 602
9513.15 645
9514.07 612
9514.99 612
9515.92 666
9516.84 637
9517.76 618
9518.68 645
9519.60 689
9520.52 665
9521.44 634
9522.36 621
9523.28 656
9524.21 701
9525.13 623
9526.05 634
9526.97 636
9527.89 634
9528.81 682
9529.73 705
9530.66 631
9531.58 760
9532.50 804
9533.42 989
9534.34 1004
9535.27 1043
9536.19 1061
9537.11 1027
9538.03 1091
9538.95 968
9539.88 845
9540.80 937
9541.72 798
9542.64 716
9543.56 712
9544.49 663
9545.41 709
9546.33 694
9547.25 678
9548.18 741
9549.10 636
9550.02 617
9550.94 572
9551.87 606
9552.79 638
9553.71 640
9554.64 649
9555.56 599
9556.48 626
9557.40 612
9558.33 626
9559.25 634
9560.17 698
9561.10 698
9562.02 731
9562.94 698
9563.87 766
9564.79 688
9565.71 696
9566.64 708
9567.56 638
9568.48 592
9569.41 565
9570.33 602
9571.25 622
9572.18 601
9573.10 637
9574.02 612
9574.95 607
9575.87 559
9576.80 591
9577.72 572
9578.64 564
9579.57 582
9580.49 633
9581.42 570
9582.34 634
9583.26 636
9584.19 617
9585.11 527
9586.04 546
9586.96 574
9587.89 574
9588.81 555
9589.74 545
9590.66 533
9591.58 596
9592.51 548
9593.43 585
9594.36 648
9595.28 635
9596.21 621
9597.13 605
9598.06 646
9598.98 640
9599.91 632
9600.83 639
9601.76 652
9602.68 602
9603.61 629
9604.53 649
9605.46 608
9606.38 597
9607.31 672
9608.24 652
9609.16 633
9610.09 708
9611.01 722
9611.94 649
9612.86 718
9613.79 685
9614.71 682
9615.64 696
9616.57 665
9617.49 701
9618.42 672
9619.34 685
9620.27 719
9621.20 745
9622.12 741
9623.05 693
9623.97 755
9624.90 745
9625.83 695
9626.75 704
9627.68 706
9628.61 754
9629.53 708
9630.46 762
9631.39 774
9632.31 793
9633.24 879
9634.17 846
9635.09 878
9636.02 956
9636.95 932
9637.87 943
9638.80 911
9639.73 989
9640.65 899
9641.58 909
9642.51 1022
9643.43 907
9644.36 916
9645.29 951
9646.22 985
9647.14 966
9648.07 1019
9649.00 1048
9649.93 1186
9650.85 1167
9651.78 1278
9652.71 1389
9653.64 1349
9654.56 1312
9655.49 1276
9656.42 1233
9657.35 1170
9658.27 1078
9659.20 1067
9660.13 1026
9661.06 993
9661.99 967
9662.91 955
9663.84 919
9664.77 865
9665.70 876
9666.63 918
9667.56 926
9668.48 968
9669.41 961
9670.34 984
9671.27 991
9672.20 965
9673.13 982
9674.05 1060
9674.98 993
9675.91 997
9676.84 1001
9677.77 1042
9678.70 1032
9679.63 1054
9680.56 1031
9681.48 1045
9682.41 1049
9683.34 1047
9684.27 1072
9685.20 1108
9686.13 1151
9687.06 1087
9687.99 1054
9688.92 1052
9689.85 1078
9690.78 1047
9691.71 1089
9692.64 1097
9693.57 1187
9694.49 1138
9695.42 1170
9696.35 1211
9697.28 1200
9698.21 1346
9699.14 1325
9700.07 1375
9701.00 1469
9701.93 1459
9702.86 1459
9703.79 1519
9704.72 1504
9705.65 1482
9706.58 1343
9707.51 1312
9708.44 1304
9709.37 1123
9710.30 1087
9711.23 1115
9712.16 1115
9713.10 1186
9714.03 1193
9714.96 1143
9715.89 1179
9716.82 1208
9717.75 1192
9718.68 1235
9719.61 1166
9720.54 1175
9721.47 1055
9722.40 1036
9723.33 1027
9724.26 989
9725.20 988
9726.13 901
9727.06 955
9727.99 906
9728.92 867
9729.85 916
9730.78 879
9731.71 837
9732.65 805
9733.58 851
9734.51 865
9735.44 888
9736.37 780
9737.30 783
9738.23 837
9739.17 813
9740.10 801
9741.03 809
9741.96 827
9742.89 791
9743.83 837
9744.76 809
9745.69 893
9746.62 861
9747.55 861
9748.49 825
9749.42 846
9750.35 813
9751.28 871
9752.22 908
9753.15 803
9754.08 792
9755.01 761
9755.95 737
9756.88 749
9757.81 737
9758.74 745
9759.68 771
9760.61 776
9761.54 768
9762.47 790
9763.41 776
9764.34 798
9765.27 797
9766.21 794
9767.14 816
9768.07 805
9769.01 745
9769.94 736
9770.87 738
9771.80 804
9772.74 801
9773.67 821
9774.60 797
9775.54 764
9776.47 828
9777.41 905
9778.34 901
9779.27 892
9780.21 935
9781.14 907
9782.07 880
9783.01 916
9783.94 899
9784.88 944
9785.81 972
9786.74 935
9787.68 916
9788.61 905
9789.55 816
9790.48 815
9791.41 776
9792.35 799
9793.28 766
9794.22 780
9795.15 817
9796.09 823
9797.02 849
9797.95 820
9798.89 784
9799.82 795
9800.76 859
9801.69 821
9802.63 813
9803.56 814
9804.50 757
9805.43 697
9806.37 727
9807.30 761
9808.24 732
9809.17 660
9810.11 669
9811.04 664
9811.98 656
9812.91 710
9813.85 647
9814.78 632
9815.72 609
9816.65 665
9817.59 651
9818.53 648
9819.46 637
9820.40 583
9821.33 611
9822.27 602
9823.20 616
9824.14 590
9825.08 581
9826.01 573
9826.95 602
9827.88 628
9828.82 617
9829.76 623
9830.69 592
9831.63 591
9832.56 637
9833.50 621
9834.44 639
9835.37 637
9836.31 600
9837.25 642
9838.18 654
9839.12 611
9840.06 634
9840.99 570
9841.93 684
9842.86 657
9843.80 627
9844.74 621
9845.68 656
9846.61 650
9847.55 652
9848.49 659
9849.42 631
9850.36 698
9851.30 687
9852.23 694
9853.17 638
9854.11 656
9855.05 641
9855.98 687
9856.92 702
9857.86 717
9858.80 716
9859.73 684
9860.67 659
9861.61 657
9862.55 671
9863.48 611
9864.42 676
9865.36 709
9866.30 697
9867.23 668
9868.17 638
9869.11 592
9870.05 605
9870.99 553
9871.92 657
9872.86 646
9873.80 628
9874.74 625
9875.68 598
9876.62 608
9877.55 622
9878.49 650
9879.43 658
9880.37 694
9881.31 761
9882.25 700
9883.18 626
9884.12 637
9885.06 588
9886.00 631
9886.94 632
9887.88 631
9888.82 645
9889.76 594
9890.69 600
9891.63 580
9892.57 561
9893.51 594
9894.45 577
9895.39 646
9896.33 685
9897.27 599
9898.21 563
9899.15 577
9900.09 610
9901.03 597
9901.97 598
9902.91 654
9903.84 598
9904.78 556
9905.72 609
9906.66 654
9907.60 613
9908.54 657
9909.48 642
9910.42 667
9911.36 664
9912.30 589
9913.24 723
9914.18 718
9915.12 686
9916.06 711
9917.00 681
9917.94 673
9918.88 663
9919.82 641
9920.77 618
9921.71 651
9922.65 685
9923.59 788
9924.53 771
9925.47 896
9926.41 1028
9927.35 1173
9928.29 1359
9929.23 1413
9930.17 1370
9931.11 1434
9932.05 1384
9932.99 1270
9933.94 1176
9934.88 1036
9935.82 968
9936.76 862
9937.70 812
9938.64 746
9939.58 710
9940.52 651
9941.46 641
9942.41 653
9943.35 675
9944.29 661
9945.23 624
9946.17 617
9947.11 597
9948.06 550
9949.00 614
9949.94 627
9950.88 599
9951.82 589
9952.76 654
9953.71 585
9954.65 616
9955.59 587
9956.53 620
9957.47 643
9958.42 667
9959.36 653
9960.30 606
9961.24 664
9962.19 686
9963.13 641
9964.07 618
9965.01 621
9965.96 691
9966.90 634
9967.84 619
9968.78 651
9969.73 581
9970.67 576
9971.61 590
9972.56 614
9973.50 591
9974.44 544
9975.38 536
9976.33 544
9977.27 555
9978.21 521
9979.16 559
9980.10 506
9981.04 543
9981.99 540
9982.93 549
9983.87 553
9984.82 502
9985.76 485
9986.70 552
9987.65 559
9988.59 567
9989.53 518
9990.48 549
9991.42 597
9992.37 557
9993.31 577
9994.25 536
9995.20 548
9996.14 513
9997.08 578
9998.03 552
9998.97 553
9999.92 545
10000.86 572
10001.81 555
10002.75 519
10003.69 587
10004.64 523
10005.58 541
10006.53 580
10007.47 542
10008.42 546
10009.36 590
10010.31 575
10011.25 537
10012.19 548
10013.14 549
10014.08 544
10015.03 546
10015.97 570
10016.92 487
10017.86 507
10018.81 572
10019.75 559
10020.70 560
10021.64 548
10022.59 589
10023.54 576
10024.48 534
10025.43 534
10026.37 569
10027.32 554
10028.26 535
10029.21 543
10030.15 540
10031.10 497
10032.04 507
10032.99 506
10033.94 514
10034.88 489
10035.83 512
10036.77 529
10037.72 539
10038.67 494
10039.61 503
10040.56 480
10041.50 506
10042.45 476
10043.40 482
10044.34 481
10045.29 501
10046.23 502
10047.18 508
10048.13 478
10049.07 524
10050.02 503
10050.97 513
10051.91 484
10052.86 444
10053.81 458
10054.75 449
10055.70 507
10056.65 487
10057.59 506
10058.54 507
10059.49 485
10060.43 453
10061.38 479
10062.33 435
10063.28 451
10064.22 477
10065.17 448
10066.12 452
10067.07 468
10068.01 476
10068.96 464
10069.91 445
10070.85 438
10071.80 427
10072.75 484
10073.70 497
10074.65 471
10075.59 479
10076.54 456
10077.49 504
10078.44 435
10079.38 522
10080.33 480
10081.28 492
10082.23 443
10083.18 442
10084.12 519
10085.07 491
10086.02 493
10086.97 513
10087.92 505
10088.87 477
10089.81 453
10090.76 462
10091.71 466
10092.66 442
10093.61 471
10094.56 462
10095.51 435
10096.45 452
10097.40 421
10098.35 440
10099.30 448
10100.25 453
10101.20 466
10102.15 453
10103.10 433
10104.05 481
10104.99 444
10105.94 500
10106.89 486
10107.84 436
10108.79 414
10109.74 430
10110.69 424
10111.64 400
10112.59 402
10113.54 404
10114.49 428
10115.44 499
10116.39 405
10117.34 419
10118.29 439
10119.24 503
10120.19 506
10121.14 430
10122.09 462
10123.04 445
10123.99 528
10124.94 497
10125.89 446
10126.84 476
10127.79 433
10128.74 426
10129.69 451
10130.64 440
10131.59 420
10132.54 422
10133.49 429
10134.44 395
10135.39 398
10136.34 411
10137.29 475
10138.24 494
10139.19 454
10140.14 434
10141.09 455
10142.04 432
10143.00 461
10143.95 474
10144.90 468
10145.85 454
10146.80 519
10147.75 482
10148.70 442
10149.65 420
10150.60 447
10151.56 391
10152.51 416
10153.46 430
10154.41 417
10155.36 456
10156.31 494
10157.26 454
10158.22 421
10159.17 417
10160.12 476
10161.07 524
10162.02 465
10162.97 433
10163.93 440
10164.88 493
10165.83 484
10166.78 485
10167.73 461
10168.69 511
10169.64 507
10170.59 490
10171.54 442
10172.49 497
10173.45 487
10174.40 492
10175.35 495
10176.30 476
10177.26 469
10178.21 477
10179.16 535
10180.11 529
10181.07 457
10182.02 513
10182.97 510
10183.93 499
10184.88 491
10185.83 517
10186.78 519
10187.74 512
10188.69 484
10189.64 566
10190.60 520
10191.55 561
10192.50 525
10193.46 503
10194.41 542
10195.36 557
10196.32 529
10197.27 612
10198.22 577
10199.18 558
10200.13 555
10201.08 550
10202.04 592
10202.99 583
10203.94 606
10204.90 644
10205.85 639
10206.81 657
10207.76 657
10208.71 703
10209.67 766
10210.62 744
10211.58 776
10212.53 719
10213.48 656
10214.44 705
10215.39 709
10216.35 673
10217.30 643
10218.26 594
10219.21 694
10220.17 626
10221.12 629
10222.07 576
10223.03 591
10223.98 614
10224.94 585
10225.89 566
10226.85 553
10227.80 627
10228.76 630
10229.71 606
10230.67 547
10231.62 548
10232.58 586
10233.53 636
10234.49 691
10235.44 708
10236.40 708
10237.35 791
10238.31 789
10239.27 834
10240.22 827
10241.18 845
10242.13 786
10243.09 764
10244.04 694
10245.00 661
10245.95 636
10246.91 580
10247.87 560
10248.82 550
10249.78 503
10250.73 490
10251.69 495
10252.65 516
10253.60 510
10254.56 531
10255.51 516
10256.47 512
10257.43 503
10258.38 469
10259.34 446
10260.30 487
10261.25 456
10262.21 465
10263.16 480
10264.12 456
10265.08 485
10266.03 472
10266.99 473
10267.95 507
10268.90 485
10269.86 430
10270.82 456
10271.78 430
10272.73 495
10273.69 490
10274.65 490
10275.60 490
10276.56 461
10277.52 483
10278.48 449
10279.43 450
10280.39 445
10281.35 426
10282.30 439
10283.26 394
10284.22 419
10285.18 447
10286.13 458
10287.09 465
10288.05 448
10289.01 439
10289.97 454
10290.92 448
10291.88 463
10292.84 427
10293.80 429
10294.75 492
10295.71 464
10296.67 454
10297.63 469
10298.59 465
10299.55 436
10300.50 455
10301.46 506
10302.42 498
10303.38 513
10304.34 459
10305.30 478
10306.25 477
10307.21 427
10308.17 475
10309.13 422
10310.09 455
10311.05 503
10312.01 474
10312.97 491
10313.92 438
10314.88 470
10315.84 446
10316.80 443
10317.76 484
10318.72 474
10319.68 477
10320.64 435
10321.60 463
10322.56 459
10323.52 465
10324.47 463
10325.43 485
10326.39 459
10327.35 434
10328.31 479
10329.27 446
10330.23 482
10331.19 503
10332.15 446
10333.11 447
10334.07 456
10335.03 460
10335.99 453
10336.95 459
10337.91 399
10338.87 405
10339.83 396
10340.79 398
10341.75 403
10342.71 425
10343.67 433
10344.63 452
10345.59 451
10346.55 453
10347.51 441
10348.47 448
10349.43 425
10350.40 430
10351.36 466
10352.32 420
10353.28 433
10354.24 437
10355.20 404
10356.16 455
10357.12 437
10358.08 420
10359.04 407
10360.00 385
10360.96 460
10361.93 462
10362.89 441
10363.85 428
10364.81 443
10365.77 445
10366.73 462
10367.69 424
10368.65 437
10369.62 471
10370.58 420
10371.54 404
10372.50 418
10373.46 418
10374.42 481
10375.39 439
10376.35 420
10377.31 376
10378.27 382
10379.23 402
10380.20 428
10381.16 474
10382.12 433
10383.08 425
10384.04 400
10385.01 428
10385.97 379
10386.93 387
10387.89 414
10388.86 436
10389.82 421
10390.78 426
10391.74 439
10392.71 387
10393.67 398
10394.63 423
10395.59 447
10396.56 439
10397.52 409
10398.48 476
10399.44 445
10400.41 445
10401.37 431
10402.33 451
10403.30 432
10404.26 394
10405.22 404
10406.19 431
10407.15 427
10408.11 443
10409.08 473
10410.04 496
10411.00 461
10411.97 477
10412.93 463
10413.89 489
10414.86 500
10415.82 489
10416.78 498
10417.75 523
10418.71 544
10419.67 660
10420.64 619
10421.60 613
10422.57 674
10423.53 636
10424.49 596
10425.46 589
10426.42 563
10427.39 512
10428.35 501
10429.32 437
10430.28 469
10431.24 513
10432.21 451
10433.17 403
10434.14 398
10435.10 400
10436.07 375
10437.03 400
10438.00 454
10438.96 413
10439.93 401
10440.89 387
10441.85 433
10442.82 398
10443.78 376
10444.75 429
10445.71 391
10446.68 373
10447.64 363
10448.61 385
10449.58 368
10450.54 396
10451.51 437
10452.47 489
10453.44 411
10454.40 383
10455.37 373
10456.33 408
10457.30 392
10458.26 398
10459.23 397
10460.20 423
10461.16 416
10462.13 396
10463.09 379
10464.06 315
10465.02 385
10465.99 434
10466.96 403
10467.92 420
10468.89 377
10469.85 337
10470.82 354
10471.79 384
10472.75 399
10473.72 411
10474.69 344
10475.65 359
10476.62 377
10477.59 391
10478.55 395
10479.52 441
10480.48 418
10481.45 381
10482.42 391
10483.38 407
10484.35 427
10485.32 395
10486.29 389
10487.25 394
10488.22 429
10489.19 367
10490.15 444
10491.12 387
10492.09 382
10493.06 381
10494.02 397
10494.99 345
10495.96 340
10496.92 360
10497.89 344
10498.86 361
10499.83 399
10500.79 401
10501.76 429
10502.73 384
10503.70 374
10504.66 404
10505.63 360
10506.60 379
10507.57 377
10508.54 361
10509.50 370
10510.47 418
10511.44 452
10512.41 401
10513.38 380
10514.34 420
10515.31 412
10516.28 406
10517.25 412
10518.22 383
10519.19 387
10520.15 384
10521.12 365
10522.09 334
10523.06 372
10524.03 402
10525.00 443
10525.97 375
10526.94 393
10527.90 364
10528.87 355
10529.84 354
10530.81 371
10531.78 381
10532.75 394
10533.72 393
10534.69 404
10535.66 350
10536.63 346
10537.59 372
10538.56 374
10539.53 356
10540.50 386
10541.47 389
10542.44 394
10543.41 416
10544.38 408
10545.35 389
10546.32 392
10547.29 371
10548.26 367
10549.23 393
10550.20 397
10551.17 383
10552.14 377
10553.11 409
10554.08 427
10555.05 413
10556.02 385
10556.99 444
10557.96 474
10558.93 494
10559.90 429
10560.87 473
10561.84 500
10562.81 508
10563.78 548
10564.75 607
10565.72 484
10566.69 504
10567.66 474
10568.63 470
10569.61 425
10570.58 468
10571.55 453
10572.52 405
10573.49 387
10574.46 392
10575.43 389
10576.40 377
10577.37 395
10578.34 401
10579.32 426
10580.29 398
10581.26 402
10582.23 421
10583.20 427
10584.17 393
10585.14 459
10586.11 421
10587.09 419
10588.06 446
10589.03 437
10590.00 454
10590.97 439
10591.94 398
10592.92 418
10593.89 433
10594.86 449
10595.83 464
10596.80 421
10597.78 408
10598.75 424
10599.72 427
10600.69 374
10601.66 440
10602.64 409
10603.61 378
10604.58 395
10605.55 425
10606.53 409
10607.50 394
10608.47 422
10609.44 334
10610.42 357
10611.39 378
10612.36 449
10613.33 409
10614.31 385
10615.28 378
10616.25 400
10617.23 419
10618.20 418
10619.17 446
10620.15 417
10621.12 435
10622.09 469
10623.06 441
10624.04 424
10625.01 451
10625.98 460
10626.96 440
10627.93 462
10628.90 487
10629.88 435
10630.85 486
10631.83 450
10632.80 440
10633.77 424
10634.75 469
10635.72 455
10636.69 461
10637.67 493
10638.64 472
10639.62 572
10640.59 527
10641.56 573
10642.54 561
10643.51 566
10644.49 535
10645.46 517
10646.43 481
10647.41 498
10648.38 430
10649.36 456
10650.33 413
10651.31 403
10652.28 417
10653.26 396
10654.23 393
10655.20 429
10656.18 426
10657.15 424
10658.13 458
10659.10 455
10660.08 416
10661.05 392
10662.03 461
10663.00 406
10663.98 413
10664.95 409
10665.93 406
10666.90 407
10667.88 381
10668.86 368
10669.83 413
10670.81 449
10671.78 437
10672.76 425
10673.73 433
10674.71 431
10675.68 448
10676.66 429
10677.63 400
10678.61 399
10679.59 412
10680.56 434
10681.54 428
10682.51 416
10683.49 454
10684.47 400
10685.44 404
10686.42 398
10687.39 397
10688.37 440
10689.35 434
10690.32 331
10691.30 362
10692.28 351
10693.25 382
10694.23 382
10695.20 384
10696.18 359
10697.16 383
10698.13 422
10699.11 413
10700.09 366
10701.06 361
10702.04 373
10703.02 344
10704.00 346
10704.97 334
10705.95 366
10706.93 351
10707.90 335
10708.88 332
10709.86 363
10710.83 378
10711.81 319
10712.79 305
10713.77 358
10714.74 385
10715.72 337
10716.70 380
10717.68 341
10718.65 356
10719.63 393
10720.61 369
10721.59 380
10722.57 383
10723.54 343
10724.52 361
10725.50 387
10726.48 335
10727.45 352
10728.43 328
10729.41 366
10730.39 359
10731.37 381
10732.35 389
10733.32 393
10734.30 369
10735.28 353
10736.26 358
10737.24 348
10738.22 416
10739.19 406
10740.17 382
10741.15 365
10742.13 336
10743.11 357
10744.09 395
10745.07 379
10746.04 342
10747.02 318
10748.00 315
10748.98 361
10749.96 359
10750.94 373
10751.92 408
10752.90 370
10753.88 346
10754.86 385
10755.84 352
10756.81 354
10757.79 384
10758.77 352
10759.75 362
10760.73 398
10761.71 362
10762.69 344
10763.67 354
10764.65 373
10765.63 376
10766.61 350
10767.59 362
10768.57 393
10769.55 356
10770.53 342
10771.51 339
10772.49 343
10773.47 375
10774.45 358
10775.43 333
10776.41 358
10777.39 338
10778.37 369
10779.35 380
10780.33 367
10781.31 388
10782.29 358
10783.27 333
10784.25 332
10785.23 384
10786.21 341
10787.20 350
10788.18 359
10789.16 372
10790.14 418
10791.12 354
10792.10 350
10793.08 350
10794.06 380
10795.04 370
10796.02 369
10797.01 331
10797.99 343
10798.97 378
10799.95 362
10800.93 351
10801.91 328
10802.89 341
10803.87 332
10804.86 338
10805.84 321
10806.82 322
10807.80 316
10808.78 318
10809.76 340
10810.75 338
10811.73 339
10812.71 369
10813.69 311
10814.67 334
10815.66 355
10816.64 376
10817.62 347
10818.60 358
10819.58 344
10820.57 374
10821.55 322
10822.53 318
10823.51 340
10824.50 313
10825.48 349
10826.46 347
10827.44 392
10828.43 374
10829.41 348
10830.39 346
10831.37 343
10832.36 354
10833.34 345
10834.32 362
10835.30 387
10836.29 364
10837.27 336
10838.25 363
10839.24 401
10840.22 360
10841.20 348
10842.19 359
10843.17 359
10844.15 335
10845.14 377
10846.12 372
10847.10 403
10848.09 357
10849.07 377
10850.05 377
10851.04 373
10852.02 369
10853.00 335
10853.99 350
10854.97 379
10855.96 340
10856.94 360
10857.92 400
10858.91 399
10859.89 388
10860.88 381
10861.86 365
10862.84 368
10863.83 377
10864.81 401
10865.80 379
10866.78 396
10867.77 367
10868.75 320
10869.73 369
10870.72 393
10871.70 385
10872.69 418
10873.67 374
10874.66 371
10875.64 408
10876.63 387
10877.61 360
10878.60 401
10879.58 372
10880.57 413
10881.55 431
10882.54 375
10883.52 372
10884.51 424
10885.49 421
10886.48 408
10887.46 438
10888.45 441
10889.43 412
10890.42 403
10891.40 484
10892.39 457
10893.37 427
10894.36 464
10895.35 461
10896.33 455
10897.32 462
10898.30 421
10899.29 422
10900.27 497
10901.26 456
10902.25 440
10903.23 455
10904.22 457
10905.20 431
10906.19 445
10907.18 427
10908.16 463
10909.15 509
10910.14 398
10911.12 470
10912.11 441
10913.09 453
10914.08 440
10915.07 494
10916.05 480
10917.04 466
10918.03 489
10919.01 538
10920.00 483
10920.99 503
10921.97 499
10922.96 484
10923.95 510
10924.94 515
10925.92 496
10926.91 449
10927.90 442
10928.88 499
10929.87 470
10930.86 523
10931.85 500
10932.83 536
10933.82 568
10934.81 561
10935.79 523
10936.78 479
10937.77 484
10938.76 492
10939.75 554
10940.73 500
10941.72 500
10942.71 510
10943.70 539
10944.68 572
10945.67 594
10946.66 590
10947.65 605
10948.64 555
10949.62 587
10950.61 591
10951.60 554
10952.59 523
10953.58 581
10954.56 684
10955.55 681
10956.54 706
10957.53 786
10958.52 854
10959.51 845
10960.50 857
10961.48 908
10962.47 882
10963.46 866
10964.45 837
10965.44 854
10966.43 800
10967.42 744
10968.41 730
10969.39 715
10970.38 656
10971.37 622
10972.36 672
10973.35 606
10974.34 573
10975.33 592
10976.32 615
10977.31 615
10978.30 657
10979.29 629
10980.28 656
10981.27 732
10982.26 733
10983.25 721
10984.23 702
10985.22 662
10986.21 703
10987.20 719
10988.19 699
10989.18 681
10990.17 671
10991.16 649
10992.15 689
10993.14 670
10994.13 701
10995.12 736
10996.11 811
10997.10 843
10998.09 897
10999.08 1099
11000.08 1190
11001.07 1319
11002.06 1358
11003.05 1342
11004.04 1269
11005.03 1233
11006.02 1193
11007.01 1039
11008.00 1018
11008.99 887
11009.98 836
11010.97 780
11011.96 732
11012.95 706
11013.94 694
11014.94 652
11015.93 570
11016.92 563
11017.91 619
11018.90 617
11019.89 618
11020.88 622
11021.87 582
11022.87 555
11023.86 568
11024.85 570
11025.84 544
11026.83 585
11027.82 567
11028.82 552
11029.81 599
11030.80 509
11031.79 494
11032.78 538
11033.77 586
11034.77 535
11035.76 524
11036.75 550
11037.74 550
11038.73 512
11039.73 536
11040.72 545
11041.71 519
11042.70 480
11043.70 466
11044.69 490
11045.68 546
11046.67 506
11047.67 474
11048.66 483
11049.65 491
11050.64 551
11051.64 488
11052.63 483
11053.62 474
11054.61 459
11055.61 478
11056.60 482
11057.59 518
11058.59 478
11059.58 496
11060.57 477
11061.56 479
11062.56 472
11063.55 483
11064.54 499
11065.54 451
11066.53 513
11067.52 502
11068.52 499
11069.51 438
11070.51 449
11071.50 492
11072.49 480
11073.49 443
11074.48 451
11075.47 460
11076.47 435
11077.46 443
11078.45 468
11079.45 450
11080.44 467
11081.44 473
11082.43 509
11083.43 464
11084.42 499
11085.41 456
11086.41 429
11087.40 461
11088.40 449
11089.39 437
11090.39 401
11091.38 443
11092.37 460
11093.37 469
11094.36 458
11095.36 412
11096.35 473
11097.35 455
11098.34 483
11099.34 503
11100.33 439
11101.33 462
11102.32 506
11103.32 430
11104.31 421
11105.31 423
11106.30 430
11107.30 464
11108.29 442
11109.29 413
11110.28 419
11111.28 460
11112.27 478
11113.27 381
11114.26 395
11115.26 435
11116.26 409
11117.25 423
11118.25 430
11119.24 430
11120.24 464
11121.23 470
11122.23 436
11123.23 439
11124.22 468
11125.22 436
11126.21 428
11127.21 450
11128.21 466
11129.20 451
11130.20 479
11131.20 449
11132.19 427
11133.19 448
11134.18 483
11135.18 462
11136.18 412
11137.17 421
11138.17 421
11139.17 396
11140.16 409
11141.16 385
11142.16 429
11143.15 401
11144.15 413
11145.15 439
11146.14 367
11147.14 468
11148.14 436
11149.14 404
11150.13 400
11151.13 409
11152.13 393
11153.12 413
11154.12 412
11155.12 439
11156.12 433
11157.11 444
11158.11 466
11159.11 398
11160.11 416
11161.10 394
11162.10 421
11163.10 397
11164.10 398
11165.09 381
11166.09 367
11167.09 427
11168.09 425
11169.09 357
11170.08 363
11171.08 404
11172.08 422
11173.08 432
11174.08 383
11175.07 403
11176.07 365
11177.07 443
11178.07 395
11179.07 421
11180.07 417
11181.07 402
11182.06 443
11183.06 396
11184.06 418
11185.06 438
11186.06 402
11187.06 382
11188.06 392
11189.05 374
11190.05 397
11191.05 373
11192.05 361
11193.05 375
11194.05 357
11195.05 382
11196.05 460
11197.05 443
11198.05 433
11199.05 417
11200.05 374
11201.04 433
11202.04 444
11203.04 404
11204.04 395
11205.04 363
11206.04 375
11207.04 353
11208.04 368
11209.04 449
11210.04 425
11211.04 424
11212.04 454
11213.04 425
11214.04 440
11215.04 480
11216.04 418
11217.04 442
11218.04 401
11219.04 381
11220.04 358
11221.04 384
11222.04 381
11223.04 375
11224.04 362
11225.04 357
11226.04 350
11227.04 330
11228.04 357
11229.05 351
11230.05 340
11231.05 345
11232.05 345
11233.05 379
11234.05 361
11235.05 410
11236.05 401
11237.05 371
11238.05 363
11239.05 394
11240.06 413
11241.06 405
11242.06 459
11243.06 362
11244.06 416
11245.06 371
11246.06 424
11247.06 398
11248.07 402
11249.07 437
11250.07 413
11251.07 361
11252.07 393
11253.07 427
11254.08 385
11255.08 347
11256.08 372
11257.08 389
11258.08 414
11259.09 353
11260.09 359
11261.09 333
11262.09 335
11263.09 354
11264.10 394
11265.10 406
11266.10 406
11267.10 377
11268.11 350
11269.11 383
11270.11 383
11271.11 395
11272.12 437
11273.12 465
11274.12 415
11275.12 439
11276.13 421
11277.13 405
11278.13 441
11279.13 451
11280.14 435
11281.14 458
11282.14 502
11283.15 460
11284.15 483
11285.15 470
11286.16 467
11287.16 457
11288.16 415
11289.17 386
11290.17 429
11291.17 379
11292.18 389
11293.18 366
11294.18 386
11295.19 398
11296.19 402
11297.19 413
11298.20 378
11299.20 400
11300.21 379
11301.21 407
11302.21 383
11303.22 388
11304.22 382
11305.23 405
11306.23 414
11307.23 435
11308.24 443
11309.24 392
11310.25 421
11311.25 448
11312.25 437
11313.26 449
11314.26 471
11315.27 539
11316.27 505
11317.28 494
11318.28 441
11319.29 459
11320.29 500
11321.30 541
11322.30 448
11323.31 395
11324.31 413
11325.32 409
11326.32 363
11327.33 396
11328.33 415
11329.34 370
11330.34 360
11331.35 396
11332.35 361
11333.36 402
11334.36 400
11335.37 378
11336.37 368
11337.38 410
11338.38 389
11339.39 411
11340.39 414
11341.40 407
11342.41 411
11343.41 423
11344.42 388
11345.42 400
11346.43 428
11347.44 410
11348.44 391
11349.45 359
11350.45 395
11351.46 398
11352.47 410
11353.47 365
11354.48 336
11355.48 400
11356.49 392
11357.50 400
11358.50 432
11359.51 398
11360.52 408
11361.52 357
11362.53 362
11363.54 366
11364.54 323
11365.55 364
11366.56 366
11367.56 322
11368.57 345
11369.58 361
11370.58 334
11371.59 343
11372.60 365
11373.61 338
11374.61 342
11375.62 379
11376.63 386
11377.63 361
11378.64 354
11379.65 355
11380.66 398
11381.66 334
11382.67 347
11383.68 334
11384.69 316
11385.69 358
11386.70 346
11387.71 384
11388.72 352
11389.72 349
11390.73 384
11391.74 361
11392.75 382
11393.76 354
11394.76 372
11395.77 381
11396.78 389
11397.79 342
11398.80 341
11399.80 347
11400.81 322
11401.82 316
11402.83 329
11403.84 350
11404.85 370
11405.86 305
11406.86 347
11407.87 375
11408.88 350
11409.89 319
11410.90 355
11411.91 324
11412.92 333
11413.92 326
11414.93 334
11415.94 368
11416.95 358
11417.96 397
11418.97 383
11419.98 343
11420.99 330
11422.00 325
11423.01 341
11424.02 355
11425.03 311
11426.03 338
11427.04 354
11428.05 384
11429.06 333
11430.07 396
11431.08 359
11432.09 381
11433.10 402
11434.11 348
11435.12 360
11436.13 391
11437.14 319
11438.15 302
11439.16 370
11440.17 334
11441.18 315
11442.19 355
11443.20 343
11444.21 372
11445.22 393
11446.23 391
11447.24 352
11448.25 373
11449.26 387
11450.27 381
11451.28 344
11452.30 361
11453.31 394
11454.32 398
11455.33 385
11456.34 373
11457.35 387
11458.36 357
11459.37 350
11460.38 365
11461.39 361
11462.40 364
11463.41 373
11464.43 338
11465.44 363
11466.45 346
11467.46 382
11468.47 392
11469.48 394
11470.49 364
11471.50 351
11472.52 372
11473.53 354
11474.54 304
11475.55 387
11476.56 402
11477.57 400
11478.59 391
11479.60 366
11480.61 386
11481.62 364
11482.63 375
11483.65 367
11484.66 368
11485.67 410
11486.68 405
11487.69 357
11488.71 344
11489.72 347
11490.73 352
11491.74 353
11492.75 378
11493.77 385
11494.78 400
11495.79 430
11496.80 369
11497.82 413
11498.83 385
11499.84 429
11500.86 402
11501.87 426
11502.88 374
11503.89 368
11504.91 376
11505.92 460
11506.93 342
11507.95 366
11508.96 383
11509.97 449
11510.98 415
11512.00 328
11513.01 338
11514.02 394
11515.04 457
11516.05 401
11517.06 399
11518.08 369
11519.09 370
11520.11 365
11521.12 396
11522.13 413
11523.15 375
11524.16 408
11525.17 408
11526.19 383
11527.20 422
11528.22 421
11529.23 410
11530.24 394
11531.26 409
11532.27 404
11533.29 398
11534.30 441
11535.31 397
11536.33 437
11537.34 397
11538.36 430
11539.37 450
11540.39 449
11541.40 432
11542.41 413
11543.43 402
11544.44 408
11545.46 412
11546.47 411
11547.49 472
11548.50 472
11549.52 398
11550.53 399
11551.55 470
11552.56 463
11553.58 439
11554.59 464
11555.61 464
11556.62 437
11557.64 460
11558.65 466
11559.67 495
11560.68 492
11561.70 447
11562.72 504
11563.73 471
11564.75 441
11565.76 441
11566.78 488
11567.79 514
11568.81 482
11569.82 587
11570.84 551
11571.86 495
11572.87 536
11573.89 517
11574.90 509
11575.92 512
11576.94 529
11577.95 519
11578.97 546
11579.98 552
11581.00 606
11582.02 632
11583.03 609
11584.05 663
11585.07 644
11586.08 663
11587.10 707
11588.12 703
11589.13 707
11590.15 697
11591.17 669
11592.18 739
11593.20 756
11594.22 769
11595.23 800
11596.25 870
11597.27 962
11598.28 1073
11599.30 1212
11600.32 1227
11601.34 1222
11602.35 1215
11603.37 1251
11604.39 1231
11605.40 1123
11606.42 1099
11607.44 1089
11608.46 1023
11609.47 923
11610.49 938
11611.51 869
11612.53 881
11613.54 851
11614.56 790
11615.58 893
11616.60 940
11617.62 908
11618.63 912
11619.65 910
11620.67 841
11621.69 838
11622.71 865
11623.72 866
11624.74 979
11625.76 991
11626.78 1001
11627.80 1061
11628.82 1114
11629.83 1217
11630.85 1361
11631.87 1508
11632.89 1707
11633.91 1862
11634.93 1972
11635.94 2073
11636.96 2115
11637.98 2047
11639.00 2020
11640.02 1784
11641.04 1629
11642.06 1478
11643.08 1296
11644.10 1157
11645.11 981
11646.13 908
11647.15 878
11648.17 844
11649.19 788
11650.21 680
11651.23 737
11652.25 767
11653.27 741
11654.29 701
11655.31 751
11656.33 693
11657.35 755
11658.37 723
11659.39 651
11660.41 633
11661.43 690
11662.45 662
11663.47 669
11664.49 673
11665.51 700
11666.53 663
11667.55 636
11668.57 671
11669.59 624
11670.61 634
11671.63 651
11672.65 587
11673.67 613
11674.69 620
11675.71 609
11676.73 617
11677.75 601
11678.77 547
11679.79 565
11680.81 559
11681.83 561
11682.85 549
11683.87 537
11684.89 579
11685.91 556
11686.93 562
11687.96 502
11688.98 554
11690.00 551
11691.02 536
11692.04 529
11693.06 569
11694.08 547
11695.10 527
11696.13 490
11697.15 518
11698.17 535
11699.19 572
11700.21 585
11701.23 537
11702.25 506
11703.28 489
11704.30 549
11705.32 578
11706.34 558
11707.36 512
11708.38 542
11709.41 585
11710.43 583
11711.45 586
11712.47 561
11713.49 548
11714.52 613
11715.54 595
11716.56 594
11717.58 564
11718.61 594
11719.63 532
11720.65 538
11721.67 544
11722.69 531
11723.72 529
11724.74 552
11725.76 489
11726.78 467
11727.81 480
11728.83 494
11729.85 555
11730.88 496
11731.90 498
11732.92 517
11733.94 514
11734.97 519
11735.99 466
11737.01 459
11738.04 469
11739.06 469
11740.08 426
11741.11 456
11742.13 428
11743.15 528
11744.18 517
11745.20 487
11746.22 459
11747.25 428
11748.27 451
11749.29 399
11750.32 434
11751.34 459
11752.37 473
11753.39 481
11754.41 444
11755.44 441
11756.46 461
11757.49 417
11758.51 470
11759.53 419
11760.56 461
11761.58 423
11762.61 453
11763.63 455
11764.65 399
11765.68 445
11766.70 427
11767.73 420
11768.75 410
11769.78 433
11770.80 464
11771.83 483
11772.85 444
11773.87 428
11774.90 430
11775.92 408
11776.95 470
11777.97 431
11779.00 436
11780.02 534
11781.05 461
11782.07 459
11783.10 463
11784.12 452
11785.15 421
11786.17 445
11787.20 413
11788.23 387
11789.25 436
11790.28 445
11791.30 441
11792.33 450
11793.35 415
11794.38 409
11795.40 415
11796.43 415
11797.46 411
11798.48 421
11799.51 369
11800.53 460
11801.56 420
11802.58 403
11803.61 436
11804.64 433
11805.66 410
11806.69 411
11807.72 443
11808.74 442
11809.77 442
11810.79 423
11811.82 395
11812.85 375
11813.87 365
11814.90 427
11815.93 414
11816.95 394
11817.98 341
11819.01 407
11820.03 392
11821.06 384
11822.09 401
11823.11 413
11824.14 459
11825.17 414
11826.19 372
11827.22 401
11828.25 427
11829.28 448
11830.30 417
11831.33 441
11832.36 428
11833.38 450
11834.41 435
11835.44 394
11836.47 428
11837.49 415
11838.52 442
11839.55 409
11840.58 434
11841.60 378
11842.63 387
11843.66 413
11844.69 416
11845.72 367
11846.74 370
11847.77 350
11848.80 383
11849.83 333
11850.85 300
11851.88 326
11852.91 308
11853.94 356
11854.97 392
11856.00 380
11857.02 389
11858.05 374
11859.08 350
11860.11 387
11861.14 420
11862.17 415
11863.20 396
11864.22 409
11865.25 436
11866.28 479
11867.31 392
11868.34 367
11869.37 396
11870.40 374
11871.43 424
11872.45 413
11873.48 380
11874.51 371
11875.54 390
11876.57 377
11877.60 393
11878.63 382
11879.66 394
11880.69 456
11881.72 430
11882.75 418
11883.78 449
11884.81 417
11885.84 431
11886.86 468
11887.89 439
11888.92 421
11889.95 439
11890.98 439
11892.01 451
11893.04 431
11894.07 420
11895.10 418
11896.13 449
11897.16 451
11898.19 440
11899.22 566
11900.25 498
11901.28 467
11902.31 528
11903.34 539
11904.38 567
11905.41 505
11906.44 533
11907.47 548
11908.50 508
11909.53 533
11910.56 524
11911.59 517
11912.62 478
11913.65 533
11914.68 479
11915.71 462
11916.74 491
11917.77 500
11918.81 453
11919.84 521
11920.87 419
11921.90 414
11922.93 461
11923.96 527
11924.99 521
11926.02 476
11927.06 504
11928.09 531
11929.12 613
11930.15 616
11931.18 685
11932.21 733
11933.24 723
11934.28 810
11935.31 780
11936.34 729
11937.37 711
11938.40 758
11939.43 728
11940.47 652
11941.50 585
11942.53 562
11943.56 585
11944.60 518
11945.63 493
11946.66 448
11947.69 424
11948.72 474
11949.76 453
11950.79 434
11951.82 424
11952.85 439
11953.89 432
11954.92 456
11955.95 456
11956.98 435
11958.02 383
11959.05 412
11960.08 426
11961.12 435
11962.15 430
11963.18 425
11964.21 455
11965.25 454
11966.28 435
11967.31 407
11968.35 392
11969.38 386
11970.41 372
11971.45 433
11972.48 463
11973.51 415
11974.55 438
11975.58 417
11976.61 440
11977.65 404
11978.68 397
11979.71 422
11980.75 393
11981.78 406
11982.82 438
11983.85 435
11984.88 443
11985.92 471
11986.95 454
11987.98 437
11989.02 433
11990.05 412
11991.09 394
11992.12 423
11993.16 393
11994.19 439
11995.22 412
11996.26 409
11997.29 456
11998.33 421
11999.36 375
12000.40 414
12001.43 403
12002.47 419
12003.50 443
12004.53 428
12005.57 437
12006.60 427
12007.64 451
12008.67 419
12009.71 440
12010.74 417
12011.78 421
12012.81 416
12013.85 457
12014.88 414
12015.92 425
12016.95 415
12017.99 468
12019.03 445
12020.06 473
12021.10 454
12022.13 487
12023.17 496
12024.20 448
12025.24 443
12026.27 448
12027.31 438
12028.35 449
12029.38 441
12030.42 430
12031.45 464
12032.49 511
12033.53 457
12034.56 443
12035.60 409
12036.63 485
12037.67 459
12038.71 463
12039.74 463
12040.78 470
12041.81 484
12042.85 487
12043.89 492
12044.92 480
12045.96 492
12047.00 501
12048.03 488
12049.07 471
12050.11 506
12051.14 514
12052.18 404
12053.22 490
12054.25 493
12055.29 484
12056.33 460
12057.36 494
12058.40 489
12059.44 562
12060.48 564
12061.51 530
12062.55 538
12063.59 521
12064.62 511
12065.66 506
12066.70 456
12067.74 434
12068.77 519
12069.81 536
12070.85 489
12071.89 492
12072.93 516
12073.96 510
12075.00 549
12076.04 545
12077.08 529
12078.11 505
12079.15 468
12080.19 487
12081.23 515
12082.27 486
12083.30 557
12084.34 504
12085.38 558
12086.42 588
12087.46 555
12088.50 515
12089.53 519
12090.57 561
12091.61 551
12092.65 541
12093.69 525
12094.73 552
12095.77 597
12096.80 571
12097.84 604
12098.88 650
12099.92 633
12100.96 750
12102.00 698
12103.04 729
12104.08 767
12105.12 714
12106.15 764
12107.19 830
12108.23 873
12109.27 717
12110.31 692
12111.35 702
12112.39 646
12113.43 577
12114.47 600
12115.51 569
12116.55 571
12117.59 580
12118.63 521
12119.67 492
12120.71 509
12121.75 504
12122.79 512
12123.83 481
12124.87 464
12125.91 493
12126.95 481
12127.99 439
12129.03 422
12130.07 425
12131.11 427
12132.15 460
12133.19 454
12134.23 448
12135.27 460
12136.31 515
12137.35 496
12138.39 435
12139.43 406
12140.47 437
12141.51 413
12142.55 424
12143.59 416
12144.63 395
12145.67 439
12146.71 453
12147.75 470
12148.80 439
12149.84 464
12150.88 445
12151.92 416
12152.96 391
12154.00 401
12155.04 432
12156.08 391
12157.12 442
12158.17 402
12159.21 421
12160.25 450
12161.29 442
12162.33 433
12163.37 420
12164.42 376
12165.46 419
12166.50 438
12167.54 424
12168.58 425
12169.62 413
12170.67 417
12171.71 430
12172.75 367
12173.79 386
12174.83 408
12175.88 414
12176.92 424
12177.96 410
12179.00 484
12180.04 431
12181.09 397
12182.13 405
12183.17 443
12184.21 449
12185.26 437
12186.30 449
12187.34 460
12188.38 413
12189.43 455
12190.47 413
12191.51 415
12192.56 402
12193.60 412
12194.64 384
12195.68 394
12196.73 370
12197.77 443
12198.81 432
12199.86 409
12200.90 446
12201.94 460
12202.99 467
12204.03 435
12205.07 419
12206.12 417
12207.16 421
12208.20 430
12209.25 420
12210.29 399
12211.33 413
12212.38 425
12213.42 421
12214.46 419
12215.51 395
12216.55 373
12217.60 380
12218.64 356
12219.68 393
12220.73 429
12221.77 432
12222.82 389
12223.86 395
12224.90 424
12225.95 419
12226.99 365
12228.04 426
12229.08 432
12230.13 405
12231.17 424
12232.22 432
12233.26 434
12234.30 433
12235.35 394
12236.39 418
12237.44 404
12238.48 418
12239.53 448
12240.57 436
12241.62 446
12242.66 419
12243.71 402
12244.75 389
12245.80 440
12246.84 429
12247.89 425
12248.93 469
12249.98 464
12251.02 418
12252.07 428
12253.12 430
12254.16 425
12255.21 430
12256.25 423
12257.30 437
12258.34 398
12259.39 420
12260.43 447
12261.48 400
12262.53 364
12263.57 395
12264.62 369
12265.66 396
12266.71 400
12267.76 400
12268.80 374
12269.85 368
12270.89 360
12271.94 383
12272.99 417
12274.03 353
12275.08 334
12276.13 364
12277.17 376
12278.22 387
12279.26 383
12280.31 398
12281.36 391
12282.40 431
12283.45 407
12284.50 356
12285.55 374
12286.59 356
12287.64 392
12288.69 410
12289.73 370
12290.78 377
12291.83 405
12292.87 378
12293.92 360
12294.97 392
12296.02 371
12297.06 400
12298.11 413
12299.16 363
12300.20 367
12301.25 411
12302.30 389
12303.35 395
12304.40 356
12305.44 379
12306.49 372
12307.54 371
12308.59 401
12309.63 411
12310.68 417
12311.73 418
12312.78 442
12313.83 401
12314.87 367
12315.92 369
12316.97 419
12318.02 393
12319.07 392
12320.11 343
12321.16 368
12322.21 353
12323.26 327
12324.31 348
12325.36 354
12326.40 385
12327.45 312
12328.50 349
12329.55 339
12330.60 327
12331.65 358
12332.70 351
12333.75 382
12334.79 356
12335.84 367
12336.89 386
12337.94 342
12338.99 329
12340.04 334
12341.09 345
12342.14 300
12343.19 313
12344.24 341
12345.29 343
12346.34 320
12347.39 350
12348.43 341
12349.48 346
12350.53 369
12351.58 338
12352.63 322
12353.68 324
12354.73 294
12355.78 303
12356.83 338
12357.88 331
12358.93 295
12359.98 300
12361.03 320
12362.08 343
12363.13 323
12364.18 371
12365.23 335
12366.28 337
12367.33 319
12368.38 363
12369.43 334
12370.48 365
12371.53 338
12372.58 320
12373.64 312
12374.69 353
12375.74 325
12376.79 325
12377.84 329
12378.89 311
12379.94 321
12380.99 310
12382.04 322
12383.09 349
12384.14 341
12385.19 312
12386.25 306
12387.30 346
12388.35 341
12389.40 300
12390.45 305
12391.50 314
12392.55 324
12393.60 307
12394.66 350
12395.71 345
12396.76 352
12397.81 325
12398.86 300
12399.91 318
12400.97 336
12402.02 333
12403.07 332
12404.12 351
12405.17 343
12406.22 336
12407.28 329
12408.33 337
12409.38 344
12410.43 351
12411.49 323
12412.54 344
12413.59 367
12414.64 357
12415.69 350
12416.75 307
12417.80 330
12418.85 296
12419.90 284
12420.96 334
12422.01 343
12423.06 359
12424.11 376
12425.17 310
12426.22 340
12427.27 367
12428.33 353
12429.38 352
12430.43 358
12431.48 383
12432.54 364
12433.59 335
12434.64 365
12435.70 384
12436.75 360
12437.80 390
12438.86 328
12439.91 294
12440.96 385
12442.02 345
12443.07 324
12444.12 315
12445.18 342
12446.23 336
12447.29 345
12448.34 321
12449.39 336
12450.45 334
12451.50 357
12452.55 371
12453.61 364
12454.66 306
12455.72 331
12456.77 321
12457.82 329
12458.88 347
12459.93 308
12460.99 343
12462.04 330
12463.10 346
12464.15 331
12465.20 340
12466.26 366
12467.31 319
12468.37 347
12469.42 367
12470.48 357
12471.53 344
12472.59 325
12473.64 376
12474.70 358
12475.75 365
12476.81 382
12477.86 349
12478.92 386
12479.97 371
12481.03 410
12482.08 389
12483.14 408
12484.19 410
12485.25 417
12486.30 463
12487.36 424
12488.41 434
12489.47 479
12490.52 539
12491.58 542
12492.64 529
12493.69 580
12494.75 628
12495.80 629
12496.86 647
12497.91 656
12498.97 668
12500.03 688
12501.08 598
12502.14 537
12503.19 505
12504.25 515
12505.31 522
12506.36 494
12507.42 465
12508.48 428
12509.53 389
12510.59 412
12511.64 385
12512.70 370
12513.76 378
12514.81 393
12515.87 384
12516.93 365
12517.98 389
12519.04 396
12520.10 418
12521.15 397
12522.21 407
12523.27 364
12524.33 365
12525.38 392
12526.44 426
12527.50 433
12528.55 405
12529.61 393
12530.67 398
12531.72 383
12532.78 358
12533.84 375
12534.90 373
12535.95 359
12537.01 350
12538.07 369
12539.13 410
12540.18 421
12541.24 371
12542.30 354
12543.36 341
12544.42 391
12545.47 396
12546.53 390
12547.59 354
12548.65 369
12549.71 435
12550.76 396
12551.82 372
12552.88 406
12553.94 426
12555.00 462
12556.05 452
12557.11 432
12558.17 431
12559.23 451
12560.29 391
12561.35 453
12562.40 454
12563.46 470
12564.52 446
12565.58 416
12566.64 411
12567.70 492
12568.76 457
12569.82 508
12570.88 542
12571.93 511
12572.99 597
12574.05 602
12575.11 575
12576.17 677
12577.23 646
12578.29 661
12579.35 686
12580.41 704
12581.47 600
12582.53 585
12583.59 546
12584.65 581
12585.70 563
12586.76 489
12587.82 505
12588.88 473
12589.94 469
12591.00 433
12592.06 431
12593.12 444
12594.18 463
12595.24 453
12596.30 471
12597.36 440
12598.42 427
12599.48 427
12600.54 417
12601.60 440
12602.66 461
12603.72 450
12604.78 455
12605.84 444
12606.90 452
12607.97 480
12609.03 470
12610.09 430
12611.15 420
12612.21 448
12613.27 428
12614.33 450
12615.39 427
12616.45 447
12617.51 432
12618.57 449
12619.63 491
12620.69 455
12621.76 439
12622.82 455
12623.88 447
12624.94 464
12626.00 475
12627.06 448
12628.12 413
12629.18 396
12630.25 429
12631.31 454
12632.37 460
12633.43 439
12634.49 410
12635.55 434
12636.62 427
12637.68 416
12638.74 443
12639.80 464
12640.86 441
12641.92 392
12642.99 405
12644.05 436
12645.11 447
12646.17 448
12647.23 442
12648.30 475
12649.36 503
12650.42 479
12651.48 517
12652.55 541
12653.61 538
12654.67 537
12655.73 521
12656.80 535
12657.86 557
12658.92 601
12659.98 546
12661.05 518
12662.11 487
12663.17 516
12664.23 485
12665.30 481
12666.36 469
12667.42 533
12668.49 521
12669.55 443
12670.61 471
12671.68 506
12672.74 511
12673.80 530
12674.87 498
12675.93 448
12676.99 465
12678.06 480
12679.12 494
12680.18 497
12681.25 457
12682.31 499
12683.37 461
12684.44 489
12685.50 465
12686.57 499
12687.63 467
12688.69 468
12689.76 505
12690.82 548
12691.88 527
12692.95 503
12694.01 516
12695.08 529
12696.14 511
12697.21 516
12698.27 497
12699.33 546
12700.40 515
12701.46 520
12702.53 572
12703.59 609
12704.66 559
12705.72 573
12706.79 584
12707.85 573
12708.92 552
12709.98 564
12711.04 564
12712.11 580
12713.17 595
12714.24 527
12715.30 514
12716.37 479
12717.43 548
12718.50 500
12719.56 487
12720.63 508
12721.70 512
12722.76 512
12723.83 464
12724.89 482
12725.96 521
12727.02 496
12728.09 483
12729.15 484
12730.22 465
12731.28 495
12732.35 518
12733.42 504
12734.48 520
12735.55 476
12736.61 477
12737.68 480
12738.75 500
12739.81 470
12740.88 467
12741.94 431
12743.01 505
12744.08 504
12745.14 511
12746.21 446
12747.28 433
12748.34 429
12749.41 456
12750.47 411
12751.54 416
12752.61 411
12753.67 408
12754.74 413
12755.81 402
12756.87 409
12757.94 399
12759.01 419
12760.07 387
12761.14 342
12762.21 346
12763.28 389
12764.34 394
12765.41 407
12766.48 399
12767.54 369
12768.61 362
12769.68 392
12770.75 422
12771.81 369
12772.88 357
12773.95 378
12775.02 378
12776.08 365
12777.15 363
12778.22 339
12779.29 360
12780.35 386
12781.42 366
12782.49 329
12783.56 340
12784.63 341
12785.69 316
12786.76 397
12787.83 373
12788.90 398
12789.97 406
12791.03 393
12792.10 358
12793.17 340
12794.24 377
12795.31 390
12796.38 332
12797.44 328
12798.51 332
12799.58 393
12800.65 384
12801.72 354
12802.79 347
12803.86 358
12804.92 362
12805.99 384
12807.06 388
12808.13 355
12809.20 373
12810.27 323
12811.34 330
12812.41 321
12813.48 368
12814.55 367
12815.61 369
12816.68 362
12817.75 341
12818.82 372
12819.89 368
12820.96 373
12822.03 392
12823.10 363
12824.17 335
12825.24 354
12826.31 340
12827.38 349
12828.45 319
12829.52 306
12830.59 309
12831.66 355
12832.73 355
12833.80 373
12834.87 355
12835.94 368
12837.01 392
12838.08 352
12839.15 337
12840.22 311
12841.29 305
12842.36 364
12843.43 346
12844.50 339
12845.57 305
12846.64 354
12847.71 331
12848.78 338
12849.85 357
12850.92 354
12851.99 391
12853.06 354
12854.14 368
12855.21 344
12856.28 315
12857.35 323
12858.42 362
12859.49 333
12860.56 350
12861.63 333
12862.70 315
12863.77 314
12864.85 331
12865.92 337
12866.99 374
12868.06 336
12869.13 324
12870.20 329
12871.27 332
12872.35 317
12873.42 347
12874.49 319
12875.56 386
12876.63 324
12877.70 328
12878.78 307
12879.85 316
12880.92 269
12881.99 306
12883.06 303
12884.14 300
12885.21 356
12886.28 315
12887.35 316
12888.43 269
12889.50 273
12890.57 280
12891.64 340
12892.71 327
12893.79 366
12894.86 297
12895.93 308
12897.00 318
12898.08 325
12899.15 320
12900.22 283
12901.30 300
12902.37 281
12903.44 269
12904.51 301
12905.59 295
12906.66 283
12907.73 306
12908.81 308
12909.88 291
12910.95 266
12912.03 297
12913.10 279
12914.17 278
12915.25 291
12916.32 302
12917.39 307
12918.47 262
12919.54 248
12920.61 298
12921.69 283
12922.76 305
12923.83 285
12924.91 245
12925.98 283
12927.06 301
12928.13 294
12929.20 261
12930.28 243
12931.35 270
12932.43 287
12933.50 275
12934.57 273
12935.65 292
12936.72 314
12937.80 311
12938.87 315
12939.95 309
12941.02 319
12942.09 312
12943.17 328
12944.24 309
12945.32 292
12946.39 297
12947.47 352
12948.54 327
12949.62 292
12950.69 303
12951.77 313
12952.84 302
12953.92 308
12954.99 314
12956.07 311
12957.14 326
12958.22 295
12959.29 316
12960.37 257
12961.44 297
12962.52 318
12963.59 311
12964.67 312
12965.74 334
12966.82 321
12967.90 321
12968.97 290
12970.05 268
12971.12 267
12972.20 289
12973.27 302
12974.35 262
12975.43 273
12976.50 281
12977.58 342
12978.65 329
12979.73 302
12980.81 251
12981.88 287
12982.96 275
12984.03 278
12985.11 287
12986.19 310
12987.26 282
12988.34 296
12989.42 328
12990.49 312
12991.57 294
12992.65 297
12993.72 299
12994.80 275
12995.88 295
12996.95 319
12998.03 293
12999.11 300
13000.18 292
13001.26 286
13002.34 297
13003.41 310
13004.49 296
13005.57 295
13006.65 322
13007.72 325
13008.80 299
13009.88 325
13010.95 320
13012.03 295
13013.11 311
13014.19 302
13015.26 298
13016.34 317
13017.42 305
13018.50 294
13019.58 306
13020.65 302
13021.73 291
13022.81 308
13023.89 318
13024.96 294
13026.04 335
13027.12 340
13028.20 301
13029.28 308
13030.35 321
13031.43 313
13032.51 309
13033.59 314
13034.67 292
13035.75 309
13036.82 338
13037.90 320
13038.98 339
13040.06 322
13041.14 315
13042.22 328
13043.30 357
13044.37 337
13045.45 303
13046.53 274
13047.61 302
13048.69 285
13049.77 331
13050.85 291
13051.93 306
13053.01 325
13054.09 297
13055.16 308
13056.24 288
13057.32 315
13058.40 294
13059.48 309
13060.56 327
13061.64 291
13062.72 299
13063.80 271
13064.88 300
13065.96 303
13067.04 322
13068.12 328
13069.20 278
13070.28 317
13071.36 314
13072.44 288
13073.52 277
13074.60 279
13075.68 299
13076.76 286
13077.84 278
13078.92 269
13080.00 254
13081.08 306
13082.16 331
13083.24 257
13084.32 289
13085.40 302
13086.48 294
13087.56 260
13088.64 260
13089.72 293
13090.80 288
13091.88 298
13092.96 299
13094.05 271
13095.13 246
13096.21 254
13097.29 280
13098.37 276
13099.45 262
13100.53 249
13101.61 308
13102.69 298
13103.77 263
13104.86 271
13105.94 301
13107.02 298
13108.10 281
13109.18 283
13110.26 282
13111.34 298
13112.43 301
13113.51 301
13114.59 287
13115.67 287
13116.75 278
13117.83 287
13118.92 271
13120.00 279
13121.08 273
13122.16 303
13123.24 355
13124.33 284
13125.41 279
13126.49 313
13127.57 321
13128.65 320
13129.74 281
13130.82 277
13131.90 297
13132.98 312
13134.07 269
13135.15 271
13136.23 297
13137.31 301
13138.40 274
13139.48 254
13140.56 257
13141.64 271
13142.73 287
13143.81 286
13144.89 279
13145.98 289
13147.06 261
13148.14 280
13149.23 290
13150.31 292
13151.39 271
13152.47 271
13153.56 305
13154.64 296
13155.72 285
13156.81 289
13157.89 287
13158.97 279
13160.06 279
13161.14 301
13162.23 280
13163.31 273
13164.39 265
13165.48 304
13166.56 324
13167.64 288
13168.73 264
13169.81 291
13170.90 256
13171.98 293
13173.06 301
13174.15 285
13175.23 257
13176.32 280
13177.40 310
13178.48 272
13179.57 271
13180.65 270
13181.74 285
13182.82 270
13183.91 270
13184.99 268
13186.08 281
13187.16 262
13188.25 275
13189.33 280
13190.42 297
13191.50 268
13192.58 278
13193.67 267
13194.75 282
13195.84 312
13196.92 276
13198.01 242
13199.09 288
13200.18 289
13201.27 258
13202.35 318
13203.44 335
13204.52 301
13205.61 294
13206.69 291
13207.78 289
13208.86 309
13209.95 275
13211.03 252
13212.12 266
13213.21 281
13214.29 276
13215.38 255
13216.46 289
13217.55 277
13218.63 299
13219.72 271
13220.81 299
13221.89 327
13222.98 307
13224.07 290
13225.15 311
13226.24 276
13227.32 296
13228.41 306
13229.50 279
13230.58 285
13231.67 284
13232.76 290
13233.84 266
13234.93 285
13236.02 262
13237.10 286
13238.19 256
13239.28 279
13240.36 279
13241.45 292
13242.54 282
13243.62 276
13244.71 281
13245.80 293
13246.89 297
13247.97 309
13249.06 284
13250.15 329
13251.23 341
13252.32 280
13253.41 313
13254.50 288
13255.58 287
13256.67 298
13257.76 270
13258.85 261
13259.93 329
13261.02 285
13262.11 306
13263.20 316
13264.28 294
13265.37 343
13266.46 340
13267.55 320
13268.64 332
13269.72 327
13270.81 324
13271.90 312
13272.99 320
13274.08 298
13275.17 309
13276.25 345
13277.34 329
13278.43 307
13279.52 361
13280.61 374
13281.70 316
13282.78 353
13283.87 355
13284.96 321
13286.05 337
13287.14 322
13288.23 317
13289.32 366
13290.41 334
13291.49 333
13292.58 336
13293.67 357
13294.76 341
13295.85 329
13296.94 344
13298.03 372
13299.12 312
13300.21 335
13301.30 351
13302.39 361
13303.48 365
13304.57 385
13305.66 364
13306.74 387
13307.83 369
13308.92 422
13310.01 364
13311.10 370
13312.19 415
13313.28 406
13314.37 397
13315.46 411
13316.55 411
13317.64 393
13318.73 380
13319.82 362
13320.91 369
13322.00 392
13323.09 349
13324.18 321
13325.27 337
13326.36 391
13327.45 418
13328.55 402
13329.64 347
13330.73 330
13331.82 362
13332.91 409
13334.00 418
13335.09 407
13336.18 386
13337.27 386
13338.36 398
13339.45 351
13340.54 344
13341.63 380
13342.73 390
13343.82 413
13344.91 369
13346.00 379
13347.09 342
13348.18 367
13349.27 363
13350.36 353
13351.46 385
13352.55 384
13353.64 376
13354.73 378
13355.82 387
13356.91 378
13358.00 411
13359.10 449
13360.19 418
13361.28 443
13362.37 435
13363.46 441
13364.56 482
13365.65 448
13366.74 437
13367.83 465
13368.92 457
13370.02 475
13371.11 511
13372.20 504
13373.29 511
13374.38 445
13375.48 442
13376.57 446
13377.66 421
13378.75 453
13379.85 439
13380.94 412
13382.03 403
13383.13 372
13384.22 367
13385.31 370
13386.40 380
13387.50 382
13388.59 349
13389.68 338
13390.78 408
13391.87 369
13392.96 382
13394.05 391
13395.15 383
13396.24 382
13397.33 362
13398.43 367
13399.52 372
13400.61 341
13401.71 333
13402.80 359
13403.89 339
13404.99 336
13406.08 343
13407.18 328
13408.27 323
13409.36 349
13410.46 371
13411.55 358
13412.64 308
13413.74 362
13414.83 412
13415.93 339
13417.02 353
13418.12 353
13419.21 355
13420.30 357
13421.40 365
13422.49 319
13423.59 328
13424.68 335
13425.78 383
13426.87 356
13427.96 360
13429.06 337
13430.15 359
13431.25 329
13432.34 341
13433.44 330
13434.53 319
13435.63 327
13436.72 329
13437.82 382
13438.91 373
13440.01 351
13441.10 344
13442.20 329
13443.29 331
13444.39 366
13445.48 340
13446.58 352
13447.67 378
13448.77 354
13449.86 383
13450.96 397
13452.06 395
13453.15 348
13454.25 383
13455.34 380
13456.44 396
13457.53 434
13458.63 366
13459.73 356
13460.82 392
13461.92 384
13463.01 398
13464.11 353
13465.20 390
13466.30 381
13467.40 388
13468.49 384
13469.59 403
13470.69 436
13471.78 377
13472.88 402
13473.98 374
13475.07 415
13476.17 424
13477.26 391
13478.36 395
13479.46 406
13480.55 383
13481.65 427
13482.75 429
13483.84 392
13484.94 405
13486.04 424
13487.14 410
13488.23 408
13489.33 399
13490.43 445
13491.52 418
13492.62 430
13493.72 453
13494.82 436
13495.91 454
13497.01 457
13498.11 437
13499.20 461
13500.30 531
13501.40 568
13502.50 570
13503.60 571
13504.69 482
13505.79 554
13506.89 553
13507.99 584
13509.08 516
13510.18 500
13511.28 498
13512.38 496
13513.48 445
13514.57 479
13515.67 408
13516.77 431
13517.87 435
13518.97 390
13520.06 387
13521.16 347
13522.26 369
13523.36 392
13524.46 361
13525.56 341
13526.66 348
13527.75 381
13528.85 374
13529.95 341
13531.05 339
13532.15 384
13533.25 347
13534.35 358
13535.45 341
13536.54 350
13537.64 343
13538.74 371
13539.84 335
13540.94 333
13542.04 345
13543.14 373
13544.24 350
13545.34 344
13546.44 325
13547.54 331
13548.64 328
13549.74 337
13550.83 332
13551.93 334
13553.03 352
13554.13 338
13555.23 327
13556.33 351
13557.43 338
13558.53 342
13559.63 321
13560.73 314
13561.83 289
13562.93 324
13564.03 307
13565.13 306
13566.23 351
13567.33 343
13568.43 357
13569.53 361
13570.63 296
13571.73 334
13572.84 328
13573.94 330
13575.04 298
13576.14 351
13577.24 344
13578.34 292
13579.44 348
13580.54 334
13581.64 324
13582.74 304
13583.84 284
13584.94 283
13586.04 328
13587.14 360
13588.25 325
13589.35 352
13590.45 314
13591.55 287
13592.65 307
13593.75 334
13594.85 297
13595.95 282
13597.06 314
13598.16 311
13599.26 331
13600.36 294
13601.46 336
13602.56 302
13603.67 310
13604.77 315
13605.87 323
13606.97 342
13608.07 350
13609.17 361
13610.28 346
13611.38 363
13612.48 368
13613.58 306
13614.68 323
13615.79 310
13616.89 335
13617.99 285
13619.09 342
13620.20 348
13621.30 313
13622.40 337
13623.50 277
13624.61 333
13625.71 346
13626.81 301
13627.91 305
13629.02 281
13630.12 298
13631.22 349
13632.33 317
13633.43 307
13634.53 314
13635.63 336
13636.74 340
13637.84 325
13638.94 300
13640.05 310
13641.15 291
13642.25 309
13643.36 324
13644.46 296
13645.56 324
13646.67 327
13647.77 300
13648.87 280
13649.98 297
13651.08 327
13652.18 330
13653.29 309
13654.39 300
13655.50 304
13656.60 311
13657.70 306
13658.81 308
13659.91 321
13661.02 306
13662.12 328
13663.22 323
13664.33 317
13665.43 327
13666.54 284
13667.64 282
13668.74 338
13669.85 313
13670.95 290
13672.06 304
13673.16 288
13674.27 298
13675.37 304
13676.48 293
13677.58 332
13678.69 307
13679.79 282
13680.90 289
13682.00 324
13683.10 297
13684.21 296
13685.31 323
13686.42 288
13687.52 304
13688.63 319
13689.74 297
13690.84 288
13691.95 251
13693.05 268
13694.16 278
13695.26 313
13696.37 308
13697.47 309
13698.58 338
13699.68 327
13700.79 283
13701.90 270
13703.00 279
13704.11 308
13705.21 300
13706.32 298
13707.42 305
13708.53 332
13709.64 339
13710.74 291
13711.85 277
13712.95 306
13714.06 352
13715.17 343
13716.27 290
13717.38 288
13718.49 334
13719.59 329
13720.70 320
13721.81 333
13722.91 332
13724.02 323
13725.12 363
13726.23 329
13727.34 338
13728.44 341
13729.55 371
13730.66 329
13731.77 322
13732.87 332
13733.98 351
13735.09 338
13736.19 341
13737.30 357
13738.41 355
13739.51 354
13740.62 364
13741.73 347
13742.84 335
13743.94 371
13745.05 367
13746.16 369
13747.27 380
13748.37 364
13749.48 328
13750.59 369
13751.70 370
13752.80 355
13753.91 363
13755.02 413
13756.13 395
13757.24 405
13758.34 428
13759.45 421
13760.56 425
13761.67 501
13762.78 456
13763.88 416
13764.99 417
13766.10 420
13767.21 501
13768.32 496
13769.43 523
13770.53 511
13771.64 540
13772.75 548
13773.86 582
13774.97 567
13776.08 570
13777.19 572
13778.29 568
13779.40 553
13780.51 527
13781.62 536
13782.73 503
13783.84 445
13784.95 443
13786.06 435
13787.17 426
13788.28 446
13789.38 447
13790.49 449
13791.60 452
13792.71 467
13793.82 449
13794.93 423
13796.04 456
13797.15 483
13798.26 453
13799.37 484
13800.48 501
13801.59 534
13802.70 542
13803.81 533
13804.92 546
13806.03 537
13807.14 520
13808.25 483
13809.36 432
13810.47 479
13811.58 481
13812.69 466
13813.80 513
13814.91 422
13816.02 433
13817.13 424
13818.24 425
13819.35 361
13820.46 399
13821.57 396
13822.68 374
13823.79 388
13824.90 352
13826.01 361
13827.12 364
13828.24 389
13829.35 341
13830.46 383
13831.57 353
13832.68 368
13833.79 405
13834.90 369
13836.01 376
13837.12 348
13838.23 374
13839.35 373
13840.46 384
13841.57 393
13842.68 373
13843.79 367
13844.90 355
13846.01 334
13847.13 348
13848.24 323
13849.35 351
13850.46 356
13851.57 384
13852.68 377
13853.80 374
13854.91 390
13856.02 357
13857.13 356
13858.24 352
13859.36 357
13860.47 353
13861.58 373
13862.69 379
13863.80 346
13864.92 389
13866.03 396
13867.14 352
13868.25 378
13869.37 351
13870.48 390
13871.59 391
13872.70 373
13873.82 386
13874.93 380
13876.04 385
13877.15 378
13878.27 377
13879.38 380
13880.49 397
13881.61 421
13882.72 373
13883.83 358
13884.94 389
13886.06 427
13887.17 363
13888.28 374
13889.40 386
13890.51 404
13891.62 403
13892.74 433
13893.85 451
13894.96 427
13896.08 449
13897.19 466
13898.30 448
13899.42 452
13900.53 460
13901.65 463
13902.76 400
13903.87 417
13904.99 412
13906.10 394
13907.21 363
13908.33 361
13909.44 385
13910.56 378
13911.67 387
13912.79 351
13913.90 397
13915.01 352
13916.13 315
13917.24 300
13918.36 381
13919.47 367
13920.59 380
13921.70 343
13922.81 335
13923.93 321
13925.04 366
13926.16 364
13927.27 364
13928.39 340
13929.50 359
13930.62 343
13931.73 334
13932.85 346
13933.96 326
13935.08 363
13936.19 318
13937.31 292
13938.42 334
13939.54 351
13940.65 363
13941.77 348
13942.88 359
13944.00 332
13945.12 331
13946.23 344
13947.35 326
13948.46 330
13949.58 351
13950.69 368
13951.81 350
13952.93 315
13954.04 351
13955.16 331
13956.27 304
13957.39 304
13958.50 335
13959.62 333
13960.74 334
13961.85 331
13962.97 344
13964.09 306
13965.20 310
13966.32 340
13967.43 340
13968.55 334
13969.67 304
13970.78 297
13971.90 323
13973.02 319
13974.13 321
13975.25 296
13976.37 293
13977.48 326
13978.60 300
13979.72 302
13980.83 323
13981.95 310
13983.07 301
13984.19 288
13985.30 311
13986.42 288
13987.54 327
13988.65 308
13989.77 296
13990.89 281
13992.01 294
13993.12 313
13994.24 334
13995.36 334
13996.48 314
13997.59 326
13998.71 285
13999.83 344
14000.95 284
14002.06 299
14003.18 323
14004.30 328
14005.42 254
14006.54 329
14007.65 309
14008.77 325
14009.89 360
14011.01 332
14012.13 321
14013.24 296
14014.36 332
14015.48 318
14016.60 313
14017.72 253
14018.84 308
14019.95 337
14021.07 334
14022.19 245
14023.31 308
14024.43 332
14025.55 329
14026.67 296
14027.79 311
14028.90 306
14030.02 269
14031.14 348
14032.26 319
14033.38 334
14034.50 322
14035.62 317
14036.74 307
14037.86 292
14038.98 292
14040.09 310
14041.21 296
14042.33 366
14043.45 339
14044.57 324
14045.69 325
14046.81 304
14047.93 342
14049.05 335
14050.17 337
14051.29 364
14052.41 377
14053.53 367
14054.65 352
14055.77 326
14056.89 391
14058.01 375
14059.13 394
14060.25 317
14061.37 339
14062.49 362
14063.61 353
14064.73 395
14065.85 342
14066.97 361
14068.09 390
14069.21 388
14070.33 348
14071.45 389
14072.57 374
14073.69 387
14074.81 393
14075.94 350
14077.06 360
14078.18 391
14079.30 448
14080.42 420
14081.54 379
14082.66 384
14083.78 448
14084.90 412
14086.02 423
14087.14 422
14088.27 459
14089.39 430
14090.51 476
14091.63 470
14092.75 480
14093.87 454
14094.99 477
14096.12 486
14097.24 480
14098.36 492
14099.48 519
14100.60 524
14101.72 524
14102.85 542
14103.97 493
14105.09 484
14106.21 504
14107.33 468
14108.46 430
14109.58 447
14110.70 461
14111.82 425
14112.94 413
14114.07 391
14115.19 391
14116.31 378
14117.43 371
14118.56 369
14119.68 369
14120.80 371
14121.92 372
14123.05 377
14124.17 371
14125.29 349
14126.41 361
14127.54 386
14128.66 379
14129.78 352
14130.90 364
14132.03 393
14133.15 384
14134.27 374
14135.40 329
14136.52 355
14137.64 343
14138.77 395
14139.89 334
14141.01 388
14142.14 380
14143.26 335
14144.38 325
14145.51 330
14146.63 355
14147.75 355
14148.88 377
14150.00 340
14151.12 364
14152.25 355
14153.37 337
14154.50 348
14155.62 350
14156.74 363
14157.87 399
14158.99 324
14160.12 349
14161.24 339
14162.36 356
14163.49 360
14164.61 318
14165.74 287
14166.86 343
14167.99 343
14169.11 338
14170.23 297
14171.36 296
14172.48 353
14173.61 335
14174.73 321
14175.86 316
14176.98 310
14178.11 283
14179.23 320
14180.36 312
14181.48 317
14182.61 308
14183.73 312
14184.86 295
14185.98 296
14187.11 297
14188.23 299
14189.36 280
14190.48 305
14191.61 301
14192.73 317
14193.86 312
14194.98 311
14196.11 363
14197.24 294
14198.36 316
14199.49 327
14200.61 325
14201.74 326
14202.86 316
14203.99 323
14205.12 305
14206.24 301
14207.37 332
14208.49 303
14209.62 269
14210.75 248
14211.87 286
14213.00 263
14214.12 262
14215.25 272
14216.38 312
14217.50 292
14218.63 292
14219.76 315
14220.88 295
14222.01 276
14223.14 291
14224.26 282
14225.39 267
14226.52 269
14227.64 295
14228.77 261
14229.90 269
14231.02 246
14232.15 273
14233.28 295
14234.40 273
14235.53 314
14236.66 294
14237.78 294
14238.91 272
14240.04 282
14241.17 267
14242.29 252
14243.42 243
14244.55 262
14245.68 260
14246.80 292
14247.93 289
14249.06 316
14250.19 319
14251.31 274
14252.44 269
14253.57 332
14254.70 309
14255.83 265
14256.95 287
14258.08 280
14259.21 308
14260.34 304
14261.47 254
14262.59 266
14263.72 299
14264.85 289
14265.98 310
14267.11 284
14268.23 279
14269.36 265
14270.49 278
14271.62 245
14272.75 254
14273.88 258
14275.01 267
14276.13 271
14277.26 282
14278.39 285
14279.52 291
14280.65 282
14281.78 233
14282.91 262
14284.04 261
14285.17 272
14286.29 294
14287.42 261
14288.55 250
14289.68 240
14290.81 270
14291.94 281
14293.07 287
14294.20 260
14295.33 253
14296.46 246
14297.59 267
14298.72 229
14299.85 231
14300.98 255
14302.11 256
14303.24 257
14304.37 247
14305.50 228
14306.63 269
14307.76 257
14308.89 286
14310.02 262
14311.15 282
14312.28 251
14313.41 252
14314.54 271
14315.67 259
14316.80 252
14317.93 244
14319.06 250
14320.19 239
14321.32 265
14322.45 219
14323.58 231
14324.71 246
14325.84 255
14326.97 255
14328.10 235
14329.23 239
14330.36 197
14331.49 227
14332.63 239
14333.76 242
14334.89 237
14336.02 283
14337.15 240
14338.28 215
14339.41 215
14340.54 215
14341.67 218
14342.81 255
14343.94 240
14345.07 239
14346.20 217
14347.33 236
14348.46 241
14349.59 229
14350.73 225
14351.86 208
14352.99 239
14354.12 215
14355.25 231
14356.39 233
14357.52 217
14358.65 197
14359.78 243
14360.91 207
14362.05 209
14363.18 193
14364.31 230
14365.44 245
14366.57 207
14367.71 262
14368.84 246
14369.97 251
14371.10 241
14372.24 249
14373.37 264
14374.50 235
14375.63 238
14376.77 251
14377.90 220
14379.03 256
14380.16 245
14381.30 211
14382.43 219
14383.56 223
14384.70 206
14385.83 209
14386.96 233
14388.10 202
14389.23 229
14390.36 204
14391.49 253
14392.63 222
14393.76 215
14394.89 201
14396.03 226
14397.16 220
14398.30 238
14399.43 229
14400.56 213
14401.70 237
14402.83 246
14403.96 200
14405.10 219
14406.23 240
14407.37 237
14408.50 234
14409.63 193
14410.77 203
14411.90 234
14413.04 241
14414.17 260
14415.30 226
14416.44 222
14417.57 220
14418.71 203
14419.84 209
14420.98 215
14422.11 212
14423.24 207
14424.38 234
14425.51 234
14426.65 224
14427.78 228
14428.92 245
14430.05 265
14431.19 210
14432.32 214
14433.46 247
14434.59 268
14435.73 264
14436.86 241
14438.00 233
14439.13 252
14440.27 225
14441.40 207
14442.54 235
14443.67 218
14444.81 229
14445.94 209
14447.08 222
14448.21 225
14449.35 212
14450.49 230
14451.62 238
14452.76 212
14453.89 212
14455.03 196
14456.16 211
14457.30 202
14458.44 194
14459.57 214
14460.71 228
14461.84 230
14462.98 218
14464.12 222
14465.25 213
14466.39 220
14467.52 232
14468.66 221
14469.80 195
14470.93 215
14472.07 239
14473.21 221
14474.34 218
14475.48 228
14476.62 210
14477.75 210
14478.89 254
14480.03 245
14481.16 249
14482.30 227
14483.44 233
14484.57 239
14485.71 213
14486.85 196
14487.98 234
14489.12 203
14490.26 222
14491.40 197
14492.53 201
14493.67 217
14494.81 213
14495.94 203
14497.08 216
14498.22 206
14499.36 192
14500.49 209
14501.63 195
14502.77 226
14503.91 220
14505.05 255
14506.18 221
14507.32 225
14508.46 227
14509.60 233
14510.73 215
14511.87 201
14513.01 206
14514.15 233
14515.29 231
14516.43 233
14517.56 251
14518.70 264
14519.84 225
14520.98 200
14522.12 226
14523.25 202
14524.39 196
14525.53 205
14526.67 238
14527.81 228
14528.95 219
14530.09 207
14531.23 215
14532.36 223
14533.50 209
14534.64 209
14535.78 208
14536.92 196
14538.06 231
14539.20 261
14540.34 226
14541.48 226
14542.62 226
14543.75 219
14544.89 214
14546.03 201
14547.17 212
14548.31 221
14549.45 253
14550.59 269
14551.73 259
14552.87 243
14554.01 261
14555.15 231
14556.29 226
14557.43 211
14558.57 230
14559.71 250
14560.85 232
14561.99 251
14563.13 237
14564.27 232
14565.41 252
14566.55 251
14567.69 249
14568.83 241
14569.97 258
14571.11 253
14572.25 230
14573.39 274
14574.53 243
14575.67 231
14576.81 207
14577.95 249
14579.09 248
14580.23 239
14581.37 254
14582.52 253
14583.66 232
14584.80 264
14585.94 280
14587.08 285
14588.22 268
14589.36 264
14590.50 285
14591.64 262
14592.78 257
14593.93 256
14595.07 254
14596.21 250
14597.35 289
14598.49 300
14599.63 275
14600.77 274
14601.92 309
14603.06 272
14604.20 291
14605.34 303
14606.48 291
14607.62 303
14608.77 264
14609.91 269
14611.05 254
14612.19 299
14613.33 316
14614.47 327
14615.62 310
14616.76 301
14617.90 286
14619.04 315
14620.19 300
14621.33 314
14622.47 315
14623.61 349
14624.76 356
14625.90 320
14627.04 348
14628.18 325
14629.33 353
14630.47 350
14631.61 343
14632.75 350
14633.90 369
14635.04 381
14636.18 413
14637.32 409
14638.47 397
14639.61 445
14640.75 414
14641.90 403
14643.04 348
14644.18 350
14645.33 346
14646.47 347
14647.61 322
14648.76 351
14649.90 315
14651.04 336
14652.19 317
14653.33 305
14654.47 287
14655.62 281
14656.76 299
14657.90 275
14659.05 292
14660.19 317
14661.34 325
14662.48 291
14663.62 272
14664.77 290
14665.91 282
14667.06 266
14668.20 291
14669.34 281
14670.49 310
14671.63 329
14672.78 296
14673.92 297
14675.07 287
14676.21 297
14677.35 261
14678.50 278
14679.64 275
14680.79 297
14681.93 267
14683.08 250
14684.22 253
14685.37 303
14686.51 270
14687.66 251
14688.80 266
14689.95 284
14691.09 252
14692.24 256
14693.38 259
14694.53 280
14695.67 281
14696.82 267
14697.96 250
14699.11 288
14700.25 271
14701.40 251
14702.54 272
14703.69 275
14704.84 256
14705.98 223
14707.13 260
14708.27 251
14709.42 245
14710.56 277
14711.71 282
14712.86 294
14714.00 254
14715.15 237
14716.29 264
14717.44 273
14718.59 277
14719.73 266
14720.88 255
14722.02 283
14723.17 285
14724.32 271
14725.46 290
14726.61 267
14727.76 288
14728.90 298
14730.05 296
14731.20 296
14732.34 263
14733.49 261
14734.64 279
14735.78 305
14736.93 266
14738.08 294
14739.22 303
14740.37 296
14741.52 286
14742.66 297
14743.81 282
14744.96 271
14746.11 300
14747.25 285
14748.40 308
14749.55 313
14750.69 334
14751.84 353
14752.99 342
14754.14 284
14755.28 314
14756.43 325
14757.58 352
14758.73 297
14759.87 279
14761.02 312
14762.17 349
14763.32 348
14764.47 304
14765.61 356
14766.76 341
14767.91 367
14769.06 379
14770.21 376
14771.35 344
14772.50 363
14773.65 351
14774.80 338
14775.95 366
14777.10 419
14778.24 410
14779.39 431
14780.54 408
14781.69 409
14782.84 415
14783.99 401
14785.14 440
14786.28 411
14787.43 462
14788.58 461
14789.73 470
14790.88 533
14792.03 572
14793.18 529
14794.33 524
14795.48 531
14796.62 527
14797.77 567
14798.92 571
14800.07 503
14801.22 502
14802.37 551
14803.52 500
14804.67 495
14805.82 458
14806.97 472
14808.12 417
14809.27 439
14810.42 421
14811.57 388
14812.72 398
14813.87 375
14815.02 392
14816.17 409
14817.32 396
14818.47 388
14819.62 400
14820.77 402
14821.92 366
14823.07 343
14824.22 357
14825.37 358
14826.52 377
14827.67 314
14828.82 337
14829.97 314
14831.12 321
14832.27 368
14833.42 315
14834.57 304
14835.72 315
14836.87 316
14838.02 289
14839.17 278
14840.33 314
14841.48 289
14842.63 284
14843.78 284
14844.93 274
14846.08 312
14847.23 259
14848.38 275
14849.53 268
14850.68 246
14851.84 269
14852.99 271
14854.14 273
14855.29 277
14856.44 231
14857.59 251
14858.74 241
14859.90 227
14861.05 268
14862.20 250
14863.35 243
14864.50 283
14865.65 277
14866.81 257
14867.96 218
14869.11 258
14870.26 228
14871.41 256
14872.57 236
14873.72 251
14874.87 232
14876.02 261
14877.18 258
14878.33 247
14879.48 240
14880.63 262
14881.79 235
14882.94 266
14884.09 253
14885.24 282
14886.40 265
14887.55 263
14888.70 285
14889.85 252
14891.01 230
14892.16 271
14893.31 247
14894.47 254
14895.62 271
14896.77 309
14897.92 294
14899.08 260
14900.23 225
14901.38 244
14902.54 250
14903.69 237
14904.84 221
14906.00 214
14907.15 219
14908.30 259
14909.46 253
14910.61 218
14911.76 264
14912.92 270
14914.07 247
14915.23 270
14916.38 268
14917.53 228
14918.69 235
14919.84 252
14921.00 254
14922.15 236
14923.30 229
14924.46 239
14925.61 236
14926.77 252
14927.92 266
14929.07 246
14930.23 281
14931.38 263
14932.54 241
14933.69 249
14934.85 240
14936.00 234
14937.16 274
14938.31 258
14939.46 258
14940.62 253
14941.77 253
14942.93 242
14944.08 222
14945.24 316
14946.39 242
14947.55 230
14948.70 253
14949.86 232
14951.01 245
14952.17 269
14953.32 238
14954.48 233
14955.63 232
14956.79 229
14957.95 223
14959.10 224
14960.26 239
14961.41 232
14962.57 241
14963.72 245
14964.88 247
14966.03 243
14967.19 257
14968.35 234
14969.50 230
14970.66 214
14971.81 253
14972.97 268
14974.13 248
14975.28 216
14976.44 224
14977.59 222
14978.75 207
14979.91 214
14981.06 260
14982.22 257
14983.38 236
14984.53 202
14985.69 214
14986.85 199
14988.00 193
14989.16 229
14990.32 194
14991.47 216
14992.63 230
14993.79 219
14994.94 211
14996.10 177
14997.26 215
14998.41 229
14999.57 219
15000.73 223
15001.88 225
15003.04 242
15004.20 222
15005.36 209
15006.51 214
15007.67 192
15008.83 208
15009.99 227
15011.14 253
15012.30 220
15013.46 214
15014.62 207
15015.77 215
15016.93 239
15018.09 230
15019.25 258
15020.40 182
15021.56 196
15022.72 183
15023.88 196
15025.04 197
15026.19 195
15027.35 202
15028.51 218
15029.67 200
15030.83 193
15031.98 199
15033.14 203
15034.30 194
15035.46 217
15036.62 204
15037.78 208
15038.94 202
15040.09 194
15041.25 197
15042.41 199
15043.57 207
15044.73 195
15045.89 171
15047.05 193
15048.21 179
15049.36 196
15050.52 190
15051.68 209
15052.84 187
15054.00 183
15055.16 200
15056.32 198
15057.48 192
15058.64 173
15059.80 198
15060.96 184
15062.12 214
15063.27 184
15064.43 174
15065.59 201
15066.75 207
15067.91 216
15069.07 186
15070.23 184
15071.39 190
15072.55 183
15073.71 165
15074.87 187
15076.03 186
15077.19 186
15078.35 205
15079.51 195
15080.67 215
15081.83 185
15082.99 212
15084.15 215
15085.31 209
15086.47 194
15087.63 207
15088.79 174
15089.96 192
15091.12 189
15092.28 187
15093.44 204
15094.60 212
15095.76 223
15096.92 190
15098.08 197
15099.24 201
15100.40 195
15101.56 179
15102.72 206
15103.88 189
15105.05 185
15106.21 200
15107.37 180
15108.53 185
15109.69 188
15110.85 197
15112.01 161
15113.17 216
15114.34 184
15115.50 189
15116.66 184
15117.82 181
15118.98 176
15120.14 198
15121.31 176
15122.47 179
15123.63 176
15124.79 177
15125.95 205
15127.11 193
15128.28 192
15129.44 151
15130.60 172
15131.76 183
15132.93 164
15134.09 183
15135.25 171
15136.41 171
15137.57 181
15138.74 175
15139.90 179
15141.06 182
15142.22 158
15143.39 164
15144.55 153
15145.71 178
15146.87 161
15148.04 152
15149.20 179
15150.36 200
15151.53 152
15152.69 174
15153.85 171
15155.01 169
15156.18 172
15157.34 154
15158.50 169
15159.67 170
15160.83 180
15161.99 168
15163.16 167
15164.32 191
15165.48 204
15166.65 179
15167.81 209
15168.97 170
15170.14 174
15171.30 208
15172.47 187
15173.63 200
15174.79 189
15175.96 186
15177.12 171
15178.28 148
15179.45 160
15180.61 194
15181.78 184
15182.94 187
15184.10 189
15185.27 165
15186.43 192
15187.60 195
15188.76 191
15189.93 194
15191.09 208
15192.25 190
15193.42 181
15194.58 170
15195.75 196
15196.91 176
15198.08 191
15199.24 209
15200.41 218
15201.57 180
15202.74 158
15203.90 195
15205.07 196
15206.23 178
15207.40 165
15208.56 187
15209.73 215
15210.89 200
15212.06 167
15213.22 179
15214.39 184
15215.55 217
15216.72 196
15217.88 205
15219.05 221
15220.22 202
15221.38 203
15222.55 194
15223.71 195
15224.88 211
15226.04 187
15227.21 187
15228.37 195
15229.54 217
15230.71 213
15231.87 197
15233.04 202
15234.20 218
15235.37 197
15236.54 232
15237.70 271
15238.87 199
15240.04 207
15241.20 199
15242.37 235
15243.53 205
15244.70 204
15245.87 200
15247.03 192
15248.20 184
15249.37 226
15250.53 195
15251.70 201
15252.87 197
15254.03 168
15255.20 203
15256.37 200
15257.54 191
15258.70 177
15259.87 199
15261.04 189
15262.20 185
15263.37 190
15264.54 191
15265.71 222
15266.87 166
15268.04 158
15269.21 206
15270.37 206
15271.54 147
15272.71 164
15273.88 185
15275.05 197
15276.21 193
15277.38 214
15278.55 163
15279.72 162
15280.88 224
15282.05 199
15283.22 174
15284.39 196
15285.56 193
15286.72 197
15287.89 203
15289.06 200
15290.23 217
15291.40 186
15292.56 205
15293.73 180
15294.90 178
15296.07 188
15297.24 182
15298.41 175
15299.58 199
15300.74 192
15301.91 169
15303.08 175
15304.25 195
15305.42 191
15306.59 170
15307.76 201
15308.93 201
15310.09 190
15311.26 195
15312.43 217
15313.60 214
15314.77 205
15315.94 170
15317.11 181
15318.28 208
15319.45 198
15320.62 197
15321.79 189
15322.96 188
15324.13 220
15325.30 200
15326.46 182
15327.63 201
15328.80 185
15329.97 179
15331.14 182
15332.31 176
15333.48 197
15334.65 181
15335.82 196
15336.99 211
15338.16 202
15339.33 173
15340.50 169
15341.67 169
15342.84 203
15344.01 189
15345.18 194
15346.35 156
15347.53 186
15348.70 224
15349.87 203
15351.04 165
15352.21 183
15353.38 197
15354.55 208
15355.72 197
15356.89 171
15358.06 183
15359.23 188
15360.40 179
15361.57 207
15362.74 177
15363.92 177
15365.09 175
15366.26 212
15367.43 173
15368.60 184
15369.77 171
15370.94 177
15372.11 169
15373.29 189
15374.46 167
15375.63 164
15376.80 191
15377.97 206
15379.14 140
15380.31 170
15381.49 182
15382.66 191
15383.83 182
15385.00 177
15386.17 172
15387.35 190
15388.52 169
15389.69 176
15390.86 182
15392.03 173
15393.21 169
15394.38 206
15395.55 187
15396.72 194
15397.89 211
15399.07 185
15400.24 166
15401.41 161
15402.58 161
15403.76 168
15404.93 192
15406.10 176
15407.28 166
15408.45 181
15409.62 213
15410.79 220
15411.97 178
15413.14 149
15414.31 171
15415.49 192
15416.66 175
15417.83 182
15419.00 171
15420.18 173
15421.35 187
15422.52 150
15423.70 151
15424.87 185
15426.04 181
15427.22 214
15428.39 160
15429.56 191
15430.74 163
15431.91 172
15433.09 182
15434.26 181
15435.43 165
15436.61 204
15437.78 187
15438.95 174
15440.13 179
15441.30 178
15442.48 175
15443.65 173
15444.82 144
15446.00 160
15447.17 139
15448.35 178
15449.52 171
15450.70 144
15451.87 147
15453.04 146
15454.22 184
15455.39 166
15456.57 166
15457.74 157
15458.92 193
15460.09 186
15461.27 184
15462.44 173
15463.62 177
15464.79 172
15465.97 181
15467.14 178
15468.32 182
15469.49 158
15470.67 151
15471.84 171
15473.02 178
15474.19 172
15475.37 159
15476.54 206
15477.72 187
15478.89 148
15480.07 135
15481.24 161
15482.42 179
15483.60 173
15484.77 169
15485.95 168
15487.12 188
15488.30 170
15489.47 191
15490.65 181
15491.83 155
15493.00 183
15494.18 167
15495.35 174
15496.53 137
15497.71 179
15498.88 170
15500.06 170
15501.24 189
15502.41 176
15503.59 170
15504.76 192
15505.94 154
15507.12 151
15508.29 149
15509.47 166
15510.65 170
15511.82 160
15513.00 150
15514.18 164
15515.35 154
15516.53 172
15517.71 138
15518.88 165
15520.06 173
15521.24 149
15522.42 129
15523.59 177
15524.77 165
15525.95 148
15527.12 178
15528.30 162
15529.48 173
15530.66 181
15531.83 156
15533.01 140
15534.19 149
15535.37 158
15536.54 173
15537.72 179
15538.90 174
15540.08 171
15541.25 152
15542.43 165
15543.61 214
15544.79 169
15545.97 157
15547.14 173
15548.32 172
15549.50 184
15550.68 173
15551.86 181
15553.04 190
15554.21 170
15555.39 151
15556.57 187
15557.75 167
15558.93 165
15560.11 153
15561.28 177
15562.46 205
15563.64 177
15564.82 189
15566.00 167
15567.18 167
15568.36 160
15569.54 169
15570.71 193
15571.89 189
15573.07 230
15574.25 202
15575.43 167
15576.61 194
15577.79 191
15578.97 188
15580.15 198
15581.33 180
15582.51 170
15583.69 161
15584.86 156
15586.04 181
15587.22 187
15588.40 172
15589.58 183
15590.76 171
15591.94 178
15593.12 192
15594.30 173
15595.48 182
15596.66 195
15597.84 192
15599.02 196
15600.20 197
15601.38 203
15602.56 186
15603.74 193
15604.92 184
15606.10 211
15607.28 229
15608.46 210
15609.64 195
15610.82 199
15612.00 189
15613.18 207
15614.37 184
15615.55 218
15616.73 202
15617.91 204
15619.09 225
15620.27 199
15621.45 195
15622.63 201
15623.81 197
15624.99 211
15626.17 221
15627.35 214
15628.54 205
15629.72 179
15630.90 195
15632.08 209
15633.26 226
15634.44 225
15635.62 198
15636.80 185
15637.99 187
15639.17 201
15640.35 203
15641.53 236
15642.71 237
15643.89 207
15645.08 205
15646.26 229
15647.44 204
15648.62 224
15649.80 220
15650.98 225
15652.17 214
15653.35 249
15654.53 233
15655.71 227
15656.90 227
15658.08 219
15659.26 228
15660.44 217
15661.62 211
15662.81 226
15663.99 217
15665.17 208
15666.35 196
15667.54 210
15668.72 232
15669.90 210
15671.08 195
15672.27 193
15673.45 219
15674.63 233
15675.82 194
15677.00 217
15678.18 214
15679.37 199
15680.55 235
15681.73 220
15682.91 203
15684.10 198
15685.28 203
15686.46 230
15687.65 240
15688.83 226
15690.01 217
15691.20 236
15692.38 223
15693.57 213
15694.75 196
15695.93 218
15697.12 210
15698.30 221
15699.48 224
15700.67 236
15701.85 223
15703.04 228
15704.22 231
15705.40 264
15706.59 242
15707.77 259
15708.96 252
15710.14 276
15711.32 253
15712.51 209
15713.69 229
15714.88 257
15716.06 253
15717.25 247
15718.43 257
15719.61 209
15720.80 244
15721.98 238
15723.17 236
15724.35 252
15725.54 305
15726.72 266
15727.91 265
15729.09 255
15730.28 219
15731.46 248
15732.65 251
15733.83 232
15735.02 217
15736.20 206
15737.39 219
15738.57 250
15739.76 286
15740.94 250
15742.13 231
15743.32 238
15744.50 266
15745.69 258
15746.87 238
15748.06 241
15749.24 246
15750.43 274
15751.61 277
15752.80 250
15753.99 243
15755.17 236
15756.36 256
15757.54 279
15758.73 272
15759.92 252
15761.10 298
15762.29 253
15763.47 243
15764.66 259
15765.85 244
15767.03 266
15768.22 238
15769.41 263
15770.59 218
15771.78 236
15772.97 235
15774.15 263
15775.34 259
15776.53 245
15777.71 240
15778.90 269
15780.09 265
15781.27 265
15782.46 207
15783.65 243
15784.83 240
15786.02 215
15787.21 213
15788.40 233
15789.58 234
15790.77 226
15791.96 216
15793.14 190
15794.33 214
15795.52 180
15796.71 211
15797.89 258
15799.08 225
15800.27 245
15801.46 226
15802.64 248
15803.83 192
15805.02 208
15806.21 197
15807.40 181
15808.58 203
15809.77 217
15810.96 209
15812.15 212
15813.34 205
15814.52 189
15815.71 196
15816.90 206
15818.09 229
15819.28 197
15820.47 172
15821.65 195
15822.84 181
15824.03 202
15825.22 187
15826.41 199
15827.60 205
15828.79 196
15829.97 205
15831.16 170
15832.35 208
15833.54 179
15834.73 215
15835.92 193
15837.11 178
15838.30 200
15839.49 210
15840.67 212
15841.86 171
15843.05 209
15844.24 182
15845.43 199
15846.62 222
15847.81 200
15849.00 199
15850.19 193
15851.38 211
15852.57 187
15853.76 183
15854.95 187
15856.14 172
15857.33 194
15858.52 187
15859.71 218
15860.90 207
15862.09 208
15863.28 202
15864.47 181
15865.66 195
15866.85 200
15868.04 220
15869.23 173
15870.42 207
15871.61 180
15872.80 214
15873.99 188
15875.18 183
15876.37 183
15877.56 204
15878.75 188
15879.94 200
15881.13 190
15882.32 220
15883.51 200
15884.70 163
15885.89 185
15887.08 192
15888.28 199
15889.47 176
15890.66 202
15891.85 201
15893.04 187
15894.23 209
15895.42 245
15896.61 208
15897.80 202
15899.00 189
15900.19 198
15901.38 187
15902.57 198
15903.76 186
15904.95 180
15906.14 182
15907.34 196
15908.53 234
15909.72 208
15910.91 172
15912.10 215
15913.30 210
15914.49 229
15915.68 226
15916.87 217
15918.06 199
15919.26 254
15920.45 192
15921.64 248
15922.83 219
15924.02 210
15925.22 212
15926.41 182
15927.60 212
15928.79 214
15929.99 221
15931.18 216
15932.37 196
15933.56 225
15934.76 229
15935.95 192
15937.14 222
15938.33 238
15939.53 230
15940.72 199
15941.91 186
15943.11 235
15944.30 216
15945.49 211
15946.69 223
15947.88 188
15949.07 224
15950.26 216
15951.46 218
15952.65 210
15953.84 188
15955.04 169
15956.23 214
15957.43 194
15958.62 201
15959.81 179
15961.01 177
15962.20 171
15963.39 205
15964.59 175
15965.78 174
15966.97 192
15968.17 181
15969.36 178
15970.56 178
15971.75 153
15972.94 147
15974.14 145
15975.33 155
15976.53 179
15977.72 158
15978.92 172
15980.11 174
15981.30 188
15982.50 164
15983.69 163
15984.89 155
15986.08 155
15987.28 161
15988.47 161
15989.67 173
15990.86 175
15992.06 185
15993.25 174
15994.45 167
15995.64 171
15996.84 176
15998.03 191
15999.23 172
16000.42 150
16001.62 163
16002.81 142
16004.01 148
16005.20 171
16006.40 167
16007.59 162
16008.79 169
16009.98 180
16011.18 181
16012.38 184
16013.57 169
16014.77 171
16015.96 193
16017.16 156
16018.35 166
16019.55 165
16020.75 150
16021.94 152
16023.14 165
16024.33 161
16025.53 152
16026.73 175
16027.92 166
16029.12 191
16030.31 156
16031.51 135
16032.71 153
16033.90 161
16035.10 162
16036.30 158
16037.49 169
16038.69 140
16039.89 150
16041.08 157
16042.28 151
16043.48 133
16044.67 159
16045.87 197
16047.07 168
16048.26 157
16049.46 171
16050.66 156
16051.85 177
16053.05 155
16054.25 144
16055.45 179
16056.64 158
16057.84 158
16059.04 134
16060.23 142
16061.43 176
16062.63 183
16063.83 191
16065.02 169
16066.22 145
16067.42 146
16068.62 158
16069.82 154
16071.01 139
16072.21 176
16073.41 152
16074.61 155
16075.80 159
16077.00 151
16078.20 155
16079.40 189
16080.60 164
16081.79 163
16082.99 147
16084.19 142
16085.39 161
16086.59 144
16087.79 147
16088.98 163
16090.18 153
16091.38 140
16092.58 137
16093.78 158
16094.98 159
16096.18 160
16097.37 172
16098.57 146
16099.77 165
16100.97 167
16102.17 164
16103.37 147
16104.57 127
16105.77 166
16106.97 165
16108.17 162
16109.36 153
16110.56 142
16111.76 172
16112.96 160
16114.16 157
16115.36 161
16116.56 163
16117.76 150
16118.96 128
16120.16 138
16121.36 145
16122.56 115
16123.76 176
16124.96 165
16126.16 154
16127.36 144
16128.56 141
16129.76 143
16130.96 135
16132.16 152
16133.36 139
16134.56 162
16135.76 139
16136.96 164
16138.16 147
16139.36 163
16140.56 168
16141.76 136
16142.96 180
16144.16 158
16145.36 173
16146.56 138
16147.76 129
16148.96 138
16150.16 166
16151.36 160
16152.57 148
16153.77 134
16154.97 153
16156.17 166
16157.37 168
16158.57 144
16159.77 143
16160.97 149
16162.17 128
16163.37 132
16164.58 129
16165.78 170
16166.98 170
16168.18 147
16169.38 165
16170.58 154
16171.78 160
16172.99 154
16174.19 163
16175.39 145
16176.59 169
16177.79 188
16178.99 173
16180.20 177
16181.40 143
16182.60 156
16183.80 162
16185.00 171
16186.21 157
16187.41 156
16188.61 148
16189.81 144
16191.02 160
16192.22 167
16193.42 142
16194.62 152
16195.82 135
16197.03 138
16198.23 156
16199.43 156
16200.63 170
16201.84 194
16203.04 139
16204.24 155
16205.45 166
16206.65 174
16207.85 162
16209.05 142
16210.26 168
16211.46 165
16212.66 143
16213.87 144
16215.07 156
16216.27 176
16217.48 196
16218.68 188
16219.88 182
16221.09 166
16222.29 202
16223.49 217
16224.70 199
16225.90 154
16227.10 150
16228.31 161
16229.51 150
16230.71 151
16231.92 147
16233.12 147
16234.33 167
16235.53 163
16236.73 149
16237.94 146
16239.14 183
16240.35 183
16241.55 193
16242.75 177
16243.96 147
16245.16 175
16246.37 167
16247.57 155
16248.78 143
16249.98 156
16251.18 174
16252.39 181
16253.59 148
16254.80 167
16256.00 187
16257.21 194
16258.41 198
16259.62 170
16260.82 183
16262.03 169
16263.23 178
16264.44 231
16265.64 192
16266.85 154
16268.05 186
16269.26 166
16270.46 164
16271.67 164
16272.87 180
16274.08 184
16275.28 181
16276.49 169
16277.69 174
16278.90 213
16280.11 185
16281.31 199
16282.52 178
16283.72 191
16284.93 200
16286.13 204
16287.34 196
16288.55 149
16289.75 167
16290.96 187
16292.16 202
16293.37 197
16294.58 213
16295.78 200
16296.99 207
16298.19 189
16299.40 191
16300.61 210
16301.81 195
16303.02 214
16304.23 198
16305.43 199
16306.64 210
16307.85 215
16309.05 202
16310.26 208
16311.47 240
16312.67 203
16313.88 211
16315.09 186
16316.29 196
16317.50 197
16318.71 185
16319.91 181
16321.12 196
16322.33 180
16323.54 191
16324.74 180
16325.95 195
16327.16 145
16328.36 155
16329.57 173
16330.78 192
16331.99 185
16333.19 169
16334.40 178
16335.61 173
16336.82 219
16338.02 181
16339.23 177
16340.44 203
16341.65 185
16342.86 152
16344.06 182
16345.27 184
16346.48 183
16347.69 170
16348.90 152
16350.10 166
16351.31 172
16352.52 178
16353.73 153
16354.94 178
16356.15 169
16357.35 151
16358.56 167
16359.77 139
16360.98 163
16362.19 167
16363.40 167
16364.61 156
16365.81 183
16367.02 155
16368.23 185
16369.44 162
16370.65 155
16371.86 156
16373.07 159
16374.28 172
16375.49 132
16376.69 146
16377.90 181
16379.11 158
16380.32 169
16381.53 169
16382.74 165
16383.95 148
16385.16 161
16386.37 152
16387.58 140
16388.79 135
16390.00 147
16391.21 145
16392.42 147
16393.63 175
16394.84 157
16396.05 142
16397.26 142
16398.47 121
16399.68 134
16400.89 181
16402.10 152
16403.31 157
16404.52 146
16405.73 145
16406.94 126
16408.15 140
16409.36 148
16410.57 139
16411.78 159
16412.99 153
16414.20 137
16415.41 149
16416.62 145
16417.83 137
16419.04 144
16420.25 162
16421.46 162
16422.68 146
16423.89 160
16425.10 154
16426.31 154
16427.52 140
16428.73 138
16429.94 151
16431.15 148
16432.36 140
16433.57 145
16434.79 140
16436.00 154
16437.21 152
16438.42 157
16439.63 165
16440.84 128
16442.05 144
16443.27 135
16444.48 145
16445.69 133
16446.90 114
16448.11 135
16449.33 141
16450.54 128
16451.75 146
16452.96 146
16454.17 150
16455.39 143
16456.60 150
16457.81 157
16459.02 172
16460.23 142
16461.45 148
16462.66 151
16463.87 163
16465.08 165
16466.30 172
16467.51 153
16468.72 147
16469.93 168
16471.15 144
16472.36 146
16473.57 130
16474.78 155
16476.00 166
16477.21 153
16478.42 119
16479.64 143
16480.85 144
16482.06 169
16483.27 154
16484.49 160
16485.70 158
16486.91 176
16488.13 162
16489.34 145
16490.55 136
16491.77 136
16492.98 135
16494.19 160
16495.41 144
16496.62 156
16497.84 162
16499.05 152
16500.26 136
16501.48 133
16502.69 136
16503.90 132
16505.12 134
16506.33 135
16507.55 123
16508.76 131
16509.97 154
16511.19 151
16512.40 123
16513.62 135
16514.83 132
16516.04 172
16517.26 142
16518.47 157
16519.69 163
16520.90 133
16522.12 146
16523.33 123
16524.55 124
16525.76 119
16526.98 148
16528.19 146
16529.40 135
16530.62 157
16531.83 151
16533.05 155
16534.26 122
16535.48 172
16536.69 168
16537.91 145
16539.12 138
16540.34 150
16541.56 148
16542.77 159
16543.99 131
16545.20 156
16546.42 134
16547.63 146
16548.85 165
16550.06 155
16551.28 145
16552.49 140
16553.71 152
16554.93 152
16556.14 154
16557.36 160
16558.57 164
16559.79 132
16561.00 142
16562.22 155
16563.44 157
16564.65 157
16565.87 165
16567.09 149
16568.30 131
16569.52 156
16570.73 147
16571.95 163
16573.17 148
16574.38 178
16575.60 156
16576.82 149
16578.03 136
16579.25 150
16580.47 183
16581.68 157
16582.90 134
16584.12 122
16585.33 164
16586.55 144
16587.77 134
16588.98 148
16590.20 173
16591.42 139
16592.64 156
16593.85 170
16595.07 150
16596.29 151
16597.50 152
16598.72 170
16599.94 152
16601.16 143
16602.37 134
16603.59 149
16604.81 128
16606.03 144
16607.24 119
16608.46 135
16609.68 167
16610.90 158
16612.12 150
16613.33 151
16614.55 141
16615.77 144
16616.99 146
16618.20 168
16619.42 145
16620.64 134
16621.86 122
16623.08 134
16624.30 129
16625.51 145
16626.73 162
16627.95 154
16629.17 136
16630.39 142
16631.61 154
16632.83 123
16634.04 136
16635.26 135
16636.48 135
16637.70 114
16638.92 106
16640.14 151
16641.36 167
16642.58 156
16643.79 135
16645.01 139
16646.23 144
16647.45 154
16648.67 152
16649.89 145
16651.11 137
16652.33 163
16653.55 155
16654.77 150
16655.99 156
16657.21 149
16658.43 140
16659.65 143
16660.86 117
16662.08 108
16663.30 140
16664.52 141
16665.74 129
16666.96 145
16668.18 164
16669.40 164
16670.62 147
16671.84 135
16673.06 148
16674.28 134
16675.50 126
16676.72 141
16677.94 131
16679.16 156
16680.38 123
16681.61 134
16682.83 151
16684.05 153
16685.27 153
16686.49 138
16687.71 165
16688.93 147
16690.15 132
16691.37 135
16692.59 135
16693.81 147
16695.03 150
16696.25 138
16697.47 127
16698.70 120
16699.92 148
16701.14 154
16702.36 151
16703.58 119
16704.80 144
16706.02 132
16707.24 130
16708.47 124
16709.69 134
16710.91 148
16712.13 153
16713.35 160
16714.57 130
16715.79 125
16717.02 131
16718.24 135
16719.46 136
16720.68 144
16721.90 152
16723.12 148
16724.35 130
16725.57 120
16726.79 124
16728.01 143
16729.24 137
16730.46 142
16731.68 149
16732.90 135
16734.12 141
16735.35 145
16736.57 135
16737.79 125
16739.01 128
16740.24 144
16741.46 132
16742.68 117
16743.90 151
16745.13 147
16746.35 162
16747.57 133
16748.80 143
16750.02 146
16751.24 143
16752.46 134
16753.69 115
16754.91 131
16756.13 156
16757.36 140
16758.58 128
16759.80 129
16761.03 164
16762.25 157
16763.47 167
16764.70 146
16765.92 117
16767.14 134
16768.37 146
16769.59 157
16770.81 130
16772.04 113
16773.26 158
16774.49 145
16775.71 158
16776.93 151
16778.16 133
16779.38 155
16780.61 164
16781.83 129
16783.05 139
16784.28 115
16785.50 135
16786.73 141
16787.95 125
16789.17 148
16790.40 158
16791.62 158
16792.85 134
16794.07 118
16795.30 130
16796.52 140
16797.75 139
16798.97 131
16800.20 124
16801.42 138
16802.64 137
16803.87 164
16805.09 126
16806.32 132
16807.54 117
16808.77 142
16809.99 124
16811.22 143
16812.45 159
16813.67 151
16814.90 161
16816.12 132
16817.35 151
16818.57 127
16819.80 150
16821.02 149
16822.25 131
16823.47 133
16824.70 144
16825.92 148
16827.15 136
16828.38 149
16829.60 142
16830.83 137
16832.05 158
16833.28 127
16834.51 142
16835.73 151
16836.96 150
16838.18 138
16839.41 123
16840.64 151
16841.86 160
16843.09 127
16844.32 130
16845.54 159
16846.77 143
16847.99 144
16849.22 150
16850.45 156
16851.67 151
16852.90 145
16854.13 176
16855.35 142
16856.58 159
16857.81 150
16859.03 146
16860.26 146
16861.49 140
16862.72 138
16863.94 166
16865.17 185
16866.40 167
16867.62 168
16868.85 151
16870.08 157
16871.31 149
16872.53 155
16873.76 159
16874.99 178
16876.22 159
16877.44 181
16878.67 194
16879.90 181
16881.13 186
16882.35 195
16883.58 166
16884.81 156
16886.04 197
16887.27 199
16888.49 191
16889.72 190
16890.95 168
16892.18 151
16893.41 193
16894.63 186
16895.86 167
16897.09 173
16898.32 169
16899.55 175
16900.78 175
16902.00 170
16903.23 165
16904.46 141
16905.69 152
16906.92 156
16908.15 152
16909.38 158
16910.60 148
16911.83 164
16913.06 163
16914.29 153
16915.52 160
16916.75 140
16917.98 130
16919.21 147
16920.44 141
16921.67 163
16922.89 162
16924.12 177
16925.35 139
16926.58 131
16927.81 142
16929.04 156
16930.27 138
16931.50 129
16932.73 163
16933.96 114
16935.19 153
16936.42 139
16937.65 147
16938.88 134
16940.11 137
16941.34 141
16942.57 111
16943.80 127
16945.03 134
16946.26 148
16947.49 135
16948.72 104
16949.95 136
16951.18 149
16952.41 129
16953.64 147
16954.87 167
16956.10 150
16957.33 132
16958.56 149
16959.79 155
16961.02 161
16962.25 146
16963.48 162
16964.71 130
16965.94 149
16967.18 171
16968.41 150
16969.64 148
16970.87 150
16972.10 127
16973.33 157
16974.56 145
16975.79 153
16977.02 165
16978.25 133
16979.49 138
16980.72 151
16981.95 123
16983.18 162
16984.41 148
16985.64 156
16986.87 144
16988.11 144
16989.34 151
16990.57 130
16991.80 133
16993.03 155
16994.26 130
16995.50 132
16996.73 135
16997.96 132
16999.19 159
17000.42 136
17001.66 146
17002.89 157
17004.12 133
17005.35 147
17006.59 135
17007.82 133
17009.05 127
17010.28 141
17011.51 153
17012.75 140
17013.98 125
17015.21 126
17016.44 145
17017.68 159
17018.91 157
17020.14 140
17021.38 116
17022.61 143
17023.84 169
17025.07 128
17026.31 140
17027.54 146
17028.77 151
17030.01 162
17031.24 146
17032.47 121
17033.71 124
17034.94 136
17036.17 151
17037.41 157
17038.64 132
17039.87 141
17041.11 148
17042.34 164
17043.57 143
17044.81 112
17046.04 123
17047.27 134
17048.51 137
17049.74 132
17050.98 127
17052.21 144
17053.44 128
17054.68 140
17055.91 119
17057.15 138
17058.38 112
17059.61 109
17060.85 137
17062.08 160
17063.32 134
17064.55 174
17065.79 167
17067.02 151
17068.26 141
17069.49 145
17070.72 161
17071.96 125
17073.19 144
17074.43 136
17075.66 135
17076.90 126
17078.13 135
17079.37 118
17080.60 133
17081.84 123
17083.07 138
17084.31 151
17085.54 141
17086.78 131
17088.01 128
17089.25 162
17090.48 139
17091.72 140
17092.95 113
17094.19 128
17095.43 111
17096.66 126
17097.90 128
17099.13 133
17100.37 124
17101.60 135
17102.84 110
17104.07 97
17105.31 104
17106.55 122
17107.78 101
17109.02 123
17110.25 125
17111.49 141
17112.73 149
17113.96 122
17115.20 116
17116.44 103
17117.67 124
17118.91 118
17120.14 125
17121.38 132
17122.62 111
17123.85 122
17125.09 130
17126.33 136
17127.56 102
17128.80 121
17130.04 133
17131.27 122
17132.51 126
17133.75 112
17134.98 108
17136.22 107
17137.46 124
17138.70 125
17139.93 113
17141.17 122
17142.41 109
17143.64 109
17144.88 113
17146.12 122
17147.36 131
17148.59 133
17149.83 138
17151.07 111
17152.31 122
17153.54 133
17154.78 114
17156.02 115
17157.26 141
17158.49 127
17159.73 143
17160.97 144
17162.21 132
17163.45 141
17164.68 126
17165.92 124
17167.16 121
17168.40 105
17169.64 119
17170.87 106
17172.11 110
17173.35 129
17174.59 146
17175.83 157
17177.07 124
17178.30 113
17179.54 116
17180.78 112
17182.02 126
17183.26 106
17184.50 115
17185.74 119
17186.98 119
17188.21 119
17189.45 127
17190.69 100
17191.93 138
17193.17 122
17194.41 132
17195.65 133
17196.89 121
17198.13 116
17199.37 104
17200.60 100
17201.84 110
17203.08 122
17204.32 116
17205.56 138
17206.80 140
17208.04 119
17209.28 119
17210.52 125
17211.76 105
17213.00 137
17214.24 103
17215.48 110
17216.72 101
17217.96 115
17219.20 117
17220.44 141
17221.68 152
17222.92 144
17224.16 148
17225.40 116
17226.64 125
17227.88 139
17229.12 128
17230.36 120
17231.60 132
17232.84 154
17234.08 135
17235.32 118
17236.56 130
17237.80 168
17239.04 145
17240.29 111
17241.53 131
17242.77 122
17244.01 137
17245.25 127
17246.49 127
17247.73 136
17248.97 120
17250.21 134
17251.45 130
17252.70 137
17253.94 125
17255.18 103
17256.42 138
17257.66 117
17258.90 127
17260.14 132
17261.38 114
17262.63 102
17263.87 112
17265.11 123
17266.35 142
17267.59 173
17268.83 125
17270.08 109
17271.32 103
17272.56 126
17273.80 146
17275.04 135
17276.29 96
17277.53 103
17278.77 125
17280.01 104
17281.25 122
17282.50 133
17283.74 144
17284.98 142
17286.22 125
17287.47 116
17288.71 107
17289.95 130
17291.19 133
17292.44 97
17293.68 86
17294.92 112
17296.16 135
17297.41 111
17298.65 124
17299.89 115
17301.14 121
17302.38 134
17303.62 132
17304.86 114
17306.11 107
17307.35 115
17308.59 119
17309.84 124
17311.08 116
17312.32 120
17313.57 111
17314.81 125
17316.05 116
17317.30 108
17318.54 102
17319.78 126
17321.03 126
17322.27 116
17323.52 128
17324.76 128
17326.00 123
17327.25 97
17328.49 122
17329.74 128
17330.98 149
17332.22 128
17333.47 112
17334.71 126
17335.96 108
17337.20 97
17338.44 122
17339.69 110
17340.93 108
17342.18 105
17343.42 146
17344.67 118
17345.91 103
17347.16 120
17348.40 137
17349.64 123
17350.89 134
17352.13 140
17353.38 110
17354.62 111
17355.87 115
17357.11 145
17358.36 132
17359.60 142
17360.85 129
17362.09 107
17363.34 105
17364.58 133
17365.83 123
17367.07 117
17368.32 131
17369.57 151
17370.81 140
17372.06 119
17373.30 104
17374.55 118
17375.79 137
17377.04 113
17378.28 149
17379.53 130
17380.78 136
17382.02 125
17383.27 123
17384.51 127
17385.76 120
17387.01 141
17388.25 149
17389.50 127
17390.74 122
17391.99 136
17393.24 132
17394.48 130
17395.73 137
17396.97 99
17398.22 99
17399.47 117
17400.71 108
17401.96 110
17403.21 134
17404.45 124
17405.70 127
17406.95 143
17408.19 127
17409.44 130
17410.69 147
17411.93 108
17413.18 123
17414.43 102
17415.68 100
17416.92 115
17418.17 126
17419.42 124
17420.66 137
17421.91 121
17423.16 125
17424.41 115
17425.65 125
17426.90 119
17428.15 122
17429.40 127
17430.64 124
17431.89 118
17433.14 121
17434.39 107
17435.63 104
17436.88 121
17438.13 99
17439.38 141
17440.63 109
17441.87 108
17443.12 110
17444.37 122
17445.62 138
17446.87 102
17448.11 120
17449.36 134
17450.61 142
17451.86 125
17453.11 119
17454.36 111
17455.60 110
17456.85 126
17458.10 105
17459.35 102
17460.60 122
17461.85 114
17463.10 126
17464.35 126
17465.59 105
17466.84 123
17468.09 111
17469.34 110
17470.59 113
17471.84 112
17473.09 113
17474.34 127
17475.59 130
17476.84 101
17478.08 111
17479.33 117
17480.58 103
17481.83 133
17483.08 121
17484.33 125
17485.58 136
17486.83 115
17488.08 117
17489.33 112
17490.58 100
17491.83 109
17493.08 114
17494.33 127
17495.58 135
17496.83 127
17498.08 119
17499.33 127
17500.58 130
17501.83 116
17503.08 102
17504.33 159
17505.58 136
17506.83 124
17508.08 122
17509.33 96
17510.58 91
17511.83 133
17513.08 105
17514.33 115
17515.58 117
17516.83 114
17518.09 134
17519.34 126
17520.59 127
17521.84 129
17523.09 132
17524.34 130
17525.59 113
17526.84 124
17528.09 104
17529.34 112
17530.59 109
17531.85 128
17533.10 134
17534.35 134
17535.60 116
17536.85 129
17538.10 133
17539.35 127
17540.61 140
17541.86 118
17543.11 151
17544.36 113
17545.61 111
17546.86 122
17548.12 119
17549.37 115
17550.62 123
17551.87 142
17553.12 132
17554.38 134
17555.63 137
17556.88 138
17558.13 133
17559.38 126
17560.64 120
17561.89 122
17563.14 125
17564.39 145
17565.65 127
17566.90 115
17568.15 116
17569.40 143
17570.66 129
17571.91 152
17573.16 128
17574.41 115
17575.67 110
17576.92 118
17578.17 134
17579.42 168
17580.68 154
17581.93 165
17583.18 139
17584.44 133
17585.69 120
17586.94 139
17588.20 133
17589.45 116
17590.70 104
17591.96 122
17593.21 146
17594.46 111
17595.72 127
17596.97 150
17598.22 128
17599.48 144
17600.73 147
17601.98 145
17603.24 126
17604.49 138
17605.75 122
17607.00 115
17608.25 102
17609.51 126
17610.76 125
17612.02 117
17613.27 131
17614.52 130
17615.78 125
17617.03 129
17618.29 134
17619.54 112
17620.80 106
17622.05 125
17623.30 118
17624.56 130
17625.81 122
17627.07 106
17628.32 91
17629.58 109
17630.83 117
17632.09 108
17633.34 123
17634.60 126
17635.85 105
17637.11 103
17638.36 129
17639.62 103
17640.87 123
17642.13 125
17643.38 135
17644.64 119
17645.89 119
17647.15 135
17648.40 136
17649.66 123
17650.91 99
17652.17 116
17653.43 129
17654.68 112
17655.94 118
17657.19 119
17658.45 103
17659.70 107
17660.96 139
17662.22 127
17663.47 120
17664.73 126
17665.98 142
17667.24 95
17668.50 121
17669.75 110
17671.01 143
17672.26 140
17673.52 107
17674.78 98
17676.03 114
17677.29 152
17678.55 148
17679.80 117
17681.06 129
17682.32 136
17683.57 131
17684.83 127
17686.09 112
17687.34 93
17688.60 132
17689.86 114
17691.11 128
17692.37 95
17693.63 101
17694.88 143
17696.14 122
17697.40 128
17698.66 127
17699.91 106
17701.17 110
17702.43 127
17703.68 101
17704.94 116
17706.20 112
17707.46 107
17708.71 116
17709.97 123
17711.23 112
17712.49 113
17713.74 108
17715.00 95
17716.26 108
17717.52 99
17718.78 128
17720.03 97
17721.29 117
17722.55 117
17723.81 109
17725.07 133
17726.32 99
17727.58 120
17728.84 137
17730.10 110
17731.36 102
17732.62 108
17733.87 127
17735.13 110
17736.39 117
17737.65 106
17738.91 114
17740.17 119
17741.43 111
17742.68 114
17743.94 115
17745.20 130
17746.46 133
17747.72 139
17748.98 135
17750.24 121
17751.50 114
17752.76 100
17754.01 137
17755.27 130
17756.53 113
17757.79 120
17759.05 114
17760.31 123
17761.57 88
17762.83 107
17764.09 109
17765.35 100
17766.61 116
17767.87 129
17769.13 98
17770.39 119
17771.65 121
17772.91 130
17774.17 98
17775.43 101
17776.69 125
17777.95 144
17779.21 129
17780.47 99
17781.73 106
17782.99 115
17784.25 119
17785.51 129
17786.77 102
17788.03 116
17789.29 125
17790.55 151
17791.81 126
17793.07 127
17794.33 117
17795.59 133
17796.85 127
17798.11 124
17799.37 105
17800.63 105
17801.90 105
17803.16 107
17804.42 119
17805.68 119
17806.94 132
17808.20 114
17809.46 113
17810.72 123
17811.98 133
17813.24 123
17814.51 118
17815.77 121
17817.03 108
17818.29 122
17819.55 123
17820.81 103
17822.07 120
17823.34 111
17824.60 115
17825.86 122
17827.12 101
17828.38 125
17829.65 105
17830.91 139
17832.17 104
17833.43 85
17834.69 114
17835.95 120
17837.22 118
17838.48 90
17839.74 98
17841.00 99
17842.27 97
17843.53 91
17844.79 104
17846.05 111
17847.32 120
17848.58 111
17849.84 86
17851.10 101
17852.37 121
17853.63 100
17854.89 123
17856.15 118
17857.42 111
17858.68 92
17859.94 114
17861.21 98
17862.47 112
17863.73 99
17864.99 130
17866.26 117
17867.52 110
17868.78 90
17870.05 111
17871.31 128
17872.57 101
17873.84 128
17875.10 104
17876.36 125
17877.63 122
17878.89 95
17880.15 102
17881.42 102
17882.68 102
17883.95 94
17885.21 97
17886.47 120
17887.74 130
17889.00 101
17890.27 96
17891.53 104
17892.79 92
17894.06 126
17895.32 122
17896.59 118
17897.85 100
17899.11 111
17900.38 126
17901.64 100
17902.91 106
17904.17 91
17905.44 115
17906.70 116
17907.97 97
17909.23 101
17910.50 115
17911.76 124
17913.02 110
17914.29 122
17915.55 133
17916.82 141
17918.08 133
17919.35 120
17920.61 121
17921.88 127
17923.14 108
17924.41 121
17925.67 122
17926.94 135
17928.21 108
17929.47 113
17930.74 118
17932.00 98
17933.27 105
17934.53 104
17935.80 124
17937.06 119
17938.33 122
17939.60 104
17940.86 104
17942.13 115
17943.39 115
17944.66 102
17945.92 91
17947.19 99
17948.46 103
17949.72 106
17950.99 93
17952.26 108
17953.52 120
17954.79 110
17956.05 110
17957.32 95
17958.59 86
17959.85 129
17961.12 117
17962.39 98
17963.65 117
17964.92 106
17966.19 124
17967.45 120
17968.72 106
17969.99 101
17971.25 122
17972.52 100
17973.79 105
17975.05 107
17976.32 167
17977.59 167
17978.85 96
17980.12 90
17981.39 86
17982.66 131
17983.92 106
17985.19 89
17986.46 96
17987.73 118
17988.99 126
17990.26 125
17991.53 112
17992.80 99
17994.06 120
17995.33 116
17996.60 104
17997.87 106
17999.13 103
18000.40 122
18001.67 111
18002.94 111
18004.21 106
18005.47 92
18006.74 103
18008.01 112
18009.28 107
18010.55 109
18011.82 124
18013.08 119
18014.35 99
18015.62 92
18016.89 92
18018.16 101
18019.43 90
18020.69 109
18021.96 105
18023.23 110
18024.50 123
18025.77 129
18027.04 117
18028.31 101
18029.58 102
18030.85 105
18032.11 114
18033.38 122
18034.65 113
18035.92 116
18037.19 99
18038.46 126
18039.73 117
18041.00 78
18042.27 106
18043.54 140
18044.81 101
18046.08 114
18047.35 94
18048.62 96
18049.88 122
18051.15 130
18052.42 130
18053.69 109
18054.96 107
18056.23 122
18057.50 137
18058.77 93
18060.04 120
18061.31 111
18062.58 100
18063.85 114
18065.12 81
18066.39 99
18067.66 107
18068.93 108
18070.20 84
18071.48 86
18072.75 84
18074.02 107
18075.29 129
18076.56 92
18077.83 87
18079.10 92
18080.37 111
18081.64 99
18082.91 121
18084.18 97
18085.45 109
18086.72 127
18087.99 99
18089.27 118
18090.54 134
18091.81 97
18093.08 108
18094.35 114
18095.62 95
18096.89 90
18098.16 101
18099.43 98
18100.71 112
18101.98 99
18103.25 98
18104.52 113
18105.79 124
18107.06 123
18108.34 111
18109.61 127
18110.88 92
18112.15 107
18113.42 106
18114.69 121
18115.97 104
18117.24 109
18118.51 97
18119.78 106
18121.06 89
18122.33 103
18123.60 106
18124.87 110
18126.14 115
18127.42 107
18128.69 111
18129.96 108
18131.23 110
18132.51 124
18133.78 129
18135.05 101
18136.32 119
18137.60 117
18138.87 115
18140.14 102
18141.42 94
18142.69 90
18143.96 103
18145.23 113
18146.51 102
18147.78 129
18149.05 133
18150.33 137
18151.60 105
18152.87 109
18154.15 129
18155.42 127
18156.69 118
18157.97 113
18159.24 117
18160.51 122
18161.79 108
18163.06 130
18164.33 114
18165.61 103
18166.88 115
18168.16 133
18169.43 120
18170.70 104
18171.98 117
18173.25 100
18174.53 110
18175.80 112
18177.07 113
18178.35 112
18179.62 124
18180.90 131
18182.17 107
18183.44 111
18184.72 119
18185.99 113
18187.27 100
18188.54 125
18189.82 140
18191.09 120
18192.37 121
18193.64 106
18194.92 117
18196.19 129
18197.46 126
18198.74 101
18200.01 97
18201.29 102
18202.56 117
18203.84 96
18205.11 132
18206.39 121
18207.67 135
18208.94 126
18210.22 121
18211.49 120
18212.77 122
18214.04 118
18215.32 103
18216.59 127
18217.87 134
18219.14 119
18220.42 85
18221.70 105
18222.97 109
18224.25 118
18225.52 109
18226.80 115
18228.07 129
18229.35 127
18230.63 121
18231.90 133
18233.18 126
18234.45 120
18235.73 127
18237.01 118
18238.28 122
18239.56 110
18240.84 139
18242.11 125
18243.39 120
18244.66 106
18245.94 116
18247.22 128
18248.49 120
18249.77 131
18251.05 115
18252.32 93
18253.60 93
18254.88 112
18256.16 120
18257.43 112
18258.71 95
18259.99 107
18261.26 112
18262.54 120
18263.82 121
18265.09 107
18266.37 118
18267.65 114
18268.93 155
18270.20 152
18271.48 120
18272.76 109
18274.04 115
18275.31 96
18276.59 106
18277.87 98
18279.15 118
18280.42 105
18281.70 109
18282.98 133
18284.26 97
18285.54 115
18286.81 112
18288.09 105
18289.37 104
18290.65 104
18291.93 132
18293.20 109
18294.48 132
18295.76 129
18297.04 95
18298.32 100
18299.60 100
18300.87 99
18302.15 106
18303.43 99
18304.71 104
18305.99 99
18307.27 103
18308.55 116
18309.82 110
18311.10 110
18312.38 104
18313.66 154
18314.94 100
18316.22 112
18317.50 100
18318.78 93
18320.06 101
18321.34 101
18322.61 126
18323.89 115
18325.17 118
18326.45 116
18327.73 100
18329.01 121
18330.29 115
18331.57 128
18332.85 106
18334.13 112
18335.41 99
18336.69 130
18337.97 127
18339.25 143
18340.53 117
18341.81 125
18343.09 111
18344.37 141
18345.65 97
18346.93 113
18348.21 110
18349.49 127
18350.77 113
18352.05 130
18353.33 108
18354.61 108
18355.89 130
18357.17 118
18358.45 118
18359.73 122
18361.01 111
18362.29 95
18363.57 104
18364.85 94
18366.13 103
18367.42 115
18368.70 110
18369.98 105
18371.26 101
18372.54 116
18373.82 89
18375.10 107
18376.38 98
18377.66 94
18378.94 94
18380.23 88
18381.51 97
18382.79 104
18384.07 133
18385.35 115
18386.63 101
18387.91 108
18389.20 117
18390.48 122
18391.76 113
18393.04 116
18394.32 123
18395.60 103
18396.89 117
18398.17 126
18399.45 125
18400.73 110
18402.01 111
18403.30 99
18404.58 117
18405.86 113
18407.14 99
18408.42 107
18409.71 117
18410.99 104
18412.27 91
18413.55 111
18414.84 99
18416.12 116
18417.40 109
18418.68 105
18419.97 102
18421.25 127
18422.53 117
18423.81 115
18425.10 95
18426.38 96
18427.66 123
18428.95 124
18430.23 115
18431.51 97
18432.79 114
18434.08 132
18435.36 104
18436.64 108
18437.93 105
18439.21 81
18440.49 109
18441.78 115
18443.06 105
18444.34 111
18445.63 122
18446.91 137
18448.19 110
18449.48 109
18450.76 96
18452.05 117
18453.33 126
18454.61 132
18455.90 94
18457.18 113
18458.47 116
18459.75 127
18461.03 119
18462.32 119
18463.60 105
18464.89 116
18466.17 126
18467.45 107
18468.74 112
18470.02 113
18471.31 100
18472.59 97
18473.88 122
18475.16 128
18476.45 130
18477.73 107
18479.01 110
18480.30 95
18481.58 125
18482.87 100
18484.15 101
18485.44 107
18486.72 99
18488.01 110
18489.29 139
18490.58 128
18491.86 94
18493.15 109
18494.43 115
18495.72 126
18497.00 113
18498.29 107
18499.58 121
18500.86 98
18502.15 124
18503.43 102
18504.72 137
18506.00 118
18507.29 103
18508.57 111
18509.86 90
18511.15 115
18512.43 109
18513.72 97
18515.00 115
18516.29 113
18517.58 82
18518.86 99
18520.15 118
18521.43 105
18522.72 121
18524.01 108
18525.29 115
18526.58 114
18527.87 125
18529.15 141
18530.44 118
18531.73 100
18533.01 91
18534.30 129
18535.59 92
18536.87 114
18538.16 107
18539.45 96
18540.73 102
18542.02 89
18543.31 123
18544.59 114
18545.88 92
18547.17 110
18548.45 110
18549.74 102
18551.03 105
18552.32 95
18553.60 123
18554.89 117
18556.18 105
18557.46 120
18558.75 119
18560.04 117
18561.33 114
18562.62 128
18563.90 107
18565.19 133
18566.48 119
18567.77 128
18569.05 110
18570.34 111
18571.63 113
18572.92 115
18574.21 148
18575.49 139
18576.78 136
18578.07 147
18579.36 146
18580.65 124
18581.93 131
18583.22 136
18584.51 120
18585.80 121
18587.09 124
18588.38 130
18589.66 107
18590.95 119
18592.24 144
18593.53 146
18594.82 144
18596.11 125
18597.40 116
18598.69 112
18599.97 115
18601.26 132
18602.55 125
18603.84 163
18605.13 140
18606.42 130
18607.71 125
18609.00 120
18610.29 138
18611.58 136
18612.87 136
18614.16 120
18615.44 113
18616.73 154
18618.02 137
18619.31 156
18620.60 109
18621.89 148
18623.18 138
18624.47 135
18625.76 140
18627.05 122
18628.34 131
18629.63 102
18630.92 124
18632.21 112
18633.50 119
18634.79 132
18636.08 125
18637.37 85
18638.66 108
18639.95 140
18641.24 106
18642.53 120
18643.82 133
18645.11 115
18646.40 127
18647.70 132
18648.99 109
18650.28 118
18651.57 108
18652.86 139
18654.15 130
18655.44 117
18656.73 98
18658.02 109
18659.31 132
18660.60 128
18661.89 115
18663.19 111
18664.48 93
18665.77 125
18667.06 128
18668.35 105
18669.64 117
18670.93 133
18672.22 123
18673.52 111
18674.81 116
18676.10 103
18677.39 108
18678.68 126
18679.97 96
18681.27 120
18682.56 125
18683.85 119
18685.14 115
18686.43 112
18687.72 100
18689.02 112
18690.31 93
18691.60 121
18692.89 101
18694.18 104
18695.48 99
18696.77 114
18698.06 95
18699.35 109
18700.65 110
18701.94 129
18703.23 90
18704.52 88
18705.82 105
18707.11 96
18708.40 129
18709.69 133
18710.99 123
18712.28 136
18713.57 118
18714.87 132
18716.16 113
18717.45 111
18718.74 118
18720.04 92
18721.33 114
18722.62 116
18723.92 105
18725.21 111
18726.50 110
18727.80 118
18729.09 116
18730.38 141
18731.68 131
18732.97 95
18734.26 120
18735.56 118
18736.85 121
18738.15 102
18739.44 110
18740.73 137
18742.03 106
18743.32 122
18744.61 116
18745.91 107
18747.20 110
18748.50 114
18749.79 161
18751.08 107
18752.38 99
18753.67 108
18754.97 126
18756.26 110
18757.56 101
18758.85 107
18760.14 115
18761.44 109
18762.73 100
18764.03 116
18765.32 89
18766.62 122
18767.91 118
18769.21 125
18770.50 122
18771.80 116
18773.09 112
18774.39 111
18775.68 102
18776.98 120
18778.27 120
18779.57 98
18780.86 95
18782.16 118
18783.45 101
18784.75 117
18786.04 112
18787.34 86
18788.63 101
18789.93 120
18791.23 101
18792.52 118
18793.82 112
18795.11 73
18796.41 98
18797.70 109
18799.00 120
18800.29 119
18801.59 85
18802.89 99
18804.18 90
18805.48 114
18806.77 104
18808.07 125
18809.37 116
18810.66 111
18811.96 109
18813.26 99
18814.55 97
18815.85 131
18817.14 107
18818.44 101
18819.74 109
18821.03 119
18822.33 93
18823.63 93
18824.92 128
18826.22 95
18827.52 109
18828.81 102
18830.11 99
18831.41 116
18832.71 119
18834.00 102
18835.30 109
18836.60 123
18837.89 96
18839.19 87
18840.49 96
18841.79 114
18843.08 112
18844.38 112
18845.68 103
18846.98 126
18848.27 113
18849.57 115
18850.87 113
18852.17 108
18853.46 103
18854.76 140
18856.06 126
18857.36 95
18858.65 100
18859.95 103
18861.25 107
18862.55 101
18863.85 97
18865.14 95
18866.44 107
18867.74 90
18869.04 92
18870.34 86
18871.64 100
18872.93 109
18874.23 111
18875.53 103
18876.83 101
18878.13 106
18879.43 118
18880.72 100
18882.02 94
18883.32 103
18884.62 82
18885.92 113
18887.22 128
18888.52 114
18889.82 89
18891.12 118
18892.41 101
18893.71 103
18895.01 99
18896.31 113
18897.61 108
18898.91 100
18900.21 110
18901.51 92
18902.81 116
18904.11 98
18905.41 127
18906.71 109
18908.01 119
18909.31 90
18910.61 88
18911.90 86
18913.20 95
18914.50 93
18915.80 103
18917.10 128
18918.40 112
18919.70 108
18921.00 97
18922.30 125
18923.60 110
18924.90 108
18926.20 110
18927.50 131
18928.80 131
18930.11 120
18931.41 91
18932.71 111
18934.01 95
18935.31 104
18936.61 89
18937.91 96
18939.21 99
18940.51 106
18941.81 101
18943.11 110
18944.41 116
18945.71 108
18947.01 86
18948.31 96
18949.62 95
18950.92 90
18952.22 101
18953.52 107
18954.82 111
18956.12 118
18957.42 105
18958.72 106
18960.03 107
18961.33 115
18962.63 122
18963.93 75
18965.23 117
18966.53 101
18967.83 96
18969.14 110
18970.44 103
18971.74 110
18973.04 119
18974.34 89
18975.64 95
18976.95 91
18978.25 105
18979.55 91
18980.85 125
18982.15 104
18983.46 104
18984.76 94
18986.06 114
18987.36 130
18988.67 91
18989.97 90
18991.27 110
18992.57 105
18993.88 126
18995.18 103
18996.48 98
18997.78 104
18999.09 113
19000.39 99
19001.69 99
19002.99 112
19004.30 121
19005.60 100
19006.90 80
19008.21 96
19009.51 80
19010.81 97
19012.12 105
19013.42 88
19014.72 90
19016.03 90
19017.33 98
19018.63 124
19019.94 106
19021.24 105
19022.54 106
19023.85 110
19025.15 108
19026.45 102
19027.76 87
19029.06 86
19030.36 103
19031.67 112
19032.97 78
19034.28 99
19035.58 104
19036.88 109
19038.19 102
19039.49 117
19040.80 96
19042.10 82
19043.40 100
19044.71 105
19046.01 94
19047.32 81
19048.62 109
19049.93 107
19051.23 109
19052.54 119
19053.84 110
19055.14 124
19056.45 93
19057.75 110
19059.06 104
19060.36 89
19061.67 84
19062.97 104
19064.28 114
19065.58 131
19066.89 118
19068.19 106
19069.50 100
19070.80 97
19072.11 94
19073.41 104
19074.72 101
19076.03 121
19077.33 123
19078.64 95
19079.94 92
19081.25 99
19082.55 107
19083.86 101
19085.16 99
19086.47 85
19087.78 98
19089.08 122
19090.39 92
19091.69 94
19093.00 110
19094.30 110
19095.61 100
19096.92 89
19098.22 96
19099.53 99
19100.84 96
19102.14 114
19103.45 120
19104.75 69
19106.06 91
19107.37 78
19108.67 101
19109.98 91
19111.29 94
19112.59 102
19113.90 99
19115.21 113
19116.51 94
19117.82 94
19119.13 103
19120.43 104
19121.74 89
19123.05 101
19124.35 102
19125.66 90
19126.97 105
19128.28 94
19129.58 101
19130.89 98
19132.20 108
19133.50 106
19134.81 110
19136.12 120
19137.43 121
19138.73 108
19140.04 102
19141.35 103
19142.66 97
19143.96 118
19145.27 115
19146.58 109
19147.89 116
19149.20 120
19150.50 94
19151.81 93
19153.12 96
19154.43 115
19155.74 120
19157.04 98
19158.35 94
19159.66 97
19160.97 101
19162.28 99
19163.59 100
19164.89 113
19166.20 108
19167.51 122
19168.82 102
19170.13 98
19171.44 111
19172.74 105
19174.05 109
19175.36 107
19176.67 104
19177.98 100
19179.29 98
19180.60 99
19181.91 83
19183.22 101
19184.52 97
19185.83 98
19187.14 119
19188.45 126
19189.76 97
19191.07 101
19192.38 96
19193.69 106
19195.00 105
19196.31 97
19197.62 107
19198.93 109
19200.24 105
19201.55 94
19202.86 105
19204.17 87
19205.48 95
19206.79 104
19208.10 90
19209.41 79
19210.72 94
19212.03 99
19213.34 90
19214.65 79
19215.96 92
19217.27 102
19218.58 102
19219.89 87
19221.20 81
19222.51 90
19223.82 117
19225.13 92
19226.44 90
19227.75 101
19229.06 89
19230.37 99
19231.68 87
19232.99 89
19234.30 105
19235.61 84
19236.92 102
19238.23 93
19239.55 102
19240.86 117
19242.17 91
19243.48 109
19244.79 88
19246.10 79
19247.41 94
19248.72 111
19250.04 116
19251.35 101
19252.66 95
19253.97 92
19255.28 85
19256.59 100
19257.90 97
19259.22 93
19260.53 110
19261.84 122
19263.15 133
19264.46 104
19265.77 94
19267.09 96
19268.40 106
19269.71 111
19271.02 114
19272.33 96
19273.65 106
19274.96 110
19276.27 111
19277.58 97
19278.90 99
19280.21 102
19281.52 108
19282.83 105
19284.14 137
19285.46 113
19286.77 120
19288.08 100
19289.40 103
19290.71 113
19292.02 89
19293.33 106
19294.65 95
19295.96 70
19297.27 94
19298.58 113
19299.90 89
19301.21 96
19302.52 82
19303.84 90
19305.15 113
19306.46 105
19307.78 98
19309.09 112
19310.40 104
19311.72 88
19313.03 95
19314.34 92
19315.66 92
19316.97 98
19318.28 90
19319.60 109
19320.91 101
19322.23 96
19323.54 100
19324.85 102
19326.17 91
19327.48 98
19328.80 85
19330.11 98
19331.42 86
19332.74 76
19334.05 80
19335.37 98
19336.68 122
19337.99 93
19339.31 119
19340.62 93
19341.94 89
19343.25 94
19344.57 91
19345.88 81
19347.20 95
19348.51 102
19349.83 93
19351.14 95
19352.45 100
19353.77 104
19355.08 103
19356.40 92
19357.71 99
19359.03 110
19360.34 90
19361.66 97
19362.97 81
19364.29 95
19365.61 89
19366.92 107
19368.24 129
19369.55 105
19370.87 86
19372.18 92
19373.50 97
19374.81 106
19376.13 104
19377.44 102
19378.76 112
19380.08 81
19381.39 101
19382.71 110
19384.02 81
19385.34 73
19386.66 95
19387.97 109
19389.29 107
19390.60 93
19391.92 89
19393.24 109
19394.55 94
19395.87 104
19397.18 103
19398.50 103
19399.82 87
19401.13 97
19402.45 104
19403.77 107
19405.08 101
19406.40 98
19407.72 99
19409.03 90
19410.35 96
19411.67 112
19412.98 100
19414.30 94
19415.62 113
19416.94 95
19418.25 100
19419.57 93
19420.89 102
19422.20 109
19423.52 97
19424.84 82
19426.16 101
19427.47 86
19428.79 131
19430.11 87
19431.43 90
19432.74 95
19434.06 126
19435.38 105
19436.70 113
19438.01 114
19439.33 113
19440.65 104
19441.97 92
19443.28 91
19444.60 99
19445.92 101
19447.24 110
19448.56 110
19449.87 84
19451.19 85
19452.51 85
19453.83 95
19455.15 106
19456.47 106
19457.78 124
19459.10 93
19460.42 83
19461.74 87
19463.06 92
19464.38 83
19465.70 97
19467.01 98
19468.33 99
19469.65 98
19470.97 99
19472.29 106
19473.61 90
19474.93 95
19476.25 102
19477.57 116
19478.88 87
19480.20 95
19481.52 105
19482.84 116
19484.16 104
19485.48 101
19486.80 114
19488.12 113
19489.44 103
19490.76 89
19492.08 94
19493.40 95
19494.72 97
19496.04 102
19497.36 103
19498.68 96
19500.00 100
19501.32 116
19502.64 98
19503.96 118
19505.28 95
19506.60 78
19507.92 100
19509.24 94
19510.56 114
19511.88 107
19513.20 98
19514.52 97
19515.84 79
19517.16 107
19518.48 93
19519.80 112
19521.12 89
19522.44 92
19523.76 126
19525.08 120
19526.40 98
19527.72 98
19529.04 100
19530.36 121
19531.69 93
19533.01 84
19534.33 96
19535.65 97
19536.97 114
19538.29 94
19539.61 94
19540.93 63
19542.25 95
19543.58 87
19544.90 109
19546.22 97
19547.54 100
19548.86 98
19550.18 107
19551.50 110
19552.83 84
19554.15 92
19555.47 105
19556.79 101
19558.11 77
19559.43 89
19560.76 95
19562.08 122
19563.40 89
19564.72 90
19566.04 96
19567.37 101
19568.69 93
19570.01 96
19571.33 118
19572.66 99
19573.98 97
19575.30 103
19576.62 102
19577.95 82
19579.27 79
19580.59 92
19581.91 106
19583.24 91
19584.56 102
19585.88 96
19587.20 93
19588.53 87
19589.85 102
19591.17 100
19592.50 99
19593.82 103
19595.14 71
19596.46 74
19597.79 114
19599.11 104
19600.43 88
19601.76 91
19603.08 86
19604.40 84
19605.73 75
19607.05 98
19608.37 93
19609.70 81
19611.02 108
19612.35 96
19613.67 97
19614.99 92
19616.32 121
19617.64 83
19618.96 100
19620.29 94
19621.61 87
19622.94 84
19624.26 99
19625.58 84
19626.91 86
19628.23 89
19629.56 98
19630.88 98
19632.21 84
19633.53 100
19634.85 111
19636.18 107
19637.50 101
19638.83 97
19640.15 75
19641.48 94
19642.80 91
19644.13 89
19645.45 95
19646.78 92
19648.10 86
19649.43 82
19650.75 97
19652.08 88
19653.40 91
19654.73 100
19656.05 101
19657.38 77
19658.70 104
19660.03 118
19661.35 104
19662.68 95
19664.00 92
19665.33 94
19666.65 83
19667.98 96
19669.30 101
19670.63 91
19671.96 88
19673.28 90
19674.61 80
19675.93 94
19677.26 88
19678.58 103
19679.91 113
19681.24 104
19682.56 95
19683.89 111
19685.21 95
19686.54 93
19687.87 75
19689.19 98
19690.52 104
19691.85 86
19693.17 69
19694.50 76
19695.82 97
19697.15 100
19698.48 103
19699.80 105
19701.13 107
19702.46 96
19703.78 108
19705.11 97
19706.44 105
19707.76 89
19709.09 111
19710.42 106
19711.75 104
19713.07 109
19714.40 99
19715.73 95
19717.05 82
19718.38 75
19719.71 90
19721.04 90
19722.36 80
19723.69 97
19725.02 103
19726.35 100
19727.67 106
19729.00 108
19730.33 84
19731.66 93
19732.98 84
19734.31 100
19735.64 95
19736.97 90
19738.29 100
19739.62 99
19740.95 81
19742.28 83
19743.61 79
19744.93 116
19746.26 107
19747.59 92
19748.92 106
19750.25 70
19751.58 109
19752.90 113
19754.23 123
19755.56 87
19756.89 96
19758.22 80
19759.55 108
19760.88 84
19762.20 83
19763.53 99
19764.86 94
19766.19 102
19767.52 96
19768.85 72
19770.18 102
19771.51 102
19772.84 101
19774.16 91
19775.49 97
19776.82 103
19778.15 110
19779.48 88
19780.81 98
19782.14 80
19783.47 91
19784.80 89
19786.13 112
19787.46 100
19788.79 97
19790.12 109
19791.45 93
19792.78 84
19794.11 84
19795.44 109
19796.77 105
19798.10 110
19799.43 91
19800.76 73
19802.09 84
19803.42 91
19804.75 102
19806.08 100
19807.41 109
19808.74 113
19810.07 97
19811.40 79
19812.73 90
19814.06 98
19815.39 120
19816.72 108
19818.05 83
19819.38 98
19820.71 94
19822.04 90
19823.37 104
19824.70 85
19826.03 89
19827.37 89
19828.70 84
19830.03 86
19831.36 79
19832.69 99
19834.02 94
19835.35 85
19836.68 76
19838.01 67
19839.35 79
19840.68 77
19842.01 85
19843.34 87
19844.67 87
19846.00 98
19847.33 115
19848.67 85
19850.00 106
19851.33 86
19852.66 81
19853.99 82
19855.32 79
19856.66 88
19857.99 82
19859.32 95
19860.65 87
19861.98 83
19863.32 105
19864.65 125
19865.98 83
19867.31 91
19868.65 89
19869.98 103
19871.31 87
19872.64 82
19873.98 83
19875.31 72
19876.64 86
19877.97 88
19879.31 74
19880.64 103
19881.97 63
19883.30 81
19884.64 76
19885.97 95
19887.30 97
19888.64 94
19889.97 94
19891.30 79
19892.63 88
19893.97 95
19895.30 66
19896.63 73
19897.97 96
19899.30 79
19900.63 92
19901.97 93
19903.30 90
19904.63 93
19905.97 120
19907.30 98
19908.64 93
19909.97 84
19911.30 97
19912.64 106
19913.97 112
19915.30 80
19916.64 89
19917.97 89
19919.31 93
19920.64 98
19921.97 75
19923.31 97
19924.64 113
19925.98 103
19927.31 76
19928.65 95
19929.98 115
19931.31 76
19932.65 96
19933.98 95
19935.32 82
19936.65 99
19937.99 102
19939.32 92
19940.66 81
19941.99 79
19943.33 95
19944.66 101
19946.00 94
19947.33 86
19948.67 96
19950.00 91
19951.34 96
19952.67 72
19954.01 100
19955.34 116
19956.68 91
19958.01 77
19959.35 98
19960.68 98
19962.02 85
19963.35 90
19964.69 71
19966.02 119
19967.36 105
19968.70 104
19970.03 117
19971.37 90
19972.70 84
19974.04 87
19975.37 91
19976.71 74
19978.05 85
19979.38 105
19980.72 95
19982.05 92
19983.39 97
19984.73 113
19986.06 109
19987.40 92
19988.74 99
19990.07 95
19991.41 95
19992.74 89
19994.08 84
19995.42 113
19996.75 85
19998.09 90
19999.43 99
20000.76 108
20002.10 105
20003.44 105
20004.77 109
20006.11 93
20007.45 104
20008.79 107
20010.12 82
20011.46 116
20012.80 100
20014.13 102
20015.47 92
20016.81 90
20018.15 81
20019.48 92
20020.82 75
20022.16 81
20023.50 82
20024.83 87
20026.17 78
20027.51 99
20028.85 100
20030.18 82
20031.52 95
20032.86 72
20034.20 108
20035.53 81
20036.87 80
20038.21 85
20039.55 87
20040.89 84
20042.22 109
20043.56 100
20044.90 97
20046.24 84
20047.58 81
20048.92 109
20050.25 82
20051.59 90
20052.93 123
20054.27 105
20055.61 105
20056.95 94
20058.29 93
20059.62 92
20060.96 110
20062.30 96
20063.64 96
20064.98 112
20066.32 106
20067.66 96
20069.00 110
20070.34 90
20071.67 83
20073.01 106
20074.35 115
20075.69 90
20077.03 108
20078.37 85
20079.71 91
20081.05 89
20082.39 90
20083.73 119
20085.07 97
20086.41 84
20087.75 100
20089.09 116
20090.43 125
20091.77 97
20093.11 83
20094.45 107
20095.79 94
20097.13 82
20098.47 92
20099.81 106
20101.15 92
20102.49 104
20103.83 105
20105.17 113
20106.51 95
20107.85 102
20109.19 92
20110.53 91
20111.87 101
20113.21 105
20114.55 107
20115.89 106
20117.23 96
20118.57 89
20119.91 94
20121.25 113
20122.59 102
20123.93 87
20125.28 106
20126.62 100
20127.96 90
20129.30 74
20130.64 79
20131.98 88
20133.32 82
20134.66 89
20136.00 105
