# Supplementary material for: MALDI-TOF MS typing enables the classification of brewing yeasts of the genus Saccharomyces to major beer styles
Source: PLoS One. 2017 Aug 9;12(8):e0181694. doi: 10.1371/journal.pone.0181694 (PMC5549903; doi:10.1371/journal.pone.0181694)
Supplement: S11 File — The directory includes 90 raw files and was zipped to “.zip”; the folder has three strains with 30 spectra per strain; S1 Text explains the raw files with an example and Table 1 represents the yeast strains used within the experiment. (ZIP) [file pone.0181694.s014.zip › 31-33/30339-506-OG-Ale-Ale-YPG-18h-E-E_2015-08-07_3_0_D6_1.dat]

2000.64 9393
2001.06 9265
2001.49 9294
2001.91 10028
2002.33 9593
2002.75 9658
2003.17 9423
2003.60 9140
2004.02 9113
2004.44 9215
2004.86 8696
2005.28 8707
2005.70 8702
2006.13 8819
2006.55 8787
2006.97 8723
2007.39 8686
2007.82 8773
2008.24 9068
2008.66 8780
2009.08 8582
2009.51 8547
2009.93 9096
2010.35 9257
2010.77 8600
2011.20 9017
2011.62 9062
2012.04 8779
2012.46 8799
2012.89 8525
2013.31 8443
2013.73 8490
2014.15 8427
2014.58 8019
2015.00 8337
2015.42 8315
2015.85 8377
2016.27 8602
2016.69 8254
2017.12 8396
2017.54 8611
2017.96 8830
2018.39 8636
2018.81 8669
2019.23 8607
2019.66 9021
2020.08 9163
2020.50 9184
2020.93 8860
2021.35 8684
2021.78 9132
2022.20 9766
2022.62 9379
2023.05 9569
2023.47 9230
2023.89 8988
2024.32 8986
2024.74 9258
2025.17 8776
2025.59 8704
2026.01 8691
2026.44 8545
2026.86 8276
2027.29 8604
2027.71 8319
2028.14 8488
2028.56 8326
2028.99 8769
2029.41 8307
2029.83 8248
2030.26 8276
2030.68 8245
2031.11 8120
2031.53 8391
2031.96 8568
2032.38 8492
2032.81 8159
2033.23 8466
2033.66 8474
2034.08 8879
2034.51 8907
2034.93 8841
2035.36 8704
2035.78 8654
2036.21 8852
2036.63 8779
2037.06 8791
2037.48 8855
2037.91 9003
2038.33 8773
2038.76 8798
2039.19 8802
2039.61 8975
2040.04 9022
2040.46 8930
2040.89 8703
2041.31 8974
2041.74 8717
2042.17 8882
2042.59 9128
2043.02 8442
2043.44 8376
2043.87 8694
2044.30 8701
2044.72 8371
2045.15 8569
2045.57 8592
2046.00 8949
2046.43 9055
2046.85 9214
2047.28 9389
2047.71 9471
2048.13 9231
2048.56 9236
2048.99 9640
2049.41 9321
2049.84 9131
2050.27 9111
2050.69 9053
2051.12 8960
2051.55 8714
2051.97 8566
2052.40 8308
2052.83 8080
2053.25 8047
2053.68 8205
2054.11 8262
2054.54 8054
2054.96 8166
2055.39 7994
2055.82 7778
2056.24 8009
2056.67 8005
2057.10 8107
2057.53 8146
2057.95 8229
2058.38 7975
2058.81 8287
2059.24 8631
2059.66 8575
2060.09 8463
2060.52 8096
2060.95 8621
2061.38 8644
2061.80 8288
2062.23 8499
2062.66 8293
2063.09 8375
2063.52 8535
2063.94 8652
2064.37 8582
2064.80 8329
2065.23 8579
2065.66 9090
2066.09 9117
2066.51 8925
2066.94 9373
2067.37 9021
2067.80 9176
2068.23 9198
2068.66 9096
2069.08 9587
2069.51 9311
2069.94 9115
2070.37 8942
2070.80 8795
2071.23 9215
2071.66 9065
2072.09 9115
2072.52 8939
2072.94 8715
2073.37 8871
2073.80 9061
2074.23 9137
2074.66 9022
2075.09 9034
2075.52 8635
2075.95 8986
2076.38 9150
2076.81 9085
2077.24 9270
2077.67 9360
2078.10 9017
2078.53 9011
2078.96 8723
2079.39 9163
2079.82 9021
2080.25 9080
2080.68 9463
2081.11 9786
2081.54 9468
2081.97 9626
2082.40 9770
2082.83 9771
2083.26 9737
2083.69 9465
2084.12 9199
2084.55 9225
2084.98 8807
2085.41 8645
2085.84 8701
2086.27 8755
2086.70 8864
2087.13 8722
2087.56 9192
2087.99 9055
2088.42 8584
2088.85 8603
2089.28 8547
2089.71 8441
2090.14 8330
2090.57 8334
2091.01 8097
2091.44 8466
2091.87 8635
2092.30 8666
2092.73 8409
2093.16 8528
2093.59 8635
2094.02 8390
2094.45 9088
2094.89 8556
2095.32 8618
2095.75 8676
2096.18 8714
2096.61 8632
2097.04 8114
2097.47 7738
2097.91 8033
2098.34 8012
2098.77 7965
2099.20 8104
2099.63 8099
2100.07 8257
2100.50 8172
2100.93 7726
2101.36 7871
2101.79 8070
2102.23 8528
2102.66 8159
2103.09 8091
2103.52 8174
2103.95 8185
2104.39 8067
2104.82 8226
2105.25 8022
2105.68 7929
2106.12 8173
2106.55 8293
2106.98 8334
2107.41 8341
2107.85 8499
2108.28 8819
2108.71 8638
2109.14 8856
2109.58 8919
2110.01 8759
2110.44 8785
2110.88 8624
2111.31 8666
2111.74 8363
2112.18 8655
2112.61 8596
2113.04 8287
2113.48 8009
2113.91 7999
2114.34 8010
2114.78 8134
2115.21 8119
2115.64 7736
2116.08 7756
2116.51 7872
2116.94 7856
2117.38 8142
2117.81 7644
2118.24 7645
2118.68 7690
2119.11 7763
2119.55 7793
2119.98 7815
2120.41 7946
2120.85 7823
2121.28 7849
2121.72 7942
2122.15 8219
2122.58 7934
2123.02 8409
2123.45 8279
2123.89 8432
2124.32 8309
2124.75 8080
2125.19 7774
2125.62 8190
2126.06 7950
2126.49 7921
2126.93 7839
2127.36 7816
2127.80 7994
2128.23 7684
2128.67 7409
2129.10 7722
2129.54 7624
2129.97 7674
2130.41 7720
2130.84 7797
2131.28 8066
2131.71 8252
2132.15 8253
2132.58 8075
2133.02 8004
2133.45 8193
2133.89 8227
2134.32 8211
2134.76 8095
2135.19 7689
2135.63 8013
2136.06 8163
2136.50 8147
2136.94 8057
2137.37 7979
2137.81 8064
2138.24 8241
2138.68 8218
2139.12 8468
2139.55 8463
2139.99 8430
2140.42 8306
2140.86 8413
2141.30 8435
2141.73 8260
2142.17 7999
2142.60 7965
2143.04 7934
2143.48 7778
2143.91 7653
2144.35 7767
2144.79 7747
2145.22 7569
2145.66 7805
2146.09 7742
2146.53 6938
2146.97 7291
2147.40 7411
2147.84 7215
2148.28 7771
2148.72 8092
2149.15 8109
2149.59 8487
2150.03 8282
2150.46 8615
2150.90 8998
2151.34 9701
2151.77 9590
2152.21 9556
2152.65 9557
2153.09 9379
2153.52 9285
2153.96 9759
2154.40 9160
2154.84 9055
2155.27 8919
2155.71 8934
2156.15 8670
2156.59 8262
2157.02 8248
2157.46 8234
2157.90 7990
2158.34 8020
2158.78 7987
2159.21 7869
2159.65 7832
2160.09 7993
2160.53 8055
2160.97 7908
2161.40 7720
2161.84 8103
2162.28 7863
2162.72 7535
2163.16 8047
2163.59 7979
2164.03 7916
2164.47 8116
2164.91 8178
2165.35 7927
2165.79 7775
2166.23 8061
2166.66 8109
2167.10 7822
2167.54 8070
2167.98 8230
2168.42 8207
2168.86 8432
2169.30 8281
2169.74 8451
2170.18 8466
2170.61 8128
2171.05 8547
2171.49 8678
2171.93 8730
2172.37 8612
2172.81 8533
2173.25 8564
2173.69 8690
2174.13 8839
2174.57 8567
2175.01 8705
2175.45 8718
2175.89 9150
2176.33 9249
2176.77 9402
2177.21 9738
2177.65 9549
2178.09 9406
2178.53 9061
2178.97 8848
2179.41 9262
2179.85 9147
2180.29 8524
2180.73 8560
2181.17 8109
2181.61 7986
2182.05 7872
2182.49 8297
2182.93 8535
2183.37 8024
2183.81 7536
2184.25 7344
2184.69 7370
2185.13 7450
2185.57 7425
2186.01 7283
2186.45 7384
2186.89 7779
2187.33 8028
2187.77 8017
2188.21 8246
2188.65 8285
2189.10 8394
2189.54 8434
2189.98 8231
2190.42 8778
2190.86 8577
2191.30 8944
2191.74 8879
2192.18 8875
2192.62 8869
2193.07 8229
2193.51 8207
2193.95 8300
2194.39 8501
2194.83 8545
2195.27 8535
2195.71 8357
2196.16 8898
2196.60 8659
2197.04 8490
2197.48 8413
2197.92 8574
2198.37 8759
2198.81 8963
2199.25 9074
2199.69 8767
2200.13 8695
2200.58 8524
2201.02 8676
2201.46 8242
2201.90 8060
2202.34 8303
2202.79 8235
2203.23 8148
2203.67 8249
2204.11 8331
2204.56 8370
2205.00 8493
2205.44 8333
2205.88 8310
2206.33 8749
2206.77 8691
2207.21 8372
2207.65 8147
2208.10 8140
2208.54 8063
2208.98 8245
2209.43 8346
2209.87 8232
2210.31 8311
2210.76 8305
2211.20 8166
2211.64 8529
2212.09 8351
2212.53 8170
2212.97 8069
2213.42 8376
2213.86 8588
2214.30 8549
2214.75 7972
2215.19 8156
2215.63 8194
2216.08 8370
2216.52 8272
2216.96 7920
2217.41 7727
2217.85 7726
2218.30 7418
2218.74 7813
2219.18 7453
2219.63 7755
2220.07 7543
2220.52 7716
2220.96 7788
2221.40 7556
2221.85 7546
2222.29 7766
2222.74 8122
2223.18 8077
2223.63 8584
2224.07 8245
2224.51 8813
2224.96 9235
2225.40 9167
2225.85 9435
2226.29 9622
2226.74 9527
2227.18 9698
2227.63 9641
2228.07 9313
2228.52 9620
2228.96 9655
2229.41 9093
2229.85 9076
2230.30 8916
2230.74 9031
2231.19 8729
2231.63 9087
2232.08 9198
2232.52 8573
2232.97 8396
2233.41 8608
2233.86 9088
2234.30 8989
2234.75 8897
2235.20 8703
2235.64 8364
2236.09 8610
2236.53 8637
2236.98 8384
2237.42 8597
2237.87 8282
2238.32 8203
2238.76 7918
2239.21 8125
2239.65 8321
2240.10 8446
2240.55 8513
2240.99 8467
2241.44 8510
2241.88 8373
2242.33 8245
2242.78 8475
2243.22 8384
2243.67 7989
2244.12 8020
2244.56 7920
2245.01 7775
2245.46 7648
2245.90 7761
2246.35 7453
2246.80 7486
2247.24 7018
2247.69 6918
2248.14 7286
2248.58 7408
2249.03 7580
2249.48 7702
2249.92 8137
2250.37 8064
2250.82 8051
2251.27 8116
2251.71 8200
2252.16 7968
2252.61 8252
2253.05 8277
2253.50 8043
2253.95 8295
2254.40 8098
2254.84 7814
2255.29 7830
2255.74 7710
2256.19 7838
2256.64 7854
2257.08 7845
2257.53 7480
2257.98 7672
2258.43 7758
2258.87 7583
2259.32 7406
2259.77 7592
2260.22 7706
2260.67 7692
2261.11 7607
2261.56 7591
2262.01 7983
2262.46 8154
2262.91 8300
2263.36 8523
2263.80 8666
2264.25 8931
2264.70 9212
2265.15 9028
2265.60 8886
2266.05 9045
2266.50 9491
2266.94 9409
2267.39 9077
2267.84 9304
2268.29 9093
2268.74 9413
2269.19 9121
2269.64 9093
2270.09 8704
2270.54 8969
2270.99 9114
2271.43 8921
2271.88 8955
2272.33 9031
2272.78 9407
2273.23 9049
2273.68 8525
2274.13 8531
2274.58 8648
2275.03 8781
2275.48 8729
2275.93 8176
2276.38 8148
2276.83 8094
2277.28 8347
2277.73 7935
2278.18 7750
2278.63 7397
2279.08 7299
2279.53 7428
2279.98 7629
2280.43 7560
2280.88 7507
2281.33 7725
2281.78 8017
2282.23 8324
2282.68 8444
2283.13 8568
2283.58 8340
2284.03 8676
2284.48 8750
2284.93 8446
2285.38 8158
2285.83 7972
2286.28 7971
2286.73 8112
2287.18 7886
2287.63 7927
2288.08 8226
2288.54 8312
2288.99 8356
2289.44 8311
2289.89 8897
2290.34 9282
2290.79 9728
2291.24 10389
2291.69 10974
2292.14 10979
2292.60 11109
2293.05 11417
2293.50 11916
2293.95 11670
2294.40 10857
2294.85 10590
2295.30 10467
2295.76 9939
2296.21 9522
2296.66 9281
2297.11 9058
2297.56 8650
2298.01 8503
2298.47 8338
2298.92 8153
2299.37 7975
2299.82 7919
2300.27 7900
2300.73 7754
2301.18 7343
2301.63 7324
2302.08 7715
2302.53 7854
2302.99 7748
2303.44 7540
2303.89 7531
2304.34 7319
2304.80 7365
2305.25 7708
2305.70 7452
2306.15 7455
2306.61 7671
2307.06 7644
2307.51 7412
2307.96 7645
2308.42 7775
2308.87 7757
2309.32 8239
2309.78 8201
2310.23 8245
2310.68 8490
2311.14 8774
2311.59 9008
2312.04 9204
2312.49 9336
2312.95 9171
2313.40 9315
2313.85 9270
2314.31 9234
2314.76 8875
2315.22 8361
2315.67 8415
2316.12 8228
2316.58 8001
2317.03 8122
2317.48 8084
2317.94 8131
2318.39 7729
2318.84 7767
2319.30 8393
2319.75 8133
2320.21 7933
2320.66 8087
2321.11 8241
2321.57 8334
2322.02 8344
2322.48 8213
2322.93 8249
2323.39 8031
2323.84 7885
2324.29 8037
2324.75 7984
2325.20 8096
2325.66 8084
2326.11 8140
2326.57 8336
2327.02 8629
2327.48 8267
2327.93 7895
2328.39 8376
2328.84 8203
2329.30 8275
2329.75 8690
2330.21 8400
2330.66 8256
2331.12 8555
2331.57 8769
2332.03 9103
2332.48 9115
2332.94 8737
2333.39 8364
2333.85 8354
2334.30 8423
2334.76 8547
2335.21 8014
2335.67 7839
2336.12 7917
2336.58 7535
2337.03 7684
2337.49 7599
2337.95 7409
2338.40 7743
2338.86 7828
2339.31 7983
2339.77 8305
2340.23 8469
2340.68 8785
2341.14 8714
2341.59 9119
2342.05 9351
2342.51 9648
2342.96 9420
2343.42 9341
2343.87 9498
2344.33 9447
2344.79 9259
2345.24 8889
2345.70 8705
2346.16 8689
2346.61 8957
2347.07 8701
2347.53 9030
2347.98 9029
2348.44 9126
2348.90 9089
2349.35 9059
2349.81 8996
2350.27 8549
2350.72 8394
2351.18 7994
2351.64 7961
2352.10 7755
2352.55 8055
2353.01 8389
2353.47 7654
2353.92 7603
2354.38 7733
2354.84 7759
2355.30 7501
2355.75 7533
2356.21 7759
2356.67 7728
2357.13 7679
2357.58 7558
2358.04 7248
2358.50 7292
2358.96 7504
2359.41 7631
2359.87 7416
2360.33 7474
2360.79 7660
2361.25 7853
2361.70 8009
2362.16 7978
2362.62 8126
2363.08 7693
2363.54 7813
2363.99 8047
2364.45 8086
2364.91 7864
2365.37 8112
2365.83 8218
2366.29 8003
2366.75 7990
2367.20 8216
2367.66 8441
2368.12 8616
2368.58 8554
2369.04 8584
2369.50 8549
2369.96 8693
2370.42 9203
2370.87 9263
2371.33 8907
2371.79 9019
2372.25 9543
2372.71 8972
2373.17 8656
2373.63 8723
2374.09 8969
2374.55 8838
2375.01 8535
2375.47 8736
2375.92 8380
2376.38 8357
2376.84 8237
2377.30 8464
2377.76 8618
2378.22 8359
2378.68 8593
2379.14 8623
2379.60 8314
2380.06 8422
2380.52 8622
2380.98 8622
2381.44 8841
2381.90 8594
2382.36 8838
2382.82 8847
2383.28 8809
2383.74 9254
2384.20 9362
2384.66 9379
2385.12 8984
2385.58 8750
2386.04 8328
2386.50 8414
2386.96 8663
2387.42 8156
2387.88 8328
2388.35 8153
2388.81 7801
2389.27 7828
2389.73 7552
2390.19 7735
2390.65 7718
2391.11 7716
2391.57 7736
2392.03 8154
2392.49 8011
2392.95 8071
2393.42 8409
2393.88 8277
2394.34 7905
2394.80 7959
2395.26 7865
2395.72 7640
2396.18 7632
2396.64 7539
2397.11 7234
2397.57 7365
2398.03 7697
2398.49 7595
2398.95 7372
2399.41 7471
2399.88 7346
2400.34 7360
2400.80 7309
2401.26 7448
2401.72 7275
2402.18 7500
2402.65 7444
2403.11 7348
2403.57 6956
2404.03 7201
2404.49 7312
2404.96 7262
2405.42 7099
2405.88 7216
2406.34 7286
2406.81 7334
2407.27 7228
2407.73 7100
2408.19 7493
2408.66 7751
2409.12 7750
2409.58 7678
2410.04 7652
2410.51 7391
2410.97 7491
2411.43 7513
2411.90 7545
2412.36 7409
2412.82 7187
2413.28 7231
2413.75 7389
2414.21 7225
2414.67 7587
2415.14 7603
2415.60 7475
2416.06 7613
2416.53 7805
2416.99 7556
2417.45 7762
2417.92 8150
2418.38 8478
2418.84 8283
2419.31 8524
2419.77 8848
2420.23 8571
2420.70 8553
2421.16 8436
2421.63 8941
2422.09 8881
2422.55 8903
2423.02 8728
2423.48 8764
2423.95 8571
2424.41 8499
2424.87 8816
2425.34 9032
2425.80 8640
2426.27 8631
2426.73 9003
2427.20 8869
2427.66 8816
2428.12 9063
2428.59 8706
2429.05 8872
2429.52 9189
2429.98 9279
2430.45 9079
2430.91 9012
2431.38 8850
2431.84 8492
2432.31 8396
2432.77 8415
2433.24 8082
2433.70 7782
2434.17 7900
2434.63 8185
2435.10 8075
2435.56 7628
2436.03 8044
2436.49 7987
2436.96 7729
2437.42 7665
2437.89 8035
2438.35 7913
2438.82 8076
2439.28 7918
2439.75 8052
2440.21 8513
2440.68 8745
2441.15 8809
2441.61 8889
2442.08 9659
2442.54 9816
2443.01 10187
2443.48 10145
2443.94 9681
2444.41 9795
2444.87 9035
2445.34 8769
2445.81 8896
2446.27 8353
2446.74 8362
2447.20 7989
2447.67 7371
2448.14 7351
2448.60 7530
2449.07 7286
2449.54 7124
2450.00 7524
2450.47 7252
2450.94 7137
2451.40 7173
2451.87 6868
2452.34 7130
2452.80 7291
2453.27 7411
2453.74 7478
2454.20 7598
2454.67 7549
2455.14 7427
2455.60 7652
2456.07 7200
2456.54 7249
2457.01 7267
2457.47 7257
2457.94 7446
2458.41 7159
2458.87 7399
2459.34 7067
2459.81 7060
2460.28 7472
2460.74 7200
2461.21 6982
2461.68 6990
2462.15 7229
2462.62 7223
2463.08 6963
2463.55 7344
2464.02 7240
2464.49 7184
2464.95 7112
2465.42 6960
2465.89 7442
2466.36 7383
2466.83 7924
2467.29 7514
2467.76 7355
2468.23 7226
2468.70 7177
2469.17 7387
2469.64 7117
2470.10 7407
2470.57 7541
2471.04 7549
2471.51 7675
2471.98 7505
2472.45 7219
2472.92 6998
2473.39 7072
2473.85 7184
2474.32 7355
2474.79 6973
2475.26 6684
2475.73 6435
2476.20 6665
2476.67 6864
2477.14 6854
2477.61 6734
2478.08 6765
2478.54 7038
2479.01 7109
2479.48 7075
2479.95 7027
2480.42 7398
2480.89 7481
2481.36 7833
2481.83 7847
2482.30 7713
2482.77 7367
2483.24 7617
2483.71 7457
2484.18 7073
2484.65 7086
2485.12 7328
2485.59 7204
2486.06 7451
2486.53 7761
2487.00 7504
2487.47 7608
2487.94 7802
2488.41 8130
2488.88 7708
2489.35 7587
2489.82 7615
2490.29 7761
2490.76 7759
2491.23 7647
2491.70 7677
2492.17 7423
2492.64 7415
2493.11 7753
2493.58 7445
2494.05 7786
2494.52 7986
2495.00 7924
2495.47 7985
2495.94 8121
2496.41 7954
2496.88 7891
2497.35 7898
2497.82 7681
2498.29 7824
2498.76 7534
2499.23 7430
2499.71 7277
2500.18 7269
2500.65 7296
2501.12 7241
2501.59 6923
2502.06 6597
2502.53 7022
2503.01 6734
2503.48 6508
2503.95 7045
2504.42 6929
2504.89 6659
2505.36 6804
2505.84 6770
2506.31 6925
2506.78 7173
2507.25 7236
2507.72 7161
2508.20 7507
2508.67 7832
2509.14 8508
2509.61 8366
2510.08 7971
2510.56 8442
2511.03 8502
2511.50 8763
2511.97 8668
2512.45 8469
2512.92 8573
2513.39 8325
2513.86 8334
2514.34 8430
2514.81 8533
2515.28 8311
2515.75 7810
2516.23 8090
2516.70 7662
2517.17 7630
2517.65 7534
2518.12 7520
2518.59 7464
2519.07 7337
2519.54 7486
2520.01 7457
2520.48 7585
2520.96 7339
2521.43 7172
2521.90 7301
2522.38 7809
2522.85 7270
2523.32 7069
2523.80 7347
2524.27 7548
2524.75 7402
2525.22 7478
2525.69 7420
2526.17 7432
2526.64 7381
2527.11 7396
2527.59 7686
2528.06 7618
2528.54 7556
2529.01 7405
2529.48 7435
2529.96 7533
2530.43 7448
2530.91 7218
2531.38 7242
2531.85 7421
2532.33 7277
2532.80 7358
2533.28 7476
2533.75 7343
2534.23 7315
2534.70 7146
2535.18 7102
2535.65 7237
2536.12 7179
2536.60 7164
2537.07 7006
2537.55 6834
2538.02 7209
2538.50 7503
2538.97 7264
2539.45 7103
2539.92 7073
2540.40 6990
2540.87 7223
2541.35 7448
2541.82 7293
2542.30 7163
2542.77 7224
2543.25 7193
2543.73 7049
2544.20 7009
2544.68 7134
2545.15 7291
2545.63 7173
2546.10 7228
2546.58 7545
2547.05 8111
2547.53 7895
2548.01 8110
2548.48 8354
2548.96 8179
2549.43 8514
2549.91 8792
2550.39 9227
2550.86 9382
2551.34 9456
2551.81 8864
2552.29 8978
2552.77 8965
2553.24 8719
2553.72 8146
2554.20 8352
2554.67 8515
2555.15 8406
2555.62 8744
2556.10 8823
2556.58 8914
2557.05 8356
2557.53 8713
2558.01 9056
2558.48 8885
2558.96 8624
2559.44 8452
2559.91 8593
2560.39 8272
2560.87 7950
2561.35 7925
2561.82 7940
2562.30 7391
2562.78 7246
2563.25 7116
2563.73 7020
2564.21 7282
2564.69 7022
2565.16 7440
2565.64 7027
2566.12 6765
2566.60 7131
2567.07 7369
2567.55 7332
2568.03 6946
2568.51 6706
2568.98 6667
2569.46 6793
2569.94 6906
2570.42 6903
2570.90 6739
2571.37 6910
2571.85 6822
2572.33 6512
2572.81 6520
2573.29 6726
2573.76 6690
2574.24 6424
2574.72 6363
2575.20 6547
2575.68 6820
2576.16 6675
2576.63 6564
2577.11 6640
2577.59 6679
2578.07 6582
2578.55 6742
2579.03 6591
2579.51 6427
2579.98 6573
2580.46 6424
2580.94 6493
2581.42 6611
2581.90 6465
2582.38 6417
2582.86 6507
2583.34 6678
2583.82 6563
2584.30 6497
2584.77 6605
2585.25 6950
2585.73 6586
2586.21 6457
2586.69 7188
2587.17 7362
2587.65 7105
2588.13 7001
2588.61 7181
2589.09 7229
2589.57 6840
2590.05 6835
2590.53 6649
2591.01 6563
2591.49 6560
2591.97 6764
2592.45 6863
2592.93 6937
2593.41 6859
2593.89 6940
2594.37 7060
2594.85 7254
2595.33 7316
2595.81 7187
2596.29 7341
2596.77 7285
2597.25 7467
2597.73 7351
2598.21 7635
2598.69 7333
2599.17 7151
2599.65 7339
2600.13 7020
2600.61 6985
2601.09 6782
2601.57 6810
2602.06 6828
2602.54 6608
2603.02 6709
2603.50 6811
2603.98 6819
2604.46 6818
2604.94 6778
2605.42 6413
2605.90 6533
2606.38 6442
2606.87 6544
2607.35 6899
2607.83 6546
2608.31 6590
2608.79 6680
2609.27 6734
2609.75 6872
2610.24 6796
2610.72 6906
2611.20 6874
2611.68 7217
2612.16 7215
2612.64 7261
2613.13 7359
2613.61 7265
2614.09 7052
2614.57 7402
2615.05 7497
2615.54 7151
2616.02 7319
2616.50 7102
2616.98 7121
2617.46 7292
2617.95 6877
2618.43 6966
2618.91 6892
2619.39 6925
2619.88 6833
2620.36 6914
2620.84 7252
2621.32 6991
2621.81 7003
2622.29 6719
2622.77 6801
2623.26 6974
2623.74 7073
2624.22 6879
2624.70 6857
2625.19 7128
2625.67 6923
2626.15 6996
2626.64 6855
2627.12 6718
2627.60 6294
2628.09 6547
2628.57 6495
2629.05 6546
2629.54 6851
2630.02 6986
2630.50 6912
2630.99 7038
2631.47 7072
2631.95 7080
2632.44 7032
2632.92 7281
2633.40 7328
2633.89 7509
2634.37 7601
2634.85 7361
2635.34 7504
2635.82 7208
2636.31 7352
2636.79 7123
2637.27 6806
2637.76 6819
2638.24 6586
2638.73 6765
2639.21 6290
2639.70 6814
2640.18 6884
2640.66 6875
2641.15 7005
2641.63 7124
2642.12 7037
2642.60 6679
2643.09 6733
2643.57 6656
2644.06 6578
2644.54 7048
2645.03 6920
2645.51 6848
2646.00 6675
2646.48 6434
2646.97 6782
2647.45 6762
2647.94 6771
2648.42 6956
2648.91 7067
2649.39 6785
2649.88 6746
2650.36 6913
2650.85 6790
2651.33 6939
2651.82 6741
2652.30 6700
2652.79 6366
2653.27 6673
2653.76 6904
2654.24 6733
2654.73 6723
2655.22 6811
2655.70 6811
2656.19 6653
2656.67 6660
2657.16 6764
2657.65 6957
2658.13 6403
2658.62 6605
2659.10 6602
2659.59 6692
2660.08 6474
2660.56 6498
2661.05 6761
2661.53 6721
2662.02 6660
2662.51 6591
2662.99 6595
2663.48 6748
2663.97 7035
2664.45 7142
2664.94 7002
2665.43 7123
2665.91 7115
2666.40 6973
2666.89 7134
2667.37 6913
2667.86 6824
2668.35 7107
2668.83 6989
2669.32 7049
2669.81 6740
2670.29 6653
2670.78 6487
2671.27 6397
2671.76 6826
2672.24 7160
2672.73 7091
2673.22 7201
2673.71 7289
2674.19 7889
2674.68 7919
2675.17 7969
2675.66 8607
2676.14 8328
2676.63 8633
2677.12 8732
2677.61 8915
2678.09 8982
2678.58 8569
2679.07 8265
2679.56 8047
2680.05 8173
2680.53 7752
2681.02 7738
2681.51 7468
2682.00 7521
2682.49 7794
2682.97 8005
2683.46 7587
2683.95 7672
2684.44 7672
2684.93 7534
2685.42 7459
2685.91 7930
2686.39 7730
2686.88 7654
2687.37 7714
2687.86 7732
2688.35 7537
2688.84 7338
2689.33 7047
2689.81 7219
2690.30 7176
2690.79 7140
2691.28 6709
2691.77 6571
2692.26 6905
2692.75 6642
2693.24 6769
2693.73 6790
2694.22 6742
2694.71 6662
2695.20 6794
2695.68 6724
2696.17 7110
2696.66 6866
2697.15 6745
2697.64 6993
2698.13 7220
2698.62 7430
2699.11 6991
2699.60 7162
2700.09 6945
2700.58 6950
2701.07 7247
2701.56 7002
2702.05 6933
2702.54 7213
2703.03 7177
2703.52 7330
2704.01 7251
2704.50 7163
2704.99 7131
2705.48 7192
2705.97 7136
2706.46 7283
2706.95 7333
2707.44 6873
2707.93 6755
2708.42 6783
2708.92 6576
2709.41 6440
2709.90 6405
2710.39 6578
2710.88 6371
2711.37 6539
2711.86 6351
2712.35 6325
2712.84 6719
2713.33 6593
2713.82 6470
2714.31 6580
2714.81 6650
2715.30 6900
2715.79 6857
2716.28 7032
2716.77 6866
2717.26 6647
2717.75 6927
2718.24 6577
2718.74 6663
2719.23 6496
2719.72 6363
2720.21 6327
2720.70 6390
2721.19 6415
2721.69 6561
2722.18 6592
2722.67 6710
2723.16 6628
2723.65 6879
2724.15 6688
2724.64 7384
2725.13 7456
2725.62 7286
2726.11 7196
2726.61 7211
2727.10 7104
2727.59 6811
2728.08 6718
2728.58 6683
2729.07 6644
2729.56 6498
2730.05 6611
2730.55 6569
2731.04 6452
2731.53 6521
2732.02 6774
2732.52 6896
2733.01 6895
2733.50 6841
2733.99 7169
2734.49 7245
2734.98 7410
2735.47 7519
2735.97 7443
2736.46 7732
2736.95 7496
2737.45 7590
2737.94 7817
2738.43 7630
2738.93 7381
2739.42 7212
2739.91 7307
2740.41 7193
2740.90 7245
2741.39 6943
2741.89 6738
2742.38 6784
2742.87 6767
2743.37 6472
2743.86 6634
2744.36 6630
2744.85 6479
2745.34 6612
2745.84 6812
2746.33 6614
2746.82 6550
2747.32 6500
2747.81 6523
2748.31 6582
2748.80 6324
2749.30 6260
2749.79 6448
2750.28 6691
2750.78 6460
2751.27 6400
2751.77 6192
2752.26 6639
2752.76 6449
2753.25 6367
2753.75 6276
2754.24 6316
2754.74 6487
2755.23 6530
2755.72 6850
2756.22 6827
2756.71 6652
2757.21 6885
2757.70 6760
2758.20 6702
2758.69 6815
2759.19 6727
2759.69 6839
2760.18 6751
2760.68 6733
2761.17 6620
2761.67 6871
2762.16 6460
2762.66 6324
2763.15 6504
2763.65 6313
2764.14 6442
2764.64 6243
2765.14 6431
2765.63 6407
2766.13 6299
2766.62 6440
2767.12 6340
2767.61 6543
2768.11 6173
2768.61 6274
2769.10 6657
2769.60 6708
2770.09 6583
2770.59 6427
2771.09 6475
2771.58 6330
2772.08 6144
2772.58 6598
2773.07 6630
2773.57 6749
2774.06 7075
2774.56 7203
2775.06 7216
2775.55 7586
2776.05 7894
2776.55 8218
2777.04 8072
2777.54 7996
2778.04 8130
2778.54 8204
2779.03 8062
2779.53 8408
2780.03 8187
2780.52 7883
2781.02 7564
2781.52 7478
2782.01 7411
2782.51 6866
2783.01 6929
2783.51 6928
2784.00 6995
2784.50 6806
2785.00 6639
2785.50 6654
2785.99 6640
2786.49 6472
2786.99 6554
2787.49 6695
2787.98 6458
2788.48 6299
2788.98 6423
2789.48 6422
2789.98 6431
2790.47 6376
2790.97 6553
2791.47 6150
2791.97 6064
2792.47 6270
2792.96 6079
2793.46 6259
2793.96 6329
2794.46 6392
2794.96 6786
2795.46 6818
2795.95 7404
2796.45 7842
2796.95 8133
2797.45 8759
2797.95 9102
2798.45 9643
2798.95 10008
2799.44 10146
2799.94 10175
2800.44 9959
2800.94 9743
2801.44 9252
2801.94 9310
2802.44 8903
2802.94 8148
2803.44 7693
2803.93 7797
2804.43 7670
2804.93 7953
2805.43 7816
2805.93 7859
2806.43 8147
2806.93 8483
2807.43 8752
2807.93 8979
2808.43 9565
2808.93 9867
2809.43 10397
2809.93 10854
2810.43 11101
2810.93 10901
2811.43 10723
2811.93 10788
2812.43 10530
2812.93 10035
2813.43 9615
2813.93 8824
2814.43 8233
2814.93 7843
2815.43 7655
2815.93 7781
2816.43 7737
2816.93 7241
2817.43 7765
2817.93 7259
2818.43 7137
2818.93 7191
2819.43 7283
2819.93 7419
2820.43 7125
2820.93 6813
2821.43 6899
2821.93 7014
2822.43 6712
2822.94 6560
2823.44 6480
2823.94 6532
2824.44 6541
2824.94 6527
2825.44 6500
2825.94 6621
2826.44 6905
2826.94 6608
2827.44 6982
2827.95 7099
2828.45 6841
2828.95 6850
2829.45 6949
2829.95 6889
2830.45 6804
2830.95 6846
2831.46 6842
2831.96 6893
2832.46 6417
2832.96 6951
2833.46 6906
2833.97 6708
2834.47 7131
2834.97 7091
2835.47 6877
2835.97 6869
2836.47 6918
2836.98 7250
2837.48 7118
2837.98 6960
2838.48 7108
2838.99 6996
2839.49 7105
2839.99 7370
2840.49 7357
2841.00 7260
2841.50 7463
2842.00 7153
2842.50 6900
2843.01 6948
2843.51 6832
2844.01 6873
2844.51 6579
2845.02 6655
2845.52 6516
2846.02 6717
2846.52 7142
2847.03 7033
2847.53 6767
2848.03 7223
2848.54 7436
2849.04 7570
2849.54 7447
2850.05 7528
2850.55 7488
2851.05 7361
2851.56 7341
2852.06 7415
2852.56 7256
2853.07 6904
2853.57 7070
2854.07 6895
2854.58 6677
2855.08 6531
2855.59 6510
2856.09 6360
2856.59 6393
2857.10 6325
2857.60 6423
2858.10 6434
2858.61 6271
2859.11 6786
2859.62 6603
2860.12 6575
2860.63 6419
2861.13 6587
2861.63 6636
2862.14 6544
2862.64 6401
2863.15 6332
2863.65 6394
2864.16 6456
2864.66 6335
2865.16 6228
2865.67 6135
2866.17 6081
2866.68 6331
2867.18 6108
2867.69 6136
2868.19 5978
2868.70 5710
2869.20 6233
2869.71 5976
2870.21 5950
2870.72 6519
2871.22 6432
2871.73 6637
2872.23 6620
2872.74 6518
2873.24 6808
2873.75 6886
2874.25 6758
2874.76 6914
2875.27 6916
2875.77 6537
2876.28 6459
2876.78 6757
2877.29 6988
2877.79 6833
2878.30 6716
2878.81 6638
2879.31 6502
2879.82 7050
2880.32 6803
2880.83 6774
2881.33 6638
2881.84 7019
2882.35 7400
2882.85 7211
2883.36 7428
2883.87 7446
2884.37 7579
2884.88 7883
2885.38 7796
2885.89 7666
2886.40 7867
2886.90 8316
2887.41 7938
2887.92 7836
2888.42 7879
2888.93 7847
2889.44 7818
2889.94 7928
2890.45 7926
2890.96 7648
2891.46 7685
2891.97 7421
2892.48 7160
2892.98 7096
2893.49 7124
2894.00 6944
2894.51 6604
2895.01 6648
2895.52 6927
2896.03 6923
2896.54 6825
2897.04 6885
2897.55 7012
2898.06 6942
2898.57 6989
2899.07 6942
2899.58 6936
2900.09 6868
2900.60 6901
2901.10 6827
2901.61 7191
2902.12 6808
2902.63 6936
2903.13 7107
2903.64 7332
2904.15 7085
2904.66 6992
2905.17 7088
2905.68 7335
2906.18 7155
2906.69 7165
2907.20 7375
2907.71 7368
2908.22 7422
2908.72 7752
2909.23 7441
2909.74 7203
2910.25 7675
2910.76 7388
2911.27 6951
2911.78 7037
2912.28 6702
2912.79 6822
2913.30 6462
2913.81 6624
2914.32 6662
2914.83 6600
2915.34 7172
2915.85 7201
2916.36 7104
2916.87 7537
2917.37 7061
2917.88 7013
2918.39 7475
2918.90 7252
2919.41 7297
2919.92 7362
2920.43 6898
2920.94 7069
2921.45 7250
2921.96 7163
2922.47 7256
2922.98 7643
2923.49 7671
2924.00 7800
2924.51 8408
2925.02 8366
2925.53 8947
2926.04 9519
2926.55 10088
2927.06 10941
2927.57 11023
2928.08 11362
2928.59 11293
2929.10 10822
2929.61 10032
2930.12 10099
2930.63 9588
2931.14 8963
2931.65 8057
2932.16 7337
2932.67 7324
2933.18 7395
2933.69 7070
2934.20 6644
2934.71 6319
2935.22 6095
2935.73 6413
2936.24 6460
2936.76 6526
2937.27 6571
2937.78 6364
2938.29 6471
2938.80 6826
2939.31 6713
2939.82 6503
2940.33 6566
2940.84 6876
2941.36 6729
2941.87 6757
2942.38 6484
2942.89 6672
2943.40 6583
2943.91 6921
2944.42 7281
2944.94 7290
2945.45 7272
2945.96 7357
2946.47 7901
2946.98 8255
2947.49 8411
2948.01 8679
2948.52 8757
2949.03 8197
2949.54 8286
2950.05 8348
2950.57 8230
2951.08 7779
2951.59 7554
2952.10 7459
2952.61 7068
2953.13 7042
2953.64 6937
2954.15 6846
2954.66 6890
2955.18 6921
2955.69 6605
2956.20 6689
2956.71 6723
2957.23 6495
2957.74 6719
2958.25 6628
2958.76 6670
2959.28 6518
2959.79 6473
2960.30 6509
2960.82 6598
2961.33 6420
2961.84 6595
2962.36 6877
2962.87 6752
2963.38 6825
2963.89 6921
2964.41 6851
2964.92 6795
2965.43 6933
2965.95 7032
2966.46 7086
2966.97 7097
2967.49 6747
2968.00 6716
2968.52 6507
2969.03 6577
2969.54 6440
2970.06 6278
2970.57 6031
2971.08 6022
2971.60 5890
2972.11 6046
2972.63 5875
2973.14 5864
2973.65 5934
2974.17 5662
2974.68 5849
2975.20 6095
2975.71 6055
2976.23 6055
2976.74 6320
2977.25 6568
2977.77 6093
2978.28 6194
2978.80 6035
2979.31 6051
2979.83 6002
2980.34 6159
2980.86 6078
2981.37 6071
2981.89 6341
2982.40 6227
2982.91 6437
2983.43 6620
2983.94 6728
2984.46 6570
2984.97 6577
2985.49 6699
2986.00 6766
2986.52 6750
2987.04 7025
2987.55 6901
2988.07 7047
2988.58 7156
2989.10 7166
2989.61 6911
2990.13 6705
2990.64 6894
2991.16 7144
2991.67 7199
2992.19 7339
2992.71 7333
2993.22 7262
2993.74 7322
2994.25 7658
2994.77 7615
2995.28 7702
2995.80 7533
2996.32 7694
2996.83 7524
2997.35 7650
2997.87 8120
2998.38 7910
2998.90 8032
2999.41 8259
2999.93 8577
3000.45 8435
3000.96 8639
3001.48 8616
3002.00 8440
3002.51 8136
3003.03 8381
3003.55 8308
3004.06 8712
3004.58 8918
3005.10 8777
3005.61 9431
3006.13 9866
3006.65 9879
3007.16 9812
3007.68 9846
3008.20 9631
3008.71 9189
3009.23 9141
3009.75 8268
3010.27 8233
3010.78 8000
3011.30 7751
3011.82 7364
3012.34 7300
3012.85 7080
3013.37 7129
3013.89 7034
3014.41 6844
3014.92 6915
3015.44 7063
3015.96 7310
3016.48 7124
3016.99 7308
3017.51 7425
3018.03 7663
3018.55 7622
3019.07 7689
3019.58 7665
3020.10 7779
3020.62 7897
3021.14 7949
3021.66 7708
3022.17 7753
3022.69 8049
3023.21 8046
3023.73 7849
3024.25 7379
3024.77 7470
3025.28 7751
3025.80 7689
3026.32 8093
3026.84 7790
3027.36 8217
3027.88 7940
3028.40 7685
3028.92 7404
3029.43 7564
3029.95 7732
3030.47 7570
3030.99 7514
3031.51 7547
3032.03 7523
3032.55 7040
3033.07 7399
3033.59 7625
3034.11 7702
3034.63 7823
3035.15 8035
3035.66 8231
3036.18 8410
3036.70 8634
3037.22 8649
3037.74 8457
3038.26 8518
3038.78 8678
3039.30 8465
3039.82 7958
3040.34 7775
3040.86 7776
3041.38 7474
3041.90 7027
3042.42 6861
3042.94 6855
3043.46 6745
3043.98 6697
3044.50 6677
3045.02 6884
3045.54 6888
3046.06 6638
3046.58 6754
3047.10 6884
3047.62 7050
3048.14 6996
3048.66 6838
3049.18 7050
3049.71 7069
3050.23 7086
3050.75 6682
3051.27 6568
3051.79 6706
3052.31 6960
3052.83 6901
3053.35 6935
3053.87 6611
3054.39 6805
3054.91 6884
3055.43 6761
3055.96 6757
3056.48 6726
3057.00 6922
3057.52 6754
3058.04 6471
3058.56 6663
3059.08 6618
3059.61 6699
3060.13 6540
3060.65 6466
3061.17 6388
3061.69 6228
3062.21 6547
3062.73 6802
3063.26 6502
3063.78 6539
3064.30 6560
3064.82 6754
3065.34 6700
3065.87 7153
3066.39 7287
3066.91 7132
3067.43 6919
3067.95 7016
3068.48 7150
3069.00 6844
3069.52 6800
3070.04 6940
3070.57 7137
3071.09 6879
3071.61 6766
3072.13 6632
3072.66 6594
3073.18 6807
3073.70 7032
3074.22 6968
3074.75 6996
3075.27 7338
3075.79 7220
3076.32 7094
3076.84 6956
3077.36 7327
3077.88 7100
3078.41 7129
3078.93 7052
3079.45 7104
3079.98 7188
3080.50 7082
3081.02 7238
3081.55 7597
3082.07 7422
3082.59 7255
3083.12 7304
3083.64 7282
3084.16 7386
3084.69 7430
3085.21 7875
3085.73 7802
3086.26 7425
3086.78 7563
3087.31 7435
3087.83 7317
3088.35 6935
3088.88 6808
3089.40 7181
3089.93 7154
3090.45 7077
3090.97 6983
3091.50 6980
3092.02 6688
3092.55 6846
3093.07 6724
3093.60 7002
3094.12 7014
3094.64 6884
3095.17 7393
3095.69 7711
3096.22 7638
3096.74 7622
3097.27 7298
3097.79 7042
3098.32 7017
3098.84 7502
3099.37 7708
3099.89 7577
3100.42 7971
3100.94 8184
3101.47 8350
3101.99 8760
3102.52 9749
3103.04 10780
3103.57 11568
3104.09 12716
3104.62 13932
3105.14 15281
3105.67 16426
3106.19 16459
3106.72 15665
3107.24 15359
3107.77 14222
3108.29 12788
3108.82 11205
3109.35 10708
3109.87 9679
3110.40 9512
3110.92 8794
3111.45 9331
3111.98 9505
3112.50 9948
3113.03 10080
3113.55 10433
3114.08 9949
3114.61 9871
3115.13 9488
3115.66 9182
3116.18 8854
3116.71 8517
3117.24 8239
3117.76 7859
3118.29 7516
3118.82 7101
3119.34 7023
3119.87 7272
3120.40 6954
3120.92 7026
3121.45 6825
3121.98 7131
3122.50 7241
3123.03 7376
3123.56 7714
3124.08 7303
3124.61 7385
3125.14 7652
3125.66 7823
3126.19 7707
3126.72 7532
3127.25 7226
3127.77 7249
3128.30 6988
3128.83 7295
3129.36 7223
3129.88 6910
3130.41 7219
3130.94 7357
3131.46 6880
3131.99 7084
3132.52 6973
3133.05 6927
3133.58 6965
3134.10 6694
3134.63 6594
3135.16 6496
3135.69 6354
3136.21 6837
3136.74 6807
3137.27 6378
3137.80 6551
3138.33 6669
3138.86 6396
3139.38 6132
3139.91 6470
3140.44 6306
3140.97 6461
3141.50 6388
3142.03 6626
3142.55 6346
3143.08 6420
3143.61 6436
3144.14 6413
3144.67 6152
3145.20 6349
3145.73 6594
3146.25 6356
3146.78 6458
3147.31 6707
3147.84 6704
3148.37 6894
3148.90 6802
3149.43 7102
3149.96 7617
3150.49 7577
3151.02 7288
3151.54 7517
3152.07 7730
3152.60 7997
3153.13 7517
3153.66 7093
3154.19 6726
3154.72 6632
3155.25 6660
3155.78 6726
3156.31 6719
3156.84 6902
3157.37 6926
3157.90 6980
3158.43 7134
3158.96 7489
3159.49 7391
3160.02 7316
3160.55 7200
3161.08 7596
3161.61 7404
3162.14 7303
3162.67 7354
3163.20 7211
3163.73 7113
3164.26 6923
3164.79 7090
3165.32 6788
3165.85 6693
3166.38 6582
3166.91 6552
3167.44 6690
3167.97 6547
3168.50 6563
3169.03 6378
3169.57 6214
3170.10 6183
3170.63 6038
3171.16 6336
3171.69 6245
3172.22 6179
3172.75 6131
3173.28 6013
3173.81 6221
3174.34 6560
3174.88 6446
3175.41 6521
3175.94 6952
3176.47 6908
3177.00 6893
3177.53 6806
3178.06 6982
3178.60 6976
3179.13 6774
3179.66 6951
3180.19 6962
3180.72 6795
3181.25 6544
3181.79 6968
3182.32 7093
3182.85 6706
3183.38 6771
3183.91 6649
3184.44 6683
3184.98 6545
3185.51 6353
3186.04 6453
3186.57 6467
3187.11 6307
3187.64 6454
3188.17 6224
3188.70 6115
3189.24 6245
3189.77 6016
3190.30 6126
3190.83 6274
3191.37 6255
3191.90 6269
3192.43 6004
3192.96 6099
3193.50 6446
3194.03 6071
3194.56 6197
3195.09 6420
3195.63 6323
3196.16 6165
3196.69 6264
3197.23 6480
3197.76 6597
3198.29 6434
3198.83 6524
3199.36 6729
3199.89 6921
3200.43 6878
3200.96 6619
3201.49 7024
3202.03 6891
3202.56 7418
3203.09 7419
3203.63 7420
3204.16 7739
3204.69 7587
3205.23 7714
3205.76 7803
3206.30 7649
3206.83 7648
3207.36 7064
3207.90 6806
3208.43 6773
3208.97 6663
3209.50 6633
3210.03 6871
3210.57 6951
3211.10 6913
3211.64 7233
3212.17 7388
3212.70 7151
3213.24 7409
3213.77 7568
3214.31 7571
3214.84 7434
3215.38 7379
3215.91 7311
3216.45 7081
3216.98 6867
3217.52 6674
3218.05 6615
3218.59 6573
3219.12 6487
3219.66 6405
3220.19 6261
3220.73 6167
3221.26 6219
3221.80 6375
3222.33 6286
3222.87 6353
3223.40 6396
3223.94 6596
3224.47 6686
3225.01 6867
3225.54 7040
3226.08 6824
3226.61 7170
3227.15 7306
3227.69 7288
3228.22 7212
3228.76 6920
3229.29 7083
3229.83 6907
3230.36 6569
3230.90 6501
3231.44 6600
3231.97 6388
3232.51 6525
3233.04 6633
3233.58 6258
3234.12 6351
3234.65 6480
3235.19 6311
3235.72 6380
3236.26 6271
3236.80 6495
3237.33 6430
3237.87 6591
3238.41 6449
3238.94 6156
3239.48 6635
3240.02 6660
3240.55 6969
3241.09 7091
3241.63 6850
3242.16 6861
3242.70 6686
3243.24 6730
3243.77 6601
3244.31 6583
3244.85 6410
3245.39 6687
3245.92 6400
3246.46 6355
3247.00 6176
3247.53 6356
3248.07 6384
3248.61 6371
3249.15 6085
3249.68 6424
3250.22 6449
3250.76 6324
3251.30 6271
3251.83 6704
3252.37 6387
3252.91 6430
3253.45 6252
3253.98 6527
3254.52 6224
3255.06 6424
3255.60 6692
3256.14 6883
3256.67 7344
3257.21 6968
3257.75 6903
3258.29 7135
3258.83 7153
3259.37 7119
3259.90 6906
3260.44 6878
3260.98 7480
3261.52 8034
3262.06 8254
3262.60 8595
3263.13 8493
3263.67 8904
3264.21 8991
3264.75 9857
3265.29 10417
3265.83 10944
3266.37 11226
3266.91 11038
3267.44 11512
3267.98 12023
3268.52 13266
3269.06 13902
3269.60 13604
3270.14 13598
3270.68 12767
3271.22 12315
3271.76 11629
3272.30 10524
3272.84 9850
3273.38 8799
3273.91 8217
3274.45 7765
3274.99 7514
3275.53 7370
3276.07 7666
3276.61 7313
3277.15 6879
3277.69 7508
3278.23 7290
3278.77 7251
3279.31 7420
3279.85 7696
3280.39 7646
3280.93 7643
3281.47 7755
3282.01 7783
3282.55 7757
3283.09 8172
3283.63 8158
3284.17 8340
3284.71 8412
3285.25 8403
3285.79 8613
3286.33 8805
3286.87 9019
3287.42 9355
3287.96 9792
3288.50 9817
3289.04 9712
3289.58 9692
3290.12 9614
3290.66 9206
3291.20 8885
3291.74 8357
3292.28 8379
3292.82 8076
3293.36 7519
3293.91 7751
3294.45 7848
3294.99 7552
3295.53 7751
3296.07 8082
3296.61 8654
3297.15 8770
3297.69 8968
3298.24 9030
3298.78 9070
3299.32 9149
3299.86 8654
3300.40 8192
3300.94 8527
3301.49 7979
3302.03 7495
3302.57 7616
3303.11 7447
3303.65 7655
3304.19 7557
3304.74 7216
3305.28 7317
3305.82 7331
3306.36 7263
3306.90 7125
3307.45 7195
3307.99 7519
3308.53 7378
3309.07 7123
3309.62 7342
3310.16 7272
3310.70 7310
3311.24 7113
3311.79 6995
3312.33 7081
3312.87 6883
3313.41 6960
3313.96 6911
3314.50 6915
3315.04 7140
3315.59 7205
3316.13 7761
3316.67 7493
3317.21 7677
3317.76 7612
3318.30 7632
3318.84 7824
3319.39 7412
3319.93 7529
3320.47 7227
3321.02 7263
3321.56 7179
3322.10 6888
3322.65 6741
3323.19 6700
3323.73 6473
3324.28 6737
3324.82 7240
3325.36 7197
3325.91 6748
3326.45 6984
3327.00 6947
3327.54 6550
3328.08 6744
3328.63 6846
3329.17 6665
3329.72 6804
3330.26 6993
3330.80 7223
3331.35 6656
3331.89 6853
3332.44 7075
3332.98 7128
3333.53 7404
3334.07 7384
3334.61 7464
3335.16 7342
3335.70 7332
3336.25 7325
3336.79 7650
3337.34 7554
3337.88 7726
3338.43 7689
3338.97 7675
3339.52 7674
3340.06 7345
3340.61 7177
3341.15 6919
3341.70 7147
3342.24 6903
3342.79 6999
3343.33 6781
3343.88 6461
3344.42 6436
3344.97 6323
3345.51 6139
3346.06 6179
3346.60 6075
3347.15 6065
3347.69 6054
3348.24 6201
3348.78 6072
3349.33 5992
3349.88 6248
3350.42 6379
3350.97 6201
3351.51 6243
3352.06 6308
3352.61 6649
3353.15 6522
3353.70 6577
3354.24 6792
3354.79 6594
3355.34 6716
3355.88 7051
3356.43 7071
3356.97 7083
3357.52 7178
3358.07 7257
3358.61 7168
3359.16 6739
3359.71 6648
3360.25 6729
3360.80 6444
3361.35 6514
3361.89 5808
3362.44 6051
3362.99 6034
3363.53 6000
3364.08 5876
3364.63 5937
3365.17 5583
3365.72 5474
3366.27 5776
3366.81 5715
3367.36 5815
3367.91 6239
3368.46 6056
3369.00 6016
3369.55 6081
3370.10 5654
3370.64 5797
3371.19 6102
3371.74 6092
3372.29 6014
3372.83 5691
3373.38 5737
3373.93 5812
3374.48 5666
3375.03 5580
3375.57 5707
3376.12 5766
3376.67 5361
3377.22 5373
3377.76 5384
3378.31 5350
3378.86 5342
3379.41 5389
3379.96 5316
3380.50 5307
3381.05 5293
3381.60 5208
3382.15 5310
3382.70 5344
3383.25 5414
3383.79 5386
3384.34 5422
3384.89 5543
3385.44 5446
3385.99 5516
3386.54 5394
3387.09 5556
3387.64 5554
3388.18 5753
3388.73 5653
3389.28 5740
3389.83 5913
3390.38 5791
3390.93 5947
3391.48 5876
3392.03 5776
3392.58 5695
3393.13 5724
3393.67 5646
3394.22 5526
3394.77 5255
3395.32 5468
3395.87 5487
3396.42 5302
3396.97 5234
3397.52 5761
3398.07 5489
3398.62 5366
3399.17 5261
3399.72 5246
3400.27 5214
3400.82 5482
3401.37 5341
3401.92 5122
3402.47 5548
3403.02 5170
3403.57 5313
3404.12 5361
3404.67 5385
3405.22 5428
3405.77 5585
3406.32 5581
3406.87 5503
3407.42 6018
3407.97 5667
3408.52 5494
3409.07 5392
3409.62 5299
3410.17 5546
3410.72 5399
3411.27 5262
3411.82 5313
3412.38 5467
3412.93 5492
3413.48 5505
3414.03 5314
3414.58 5298
3415.13 5515
3415.68 5542
3416.23 5622
3416.78 5539
3417.33 5261
3417.89 4962
3418.44 5105
3418.99 5129
3419.54 5545
3420.09 5585
3420.64 5431
3421.19 5464
3421.74 5587
3422.30 5617
3422.85 5563
3423.40 5796
3423.95 5941
3424.50 6249
3425.05 6220
3425.61 5996
3426.16 6381
3426.71 6432
3427.26 6591
3427.81 6671
3428.37 6615
3428.92 6698
3429.47 6722
3430.02 6435
3430.58 5875
3431.13 5953
3431.68 6132
3432.23 6037
3432.78 6092
3433.34 6082
3433.89 6028
3434.44 6017
3434.99 6176
3435.55 6265
3436.10 6133
3436.65 6049
3437.21 5846
3437.76 5641
3438.31 5528
3438.86 5583
3439.42 5789
3439.97 6030
3440.52 6012
3441.08 6133
3441.63 6241
3442.18 6268
3442.74 6491
3443.29 6818
3443.84 6658
3444.40 6402
3444.95 6527
3445.50 7030
3446.06 6973
3446.61 7025
3447.16 6670
3447.72 6707
3448.27 6451
3448.82 6212
3449.38 5999
3449.93 5939
3450.48 5857
3451.04 5770
3451.59 5682
3452.15 5715
3452.70 5737
3453.25 5719
3453.81 5392
3454.36 5176
3454.92 5179
3455.47 5519
3456.03 5609
3456.58 5372
3457.13 5193
3457.69 5418
3458.24 5506
3458.80 5271
3459.35 5149
3459.91 5115
3460.46 5568
3461.02 5650
3461.57 5526
3462.13 5417
3462.68 5555
3463.24 5432
3463.79 5289
3464.34 5165
3464.90 5449
3465.46 5445
3466.01 5403
3466.57 5594
3467.12 5518
3467.68 5416
3468.23 5719
3468.79 5567
3469.34 5728
3469.90 5682
3470.45 5773
3471.01 5949
3471.56 5982
3472.12 5877
3472.67 5714
3473.23 5813
3473.79 5936
3474.34 5828
3474.90 5831
3475.45 5705
3476.01 5468
3476.56 5594
3477.12 5851
3477.68 5678
3478.23 5784
3478.79 5844
3479.35 6223
3479.90 6004
3480.46 6015
3481.01 6023
3481.57 5999
3482.13 5992
3482.68 5900
3483.24 5962
3483.80 6038
3484.35 6333
3484.91 6237
3485.47 6142
3486.02 5994
3486.58 6227
3487.14 6054
3487.69 6093
3488.25 6231
3488.81 6598
3489.36 6523
3489.92 6566
3490.48 6782
3491.03 7285
3491.59 7825
3492.15 8364
3492.71 8555
3493.26 9219
3493.82 10246
3494.38 9993
3494.94 10366
3495.49 10572
3496.05 10342
3496.61 10430
3497.17 9955
3497.72 9843
3498.28 9813
3498.84 9966
3499.40 9899
3499.95 10439
3500.51 11267
3501.07 11687
3501.63 12170
3502.19 12645
3502.74 13032
3503.30 12677
3503.86 12696
3504.42 12471
3504.98 11635
3505.53 11477
3506.09 11374
3506.65 11355
3507.21 11053
3507.77 11045
3508.33 10858
3508.88 10872
3509.44 10553
3510.00 9871
3510.56 9514
3511.12 9205
3511.68 8728
3512.24 8320
3512.80 7863
3513.35 7605
3513.91 7246
3514.47 7076
3515.03 6846
3515.59 7011
3516.15 6843
3516.71 6815
3517.27 6673
3517.83 6215
3518.39 6537
3518.95 6752
3519.50 6711
3520.06 6680
3520.62 7036
3521.18 7133
3521.74 7110
3522.30 6850
3522.86 6968
3523.42 7110
3523.98 7167
3524.54 7165
3525.10 7323
3525.66 7141
3526.22 7275
3526.78 7083
3527.34 6920
3527.90 6923
3528.46 6754
3529.02 6829
3529.58 6692
3530.14 6542
3530.70 6341
3531.26 6172
3531.82 5984
3532.38 6225
3532.94 6106
3533.50 6001
3534.06 6080
3534.62 6054
3535.18 5853
3535.75 6066
3536.31 6332
3536.87 6463
3537.43 6491
3537.99 6372
3538.55 6304
3539.11 6460
3539.67 6599
3540.23 6482
3540.79 6508
3541.35 6550
3541.92 6696
3542.48 6559
3543.04 6686
3543.60 7041
3544.16 7011
3544.72 6786
3545.28 7131
3545.84 6797
3546.41 6806
3546.97 6753
3547.53 6476
3548.09 6700
3548.65 6208
3549.21 5839
3549.78 5979
3550.34 5816
3550.90 5733
3551.46 5878
3552.02 5857
3552.59 5739
3553.15 6037
3553.71 5878
3554.27 6104
3554.83 6111
3555.40 5944
3555.96 6151
3556.52 6128
3557.08 5986
3557.65 6071
3558.21 6172
3558.77 5734
3559.33 5937
3559.90 5906
3560.46 6014
3561.02 6168
3561.58 5957
3562.15 5868
3562.71 5522
3563.27 5754
3563.83 6403
3564.40 6110
3564.96 6104
3565.52 6286
3566.09 6157
3566.65 6127
3567.21 5847
3567.78 5953
3568.34 5731
3568.90 5863
3569.47 5817
3570.03 5645
3570.59 5348
3571.16 5464
3571.72 5447
3572.28 5595
3572.85 5370
3573.41 5306
3573.97 5352
3574.54 5420
3575.10 5334
3575.66 5457
3576.23 5374
3576.79 5686
3577.36 5844
3577.92 5686
3578.48 5601
3579.05 5641
3579.61 5521
3580.18 5606
3580.74 5648
3581.31 5536
3581.87 5547
3582.43 5657
3583.00 5526
3583.56 5683
3584.13 5361
3584.69 5566
3585.26 5565
3585.82 5558
3586.39 5446
3586.95 5470
3587.52 5441
3588.08 5666
3588.64 5532
3589.21 5290
3589.77 5433
3590.34 5273
3590.90 5346
3591.47 5245
3592.03 5339
3592.60 5624
3593.17 5335
3593.73 5361
3594.30 5476
3594.86 5569
3595.43 5447
3595.99 5345
3596.56 5617
3597.12 5651
3597.69 5396
3598.25 5289
3598.82 5434
3599.39 5448
3599.95 5256
3600.52 5666
3601.08 5691
3601.65 5892
3602.21 5798
3602.78 5630
3603.35 5633
3603.91 5632
3604.48 5357
3605.04 5724
3605.61 5691
3606.18 5452
3606.74 5116
3607.31 5159
3607.88 5225
3608.44 5183
3609.01 5353
3609.57 5259
3610.14 5199
3610.71 5432
3611.27 4985
3611.84 4946
3612.41 5154
3612.97 5243
3613.54 5258
3614.11 5275
3614.68 5389
3615.24 5645
3615.81 6058
3616.38 6509
3616.94 7119
3617.51 7766
3618.08 9244
3618.64 10060
3619.21 11089
3619.78 11933
3620.35 12961
3620.91 13505
3621.48 13607
3622.05 13296
3622.62 12274
3623.18 11276
3623.75 10537
3624.32 9656
3624.89 8411
3625.45 7332
3626.02 7043
3626.59 6342
3627.16 5542
3627.73 5594
3628.29 5525
3628.86 5158
3629.43 5176
3630.00 5197
3630.57 5105
3631.13 5164
3631.70 5152
3632.27 5133
3632.84 4968
3633.41 4898
3633.98 4894
3634.54 4812
3635.11 4999
3635.68 5030
3636.25 4831
3636.82 4840
3637.39 4758
3637.96 4711
3638.52 4855
3639.09 4847
3639.66 5073
3640.23 5115
3640.80 4684
3641.37 4786
3641.94 5044
3642.51 5210
3643.08 5104
3643.65 5438
3644.21 5818
3644.78 5785
3645.35 5871
3645.92 5652
3646.49 5689
3647.06 5883
3647.63 5742
3648.20 5833
3648.77 5810
3649.34 5659
3649.91 5654
3650.48 5760
3651.05 5836
3651.62 5789
3652.19 5639
3652.76 5825
3653.33 5957
3653.90 5890
3654.47 5840
3655.04 5894
3655.61 6102
3656.18 5847
3656.75 6128
3657.32 6155
3657.89 6343
3658.46 6110
3659.03 6108
3659.60 6263
3660.17 6020
3660.74 5896
3661.31 5775
3661.88 5890
3662.45 5778
3663.02 5610
3663.59 5800
3664.16 5325
3664.74 5340
3665.31 5391
3665.88 5141
3666.45 5461
3667.02 5215
3667.59 5374
3668.16 5299
3668.73 5229
3669.30 5461
3669.87 5773
3670.45 5629
3671.02 5579
3671.59 5324
3672.16 5144
3672.73 5013
3673.30 5198
3673.87 5500
3674.45 5367
3675.02 5147
3675.59 5364
3676.16 5451
3676.73 5513
3677.30 5618
3677.88 5630
3678.45 5596
3679.02 5784
3679.59 5923
3680.16 5664
3680.74 5373
3681.31 5386
3681.88 5257
3682.45 5038
3683.02 5179
3683.60 5239
3684.17 5253
3684.74 5219
3685.31 5043
3685.89 5215
3686.46 5105
3687.03 5097
3687.60 5242
3688.18 5319
3688.75 5231
3689.32 5275
3689.89 5151
3690.47 5412
3691.04 5458
3691.61 5524
3692.19 5659
3692.76 5588
3693.33 5519
3693.91 5618
3694.48 5920
3695.05 6184
3695.62 5790
3696.20 5878
3696.77 5710
3697.34 5751
3697.92 5421
3698.49 5547
3699.06 5659
3699.64 5182
3700.21 5422
3700.79 5646
3701.36 5669
3701.93 5591
3702.51 5444
3703.08 5153
3703.65 5343
3704.23 5276
3704.80 5284
3705.38 5243
3705.95 5104
3706.52 5255
3707.10 5331
3707.67 5365
3708.25 5454
3708.82 5422
3709.39 5535
3709.97 5457
3710.54 5235
3711.12 5114
3711.69 5364
3712.27 5546
3712.84 5415
3713.42 5519
3713.99 5553
3714.57 5373
3715.14 5067
3715.71 5235
3716.29 5471
3716.86 5784
3717.44 5488
3718.01 5196
3718.59 5374
3719.16 5509
3719.74 5657
3720.31 5892
3720.89 6073
3721.47 6063
3722.04 5798
3722.62 5888
3723.19 6047
3723.77 6265
3724.34 6343
3724.92 6467
3725.49 6533
3726.07 6741
3726.64 6571
3727.22 6299
3727.80 6580
3728.37 6389
3728.95 6111
3729.52 6020
3730.10 6010
3730.67 6063
3731.25 6142
3731.83 6376
3732.40 6653
3732.98 6996
3733.55 7580
3734.13 8143
3734.71 8462
3735.28 8896
3735.86 8790
3736.44 8643
3737.01 8886
3737.59 8732
3738.17 8458
3738.74 8295
3739.32 7866
3739.90 7408
3740.47 7008
3741.05 6475
3741.63 6448
3742.20 6170
3742.78 6343
3743.36 6252
3743.93 6036
3744.51 6214
3745.09 5973
3745.66 5965
3746.24 5623
3746.82 5595
3747.40 5678
3747.97 5548
3748.55 5727
3749.13 5886
3749.70 5716
3750.28 5626
3750.86 5410
3751.44 5442
3752.02 5586
3752.59 5745
3753.17 5696
3753.75 5614
3754.33 5760
3754.90 5740
3755.48 5510
3756.06 5475
3756.64 5235
3757.22 5474
3757.79 5737
3758.37 5587
3758.95 5206
3759.53 5334
3760.11 5320
3760.68 5460
3761.26 5386
3761.84 5580
3762.42 5551
3763.00 5898
3763.58 6158
3764.15 6106
3764.73 6026
3765.31 6045
3765.89 6396
3766.47 6075
3767.05 5933
3767.63 6071
3768.21 6084
3768.78 5810
3769.36 5986
3769.94 6097
3770.52 6276
3771.10 6527
3771.68 6776
3772.26 6819
3772.84 7075
3773.42 7217
3774.00 7186
3774.58 7455
3775.15 7365
3775.73 7286
3776.31 6979
3776.89 6502
3777.47 6076
3778.05 5879
3778.63 5587
3779.21 5500
3779.79 5510
3780.37 5392
3780.95 5626
3781.53 5725
3782.11 5536
3782.69 5560
3783.27 5479
3783.85 5604
3784.43 5434
3785.01 5440
3785.59 5557
3786.17 5738
3786.75 5835
3787.33 5998
3787.91 5569
3788.49 5702
3789.07 5750
3789.65 5551
3790.23 5574
3790.81 5677
3791.39 5577
3791.98 5474
3792.56 5560
3793.14 5387
3793.72 5578
3794.30 5486
3794.88 5649
3795.46 5483
3796.04 5493
3796.62 5534
3797.20 5206
3797.78 5152
3798.37 5367
3798.95 5559
3799.53 5220
3800.11 5378
3800.69 5917
3801.27 5585
3801.85 5696
3802.43 5682
3803.02 5801
3803.60 5761
3804.18 6019
3804.76 5871
3805.34 5596
3805.92 5464
3806.51 5890
3807.09 5678
3807.67 5832
3808.25 5896
3808.83 5956
3809.42 5788
3810.00 5738
3810.58 6184
3811.16 5966
3811.74 6128
3812.33 6082
3812.91 6294
3813.49 6111
3814.07 6324
3814.66 6257
3815.24 5908
3815.82 6092
3816.40 5907
3816.99 6275
3817.57 6442
3818.15 6066
3818.73 6119
3819.32 6309
3819.90 6265
3820.48 6092
3821.06 5860
3821.65 5490
3822.23 5406
3822.81 5427
3823.40 5549
3823.98 5374
3824.56 5384
3825.15 5235
3825.73 5017
3826.31 5152
3826.90 5115
3827.48 5002
3828.06 5205
3828.65 5274
3829.23 4871
3829.81 4813
3830.40 4880
3830.98 5076
3831.56 4879
3832.15 5163
3832.73 5277
3833.32 5202
3833.90 5174
3834.48 5216
3835.07 4884
3835.65 4901
3836.23 5056
3836.82 5160
3837.40 5080
3837.99 5006
3838.57 5075
3839.16 4891
3839.74 4863
3840.32 5051
3840.91 5127
3841.49 5078
3842.08 5051
3842.66 4993
3843.25 4690
3843.83 4819
3844.42 4865
3845.00 4860
3845.59 4836
3846.17 4708
3846.76 5026
3847.34 5050
3847.92 4963
3848.51 4967
3849.09 5200
3849.68 5040
3850.27 5291
3850.85 5200
3851.44 5049
3852.02 5130
3852.61 5122
3853.19 5009
3853.78 5137
3854.36 5193
3854.95 5143
3855.53 5331
3856.12 5178
3856.70 5291
3857.29 5014
3857.88 5109
3858.46 5561
3859.05 5702
3859.63 6001
3860.22 6213
3860.80 6559
3861.39 7061
3861.98 8182
3862.56 8596
3863.15 9012
3863.73 9105
3864.32 9568
3864.91 9959
3865.49 9757
3866.08 9796
3866.67 9838
3867.25 9377
3867.84 9356
3868.43 8267
3869.01 7766
3869.60 7504
3870.19 7147
3870.77 6503
3871.36 6116
3871.95 6003
3872.53 6068
3873.12 6187
3873.71 6405
3874.29 6401
3874.88 6476
3875.47 6743
3876.05 6830
3876.64 6983
3877.23 6994
3877.82 7602
3878.40 8147
3878.99 8319
3879.58 8123
3880.16 8206
3880.75 8359
3881.34 7781
3881.93 7595
3882.51 6998
3883.10 7010
3883.69 6568
3884.28 6247
3884.87 5755
3885.45 5675
3886.04 5725
3886.63 5601
3887.22 5663
3887.80 5435
3888.39 5561
3888.98 5728
3889.57 5896
3890.16 6085
3890.74 5990
3891.33 5940
3891.92 5789
3892.51 5975
3893.10 6103
3893.69 5994
3894.27 5953
3894.86 5875
3895.45 6121
3896.04 5731
3896.63 5547
3897.22 5822
3897.81 5423
3898.40 5605
3898.98 5571
3899.57 5628
3900.16 5892
3900.75 5894
3901.34 5945
3901.93 5663
3902.52 5671
3903.11 5726
3903.70 5682
3904.29 5906
3904.87 5646
3905.46 5523
3906.05 5203
3906.64 5318
3907.23 5298
3907.82 5163
3908.41 5082
3909.00 5092
3909.59 5224
3910.18 5050
3910.77 5170
3911.36 5153
3911.95 4979
3912.54 5036
3913.13 4744
3913.72 4852
3914.31 4732
3914.90 4753
3915.49 4797
3916.08 4989
3916.67 4505
3917.26 4825
3917.85 4885
3918.44 4527
3919.03 4512
3919.62 4466
3920.21 4699
3920.80 4689
3921.39 4744
3921.98 4733
3922.57 4972
3923.16 5093
3923.75 4732
3924.34 4663
3924.94 4584
3925.53 4827
3926.12 5070
3926.71 4978
3927.30 4671
3927.89 4646
3928.48 4595
3929.07 4637
3929.66 4686
3930.25 4852
3930.85 4645
3931.44 4725
3932.03 4772
3932.62 4694
3933.21 4573
3933.80 4425
3934.39 4346
3934.99 4560
3935.58 4702
3936.17 4442
3936.76 4518
3937.35 4559
3937.94 4419
3938.54 4491
3939.13 4692
3939.72 4753
3940.31 4664
3940.90 4710
3941.49 4629
3942.09 4822
3942.68 4756
3943.27 4812
3943.86 4931
3944.46 4950
3945.05 4981
3945.64 4891
3946.23 4928
3946.82 4942
3947.42 4830
3948.01 4779
3948.60 4690
3949.20 4633
3949.79 4680
3950.38 4507
3950.97 4944
3951.57 4746
3952.16 4409
3952.75 4458
3953.34 4621
3953.94 4812
3954.53 4755
3955.12 4633
3955.72 4694
3956.31 4660
3956.90 4682
3957.50 4809
3958.09 4807
3958.68 4928
3959.28 4809
3959.87 5092
3960.46 5474
3961.06 5287
3961.65 4689
3962.24 5076
3962.84 5350
3963.43 5151
3964.02 4838
3964.62 4665
3965.21 4445
3965.81 4513
3966.40 4719
3966.99 4647
3967.59 4768
3968.18 4839
3968.78 4707
3969.37 4767
3969.96 4641
3970.56 4714
3971.15 4888
3971.75 4700
3972.34 4838
3972.94 4764
3973.53 4719
3974.12 4521
3974.72 4542
3975.31 4589
3975.91 4701
3976.50 4687
3977.10 4670
3977.69 4751
3978.29 4779
3978.88 4670
3979.48 4858
3980.07 4817
3980.67 4609
3981.26 4768
3981.86 4949
3982.45 4866
3983.05 4792
3983.64 4840
3984.24 4541
3984.83 4603
3985.43 4643
3986.02 4662
3986.62 4464
3987.21 4557
3987.81 4665
3988.40 4599
3989.00 4541
3989.60 4908
3990.19 4559
3990.79 4501
3991.38 4515
3991.98 4565
3992.57 4692
3993.17 4848
3993.77 4878
3994.36 4739
3994.96 4727
3995.55 4944
3996.15 4948
3996.75 5026
3997.34 4922
3997.94 4992
3998.54 4865
3999.13 4900
3999.73 5100
4000.32 5139
4000.92 5058
4001.52 5119
4002.11 4997
4002.71 4796
4003.31 4811
4003.90 5063
4004.50 4744
4005.10 4678
4005.69 4873
4006.29 5014
4006.89 5137
4007.49 5340
4008.08 5491
4008.68 5532
4009.28 5509
4009.87 5341
4010.47 5748
4011.07 5549
4011.67 5197
4012.26 5039
4012.86 5019
4013.46 5250
4014.05 5182
4014.65 5211
4015.25 5188
4015.85 5079
4016.44 5462
4017.04 5465
4017.64 5558
4018.24 5716
4018.84 5884
4019.43 5856
4020.03 5671
4020.63 5615
4021.23 6023
4021.83 5921
4022.42 5590
4023.02 5680
4023.62 5485
4024.22 5301
4024.82 5169
4025.41 5216
4026.01 5254
4026.61 5195
4027.21 5407
4027.81 5520
4028.41 6129
4029.01 6094
4029.60 6598
4030.20 6792
4030.80 6977
4031.40 7014
4032.00 7289
4032.60 6927
4033.20 7001
4033.80 6861
4034.39 6497
4034.99 6288
4035.59 6093
4036.19 5859
4036.79 5525
4037.39 5703
4037.99 5447
4038.59 5304
4039.19 5017
4039.79 5021
4040.39 4964
4040.99 5123
4041.59 4831
4042.18 4696
4042.78 4681
4043.38 4632
4043.98 4838
4044.58 5112
4045.18 4764
4045.78 4885
4046.38 5027
4046.98 5330
4047.58 5231
4048.18 5270
4048.78 5431
4049.38 5421
4049.98 5654
4050.58 5663
4051.18 5406
4051.78 5209
4052.38 5214
4052.98 5143
4053.58 5192
4054.19 5151
4054.79 5050
4055.39 4885
4055.99 5344
4056.59 4993
4057.19 5082
4057.79 5251
4058.39 5201
4058.99 5101
4059.59 4921
4060.19 4959
4060.79 4641
4061.39 4724
4061.99 4673
4062.60 4514
4063.20 4708
4063.80 4747
4064.40 4898
4065.00 4812
4065.60 4592
4066.20 4593
4066.80 4709
4067.41 4758
4068.01 4887
4068.61 4900
4069.21 4946
4069.81 4785
4070.41 4957
4071.02 5025
4071.62 4918
4072.22 4841
4072.82 4805
4073.42 4610
4074.02 4519
4074.63 4760
4075.23 4721
4075.83 4713
4076.43 4663
4077.03 4596
4077.64 4405
4078.24 4444
4078.84 4486
4079.44 4676
4080.05 4475
4080.65 4471
4081.25 4371
4081.85 4288
4082.46 4476
4083.06 4356
4083.66 4496
4084.26 4540
4084.87 4679
4085.47 4852
4086.07 4709
4086.67 4507
4087.28 4542
4087.88 4347
4088.48 4385
4089.09 4462
4089.69 4463
4090.29 4397
4090.90 4340
4091.50 4151
4092.10 4331
4092.71 4424
4093.31 4404
4093.91 4218
4094.52 4260
4095.12 4277
4095.72 4178
4096.33 4210
4096.93 4328
4097.53 4199
4098.14 4317
4098.74 4307
4099.34 4281
4099.95 4152
4100.55 4345
4101.16 4477
4101.76 4241
4102.36 4481
4102.97 4331
4103.57 4073
4104.18 3993
4104.78 4215
4105.38 4213
4105.99 4207
4106.59 4254
4107.20 4286
4107.80 4317
4108.41 4163
4109.01 4365
4109.62 4350
4110.22 4327
4110.82 4245
4111.43 4558
4112.03 4251
4112.64 4361
4113.24 4381
4113.85 4361
4114.45 4357
4115.06 4256
4115.66 4119
4116.27 4222
4116.87 4432
4117.48 4363
4118.08 4344
4118.69 4230
4119.29 4310
4119.90 3936
4120.50 4113
4121.11 4533
4121.72 4383
4122.32 4395
4122.93 4329
4123.53 4534
4124.14 4509
4124.74 4544
4125.35 4447
4125.95 4485
4126.56 4593
4127.17 4662
4127.77 4558
4128.38 4695
4128.98 4682
4129.59 4640
4130.20 4503
4130.80 4508
4131.41 4561
4132.01 4425
4132.62 4123
4133.23 4333
4133.83 4404
4134.44 4462
4135.05 4656
4135.65 4658
4136.26 4598
4136.87 4694
4137.47 4776
4138.08 4646
4138.69 4648
4139.29 4824
4139.90 4820
4140.51 5012
4141.11 4935
4141.72 4683
4142.33 4966
4142.93 5134
4143.54 5222
4144.15 5116
4144.75 5225
4145.36 5295
4145.97 4979
4146.58 5005
4147.18 4960
4147.79 4936
4148.40 4640
4149.01 4759
4149.61 4610
4150.22 4399
4150.83 4499
4151.44 4276
4152.04 4381
4152.65 4324
4153.26 4069
4153.87 4234
4154.47 4343
4155.08 4229
4155.69 4349
4156.30 4394
4156.91 4443
4157.51 4354
4158.12 4209
4158.73 4538
4159.34 4392
4159.95 4191
4160.56 4525
4161.16 4347
4161.77 4327
4162.38 3998
4162.99 4239
4163.60 4220
4164.21 4446
4164.81 4353
4165.42 4288
4166.03 4521
4166.64 4607
4167.25 4573
4167.86 4455
4168.47 4875
4169.08 4672
4169.69 4661
4170.29 4659
4170.90 4607
4171.51 4337
4172.12 4744
4172.73 4513
4173.34 4642
4173.95 4673
4174.56 4518
4175.17 4678
4175.78 4739
4176.39 4567
4177.00 4637
4177.61 4747
4178.22 5201
4178.82 5145
4179.43 4883
4180.04 4789
4180.65 5156
4181.26 4986
4181.87 4898
4182.48 5141
4183.09 4744
4183.70 4641
4184.31 4551
4184.92 4579
4185.53 4555
4186.14 4261
4186.75 4588
4187.36 4421
4187.97 4531
4188.58 4359
4189.19 4403
4189.81 4259
4190.42 4519
4191.03 4679
4191.64 4341
4192.25 4635
4192.86 4874
4193.47 4927
4194.08 5098
4194.69 5187
4195.30 5058
4195.91 5209
4196.52 5102
4197.13 5220
4197.74 5520
4198.36 5725
4198.97 5573
4199.58 5496
4200.19 5466
4200.80 4995
4201.41 5042
4202.02 5042
4202.63 4680
4203.25 4494
4203.86 4803
4204.47 4791
4205.08 4616
4205.69 4642
4206.30 4493
4206.92 4373
4207.53 4853
4208.14 4915
4208.75 4619
4209.36 4681
4209.97 4589
4210.59 4521
4211.20 4547
4211.81 4696
4212.42 4788
4213.03 4780
4213.65 4906
4214.26 4912
4214.87 4838
4215.48 4954
4216.10 4888
4216.71 4996
4217.32 4624
4217.93 5169
4218.55 5048
4219.16 5160
4219.77 5442
4220.38 5513
4221.00 5719
4221.61 5831
4222.22 6138
4222.83 6252
4223.45 6354
4224.06 6862
4224.67 6954
4225.29 7317
4225.90 7456
4226.51 7939
4227.13 8129
4227.74 8927
4228.35 9468
4228.96 10236
4229.58 11386
4230.19 11819
4230.80 11447
4231.42 12671
4232.03 12590
4232.65 11613
4233.26 11319
4233.87 10331
4234.49 9083
4235.10 8052
4235.71 7428
4236.33 6984
4236.94 6767
4237.56 6491
4238.17 6331
4238.78 6499
4239.40 6074
4240.01 6250
4240.63 6033
4241.24 5912
4241.85 5804
4242.47 6262
4243.08 6172
4243.70 5951
4244.31 5867
4244.93 5638
4245.54 5618
4246.15 5614
4246.77 5952
4247.38 5769
4248.00 5798
4248.61 5879
4249.23 5961
4249.84 5939
4250.46 6127
4251.07 6117
4251.69 5997
4252.30 6105
4252.92 6129
4253.53 6254
4254.15 6282
4254.76 6189
4255.38 6210
4255.99 6193
4256.61 6131
4257.22 5894
4257.84 5750
4258.45 5980
4259.07 5796
4259.69 5560
4260.30 5628
4260.92 5334
4261.53 5220
4262.15 5358
4262.76 5429
4263.38 5535
4263.99 5592
4264.61 5250
4265.23 5359
4265.84 5262
4266.46 5317
4267.07 5544
4267.69 5550
4268.31 5475
4268.92 5649
4269.54 6076
4270.16 5927
4270.77 5877
4271.39 5978
4272.00 5588
4272.62 5348
4273.24 5255
4273.85 5248
4274.47 5221
4275.09 5319
4275.70 5328
4276.32 5167
4276.94 5331
4277.55 5512
4278.17 5946
4278.79 5902
4279.40 5874
4280.02 5881
4280.64 5927
4281.26 5557
4281.87 5601
4282.49 5377
4283.11 5278
4283.72 5217
4284.34 5048
4284.96 4645
4285.58 4735
4286.19 4798
4286.81 4670
4287.43 4559
4288.05 4629
4288.66 4878
4289.28 4931
4289.90 4840
4290.52 4781
4291.13 4770
4291.75 4832
4292.37 5010
4292.99 4757
4293.61 4627
4294.22 4820
4294.84 4640
4295.46 4617
4296.08 4586
4296.70 4399
4297.31 4656
4297.93 4340
4298.55 4363
4299.17 4511
4299.79 4445
4300.41 4456
4301.03 4659
4301.64 4649
4302.26 4758
4302.88 4586
4303.50 4676
4304.12 4743
4304.74 4659
4305.36 4576
4305.97 4683
4306.59 4582
4307.21 4730
4307.83 4781
4308.45 4567
4309.07 4706
4309.69 4579
4310.31 4645
4310.93 4676
4311.55 4617
4312.17 4454
4312.78 4463
4313.40 4398
4314.02 4532
4314.64 4309
4315.26 4277
4315.88 4446
4316.50 4375
4317.12 4450
4317.74 4429
4318.36 4272
4318.98 4394
4319.60 4375
4320.22 4467
4320.84 4520
4321.46 4485
4322.08 4475
4322.70 4408
4323.32 4383
4323.94 4284
4324.56 4164
4325.18 4323
4325.80 4426
4326.42 4458
4327.04 4154
4327.66 4132
4328.28 4343
4328.90 4452
4329.52 4501
4330.14 4446
4330.76 4438
4331.39 4384
4332.01 4491
4332.63 4411
4333.25 4345
4333.87 4332
4334.49 4524
4335.11 4401
4335.73 4750
4336.35 4595
4336.97 4680
4337.59 4673
4338.22 4843
4338.84 4914
4339.46 4701
4340.08 4528
4340.70 4934
4341.32 5179
4341.94 5043
4342.57 4981
4343.19 4700
4343.81 4786
4344.43 4907
4345.05 5163
4345.67 5416
4346.29 5541
4346.92 5633
4347.54 5998
4348.16 6511
4348.78 6852
4349.40 7152
4350.03 7357
4350.65 7285
4351.27 7163
4351.89 6789
4352.51 6271
4353.14 5770
4353.76 5314
4354.38 5083
4355.00 4886
4355.63 4819
4356.25 4928
4356.87 4680
4357.49 4387
4358.12 4300
4358.74 4465
4359.36 4543
4359.98 4284
4360.61 4397
4361.23 4584
4361.85 4469
4362.48 4552
4363.10 4468
4363.72 4650
4364.34 4609
4364.97 4492
4365.59 4344
4366.21 4639
4366.84 4348
4367.46 4550
4368.08 4286
4368.71 4516
4369.33 4451
4369.95 4399
4370.58 4293
4371.20 4292
4371.82 4169
4372.45 4024
4373.07 4134
4373.70 3975
4374.32 4307
4374.94 4247
4375.57 4467
4376.19 4280
4376.81 4314
4377.44 4290
4378.06 4162
4378.69 4240
4379.31 4279
4379.94 4406
4380.56 4467
4381.18 4473
4381.81 4725
4382.43 4862
4383.06 4742
4383.68 4667
4384.31 4606
4384.93 4417
4385.55 4523
4386.18 4664
4386.80 4585
4387.43 4624
4388.05 4629
4388.68 4617
4389.30 4809
4389.93 4648
4390.55 4559
4391.18 4782
4391.80 4770
4392.43 4882
4393.05 4631
4393.68 4608
4394.30 4782
4394.93 4790
4395.55 4601
4396.18 5111
4396.80 5227
4397.43 5372
4398.05 5796
4398.68 5824
4399.31 5773
4399.93 5877
4400.56 5719
4401.18 5802
4401.81 5955
4402.43 5484
4403.06 5270
4403.69 5269
4404.31 5435
4404.94 5643
4405.56 5596
4406.19 5757
4406.82 5507
4407.44 5582
4408.07 5566
4408.69 5889
4409.32 5634
4409.95 5424
4410.57 5469
4411.20 5352
4411.83 5206
4412.45 4983
4413.08 5019
4413.71 5320
4414.33 5285
4414.96 5497
4415.59 5548
4416.21 5320
4416.84 5224
4417.47 4998
4418.09 4841
4418.72 4789
4419.35 4986
4419.97 4893
4420.60 5099
4421.23 4944
4421.85 4814
4422.48 5022
4423.11 5060
4423.74 4995
4424.36 5016
4424.99 4639
4425.62 4750
4426.25 4580
4426.87 4544
4427.50 4424
4428.13 4424
4428.76 4408
4429.38 4461
4430.01 4332
4430.64 4328
4431.27 4377
4431.89 4268
4432.52 4133
4433.15 4481
4433.78 4459
4434.41 4551
4435.03 4296
4435.66 4215
4436.29 4121
4436.92 4194
4437.55 4446
4438.18 4598
4438.80 4449
4439.43 4328
4440.06 4561
4440.69 4475
4441.32 4356
4441.95 4381
4442.57 4412
4443.20 4250
4443.83 4273
4444.46 4354
4445.09 4111
4445.72 4038
4446.35 4178
4446.98 4065
4447.61 4057
4448.23 4017
4448.86 4071
4449.49 4141
4450.12 4229
4450.75 4077
4451.38 4078
4452.01 4212
4452.64 4256
4453.27 4225
4453.90 4230
4454.53 4172
4455.16 4287
4455.79 4067
4456.42 4111
4457.05 3983
4457.67 3959
4458.30 4149
4458.93 4057
4459.56 3937
4460.19 3684
4460.82 4144
4461.45 3882
4462.08 4021
4462.71 3746
4463.34 3832
4463.97 3957
4464.60 3940
4465.23 3925
4465.86 3580
4466.49 3620
4467.13 3750
4467.76 3705
4468.39 3700
4469.02 3684
4469.65 3707
4470.28 3774
4470.91 3740
4471.54 3668
4472.17 3750
4472.80 4029
4473.43 3762
4474.06 3404
4474.69 3637
4475.32 3717
4475.95 3538
4476.59 3509
4477.22 3603
4477.85 3695
4478.48 3762
4479.11 3720
4479.74 3683
4480.37 3487
4481.00 3658
4481.64 3872
4482.27 3743
4482.90 3887
4483.53 3969
4484.16 3928
4484.79 3897
4485.42 3810
4486.06 3696
4486.69 3897
4487.32 4036
4487.95 4079
4488.58 3993
4489.22 3904
4489.85 4193
4490.48 4085
4491.11 3974
4491.74 3784
4492.38 3993
4493.01 3661
4493.64 3797
4494.27 3520
4494.90 3775
4495.54 3928
4496.17 4040
4496.80 4092
4497.43 3847
4498.07 3956
4498.70 3933
4499.33 3710
4499.96 3827
4500.60 3961
4501.23 4106
4501.86 4307
4502.50 4249
4503.13 4255
4503.76 4442
4504.39 4741
4505.03 4968
4505.66 4876
4506.29 4712
4506.93 4769
4507.56 4652
4508.19 4570
4508.83 4455
4509.46 4166
4510.09 3974
4510.73 4009
4511.36 3911
4511.99 3860
4512.63 4085
4513.26 4040
4513.89 4178
4514.53 3991
4515.16 4106
4515.80 4129
4516.43 4013
4517.06 3888
4517.70 3934
4518.33 3961
4518.97 4011
4519.60 4012
4520.23 3791
4520.87 3830
4521.50 3779
4522.14 3813
4522.77 3973
4523.40 4124
4524.04 4286
4524.67 4140
4525.31 4259
4525.94 4131
4526.58 4165
4527.21 4338
4527.85 4434
4528.48 4593
4529.12 4954
4529.75 5147
4530.38 5576
4531.02 6281
4531.65 6991
4532.29 7721
4532.92 8563
4533.56 9533
4534.19 10020
4534.83 10473
4535.46 10365
4536.10 9974
4536.74 9562
4537.37 8385
4538.01 7692
4538.64 7163
4539.28 6365
4539.91 5722
4540.55 5130
4541.18 4983
4541.82 4599
4542.45 4482
4543.09 4377
4543.73 4250
4544.36 4207
4545.00 4226
4545.63 4164
4546.27 4026
4546.91 4029
4547.54 4079
4548.18 3944
4548.81 4041
4549.45 3972
4550.09 3810
4550.72 3872
4551.36 4046
4551.99 4034
4552.63 3757
4553.27 3662
4553.90 3850
4554.54 4192
4555.18 3880
4555.81 3988
4556.45 3868
4557.09 3849
4557.72 3772
4558.36 4000
4559.00 3972
4559.63 3779
4560.27 3752
4560.91 3904
4561.54 3912
4562.18 3994
4562.82 4068
4563.46 4242
4564.09 4304
4564.73 4007
4565.37 3917
4566.00 3897
4566.64 3992
4567.28 3949
4567.92 4069
4568.55 4300
4569.19 4302
4569.83 4325
4570.47 4305
4571.10 4618
4571.74 4709
4572.38 4695
4573.02 4379
4573.66 4476
4574.29 4366
4574.93 4449
4575.57 4429
4576.21 4182
4576.85 4029
4577.48 4066
4578.12 3944
4578.76 3826
4579.40 3790
4580.04 3982
4580.67 3998
4581.31 3896
4581.95 3910
4582.59 3786
4583.23 3946
4583.87 3722
4584.51 3872
4585.14 3882
4585.78 3842
4586.42 3934
4587.06 4090
4587.70 4214
4588.34 4009
4588.98 3953
4589.62 4079
4590.26 4181
4590.89 3911
4591.53 4106
4592.17 4231
4592.81 4104
4593.45 3917
4594.09 3772
4594.73 3933
4595.37 3986
4596.01 3844
4596.65 3698
4597.29 3553
4597.93 3844
4598.57 3768
4599.21 3808
4599.85 3761
4600.49 3676
4601.12 3764
4601.76 3982
4602.40 4054
4603.04 3921
4603.68 3843
4604.32 4065
4604.96 4081
4605.60 4201
4606.24 4166
4606.88 4241
4607.52 4364
4608.17 4247
4608.81 4228
4609.45 4383
4610.09 4312
4610.73 4163
4611.37 4296
4612.01 4300
4612.65 4265
4613.29 4345
4613.93 4322
4614.57 4116
4615.21 3967
4615.85 3940
4616.49 4117
4617.13 3949
4617.77 3986
4618.41 3733
4619.06 3850
4619.70 3851
4620.34 3761
4620.98 3647
4621.62 3686
4622.26 3810
4622.90 3698
4623.54 3793
4624.19 3705
4624.83 3589
4625.47 3625
4626.11 3602
4626.75 3521
4627.39 3548
4628.03 3615
4628.68 3789
4629.32 3883
4629.96 3808
4630.60 3502
4631.24 3690
4631.89 3675
4632.53 3610
4633.17 3602
4633.81 3659
4634.45 3750
4635.10 3746
4635.74 3577
4636.38 3618
4637.02 3843
4637.66 3764
4638.31 3747
4638.95 3843
4639.59 3922
4640.23 4148
4640.88 4315
4641.52 4208
4642.16 4194
4642.80 4204
4643.45 4209
4644.09 4163
4644.73 4121
4645.38 3993
4646.02 4040
4646.66 3864
4647.30 3813
4647.95 3920
4648.59 3817
4649.23 3810
4649.88 3637
4650.52 3881
4651.16 3931
4651.81 3714
4652.45 4026
4653.09 4158
4653.74 4257
4654.38 4280
4655.02 4316
4655.67 4421
4656.31 4385
4656.95 4219
4657.60 4216
4658.24 4171
4658.89 4202
4659.53 4011
4660.17 3800
4660.82 3763
4661.46 3693
4662.10 3740
4662.75 3677
4663.39 3508
4664.04 3528
4664.68 3540
4665.33 3447
4665.97 3399
4666.61 3420
4667.26 3466
4667.90 3371
4668.55 3443
4669.19 3553
4669.84 3511
4670.48 3649
4671.12 3593
4671.77 3618
4672.41 3764
4673.06 3776
4673.70 3623
4674.35 3682
4674.99 3705
4675.64 3561
4676.28 3412
4676.93 3388
4677.57 3436
4678.22 3432
4678.86 3725
4679.51 3575
4680.15 3323
4680.80 3457
4681.44 3498
4682.09 3722
4682.74 3913
4683.38 3862
4684.03 3866
4684.67 3965
4685.32 4088
4685.96 3937
4686.61 3868
4687.25 3895
4687.90 3900
4688.55 3961
4689.19 3884
4689.84 3797
4690.48 3576
4691.13 3613
4691.78 3559
4692.42 3814
4693.07 3697
4693.71 3681
4694.36 3677
4695.01 3696
4695.65 3725
4696.30 3863
4696.95 3910
4697.59 3904
4698.24 4129
4698.89 4035
4699.53 4145
4700.18 4199
4700.83 4297
4701.47 4375
4702.12 4645
4702.77 4505
4703.41 4448
4704.06 4134
4704.71 4199
4705.35 4110
4706.00 4044
4706.65 3849
4707.29 3853
4707.94 3765
4708.59 3797
4709.24 3959
4709.88 3991
4710.53 4031
4711.18 3812
4711.83 3949
4712.47 4111
4713.12 4038
4713.77 3790
4714.42 3686
4715.06 3725
4715.71 3642
4716.36 3758
4717.01 3718
4717.65 3899
4718.30 3725
4718.95 3899
4719.60 3687
4720.25 3858
4720.89 3944
4721.54 3867
4722.19 3859
4722.84 3880
4723.49 3914
4724.13 3975
4724.78 4111
4725.43 4011
4726.08 4178
4726.73 4261
4727.38 4353
4728.03 4280
4728.67 4383
4729.32 4393
4729.97 4225
4730.62 4329
4731.27 4461
4731.92 4239
4732.57 4160
4733.22 4064
4733.86 3919
4734.51 3839
4735.16 3714
4735.81 3839
4736.46 3928
4737.11 3916
4737.76 3859
4738.41 3668
4739.06 3911
4739.71 3932
4740.36 3919
4741.01 4099
4741.65 3849
4742.30 3788
4742.95 3855
4743.60 3994
4744.25 4159
4744.90 3925
4745.55 3882
4746.20 4046
4746.85 4026
4747.50 4239
4748.15 4201
4748.80 3919
4749.45 3985
4750.10 3998
4750.75 3957
4751.40 4081
4752.05 4007
4752.70 4367
4753.35 4627
4754.00 4861
4754.65 4525
4755.30 4554
4755.95 4705
4756.61 4766
4757.26 4482
4757.91 4401
4758.56 4364
4759.21 4281
4759.86 4174
4760.51 4033
4761.16 4226
4761.81 4178
4762.46 4039
4763.11 4094
4763.76 4190
4764.41 4011
4765.07 4264
4765.72 4283
4766.37 4322
4767.02 4897
4767.67 4937
4768.32 4965
4768.97 5269
4769.62 5218
4770.28 5313
4770.93 5160
4771.58 5058
4772.23 4803
4772.88 4575
4773.53 4329
4774.19 4217
4774.84 3985
4775.49 4061
4776.14 4073
4776.79 4029
4777.44 3865
4778.10 4032
4778.75 3791
4779.40 3780
4780.05 4007
4780.70 3984
4781.36 4135
4782.01 4077
4782.66 4291
4783.31 4379
4783.97 4190
4784.62 4335
4785.27 4531
4785.92 4234
4786.58 4159
4787.23 4069
4787.88 3925
4788.53 3949
4789.19 3830
4789.84 3816
4790.49 3844
4791.15 3652
4791.80 3707
4792.45 3924
4793.10 3749
4793.76 3447
4794.41 3651
4795.06 3653
4795.72 3772
4796.37 3934
4797.02 3607
4797.68 3808
4798.33 3849
4798.98 3652
4799.64 3571
4800.29 3689
4800.94 3599
4801.60 3695
4802.25 3905
4802.90 3766
4803.56 3551
4804.21 3516
4804.87 3567
4805.52 3540
4806.17 3502
4806.83 3415
4807.48 3580
4808.14 3652
4808.79 3468
4809.44 3617
4810.10 3548
4810.75 3493
4811.41 3585
4812.06 3694
4812.71 3648
4813.37 3746
4814.02 3680
4814.68 3531
4815.33 3610
4815.99 3669
4816.64 3813
4817.30 3730
4817.95 3610
4818.61 3693
4819.26 3763
4819.92 3932
4820.57 3930
4821.23 4040
4821.88 4083
4822.53 4292
4823.19 4166
4823.85 4225
4824.50 4386
4825.16 4127
4825.81 4505
4826.47 4243
4827.12 4216
4827.78 4439
4828.43 4616
4829.09 4474
4829.74 4300
4830.40 4192
4831.05 4397
4831.71 4089
4832.37 3981
4833.02 4119
4833.68 4063
4834.33 4128
4834.99 4225
4835.64 4594
4836.30 4471
4836.96 4617
4837.61 4454
4838.27 4509
4838.92 4816
4839.58 4990
4840.24 4998
4840.89 4696
4841.55 5020
4842.21 4858
4842.86 5051
4843.52 4901
4844.18 4712
4844.83 4718
4845.49 4656
4846.14 4597
4846.80 4370
4847.46 4675
4848.11 4548
4848.77 4476
4849.43 4482
4850.09 4933
4850.74 4945
4851.40 5016
4852.06 5163
4852.71 5416
4853.37 5622
4854.03 5997
4854.68 5596
4855.34 5442
4856.00 5178
4856.66 5205
4857.31 4864
4857.97 4953
4858.63 5057
4859.29 4985
4859.94 4875
4860.60 4870
4861.26 4866
4861.92 4848
4862.57 4742
4863.23 4964
4863.89 4968
4864.55 5116
4865.21 4805
4865.86 4992
4866.52 4793
4867.18 4865
4867.84 4805
4868.50 4898
4869.15 5129
4869.81 5175
4870.47 4892
4871.13 4656
4871.79 4623
4872.45 4633
4873.10 4702
4873.76 4862
4874.42 4739
4875.08 4698
4875.74 4830
4876.40 4790
4877.06 4495
4877.71 4426
4878.37 4448
4879.03 4534
4879.69 4427
4880.35 4194
4881.01 4338
4881.67 4349
4882.33 4187
4882.99 4291
4883.65 4140
4884.30 4121
4884.96 4180
4885.62 3926
4886.28 4080
4886.94 4008
4887.60 3957
4888.26 4187
4888.92 4084
4889.58 3948
4890.24 4207
4890.90 4490
4891.56 4551
4892.22 4568
4892.88 4638
4893.54 4810
4894.20 4919
4894.86 4903
4895.52 4934
4896.18 4740
4896.84 4702
4897.50 4421
4898.16 4522
4898.82 4530
4899.48 4511
4900.14 4195
4900.80 4166
4901.46 4377
4902.12 4508
4902.78 4565
4903.44 4621
4904.10 4502
4904.76 4433
4905.42 4531
4906.08 4463
4906.74 4291
4907.40 4216
4908.06 3864
4908.73 4100
4909.39 4164
4910.05 4192
4910.71 4152
4911.37 4049
4912.03 3897
4912.69 3853
4913.35 3949
4914.01 4007
4914.68 3992
4915.34 4047
4916.00 3902
4916.66 3988
4917.32 3766
4917.98 3985
4918.64 3726
4919.31 3719
4919.97 3679
4920.63 3733
4921.29 3974
4921.95 3893
4922.61 3677
4923.28 3661
4923.94 3604
4924.60 3415
4925.26 3596
4925.92 3717
4926.59 3531
4927.25 3390
4927.91 3642
4928.57 3847
4929.23 3831
4929.90 4065
4930.56 3971
4931.22 4225
4931.88 4237
4932.55 4152
4933.21 4312
4933.87 4151
4934.53 4203
4935.20 4297
4935.86 4425
4936.52 4275
4937.18 3975
4937.85 4067
4938.51 3979
4939.17 3958
4939.84 3938
4940.50 3859
4941.16 3812
4941.82 3717
4942.49 3644
4943.15 3705
4943.81 3780
4944.48 3795
4945.14 3706
4945.80 3539
4946.47 3972
4947.13 3673
4947.79 3554
4948.46 3796
4949.12 3842
4949.79 3551
4950.45 3664
4951.11 3545
4951.78 3504
4952.44 3534
4953.10 3491
4953.77 3451
4954.43 3513
4955.10 3439
4955.76 3433
4956.42 3485
4957.09 3513
4957.75 3552
4958.42 3563
4959.08 3628
4959.74 3749
4960.41 3680
4961.07 3606
4961.74 3594
4962.40 3811
4963.07 4117
4963.73 4261
4964.40 4369
4965.06 4545
4965.73 4541
4966.39 4655
4967.05 5023
4967.72 4987
4968.38 4857
4969.05 4975
4969.71 4481
4970.38 4447
4971.04 4366
4971.71 4059
4972.37 3894
4973.04 3882
4973.70 4094
4974.37 4200
4975.04 4238
4975.70 4140
4976.37 4075
4977.03 3968
4977.70 3938
4978.36 4010
4979.03 3823
4979.69 4038
4980.36 4040
4981.03 3764
4981.69 3911
4982.36 4014
4983.02 4194
4983.69 4193
4984.35 3911
4985.02 3953
4985.69 4097
4986.35 4346
4987.02 4369
4987.68 4848
4988.35 4903
4989.02 4970
4989.68 5287
4990.35 5633
4991.02 5944
4991.68 6193
4992.35 6222
4993.02 6288
4993.68 6060
4994.35 5881
4995.02 5413
4995.68 5301
4996.35 4758
4997.02 4421
4997.68 4266
4998.35 4073
4999.02 4011
4999.68 3793
5000.35 3800
5001.02 3608
5001.68 3593
5002.35 3503
5003.02 3630
5003.69 3440
5004.35 3417
5005.02 3362
5005.69 3409
5006.35 3335
5007.02 3491
5007.69 3666
5008.36 3654
5009.02 3457
5009.69 3268
5010.36 3255
5011.03 3383
5011.70 3325
5012.36 3429
5013.03 3408
5013.70 3576
5014.37 3612
5015.04 3571
5015.70 3386
5016.37 3361
5017.04 3421
5017.71 3393
5018.38 3443
5019.04 3620
5019.71 3655
5020.38 3497
5021.05 3604
5021.72 3814
5022.39 3954
5023.05 4122
5023.72 3917
5024.39 3866
5025.06 3879
5025.73 4132
5026.40 4114
5027.07 4278
5027.74 4194
5028.40 4134
5029.07 4256
5029.74 4121
5030.41 4007
5031.08 4000
5031.75 4094
5032.42 3858
5033.09 3835
5033.76 3587
5034.43 3596
5035.10 3553
5035.76 3741
5036.43 3582
5037.10 3506
5037.77 3479
5038.44 3421
5039.11 3425
5039.78 3484
5040.45 3511
5041.12 3459
5041.79 3413
5042.46 3460
5043.13 3341
5043.80 3435
5044.47 3419
5045.14 3293
5045.81 3444
5046.48 3603
5047.15 3376
5047.82 3578
5048.49 3437
5049.16 3478
5049.83 3523
5050.50 3433
5051.17 3317
5051.84 3252
5052.51 3524
5053.18 3486
5053.85 3522
5054.52 3584
5055.20 3501
5055.87 3342
5056.54 3474
5057.21 3700
5057.88 3551
5058.55 3530
5059.22 3652
5059.89 3390
5060.56 3511
5061.23 3574
5061.90 3405
5062.58 3317
5063.25 3666
5063.92 3514
5064.59 3271
5065.26 3115
5065.93 3145
5066.60 3241
5067.27 3544
5067.95 3431
5068.62 3356
5069.29 3502
5069.96 3310
5070.63 2983
5071.30 3241
5071.98 3248
5072.65 3030
5073.32 3035
5073.99 3158
5074.66 3096
5075.34 3191
5076.01 3172
5076.68 3081
5077.35 3178
5078.02 3180
5078.70 3172
5079.37 3216
5080.04 3532
5080.71 3443
5081.39 3376
5082.06 3482
5082.73 3678
5083.40 3413
5084.08 3467
5084.75 3404
5085.42 3404
5086.09 3565
5086.77 3432
5087.44 3455
5088.11 3456
5088.79 3153
5089.46 3331
5090.13 3410
5090.80 3445
5091.48 3474
5092.15 3548
5092.82 3509
5093.50 3626
5094.17 3681
5094.84 3879
5095.52 3786
5096.19 3870
5096.86 3618
5097.54 3535
5098.21 3530
5098.88 3440
5099.56 3294
5100.23 3345
5100.90 3346
5101.58 3261
5102.25 3358
5102.93 3349
5103.60 3415
5104.27 3477
5104.95 3531
5105.62 3822
5106.30 3905
5106.97 3990
5107.64 4046
5108.32 4042
5108.99 4078
5109.67 4076
5110.34 3739
5111.02 3867
5111.69 3721
5112.36 3586
5113.04 3660
5113.71 3259
5114.39 3103
5115.06 3151
5115.74 3295
5116.41 3214
5117.09 3104
5117.76 2948
5118.44 3276
5119.11 3485
5119.79 3310
5120.46 3485
5121.14 3420
5121.81 3680
5122.49 3610
5123.16 3325
5123.84 3421
5124.51 3377
5125.19 3293
5125.86 3223
5126.54 3427
5127.21 3381
5127.89 3107
5128.56 3095
5129.24 3242
5129.92 3225
5130.59 3338
5131.27 3223
5131.94 3399
5132.62 3328
5133.29 3325
5133.97 3544
5134.65 3266
5135.32 3340
5136.00 3511
5136.67 3355
5137.35 3480
5138.03 3287
5138.70 3270
5139.38 3302
5140.05 3239
5140.73 3492
5141.41 3513
5142.08 3440
5142.76 3657
5143.44 3521
5144.11 3461
5144.79 3451
5145.47 3353
5146.14 3237
5146.82 3329
5147.50 3267
5148.17 3215
5148.85 3331
5149.53 3221
5150.20 3271
5150.88 3305
5151.56 3062
5152.24 3073
5152.91 3108
5153.59 3020
5154.27 3152
5154.94 2954
5155.62 3065
5156.30 3254
5156.98 3227
5157.65 3046
5158.33 3026
5159.01 3211
5159.69 3015
5160.36 3135
5161.04 3143
5161.72 3223
5162.40 3146
5163.07 3166
5163.75 3182
5164.43 3099
5165.11 3141
5165.79 3172
5166.46 3138
5167.14 2904
5167.82 3093
5168.50 3116
5169.18 3231
5169.86 3180
5170.53 3109
5171.21 3242
5171.89 3253
5172.57 3291
5173.25 3226
5173.93 3096
5174.60 3058
5175.28 2996
5175.96 2974
5176.64 3212
5177.32 3349
5178.00 3087
5178.68 3067
5179.36 3048
5180.03 3150
5180.71 3060
5181.39 3117
5182.07 3139
5182.75 3213
5183.43 3149
5184.11 3200
5184.79 3225
5185.47 2935
5186.15 2781
5186.83 2849
5187.51 2858
5188.18 3217
5188.86 3091
5189.54 2926
5190.22 2858
5190.90 2803
5191.58 2810
5192.26 2950
5192.94 2986
5193.62 2871
5194.30 2683
5194.98 2895
5195.66 2921
5196.34 2802
5197.02 2803
5197.70 2827
5198.38 2925
5199.06 2915
5199.74 2836
5200.42 2964
5201.10 2910
5201.78 2926
5202.46 2858
5203.14 2867
5203.82 2878
5204.50 2881
5205.19 3063
5205.87 3142
5206.55 3243
5207.23 3060
5207.91 3115
5208.59 3137
5209.27 3042
5209.95 3283
5210.63 3210
5211.31 3321
5211.99 3375
5212.67 3422
5213.36 3456
5214.04 3590
5214.72 3568
5215.40 3474
5216.08 3410
5216.76 3547
5217.44 3228
5218.12 3349
5218.81 3250
5219.49 3207
5220.17 3220
5220.85 3088
5221.53 2966
5222.21 3098
5222.90 3110
5223.58 3287
5224.26 3166
5224.94 3164
5225.62 2943
5226.30 2875
5226.99 3198
5227.67 3202
5228.35 3008
5229.03 3042
5229.71 2995
5230.40 2910
5231.08 2967
5231.76 2926
5232.44 3034
5233.13 3130
5233.81 3114
5234.49 3310
5235.17 3239
5235.86 3078
5236.54 3095
5237.22 3208
5237.90 3120
5238.59 3173
5239.27 3140
5239.95 3139
5240.64 3052
5241.32 3012
5242.00 3032
5242.68 3269
5243.37 3288
5244.05 3177
5244.73 3150
5245.42 3126
5246.10 3092
5246.78 3022
5247.47 2913
5248.15 2925
5248.83 3040
5249.52 2990
5250.20 2979
5250.88 3164
5251.57 3122
5252.25 3204
5252.93 3209
5253.62 3101
5254.30 3287
5254.99 3216
5255.67 3108
5256.35 2950
5257.04 2988
5257.72 3004
5258.41 2978
5259.09 3055
5259.77 2925
5260.46 2967
5261.14 2913
5261.83 3018
5262.51 2886
5263.20 3050
5263.88 3055
5264.56 3057
5265.25 3079
5265.93 3095
5266.62 3147
5267.30 3245
5267.99 3136
5268.67 3231
5269.36 3394
5270.04 3241
5270.73 3314
5271.41 3087
5272.10 3053
5272.78 3157
5273.47 3069
5274.15 3021
5274.84 3212
5275.52 2914
5276.21 2879
5276.89 2878
5277.58 2963
5278.26 2938
5278.95 2984
5279.63 3165
5280.32 2949
5281.00 2955
5281.69 3097
5282.38 3172
5283.06 3423
5283.75 3384
5284.43 3422
5285.12 3488
5285.80 3376
5286.49 3317
5287.18 3300
5287.86 3203
5288.55 3215
5289.23 3148
5289.92 3154
5290.61 3131
5291.29 3073
5291.98 3273
5292.66 3189
5293.35 3183
5294.04 3261
5294.72 3085
5295.41 3059
5296.10 3148
5296.78 3252
5297.47 3236
5298.16 2974
5298.84 3142
5299.53 3093
5300.22 3125
5300.90 3005
5301.59 2923
5302.28 3159
5302.96 3119
5303.65 3213
5304.34 3311
5305.03 3297
5305.71 3062
5306.40 3024
5307.09 3180
5307.77 3018
5308.46 3070
5309.15 3149
5309.84 3175
5310.52 3136
5311.21 3084
5311.90 3156
5312.59 3206
5313.27 3201
5313.96 3362
5314.65 3308
5315.34 3205
5316.02 3197
5316.71 3457
5317.40 3383
5318.09 3150
5318.78 3184
5319.46 3201
5320.15 3165
5320.84 3254
5321.53 3301
5322.22 3519
5322.90 3453
5323.59 3407
5324.28 3492
5324.97 3315
5325.66 3231
5326.35 3259
5327.04 3242
5327.72 3190
5328.41 3376
5329.10 3261
5329.79 3456
5330.48 3577
5331.17 3565
5331.86 3851
5332.54 3670
5333.23 3742
5333.92 3814
5334.61 4008
5335.30 3974
5335.99 3529
5336.68 3731
5337.37 3700
5338.06 3612
5338.75 3677
5339.44 3294
5340.12 3410
5340.81 3663
5341.50 3568
5342.19 3574
5342.88 3440
5343.57 3516
5344.26 3293
5344.95 3402
5345.64 3390
5346.33 3468
5347.02 3569
5347.71 3512
5348.40 3657
5349.09 3927
5349.78 3964
5350.47 4152
5351.16 4524
5351.85 4722
5352.54 5126
5353.23 5417
5353.92 5482
5354.61 5714
5355.30 5563
5355.99 5419
5356.68 5083
5357.37 4727
5358.06 4491
5358.75 4281
5359.44 3978
5360.14 3577
5360.83 3445
5361.52 3424
5362.21 3265
5362.90 3431
5363.59 3313
5364.28 3252
5364.97 3308
5365.66 3461
5366.35 3438
5367.04 3413
5367.74 3412
5368.43 3673
5369.12 3414
5369.81 3480
5370.50 3264
5371.19 3251
5371.88 3237
5372.57 3045
5373.27 3144
5373.96 3411
5374.65 3320
5375.34 3666
5376.03 3437
5376.72 3392
5377.42 3391
5378.11 3266
5378.80 3473
5379.49 3450
5380.18 3481
5380.88 3641
5381.57 3577
5382.26 3824
5382.95 3958
5383.64 4051
5384.34 4126
5385.03 4170
5385.72 4156
5386.41 4102
5387.11 3955
5387.80 3947
5388.49 3740
5389.18 3639
5389.88 3583
5390.57 3565
5391.26 3550
5391.95 3658
5392.65 3547
5393.34 3325
5394.03 3437
5394.72 3596
5395.42 3591
5396.11 3492
5396.80 3192
5397.50 3195
5398.19 3280
5398.88 3205
5399.58 3270
5400.27 3204
5400.96 3088
5401.66 3133
5402.35 3171
5403.04 3020
5403.74 3034
5404.43 3062
5405.12 3069
5405.82 2969
5406.51 3106
5407.20 3319
5407.90 3169
5408.59 3141
5409.28 3117
5409.98 3336
5410.67 3273
5411.37 3077
5412.06 3100
5412.75 3065
5413.45 3096
5414.14 3005
5414.84 3061
5415.53 3162
5416.23 3021
5416.92 3060
5417.61 2986
5418.31 2943
5419.00 2962
5419.70 3114
5420.39 3087
5421.09 3091
5421.78 3035
5422.48 3054
5423.17 3122
5423.87 3033
5424.56 2921
5425.25 2998
5425.95 3058
5426.64 3072
5427.34 3045
5428.03 2974
5428.73 2989
5429.42 2981
5430.12 2984
5430.82 3051
5431.51 2936
5432.21 2908
5432.90 2905
5433.60 2873
5434.29 2973
5434.99 2885
5435.68 3028
5436.38 2998
5437.07 3178
5437.77 3280
5438.47 3157
5439.16 3267
5439.86 3393
5440.55 3550
5441.25 3412
5441.94 3131
5442.64 3048
5443.34 3255
5444.03 3346
5444.73 3296
5445.42 3376
5446.12 3461
5446.82 3508
5447.51 3675
5448.21 3787
5448.91 3967
5449.60 3981
5450.30 4054
5450.99 4299
5451.69 4207
5452.39 4089
5453.08 4160
5453.78 4031
5454.48 3860
5455.17 3553
5455.87 3537
5456.57 3408
5457.27 3260
5457.96 3323
5458.66 3267
5459.36 3118
5460.05 3250
5460.75 3260
5461.45 3254
5462.14 3174
5462.84 3257
5463.54 3380
5464.24 3581
5464.93 3567
5465.63 3443
5466.33 3605
5467.03 3476
5467.72 3564
5468.42 3651
5469.12 3431
5469.82 3331
5470.51 3291
5471.21 3310
5471.91 3341
5472.61 3285
5473.31 3257
5474.00 3354
5474.70 3239
5475.40 3112
5476.10 3290
5476.80 3359
5477.49 3209
5478.19 3260
5478.89 3222
5479.59 3530
5480.29 3564
5480.99 3693
5481.68 3816
5482.38 3874
5483.08 4037
5483.78 4032
5484.48 4136
5485.18 4156
5485.88 4112
5486.57 3975
5487.27 3925
5487.97 3726
5488.67 3781
5489.37 4002
5490.07 3740
5490.77 3828
5491.47 3839
5492.17 3619
5492.87 3643
5493.56 3606
5494.26 3673
5494.96 3563
5495.66 3636
5496.36 3760
5497.06 3831
5497.76 3798
5498.46 3729
5499.16 3700
5499.86 3740
5500.56 3860
5501.26 4163
5501.96 4635
5502.66 4818
5503.36 4938
5504.06 5181
5504.76 5187
5505.46 5030
5506.16 5005
5506.86 4926
5507.56 4755
5508.26 4433
5508.96 4175
5509.66 4225
5510.36 4146
5511.06 4164
5511.76 4117
5512.46 4143
5513.16 4056
5513.86 3920
5514.56 3845
5515.26 3968
5515.96 3649
5516.66 3566
5517.36 3598
5518.07 3477
5518.77 3328
5519.47 3399
5520.17 3481
5520.87 3545
5521.57 3527
5522.27 3458
5522.97 3403
5523.67 3362
5524.37 3461
5525.08 3422
5525.78 3380
5526.48 3382
5527.18 3362
5527.88 3211
5528.58 3085
5529.28 3045
5529.99 3116
5530.69 3089
5531.39 3092
5532.09 3156
5532.79 3293
5533.49 3123
5534.20 3058
5534.90 3119
5535.60 3091
5536.30 3125
5537.00 3272
5537.70 3133
5538.41 3096
5539.11 3158
5539.81 3180
5540.51 3268
5541.22 3133
5541.92 3077
5542.62 3019
5543.32 3081
5544.02 2948
5544.73 3053
5545.43 3039
5546.13 3161
5546.84 3169
5547.54 3011
5548.24 3419
5548.94 3455
5549.65 3418
5550.35 3339
5551.05 3276
5551.75 3239
5552.46 3153
5553.16 3204
5553.86 3236
5554.57 3277
5555.27 3093
5555.97 3039
5556.68 2962
5557.38 2816
5558.08 3021
5558.79 2825
5559.49 2902
5560.19 3033
5560.90 3020
5561.60 2926
5562.30 2958
5563.01 2970
5563.71 2935
5564.41 3021
5565.12 3130
5565.82 3252
5566.53 3170
5567.23 3258
5567.93 3239
5568.64 3201
5569.34 2957
5570.05 2726
5570.75 2802
5571.45 3006
5572.16 3029
5572.86 2910
5573.57 3037
5574.27 2813
5574.98 2928
5575.68 2974
5576.38 2962
5577.09 2958
5577.79 2941
5578.50 3184
5579.20 3051
5579.91 3138
5580.61 3171
5581.32 3207
5582.02 3143
5582.73 3144
5583.43 2978
5584.14 2913
5584.84 3115
5585.55 3014
5586.25 2825
5586.96 2782
5587.66 2910
5588.37 2909
5589.07 3077
5589.78 2940
5590.48 2949
5591.19 3058
5591.89 2927
5592.60 2859
5593.31 2957
5594.01 2921
5594.72 2931
5595.42 3048
5596.13 3053
5596.83 3101
5597.54 2879
5598.25 2882
5598.95 2748
5599.66 2712
5600.36 2805
5601.07 2781
5601.78 2816
5602.48 2932
5603.19 2867
5603.89 2792
5604.60 2802
5605.31 2663
5606.01 2668
5606.72 2835
5607.43 2863
5608.13 2681
5608.84 2620
5609.54 2591
5610.25 2599
5610.96 2727
5611.66 2706
5612.37 2686
5613.08 2903
5613.79 2801
5614.49 2828
5615.20 2986
5615.91 2744
5616.61 2821
5617.32 2693
5618.03 2704
5618.73 2642
5619.44 2635
5620.15 2651
5620.86 2717
5621.56 2784
5622.27 2601
5622.98 2663
5623.69 2639
5624.39 2639
5625.10 2603
5625.81 2741
5626.52 2774
5627.22 2718
5627.93 2702
5628.64 2640
5629.35 2593
5630.05 2734
5630.76 2896
5631.47 2734
5632.18 2703
5632.89 2710
5633.59 2900
5634.30 2911
5635.01 2684
5635.72 2769
5636.43 2823
5637.14 2672
5637.84 2808
5638.55 2834
5639.26 2895
5639.97 3012
5640.68 2938
5641.39 3070
5642.10 3163
5642.80 3253
5643.51 3302
5644.22 3117
5644.93 3066
5645.64 3139
5646.35 3059
5647.06 2842
5647.77 2844
5648.47 2948
5649.18 2939
5649.89 2946
5650.60 2817
5651.31 2873
5652.02 2911
5652.73 3017
5653.44 3025
5654.15 2857
5654.86 2889
5655.57 2981
5656.28 2993
5656.99 3013
5657.70 2864
5658.41 3182
5659.12 3253
5659.83 3198
5660.54 3181
5661.24 3099
5661.95 3133
5662.66 3166
5663.37 3044
5664.08 2914
5664.79 2871
5665.50 2993
5666.21 2985
5666.93 2982
5667.64 2956
5668.35 2861
5669.06 2922
5669.77 3096
5670.48 3270
5671.19 3237
5671.90 3219
5672.61 3085
5673.32 3156
5674.03 3091
5674.74 3138
5675.45 3081
5676.16 3124
5676.87 3035
5677.58 2771
5678.29 2739
5679.01 2849
5679.72 3013
5680.43 2912
5681.14 2614
5681.85 2819
5682.56 2763
5683.27 2861
5683.98 2835
5684.69 2918
5685.41 2978
5686.12 2936
5686.83 2776
5687.54 2869
5688.25 2793
5688.96 2788
5689.67 2815
5690.39 2764
5691.10 2774
5691.81 2883
5692.52 2712
5693.23 2756
5693.95 2753
5694.66 2818
5695.37 2722
5696.08 2714
5696.79 2721
5697.51 2787
5698.22 2704
5698.93 2747
5699.64 2852
5700.35 2811
5701.07 2719
5701.78 2682
5702.49 2797
5703.20 2753
5703.92 2644
5704.63 2687
5705.34 2693
5706.05 2739
5706.77 2723
5707.48 2729
5708.19 2780
5708.90 2784
5709.62 2790
5710.33 2655
5711.04 2668
5711.76 2716
5712.47 2790
5713.18 2614
5713.90 2621
5714.61 2682
5715.32 2730
5716.04 2789
5716.75 2781
5717.46 2636
5718.18 2783
5718.89 2853
5719.60 2692
5720.32 2582
5721.03 2757
5721.74 2717
5722.46 2593
5723.17 2706
5723.88 2761
5724.60 2800
5725.31 2953
5726.03 2824
5726.74 2921
5727.45 3079
5728.17 2992
5728.88 2954
5729.60 2945
5730.31 3061
5731.02 2929
5731.74 3097
5732.45 3152
5733.17 2973
5733.88 3030
5734.60 2911
5735.31 2953
5736.02 2813
5736.74 2834
5737.45 2911
5738.17 2874
5738.88 3030
5739.60 3044
5740.31 2787
5741.03 2850
5741.74 3046
5742.46 3018
5743.17 2768
5743.89 2792
5744.60 2806
5745.32 2961
5746.03 2857
5746.75 2923
5747.46 2756
5748.18 2915
5748.89 2867
5749.61 2770
5750.32 2827
5751.04 2960
5751.76 2940
5752.47 3033
5753.19 3021
5753.90 3004
5754.62 2937
5755.33 3221
5756.05 3310
5756.77 3422
5757.48 3638
5758.20 3740
5758.91 3551
5759.63 3673
5760.34 3527
5761.06 3584
5761.78 3425
5762.49 3289
5763.21 3453
5763.93 3246
5764.64 3352
5765.36 3161
5766.07 3381
5766.79 3332
5767.51 3416
5768.22 3484
5768.94 3439
5769.66 3442
5770.37 3416
5771.09 3365
5771.81 3271
5772.52 3374
5773.24 3570
5773.96 3474
5774.67 3424
5775.39 3380
5776.11 3474
5776.83 3670
5777.54 3646
5778.26 3874
5778.98 3908
5779.69 3725
5780.41 3705
5781.13 3768
5781.85 3886
5782.56 3933
5783.28 3906
5784.00 3869
5784.72 3872
5785.43 3901
5786.15 3698
5786.87 3638
5787.59 3671
5788.30 3891
5789.02 3905
5789.74 3995
5790.46 3988
5791.18 4207
5791.89 4279
5792.61 4351
5793.33 4405
5794.05 4318
5794.77 4486
5795.48 4556
5796.20 4765
5796.92 4639
5797.64 4870
5798.36 4738
5799.08 5014
5799.80 5323
5800.51 5825
5801.23 6448
5801.95 6859
5802.67 7829
5803.39 8524
5804.11 8847
5804.83 9066
5805.54 8458
5806.26 7942
5806.98 7283
5807.70 6927
5808.42 6568
5809.14 6380
5809.86 6034
5810.58 6043
5811.30 6243
5812.02 6327
5812.74 6130
5813.45 6295
5814.17 6469
5814.89 6684
5815.61 6760
5816.33 6966
5817.05 7822
5817.77 8832
5818.49 10198
5819.21 12028
5819.93 13176
5820.65 14778
5821.37 15251
5822.09 14918
5822.81 14130
5823.53 12657
5824.25 11168
5824.97 9679
5825.69 8803
5826.41 8260
5827.13 7863
5827.85 7621
5828.57 7797
5829.29 7437
5830.01 7398
5830.73 7389
5831.45 7199
5832.17 7086
5832.89 6776
5833.61 6803
5834.33 6826
5835.06 6801
5835.78 6786
5836.50 6839
5837.22 6865
5837.94 6573
5838.66 6777
5839.38 6774
5840.10 6598
5840.82 6404
5841.54 6303
5842.26 6282
5842.99 6143
5843.71 5500
5844.43 5372
5845.15 5277
5845.87 5202
5846.59 4948
5847.31 4695
5848.04 5017
5848.76 4738
5849.48 4604
5850.20 4657
5850.92 4457
5851.64 4423
5852.36 4651
5853.09 4357
5853.81 4331
5854.53 4389
5855.25 4458
5855.97 4321
5856.70 4378
5857.42 4276
5858.14 4294
5858.86 4340
5859.58 4302
5860.31 4285
5861.03 4240
5861.75 4303
5862.47 4268
5863.20 4136
5863.92 3945
5864.64 3998
5865.36 3904
5866.09 3899
5866.81 3874
5867.53 3915
5868.25 3865
5868.98 3729
5869.70 3742
5870.42 3673
5871.15 3884
5871.87 3799
5872.59 3854
5873.31 3823
5874.04 3679
5874.76 3559
5875.48 3753
5876.21 3732
5876.93 3734
5877.65 3905
5878.38 3809
5879.10 3875
5879.82 3629
5880.55 3688
5881.27 3830
5881.99 3685
5882.72 3576
5883.44 3575
5884.17 3597
5884.89 3578
5885.61 3686
5886.34 3519
5887.06 3369
5887.78 3505
5888.51 3390
5889.23 3517
5889.96 3687
5890.68 3494
5891.41 3556
5892.13 3583
5892.85 3653
5893.58 3593
5894.30 3691
5895.03 3573
5895.75 3702
5896.48 3578
5897.20 3519
5897.92 3630
5898.65 3487
5899.37 3391
5900.10 3305
5900.82 3301
5901.55 3341
5902.27 3440
5903.00 3444
5903.72 3495
5904.45 3490
5905.17 3415
5905.90 3289
5906.62 3349
5907.35 3358
5908.07 3556
5908.80 3483
5909.52 3364
5910.25 3204
5910.97 3408
5911.70 3338
5912.43 3097
5913.15 3188
5913.88 3304
5914.60 3281
5915.33 3499
5916.05 3347
5916.78 3335
5917.50 3275
5918.23 3506
5918.96 3351
5919.68 3170
5920.41 3282
5921.13 3283
5921.86 3239
5922.59 3226
5923.31 3295
5924.04 3059
5924.76 3053
5925.49 3058
5926.22 3265
5926.94 3111
5927.67 3168
5928.40 3265
5929.12 3382
5929.85 3223
5930.58 3186
5931.30 3025
5932.03 3005
5932.76 3308
5933.48 3192
5934.21 3227
5934.94 3145
5935.66 3179
5936.39 3159
5937.12 3195
5937.84 3153
5938.57 3203
5939.30 3073
5940.02 3145
5940.75 3422
5941.48 3335
5942.21 3462
5942.93 3340
5943.66 3596
5944.39 3462
5945.12 3444
5945.84 3643
5946.57 3472
5947.30 3494
5948.03 3552
5948.75 3318
5949.48 3287
5950.21 3369
5950.94 3523
5951.67 3567
5952.39 3749
5953.12 3645
5953.85 3695
5954.58 3770
5955.31 3846
5956.03 3701
5956.76 3610
5957.49 3828
5958.22 3785
5958.95 3765
5959.67 3763
5960.40 3892
5961.13 3646
5961.86 3652
5962.59 3772
5963.32 3918
5964.05 4005
5964.77 4129
5965.50 3953
5966.23 3876
5966.96 4110
5967.69 4062
5968.42 4363
5969.15 4489
5969.88 4664
5970.61 4893
5971.33 4917
5972.06 4832
5972.79 4815
5973.52 4643
5974.25 4568
5974.98 4437
5975.71 4161
5976.44 4191
5977.17 4197
5977.90 4125
5978.63 4167
5979.36 4124
5980.09 4423
5980.82 4351
5981.55 4218
5982.28 4265
5983.01 4249
5983.74 4310
5984.46 4531
5985.19 4646
5985.92 4575
5986.65 4457
5987.38 4550
5988.11 4761
5988.85 4602
5989.58 4618
5990.31 4798
5991.04 4764
5991.77 4708
5992.50 4615
5993.23 4508
5993.96 4689
5994.69 4926
5995.42 4927
5996.15 4792
5996.88 4936
5997.61 4887
5998.34 4841
5999.07 4820
5999.80 4704
6000.53 4768
6001.26 4726
6002.00 4817
6002.73 4908
6003.46 4775
6004.19 4670
6004.92 4595
6005.65 4645
6006.38 4751
6007.11 4747
6007.84 4491
6008.58 4529
6009.31 5115
6010.04 5181
6010.77 5480
6011.50 5803
6012.23 6408
6012.96 7151
6013.70 7820
6014.43 8272
6015.16 8824
6015.89 9573
6016.62 9564
6017.36 9491
6018.09 9139
6018.82 8703
6019.55 8303
6020.28 7655
6021.02 6705
6021.75 6186
6022.48 5966
6023.21 5145
6023.94 4823
6024.68 4681
6025.41 4603
6026.14 4417
6026.87 4369
6027.61 4243
6028.34 3990
6029.07 4076
6029.80 3899
6030.54 3911
6031.27 3958
6032.00 3960
6032.73 4042
6033.47 3968
6034.20 4079
6034.93 3899
6035.67 3882
6036.40 3802
6037.13 3768
6037.87 3733
6038.60 3859
6039.33 4015
6040.07 3936
6040.80 4053
6041.53 3932
6042.27 3918
6043.00 3949
6043.73 4210
6044.47 4110
6045.20 4121
6045.93 3964
6046.67 4109
6047.40 4185
6048.13 4261
6048.87 4343
6049.60 4281
6050.34 4557
6051.07 4606
6051.80 4441
6052.54 4669
6053.27 4670
6054.01 4715
6054.74 4895
6055.47 4950
6056.21 5198
6056.94 5188
6057.68 4858
6058.41 4798
6059.15 4782
6059.88 4433
6060.61 4471
6061.35 4402
6062.08 4283
6062.82 4176
6063.55 4147
6064.29 4212
6065.02 4388
6065.76 4310
6066.49 4234
6067.23 4248
6067.96 4148
6068.70 4186
6069.43 4297
6070.17 4162
6070.90 4067
6071.64 3959
6072.37 4137
6073.11 3938
6073.84 3941
6074.58 3863
6075.31 3909
6076.05 3844
6076.78 3843
6077.52 3895
6078.26 3685
6078.99 3634
6079.73 3687
6080.46 3862
6081.20 3690
6081.93 3644
6082.67 3621
6083.41 3731
6084.14 3773
6084.88 3706
6085.61 3880
6086.35 3735
6087.09 3499
6087.82 3574
6088.56 3699
6089.30 3717
6090.03 3684
6090.77 3692
6091.50 3783
6092.24 3783
6092.98 3838
6093.71 3999
6094.45 3988
6095.19 3990
6095.92 3860
6096.66 3938
6097.40 3850
6098.13 3697
6098.87 3850
6099.61 3853
6100.34 3933
6101.08 3710
6101.82 3672
6102.56 3670
6103.29 3533
6104.03 3485
6104.77 3494
6105.50 3481
6106.24 3609
6106.98 3447
6107.72 3441
6108.45 3576
6109.19 3434
6109.93 3337
6110.67 3470
6111.40 3518
6112.14 3478
6112.88 3399
6113.62 3477
6114.35 3490
6115.09 3447
6115.83 3421
6116.57 3661
6117.31 3509
6118.04 3695
6118.78 3673
6119.52 3721
6120.26 3704
6121.00 3600
6121.73 3751
6122.47 3595
6123.21 3674
6123.95 3637
6124.69 3840
6125.43 3746
6126.16 3752
6126.90 3881
6127.64 3954
6128.38 3870
6129.12 3825
6129.86 3892
6130.60 3904
6131.33 4031
6132.07 4058
6132.81 4000
6133.55 3961
6134.29 3879
6135.03 3873
6135.77 3943
6136.51 3936
6137.25 3924
6137.99 3945
6138.73 3943
6139.46 3957
6140.20 3957
6140.94 3906
6141.68 3905
6142.42 3860
6143.16 3703
6143.90 3757
6144.64 3738
6145.38 3930
6146.12 3829
6146.86 3788
6147.60 3832
6148.34 3696
6149.08 3506
6149.82 3705
6150.56 4114
6151.30 4197
6152.04 4034
6152.78 3901
6153.52 4133
6154.26 3942
6155.00 4239
6155.74 4209
6156.48 4171
6157.22 4103
6157.96 4022
6158.70 4271
6159.44 4128
6160.18 4137
6160.92 4190
6161.66 4235
6162.40 4291
6163.15 4360
6163.89 4252
6164.63 4274
6165.37 4311
6166.11 4442
6166.85 4718
6167.59 4882
6168.33 4881
6169.07 4967
6169.81 5336
6170.55 5469
6171.30 5386
6172.04 5397
6172.78 5269
6173.52 5452
6174.26 5418
6175.00 5485
6175.74 5242
6176.49 5242
6177.23 5327
6177.97 5178
6178.71 5220
6179.45 5072
6180.19 5189
6180.94 4961
6181.68 4843
6182.42 4987
6183.16 5121
6183.90 5095
6184.65 4982
6185.39 5203
6186.13 5293
6186.87 5397
6187.61 5374
6188.36 5553
6189.10 5501
6189.84 5300
6190.58 5595
6191.33 5754
6192.07 5498
6192.81 5553
6193.55 5366
6194.30 5683
6195.04 5782
6195.78 5849
6196.52 5992
6197.27 6369
6198.01 6350
6198.75 6171
6199.49 6176
6200.24 6125
6200.98 6207
6201.72 6174
6202.47 6145
6203.21 6158
6203.95 6018
6204.70 6086
6205.44 6189
6206.18 6511
6206.93 7178
6207.67 8107
6208.41 9492
6209.16 11045
6209.90 13709
6210.64 16303
6211.39 18660
6212.13 21031
6212.87 22536
6213.62 23749
6214.36 23337
6215.11 21313
6215.85 19674
6216.59 16946
6217.34 14440
6218.08 12478
6218.83 10544
6219.57 9327
6220.31 8147
6221.06 7254
6221.80 6949
6222.55 6648
6223.29 6773
6224.04 6660
6224.78 7031
6225.52 7151
6226.27 7392
6227.01 7922
6227.76 8009
6228.50 8479
6229.25 8709
6229.99 8369
6230.74 7969
6231.48 7511
6232.23 6907
6232.97 6524
6233.72 6240
6234.46 5703
6235.21 5758
6235.95 5307
6236.70 4970
6237.44 4874
6238.19 5054
6238.93 5023
6239.68 4900
6240.42 4986
6241.17 5132
6241.91 5041
6242.66 5113
6243.40 5232
6244.15 5175
6244.90 5510
6245.64 5433
6246.39 5500
6247.13 5432
6247.88 5687
6248.62 5945
6249.37 6092
6250.12 6420
6250.86 6677
6251.61 6635
6252.35 6882
6253.10 6916
6253.85 6761
6254.59 6268
6255.34 5937
6256.09 5875
6256.83 5848
6257.58 5686
6258.32 5730
6259.07 5738
6259.82 5755
6260.56 5586
6261.31 5467
6262.06 5496
6262.80 5691
6263.55 5696
6264.30 5608
6265.04 5371
6265.79 5363
6266.54 5373
6267.29 5327
6268.03 5145
6268.78 5356
6269.53 5297
6270.27 5000
6271.02 5102
6271.77 5243
6272.52 5332
6273.26 4975
6274.01 5306
6274.76 5179
6275.50 5096
6276.25 4993
6277.00 5003
6277.75 4890
6278.49 5110
6279.24 4954
6279.99 4892
6280.74 4811
6281.49 4865
6282.23 4785
6282.98 4519
6283.73 4682
6284.48 4702
6285.23 4612
6285.97 4731
6286.72 4762
6287.47 4921
6288.22 4670
6288.97 4650
6289.71 5023
6290.46 4872
6291.21 5193
6291.96 5227
6292.71 5317
6293.46 5510
6294.21 5366
6294.95 5054
6295.70 4825
6296.45 4547
6297.20 4574
6297.95 4448
6298.70 4283
6299.45 4312
6300.20 4325
6300.94 4356
6301.69 4213
6302.44 4126
6303.19 4070
6303.94 4125
6304.69 4209
6305.44 4074
6306.19 4245
6306.94 4122
6307.69 4146
6308.44 4120
6309.19 4317
6309.94 4273
6310.69 4219
6311.43 4212
6312.18 4384
6312.93 4498
6313.68 4451
6314.43 4439
6315.18 4538
6315.93 4647
6316.68 4380
6317.43 4371
6318.18 4581
6318.93 4438
6319.68 4358
6320.43 4372
6321.18 4448
6321.93 4361
6322.68 4330
6323.43 4183
6324.18 4164
6324.94 4243
6325.69 4166
6326.44 3961
6327.19 3825
6327.94 3880
6328.69 3856
6329.44 3888
6330.19 4001
6330.94 4021
6331.69 3754
6332.44 3877
6333.19 3887
6333.94 3888
6334.69 3774
6335.45 3710
6336.20 3773
6336.95 3713
6337.70 3683
6338.45 3565
6339.20 3536
6339.95 3587
6340.70 3516
6341.46 3400
6342.21 3510
6342.96 3559
6343.71 3433
6344.46 3289
6345.21 3546
6345.96 3509
6346.72 3553
6347.47 3505
6348.22 3649
6348.97 3617
6349.72 3774
6350.48 3714
6351.23 3549
6351.98 3647
6352.73 3691
6353.48 3768
6354.24 3704
6354.99 3682
6355.74 3849
6356.49 3733
6357.24 3758
6358.00 3849
6358.75 3768
6359.50 3875
6360.25 3665
6361.01 3736
6361.76 3616
6362.51 3508
6363.26 3502
6364.02 3519
6364.77 3573
6365.52 3556
6366.28 3602
6367.03 3486
6367.78 3401
6368.53 3511
6369.29 3555
6370.04 3519
6370.79 3584
6371.55 3544
6372.30 3658
6373.05 3697
6373.81 3482
6374.56 3505
6375.31 3455
6376.07 3347
6376.82 3446
6377.57 3510
6378.33 3506
6379.08 3360
6379.83 3452
6380.59 3347
6381.34 3566
6382.10 3519
6382.85 3374
6383.60 3404
6384.36 3606
6385.11 3727
6385.87 3564
6386.62 3684
6387.37 3508
6388.13 3524
6388.88 3493
6389.64 3571
6390.39 3379
6391.14 3442
6391.90 3472
6392.65 3554
6393.41 3528
6394.16 3460
6394.92 3567
6395.67 3509
6396.43 3412
6397.18 3379
6397.94 3388
6398.69 3457
6399.45 3331
6400.20 3384
6400.96 3332
6401.71 3416
6402.47 3316
6403.22 3359
6403.98 3315
6404.73 3171
6405.49 3404
6406.24 3425
6407.00 3317
6407.75 3427
6408.51 3391
6409.26 3222
6410.02 3233
6410.77 3374
6411.53 3389
6412.28 3475
6413.04 3367
6413.80 3361
6414.55 3311
6415.31 3215
6416.06 3317
6416.82 3420
6417.57 3465
6418.33 3516
6419.09 3466
6419.84 3378
6420.60 3385
6421.35 3284
6422.11 3319
6422.87 3506
6423.62 3704
6424.38 3779
6425.14 4104
6425.89 4406
6426.65 4522
6427.40 4715
6428.16 4709
6428.92 4547
6429.67 4525
6430.43 4260
6431.19 4117
6431.94 3841
6432.70 3704
6433.46 3647
6434.22 3620
6434.97 3558
6435.73 3180
6436.49 3259
6437.24 3299
6438.00 3405
6438.76 3339
6439.51 3316
6440.27 3263
6441.03 3263
6441.79 3380
6442.54 3241
6443.30 3306
6444.06 3331
6444.82 3268
6445.57 3218
6446.33 3285
6447.09 3236
6447.85 3156
6448.60 3282
6449.36 3149
6450.12 3267
6450.88 3259
6451.64 3247
6452.39 3076
6453.15 3113
6453.91 3141
6454.67 3005
6455.43 3216
6456.18 3402
6456.94 3300
6457.70 3333
6458.46 3366
6459.22 3309
6459.98 3293
6460.73 3337
6461.49 3452
6462.25 3428
6463.01 3491
6463.77 3551
6464.53 3368
6465.29 3305
6466.04 3415
6466.80 3404
6467.56 3556
6468.32 3501
6469.08 3624
6469.84 3365
6470.60 3447
6471.36 3517
6472.12 3386
6472.87 3346
6473.63 3424
6474.39 3302
6475.15 3445
6475.91 3644
6476.67 3571
6477.43 3604
6478.19 3711
6478.95 3701
6479.71 3855
6480.47 3584
6481.23 3735
6481.99 3765
6482.75 3672
6483.51 3552
6484.27 3577
6485.03 3600
6485.79 3753
6486.55 3657
6487.31 3790
6488.07 3704
6488.83 3635
6489.59 3645
6490.35 3856
6491.11 3757
6491.87 4043
6492.63 4019
6493.39 3957
6494.15 3980
6494.91 4155
6495.67 4137
6496.43 4483
6497.19 4480
6497.95 4648
6498.71 4482
6499.47 4560
6500.23 4642
6500.99 4593
6501.76 4717
6502.52 4550
6503.28 4435
6504.04 4466
6504.80 4533
6505.56 4555
6506.32 4599
6507.08 4572
6507.84 4486
6508.61 4585
6509.37 4546
6510.13 4657
6510.89 4693
6511.65 4725
6512.41 4944
6513.17 4988
6513.94 5035
6514.70 5051
6515.46 5068
6516.22 4991
6516.98 4946
6517.74 5131
6518.51 5239
6519.27 5125
6520.03 5049
6520.79 5209
6521.55 5273
6522.32 5424
6523.08 5479
6523.84 5655
6524.60 5602
6525.36 5973
6526.13 6254
6526.89 6664
6527.65 6861
6528.41 7272
6529.18 7599
6529.94 7617
6530.70 8147
6531.46 8309
6532.23 8149
6532.99 8228
6533.75 8221
6534.51 8284
6535.28 8469
6536.04 9090
6536.80 9844
6537.57 11657
6538.33 13839
6539.09 15525
6539.85 16790
6540.62 17434
6541.38 17716
6542.14 17105
6542.91 15318
6543.67 13712
6544.43 11790
6545.20 10196
6545.96 8875
6546.72 7638
6547.49 6684
6548.25 6191
6549.02 5568
6549.78 5437
6550.54 5328
6551.31 5095
6552.07 5114
6552.83 5163
6553.60 5056
6554.36 5160
6555.13 5286
6555.89 5067
6556.65 4953
6557.42 4932
6558.18 4770
6558.95 4814
6559.71 4925
6560.47 4692
6561.24 4620
6562.00 4632
6562.77 4890
6563.53 5038
6564.30 4897
6565.06 5276
6565.83 5463
6566.59 5390
6567.36 5805
6568.12 6138
6568.88 6338
6569.65 6152
6570.41 6018
6571.18 5768
6571.94 5737
6572.71 5663
6573.47 5347
6574.24 5447
6575.00 5561
6575.77 5763
6576.53 5843
6577.30 6008
6578.07 6330
6578.83 6534
6579.60 6455
6580.36 6293
6581.13 6576
6581.89 6580
6582.66 6735
6583.42 6619
6584.19 6693
6584.96 6787
6585.72 6534
6586.49 6240
6587.25 6248
6588.02 5835
6588.78 5893
6589.55 5804
6590.32 5609
6591.08 5432
6591.85 5332
6592.61 5564
6593.38 5797
6594.15 6401
6594.91 6504
6595.68 6978
6596.45 7329
6597.21 7502
6597.98 7878
6598.75 7881
6599.51 7814
6600.28 7733
6601.05 7304
6601.81 7164
6602.58 6735
6603.35 6327
6604.11 5982
6604.88 6118
6605.65 5736
6606.41 5575
6607.18 5407
6607.95 5292
6608.71 5395
6609.48 5338
6610.25 5444
6611.02 5668
6611.78 5594
6612.55 5716
6613.32 5395
6614.09 5368
6614.85 5500
6615.62 5441
6616.39 5179
6617.16 5114
6617.92 5012
6618.69 5205
6619.46 4916
6620.23 4922
6620.99 4887
6621.76 4869
6622.53 4906
6623.30 4935
6624.07 4820
6624.83 4888
6625.60 5170
6626.37 5236
6627.14 4915
6627.91 5103
6628.67 5049
6629.44 4829
6630.21 4910
6630.98 4896
6631.75 4780
6632.52 4881
6633.29 4972
6634.05 5191
6634.82 5321
6635.59 5513
6636.36 5898
6637.13 5969
6637.90 6094
6638.67 6270
6639.43 6378
6640.20 6200
6640.97 6108
6641.74 5730
6642.51 5565
6643.28 5275
6644.05 5076
6644.82 4962
6645.59 4709
6646.36 4688
6647.13 4776
6647.90 4660
6648.66 4708
6649.43 4728
6650.20 4649
6650.97 4646
6651.74 4870
6652.51 4947
6653.28 4833
6654.05 4953
6654.82 4968
6655.59 5065
6656.36 5058
6657.13 4912
6657.90 4793
6658.67 4693
6659.44 4716
6660.21 4509
6660.98 4610
6661.75 4668
6662.52 4734
6663.29 4869
6664.06 4690
6664.83 4828
6665.60 5371
6666.37 5736
6667.14 6063
6667.91 6349
6668.69 6729
6669.46 6887
6670.23 6454
6671.00 6309
6671.77 5998
6672.54 5782
6673.31 5620
6674.08 5267
6674.85 5136
6675.62 4875
6676.39 4532
6677.16 4617
6677.94 4612
6678.71 4489
6679.48 4471
6680.25 4331
6681.02 4382
6681.79 4343
6682.56 4277
6683.33 4357
6684.11 4501
6684.88 4509
6685.65 4747
6686.42 4821
6687.19 4657
6687.96 4741
6688.74 4816
6689.51 4773
6690.28 4627
6691.05 4625
6691.82 4712
6692.60 4656
6693.37 4450
6694.14 4343
6694.91 4112
6695.68 4162
6696.46 4098
6697.23 4069
6698.00 3997
6698.77 3815
6699.55 3903
6700.32 4027
6701.09 4033
6701.86 3824
6702.64 3986
6703.41 4093
6704.18 3872
6704.95 3978
6705.73 4029
6706.50 4071
6707.27 4052
6708.04 4126
6708.82 3849
6709.59 3768
6710.36 4039
6711.14 3859
6711.91 3712
6712.68 3774
6713.46 3660
6714.23 3746
6715.00 3725
6715.78 3705
6716.55 3660
6717.32 3703
6718.10 3681
6718.87 3671
6719.64 3697
6720.42 3697
6721.19 3546
6721.96 3552
6722.74 3522
6723.51 3420
6724.28 3452
6725.06 3413
6725.83 3594
6726.61 3590
6727.38 3613
6728.15 3430
6728.93 3511
6729.70 3427
6730.48 3502
6731.25 3474
6732.02 3514
6732.80 3401
6733.57 3429
6734.35 3425
6735.12 3612
6735.90 3545
6736.67 3544
6737.45 3501
6738.22 3455
6738.99 3519
6739.77 3378
6740.54 3255
6741.32 3445
6742.09 3845
6742.87 3618
6743.64 3532
6744.42 3504
6745.19 3558
6745.97 3640
6746.74 3567
6747.52 3661
6748.29 3698
6749.07 3583
6749.84 3536
6750.62 3482
6751.40 3576
6752.17 3676
6752.95 3748
6753.72 3748
6754.50 3792
6755.27 3868
6756.05 4133
6756.82 3988
6757.60 3782
6758.38 3833
6759.15 3592
6759.93 3291
6760.70 3405
6761.48 3425
6762.25 3331
6763.03 3286
6763.81 3145
6764.58 3308
6765.36 3435
6766.14 3276
6766.91 3173
6767.69 3367
6768.46 3386
6769.24 3412
6770.02 3301
6770.79 3396
6771.57 3342
6772.35 3395
6773.12 3361
6773.90 3385
6774.68 3235
6775.45 3318
6776.23 3246
6777.01 3243
6777.78 3262
6778.56 3228
6779.34 3310
6780.11 3299
6780.89 3349
6781.67 3426
6782.45 3495
6783.22 3376
6784.00 3374
6784.78 3335
6785.56 3377
6786.33 3365
6787.11 3242
6787.89 3189
6788.66 3181
6789.44 3225
6790.22 3194
6791.00 3251
6791.78 3186
6792.55 3211
6793.33 3143
6794.11 3188
6794.89 3122
6795.66 3040
6796.44 3019
6797.22 2920
6798.00 3078
6798.78 3217
6799.55 3174
6800.33 2963
6801.11 2948
6801.89 3111
6802.67 3192
6803.45 3145
6804.22 3038
6805.00 2995
6805.78 3105
6806.56 3133
6807.34 3240
6808.12 3348
6808.90 3317
6809.67 3265
6810.45 3164
6811.23 3167
6812.01 3197
6812.79 3243
6813.57 3205
6814.35 3115
6815.13 3111
6815.91 3084
6816.68 3117
6817.46 3167
6818.24 2958
6819.02 3138
6819.80 3220
6820.58 3236
6821.36 3078
6822.14 3104
6822.92 3127
6823.70 3058
6824.48 3083
6825.26 3021
6826.04 3163
6826.82 3316
6827.60 3164
6828.38 3148
6829.16 3345
6829.94 3254
6830.72 3247
6831.50 3233
6832.28 3184
6833.06 3376
6833.84 3306
6834.62 3293
6835.40 3302
6836.18 3262
6836.96 3302
6837.74 3190
6838.52 3120
6839.30 3080
6840.08 3137
6840.86 3242
6841.64 3221
6842.42 3265
6843.20 3108
6843.98 3153
6844.76 3105
6845.54 3173
6846.32 3284
6847.10 3117
6847.89 3099
6848.67 3104
6849.45 3315
6850.23 3410
6851.01 3555
6851.79 4072
6852.57 4759
6853.35 5247
6854.13 5828
6854.92 6241
6855.70 6409
6856.48 6395
6857.26 6003
6858.04 5501
6858.82 4965
6859.60 4514
6860.39 4343
6861.17 3984
6861.95 3652
6862.73 3401
6863.51 3353
6864.29 3386
6865.08 3442
6865.86 3257
6866.64 3446
6867.42 3538
6868.20 3803
6868.99 3965
6869.77 3983
6870.55 4216
6871.33 4115
6872.12 4064
6872.90 3960
6873.68 3968
6874.46 3818
6875.24 3644
6876.03 3518
6876.81 3468
6877.59 3459
6878.38 3428
6879.16 3583
6879.94 3520
6880.72 3525
6881.51 3495
6882.29 3466
6883.07 3507
6883.85 3650
6884.64 3489
6885.42 3652
6886.20 3834
6886.99 3698
6887.77 3813
6888.55 3935
6889.34 4009
6890.12 4178
6890.90 4376
6891.69 4249
6892.47 4243
6893.25 4365
6894.04 4372
6894.82 4136
6895.60 3965
6896.39 4012
6897.17 3863
6897.96 3798
6898.74 3836
6899.52 3720
6900.31 3815
6901.09 3792
6901.88 3783
6902.66 3809
6903.44 3919
6904.23 4126
6905.01 4170
6905.80 4266
6906.58 4367
6907.36 4334
6908.15 4453
6908.93 4306
6909.72 4211
6910.50 3974
6911.29 3989
6912.07 3931
6912.86 3630
6913.64 3514
6914.42 3494
6915.21 3523
6915.99 3519
6916.78 3572
6917.56 3616
6918.35 3489
6919.13 3631
6919.92 3678
6920.70 3627
6921.49 3590
6922.27 3547
6923.06 3587
6923.84 3637
6924.63 3762
6925.42 3683
6926.20 3649
6926.99 3732
6927.77 3730
6928.56 3628
6929.34 3571
6930.13 3494
6930.91 3685
6931.70 3486
6932.48 3604
6933.27 3575
6934.06 3503
6934.84 3624
6935.63 3634
6936.41 3620
6937.20 3695
6937.99 3663
6938.77 3674
6939.56 3594
6940.34 3579
6941.13 3476
6941.92 3670
6942.70 3741
6943.49 3760
6944.28 3846
6945.06 4045
6945.85 4051
6946.64 3953
6947.42 4118
6948.21 4147
6949.00 4300
6949.78 4192
6950.57 4280
6951.36 4245
6952.14 4099
6952.93 4350
6953.72 4391
6954.50 4251
6955.29 4253
6956.08 4182
6956.86 4289
6957.65 4238
6958.44 4227
6959.23 4343
6960.01 4495
6960.80 4439
6961.59 4382
6962.38 4427
6963.16 4334
6963.95 4234
6964.74 4379
6965.53 4319
6966.31 4353
6967.10 4503
6967.89 4569
6968.68 4623
6969.46 4470
6970.25 4502
6971.04 4566
6971.83 4590
6972.62 4779
6973.40 4961
6974.19 5105
6974.98 4876
6975.77 4960
6976.56 5007
6977.34 5032
6978.13 5113
6978.92 5159
6979.71 5129
6980.50 5114
6981.29 5200
6982.08 5217
6982.86 5544
6983.65 5765
6984.44 6068
6985.23 6591
6986.02 7316
6986.81 8276
6987.60 9569
6988.39 10730
6989.17 11771
6989.96 12203
6990.75 12124
6991.54 12063
6992.33 11341
6993.12 10113
6993.91 9339
6994.70 8539
6995.49 7748
6996.28 7101
6997.07 6696
6997.86 6427
6998.64 6602
6999.43 7127
7000.22 7788
7001.01 8770
7001.80 10125
7002.59 11220
7003.38 12110
7004.17 13124
7004.96 13238
7005.75 12835
7006.54 11910
7007.33 10589
7008.12 9456
7008.91 8099
7009.70 7137
7010.49 6459
7011.28 6067
7012.07 5683
7012.86 5192
7013.65 5069
7014.44 4912
7015.23 4757
7016.02 4821
7016.81 4950
7017.61 5318
7018.40 5339
7019.19 5524
7019.98 5431
7020.77 5442
7021.56 5247
7022.35 4967
7023.14 4817
7023.93 4549
7024.72 4495
7025.51 4549
7026.30 4652
7027.10 4752
7027.89 4709
7028.68 4648
7029.47 4843
7030.26 4768
7031.05 4633
7031.84 4573
7032.63 4787
7033.43 4564
7034.22 4362
7035.01 4218
7035.80 4211
7036.59 4279
7037.38 4218
7038.18 4334
7038.97 4307
7039.76 4490
7040.55 4530
7041.34 4757
7042.13 4647
7042.93 4731
7043.72 4727
7044.51 4769
7045.30 4807
7046.09 4852
7046.89 4560
7047.68 4511
7048.47 4496
7049.26 4613
7050.06 4525
7050.85 4395
7051.64 4673
7052.43 4963
7053.23 4956
7054.02 5349
7054.81 5194
7055.60 5183
7056.40 5033
7057.19 4789
7057.98 4407
7058.77 4437
7059.57 4211
7060.36 4324
7061.15 4168
7061.95 4277
7062.74 4287
7063.53 4198
7064.33 4259
7065.12 4295
7065.91 4126
7066.71 4184
7067.50 4286
7068.29 4244
7069.09 4339
7069.88 4235
7070.67 4186
7071.47 4182
7072.26 4207
7073.05 4198
7073.85 4148
7074.64 4203
7075.44 4239
7076.23 4148
7077.02 4058
7077.82 4099
7078.61 3965
7079.41 4097
7080.20 3977
7080.99 3838
7081.79 4107
7082.58 3901
7083.38 3982
7084.17 4023
7084.96 4208
7085.76 4009
7086.55 4121
7087.35 4182
7088.14 4268
7088.94 4372
7089.73 4732
7090.53 4695
7091.32 5001
7092.12 4972
7092.91 5027
7093.71 4732
7094.50 4786
7095.29 4686
7096.09 4400
7096.88 4138
7097.68 4047
7098.48 3830
7099.27 3544
7100.07 3564
7100.86 3581
7101.66 3364
7102.45 3407
7103.25 3547
7104.04 3597
7104.84 3575
7105.63 3507
7106.43 3650
7107.22 3335
7108.02 3369
7108.82 3461
7109.61 3288
7110.41 3233
7111.20 3152
7112.00 3077
7112.79 3043
7113.59 3176
7114.39 3107
7115.18 3159
7115.98 3280
7116.77 3220
7117.57 3180
7118.37 3122
7119.16 3160
7119.96 3247
7120.76 3118
7121.55 3288
7122.35 3181
7123.15 3272
7123.94 3296
7124.74 3333
7125.53 3359
7126.33 3317
7127.13 3335
7127.93 3463
7128.72 3364
7129.52 3306
7130.32 3223
7131.11 3129
7131.91 3150
7132.71 3170
7133.50 3242
7134.30 3189
7135.10 3305
7135.90 3169
7136.69 3084
7137.49 2971
7138.29 3010
7139.08 2989
7139.88 2907
7140.68 3092
7141.48 3146
7142.27 3163
7143.07 3089
7143.87 3022
7144.67 3083
7145.46 3172
7146.26 3096
7147.06 3012
7147.86 3047
7148.66 3100
7149.45 2936
7150.25 2947
7151.05 2856
7151.85 2974
7152.65 2894
7153.44 2877
7154.24 3001
7155.04 2929
7155.84 2996
7156.64 2953
7157.44 2964
7158.23 3081
7159.03 3073
7159.83 2931
7160.63 2870
7161.43 3036
7162.23 2937
7163.03 2887
7163.83 2861
7164.62 2912
7165.42 2966
7166.22 2951
7167.02 2741
7167.82 2896
7168.62 2730
7169.42 2742
7170.22 2722
7171.02 2870
7171.82 2812
7172.61 2794
7173.41 2757
7174.21 2791
7175.01 2859
7175.81 2799
7176.61 2853
7177.41 2836
7178.21 2732
7179.01 2693
7179.81 2836
7180.61 2615
7181.41 2700
7182.21 2617
7183.01 2611
7183.81 2705
7184.61 2814
7185.41 2779
7186.21 2743
7187.01 2670
7187.81 2806
7188.61 2738
7189.41 2750
7190.21 2701
7191.01 2708
7191.81 2648
7192.61 2636
7193.41 2713
7194.21 2650
7195.01 2580
7195.81 2487
7196.61 2520
7197.41 2566
7198.21 2497
7199.01 2505
7199.82 2442
7200.62 2534
7201.42 2601
7202.22 2464
7203.02 2663
7203.82 2609
7204.62 2517
7205.42 2543
7206.22 2578
7207.02 2465
7207.83 2473
7208.63 2452
7209.43 2378
7210.23 2449
7211.03 2450
7211.83 2435
7212.63 2451
7213.44 2583
7214.24 2548
7215.04 2403
7215.84 2496
7216.64 2536
7217.44 2524
7218.25 2510
7219.05 2515
7219.85 2410
7220.65 2384
7221.45 2516
7222.26 2510
7223.06 2381
7223.86 2369
7224.66 2486
7225.46 2579
7226.27 2537
7227.07 2539
7227.87 2515
7228.67 2488
7229.48 2452
7230.28 2462
7231.08 2471
7231.88 2462
7232.69 2474
7233.49 2348
7234.29 2286
7235.09 2406
7235.90 2442
7236.70 2398
7237.50 2358
7238.30 2373
7239.11 2430
7239.91 2382
7240.71 2483
7241.52 2366
7242.32 2354
7243.12 2314
7243.93 2269
7244.73 2331
7245.53 2298
7246.34 2350
7247.14 2293
7247.94 2305
7248.75 2368
7249.55 2326
7250.35 2285
7251.16 2213
7251.96 2218
7252.76 2243
7253.57 2213
7254.37 2262
7255.18 2266
7255.98 2404
7256.78 2316
7257.59 2209
7258.39 2288
7259.20 2347
7260.00 2426
7260.80 2433
7261.61 2326
7262.41 2461
7263.22 2276
7264.02 2493
7264.83 2402
7265.63 2117
7266.43 2235
7267.24 2393
7268.04 2288
7268.85 2245
7269.65 2310
7270.46 2221
7271.26 2344
7272.07 2318
7272.87 2273
7273.68 2254
7274.48 2355
7275.29 2384
7276.09 2238
7276.90 2283
7277.70 2387
7278.51 2492
7279.31 2523
7280.12 2494
7280.92 2453
7281.73 2300
7282.53 2302
7283.34 2401
7284.14 2370
7284.95 2473
7285.76 2485
7286.56 2702
7287.37 2709
7288.17 2842
7288.98 2822
7289.78 2754
7290.59 2761
7291.40 2622
7292.20 2675
7293.01 2617
7293.81 2493
7294.62 2508
7295.43 2493
7296.23 2405
7297.04 2306
7297.84 2358
7298.65 2446
7299.46 2390
7300.26 2213
7301.07 2366
7301.88 2452
7302.68 2366
7303.49 2521
7304.30 2471
7305.10 2421
7305.91 2502
7306.72 2520
7307.52 2480
7308.33 2464
7309.14 2408
7309.94 2351
7310.75 2385
7311.56 2369
7312.36 2365
7313.17 2316
7313.98 2515
7314.79 2477
7315.59 2369
7316.40 2450
7317.21 2563
7318.01 2537
7318.82 2723
7319.63 2625
7320.44 2667
7321.24 2709
7322.05 2658
7322.86 2757
7323.67 2769
7324.47 2744
7325.28 2858
7326.09 2923
7326.90 2793
7327.71 2793
7328.51 2704
7329.32 2638
7330.13 2579
7330.94 2545
7331.75 2587
7332.55 2612
7333.36 2562
7334.17 2417
7334.98 2493
7335.79 2440
7336.60 2512
7337.40 2571
7338.21 2622
7339.02 2598
7339.83 2382
7340.64 2504
7341.45 2533
7342.26 2347
7343.06 2414
7343.87 2471
7344.68 2668
7345.49 2582
7346.30 2657
7347.11 2590
7347.92 2556
7348.73 2489
7349.54 2431
7350.34 2557
7351.15 2546
7351.96 2452
7352.77 2518
7353.58 2517
7354.39 2464
7355.20 2477
7356.01 2489
7356.82 2478
7357.63 2497
7358.44 2414
7359.25 2391
7360.06 2364
7360.87 2479
7361.68 2463
7362.49 2436
7363.30 2566
7364.11 2632
7364.92 2555
7365.73 2582
7366.54 2471
7367.35 2489
7368.16 2417
7368.97 2439
7369.78 2603
7370.59 2592
7371.40 2635
7372.21 2606
7373.02 2666
7373.83 2682
7374.64 2499
7375.45 2484
7376.26 2560
7377.07 2536
7377.88 2573
7378.69 2629
7379.50 2641
7380.31 2636
7381.12 2642
7381.94 2846
7382.75 2858
7383.56 2799
7384.37 2698
7385.18 2801
7385.99 2774
7386.80 2892
7387.61 2918
7388.42 2841
7389.23 3085
7390.05 2940
7390.86 3010
7391.67 3021
7392.48 3185
7393.29 3218
7394.10 3278
7394.92 3431
7395.73 3364
7396.54 3379
7397.35 3347
7398.16 3523
7398.97 3763
7399.79 3986
7400.60 4421
7401.41 5063
7402.22 5464
7403.03 5755
7403.85 6281
7404.66 6079
7405.47 5841
7406.28 5692
7407.09 5302
7407.91 5038
7408.72 4447
7409.53 4283
7410.34 4029
7411.16 3946
7411.97 3776
7412.78 3629
7413.59 3640
7414.41 3759
7415.22 3616
7416.03 3706
7416.84 3875
7417.66 3726
7418.47 3707
7419.28 3699
7420.10 3631
7420.91 3596
7421.72 3477
7422.54 3560
7423.35 3484
7424.16 3527
7424.97 3216
7425.79 3292
7426.60 3162
7427.41 3117
7428.23 3195
7429.04 3157
7429.86 3108
7430.67 3192
7431.48 3263
7432.30 3456
7433.11 3464
7433.92 3363
7434.74 3376
7435.55 3431
7436.36 3272
7437.18 3365
7437.99 3409
7438.81 3268
7439.62 3331
7440.43 3395
7441.25 3400
7442.06 3519
7442.88 3468
7443.69 3444
7444.51 3605
7445.32 3603
7446.13 3921
7446.95 3999
7447.76 4159
7448.58 4485
7449.39 4806
7450.21 5303
7451.02 5698
7451.84 6030
7452.65 6093
7453.47 6181
7454.28 5816
7455.10 5441
7455.91 5143
7456.73 4626
7457.54 4464
7458.36 4029
7459.17 3922
7459.99 3675
7460.80 3721
7461.62 3762
7462.43 3671
7463.25 3741
7464.06 3740
7464.88 3765
7465.69 3669
7466.51 3771
7467.32 3740
7468.14 3822
7468.96 3992
7469.77 4454
7470.59 4928
7471.40 4958
7472.22 5231
7473.03 5552
7473.85 5613
7474.67 5301
7475.48 5257
7476.30 4998
7477.11 4646
7477.93 4636
7478.75 4494
7479.56 4284
7480.38 4156
7481.20 4031
7482.01 3753
7482.83 3525
7483.65 3302
7484.46 3373
7485.28 3635
7486.09 3391
7486.91 3370
7487.73 3428
7488.54 3504
7489.36 3586
7490.18 3386
7491.00 3229
7491.81 3341
7492.63 3204
7493.45 3212
7494.26 3101
7495.08 2982
7495.90 3059
7496.71 2965
7497.53 2922
7498.35 2936
7499.17 2894
7499.98 3015
7500.80 2843
7501.62 2842
7502.44 3062
7503.25 2980
7504.07 3104
7504.89 3158
7505.71 3124
7506.52 3178
7507.34 3239
7508.16 3050
7508.98 3073
7509.80 3119
7510.61 3224
7511.43 3221
7512.25 3266
7513.07 3251
7513.89 3104
7514.70 3090
7515.52 3128
7516.34 3173
7517.16 3072
7517.98 2879
7518.79 3109
7519.61 3125
7520.43 3038
7521.25 2955
7522.07 3062
7522.89 3097
7523.71 3046
7524.52 3236
7525.34 3185
7526.16 3149
7526.98 3118
7527.80 3069
7528.62 3273
7529.44 3218
7530.26 3246
7531.08 3320
7531.89 3349
7532.71 3279
7533.53 3259
7534.35 3450
7535.17 3403
7535.99 3379
7536.81 3463
7537.63 3463
7538.45 3299
7539.27 3320
7540.09 3202
7540.91 3185
7541.73 3386
7542.55 3388
7543.37 3306
7544.19 3443
7545.01 3706
7545.83 4013
7546.65 4392
7547.47 4641
7548.29 4901
7549.11 4960
7549.93 5051
7550.75 4715
7551.57 4468
7552.39 4257
7553.21 4100
7554.03 3716
7554.85 3463
7555.67 3393
7556.49 3203
7557.31 3111
7558.13 3034
7558.95 2936
7559.77 3095
7560.59 3076
7561.41 2989
7562.23 3005
7563.05 3139
7563.87 3076
7564.69 3189
7565.52 3270
7566.34 3198
7567.16 2938
7567.98 2920
7568.80 2906
7569.62 2965
7570.44 2985
7571.26 3001
7572.08 3120
7572.91 3162
7573.73 3261
7574.55 3275
7575.37 3249
7576.19 3277
7577.01 3216
7577.83 3026
7578.66 3018
7579.48 3039
7580.30 2804
7581.12 2806
7581.94 2672
7582.77 2735
7583.59 2806
7584.41 2835
7585.23 2797
7586.05 3032
7586.88 3057
7587.70 2947
7588.52 3049
7589.34 2938
7590.16 3038
7590.99 2764
7591.81 2843
7592.63 2877
7593.45 2780
7594.28 2779
7595.10 2776
7595.92 2732
7596.74 2789
7597.57 2772
7598.39 2719
7599.21 2632
7600.03 2609
7600.86 2710
7601.68 2817
7602.50 2717
7603.33 2866
7604.15 2864
7604.97 2920
7605.80 3146
7606.62 3132
7607.44 3358
7608.26 3483
7609.09 3491
7609.91 3434
7610.73 3373
7611.56 3320
7612.38 3225
7613.21 2993
7614.03 2908
7614.85 2963
7615.68 2884
7616.50 2927
7617.32 2924
7618.15 2886
7618.97 2987
7619.80 2986
7620.62 3088
7621.44 3107
7622.27 2995
7623.09 3107
7623.92 3190
7624.74 3048
7625.56 3103
7626.39 3111
7627.21 2959
7628.04 2803
7628.86 2934
7629.68 3026
7630.51 2804
7631.33 2810
7632.16 2992
7632.98 3194
7633.81 3189
7634.63 3422
7635.46 3330
7636.28 3397
7637.11 3289
7637.93 3345
7638.76 3326
7639.58 3138
7640.41 3100
7641.23 2946
7642.06 2956
7642.88 2780
7643.71 2697
7644.53 2630
7645.36 2513
7646.18 2549
7647.01 2546
7647.83 2491
7648.66 2549
7649.48 2637
7650.31 2654
7651.14 2519
7651.96 2463
7652.79 2428
7653.61 2632
7654.44 2692
7655.26 2590
7656.09 2640
7656.92 2470
7657.74 2431
7658.57 2455
7659.39 2390
7660.22 2334
7661.05 2303
7661.87 2394
7662.70 2257
7663.52 2304
7664.35 2332
7665.18 2273
7666.00 2505
7666.83 2353
7667.66 2228
7668.48 2381
7669.31 2179
7670.14 2251
7670.96 2337
7671.79 2402
7672.62 2416
7673.44 2291
7674.27 2347
7675.10 2238
7675.92 2268
7676.75 2162
7677.58 2162
7678.40 2269
7679.23 2335
7680.06 2142
7680.89 2173
7681.71 2223
7682.54 2203
7683.37 2234
7684.19 2258
7685.02 2281
7685.85 2226
7686.68 2109
7687.50 2212
7688.33 2225
7689.16 2365
7689.99 2322
7690.81 2313
7691.64 2323
7692.47 2115
7693.30 2289
7694.13 2247
7694.95 2187
7695.78 2310
7696.61 2243
7697.44 2144
7698.27 2245
7699.09 2121
7699.92 2183
7700.75 2161
7701.58 2278
7702.41 2353
7703.24 2348
7704.06 2292
7704.89 2350
7705.72 2204
7706.55 2162
7707.38 2285
7708.21 2310
7709.04 2256
7709.86 2230
7710.69 2244
7711.52 2320
7712.35 2317
7713.18 2211
7714.01 2255
7714.84 2268
7715.67 2230
7716.50 2238
7717.32 2320
7718.15 2260
7718.98 2353
7719.81 2326
7720.64 2324
7721.47 2269
7722.30 2393
7723.13 2356
7723.96 2319
7724.79 2370
7725.62 2322
7726.45 2238
7727.28 2264
7728.11 2204
7728.94 2275
7729.77 2273
7730.60 2274
7731.43 2356
7732.26 2310
7733.09 2311
7733.92 2260
7734.75 2254
7735.58 2288
7736.41 2322
7737.24 2273
7738.07 2314
7738.90 2304
7739.73 2265
7740.56 2341
7741.39 2283
7742.22 2297
7743.05 2152
7743.88 2118
7744.71 2328
7745.54 2347
7746.37 2401
7747.20 2435
7748.03 2659
7748.87 2887
7749.70 3226
7750.53 3664
7751.36 3884
7752.19 4035
7753.02 4028
7753.85 4027
7754.68 3814
7755.51 3387
7756.34 3253
7757.18 2922
7758.01 2689
7758.84 2700
7759.67 2659
7760.50 2581
7761.33 2317
7762.16 2377
7763.00 2386
7763.83 2318
7764.66 2465
7765.49 2452
7766.32 2624
7767.16 2545
7767.99 2508
7768.82 2568
7769.65 2560
7770.48 2600
7771.31 2517
7772.15 2402
7772.98 2242
7773.81 2245
7774.64 2217
7775.48 2185
7776.31 2104
7777.14 2130
7777.97 2103
7778.81 2059
7779.64 2147
7780.47 2143
7781.30 2127
7782.14 2213
7782.97 2093
7783.80 2193
7784.63 2291
7785.47 2290
7786.30 2110
7787.13 2250
7787.97 2272
7788.80 2370
7789.63 2234
7790.46 2252
7791.30 2324
7792.13 2432
7792.96 2394
7793.80 2247
7794.63 2270
7795.46 2267
7796.30 2223
7797.13 2178
7797.96 2196
7798.80 2231
7799.63 2098
7800.46 2100
7801.30 2104
7802.13 2232
7802.97 2304
7803.80 2344
7804.63 2108
7805.47 2080
7806.30 2126
7807.13 2215
7807.97 2280
7808.80 2329
7809.64 2274
7810.47 2147
7811.31 2183
7812.14 2056
7812.97 2083
7813.81 2197
7814.64 2209
7815.48 2325
7816.31 2399
7817.15 2363
7817.98 2433
7818.82 2304
7819.65 2366
7820.48 2286
7821.32 2473
7822.15 2360
7822.99 2191
7823.82 2189
7824.66 2198
7825.49 2119
7826.33 2269
7827.16 2407
7828.00 2321
7828.83 2238
7829.67 2187
7830.50 2322
7831.34 2349
7832.17 2250
7833.01 2216
7833.85 2267
7834.68 2387
7835.52 2422
7836.35 2200
7837.19 2283
7838.02 2185
7838.86 2220
7839.69 2309
7840.53 2289
7841.37 2271
7842.20 2262
7843.04 2360
7843.87 2396
7844.71 2326
7845.55 2409
7846.38 2297
7847.22 2183
7848.05 2225
7848.89 2289
7849.73 2247
7850.56 2258
7851.40 2163
7852.24 2187
7853.07 2270
7853.91 2201
7854.74 2093
7855.58 2135
7856.42 2214
7857.25 2170
7858.09 2222
7858.93 2243
7859.76 2198
7860.60 2172
7861.44 2353
7862.28 2392
7863.11 2447
7863.95 2386
7864.79 2408
7865.62 2363
7866.46 2394
7867.30 2409
7868.14 2306
7868.97 2279
7869.81 2260
7870.65 2262
7871.48 2217
7872.32 2195
7873.16 2341
7874.00 2130
7874.83 2171
7875.67 2272
7876.51 2334
7877.35 2441
7878.19 2451
7879.02 2467
7879.86 2491
7880.70 2462
7881.54 2456
7882.37 2431
7883.21 2620
7884.05 2511
7884.89 2373
7885.73 2485
7886.57 2407
7887.40 2349
7888.24 2416
7889.08 2285
7889.92 2330
7890.76 2361
7891.60 2393
7892.43 2367
7893.27 2304
7894.11 2336
7894.95 2392
7895.79 2498
7896.63 2378
7897.47 2285
7898.30 2398
7899.14 2566
7899.98 2469
7900.82 2490
7901.66 2466
7902.50 2541
7903.34 2667
7904.18 2661
7905.02 2694
7905.86 2556
7906.70 2477
7907.54 2389
7908.37 2430
7909.21 2575
7910.05 2350
7910.89 2432
7911.73 2453
7912.57 2359
7913.41 2453
7914.25 2570
7915.09 2455
7915.93 2392
7916.77 2564
7917.61 2733
7918.45 2989
7919.29 3348
7920.13 3645
7920.97 3903
7921.81 3936
7922.65 4129
7923.49 3772
7924.33 3569
7925.17 3420
7926.01 3364
7926.85 3106
7927.69 2856
7928.53 2601
7929.37 2399
7930.21 2505
7931.05 2266
7931.90 2139
7932.74 2286
7933.58 2287
7934.42 2203
7935.26 2206
7936.10 2306
7936.94 2227
7937.78 2232
7938.62 2362
7939.46 2218
7940.30 2141
7941.14 2138
7941.99 2282
7942.83 2189
7943.67 2280
7944.51 2437
7945.35 2365
7946.19 2328
7947.03 2317
7947.88 2445
7948.72 2391
7949.56 2424
7950.40 2519
7951.24 2404
7952.08 2385
7952.93 2452
7953.77 2318
7954.61 2245
7955.45 2210
7956.29 2229
7957.13 2278
7957.98 2316
7958.82 2396
7959.66 2334
7960.50 2304
7961.35 2379
7962.19 2403
7963.03 2413
7963.87 2307
7964.71 2251
7965.56 2276
7966.40 2195
7967.24 2209
7968.08 2183
7968.93 2083
7969.77 1952
7970.61 2152
7971.45 2161
7972.30 2278
7973.14 2172
7973.98 2072
7974.83 2169
7975.67 2161
7976.51 1988
7977.36 2141
7978.20 2136
7979.04 2151
7979.88 2119
7980.73 2177
7981.57 2192
7982.41 2096
7983.26 2169
7984.10 2186
7984.94 2183
7985.79 2187
7986.63 2288
7987.47 2388
7988.32 2270
7989.16 2197
7990.01 2120
7990.85 2068
7991.69 2116
7992.54 2218
7993.38 2077
7994.23 2044
7995.07 2087
7995.91 2114
7996.76 2078
7997.60 2021
7998.45 1988
7999.29 2093
8000.13 1994
8000.98 2030
8001.82 2106
8002.67 2129
8003.51 2072
8004.36 2069
8005.20 2079
8006.04 2099
8006.89 2021
8007.73 2023
8008.58 2035
8009.42 1969
8010.27 2004
8011.11 2028
8011.96 2140
8012.80 1965
8013.65 1924
8014.49 1897
8015.34 1970
8016.18 2004
8017.03 1965
8017.87 2112
8018.72 2031
8019.56 2031
8020.41 1883
8021.25 1933
8022.10 1923
8022.95 1973
8023.79 1937
8024.64 1893
8025.48 1884
8026.33 1902
8027.17 1946
8028.02 2095
8028.86 2081
8029.71 1842
8030.56 1929
8031.40 1959
8032.25 1914
8033.09 1889
8033.94 1850
8034.79 1908
8035.63 2020
8036.48 2088
8037.32 2063
8038.17 1890
8039.02 1986
8039.86 2021
8040.71 1992
8041.56 1885
8042.40 2098
8043.25 2042
8044.10 1979
8044.94 2084
8045.79 1961
8046.64 1895
8047.48 1884
8048.33 1855
8049.18 1855
8050.02 2004
8050.87 1970
8051.72 1949
8052.56 1957
8053.41 1936
8054.26 1994
8055.11 1958
8055.95 1933
8056.80 1844
8057.65 1964
8058.49 1916
8059.34 1887
8060.19 1925
8061.04 1926
8061.88 1941
8062.73 2082
8063.58 1804
8064.43 1855
8065.27 1937
8066.12 1886
8066.97 1895
8067.82 1955
8068.67 1954
8069.51 1913
8070.36 1920
8071.21 1904
8072.06 1973
8072.91 1924
8073.75 1759
8074.60 1779
8075.45 1834
8076.30 1847
8077.15 1844
8078.00 1880
8078.84 2072
8079.69 1913
8080.54 1902
8081.39 1836
8082.24 1816
8083.09 1785
8083.94 1811
8084.78 1862
8085.63 1935
8086.48 1901
8087.33 1861
8088.18 1882
8089.03 2001
8089.88 1943
8090.73 1819
8091.58 1899
8092.42 1888
8093.27 1835
8094.12 1799
8094.97 1819
8095.82 1765
8096.67 1842
8097.52 1808
8098.37 1777
8099.22 1854
8100.07 1796
8100.92 1709
8101.77 1810
8102.62 1793
8103.47 1707
8104.32 1696
8105.17 1712
8106.02 1699
8106.87 1818
8107.72 1771
8108.57 1881
8109.42 1833
8110.27 1760
8111.12 1703
8111.97 1862
8112.82 1964
8113.67 1915
8114.52 1847
8115.37 1834
8116.22 1800
8117.07 1889
8117.92 1776
8118.77 1813
8119.62 1890
8120.47 1906
8121.32 1960
8122.17 1985
8123.02 1939
8123.87 1963
8124.72 1941
8125.57 2040
8126.43 2030
8127.28 1955
8128.13 1847
8128.98 1942
8129.83 1970
8130.68 1829
8131.53 1809
8132.38 1853
8133.23 1865
8134.09 1838
8134.94 1838
8135.79 2003
8136.64 1927
8137.49 1801
8138.34 1783
8139.19 1917
8140.05 1874
8140.90 1850
8141.75 1868
8142.60 1813
8143.45 1939
8144.30 1983
8145.16 1962
8146.01 1981
8146.86 2147
8147.71 2030
8148.56 1921
8149.42 2050
8150.27 2043
8151.12 2050
8151.97 2057
8152.83 2057
8153.68 1969
8154.53 2110
8155.38 2161
8156.24 2187
8157.09 2272
8157.94 2311
8158.79 2307
8159.65 2265
8160.50 2234
8161.35 2211
8162.20 2266
8163.06 2023
8163.91 2200
8164.76 2176
8165.62 2168
8166.47 2096
8167.32 2131
8168.17 2172
8169.03 2215
8169.88 2177
8170.73 2083
8171.59 2093
8172.44 2025
8173.29 2024
8174.15 2198
8175.00 2168
8175.85 2104
8176.71 2172
8177.56 2092
8178.42 2041
8179.27 2027
8180.12 1976
8180.98 2059
8181.83 1997
8182.68 1924
8183.54 1903
8184.39 1900
8185.25 1844
8186.10 1951
8186.95 2032
8187.81 2029
8188.66 1937
8189.52 1945
8190.37 1883
8191.22 1821
8192.08 1821
8192.93 1809
8193.79 1865
8194.64 1758
8195.50 1774
8196.35 1860
8197.21 1811
8198.06 1846
8198.92 1848
8199.77 1809
8200.63 1824
8201.48 1927
8202.33 1831
8203.19 1845
8204.04 1928
8204.90 1938
8205.75 1931
8206.61 1810
8207.47 1802
8208.32 1778
8209.18 1932
8210.03 1814
8210.89 1867
8211.74 1931
8212.60 1817
8213.45 1933
8214.31 1859
8215.16 1822
8216.02 1764
8216.87 1772
8217.73 1783
8218.59 1879
8219.44 1884
8220.30 1926
8221.15 1988
8222.01 1906
8222.87 2019
8223.72 2131
8224.58 2160
8225.43 2216
8226.29 2226
8227.15 2300
8228.00 2277
8228.86 2270
8229.71 2218
8230.57 2133
8231.43 2005
8232.28 2059
8233.14 1972
8234.00 1894
8234.85 1897
8235.71 1914
8236.57 1931
8237.42 1814
8238.28 1835
8239.14 1852
8239.99 1765
8240.85 1883
8241.71 1914
8242.56 1883
8243.42 1837
8244.28 1856
8245.14 1859
8245.99 1803
8246.85 1873
8247.71 1894
8248.56 1765
8249.42 1775
8250.28 1794
8251.14 1713
8251.99 1713
8252.85 1811
8253.71 1969
8254.57 1869
8255.42 1939
8256.28 2006
8257.14 2036
8258.00 1825
8258.86 1810
8259.71 1862
8260.57 1890
8261.43 1848
8262.29 1945
8263.15 1863
8264.00 1863
8264.86 1788
8265.72 1797
8266.58 1842
8267.44 1849
8268.29 1797
8269.15 1935
8270.01 2009
8270.87 1843
8271.73 1826
8272.59 1795
8273.45 1808
8274.30 1864
8275.16 1832
8276.02 1741
8276.88 1719
8277.74 1801
8278.60 1871
8279.46 1754
8280.32 1676
8281.18 1820
8282.03 1823
8282.89 1840
8283.75 1864
8284.61 1848
8285.47 1767
8286.33 1694
8287.19 1864
8288.05 1846
8288.91 1787
8289.77 1806
8290.63 1816
8291.49 1807
8292.35 1958
8293.21 2027
8294.07 1926
8294.93 1882
8295.78 1843
8296.64 1906
8297.50 1918
8298.36 1846
8299.22 1932
8300.08 1904
8300.94 1854
8301.80 1738
8302.66 1815
8303.52 1894
8304.38 1958
8305.25 1902
8306.11 1919
8306.97 1900
8307.83 1971
8308.69 1906
8309.55 1889
8310.41 1862
8311.27 1902
8312.13 1976
8312.99 1963
8313.85 2007
8314.71 1952
8315.57 1879
8316.43 1915
8317.29 1942
8318.15 2064
8319.02 2062
8319.88 2015
8320.74 1974
8321.60 2088
8322.46 2091
8323.32 2002
8324.18 2032
8325.04 2044
8325.90 2026
8326.77 2001
8327.63 1959
8328.49 1899
8329.35 1904
8330.21 1967
8331.07 1871
8331.93 1990
8332.80 1858
8333.66 1843
8334.52 1879
8335.38 1996
8336.24 2020
8337.11 1946
8337.97 1942
8338.83 1921
8339.69 1907
8340.55 1868
8341.42 1976
8342.28 2047
8343.14 1919
8344.00 1933
8344.86 2015
8345.73 1920
8346.59 1996
8347.45 2128
8348.31 1996
8349.18 2056
8350.04 2110
8350.90 2123
8351.76 2133
8352.63 2077
8353.49 1948
8354.35 1969
8355.22 2012
8356.08 2060
8356.94 1986
8357.80 2081
8358.67 2050
8359.53 2034
8360.39 1989
8361.26 2010
8362.12 2162
8362.98 2092
8363.85 2016
8364.71 2140
8365.57 2215
8366.44 2170
8367.30 2194
8368.16 2122
8369.03 2049
8369.89 2072
8370.75 2146
8371.62 2247
8372.48 2197
8373.35 2191
8374.21 2188
8375.07 2147
8375.94 2079
8376.80 2347
8377.67 2249
8378.53 2139
8379.39 2232
8380.26 2142
8381.12 2216
8381.99 2366
8382.85 2338
8383.71 2165
8384.58 2230
8385.44 2374
8386.31 2375
8387.17 2314
8388.04 2331
8388.90 2426
8389.77 2413
8390.63 2508
8391.50 2335
8392.36 2413
8393.22 2427
8394.09 2452
8394.95 2415
8395.82 2302
8396.68 2280
8397.55 2267
8398.41 2284
8399.28 2267
8400.14 2410
8401.01 2515
8401.88 2554
8402.74 2462
8403.61 2509
8404.47 2542
8405.34 2559
8406.20 2624
8407.07 2607
8407.93 2697
8408.80 2651
8409.66 2669
8410.53 2440
8411.40 2612
8412.26 2609
8413.13 2619
8413.99 2646
8414.86 2815
8415.73 2907
8416.59 2734
8417.46 2693
8418.32 2707
8419.19 2805
8420.06 2815
8420.92 2897
8421.79 2815
8422.65 2866
8423.52 2855
8424.39 2955
8425.25 2895
8426.12 2950
8426.99 2888
8427.85 3039
8428.72 3131
8429.59 3219
8430.45 3195
8431.32 3035
8432.19 3147
8433.05 3192
8433.92 3094
8434.79 3235
8435.65 3405
8436.52 3441
8437.39 3413
8438.26 3482
8439.12 3455
8439.99 3588
8440.86 3534
8441.73 3738
8442.59 3977
8443.46 4110
8444.33 4032
8445.19 4156
8446.06 4315
8446.93 4305
8447.80 4327
8448.67 4420
8449.53 4282
8450.40 4293
8451.27 4268
8452.14 4236
8453.00 4363
8453.87 4429
8454.74 4641
8455.61 5002
8456.48 5745
8457.34 6947
8458.21 8815
8459.08 11121
8459.95 12929
8460.82 14297
8461.69 14850
8462.55 14682
8463.42 13815
8464.29 11925
8465.16 10426
8466.03 9065
8466.90 7621
8467.77 6554
8468.63 5931
8469.50 5043
8470.37 4579
8471.24 4369
8472.11 4114
8472.98 3862
8473.85 3747
8474.72 3683
8475.58 3621
8476.45 3548
8477.32 3639
8478.19 3586
8479.06 3335
8479.93 3494
8480.80 3540
8481.67 3423
8482.54 3336
8483.41 3160
8484.28 3213
8485.15 3277
8486.02 3116
8486.89 3182
8487.76 3321
8488.63 3392
8489.50 3420
8490.37 3429
8491.24 3512
8492.11 3449
8492.98 3403
8493.85 3494
8494.72 3493
8495.59 3747
8496.46 3916
8497.33 4058
8498.20 3951
8499.07 4169
8499.94 4229
8500.81 4104
8501.68 4127
8502.55 3985
8503.42 3668
8504.29 3468
8505.16 3297
8506.03 3185
8506.90 3221
8507.77 3297
8508.64 3060
8509.51 2898
8510.38 3004
8511.25 3191
8512.13 3183
8513.00 3077
8513.87 3134
8514.74 3206
8515.61 3174
8516.48 3100
8517.35 3124
8518.22 3121
8519.09 3129
8519.97 3072
8520.84 3169
8521.71 3227
8522.58 3261
8523.45 3300
8524.32 3170
8525.19 3250
8526.07 3360
8526.94 3443
8527.81 3213
8528.68 3311
8529.55 3173
8530.43 3220
8531.30 3381
8532.17 3245
8533.04 3344
8533.91 3290
8534.79 3435
8535.66 3503
8536.53 3611
8537.40 3627
8538.27 3595
8539.15 3665
8540.02 3610
8540.89 3373
8541.76 3199
8542.64 3346
8543.51 3313
8544.38 3338
8545.25 3160
8546.13 3149
8547.00 3022
8547.87 3022
8548.74 2888
8549.62 2865
8550.49 2839
8551.36 2686
8552.24 2746
8553.11 2842
8553.98 2864
8554.86 2956
8555.73 2984
8556.60 3181
8557.48 3357
8558.35 3635
8559.22 3654
8560.10 3572
8560.97 3675
8561.84 3594
8562.72 3363
8563.59 3304
8564.46 3252
8565.34 2938
8566.21 2952
8567.08 2833
8567.96 2676
8568.83 2647
8569.71 2731
8570.58 2744
8571.45 2761
8572.33 2624
8573.20 2610
8574.08 2576
8574.95 2656
8575.82 2507
8576.70 2531
8577.57 2517
8578.45 2597
8579.32 2504
8580.20 2472
8581.07 2358
8581.94 2393
8582.82 2286
8583.69 2198
8584.57 2255
8585.44 2286
8586.32 2410
8587.19 2335
8588.07 2238
8588.94 2214
8589.82 2277
8590.69 2328
8591.57 2239
8592.44 2421
8593.32 2161
8594.19 2314
8595.07 2260
8595.94 2381
8596.82 2351
8597.69 2396
8598.57 2392
8599.44 2352
8600.32 2292
8601.19 2433
8602.07 2362
8602.95 2342
8603.82 2238
8604.70 2294
8605.57 2408
8606.45 2305
8607.32 2434
8608.20 2346
8609.08 2321
8609.95 2263
8610.83 2364
8611.70 2457
8612.58 2438
8613.46 2454
8614.33 2471
8615.21 2484
8616.08 2493
8616.96 2483
8617.84 2436
8618.71 2479
8619.59 2275
8620.47 2138
8621.34 2235
8622.22 2178
8623.10 2290
8623.97 2223
8624.85 2259
8625.73 2339
8626.60 2301
8627.48 2315
8628.36 2334
8629.23 2241
8630.11 2133
8630.99 2205
8631.87 2423
8632.74 2473
8633.62 2497
8634.50 2442
8635.37 2345
8636.25 2289
8637.13 2359
8638.01 2378
8638.88 2391
8639.76 2413
8640.64 2164
8641.52 2196
8642.39 2235
8643.27 2350
8644.15 2294
8645.03 2238
8645.90 2293
8646.78 2389
8647.66 2327
8648.54 2331
8649.42 2338
8650.29 2484
8651.17 2502
8652.05 2536
8652.93 2471
8653.81 2444
8654.68 2469
8655.56 2358
8656.44 2292
8657.32 2300
8658.20 2316
8659.08 2227
8659.95 2281
8660.83 2300
8661.71 2291
8662.59 2251
8663.47 2407
8664.35 2307
8665.23 2305
8666.10 2254
8666.98 2262
8667.86 2373
8668.74 2296
8669.62 2285
8670.50 2326
8671.38 2392
8672.26 2539
8673.14 2470
8674.02 2408
8674.90 2497
8675.77 2573
8676.65 2626
8677.53 2643
8678.41 2655
8679.29 2700
8680.17 2736
8681.05 2561
8681.93 2666
8682.81 2748
8683.69 2846
8684.57 2727
8685.45 2686
8686.33 2725
8687.21 2571
8688.09 2645
8688.97 2616
8689.85 2682
8690.73 2597
8691.61 2624
8692.49 2907
8693.37 3253
8694.25 3505
8695.13 4052
8696.01 4373
8696.89 4698
8697.77 4918
8698.65 4939
8699.53 4786
8700.41 4366
8701.29 4140
8702.17 3828
8703.05 3366
8703.94 2913
8704.82 2860
8705.70 2788
8706.58 2577
8707.46 2514
8708.34 2495
8709.22 2439
8710.10 2441
8710.98 2303
8711.86 2446
8712.75 2427
8713.63 2423
8714.51 2309
8715.39 2246
8716.27 2310
8717.15 2230
8718.03 2204
8718.91 2214
8719.80 2175
8720.68 2231
8721.56 2232
8722.44 2287
8723.32 2360
8724.20 2318
8725.09 2331
8725.97 2303
8726.85 2254
8727.73 2210
8728.61 2301
8729.50 2241
8730.38 2375
8731.26 2407
8732.14 2434
8733.02 2530
8733.91 2447
8734.79 2586
8735.67 2589
8736.55 2516
8737.44 2611
8738.32 2447
8739.20 2459
8740.08 2472
8740.97 2312
8741.85 2190
8742.73 2111
8743.61 2230
8744.50 2392
8745.38 2285
8746.26 2364
8747.15 2370
8748.03 2439
8748.91 2373
8749.79 2285
8750.68 2453
8751.56 2517
8752.44 2524
8753.33 2511
8754.21 2477
8755.09 2407
8755.98 2557
8756.86 2538
8757.74 2548
8758.63 2620
8759.51 2749
8760.39 2855
8761.28 2871
8762.16 2959
8763.05 2907
8763.93 2993
8764.81 3054
8765.70 2810
8766.58 2937
8767.46 2829
8768.35 2783
8769.23 2741
8770.12 2939
8771.00 2750
8771.89 2749
8772.77 2900
8773.65 2840
8774.54 2921
8775.42 2918
8776.31 2924
8777.19 3001
8778.08 3139
8778.96 3030
8779.84 2990
8780.73 3101
8781.61 3062
8782.50 3121
8783.38 2996
8784.27 2967
8785.15 3150
8786.04 3044
8786.92 3022
8787.81 3022
8788.69 3003
8789.58 3052
8790.46 3134
8791.35 3041
8792.23 3130
8793.12 3384
8794.00 3560
8794.89 3847
8795.77 3892
8796.66 4124
8797.55 4061
8798.43 4134
8799.32 4140
8800.20 3986
8801.09 3826
8801.97 3572
8802.86 3481
8803.74 3216
8804.63 3168
8805.52 3090
8806.40 3146
8807.29 2964
8808.17 3039
8809.06 3111
8809.95 3178
8810.83 3445
8811.72 3718
8812.60 3512
8813.49 3542
8814.38 3715
8815.26 3529
8816.15 3496
8817.04 3333
8817.92 3243
8818.81 3131
8819.70 2931
8820.58 2903
8821.47 2931
8822.36 2725
8823.24 2779
8824.13 2792
8825.02 2895
8825.90 2907
8826.79 2997
8827.68 2987
8828.56 2904
8829.45 3002
8830.34 3015
8831.23 3038
8832.11 2877
8833.00 2898
8833.89 2817
8834.77 2858
8835.66 2801
8836.55 2681
8837.44 2667
8838.32 2664
8839.21 2472
8840.10 2570
8840.99 2528
8841.88 2676
8842.76 2642
8843.65 2412
8844.54 2560
8845.43 2641
8846.31 2644
8847.20 2617
8848.09 2587
8848.98 2572
8849.87 2463
8850.75 2576
8851.64 2463
8852.53 2301
8853.42 2403
8854.31 2305
8855.20 2417
8856.08 2390
8856.97 2322
8857.86 2432
8858.75 2482
8859.64 2307
8860.53 2278
8861.42 2365
8862.30 2252
8863.19 2328
8864.08 2382
8864.97 2232
8865.86 2208
8866.75 2284
8867.64 2204
8868.53 2308
8869.42 2266
8870.30 2178
8871.19 2207
8872.08 2249
8872.97 2258
8873.86 2339
8874.75 2214
8875.64 2185
8876.53 2105
8877.42 2166
8878.31 2097
8879.20 2137
8880.09 2214
8880.98 2186
8881.87 2060
8882.76 2154
8883.65 2067
8884.54 2074
8885.43 2156
8886.32 2140
8887.21 2144
8888.10 2013
8888.99 1948
8889.88 2042
8890.77 1976
8891.66 2103
8892.55 2160
8893.44 1906
8894.33 1937
8895.22 1847
8896.11 1893
8897.00 1999
8897.89 1964
8898.78 1982
8899.67 1943
8900.56 1979
8901.45 1913
8902.34 1872
8903.23 1904
8904.12 1864
8905.02 1845
8905.91 1919
8906.80 1861
8907.69 1829
8908.58 1842
8909.47 1768
8910.36 1759
8911.25 1795
8912.14 1889
8913.04 1881
8913.93 1808
8914.82 1906
8915.71 1844
8916.60 1836
8917.49 1782
8918.38 1835
8919.28 1742
8920.17 1795
8921.06 1725
8921.95 1720
8922.84 1724
8923.73 1834
8924.63 1801
8925.52 1791
8926.41 1769
8927.30 1833
8928.19 1812
8929.09 1803
8929.98 1805
8930.87 1832
8931.76 1754
8932.65 1723
8933.55 1663
8934.44 1786
8935.33 1636
8936.22 1644
8937.12 1604
8938.01 1682
8938.90 1729
8939.79 1695
8940.69 1709
8941.58 1703
8942.47 1662
8943.37 1654
8944.26 1575
8945.15 1690
8946.04 1719
8946.94 1637
8947.83 1630
8948.72 1672
8949.62 1663
8950.51 1645
8951.40 1745
8952.30 1650
8953.19 1575
8954.08 1679
8954.98 1670
8955.87 1625
8956.76 1515
8957.66 1572
8958.55 1645
8959.44 1554
8960.34 1516
8961.23 1512
8962.12 1528
8963.02 1560
8963.91 1623
8964.81 1531
8965.70 1571
8966.59 1527
8967.49 1551
8968.38 1580
8969.28 1683
8970.17 1691
8971.06 1639
8971.96 1500
8972.85 1481
8973.75 1601
8974.64 1608
8975.54 1464
8976.43 1524
8977.32 1683
8978.22 1578
8979.11 1459
8980.01 1446
8980.90 1450
8981.80 1448
8982.69 1419
8983.59 1413
8984.48 1528
8985.38 1549
8986.27 1549
8987.17 1513
8988.06 1379
8988.96 1519
8989.85 1493
8990.75 1430
8991.64 1421
8992.54 1314
8993.43 1447
8994.33 1445
8995.22 1331
8996.12 1409
8997.01 1352
8997.91 1481
8998.81 1498
8999.70 1494
9000.60 1509
9001.49 1487
9002.39 1482
9003.28 1511
9004.18 1475
9005.08 1543
9005.97 1398
9006.87 1351
9007.76 1331
9008.66 1331
9009.56 1288
9010.45 1280
9011.35 1351
9012.24 1415
9013.14 1459
9014.04 1354
9014.93 1380
9015.83 1359
9016.73 1377
9017.62 1334
9018.52 1334
9019.42 1400
9020.31 1388
9021.21 1288
9022.11 1311
9023.00 1337
9023.90 1400
9024.80 1385
9025.69 1387
9026.59 1372
9027.49 1380
9028.38 1379
9029.28 1396
9030.18 1308
9031.08 1319
9031.97 1337
9032.87 1425
9033.77 1409
9034.66 1415
9035.56 1320
9036.46 1324
9037.36 1344
9038.25 1409
9039.15 1359
9040.05 1358
9040.95 1278
9041.85 1385
9042.74 1417
9043.64 1379
9044.54 1351
9045.44 1316
9046.33 1313
9047.23 1276
9048.13 1277
9049.03 1203
9049.93 1342
9050.82 1305
9051.72 1319
9052.62 1307
9053.52 1264
9054.42 1292
9055.32 1352
9056.21 1314
9057.11 1372
9058.01 1315
9058.91 1265
9059.81 1361
9060.71 1390
9061.61 1409
9062.50 1404
9063.40 1374
9064.30 1310
9065.20 1349
9066.10 1334
9067.00 1369
9067.90 1368
9068.80 1307
9069.70 1300
9070.60 1371
9071.49 1313
9072.39 1314
9073.29 1280
9074.19 1209
9075.09 1293
9075.99 1337
9076.89 1334
9077.79 1294
9078.69 1326
9079.59 1336
9080.49 1284
9081.39 1306
9082.29 1329
9083.19 1276
9084.09 1292
9084.99 1334
9085.89 1270
9086.79 1226
9087.69 1269
9088.59 1353
9089.49 1228
9090.39 1287
9091.29 1253
9092.19 1380
9093.09 1361
9093.99 1241
9094.89 1276
9095.79 1305
9096.69 1302
9097.59 1344
9098.49 1286
9099.39 1280
9100.29 1327
9101.19 1291
9102.09 1372
9102.99 1342
9103.90 1355
9104.80 1360
9105.70 1339
9106.60 1234
9107.50 1297
9108.40 1232
9109.30 1317
9110.20 1367
9111.10 1283
9112.00 1288
9112.91 1258
9113.81 1270
9114.71 1307
9115.61 1327
9116.51 1246
9117.41 1353
9118.31 1384
9119.22 1287
9120.12 1327
9121.02 1263
9121.92 1259
9122.82 1206
9123.72 1214
9124.63 1349
9125.53 1285
9126.43 1297
9127.33 1296
9128.23 1334
9129.14 1303
9130.04 1239
9130.94 1232
9131.84 1187
9132.74 1291
9133.65 1265
9134.55 1403
9135.45 1323
9136.35 1273
9137.26 1230
9138.16 1166
9139.06 1201
9139.96 1236
9140.87 1248
9141.77 1213
9142.67 1273
9143.57 1376
9144.48 1345
9145.38 1232
9146.28 1265
9147.19 1232
9148.09 1272
9148.99 1271
9149.90 1300
9150.80 1370
9151.70 1225
9152.60 1258
9153.51 1225
9154.41 1199
9155.31 1228
9156.22 1306
9157.12 1328
9158.02 1306
9158.93 1239
9159.83 1274
9160.74 1250
9161.64 1277
9162.54 1195
9163.45 1228
9164.35 1246
9165.25 1309
9166.16 1297
9167.06 1197
9167.97 1295
9168.87 1355
9169.77 1297
9170.68 1310
9171.58 1305
9172.49 1227
9173.39 1229
9174.30 1174
9175.20 1187
9176.10 1264
9177.01 1315
9177.91 1322
9178.82 1272
9179.72 1230
9180.63 1248
9181.53 1329
9182.44 1356
9183.34 1261
9184.25 1137
9185.15 1210
9186.05 1229
9186.96 1247
9187.86 1242
9188.77 1337
9189.67 1266
9190.58 1183
9191.48 1229
9192.39 1273
9193.30 1253
9194.20 1286
9195.11 1278
9196.01 1303
9196.92 1262
9197.82 1296
9198.73 1383
9199.63 1257
9200.54 1284
9201.44 1244
9202.35 1303
9203.26 1304
9204.16 1277
9205.07 1379
9205.97 1296
9206.88 1287
9207.78 1349
9208.69 1331
9209.60 1276
9210.50 1263
9211.41 1259
9212.32 1308
9213.22 1295
9214.13 1292
9215.03 1299
9215.94 1239
9216.85 1240
9217.75 1325
9218.66 1330
9219.57 1391
9220.47 1424
9221.38 1386
9222.29 1383
9223.19 1343
9224.10 1336
9225.01 1348
9225.91 1371
9226.82 1289
9227.73 1361
9228.63 1356
9229.54 1260
9230.45 1243
9231.36 1291
9232.26 1255
9233.17 1231
9234.08 1251
9234.98 1281
9235.89 1328
9236.80 1307
9237.71 1271
9238.61 1282
9239.52 1231
9240.43 1285
9241.34 1312
9242.24 1265
9243.15 1270
9244.06 1260
9244.97 1290
9245.87 1242
9246.78 1234
9247.69 1189
9248.60 1243
9249.51 1209
9250.41 1159
9251.32 1316
9252.23 1296
9253.14 1265
9254.05 1276
9254.96 1269
9255.86 1253
9256.77 1214
9257.68 1269
9258.59 1269
9259.50 1341
9260.41 1259
9261.31 1263
9262.22 1162
9263.13 1135
9264.04 1107
9264.95 1185
9265.86 1241
9266.77 1257
9267.68 1244
9268.58 1261
9269.49 1193
9270.40 1191
9271.31 1229
9272.22 1281
9273.13 1320
9274.04 1273
9274.95 1276
9275.86 1329
9276.77 1346
9277.68 1249
9278.59 1294
9279.50 1425
9280.40 1367
9281.31 1330
9282.22 1294
9283.13 1334
9284.04 1293
9284.95 1339
9285.86 1372
9286.77 1346
9287.68 1239
9288.59 1338
9289.50 1233
9290.41 1215
9291.32 1232
9292.23 1183
9293.14 1225
9294.05 1301
9294.96 1291
9295.87 1354
9296.78 1353
9297.69 1403
9298.60 1293
9299.52 1270
9300.43 1317
9301.34 1324
9302.25 1265
9303.16 1320
9304.07 1360
9304.98 1339
9305.89 1328
9306.80 1363
9307.71 1429
9308.62 1298
9309.53 1344
9310.44 1400
9311.36 1463
9312.27 1445
9313.18 1408
9314.09 1461
9315.00 1426
9315.91 1462
9316.82 1565
9317.73 1506
9318.64 1571
9319.56 1511
9320.47 1451
9321.38 1413
9322.29 1424
9323.20 1421
9324.11 1353
9325.03 1279
9325.94 1329
9326.85 1408
9327.76 1402
9328.67 1474
9329.59 1418
9330.50 1337
9331.41 1277
9332.32 1285
9333.23 1369
9334.15 1348
9335.06 1369
9335.97 1377
9336.88 1302
9337.79 1333
9338.71 1437
9339.62 1358
9340.53 1385
9341.44 1398
9342.36 1364
9343.27 1400
9344.18 1479
9345.09 1503
9346.01 1465
9346.92 1537
9347.83 1537
9348.75 1358
9349.66 1298
9350.57 1340
9351.48 1336
9352.40 1319
9353.31 1311
9354.22 1424
9355.14 1335
9356.05 1334
9356.96 1294
9357.88 1380
9358.79 1388
9359.70 1370
9360.62 1349
9361.53 1422
9362.44 1366
9363.36 1345
9364.27 1348
9365.19 1320
9366.10 1344
9367.01 1407
9367.93 1335
9368.84 1358
9369.75 1296
9370.67 1272
9371.58 1306
9372.50 1431
9373.41 1381
9374.32 1354
9375.24 1332
9376.15 1350
9377.07 1446
9377.98 1322
9378.90 1410
9379.81 1402
9380.72 1392
9381.64 1416
9382.55 1461
9383.47 1544
9384.38 1471
9385.30 1499
9386.21 1547
9387.13 1372
9388.04 1459
9388.96 1483
9389.87 1435
9390.79 1449
9391.70 1586
9392.62 1588
9393.53 1603
9394.45 1599
9395.36 1554
9396.28 1621
9397.19 1730
9398.11 1623
9399.02 1547
9399.94 1599
9400.85 1662
9401.77 1700
9402.68 1662
9403.60 1723
9404.52 1736
9405.43 1574
9406.35 1458
9407.26 1527
9408.18 1545
9409.09 1598
9410.01 1547
9410.93 1555
9411.84 1516
9412.76 1566
9413.67 1462
9414.59 1485
9415.51 1443
9416.42 1451
9417.34 1571
9418.26 1521
9419.17 1445
9420.09 1503
9421.00 1531
9421.92 1450
9422.84 1531
9423.75 1401
9424.67 1545
9425.59 1512
9426.50 1574
9427.42 1589
9428.34 1533
9429.25 1581
9430.17 1560
9431.09 1520
9432.00 1504
9432.92 1499
9433.84 1458
9434.76 1554
9435.67 1728
9436.59 1624
9437.51 1499
9438.42 1743
9439.34 1759
9440.26 1666
9441.18 1644
9442.09 1569
9443.01 1674
9443.93 1672
9444.85 1678
9445.76 1602
9446.68 1563
9447.60 1642
9448.52 1683
9449.43 1637
9450.35 1738
9451.27 1700
9452.19 1621
9453.11 1763
9454.02 1786
9454.94 1911
9455.86 1913
9456.78 1986
9457.70 2128
9458.62 2221
9459.53 2209
9460.45 2186
9461.37 2055
9462.29 2129
9463.21 2015
9464.13 1875
9465.04 1723
9465.96 1745
9466.88 1632
9467.80 1688
9468.72 1806
9469.64 1664
9470.56 1694
9471.48 1645
9472.39 1605
9473.31 1672
9474.23 1604
9475.15 1581
9476.07 1605
9476.99 1587
9477.91 1506
9478.83 1559
9479.75 1628
9480.67 1592
9481.59 1724
9482.51 1691
9483.42 1620
9484.34 1684
9485.26 1677
9486.18 1645
9487.10 1759
9488.02 1786
9488.94 1807
9489.86 1839
9490.78 1777
9491.70 1619
9492.62 1614
9493.54 1675
9494.46 1660
9495.38 1733
9496.30 1685
9497.22 1711
9498.14 1691
9499.06 1664
9499.98 1645
9500.90 1638
9501.82 1747
9502.74 1667
9503.66 1730
9504.58 1647
9505.50 1648
9506.43 1706
9507.35 1713
9508.27 1611
9509.19 1622
9510.11 1555
9511.03 1625
9511.95 1615
9512.87 1637
9513.79 1597
9514.71 1711
9515.63 1681
9516.55 1768
9517.48 1872
9518.40 1750
9519.32 1838
9520.24 1872
9521.16 1865
9522.08 1836
9523.00 1943
9523.92 1953
9524.85 1850
9525.77 1896
9526.69 1823
9527.61 1886
9528.53 1902
9529.45 1809
9530.38 1925
9531.30 2089
9532.22 2171
9533.14 2142
9534.06 2289
9534.98 2483
9535.91 2696
9536.83 2985
9537.75 2869
9538.67 3053
9539.60 3002
9540.52 2856
9541.44 2600
9542.36 2651
9543.28 2469
9544.21 2333
9545.13 2171
9546.05 1977
9546.97 2069
9547.90 1925
9548.82 1986
9549.74 2022
9550.66 1879
9551.59 1833
9552.51 1717
9553.43 1831
9554.36 1834
9555.28 1885
9556.20 1852
9557.13 1764
9558.05 1773
9558.97 1798
9559.89 1876
9560.82 1809
9561.74 1884
9562.66 1911
9563.59 1985
9564.51 1969
9565.43 1973
9566.36 1985
9567.28 1995
9568.20 1857
9569.13 1847
9570.05 1787
9570.98 1849
9571.90 1884
9572.82 1869
9573.75 1830
9574.67 1844
9575.60 1852
9576.52 1819
9577.44 1796
9578.37 1827
9579.29 1739
9580.22 1762
9581.14 1730
9582.06 1670
9582.99 1690
9583.91 1731
9584.84 1700
9585.76 1765
9586.69 1719
9587.61 1603
9588.53 1643
9589.46 1589
9590.38 1530
9591.31 1643
9592.23 1631
9593.16 1656
9594.08 1702
9595.01 1661
9595.93 1645
9596.86 1708
9597.78 1632
9598.71 1659
9599.63 1630
9600.56 1681
9601.48 1676
9602.41 1730
9603.33 1674
9604.26 1722
9605.18 1772
9606.11 1823
9607.03 1876
9607.96 1808
9608.89 1729
9609.81 1724
9610.74 1796
9611.66 1689
9612.59 1722
9613.51 1728
9614.44 1865
9615.37 1837
9616.29 1732
9617.22 1774
9618.14 1755
9619.07 1800
9620.00 1883
9620.92 1798
9621.85 1853
9622.77 1903
9623.70 1860
9624.63 1885
9625.55 1917
9626.48 1862
9627.41 1869
9628.33 1798
9629.26 1794
9630.19 1812
9631.11 1772
9632.04 1850
9632.97 1816
9633.89 1927
9634.82 2048
9635.75 2015
9636.67 2044
9637.60 1997
9638.53 2144
9639.45 2184
9640.38 2143
9641.31 2103
9642.23 2281
9643.16 2308
9644.09 2373
9645.02 2308
9645.94 2264
9646.87 2388
9647.80 2311
9648.73 2315
9649.65 2490
9650.58 2512
9651.51 2521
9652.44 2492
9653.36 2644
9654.29 2737
9655.22 2759
9656.15 2730
9657.08 2658
9658.00 2577
9658.93 2605
9659.86 2494
9660.79 2329
9661.72 2374
9662.64 2343
9663.57 2283
9664.50 2294
9665.43 2159
9666.36 2144
9667.28 2160
9668.21 2149
9669.14 2251
9670.07 2176
9671.00 2207
9671.93 2292
9672.86 2288
9673.78 2178
9674.71 2189
9675.64 2187
9676.57 2261
9677.50 2254
9678.43 2244
9679.36 2217
9680.29 2220
9681.21 2252
9682.14 2293
9683.07 2337
9684.00 2374
9684.93 2439
9685.86 2506
9686.79 2336
9687.72 2407
9688.65 2385
9689.58 2304
9690.51 2305
9691.44 2390
9692.37 2468
9693.30 2464
9694.23 2518
9695.16 2564
9696.09 2520
9697.02 2595
9697.94 2597
9698.87 2435
9699.80 2422
9700.73 2581
9701.66 2761
9702.59 2967
9703.52 2918
9704.45 2982
9705.39 2992
9706.32 2919
9707.25 2769
9708.18 2746
9709.11 2783
9710.04 2697
9710.97 2586
9711.90 2435
9712.83 2486
9713.76 2380
9714.69 2318
9715.62 2264
9716.55 2405
9717.48 2315
9718.41 2263
9719.34 2342
9720.27 2300
9721.21 2251
9722.14 2316
9723.07 2360
9724.00 2358
9724.93 2246
9725.86 2196
9726.79 2103
9727.72 2148
9728.65 2158
9729.59 2092
9730.52 2028
9731.45 2112
9732.38 2041
9733.31 2115
9734.24 2130
9735.17 2077
9736.11 2056
9737.04 2138
9737.97 2087
9738.90 2059
9739.83 1987
9740.77 2046
9741.70 2059
9742.63 2011
9743.56 2063
9744.49 1971
9745.43 1931
9746.36 1992
9747.29 1957
9748.22 1988
9749.15 1951
9750.09 2062
9751.02 2045
9751.95 1862
9752.88 1960
9753.82 1917
9754.75 1897
9755.68 1968
9756.61 1928
9757.55 2011
9758.48 1987
9759.41 1909
9760.35 1943
9761.28 1974
9762.21 1961
9763.14 1897
9764.08 1900
9765.01 2075
9765.94 2008
9766.88 1906
9767.81 1967
9768.74 1993
9769.68 2062
9770.61 2043
9771.54 2069
9772.48 1998
9773.41 2081
9774.34 1999
9775.28 1940
9776.21 1989
9777.14 1951
9778.08 2019
9779.01 1955
9779.94 2022
9780.88 2221
9781.81 2153
9782.75 2239
9783.68 2372
9784.61 2307
9785.55 2295
9786.48 2300
9787.42 2399
9788.35 2327
9789.28 2288
9790.22 2224
9791.15 2339
9792.09 2184
9793.02 2187
9793.96 2179
9794.89 2120
9795.83 2102
9796.76 2082
9797.69 1920
9798.63 2019
9799.56 1975
9800.50 2001
9801.43 1995
9802.37 2053
9803.30 2146
9804.24 2124
9805.17 2166
9806.11 2134
9807.04 2020
9807.98 2036
9808.91 2004
9809.85 1956
9810.78 1910
9811.72 1842
9812.65 1942
9813.59 1831
9814.53 1786
9815.46 1857
9816.40 1894
9817.33 1765
9818.27 1786
9819.20 1819
9820.14 1855
9821.07 1775
9822.01 1701
9822.95 1754
9823.88 1763
9824.82 1696
9825.75 1681
9826.69 1682
9827.63 1645
9828.56 1732
9829.50 1782
9830.43 1700
9831.37 1686
9832.31 1601
9833.24 1599
9834.18 1659
9835.12 1601
9836.05 1561
9836.99 1680
9837.93 1582
9838.86 1569
9839.80 1566
9840.73 1565
9841.67 1638
9842.61 1566
9843.55 1652
9844.48 1708
9845.42 1766
9846.36 1704
9847.29 1663
9848.23 1693
9849.17 1614
9850.10 1614
9851.04 1670
9851.98 1655
9852.92 1609
9853.85 1646
9854.79 1627
9855.73 1705
9856.67 1680
9857.60 1761
9858.54 1692
9859.48 1696
9860.42 1752
9861.35 1782
9862.29 1870
9863.23 1776
9864.17 1762
9865.10 1832
9866.04 1815
9866.98 1804
9867.92 1779
9868.86 1792
9869.79 1709
9870.73 1720
9871.67 1627
9872.61 1689
9873.55 1675
9874.48 1592
9875.42 1622
9876.36 1638
9877.30 1587
9878.24 1736
9879.18 1760
9880.12 1687
9881.05 1739
9881.99 1668
9882.93 1780
9883.87 1769
9884.81 1743
9885.75 1825
9886.69 1710
9887.63 1659
9888.56 1714
9889.50 1718
9890.44 1648
9891.38 1590
9892.32 1572
9893.26 1635
9894.20 1717
9895.14 1803
9896.08 1664
9897.02 1551
9897.96 1587
9898.90 1550
9899.84 1637
9900.77 1600
9901.71 1534
9902.65 1621
9903.59 1576
9904.53 1736
9905.47 1616
9906.41 1581
9907.35 1631
9908.29 1610
9909.23 1650
9910.17 1723
9911.11 1687
9912.05 1673
9912.99 1689
9913.93 1846
9914.87 1849
9915.81 1773
9916.75 1770
9917.69 1770
9918.63 1774
9919.57 1848
9920.52 1848
9921.46 1778
9922.40 1825
9923.34 1725
9924.28 1787
9925.22 1839
9926.16 1940
9927.10 2017
9928.04 2278
9928.98 2732
9929.92 3013
9930.86 3237
9931.80 3503
9932.75 3678
9933.69 3624
9934.63 3498
9935.57 3301
9936.51 3008
9937.45 2786
9938.39 2587
9939.33 2312
9940.28 2139
9941.22 2099
9942.16 1986
9943.10 1869
9944.04 1818
9944.98 1844
9945.92 1753
9946.87 1771
9947.81 1894
9948.75 1924
9949.69 1807
9950.63 1736
9951.58 1844
9952.52 1770
9953.46 1726
9954.40 1632
9955.34 1661
9956.29 1583
9957.23 1601
9958.17 1694
9959.11 1570
9960.06 1661
9961.00 1617
9961.94 1605
9962.88 1653
9963.83 1611
9964.77 1623
9965.71 1642
9966.65 1665
9967.60 1616
9968.54 1614
9969.48 1647
9970.42 1682
9971.37 1702
9972.31 1695
9973.25 1600
9974.20 1488
9975.14 1591
9976.08 1530
9977.03 1584
9977.97 1513
9978.91 1497
9979.86 1492
9980.80 1455
9981.74 1446
9982.69 1421
9983.63 1442
9984.57 1406
9985.52 1438
9986.46 1364
9987.40 1429
9988.35 1425
9989.29 1498
9990.23 1471
9991.18 1474
9992.12 1415
9993.07 1408
9994.01 1446
9994.95 1367
9995.90 1384
9996.84 1382
9997.79 1435
9998.73 1349
9999.67 1367
10000.62 1321
10001.56 1343
10002.51 1361
10003.45 1409
10004.40 1437
10005.34 1544
10006.29 1479
10007.23 1455
10008.17 1516
10009.12 1446
10010.06 1425
10011.01 1446
10011.95 1429
10012.90 1508
10013.84 1473
10014.79 1468
10015.73 1519
10016.68 1519
10017.62 1556
10018.57 1418
10019.51 1421
10020.46 1439
10021.40 1402
10022.35 1460
10023.29 1488
10024.24 1382
10025.19 1367
10026.13 1320
10027.08 1353
10028.02 1417
10028.97 1368
10029.91 1384
10030.86 1440
10031.80 1390
10032.75 1370
10033.70 1421
10034.64 1374
10035.59 1373
10036.53 1279
10037.48 1317
10038.43 1430
10039.37 1425
10040.32 1295
10041.26 1289
10042.21 1303
10043.16 1345
10044.10 1368
10045.05 1272
10046.00 1305
10046.94 1402
10047.89 1293
10048.84 1199
10049.78 1216
10050.73 1250
10051.68 1211
10052.62 1205
10053.57 1212
10054.52 1287
10055.46 1346
10056.41 1316
10057.36 1293
10058.30 1286
10059.25 1286
10060.20 1247
10061.15 1217
10062.09 1277
10063.04 1272
10063.99 1312
10064.93 1354
10065.88 1239
10066.83 1300
10067.78 1273
10068.72 1250
10069.67 1278
10070.62 1188
10071.57 1141
10072.51 1173
10073.46 1226
10074.41 1345
10075.36 1241
10076.31 1201
10077.25 1245
10078.20 1257
10079.15 1200
10080.10 1241
10081.05 1246
10081.99 1193
10082.94 1197
10083.89 1186
10084.84 1185
10085.79 1285
10086.74 1257
10087.68 1204
10088.63 1205
10089.58 1155
10090.53 1149
10091.48 1102
10092.43 1126
10093.37 1165
10094.32 1251
10095.27 1202
10096.22 1210
10097.17 1208
10098.12 1167
10099.07 1200
10100.02 1156
10100.97 1143
10101.91 1235
10102.86 1229
10103.81 1219
10104.76 1164
10105.71 1174
10106.66 1232
10107.61 1174
10108.56 1144
10109.51 1172
10110.46 1189
10111.41 1195
10112.36 1136
10113.31 1132
10114.26 1126
10115.21 1180
10116.16 1121
10117.11 1166
10118.06 1208
10119.01 1120
10119.96 1110
10120.91 1089
10121.86 1087
10122.81 1164
10123.76 1156
10124.71 1091
10125.66 1145
10126.61 1142
10127.56 1150
10128.51 1135
10129.46 1053
10130.41 1146
10131.36 1126
10132.31 1069
10133.26 1079
10134.21 1171
10135.16 1110
10136.11 1087
10137.06 1119
10138.01 1047
10138.96 1047
10139.91 1101
10140.86 1064
10141.82 1048
10142.77 1115
10143.72 1025
10144.67 1025
10145.62 1057
10146.57 1091
10147.52 1084
10148.47 1138
10149.42 1165
10150.38 1126
10151.33 1145
10152.28 1116
10153.23 1102
10154.18 1174
10155.13 1086
10156.09 1110
10157.04 1102
10157.99 1162
10158.94 1140
10159.89 1160
10160.84 1148
10161.80 1176
10162.75 1154
10163.70 1142
10164.65 1170
10165.60 1035
10166.56 1108
10167.51 1238
10168.46 1130
10169.41 1096
10170.36 1158
10171.32 1187
10172.27 1129
10173.22 1122
10174.17 1120
10175.13 1156
10176.08 1062
10177.03 1077
10177.98 1201
10178.94 1139
10179.89 1139
10180.84 1169
10181.80 1157
10182.75 1170
10183.70 1182
10184.65 1144
10185.61 1154
10186.56 1146
10187.51 1196
10188.47 1091
10189.42 1158
10190.37 1165
10191.33 1206
10192.28 1163
10193.23 1099
10194.19 1220
10195.14 1221
10196.09 1148
10197.05 1160
10198.00 1172
10198.95 1231
10199.91 1257
10200.86 1244
10201.82 1269
10202.77 1236
10203.72 1289
10204.68 1245
10205.63 1247
10206.58 1289
10207.54 1236
10208.49 1323
10209.45 1354
10210.40 1314
10211.36 1352
10212.31 1427
10213.26 1458
10214.22 1422
10215.17 1481
10216.13 1414
10217.08 1408
10218.04 1323
10218.99 1303
10219.94 1358
10220.90 1311
10221.85 1363
10222.81 1234
10223.76 1235
10224.72 1283
10225.67 1296
10226.63 1263
10227.58 1329
10228.54 1317
10229.49 1321
10230.45 1211
10231.40 1253
10232.36 1258
10233.31 1230
10234.27 1289
10235.22 1296
10236.18 1424
10237.14 1356
10238.09 1430
10239.05 1324
10240.00 1287
10240.96 1427
10241.91 1413
10242.87 1393
10243.82 1381
10244.78 1359
10245.74 1278
10246.69 1314
10247.65 1275
10248.60 1298
10249.56 1214
10250.52 1180
10251.47 1310
10252.43 1240
10253.38 1243
10254.34 1278
10255.30 1247
10256.25 1169
10257.21 1215
10258.17 1177
10259.12 1169
10260.08 1125
10261.04 1174
10261.99 1206
10262.95 1173
10263.91 1211
10264.86 1132
10265.82 1112
10266.78 1085
10267.73 1162
10268.69 1188
10269.65 1111
10270.60 1104
10271.56 1139
10272.52 1141
10273.47 1075
10274.43 1076
10275.39 1120
10276.35 1140
10277.30 1122
10278.26 1153
10279.22 1086
10280.18 1102
10281.13 1106
10282.09 1147
10283.05 1000
10284.01 1102
10284.96 1101
10285.92 1153
10286.88 1031
10287.84 1117
10288.79 1105
10289.75 1085
10290.71 1145
10291.67 1118
10292.63 1077
10293.58 1087
10294.54 1116
10295.50 1161
10296.46 1052
10297.42 1078
10298.38 1157
10299.33 1217
10300.29 1171
10301.25 1176
10302.21 1157
10303.17 1169
10304.13 1153
10305.08 1080
10306.04 1078
10307.00 1087
10307.96 1173
10308.92 1122
10309.88 1125
10310.84 1160
10311.80 1106
10312.75 1052
10313.71 1150
10314.67 1068
10315.63 1044
10316.59 1081
10317.55 1083
10318.51 1096
10319.47 1134
10320.43 1114
10321.39 1078
10322.35 1080
10323.31 969
10324.27 1012
10325.23 1100
10326.18 1086
10327.14 1084
10328.10 1122
10329.06 1110
10330.02 1149
10330.98 1119
10331.94 1051
10332.90 1049
10333.86 1020
10334.82 1079
10335.78 1133
10336.74 1100
10337.70 1152
10338.66 1032
10339.62 1081
10340.58 1064
10341.54 1092
10342.50 1108
10343.46 1026
10344.43 1058
10345.39 1046
10346.35 1053
10347.31 1086
10348.27 1085
10349.23 1045
10350.19 1049
10351.15 1101
10352.11 1142
10353.07 1119
10354.03 1108
10354.99 1115
10355.95 1122
10356.91 1177
10357.88 1118
10358.84 1138
10359.80 1018
10360.76 1045
10361.72 1062
10362.68 1139
10363.64 1028
10364.60 1068
10365.57 1114
10366.53 1052
10367.49 1045
10368.45 1052
10369.41 1057
10370.37 1039
10371.34 994
10372.30 983
10373.26 1009
10374.22 1008
10375.18 1100
10376.14 1010
10377.11 1002
10378.07 1032
10379.03 1047
10379.99 1027
10380.95 1041
10381.92 1044
10382.88 1084
10383.84 1094
10384.80 1030
10385.77 1064
10386.73 1063
10387.69 1019
10388.65 1053
10389.62 1027
10390.58 1010
10391.54 1077
10392.50 1085
10393.47 956
10394.43 1025
10395.39 1073
10396.35 1080
10397.32 1094
10398.28 1034
10399.24 1093
10400.21 1089
10401.17 1105
10402.13 1064
10403.10 1107
10404.06 1089
10405.02 1174
10405.99 1134
10406.95 1120
10407.91 1125
10408.88 1038
10409.84 1155
10410.80 1116
10411.77 1071
10412.73 1085
10413.69 1168
10414.66 1209
10415.62 1139
10416.58 1136
10417.55 1213
10418.51 1137
10419.48 1241
10420.44 1327
10421.40 1392
10422.37 1460
10423.33 1645
10424.30 1642
10425.26 1636
10426.23 1573
10427.19 1551
10428.15 1632
10429.12 1463
10430.08 1338
10431.05 1373
10432.01 1330
10432.98 1231
10433.94 1294
10434.91 1259
10435.87 1177
10436.83 1127
10437.80 1099
10438.76 1130
10439.73 1152
10440.69 1117
10441.66 1078
10442.62 1077
10443.59 1032
10444.55 1064
10445.52 1104
10446.48 1030
10447.45 1045
10448.41 1037
10449.38 1036
10450.35 1067
10451.31 1061
10452.28 1023
10453.24 1046
10454.21 1016
10455.17 1088
10456.14 1068
10457.10 1127
10458.07 1074
10459.04 1114
10460.00 1086
10460.97 1094
10461.93 1031
10462.90 990
10463.87 1024
10464.83 1150
10465.80 1123
10466.76 1017
10467.73 1030
10468.70 1029
10469.66 963
10470.63 981
10471.59 952
10472.56 909
10473.53 938
10474.49 947
10475.46 1000
10476.43 1044
10477.39 914
10478.36 1008
10479.33 940
10480.29 982
10481.26 1025
10482.23 988
10483.19 934
10484.16 1013
10485.13 1019
10486.09 1001
10487.06 950
10488.03 1009
10489.00 947
10489.96 1022
10490.93 955
10491.90 926
10492.87 906
10493.83 941
10494.80 961
10495.77 929
10496.73 957
10497.70 943
10498.67 1007
10499.64 1037
10500.61 951
10501.57 977
10502.54 1013
10503.51 963
10504.48 924
10505.44 995
10506.41 994
10507.38 942
10508.35 987
10509.32 999
10510.28 1028
10511.25 1011
10512.22 979
10513.19 966
10514.16 986
10515.13 969
10516.09 952
10517.06 953
10518.03 948
10519.00 879
10519.97 998
10520.94 990
10521.91 956
10522.87 1032
10523.84 963
10524.81 904
10525.78 1004
10526.75 1022
10527.72 969
10528.69 1028
10529.66 997
10530.63 984
10531.59 1011
10532.56 984
10533.53 1028
10534.50 1035
10535.47 1033
10536.44 987
10537.41 950
10538.38 913
10539.35 936
10540.32 910
10541.29 939
10542.26 974
10543.23 976
10544.20 963
10545.17 944
10546.14 1022
10547.11 1000
10548.08 988
10549.05 958
10550.02 957
10550.99 988
10551.96 953
10552.93 946
10553.90 922
10554.87 994
10555.84 1020
10556.81 988
10557.78 953
10558.75 981
10559.72 962
10560.69 974
10561.66 1053
10562.63 1023
10563.60 1020
10564.57 1065
10565.54 1045
10566.51 1087
10567.48 1118
10568.45 1058
10569.42 1066
10570.40 1065
10571.37 1074
10572.34 1040
10573.31 1047
10574.28 1050
10575.25 1050
10576.22 1016
10577.19 973
10578.16 1008
10579.14 986
10580.11 999
10581.08 960
10582.05 956
10583.02 984
10583.99 963
10584.96 968
10585.94 967
10586.91 929
10587.88 911
10588.85 924
10589.82 995
10590.79 990
10591.77 1008
10592.74 976
10593.71 943
10594.68 907
10595.65 1016
10596.63 971
10597.60 955
10598.57 976
10599.54 963
10600.52 959
10601.49 1000
10602.46 973
10603.43 945
10604.41 1006
10605.38 939
10606.35 940
10607.32 1047
10608.30 989
10609.27 936
10610.24 969
10611.21 930
10612.19 933
10613.16 914
10614.13 934
10615.11 934
10616.08 958
10617.05 973
10618.02 961
10619.00 965
10619.97 943
10620.94 1042
10621.92 1013
10622.89 1008
10623.86 1032
10624.84 1031
10625.81 1057
10626.78 1048
10627.76 1042
10628.73 1060
10629.71 1103
10630.68 1031
10631.65 1063
10632.63 1050
10633.60 935
10634.57 944
10635.55 952
10636.52 958
10637.50 934
10638.47 945
10639.44 973
10640.42 1012
10641.39 1089
10642.37 1001
10643.34 1059
10644.31 1120
10645.29 1128
10646.26 1076
10647.24 979
10648.21 1053
10649.19 1022
10650.16 1020
10651.14 1013
10652.11 1102
10653.09 1086
10654.06 946
10655.04 903
10656.01 944
10656.98 1004
10657.96 903
10658.93 937
10659.91 964
10660.88 946
10661.86 904
10662.84 906
10663.81 885
10664.79 918
10665.76 938
10666.74 939
10667.71 915
10668.69 904
10669.66 924
10670.64 947
10671.61 921
10672.59 965
10673.56 1001
10674.54 937
10675.52 972
10676.49 895
10677.47 920
10678.44 900
10679.42 986
10680.40 940
10681.37 939
10682.35 868
10683.32 935
10684.30 920
10685.28 963
10686.25 885
10687.23 891
10688.20 943
10689.18 887
10690.16 894
10691.13 970
10692.11 967
10693.09 913
10694.06 910
10695.04 919
10696.02 889
10696.99 888
10697.97 899
10698.95 857
10699.92 874
10700.90 832
10701.88 856
10702.85 895
10703.83 901
10704.81 959
10705.79 879
10706.76 829
10707.74 808
10708.72 882
10709.70 878
10710.67 832
10711.65 833
10712.63 837
10713.60 825
10714.58 868
10715.56 840
10716.54 892
10717.52 876
10718.49 897
10719.47 932
10720.45 864
10721.43 828
10722.40 869
10723.38 845
10724.36 937
10725.34 916
10726.32 859
10727.29 844
10728.27 831
10729.25 849
10730.23 851
10731.21 889
10732.19 851
10733.16 877
10734.14 924
10735.12 870
10736.10 847
10737.08 904
10738.06 892
10739.03 888
10740.01 921
10740.99 905
10741.97 946
10742.95 902
10743.93 907
10744.91 875
10745.89 895
10746.87 911
10747.84 825
10748.82 847
10749.80 931
10750.78 855
10751.76 818
10752.74 892
10753.72 876
10754.70 905
10755.68 940
10756.66 874
10757.64 766
10758.62 839
10759.60 780
10760.58 868
10761.56 849
10762.54 892
10763.52 855
10764.50 820
10765.48 838
10766.45 815
10767.43 811
10768.41 795
10769.39 810
10770.38 824
10771.36 859
10772.34 844
10773.32 840
10774.30 865
10775.28 859
10776.26 831
10777.24 835
10778.22 845
10779.20 842
10780.18 793
10781.16 800
10782.14 877
10783.12 823
10784.10 818
10785.08 839
10786.06 890
10787.04 930
10788.02 831
10789.00 904
10789.99 871
10790.97 882
10791.95 854
10792.93 889
10793.91 801
10794.89 754
10795.87 786
10796.85 824
10797.84 798
10798.82 789
10799.80 774
10800.78 802
10801.76 836
10802.74 857
10803.72 807
10804.71 806
10805.69 829
10806.67 883
10807.65 852
10808.63 820
10809.61 892
10810.60 789
10811.58 856
10812.56 853
10813.54 804
10814.52 860
10815.51 814
10816.49 849
10817.47 940
10818.45 823
10819.44 822
10820.42 836
10821.40 855
10822.38 837
10823.37 845
10824.35 877
10825.33 892
10826.31 860
10827.30 886
10828.28 822
10829.26 856
10830.24 921
10831.23 840
10832.21 894
10833.19 891
10834.18 897
10835.16 852
10836.14 803
10837.13 843
10838.11 921
10839.09 812
10840.07 755
10841.06 765
10842.04 809
10843.02 848
10844.01 875
10844.99 859
10845.98 809
10846.96 849
10847.94 776
10848.93 828
10849.91 770
10850.89 840
10851.88 832
10852.86 826
10853.84 869
10854.83 883
10855.81 877
10856.80 939
10857.78 882
10858.77 858
10859.75 864
10860.73 845
10861.72 811
10862.70 846
10863.69 922
10864.67 822
10865.66 878
10866.64 861
10867.62 867
10868.61 920
10869.59 868
10870.58 851
10871.56 883
10872.55 918
10873.53 902
10874.52 801
10875.50 810
10876.49 913
10877.47 875
10878.46 981
10879.44 983
10880.43 934
10881.41 866
10882.40 823
10883.38 881
10884.37 925
10885.35 977
10886.34 916
10887.32 878
10888.31 852
10889.29 898
10890.28 858
10891.27 905
10892.25 952
10893.24 959
10894.22 959
10895.21 1041
10896.19 1045
10897.18 963
10898.17 1002
10899.15 1036
10900.14 909
10901.12 920
10902.11 968
10903.10 926
10904.08 960
10905.07 1016
10906.05 1044
10907.04 1012
10908.03 1004
10909.01 982
10910.00 935
10910.99 949
10911.97 970
10912.96 1009
10913.95 985
10914.93 949
10915.92 975
10916.91 939
10917.89 972
10918.88 957
10919.87 997
10920.85 924
10921.84 949
10922.83 965
10923.81 1010
10924.80 1013
10925.79 974
10926.78 1044
10927.76 992
10928.75 927
10929.74 1026
10930.73 987
10931.71 986
10932.70 1013
10933.69 984
10934.68 989
10935.66 1067
10936.65 1094
10937.64 1065
10938.63 1002
10939.61 1038
10940.60 974
10941.59 995
10942.58 993
10943.57 1008
10944.55 1064
10945.54 1099
10946.53 1087
10947.52 1169
10948.51 1049
10949.49 1088
10950.48 1077
10951.47 1078
10952.46 1149
10953.45 1136
10954.44 1131
10955.42 1121
10956.41 1133
10957.40 1133
10958.39 1209
10959.38 1301
10960.37 1266
10961.36 1314
10962.34 1322
10963.33 1291
10964.32 1268
10965.31 1268
10966.30 1338
10967.29 1286
10968.28 1287
10969.27 1389
10970.26 1286
10971.25 1248
10972.24 1313
10973.22 1177
10974.21 1202
10975.20 1272
10976.19 1263
10977.18 1213
10978.17 1190
10979.16 1220
10980.15 1298
10981.14 1227
10982.13 1282
10983.12 1255
10984.11 1282
10985.10 1188
10986.09 1229
10987.08 1279
10988.07 1315
10989.06 1235
10990.05 1256
10991.04 1239
10992.03 1227
10993.02 1236
10994.01 1245
10995.00 1273
10995.99 1274
10996.98 1314
10997.97 1346
10998.96 1328
10999.95 1337
11000.94 1363
11001.93 1478
11002.92 1471
11003.92 1484
11004.91 1620
11005.90 1660
11006.89 1676
11007.88 1753
11008.87 1595
11009.86 1579
11010.85 1439
11011.84 1428
11012.83 1426
11013.82 1406
11014.82 1296
11015.81 1273
11016.80 1213
11017.79 1307
11018.78 1299
11019.77 1317
11020.76 1217
11021.76 1165
11022.75 1129
11023.74 1117
11024.73 1166
11025.72 1180
11026.71 1262
11027.70 1206
11028.70 1174
11029.69 1169
11030.68 1163
11031.67 1176
11032.66 1143
11033.66 1088
11034.65 1077
11035.64 1076
11036.63 1117
11037.62 1155
11038.62 1151
11039.61 1090
11040.60 1050
11041.59 1088
11042.59 1085
11043.58 1111
11044.57 1069
11045.56 1012
11046.56 1040
11047.55 1061
11048.54 1113
11049.53 963
11050.53 983
11051.52 1067
11052.51 1066
11053.51 1112
11054.50 961
11055.49 948
11056.49 959
11057.48 1036
11058.47 1004
11059.46 1030
11060.46 1038
11061.45 959
11062.44 910
11063.44 919
11064.43 1005
11065.42 985
11066.42 1013
11067.41 1035
11068.41 1004
11069.40 963
11070.39 925
11071.39 927
11072.38 1004
11073.37 1025
11074.37 977
11075.36 1001
11076.36 1017
11077.35 963
11078.34 1004
11079.34 997
11080.33 1016
11081.33 983
11082.32 983
11083.31 996
11084.31 1026
11085.30 1005
11086.30 928
11087.29 968
11088.29 1094
11089.28 995
11090.28 967
11091.27 987
11092.27 966
11093.26 968
11094.25 942
11095.25 924
11096.24 971
11097.24 997
11098.23 1022
11099.23 962
11100.22 972
11101.22 1011
11102.21 975
11103.21 932
11104.20 1078
11105.20 998
11106.20 1024
11107.19 983
11108.19 1017
11109.18 1059
11110.18 1049
11111.17 1045
11112.17 949
11113.16 983
11114.16 917
11115.15 993
11116.15 954
11117.15 994
11118.14 1002
11119.14 1060
11120.13 1077
11121.13 1061
11122.13 1006
11123.12 1012
11124.12 1092
11125.11 1104
11126.11 1083
11127.11 1077
11128.10 1102
11129.10 1107
11130.10 1106
11131.09 1201
11132.09 1214
11133.09 1191
11134.08 1217
11135.08 1117
11136.07 1092
11137.07 1042
11138.07 1076
11139.07 1076
11140.06 1042
11141.06 997
11142.06 1040
11143.05 1038
11144.05 1011
11145.05 976
11146.04 1048
11147.04 1081
11148.04 1092
11149.04 1060
11150.03 1069
11151.03 1014
11152.03 1003
11153.02 1026
11154.02 1061
11155.02 990
11156.02 1041
11157.01 1096
11158.01 989
11159.01 917
11160.01 914
11161.01 1013
11162.00 1025
11163.00 993
11164.00 972
11165.00 1038
11165.99 981
11166.99 1021
11167.99 1043
11168.99 1054
11169.99 940
11170.99 925
11171.98 929
11172.98 963
11173.98 1000
11174.98 1030
11175.98 963
11176.98 978
11177.97 977
11178.97 981
11179.97 955
11180.97 934
11181.97 976
11182.97 963
11183.97 1003
11184.96 953
11185.96 994
11186.96 999
11187.96 932
11188.96 932
11189.96 980
11190.96 929
11191.96 960
11192.96 987
11193.96 956
11194.96 939
11195.96 949
11196.95 955
11197.95 902
11198.95 921
11199.95 966
11200.95 942
11201.95 844
11202.95 896
11203.95 908
11204.95 893
11205.95 936
11206.95 1004
11207.95 1035
11208.95 934
11209.95 924
11210.95 904
11211.95 953
11212.95 983
11213.95 1042
11214.95 905
11215.95 893
11216.95 932
11217.95 943
11218.95 907
11219.95 937
11220.95 946
11221.95 976
11222.95 940
11223.95 951
11224.95 886
11225.96 890
11226.96 913
11227.96 886
11228.96 875
11229.96 905
11230.96 908
11231.96 933
11232.96 910
11233.96 953
11234.96 907
11235.96 897
11236.97 901
11237.97 898
11238.97 812
11239.97 906
11240.97 914
11241.97 955
11242.97 1005
11243.98 954
11244.98 918
11245.98 946
11246.98 925
11247.98 990
11248.98 923
11249.98 876
11250.99 924
11251.99 894
11252.99 921
11253.99 908
11254.99 929
11256.00 919
11257.00 988
11258.00 948
11259.00 949
11260.00 924
11261.01 974
11262.01 951
11263.01 950
11264.01 998
11265.02 982
11266.02 895
11267.02 997
11268.02 897
11269.03 914
11270.03 1052
11271.03 980
11272.03 1000
11273.04 979
11274.04 1034
11275.04 997
11276.05 979
11277.05 986
11278.05 981
11279.05 996
11280.06 991
11281.06 973
11282.06 1042
11283.07 1047
11284.07 1045
11285.07 1062
11286.08 1072
11287.08 1131
11288.08 1096
11289.09 1019
11290.09 974
11291.09 1071
11292.10 1051
11293.10 983
11294.11 1043
11295.11 991
11296.11 958
11297.12 1002
11298.12 1006
11299.13 929
11300.13 942
11301.13 947
11302.14 915
11303.14 950
11304.15 1014
11305.15 979
11306.15 987
11307.16 982
11308.16 1005
11309.17 995
11310.17 932
11311.18 923
11312.18 937
11313.18 986
11314.19 939
11315.19 1030
11316.20 1132
11317.20 1095
11318.21 1051
11319.21 1017
11320.22 1102
11321.22 1022
11322.23 1014
11323.23 1035
11324.24 1069
11325.24 996
11326.25 989
11327.25 969
11328.26 936
11329.26 892
11330.27 940
11331.27 926
11332.28 885
11333.29 873
11334.29 929
11335.30 865
11336.30 868
11337.31 876
11338.31 871
11339.32 956
11340.33 907
11341.33 890
11342.34 941
11343.34 944
11344.35 962
11345.35 957
11346.36 887
11347.37 919
11348.37 979
11349.38 965
11350.39 961
11351.39 888
11352.40 921
11353.40 963
11354.41 961
11355.42 937
11356.42 947
11357.43 879
11358.44 951
11359.44 900
11360.45 921
11361.46 902
11362.46 930
11363.47 949
11364.48 956
11365.48 935
11366.49 950
11367.50 878
11368.50 906
11369.51 926
11370.52 867
11371.53 874
11372.53 915
11373.54 915
11374.55 932
11375.56 923
11376.56 870
11377.57 838
11378.58 872
11379.59 882
11380.59 966
11381.60 894
11382.61 860
11383.62 893
11384.62 889
11385.63 862
11386.64 885
11387.65 898
11388.65 870
11389.66 899
11390.67 837
11391.68 892
11392.69 873
11393.69 930
11394.70 873
11395.71 896
11396.72 961
11397.73 929
11398.74 904
11399.74 868
11400.75 909
11401.76 892
11402.77 878
11403.78 915
11404.79 899
11405.80 861
11406.80 904
11407.81 896
11408.82 882
11409.83 886
11410.84 911
11411.85 916
11412.86 873
11413.87 872
11414.88 960
11415.89 894
11416.89 932
11417.90 883
11418.91 932
11419.92 880
11420.93 935
11421.94 905
11422.95 937
11423.96 922
11424.97 912
11425.98 883
11426.99 842
11428.00 847
11429.01 859
11430.02 878
11431.03 935
11432.04 865
11433.05 932
11434.06 934
11435.07 920
11436.08 879
11437.09 885
11438.10 946
11439.11 939
11440.12 934
11441.13 925
11442.14 903
11443.15 1011
11444.16 961
11445.17 1026
11446.18 919
11447.19 942
11448.20 984
11449.21 958
11450.22 990
11451.23 978
11452.24 964
11453.25 997
11454.27 1017
11455.28 945
11456.29 949
11457.30 954
11458.31 935
11459.32 939
11460.33 983
11461.34 975
11462.35 975
11463.36 1010
11464.38 1003
11465.39 1012
11466.40 1046
11467.41 1092
11468.42 994
11469.43 947
11470.44 1021
11471.46 981
11472.47 970
11473.48 1031
11474.49 980
11475.50 1014
11476.52 1045
11477.53 1034
11478.54 1114
11479.55 1030
11480.56 1070
11481.57 1029
11482.59 1032
11483.60 1065
11484.61 1059
11485.62 1049
11486.64 1102
11487.65 1072
11488.66 1110
11489.67 1090
11490.69 1107
11491.70 1104
11492.71 1088
11493.72 1105
11494.74 1077
11495.75 1117
11496.76 1095
11497.77 1060
11498.79 1113
11499.80 1086
11500.81 1096
11501.83 1097
11502.84 1132
11503.85 1143
11504.86 1175
11505.88 1150
11506.89 1061
11507.90 1088
11508.92 1099
11509.93 1152
11510.94 1175
11511.96 1204
11512.97 1140
11513.98 1119
11515.00 1104
11516.01 1189
11517.02 1130
11518.04 1129
11519.05 1136
11520.07 1186
11521.08 1167
11522.09 1169
11523.11 1169
11524.12 1181
11525.13 1177
11526.15 1196
11527.16 1225
11528.18 1165
11529.19 1180
11530.21 1196
11531.22 1199
11532.23 1270
11533.25 1211
11534.26 1234
11535.28 1250
11536.29 1177
11537.31 1206
11538.32 1361
11539.34 1317
11540.35 1383
11541.36 1331
11542.38 1337
11543.39 1307
11544.41 1393
11545.42 1401
11546.44 1346
11547.45 1392
11548.47 1440
11549.48 1410
11550.50 1355
11551.51 1460
11552.53 1494
11553.54 1438
11554.56 1425
11555.57 1434
11556.59 1480
11557.61 1622
11558.62 1476
11559.64 1525
11560.65 1455
11561.67 1434
11562.68 1470
11563.70 1538
11564.71 1552
11565.73 1549
11566.75 1545
11567.76 1551
11568.78 1745
11569.79 1608
11570.81 1714
11571.83 1718
11572.84 1637
11573.86 1727
11574.87 1703
11575.89 1814
11576.91 1843
11577.92 1905
11578.94 1863
11579.96 1944
11580.97 1893
11581.99 2014
11583.00 2042
11584.02 2072
11585.04 2151
11586.05 2140
11587.07 2136
11588.09 2273
11589.10 2341
11590.12 2319
11591.14 2359
11592.16 2383
11593.17 2493
11594.19 2587
11595.21 2528
11596.22 2694
11597.24 2775
11598.26 2916
11599.28 2979
11600.29 3271
11601.31 3490
11602.33 3673
11603.34 3829
11604.36 3947
11605.38 4133
11606.40 4286
11607.41 4235
11608.43 4074
11609.45 3897
11610.47 3830
11611.49 3631
11612.50 3601
11613.52 3339
11614.54 3191
11615.56 3066
11616.58 3240
11617.59 3259
11618.61 3286
11619.63 3228
11620.65 3150
11621.67 3277
11622.68 3291
11623.70 3417
11624.72 3418
11625.74 3482
11626.76 3552
11627.78 3448
11628.79 3579
11629.81 3790
11630.83 3979
11631.85 4148
11632.87 4332
11633.89 4569
11634.91 4876
11635.93 5319
11636.94 5815
11637.96 6127
11638.98 6574
11640.00 6820
11641.02 6693
11642.04 6400
11643.06 6106
11644.08 5931
11645.10 5590
11646.12 4971
11647.14 4537
11648.16 4215
11649.17 3939
11650.19 3606
11651.21 3457
11652.23 3324
11653.25 3292
11654.27 2999
11655.29 3031
11656.31 3060
11657.33 3100
11658.35 2967
11659.37 2789
11660.39 2833
11661.41 2700
11662.43 2618
11663.45 2654
11664.47 2627
11665.49 2519
11666.51 2589
11667.53 2638
11668.55 2472
11669.57 2414
11670.59 2454
11671.61 2485
11672.63 2392
11673.65 2440
11674.67 2489
11675.70 2307
11676.72 2416
11677.74 2441
11678.76 2471
11679.78 2307
11680.80 2220
11681.82 2326
11682.84 2215
11683.86 2171
11684.88 2138
11685.90 2067
11686.92 2101
11687.95 1961
11688.97 1951
11689.99 1930
11691.01 1991
11692.03 1917
11693.05 1840
11694.07 1988
11695.10 1951
11696.12 1959
11697.14 1941
11698.16 1959
11699.18 1930
11700.20 1884
11701.22 1850
11702.25 1897
11703.27 1896
11704.29 1840
11705.31 1858
11706.33 1889
11707.36 1876
11708.38 1907
11709.40 1890
11710.42 1928
11711.44 1898
11712.47 1957
11713.49 1896
11714.51 1904
11715.53 1866
11716.56 1981
11717.58 2026
11718.60 2022
11719.62 1977
11720.65 1957
11721.67 1980
11722.69 1970
11723.71 1868
11724.74 1811
11725.76 1796
11726.78 1898
11727.80 1970
11728.83 1832
11729.85 1789
11730.87 1818
11731.90 1817
11732.92 1840
11733.94 1778
11734.97 1718
11735.99 1742
11737.01 1845
11738.04 1817
11739.06 1736
11740.08 1773
11741.11 1770
11742.13 1756
11743.15 1733
11744.18 1654
11745.20 1697
11746.22 1689
11747.25 1569
11748.27 1599
11749.30 1599
11750.32 1684
11751.34 1580
11752.37 1575
11753.39 1576
11754.42 1593
11755.44 1680
11756.46 1662
11757.49 1643
11758.51 1597
11759.54 1575
11760.56 1572
11761.58 1464
11762.61 1484
11763.63 1490
11764.66 1493
11765.68 1432
11766.71 1382
11767.73 1430
11768.76 1403
11769.78 1312
11770.81 1330
11771.83 1387
11772.86 1360
11773.88 1361
11774.91 1389
11775.93 1321
11776.96 1395
11777.98 1346
11779.01 1430
11780.03 1374
11781.06 1286
11782.08 1379
11783.11 1351
11784.13 1365
11785.16 1393
11786.18 1359
11787.21 1401
11788.23 1319
11789.26 1312
11790.28 1350
11791.31 1330
11792.34 1350
11793.36 1313
11794.39 1321
11795.41 1260
11796.44 1284
11797.47 1280
11798.49 1253
11799.52 1332
11800.54 1275
11801.57 1250
11802.60 1227
11803.62 1234
11804.65 1188
11805.67 1157
11806.70 1247
11807.73 1226
11808.75 1206
11809.78 1239
11810.81 1195
11811.83 1220
11812.86 1266
11813.89 1178
11814.91 1145
11815.94 1125
11816.97 1124
11817.99 1080
11819.02 1090
11820.05 1087
11821.07 1108
11822.10 1081
11823.13 1105
11824.16 1066
11825.18 1096
11826.21 1110
11827.24 1083
11828.26 1074
11829.29 1130
11830.32 1140
11831.35 1130
11832.37 1184
11833.40 1151
11834.43 1123
11835.46 1130
11836.48 1150
11837.51 1134
11838.54 1162
11839.57 1070
11840.59 1084
11841.62 1072
11842.65 1072
11843.68 1058
11844.71 994
11845.73 1045
11846.76 1059
11847.79 1017
11848.82 969
11849.85 973
11850.88 1032
11851.90 1077
11852.93 1003
11853.96 1004
11854.99 1000
11856.02 1006
11857.05 986
11858.07 976
11859.10 994
11860.13 954
11861.16 973
11862.19 956
11863.22 1061
11864.25 1042
11865.28 977
11866.30 927
11867.33 938
11868.36 974
11869.39 980
11870.42 942
11871.45 930
11872.48 953
11873.51 964
11874.54 947
11875.57 996
11876.60 937
11877.63 839
11878.65 853
11879.68 941
11880.71 898
11881.74 925
11882.77 932
11883.80 948
11884.83 980
11885.86 961
11886.89 873
11887.92 947
11888.95 923
11889.98 938
11891.01 940
11892.04 915
11893.07 939
11894.10 973
11895.13 991
11896.16 906
11897.19 841
11898.22 866
11899.25 909
11900.28 930
11901.31 879
11902.34 926
11903.38 958
11904.41 975
11905.44 954
11906.47 941
11907.50 976
11908.53 981
11909.56 958
11910.59 855
11911.62 842
11912.65 948
11913.68 975
11914.71 964
11915.75 927
11916.78 984
11917.81 947
11918.84 1005
11919.87 876
11920.90 917
11921.93 941
11922.96 928
11924.00 940
11925.03 963
11926.06 884
11927.09 918
11928.12 1006
11929.15 930
11930.18 915
11931.22 983
11932.25 1020
11933.28 1006
11934.31 1056
11935.34 1023
11936.38 1077
11937.41 1118
11938.44 1014
11939.47 1045
11940.50 1029
11941.54 1092
11942.57 1045
11943.60 991
11944.63 1008
11945.67 930
11946.70 991
11947.73 964
11948.76 901
11949.80 894
11950.83 914
11951.86 920
11952.89 922
11953.93 857
11954.96 878
11955.99 875
11957.02 880
11958.06 878
11959.09 892
11960.12 853
11961.16 873
11962.19 847
11963.22 865
11964.26 888
11965.29 898
11966.32 865
11967.36 888
11968.39 797
11969.42 826
11970.46 884
11971.49 880
11972.52 824
11973.56 815
11974.59 842
11975.62 823
11976.66 834
11977.69 808
11978.73 827
11979.76 880
11980.79 860
11981.83 868
11982.86 886
11983.89 819
11984.93 855
11985.96 827
11987.00 835
11988.03 852
11989.07 839
11990.10 848
11991.13 827
11992.17 790
11993.20 839
11994.24 877
11995.27 816
11996.31 823
11997.34 789
11998.38 817
11999.41 870
12000.45 901
12001.48 888
12002.51 806
12003.55 752
12004.58 784
12005.62 796
12006.65 771
12007.69 853
12008.72 834
12009.76 819
12010.80 865
12011.83 869
12012.87 896
12013.90 855
12014.94 845
12015.97 872
12017.01 841
12018.04 841
12019.08 770
12020.11 844
12021.15 832
12022.19 820
12023.22 885
12024.26 924
12025.29 897
12026.33 842
12027.36 857
12028.40 867
12029.44 872
12030.47 901
12031.51 935
12032.54 897
12033.58 861
12034.62 796
12035.65 898
12036.69 904
12037.73 880
12038.76 863
12039.80 823
12040.84 909
12041.87 930
12042.91 857
12043.94 833
12044.98 813
12046.02 819
12047.06 900
12048.09 866
12049.13 855
12050.17 933
12051.20 901
12052.24 911
12053.28 872
12054.31 802
12055.35 896
12056.39 883
12057.43 837
12058.46 889
12059.50 920
12060.54 978
12061.57 891
12062.61 849
12063.65 920
12064.69 905
12065.72 937
12066.76 951
12067.80 907
12068.84 917
12069.88 964
12070.91 940
12071.95 881
12072.99 873
12074.03 964
12075.06 976
12076.10 896
12077.14 924
12078.18 931
12079.22 879
12080.26 877
12081.29 907
12082.33 911
12083.37 906
12084.41 990
12085.45 926
12086.49 929
12087.52 998
12088.56 937
12089.60 962
12090.64 933
12091.68 896
12092.72 946
12093.76 961
12094.79 1002
12095.83 980
12096.87 991
12097.91 969
12098.95 957
12099.99 1016
12101.03 1003
12102.07 1008
12103.11 1035
12104.15 1053
12105.19 1102
12106.22 1030
12107.26 1151
12108.30 1044
12109.34 1050
12110.38 1124
12111.42 1059
12112.46 1053
12113.50 1066
12114.54 1037
12115.58 1002
12116.62 995
12117.66 969
12118.70 965
12119.74 963
12120.78 935
12121.82 920
12122.86 909
12123.90 926
12124.94 921
12125.98 902
12127.02 916
12128.06 876
12129.10 902
12130.14 903
12131.18 920
12132.22 873
12133.26 877
12134.30 867
12135.34 868
12136.38 875
12137.42 891
12138.47 895
12139.51 835
12140.55 869
12141.59 885
12142.63 867
12143.67 927
12144.71 938
12145.75 879
12146.79 872
12147.83 845
12148.87 857
12149.92 885
12150.96 916
12152.00 875
12153.04 912
12154.08 874
12155.12 880
12156.16 859
12157.21 827
12158.25 819
12159.29 909
12160.33 871
12161.37 887
12162.41 827
12163.46 769
12164.50 838
12165.54 860
12166.58 809
12167.62 883
12168.67 815
12169.71 789
12170.75 781
12171.79 804
12172.83 861
12173.88 834
12174.92 908
12175.96 879
12177.00 814
12178.05 817
12179.09 778
12180.13 834
12181.17 848
12182.22 833
12183.26 864
12184.30 819
12185.34 882
12186.39 794
12187.43 837
12188.47 789
12189.51 839
12190.56 869
12191.60 808
12192.64 823
12193.69 770
12194.73 842
12195.77 826
12196.82 828
12197.86 873
12198.90 863
12199.95 830
12200.99 825
12202.03 831
12203.08 809
12204.12 857
12205.16 860
12206.21 822
12207.25 866
12208.29 875
12209.34 876
12210.38 897
12211.43 873
12212.47 848
12213.51 813
12214.56 890
12215.60 842
12216.65 823
12217.69 790
12218.73 876
12219.78 857
12220.82 873
12221.87 861
12222.91 879
12223.96 857
12225.00 859
12226.04 868
12227.09 848
12228.13 842
12229.18 841
12230.22 897
12231.27 858
12232.31 830
12233.36 895
12234.40 876
12235.45 896
12236.49 862
12237.54 855
12238.58 848
12239.63 882
12240.67 861
12241.72 803
12242.76 818
12243.81 898
12244.85 902
12245.90 853
12246.94 813
12247.99 812
12249.03 884
12250.08 938
12251.12 927
12252.17 880
12253.22 859
12254.26 827
12255.31 893
12256.35 863
12257.40 892
12258.44 903
12259.49 876
12260.54 900
12261.58 878
12262.63 877
12263.67 809
12264.72 854
12265.77 863
12266.81 812
12267.86 804
12268.91 841
12269.95 808
12271.00 847
12272.04 841
12273.09 833
12274.14 812
12275.18 766
12276.23 805
12277.28 777
12278.32 742
12279.37 791
12280.42 771
12281.46 804
12282.51 773
12283.56 786
12284.61 781
12285.65 799
12286.70 819
12287.75 860
12288.79 809
12289.84 747
12290.89 751
12291.94 811
12292.98 753
12294.03 787
12295.08 760
12296.13 751
12297.17 754
12298.22 786
12299.27 794
12300.32 725
12301.36 784
12302.41 727
12303.46 753
12304.51 783
12305.55 758
12306.60 770
12307.65 788
12308.70 787
12309.75 843
12310.79 801
12311.84 763
12312.89 779
12313.94 699
12314.99 752
12316.04 769
12317.08 778
12318.13 737
12319.18 775
12320.23 751
12321.28 728
12322.33 771
12323.37 746
12324.42 750
12325.47 757
12326.52 726
12327.57 715
12328.62 714
12329.67 779
12330.72 755
12331.77 712
12332.81 724
12333.86 787
12334.91 739
12335.96 719
12337.01 713
12338.06 713
12339.11 719
12340.16 656
12341.21 643
12342.26 711
12343.31 689
12344.36 735
12345.41 733
12346.46 673
12347.51 676
12348.56 657
12349.61 693
12350.65 704
12351.70 618
12352.75 665
12353.80 755
12354.85 661
12355.90 678
12356.95 718
12358.00 735
12359.05 686
12360.11 635
12361.16 671
12362.21 716
12363.26 755
12364.31 813
12365.36 732
12366.41 717
12367.46 749
12368.51 740
12369.56 695
12370.61 703
12371.66 704
12372.71 665
12373.76 655
12374.81 710
12375.86 664
12376.91 672
12377.97 700
12379.02 697
12380.07 709
12381.12 734
12382.17 762
12383.22 730
12384.27 686
12385.32 678
12386.37 722
12387.43 705
12388.48 695
12389.53 732
12390.58 740
12391.63 705
12392.68 697
12393.74 696
12394.79 682
12395.84 747
12396.89 708
12397.94 717
12398.99 725
12400.05 687
12401.10 700
12402.15 713
12403.20 705
12404.25 715
12405.31 688
12406.36 722
12407.41 736
12408.46 709
12409.51 698
12410.57 698
12411.62 764
12412.67 711
12413.72 690
12414.78 671
12415.83 685
12416.88 713
12417.93 733
12418.99 697
12420.04 726
12421.09 706
12422.15 717
12423.20 650
12424.25 701
12425.30 675
12426.36 689
12427.41 721
12428.46 709
12429.52 668
12430.57 714
12431.62 706
12432.68 723
12433.73 707
12434.78 696
12435.84 703
12436.89 765
12437.94 718
12439.00 686
12440.05 711
12441.10 737
12442.16 678
12443.21 737
12444.27 753
12445.32 742
12446.37 655
12447.43 689
12448.48 715
12449.54 714
12450.59 705
12451.64 753
12452.70 696
12453.75 703
12454.81 666
12455.86 677
12456.91 682
12457.97 693
12459.02 656
12460.08 712
12461.13 709
12462.19 766
12463.24 702
12464.30 688
12465.35 727
12466.41 687
12467.46 704
12468.52 734
12469.57 720
12470.63 687
12471.68 650
12472.73 676
12473.79 700
12474.85 657
12475.90 716
12476.96 707
12478.01 713
12479.07 773
12480.12 799
12481.18 764
12482.23 771
12483.29 804
12484.34 766
12485.40 721
12486.45 765
12487.51 805
12488.57 758
12489.62 782
12490.68 820
12491.73 774
12492.79 798
12493.84 946
12494.90 910
12495.96 860
12497.01 957
12498.07 1030
12499.12 981
12500.18 1018
12501.24 1087
12502.29 1035
12503.35 1035
12504.41 1133
12505.46 1042
12506.52 1034
12507.57 1055
12508.63 948
12509.69 963
12510.74 875
12511.80 834
12512.86 825
12513.91 812
12514.97 798
12516.03 758
12517.08 768
12518.14 798
12519.20 758
12520.26 739
12521.31 732
12522.37 857
12523.43 791
12524.48 768
12525.54 747
12526.60 758
12527.66 760
12528.71 716
12529.77 720
12530.83 719
12531.89 746
12532.94 783
12534.00 724
12535.06 815
12536.12 792
12537.17 797
12538.23 739
12539.29 678
12540.35 712
12541.41 765
12542.46 761
12543.52 754
12544.58 737
12545.64 787
12546.70 744
12547.75 725
12548.81 716
12549.87 765
12550.93 771
12551.99 715
12553.05 743
12554.10 727
12555.16 827
12556.22 821
12557.28 766
12558.34 812
12559.40 798
12560.46 766
12561.51 807
12562.57 739
12563.63 768
12564.69 815
12565.75 765
12566.81 799
12567.87 824
12568.93 854
12569.99 867
12571.04 861
12572.10 877
12573.16 836
12574.22 885
12575.28 985
12576.34 1019
12577.40 1082
12578.46 1014
12579.52 1034
12580.58 1069
12581.64 1068
12582.70 1087
12583.76 1096
12584.82 1091
12585.88 1058
12586.94 1039
12588.00 1027
12589.06 971
12590.12 950
12591.18 886
12592.24 907
12593.30 888
12594.36 814
12595.42 856
12596.48 830
12597.54 805
12598.60 838
12599.66 765
12600.72 768
12601.78 858
12602.84 756
12603.90 785
12604.96 804
12606.02 773
12607.08 761
12608.14 735
12609.20 784
12610.27 706
12611.33 719
12612.39 733
12613.45 757
12614.51 791
12615.57 814
12616.63 860
12617.69 820
12618.75 817
12619.81 830
12620.88 838
12621.94 761
12623.00 779
12624.06 772
12625.12 758
12626.18 745
12627.24 742
12628.31 726
12629.37 728
12630.43 776
12631.49 769
12632.55 799
12633.61 752
12634.68 755
12635.74 728
12636.80 773
12637.86 759
12638.92 750
12639.99 683
12641.05 677
12642.11 704
12643.17 679
12644.23 692
12645.30 673
12646.36 685
12647.42 764
12648.48 729
12649.55 770
12650.61 763
12651.67 761
12652.73 786
12653.80 806
12654.86 799
12655.92 790
12656.99 799
12658.05 758
12659.11 787
12660.17 806
12661.24 803
12662.30 839
12663.36 845
12664.43 850
12665.49 898
12666.55 816
12667.62 772
12668.68 743
12669.74 803
12670.81 785
12671.87 769
12672.93 735
12674.00 747
12675.06 737
12676.12 722
12677.19 744
12678.25 763
12679.31 723
12680.38 766
12681.44 757
12682.51 789
12683.57 831
12684.63 770
12685.70 713
12686.76 748
12687.83 746
12688.89 741
12689.95 713
12691.02 745
12692.08 729
12693.15 763
12694.21 753
12695.28 719
12696.34 724
12697.40 698
12698.47 723
12699.53 721
12700.60 747
12701.66 756
12702.73 749
12703.79 728
12704.86 787
12705.92 761
12706.99 717
12708.05 706
12709.12 688
12710.18 763
12711.25 727
12712.31 727
12713.38 773
12714.44 770
12715.51 760
12716.57 774
12717.64 750
12718.70 741
12719.77 727
12720.83 754
12721.90 657
12722.97 691
12724.03 792
12725.10 769
12726.16 725
12727.23 702
12728.29 735
12729.36 692
12730.43 714
12731.49 757
12732.56 771
12733.62 722
12734.69 673
12735.76 692
12736.82 725
12737.89 722
12738.95 751
12740.02 671
12741.09 700
12742.15 709
12743.22 701
12744.29 682
12745.35 716
12746.42 677
12747.49 752
12748.55 715
12749.62 686
12750.69 695
12751.75 759
12752.82 715
12753.89 684
12754.95 625
12756.02 657
12757.09 660
12758.15 660
12759.22 635
12760.29 604
12761.36 705
12762.42 712
12763.49 687
12764.56 624
12765.62 623
12766.69 671
12767.76 677
12768.83 693
12769.89 654
12770.96 622
12772.03 665
12773.10 701
12774.17 689
12775.23 651
12776.30 616
12777.37 650
12778.44 627
12779.50 589
12780.57 657
12781.64 645
12782.71 676
12783.78 679
12784.84 671
12785.91 649
12786.98 616
12788.05 706
12789.12 617
12790.19 602
12791.25 600
12792.32 580
12793.39 625
12794.46 581
12795.53 572
12796.60 656
12797.67 638
12798.73 594
12799.80 602
12800.87 618
12801.94 579
12803.01 644
12804.08 582
12805.15 629
12806.22 607
12807.29 621
12808.36 644
12809.42 644
12810.49 587
12811.56 605
12812.63 550
12813.70 623
12814.77 616
12815.84 646
12816.91 580
12817.98 574
12819.05 608
12820.12 633
12821.19 592
12822.26 587
12823.33 599
12824.40 606
12825.47 566
12826.54 608
12827.61 635
12828.68 618
12829.75 661
12830.82 610
12831.89 653
12832.96 647
12834.03 601
12835.10 577
12836.17 612
12837.24 591
12838.31 579
12839.38 633
12840.45 606
12841.52 587
12842.59 562
12843.66 579
12844.73 603
12845.80 591
12846.87 615
12847.95 558
12849.02 584
12850.09 570
12851.16 584
12852.23 574
12853.30 584
12854.37 603
12855.44 577
12856.51 558
12857.58 588
12858.66 605
12859.73 604
12860.80 603
12861.87 577
12862.94 539
12864.01 583
12865.08 585
12866.16 555
12867.23 586
12868.30 588
12869.37 580
12870.44 611
12871.51 534
12872.59 545
12873.66 588
12874.73 496
12875.80 537
12876.87 546
12877.95 545
12879.02 536
12880.09 538
12881.16 574
12882.23 609
12883.31 560
12884.38 556
12885.45 506
12886.52 553
12887.60 575
12888.67 570
12889.74 521
12890.81 576
12891.89 555
12892.96 596
12894.03 627
12895.11 539
12896.18 512
12897.25 556
12898.32 601
12899.40 609
12900.47 582
12901.54 528
12902.62 516
12903.69 513
12904.76 572
12905.84 587
12906.91 541
12907.98 537
12909.06 553
12910.13 600
12911.20 498
12912.28 518
12913.35 532
12914.42 541
12915.50 512
12916.57 544
12917.64 524
12918.72 577
12919.79 549
12920.87 585
12921.94 545
12923.01 498
12924.09 523
12925.16 537
12926.24 522
12927.31 501
12928.38 469
12929.46 549
12930.53 529
12931.61 573
12932.68 543
12933.76 534
12934.83 540
12935.90 565
12936.98 572
12938.05 531
12939.13 586
12940.20 537
12941.28 570
12942.35 551
12943.43 516
12944.50 534
12945.58 574
12946.65 515
12947.73 531
12948.80 590
12949.88 562
12950.95 567
12952.03 571
12953.10 553
12954.18 592
12955.25 597
12956.33 567
12957.40 527
12958.48 518
12959.55 548
12960.63 571
12961.70 544
12962.78 521
12963.86 537
12964.93 532
12966.01 504
12967.08 527
12968.16 601
12969.24 587
12970.31 541
12971.39 541
12972.46 567
12973.54 541
12974.62 547
12975.69 530
12976.77 543
12977.84 559
12978.92 519
12980.00 530
12981.07 573
12982.15 570
12983.23 488
12984.30 515
12985.38 524
12986.46 541
12987.53 548
12988.61 502
12989.69 531
12990.76 565
12991.84 521
12992.92 521
12993.99 500
12995.07 552
12996.15 530
12997.22 477
12998.30 557
12999.38 600
13000.45 547
13001.53 547
13002.61 599
13003.69 571
13004.76 531
13005.84 477
13006.92 527
13008.00 539
13009.07 538
13010.15 560
13011.23 529
13012.31 591
13013.38 586
13014.46 536
13015.54 573
13016.62 561
13017.70 545
13018.77 573
13019.85 584
13020.93 534
13022.01 533
13023.09 540
13024.16 529
13025.24 546
13026.32 556
13027.40 590
13028.48 560
13029.56 517
13030.63 597
13031.71 555
13032.79 576
13033.87 577
13034.95 537
13036.03 552
13037.11 573
13038.18 581
13039.26 526
13040.34 576
13041.42 508
13042.50 581
13043.58 517
13044.66 548
13045.74 577
13046.82 520
13047.89 522
13048.97 571
13050.05 595
13051.13 630
13052.21 575
13053.29 616
13054.37 581
13055.45 558
13056.53 548
13057.61 541
13058.69 556
13059.77 511
13060.85 490
13061.93 532
13063.01 561
13064.09 531
13065.17 580
13066.25 569
13067.33 575
13068.41 577
13069.49 577
13070.57 555
13071.65 527
13072.73 581
13073.81 577
13074.89 626
13075.97 567
13077.05 557
13078.13 584
13079.21 541
13080.29 515
13081.37 550
13082.45 605
13083.53 583
13084.61 544
13085.69 511
13086.77 538
13087.85 575
13088.94 540
13090.02 555
13091.10 519
13092.18 505
13093.26 514
13094.34 514
13095.42 539
13096.50 558
13097.58 556
13098.66 589
13099.75 641
13100.83 582
13101.91 574
13102.99 546
13104.07 579
13105.15 534
13106.23 510
13107.32 507
13108.40 540
13109.48 477
13110.56 539
13111.64 514
13112.72 532
13113.81 505
13114.89 553
13115.97 544
13117.05 605
13118.13 579
13119.22 577
13120.30 558
13121.38 567
13122.46 527
13123.55 546
13124.63 570
13125.71 511
13126.79 514
13127.88 567
13128.96 503
13130.04 559
13131.12 552
13132.21 519
13133.29 526
13134.37 571
13135.45 538
13136.54 535
13137.62 581
13138.70 530
13139.79 542
13140.87 549
13141.95 599
13143.03 603
13144.12 573
13145.20 489
13146.28 541
13147.37 564
13148.45 509
13149.53 532
13150.62 530
13151.70 534
13152.78 506
13153.87 523
13154.95 527
13156.03 580
13157.12 609
13158.20 623
13159.29 588
13160.37 552
13161.45 549
13162.54 609
13163.62 586
13164.71 563
13165.79 506
13166.87 562
13167.96 566
13169.04 559
13170.13 548
13171.21 562
13172.29 549
13173.38 556
13174.46 564
13175.55 570
13176.63 509
13177.72 479
13178.80 504
13179.89 527
13180.97 548
13182.06 533
13183.14 548
13184.22 603
13185.31 576
13186.39 581
13187.48 454
13188.56 524
13189.65 546
13190.73 507
13191.82 491
13192.90 560
13193.99 510
13195.07 546
13196.16 528
13197.25 518
13198.33 534
13199.42 562
13200.50 534
13201.59 533
13202.67 535
13203.76 560
13204.84 570
13205.93 516
13207.02 537
13208.10 524
13209.19 580
13210.27 579
13211.36 509
13212.44 514
13213.53 535
13214.62 513
13215.70 561
13216.79 503
13217.88 514
13218.96 543
13220.05 571
13221.13 567
13222.22 560
13223.31 533
13224.39 532
13225.48 520
13226.57 503
13227.65 523
13228.74 505
13229.83 562
13230.91 575
13232.00 571
13233.09 533
13234.17 570
13235.26 506
13236.35 543
13237.43 535
13238.52 505
13239.61 559
13240.70 554
13241.78 614
13242.87 589
13243.96 492
13245.04 533
13246.13 514
13247.22 540
13248.31 566
13249.39 576
13250.48 575
13251.57 579
13252.66 567
13253.74 561
13254.83 563
13255.92 553
13257.01 531
13258.10 538
13259.18 548
13260.27 525
13261.36 501
13262.45 531
13263.54 542
13264.62 552
13265.71 520
13266.80 520
13267.89 540
13268.98 590
13270.06 528
13271.15 498
13272.24 530
13273.33 574
13274.42 526
13275.51 523
13276.60 562
13277.68 525
13278.77 502
13279.86 541
13280.95 566
13282.04 552
13283.13 538
13284.22 572
13285.31 615
13286.39 519
13287.48 584
13288.57 600
13289.66 609
13290.75 631
13291.84 558
13292.93 552
13294.02 545
13295.11 558
13296.20 511
13297.29 497
13298.38 568
13299.47 643
13300.56 596
13301.65 591
13302.73 591
13303.82 571
13304.91 560
13306.00 566
13307.09 577
13308.18 526
13309.27 571
13310.36 593
13311.45 605
13312.54 547
13313.63 561
13314.72 638
13315.81 632
13316.90 596
13318.00 571
13319.09 663
13320.18 569
13321.27 600
13322.36 583
13323.45 654
13324.54 632
13325.63 614
13326.72 627
13327.81 561
13328.90 563
13329.99 607
13331.08 628
13332.17 606
13333.26 576
13334.35 587
13335.45 588
13336.54 542
13337.63 526
13338.72 579
13339.81 602
13340.90 577
13341.99 593
13343.08 556
13344.18 565
13345.27 609
13346.36 536
13347.45 528
13348.54 555
13349.63 520
13350.72 629
13351.82 599
13352.91 563
13354.00 589
13355.09 605
13356.18 585
13357.28 578
13358.37 546
13359.46 544
13360.55 563
13361.64 628
13362.74 594
13363.83 569
13364.92 619
13366.01 609
13367.10 654
13368.20 589
13369.29 579
13370.38 597
13371.47 666
13372.57 635
13373.66 581
13374.75 585
13375.84 607
13376.94 623
13378.03 581
13379.12 557
13380.22 569
13381.31 619
13382.40 581
13383.49 548
13384.59 553
13385.68 573
13386.77 578
13387.87 550
13388.96 515
13390.05 550
13391.15 607
13392.24 597
13393.33 608
13394.43 557
13395.52 581
13396.61 565
13397.71 565
13398.80 518
13399.90 525
13400.99 529
13402.08 551
13403.18 514
13404.27 532
13405.36 498
13406.46 556
13407.55 565
13408.65 522
13409.74 490
13410.83 505
13411.93 555
13413.02 565
13414.12 604
13415.21 506
13416.31 571
13417.40 578
13418.49 556
13419.59 528
13420.68 548
13421.78 519
13422.87 513
13423.97 483
13425.06 484
13426.16 501
13427.25 524
13428.35 553
13429.44 505
13430.54 497
13431.63 571
13432.73 560
13433.82 565
13434.92 581
13436.01 532
13437.11 588
13438.20 573
13439.30 555
13440.39 513
13441.49 563
13442.58 609
13443.68 534
13444.77 573
13445.87 544
13446.96 564
13448.06 592
13449.16 560
13450.25 541
13451.35 513
13452.44 533
13453.54 580
13454.64 533
13455.73 497
13456.83 513
13457.92 566
13459.02 547
13460.12 515
13461.21 499
13462.31 536
13463.40 575
13464.50 611
13465.60 578
13466.69 553
13467.79 480
13468.89 531
13469.98 538
13471.08 527
13472.18 574
13473.27 597
13474.37 582
13475.47 577
13476.56 580
13477.66 548
13478.76 594
13479.85 567
13480.95 562
13482.05 571
13483.14 519
13484.24 569
13485.34 611
13486.44 594
13487.53 554
13488.63 620
13489.73 589
13490.83 593
13491.92 590
13493.02 548
13494.12 584
13495.21 560
13496.31 563
13497.41 562
13498.51 573
13499.61 601
13500.70 570
13501.80 646
13502.90 607
13504.00 599
13505.10 566
13506.19 543
13507.29 630
13508.39 608
13509.49 637
13510.59 603
13511.68 651
13512.78 617
13513.88 630
13514.98 628
13516.08 629
13517.18 650
13518.27 627
13519.37 550
13520.47 578
13521.57 531
13522.67 517
13523.77 565
13524.87 522
13525.96 479
13527.06 511
13528.16 573
13529.26 481
13530.36 496
13531.46 538
13532.56 543
13533.66 486
13534.76 553
13535.86 523
13536.96 530
13538.05 583
13539.15 520
13540.25 553
13541.35 583
13542.45 518
13543.55 483
13544.65 539
13545.75 543
13546.85 545
13547.95 546
13549.05 520
13550.15 539
13551.25 572
13552.35 515
13553.45 499
13554.55 515
13555.65 482
13556.75 489
13557.85 479
13558.95 509
13560.05 504
13561.15 531
13562.25 538
13563.35 517
13564.45 509
13565.55 494
13566.65 495
13567.75 516
13568.85 514
13569.95 513
13571.05 506
13572.16 485
13573.26 488
13574.36 501
13575.46 550
13576.56 523
13577.66 506
13578.76 494
13579.86 505
13580.96 524
13582.06 548
13583.16 544
13584.27 521
13585.37 545
13586.47 512
13587.57 517
13588.67 485
13589.77 527
13590.87 545
13591.98 517
13593.08 568
13594.18 523
13595.28 522
13596.38 566
13597.48 544
13598.59 519
13599.69 514
13600.79 521
13601.89 573
13602.99 552
13604.10 505
13605.20 500
13606.30 504
13607.40 480
13608.50 494
13609.61 526
13610.71 487
13611.81 508
13612.91 556
13614.02 545
13615.12 523
13616.22 528
13617.32 534
13618.43 525
13619.53 488
13620.63 506
13621.73 481
13622.84 510
13623.94 529
13625.04 538
13626.14 580
13627.25 559
13628.35 510
13629.45 518
13630.56 534
13631.66 481
13632.76 500
13633.87 497
13634.97 474
13636.07 528
13637.18 496
13638.28 459
13639.38 513
13640.49 423
13641.59 504
13642.69 508
13643.80 493
13644.90 504
13646.00 506
13647.11 497
13648.21 514
13649.32 473
13650.42 561
13651.52 478
13652.63 444
13653.73 457
13654.84 469
13655.94 510
13657.04 523
13658.15 468
13659.25 457
13660.36 482
13661.46 490
13662.57 536
13663.67 536
13664.77 554
13665.88 535
13666.98 503
13668.09 463
13669.19 499
13670.30 463
13671.40 468
13672.51 489
13673.61 491
13674.72 508
13675.82 512
13676.93 509
13678.03 486
13679.14 562
13680.24 523
13681.35 485
13682.45 469
13683.56 501
13684.66 501
13685.77 473
13686.87 506
13687.98 472
13689.08 451
13690.19 523
13691.29 505
13692.40 469
13693.51 493
13694.61 465
13695.72 499
13696.82 517
13697.93 455
13699.03 481
13700.14 544
13701.25 529
13702.35 509
13703.46 487
13704.56 507
13705.67 507
13706.78 527
13707.88 515
13708.99 474
13710.10 505
13711.20 520
13712.31 510
13713.41 525
13714.52 501
13715.63 514
13716.73 522
13717.84 514
13718.95 528
13720.05 525
13721.16 526
13722.27 533
13723.37 494
13724.48 497
13725.59 504
13726.70 505
13727.80 506
13728.91 506
13730.02 580
13731.12 533
13732.23 509
13733.34 558
13734.45 541
13735.55 553
13736.66 539
13737.77 509
13738.87 550
13739.98 551
13741.09 526
13742.20 526
13743.31 529
13744.41 551
13745.52 551
13746.63 580
13747.74 564
13748.84 621
13749.95 576
13751.06 553
13752.17 530
13753.28 573
13754.38 609
13755.49 586
13756.60 580
13757.71 575
13758.82 597
13759.93 590
13761.03 593
13762.14 620
13763.25 633
13764.36 590
13765.47 606
13766.58 661
13767.68 628
13768.79 652
13769.90 683
13771.01 667
13772.12 693
13773.23 625
13774.34 671
13775.45 718
13776.56 645
13777.66 689
13778.77 813
13779.88 729
13780.99 721
13782.10 672
13783.21 733
13784.32 640
13785.43 647
13786.54 634
13787.65 693
13788.76 686
13789.87 665
13790.98 683
13792.09 694
13793.20 674
13794.31 711
13795.42 643
13796.52 604
13797.63 645
13798.74 673
13799.85 616
13800.96 600
13802.07 598
13803.18 640
13804.29 619
13805.40 707
13806.51 640
13807.63 670
13808.74 697
13809.85 667
13810.96 633
13812.07 648
13813.18 711
13814.29 619
13815.40 645
13816.51 694
13817.62 653
13818.73 635
13819.84 660
13820.95 630
13822.06 642
13823.17 577
13824.28 627
13825.40 574
13826.51 569
13827.62 584
13828.73 576
13829.84 613
13830.95 587
13832.06 659
13833.17 537
13834.28 563
13835.40 546
13836.51 552
13837.62 576
13838.73 560
13839.84 582
13840.95 598
13842.06 607
13843.18 555
13844.29 549
13845.40 613
13846.51 637
13847.62 613
13848.74 576
13849.85 596
13850.96 549
13852.07 553
13853.18 580
13854.30 591
13855.41 568
13856.52 563
13857.63 610
13858.74 639
13859.86 567
13860.97 531
13862.08 552
13863.19 595
13864.31 638
13865.42 560
13866.53 562
13867.64 607
13868.76 557
13869.87 566
13870.98 530
13872.10 591
13873.21 591
13874.32 587
13875.43 585
13876.55 602
13877.66 577
13878.77 581
13879.89 615
13881.00 605
13882.11 563
13883.23 595
13884.34 616
13885.45 545
13886.57 515
13887.68 574
13888.79 574
13889.91 604
13891.02 585
13892.13 617
13893.25 591
13894.36 611
13895.48 581
13896.59 585
13897.70 580
13898.82 661
13899.93 612
13901.05 639
13902.16 602
13903.27 604
13904.39 615
13905.50 626
13906.62 573
13907.73 542
13908.85 570
13909.96 617
13911.07 593
13912.19 556
13913.30 573
13914.42 600
13915.53 599
13916.65 602
13917.76 568
13918.88 548
13919.99 544
13921.11 499
13922.22 555
13923.34 541
13924.45 580
13925.57 569
13926.68 525
13927.80 535
13928.91 539
13930.03 548
13931.14 578
13932.26 574
13933.37 502
13934.49 554
13935.60 557
13936.72 558
13937.83 563
13938.95 536
13940.06 508
13941.18 578
13942.30 593
13943.41 598
13944.53 579
13945.64 511
13946.76 533
13947.87 589
13948.99 559
13950.11 576
13951.22 575
13952.34 600
13953.45 545
13954.57 551
13955.69 545
13956.80 564
13957.92 564
13959.04 504
13960.15 518
13961.27 516
13962.39 511
13963.50 496
13964.62 532
13965.73 535
13966.85 585
13967.97 514
13969.08 544
13970.20 575
13971.32 502
13972.44 509
13973.55 511
13974.67 519
13975.79 563
13976.90 538
13978.02 537
13979.14 488
13980.25 484
13981.37 497
13982.49 487
13983.61 479
13984.72 487
13985.84 539
13986.96 530
13988.08 529
13989.19 525
13990.31 583
13991.43 536
13992.55 472
13993.66 480
13994.78 491
13995.90 513
13997.02 561
13998.14 493
13999.25 507
14000.37 499
14001.49 534
14002.61 500
14003.73 540
14004.84 519
14005.96 524
14007.08 519
14008.20 545
14009.32 514
14010.44 497
14011.55 525
14012.67 534
14013.79 522
14014.91 476
14016.03 482
14017.15 526
14018.27 473
14019.38 475
14020.50 543
14021.62 486
14022.74 535
14023.86 533
14024.98 517
14026.10 516
14027.22 500
14028.34 532
14029.46 509
14030.57 509
14031.69 529
14032.81 569
14033.93 543
14035.05 516
14036.17 537
14037.29 509
14038.41 528
14039.53 483
14040.65 506
14041.77 510
14042.89 548
14044.01 561
14045.13 523
14046.25 544
14047.37 498
14048.49 529
14049.61 561
14050.73 475
14051.85 485
14052.97 535
14054.09 554
14055.21 553
14056.33 575
14057.45 564
14058.57 589
14059.69 583
14060.81 545
14061.93 539
14063.05 565
14064.17 607
14065.29 571
14066.41 569
14067.53 536
14068.65 565
14069.78 612
14070.90 587
14072.02 508
14073.14 603
14074.26 591
14075.38 596
14076.50 545
14077.62 543
14078.74 524
14079.86 616
14080.99 678
14082.11 662
14083.23 589
14084.35 579
14085.47 615
14086.59 656
14087.71 633
14088.84 583
14089.96 596
14091.08 660
14092.20 628
14093.32 595
14094.44 616
14095.57 626
14096.69 681
14097.81 655
14098.93 674
14100.05 701
14101.18 677
14102.30 711
14103.42 696
14104.54 705
14105.66 661
14106.79 732
14107.91 738
14109.03 706
14110.15 753
14111.28 727
14112.40 649
14113.52 647
14114.64 684
14115.77 622
14116.89 690
14118.01 606
14119.13 598
14120.26 561
14121.38 609
14122.50 564
14123.63 588
14124.75 587
14125.87 603
14126.99 599
14128.12 568
14129.24 575
14130.36 549
14131.49 533
14132.61 575
14133.73 568
14134.86 552
14135.98 590
14137.10 615
14138.23 609
14139.35 555
14140.47 569
14141.60 519
14142.72 501
14143.85 518
14144.97 590
14146.09 573
14147.22 568
14148.34 610
14149.47 625
14150.59 557
14151.71 569
14152.84 502
14153.96 538
14155.09 505
14156.21 478
14157.33 532
14158.46 523
14159.58 541
14160.71 509
14161.83 556
14162.96 608
14164.08 548
14165.21 530
14166.33 513
14167.45 537
14168.58 515
14169.70 556
14170.83 572
14171.95 542
14173.08 572
14174.20 521
14175.33 505
14176.45 513
14177.58 475
14178.70 550
14179.83 539
14180.95 556
14182.08 443
14183.20 500
14184.33 534
14185.46 529
14186.58 451
14187.71 513
14188.83 543
14189.96 523
14191.08 494
14192.21 483
14193.33 451
14194.46 477
14195.59 489
14196.71 498
14197.84 536
14198.96 518
14200.09 563
14201.22 510
14202.34 521
14203.47 582
14204.59 454
14205.72 492
14206.85 475
14207.97 512
14209.10 481
14210.23 505
14211.35 512
14212.48 503
14213.61 452
14214.73 503
14215.86 488
14216.99 463
14218.11 490
14219.24 514
14220.37 458
14221.49 527
14222.62 457
14223.75 490
14224.87 482
14226.00 470
14227.13 499
14228.25 473
14229.38 531
14230.51 525
14231.64 494
14232.76 450
14233.89 488
14235.02 463
14236.14 504
14237.27 479
14238.40 481
14239.53 471
14240.66 499
14241.78 501
14242.91 443
14244.04 520
14245.17 515
14246.29 462
14247.42 454
14248.55 487
14249.68 494
14250.81 488
14251.93 450
14253.06 444
14254.19 444
14255.32 497
14256.45 518
14257.57 450
14258.70 453
14259.83 448
14260.96 504
14262.09 479
14263.22 440
14264.34 438
14265.47 461
14266.60 406
14267.73 430
14268.86 430
14269.99 450
14271.12 503
14272.25 510
14273.37 494
14274.50 451
14275.63 467
14276.76 448
14277.89 498
14279.02 456
14280.15 432
14281.28 407
14282.41 460
14283.54 442
14284.67 450
14285.80 465
14286.92 433
14288.05 463
14289.18 444
14290.31 427
14291.44 371
14292.57 401
14293.70 432
14294.83 429
14295.96 456
14297.09 425
14298.22 436
14299.35 422
14300.48 424
14301.61 444
14302.74 421
14303.87 422
14305.00 426
14306.13 434
14307.26 447
14308.39 425
14309.52 433
14310.65 414
14311.78 451
14312.91 409
14314.04 418
14315.18 414
14316.31 409
14317.44 394
14318.57 428
14319.70 426
14320.83 390
14321.96 421
14323.09 437
14324.22 413
14325.35 401
14326.48 386
14327.61 424
14328.75 386
14329.88 424
14331.01 394
14332.14 423
14333.27 435
14334.40 423
14335.53 421
14336.66 426
14337.80 394
14338.93 388
14340.06 393
14341.19 373
14342.32 360
14343.45 416
14344.59 438
14345.72 399
14346.85 449
14347.98 438
14349.11 401
14350.24 439
14351.38 440
14352.51 398
14353.64 407
14354.77 422
14355.91 382
14357.04 387
14358.17 434
14359.30 442
14360.43 408
14361.57 417
14362.70 405
14363.83 374
14364.96 402
14366.10 383
14367.23 374
14368.36 359
14369.49 414
14370.63 354
14371.76 403
14372.89 410
14374.03 371
14375.16 369
14376.29 371
14377.42 396
14378.56 388
14379.69 408
14380.82 359
14381.96 382
14383.09 414
14384.22 402
14385.36 424
14386.49 379
14387.62 377
14388.76 416
14389.89 379
14391.02 418
14392.16 412
14393.29 421
14394.43 376
14395.56 416
14396.69 373
14397.83 435
14398.96 427
14400.09 395
14401.23 382
14402.36 417
14403.50 429
14404.63 410
14405.76 427
14406.90 414
14408.03 398
14409.17 410
14410.30 398
14411.44 419
14412.57 402
14413.70 353
14414.84 373
14415.97 402
14417.11 408
14418.24 364
14419.38 391
14420.51 423
14421.65 352
14422.78 398
14423.92 373
14425.05 404
14426.19 399
14427.32 408
14428.46 343
14429.59 410
14430.73 423
14431.86 395
14433.00 404
14434.13 355
14435.27 402
14436.40 375
14437.54 400
14438.67 388
14439.81 390
14440.95 399
14442.08 428
14443.22 404
14444.35 450
14445.49 372
14446.62 402
14447.76 377
14448.90 468
14450.03 416
14451.17 341
14452.30 358
14453.44 451
14454.58 438
14455.71 451
14456.85 440
14457.98 417
14459.12 387
14460.26 379
14461.39 374
14462.53 366
14463.67 383
14464.80 394
14465.94 370
14467.07 344
14468.21 387
14469.35 413
14470.48 426
14471.62 404
14472.76 351
14473.90 400
14475.03 383
14476.17 349
14477.31 377
14478.44 389
14479.58 378
14480.72 399
14481.85 344
14482.99 375
14484.13 381
14485.27 372
14486.40 396
14487.54 415
14488.68 413
14489.82 357
14490.95 347
14492.09 397
14493.23 387
14494.37 385
14495.50 385
14496.64 391
14497.78 476
14498.92 428
14500.05 392
14501.19 436
14502.33 418
14503.47 396
14504.61 370
14505.74 376
14506.88 428
14508.02 393
14509.16 384
14510.30 377
14511.44 399
14512.57 361
14513.71 424
14514.85 395
14515.99 366
14517.13 384
14518.27 354
14519.41 325
14520.54 371
14521.68 377
14522.82 361
14523.96 348
14525.10 412
14526.24 371
14527.38 354
14528.52 364
14529.65 355
14530.79 369
14531.93 417
14533.07 412
14534.21 421
14535.35 422
14536.49 414
14537.63 385
14538.77 402
14539.91 388
14541.05 396
14542.19 378
14543.33 361
14544.47 379
14545.61 348
14546.75 408
14547.89 362
14549.02 334
14550.16 377
14551.30 373
14552.44 413
14553.58 383
14554.72 353
14555.86 373
14557.00 381
14558.14 381
14559.29 386
14560.43 379
14561.57 377
14562.71 431
14563.85 408
14564.99 392
14566.13 388
14567.27 458
14568.41 435
14569.55 382
14570.69 393
14571.83 420
14572.97 464
14574.11 411
14575.25 435
14576.39 366
14577.53 399
14578.68 394
14579.82 414
14580.96 393
14582.10 405
14583.24 393
14584.38 350
14585.52 339
14586.66 406
14587.80 366
14588.95 386
14590.09 391
14591.23 407
14592.37 424
14593.51 425
14594.65 391
14595.79 391
14596.94 350
14598.08 370
14599.22 378
14600.36 357
14601.50 344
14602.65 408
14603.79 443
14604.93 461
14606.07 451
14607.21 382
14608.36 409
14609.50 410
14610.64 432
14611.78 385
14612.92 413
14614.07 438
14615.21 423
14616.35 369
14617.49 407
14618.64 456
14619.78 427
14620.92 451
14622.06 418
14623.21 435
14624.35 433
14625.49 458
14626.64 424
14627.78 422
14628.92 427
14630.06 408
14631.21 427
14632.35 455
14633.49 379
14634.64 424
14635.78 442
14636.92 459
14638.07 387
14639.21 468
14640.35 436
14641.50 418
14642.64 421
14643.78 436
14644.93 435
14646.07 451
14647.21 414
14648.36 459
14649.50 446
14650.65 449
14651.79 477
14652.93 406
14654.08 408
14655.22 431
14656.37 415
14657.51 419
14658.65 482
14659.80 422
14660.94 392
14662.09 391
14663.23 366
14664.37 374
14665.52 366
14666.66 411
14667.81 420
14668.95 424
14670.10 452
14671.24 449
14672.39 452
14673.53 433
14674.68 459
14675.82 390
14676.97 398
14678.11 418
14679.25 400
14680.40 449
14681.54 419
14682.69 439
14683.83 405
14684.98 395
14686.13 435
14687.27 433
14688.42 407
14689.56 431
14690.71 435
14691.85 460
14693.00 448
14694.14 433
14695.29 418
14696.43 428
14697.58 420
14698.72 457
14699.87 434
14701.02 416
14702.16 426
14703.31 448
14704.45 431
14705.60 397
14706.75 447
14707.89 463
14709.04 468
14710.18 480
14711.33 435
14712.48 454
14713.62 465
14714.77 471
14715.92 426
14717.06 437
14718.21 407
14719.35 458
14720.50 452
14721.65 474
14722.79 477
14723.94 485
14725.09 496
14726.23 446
14727.38 450
14728.53 468
14729.67 478
14730.82 483
14731.97 511
14733.12 469
14734.26 505
14735.41 492
14736.56 445
14737.70 500
14738.85 486
14740.00 501
14741.15 494
14742.29 456
14743.44 491
14744.59 549
14745.74 503
14746.88 516
14748.03 544
14749.18 556
14750.33 526
14751.47 552
14752.62 548
14753.77 586
14754.92 584
14756.07 581
14757.21 539
14758.36 589
14759.51 589
14760.66 591
14761.81 627
14762.95 571
14764.10 566
14765.25 567
14766.40 648
14767.55 647
14768.70 612
14769.84 632
14770.99 636
14772.14 644
14773.29 676
14774.44 665
14775.59 645
14776.74 665
14777.88 682
14779.03 678
14780.18 778
14781.33 732
14782.48 723
14783.63 746
14784.78 823
14785.93 824
14787.08 870
14788.22 836
14789.37 894
14790.52 834
14791.67 905
14792.82 987
14793.97 892
14795.12 930
14796.27 1008
14797.42 1023
14798.57 953
14799.72 987
14800.87 949
14802.02 1011
14803.17 1028
14804.32 1003
14805.47 964
14806.62 958
14807.77 955
14808.92 1010
14810.07 968
14811.22 929
14812.37 958
14813.52 863
14814.67 851
14815.82 879
14816.97 881
14818.12 819
14819.27 761
14820.42 774
14821.57 773
14822.72 725
14823.87 733
14825.02 721
14826.17 707
14827.32 723
14828.47 746
14829.62 706
14830.78 655
14831.93 611
14833.08 664
14834.23 676
14835.38 699
14836.53 653
14837.68 697
14838.83 662
14839.98 627
14841.13 649
14842.29 621
14843.44 587
14844.59 586
14845.74 604
14846.89 602
14848.04 546
14849.19 548
14850.35 543
14851.50 541
14852.65 518
14853.80 447
14854.95 454
14856.10 509
14857.26 503
14858.41 526
14859.56 508
14860.71 488
14861.86 473
14863.02 479
14864.17 484
14865.32 482
14866.47 471
14867.63 422
14868.78 428
14869.93 481
14871.08 487
14872.23 488
14873.39 527
14874.54 512
14875.69 534
14876.84 543
14878.00 490
14879.15 484
14880.30 493
14881.46 513
14882.61 469
14883.76 460
14884.91 458
14886.07 449
14887.22 477
14888.37 504
14889.53 465
14890.68 452
14891.83 475
14892.99 456
14894.14 458
14895.29 461
14896.45 523
14897.60 440
14898.75 444
14899.91 426
14901.06 415
14902.21 454
14903.37 431
14904.52 461
14905.67 491
14906.83 451
14907.98 432
14909.14 458
14910.29 504
14911.44 452
14912.60 502
14913.75 429
14914.91 481
14916.06 473
14917.21 462
14918.37 464
14919.52 441
14920.68 473
14921.83 457
14922.99 466
14924.14 458
14925.30 460
14926.45 500
14927.60 456
14928.76 441
14929.91 425
14931.07 456
14932.22 466
14933.38 514
14934.53 454
14935.69 470
14936.84 478
14938.00 468
14939.15 497
14940.31 441
14941.46 448
14942.62 454
14943.77 455
14944.93 474
14946.08 453
14947.24 436
14948.39 434
14949.55 454
14950.71 425
14951.86 407
14953.02 445
14954.17 414
14955.33 420
14956.48 412
14957.64 403
14958.80 451
14959.95 456
14961.11 435
14962.26 440
14963.42 421
14964.57 420
14965.73 433
14966.89 365
14968.04 403
14969.20 404
14970.36 421
14971.51 401
14972.67 404
14973.82 433
14974.98 429
14976.14 406
14977.29 389
14978.45 393
14979.61 405
14980.76 455
14981.92 411
14983.08 415
14984.23 356
14985.39 382
14986.55 388
14987.70 376
14988.86 402
14990.02 378
14991.18 389
14992.33 402
14993.49 386
14994.65 380
14995.80 396
14996.96 380
14998.12 338
14999.28 379
15000.43 379
15001.59 365
15002.75 379
15003.91 378
15005.06 388
15006.22 443
15007.38 402
15008.54 401
15009.69 355
15010.85 321
15012.01 352
15013.17 386
15014.33 390
15015.48 355
15016.64 391
15017.80 402
15018.96 348
15020.12 357
15021.27 346
15022.43 399
15023.59 401
15024.75 365
15025.91 378
15027.07 357
15028.23 349
15029.38 325
15030.54 321
15031.70 355
15032.86 369
15034.02 343
15035.18 350
15036.34 333
15037.49 383
15038.65 353
15039.81 317
15040.97 322
15042.13 350
15043.29 349
15044.45 369
15045.61 364
15046.77 345
15047.93 350
15049.09 339
15050.24 357
15051.40 346
15052.56 350
15053.72 333
15054.88 342
15056.04 342
15057.20 380
15058.36 321
15059.52 356
15060.68 360
15061.84 328
15063.00 349
15064.16 338
15065.32 322
15066.48 329
15067.64 323
15068.80 350
15069.96 320
15071.12 340
15072.28 348
15073.44 326
15074.60 353
15075.76 307
15076.92 320
15078.08 295
15079.24 315
15080.40 317
15081.56 364
15082.72 343
15083.89 343
15085.05 329
15086.21 329
15087.37 349
15088.53 321
15089.69 346
15090.85 366
15092.01 308
15093.17 319
15094.33 339
15095.49 315
15096.66 337
15097.82 308
15098.98 349
15100.14 369
15101.30 337
15102.46 302
15103.62 310
15104.78 294
15105.95 348
15107.11 323
15108.27 311
15109.43 343
15110.59 323
15111.75 343
15112.92 315
15114.08 305
15115.24 325
15116.40 327
15117.56 321
15118.73 328
15119.89 321
15121.05 321
15122.21 321
15123.37 313
15124.54 295
15125.70 285
15126.86 308
15128.02 290
15129.19 285
15130.35 304
15131.51 372
15132.67 363
15133.84 307
15135.00 289
15136.16 326
15137.32 338
15138.49 304
15139.65 342
15140.81 319
15141.97 281
15143.14 289
15144.30 276
15145.46 294
15146.63 296
15147.79 328
15148.95 295
15150.12 303
15151.28 297
15152.44 247
15153.61 317
15154.77 308
15155.93 316
15157.10 283
15158.26 323
15159.42 314
15160.59 329
15161.75 323
15162.91 285
15164.08 309
15165.24 308
15166.41 341
15167.57 293
15168.73 302
15169.90 288
15171.06 301
15172.23 301
15173.39 268
15174.55 284
15175.72 306
15176.88 277
15178.05 275
15179.21 276
15180.38 298
15181.54 286
15182.70 300
15183.87 261
15185.03 283
15186.20 308
15187.36 330
15188.53 283
15189.69 264
15190.86 256
15192.02 324
15193.19 263
15194.35 275
15195.52 306
15196.68 320
15197.85 320
15199.01 296
15200.18 294
15201.34 294
15202.51 285
15203.67 320
15204.84 328
15206.00 287
15207.17 333
15208.33 341
15209.50 319
15210.66 310
15211.83 284
15213.00 307
15214.16 316
15215.33 300
15216.49 306
15217.66 296
15218.82 306
15219.99 317
15221.16 308
15222.32 287
15223.49 260
15224.65 277
15225.82 302
15226.99 286
15228.15 298
15229.32 289
15230.49 301
15231.65 322
15232.82 315
15233.98 284
15235.15 286
15236.32 308
15237.48 322
15238.65 336
15239.82 287
15240.98 312
15242.15 337
15243.32 316
15244.48 293
15245.65 292
15246.82 308
15247.98 341
15249.15 307
15250.32 319
15251.49 311
15252.65 343
15253.82 345
15254.99 334
15256.16 312
15257.32 332
15258.49 337
15259.66 318
15260.82 328
15261.99 299
15263.16 299
15264.33 296
15265.49 305
15266.66 335
15267.83 344
15269.00 329
15270.17 318
15271.33 296
15272.50 298
15273.67 319
15274.84 305
15276.01 267
15277.17 318
15278.34 294
15279.51 305
15280.68 304
15281.85 303
15283.01 315
15284.18 346
15285.35 320
15286.52 296
15287.69 276
15288.86 285
15290.03 320
15291.19 318
15292.36 311
15293.53 304
15294.70 299
15295.87 294
15297.04 280
15298.21 302
15299.38 297
15300.54 297
15301.71 284
15302.88 284
15304.05 287
15305.22 305
15306.39 342
15307.56 304
15308.73 299
15309.90 297
15311.07 312
15312.24 252
15313.41 254
15314.58 249
15315.75 308
15316.92 323
15318.09 303
15319.25 292
15320.42 287
15321.59 312
15322.76 295
15323.93 320
15325.10 290
15326.27 317
15327.44 338
15328.61 297
15329.78 305
15330.95 296
15332.12 299
15333.29 265
15334.46 308
15335.64 312
15336.81 297
15337.98 265
15339.15 278
15340.32 285
15341.49 277
15342.66 290
15343.83 281
15345.00 297
15346.17 322
15347.34 329
15348.51 314
15349.68 335
15350.85 333
15352.02 290
15353.20 308
15354.37 304
15355.54 278
15356.71 271
15357.88 273
15359.05 297
15360.22 297
15361.39 312
15362.57 289
15363.74 270
15364.91 271
15366.08 281
15367.25 299
15368.42 302
15369.59 314
15370.77 334
15371.94 307
15373.11 293
15374.28 318
15375.45 301
15376.63 304
15377.80 303
15378.97 292
15380.14 249
15381.31 276
15382.49 282
15383.66 275
15384.83 276
15386.00 320
15387.17 288
15388.35 262
15389.52 313
15390.69 333
15391.86 279
15393.04 241
15394.21 297
15395.38 320
15396.55 314
15397.73 283
15398.90 288
15400.07 280
15401.25 278
15402.42 298
15403.59 293
15404.76 294
15405.94 296
15407.11 271
15408.28 277
15409.46 312
15410.63 276
15411.80 277
15412.98 300
15414.15 319
15415.32 263
15416.50 268
15417.67 266
15418.84 295
15420.02 317
15421.19 332
15422.36 339
15423.54 314
15424.71 283
15425.89 318
15427.06 338
15428.23 299
15429.41 257
15430.58 277
15431.76 268
15432.93 291
15434.10 326
15435.28 288
15436.45 256
15437.63 292
15438.80 301
15439.97 313
15441.15 275
15442.32 286
15443.50 294
15444.67 285
15445.85 246
15447.02 292
15448.20 275
15449.37 311
15450.55 293
15451.72 282
15452.89 298
15454.07 335
15455.24 325
15456.42 307
15457.59 299
15458.77 322
15459.94 301
15461.12 316
15462.30 299
15463.47 250
15464.65 297
15465.82 326
15467.00 286
15468.17 288
15469.35 261
15470.52 257
15471.70 262
15472.87 284
15474.05 296
15475.22 307
15476.40 312
15477.58 283
15478.75 269
15479.93 292
15481.10 281
15482.28 312
15483.46 287
15484.63 256
15485.81 281
15486.98 302
15488.16 285
15489.34 263
15490.51 231
15491.69 284
15492.87 275
15494.04 238
15495.22 295
15496.39 315
15497.57 283
15498.75 291
15499.92 297
15501.10 277
15502.28 287
15503.45 295
15504.63 287
15505.81 302
15506.98 302
15508.16 317
15509.34 303
15510.52 289
15511.69 288
15512.87 276
15514.05 260
15515.22 240
15516.40 211
15517.58 276
15518.76 281
15519.93 301
15521.11 299
15522.29 285
15523.47 314
15524.64 269
15525.82 275
15527.00 282
15528.18 273
15529.35 256
15530.53 278
15531.71 310
15532.89 284
15534.07 293
15535.24 278
15536.42 351
15537.60 291
15538.78 273
15539.96 264
15541.13 279
15542.31 284
15543.49 302
15544.67 326
15545.85 314
15547.03 299
15548.20 301
15549.38 275
15550.56 281
15551.74 276
15552.92 301
15554.10 278
15555.28 264
15556.45 283
15557.63 312
15558.81 292
15559.99 293
15561.17 324
15562.35 287
15563.53 287
15564.71 258
15565.89 293
15567.07 298
15568.24 284
15569.42 306
15570.60 362
15571.78 287
15572.96 273
15574.14 313
15575.32 296
15576.50 297
15577.68 315
15578.86 328
15580.04 303
15581.22 261
15582.40 326
15583.58 300
15584.76 316
15585.94 264
15587.12 290
15588.30 271
15589.48 254
15590.66 268
15591.84 280
15593.02 278
15594.20 265
15595.38 265
15596.56 246
15597.74 273
15598.92 303
15600.10 311
15601.28 282
15602.46 310
15603.64 269
15604.82 279
15606.00 352
15607.18 293
15608.36 288
15609.55 296
15610.73 299
15611.91 313
15613.09 311
15614.27 325
15615.45 290
15616.63 292
15617.81 350
15618.99 288
15620.17 304
15621.36 302
15622.54 301
15623.72 307
15624.90 305
15626.08 305
15627.26 289
15628.44 283
15629.63 323
15630.81 321
15631.99 288
15633.17 279
15634.35 309
15635.53 320
15636.72 321
15637.90 303
15639.08 317
15640.26 278
15641.44 299
15642.63 313
15643.81 304
15644.99 323
15646.17 316
15647.35 304
15648.54 335
15649.72 360
15650.90 357
15652.08 315
15653.27 302
15654.45 318
15655.63 315
15656.81 317
15658.00 314
15659.18 314
15660.36 328
15661.54 308
15662.73 356
15663.91 324
15665.09 320
15666.28 325
15667.46 302
15668.64 265
15669.82 294
15671.01 348
15672.19 344
15673.37 312
15674.56 335
15675.74 336
15676.92 334
15678.11 327
15679.29 313
15680.47 300
15681.66 348
15682.84 324
15684.03 312
15685.21 331
15686.39 298
15687.58 299
15688.76 310
15689.94 343
15691.13 319
15692.31 315
15693.50 331
15694.68 315
15695.86 321
15697.05 325
15698.23 330
15699.42 365
15700.60 342
15701.78 383
15702.97 329
15704.15 350
15705.34 352
15706.52 319
15707.71 330
15708.89 330
15710.08 379
15711.26 346
15712.45 358
15713.63 394
15714.81 366
15716.00 405
15717.18 377
15718.37 392
15719.55 398
15720.74 371
15721.92 359
15723.11 359
15724.29 364
15725.48 434
15726.66 395
15727.85 356
15729.04 373
15730.22 370
15731.41 345
15732.59 386
15733.78 383
15734.96 387
15736.15 354
15737.33 391
15738.52 414
15739.71 396
15740.89 394
15742.08 377
15743.26 404
15744.45 401
15745.63 387
15746.82 380
15748.01 356
15749.19 375
15750.38 378
15751.56 401
15752.75 401
15753.94 399
15755.12 408
15756.31 422
15757.50 405
15758.68 417
15759.87 383
15761.06 365
15762.24 389
15763.43 365
15764.62 393
15765.80 388
15766.99 371
15768.18 368
15769.36 420
15770.55 331
15771.74 356
15772.92 387
15774.11 381
15775.30 382
15776.48 372
15777.67 413
15778.86 391
15780.05 359
15781.23 347
15782.42 318
15783.61 346
15784.80 366
15785.98 363
15787.17 372
15788.36 384
15789.55 368
15790.73 389
15791.92 406
15793.11 374
15794.30 375
15795.48 361
15796.67 380
15797.86 407
15799.05 343
15800.24 349
15801.42 362
15802.61 368
15803.80 344
15804.99 318
15806.18 317
15807.37 331
15808.55 316
15809.74 298
15810.93 349
15812.12 350
15813.31 346
15814.50 304
15815.68 325
15816.87 315
15818.06 355
15819.25 356
15820.44 340
15821.63 302
15822.82 302
15824.01 312
15825.19 318
15826.38 296
15827.57 304
15828.76 312
15829.95 337
15831.14 320
15832.33 287
15833.52 338
15834.71 374
15835.90 341
15837.09 297
15838.28 326
15839.47 319
15840.66 313
15841.84 341
15843.03 296
15844.22 326
15845.41 297
15846.60 300
15847.79 355
15848.98 325
15850.17 293
15851.36 314
15852.55 303
15853.74 327
15854.93 284
15856.12 337
15857.31 321
15858.50 284
15859.69 298
15860.88 268
15862.07 281
15863.26 314
15864.46 276
15865.65 302
15866.84 328
15868.03 288
15869.22 327
15870.41 289
15871.60 314
15872.79 320
15873.98 334
15875.17 255
15876.36 297
15877.55 274
15878.74 281
15879.94 292
15881.13 337
15882.32 314
15883.51 258
15884.70 288
15885.89 312
15887.08 283
15888.27 311
15889.46 319
15890.66 294
15891.85 319
15893.04 302
15894.23 310
15895.42 311
15896.61 293
15897.81 295
15899.00 282
15900.19 301
15901.38 266
15902.57 295
15903.76 332
15904.96 290
15906.15 289
15907.34 314
15908.53 322
15909.72 356
15910.92 279
15912.11 302
15913.30 283
15914.49 294
15915.69 305
15916.88 289
15918.07 309
15919.26 292
15920.46 315
15921.65 311
15922.84 289
15924.03 269
15925.23 299
15926.42 298
15927.61 311
15928.81 322
15930.00 308
15931.19 322
15932.38 300
15933.58 300
15934.77 300
15935.96 295
15937.16 282
15938.35 321
15939.54 293
15940.74 309
15941.93 282
15943.12 293
15944.32 266
15945.51 315
15946.70 268
15947.90 291
15949.09 308
15950.28 279
15951.48 294
15952.67 288
15953.87 292
15955.06 262
15956.25 267
15957.45 287
15958.64 292
15959.84 322
15961.03 306
15962.22 301
15963.42 300
15964.61 325
15965.81 261
15967.00 278
15968.19 288
15969.39 269
15970.58 265
15971.78 249
15972.97 282
15974.17 255
15975.36 325
15976.56 290
15977.75 269
15978.95 268
15980.14 279
15981.34 271
15982.53 274
15983.72 277
15984.92 248
15986.11 281
15987.31 315
15988.50 299
15989.70 288
15990.90 256
15992.09 252
15993.29 252
15994.48 236
15995.68 273
15996.87 263
15998.07 279
15999.26 301
16000.46 273
16001.65 242
16002.85 295
16004.05 301
16005.24 242
16006.44 310
16007.63 252
16008.83 252
16010.02 286
16011.22 261
16012.42 257
16013.61 253
16014.81 264
16016.00 259
16017.20 323
16018.40 232
16019.59 241
16020.79 251
16021.99 281
16023.18 297
16024.38 256
16025.58 270
16026.77 296
16027.97 254
16029.16 234
16030.36 224
16031.56 259
16032.76 298
16033.95 290
16035.15 247
16036.35 240
16037.54 247
16038.74 259
16039.94 259
16041.13 228
16042.33 290
16043.53 259
16044.73 267
16045.92 258
16047.12 235
16048.32 207
16049.51 224
16050.71 264
16051.91 293
16053.11 241
16054.30 259
16055.50 258
16056.70 250
16057.90 286
16059.10 238
16060.29 258
16061.49 282
16062.69 288
16063.89 270
16065.08 270
16066.28 259
16067.48 264
16068.68 234
16069.88 250
16071.07 285
16072.27 268
16073.47 240
16074.67 264
16075.87 258
16077.07 256
16078.26 245
16079.46 258
16080.66 244
16081.86 251
16083.06 266
16084.26 277
16085.46 241
16086.66 241
16087.85 245
16089.05 249
16090.25 241
16091.45 221
16092.65 258
16093.85 252
16095.05 219
16096.25 259
16097.45 247
16098.65 262
16099.84 241
16101.04 236
16102.24 276
16103.44 237
16104.64 238
16105.84 280
16107.04 284
16108.24 272
16109.44 272
16110.64 273
16111.84 245
16113.04 231
16114.24 242
16115.44 224
16116.64 236
16117.84 231
16119.04 265
16120.24 228
16121.44 247
16122.64 204
16123.84 232
16125.04 249
16126.24 218
16127.44 247
16128.64 248
16129.84 275
16131.04 252
16132.24 245
16133.44 239
16134.64 254
16135.84 261
16137.04 242
16138.25 267
16139.45 243
16140.65 259
16141.85 268
16143.05 254
16144.25 257
16145.45 216
16146.65 254
16147.85 237
16149.05 235
16150.25 213
16151.46 239
16152.66 265
16153.86 215
16155.06 239
16156.26 254
16157.46 224
16158.66 224
16159.87 240
16161.07 263
16162.27 237
16163.47 252
16164.67 261
16165.87 235
16167.08 253
16168.28 240
16169.48 261
16170.68 301
16171.88 254
16173.09 259
16174.29 243
16175.49 253
16176.69 240
16177.89 265
16179.10 280
16180.30 255
16181.50 258
16182.70 242
16183.91 229
16185.11 220
16186.31 265
16187.51 273
16188.72 245
16189.92 262
16191.12 283
16192.32 266
16193.53 245
16194.73 233
16195.93 259
16197.13 218
16198.34 245
16199.54 256
16200.74 221
16201.95 245
16203.15 267
16204.35 261
16205.56 236
16206.76 231
16207.96 276
16209.17 296
16210.37 260
16211.57 279
16212.78 249
16213.98 259
16215.18 309
16216.39 325
16217.59 289
16218.79 249
16220.00 253
16221.20 254
16222.41 237
16223.61 258
16224.81 241
16226.02 221
16227.22 266
16228.43 267
16229.63 222
16230.83 220
16232.04 285
16233.24 264
16234.45 261
16235.65 251
16236.86 264
16238.06 287
16239.26 288
16240.47 251
16241.67 234
16242.88 281
16244.08 265
16245.29 285
16246.49 278
16247.70 269
16248.90 308
16250.11 287
16251.31 297
16252.52 275
16253.72 225
16254.93 259
16256.13 298
16257.34 290
16258.54 266
16259.75 284
16260.95 299
16262.16 270
16263.36 285
16264.57 257
16265.77 285
16266.98 320
16268.19 306
16269.39 305
16270.60 297
16271.80 295
16273.01 310
16274.21 281
16275.42 287
16276.63 291
16277.83 311
16279.04 258
16280.24 259
16281.45 278
16282.66 278
16283.86 273
16285.07 314
16286.27 319
16287.48 291
16288.69 317
16289.89 291
16291.10 309
16292.31 275
16293.51 263
16294.72 309
16295.93 258
16297.13 267
16298.34 291
16299.55 312
16300.75 331
16301.96 293
16303.17 319
16304.37 331
16305.58 321
16306.79 324
16307.99 315
16309.20 303
16310.41 309
16311.62 300
16312.82 317
16314.03 315
16315.24 311
16316.44 315
16317.65 310
16318.86 345
16320.07 337
16321.27 305
16322.48 346
16323.69 306
16324.90 329
16326.10 301
16327.31 303
16328.52 318
16329.73 329
16330.94 302
16332.14 306
16333.35 308
16334.56 339
16335.77 299
16336.98 310
16338.18 311
16339.39 327
16340.60 317
16341.81 269
16343.02 339
16344.23 308
16345.43 294
16346.64 318
16347.85 326
16349.06 254
16350.27 300
16351.48 292
16352.69 294
16353.89 297
16355.10 291
16356.31 297
16357.52 287
16358.73 269
16359.94 241
16361.15 263
16362.36 253
16363.57 278
16364.77 278
16365.98 301
16367.19 254
16368.40 281
16369.61 256
16370.82 280
16372.03 296
16373.24 273
16374.45 241
16375.66 284
16376.87 280
16378.08 287
16379.29 257
16380.50 258
16381.71 269
16382.92 280
16384.13 274
16385.34 242
16386.55 268
16387.76 286
16388.97 295
16390.18 260
16391.39 278
16392.60 278
16393.81 290
16395.02 267
16396.23 242
16397.44 285
16398.65 268
16399.86 255
16401.07 263
16402.28 261
16403.49 241
16404.70 247
16405.91 219
16407.12 265
16408.33 259
16409.54 275
16410.76 278
16411.97 247
16413.18 293
16414.39 267
16415.60 249
16416.81 263
16418.02 226
16419.23 203
16420.44 262
16421.66 262
16422.87 253
16424.08 249
16425.29 267
16426.50 265
16427.71 224
16428.92 212
16430.14 233
16431.35 231
16432.56 197
16433.77 257
16434.98 250
16436.19 236
16437.41 238
16438.62 219
16439.83 230
16441.04 240
16442.25 229
16443.47 255
16444.68 241
16445.89 268
16447.10 230
16448.31 296
16449.53 272
16450.74 290
16451.95 256
16453.16 246
16454.38 211
16455.59 247
16456.80 244
16458.01 252
16459.23 274
16460.44 252
16461.65 264
16462.86 261
16464.08 235
16465.29 210
16466.50 201
16467.72 236
16468.93 250
16470.14 263
16471.35 254
16472.57 253
16473.78 243
16474.99 254
16476.21 293
16477.42 261
16478.63 245
16479.85 230
16481.06 231
16482.27 259
16483.49 238
16484.70 224
16485.92 254
16487.13 243
16488.34 248
16489.56 230
16490.77 238
16491.98 246
16493.20 228
16494.41 226
16495.63 242
16496.84 261
16498.05 248
16499.27 238
16500.48 253
16501.70 236
16502.91 244
16504.13 217
16505.34 230
16506.55 248
16507.77 242
16508.98 235
16510.20 251
16511.41 234
16512.63 261
16513.84 230
16515.06 221
16516.27 268
16517.49 229
16518.70 208
16519.92 220
16521.13 261
16522.35 229
16523.56 217
16524.78 190
16525.99 246
16527.21 226
16528.42 220
16529.64 199
16530.85 205
16532.07 257
16533.28 232
16534.50 226
16535.71 225
16536.93 184
16538.14 213
16539.36 215
16540.58 236
16541.79 223
16543.01 252
16544.22 218
16545.44 240
16546.65 234
16547.87 215
16549.09 227
16550.30 249
16551.52 291
16552.73 240
16553.95 205
16555.17 209
16556.38 235
16557.60 227
16558.82 213
16560.03 235
16561.25 213
16562.46 209
16563.68 238
16564.90 223
16566.11 211
16567.33 202
16568.55 226
16569.76 222
16570.98 219
16572.20 237
16573.41 230
16574.63 220
16575.85 260
16577.07 222
16578.28 201
16579.50 213
16580.72 239
16581.93 229
16583.15 176
16584.37 217
16585.59 199
16586.80 219
16588.02 226
16589.24 219
16590.46 232
16591.67 213
16592.89 217
16594.11 211
16595.33 225
16596.54 197
16597.76 203
16598.98 222
16600.20 219
16601.41 211
16602.63 210
16603.85 200
16605.07 219
16606.29 209
16607.50 212
16608.72 199
16609.94 199
16611.16 210
16612.38 238
16613.60 247
16614.81 233
16616.03 219
16617.25 222
16618.47 199
16619.69 206
16620.91 190
16622.13 230
16623.34 222
16624.56 210
16625.78 221
16627.00 247
16628.22 249
16629.44 202
16630.66 186
16631.88 187
16633.10 202
16634.31 197
16635.53 222
16636.75 193
16637.97 211
16639.19 239
16640.41 235
16641.63 206
16642.85 172
16644.07 228
16645.29 232
16646.51 221
16647.73 198
16648.95 221
16650.17 212
16651.39 230
16652.61 242
16653.83 217
16655.05 193
16656.27 195
16657.49 223
16658.71 213
16659.93 170
16661.15 230
16662.37 237
16663.59 222
16664.81 211
16666.03 220
16667.25 250
16668.47 249
16669.69 220
16670.91 179
16672.13 198
16673.35 214
16674.57 202
16675.79 202
16677.01 212
16678.23 203
16679.45 196
16680.67 203
16681.89 247
16683.12 228
16684.34 231
16685.56 228
16686.78 186
16688.00 200
16689.22 229
16690.44 257
16691.66 237
16692.88 232
16694.11 217
16695.33 214
16696.55 205
16697.77 202
16698.99 223
16700.21 230
16701.43 222
16702.66 238
16703.88 197
16705.10 214
16706.32 230
16707.54 227
16708.77 223
16709.99 217
16711.21 207
16712.43 205
16713.65 230
16714.87 233
16716.10 212
16717.32 204
16718.54 226
16719.76 235
16720.99 214
16722.21 183
16723.43 186
16724.65 233
16725.88 210
16727.10 230
16728.32 249
16729.54 195
16730.77 226
16731.99 226
16733.21 196
16734.43 237
16735.66 218
16736.88 247
16738.10 231
16739.33 228
16740.55 197
16741.77 220
16742.99 220
16744.22 244
16745.44 226
16746.66 209
16747.89 227
16749.11 213
16750.33 218
16751.56 217
16752.78 255
16754.00 229
16755.23 202
16756.45 227
16757.68 261
16758.90 224
16760.12 231
16761.35 219
16762.57 235
16763.79 224
16765.02 214
16766.24 230
16767.47 250
16768.69 219
16769.91 230
16771.14 265
16772.36 241
16773.59 228
16774.81 245
16776.04 263
16777.26 235
16778.48 244
16779.71 259
16780.93 267
16782.16 277
16783.38 243
16784.61 236
16785.83 255
16787.06 210
16788.28 218
16789.51 244
16790.73 246
16791.96 247
16793.18 234
16794.41 262
16795.63 262
16796.86 255
16798.08 258
16799.31 293
16800.53 245
16801.76 213
16802.98 243
16804.21 241
16805.43 253
16806.66 223
16807.88 237
16809.11 268
16810.33 275
16811.56 229
16812.79 230
16814.01 216
16815.24 234
16816.46 235
16817.69 226
16818.91 246
16820.14 240
16821.37 240
16822.59 231
16823.82 257
16825.04 222
16826.27 244
16827.50 227
16828.72 207
16829.95 218
16831.18 215
16832.40 198
16833.63 201
16834.86 236
16836.08 216
16837.31 221
16838.53 225
16839.76 207
16840.99 232
16842.21 189
16843.44 204
16844.67 200
16845.90 203
16847.12 225
16848.35 197
16849.58 204
16850.80 234
16852.03 223
16853.26 200
16854.48 181
16855.71 236
16856.94 250
16858.17 281
16859.39 235
16860.62 226
16861.85 201
16863.08 239
16864.30 219
16865.53 213
16866.76 216
16867.99 236
16869.21 188
16870.44 213
16871.67 228
16872.90 242
16874.13 249
16875.35 223
16876.58 233
16877.81 251
16879.04 209
16880.27 215
16881.49 252
16882.72 263
16883.95 238
16885.18 249
16886.41 281
16887.64 285
16888.86 272
16890.09 251
16891.32 264
16892.55 270
16893.78 249
16895.01 270
16896.24 261
16897.46 256
16898.69 223
16899.92 237
16901.15 237
16902.38 210
16903.61 218
16904.84 216
16906.07 214
16907.30 232
16908.53 240
16909.75 241
16910.98 262
16912.21 217
16913.44 208
16914.67 231
16915.90 216
16917.13 233
16918.36 245
16919.59 249
16920.82 245
16922.05 237
16923.28 253
16924.51 240
16925.74 248
16926.97 258
16928.20 216
16929.43 206
16930.66 261
16931.89 257
16933.12 268
16934.35 215
16935.58 208
16936.81 227
16938.04 231
16939.27 218
16940.50 228
16941.73 222
16942.96 222
16944.19 222
16945.42 204
16946.65 214
16947.88 236
16949.11 220
16950.34 200
16951.57 186
16952.80 233
16954.04 225
16955.27 228
16956.50 222
16957.73 237
16958.96 238
16960.19 209
16961.42 204
16962.65 205
16963.88 189
16965.11 218
16966.35 208
16967.58 195
16968.81 232
16970.04 237
16971.27 197
16972.50 196
16973.73 220
16974.97 198
16976.20 227
16977.43 261
16978.66 246
16979.89 212
16981.12 229
16982.36 209
16983.59 215
16984.82 182
16986.05 200
16987.28 230
16988.52 217
16989.75 217
16990.98 215
16992.21 214
16993.45 239
16994.68 225
16995.91 235
16997.14 227
16998.37 210
16999.61 220
17000.84 228
17002.07 195
17003.31 186
17004.54 205
17005.77 196
17007.00 245
17008.24 215
17009.47 222
17010.70 222
17011.93 196
17013.17 208
17014.40 237
17015.63 210
17016.87 233
17018.10 233
17019.33 196
17020.57 194
17021.80 227
17023.03 208
17024.27 184
17025.50 185
17026.73 212
17027.97 199
17029.20 203
17030.43 194
17031.67 206
17032.90 218
17034.14 197
17035.37 190
17036.60 205
17037.84 201
17039.07 214
17040.30 196
17041.54 223
17042.77 214
17044.01 212
17045.24 189
17046.47 208
17047.71 220
17048.94 202
17050.18 206
17051.41 206
17052.65 192
17053.88 205
17055.12 201
17056.35 207
17057.58 224
17058.82 211
17060.05 230
17061.29 215
17062.52 210
17063.76 200
17064.99 218
17066.23 222
17067.46 209
17068.70 215
17069.93 224
17071.17 194
17072.40 189
17073.64 210
17074.87 177
17076.11 190
17077.34 171
17078.58 204
17079.81 181
17081.05 241
17082.29 210
17083.52 217
17084.76 201
17085.99 191
17087.23 193
17088.46 262
17089.70 230
17090.94 195
17092.17 195
17093.41 204
17094.64 198
17095.88 193
17097.12 197
17098.35 223
17099.59 195
17100.82 221
17102.06 176
17103.30 172
17104.53 198
17105.77 208
17107.00 183
17108.24 165
17109.48 172
17110.71 200
17111.95 240
17113.19 168
17114.42 163
17115.66 208
17116.90 227
17118.13 203
17119.37 205
17120.61 228
17121.85 220
17123.08 200
17124.32 198
17125.56 189
17126.79 209
17128.03 203
17129.27 210
17130.50 166
17131.74 190
17132.98 185
17134.22 218
17135.45 196
17136.69 227
17137.93 248
17139.17 194
17140.40 209
17141.64 167
17142.88 169
17144.12 189
17145.36 163
17146.59 213
17147.83 257
17149.07 201
17150.31 198
17151.54 198
17152.78 174
17154.02 166
17155.26 187
17156.50 178
17157.74 194
17158.97 196
17160.21 224
17161.45 235
17162.69 171
17163.93 186
17165.17 184
17166.40 193
17167.64 190
17168.88 197
17170.12 181
17171.36 171
17172.60 188
17173.84 179
17175.08 191
17176.31 198
17177.55 167
17178.79 170
17180.03 179
17181.27 177
17182.51 169
17183.75 178
17184.99 164
17186.23 188
17187.47 181
17188.71 155
17189.94 201
17191.18 211
17192.42 190
17193.66 232
17194.90 176
17196.14 183
17197.38 172
17198.62 155
17199.86 183
17201.10 208
17202.34 224
17203.58 219
17204.82 199
17206.06 183
17207.30 143
17208.54 178
17209.78 199
17211.02 184
17212.26 197
17213.50 210
17214.74 190
17215.98 178
17217.22 212
17218.46 206
17219.70 192
17220.94 177
17222.18 169
17223.43 178
17224.67 182
17225.91 185
17227.15 160
17228.39 159
17229.63 160
17230.87 187
17232.11 200
17233.35 225
17234.59 185
17235.83 202
17237.08 187
17238.32 176
17239.56 207
17240.80 200
17242.04 204
17243.28 174
17244.52 203
17245.76 161
17247.01 169
17248.25 188
17249.49 172
17250.73 181
17251.97 199
17253.21 169
17254.46 173
17255.70 170
17256.94 194
17258.18 182
17259.42 173
17260.66 184
17261.91 184
17263.15 177
17264.39 167
17265.63 181
17266.87 173
17268.12 176
17269.36 162
17270.60 202
17271.84 165
17273.09 170
17274.33 157
17275.57 180
17276.81 163
17278.06 178
17279.30 195
17280.54 171
17281.78 168
17283.03 199
17284.27 190
17285.51 170
17286.76 197
17288.00 200
17289.24 201
17290.48 170
17291.73 149
17292.97 179
17294.21 185
17295.46 152
17296.70 162
17297.94 181
17299.19 183
17300.43 173
17301.67 172
17302.92 161
17304.16 175
17305.40 194
17306.65 211
17307.89 169
17309.14 206
17310.38 193
17311.62 206
17312.87 168
17314.11 175
17315.35 165
17316.60 196
17317.84 186
17319.09 182
17320.33 171
17321.58 155
17322.82 170
17324.06 171
17325.31 159
17326.55 162
17327.80 177
17329.04 164
17330.29 211
17331.53 177
17332.77 192
17334.02 217
17335.26 197
17336.51 177
17337.75 155
17339.00 198
17340.24 206
17341.49 153
17342.73 161
17343.98 202
17345.22 209
17346.47 180
17347.71 172
17348.96 208
17350.20 167
17351.45 190
17352.69 181
17353.94 169
17355.18 171
17356.43 204
17357.68 156
17358.92 176
17360.17 193
17361.41 184
17362.66 195
17363.90 170
17365.15 201
17366.39 147
17367.64 169
17368.89 160
17370.13 196
17371.38 194
17372.62 220
17373.87 192
17375.12 186
17376.36 180
17377.61 157
17378.85 181
17380.10 188
17381.35 178
17382.59 179
17383.84 174
17385.09 192
17386.33 194
17387.58 173
17388.83 159
17390.07 178
17391.32 166
17392.57 196
17393.81 167
17395.06 163
17396.31 158
17397.55 177
17398.80 201
17400.05 181
17401.29 150
17402.54 196
17403.79 157
17405.04 217
17406.28 204
17407.53 179
17408.78 188
17410.02 189
17411.27 170
17412.52 179
17413.77 175
17415.01 169
17416.26 194
17417.51 178
17418.76 180
17420.00 166
17421.25 177
17422.50 169
17423.75 165
17425.00 201
17426.24 209
17427.49 176
17428.74 161
17429.99 182
17431.24 182
17432.48 189
17433.73 181
17434.98 192
17436.23 173
17437.48 165
17438.73 183
17439.97 158
17441.22 170
17442.47 161
17443.72 193
17444.97 175
17446.22 169
17447.47 185
17448.71 164
17449.96 148
17451.21 181
17452.46 183
17453.71 214
17454.96 212
17456.21 166
17457.46 133
17458.71 176
17459.95 181
17461.20 181
17462.45 186
17463.70 158
17464.95 188
17466.20 149
17467.45 160
17468.70 191
17469.95 183
17471.20 152
17472.45 170
17473.70 182
17474.95 154
17476.20 163
17477.45 183
17478.70 189
17479.95 205
17481.20 189
17482.45 178
17483.70 175
17484.95 162
17486.20 154
17487.45 164
17488.70 156
17489.95 151
17491.20 142
17492.45 170
17493.70 191
17494.95 162
17496.20 200
17497.45 195
17498.70 205
17499.95 173
17501.20 166
17502.45 178
17503.70 185
17504.95 191
17506.20 183
17507.46 150
17508.71 157
17509.96 173
17511.21 167
17512.46 157
17513.71 166
17514.96 205
17516.21 198
17517.46 169
17518.71 154
17519.97 193
17521.22 194
17522.47 170
17523.72 220
17524.97 179
17526.22 164
17527.47 164
17528.73 171
17529.98 179
17531.23 178
17532.48 176
17533.73 181
17534.99 196
17536.24 153
17537.49 135
17538.74 193
17539.99 189
17541.25 173
17542.50 162
17543.75 156
17545.00 160
17546.25 168
17547.51 204
17548.76 171
17550.01 182
17551.26 192
17552.52 178
17553.77 198
17555.02 207
17556.27 169
17557.53 177
17558.78 153
17560.03 144
17561.28 166
17562.54 169
17563.79 193
17565.04 149
17566.30 186
17567.55 194
17568.80 195
17570.05 211
17571.31 197
17572.56 187
17573.81 164
17575.07 189
17576.32 156
17577.57 171
17578.83 151
17580.08 193
17581.33 205
17582.59 165
17583.84 160
17585.10 173
17586.35 182
17587.60 193
17588.86 187
17590.11 187
17591.36 172
17592.62 173
17593.87 149
17595.13 159
17596.38 160
17597.63 137
17598.89 189
17600.14 172
17601.40 157
17602.65 142
17603.90 158
17605.16 165
17606.41 191
17607.67 187
17608.92 171
17610.18 174
17611.43 186
17612.69 183
17613.94 173
17615.20 191
17616.45 173
17617.71 169
17618.96 159
17620.21 165
17621.47 177
17622.72 177
17623.98 185
17625.23 170
17626.49 154
17627.75 181
17629.00 172
17630.26 189
17631.51 146
17632.77 149
17634.02 172
17635.28 186
17636.53 219
17637.79 169
17639.04 168
17640.30 159
17641.55 194
17642.81 167
17644.07 190
17645.32 173
17646.58 181
17647.83 181
17649.09 193
17650.35 163
17651.60 188
17652.86 183
17654.11 170
17655.37 157
17656.63 161
17657.88 177
17659.14 161
17660.39 174
17661.65 158
17662.91 166
17664.16 184
17665.42 183
17666.68 145
17667.93 182
17669.19 158
17670.45 147
17671.70 187
17672.96 150
17674.22 156
17675.47 187
17676.73 174
17677.99 179
17679.24 194
17680.50 152
17681.76 157
17683.02 164
17684.27 166
17685.53 170
17686.79 158
17688.05 167
17689.30 154
17690.56 189
17691.82 179
17693.07 161
17694.33 154
17695.59 172
17696.85 189
17698.11 164
17699.36 181
17700.62 159
17701.88 156
17703.14 169
17704.39 164
17705.65 181
17706.91 122
17708.17 165
17709.43 188
17710.68 199
17711.94 177
17713.20 148
17714.46 199
17715.72 188
17716.98 154
17718.23 183
17719.49 162
17720.75 167
17722.01 154
17723.27 151
17724.53 164
17725.79 160
17727.04 187
17728.30 187
17729.56 155
17730.82 153
17732.08 145
17733.34 163
17734.60 178
17735.86 172
17737.12 199
17738.37 183
17739.63 150
17740.89 171
17742.15 197
17743.41 175
17744.67 145
17745.93 145
17747.19 143
17748.45 172
17749.71 169
17750.97 148
17752.23 192
17753.49 194
17754.75 163
17756.01 157
17757.27 184
17758.53 150
17759.79 167
17761.05 182
17762.31 171
17763.57 176
17764.83 168
17766.09 170
17767.35 192
17768.61 155
17769.87 155
17771.13 158
17772.39 169
17773.65 159
17774.91 196
17776.17 159
17777.43 142
17778.69 140
17779.95 145
17781.21 166
17782.47 181
17783.73 173
17784.99 175
17786.25 159
17787.51 155
17788.78 145
17790.04 192
17791.30 159
17792.56 166
17793.82 184
17795.08 173
17796.34 174
17797.60 141
17798.86 179
17800.13 165
17801.39 149
17802.65 181
17803.91 174
17805.17 162
17806.43 173
17807.69 144
17808.96 182
17810.22 165
17811.48 186
17812.74 190
17814.00 169
17815.26 184
17816.53 206
17817.79 183
17819.05 160
17820.31 164
17821.57 145
17822.84 151
17824.10 174
17825.36 165
17826.62 148
17827.89 160
17829.15 187
17830.41 184
17831.67 173
17832.93 224
17834.20 199
17835.46 161
17836.72 193
17837.99 166
17839.25 170
17840.51 155
17841.77 148
17843.04 166
17844.30 186
17845.56 195
17846.82 176
17848.09 164
17849.35 165
17850.61 139
17851.88 174
17853.14 146
17854.40 124
17855.67 145
17856.93 142
17858.19 167
17859.46 185
17860.72 187
17861.98 144
17863.25 160
17864.51 166
17865.77 145
17867.04 160
17868.30 177
17869.57 182
17870.83 152
17872.09 177
17873.36 186
17874.62 174
17875.89 186
17877.15 159
17878.41 168
17879.68 166
17880.94 179
17882.21 169
17883.47 174
17884.73 183
17886.00 176
17887.26 153
17888.53 162
17889.79 161
17891.06 181
17892.32 163
17893.59 156
17894.85 166
17896.12 164
17897.38 165
17898.65 138
17899.91 157
17901.17 157
17902.44 176
17903.70 158
17904.97 158
17906.23 155
17907.50 165
17908.77 182
17910.03 146
17911.30 177
17912.56 171
17913.83 178
17915.09 182
17916.36 147
17917.62 141
17918.89 186
17920.15 161
17921.42 153
17922.68 162
17923.95 193
17925.22 188
17926.48 175
17927.75 157
17929.01 151
17930.28 140
17931.55 153
17932.81 149
17934.08 158
17935.34 160
17936.61 156
17937.88 154
17939.14 172
17940.41 135
17941.68 161
17942.94 148
17944.21 127
17945.47 137
17946.74 152
17948.01 143
17949.27 149
17950.54 143
17951.81 176
17953.07 129
17954.34 200
17955.61 149
17956.87 130
17958.14 155
17959.41 145
17960.68 198
17961.94 183
17963.21 128
17964.48 122
17965.74 167
17967.01 160
17968.28 161
17969.55 158
17970.81 162
17972.08 186
17973.35 193
17974.62 161
17975.88 126
17977.15 129
17978.42 165
17979.69 182
17980.95 161
17982.22 159
17983.49 181
17984.76 176
17986.03 168
17987.29 160
17988.56 152
17989.83 146
17991.10 150
17992.37 176
17993.63 144
17994.90 156
17996.17 170
17997.44 176
17998.71 164
17999.98 155
18001.24 170
18002.51 176
18003.78 151
18005.05 154
18006.32 172
18007.59 133
18008.86 168
18010.12 198
18011.39 172
18012.66 179
18013.93 174
18015.20 169
18016.47 164
18017.74 174
18019.01 226
18020.28 169
18021.54 185
18022.81 174
18024.08 198
18025.35 173
18026.62 148
18027.89 135
18029.16 142
18030.43 153
18031.70 153
18032.97 158
18034.24 157
18035.51 156
18036.78 176
18038.05 162
18039.32 152
18040.59 164
18041.86 162
18043.13 157
18044.40 156
18045.67 159
18046.94 147
18048.21 174
18049.48 170
18050.75 143
18052.02 166
18053.29 175
18054.56 173
18055.83 192
18057.10 154
18058.37 159
18059.64 179
18060.91 176
18062.18 155
18063.45 168
18064.72 161
18065.99 170
18067.26 167
18068.54 133
18069.81 136
18071.08 152
18072.35 164
18073.62 133
18074.89 143
18076.16 140
18077.43 150
18078.70 176
18079.97 163
18081.25 155
18082.52 170
18083.79 157
18085.06 188
18086.33 159
18087.60 150
18088.87 126
18090.15 150
18091.42 141
18092.69 148
18093.96 157
18095.23 137
18096.50 143
18097.78 145
18099.05 168
18100.32 152
18101.59 152
18102.86 178
18104.14 156
18105.41 162
18106.68 159
18107.95 134
18109.23 163
18110.50 138
18111.77 133
18113.04 128
18114.31 150
18115.59 170
18116.86 143
18118.13 183
18119.40 181
18120.68 169
18121.95 139
18123.22 174
18124.50 185
18125.77 136
18127.04 177
18128.31 143
18129.59 161
18130.86 167
18132.13 173
18133.41 213
18134.68 176
18135.95 129
18137.23 139
18138.50 162
18139.77 187
18141.05 164
18142.32 175
18143.59 145
18144.87 166
18146.14 151
18147.41 151
18148.69 140
18149.96 165
18151.23 167
18152.51 179
18153.78 136
18155.06 142
18156.33 196
18157.60 160
18158.88 163
18160.15 165
18161.43 171
18162.70 167
18163.97 160
18165.25 143
18166.52 165
18167.80 177
18169.07 163
18170.35 159
18171.62 171
18172.90 176
18174.17 175
18175.44 160
18176.72 149
18177.99 147
18179.27 166
18180.54 155
18181.82 153
18183.09 140
18184.37 140
18185.64 143
18186.92 139
18188.19 178
18189.47 162
18190.74 155
18192.02 146
18193.29 157
18194.57 167
18195.84 163
18197.12 168
18198.39 157
18199.67 172
18200.95 178
18202.22 158
18203.50 174
18204.77 170
18206.05 156
18207.32 170
18208.60 138
18209.88 162
18211.15 170
18212.43 140
18213.70 155
18214.98 147
18216.26 141
18217.53 144
18218.81 168
18220.08 147
18221.36 156
18222.64 139
18223.91 149
18225.19 162
18226.47 171
18227.74 163
18229.02 158
18230.29 144
18231.57 141
18232.85 143
18234.12 160
18235.40 176
18236.68 195
18237.95 160
18239.23 144
18240.51 164
18241.79 171
18243.06 134
18244.34 149
18245.62 160
18246.89 174
18248.17 152
18249.45 149
18250.73 139
18252.00 145
18253.28 132
18254.56 141
18255.83 171
18257.11 185
18258.39 162
18259.67 142
18260.94 138
18262.22 174
18263.50 152
18264.78 142
18266.06 146
18267.33 127
18268.61 137
18269.89 150
18271.17 144
18272.45 159
18273.72 151
18275.00 167
18276.28 158
18277.56 140
18278.84 143
18280.11 147
18281.39 157
18282.67 157
18283.95 164
18285.23 143
18286.51 153
18287.78 161
18289.06 156
18290.34 140
18291.62 178
18292.90 132
18294.18 177
18295.46 136
18296.74 125
18298.01 154
18299.29 137
18300.57 148
18301.85 148
18303.13 172
18304.41 153
18305.69 175
18306.97 162
18308.25 121
18309.53 147
18310.81 183
18312.09 149
18313.37 135
18314.64 170
18315.92 170
18317.20 176
18318.48 159
18319.76 164
18321.04 159
18322.32 139
18323.60 152
18324.88 169
18326.16 148
18327.44 156
18328.72 134
18330.00 149
18331.28 148
18332.56 151
18333.84 144
18335.12 139
18336.40 149
18337.68 141
18338.96 151
18340.24 165
18341.52 145
18342.80 110
18344.09 131
18345.37 149
18346.65 154
18347.93 130
18349.21 120
18350.49 140
18351.77 161
18353.05 138
18354.33 141
18355.61 132
18356.89 130
18358.17 151
18359.46 157
18360.74 133
18362.02 124
18363.30 140
18364.58 128
18365.86 155
18367.14 142
18368.42 166
18369.71 160
18370.99 152
18372.27 148
18373.55 142
18374.83 154
18376.11 153
18377.39 139
18378.68 158
18379.96 163
18381.24 134
18382.52 160
18383.80 156
18385.09 135
18386.37 129
18387.65 175
18388.93 157
18390.21 162
18391.50 129
18392.78 144
18394.06 171
18395.34 133
18396.63 134
18397.91 133
18399.19 199
18400.47 177
18401.76 145
18403.04 138
18404.32 159
18405.60 164
18406.89 174
18408.17 155
18409.45 150
18410.73 176
18412.02 136
18413.30 135
18414.58 139
18415.87 140
18417.15 152
18418.43 133
18419.72 125
18421.00 150
18422.28 173
18423.57 174
18424.85 142
18426.13 138
18427.42 126
18428.70 154
18429.98 182
18431.27 160
18432.55 139
18433.83 145
18435.12 171
18436.40 151
18437.68 127
18438.97 153
18440.25 142
18441.54 153
18442.82 170
18444.10 160
18445.39 156
18446.67 143
18447.96 135
18449.24 135
18450.53 151
18451.81 141
18453.09 168
18454.38 160
18455.66 155
18456.95 140
18458.23 145
18459.52 146
18460.80 136
18462.09 162
18463.37 166
18464.65 135
18465.94 153
18467.22 154
18468.51 141
18469.79 151
18471.08 147
18472.36 187
18473.65 151
18474.93 122
18476.22 118
18477.50 164
18478.79 151
18480.08 107
18481.36 142
18482.65 182
18483.93 149
18485.22 128
18486.50 156
18487.79 170
18489.07 152
18490.36 162
18491.64 177
18492.93 131
18494.22 150
18495.50 142
18496.79 112
18498.07 109
18499.36 139
18500.65 137
18501.93 111
18503.22 156
18504.50 158
18505.79 146
18507.08 160
18508.36 181
18509.65 132
18510.94 152
18512.22 155
18513.51 169
18514.80 158
18516.08 141
18517.37 155
18518.65 148
18519.94 146
18521.23 143
18522.51 125
18523.80 148
18525.09 149
18526.38 139
18527.66 149
18528.95 127
18530.24 149
18531.52 149
18532.81 148
18534.10 162
18535.39 152
18536.67 129
18537.96 126
18539.25 168
18540.53 171
18541.82 170
18543.11 157
18544.40 153
18545.68 149
18546.97 133
18548.26 143
18549.55 182
18550.84 147
18552.12 142
18553.41 151
18554.70 147
18555.99 154
18557.27 148
18558.56 117
18559.85 137
18561.14 153
18562.43 158
18563.72 152
18565.00 178
18566.29 142
18567.58 128
18568.87 139
18570.16 144
18571.45 161
18572.73 128
18574.02 142
18575.31 149
18576.60 151
18577.89 200
18579.18 173
18580.47 168
18581.75 162
18583.04 145
18584.33 145
18585.62 164
18586.91 145
18588.20 134
18589.49 132
18590.78 179
18592.07 176
18593.36 194
18594.65 171
18595.93 165
18597.22 185
18598.51 152
18599.80 157
18601.09 165
18602.38 198
18603.67 191
18604.96 154
18606.25 169
18607.54 193
18608.83 178
18610.12 169
18611.41 152
18612.70 188
18613.99 138
18615.28 193
18616.57 160
18617.86 174
18619.15 179
18620.44 189
18621.73 172
18623.02 154
18624.31 177
18625.60 175
18626.89 178
18628.18 188
18629.47 170
18630.76 161
18632.05 133
18633.34 175
18634.64 145
18635.93 147
18637.22 168
18638.51 169
18639.80 180
18641.09 169
18642.38 157
18643.67 150
18644.96 164
18646.25 180
18647.54 152
18648.84 149
18650.13 143
18651.42 170
18652.71 157
18654.00 174
18655.29 147
18656.58 136
18657.88 148
18659.17 153
18660.46 133
18661.75 142
18663.04 122
18664.33 158
18665.63 172
18666.92 176
18668.21 169
18669.50 199
18670.79 168
18672.08 157
18673.38 174
18674.67 142
18675.96 165
18677.25 136
18678.55 151
18679.84 163
18681.13 167
18682.42 178
18683.71 166
18685.01 150
18686.30 143
18687.59 155
18688.88 163
18690.18 147
18691.47 151
18692.76 134
18694.06 143
18695.35 152
18696.64 152
18697.93 128
18699.23 150
18700.52 144
18701.81 143
18703.11 166
18704.40 151
18705.69 135
18706.99 171
18708.28 141
18709.57 148
18710.86 135
18712.16 149
18713.45 160
18714.75 149
18716.04 122
18717.33 115
18718.63 126
18719.92 156
18721.21 139
18722.51 157
18723.80 160
18725.09 143
18726.39 136
18727.68 134
18728.98 157
18730.27 161
18731.56 158
18732.86 168
18734.15 157
18735.45 158
18736.74 175
18738.04 161
18739.33 140
18740.62 149
18741.92 165
18743.21 161
18744.51 164
18745.80 173
18747.10 152
18748.39 187
18749.69 169
18750.98 175
18752.27 143
18753.57 167
18754.86 163
18756.16 138
18757.45 161
18758.75 144
18760.04 136
18761.34 169
18762.63 143
18763.93 143
18765.23 146
18766.52 130
18767.82 128
18769.11 142
18770.41 145
18771.70 147
18773.00 140
18774.29 132
18775.59 153
18776.88 125
18778.18 145
18779.48 157
18780.77 167
18782.07 152
18783.36 132
18784.66 143
18785.95 136
18787.25 162
18788.55 159
18789.84 161
18791.14 140
18792.43 154
18793.73 145
18795.03 157
18796.32 139
18797.62 151
18798.92 159
18800.21 141
18801.51 131
18802.81 155
18804.10 150
18805.40 169
18806.70 152
18807.99 159
18809.29 154
18810.59 153
18811.88 184
18813.18 156
18814.48 138
18815.77 158
18817.07 161
18818.37 164
18819.66 166
18820.96 152
18822.26 171
18823.56 160
18824.85 135
18826.15 143
18827.45 166
18828.75 178
18830.04 138
18831.34 139
18832.64 135
18833.94 135
18835.23 143
18836.53 178
18837.83 150
18839.13 149
18840.42 160
18841.72 148
18843.02 134
18844.32 149
18845.62 154
18846.91 182
18848.21 171
18849.51 137
18850.81 142
18852.11 159
18853.40 141
18854.70 147
18856.00 147
18857.30 158
18858.60 141
18859.90 179
18861.20 160
18862.49 177
18863.79 165
18865.09 175
18866.39 151
18867.69 147
18868.99 136
18870.29 132
18871.59 116
18872.88 121
18874.18 132
18875.48 154
18876.78 150
18878.08 151
18879.38 138
18880.68 140
18881.98 148
18883.28 146
18884.58 132
18885.88 152
18887.18 150
18888.47 164
18889.77 156
18891.07 148
18892.37 141
18893.67 165
18894.97 147
18896.27 132
18897.57 147
18898.87 148
18900.17 143
18901.47 143
18902.77 126
18904.07 145
18905.37 119
18906.67 133
18907.97 115
18909.27 133
18910.57 143
18911.87 116
18913.17 137
18914.47 127
18915.77 153
18917.07 150
18918.38 134
18919.68 159
18920.98 158
18922.28 139
18923.58 158
18924.88 141
18926.18 120
18927.48 138
18928.78 149
18930.08 127
18931.38 132
18932.68 147
18933.98 150
18935.29 126
18936.59 163
18937.89 130
18939.19 118
18940.49 142
18941.79 159
18943.09 164
18944.39 159
18945.70 158
18947.00 154
18948.30 153
18949.60 115
18950.90 127
18952.20 124
18953.51 170
18954.81 133
18956.11 136
18957.41 138
18958.71 133
18960.02 155
18961.32 122
18962.62 149
18963.92 163
18965.22 152
18966.53 162
18967.83 193
18969.13 140
18970.43 130
18971.73 148
18973.04 146
18974.34 120
18975.64 135
18976.94 130
18978.25 154
18979.55 149
18980.85 132
18982.16 132
18983.46 119
18984.76 150
18986.06 144
18987.37 134
18988.67 141
18989.97 141
18991.28 128
18992.58 125
18993.88 118
18995.18 120
18996.49 140
18997.79 145
18999.09 122
19000.40 131
19001.70 109
19003.00 124
19004.31 144
19005.61 131
19006.92 130
19008.22 140
19009.52 134
19010.83 112
19012.13 116
19013.43 153
19014.74 143
19016.04 120
19017.35 122
19018.65 123
19019.95 144
19021.26 142
19022.56 150
19023.87 144
19025.17 132
19026.47 130
19027.78 129
19029.08 114
19030.39 125
19031.69 127
19033.00 119
19034.30 140
19035.61 168
19036.91 130
19038.21 137
19039.52 143
19040.82 159
19042.13 161
19043.43 137
19044.74 137
19046.04 114
19047.35 144
19048.65 128
19049.96 152
19051.26 141
19052.57 111
19053.87 150
19055.18 126
19056.48 119
19057.79 118
19059.09 143
19060.40 137
19061.71 111
19063.01 151
19064.32 140
19065.62 126
19066.93 117
19068.23 110
19069.54 132
19070.85 124
19072.15 153
19073.46 156
19074.76 137
19076.07 142
19077.37 147
19078.68 130
19079.99 122
19081.29 107
19082.60 128
19083.91 161
19085.21 126
19086.52 122
19087.82 135
19089.13 129
19090.44 137
19091.74 125
19093.05 104
19094.36 165
19095.66 140
19096.97 120
19098.28 130
19099.58 126
19100.89 143
19102.20 130
19103.50 131
19104.81 134
19106.12 143
19107.42 131
19108.73 128
19110.04 115
19111.35 133
19112.65 128
19113.96 122
19115.27 140
19116.58 126
19117.88 98
19119.19 135
19120.50 140
19121.81 149
19123.11 127
19124.42 155
19125.73 125
19127.04 136
19128.34 154
19129.65 137
19130.96 124
19132.27 112
19133.57 143
19134.88 151
19136.19 141
19137.50 111
19138.81 168
19140.12 154
19141.42 136
19142.73 137
19144.04 119
19145.35 112
19146.66 136
19147.97 164
19149.27 131
19150.58 145
19151.89 136
19153.20 125
19154.51 149
19155.82 143
19157.13 131
19158.43 128
19159.74 117
19161.05 116
19162.36 110
19163.67 110
19164.98 126
19166.29 135
19167.60 95
19168.91 122
19170.22 150
19171.52 158
19172.83 126
19174.14 148
19175.45 144
19176.76 143
19178.07 154
19179.38 145
19180.69 125
19182.00 121
19183.31 158
19184.62 114
19185.93 139
19187.24 128
19188.55 117
19189.86 147
19191.17 118
19192.48 120
19193.79 110
19195.10 113
19196.41 116
19197.72 120
19199.03 127
19200.34 131
19201.65 146
19202.96 144
19204.27 138
19205.58 131
19206.89 130
19208.20 131
19209.51 124
19210.82 116
19212.13 106
19213.44 122
19214.75 130
19216.06 124
19217.38 120
19218.69 113
19220.00 151
19221.31 130
19222.62 130
19223.93 135
19225.24 137
19226.55 117
19227.86 124
19229.17 115
19230.49 124
19231.80 130
19233.11 122
19234.42 114
19235.73 151
19237.04 140
19238.35 124
19239.67 139
19240.98 150
19242.29 150
19243.60 127
19244.91 123
19246.22 97
19247.54 114
19248.85 138
19250.16 128
19251.47 116
19252.78 151
19254.10 128
19255.41 151
19256.72 131
19258.03 124
19259.34 124
19260.66 122
19261.97 105
19263.28 105
19264.59 111
19265.91 152
19267.22 143
19268.53 119
19269.84 132
19271.16 126
19272.47 123
19273.78 141
19275.10 145
19276.41 142
19277.72 163
19279.03 112
19280.35 150
19281.66 132
19282.97 135
19284.29 131
19285.60 135
19286.91 138
19288.23 124
19289.54 105
19290.85 118
19292.17 135
19293.48 131
19294.79 133
19296.11 114
19297.42 156
19298.73 161
19300.05 107
19301.36 121
19302.67 139
19303.99 134
19305.30 137
19306.62 127
19307.93 113
19309.24 131
19310.56 147
19311.87 158
19313.19 128
19314.50 147
19315.81 129
19317.13 111
19318.44 110
19319.76 125
19321.07 138
19322.39 120
19323.70 127
19325.01 144
19326.33 122
19327.64 128
19328.96 119
19330.27 118
19331.59 137
19332.90 148
19334.22 109
19335.53 103
19336.85 141
19338.16 103
19339.48 105
19340.79 121
19342.11 129
19343.42 112
19344.74 102
19346.05 142
19347.37 121
19348.68 126
19350.00 91
19351.31 128
19352.63 139
19353.94 121
19355.26 122
19356.58 110
19357.89 122
19359.21 111
19360.52 124
19361.84 115
19363.15 104
19364.47 107
19365.79 105
19367.10 117
19368.42 119
19369.73 116
19371.05 138
19372.37 114
19373.68 131
19375.00 107
19376.31 113
19377.63 130
19378.95 154
19380.26 128
19381.58 119
19382.90 114
19384.21 134
19385.53 128
19386.85 124
19388.16 119
19389.48 143
19390.80 116
19392.11 119
19393.43 120
19394.75 153
19396.06 146
19397.38 120
19398.70 128
19400.01 153
19401.33 137
19402.65 136
19403.97 123
19405.28 122
19406.60 138
19407.92 126
19409.23 109
19410.55 117
19411.87 123
19413.19 106
19414.50 114
19415.82 134
19417.14 116
19418.46 112
19419.77 133
19421.09 149
19422.41 120
19423.73 152
19425.05 135
19426.36 97
19427.68 107
19429.00 117
19430.32 111
19431.64 126
19432.95 124
19434.27 127
19435.59 135
19436.91 116
19438.23 138
19439.55 147
19440.86 119
19442.18 103
19443.50 132
19444.82 145
19446.14 115
19447.46 126
19448.78 121
19450.09 131
19451.41 120
19452.73 120
19454.05 111
19455.37 127
19456.69 147
19458.01 123
19459.33 118
19460.65 132
19461.97 130
19463.28 126
19464.60 125
19465.92 115
19467.24 113
19468.56 113
19469.88 115
19471.20 123
19472.52 135
19473.84 122
19475.16 114
19476.48 115
19477.80 170
19479.12 132
19480.44 144
19481.76 141
19483.08 141
19484.40 133
19485.72 120
19487.04 151
19488.36 137
19489.68 115
19491.00 133
19492.32 144
19493.64 124
19494.96 111
19496.28 83
19497.60 103
19498.92 138
19500.24 111
19501.56 111
19502.88 136
19504.20 141
19505.52 132
19506.84 116
19508.16 112
19509.49 133
19510.81 105
19512.13 140
19513.45 113
19514.77 123
19516.09 119
19517.41 109
19518.73 120
19520.05 117
19521.37 139
19522.70 116
19524.02 154
19525.34 142
19526.66 111
19527.98 123
19529.30 133
19530.62 133
19531.95 136
19533.27 115
19534.59 112
19535.91 125
19537.23 119
19538.55 118
19539.88 124
19541.20 117
19542.52 116
19543.84 124
19545.16 120
19546.49 112
19547.81 123
19549.13 110
19550.45 136
19551.77 163
19553.10 157
19554.42 131
19555.74 120
19557.06 112
19558.39 170
19559.71 139
19561.03 154
19562.35 120
19563.68 115
19565.00 119
19566.32 133
19567.64 124
19568.97 122
19570.29 126
19571.61 137
19572.94 119
19574.26 140
19575.58 126
19576.90 114
19578.23 122
19579.55 110
19580.87 132
19582.20 124
19583.52 121
19584.84 144
19586.17 117
19587.49 100
19588.81 116
19590.14 129
19591.46 126
19592.78 121
19594.11 122
19595.43 108
19596.76 120
19598.08 134
19599.40 128
19600.73 97
19602.05 99
19603.37 156
19604.70 120
19606.02 125
19607.35 106
19608.67 103
19610.00 129
19611.32 129
19612.64 95
19613.97 118
19615.29 110
19616.62 125
19617.94 119
19619.27 118
19620.59 138
19621.92 116
19623.24 123
19624.56 121
19625.89 113
19627.21 124
19628.54 130
19629.86 149
19631.19 134
19632.51 139
19633.84 126
19635.16 138
19636.49 131
19637.81 124
19639.14 116
19640.46 114
19641.79 155
19643.11 141
19644.44 117
19645.77 108
19647.09 160
19648.42 122
19649.74 116
19651.07 114
19652.39 92
19653.72 109
19655.04 106
19656.37 118
19657.70 121
19659.02 122
19660.35 116
19661.67 100
19663.00 129
19664.33 146
19665.65 114
19666.98 118
19668.30 94
19669.63 112
19670.96 94
19672.28 124
19673.61 116
19674.94 116
19676.26 110
19677.59 113
19678.92 131
19680.24 124
19681.57 117
19682.90 112
19684.22 120
19685.55 116
19686.88 133
19688.20 135
19689.53 126
19690.86 115
19692.18 122
19693.51 117
19694.84 113
19696.16 103
19697.49 128
19698.82 142
19700.15 119
19701.47 108
19702.80 102
19704.13 113
19705.46 141
19706.78 118
19708.11 91
19709.44 98
19710.77 116
19712.09 126
19713.42 110
19714.75 126
19716.08 128
19717.40 124
19718.73 100
19720.06 143
19721.39 121
19722.72 112
19724.04 114
19725.37 130
19726.70 104
19728.03 114
19729.36 126
19730.68 134
19732.01 134
19733.34 131
19734.67 110
19736.00 114
19737.33 150
19738.66 129
19739.98 103
19741.31 106
19742.64 134
19743.97 119
19745.30 126
19746.63 129
19747.96 126
19749.29 127
19750.61 136
19751.94 115
19753.27 112
19754.60 138
19755.93 116
19757.26 106
19758.59 97
19759.92 106
19761.25 131
19762.58 115
19763.91 126
19765.24 121
19766.57 135
19767.89 159
19769.22 123
19770.55 133
19771.88 119
19773.21 106
19774.54 125
19775.87 117
19777.20 105
19778.53 98
19779.86 114
19781.19 104
19782.52 114
19783.85 110
19785.18 121
19786.51 135
19787.84 124
19789.17 116
19790.50 103
19791.83 99
19793.16 117
19794.49 95
19795.83 119
19797.16 117
19798.49 114
19799.82 121
19801.15 107
19802.48 112
19803.81 112
19805.14 99
19806.47 89
19807.80 100
19809.13 118
19810.46 102
19811.79 102
19813.13 113
19814.46 129
19815.79 137
19817.12 120
19818.45 103
19819.78 125
19821.11 136
19822.44 115
19823.78 141
19825.11 136
19826.44 127
19827.77 128
19829.10 135
19830.43 149
19831.77 134
19833.10 123
19834.43 126
19835.76 145
19837.09 102
19838.42 128
19839.76 106
19841.09 104
19842.42 114
19843.75 107
19845.08 109
19846.42 106
19847.75 113
19849.08 95
19850.41 109
19851.75 99
19853.08 126
19854.41 108
19855.74 114
19857.08 109
19858.41 103
19859.74 85
19861.07 92
19862.41 87
19863.74 115
19865.07 128
19866.41 122
19867.74 109
19869.07 125
19870.40 112
19871.74 106
19873.07 113
19874.40 112
19875.74 111
19877.07 133
19878.40 129
19879.74 130
19881.07 107
19882.40 113
19883.74 128
19885.07 137
19886.40 134
19887.74 125
19889.07 118
19890.40 120
19891.74 133
19893.07 112
19894.41 122
19895.74 139
19897.07 139
19898.41 98
19899.74 109
19901.08 111
19902.41 118
19903.74 111
19905.08 118
19906.41 113
19907.75 98
19909.08 108
19910.41 118
19911.75 105
19913.08 88
19914.42 106
19915.75 125
19917.09 99
19918.42 100
19919.76 98
19921.09 118
19922.43 125
19923.76 117
19925.10 131
19926.43 95
19927.77 92
19929.10 103
19930.44 86
19931.77 96
19933.11 115
19934.44 106
19935.78 93
19937.11 117
19938.45 93
19939.78 114
19941.12 119
19942.45 118
19943.79 126
19945.12 114
19946.46 127
19947.79 114
19949.13 107
19950.47 114
19951.80 104
19953.14 125
19954.47 124
19955.81 130
19957.15 138
19958.48 88
19959.82 126
19961.15 106
19962.49 104
19963.83 117
19965.16 110
19966.50 109
19967.83 110
19969.17 116
19970.51 137
19971.84 119
19973.18 129
19974.52 103
19975.85 126
19977.19 115
19978.53 110
19979.86 111
19981.20 137
19982.54 120
19983.87 100
19985.21 109
19986.55 132
19987.88 116
19989.22 122
19990.56 117
19991.89 114
19993.23 101
19994.57 115
19995.91 118
19997.24 122
19998.58 120
19999.92 133
20001.26 144
20002.59 135
20003.93 155
20005.27 117
20006.61 128
20007.94 110
20009.28 116
20010.62 113
20011.96 97
20013.29 110
20014.63 105
20015.97 125
20017.31 98
20018.65 108
20019.98 116
20021.32 107
20022.66 92
20024.00 108
20025.34 148
20026.67 101
20028.01 107
20029.35 113
20030.69 127
20032.03 131
20033.37 118
20034.71 120
20036.04 150
20037.38 105
20038.72 123
20040.06 138
20041.40 142
20042.74 110
20044.08 137
20045.42 109
20046.75 107
20048.09 100
20049.43 105
20050.77 135
20052.11 127
20053.45 140
20054.79 103
20056.13 129
20057.47 114
20058.81 107
20060.15 115
20061.49 102
20062.82 139
20064.16 140
20065.50 133
20066.84 121
20068.18 126
20069.52 117
20070.86 109
20072.20 121
20073.54 127
20074.88 125
20076.22 112
20077.56 113
20078.90 152
20080.24 120
20081.58 134
20082.92 88
20084.26 121
20085.60 130
20086.94 126
20088.28 105
20089.62 115
20090.96 137
20092.30 112
20093.64 129
20094.99 116
20096.33 111
20097.67 122
20099.01 147
20100.35 115
20101.69 90
20103.03 111
20104.37 173
20105.71 124
20107.05 120
20108.39 105
20109.73 121
20111.08 122
20112.42 117
20113.76 113
20115.10 121
20116.44 108
20117.78 138
20119.12 140
20120.46 116
20121.81 120
20123.15 128
20124.49 132
20125.83 111
20127.17 109
20128.51 114
20129.86 106
20131.20 111
20132.54 92
20133.88 111
20135.22 112
20136.56 127
20137.91 115
20139.25 100
