# Supplementary material for: MALDI-TOF MS typing enables the classification of brewing yeasts of the genus Saccharomyces to major beer styles
Source: PLoS One. 2017 Aug 9;12(8):e0181694. doi: 10.1371/journal.pone.0181694 (PMC5549903; doi:10.1371/journal.pone.0181694)
Supplement: S11 File — The directory includes 90 raw files and was zipped to “.zip”; the folder has three strains with 30 spectra per strain; S1 Text explains the raw files with an example and Table 1 represents the yeast strains used within the experiment. (ZIP) [file pone.0181694.s014.zip › 31-33/30338-503-OG-Ale-Ale-YPG-18h-E-E_2015-08-24__0_A2_1.dat]

2000.02 1932
2000.44 2095
2000.87 2151
2001.29 2081
2001.71 2153
2002.13 2127
2002.55 2122
2002.97 2140
2003.40 2206
2003.82 2028
2004.24 2393
2004.66 2028
2005.08 2176
2005.50 2109
2005.93 1963
2006.35 2031
2006.77 2012
2007.19 1980
2007.62 1915
2008.04 1931
2008.46 2162
2008.88 2258
2009.30 2292
2009.73 2243
2010.15 2215
2010.57 2199
2010.99 2148
2011.42 2312
2011.84 2278
2012.26 2298
2012.68 2199
2013.11 2127
2013.53 2119
2013.95 1970
2014.38 1921
2014.80 1890
2015.22 1820
2015.64 1889
2016.07 1869
2016.49 1957
2016.91 2043
2017.34 1845
2017.76 1923
2018.18 2066
2018.61 1964
2019.03 1814
2019.45 2030
2019.88 2036
2020.30 2007
2020.72 1948
2021.15 2150
2021.57 2135
2021.99 2165
2022.42 2081
2022.84 1905
2023.27 1891
2023.69 2034
2024.11 2041
2024.54 2006
2024.96 2134
2025.39 2014
2025.81 1943
2026.23 2102
2026.66 2151
2027.08 1869
2027.51 1832
2027.93 2037
2028.36 2070
2028.78 2071
2029.20 1880
2029.63 1932
2030.05 1904
2030.48 1964
2030.90 1806
2031.33 1805
2031.75 1735
2032.18 1801
2032.60 1837
2033.03 1898
2033.45 1733
2033.88 1801
2034.30 2058
2034.73 2052
2035.15 1941
2035.58 1883
2036.00 1806
2036.43 1808
2036.85 2021
2037.28 1879
2037.70 1818
2038.13 1916
2038.55 1960
2038.98 1749
2039.40 1822
2039.83 1937
2040.25 1950
2040.68 1741
2041.11 1858
2041.53 1820
2041.96 1806
2042.38 1733
2042.81 1894
2043.23 1801
2043.66 1856
2044.09 1880
2044.51 1879
2044.94 1969
2045.37 1851
2045.79 1852
2046.22 1923
2046.64 1879
2047.07 1959
2047.50 1906
2047.92 1894
2048.35 1699
2048.78 1679
2049.20 1802
2049.63 1855
2050.06 1717
2050.48 1845
2050.91 2089
2051.34 1933
2051.76 1903
2052.19 2016
2052.62 1986
2053.04 2128
2053.47 2008
2053.90 1854
2054.32 1944
2054.75 1919
2055.18 2343
2055.61 2222
2056.03 1947
2056.46 2071
2056.89 1865
2057.31 1844
2057.74 1887
2058.17 1814
2058.60 1693
2059.02 1796
2059.45 1980
2059.88 1833
2060.31 1872
2060.73 1766
2061.16 1718
2061.59 1637
2062.02 1779
2062.45 1905
2062.87 1769
2063.30 1882
2063.73 1803
2064.16 1769
2064.59 1992
2065.01 1897
2065.44 1889
2065.87 2129
2066.30 2033
2066.73 2038
2067.16 2288
2067.58 2449
2068.01 2361
2068.44 2063
2068.87 2075
2069.30 2178
2069.73 2025
2070.16 2023
2070.58 2131
2071.01 1938
2071.44 2109
2071.87 1955
2072.30 1871
2072.73 2062
2073.16 2175
2073.59 2062
2074.02 1892
2074.45 2100
2074.87 1922
2075.30 1928
2075.73 1975
2076.16 2005
2076.59 2098
2077.02 1916
2077.45 2165
2077.88 2172
2078.31 1980
2078.74 1842
2079.17 1984
2079.60 1943
2080.03 1999
2080.46 1950
2080.89 2118
2081.32 2151
2081.75 2226
2082.18 2129
2082.61 2011
2083.04 2112
2083.47 2366
2083.90 2254
2084.33 2215
2084.76 2228
2085.19 2213
2085.62 2062
2086.05 2042
2086.48 1874
2086.91 2054
2087.34 1949
2087.77 1904
2088.20 1870
2088.63 1876
2089.06 1851
2089.49 1813
2089.92 1994
2090.35 2072
2090.79 1984
2091.22 1906
2091.65 2093
2092.08 1920
2092.51 1765
2092.94 1730
2093.37 1815
2093.80 1807
2094.23 1795
2094.66 1867
2095.10 1948
2095.53 2088
2095.96 2173
2096.39 1986
2096.82 2069
2097.25 1986
2097.68 1884
2098.12 1906
2098.55 1993
2098.98 1961
2099.41 2137
2099.84 2206
2100.27 2055
2100.71 2192
2101.14 2356
2101.57 2242
2102.00 2019
2102.43 2079
2102.87 2152
2103.30 2039
2103.73 1916
2104.16 2045
2104.60 1916
2105.03 1835
2105.46 2077
2105.89 2204
2106.32 2069
2106.76 1949
2107.19 1987
2107.62 2091
2108.05 2250
2108.49 2294
2108.92 2053
2109.35 2097
2109.79 2289
2110.22 2351
2110.65 2329
2111.08 2235
2111.52 2273
2111.95 2276
2112.38 2209
2112.82 2310
2113.25 2346
2113.68 2499
2114.12 2427
2114.55 2452
2114.98 2288
2115.42 2177
2115.85 2260
2116.28 2256
2116.72 2294
2117.15 2296
2117.58 2212
2118.02 2189
2118.45 2125
2118.88 2080
2119.32 2070
2119.75 2211
2120.19 2125
2120.62 1935
2121.05 1993
2121.49 2104
2121.92 2056
2122.36 2096
2122.79 2302
2123.22 2148
2123.66 1900
2124.09 1992
2124.53 1980
2124.96 1831
2125.40 1956
2125.83 2091
2126.26 2088
2126.70 1851
2127.13 1907
2127.57 1960
2128.00 1950
2128.44 1933
2128.87 1989
2129.31 1905
2129.74 1790
2130.18 1978
2130.61 2047
2131.05 2171
2131.48 2001
2131.92 2034
2132.35 1927
2132.79 1964
2133.22 1834
2133.66 1968
2134.09 2169
2134.53 2089
2134.96 1879
2135.40 1992
2135.83 2013
2136.27 1890
2136.70 1863
2137.14 1759
2137.58 1854
2138.01 1982
2138.45 2080
2138.88 2065
2139.32 2071
2139.75 1922
2140.19 1811
2140.63 1766
2141.06 1836
2141.50 1947
2141.93 1787
2142.37 1914
2142.81 1861
2143.24 1884
2143.68 1911
2144.12 2037
2144.55 1823
2144.99 1899
2145.43 1916
2145.86 1891
2146.30 1887
2146.73 2009
2147.17 1931
2147.61 1875
2148.04 1959
2148.48 2180
2148.92 2037
2149.35 2029
2149.79 1996
2150.23 1907
2150.67 2005
2151.10 2096
2151.54 2042
2151.98 2094
2152.41 1995
2152.85 2194
2153.29 2203
2153.73 2058
2154.16 2019
2154.60 1941
2155.04 2184
2155.48 2097
2155.91 2032
2156.35 2063
2156.79 2163
2157.23 2054
2157.66 2082
2158.10 2291
2158.54 2299
2158.98 2089
2159.41 2142
2159.85 2281
2160.29 2405
2160.73 2335
2161.17 2501
2161.60 2325
2162.04 2252
2162.48 2060
2162.92 2089
2163.36 2137
2163.80 1981
2164.23 2010
2164.67 1949
2165.11 1851
2165.55 1910
2165.99 2027
2166.43 2147
2166.86 2044
2167.30 1998
2167.74 1997
2168.18 1919
2168.62 2083
2169.06 1863
2169.50 1973
2169.94 2060
2170.38 1869
2170.81 1866
2171.25 2067
2171.69 2256
2172.13 2103
2172.57 2037
2173.01 2027
2173.45 2021
2173.89 2040
2174.33 2082
2174.77 2029
2175.21 2151
2175.65 2023
2176.09 2169
2176.53 2101
2176.96 2062
2177.40 1974
2177.84 2187
2178.28 2212
2178.72 2065
2179.16 2010
2179.60 2179
2180.04 2219
2180.48 2183
2180.92 2260
2181.36 2025
2181.80 2154
2182.24 1790
2182.68 1922
2183.12 2042
2183.56 2122
2184.01 2059
2184.45 1884
2184.89 1957
2185.33 1949
2185.77 1869
2186.21 1967
2186.65 1940
2187.09 2122
2187.53 1928
2187.97 1884
2188.41 1933
2188.85 1981
2189.29 1915
2189.73 2008
2190.17 1980
2190.62 1871
2191.06 1917
2191.50 2022
2191.94 2088
2192.38 1894
2192.82 2158
2193.26 2150
2193.70 1947
2194.15 2149
2194.59 2110
2195.03 2079
2195.47 2060
2195.91 2389
2196.35 2292
2196.79 2282
2197.24 2267
2197.68 2552
2198.12 2356
2198.56 2275
2199.00 2182
2199.45 2270
2199.89 2336
2200.33 2374
2200.77 2299
2201.21 2209
2201.66 2380
2202.10 2289
2202.54 2209
2202.98 2209
2203.42 2112
2203.87 2168
2204.31 2019
2204.75 2069
2205.19 2216
2205.64 2201
2206.08 2203
2206.52 2107
2206.96 2092
2207.41 2244
2207.85 2236
2208.29 2081
2208.74 2072
2209.18 2108
2209.62 2076
2210.06 2047
2210.51 2265
2210.95 2276
2211.39 2179
2211.84 2197
2212.28 2037
2212.72 2060
2213.17 2172
2213.61 2239
2214.05 2183
2214.50 2352
2214.94 2274
2215.38 2142
2215.83 2025
2216.27 2176
2216.71 2036
2217.16 2019
2217.60 1914
2218.05 2029
2218.49 2090
2218.93 1994
2219.38 1832
2219.82 2061
2220.26 2201
2220.71 2256
2221.15 2019
2221.60 1909
2222.04 1920
2222.49 2109
2222.93 2200
2223.37 2176
2223.82 2030
2224.26 2267
2224.71 2242
2225.15 2293
2225.60 2441
2226.04 2564
2226.49 2620
2226.93 2479
2227.37 2454
2227.82 2560
2228.26 2660
2228.71 2729
2229.15 2651
2229.60 2763
2230.04 2582
2230.49 2696
2230.93 2735
2231.38 2490
2231.82 2426
2232.27 2240
2232.71 2382
2233.16 2347
2233.61 2397
2234.05 2640
2234.50 2210
2234.94 2261
2235.39 2302
2235.83 2294
2236.28 2371
2236.72 2170
2237.17 1980
2237.61 1806
2238.06 2061
2238.51 2118
2238.95 2008
2239.40 2043
2239.84 2022
2240.29 1945
2240.74 2033
2241.18 1927
2241.63 1976
2242.07 1900
2242.52 1922
2242.97 1990
2243.41 2115
2243.86 1994
2244.31 2052
2244.75 2072
2245.20 2111
2245.65 1973
2246.09 2044
2246.54 2098
2246.99 2218
2247.43 2001
2247.88 2031
2248.33 1979
2248.77 2095
2249.22 2239
2249.67 2061
2250.11 2136
2250.56 2079
2251.01 2301
2251.45 2163
2251.90 2110
2252.35 2065
2252.80 2210
2253.24 2119
2253.69 2053
2254.14 1991
2254.59 2057
2255.03 1973
2255.48 2078
2255.93 2087
2256.38 2026
2256.82 1996
2257.27 1952
2257.72 2094
2258.17 2113
2258.61 2034
2259.06 2103
2259.51 2183
2259.96 2196
2260.41 2403
2260.85 2607
2261.30 2953
2261.75 2957
2262.20 3121
2262.65 3345
2263.09 3194
2263.54 3480
2263.99 3411
2264.44 3354
2264.89 3324
2265.34 3089
2265.79 2979
2266.23 2707
2266.68 2713
2267.13 2465
2267.58 2578
2268.03 2401
2268.48 2335
2268.93 2349
2269.38 2317
2269.82 2137
2270.27 2321
2270.72 2159
2271.17 2082
2271.62 2058
2272.07 2120
2272.52 1918
2272.97 1892
2273.42 1966
2273.87 1889
2274.32 2169
2274.77 1999
2275.21 2087
2275.66 1920
2276.11 1871
2276.56 2096
2277.01 1999
2277.46 2099
2277.91 2182
2278.36 2036
2278.81 2337
2279.26 2184
2279.71 2110
2280.16 2128
2280.61 2277
2281.06 2305
2281.51 2367
2281.96 2399
2282.41 2277
2282.86 2462
2283.31 2391
2283.76 2270
2284.21 2237
2284.66 2310
2285.11 2296
2285.56 2317
2286.02 2273
2286.47 2296
2286.92 2164
2287.37 2172
2287.82 2157
2288.27 2210
2288.72 2059
2289.17 2145
2289.62 2123
2290.07 2263
2290.52 2373
2290.97 2390
2291.42 2472
2291.88 2446
2292.33 2362
2292.78 2496
2293.23 2348
2293.68 2363
2294.13 2311
2294.58 2395
2295.04 2436
2295.49 2385
2295.94 2415
2296.39 2264
2296.84 2245
2297.29 2112
2297.74 2190
2298.20 2157
2298.65 2058
2299.10 2150
2299.55 2179
2300.00 2097
2300.46 2124
2300.91 2176
2301.36 2246
2301.81 1996
2302.26 1952
2302.72 1919
2303.17 2035
2303.62 2108
2304.07 1948
2304.53 1944
2304.98 2075
2305.43 1912
2305.88 2001
2306.33 2091
2306.79 2025
2307.24 2077
2307.69 2002
2308.15 2033
2308.60 2047
2309.05 1982
2309.50 2038
2309.96 2018
2310.41 1982
2310.86 1873
2311.32 2029
2311.77 2273
2312.22 2174
2312.68 2234
2313.13 2013
2313.58 2042
2314.03 2131
2314.49 2077
2314.94 2151
2315.39 1970
2315.85 1941
2316.30 1995
2316.76 2071
2317.21 2018
2317.66 2028
2318.12 2094
2318.57 1961
2319.02 2027
2319.48 2156
2319.93 2075
2320.39 2132
2320.84 2202
2321.29 2212
2321.75 2068
2322.20 2160
2322.66 2383
2323.11 2456
2323.56 2658
2324.02 2527
2324.47 2347
2324.93 2549
2325.38 2514
2325.84 2431
2326.29 2531
2326.74 2389
2327.20 2261
2327.65 2332
2328.11 2392
2328.56 2325
2329.02 2336
2329.47 2363
2329.93 2301
2330.38 2333
2330.84 2318
2331.29 2247
2331.75 2583
2332.20 2576
2332.66 2473
2333.11 2401
2333.57 2402
2334.02 2416
2334.48 2448
2334.93 2243
2335.39 2149
2335.84 2224
2336.30 2170
2336.76 2333
2337.21 2128
2337.67 2203
2338.12 2103
2338.58 2002
2339.03 2247
2339.49 2257
2339.95 2402
2340.40 2252
2340.86 2419
2341.31 2580
2341.77 2424
2342.23 2413
2342.68 2532
2343.14 2471
2343.59 2266
2344.05 2248
2344.51 2447
2344.96 2475
2345.42 2102
2345.88 2272
2346.33 2231
2346.79 2155
2347.24 2296
2347.70 2389
2348.16 2360
2348.61 2521
2349.07 2355
2349.53 2215
2349.99 2187
2350.44 2132
2350.90 2302
2351.36 2420
2351.81 2424
2352.27 2434
2352.73 2371
2353.18 2558
2353.64 2585
2354.10 2494
2354.56 2395
2355.01 2409
2355.47 2268
2355.93 2086
2356.38 2069
2356.84 2120
2357.30 1966
2357.76 2145
2358.22 2319
2358.67 2269
2359.13 2037
2359.59 2215
2360.05 2423
2360.50 2095
2360.96 2109
2361.42 2123
2361.88 2203
2362.34 2130
2362.79 2137
2363.25 1935
2363.71 1982
2364.17 2254
2364.63 2171
2365.08 2153
2365.54 2260
2366.00 2087
2366.46 2048
2366.92 2040
2367.38 2101
2367.84 2006
2368.29 2034
2368.75 2051
2369.21 2179
2369.67 2335
2370.13 2165
2370.59 2053
2371.05 2120
2371.50 2124
2371.96 2168
2372.42 2304
2372.88 2398
2373.34 2096
2373.80 2150
2374.26 2268
2374.72 2287
2375.18 2211
2375.64 2171
2376.10 2362
2376.56 2091
2377.02 2010
2377.47 2135
2377.93 2153
2378.39 2020
2378.85 1989
2379.31 2030
2379.77 2176
2380.23 2325
2380.69 2213
2381.15 2078
2381.61 2143
2382.07 2060
2382.53 1970
2382.99 1931
2383.45 1933
2383.91 1980
2384.37 1910
2384.83 2116
2385.29 2075
2385.75 1879
2386.21 1873
2386.67 2018
2387.13 1984
2387.59 1859
2388.05 1882
2388.52 1989
2388.98 2058
2389.44 1977
2389.90 1945
2390.36 2065
2390.82 2260
2391.28 1902
2391.74 2029
2392.20 2047
2392.66 2100
2393.12 1974
2393.58 1909
2394.05 2229
2394.51 2166
2394.97 2091
2395.43 2148
2395.89 2002
2396.35 2127
2396.81 2051
2397.27 2208
2397.74 2115
2398.20 2108
2398.66 2197
2399.12 1978
2399.58 1936
2400.04 2176
2400.50 1938
2400.97 1853
2401.43 1899
2401.89 2076
2402.35 1994
2402.81 1920
2403.28 1890
2403.74 1950
2404.20 1864
2404.66 1768
2405.12 1864
2405.59 1960
2406.05 1963
2406.51 1966
2406.97 2062
2407.44 1878
2407.90 1999
2408.36 2127
2408.82 2035
2409.29 2119
2409.75 2113
2410.21 2046
2410.67 2161
2411.14 2093
2411.60 2168
2412.06 2184
2412.52 2199
2412.99 2209
2413.45 2100
2413.91 2064
2414.38 2015
2414.84 2108
2415.30 2156
2415.77 2215
2416.23 2160
2416.69 2038
2417.16 2034
2417.62 1935
2418.08 1979
2418.55 2026
2419.01 2106
2419.47 2049
2419.94 2164
2420.40 2142
2420.86 2220
2421.33 2138
2421.79 2254
2422.25 2271
2422.72 2261
2423.18 2414
2423.65 2686
2424.11 2765
2424.57 2746
2425.04 2970
2425.50 2779
2425.97 2665
2426.43 2699
2426.90 2613
2427.36 2314
2427.82 2325
2428.29 2347
2428.75 2367
2429.22 2383
2429.68 2313
2430.15 2119
2430.61 2196
2431.08 2151
2431.54 1902
2432.00 2205
2432.47 2120
2432.93 2049
2433.40 2000
2433.86 1940
2434.33 2004
2434.79 1979
2435.26 2010
2435.72 2044
2436.19 2046
2436.65 1976
2437.12 1897
2437.58 1967
2438.05 2264
2438.52 2231
2438.98 2014
2439.45 2024
2439.91 1974
2440.38 1932
2440.84 2056
2441.31 2033
2441.77 2216
2442.24 2262
2442.71 2084
2443.17 2170
2443.64 2283
2444.10 2193
2444.57 2244
2445.03 2209
2445.50 2022
2445.97 2138
2446.43 2121
2446.90 2043
2447.37 2052
2447.83 2041
2448.30 1981
2448.76 2136
2449.23 2077
2449.70 2308
2450.16 2216
2450.63 1915
2451.10 1888
2451.56 1996
2452.03 1978
2452.50 2249
2452.96 2139
2453.43 2083
2453.90 1947
2454.36 1947
2454.83 1860
2455.30 1913
2455.76 2028
2456.23 1940
2456.70 1860
2457.17 1981
2457.63 1955
2458.10 1791
2458.57 1835
2459.03 1839
2459.50 1804
2459.97 1914
2460.44 1885
2460.90 1902
2461.37 1920
2461.84 1864
2462.31 1852
2462.77 2088
2463.24 2020
2463.71 2024
2464.18 2267
2464.65 2082
2465.11 2139
2465.58 2273
2466.05 2191
2466.52 2206
2466.99 2298
2467.45 2140
2467.92 2178
2468.39 2178
2468.86 2392
2469.33 2273
2469.79 2292
2470.26 2066
2470.73 2130
2471.20 2080
2471.67 2043
2472.14 2152
2472.61 2057
2473.07 2161
2473.54 1973
2474.01 1882
2474.48 1923
2474.95 1907
2475.42 1809
2475.89 1913
2476.36 1813
2476.82 1832
2477.29 1719
2477.76 1840
2478.23 1900
2478.70 1903
2479.17 2035
2479.64 2029
2480.11 1993
2480.58 2029
2481.05 1932
2481.52 1876
2481.99 1896
2482.46 1896
2482.93 1992
2483.40 2021
2483.87 2032
2484.33 1926
2484.80 1992
2485.27 1943
2485.74 2082
2486.21 2128
2486.68 2052
2487.15 2045
2487.62 2131
2488.09 2197
2488.56 2215
2489.03 2242
2489.50 2230
2489.97 2162
2490.44 2139
2490.92 2222
2491.39 2148
2491.86 2212
2492.33 2237
2492.80 2379
2493.27 2188
2493.74 2055
2494.21 2173
2494.68 2088
2495.15 1975
2495.62 1991
2496.09 1983
2496.56 1959
2497.03 1973
2497.50 2003
2497.98 1924
2498.45 1892
2498.92 1932
2499.39 1920
2499.86 1847
2500.33 1794
2500.80 1820
2501.27 1875
2501.75 1897
2502.22 2024
2502.69 1855
2503.16 1887
2503.63 2053
2504.10 1827
2504.57 1901
2505.05 1906
2505.52 1908
2505.99 2000
2506.46 2082
2506.93 2086
2507.40 2121
2507.88 2208
2508.35 2177
2508.82 2266
2509.29 2182
2509.76 2087
2510.24 2386
2510.71 2350
2511.18 2253
2511.65 2165
2512.13 2064
2512.60 2070
2513.07 2129
2513.54 1974
2514.02 1911
2514.49 1896
2514.96 2047
2515.43 1963
2515.91 2069
2516.38 1995
2516.85 2014
2517.32 2140
2517.80 2101
2518.27 1911
2518.74 1779
2519.22 1898
2519.69 1959
2520.16 1914
2520.64 2062
2521.11 2050
2521.58 2002
2522.06 2139
2522.53 1915
2523.00 1918
2523.48 2071
2523.95 2222
2524.42 2139
2524.90 2094
2525.37 2200
2525.84 2142
2526.32 2036
2526.79 2189
2527.26 2358
2527.74 2381
2528.21 2222
2528.69 2150
2529.16 2303
2529.63 2136
2530.11 1970
2530.58 2083
2531.06 2288
2531.53 2350
2532.00 2196
2532.48 2138
2532.95 2048
2533.43 2005
2533.90 1857
2534.38 2036
2534.85 2008
2535.32 2028
2535.80 1909
2536.27 1950
2536.75 2152
2537.22 1964
2537.70 1930
2538.17 1992
2538.65 1920
2539.12 2026
2539.60 2247
2540.07 2120
2540.55 2160
2541.02 2021
2541.50 2284
2541.97 2256
2542.45 2184
2542.92 2318
2543.40 2451
2543.87 2352
2544.35 2292
2544.82 2246
2545.30 2176
2545.78 2372
2546.25 2401
2546.73 2325
2547.20 2213
2547.68 2116
2548.15 2359
2548.63 2413
2549.10 2323
2549.58 2343
2550.06 2432
2550.53 2355
2551.01 2547
2551.48 2429
2551.96 2543
2552.44 2646
2552.91 2581
2553.39 2693
2553.87 2600
2554.34 2616
2554.82 2774
2555.29 2973
2555.77 2858
2556.25 3051
2556.72 2978
2557.20 3142
2557.68 3273
2558.15 3058
2558.63 3316
2559.11 2999
2559.58 2871
2560.06 2844
2560.54 2654
2561.01 2491
2561.49 2277
2561.97 2312
2562.45 2211
2562.92 2185
2563.40 2149
2563.88 2268
2564.35 2264
2564.83 2273
2565.31 2248
2565.79 2303
2566.26 2265
2566.74 2397
2567.22 2213
2567.70 2410
2568.17 2293
2568.65 2381
2569.13 2212
2569.61 2260
2570.08 2203
2570.56 2051
2571.04 2178
2571.52 2134
2572.00 2034
2572.47 2038
2572.95 2021
2573.43 2142
2573.91 2110
2574.39 2176
2574.86 2263
2575.34 2037
2575.82 2018
2576.30 2056
2576.78 2082
2577.26 2091
2577.73 2041
2578.21 1912
2578.69 2065
2579.17 2165
2579.65 2200
2580.13 2101
2580.61 2219
2581.08 2314
2581.56 2363
2582.04 2455
2582.52 2370
2583.00 2257
2583.48 2159
2583.96 2221
2584.44 2167
2584.92 2064
2585.40 2156
2585.87 2209
2586.35 2144
2586.83 2187
2587.31 2197
2587.79 2168
2588.27 2153
2588.75 2200
2589.23 2278
2589.71 2205
2590.19 2045
2590.67 1935
2591.15 2001
2591.63 2044
2592.11 2110
2592.59 2010
2593.07 2182
2593.55 2185
2594.03 2167
2594.51 2234
2594.99 2183
2595.47 2520
2595.95 2549
2596.43 2478
2596.91 2523
2597.39 2322
2597.87 2464
2598.35 2474
2598.83 2586
2599.31 2542
2599.79 2395
2600.27 2383
2600.75 2475
2601.23 2303
2601.71 2130
2602.20 1944
2602.68 1868
2603.16 2169
2603.64 2072
2604.12 2045
2604.60 2120
2605.08 2181
2605.56 2154
2606.04 2052
2606.52 2106
2607.00 2339
2607.49 2257
2607.97 2174
2608.45 2120
2608.93 2329
2609.41 2174
2609.89 2159
2610.37 2237
2610.86 2371
2611.34 2281
2611.82 2240
2612.30 2312
2612.78 2294
2613.26 2239
2613.75 2184
2614.23 2069
2614.71 1935
2615.19 2051
2615.67 1949
2616.16 2080
2616.64 2040
2617.12 2130
2617.60 2127
2618.08 2170
2618.57 2187
2619.05 2297
2619.53 2255
2620.01 2277
2620.50 2211
2620.98 2174
2621.46 1984
2621.94 2075
2622.43 2000
2622.91 1990
2623.39 2222
2623.87 1881
2624.36 1961
2624.84 2061
2625.32 2204
2625.81 2107
2626.29 1967
2626.77 1960
2627.25 1998
2627.74 2072
2628.22 1945
2628.70 2051
2629.19 1979
2629.67 1936
2630.15 2076
2630.64 2197
2631.12 2193
2631.60 2130
2632.09 1989
2632.57 2066
2633.05 2254
2633.54 2169
2634.02 2213
2634.51 2107
2634.99 2097
2635.47 2083
2635.96 2120
2636.44 1991
2636.93 2086
2637.41 2016
2637.89 2298
2638.38 2396
2638.86 2376
2639.35 2425
2639.83 2398
2640.31 2239
2640.80 2344
2641.28 2263
2641.77 2102
2642.25 1868
2642.74 1870
2643.22 2145
2643.71 2128
2644.19 2073
2644.67 2065
2645.16 1989
2645.64 1870
2646.13 2082
2646.61 2108
2647.10 2130
2647.58 2118
2648.07 2075
2648.55 1928
2649.04 1908
2649.52 1990
2650.01 1883
2650.49 1855
2650.98 1956
2651.46 2037
2651.95 2299
2652.43 2115
2652.92 2050
2653.41 1828
2653.89 2003
2654.38 1943
2654.86 1897
2655.35 2008
2655.83 1990
2656.32 1967
2656.81 2139
2657.29 1990
2657.78 1992
2658.26 2182
2658.75 2154
2659.23 2107
2659.72 2051
2660.21 2194
2660.69 2191
2661.18 2122
2661.67 2347
2662.15 2534
2662.64 2564
2663.12 2695
2663.61 2978
2664.10 2909
2664.58 2933
2665.07 3197
2665.56 3317
2666.04 3405
2666.53 3571
2667.02 3600
2667.50 3518
2667.99 3649
2668.48 3848
2668.96 3621
2669.45 3513
2669.94 3539
2670.42 3499
2670.91 3213
2671.40 3380
2671.89 3463
2672.37 3815
2672.86 4064
2673.35 3941
2673.83 4039
2674.32 4133
2674.81 4288
2675.30 4277
2675.78 4015
2676.27 3684
2676.76 3313
2677.25 3050
2677.74 3041
2678.22 2886
2678.71 2857
2679.20 2954
2679.69 3041
2680.17 2992
2680.66 3254
2681.15 3174
2681.64 3265
2682.13 3490
2682.61 3369
2683.10 3366
2683.59 3114
2684.08 2955
2684.57 3086
2685.06 2837
2685.54 2821
2686.03 2728
2686.52 2753
2687.01 2543
2687.50 2504
2687.99 2574
2688.48 2385
2688.96 2384
2689.45 2508
2689.94 2425
2690.43 2283
2690.92 2228
2691.41 2446
2691.90 2439
2692.39 2327
2692.88 2305
2693.36 2414
2693.85 2311
2694.34 2354
2694.83 2558
2695.32 2478
2695.81 2295
2696.30 2274
2696.79 2422
2697.28 2567
2697.77 2486
2698.26 2404
2698.75 2306
2699.24 2459
2699.73 2414
2700.22 2476
2700.71 2350
2701.20 2197
2701.69 2058
2702.18 2147
2702.67 2349
2703.16 2167
2703.65 2283
2704.14 2211
2704.63 2166
2705.12 2301
2705.61 2269
2706.10 2170
2706.59 2031
2707.08 1977
2707.57 2096
2708.06 1990
2708.55 2060
2709.04 2312
2709.53 2136
2710.02 2080
2710.51 2113
2711.00 2142
2711.49 2184
2711.98 2197
2712.47 2193
2712.97 2159
2713.46 2190
2713.95 2065
2714.44 2122
2714.93 2125
2715.42 2052
2715.91 2146
2716.40 1914
2716.89 1946
2717.39 1966
2717.88 1921
2718.37 2038
2718.86 1984
2719.35 2231
2719.84 2018
2720.33 1892
2720.83 1905
2721.32 1945
2721.81 2033
2722.30 2224
2722.79 2140
2723.28 2073
2723.78 2238
2724.27 2195
2724.76 2262
2725.25 2174
2725.74 2154
2726.24 2025
2726.73 1947
2727.22 1822
2727.71 2044
2728.20 1891
2728.70 1786
2729.19 1839
2729.68 1859
2730.17 1914
2730.67 1932
2731.16 1979
2731.65 2045
2732.14 1732
2732.64 1956
2733.13 1788
2733.62 2047
2734.12 2135
2734.61 2166
2735.10 2197
2735.59 2143
2736.09 2188
2736.58 2144
2737.07 2196
2737.57 2238
2738.06 2260
2738.55 2335
2739.05 2343
2739.54 2321
2740.03 2473
2740.53 2434
2741.02 2446
2741.51 2296
2742.01 2293
2742.50 2266
2742.99 2337
2743.49 2386
2743.98 2236
2744.47 2248
2744.97 2226
2745.46 2425
2745.96 2249
2746.45 2299
2746.94 2227
2747.44 2027
2747.93 2002
2748.43 2082
2748.92 2211
2749.41 2039
2749.91 1944
2750.40 1918
2750.90 1820
2751.39 2042
2751.89 2247
2752.38 2318
2752.87 2014
2753.37 2064
2753.86 2280
2754.36 2349
2754.85 2337
2755.35 2254
2755.84 2430
2756.34 2478
2756.83 2174
2757.33 2455
2757.82 2362
2758.32 2282
2758.81 2306
2759.31 2309
2759.80 2253
2760.30 2241
2760.79 2206
2761.29 2115
2761.78 1962
2762.28 1811
2762.77 2100
2763.27 2065
2763.76 2173
2764.26 2100
2764.76 2126
2765.25 2055
2765.75 1971
2766.24 2027
2766.74 2263
2767.23 2209
2767.73 2068
2768.23 2143
2768.72 2020
2769.22 1934
2769.71 2030
2770.21 1886
2770.71 1985
2771.20 2048
2771.70 2070
2772.19 2109
2772.69 1937
2773.19 1923
2773.68 1982
2774.18 2013
2774.68 1988
2775.17 1981
2775.67 2098
2776.17 2086
2776.66 2129
2777.16 1978
2777.66 1878
2778.15 1953
2778.65 1919
2779.15 1804
2779.64 1824
2780.14 1769
2780.64 1847
2781.13 1720
2781.63 1856
2782.13 1901
2782.63 2065
2783.12 1876
2783.62 2024
2784.12 2051
2784.61 2161
2785.11 2157
2785.61 2193
2786.11 1943
2786.60 1895
2787.10 2081
2787.60 1975
2788.10 2172
2788.59 2058
2789.09 2107
2789.59 1900
2790.09 1900
2790.59 1962
2791.08 2058
2791.58 1790
2792.08 1850
2792.58 1946
2793.08 2255
2793.57 2229
2794.07 2314
2794.57 2383
2795.07 2747
2795.57 2915
2796.07 2908
2796.56 2896
2797.06 3028
2797.56 3314
2798.06 3128
2798.56 3243
2799.06 3243
2799.56 3216
2800.05 3096
2800.55 3032
2801.05 2781
2801.55 2630
2802.05 2490
2802.55 2527
2803.05 2469
2803.55 2543
2804.05 2425
2804.54 2369
2805.04 2446
2805.54 2438
2806.04 2571
2806.54 2474
2807.04 2582
2807.54 2626
2808.04 2635
2808.54 2598
2809.04 2614
2809.54 2475
2810.04 2470
2810.54 2491
2811.04 2529
2811.54 2488
2812.04 2260
2812.54 2238
2813.04 2381
2813.54 2175
2814.04 2002
2814.54 2159
2815.04 2047
2815.54 2063
2816.04 2135
2816.54 2156
2817.04 2190
2817.54 2052
2818.04 1950
2818.54 2229
2819.04 2034
2819.54 2015
2820.04 2060
2820.54 2106
2821.04 1979
2821.54 1935
2822.04 2066
2822.54 2033
2823.04 2025
2823.54 1968
2824.04 2209
2824.55 2115
2825.05 2288
2825.55 2346
2826.05 2244
2826.55 2252
2827.05 2162
2827.55 2044
2828.05 1992
2828.55 2219
2829.06 2362
2829.56 2279
2830.06 2122
2830.56 2016
2831.06 1967
2831.56 1970
2832.06 2098
2832.57 1946
2833.07 1978
2833.57 2035
2834.07 1984
2834.57 2034
2835.07 2137
2835.58 2285
2836.08 2171
2836.58 1963
2837.08 2001
2837.58 2189
2838.09 2088
2838.59 1932
2839.09 2037
2839.59 2131
2840.10 2144
2840.60 2105
2841.10 2126
2841.60 1990
2842.11 2047
2842.61 2025
2843.11 2011
2843.61 2025
2844.12 1924
2844.62 1967
2845.12 1956
2845.62 1935
2846.13 1939
2846.63 1837
2847.13 1789
2847.64 1859
2848.14 1933
2848.64 1789
2849.14 1902
2849.65 1822
2850.15 1840
2850.65 1843
2851.16 1826
2851.66 1976
2852.16 1875
2852.67 1866
2853.17 2006
2853.67 2159
2854.18 2160
2854.68 2073
2855.18 2236
2855.69 2120
2856.19 2211
2856.70 2129
2857.20 2370
2857.70 2332
2858.21 2335
2858.71 2150
2859.22 1946
2859.72 2001
2860.22 1943
2860.73 1995
2861.23 2011
2861.74 2170
2862.24 1961
2862.74 1822
2863.25 1940
2863.75 2078
2864.26 2134
2864.76 1928
2865.27 1954
2865.77 2006
2866.28 1917
2866.78 1987
2867.28 1916
2867.79 1977
2868.29 1911
2868.80 2081
2869.30 2103
2869.81 2185
2870.31 2124
2870.82 2014
2871.32 2196
2871.83 2154
2872.33 2290
2872.84 2178
2873.34 2156
2873.85 2140
2874.36 2165
2874.86 2164
2875.37 2192
2875.87 2123
2876.38 2112
2876.88 1950
2877.39 1993
2877.89 2083
2878.40 2204
2878.90 1989
2879.41 2056
2879.92 2144
2880.42 2138
2880.93 2027
2881.43 2221
2881.94 2342
2882.45 2369
2882.95 2357
2883.46 2352
2883.96 2264
2884.47 2413
2884.98 2407
2885.48 2490
2885.99 2280
2886.50 2251
2887.00 2200
2887.51 2264
2888.02 2165
2888.52 2056
2889.03 2068
2889.53 1999
2890.04 2064
2890.55 2062
2891.06 1983
2891.56 1918
2892.07 2074
2892.58 1955
2893.08 2073
2893.59 2251
2894.10 1940
2894.60 2091
2895.11 2276
2895.62 2304
2896.13 2336
2896.63 2516
2897.14 2458
2897.65 2430
2898.15 2235
2898.66 2134
2899.17 2080
2899.68 2218
2900.18 2279
2900.69 2030
2901.20 2149
2901.71 2154
2902.22 1918
2902.72 1888
2903.23 2119
2903.74 2139
2904.25 1970
2904.75 2062
2905.26 2065
2905.77 2023
2906.28 2092
2906.79 1995
2907.30 2026
2907.80 1963
2908.31 2126
2908.82 2180
2909.33 2014
2909.84 2063
2910.35 2005
2910.85 2009
2911.36 2018
2911.87 2019
2912.38 2097
2912.89 2212
2913.40 2282
2913.91 2136
2914.41 2079
2914.92 2051
2915.43 2100
2915.94 2149
2916.45 2264
2916.96 2108
2917.47 2208
2917.98 2223
2918.49 2160
2919.00 2305
2919.51 2291
2920.01 2367
2920.52 2413
2921.03 2478
2921.54 2717
2922.05 2917
2922.56 3245
2923.07 3345
2923.58 3502
2924.09 3645
2924.60 4114
2925.11 4482
2925.62 4588
2926.13 4586
2926.64 4711
2927.15 4743
2927.66 4500
2928.17 4069
2928.68 3942
2929.19 3639
2929.70 3355
2930.21 3093
2930.72 2880
2931.23 2550
2931.74 2441
2932.25 2220
2932.76 2076
2933.27 2245
2933.78 2023
2934.29 2076
2934.80 1964
2935.31 2090
2935.83 2060
2936.34 2120
2936.85 1966
2937.36 1938
2937.87 1947
2938.38 1909
2938.89 2039
2939.40 1902
2939.91 1962
2940.42 2104
2940.94 2136
2941.45 1915
2941.96 1935
2942.47 1991
2942.98 2030
2943.49 1955
2944.00 2082
2944.51 2201
2945.03 1962
2945.54 2034
2946.05 2069
2946.56 2023
2947.07 2277
2947.58 2189
2948.10 2253
2948.61 2064
2949.12 2078
2949.63 2189
2950.14 2242
2950.66 2184
2951.17 2086
2951.68 2214
2952.19 2128
2952.70 2227
2953.22 2230
2953.73 2345
2954.24 2174
2954.75 2156
2955.26 2160
2955.78 2279
2956.29 2146
2956.80 2006
2957.31 2014
2957.83 2216
2958.34 2136
2958.85 1916
2959.37 1957
2959.88 1891
2960.39 1939
2960.90 1957
2961.42 2007
2961.93 2102
2962.44 2359
2962.96 2293
2963.47 2330
2963.98 2237
2964.50 2288
2965.01 2292
2965.52 2073
2966.04 2234
2966.55 2200
2967.06 2180
2967.58 2254
2968.09 2201
2968.60 2165
2969.12 1959
2969.63 2041
2970.14 1938
2970.66 2002
2971.17 2098
2971.68 2084
2972.20 1895
2972.71 2061
2973.23 2136
2973.74 1863
2974.25 1695
2974.77 1903
2975.28 1915
2975.80 1877
2976.31 1907
2976.83 1930
2977.34 1921
2977.85 1828
2978.37 1924
2978.88 2009
2979.40 1979
2979.91 2061
2980.43 1970
2980.94 1879
2981.46 2041
2981.97 1933
2982.48 1990
2983.00 2002
2983.51 1976
2984.03 2121
2984.54 2286
2985.06 2196
2985.57 2092
2986.09 2026
2986.60 2011
2987.12 1981
2987.63 2080
2988.15 1967
2988.67 2171
2989.18 2101
2989.70 2047
2990.21 1947
2990.73 2060
2991.24 2132
2991.76 2022
2992.27 2147
2992.79 2184
2993.30 2229
2993.82 2402
2994.34 2454
2994.85 2495
2995.37 2431
2995.88 2546
2996.40 2586
2996.92 2633
2997.43 2717
2997.95 2755
2998.46 2659
2998.98 2666
2999.50 2708
3000.01 2900
3000.53 2879
3001.05 2661
3001.56 2516
3002.08 2539
3002.59 2698
3003.11 2739
3003.63 2749
3004.14 2626
3004.66 2624
3005.18 2742
3005.69 2609
3006.21 2515
3006.73 2588
3007.24 2347
3007.76 2396
3008.28 2345
3008.80 2208
3009.31 2034
3009.83 2106
3010.35 1879
3010.86 1825
3011.38 1740
3011.90 1862
3012.42 1969
3012.93 1950
3013.45 1852
3013.97 2239
3014.49 2208
3015.00 2091
3015.52 2161
3016.04 2163
3016.56 2120
3017.07 2084
3017.59 2187
3018.11 2079
3018.63 2147
3019.15 2205
3019.66 2154
3020.18 2221
3020.70 2333
3021.22 2230
3021.74 2202
3022.25 2165
3022.77 2212
3023.29 2419
3023.81 2317
3024.33 2210
3024.85 2128
3025.36 2153
3025.88 2167
3026.40 2222
3026.92 2318
3027.44 2213
3027.96 2232
3028.48 2302
3028.99 2121
3029.51 2011
3030.03 2098
3030.55 2124
3031.07 2032
3031.59 2041
3032.11 2132
3032.63 2093
3033.15 1940
3033.66 2049
3034.18 2122
3034.70 1951
3035.22 2016
3035.74 2034
3036.26 2210
3036.78 2219
3037.30 2242
3037.82 2147
3038.34 2160
3038.86 2088
3039.38 1977
3039.90 2105
3040.42 2153
3040.94 2079
3041.46 2176
3041.98 2155
3042.50 2175
3043.02 2081
3043.54 2193
3044.06 2070
3044.58 2093
3045.10 1978
3045.62 1974
3046.14 1943
3046.66 2008
3047.18 1992
3047.70 1917
3048.22 1964
3048.74 2018
3049.26 1998
3049.78 1864
3050.30 1960
3050.82 1844
3051.34 1888
3051.86 1876
3052.38 1830
3052.90 1775
3053.43 2056
3053.95 1907
3054.47 1795
3054.99 1845
3055.51 1918
3056.03 1876
3056.55 1949
3057.07 1840
3057.59 1908
3058.12 1965
3058.64 1904
3059.16 1937
3059.68 2145
3060.20 1995
3060.72 1980
3061.24 2162
3061.77 2070
3062.29 2108
3062.81 1958
3063.33 2154
3063.85 2326
3064.37 2235
3064.90 2169
3065.42 2238
3065.94 2150
3066.46 2237
3066.98 2248
3067.51 2270
3068.03 2306
3068.55 2402
3069.07 2430
3069.59 2328
3070.12 2261
3070.64 2213
3071.16 2131
3071.68 2411
3072.21 2384
3072.73 2124
3073.25 1948
3073.77 1979
3074.30 1985
3074.82 1917
3075.34 2041
3075.86 1990
3076.39 2134
3076.91 2140
3077.43 2041
3077.96 1987
3078.48 2075
3079.00 2037
3079.52 2036
3080.05 2101
3080.57 2223
3081.09 2216
3081.62 2208
3082.14 2188
3082.66 2268
3083.19 2258
3083.71 2224
3084.23 2141
3084.76 2070
3085.28 2078
3085.80 2195
3086.33 2173
3086.85 2329
3087.38 2278
3087.90 2173
3088.42 2133
3088.95 2250
3089.47 2162
3090.00 2067
3090.52 2037
3091.04 2282
3091.57 2085
3092.09 2137
3092.62 2200
3093.14 2361
3093.66 2264
3094.19 2054
3094.71 2124
3095.24 2195
3095.76 2213
3096.29 2095
3096.81 2136
3097.34 1915
3097.86 2046
3098.38 2214
3098.91 2348
3099.43 2219
3099.96 2443
3100.48 2483
3101.01 2554
3101.53 2788
3102.06 2952
3102.58 2987
3103.11 3334
3103.63 3506
3104.16 3722
3104.68 3562
3105.21 3421
3105.73 3305
3106.26 3285
3106.79 3306
3107.31 3323
3107.84 3302
3108.36 3450
3108.89 3660
3109.41 3871
3109.94 3858
3110.46 4208
3110.99 4344
3111.52 4494
3112.04 4479
3112.57 4579
3113.09 4427
3113.62 4294
3114.15 4311
3114.67 4060
3115.20 3525
3115.72 3094
3116.25 3078
3116.78 2971
3117.30 2856
3117.83 2683
3118.35 2911
3118.88 2714
3119.41 2675
3119.93 2776
3120.46 2761
3120.99 2735
3121.51 2447
3122.04 2416
3122.57 2524
3123.09 2499
3123.62 2665
3124.15 2543
3124.67 2481
3125.20 2469
3125.73 2484
3126.26 2442
3126.78 2399
3127.31 2470
3127.84 2509
3128.36 2646
3128.89 2639
3129.42 2918
3129.95 2898
3130.47 2968
3131.00 3062
3131.53 3224
3132.06 3244
3132.58 3313
3133.11 3464
3133.64 3268
3134.17 3533
3134.69 3498
3135.22 3448
3135.75 3490
3136.28 3783
3136.81 3124
3137.33 3224
3137.86 3157
3138.39 3082
3138.92 2835
3139.45 2709
3139.97 2640
3140.50 2653
3141.03 2628
3141.56 2663
3142.09 2576
3142.62 2540
3143.14 2489
3143.67 2524
3144.20 2487
3144.73 2694
3145.26 2622
3145.79 2634
3146.32 2510
3146.84 2601
3147.37 2497
3147.90 2769
3148.43 2553
3148.96 2700
3149.49 2624
3150.02 2464
3150.55 2670
3151.08 2956
3151.61 2683
3152.13 2465
3152.66 2547
3153.19 2459
3153.72 2566
3154.25 2674
3154.78 2529
3155.31 2645
3155.84 2299
3156.37 2387
3156.90 2425
3157.43 2406
3157.96 2359
3158.49 2404
3159.02 2367
3159.55 2159
3160.08 2205
3160.61 2107
3161.14 2034
3161.67 2244
3162.20 2180
3162.73 2212
3163.26 2028
3163.79 2099
3164.32 2182
3164.85 2178
3165.38 2180
3165.91 2247
3166.44 1965
3166.97 2031
3167.50 2075
3168.03 2088
3168.56 2149
3169.09 2134
3169.62 2081
3170.15 2125
3170.69 2201
3171.22 2349
3171.75 2237
3172.28 2305
3172.81 2290
3173.34 2489
3173.87 2403
3174.40 2362
3174.93 2461
3175.46 2429
3176.00 2460
3176.53 2405
3177.06 2288
3177.59 2207
3178.12 2265
3178.65 2188
3179.18 1983
3179.72 2152
3180.25 2208
3180.78 2114
3181.31 1940
3181.84 2052
3182.37 1995
3182.91 2218
3183.44 2275
3183.97 2182
3184.50 2140
3185.03 2153
3185.56 2055
3186.10 2050
3186.63 2048
3187.16 2061
3187.69 1978
3188.23 1995
3188.76 2028
3189.29 1995
3189.82 1969
3190.36 1946
3190.89 1973
3191.42 2081
3191.95 2088
3192.49 2237
3193.02 2167
3193.55 2232
3194.08 2176
3194.62 2202
3195.15 2161
3195.68 2174
3196.21 2073
3196.75 2261
3197.28 2319
3197.81 2339
3198.35 2191
3198.88 2286
3199.41 2312
3199.95 2447
3200.48 2157
3201.01 2305
3201.55 2205
3202.08 2241
3202.61 2284
3203.15 2177
3203.68 2045
3204.21 1934
3204.75 2014
3205.28 1901
3205.81 1905
3206.35 1878
3206.88 1914
3207.42 1959
3207.95 1830
3208.48 2090
3209.02 2114
3209.55 2021
3210.09 2062
3210.62 1857
3211.15 1938
3211.69 1935
3212.22 1997
3212.76 2026
3213.29 2282
3213.83 2043
3214.36 1901
3214.89 1969
3215.43 1954
3215.96 1943
3216.50 1990
3217.03 2106
3217.57 1857
3218.10 1919
3218.64 2057
3219.17 2081
3219.71 1992
3220.24 1971
3220.78 2038
3221.31 2084
3221.85 2096
3222.38 2076
3222.92 2022
3223.45 2186
3223.99 2116
3224.52 2136
3225.06 2239
3225.59 2308
3226.13 2288
3226.66 2261
3227.20 2186
3227.73 2124
3228.27 2053
3228.81 2211
3229.34 2135
3229.88 2125
3230.41 2134
3230.95 2126
3231.48 2004
3232.02 1950
3232.56 2131
3233.09 2051
3233.63 1866
3234.16 1995
3234.70 2063
3235.24 1998
3235.77 1967
3236.31 2073
3236.85 1976
3237.38 1832
3237.92 1889
3238.45 1988
3238.99 2054
3239.53 2205
3240.06 2248
3240.60 2203
3241.14 2098
3241.67 2060
3242.21 1975
3242.75 2145
3243.28 2078
3243.82 2101
3244.36 2009
3244.90 1884
3245.43 1879
3245.97 1970
3246.51 1872
3247.04 2083
3247.58 1866
3248.12 1998
3248.66 1948
3249.19 1846
3249.73 1925
3250.27 1920
3250.81 2007
3251.34 1865
3251.88 1780
3252.42 1932
3252.96 2111
3253.49 1919
3254.03 1959
3254.57 1984
3255.11 1924
3255.64 2084
3256.18 2119
3256.72 2091
3257.26 2060
3257.80 2082
3258.33 2205
3258.87 2350
3259.41 2196
3259.95 2346
3260.49 2490
3261.03 2650
3261.56 2589
3262.10 2749
3262.64 2961
3263.18 2820
3263.72 2689
3264.26 2855
3264.79 2806
3265.33 2611
3265.87 2602
3266.41 2759
3266.95 2713
3267.49 2706
3268.03 2637
3268.57 2601
3269.10 2622
3269.64 2444
3270.18 2449
3270.72 2375
3271.26 2409
3271.80 2355
3272.34 2281
3272.88 2285
3273.42 2165
3273.96 2198
3274.50 2192
3275.04 2197
3275.58 2274
3276.12 2268
3276.66 2289
3277.19 2189
3277.73 2169
3278.27 2394
3278.81 2189
3279.35 2164
3279.89 2234
3280.43 2233
3280.97 2431
3281.51 2366
3282.05 2336
3282.59 2463
3283.13 2445
3283.67 2351
3284.21 2488
3284.75 2485
3285.29 2487
3285.83 2406
3286.38 2446
3286.92 2393
3287.46 2588
3288.00 2435
3288.54 2322
3289.08 2522
3289.62 2449
3290.16 2498
3290.70 2505
3291.24 2623
3291.78 2884
3292.32 2818
3292.86 2617
3293.40 2791
3293.95 3039
3294.49 3123
3295.03 3146
3295.57 2843
3296.11 3030
3296.65 2927
3297.19 2876
3297.73 2910
3298.28 2848
3298.82 2574
3299.36 2602
3299.90 2527
3300.44 2409
3300.98 2296
3301.52 2206
3302.07 2309
3302.61 2184
3303.15 2302
3303.69 2227
3304.23 2157
3304.77 2222
3305.32 2045
3305.86 2210
3306.40 2330
3306.94 2175
3307.49 2213
3308.03 2399
3308.57 2262
3309.11 2248
3309.65 2454
3310.20 2362
3310.74 2362
3311.28 2262
3311.82 2056
3312.37 2338
3312.91 2433
3313.45 2686
3313.99 2767
3314.54 2841
3315.08 3057
3315.62 2986
3316.17 3062
3316.71 3029
3317.25 3100
3317.79 3002
3318.34 2854
3318.88 2853
3319.42 2914
3319.97 2578
3320.51 2505
3321.05 2455
3321.60 2538
3322.14 2461
3322.68 2504
3323.23 2692
3323.77 2660
3324.31 2589
3324.86 2653
3325.40 2804
3325.94 2861
3326.49 2721
3327.03 2633
3327.58 2532
3328.12 2269
3328.66 2234
3329.21 2060
3329.75 2165
3330.29 2300
3330.84 2275
3331.38 2046
3331.93 2115
3332.47 2306
3333.02 2223
3333.56 2084
3334.10 2164
3334.65 2265
3335.19 2320
3335.74 2085
3336.28 2228
3336.83 2310
3337.37 2273
3337.92 2077
3338.46 2170
3339.00 2228
3339.55 2264
3340.09 2152
3340.64 2050
3341.18 2139
3341.73 2304
3342.27 2263
3342.82 2241
3343.36 2126
3343.91 2008
3344.45 2226
3345.00 2124
3345.54 2007
3346.09 2243
3346.64 2180
3347.18 1992
3347.73 1999
3348.27 1973
3348.82 1913
3349.36 1946
3349.91 1951
3350.45 2064
3351.00 2103
3351.55 2201
3352.09 2425
3352.64 2209
3353.18 2244
3353.73 2147
3354.27 2099
3354.82 2117
3355.37 2319
3355.91 2247
3356.46 2450
3357.00 2597
3357.55 2471
3358.10 2502
3358.64 2518
3359.19 2470
3359.74 2476
3360.28 2447
3360.83 2457
3361.38 2417
3361.92 2276
3362.47 2101
3363.02 2154
3363.56 2063
3364.11 2092
3364.66 1994
3365.20 2105
3365.75 2034
3366.30 2008
3366.84 2071
3367.39 1980
3367.94 1868
3368.48 1971
3369.03 2067
3369.58 1947
3370.13 2122
3370.67 1945
3371.22 2074
3371.77 1899
3372.32 1891
3372.86 1874
3373.41 2023
3373.96 1870
3374.51 1822
3375.05 1847
3375.60 1837
3376.15 1886
3376.70 1785
3377.24 1900
3377.79 1962
3378.34 1889
3378.89 1973
3379.44 2087
3379.98 2062
3380.53 2203
3381.08 2199
3381.63 2156
3382.18 2142
3382.73 2137
3383.27 2209
3383.82 2099
3384.37 2221
3384.92 2245
3385.47 2051
3386.02 1986
3386.56 2052
3387.11 2025
3387.66 2202
3388.21 2216
3388.76 2225
3389.31 2133
3389.86 2014
3390.41 2057
3390.95 2199
3391.50 2267
3392.05 2093
3392.60 2008
3393.15 1960
3393.70 2236
3394.25 2114
3394.80 1879
3395.35 1835
3395.90 1904
3396.45 1880
3397.00 2174
3397.55 2033
3398.10 1960
3398.64 2187
3399.19 2221
3399.74 2419
3400.29 2488
3400.84 2554
3401.39 2923
3401.94 3074
3402.49 3175
3403.04 3391
3403.59 3743
3404.14 3812
3404.69 3860
3405.24 3862
3405.79 3735
3406.34 3494
3406.89 3380
3407.44 3214
3407.99 2739
3408.54 2699
3409.09 2748
3409.65 2404
3410.20 2375
3410.75 2313
3411.30 2252
3411.85 1980
3412.40 1958
3412.95 1995
3413.50 1912
3414.05 1919
3414.60 1947
3415.15 2046
3415.70 1960
3416.25 1889
3416.81 1845
3417.36 1858
3417.91 1848
3418.46 2023
3419.01 2162
3419.56 2100
3420.11 2190
3420.66 2403
3421.22 2361
3421.77 2413
3422.32 2415
3422.87 2306
3423.42 2554
3423.97 2498
3424.52 2325
3425.08 2391
3425.63 2204
3426.18 2320
3426.73 2246
3427.28 2305
3427.84 2271
3428.39 1964
3428.94 2134
3429.49 2175
3430.04 2099
3430.60 2140
3431.15 2266
3431.70 2181
3432.25 1975
3432.80 2045
3433.36 2012
3433.91 2117
3434.46 2051
3435.01 1977
3435.57 1993
3436.12 1973
3436.67 1907
3437.22 1821
3437.78 2087
3438.33 1994
3438.88 1895
3439.44 1778
3439.99 1956
3440.54 2077
3441.09 2086
3441.65 2272
3442.20 2128
3442.75 2191
3443.31 2146
3443.86 2058
3444.41 2087
3444.97 2042
3445.52 2001
3446.07 2043
3446.63 2026
3447.18 1907
3447.73 2127
3448.29 2124
3448.84 1968
3449.40 2044
3449.95 1944
3450.50 1901
3451.06 1929
3451.61 1944
3452.16 2192
3452.72 2009
3453.27 2020
3453.83 1803
3454.38 2019
3454.93 1960
3455.49 1855
3456.04 1998
3456.60 2035
3457.15 2052
3457.71 2086
3458.26 2028
3458.81 2223
3459.37 2132
3459.92 2057
3460.48 2070
3461.03 1966
3461.59 2090
3462.14 1988
3462.70 1946
3463.25 1951
3463.81 1986
3464.36 2036
3464.92 2050
3465.47 1953
3466.03 1943
3466.58 1923
3467.14 2061
3467.69 1988
3468.25 1937
3468.80 2069
3469.36 2024
3469.91 2130
3470.47 2137
3471.02 2062
3471.58 2157
3472.13 2083
3472.69 2178
3473.24 2135
3473.80 1818
3474.36 1851
3474.91 2049
3475.47 1989
3476.02 1993
3476.58 1939
3477.13 2013
3477.69 2076
3478.25 2191
3478.80 2178
3479.36 2135
3479.91 2143
3480.47 2249
3481.03 2196
3481.58 2138
3482.14 2269
3482.70 2345
3483.25 2415
3483.81 2325
3484.37 2431
3484.92 2316
3485.48 2226
3486.04 2177
3486.59 2309
3487.15 2514
3487.71 2346
3488.26 2420
3488.82 2619
3489.38 2582
3489.93 2678
3490.49 2862
3491.05 3205
3491.60 3281
3492.16 3415
3492.72 3386
3493.27 3461
3493.83 3562
3494.39 3775
3494.95 3744
3495.50 3878
3496.06 3554
3496.62 3660
3497.18 3910
3497.73 3729
3498.29 3650
3498.85 3751
3499.41 3919
3499.96 4172
3500.52 4484
3501.08 4549
3501.64 4406
3502.20 4648
3502.75 4300
3503.31 4232
3503.87 4085
3504.43 4032
3504.99 3950
3505.54 4110
3506.10 4156
3506.66 4138
3507.22 4162
3507.78 4187
3508.34 4136
3508.89 4174
3509.45 3855
3510.01 3612
3510.57 3547
3511.13 3274
3511.69 2977
3512.25 3201
3512.80 3337
3513.36 3430
3513.92 3348
3514.48 3567
3515.04 3864
3515.60 3750
3516.16 4015
3516.72 4222
3517.28 4222
3517.83 4353
3518.39 4281
3518.95 4519
3519.51 4524
3520.07 4348
3520.63 4035
3521.19 4242
3521.75 3874
3522.31 3632
3522.87 3334
3523.43 3196
3523.99 3122
3524.55 2881
3525.11 2758
3525.67 2746
3526.23 2812
3526.79 2534
3527.35 2487
3527.91 2514
3528.47 2437
3529.03 2327
3529.59 2248
3530.15 2201
3530.71 2483
3531.27 2101
3531.83 2209
3532.39 2335
3532.95 2228
3533.51 2237
3534.07 2185
3534.63 2109
3535.19 2233
3535.75 2049
3536.31 2189
3536.87 2145
3537.43 2262
3537.99 2734
3538.55 2860
3539.12 2599
3539.68 2620
3540.24 2611
3540.80 2689
3541.36 2890
3541.92 2940
3542.48 3028
3543.04 3008
3543.60 2920
3544.16 3093
3544.73 3054
3545.29 3143
3545.85 2964
3546.41 2931
3546.97 2895
3547.53 2743
3548.09 2573
3548.66 2570
3549.22 2653
3549.78 2733
3550.34 2575
3550.90 2579
3551.46 2705
3552.03 2635
3552.59 2763
3553.15 2809
3553.71 2539
3554.27 2567
3554.84 2550
3555.40 2710
3555.96 2519
3556.52 2414
3557.09 2379
3557.65 2352
3558.21 2313
3558.77 2263
3559.33 2152
3559.90 2234
3560.46 2175
3561.02 2140
3561.58 2264
3562.15 2257
3562.71 2093
3563.27 2183
3563.84 2113
3564.40 2217
3564.96 2017
3565.52 1957
3566.09 1995
3566.65 1910
3567.21 1859
3567.78 2028
3568.34 1889
3568.90 1904
3569.47 2078
3570.03 1945
3570.59 1865
3571.16 1946
3571.72 1903
3572.28 2044
3572.85 2079
3573.41 1908
3573.97 1949
3574.54 1986
3575.10 1989
3575.66 1905
3576.23 2087
3576.79 1975
3577.36 1935
3577.92 1836
3578.48 1912
3579.05 2104
3579.61 1829
3580.18 1961
3580.74 2028
3581.30 1979
3581.87 2129
3582.43 1978
3583.00 1807
3583.56 1948
3584.13 2027
3584.69 1906
3585.25 1926
3585.82 1928
3586.38 1940
3586.95 1830
3587.51 1734
3588.08 1828
3588.64 1869
3589.21 1966
3589.77 1967
3590.34 1933
3590.90 1974
3591.47 1851
3592.03 1872
3592.60 1893
3593.16 2164
3593.73 2070
3594.29 2125
3594.86 2047
3595.42 2083
3595.99 2049
3596.55 2163
3597.12 2102
3597.68 2070
3598.25 2150
3598.82 2035
3599.38 2141
3599.95 2079
3600.51 2113
3601.08 2115
3601.64 2141
3602.21 2353
3602.78 2286
3603.34 2179
3603.91 2105
3604.47 2155
3605.04 2030
3605.61 1821
3606.17 1766
3606.74 1919
3607.30 2047
3607.87 2054
3608.44 1906
3609.00 1993
3609.57 1988
3610.14 1786
3610.70 1956
3611.27 2025
3611.84 2121
3612.40 2390
3612.97 2620
3613.54 3234
3614.10 3520
3614.67 3975
3615.24 4446
3615.80 4919
3616.37 5590
3616.94 6559
3617.50 7195
3618.07 7698
3618.64 8278
3619.21 8278
3619.77 8566
3620.34 8417
3620.91 7602
3621.47 7173
3622.04 6639
3622.61 5343
3623.18 4644
3623.74 4072
3624.31 3689
3624.88 3011
3625.45 2751
3626.01 2584
3626.58 2219
3627.15 2226
3627.72 2182
3628.29 2227
3628.85 1972
3629.42 2035
3629.99 2010
3630.56 2025
3631.13 1817
3631.69 1902
3632.26 1907
3632.83 1810
3633.40 1881
3633.97 1937
3634.54 1987
3635.10 2026
3635.67 2032
3636.24 2008
3636.81 1958
3637.38 1935
3637.95 2038
3638.52 1974
3639.08 2172
3639.65 2032
3640.22 2139
3640.79 2223
3641.36 2310
3641.93 2242
3642.50 2250
3643.07 2236
3643.64 2295
3644.20 2428
3644.77 2410
3645.34 2481
3645.91 2606
3646.48 2585
3647.05 2552
3647.62 2642
3648.19 2649
3648.76 2788
3649.33 2758
3649.90 2753
3650.47 2663
3651.04 2587
3651.61 2593
3652.18 2683
3652.75 2513
3653.32 2609
3653.89 2841
3654.46 2855
3655.03 2758
3655.60 2830
3656.17 2918
3656.74 3005
3657.31 2841
3657.88 2822
3658.45 2900
3659.02 2822
3659.59 2789
3660.16 2595
3660.73 2405
3661.30 2371
3661.87 2397
3662.44 2410
3663.01 2155
3663.58 2173
3664.15 2286
3664.72 2201
3665.29 2260
3665.86 2189
3666.43 2301
3667.01 2256
3667.58 2407
3668.15 2321
3668.72 2396
3669.29 2341
3669.86 2525
3670.43 2513
3671.00 2295
3671.57 2421
3672.15 2492
3672.72 2339
3673.29 2371
3673.86 2647
3674.43 2512
3675.00 2449
3675.57 2382
3676.15 2256
3676.72 2314
3677.29 2351
3677.86 2315
3678.43 2317
3679.00 2369
3679.58 2227
3680.15 2363
3680.72 2199
3681.29 2088
3681.86 2161
3682.44 2133
3683.01 2174
3683.58 1958
3684.15 1961
3684.73 2174
3685.30 2069
3685.87 2046
3686.44 2015
3687.02 1923
3687.59 1962
3688.16 2118
3688.73 1942
3689.31 2098
3689.88 1938
3690.45 1957
3691.02 1941
3691.60 1906
3692.17 2080
3692.74 2123
3693.32 2016
3693.89 2010
3694.46 2164
3695.03 2138
3695.61 2059
3696.18 2215
3696.75 2170
3697.33 2062
3697.90 1923
3698.47 2058
3699.05 2032
3699.62 1996
3700.19 2061
3700.77 2168
3701.34 2154
3701.91 1971
3702.49 1827
3703.06 1848
3703.64 1910
3704.21 1828
3704.78 1879
3705.36 2003
3705.93 1917
3706.51 1966
3707.08 1976
3707.65 1999
3708.23 2085
3708.80 2013
3709.38 1998
3709.95 2158
3710.52 2192
3711.10 2108
3711.67 2042
3712.25 2132
3712.82 2252
3713.40 1988
3713.97 1992
3714.55 1991
3715.12 1991
3715.69 2000
3716.27 1943
3716.84 1803
3717.42 1750
3717.99 2050
3718.57 1878
3719.14 1887
3719.72 1976
3720.29 1905
3720.87 1825
3721.44 1923
3722.02 1955
3722.59 1922
3723.17 1863
3723.75 1937
3724.32 1807
3724.90 1897
3725.47 1853
3726.05 2085
3726.62 2109
3727.20 2063
3727.77 2054
3728.35 2335
3728.92 2326
3729.50 2425
3730.08 2484
3730.65 2621
3731.23 3070
3731.80 3103
3732.38 3051
3732.96 3218
3733.53 3421
3734.11 3481
3734.68 3329
3735.26 3492
3735.84 3220
3736.41 3266
3736.99 2959
3737.57 2643
3738.14 2568
3738.72 2345
3739.30 2224
3739.87 2127
3740.45 2083
3741.03 2102
3741.60 1911
3742.18 1883
3742.76 1933
3743.33 1984
3743.91 1902
3744.49 1774
3745.06 1740
3745.64 1627
3746.22 1653
3746.79 1791
3747.37 1818
3747.95 1782
3748.53 1705
3749.10 1626
3749.68 1786
3750.26 1688
3750.83 1832
3751.41 1755
3751.99 1754
3752.57 1956
3753.14 2034
3753.72 1952
3754.30 1788
3754.88 1837
3755.46 1944
3756.03 1866
3756.61 1860
3757.19 1843
3757.77 1894
3758.35 1929
3758.92 1936
3759.50 1993
3760.08 2072
3760.66 2027
3761.24 1798
3761.81 2034
3762.39 1994
3762.97 1955
3763.55 1959
3764.13 2018
3764.71 2060
3765.28 2089
3765.86 2029
3766.44 1961
3767.02 1958
3767.60 2175
3768.18 2075
3768.76 2074
3769.34 2076
3769.91 2028
3770.49 1939
3771.07 1951
3771.65 1918
3772.23 2070
3772.81 1982
3773.39 1905
3773.97 1865
3774.55 1834
3775.13 1887
3775.71 1858
3776.28 1940
3776.86 1935
3777.44 1900
3778.02 1933
3778.60 1850
3779.18 1785
3779.76 1748
3780.34 1806
3780.92 1622
3781.50 1746
3782.08 1831
3782.66 1825
3783.24 1698
3783.82 1780
3784.40 1798
3784.98 1767
3785.56 1722
3786.14 1839
3786.72 1824
3787.30 1806
3787.88 1779
3788.46 1878
3789.04 1780
3789.62 1767
3790.20 1765
3790.78 1933
3791.36 1862
3791.94 1750
3792.53 1794
3793.11 1875
3793.69 1813
3794.27 1842
3794.85 1901
3795.43 1878
3796.01 1989
3796.59 2046
3797.17 1982
3797.75 2065
3798.33 2114
3798.91 2038
3799.50 2078
3800.08 2018
3800.66 2089
3801.24 2068
3801.82 2271
3802.40 2292
3802.98 2222
3803.57 2297
3804.15 2242
3804.73 2070
3805.31 2158
3805.89 2257
3806.47 2206
3807.05 2025
3807.64 2008
3808.22 2083
3808.80 2074
3809.38 2281
3809.96 2429
3810.55 2412
3811.13 2313
3811.71 2397
3812.29 2211
3812.87 2251
3813.46 2363
3814.04 2282
3814.62 2221
3815.20 2288
3815.79 2368
3816.37 2240
3816.95 2179
3817.53 2211
3818.12 2236
3818.70 2259
3819.28 2230
3819.86 2011
3820.45 2073
3821.03 2059
3821.61 2052
3822.20 2051
3822.78 2209
3823.36 2006
3823.94 2104
3824.53 2196
3825.11 2170
3825.69 2030
3826.28 1991
3826.86 2122
3827.44 2200
3828.03 2015
3828.61 1964
3829.19 2028
3829.78 2129
3830.36 2220
3830.94 2334
3831.53 2231
3832.11 2171
3832.69 2161
3833.28 2100
3833.86 2152
3834.45 2139
3835.03 2005
3835.61 2020
3836.20 1990
3836.78 2114
3837.37 1946
3837.95 1926
3838.53 1966
3839.12 2080
3839.70 1930
3840.29 1909
3840.87 2048
3841.46 2021
3842.04 2015
3842.62 1941
3843.21 1922
3843.79 2070
3844.38 2077
3844.96 2028
3845.55 1905
3846.13 2125
3846.72 2035
3847.30 2180
3847.89 2213
3848.47 1975
3849.06 2015
3849.64 2037
3850.23 2117
3850.81 2225
3851.40 2082
3851.98 2075
3852.57 2111
3853.15 2003
3853.74 2097
3854.32 2043
3854.91 2169
3855.49 2179
3856.08 2372
3856.66 2691
3857.25 3030
3857.84 3345
3858.42 3684
3859.01 4031
3859.59 4293
3860.18 4558
3860.76 5458
3861.35 5558
3861.94 5771
3862.52 6587
3863.11 6642
3863.69 6588
3864.28 6615
3864.87 6772
3865.45 5954
3866.04 5720
3866.62 5020
3867.21 4555
3867.80 4030
3868.38 3573
3868.97 3517
3869.56 3282
3870.14 2951
3870.73 3023
3871.32 2940
3871.90 3044
3872.49 3025
3873.08 2907
3873.66 2892
3874.25 2817
3874.84 2622
3875.42 2739
3876.01 2778
3876.60 2690
3877.19 2629
3877.77 2603
3878.36 2615
3878.95 2591
3879.53 2657
3880.12 2543
3880.71 2534
3881.30 2525
3881.88 2445
3882.47 2386
3883.06 2340
3883.65 2508
3884.23 2197
3884.82 2330
3885.41 2402
3886.00 2673
3886.58 2629
3887.17 2498
3887.76 2495
3888.35 2447
3888.94 2575
3889.52 2690
3890.11 2595
3890.70 2525
3891.29 2387
3891.88 2380
3892.46 2516
3893.05 2388
3893.64 2247
3894.23 2297
3894.82 2562
3895.41 2453
3895.99 2295
3896.58 2427
3897.17 2519
3897.76 2476
3898.35 2446
3898.94 2307
3899.53 2303
3900.12 2410
3900.70 2334
3901.29 2505
3901.88 2461
3902.47 2323
3903.06 2281
3903.65 2276
3904.24 2097
3904.83 2112
3905.42 2028
3906.01 1908
3906.60 1999
3907.18 2144
3907.77 1961
3908.36 1787
3908.95 1769
3909.54 1793
3910.13 1902
3910.72 2016
3911.31 1918
3911.90 1749
3912.49 1777
3913.08 1786
3913.67 1749
3914.26 1727
3914.85 1718
3915.44 1685
3916.03 1721
3916.62 1733
3917.21 1774
3917.80 1770
3918.39 1676
3918.98 1692
3919.57 1665
3920.16 1768
3920.75 1873
3921.34 1819
3921.93 1792
3922.52 1808
3923.11 1896
3923.70 1848
3924.30 1820
3924.89 1702
3925.48 1856
3926.07 1718
3926.66 1671
3927.25 1701
3927.84 1668
3928.43 1667
3929.02 1667
3929.61 1564
3930.20 1707
3930.80 1674
3931.39 1704
3931.98 1809
3932.57 1748
3933.16 1770
3933.75 1857
3934.34 1916
3934.93 1855
3935.53 1783
3936.12 1742
3936.71 1792
3937.30 1773
3937.89 1790
3938.48 1783
3939.08 1737
3939.67 1830
3940.26 2013
3940.85 1927
3941.44 1826
3942.04 1971
3942.63 1993
3943.22 1889
3943.81 1828
3944.40 1824
3945.00 1892
3945.59 1726
3946.18 1811
3946.77 1874
3947.36 1842
3947.96 1686
3948.55 1829
3949.14 1773
3949.73 1765
3950.33 1681
3950.92 1593
3951.51 1568
3952.11 1615
3952.70 1606
3953.29 1562
3953.88 1655
3954.48 1781
3955.07 1575
3955.66 1530
3956.26 1651
3956.85 1693
3957.44 1709
3958.04 1625
3958.63 1780
3959.22 1888
3959.81 1851
3960.41 1730
3961.00 1612
3961.60 1697
3962.19 1650
3962.78 1672
3963.38 1563
3963.97 1592
3964.56 1668
3965.16 1591
3965.75 1625
3966.34 1511
3966.94 1478
3967.53 1585
3968.13 1601
3968.72 1572
3969.31 1538
3969.91 1577
3970.50 1541
3971.10 1692
3971.69 1617
3972.28 1576
3972.88 1579
3973.47 1714
3974.07 1741
3974.66 1649
3975.26 1591
3975.85 1724
3976.45 1694
3977.04 1815
3977.63 1579
3978.23 1679
3978.82 1741
3979.42 1718
3980.01 1671
3980.61 1660
3981.20 1583
3981.80 1564
3982.39 1678
3982.99 1651
3983.58 1729
3984.18 1613
3984.77 1660
3985.37 1674
3985.96 1526
3986.56 1681
3987.16 1607
3987.75 1530
3988.35 1607
3988.94 1560
3989.54 1597
3990.13 1691
3990.73 1652
3991.32 1644
3991.92 1673
3992.52 1666
3993.11 1622
3993.71 1649
3994.30 1729
3994.90 1718
3995.50 1954
3996.09 1943
3996.69 1940
3997.28 1861
3997.88 1959
3998.48 2060
3999.07 2103
3999.67 2114
4000.26 2090
4000.86 1983
4001.46 2071
4002.05 1971
4002.65 1980
4003.25 2027
4003.84 1973
4004.44 1828
4005.04 1940
4005.63 1985
4006.23 1974
4006.83 1844
4007.42 1979
4008.02 2064
4008.62 2059
4009.21 1996
4009.81 1946
4010.41 1866
4011.01 1826
4011.60 1939
4012.20 2008
4012.80 1879
4013.40 1819
4013.99 1830
4014.59 1811
4015.19 1828
4015.78 1906
4016.38 1923
4016.98 1991
4017.58 1908
4018.18 1917
4018.77 1942
4019.37 1871
4019.97 2088
4020.57 2120
4021.16 1978
4021.76 1986
4022.36 1971
4022.96 1922
4023.56 1877
4024.15 1862
4024.75 1839
4025.35 1938
4025.95 2134
4026.55 2296
4027.15 2317
4027.74 2224
4028.34 2226
4028.94 2347
4029.54 2398
4030.14 2477
4030.74 2485
4031.34 2506
4031.93 2490
4032.53 2329
4033.13 2255
4033.73 2024
4034.33 1994
4034.93 2022
4035.53 1961
4036.13 1835
4036.73 1828
4037.32 1819
4037.92 1902
4038.52 1879
4039.12 1655
4039.72 1697
4040.32 1753
4040.92 1586
4041.52 1599
4042.12 1575
4042.72 1512
4043.32 1511
4043.92 1466
4044.52 1603
4045.12 1669
4045.72 1613
4046.32 1624
4046.92 1690
4047.52 1794
4048.12 1815
4048.72 1732
4049.32 1654
4049.92 1652
4050.52 1737
4051.12 1734
4051.72 1681
4052.32 1793
4052.92 1747
4053.52 1645
4054.12 1623
4054.72 1780
4055.32 1706
4055.92 1539
4056.52 1591
4057.12 1648
4057.72 1716
4058.32 1648
4058.92 1645
4059.52 1578
4060.12 1613
4060.72 1451
4061.33 1544
4061.93 1542
4062.53 1346
4063.13 1655
4063.73 1614
4064.33 1581
4064.93 1737
4065.53 1644
4066.13 1598
4066.74 1654
4067.34 1498
4067.94 1571
4068.54 1550
4069.14 1723
4069.74 1545
4070.34 1540
4070.95 1444
4071.55 1636
4072.15 1487
4072.75 1463
4073.35 1640
4073.95 1577
4074.56 1496
4075.16 1643
4075.76 1593
4076.36 1486
4076.96 1535
4077.57 1537
4078.17 1503
4078.77 1494
4079.37 1511
4079.97 1498
4080.58 1538
4081.18 1680
4081.78 1549
4082.38 1554
4082.99 1516
4083.59 1514
4084.19 1540
4084.79 1493
4085.40 1664
4086.00 1595
4086.60 1573
4087.21 1511
4087.81 1414
4088.41 1561
4089.01 1555
4089.62 1518
4090.22 1488
4090.82 1537
4091.43 1422
4092.03 1521
4092.63 1598
4093.24 1592
4093.84 1576
4094.44 1639
4095.05 1620
4095.65 1617
4096.25 1560
4096.86 1636
4097.46 1554
4098.06 1655
4098.67 1598
4099.27 1618
4099.87 1692
4100.48 1633
4101.08 1379
4101.69 1368
4102.29 1425
4102.89 1318
4103.50 1515
4104.10 1439
4104.71 1480
4105.31 1582
4105.91 1582
4106.52 1401
4107.12 1386
4107.73 1429
4108.33 1376
4108.94 1441
4109.54 1620
4110.14 1634
4110.75 1598
4111.35 1460
4111.96 1476
4112.56 1501
4113.17 1506
4113.77 1424
4114.38 1362
4114.98 1484
4115.59 1449
4116.19 1385
4116.80 1381
4117.40 1362
4118.01 1280
4118.61 1229
4119.22 1405
4119.82 1410
4120.43 1332
4121.03 1303
4121.64 1443
4122.24 1315
4122.85 1256
4123.46 1304
4124.06 1447
4124.67 1543
4125.27 1476
4125.88 1384
4126.48 1384
4127.09 1453
4127.69 1457
4128.30 1424
4128.91 1407
4129.51 1464
4130.12 1523
4130.72 1448
4131.33 1610
4131.94 1494
4132.54 1668
4133.15 1562
4133.76 1475
4134.36 1609
4134.97 1360
4135.57 1316
4136.18 1514
4136.79 1600
4137.39 1587
4138.00 1664
4138.61 1750
4139.21 1770
4139.82 1719
4140.43 1900
4141.03 1977
4141.64 1848
4142.25 1887
4142.85 1804
4143.46 1788
4144.07 1911
4144.67 1938
4145.28 1906
4145.89 1862
4146.50 1843
4147.10 1494
4147.71 1540
4148.32 1407
4148.93 1524
4149.53 1542
4150.14 1459
4150.75 1582
4151.36 1647
4151.96 1472
4152.57 1444
4153.18 1458
4153.79 1535
4154.39 1472
4155.00 1542
4155.61 1472
4156.22 1477
4156.82 1357
4157.43 1295
4158.04 1366
4158.65 1397
4159.26 1429
4159.87 1356
4160.47 1306
4161.08 1387
4161.69 1383
4162.30 1363
4162.91 1490
4163.52 1547
4164.12 1595
4164.73 1495
4165.34 1473
4165.95 1299
4166.56 1508
4167.17 1443
4167.78 1375
4168.38 1555
4168.99 1499
4169.60 1369
4170.21 1473
4170.82 1476
4171.43 1543
4172.04 1529
4172.65 1405
4173.26 1499
4173.86 1465
4174.47 1383
4175.08 1526
4175.69 1561
4176.30 1460
4176.91 1451
4177.52 1487
4178.13 1549
4178.74 1556
4179.35 1576
4179.96 1573
4180.57 1510
4181.18 1432
4181.79 1510
4182.40 1556
4183.01 1543
4183.62 1599
4184.23 1441
4184.84 1581
4185.45 1544
4186.06 1543
4186.67 1574
4187.28 1466
4187.89 1372
4188.50 1423
4189.11 1500
4189.72 1517
4190.33 1481
4190.94 1512
4191.55 1467
4192.16 1468
4192.77 1458
4193.38 1429
4193.99 1513
4194.60 1554
4195.21 1484
4195.82 1456
4196.44 1410
4197.05 1562
4197.66 1339
4198.27 1446
4198.88 1434
4199.49 1411
4200.10 1319
4200.71 1418
4201.32 1467
4201.94 1499
4202.55 1389
4203.16 1495
4203.77 1651
4204.38 1483
4204.99 1641
4205.60 1572
4206.21 1519
4206.83 1548
4207.44 1355
4208.05 1403
4208.66 1430
4209.27 1532
4209.89 1457
4210.50 1563
4211.11 1589
4211.72 1559
4212.33 1565
4212.94 1469
4213.56 1475
4214.17 1487
4214.78 1511
4215.39 1608
4216.01 1595
4216.62 1620
4217.23 1729
4217.84 1672
4218.46 1686
4219.07 1849
4219.68 1934
4220.29 1833
4220.91 2181
4221.52 2159
4222.13 2151
4222.74 2198
4223.36 2337
4223.97 2465
4224.58 2511
4225.19 2598
4225.81 2612
4226.42 2714
4227.03 2543
4227.65 2510
4228.26 2491
4228.87 2506
4229.49 2448
4230.10 2408
4230.71 2319
4231.33 2335
4231.94 2326
4232.55 2083
4233.17 2002
4233.78 2060
4234.39 2110
4235.01 2215
4235.62 2153
4236.23 2065
4236.85 2009
4237.46 2186
4238.08 2317
4238.69 2085
4239.30 1956
4239.92 2048
4240.53 2133
4241.15 2054
4241.76 2054
4242.37 1885
4242.99 1816
4243.60 1753
4244.22 1890
4244.83 1823
4245.45 1923
4246.06 1816
4246.67 1763
4247.29 1778
4247.90 1810
4248.52 1813
4249.13 1810
4249.75 1769
4250.36 1747
4250.98 1686
4251.59 1682
4252.21 1669
4252.82 1619
4253.44 1606
4254.05 1578
4254.67 1561
4255.28 1610
4255.90 1599
4256.51 1527
4257.13 1478
4257.74 1702
4258.36 1569
4258.97 1589
4259.59 1551
4260.20 1597
4260.82 1630
4261.44 1695
4262.05 1570
4262.67 1530
4263.28 1615
4263.90 1547
4264.51 1652
4265.13 1642
4265.75 1563
4266.36 1524
4266.98 1649
4267.59 1729
4268.21 1579
4268.83 1546
4269.44 1586
4270.06 1664
4270.67 1650
4271.29 1695
4271.91 1747
4272.52 1820
4273.14 1987
4273.76 1785
4274.37 1901
4274.99 1861
4275.61 1938
4276.22 1926
4276.84 1954
4277.46 1858
4278.07 1853
4278.69 1881
4279.31 1905
4279.92 1791
4280.54 1860
4281.16 1782
4281.77 1639
4282.39 1551
4283.01 1697
4283.63 1667
4284.24 1727
4284.86 1701
4285.48 1733
4286.09 1585
4286.71 1660
4287.33 1598
4287.95 1599
4288.56 1488
4289.18 1402
4289.80 1470
4290.42 1406
4291.03 1480
4291.65 1432
4292.27 1449
4292.89 1490
4293.51 1514
4294.12 1428
4294.74 1517
4295.36 1487
4295.98 1500
4296.60 1500
4297.21 1507
4297.83 1585
4298.45 1506
4299.07 1513
4299.69 1528
4300.31 1465
4300.92 1606
4301.54 1516
4302.16 1509
4302.78 1525
4303.40 1558
4304.02 1482
4304.63 1503
4305.25 1465
4305.87 1441
4306.49 1565
4307.11 1510
4307.73 1425
4308.35 1512
4308.97 1478
4309.59 1551
4310.20 1499
4310.82 1472
4311.44 1587
4312.06 1554
4312.68 1524
4313.30 1528
4313.92 1485
4314.54 1642
4315.16 1606
4315.78 1510
4316.40 1537
4317.02 1489
4317.64 1315
4318.26 1402
4318.88 1532
4319.50 1538
4320.12 1561
4320.74 1437
4321.36 1469
4321.98 1567
4322.60 1531
4323.22 1522
4323.84 1509
4324.46 1539
4325.08 1655
4325.70 1574
4326.32 1582
4326.94 1406
4327.56 1460
4328.18 1562
4328.80 1455
4329.42 1402
4330.04 1416
4330.66 1474
4331.28 1496
4331.90 1450
4332.52 1409
4333.14 1396
4333.76 1527
4334.38 1490
4335.00 1512
4335.63 1521
4336.25 1541
4336.87 1542
4337.49 1508
4338.11 1323
4338.73 1493
4339.35 1653
4339.97 1482
4340.59 1548
4341.22 1537
4341.84 1657
4342.46 1805
4343.08 1871
4343.70 2009
4344.32 2127
4344.94 2036
4345.57 2382
4346.19 2394
4346.81 2539
4347.43 2464
4348.05 2491
4348.67 2522
4349.30 2365
4349.92 2169
4350.54 2309
4351.16 2269
4351.78 2054
4352.41 1895
4353.03 1949
4353.65 1780
4354.27 1645
4354.90 1720
4355.52 1520
4356.14 1639
4356.76 1705
4357.38 1745
4358.01 1609
4358.63 1547
4359.25 1630
4359.87 1729
4360.50 1710
4361.12 1514
4361.74 1630
4362.37 1643
4362.99 1584
4363.61 1654
4364.23 1633
4364.86 1692
4365.48 1701
4366.10 1642
4366.73 1507
4367.35 1707
4367.97 1786
4368.60 1551
4369.22 1508
4369.84 1629
4370.47 1556
4371.09 1443
4371.71 1431
4372.34 1477
4372.96 1514
4373.58 1395
4374.21 1527
4374.83 1484
4375.46 1554
4376.08 1568
4376.70 1668
4377.33 1585
4377.95 1549
4378.57 1652
4379.20 1666
4379.82 1733
4380.45 1657
4381.07 1733
4381.70 1775
4382.32 1786
4382.94 1788
4383.57 1554
4384.19 1759
4384.82 1610
4385.44 1575
4386.07 1525
4386.69 1625
4387.32 1645
4387.94 1579
4388.56 1550
4389.19 1532
4389.81 1479
4390.44 1465
4391.06 1596
4391.69 1491
4392.31 1554
4392.94 1401
4393.56 1530
4394.19 1437
4394.81 1475
4395.44 1473
4396.06 1480
4396.69 1449
4397.31 1486
4397.94 1326
4398.57 1396
4399.19 1435
4399.82 1541
4400.44 1424
4401.07 1443
4401.69 1463
4402.32 1559
4402.94 1474
4403.57 1534
4404.20 1695
4404.82 1738
4405.45 1838
4406.07 1846
4406.70 1847
4407.33 1824
4407.95 1887
4408.58 1969
4409.20 1914
4409.83 1951
4410.46 1778
4411.08 1837
4411.71 1781
4412.34 1836
4412.96 1832
4413.59 1702
4414.21 1628
4414.84 1745
4415.47 1542
4416.09 1583
4416.72 1545
4417.35 1575
4417.97 1512
4418.60 1594
4419.23 1525
4419.86 1403
4420.48 1559
4421.11 1541
4421.74 1541
4422.36 1547
4422.99 1545
4423.62 1783
4424.25 1799
4424.87 1616
4425.50 1562
4426.13 1734
4426.75 1631
4427.38 1650
4428.01 1644
4428.64 1554
4429.26 1458
4429.89 1401
4430.52 1434
4431.15 1528
4431.78 1439
4432.40 1441
4433.03 1343
4433.66 1510
4434.29 1492
4434.91 1425
4435.54 1558
4436.17 1507
4436.80 1579
4437.43 1689
4438.06 1726
4438.68 1639
4439.31 1587
4439.94 1603
4440.57 1611
4441.20 1524
4441.83 1625
4442.45 1565
4443.08 1536
4443.71 1548
4444.34 1596
4444.97 1506
4445.60 1466
4446.23 1489
4446.86 1469
4447.48 1529
4448.11 1638
4448.74 1715
4449.37 1551
4450.00 1459
4450.63 1526
4451.26 1542
4451.89 1558
4452.52 1529
4453.15 1543
4453.78 1701
4454.40 1564
4455.03 1523
4455.66 1491
4456.29 1485
4456.92 1443
4457.55 1404
4458.18 1402
4458.81 1372
4459.44 1423
4460.07 1484
4460.70 1355
4461.33 1436
4461.96 1468
4462.59 1461
4463.22 1497
4463.85 1477
4464.48 1505
4465.11 1432
4465.74 1359
4466.37 1408
4467.00 1448
4467.63 1373
4468.26 1423
4468.89 1449
4469.52 1550
4470.15 1421
4470.78 1289
4471.41 1390
4472.04 1297
4472.68 1224
4473.31 1342
4473.94 1375
4474.57 1412
4475.20 1331
4475.83 1393
4476.46 1481
4477.09 1583
4477.72 1477
4478.35 1487
4478.98 1398
4479.62 1411
4480.25 1461
4480.88 1450
4481.51 1411
4482.14 1458
4482.77 1353
4483.40 1472
4484.04 1356
4484.67 1421
4485.30 1337
4485.93 1627
4486.56 1509
4487.19 1473
4487.82 1369
4488.46 1561
4489.09 1606
4489.72 1496
4490.35 1501
4490.98 1578
4491.62 1476
4492.25 1561
4492.88 1623
4493.51 1554
4494.14 1459
4494.78 1533
4495.41 1480
4496.04 1496
4496.67 1538
4497.31 1486
4497.94 1489
4498.57 1431
4499.20 1458
4499.84 1642
4500.47 1544
4501.10 1505
4501.73 1589
4502.37 1613
4503.00 1718
4503.63 1429
4504.27 1424
4504.90 1433
4505.53 1408
4506.16 1574
4506.80 1470
4507.43 1510
4508.06 1539
4508.70 1542
4509.33 1475
4509.96 1479
4510.60 1660
4511.23 1629
4511.86 1565
4512.50 1520
4513.13 1621
4513.76 1553
4514.40 1586
4515.03 1514
4515.66 1645
4516.30 1627
4516.93 1623
4517.57 1738
4518.20 1644
4518.83 1616
4519.47 1572
4520.10 1653
4520.74 1701
4521.37 1896
4522.00 1761
4522.64 1723
4523.27 1870
4523.91 1866
4524.54 1941
4525.18 2135
4525.81 2555
4526.44 3000
4527.08 3203
4527.71 3805
4528.35 4389
4528.98 5052
4529.62 5742
4530.25 6366
4530.89 6814
4531.52 7306
4532.16 7656
4532.79 7506
4533.43 7673
4534.06 7361
4534.70 6947
4535.33 6120
4535.97 5381
4536.60 4611
4537.24 4065
4537.87 3302
4538.51 2868
4539.14 2641
4539.78 2338
4540.41 2151
4541.05 1958
4541.68 1912
4542.32 1816
4542.96 1796
4543.59 1698
4544.23 1628
4544.86 1646
4545.50 1691
4546.13 1649
4546.77 1517
4547.41 1544
4548.04 1548
4548.68 1556
4549.31 1573
4549.95 1665
4550.59 1473
4551.22 1558
4551.86 1585
4552.50 1645
4553.13 1598
4553.77 1588
4554.40 1694
4555.04 1697
4555.68 1629
4556.31 1696
4556.95 1673
4557.59 1737
4558.22 1759
4558.86 1853
4559.50 1950
4560.13 1958
4560.77 1940
4561.41 2013
4562.04 1916
4562.68 2033
4563.32 1918
4563.96 1892
4564.59 2020
4565.23 2042
4565.87 2092
4566.50 2053
4567.14 2066
4567.78 2103
4568.42 2237
4569.05 2270
4569.69 2232
4570.33 2194
4570.97 2157
4571.60 2263
4572.24 2172
4572.88 2128
4573.52 2069
4574.16 2087
4574.79 1884
4575.43 1816
4576.07 1702
4576.71 1636
4577.34 1617
4577.98 1638
4578.62 1659
4579.26 1638
4579.90 1758
4580.54 1656
4581.17 1639
4581.81 1541
4582.45 1796
4583.09 1676
4583.73 1645
4584.37 1653
4585.00 1683
4585.64 1596
4586.28 1545
4586.92 1598
4587.56 1474
4588.20 1502
4588.84 1576
4589.48 1669
4590.11 1646
4590.75 1550
4591.39 1673
4592.03 1759
4592.67 1571
4593.31 1623
4593.95 1462
4594.59 1589
4595.23 1557
4595.87 1457
4596.51 1579
4597.15 1537
4597.79 1557
4598.42 1543
4599.06 1540
4599.70 1696
4600.34 1727
4600.98 1656
4601.62 1702
4602.26 1710
4602.90 1811
4603.54 1788
4604.18 1749
4604.82 1765
4605.46 1886
4606.10 1861
4606.74 1824
4607.38 1812
4608.02 1948
4608.66 1868
4609.30 1829
4609.94 1848
4610.58 1657
4611.22 1754
4611.86 1877
4612.50 1745
4613.15 1719
4613.79 1812
4614.43 1878
4615.07 1897
4615.71 1912
4616.35 1827
4616.99 1815
4617.63 1757
4618.27 1675
4618.91 1731
4619.55 1635
4620.19 1574
4620.83 1612
4621.48 1496
4622.12 1527
4622.76 1471
4623.40 1586
4624.04 1537
4624.68 1408
4625.32 1475
4625.96 1480
4626.61 1518
4627.25 1538
4627.89 1645
4628.53 1550
4629.17 1643
4629.81 1612
4630.46 1700
4631.10 1672
4631.74 1857
4632.38 1765
4633.02 1774
4633.66 1786
4634.31 1772
4634.95 1779
4635.59 1862
4636.23 1806
4636.88 1679
4637.52 1778
4638.16 1832
4638.80 1764
4639.44 1756
4640.09 1716
4640.73 1673
4641.37 1654
4642.01 1805
4642.66 1926
4643.30 1841
4643.94 1786
4644.58 1844
4645.23 1798
4645.87 1784
4646.51 1824
4647.16 1890
4647.80 1987
4648.44 2009
4649.08 2026
4649.73 2190
4650.37 2263
4651.01 2398
4651.66 2362
4652.30 2417
4652.94 2548
4653.59 2693
4654.23 2725
4654.87 2595
4655.52 2440
4656.16 2198
4656.80 2160
4657.45 1982
4658.09 1994
4658.74 1897
4659.38 1856
4660.02 1652
4660.67 1784
4661.31 1782
4661.95 1708
4662.60 1636
4663.24 1748
4663.89 1755
4664.53 1881
4665.17 1846
4665.82 1728
4666.46 1749
4667.11 1859
4667.75 1900
4668.40 1981
4669.04 2090
4669.68 1929
4670.33 2037
4670.97 1876
4671.62 1811
4672.26 1733
4672.91 1660
4673.55 1596
4674.20 1533
4674.84 1538
4675.49 1623
4676.13 1548
4676.78 1562
4677.42 1450
4678.07 1592
4678.71 1591
4679.36 1638
4680.00 1533
4680.65 1451
4681.29 1550
4681.94 1622
4682.58 1621
4683.23 1600
4683.87 1601
4684.52 1715
4685.16 1658
4685.81 1526
4686.46 1391
4687.10 1570
4687.75 1482
4688.39 1555
4689.04 1436
4689.68 1478
4690.33 1504
4690.98 1500
4691.62 1488
4692.27 1486
4692.91 1539
4693.56 1456
4694.21 1529
4694.85 1524
4695.50 1571
4696.15 1560
4696.79 1423
4697.44 1485
4698.08 1549
4698.73 1616
4699.38 1636
4700.02 1653
4700.67 1747
4701.32 1669
4701.96 1801
4702.61 1742
4703.26 1627
4703.90 1549
4704.55 1606
4705.20 1568
4705.84 1506
4706.49 1584
4707.14 1685
4707.79 1556
4708.43 1519
4709.08 1516
4709.73 1616
4710.37 1686
4711.02 1636
4711.67 1542
4712.32 1506
4712.96 1509
4713.61 1425
4714.26 1424
4714.91 1532
4715.55 1574
4716.20 1477
4716.85 1601
4717.50 1642
4718.14 1437
4718.79 1500
4719.44 1566
4720.09 1610
4720.74 1565
4721.38 1553
4722.03 1593
4722.68 1458
4723.33 1491
4723.98 1458
4724.62 1577
4725.27 1624
4725.92 1507
4726.57 1582
4727.22 1675
4727.87 1528
4728.52 1518
4729.16 1639
4729.81 1453
4730.46 1482
4731.11 1434
4731.76 1484
4732.41 1445
4733.06 1475
4733.70 1454
4734.35 1481
4735.00 1514
4735.65 1509
4736.30 1543
4736.95 1590
4737.60 1599
4738.25 1597
4738.90 1565
4739.55 1562
4740.20 1531
4740.84 1425
4741.49 1327
4742.14 1391
4742.79 1397
4743.44 1377
4744.09 1380
4744.74 1332
4745.39 1339
4746.04 1407
4746.69 1315
4747.34 1413
4747.99 1538
4748.64 1608
4749.29 1574
4749.94 1574
4750.59 1556
4751.24 1704
4751.89 1689
4752.54 1681
4753.19 1603
4753.84 1621
4754.49 1594
4755.14 1558
4755.79 1471
4756.44 1495
4757.09 1409
4757.74 1414
4758.39 1440
4759.04 1414
4759.70 1381
4760.35 1483
4761.00 1395
4761.65 1440
4762.30 1491
4762.95 1361
4763.60 1547
4764.25 1510
4764.90 1533
4765.55 1502
4766.20 1501
4766.86 1473
4767.51 1443
4768.16 1486
4768.81 1538
4769.46 1361
4770.11 1400
4770.76 1444
4771.41 1360
4772.07 1364
4772.72 1390
4773.37 1443
4774.02 1349
4774.67 1281
4775.32 1316
4775.98 1303
4776.63 1445
4777.28 1490
4777.93 1454
4778.58 1327
4779.24 1423
4779.89 1334
4780.54 1318
4781.19 1358
4781.84 1380
4782.50 1441
4783.15 1333
4783.80 1283
4784.45 1363
4785.10 1270
4785.76 1311
4786.41 1235
4787.06 1314
4787.71 1370
4788.37 1297
4789.02 1260
4789.67 1347
4790.33 1406
4790.98 1371
4791.63 1383
4792.28 1432
4792.94 1377
4793.59 1529
4794.24 1570
4794.90 1390
4795.55 1319
4796.20 1368
4796.86 1363
4797.51 1226
4798.16 1282
4798.81 1234
4799.47 1281
4800.12 1322
4800.78 1244
4801.43 1297
4802.08 1379
4802.74 1354
4803.39 1387
4804.04 1329
4804.70 1286
4805.35 1300
4806.00 1321
4806.66 1377
4807.31 1490
4807.97 1558
4808.62 1442
4809.27 1452
4809.93 1385
4810.58 1265
4811.24 1250
4811.89 1348
4812.54 1477
4813.20 1340
4813.85 1333
4814.51 1381
4815.16 1341
4815.82 1293
4816.47 1403
4817.13 1315
4817.78 1328
4818.44 1466
4819.09 1373
4819.74 1523
4820.40 1461
4821.05 1537
4821.71 1416
4822.36 1321
4823.02 1379
4823.67 1404
4824.33 1293
4824.98 1307
4825.64 1379
4826.29 1346
4826.95 1404
4827.60 1348
4828.26 1484
4828.92 1413
4829.57 1356
4830.23 1253
4830.88 1250
4831.54 1428
4832.19 1446
4832.85 1360
4833.50 1555
4834.16 1552
4834.82 1531
4835.47 1642
4836.13 1574
4836.78 1731
4837.44 1710
4838.10 1671
4838.75 1628
4839.41 1556
4840.06 1671
4840.72 1836
4841.38 1707
4842.03 1586
4842.69 1627
4843.34 1604
4844.00 1580
4844.66 1407
4845.31 1450
4845.97 1348
4846.63 1319
4847.28 1301
4847.94 1330
4848.60 1352
4849.25 1343
4849.91 1308
4850.57 1440
4851.22 1448
4851.88 1472
4852.54 1379
4853.20 1455
4853.85 1426
4854.51 1399
4855.17 1513
4855.82 1470
4856.48 1444
4857.14 1509
4857.80 1499
4858.45 1336
4859.11 1356
4859.77 1402
4860.43 1428
4861.08 1301
4861.74 1299
4862.40 1371
4863.06 1310
4863.71 1435
4864.37 1354
4865.03 1360
4865.69 1384
4866.34 1411
4867.00 1568
4867.66 1448
4868.32 1272
4868.98 1476
4869.63 1416
4870.29 1349
4870.95 1449
4871.61 1499
4872.27 1361
4872.93 1319
4873.58 1350
4874.24 1366
4874.90 1409
4875.56 1422
4876.22 1510
4876.88 1456
4877.54 1319
4878.19 1349
4878.85 1389
4879.51 1496
4880.17 1499
4880.83 1391
4881.49 1468
4882.15 1551
4882.81 1403
4883.47 1435
4884.13 1419
4884.78 1393
4885.44 1436
4886.10 1383
4886.76 1423
4887.42 1450
4888.08 1315
4888.74 1474
4889.40 1343
4890.06 1429
4890.72 1547
4891.38 1508
4892.04 1488
4892.70 1536
4893.36 1491
4894.02 1586
4894.68 1536
4895.34 1516
4896.00 1555
4896.66 1451
4897.32 1472
4897.98 1398
4898.64 1493
4899.30 1441
4899.96 1594
4900.62 1499
4901.28 1520
4901.94 1631
4902.60 1539
4903.26 1378
4903.92 1486
4904.58 1414
4905.24 1470
4905.90 1496
4906.56 1412
4907.22 1388
4907.88 1421
4908.54 1430
4909.20 1497
4909.87 1502
4910.53 1482
4911.19 1470
4911.85 1328
4912.51 1399
4913.17 1527
4913.83 1382
4914.49 1300
4915.15 1410
4915.81 1332
4916.48 1253
4917.14 1272
4917.80 1343
4918.46 1476
4919.12 1380
4919.78 1407
4920.44 1404
4921.11 1346
4921.77 1333
4922.43 1302
4923.09 1281
4923.75 1333
4924.41 1365
4925.08 1344
4925.74 1299
4926.40 1277
4927.06 1322
4927.72 1351
4928.39 1335
4929.05 1323
4929.71 1337
4930.37 1221
4931.04 1376
4931.70 1396
4932.36 1440
4933.02 1458
4933.69 1409
4934.35 1432
4935.01 1486
4935.67 1497
4936.34 1386
4937.00 1383
4937.66 1432
4938.32 1491
4938.99 1470
4939.65 1380
4940.31 1356
4940.98 1395
4941.64 1416
4942.30 1355
4942.96 1315
4943.63 1445
4944.29 1369
4944.95 1381
4945.62 1350
4946.28 1349
4946.94 1364
4947.61 1379
4948.27 1421
4948.93 1417
4949.60 1334
4950.26 1362
4950.92 1333
4951.59 1267
4952.25 1346
4952.92 1430
4953.58 1331
4954.24 1413
4954.91 1346
4955.57 1243
4956.24 1420
4956.90 1408
4957.56 1349
4958.23 1307
4958.89 1338
4959.56 1399
4960.22 1406
4960.88 1515
4961.55 1559
4962.21 1517
4962.88 1609
4963.54 1637
4964.21 1673
4964.87 1753
4965.54 1759
4966.20 1669
4966.86 1605
4967.53 1677
4968.19 1693
4968.86 1648
4969.52 1607
4970.19 1566
4970.85 1630
4971.52 1687
4972.18 1656
4972.85 1636
4973.51 1673
4974.18 1614
4974.84 1676
4975.51 1601
4976.17 1526
4976.84 1625
4977.51 1687
4978.17 1723
4978.84 1669
4979.50 1696
4980.17 1811
4980.83 2013
4981.50 2017
4982.16 2055
4982.83 2257
4983.50 2320
4984.16 2374
4984.83 2428
4985.49 2489
4986.16 2816
4986.83 2849
4987.49 2652
4988.16 2422
4988.82 2305
4989.49 2065
4990.16 1972
4990.82 1886
4991.49 1588
4992.16 1635
4992.82 1554
4993.49 1456
4994.16 1398
4994.82 1408
4995.49 1451
4996.15 1513
4996.82 1242
4997.49 1365
4998.16 1341
4998.82 1299
4999.49 1298
5000.16 1188
5000.82 1219
5001.49 1376
5002.16 1330
5002.82 1285
5003.49 1241
5004.16 1237
5004.83 1310
5005.49 1227
5006.16 1344
5006.83 1322
5007.49 1249
5008.16 1266
5008.83 1371
5009.50 1294
5010.16 1291
5010.83 1306
5011.50 1316
5012.17 1366
5012.84 1392
5013.50 1329
5014.17 1378
5014.84 1352
5015.51 1363
5016.17 1346
5016.84 1435
5017.51 1545
5018.18 1567
5018.85 1534
5019.52 1451
5020.18 1607
5020.85 1527
5021.52 1671
5022.19 1789
5022.86 1733
5023.53 1779
5024.19 1864
5024.86 1832
5025.53 1758
5026.20 1748
5026.87 1794
5027.54 1572
5028.21 1567
5028.88 1564
5029.54 1422
5030.21 1314
5030.88 1414
5031.55 1445
5032.22 1369
5032.89 1383
5033.56 1476
5034.23 1400
5034.90 1344
5035.57 1423
5036.24 1471
5036.90 1264
5037.57 1359
5038.24 1383
5038.91 1305
5039.58 1355
5040.25 1508
5040.92 1540
5041.59 1560
5042.26 1467
5042.93 1468
5043.60 1413
5044.27 1462
5044.94 1478
5045.61 1352
5046.28 1192
5046.95 1442
5047.62 1316
5048.29 1255
5048.96 1288
5049.63 1404
5050.30 1336
5050.97 1219
5051.64 1304
5052.31 1237
5052.98 1236
5053.65 1235
5054.32 1192
5054.99 1202
5055.66 1197
5056.34 1273
5057.01 1370
5057.68 1372
5058.35 1381
5059.02 1390
5059.69 1287
5060.36 1243
5061.03 1221
5061.70 1290
5062.37 1276
5063.04 1302
5063.72 1292
5064.39 1369
5065.06 1300
5065.73 1243
5066.40 1261
5067.07 1295
5067.74 1342
5068.42 1332
5069.09 1232
5069.76 1292
5070.43 1299
5071.10 1278
5071.77 1268
5072.44 1366
5073.12 1288
5073.79 1279
5074.46 1332
5075.13 1341
5075.80 1263
5076.48 1310
5077.15 1267
5077.82 1315
5078.49 1320
5079.16 1302
5079.84 1410
5080.51 1351
5081.18 1361
5081.85 1317
5082.53 1375
5083.20 1316
5083.87 1237
5084.54 1274
5085.22 1269
5085.89 1434
5086.56 1403
5087.23 1351
5087.91 1431
5088.58 1482
5089.25 1551
5089.93 1640
5090.60 1658
5091.27 1561
5091.94 1536
5092.62 1590
5093.29 1646
5093.96 1606
5094.64 1612
5095.31 1566
5095.98 1487
5096.66 1494
5097.33 1445
5098.00 1437
5098.68 1367
5099.35 1277
5100.02 1204
5100.70 1344
5101.37 1375
5102.04 1482
5102.72 1436
5103.39 1406
5104.07 1499
5104.74 1498
5105.41 1658
5106.09 1659
5106.76 1554
5107.44 1521
5108.11 1447
5108.78 1476
5109.46 1445
5110.13 1436
5110.81 1331
5111.48 1333
5112.16 1453
5112.83 1355
5113.50 1297
5114.18 1322
5114.85 1360
5115.53 1379
5116.20 1295
5116.88 1298
5117.55 1345
5118.23 1331
5118.90 1264
5119.58 1331
5120.25 1457
5120.93 1298
5121.60 1329
5122.28 1404
5122.95 1395
5123.63 1337
5124.30 1323
5124.98 1368
5125.65 1370
5126.33 1351
5127.00 1336
5127.68 1375
5128.35 1468
5129.03 1391
5129.70 1402
5130.38 1292
5131.06 1484
5131.73 1490
5132.41 1441
5133.08 1493
5133.76 1444
5134.43 1383
5135.11 1498
5135.79 1417
5136.46 1298
5137.14 1430
5137.81 1487
5138.49 1262
5139.17 1291
5139.84 1425
5140.52 1314
5141.20 1158
5141.87 1223
5142.55 1317
5143.22 1214
5143.90 1292
5144.58 1470
5145.25 1381
5145.93 1321
5146.61 1295
5147.28 1367
5147.96 1447
5148.64 1369
5149.31 1366
5149.99 1358
5150.67 1464
5151.34 1394
5152.02 1236
5152.70 1208
5153.38 1363
5154.05 1451
5154.73 1395
5155.41 1319
5156.08 1356
5156.76 1267
5157.44 1212
5158.12 1215
5158.79 1278
5159.47 1205
5160.15 1227
5160.83 1314
5161.50 1226
5162.18 1193
5162.86 1209
5163.54 1184
5164.22 1153
5164.89 1097
5165.57 1129
5166.25 1142
5166.93 1185
5167.61 1277
5168.28 1288
5168.96 1229
5169.64 1287
5170.32 1280
5171.00 1332
5171.67 1320
5172.35 1316
5173.03 1266
5173.71 1280
5174.39 1179
5175.07 1219
5175.74 1301
5176.42 1227
5177.10 1380
5177.78 1326
5178.46 1222
5179.14 1185
5179.82 1239
5180.50 1292
5181.17 1223
5181.85 1228
5182.53 1220
5183.21 1211
5183.89 1282
5184.57 1214
5185.25 1170
5185.93 1188
5186.61 1177
5187.29 1170
5187.97 1126
5188.65 1214
5189.33 1273
5190.00 1215
5190.68 1226
5191.36 1124
5192.04 1253
5192.72 1417
5193.40 1455
5194.08 1379
5194.76 1297
5195.44 1198
5196.12 1274
5196.80 1293
5197.48 1265
5198.16 1205
5198.84 1174
5199.52 1194
5200.20 1257
5200.88 1243
5201.56 1145
5202.24 1200
5202.92 1237
5203.60 1337
5204.28 1193
5204.96 1207
5205.65 1336
5206.33 1383
5207.01 1296
5207.69 1315
5208.37 1289
5209.05 1329
5209.73 1350
5210.41 1287
5211.09 1311
5211.77 1354
5212.45 1471
5213.13 1402
5213.82 1363
5214.50 1398
5215.18 1438
5215.86 1523
5216.54 1413
5217.22 1395
5217.90 1416
5218.58 1447
5219.27 1529
5219.95 1471
5220.63 1444
5221.31 1684
5221.99 1626
5222.67 1642
5223.35 1669
5224.04 1631
5224.72 1559
5225.40 1509
5226.08 1622
5226.76 1396
5227.45 1359
5228.13 1397
5228.81 1422
5229.49 1476
5230.17 1441
5230.86 1486
5231.54 1371
5232.22 1389
5232.90 1370
5233.58 1245
5234.27 1287
5234.95 1290
5235.63 1533
5236.31 1448
5237.00 1321
5237.68 1331
5238.36 1324
5239.05 1406
5239.73 1395
5240.41 1370
5241.09 1278
5241.78 1295
5242.46 1379
5243.14 1444
5243.83 1491
5244.51 1430
5245.19 1400
5245.87 1412
5246.56 1409
5247.24 1308
5247.92 1333
5248.61 1403
5249.29 1459
5249.97 1429
5250.66 1400
5251.34 1432
5252.03 1525
5252.71 1498
5253.39 1406
5254.08 1364
5254.76 1302
5255.44 1310
5256.13 1377
5256.81 1420
5257.50 1551
5258.18 1493
5258.86 1456
5259.55 1533
5260.23 1406
5260.92 1394
5261.60 1326
5262.28 1328
5262.97 1417
5263.65 1428
5264.34 1601
5265.02 1625
5265.71 1553
5266.39 1453
5267.07 1442
5267.76 1459
5268.44 1492
5269.13 1316
5269.81 1469
5270.50 1522
5271.18 1315
5271.87 1474
5272.55 1470
5273.24 1547
5273.92 1513
5274.61 1540
5275.29 1573
5275.98 1498
5276.66 1708
5277.35 1871
5278.03 1744
5278.72 1789
5279.40 1919
5280.09 2029
5280.77 1947
5281.46 1883
5282.15 1868
5282.83 1893
5283.52 1875
5284.20 1754
5284.89 1660
5285.57 1636
5286.26 1520
5286.95 1594
5287.63 1357
5288.32 1274
5289.00 1258
5289.69 1368
5290.38 1482
5291.06 1418
5291.75 1398
5292.43 1491
5293.12 1540
5293.81 1569
5294.49 1642
5295.18 1674
5295.87 1702
5296.55 1616
5297.24 1698
5297.92 1589
5298.61 1486
5299.30 1691
5299.98 1520
5300.67 1566
5301.36 1555
5302.04 1578
5302.73 1609
5303.42 1701
5304.11 1560
5304.79 1419
5305.48 1562
5306.17 1605
5306.85 1593
5307.54 1628
5308.23 1570
5308.92 1553
5309.60 1602
5310.29 1705
5310.98 1764
5311.66 1653
5312.35 1594
5313.04 1641
5313.73 1642
5314.41 1471
5315.10 1508
5315.79 1549
5316.48 1571
5317.17 1591
5317.85 1769
5318.54 1803
5319.23 1730
5319.92 1816
5320.61 1796
5321.29 1832
5321.98 1850
5322.67 1933
5323.36 1797
5324.05 1716
5324.73 1667
5325.42 1590
5326.11 1688
5326.80 1621
5327.49 1852
5328.18 1789
5328.87 1738
5329.55 1890
5330.24 1839
5330.93 1806
5331.62 1849
5332.31 1934
5333.00 1953
5333.69 1943
5334.38 1947
5335.06 2009
5335.75 1990
5336.44 2047
5337.13 2143
5337.82 2168
5338.51 1935
5339.20 2024
5339.89 1883
5340.58 2005
5341.27 2027
5341.96 2278
5342.65 2362
5343.33 2436
5344.02 2431
5344.71 2707
5345.40 2986
5346.09 3115
5346.78 3588
5347.47 3936
5348.16 4445
5348.85 5100
5349.54 5508
5350.23 5908
5350.92 6326
5351.61 6459
5352.30 6678
5352.99 6652
5353.68 6379
5354.37 5896
5355.06 5227
5355.75 4736
5356.44 4185
5357.13 3548
5357.82 3137
5358.51 2881
5359.21 2457
5359.90 2517
5360.59 2336
5361.28 2390
5361.97 2501
5362.66 2625
5363.35 2713
5364.04 2895
5364.73 3182
5365.42 3201
5366.11 3298
5366.80 3470
5367.49 3582
5368.19 3458
5368.88 3449
5369.57 3345
5370.26 3227
5370.95 2948
5371.64 2621
5372.33 2452
5373.02 2340
5373.72 2207
5374.41 2022
5375.10 1948
5375.79 1970
5376.48 1899
5377.17 1754
5377.87 1793
5378.56 1941
5379.25 1931
5379.94 1750
5380.63 1829
5381.33 1681
5382.02 1722
5382.71 1686
5383.40 1699
5384.09 1688
5384.79 1586
5385.48 1563
5386.17 1621
5386.86 1737
5387.55 1751
5388.25 1769
5388.94 1965
5389.63 1903
5390.32 1945
5391.02 1947
5391.71 1975
5392.40 1974
5393.09 1880
5393.79 1789
5394.48 1813
5395.17 1835
5395.87 1817
5396.56 1729
5397.25 1705
5397.95 1511
5398.64 1520
5399.33 1651
5400.02 1542
5400.72 1498
5401.41 1614
5402.10 1688
5402.80 1640
5403.49 1567
5404.18 1672
5404.88 1669
5405.57 1780
5406.26 1736
5406.96 1746
5407.65 1719
5408.35 1586
5409.04 1628
5409.73 1528
5410.43 1575
5411.12 1651
5411.81 1582
5412.51 1624
5413.20 1568
5413.90 1476
5414.59 1485
5415.28 1434
5415.98 1432
5416.67 1437
5417.37 1523
5418.06 1524
5418.76 1435
5419.45 1344
5420.14 1388
5420.84 1343
5421.53 1411
5422.23 1451
5422.92 1515
5423.62 1379
5424.31 1364
5425.01 1423
5425.70 1394
5426.40 1405
5427.09 1467
5427.79 1478
5428.48 1425
5429.18 1462
5429.87 1464
5430.57 1462
5431.26 1457
5431.96 1496
5432.65 1448
5433.35 1385
5434.04 1411
5434.74 1393
5435.43 1354
5436.13 1408
5436.82 1435
5437.52 1443
5438.22 1435
5438.91 1465
5439.61 1347
5440.30 1312
5441.00 1255
5441.69 1397
5442.39 1475
5443.09 1390
5443.78 1439
5444.48 1355
5445.17 1424
5445.87 1411
5446.57 1409
5447.26 1386
5447.96 1313
5448.66 1439
5449.35 1539
5450.05 1482
5450.74 1553
5451.44 1590
5452.14 1459
5452.83 1422
5453.53 1455
5454.23 1419
5454.92 1317
5455.62 1269
5456.32 1326
5457.01 1415
5457.71 1346
5458.41 1355
5459.10 1438
5459.80 1398
5460.50 1308
5461.20 1400
5461.89 1390
5462.59 1486
5463.29 1501
5463.98 1533
5464.68 1486
5465.38 1523
5466.08 1537
5466.77 1446
5467.47 1529
5468.17 1464
5468.87 1426
5469.56 1498
5470.26 1406
5470.96 1432
5471.66 1478
5472.35 1524
5473.05 1561
5473.75 1423
5474.45 1371
5475.15 1535
5475.84 1396
5476.54 1484
5477.24 1409
5477.94 1402
5478.64 1443
5479.34 1585
5480.03 1682
5480.73 1644
5481.43 1583
5482.13 1556
5482.83 1578
5483.53 1552
5484.22 1551
5484.92 1614
5485.62 1498
5486.32 1490
5487.02 1542
5487.72 1593
5488.42 1641
5489.11 1565
5489.81 1547
5490.51 1663
5491.21 1673
5491.91 1628
5492.61 1600
5493.31 1570
5494.01 1703
5494.71 1689
5495.41 1717
5496.11 1576
5496.81 1650
5497.50 1790
5498.20 1854
5498.90 1849
5499.60 1885
5500.30 1899
5501.00 1908
5501.70 1926
5502.40 1984
5503.10 1897
5503.80 1949
5504.50 1838
5505.20 1884
5505.90 1991
5506.60 1822
5507.30 1787
5508.00 1797
5508.70 1848
5509.40 1851
5510.10 1821
5510.80 1937
5511.50 1936
5512.20 1927
5512.90 1874
5513.60 1834
5514.30 1710
5515.00 1709
5515.70 1825
5516.40 1809
5517.11 1852
5517.81 1740
5518.51 1741
5519.21 1677
5519.91 1762
5520.61 1682
5521.31 1644
5522.01 1748
5522.71 1586
5523.41 1551
5524.11 1734
5524.82 1724
5525.52 1555
5526.22 1441
5526.92 1515
5527.62 1464
5528.32 1541
5529.02 1544
5529.72 1480
5530.43 1444
5531.13 1372
5531.83 1515
5532.53 1386
5533.23 1277
5533.93 1421
5534.64 1376
5535.34 1301
5536.04 1393
5536.74 1356
5537.44 1364
5538.15 1431
5538.85 1412
5539.55 1384
5540.25 1428
5540.95 1302
5541.66 1336
5542.36 1412
5543.06 1370
5543.76 1281
5544.47 1385
5545.17 1403
5545.87 1220
5546.57 1319
5547.28 1357
5547.98 1304
5548.68 1227
5549.38 1174
5550.09 1310
5550.79 1246
5551.49 1242
5552.19 1242
5552.90 1385
5553.60 1274
5554.30 1244
5555.01 1273
5555.71 1300
5556.41 1221
5557.12 1206
5557.82 1260
5558.52 1289
5559.23 1329
5559.93 1338
5560.63 1196
5561.34 1267
5562.04 1438
5562.74 1460
5563.45 1489
5564.15 1393
5564.85 1452
5565.56 1405
5566.26 1366
5566.96 1491
5567.67 1466
5568.37 1443
5569.08 1425
5569.78 1457
5570.48 1540
5571.19 1418
5571.89 1355
5572.60 1581
5573.30 1490
5574.01 1486
5574.71 1397
5575.41 1334
5576.12 1330
5576.82 1451
5577.53 1451
5578.23 1398
5578.94 1362
5579.64 1449
5580.35 1276
5581.05 1387
5581.76 1433
5582.46 1364
5583.16 1326
5583.87 1356
5584.57 1340
5585.28 1308
5585.98 1319
5586.69 1307
5587.39 1305
5588.10 1346
5588.81 1194
5589.51 1251
5590.22 1248
5590.92 1253
5591.63 1170
5592.33 1104
5593.04 1074
5593.74 1048
5594.45 1172
5595.15 1104
5595.86 1251
5596.57 1068
5597.27 1102
5597.98 1131
5598.68 1203
5599.39 1314
5600.09 1225
5600.80 1329
5601.51 1270
5602.21 1164
5602.92 1062
5603.62 1217
5604.33 1141
5605.04 1084
5605.74 1165
5606.45 1197
5607.16 1041
5607.86 1090
5608.57 1135
5609.27 1131
5609.98 1190
5610.69 1228
5611.39 1206
5612.10 1196
5612.81 1229
5613.51 1132
5614.22 1097
5614.93 1119
5615.64 1089
5616.34 1072
5617.05 1127
5617.76 1185
5618.46 1094
5619.17 1069
5619.88 1122
5620.58 1255
5621.29 1110
5622.00 1051
5622.71 1139
5623.41 1128
5624.12 1150
5624.83 1126
5625.54 1083
5626.24 1128
5626.95 1140
5627.66 1096
5628.37 1066
5629.07 1098
5629.78 1157
5630.49 1186
5631.20 1159
5631.91 1115
5632.61 1155
5633.32 1180
5634.03 1157
5634.74 1098
5635.45 1178
5636.15 1174
5636.86 1169
5637.57 1250
5638.28 1271
5638.99 1223
5639.70 1244
5640.40 1269
5641.11 1215
5641.82 1275
5642.53 1180
5643.24 1290
5643.95 1232
5644.66 1200
5645.36 1207
5646.07 1164
5646.78 1189
5647.49 1313
5648.20 1228
5648.91 1199
5649.62 1166
5650.33 1148
5651.04 1261
5651.75 1190
5652.45 1199
5653.16 1142
5653.87 1145
5654.58 1191
5655.29 1163
5656.00 1173
5656.71 1087
5657.42 1235
5658.13 1271
5658.84 1199
5659.55 1184
5660.26 1115
5660.97 1112
5661.68 1161
5662.39 1126
5663.10 1118
5663.81 1182
5664.52 1070
5665.23 1074
5665.94 1168
5666.65 1175
5667.36 1155
5668.07 1118
5668.78 1101
5669.49 1072
5670.20 1188
5670.91 1188
5671.62 1285
5672.33 1165
5673.04 1283
5673.75 1314
5674.46 1258
5675.17 1278
5675.88 1185
5676.59 1127
5677.31 1346
5678.02 1306
5678.73 1166
5679.44 1272
5680.15 1269
5680.86 1202
5681.57 1196
5682.28 1208
5682.99 1115
5683.70 1090
5684.42 1163
5685.13 1172
5685.84 1078
5686.55 1110
5687.26 1157
5687.97 1198
5688.68 1137
5689.39 1094
5690.11 1239
5690.82 1258
5691.53 1203
5692.24 1240
5692.95 1172
5693.67 1107
5694.38 1148
5695.09 1192
5695.80 1075
5696.51 1097
5697.22 1052
5697.94 1090
5698.65 1056
5699.36 1034
5700.07 1125
5700.79 1008
5701.50 1003
5702.21 1097
5702.92 1152
5703.63 1099
5704.35 1116
5705.06 1152
5705.77 1077
5706.48 1078
5707.20 1130
5707.91 1170
5708.62 1116
5709.34 1099
5710.05 1120
5710.76 1113
5711.47 994
5712.19 1071
5712.90 1205
5713.61 1055
5714.33 1021
5715.04 1071
5715.75 1027
5716.47 1074
5717.18 1176
5717.89 1159
5718.61 1175
5719.32 1175
5720.03 1210
5720.75 1116
5721.46 991
5722.17 1062
5722.89 1238
5723.60 1245
5724.31 1103
5725.03 1036
5725.74 1218
5726.46 1202
5727.17 1126
5727.88 1102
5728.60 1145
5729.31 1031
5730.03 1142
5730.74 1084
5731.45 1117
5732.17 1058
5732.88 1164
5733.60 1112
5734.31 1121
5735.03 1112
5735.74 1126
5736.45 1158
5737.17 1134
5737.88 1131
5738.60 1046
5739.31 1076
5740.03 1113
5740.74 1129
5741.46 1092
5742.17 1094
5742.89 1103
5743.60 1135
5744.32 1062
5745.03 1120
5745.75 1172
5746.46 1147
5747.18 1108
5747.89 1138
5748.61 1166
5749.32 1197
5750.04 1217
5750.75 1153
5751.47 1244
5752.18 1241
5752.90 1261
5753.62 1229
5754.33 1332
5755.05 1217
5755.76 1341
5756.48 1282
5757.19 1322
5757.91 1256
5758.63 1207
5759.34 1274
5760.06 1304
5760.77 1179
5761.49 1154
5762.21 1181
5762.92 1183
5763.64 1213
5764.35 1300
5765.07 1294
5765.79 1255
5766.50 1339
5767.22 1208
5767.94 1265
5768.65 1266
5769.37 1211
5770.08 1253
5770.80 1348
5771.52 1423
5772.23 1324
5772.95 1246
5773.67 1249
5774.39 1290
5775.10 1419
5775.82 1409
5776.54 1424
5777.25 1346
5777.97 1298
5778.69 1441
5779.40 1389
5780.12 1286
5780.84 1387
5781.56 1383
5782.27 1345
5782.99 1522
5783.71 1440
5784.43 1395
5785.14 1300
5785.86 1448
5786.58 1443
5787.30 1428
5788.01 1440
5788.73 1552
5789.45 1477
5790.17 1630
5790.88 1600
5791.60 1675
5792.32 1690
5793.04 1711
5793.76 1872
5794.47 1827
5795.19 2117
5795.91 2279
5796.63 2525
5797.35 2942
5798.07 3384
5798.78 3641
5799.50 4007
5800.22 4431
5800.94 4542
5801.66 4632
5802.38 4830
5803.10 4531
5803.81 4075
5804.53 3753
5805.25 3312
5805.97 3359
5806.69 3375
5807.41 3356
5808.13 3212
5808.85 3222
5809.56 3378
5810.28 3180
5811.00 3104
5811.72 2973
5812.44 2747
5813.16 2686
5813.88 2663
5814.60 2567
5815.32 2423
5816.04 2435
5816.76 2416
5817.48 2625
5818.20 2547
5818.92 2431
5819.64 2422
5820.36 2521
5821.08 2317
5821.80 2465
5822.51 2406
5823.23 2303
5823.95 2184
5824.67 2201
5825.39 2141
5826.11 2071
5826.83 2014
5827.55 1923
5828.28 1871
5829.00 1879
5829.72 1852
5830.44 1775
5831.16 1654
5831.88 1657
5832.60 1594
5833.32 1594
5834.04 1605
5834.76 1575
5835.48 1615
5836.20 1552
5836.92 1563
5837.64 1676
5838.36 1707
5839.08 1544
5839.80 1560
5840.53 1630
5841.25 1470
5841.97 1470
5842.69 1475
5843.41 1462
5844.13 1411
5844.85 1375
5845.57 1435
5846.29 1442
5847.02 1432
5847.74 1389
5848.46 1482
5849.18 1480
5849.90 1381
5850.62 1442
5851.34 1325
5852.07 1343
5852.79 1332
5853.51 1405
5854.23 1434
5854.95 1372
5855.68 1260
5856.40 1281
5857.12 1269
5857.84 1222
5858.56 1356
5859.29 1418
5860.01 1329
5860.73 1327
5861.45 1415
5862.17 1294
5862.90 1268
5863.62 1348
5864.34 1333
5865.06 1382
5865.79 1361
5866.51 1256
5867.23 1283
5867.95 1252
5868.68 1272
5869.40 1320
5870.12 1319
5870.84 1320
5871.57 1300
5872.29 1359
5873.01 1428
5873.74 1322
5874.46 1394
5875.18 1474
5875.91 1444
5876.63 1394
5877.35 1305
5878.08 1352
5878.80 1332
5879.52 1287
5880.25 1278
5880.97 1214
5881.69 1311
5882.42 1356
5883.14 1411
5883.86 1294
5884.59 1277
5885.31 1268
5886.03 1312
5886.76 1314
5887.48 1340
5888.21 1296
5888.93 1216
5889.65 1329
5890.38 1239
5891.10 1212
5891.83 1189
5892.55 1097
5893.27 1195
5894.00 1255
5894.72 1225
5895.45 1176
5896.17 1225
5896.90 1350
5897.62 1258
5898.35 1202
5899.07 1140
5899.79 1070
5900.52 1181
5901.24 1078
5901.97 1088
5902.69 1120
5903.42 1228
5904.14 1184
5904.87 1114
5905.59 994
5906.32 1063
5907.04 1051
5907.77 1117
5908.49 1075
5909.22 1018
5909.94 1146
5910.67 1115
5911.39 1132
5912.12 1021
5912.84 1031
5913.57 1125
5914.30 1042
5915.02 1111
5915.75 1140
5916.47 1130
5917.20 1154
5917.92 1076
5918.65 1088
5919.38 1068
5920.10 1040
5920.83 1072
5921.55 1177
5922.28 1038
5923.01 1155
5923.73 1077
5924.46 1102
5925.18 1159
5925.91 1087
5926.64 1022
5927.36 981
5928.09 1074
5928.81 1124
5929.54 1068
5930.27 1117
5930.99 1210
5931.72 1176
5932.45 1051
5933.17 1160
5933.90 1151
5934.63 1174
5935.35 1221
5936.08 1308
5936.81 1259
5937.53 1309
5938.26 1322
5938.99 1289
5939.72 1189
5940.44 1204
5941.17 1178
5941.90 1208
5942.62 1099
5943.35 1203
5944.08 1221
5944.81 1114
5945.53 987
5946.26 1057
5946.99 1086
5947.72 1085
5948.44 1030
5949.17 1143
5949.90 1081
5950.63 1169
5951.35 1200
5952.08 1126
5952.81 1180
5953.54 1261
5954.27 1117
5954.99 1264
5955.72 1190
5956.45 1163
5957.18 1183
5957.91 1226
5958.64 1187
5959.36 1153
5960.09 1151
5960.82 1235
5961.55 1313
5962.28 1241
5963.01 1236
5963.73 1074
5964.46 1168
5965.19 1269
5965.92 1351
5966.65 1242
5967.38 1227
5968.11 1275
5968.83 1202
5969.56 1236
5970.29 1212
5971.02 1179
5971.75 1184
5972.48 1215
5973.21 1268
5973.94 1216
5974.67 1285
5975.40 1289
5976.13 1263
5976.86 1223
5977.58 1241
5978.31 1273
5979.04 1197
5979.77 1122
5980.50 1284
5981.23 1242
5981.96 1308
5982.69 1378
5983.42 1313
5984.15 1342
5984.88 1394
5985.61 1349
5986.34 1391
5987.07 1339
5987.80 1254
5988.53 1326
5989.26 1310
5989.99 1196
5990.72 1255
5991.45 1244
5992.18 1192
5992.91 1316
5993.64 1265
5994.37 1267
5995.10 1396
5995.83 1283
5996.56 1202
5997.29 1323
5998.03 1344
5998.76 1269
5999.49 1315
6000.22 1376
6000.95 1365
6001.68 1356
6002.41 1332
6003.14 1338
6003.87 1528
6004.60 1466
6005.33 1430
6006.07 1488
6006.80 1581
6007.53 1569
6008.26 1625
6008.99 1777
6009.72 1885
6010.45 1932
6011.18 1942
6011.92 1980
6012.65 1996
6013.38 1834
6014.11 1737
6014.84 1750
6015.57 1646
6016.31 1524
6017.04 1617
6017.77 1610
6018.50 1482
6019.23 1450
6019.96 1413
6020.70 1410
6021.43 1386
6022.16 1363
6022.89 1254
6023.63 1294
6024.36 1257
6025.09 1234
6025.82 1205
6026.55 1188
6027.29 1233
6028.02 1253
6028.75 1205
6029.48 1188
6030.22 1210
6030.95 1183
6031.68 1234
6032.42 1139
6033.15 1152
6033.88 1173
6034.61 1232
6035.35 1169
6036.08 1178
6036.81 1329
6037.55 1351
6038.28 1344
6039.01 1216
6039.74 1275
6040.48 1439
6041.21 1340
6041.94 1261
6042.68 1330
6043.41 1412
6044.14 1234
6044.88 1391
6045.61 1320
6046.35 1268
6047.08 1233
6047.81 1266
6048.55 1193
6049.28 1226
6050.01 1258
6050.75 1270
6051.48 1253
6052.22 1201
6052.95 1249
6053.68 1174
6054.42 1102
6055.15 1128
6055.89 1212
6056.62 1201
6057.35 1107
6058.09 1095
6058.82 1131
6059.56 1163
6060.29 1258
6061.03 1216
6061.76 1098
6062.50 1053
6063.23 1190
6063.96 1193
6064.70 1227
6065.43 1139
6066.17 1287
6066.90 1306
6067.64 1216
6068.37 1284
6069.11 1218
6069.84 1255
6070.58 1273
6071.31 1182
6072.05 1104
6072.78 1154
6073.52 1084
6074.25 1079
6074.99 1113
6075.72 1156
6076.46 1122
6077.20 1091
6077.93 1069
6078.67 1010
6079.40 1019
6080.14 1120
6080.87 1127
6081.61 1111
6082.35 1062
6083.08 1119
6083.82 1082
6084.55 1007
6085.29 1013
6086.02 947
6086.76 1031
6087.50 937
6088.23 971
6088.97 1112
6089.71 1080
6090.44 1186
6091.18 1001
6091.91 1066
6092.65 1102
6093.39 1115
6094.12 1070
6094.86 1008
6095.60 979
6096.33 1062
6097.07 1098
6097.81 1147
6098.54 1096
6099.28 1021
6100.02 1090
6100.75 1118
6101.49 1096
6102.23 1046
6102.96 1017
6103.70 1062
6104.44 1001
6105.18 1042
6105.91 1034
6106.65 1110
6107.39 1167
6108.12 1137
6108.86 1098
6109.60 1115
6110.34 1078
6111.07 1122
6111.81 1028
6112.55 1017
6113.29 1040
6114.03 1041
6114.76 1136
6115.50 1171
6116.24 1117
6116.98 1031
6117.71 1114
6118.45 1111
6119.19 1092
6119.93 1152
6120.67 1197
6121.40 1224
6122.14 1201
6122.88 1154
6123.62 1172
6124.36 1208
6125.10 1107
6125.83 1146
6126.57 1135
6127.31 1199
6128.05 1161
6128.79 1245
6129.53 1153
6130.27 1221
6131.00 1139
6131.74 1180
6132.48 1210
6133.22 1232
6133.96 1285
6134.70 1128
6135.44 1083
6136.18 1170
6136.92 1129
6137.65 1094
6138.39 1107
6139.13 1153
6139.87 1153
6140.61 1210
6141.35 1188
6142.09 1137
6142.83 1090
6143.57 1145
6144.31 1163
6145.05 1200
6145.79 1165
6146.53 1103
6147.27 1112
6148.01 1144
6148.75 1166
6149.49 1100
6150.23 1123
6150.97 1186
6151.71 1200
6152.45 1059
6153.19 1034
6153.93 1131
6154.67 1182
6155.41 1185
6156.15 1182
6156.89 1161
6157.63 1149
6158.37 1209
6159.11 1231
6159.85 1114
6160.59 1204
6161.33 1237
6162.07 1341
6162.81 1370
6163.55 1240
6164.29 1291
6165.03 1404
6165.77 1383
6166.51 1463
6167.26 1350
6168.00 1361
6168.74 1419
6169.48 1475
6170.22 1340
6170.96 1298
6171.70 1356
6172.44 1350
6173.18 1237
6173.93 1251
6174.67 1303
6175.41 1252
6176.15 1277
6176.89 1376
6177.63 1447
6178.37 1404
6179.12 1364
6179.86 1352
6180.60 1374
6181.34 1449
6182.08 1440
6182.82 1453
6183.57 1385
6184.31 1387
6185.05 1362
6185.79 1481
6186.53 1454
6187.28 1439
6188.02 1480
6188.76 1349
6189.50 1426
6190.25 1462
6190.99 1498
6191.73 1470
6192.47 1508
6193.21 1542
6193.96 1552
6194.70 1510
6195.44 1345
6196.19 1413
6196.93 1563
6197.67 1548
6198.41 1396
6199.16 1358
6199.90 1507
6200.64 1491
6201.38 1515
6202.13 1558
6202.87 1757
6203.61 1752
6204.36 1884
6205.10 2054
6205.84 2221
6206.59 2420
6207.33 2701
6208.07 3065
6208.82 3306
6209.56 3393
6210.30 3598
6211.05 3484
6211.79 3381
6212.53 3245
6213.28 2940
6214.02 2815
6214.77 2437
6215.51 2302
6216.25 2237
6217.00 2122
6217.74 1844
6218.48 1909
6219.23 1923
6219.97 2030
6220.72 2067
6221.46 2228
6222.21 2446
6222.95 2562
6223.69 2769
6224.44 2856
6225.18 3318
6225.93 3230
6226.67 3324
6227.42 3272
6228.16 3060
6228.91 2959
6229.65 2754
6230.39 2450
6231.14 2325
6231.88 2053
6232.63 1964
6233.37 1987
6234.12 1921
6234.86 1803
6235.61 1833
6236.35 1883
6237.10 2040
6237.84 2107
6238.59 2022
6239.33 1927
6240.08 2063
6240.82 2319
6241.57 2270
6242.32 2178
6243.06 2168
6243.81 2172
6244.55 2258
6245.30 2078
6246.04 1979
6246.79 1979
6247.53 2015
6248.28 1934
6249.03 2029
6249.77 2101
6250.52 2061
6251.26 1952
6252.01 2036
6252.76 2011
6253.50 1985
6254.25 1931
6254.99 1963
6255.74 2064
6256.49 2002
6257.23 1889
6257.98 2110
6258.73 2228
6259.47 2133
6260.22 2140
6260.97 2053
6261.71 2031
6262.46 2025
6263.21 2178
6263.95 2339
6264.70 2489
6265.45 2664
6266.19 2901
6266.94 3313
6267.69 3565
6268.43 3806
6269.18 4095
6269.93 4329
6270.67 4193
6271.42 4012
6272.17 3746
6272.92 3453
6273.66 3106
6274.41 2885
6275.16 2785
6275.91 2659
6276.65 2429
6277.40 2323
6278.15 2139
6278.90 2074
6279.64 2110
6280.39 1997
6281.14 1976
6281.89 1825
6282.63 1722
6283.38 1714
6284.13 1744
6284.88 1654
6285.63 1712
6286.37 1658
6287.12 1656
6287.87 1774
6288.62 1718
6289.37 1666
6290.11 1653
6290.86 1780
6291.61 1968
6292.36 1978
6293.11 1899
6293.86 1948
6294.60 1902
6295.35 1786
6296.10 1831
6296.85 1662
6297.60 1625
6298.35 1651
6299.10 1693
6299.85 1728
6300.59 1679
6301.34 1692
6302.09 1647
6302.84 1511
6303.59 1610
6304.34 1592
6305.09 1609
6305.84 1660
6306.59 1719
6307.34 1673
6308.09 1692
6308.84 1808
6309.58 1672
6310.33 1681
6311.08 1701
6311.83 1658
6312.58 1588
6313.33 1611
6314.08 1558
6314.83 1548
6315.58 1524
6316.33 1580
6317.08 1606
6317.83 1545
6318.58 1446
6319.33 1447
6320.08 1483
6320.83 1394
6321.58 1404
6322.33 1387
6323.08 1414
6323.83 1361
6324.58 1444
6325.33 1368
6326.08 1296
6326.83 1325
6327.58 1404
6328.33 1358
6329.09 1397
6329.84 1379
6330.59 1232
6331.34 1260
6332.09 1361
6332.84 1311
6333.59 1299
6334.34 1251
6335.09 1264
6335.84 1224
6336.59 1155
6337.34 1203
6338.10 1269
6338.85 1347
6339.60 1353
6340.35 1295
6341.10 1320
6341.85 1210
6342.60 1263
6343.36 1313
6344.11 1286
6344.86 1257
6345.61 1412
6346.36 1387
6347.11 1376
6347.86 1385
6348.62 1244
6349.37 1175
6350.12 1232
6350.87 1259
6351.62 1267
6352.38 1322
6353.13 1375
6353.88 1222
6354.63 1262
6355.38 1215
6356.14 1135
6356.89 1241
6357.64 1206
6358.39 1146
6359.15 1215
6359.90 1214
6360.65 1166
6361.40 1119
6362.16 1072
6362.91 1169
6363.66 1185
6364.41 1227
6365.17 1168
6365.92 1271
6366.67 1287
6367.42 1268
6368.18 1303
6368.93 1289
6369.68 1259
6370.44 1309
6371.19 1299
6371.94 1241
6372.70 1244
6373.45 1200
6374.20 1276
6374.96 1209
6375.71 1142
6376.46 1256
6377.22 1164
6377.97 1182
6378.72 1250
6379.48 1277
6380.23 1202
6380.98 1196
6381.74 1188
6382.49 1240
6383.24 1266
6384.00 1204
6384.75 1166
6385.51 1247
6386.26 1210
6387.01 1302
6387.77 1225
6388.52 1286
6389.28 1229
6390.03 1238
6390.79 1230
6391.54 1201
6392.29 1265
6393.05 1259
6393.80 1236
6394.56 1195
6395.31 1234
6396.07 1203
6396.82 1210
6397.58 1101
6398.33 1018
6399.08 1068
6399.84 992
6400.59 1173
6401.35 1181
6402.10 1047
6402.86 1048
6403.61 1058
6404.37 1046
6405.12 1130
6405.88 1146
6406.63 1195
6407.39 1090
6408.15 1163
6408.90 1227
6409.66 1171
6410.41 1159
6411.17 1186
6411.92 1199
6412.68 1116
6413.43 1033
6414.19 1119
6414.94 1084
6415.70 1016
6416.46 1056
6417.21 1138
6417.97 1106
6418.72 1100
6419.48 1174
6420.24 1135
6420.99 1090
6421.75 1120
6422.50 1221
6423.26 1203
6424.02 1193
6424.77 1179
6425.53 1101
6426.28 1103
6427.04 1102
6427.80 1107
6428.55 1076
6429.31 1152
6430.07 1082
6430.82 1082
6431.58 939
6432.34 1003
6433.09 983
6433.85 999
6434.61 997
6435.36 1070
6436.12 1037
6436.88 1059
6437.64 1148
6438.39 1045
6439.15 990
6439.91 1071
6440.66 1102
6441.42 1065
6442.18 951
6442.94 950
6443.69 1089
6444.45 978
6445.21 1074
6445.97 994
6446.72 1025
6447.48 1016
6448.24 1124
6449.00 1080
6449.75 1114
6450.51 998
6451.27 1052
6452.03 1128
6452.79 1061
6453.54 1012
6454.30 983
6455.06 1069
6455.82 1071
6456.58 1076
6457.33 1061
6458.09 1119
6458.85 1045
6459.61 1041
6460.37 1136
6461.12 1058
6461.88 1030
6462.64 978
6463.40 1036
6464.16 1076
6464.92 1077
6465.68 1065
6466.44 1048
6467.19 970
6467.95 1051
6468.71 1009
6469.47 939
6470.23 986
6470.99 961
6471.75 930
6472.51 983
6473.27 1041
6474.02 1074
6474.78 1020
6475.54 1091
6476.30 1064
6477.06 1026
6477.82 1174
6478.58 1034
6479.34 976
6480.10 998
6480.86 956
6481.62 1051
6482.38 1089
6483.14 1014
6483.90 1012
6484.66 970
6485.42 1002
6486.18 1024
6486.94 1076
6487.70 1015
6488.46 1045
6489.22 1099
6489.98 1063
6490.74 1025
6491.50 1087
6492.26 1168
6493.02 1130
6493.78 1119
6494.54 1137
6495.30 1179
6496.06 1149
6496.82 1147
6497.58 1039
6498.34 1094
6499.10 1212
6499.86 1135
6500.62 1156
6501.38 1227
6502.14 1257
6502.91 1201
6503.67 1128
6504.43 1089
6505.19 1176
6505.95 1241
6506.71 1287
6507.47 1207
6508.23 1277
6508.99 1244
6509.76 1340
6510.52 1251
6511.28 1256
6512.04 1216
6512.80 1260
6513.56 1252
6514.32 1175
6515.09 1226
6515.85 1303
6516.61 1365
6517.37 1364
6518.13 1404
6518.89 1378
6519.66 1383
6520.42 1465
6521.18 1458
6521.94 1651
6522.70 1804
6523.47 1760
6524.23 1836
6524.99 1927
6525.75 1960
6526.51 1966
6527.28 1914
6528.04 1715
6528.80 1666
6529.56 1573
6530.33 1575
6531.09 1589
6531.85 1608
6532.61 1591
6533.38 1653
6534.14 1676
6534.90 1696
6535.66 1681
6536.43 1712
6537.19 1816
6537.95 1660
6538.72 1618
6539.48 1653
6540.24 1494
6541.01 1569
6541.77 1453
6542.53 1299
6543.29 1328
6544.06 1306
6544.82 1240
6545.58 1234
6546.35 1329
6547.11 1266
6547.87 1131
6548.64 1125
6549.40 1115
6550.17 1186
6550.93 1211
6551.69 1244
6552.46 1289
6553.22 1099
6553.98 1274
6554.75 1247
6555.51 1298
6556.28 1225
6557.04 1301
6557.80 1407
6558.57 1277
6559.33 1281
6560.10 1351
6560.86 1396
6561.63 1371
6562.39 1318
6563.15 1285
6563.92 1324
6564.68 1359
6565.45 1388
6566.21 1289
6566.98 1330
6567.74 1352
6568.51 1365
6569.27 1318
6570.04 1308
6570.80 1281
6571.57 1369
6572.33 1328
6573.09 1295
6573.86 1371
6574.63 1346
6575.39 1432
6576.16 1289
6576.92 1359
6577.69 1362
6578.45 1446
6579.22 1464
6579.98 1423
6580.75 1381
6581.51 1493
6582.28 1459
6583.04 1417
6583.81 1515
6584.57 1460
6585.34 1529
6586.11 1526
6586.87 1623
6587.64 1605
6588.40 1676
6589.17 1759
6589.94 1763
6590.70 1833
6591.47 1909
6592.23 1910
6593.00 2023
6593.77 2017
6594.53 1963
6595.30 1873
6596.06 1739
6596.83 1722
6597.60 1852
6598.36 1689
6599.13 1522
6599.90 1487
6600.66 1463
6601.43 1475
6602.20 1429
6602.96 1386
6603.73 1311
6604.50 1312
6605.26 1487
6606.03 1352
6606.80 1251
6607.56 1218
6608.33 1333
6609.10 1306
6609.87 1415
6610.63 1328
6611.40 1317
6612.17 1315
6612.93 1338
6613.70 1410
6614.47 1425
6615.24 1349
6616.00 1422
6616.77 1412
6617.54 1407
6618.31 1427
6619.07 1465
6619.84 1602
6620.61 1453
6621.38 1452
6622.15 1496
6622.91 1457
6623.68 1511
6624.45 1524
6625.22 1485
6625.99 1574
6626.75 1550
6627.52 1532
6628.29 1576
6629.06 1642
6629.83 1762
6630.59 1738
6631.36 1814
6632.13 1926
6632.90 2212
6633.67 2162
6634.44 2343
6635.21 2407
6635.97 2454
6636.74 2337
6637.51 2213
6638.28 2186
6639.05 1999
6639.82 1877
6640.59 1693
6641.36 1555
6642.12 1530
6642.89 1581
6643.66 1479
6644.43 1511
6645.20 1527
6645.97 1550
6646.74 1536
6647.51 1540
6648.28 1673
6649.05 1688
6649.82 1667
6650.59 1801
6651.36 1894
6652.13 1770
6652.89 1748
6653.66 1832
6654.43 1658
6655.20 1590
6655.97 1409
6656.74 1439
6657.51 1489
6658.28 1390
6659.05 1461
6659.82 1371
6660.59 1324
6661.36 1252
6662.13 1268
6662.90 1351
6663.67 1298
6664.44 1305
6665.21 1358
6665.98 1368
6666.76 1348
6667.53 1340
6668.30 1255
6669.07 1240
6669.84 1280
6670.61 1385
6671.38 1212
6672.15 1170
6672.92 1189
6673.69 1179
6674.46 1184
6675.23 1197
6676.00 1224
6676.77 1262
6677.55 1254
6678.32 1296
6679.09 1252
6679.86 1230
6680.63 1202
6681.40 1253
6682.17 1196
6682.94 1271
6683.72 1217
6684.49 1139
6685.26 1263
6686.03 1178
6686.80 1264
6687.57 1225
6688.34 1375
6689.12 1260
6689.89 1298
6690.66 1177
6691.43 1230
6692.20 1239
6692.98 1213
6693.75 1202
6694.52 1083
6695.29 1209
6696.06 1196
6696.84 1138
6697.61 1161
6698.38 1064
6699.15 1099
6699.92 1135
6700.70 1065
6701.47 1163
6702.24 1205
6703.01 1150
6703.79 1196
6704.56 1178
6705.33 1120
6706.11 1102
6706.88 1133
6707.65 1157
6708.42 1137
6709.20 1150
6709.97 1155
6710.74 1119
6711.52 1173
6712.29 1137
6713.06 1209
6713.83 1217
6714.61 1185
6715.38 1133
6716.15 1197
6716.93 1203
6717.70 1284
6718.47 1298
6719.25 1214
6720.02 1267
6720.79 1253
6721.57 1171
6722.34 1168
6723.12 1260
6723.89 1129
6724.66 1075
6725.44 1141
6726.21 1072
6726.98 1111
6727.76 1132
6728.53 1106
6729.31 1061
6730.08 1060
6730.85 1112
6731.63 1043
6732.40 1110
6733.18 1049
6733.95 970
6734.73 956
6735.50 1027
6736.27 1078
6737.05 1034
6737.82 1053
6738.60 1050
6739.37 1060
6740.15 1099
6740.92 1047
6741.70 1072
6742.47 1095
6743.25 1051
6744.02 1020
6744.80 1047
6745.57 1093
6746.35 1056
6747.12 1070
6747.90 1066
6748.67 1154
6749.45 1069
6750.22 1062
6751.00 1017
6751.77 1122
6752.55 1131
6753.32 1075
6754.10 1052
6754.87 1148
6755.65 1077
6756.43 1016
6757.20 1025
6757.98 1065
6758.75 1141
6759.53 1156
6760.30 1192
6761.08 1237
6761.86 1201
6762.63 1311
6763.41 1482
6764.18 1478
6764.96 1451
6765.74 1438
6766.51 1445
6767.29 1382
6768.06 1229
6768.84 1232
6769.62 1176
6770.39 1185
6771.17 1226
6771.95 1104
6772.72 1032
6773.50 1047
6774.28 1088
6775.05 1096
6775.83 1144
6776.61 1081
6777.38 1119
6778.16 1174
6778.94 1168
6779.71 1190
6780.49 1201
6781.27 1217
6782.05 1403
6782.82 1275
6783.60 1175
6784.38 1179
6785.15 1098
6785.93 1127
6786.71 988
6787.49 1016
6788.26 1068
6789.04 1066
6789.82 961
6790.60 918
6791.37 865
6792.15 999
6792.93 1102
6793.71 987
6794.48 948
6795.26 957
6796.04 974
6796.82 912
6797.60 999
6798.37 923
6799.15 954
6799.93 1027
6800.71 1021
6801.49 1035
6802.26 1015
6803.04 1158
6803.82 1061
6804.60 1003
6805.38 1105
6806.16 1182
6806.93 1098
6807.71 1028
6808.49 1101
6809.27 953
6810.05 1059
6810.83 1162
6811.61 1078
6812.39 1004
6813.16 981
6813.94 1122
6814.72 1122
6815.50 1073
6816.28 992
6817.06 1075
6817.84 1028
6818.62 1125
6819.40 1093
6820.18 1072
6820.96 977
6821.73 980
6822.51 1081
6823.29 1078
6824.07 969
6824.85 931
6825.63 1001
6826.41 1021
6827.19 969
6827.97 1014
6828.75 998
6829.53 1006
6830.31 976
6831.09 1015
6831.87 988
6832.65 947
6833.43 1051
6834.21 1020
6834.99 986
6835.77 932
6836.55 968
6837.33 957
6838.11 855
6838.89 870
6839.67 889
6840.45 986
6841.23 875
6842.01 848
6842.79 874
6843.57 942
6844.35 956
6845.14 961
6845.92 929
6846.70 917
6847.48 979
6848.26 1009
6849.04 977
6849.82 1027
6850.60 1061
6851.38 1057
6852.16 1054
6852.94 1072
6853.73 1054
6854.51 1022
6855.29 1091
6856.07 1031
6856.85 1009
6857.63 1013
6858.41 989
6859.20 973
6859.98 1000
6860.76 1009
6861.54 931
6862.32 997
6863.10 1012
6863.89 968
6864.67 973
6865.45 1039
6866.23 1027
6867.01 1037
6867.79 997
6868.58 988
6869.36 1082
6870.14 1017
6870.92 980
6871.71 994
6872.49 1007
6873.27 1033
6874.05 982
6874.83 925
6875.62 926
6876.40 1041
6877.18 974
6877.96 1067
6878.75 1090
6879.53 1066
6880.31 1100
6881.10 952
6881.88 1022
6882.66 1067
6883.44 991
6884.23 1050
6885.01 1071
6885.79 1000
6886.58 1058
6887.36 1040
6888.14 1065
6888.92 1066
6889.71 1001
6890.49 1155
6891.27 1108
6892.06 986
6892.84 1006
6893.62 1038
6894.41 1029
6895.19 1008
6895.98 996
6896.76 1017
6897.54 1039
6898.33 1094
6899.11 1068
6899.89 1030
6900.68 1018
6901.46 1005
6902.25 1011
6903.03 909
6903.81 946
6904.60 1047
6905.38 924
6906.17 978
6906.95 1002
6907.73 993
6908.52 907
6909.30 947
6910.09 984
6910.87 929
6911.66 1033
6912.44 1039
6913.23 1009
6914.01 969
6914.79 978
6915.58 1045
6916.36 1089
6917.15 1093
6917.93 1073
6918.72 1062
6919.50 965
6920.29 965
6921.07 1032
6921.86 960
6922.64 1020
6923.43 1081
6924.21 1053
6925.00 1101
6925.78 1037
6926.57 990
6927.36 1041
6928.14 988
6928.93 1072
6929.71 1102
6930.50 1093
6931.28 1124
6932.07 1078
6932.85 1070
6933.64 1076
6934.43 1037
6935.21 1109
6936.00 1083
6936.78 1029
6937.57 1025
6938.36 1106
6939.14 1069
6939.93 1160
6940.71 1196
6941.50 1127
6942.29 1219
6943.07 1243
6943.86 1193
6944.64 1205
6945.43 1332
6946.22 1320
6947.00 1483
6947.79 1503
6948.58 1551
6949.36 1534
6950.15 1586
6950.94 1453
6951.72 1500
6952.51 1475
6953.30 1484
6954.08 1404
6954.87 1193
6955.66 1154
6956.45 1284
6957.23 1403
6958.02 1333
6958.81 1273
6959.59 1333
6960.38 1317
6961.17 1446
6961.96 1431
6962.74 1443
6963.53 1528
6964.32 1430
6965.11 1494
6965.89 1536
6966.68 1445
6967.47 1554
6968.26 1610
6969.04 1499
6969.83 1634
6970.62 1672
6971.41 1760
6972.20 1705
6972.98 1636
6973.77 1676
6974.56 1640
6975.35 1590
6976.14 1621
6976.92 1590
6977.71 1495
6978.50 1533
6979.29 1638
6980.08 1645
6980.87 1784
6981.65 1874
6982.44 2040
6983.23 2183
6984.02 2429
6984.81 2684
6985.60 3025
6986.39 3219
6987.17 3367
6987.96 3291
6988.75 3345
6989.54 3213
6990.33 3212
6991.12 3021
6991.91 2689
6992.70 2370
6993.49 2312
6994.28 2148
6995.06 2278
6995.85 2383
6996.64 2326
6997.43 2446
6998.22 2847
6999.01 2927
6999.80 3119
7000.59 3336
7001.38 3460
7002.17 3293
7002.96 3280
7003.75 3381
7004.54 3075
7005.33 2788
7006.12 2542
7006.91 2245
7007.70 2080
7008.49 2030
7009.28 1922
7010.07 1816
7010.86 1805
7011.65 1915
7012.44 1972
7013.23 2065
7014.02 2032
7014.81 2070
7015.60 2195
7016.39 2225
7017.18 2179
7017.97 2159
7018.76 2018
7019.55 1865
7020.34 1782
7021.13 1696
7021.92 1631
7022.71 1612
7023.51 1493
7024.30 1529
7025.09 1548
7025.88 1555
7026.67 1684
7027.46 1665
7028.25 1723
7029.04 1686
7029.83 1615
7030.63 1707
7031.42 1579
7032.21 1570
7033.00 1525
7033.79 1529
7034.58 1450
7035.37 1447
7036.16 1430
7036.96 1551
7037.75 1445
7038.54 1431
7039.33 1507
7040.12 1599
7040.92 1613
7041.71 1704
7042.50 1617
7043.29 1624
7044.08 1737
7044.87 1692
7045.67 1860
7046.46 1818
7047.25 1741
7048.04 1860
7048.84 1873
7049.63 1878
7050.42 1864
7051.21 1910
7052.00 1701
7052.80 1610
7053.59 1700
7054.38 1662
7055.18 1612
7055.97 1526
7056.76 1651
7057.55 1458
7058.35 1601
7059.14 1559
7059.93 1451
7060.72 1527
7061.52 1427
7062.31 1511
7063.10 1465
7063.90 1348
7064.69 1352
7065.48 1446
7066.28 1499
7067.07 1544
7067.86 1459
7068.66 1406
7069.45 1373
7070.24 1411
7071.04 1452
7071.83 1522
7072.62 1403
7073.42 1460
7074.21 1431
7075.00 1328
7075.80 1365
7076.59 1522
7077.39 1512
7078.18 1430
7078.97 1328
7079.77 1286
7080.56 1293
7081.36 1400
7082.15 1411
7082.94 1400
7083.74 1583
7084.53 1706
7085.33 1806
7086.12 2000
7086.92 2023
7087.71 2164
7088.50 2316
7089.30 2192
7090.09 2065
7090.89 1940
7091.68 1876
7092.48 1749
7093.27 1599
7094.07 1496
7094.86 1432
7095.66 1307
7096.45 1233
7097.25 1219
7098.04 1229
7098.84 1269
7099.63 1209
7100.43 1350
7101.22 1329
7102.02 1440
7102.81 1498
7103.61 1501
7104.40 1511
7105.20 1492
7105.99 1401
7106.79 1370
7107.59 1401
7108.38 1358
7109.18 1215
7109.97 1160
7110.77 1148
7111.56 1100
7112.36 1114
7113.16 1108
7113.95 1119
7114.75 1174
7115.54 1127
7116.34 1103
7117.14 1008
7117.93 1060
7118.73 1047
7119.52 939
7120.32 1001
7121.12 965
7121.91 935
7122.71 963
7123.51 1004
7124.30 1024
7125.10 1045
7125.90 1188
7126.69 1100
7127.49 950
7128.29 1009
7129.08 1026
7129.88 1046
7130.68 1109
7131.47 1025
7132.27 1006
7133.07 1017
7133.86 1134
7134.66 1038
7135.46 1008
7136.26 1008
7137.05 1018
7137.85 1002
7138.65 982
7139.44 969
7140.24 1049
7141.04 1017
7141.84 1065
7142.63 1067
7143.43 1008
7144.23 945
7145.03 959
7145.83 1057
7146.62 962
7147.42 928
7148.22 1006
7149.02 1113
7149.81 1001
7150.61 949
7151.41 927
7152.21 856
7153.01 1004
7153.80 1013
7154.60 911
7155.40 846
7156.20 988
7157.00 929
7157.80 957
7158.59 916
7159.39 883
7160.19 924
7160.99 863
7161.79 977
7162.59 1030
7163.39 935
7164.18 965
7164.98 930
7165.78 991
7166.58 981
7167.38 899
7168.18 978
7168.98 961
7169.78 882
7170.58 885
7171.38 863
7172.17 876
7172.97 887
7173.77 866
7174.57 869
7175.37 873
7176.17 871
7176.97 829
7177.77 875
7178.57 904
7179.37 849
7180.17 932
7180.97 827
7181.77 777
7182.57 867
7183.37 867
7184.17 867
7184.97 864
7185.77 857
7186.57 874
7187.37 870
7188.17 844
7188.97 863
7189.77 837
7190.57 781
7191.37 835
7192.17 779
7192.97 834
7193.77 817
7194.57 840
7195.37 814
7196.17 804
7196.97 736
7197.77 848
7198.57 818
7199.37 799
7200.17 865
7200.97 866
7201.77 757
7202.58 789
7203.38 826
7204.18 770
7204.98 744
7205.78 776
7206.58 794
7207.38 842
7208.18 742
7208.98 768
7209.79 902
7210.59 920
7211.39 890
7212.19 795
7212.99 806
7213.79 748
7214.59 815
7215.40 795
7216.20 814
7217.00 826
7217.80 805
7218.60 771
7219.40 802
7220.21 818
7221.01 807
7221.81 801
7222.61 713
7223.41 774
7224.22 837
7225.02 769
7225.82 794
7226.62 799
7227.43 829
7228.23 847
7229.03 831
7229.83 804
7230.63 841
7231.44 771
7232.24 797
7233.04 827
7233.84 773
7234.65 761
7235.45 839
7236.25 832
7237.06 764
7237.86 873
7238.66 832
7239.46 832
7240.27 881
7241.07 862
7241.87 821
7242.68 797
7243.48 751
7244.28 788
7245.09 825
7245.89 813
7246.69 819
7247.50 731
7248.30 766
7249.10 810
7249.91 785
7250.71 764
7251.51 750
7252.32 669
7253.12 764
7253.92 794
7254.73 671
7255.53 795
7256.34 876
7257.14 823
7257.94 816
7258.75 800
7259.55 786
7260.36 773
7261.16 773
7261.96 799
7262.77 782
7263.57 757
7264.38 818
7265.18 745
7265.99 772
7266.79 746
7267.59 718
7268.40 725
7269.20 755
7270.01 803
7270.81 811
7271.62 856
7272.42 832
7273.23 833
7274.03 872
7274.84 834
7275.64 842
7276.45 878
7277.25 879
7278.06 849
7278.86 773
7279.67 790
7280.47 770
7281.28 825
7282.08 818
7282.89 754
7283.69 763
7284.50 825
7285.30 784
7286.11 774
7286.92 778
7287.72 689
7288.53 858
7289.33 857
7290.14 821
7290.94 756
7291.75 761
7292.56 844
7293.36 803
7294.17 773
7294.97 737
7295.78 741
7296.59 735
7297.39 738
7298.20 783
7299.00 733
7299.81 782
7300.62 708
7301.42 714
7302.23 799
7303.04 844
7303.84 788
7304.65 790
7305.46 785
7306.26 802
7307.07 720
7307.88 714
7308.68 693
7309.49 725
7310.30 736
7311.10 725
7311.91 760
7312.72 733
7313.52 711
7314.33 748
7315.14 793
7315.95 800
7316.75 670
7317.56 722
7318.37 693
7319.18 770
7319.98 702
7320.79 757
7321.60 738
7322.40 764
7323.21 783
7324.02 807
7324.83 813
7325.64 860
7326.44 794
7327.25 727
7328.06 696
7328.87 728
7329.67 718
7330.48 759
7331.29 708
7332.10 741
7332.91 684
7333.71 669
7334.52 748
7335.33 691
7336.14 763
7336.95 796
7337.76 713
7338.56 686
7339.37 576
7340.18 674
7340.99 750
7341.80 765
7342.61 712
7343.42 659
7344.22 762
7345.03 750
7345.84 666
7346.65 680
7347.46 686
7348.27 664
7349.08 665
7349.89 672
7350.70 766
7351.51 706
7352.31 732
7353.12 777
7353.93 705
7354.74 686
7355.55 724
7356.36 733
7357.17 654
7357.98 627
7358.79 634
7359.60 698
7360.41 717
7361.22 625
7362.03 679
7362.84 641
7363.65 700
7364.46 652
7365.27 666
7366.08 626
7366.89 643
7367.70 681
7368.51 636
7369.32 638
7370.13 678
7370.94 693
7371.75 690
7372.56 718
7373.37 708
7374.18 712
7374.99 661
7375.80 667
7376.61 746
7377.42 696
7378.23 772
7379.04 790
7379.85 753
7380.66 765
7381.48 751
7382.29 775
7383.10 744
7383.91 793
7384.72 779
7385.53 712
7386.34 686
7387.15 702
7387.96 670
7388.77 681
7389.59 742
7390.40 657
7391.21 662
7392.02 741
7392.83 741
7393.64 822
7394.45 847
7395.27 903
7396.08 961
7396.89 872
7397.70 924
7398.51 924
7399.32 919
7400.14 919
7400.95 881
7401.76 933
7402.57 931
7403.38 769
7404.20 738
7405.01 740
7405.82 728
7406.63 748
7407.44 699
7408.26 649
7409.07 755
7409.88 733
7410.69 765
7411.51 699
7412.32 684
7413.13 672
7413.94 734
7414.76 711
7415.57 763
7416.38 738
7417.19 714
7418.01 696
7418.82 660
7419.63 705
7420.45 669
7421.26 661
7422.07 687
7422.88 660
7423.70 696
7424.51 710
7425.32 691
7426.14 670
7426.95 604
7427.76 694
7428.58 703
7429.39 695
7430.20 689
7431.02 638
7431.83 641
7432.64 627
7433.46 705
7434.27 608
7435.09 608
7435.90 670
7436.71 638
7437.53 659
7438.34 634
7439.16 653
7439.97 635
7440.78 639
7441.60 631
7442.41 685
7443.23 701
7444.04 686
7444.85 699
7445.67 616
7446.48 644
7447.30 660
7448.11 628
7448.93 694
7449.74 652
7450.56 628
7451.37 635
7452.18 664
7453.00 633
7453.81 648
7454.63 695
7455.44 621
7456.26 615
7457.07 630
7457.89 617
7458.70 620
7459.52 594
7460.33 620
7461.15 648
7461.96 602
7462.78 620
7463.59 634
7464.41 570
7465.23 643
7466.04 600
7466.86 664
7467.67 695
7468.49 654
7469.30 635
7470.12 638
7470.93 651
7471.75 639
7472.57 637
7473.38 619
7474.20 593
7475.01 568
7475.83 620
7476.65 585
7477.46 654
7478.28 647
7479.09 609
7479.91 658
7480.73 573
7481.54 538
7482.36 617
7483.18 643
7483.99 637
7484.81 618
7485.62 611
7486.44 599
7487.26 549
7488.07 587
7488.89 592
7489.71 560
7490.52 586
7491.34 573
7492.16 616
7492.98 587
7493.79 620
7494.61 631
7495.43 618
7496.24 605
7497.06 562
7497.88 625
7498.70 655
7499.51 645
7500.33 610
7501.15 599
7501.96 545
7502.78 601
7503.60 651
7504.42 643
7505.23 598
7506.05 674
7506.87 708
7507.69 682
7508.51 615
7509.32 621
7510.14 669
7510.96 639
7511.78 633
7512.59 606
7513.41 643
7514.23 614
7515.05 629
7515.87 552
7516.69 626
7517.50 639
7518.32 541
7519.14 596
7519.96 540
7520.78 588
7521.60 603
7522.41 606
7523.23 564
7524.05 586
7524.87 545
7525.69 607
7526.51 610
7527.33 561
7528.14 594
7528.96 584
7529.78 551
7530.60 601
7531.42 594
7532.24 586
7533.06 578
7533.88 587
7534.70 550
7535.52 566
7536.34 617
7537.16 598
7537.97 660
7538.79 602
7539.61 650
7540.43 589
7541.25 626
7542.07 569
7542.89 611
7543.71 596
7544.53 623
7545.35 592
7546.17 629
7546.99 610
7547.81 650
7548.63 661
7549.45 564
7550.27 645
7551.09 605
7551.91 610
7552.73 625
7553.55 549
7554.37 593
7555.19 667
7556.01 664
7556.83 549
7557.65 665
7558.47 640
7559.29 631
7560.11 603
7560.93 602
7561.76 657
7562.58 554
7563.40 669
7564.22 658
7565.04 659
7565.86 651
7566.68 700
7567.50 640
7568.32 619
7569.14 577
7569.96 610
7570.79 623
7571.61 635
7572.43 670
7573.25 687
7574.07 648
7574.89 633
7575.71 657
7576.54 608
7577.36 652
7578.18 660
7579.00 706
7579.82 726
7580.64 666
7581.46 686
7582.29 713
7583.11 676
7583.93 629
7584.75 721
7585.57 749
7586.40 696
7587.22 674
7588.04 722
7588.86 677
7589.68 607
7590.51 669
7591.33 732
7592.15 740
7592.97 719
7593.80 731
7594.62 688
7595.44 698
7596.26 688
7597.09 695
7597.91 720
7598.73 718
7599.55 707
7600.38 769
7601.20 802
7602.02 874
7602.85 908
7603.67 893
7604.49 881
7605.31 875
7606.14 906
7606.96 976
7607.78 895
7608.61 872
7609.43 878
7610.25 785
7611.08 840
7611.90 792
7612.72 740
7613.55 768
7614.37 765
7615.19 751
7616.02 790
7616.84 846
7617.67 830
7618.49 842
7619.31 834
7620.14 830
7620.96 893
7621.78 956
7622.61 912
7623.43 913
7624.26 906
7625.08 860
7625.91 872
7626.73 949
7627.55 887
7628.38 875
7629.20 1008
7630.03 941
7630.85 963
7631.68 1041
7632.50 1066
7633.32 1000
7634.15 969
7634.97 959
7635.80 966
7636.62 960
7637.45 921
7638.27 902
7639.10 932
7639.92 865
7640.75 802
7641.57 826
7642.40 758
7643.22 717
7644.05 784
7644.87 828
7645.70 888
7646.52 864
7647.35 921
7648.17 948
7649.00 960
7649.82 867
7650.65 832
7651.48 838
7652.30 819
7653.13 774
7653.95 777
7654.78 785
7655.60 733
7656.43 704
7657.26 691
7658.08 746
7658.91 766
7659.73 685
7660.56 594
7661.39 687
7662.21 663
7663.04 667
7663.86 681
7664.69 679
7665.52 683
7666.34 686
7667.17 686
7668.00 736
7668.82 667
7669.65 679
7670.48 714
7671.30 672
7672.13 654
7672.96 747
7673.78 760
7674.61 646
7675.44 689
7676.26 681
7677.09 625
7677.92 682
7678.74 672
7679.57 764
7680.40 772
7681.22 716
7682.05 792
7682.88 750
7683.71 844
7684.53 827
7685.36 851
7686.19 860
7687.02 865
7687.84 893
7688.67 863
7689.50 839
7690.33 726
7691.15 667
7691.98 698
7692.81 683
7693.64 747
7694.47 709
7695.29 661
7696.12 687
7696.95 644
7697.78 679
7698.61 663
7699.43 742
7700.26 732
7701.09 703
7701.92 744
7702.75 660
7703.57 673
7704.40 775
7705.23 742
7706.06 676
7706.89 672
7707.72 700
7708.55 702
7709.37 695
7710.20 648
7711.03 642
7711.86 680
7712.69 688
7713.52 721
7714.35 691
7715.18 764
7716.01 782
7716.83 703
7717.66 673
7718.49 683
7719.32 709
7720.15 689
7720.98 637
7721.81 623
7722.64 589
7723.47 596
7724.30 658
7725.13 663
7725.96 726
7726.79 655
7727.62 706
7728.45 642
7729.28 652
7730.11 618
7730.94 704
7731.77 695
7732.60 692
7733.42 717
7734.25 711
7735.09 689
7735.92 718
7736.75 706
7737.58 722
7738.41 677
7739.24 708
7740.07 741
7740.90 706
7741.73 729
7742.56 728
7743.39 657
7744.22 704
7745.05 783
7745.88 718
7746.71 777
7747.54 808
7748.37 771
7749.20 795
7750.03 797
7750.86 807
7751.70 790
7752.53 817
7753.36 859
7754.19 904
7755.02 945
7755.85 1049
7756.68 1047
7757.51 1060
7758.34 1113
7759.18 1121
7760.01 1126
7760.84 1069
7761.67 1045
7762.50 947
7763.33 850
7764.16 865
7765.00 890
7765.83 786
7766.66 861
7767.49 739
7768.32 656
7769.16 750
7769.99 797
7770.82 808
7771.65 843
7772.48 761
7773.32 758
7774.15 855
7774.98 901
7775.81 898
7776.64 911
7777.48 875
7778.31 826
7779.14 805
7779.97 797
7780.81 759
7781.64 790
7782.47 781
7783.30 720
7784.14 702
7784.97 675
7785.80 717
7786.64 785
7787.47 627
7788.30 665
7789.13 707
7789.97 739
7790.80 734
7791.63 777
7792.47 747
7793.30 826
7794.13 773
7794.97 764
7795.80 758
7796.63 784
7797.47 748
7798.30 694
7799.13 666
7799.97 645
7800.80 621
7801.63 620
7802.47 623
7803.30 710
7804.13 649
7804.97 607
7805.80 671
7806.64 630
7807.47 672
7808.30 652
7809.14 631
7809.97 653
7810.81 716
7811.64 670
7812.47 715
7813.31 667
7814.14 654
7814.98 689
7815.81 670
7816.65 708
7817.48 713
7818.32 674
7819.15 687
7819.98 679
7820.82 699
7821.65 660
7822.49 689
7823.32 723
7824.16 667
7824.99 663
7825.83 680
7826.66 664
7827.50 719
7828.33 710
7829.17 732
7830.00 762
7830.84 730
7831.67 732
7832.51 674
7833.34 720
7834.18 781
7835.02 774
7835.85 802
7836.69 814
7837.52 816
7838.36 814
7839.19 754
7840.03 711
7840.86 691
7841.70 751
7842.54 756
7843.37 682
7844.21 678
7845.04 722
7845.88 754
7846.72 744
7847.55 778
7848.39 804
7849.22 761
7850.06 751
7850.90 744
7851.73 720
7852.57 749
7853.41 692
7854.24 711
7855.08 774
7855.92 799
7856.75 845
7857.59 793
7858.43 824
7859.26 871
7860.10 869
7860.94 814
7861.77 849
7862.61 788
7863.45 769
7864.28 700
7865.12 730
7865.96 773
7866.79 783
7867.63 771
7868.47 804
7869.31 785
7870.14 847
7870.98 765
7871.82 833
7872.66 875
7873.49 896
7874.33 917
7875.17 902
7876.01 895
7876.84 1006
7877.68 1033
7878.52 962
7879.36 950
7880.19 990
7881.03 923
7881.87 889
7882.71 899
7883.55 791
7884.38 806
7885.22 845
7886.06 893
7886.90 928
7887.74 901
7888.57 962
7889.41 943
7890.25 904
7891.09 911
7891.93 947
7892.77 974
7893.61 930
7894.44 916
7895.28 921
7896.12 863
7896.96 905
7897.80 886
7898.64 914
7899.48 909
7900.32 856
7901.15 865
7901.99 843
7902.83 777
7903.67 824
7904.51 857
7905.35 849
7906.19 783
7907.03 811
7907.87 832
7908.71 713
7909.55 816
7910.39 815
7911.22 780
7912.06 795
7912.90 733
7913.74 709
7914.58 747
7915.42 669
7916.26 713
7917.10 756
7917.94 750
7918.78 693
7919.62 673
7920.46 693
7921.30 682
7922.14 716
7922.98 626
7923.82 647
7924.66 673
7925.50 696
7926.34 721
7927.18 679
7928.02 644
7928.86 682
7929.70 645
7930.55 657
7931.39 678
7932.23 670
7933.07 626
7933.91 638
7934.75 674
7935.59 675
7936.43 715
7937.27 648
7938.11 675
7938.95 644
7939.79 628
7940.63 667
7941.48 672
7942.32 659
7943.16 689
7944.00 635
7944.84 667
7945.68 720
7946.52 640
7947.36 634
7948.21 626
7949.05 684
7949.89 674
7950.73 653
7951.57 698
7952.41 744
7953.26 654
7954.10 694
7954.94 706
7955.78 727
7956.62 846
7957.47 699
7958.31 706
7959.15 783
7959.99 721
7960.83 721
7961.68 801
7962.52 791
7963.36 732
7964.20 720
7965.04 697
7965.89 816
7966.73 797
7967.57 779
7968.41 763
7969.26 807
7970.10 805
7970.94 839
7971.78 827
7972.63 777
7973.47 761
7974.31 781
7975.16 687
7976.00 704
7976.84 736
7977.68 755
7978.53 784
7979.37 779
7980.21 746
7981.06 781
7981.90 798
7982.74 734
7983.59 742
7984.43 751
7985.27 806
7986.12 804
7986.96 758
7987.80 812
7988.65 756
7989.49 740
7990.34 793
7991.18 704
7992.02 738
7992.87 757
7993.71 769
7994.55 766
7995.40 797
7996.24 845
7997.09 882
7997.93 947
7998.77 1014
7999.62 1224
8000.46 1139
8001.31 1207
8002.15 1205
8003.00 1187
8003.84 1092
8004.68 994
8005.53 1028
8006.37 913
8007.22 798
8008.06 744
8008.91 776
8009.75 686
8010.60 757
8011.44 747
8012.29 672
8013.13 728
8013.98 766
8014.82 751
8015.67 798
8016.51 794
8017.36 820
8018.20 835
8019.05 848
8019.89 814
8020.74 669
8021.58 733
8022.43 716
8023.27 643
8024.12 619
8024.96 706
8025.81 679
8026.66 627
8027.50 622
8028.35 645
8029.19 665
8030.04 592
8030.88 634
8031.73 644
8032.58 616
8033.42 521
8034.27 584
8035.11 548
8035.96 574
8036.81 635
8037.65 644
8038.50 675
8039.35 703
8040.19 644
8041.04 636
8041.88 615
8042.73 627
8043.58 675
8044.42 642
8045.27 600
8046.12 583
8046.96 618
8047.81 590
8048.66 593
8049.50 638
8050.35 650
8051.20 641
8052.04 600
8052.89 647
8053.74 568
8054.59 617
8055.43 550
8056.28 599
8057.13 613
8057.97 589
8058.82 546
8059.67 617
8060.52 619
8061.36 585
8062.21 683
8063.06 612
8063.91 602
8064.75 576
8065.60 583
8066.45 567
8067.30 510
8068.15 537
8068.99 590
8069.84 540
8070.69 538
8071.54 560
8072.38 550
8073.23 574
8074.08 576
8074.93 580
8075.78 614
8076.63 588
8077.47 547
8078.32 502
8079.17 518
8080.02 574
8080.87 561
8081.72 551
8082.56 602
8083.41 550
8084.26 569
8085.11 565
8085.96 540
8086.81 517
8087.66 532
8088.51 537
8089.35 489
8090.20 576
8091.05 515
8091.90 525
8092.75 521
8093.60 512
8094.45 529
8095.30 550
8096.15 545
8097.00 533
8097.85 484
8098.70 574
8099.55 634
8100.39 654
8101.24 635
8102.09 601
8102.94 544
8103.79 597
8104.64 539
8105.49 508
8106.34 506
8107.19 488
8108.04 476
8108.89 521
8109.74 511
8110.59 422
8111.44 464
8112.29 480
8113.14 418
8113.99 466
8114.84 517
8115.69 519
8116.54 538
8117.39 500
8118.24 542
8119.09 588
8119.95 489
8120.80 503
8121.65 420
8122.50 412
8123.35 426
8124.20 445
8125.05 462
8125.90 462
8126.75 484
8127.60 493
8128.45 597
8129.30 493
8130.15 519
8131.01 489
8131.86 515
8132.71 515
8133.56 529
8134.41 473
8135.26 503
8136.11 487
8136.96 488
8137.82 456
8138.67 555
8139.52 512
8140.37 489
8141.22 486
8142.07 504
8142.93 508
8143.78 497
8144.63 495
8145.48 508
8146.33 484
8147.19 496
8148.04 550
8148.89 484
8149.74 456
8150.59 523
8151.45 454
8152.30 544
8153.15 544
8154.00 523
8154.85 503
8155.71 515
8156.56 566
8157.41 554
8158.26 553
8159.12 592
8159.97 527
8160.82 461
8161.68 508
8162.53 496
8163.38 562
8164.23 572
8165.09 489
8165.94 460
8166.79 482
8167.65 507
8168.50 499
8169.35 556
8170.20 525
8171.06 486
8171.91 515
8172.76 451
8173.62 547
8174.47 553
8175.32 518
8176.18 487
8177.03 507
8177.89 518
8178.74 466
8179.59 508
8180.45 457
8181.30 488
8182.15 472
8183.01 459
8183.86 537
8184.72 483
8185.57 450
8186.42 462
8187.28 495
8188.13 469
8188.99 456
8189.84 486
8190.69 475
8191.55 464
8192.40 464
8193.26 457
8194.11 421
8194.97 476
8195.82 436
8196.68 498
8197.53 501
8198.38 509
8199.24 458
8200.09 389
8200.95 437
8201.80 435
8202.66 433
8203.51 416
8204.37 418
8205.22 452
8206.08 453
8206.93 481
8207.79 399
8208.64 449
8209.50 480
8210.35 427
8211.21 413
8212.06 461
8212.92 470
8213.78 437
8214.63 526
8215.49 485
8216.34 488
8217.20 456
8218.05 406
8218.91 453
8219.76 408
8220.62 404
8221.48 430
8222.33 440
8223.19 427
8224.04 363
8224.90 365
8225.76 373
8226.61 383
8227.47 393
8228.32 408
8229.18 455
8230.04 395
8230.89 424
8231.75 442
8232.61 396
8233.46 392
8234.32 467
8235.18 433
8236.03 375
8236.89 401
8237.75 352
8238.60 441
8239.46 455
8240.32 423
8241.17 452
8242.03 423
8242.89 403
8243.74 405
8244.60 376
8245.46 390
8246.31 447
8247.17 427
8248.03 384
8248.89 348
8249.74 424
8250.60 401
8251.46 412
8252.32 410
8253.17 397
8254.03 413
8254.89 437
8255.75 410
8256.60 354
8257.46 458
8258.32 437
8259.18 433
8260.04 464
8260.89 439
8261.75 410
8262.61 426
8263.47 451
8264.33 427
8265.18 395
8266.04 377
8266.90 418
8267.76 458
8268.62 434
8269.47 449
8270.33 398
8271.19 425
8272.05 446
8272.91 411
8273.77 433
8274.63 435
8275.48 413
8276.34 442
8277.20 402
8278.06 362
8278.92 382
8279.78 413
8280.64 434
8281.50 437
8282.36 407
8283.21 440
8284.07 437
8284.93 417
8285.79 434
8286.65 396
8287.51 398
8288.37 407
8289.23 351
8290.09 409
8290.95 421
8291.81 376
8292.67 420
8293.53 379
8294.39 369
8295.25 437
8296.11 430
8296.97 420
8297.82 368
8298.68 446
8299.54 392
8300.40 420
8301.26 399
8302.12 415
8302.98 429
8303.84 429
8304.71 428
8305.57 395
8306.43 425
8307.29 451
8308.15 422
8309.01 416
8309.87 414
8310.73 356
8311.59 379
8312.45 400
8313.31 450
8314.17 451
8315.03 445
8315.89 400
8316.75 423
8317.61 456
8318.47 399
8319.33 404
8320.20 406
8321.06 478
8321.92 431
8322.78 454
8323.64 444
8324.50 491
8325.36 467
8326.22 456
8327.09 384
8327.95 408
8328.81 407
8329.67 363
8330.53 424
8331.39 399
8332.25 384
8333.12 351
8333.98 385
8334.84 416
8335.70 404
8336.56 376
8337.42 404
8338.29 342
8339.15 353
8340.01 436
8340.87 407
8341.73 373
8342.60 343
8343.46 349
8344.32 378
8345.18 416
8346.05 364
8346.91 374
8347.77 444
8348.63 388
8349.50 387
8350.36 414
8351.22 392
8352.08 431
8352.95 384
8353.81 401
8354.67 376
8355.53 412
8356.40 405
8357.26 383
8358.12 400
8358.99 399
8359.85 421
8360.71 440
8361.58 454
8362.44 425
8363.30 448
8364.17 455
8365.03 483
8365.89 443
8366.76 421
8367.62 376
8368.48 411
8369.35 422
8370.21 488
8371.07 431
8371.94 399
8372.80 398
8373.66 410
8374.53 421
8375.39 417
8376.26 393
8377.12 438
8377.98 454
8378.85 419
8379.71 415
8380.58 429
8381.44 398
8382.30 405
8383.17 438
8384.03 393
8384.90 441
8385.76 410
8386.63 396
8387.49 433
8388.35 419
8389.22 461
8390.08 414
8390.95 419
8391.81 395
8392.68 454
8393.54 389
8394.41 405
8395.27 380
8396.14 397
8397.00 357
8397.87 486
8398.73 478
8399.60 407
8400.46 460
8401.33 460
8402.19 466
8403.06 484
8403.92 444
8404.79 395
8405.65 406
8406.52 458
8407.39 453
8408.25 451
8409.12 532
8409.98 473
8410.85 459
8411.71 407
8412.58 478
8413.44 521
8414.31 478
8415.18 445
8416.04 472
8416.91 479
8417.77 451
8418.64 458
8419.51 449
8420.37 387
8421.24 437
8422.11 464
8422.97 490
8423.84 422
8424.70 474
8425.57 469
8426.44 487
8427.30 497
8428.17 477
8429.04 515
8429.90 429
8430.77 474
8431.64 471
8432.50 481
8433.37 525
8434.24 446
8435.10 509
8435.97 481
8436.84 502
8437.71 500
8438.57 488
8439.44 542
8440.31 546
8441.17 522
8442.04 584
8442.91 592
8443.78 560
8444.64 546
8445.51 477
8446.38 527
8447.25 603
8448.11 586
8448.98 554
8449.85 533
8450.72 527
8451.58 604
8452.45 608
8453.32 675
8454.19 820
8455.06 920
8455.92 1039
8456.79 1020
8457.66 976
8458.53 994
8459.40 916
8460.27 867
8461.13 831
8462.00 790
8462.87 751
8463.74 697
8464.61 606
8465.48 598
8466.34 574
8467.21 534
8468.08 542
8468.95 492
8469.82 547
8470.69 531
8471.56 541
8472.42 499
8473.29 599
8474.16 549
8475.03 555
8475.90 545
8476.77 505
8477.64 560
8478.51 551
8479.38 517
8480.25 510
8481.12 526
8481.99 509
8482.85 512
8483.72 512
8484.59 481
8485.46 501
8486.33 533
8487.20 555
8488.07 517
8488.94 470
8489.81 512
8490.68 560
8491.55 521
8492.42 512
8493.29 536
8494.16 481
8495.03 498
8495.90 467
8496.77 468
8497.64 490
8498.51 470
8499.38 420
8500.25 426
8501.12 478
8501.99 458
8502.86 463
8503.73 431
8504.60 474
8505.47 545
8506.34 515
8507.22 516
8508.09 517
8508.96 504
8509.83 523
8510.70 529
8511.57 506
8512.44 481
8513.31 462
8514.18 494
8515.05 505
8515.92 502
8516.80 483
8517.67 473
8518.54 520
8519.41 524
8520.28 484
8521.15 482
8522.02 469
8522.89 511
8523.77 515
8524.64 484
8525.51 414
8526.38 455
8527.25 490
8528.12 480
8529.00 458
8529.87 506
8530.74 480
8531.61 441
8532.48 555
8533.36 494
8534.23 419
8535.10 464
8535.97 481
8536.84 461
8537.72 459
8538.59 478
8539.46 525
8540.33 485
8541.21 485
8542.08 499
8542.95 509
8543.82 446
8544.70 551
8545.57 486
8546.44 503
8547.31 506
8548.19 483
8549.06 498
8549.93 494
8550.80 544
8551.68 560
8552.55 563
8553.42 648
8554.30 684
8555.17 627
8556.04 636
8556.92 611
8557.79 560
8558.66 559
8559.54 529
8560.41 492
8561.28 533
8562.16 509
8563.03 466
8563.90 427
8564.78 439
8565.65 451
8566.52 449
8567.40 485
8568.27 497
8569.15 477
8570.02 439
8570.89 483
8571.77 496
8572.64 462
8573.51 432
8574.39 480
8575.26 486
8576.14 436
8577.01 489
8577.89 455
8578.76 455
8579.63 419
8580.51 485
8581.38 450
8582.26 426
8583.13 415
8584.01 450
8584.88 446
8585.76 425
8586.63 470
8587.51 433
8588.38 420
8589.26 426
8590.13 405
8591.00 442
8591.88 392
8592.75 409
8593.63 417
8594.51 476
8595.38 515
8596.26 428
8597.13 446
8598.01 413
8598.88 428
8599.76 413
8600.63 441
8601.51 445
8602.38 418
8603.26 398
8604.13 495
8605.01 493
8605.89 493
8606.76 461
8607.64 479
8608.51 478
8609.39 386
8610.26 434
8611.14 465
8612.02 423
8612.89 412
8613.77 425
8614.65 414
8615.52 470
8616.40 450
8617.27 460
8618.15 411
8619.03 440
8619.90 361
8620.78 402
8621.66 404
8622.53 453
8623.41 470
8624.29 472
8625.16 432
8626.04 407
8626.92 500
8627.79 450
8628.67 406
8629.55 365
8630.42 428
8631.30 449
8632.18 457
8633.05 473
8633.93 400
8634.81 415
8635.69 445
8636.56 422
8637.44 357
8638.32 348
8639.20 374
8640.07 460
8640.95 436
8641.83 417
8642.71 428
8643.58 437
8644.46 476
8645.34 503
8646.22 430
8647.09 394
8647.97 429
8648.85 452
8649.73 439
8650.61 489
8651.48 476
8652.36 440
8653.24 433
8654.12 414
8655.00 401
8655.87 404
8656.75 430
8657.63 457
8658.51 435
8659.39 446
8660.27 499
8661.14 433
8662.02 413
8662.90 478
8663.78 580
8664.66 510
8665.54 499
8666.42 422
8667.30 441
8668.17 454
8669.05 447
8669.93 468
8670.81 467
8671.69 472
8672.57 530
8673.45 465
8674.33 459
8675.21 445
8676.09 522
8676.97 539
8677.84 503
8678.72 472
8679.60 485
8680.48 527
8681.36 548
8682.24 477
8683.12 518
8684.00 554
8684.88 531
8685.76 508
8686.64 579
8687.52 613
8688.40 654
8689.28 741
8690.16 778
8691.04 935
8691.92 1159
8692.80 1129
8693.68 1061
8694.56 1128
8695.44 957
8696.32 875
8697.20 804
8698.08 751
8698.96 694
8699.84 656
8700.72 616
8701.60 534
8702.48 521
8703.37 495
8704.25 428
8705.13 460
8706.01 476
8706.89 441
8707.77 457
8708.65 499
8709.53 505
8710.41 461
8711.29 484
8712.17 465
8713.06 489
8713.94 461
8714.82 467
8715.70 439
8716.58 475
8717.46 438
8718.34 414
8719.22 439
8720.11 495
8720.99 474
8721.87 424
8722.75 439
8723.63 455
8724.51 419
8725.40 447
8726.28 492
8727.16 478
8728.04 499
8728.92 507
8729.81 484
8730.69 493
8731.57 520
8732.45 476
8733.33 459
8734.22 461
8735.10 439
8735.98 393
8736.86 432
8737.75 427
8738.63 447
8739.51 454
8740.39 428
8741.28 447
8742.16 432
8743.04 418
8743.92 406
8744.81 392
8745.69 437
8746.57 414
8747.46 462
8748.34 428
8749.22 409
8750.10 428
8750.99 447
8751.87 442
8752.75 444
8753.64 500
8754.52 492
8755.40 496
8756.29 508
8757.17 543
8758.05 598
8758.94 474
8759.82 451
8760.70 502
8761.59 480
8762.47 500
8763.35 474
8764.24 411
8765.12 416
8766.01 445
8766.89 451
8767.77 466
8768.66 450
8769.54 509
8770.43 520
8771.31 489
8772.19 481
8773.08 448
8773.96 419
8774.85 437
8775.73 404
8776.62 401
8777.50 462
8778.38 433
8779.27 430
8780.15 397
8781.04 354
8781.92 441
8782.81 430
8783.69 475
8784.58 420
8785.46 440
8786.35 415
8787.23 427
8788.12 375
8789.00 350
8789.89 381
8790.77 430
8791.66 459
8792.54 403
8793.43 411
8794.31 405
8795.20 399
8796.08 429
8796.97 416
8797.85 391
8798.74 464
8799.62 418
8800.51 414
8801.40 396
8802.28 336
8803.17 378
8804.05 411
8804.94 404
8805.82 429
8806.71 451
8807.60 388
8808.48 392
8809.37 386
8810.25 375
8811.14 383
8812.03 409
8812.91 307
8813.80 362
8814.69 413
8815.57 394
8816.46 364
8817.34 388
8818.23 398
8819.12 428
8820.00 413
8820.89 372
8821.78 388
8822.66 396
8823.55 417
8824.44 385
8825.32 401
8826.21 396
8827.10 418
8827.99 357
8828.87 351
8829.76 392
8830.65 447
8831.53 394
8832.42 412
8833.31 416
8834.20 372
8835.08 385
8835.97 406
8836.86 389
8837.74 420
8838.63 390
8839.52 387
8840.41 414
8841.30 357
8842.18 365
8843.07 406
8843.96 419
8844.85 335
8845.73 332
8846.62 399
8847.51 387
8848.40 411
8849.29 392
8850.17 398
8851.06 373
8851.95 400
8852.84 394
8853.73 400
8854.61 363
8855.50 390
8856.39 379
8857.28 416
8858.17 408
8859.06 381
8859.95 368
8860.83 388
8861.72 367
8862.61 399
8863.50 414
8864.39 346
8865.28 427
8866.17 377
8867.06 420
8867.94 366
8868.83 420
8869.72 392
8870.61 327
8871.50 311
8872.39 371
8873.28 385
8874.17 372
8875.06 354
8875.95 328
8876.84 357
8877.73 362
8878.62 408
8879.51 378
8880.40 352
8881.28 335
8882.17 403
8883.06 385
8883.95 300
8884.84 362
8885.73 383
8886.62 396
8887.51 314
8888.40 321
8889.29 322
8890.18 377
8891.07 338
8891.96 365
8892.85 337
8893.74 324
8894.63 389
8895.53 384
8896.42 299
8897.31 318
8898.20 324
8899.09 387
8899.98 345
8900.87 343
8901.76 322
8902.65 414
8903.54 429
8904.43 342
8905.32 367
8906.21 369
8907.10 370
8907.99 367
8908.89 350
8909.78 378
8910.67 388
8911.56 366
8912.45 364
8913.34 373
8914.23 374
8915.12 350
8916.02 320
8916.91 335
8917.80 343
8918.69 346
8919.58 360
8920.47 318
8921.36 325
8922.26 338
8923.15 313
8924.04 337
8924.93 386
8925.82 331
8926.72 308
8927.61 358
8928.50 380
8929.39 385
8930.28 362
8931.18 389
8932.07 387
8932.96 363
8933.85 351
8934.75 325
8935.64 328
8936.53 324
8937.42 336
8938.31 322
8939.21 340
8940.10 378
8940.99 360
8941.89 327
8942.78 343
8943.67 384
8944.56 361
8945.46 377
8946.35 317
8947.24 350
8948.14 365
8949.03 337
8949.92 357
8950.81 298
8951.71 353
8952.60 374
8953.49 334
8954.39 338
8955.28 280
8956.17 308
8957.07 296
8957.96 325
8958.85 331
8959.75 331
8960.64 306
8961.54 338
8962.43 345
8963.32 277
8964.22 352
8965.11 329
8966.00 315
8966.90 308
8967.79 304
8968.69 317
8969.58 328
8970.47 328
8971.37 346
8972.26 340
8973.16 320
8974.05 332
8974.95 325
8975.84 365
8976.73 362
8977.63 331
8978.52 321
8979.42 336
8980.31 299
8981.21 320
8982.10 310
8983.00 317
8983.89 309
8984.79 355
8985.68 317
8986.58 291
8987.47 278
8988.37 311
8989.26 316
8990.16 313
8991.05 330
8991.95 320
8992.84 275
8993.74 286
8994.63 348
8995.53 314
8996.42 276
8997.32 266
8998.21 324
8999.11 315
9000.01 316
9000.90 351
9001.80 339
9002.69 376
9003.59 315
9004.48 285
9005.38 325
9006.28 301
9007.17 293
9008.07 303
9008.96 280
9009.86 272
9010.76 253
9011.65 261
9012.55 268
9013.45 302
9014.34 316
9015.24 325
9016.13 323
9017.03 310
9017.93 302
9018.82 311
9019.72 309
9020.62 311
9021.51 337
9022.41 336
9023.31 335
9024.20 322
9025.10 346
9026.00 310
9026.89 334
9027.79 353
9028.69 315
9029.59 334
9030.48 293
9031.38 273
9032.28 321
9033.17 319
9034.07 331
9034.97 347
9035.87 341
9036.76 324
9037.66 304
9038.56 327
9039.46 335
9040.35 352
9041.25 274
9042.15 287
9043.05 338
9043.94 321
9044.84 296
9045.74 283
9046.64 331
9047.54 343
9048.43 344
9049.33 364
9050.23 351
9051.13 334
9052.03 309
9052.92 338
9053.82 321
9054.72 290
9055.62 338
9056.52 335
9057.42 327
9058.32 376
9059.21 367
9060.11 396
9061.01 432
9061.91 385
9062.81 367
9063.71 401
9064.61 368
9065.50 409
9066.40 354
9067.30 344
9068.20 384
9069.10 337
9070.00 356
9070.90 363
9071.80 383
9072.70 397
9073.60 391
9074.50 347
9075.40 322
9076.29 390
9077.19 379
9078.09 369
9078.99 363
9079.89 346
9080.79 356
9081.69 286
9082.59 335
9083.49 324
9084.39 318
9085.29 347
9086.19 383
9087.09 345
9087.99 327
9088.89 352
9089.79 411
9090.69 412
9091.59 359
9092.49 340
9093.39 324
9094.29 351
9095.19 382
9096.09 371
9096.99 365
9097.89 356
9098.79 358
9099.69 353
9100.60 348
9101.50 412
9102.40 364
9103.30 361
9104.20 363
9105.10 347
9106.00 384
9106.90 337
9107.80 305
9108.70 324
9109.60 316
9110.50 349
9111.41 322
9112.31 336
9113.21 348
9114.11 356
9115.01 350
9115.91 340
9116.81 292
9117.72 335
9118.62 303
9119.52 316
9120.42 273
9121.32 339
9122.22 331
9123.12 336
9124.03 314
9124.93 318
9125.83 326
9126.73 257
9127.63 275
9128.54 295
9129.44 297
9130.34 307
9131.24 358
9132.14 351
9133.05 335
9133.95 347
9134.85 324
9135.75 343
9136.66 347
9137.56 275
9138.46 289
9139.36 275
9140.27 324
9141.17 288
9142.07 259
9142.97 357
9143.88 369
9144.78 332
9145.68 299
9146.59 309
9147.49 291
9148.39 305
9149.29 279
9150.20 336
9151.10 298
9152.00 316
9152.91 328
9153.81 304
9154.71 268
9155.62 311
9156.52 290
9157.42 303
9158.33 311
9159.23 312
9160.13 261
9161.04 306
9161.94 286
9162.84 308
9163.75 302
9164.65 297
9165.56 277
9166.46 309
9167.36 293
9168.27 297
9169.17 321
9170.08 275
9170.98 284
9171.88 310
9172.79 310
9173.69 265
9174.60 266
9175.50 276
9176.41 307
9177.31 364
9178.21 268
9179.12 324
9180.02 323
9180.93 294
9181.83 311
9182.74 287
9183.64 291
9184.55 331
9185.45 317
9186.36 288
9187.26 320
9188.17 296
9189.07 251
9189.98 254
9190.88 290
9191.79 296
9192.69 282
9193.60 277
9194.50 295
9195.41 300
9196.31 291
9197.22 331
9198.12 333
9199.03 347
9199.93 298
9200.84 340
9201.75 336
9202.65 315
9203.56 356
9204.46 365
9205.37 341
9206.27 342
9207.18 324
9208.09 317
9208.99 302
9209.90 312
9210.80 269
9211.71 317
9212.62 348
9213.52 304
9214.43 307
9215.34 281
9216.24 303
9217.15 329
9218.05 256
9218.96 270
9219.87 331
9220.77 327
9221.68 311
9222.59 278
9223.49 280
9224.40 311
9225.31 267
9226.21 279
9227.12 304
9228.03 317
9228.93 315
9229.84 351
9230.75 277
9231.66 308
9232.56 297
9233.47 292
9234.38 292
9235.28 296
9236.19 337
9237.10 301
9238.01 289
9238.91 283
9239.82 277
9240.73 311
9241.64 280
9242.54 278
9243.45 313
9244.36 342
9245.27 293
9246.18 306
9247.08 279
9247.99 307
9248.90 280
9249.81 300
9250.71 327
9251.62 287
9252.53 314
9253.44 270
9254.35 284
9255.26 266
9256.16 311
9257.07 338
9257.98 350
9258.89 271
9259.80 272
9260.71 299
9261.61 339
9262.52 308
9263.43 280
9264.34 264
9265.25 277
9266.16 312
9267.07 325
9267.98 267
9268.88 267
9269.79 278
9270.70 300
9271.61 298
9272.52 302
9273.43 364
9274.34 347
9275.25 356
9276.16 374
9277.07 368
9277.98 384
9278.89 376
9279.80 344
9280.70 313
9281.61 271
9282.52 309
9283.43 337
9284.34 297
9285.25 322
9286.16 325
9287.07 311
9287.98 319
9288.89 307
9289.80 347
9290.71 344
9291.62 351
9292.53 361
9293.44 383
9294.35 318
9295.26 287
9296.17 301
9297.08 334
9297.99 300
9298.90 326
9299.81 320
9300.73 316
9301.64 290
9302.55 346
9303.46 296
9304.37 317
9305.28 297
9306.19 332
9307.10 330
9308.01 322
9308.92 337
9309.83 320
9310.74 325
9311.65 271
9312.57 259
9313.48 288
9314.39 327
9315.30 300
9316.21 364
9317.12 359
9318.03 337
9318.94 306
9319.86 305
9320.77 340
9321.68 299
9322.59 300
9323.50 358
9324.41 286
9325.33 317
9326.24 323
9327.15 307
9328.06 322
9328.97 304
9329.88 331
9330.80 324
9331.71 353
9332.62 320
9333.53 281
9334.44 279
9335.36 306
9336.27 314
9337.18 341
9338.09 321
9339.01 304
9339.92 331
9340.83 328
9341.74 313
9342.66 341
9343.57 329
9344.48 341
9345.39 277
9346.31 318
9347.22 325
9348.13 314
9349.05 328
9349.96 313
9350.87 297
9351.78 303
9352.70 302
9353.61 306
9354.52 279
9355.44 276
9356.35 293
9357.26 305
9358.18 291
9359.09 300
9360.00 304
9360.92 279
9361.83 290
9362.74 331
9363.66 322
9364.57 263
9365.48 254
9366.40 285
9367.31 316
9368.23 293
9369.14 290
9370.05 285
9370.97 312
9371.88 275
9372.80 293
9373.71 267
9374.62 318
9375.54 293
9376.45 320
9377.37 306
9378.28 282
9379.19 234
9380.11 283
9381.02 330
9381.94 345
9382.85 285
9383.77 308
9384.68 316
9385.60 287
9386.51 279
9387.43 305
9388.34 267
9389.26 269
9390.17 311
9391.09 287
9392.00 291
9392.91 335
9393.83 311
9394.75 336
9395.66 271
9396.58 298
9397.49 301
9398.41 296
9399.32 269
9400.24 293
9401.15 300
9402.07 330
9402.98 304
9403.90 268
9404.81 254
9405.73 310
9406.65 335
9407.56 300
9408.48 270
9409.39 291
9410.31 303
9411.22 280
9412.14 301
9413.06 280
9413.97 280
9414.89 247
9415.80 300
9416.72 299
9417.64 335
9418.55 310
9419.47 318
9420.39 319
9421.30 320
9422.22 291
9423.14 297
9424.05 297
9424.97 281
9425.88 264
9426.80 258
9427.72 265
9428.64 273
9429.55 283
9430.47 261
9431.39 266
9432.30 306
9433.22 295
9434.14 255
9435.05 306
9435.97 316
9436.89 299
9437.81 364
9438.72 305
9439.64 296
9440.56 332
9441.47 295
9442.39 291
9443.31 350
9444.23 314
9445.14 261
9446.06 281
9446.98 280
9447.90 324
9448.81 332
9449.73 300
9450.65 315
9451.57 364
9452.49 335
9453.40 356
9454.32 347
9455.24 306
9456.16 316
9457.08 324
9457.99 286
9458.91 279
9459.83 283
9460.75 302
9461.67 283
9462.59 258
9463.50 299
9464.42 269
9465.34 269
9466.26 310
9467.18 284
9468.10 256
9469.02 257
9469.94 314
9470.85 323
9471.77 261
9472.69 280
9473.61 269
9474.53 264
9475.45 271
9476.37 299
9477.29 266
9478.21 270
9479.13 262
9480.04 263
9480.96 243
9481.88 306
9482.80 330
9483.72 254
9484.64 275
9485.56 280
9486.48 314
9487.40 317
9488.32 316
9489.24 273
9490.16 308
9491.08 282
9492.00 318
9492.92 285
9493.84 281
9494.76 267
9495.68 269
9496.60 257
9497.52 305
9498.44 265
9499.36 291
9500.28 294
9501.20 250
9502.12 272
9503.04 252
9503.96 253
9504.88 238
9505.80 257
9506.72 233
9507.64 221
9508.56 265
9509.48 273
9510.41 239
9511.33 272
9512.25 307
9513.17 241
9514.09 276
9515.01 279
9515.93 254
9516.85 231
9517.77 265
9518.69 267
9519.61 241
9520.54 210
9521.46 258
9522.38 254
9523.30 261
9524.22 216
9525.14 255
9526.06 258
9526.99 282
9527.91 263
9528.83 285
9529.75 264
9530.67 270
9531.59 268
9532.52 262
9533.44 263
9534.36 254
9535.28 295
9536.20 273
9537.13 269
9538.05 224
9538.97 262
9539.89 251
9540.81 245
9541.74 232
9542.66 227
9543.58 257
9544.50 280
9545.43 279
9546.35 251
9547.27 255
9548.19 232
9549.12 287
9550.04 260
9550.96 263
9551.88 257
9552.81 284
9553.73 276
9554.65 258
9555.58 269
9556.50 240
9557.42 242
9558.34 246
9559.27 266
9560.19 221
9561.11 266
9562.04 236
9562.96 263
9563.88 242
9564.81 273
9565.73 279
9566.65 264
9567.58 254
9568.50 233
9569.43 214
9570.35 238
9571.27 324
9572.20 299
9573.12 284
9574.04 258
9574.97 248
9575.89 265
9576.82 305
9577.74 304
9578.66 267
9579.59 276
9580.51 259
9581.44 245
9582.36 252
9583.28 266
9584.21 279
9585.13 246
9586.06 257
9586.98 255
9587.91 247
9588.83 270
9589.76 238
9590.68 247
9591.60 273
9592.53 270
9593.45 253
9594.38 252
9595.30 257
9596.23 280
9597.15 288
9598.08 247
9599.00 283
9599.93 283
9600.85 279
9601.78 247
9602.70 248
9603.63 231
9604.55 221
9605.48 290
9606.41 306
9607.33 267
9608.26 290
9609.18 280
9610.11 277
9611.03 292
9611.96 321
9612.88 301
9613.81 270
9614.74 267
9615.66 260
9616.59 269
9617.51 333
9618.44 267
9619.37 269
9620.29 306
9621.22 290
9622.14 310
9623.07 264
9624.00 315
9624.92 271
9625.85 291
9626.78 289
9627.70 253
9628.63 190
9629.55 235
9630.48 253
9631.41 279
9632.33 315
9633.26 270
9634.19 246
9635.11 293
9636.04 280
9636.97 286
9637.90 297
9638.82 305
9639.75 289
9640.68 287
9641.60 289
9642.53 310
9643.46 269
9644.38 316
9645.31 261
9646.24 267
9647.17 309
9648.09 290
9649.02 278
9649.95 295
9650.88 314
9651.80 287
9652.73 317
9653.66 273
9654.59 284
9655.51 312
9656.44 305
9657.37 308
9658.30 296
9659.23 315
9660.15 319
9661.08 270
9662.01 265
9662.94 287
9663.87 272
9664.80 348
9665.72 326
9666.65 267
9667.58 303
9668.51 346
9669.44 310
9670.37 336
9671.29 303
9672.22 310
9673.15 317
9674.08 339
9675.01 285
9675.94 244
9676.87 294
9677.79 317
9678.72 304
9679.65 324
9680.58 252
9681.51 295
9682.44 270
9683.37 333
9684.30 338
9685.23 329
9686.16 340
9687.09 356
9688.01 318
9688.94 269
9689.87 272
9690.80 290
9691.73 286
9692.66 305
9693.59 317
9694.52 296
9695.45 314
9696.38 286
9697.31 290
9698.24 296
9699.17 271
9700.10 274
9701.03 288
9701.96 300
9702.89 341
9703.82 289
9704.75 309
9705.68 320
9706.61 275
9707.54 314
9708.47 266
9709.40 296
9710.33 253
9711.26 272
9712.19 279
9713.12 334
9714.05 268
9714.98 307
9715.92 321
9716.85 257
9717.78 286
9718.71 310
9719.64 279
9720.57 290
9721.50 325
9722.43 274
9723.36 296
9724.29 296
9725.22 301
9726.16 293
9727.09 325
9728.02 293
9728.95 292
9729.88 300
9730.81 281
9731.74 312
9732.67 273
9733.61 317
9734.54 313
9735.47 363
9736.40 359
9737.33 324
9738.26 299
9739.20 306
9740.13 308
9741.06 342
9741.99 307
9742.92 331
9743.86 311
9744.79 311
9745.72 307
9746.65 319
9747.58 307
9748.52 276
9749.45 341
9750.38 316
9751.31 308
9752.25 333
9753.18 316
9754.11 274
9755.04 318
9755.98 292
9756.91 307
9757.84 330
9758.77 291
9759.71 307
9760.64 327
9761.57 318
9762.51 316
9763.44 355
9764.37 344
9765.30 316
9766.24 330
9767.17 360
9768.10 330
9769.04 307
9769.97 315
9770.90 314
9771.84 312
9772.77 310
9773.70 360
9774.64 328
9775.57 342
9776.50 363
9777.44 382
9778.37 357
9779.31 384
9780.24 366
9781.17 361
9782.11 383
9783.04 404
9783.97 390
9784.91 416
9785.84 422
9786.78 365
9787.71 325
9788.64 311
9789.58 345
9790.51 342
9791.45 326
9792.38 284
9793.32 366
9794.25 379
9795.19 353
9796.12 361
9797.05 381
9797.99 424
9798.92 444
9799.86 421
9800.79 404
9801.73 375
9802.66 372
9803.60 423
9804.53 400
9805.47 371
9806.40 299
9807.34 313
9808.27 356
9809.21 383
9810.14 390
9811.08 363
9812.01 323
9812.95 385
9813.88 388
9814.82 361
9815.75 309
9816.69 314
9817.63 314
9818.56 317
9819.50 333
9820.43 309
9821.37 304
9822.30 320
9823.24 341
9824.18 340
9825.11 279
9826.05 291
9826.98 301
9827.92 336
9828.86 346
9829.79 372
9830.73 351
9831.66 328
9832.60 332
9833.54 335
9834.47 311
9835.41 365
9836.35 339
9837.28 334
9838.22 322
9839.16 337
9840.09 309
9841.03 317
9841.97 290
9842.90 287
9843.84 293
9844.78 303
9845.71 346
9846.65 324
9847.59 296
9848.52 283
9849.46 323
9850.40 322
9851.34 314
9852.27 301
9853.21 324
9854.15 337
9855.08 294
9856.02 293
9856.96 262
9857.90 313
9858.83 318
9859.77 359
9860.71 334
9861.65 341
9862.58 331
9863.52 270
9864.46 296
9865.40 301
9866.34 327
9867.27 316
9868.21 295
9869.15 283
9870.09 263
9871.03 299
9871.96 297
9872.90 324
9873.84 281
9874.78 314
9875.72 326
9876.66 310
9877.59 296
9878.53 296
9879.47 341
9880.41 325
9881.35 306
9882.29 307
9883.23 335
9884.16 316
9885.10 281
9886.04 314
9886.98 323
9887.92 306
9888.86 302
9889.80 304
9890.74 293
9891.68 293
9892.61 319
9893.55 285
9894.49 313
9895.43 307
9896.37 313
9897.31 320
9898.25 331
9899.19 341
9900.13 335
9901.07 357
9902.01 329
9902.95 306
9903.89 378
9904.83 352
9905.77 343
9906.71 338
9907.65 320
9908.59 312
9909.53 365
9910.47 332
9911.41 346
9912.35 346
9913.29 326
9914.23 383
9915.17 330
9916.11 333
9917.05 307
9917.99 327
9918.93 342
9919.87 346
9920.81 344
9921.75 384
9922.69 430
9923.63 427
9924.57 465
9925.51 564
9926.45 565
9927.39 521
9928.33 564
9929.28 528
9930.22 462
9931.16 467
9932.10 458
9933.04 394
9933.98 381
9934.92 420
9935.86 409
9936.80 411
9937.74 405
9938.69 421
9939.63 457
9940.57 420
9941.51 445
9942.45 502
9943.39 487
9944.34 493
9945.28 476
9946.22 437
9947.16 432
9948.10 398
9949.04 370
9949.99 374
9950.93 349
9951.87 402
9952.81 346
9953.75 365
9954.70 394
9955.64 354
9956.58 373
9957.52 407
9958.46 371
9959.41 344
9960.35 355
9961.29 323
9962.23 349
9963.18 327
9964.12 347
9965.06 328
9966.00 324
9966.95 317
9967.89 319
9968.83 313
9969.77 312
9970.72 336
9971.66 317
9972.60 326
9973.55 306
9974.49 325
9975.43 318
9976.38 346
9977.32 372
9978.26 355
9979.21 345
9980.15 284
9981.09 318
9982.04 314
9982.98 334
9983.92 299
9984.87 329
9985.81 352
9986.75 322
9987.70 288
9988.64 287
9989.58 287
9990.53 332
9991.47 284
9992.42 344
9993.36 323
9994.30 281
9995.25 298
9996.19 325
9997.14 298
9998.08 290
9999.02 304
9999.97 274
10000.91 300
10001.86 294
10002.80 280
10003.75 289
10004.69 311
10005.63 248
10006.58 290
10007.52 297
10008.47 313
10009.41 320
10010.36 266
10011.30 275
10012.25 310
10013.19 271
10014.14 278
10015.08 274
10016.03 297
10016.97 310
10017.92 280
10018.86 293
10019.81 317
10020.75 304
10021.70 328
10022.64 268
10023.59 286
10024.53 293
10025.48 267
10026.42 286
10027.37 263
10028.32 289
10029.26 289
10030.21 319
10031.15 290
10032.10 289
10033.04 265
10033.99 264
10034.94 279
10035.88 275
10036.83 282
10037.77 275
10038.72 306
10039.67 293
10040.61 301
10041.56 285
10042.50 312
10043.45 282
10044.40 304
10045.34 282
10046.29 217
10047.24 255
10048.18 263
10049.13 273
10050.08 270
10051.02 288
10051.97 262
10052.92 272
10053.86 260
10054.81 288
10055.76 289
10056.70 282
10057.65 288
10058.60 265
10059.54 293
10060.49 276
10061.44 310
10062.39 256
10063.33 306
10064.28 307
10065.23 291
10066.17 295
10067.12 312
10068.07 293
10069.02 329
10069.96 306
10070.91 307
10071.86 336
10072.81 291
10073.76 304
10074.70 317
10075.65 313
10076.60 304
10077.55 339
10078.49 310
10079.44 326
10080.39 307
10081.34 330
10082.29 309
10083.23 291
10084.18 267
10085.13 296
10086.08 315
10087.03 309
10087.98 273
10088.92 278
10089.87 275
10090.82 289
10091.77 298
10092.72 263
10093.67 260
10094.62 319
10095.56 360
10096.51 286
10097.46 285
10098.41 323
10099.36 251
10100.31 258
10101.26 315
10102.21 311
10103.16 340
10104.11 294
10105.05 272
10106.00 295
10106.95 252
10107.90 277
10108.85 244
10109.80 241
10110.75 242
10111.70 245
10112.65 237
10113.60 238
10114.55 287
10115.50 271
10116.45 259
10117.40 238
10118.35 257
10119.30 286
10120.25 265
10121.20 271
10122.15 261
10123.10 275
10124.05 230
10125.00 226
10125.95 272
10126.90 230
10127.85 230
10128.80 304
10129.75 282
10130.70 260
10131.65 284
10132.60 295
10133.55 265
10134.50 301
10135.45 250
10136.40 280
10137.35 247
10138.30 290
10139.26 237
10140.21 256
10141.16 288
10142.11 236
10143.06 246
10144.01 242
10144.96 233
10145.91 272
10146.86 272
10147.81 288
10148.77 271
10149.72 233
10150.67 231
10151.62 277
10152.57 263
10153.52 277
10154.47 274
10155.43 266
10156.38 251
10157.33 273
10158.28 316
10159.23 311
10160.18 257
10161.14 269
10162.09 290
10163.04 267
10163.99 259
10164.94 258
10165.90 318
10166.85 291
10167.80 260
10168.75 258
10169.70 249
10170.66 231
10171.61 265
10172.56 300
10173.51 293
10174.47 269
10175.42 260
10176.37 272
10177.32 261
10178.28 312
10179.23 295
10180.18 276
10181.14 262
10182.09 289
10183.04 288
10183.99 287
10184.95 278
10185.90 273
10186.85 297
10187.81 304
10188.76 322
10189.71 305
10190.67 280
10191.62 290
10192.57 302
10193.53 305
10194.48 325
10195.43 322
10196.39 281
10197.34 294
10198.29 288
10199.25 301
10200.20 342
10201.15 324
10202.11 341
10203.06 303
10204.02 355
10204.97 401
10205.92 442
10206.88 407
10207.83 414
10208.79 442
10209.74 344
10210.69 358
10211.65 371
10212.60 348
10213.56 355
10214.51 375
10215.46 417
10216.42 369
10217.37 380
10218.33 376
10219.28 338
10220.24 353
10221.19 323
10222.15 367
10223.10 367
10224.06 337
10225.01 354
10225.97 300
10226.92 303
10227.88 340
10228.83 306
10229.79 323
10230.74 314
10231.70 343
10232.65 331
10233.61 362
10234.56 378
10235.52 311
10236.47 354
10237.43 308
10238.38 370
10239.34 334
10240.29 304
10241.25 373
10242.21 307
10243.16 328
10244.12 344
10245.07 324
10246.03 302
10246.98 291
10247.94 313
10248.90 349
10249.85 344
10250.81 300
10251.76 359
10252.72 372
10253.68 358
10254.63 288
10255.59 326
10256.55 320
10257.50 305
10258.46 272
10259.41 288
10260.37 345
10261.33 350
10262.28 363
10263.24 296
10264.20 321
10265.15 349
10266.11 404
10267.07 365
10268.02 320
10268.98 363
10269.94 347
10270.90 329
10271.85 295
10272.81 283
10273.77 301
10274.72 305
10275.68 340
10276.64 343
10277.60 312
10278.55 304
10279.51 310
10280.47 278
10281.43 276
10282.38 298
10283.34 304
10284.30 278
10285.26 297
10286.21 287
10287.17 262
10288.13 276
10289.09 275
10290.04 311
10291.00 306
10291.96 312
10292.92 285
10293.88 282
10294.83 346
10295.79 275
10296.75 265
10297.71 274
10298.67 264
10299.63 257
10300.58 284
10301.54 295
10302.50 280
10303.46 239
10304.42 256
10305.38 255
10306.34 270
10307.29 239
10308.25 243
10309.21 273
10310.17 226
10311.13 246
10312.09 256
10313.05 237
10314.01 221
10314.97 220
10315.92 240
10316.88 242
10317.84 240
10318.80 219
10319.76 239
10320.72 217
10321.68 222
10322.64 219
10323.60 250
10324.56 240
10325.52 247
10326.48 264
10327.44 293
10328.40 256
10329.36 245
10330.32 218
10331.28 238
10332.24 223
10333.20 234
10334.16 218
10335.12 291
10336.08 280
10337.04 232
10338.00 226
10338.96 241
10339.92 264
10340.88 239
10341.84 250
10342.80 221
10343.76 235
10344.72 221
10345.68 210
10346.64 241
10347.60 219
10348.56 235
10349.52 221
10350.48 210
10351.44 242
10352.40 234
10353.36 247
10354.32 235
10355.29 219
10356.25 257
10357.21 244
10358.17 182
10359.13 220
10360.09 216
10361.05 275
10362.01 244
10362.97 241
10363.94 270
10364.90 265
10365.86 247
10366.82 210
10367.78 210
10368.74 215
10369.70 268
10370.67 252
10371.63 240
10372.59 245
10373.55 216
10374.51 278
10375.47 264
10376.44 260
10377.40 207
10378.36 257
10379.32 209
10380.28 209
10381.25 196
10382.21 228
10383.17 254
10384.13 232
10385.10 238
10386.06 250
10387.02 238
10387.98 239
10388.95 223
10389.91 251
10390.87 217
10391.83 217
10392.80 259
10393.76 230
10394.72 187
10395.68 205
10396.65 244
10397.61 212
10398.57 246
10399.54 253
10400.50 256
10401.46 252
10402.43 206
10403.39 244
10404.35 228
10405.31 230
10406.28 261
10407.24 263
10408.20 231
10409.17 259
10410.13 244
10411.10 214
10412.06 233
10413.02 250
10413.99 235
10414.95 233
10415.91 236
10416.88 249
10417.84 265
10418.80 294
10419.77 271
10420.73 282
10421.70 225
10422.66 217
10423.63 288
10424.59 255
10425.55 236
10426.52 265
10427.48 302
10428.45 242
10429.41 212
10430.37 246
10431.34 264
10432.30 230
10433.27 205
10434.23 178
10435.20 207
10436.16 220
10437.13 259
10438.09 254
10439.06 258
10440.02 252
10440.99 230
10441.95 239
10442.92 201
10443.88 239
10444.85 207
10445.81 200
10446.78 238
10447.74 216
10448.71 210
10449.67 193
10450.64 228
10451.60 211
10452.57 209
10453.53 214
10454.50 223
10455.47 192
10456.43 236
10457.40 231
10458.36 213
10459.33 200
10460.29 207
10461.26 212
10462.23 185
10463.19 251
10464.16 221
10465.12 194
10466.09 215
10467.06 195
10468.02 216
10468.99 235
10469.95 221
10470.92 230
10471.89 213
10472.85 241
10473.82 259
10474.79 241
10475.75 252
10476.72 246
10477.69 230
10478.65 274
10479.62 272
10480.59 219
10481.55 210
10482.52 210
10483.49 212
10484.45 197
10485.42 164
10486.39 223
10487.35 202
10488.32 207
10489.29 190
10490.26 206
10491.22 213
10492.19 209
10493.16 182
10494.13 218
10495.09 233
10496.06 198
10497.03 239
10497.99 216
10498.96 204
10499.93 183
10500.90 206
10501.87 219
10502.83 224
10503.80 170
10504.77 201
10505.74 223
10506.70 216
10507.67 203
10508.64 185
10509.61 221
10510.58 193
10511.55 170
10512.51 204
10513.48 212
10514.45 240
10515.42 220
10516.39 196
10517.36 199
10518.32 226
10519.29 219
10520.26 190
10521.23 199
10522.20 217
10523.17 200
10524.14 211
10525.10 165
10526.07 200
10527.04 208
10528.01 194
10528.98 234
10529.95 197
10530.92 188
10531.89 202
10532.86 212
10533.83 195
10534.79 187
10535.76 208
10536.73 226
10537.70 177
10538.67 172
10539.64 189
10540.61 190
10541.58 216
10542.55 202
10543.52 225
10544.49 199
10545.46 216
10546.43 206
10547.40 225
10548.37 220
10549.34 241
10550.31 248
10551.28 200
10552.25 192
10553.22 183
10554.19 191
10555.16 211
10556.13 206
10557.10 180
10558.07 242
10559.04 239
10560.01 233
10560.98 191
10561.95 223
10562.92 272
10563.89 232
10564.86 201
10565.83 247
10566.81 211
10567.78 221
10568.75 192
10569.72 191
10570.69 201
10571.66 206
10572.63 207
10573.60 201
10574.57 171
10575.54 160
10576.51 213
10577.49 198
10578.46 219
10579.43 210
10580.40 192
10581.37 202
10582.34 193
10583.31 211
10584.29 196
10585.26 202
10586.23 194
10587.20 199
10588.17 213
10589.14 208
10590.12 194
10591.09 208
10592.06 241
10593.03 200
10594.00 193
10594.98 209
10595.95 192
10596.92 189
10597.89 202
10598.86 184
10599.84 209
10600.81 202
10601.78 172
10602.75 210
10603.73 186
10604.70 193
10605.67 196
10606.64 192
10607.62 184
10608.59 169
10609.56 192
10610.53 188
10611.51 219
10612.48 213
10613.45 205
10614.43 202
10615.40 220
10616.37 245
10617.34 219
10618.32 203
10619.29 231
10620.26 248
10621.24 215
10622.21 226
10623.18 209
10624.16 198
10625.13 217
10626.10 221
10627.08 201
10628.05 193
10629.02 212
10630.00 174
10630.97 208
10631.95 197
10632.92 209
10633.89 220
10634.87 248
10635.84 260
10636.81 250
10637.79 237
10638.76 247
10639.74 253
10640.71 280
10641.69 248
10642.66 248
10643.63 216
10644.61 253
10645.58 246
10646.56 219
10647.53 262
10648.51 227
10649.48 213
10650.45 252
10651.43 212
10652.40 209
10653.38 232
10654.35 219
10655.33 228
10656.30 224
10657.28 193
10658.25 200
10659.23 172
10660.20 203
10661.18 233
10662.15 263
10663.13 235
10664.10 194
10665.08 172
10666.05 234
10667.03 213
10668.00 162
10668.98 191
10669.96 204
10670.93 220
10671.91 226
10672.88 172
10673.86 196
10674.83 215
10675.81 211
10676.79 192
10677.76 190
10678.74 217
10679.71 191
10680.69 211
10681.66 230
10682.64 209
10683.62 184
10684.59 189
10685.57 195
10686.55 208
10687.52 216
10688.50 212
10689.47 239
10690.45 190
10691.43 174
10692.40 214
10693.38 256
10694.36 241
10695.33 197
10696.31 207
10697.29 220
10698.26 175
10699.24 166
10700.22 170
10701.19 191
10702.17 166
10703.15 196
10704.13 222
10705.10 206
10706.08 175
10707.06 209
10708.03 192
10709.01 169
10709.99 184
10710.97 181
10711.94 197
10712.92 171
10713.90 218
10714.88 186
10715.85 183
10716.83 177
10717.81 197
10718.79 192
10719.76 251
10720.74 201
10721.72 206
10722.70 246
10723.68 188
10724.65 179
10725.63 166
10726.61 188
10727.59 196
10728.57 212
10729.54 235
10730.52 193
10731.50 211
10732.48 187
10733.46 212
10734.44 220
10735.41 165
10736.39 171
10737.37 173
10738.35 184
10739.33 181
10740.31 201
10741.29 218
10742.26 195
10743.24 204
10744.22 194
10745.20 219
10746.18 230
10747.16 195
10748.14 198
10749.12 159
10750.10 159
10751.08 222
10752.05 194
10753.03 168
10754.01 174
10754.99 220
10755.97 181
10756.95 161
10757.93 185
10758.91 200
10759.89 174
10760.87 202
10761.85 180
10762.83 209
10763.81 215
10764.79 193
10765.77 208
10766.75 169
10767.73 199
10768.71 180
10769.69 186
10770.67 191
10771.65 208
10772.63 151
10773.61 175
10774.59 190
10775.57 200
10776.55 212
10777.53 188
10778.51 177
10779.49 179
10780.47 206
10781.45 222
10782.43 200
10783.41 225
10784.39 219
10785.38 207
10786.36 198
10787.34 186
10788.32 184
10789.30 214
10790.28 175
10791.26 171
10792.24 215
10793.22 192
10794.20 201
10795.19 229
10796.17 188
10797.15 201
10798.13 209
10799.11 216
10800.09 195
10801.07 169
10802.05 188
10803.04 187
10804.02 188
10805.00 173
10805.98 182
10806.96 166
10807.94 183
10808.93 200
10809.91 215
10810.89 186
10811.87 159
10812.85 205
10813.84 221
10814.82 193
10815.80 197
10816.78 216
10817.77 240
10818.75 207
10819.73 197
10820.71 190
10821.69 217
10822.68 180
10823.66 188
10824.64 204
10825.62 204
10826.61 236
10827.59 224
10828.57 210
10829.56 210
10830.54 217
10831.52 187
10832.50 228
10833.49 223
10834.47 207
10835.45 226
10836.44 209
10837.42 186
10838.40 190
10839.39 237
10840.37 193
10841.35 212
10842.34 208
10843.32 188
10844.30 185
10845.29 181
10846.27 206
10847.25 226
10848.24 194
10849.22 167
10850.20 174
10851.19 231
10852.17 216
10853.16 201
10854.14 220
10855.12 233
10856.11 216
10857.09 196
10858.08 205
10859.06 215
10860.04 196
10861.03 209
10862.01 209
10863.00 199
10863.98 213
10864.96 198
10865.95 203
10866.93 199
10867.92 232
10868.90 253
10869.89 243
10870.87 223
10871.86 194
10872.84 193
10873.83 207
10874.81 223
10875.80 274
10876.78 250
10877.77 231
10878.75 214
10879.74 227
10880.72 242
10881.71 256
10882.69 234
10883.68 228
10884.66 222
10885.65 225
10886.63 258
10887.62 218
10888.60 224
10889.59 233
10890.57 194
10891.56 218
10892.55 221
10893.53 214
10894.52 196
10895.50 231
10896.49 259
10897.47 255
10898.46 306
10899.45 307
10900.43 288
10901.42 277
10902.40 314
10903.39 291
10904.38 229
10905.36 259
10906.35 242
10907.34 261
10908.32 248
10909.31 250
10910.29 253
10911.28 263
10912.27 274
10913.25 256
10914.24 234
10915.23 238
10916.21 252
10917.20 238
10918.19 243
10919.17 247
10920.16 277
10921.15 264
10922.14 274
10923.12 291
10924.11 261
10925.10 277
10926.08 297
10927.07 326
10928.06 301
10929.05 327
10930.03 294
10931.02 281
10932.01 271
10933.00 302
10933.98 283
10934.97 259
10935.96 304
10936.95 259
10937.93 278
10938.92 299
10939.91 334
10940.90 344
10941.88 296
10942.87 307
10943.86 298
10944.85 290
10945.84 269
10946.82 273
10947.81 324
10948.80 316
10949.79 303
10950.78 326
10951.77 308
10952.75 280
10953.74 302
10954.73 284
10955.72 345
10956.71 373
10957.70 345
10958.69 376
10959.67 322
10960.66 376
10961.65 333
10962.64 349
10963.63 343
10964.62 323
10965.61 355
10966.60 311
10967.58 307
10968.57 313
10969.56 330
10970.55 311
10971.54 294
10972.53 342
10973.52 365
10974.51 374
10975.50 356
10976.49 378
10977.48 344
10978.47 382
10979.46 366
10980.45 335
10981.44 320
10982.43 352
10983.42 386
10984.41 375
10985.40 352
10986.38 328
10987.37 333
10988.36 367
10989.35 351
10990.34 372
10991.34 357
10992.33 359
10993.32 400
10994.31 381
10995.30 404
10996.29 406
10997.28 453
10998.27 464
10999.26 524
11000.25 490
11001.24 518
11002.23 456
11003.22 411
11004.21 413
11005.20 344
11006.19 377
11007.18 343
11008.17 404
11009.16 424
11010.16 405
11011.15 415
11012.14 431
11013.13 440
11014.12 454
11015.11 472
11016.10 438
11017.09 443
11018.08 480
11019.08 408
11020.07 364
11021.06 353
11022.05 354
11023.04 358
11024.03 330
11025.03 402
11026.02 355
11027.01 277
11028.00 323
11028.99 391
11029.98 360
11030.98 342
11031.97 359
11032.96 385
11033.95 325
11034.94 384
11035.94 328
11036.93 342
11037.92 342
11038.91 316
11039.91 313
11040.90 322
11041.89 289
11042.88 327
11043.87 339
11044.87 335
11045.86 341
11046.85 342
11047.85 335
11048.84 326
11049.83 300
11050.82 307
11051.82 326
11052.81 319
11053.80 324
11054.80 335
11055.79 316
11056.78 316
11057.77 304
11058.77 320
11059.76 308
11060.75 293
11061.75 307
11062.74 271
11063.73 269
11064.73 284
11065.72 297
11066.71 275
11067.71 262
11068.70 313
11069.70 288
11070.69 260
11071.68 281
11072.68 315
11073.67 272
11074.66 265
11075.66 308
11076.65 322
11077.65 286
11078.64 274
11079.63 302
11080.63 308
11081.62 297
11082.62 236
11083.61 272
11084.61 276
11085.60 261
11086.59 240
11087.59 248
11088.58 258
11089.58 247
11090.57 269
11091.57 260
11092.56 237
11093.56 271
11094.55 275
11095.55 284
11096.54 287
11097.54 291
11098.53 336
11099.53 299
11100.52 308
11101.52 300
11102.51 283
11103.51 308
11104.50 233
11105.50 292
11106.49 294
11107.49 288
11108.48 270
11109.48 269
11110.47 251
11111.47 275
11112.46 301
11113.46 310
11114.46 329
11115.45 288
11116.45 270
11117.44 323
11118.44 281
11119.43 289
11120.43 340
11121.43 344
11122.42 333
11123.42 298
11124.41 346
11125.41 375
11126.41 390
11127.40 333
11128.40 324
11129.40 378
11130.39 341
11131.39 336
11132.39 356
11133.38 322
11134.38 308
11135.37 360
11136.37 364
11137.37 328
11138.37 368
11139.36 406
11140.36 380
11141.36 347
11142.35 328
11143.35 341
11144.35 329
11145.34 341
11146.34 351
11147.34 331
11148.33 307
11149.33 276
11150.33 294
11151.33 269
11152.32 277
11153.32 336
11154.32 298
11155.32 291
11156.31 294
11157.31 253
11158.31 278
11159.31 298
11160.30 291
11161.30 275
11162.30 298
11163.30 272
11164.30 278
11165.29 271
11166.29 273
11167.29 260
11168.29 263
11169.29 248
11170.28 248
11171.28 233
11172.28 254
11173.28 256
11174.28 256
11175.28 210
11176.27 268
11177.27 235
11178.27 248
11179.27 241
11180.27 242
11181.27 210
11182.27 249
11183.26 240
11184.26 223
11185.26 252
11186.26 228
11187.26 222
11188.26 220
11189.26 197
11190.26 235
11191.26 298
11192.26 235
11193.25 194
11194.25 244
11195.25 244
11196.25 223
11197.25 201
11198.25 213
11199.25 263
11200.25 229
11201.25 221
11202.25 255
11203.25 244
11204.25 216
11205.25 211
11206.25 248
11207.25 228
11208.25 189
11209.25 238
11210.25 263
11211.25 251
11212.25 226
11213.25 214
11214.25 220
11215.25 226
11216.25 203
11217.25 221
11218.25 252
11219.25 231
11220.25 209
11221.25 225
11222.25 225
11223.25 203
11224.25 230
11225.25 223
11226.25 231
11227.25 243
11228.25 252
11229.26 243
11230.26 258
11231.26 226
11232.26 209
11233.26 236
11234.26 238
11235.26 218
11236.26 221
11237.26 242
11238.27 217
11239.27 234
11240.27 249
11241.27 203
11242.27 230
11243.27 236
11244.27 221
11245.27 201
11246.28 234
11247.28 231
11248.28 208
11249.28 210
11250.28 208
11251.28 219
11252.29 232
11253.29 204
11254.29 188
11255.29 233
11256.29 216
11257.30 213
11258.30 192
11259.30 203
11260.30 235
11261.31 212
11262.31 221
11263.31 255
11264.31 248
11265.31 227
11266.32 206
11267.32 217
11268.32 170
11269.32 194
11270.33 239
11271.33 223
11272.33 237
11273.34 224
11274.34 233
11275.34 270
11276.34 271
11277.35 260
11278.35 244
11279.35 222
11280.36 265
11281.36 284
11282.36 223
11283.37 268
11284.37 252
11285.37 273
11286.38 257
11287.38 223
11288.38 206
11289.39 265
11290.39 246
11291.39 232
11292.40 216
11293.40 229
11294.40 206
11295.41 215
11296.41 223
11297.42 199
11298.42 204
11299.42 252
11300.43 227
11301.43 204
11302.44 202
11303.44 218
11304.44 234
11305.45 210
11306.45 211
11307.46 215
11308.46 231
11309.47 212
11310.47 211
11311.47 218
11312.48 214
11313.48 207
11314.49 221
11315.49 265
11316.50 222
11317.50 231
11318.51 185
11319.51 208
11320.52 202
11321.52 216
11322.53 220
11323.53 240
11324.54 198
11325.54 190
11326.55 200
11327.55 232
11328.56 197
11329.56 174
11330.57 200
11331.57 184
11332.58 191
11333.58 198
11334.59 202
11335.60 193
11336.60 247
11337.61 208
11338.61 198
11339.62 206
11340.62 247
11341.63 242
11342.64 219
11343.64 214
11344.65 227
11345.65 196
11346.66 228
11347.67 241
11348.67 194
11349.68 227
11350.68 228
11351.69 211
11352.70 219
11353.70 163
11354.71 209
11355.72 237
11356.72 247
11357.73 233
11358.74 193
11359.74 215
11360.75 224
11361.76 205
11362.76 181
11363.77 217
11364.78 201
11365.78 179
11366.79 201
11367.80 194
11368.80 191
11369.81 200
11370.82 243
11371.83 204
11372.83 195
11373.84 197
11374.85 231
11375.85 196
11376.86 181
11377.87 186
11378.88 182
11379.88 224
11380.89 191
11381.90 215
11382.91 173
11383.92 222
11384.92 248
11385.93 205
11386.94 180
11387.95 187
11388.95 215
11389.96 200
11390.97 167
11391.98 215
11392.99 187
11393.99 196
11395.00 209
11396.01 202
11397.02 153
11398.03 180
11399.04 218
11400.04 162
11401.05 197
11402.06 178
11403.07 189
11404.08 215
11405.09 193
11406.10 193
11407.11 174
11408.11 213
11409.12 194
11410.13 199
11411.14 174
11412.15 239
11413.16 208
11414.17 182
11415.18 163
11416.19 228
11417.19 214
11418.20 203
11419.21 195
11420.22 193
11421.23 201
11422.24 205
11423.25 199
11424.26 177
11425.27 168
11426.28 188
11427.29 236
11428.30 187
11429.31 195
11430.32 190
11431.33 241
11432.34 210
11433.35 212
11434.36 221
11435.37 217
11436.38 194
11437.39 196
11438.40 211
11439.41 172
11440.42 173
11441.43 183
11442.44 218
11443.45 191
11444.46 230
11445.47 209
11446.48 217
11447.49 228
11448.50 186
11449.51 227
11450.52 222
11451.53 201
11452.54 217
11453.56 202
11454.57 209
11455.58 222
11456.59 227
11457.60 225
11458.61 206
11459.62 245
11460.63 219
11461.64 203
11462.65 200
11463.67 222
11464.68 214
11465.69 233
11466.70 189
11467.71 211
11468.72 211
11469.73 195
11470.75 198
11471.76 225
11472.77 269
11473.78 230
11474.79 239
11475.80 263
11476.82 233
11477.83 219
11478.84 248
11479.85 252
11480.86 264
11481.88 251
11482.89 245
11483.90 207
11484.91 241
11485.92 209
11486.94 260
11487.95 228
11488.96 237
11489.97 255
11490.99 199
11492.00 209
11493.01 207
11494.02 282
11495.04 248
11496.05 268
11497.06 242
11498.08 227
11499.09 234
11500.10 215
11501.11 225
11502.13 232
11503.14 209
11504.15 198
11505.17 202
11506.18 207
11507.19 213
11508.21 234
11509.22 238
11510.23 246
11511.25 247
11512.26 222
11513.27 248
11514.29 242
11515.30 252
11516.31 239
11517.33 245
11518.34 226
11519.35 242
11520.37 276
11521.38 232
11522.40 251
11523.41 251
11524.42 250
11525.44 222
11526.45 300
11527.47 278
11528.48 246
11529.49 274
11530.51 289
11531.52 252
11532.54 255
11533.55 271
11534.56 234
11535.58 263
11536.59 246
11537.61 247
11538.62 256
11539.64 293
11540.65 337
11541.67 292
11542.68 313
11543.70 274
11544.71 311
11545.73 327
11546.74 326
11547.76 292
11548.77 325
11549.79 321
11550.80 296
11551.82 299
11552.83 295
11553.85 327
11554.86 351
11555.88 331
11556.89 360
11557.91 340
11558.92 369
11559.94 360
11560.95 403
11561.97 359
11562.99 366
11564.00 374
11565.02 373
11566.03 403
11567.05 410
11568.06 417
11569.08 392
11570.10 425
11571.11 416
11572.13 420
11573.14 425
11574.16 461
11575.18 470
11576.19 459
11577.21 470
11578.23 520
11579.24 560
11580.26 596
11581.27 578
11582.29 629
11583.31 673
11584.32 668
11585.34 652
11586.36 642
11587.37 647
11588.39 640
11589.41 717
11590.42 746
11591.44 875
11592.46 961
11593.48 1062
11594.49 1253
11595.51 1343
11596.53 1553
11597.54 1760
11598.56 1847
11599.58 1839
11600.60 1755
11601.61 1679
11602.63 1603
11603.65 1407
11604.67 1300
11605.68 1189
11606.70 1060
11607.72 974
11608.74 995
11609.75 1000
11610.77 990
11611.79 1022
11612.81 1112
11613.82 1074
11614.84 1095
11615.86 1151
11616.88 1066
11617.90 967
11618.91 927
11619.93 871
11620.95 806
11621.97 815
11622.99 737
11624.01 720
11625.02 679
11626.04 679
11627.06 619
11628.08 578
11629.10 588
11630.12 576
11631.14 579
11632.15 551
11633.17 540
11634.19 516
11635.21 586
11636.23 563
11637.25 520
11638.27 574
11639.29 573
11640.31 549
11641.32 470
11642.34 427
11643.36 448
11644.38 473
11645.40 442
11646.42 414
11647.44 454
11648.46 425
11649.48 415
11650.50 399
11651.52 417
11652.54 371
11653.56 370
11654.58 412
11655.60 426
11656.62 424
11657.64 359
11658.66 353
11659.68 328
11660.70 338
11661.72 357
11662.74 348
11663.76 391
11664.78 317
11665.80 321
11666.82 334
11667.84 353
11668.86 377
11669.88 337
11670.90 362
11671.92 367
11672.94 385
11673.96 405
11674.98 385
11676.00 373
11677.02 406
11678.04 411
11679.06 429
11680.08 381
11681.10 365
11682.12 351
11683.15 416
11684.17 368
11685.19 361
11686.21 367
11687.23 393
11688.25 356
11689.27 380
11690.29 383
11691.31 409
11692.34 402
11693.36 391
11694.38 407
11695.40 384
11696.42 404
11697.44 363
11698.46 400
11699.49 362
11700.51 369
11701.53 370
11702.55 320
11703.57 368
11704.60 342
11705.62 328
11706.64 307
11707.66 363
11708.68 336
11709.71 308
11710.73 303
11711.75 352
11712.77 354
11713.79 333
11714.82 348
11715.84 340
11716.86 331
11717.88 308
11718.91 325
11719.93 324
11720.95 317
11721.97 336
11723.00 310
11724.02 341
11725.04 291
11726.06 283
11727.09 281
11728.11 292
11729.13 305
11730.16 290
11731.18 324
11732.20 308
11733.23 299
11734.25 325
11735.27 311
11736.30 294
11737.32 328
11738.34 273
11739.37 293
11740.39 344
11741.41 329
11742.44 303
11743.46 293
11744.48 335
11745.51 307
11746.53 326
11747.55 304
11748.58 261
11749.60 289
11750.63 287
11751.65 291
11752.67 275
11753.70 277
11754.72 257
11755.75 256
11756.77 279
11757.79 297
11758.82 308
11759.84 286
11760.87 297
11761.89 303
11762.92 293
11763.94 289
11764.96 248
11765.99 297
11767.01 297
11768.04 284
11769.06 250
11770.09 258
11771.11 255
11772.14 244
11773.16 281
11774.19 268
11775.21 285
11776.24 245
11777.26 264
11778.29 273
11779.31 273
11780.34 271
11781.36 252
11782.39 262
11783.41 247
11784.44 250
11785.46 222
11786.49 237
11787.52 242
11788.54 241
11789.57 241
11790.59 268
11791.62 212
11792.64 241
11793.67 231
11794.69 211
11795.72 194
11796.75 229
11797.77 238
11798.80 240
11799.82 222
11800.85 218
11801.88 227
11802.90 218
11803.93 245
11804.96 230
11805.98 224
11807.01 212
11808.03 240
11809.06 212
11810.09 189
11811.11 203
11812.14 222
11813.17 211
11814.19 215
11815.22 226
11816.25 192
11817.27 213
11818.30 212
11819.33 222
11820.35 260
11821.38 228
11822.41 200
11823.44 223
11824.46 248
11825.49 241
11826.52 195
11827.54 240
11828.57 185
11829.60 191
11830.63 220
11831.65 242
11832.68 207
11833.71 170
11834.74 224
11835.76 231
11836.79 239
11837.82 224
11838.85 215
11839.87 177
11840.90 188
11841.93 194
11842.96 198
11843.99 195
11845.01 194
11846.04 186
11847.07 194
11848.10 192
11849.13 199
11850.15 220
11851.18 184
11852.21 182
11853.24 163
11854.27 204
11855.30 176
11856.33 187
11857.35 174
11858.38 189
11859.41 202
11860.44 213
11861.47 185
11862.50 177
11863.53 190
11864.55 169
11865.58 173
11866.61 191
11867.64 194
11868.67 170
11869.70 184
11870.73 180
11871.76 175
11872.79 175
11873.82 192
11874.85 203
11875.88 164
11876.90 168
11877.93 181
11878.96 186
11879.99 182
11881.02 178
11882.05 148
11883.08 184
11884.11 196
11885.14 188
11886.17 168
11887.20 185
11888.23 205
11889.26 205
11890.29 192
11891.32 192
11892.35 157
11893.38 182
11894.41 193
11895.44 218
11896.47 210
11897.50 182
11898.53 172
11899.56 173
11900.59 197
11901.62 183
11902.65 177
11903.68 208
11904.71 211
11905.75 168
11906.78 183
11907.81 183
11908.84 175
11909.87 203
11910.90 190
11911.93 193
11912.96 188
11913.99 175
11915.02 213
11916.05 206
11917.09 185
11918.12 196
11919.15 205
11920.18 194
11921.21 155
11922.24 174
11923.27 187
11924.30 197
11925.34 148
11926.37 188
11927.40 169
11928.43 191
11929.46 174
11930.49 175
11931.53 205
11932.56 212
11933.59 205
11934.62 197
11935.65 173
11936.69 143
11937.72 184
11938.75 162
11939.78 152
11940.81 169
11941.85 175
11942.88 164
11943.91 151
11944.94 151
11945.98 188
11947.01 161
11948.04 183
11949.07 170
11950.11 161
11951.14 169
11952.17 173
11953.20 156
11954.24 182
11955.27 184
11956.30 197
11957.34 163
11958.37 183
11959.40 166
11960.43 163
11961.47 189
11962.50 185
11963.53 187
11964.57 187
11965.60 183
11966.63 199
11967.67 199
11968.70 193
11969.73 162
11970.77 185
11971.80 187
11972.83 152
11973.87 187
11974.90 180
11975.93 206
11976.97 168
11978.00 181
11979.04 154
11980.07 151
11981.10 185
11982.14 168
11983.17 137
11984.21 182
11985.24 186
11986.27 181
11987.31 173
11988.34 167
11989.38 182
11990.41 207
11991.45 176
11992.48 159
11993.51 199
11994.55 186
11995.58 159
11996.62 172
11997.65 187
11998.69 205
11999.72 191
12000.76 167
12001.79 159
12002.83 170
12003.86 210
12004.90 224
12005.93 174
12006.97 208
12008.00 172
12009.04 197
12010.07 204
12011.11 187
12012.14 229
12013.18 243
12014.21 242
12015.25 231
12016.28 198
12017.32 216
12018.35 221
12019.39 228
12020.43 205
12021.46 199
12022.50 214
12023.53 183
12024.57 172
12025.60 167
12026.64 196
12027.68 230
12028.71 240
12029.75 179
12030.78 200
12031.82 229
12032.86 222
12033.89 182
12034.93 205
12035.97 205
12037.00 203
12038.04 165
12039.07 191
12040.11 221
12041.15 209
12042.18 173
12043.22 175
12044.26 148
12045.29 170
12046.33 182
12047.37 177
12048.40 190
12049.44 148
12050.48 181
12051.52 216
12052.55 181
12053.59 177
12054.63 164
12055.66 181
12056.70 208
12057.74 175
12058.78 178
12059.81 180
12060.85 181
12061.89 178
12062.92 200
12063.96 187
12065.00 192
12066.04 221
12067.07 188
12068.11 181
12069.15 194
12070.19 170
12071.23 167
12072.26 183
12073.30 189
12074.34 167
12075.38 150
12076.42 166
12077.45 152
12078.49 168
12079.53 188
12080.57 148
12081.61 171
12082.64 178
12083.68 177
12084.72 174
12085.76 146
12086.80 151
12087.84 167
12088.88 168
12089.91 167
12090.95 152
12091.99 154
12093.03 130
12094.07 180
12095.11 179
12096.15 173
12097.19 160
12098.22 155
12099.26 180
12100.30 166
12101.34 151
12102.38 155
12103.42 185
12104.46 148
12105.50 157
12106.54 167
12107.58 173
12108.62 154
12109.66 144
12110.70 186
12111.74 149
12112.78 200
12113.81 194
12114.85 158
12115.89 146
12116.93 183
12117.97 186
12119.01 139
12120.05 133
12121.09 154
12122.13 170
12123.17 155
12124.21 124
12125.25 138
12126.29 144
12127.33 157
12128.37 158
12129.42 145
12130.46 132
12131.50 162
12132.54 203
12133.58 154
12134.62 153
12135.66 150
12136.70 141
12137.74 150
12138.78 149
12139.82 149
12140.86 157
12141.90 167
12142.94 161
12143.98 146
12145.03 143
12146.07 137
12147.11 142
12148.15 157
12149.19 142
12150.23 125
12151.27 147
12152.31 163
12153.35 134
12154.40 147
12155.44 158
12156.48 156
12157.52 162
12158.56 136
12159.60 152
12160.65 119
12161.69 157
12162.73 151
12163.77 158
12164.81 173
12165.85 150
12166.90 180
12167.94 188
12168.98 188
12170.02 141
12171.06 158
12172.11 183
12173.15 144
12174.19 145
12175.23 151
12176.28 143
12177.32 134
12178.36 159
12179.40 136
12180.45 144
12181.49 142
12182.53 141
12183.57 149
12184.62 143
12185.66 137
12186.70 144
12187.74 147
12188.79 145
12189.83 119
12190.87 149
12191.92 139
12192.96 135
12194.00 129
12195.05 176
12196.09 169
12197.13 147
12198.18 150
12199.22 158
12200.26 134
12201.31 142
12202.35 139
12203.39 149
12204.44 162
12205.48 149
12206.52 130
12207.57 134
12208.61 117
12209.65 124
12210.70 160
12211.74 151
12212.79 166
12213.83 151
12214.87 150
12215.92 180
12216.96 139
12218.01 138
12219.05 168
12220.09 189
12221.14 163
12222.18 127
12223.23 145
12224.27 140
12225.32 149
12226.36 144
12227.41 127
12228.45 144
12229.49 148
12230.54 138
12231.58 142
12232.63 125
12233.67 142
12234.72 162
12235.76 149
12236.81 155
12237.85 151
12238.90 156
12239.94 163
12240.99 123
12242.03 138
12243.08 158
12244.12 159
12245.17 153
12246.21 169
12247.26 124
12248.31 129
12249.35 143
12250.40 151
12251.44 142
12252.49 140
12253.53 158
12254.58 158
12255.62 156
12256.67 137
12257.72 153
12258.76 126
12259.81 172
12260.85 131
12261.90 148
12262.95 124
12263.99 120
12265.04 133
12266.08 138
12267.13 136
12268.18 101
12269.22 133
12270.27 139
12271.32 146
12272.36 124
12273.41 130
12274.46 107
12275.50 140
12276.55 153
12277.60 138
12278.64 137
12279.69 125
12280.74 131
12281.78 140
12282.83 145
12283.88 145
12284.92 141
12285.97 122
12287.02 130
12288.07 151
12289.11 156
12290.16 121
12291.21 111
12292.25 116
12293.30 130
12294.35 114
12295.40 128
12296.44 118
12297.49 135
12298.54 114
12299.59 116
12300.63 130
12301.68 137
12302.73 108
12303.78 127
12304.83 105
12305.87 133
12306.92 141
12307.97 131
12309.02 138
12310.07 152
12311.11 141
12312.16 147
12313.21 124
12314.26 123
12315.31 108
12316.35 121
12317.40 122
12318.45 123
12319.50 136
12320.55 117
12321.60 108
12322.65 117
12323.69 134
12324.74 139
12325.79 135
12326.84 143
12327.89 131
12328.94 117
12329.99 112
12331.04 130
12332.09 116
12333.13 153
12334.18 137
12335.23 106
12336.28 126
12337.33 136
12338.38 130
12339.43 120
12340.48 107
12341.53 101
12342.58 104
12343.63 154
12344.68 139
12345.73 109
12346.78 104
12347.83 122
12348.88 111
12349.93 122
12350.98 129
12352.03 106
12353.07 99
12354.12 131
12355.17 134
12356.22 136
12357.28 140
12358.33 135
12359.38 137
12360.43 153
12361.48 128
12362.53 121
12363.58 117
12364.63 123
12365.68 127
12366.73 111
12367.78 104
12368.83 143
12369.88 111
12370.93 124
12371.98 113
12373.03 111
12374.08 132
12375.13 105
12376.18 125
12377.24 149
12378.29 125
12379.34 172
12380.39 101
12381.44 101
12382.49 119
12383.54 124
12384.59 126
12385.64 107
12386.70 105
12387.75 109
12388.80 105
12389.85 126
12390.90 110
12391.95 113
12393.00 128
12394.06 131
12395.11 133
12396.16 101
12397.21 109
12398.26 120
12399.32 114
12400.37 121
12401.42 115
12402.47 127
12403.52 133
12404.58 116
12405.63 128
12406.68 131
12407.73 151
12408.78 144
12409.84 123
12410.89 104
12411.94 105
12412.99 132
12414.05 129
12415.10 145
12416.15 118
12417.20 108
12418.26 144
12419.31 130
12420.36 118
12421.42 112
12422.47 140
12423.52 136
12424.57 118
12425.63 137
12426.68 126
12427.73 117
12428.79 134
12429.84 127
12430.89 121
12431.95 118
12433.00 108
12434.05 105
12435.11 121
12436.16 114
12437.21 112
12438.27 107
12439.32 108
12440.37 106
12441.43 108
12442.48 131
12443.54 145
12444.59 113
12445.64 95
12446.70 117
12447.75 95
12448.80 104
12449.86 111
12450.91 124
12451.97 112
12453.02 108
12454.08 102
12455.13 110
12456.18 109
12457.24 128
12458.29 91
12459.35 116
12460.40 135
12461.46 119
12462.51 154
12463.57 124
12464.62 132
12465.67 128
12466.73 156
12467.78 151
12468.84 137
12469.89 115
12470.95 97
12472.00 120
12473.06 122
12474.11 126
12475.17 136
12476.22 123
12477.28 109
12478.33 113
12479.39 108
12480.45 104
12481.50 127
12482.56 133
12483.61 117
12484.67 114
12485.72 108
12486.78 124
12487.83 139
12488.89 122
12489.95 113
12491.00 147
12492.06 138
12493.11 154
12494.17 135
12495.22 114
12496.28 114
12497.34 112
12498.39 119
12499.45 116
12500.50 137
12501.56 120
12502.62 97
12503.67 150
12504.73 164
12505.79 142
12506.84 144
12507.90 115
12508.96 103
12510.01 115
12511.07 109
12512.13 120
12513.18 122
12514.24 97
12515.30 110
12516.35 122
12517.41 113
12518.47 122
12519.52 104
12520.58 102
12521.64 88
12522.70 107
12523.75 87
12524.81 127
12525.87 126
12526.92 123
12527.98 113
12529.04 106
12530.10 109
12531.15 97
12532.21 104
12533.27 107
12534.33 112
12535.38 119
12536.44 128
12537.50 110
12538.56 100
12539.62 105
12540.67 106
12541.73 133
12542.79 108
12543.85 112
12544.91 102
12545.96 107
12547.02 106
12548.08 88
12549.14 102
12550.20 132
12551.25 102
12552.31 96
12553.37 129
12554.43 96
12555.49 97
12556.55 122
12557.61 117
12558.66 103
12559.72 112
12560.78 101
12561.84 116
12562.90 103
12563.96 92
12565.02 74
12566.08 123
12567.14 100
12568.19 120
12569.25 127
12570.31 135
12571.37 104
12572.43 117
12573.49 133
12574.55 99
12575.61 121
12576.67 104
12577.73 110
12578.79 118
12579.85 100
12580.91 129
12581.97 128
12583.03 114
12584.09 112
12585.15 118
12586.20 108
12587.26 106
12588.32 106
12589.38 120
12590.44 121
12591.50 148
12592.56 92
12593.62 109
12594.69 90
12595.75 103
12596.81 121
12597.87 125
12598.93 105
12599.99 99
12601.05 89
12602.11 117
12603.17 96
12604.23 119
12605.29 113
12606.35 91
12607.41 92
12608.47 112
12609.53 127
12610.59 109
12611.65 89
12612.71 89
12613.78 119
12614.84 117
12615.90 111
12616.96 99
12618.02 112
12619.08 109
12620.14 106
12621.20 100
12622.27 101
12623.33 110
12624.39 94
12625.45 109
12626.51 112
12627.57 131
12628.63 144
12629.70 106
12630.76 99
12631.82 117
12632.88 96
12633.94 129
12635.00 111
12636.07 114
12637.13 103
12638.19 88
12639.25 100
12640.31 103
12641.38 114
12642.44 125
12643.50 103
12644.56 115
12645.63 119
12646.69 127
12647.75 138
12648.81 117
12649.88 114
12650.94 99
12652.00 106
12653.06 129
12654.13 109
12655.19 90
12656.25 82
12657.31 117
12658.38 103
12659.44 117
12660.50 107
12661.57 103
12662.63 104
12663.69 110
12664.76 113
12665.82 105
12666.88 108
12667.95 119
12669.01 117
12670.07 104
12671.14 93
12672.20 101
12673.26 83
12674.33 99
12675.39 122
12676.45 134
12677.52 117
12678.58 110
12679.64 98
12680.71 111
12681.77 109
12682.84 103
12683.90 96
12684.96 107
12686.03 118
12687.09 116
12688.16 107
12689.22 103
12690.28 101
12691.35 110
12692.41 129
12693.48 98
12694.54 89
12695.61 108
12696.67 117
12697.74 90
12698.80 96
12699.86 93
12700.93 89
12701.99 107
12703.06 114
12704.12 93
12705.19 94
12706.25 110
12707.32 105
12708.38 85
12709.45 116
12710.51 105
12711.58 121
12712.64 133
12713.71 102
12714.77 94
12715.84 114
12716.90 95
12717.97 98
12719.03 101
12720.10 115
12721.17 103
12722.23 111
12723.30 88
12724.36 109
12725.43 122
12726.49 116
12727.56 111
12728.63 125
12729.69 117
12730.76 120
12731.82 130
12732.89 118
12733.96 112
12735.02 110
12736.09 129
12737.15 117
12738.22 104
12739.29 115
12740.35 125
12741.42 107
12742.49 90
12743.55 97
12744.62 103
12745.68 120
12746.75 105
12747.82 102
12748.88 127
12749.95 102
12751.02 133
12752.09 125
12753.15 134
12754.22 112
12755.29 101
12756.35 144
12757.42 148
12758.49 115
12759.55 111
12760.62 109
12761.69 115
12762.76 86
12763.82 128
12764.89 122
12765.96 103
12767.03 117
12768.09 134
12769.16 109
12770.23 109
12771.30 117
12772.36 108
12773.43 117
12774.50 108
12775.57 80
12776.63 105
12777.70 131
12778.77 94
12779.84 102
12780.91 97
12781.97 94
12783.04 105
12784.11 99
12785.18 93
12786.25 110
12787.31 112
12788.38 114
12789.45 107
12790.52 101
12791.59 90
12792.66 130
12793.73 135
12794.79 117
12795.86 103
12796.93 113
12798.00 87
12799.07 129
12800.14 103
12801.21 96
12802.28 94
12803.34 134
12804.41 132
12805.48 114
12806.55 102
12807.62 107
12808.69 152
12809.76 107
12810.83 115
12811.90 100
12812.97 117
12814.04 107
12815.11 130
12816.18 121
12817.25 125
12818.31 123
12819.38 111
12820.45 109
12821.52 120
12822.59 109
12823.66 148
12824.73 143
12825.80 122
12826.87 98
12827.94 120
12829.01 121
12830.08 79
12831.15 94
12832.22 99
12833.29 96
12834.36 84
12835.43 90
12836.50 116
12837.57 90
12838.65 91
12839.72 99
12840.79 115
12841.86 123
12842.93 93
12844.00 116
12845.07 90
12846.14 119
12847.21 117
12848.28 122
12849.35 131
12850.42 117
12851.49 107
12852.57 113
12853.64 116
12854.71 103
12855.78 104
12856.85 101
12857.92 103
12858.99 88
12860.06 122
12861.13 109
12862.21 87
12863.28 106
12864.35 106
12865.42 123
12866.49 93
12867.56 100
12868.64 100
12869.71 89
12870.78 86
12871.85 92
12872.92 103
12874.00 98
12875.07 113
12876.14 103
12877.21 80
12878.28 81
12879.36 94
12880.43 96
12881.50 102
12882.57 108
12883.64 91
12884.72 85
12885.79 98
12886.86 92
12887.93 93
12889.01 98
12890.08 124
12891.15 97
12892.22 79
12893.30 105
12894.37 96
12895.44 89
12896.52 83
12897.59 98
12898.66 110
12899.73 95
12900.81 100
12901.88 115
12902.95 82
12904.03 86
12905.10 111
12906.17 88
12907.25 97
12908.32 89
12909.39 78
12910.47 104
12911.54 101
12912.61 121
12913.69 108
12914.76 110
12915.83 86
12916.91 94
12917.98 89
12919.06 87
12920.13 95
12921.20 93
12922.28 97
12923.35 91
12924.43 110
12925.50 93
12926.57 89
12927.65 121
12928.72 91
12929.80 82
12930.87 84
12931.95 98
12933.02 89
12934.09 82
12935.17 111
12936.24 121
12937.32 91
12938.39 97
12939.47 97
12940.54 101
12941.62 100
12942.69 111
12943.77 86
12944.84 90
12945.92 96
12946.99 109
12948.07 82
12949.14 101
12950.22 92
12951.29 93
12952.37 103
12953.44 102
12954.52 101
12955.59 98
12956.67 98
12957.74 111
12958.82 111
12959.89 100
12960.97 102
12962.04 103
12963.12 86
12964.20 93
12965.27 79
12966.35 73
12967.42 71
12968.50 87
12969.58 68
12970.65 84
12971.73 107
12972.80 82
12973.88 93
12974.96 74
12976.03 96
12977.11 100
12978.18 103
12979.26 96
12980.34 100
12981.41 96
12982.49 78
12983.57 99
12984.64 97
12985.72 99
12986.80 89
12987.87 104
12988.95 99
12990.03 99
12991.10 104
12992.18 85
12993.26 100
12994.33 120
12995.41 106
12996.49 88
12997.56 110
12998.64 75
12999.72 101
13000.80 93
13001.87 82
13002.95 100
13004.03 93
13005.11 82
13006.18 78
13007.26 85
13008.34 89
13009.42 87
13010.49 86
13011.57 88
13012.65 86
13013.73 96
13014.80 81
13015.88 80
13016.96 73
13018.04 85
13019.12 83
13020.19 95
13021.27 72
13022.35 94
13023.43 119
13024.51 90
13025.58 92
13026.66 102
13027.74 67
13028.82 90
13029.90 100
13030.98 99
13032.05 80
13033.13 68
13034.21 103
13035.29 114
13036.37 87
13037.45 79
13038.53 91
13039.61 82
13040.68 89
13041.76 95
13042.84 85
13043.92 90
13045.00 81
13046.08 107
13047.16 100
13048.24 76
13049.32 88
13050.40 87
13051.48 107
13052.55 96
13053.63 87
13054.71 102
13055.79 90
13056.87 82
13057.95 72
13059.03 81
13060.11 89
13061.19 75
13062.27 77
13063.35 92
13064.43 91
13065.51 90
13066.59 93
13067.67 91
13068.75 99
13069.83 90
13070.91 102
13071.99 88
13073.07 82
13074.15 77
13075.23 112
13076.31 111
13077.39 75
13078.47 106
13079.55 92
13080.63 89
13081.71 80
13082.79 78
13083.88 78
13084.96 105
13086.04 81
13087.12 83
13088.20 90
13089.28 73
13090.36 107
13091.44 79
13092.52 69
13093.60 97
13094.68 92
13095.77 103
13096.85 107
13097.93 85
13099.01 96
13100.09 91
13101.17 93
13102.25 82
13103.34 93
13104.42 96
13105.50 80
13106.58 106
13107.66 103
13108.74 95
13109.82 89
13110.91 100
13111.99 91
13113.07 72
13114.15 69
13115.23 97
13116.32 99
13117.40 94
13118.48 85
13119.56 90
13120.64 89
13121.73 87
13122.81 71
13123.89 88
13124.97 88
13126.06 77
13127.14 90
13128.22 82
13129.30 73
13130.39 54
13131.47 86
13132.55 95
13133.63 96
13134.72 92
13135.80 100
13136.88 81
13137.97 64
13139.05 106
13140.13 106
13141.21 87
13142.30 88
13143.38 113
13144.46 94
13145.55 68
13146.63 73
13147.71 81
13148.80 101
13149.88 86
13150.96 85
13152.05 84
13153.13 89
13154.21 69
13155.30 77
13156.38 91
13157.47 88
13158.55 76
13159.63 94
13160.72 94
13161.80 85
13162.88 89
13163.97 89
13165.05 85
13166.14 95
13167.22 95
13168.31 98
13169.39 98
13170.47 94
13171.56 88
13172.64 97
13173.73 89
13174.81 62
13175.90 100
13176.98 102
13178.06 68
13179.15 72
13180.23 89
13181.32 67
13182.40 84
13183.49 97
13184.57 108
13185.66 90
13186.74 80
13187.83 82
13188.91 68
13190.00 80
13191.08 105
13192.17 94
13193.25 63
13194.34 84
13195.42 69
13196.51 86
13197.59 66
13198.68 66
13199.77 79
13200.85 92
13201.94 91
13203.02 74
13204.11 82
13205.19 87
13206.28 67
13207.36 74
13208.45 84
13209.54 72
13210.62 67
13211.71 81
13212.79 80
13213.88 76
13214.97 61
13216.05 75
13217.14 77
13218.22 60
13219.31 64
13220.40 75
13221.48 103
13222.57 57
13223.66 78
13224.74 98
13225.83 69
13226.92 83
13228.00 90
13229.09 90
13230.18 70
13231.26 76
13232.35 85
13233.44 95
13234.52 64
13235.61 70
13236.70 89
13237.78 54
13238.87 55
13239.96 68
13241.05 80
13242.13 85
13243.22 75
13244.31 87
13245.39 70
13246.48 70
13247.57 73
13248.66 79
13249.74 85
13250.83 70
13251.92 61
13253.01 87
13254.10 72
13255.18 72
13256.27 79
13257.36 78
13258.45 64
13259.53 71
13260.62 83
13261.71 75
13262.80 77
13263.89 71
13264.97 82
13266.06 111
13267.15 73
13268.24 84
13269.33 72
13270.42 96
13271.50 64
13272.59 83
13273.68 83
13274.77 72
13275.86 77
13276.95 63
13278.04 96
13279.12 81
13280.21 75
13281.30 80
13282.39 63
13283.48 80
13284.57 73
13285.66 91
13286.75 67
13287.84 85
13288.93 100
13290.01 104
13291.10 92
13292.19 78
13293.28 75
13294.37 88
13295.46 79
13296.55 89
13297.64 76
13298.73 85
13299.82 72
13300.91 86
13302.00 92
13303.09 72
13304.18 50
13305.27 110
13306.36 98
13307.45 72
13308.54 77
13309.63 76
13310.72 101
13311.81 71
13312.90 70
13313.99 79
13315.08 91
13316.17 80
13317.26 69
13318.35 63
13319.44 73
13320.53 111
13321.62 96
13322.71 72
13323.80 56
13324.89 69
13325.98 69
13327.07 94
13328.16 70
13329.25 68
13330.35 80
13331.44 75
13332.53 79
13333.62 85
13334.71 70
13335.80 88
13336.89 73
13337.98 78
13339.07 102
13340.16 83
13341.26 113
13342.35 103
13343.44 60
13344.53 83
13345.62 69
13346.71 95
13347.80 75
13348.90 81
13349.99 91
13351.08 84
13352.17 84
13353.26 72
13354.36 78
13355.45 84
13356.54 60
13357.63 93
13358.72 93
13359.81 101
13360.91 78
13362.00 64
13363.09 80
13364.18 85
13365.28 92
13366.37 91
13367.46 83
13368.55 83
13369.65 54
13370.74 86
13371.83 89
13372.92 96
13374.02 90
13375.11 77
13376.20 74
13377.29 81
13378.39 76
13379.48 85
13380.57 72
13381.67 94
13382.76 84
13383.85 67
13384.94 73
13386.04 76
13387.13 77
13388.22 71
13389.32 82
13390.41 86
13391.50 67
13392.60 103
13393.69 89
13394.78 74
13395.88 91
13396.97 72
13398.06 86
13399.16 92
13400.25 82
13401.35 67
13402.44 82
13403.53 81
13404.63 69
13405.72 61
13406.82 80
13407.91 95
13409.00 75
13410.10 73
13411.19 75
13412.29 88
13413.38 70
13414.47 68
13415.57 72
13416.66 91
13417.76 87
13418.85 85
13419.95 83
13421.04 80
13422.14 69
13423.23 107
13424.33 68
13425.42 72
13426.51 63
13427.61 70
13428.70 74
13429.80 66
13430.89 64
13431.99 69
13433.08 76
13434.18 79
13435.27 80
13436.37 72
13437.46 74
13438.56 81
13439.66 85
13440.75 78
13441.85 75
13442.94 75
13444.04 83
13445.13 83
13446.23 88
13447.32 82
13448.42 69
13449.52 88
13450.61 92
13451.71 83
13452.80 72
13453.90 87
13454.99 56
13456.09 71
13457.19 62
13458.28 69
13459.38 79
13460.48 76
13461.57 86
13462.67 75
13463.76 71
13464.86 77
13465.96 94
13467.05 67
13468.15 77
13469.25 85
13470.34 62
13471.44 93
13472.54 82
13473.63 69
13474.73 84
13475.83 84
13476.92 81
13478.02 92
13479.12 72
13480.21 76
13481.31 92
13482.41 73
13483.50 79
13484.60 60
13485.70 70
13486.80 68
13487.89 65
13488.99 72
13490.09 92
13491.19 91
13492.28 72
13493.38 59
13494.48 66
13495.58 79
13496.67 75
13497.77 77
13498.87 79
13499.97 71
13501.06 85
13502.16 81
13503.26 77
13504.36 73
13505.46 97
13506.55 77
13507.65 86
13508.75 75
13509.85 69
13510.95 57
13512.05 95
13513.14 83
13514.24 90
13515.34 75
13516.44 64
13517.54 85
13518.64 69
13519.73 74
13520.83 61
13521.93 82
13523.03 80
13524.13 77
13525.23 81
13526.33 66
13527.43 88
13528.53 70
13529.62 62
13530.72 68
13531.82 64
13532.92 71
13534.02 89
13535.12 80
13536.22 75
13537.32 79
13538.42 84
13539.52 55
13540.62 84
13541.72 79
13542.82 64
13543.92 90
13545.01 71
13546.11 89
13547.21 84
13548.31 88
13549.41 80
13550.51 65
13551.61 77
13552.71 78
13553.81 81
13554.91 78
13556.01 72
13557.11 84
13558.21 81
13559.31 70
13560.41 84
13561.51 69
13562.61 64
13563.72 87
13564.82 63
13565.92 97
13567.02 86
13568.12 78
13569.22 82
13570.32 67
13571.42 67
13572.52 88
13573.62 75
13574.72 82
13575.82 82
13576.92 89
13578.02 73
13579.13 78
13580.23 93
13581.33 77
13582.43 84
13583.53 81
13584.63 79
13585.73 77
13586.83 71
13587.94 93
13589.04 66
13590.14 66
13591.24 68
13592.34 81
13593.44 94
13594.54 63
13595.65 73
13596.75 83
13597.85 62
13598.95 82
13600.05 89
13601.16 104
13602.26 66
13603.36 93
13604.46 114
13605.56 85
13606.67 86
13607.77 80
13608.87 93
13609.97 74
13611.07 87
13612.18 68
13613.28 68
13614.38 100
13615.48 67
13616.59 91
13617.69 88
13618.79 77
13619.89 76
13621.00 64
13622.10 85
13623.20 92
13624.31 73
13625.41 89
13626.51 89
13627.61 97
13628.72 87
13629.82 93
13630.92 85
13632.03 81
13633.13 81
13634.23 80
13635.34 97
13636.44 108
13637.54 93
13638.65 79
13639.75 81
13640.85 96
13641.96 97
13643.06 88
13644.16 77
13645.27 73
13646.37 90
13647.48 96
13648.58 74
13649.68 80
13650.79 83
13651.89 80
13653.00 78
13654.10 87
13655.20 84
13656.31 94
13657.41 95
13658.52 88
13659.62 75
13660.72 68
13661.83 73
13662.93 77
13664.04 86
13665.14 95
13666.25 76
13667.35 78
13668.46 75
13669.56 78
13670.67 73
13671.77 68
13672.88 81
13673.98 77
13675.09 82
13676.19 79
13677.30 84
13678.40 76
13679.51 68
13680.61 74
13681.72 100
13682.82 81
13683.93 81
13685.03 90
13686.14 78
13687.24 85
13688.35 74
13689.45 75
13690.56 64
13691.66 67
13692.77 76
13693.88 79
13694.98 67
13696.09 77
13697.19 81
13698.30 104
13699.40 98
13700.51 70
13701.62 100
13702.72 95
13703.83 81
13704.93 84
13706.04 58
13707.15 75
13708.25 84
13709.36 80
13710.47 72
13711.57 84
13712.68 96
13713.79 94
13714.89 87
13716.00 61
13717.11 56
13718.21 64
13719.32 62
13720.43 85
13721.53 71
13722.64 73
13723.75 81
13724.85 67
13725.96 59
13727.07 84
13728.17 77
13729.28 96
13730.39 79
13731.50 91
13732.60 96
13733.71 95
13734.82 73
13735.92 89
13737.03 80
13738.14 78
13739.25 65
13740.35 79
13741.46 77
13742.57 64
13743.68 81
13744.79 81
13745.89 83
13747.00 70
13748.11 93
13749.22 100
13750.32 105
13751.43 91
13752.54 95
13753.65 80
13754.76 95
13755.87 97
13756.97 110
13758.08 115
13759.19 93
13760.30 98
13761.41 64
13762.52 91
13763.62 107
13764.73 73
13765.84 74
13766.95 95
13768.06 114
13769.17 89
13770.28 105
13771.38 109
13772.49 91
13773.60 70
13774.71 83
13775.82 95
13776.93 99
13778.04 104
13779.15 109
13780.26 104
13781.37 73
13782.48 80
13783.58 82
13784.69 104
13785.80 110
13786.91 103
13788.02 97
13789.13 106
13790.24 107
13791.35 103
13792.46 108
13793.57 108
13794.68 84
13795.79 103
13796.90 86
13798.01 101
13799.12 78
13800.23 88
13801.34 83
13802.45 99
13803.56 122
13804.67 112
13805.78 102
13806.89 78
13808.00 105
13809.11 102
13810.22 93
13811.33 104
13812.44 107
13813.55 103
13814.66 90
13815.77 79
13816.88 71
13818.00 96
13819.11 83
13820.22 100
13821.33 106
13822.44 91
13823.55 98
13824.66 100
13825.77 95
13826.88 93
13827.99 104
13829.10 107
13830.22 112
13831.33 116
13832.44 113
13833.55 95
13834.66 99
13835.77 108
13836.88 92
13838.00 99
13839.11 92
13840.22 90
13841.33 116
13842.44 96
13843.55 83
13844.67 89
13845.78 104
13846.89 116
13848.00 98
13849.11 98
13850.23 99
13851.34 107
13852.45 97
13853.56 85
13854.67 103
13855.79 102
13856.90 114
13858.01 133
13859.12 111
13860.24 95
13861.35 102
13862.46 118
13863.57 109
13864.69 100
13865.80 94
13866.91 109
13868.02 104
13869.14 115
13870.25 134
13871.36 112
13872.47 117
13873.59 98
13874.70 110
13875.81 99
13876.93 126
13878.04 108
13879.15 129
13880.27 147
13881.38 127
13882.49 157
13883.61 128
13884.72 150
13885.83 140
13886.95 149
13888.06 141
13889.17 136
13890.29 159
13891.40 153
13892.51 159
13893.63 152
13894.74 157
13895.86 138
13896.97 154
13898.08 152
13899.20 165
13900.31 139
13901.43 165
13902.54 150
13903.65 133
13904.77 131
13905.88 116
13907.00 110
13908.11 139
13909.23 115
13910.34 114
13911.45 126
13912.57 115
13913.68 105
13914.80 117
13915.91 124
13917.03 137
13918.14 143
13919.26 142
13920.37 115
13921.49 142
13922.60 137
13923.72 125
13924.83 130
13925.95 132
13927.06 115
13928.18 113
13929.29 125
13930.41 121
13931.52 118
13932.64 110
13933.75 136
13934.87 123
13935.98 116
13937.10 134
13938.21 124
13939.33 107
13940.45 117
13941.56 111
13942.68 107
13943.79 118
13944.91 116
13946.03 109
13947.14 106
13948.26 134
13949.37 92
13950.49 125
13951.60 97
13952.72 115
13953.84 124
13954.95 95
13956.07 101
13957.19 103
13958.30 93
13959.42 89
13960.54 121
13961.65 106
13962.77 121
13963.88 82
13965.00 105
13966.12 102
13967.23 127
13968.35 105
13969.47 107
13970.59 127
13971.70 104
13972.82 96
13973.94 85
13975.05 92
13976.17 106
13977.29 110
13978.40 89
13979.52 90
13980.64 102
13981.76 102
13982.87 107
13983.99 108
13985.11 119
13986.23 98
13987.34 102
13988.46 95
13989.58 102
13990.70 126
13991.81 87
13992.93 93
13994.05 103
13995.17 96
13996.29 100
13997.40 85
13998.52 116
13999.64 110
14000.76 98
14001.88 106
14002.99 101
14004.11 99
14005.23 109
14006.35 86
14007.47 65
14008.58 99
14009.70 108
14010.82 90
14011.94 89
14013.06 83
14014.18 105
14015.30 96
14016.41 78
14017.53 86
14018.65 96
14019.77 129
14020.89 123
14022.01 105
14023.13 93
14024.25 78
14025.37 92
14026.48 91
14027.60 114
14028.72 98
14029.84 113
14030.96 96
14032.08 87
14033.20 97
14034.32 90
14035.44 135
14036.56 112
14037.68 90
14038.80 98
14039.92 103
14041.04 97
14042.16 75
14043.28 91
14044.40 83
14045.52 115
14046.64 108
14047.76 99
14048.88 114
14050.00 117
14051.12 109
14052.24 104
14053.36 119
14054.48 104
14055.60 104
14056.72 115
14057.84 87
14058.96 110
14060.08 90
14061.20 105
14062.32 104
14063.44 123
14064.56 110
14065.68 116
14066.80 125
14067.92 130
14069.04 126
14070.16 96
14071.28 133
14072.41 101
14073.53 109
14074.65 115
14075.77 112
14076.89 105
14078.01 105
14079.13 91
14080.25 111
14081.37 101
14082.50 97
14083.62 119
14084.74 126
14085.86 125
14086.98 133
14088.10 155
14089.23 143
14090.35 142
14091.47 128
14092.59 155
14093.71 142
14094.83 141
14095.96 150
14097.08 128
14098.20 124
14099.32 150
14100.44 122
14101.57 136
14102.69 142
14103.81 118
14104.93 154
14106.05 129
14107.18 140
14108.30 160
14109.42 139
14110.54 122
14111.67 126
14112.79 110
14113.91 146
14115.03 135
14116.16 124
14117.28 129
14118.40 96
14119.53 113
14120.65 108
14121.77 103
14122.89 95
14124.02 97
14125.14 117
14126.26 130
14127.39 106
14128.51 85
14129.63 101
14130.76 126
14131.88 108
14133.00 117
14134.13 105
14135.25 124
14136.37 79
14137.50 88
14138.62 105
14139.74 79
14140.87 82
14141.99 97
14143.11 82
14144.24 71
14145.36 94
14146.49 92
14147.61 99
14148.73 86
14149.86 76
14150.98 90
14152.11 95
14153.23 93
14154.35 92
14155.48 92
14156.60 82
14157.73 73
14158.85 86
14159.98 86
14161.10 71
14162.23 85
14163.35 84
14164.47 77
14165.60 93
14166.72 94
14167.85 82
14168.97 99
14170.10 85
14171.22 90
14172.35 84
14173.47 100
14174.60 76
14175.72 88
14176.85 95
14177.97 76
14179.10 75
14180.22 84
14181.35 96
14182.47 82
14183.60 80
14184.72 83
14185.85 103
14186.98 114
14188.10 112
14189.23 102
14190.35 68
14191.48 75
14192.60 94
14193.73 92
14194.86 88
14195.98 72
14197.11 87
14198.23 84
14199.36 78
14200.49 66
14201.61 61
14202.74 94
14203.86 97
14204.99 81
14206.12 75
14207.24 89
14208.37 87
14209.50 77
14210.62 72
14211.75 88
14212.87 102
14214.00 78
14215.13 93
14216.25 87
14217.38 102
14218.51 76
14219.63 68
14220.76 76
14221.89 92
14223.02 83
14224.14 85
14225.27 74
14226.40 78
14227.52 78
14228.65 90
14229.78 112
14230.91 93
14232.03 76
14233.16 84
14234.29 78
14235.41 71
14236.54 80
14237.67 69
14238.80 91
14239.92 90
14241.05 88
14242.18 84
14243.31 85
14244.44 94
14245.56 95
14246.69 70
14247.82 66
14248.95 109
14250.08 83
14251.20 89
14252.33 78
14253.46 73
14254.59 89
14255.72 73
14256.84 71
14257.97 75
14259.10 70
14260.23 96
14261.36 84
14262.49 96
14263.62 87
14264.74 75
14265.87 90
14267.00 95
14268.13 77
14269.26 79
14270.39 77
14271.52 74
14272.65 79
14273.77 79
14274.90 62
14276.03 71
14277.16 83
14278.29 75
14279.42 73
14280.55 67
14281.68 81
14282.81 56
14283.94 52
14285.07 73
14286.20 75
14287.33 82
14288.45 66
14289.58 68
14290.71 67
14291.84 83
14292.97 66
14294.10 73
14295.23 85
14296.36 78
14297.49 78
14298.62 83
14299.75 92
14300.88 73
14302.01 85
14303.14 95
14304.27 91
14305.40 71
14306.53 67
14307.66 79
14308.79 64
14309.92 57
14311.05 63
14312.19 70
14313.32 57
14314.45 83
14315.58 69
14316.71 65
14317.84 45
14318.97 75
14320.10 83
14321.23 87
14322.36 57
14323.49 82
14324.62 91
14325.75 77
14326.89 61
14328.02 61
14329.15 67
14330.28 84
14331.41 87
14332.54 66
14333.67 78
14334.80 62
14335.94 75
14337.07 73
14338.20 57
14339.33 52
14340.46 90
14341.59 73
14342.73 59
14343.86 58
14344.99 60
14346.12 78
14347.25 66
14348.38 82
14349.52 83
14350.65 77
14351.78 74
14352.91 81
14354.04 64
14355.18 68
14356.31 78
14357.44 89
14358.57 63
14359.71 60
14360.84 64
14361.97 66
14363.10 78
14364.24 51
14365.37 69
14366.50 69
14367.63 74
14368.77 79
14369.90 50
14371.03 57
14372.16 66
14373.30 62
14374.43 74
14375.56 62
14376.70 69
14377.83 69
14378.96 69
14380.10 58
14381.23 67
14382.36 83
14383.50 63
14384.63 65
14385.76 56
14386.90 75
14388.03 82
14389.16 74
14390.30 83
14391.43 72
14392.56 57
14393.70 69
14394.83 73
14395.97 71
14397.10 50
14398.23 62
14399.37 67
14400.50 72
14401.63 64
14402.77 57
14403.90 69
14405.04 74
14406.17 69
14407.31 50
14408.44 73
14409.57 73
14410.71 85
14411.84 91
14412.98 71
14414.11 96
14415.25 53
14416.38 74
14417.52 69
14418.65 80
14419.79 73
14420.92 70
14422.05 65
14423.19 80
14424.32 59
14425.46 77
14426.59 90
14427.73 75
14428.86 69
14430.00 72
14431.14 75
14432.27 71
14433.41 86
14434.54 99
14435.68 101
14436.81 83
14437.95 69
14439.08 70
14440.22 64
14441.35 67
14442.49 87
14443.63 73
14444.76 91
14445.90 78
14447.03 87
14448.17 78
14449.30 79
14450.44 72
14451.58 74
14452.71 91
14453.85 56
14454.98 81
14456.12 90
14457.26 84
14458.39 71
14459.53 89
14460.67 63
14461.80 70
14462.94 98
14464.08 98
14465.21 75
14466.35 68
14467.48 77
14468.62 79
14469.76 89
14470.90 93
14472.03 87
14473.17 77
14474.31 92
14475.44 63
14476.58 77
14477.72 100
14478.85 85
14479.99 56
14481.13 84
14482.27 74
14483.40 70
14484.54 84
14485.68 61
14486.81 62
14487.95 86
14489.09 72
14490.23 79
14491.36 85
14492.50 79
14493.64 81
14494.78 93
14495.92 80
14497.05 59
14498.19 85
14499.33 90
14500.47 78
14501.60 64
14502.74 60
14503.88 89
14505.02 75
14506.16 56
14507.30 68
14508.43 66
14509.57 66
14510.71 88
14511.85 58
14512.99 66
14514.13 71
14515.26 65
14516.40 71
14517.54 76
14518.68 79
14519.82 70
14520.96 80
14522.10 75
14523.23 77
14524.37 66
14525.51 66
14526.65 67
14527.79 80
14528.93 73
14530.07 58
14531.21 70
14532.35 70
14533.49 76
14534.63 59
14535.76 69
14536.90 70
14538.04 72
14539.18 61
14540.32 76
14541.46 83
14542.60 63
14543.74 65
14544.88 85
14546.02 63
14547.16 67
14548.30 65
14549.44 67
14550.58 74
14551.72 55
14552.86 63
14554.00 78
14555.14 56
14556.28 58
14557.42 73
14558.56 70
14559.70 66
14560.84 79
14561.98 85
14563.12 53
14564.26 63
14565.40 62
14566.54 75
14567.68 68
14568.82 48
14569.96 51
14571.11 86
14572.25 64
14573.39 68
14574.53 62
14575.67 76
14576.81 83
14577.95 61
14579.09 70
14580.23 72
14581.37 61
14582.52 60
14583.66 63
14584.80 77
14585.94 43
14587.08 51
14588.22 62
14589.36 60
14590.50 52
14591.65 64
14592.79 77
14593.93 80
14595.07 68
14596.21 60
14597.35 69
14598.50 70
14599.64 50
14600.78 58
14601.92 66
14603.06 84
14604.21 82
14605.35 85
14606.49 43
14607.63 62
14608.77 52
14609.92 64
14611.06 71
14612.20 76
14613.34 70
14614.49 61
14615.63 70
14616.77 71
14617.91 68
14619.06 76
14620.20 52
14621.34 53
14622.48 76
14623.63 53
14624.77 52
14625.91 72
14627.06 68
14628.20 56
14629.34 49
14630.48 71
14631.63 55
14632.77 60
14633.91 56
14635.06 74
14636.20 68
14637.34 64
14638.49 56
14639.63 74
14640.77 90
14641.92 65
14643.06 78
14644.20 63
14645.35 63
14646.49 69
14647.64 59
14648.78 67
14649.92 68
14651.07 81
14652.21 70
14653.35 72
14654.50 56
14655.64 62
14656.79 71
14657.93 56
14659.07 52
14660.22 58
14661.36 53
14662.51 74
14663.65 66
14664.80 57
14665.94 69
14667.09 72
14668.23 60
14669.37 73
14670.52 55
14671.66 48
14672.81 64
14673.95 59
14675.10 54
14676.24 67
14677.39 66
14678.53 71
14679.68 68
14680.82 61
14681.97 59
14683.11 54
14684.26 77
14685.40 67
14686.55 63
14687.69 38
14688.84 57
14689.98 57
14691.13 79
14692.27 53
14693.42 51
14694.57 58
14695.71 38
14696.86 50
14698.00 55
14699.15 70
14700.29 55
14701.44 61
14702.59 46
14703.73 51
14704.88 54
14706.02 57
14707.17 54
14708.32 71
14709.46 57
14710.61 54
14711.75 58
14712.90 54
14714.05 42
14715.19 67
14716.34 50
14717.49 63
14718.63 67
14719.78 52
14720.93 57
14722.07 48
14723.22 53
14724.37 53
14725.51 66
14726.66 63
14727.81 67
14728.95 56
14730.10 60
14731.25 51
14732.39 60
14733.54 49
14734.69 63
14735.84 71
14736.98 53
14738.13 68
14739.28 49
14740.42 82
14741.57 67
14742.72 74
14743.87 57
14745.01 82
14746.16 55
14747.31 51
14748.46 56
14749.61 62
14750.75 71
14751.90 65
14753.05 74
14754.20 52
14755.34 63
14756.49 69
14757.64 50
14758.79 52
14759.94 54
14761.08 53
14762.23 69
14763.38 55
14764.53 68
14765.68 70
14766.83 70
14767.97 74
14769.12 59
14770.27 50
14771.42 53
14772.57 61
14773.72 49
14774.87 63
14776.01 53
14777.16 58
14778.31 77
14779.46 80
14780.61 61
14781.76 66
14782.91 76
14784.06 62
14785.21 63
14786.36 78
14787.50 68
14788.65 62
14789.80 64
14790.95 64
14792.10 79
14793.25 74
14794.40 81
14795.55 66
14796.70 76
14797.85 74
14799.00 82
14800.15 69
14801.30 69
14802.45 63
14803.60 69
14804.75 61
14805.90 66
14807.05 48
14808.20 52
14809.35 51
14810.50 78
14811.65 55
14812.80 53
14813.95 94
14815.10 59
14816.25 60
14817.40 71
14818.55 67
14819.70 47
14820.85 55
14822.00 55
14823.15 60
14824.30 47
14825.45 48
14826.60 52
14827.75 60
14828.91 59
14830.06 49
14831.21 68
14832.36 45
14833.51 70
14834.66 67
14835.81 55
14836.96 55
14838.11 58
14839.26 64
14840.42 67
14841.57 45
14842.72 63
14843.87 68
14845.02 80
14846.17 80
14847.32 52
14848.48 71
14849.63 49
14850.78 58
14851.93 54
14853.08 57
14854.23 55
14855.39 49
14856.54 59
14857.69 64
14858.84 50
14859.99 42
14861.15 62
14862.30 59
14863.45 55
14864.60 49
14865.75 47
14866.91 55
14868.06 61
14869.21 65
14870.36 51
14871.52 55
14872.67 61
14873.82 65
14874.97 62
14876.13 62
14877.28 43
14878.43 54
14879.59 49
14880.74 65
14881.89 67
14883.04 50
14884.20 59
14885.35 57
14886.50 58
14887.66 54
14888.81 64
14889.96 59
14891.12 50
14892.27 64
14893.42 48
14894.58 55
14895.73 47
14896.88 46
14898.04 55
14899.19 44
14900.34 71
14901.50 69
14902.65 53
14903.80 68
14904.96 69
14906.11 65
14907.27 76
14908.42 56
14909.57 49
14910.73 57
14911.88 82
14913.04 61
14914.19 60
14915.34 53
14916.50 70
14917.65 78
14918.81 55
14919.96 55
14921.11 62
14922.27 55
14923.42 76
14924.58 52
14925.73 49
14926.89 68
14928.04 52
14929.20 56
14930.35 50
14931.51 57
14932.66 56
14933.82 70
14934.97 73
14936.13 72
14937.28 53
14938.44 86
14939.59 69
14940.75 45
14941.90 58
14943.06 44
14944.21 66
14945.37 72
14946.52 48
14947.68 50
14948.83 50
14949.99 61
14951.14 63
14952.30 60
14953.46 43
14954.61 58
14955.77 63
14956.92 41
14958.08 58
14959.24 51
14960.39 58
14961.55 70
14962.70 67
14963.86 60
14965.02 41
14966.17 70
14967.33 47
14968.48 49
14969.64 48
14970.80 53
14971.95 61
14973.11 58
14974.27 72
14975.42 59
14976.58 64
14977.74 54
14978.89 54
14980.05 51
14981.21 68
14982.36 56
14983.52 51
14984.68 53
14985.83 63
14986.99 57
14988.15 51
14989.30 56
14990.46 55
14991.62 55
14992.77 64
14993.93 48
14995.09 53
14996.25 54
14997.40 53
14998.56 36
14999.72 44
15000.88 48
15002.03 42
15003.19 54
15004.35 45
15005.51 49
15006.66 52
15007.82 57
15008.98 57
15010.14 47
15011.30 58
15012.45 61
15013.61 52
15014.77 51
15015.93 75
15017.09 35
15018.24 56
15019.40 56
15020.56 52
15021.72 40
15022.88 72
15024.04 66
15025.19 53
15026.35 59
15027.51 55
15028.67 53
15029.83 51
15030.99 54
15032.15 62
15033.30 54
15034.46 45
15035.62 46
15036.78 48
15037.94 37
15039.10 62
15040.26 65
15041.42 51
15042.58 53
15043.73 51
15044.89 54
15046.05 48
15047.21 43
15048.37 51
15049.53 49
15050.69 54
15051.85 64
15053.01 52
15054.17 56
15055.33 57
15056.49 66
15057.65 67
15058.81 60
15059.97 50
15061.13 61
15062.29 45
15063.45 38
15064.61 49
15065.77 52
15066.93 55
15068.09 55
15069.25 39
15070.41 66
15071.57 54
15072.73 59
15073.89 46
15075.05 52
15076.21 53
15077.37 60
15078.53 51
15079.69 69
15080.85 53
15082.01 58
15083.17 66
15084.33 58
15085.49 55
15086.65 50
15087.82 58
15088.98 57
15090.14 46
15091.30 46
15092.46 59
15093.62 38
15094.78 43
15095.94 53
15097.10 53
15098.27 41
15099.43 54
15100.59 55
15101.75 53
15102.91 60
15104.07 61
15105.23 50
15106.40 42
15107.56 45
15108.72 53
15109.88 51
15111.04 40
15112.20 37
15113.37 59
15114.53 51
15115.69 40
15116.85 52
15118.01 58
15119.18 76
15120.34 65
15121.50 51
15122.66 51
15123.82 54
15124.99 64
15126.15 57
15127.31 64
15128.47 42
15129.64 48
15130.80 50
15131.96 60
15133.12 65
15134.29 50
15135.45 64
15136.61 71
15137.77 61
15138.94 42
15140.10 40
15141.26 42
15142.43 48
15143.59 59
15144.75 39
15145.92 55
15147.08 45
15148.24 47
15149.41 49
15150.57 43
15151.73 58
15152.90 54
15154.06 53
15155.22 55
15156.39 62
15157.55 35
15158.71 46
15159.88 52
15161.04 69
15162.20 56
15163.37 42
15164.53 49
15165.70 60
15166.86 46
15168.02 50
15169.19 54
15170.35 75
15171.52 57
15172.68 50
15173.84 41
15175.01 35
15176.17 52
15177.34 47
15178.50 43
15179.66 34
15180.83 42
15181.99 61
15183.16 52
15184.32 48
15185.49 51
15186.65 57
15187.82 46
15188.98 38
15190.15 35
15191.31 52
15192.48 43
15193.64 34
15194.81 51
15195.97 53
15197.14 58
15198.30 42
15199.47 49
15200.63 59
15201.80 45
15202.96 34
15204.13 57
15205.29 48
15206.46 52
15207.62 42
15208.79 51
15209.96 48
15211.12 55
15212.29 54
15213.45 41
15214.62 47
15215.78 44
15216.95 39
15218.12 52
15219.28 69
15220.45 54
15221.61 49
15222.78 54
15223.95 46
15225.11 52
15226.28 44
15227.44 42
15228.61 57
15229.78 46
15230.94 47
15232.11 54
15233.28 42
15234.44 51
15235.61 49
15236.78 54
15237.94 58
15239.11 57
15240.28 52
15241.44 43
15242.61 48
15243.78 44
15244.94 43
15246.11 48
15247.28 45
15248.44 54
15249.61 45
15250.78 35
15251.95 51
15253.11 53
15254.28 54
15255.45 43
15256.61 49
15257.78 46
15258.95 42
15260.12 52
15261.28 52
15262.45 48
15263.62 50
15264.79 51
15265.95 55
15267.12 48
15268.29 38
15269.46 50
15270.63 43
15271.79 46
15272.96 42
15274.13 44
15275.30 46
15276.47 51
15277.63 40
15278.80 41
15279.97 55
15281.14 58
15282.31 58
15283.48 32
15284.64 52
15285.81 68
15286.98 58
15288.15 47
15289.32 45
15290.49 47
15291.66 47
15292.82 48
15293.99 51
15295.16 39
15296.33 41
15297.50 35
15298.67 45
15299.84 40
15301.01 38
15302.18 54
15303.35 42
15304.51 42
15305.68 46
15306.85 28
15308.02 52
15309.19 47
15310.36 60
15311.53 61
15312.70 52
15313.87 58
15315.04 41
15316.21 34
15317.38 55
15318.55 44
15319.72 39
15320.89 46
15322.06 45
15323.23 59
15324.40 62
15325.57 61
15326.74 45
15327.91 47
15329.08 58
15330.25 42
15331.42 42
15332.59 45
15333.76 49
15334.93 58
15336.10 33
15337.27 45
15338.44 43
15339.61 50
15340.78 41
15341.95 52
15343.12 43
15344.29 55
15345.47 47
15346.64 38
15347.81 34
15348.98 59
15350.15 62
15351.32 64
15352.49 41
15353.66 46
15354.83 54
15356.00 37
15357.18 54
15358.35 57
15359.52 45
15360.69 58
15361.86 48
15363.03 46
15364.20 48
15365.38 60
15366.55 52
15367.72 60
15368.89 37
15370.06 39
15371.23 43
15372.41 48
15373.58 29
15374.75 51
15375.92 65
15377.09 65
15378.26 42
15379.44 51
15380.61 69
15381.78 61
15382.95 34
15384.13 36
15385.30 51
15386.47 67
15387.64 47
15388.82 53
15389.99 51
15391.16 35
15392.33 40
15393.51 41
15394.68 77
15395.85 46
15397.02 45
15398.20 52
15399.37 52
15400.54 50
15401.71 38
15402.89 51
15404.06 61
15405.23 48
15406.41 52
15407.58 52
15408.75 49
15409.93 43
15411.10 54
15412.27 56
15413.45 54
15414.62 48
15415.79 56
15416.97 47
15418.14 61
15419.31 70
15420.49 67
15421.66 57
15422.84 51
15424.01 58
15425.18 38
15426.36 45
15427.53 84
15428.70 65
15429.88 50
15431.05 43
15432.23 51
15433.40 64
15434.57 68
15435.75 49
15436.92 54
15438.10 63
15439.27 45
15440.45 45
15441.62 48
15442.80 53
15443.97 51
15445.14 48
15446.32 45
15447.49 38
15448.67 43
15449.84 60
15451.02 56
15452.19 42
15453.37 62
15454.54 39
15455.72 54
15456.89 51
15458.07 32
15459.24 44
15460.42 55
15461.59 59
15462.77 49
15463.94 51
15465.12 49
15466.29 54
15467.47 54
15468.65 47
15469.82 51
15471.00 46
15472.17 58
15473.35 48
15474.52 32
15475.70 49
15476.88 52
15478.05 71
15479.23 41
15480.40 60
15481.58 56
15482.76 52
15483.93 65
15485.11 42
15486.28 43
15487.46 49
15488.64 46
15489.81 40
15490.99 40
15492.16 34
15493.34 41
15494.52 51
15495.69 53
15496.87 45
15498.05 52
15499.22 58
15500.40 48
15501.58 39
15502.75 49
15503.93 34
15505.11 41
15506.28 27
15507.46 40
15508.64 53
15509.82 48
15510.99 41
15512.17 42
15513.35 64
15514.52 38
15515.70 52
15516.88 35
15518.06 43
15519.23 34
15520.41 50
15521.59 56
15522.77 36
15523.94 65
15525.12 46
15526.30 48
15527.48 42
15528.65 51
15529.83 52
15531.01 67
15532.19 52
15533.37 47
15534.54 51
15535.72 47
15536.90 35
15538.08 63
15539.26 40
15540.44 58
15541.61 53
15542.79 48
15543.97 48
15545.15 31
15546.33 40
15547.51 44
15548.68 52
15549.86 47
15551.04 52
15552.22 56
15553.40 45
15554.58 40
15555.76 57
15556.93 57
15558.11 37
15559.29 56
15560.47 48
15561.65 56
15562.83 59
15564.01 54
15565.19 56
15566.37 48
15567.55 42
15568.73 57
15569.91 44
15571.08 61
15572.26 67
15573.44 71
15574.62 44
15575.80 46
15576.98 63
15578.16 65
15579.34 42
15580.52 46
15581.70 63
15582.88 65
15584.06 51
15585.24 47
15586.42 64
15587.60 53
15588.78 41
15589.96 52
15591.14 71
15592.32 46
15593.50 62
15594.68 63
15595.86 78
15597.04 59
15598.22 59
15599.40 60
15600.58 61
15601.76 57
15602.95 50
15604.13 54
15605.31 55
15606.49 47
15607.67 56
15608.85 66
15610.03 49
15611.21 71
15612.39 55
15613.57 58
15614.75 64
15615.93 72
15617.12 56
15618.30 68
15619.48 47
15620.66 64
15621.84 74
15623.02 65
15624.20 59
15625.38 51
15626.57 68
15627.75 74
15628.93 62
15630.11 57
15631.29 64
15632.47 59
15633.66 57
15634.84 54
15636.02 67
15637.20 66
15638.38 68
15639.57 58
15640.75 68
15641.93 89
15643.11 51
15644.29 81
15645.48 67
15646.66 59
15647.84 56
15649.02 78
15650.21 72
15651.39 60
15652.57 69
15653.75 72
15654.94 61
15656.12 71
15657.30 67
15658.48 65
15659.67 65
15660.85 81
15662.03 71
15663.22 62
15664.40 58
15665.58 63
15666.76 76
15667.95 77
15669.13 81
15670.31 117
15671.50 73
15672.68 61
15673.86 79
15675.05 72
15676.23 64
15677.41 85
15678.60 66
15679.78 67
15680.96 88
15682.15 90
15683.33 90
15684.51 74
15685.70 76
15686.88 77
15688.07 71
15689.25 68
15690.43 68
15691.62 77
15692.80 91
15693.99 75
15695.17 90
15696.35 81
15697.54 92
15698.72 67
15699.91 82
15701.09 72
15702.28 75
15703.46 77
15704.64 86
15705.83 92
15707.01 80
15708.20 87
15709.38 99
15710.57 94
15711.75 93
15712.94 103
15714.12 104
15715.31 88
15716.49 110
15717.68 107
15718.86 83
15720.05 95
15721.23 90
15722.42 91
15723.60 96
15724.79 95
15725.97 86
15727.16 95
15728.34 116
15729.53 92
15730.71 101
15731.90 120
15733.08 123
15734.27 96
15735.46 112
15736.64 122
15737.83 118
15739.01 98
15740.20 95
15741.39 106
15742.57 121
15743.76 114
15744.94 129
15746.13 111
15747.31 119
15748.50 120
15749.69 115
15750.87 105
15752.06 125
15753.25 117
15754.43 127
15755.62 155
15756.81 131
15757.99 106
15759.18 133
15760.36 118
15761.55 111
15762.74 116
15763.92 105
15765.11 115
15766.30 101
15767.49 114
15768.67 110
15769.86 103
15771.05 105
15772.23 124
15773.42 94
15774.61 114
15775.79 128
15776.98 107
15778.17 120
15779.36 112
15780.54 93
15781.73 133
15782.92 107
15784.11 114
15785.29 119
15786.48 134
15787.67 106
15788.86 110
15790.04 88
15791.23 95
15792.42 89
15793.61 95
15794.79 86
15795.98 89
15797.17 106
15798.36 114
15799.55 91
15800.73 83
15801.92 95
15803.11 97
15804.30 98
15805.49 96
15806.68 80
15807.86 86
15809.05 81
15810.24 109
15811.43 87
15812.62 88
15813.81 83
15815.00 91
15816.18 108
15817.37 85
15818.56 77
15819.75 55
15820.94 90
15822.13 76
15823.32 84
15824.51 81
15825.70 66
15826.88 74
15828.07 102
15829.26 82
15830.45 72
15831.64 78
15832.83 64
15834.02 83
15835.21 84
15836.40 77
15837.59 98
15838.78 99
15839.97 83
15841.16 84
15842.35 65
15843.54 70
15844.73 72
15845.92 89
15847.11 80
15848.30 65
15849.49 68
15850.68 76
15851.87 77
15853.06 85
15854.25 82
15855.44 91
15856.63 90
15857.82 74
15859.01 54
15860.20 60
15861.39 76
15862.58 88
15863.77 68
15864.96 71
15866.15 81
15867.34 83
15868.53 53
15869.72 65
15870.91 66
15872.10 58
15873.29 83
15874.48 108
15875.68 82
15876.87 75
15878.06 83
15879.25 87
15880.44 81
15881.63 71
15882.82 70
15884.01 81
15885.20 84
15886.40 74
15887.59 77
15888.78 57
15889.97 58
15891.16 59
15892.35 100
15893.54 73
15894.74 65
15895.93 73
15897.12 79
15898.31 90
15899.50 86
15900.70 77
15901.89 76
15903.08 72
15904.27 92
15905.46 85
15906.66 64
15907.85 51
15909.04 71
15910.23 91
15911.42 66
15912.62 72
15913.81 73
15915.00 65
15916.19 88
15917.39 106
15918.58 82
15919.77 84
15920.96 79
15922.16 87
15923.35 79
15924.54 77
15925.73 69
15926.93 88
15928.12 76
15929.31 70
15930.51 75
15931.70 75
15932.89 88
15934.09 94
15935.28 87
15936.47 74
15937.67 73
15938.86 82
15940.05 75
15941.25 82
15942.44 92
15943.63 89
15944.83 97
15946.02 81
15947.21 75
15948.41 76
15949.60 89
15950.79 72
15951.99 71
15953.18 79
15954.38 75
15955.57 69
15956.76 57
15957.96 66
15959.15 73
15960.35 79
15961.54 70
15962.73 81
15963.93 80
15965.12 67
15966.32 75
15967.51 70
15968.71 64
15969.90 70
15971.09 74
15972.29 67
15973.48 66
15974.68 65
15975.87 65
15977.07 85
15978.26 76
15979.46 60
15980.65 59
15981.85 53
15983.04 65
15984.24 75
15985.43 59
15986.63 65
15987.82 60
15989.02 61
15990.21 57
15991.41 46
15992.60 51
15993.80 59
15994.99 60
15996.19 62
15997.39 54
15998.58 71
15999.78 52
16000.97 60
16002.17 61
16003.36 48
16004.56 56
16005.76 67
16006.95 82
16008.15 59
16009.34 72
16010.54 53
16011.73 72
16012.93 48
16014.13 41
16015.32 71
16016.52 64
16017.72 56
16018.91 44
16020.11 56
16021.30 72
16022.50 62
16023.70 50
16024.89 35
16026.09 54
16027.29 63
16028.48 63
16029.68 66
16030.88 84
16032.07 78
16033.27 73
16034.47 51
16035.67 43
16036.86 49
16038.06 63
16039.26 72
16040.45 65
16041.65 52
16042.85 73
16044.04 54
16045.24 49
16046.44 40
16047.64 52
16048.83 62
16050.03 68
16051.23 58
16052.43 57
16053.62 57
16054.82 66
16056.02 61
16057.22 69
16058.42 53
16059.61 61
16060.81 67
16062.01 59
16063.21 44
16064.41 45
16065.60 68
16066.80 58
16068.00 57
16069.20 53
16070.40 45
16071.59 43
16072.79 48
16073.99 47
16075.19 48
16076.39 43
16077.59 63
16078.78 60
16079.98 53
16081.18 52
16082.38 50
16083.58 51
16084.78 53
16085.98 41
16087.18 40
16088.37 42
16089.57 49
16090.77 54
16091.97 46
16093.17 54
16094.37 49
16095.57 50
16096.77 60
16097.97 49
16099.17 46
16100.37 57
16101.57 56
16102.77 46
16103.96 55
16105.16 66
16106.36 54
16107.56 72
16108.76 54
16109.96 68
16111.16 66
16112.36 59
16113.56 56
16114.76 44
16115.96 48
16117.16 52
16118.36 58
16119.56 61
16120.76 63
16121.96 59
16123.16 61
16124.36 46
16125.56 46
16126.76 63
16127.96 65
16129.16 50
16130.37 50
16131.57 64
16132.77 62
16133.97 47
16135.17 40
16136.37 43
16137.57 54
16138.77 49
16139.97 52
16141.17 48
16142.37 57
16143.57 60
16144.77 45
16145.98 48
16147.18 56
16148.38 57
16149.58 52
16150.78 45
16151.98 40
16153.18 60
16154.38 52
16155.59 64
16156.79 59
16157.99 39
16159.19 48
16160.39 58
16161.59 46
16162.80 57
16164.00 54
16165.20 52
16166.40 42
16167.60 47
16168.80 47
16170.01 35
16171.21 48
16172.41 45
16173.61 40
16174.81 43
16176.02 29
16177.22 42
16178.42 43
16179.62 47
16180.83 50
16182.03 38
16183.23 53
16184.43 27
16185.64 32
16186.84 41
16188.04 39
16189.24 47
16190.45 26
16191.65 45
16192.85 46
16194.06 37
16195.26 48
16196.46 43
16197.66 42
16198.87 49
16200.07 36
16201.27 47
16202.48 46
16203.68 44
16204.88 41
16206.09 54
16207.29 69
16208.49 60
16209.70 57
16210.90 46
16212.10 68
16213.31 48
16214.51 49
16215.71 49
16216.92 48
16218.12 57
16219.33 60
16220.53 42
16221.73 50
16222.94 41
16224.14 54
16225.35 57
16226.55 47
16227.75 55
16228.96 45
16230.16 49
16231.37 46
16232.57 37
16233.77 52
16234.98 58
16236.18 54
16237.39 51
16238.59 39
16239.80 42
16241.00 64
16242.21 58
16243.41 46
16244.62 35
16245.82 51
16247.03 54
16248.23 52
16249.44 39
16250.64 46
16251.85 42
16253.05 41
16254.26 42
16255.46 63
16256.67 39
16257.87 55
16259.08 48
16260.28 48
16261.49 49
16262.69 53
16263.90 47
16265.10 61
16266.31 57
16267.51 53
16268.72 57
16269.93 69
16271.13 41
16272.34 43
16273.54 42
16274.75 53
16275.96 32
16277.16 34
16278.37 49
16279.57 57
16280.78 60
16281.99 51
16283.19 60
16284.40 48
16285.60 46
16286.81 46
16288.02 46
16289.22 53
16290.43 46
16291.64 58
16292.84 52
16294.05 54
16295.26 64
16296.46 47
16297.67 42
16298.88 53
16300.08 47
16301.29 65
16302.50 49
16303.70 38
16304.91 60
16306.12 64
16307.32 51
16308.53 49
16309.74 49
16310.95 53
16312.15 44
16313.36 53
16314.57 60
16315.78 56
16316.98 54
16318.19 45
16319.40 69
16320.61 44
16321.81 42
16323.02 62
16324.23 55
16325.44 60
16326.64 57
16327.85 56
16329.06 47
16330.27 57
16331.48 58
16332.68 42
16333.89 61
16335.10 62
16336.31 51
16337.52 62
16338.72 67
16339.93 62
16341.14 49
16342.35 61
16343.56 55
16344.77 57
16345.98 53
16347.18 52
16348.39 59
16349.60 46
16350.81 54
16352.02 51
16353.23 49
16354.44 53
16355.65 56
16356.85 49
16358.06 39
16359.27 40
16360.48 38
16361.69 37
16362.90 45
16364.11 43
16365.32 50
16366.53 50
16367.74 49
16368.95 45
16370.16 49
16371.36 43
16372.57 51
16373.78 66
16374.99 44
16376.20 42
16377.41 62
16378.62 52
16379.83 65
16381.04 60
16382.25 54
16383.46 72
16384.67 52
16385.88 37
16387.09 46
16388.30 35
16389.51 41
16390.72 32
16391.93 24
16393.14 46
16394.35 35
16395.56 35
16396.77 38
16397.98 53
16399.19 38
16400.41 57
16401.62 49
16402.83 40
16404.04 37
16405.25 60
16406.46 35
16407.67 41
16408.88 39
16410.09 36
16411.30 38
16412.51 44
16413.72 44
16414.94 49
16416.15 57
16417.36 44
16418.57 39
16419.78 53
16420.99 50
16422.20 42
16423.41 38
16424.63 44
16425.84 45
16427.05 52
16428.26 37
16429.47 31
16430.68 39
16431.90 60
16433.11 51
16434.32 42
16435.53 39
16436.74 52
16437.95 34
16439.17 44
16440.38 31
16441.59 42
16442.80 44
16444.01 30
16445.23 31
16446.44 30
16447.65 40
16448.86 45
16450.08 33
16451.29 56
16452.50 27
16453.71 45
16454.93 42
16456.14 51
16457.35 35
16458.56 48
16459.78 49
16460.99 37
16462.20 37
16463.42 43
16464.63 51
16465.84 61
16467.05 41
16468.27 36
16469.48 38
16470.69 40
16471.91 56
16473.12 44
16474.33 32
16475.55 36
16476.76 38
16477.97 27
16479.19 40
16480.40 32
16481.61 42
16482.83 47
16484.04 37
16485.25 44
16486.47 36
16487.68 42
16488.90 44
16490.11 26
16491.32 37
16492.54 46
16493.75 38
16494.97 33
16496.18 33
16497.39 35
16498.61 40
16499.82 35
16501.04 23
16502.25 46
16503.47 41
16504.68 37
16505.89 37
16507.11 23
16508.32 35
16509.54 47
16510.75 38
16511.97 59
16513.18 40
16514.40 32
16515.61 33
16516.83 40
16518.04 43
16519.26 43
16520.47 46
16521.69 32
16522.90 36
16524.12 36
16525.33 54
16526.55 39
16527.76 36
16528.98 42
16530.19 24
16531.41 36
16532.62 37
16533.84 41
16535.05 58
16536.27 36
16537.49 37
16538.70 42
16539.92 33
16541.13 46
16542.35 44
16543.56 37
16544.78 31
16546.00 43
16547.21 41
16548.43 46
16549.64 34
16550.86 40
16552.08 32
16553.29 50
16554.51 33
16555.73 31
16556.94 44
16558.16 49
16559.37 45
16560.59 36
16561.81 53
16563.02 51
16564.24 33
16565.46 50
16566.67 51
16567.89 32
16569.11 54
16570.32 50
16571.54 35
16572.76 31
16573.98 43
16575.19 44
16576.41 32
16577.63 45
16578.84 39
16580.06 59
16581.28 37
16582.50 47
16583.71 54
16584.93 34
16586.15 55
16587.36 43
16588.58 42
16589.80 37
16591.02 40
16592.24 37
16593.45 31
16594.67 23
16595.89 37
16597.11 41
16598.32 43
16599.54 39
16600.76 27
16601.98 32
16603.20 46
16604.41 49
16605.63 44
16606.85 32
16608.07 38
16609.29 30
16610.51 26
16611.72 42
16612.94 31
16614.16 44
16615.38 43
16616.60 39
16617.82 43
16619.03 46
16620.25 45
16621.47 58
16622.69 40
16623.91 41
16625.13 43
16626.35 51
16627.57 43
16628.79 21
16630.00 31
16631.22 35
16632.44 34
16633.66 28
16634.88 25
16636.10 34
16637.32 49
16638.54 45
16639.76 37
16640.98 30
16642.20 34
16643.42 30
16644.64 31
16645.86 83
16647.08 45
16648.30 56
16649.51 40
16650.73 34
16651.95 39
16653.17 41
16654.39 30
16655.61 33
16656.83 35
16658.05 31
16659.27 30
16660.49 53
16661.71 33
16662.93 36
16664.16 45
16665.38 39
16666.60 47
16667.82 23
16669.04 41
16670.26 50
16671.48 36
16672.70 21
16673.92 45
16675.14 39
16676.36 45
16677.58 31
16678.80 38
16680.02 32
16681.24 34
16682.46 43
16683.69 39
16684.91 36
16686.13 36
16687.35 42
16688.57 44
16689.79 34
16691.01 39
16692.23 47
16693.46 51
16694.68 58
16695.90 30
16697.12 33
16698.34 45
16699.56 48
16700.78 31
16702.01 34
16703.23 52
16704.45 35
16705.67 36
16706.89 30
16708.12 29
16709.34 37
16710.56 47
16711.78 39
16713.00 45
16714.23 29
16715.45 37
16716.67 27
16717.89 32
16719.11 34
16720.34 34
16721.56 40
16722.78 26
16724.00 39
16725.23 52
16726.45 43
16727.67 35
16728.89 46
16730.12 43
16731.34 31
16732.56 37
16733.79 48
16735.01 21
16736.23 26
16737.45 35
16738.68 37
16739.90 41
16741.12 40
16742.35 37
16743.57 44
16744.79 26
16746.02 29
16747.24 35
16748.46 43
16749.69 48
16750.91 36
16752.13 36
16753.36 36
16754.58 33
16755.80 56
16757.03 32
16758.25 38
16759.48 36
16760.70 36
16761.92 43
16763.15 42
16764.37 38
16765.60 49
16766.82 42
16768.04 42
16769.27 39
16770.49 40
16771.72 44
16772.94 42
16774.16 32
16775.39 44
16776.61 50
16777.84 54
16779.06 38
16780.29 40
16781.51 36
16782.74 43
16783.96 40
16785.19 35
16786.41 28
16787.64 40
16788.86 49
16790.09 51
16791.31 46
16792.54 35
16793.76 50
16794.99 40
16796.21 45
16797.44 35
16798.66 35
16799.89 42
16801.11 57
16802.34 35
16803.56 39
16804.79 47
16806.01 56
16807.24 53
16808.46 37
16809.69 39
16810.92 49
16812.14 31
16813.37 47
16814.59 39
16815.82 45
16817.04 55
16818.27 41
16819.50 37
16820.72 44
16821.95 46
16823.17 42
16824.40 57
16825.63 44
16826.85 21
16828.08 33
16829.31 35
16830.53 31
16831.76 47
16832.99 46
16834.21 48
16835.44 55
16836.67 61
16837.89 39
16839.12 38
16840.35 55
16841.57 42
16842.80 43
16844.03 36
16845.25 39
16846.48 39
16847.71 42
16848.93 45
16850.16 37
16851.39 53
16852.62 57
16853.84 46
16855.07 46
16856.30 46
16857.52 59
16858.75 40
16859.98 44
16861.21 50
16862.43 49
16863.66 42
16864.89 57
16866.12 48
16867.35 28
16868.57 50
16869.80 59
16871.03 53
16872.26 41
16873.48 40
16874.71 39
16875.94 39
16877.17 44
16878.40 38
16879.63 72
16880.85 58
16882.08 38
16883.31 48
16884.54 46
16885.77 59
16887.00 59
16888.22 59
16889.45 49
16890.68 41
16891.91 53
16893.14 54
16894.37 54
16895.60 39
16896.82 68
16898.05 46
16899.28 50
16900.51 47
16901.74 57
16902.97 63
16904.20 68
16905.43 45
16906.66 38
16907.89 45
16909.12 38
16910.34 39
16911.57 42
16912.80 42
16914.03 55
16915.26 60
16916.49 56
16917.72 51
16918.95 33
16920.18 47
16921.41 47
16922.64 46
16923.87 46
16925.10 49
16926.33 54
16927.56 64
16928.79 40
16930.02 39
16931.25 53
16932.48 45
16933.71 54
16934.94 46
16936.17 33
16937.40 42
16938.63 51
16939.86 39
16941.09 59
16942.32 58
16943.55 44
16944.78 50
16946.01 47
16947.24 50
16948.48 54
16949.71 43
16950.94 29
16952.17 51
16953.40 39
16954.63 40
16955.86 42
16957.09 33
16958.32 37
16959.55 42
16960.79 35
16962.02 43
16963.25 38
16964.48 32
16965.71 46
16966.94 29
16968.17 55
16969.40 53
16970.64 44
16971.87 24
16973.10 32
16974.33 48
16975.56 62
16976.79 33
16978.03 33
16979.26 47
16980.49 50
16981.72 36
16982.95 37
16984.19 46
16985.42 32
16986.65 42
16987.88 36
16989.11 54
16990.35 44
16991.58 31
16992.81 28
16994.04 36
16995.28 28
16996.51 37
16997.74 40
16998.97 48
17000.21 34
17001.44 39
17002.67 43
17003.90 38
17005.14 40
17006.37 38
17007.60 56
17008.84 41
17010.07 38
17011.30 46
17012.53 28
17013.77 34
17015.00 39
17016.23 48
17017.47 53
17018.70 30
17019.93 46
17021.17 31
17022.40 41
17023.63 22
17024.87 39
17026.10 22
17027.33 30
17028.57 42
17029.80 42
17031.04 35
17032.27 19
17033.50 46
17034.74 46
17035.97 61
17037.20 38
17038.44 46
17039.67 29
17040.91 33
17042.14 34
17043.37 25
17044.61 51
17045.84 44
17047.08 29
17048.31 35
17049.55 32
17050.78 37
17052.02 44
17053.25 32
17054.48 31
17055.72 21
17056.95 38
17058.19 49
17059.42 41
17060.66 29
17061.89 46
17063.13 46
17064.36 47
17065.60 52
17066.83 37
17068.07 51
17069.30 38
17070.54 40
17071.77 33
17073.01 39
17074.24 32
17075.48 36
17076.71 27
17077.95 39
17079.19 52
17080.42 38
17081.66 29
17082.89 28
17084.13 45
17085.36 46
17086.60 34
17087.83 37
17089.07 32
17090.31 40
17091.54 45
17092.78 29
17094.01 38
17095.25 43
17096.49 41
17097.72 41
17098.96 34
17100.19 30
17101.43 45
17102.67 36
17103.90 36
17105.14 29
17106.38 58
17107.61 46
17108.85 37
17110.09 34
17111.32 36
17112.56 38
17113.80 42
17115.03 43
17116.27 39
17117.51 37
17118.74 35
17119.98 46
17121.22 31
17122.45 40
17123.69 27
17124.93 37
17126.17 52
17127.40 35
17128.64 34
17129.88 60
17131.12 53
17132.35 37
17133.59 35
17134.83 36
17136.07 31
17137.30 37
17138.54 32
17139.78 23
17141.02 34
17142.25 33
17143.49 31
17144.73 31
17145.97 29
17147.20 37
17148.44 36
17149.68 23
17150.92 35
17152.16 30
17153.40 30
17154.63 48
17155.87 30
17157.11 27
17158.35 43
17159.59 43
17160.83 29
17162.06 25
17163.30 30
17164.54 28
17165.78 36
17167.02 27
17168.26 29
17169.50 38
17170.73 42
17171.97 32
17173.21 35
17174.45 25
17175.69 33
17176.93 38
17178.17 41
17179.41 23
17180.65 31
17181.89 43
17183.12 38
17184.36 28
17185.60 34
17186.84 28
17188.08 31
17189.32 26
17190.56 30
17191.80 34
17193.04 27
17194.28 46
17195.52 41
17196.76 32
17198.00 26
17199.24 28
17200.48 37
17201.72 25
17202.96 41
17204.20 36
17205.44 45
17206.68 27
17207.92 42
17209.16 35
17210.40 44
17211.64 41
17212.88 28
17214.12 35
17215.36 48
17216.60 59
17217.84 42
17219.08 33
17220.32 25
17221.56 31
17222.80 39
17224.04 28
17225.29 30
17226.53 35
17227.77 33
17229.01 35
17230.25 21
17231.49 26
17232.73 54
17233.97 37
17235.21 42
17236.45 43
17237.70 45
17238.94 38
17240.18 36
17241.42 33
17242.66 30
17243.90 42
17245.14 30
17246.39 27
17247.63 28
17248.87 28
17250.11 34
17251.35 30
17252.59 27
17253.84 28
17255.08 35
17256.32 34
17257.56 35
17258.80 37
17260.05 31
17261.29 35
17262.53 33
17263.77 29
17265.01 36
17266.26 30
17267.50 37
17268.74 41
17269.98 40
17271.23 39
17272.47 24
17273.71 37
17274.95 35
17276.20 44
17277.44 30
17278.68 41
17279.92 26
17281.17 24
17282.41 33
17283.65 30
17284.90 36
17286.14 44
17287.38 28
17288.62 32
17289.87 41
17291.11 32
17292.35 41
17293.60 26
17294.84 32
17296.08 33
17297.33 45
17298.57 35
17299.81 40
17301.06 36
17302.30 39
17303.54 34
17304.79 20
17306.03 33
17307.28 24
17308.52 38
17309.76 36
17311.01 26
17312.25 28
17313.49 35
17314.74 35
17315.98 39
17317.23 29
17318.47 35
17319.72 39
17320.96 37
17322.20 34
17323.45 26
17324.69 34
17325.94 39
17327.18 50
17328.43 41
17329.67 18
17330.91 29
17332.16 34
17333.40 21
17334.65 48
17335.89 36
17337.14 36
17338.38 33
17339.63 34
17340.87 39
17342.12 31
17343.36 31
17344.61 21
17345.85 36
17347.10 41
17348.34 46
17349.59 29
17350.83 36
17352.08 37
17353.33 32
17354.57 36
17355.82 29
17357.06 30
17358.31 48
17359.55 43
17360.80 30
17362.04 36
17363.29 43
17364.54 42
17365.78 42
17367.03 41
17368.27 20
17369.52 33
17370.77 41
17372.01 35
17373.26 26
17374.50 35
17375.75 40
17377.00 49
17378.24 49
17379.49 21
17380.74 22
17381.98 39
17383.23 49
17384.47 27
17385.72 22
17386.97 36
17388.21 35
17389.46 35
17390.71 38
17391.95 37
17393.20 41
17394.45 24
17395.70 30
17396.94 23
17398.19 38
17399.44 34
17400.68 38
17401.93 23
17403.18 28
17404.42 35
17405.67 26
17406.92 46
17408.17 32
17409.41 29
17410.66 33
17411.91 40
17413.16 37
17414.40 30
17415.65 27
17416.90 42
17418.15 27
17419.40 29
17420.64 26
17421.89 27
17423.14 26
17424.39 37
17425.63 29
17426.88 32
17428.13 41
17429.38 26
17430.63 29
17431.88 24
17433.12 34
17434.37 31
17435.62 40
17436.87 35
17438.12 32
17439.37 30
17440.61 35
17441.86 48
17443.11 33
17444.36 27
17445.61 27
17446.86 36
17448.11 33
17449.36 32
17450.60 29
17451.85 28
17453.10 27
17454.35 20
17455.60 24
17456.85 29
17458.10 36
17459.35 21
17460.60 42
17461.85 23
17463.10 35
17464.34 39
17465.59 38
17466.84 29
17468.09 31
17469.34 30
17470.59 39
17471.84 28
17473.09 33
17474.34 27
17475.59 28
17476.84 28
17478.09 28
17479.34 25
17480.59 27
17481.84 37
17483.09 32
17484.34 22
17485.59 25
17486.84 34
17488.09 29
17489.34 57
17490.59 35
17491.84 28
17493.09 41
17494.34 30
17495.59 40
17496.84 36
17498.10 44
17499.35 34
17500.60 24
17501.85 34
17503.10 28
17504.35 32
17505.60 35
17506.85 30
17508.10 22
17509.35 31
17510.60 32
17511.86 31
17513.11 36
17514.36 35
17515.61 28
17516.86 28
17518.11 27
17519.36 29
17520.61 31
17521.87 30
17523.12 35
17524.37 29
17525.62 40
17526.87 39
17528.12 32
17529.38 27
17530.63 38
17531.88 46
17533.13 47
17534.38 31
17535.63 23
17536.89 27
17538.14 27
17539.39 29
17540.64 31
17541.89 38
17543.15 28
17544.40 31
17545.65 48
17546.90 34
17548.16 47
17549.41 27
17550.66 58
17551.91 43
17553.17 22
17554.42 36
17555.67 22
17556.92 36
17558.18 27
17559.43 33
17560.68 36
17561.94 41
17563.19 39
17564.44 28
17565.69 24
17566.95 40
17568.20 24
17569.45 35
17570.71 33
17571.96 23
17573.21 25
17574.47 28
17575.72 30
17576.97 31
17578.23 30
17579.48 29
17580.73 37
17581.99 29
17583.24 32
17584.50 23
17585.75 32
17587.00 37
17588.26 32
17589.51 42
17590.76 38
17592.02 35
17593.27 28
17594.53 23
17595.78 21
17597.04 31
17598.29 36
17599.54 18
17600.80 25
17602.05 35
17603.31 21
17604.56 30
17605.82 36
17607.07 22
17608.32 37
17609.58 36
17610.83 29
17612.09 37
17613.34 34
17614.60 39
17615.85 50
17617.11 36
17618.36 33
17619.62 35
17620.87 45
17622.13 37
17623.38 40
17624.64 39
17625.89 35
17627.15 30
17628.40 34
17629.66 32
17630.91 34
17632.17 37
17633.43 27
17634.68 33
17635.94 24
17637.19 34
17638.45 41
17639.70 30
17640.96 27
17642.21 35
17643.47 49
17644.73 31
17645.98 31
17647.24 38
17648.49 36
17649.75 32
17651.01 30
17652.26 28
17653.52 31
17654.77 27
17656.03 31
17657.29 32
17658.54 38
17659.80 43
17661.06 31
17662.31 33
17663.57 37
17664.83 22
17666.08 30
17667.34 20
17668.60 31
17669.85 24
17671.11 23
17672.37 30
17673.62 23
17674.88 22
17676.14 24
17677.39 36
17678.65 26
17679.91 25
17681.17 28
17682.42 30
17683.68 45
17684.94 27
17686.19 34
17687.45 19
17688.71 34
17689.97 47
17691.22 25
17692.48 33
17693.74 31
17695.00 38
17696.26 44
17697.51 47
17698.77 31
17700.03 33
17701.29 40
17702.54 39
17703.80 26
17705.06 29
17706.32 32
17707.58 37
17708.83 29
17710.09 22
17711.35 27
17712.61 35
17713.87 35
17715.13 30
17716.38 33
17717.64 20
17718.90 30
17720.16 37
17721.42 33
17722.68 25
17723.94 36
17725.19 42
17726.45 32
17727.71 35
17728.97 28
17730.23 23
17731.49 27
17732.75 32
17734.01 25
17735.27 23
17736.53 28
17737.78 44
17739.04 22
17740.30 35
17741.56 33
17742.82 31
17744.08 30
17745.34 22
17746.60 31
17747.86 34
17749.12 33
17750.38 29
17751.64 33
17752.90 26
17754.16 20
17755.42 27
17756.68 30
17757.94 23
17759.20 30
17760.46 12
17761.72 32
17762.98 28
17764.24 33
17765.50 33
17766.76 31
17768.02 25
17769.28 30
17770.54 33
17771.80 23
17773.06 13
17774.32 25
17775.58 32
17776.84 27
17778.10 19
17779.36 26
17780.62 30
17781.88 29
17783.15 24
17784.41 36
17785.67 33
17786.93 23
17788.19 21
17789.45 23
17790.71 27
17791.97 40
17793.23 27
17794.49 23
17795.76 19
17797.02 38
17798.28 43
17799.54 27
17800.80 25
17802.06 32
17803.32 29
17804.59 27
17805.85 26
17807.11 36
17808.37 36
17809.63 24
17810.89 22
17812.16 22
17813.42 29
17814.68 53
17815.94 41
17817.20 42
17818.47 34
17819.73 36
17820.99 33
17822.25 30
17823.51 21
17824.78 26
17826.04 45
17827.30 35
17828.56 30
17829.83 26
17831.09 29
17832.35 33
17833.61 30
17834.88 31
17836.14 28
17837.40 23
17838.67 33
17839.93 36
17841.19 36
17842.45 31
17843.72 27
17844.98 28
17846.24 25
17847.51 19
17848.77 22
17850.03 32
17851.30 35
17852.56 24
17853.82 38
17855.09 30
17856.35 22
17857.61 25
17858.88 28
17860.14 12
17861.40 32
17862.67 24
17863.93 25
17865.19 25
17866.46 27
17867.72 31
17868.99 23
17870.25 29
17871.51 23
17872.78 39
17874.04 23
17875.31 30
17876.57 36
17877.83 31
17879.10 34
17880.36 30
17881.63 38
17882.89 14
17884.15 25
17885.42 28
17886.68 32
17887.95 27
17889.21 21
17890.48 32
17891.74 24
17893.01 27
17894.27 21
17895.54 32
17896.80 16
17898.07 27
17899.33 42
17900.60 50
17901.86 30
17903.13 29
17904.39 34
17905.66 33
17906.92 17
17908.19 23
17909.45 25
17910.72 26
17911.98 29
17913.25 32
17914.51 33
17915.78 37
17917.05 31
17918.31 20
17919.58 25
17920.84 26
17922.11 33
17923.37 33
17924.64 23
17925.91 22
17927.17 18
17928.44 19
17929.70 23
17930.97 21
17932.24 18
17933.50 24
17934.77 25
17936.03 14
17937.30 31
17938.57 23
17939.83 27
17941.10 39
17942.37 28
17943.63 37
17944.90 15
17946.17 29
17947.43 41
17948.70 16
17949.97 27
17951.23 21
17952.50 18
17953.77 42
17955.03 45
17956.30 28
17957.57 27
17958.83 26
17960.10 21
17961.37 22
17962.64 29
17963.90 25
17965.17 22
17966.44 35
17967.70 46
17968.97 30
17970.24 31
17971.51 21
17972.77 35
17974.04 30
17975.31 38
17976.58 18
17977.85 22
17979.11 26
17980.38 37
17981.65 34
17982.92 25
17984.18 26
17985.45 32
17986.72 26
17987.99 26
17989.26 21
17990.52 16
17991.79 20
17993.06 21
17994.33 35
17995.60 28
17996.87 19
17998.13 19
17999.40 33
18000.67 24
18001.94 24
18003.21 27
18004.48 27
18005.75 17
18007.02 28
18008.28 19
18009.55 17
18010.82 20
18012.09 37
18013.36 34
18014.63 33
18015.90 25
18017.17 35
18018.44 35
18019.71 31
18020.97 19
18022.24 24
18023.51 37
18024.78 29
18026.05 30
18027.32 29
18028.59 26
18029.86 30
18031.13 31
18032.40 25
18033.67 28
18034.94 31
18036.21 31
18037.48 25
18038.75 29
18040.02 28
18041.29 29
18042.56 25
18043.83 29
18045.10 30
18046.37 24
18047.64 23
18048.91 27
18050.18 43
18051.45 29
18052.72 29
18053.99 32
18055.26 29
18056.53 34
18057.80 23
18059.07 23
18060.34 30
18061.61 27
18062.88 21
18064.16 33
18065.43 32
18066.70 11
18067.97 21
18069.24 20
18070.51 29
18071.78 25
18073.05 36
18074.32 26
18075.59 26
18076.87 31
18078.14 17
18079.41 27
18080.68 17
18081.95 22
18083.22 39
18084.49 27
18085.77 37
18087.04 25
18088.31 32
18089.58 26
18090.85 22
18092.12 19
18093.40 35
18094.67 29
18095.94 29
18097.21 41
18098.48 28
18099.76 19
18101.03 14
18102.30 20
18103.57 25
18104.84 20
18106.12 25
18107.39 32
18108.66 29
18109.93 30
18111.21 26
18112.48 24
18113.75 24
18115.02 29
18116.30 23
18117.57 28
18118.84 16
18120.11 19
18121.39 30
18122.66 23
18123.93 19
18125.21 24
18126.48 23
18127.75 49
18129.02 30
18130.30 30
18131.57 28
18132.84 29
18134.12 47
18135.39 20
18136.66 22
18137.94 23
18139.21 16
18140.48 34
18141.76 25
18143.03 17
18144.31 25
18145.58 32
18146.85 17
18148.13 23
18149.40 20
18150.67 25
18151.95 26
18153.22 34
18154.50 25
18155.77 27
18157.04 22
18158.32 26
18159.59 22
18160.87 28
18162.14 22
18163.41 22
18164.69 21
18165.96 27
18167.24 27
18168.51 24
18169.79 23
18171.06 23
18172.34 23
18173.61 30
18174.89 36
18176.16 22
18177.43 28
18178.71 37
18179.98 28
18181.26 22
18182.53 26
18183.81 22
18185.08 22
18186.36 18
18187.63 20
18188.91 26
18190.18 24
18191.46 22
18192.74 32
18194.01 19
18195.29 16
18196.56 18
18197.84 30
18199.11 29
18200.39 19
18201.66 16
18202.94 30
18204.22 27
18205.49 23
18206.77 20
18208.04 18
18209.32 25
18210.59 20
18211.87 22
18213.15 16
18214.42 12
18215.70 26
18216.97 24
18218.25 23
18219.53 20
18220.80 31
18222.08 24
18223.36 22
18224.63 25
18225.91 18
18227.19 23
18228.46 35
18229.74 13
18231.02 21
18232.29 22
18233.57 22
18234.85 26
18236.12 17
18237.40 30
18238.68 33
18239.95 22
18241.23 18
18242.51 36
18243.78 26
18245.06 31
18246.34 31
18247.62 21
18248.89 29
18250.17 27
18251.45 44
18252.73 30
18254.00 18
18255.28 32
18256.56 28
18257.84 24
18259.11 14
18260.39 28
18261.67 26
18262.95 14
18264.22 27
18265.50 41
18266.78 30
18268.06 36
18269.34 36
18270.61 38
18271.89 19
18273.17 44
18274.45 24
18275.73 29
18277.01 18
18278.28 29
18279.56 34
18280.84 37
18282.12 34
18283.40 25
18284.68 42
18285.95 38
18287.23 28
18288.51 43
18289.79 27
18291.07 29
18292.35 34
18293.63 24
18294.91 48
18296.19 26
18297.46 26
18298.74 36
18300.02 23
18301.30 21
18302.58 24
18303.86 25
18305.14 41
18306.42 28
18307.70 23
18308.98 31
18310.26 37
18311.54 37
18312.82 28
18314.10 27
18315.37 26
18316.65 25
18317.93 25
18319.21 26
18320.49 28
18321.77 31
18323.05 23
18324.33 20
18325.61 32
18326.89 24
18328.17 27
18329.45 27
18330.73 23
18332.01 22
18333.29 29
18334.57 19
18335.86 27
18337.14 27
18338.42 16
18339.70 17
18340.98 25
18342.26 26
18343.54 21
18344.82 21
18346.10 31
18347.38 31
18348.66 13
18349.94 29
18351.22 19
18352.50 32
18353.78 32
18355.07 20
18356.35 22
18357.63 27
18358.91 25
18360.19 37
18361.47 28
18362.75 32
18364.03 24
18365.32 26
18366.60 27
18367.88 18
18369.16 26
18370.44 29
18371.72 25
18373.00 21
18374.29 16
18375.57 31
18376.85 21
18378.13 24
18379.41 27
18380.70 20
18381.98 29
18383.26 24
18384.54 29
18385.82 19
18387.11 23
18388.39 34
18389.67 28
18390.95 15
18392.23 24
18393.52 29
18394.80 28
18396.08 32
18397.36 27
18398.65 30
18399.93 22
18401.21 41
18402.50 23
18403.78 18
18405.06 33
18406.34 28
18407.63 22
18408.91 17
18410.19 20
18411.48 24
18412.76 31
18414.04 28
18415.32 27
18416.61 29
18417.89 31
18419.17 36
18420.46 30
18421.74 20
18423.02 24
18424.31 23
18425.59 17
18426.87 16
18428.16 25
18429.44 19
18430.73 27
18432.01 25
18433.29 24
18434.58 27
18435.86 29
18437.14 24
18438.43 30
18439.71 21
18441.00 36
18442.28 25
18443.56 19
18444.85 35
18446.13 35
18447.42 39
18448.70 30
18449.99 34
18451.27 25
18452.56 26
18453.84 30
18455.12 22
18456.41 31
18457.69 33
18458.98 36
18460.26 39
18461.55 23
18462.83 24
18464.12 32
18465.40 39
18466.69 26
18467.97 38
18469.26 35
18470.54 30
18471.83 35
18473.11 27
18474.40 21
18475.68 39
18476.97 41
18478.25 17
18479.54 31
18480.82 30
18482.11 33
18483.40 38
18484.68 29
18485.97 24
18487.25 23
18488.54 33
18489.82 29
18491.11 38
18492.39 34
18493.68 26
18494.97 31
18496.25 36
18497.54 29
18498.82 27
18500.11 28
18501.40 18
18502.68 34
18503.97 29
18505.26 18
18506.54 15
18507.83 36
18509.11 29
18510.40 30
18511.69 26
18512.97 26
18514.26 23
18515.55 34
18516.83 31
18518.12 26
18519.41 32
18520.69 28
18521.98 35
18523.27 25
18524.56 25
18525.84 14
18527.13 28
18528.42 39
18529.70 35
18530.99 33
18532.28 28
18533.57 29
18534.85 44
18536.14 32
18537.43 21
18538.71 27
18540.00 27
18541.29 28
18542.58 20
18543.86 21
18545.15 25
18546.44 53
18547.73 40
18549.02 33
18550.30 29
18551.59 32
18552.88 39
18554.17 30
18555.46 24
18556.74 22
18558.03 26
18559.32 35
18560.61 29
18561.90 17
18563.18 21
18564.47 35
18565.76 32
18567.05 21
18568.34 24
18569.63 30
18570.92 37
18572.20 25
18573.49 18
18574.78 25
18576.07 25
18577.36 35
18578.65 16
18579.94 25
18581.23 19
18582.51 43
18583.80 30
18585.09 34
18586.38 34
18587.67 35
18588.96 30
18590.25 21
18591.54 28
18592.83 26
18594.12 31
18595.41 33
18596.70 38
18597.99 38
18599.28 27
18600.57 35
18601.85 26
18603.14 22
18604.43 29
18605.72 27
18607.01 48
18608.30 39
18609.59 32
18610.88 35
18612.17 29
18613.46 46
18614.75 33
18616.04 29
18617.33 30
18618.62 39
18619.91 33
18621.20 32
18622.50 46
18623.79 53
18625.08 30
18626.37 35
18627.66 21
18628.95 35
18630.24 21
18631.53 31
18632.82 41
18634.11 24
18635.40 24
18636.69 34
18637.98 36
18639.27 29
18640.57 22
18641.86 35
18643.15 31
18644.44 31
18645.73 31
18647.02 26
18648.31 20
18649.60 30
18650.89 41
18652.19 33
18653.48 31
18654.77 28
18656.06 42
18657.35 22
18658.64 41
18659.94 39
18661.23 36
18662.52 31
18663.81 20
18665.10 33
18666.39 41
18667.69 30
18668.98 27
18670.27 28
18671.56 28
18672.85 31
18674.15 29
18675.44 25
18676.73 18
18678.02 29
18679.32 32
18680.61 26
18681.90 29
18683.19 23
18684.49 38
18685.78 24
18687.07 24
18688.36 22
18689.66 36
18690.95 33
18692.24 30
18693.53 27
18694.83 30
18696.12 32
18697.41 30
18698.71 27
18700.00 32
18701.29 44
18702.59 26
18703.88 37
18705.17 26
18706.47 27
18707.76 27
18709.05 31
18710.35 27
18711.64 32
18712.93 34
18714.23 32
18715.52 26
18716.81 21
18718.11 27
18719.40 21
18720.70 36
18721.99 17
18723.28 33
18724.58 26
18725.87 24
18727.16 21
18728.46 32
18729.75 26
18731.05 19
18732.34 27
18733.64 25
18734.93 17
18736.22 20
18737.52 25
18738.81 22
18740.11 28
18741.40 27
18742.70 28
18743.99 29
18745.29 25
18746.58 19
18747.87 22
18749.17 20
18750.46 25
18751.76 28
18753.05 23
18754.35 30
18755.64 23
18756.94 27
18758.23 21
18759.53 30
18760.82 26
18762.12 34
18763.42 22
18764.71 34
18766.01 23
18767.30 30
18768.60 35
18769.89 32
18771.19 39
18772.48 32
18773.78 33
18775.07 28
18776.37 29
18777.67 22
18778.96 39
18780.26 27
18781.55 28
18782.85 42
18784.15 23
18785.44 21
18786.74 27
18788.03 29
18789.33 36
18790.63 30
18791.92 27
18793.22 28
18794.52 26
18795.81 32
18797.11 29
18798.40 29
18799.70 32
18801.00 25
18802.29 27
18803.59 35
18804.89 37
18806.18 37
18807.48 43
18808.78 25
18810.07 30
18811.37 36
18812.67 22
18813.97 26
18815.26 24
18816.56 27
18817.86 30
18819.15 21
18820.45 28
18821.75 26
18823.05 22
18824.34 31
18825.64 20
18826.94 29
18828.24 40
18829.53 32
18830.83 27
18832.13 15
18833.43 23
18834.72 42
18836.02 25
18837.32 21
18838.62 24
18839.92 34
18841.21 30
18842.51 32
18843.81 18
18845.11 20
18846.41 22
18847.70 29
18849.00 26
18850.30 26
18851.60 25
18852.90 25
18854.20 36
18855.49 26
18856.79 33
18858.09 16
18859.39 27
18860.69 14
18861.99 22
18863.29 12
18864.58 22
18865.88 27
18867.18 25
18868.48 36
18869.78 27
18871.08 25
18872.38 27
18873.68 26
18874.98 28
18876.28 19
18877.57 28
18878.87 34
18880.17 16
18881.47 18
18882.77 17
18884.07 27
18885.37 26
18886.67 22
18887.97 26
18889.27 28
18890.57 24
18891.87 28
18893.17 18
18894.47 19
18895.77 17
18897.07 23
18898.37 25
18899.67 15
18900.97 21
18902.27 24
18903.57 33
18904.87 31
18906.17 13
18907.47 27
18908.77 15
18910.07 23
18911.37 20
18912.67 32
18913.97 19
18915.27 23
18916.57 20
18917.87 24
18919.17 29
18920.47 23
18921.78 26
18923.08 19
18924.38 23
18925.68 26
18926.98 16
18928.28 21
18929.58 23
18930.88 24
18932.18 25
18933.48 30
18934.79 27
18936.09 29
18937.39 34
18938.69 17
18939.99 17
18941.29 31
18942.59 25
18943.90 19
18945.20 22
18946.50 18
18947.80 18
18949.10 28
18950.40 20
18951.71 21
18953.01 21
18954.31 23
18955.61 19
18956.91 26
18958.21 12
18959.52 31
18960.82 24
18962.12 23
18963.42 22
18964.73 36
18966.03 31
18967.33 29
18968.63 23
18969.93 25
18971.24 28
18972.54 22
18973.84 21
18975.14 26
18976.45 29
18977.75 24
18979.05 13
18980.36 28
18981.66 24
18982.96 22
18984.26 43
18985.57 17
18986.87 19
18988.17 23
18989.48 25
18990.78 20
18992.08 24
18993.39 25
18994.69 24
18995.99 20
18997.30 18
18998.60 34
18999.90 21
19001.21 19
19002.51 26
19003.81 23
19005.12 21
19006.42 23
19007.72 20
19009.03 22
19010.33 20
19011.64 31
19012.94 20
19014.24 34
19015.55 31
19016.85 21
19018.16 28
19019.46 20
19020.76 30
19022.07 38
19023.37 22
19024.68 25
19025.98 26
19027.29 25
19028.59 34
19029.89 30
19031.20 12
19032.50 25
19033.81 46
19035.11 21
19036.42 23
19037.72 24
19039.03 32
19040.33 23
19041.64 24
19042.94 31
19044.25 27
19045.55 25
19046.86 30
19048.16 23
19049.47 31
19050.77 23
19052.08 17
19053.38 40
19054.69 32
19055.99 19
19057.30 27
19058.60 20
19059.91 35
19061.22 20
19062.52 30
19063.83 23
19065.13 30
19066.44 29
19067.74 22
19069.05 28
19070.36 27
19071.66 33
19072.97 27
19074.27 23
19075.58 30
19076.89 27
19078.19 31
19079.50 22
19080.80 26
19082.11 26
19083.42 27
19084.72 20
19086.03 31
19087.34 28
19088.64 26
19089.95 21
19091.26 19
19092.56 26
19093.87 20
19095.18 16
19096.48 29
19097.79 24
19099.10 17
19100.40 29
19101.71 38
19103.02 24
19104.32 19
19105.63 21
19106.94 12
19108.25 27
19109.55 22
19110.86 32
19112.17 23
19113.48 45
19114.78 45
19116.09 38
19117.40 22
19118.71 15
19120.01 26
19121.32 45
19122.63 30
19123.94 10
19125.24 26
19126.55 30
19127.86 32
19129.17 18
19130.47 22
19131.78 29
19133.09 25
19134.40 27
19135.71 20
19137.02 30
19138.32 30
19139.63 29
19140.94 34
19142.25 25
19143.56 16
19144.87 22
19146.17 31
19147.48 16
19148.79 22
19150.10 28
19151.41 34
19152.72 27
19154.03 26
19155.33 26
19156.64 17
19157.95 29
19159.26 21
19160.57 28
19161.88 27
19163.19 26
19164.50 32
19165.81 24
19167.12 24
19168.42 24
19169.73 34
19171.04 16
19172.35 14
19173.66 24
19174.97 20
19176.28 18
19177.59 25
19178.90 27
19180.21 27
19181.52 17
19182.83 25
19184.14 26
19185.45 19
19186.76 19
19188.07 27
19189.38 23
19190.69 33
19192.00 19
19193.31 22
19194.62 33
19195.93 35
19197.24 22
19198.55 24
19199.86 26
19201.17 26
19202.48 32
19203.79 22
19205.10 14
19206.41 26
19207.72 32
19209.03 30
19210.34 29
19211.66 21
19212.97 34
19214.28 24
19215.59 20
19216.90 19
19218.21 18
19219.52 25
19220.83 18
19222.14 20
19223.45 14
19224.77 26
19226.08 29
19227.39 30
19228.70 19
19230.01 27
19231.32 36
19232.63 39
19233.94 22
19235.26 20
19236.57 26
19237.88 36
19239.19 26
19240.50 17
19241.81 23
19243.13 31
19244.44 25
19245.75 15
19247.06 22
19248.37 27
19249.69 46
19251.00 34
19252.31 24
19253.62 25
19254.93 21
19256.25 27
19257.56 23
19258.87 20
19260.18 22
19261.50 30
19262.81 32
19264.12 20
19265.43 37
19266.75 21
19268.06 37
19269.37 39
19270.68 18
19272.00 14
19273.31 22
19274.62 30
19275.94 21
19277.25 23
19278.56 16
19279.88 26
19281.19 24
19282.50 25
19283.81 20
19285.13 22
19286.44 26
19287.75 37
19289.07 29
19290.38 26
19291.70 16
19293.01 28
19294.32 25
19295.64 17
19296.95 33
19298.26 32
19299.58 27
19300.89 22
19302.20 24
19303.52 23
19304.83 24
19306.15 29
19307.46 21
19308.77 21
19310.09 24
19311.40 29
19312.72 28
19314.03 31
19315.35 30
19316.66 27
19317.97 19
19319.29 26
19320.60 31
19321.92 23
19323.23 37
19324.55 27
19325.86 29
19327.18 31
19328.49 26
19329.81 30
19331.12 16
19332.44 18
19333.75 24
19335.07 27
19336.38 33
19337.70 38
19339.01 39
19340.33 29
19341.64 26
19342.96 31
19344.27 22
19345.59 23
19346.90 31
19348.22 28
19349.53 32
19350.85 33
19352.16 18
19353.48 34
19354.79 27
19356.11 27
19357.43 39
19358.74 25
19360.06 23
19361.37 32
19362.69 21
19364.01 33
19365.32 21
19366.64 23
19367.95 28
19369.27 28
19370.59 28
19371.90 24
19373.22 28
19374.53 46
19375.85 39
19377.17 22
19378.48 24
19379.80 36
19381.12 30
19382.43 31
19383.75 14
19385.07 20
19386.38 19
19387.70 24
19389.02 23
19390.33 25
19391.65 25
19392.97 20
19394.28 26
19395.60 19
19396.92 27
19398.24 32
19399.55 30
19400.87 32
19402.19 20
19403.50 26
19404.82 31
19406.14 25
19407.46 25
19408.77 23
19410.09 28
19411.41 26
19412.73 22
19414.04 31
19415.36 21
19416.68 17
19418.00 28
19419.32 15
19420.63 22
19421.95 13
19423.27 31
19424.59 26
19425.91 24
19427.22 15
19428.54 30
19429.86 31
19431.18 17
19432.50 21
19433.82 21
19435.13 13
19436.45 29
19437.77 20
19439.09 24
19440.41 26
19441.73 24
19443.04 29
19444.36 27
19445.68 25
19447.00 27
19448.32 39
19449.64 20
19450.96 22
19452.28 22
19453.60 25
19454.91 19
19456.23 19
19457.55 25
19458.87 29
19460.19 25
19461.51 34
19462.83 22
19464.15 27
19465.47 34
19466.79 21
19468.11 18
19469.43 28
19470.75 21
19472.07 24
19473.39 27
19474.71 27
19476.03 27
19477.35 23
19478.67 22
19479.99 25
19481.30 24
19482.62 22
19483.94 27
19485.27 23
19486.59 20
19487.91 22
19489.23 26
19490.55 36
19491.87 29
19493.19 19
19494.51 25
19495.83 27
19497.15 20
19498.47 32
19499.79 13
19501.11 17
19502.43 20
19503.75 20
19505.07 18
19506.39 27
19507.71 28
19509.03 21
19510.36 22
19511.68 17
19513.00 23
19514.32 21
19515.64 16
19516.96 23
19518.28 24
19519.60 20
19520.92 20
19522.25 29
19523.57 21
19524.89 19
19526.21 22
19527.53 27
19528.85 22
19530.17 18
19531.50 13
19532.82 19
19534.14 24
19535.46 26
19536.78 26
19538.11 15
19539.43 25
19540.75 20
19542.07 18
19543.39 15
19544.72 20
19546.04 11
19547.36 32
19548.68 38
19550.00 18
19551.33 24
19552.65 34
19553.97 28
19555.29 21
19556.62 17
19557.94 16
19559.26 22
19560.58 15
19561.91 14
19563.23 28
19564.55 27
19565.88 18
19567.20 15
19568.52 16
19569.84 18
19571.17 21
19572.49 31
19573.81 25
19575.14 27
19576.46 33
19577.78 31
19579.11 20
19580.43 14
19581.75 30
19583.08 20
19584.40 24
19585.72 12
19587.05 16
19588.37 29
19589.69 30
19591.02 22
19592.34 19
19593.67 17
19594.99 25
19596.31 34
19597.64 24
19598.96 17
19600.28 21
19601.61 29
19602.93 31
19604.26 30
19605.58 23
19606.91 18
19608.23 27
19609.55 31
19610.88 19
19612.20 18
19613.53 21
19614.85 26
19616.18 29
19617.50 25
19618.83 19
19620.15 20
19621.47 26
19622.80 30
19624.12 18
19625.45 25
19626.77 24
19628.10 22
19629.42 21
19630.75 18
19632.07 19
19633.40 18
19634.72 25
19636.05 17
19637.37 21
19638.70 20
19640.03 29
19641.35 28
19642.68 28
19644.00 23
19645.33 21
19646.65 39
19647.98 36
19649.30 24
19650.63 20
19651.96 24
19653.28 21
19654.61 16
19655.93 12
19657.26 25
19658.58 21
19659.91 22
19661.24 16
19662.56 16
19663.89 17
19665.22 27
19666.54 20
19667.87 13
19669.19 17
19670.52 23
19671.85 22
19673.17 26
19674.50 16
19675.83 18
19677.15 23
19678.48 25
19679.81 27
19681.13 33
19682.46 23
19683.79 17
19685.11 30
19686.44 27
19687.77 20
19689.09 22
19690.42 21
19691.75 23
19693.08 22
19694.40 32
19695.73 20
19697.06 32
19698.39 23
19699.71 28
19701.04 15
19702.37 14
19703.69 20
19705.02 21
19706.35 22
19707.68 23
19709.01 19
19710.33 13
19711.66 15
19712.99 20
19714.32 24
19715.64 23
19716.97 27
19718.30 16
19719.63 28
19720.96 29
19722.28 16
19723.61 13
19724.94 20
19726.27 17
19727.60 18
19728.93 24
19730.25 22
19731.58 19
19732.91 25
19734.24 15
19735.57 22
19736.90 24
19738.23 21
19739.55 28
19740.88 14
19742.21 28
19743.54 22
19744.87 29
19746.20 26
19747.53 24
19748.86 21
19750.19 33
19751.51 22
19752.84 17
19754.17 24
19755.50 21
19756.83 22
19758.16 22
19759.49 17
19760.82 20
19762.15 23
19763.48 20
19764.81 19
19766.14 22
19767.47 17
19768.80 21
19770.13 27
19771.46 15
19772.79 22
19774.12 28
19775.45 25
19776.78 36
19778.11 15
19779.44 19
19780.77 24
19782.10 21
19783.43 18
19784.76 27
19786.09 23
19787.42 26
19788.75 19
19790.08 29
19791.41 26
19792.74 19
19794.07 30
19795.40 16
19796.73 24
19798.06 19
19799.39 22
19800.72 17
19802.05 13
19803.39 16
19804.72 30
19806.05 19
19807.38 19
19808.71 19
19810.04 23
19811.37 20
19812.70 25
19814.03 16
19815.37 20
19816.70 25
19818.03 24
19819.36 28
19820.69 21
19822.02 17
19823.35 32
19824.69 36
19826.02 21
19827.35 22
19828.68 18
19830.01 21
19831.34 22
19832.68 13
19834.01 20
19835.34 22
19836.67 19
19838.00 24
19839.34 20
19840.67 27
19842.00 23
19843.33 21
19844.67 25
19846.00 15
19847.33 22
19848.66 16
19849.99 22
19851.33 24
19852.66 21
19853.99 31
19855.32 27
19856.66 25
19857.99 22
19859.32 26
19860.66 28
19861.99 22
19863.32 24
19864.65 16
19865.99 23
19867.32 15
19868.65 18
19869.99 25
19871.32 19
19872.65 23
19873.99 16
19875.32 29
19876.65 31
19877.99 25
19879.32 18
19880.65 16
19881.99 20
19883.32 18
19884.65 25
19885.99 7
19887.32 22
19888.66 15
19889.99 25
19891.32 27
19892.66 14
19893.99 22
19895.32 27
19896.66 25
19897.99 18
19899.33 15
19900.66 18
19902.00 34
19903.33 24
19904.66 23
19906.00 15
19907.33 18
19908.67 18
19910.00 20
19911.34 7
19912.67 13
19914.01 22
19915.34 28
19916.67 16
19918.01 18
19919.34 13
19920.68 23
19922.01 26
19923.35 17
19924.68 20
19926.02 15
19927.35 30
19928.69 21
19930.02 13
19931.36 10
19932.69 21
19934.03 20
19935.37 12
19936.70 12
19938.04 14
19939.37 20
19940.71 23
19942.04 29
19943.38 25
19944.71 22
19946.05 20
19947.39 18
19948.72 12
19950.06 21
19951.39 23
19952.73 25
19954.06 17
19955.40 19
19956.74 19
19958.07 24
19959.41 25
19960.74 15
19962.08 17
19963.42 14
19964.75 32
19966.09 14
19967.43 25
19968.76 14
19970.10 18
19971.44 23
19972.77 29
19974.11 25
19975.45 27
19976.78 14
19978.12 23
19979.46 14
19980.79 19
19982.13 10
19983.47 16
19984.80 28
19986.14 19
19987.48 20
19988.82 18
19990.15 17
19991.49 13
19992.83 19
19994.16 17
19995.50 29
19996.84 18
19998.18 20
19999.51 17
20000.85 17
20002.19 16
20003.53 13
20004.86 19
20006.20 21
20007.54 23
20008.88 25
20010.22 24
20011.55 19
20012.89 19
20014.23 23
20015.57 26
20016.91 17
20018.24 17
20019.58 22
20020.92 29
20022.26 20
20023.60 21
20024.93 20
20026.27 15
20027.61 26
20028.95 16
20030.29 18
20031.63 21
20032.97 23
20034.30 23
20035.64 26
20036.98 13
20038.32 16
20039.66 25
20041.00 33
20042.34 22
20043.68 21
20045.01 23
20046.35 25
20047.69 22
20049.03 29
20050.37 19
20051.71 22
20053.05 26
20054.39 25
20055.73 32
20057.07 25
20058.41 24
20059.75 31
20061.09 22
20062.43 20
20063.77 27
20065.11 20
20066.45 29
20067.79 21
20069.12 35
20070.46 26
20071.80 17
20073.14 27
20074.48 22
20075.82 36
20077.16 24
20078.50 28
20079.85 25
20081.19 29
20082.53 30
20083.87 33
20085.21 21
20086.55 24
20087.89 19
20089.23 21
20090.57 32
20091.91 26
20093.25 15
20094.59 21
20095.93 23
20097.27 14
20098.61 32
20099.95 26
20101.29 23
20102.64 28
20103.98 18
20105.32 18
20106.66 28
20108.00 15
20109.34 30
20110.68 20
20112.02 21
20113.36 14
20114.71 32
20116.05 24
20117.39 26
20118.73 27
20120.07 15
20121.41 12
20122.75 15
20124.10 17
20125.44 19
20126.78 25
20128.12 24
20129.46 32
20130.81 33
20132.15 26
20133.49 18
20134.83 16
20136.17 17
