# Supplementary material for: MALDI-TOF MS typing enables the classification of brewing yeasts of the genus Saccharomyces to major beer styles
Source: PLoS One. 2017 Aug 9;12(8):e0181694. doi: 10.1371/journal.pone.0181694 (PMC5549903; doi:10.1371/journal.pone.0181694)
Supplement: S11 File — The directory includes 90 raw files and was zipped to “.zip”; the folder has three strains with 30 spectra per strain; S1 Text explains the raw files with an example and Table 1 represents the yeast strains used within the experiment. (ZIP) [file pone.0181694.s014.zip › 31-33/30337-338-OG-Alt-Alt-YPG-18h-E-E_2015-08-20__0_A3_1.dat]

1998.76 1728
1999.18 1831
1999.60 1904
2000.02 1888
2000.44 1968
2000.87 1939
2001.29 1904
2001.71 1718
2002.13 2003
2002.55 1876
2002.97 1902
2003.40 2037
2003.82 1921
2004.24 1780
2004.66 1930
2005.08 1823
2005.50 1760
2005.93 1809
2006.35 1814
2006.77 1614
2007.19 1720
2007.62 1626
2008.04 1660
2008.46 1618
2008.88 1550
2009.30 1569
2009.73 1650
2010.15 1585
2010.57 1633
2010.99 1541
2011.42 1562
2011.84 1698
2012.26 1674
2012.68 1741
2013.11 1482
2013.53 1465
2013.95 1469
2014.38 1347
2014.80 1450
2015.22 1528
2015.64 1545
2016.07 1439
2016.49 1391
2016.91 1413
2017.34 1324
2017.76 1473
2018.18 1449
2018.61 1396
2019.03 1572
2019.45 1777
2019.88 1610
2020.30 1476
2020.72 1635
2021.15 1639
2021.57 1623
2021.99 1485
2022.42 1606
2022.84 1559
2023.27 1447
2023.69 1596
2024.11 1612
2024.54 1593
2024.96 1664
2025.39 1419
2025.81 1506
2026.23 1473
2026.66 1488
2027.08 1467
2027.51 1411
2027.93 1401
2028.36 1413
2028.78 1453
2029.20 1379
2029.63 1465
2030.05 1523
2030.48 1420
2030.90 1555
2031.33 1656
2031.75 1398
2032.18 1333
2032.60 1422
2033.03 1351
2033.45 1399
2033.88 1489
2034.30 1416
2034.73 1728
2035.15 1631
2035.58 1364
2036.00 1619
2036.43 1661
2036.85 1621
2037.28 1520
2037.70 1477
2038.13 1536
2038.55 1513
2038.98 1490
2039.40 1565
2039.83 1599
2040.25 1520
2040.68 1592
2041.11 1559
2041.53 1632
2041.96 1810
2042.38 1729
2042.81 1702
2043.23 1612
2043.66 1615
2044.09 1760
2044.51 1679
2044.94 1556
2045.37 1427
2045.79 1608
2046.22 1574
2046.64 1715
2047.07 1680
2047.50 1546
2047.92 1576
2048.35 1672
2048.78 1715
2049.20 1661
2049.63 1635
2050.06 1527
2050.48 1553
2050.91 1537
2051.34 1571
2051.76 1501
2052.19 1552
2052.62 1590
2053.04 1655
2053.47 1581
2053.90 1579
2054.32 1564
2054.75 1474
2055.18 1497
2055.61 1449
2056.03 1516
2056.46 1598
2056.89 1575
2057.31 1612
2057.74 1456
2058.17 1519
2058.60 1555
2059.02 1568
2059.45 1580
2059.88 1478
2060.31 1490
2060.73 1565
2061.16 1470
2061.59 1460
2062.02 1523
2062.45 1664
2062.87 1544
2063.30 1475
2063.73 1609
2064.16 1821
2064.59 1861
2065.01 1847
2065.44 1844
2065.87 1798
2066.30 1835
2066.73 2064
2067.16 2065
2067.58 1884
2068.01 1840
2068.44 1891
2068.87 2031
2069.30 1718
2069.73 1651
2070.16 1783
2070.58 1657
2071.01 1690
2071.44 1752
2071.87 1687
2072.30 1628
2072.73 1626
2073.16 1786
2073.59 1599
2074.02 1653
2074.45 1810
2074.87 1794
2075.30 1627
2075.73 1753
2076.16 1697
2076.59 1697
2077.02 1504
2077.45 1745
2077.88 1907
2078.31 1785
2078.74 1714
2079.17 1975
2079.60 2252
2080.03 2239
2080.46 2412
2080.89 2372
2081.32 2517
2081.75 2546
2082.18 2498
2082.61 2602
2083.04 2153
2083.47 2219
2083.90 2076
2084.33 1932
2084.76 1845
2085.19 1804
2085.62 1585
2086.05 1645
2086.48 1553
2086.91 1639
2087.34 1547
2087.77 1488
2088.20 1668
2088.63 1712
2089.06 1645
2089.49 1589
2089.92 1436
2090.35 1530
2090.79 1605
2091.22 1610
2091.65 1686
2092.08 1515
2092.51 1558
2092.94 1504
2093.37 1451
2093.80 1396
2094.23 1453
2094.66 1486
2095.10 1616
2095.53 1689
2095.96 1567
2096.39 1631
2096.82 1600
2097.25 1630
2097.68 1752
2098.12 1672
2098.55 1481
2098.98 1448
2099.41 1592
2099.84 1685
2100.27 1565
2100.71 1474
2101.14 1583
2101.57 1676
2102.00 1649
2102.43 1597
2102.87 1632
2103.30 1452
2103.73 1509
2104.16 1588
2104.60 1688
2105.03 1584
2105.46 1508
2105.89 1446
2106.32 1768
2106.76 1874
2107.19 1763
2107.62 1680
2108.05 1910
2108.49 2050
2108.92 2162
2109.35 2021
2109.79 2127
2110.22 2267
2110.65 1971
2111.08 1868
2111.52 1800
2111.95 1731
2112.38 1707
2112.82 1776
2113.25 1697
2113.68 1523
2114.12 1589
2114.55 1551
2114.98 1576
2115.42 1644
2115.85 1417
2116.28 1417
2116.72 1575
2117.15 1562
2117.58 1584
2118.02 1435
2118.45 1608
2118.88 1593
2119.32 1677
2119.75 1606
2120.19 1539
2120.62 1652
2121.05 1505
2121.49 1593
2121.92 1751
2122.36 1602
2122.79 1426
2123.22 1550
2123.66 1667
2124.09 1565
2124.53 1630
2124.96 1455
2125.40 1508
2125.83 1581
2126.26 1524
2126.70 1491
2127.13 1512
2127.57 1538
2128.00 1576
2128.44 1502
2128.87 1528
2129.31 1518
2129.74 1519
2130.18 1538
2130.61 1549
2131.05 1531
2131.48 1506
2131.92 1538
2132.35 1584
2132.79 1621
2133.22 1554
2133.66 1559
2134.09 1599
2134.53 1630
2134.96 1606
2135.40 1700
2135.83 1569
2136.27 1580
2136.70 1688
2137.14 1694
2137.58 1664
2138.01 1564
2138.45 1619
2138.88 1619
2139.32 1597
2139.75 1805
2140.19 1662
2140.63 1625
2141.06 1630
2141.50 1525
2141.93 1633
2142.37 1513
2142.81 1431
2143.24 1550
2143.68 1359
2144.12 1328
2144.55 1533
2144.99 1462
2145.43 1507
2145.86 1631
2146.30 1431
2146.73 1479
2147.17 1403
2147.61 1511
2148.04 1580
2148.48 1511
2148.92 1632
2149.35 1670
2149.79 1735
2150.23 1716
2150.67 1819
2151.10 1863
2151.54 1867
2151.98 1964
2152.41 1745
2152.85 1811
2153.29 1720
2153.73 1740
2154.16 1838
2154.60 1899
2155.04 1807
2155.48 1965
2155.91 1758
2156.35 1733
2156.79 1631
2157.23 1718
2157.66 1565
2158.10 1557
2158.54 1539
2158.98 1582
2159.41 1706
2159.85 1745
2160.29 1688
2160.73 1702
2161.17 1574
2161.60 1523
2162.04 1609
2162.48 1576
2162.92 1653
2163.36 1680
2163.80 1714
2164.23 1580
2164.67 1604
2165.11 1544
2165.55 1780
2165.99 1640
2166.43 1712
2166.86 1733
2167.30 1770
2167.74 1772
2168.18 1747
2168.62 1752
2169.06 1726
2169.50 1719
2169.94 1638
2170.38 1773
2170.81 1808
2171.25 1880
2171.69 1709
2172.13 1636
2172.57 1764
2173.01 1844
2173.45 1983
2173.89 1842
2174.33 1847
2174.77 1852
2175.21 1905
2175.65 1957
2176.09 1788
2176.53 1864
2176.96 2033
2177.40 1871
2177.84 1932
2178.28 1860
2178.72 2006
2179.16 1998
2179.60 2105
2180.04 2011
2180.48 1988
2180.92 2052
2181.36 2053
2181.80 2031
2182.24 1842
2182.68 1872
2183.12 1892
2183.56 1901
2184.01 1695
2184.45 1499
2184.89 1688
2185.33 1698
2185.77 1868
2186.21 1756
2186.65 1437
2187.09 1519
2187.53 1549
2187.97 1638
2188.41 1651
2188.85 1648
2189.29 1662
2189.73 1720
2190.17 1713
2190.62 1729
2191.06 1554
2191.50 1650
2191.94 1796
2192.38 1559
2192.82 1789
2193.26 1793
2193.70 1683
2194.15 1561
2194.59 1673
2195.03 1744
2195.47 1832
2195.91 1785
2196.35 1670
2196.79 1925
2197.24 1911
2197.68 1753
2198.12 1609
2198.56 1745
2199.00 1820
2199.45 1898
2199.89 1917
2200.33 1814
2200.77 1641
2201.21 1775
2201.66 1627
2202.10 1668
2202.54 1699
2202.98 1777
2203.42 1624
2203.87 1554
2204.31 1536
2204.75 1746
2205.19 1894
2205.64 1649
2206.08 1791
2206.52 1758
2206.96 1659
2207.41 1541
2207.85 1638
2208.29 1483
2208.74 1648
2209.18 1931
2209.62 1726
2210.06 1843
2210.51 1889
2210.95 1974
2211.39 1994
2211.84 2090
2212.28 1991
2212.72 1960
2213.17 1872
2213.61 1709
2214.05 1625
2214.50 1735
2214.94 1854
2215.38 1724
2215.83 1628
2216.27 1705
2216.71 1724
2217.16 1596
2217.60 1476
2218.05 1672
2218.49 1673
2218.93 1594
2219.38 1556
2219.82 1593
2220.26 1562
2220.71 1707
2221.15 1598
2221.60 1581
2222.04 1622
2222.49 1648
2222.93 1694
2223.37 1731
2223.82 1685
2224.26 1718
2224.71 1641
2225.15 1752
2225.60 1819
2226.04 1853
2226.49 1873
2226.93 1940
2227.37 1837
2227.82 1857
2228.26 1898
2228.71 1865
2229.15 1724
2229.60 1849
2230.04 1932
2230.49 1854
2230.93 1857
2231.38 1882
2231.82 1962
2232.27 1916
2232.71 1827
2233.16 1920
2233.61 1820
2234.05 1694
2234.50 1812
2234.94 1998
2235.39 1736
2235.83 1765
2236.28 1794
2236.72 1846
2237.17 1855
2237.61 1718
2238.06 1692
2238.51 1660
2238.95 1585
2239.40 1756
2239.84 1727
2240.29 1718
2240.74 1681
2241.18 1626
2241.63 1745
2242.07 1701
2242.52 1585
2242.97 1587
2243.41 1567
2243.86 1587
2244.31 1587
2244.75 1519
2245.20 1462
2245.65 1395
2246.09 1507
2246.54 1456
2246.99 1579
2247.43 1652
2247.88 1483
2248.33 1501
2248.77 1582
2249.22 1586
2249.67 1656
2250.11 1614
2250.56 1621
2251.01 1663
2251.45 1541
2251.90 1659
2252.35 1816
2252.80 1674
2253.24 1674
2253.69 1686
2254.14 1732
2254.59 1721
2255.03 1680
2255.48 1576
2255.93 1588
2256.38 1742
2256.82 1635
2257.27 1622
2257.72 1578
2258.17 1576
2258.61 1530
2259.06 1555
2259.51 1651
2259.96 1768
2260.41 2011
2260.85 1832
2261.30 1894
2261.75 1968
2262.20 1851
2262.65 2015
2263.09 2199
2263.54 2418
2263.99 2543
2264.44 2730
2264.89 2642
2265.34 2798
2265.79 2695
2266.23 2740
2266.68 2761
2267.13 2629
2267.58 2710
2268.03 2712
2268.48 2614
2268.93 2625
2269.38 2388
2269.82 2385
2270.27 2325
2270.72 2256
2271.17 2085
2271.62 2132
2272.07 2192
2272.52 2110
2272.97 2001
2273.42 1707
2273.87 1830
2274.32 1757
2274.77 1678
2275.21 1635
2275.66 1817
2276.11 1797
2276.56 1614
2277.01 1571
2277.46 1673
2277.91 1660
2278.36 1703
2278.81 1788
2279.26 1793
2279.71 1822
2280.16 1768
2280.61 1918
2281.06 2094
2281.51 2132
2281.96 2106
2282.41 2190
2282.86 2272
2283.31 2474
2283.76 2367
2284.21 2132
2284.66 2021
2285.11 2016
2285.56 1927
2286.02 1903
2286.47 2062
2286.92 1907
2287.37 1828
2287.82 1858
2288.27 2045
2288.72 1945
2289.17 2030
2289.62 2225
2290.07 2445
2290.52 2462
2290.97 2523
2291.42 2569
2291.88 2735
2292.33 2822
2292.78 2850
2293.23 2930
2293.68 3125
2294.13 2960
2294.58 2625
2295.04 2591
2295.49 2602
2295.94 2578
2296.39 2444
2296.84 2275
2297.29 2151
2297.74 1971
2298.20 2003
2298.65 1872
2299.10 2010
2299.55 1899
2300.00 1775
2300.46 1829
2300.91 1930
2301.36 1668
2301.81 1859
2302.26 1597
2302.72 1756
2303.17 1786
2303.62 1781
2304.07 1827
2304.53 1924
2304.98 1778
2305.43 1775
2305.88 1643
2306.33 1613
2306.79 1728
2307.24 1760
2307.69 1768
2308.15 1870
2308.60 1880
2309.05 1854
2309.50 1844
2309.96 1862
2310.41 2032
2310.86 1916
2311.32 1810
2311.77 1789
2312.22 1909
2312.68 1988
2313.13 1981
2313.58 1767
2314.03 1942
2314.49 1845
2314.94 1870
2315.39 1982
2315.85 1828
2316.30 1702
2316.76 1615
2317.21 1640
2317.66 1711
2318.12 1817
2318.57 1774
2319.02 1668
2319.48 1872
2319.93 1944
2320.39 2024
2320.84 1977
2321.29 2024
2321.75 2100
2322.20 1974
2322.66 1773
2323.11 1848
2323.56 2058
2324.02 1783
2324.47 2011
2324.93 1998
2325.38 2094
2325.84 2201
2326.29 2147
2326.74 2067
2327.20 2168
2327.65 2400
2328.11 2420
2328.56 2151
2329.02 2219
2329.47 1908
2329.93 2051
2330.38 2363
2330.84 2433
2331.29 2254
2331.75 2062
2332.20 2183
2332.66 2205
2333.11 2226
2333.57 2156
2334.02 2164
2334.48 2094
2334.93 2115
2335.39 1794
2335.84 1668
2336.30 2049
2336.76 2031
2337.21 1917
2337.67 2049
2338.12 2134
2338.58 2155
2339.03 2427
2339.49 2590
2339.95 3007
2340.40 2978
2340.86 2985
2341.31 3131
2341.77 3083
2342.23 3269
2342.68 3135
2343.14 3087
2343.59 3087
2344.05 2949
2344.51 3051
2344.96 2919
2345.42 3104
2345.88 2851
2346.33 2912
2346.79 2959
2347.24 2683
2347.70 2946
2348.16 2736
2348.61 2607
2349.07 2472
2349.53 2381
2349.99 2283
2350.44 2271
2350.90 2219
2351.36 1978
2351.81 1974
2352.27 2092
2352.73 2168
2353.18 1922
2353.64 1981
2354.10 1837
2354.56 1911
2355.01 1877
2355.47 1802
2355.93 1958
2356.38 1990
2356.84 1812
2357.30 1957
2357.76 1909
2358.22 1786
2358.67 1816
2359.13 1729
2359.59 2009
2360.05 2025
2360.50 1967
2360.96 1931
2361.42 1793
2361.88 2036
2362.34 2160
2362.79 2114
2363.25 1852
2363.71 1933
2364.17 2084
2364.63 2068
2365.08 2061
2365.54 1945
2366.00 1970
2366.46 2040
2366.92 2203
2367.38 2344
2367.84 2404
2368.29 2269
2368.75 2474
2369.21 2591
2369.67 2658
2370.13 2668
2370.59 2487
2371.05 2482
2371.50 2535
2371.96 2427
2372.42 2289
2372.88 2106
2373.34 2030
2373.80 2091
2374.26 2130
2374.72 2123
2375.18 2036
2375.64 2056
2376.10 2098
2376.56 2112
2377.02 1967
2377.47 1792
2377.93 1853
2378.39 2013
2378.85 2094
2379.31 2117
2379.77 2220
2380.23 2315
2380.69 2299
2381.15 2356
2381.61 2384
2382.07 2337
2382.53 2439
2382.99 2327
2383.45 2123
2383.91 2107
2384.37 2166
2384.83 2056
2385.29 2136
2385.75 2046
2386.21 2037
2386.67 2001
2387.13 1925
2387.59 1757
2388.05 1828
2388.52 1700
2388.98 1802
2389.44 1910
2389.90 1901
2390.36 1793
2390.82 1801
2391.28 1828
2391.74 1792
2392.20 1774
2392.66 1782
2393.12 1685
2393.58 1881
2394.05 1874
2394.51 2006
2394.97 1787
2395.43 1746
2395.89 1847
2396.35 1965
2396.81 1890
2397.27 1924
2397.74 1853
2398.20 2049
2398.66 1944
2399.12 2039
2399.58 1803
2400.04 1906
2400.50 1892
2400.97 1713
2401.43 1565
2401.89 1691
2402.35 1825
2402.81 1843
2403.28 1682
2403.74 1569
2404.20 1790
2404.66 1729
2405.12 1658
2405.59 1834
2406.05 1614
2406.51 1614
2406.97 1782
2407.44 1804
2407.90 1696
2408.36 1783
2408.82 1633
2409.29 1735
2409.75 1877
2410.21 1782
2410.67 1714
2411.14 1762
2411.60 1862
2412.06 1912
2412.52 1796
2412.99 1692
2413.45 1852
2413.91 1750
2414.38 1807
2414.84 1761
2415.30 1674
2415.77 2024
2416.23 1834
2416.69 1836
2417.16 1934
2417.62 2199
2418.08 2204
2418.55 2163
2419.01 2107
2419.47 2154
2419.94 2085
2420.40 2308
2420.86 2410
2421.33 2324
2421.79 2208
2422.25 2077
2422.72 2255
2423.18 2239
2423.65 2264
2424.11 2134
2424.57 2369
2425.04 2296
2425.50 2360
2425.97 2066
2426.43 2067
2426.90 2064
2427.36 2004
2427.82 1957
2428.29 2018
2428.75 2125
2429.22 1897
2429.68 2123
2430.15 2049
2430.61 1949
2431.08 1840
2431.54 1830
2432.00 1825
2432.47 1978
2432.93 1894
2433.40 1838
2433.86 1968
2434.33 1871
2434.79 1935
2435.26 1916
2435.72 2026
2436.19 1964
2436.65 1962
2437.12 2030
2437.58 2256
2438.05 2149
2438.52 2072
2438.98 2348
2439.45 2561
2439.91 2522
2440.38 2715
2440.84 2950
2441.31 3261
2441.77 3084
2442.24 3031
2442.71 2959
2443.17 2974
2443.64 2851
2444.10 2515
2444.57 2527
2445.03 2448
2445.50 2049
2445.97 1975
2446.43 1854
2446.90 1996
2447.37 1822
2447.83 1868
2448.30 1771
2448.76 1627
2449.23 1646
2449.70 1843
2450.16 1716
2450.63 1775
2451.10 1813
2451.56 1740
2452.03 1707
2452.50 1731
2452.96 1723
2453.43 1782
2453.90 1768
2454.36 1780
2454.83 1825
2455.30 1822
2455.76 1909
2456.23 1854
2456.70 1793
2457.17 1873
2457.63 1923
2458.10 1885
2458.57 1867
2459.03 1903
2459.50 2033
2459.97 1858
2460.44 1899
2460.90 1858
2461.37 1889
2461.84 1872
2462.31 1852
2462.77 1766
2463.24 1816
2463.71 1890
2464.18 1769
2464.65 1901
2465.11 2027
2465.58 1908
2466.05 1679
2466.52 1825
2466.99 1882
2467.45 1853
2467.92 1805
2468.39 1723
2468.86 1716
2469.33 1738
2469.79 1846
2470.26 1852
2470.73 1905
2471.20 1913
2471.67 1898
2472.14 1945
2472.61 1751
2473.07 1704
2473.54 1678
2474.01 1515
2474.48 1550
2474.95 1545
2475.42 1557
2475.89 1455
2476.36 1568
2476.82 1711
2477.29 1789
2477.76 1919
2478.23 1976
2478.70 2136
2479.17 2246
2479.64 2252
2480.11 2183
2480.58 2177
2481.05 2388
2481.52 2372
2481.99 2194
2482.46 2370
2482.93 2249
2483.40 2122
2483.87 2038
2484.33 2164
2484.80 1973
2485.27 2043
2485.74 1928
2486.21 2050
2486.68 2123
2487.15 1928
2487.62 1852
2488.09 1852
2488.56 1832
2489.03 1998
2489.50 1997
2489.97 1895
2490.44 1930
2490.92 2020
2491.39 1874
2491.86 2026
2492.33 1877
2492.80 1640
2493.27 1858
2493.74 1792
2494.21 1918
2494.68 1955
2495.15 1941
2495.62 2018
2496.09 1830
2496.56 1927
2497.03 1863
2497.50 1952
2497.98 2039
2498.45 1861
2498.92 1851
2499.39 1864
2499.86 1731
2500.33 1786
2500.80 1611
2501.27 1661
2501.75 1732
2502.22 1599
2502.69 1583
2503.16 1618
2503.63 1570
2504.10 1625
2504.57 1576
2505.05 1408
2505.52 1653
2505.99 1701
2506.46 1717
2506.93 1756
2507.40 1890
2507.88 1974
2508.35 2021
2508.82 2124
2509.29 2375
2509.76 2229
2510.24 2270
2510.71 2456
2511.18 2419
2511.65 2270
2512.13 2287
2512.60 2215
2513.07 2222
2513.54 2187
2514.02 2066
2514.49 2040
2514.96 2070
2515.43 2022
2515.91 1893
2516.38 1827
2516.85 1835
2517.32 1971
2517.80 1936
2518.27 1775
2518.74 1842
2519.22 1867
2519.69 1894
2520.16 1792
2520.64 1833
2521.11 1763
2521.58 1898
2522.06 1650
2522.53 1746
2523.00 1749
2523.48 1695
2523.95 1680
2524.42 1732
2524.90 1840
2525.37 1882
2525.84 1956
2526.32 2028
2526.79 2134
2527.26 2123
2527.74 1812
2528.21 1857
2528.69 1917
2529.16 1817
2529.63 1887
2530.11 1950
2530.58 1828
2531.06 1768
2531.53 1887
2532.00 1724
2532.48 1584
2532.95 1607
2533.43 1772
2533.90 1690
2534.38 1753
2534.85 1837
2535.32 1698
2535.80 1607
2536.27 1734
2536.75 1836
2537.22 1723
2537.70 1726
2538.17 1932
2538.65 2053
2539.12 1785
2539.60 1903
2540.07 2008
2540.55 2003
2541.02 1911
2541.50 1868
2541.97 2064
2542.45 1972
2542.92 1989
2543.40 1934
2543.87 1818
2544.35 1988
2544.82 1774
2545.30 1918
2545.78 2010
2546.25 2050
2546.73 1826
2547.20 1956
2547.68 2084
2548.15 1935
2548.63 2054
2549.10 1994
2549.58 2147
2550.06 2130
2550.53 1970
2551.01 1919
2551.48 2027
2551.96 2159
2552.44 2172
2552.91 2259
2553.39 2162
2553.87 2465
2554.34 2561
2554.82 2648
2555.29 2816
2555.77 2972
2556.25 3160
2556.72 3159
2557.20 3418
2557.68 3273
2558.15 3251
2558.63 2947
2559.11 2796
2559.58 2907
2560.06 2702
2560.54 2324
2561.01 2175
2561.49 2169
2561.97 1959
2562.45 1919
2562.92 1842
2563.40 1788
2563.88 1662
2564.35 1613
2564.83 1655
2565.31 1675
2565.79 1609
2566.26 1770
2566.74 1840
2567.22 1865
2567.70 1775
2568.17 1601
2568.65 1613
2569.13 1735
2569.61 1732
2570.08 1561
2570.56 1598
2571.04 1583
2571.52 1658
2572.00 1639
2572.47 1741
2572.95 1760
2573.43 1805
2573.91 1840
2574.39 1652
2574.86 1757
2575.34 1730
2575.82 1774
2576.30 1765
2576.78 1692
2577.26 1774
2577.73 1742
2578.21 1770
2578.69 1830
2579.17 1827
2579.65 1807
2580.13 1783
2580.61 1741
2581.08 1711
2581.56 1879
2582.04 1704
2582.52 1724
2583.00 1901
2583.48 1860
2583.96 1779
2584.44 1705
2584.92 1687
2585.40 1593
2585.87 1870
2586.35 1764
2586.83 1674
2587.31 1752
2587.79 1743
2588.27 1635
2588.75 1633
2589.23 1581
2589.71 1597
2590.19 1782
2590.67 1798
2591.15 1708
2591.63 1795
2592.11 1853
2592.59 1934
2593.07 1933
2593.55 1991
2594.03 1949
2594.51 1988
2594.99 2097
2595.47 2158
2595.95 2119
2596.43 2179
2596.91 2258
2597.39 2402
2597.87 2214
2598.35 2347
2598.83 2110
2599.31 2108
2599.79 2100
2600.27 1966
2600.75 2074
2601.23 1882
2601.71 1778
2602.20 1777
2602.68 1735
2603.16 1657
2603.64 1532
2604.12 1600
2604.60 1859
2605.08 1774
2605.56 1572
2606.04 1701
2606.52 1806
2607.00 1870
2607.49 1851
2607.97 1907
2608.45 2028
2608.93 1954
2609.41 2179
2609.89 2256
2610.37 2391
2610.86 2257
2611.34 2350
2611.82 2437
2612.30 2091
2612.78 2276
2613.26 2268
2613.75 2298
2614.23 2450
2614.71 2359
2615.19 2232
2615.67 2203
2616.16 2174
2616.64 1997
2617.12 2031
2617.60 2014
2618.08 1808
2618.57 1816
2619.05 1712
2619.53 1818
2620.01 1975
2620.50 1797
2620.98 1909
2621.46 1705
2621.94 1715
2622.43 1663
2622.91 1744
2623.39 1825
2623.87 1715
2624.36 1703
2624.84 1658
2625.32 1717
2625.81 1705
2626.29 1709
2626.77 1733
2627.25 1789
2627.74 1794
2628.22 1718
2628.70 1806
2629.19 1708
2629.67 1709
2630.15 1603
2630.64 1596
2631.12 1639
2631.60 1633
2632.09 1811
2632.57 1835
2633.05 1703
2633.54 1685
2634.02 1688
2634.51 1618
2634.99 1676
2635.47 1772
2635.96 1845
2636.44 1860
2636.93 1906
2637.41 1697
2637.89 1778
2638.38 1743
2638.86 1846
2639.35 1840
2639.83 1923
2640.31 2053
2640.80 1901
2641.28 1655
2641.77 1808
2642.25 1690
2642.74 1802
2643.22 1823
2643.71 1720
2644.19 1667
2644.67 1724
2645.16 1657
2645.64 1592
2646.13 1690
2646.61 1788
2647.10 1678
2647.58 1495
2648.07 1753
2648.55 1719
2649.04 1548
2649.52 1743
2650.01 1744
2650.49 1693
2650.98 1736
2651.46 1723
2651.95 1818
2652.43 1753
2652.92 1758
2653.41 1767
2653.89 1757
2654.38 1768
2654.86 1778
2655.35 1824
2655.83 1901
2656.32 1803
2656.81 1633
2657.29 1753
2657.78 1702
2658.26 1671
2658.75 1904
2659.23 1775
2659.72 1754
2660.21 1717
2660.69 1606
2661.18 1600
2661.67 1615
2662.15 1691
2662.64 1806
2663.12 1776
2663.61 1813
2664.10 1831
2664.58 1779
2665.07 1679
2665.56 1829
2666.04 1856
2666.53 1925
2667.02 1924
2667.50 2057
2667.99 1895
2668.48 1976
2668.96 2024
2669.45 2052
2669.94 1945
2670.42 2059
2670.91 2035
2671.40 2176
2671.89 2258
2672.37 2291
2672.86 2488
2673.35 2709
2673.83 2780
2674.32 2912
2674.81 2965
2675.30 3035
2675.78 3409
2676.27 2873
2676.76 2961
2677.25 2831
2677.74 2822
2678.22 2665
2678.71 2571
2679.20 2552
2679.69 2702
2680.17 2577
2680.66 2796
2681.15 2901
2681.64 3066
2682.13 2928
2682.61 3018
2683.10 3153
2683.59 3193
2684.08 3467
2684.57 3621
2685.06 3397
2685.54 3276
2686.03 3117
2686.52 3138
2687.01 3043
2687.50 2915
2687.99 2730
2688.48 2601
2688.96 2311
2689.45 2052
2689.94 2191
2690.43 2130
2690.92 2096
2691.41 1914
2691.90 2055
2692.39 1970
2692.88 1975
2693.36 1960
2693.85 1919
2694.34 1974
2694.83 1944
2695.32 2081
2695.81 2160
2696.30 2240
2696.79 2179
2697.28 2229
2697.77 2173
2698.26 2284
2698.75 2301
2699.24 2281
2699.73 2219
2700.22 2462
2700.71 2266
2701.20 2316
2701.69 2396
2702.18 2403
2702.67 2401
2703.16 2354
2703.65 2366
2704.14 2301
2704.63 2081
2705.12 2210
2705.61 2160
2706.10 2083
2706.59 1923
2707.08 1891
2707.57 1889
2708.06 1835
2708.55 1943
2709.04 1962
2709.53 1966
2710.02 1866
2710.51 1826
2711.00 1895
2711.49 1943
2711.98 1871
2712.47 1826
2712.97 1680
2713.46 1946
2713.95 1782
2714.44 1901
2714.93 1790
2715.42 1773
2715.91 1661
2716.40 1752
2716.89 1872
2717.39 1810
2717.88 1653
2718.37 1633
2718.86 1867
2719.35 1669
2719.84 1736
2720.33 1825
2720.83 1931
2721.32 1815
2721.81 2091
2722.30 1983
2722.79 1944
2723.28 2080
2723.78 1992
2724.27 2150
2724.76 2113
2725.25 2132
2725.74 2008
2726.24 1845
2726.73 1932
2727.22 1894
2727.71 1989
2728.20 1940
2728.70 1735
2729.19 1673
2729.68 1771
2730.17 1684
2730.67 1806
2731.16 1852
2731.65 1852
2732.14 1808
2732.64 1738
2733.13 1763
2733.62 1767
2734.12 1763
2734.61 1704
2735.10 1788
2735.59 1621
2736.09 1872
2736.58 1947
2737.07 1897
2737.57 2017
2738.06 2316
2738.55 2228
2739.05 2109
2739.54 2269
2740.03 2138
2740.53 2033
2741.02 1981
2741.51 1806
2742.01 1814
2742.50 1852
2742.99 1811
2743.49 1746
2743.98 1685
2744.47 1714
2744.97 1602
2745.46 1667
2745.96 1752
2746.45 1655
2746.94 1599
2747.44 1659
2747.93 1796
2748.43 1902
2748.92 1734
2749.41 1734
2749.91 1692
2750.40 1735
2750.90 1733
2751.39 1796
2751.89 1763
2752.38 1697
2752.87 1697
2753.37 1592
2753.86 1577
2754.36 1765
2754.85 1886
2755.35 1976
2755.84 1928
2756.34 2130
2756.83 1962
2757.33 1932
2757.82 2027
2758.32 1961
2758.81 1839
2759.31 1965
2759.80 1893
2760.30 1835
2760.79 1740
2761.29 1784
2761.78 1740
2762.28 1935
2762.77 1719
2763.27 1687
2763.76 1789
2764.26 1712
2764.76 1605
2765.25 1640
2765.75 1562
2766.24 1686
2766.74 1720
2767.23 1705
2767.73 1700
2768.23 1708
2768.72 1677
2769.22 1667
2769.71 1764
2770.21 1708
2770.71 1752
2771.20 1729
2771.70 1899
2772.19 1805
2772.69 1872
2773.19 1830
2773.68 2011
2774.18 1915
2774.68 2022
2775.17 1922
2775.67 1945
2776.17 1963
2776.66 2093
2777.16 1904
2777.66 2023
2778.15 2095
2778.65 2094
2779.15 2018
2779.64 1946
2780.14 1974
2780.64 2183
2781.13 2048
2781.63 2118
2782.13 2037
2782.63 2021
2783.12 2020
2783.62 2027
2784.12 1927
2784.61 2121
2785.11 2058
2785.61 2195
2786.11 2003
2786.60 1838
2787.10 2000
2787.60 1812
2788.10 1931
2788.59 2005
2789.09 1802
2789.59 1810
2790.09 1881
2790.59 1867
2791.08 1671
2791.58 1669
2792.08 1623
2792.58 1788
2793.08 1934
2793.57 2023
2794.07 2231
2794.57 2644
2795.07 2586
2795.57 2985
2796.07 2999
2796.56 3363
2797.06 3776
2797.56 4301
2798.06 4580
2798.56 4537
2799.06 4308
2799.56 4315
2800.05 4194
2800.55 4028
2801.05 3723
2801.55 3350
2802.05 3215
2802.55 2901
2803.05 2746
2803.55 2568
2804.05 2447
2804.54 2427
2805.04 2454
2805.54 2737
2806.04 2798
2806.54 2806
2807.04 2869
2807.54 3142
2808.04 3536
2808.54 3859
2809.04 4022
2809.54 4130
2810.04 4475
2810.54 4490
2811.04 4482
2811.54 4259
2812.04 3867
2812.54 3682
2813.04 3557
2813.54 3001
2814.04 2630
2814.54 2340
2815.04 2521
2815.54 2462
2816.04 2289
2816.54 2102
2817.04 2195
2817.54 2049
2818.04 1970
2818.54 1921
2819.04 1954
2819.54 1886
2820.04 2098
2820.54 2192
2821.04 2013
2821.54 2050
2822.04 2094
2822.54 2094
2823.04 2119
2823.54 2085
2824.04 2152
2824.55 2204
2825.05 2145
2825.55 2079
2826.05 2320
2826.55 2253
2827.05 2203
2827.55 2349
2828.05 2314
2828.55 2073
2829.06 1918
2829.56 1927
2830.06 1920
2830.56 2036
2831.06 1980
2831.56 2059
2832.06 2131
2832.57 2022
2833.07 2240
2833.57 2084
2834.07 2088
2834.57 1958
2835.07 2171
2835.58 2224
2836.08 2190
2836.58 2082
2837.08 2218
2837.58 2247
2838.09 2241
2838.59 2184
2839.09 2258
2839.59 2218
2840.10 2119
2840.60 2037
2841.10 2214
2841.60 2130
2842.11 2020
2842.61 2067
2843.11 1921
2843.61 1756
2844.12 1954
2844.62 2054
2845.12 2032
2845.62 2058
2846.13 2125
2846.63 2141
2847.13 2163
2847.64 2270
2848.14 2213
2848.64 2075
2849.14 2197
2849.65 2263
2850.15 2302
2850.65 2076
2851.16 2120
2851.66 2161
2852.16 2021
2852.67 2038
2853.17 1803
2853.67 1740
2854.18 1760
2854.68 1758
2855.18 2040
2855.69 1917
2856.19 1897
2856.70 1901
2857.20 1891
2857.70 1877
2858.21 1886
2858.71 1931
2859.22 2038
2859.72 2012
2860.22 1965
2860.73 1919
2861.23 1954
2861.74 1964
2862.24 1896
2862.74 1882
2863.25 1995
2863.75 2045
2864.26 1894
2864.76 1840
2865.27 1694
2865.77 1893
2866.28 1964
2866.78 1908
2867.28 1796
2867.79 1924
2868.29 1962
2868.80 1854
2869.30 1754
2869.81 1709
2870.31 1866
2870.82 1827
2871.32 1925
2871.83 1934
2872.33 1933
2872.84 1993
2873.34 2042
2873.85 2226
2874.36 2235
2874.86 2240
2875.37 2091
2875.87 2112
2876.38 2244
2876.88 2197
2877.39 2175
2877.89 2108
2878.40 2173
2878.90 2168
2879.41 2250
2879.92 2343
2880.42 2630
2880.93 2879
2881.43 2833
2881.94 2717
2882.45 2937
2882.95 2975
2883.46 3106
2883.96 3333
2884.47 3519
2884.98 3434
2885.48 3394
2885.99 3700
2886.50 3711
2887.00 3787
2887.51 3823
2888.02 3687
2888.52 3819
2889.03 3791
2889.53 3633
2890.04 3655
2890.55 3306
2891.06 3264
2891.56 2876
2892.07 2741
2892.58 2587
2893.08 2573
2893.59 2367
2894.10 2397
2894.60 2134
2895.11 2264
2895.62 2354
2896.13 2321
2896.63 2316
2897.14 2407
2897.65 2593
2898.15 2607
2898.66 2445
2899.17 2544
2899.68 2442
2900.18 2323
2900.69 2437
2901.20 2399
2901.71 2369
2902.22 2441
2902.72 2433
2903.23 2432
2903.74 2427
2904.25 2533
2904.75 2288
2905.26 2175
2905.77 2367
2906.28 2341
2906.79 2344
2907.30 2254
2907.80 2200
2908.31 2315
2908.82 2179
2909.33 2273
2909.84 2295
2910.35 2214
2910.85 2209
2911.36 2159
2911.87 2393
2912.38 2356
2912.89 2081
2913.40 2191
2913.91 2028
2914.41 1997
2914.92 2191
2915.43 2201
2915.94 2306
2916.45 2246
2916.96 2345
2917.47 2274
2917.98 2237
2918.49 2274
2919.00 2227
2919.51 2276
2920.01 2154
2920.52 2288
2921.03 2383
2921.54 2321
2922.05 2420
2922.56 2888
2923.07 3186
2923.58 3547
2924.09 3939
2924.60 4356
2925.11 4600
2925.62 4992
2926.13 5393
2926.64 5524
2927.15 5478
2927.66 5344
2928.17 5204
2928.68 4951
2929.19 4498
2929.70 4159
2930.21 3911
2930.72 3346
2931.23 3049
2931.74 2767
2932.25 2514
2932.76 2514
2933.27 2523
2933.78 2177
2934.29 2002
2934.80 1976
2935.31 2054
2935.83 2090
2936.34 2005
2936.85 1944
2937.36 2054
2937.87 1971
2938.38 1996
2938.89 2142
2939.40 2069
2939.91 2243
2940.42 2061
2940.94 2071
2941.45 2089
2941.96 2284
2942.47 2168
2942.98 2174
2943.49 2344
2944.00 2444
2944.51 2439
2945.03 2423
2945.54 2527
2946.05 2518
2946.56 2800
2947.07 2814
2947.58 2726
2948.10 2803
2948.61 2882
2949.12 2789
2949.63 2772
2950.14 2758
2950.66 2518
2951.17 2428
2951.68 2437
2952.19 2256
2952.70 2292
2953.22 2333
2953.73 2236
2954.24 2408
2954.75 2452
2955.26 2377
2955.78 2307
2956.29 2166
2956.80 2190
2957.31 2255
2957.83 2264
2958.34 2367
2958.85 2303
2959.37 2236
2959.88 2277
2960.39 2213
2960.90 2521
2961.42 2644
2961.93 2685
2962.44 2707
2962.96 2710
2963.47 2723
2963.98 2685
2964.50 2809
2965.01 2654
2965.52 2569
2966.04 2588
2966.55 2293
2967.06 2255
2967.58 2150
2968.09 2080
2968.60 2081
2969.12 2098
2969.63 2080
2970.14 2063
2970.66 1983
2971.17 1957
2971.68 1953
2972.20 1855
2972.71 1767
2973.23 1834
2973.74 1926
2974.25 1994
2974.77 1816
2975.28 1770
2975.80 1845
2976.31 1835
2976.83 1901
2977.34 1924
2977.85 1951
2978.37 1852
2978.88 2046
2979.40 1950
2979.91 1862
2980.43 1914
2980.94 2033
2981.46 2055
2981.97 2101
2982.48 2167
2983.00 2276
2983.51 2317
2984.03 2248
2984.54 2185
2985.06 2159
2985.57 2534
2986.09 2465
2986.60 2285
2987.12 2427
2987.63 2396
2988.15 2692
2988.67 2393
2989.18 2260
2989.70 2421
2990.21 2525
2990.73 2414
2991.24 2351
2991.76 2381
2992.27 2239
2992.79 2190
2993.30 2256
2993.82 2224
2994.34 2148
2994.85 2410
2995.37 2508
2995.88 2407
2996.40 2449
2996.92 2621
2997.43 2843
2997.95 2751
2998.46 2849
2998.98 2622
2999.50 2617
3000.01 2777
3000.53 2761
3001.05 2967
3001.56 3044
3002.08 2968
3002.59 2855
3003.11 3059
3003.63 3411
3004.14 3611
3004.66 3841
3005.18 3916
3005.69 4244
3006.21 3861
3006.73 4065
3007.24 4267
3007.76 4129
3008.28 3641
3008.80 3474
3009.31 2869
3009.83 2888
3010.35 2954
3010.86 2565
3011.38 2292
3011.90 2416
3012.42 2328
3012.93 2275
3013.45 2018
3013.97 2165
3014.49 2110
3015.00 2160
3015.52 2193
3016.04 2321
3016.56 2261
3017.07 2380
3017.59 2363
3018.11 2473
3018.63 2557
3019.15 2381
3019.66 2430
3020.18 2547
3020.70 2519
3021.22 2582
3021.74 2577
3022.25 2461
3022.77 2665
3023.29 2704
3023.81 2781
3024.33 2991
3024.85 2910
3025.36 2966
3025.88 3420
3026.40 3184
3026.92 2996
3027.44 3063
3027.96 2912
3028.48 2797
3028.99 2725
3029.51 2400
3030.03 2430
3030.55 2257
3031.07 2239
3031.59 2131
3032.11 2169
3032.63 2203
3033.15 2293
3033.66 2327
3034.18 2247
3034.70 2159
3035.22 2293
3035.74 2235
3036.26 2332
3036.78 2387
3037.30 2333
3037.82 2287
3038.34 2141
3038.86 2086
3039.38 2286
3039.90 2211
3040.42 2097
3040.94 2093
3041.46 2238
3041.98 2060
3042.50 1937
3043.02 2074
3043.54 1960
3044.06 2091
3044.58 2060
3045.10 2044
3045.62 1982
3046.14 2004
3046.66 2021
3047.18 1987
3047.70 1901
3048.22 1923
3048.74 1967
3049.26 1872
3049.78 2040
3050.30 2050
3050.82 1867
3051.34 1653
3051.86 2008
3052.38 1995
3052.90 1970
3053.43 1908
3053.95 1971
3054.47 1797
3054.99 1868
3055.51 1998
3056.03 2007
3056.55 1949
3057.07 2073
3057.59 1933
3058.12 1872
3058.64 1914
3059.16 1797
3059.68 1665
3060.20 1805
3060.72 1876
3061.24 1984
3061.77 1966
3062.29 1868
3062.81 1860
3063.33 1943
3063.85 2078
3064.37 1974
3064.90 2045
3065.42 2069
3065.94 2134
3066.46 2168
3066.98 2104
3067.51 2245
3068.03 2161
3068.55 2173
3069.07 2373
3069.59 2335
3070.12 2242
3070.64 2106
3071.16 2305
3071.68 2232
3072.21 2086
3072.73 2304
3073.25 2219
3073.77 2244
3074.30 2268
3074.82 2092
3075.34 2342
3075.86 2442
3076.39 2373
3076.91 2287
3077.43 2135
3077.96 2134
3078.48 2242
3079.00 2240
3079.52 2368
3080.05 2301
3080.57 2157
3081.09 2412
3081.62 2362
3082.14 2413
3082.66 2281
3083.19 2577
3083.71 2603
3084.23 2301
3084.76 2492
3085.28 2529
3085.80 2440
3086.33 2492
3086.85 2619
3087.38 2632
3087.90 2596
3088.42 2459
3088.95 2366
3089.47 2459
3090.00 2342
3090.52 2203
3091.04 2144
3091.57 2157
3092.09 2301
3092.62 2197
3093.14 2336
3093.66 2336
3094.19 2281
3094.71 2308
3095.24 2347
3095.76 2519
3096.29 2455
3096.81 2427
3097.34 2566
3097.86 2714
3098.38 2822
3098.91 3054
3099.43 2855
3099.96 3171
3100.48 3383
3101.01 3870
3101.53 4616
3102.06 5186
3102.58 5682
3103.11 6186
3103.63 6948
3104.16 7316
3104.68 7461
3105.21 7290
3105.73 6677
3106.26 6443
3106.79 5842
3107.31 4857
3107.84 4436
3108.36 3982
3108.89 3540
3109.41 3347
3109.94 3501
3110.46 3255
3110.99 3132
3111.52 3213
3112.04 3239
3112.57 3022
3113.09 3054
3113.62 2864
3114.15 2963
3114.67 2841
3115.20 2644
3115.72 2645
3116.25 2407
3116.78 2290
3117.30 2173
3117.83 2252
3118.35 2087
3118.88 1996
3119.41 1956
3119.93 2000
3120.46 2164
3120.99 2125
3121.51 2319
3122.04 2225
3122.57 2123
3123.09 2268
3123.62 1991
3124.15 2085
3124.67 2253
3125.20 2189
3125.73 2232
3126.26 2148
3126.78 2136
3127.31 2149
3127.84 2213
3128.36 2186
3128.89 2038
3129.42 2160
3129.95 2096
3130.47 2098
3131.00 2222
3131.53 1994
3132.06 1961
3132.58 2237
3133.11 2074
3133.64 1965
3134.17 1898
3134.69 1910
3135.22 1920
3135.75 1913
3136.28 2244
3136.81 1927
3137.33 1961
3137.86 1943
3138.39 2089
3138.92 2262
3139.45 2124
3139.97 2023
3140.50 2074
3141.03 2146
3141.56 1944
3142.09 2010
3142.62 2167
3143.14 2156
3143.67 2151
3144.20 1920
3144.73 2048
3145.26 2008
3145.79 2083
3146.32 2240
3146.84 2169
3147.37 2332
3147.90 2300
3148.43 2459
3148.96 2540
3149.49 2692
3150.02 2534
3150.55 2534
3151.08 2605
3151.61 2516
3152.13 2309
3152.66 2367
3153.19 2036
3153.72 2173
3154.25 2090
3154.78 1918
3155.31 2105
3155.84 2060
3156.37 2189
3156.90 2120
3157.43 2067
3157.96 1981
3158.49 2160
3159.02 2199
3159.55 2115
3160.08 2171
3160.61 2109
3161.14 2091
3161.67 2109
3162.20 2077
3162.73 2007
3163.26 1837
3163.79 1929
3164.32 2031
3164.85 1890
3165.38 1834
3165.91 1811
3166.44 1922
3166.97 1818
3167.50 1883
3168.03 1757
3168.56 1729
3169.09 1838
3169.62 1683
3170.15 1734
3170.69 1909
3171.22 1898
3171.75 1853
3172.28 1718
3172.81 1664
3173.34 1764
3173.87 1796
3174.40 1878
3174.93 2003
3175.46 1990
3176.00 2010
3176.53 1928
3177.06 2028
3177.59 2130
3178.12 1979
3178.65 1938
3179.18 2112
3179.72 2236
3180.25 2296
3180.78 2135
3181.31 2078
3181.84 2096
3182.37 2158
3182.91 2016
3183.44 2053
3183.97 2046
3184.50 1978
3185.03 1757
3185.56 1743
3186.10 1896
3186.63 1872
3187.16 1849
3187.69 1930
3188.23 1757
3188.76 1948
3189.29 1826
3189.82 1893
3190.36 1820
3190.89 1846
3191.42 1869
3191.95 1902
3192.49 1773
3193.02 1764
3193.55 1869
3194.08 2023
3194.62 2065
3195.15 2014
3195.68 2005
3196.21 1953
3196.75 2073
3197.28 2159
3197.81 2228
3198.35 2171
3198.88 2156
3199.41 2214
3199.95 2272
3200.48 2290
3201.01 2228
3201.55 2272
3202.08 2389
3202.61 2415
3203.15 2237
3203.68 2297
3204.21 2468
3204.75 2492
3205.28 2224
3205.81 2397
3206.35 2371
3206.88 2193
3207.42 2227
3207.95 2101
3208.48 2050
3209.02 1939
3209.55 2062
3210.09 2193
3210.62 2168
3211.15 2043
3211.69 2214
3212.22 2265
3212.76 2233
3213.29 2273
3213.83 2409
3214.36 2267
3214.89 2249
3215.43 2080
3215.96 2101
3216.50 1917
3217.03 2060
3217.57 1875
3218.10 1974
3218.64 2051
3219.17 1999
3219.71 2008
3220.24 2129
3220.78 2082
3221.31 2036
3221.85 2058
3222.38 1865
3222.92 1951
3223.45 2023
3223.99 2045
3224.52 2147
3225.06 1946
3225.59 2107
3226.13 2162
3226.66 2322
3227.20 2245
3227.73 2065
3228.27 1842
3228.81 1829
3229.34 1979
3229.88 1927
3230.41 1948
3230.95 1962
3231.48 2049
3232.02 2025
3232.56 1858
3233.09 1698
3233.63 1778
3234.16 1947
3234.70 2070
3235.24 2145
3235.77 2166
3236.31 2019
3236.85 1996
3237.38 2068
3237.92 2256
3238.45 2129
3238.99 2170
3239.53 2038
3240.06 2156
3240.60 2246
3241.14 2086
3241.67 2169
3242.21 2166
3242.75 2101
3243.28 2172
3243.82 2074
3244.36 2050
3244.90 2178
3245.43 2019
3245.97 2073
3246.51 1974
3247.04 2021
3247.58 1997
3248.12 2188
3248.66 2056
3249.19 2008
3249.73 2181
3250.27 2086
3250.81 2161
3251.34 2150
3251.88 2203
3252.42 2137
3252.96 2001
3253.49 1884
3254.03 2017
3254.57 2268
3255.11 2230
3255.64 2322
3256.18 2242
3256.72 2402
3257.26 2336
3257.80 2259
3258.33 2329
3258.87 2447
3259.41 2472
3259.95 2605
3260.49 2655
3261.03 2652
3261.56 2879
3262.10 2936
3262.64 2974
3263.18 3311
3263.72 3444
3264.26 3759
3264.79 3596
3265.33 3694
3265.87 3970
3266.41 3782
3266.95 3774
3267.49 4075
3268.03 4006
3268.57 3856
3269.10 3619
3269.64 3423
3270.18 3477
3270.72 3223
3271.26 2843
3271.80 2755
3272.34 2533
3272.88 2614
3273.42 2519
3273.96 2241
3274.50 2390
3275.04 2293
3275.58 2305
3276.12 2320
3276.66 2449
3277.19 2443
3277.73 2302
3278.27 2340
3278.81 2503
3279.35 2553
3279.89 2544
3280.43 2675
3280.97 2391
3281.51 2565
3282.05 2656
3282.59 2604
3283.13 2611
3283.67 2541
3284.21 2717
3284.75 2860
3285.29 2781
3285.83 2736
3286.38 2885
3286.92 2825
3287.46 2839
3288.00 2999
3288.54 2934
3289.08 2958
3289.62 2726
3290.16 2729
3290.70 2793
3291.24 2527
3291.78 2432
3292.32 2743
3292.86 2886
3293.40 2956
3293.95 3076
3294.49 3209
3295.03 3191
3295.57 3395
3296.11 3552
3296.65 3724
3297.19 3809
3297.73 4134
3298.28 4009
3298.82 3716
3299.36 3564
3299.90 3449
3300.44 3191
3300.98 2975
3301.52 2632
3302.07 2414
3302.61 2481
3303.15 2514
3303.69 2306
3304.23 2354
3304.77 2420
3305.32 2244
3305.86 2597
3306.40 2458
3306.94 2376
3307.49 2489
3308.03 2326
3308.57 2126
3309.11 2368
3309.65 2318
3310.20 2424
3310.74 2386
3311.28 2267
3311.82 2296
3312.37 2204
3312.91 2150
3313.45 2241
3313.99 2334
3314.54 2380
3315.08 2545
3315.62 2464
3316.17 2527
3316.71 2706
3317.25 2780
3317.79 2593
3318.34 2602
3318.88 2730
3319.42 2689
3319.97 2503
3320.51 2603
3321.05 2567
3321.60 2553
3322.14 2356
3322.68 2576
3323.23 2495
3323.77 2427
3324.31 2453
3324.86 2433
3325.40 2387
3325.94 2336
3326.49 2327
3327.03 2387
3327.58 2290
3328.12 2163
3328.66 2203
3329.21 2041
3329.75 2041
3330.29 2026
3330.84 1978
3331.38 2245
3331.93 2346
3332.47 2143
3333.02 2313
3333.56 2546
3334.10 2828
3334.65 3089
3335.19 3400
3335.74 3579
3336.28 3795
3336.83 3940
3337.37 4059
3337.92 4110
3338.46 4238
3339.00 3873
3339.55 3780
3340.09 3468
3340.64 3179
3341.18 3279
3341.73 2948
3342.27 2645
3342.82 2474
3343.36 2418
3343.91 2307
3344.45 2259
3345.00 2046
3345.54 1986
3346.09 2143
3346.64 2116
3347.18 2163
3347.73 2194
3348.27 2085
3348.82 1996
3349.36 2080
3349.91 2165
3350.45 2212
3351.00 2113
3351.55 2178
3352.09 2241
3352.64 2369
3353.18 2377
3353.73 2347
3354.27 2678
3354.82 2835
3355.37 2612
3355.91 2849
3356.46 3062
3357.00 2927
3357.55 2705
3358.10 2690
3358.64 2692
3359.19 2720
3359.74 2569
3360.28 2379
3360.83 2284
3361.38 2053
3361.92 2014
3362.47 2040
3363.02 1951
3363.56 2029
3364.11 1984
3364.66 1912
3365.20 1828
3365.75 1854
3366.30 1943
3366.84 1855
3367.39 1902
3367.94 1916
3368.48 1790
3369.03 1774
3369.58 1960
3370.13 1902
3370.67 1946
3371.22 1903
3371.77 1994
3372.32 1882
3372.86 2084
3373.41 2063
3373.96 2058
3374.51 1937
3375.05 1866
3375.60 1964
3376.15 2122
3376.70 2020
3377.24 1853
3377.79 1745
3378.34 1792
3378.89 1840
3379.44 1687
3379.98 1886
3380.53 1795
3381.08 1847
3381.63 1735
3382.18 1743
3382.73 1855
3383.27 1837
3383.82 1837
3384.37 1994
3384.92 1760
3385.47 1982
3386.02 1814
3386.56 1814
3387.11 1827
3387.66 1942
3388.21 1875
3388.76 1866
3389.31 1813
3389.86 1944
3390.41 2188
3390.95 1940
3391.50 1879
3392.05 1986
3392.60 2012
3393.15 1890
3393.70 1789
3394.25 1814
3394.80 1912
3395.35 1925
3395.90 1852
3396.45 1937
3397.00 1937
3397.55 1790
3398.10 1868
3398.64 1904
3399.19 1885
3399.74 1803
3400.29 1776
3400.84 1791
3401.39 1743
3401.94 1635
3402.49 1674
3403.04 1723
3403.59 1625
3404.14 1679
3404.69 1807
3405.24 1749
3405.79 1711
3406.34 1666
3406.89 1786
3407.44 1764
3407.99 1752
3408.54 1539
3409.09 1746
3409.65 1590
3410.20 1564
3410.75 1619
3411.30 1769
3411.85 1760
3412.40 1709
3412.95 1625
3413.50 1710
3414.05 1809
3414.60 1909
3415.15 1716
3415.70 1646
3416.25 1729
3416.81 1724
3417.36 1663
3417.91 1743
3418.46 1723
3419.01 1570
3419.56 1776
3420.11 1747
3420.66 1850
3421.22 1775
3421.77 1905
3422.32 1802
3422.87 1979
3423.42 2110
3423.97 1871
3424.52 1945
3425.08 2174
3425.63 2304
3426.18 2055
3426.73 2022
3427.28 2072
3427.84 2090
3428.39 1877
3428.94 1756
3429.49 1715
3430.04 1842
3430.60 1805
3431.15 1809
3431.70 1764
3432.25 1732
3432.80 1761
3433.36 1832
3433.91 1834
3434.46 1787
3435.01 1695
3435.57 1695
3436.12 1756
3436.67 1783
3437.22 1779
3437.78 1854
3438.33 1896
3438.88 1804
3439.44 1863
3439.99 1944
3440.54 1754
3441.09 1849
3441.65 1906
3442.20 1977
3442.75 1891
3443.31 1854
3443.86 2008
3444.41 1982
3444.97 1719
3445.52 1655
3446.07 1831
3446.63 1800
3447.18 1761
3447.73 1713
3448.29 1736
3448.84 1858
3449.40 1834
3449.95 1707
3450.50 1712
3451.06 1612
3451.61 1628
3452.16 1838
3452.72 1727
3453.27 1728
3453.83 1749
3454.38 1810
3454.93 1791
3455.49 1770
3456.04 1710
3456.60 1758
3457.15 1822
3457.71 1759
3458.26 1700
3458.81 1684
3459.37 1687
3459.92 1677
3460.48 1678
3461.03 1849
3461.59 1753
3462.14 1627
3462.70 1797
3463.25 1795
3463.81 1738
3464.36 1806
3464.92 1709
3465.47 1911
3466.03 1807
3466.58 1938
3467.14 1719
3467.69 1875
3468.25 1961
3468.80 1862
3469.36 1909
3469.91 1926
3470.47 1882
3471.02 1930
3471.58 1818
3472.13 1973
3472.69 1989
3473.24 2048
3473.80 1956
3474.36 1945
3474.91 1957
3475.47 2004
3476.02 2080
3476.58 2107
3477.13 2116
3477.69 1943
3478.25 1964
3478.80 2140
3479.36 2059
3479.91 2156
3480.47 2059
3481.03 2021
3481.58 2076
3482.14 2154
3482.70 2099
3483.25 2213
3483.81 2273
3484.37 2394
3484.92 2177
3485.48 2214
3486.04 2463
3486.59 2352
3487.15 2370
3487.71 2354
3488.26 2578
3488.82 2711
3489.38 2704
3489.93 3094
3490.49 3023
3491.05 3661
3491.60 4095
3492.16 4339
3492.72 4554
3493.27 4747
3493.83 4735
3494.39 4856
3494.95 4618
3495.50 4617
3496.06 4410
3496.62 4243
3497.18 4206
3497.73 4447
3498.29 4621
3498.85 4602
3499.41 4917
3499.96 5070
3500.52 5488
3501.08 5672
3501.64 5832
3502.20 5406
3502.75 5528
3503.31 5706
3503.87 5373
3504.43 5255
3504.99 5222
3505.54 5198
3506.10 5038
3506.66 4828
3507.22 4828
3507.78 4615
3508.34 4509
3508.89 4314
3509.45 4107
3510.01 4006
3510.57 3679
3511.13 3191
3511.69 3088
3512.25 3028
3512.80 2772
3513.36 2576
3513.92 2615
3514.48 2597
3515.04 2548
3515.60 2512
3516.16 2483
3516.72 2569
3517.28 2587
3517.83 2528
3518.39 2380
3518.95 2687
3519.51 2778
3520.07 2691
3520.63 2896
3521.19 2810
3521.75 2937
3522.31 3216
3522.87 3100
3523.43 3190
3523.99 3367
3524.55 3291
3525.11 3431
3525.67 3524
3526.23 3497
3526.79 3392
3527.35 3087
3527.91 2926
3528.47 3046
3529.03 2692
3529.59 2437
3530.15 2327
3530.71 2363
3531.27 2461
3531.83 2231
3532.39 2205
3532.95 2133
3533.51 2177
3534.07 2144
3534.63 2141
3535.19 2300
3535.75 2393
3536.31 2337
3536.87 2230
3537.43 2272
3537.99 2261
3538.55 2402
3539.12 2389
3539.68 2636
3540.24 2491
3540.80 2477
3541.36 2823
3541.92 2960
3542.48 3030
3543.04 3034
3543.60 3232
3544.16 3404
3544.73 3427
3545.29 3187
3545.85 2998
3546.41 2807
3546.97 2814
3547.53 2580
3548.09 2504
3548.66 2614
3549.22 2557
3549.78 2377
3550.34 2174
3550.90 2293
3551.46 2168
3552.03 2229
3552.59 2312
3553.15 2171
3553.71 1999
3554.27 2055
3554.84 2101
3555.40 2239
3555.96 2104
3556.52 2129
3557.09 2083
3557.65 1975
3558.21 1922
3558.77 2103
3559.33 2035
3559.90 1934
3560.46 2025
3561.02 2016
3561.58 1890
3562.15 2030
3562.71 2109
3563.27 2113
3563.84 2247
3564.40 2265
3564.96 2189
3565.52 2065
3566.09 2199
3566.65 2060
3567.21 1994
3567.78 1866
3568.34 1938
3568.90 1886
3569.47 1785
3570.03 1927
3570.59 1811
3571.16 1739
3571.72 1827
3572.28 1871
3572.85 1886
3573.41 2022
3573.97 1825
3574.54 1919
3575.10 1894
3575.66 1852
3576.23 1912
3576.79 1877
3577.36 1910
3577.92 1938
3578.48 2005
3579.05 2129
3579.61 1892
3580.18 1991
3580.74 1921
3581.30 1911
3581.87 1897
3582.43 1795
3583.00 1757
3583.56 1939
3584.13 2026
3584.69 1954
3585.25 1939
3585.82 1943
3586.38 2023
3586.95 2071
3587.51 1976
3588.08 1825
3588.64 1829
3589.21 1958
3589.77 1838
3590.34 1895
3590.90 1901
3591.47 2033
3592.03 1913
3592.60 2014
3593.16 2022
3593.73 1797
3594.29 1854
3594.86 1898
3595.42 2016
3595.99 1991
3596.55 1969
3597.12 1955
3597.68 1929
3598.25 1947
3598.82 2042
3599.38 2178
3599.95 2128
3600.51 2249
3601.08 2183
3601.64 2206
3602.21 2208
3602.78 2166
3603.34 2276
3603.91 2143
3604.47 2226
3605.04 2187
3605.61 2143
3606.17 2188
3606.74 2054
3607.30 1824
3607.87 1873
3608.44 1980
3609.00 2042
3609.57 1937
3610.14 1887
3610.70 1808
3611.27 1877
3611.84 1983
3612.40 2082
3612.97 2162
3613.54 2347
3614.10 2567
3614.67 2938
3615.24 3521
3615.80 4121
3616.37 4662
3616.94 5558
3617.50 6424
3618.07 7071
3618.64 7538
3619.21 8194
3619.77 8266
3620.34 8041
3620.91 7636
3621.47 7484
3622.04 6660
3622.61 6003
3623.18 5121
3623.74 4605
3624.31 3820
3624.88 3205
3625.45 2731
3626.01 2665
3626.58 2272
3627.15 2166
3627.72 2126
3628.29 2151
3628.85 2038
3629.42 2038
3629.99 2135
3630.56 2115
3631.13 2027
3631.69 2045
3632.26 2041
3632.83 2010
3633.40 2054
3633.97 2027
3634.54 2005
3635.10 1664
3635.67 1710
3636.24 2065
3636.81 1981
3637.38 2037
3637.95 1907
3638.52 2042
3639.08 2270
3639.65 2424
3640.22 2480
3640.79 2579
3641.36 2766
3641.93 3001
3642.50 3042
3643.07 3235
3643.64 3375
3644.20 3362
3644.77 3273
3645.34 2992
3645.91 3096
3646.48 3064
3647.05 3024
3647.62 3188
3648.19 3051
3648.76 3048
3649.33 3139
3649.90 2922
3650.47 3083
3651.04 3055
3651.61 3071
3652.18 3031
3652.75 3014
3653.32 3099
3653.89 3211
3654.46 3177
3655.03 3139
3655.60 3217
3656.17 3194
3656.74 3169
3657.31 3357
3657.88 3267
3658.45 3329
3659.02 3473
3659.59 3373
3660.16 3480
3660.73 3627
3661.30 3185
3661.87 3185
3662.44 3230
3663.01 3128
3663.58 2976
3664.15 2839
3664.72 2632
3665.29 2502
3665.86 2624
3666.43 2620
3667.01 2784
3667.58 2591
3668.15 2644
3668.72 2601
3669.29 2410
3669.86 2322
3670.43 2441
3671.00 2491
3671.57 2377
3672.15 2443
3672.72 2252
3673.29 2285
3673.86 2108
3674.43 2191
3675.00 2188
3675.57 2150
3676.15 2225
3676.72 2308
3677.29 2301
3677.86 2195
3678.43 2198
3679.00 2301
3679.58 2339
3680.15 2280
3680.72 2201
3681.29 2205
3681.86 2171
3682.44 2199
3683.01 2264
3683.58 2161
3684.15 2138
3684.73 2233
3685.30 2247
3685.87 2160
3686.44 2230
3687.02 2592
3687.59 2756
3688.16 2771
3688.73 2747
3689.31 2920
3689.88 3209
3690.45 3094
3691.02 3248
3691.60 3183
3692.17 3420
3692.74 3366
3693.32 2942
3693.89 2802
3694.46 2781
3695.03 2624
3695.61 2549
3696.18 2419
3696.75 2395
3697.33 2214
3697.90 2271
3698.47 2234
3699.05 2198
3699.62 2153
3700.19 2192
3700.77 2392
3701.34 2245
3701.91 2197
3702.49 2305
3703.06 2169
3703.64 2263
3704.21 2269
3704.78 2344
3705.36 2489
3705.93 2239
3706.51 2081
3707.08 2066
3707.65 2024
3708.23 2158
3708.80 2145
3709.38 2185
3709.95 2207
3710.52 2100
3711.10 2121
3711.67 2246
3712.25 2152
3712.82 2015
3713.40 2057
3713.97 2139
3714.55 2211
3715.12 2119
3715.69 2107
3716.27 2182
3716.84 2301
3717.42 2129
3717.99 1967
3718.57 2074
3719.14 2177
3719.72 1965
3720.29 1962
3720.87 2082
3721.44 1860
3722.02 1981
3722.59 1882
3723.17 1784
3723.75 1936
3724.32 1752
3724.90 1900
3725.47 1784
3726.05 1708
3726.62 1707
3727.20 1908
3727.77 1852
3728.35 1907
3728.92 2018
3729.50 2154
3730.08 2420
3730.65 2456
3731.23 2840
3731.80 2957
3732.38 3173
3732.96 3222
3733.53 3432
3734.11 3559
3734.68 3782
3735.26 3819
3735.84 3724
3736.41 3554
3736.99 3383
3737.57 3166
3738.14 3024
3738.72 2845
3739.30 2619
3739.87 2263
3740.45 2206
3741.03 2166
3741.60 2074
3742.18 2076
3742.76 1906
3743.33 1817
3743.91 1953
3744.49 1940
3745.06 1885
3745.64 1986
3746.22 1998
3746.79 1963
3747.37 1893
3747.95 1772
3748.53 1884
3749.10 1924
3749.68 1955
3750.26 1932
3750.83 1916
3751.41 1891
3751.99 1755
3752.57 1764
3753.14 1802
3753.72 1642
3754.30 1612
3754.88 1814
3755.46 1739
3756.03 1728
3756.61 1680
3757.19 1689
3757.77 1733
3758.35 1653
3758.92 1756
3759.50 1772
3760.08 1811
3760.66 1883
3761.24 1896
3761.81 1869
3762.39 2058
3762.97 2051
3763.55 1958
3764.13 2125
3764.71 2102
3765.28 2003
3765.86 2015
3766.44 1813
3767.02 1726
3767.60 1896
3768.18 1974
3768.76 1919
3769.34 1976
3769.91 2000
3770.49 2057
3771.07 2002
3771.65 2020
3772.23 2014
3772.81 1902
3773.39 2022
3773.97 1998
3774.55 1852
3775.13 1874
3775.71 1843
3776.28 2013
3776.86 1875
3777.44 1738
3778.02 1757
3778.60 1709
3779.18 1731
3779.76 1931
3780.34 1737
3780.92 1713
3781.50 1663
3782.08 1677
3782.66 1656
3783.24 1703
3783.82 1760
3784.40 1649
3784.98 1806
3785.56 1963
3786.14 1895
3786.72 1832
3787.30 1715
3787.88 1690
3788.46 1892
3789.04 1900
3789.62 2038
3790.20 1810
3790.78 1711
3791.36 1739
3791.94 1746
3792.53 1787
3793.11 1871
3793.69 1782
3794.27 1768
3794.85 1590
3795.43 1647
3796.01 1784
3796.59 1618
3797.17 1737
3797.75 1796
3798.33 1734
3798.91 1850
3799.50 1812
3800.08 1804
3800.66 1645
3801.24 1769
3801.82 1826
3802.40 1856
3802.98 1871
3803.57 1974
3804.15 1782
3804.73 1948
3805.31 1980
3805.89 2084
3806.47 2010
3807.05 2077
3807.64 2265
3808.22 2256
3808.80 2143
3809.38 2288
3809.96 2233
3810.55 2216
3811.13 2109
3811.71 2255
3812.29 2253
3812.87 2037
3813.46 2095
3814.04 2028
3814.62 2222
3815.20 2250
3815.79 2296
3816.37 2284
3816.95 2465
3817.53 2318
3818.12 2274
3818.70 2222
3819.28 2039
3819.86 1950
3820.45 2011
3821.03 1943
3821.61 1766
3822.20 1722
3822.78 1966
3823.36 1740
3823.94 1686
3824.53 1640
3825.11 1619
3825.69 1851
3826.28 1805
3826.86 1885
3827.44 1952
3828.03 1793
3828.61 1817
3829.19 1927
3829.78 1855
3830.36 2008
3830.94 2061
3831.53 2069
3832.11 2162
3832.69 2097
3833.28 2022
3833.86 1972
3834.45 2149
3835.03 2051
3835.61 1993
3836.20 2129
3836.78 2231
3837.37 2029
3837.95 1853
3838.53 1882
3839.12 1852
3839.70 1884
3840.29 1947
3840.87 1970
3841.46 2124
3842.04 2020
3842.62 1872
3843.21 1879
3843.79 1718
3844.38 1743
3844.96 1845
3845.55 1993
3846.13 1871
3846.72 1792
3847.30 1831
3847.89 1977
3848.47 1992
3849.06 2006
3849.64 2027
3850.23 1916
3850.81 1978
3851.40 1979
3851.98 2052
3852.57 1947
3853.15 1929
3853.74 2047
3854.32 2123
3854.91 2158
3855.49 2075
3856.08 2159
3856.66 2335
3857.25 2740
3857.84 2839
3858.42 3372
3859.01 3959
3859.59 4364
3860.18 5102
3860.76 5508
3861.35 5852
3861.94 6507
3862.52 6998
3863.11 7230
3863.69 7509
3864.28 7251
3864.87 6822
3865.45 6538
3866.04 6195
3866.62 5506
3867.21 5070
3867.80 4557
3868.38 4211
3868.97 3719
3869.56 3434
3870.14 3072
3870.73 2712
3871.32 2645
3871.90 2726
3872.49 2627
3873.08 2689
3873.66 2659
3874.25 2729
3874.84 2816
3875.42 2839
3876.01 2775
3876.60 2700
3877.19 2771
3877.77 2873
3878.36 2759
3878.95 2640
3879.53 2438
3880.12 2345
3880.71 2270
3881.30 2246
3881.88 2174
3882.47 2145
3883.06 2091
3883.65 2108
3884.23 2019
3884.82 1947
3885.41 2132
3886.00 2035
3886.58 2170
3887.17 2380
3887.76 2219
3888.35 2253
3888.94 2254
3889.52 2352
3890.11 2502
3890.70 2603
3891.29 2436
3891.88 2661
3892.46 2764
3893.05 2736
3893.64 2579
3894.23 2592
3894.82 2572
3895.41 2386
3895.99 2287
3896.58 2315
3897.17 2433
3897.76 2465
3898.35 2488
3898.94 2606
3899.53 2650
3900.12 2551
3900.70 2567
3901.29 2574
3901.88 2563
3902.47 2622
3903.06 2618
3903.65 2617
3904.24 2455
3904.83 2269
3905.42 2224
3906.01 2238
3906.60 2138
3907.18 2066
3907.77 2015
3908.36 1957
3908.95 2170
3909.54 1899
3910.13 1868
3910.72 2087
3911.31 2041
3911.90 1945
3912.49 1925
3913.08 2000
3913.67 1782
3914.26 1827
3914.85 1836
3915.44 1868
3916.03 1808
3916.62 1813
3917.21 1776
3917.80 1781
3918.39 1925
3918.98 1717
3919.57 1801
3920.16 1917
3920.75 1905
3921.34 1966
3921.93 1858
3922.52 1783
3923.11 1941
3923.70 1808
3924.30 1759
3924.89 1857
3925.48 1876
3926.07 1916
3926.66 1978
3927.25 1968
3927.84 1914
3928.43 2074
3929.02 1930
3929.61 2041
3930.20 2072
3930.80 2130
3931.39 2200
3931.98 2220
3932.57 2044
3933.16 1883
3933.75 2024
3934.34 2024
3934.93 1962
3935.53 1931
3936.12 2004
3936.71 1900
3937.30 1817
3937.89 1681
3938.48 1805
3939.08 1842
3939.67 1858
3940.26 1940
3940.85 1922
3941.44 1807
3942.04 1838
3942.63 1884
3943.22 1877
3943.81 1854
3944.40 1838
3945.00 1797
3945.59 1718
3946.18 1818
3946.77 1743
3947.36 1710
3947.96 1877
3948.55 1779
3949.14 1818
3949.73 1628
3950.33 1618
3950.92 1518
3951.51 1603
3952.11 1685
3952.70 1579
3953.29 1652
3953.88 1538
3954.48 1671
3955.07 1633
3955.66 1636
3956.26 1688
3956.85 1731
3957.44 1894
3958.04 1857
3958.63 1741
3959.22 1791
3959.81 1725
3960.41 1820
3961.00 1661
3961.60 1710
3962.19 1712
3962.78 1677
3963.38 1648
3963.97 1779
3964.56 1890
3965.16 1858
3965.75 1757
3966.34 1782
3966.94 1818
3967.53 1919
3968.13 1774
3968.72 1661
3969.31 1703
3969.91 1828
3970.50 1759
3971.10 1687
3971.69 1639
3972.28 1621
3972.88 1754
3973.47 1872
3974.07 1887
3974.66 1710
3975.26 1826
3975.85 1835
3976.45 2007
3977.04 1999
3977.63 1988
3978.23 2028
3978.82 2058
3979.42 1928
3980.01 1925
3980.61 1947
3981.20 1864
3981.80 1902
3982.39 1899
3982.99 1847
3983.58 1880
3984.18 1755
3984.77 1770
3985.37 1685
3985.96 1707
3986.56 1719
3987.16 1715
3987.75 1717
3988.35 1632
3988.94 1639
3989.54 1643
3990.13 1672
3990.73 1670
3991.32 1720
3991.92 1736
3992.52 1804
3993.11 1864
3993.71 1831
3994.30 1651
3994.90 1889
3995.50 1891
3996.09 1704
3996.69 1714
3997.28 1763
3997.88 1646
3998.48 1696
3999.07 1719
3999.67 1781
4000.26 1796
4000.86 1674
4001.46 1738
4002.05 1987
4002.65 1808
4003.25 1689
4003.84 1738
4004.44 1725
4005.04 1776
4005.63 1900
4006.23 2063
4006.83 2009
4007.42 1907
4008.02 1916
4008.62 2020
4009.21 1837
4009.81 1950
4010.41 1863
4011.01 2071
4011.60 2001
4012.20 2095
4012.80 2158
4013.40 2247
4013.99 2428
4014.59 2503
4015.19 2610
4015.78 2893
4016.38 3361
4016.98 3455
4017.58 3527
4018.18 3477
4018.77 3425
4019.37 3529
4019.97 3250
4020.57 3037
4021.16 2841
4021.76 2893
4022.36 2539
4022.96 2292
4023.56 2285
4024.15 2273
4024.75 2128
4025.35 2082
4025.95 2070
4026.55 2081
4027.15 1966
4027.74 2028
4028.34 1976
4028.94 2042
4029.54 2143
4030.14 2194
4030.74 2107
4031.34 2026
4031.93 2109
4032.53 1896
4033.13 2086
4033.73 2008
4034.33 2065
4034.93 2005
4035.53 2200
4036.13 2093
4036.73 1960
4037.32 1990
4037.92 2009
4038.52 1967
4039.12 1912
4039.72 1989
4040.32 1997
4040.92 1836
4041.52 1732
4042.12 1774
4042.72 1806
4043.32 1883
4043.92 1828
4044.52 1842
4045.12 1790
4045.72 1819
4046.32 2102
4046.92 1966
4047.52 1873
4048.12 1877
4048.72 1901
4049.32 1896
4049.92 1790
4050.52 1852
4051.12 1911
4051.72 1776
4052.32 1733
4052.92 2018
4053.52 1988
4054.12 1976
4054.72 1876
4055.32 1900
4055.92 1938
4056.52 1990
4057.12 1896
4057.72 1891
4058.32 1696
4058.92 1755
4059.52 1857
4060.12 1662
4060.72 1566
4061.33 1496
4061.93 1606
4062.53 1658
4063.13 1568
4063.73 1441
4064.33 1449
4064.93 1378
4065.53 1471
4066.13 1550
4066.74 1535
4067.34 1445
4067.94 1427
4068.54 1458
4069.14 1504
4069.74 1655
4070.34 1635
4070.95 1426
4071.55 1443
4072.15 1561
4072.75 1509
4073.35 1534
4073.95 1569
4074.56 1604
4075.16 1522
4075.76 1583
4076.36 1656
4076.96 1534
4077.57 1549
4078.17 1505
4078.77 1568
4079.37 1552
4079.97 1508
4080.58 1553
4081.18 1584
4081.78 1600
4082.38 1619
4082.99 1521
4083.59 1377
4084.19 1577
4084.79 1565
4085.40 1547
4086.00 1512
4086.60 1547
4087.21 1647
4087.81 1516
4088.41 1531
4089.01 1470
4089.62 1517
4090.22 1523
4090.82 1502
4091.43 1458
4092.03 1558
4092.63 1585
4093.24 1759
4093.84 1677
4094.44 1742
4095.05 1726
4095.65 1782
4096.25 1824
4096.86 1637
4097.46 1712
4098.06 1633
4098.67 1566
4099.27 1547
4099.87 1557
4100.48 1477
4101.08 1454
4101.69 1471
4102.29 1637
4102.89 1454
4103.50 1501
4104.10 1596
4104.71 1472
4105.31 1374
4105.91 1652
4106.52 1465
4107.12 1437
4107.73 1521
4108.33 1444
4108.94 1486
4109.54 1448
4110.14 1512
4110.75 1417
4111.35 1349
4111.96 1403
4112.56 1513
4113.17 1397
4113.77 1386
4114.38 1324
4114.98 1544
4115.59 1581
4116.19 1544
4116.80 1424
4117.40 1448
4118.01 1336
4118.61 1494
4119.22 1514
4119.82 1546
4120.43 1546
4121.03 1537
4121.64 1435
4122.24 1566
4122.85 1612
4123.46 1519
4124.06 1579
4124.67 1533
4125.27 1548
4125.88 1515
4126.48 1703
4127.09 1778
4127.69 1497
4128.30 1517
4128.91 1620
4129.51 1500
4130.12 1474
4130.72 1564
4131.33 1590
4131.94 1638
4132.54 1625
4133.15 1687
4133.76 1737
4134.36 1746
4134.97 1655
4135.57 1867
4136.18 1991
4136.79 1966
4137.39 2040
4138.00 1814
4138.61 2001
4139.21 2113
4139.82 2072
4140.43 2046
4141.03 2025
4141.64 1929
4142.25 2038
4142.85 1976
4143.46 2042
4144.07 1836
4144.67 1789
4145.28 1737
4145.89 1735
4146.50 1724
4147.10 1529
4147.71 1540
4148.32 1592
4148.93 1529
4149.53 1483
4150.14 1501
4150.75 1508
4151.36 1382
4151.96 1429
4152.57 1452
4153.18 1434
4153.79 1455
4154.39 1558
4155.00 1530
4155.61 1432
4156.22 1357
4156.82 1400
4157.43 1409
4158.04 1460
4158.65 1549
4159.26 1470
4159.87 1485
4160.47 1572
4161.08 1484
4161.69 1617
4162.30 1592
4162.91 1624
4163.52 1592
4164.12 1615
4164.73 1722
4165.34 1657
4165.95 1648
4166.56 1728
4167.17 1743
4167.78 1746
4168.38 1768
4168.99 1752
4169.60 1647
4170.21 1696
4170.82 1492
4171.43 1499
4172.04 1655
4172.65 1562
4173.26 1546
4173.86 1709
4174.47 1759
4175.08 1726
4175.69 1692
4176.30 1734
4176.91 1727
4177.52 1833
4178.13 1722
4178.74 1816
4179.35 1835
4179.96 1725
4180.57 1674
4181.18 1686
4181.79 1555
4182.40 1481
4183.01 1468
4183.62 1575
4184.23 1588
4184.84 1672
4185.45 1723
4186.06 1604
4186.67 1596
4187.28 1572
4187.89 1549
4188.50 1503
4189.11 1560
4189.72 1538
4190.33 1630
4190.94 1669
4191.55 1791
4192.16 1783
4192.77 1877
4193.38 1845
4193.99 1851
4194.60 2040
4195.21 1917
4195.82 1905
4196.44 2027
4197.05 1951
4197.66 1862
4198.27 2046
4198.88 1940
4199.49 1814
4200.10 2035
4200.71 1806
4201.32 1717
4201.94 1765
4202.55 1940
4203.16 1934
4203.77 1731
4204.38 1947
4204.99 1876
4205.60 1751
4206.21 1956
4206.83 2025
4207.44 1797
4208.05 1974
4208.66 1844
4209.27 1889
4209.89 1844
4210.50 1867
4211.11 1918
4211.72 1897
4212.33 1991
4212.94 1960
4213.56 2160
4214.17 2035
4214.78 2112
4215.39 2181
4216.01 2317
4216.62 2177
4217.23 2245
4217.84 2552
4218.46 2580
4219.07 2945
4219.68 3128
4220.29 3503
4220.91 3750
4221.52 4149
4222.13 4522
4222.74 5023
4223.36 5448
4223.97 5441
4224.58 5445
4225.19 5574
4225.81 5417
4226.42 5274
4227.03 5196
4227.65 5160
4228.26 4857
4228.87 4536
4229.49 4137
4230.10 4245
4230.71 4031
4231.33 3782
4231.94 3802
4232.55 3957
4233.17 3941
4233.78 3892
4234.39 3814
4235.01 3909
4235.62 3745
4236.23 4277
4236.85 4168
4237.46 4132
4238.08 3871
4238.69 3835
4239.30 3417
4239.92 2953
4240.53 2612
4241.15 2505
4241.76 2408
4242.37 2178
4242.99 2280
4243.60 2208
4244.22 2237
4244.83 2098
4245.45 2074
4246.06 2072
4246.67 2161
4247.29 2170
4247.90 2260
4248.52 2358
4249.13 2338
4249.75 2316
4250.36 2316
4250.98 2239
4251.59 2183
4252.21 2335
4252.82 2288
4253.44 2329
4254.05 2282
4254.67 2231
4255.28 2140
4255.90 2269
4256.51 2378
4257.13 2342
4257.74 2133
4258.36 2168
4258.97 2234
4259.59 2295
4260.20 2233
4260.82 2249
4261.44 2189
4262.05 2206
4262.67 2329
4263.28 2330
4263.90 2209
4264.51 2227
4265.13 2034
4265.75 2041
4266.36 2167
4266.98 2382
4267.59 2184
4268.21 2124
4268.83 2188
4269.44 2190
4270.06 2242
4270.67 1991
4271.29 2134
4271.91 2198
4272.52 2138
4273.14 2186
4273.76 2209
4274.37 2125
4274.99 2292
4275.61 2127
4276.22 2190
4276.84 2115
4277.46 2233
4278.07 2206
4278.69 2174
4279.31 2260
4279.92 2115
4280.54 1980
4281.16 2016
4281.77 1777
4282.39 1761
4283.01 1763
4283.63 1678
4284.24 1684
4284.86 1738
4285.48 1713
4286.09 1656
4286.71 1739
4287.33 1773
4287.95 1764
4288.56 1734
4289.18 1750
4289.80 1797
4290.42 1701
4291.03 1791
4291.65 1671
4292.27 1524
4292.89 1686
4293.51 1658
4294.12 1711
4294.74 1666
4295.36 1677
4295.98 1654
4296.60 1601
4297.21 1565
4297.83 1623
4298.45 1791
4299.07 1723
4299.69 1572
4300.31 1724
4300.92 1843
4301.54 1755
4302.16 1732
4302.78 1677
4303.40 1784
4304.02 1708
4304.63 1590
4305.25 1697
4305.87 1693
4306.49 1878
4307.11 1922
4307.73 1779
4308.35 1874
4308.97 1684
4309.59 1804
4310.20 1819
4310.82 1663
4311.44 1626
4312.06 1694
4312.68 1728
4313.30 1726
4313.92 1722
4314.54 1859
4315.16 1607
4315.78 1692
4316.40 1653
4317.02 1609
4317.64 1634
4318.26 1741
4318.88 1736
4319.50 1742
4320.12 1953
4320.74 1946
4321.36 1847
4321.98 1924
4322.60 1982
4323.22 1967
4323.84 2061
4324.46 2002
4325.08 2056
4325.70 2103
4326.32 2046
4326.94 2110
4327.56 2054
4328.18 2108
4328.80 2161
4329.42 2077
4330.04 1970
4330.66 1986
4331.28 2022
4331.90 1941
4332.52 1909
4333.14 1957
4333.76 2030
4334.38 2097
4335.00 2201
4335.63 2420
4336.25 2576
4336.87 2381
4337.49 2392
4338.11 2632
4338.73 2701
4339.35 2888
4339.97 2798
4340.59 2624
4341.22 2432
4341.84 2384
4342.46 2531
4343.08 2620
4343.70 2637
4344.32 3213
4344.94 3342
4345.57 3490
4346.19 3757
4346.81 4139
4347.43 4527
4348.05 4426
4348.67 4380
4349.30 4582
4349.92 4422
4350.54 3764
4351.16 3530
4351.78 3015
4352.41 2923
4353.03 2652
4353.65 2617
4354.27 2442
4354.90 2177
4355.52 2201
4356.14 2242
4356.76 2253
4357.38 2132
4358.01 2113
4358.63 2034
4359.25 2095
4359.87 2028
4360.50 2050
4361.12 2026
4361.74 2086
4362.37 1924
4362.99 1865
4363.61 1924
4364.23 2063
4364.86 2137
4365.48 1963
4366.10 1953
4366.73 1866
4367.35 1891
4367.97 1847
4368.60 1710
4369.22 1801
4369.84 1767
4370.47 1637
4371.09 1824
4371.71 1813
4372.34 1809
4372.96 1820
4373.58 1693
4374.21 1658
4374.83 1653
4375.46 1692
4376.08 1662
4376.70 1567
4377.33 1669
4377.95 1780
4378.57 1758
4379.20 1727
4379.82 1817
4380.45 1807
4381.07 1668
4381.70 1611
4382.32 1727
4382.94 1861
4383.57 1872
4384.19 1817
4384.82 1695
4385.44 1789
4386.07 1903
4386.69 1849
4387.32 1746
4387.94 1804
4388.56 1771
4389.19 1895
4389.81 1953
4390.44 1920
4391.06 1807
4391.69 1937
4392.31 1960
4392.94 2072
4393.56 1891
4394.19 1803
4394.81 1941
4395.44 2047
4396.06 2168
4396.69 2225
4397.31 2035
4397.94 1955
4398.57 2044
4399.19 2022
4399.82 2203
4400.44 2052
4401.07 1849
4401.69 1925
4402.32 1935
4402.94 1847
4403.57 1737
4404.20 1841
4404.82 1991
4405.45 1923
4406.07 1849
4406.70 1939
4407.33 2034
4407.95 2047
4408.58 2080
4409.20 1910
4409.83 2041
4410.46 2198
4411.08 2030
4411.71 1976
4412.34 2020
4412.96 1872
4413.59 1920
4414.21 1815
4414.84 1725
4415.47 1779
4416.09 1660
4416.72 1664
4417.35 1647
4417.97 1738
4418.60 1575
4419.23 1547
4419.86 1645
4420.48 1735
4421.11 1669
4421.74 1703
4422.36 1704
4422.99 1781
4423.62 1700
4424.25 1636
4424.87 1598
4425.50 1583
4426.13 1606
4426.75 1542
4427.38 1582
4428.01 1487
4428.64 1413
4429.26 1415
4429.89 1381
4430.52 1471
4431.15 1458
4431.78 1458
4432.40 1446
4433.03 1579
4433.66 1544
4434.29 1590
4434.91 1544
4435.54 1574
4436.17 1658
4436.80 1537
4437.43 1454
4438.06 1543
4438.68 1514
4439.31 1495
4439.94 1364
4440.57 1499
4441.20 1445
4441.83 1528
4442.45 1586
4443.08 1609
4443.71 1555
4444.34 1467
4444.97 1546
4445.60 1584
4446.23 1506
4446.86 1501
4447.48 1542
4448.11 1600
4448.74 1616
4449.37 1645
4450.00 1660
4450.63 1608
4451.26 1746
4451.89 1782
4452.52 1864
4453.15 1767
4453.78 1561
4454.40 1660
4455.03 1742
4455.66 1777
4456.29 1748
4456.92 1705
4457.55 1789
4458.18 1791
4458.81 1717
4459.44 1716
4460.07 1693
4460.70 1508
4461.33 1595
4461.96 1728
4462.59 1521
4463.22 1464
4463.85 1536
4464.48 1554
4465.11 1609
4465.74 1387
4466.37 1351
4467.00 1465
4467.63 1447
4468.26 1353
4468.89 1418
4469.52 1419
4470.15 1298
4470.78 1354
4471.41 1447
4472.04 1400
4472.68 1338
4473.31 1433
4473.94 1519
4474.57 1452
4475.20 1393
4475.83 1508
4476.46 1462
4477.09 1375
4477.72 1484
4478.35 1508
4478.98 1488
4479.62 1477
4480.25 1599
4480.88 1654
4481.51 1591
4482.14 1566
4482.77 1535
4483.40 1698
4484.04 1668
4484.67 1629
4485.30 1628
4485.93 1563
4486.56 1620
4487.19 1670
4487.82 1662
4488.46 1627
4489.09 1640
4489.72 1633
4490.35 1624
4490.98 1794
4491.62 1722
4492.25 1678
4492.88 1611
4493.51 1685
4494.14 1641
4494.78 1623
4495.41 1647
4496.04 1755
4496.67 1745
4497.31 1671
4497.94 1649
4498.57 1654
4499.20 1711
4499.84 1784
4500.47 1819
4501.10 1978
4501.73 1923
4502.37 2129
4503.00 2184
4503.63 2074
4504.27 2018
4504.90 1897
4505.53 1957
4506.16 1983
4506.80 2008
4507.43 1848
4508.06 1786
4508.70 1736
4509.33 1816
4509.96 1947
4510.60 1735
4511.23 1660
4511.86 1734
4512.50 1795
4513.13 1733
4513.76 1913
4514.40 1796
4515.03 1852
4515.66 1877
4516.30 1874
4516.93 1827
4517.57 1795
4518.20 1723
4518.83 1804
4519.47 1849
4520.10 1795
4520.74 1760
4521.37 1895
4522.00 1858
4522.64 1931
4523.27 2081
4523.91 2029
4524.54 1993
4525.18 2068
4525.81 2158
4526.44 2460
4527.08 2746
4527.71 3037
4528.35 3798
4528.98 4342
4529.62 5047
4530.25 5642
4530.89 6468
4531.52 7505
4532.16 7871
4532.79 8068
4533.43 8097
4534.06 7991
4534.70 7551
4535.33 7122
4535.97 6434
4536.60 5514
4537.24 4573
4537.87 4061
4538.51 3426
4539.14 2974
4539.78 2563
4540.41 2414
4541.05 2264
4541.68 2149
4542.32 1977
4542.96 1938
4543.59 1826
4544.23 1809
4544.86 1902
4545.50 1968
4546.13 1963
4546.77 2114
4547.41 2179
4548.04 2271
4548.68 2293
4549.31 2270
4549.95 2267
4550.59 2318
4551.22 2233
4551.86 2340
4552.50 2181
4553.13 2149
4553.77 2000
4554.40 1923
4555.04 1917
4555.68 1940
4556.31 1968
4556.95 1846
4557.59 1771
4558.22 1928
4558.86 1929
4559.50 2008
4560.13 1930
4560.77 2011
4561.41 1853
4562.04 1876
4562.68 2054
4563.32 1950
4563.96 2008
4564.59 2037
4565.23 1929
4565.87 2016
4566.50 2197
4567.14 2182
4567.78 2225
4568.42 2305
4569.05 2283
4569.69 2481
4570.33 2628
4570.97 2728
4571.60 2544
4572.24 2412
4572.88 2366
4573.52 2225
4574.16 2253
4574.79 2255
4575.43 2055
4576.07 2041
4576.71 1975
4577.34 1903
4577.98 1956
4578.62 1968
4579.26 1844
4579.90 1800
4580.54 1921
4581.17 1795
4581.81 1977
4582.45 1913
4583.09 1725
4583.73 1792
4584.37 1881
4585.00 1909
4585.64 1874
4586.28 1982
4586.92 1954
4587.56 1982
4588.20 1919
4588.84 1857
4589.48 1979
4590.11 2024
4590.75 2168
4591.39 2178
4592.03 2271
4592.67 2426
4593.31 2172
4593.95 2132
4594.59 1929
4595.23 1933
4595.87 1912
4596.51 1962
4597.15 1805
4597.79 1737
4598.42 1728
4599.06 1602
4599.70 1616
4600.34 1657
4600.98 1643
4601.62 1722
4602.26 1825
4602.90 1797
4603.54 1832
4604.18 1688
4604.82 1821
4605.46 1902
4606.10 1965
4606.74 2056
4607.38 1929
4608.02 1909
4608.66 1974
4609.30 2043
4609.94 2197
4610.58 1978
4611.22 2031
4611.86 1911
4612.50 1852
4613.15 1765
4613.79 1750
4614.43 1700
4615.07 1680
4615.71 1662
4616.35 1566
4616.99 1604
4617.63 1638
4618.27 1580
4618.91 1700
4619.55 1669
4620.19 1496
4620.83 1561
4621.48 1636
4622.12 1844
4622.76 1690
4623.40 1656
4624.04 1686
4624.68 1511
4625.32 1602
4625.96 1552
4626.61 1614
4627.25 1639
4627.89 1404
4628.53 1498
4629.17 1635
4629.81 1675
4630.46 1510
4631.10 1456
4631.74 1546
4632.38 1561
4633.02 1604
4633.66 1689
4634.31 1829
4634.95 1809
4635.59 1778
4636.23 1696
4636.88 1713
4637.52 1690
4638.16 1718
4638.80 1775
4639.44 1762
4640.09 1837
4640.73 1978
4641.37 1905
4642.01 1860
4642.66 1717
4643.30 1788
4643.94 1738
4644.58 1828
4645.23 1765
4645.87 1797
4646.51 1733
4647.16 1669
4647.80 1760
4648.44 1828
4649.08 1963
4649.73 1985
4650.37 1919
4651.01 2135
4651.66 2506
4652.30 2660
4652.94 2546
4653.59 2763
4654.23 2678
4654.87 2677
4655.52 2509
4656.16 2328
4656.80 2358
4657.45 2158
4658.09 1944
4658.74 1828
4659.38 1789
4660.02 1808
4660.67 1755
4661.31 1534
4661.95 1534
4662.60 1688
4663.24 1674
4663.89 1521
4664.53 1588
4665.17 1646
4665.82 1434
4666.46 1463
4667.11 1543
4667.75 1426
4668.40 1463
4669.04 1523
4669.68 1398
4670.33 1465
4670.97 1521
4671.62 1499
4672.26 1368
4672.91 1457
4673.55 1555
4674.20 1548
4674.84 1602
4675.49 1671
4676.13 1706
4676.78 1577
4677.42 1549
4678.07 1470
4678.71 1612
4679.36 1662
4680.00 1670
4680.65 1589
4681.29 1567
4681.94 1591
4682.58 1526
4683.23 1583
4683.87 1671
4684.52 1622
4685.16 1599
4685.81 1561
4686.46 1679
4687.10 1782
4687.75 1628
4688.39 1624
4689.04 1661
4689.68 1654
4690.33 1627
4690.98 1575
4691.62 1598
4692.27 1623
4692.91 1551
4693.56 1587
4694.21 1502
4694.85 1540
4695.50 1662
4696.15 1689
4696.79 1649
4697.44 1724
4698.08 1843
4698.73 1782
4699.38 1864
4700.02 1792
4700.67 1738
4701.32 1797
4701.96 1774
4702.61 1705
4703.26 1600
4703.90 1522
4704.55 1636
4705.20 1596
4705.84 1730
4706.49 1602
4707.14 1680
4707.79 1653
4708.43 1675
4709.08 1642
4709.73 1638
4710.37 1655
4711.02 1531
4711.67 1606
4712.32 1704
4712.96 1687
4713.61 1686
4714.26 1678
4714.91 1498
4715.55 1463
4716.20 1640
4716.85 1607
4717.50 1592
4718.14 1651
4718.79 1634
4719.44 1701
4720.09 1812
4720.74 1941
4721.38 2034
4722.03 1966
4722.68 2034
4723.33 2144
4723.98 2062
4724.62 2031
4725.27 2080
4725.92 2107
4726.57 2123
4727.22 2017
4727.87 1932
4728.52 1879
4729.16 1824
4729.81 1911
4730.46 1802
4731.11 1722
4731.76 1710
4732.41 1648
4733.06 1558
4733.70 1529
4734.35 1561
4735.00 1554
4735.65 1535
4736.30 1559
4736.95 1592
4737.60 1445
4738.25 1608
4738.90 1620
4739.55 1483
4740.20 1538
4740.84 1497
4741.49 1467
4742.14 1640
4742.79 1584
4743.44 1716
4744.09 1629
4744.74 1605
4745.39 1453
4746.04 1520
4746.69 1534
4747.34 1466
4747.99 1485
4748.64 1523
4749.29 1502
4749.94 1583
4750.59 1610
4751.24 1664
4751.89 1608
4752.54 1747
4753.19 1978
4753.84 1802
4754.49 1839
4755.14 1890
4755.79 1702
4756.44 1741
4757.09 1759
4757.74 1811
4758.39 1697
4759.04 1674
4759.70 1592
4760.35 1641
4761.00 1704
4761.65 1823
4762.30 1882
4762.95 1927
4763.60 1931
4764.25 1934
4764.90 2033
4765.55 2144
4766.20 2252
4766.86 2183
4767.51 2199
4768.16 2199
4768.81 2178
4769.46 2188
4770.11 2088
4770.76 1880
4771.41 1752
4772.07 1724
4772.72 1521
4773.37 1564
4774.02 1587
4774.67 1639
4775.32 1536
4775.98 1330
4776.63 1539
4777.28 1602
4777.93 1627
4778.58 1560
4779.24 1539
4779.89 1647
4780.54 1716
4781.19 1689
4781.84 1650
4782.50 1589
4783.15 1519
4783.80 1629
4784.45 1687
4785.10 1519
4785.76 1418
4786.41 1389
4787.06 1454
4787.71 1308
4788.37 1392
4789.02 1463
4789.67 1560
4790.33 1427
4790.98 1598
4791.63 1503
4792.28 1461
4792.94 1493
4793.59 1519
4794.24 1469
4794.90 1461
4795.55 1594
4796.20 1653
4796.86 1497
4797.51 1452
4798.16 1436
4798.81 1600
4799.47 1626
4800.12 1638
4800.78 1395
4801.43 1569
4802.08 1541
4802.74 1612
4803.39 1492
4804.04 1488
4804.70 1522
4805.35 1607
4806.00 1481
4806.66 1447
4807.31 1401
4807.97 1440
4808.62 1550
4809.27 1462
4809.93 1462
4810.58 1464
4811.24 1442
4811.89 1447
4812.54 1494
4813.20 1518
4813.85 1395
4814.51 1493
4815.16 1515
4815.82 1525
4816.47 1604
4817.13 1496
4817.78 1660
4818.44 1680
4819.09 1758
4819.74 1740
4820.40 1729
4821.05 1702
4821.71 1721
4822.36 1894
4823.02 1783
4823.67 1827
4824.33 1957
4824.98 2048
4825.64 1856
4826.29 1905
4826.95 1874
4827.60 1910
4828.26 1926
4828.92 1855
4829.57 1951
4830.23 2002
4830.88 1832
4831.54 1801
4832.19 1817
4832.85 1974
4833.50 2147
4834.16 2174
4834.82 2259
4835.47 2364
4836.13 2539
4836.78 2713
4837.44 2868
4838.10 2947
4838.75 3039
4839.41 3162
4840.06 3083
4840.72 3001
4841.38 2956
4842.03 2756
4842.69 2544
4843.34 2362
4844.00 2587
4844.66 2230
4845.31 2123
4845.97 2012
4846.63 2057
4847.28 1923
4847.94 1934
4848.60 1992
4849.25 2102
4849.91 2135
4850.57 2122
4851.22 2122
4851.88 2174
4852.54 2167
4853.20 2155
4853.85 2037
4854.51 2189
4855.17 2166
4855.82 2002
4856.48 2246
4857.14 2291
4857.80 2299
4858.45 2319
4859.11 2409
4859.77 2250
4860.43 2347
4861.08 2493
4861.74 2552
4862.40 2435
4863.06 2210
4863.71 2178
4864.37 2172
4865.03 2175
4865.69 2404
4866.34 2364
4867.00 2270
4867.66 2202
4868.32 2196
4868.98 2324
4869.63 2228
4870.29 2175
4870.95 2260
4871.61 2071
4872.27 2110
4872.93 2128
4873.58 2090
4874.24 2208
4874.90 2074
4875.56 2042
4876.22 2038
4876.88 2177
4877.54 2198
4878.19 2247
4878.85 2417
4879.51 2165
4880.17 2246
4880.83 2139
4881.49 2138
4882.15 2211
4882.81 1949
4883.47 2125
4884.13 1990
4884.78 1898
4885.44 1741
4886.10 1841
4886.76 1762
4887.42 1933
4888.08 1798
4888.74 1777
4889.40 1935
4890.06 1843
4890.72 1866
4891.38 1777
4892.04 1894
4892.70 1830
4893.36 1718
4894.02 1795
4894.68 1829
4895.34 1723
4896.00 1825
4896.66 1692
4897.32 1711
4897.98 1747
4898.64 1673
4899.30 1779
4899.96 1695
4900.62 1667
4901.28 1646
4901.94 1698
4902.60 1608
4903.26 1580
4903.92 1542
4904.58 1524
4905.24 1560
4905.90 1531
4906.56 1521
4907.22 1536
4907.88 1561
4908.54 1577
4909.20 1473
4909.87 1436
4910.53 1539
4911.19 1460
4911.85 1362
4912.51 1490
4913.17 1488
4913.83 1371
4914.49 1416
4915.15 1372
4915.81 1355
4916.48 1297
4917.14 1415
4917.80 1459
4918.46 1442
4919.12 1328
4919.78 1321
4920.44 1354
4921.11 1324
4921.77 1319
4922.43 1441
4923.09 1418
4923.75 1357
4924.41 1376
4925.08 1334
4925.74 1470
4926.40 1367
4927.06 1308
4927.72 1290
4928.39 1382
4929.05 1371
4929.71 1415
4930.37 1257
4931.04 1404
4931.70 1512
4932.36 1424
4933.02 1398
4933.69 1500
4934.35 1417
4935.01 1423
4935.67 1415
4936.34 1290
4937.00 1396
4937.66 1459
4938.32 1328
4938.99 1401
4939.65 1406
4940.31 1397
4940.98 1227
4941.64 1440
4942.30 1373
4942.96 1362
4943.63 1332
4944.29 1407
4944.95 1276
4945.62 1421
4946.28 1577
4946.94 1441
4947.61 1353
4948.27 1337
4948.93 1384
4949.60 1338
4950.26 1291
4950.92 1350
4951.59 1374
4952.25 1286
4952.92 1250
4953.58 1246
4954.24 1362
4954.91 1382
4955.57 1370
4956.24 1318
4956.90 1251
4957.56 1362
4958.23 1348
4958.89 1290
4959.56 1234
4960.22 1391
4960.88 1436
4961.55 1246
4962.21 1312
4962.88 1329
4963.54 1367
4964.21 1399
4964.87 1485
4965.54 1544
4966.20 1703
4966.86 1510
4967.53 1597
4968.19 1602
4968.86 1530
4969.52 1433
4970.19 1347
4970.85 1262
4971.52 1274
4972.18 1291
4972.85 1283
4973.51 1219
4974.18 1340
4974.84 1296
4975.51 1371
4976.17 1414
4976.84 1371
4977.51 1351
4978.17 1370
4978.84 1412
4979.50 1416
4980.17 1403
4980.83 1320
4981.50 1361
4982.16 1494
4982.83 1428
4983.50 1485
4984.16 1489
4984.83 1493
4985.49 1550
4986.16 1623
4986.83 1685
4987.49 1605
4988.16 1551
4988.82 1543
4989.49 1577
4990.16 1535
4990.82 1534
4991.49 1446
4992.16 1296
4992.82 1347
4993.49 1270
4994.16 1431
4994.82 1434
4995.49 1401
4996.15 1356
4996.82 1273
4997.49 1294
4998.16 1320
4998.82 1343
4999.49 1304
5000.16 1385
5000.82 1293
5001.49 1362
5002.16 1269
5002.82 1252
5003.49 1375
5004.16 1340
5004.83 1333
5005.49 1374
5006.16 1437
5006.83 1501
5007.49 1406
5008.16 1468
5008.83 1424
5009.50 1303
5010.16 1344
5010.83 1393
5011.50 1550
5012.17 1441
5012.84 1588
5013.50 1390
5014.17 1481
5014.84 1555
5015.51 1476
5016.17 1531
5016.84 1601
5017.51 1644
5018.18 1698
5018.85 1744
5019.52 1802
5020.18 1932
5020.85 2155
5021.52 2472
5022.19 2662
5022.86 2883
5023.53 2977
5024.19 2990
5024.86 2961
5025.53 2949
5026.20 2706
5026.87 2581
5027.54 2218
5028.21 2191
5028.88 1881
5029.54 1698
5030.21 1643
5030.88 1497
5031.55 1432
5032.22 1395
5032.89 1411
5033.56 1362
5034.23 1403
5034.90 1438
5035.57 1231
5036.24 1210
5036.90 1387
5037.57 1306
5038.24 1249
5038.91 1225
5039.58 1226
5040.25 1377
5040.92 1252
5041.59 1303
5042.26 1259
5042.93 1343
5043.60 1299
5044.27 1307
5044.94 1366
5045.61 1331
5046.28 1354
5046.95 1429
5047.62 1369
5048.29 1306
5048.96 1322
5049.63 1423
5050.30 1345
5050.97 1328
5051.64 1285
5052.31 1269
5052.98 1317
5053.65 1268
5054.32 1344
5054.99 1322
5055.66 1268
5056.34 1274
5057.01 1218
5057.68 1211
5058.35 1266
5059.02 1333
5059.69 1367
5060.36 1342
5061.03 1420
5061.70 1399
5062.37 1464
5063.04 1335
5063.72 1329
5064.39 1315
5065.06 1332
5065.73 1339
5066.40 1380
5067.07 1424
5067.74 1393
5068.42 1226
5069.09 1316
5069.76 1297
5070.43 1362
5071.10 1273
5071.77 1221
5072.44 1341
5073.12 1373
5073.79 1300
5074.46 1306
5075.13 1288
5075.80 1262
5076.48 1254
5077.15 1235
5077.82 1299
5078.49 1398
5079.16 1376
5079.84 1466
5080.51 1457
5081.18 1462
5081.85 1469
5082.53 1396
5083.20 1318
5083.87 1293
5084.54 1281
5085.22 1353
5085.89 1266
5086.56 1313
5087.23 1405
5087.91 1309
5088.58 1399
5089.25 1450
5089.93 1551
5090.60 1519
5091.27 1477
5091.94 1672
5092.62 1685
5093.29 1616
5093.96 1604
5094.64 1544
5095.31 1546
5095.98 1577
5096.66 1399
5097.33 1450
5098.00 1445
5098.68 1477
5099.35 1449
5100.02 1425
5100.70 1503
5101.37 1406
5102.04 1398
5102.72 1431
5103.39 1483
5104.07 1453
5104.74 1609
5105.41 1514
5106.09 1475
5106.76 1523
5107.44 1452
5108.11 1454
5108.78 1622
5109.46 1434
5110.13 1408
5110.81 1375
5111.48 1319
5112.16 1337
5112.83 1320
5113.50 1289
5114.18 1356
5114.85 1323
5115.53 1262
5116.20 1315
5116.88 1338
5117.55 1309
5118.23 1306
5118.90 1488
5119.58 1504
5120.25 1440
5120.93 1417
5121.60 1365
5122.28 1434
5122.95 1299
5123.63 1312
5124.30 1415
5124.98 1302
5125.65 1281
5126.33 1252
5127.00 1343
5127.68 1184
5128.35 1143
5129.03 1269
5129.70 1294
5130.38 1252
5131.06 1336
5131.73 1422
5132.41 1299
5133.08 1364
5133.76 1315
5134.43 1247
5135.11 1324
5135.79 1201
5136.46 1325
5137.14 1315
5137.81 1308
5138.49 1420
5139.17 1309
5139.84 1321
5140.52 1307
5141.20 1262
5141.87 1296
5142.55 1247
5143.22 1377
5143.90 1271
5144.58 1268
5145.25 1276
5145.93 1324
5146.61 1357
5147.28 1280
5147.96 1324
5148.64 1179
5149.31 1134
5149.99 1084
5150.67 1195
5151.34 1247
5152.02 1194
5152.70 1280
5153.38 1205
5154.05 1252
5154.73 1144
5155.41 1283
5156.08 1294
5156.76 1279
5157.44 1254
5158.12 1225
5158.79 1138
5159.47 1244
5160.15 1280
5160.83 1240
5161.50 1285
5162.18 1168
5162.86 1267
5163.54 1216
5164.22 1289
5164.89 1302
5165.57 1300
5166.25 1234
5166.93 1336
5167.61 1375
5168.28 1358
5168.96 1396
5169.64 1363
5170.32 1401
5171.00 1264
5171.67 1223
5172.35 1228
5173.03 1129
5173.71 1140
5174.39 1065
5175.07 1124
5175.74 1219
5176.42 1151
5177.10 1266
5177.78 1258
5178.46 1351
5179.14 1418
5179.82 1286
5180.50 1208
5181.17 1250
5181.85 1183
5182.53 1290
5183.21 1209
5183.89 1228
5184.57 1185
5185.25 1215
5185.93 1129
5186.61 1044
5187.29 1131
5187.97 1186
5188.65 1074
5189.33 1092
5190.00 1129
5190.68 1095
5191.36 1143
5192.04 1150
5192.72 1155
5193.40 1162
5194.08 1121
5194.76 1072
5195.44 1192
5196.12 1157
5196.80 1101
5197.48 1037
5198.16 1095
5198.84 1163
5199.52 1125
5200.20 1171
5200.88 1232
5201.56 1112
5202.24 1304
5202.92 1236
5203.60 1089
5204.28 1132
5204.96 1172
5205.65 1216
5206.33 1252
5207.01 1159
5207.69 1262
5208.37 1325
5209.05 1349
5209.73 1246
5210.41 1323
5211.09 1395
5211.77 1384
5212.45 1330
5213.13 1280
5213.82 1436
5214.50 1371
5215.18 1447
5215.86 1366
5216.54 1343
5217.22 1389
5217.90 1415
5218.58 1437
5219.27 1341
5219.95 1420
5220.63 1390
5221.31 1433
5221.99 1450
5222.67 1371
5223.35 1362
5224.04 1413
5224.72 1286
5225.40 1296
5226.08 1462
5226.76 1315
5227.45 1305
5228.13 1192
5228.81 1320
5229.49 1316
5230.17 1207
5230.86 1169
5231.54 1141
5232.22 1202
5232.90 1181
5233.58 1202
5234.27 1222
5234.95 1229
5235.63 1177
5236.31 1207
5237.00 1288
5237.68 1395
5238.36 1318
5239.05 1201
5239.73 1343
5240.41 1282
5241.09 1364
5241.78 1403
5242.46 1278
5243.14 1286
5243.83 1324
5244.51 1329
5245.19 1152
5245.87 1233
5246.56 1212
5247.24 1268
5247.92 1194
5248.61 1251
5249.29 1279
5249.97 1267
5250.66 1334
5251.34 1402
5252.03 1297
5252.71 1304
5253.39 1443
5254.08 1358
5254.76 1318
5255.44 1334
5256.13 1322
5256.81 1230
5257.50 1188
5258.18 1200
5258.86 1184
5259.55 1191
5260.23 1382
5260.92 1334
5261.60 1256
5262.28 1323
5262.97 1417
5263.65 1419
5264.34 1523
5265.02 1398
5265.71 1429
5266.39 1312
5267.07 1370
5267.76 1302
5268.44 1369
5269.13 1491
5269.81 1365
5270.50 1265
5271.18 1219
5271.87 1260
5272.55 1270
5273.24 1250
5273.92 1281
5274.61 1176
5275.29 1270
5275.98 1342
5276.66 1403
5277.35 1409
5278.03 1414
5278.72 1533
5279.40 1547
5280.09 1574
5280.77 1530
5281.46 1665
5282.15 1725
5282.83 1611
5283.52 1591
5284.20 1646
5284.89 1587
5285.57 1579
5286.26 1457
5286.95 1331
5287.63 1365
5288.32 1401
5289.00 1303
5289.69 1328
5290.38 1265
5291.06 1328
5291.75 1331
5292.43 1313
5293.12 1441
5293.81 1528
5294.49 1350
5295.18 1397
5295.87 1394
5296.55 1434
5297.24 1427
5297.92 1439
5298.61 1532
5299.30 1621
5299.98 1623
5300.67 1551
5301.36 1545
5302.04 1605
5302.73 1608
5303.42 1722
5304.11 1747
5304.79 1789
5305.48 1603
5306.17 1540
5306.85 1550
5307.54 1584
5308.23 1533
5308.92 1594
5309.60 1582
5310.29 1597
5310.98 1560
5311.66 1607
5312.35 1518
5313.04 1492
5313.73 1632
5314.41 1490
5315.10 1458
5315.79 1506
5316.48 1487
5317.17 1526
5317.85 1704
5318.54 1589
5319.23 1590
5319.92 1727
5320.61 1627
5321.29 1742
5321.98 1714
5322.67 1623
5323.36 1662
5324.05 1732
5324.73 1704
5325.42 1748
5326.11 1566
5326.80 1655
5327.49 1759
5328.18 1740
5328.87 1579
5329.55 1681
5330.24 1785
5330.93 1813
5331.62 1797
5332.31 1767
5333.00 1803
5333.69 1868
5334.38 1931
5335.06 1861
5335.75 1889
5336.44 2100
5337.13 1964
5337.82 2062
5338.51 2098
5339.20 2007
5339.89 2064
5340.58 2130
5341.27 2005
5341.96 2074
5342.65 2219
5343.33 2310
5344.02 2299
5344.71 2291
5345.40 2353
5346.09 2560
5346.78 2636
5347.47 2955
5348.16 3420
5348.85 3895
5349.54 4339
5350.23 4931
5350.92 5411
5351.61 5888
5352.30 6114
5352.99 5926
5353.68 5921
5354.37 5797
5355.06 5353
5355.75 4648
5356.44 3857
5357.13 3566
5357.82 3066
5358.51 2762
5359.21 2452
5359.90 2031
5360.59 1902
5361.28 1897
5361.97 1769
5362.66 1819
5363.35 1712
5364.04 1598
5364.73 1591
5365.42 1565
5366.11 1638
5366.80 1496
5367.49 1378
5368.19 1507
5368.88 1559
5369.57 1544
5370.26 1387
5370.95 1485
5371.64 1545
5372.33 1511
5373.02 1503
5373.72 1352
5374.41 1393
5375.10 1533
5375.79 1402
5376.48 1478
5377.17 1570
5377.87 1427
5378.56 1508
5379.25 1459
5379.94 1475
5380.63 1446
5381.33 1344
5382.02 1446
5382.71 1491
5383.40 1575
5384.09 1472
5384.79 1458
5385.48 1474
5386.17 1602
5386.86 1571
5387.55 1603
5388.25 1755
5388.94 1865
5389.63 2020
5390.32 1822
5391.02 1700
5391.71 1732
5392.40 1779
5393.09 1900
5393.79 1923
5394.48 1824
5395.17 1752
5395.87 1622
5396.56 1619
5397.25 1662
5397.95 1594
5398.64 1557
5399.33 1540
5400.02 1536
5400.72 1584
5401.41 1557
5402.10 1621
5402.80 1489
5403.49 1463
5404.18 1496
5404.88 1511
5405.57 1655
5406.26 1638
5406.96 1624
5407.65 1599
5408.35 1677
5409.04 1615
5409.73 1548
5410.43 1543
5411.12 1548
5411.81 1545
5412.51 1550
5413.20 1403
5413.90 1415
5414.59 1430
5415.28 1453
5415.98 1501
5416.67 1426
5417.37 1360
5418.06 1366
5418.76 1358
5419.45 1365
5420.14 1361
5420.84 1469
5421.53 1450
5422.23 1527
5422.92 1448
5423.62 1459
5424.31 1499
5425.01 1510
5425.70 1488
5426.40 1456
5427.09 1494
5427.79 1481
5428.48 1575
5429.18 1626
5429.87 1473
5430.57 1433
5431.26 1358
5431.96 1277
5432.65 1318
5433.35 1500
5434.04 1510
5434.74 1535
5435.43 1533
5436.13 1525
5436.82 1561
5437.52 1516
5438.22 1559
5438.91 1507
5439.61 1635
5440.30 1627
5441.00 1524
5441.69 1483
5442.39 1498
5443.09 1547
5443.78 1485
5444.48 1658
5445.17 1630
5445.87 1540
5446.57 1597
5447.26 1707
5447.96 1882
5448.66 1951
5449.35 1827
5450.05 1807
5450.74 1863
5451.44 1814
5452.14 1717
5452.83 1746
5453.53 1693
5454.23 1719
5454.92 1649
5455.62 1530
5456.32 1388
5457.01 1444
5457.71 1572
5458.41 1460
5459.10 1583
5459.80 1516
5460.50 1539
5461.20 1629
5461.89 1656
5462.59 1645
5463.29 1640
5463.98 1704
5464.68 1640
5465.38 1815
5466.08 1734
5466.77 1644
5467.47 1668
5468.17 1632
5468.87 1707
5469.56 1673
5470.26 1695
5470.96 1541
5471.66 1580
5472.35 1593
5473.05 1677
5473.75 1723
5474.45 1761
5475.15 1689
5475.84 1708
5476.54 1781
5477.24 1744
5477.94 1782
5478.64 1802
5479.34 1949
5480.03 2207
5480.73 2356
5481.43 2370
5482.13 2286
5482.83 2412
5483.53 2306
5484.22 2402
5484.92 2020
5485.62 2083
5486.32 2103
5487.02 2105
5487.72 2020
5488.42 1947
5489.11 1931
5489.81 1994
5490.51 2057
5491.21 1850
5491.91 1906
5492.61 1927
5493.31 1826
5494.01 1959
5494.71 2143
5495.41 2114
5496.11 1992
5496.81 2173
5497.50 2190
5498.20 2341
5498.90 2529
5499.60 2740
5500.30 2900
5501.00 3305
5501.70 3319
5502.40 3450
5503.10 3429
5503.80 3408
5504.50 2947
5505.20 2730
5505.90 2535
5506.60 2299
5507.30 2209
5508.00 2022
5508.70 2007
5509.40 1957
5510.10 1947
5510.80 1875
5511.50 1828
5512.20 1862
5512.90 1864
5513.60 1695
5514.30 1737
5515.00 1930
5515.70 2029
5516.40 1898
5517.11 1922
5517.81 2016
5518.51 1793
5519.21 1685
5519.91 1886
5520.61 1732
5521.31 1716
5522.01 1769
5522.71 1823
5523.41 1841
5524.11 1775
5524.82 1639
5525.52 1602
5526.22 1608
5526.92 1707
5527.62 1556
5528.32 1563
5529.02 1607
5529.72 1532
5530.43 1430
5531.13 1569
5531.83 1553
5532.53 1539
5533.23 1460
5533.93 1430
5534.64 1453
5535.34 1420
5536.04 1540
5536.74 1516
5537.44 1412
5538.15 1429
5538.85 1503
5539.55 1498
5540.25 1486
5540.95 1325
5541.66 1408
5542.36 1370
5543.06 1466
5543.76 1416
5544.47 1437
5545.17 1467
5545.87 1442
5546.57 1438
5547.28 1410
5547.98 1433
5548.68 1439
5549.38 1460
5550.09 1403
5550.79 1349
5551.49 1347
5552.19 1339
5552.90 1334
5553.60 1405
5554.30 1372
5555.01 1300
5555.71 1251
5556.41 1300
5557.12 1268
5557.82 1225
5558.52 1246
5559.23 1353
5559.93 1305
5560.63 1340
5561.34 1290
5562.04 1389
5562.74 1365
5563.45 1337
5564.15 1318
5564.85 1410
5565.56 1418
5566.26 1451
5566.96 1385
5567.67 1436
5568.37 1363
5569.08 1405
5569.78 1460
5570.48 1349
5571.19 1418
5571.89 1385
5572.60 1391
5573.30 1364
5574.01 1344
5574.71 1367
5575.41 1336
5576.12 1409
5576.82 1323
5577.53 1426
5578.23 1477
5578.94 1293
5579.64 1267
5580.35 1386
5581.05 1344
5581.76 1348
5582.46 1305
5583.16 1311
5583.87 1383
5584.57 1221
5585.28 1271
5585.98 1228
5586.69 1221
5587.39 1221
5588.10 1330
5588.81 1278
5589.51 1279
5590.22 1254
5590.92 1238
5591.63 1284
5592.33 1215
5593.04 1286
5593.74 1248
5594.45 1084
5595.15 1142
5595.86 1251
5596.57 1281
5597.27 1232
5597.98 1224
5598.68 1188
5599.39 1152
5600.09 1349
5600.80 1240
5601.51 1249
5602.21 1188
5602.92 1180
5603.62 1246
5604.33 1241
5605.04 1227
5605.74 1201
5606.45 1239
5607.16 1294
5607.86 1251
5608.57 1118
5609.27 1243
5609.98 1220
5610.69 1181
5611.39 1207
5612.10 1247
5612.81 1210
5613.51 1207
5614.22 1148
5614.93 1200
5615.64 1182
5616.34 1181
5617.05 1200
5617.76 1211
5618.46 1222
5619.17 1199
5619.88 1221
5620.58 1256
5621.29 1216
5622.00 1262
5622.71 1221
5623.41 1294
5624.12 1207
5624.83 1194
5625.54 1203
5626.24 1205
5626.95 1182
5627.66 1307
5628.37 1315
5629.07 1352
5629.78 1339
5630.49 1230
5631.20 1312
5631.91 1283
5632.61 1241
5633.32 1373
5634.03 1296
5634.74 1317
5635.45 1337
5636.15 1324
5636.86 1295
5637.57 1396
5638.28 1399
5638.99 1254
5639.70 1250
5640.40 1229
5641.11 1392
5641.82 1401
5642.53 1433
5643.24 1393
5643.95 1376
5644.66 1383
5645.36 1422
5646.07 1246
5646.78 1296
5647.49 1277
5648.20 1343
5648.91 1446
5649.62 1254
5650.33 1312
5651.04 1274
5651.75 1298
5652.45 1338
5653.16 1248
5653.87 1382
5654.58 1396
5655.29 1349
5656.00 1453
5656.71 1466
5657.42 1398
5658.13 1510
5658.84 1488
5659.55 1522
5660.26 1512
5660.97 1486
5661.68 1377
5662.39 1419
5663.10 1361
5663.81 1386
5664.52 1378
5665.23 1318
5665.94 1366
5666.65 1388
5667.36 1443
5668.07 1463
5668.78 1457
5669.49 1568
5670.20 1672
5670.91 1564
5671.62 1672
5672.33 1663
5673.04 1656
5673.75 1586
5674.46 1478
5675.17 1395
5675.88 1366
5676.59 1401
5677.31 1409
5678.02 1318
5678.73 1309
5679.44 1379
5680.15 1437
5680.86 1349
5681.57 1400
5682.28 1426
5682.99 1342
5683.70 1314
5684.42 1497
5685.13 1348
5685.84 1352
5686.55 1427
5687.26 1404
5687.97 1391
5688.68 1309
5689.39 1356
5690.11 1396
5690.82 1337
5691.53 1421
5692.24 1355
5692.95 1238
5693.67 1348
5694.38 1378
5695.09 1367
5695.80 1401
5696.51 1246
5697.22 1155
5697.94 1291
5698.65 1290
5699.36 1210
5700.07 1243
5700.79 1291
5701.50 1300
5702.21 1250
5702.92 1344
5703.63 1283
5704.35 1222
5705.06 1273
5705.77 1290
5706.48 1124
5707.20 1160
5707.91 1204
5708.62 1255
5709.34 1271
5710.05 1238
5710.76 1251
5711.47 1168
5712.19 1321
5712.90 1345
5713.61 1287
5714.33 1237
5715.04 1248
5715.75 1329
5716.47 1321
5717.18 1241
5717.89 1310
5718.61 1351
5719.32 1293
5720.03 1392
5720.75 1241
5721.46 1222
5722.17 1268
5722.89 1324
5723.60 1314
5724.31 1316
5725.03 1461
5725.74 1469
5726.46 1407
5727.17 1455
5727.88 1535
5728.60 1576
5729.31 1672
5730.03 1575
5730.74 1674
5731.45 1713
5732.17 1735
5732.88 1517
5733.60 1408
5734.31 1447
5735.03 1529
5735.74 1438
5736.45 1485
5737.17 1480
5737.88 1418
5738.60 1508
5739.31 1529
5740.03 1427
5740.74 1387
5741.46 1477
5742.17 1385
5742.89 1427
5743.60 1462
5744.32 1352
5745.03 1369
5745.75 1430
5746.46 1416
5747.18 1430
5747.89 1540
5748.61 1426
5749.32 1485
5750.04 1577
5750.75 1624
5751.47 1723
5752.18 1900
5752.90 1915
5753.62 2012
5754.33 2212
5755.05 2227
5755.76 2437
5756.48 2550
5757.19 2436
5757.91 2203
5758.63 1982
5759.34 2083
5760.06 2027
5760.77 1892
5761.49 1723
5762.21 1576
5762.92 1563
5763.64 1552
5764.35 1649
5765.07 1585
5765.79 1673
5766.50 1661
5767.22 1726
5767.94 1733
5768.65 1696
5769.37 1719
5770.08 1583
5770.80 1742
5771.52 1786
5772.23 1876
5772.95 1713
5773.67 1802
5774.39 1771
5775.10 1660
5775.82 1655
5776.54 1706
5777.25 1772
5777.97 1831
5778.69 1805
5779.40 1812
5780.12 1806
5780.84 1830
5781.56 1876
5782.27 2057
5782.99 1899
5783.71 1870
5784.43 2074
5785.14 2055
5785.86 2055
5786.58 1958
5787.30 2066
5788.01 2112
5788.73 2181
5789.45 2133
5790.17 2278
5790.88 2448
5791.60 2486
5792.32 2691
5793.04 2746
5793.76 2600
5794.47 2769
5795.19 2781
5795.91 2870
5796.63 3084
5797.35 3570
5798.07 4123
5798.78 4795
5799.50 5605
5800.22 6874
5800.94 7838
5801.66 8170
5802.38 8338
5803.10 8081
5803.81 7127
5804.53 6256
5805.25 5364
5805.97 4747
5806.69 4126
5807.41 3632
5808.13 3308
5808.85 3180
5809.56 3132
5810.28 3066
5811.00 2998
5811.72 3064
5812.44 3093
5813.16 2866
5813.88 2896
5814.60 3155
5815.32 3019
5816.04 2956
5816.76 2991
5817.48 3091
5818.20 3071
5818.92 3137
5819.64 3016
5820.36 2882
5821.08 2804
5821.80 2650
5822.51 2649
5823.23 2390
5823.95 2412
5824.67 2264
5825.39 2359
5826.11 2268
5826.83 2265
5827.55 2058
5828.28 1891
5829.00 1985
5829.72 1975
5830.44 1840
5831.16 1951
5831.88 2171
5832.60 2050
5833.32 1900
5834.04 1936
5834.76 1945
5835.48 1883
5836.20 1894
5836.92 1995
5837.64 1930
5838.36 1876
5839.08 1913
5839.80 1956
5840.53 2106
5841.25 2018
5841.97 1868
5842.69 1991
5843.41 1875
5844.13 1803
5844.85 1752
5845.57 1697
5846.29 1644
5847.02 1747
5847.74 1788
5848.46 1877
5849.18 1720
5849.90 1722
5850.62 1815
5851.34 1713
5852.07 1811
5852.79 1895
5853.51 1771
5854.23 1661
5854.95 1736
5855.68 1726
5856.40 1770
5857.12 1754
5857.84 1684
5858.56 1683
5859.29 1627
5860.01 1648
5860.73 1581
5861.45 1645
5862.17 1813
5862.90 1780
5863.62 1715
5864.34 1713
5865.06 1581
5865.79 1657
5866.51 1692
5867.23 1656
5867.95 1551
5868.68 1733
5869.40 1620
5870.12 1562
5870.84 1623
5871.57 1646
5872.29 1712
5873.01 1674
5873.74 1673
5874.46 1666
5875.18 1719
5875.91 1627
5876.63 1680
5877.35 1681
5878.08 1699
5878.80 1769
5879.52 1699
5880.25 1528
5880.97 1489
5881.69 1552
5882.42 1529
5883.14 1464
5883.86 1521
5884.59 1499
5885.31 1634
5886.03 1623
5886.76 1649
5887.48 1600
5888.21 1440
5888.93 1517
5889.65 1514
5890.38 1462
5891.10 1362
5891.83 1455
5892.55 1413
5893.27 1494
5894.00 1605
5894.72 1431
5895.45 1461
5896.17 1451
5896.90 1483
5897.62 1407
5898.35 1570
5899.07 1422
5899.79 1505
5900.52 1560
5901.24 1511
5901.97 1365
5902.69 1377
5903.42 1484
5904.14 1489
5904.87 1429
5905.59 1366
5906.32 1498
5907.04 1487
5907.77 1542
5908.49 1398
5909.22 1499
5909.94 1483
5910.67 1552
5911.39 1564
5912.12 1474
5912.84 1433
5913.57 1400
5914.30 1439
5915.02 1526
5915.75 1569
5916.47 1467
5917.20 1515
5917.92 1419
5918.65 1386
5919.38 1446
5920.10 1645
5920.83 1543
5921.55 1523
5922.28 1607
5923.01 1530
5923.73 1461
5924.46 1511
5925.18 1503
5925.91 1662
5926.64 1635
5927.36 1565
5928.09 1603
5928.81 1585
5929.54 1600
5930.27 1651
5930.99 1719
5931.72 1718
5932.45 1711
5933.17 1734
5933.90 1719
5934.63 1782
5935.35 1815
5936.08 1872
5936.81 1807
5937.53 1911
5938.26 1909
5938.99 1899
5939.72 1895
5940.44 2008
5941.17 1905
5941.90 1919
5942.62 1913
5943.35 2007
5944.08 2058
5944.81 1976
5945.53 2029
5946.26 2205
5946.99 2229
5947.72 2130
5948.44 2181
5949.17 2161
5949.90 2071
5950.63 2326
5951.35 2352
5952.08 2410
5952.81 2567
5953.54 2457
5954.27 2556
5954.99 2488
5955.72 2415
5956.45 2339
5957.18 2596
5957.91 2435
5958.64 2467
5959.36 2484
5960.09 2582
5960.82 2547
5961.55 2510
5962.28 2741
5963.01 2668
5963.73 2717
5964.46 2815
5965.19 3174
5965.92 3244
5966.65 3440
5967.38 3715
5968.11 3965
5968.83 4296
5969.56 4279
5970.29 4166
5971.02 3813
5971.75 3625
5972.48 3515
5973.21 3245
5973.94 3096
5974.67 3026
5975.40 2950
5976.13 2977
5976.86 2903
5977.58 3004
5978.31 2946
5979.04 3121
5979.77 3203
5980.50 3140
5981.23 3155
5981.96 3341
5982.69 3369
5983.42 3158
5984.15 3314
5984.88 3218
5985.61 3185
5986.34 3449
5987.07 3333
5987.80 3263
5988.53 3395
5989.26 3449
5989.99 3229
5990.72 3220
5991.45 3248
5992.18 3371
5992.91 3221
5993.64 3348
5994.37 3410
5995.10 3466
5995.83 3484
5996.56 3548
5997.29 3520
5998.03 3354
5998.76 3414
5999.49 3493
6000.22 3425
6000.95 3484
6001.68 3550
6002.41 3425
6003.14 3280
6003.87 3390
6004.60 3329
6005.33 3352
6006.07 3310
6006.80 3289
6007.53 3443
6008.26 3745
6008.99 4062
6009.72 4272
6010.45 4807
6011.18 5427
6011.92 6078
6012.65 6866
6013.38 7445
6014.11 7837
6014.84 8266
6015.57 8516
6016.31 8230
6017.04 8144
6017.77 7372
6018.50 6681
6019.23 6045
6019.96 5350
6020.70 4355
6021.43 4142
6022.16 3897
6022.89 3388
6023.63 3161
6024.36 3005
6025.09 2947
6025.82 2911
6026.55 2767
6027.29 2755
6028.02 2623
6028.75 2753
6029.48 2585
6030.22 2625
6030.95 2627
6031.68 2504
6032.42 2635
6033.15 2541
6033.88 2518
6034.61 2380
6035.35 2501
6036.08 2587
6036.81 2577
6037.55 2592
6038.28 2512
6039.01 2596
6039.74 2754
6040.48 2669
6041.21 2625
6041.94 2649
6042.68 2675
6043.41 2538
6044.14 2650
6044.88 2770
6045.61 2845
6046.35 2980
6047.08 2962
6047.81 2842
6048.55 2912
6049.28 3120
6050.01 3225
6050.75 3259
6051.48 3619
6052.22 3604
6052.95 3877
6053.68 4156
6054.42 3869
6055.15 3941
6055.89 3968
6056.62 3726
6057.35 3506
6058.09 3433
6058.82 3259
6059.56 3140
6060.29 2963
6061.03 2730
6061.76 2709
6062.50 2745
6063.23 2711
6063.96 2703
6064.70 2702
6065.43 2712
6066.17 2760
6066.90 2849
6067.64 2576
6068.37 2502
6069.11 2511
6069.84 2625
6070.58 2571
6071.31 2522
6072.05 2524
6072.78 2481
6073.52 2404
6074.25 2337
6074.99 2277
6075.72 2235
6076.46 2413
6077.20 2236
6077.93 2200
6078.67 2226
6079.40 2343
6080.14 2352
6080.87 2215
6081.61 2246
6082.35 2319
6083.08 2153
6083.82 2121
6084.55 2162
6085.29 2053
6086.02 2086
6086.76 2059
6087.50 2029
6088.23 2040
6088.97 2188
6089.71 2235
6090.44 2203
6091.18 2089
6091.91 2113
6092.65 2039
6093.39 2077
6094.12 2055
6094.86 2138
6095.60 2048
6096.33 2097
6097.07 2164
6097.81 2062
6098.54 1966
6099.28 1887
6100.02 2074
6100.75 2020
6101.49 1922
6102.23 1934
6102.96 1921
6103.70 2019
6104.44 2000
6105.18 1966
6105.91 1914
6106.65 1943
6107.39 1949
6108.12 1958
6108.86 2079
6109.60 2026
6110.34 2005
6111.07 2053
6111.81 2117
6112.55 2007
6113.29 2109
6114.03 2267
6114.76 2210
6115.50 2093
6116.24 2114
6116.98 2111
6117.71 2196
6118.45 2145
6119.19 2008
6119.93 1976
6120.67 2167
6121.40 2239
6122.14 2213
6122.88 2149
6123.62 2199
6124.36 2177
6125.10 2165
6125.83 2129
6126.57 2079
6127.31 2051
6128.05 2091
6128.79 2066
6129.53 2132
6130.27 2337
6131.00 2276
6131.74 2286
6132.48 2095
6133.22 2163
6133.96 2162
6134.70 2261
6135.44 2195
6136.18 2104
6136.92 2308
6137.65 2299
6138.39 2315
6139.13 2313
6139.87 2314
6140.61 2249
6141.35 2295
6142.09 2259
6142.83 2247
6143.57 2279
6144.31 2422
6145.05 2253
6145.79 2231
6146.53 2292
6147.27 2151
6148.01 2206
6148.75 2310
6149.49 2361
6150.23 2417
6150.97 2239
6151.71 2387
6152.45 2388
6153.19 2311
6153.93 2212
6154.67 2255
6155.41 2380
6156.15 2393
6156.89 2301
6157.63 2451
6158.37 2437
6159.11 2467
6159.85 2388
6160.59 2543
6161.33 2598
6162.07 2643
6162.81 2598
6163.55 2609
6164.29 2698
6165.03 2812
6165.77 3108
6166.51 3105
6167.26 3148
6168.00 3509
6168.74 3565
6169.48 3354
6170.22 3473
6170.96 3313
6171.70 3314
6172.44 3243
6173.18 3057
6173.93 3134
6174.67 3040
6175.41 3147
6176.15 3033
6176.89 3082
6177.63 3132
6178.37 3061
6179.12 3075
6179.86 3128
6180.60 3147
6181.34 3168
6182.08 3145
6182.82 3115
6183.57 3240
6184.31 3238
6185.05 3395
6185.79 3375
6186.53 3196
6187.28 3133
6188.02 3237
6188.76 3461
6189.50 3600
6190.25 3534
6190.99 3443
6191.73 3604
6192.47 3733
6193.21 3923
6193.96 3925
6194.70 3979
6195.44 4031
6196.19 4025
6196.93 4021
6197.67 4072
6198.41 4025
6199.16 4103
6199.90 4020
6200.64 4109
6201.38 4162
6202.13 4059
6202.87 4213
6203.61 4451
6204.36 4716
6205.10 5302
6205.84 6161
6206.59 7340
6207.33 8947
6208.07 10584
6208.82 12582
6209.56 14322
6210.30 15913
6211.05 16262
6211.79 16511
6212.53 15530
6213.28 13986
6214.02 12694
6214.77 10882
6215.51 9245
6216.25 8082
6217.00 6746
6217.74 5506
6218.48 4958
6219.23 4268
6219.97 4084
6220.72 3799
6221.46 3586
6222.21 3436
6222.95 3345
6223.69 3261
6224.44 3427
6225.18 3368
6225.93 3238
6226.67 3240
6227.42 3212
6228.16 3050
6228.91 2832
6229.65 2680
6230.39 2601
6231.14 2535
6231.88 2397
6232.63 2398
6233.37 2498
6234.12 2603
6234.86 2384
6235.61 2289
6236.35 2274
6237.10 2373
6237.84 2497
6238.59 2419
6239.33 2505
6240.08 2508
6240.82 2491
6241.57 2536
6242.32 2540
6243.06 2642
6243.81 2698
6244.55 2761
6245.30 2920
6246.04 3002
6246.79 3201
6247.53 3556
6248.28 3661
6249.03 3971
6249.77 3986
6250.52 4119
6251.26 3956
6252.01 3766
6252.76 3552
6253.50 3458
6254.25 3258
6254.99 3073
6255.74 3078
6256.49 3017
6257.23 2987
6257.98 2930
6258.73 2902
6259.47 2856
6260.22 2569
6260.97 2735
6261.71 2752
6262.46 2786
6263.21 2905
6263.95 2820
6264.70 2710
6265.45 2702
6266.19 2891
6266.94 2989
6267.69 3051
6268.43 2875
6269.18 2821
6269.93 3022
6270.67 2900
6271.42 2939
6272.17 2916
6272.92 2874
6273.66 2858
6274.41 2841
6275.16 2830
6275.91 2745
6276.65 2956
6277.40 3096
6278.15 3120
6278.90 2979
6279.64 3027
6280.39 3023
6281.14 2920
6281.89 2731
6282.63 2754
6283.38 2660
6284.13 2598
6284.88 2468
6285.63 2420
6286.37 2501
6287.12 2582
6287.87 2540
6288.62 2436
6289.37 2440
6290.11 2454
6290.86 2579
6291.61 2437
6292.36 2402
6293.11 2559
6293.86 2341
6294.60 2217
6295.35 2153
6296.10 2057
6296.85 2135
6297.60 2117
6298.35 2166
6299.10 2043
6299.85 2020
6300.59 2114
6301.34 2006
6302.09 2020
6302.84 2078
6303.59 2123
6304.34 2028
6305.09 2038
6305.84 2199
6306.59 2153
6307.34 2220
6308.09 2205
6308.84 2055
6309.58 2132
6310.33 2186
6311.08 2237
6311.83 2163
6312.58 2194
6313.33 2299
6314.08 2170
6314.83 2170
6315.58 2278
6316.33 2177
6317.08 2097
6317.83 2096
6318.58 2102
6319.33 2196
6320.08 2267
6320.83 2219
6321.58 2064
6322.33 2089
6323.08 2070
6323.83 1966
6324.58 1851
6325.33 1831
6326.08 1984
6326.83 1986
6327.58 2034
6328.33 2090
6329.09 1998
6329.84 1993
6330.59 1926
6331.34 1960
6332.09 1879
6332.84 2009
6333.59 1923
6334.34 2042
6335.09 2005
6335.84 1895
6336.59 1878
6337.34 1884
6338.10 1844
6338.85 1923
6339.60 1879
6340.35 1869
6341.10 1794
6341.85 1789
6342.60 1905
6343.36 1871
6344.11 1826
6344.86 1976
6345.61 1966
6346.36 1967
6347.11 1884
6347.86 2093
6348.62 1973
6349.37 2065
6350.12 2101
6350.87 2117
6351.62 2200
6352.38 2222
6353.13 2219
6353.88 2371
6354.63 2513
6355.38 2519
6356.14 2462
6356.89 2318
6357.64 2264
6358.39 2160
6359.15 2108
6359.90 2082
6360.65 2157
6361.40 2069
6362.16 2169
6362.91 2087
6363.66 2008
6364.41 2172
6365.17 2005
6365.92 2000
6366.67 2041
6367.42 1940
6368.18 2033
6368.93 1902
6369.68 1915
6370.44 1989
6371.19 2051
6371.94 1966
6372.70 2015
6373.45 1991
6374.20 2047
6374.96 2007
6375.71 1932
6376.46 1868
6377.22 1880
6377.97 1874
6378.72 1951
6379.48 1790
6380.23 1865
6380.98 1893
6381.74 1939
6382.49 1919
6383.24 1919
6384.00 1801
6384.75 1765
6385.51 1875
6386.26 1745
6387.01 1785
6387.77 1739
6388.52 1875
6389.28 2032
6390.03 2129
6390.79 2079
6391.54 2056
6392.29 2134
6393.05 2143
6393.80 1968
6394.56 1966
6395.31 1842
6396.07 1820
6396.82 1821
6397.58 1734
6398.33 1684
6399.08 1691
6399.84 1729
6400.59 1644
6401.35 1495
6402.10 1579
6402.86 1530
6403.61 1576
6404.37 1581
6405.12 1680
6405.88 1659
6406.63 1649
6407.39 1657
6408.15 1637
6408.90 1654
6409.66 1759
6410.41 1728
6411.17 1752
6411.92 1729
6412.68 1641
6413.43 1708
6414.19 1728
6414.94 1647
6415.70 1555
6416.46 1577
6417.21 1619
6417.97 1643
6418.72 1675
6419.48 1622
6420.24 1604
6420.99 1597
6421.75 1743
6422.50 1690
6423.26 1626
6424.02 1632
6424.77 1542
6425.53 1459
6426.28 1553
6427.04 1587
6427.80 1564
6428.55 1640
6429.31 1578
6430.07 1541
6430.82 1561
6431.58 1539
6432.34 1605
6433.09 1608
6433.85 1526
6434.61 1669
6435.36 1669
6436.12 1582
6436.88 1512
6437.64 1632
6438.39 1553
6439.15 1630
6439.91 1722
6440.66 1586
6441.42 1625
6442.18 1707
6442.94 1651
6443.69 1549
6444.45 1634
6445.21 1656
6445.97 1781
6446.72 1730
6447.48 1710
6448.24 1729
6449.00 1596
6449.75 1657
6450.51 1570
6451.27 1596
6452.03 1609
6452.79 1574
6453.54 1647
6454.30 1580
6455.06 1639
6455.82 1607
6456.58 1562
6457.33 1583
6458.09 1654
6458.85 1581
6459.61 1699
6460.37 1728
6461.12 1699
6461.88 1747
6462.64 1736
6463.40 1783
6464.16 1727
6464.92 1653
6465.68 1667
6466.44 1613
6467.19 1767
6467.95 1780
6468.71 1816
6469.47 1846
6470.23 1825
6470.99 1809
6471.75 1749
6472.51 1773
6473.27 1823
6474.02 1808
6474.78 1830
6475.54 1734
6476.30 1774
6477.06 1826
6477.82 1924
6478.58 1815
6479.34 1906
6480.10 1931
6480.86 1976
6481.62 1945
6482.38 1909
6483.14 1891
6483.90 1960
6484.66 1889
6485.42 1842
6486.18 1994
6486.94 2135
6487.70 2130
6488.46 2089
6489.22 2002
6489.98 1994
6490.74 2072
6491.50 2120
6492.26 2184
6493.02 2186
6493.78 2241
6494.54 2218
6495.30 2317
6496.06 2294
6496.82 2480
6497.58 2431
6498.34 2314
6499.10 2366
6499.86 2394
6500.62 2495
6501.38 2415
6502.14 2413
6502.91 2524
6503.67 2549
6504.43 2521
6505.19 2434
6505.95 2604
6506.71 2622
6507.47 2601
6508.23 2772
6508.99 2837
6509.76 2695
6510.52 2864
6511.28 2950
6512.04 2848
6512.80 2936
6513.56 2856
6514.32 2827
6515.09 2913
6515.85 2930
6516.61 2962
6517.37 3012
6518.13 3018
6518.89 2885
6519.66 2885
6520.42 3021
6521.18 3219
6521.94 3316
6522.70 3234
6523.47 3282
6524.23 3509
6524.99 3581
6525.75 3997
6526.51 4211
6527.28 4517
6528.04 4716
6528.80 4910
6529.56 4935
6530.33 4967
6531.09 5097
6531.85 5007
6532.61 4849
6533.38 4943
6534.14 5211
6534.90 5551
6535.66 6112
6536.43 6886
6537.19 7527
6537.95 7786
6538.72 7727
6539.48 7476
6540.24 7104
6541.01 6655
6541.77 5683
6542.53 4834
6543.29 4406
6544.06 3956
6544.82 3551
6545.58 3255
6546.35 3059
6547.11 2922
6547.87 2870
6548.64 2888
6549.40 2802
6550.17 2523
6550.93 2563
6551.69 2585
6552.46 2637
6553.22 2671
6553.98 2598
6554.75 2491
6555.51 2454
6556.28 2481
6557.04 2493
6557.80 2374
6558.57 2441
6559.33 2462
6560.10 2613
6560.86 2574
6561.63 2434
6562.39 2657
6563.15 2692
6563.92 2804
6564.68 2826
6565.45 2912
6566.21 2963
6566.98 2893
6567.74 2871
6568.51 2899
6569.27 2836
6570.04 2839
6570.80 2948
6571.57 2928
6572.33 2953
6573.09 2938
6573.86 3077
6574.63 3187
6575.39 3255
6576.16 3302
6576.92 3370
6577.69 3385
6578.45 3513
6579.22 3604
6579.98 3777
6580.75 3799
6581.51 3714
6582.28 3544
6583.04 3542
6583.81 3518
6584.57 3574
6585.34 3566
6586.11 3426
6586.87 3275
6587.64 3171
6588.40 3269
6589.17 3239
6589.94 3069
6590.70 3318
6591.47 3556
6592.23 3602
6593.00 4043
6593.77 4424
6594.53 4668
6595.30 5128
6596.06 5329
6596.83 5199
6597.60 5298
6598.36 5083
6599.13 4825
6599.90 4621
6600.66 4186
6601.43 3744
6602.20 3463
6602.96 3178
6603.73 2998
6604.50 2838
6605.26 2857
6606.03 2690
6606.80 2662
6607.56 2624
6608.33 2692
6609.10 2678
6609.87 2777
6610.63 2648
6611.40 2578
6612.17 2491
6612.93 2398
6613.70 2401
6614.47 2439
6615.24 2460
6616.00 2474
6616.77 2506
6617.54 2388
6618.31 2343
6619.07 2508
6619.84 2558
6620.61 2623
6621.38 2608
6622.15 2600
6622.91 2523
6623.68 2501
6624.45 2391
6625.22 2578
6625.99 2503
6626.75 2548
6627.52 2516
6628.29 2384
6629.06 2368
6629.83 2422
6630.59 2414
6631.36 2670
6632.13 2837
6632.90 2882
6633.67 3062
6634.44 3359
6635.21 3643
6635.97 3767
6636.74 3656
6637.51 3474
6638.28 3492
6639.05 3321
6639.82 3128
6640.59 2938
6641.36 2759
6642.12 2663
6642.89 2607
6643.66 2463
6644.43 2335
6645.20 2201
6645.97 2245
6646.74 2341
6647.51 2168
6648.28 2303
6649.05 2253
6649.82 2368
6650.59 2356
6651.36 2346
6652.13 2290
6652.89 2368
6653.66 2409
6654.43 2420
6655.20 2364
6655.97 2404
6656.74 2543
6657.51 2428
6658.28 2415
6659.05 2327
6659.82 2365
6660.59 2350
6661.36 2439
6662.13 2283
6662.90 2260
6663.67 2224
6664.44 2049
6665.21 2187
6665.98 2292
6666.76 2204
6667.53 2144
6668.30 2121
6669.07 2185
6669.84 2243
6670.61 2311
6671.38 2346
6672.15 2376
6672.92 2363
6673.69 2446
6674.46 2397
6675.23 2359
6676.00 2317
6676.77 2229
6677.55 2271
6678.32 2214
6679.09 2249
6679.86 2214
6680.63 2243
6681.40 2284
6682.17 2526
6682.94 2561
6683.72 2601
6684.49 2845
6685.26 2892
6686.03 2935
6686.80 3168
6687.57 3076
6688.34 3010
6689.12 2979
6689.89 2723
6690.66 2611
6691.43 2448
6692.20 2321
6692.98 2297
6693.75 2262
6694.52 2321
6695.29 2228
6696.06 2102
6696.84 2008
6697.61 2050
6698.38 2119
6699.15 2087
6699.92 2045
6700.70 2075
6701.47 2237
6702.24 2217
6703.01 2088
6703.79 1949
6704.56 2068
6705.33 2054
6706.11 2088
6706.88 2100
6707.65 1978
6708.42 2037
6709.20 2097
6709.97 1946
6710.74 1866
6711.52 1960
6712.29 2111
6713.06 1991
6713.83 2000
6714.61 1933
6715.38 2038
6716.15 1967
6716.93 1988
6717.70 2024
6718.47 1877
6719.25 1929
6720.02 1904
6720.79 1811
6721.57 1867
6722.34 1903
6723.12 1844
6723.89 1979
6724.66 1969
6725.44 1941
6726.21 1984
6726.98 1923
6727.76 2004
6728.53 1866
6729.31 1866
6730.08 2022
6730.85 1867
6731.63 1927
6732.40 1965
6733.18 1885
6733.95 1980
6734.73 1857
6735.50 1960
6736.27 2101
6737.05 2058
6737.82 2030
6738.60 2103
6739.37 1988
6740.15 1983
6740.92 1956
6741.70 2050
6742.47 2015
6743.25 1903
6744.02 2094
6744.80 2007
6745.57 2002
6746.35 2099
6747.12 2082
6747.90 2183
6748.67 2245
6749.45 2272
6750.22 2360
6751.00 2385
6751.77 2563
6752.55 2664
6753.32 2831
6754.10 2945
6754.87 3108
6755.65 2926
6756.43 2700
6757.20 2403
6757.98 2341
6758.75 2324
6759.53 2226
6760.30 2138
6761.08 2054
6761.86 1995
6762.63 1964
6763.41 1947
6764.18 1976
6764.96 1981
6765.74 1966
6766.51 1868
6767.29 1951
6768.06 2057
6768.84 1989
6769.62 1996
6770.39 1966
6771.17 1959
6771.95 1946
6772.72 2013
6773.50 1997
6774.28 1864
6775.05 1941
6775.83 1927
6776.61 1992
6777.38 1925
6778.16 1842
6778.94 1841
6779.71 1731
6780.49 1783
6781.27 1694
6782.05 1768
6782.82 1819
6783.60 1820
6784.38 1698
6785.15 1736
6785.93 1660
6786.71 1696
6787.49 1684
6788.26 1787
6789.04 1782
6789.82 1764
6790.60 1785
6791.37 1575
6792.15 1642
6792.93 1651
6793.71 1689
6794.48 1654
6795.26 1748
6796.04 1740
6796.82 1656
6797.60 1720
6798.37 1724
6799.15 1691
6799.93 1737
6800.71 1720
6801.49 1714
6802.26 1690
6803.04 1754
6803.82 1814
6804.60 1844
6805.38 1792
6806.16 1910
6806.93 1948
6807.71 1847
6808.49 1958
6809.27 1926
6810.05 1820
6810.83 1701
6811.61 1724
6812.39 1747
6813.16 1732
6813.94 1752
6814.72 1755
6815.50 1634
6816.28 1732
6817.06 1722
6817.84 1689
6818.62 1693
6819.40 1862
6820.18 1778
6820.96 1745
6821.73 1652
6822.51 1682
6823.29 1749
6824.07 1721
6824.85 1716
6825.63 1660
6826.41 1723
6827.19 1759
6827.97 1778
6828.75 1693
6829.53 1705
6830.31 1744
6831.09 1730
6831.87 1764
6832.65 1712
6833.43 1759
6834.21 1706
6834.99 1753
6835.77 1724
6836.55 1695
6837.33 1689
6838.11 1676
6838.89 1551
6839.67 1729
6840.45 1751
6841.23 1626
6842.01 1639
6842.79 1679
6843.57 1680
6844.35 1765
6845.14 1657
6845.92 1748
6846.70 1841
6847.48 1722
6848.26 1959
6849.04 2377
6849.82 2541
6850.60 2765
6851.38 2980
6852.16 3122
6852.94 3146
6853.73 3255
6854.51 3100
6855.29 3009
6856.07 2767
6856.85 2500
6857.63 2195
6858.41 2144
6859.20 2022
6859.98 1909
6860.76 1884
6861.54 1982
6862.32 1922
6863.10 1877
6863.89 1837
6864.67 1951
6865.45 1845
6866.23 1818
6867.01 1873
6867.79 1961
6868.58 1940
6869.36 1859
6870.14 1877
6870.92 1908
6871.71 2062
6872.49 1997
6873.27 1882
6874.05 1916
6874.83 2001
6875.62 1827
6876.40 1871
6877.18 1828
6877.96 1988
6878.75 1995
6879.53 2052
6880.31 2086
6881.10 2230
6881.88 2228
6882.66 2265
6883.44 2247
6884.23 2354
6885.01 2433
6885.79 2531
6886.58 2873
6887.36 2963
6888.14 3396
6888.92 3761
6889.71 3876
6890.49 4136
6891.27 3703
6892.06 3522
6892.84 3202
6893.62 3004
6894.41 2846
6895.19 2569
6895.98 2531
6896.76 2464
6897.54 2313
6898.33 2300
6899.11 2380
6899.89 2489
6900.68 2308
6901.46 2452
6902.25 2394
6903.03 2445
6903.81 2411
6904.60 2420
6905.38 2453
6906.17 2344
6906.95 2340
6907.73 2302
6908.52 2419
6909.30 2434
6910.09 2468
6910.87 2321
6911.66 2239
6912.44 2272
6913.23 2382
6914.01 2315
6914.79 2340
6915.58 2291
6916.36 2188
6917.15 2194
6917.93 2222
6918.72 2101
6919.50 2092
6920.29 2139
6921.07 2119
6921.86 2231
6922.64 2205
6923.43 2124
6924.21 2279
6925.00 2332
6925.78 2323
6926.57 2376
6927.36 2395
6928.14 2501
6928.93 2418
6929.71 2344
6930.50 2384
6931.28 2410
6932.07 2516
6932.85 2613
6933.64 2658
6934.43 2838
6935.21 2871
6936.00 2737
6936.78 2812
6937.57 2858
6938.36 2775
6939.14 2708
6939.93 2591
6940.71 2600
6941.50 2575
6942.29 2659
6943.07 2554
6943.86 2559
6944.64 2734
6945.43 2748
6946.22 2676
6947.00 2806
6947.79 2864
6948.58 2825
6949.36 2974
6950.15 2953
6950.94 2959
6951.72 2903
6952.51 3032
6953.30 2955
6954.08 2953
6954.87 3067
6955.66 3040
6956.45 3241
6957.23 3096
6958.02 3056
6958.81 3237
6959.59 3209
6960.38 3162
6961.17 3207
6961.96 3087
6962.74 3192
6963.53 3166
6964.32 3126
6965.11 3064
6965.89 3189
6966.68 3451
6967.47 3559
6968.26 3334
6969.04 3220
6969.83 3360
6970.62 3417
6971.41 3451
6972.20 3500
6972.98 3547
6973.77 3622
6974.56 3605
6975.35 3576
6976.14 3657
6976.92 3811
6977.71 3744
6978.50 3649
6979.29 3874
6980.08 3967
6980.87 4121
6981.65 4336
6982.44 5024
6983.23 5316
6984.02 5910
6984.81 6728
6985.60 7727
6986.39 8573
6987.17 9026
6987.96 9377
6988.75 9192
6989.54 8509
6990.33 7842
6991.12 7221
6991.91 6433
6992.70 5651
6993.49 5172
6994.28 4833
6995.06 4684
6995.85 4827
6996.64 5015
6997.43 5442
6998.22 5997
6999.01 6767
6999.80 7581
7000.59 8193
7001.38 8859
7002.17 9040
7002.96 8827
7003.75 8373
7004.54 7499
7005.33 6795
7006.12 5837
7006.91 4956
7007.70 4616
7008.49 4088
7009.28 3658
7010.07 3512
7010.86 3366
7011.65 3339
7012.44 3382
7013.23 3583
7014.02 3430
7014.81 3470
7015.60 3479
7016.39 3300
7017.18 3057
7017.97 3002
7018.76 2968
7019.55 2993
7020.34 2845
7021.13 2796
7021.92 2750
7022.71 2922
7023.51 2744
7024.30 2895
7025.09 3000
7025.88 3111
7026.67 3013
7027.46 2892
7028.25 2932
7029.04 2843
7029.83 2799
7030.63 2825
7031.42 2670
7032.21 2693
7033.00 2714
7033.79 2723
7034.58 2622
7035.37 2597
7036.16 2684
7036.96 2820
7037.75 2974
7038.54 2922
7039.33 3034
7040.12 3077
7040.92 3144
7041.71 3032
7042.50 3035
7043.29 3104
7044.08 3059
7044.87 3029
7045.67 2942
7046.46 3000
7047.25 3004
7048.04 3008
7048.84 3154
7049.63 3269
7050.42 3419
7051.21 3602
7052.00 3568
7052.80 3634
7053.59 3590
7054.38 3249
7055.18 3116
7055.97 3024
7056.76 3042
7057.55 2942
7058.35 2849
7059.14 2868
7059.93 2774
7060.72 2776
7061.52 2814
7062.31 2850
7063.10 2854
7063.90 2889
7064.69 2943
7065.48 2904
7066.28 2980
7067.07 2926
7067.86 2840
7068.66 3065
7069.45 2877
7070.24 2940
7071.04 3050
7071.83 3054
7072.62 2982
7073.42 3086
7074.21 3078
7075.00 3013
7075.80 2853
7076.59 2883
7077.39 2889
7078.18 2769
7078.97 2804
7079.77 2820
7080.56 3021
7081.36 3040
7082.15 3069
7082.94 3052
7083.74 2967
7084.53 3199
7085.33 3331
7086.12 3767
7086.92 4303
7087.71 4745
7088.50 5055
7089.30 5346
7090.09 5757
7090.89 5465
7091.68 5104
7092.48 4763
7093.27 4305
7094.07 3786
7094.86 3462
7095.66 3199
7096.45 2839
7097.25 2594
7098.04 2557
7098.84 2372
7099.63 2287
7100.43 2170
7101.22 2368
7102.02 2373
7102.81 2257
7103.61 2207
7104.40 2237
7105.20 2193
7105.99 2047
7106.79 2083
7107.59 2037
7108.38 1920
7109.18 1899
7109.97 1872
7110.77 1813
7111.56 1948
7112.36 1916
7113.16 1905
7113.95 1782
7114.75 1919
7115.54 1852
7116.34 1877
7117.14 1889
7117.93 1861
7118.73 1839
7119.52 1943
7120.32 1954
7121.12 1802
7121.91 1810
7122.71 1931
7123.51 1931
7124.30 1983
7125.10 2030
7125.90 1918
7126.69 1916
7127.49 1974
7128.29 2003
7129.08 1986
7129.88 1984
7130.68 1863
7131.47 1917
7132.27 2003
7133.07 1887
7133.86 1868
7134.66 1914
7135.46 1811
7136.26 1854
7137.05 1806
7137.85 1772
7138.65 1740
7139.44 1781
7140.24 1867
7141.04 1875
7141.84 1889
7142.63 1898
7143.43 1997
7144.23 1885
7145.03 1919
7145.83 1765
7146.62 1885
7147.42 1835
7148.22 1862
7149.02 1847
7149.81 1798
7150.61 1837
7151.41 1878
7152.21 1732
7153.01 1633
7153.80 1679
7154.60 1767
7155.40 1788
7156.20 1708
7157.00 1690
7157.80 1778
7158.59 1859
7159.39 1721
7160.19 1681
7160.99 1639
7161.79 1653
7162.59 1736
7163.39 1721
7164.18 1701
7164.98 1583
7165.78 1715
7166.58 1614
7167.38 1710
7168.18 1724
7168.98 1676
7169.78 1597
7170.58 1542
7171.38 1655
7172.17 1537
7172.97 1613
7173.77 1640
7174.57 1574
7175.37 1501
7176.17 1458
7176.97 1496
7177.77 1558
7178.57 1628
7179.37 1536
7180.17 1527
7180.97 1533
7181.77 1550
7182.57 1605
7183.37 1795
7184.17 1697
7184.97 1716
7185.77 1638
7186.57 1663
7187.37 1663
7188.17 1596
7188.97 1543
7189.77 1564
7190.57 1506
7191.37 1452
7192.17 1506
7192.97 1570
7193.77 1381
7194.57 1372
7195.37 1410
7196.17 1469
7196.97 1454
7197.77 1399
7198.57 1379
7199.37 1323
7200.17 1410
7200.97 1458
7201.77 1338
7202.58 1421
7203.38 1410
7204.18 1353
7204.98 1395
7205.78 1329
7206.58 1382
7207.38 1381
7208.18 1319
7208.98 1260
7209.79 1308
7210.59 1401
7211.39 1347
7212.19 1353
7212.99 1399
7213.79 1413
7214.59 1353
7215.40 1419
7216.20 1465
7217.00 1409
7217.80 1546
7218.60 1428
7219.40 1372
7220.21 1409
7221.01 1421
7221.81 1425
7222.61 1449
7223.41 1408
7224.22 1398
7225.02 1286
7225.82 1409
7226.62 1370
7227.43 1414
7228.23 1342
7229.03 1414
7229.83 1399
7230.63 1408
7231.44 1375
7232.24 1455
7233.04 1311
7233.84 1310
7234.65 1364
7235.45 1396
7236.25 1377
7237.06 1440
7237.86 1445
7238.66 1463
7239.46 1632
7240.27 1601
7241.07 1583
7241.87 1585
7242.68 1548
7243.48 1522
7244.28 1605
7245.09 1466
7245.89 1468
7246.69 1384
7247.50 1497
7248.30 1557
7249.10 1482
7249.91 1497
7250.71 1533
7251.51 1516
7252.32 1574
7253.12 1648
7253.92 1591
7254.73 1577
7255.53 1574
7256.34 1617
7257.14 1470
7257.94 1561
7258.75 1679
7259.55 1641
7260.36 1699
7261.16 1687
7261.96 1628
7262.77 1688
7263.57 1686
7264.38 1704
7265.18 1672
7265.99 1660
7266.79 1711
7267.59 1747
7268.40 1879
7269.20 1853
7270.01 1872
7270.81 1970
7271.62 2067
7272.42 1952
7273.23 2008
7274.03 1896
7274.84 1975
7275.64 2150
7276.45 2004
7277.25 2000
7278.06 2074
7278.86 2003
7279.67 2125
7280.47 2350
7281.28 2456
7282.08 2778
7282.89 2948
7283.69 3316
7284.50 3888
7285.30 4140
7286.11 4254
7286.92 4434
7287.72 4517
7288.53 4344
7289.33 3891
7290.14 3609
7290.94 3249
7291.75 2892
7292.56 2667
7293.36 2460
7294.17 2440
7294.97 2144
7295.78 2223
7296.59 2163
7297.39 2273
7298.20 2205
7299.00 2135
7299.81 2147
7300.62 2200
7301.42 2215
7302.23 2191
7303.04 2207
7303.84 2258
7304.65 2227
7305.46 2385
7306.26 2337
7307.07 2293
7307.88 2426
7308.68 2539
7309.49 2618
7310.30 2871
7311.10 3019
7311.91 3122
7312.72 3220
7313.52 3309
7314.33 3001
7315.14 3170
7315.95 3021
7316.75 3183
7317.56 3195
7318.37 3444
7319.18 3718
7319.98 4077
7320.79 4238
7321.60 4455
7322.40 4404
7323.21 4391
7324.02 4344
7324.83 4124
7325.64 3788
7326.44 3411
7327.25 3114
7328.06 2886
7328.87 2776
7329.67 2597
7330.48 2605
7331.29 2304
7332.10 2344
7332.91 2208
7333.71 2250
7334.52 2206
7335.33 2133
7336.14 2168
7336.95 2294
7337.76 2193
7338.56 2177
7339.37 2226
7340.18 2236
7340.99 2350
7341.80 2410
7342.61 2294
7343.42 2151
7344.22 2241
7345.03 2250
7345.84 2241
7346.65 2178
7347.46 2223
7348.27 2262
7349.08 2267
7349.89 2170
7350.70 2100
7351.51 2136
7352.31 2131
7353.12 2039
7353.93 2075
7354.74 2071
7355.55 2016
7356.36 1953
7357.17 1984
7357.98 1939
7358.79 2019
7359.60 2095
7360.41 2113
7361.22 2179
7362.03 2141
7362.84 2131
7363.65 2111
7364.46 2241
7365.27 2206
7366.08 2285
7366.89 2366
7367.70 2194
7368.51 2105
7369.32 2046
7370.13 2135
7370.94 2218
7371.75 2155
7372.56 2197
7373.37 2115
7374.18 1998
7374.99 2099
7375.80 2118
7376.61 2158
7377.42 2180
7378.23 2311
7379.04 2437
7379.85 2595
7380.66 2756
7381.48 3059
7382.29 3303
7383.10 3354
7383.91 3403
7384.72 3194
7385.53 3033
7386.34 2789
7387.15 2731
7387.96 2477
7388.77 2284
7389.59 2198
7390.40 2098
7391.21 1990
7392.02 1995
7392.83 1987
7393.64 2025
7394.45 2093
7395.27 1971
7396.08 1919
7396.89 2063
7397.70 2213
7398.51 2269
7399.32 2251
7400.14 2451
7400.95 2491
7401.76 2545
7402.57 2623
7403.38 2584
7404.20 2598
7405.01 2445
7405.82 2374
7406.63 2353
7407.44 2390
7408.26 2281
7409.07 2206
7409.88 2185
7410.69 2193
7411.51 2183
7412.32 2244
7413.13 2080
7413.94 1882
7414.76 1779
7415.57 1813
7416.38 1772
7417.19 1730
7418.01 1700
7418.82 1628
7419.63 1762
7420.45 1580
7421.26 1598
7422.07 1651
7422.88 1637
7423.70 1530
7424.51 1551
7425.32 1578
7426.14 1465
7426.95 1535
7427.76 1484
7428.58 1604
7429.39 1499
7430.20 1498
7431.02 1499
7431.83 1532
7432.64 1456
7433.46 1416
7434.27 1415
7435.09 1474
7435.90 1528
7436.71 1461
7437.53 1561
7438.34 1578
7439.16 1584
7439.97 1439
7440.78 1540
7441.60 1644
7442.41 1691
7443.23 1487
7444.04 1422
7444.85 1334
7445.67 1384
7446.48 1474
7447.30 1571
7448.11 1529
7448.93 1560
7449.74 1521
7450.56 1517
7451.37 1411
7452.18 1380
7453.00 1396
7453.81 1379
7454.63 1407
7455.44 1410
7456.26 1375
7457.07 1436
7457.89 1474
7458.70 1496
7459.52 1420
7460.33 1333
7461.15 1440
7461.96 1392
7462.78 1381
7463.59 1464
7464.41 1595
7465.23 1572
7466.04 1616
7466.86 1465
7467.67 1442
7468.49 1387
7469.30 1465
7470.12 1500
7470.93 1432
7471.75 1522
7472.57 1461
7473.38 1445
7474.20 1525
7475.01 1464
7475.83 1507
7476.65 1503
7477.46 1447
7478.28 1535
7479.09 1546
7479.91 1464
7480.73 1381
7481.54 1383
7482.36 1330
7483.18 1349
7483.99 1316
7484.81 1320
7485.62 1234
7486.44 1229
7487.26 1172
7488.07 1207
7488.89 1291
7489.71 1258
7490.52 1232
7491.34 1205
7492.16 1274
7492.98 1273
7493.79 1155
7494.61 1136
7495.43 1100
7496.24 1093
7497.06 1210
7497.88 1188
7498.70 1146
7499.51 1187
7500.33 1070
7501.15 1053
7501.96 1051
7502.78 1064
7503.60 1116
7504.42 1137
7505.23 1122
7506.05 1149
7506.87 1155
7507.69 1071
7508.51 1106
7509.32 1140
7510.14 1126
7510.96 1040
7511.78 1058
7512.59 1120
7513.41 1187
7514.23 1126
7515.05 1110
7515.87 1064
7516.69 1124
7517.50 1042
7518.32 1053
7519.14 1030
7519.96 1029
7520.78 1092
7521.60 1036
7522.41 1054
7523.23 1049
7524.05 1115
7524.87 1029
7525.69 1072
7526.51 1096
7527.33 1071
7528.14 1014
7528.96 978
7529.78 1011
7530.60 1041
7531.42 1026
7532.24 1049
7533.06 1019
7533.88 1128
7534.70 1078
7535.52 1050
7536.34 1062
7537.16 1099
7537.97 1051
7538.79 1067
7539.61 1085
7540.43 1003
7541.25 1058
7542.07 1120
7542.89 1098
7543.71 1078
7544.53 1124
7545.35 1191
7546.17 1199
7546.99 1136
7547.81 1089
7548.63 1027
7549.45 1134
7550.27 1069
7551.09 1113
7551.91 1100
7552.73 1097
7553.55 1080
7554.37 986
7555.19 1179
7556.01 1174
7556.83 1106
7557.65 1057
7558.47 1108
7559.29 1153
7560.11 1114
7560.93 1083
7561.76 1191
7562.58 1090
7563.40 1115
7564.22 1135
7565.04 1127
7565.86 1150
7566.68 1043
7567.50 1105
7568.32 1110
7569.14 1164
7569.96 1139
7570.79 1103
7571.61 1159
7572.43 1149
7573.25 1090
7574.07 1145
7574.89 1174
7575.71 1093
7576.54 1110
7577.36 1083
7578.18 1072
7579.00 1146
7579.82 1102
7580.64 1053
7581.46 1092
7582.29 1097
7583.11 1047
7583.93 1057
7584.75 1047
7585.57 1143
7586.40 1093
7587.22 1059
7588.04 1222
7588.86 1229
7589.68 1196
7590.51 1274
7591.33 1247
7592.15 1235
7592.97 1225
7593.80 1188
7594.62 1151
7595.44 1206
7596.26 1166
7597.09 1215
7597.91 1154
7598.73 1162
7599.55 1201
7600.38 1212
7601.20 1109
7602.02 1167
7602.85 1227
7603.67 1330
7604.49 1395
7605.31 1358
7606.14 1408
7606.96 1333
7607.78 1351
7608.61 1418
7609.43 1315
7610.25 1369
7611.08 1312
7611.90 1356
7612.72 1350
7613.55 1255
7614.37 1300
7615.19 1422
7616.02 1385
7616.84 1330
7617.67 1445
7618.49 1472
7619.31 1615
7620.14 1562
7620.96 1618
7621.78 1552
7622.61 1493
7623.43 1395
7624.26 1390
7625.08 1391
7625.91 1384
7626.73 1419
7627.55 1304
7628.38 1381
7629.20 1366
7630.03 1409
7630.85 1597
7631.68 1544
7632.50 1508
7633.32 1607
7634.15 1628
7634.97 1576
7635.80 1546
7636.62 1591
7637.45 1523
7638.27 1455
7639.10 1320
7639.92 1262
7640.75 1257
7641.57 1284
7642.40 1209
7643.22 1191
7644.05 1224
7644.87 1152
7645.70 1164
7646.52 1161
7647.35 1242
7648.17 1145
7649.00 1074
7649.82 1034
7650.65 1135
7651.48 1183
7652.30 1121
7653.13 1149
7653.95 1150
7654.78 1059
7655.60 1082
7656.43 1188
7657.26 1201
7658.08 1023
7658.91 1065
7659.73 1156
7660.56 1149
7661.39 1040
7662.21 1066
7663.04 1048
7663.86 970
7664.69 1023
7665.52 1121
7666.34 1099
7667.17 1132
7668.00 1067
7668.82 1102
7669.65 1151
7670.48 976
7671.30 1052
7672.13 1038
7672.96 986
7673.78 1057
7674.61 966
7675.44 1066
7676.26 1083
7677.09 1084
7677.92 1067
7678.74 1051
7679.57 1078
7680.40 1079
7681.22 1121
7682.05 1121
7682.88 1045
7683.71 1119
7684.53 1128
7685.36 1130
7686.19 1042
7687.02 1192
7687.84 1205
7688.67 1141
7689.50 1140
7690.33 1156
7691.15 1176
7691.98 1110
7692.81 1174
7693.64 1157
7694.47 1040
7695.29 1052
7696.12 1036
7696.95 1102
7697.78 1100
7698.61 1210
7699.43 1178
7700.26 1139
7701.09 1195
7701.92 1240
7702.75 1125
7703.57 1101
7704.40 1199
7705.23 1219
7706.06 1114
7706.89 1119
7707.72 1094
7708.55 1154
7709.37 1129
7710.20 999
7711.03 1052
7711.86 1154
7712.69 1126
7713.52 1086
7714.35 1054
7715.18 1068
7716.01 1088
7716.83 1135
7717.66 1167
7718.49 1065
7719.32 988
7720.15 1104
7720.98 1139
7721.81 1064
7722.64 1113
7723.47 1095
7724.30 1077
7725.13 1094
7725.96 1070
7726.79 1099
7727.62 1112
7728.45 1175
7729.28 1121
7730.11 1090
7730.94 1106
7731.77 1091
7732.60 1037
7733.42 1109
7734.25 1100
7735.09 1143
7735.92 1151
7736.75 1094
7737.58 1181
7738.41 1132
7739.24 1102
7740.07 1112
7740.90 1097
7741.73 1067
7742.56 1116
7743.39 1090
7744.22 1194
7745.05 1235
7745.88 1326
7746.71 1464
7747.54 1585
7748.37 1733
7749.20 1852
7750.03 1885
7750.86 1938
7751.70 1779
7752.53 1704
7753.36 1612
7754.19 1364
7755.02 1400
7755.85 1315
7756.68 1217
7757.51 1315
7758.34 1342
7759.18 1319
7760.01 1258
7760.84 1227
7761.67 1231
7762.50 1248
7763.33 1243
7764.16 1183
7765.00 1134
7765.83 1195
7766.66 1144
7767.49 1041
7768.32 1139
7769.16 1112
7769.99 1036
7770.82 1165
7771.65 1052
7772.48 1037
7773.32 1077
7774.15 998
7774.98 1064
7775.81 1028
7776.64 1070
7777.48 1090
7778.31 1076
7779.14 1148
7779.97 1151
7780.81 1024
7781.64 1061
7782.47 1058
7783.30 1155
7784.14 1105
7784.97 1119
7785.80 1115
7786.64 1083
7787.47 1086
7788.30 1123
7789.13 1071
7789.97 1089
7790.80 1090
7791.63 1053
7792.47 1010
7793.30 1051
7794.13 1047
7794.97 999
7795.80 1082
7796.63 1106
7797.47 1238
7798.30 1121
7799.13 1114
7799.97 1159
7800.80 1046
7801.63 1090
7802.47 1209
7803.30 1190
7804.13 1110
7804.97 1123
7805.80 1163
7806.64 1232
7807.47 1240
7808.30 1238
7809.14 1220
7809.97 1233
7810.81 1204
7811.64 1223
7812.47 1275
7813.31 1378
7814.14 1387
7814.98 1435
7815.81 1439
7816.65 1425
7817.48 1415
7818.32 1472
7819.15 1424
7819.98 1345
7820.82 1362
7821.65 1425
7822.49 1424
7823.32 1316
7824.16 1466
7824.99 1423
7825.83 1385
7826.66 1521
7827.50 1532
7828.33 1534
7829.17 1514
7830.00 1550
7830.84 1468
7831.67 1487
7832.51 1521
7833.34 1478
7834.18 1446
7835.02 1448
7835.85 1533
7836.69 1530
7837.52 1611
7838.36 1532
7839.19 1499
7840.03 1501
7840.86 1409
7841.70 1372
7842.54 1320
7843.37 1353
7844.21 1380
7845.04 1353
7845.88 1314
7846.72 1285
7847.55 1224
7848.39 1170
7849.22 1329
7850.06 1246
7850.90 1250
7851.73 1223
7852.57 1304
7853.41 1287
7854.24 1314
7855.08 1290
7855.92 1332
7856.75 1318
7857.59 1250
7858.43 1306
7859.26 1362
7860.10 1375
7860.94 1365
7861.77 1311
7862.61 1285
7863.45 1258
7864.28 1236
7865.12 1233
7865.96 1286
7866.79 1243
7867.63 1264
7868.47 1270
7869.31 1265
7870.14 1276
7870.98 1318
7871.82 1313
7872.66 1288
7873.49 1157
7874.33 1262
7875.17 1259
7876.01 1370
7876.84 1307
7877.68 1379
7878.52 1500
7879.36 1554
7880.19 1598
7881.03 1502
7881.87 1491
7882.71 1409
7883.55 1331
7884.38 1267
7885.22 1267
7886.06 1380
7886.90 1407
7887.74 1281
7888.57 1261
7889.41 1297
7890.25 1339
7891.09 1376
7891.93 1356
7892.77 1337
7893.61 1365
7894.44 1395
7895.28 1331
7896.12 1284
7896.96 1444
7897.80 1361
7898.64 1335
7899.48 1342
7900.32 1321
7901.15 1316
7901.99 1360
7902.83 1252
7903.67 1317
7904.51 1292
7905.35 1184
7906.19 1179
7907.03 1231
7907.87 1168
7908.71 1202
7909.55 1291
7910.39 1261
7911.22 1147
7912.06 1241
7912.90 1194
7913.74 1251
7914.58 1242
7915.42 1258
7916.26 1385
7917.10 1451
7917.94 1390
7918.78 1527
7919.62 1503
7920.46 1430
7921.30 1534
7922.14 1590
7922.98 1533
7923.82 1303
7924.66 1276
7925.50 1237
7926.34 1191
7927.18 1139
7928.02 1089
7928.86 1084
7929.70 1102
7930.55 1126
7931.39 1140
7932.23 1067
7933.07 1064
7933.91 1076
7934.75 1059
7935.59 998
7936.43 1006
7937.27 997
7938.11 1094
7938.95 1065
7939.79 1042
7940.63 1044
7941.48 1064
7942.32 1190
7943.16 1120
7944.00 1131
7944.84 1116
7945.68 1082
7946.52 1099
7947.36 1186
7948.21 1125
7949.05 1066
7949.89 1085
7950.73 1118
7951.57 1173
7952.41 1197
7953.26 1191
7954.10 1317
7954.94 1287
7955.78 1313
7956.62 1246
7957.47 1282
7958.31 1255
7959.15 1236
7959.99 1133
7960.83 1155
7961.68 1194
7962.52 1180
7963.36 1199
7964.20 1330
7965.04 1191
7965.89 1230
7966.73 1237
7967.57 1304
7968.41 1338
7969.26 1311
7970.10 1381
7970.94 1315
7971.78 1290
7972.63 1292
7973.47 1252
7974.31 1170
7975.16 1157
7976.00 1077
7976.84 1153
7977.68 1129
7978.53 1029
7979.37 1076
7980.21 1180
7981.06 1073
7981.90 1077
7982.74 1081
7983.59 1114
7984.43 1065
7985.27 1057
7986.12 1082
7986.96 1098
7987.80 1107
7988.65 1067
7989.49 1052
7990.34 1047
7991.18 1006
7992.02 955
7992.87 935
7993.71 1009
7994.55 1091
7995.40 1015
7996.24 966
7997.09 949
7997.93 979
7998.77 1029
7999.62 1049
8000.46 1021
8001.31 1010
8002.15 1055
8003.00 1089
8003.84 1046
8004.68 1063
8005.53 1056
8006.37 903
8007.22 898
8008.06 890
8008.91 891
8009.75 868
8010.60 863
8011.44 850
8012.29 807
8013.13 835
8013.98 897
8014.82 947
8015.67 890
8016.51 869
8017.36 834
8018.20 865
8019.05 885
8019.89 863
8020.74 810
8021.58 782
8022.43 888
8023.27 839
8024.12 863
8024.96 776
8025.81 804
8026.66 815
8027.50 901
8028.35 896
8029.19 906
8030.04 827
8030.88 849
8031.73 848
8032.58 841
8033.42 836
8034.27 838
8035.11 872
8035.96 868
8036.81 847
8037.65 861
8038.50 896
8039.35 896
8040.19 847
8041.04 870
8041.88 882
8042.73 852
8043.58 812
8044.42 849
8045.27 873
8046.12 917
8046.96 887
8047.81 801
8048.66 857
8049.50 854
8050.35 886
8051.20 844
8052.04 822
8052.89 797
8053.74 891
8054.59 878
8055.43 853
8056.28 903
8057.13 873
8057.97 911
8058.82 928
8059.67 843
8060.52 817
8061.36 859
8062.21 813
8063.06 778
8063.91 822
8064.75 815
8065.60 881
8066.45 878
8067.30 862
8068.15 823
8068.99 920
8069.84 912
8070.69 877
8071.54 843
8072.38 766
8073.23 771
8074.08 795
8074.93 808
8075.78 858
8076.63 881
8077.47 843
8078.32 842
8079.17 777
8080.02 809
8080.87 787
8081.72 793
8082.56 881
8083.41 788
8084.26 840
8085.11 807
8085.96 779
8086.81 806
8087.66 753
8088.51 775
8089.35 732
8090.20 790
8091.05 729
8091.90 673
8092.75 745
8093.60 770
8094.45 766
8095.30 766
8096.15 723
8097.00 721
8097.85 772
8098.70 845
8099.55 741
8100.39 772
8101.24 732
8102.09 728
8102.94 757
8103.79 826
8104.64 877
8105.49 819
8106.34 814
8107.19 793
8108.04 801
8108.89 831
8109.74 819
8110.59 769
8111.44 726
8112.29 773
8113.14 783
8113.99 818
8114.84 825
8115.69 845
8116.54 892
8117.39 785
8118.24 849
8119.09 824
8119.95 898
8120.80 856
8121.65 930
8122.50 864
8123.35 841
8124.20 877
8125.05 850
8125.90 811
8126.75 828
8127.60 886
8128.45 845
8129.30 804
8130.15 812
8131.01 803
8131.86 803
8132.71 812
8133.56 861
8134.41 771
8135.26 807
8136.11 834
8136.96 806
8137.82 847
8138.67 769
8139.52 814
8140.37 842
8141.22 847
8142.07 866
8142.93 903
8143.78 809
8144.63 864
8145.48 879
8146.33 923
8147.19 884
8148.04 826
8148.89 899
8149.74 925
8150.59 927
8151.45 879
8152.30 897
8153.15 907
8154.00 912
8154.85 928
8155.71 982
8156.56 1088
8157.41 1165
8158.26 1134
8159.12 943
8159.97 923
8160.82 967
8161.68 937
8162.53 846
8163.38 841
8164.23 844
8165.09 889
8165.94 913
8166.79 825
8167.65 840
8168.50 879
8169.35 873
8170.20 916
8171.06 947
8171.91 864
8172.76 848
8173.62 815
8174.47 883
8175.32 804
8176.18 720
8177.03 857
8177.89 809
8178.74 797
8179.59 770
8180.45 785
8181.30 747
8182.15 752
8183.01 768
8183.86 751
8184.72 744
8185.57 757
8186.42 704
8187.28 761
8188.13 810
8188.99 784
8189.84 761
8190.69 759
8191.55 727
8192.40 762
8193.26 773
8194.11 781
8194.97 790
8195.82 776
8196.68 754
8197.53 736
8198.38 698
8199.24 760
8200.09 795
8200.95 751
8201.80 748
8202.66 782
8203.51 760
8204.37 801
8205.22 735
8206.08 813
8206.93 799
8207.79 794
8208.64 747
8209.50 740
8210.35 753
8211.21 744
8212.06 732
8212.92 770
8213.78 756
8214.63 783
8215.49 803
8216.34 795
8217.20 860
8218.05 796
8218.91 819
8219.76 810
8220.62 769
8221.48 785
8222.33 808
8223.19 856
8224.04 938
8224.90 811
8225.76 819
8226.61 805
8227.47 823
8228.32 890
8229.18 865
8230.04 874
8230.89 875
8231.75 777
8232.61 844
8233.46 821
8234.32 734
8235.18 808
8236.03 748
8236.89 781
8237.75 837
8238.60 765
8239.46 763
8240.32 753
8241.17 820
8242.03 759
8242.89 803
8243.74 739
8244.60 781
8245.46 800
8246.31 770
8247.17 821
8248.03 738
8248.89 837
8249.74 825
8250.60 842
8251.46 838
8252.32 750
8253.17 774
8254.03 784
8254.89 773
8255.75 790
8256.60 793
8257.46 786
8258.32 769
8259.18 805
8260.04 776
8260.89 783
8261.75 725
8262.61 748
8263.47 734
8264.33 777
8265.18 824
8266.04 733
8266.90 775
8267.76 772
8268.62 790
8269.47 801
8270.33 806
8271.19 797
8272.05 729
8272.91 762
8273.77 799
8274.63 796
8275.48 794
8276.34 821
8277.20 776
8278.06 733
8278.92 879
8279.78 893
8280.64 815
8281.50 802
8282.36 814
8283.21 789
8284.07 826
8284.93 843
8285.79 814
8286.65 792
8287.51 800
8288.37 808
8289.23 899
8290.09 920
8290.95 879
8291.81 965
8292.67 948
8293.53 990
8294.39 1025
8295.25 1088
8296.11 1086
8296.97 967
8297.82 937
8298.68 875
8299.54 887
8300.40 886
8301.26 941
8302.12 838
8302.98 934
8303.84 848
8304.71 786
8305.57 914
8306.43 917
8307.29 834
8308.15 857
8309.01 926
8309.87 812
8310.73 874
8311.59 805
8312.45 895
8313.31 811
8314.17 808
8315.03 800
8315.89 827
8316.75 870
8317.61 809
8318.47 803
8319.33 857
8320.20 893
8321.06 857
8321.92 868
8322.78 878
8323.64 848
8324.50 815
8325.36 909
8326.22 883
8327.09 882
8327.95 886
8328.81 845
8329.67 805
8330.53 881
8331.39 822
8332.25 812
8333.12 869
8333.98 856
8334.84 880
8335.70 848
8336.56 817
8337.42 861
8338.29 800
8339.15 811
8340.01 816
8340.87 841
8341.73 892
8342.60 878
8343.46 845
8344.32 876
8345.18 852
8346.05 868
8346.91 924
8347.77 903
8348.63 900
8349.50 866
8350.36 942
8351.22 887
8352.08 851
8352.95 878
8353.81 855
8354.67 935
8355.53 922
8356.40 904
8357.26 929
8358.12 888
8358.99 924
8359.85 977
8360.71 941
8361.58 914
8362.44 818
8363.30 847
8364.17 944
8365.03 960
8365.89 909
8366.76 937
8367.62 913
8368.48 925
8369.35 919
8370.21 1025
8371.07 956
8371.94 931
8372.80 997
8373.66 958
8374.53 983
8375.39 909
8376.26 940
8377.12 953
8377.98 980
8378.85 978
8379.71 977
8380.58 930
8381.44 948
8382.30 1019
8383.17 1046
8384.03 1103
8384.90 1016
8385.76 1046
8386.63 998
8387.49 998
8388.35 1037
8389.22 1048
8390.08 978
8390.95 1084
8391.81 1096
8392.68 1046
8393.54 1071
8394.41 1038
8395.27 1045
8396.14 1106
8397.00 1028
8397.87 1084
8398.73 1152
8399.60 1110
8400.46 1122
8401.33 1089
8402.19 1140
8403.06 1065
8403.92 1074
8404.79 1128
8405.65 1161
8406.52 1159
8407.39 1090
8408.25 1186
8409.12 1169
8409.98 1191
8410.85 1123
8411.71 1234
8412.58 1221
8413.44 1145
8414.31 1212
8415.18 1283
8416.04 1184
8416.91 1227
8417.77 1207
8418.64 1245
8419.51 1260
8420.37 1311
8421.24 1318
8422.11 1377
8422.97 1300
8423.84 1358
8424.70 1410
8425.57 1401
8426.44 1505
8427.30 1584
8428.17 1504
8429.04 1438
8429.90 1558
8430.77 1627
8431.64 1540
8432.50 1492
8433.37 1552
8434.24 1599
8435.10 1675
8435.97 1568
8436.84 1582
8437.71 1701
8438.57 1818
8439.44 1845
8440.31 1848
8441.17 2056
8442.04 2141
8442.91 2046
8443.78 2172
8444.64 2233
8445.51 2231
8446.38 2207
8447.25 2237
8448.11 2207
8448.98 2141
8449.85 2265
8450.72 2247
8451.58 2287
8452.45 2190
8453.32 2316
8454.19 2509
8455.06 2782
8455.92 3227
8456.79 3523
8457.66 3786
8458.53 4018
8459.40 3893
8460.27 3748
8461.13 3664
8462.00 3511
8462.87 3321
8463.74 3055
8464.61 2879
8465.48 2770
8466.34 2543
8467.21 2525
8468.08 2979
8468.95 3293
8469.82 3904
8470.69 4519
8471.56 5198
8472.42 5467
8473.29 5435
8474.16 5188
8475.03 4695
8475.90 4246
8476.77 3613
8477.64 3131
8478.51 2717
8479.38 2380
8480.25 2228
8481.12 2018
8481.99 1967
8482.85 1878
8483.72 1835
8484.59 1744
8485.46 1707
8486.33 1698
8487.20 1597
8488.07 1498
8488.94 1488
8489.81 1486
8490.68 1533
8491.55 1562
8492.42 1514
8493.29 1517
8494.16 1440
8495.03 1411
8495.90 1481
8496.77 1486
8497.64 1510
8498.51 1555
8499.38 1512
8500.25 1502
8501.12 1587
8501.99 1487
8502.86 1524
8503.73 1553
8504.60 1503
8505.47 1441
8506.34 1539
8507.22 1439
8508.09 1589
8508.96 1670
8509.83 1738
8510.70 1732
8511.57 1761
8512.44 1767
8513.31 1806
8514.18 1667
8515.05 1571
8515.92 1545
8516.80 1498
8517.67 1522
8518.54 1588
8519.41 1557
8520.28 1589
8521.15 1409
8522.02 1450
8522.89 1487
8523.77 1454
8524.64 1440
8525.51 1462
8526.38 1549
8527.25 1526
8528.12 1566
8529.00 1580
8529.87 1553
8530.74 1637
8531.61 1584
8532.48 1566
8533.36 1635
8534.23 1641
8535.10 1760
8535.97 1641
8536.84 1676
8537.72 1690
8538.59 1616
8539.46 1628
8540.33 1616
8541.21 1585
8542.08 1582
8542.95 1563
8543.82 1533
8544.70 1542
8545.57 1592
8546.44 1627
8547.31 1668
8548.19 1555
8549.06 1640
8549.93 1645
8550.80 1559
8551.68 1591
8552.55 1573
8553.42 1642
8554.30 1609
8555.17 1546
8556.04 1624
8556.92 1598
8557.79 1659
8558.66 1616
8559.54 1655
8560.41 1670
8561.28 1580
8562.16 1356
8563.03 1359
8563.90 1384
8564.78 1358
8565.65 1311
8566.52 1288
8567.40 1314
8568.27 1329
8569.15 1338
8570.02 1321
8570.89 1333
8571.77 1272
8572.64 1324
8573.51 1320
8574.39 1331
8575.26 1301
8576.14 1224
8577.01 1311
8577.89 1201
8578.76 1129
8579.63 1194
8580.51 1146
8581.38 1169
8582.26 1143
8583.13 1137
8584.01 1193
8584.88 1219
8585.76 1160
8586.63 1214
8587.51 1228
8588.38 1228
8589.26 1188
8590.13 1195
8591.00 1217
8591.88 1171
8592.75 1294
8593.63 1298
8594.51 1243
8595.38 1179
8596.26 1201
8597.13 1192
8598.01 1199
8598.88 1174
8599.76 1173
8600.63 1221
8601.51 1272
8602.38 1151
8603.26 1205
8604.13 1215
8605.01 1204
8605.89 1164
8606.76 1218
8607.64 1191
8608.51 1279
8609.39 1231
8610.26 1178
8611.14 1246
8612.02 1251
8612.89 1252
8613.77 1321
8614.65 1336
8615.52 1322
8616.40 1214
8617.27 1246
8618.15 1270
8619.03 1258
8619.90 1209
8620.78 1291
8621.66 1268
8622.53 1223
8623.41 1334
8624.29 1243
8625.16 1279
8626.04 1320
8626.92 1347
8627.79 1376
8628.67 1430
8629.55 1457
8630.42 1382
8631.30 1386
8632.18 1441
8633.05 1435
8633.93 1400
8634.81 1532
8635.69 1487
8636.56 1443
8637.44 1415
8638.32 1400
8639.20 1491
8640.07 1429
8640.95 1450
8641.83 1442
8642.71 1428
8643.58 1550
8644.46 1568
8645.34 1538
8646.22 1513
8647.09 1546
8647.97 1542
8648.85 1586
8649.73 1594
8650.61 1638
8651.48 1568
8652.36 1674
8653.24 1672
8654.12 1653
8655.00 1566
8655.87 1608
8656.75 1660
8657.63 1645
8658.51 1741
8659.39 1769
8660.27 1690
8661.14 1755
8662.02 1801
8662.90 1779
8663.78 1749
8664.66 1727
8665.54 1681
8666.42 1717
8667.30 1701
8668.17 1752
8669.05 1694
8669.93 1879
8670.81 2015
8671.69 2069
8672.57 2159
8673.45 2407
8674.33 2647
8675.21 2746
8676.09 2901
8676.97 2971
8677.84 2995
8678.72 2956
8679.60 2833
8680.48 2572
8681.36 2385
8682.24 2327
8683.12 2147
8684.00 1997
8684.88 1975
8685.76 1948
8686.64 1916
8687.52 2006
8688.40 2097
8689.28 2121
8690.16 2378
8691.04 2834
8691.92 3151
8692.80 3672
8693.68 4148
8694.56 4273
8695.44 4389
8696.32 4350
8697.20 3960
8698.08 3641
8698.96 3145
8699.84 2788
8700.72 2453
8701.60 2257
8702.48 1985
8703.37 1914
8704.25 1763
8705.13 1674
8706.01 1592
8706.89 1478
8707.77 1491
8708.65 1457
8709.53 1492
8710.41 1409
8711.29 1475
8712.17 1490
8713.06 1497
8713.94 1454
8714.82 1388
8715.70 1289
8716.58 1347
8717.46 1424
8718.34 1391
8719.22 1338
8720.11 1385
8720.99 1373
8721.87 1329
8722.75 1297
8723.63 1387
8724.51 1413
8725.40 1413
8726.28 1427
8727.16 1429
8728.04 1380
8728.92 1375
8729.81 1489
8730.69 1624
8731.57 1615
8732.45 1571
8733.33 1564
8734.22 1580
8735.10 1490
8735.98 1471
8736.86 1418
8737.75 1443
8738.63 1410
8739.51 1336
8740.39 1323
8741.28 1409
8742.16 1438
8743.04 1282
8743.92 1258
8744.81 1326
8745.69 1417
8746.57 1422
8747.46 1389
8748.34 1382
8749.22 1371
8750.10 1379
8750.99 1438
8751.87 1438
8752.75 1378
8753.64 1491
8754.52 1465
8755.40 1442
8756.29 1442
8757.17 1381
8758.05 1343
8758.94 1386
8759.82 1393
8760.70 1517
8761.59 1474
8762.47 1401
8763.35 1465
8764.24 1575
8765.12 1586
8766.01 1460
8766.89 1490
8767.77 1510
8768.66 1466
8769.54 1480
8770.43 1627
8771.31 1625
8772.19 1527
8773.08 1605
8773.96 1496
8774.85 1622
8775.73 1523
8776.62 1507
8777.50 1506
8778.38 1444
8779.27 1443
8780.15 1503
8781.04 1584
8781.92 1654
8782.81 1648
8783.69 1699
8784.58 1629
8785.46 1698
8786.35 1785
8787.23 1613
8788.12 1563
8789.00 1528
8789.89 1505
8790.77 1501
8791.66 1616
8792.54 1724
8793.43 1785
8794.31 1802
8795.20 1674
8796.08 1736
8796.97 1748
8797.85 1654
8798.74 1605
8799.62 1532
8800.51 1459
8801.40 1504
8802.28 1344
8803.17 1256
8804.05 1320
8804.94 1361
8805.82 1333
8806.71 1367
8807.60 1338
8808.48 1361
8809.37 1301
8810.25 1265
8811.14 1254
8812.03 1246
8812.91 1208
8813.80 1257
8814.69 1245
8815.57 1312
8816.46 1188
8817.34 1105
8818.23 1177
8819.12 1180
8820.00 1145
8820.89 1210
8821.78 1176
8822.66 1160
8823.55 1168
8824.44 1181
8825.32 1202
8826.21 1172
8827.10 1189
8827.99 1201
8828.87 1123
8829.76 1134
8830.65 1205
8831.53 1216
8832.42 1042
8833.31 1126
8834.20 1084
8835.08 1074
8835.97 1091
8836.86 1078
8837.74 1054
8838.63 1031
8839.52 996
8840.41 1059
8841.30 1059
8842.18 990
8843.07 1060
8843.96 1022
8844.85 1027
8845.73 1019
8846.62 972
8847.51 976
8848.40 1075
8849.29 1083
8850.17 1009
8851.06 964
8851.95 902
8852.84 965
8853.73 1002
8854.61 1030
8855.50 981
8856.39 1058
8857.28 988
8858.17 1038
8859.06 1072
8859.95 1012
8860.83 1049
8861.72 1018
8862.61 958
8863.50 962
8864.39 1040
8865.28 980
8866.17 925
8867.06 915
8867.94 980
8868.83 939
8869.72 939
8870.61 893
8871.50 939
8872.39 962
8873.28 942
8874.17 891
8875.06 868
8875.95 844
8876.84 887
8877.73 882
8878.62 888
8879.51 875
8880.40 855
8881.28 858
8882.17 902
8883.06 836
8883.95 847
8884.84 902
8885.73 966
8886.62 901
8887.51 876
8888.40 884
8889.29 894
8890.18 956
8891.07 955
8891.96 851
8892.85 817
8893.74 819
8894.63 902
8895.53 791
8896.42 832
8897.31 853
8898.20 837
8899.09 816
8899.98 843
8900.87 841
8901.76 839
8902.65 882
8903.54 916
8904.43 845
8905.32 813
8906.21 868
8907.10 944
8907.99 830
8908.89 886
8909.78 890
8910.67 833
8911.56 787
8912.45 770
8913.34 791
8914.23 809
8915.12 859
8916.02 752
8916.91 806
8917.80 830
8918.69 769
8919.58 767
8920.47 782
8921.36 807
8922.26 767
8923.15 759
8924.04 768
8924.93 759
8925.82 695
8926.72 771
8927.61 744
8928.50 796
8929.39 806
8930.28 837
8931.18 761
8932.07 749
8932.96 737
8933.85 713
8934.75 782
8935.64 752
8936.53 774
8937.42 801
8938.31 766
8939.21 708
8940.10 758
8940.99 745
8941.89 760
8942.78 792
8943.67 734
8944.56 731
8945.46 738
8946.35 748
8947.24 752
8948.14 760
8949.03 745
8949.92 674
8950.81 699
8951.71 728
8952.60 661
8953.49 713
8954.39 750
8955.28 759
8956.17 730
8957.07 748
8957.96 770
8958.85 739
8959.75 696
8960.64 681
8961.54 676
8962.43 724
8963.32 710
8964.22 781
8965.11 755
8966.00 711
8966.90 738
8967.79 698
8968.69 729
8969.58 735
8970.47 693
8971.37 718
8972.26 725
8973.16 691
8974.05 727
8974.95 707
8975.84 729
8976.73 761
8977.63 683
8978.52 754
8979.42 754
8980.31 689
8981.21 695
8982.10 753
8983.00 739
8983.89 746
8984.79 713
8985.68 679
8986.58 635
8987.47 652
8988.37 673
8989.26 671
8990.16 734
8991.05 714
8991.95 678
8992.84 617
8993.74 647
8994.63 674
8995.53 739
8996.42 649
8997.32 665
8998.21 647
8999.11 698
9000.01 633
9000.90 648
9001.80 702
9002.69 684
9003.59 715
9004.48 578
9005.38 617
9006.28 646
9007.17 694
9008.07 648
9008.96 628
9009.86 674
9010.76 654
9011.65 579
9012.55 602
9013.45 674
9014.34 649
9015.24 669
9016.13 663
9017.03 575
9017.93 612
9018.82 652
9019.72 660
9020.62 684
9021.51 700
9022.41 665
9023.31 692
9024.20 668
9025.10 638
9026.00 698
9026.89 639
9027.79 616
9028.69 663
9029.59 638
9030.48 663
9031.38 637
9032.28 706
9033.17 639
9034.07 658
9034.97 660
9035.87 672
9036.76 641
9037.66 711
9038.56 623
9039.46 668
9040.35 702
9041.25 714
9042.15 737
9043.05 652
9043.94 644
9044.84 703
9045.74 638
9046.64 635
9047.54 700
9048.43 635
9049.33 652
9050.23 677
9051.13 623
9052.03 643
9052.92 711
9053.82 662
9054.72 694
9055.62 642
9056.52 637
9057.42 647
9058.32 649
9059.21 623
9060.11 655
9061.01 671
9061.91 725
9062.81 733
9063.71 680
9064.61 705
9065.50 679
9066.40 633
9067.30 651
9068.20 724
9069.10 793
9070.00 738
9070.90 687
9071.80 729
9072.70 719
9073.60 687
9074.50 680
9075.40 679
9076.29 638
9077.19 652
9078.09 631
9078.99 656
9079.89 672
9080.79 662
9081.69 636
9082.59 640
9083.49 662
9084.39 719
9085.29 677
9086.19 676
9087.09 688
9087.99 726
9088.89 763
9089.79 726
9090.69 689
9091.59 717
9092.49 713
9093.39 728
9094.29 734
9095.19 692
9096.09 633
9096.99 698
9097.89 646
9098.79 664
9099.69 677
9100.60 660
9101.50 709
9102.40 712
9103.30 731
9104.20 709
9105.10 657
9106.00 716
9106.90 616
9107.80 658
9108.70 717
9109.60 633
9110.50 656
9111.41 672
9112.31 643
9113.21 676
9114.11 676
9115.01 699
9115.91 630
9116.81 590
9117.72 637
9118.62 692
9119.52 634
9120.42 599
9121.32 612
9122.22 564
9123.12 609
9124.03 617
9124.93 643
9125.83 608
9126.73 658
9127.63 667
9128.54 691
9129.44 658
9130.34 632
9131.24 620
9132.14 632
9133.05 627
9133.95 608
9134.85 615
9135.75 606
9136.66 622
9137.56 596
9138.46 600
9139.36 638
9140.27 672
9141.17 582
9142.07 687
9142.97 655
9143.88 693
9144.78 595
9145.68 646
9146.59 580
9147.49 618
9148.39 702
9149.29 690
9150.20 622
9151.10 701
9152.00 622
9152.91 654
9153.81 616
9154.71 659
9155.62 662
9156.52 612
9157.42 620
9158.33 626
9159.23 570
9160.13 570
9161.04 668
9161.94 650
9162.84 669
9163.75 635
9164.65 654
9165.56 697
9166.46 655
9167.36 644
9168.27 631
9169.17 651
9170.08 662
9170.98 681
9171.88 633
9172.79 615
9173.69 681
9174.60 632
9175.50 586
9176.41 638
9177.31 627
9178.21 607
9179.12 629
9180.02 649
9180.93 602
9181.83 631
9182.74 575
9183.64 633
9184.55 645
9185.45 663
9186.36 635
9187.26 655
9188.17 627
9189.07 591
9189.98 648
9190.88 607
9191.79 654
9192.69 636
9193.60 621
9194.50 556
9195.41 566
9196.31 585
9197.22 591
9198.12 624
9199.03 661
9199.93 666
9200.84 671
9201.75 630
9202.65 637
9203.56 674
9204.46 721
9205.37 701
9206.27 688
9207.18 585
9208.09 635
9208.99 631
9209.90 643
9210.80 729
9211.71 744
9212.62 630
9213.52 600
9214.43 664
9215.34 622
9216.24 607
9217.15 677
9218.05 703
9218.96 744
9219.87 775
9220.77 743
9221.68 728
9222.59 705
9223.49 673
9224.40 665
9225.31 737
9226.21 633
9227.12 599
9228.03 613
9228.93 581
9229.84 613
9230.75 604
9231.66 632
9232.56 673
9233.47 637
9234.38 684
9235.28 656
9236.19 648
9237.10 624
9238.01 594
9238.91 595
9239.82 610
9240.73 550
9241.64 614
9242.54 611
9243.45 640
9244.36 563
9245.27 604
9246.18 618
9247.08 608
9247.99 621
9248.90 669
9249.81 672
9250.71 562
9251.62 615
9252.53 617
9253.44 602
9254.35 562
9255.26 568
9256.16 580
9257.07 547
9257.98 629
9258.89 639
9259.80 562
9260.71 663
9261.61 646
9262.52 597
9263.43 620
9264.34 616
9265.25 619
9266.16 646
9267.07 573
9267.98 622
9268.88 653
9269.79 610
9270.70 609
9271.61 617
9272.52 586
9273.43 568
9274.34 596
9275.25 685
9276.16 648
9277.07 630
9277.98 624
9278.89 622
9279.80 623
9280.70 712
9281.61 683
9282.52 606
9283.43 633
9284.34 626
9285.25 671
9286.16 598
9287.07 619
9287.98 692
9288.89 635
9289.80 610
9290.71 646
9291.62 637
9292.53 626
9293.44 689
9294.35 678
9295.26 713
9296.17 693
9297.08 643
9297.99 651
9298.90 680
9299.81 684
9300.73 653
9301.64 671
9302.55 651
9303.46 715
9304.37 747
9305.28 638
9306.19 743
9307.10 716
9308.01 693
9308.92 637
9309.83 709
9310.74 778
9311.65 710
9312.57 747
9313.48 723
9314.39 733
9315.30 636
9316.21 725
9317.12 764
9318.03 707
9318.94 663
9319.86 681
9320.77 734
9321.68 715
9322.59 649
9323.50 657
9324.41 606
9325.33 668
9326.24 655
9327.15 708
9328.06 664
9328.97 625
9329.88 673
9330.80 747
9331.71 658
9332.62 713
9333.53 672
9334.44 634
9335.36 613
9336.27 639
9337.18 662
9338.09 698
9339.01 678
9339.92 681
9340.83 677
9341.74 668
9342.66 666
9343.57 700
9344.48 751
9345.39 714
9346.31 696
9347.22 634
9348.13 609
9349.05 673
9349.96 676
9350.87 701
9351.78 660
9352.70 631
9353.61 588
9354.52 687
9355.44 711
9356.35 623
9357.26 614
9358.18 643
9359.09 692
9360.00 686
9360.92 628
9361.83 665
9362.74 616
9363.66 644
9364.57 643
9365.48 681
9366.40 665
9367.31 683
9368.23 716
9369.14 633
9370.05 619
9370.97 592
9371.88 641
9372.80 685
9373.71 660
9374.62 676
9375.54 676
9376.45 651
9377.37 631
9378.28 699
9379.19 714
9380.11 657
9381.02 659
9381.94 680
9382.85 690
9383.77 706
9384.68 721
9385.60 669
9386.51 681
9387.43 663
9388.34 734
9389.26 676
9390.17 693
9391.09 736
9392.00 781
9392.91 788
9393.83 753
9394.75 787
9395.66 685
9396.58 747
9397.49 766
9398.41 810
9399.32 724
9400.24 773
9401.15 784
9402.07 740
9402.98 725
9403.90 743
9404.81 779
9405.73 746
9406.65 725
9407.56 725
9408.48 753
9409.39 735
9410.31 695
9411.22 703
9412.14 734
9413.06 756
9413.97 713
9414.89 706
9415.80 744
9416.72 725
9417.64 766
9418.55 826
9419.47 736
9420.39 742
9421.30 740
9422.22 764
9423.14 771
9424.05 721
9424.97 744
9425.88 792
9426.80 731
9427.72 798
9428.64 805
9429.55 785
9430.47 749
9431.39 780
9432.30 818
9433.22 778
9434.14 764
9435.05 814
9435.97 804
9436.89 804
9437.81 778
9438.72 822
9439.64 732
9440.56 748
9441.47 805
9442.39 813
9443.31 797
9444.23 810
9445.14 803
9446.06 765
9446.98 745
9447.90 777
9448.81 854
9449.73 805
9450.65 804
9451.57 849
9452.49 861
9453.40 892
9454.32 937
9455.24 1087
9456.16 1035
9457.08 932
9457.99 980
9458.91 912
9459.83 956
9460.75 878
9461.67 849
9462.59 885
9463.50 850
9464.42 784
9465.34 873
9466.26 794
9467.18 833
9468.10 731
9469.02 733
9469.94 749
9470.85 860
9471.77 779
9472.69 761
9473.61 807
9474.53 796
9475.45 803
9476.37 741
9477.29 841
9478.21 833
9479.13 836
9480.04 809
9480.96 791
9481.88 807
9482.80 849
9483.72 852
9484.64 811
9485.56 774
9486.48 869
9487.40 843
9488.32 844
9489.24 813
9490.16 826
9491.08 837
9492.00 802
9492.92 767
9493.84 805
9494.76 847
9495.68 851
9496.60 783
9497.52 798
9498.44 812
9499.36 862
9500.28 864
9501.20 816
9502.12 830
9503.04 817
9503.96 833
9504.88 823
9505.80 737
9506.72 780
9507.64 878
9508.56 826
9509.48 855
9510.41 844
9511.33 807
9512.25 844
9513.17 894
9514.09 846
9515.01 856
9515.93 840
9516.85 883
9517.77 815
9518.69 870
9519.61 896
9520.54 892
9521.46 886
9522.38 956
9523.30 951
9524.22 902
9525.14 902
9526.06 979
9526.99 888
9527.91 887
9528.83 921
9529.75 1030
9530.67 1062
9531.59 1049
9532.52 1093
9533.44 1233
9534.36 1328
9535.28 1335
9536.20 1330
9537.13 1316
9538.05 1372
9538.97 1242
9539.89 1161
9540.81 1067
9541.74 987
9542.66 985
9543.58 1020
9544.50 930
9545.43 868
9546.35 906
9547.27 901
9548.19 830
9549.12 819
9550.04 816
9550.96 816
9551.88 863
9552.81 861
9553.73 840
9554.65 812
9555.58 859
9556.50 817
9557.42 806
9558.34 945
9559.27 970
9560.19 931
9561.11 911
9562.04 887
9562.96 889
9563.88 910
9564.81 903
9565.73 877
9566.65 920
9567.58 801
9568.50 878
9569.43 879
9570.35 841
9571.27 861
9572.20 797
9573.12 867
9574.04 845
9574.97 849
9575.89 866
9576.82 847
9577.74 902
9578.66 836
9579.59 823
9580.51 805
9581.44 853
9582.36 822
9583.28 773
9584.21 809
9585.13 819
9586.06 797
9586.98 849
9587.91 880
9588.83 785
9589.76 873
9590.68 878
9591.60 833
9592.53 770
9593.45 894
9594.38 888
9595.30 844
9596.23 883
9597.15 896
9598.08 834
9599.00 816
9599.93 785
9600.85 836
9601.78 916
9602.70 943
9603.63 879
9604.55 830
9605.48 907
9606.41 927
9607.33 907
9608.26 961
9609.18 969
9610.11 951
9611.03 948
9611.96 963
9612.88 1000
9613.81 979
9614.74 958
9615.66 1011
9616.59 1002
9617.51 984
9618.44 1018
9619.37 1022
9620.29 1038
9621.22 966
9622.14 1042
9623.07 965
9624.00 1026
9624.92 1042
9625.85 978
9626.78 1082
9627.70 1084
9628.63 1074
9629.55 1051
9630.48 1071
9631.41 1065
9632.33 1058
9633.26 1162
9634.19 1107
9635.11 1092
9636.04 1109
9636.97 1198
9637.90 1305
9638.82 1286
9639.75 1181
9640.68 1274
9641.60 1260
9642.53 1227
9643.46 1240
9644.38 1268
9645.31 1282
9646.24 1243
9647.17 1263
9648.09 1393
9649.02 1399
9649.95 1444
9650.88 1463
9651.80 1478
9652.73 1564
9653.66 1542
9654.59 1509
9655.51 1369
9656.44 1386
9657.37 1300
9658.30 1247
9659.23 1180
9660.15 1239
9661.08 1176
9662.01 1203
9662.94 1205
9663.87 1165
9664.80 1200
9665.72 1234
9666.65 1190
9667.58 1241
9668.51 1212
9669.44 1225
9670.37 1313
9671.29 1280
9672.22 1305
9673.15 1360
9674.08 1282
9675.01 1271
9675.94 1286
9676.87 1292
9677.79 1333
9678.72 1272
9679.65 1269
9680.58 1343
9681.51 1317
9682.44 1280
9683.37 1267
9684.30 1358
9685.23 1366
9686.16 1227
9687.09 1248
9688.01 1261
9688.94 1327
9689.87 1302
9690.80 1383
9691.73 1373
9692.66 1433
9693.59 1460
9694.52 1520
9695.45 1481
9696.38 1408
9697.31 1412
9698.24 1459
9699.17 1544
9700.10 1502
9701.03 1611
9701.96 1619
9702.89 1628
9703.82 1625
9704.75 1419
9705.68 1451
9706.61 1381
9707.54 1360
9708.47 1319
9709.40 1358
9710.33 1429
9711.26 1421
9712.19 1417
9713.12 1422
9714.05 1417
9714.98 1517
9715.92 1528
9716.85 1643
9717.78 1616
9718.71 1547
9719.64 1503
9720.57 1539
9721.50 1467
9722.43 1426
9723.36 1426
9724.29 1339
9725.22 1259
9726.16 1263
9727.09 1249
9728.02 1168
9728.95 1227
9729.88 1277
9730.81 1218
9731.74 1307
9732.67 1202
9733.61 1238
9734.54 1295
9735.47 1259
9736.40 1270
9737.33 1367
9738.26 1291
9739.20 1249
9740.13 1172
9741.06 1127
9741.99 1087
9742.92 1216
9743.86 1179
9744.79 1109
9745.72 1090
9746.65 1079
9747.58 1084
9748.52 1128
9749.45 1099
9750.38 1086
9751.31 1105
9752.25 1069
9753.18 1021
9754.11 1077
9755.04 1070
9755.98 1019
9756.91 1049
9757.84 1032
9758.77 1038
9759.71 1009
9760.64 1048
9761.57 1105
9762.51 984
9763.44 1046
9764.37 1062
9765.30 1074
9766.24 1069
9767.17 1077
9768.10 1018
9769.04 1043
9769.97 1010
9770.90 982
9771.84 986
9772.77 1029
9773.70 1056
9774.64 1033
9775.57 989
9776.50 1041
9777.44 1074
9778.37 1020
9779.31 1114
9780.24 1124
9781.17 1091
9782.11 1190
9783.04 1256
9783.97 1161
9784.91 1195
9785.84 1165
9786.78 1164
9787.71 1135
9788.64 1116
9789.58 1051
9790.51 1019
9791.45 1075
9792.38 1040
9793.32 1036
9794.25 1030
9795.19 1008
9796.12 1020
9797.05 1046
9797.99 1077
9798.92 1005
9799.86 1056
9800.79 1000
9801.73 1059
9802.66 1087
9803.60 1054
9804.53 1058
9805.47 967
9806.40 979
9807.34 955
9808.27 973
9809.21 951
9810.14 856
9811.08 863
9812.01 900
9812.95 899
9813.88 841
9814.82 836
9815.75 814
9816.69 862
9817.63 943
9818.56 935
9819.50 982
9820.43 910
9821.37 922
9822.30 855
9823.24 838
9824.18 885
9825.11 814
9826.05 834
9826.98 868
9827.92 853
9828.86 858
9829.79 876
9830.73 848
9831.66 824
9832.60 828
9833.54 840
9834.47 844
9835.41 891
9836.35 885
9837.28 823
9838.22 864
9839.16 893
9840.09 862
9841.03 845
9841.97 804
9842.90 851
9843.84 851
9844.78 823
9845.71 902
9846.65 870
9847.59 744
9848.52 864
9849.46 857
9850.40 890
9851.34 966
9852.27 862
9853.21 973
9854.15 837
9855.08 813
9856.02 788
9856.96 798
9857.90 830
9858.83 869
9859.77 900
9860.71 872
9861.65 822
9862.58 816
9863.52 871
9864.46 863
9865.40 852
9866.34 763
9867.27 775
9868.21 869
9869.15 817
9870.09 788
9871.03 750
9871.96 739
9872.90 774
9873.84 766
9874.78 810
9875.72 826
9876.66 751
9877.59 761
9878.53 741
9879.47 775
9880.41 765
9881.35 797
9882.29 825
9883.23 789
9884.16 783
9885.10 721
9886.04 751
9886.98 780
9887.92 720
9888.86 695
9889.80 716
9890.74 769
9891.68 752
9892.61 762
9893.55 763
9894.49 757
9895.43 756
9896.37 784
9897.31 730
9898.25 739
9899.19 786
9900.13 734
9901.07 754
9902.01 699
9902.95 815
9903.89 777
9904.83 840
9905.77 789
9906.71 812
9907.65 769
9908.59 769
9909.53 711
9910.47 747
9911.41 738
9912.35 779
9913.29 808
9914.23 737
9915.17 760
9916.11 788
9917.05 747
9917.99 796
9918.93 766
9919.87 767
9920.81 818
9921.75 803
9922.69 824
9923.63 809
9924.57 845
9925.51 851
9926.45 854
9927.39 936
9928.33 1031
9929.28 1068
9930.22 1163
9931.16 1213
9932.10 1156
9933.04 1073
9933.98 1075
9934.92 1060
9935.86 889
9936.80 899
9937.74 827
9938.69 833
9939.63 785
9940.57 819
9941.51 827
9942.45 797
9943.39 780
9944.34 754
9945.28 775
9946.22 723
9947.16 705
9948.10 811
9949.04 741
9949.99 718
9950.93 733
9951.87 740
9952.81 741
9953.75 702
9954.70 796
9955.64 740
9956.58 700
9957.52 729
9958.46 736
9959.41 789
9960.35 786
9961.29 749
9962.23 767
9963.18 868
9964.12 801
9965.06 828
9966.00 788
9966.95 760
9967.89 769
9968.83 795
9969.77 723
9970.72 740
9971.66 825
9972.60 773
9973.55 711
9974.49 742
9975.43 717
9976.38 717
9977.32 718
9978.26 747
9979.21 776
9980.15 728
9981.09 719
9982.04 748
9982.98 750
9983.92 752
9984.87 722
9985.81 645
9986.75 706
9987.70 693
9988.64 737
9989.58 748
9990.53 668
9991.47 738
9992.42 728
9993.36 662
9994.30 681
9995.25 673
9996.19 700
9997.14 699
9998.08 674
9999.02 691
9999.97 707
10000.91 724
10001.86 690
10002.80 742
10003.75 639
10004.69 649
10005.63 655
10006.58 648
10007.52 703
10008.47 697
10009.41 706
10010.36 719
10011.30 718
10012.25 641
10013.19 652
10014.14 679
10015.08 674
10016.03 647
10016.97 670
10017.92 677
10018.86 626
10019.81 687
10020.75 720
10021.70 672
10022.64 655
10023.59 629
10024.53 686
10025.48 675
10026.42 643
10027.37 666
10028.32 714
10029.26 620
10030.21 639
10031.15 674
10032.10 636
10033.04 735
10033.99 793
10034.94 632
10035.88 692
10036.83 710
10037.77 675
10038.72 671
10039.67 703
10040.61 695
10041.56 637
10042.50 623
10043.45 630
10044.40 633
10045.34 641
10046.29 659
10047.24 657
10048.18 668
10049.13 676
10050.08 641
10051.02 663
10051.97 657
10052.92 659
10053.86 632
10054.81 597
10055.76 625
10056.70 630
10057.65 629
10058.60 637
10059.54 704
10060.49 685
10061.44 626
10062.39 602
10063.33 594
10064.28 610
10065.23 553
10066.17 526
10067.12 607
10068.07 647
10069.02 645
10069.96 607
10070.91 613
10071.86 679
10072.81 590
10073.76 561
10074.70 644
10075.65 598
10076.60 597
10077.55 582
10078.49 647
10079.44 609
10080.39 628
10081.34 618
10082.29 638
10083.23 598
10084.18 579
10085.13 575
10086.08 568
10087.03 555
10087.98 529
10088.92 581
10089.87 588
10090.82 634
10091.77 602
10092.72 590
10093.67 605
10094.62 609
10095.56 547
10096.51 538
10097.46 553
10098.41 620
10099.36 665
10100.31 577
10101.26 531
10102.21 598
10103.16 589
10104.11 588
10105.05 634
10106.00 630
10106.95 671
10107.90 649
10108.85 621
10109.80 594
10110.75 614
10111.70 584
10112.65 568
10113.60 574
10114.55 572
10115.50 608
10116.45 630
10117.40 595
10118.35 615
10119.30 602
10120.25 625
10121.20 602
10122.15 579
10123.10 566
10124.05 552
10125.00 519
10125.95 516
10126.90 579
10127.85 559
10128.80 589
10129.75 613
10130.70 579
10131.65 563
10132.60 635
10133.55 593
10134.50 603
10135.45 645
10136.40 645
10137.35 595
10138.30 636
10139.26 610
10140.21 621
10141.16 680
10142.11 634
10143.06 637
10144.01 650
10144.96 647
10145.91 648
10146.86 610
10147.81 634
10148.77 637
10149.72 645
10150.67 675
10151.62 668
10152.57 618
10153.52 646
10154.47 628
10155.43 663
10156.38 661
10157.33 647
10158.28 696
10159.23 643
10160.18 637
10161.14 662
10162.09 672
10163.04 701
10163.99 655
10164.94 684
10165.90 658
10166.85 670
10167.80 724
10168.75 693
10169.70 694
10170.66 689
10171.61 677
10172.56 722
10173.51 715
10174.47 684
10175.42 678
10176.37 700
10177.32 695
10178.28 718
10179.23 728
10180.18 703
10181.14 655
10182.09 740
10183.04 656
10183.99 672
10184.95 826
10185.90 826
10186.85 742
10187.81 707
10188.76 685
10189.71 752
10190.67 762
10191.62 810
10192.57 871
10193.53 747
10194.48 814
10195.43 845
10196.39 814
10197.34 776
10198.29 852
10199.25 907
10200.20 885
10201.15 833
10202.11 898
10203.06 821
10204.02 878
10204.97 892
10205.92 948
10206.88 1035
10207.83 1042
10208.79 1067
10209.74 1092
10210.69 1079
10211.65 1082
10212.60 1018
10213.56 957
10214.51 859
10215.46 866
10216.42 841
10217.37 856
10218.33 852
10219.28 744
10220.24 778
10221.19 820
10222.15 828
10223.10 807
10224.06 762
10225.01 836
10225.97 802
10226.92 801
10227.88 800
10228.83 754
10229.79 732
10230.74 750
10231.70 878
10232.65 820
10233.61 729
10234.56 786
10235.52 839
10236.47 808
10237.43 855
10238.38 894
10239.34 952
10240.29 918
10241.25 915
10242.21 806
10243.16 786
10244.12 794
10245.07 799
10246.03 753
10246.98 739
10247.94 719
10248.90 695
10249.85 718
10250.81 664
10251.76 626
10252.72 673
10253.68 696
10254.63 681
10255.59 676
10256.55 635
10257.50 672
10258.46 638
10259.41 654
10260.37 709
10261.33 748
10262.28 633
10263.24 668
10264.20 730
10265.15 637
10266.11 617
10267.07 620
10268.02 657
10268.98 702
10269.94 648
10270.90 652
10271.85 648
10272.81 666
10273.77 657
10274.72 644
10275.68 673
10276.64 633
10277.60 657
10278.55 674
10279.51 657
10280.47 572
10281.43 645
10282.38 689
10283.34 647
10284.30 655
10285.26 619
10286.21 676
10287.17 638
10288.13 605
10289.09 622
10290.04 637
10291.00 593
10291.96 580
10292.92 591
10293.88 703
10294.83 652
10295.79 583
10296.75 580
10297.71 595
10298.67 612
10299.63 612
10300.58 555
10301.54 600
10302.50 655
10303.46 606
10304.42 561
10305.38 538
10306.34 557
10307.29 608
10308.25 642
10309.21 666
10310.17 648
10311.13 593
10312.09 601
10313.05 582
10314.01 619
10314.97 602
10315.92 652
10316.88 615
10317.84 633
10318.80 577
10319.76 566
10320.72 600
10321.68 679
10322.64 617
10323.60 597
10324.56 563
10325.52 612
10326.48 584
10327.44 636
10328.40 640
10329.36 631
10330.32 656
10331.28 758
10332.24 697
10333.20 689
10334.16 698
10335.12 673
10336.08 700
10337.04 700
10338.00 667
10338.96 620
10339.92 607
10340.88 628
10341.84 591
10342.80 604
10343.76 576
10344.72 650
10345.68 606
10346.64 569
10347.60 618
10348.56 632
10349.52 599
10350.48 598
10351.44 605
10352.40 594
10353.36 576
10354.32 557
10355.29 557
10356.25 581
10357.21 590
10358.17 585
10359.13 580
10360.09 576
10361.05 527
10362.01 563
10362.97 558
10363.94 533
10364.90 587
10365.86 616
10366.82 586
10367.78 552
10368.74 581
10369.70 537
10370.67 591
10371.63 568
10372.59 613
10373.55 613
10374.51 517
10375.47 538
10376.44 534
10377.40 554
10378.36 561
10379.32 579
10380.28 548
10381.25 601
10382.21 587
10383.17 544
10384.13 576
10385.10 527
10386.06 626
10387.02 627
10387.98 569
10388.95 550
10389.91 546
10390.87 516
10391.83 512
10392.80 573
10393.76 553
10394.72 553
10395.68 548
10396.65 579
10397.61 505
10398.57 546
10399.54 536
10400.50 552
10401.46 517
10402.43 514
10403.39 548
10404.35 523
10405.31 542
10406.28 575
10407.24 552
10408.20 539
10409.17 521
10410.13 545
10411.10 564
10412.06 548
10413.02 572
10413.99 585
10414.95 567
10415.91 601
10416.88 632
10417.84 650
10418.80 662
10419.77 690
10420.73 670
10421.70 722
10422.66 661
10423.63 705
10424.59 750
10425.55 711
10426.52 729
10427.48 716
10428.45 690
10429.41 623
10430.37 593
10431.34 587
10432.30 617
10433.27 577
10434.23 643
10435.20 569
10436.16 558
10437.13 619
10438.09 576
10439.06 612
10440.02 545
10440.99 489
10441.95 483
10442.92 518
10443.88 495
10444.85 491
10445.81 542
10446.78 559
10447.74 570
10448.71 519
10449.67 521
10450.64 554
10451.60 536
10452.57 499
10453.53 461
10454.50 480
10455.47 525
10456.43 516
10457.40 496
10458.36 509
10459.33 571
10460.29 552
10461.26 568
10462.23 498
10463.19 553
10464.16 525
10465.12 561
10466.09 526
10467.06 537
10468.02 581
10468.99 552
10469.95 571
10470.92 481
10471.89 503
10472.85 502
10473.82 555
10474.79 481
10475.75 480
10476.72 522
10477.69 570
10478.65 490
10479.62 499
10480.59 525
10481.55 495
10482.52 551
10483.49 538
10484.45 546
10485.42 525
10486.39 500
10487.35 528
10488.32 529
10489.29 506
10490.26 493
10491.22 499
10492.19 519
10493.16 527
10494.13 482
10495.09 537
10496.06 557
10497.03 496
10497.99 482
10498.96 471
10499.93 502
10500.90 499
10501.87 506
10502.83 578
10503.80 555
10504.77 558
10505.74 569
10506.70 585
10507.67 523
10508.64 564
10509.61 570
10510.58 518
10511.55 521
10512.51 500
10513.48 543
10514.45 585
10515.42 544
10516.39 561
10517.36 528
10518.32 496
10519.29 562
10520.26 551
10521.23 559
10522.20 591
10523.17 550
10524.14 564
10525.10 592
10526.07 607
10527.04 569
10528.01 561
10528.98 515
10529.95 503
10530.92 534
10531.89 573
10532.86 515
10533.83 523
10534.79 495
10535.76 522
10536.73 539
10537.70 541
10538.67 514
10539.64 566
10540.61 512
10541.58 562
10542.55 592
10543.52 536
10544.49 572
10545.46 539
10546.43 544
10547.40 550
10548.37 603
10549.34 592
10550.31 565
10551.28 585
10552.25 562
10553.22 566
10554.19 592
10555.16 598
10556.13 552
10557.10 604
10558.07 677
10559.04 648
10560.01 634
10560.98 664
10561.95 751
10562.92 753
10563.89 735
10564.86 703
10565.83 702
10566.81 666
10567.78 681
10568.75 662
10569.72 602
10570.69 641
10571.66 692
10572.63 634
10573.60 543
10574.57 568
10575.54 568
10576.51 591
10577.49 527
10578.46 577
10579.43 607
10580.40 551
10581.37 523
10582.34 582
10583.31 601
10584.29 587
10585.26 597
10586.23 583
10587.20 519
10588.17 569
10589.14 602
10590.12 580
10591.09 630
10592.06 620
10593.03 581
10594.00 668
10594.98 611
10595.95 606
10596.92 580
10597.89 582
10598.86 596
10599.84 640
10600.81 627
10601.78 651
10602.75 661
10603.73 627
10604.70 634
10605.67 589
10606.64 620
10607.62 583
10608.59 560
10609.56 616
10610.53 615
10611.51 581
10612.48 566
10613.45 571
10614.43 551
10615.40 524
10616.37 576
10617.34 566
10618.32 599
10619.29 612
10620.26 581
10621.24 580
10622.21 599
10623.18 594
10624.16 581
10625.13 540
10626.10 540
10627.08 573
10628.05 590
10629.02 655
10630.00 602
10630.97 546
10631.95 560
10632.92 575
10633.89 546
10634.87 584
10635.84 589
10636.81 640
10637.79 611
10638.76 641
10639.74 709
10640.71 720
10641.69 783
10642.66 796
10643.63 721
10644.61 683
10645.58 678
10646.56 672
10647.53 630
10648.51 664
10649.48 644
10650.45 583
10651.43 542
10652.40 611
10653.38 526
10654.35 532
10655.33 533
10656.30 534
10657.28 574
10658.25 546
10659.23 536
10660.20 623
10661.18 545
10662.15 616
10663.13 587
10664.10 544
10665.08 576
10666.05 590
10667.03 561
10668.00 575
10668.98 584
10669.96 573
10670.93 612
10671.91 577
10672.88 549
10673.86 526
10674.83 540
10675.81 565
10676.79 567
10677.76 577
10678.74 552
10679.71 574
10680.69 519
10681.66 654
10682.64 632
10683.62 658
10684.59 634
10685.57 612
10686.55 579
10687.52 593
10688.50 608
10689.47 552
10690.45 563
10691.43 508
10692.40 525
10693.38 520
10694.36 511
10695.33 515
10696.31 587
10697.29 589
10698.26 529
10699.24 491
10700.22 530
10701.19 532
10702.17 515
10703.15 483
10704.13 496
10705.10 547
10706.08 517
10707.06 561
10708.03 554
10709.01 519
10709.99 500
10710.97 531
10711.94 555
10712.92 590
10713.90 568
10714.88 533
10715.85 587
10716.83 515
10717.81 523
10718.79 576
10719.76 566
10720.74 551
10721.72 557
10722.70 543
10723.68 569
10724.65 548
10725.63 546
10726.61 534
10727.59 551
10728.57 522
10729.54 541
10730.52 555
10731.50 545
10732.48 560
10733.46 579
10734.44 546
10735.41 579
10736.39 580
10737.37 602
10738.35 533
10739.33 493
10740.31 542
10741.29 568
10742.26 595
10743.24 559
10744.22 572
10745.20 581
10746.18 564
10747.16 542
10748.14 583
10749.12 557
10750.10 528
10751.08 541
10752.05 515
10753.03 475
10754.01 526
10754.99 521
10755.97 588
10756.95 478
10757.93 506
10758.91 537
10759.89 539
10760.87 555
10761.85 545
10762.83 500
10763.81 521
10764.79 567
10765.77 587
10766.75 553
10767.73 568
10768.71 546
10769.69 547
10770.67 561
10771.65 552
10772.63 548
10773.61 542
10774.59 520
10775.57 560
10776.55 569
10777.53 612
10778.51 593
10779.49 546
10780.47 553
10781.45 562
10782.43 611
10783.41 606
10784.39 622
10785.38 604
10786.36 579
10787.34 614
10788.32 566
10789.30 555
10790.28 570
10791.26 513
10792.24 549
10793.22 545
10794.20 577
10795.19 539
10796.17 568
10797.15 538
10798.13 579
10799.11 626
10800.09 584
10801.07 531
10802.05 552
10803.04 529
10804.02 547
10805.00 540
10805.98 541
10806.96 555
10807.94 555
10808.93 535
10809.91 601
10810.89 587
10811.87 557
10812.85 585
10813.84 578
10814.82 567
10815.80 552
10816.78 624
10817.77 601
10818.75 574
10819.73 552
10820.71 550
10821.69 587
10822.68 557
10823.66 551
10824.64 562
10825.62 576
10826.61 554
10827.59 558
10828.57 593
10829.56 588
10830.54 609
10831.52 600
10832.50 606
10833.49 508
10834.47 531
10835.45 573
10836.44 566
10837.42 565
10838.40 579
10839.39 620
10840.37 582
10841.35 564
10842.34 555
10843.32 582
10844.30 541
10845.29 583
10846.27 583
10847.25 629
10848.24 523
10849.22 587
10850.20 565
10851.19 574
10852.17 672
10853.16 652
10854.14 576
10855.12 632
10856.11 628
10857.09 582
10858.08 587
10859.06 600
10860.04 704
10861.03 667
10862.01 656
10863.00 633
10863.98 652
10864.96 687
10865.95 674
10866.93 595
10867.92 592
10868.90 681
10869.89 659
10870.87 641
10871.86 675
10872.84 645
10873.83 579
10874.81 605
10875.80 578
10876.78 644
10877.77 650
10878.75 634
10879.74 640
10880.72 574
10881.71 613
10882.69 667
10883.68 744
10884.66 677
10885.65 691
10886.63 660
10887.62 690
10888.60 693
10889.59 754
10890.57 714
10891.56 755
10892.55 746
10893.53 737
10894.52 695
10895.50 723
10896.49 761
10897.47 796
10898.46 762
10899.45 772
10900.43 820
10901.42 723
10902.40 733
10903.39 725
10904.38 743
10905.36 791
10906.35 866
10907.34 770
10908.32 763
10909.31 732
10910.29 748
10911.28 786
10912.27 776
10913.25 746
10914.24 780
10915.23 746
10916.21 834
10917.20 857
10918.19 843
10919.17 747
10920.16 768
10921.15 840
10922.14 796
10923.12 789
10924.11 871
10925.10 861
10926.08 844
10927.07 871
10928.06 832
10929.05 839
10930.03 880
10931.02 895
10932.01 851
10933.00 880
10933.98 902
10934.97 862
10935.96 843
10936.95 835
10937.93 907
10938.92 890
10939.91 888
10940.90 959
10941.88 972
10942.87 1008
10943.86 967
10944.85 929
10945.84 959
10946.82 949
10947.81 971
10948.80 997
10949.79 959
10950.78 1016
10951.77 1040
10952.75 983
10953.74 994
10954.73 1038
10955.72 1095
10956.71 1094
10957.70 1117
10958.69 1090
10959.67 1227
10960.66 1317
10961.65 1295
10962.64 1266
10963.63 1286
10964.62 1216
10965.61 1253
10966.60 1232
10967.58 1160
10968.57 1171
10969.56 1173
10970.55 1050
10971.54 990
10972.53 998
10973.52 1068
10974.51 1057
10975.50 1021
10976.49 993
10977.48 997
10978.47 965
10979.46 1062
10980.45 1001
10981.44 1018
10982.43 986
10983.42 1075
10984.41 1082
10985.40 1049
10986.38 1056
10987.37 1038
10988.36 1018
10989.35 1106
10990.34 1114
10991.34 1074
10992.33 1094
10993.32 1115
10994.31 1108
10995.30 1198
10996.29 1307
10997.28 1324
10998.27 1423
10999.26 1534
11000.25 1613
11001.24 1685
11002.23 1731
11003.22 1732
11004.21 1704
11005.20 1758
11006.19 1601
11007.18 1490
11008.17 1442
11009.16 1291
11010.16 1183
11011.15 1152
11012.14 1086
11013.13 1055
11014.12 993
11015.11 1037
11016.10 937
11017.09 960
11018.08 951
11019.08 940
11020.07 846
11021.06 942
11022.05 928
11023.04 932
11024.03 954
11025.03 920
11026.02 899
11027.01 909
11028.00 954
11028.99 903
11029.98 829
11030.98 817
11031.97 841
11032.96 850
11033.95 838
11034.94 810
11035.94 873
11036.93 842
11037.92 781
11038.91 810
11039.91 848
11040.90 819
11041.89 813
11042.88 840
11043.87 868
11044.87 829
11045.86 839
11046.85 847
11047.85 780
11048.84 813
11049.83 774
11050.82 776
11051.82 770
11052.81 787
11053.80 809
11054.80 757
11055.79 806
11056.78 744
11057.77 766
11058.77 737
11059.76 766
11060.75 737
11061.75 776
11062.74 756
11063.73 780
11064.73 771
11065.72 745
11066.71 789
11067.71 781
11068.70 770
11069.70 738
11070.69 803
11071.68 761
11072.68 737
11073.67 735
11074.66 754
11075.66 796
11076.65 773
11077.65 756
11078.64 743
11079.63 727
11080.63 782
11081.62 784
11082.62 793
11083.61 761
11084.61 738
11085.60 771
11086.59 729
11087.59 734
11088.58 742
11089.58 730
11090.57 770
11091.57 782
11092.56 760
11093.56 713
11094.55 731
11095.55 709
11096.54 656
11097.54 701
11098.53 729
11099.53 722
11100.52 702
11101.52 707
11102.51 711
11103.51 712
11104.50 737
11105.50 753
11106.49 718
11107.49 730
11108.48 696
11109.48 729
11110.47 703
11111.47 741
11112.46 689
11113.46 676
11114.46 695
11115.45 719
11116.45 711
11117.44 644
11118.44 635
11119.43 676
11120.43 668
11121.43 686
11122.42 732
11123.42 749
11124.41 688
11125.41 710
11126.41 675
11127.40 694
11128.40 670
11129.40 704
11130.39 700
11131.39 677
11132.39 673
11133.38 691
11134.38 734
11135.37 678
11136.37 717
11137.37 720
11138.37 712
11139.36 726
11140.36 647
11141.36 693
11142.35 636
11143.35 680
11144.35 689
11145.34 795
11146.34 689
11147.34 703
11148.33 658
11149.33 681
11150.33 686
11151.33 698
11152.32 763
11153.32 741
11154.32 705
11155.32 715
11156.31 743
11157.31 705
11158.31 734
11159.31 661
11160.30 651
11161.30 680
11162.30 667
11163.30 676
11164.30 688
11165.29 719
11166.29 700
11167.29 647
11168.29 654
11169.29 669
11170.28 695
11171.28 653
11172.28 680
11173.28 776
11174.28 758
11175.28 753
11176.27 806
11177.27 700
11178.27 665
11179.27 706
11180.27 663
11181.27 682
11182.27 692
11183.26 718
11184.26 768
11185.26 724
11186.26 717
11187.26 703
11188.26 720
11189.26 734
11190.26 715
11191.26 751
11192.26 765
11193.25 739
11194.25 769
11195.25 807
11196.25 834
11197.25 863
11198.25 823
11199.25 810
11200.25 817
11201.25 829
11202.25 750
11203.25 771
11204.25 722
11205.25 688
11206.25 740
11207.25 717
11208.25 724
11209.25 757
11210.25 699
11211.25 604
11212.25 669
11213.25 732
11214.25 755
11215.25 693
11216.25 704
11217.25 672
11218.25 701
11219.25 664
11220.25 649
11221.25 713
11222.25 715
11223.25 710
11224.25 679
11225.25 638
11226.25 631
11227.25 653
11228.25 673
11229.26 668
11230.26 669
11231.26 629
11232.26 643
11233.26 644
11234.26 621
11235.26 652
11236.26 694
11237.26 705
11238.27 677
11239.27 680
11240.27 628
11241.27 649
11242.27 642
11243.27 647
11244.27 616
11245.27 633
11246.28 660
11247.28 648
11248.28 637
11249.28 639
11250.28 698
11251.28 637
11252.29 678
11253.29 662
11254.29 654
11255.29 636
11256.29 670
11257.30 637
11258.30 651
11259.30 574
11260.30 640
11261.31 634
11262.31 684
11263.31 678
11264.31 659
11265.31 636
11266.32 676
11267.32 659
11268.32 641
11269.32 640
11270.33 661
11271.33 678
11272.33 709
11273.34 687
11274.34 650
11275.34 700
11276.34 716
11277.35 715
11278.35 704
11279.35 740
11280.36 715
11281.36 680
11282.36 717
11283.37 785
11284.37 793
11285.37 724
11286.38 672
11287.38 747
11288.38 733
11289.39 653
11290.39 707
11291.39 772
11292.40 729
11293.40 729
11294.40 663
11295.41 682
11296.41 622
11297.42 641
11298.42 685
11299.42 627
11300.43 666
11301.43 643
11302.44 703
11303.44 656
11304.44 702
11305.45 752
11306.45 700
11307.46 732
11308.46 694
11309.47 743
11310.47 753
11311.47 723
11312.48 710
11313.48 682
11314.49 701
11315.49 708
11316.50 781
11317.50 710
11318.51 739
11319.51 797
11320.52 746
11321.52 678
11322.53 691
11323.53 670
11324.54 686
11325.54 707
11326.55 718
11327.55 702
11328.56 702
11329.56 709
11330.57 764
11331.57 706
11332.58 645
11333.58 636
11334.59 647
11335.60 682
11336.60 732
11337.61 775
11338.61 736
11339.62 751
11340.62 816
11341.63 836
11342.64 786
11343.64 829
11344.65 774
11345.65 809
11346.66 740
11347.67 762
11348.67 802
11349.68 803
11350.68 786
11351.69 712
11352.70 627
11353.70 635
11354.71 655
11355.72 699
11356.72 660
11357.73 713
11358.74 655
11359.74 721
11360.75 681
11361.76 675
11362.76 696
11363.77 681
11364.78 676
11365.78 711
11366.79 649
11367.80 703
11368.80 687
11369.81 683
11370.82 672
11371.83 682
11372.83 673
11373.84 673
11374.85 639
11375.85 629
11376.86 692
11377.87 699
11378.88 731
11379.88 648
11380.89 671
11381.90 624
11382.91 663
11383.92 617
11384.92 615
11385.93 653
11386.94 636
11387.95 609
11388.95 586
11389.96 614
11390.97 677
11391.98 714
11392.99 707
11393.99 657
11395.00 643
11396.01 665
11397.02 669
11398.03 730
11399.04 648
11400.04 678
11401.05 711
11402.06 704
11403.07 671
11404.08 702
11405.09 747
11406.10 715
11407.11 699
11408.11 682
11409.12 651
11410.13 643
11411.14 650
11412.15 702
11413.16 743
11414.17 686
11415.18 703
11416.19 687
11417.19 705
11418.20 702
11419.21 723
11420.22 729
11421.23 709
11422.24 689
11423.25 689
11424.26 714
11425.27 744
11426.28 701
11427.29 721
11428.30 718
11429.31 740
11430.32 759
11431.33 726
11432.34 690
11433.35 720
11434.36 748
11435.37 746
11436.38 738
11437.39 792
11438.40 742
11439.41 736
11440.42 727
11441.43 744
11442.44 701
11443.45 754
11444.46 728
11445.47 774
11446.48 768
11447.49 795
11448.50 786
11449.51 803
11450.52 704
11451.53 721
11452.54 804
11453.56 791
11454.57 839
11455.58 832
11456.59 726
11457.60 773
11458.61 773
11459.62 819
11460.63 817
11461.64 876
11462.65 817
11463.67 821
11464.68 843
11465.69 778
11466.70 737
11467.71 769
11468.72 800
11469.73 833
11470.75 801
11471.76 817
11472.77 871
11473.78 861
11474.79 867
11475.80 848
11476.82 843
11477.83 837
11478.84 827
11479.85 859
11480.86 814
11481.88 837
11482.89 781
11483.90 812
11484.91 792
11485.92 778
11486.94 813
11487.95 842
11488.96 798
11489.97 768
11490.99 809
11492.00 856
11493.01 857
11494.02 853
11495.04 833
11496.05 853
11497.06 909
11498.08 931
11499.09 940
11500.10 869
11501.11 851
11502.13 883
11503.14 839
11504.15 894
11505.17 853
11506.18 817
11507.19 873
11508.21 866
11509.22 854
11510.23 896
11511.25 890
11512.26 839
11513.27 848
11514.29 825
11515.30 862
11516.31 854
11517.33 853
11518.34 888
11519.35 949
11520.37 963
11521.38 949
11522.40 1040
11523.41 981
11524.42 995
11525.44 958
11526.45 996
11527.47 993
11528.48 953
11529.49 1023
11530.51 1019
11531.52 974
11532.54 964
11533.55 1011
11534.56 1037
11535.58 1087
11536.59 1060
11537.61 983
11538.62 1052
11539.64 986
11540.65 1087
11541.67 1065
11542.68 1046
11543.70 1074
11544.71 1028
11545.73 1072
11546.74 1216
11547.76 1098
11548.77 1198
11549.79 1140
11550.80 1116
11551.82 1124
11552.83 1209
11553.85 1191
11554.86 1261
11555.88 1264
11556.89 1225
11557.91 1189
11558.92 1246
11559.94 1327
11560.95 1322
11561.97 1348
11562.99 1409
11564.00 1414
11565.02 1344
11566.03 1376
11567.05 1383
11568.06 1395
11569.08 1398
11570.10 1422
11571.11 1433
11572.13 1441
11573.14 1537
11574.16 1525
11575.18 1548
11576.19 1622
11577.21 1674
11578.23 1730
11579.24 1842
11580.26 1793
11581.27 1984
11582.29 1919
11583.31 2025
11584.32 1958
11585.34 1954
11586.36 2162
11587.37 2277
11588.39 2275
11589.41 2228
11590.42 2280
11591.44 2366
11592.46 2457
11593.48 2488
11594.49 2675
11595.51 2901
11596.53 3266
11597.54 3542
11598.56 3973
11599.58 4596
11600.60 5057
11601.61 5290
11602.63 5405
11603.65 5389
11604.67 5268
11605.68 4952
11606.70 4608
11607.72 4184
11608.74 3650
11609.75 3149
11610.77 2949
11611.79 2655
11612.81 2440
11613.82 2151
11614.84 1991
11615.86 2079
11616.88 1872
11617.90 1782
11618.91 1791
11619.93 1700
11620.95 1637
11621.97 1567
11622.99 1530
11624.01 1475
11625.02 1526
11626.04 1502
11627.06 1493
11628.08 1481
11629.10 1403
11630.12 1373
11631.14 1409
11632.15 1389
11633.17 1373
11634.19 1337
11635.21 1329
11636.23 1364
11637.25 1359
11638.27 1337
11639.29 1313
11640.31 1349
11641.32 1351
11642.34 1382
11643.36 1329
11644.38 1275
11645.40 1263
11646.42 1270
11647.44 1222
11648.46 1194
11649.48 1105
11650.50 1106
11651.52 1089
11652.54 1098
11653.56 1110
11654.58 1095
11655.60 1112
11656.62 1085
11657.64 1159
11658.66 1098
11659.68 1137
11660.70 1092
11661.72 1144
11662.74 1082
11663.76 1088
11664.78 1152
11665.80 1178
11666.82 1140
11667.84 1100
11668.86 1176
11669.88 1201
11670.90 1171
11671.92 1216
11672.94 1291
11673.96 1295
11674.98 1242
11676.00 1275
11677.02 1293
11678.04 1277
11679.06 1321
11680.08 1267
11681.10 1347
11682.12 1366
11683.15 1322
11684.17 1373
11685.19 1378
11686.21 1357
11687.23 1367
11688.25 1381
11689.27 1251
11690.29 1299
11691.31 1266
11692.34 1279
11693.36 1280
11694.38 1275
11695.40 1307
11696.42 1246
11697.44 1272
11698.46 1264
11699.49 1258
11700.51 1233
11701.53 1196
11702.55 1167
11703.57 1206
11704.60 1199
11705.62 1172
11706.64 1190
11707.66 1204
11708.68 1146
11709.71 1160
11710.73 1177
11711.75 1185
11712.77 1142
11713.79 1090
11714.82 1083
11715.84 1097
11716.86 1068
11717.88 1067
11718.91 1060
11719.93 1083
11720.95 1071
11721.97 1046
11723.00 1026
11724.02 989
11725.04 953
11726.06 965
11727.09 959
11728.11 947
11729.13 970
11730.16 957
11731.18 982
11732.20 970
11733.23 983
11734.25 911
11735.27 940
11736.30 925
11737.32 918
11738.34 892
11739.37 900
11740.39 916
11741.41 925
11742.44 932
11743.46 882
11744.48 851
11745.51 895
11746.53 917
11747.55 911
11748.58 924
11749.60 932
11750.63 886
11751.65 847
11752.67 923
11753.70 884
11754.72 904
11755.75 861
11756.77 867
11757.79 846
11758.82 799
11759.84 770
11760.87 733
11761.89 740
11762.92 799
11763.94 805
11764.96 776
11765.99 804
11767.01 793
11768.04 805
11769.06 744
11770.09 783
11771.11 871
11772.14 817
11773.16 767
11774.19 765
11775.21 723
11776.24 742
11777.26 745
11778.29 723
11779.31 750
11780.34 727
11781.36 720
11782.39 759
11783.41 773
11784.44 711
11785.46 751
11786.49 755
11787.52 748
11788.54 759
11789.57 745
11790.59 776
11791.62 763
11792.64 748
11793.67 737
11794.69 687
11795.72 698
11796.75 724
11797.77 679
11798.80 693
11799.82 673
11800.85 688
11801.88 665
11802.90 664
11803.93 690
11804.96 657
11805.98 752
11807.01 764
11808.03 732
11809.06 642
11810.09 698
11811.11 708
11812.14 679
11813.17 676
11814.19 695
11815.22 666
11816.25 668
11817.27 710
11818.30 715
11819.33 756
11820.35 674
11821.38 674
11822.41 660
11823.44 673
11824.46 732
11825.49 731
11826.52 684
11827.54 650
11828.57 702
11829.60 782
11830.63 691
11831.65 739
11832.68 710
11833.71 696
11834.74 795
11835.76 751
11836.79 751
11837.82 735
11838.85 719
11839.87 688
11840.90 693
11841.93 713
11842.96 725
11843.99 706
11845.01 668
11846.04 697
11847.07 709
11848.10 717
11849.13 713
11850.15 692
11851.18 686
11852.21 731
11853.24 708
11854.27 727
11855.30 756
11856.33 734
11857.35 728
11858.38 742
11859.41 717
11860.44 724
11861.47 767
11862.50 722
11863.53 685
11864.55 672
11865.58 753
11866.61 749
11867.64 724
11868.67 708
11869.70 664
11870.73 682
11871.76 701
11872.79 706
11873.82 733
11874.85 724
11875.88 754
11876.90 738
11877.93 726
11878.96 713
11879.99 718
11881.02 763
11882.05 750
11883.08 749
11884.11 760
11885.14 733
11886.17 675
11887.20 764
11888.23 777
11889.26 729
11890.29 762
11891.32 796
11892.35 782
11893.38 860
11894.41 824
11895.44 776
11896.47 833
11897.50 803
11898.53 784
11899.56 830
11900.59 866
11901.62 977
11902.65 961
11903.68 880
11904.71 931
11905.75 963
11906.78 929
11907.81 956
11908.84 996
11909.87 865
11910.90 875
11911.93 892
11912.96 847
11913.99 827
11915.02 857
11916.05 862
11917.09 915
11918.12 925
11919.15 887
11920.18 899
11921.21 894
11922.24 948
11923.27 857
11924.30 845
11925.34 938
11926.37 1017
11927.40 986
11928.43 1041
11929.46 1056
11930.49 1134
11931.53 1083
11932.56 1185
11933.59 1292
11934.62 1239
11935.65 1289
11936.69 1266
11937.72 1224
11938.75 1203
11939.78 1142
11940.81 1110
11941.85 1075
11942.88 985
11943.91 959
11944.94 864
11945.98 929
11947.01 894
11948.04 889
11949.07 856
11950.11 864
11951.14 888
11952.17 847
11953.20 781
11954.24 738
11955.27 788
11956.30 721
11957.34 774
11958.37 715
11959.40 708
11960.43 757
11961.47 750
11962.50 746
11963.53 722
11964.57 775
11965.60 806
11966.63 747
11967.67 705
11968.70 845
11969.73 786
11970.77 724
11971.80 710
11972.83 773
11973.87 746
11974.90 722
11975.93 775
11976.97 728
11978.00 767
11979.04 784
11980.07 730
11981.10 741
11982.14 761
11983.17 711
11984.21 716
11985.24 733
11986.27 813
11987.31 755
11988.34 776
11989.38 758
11990.41 814
11991.45 781
11992.48 786
11993.51 729
11994.55 744
11995.58 788
11996.62 768
11997.65 758
11998.69 727
11999.72 784
12000.76 776
12001.79 808
12002.83 791
12003.86 792
12004.90 775
12005.93 850
12006.97 838
12008.00 859
12009.04 862
12010.07 881
12011.11 855
12012.14 799
12013.18 775
12014.21 826
12015.25 955
12016.28 831
12017.32 869
12018.35 913
12019.39 884
12020.43 916
12021.46 907
12022.50 966
12023.53 911
12024.57 880
12025.60 922
12026.64 969
12027.68 916
12028.71 892
12029.75 938
12030.78 891
12031.82 835
12032.86 856
12033.89 853
12034.93 895
12035.97 932
12037.00 906
12038.04 897
12039.07 884
12040.11 876
12041.15 880
12042.18 865
12043.22 837
12044.26 888
12045.29 916
12046.33 911
12047.37 851
12048.40 810
12049.44 812
12050.48 885
12051.52 891
12052.55 878
12053.59 851
12054.63 887
12055.66 913
12056.70 951
12057.74 894
12058.78 812
12059.81 841
12060.85 873
12061.89 912
12062.92 870
12063.96 845
12065.00 880
12066.04 891
12067.07 867
12068.11 882
12069.15 904
12070.19 903
12071.23 943
12072.26 936
12073.30 860
12074.34 861
12075.38 827
12076.42 850
12077.45 944
12078.49 938
12079.53 885
12080.57 902
12081.61 901
12082.64 885
12083.68 943
12084.72 912
12085.76 955
12086.80 968
12087.84 958
12088.88 981
12089.91 972
12090.95 963
12091.99 975
12093.03 947
12094.07 993
12095.11 1053
12096.15 1069
12097.19 990
12098.22 963
12099.26 1035
12100.30 1080
12101.34 1146
12102.38 1094
12103.42 1239
12104.46 1235
12105.50 1263
12106.54 1254
12107.58 1292
12108.62 1167
12109.66 1172
12110.70 1149
12111.74 1073
12112.78 1015
12113.81 975
12114.85 1061
12115.89 932
12116.93 940
12117.97 902
12119.01 864
12120.05 921
12121.09 829
12122.13 757
12123.17 771
12124.21 794
12125.25 818
12126.29 825
12127.33 841
12128.37 765
12129.42 774
12130.46 818
12131.50 715
12132.54 765
12133.58 745
12134.62 777
12135.66 780
12136.70 733
12137.74 709
12138.78 727
12139.82 725
12140.86 780
12141.90 780
12142.94 708
12143.98 707
12145.03 667
12146.07 768
12147.11 752
12148.15 767
12149.19 746
12150.23 725
12151.27 698
12152.31 703
12153.35 757
12154.40 699
12155.44 672
12156.48 740
12157.52 745
12158.56 711
12159.60 738
12160.65 707
12161.69 654
12162.73 668
12163.77 679
12164.81 670
12165.85 721
12166.90 681
12167.94 688
12168.98 665
12170.02 677
12171.06 719
12172.11 703
12173.15 720
12174.19 740
12175.23 672
12176.28 691
12177.32 675
12178.36 638
12179.40 709
12180.45 735
12181.49 724
12182.53 673
12183.57 694
12184.62 691
12185.66 663
12186.70 625
12187.74 651
12188.79 693
12189.83 706
12190.87 726
12191.92 736
12192.96 664
12194.00 636
12195.05 660
12196.09 646
12197.13 692
12198.18 657
12199.22 745
12200.26 706
12201.31 679
12202.35 686
12203.39 745
12204.44 707
12205.48 704
12206.52 682
12207.57 697
12208.61 708
12209.65 639
12210.70 699
12211.74 713
12212.79 696
12213.83 703
12214.87 715
12215.92 679
12216.96 663
12218.01 681
12219.05 664
12220.09 698
12221.14 721
12222.18 698
12223.23 671
12224.27 743
12225.32 699
12226.36 666
12227.41 699
12228.45 695
12229.49 645
12230.54 680
12231.58 658
12232.63 652
12233.67 714
12234.72 706
12235.76 700
12236.81 669
12237.85 703
12238.90 624
12239.94 669
12240.99 639
12242.03 655
12243.08 674
12244.12 665
12245.17 676
12246.21 704
12247.26 661
12248.31 608
12249.35 600
12250.40 643
12251.44 641
12252.49 651
12253.53 664
12254.58 672
12255.62 688
12256.67 664
12257.72 641
12258.76 647
12259.81 637
12260.85 659
12261.90 611
12262.95 646
12263.99 658
12265.04 622
12266.08 621
12267.13 584
12268.18 568
12269.22 553
12270.27 606
12271.32 601
12272.36 568
12273.41 594
12274.46 604
12275.50 590
12276.55 595
12277.60 627
12278.64 547
12279.69 576
12280.74 582
12281.78 585
12282.83 603
12283.88 560
12284.92 582
12285.97 616
12287.02 601
12288.07 627
12289.11 609
12290.16 583
12291.21 589
12292.25 567
12293.30 579
12294.35 551
12295.40 548
12296.44 530
12297.49 520
12298.54 529
12299.59 528
12300.63 531
12301.68 526
12302.73 549
12303.78 545
12304.83 588
12305.87 616
12306.92 575
12307.97 561
12309.02 572
12310.07 568
12311.11 560
12312.16 580
12313.21 595
12314.26 565
12315.31 613
12316.35 615
12317.40 564
12318.45 496
12319.50 590
12320.55 553
12321.60 607
12322.65 531
12323.69 511
12324.74 619
12325.79 603
12326.84 600
12327.89 544
12328.94 603
12329.99 557
12331.04 555
12332.09 528
12333.13 527
12334.18 518
12335.23 541
12336.28 547
12337.33 599
12338.38 585
12339.43 543
12340.48 645
12341.53 545
12342.58 496
12343.63 517
12344.68 552
12345.73 548
12346.78 504
12347.83 525
12348.88 546
12349.93 581
12350.98 563
12352.03 544
12353.07 560
12354.12 579
12355.17 579
12356.22 575
12357.28 551
12358.33 500
12359.38 487
12360.43 550
12361.48 581
12362.53 566
12363.58 603
12364.63 546
12365.68 564
12366.73 524
12367.78 526
12368.83 600
12369.88 571
12370.93 586
12371.98 546
12373.03 560
12374.08 587
12375.13 567
12376.18 606
12377.24 606
12378.29 536
12379.34 594
12380.39 570
12381.44 573
12382.49 569
12383.54 557
12384.59 570
12385.64 564
12386.70 511
12387.75 540
12388.80 532
12389.85 598
12390.90 593
12391.95 535
12393.00 600
12394.06 550
12395.11 562
12396.16 556
12397.21 563
12398.26 585
12399.32 560
12400.37 602
12401.42 537
12402.47 533
12403.52 513
12404.58 567
12405.63 579
12406.68 555
12407.73 585
12408.78 627
12409.84 603
12410.89 664
12411.94 570
12412.99 576
12414.05 562
12415.10 630
12416.15 649
12417.20 604
12418.26 599
12419.31 586
12420.36 572
12421.42 592
12422.47 618
12423.52 607
12424.57 566
12425.63 560
12426.68 581
12427.73 564
12428.79 542
12429.84 565
12430.89 588
12431.95 602
12433.00 592
12434.05 575
12435.11 570
12436.16 611
12437.21 599
12438.27 540
12439.32 571
12440.37 568
12441.43 612
12442.48 608
12443.54 584
12444.59 534
12445.64 597
12446.70 604
12447.75 563
12448.80 547
12449.86 585
12450.91 624
12451.97 575
12453.02 616
12454.08 590
12455.13 570
12456.18 602
12457.24 625
12458.29 582
12459.35 613
12460.40 606
12461.46 550
12462.51 633
12463.57 650
12464.62 636
12465.67 573
12466.73 594
12467.78 622
12468.84 627
12469.89 574
12470.95 571
12472.00 611
12473.06 634
12474.11 649
12475.17 660
12476.22 626
12477.28 557
12478.33 650
12479.39 668
12480.45 667
12481.50 649
12482.56 715
12483.61 699
12484.67 699
12485.72 706
12486.78 705
12487.83 674
12488.89 750
12489.95 797
12491.00 871
12492.06 874
12493.11 910
12494.17 987
12495.22 980
12496.28 1025
12497.34 1096
12498.39 1140
12499.45 1093
12500.50 1061
12501.56 1088
12502.62 1087
12503.67 1008
12504.73 911
12505.79 915
12506.84 839
12507.90 788
12508.96 766
12510.01 751
12511.07 729
12512.13 681
12513.18 682
12514.24 730
12515.30 712
12516.35 662
12517.41 634
12518.47 651
12519.52 655
12520.58 628
12521.64 653
12522.70 678
12523.75 666
12524.81 631
12525.87 590
12526.92 649
12527.98 648
12529.04 648
12530.10 632
12531.15 612
12532.21 632
12533.27 631
12534.33 612
12535.38 653
12536.44 619
12537.50 637
12538.56 676
12539.62 646
12540.67 612
12541.73 636
12542.79 620
12543.85 609
12544.91 607
12545.96 648
12547.02 660
12548.08 622
12549.14 653
12550.20 653
12551.25 575
12552.31 652
12553.37 632
12554.43 668
12555.49 590
12556.55 652
12557.61 660
12558.66 633
12559.72 621
12560.78 647
12561.84 676
12562.90 685
12563.96 659
12565.02 674
12566.08 636
12567.14 658
12568.19 670
12569.25 688
12570.31 699
12571.37 722
12572.43 699
12573.49 762
12574.55 774
12575.61 807
12576.67 788
12577.73 836
12578.79 855
12579.85 819
12580.91 792
12581.97 836
12583.03 822
12584.09 801
12585.15 820
12586.20 784
12587.26 793
12588.32 733
12589.38 740
12590.44 716
12591.50 715
12592.56 746
12593.62 776
12594.69 759
12595.75 719
12596.81 743
12597.87 702
12598.93 739
12599.99 698
12601.05 720
12602.11 681
12603.17 638
12604.23 642
12605.29 643
12606.35 683
12607.41 636
12608.47 662
12609.53 695
12610.59 664
12611.65 621
12612.71 636
12613.78 566
12614.84 650
12615.90 641
12616.96 671
12618.02 687
12619.08 655
12620.14 651
12621.20 656
12622.27 657
12623.33 686
12624.39 691
12625.45 642
12626.51 610
12627.57 601
12628.63 602
12629.70 616
12630.76 623
12631.82 621
12632.88 649
12633.94 639
12635.00 650
12636.07 679
12637.13 655
12638.19 635
12639.25 631
12640.31 631
12641.38 665
12642.44 654
12643.50 677
12644.56 659
12645.63 680
12646.69 623
12647.75 652
12648.81 689
12649.88 696
12650.94 670
12652.00 631
12653.06 651
12654.13 682
12655.19 731
12656.25 692
12657.31 740
12658.38 768
12659.44 702
12660.50 755
12661.57 781
12662.63 687
12663.69 689
12664.76 729
12665.82 721
12666.88 678
12667.95 656
12669.01 655
12670.07 716
12671.14 686
12672.20 648
12673.26 683
12674.33 722
12675.39 747
12676.45 727
12677.52 677
12678.58 640
12679.64 675
12680.71 677
12681.77 721
12682.84 703
12683.90 740
12684.96 725
12686.03 714
12687.09 673
12688.16 658
12689.22 755
12690.28 761
12691.35 756
12692.41 754
12693.48 748
12694.54 724
12695.61 761
12696.67 734
12697.74 810
12698.80 712
12699.86 807
12700.93 785
12701.99 738
12703.06 827
12704.12 853
12705.19 854
12706.25 904
12707.32 906
12708.38 885
12709.45 874
12710.51 875
12711.58 854
12712.64 808
12713.71 784
12714.77 791
12715.84 755
12716.90 793
12717.97 766
12719.03 728
12720.10 723
12721.17 686
12722.23 741
12723.30 784
12724.36 746
12725.43 705
12726.49 683
12727.56 686
12728.63 645
12729.69 691
12730.76 761
12731.82 670
12732.89 732
12733.96 724
12735.02 646
12736.09 645
12737.15 661
12738.22 629
12739.29 649
12740.35 720
12741.42 721
12742.49 667
12743.55 737
12744.62 686
12745.68 702
12746.75 642
12747.82 699
12748.88 747
12749.95 685
12751.02 661
12752.09 640
12753.15 652
12754.22 582
12755.29 611
12756.35 669
12757.42 598
12758.49 586
12759.55 603
12760.62 626
12761.69 625
12762.76 564
12763.82 553
12764.89 596
12765.96 608
12767.03 643
12768.09 626
12769.16 586
12770.23 594
12771.30 600
12772.36 557
12773.43 541
12774.50 572
12775.57 603
12776.63 577
12777.70 570
12778.77 522
12779.84 545
12780.91 594
12781.97 594
12783.04 538
12784.11 574
12785.18 588
12786.25 520
12787.31 574
12788.38 557
12789.45 599
12790.52 559
12791.59 580
12792.66 613
12793.73 601
12794.79 533
12795.86 595
12796.93 557
12798.00 526
12799.07 579
12800.14 588
12801.21 566
12802.28 564
12803.34 555
12804.41 573
12805.48 523
12806.55 527
12807.62 563
12808.69 582
12809.76 555
12810.83 555
12811.90 538
12812.97 543
12814.04 574
12815.11 567
12816.18 618
12817.25 600
12818.31 585
12819.38 553
12820.45 593
12821.52 607
12822.59 540
12823.66 572
12824.73 611
12825.80 571
12826.87 552
12827.94 602
12829.01 558
12830.08 591
12831.15 555
12832.22 538
12833.29 515
12834.36 532
12835.43 551
12836.50 565
12837.57 581
12838.65 476
12839.72 531
12840.79 565
12841.86 574
12842.93 514
12844.00 481
12845.07 586
12846.14 504
12847.21 489
12848.28 568
12849.35 550
12850.42 530
12851.49 572
12852.57 516
12853.64 525
12854.71 520
12855.78 509
12856.85 539
12857.92 513
12858.99 499
12860.06 488
12861.13 504
12862.21 512
12863.28 476
12864.35 554
12865.42 487
12866.49 474
12867.56 494
12868.64 491
12869.71 473
12870.78 485
12871.85 496
12872.92 501
12874.00 497
12875.07 470
12876.14 515
12877.21 509
12878.28 491
12879.36 475
12880.43 451
12881.50 467
12882.57 499
12883.64 446
12884.72 459
12885.79 471
12886.86 453
12887.93 493
12889.01 487
12890.08 414
12891.15 454
12892.22 460
12893.30 485
12894.37 509
12895.44 481
12896.52 489
12897.59 478
12898.66 431
12899.73 493
12900.81 456
12901.88 493
12902.95 435
12904.03 427
12905.10 480
12906.17 460
12907.25 477
12908.32 472
12909.39 439
12910.47 459
12911.54 466
12912.61 440
12913.69 434
12914.76 431
12915.83 462
12916.91 416
12917.98 419
12919.06 420
12920.13 458
12921.20 452
12922.28 433
12923.35 417
12924.43 463
12925.50 467
12926.57 494
12927.65 494
12928.72 410
12929.80 430
12930.87 485
12931.95 444
12933.02 451
12934.09 445
12935.17 453
12936.24 475
12937.32 420
12938.39 435
12939.47 430
12940.54 495
12941.62 435
12942.69 405
12943.77 486
12944.84 458
12945.92 472
12946.99 439
12948.07 446
12949.14 441
12950.22 416
12951.29 419
12952.37 442
12953.44 487
12954.52 470
12955.59 451
12956.67 425
12957.74 434
12958.82 453
12959.89 451
12960.97 434
12962.04 445
12963.12 459
12964.20 440
12965.27 435
12966.35 446
12967.42 417
12968.50 419
12969.58 401
12970.65 425
12971.73 445
12972.80 468
12973.88 451
12974.96 439
12976.03 482
12977.11 440
12978.18 469
12979.26 472
12980.34 473
12981.41 428
12982.49 420
12983.57 442
12984.64 490
12985.72 468
12986.80 450
12987.87 442
12988.95 451
12990.03 451
12991.10 410
12992.18 446
12993.26 474
12994.33 480
12995.41 400
12996.49 448
12997.56 449
12998.64 397
12999.72 461
13000.80 492
13001.87 466
13002.95 485
13004.03 447
13005.11 490
13006.18 406
13007.26 471
13008.34 498
13009.42 424
13010.49 414
13011.57 497
13012.65 481
13013.73 483
13014.80 450
13015.88 489
13016.96 482
13018.04 471
13019.12 475
13020.19 498
13021.27 446
13022.35 459
13023.43 533
13024.51 508
13025.58 448
13026.66 454
13027.74 466
13028.82 426
13029.90 468
13030.98 480
13032.05 517
13033.13 471
13034.21 442
13035.29 461
13036.37 482
13037.45 465
13038.53 476
13039.61 489
13040.68 471
13041.76 475
13042.84 490
13043.92 500
13045.00 489
13046.08 506
13047.16 467
13048.24 456
13049.32 478
13050.40 534
13051.48 486
13052.55 485
13053.63 527
13054.71 544
13055.79 489
13056.87 407
13057.95 443
13059.03 488
13060.11 494
13061.19 472
13062.27 533
13063.35 512
13064.43 522
13065.51 462
13066.59 508
13067.67 492
13068.75 458
13069.83 419
13070.91 478
13071.99 488
13073.07 472
13074.15 436
13075.23 478
13076.31 471
13077.39 445
13078.47 457
13079.55 447
13080.63 451
13081.71 452
13082.79 462
13083.88 485
13084.96 456
13086.04 509
13087.12 459
13088.20 429
13089.28 487
13090.36 448
13091.44 423
13092.52 443
13093.60 443
13094.68 446
13095.77 493
13096.85 466
13097.93 476
13099.01 446
13100.09 456
13101.17 414
13102.25 416
13103.34 437
13104.42 407
13105.50 435
13106.58 467
13107.66 430
13108.74 443
13109.82 427
13110.91 441
13111.99 420
13113.07 433
13114.15 421
13115.23 406
13116.32 465
13117.40 430
13118.48 409
13119.56 420
13120.64 442
13121.73 425
13122.81 434
13123.89 418
13124.97 439
13126.06 474
13127.14 473
13128.22 460
13129.30 468
13130.39 397
13131.47 432
13132.55 427
13133.63 418
13134.72 393
13135.80 445
13136.88 452
13137.97 474
13139.05 442
13140.13 434
13141.21 468
13142.30 484
13143.38 456
13144.46 416
13145.55 428
13146.63 481
13147.71 471
13148.80 438
13149.88 413
13150.96 399
13152.05 429
13153.13 443
13154.21 451
13155.30 432
13156.38 495
13157.47 440
13158.55 452
13159.63 458
13160.72 467
13161.80 478
13162.88 457
13163.97 436
13165.05 436
13166.14 450
13167.22 473
13168.31 406
13169.39 439
13170.47 409
13171.56 419
13172.64 462
13173.73 403
13174.81 407
13175.90 423
13176.98 467
13178.06 421
13179.15 402
13180.23 442
13181.32 457
13182.40 441
13183.49 439
13184.57 413
13185.66 417
13186.74 416
13187.83 409
13188.91 410
13190.00 455
13191.08 460
13192.17 437
13193.25 460
13194.34 402
13195.42 452
13196.51 424
13197.59 444
13198.68 431
13199.77 459
13200.85 448
13201.94 404
13203.02 421
13204.11 423
13205.19 435
13206.28 457
13207.36 437
13208.45 447
13209.54 438
13210.62 414
13211.71 421
13212.79 404
13213.88 464
13214.97 463
13216.05 495
13217.14 460
13218.22 509
13219.31 475
13220.40 424
13221.48 443
13222.57 487
13223.66 404
13224.74 434
13225.83 436
13226.92 468
13228.00 474
13229.09 460
13230.18 427
13231.26 426
13232.35 470
13233.44 503
13234.52 496
13235.61 433
13236.70 444
13237.78 451
13238.87 452
13239.96 458
13241.05 434
13242.13 432
13243.22 430
13244.31 472
13245.39 444
13246.48 465
13247.57 511
13248.66 447
13249.74 493
13250.83 516
13251.92 464
13253.01 481
13254.10 461
13255.18 467
13256.27 510
13257.36 482
13258.45 500
13259.53 480
13260.62 488
13261.71 449
13262.80 507
13263.89 482
13264.97 482
13266.06 481
13267.15 431
13268.24 517
13269.33 500
13270.42 524
13271.50 530
13272.59 491
13273.68 487
13274.77 525
13275.86 541
13276.95 529
13278.04 478
13279.12 546
13280.21 496
13281.30 456
13282.39 508
13283.48 496
13284.57 583
13285.66 577
13286.75 554
13287.84 507
13288.93 559
13290.01 559
13291.10 555
13292.19 533
13293.28 574
13294.37 505
13295.46 520
13296.55 521
13297.64 512
13298.73 524
13299.82 541
13300.91 532
13302.00 569
13303.09 598
13304.18 590
13305.27 554
13306.36 568
13307.45 607
13308.54 607
13309.63 581
13310.72 586
13311.81 577
13312.90 591
13313.99 536
13315.08 562
13316.17 564
13317.26 617
13318.35 595
13319.44 626
13320.53 597
13321.62 605
13322.71 593
13323.80 569
13324.89 605
13325.98 632
13327.07 599
13328.16 588
13329.25 586
13330.35 588
13331.44 570
13332.53 577
13333.62 576
13334.71 523
13335.80 578
13336.89 631
13337.98 620
13339.07 615
13340.16 554
13341.26 600
13342.35 606
13343.44 618
13344.53 612
13345.62 588
13346.71 596
13347.80 597
13348.90 611
13349.99 621
13351.08 604
13352.17 608
13353.26 621
13354.36 648
13355.45 668
13356.54 657
13357.63 694
13358.72 674
13359.81 621
13360.91 627
13362.00 650
13363.09 617
13364.18 655
13365.28 702
13366.37 675
13367.46 694
13368.55 687
13369.65 714
13370.74 676
13371.83 778
13372.92 797
13374.02 768
13375.11 751
13376.20 684
13377.29 727
13378.39 608
13379.48 620
13380.57 658
13381.67 628
13382.76 642
13383.85 592
13384.94 642
13386.04 639
13387.13 587
13388.22 594
13389.32 557
13390.41 587
13391.50 589
13392.60 594
13393.69 543
13394.78 562
13395.88 582
13396.97 576
13398.06 536
13399.16 577
13400.25 566
13401.35 546
13402.44 583
13403.53 566
13404.63 560
13405.72 572
13406.82 554
13407.91 526
13409.00 517
13410.10 554
13411.19 540
13412.29 579
13413.38 551
13414.47 555
13415.57 543
13416.66 552
13417.76 611
13418.85 577
13419.95 526
13421.04 527
13422.14 570
13423.23 558
13424.33 536
13425.42 608
13426.51 608
13427.61 529
13428.70 535
13429.80 563
13430.89 575
13431.99 552
13433.08 593
13434.18 620
13435.27 556
13436.37 584
13437.46 598
13438.56 628
13439.66 619
13440.75 608
13441.85 591
13442.94 585
13444.04 604
13445.13 622
13446.23 604
13447.32 642
13448.42 616
13449.52 630
13450.61 658
13451.71 655
13452.80 665
13453.90 630
13454.99 653
13456.09 669
13457.19 640
13458.28 639
13459.38 604
13460.48 659
13461.57 619
13462.67 674
13463.76 663
13464.86 658
13465.96 661
13467.05 645
13468.15 633
13469.25 715
13470.34 671
13471.44 630
13472.54 659
13473.63 679
13474.73 682
13475.83 752
13476.92 668
13478.02 619
13479.12 632
13480.21 660
13481.31 675
13482.41 641
13483.50 644
13484.60 644
13485.70 661
13486.80 698
13487.89 672
13488.99 683
13490.09 687
13491.19 674
13492.28 716
13493.38 679
13494.48 710
13495.58 711
13496.67 755
13497.77 718
13498.87 730
13499.97 775
13501.06 766
13502.16 781
13503.26 757
13504.36 821
13505.46 871
13506.55 837
13507.65 792
13508.75 860
13509.85 873
13510.95 793
13512.05 814
13513.14 740
13514.24 732
13515.34 712
13516.44 715
13517.54 693
13518.64 698
13519.73 670
13520.83 683
13521.93 699
13523.03 648
13524.13 653
13525.23 640
13526.33 624
13527.43 641
13528.53 595
13529.62 578
13530.72 575
13531.82 582
13532.92 612
13534.02 627
13535.12 620
13536.22 586
13537.32 567
13538.42 556
13539.52 578
13540.62 586
13541.72 543
13542.82 574
13543.92 547
13545.01 553
13546.11 532
13547.21 533
13548.31 487
13549.41 510
13550.51 529
13551.61 519
13552.71 492
13553.81 570
13554.91 566
13556.01 512
13557.11 511
13558.21 521
13559.31 575
13560.41 552
13561.51 579
13562.61 561
13563.72 525
13564.82 531
13565.92 532
13567.02 512
13568.12 512
13569.22 485
13570.32 503
13571.42 537
13572.52 506
13573.62 583
13574.72 591
13575.82 522
13576.92 569
13578.02 485
13579.13 512
13580.23 580
13581.33 593
13582.43 574
13583.53 481
13584.63 517
13585.73 564
13586.83 583
13587.94 557
13589.04 593
13590.14 559
13591.24 566
13592.34 578
13593.44 599
13594.54 582
13595.65 541
13596.75 582
13597.85 554
13598.95 513
13600.05 563
13601.16 576
13602.26 583
13603.36 531
13604.46 582
13605.56 625
13606.67 534
13607.77 549
13608.87 520
13609.97 515
13611.07 538
13612.18 524
13613.28 521
13614.38 566
13615.48 610
13616.59 537
13617.69 549
13618.79 588
13619.89 557
13621.00 587
13622.10 561
13623.20 566
13624.31 553
13625.41 509
13626.51 555
13627.61 626
13628.72 553
13629.82 611
13630.92 598
13632.03 514
13633.13 527
13634.23 560
13635.34 545
13636.44 601
13637.54 592
13638.65 581
13639.75 555
13640.85 534
13641.96 519
13643.06 532
13644.16 557
13645.27 529
13646.37 523
13647.48 540
13648.58 570
13649.68 556
13650.79 557
13651.89 534
13653.00 546
13654.10 547
13655.20 542
13656.31 503
13657.41 530
13658.52 542
13659.62 552
13660.72 613
13661.83 559
13662.93 505
13664.04 530
13665.14 556
13666.25 515
13667.35 526
13668.46 518
13669.56 531
13670.67 560
13671.77 556
13672.88 509
13673.98 534
13675.09 507
13676.19 546
13677.30 546
13678.40 534
13679.51 539
13680.61 545
13681.72 549
13682.82 515
13683.93 595
13685.03 581
13686.14 549
13687.24 528
13688.35 495
13689.45 512
13690.56 523
13691.66 492
13692.77 516
13693.88 510
13694.98 508
13696.09 559
13697.19 572
13698.30 537
13699.40 517
13700.51 594
13701.62 601
13702.72 598
13703.83 563
13704.93 573
13706.04 562
13707.15 552
13708.25 579
13709.36 570
13710.47 542
13711.57 540
13712.68 581
13713.79 594
13714.89 602
13716.00 578
13717.11 598
13718.21 562
13719.32 631
13720.43 610
13721.53 603
13722.64 597
13723.75 613
13724.85 601
13725.96 597
13727.07 628
13728.17 637
13729.28 639
13730.39 628
13731.50 638
13732.60 655
13733.71 672
13734.82 651
13735.92 689
13737.03 596
13738.14 634
13739.25 645
13740.35 660
13741.46 620
13742.57 667
13743.68 693
13744.79 679
13745.89 682
13747.00 674
13748.11 693
13749.22 716
13750.32 695
13751.43 732
13752.54 680
13753.65 703
13754.76 675
13755.87 749
13756.97 784
13758.08 733
13759.19 759
13760.30 737
13761.41 769
13762.52 849
13763.62 777
13764.73 825
13765.84 848
13766.95 871
13768.06 897
13769.17 880
13770.28 829
13771.38 927
13772.49 991
13773.60 964
13774.71 1087
13775.82 1173
13776.93 1167
13778.04 1084
13779.15 1091
13780.26 1081
13781.37 1033
13782.48 964
13783.58 941
13784.69 942
13785.80 986
13786.91 852
13788.02 824
13789.13 841
13790.24 783
13791.35 747
13792.46 742
13793.57 728
13794.68 733
13795.79 712
13796.90 709
13798.01 753
13799.12 683
13800.23 640
13801.34 686
13802.45 707
13803.56 679
13804.67 680
13805.78 719
13806.89 758
13808.00 691
13809.11 694
13810.22 645
13811.33 661
13812.44 648
13813.55 692
13814.66 645
13815.77 685
13816.88 742
13818.00 662
13819.11 688
13820.22 635
13821.33 696
13822.44 696
13823.55 660
13824.66 627
13825.77 618
13826.88 676
13827.99 682
13829.10 664
13830.22 722
13831.33 673
13832.44 637
13833.55 681
13834.66 611
13835.77 590
13836.88 615
13838.00 607
13839.11 611
13840.22 590
13841.33 616
13842.44 593
13843.55 612
13844.67 610
13845.78 619
13846.89 654
13848.00 654
13849.11 707
13850.23 648
13851.34 624
13852.45 680
13853.56 647
13854.67 665
13855.79 642
13856.90 632
13858.01 646
13859.12 674
13860.24 695
13861.35 660
13862.46 706
13863.57 691
13864.69 720
13865.80 804
13866.91 785
13868.02 749
13869.14 787
13870.25 832
13871.36 803
13872.47 791
13873.59 785
13874.70 758
13875.81 798
13876.93 734
13878.04 721
13879.15 769
13880.27 706
13881.38 702
13882.49 661
13883.61 680
13884.72 664
13885.83 670
13886.95 661
13888.06 704
13889.17 691
13890.29 700
13891.40 670
13892.51 653
13893.63 671
13894.74 662
13895.86 646
13896.97 706
13898.08 718
13899.20 684
13900.31 638
13901.43 641
13902.54 715
13903.65 715
13904.77 740
13905.88 730
13907.00 664
13908.11 668
13909.23 678
13910.34 681
13911.45 652
13912.57 619
13913.68 612
13914.80 667
13915.91 603
13917.03 592
13918.14 617
13919.26 571
13920.37 607
13921.49 629
13922.60 631
13923.72 554
13924.83 618
13925.95 618
13927.06 620
13928.18 564
13929.29 553
13930.41 613
13931.52 574
13932.64 571
13933.75 556
13934.87 570
13935.98 585
13937.10 621
13938.21 617
13939.33 576
13940.45 596
13941.56 560
13942.68 598
13943.79 569
13944.91 584
13946.03 615
13947.14 609
13948.26 610
13949.37 577
13950.49 558
13951.60 575
13952.72 595
13953.84 608
13954.95 585
13956.07 576
13957.19 603
13958.30 587
13959.42 560
13960.54 614
13961.65 637
13962.77 632
13963.88 587
13965.00 526
13966.12 581
13967.23 625
13968.35 620
13969.47 551
13970.59 549
13971.70 589
13972.82 558
13973.94 570
13975.05 597
13976.17 602
13977.29 603
13978.40 585
13979.52 596
13980.64 555
13981.76 556
13982.87 598
13983.99 608
13985.11 604
13986.23 565
13987.34 581
13988.46 587
13989.58 563
13990.70 610
13991.81 607
13992.93 570
13994.05 582
13995.17 560
13996.29 552
13997.40 542
13998.52 593
13999.64 579
14000.76 571
14001.88 594
14002.99 613
14004.11 590
14005.23 576
14006.35 630
14007.47 618
14008.58 561
14009.70 631
14010.82 623
14011.94 643
14013.06 582
14014.18 551
14015.30 611
14016.41 602
14017.53 649
14018.65 591
14019.77 604
14020.89 641
14022.01 687
14023.13 647
14024.25 675
14025.37 625
14026.48 674
14027.60 646
14028.72 636
14029.84 610
14030.96 641
14032.08 615
14033.20 583
14034.32 614
14035.44 652
14036.56 630
14037.68 579
14038.80 533
14039.92 577
14041.04 631
14042.16 561
14043.28 555
14044.40 526
14045.52 583
14046.64 551
14047.76 609
14048.88 564
14050.00 616
14051.12 545
14052.24 492
14053.36 584
14054.48 581
14055.60 560
14056.72 589
14057.84 569
14058.96 536
14060.08 552
14061.20 525
14062.32 585
14063.44 583
14064.56 554
14065.68 560
14066.80 565
14067.92 519
14069.04 536
14070.16 561
14071.28 590
14072.41 568
14073.53 558
14074.65 598
14075.77 614
14076.89 606
14078.01 578
14079.13 636
14080.25 629
14081.37 635
14082.50 619
14083.62 625
14084.74 596
14085.86 621
14086.98 618
14088.10 611
14089.23 661
14090.35 665
14091.47 637
14092.59 681
14093.71 689
14094.83 725
14095.96 654
14097.08 646
14098.20 707
14099.32 692
14100.44 677
14101.57 709
14102.69 725
14103.81 719
14104.93 700
14106.05 726
14107.18 646
14108.30 688
14109.42 662
14110.54 649
14111.67 616
14112.79 625
14113.91 670
14115.03 650
14116.16 601
14117.28 565
14118.40 590
14119.53 600
14120.65 598
14121.77 574
14122.89 624
14124.02 536
14125.14 542
14126.26 543
14127.39 531
14128.51 604
14129.63 617
14130.76 554
14131.88 568
14133.00 543
14134.13 625
14135.25 606
14136.37 521
14137.50 538
14138.62 543
14139.74 568
14140.87 552
14141.99 607
14143.11 559
14144.24 550
14145.36 554
14146.49 543
14147.61 574
14148.73 601
14149.86 533
14150.98 556
14152.11 549
14153.23 562
14154.35 593
14155.48 542
14156.60 532
14157.73 509
14158.85 553
14159.98 540
14161.10 559
14162.23 523
14163.35 556
14164.47 530
14165.60 563
14166.72 546
14167.85 536
14168.97 534
14170.10 553
14171.22 556
14172.35 532
14173.47 550
14174.60 530
14175.72 509
14176.85 509
14177.97 533
14179.10 511
14180.22 531
14181.35 527
14182.47 523
14183.60 496
14184.72 529
14185.85 540
14186.98 568
14188.10 502
14189.23 554
14190.35 572
14191.48 505
14192.60 498
14193.73 465
14194.86 505
14195.98 502
14197.11 560
14198.23 516
14199.36 523
14200.49 509
14201.61 539
14202.74 481
14203.86 513
14204.99 501
14206.12 499
14207.24 480
14208.37 485
14209.50 533
14210.62 492
14211.75 507
14212.87 506
14214.00 509
14215.13 540
14216.25 517
14217.38 470
14218.51 482
14219.63 454
14220.76 463
14221.89 465
14223.02 510
14224.14 497
14225.27 464
14226.40 472
14227.52 451
14228.65 524
14229.78 459
14230.91 505
14232.03 467
14233.16 473
14234.29 481
14235.41 536
14236.54 509
14237.67 474
14238.80 457
14239.92 464
14241.05 458
14242.18 460
14243.31 499
14244.44 488
14245.56 448
14246.69 436
14247.82 450
14248.95 460
14250.08 441
14251.20 445
14252.33 481
14253.46 420
14254.59 432
14255.72 442
14256.84 453
14257.97 445
14259.10 450
14260.23 464
14261.36 469
14262.49 445
14263.62 411
14264.74 468
14265.87 489
14267.00 488
14268.13 468
14269.26 445
14270.39 466
14271.52 466
14272.65 433
14273.77 418
14274.90 405
14276.03 433
14277.16 392
14278.29 378
14279.42 430
14280.55 440
14281.68 424
14282.81 405
14283.94 420
14285.07 388
14286.20 445
14287.33 476
14288.45 459
14289.58 417
14290.71 431
14291.84 418
14292.97 366
14294.10 395
14295.23 372
14296.36 415
14297.49 429
14298.62 403
14299.75 358
14300.88 412
14302.01 374
14303.14 417
14304.27 398
14305.40 394
14306.53 360
14307.66 349
14308.79 372
14309.92 405
14311.05 400
14312.19 432
14313.32 398
14314.45 376
14315.58 374
14316.71 397
14317.84 385
14318.97 381
14320.10 387
14321.23 376
14322.36 383
14323.49 411
14324.62 374
14325.75 364
14326.89 369
14328.02 354
14329.15 371
14330.28 371
14331.41 325
14332.54 394
14333.67 368
14334.80 399
14335.94 356
14337.07 354
14338.20 351
14339.33 379
14340.46 384
14341.59 413
14342.73 365
14343.86 399
14344.99 384
14346.12 371
14347.25 360
14348.38 365
14349.52 347
14350.65 327
14351.78 366
14352.91 354
14354.04 368
14355.18 367
14356.31 374
14357.44 389
14358.57 388
14359.71 344
14360.84 352
14361.97 394
14363.10 403
14364.24 366
14365.37 399
14366.50 388
14367.63 384
14368.77 407
14369.90 381
14371.03 349
14372.16 373
14373.30 371
14374.43 325
14375.56 362
14376.70 364
14377.83 334
14378.96 338
14380.10 309
14381.23 355
14382.36 374
14383.50 376
14384.63 366
14385.76 352
14386.90 364
14388.03 354
14389.16 362
14390.30 415
14391.43 388
14392.56 360
14393.70 327
14394.83 374
14395.97 376
14397.10 396
14398.23 379
14399.37 375
14400.50 389
14401.63 377
14402.77 365
14403.90 332
14405.04 403
14406.17 361
14407.31 368
14408.44 354
14409.57 368
14410.71 323
14411.84 374
14412.98 355
14414.11 378
14415.25 348
14416.38 383
14417.52 394
14418.65 360
14419.79 382
14420.92 368
14422.05 341
14423.19 357
14424.32 334
14425.46 363
14426.59 368
14427.73 413
14428.86 344
14430.00 360
14431.14 366
14432.27 359
14433.41 323
14434.54 392
14435.68 382
14436.81 390
14437.95 392
14439.08 358
14440.22 367
14441.35 413
14442.49 351
14443.63 366
14444.76 357
14445.90 346
14447.03 349
14448.17 342
14449.30 330
14450.44 379
14451.58 401
14452.71 365
14453.85 386
14454.98 417
14456.12 385
14457.26 355
14458.39 354
14459.53 389
14460.67 364
14461.80 392
14462.94 356
14464.08 335
14465.21 351
14466.35 373
14467.48 383
14468.62 365
14469.76 364
14470.90 369
14472.03 394
14473.17 366
14474.31 395
14475.44 400
14476.58 393
14477.72 426
14478.85 375
14479.99 361
14481.13 382
14482.27 382
14483.40 365
14484.54 381
14485.68 366
14486.81 327
14487.95 365
14489.09 342
14490.23 362
14491.36 413
14492.50 411
14493.64 382
14494.78 375
14495.92 375
14497.05 363
14498.19 364
14499.33 367
14500.47 371
14501.60 355
14502.74 387
14503.88 390
14505.02 360
14506.16 328
14507.30 338
14508.43 378
14509.57 375
14510.71 399
14511.85 343
14512.99 354
14514.13 341
14515.26 354
14516.40 379
14517.54 412
14518.68 387
14519.82 370
14520.96 371
14522.10 345
14523.23 376
14524.37 363
14525.51 367
14526.65 329
14527.79 357
14528.93 382
14530.07 359
14531.21 382
14532.35 360
14533.49 335
14534.63 377
14535.76 406
14536.90 373
14538.04 399
14539.18 404
14540.32 398
14541.46 414
14542.60 325
14543.74 364
14544.88 385
14546.02 363
14547.16 354
14548.30 341
14549.44 348
14550.58 383
14551.72 418
14552.86 420
14554.00 421
14555.14 407
14556.28 438
14557.42 409
14558.56 408
14559.70 391
14560.84 395
14561.98 382
14563.12 420
14564.26 388
14565.40 384
14566.54 388
14567.68 425
14568.82 417
14569.96 394
14571.11 383
14572.25 428
14573.39 398
14574.53 419
14575.67 380
14576.81 400
14577.95 406
14579.09 425
14580.23 441
14581.37 452
14582.52 451
14583.66 451
14584.80 481
14585.94 475
14587.08 404
14588.22 408
14589.36 408
14590.50 424
14591.65 406
14592.79 404
14593.93 471
14595.07 466
14596.21 470
14597.35 458
14598.50 403
14599.64 435
14600.78 446
14601.92 497
14603.06 463
14604.21 463
14605.35 442
14606.49 468
14607.63 446
14608.77 453
14609.92 433
14611.06 451
14612.20 429
14613.34 505
14614.49 484
14615.63 457
14616.77 472
14617.91 497
14619.06 524
14620.20 542
14621.34 525
14622.48 462
14623.63 517
14624.77 499
14625.91 537
14627.06 506
14628.20 521
14629.34 491
14630.48 546
14631.63 589
14632.77 539
14633.91 573
14635.06 592
14636.20 603
14637.34 598
14638.49 649
14639.63 658
14640.77 656
14641.92 667
14643.06 629
14644.20 605
14645.35 573
14646.49 561
14647.64 537
14648.78 540
14649.92 506
14651.07 561
14652.21 475
14653.35 496
14654.50 491
14655.64 494
14656.79 500
14657.93 483
14659.07 468
14660.22 433
14661.36 462
14662.51 486
14663.65 438
14664.80 425
14665.94 422
14667.09 459
14668.23 418
14669.37 397
14670.52 404
14671.66 437
14672.81 449
14673.95 434
14675.10 435
14676.24 412
14677.39 420
14678.53 415
14679.68 433
14680.82 445
14681.97 395
14683.11 418
14684.26 406
14685.40 412
14686.55 410
14687.69 348
14688.84 421
14689.98 335
14691.13 349
14692.27 334
14693.42 368
14694.57 354
14695.71 363
14696.86 399
14698.00 406
14699.15 362
14700.29 355
14701.44 349
14702.59 395
14703.73 362
14704.88 420
14706.02 414
14707.17 359
14708.32 375
14709.46 380
14710.61 395
14711.75 393
14712.90 413
14714.05 389
14715.19 382
14716.34 389
14717.49 400
14718.63 354
14719.78 382
14720.93 410
14722.07 391
14723.22 388
14724.37 377
14725.51 360
14726.66 375
14727.81 373
14728.95 375
14730.10 340
14731.25 316
14732.39 324
14733.54 355
14734.69 412
14735.84 357
14736.98 366
14738.13 359
14739.28 388
14740.42 406
14741.57 338
14742.72 353
14743.87 331
14745.01 391
14746.16 390
14747.31 367
14748.46 403
14749.61 417
14750.75 389
14751.90 329
14753.05 359
14754.20 372
14755.34 412
14756.49 383
14757.64 379
14758.79 376
14759.94 370
14761.08 358
14762.23 377
14763.38 368
14764.53 379
14765.68 392
14766.83 391
14767.97 350
14769.12 362
14770.27 392
14771.42 422
14772.57 377
14773.72 383
14774.87 378
14776.01 364
14777.16 377
14778.31 348
14779.46 388
14780.61 359
14781.76 362
14782.91 414
14784.06 419
14785.21 391
14786.36 362
14787.50 397
14788.65 405
14789.80 359
14790.95 363
14792.10 365
14793.25 363
14794.40 384
14795.55 419
14796.70 406
14797.85 394
14799.00 394
14800.15 391
14801.30 420
14802.45 409
14803.60 405
14804.75 419
14805.90 381
14807.05 420
14808.20 400
14809.35 379
14810.50 406
14811.65 389
14812.80 382
14813.95 404
14815.10 418
14816.25 394
14817.40 359
14818.55 408
14819.70 393
14820.85 362
14822.00 397
14823.15 424
14824.30 410
14825.45 350
14826.60 373
14827.75 379
14828.91 407
14830.06 387
14831.21 386
14832.36 399
14833.51 384
14834.66 357
14835.81 355
14836.96 366
14838.11 356
14839.26 383
14840.42 351
14841.57 350
14842.72 390
14843.87 362
14845.02 313
14846.17 353
14847.32 363
14848.48 345
14849.63 352
14850.78 337
14851.93 374
14853.08 355
14854.23 323
14855.39 301
14856.54 318
14857.69 320
14858.84 310
14859.99 316
14861.15 308
14862.30 287
14863.45 324
14864.60 315
14865.75 318
14866.91 333
14868.06 347
14869.21 305
14870.36 314
14871.52 302
14872.67 313
14873.82 313
14874.97 335
14876.13 340
14877.28 311
14878.43 325
14879.59 331
14880.74 373
14881.89 338
14883.04 325
14884.20 312
14885.35 312
14886.50 303
14887.66 315
14888.81 285
14889.96 328
14891.12 286
14892.27 325
14893.42 328
14894.58 320
14895.73 327
14896.88 287
14898.04 319
14899.19 308
14900.34 288
14901.50 332
14902.65 331
14903.80 323
14904.96 290
14906.11 326
14907.27 321
14908.42 296
14909.57 296
14910.73 283
14911.88 349
14913.04 318
14914.19 363
14915.34 335
14916.50 325
14917.65 324
14918.81 311
14919.96 326
14921.11 318
14922.27 368
14923.42 312
14924.58 320
14925.73 317
14926.89 333
14928.04 333
14929.20 325
14930.35 326
14931.51 306
14932.66 319
14933.82 340
14934.97 335
14936.13 323
14937.28 333
14938.44 360
14939.59 345
14940.75 306
14941.90 312
14943.06 343
14944.21 330
14945.37 348
14946.52 334
14947.68 341
14948.83 349
14949.99 339
14951.14 303
14952.30 364
14953.46 341
14954.61 320
14955.77 343
14956.92 353
14958.08 297
14959.24 301
14960.39 296
14961.55 354
14962.70 361
14963.86 324
14965.02 297
14966.17 303
14967.33 341
14968.48 322
14969.64 328
14970.80 307
14971.95 318
14973.11 312
14974.27 318
14975.42 286
14976.58 308
14977.74 284
14978.89 323
14980.05 275
14981.21 311
14982.36 309
14983.52 285
14984.68 325
14985.83 315
14986.99 292
14988.15 309
14989.30 301
14990.46 316
14991.62 277
14992.77 248
14993.93 296
14995.09 307
14996.25 266
14997.40 263
14998.56 282
14999.72 299
15000.88 317
15002.03 290
15003.19 279
15004.35 275
15005.51 300
15006.66 320
15007.82 281
15008.98 272
15010.14 281
15011.30 265
15012.45 248
15013.61 232
15014.77 258
15015.93 294
15017.09 291
15018.24 279
15019.40 300
15020.56 267
15021.72 256
15022.88 256
15024.04 280
15025.19 265
15026.35 270
15027.51 287
15028.67 271
15029.83 276
15030.99 268
15032.15 240
15033.30 275
15034.46 254
15035.62 244
15036.78 307
15037.94 292
15039.10 268
15040.26 256
15041.42 317
15042.58 280
15043.73 262
15044.89 247
15046.05 269
15047.21 268
15048.37 275
15049.53 298
15050.69 249
15051.85 256
15053.01 282
15054.17 264
15055.33 278
15056.49 300
15057.65 289
15058.81 287
15059.97 278
15061.13 234
15062.29 258
15063.45 275
15064.61 261
15065.77 269
15066.93 268
15068.09 254
15069.25 262
15070.41 263
15071.57 253
15072.73 291
15073.89 274
15075.05 240
15076.21 230
15077.37 273
15078.53 276
15079.69 258
15080.85 265
15082.01 213
15083.17 250
15084.33 293
15085.49 278
15086.65 263
15087.82 232
15088.98 284
15090.14 251
15091.30 263
15092.46 259
15093.62 298
15094.78 263
15095.94 252
15097.10 259
15098.27 275
15099.43 250
15100.59 265
15101.75 289
15102.91 269
15104.07 261
15105.23 250
15106.40 283
15107.56 331
15108.72 270
15109.88 271
15111.04 248
15112.20 245
15113.37 272
15114.53 256
15115.69 263
15116.85 300
15118.01 259
15119.18 272
15120.34 290
15121.50 256
15122.66 248
15123.82 245
15124.99 263
15126.15 282
15127.31 283
15128.47 269
15129.64 280
15130.80 275
15131.96 273
15133.12 261
15134.29 254
15135.45 283
15136.61 257
15137.77 276
15138.94 272
15140.10 246
15141.26 268
15142.43 253
15143.59 275
15144.75 285
15145.92 273
15147.08 272
15148.24 272
15149.41 252
15150.57 250
15151.73 279
15152.90 281
15154.06 253
15155.22 225
15156.39 254
15157.55 259
15158.71 264
15159.88 249
15161.04 248
15162.20 258
15163.37 278
15164.53 266
15165.70 266
15166.86 270
15168.02 314
15169.19 284
15170.35 294
15171.52 286
15172.68 269
15173.84 264
15175.01 264
15176.17 263
15177.34 272
15178.50 233
15179.66 262
15180.83 276
15181.99 247
15183.16 283
15184.32 288
15185.49 270
15186.65 304
15187.82 267
15188.98 287
15190.15 365
15191.31 288
15192.48 246
15193.64 269
15194.81 250
15195.97 242
15197.14 307
15198.30 324
15199.47 270
15200.63 300
15201.80 308
15202.96 263
15204.13 281
15205.29 301
15206.46 286
15207.62 315
15208.79 306
15209.96 309
15211.12 324
15212.29 289
15213.45 260
15214.62 301
15215.78 269
15216.95 276
15218.12 281
15219.28 266
15220.45 310
15221.61 293
15222.78 269
15223.95 266
15225.11 296
15226.28 314
15227.44 349
15228.61 322
15229.78 331
15230.94 353
15232.11 319
15233.28 349
15234.44 299
15235.61 302
15236.78 315
15237.94 314
15239.11 332
15240.28 350
15241.44 349
15242.61 342
15243.78 334
15244.94 297
15246.11 310
15247.28 290
15248.44 284
15249.61 317
15250.78 293
15251.95 300
15253.11 309
15254.28 283
15255.45 300
15256.61 286
15257.78 304
15258.95 300
15260.12 296
15261.28 322
15262.45 263
15263.62 284
15264.79 249
15265.95 261
15267.12 274
15268.29 297
15269.46 283
15270.63 269
15271.79 311
15272.96 256
15274.13 298
15275.30 267
15276.47 249
15277.63 293
15278.80 258
15279.97 291
15281.14 310
15282.31 288
15283.48 278
15284.64 232
15285.81 271
15286.98 294
15288.15 290
15289.32 295
15290.49 267
15291.66 285
15292.82 279
15293.99 281
15295.16 276
15296.33 265
15297.50 247
15298.67 283
15299.84 258
15301.01 280
15302.18 262
15303.35 260
15304.51 268
15305.68 284
15306.85 271
15308.02 268
15309.19 218
15310.36 260
15311.53 268
15312.70 259
15313.87 248
15315.04 236
15316.21 307
15317.38 272
15318.55 252
15319.72 272
15320.89 306
15322.06 272
15323.23 277
15324.40 278
15325.57 290
15326.74 290
15327.91 272
15329.08 276
15330.25 287
15331.42 294
15332.59 303
15333.76 295
15334.93 293
15336.10 313
15337.27 287
15338.44 255
15339.61 309
15340.78 323
15341.95 269
15343.12 288
15344.29 263
15345.47 271
15346.64 303
15347.81 257
15348.98 252
15350.15 266
15351.32 277
15352.49 270
15353.66 247
15354.83 254
15356.00 288
15357.18 285
15358.35 315
15359.52 279
15360.69 262
15361.86 262
15363.03 273
15364.20 255
15365.38 264
15366.55 282
15367.72 283
15368.89 331
15370.06 301
15371.23 263
15372.41 271
15373.58 280
15374.75 302
15375.92 285
15377.09 256
15378.26 271
15379.44 262
15380.61 266
15381.78 283
15382.95 283
15384.13 259
15385.30 299
15386.47 276
15387.64 247
15388.82 243
15389.99 254
15391.16 272
15392.33 241
15393.51 264
15394.68 295
15395.85 320
15397.02 298
15398.20 297
15399.37 282
15400.54 275
15401.71 278
15402.89 276
15404.06 311
15405.23 303
15406.41 268
15407.58 290
15408.75 306
15409.93 255
15411.10 241
15412.27 256
15413.45 274
15414.62 285
15415.79 326
15416.97 269
15418.14 280
15419.31 264
15420.49 250
15421.66 287
15422.84 270
15424.01 262
15425.18 266
15426.36 279
15427.53 273
15428.70 295
15429.88 236
15431.05 290
15432.23 254
15433.40 294
15434.57 244
15435.75 257
15436.92 272
15438.10 286
15439.27 281
15440.45 252
15441.62 287
15442.80 293
15443.97 256
15445.14 254
15446.32 266
15447.49 263
15448.67 295
15449.84 249
15451.02 264
15452.19 238
15453.37 246
15454.54 242
15455.72 253
15456.89 247
15458.07 269
15459.24 284
15460.42 302
15461.59 268
15462.77 256
15463.94 294
15465.12 271
15466.29 278
15467.47 259
15468.65 247
15469.82 290
15471.00 268
15472.17 249
15473.35 243
15474.52 253
15475.70 293
15476.88 291
15478.05 250
15479.23 250
15480.40 261
15481.58 305
15482.76 247
15483.93 245
15485.11 247
15486.28 261
15487.46 299
15488.64 253
15489.81 252
15490.99 274
15492.16 245
15493.34 255
15494.52 281
15495.69 290
15496.87 272
15498.05 267
15499.22 245
15500.40 270
15501.58 260
15502.75 297
15503.93 298
15505.11 275
15506.28 265
15507.46 262
15508.64 230
15509.82 254
15510.99 272
15512.17 299
15513.35 290
15514.52 276
15515.70 249
15516.88 272
15518.06 256
15519.23 259
15520.41 266
15521.59 249
15522.77 239
15523.94 290
15525.12 313
15526.30 281
15527.48 271
15528.65 260
15529.83 266
15531.01 261
15532.19 248
15533.37 276
15534.54 279
15535.72 282
15536.90 275
15538.08 240
15539.26 235
15540.44 254
15541.61 277
15542.79 272
15543.97 258
15545.15 281
15546.33 255
15547.51 263
15548.68 270
15549.86 254
15551.04 245
15552.22 259
15553.40 274
15554.58 285
15555.76 308
15556.93 333
15558.11 307
15559.29 290
15560.47 253
15561.65 260
15562.83 265
15564.01 333
15565.19 261
15566.37 268
15567.55 258
15568.73 284
15569.91 309
15571.08 309
15572.26 320
15573.44 284
15574.62 279
15575.80 302
15576.98 325
15578.16 273
15579.34 306
15580.52 297
15581.70 302
15582.88 283
15584.06 305
15585.24 302
15586.42 316
15587.60 286
15588.78 289
15589.96 306
15591.14 313
15592.32 329
15593.50 309
15594.68 306
15595.86 274
15597.04 314
15598.22 298
15599.40 300
15600.58 287
15601.76 280
15602.95 331
15604.13 318
15605.31 310
15606.49 272
15607.67 315
15608.85 339
15610.03 319
15611.21 317
15612.39 303
15613.57 329
15614.75 330
15615.93 330
15617.12 300
15618.30 310
15619.48 348
15620.66 314
15621.84 341
15623.02 358
15624.20 355
15625.38 329
15626.57 334
15627.75 303
15628.93 330
15630.11 355
15631.29 349
15632.47 363
15633.66 332
15634.84 328
15636.02 349
15637.20 350
15638.38 361
15639.57 352
15640.75 370
15641.93 354
15643.11 384
15644.29 367
15645.48 384
15646.66 352
15647.84 440
15649.02 417
15650.21 426
15651.39 409
15652.57 350
15653.75 398
15654.94 437
15656.12 406
15657.30 359
15658.48 410
15659.67 384
15660.85 416
15662.03 395
15663.22 391
15664.40 383
15665.58 332
15666.76 364
15667.95 409
15669.13 411
15670.31 396
15671.50 403
15672.68 408
15673.86 400
15675.05 380
15676.23 344
15677.41 362
15678.60 382
15679.78 348
15680.96 345
15682.15 367
15683.33 369
15684.51 333
15685.70 349
15686.88 361
15688.07 369
15689.25 358
15690.43 372
15691.62 375
15692.80 412
15693.99 386
15695.17 388
15696.35 378
15697.54 360
15698.72 362
15699.91 369
15701.09 390
15702.28 386
15703.46 387
15704.64 410
15705.83 356
15707.01 364
15708.20 403
15709.38 420
15710.57 413
15711.75 429
15712.94 426
15714.12 417
15715.31 383
15716.49 399
15717.68 447
15718.86 387
15720.05 372
15721.23 416
15722.42 401
15723.60 391
15724.79 420
15725.97 398
15727.16 414
15728.34 394
15729.53 433
15730.71 399
15731.90 428
15733.08 426
15734.27 339
15735.46 414
15736.64 400
15737.83 409
15739.01 400
15740.20 418
15741.39 453
15742.57 458
15743.76 406
15744.94 392
15746.13 389
15747.31 450
15748.50 435
15749.69 433
15750.87 404
15752.06 440
15753.25 458
15754.43 423
15755.62 391
15756.81 442
15757.99 461
15759.18 466
15760.36 414
15761.55 396
15762.74 414
15763.92 478
15765.11 446
15766.30 438
15767.49 454
15768.67 443
15769.86 455
15771.05 408
15772.23 389
15773.42 371
15774.61 385
15775.79 395
15776.98 418
15778.17 418
15779.36 408
15780.54 406
15781.73 392
15782.92 406
15784.11 431
15785.29 391
15786.48 381
15787.67 366
15788.86 348
15790.04 397
15791.23 387
15792.42 403
15793.61 389
15794.79 371
15795.98 380
15797.17 375
15798.36 397
15799.55 347
15800.73 374
15801.92 395
15803.11 370
15804.30 360
15805.49 356
15806.68 393
15807.86 383
15809.05 352
15810.24 381
15811.43 382
15812.62 392
15813.81 340
15815.00 328
15816.18 357
15817.37 331
15818.56 356
15819.75 348
15820.94 377
15822.13 358
15823.32 334
15824.51 319
15825.70 340
15826.88 300
15828.07 356
15829.26 334
15830.45 342
15831.64 320
15832.83 306
15834.02 339
15835.21 380
15836.40 343
15837.59 323
15838.78 346
15839.97 374
15841.16 362
15842.35 311
15843.54 313
15844.73 326
15845.92 370
15847.11 353
15848.30 322
15849.49 346
15850.68 290
15851.87 320
15853.06 361
15854.25 314
15855.44 292
15856.63 320
15857.82 338
15859.01 306
15860.20 309
15861.39 336
15862.58 332
15863.77 370
15864.96 358
15866.15 350
15867.34 356
15868.53 336
15869.72 341
15870.91 326
15872.10 360
15873.29 345
15874.48 307
15875.68 305
15876.87 329
15878.06 315
15879.25 351
15880.44 317
15881.63 355
15882.82 341
15884.01 342
15885.20 358
15886.40 349
15887.59 317
15888.78 318
15889.97 350
15891.16 353
15892.35 343
15893.54 340
15894.74 338
15895.93 351
15897.12 348
15898.31 320
15899.50 309
15900.70 374
15901.89 342
15903.08 361
15904.27 350
15905.46 351
15906.66 349
15907.85 382
15909.04 365
15910.23 391
15911.42 340
15912.62 379
15913.81 332
15915.00 332
15916.19 373
15917.39 358
15918.58 312
15919.77 347
15920.96 350
15922.16 366
15923.35 365
15924.54 334
15925.73 365
15926.93 352
15928.12 410
15929.31 387
15930.51 385
15931.70 351
15932.89 388
15934.09 353
15935.28 394
15936.47 332
15937.67 352
15938.86 360
15940.05 335
15941.25 339
15942.44 356
15943.63 358
15944.83 315
15946.02 326
15947.21 339
15948.41 356
15949.60 331
15950.79 335
15951.99 328
15953.18 295
15954.38 319
15955.57 346
15956.76 343
15957.96 305
15959.15 271
15960.35 287
15961.54 286
15962.73 293
15963.93 274
15965.12 256
15966.32 307
15967.51 294
15968.71 275
15969.90 277
15971.09 304
15972.29 274
15973.48 281
15974.68 254
15975.87 230
15977.07 230
15978.26 256
15979.46 293
15980.65 249
15981.85 298
15983.04 279
15984.24 288
15985.43 283
15986.63 251
15987.82 280
15989.02 279
15990.21 262
15991.41 271
15992.60 267
15993.80 241
15994.99 259
15996.19 257
15997.39 302
15998.58 242
15999.78 264
16000.97 282
16002.17 291
16003.36 232
16004.56 268
16005.76 271
16006.95 286
16008.15 267
16009.34 234
16010.54 274
16011.73 271
16012.93 259
16014.13 243
16015.32 220
16016.52 271
16017.72 256
16018.91 250
16020.11 231
16021.30 237
16022.50 250
16023.70 272
16024.89 277
16026.09 268
16027.29 250
16028.48 263
16029.68 253
16030.88 268
16032.07 253
16033.27 251
16034.47 248
16035.67 240
16036.86 240
16038.06 256
16039.26 206
16040.45 229
16041.65 241
16042.85 239
16044.04 240
16045.24 229
16046.44 237
16047.64 266
16048.83 253
16050.03 253
16051.23 234
16052.43 267
16053.62 242
16054.82 254
16056.02 230
16057.22 210
16058.42 219
16059.61 228
16060.81 234
16062.01 217
16063.21 249
16064.41 220
16065.60 225
16066.80 228
16068.00 234
16069.20 260
16070.40 282
16071.59 232
16072.79 284
16073.99 265
16075.19 248
16076.39 210
16077.59 250
16078.78 255
16079.98 228
16081.18 273
16082.38 258
16083.58 249
16084.78 242
16085.98 222
16087.18 260
16088.37 262
16089.57 259
16090.77 255
16091.97 243
16093.17 241
16094.37 249
16095.57 293
16096.77 258
16097.97 239
16099.17 279
16100.37 220
16101.57 228
16102.77 259
16103.96 247
16105.16 214
16106.36 243
16107.56 240
16108.76 218
16109.96 242
16111.16 237
16112.36 203
16113.56 224
16114.76 244
16115.96 228
16117.16 238
16118.36 229
16119.56 267
16120.76 230
16121.96 231
16123.16 228
16124.36 237
16125.56 223
16126.76 245
16127.96 225
16129.16 203
16130.37 248
16131.57 209
16132.77 202
16133.97 220
16135.17 231
16136.37 217
16137.57 236
16138.77 205
16139.97 229
16141.17 209
16142.37 223
16143.57 244
16144.77 205
16145.98 234
16147.18 251
16148.38 217
16149.58 226
16150.78 241
16151.98 214
16153.18 231
16154.38 202
16155.59 204
16156.79 226
16157.99 219
16159.19 201
16160.39 232
16161.59 222
16162.80 254
16164.00 210
16165.20 216
16166.40 254
16167.60 209
16168.80 235
16170.01 197
16171.21 236
16172.41 233
16173.61 238
16174.81 222
16176.02 241
16177.22 226
16178.42 233
16179.62 231
16180.83 239
16182.03 229
16183.23 217
16184.43 254
16185.64 242
16186.84 235
16188.04 240
16189.24 224
16190.45 216
16191.65 220
16192.85 221
16194.06 233
16195.26 235
16196.46 261
16197.66 224
16198.87 216
16200.07 212
16201.27 219
16202.48 220
16203.68 213
16204.88 219
16206.09 240
16207.29 230
16208.49 251
16209.70 247
16210.90 250
16212.10 221
16213.31 242
16214.51 271
16215.71 207
16216.92 236
16218.12 252
16219.33 250
16220.53 244
16221.73 242
16222.94 264
16224.14 237
16225.35 227
16226.55 240
16227.75 233
16228.96 234
16230.16 220
16231.37 212
16232.57 229
16233.77 240
16234.98 228
16236.18 223
16237.39 225
16238.59 252
16239.80 238
16241.00 250
16242.21 224
16243.41 253
16244.62 250
16245.82 249
16247.03 244
16248.23 223
16249.44 250
16250.64 245
16251.85 228
16253.05 228
16254.26 238
16255.46 281
16256.67 251
16257.87 253
16259.08 249
16260.28 248
16261.49 279
16262.69 255
16263.90 252
16265.10 234
16266.31 269
16267.51 261
16268.72 244
16269.93 222
16271.13 230
16272.34 241
16273.54 216
16274.75 239
16275.96 269
16277.16 279
16278.37 246
16279.57 247
16280.78 234
16281.99 238
16283.19 265
16284.40 273
16285.60 224
16286.81 264
16288.02 265
16289.22 249
16290.43 246
16291.64 224
16292.84 249
16294.05 249
16295.26 265
16296.46 252
16297.67 242
16298.88 281
16300.08 299
16301.29 270
16302.50 261
16303.70 272
16304.91 304
16306.12 200
16307.32 241
16308.53 278
16309.74 271
16310.95 263
16312.15 259
16313.36 278
16314.57 254
16315.78 256
16316.98 260
16318.19 247
16319.40 226
16320.61 278
16321.81 290
16323.02 273
16324.23 247
16325.44 263
16326.64 280
16327.85 247
16329.06 211
16330.27 239
16331.48 231
16332.68 227
16333.89 225
16335.10 228
16336.31 227
16337.52 246
16338.72 266
16339.93 257
16341.14 185
16342.35 235
16343.56 252
16344.77 207
16345.98 254
16347.18 245
16348.39 255
16349.60 238
16350.81 230
16352.02 224
16353.23 222
16354.44 243
16355.65 221
16356.85 213
16358.06 219
16359.27 223
16360.48 194
16361.69 205
16362.90 226
16364.11 215
16365.32 204
16366.53 215
16367.74 225
16368.95 240
16370.16 254
16371.36 237
16372.57 213
16373.78 214
16374.99 217
16376.20 196
16377.41 195
16378.62 207
16379.83 204
16381.04 221
16382.25 222
16383.46 210
16384.67 224
16385.88 233
16387.09 234
16388.30 183
16389.51 206
16390.72 214
16391.93 236
16393.14 222
16394.35 183
16395.56 228
16396.77 234
16397.98 192
16399.19 196
16400.41 177
16401.62 188
16402.83 239
16404.04 231
16405.25 190
16406.46 175
16407.67 243
16408.88 234
16410.09 221
16411.30 202
16412.51 212
16413.72 217
16414.94 195
16416.15 205
16417.36 213
16418.57 226
16419.78 228
16420.99 180
16422.20 223
16423.41 205
16424.63 216
16425.84 211
16427.05 210
16428.26 204
16429.47 224
16430.68 255
16431.90 221
16433.11 192
16434.32 180
16435.53 215
16436.74 207
16437.95 206
16439.17 219
16440.38 199
16441.59 210
16442.80 225
16444.01 207
16445.23 195
16446.44 212
16447.65 205
16448.86 208
16450.08 204
16451.29 189
16452.50 201
16453.71 197
16454.93 187
16456.14 196
16457.35 223
16458.56 236
16459.78 246
16460.99 214
16462.20 201
16463.42 216
16464.63 214
16465.84 216
16467.05 215
16468.27 202
16469.48 197
16470.69 201
16471.91 214
16473.12 181
16474.33 219
16475.55 223
16476.76 200
16477.97 193
16479.19 226
16480.40 230
16481.61 186
16482.83 214
16484.04 216
16485.25 240
16486.47 204
16487.68 232
16488.90 219
16490.11 225
16491.32 192
16492.54 203
16493.75 222
16494.97 222
16496.18 189
16497.39 193
16498.61 190
16499.82 200
16501.04 213
16502.25 223
16503.47 198
16504.68 201
16505.89 213
16507.11 192
16508.32 204
16509.54 183
16510.75 206
16511.97 214
16513.18 208
16514.40 192
16515.61 218
16516.83 214
16518.04 196
16519.26 229
16520.47 232
16521.69 237
16522.90 215
16524.12 204
16525.33 215
16526.55 226
16527.76 218
16528.98 243
16530.19 212
16531.41 233
16532.62 215
16533.84 226
16535.05 218
16536.27 208
16537.49 220
16538.70 233
16539.92 208
16541.13 181
16542.35 207
16543.56 210
16544.78 205
16546.00 210
16547.21 226
16548.43 194
16549.64 230
16550.86 221
16552.08 209
16553.29 201
16554.51 208
16555.73 221
16556.94 235
16558.16 226
16559.37 223
16560.59 202
16561.81 217
16563.02 208
16564.24 199
16565.46 237
16566.67 225
16567.89 203
16569.11 224
16570.32 260
16571.54 249
16572.76 203
16573.98 228
16575.19 238
16576.41 255
16577.63 228
16578.84 221
16580.06 232
16581.28 245
16582.50 265
16583.71 231
16584.93 256
16586.15 249
16587.36 274
16588.58 270
16589.80 274
16591.02 239
16592.24 210
16593.45 251
16594.67 228
16595.89 246
16597.11 290
16598.32 262
16599.54 268
16600.76 244
16601.98 242
16603.20 231
16604.41 252
16605.63 271
16606.85 208
16608.07 216
16609.29 213
16610.51 212
16611.72 266
16612.94 248
16614.16 247
16615.38 218
16616.60 223
16617.82 224
16619.03 213
16620.25 203
16621.47 211
16622.69 238
16623.91 242
16625.13 230
16626.35 202
16627.57 230
16628.79 211
16630.00 207
16631.22 189
16632.44 208
16633.66 236
16634.88 223
16636.10 179
16637.32 219
16638.54 248
16639.76 218
16640.98 194
16642.20 218
16643.42 198
16644.64 204
16645.86 227
16647.08 205
16648.30 207
16649.51 207
16650.73 240
16651.95 225
16653.17 200
16654.39 179
16655.61 230
16656.83 210
16658.05 218
16659.27 206
16660.49 176
16661.71 206
16662.93 205
16664.16 195
16665.38 193
16666.60 194
16667.82 233
16669.04 248
16670.26 255
16671.48 210
16672.70 225
16673.92 215
16675.14 225
16676.36 221
16677.58 186
16678.80 183
16680.02 244
16681.24 238
16682.46 203
16683.69 189
16684.91 203
16686.13 199
16687.35 183
16688.57 186
16689.79 219
16691.01 210
16692.23 213
16693.46 186
16694.68 205
16695.90 206
16697.12 207
16698.34 209
16699.56 223
16700.78 207
16702.01 215
16703.23 219
16704.45 194
16705.67 194
16706.89 211
16708.12 251
16709.34 202
16710.56 198
16711.78 214
16713.00 216
16714.23 231
16715.45 207
16716.67 221
16717.89 205
16719.11 208
16720.34 162
16721.56 195
16722.78 175
16724.00 192
16725.23 215
16726.45 226
16727.67 202
16728.89 200
16730.12 203
16731.34 201
16732.56 226
16733.79 247
16735.01 227
16736.23 212
16737.45 220
16738.68 213
16739.90 203
16741.12 208
16742.35 211
16743.57 206
16744.79 218
16746.02 188
16747.24 196
16748.46 209
16749.69 199
16750.91 199
16752.13 177
16753.36 184
16754.58 221
16755.80 224
16757.03 195
16758.25 171
16759.48 168
16760.70 194
16761.92 194
16763.15 204
16764.37 184
16765.60 220
16766.82 179
16768.04 197
16769.27 201
16770.49 190
16771.72 200
16772.94 196
16774.16 194
16775.39 201
16776.61 224
16777.84 190
16779.06 189
16780.29 184
16781.51 204
16782.74 215
16783.96 204
16785.19 196
16786.41 215
16787.64 199
16788.86 217
16790.09 210
16791.31 193
16792.54 188
16793.76 183
16794.99 224
16796.21 215
16797.44 198
16798.66 198
16799.89 210
16801.11 224
16802.34 204
16803.56 182
16804.79 216
16806.01 165
16807.24 174
16808.46 186
16809.69 189
16810.92 174
16812.14 188
16813.37 221
16814.59 187
16815.82 189
16817.04 208
16818.27 202
16819.50 210
16820.72 198
16821.95 218
16823.17 211
16824.40 184
16825.63 203
16826.85 226
16828.08 206
16829.31 250
16830.53 218
16831.76 245
16832.99 197
16834.21 220
16835.44 194
16836.67 235
16837.89 257
16839.12 230
16840.35 211
16841.57 199
16842.80 203
16844.03 211
16845.25 229
16846.48 233
16847.71 230
16848.93 217
16850.16 217
16851.39 193
16852.62 220
16853.84 210
16855.07 240
16856.30 241
16857.52 245
16858.75 245
16859.98 218
16861.21 203
16862.43 242
16863.66 255
16864.89 280
16866.12 226
16867.35 230
16868.57 259
16869.80 267
16871.03 270
16872.26 258
16873.48 274
16874.71 268
16875.94 262
16877.17 245
16878.40 290
16879.63 260
16880.85 281
16882.08 314
16883.31 299
16884.54 338
16885.77 291
16887.00 285
16888.22 284
16889.45 311
16890.68 290
16891.91 270
16893.14 312
16894.37 301
16895.60 297
16896.82 296
16898.05 324
16899.28 303
16900.51 276
16901.74 265
16902.97 300
16904.20 307
16905.43 286
16906.66 287
16907.89 255
16909.12 250
16910.34 293
16911.57 283
16912.80 283
16914.03 262
16915.26 247
16916.49 249
16917.72 247
16918.95 235
16920.18 247
16921.41 250
16922.64 210
16923.87 276
16925.10 257
16926.33 258
16927.56 232
16928.79 269
16930.02 252
16931.25 219
16932.48 224
16933.71 231
16934.94 233
16936.17 226
16937.40 225
16938.63 233
16939.86 239
16941.09 234
16942.32 219
16943.55 230
16944.78 228
16946.01 199
16947.24 221
16948.48 238
16949.71 220
16950.94 231
16952.17 218
16953.40 191
16954.63 221
16955.86 200
16957.09 248
16958.32 181
16959.55 223
16960.79 226
16962.02 245
16963.25 229
16964.48 207
16965.71 211
16966.94 189
16968.17 204
16969.40 234
16970.64 205
16971.87 195
16973.10 186
16974.33 175
16975.56 211
16976.79 222
16978.03 204
16979.26 208
16980.49 192
16981.72 223
16982.95 246
16984.19 234
16985.42 206
16986.65 217
16987.88 221
16989.11 207
16990.35 219
16991.58 222
16992.81 228
16994.04 215
16995.28 198
16996.51 217
16997.74 236
16998.97 215
17000.21 241
17001.44 186
17002.67 212
17003.90 224
17005.14 249
17006.37 214
17007.60 204
17008.84 201
17010.07 203
17011.30 230
17012.53 203
17013.77 187
17015.00 223
17016.23 225
17017.47 234
17018.70 202
17019.93 199
17021.17 217
17022.40 222
17023.63 188
17024.87 180
17026.10 202
17027.33 215
17028.57 198
17029.80 195
17031.04 157
17032.27 188
17033.50 210
17034.74 195
17035.97 197
17037.20 194
17038.44 180
17039.67 200
17040.91 204
17042.14 211
17043.37 205
17044.61 203
17045.84 190
17047.08 191
17048.31 177
17049.55 187
17050.78 177
17052.02 187
17053.25 191
17054.48 203
17055.72 192
17056.95 219
17058.19 214
17059.42 189
17060.66 166
17061.89 199
17063.13 189
17064.36 186
17065.60 188
17066.83 179
17068.07 179
17069.30 225
17070.54 214
17071.77 221
17073.01 169
17074.24 169
17075.48 178
17076.71 177
17077.95 189
17079.19 180
17080.42 221
17081.66 175
17082.89 154
17084.13 182
17085.36 187
17086.60 181
17087.83 157
17089.07 185
17090.31 177
17091.54 190
17092.78 204
17094.01 199
17095.25 193
17096.49 166
17097.72 199
17098.96 203
17100.19 169
17101.43 179
17102.67 176
17103.90 147
17105.14 180
17106.38 170
17107.61 207
17108.85 200
17110.09 177
17111.32 177
17112.56 181
17113.80 172
17115.03 184
17116.27 247
17117.51 185
17118.74 186
17119.98 168
17121.22 175
17122.45 184
17123.69 190
17124.93 187
17126.17 156
17127.40 170
17128.64 168
17129.88 186
17131.12 188
17132.35 157
17133.59 179
17134.83 190
17136.07 169
17137.30 126
17138.54 151
17139.78 174
17141.02 180
17142.25 159
17143.49 213
17144.73 203
17145.97 186
17147.20 181
17148.44 163
17149.68 181
17150.92 213
17152.16 199
17153.40 187
17154.63 169
17155.87 167
17157.11 191
17158.35 179
17159.59 174
17160.83 165
17162.06 185
17163.30 172
17164.54 184
17165.78 175
17167.02 164
17168.26 185
17169.50 187
17170.73 149
17171.97 182
17173.21 210
17174.45 179
17175.69 162
17176.93 163
17178.17 142
17179.41 175
17180.65 183
17181.89 162
17183.12 159
17184.36 170
17185.60 171
17186.84 175
17188.08 142
17189.32 164
17190.56 198
17191.80 194
17193.04 178
17194.28 182
17195.52 167
17196.76 201
17198.00 183
17199.24 179
17200.48 160
17201.72 153
17202.96 155
17204.20 164
17205.44 152
17206.68 170
17207.92 176
17209.16 180
17210.40 195
17211.64 196
17212.88 195
17214.12 161
17215.36 160
17216.60 169
17217.84 187
17219.08 171
17220.32 155
17221.56 163
17222.80 173
17224.04 174
17225.29 160
17226.53 207
17227.77 202
17229.01 216
17230.25 177
17231.49 177
17232.73 167
17233.97 177
17235.21 186
17236.45 166
17237.70 172
17238.94 190
17240.18 182
17241.42 193
17242.66 182
17243.90 178
17245.14 169
17246.39 186
17247.63 155
17248.87 156
17250.11 162
17251.35 169
17252.59 165
17253.84 137
17255.08 163
17256.32 178
17257.56 149
17258.80 178
17260.05 147
17261.29 189
17262.53 145
17263.77 164
17265.01 188
17266.26 162
17267.50 151
17268.74 165
17269.98 192
17271.23 170
17272.47 175
17273.71 187
17274.95 165
17276.20 176
17277.44 166
17278.68 174
17279.92 154
17281.17 148
17282.41 134
17283.65 164
17284.90 161
17286.14 139
17287.38 144
17288.62 162
17289.87 175
17291.11 178
17292.35 186
17293.60 201
17294.84 185
17296.08 192
17297.33 187
17298.57 131
17299.81 162
17301.06 181
17302.30 157
17303.54 134
17304.79 156
17306.03 124
17307.28 170
17308.52 167
17309.76 169
17311.01 151
17312.25 162
17313.49 154
17314.74 178
17315.98 168
17317.23 162
17318.47 171
17319.72 168
17320.96 159
17322.20 168
17323.45 185
17324.69 150
17325.94 134
17327.18 137
17328.43 148
17329.67 161
17330.91 179
17332.16 160
17333.40 180
17334.65 183
17335.89 161
17337.14 146
17338.38 162
17339.63 168
17340.87 153
17342.12 141
17343.36 162
17344.61 219
17345.85 164
17347.10 145
17348.34 166
17349.59 188
17350.83 194
17352.08 175
17353.33 168
17354.57 164
17355.82 162
17357.06 150
17358.31 164
17359.55 125
17360.80 152
17362.04 148
17363.29 139
17364.54 145
17365.78 169
17367.03 193
17368.27 178
17369.52 148
17370.77 131
17372.01 158
17373.26 155
17374.50 169
17375.75 172
17377.00 143
17378.24 158
17379.49 164
17380.74 161
17381.98 183
17383.23 143
17384.47 158
17385.72 169
17386.97 156
17388.21 155
17389.46 158
17390.71 174
17391.95 183
17393.20 161
17394.45 184
17395.70 181
17396.94 148
17398.19 170
17399.44 164
17400.68 150
17401.93 149
17403.18 186
17404.42 178
17405.67 156
17406.92 146
17408.17 167
17409.41 182
17410.66 169
17411.91 162
17413.16 158
17414.40 189
17415.65 158
17416.90 165
17418.15 138
17419.40 163
17420.64 190
17421.89 157
17423.14 170
17424.39 140
17425.63 192
17426.88 166
17428.13 152
17429.38 176
17430.63 130
17431.88 166
17433.12 150
17434.37 161
17435.62 153
17436.87 168
17438.12 164
17439.37 167
17440.61 173
17441.86 171
17443.11 192
17444.36 154
17445.61 179
17446.86 139
17448.11 163
17449.36 144
17450.60 161
17451.85 196
17453.10 157
17454.35 161
17455.60 177
17456.85 161
17458.10 174
17459.35 180
17460.60 181
17461.85 169
17463.10 163
17464.34 162
17465.59 152
17466.84 163
17468.09 166
17469.34 171
17470.59 161
17471.84 133
17473.09 177
17474.34 185
17475.59 151
17476.84 147
17478.09 143
17479.34 171
17480.59 204
17481.84 160
17483.09 167
17484.34 186
17485.59 192
17486.84 175
17488.09 190
17489.34 178
17490.59 177
17491.84 157
17493.09 168
17494.34 180
17495.59 169
17496.84 160
17498.10 154
17499.35 186
17500.60 158
17501.85 179
17503.10 183
17504.35 165
17505.60 147
17506.85 136
17508.10 155
17509.35 189
17510.60 202
17511.86 196
17513.11 137
17514.36 152
17515.61 188
17516.86 165
17518.11 170
17519.36 178
17520.61 175
17521.87 165
17523.12 174
17524.37 177
17525.62 195
17526.87 200
17528.12 202
17529.38 179
17530.63 172
17531.88 188
17533.13 196
17534.38 196
17535.63 197
17536.89 195
17538.14 181
17539.39 204
17540.64 199
17541.89 175
17543.15 179
17544.40 192
17545.65 193
17546.90 195
17548.16 186
17549.41 162
17550.66 183
17551.91 212
17553.17 208
17554.42 217
17555.67 203
17556.92 187
17558.18 192
17559.43 171
17560.68 180
17561.94 190
17563.19 182
17564.44 195
17565.69 195
17566.95 179
17568.20 171
17569.45 187
17570.71 211
17571.96 199
17573.21 168
17574.47 193
17575.72 189
17576.97 183
17578.23 187
17579.48 217
17580.73 199
17581.99 189
17583.24 194
17584.50 193
17585.75 191
17587.00 205
17588.26 169
17589.51 188
17590.76 203
17592.02 186
17593.27 172
17594.53 181
17595.78 180
17597.04 151
17598.29 186
17599.54 203
17600.80 168
17602.05 180
17603.31 194
17604.56 193
17605.82 174
17607.07 163
17608.32 165
17609.58 171
17610.83 180
17612.09 190
17613.34 167
17614.60 174
17615.85 210
17617.11 229
17618.36 190
17619.62 191
17620.87 183
17622.13 165
17623.38 194
17624.64 190
17625.89 180
17627.15 162
17628.40 154
17629.66 200
17630.91 180
17632.17 176
17633.43 205
17634.68 169
17635.94 156
17637.19 169
17638.45 163
17639.70 165
17640.96 176
17642.21 166
17643.47 177
17644.73 191
17645.98 185
17647.24 158
17648.49 174
17649.75 188
17651.01 195
17652.26 169
17653.52 154
17654.77 182
17656.03 175
17657.29 162
17658.54 169
17659.80 150
17661.06 193
17662.31 200
17663.57 179
17664.83 167
17666.08 155
17667.34 171
17668.60 161
17669.85 190
17671.11 177
17672.37 202
17673.62 194
17674.88 177
17676.14 143
17677.39 162
17678.65 191
17679.91 136
17681.17 164
17682.42 166
17683.68 179
17684.94 146
17686.19 157
17687.45 192
17688.71 186
17689.97 143
17691.22 160
17692.48 156
17693.74 177
17695.00 178
17696.26 175
17697.51 196
17698.77 174
17700.03 149
17701.29 175
17702.54 168
17703.80 165
17705.06 191
17706.32 174
17707.58 170
17708.83 155
17710.09 172
17711.35 163
17712.61 183
17713.87 166
17715.13 157
17716.38 152
17717.64 164
17718.90 196
17720.16 187
17721.42 172
17722.68 139
17723.94 164
17725.19 168
17726.45 146
17727.71 139
17728.97 161
17730.23 152
17731.49 157
17732.75 148
17734.01 166
17735.27 146
17736.53 161
17737.78 177
17739.04 159
17740.30 162
17741.56 154
17742.82 186
17744.08 161
17745.34 176
17746.60 137
17747.86 178
17749.12 180
17750.38 156
17751.64 129
17752.90 145
17754.16 190
17755.42 169
17756.68 167
17757.94 149
17759.20 141
17760.46 173
17761.72 159
17762.98 181
17764.24 155
17765.50 156
17766.76 167
17768.02 168
17769.28 135
17770.54 159
17771.80 193
17773.06 173
17774.32 171
17775.58 183
17776.84 186
17778.10 202
17779.36 152
17780.62 162
17781.88 145
17783.15 144
17784.41 140
17785.67 164
17786.93 157
17788.19 151
17789.45 168
17790.71 158
17791.97 159
17793.23 160
17794.49 164
17795.76 193
17797.02 163
17798.28 170
17799.54 173
17800.80 158
17802.06 164
17803.32 156
17804.59 139
17805.85 153
17807.11 164
17808.37 152
17809.63 197
17810.89 183
17812.16 141
17813.42 155
17814.68 164
17815.94 146
17817.20 159
17818.47 151
17819.73 162
17820.99 169
17822.25 183
17823.51 175
17824.78 175
17826.04 172
17827.30 145
17828.56 161
17829.83 180
17831.09 171
17832.35 145
17833.61 145
17834.88 179
17836.14 162
17837.40 137
17838.67 161
17839.93 147
17841.19 146
17842.45 161
17843.72 130
17844.98 146
17846.24 176
17847.51 159
17848.77 128
17850.03 132
17851.30 161
17852.56 162
17853.82 134
17855.09 129
17856.35 158
17857.61 169
17858.88 164
17860.14 138
17861.40 159
17862.67 157
17863.93 173
17865.19 164
17866.46 135
17867.72 136
17868.99 168
17870.25 142
17871.51 150
17872.78 151
17874.04 161
17875.31 152
17876.57 131
17877.83 136
17879.10 150
17880.36 145
17881.63 147
17882.89 162
17884.15 166
17885.42 155
17886.68 148
17887.95 150
17889.21 150
17890.48 150
17891.74 138
17893.01 116
17894.27 137
17895.54 167
17896.80 154
17898.07 160
17899.33 169
17900.60 168
17901.86 153
17903.13 152
17904.39 145
17905.66 137
17906.92 160
17908.19 145
17909.45 169
17910.72 167
17911.98 172
17913.25 168
17914.51 175
17915.78 147
17917.05 134
17918.31 158
17919.58 136
17920.84 141
17922.11 150
17923.37 146
17924.64 112
17925.91 149
17927.17 150
17928.44 133
17929.70 145
17930.97 142
17932.24 143
17933.50 152
17934.77 154
17936.03 173
17937.30 171
17938.57 155
17939.83 173
17941.10 134
17942.37 161
17943.63 161
17944.90 152
17946.17 146
17947.43 137
17948.70 183
17949.97 170
17951.23 141
17952.50 131
17953.77 154
17955.03 151
17956.30 131
17957.57 163
17958.83 150
17960.10 153
17961.37 133
17962.64 157
17963.90 153
17965.17 157
17966.44 154
17967.70 138
17968.97 131
17970.24 149
17971.51 155
17972.77 152
17974.04 134
17975.31 136
17976.58 154
17977.85 137
17979.11 107
17980.38 142
17981.65 132
17982.92 170
17984.18 121
17985.45 139
17986.72 153
17987.99 138
17989.26 146
17990.52 133
17991.79 154
17993.06 165
17994.33 153
17995.60 164
17996.87 174
17998.13 155
17999.40 160
18000.67 166
18001.94 153
18003.21 125
18004.48 150
18005.75 152
18007.02 156
18008.28 123
18009.55 143
18010.82 136
18012.09 141
18013.36 150
18014.63 153
18015.90 125
18017.17 117
18018.44 134
18019.71 136
18020.97 153
18022.24 141
18023.51 144
18024.78 132
18026.05 137
18027.32 151
18028.59 147
18029.86 168
18031.13 152
18032.40 151
18033.67 143
18034.94 149
18036.21 155
18037.48 147
18038.75 154
18040.02 147
18041.29 150
18042.56 142
18043.83 171
18045.10 135
18046.37 144
18047.64 168
18048.91 180
18050.18 159
18051.45 161
18052.72 162
18053.99 143
18055.26 167
18056.53 127
18057.80 134
18059.07 151
18060.34 146
18061.61 151
18062.88 180
18064.16 143
18065.43 152
18066.70 165
18067.97 156
18069.24 118
18070.51 151
18071.78 148
18073.05 164
18074.32 147
18075.59 149
18076.87 158
18078.14 125
18079.41 163
18080.68 162
18081.95 139
18083.22 125
18084.49 149
18085.77 148
18087.04 132
18088.31 141
18089.58 127
18090.85 168
18092.12 136
18093.40 120
18094.67 139
18095.94 174
18097.21 162
18098.48 138
18099.76 163
18101.03 151
18102.30 160
18103.57 145
18104.84 159
18106.12 134
18107.39 128
18108.66 139
18109.93 148
18111.21 133
18112.48 152
18113.75 168
18115.02 156
18116.30 149
18117.57 134
18118.84 159
18120.11 170
18121.39 200
18122.66 166
18123.93 171
18125.21 193
18126.48 166
18127.75 162
18129.02 190
18130.30 137
18131.57 148
18132.84 147
18134.12 181
18135.39 146
18136.66 161
18137.94 158
18139.21 159
18140.48 139
18141.76 188
18143.03 173
18144.31 168
18145.58 154
18146.85 147
18148.13 146
18149.40 148
18150.67 164
18151.95 175
18153.22 149
18154.50 115
18155.77 167
18157.04 158
18158.32 167
18159.59 133
18160.87 159
18162.14 148
18163.41 159
18164.69 143
18165.96 151
18167.24 133
18168.51 148
18169.79 193
18171.06 174
18172.34 201
18173.61 177
18174.89 157
18176.16 147
18177.43 179
18178.71 136
18179.98 154
18181.26 149
18182.53 129
18183.81 145
18185.08 167
18186.36 182
18187.63 187
18188.91 153
18190.18 155
18191.46 152
18192.74 135
18194.01 174
18195.29 178
18196.56 144
18197.84 166
18199.11 125
18200.39 157
18201.66 166
18202.94 152
18204.22 160
18205.49 177
18206.77 133
18208.04 164
18209.32 177
18210.59 175
18211.87 141
18213.15 147
18214.42 174
18215.70 177
18216.97 149
18218.25 150
18219.53 165
18220.80 157
18222.08 130
18223.36 149
18224.63 164
18225.91 148
18227.19 142
18228.46 125
18229.74 165
18231.02 151
18232.29 159
18233.57 148
18234.85 149
18236.12 176
18237.40 189
18238.68 160
18239.95 134
18241.23 150
18242.51 177
18243.78 169
18245.06 155
18246.34 139
18247.62 160
18248.89 148
18250.17 135
18251.45 157
18252.73 136
18254.00 185
18255.28 135
18256.56 149
18257.84 160
18259.11 152
18260.39 145
18261.67 144
18262.95 151
18264.22 130
18265.50 146
18266.78 159
18268.06 144
18269.34 150
18270.61 154
18271.89 164
18273.17 137
18274.45 158
18275.73 176
18277.01 167
18278.28 138
18279.56 137
18280.84 124
18282.12 144
18283.40 168
18284.68 146
18285.95 157
18287.23 136
18288.51 143
18289.79 175
18291.07 156
18292.35 164
18293.63 143
18294.91 137
18296.19 143
18297.46 132
18298.74 134
18300.02 143
18301.30 127
18302.58 129
18303.86 146
18305.14 150
18306.42 158
18307.70 158
18308.98 163
18310.26 135
18311.54 155
18312.82 132
18314.10 153
18315.37 132
18316.65 155
18317.93 157
18319.21 126
18320.49 125
18321.77 131
18323.05 158
18324.33 129
18325.61 132
18326.89 130
18328.17 148
18329.45 123
18330.73 126
18332.01 144
18333.29 156
18334.57 144
18335.86 124
18337.14 132
18338.42 153
18339.70 150
18340.98 145
18342.26 145
18343.54 141
18344.82 135
18346.10 148
18347.38 158
18348.66 167
18349.94 156
18351.22 149
18352.50 159
18353.78 135
18355.07 161
18356.35 135
18357.63 145
18358.91 144
18360.19 167
18361.47 185
18362.75 170
18364.03 141
18365.32 133
18366.60 161
18367.88 150
18369.16 167
18370.44 149
18371.72 167
18373.00 116
18374.29 137
18375.57 136
18376.85 156
18378.13 143
18379.41 126
18380.70 139
18381.98 139
18383.26 146
18384.54 143
18385.82 140
18387.11 133
18388.39 163
18389.67 138
18390.95 124
18392.23 145
18393.52 142
18394.80 140
18396.08 131
18397.36 156
18398.65 149
18399.93 156
18401.21 152
18402.50 132
18403.78 168
18405.06 143
18406.34 115
18407.63 113
18408.91 140
18410.19 141
18411.48 117
18412.76 132
18414.04 151
18415.32 154
18416.61 121
18417.89 119
18419.17 138
18420.46 122
18421.74 131
18423.02 125
18424.31 184
18425.59 146
18426.87 146
18428.16 119
18429.44 157
18430.73 158
18432.01 145
18433.29 161
18434.58 126
18435.86 122
18437.14 143
18438.43 125
18439.71 141
18441.00 151
18442.28 149
18443.56 154
18444.85 145
18446.13 154
18447.42 129
18448.70 146
18449.99 147
18451.27 132
18452.56 130
18453.84 159
18455.12 155
18456.41 162
18457.69 163
18458.98 151
18460.26 150
18461.55 167
18462.83 172
18464.12 162
18465.40 157
18466.69 150
18467.97 147
18469.26 133
18470.54 148
18471.83 131
18473.11 163
18474.40 166
18475.68 171
18476.97 156
18478.25 150
18479.54 180
18480.82 167
18482.11 127
18483.40 145
18484.68 174
18485.97 141
18487.25 148
18488.54 154
18489.82 141
18491.11 131
18492.39 179
18493.68 184
18494.97 136
18496.25 130
18497.54 152
18498.82 127
18500.11 153
18501.40 140
18502.68 165
18503.97 143
18505.26 148
18506.54 147
18507.83 155
18509.11 147
18510.40 134
18511.69 158
18512.97 135
18514.26 153
18515.55 139
18516.83 175
18518.12 163
18519.41 151
18520.69 189
18521.98 154
18523.27 139
18524.56 148
18525.84 158
18527.13 148
18528.42 144
18529.70 167
18530.99 139
18532.28 174
18533.57 142
18534.85 156
18536.14 137
18537.43 150
18538.71 140
18540.00 134
18541.29 158
18542.58 136
18543.86 129
18545.15 146
18546.44 142
18547.73 145
18549.02 157
18550.30 147
18551.59 140
18552.88 143
18554.17 124
18555.46 159
18556.74 135
18558.03 134
18559.32 156
18560.61 150
18561.90 148
18563.18 143
18564.47 149
18565.76 158
18567.05 157
18568.34 183
18569.63 159
18570.92 166
18572.20 152
18573.49 156
18574.78 128
18576.07 163
18577.36 149
18578.65 185
18579.94 176
18581.23 162
18582.51 144
18583.80 162
18585.09 188
18586.38 165
18587.67 169
18588.96 159
18590.25 135
18591.54 154
18592.83 179
18594.12 151
18595.41 133
18596.70 176
18597.99 187
18599.28 166
18600.57 184
18601.85 184
18603.14 193
18604.43 187
18605.72 160
18607.01 164
18608.30 193
18609.59 170
18610.88 176
18612.17 170
18613.46 149
18614.75 175
18616.04 185
18617.33 170
18618.62 168
18619.91 142
18621.20 145
18622.50 155
18623.79 195
18625.08 159
18626.37 184
18627.66 181
18628.95 166
18630.24 161
18631.53 174
18632.82 159
18634.11 181
18635.40 197
18636.69 185
18637.98 168
18639.27 157
18640.57 146
18641.86 161
18643.15 151
18644.44 182
18645.73 195
18647.02 176
18648.31 177
18649.60 130
18650.89 150
18652.19 136
18653.48 156
18654.77 179
18656.06 168
18657.35 166
18658.64 166
18659.94 161
18661.23 159
18662.52 154
18663.81 170
18665.10 174
18666.39 185
18667.69 157
18668.98 172
18670.27 168
18671.56 180
18672.85 161
18674.15 182
18675.44 176
18676.73 137
18678.02 154
18679.32 152
18680.61 148
18681.90 168
18683.19 156
18684.49 173
18685.78 169
18687.07 155
18688.36 163
18689.66 177
18690.95 135
18692.24 156
18693.53 162
18694.83 180
18696.12 155
18697.41 120
18698.71 150
18700.00 146
18701.29 151
18702.59 137
18703.88 173
18705.17 169
18706.47 167
18707.76 148
18709.05 135
18710.35 154
18711.64 152
18712.93 139
18714.23 130
18715.52 160
18716.81 160
18718.11 157
18719.40 162
18720.70 154
18721.99 146
18723.28 179
18724.58 172
18725.87 144
18727.16 130
18728.46 148
18729.75 131
18731.05 137
18732.34 150
18733.64 161
18734.93 156
18736.22 145
18737.52 147
18738.81 180
18740.11 140
18741.40 167
18742.70 200
18743.99 164
18745.29 158
18746.58 134
18747.87 137
18749.17 133
18750.46 128
18751.76 160
18753.05 165
18754.35 146
18755.64 141
18756.94 137
18758.23 139
18759.53 147
18760.82 164
18762.12 189
18763.42 152
18764.71 134
18766.01 157
18767.30 153
18768.60 146
18769.89 137
18771.19 153
18772.48 133
18773.78 147
18775.07 123
18776.37 124
18777.67 124
18778.96 136
18780.26 163
18781.55 161
18782.85 158
18784.15 150
18785.44 148
18786.74 140
18788.03 150
18789.33 138
18790.63 139
18791.92 165
18793.22 147
18794.52 174
18795.81 152
18797.11 141
18798.40 150
18799.70 170
18801.00 160
18802.29 137
18803.59 171
18804.89 160
18806.18 154
18807.48 153
18808.78 168
18810.07 143
18811.37 159
18812.67 160
18813.97 155
18815.26 149
18816.56 136
18817.86 134
18819.15 136
18820.45 141
18821.75 156
18823.05 148
18824.34 150
18825.64 158
18826.94 181
18828.24 171
18829.53 171
18830.83 146
18832.13 128
18833.43 152
18834.72 154
18836.02 132
18837.32 138
18838.62 161
18839.92 149
18841.21 166
18842.51 151
18843.81 165
18845.11 182
18846.41 142
18847.70 132
18849.00 155
18850.30 162
18851.60 146
18852.90 134
18854.20 127
18855.49 169
18856.79 144
18858.09 163
18859.39 132
18860.69 138
18861.99 152
18863.29 166
18864.58 137
18865.88 158
18867.18 157
18868.48 143
18869.78 160
18871.08 146
18872.38 138
18873.68 132
18874.98 156
18876.28 143
18877.57 159
18878.87 142
18880.17 154
18881.47 137
18882.77 163
18884.07 152
18885.37 133
18886.67 144
18887.97 155
18889.27 151
18890.57 144
18891.87 131
18893.17 145
18894.47 151
18895.77 166
18897.07 141
18898.37 123
18899.67 136
18900.97 156
18902.27 140
18903.57 117
18904.87 145
18906.17 155
18907.47 127
18908.77 140
18910.07 142
18911.37 142
18912.67 127
18913.97 127
18915.27 132
18916.57 145
18917.87 152
18919.17 136
18920.47 157
18921.78 160
18923.08 161
18924.38 136
18925.68 168
18926.98 148
18928.28 144
18929.58 168
18930.88 160
18932.18 172
18933.48 160
18934.79 133
18936.09 149
18937.39 127
18938.69 128
18939.99 104
18941.29 147
18942.59 138
18943.90 126
18945.20 133
18946.50 150
18947.80 115
18949.10 127
18950.40 146
18951.71 114
18953.01 127
18954.31 123
18955.61 156
18956.91 139
18958.21 135
18959.52 147
18960.82 156
18962.12 161
18963.42 123
18964.73 119
18966.03 133
18967.33 137
18968.63 133
18969.93 128
18971.24 118
18972.54 125
18973.84 129
18975.14 120
18976.45 121
18977.75 139
18979.05 121
18980.36 136
18981.66 129
18982.96 150
18984.26 126
18985.57 135
18986.87 146
18988.17 128
18989.48 148
18990.78 147
18992.08 150
18993.39 127
18994.69 141
18995.99 133
18997.30 146
18998.60 139
18999.90 117
19001.21 139
19002.51 132
19003.81 134
19005.12 140
19006.42 109
19007.72 125
19009.03 135
19010.33 126
19011.64 108
19012.94 120
19014.24 120
19015.55 113
19016.85 135
19018.16 125
19019.46 131
19020.76 131
19022.07 138
19023.37 164
19024.68 136
19025.98 139
19027.29 130
19028.59 149
19029.89 139
19031.20 151
19032.50 147
19033.81 128
19035.11 144
19036.42 145
19037.72 137
19039.03 130
19040.33 134
19041.64 124
19042.94 124
19044.25 129
19045.55 115
19046.86 130
19048.16 116
19049.47 124
19050.77 131
19052.08 145
19053.38 149
19054.69 128
19055.99 153
19057.30 125
19058.60 113
19059.91 122
19061.22 120
19062.52 126
19063.83 131
19065.13 152
19066.44 128
19067.74 118
19069.05 146
19070.36 143
19071.66 136
19072.97 118
19074.27 123
19075.58 131
19076.89 140
19078.19 143
19079.50 135
19080.80 123
19082.11 123
19083.42 119
19084.72 117
19086.03 128
19087.34 128
19088.64 142
19089.95 135
19091.26 112
19092.56 133
19093.87 133
19095.18 159
19096.48 136
19097.79 117
19099.10 130
19100.40 144
19101.71 117
19103.02 130
19104.32 140
19105.63 141
19106.94 122
19108.25 138
19109.55 125
19110.86 112
19112.17 136
19113.48 141
19114.78 141
19116.09 114
19117.40 146
19118.71 154
19120.01 136
19121.32 117
19122.63 125
19123.94 151
19125.24 141
19126.55 130
19127.86 132
19129.17 123
19130.47 130
19131.78 125
19133.09 117
19134.40 144
19135.71 143
19137.02 125
19138.32 128
19139.63 134
19140.94 121
19142.25 116
19143.56 111
19144.87 120
19146.17 120
19147.48 124
19148.79 119
19150.10 139
19151.41 136
19152.72 129
19154.03 132
19155.33 109
19156.64 129
19157.95 138
19159.26 151
19160.57 138
19161.88 122
19163.19 130
19164.50 132
19165.81 116
19167.12 115
19168.42 160
19169.73 118
19171.04 159
19172.35 140
19173.66 162
19174.97 117
19176.28 103
19177.59 132
19178.90 130
19180.21 114
19181.52 118
19182.83 113
19184.14 121
19185.45 128
19186.76 117
19188.07 140
19189.38 154
19190.69 132
19192.00 146
19193.31 128
19194.62 138
19195.93 132
19197.24 133
19198.55 133
19199.86 138
19201.17 161
19202.48 120
19203.79 125
19205.10 124
19206.41 148
19207.72 143
19209.03 132
19210.34 142
19211.66 122
19212.97 138
19214.28 136
19215.59 126
19216.90 164
19218.21 149
19219.52 147
19220.83 134
19222.14 132
19223.45 171
19224.77 125
19226.08 145
19227.39 133
19228.70 122
19230.01 111
19231.32 135
19232.63 138
19233.94 141
19235.26 146
19236.57 145
19237.88 140
19239.19 144
19240.50 136
19241.81 140
19243.13 158
19244.44 116
19245.75 127
19247.06 124
19248.37 135
19249.69 149
19251.00 132
19252.31 126
19253.62 102
19254.93 126
19256.25 125
19257.56 119
19258.87 125
19260.18 124
19261.50 116
19262.81 128
19264.12 134
19265.43 145
19266.75 153
19268.06 141
19269.37 158
19270.68 147
19272.00 137
19273.31 139
19274.62 125
19275.94 138
19277.25 132
19278.56 131
19279.88 132
19281.19 134
19282.50 130
19283.81 155
19285.13 123
19286.44 122
19287.75 134
19289.07 148
19290.38 138
19291.70 127
19293.01 142
19294.32 147
19295.64 126
19296.95 118
19298.26 119
19299.58 125
19300.89 136
19302.20 107
19303.52 138
19304.83 146
19306.15 112
19307.46 125
19308.77 123
19310.09 123
19311.40 110
19312.72 106
19314.03 106
19315.35 132
19316.66 139
19317.97 129
19319.29 113
19320.60 136
19321.92 128
19323.23 118
19324.55 137
19325.86 126
19327.18 121
19328.49 107
19329.81 144
19331.12 106
19332.44 120
19333.75 127
19335.07 124
19336.38 117
19337.70 139
19339.01 113
19340.33 129
19341.64 121
19342.96 111
19344.27 126
19345.59 113
19346.90 135
19348.22 140
19349.53 125
19350.85 140
19352.16 130
19353.48 113
19354.79 134
19356.11 127
19357.43 114
19358.74 108
19360.06 124
19361.37 137
19362.69 145
19364.01 118
19365.32 106
19366.64 113
19367.95 132
19369.27 120
19370.59 114
19371.90 162
19373.22 168
19374.53 152
19375.85 118
19377.17 101
19378.48 123
19379.80 131
19381.12 116
19382.43 113
19383.75 125
19385.07 122
19386.38 112
19387.70 126
19389.02 117
19390.33 109
19391.65 120
19392.97 130
19394.28 110
19395.60 103
19396.92 108
19398.24 132
19399.55 96
19400.87 108
19402.19 121
19403.50 134
19404.82 136
19406.14 124
19407.46 128
19408.77 133
19410.09 139
19411.41 108
19412.73 110
19414.04 122
19415.36 113
19416.68 109
19418.00 121
19419.32 131
19420.63 116
19421.95 106
19423.27 111
19424.59 112
19425.91 122
19427.22 161
19428.54 147
19429.86 117
19431.18 123
19432.50 119
19433.82 129
19435.13 161
19436.45 135
19437.77 128
19439.09 102
19440.41 119
19441.73 141
19443.04 156
19444.36 147
19445.68 124
19447.00 116
19448.32 128
19449.64 111
19450.96 135
19452.28 124
19453.60 147
19454.91 131
19456.23 110
19457.55 107
19458.87 113
19460.19 118
19461.51 115
19462.83 125
19464.15 123
19465.47 130
19466.79 158
19468.11 141
19469.43 126
19470.75 122
19472.07 142
19473.39 139
19474.71 125
19476.03 135
19477.35 124
19478.67 136
19479.99 122
19481.30 133
19482.62 137
19483.94 137
19485.27 130
19486.59 125
19487.91 154
19489.23 149
19490.55 129
19491.87 160
19493.19 156
19494.51 173
19495.83 121
19497.15 139
19498.47 151
19499.79 112
19501.11 115
19502.43 105
19503.75 135
19505.07 132
19506.39 154
19507.71 132
19509.03 122
19510.36 128
19511.68 129
19513.00 123
19514.32 110
19515.64 125
19516.96 160
19518.28 148
19519.60 129
19520.92 125
19522.25 145
19523.57 158
19524.89 123
19526.21 111
19527.53 110
19528.85 119
19530.17 122
19531.50 110
19532.82 111
19534.14 143
19535.46 142
19536.78 121
19538.11 110
19539.43 115
19540.75 107
19542.07 105
19543.39 104
19544.72 100
19546.04 144
19547.36 127
19548.68 136
19550.00 125
19551.33 136
19552.65 131
19553.97 136
19555.29 120
19556.62 121
19557.94 117
19559.26 118
19560.58 121
19561.91 125
19563.23 118
19564.55 98
19565.88 128
19567.20 114
19568.52 126
19569.84 121
19571.17 119
19572.49 112
19573.81 123
19575.14 129
19576.46 134
19577.78 111
19579.11 112
19580.43 118
19581.75 110
19583.08 109
19584.40 116
19585.72 117
19587.05 102
19588.37 109
19589.69 111
19591.02 129
19592.34 134
19593.67 143
19594.99 113
19596.31 124
19597.64 113
19598.96 131
19600.28 126
19601.61 116
19602.93 122
19604.26 131
19605.58 96
19606.91 120
19608.23 114
19609.55 120
19610.88 118
19612.20 133
19613.53 124
19614.85 117
19616.18 137
19617.50 107
19618.83 142
19620.15 106
19621.47 113
19622.80 121
19624.12 150
19625.45 132
19626.77 118
19628.10 140
19629.42 121
19630.75 126
19632.07 144
19633.40 142
19634.72 133
19636.05 118
19637.37 109
19638.70 116
19640.03 124
19641.35 125
19642.68 121
19644.00 136
19645.33 123
19646.65 124
19647.98 113
19649.30 128
19650.63 121
19651.96 126
19653.28 135
19654.61 104
19655.93 120
19657.26 123
19658.58 140
19659.91 109
19661.24 107
19662.56 113
19663.89 141
19665.22 133
19666.54 110
19667.87 133
19669.19 125
19670.52 124
19671.85 102
19673.17 125
19674.50 107
19675.83 147
19677.15 137
19678.48 147
19679.81 121
19681.13 113
19682.46 145
19683.79 113
19685.11 134
19686.44 125
19687.77 126
19689.09 121
19690.42 132
19691.75 121
19693.08 134
19694.40 115
19695.73 127
19697.06 97
19698.39 124
19699.71 122
19701.04 103
19702.37 102
19703.69 92
19705.02 123
19706.35 110
19707.68 121
19709.01 141
19710.33 133
19711.66 119
19712.99 163
19714.32 134
19715.64 149
19716.97 137
19718.30 138
19719.63 126
19720.96 120
19722.28 110
19723.61 122
19724.94 142
19726.27 119
19727.60 129
19728.93 118
19730.25 138
19731.58 130
19732.91 132
19734.24 115
19735.57 115
19736.90 113
19738.23 141
19739.55 100
19740.88 141
19742.21 125
19743.54 127
19744.87 120
19746.20 104
19747.53 115
19748.86 100
19750.19 125
19751.51 129
19752.84 106
19754.17 120
19755.50 124
19756.83 140
19758.16 96
19759.49 107
19760.82 127
19762.15 130
19763.48 140
19764.81 134
19766.14 146
19767.47 136
19768.80 124
19770.13 106
19771.46 109
19772.79 118
19774.12 122
19775.45 123
19776.78 129
19778.11 142
19779.44 109
19780.77 111
19782.10 92
19783.43 98
19784.76 111
19786.09 118
19787.42 126
19788.75 118
19790.08 125
19791.41 119
19792.74 106
19794.07 129
19795.40 133
19796.73 111
19798.06 139
19799.39 121
19800.72 116
19802.05 151
19803.39 127
19804.72 138
19806.05 130
19807.38 120
19808.71 104
19810.04 132
19811.37 114
19812.70 124
19814.03 124
19815.37 132
19816.70 134
19818.03 133
19819.36 141
19820.69 138
19822.02 119
19823.35 130
19824.69 132
19826.02 139
19827.35 110
19828.68 126
19830.01 116
19831.34 119
19832.68 113
19834.01 105
19835.34 140
19836.67 121
19838.00 129
19839.34 137
19840.67 119
19842.00 133
19843.33 134
19844.67 120
19846.00 133
19847.33 133
19848.66 131
19849.99 145
19851.33 107
19852.66 144
19853.99 143
19855.32 139
19856.66 137
19857.99 122
19859.32 138
19860.66 124
19861.99 132
19863.32 130
19864.65 125
19865.99 121
19867.32 127
19868.65 125
19869.99 132
19871.32 115
19872.65 121
19873.99 128
19875.32 139
19876.65 133
19877.99 127
19879.32 133
19880.65 138
19881.99 102
19883.32 108
19884.65 121
19885.99 129
19887.32 128
19888.66 137
19889.99 146
19891.32 144
19892.66 131
19893.99 124
19895.32 124
19896.66 142
19897.99 116
19899.33 112
19900.66 130
19902.00 118
19903.33 138
19904.66 120
19906.00 151
19907.33 120
19908.67 113
19910.00 126
19911.34 165
19912.67 133
19914.01 103
19915.34 116
19916.67 110
19918.01 134
19919.34 124
19920.68 110
19922.01 111
19923.35 112
19924.68 104
19926.02 131
19927.35 118
19928.69 97
19930.02 105
19931.36 126
19932.69 118
19934.03 112
19935.37 142
19936.70 118
19938.04 114
19939.37 133
19940.71 127
19942.04 126
19943.38 132
19944.71 127
19946.05 122
19947.39 127
19948.72 119
19950.06 122
19951.39 111
19952.73 119
19954.06 130
19955.40 126
19956.74 132
19958.07 97
19959.41 112
19960.74 140
19962.08 115
19963.42 130
19964.75 119
19966.09 118
19967.43 146
19968.76 132
19970.10 126
19971.44 125
19972.77 142
19974.11 140
19975.45 149
19976.78 124
19978.12 91
19979.46 120
19980.79 137
19982.13 130
19983.47 111
19984.80 129
19986.14 136
19987.48 122
19988.82 124
19990.15 129
19991.49 131
19992.83 140
19994.16 162
19995.50 139
19996.84 126
19998.18 132
19999.51 110
20000.85 158
20002.19 136
20003.53 147
20004.86 145
20006.20 139
20007.54 125
20008.88 130
20010.22 146
20011.55 165
20012.89 160
20014.23 113
20015.57 157
20016.91 140
20018.24 122
20019.58 138
20020.92 135
20022.26 122
20023.60 146
20024.93 130
20026.27 128
20027.61 137
20028.95 130
20030.29 151
20031.63 117
20032.97 144
20034.30 125
20035.64 117
20036.98 128
20038.32 120
20039.66 145
20041.00 108
20042.34 116
20043.68 137
20045.01 124
20046.35 116
20047.69 119
20049.03 145
20050.37 141
20051.71 131
20053.05 144
20054.39 168
20055.73 120
20057.07 143
20058.41 121
20059.75 130
20061.09 134
20062.43 148
20063.77 143
20065.11 125
20066.45 133
20067.79 151
20069.12 145
20070.46 150
20071.80 109
20073.14 127
20074.48 136
20075.82 134
20077.16 132
20078.50 133
20079.85 139
20081.19 147
20082.53 143
20083.87 133
20085.21 154
20086.55 118
20087.89 155
20089.23 149
20090.57 119
20091.91 117
20093.25 123
20094.59 138
20095.93 138
20097.27 147
20098.61 133
20099.95 133
20101.29 127
20102.64 108
20103.98 118
20105.32 140
20106.66 133
20108.00 148
20109.34 155
20110.68 153
20112.02 146
20113.36 120
20114.71 137
20116.05 113
20117.39 108
20118.73 130
20120.07 115
20121.41 128
20122.75 119
20124.10 138
20125.44 129
20126.78 103
20128.12 139
20129.46 127
