# Supplementary material for: MALDI-TOF MS typing enables the classification of brewing yeasts of the genus Saccharomyces to major beer styles
Source: PLoS One. 2017 Aug 9;12(8):e0181694. doi: 10.1371/journal.pone.0181694 (PMC5549903; doi:10.1371/journal.pone.0181694)
Supplement: S11 File — The directory includes 90 raw files and was zipped to “.zip”; the folder has three strains with 30 spectra per strain; S1 Text explains the raw files with an example and Table 1 represents the yeast strains used within the experiment. (ZIP) [file pone.0181694.s014.zip › 31-33/30338-503-OG-Ale-Ale-YPG-18h-E-E_2015-07-29_3_0_A9_1.dat]

2000.00 5424
2000.42 5664
2000.85 5920
2001.27 5785
2001.69 5745
2002.11 5893
2002.53 5759
2002.95 5426
2003.38 5092
2003.80 5052
2004.22 5368
2004.64 4875
2005.07 4913
2005.49 4747
2005.91 4660
2006.33 4473
2006.75 4648
2007.18 4792
2007.60 4456
2008.02 4847
2008.44 4435
2008.87 4144
2009.29 4540
2009.71 4833
2010.13 4588
2010.56 4294
2010.98 4200
2011.40 4158
2011.83 4199
2012.25 4068
2012.67 4168
2013.09 4034
2013.52 3998
2013.94 3951
2014.36 3893
2014.79 3912
2015.21 3931
2015.63 4126
2016.06 3990
2016.48 3816
2016.90 3804
2017.33 3851
2017.75 3997
2018.17 4087
2018.60 3843
2019.02 3988
2019.44 4149
2019.87 4041
2020.29 4039
2020.72 3892
2021.14 3956
2021.56 4017
2021.99 3983
2022.41 3954
2022.83 3965
2023.26 4091
2023.68 3925
2024.11 4010
2024.53 4083
2024.96 4132
2025.38 3916
2025.80 3675
2026.23 3792
2026.65 3915
2027.08 3830
2027.50 3944
2027.93 3843
2028.35 3796
2028.78 3707
2029.20 3869
2029.63 3978
2030.05 3823
2030.47 3724
2030.90 3942
2031.32 4140
2031.75 3902
2032.17 4205
2032.60 4178
2033.02 4064
2033.45 4060
2033.87 3986
2034.30 3903
2034.73 3951
2035.15 4040
2035.58 3926
2036.00 3885
2036.43 4236
2036.85 3900
2037.28 4025
2037.70 3940
2038.13 3957
2038.55 3955
2038.98 3809
2039.41 3986
2039.83 3780
2040.26 4155
2040.68 4073
2041.11 3968
2041.54 4017
2041.96 3873
2042.39 3902
2042.81 3950
2043.24 3799
2043.67 4004
2044.09 4053
2044.52 4113
2044.94 4020
2045.37 3984
2045.80 3684
2046.22 3692
2046.65 3950
2047.08 3761
2047.50 3686
2047.93 3799
2048.36 3946
2048.78 3573
2049.21 3741
2049.64 3940
2050.06 4069
2050.49 4224
2050.92 4126
2051.34 4498
2051.77 4169
2052.20 3932
2052.63 4332
2053.05 4037
2053.48 4108
2053.91 4236
2054.33 4490
2054.76 4666
2055.19 4296
2055.62 4031
2056.04 4365
2056.47 4290
2056.90 4123
2057.33 4128
2057.75 4084
2058.18 3922
2058.61 3900
2059.04 3972
2059.47 4128
2059.89 3910
2060.32 3881
2060.75 3690
2061.18 3674
2061.61 3805
2062.03 3668
2062.46 3668
2062.89 3942
2063.32 3916
2063.75 3896
2064.18 4207
2064.60 4428
2065.03 4969
2065.46 4968
2065.89 4896
2066.32 4847
2066.75 5037
2067.17 5284
2067.60 4924
2068.03 4925
2068.46 4795
2068.89 4692
2069.32 4436
2069.75 4558
2070.18 4541
2070.61 4263
2071.03 4389
2071.46 4684
2071.89 4735
2072.32 4336
2072.75 4513
2073.18 4657
2073.61 4342
2074.04 4371
2074.47 4428
2074.90 4287
2075.33 4416
2075.76 4000
2076.19 3943
2076.62 4131
2077.05 4081
2077.48 3960
2077.90 4204
2078.33 4352
2078.76 4309
2079.19 4580
2079.62 4749
2080.05 5105
2080.48 4919
2080.91 5171
2081.34 5393
2081.77 5595
2082.20 5477
2082.64 5237
2083.07 5605
2083.50 5487
2083.93 5262
2084.36 4946
2084.79 4543
2085.22 4661
2085.65 4669
2086.08 4193
2086.51 4037
2086.94 4180
2087.37 3987
2087.80 3982
2088.23 4016
2088.66 3900
2089.09 3981
2089.52 3825
2089.96 4012
2090.39 3895
2090.82 3783
2091.25 4042
2091.68 3800
2092.11 3955
2092.54 4037
2092.97 4014
2093.41 3716
2093.84 3835
2094.27 3842
2094.70 3822
2095.13 3876
2095.56 3807
2095.99 3674
2096.43 3979
2096.86 3944
2097.29 4095
2097.72 3996
2098.15 3838
2098.59 4004
2099.02 4266
2099.45 4223
2099.88 4322
2100.31 3929
2100.75 4028
2101.18 4217
2101.61 4006
2102.04 4070
2102.47 3770
2102.91 3800
2103.34 3751
2103.77 3886
2104.20 3906
2104.64 3863
2105.07 4014
2105.50 4166
2105.93 3890
2106.37 4023
2106.80 4203
2107.23 4621
2107.66 4754
2108.10 4818
2108.53 4543
2108.96 4784
2109.40 5002
2109.83 5311
2110.26 5350
2110.70 5335
2111.13 4886
2111.56 5389
2112.00 5536
2112.43 5012
2112.86 5293
2113.30 5077
2113.73 5453
2114.16 5214
2114.60 4962
2115.03 4586
2115.46 4686
2115.90 4730
2116.33 4512
2116.76 4393
2117.20 4163
2117.63 4145
2118.07 3810
2118.50 3844
2118.93 3923
2119.37 4001
2119.80 4437
2120.24 4018
2120.67 4003
2121.10 3929
2121.54 4003
2121.97 4028
2122.41 3808
2122.84 3945
2123.28 3758
2123.71 3682
2124.14 3595
2124.58 3705
2125.01 3568
2125.45 3777
2125.88 3562
2126.32 3643
2126.75 3663
2127.19 3588
2127.62 3635
2128.06 3566
2128.49 3672
2128.93 3621
2129.36 3508
2129.80 3830
2130.23 3769
2130.67 3726
2131.10 3621
2131.54 3688
2131.97 3653
2132.41 3695
2132.84 3934
2133.28 3940
2133.72 3848
2134.15 3761
2134.59 3747
2135.02 3585
2135.46 3555
2135.89 3803
2136.33 3666
2136.77 3631
2137.20 3772
2137.64 3638
2138.07 3850
2138.51 3851
2138.94 3604
2139.38 3837
2139.82 3907
2140.25 3712
2140.69 3754
2141.13 3608
2141.56 3631
2142.00 3704
2142.43 3876
2142.87 3627
2143.31 3533
2143.74 3784
2144.18 3544
2144.62 3623
2145.05 3750
2145.49 3657
2145.93 3785
2146.36 3575
2146.80 3495
2147.24 3960
2147.67 3660
2148.11 3723
2148.55 3963
2148.99 3860
2149.42 3874
2149.86 3879
2150.30 4240
2150.73 4224
2151.17 4427
2151.61 4419
2152.05 4150
2152.48 4253
2152.92 4374
2153.36 4393
2153.80 4370
2154.23 4186
2154.67 4245
2155.11 4370
2155.55 4202
2155.98 4217
2156.42 4401
2156.86 4706
2157.30 4924
2157.74 5185
2158.17 5123
2158.61 5121
2159.05 5098
2159.49 5729
2159.93 5666
2160.36 5393
2160.80 5629
2161.24 5654
2161.68 5154
2162.12 4710
2162.56 4637
2162.99 4708
2163.43 4678
2163.87 4520
2164.31 4140
2164.75 4094
2165.19 4009
2165.63 4050
2166.06 4070
2166.50 4185
2166.94 4351
2167.38 4260
2167.82 4216
2168.26 4276
2168.70 4332
2169.14 4364
2169.58 4407
2170.02 4365
2170.46 4481
2170.89 4313
2171.33 4217
2171.77 4468
2172.21 4239
2172.65 4361
2173.09 4609
2173.53 4491
2173.97 4738
2174.41 4931
2174.85 4928
2175.29 4753
2175.73 4877
2176.17 4912
2176.61 5007
2177.05 4863
2177.49 4558
2177.93 4778
2178.37 4874
2178.81 4376
2179.25 4090
2179.69 4402
2180.13 4404
2180.57 4247
2181.01 4172
2181.45 3957
2181.89 4030
2182.33 4020
2182.77 3886
2183.21 3793
2183.65 3900
2184.09 3864
2184.53 3885
2184.97 3882
2185.42 4003
2185.86 3898
2186.30 3811
2186.74 3973
2187.18 4037
2187.62 3933
2188.06 3812
2188.50 3838
2188.94 3735
2189.38 3785
2189.83 3854
2190.27 4207
2190.71 4052
2191.15 3878
2191.59 3983
2192.03 3895
2192.47 4065
2192.91 4288
2193.36 4033
2193.80 4163
2194.24 4394
2194.68 4430
2195.12 4726
2195.56 4592
2196.01 4950
2196.45 4678
2196.89 4555
2197.33 4562
2197.77 4831
2198.22 4825
2198.66 4779
2199.10 4758
2199.54 4615
2199.98 4717
2200.43 4590
2200.87 4658
2201.31 4189
2201.75 4147
2202.20 4286
2202.64 4220
2203.08 3988
2203.52 4044
2203.97 4326
2204.41 4335
2204.85 4211
2205.29 3874
2205.74 3954
2206.18 4359
2206.62 4282
2207.07 4385
2207.51 4283
2207.95 4166
2208.40 4248
2208.84 4464
2209.28 4475
2209.72 4794
2210.17 4848
2210.61 4681
2211.05 4800
2211.50 5017
2211.94 5159
2212.38 5417
2212.83 5335
2213.27 5232
2213.72 4923
2214.16 4738
2214.60 4656
2215.05 4566
2215.49 4455
2215.93 4403
2216.38 4283
2216.82 4262
2217.27 3922
2217.71 3739
2218.15 3726
2218.60 3832
2219.04 3813
2219.49 3931
2219.93 3980
2220.37 4086
2220.82 4018
2221.26 3898
2221.71 3796
2222.15 3890
2222.60 3732
2223.04 4061
2223.49 4302
2223.93 4366
2224.37 4460
2224.82 4665
2225.26 5018
2225.71 5319
2226.15 5870
2226.60 5442
2227.04 5976
2227.49 6002
2227.93 5731
2228.38 5787
2228.82 5188
2229.27 5136
2229.71 5131
2230.16 5002
2230.60 5252
2231.05 4795
2231.50 4773
2231.94 4800
2232.39 4749
2232.83 4803
2233.28 4688
2233.72 4544
2234.17 4666
2234.61 4492
2235.06 4594
2235.51 4725
2235.95 4427
2236.40 4162
2236.84 3922
2237.29 3968
2237.73 4002
2238.18 4075
2238.63 3825
2239.07 4109
2239.52 3917
2239.97 4094
2240.41 3863
2240.86 3778
2241.30 3932
2241.75 3867
2242.20 3814
2242.64 3680
2243.09 3635
2243.54 3989
2243.98 3877
2244.43 3868
2244.88 3780
2245.32 3856
2245.77 3717
2246.22 4088
2246.66 3785
2247.11 4028
2247.56 4018
2248.00 3897
2248.45 3959
2248.90 3753
2249.35 3766
2249.79 3854
2250.24 4168
2250.69 4012
2251.14 4132
2251.58 4001
2252.03 4094
2252.48 4146
2252.92 4050
2253.37 4076
2253.82 4247
2254.27 4229
2254.72 3835
2255.16 3774
2255.61 4119
2256.06 4199
2256.51 4139
2256.95 3828
2257.40 3754
2257.85 3595
2258.30 3752
2258.75 4070
2259.19 3996
2259.64 4518
2260.09 4929
2260.54 5532
2260.99 5956
2261.44 6808
2261.88 7117
2262.33 7722
2262.78 8358
2263.23 8210
2263.68 8419
2264.13 8552
2264.58 8368
2265.02 7661
2265.47 7106
2265.92 6188
2266.37 5874
2266.82 5548
2267.27 5474
2267.72 5209
2268.17 4882
2268.62 4910
2269.06 4499
2269.51 4701
2269.96 4677
2270.41 4522
2270.86 4336
2271.31 4522
2271.76 4459
2272.21 4337
2272.66 4556
2273.11 4302
2273.56 4352
2274.01 4322
2274.46 4054
2274.91 3978
2275.36 3951
2275.81 3923
2276.26 4118
2276.71 4028
2277.16 4072
2277.61 4164
2278.06 4200
2278.51 4061
2278.96 4083
2279.41 4471
2279.86 4723
2280.31 4505
2280.76 4658
2281.21 4804
2281.66 4911
2282.11 4815
2282.56 5057
2283.01 4960
2283.46 5147
2283.91 4898
2284.36 4654
2284.81 4557
2285.26 4382
2285.71 4337
2286.16 4122
2286.61 4094
2287.07 4307
2287.52 4286
2287.97 4200
2288.42 4270
2288.87 4406
2289.32 4565
2289.77 4976
2290.22 5219
2290.67 5773
2291.13 5709
2291.58 5489
2292.03 5194
2292.48 5145
2292.93 5086
2293.38 5121
2293.83 4925
2294.29 4711
2294.74 4381
2295.19 4225
2295.64 4215
2296.09 4468
2296.54 4290
2297.00 3960
2297.45 3855
2297.90 3875
2298.35 3785
2298.80 3854
2299.26 4053
2299.71 3986
2300.16 3927
2300.61 3892
2301.06 3885
2301.52 3964
2301.97 3801
2302.42 3938
2302.87 3975
2303.33 3897
2303.78 3915
2304.23 3870
2304.68 3689
2305.14 3735
2305.59 3661
2306.04 3692
2306.50 3909
2306.95 3999
2307.40 4062
2307.85 3753
2308.31 3910
2308.76 3996
2309.21 3774
2309.67 3907
2310.12 3706
2310.57 3964
2311.03 3968
2311.48 4156
2311.93 3879
2312.39 4008
2312.84 3726
2313.29 3972
2313.75 4153
2314.20 3829
2314.65 4010
2315.11 4038
2315.56 4025
2316.01 3737
2316.47 4000
2316.92 4545
2317.38 4033
2317.83 3930
2318.28 3929
2318.74 3788
2319.19 3937
2319.65 4329
2320.10 4486
2320.55 4595
2321.01 4354
2321.46 4450
2321.92 4401
2322.37 4491
2322.83 4683
2323.28 4928
2323.73 4968
2324.19 5199
2324.64 5493
2325.10 5593
2325.55 5614
2326.01 5414
2326.46 5683
2326.92 5365
2327.37 5301
2327.83 5264
2328.28 5146
2328.74 5194
2329.19 5030
2329.65 4904
2330.10 5322
2330.56 5346
2331.01 5148
2331.47 4719
2331.92 4855
2332.38 4790
2332.83 4405
2333.29 4447
2333.74 4393
2334.20 4415
2334.66 4120
2335.11 4190
2335.57 3917
2336.02 3972
2336.48 4326
2336.93 4385
2337.39 4385
2337.85 4366
2338.30 4580
2338.76 4606
2339.21 4840
2339.67 4841
2340.13 4929
2340.58 5011
2341.04 4715
2341.49 4837
2341.95 5073
2342.41 5029
2342.86 4992
2343.32 4820
2343.78 4911
2344.23 4822
2344.69 4729
2345.15 4696
2345.60 4791
2346.06 4859
2346.52 4892
2346.97 4904
2347.43 4829
2347.89 4989
2348.34 4918
2348.80 4745
2349.26 4931
2349.71 4854
2350.17 4784
2350.63 5124
2351.09 5219
2351.54 5375
2352.00 5471
2352.46 5527
2352.91 5547
2353.37 5394
2353.83 4769
2354.29 4733
2354.74 4553
2355.20 4522
2355.66 4330
2356.12 4359
2356.58 4335
2357.03 4208
2357.49 4151
2357.95 4117
2358.41 4495
2358.86 4073
2359.32 3974
2359.78 4175
2360.24 4250
2360.70 4492
2361.15 4287
2361.61 4112
2362.07 4381
2362.53 4163
2362.99 4259
2363.45 4049
2363.90 4018
2364.36 3961
2364.82 4080
2365.28 4007
2365.74 4289
2366.20 4258
2366.66 3943
2367.11 4026
2367.57 4252
2368.03 4299
2368.49 4379
2368.95 4264
2369.41 4594
2369.87 4208
2370.33 4374
2370.79 4447
2371.24 4679
2371.70 4789
2372.16 4674
2372.62 4583
2373.08 4386
2373.54 4637
2374.00 4660
2374.46 4386
2374.92 4704
2375.38 4547
2375.84 4386
2376.30 4418
2376.76 4132
2377.22 4208
2377.68 4343
2378.14 4383
2378.60 4230
2379.06 4148
2379.52 4099
2379.98 4190
2380.44 4221
2380.90 4211
2381.36 4027
2381.82 3783
2382.28 3801
2382.74 3838
2383.20 4111
2383.66 3931
2384.12 3707
2384.58 3644
2385.04 3774
2385.50 3679
2385.96 3731
2386.42 3673
2386.88 3633
2387.34 3771
2387.80 3655
2388.26 3843
2388.72 3775
2389.19 3836
2389.65 4014
2390.11 4137
2390.57 3972
2391.03 3878
2391.49 3844
2391.95 3897
2392.41 3898
2392.87 4016
2393.33 3948
2393.80 3823
2394.26 3708
2394.72 3546
2395.18 3765
2395.64 3887
2396.10 3820
2396.56 3884
2397.03 3980
2397.49 4048
2397.95 4106
2398.41 4065
2398.87 4166
2399.34 4239
2399.80 3997
2400.26 3928
2400.72 4056
2401.18 3882
2401.65 3492
2402.11 3391
2402.57 3533
2403.03 3528
2403.49 3468
2403.96 3604
2404.42 3561
2404.88 3594
2405.34 3423
2405.81 3384
2406.27 3459
2406.73 3660
2407.19 3788
2407.66 3744
2408.12 3855
2408.58 3897
2409.04 3882
2409.51 4068
2409.97 3915
2410.43 3850
2410.90 3847
2411.36 3770
2411.82 3661
2412.28 3700
2412.75 3874
2413.21 3559
2413.67 3790
2414.14 3869
2414.60 3696
2415.06 4053
2415.53 3826
2415.99 3967
2416.45 3996
2416.92 4014
2417.38 4233
2417.85 4221
2418.31 4170
2418.77 4257
2419.24 4105
2419.70 4074
2420.16 4393
2420.63 4446
2421.09 4615
2421.56 4686
2422.02 4519
2422.48 5226
2422.95 5387
2423.41 5208
2423.88 5323
2424.34 5147
2424.80 5503
2425.27 5562
2425.73 5592
2426.20 5389
2426.66 5466
2427.13 5571
2427.59 5500
2428.06 5274
2428.52 5378
2428.99 5191
2429.45 5091
2429.91 4888
2430.38 4606
2430.84 4523
2431.31 4350
2431.77 4128
2432.24 4063
2432.70 4157
2433.17 3872
2433.63 3868
2434.10 3835
2434.56 4059
2435.03 4015
2435.50 3839
2435.96 4020
2436.43 4117
2436.89 4156
2437.36 3742
2437.82 3887
2438.29 4110
2438.75 4269
2439.22 3963
2439.69 4105
2440.15 4038
2440.62 4025
2441.08 4275
2441.55 4332
2442.01 4520
2442.48 4218
2442.95 4156
2443.41 4274
2443.88 4224
2444.34 4049
2444.81 4001
2445.28 4221
2445.74 4051
2446.21 4019
2446.68 4169
2447.14 3879
2447.61 3875
2448.08 3945
2448.54 3840
2449.01 3763
2449.48 3914
2449.94 3755
2450.41 3685
2450.88 3799
2451.34 3835
2451.81 3982
2452.28 4173
2452.74 3859
2453.21 3988
2453.68 4014
2454.14 3920
2454.61 3924
2455.08 3734
2455.55 3624
2456.01 3514
2456.48 3626
2456.95 3540
2457.42 3492
2457.88 3646
2458.35 3635
2458.82 3614
2459.29 3601
2459.75 3522
2460.22 3583
2460.69 3733
2461.16 4003
2461.62 4073
2462.09 4046
2462.56 3768
2463.03 3831
2463.50 3785
2463.96 3766
2464.43 3812
2464.90 3816
2465.37 3879
2465.84 3930
2466.30 4003
2466.77 3825
2467.24 4105
2467.71 3931
2468.18 3837
2468.65 3813
2469.11 4205
2469.58 4065
2470.05 4279
2470.52 4075
2470.99 3861
2471.46 3766
2471.93 3850
2472.40 3777
2472.86 3526
2473.33 3387
2473.80 3607
2474.27 3361
2474.74 3268
2475.21 3287
2475.68 3406
2476.15 3315
2476.62 3443
2477.09 3302
2477.56 3160
2478.02 3302
2478.49 3567
2478.96 3462
2479.43 3462
2479.90 3766
2480.37 3466
2480.84 3555
2481.31 3487
2481.78 3368
2482.25 3453
2482.72 3490
2483.19 3668
2483.66 3851
2484.13 3773
2484.60 3723
2485.07 3486
2485.54 3821
2486.01 3776
2486.48 3689
2486.95 3547
2487.42 3931
2487.89 4140
2488.36 4335
2488.83 4191
2489.30 4147
2489.77 4440
2490.24 4520
2490.71 4372
2491.18 4513
2491.66 4149
2492.13 4227
2492.60 3919
2493.07 4034
2493.54 3982
2494.01 3793
2494.48 3692
2494.95 3622
2495.42 3647
2495.89 3315
2496.36 3323
2496.84 3517
2497.31 3895
2497.78 3379
2498.25 3304
2498.72 3238
2499.19 3333
2499.66 3429
2500.13 3304
2500.61 3216
2501.08 3213
2501.55 3389
2502.02 3242
2502.49 3332
2502.96 3596
2503.44 3540
2503.91 3369
2504.38 3638
2504.85 3803
2505.32 3575
2505.80 3471
2506.27 3627
2506.74 3856
2507.21 4114
2507.68 4182
2508.16 4147
2508.63 4324
2509.10 4336
2509.57 4324
2510.05 4055
2510.52 4140
2510.99 3929
2511.46 3765
2511.94 3788
2512.41 3802
2512.88 3875
2513.35 3771
2513.83 3603
2514.30 3633
2514.77 3551
2515.24 3573
2515.72 3653
2516.19 3611
2516.66 3551
2517.14 3867
2517.61 3860
2518.08 3609
2518.56 3742
2519.03 3797
2519.50 3654
2519.98 3726
2520.45 3518
2520.92 3626
2521.40 3595
2521.87 3611
2522.34 3755
2522.82 3530
2523.29 3482
2523.76 3467
2524.24 3558
2524.71 3781
2525.19 3735
2525.66 3899
2526.13 3828
2526.61 3839
2527.08 3724
2527.55 3660
2528.03 3657
2528.50 3777
2528.98 3520
2529.45 3629
2529.93 3579
2530.40 3434
2530.87 3496
2531.35 3522
2531.82 3406
2532.30 3528
2532.77 3507
2533.25 3373
2533.72 3417
2534.20 3242
2534.67 3272
2535.15 3530
2535.62 3535
2536.09 3599
2536.57 3839
2537.04 3625
2537.52 3613
2537.99 3744
2538.47 3774
2538.94 3857
2539.42 3832
2539.90 3793
2540.37 3779
2540.85 4000
2541.32 4177
2541.80 4151
2542.27 4120
2542.75 3988
2543.22 4032
2543.70 4172
2544.17 4165
2544.65 4065
2545.13 3924
2545.60 4178
2546.08 4056
2546.55 3990
2547.03 4171
2547.50 4081
2547.98 3980
2548.46 4121
2548.93 4236
2549.41 4407
2549.88 4424
2550.36 4175
2550.84 4390
2551.31 4266
2551.79 4738
2552.27 4686
2552.74 4560
2553.22 4602
2553.70 4713
2554.17 4756
2554.65 4721
2555.12 4596
2555.60 5187
2556.08 5157
2556.55 4928
2557.03 5169
2557.51 5632
2557.99 5373
2558.46 5234
2558.94 5101
2559.42 5027
2559.89 4502
2560.37 4137
2560.85 4353
2561.32 4456
2561.80 4237
2562.28 4037
2562.76 3981
2563.23 4142
2563.71 3842
2564.19 3875
2564.67 3778
2565.14 3909
2565.62 3977
2566.10 3871
2566.58 3952
2567.05 3914
2567.53 3713
2568.01 4146
2568.49 4462
2568.97 4099
2569.44 4139
2569.92 4249
2570.40 4143
2570.88 3729
2571.36 3635
2571.83 3672
2572.31 3638
2572.79 3568
2573.27 3691
2573.75 3697
2574.23 3592
2574.70 3596
2575.18 3619
2575.66 3427
2576.14 3588
2576.62 3764
2577.10 3604
2577.58 3286
2578.05 3425
2578.53 3547
2579.01 3552
2579.49 3666
2579.97 3711
2580.45 3919
2580.93 4001
2581.41 3923
2581.89 3983
2582.37 3903
2582.84 3942
2583.32 3917
2583.80 3783
2584.28 3675
2584.76 4100
2585.24 4078
2585.72 3662
2586.20 3881
2586.68 3814
2587.16 3777
2587.64 3754
2588.12 3592
2588.60 3284
2589.08 3480
2589.56 3339
2590.04 3300
2590.52 3575
2591.00 3484
2591.48 3428
2591.96 3447
2592.44 3615
2592.92 3418
2593.40 3607
2593.88 3671
2594.36 3969
2594.84 4084
2595.32 4441
2595.80 4294
2596.28 4569
2596.76 4522
2597.24 4700
2597.72 4928
2598.20 4635
2598.68 4590
2599.16 4473
2599.64 4353
2600.13 4373
2600.61 4081
2601.09 4034
2601.57 4022
2602.05 3994
2602.53 3776
2603.01 3722
2603.49 3556
2603.97 3673
2604.45 3633
2604.94 3583
2605.42 3520
2605.90 3431
2606.38 3402
2606.86 3467
2607.34 3796
2607.82 3535
2608.31 3781
2608.79 3878
2609.27 3824
2609.75 3822
2610.23 4104
2610.71 3928
2611.20 3969
2611.68 4013
2612.16 3924
2612.64 4032
2613.12 3861
2613.61 3744
2614.09 3816
2614.57 3863
2615.05 3813
2615.53 3927
2616.02 4028
2616.50 4015
2616.98 3895
2617.46 3769
2617.95 3794
2618.43 3607
2618.91 3869
2619.39 3823
2619.88 3773
2620.36 3903
2620.84 3713
2621.32 3655
2621.81 3681
2622.29 3690
2622.77 3504
2623.26 3586
2623.74 3702
2624.22 3659
2624.70 3571
2625.19 3463
2625.67 3512
2626.15 3525
2626.64 3532
2627.12 3575
2627.60 3414
2628.09 3557
2628.57 3556
2629.05 3521
2629.54 3597
2630.02 3736
2630.50 3825
2630.99 3788
2631.47 3846
2631.96 3667
2632.44 3569
2632.92 3722
2633.41 4100
2633.89 3818
2634.38 3773
2634.86 3824
2635.34 3907
2635.83 3759
2636.31 4054
2636.80 3991
2637.28 3779
2637.76 3798
2638.25 4048
2638.73 4014
2639.22 4204
2639.70 4070
2640.19 3880
2640.67 3641
2641.16 3710
2641.64 3873
2642.12 3611
2642.61 3412
2643.09 3356
2643.58 3426
2644.06 3575
2644.55 3696
2645.03 3548
2645.52 3590
2646.00 3493
2646.49 3657
2646.97 3413
2647.46 3597
2647.94 3774
2648.43 3802
2648.91 3645
2649.40 3721
2649.89 3716
2650.37 3716
2650.86 3794
2651.34 3858
2651.83 4032
2652.31 3843
2652.80 3656
2653.28 3627
2653.77 3870
2654.26 3725
2654.74 3656
2655.23 3343
2655.71 3525
2656.20 3494
2656.69 3662
2657.17 3834
2657.66 3865
2658.14 3742
2658.63 3835
2659.12 3711
2659.60 3907
2660.09 4012
2660.58 3864
2661.06 3859
2661.55 4009
2662.03 4416
2662.52 4361
2663.01 4408
2663.49 4886
2663.98 5450
2664.47 5378
2664.95 5507
2665.44 6436
2665.93 6535
2666.42 6545
2666.90 7629
2667.39 7586
2667.88 7529
2668.36 7381
2668.85 7423
2669.34 7402
2669.82 7044
2670.31 6543
2670.80 6836
2671.29 7254
2671.77 7459
2672.26 7644
2672.75 8141
2673.24 8473
2673.72 9190
2674.21 9336
2674.70 9505
2675.19 8725
2675.67 8173
2676.16 8104
2676.65 7438
2677.14 6748
2677.63 6003
2678.11 5342
2678.60 5390
2679.09 5046
2679.58 4897
2680.07 4954
2680.55 4899
2681.04 5005
2681.53 4900
2682.02 4896
2682.51 4998
2683.00 5171
2683.48 5136
2683.97 4801
2684.46 4889
2684.95 4986
2685.44 4744
2685.93 4644
2686.42 4775
2686.90 4706
2687.39 4489
2687.88 4256
2688.37 4019
2688.86 4175
2689.35 4127
2689.84 4031
2690.33 4037
2690.82 4193
2691.31 3963
2691.79 4118
2692.28 4339
2692.77 4038
2693.26 4014
2693.75 3981
2694.24 3997
2694.73 4420
2695.22 4457
2695.71 4165
2696.20 3995
2696.69 3803
2697.18 3941
2697.67 4129
2698.16 4150
2698.65 4152
2699.14 3923
2699.63 4008
2700.12 4300
2700.61 4005
2701.10 3681
2701.59 3921
2702.08 3670
2702.57 4015
2703.06 3514
2703.55 3667
2704.04 3551
2704.53 3511
2705.02 3509
2705.51 3684
2706.00 3556
2706.49 3594
2706.98 3513
2707.47 3579
2707.96 3597
2708.45 3635
2708.95 3423
2709.44 3378
2709.93 3471
2710.42 3457
2710.91 3634
2711.40 3703
2711.89 3826
2712.38 3746
2712.87 3830
2713.36 3693
2713.86 3475
2714.35 3230
2714.84 3491
2715.33 3554
2715.82 3493
2716.31 3398
2716.80 3277
2717.30 3284
2717.79 3043
2718.28 3132
2718.77 3097
2719.26 3199
2719.75 3527
2720.25 3601
2720.74 3314
2721.23 3472
2721.72 3583
2722.21 3876
2722.70 3694
2723.20 3724
2723.69 3821
2724.18 3833
2724.67 3772
2725.17 3750
2725.66 3335
2726.15 3521
2726.64 3609
2727.14 3593
2727.63 3363
2728.12 3251
2728.61 3146
2729.11 3317
2729.60 3424
2730.09 3605
2730.58 3686
2731.08 3453
2731.57 3560
2732.06 3515
2732.55 3372
2733.05 3493
2733.54 3611
2734.03 3514
2734.53 3448
2735.02 3585
2735.51 3714
2736.01 3971
2736.50 3890
2736.99 3855
2737.49 3740
2737.98 3831
2738.47 3825
2738.97 4072
2739.46 4571
2739.95 4488
2740.45 4282
2740.94 4169
2741.43 4536
2741.93 4477
2742.42 4087
2742.92 4181
2743.41 4198
2743.90 4072
2744.40 4063
2744.89 4043
2745.39 3836
2745.88 3619
2746.37 3563
2746.87 3681
2747.36 3498
2747.86 3394
2748.35 3503
2748.85 3550
2749.34 3212
2749.83 3442
2750.33 3354
2750.82 3537
2751.32 3620
2751.81 3486
2752.31 3421
2752.80 3217
2753.30 3383
2753.79 3512
2754.29 3588
2754.78 3553
2755.28 3857
2755.77 3893
2756.27 3600
2756.76 3654
2757.26 3884
2757.75 3782
2758.25 3824
2758.74 3614
2759.24 3604
2759.73 3619
2760.23 3852
2760.72 3908
2761.22 3638
2761.71 3498
2762.21 3361
2762.71 3581
2763.20 3341
2763.70 3358
2764.19 3565
2764.69 3498
2765.18 3590
2765.68 3389
2766.18 3275
2766.67 3193
2767.17 3270
2767.66 3454
2768.16 3452
2768.66 3078
2769.15 3403
2769.65 3431
2770.15 3263
2770.64 3099
2771.14 3441
2771.63 3544
2772.13 3278
2772.63 3301
2773.12 3383
2773.62 3515
2774.12 3520
2774.61 3507
2775.11 3524
2775.61 3629
2776.10 3893
2776.60 3781
2777.10 3737
2777.60 3996
2778.09 3816
2778.59 3718
2779.09 3643
2779.58 3880
2780.08 4013
2780.58 3564
2781.08 3940
2781.57 3808
2782.07 3759
2782.57 3766
2783.06 3852
2783.56 3959
2784.06 3928
2784.56 3750
2785.06 3871
2785.55 3974
2786.05 3771
2786.55 3674
2787.05 3422
2787.54 3625
2788.04 3370
2788.54 3539
2789.04 3371
2789.54 3357
2790.03 3249
2790.53 3376
2791.03 3145
2791.53 3200
2792.03 3501
2792.52 3685
2793.02 3541
2793.52 3941
2794.02 3955
2794.52 4660
2795.02 4849
2795.52 5788
2796.01 6037
2796.51 6752
2797.01 7417
2797.51 8100
2798.01 8400
2798.51 8486
2799.01 8235
2799.51 8195
2800.00 7799
2800.50 7403
2801.00 6837
2801.50 6001
2802.00 5380
2802.50 4899
2803.00 4907
2803.50 4511
2804.00 4508
2804.50 4432
2805.00 4369
2805.50 4550
2806.00 4512
2806.50 4580
2806.99 4773
2807.49 4621
2807.99 4627
2808.49 4761
2808.99 4724
2809.49 4805
2809.99 4682
2810.49 4715
2810.99 4809
2811.49 4653
2811.99 4501
2812.49 4314
2812.99 3939
2813.49 3959
2813.99 4112
2814.49 4059
2814.99 3610
2815.49 3556
2815.99 3727
2816.50 3619
2817.00 3860
2817.50 3462
2818.00 3532
2818.50 3599
2819.00 3384
2819.50 3268
2820.00 3447
2820.50 3572
2821.00 3298
2821.50 3400
2822.00 3544
2822.50 3641
2823.00 3648
2823.51 3567
2824.01 3504
2824.51 3776
2825.01 3933
2825.51 3742
2826.01 3759
2826.51 3954
2827.01 3791
2827.52 3825
2828.02 3834
2828.52 3518
2829.02 3615
2829.52 3441
2830.02 3096
2830.53 3267
2831.03 3378
2831.53 3140
2832.03 3256
2832.53 3365
2833.03 3297
2833.54 3438
2834.04 3453
2834.54 3457
2835.04 3204
2835.54 3109
2836.05 3659
2836.55 3409
2837.05 3393
2837.55 3652
2838.06 3521
2838.56 3670
2839.06 3455
2839.56 3421
2840.07 3469
2840.57 3587
2841.07 3560
2841.57 3616
2842.08 3535
2842.58 3353
2843.08 3402
2843.58 3452
2844.09 3557
2844.59 3481
2845.09 3246
2845.60 3317
2846.10 3248
2846.60 3128
2847.11 3427
2847.61 3389
2848.11 3050
2848.62 3268
2849.12 3224
2849.62 3163
2850.13 3151
2850.63 3345
2851.13 3246
2851.64 3351
2852.14 3244
2852.64 3084
2853.15 2994
2853.65 3230
2854.15 3202
2854.66 3242
2855.16 3212
2855.67 3358
2856.17 3446
2856.67 3485
2857.18 3456
2857.68 3294
2858.19 3377
2858.69 3395
2859.19 3280
2859.70 3356
2860.20 3399
2860.71 3549
2861.21 3724
2861.72 3462
2862.22 3208
2862.73 3142
2863.23 3112
2863.73 3269
2864.24 3045
2864.74 3203
2865.25 3354
2865.75 3594
2866.26 3337
2866.76 3215
2867.27 3086
2867.77 3251
2868.28 3437
2868.78 3419
2869.29 3218
2869.79 3255
2870.30 3459
2870.80 3651
2871.31 3577
2871.81 3529
2872.32 3525
2872.83 3755
2873.33 3527
2873.84 3820
2874.34 3724
2874.85 3663
2875.35 3815
2875.86 3765
2876.36 3790
2876.87 3752
2877.38 3776
2877.88 3782
2878.39 3836
2878.89 3889
2879.40 3629
2879.91 3936
2880.41 4061
2880.92 4062
2881.42 4220
2881.93 4143
2882.44 4478
2882.94 4752
2883.45 4527
2883.96 4841
2884.46 4720
2884.97 4855
2885.48 4531
2885.98 4510
2886.49 4371
2886.99 4292
2887.50 4105
2888.01 3968
2888.52 3870
2889.02 4189
2889.53 3993
2890.04 3936
2890.54 3752
2891.05 3667
2891.56 3514
2892.06 3534
2892.57 3539
2893.08 3529
2893.59 3840
2894.09 3757
2894.60 3593
2895.11 3666
2895.62 3973
2896.12 4095
2896.63 4230
2897.14 4422
2897.65 4491
2898.15 4612
2898.66 4436
2899.17 4333
2899.68 4076
2900.18 4304
2900.69 4109
2901.20 4077
2901.71 3804
2902.22 3782
2902.72 3895
2903.23 3983
2903.74 4018
2904.25 3769
2904.76 3988
2905.26 3882
2905.77 3759
2906.28 4046
2906.79 4018
2907.30 3841
2907.81 3718
2908.32 3755
2908.82 3798
2909.33 3832
2909.84 4093
2910.35 3888
2910.86 3794
2911.37 3765
2911.88 3637
2912.38 3599
2912.89 3732
2913.40 3676
2913.91 3737
2914.42 3888
2914.93 3962
2915.44 3769
2915.95 3820
2916.46 3688
2916.97 3944
2917.48 3768
2917.99 3638
2918.50 3935
2919.00 4114
2919.51 3946
2920.02 3965
2920.53 4271
2921.04 4496
2921.55 4848
2922.06 5038
2922.57 5501
2923.08 6184
2923.59 6493
2924.10 7546
2924.61 8342
2925.12 9116
2925.63 9905
2926.14 10234
2926.65 10606
2927.16 10891
2927.67 10768
2928.18 10278
2928.69 9264
2929.20 8649
2929.71 7561
2930.22 6391
2930.73 5795
2931.25 5150
2931.76 4892
2932.27 4287
2932.78 3912
2933.29 3844
2933.80 3602
2934.31 3621
2934.82 3557
2935.33 3438
2935.84 3754
2936.35 3695
2936.86 3469
2937.38 3494
2937.89 3717
2938.40 3562
2938.91 3343
2939.42 3546
2939.93 3549
2940.44 3466
2940.95 3259
2941.47 3357
2941.98 3477
2942.49 3444
2943.00 3341
2943.51 3532
2944.02 3566
2944.53 3470
2945.05 3501
2945.56 3818
2946.07 3698
2946.58 3517
2947.09 3647
2947.61 3866
2948.12 3828
2948.63 3775
2949.14 3679
2949.65 3909
2950.17 3670
2950.68 3775
2951.19 3870
2951.70 3997
2952.22 4021
2952.73 3720
2953.24 3700
2953.75 3954
2954.27 4189
2954.78 4202
2955.29 4157
2955.80 4118
2956.32 3794
2956.83 4008
2957.34 3644
2957.85 3719
2958.37 3578
2958.88 3451
2959.39 3408
2959.91 3507
2960.42 3425
2960.93 3418
2961.45 3394
2961.96 3508
2962.47 3667
2962.99 3875
2963.50 3837
2964.01 3528
2964.53 3534
2965.04 3860
2965.55 3691
2966.07 3582
2966.58 3724
2967.09 3890
2967.61 3999
2968.12 3886
2968.63 3625
2969.15 3567
2969.66 3721
2970.18 3754
2970.69 3362
2971.20 3245
2971.72 3164
2972.23 3270
2972.75 3272
2973.26 3379
2973.78 3003
2974.29 3263
2974.80 3432
2975.32 3427
2975.83 3520
2976.35 3403
2976.86 3493
2977.38 3260
2977.89 3281
2978.41 3321
2978.92 3379
2979.43 3305
2979.95 3427
2980.46 3533
2980.98 3330
2981.49 3511
2982.01 3794
2982.52 3740
2983.04 3828
2983.55 3691
2984.07 3721
2984.58 3877
2985.10 3855
2985.61 3868
2986.13 3860
2986.65 3665
2987.16 3753
2987.68 3671
2988.19 3835
2988.71 3676
2989.22 3701
2989.74 3877
2990.25 3791
2990.77 3572
2991.29 3759
2991.80 3873
2992.32 3872
2992.83 4160
2993.35 4409
2993.86 4632
2994.38 4595
2994.90 4616
2995.41 4894
2995.93 5124
2996.45 5501
2996.96 5637
2997.48 5834
2997.99 6043
2998.51 6051
2999.03 5813
2999.54 6117
3000.06 6113
3000.58 6042
3001.09 5890
3001.61 5848
3002.13 6166
3002.64 6297
3003.16 6516
3003.68 6964
3004.19 7113
3004.71 6968
3005.23 7132
3005.74 6907
3006.26 6761
3006.78 6035
3007.30 6130
3007.81 5784
3008.33 5165
3008.85 4719
3009.36 4485
3009.88 4141
3010.40 3833
3010.92 4033
3011.43 3751
3011.95 3525
3012.47 3687
3012.99 3742
3013.50 3473
3014.02 3401
3014.54 3783
3015.06 3877
3015.58 3829
3016.09 3757
3016.61 3829
3017.13 3934
3017.65 3655
3018.17 3836
3018.68 3818
3019.20 3815
3019.72 3763
3020.24 3877
3020.76 3906
3021.28 3899
3021.79 4013
3022.31 4132
3022.83 3915
3023.35 3820
3023.87 4097
3024.39 4029
3024.90 3903
3025.42 3959
3025.94 4050
3026.46 4157
3026.98 4194
3027.50 3960
3028.02 3970
3028.54 3826
3029.06 3743
3029.57 3915
3030.09 3685
3030.61 3605
3031.13 3553
3031.65 3612
3032.17 3574
3032.69 3714
3033.21 3528
3033.73 3656
3034.25 3621
3034.77 3526
3035.29 3860
3035.81 3714
3036.33 3730
3036.85 3720
3037.37 3749
3037.89 3674
3038.40 3580
3038.92 3447
3039.44 3459
3039.96 3596
3040.48 3529
3041.00 3689
3041.52 3571
3042.04 3620
3042.56 3466
3043.09 3084
3043.61 3260
3044.13 3376
3044.65 3661
3045.17 3658
3045.69 3455
3046.21 3481
3046.73 3388
3047.25 3080
3047.77 3088
3048.29 3111
3048.81 3423
3049.33 3225
3049.85 3214
3050.37 3088
3050.89 3145
3051.41 3206
3051.94 3248
3052.46 3137
3052.98 3193
3053.50 3502
3054.02 3498
3054.54 3381
3055.06 3286
3055.58 3465
3056.10 3453
3056.63 3289
3057.15 3263
3057.67 3256
3058.19 3227
3058.71 3306
3059.23 3327
3059.76 3339
3060.28 3257
3060.80 3335
3061.32 3742
3061.84 3526
3062.36 3638
3062.89 3810
3063.41 3603
3063.93 3810
3064.45 4119
3064.97 4231
3065.50 4092
3066.02 4131
3066.54 4226
3067.06 4366
3067.58 4653
3068.11 4636
3068.63 4899
3069.15 4720
3069.67 4669
3070.20 4384
3070.72 4287
3071.24 4149
3071.76 4047
3072.29 3942
3072.81 4160
3073.33 3883
3073.86 3719
3074.38 3542
3074.90 3437
3075.42 3470
3075.95 3605
3076.47 3603
3076.99 3546
3077.52 3626
3078.04 3586
3078.56 3648
3079.09 4020
3079.61 4048
3080.13 4167
3080.66 4070
3081.18 3969
3081.70 4141
3082.23 4104
3082.75 4303
3083.27 4228
3083.80 4005
3084.32 4133
3084.85 3980
3085.37 3997
3085.89 4068
3086.42 4086
3086.94 3656
3087.46 3901
3087.99 3962
3088.51 3844
3089.04 4109
3089.56 4214
3090.09 4175
3090.61 3936
3091.13 3766
3091.66 4264
3092.18 4036
3092.71 4035
3093.23 3820
3093.76 4035
3094.28 4045
3094.81 4202
3095.33 4279
3095.85 4305
3096.38 4371
3096.90 4229
3097.43 4339
3097.95 4503
3098.48 4276
3099.00 4286
3099.53 4594
3100.05 4878
3100.58 5624
3101.10 6621
3101.63 7368
3102.15 8394
3102.68 9702
3103.21 10174
3103.73 11223
3104.26 12088
3104.78 12135
3105.31 12565
3105.83 11388
3106.36 10573
3106.88 9931
3107.41 8724
3107.94 8112
3108.46 7849
3108.99 7526
3109.51 8262
3110.04 8664
3110.56 8643
3111.09 9419
3111.62 10249
3112.14 10646
3112.67 10761
3113.19 10515
3113.72 9983
3114.25 9614
3114.77 8793
3115.30 7813
3115.83 7533
3116.35 6581
3116.88 6351
3117.41 5911
3117.93 5195
3118.46 4929
3118.99 4808
3119.51 4988
3120.04 4790
3120.57 4842
3121.09 4854
3121.62 4829
3122.15 4642
3122.67 4538
3123.20 4478
3123.73 4565
3124.25 4392
3124.78 4344
3125.31 4331
3125.84 4470
3126.36 4680
3126.89 4753
3127.42 4846
3127.95 4475
3128.47 4641
3129.00 4869
3129.53 4674
3130.06 4706
3130.58 4796
3131.11 5038
3131.64 5148
3132.17 5132
3132.69 5532
3133.22 5820
3133.75 5903
3134.28 5754
3134.81 5873
3135.33 6203
3135.86 6253
3136.39 6379
3136.92 6177
3137.45 6007
3137.97 5827
3138.50 5501
3139.03 5599
3139.56 5984
3140.09 5433
3140.62 5251
3141.15 5099
3141.67 4874
3142.20 4865
3142.73 4754
3143.26 4625
3143.79 4690
3144.32 4551
3144.85 4692
3145.38 4862
3145.90 4903
3146.43 4759
3146.96 4868
3147.49 4561
3148.02 4436
3148.55 4389
3149.08 4794
3149.61 4820
3150.14 4601
3150.67 4626
3151.20 4407
3151.73 4301
3152.25 4474
3152.78 4811
3153.31 4499
3153.84 4442
3154.37 4073
3154.90 4155
3155.43 4282
3155.96 4362
3156.49 4322
3157.02 4386
3157.55 4478
3158.08 4680
3158.61 4556
3159.14 4293
3159.67 4488
3160.20 3940
3160.73 4005
3161.26 4083
3161.79 3934
3162.32 3781
3162.85 3759
3163.38 3826
3163.91 3806
3164.44 3737
3164.98 3760
3165.51 3919
3166.04 3783
3166.57 3748
3167.10 3603
3167.63 3699
3168.16 3813
3168.69 3491
3169.22 3617
3169.75 3868
3170.28 3839
3170.81 3862
3171.35 3972
3171.88 3962
3172.41 4072
3172.94 4164
3173.47 4239
3174.00 4418
3174.53 4528
3175.06 4733
3175.60 4659
3176.13 4606
3176.66 4289
3177.19 4588
3177.72 4720
3178.25 4240
3178.78 3938
3179.32 4045
3179.85 3991
3180.38 3829
3180.91 3624
3181.44 3689
3181.98 3655
3182.51 3729
3183.04 3668
3183.57 3645
3184.10 3705
3184.64 3659
3185.17 3712
3185.70 3783
3186.23 3557
3186.77 3404
3187.30 3500
3187.83 3581
3188.36 3814
3188.90 3499
3189.43 3455
3189.96 3499
3190.49 3809
3191.03 3736
3191.56 3679
3192.09 3849
3192.62 3887
3193.16 3852
3193.69 4008
3194.22 4031
3194.76 3981
3195.29 4328
3195.82 4345
3196.36 4374
3196.89 4721
3197.42 4635
3197.96 4766
3198.49 4724
3199.02 4644
3199.56 4628
3200.09 4610
3200.62 4569
3201.16 4588
3201.69 4548
3202.22 4026
3202.76 4014
3203.29 3968
3203.82 3562
3204.36 3677
3204.89 3752
3205.43 3438
3205.96 3520
3206.49 3635
3207.03 3364
3207.56 3372
3208.10 3362
3208.63 3478
3209.16 3502
3209.70 3576
3210.23 3443
3210.77 3219
3211.30 3446
3211.84 3559
3212.37 3479
3212.91 3620
3213.44 3746
3213.97 3736
3214.51 3802
3215.04 3781
3215.58 3553
3216.11 3602
3216.65 3629
3217.18 3519
3217.72 3441
3218.25 3507
3218.79 3252
3219.32 3359
3219.86 3513
3220.39 3689
3220.93 3417
3221.46 3339
3222.00 3660
3222.53 3813
3223.07 3867
3223.61 3852
3224.14 3818
3224.68 3948
3225.21 3974
3225.75 4107
3226.28 3953
3226.82 3938
3227.36 3708
3227.89 3821
3228.43 3621
3228.96 3419
3229.50 3578
3230.03 3586
3230.57 3562
3231.11 3561
3231.64 3521
3232.18 3543
3232.71 3465
3233.25 3612
3233.79 3428
3234.32 3512
3234.86 3459
3235.40 3352
3235.93 3382
3236.47 3630
3237.01 3615
3237.54 3632
3238.08 3720
3238.62 3606
3239.15 3687
3239.69 3482
3240.23 3813
3240.76 3890
3241.30 3732
3241.84 4037
3242.37 3463
3242.91 3601
3243.45 3651
3243.99 3577
3244.52 3521
3245.06 3546
3245.60 3243
3246.13 3371
3246.67 3508
3247.21 3055
3247.75 3107
3248.28 3133
3248.82 3455
3249.36 3366
3249.90 3394
3250.43 3493
3250.97 3495
3251.51 3765
3252.05 3585
3252.59 3568
3253.12 3559
3253.66 3472
3254.20 3751
3254.74 3525
3255.28 3629
3255.81 3850
3256.35 3848
3256.89 3769
3257.43 3800
3257.97 3978
3258.50 3842
3259.04 4038
3259.58 4209
3260.12 4457
3260.66 4889
3261.20 4896
3261.74 5098
3262.27 5314
3262.81 5660
3263.35 5777
3263.89 5624
3264.43 5772
3264.97 6136
3265.51 6579
3266.05 7080
3266.58 7489
3267.12 7717
3267.66 7681
3268.20 7543
3268.74 7542
3269.28 7421
3269.82 7173
3270.36 6963
3270.90 6521
3271.44 5832
3271.98 5382
3272.52 5128
3273.06 4713
3273.60 4402
3274.14 4107
3274.67 4256
3275.21 4244
3275.75 4151
3276.29 4245
3276.83 4145
3277.37 4121
3277.91 4387
3278.45 4457
3278.99 4517
3279.53 4525
3280.07 4539
3280.61 4569
3281.15 4574
3281.69 4483
3282.23 4890
3282.78 5240
3283.32 4936
3283.86 5025
3284.40 5111
3284.94 5205
3285.48 5176
3286.02 5321
3286.56 4961
3287.10 4736
3287.64 4942
3288.18 5134
3288.72 5012
3289.26 4606
3289.80 4373
3290.34 4370
3290.89 4590
3291.43 4708
3291.97 5042
3292.51 4758
3293.05 5137
3293.59 5906
3294.13 6055
3294.67 6209
3295.22 6554
3295.76 6764
3296.30 6875
3296.84 6996
3297.38 6859
3297.92 6415
3298.46 6258
3299.01 5483
3299.55 5581
3300.09 5374
3300.63 4897
3301.17 4603
3301.71 4300
3302.26 4216
3302.80 4171
3303.34 4437
3303.88 4085
3304.42 4372
3304.97 4289
3305.51 4113
3306.05 4077
3306.59 3934
3307.14 4303
3307.68 4375
3308.22 4277
3308.76 4482
3309.31 4464
3309.85 4231
3310.39 4289
3310.93 4376
3311.48 4160
3312.02 4319
3312.56 4565
3313.10 4547
3313.65 4453
3314.19 4674
3314.73 5187
3315.28 5599
3315.82 5696
3316.36 5924
3316.91 5967
3317.45 6143
3317.99 6507
3318.54 6549
3319.08 5918
3319.62 5749
3320.17 5262
3320.71 5219
3321.25 5005
3321.80 4563
3322.34 4283
3322.88 4513
3323.43 4667
3323.97 4305
3324.51 4539
3325.06 4657
3325.60 4651
3326.15 4415
3326.69 4204
3327.23 4270
3327.78 4096
3328.32 4016
3328.87 3836
3329.41 3737
3329.95 3804
3330.50 3844
3331.04 3942
3331.59 3835
3332.13 3820
3332.68 3707
3333.22 3698
3333.77 3711
3334.31 3922
3334.85 3743
3335.40 4162
3335.94 4473
3336.49 4299
3337.03 4120
3337.58 4376
3338.12 4082
3338.67 3850
3339.21 3907
3339.76 3725
3340.30 3847
3340.85 3954
3341.39 3887
3341.94 3902
3342.48 3882
3343.03 3838
3343.57 3764
3344.12 3557
3344.66 3687
3345.21 3683
3345.76 3633
3346.30 3560
3346.85 3610
3347.39 3442
3347.94 3746
3348.48 3350
3349.03 3508
3349.58 3490
3350.12 3605
3350.67 3508
3351.21 3603
3351.76 3720
3352.31 3684
3352.85 3976
3353.40 3991
3353.94 3761
3354.49 3776
3355.04 4243
3355.58 4143
3356.13 4303
3356.68 4341
3357.22 4622
3357.77 4430
3358.31 4366
3358.86 4371
3359.41 4618
3359.95 4580
3360.50 4542
3361.05 4593
3361.59 4550
3362.14 4324
3362.69 4175
3363.24 3902
3363.78 3886
3364.33 3786
3364.88 3695
3365.42 3621
3365.97 3503
3366.52 3558
3367.06 3465
3367.61 3594
3368.16 3300
3368.71 3384
3369.25 3572
3369.80 3424
3370.35 3775
3370.90 3484
3371.44 3274
3371.99 3178
3372.54 3343
3373.09 3023
3373.64 3217
3374.18 3260
3374.73 3303
3375.28 3320
3375.83 3051
3376.37 3139
3376.92 3196
3377.47 3168
3378.02 3349
3378.57 3280
3379.12 3193
3379.66 3271
3380.21 3431
3380.76 3262
3381.31 3267
3381.86 3265
3382.41 3622
3382.95 3540
3383.50 3412
3384.05 3568
3384.60 3356
3385.15 3366
3385.70 3412
3386.25 3377
3386.80 3459
3387.34 3317
3387.89 3397
3388.44 3474
3388.99 3447
3389.54 3422
3390.09 3453
3390.64 3311
3391.19 3428
3391.74 3245
3392.29 3143
3392.84 3015
3393.38 3279
3393.93 3103
3394.48 3007
3395.03 2956
3395.58 3083
3396.13 3124
3396.68 3064
3397.23 3242
3397.78 3241
3398.33 3134
3398.88 3361
3399.43 3325
3399.98 3562
3400.53 3651
3401.08 3891
3401.63 4248
3402.18 4451
3402.73 5224
3403.28 5388
3403.83 5688
3404.38 6085
3404.93 6264
3405.48 6520
3406.03 6539
3406.58 5843
3407.13 5905
3407.68 5316
3408.23 4765
3408.79 4515
3409.34 4125
3409.89 3793
3410.44 3632
3410.99 3472
3411.54 3361
3412.09 3455
3412.64 3474
3413.19 3546
3413.74 3342
3414.29 3263
3414.84 3113
3415.40 3170
3415.95 3027
3416.50 3129
3417.05 3278
3417.60 3553
3418.15 3374
3418.70 3401
3419.26 3597
3419.81 3859
3420.36 4177
3420.91 4694
3421.46 4774
3422.01 4516
3422.57 5107
3423.12 5460
3423.67 5325
3424.22 5068
3424.77 5098
3425.32 5086
3425.88 4703
3426.43 4280
3426.98 4273
3427.53 4253
3428.08 3821
3428.64 3607
3429.19 3718
3429.74 3723
3430.29 3689
3430.85 3886
3431.40 3934
3431.95 3816
3432.50 3523
3433.06 3818
3433.61 3803
3434.16 3672
3434.71 3633
3435.27 3606
3435.82 3481
3436.37 3581
3436.93 3335
3437.48 3310
3438.03 3322
3438.58 3291
3439.14 3120
3439.69 3475
3440.24 3306
3440.80 3210
3441.35 3504
3441.90 3411
3442.46 3497
3443.01 3638
3443.56 3576
3444.12 3531
3444.67 3436
3445.22 3255
3445.78 3209
3446.33 3190
3446.89 3285
3447.44 3336
3447.99 3556
3448.55 3505
3449.10 3358
3449.65 3402
3450.21 3515
3450.76 3565
3451.32 3544
3451.87 3513
3452.42 3464
3452.98 3388
3453.53 3302
3454.09 3311
3454.64 3345
3455.20 3575
3455.75 3364
3456.30 3350
3456.86 3293
3457.41 3410
3457.97 3297
3458.52 3483
3459.08 3458
3459.63 3272
3460.19 3180
3460.74 3319
3461.30 3049
3461.85 3221
3462.41 3107
3462.96 2925
3463.52 3003
3464.07 2990
3464.63 2916
3465.18 3000
3465.74 2917
3466.29 2896
3466.85 3114
3467.40 3275
3467.96 3303
3468.51 3356
3469.07 3583
3469.63 3479
3470.18 3460
3470.74 3842
3471.29 3817
3471.85 3807
3472.40 3919
3472.96 3625
3473.52 3617
3474.07 3774
3474.63 3518
3475.18 3701
3475.74 3651
3476.29 3403
3476.85 3517
3477.41 3785
3477.96 3829
3478.52 3831
3479.08 3840
3479.63 3913
3480.19 4013
3480.74 4040
3481.30 4003
3481.86 4159
3482.41 3887
3482.97 4134
3483.53 4142
3484.08 4268
3484.64 4417
3485.20 4344
3485.75 4190
3486.31 4446
3486.87 4334
3487.43 4424
3487.98 4568
3488.54 5042
3489.10 5313
3489.65 5252
3490.21 6019
3490.77 6513
3491.33 7481
3491.88 9005
3492.44 9172
3493.00 10299
3493.55 10859
3494.11 11031
3494.67 10573
3495.23 10312
3495.78 10037
3496.34 9795
3496.90 9675
3497.46 9397
3498.02 9528
3498.57 9829
3499.13 10511
3499.69 10459
3500.25 10286
3500.81 10918
3501.36 11305
3501.92 11001
3502.48 10596
3503.04 9944
3503.60 9077
3504.15 8710
3504.71 7973
3505.27 7748
3505.83 7665
3506.39 7445
3506.95 7188
3507.50 7211
3508.06 7315
3508.62 6972
3509.18 6477
3509.74 6305
3510.30 6321
3510.86 6096
3511.42 5999
3511.97 5885
3512.53 5795
3513.09 5962
3513.65 5833
3514.21 5899
3514.77 6101
3515.33 6278
3515.89 7053
3516.45 7371
3517.01 7926
3517.57 8080
3518.13 8339
3518.69 8697
3519.24 8712
3519.80 8716
3520.36 8189
3520.92 7736
3521.48 7824
3522.04 7419
3522.60 6981
3523.16 6697
3523.72 6393
3524.28 6147
3524.84 5770
3525.40 5552
3525.96 5465
3526.52 5230
3527.08 5295
3527.64 5013
3528.20 4975
3528.76 4717
3529.32 4564
3529.88 4335
3530.44 4253
3531.00 4130
3531.56 3895
3532.13 3883
3532.69 4017
3533.25 4110
3533.81 3690
3534.37 3970
3534.93 3979
3535.49 4047
3536.05 4280
3536.61 4269
3537.17 4206
3537.73 4238
3538.29 4510
3538.85 4391
3539.42 4575
3539.98 4955
3540.54 5332
3541.10 5744
3541.66 6186
3542.22 6371
3542.78 6902
3543.34 7582
3543.91 7444
3544.47 8109
3545.03 8182
3545.59 8033
3546.15 7822
3546.71 7612
3547.28 7367
3547.84 6548
3548.40 6119
3548.96 5377
3549.52 5502
3550.09 5137
3550.65 4724
3551.21 5052
3551.77 5130
3552.33 4722
3552.90 4891
3553.46 4721
3554.02 4717
3554.58 4700
3555.14 4839
3555.71 4687
3556.27 4572
3556.83 4714
3557.39 4488
3557.96 4408
3558.52 4359
3559.08 4016
3559.64 3940
3560.21 4053
3560.77 3748
3561.33 3762
3561.90 3770
3562.46 3853
3563.02 3925
3563.58 3533
3564.15 3623
3564.71 3475
3565.27 3620
3565.84 3672
3566.40 3381
3566.96 3595
3567.53 3506
3568.09 3410
3568.65 3161
3569.22 3357
3569.78 3570
3570.34 3445
3570.91 3425
3571.47 3397
3572.04 3399
3572.60 3356
3573.16 3473
3573.73 3401
3574.29 3461
3574.85 3298
3575.42 3401
3575.98 3484
3576.55 3668
3577.11 3622
3577.67 3525
3578.24 3372
3578.80 3273
3579.37 3386
3579.93 3400
3580.50 3377
3581.06 3565
3581.62 3445
3582.19 3223
3582.75 3279
3583.32 3467
3583.88 3583
3584.45 3579
3585.01 3326
3585.58 3420
3586.14 3336
3586.71 3369
3587.27 3573
3587.84 3446
3588.40 3516
3588.97 3223
3589.53 3232
3590.10 3347
3590.66 3228
3591.23 3299
3591.79 3253
3592.36 3187
3592.92 3181
3593.49 3238
3594.05 3241
3594.62 3426
3595.18 3464
3595.75 3307
3596.32 3629
3596.88 3597
3597.45 3807
3598.01 3680
3598.58 3722
3599.14 3847
3599.71 3674
3600.28 3865
3600.84 3998
3601.41 3748
3601.97 3923
3602.54 3883
3603.11 3792
3603.67 3611
3604.24 3671
3604.80 3489
3605.37 3250
3605.94 3360
3606.50 3497
3607.07 3471
3607.64 3297
3608.20 3199
3608.77 3409
3609.34 3332
3609.90 3245
3610.47 3160
3611.04 3299
3611.60 3378
3612.17 3618
3612.74 3992
3613.30 4360
3613.87 4785
3614.44 6023
3615.00 7205
3615.57 8748
3616.14 10407
3616.71 12625
3617.27 15155
3617.84 16909
3618.41 18962
3618.98 20441
3619.54 22427
3620.11 22550
3620.68 21774
3621.25 20757
3621.81 19644
3622.38 16868
3622.95 14849
3623.52 12656
3624.08 10285
3624.65 8446
3625.22 6743
3625.79 5825
3626.36 5237
3626.92 4595
3627.49 4416
3628.06 4228
3628.63 4050
3629.20 3931
3629.76 3906
3630.33 3719
3630.90 3676
3631.47 3666
3632.04 3505
3632.61 3438
3633.17 3530
3633.74 3508
3634.31 3386
3634.88 3294
3635.45 3295
3636.02 3176
3636.59 3371
3637.15 3287
3637.72 3423
3638.29 3588
3638.86 3366
3639.43 3698
3640.00 3690
3640.57 3891
3641.14 3984
3641.71 4124
3642.28 4345
3642.84 4559
3643.41 4641
3643.98 4711
3644.55 5003
3645.12 5475
3645.69 5582
3646.26 5796
3646.83 5737
3647.40 5549
3647.97 5723
3648.54 5697
3649.11 5637
3649.68 5498
3650.25 5390
3650.82 5136
3651.39 5064
3651.96 5132
3652.53 4945
3653.10 4967
3653.67 4861
3654.24 5085
3654.81 5254
3655.38 4919
3655.95 5029
3656.52 4987
3657.09 5098
3657.66 4991
3658.23 4890
3658.80 4823
3659.37 4664
3659.94 5189
3660.51 5044
3661.08 4722
3661.65 4593
3662.23 4559
3662.80 4343
3663.37 4243
3663.94 4411
3664.51 4216
3665.08 3972
3665.65 4383
3666.22 4523
3666.79 4650
3667.36 4835
3667.94 4891
3668.51 4745
3669.08 4517
3669.65 4882
3670.22 4801
3670.79 4812
3671.36 4381
3671.94 4552
3672.51 4630
3673.08 4420
3673.65 4130
3674.22 4134
3674.79 4069
3675.37 4240
3675.94 3984
3676.51 4159
3677.08 4009
3677.65 4022
3678.22 3955
3678.80 3920
3679.37 3722
3679.94 3510
3680.51 3447
3681.09 3549
3681.66 3560
3682.23 3528
3682.80 3415
3683.37 3365
3683.95 3280
3684.52 3283
3685.09 3123
3685.66 2992
3686.24 3289
3686.81 3493
3687.38 3056
3687.96 3210
3688.53 3488
3689.10 3698
3689.67 3767
3690.25 3593
3690.82 3714
3691.39 3687
3691.97 3884
3692.54 3668
3693.11 3595
3693.69 3916
3694.26 3826
3694.83 3623
3695.41 3623
3695.98 3521
3696.55 3712
3697.13 3736
3697.70 3914
3698.27 3693
3698.85 3804
3699.42 3740
3699.99 3588
3700.57 3639
3701.14 3510
3701.72 3203
3702.29 3358
3702.86 3369
3703.44 3292
3704.01 3046
3704.59 3210
3705.16 3339
3705.73 3393
3706.31 3474
3706.88 3432
3707.46 3581
3708.03 3454
3708.60 3525
3709.18 3653
3709.75 3716
3710.33 3857
3710.90 3895
3711.48 3677
3712.05 3625
3712.63 3854
3713.20 3789
3713.78 3716
3714.35 3574
3714.93 3619
3715.50 3685
3716.08 3622
3716.65 3620
3717.23 3509
3717.80 3362
3718.38 3791
3718.95 3319
3719.53 3323
3720.10 2992
3720.68 2916
3721.25 3024
3721.83 3429
3722.40 3122
3722.98 3241
3723.55 3193
3724.13 3176
3724.71 3063
3725.28 3207
3725.86 3409
3726.43 3242
3727.01 3310
3727.58 3383
3728.16 3283
3728.74 3738
3729.31 3966
3729.89 4240
3730.46 4171
3731.04 4615
3731.62 5458
3732.19 5725
3732.77 6069
3733.34 6501
3733.92 6678
3734.50 7296
3735.07 7504
3735.65 7172
3736.23 7300
3736.80 7051
3737.38 6265
3737.96 5890
3738.53 5701
3739.11 4884
3739.69 4392
3740.26 4266
3740.84 3876
3741.42 3536
3741.99 3359
3742.57 3261
3743.15 3152
3743.73 2964
3744.30 3070
3744.88 3104
3745.46 3145
3746.03 3096
3746.61 3120
3747.19 3188
3747.77 2896
3748.34 2924
3748.92 3042
3749.50 2864
3750.08 3050
3750.65 3056
3751.23 2717
3751.81 2932
3752.39 2925
3752.96 3083
3753.54 2867
3754.12 2997
3754.70 3038
3755.28 2989
3755.85 2907
3756.43 2854
3757.01 2937
3757.59 2974
3758.17 3285
3758.74 3336
3759.32 3298
3759.90 3251
3760.48 3224
3761.06 3295
3761.64 3467
3762.22 3629
3762.79 3592
3763.37 3644
3763.95 3732
3764.53 3598
3765.11 3537
3765.69 3546
3766.27 3394
3766.84 3235
3767.42 3111
3768.00 3074
3768.58 3159
3769.16 3044
3769.74 3156
3770.32 3207
3770.90 3294
3771.48 3193
3772.06 3269
3772.64 3483
3773.22 3647
3773.79 3086
3774.37 3061
3774.95 3077
3775.53 3067
3776.11 3118
3776.69 3161
3777.27 2831
3777.85 2757
3778.43 3131
3779.01 2913
3779.59 3115
3780.17 2979
3780.75 3029
3781.33 2994
3781.91 2835
3782.49 2691
3783.07 2781
3783.65 2954
3784.23 3021
3784.81 2924
3785.39 2949
3785.97 2950
3786.55 2775
3787.13 2867
3787.71 3087
3788.29 2998
3788.87 2947
3789.46 2794
3790.04 2743
3790.62 2779
3791.20 3060
3791.78 2988
3792.36 2908
3792.94 3008
3793.52 3104
3794.10 3098
3794.68 3019
3795.26 3040
3795.84 3061
3796.43 3205
3797.01 3228
3797.59 3134
3798.17 3083
3798.75 3232
3799.33 3090
3799.91 3136
3800.50 3027
3801.08 3011
3801.66 3022
3802.24 2986
3802.82 2870
3803.40 3019
3803.98 2950
3804.57 3006
3805.15 3111
3805.73 3296
3806.31 3241
3806.89 3305
3807.48 3222
3808.06 3507
3808.64 3545
3809.22 3633
3809.80 3705
3810.39 3749
3810.97 3776
3811.55 3678
3812.13 3819
3812.72 3421
3813.30 3435
3813.88 3405
3814.46 3564
3815.05 3601
3815.63 3656
3816.21 3729
3816.79 3485
3817.38 3283
3817.96 3350
3818.54 3434
3819.13 3309
3819.71 3315
3820.29 3346
3820.87 3338
3821.46 3220
3822.04 3126
3822.62 3116
3823.21 3149
3823.79 3272
3824.37 3161
3824.96 3028
3825.54 3144
3826.12 3222
3826.71 3196
3827.29 3107
3827.87 3157
3828.46 3365
3829.04 3362
3829.62 3349
3830.21 3274
3830.79 3362
3831.38 3445
3831.96 3685
3832.54 3552
3833.13 3569
3833.71 3512
3834.30 3487
3834.88 3801
3835.46 3418
3836.05 3371
3836.63 3242
3837.22 3186
3837.80 3414
3838.38 3302
3838.97 3275
3839.55 3380
3840.14 3475
3840.72 3361
3841.31 3324
3841.89 3463
3842.48 3599
3843.06 3583
3843.65 3502
3844.23 3502
3844.82 3646
3845.40 3598
3845.99 3917
3846.57 3891
3847.16 3625
3847.74 3582
3848.33 3393
3848.91 3535
3849.50 3725
3850.08 3406
3850.67 3503
3851.25 3646
3851.84 3629
3852.42 3503
3853.01 3659
3853.59 3549
3854.18 3605
3854.76 3739
3855.35 3798
3855.94 3897
3856.52 4477
3857.11 4838
3857.69 5423
3858.28 6207
3858.87 7294
3859.45 8444
3860.04 9981
3860.62 11645
3861.21 13439
3861.80 14453
3862.38 15950
3862.97 16915
3863.55 17585
3864.14 18253
3864.73 18946
3865.31 18651
3865.90 18258
3866.49 17280
3867.07 15655
3867.66 14930
3868.25 13890
3868.83 11984
3869.42 10699
3870.01 9812
3870.59 9084
3871.18 7879
3871.77 7439
3872.35 7017
3872.94 6664
3873.53 6659
3874.11 6890
3874.70 7117
3875.29 7033
3875.88 6721
3876.46 6523
3877.05 6357
3877.64 6587
3878.22 6648
3878.81 6671
3879.40 6739
3879.99 6571
3880.57 5862
3881.16 6071
3881.75 5490
3882.34 5156
3882.93 4946
3883.51 4596
3884.10 4740
3884.69 4666
3885.28 4484
3885.86 4402
3886.45 4630
3887.04 4684
3887.63 4815
3888.22 4806
3888.81 4990
3889.39 5168
3889.98 4896
3890.57 5104
3891.16 5149
3891.75 5169
3892.34 5133
3892.92 4773
3893.51 4852
3894.10 4563
3894.69 4306
3895.28 4081
3895.87 3942
3896.46 4117
3897.04 3996
3897.63 3956
3898.22 3836
3898.81 3960
3899.40 3958
3899.99 3737
3900.58 3905
3901.17 4058
3901.76 4096
3902.35 3795
3902.93 3799
3903.52 3762
3904.11 3758
3904.70 3873
3905.29 3547
3905.88 3631
3906.47 3326
3907.06 3277
3907.65 3217
3908.24 3388
3908.83 3496
3909.42 3337
3910.01 3405
3910.60 3227
3911.19 2994
3911.78 3063
3912.37 3178
3912.96 3352
3913.55 3194
3914.14 2971
3914.73 3037
3915.32 3301
3915.91 3054
3916.50 3360
3917.09 3163
3917.68 3224
3918.27 3287
3918.86 3361
3919.45 3439
3920.04 3269
3920.63 3229
3921.22 3338
3921.81 3221
3922.40 3129
3923.00 3232
3923.59 3066
3924.18 3313
3924.77 3256
3925.36 3325
3925.95 3219
3926.54 2995
3927.13 2936
3927.72 3023
3928.31 2982
3928.91 2882
3929.50 3115
3930.09 3268
3930.68 3274
3931.27 3130
3931.86 3253
3932.45 2979
3933.05 2856
3933.64 3013
3934.23 3046
3934.82 2944
3935.41 2993
3936.00 2895
3936.60 3214
3937.19 2888
3937.78 2935
3938.37 2901
3938.96 2815
3939.55 2878
3940.15 2882
3940.74 3053
3941.33 3128
3941.92 3169
3942.52 3361
3943.11 3161
3943.70 3216
3944.29 3385
3944.89 3263
3945.48 3147
3946.07 3170
3946.66 3102
3947.26 2985
3947.85 3032
3948.44 3150
3949.03 3068
3949.63 2901
3950.22 3124
3950.81 3038
3951.40 2917
3952.00 3045
3952.59 2930
3953.18 2847
3953.78 2913
3954.37 2926
3954.96 2693
3955.56 2700
3956.15 2621
3956.74 2747
3957.34 2643
3957.93 2811
3958.52 2679
3959.12 2678
3959.71 2974
3960.30 2887
3960.90 2639
3961.49 2611
3962.08 2784
3962.68 2869
3963.27 2785
3963.87 2720
3964.46 2655
3965.05 2642
3965.65 2576
3966.24 2553
3966.84 2598
3967.43 2778
3968.02 2781
3968.62 2632
3969.21 2641
3969.81 2593
3970.40 2754
3971.00 2750
3971.59 2459
3972.18 2475
3972.78 2748
3973.37 2633
3973.97 2441
3974.56 2325
3975.16 2521
3975.75 2704
3976.35 2703
3976.94 2838
3977.54 2869
3978.13 2761
3978.73 2895
3979.32 2749
3979.92 2716
3980.51 2674
3981.11 2856
3981.70 2620
3982.30 2782
3982.89 2842
3983.49 2733
3984.08 2870
3984.68 2886
3985.27 2885
3985.87 2709
3986.46 2601
3987.06 2647
3987.66 2764
3988.25 2836
3988.85 2702
3989.44 3041
3990.04 2881
3990.63 2641
3991.23 2779
3991.83 2900
3992.42 2704
3993.02 2960
3993.61 2982
3994.21 3229
3994.81 3181
3995.40 3083
3996.00 3084
3996.60 3238
3997.19 3327
3997.79 3433
3998.38 3629
3998.98 3699
3999.58 3872
4000.17 4110
4000.77 4194
4001.37 4448
4001.96 4546
4002.56 4432
4003.16 4094
4003.75 3840
4004.35 3891
4004.95 3927
4005.54 3769
4006.14 3413
4006.74 3314
4007.34 3442
4007.93 3129
4008.53 3053
4009.13 3238
4009.72 3367
4010.32 3269
4010.92 3317
4011.52 3232
4012.11 3324
4012.71 3395
4013.31 3304
4013.91 3421
4014.50 3343
4015.10 3407
4015.70 3511
4016.30 3629
4016.90 3865
4017.49 3932
4018.09 3683
4018.69 3838
4019.29 3903
4019.89 3843
4020.48 3935
4021.08 3737
4021.68 3459
4022.28 3451
4022.88 3253
4023.47 3299
4024.07 3369
4024.67 3392
4025.27 3092
4025.87 3264
4026.47 3408
4027.06 3671
4027.66 3817
4028.26 4419
4028.86 4476
4029.46 4829
4030.06 4634
4030.66 4729
4031.26 4675
4031.85 4610
4032.45 4439
4033.05 4422
4033.65 4200
4034.25 3808
4034.85 3814
4035.45 3575
4036.05 3502
4036.65 3528
4037.25 3423
4037.85 3258
4038.45 3088
4039.05 3082
4039.64 3092
4040.24 2966
4040.84 3112
4041.44 2944
4042.04 2933
4042.64 2829
4043.24 2689
4043.84 2703
4044.44 2858
4045.04 2866
4045.64 2663
4046.24 2756
4046.84 2832
4047.44 2911
4048.04 2709
4048.64 2827
4049.24 3078
4049.84 2912
4050.44 2908
4051.04 2994
4051.64 3020
4052.24 2846
4052.84 2761
4053.45 2644
4054.05 2630
4054.65 2584
4055.25 2645
4055.85 2800
4056.45 2645
4057.05 2735
4057.65 2874
4058.25 2512
4058.85 2508
4059.45 2533
4060.05 2699
4060.66 2564
4061.26 2480
4061.86 2513
4062.46 2571
4063.06 2580
4063.66 2665
4064.26 2683
4064.86 2651
4065.47 2588
4066.07 2662
4066.67 2752
4067.27 2715
4067.87 2679
4068.47 2675
4069.07 2746
4069.68 2789
4070.28 2646
4070.88 2659
4071.48 2544
4072.08 2523
4072.69 2599
4073.29 2612
4073.89 2598
4074.49 2499
4075.09 2511
4075.70 2549
4076.30 2536
4076.90 2477
4077.50 2518
4078.11 2427
4078.71 2502
4079.31 2673
4079.91 2611
4080.51 2767
4081.12 2597
4081.72 2651
4082.32 2505
4082.93 2342
4083.53 2399
4084.13 2501
4084.73 2289
4085.34 2466
4085.94 2623
4086.54 2639
4087.15 2687
4087.75 2509
4088.35 2302
4088.95 2308
4089.56 2527
4090.16 2345
4090.76 2365
4091.37 2439
4091.97 2599
4092.57 2480
4093.18 2612
4093.78 2570
4094.39 2561
4094.99 2407
4095.59 2375
4096.20 2524
4096.80 2443
4097.40 2395
4098.01 2165
4098.61 2394
4099.22 2361
4099.82 2482
4100.42 2611
4101.03 2462
4101.63 2293
4102.24 2149
4102.84 2270
4103.44 2305
4104.05 2410
4104.65 2281
4105.26 2202
4105.86 2161
4106.47 2297
4107.07 2335
4107.67 2274
4108.28 2208
4108.88 2354
4109.49 2445
4110.09 2272
4110.70 2261
4111.30 2428
4111.91 2210
4112.51 2064
4113.12 2275
4113.72 2203
4114.33 2290
4114.93 2226
4115.54 2240
4116.14 2275
4116.75 2272
4117.35 2303
4117.96 2264
4118.56 2109
4119.17 2076
4119.77 2112
4120.38 2194
4120.99 2169
4121.59 2219
4122.20 2294
4122.80 2355
4123.41 2281
4124.01 2186
4124.62 2222
4125.23 2241
4125.83 2140
4126.44 2238
4127.04 2244
4127.65 2361
4128.26 2196
4128.86 2201
4129.47 2341
4130.07 2376
4130.68 2344
4131.29 2373
4131.89 2389
4132.50 2389
4133.11 2309
4133.71 2366
4134.32 2486
4134.92 2376
4135.53 2437
4136.14 2683
4136.74 2734
4137.35 2624
4137.96 2716
4138.56 2704
4139.17 3001
4139.78 3199
4140.39 3266
4140.99 3271
4141.60 3181
4142.21 3170
4142.81 3225
4143.42 3083
4144.03 3038
4144.64 3189
4145.24 3020
4145.85 2918
4146.46 2715
4147.06 2697
4147.67 2512
4148.28 2298
4148.89 2429
4149.49 2401
4150.10 2535
4150.71 2393
4151.32 2189
4151.93 2285
4152.53 2589
4153.14 2280
4153.75 2431
4154.36 2391
4154.97 2427
4155.57 2092
4156.18 2256
4156.79 1999
4157.40 2065
4158.01 2175
4158.61 2221
4159.22 2386
4159.83 2246
4160.44 2399
4161.05 2482
4161.66 2454
4162.26 2389
4162.87 2389
4163.48 2364
4164.09 2424
4164.70 2355
4165.31 2325
4165.92 2466
4166.53 2397
4167.13 2457
4167.74 2636
4168.35 2558
4168.96 2346
4169.57 2424
4170.18 2415
4170.79 2382
4171.40 2294
4172.01 2377
4172.62 2239
4173.23 2365
4173.84 2574
4174.44 2508
4175.05 2488
4175.66 2506
4176.27 2407
4176.88 2545
4177.49 2598
4178.10 2353
4178.71 2448
4179.32 2445
4179.93 2389
4180.54 2541
4181.15 2287
4181.76 2555
4182.37 2561
4182.98 2522
4183.59 2467
4184.20 2403
4184.81 2219
4185.42 2399
4186.03 2211
4186.64 2418
4187.25 2393
4187.86 2505
4188.47 2388
4189.08 2531
4189.70 2658
4190.31 2340
4190.92 2419
4191.53 2440
4192.14 2552
4192.75 2411
4193.36 2604
4193.97 2672
4194.58 2590
4195.19 2376
4195.80 2359
4196.41 2448
4197.03 2404
4197.64 2531
4198.25 2445
4198.86 2542
4199.47 2399
4200.08 2288
4200.69 2448
4201.30 2495
4201.92 2285
4202.53 2431
4203.14 2514
4203.75 2296
4204.36 2495
4204.97 2482
4205.58 2596
4206.20 2463
4206.81 2415
4207.42 2471
4208.03 2427
4208.64 2331
4209.26 2408
4209.87 2400
4210.48 2456
4211.09 2431
4211.70 2458
4212.32 2531
4212.93 2395
4213.54 2393
4214.15 2498
4214.77 2509
4215.38 2455
4215.99 2630
4216.60 2645
4217.22 2588
4217.83 2740
4218.44 2678
4219.05 3015
4219.67 3231
4220.28 3588
4220.89 3859
4221.50 4189
4222.12 4802
4222.73 5086
4223.34 5553
4223.96 5730
4224.57 6029
4225.18 6335
4225.80 6505
4226.41 6254
4227.02 6464
4227.64 6366
4228.25 5924
4228.86 5399
4229.48 5597
4230.09 5592
4230.70 5376
4231.32 4892
4231.93 5016
4232.54 4638
4233.16 4421
4233.77 4401
4234.39 4081
4235.00 3730
4235.61 3661
4236.23 3638
4236.84 3406
4237.45 3364
4238.07 3286
4238.68 3448
4239.30 3463
4239.91 3400
4240.53 3571
4241.14 3540
4241.75 3558
4242.37 3458
4242.98 3139
4243.60 2950
4244.21 2872
4244.83 2697
4245.44 2887
4246.06 2990
4246.67 2908
4247.29 3085
4247.90 2966
4248.51 2805
4249.13 2990
4249.74 3044
4250.36 2886
4250.97 2762
4251.59 2804
4252.20 3098
4252.82 2903
4253.44 2829
4254.05 2853
4254.67 2781
4255.28 2694
4255.90 2740
4256.51 2733
4257.13 2636
4257.74 2658
4258.36 2698
4258.97 2602
4259.59 2556
4260.21 2452
4260.82 2665
4261.44 2525
4262.05 2624
4262.67 2747
4263.28 2701
4263.90 2673
4264.52 2843
4265.13 2913
4265.75 2744
4266.36 2762
4266.98 2692
4267.60 2747
4268.21 2678
4268.83 2717
4269.45 2874
4270.06 2770
4270.68 2881
4271.29 2618
4271.91 2669
4272.53 2832
4273.14 2814
4273.76 3040
4274.38 2960
4274.99 3035
4275.61 3154
4276.23 3113
4276.85 3428
4277.46 3510
4278.08 3525
4278.70 3400
4279.31 3400
4279.93 3203
4280.55 3145
4281.16 2836
4281.78 2971
4282.40 2999
4283.02 2639
4283.63 2700
4284.25 2446
4284.87 2424
4285.49 2487
4286.10 2536
4286.72 2282
4287.34 2407
4287.96 2457
4288.57 2205
4289.19 2241
4289.81 2175
4290.43 2305
4291.05 2396
4291.66 2305
4292.28 2378
4292.90 2285
4293.52 2269
4294.14 2287
4294.75 2220
4295.37 2136
4295.99 2192
4296.61 2253
4297.23 2145
4297.85 2320
4298.46 2304
4299.08 2274
4299.70 2346
4300.32 2377
4300.94 2407
4301.56 2238
4302.18 2340
4302.79 2437
4303.41 2646
4304.03 2462
4304.65 2533
4305.27 2567
4305.89 2510
4306.51 2429
4307.13 2405
4307.75 2340
4308.36 2290
4308.98 2609
4309.60 2369
4310.22 2489
4310.84 2427
4311.46 2449
4312.08 2624
4312.70 2641
4313.32 2261
4313.94 2369
4314.56 2498
4315.18 2408
4315.80 2151
4316.42 2207
4317.04 2329
4317.66 2453
4318.28 2465
4318.90 2293
4319.52 2388
4320.14 2391
4320.76 2575
4321.38 2432
4322.00 2258
4322.62 2553
4323.24 2495
4323.86 2376
4324.48 2491
4325.10 2475
4325.72 2578
4326.34 2576
4326.96 2519
4327.58 2529
4328.20 2438
4328.82 2446
4329.44 2480
4330.06 2583
4330.68 2522
4331.30 2438
4331.93 2487
4332.55 2369
4333.17 2180
4333.79 2301
4334.41 2416
4335.03 2475
4335.65 2519
4336.27 2405
4336.89 2457
4337.51 2531
4338.14 2311
4338.76 2365
4339.38 2492
4340.00 2361
4340.62 2422
4341.24 2655
4341.86 2734
4342.49 2803
4343.11 2730
4343.73 3122
4344.35 3291
4344.97 3505
4345.60 4252
4346.22 4621
4346.84 4812
4347.46 5441
4348.08 5510
4348.70 5798
4349.33 5520
4349.95 5251
4350.57 4928
4351.19 4267
4351.82 4013
4352.44 4035
4353.06 3517
4353.68 3207
4354.31 2755
4354.93 2819
4355.55 2819
4356.17 2697
4356.80 2578
4357.42 2598
4358.04 2642
4358.66 2892
4359.29 2629
4359.91 2704
4360.53 2614
4361.16 2729
4361.78 2705
4362.40 2680
4363.02 2365
4363.65 2509
4364.27 2616
4364.89 2455
4365.52 2437
4366.14 2424
4366.76 2504
4367.39 2513
4368.01 2586
4368.63 2451
4369.26 2655
4369.88 2652
4370.50 2651
4371.13 2455
4371.75 2315
4372.38 2291
4373.00 2331
4373.62 2352
4374.25 2452
4374.87 2498
4375.49 2426
4376.12 2262
4376.74 2343
4377.37 2465
4377.99 2442
4378.62 2426
4379.24 2506
4379.86 2545
4380.49 2511
4381.11 2569
4381.74 2532
4382.36 2530
4382.99 2372
4383.61 2430
4384.24 2609
4384.86 2597
4385.48 2261
4386.11 2483
4386.73 2552
4387.36 2482
4387.98 2356
4388.61 2467
4389.23 2400
4389.86 2448
4390.48 2424
4391.11 2286
4391.73 2070
4392.36 2168
4392.98 2237
4393.61 2288
4394.23 2268
4394.86 2424
4395.49 2473
4396.11 2227
4396.74 2266
4397.36 2402
4397.99 2320
4398.61 2418
4399.24 2087
4399.86 2329
4400.49 2429
4401.12 2452
4401.74 2481
4402.37 2481
4402.99 2516
4403.62 2720
4404.25 2715
4404.87 2875
4405.50 2937
4406.12 3023
4406.75 3069
4407.38 3281
4408.00 3350
4408.63 3501
4409.25 3631
4409.88 3963
4410.51 4001
4411.13 3682
4411.76 3633
4412.39 3490
4413.01 3451
4413.64 3335
4414.27 3072
4414.89 3001
4415.52 2928
4416.15 2809
4416.77 2598
4417.40 2602
4418.03 2624
4418.66 2563
4419.28 2296
4419.91 2319
4420.54 2434
4421.16 2389
4421.79 2627
4422.42 2795
4423.05 2659
4423.67 2713
4424.30 2526
4424.93 2583
4425.56 2497
4426.18 2478
4426.81 2527
4427.44 2608
4428.07 2545
4428.69 2329
4429.32 2342
4429.95 2286
4430.58 2273
4431.21 2182
4431.83 2097
4432.46 2285
4433.09 2453
4433.72 2334
4434.35 2193
4434.97 2260
4435.60 2411
4436.23 2387
4436.86 2271
4437.49 2442
4438.12 2506
4438.74 2511
4439.37 2476
4440.00 2410
4440.63 2252
4441.26 2357
4441.89 2380
4442.52 2409
4443.14 2334
4443.77 2404
4444.40 2153
4445.03 2096
4445.66 2383
4446.29 2354
4446.92 2370
4447.55 2509
4448.18 2622
4448.81 2733
4449.44 2646
4450.06 2666
4450.69 2770
4451.32 2796
4451.95 2633
4452.58 2870
4453.21 2803
4453.84 2625
4454.47 2603
4455.10 2622
4455.73 2586
4456.36 2649
4456.99 2515
4457.62 2309
4458.25 2315
4458.88 2430
4459.51 2290
4460.14 2371
4460.77 2236
4461.40 2309
4462.03 2310
4462.66 2252
4463.29 2370
4463.92 2125
4464.55 2045
4465.18 2242
4465.81 2078
4466.44 2124
4467.07 2266
4467.70 2227
4468.33 2276
4468.96 2277
4469.59 2320
4470.22 2239
4470.86 2203
4471.49 2303
4472.12 2316
4472.75 2287
4473.38 2128
4474.01 2136
4474.64 2049
4475.27 2067
4475.90 2200
4476.53 2137
4477.16 2158
4477.80 2039
4478.43 2139
4479.06 2087
4479.69 2293
4480.32 2297
4480.95 2228
4481.58 2219
4482.22 2363
4482.85 2422
4483.48 2478
4484.11 2347
4484.74 2517
4485.37 2566
4486.01 2467
4486.64 2543
4487.27 2317
4487.90 2485
4488.53 2585
4489.17 2524
4489.80 2448
4490.43 2541
4491.06 2414
4491.69 2514
4492.33 2503
4492.96 2646
4493.59 2617
4494.22 2626
4494.86 2558
4495.49 2403
4496.12 2474
4496.75 2499
4497.39 2464
4498.02 2525
4498.65 2589
4499.28 2719
4499.92 2756
4500.55 3036
4501.18 3002
4501.82 2945
4502.45 2919
4503.08 2894
4503.71 2737
4504.35 3054
4504.98 3061
4505.61 2999
4506.25 3076
4506.88 2930
4507.51 2814
4508.15 2657
4508.78 2775
4509.41 2719
4510.05 2681
4510.68 2772
4511.31 2657
4511.95 2663
4512.58 2867
4513.22 2759
4513.85 2680
4514.48 2849
4515.12 2960
4515.75 3053
4516.39 3104
4517.02 3145
4517.65 2902
4518.29 2875
4518.92 2827
4519.56 2809
4520.19 2943
4520.82 2680
4521.46 2782
4522.09 2814
4522.73 3001
4523.36 3087
4524.00 3025
4524.63 3297
4525.27 3469
4525.90 3589
4526.53 4068
4527.17 4747
4527.80 5665
4528.44 6877
4529.07 8457
4529.71 10314
4530.34 12751
4530.98 15217
4531.61 17014
4532.25 18977
4532.88 20452
4533.52 22142
4534.15 22050
4534.79 21065
4535.42 20006
4536.06 17970
4536.69 15690
4537.33 12959
4537.97 10748
4538.60 8920
4539.24 7531
4539.87 6171
4540.51 5311
4541.14 4713
4541.78 4139
4542.42 3586
4543.05 3442
4543.69 3361
4544.32 3198
4544.96 3081
4545.59 3041
4546.23 3127
4546.87 3045
4547.50 2753
4548.14 2747
4548.78 2814
4549.41 2733
4550.05 2754
4550.68 2554
4551.32 2503
4551.96 2409
4552.59 2487
4553.23 2614
4553.87 2745
4554.50 2653
4555.14 2702
4555.78 2669
4556.41 2771
4557.05 2862
4557.69 2900
4558.32 2947
4558.96 3104
4559.60 3322
4560.24 3423
4560.87 3636
4561.51 3591
4562.15 3667
4562.78 3672
4563.42 3718
4564.06 3459
4564.70 3399
4565.33 3475
4565.97 3486
4566.61 3431
4567.25 3361
4567.88 3354
4568.52 3527
4569.16 3644
4569.80 3682
4570.43 3599
4571.07 3679
4571.71 3498
4572.35 3716
4572.98 3816
4573.62 3478
4574.26 3137
4574.90 3063
4575.54 3026
4576.18 3182
4576.81 3093
4577.45 2944
4578.09 2980
4578.73 2884
4579.37 2947
4580.00 2775
4580.64 2974
4581.28 3004
4581.92 3239
4582.56 3131
4583.20 3291
4583.84 3265
4584.47 3300
4585.11 3009
4585.75 3036
4586.39 3111
4587.03 2904
4587.67 2906
4588.31 2980
4588.95 2864
4589.59 2616
4590.23 2857
4590.86 2773
4591.50 2956
4592.14 3086
4592.78 2847
4593.42 2898
4594.06 2947
4594.70 2884
4595.34 2976
4595.98 2881
4596.62 2802
4597.26 2572
4597.90 2717
4598.54 2640
4599.18 2654
4599.82 2793
4600.46 2758
4601.10 2715
4601.74 2631
4602.38 2757
4603.02 2762
4603.66 2721
4604.30 2934
4604.94 3050
4605.58 2732
4606.22 2760
4606.86 2777
4607.50 2891
4608.14 2876
4608.78 2843
4609.42 2971
4610.06 3089
4610.70 3147
4611.34 2951
4611.98 2899
4612.62 2963
4613.26 2987
4613.90 2996
4614.54 2862
4615.19 2810
4615.83 2981
4616.47 3179
4617.11 3169
4617.75 3006
4618.39 2846
4619.03 2703
4619.67 2845
4620.31 2951
4620.96 2612
4621.60 2486
4622.24 2354
4622.88 2618
4623.52 2650
4624.16 2286
4624.80 2258
4625.45 2364
4626.09 2248
4626.73 2191
4627.37 2339
4628.01 2308
4628.65 2378
4629.30 2393
4629.94 2458
4630.58 2598
4631.22 2647
4631.86 2395
4632.51 2481
4633.15 2603
4633.79 2732
4634.43 2756
4635.07 2596
4635.72 2854
4636.36 2897
4637.00 2854
4637.64 2676
4638.29 2753
4638.93 2841
4639.57 2894
4640.21 2836
4640.86 2678
4641.50 2701
4642.14 2728
4642.78 2777
4643.43 2769
4644.07 2922
4644.71 2828
4645.36 2648
4646.00 2705
4646.64 2810
4647.29 2600
4647.93 2737
4648.57 3081
4649.21 2995
4649.86 3347
4650.50 3634
4651.14 4166
4651.79 4550
4652.43 4571
4653.07 4992
4653.72 5454
4654.36 5735
4655.01 5929
4655.65 5368
4656.29 5230
4656.94 5039
4657.58 4425
4658.22 4192
4658.87 3702
4659.51 3330
4660.16 2929
4660.80 2937
4661.44 2822
4662.09 2590
4662.73 2621
4663.38 2611
4664.02 2648
4664.67 2579
4665.31 2446
4665.95 2518
4666.60 2650
4667.24 2834
4667.89 2815
4668.53 2687
4669.18 2772
4669.82 2679
4670.47 2700
4671.11 2530
4671.76 2549
4672.40 2702
4673.04 2536
4673.69 2535
4674.33 2247
4674.98 2372
4675.62 2261
4676.27 2208
4676.92 2336
4677.56 2498
4678.21 2530
4678.85 2455
4679.50 2361
4680.14 2473
4680.79 2457
4681.43 2503
4682.08 2498
4682.72 2444
4683.37 2576
4684.01 2401
4684.66 2410
4685.31 2285
4685.95 2326
4686.60 2345
4687.24 2301
4687.89 2375
4688.54 2417
4689.18 2544
4689.83 2467
4690.47 2352
4691.12 2491
4691.77 2531
4692.41 2536
4693.06 2480
4693.70 2279
4694.35 2372
4695.00 2464
4695.64 2410
4696.29 2645
4696.94 2416
4697.58 2491
4698.23 2704
4698.88 2410
4699.52 2619
4700.17 2849
4700.82 2936
4701.46 2894
4702.11 2798
4702.76 2754
4703.40 2696
4704.05 2646
4704.70 2681
4705.35 2762
4705.99 2704
4706.64 2654
4707.29 2663
4707.93 2592
4708.58 2639
4709.23 2625
4709.88 2515
4710.52 2573
4711.17 2703
4711.82 2462
4712.47 2475
4713.11 2412
4713.76 2534
4714.41 2448
4715.06 2427
4715.70 2350
4716.35 2392
4717.00 2328
4717.65 2336
4718.30 2360
4718.94 2387
4719.59 2430
4720.24 2467
4720.89 2574
4721.54 2562
4722.19 2582
4722.83 2827
4723.48 2949
4724.13 2732
4724.78 2770
4725.43 2863
4726.08 2980
4726.72 2798
4727.37 2787
4728.02 3049
4728.67 3031
4729.32 2997
4729.97 3048
4730.62 2831
4731.27 2755
4731.91 2566
4732.56 2575
4733.21 2588
4733.86 2492
4734.51 2243
4735.16 2331
4735.81 2328
4736.46 2401
4737.11 2363
4737.76 2331
4738.41 2358
4739.06 2482
4739.70 2337
4740.35 2254
4741.00 2437
4741.65 2404
4742.30 2255
4742.95 2134
4743.60 2236
4744.25 2437
4744.90 2296
4745.55 2359
4746.20 2464
4746.85 2276
4747.50 2230
4748.15 2432
4748.80 2153
4749.45 2327
4750.10 2491
4750.75 2501
4751.40 2620
4752.05 2592
4752.70 2540
4753.35 2565
4754.00 2675
4754.65 2845
4755.31 2678
4755.96 2646
4756.61 2476
4757.26 2453
4757.91 2221
4758.56 2174
4759.21 2230
4759.86 2060
4760.51 2200
4761.16 2178
4761.81 2047
4762.46 2197
4763.11 2275
4763.77 2407
4764.42 2444
4765.07 2535
4765.72 2434
4766.37 2617
4767.02 2738
4767.67 2661
4768.33 2529
4768.98 2471
4769.63 2483
4770.28 2432
4770.93 2337
4771.58 2447
4772.23 2338
4772.89 2203
4773.54 2234
4774.19 2265
4774.84 2177
4775.49 2193
4776.15 2292
4776.80 2130
4777.45 2028
4778.10 2242
4778.75 2250
4779.41 2270
4780.06 2207
4780.71 2050
4781.36 2218
4782.02 2217
4782.67 2246
4783.32 2124
4783.97 1948
4784.63 2115
4785.28 2112
4785.93 2090
4786.58 2075
4787.24 2018
4787.89 2037
4788.54 2139
4789.19 2081
4789.85 1983
4790.50 1910
4791.15 2026
4791.81 2166
4792.46 2158
4793.11 2052
4793.77 1976
4794.42 1980
4795.07 2063
4795.72 2064
4796.38 2088
4797.03 2017
4797.69 2054
4798.34 2113
4798.99 1999
4799.65 2023
4800.30 2024
4800.95 1959
4801.61 1900
4802.26 1849
4802.91 1997
4803.57 2005
4804.22 2105
4804.88 2139
4805.53 2019
4806.18 2051
4806.84 2252
4807.49 2095
4808.15 2210
4808.80 2222
4809.45 2274
4810.11 2332
4810.76 2212
4811.42 2232
4812.07 2217
4812.73 2005
4813.38 2017
4814.04 2210
4814.69 2059
4815.34 2150
4816.00 2198
4816.65 2172
4817.31 2156
4817.96 2282
4818.62 2323
4819.27 2325
4819.93 2223
4820.58 2384
4821.24 2408
4821.89 2389
4822.55 2227
4823.20 2241
4823.86 2426
4824.51 2361
4825.17 2318
4825.82 2415
4826.48 2692
4827.14 2493
4827.79 2363
4828.45 2431
4829.10 2441
4829.76 2550
4830.41 2502
4831.07 2431
4831.72 2328
4832.38 2425
4833.04 2346
4833.69 2491
4834.35 2524
4835.00 2812
4835.66 3023
4836.32 3077
4836.97 3255
4837.63 3461
4838.28 3525
4838.94 3722
4839.60 3924
4840.25 3949
4840.91 3743
4841.57 3703
4842.22 3664
4842.88 3407
4843.54 3188
4844.19 2954
4844.85 2934
4845.51 2824
4846.16 2586
4846.82 2617
4847.48 2643
4848.13 2601
4848.79 2411
4849.45 2273
4850.10 2326
4850.76 2477
4851.42 2446
4852.07 2564
4852.73 2713
4853.39 2514
4854.05 2617
4854.70 2765
4855.36 2746
4856.02 2747
4856.68 2776
4857.33 2749
4857.99 2618
4858.65 2611
4859.31 2703
4859.96 2721
4860.62 2567
4861.28 2591
4861.94 2700
4862.59 2569
4863.25 2766
4863.91 2622
4864.57 2604
4865.23 2661
4865.88 2833
4866.54 2862
4867.20 2736
4867.86 2784
4868.52 2597
4869.18 2704
4869.83 2891
4870.49 2695
4871.15 2732
4871.81 2693
4872.47 2765
4873.13 2784
4873.78 2828
4874.44 2809
4875.10 2791
4875.76 2855
4876.42 3057
4877.08 2931
4877.74 3066
4878.40 2997
4879.06 3060
4879.71 3366
4880.37 3364
4881.03 3345
4881.69 3339
4882.35 3321
4883.01 3342
4883.67 3042
4884.33 3054
4884.99 2938
4885.65 2769
4886.31 2657
4886.97 2518
4887.63 2578
4888.29 2490
4888.94 2251
4889.60 2332
4890.26 2417
4890.92 2390
4891.58 2539
4892.24 2490
4892.90 2496
4893.56 2797
4894.22 2619
4894.88 2645
4895.54 2755
4896.20 2479
4896.86 2529
4897.52 2474
4898.18 2611
4898.84 2528
4899.50 2425
4900.17 2461
4900.83 2400
4901.49 2417
4902.15 2570
4902.81 2631
4903.47 2589
4904.13 2457
4904.79 2290
4905.45 2224
4906.11 2289
4906.77 2331
4907.43 2406
4908.09 2346
4908.75 2484
4909.42 2432
4910.08 2418
4910.74 2551
4911.40 2593
4912.06 2446
4912.72 2431
4913.38 2358
4914.04 2260
4914.70 2302
4915.37 2298
4916.03 2082
4916.69 2330
4917.35 2328
4918.01 2292
4918.67 2252
4919.34 2300
4920.00 2329
4920.66 2305
4921.32 2448
4921.98 2269
4922.64 2264
4923.31 2252
4923.97 2211
4924.63 2216
4925.29 2079
4925.95 2183
4926.62 2189
4927.28 2182
4927.94 2088
4928.60 2262
4929.27 2439
4929.93 2306
4930.59 2292
4931.25 2457
4931.92 2211
4932.58 2169
4933.24 2200
4933.90 2423
4934.57 2314
4935.23 2536
4935.89 2306
4936.55 2476
4937.22 2585
4937.88 2509
4938.54 2462
4939.21 2468
4939.87 2433
4940.53 2504
4941.20 2469
4941.86 2359
4942.52 2333
4943.19 2309
4943.85 2323
4944.51 2340
4945.18 2419
4945.84 2538
4946.50 2125
4947.17 2167
4947.83 2274
4948.49 2268
4949.16 2111
4949.82 2120
4950.48 2184
4951.15 2258
4951.81 2366
4952.48 2217
4953.14 2040
4953.80 2098
4954.47 2279
4955.13 2457
4955.80 2342
4956.46 2153
4957.12 2335
4957.79 2188
4958.45 2384
4959.12 2412
4959.78 2334
4960.45 2308
4961.11 2388
4961.78 2493
4962.44 2517
4963.10 2786
4963.77 2918
4964.43 2951
4965.10 3038
4965.76 3022
4966.43 2911
4967.09 2924
4967.76 3119
4968.42 3058
4969.09 2974
4969.75 2831
4970.42 2716
4971.08 2473
4971.75 2520
4972.41 2853
4973.08 2781
4973.74 2604
4974.41 2629
4975.08 2495
4975.74 2763
4976.41 2682
4977.07 2867
4977.74 2898
4978.40 2808
4979.07 2781
4979.73 2788
4980.40 2589
4981.07 2879
4981.73 3073
4982.40 3043
4983.06 3429
4983.73 3826
4984.40 4172
4985.06 4424
4985.73 4710
4986.39 4966
4987.06 5093
4987.73 5195
4988.39 5193
4989.06 4894
4989.73 4419
4990.39 4309
4991.06 3723
4991.73 3487
4992.39 3323
4993.06 2860
4993.73 2622
4994.39 2481
4995.06 2489
4995.73 2452
4996.39 2313
4997.06 2124
4997.73 2298
4998.39 2170
4999.06 2131
4999.73 2123
5000.39 2124
5001.06 2117
5001.73 1949
5002.40 1992
5003.06 1983
5003.73 1994
5004.40 1965
5005.07 2111
5005.73 2014
5006.40 2025
5007.07 2085
5007.74 2095
5008.40 2217
5009.07 2307
5009.74 2080
5010.41 2203
5011.07 2128
5011.74 2067
5012.41 2072
5013.08 2226
5013.75 2198
5014.41 2183
5015.08 2187
5015.75 2258
5016.42 2165
5017.09 2269
5017.75 2314
5018.42 2246
5019.09 2319
5019.76 2301
5020.43 2483
5021.10 2854
5021.77 3066
5022.43 3060
5023.10 3134
5023.77 3321
5024.44 3439
5025.11 3368
5025.78 3459
5026.45 3466
5027.12 3376
5027.78 3199
5028.45 2915
5029.12 2816
5029.79 2824
5030.46 2455
5031.13 2501
5031.80 2397
5032.47 2355
5033.14 2272
5033.81 2391
5034.48 2197
5035.15 2215
5035.82 2358
5036.48 2260
5037.15 2312
5037.82 2329
5038.49 2206
5039.16 2328
5039.83 2389
5040.50 2258
5041.17 2028
5041.84 2229
5042.51 2283
5043.18 2316
5043.85 2272
5044.52 2132
5045.19 2062
5045.86 2016
5046.53 2144
5047.20 2071
5047.87 2085
5048.54 2007
5049.21 1927
5049.88 1950
5050.55 1986
5051.23 2063
5051.90 2189
5052.57 1958
5053.24 1829
5053.91 1971
5054.58 2069
5055.25 1876
5055.92 2042
5056.59 1937
5057.26 1909
5057.93 1855
5058.60 1959
5059.27 1963
5059.95 1842
5060.62 2041
5061.29 2068
5061.96 2222
5062.63 2162
5063.30 1917
5063.97 1897
5064.64 2069
5065.32 2301
5065.99 2036
5066.66 1886
5067.33 2001
5068.00 2042
5068.67 2014
5069.35 1971
5070.02 2020
5070.69 2051
5071.36 2021
5072.03 1951
5072.70 1889
5073.38 1845
5074.05 1904
5074.72 2008
5075.39 2023
5076.07 1961
5076.74 2047
5077.41 2235
5078.08 2113
5078.75 2115
5079.43 2060
5080.10 2069
5080.77 2279
5081.44 2372
5082.12 2456
5082.79 2217
5083.46 2222
5084.13 2478
5084.81 2487
5085.48 2286
5086.15 2247
5086.83 2207
5087.50 2195
5088.17 2236
5088.84 2308
5089.52 2310
5090.19 2424
5090.86 2566
5091.54 2783
5092.21 3020
5092.88 2883
5093.56 2836
5094.23 3004
5094.90 2794
5095.58 2705
5096.25 2628
5096.92 2734
5097.60 2590
5098.27 2434
5098.94 2204
5099.62 2347
5100.29 2205
5100.97 2290
5101.64 2198
5102.31 2241
5102.99 2294
5103.66 2165
5104.34 2151
5105.01 2255
5105.68 2331
5106.36 2371
5107.03 2345
5107.71 2405
5108.38 2368
5109.06 2267
5109.73 2236
5110.40 2215
5111.08 2224
5111.75 2241
5112.43 2216
5113.10 2058
5113.78 2082
5114.45 2190
5115.13 2142
5115.80 2103
5116.48 2142
5117.15 2041
5117.83 2109
5118.50 2158
5119.18 2179
5119.85 2183
5120.53 2049
5121.20 2108
5121.88 2160
5122.55 2143
5123.23 2093
5123.90 2066
5124.58 2120
5125.25 2044
5125.93 2193
5126.60 2106
5127.28 2146
5127.95 2053
5128.63 2024
5129.31 2045
5129.98 2043
5130.66 2108
5131.33 2174
5132.01 2310
5132.69 2172
5133.36 2082
5134.04 2306
5134.71 2273
5135.39 2451
5136.07 2433
5136.74 2296
5137.42 2403
5138.09 2321
5138.77 2156
5139.45 2216
5140.12 2065
5140.80 2044
5141.48 1903
5142.15 1944
5142.83 2080
5143.51 1997
5144.18 2100
5144.86 2074
5145.54 2100
5146.21 1999
5146.89 1853
5147.57 2051
5148.24 1986
5148.92 1988
5149.60 2054
5150.27 2014
5150.95 2071
5151.63 2135
5152.31 2182
5152.98 2179
5153.66 2051
5154.34 2051
5155.01 2079
5155.69 1991
5156.37 1875
5157.05 1902
5157.72 1893
5158.40 1920
5159.08 1818
5159.76 1940
5160.44 1988
5161.11 1842
5161.79 1929
5162.47 1784
5163.15 1886
5163.82 1874
5164.50 1879
5165.18 1852
5165.86 1954
5166.54 1919
5167.21 1989
5167.89 1923
5168.57 1923
5169.25 1908
5169.93 1854
5170.61 1926
5171.28 1943
5171.96 1786
5172.64 1846
5173.32 1844
5174.00 1736
5174.68 1763
5175.36 1921
5176.04 1868
5176.71 1986
5177.39 2074
5178.07 1864
5178.75 1940
5179.43 1967
5180.11 2081
5180.79 2164
5181.47 2016
5182.15 2026
5182.83 1816
5183.50 1868
5184.18 1758
5184.86 1693
5185.54 1851
5186.22 1773
5186.90 1828
5187.58 1907
5188.26 2006
5188.94 1948
5189.62 1966
5190.30 1932
5190.98 1787
5191.66 1843
5192.34 1832
5193.02 1806
5193.70 1875
5194.38 1931
5195.06 1779
5195.74 1821
5196.42 1860
5197.10 1884
5197.78 1943
5198.46 1814
5199.14 1788
5199.82 1807
5200.50 1751
5201.18 1810
5201.86 1947
5202.54 1898
5203.22 2017
5203.90 1953
5204.58 1827
5205.26 1896
5205.94 1884
5206.63 1775
5207.31 1980
5207.99 1947
5208.67 1876
5209.35 1911
5210.03 1962
5210.71 2085
5211.39 2155
5212.07 2026
5212.75 2174
5213.44 2192
5214.12 2095
5214.80 2189
5215.48 2297
5216.16 2426
5216.84 2360
5217.52 2157
5218.20 2256
5218.89 2280
5219.57 2188
5220.25 2084
5220.93 2212
5221.61 2174
5222.29 2177
5222.98 2369
5223.66 2398
5224.34 2318
5225.02 2320
5225.70 2254
5226.39 2286
5227.07 2331
5227.75 2235
5228.43 2226
5229.12 2119
5229.80 2057
5230.48 1993
5231.16 2036
5231.84 2039
5232.53 1883
5233.21 1746
5233.89 1793
5234.57 1957
5235.26 1932
5235.94 1915
5236.62 1839
5237.31 1921
5237.99 1926
5238.67 1839
5239.35 1930
5240.04 2020
5240.72 2171
5241.40 1983
5242.09 1949
5242.77 2070
5243.45 1917
5244.14 1957
5244.82 1999
5245.50 1966
5246.19 2003
5246.87 2055
5247.55 2017
5248.24 1949
5248.92 2074
5249.60 2017
5250.29 2057
5250.97 2163
5251.65 2116
5252.34 2277
5253.02 2278
5253.71 2347
5254.39 2289
5255.07 2159
5255.76 2140
5256.44 2153
5257.12 2114
5257.81 2136
5258.49 1968
5259.18 2173
5259.86 2269
5260.55 2080
5261.23 2110
5261.91 2329
5262.60 2272
5263.28 2192
5263.97 2282
5264.65 2182
5265.34 2255
5266.02 2251
5266.71 2225
5267.39 2128
5268.08 2264
5268.76 2265
5269.45 2211
5270.13 2378
5270.82 2190
5271.50 2018
5272.19 2210
5272.87 2220
5273.56 2070
5274.24 2306
5274.93 2367
5275.61 2341
5276.30 2114
5276.98 2237
5277.67 2430
5278.35 2594
5279.04 2770
5279.72 2896
5280.41 3060
5281.09 3248
5281.78 3224
5282.47 3288
5283.15 3307
5283.84 3310
5284.52 3181
5285.21 2979
5285.90 2737
5286.58 2441
5287.27 2346
5287.95 2152
5288.64 2133
5289.33 2227
5290.01 2122
5290.70 2166
5291.38 1937
5292.07 1964
5292.76 2004
5293.44 2067
5294.13 2038
5294.82 2103
5295.50 2152
5296.19 2308
5296.88 2433
5297.56 2404
5298.25 2184
5298.94 2248
5299.62 2266
5300.31 2363
5301.00 2471
5301.68 2347
5302.37 2404
5303.06 2436
5303.75 2593
5304.43 2564
5305.12 2717
5305.81 2670
5306.49 2685
5307.18 2656
5307.87 2746
5308.56 2796
5309.24 2845
5309.93 2920
5310.62 2900
5311.31 2694
5311.99 2638
5312.68 2711
5313.37 2606
5314.06 2735
5314.74 2449
5315.43 2432
5316.12 2471
5316.81 2231
5317.50 2369
5318.18 2442
5318.87 2638
5319.56 2576
5320.25 2801
5320.94 2893
5321.63 2867
5322.31 2909
5323.00 3205
5323.69 3064
5324.38 3057
5325.07 2950
5325.76 3043
5326.44 2884
5327.13 2832
5327.82 2724
5328.51 2569
5329.20 2745
5329.89 2834
5330.58 2930
5331.27 2989
5331.95 2926
5332.64 3037
5333.33 3149
5334.02 3079
5334.71 3121
5335.40 3292
5336.09 3542
5336.78 3722
5337.47 3518
5338.16 3490
5338.85 3358
5339.54 3275
5340.22 3323
5340.91 3546
5341.60 3652
5342.29 3619
5342.98 3886
5343.67 3841
5344.36 4094
5345.05 4157
5345.74 4228
5346.43 4521
5347.12 4938
5347.81 5671
5348.50 6477
5349.19 7677
5349.88 8650
5350.57 10292
5351.26 11478
5351.95 12592
5352.64 13865
5353.33 14961
5354.02 15028
5354.71 14549
5355.40 13599
5356.09 12307
5356.79 10925
5357.48 9310
5358.17 7854
5358.86 6631
5359.55 5565
5360.24 4762
5360.93 4340
5361.62 3822
5362.31 3683
5363.00 3547
5363.69 3434
5364.38 3461
5365.07 3652
5365.77 3515
5366.46 3743
5367.15 3956
5367.84 4044
5368.53 4148
5369.22 4068
5369.91 3869
5370.60 3901
5371.30 3878
5371.99 3716
5372.68 3189
5373.37 3070
5374.06 2929
5374.75 2879
5375.45 2668
5376.14 2498
5376.83 2621
5377.52 2681
5378.21 2601
5378.91 2641
5379.60 2574
5380.29 2719
5380.98 2652
5381.67 2703
5382.37 2596
5383.06 2497
5383.75 2566
5384.44 2466
5385.13 2357
5385.83 2399
5386.52 2344
5387.21 2234
5387.90 2353
5388.60 2386
5389.29 2501
5389.98 2425
5390.68 2566
5391.37 2693
5392.06 2740
5392.75 2708
5393.45 2936
5394.14 2922
5394.83 2878
5395.53 2828
5396.22 2600
5396.91 2548
5397.60 2444
5398.30 2309
5398.99 2353
5399.68 2412
5400.38 2372
5401.07 2374
5401.76 2302
5402.46 2195
5403.15 2385
5403.85 2331
5404.54 2255
5405.23 2256
5405.93 2363
5406.62 2407
5407.31 2423
5408.01 2417
5408.70 2495
5409.40 2414
5410.09 2384
5410.78 2472
5411.48 2378
5412.17 2427
5412.87 2495
5413.56 2397
5414.25 2195
5414.95 2192
5415.64 2255
5416.34 2261
5417.03 2136
5417.73 2195
5418.42 2123
5419.11 2003
5419.81 2061
5420.50 2045
5421.20 2148
5421.89 2102
5422.59 2079
5423.28 1989
5423.98 1962
5424.67 2036
5425.37 2055
5426.06 2154
5426.76 2126
5427.45 2062
5428.15 2122
5428.84 2045
5429.54 2047
5430.23 2020
5430.93 1995
5431.62 1996
5432.32 2230
5433.01 2063
5433.71 2062
5434.41 2110
5435.10 2181
5435.80 2104
5436.49 1999
5437.19 2127
5437.88 2120
5438.58 2239
5439.28 2253
5439.97 2171
5440.67 2135
5441.36 2039
5442.06 2156
5442.76 2130
5443.45 2249
5444.15 2260
5444.84 2123
5445.54 2160
5446.24 2149
5446.93 2076
5447.63 2130
5448.33 2196
5449.02 2238
5449.72 2251
5450.42 2429
5451.11 2477
5451.81 2683
5452.51 2588
5453.20 2620
5453.90 2587
5454.60 2663
5455.29 2636
5455.99 2432
5456.69 2352
5457.38 2197
5458.08 2274
5458.78 2198
5459.47 2227
5460.17 2179
5460.87 2085
5461.57 2328
5462.26 2384
5462.96 2282
5463.66 2390
5464.36 2462
5465.05 2585
5465.75 2548
5466.45 2518
5467.15 2387
5467.84 2482
5468.54 2456
5469.24 2597
5469.94 2462
5470.63 2339
5471.33 2382
5472.03 2495
5472.73 2344
5473.43 2397
5474.12 2484
5474.82 2566
5475.52 2591
5476.22 2443
5476.92 2485
5477.62 2526
5478.31 2610
5479.01 2482
5479.71 2550
5480.41 2632
5481.11 2711
5481.81 2707
5482.50 3056
5483.20 2959
5483.90 2762
5484.60 2853
5485.30 2804
5486.00 2877
5486.70 2830
5487.40 2642
5488.09 2628
5488.79 2699
5489.49 2583
5490.19 2468
5490.89 2652
5491.59 2764
5492.29 2764
5492.99 2814
5493.69 2728
5494.39 2645
5495.09 2699
5495.79 2846
5496.49 2891
5497.19 3081
5497.88 3020
5498.58 3093
5499.28 3085
5499.98 3253
5500.68 3425
5501.38 3840
5502.08 4159
5502.78 4235
5503.48 4320
5504.18 4312
5504.88 4076
5505.58 3895
5506.28 3904
5506.98 3500
5507.68 3132
5508.38 3084
5509.08 2997
5509.78 3157
5510.48 3130
5511.19 3094
5511.89 3135
5512.59 3254
5513.29 3060
5513.99 2846
5514.69 2867
5515.39 2796
5516.09 2763
5516.79 2860
5517.49 2752
5518.19 2598
5518.89 2528
5519.59 2627
5520.29 2685
5521.00 2752
5521.70 2621
5522.40 2558
5523.10 2485
5523.80 2460
5524.50 2429
5525.20 2451
5525.90 2428
5526.61 2375
5527.31 2223
5528.01 2223
5528.71 2177
5529.41 2154
5530.11 1991
5530.82 1978
5531.52 2104
5532.22 2051
5532.92 2001
5533.62 1905
5534.32 1989
5535.03 2207
5535.73 1928
5536.43 2013
5537.13 1984
5537.83 1907
5538.54 2034
5539.24 1989
5539.94 1894
5540.64 2100
5541.35 2000
5542.05 2058
5542.75 2022
5543.45 1899
5544.16 1913
5544.86 1850
5545.56 1880
5546.26 1905
5546.97 1942
5547.67 1937
5548.37 2009
5549.07 1929
5549.78 1907
5550.48 1901
5551.18 1841
5551.89 1904
5552.59 1879
5553.29 1887
5554.00 1934
5554.70 1996
5555.40 1823
5556.11 1747
5556.81 1870
5557.51 1842
5558.22 1729
5558.92 2041
5559.62 2001
5560.33 1853
5561.03 1895
5561.73 1906
5562.44 1967
5563.14 1996
5563.84 1955
5564.55 2105
5565.25 2221
5565.96 2223
5566.66 2188
5567.36 2271
5568.07 2314
5568.77 2237
5569.48 2278
5570.18 2414
5570.88 2380
5571.59 2286
5572.29 2365
5573.00 2260
5573.70 2147
5574.41 2381
5575.11 2201
5575.81 2339
5576.52 2332
5577.22 2177
5577.93 2049
5578.63 2049
5579.34 2167
5580.04 2066
5580.75 2042
5581.45 1936
5582.16 1939
5582.86 1971
5583.57 1937
5584.27 1892
5584.98 1892
5585.68 1888
5586.39 1940
5587.09 1865
5587.80 1854
5588.50 1850
5589.21 1701
5589.91 1763
5590.62 1791
5591.33 1670
5592.03 1773
5592.74 1767
5593.44 1837
5594.15 1677
5594.85 1666
5595.56 1740
5596.27 1700
5596.97 1737
5597.68 1732
5598.38 1573
5599.09 1706
5599.80 1695
5600.50 1751
5601.21 1864
5601.91 1648
5602.62 1752
5603.33 1776
5604.03 1743
5604.74 1636
5605.45 1729
5606.15 1652
5606.86 1706
5607.56 1789
5608.27 1714
5608.98 1779
5609.68 1621
5610.39 1746
5611.10 1755
5611.80 1735
5612.51 1919
5613.22 1824
5613.93 1716
5614.63 1782
5615.34 1887
5616.05 1909
5616.75 1811
5617.46 1853
5618.17 1850
5618.88 1784
5619.58 1620
5620.29 1759
5621.00 1805
5621.70 1631
5622.41 1707
5623.12 1769
5623.83 1786
5624.53 1741
5625.24 1777
5625.95 1567
5626.66 1641
5627.37 1744
5628.07 1758
5628.78 1623
5629.49 1681
5630.20 1758
5630.91 1717
5631.61 1733
5632.32 1788
5633.03 1662
5633.74 1750
5634.45 1733
5635.15 1869
5635.86 1968
5636.57 1900
5637.28 1879
5637.99 1806
5638.70 1826
5639.40 1872
5640.11 1971
5640.82 1931
5641.53 1900
5642.24 2151
5642.95 1987
5643.66 1790
5644.37 1884
5645.07 1692
5645.78 1759
5646.49 1768
5647.20 1816
5647.91 1808
5648.62 1952
5649.33 1823
5650.04 1805
5650.75 1757
5651.46 1769
5652.17 1757
5652.88 1899
5653.59 2090
5654.29 1959
5655.00 1864
5655.71 1904
5656.42 2112
5657.13 2195
5657.84 2217
5658.55 2369
5659.26 2249
5659.97 2064
5660.68 2165
5661.39 2052
5662.10 2154
5662.81 2079
5663.52 1954
5664.23 2021
5664.94 1837
5665.65 1763
5666.36 1800
5667.07 1981
5667.78 1964
5668.49 1994
5669.20 2064
5669.91 2250
5670.62 2219
5671.34 2285
5672.05 2389
5672.76 2359
5673.47 2375
5674.18 2445
5674.89 2188
5675.60 2167
5676.31 2116
5677.02 1996
5677.73 1879
5678.44 1892
5679.15 1984
5679.87 1911
5680.58 1925
5681.29 1859
5682.00 1867
5682.71 1883
5683.42 1867
5684.13 1966
5684.84 1978
5685.56 1720
5686.27 1850
5686.98 1879
5687.69 1773
5688.40 1943
5689.11 1981
5689.83 2047
5690.54 1922
5691.25 1903
5691.96 1897
5692.67 1850
5693.38 2012
5694.10 2016
5694.81 1967
5695.52 1909
5696.23 1781
5696.94 1808
5697.66 1843
5698.37 1868
5699.08 1833
5699.79 1859
5700.51 1775
5701.22 1766
5701.93 1807
5702.64 1797
5703.36 1771
5704.07 1882
5704.78 1895
5705.49 1833
5706.21 1791
5706.92 1839
5707.63 1837
5708.35 1929
5709.06 1726
5709.77 1677
5710.48 1661
5711.20 1695
5711.91 1873
5712.62 1742
5713.34 1890
5714.05 1904
5714.76 1852
5715.48 1786
5716.19 1869
5716.90 1853
5717.62 1809
5718.33 1775
5719.04 1751
5719.76 1774
5720.47 1749
5721.18 1846
5721.90 1764
5722.61 1911
5723.33 1762
5724.04 1782
5724.75 1879
5725.47 1856
5726.18 1958
5726.90 1870
5727.61 1922
5728.32 1928
5729.04 1884
5729.75 2114
5730.47 1901
5731.18 1865
5731.90 2039
5732.61 1862
5733.32 2051
5734.04 2100
5734.75 2027
5735.47 2136
5736.18 2147
5736.90 2098
5737.61 2139
5738.33 2206
5739.04 2161
5739.76 2260
5740.47 2169
5741.19 2231
5741.90 2258
5742.62 2124
5743.33 2084
5744.05 2070
5744.76 2234
5745.48 2192
5746.19 2031
5746.91 2081
5747.62 2080
5748.34 2173
5749.05 2157
5749.77 2255
5750.48 2288
5751.20 2223
5751.91 2188
5752.63 2349
5753.35 2441
5754.06 2701
5754.78 2748
5755.49 2836
5756.21 2711
5756.93 2786
5757.64 2840
5758.36 2947
5759.07 2853
5759.79 2842
5760.51 2728
5761.22 2602
5761.94 2615
5762.65 2580
5763.37 2677
5764.09 2670
5764.80 2593
5765.52 2539
5766.24 2448
5766.95 2611
5767.67 2520
5768.39 2531
5769.10 2441
5769.82 2489
5770.54 2538
5771.25 2660
5771.97 2589
5772.69 2883
5773.40 2840
5774.12 2766
5774.84 2909
5775.55 3047
5776.27 3047
5776.99 2998
5777.71 3094
5778.42 3154
5779.14 3193
5779.86 3129
5780.57 3262
5781.29 3238
5782.01 3332
5782.73 3335
5783.44 3505
5784.16 3611
5784.88 3553
5785.60 3544
5786.32 3526
5787.03 3682
5787.75 3708
5788.47 3781
5789.19 3769
5789.90 4191
5790.62 4389
5791.34 4356
5792.06 4737
5792.78 5146
5793.50 5199
5794.21 5382
5794.93 5622
5795.65 5853
5796.37 6092
5797.09 6670
5797.81 7490
5798.52 9514
5799.24 11682
5799.96 14735
5800.68 17118
5801.40 20428
5802.12 23685
5802.84 25087
5803.55 25925
5804.27 24951
5804.99 22440
5805.71 19874
5806.43 16770
5807.15 14205
5807.87 11964
5808.59 10882
5809.31 10106
5810.03 9660
5810.74 9735
5811.46 9585
5812.18 9286
5812.90 9148
5813.62 9123
5814.34 9048
5815.06 8945
5815.78 8762
5816.50 8664
5817.22 8573
5817.94 8554
5818.66 8140
5819.38 7963
5820.10 7827
5820.82 7428
5821.54 6760
5822.26 6548
5822.98 6663
5823.70 6450
5824.42 6164
5825.14 6140
5825.86 5926
5826.58 5503
5827.30 5202
5828.02 4987
5828.74 4834
5829.46 4568
5830.18 4713
5830.90 4650
5831.62 4279
5832.34 4041
5833.06 3919
5833.78 4052
5834.50 3962
5835.23 3561
5835.95 3478
5836.67 3680
5837.39 3699
5838.11 3714
5838.83 3484
5839.55 3510
5840.27 3579
5840.99 3333
5841.71 3498
5842.44 3580
5843.16 3386
5843.88 3418
5844.60 3149
5845.32 3237
5846.04 3241
5846.76 3186
5847.49 3127
5848.21 3021
5848.93 3015
5849.65 2967
5850.37 2953
5851.09 2932
5851.82 3022
5852.54 3130
5853.26 3069
5853.98 2996
5854.70 2969
5855.43 2836
5856.15 2661
5856.87 2804
5857.59 2947
5858.31 2955
5859.04 2844
5859.76 2969
5860.48 2886
5861.20 2934
5861.93 2866
5862.65 2874
5863.37 2760
5864.09 2910
5864.82 2880
5865.54 2842
5866.26 2753
5866.98 2807
5867.71 2857
5868.43 2887
5869.15 2799
5869.87 2662
5870.60 2797
5871.32 2853
5872.04 2884
5872.77 2900
5873.49 2924
5874.21 3096
5874.94 3158
5875.66 3108
5876.38 3049
5877.11 2986
5877.83 2907
5878.55 2963
5879.28 2914
5880.00 2903
5880.72 2782
5881.45 2743
5882.17 2731
5882.89 2747
5883.62 2692
5884.34 2690
5885.07 2882
5885.79 2740
5886.51 2710
5887.24 2846
5887.96 2871
5888.69 2851
5889.41 2849
5890.13 2686
5890.86 2737
5891.58 2658
5892.31 2566
5893.03 2548
5893.76 2530
5894.48 2594
5895.20 2631
5895.93 2655
5896.65 2447
5897.38 2411
5898.10 2374
5898.83 2341
5899.55 2214
5900.28 2278
5901.00 2243
5901.73 2056
5902.45 2213
5903.18 2124
5903.90 2105
5904.63 2032
5905.35 2140
5906.08 2075
5906.80 2039
5907.53 1987
5908.25 2045
5908.98 2035
5909.70 2079
5910.43 1942
5911.15 1921
5911.88 2027
5912.60 1954
5913.33 2052
5914.06 1980
5914.78 1913
5915.51 1886
5916.23 1911
5916.96 1972
5917.68 2121
5918.41 1945
5919.14 1918
5919.86 1968
5920.59 1921
5921.31 1929
5922.04 1926
5922.77 2015
5923.49 2008
5924.22 1949
5924.95 2004
5925.67 2029
5926.40 1932
5927.12 1911
5927.85 2037
5928.58 1996
5929.30 1895
5930.03 1941
5930.76 1934
5931.48 1849
5932.21 1997
5932.94 2008
5933.66 2050
5934.39 2251
5935.12 2209
5935.85 2243
5936.57 2684
5937.30 2677
5938.03 2626
5938.75 2873
5939.48 2726
5940.21 2810
5940.94 2772
5941.66 2546
5942.39 2597
5943.12 2423
5943.85 2380
5944.57 2337
5945.30 2146
5946.03 2200
5946.76 2162
5947.48 2142
5948.21 2144
5948.94 2024
5949.67 2134
5950.39 2282
5951.12 2208
5951.85 2236
5952.58 2376
5953.31 2450
5954.03 2542
5954.76 2359
5955.49 2361
5956.22 2336
5956.95 2361
5957.68 2257
5958.40 2278
5959.13 2305
5959.86 2358
5960.59 2309
5961.32 2299
5962.05 2290
5962.77 2280
5963.50 2353
5964.23 2413
5964.96 2392
5965.69 2431
5966.42 2571
5967.15 2686
5967.88 2762
5968.61 2715
5969.33 2997
5970.06 2889
5970.79 2929
5971.52 3010
5972.25 2905
5972.98 2733
5973.71 2712
5974.44 2700
5975.17 2701
5975.90 2446
5976.63 2370
5977.36 2475
5978.09 2724
5978.82 2781
5979.54 2708
5980.27 2684
5981.00 2771
5981.73 2791
5982.46 2796
5983.19 2903
5983.92 2991
5984.65 2959
5985.38 2949
5986.11 2821
5986.84 2861
5987.57 2990
5988.30 3129
5989.03 3006
5989.76 3007
5990.49 3055
5991.23 2821
5991.96 2915
5992.69 2971
5993.42 2992
5994.15 2958
5994.88 3134
5995.61 3094
5996.34 3158
5997.07 3061
5997.80 3116
5998.53 3148
5999.26 3220
5999.99 2872
6000.72 3062
6001.45 2975
6002.19 3028
6002.92 2927
6003.65 2892
6004.38 2871
6005.11 3100
6005.84 3001
6006.57 3183
6007.30 3312
6008.04 3525
6008.77 3846
6009.50 4488
6010.23 4767
6010.96 5136
6011.69 5780
6012.42 6266
6013.16 6722
6013.89 6508
6014.62 6372
6015.35 6174
6016.08 5831
6016.82 5498
6017.55 5194
6018.28 4863
6019.01 4473
6019.74 4113
6020.48 3382
6021.21 3115
6021.94 3037
6022.67 2910
6023.40 2618
6024.14 2621
6024.87 2511
6025.60 2443
6026.33 2503
6027.07 2348
6027.80 2364
6028.53 2287
6029.27 2247
6030.00 2275
6030.73 2398
6031.46 2351
6032.20 2237
6032.93 2124
6033.66 2005
6034.40 2045
6035.13 2074
6035.86 2128
6036.59 2102
6037.33 2078
6038.06 2104
6038.79 2166
6039.53 2231
6040.26 2245
6040.99 2237
6041.73 2238
6042.46 2271
6043.19 2394
6043.93 2381
6044.66 2392
6045.40 2389
6046.13 2401
6046.86 2373
6047.60 2551
6048.33 2600
6049.06 2548
6049.80 2368
6050.53 2437
6051.27 2525
6052.00 2592
6052.73 2603
6053.47 2489
6054.20 2620
6054.94 2546
6055.67 2453
6056.41 2561
6057.14 2537
6057.87 2449
6058.61 2513
6059.34 2439
6060.08 2465
6060.81 2187
6061.55 2308
6062.28 2476
6063.02 2451
6063.75 2327
6064.49 2395
6065.22 2435
6065.96 2379
6066.69 2281
6067.43 2384
6068.16 2292
6068.90 2207
6069.63 2428
6070.37 2256
6071.10 2299
6071.84 2280
6072.57 2168
6073.31 2006
6074.04 1967
6074.78 2022
6075.51 2078
6076.25 2166
6076.98 2084
6077.72 2014
6078.46 1985
6079.19 2077
6079.93 2156
6080.66 2057
6081.40 2175
6082.13 2069
6082.87 2027
6083.61 2042
6084.34 2043
6085.08 1919
6085.81 1929
6086.55 1966
6087.29 2086
6088.02 2080
6088.76 1915
6089.50 1875
6090.23 1889
6090.97 1909
6091.71 2109
6092.44 1998
6093.18 2024
6093.92 2107
6094.65 2167
6095.39 2135
6096.13 1964
6096.86 2031
6097.60 2103
6098.34 2006
6099.07 2045
6099.81 2037
6100.55 1909
6101.28 1950
6102.02 1986
6102.76 2047
6103.49 2022
6104.23 2042
6104.97 2009
6105.71 2014
6106.44 1910
6107.18 1971
6107.92 2013
6108.66 2045
6109.39 1959
6110.13 2145
6110.87 2133
6111.61 2117
6112.34 2224
6113.08 2227
6113.82 2223
6114.56 2217
6115.30 2090
6116.03 2121
6116.77 2222
6117.51 2236
6118.25 2121
6118.99 2162
6119.72 2324
6120.46 2239
6121.20 2336
6121.94 2206
6122.68 2240
6123.42 2301
6124.15 2450
6124.89 2314
6125.63 2384
6126.37 2500
6127.11 2587
6127.85 2475
6128.59 2404
6129.32 2330
6130.06 2272
6130.80 2295
6131.54 2278
6132.28 2361
6133.02 2477
6133.76 2514
6134.50 2355
6135.24 2502
6135.97 2580
6136.71 2411
6137.45 2575
6138.19 2737
6138.93 2617
6139.67 2732
6140.41 2746
6141.15 2955
6141.89 2989
6142.63 2918
6143.37 2675
6144.11 2698
6144.85 2597
6145.59 2484
6146.33 2578
6147.07 2583
6147.81 2568
6148.55 2263
6149.29 2305
6150.03 2409
6150.77 2393
6151.51 2290
6152.25 2358
6152.99 2392
6153.73 2350
6154.47 2426
6155.21 2488
6155.95 2409
6156.69 2295
6157.43 2264
6158.17 2273
6158.91 2321
6159.65 2313
6160.39 2392
6161.13 2382
6161.87 2247
6162.61 2391
6163.35 2484
6164.10 2427
6164.84 2566
6165.58 2749
6166.32 2830
6167.06 2929
6167.80 3037
6168.54 3283
6169.28 3298
6170.02 3320
6170.76 3277
6171.51 3158
6172.25 3143
6172.99 3005
6173.73 3070
6174.47 2925
6175.21 2914
6175.95 2686
6176.70 2803
6177.44 2715
6178.18 2678
6178.92 2765
6179.66 2715
6180.41 2769
6181.15 2892
6181.89 2996
6182.63 3125
6183.37 2859
6184.11 3091
6184.86 3410
6185.60 3207
6186.34 3231
6187.08 3310
6187.83 3246
6188.57 3151
6189.31 3101
6190.05 3124
6190.80 3128
6191.54 3103
6192.28 3195
6193.02 3370
6193.77 3353
6194.51 3663
6195.25 3861
6195.99 3674
6196.74 3681
6197.48 3780
6198.22 3863
6198.97 3789
6199.71 3765
6200.45 3602
6201.19 3573
6201.94 3610
6202.68 3798
6203.42 3876
6204.17 3964
6204.91 4346
6205.65 4380
6206.40 5013
6207.14 6124
6207.88 7438
6208.63 8817
6209.37 10513
6210.11 12077
6210.86 13641
6211.60 14917
6212.35 15807
6213.09 15567
6213.83 14854
6214.58 13776
6215.32 12138
6216.06 10711
6216.81 9093
6217.55 7966
6218.30 6807
6219.04 5873
6219.79 5241
6220.53 4837
6221.27 4714
6222.02 4719
6222.76 4809
6223.51 5072
6224.25 5523
6225.00 6047
6225.74 6377
6226.49 7006
6227.23 7285
6227.97 7234
6228.72 7254
6229.46 6878
6230.21 6561
6230.95 5878
6231.70 5413
6232.44 4852
6233.19 4636
6233.93 4027
6234.68 4042
6235.42 3643
6236.17 3460
6236.91 3457
6237.66 3316
6238.40 3418
6239.15 3540
6239.90 3681
6240.64 3593
6241.39 3765
6242.13 3785
6242.88 4156
6243.62 4002
6244.37 4108
6245.11 4174
6245.86 4054
6246.61 3945
6247.35 3869
6248.10 3924
6248.84 3972
6249.59 4005
6250.34 4197
6251.08 4428
6251.83 4415
6252.57 4512
6253.32 4300
6254.07 4276
6254.81 4039
6255.56 4116
6256.30 4164
6257.05 4089
6257.80 4156
6258.54 4238
6259.29 4210
6260.04 4467
6260.78 4361
6261.53 4244
6262.28 4263
6263.02 4196
6263.77 4214
6264.52 4185
6265.26 4119
6266.01 4077
6266.76 4318
6267.51 4806
6268.25 5256
6269.00 5715
6269.75 6113
6270.49 6556
6271.24 7092
6271.99 7357
6272.74 7051
6273.48 7134
6274.23 6538
6274.98 6310
6275.73 5974
6276.47 5751
6277.22 5815
6277.97 5583
6278.72 5600
6279.46 5596
6280.21 5595
6280.96 5430
6281.71 5262
6282.46 5030
6283.20 4642
6283.95 4262
6284.70 4088
6285.45 3681
6286.20 3471
6286.94 3540
6287.69 3497
6288.44 3359
6289.19 3395
6289.94 3513
6290.69 3555
6291.43 3852
6292.18 4047
6292.93 4095
6293.68 3997
6294.43 4146
6295.18 4137
6295.93 3925
6296.68 3858
6297.42 3719
6298.17 3643
6298.92 3427
6299.67 3256
6300.42 3180
6301.17 3107
6301.92 2953
6302.67 2868
6303.42 2846
6304.17 2921
6304.91 2773
6305.66 2895
6306.41 2738
6307.16 2841
6307.91 2905
6308.66 2812
6309.41 2934
6310.16 2892
6310.91 2785
6311.66 2964
6312.41 3107
6313.16 3071
6313.91 2907
6314.66 2951
6315.41 2828
6316.16 2966
6316.91 2900
6317.66 2893
6318.41 2913
6319.16 3015
6319.91 2870
6320.66 2932
6321.41 2845
6322.16 2839
6322.91 2855
6323.66 2652
6324.41 2552
6325.16 2627
6325.91 2580
6326.66 2436
6327.41 2569
6328.16 2419
6328.91 2486
6329.67 2439
6330.42 2384
6331.17 2410
6331.92 2435
6332.67 2401
6333.42 2337
6334.17 2339
6334.92 2424
6335.67 2300
6336.42 2259
6337.18 2295
6337.93 2317
6338.68 2311
6339.43 2216
6340.18 2236
6340.93 2280
6341.68 2118
6342.44 2227
6343.19 2233
6343.94 2325
6344.69 2201
6345.44 2238
6346.19 2271
6346.95 2220
6347.70 2199
6348.45 2360
6349.20 2151
6349.95 2241
6350.70 2208
6351.46 2241
6352.21 2158
6352.96 2196
6353.71 2302
6354.47 2289
6355.22 2298
6355.97 2378
6356.72 2253
6357.47 2167
6358.23 2366
6358.98 2314
6359.73 2234
6360.48 2241
6361.24 2128
6361.99 2150
6362.74 2081
6363.50 1922
6364.25 1983
6365.00 2041
6365.75 2029
6366.51 2095
6367.26 2176
6368.01 2170
6368.77 2127
6369.52 2104
6370.27 2070
6371.03 2153
6371.78 2013
6372.53 2087
6373.29 2208
6374.04 2136
6374.79 2178
6375.55 2160
6376.30 2067
6377.05 2218
6377.81 2103
6378.56 2202
6379.31 2133
6380.07 2082
6380.82 2002
6381.57 2036
6382.33 2129
6383.08 2165
6383.84 2141
6384.59 2051
6385.34 2045
6386.10 2050
6386.85 2191
6387.61 2075
6388.36 2329
6389.12 2335
6389.87 2412
6390.62 2623
6391.38 2685
6392.13 2846
6392.89 2965
6393.64 2836
6394.40 2693
6395.15 2644
6395.91 2503
6396.66 2422
6397.42 2289
6398.17 2145
6398.92 2038
6399.68 2004
6400.43 1961
6401.19 2032
6401.94 1956
6402.70 2007
6403.45 1957
6404.21 1872
6404.97 1881
6405.72 1970
6406.48 1922
6407.23 1828
6407.99 1865
6408.74 1957
6409.50 1933
6410.25 1857
6411.01 1965
6411.76 2007
6412.52 1895
6413.28 1860
6414.03 1961
6414.79 1991
6415.54 1870
6416.30 1664
6417.05 1735
6417.81 1880
6418.57 1844
6419.32 1915
6420.08 2007
6420.83 2060
6421.59 1810
6422.35 1846
6423.10 2000
6423.86 1983
6424.62 2084
6425.37 2058
6426.13 1909
6426.89 1925
6427.64 1969
6428.40 1963
6429.16 1824
6429.91 1825
6430.67 1790
6431.43 1848
6432.18 1841
6432.94 1738
6433.70 1696
6434.45 1845
6435.21 1827
6435.97 1844
6436.72 1821
6437.48 1731
6438.24 1836
6439.00 1840
6439.75 1759
6440.51 1882
6441.27 1916
6442.02 1786
6442.78 1790
6443.54 1792
6444.30 1814
6445.05 1920
6445.81 1883
6446.57 1749
6447.33 1848
6448.09 1783
6448.84 1733
6449.60 1776
6450.36 1760
6451.12 1648
6451.87 1685
6452.63 1833
6453.39 1804
6454.15 1699
6454.91 1820
6455.67 1823
6456.42 1774
6457.18 1881
6457.94 1849
6458.70 1844
6459.46 1749
6460.22 1790
6460.97 1773
6461.73 1798
6462.49 1750
6463.25 1760
6464.01 1774
6464.77 1859
6465.53 1764
6466.28 1719
6467.04 1793
6467.80 1746
6468.56 1774
6469.32 1854
6470.08 1801
6470.84 1851
6471.60 1799
6472.36 1743
6473.12 1879
6473.88 1820
6474.63 1809
6475.39 1827
6476.15 1886
6476.91 1826
6477.67 1763
6478.43 1766
6479.19 1811
6479.95 1808
6480.71 1872
6481.47 1986
6482.23 1844
6482.99 1955
6483.75 2069
6484.51 1843
6485.27 1910
6486.03 1958
6486.79 1950
6487.55 1973
6488.31 1989
6489.07 1879
6489.83 1931
6490.59 2034
6491.35 2032
6492.11 2070
6492.87 1905
6493.63 2019
6494.39 2082
6495.15 2226
6495.91 2344
6496.67 2177
6497.43 2158
6498.20 2122
6498.96 2180
6499.72 2270
6500.48 2297
6501.24 2339
6502.00 2427
6502.76 2297
6503.52 2449
6504.28 2313
6505.04 2417
6505.80 2521
6506.57 2476
6507.33 2534
6508.09 2522
6508.85 2503
6509.61 2524
6510.37 2476
6511.13 2679
6511.90 2677
6512.66 2627
6513.42 2639
6514.18 2698
6514.94 2586
6515.70 2625
6516.47 2533
6517.23 2560
6517.99 2554
6518.75 2626
6519.51 2703
6520.28 2691
6521.04 2814
6521.80 2998
6522.56 3333
6523.32 3312
6524.09 3443
6524.85 3713
6525.61 4032
6526.37 4116
6527.13 4268
6527.90 4547
6528.66 4420
6529.42 4549
6530.18 4545
6530.95 4173
6531.71 4147
6532.47 4171
6533.24 4003
6534.00 4142
6534.76 4374
6535.52 4910
6536.29 5630
6537.05 6413
6537.81 7196
6538.58 7792
6539.34 8204
6540.10 8152
6540.87 7929
6541.63 7348
6542.39 6581
6543.16 5653
6543.92 5043
6544.68 4360
6545.45 3934
6546.21 3479
6546.97 3260
6547.74 2912
6548.50 2754
6549.26 2700
6550.03 2642
6550.79 2604
6551.55 2674
6552.32 2578
6553.08 2595
6553.85 2704
6554.61 2597
6555.37 2576
6556.14 2634
6556.90 2650
6557.67 2564
6558.43 2515
6559.20 2505
6559.96 2368
6560.72 2439
6561.49 2714
6562.25 2779
6563.02 2805
6563.78 2956
6564.55 3123
6565.31 3214
6566.08 3437
6566.84 3573
6567.61 3574
6568.37 3548
6569.13 3571
6569.90 3240
6570.66 3162
6571.43 3110
6572.19 2979
6572.96 2854
6573.72 2815
6574.49 2721
6575.26 2934
6576.02 3024
6576.79 3065
6577.55 2876
6578.32 3067
6579.08 3220
6579.85 3150
6580.61 3093
6581.38 2855
6582.14 3026
6582.91 3037
6583.68 2954
6584.44 3032
6585.21 3233
6585.97 3297
6586.74 3085
6587.50 3011
6588.27 3201
6589.04 3184
6589.80 3302
6590.57 3432
6591.33 3838
6592.10 4269
6592.87 4308
6593.63 4589
6594.40 4808
6595.17 4782
6595.93 5033
6596.70 4958
6597.47 4839
6598.23 4980
6599.00 4553
6599.77 4263
6600.53 4116
6601.30 3822
6602.07 3641
6602.83 3302
6603.60 3253
6604.37 3031
6605.13 2816
6605.90 2908
6606.67 2913
6607.43 2929
6608.20 2742
6608.97 2704
6609.74 2714
6610.50 2608
6611.27 2605
6612.04 2880
6612.80 2778
6613.57 2657
6614.34 2583
6615.11 2897
6615.87 2717
6616.64 2618
6617.41 2717
6618.18 2763
6618.95 2745
6619.71 2898
6620.48 2858
6621.25 2942
6622.02 3071
6622.78 3244
6623.55 3090
6624.32 3171
6625.09 3299
6625.86 3206
6626.63 3239
6627.39 3067
6628.16 2948
6628.93 2927
6629.70 3243
6630.47 3247
6631.24 3214
6632.00 3332
6632.77 3650
6633.54 3931
6634.31 4426
6635.08 4812
6635.85 5570
6636.62 6113
6637.38 6394
6638.15 6275
6638.92 6377
6639.69 6579
6640.46 5974
6641.23 5214
6642.00 4559
6642.77 3934
6643.54 3670
6644.31 3426
6645.08 3210
6645.84 3005
6646.61 2971
6647.38 2971
6648.15 2909
6648.92 2873
6649.69 2827
6650.46 3016
6651.23 3151
6652.00 3301
6652.77 3387
6653.54 3240
6654.31 3327
6655.08 3343
6655.85 3350
6656.62 3182
6657.39 2841
6658.16 2842
6658.93 2730
6659.70 2909
6660.47 2592
6661.24 2420
6662.01 2469
6662.78 2463
6663.55 2376
6664.32 2263
6665.09 2300
6665.86 2410
6666.63 2421
6667.40 2499
6668.17 2430
6668.94 2517
6669.72 2481
6670.49 2389
6671.26 2462
6672.03 2585
6672.80 2607
6673.57 2530
6674.34 2554
6675.11 2522
6675.88 2392
6676.65 2338
6677.42 2400
6678.20 2412
6678.97 2326
6679.74 2357
6680.51 2247
6681.28 2302
6682.05 2260
6682.82 2303
6683.60 2297
6684.37 2454
6685.14 2400
6685.91 2500
6686.68 2630
6687.45 2562
6688.23 2625
6689.00 2729
6689.77 2386
6690.54 2194
6691.31 2525
6692.08 2528
6692.86 2385
6693.63 2395
6694.40 2433
6695.17 2367
6695.95 2361
6696.72 2455
6697.49 2328
6698.26 2378
6699.03 2348
6699.81 2345
6700.58 2270
6701.35 2217
6702.12 2230
6702.90 2179
6703.67 2179
6704.44 2334
6705.22 2231
6705.99 2204
6706.76 2213
6707.53 2230
6708.31 2278
6709.08 2290
6709.85 2262
6710.63 2343
6711.40 2262
6712.17 2207
6712.94 2195
6713.72 2275
6714.49 2329
6715.26 2318
6716.04 2240
6716.81 2226
6717.58 2290
6718.36 2359
6719.13 2521
6719.91 2396
6720.68 2345
6721.45 2415
6722.23 2456
6723.00 2513
6723.77 2492
6724.55 2397
6725.32 2430
6726.10 2389
6726.87 2272
6727.64 2232
6728.42 2180
6729.19 2143
6729.97 1988
6730.74 1882
6731.51 1998
6732.29 1890
6733.06 2041
6733.84 1956
6734.61 1831
6735.39 1953
6736.16 2015
6736.94 2003
6737.71 1849
6738.49 2008
6739.26 1912
6740.03 2014
6740.81 2017
6741.58 2031
6742.36 1960
6743.13 1952
6743.91 1988
6744.68 1953
6745.46 1937
6746.23 1937
6747.01 2052
6747.78 2116
6748.56 2047
6749.34 2016
6750.11 1956
6750.89 2145
6751.66 2113
6752.44 2319
6753.21 2249
6753.99 2204
6754.76 2299
6755.54 2295
6756.31 2376
6757.09 2322
6757.87 2154
6758.64 2047
6759.42 2006
6760.19 2057
6760.97 1956
6761.75 1947
6762.52 1865
6763.30 2099
6764.07 2114
6764.85 2166
6765.63 2303
6766.40 2408
6767.18 2402
6767.96 2368
6768.73 2373
6769.51 2254
6770.28 2183
6771.06 2172
6771.84 1951
6772.61 1875
6773.39 1896
6774.17 1879
6774.94 1724
6775.72 1772
6776.50 1795
6777.27 1887
6778.05 1928
6778.83 1955
6779.61 2004
6780.38 1911
6781.16 1968
6781.94 2086
6782.71 2166
6783.49 2240
6784.27 2109
6785.05 2002
6785.82 1942
6786.60 1893
6787.38 2011
6788.16 1963
6788.93 1919
6789.71 1851
6790.49 1814
6791.27 1819
6792.04 1789
6792.82 1786
6793.60 1839
6794.38 1936
6795.16 1798
6795.93 1760
6796.71 1749
6797.49 1680
6798.27 1686
6799.05 1762
6799.82 1905
6800.60 1860
6801.38 1789
6802.16 1804
6802.94 1903
6803.72 1787
6804.49 1812
6805.27 1888
6806.05 1820
6806.83 1854
6807.61 2070
6808.39 2010
6809.17 1962
6809.94 1957
6810.72 2060
6811.50 1983
6812.28 1998
6813.06 1952
6813.84 1982
6814.62 1962
6815.40 1978
6816.18 1946
6816.96 1827
6817.73 1889
6818.51 2019
6819.29 1960
6820.07 1964
6820.85 2098
6821.63 2096
6822.41 1973
6823.19 1945
6823.97 1774
6824.75 1907
6825.53 1928
6826.31 1911
6827.09 1880
6827.87 1899
6828.65 1914
6829.43 1881
6830.21 1815
6830.99 1799
6831.77 1800
6832.55 1874
6833.33 2013
6834.11 1872
6834.89 1798
6835.67 1744
6836.45 1758
6837.23 1693
6838.01 1735
6838.79 1740
6839.57 1737
6840.35 1830
6841.13 1837
6841.91 1704
6842.69 1608
6843.47 1622
6844.25 1681
6845.04 1668
6845.82 1682
6846.60 1580
6847.38 1714
6848.16 1700
6848.94 1830
6849.72 1987
6850.50 2162
6851.28 2352
6852.06 2464
6852.85 2492
6853.63 2504
6854.41 2668
6855.19 2589
6855.97 2695
6856.75 2577
6857.53 2512
6858.32 2216
6859.10 2108
6859.88 2132
6860.66 1952
6861.44 1803
6862.22 1943
6863.01 2064
6863.79 2019
6864.57 2033
6865.35 2140
6866.13 2071
6866.92 2071
6867.70 2164
6868.48 2118
6869.26 2194
6870.04 2326
6870.83 2092
6871.61 2096
6872.39 2142
6873.17 1981
6873.96 2014
6874.74 1944
6875.52 1850
6876.30 1860
6877.09 1748
6877.87 1887
6878.65 1848
6879.43 1867
6880.22 2008
6881.00 2025
6881.78 2115
6882.56 2065
6883.35 2144
6884.13 2120
6884.91 2170
6885.70 2172
6886.48 2121
6887.26 2292
6888.05 2514
6888.83 2653
6889.61 2721
6890.40 2628
6891.18 2680
6891.96 2839
6892.75 2591
6893.53 2588
6894.31 2438
6895.10 2365
6895.88 2143
6896.67 2000
6897.45 2107
6898.23 2073
6899.02 2083
6899.80 2140
6900.58 2056
6901.37 2081
6902.15 2016
6902.94 2083
6903.72 2104
6904.50 2029
6905.29 2106
6906.07 2034
6906.86 2011
6907.64 2081
6908.43 1976
6909.21 1968
6910.00 1894
6910.78 1988
6911.56 1916
6912.35 1819
6913.13 1902
6913.92 1768
6914.70 1679
6915.49 1755
6916.27 1874
6917.06 1860
6917.84 1798
6918.63 1904
6919.41 1885
6920.20 1686
6920.98 1886
6921.77 1798
6922.55 1877
6923.34 1913
6924.12 1928
6924.91 1935
6925.69 1929
6926.48 1926
6927.26 1949
6928.05 1966
6928.84 2037
6929.62 2001
6930.41 1964
6931.19 1986
6931.98 1932
6932.76 1974
6933.55 1871
6934.34 1975
6935.12 1875
6935.91 1971
6936.69 2077
6937.48 2058
6938.27 2040
6939.05 1976
6939.84 2166
6940.62 2287
6941.41 2258
6942.20 2252
6942.98 2276
6943.77 2402
6944.56 2490
6945.34 2683
6946.13 2691
6946.92 2670
6947.70 2642
6948.49 2642
6949.28 2829
6950.06 2819
6950.85 2986
6951.64 3002
6952.42 3179
6953.21 3010
6954.00 2887
6954.78 2765
6955.57 2810
6956.36 2869
6957.15 2696
6957.93 2838
6958.72 3082
6959.51 3033
6960.29 3035
6961.08 3032
6961.87 3098
6962.66 3151
6963.44 3075
6964.23 3015
6965.02 3034
6965.81 3045
6966.59 3107
6967.38 3066
6968.17 3249
6968.96 3307
6969.75 3383
6970.53 3364
6971.32 3511
6972.11 3727
6972.90 3679
6973.69 3742
6974.47 4007
6975.26 3712
6976.05 3750
6976.84 3753
6977.63 3615
6978.42 3754
6979.20 3602
6979.99 3607
6980.78 3600
6981.57 4022
6982.36 4246
6983.15 4535
6983.94 4820
6984.72 5679
6985.51 6703
6986.30 7945
6987.09 8866
6987.88 10090
6988.67 10914
6989.46 11406
6990.25 11951
6991.04 11873
6991.82 11195
6992.61 10225
6993.40 9364
6994.19 8520
6994.98 7524
6995.77 6767
6996.56 6288
6997.35 5919
6998.14 5894
6998.93 6374
6999.72 7001
7000.51 7830
7001.30 9237
7002.09 9926
7002.88 10763
7003.67 10836
7004.46 10364
7005.25 9794
7006.04 8967
7006.83 7958
7007.62 7055
7008.41 6326
7009.20 5579
7009.99 5041
7010.78 4409
7011.57 3813
7012.36 3739
7013.15 3554
7013.94 3636
7014.73 3909
7015.52 3937
7016.31 3921
7017.10 4053
7017.89 4383
7018.68 4511
7019.47 4328
7020.26 4214
7021.05 4070
7021.84 3765
7022.64 3595
7023.43 3360
7024.22 3211
7025.01 3161
7025.80 2947
7026.59 3068
7027.38 3058
7028.17 3250
7028.96 3319
7029.75 3476
7030.55 3428
7031.34 3261
7032.13 3209
7032.92 3323
7033.71 3191
7034.50 3041
7035.29 2984
7036.09 2966
7036.88 3051
7037.67 3075
7038.46 3103
7039.25 3045
7040.05 2939
7040.84 2908
7041.63 3124
7042.42 3224
7043.21 3178
7044.01 3427
7044.80 3394
7045.59 3499
7046.38 3624
7047.17 3625
7047.97 3574
7048.76 3676
7049.55 3651
7050.34 3734
7051.14 3888
7051.93 4032
7052.72 3992
7053.51 4027
7054.31 3920
7055.10 3806
7055.89 3788
7056.68 3625
7057.48 3403
7058.27 3455
7059.06 3320
7059.86 3284
7060.65 3132
7061.44 3104
7062.24 3081
7063.03 3183
7063.82 3195
7064.61 3307
7065.41 3318
7066.20 3308
7066.99 3216
7067.79 3120
7068.58 3138
7069.37 3345
7070.17 3294
7070.96 3239
7071.76 3263
7072.55 3370
7073.34 3433
7074.14 3472
7074.93 3240
7075.72 3195
7076.52 3149
7077.31 3208
7078.11 3097
7078.90 3212
7079.69 3203
7080.49 3187
7081.28 3182
7082.08 3114
7082.87 3120
7083.67 3295
7084.46 3565
7085.25 3725
7086.05 4071
7086.84 4471
7087.64 5436
7088.43 6277
7089.23 6964
7090.02 7894
7090.82 8541
7091.61 8562
7092.41 8539
7093.20 7972
7094.00 7232
7094.79 6399
7095.59 5582
7096.38 4667
7097.18 4165
7097.97 3689
7098.77 3370
7099.56 3167
7100.36 2937
7101.15 2688
7101.95 2795
7102.74 2763
7103.54 2882
7104.33 2908
7105.13 2977
7105.92 3171
7106.72 3102
7107.52 3092
7108.31 2887
7109.11 2750
7109.90 2719
7110.70 2395
7111.49 2375
7112.29 2414
7113.09 2354
7113.88 2066
7114.68 2159
7115.47 2148
7116.27 2079
7117.07 2134
7117.86 2304
7118.66 2318
7119.45 2291
7120.25 2247
7121.05 2348
7121.84 2113
7122.64 2173
7123.44 2077
7124.23 2220
7125.03 2193
7125.83 1998
7126.62 2162
7127.42 2245
7128.22 2084
7129.01 2104
7129.81 2235
7130.61 2223
7131.40 2270
7132.20 2207
7133.00 2113
7133.80 2206
7134.59 2177
7135.39 2195
7136.19 2120
7136.98 2016
7137.78 2047
7138.58 1987
7139.38 2073
7140.17 1998
7140.97 2053
7141.77 2100
7142.57 2120
7143.36 2107
7144.16 2193
7144.96 2126
7145.76 2081
7146.56 2152
7147.35 2117
7148.15 2071
7148.95 2069
7149.75 2113
7150.55 1996
7151.34 2061
7152.14 1986
7152.94 2017
7153.74 1973
7154.54 2001
7155.33 1956
7156.13 1946
7156.93 2006
7157.73 2044
7158.53 2061
7159.33 2041
7160.13 1878
7160.92 2045
7161.72 2140
7162.52 2121
7163.32 2031
7164.12 2085
7164.92 2048
7165.72 1925
7166.52 1971
7167.31 1931
7168.11 1933
7168.91 1918
7169.71 1914
7170.51 1914
7171.31 1879
7172.11 1943
7172.91 1853
7173.71 1794
7174.51 1773
7175.31 1688
7176.11 1729
7176.91 1688
7177.71 1628
7178.51 1714
7179.31 1777
7180.10 1670
7180.90 1608
7181.70 1527
7182.50 1587
7183.30 1542
7184.10 1567
7184.90 1603
7185.70 1578
7186.50 1683
7187.30 1646
7188.10 1653
7188.90 1616
7189.70 1675
7190.50 1625
7191.31 1532
7192.11 1468
7192.91 1504
7193.71 1528
7194.51 1614
7195.31 1590
7196.11 1635
7196.91 1666
7197.71 1514
7198.51 1614
7199.31 1643
7200.11 1690
7200.91 1629
7201.71 1560
7202.51 1624
7203.32 1651
7204.12 1560
7204.92 1654
7205.72 1584
7206.52 1530
7207.32 1521
7208.12 1545
7208.92 1518
7209.73 1495
7210.53 1531
7211.33 1522
7212.13 1530
7212.93 1417
7213.73 1543
7214.53 1520
7215.34 1494
7216.14 1572
7216.94 1578
7217.74 1490
7218.54 1588
7219.34 1478
7220.15 1490
7220.95 1473
7221.75 1409
7222.55 1442
7223.35 1438
7224.16 1531
7224.96 1415
7225.76 1431
7226.56 1464
7227.37 1477
7228.17 1521
7228.97 1468
7229.77 1446
7230.58 1500
7231.38 1602
7232.18 1477
7232.98 1504
7233.79 1487
7234.59 1395
7235.39 1473
7236.19 1484
7237.00 1489
7237.80 1573
7238.60 1604
7239.41 1653
7240.21 1606
7241.01 1549
7241.82 1585
7242.62 1678
7243.42 1620
7244.23 1555
7245.03 1593
7245.83 1534
7246.64 1496
7247.44 1509
7248.24 1448
7249.05 1444
7249.85 1416
7250.65 1505
7251.46 1461
7252.26 1458
7253.06 1432
7253.87 1440
7254.67 1387
7255.48 1431
7256.28 1477
7257.08 1429
7257.89 1561
7258.69 1531
7259.50 1559
7260.30 1520
7261.10 1474
7261.91 1559
7262.71 1593
7263.52 1690
7264.32 1506
7265.13 1472
7265.93 1585
7266.73 1476
7267.54 1547
7268.34 1574
7269.15 1502
7269.95 1535
7270.76 1463
7271.56 1557
7272.37 1551
7273.17 1627
7273.98 1736
7274.78 1812
7275.59 1798
7276.39 1767
7277.20 1769
7278.00 1746
7278.81 1840
7279.61 1798
7280.42 1706
7281.22 1753
7282.03 1708
7282.83 1848
7283.64 1795
7284.45 1854
7285.25 2058
7286.06 2193
7286.86 2225
7287.67 2274
7288.47 2266
7289.28 2306
7290.09 2086
7290.89 1993
7291.70 1954
7292.50 1810
7293.31 1889
7294.12 1910
7294.92 1723
7295.73 1559
7296.53 1595
7297.34 1584
7298.15 1588
7298.95 1552
7299.76 1533
7300.57 1635
7301.37 1624
7302.18 1710
7302.98 1707
7303.79 1783
7304.60 1833
7305.40 1804
7306.21 1803
7307.02 1766
7307.82 1849
7308.63 1634
7309.44 1727
7310.25 1845
7311.05 1742
7311.86 1681
7312.67 1639
7313.47 1685
7314.28 1838
7315.09 1682
7315.90 1635
7316.70 1644
7317.51 1732
7318.32 1626
7319.12 1700
7319.93 1781
7320.74 1938
7321.55 2225
7322.35 2399
7323.16 2454
7323.97 2337
7324.78 2327
7325.59 2371
7326.39 2304
7327.20 2231
7328.01 2236
7328.82 2008
7329.62 1709
7330.43 1724
7331.24 1703
7332.05 1622
7332.86 1672
7333.67 1654
7334.47 1631
7335.28 1715
7336.09 1795
7336.90 1977
7337.71 1930
7338.52 1775
7339.32 1876
7340.13 1858
7340.94 1840
7341.75 1774
7342.56 1731
7343.37 1702
7344.18 1679
7344.99 1689
7345.79 1634
7346.60 1676
7347.41 1672
7348.22 1622
7349.03 1574
7349.84 1593
7350.65 1529
7351.46 1678
7352.27 1692
7353.08 1610
7353.89 1650
7354.70 1631
7355.50 1539
7356.31 1476
7357.12 1487
7357.93 1450
7358.74 1488
7359.55 1472
7360.36 1519
7361.17 1543
7361.98 1587
7362.79 1483
7363.60 1653
7364.41 1534
7365.22 1509
7366.03 1570
7366.84 1631
7367.65 1500
7368.46 1467
7369.27 1469
7370.08 1418
7370.89 1433
7371.70 1527
7372.51 1481
7373.32 1547
7374.13 1630
7374.94 1479
7375.75 1461
7376.57 1486
7377.38 1607
7378.19 1589
7379.00 1675
7379.81 1709
7380.62 1786
7381.43 1921
7382.24 1965
7383.05 2070
7383.86 2083
7384.67 2073
7385.48 2059
7386.30 2005
7387.11 2131
7387.92 1890
7388.73 1716
7389.54 1656
7390.35 1765
7391.16 1750
7391.98 1636
7392.79 1608
7393.60 1715
7394.41 1692
7395.22 1767
7396.03 1766
7396.84 1788
7397.66 1847
7398.47 2043
7399.28 2066
7400.09 2235
7400.90 2397
7401.72 2414
7402.53 2406
7403.34 2301
7404.15 2165
7404.96 2174
7405.78 2049
7406.59 2014
7407.40 1855
7408.21 1719
7409.03 1717
7409.84 1656
7410.65 1674
7411.46 1531
7412.28 1541
7413.09 1534
7413.90 1505
7414.71 1559
7415.53 1553
7416.34 1483
7417.15 1465
7417.96 1429
7418.78 1428
7419.59 1576
7420.40 1447
7421.22 1437
7422.03 1378
7422.84 1423
7423.66 1431
7424.47 1322
7425.28 1362
7426.10 1349
7426.91 1361
7427.72 1261
7428.54 1312
7429.35 1365
7430.16 1253
7430.98 1220
7431.79 1219
7432.60 1221
7433.42 1211
7434.23 1295
7435.05 1297
7435.86 1238
7436.67 1322
7437.49 1327
7438.30 1324
7439.11 1302
7439.93 1266
7440.74 1240
7441.56 1311
7442.37 1287
7443.19 1213
7444.00 1235
7444.81 1213
7445.63 1175
7446.44 1294
7447.26 1327
7448.07 1286
7448.89 1329
7449.70 1326
7450.52 1220
7451.33 1252
7452.15 1356
7452.96 1364
7453.78 1263
7454.59 1308
7455.40 1413
7456.22 1413
7457.03 1345
7457.85 1388
7458.66 1438
7459.48 1466
7460.30 1369
7461.11 1268
7461.93 1265
7462.74 1219
7463.56 1252
7464.37 1212
7465.19 1324
7466.00 1230
7466.82 1268
7467.63 1281
7468.45 1295
7469.27 1301
7470.08 1372
7470.90 1310
7471.71 1329
7472.53 1283
7473.34 1216
7474.16 1317
7474.98 1235
7475.79 1287
7476.61 1335
7477.42 1302
7478.24 1292
7479.06 1262
7479.87 1225
7480.69 1288
7481.51 1371
7482.32 1274
7483.14 1229
7483.96 1244
7484.77 1195
7485.59 1245
7486.40 1211
7487.22 1220
7488.04 1335
7488.85 1217
7489.67 1356
7490.49 1162
7491.31 1077
7492.12 1185
7492.94 1106
7493.76 1138
7494.57 1152
7495.39 1157
7496.21 1157
7497.02 1278
7497.84 1223
7498.66 1271
7499.48 1222
7500.29 1191
7501.11 1224
7501.93 1213
7502.75 1222
7503.56 1180
7504.38 1152
7505.20 1252
7506.02 1216
7506.83 1149
7507.65 1130
7508.47 1291
7509.29 1246
7510.11 1107
7510.92 1213
7511.74 1159
7512.56 1125
7513.38 1100
7514.20 1064
7515.01 1084
7515.83 1078
7516.65 1084
7517.47 1085
7518.29 1042
7519.11 1100
7519.92 1037
7520.74 1016
7521.56 1093
7522.38 1082
7523.20 1052
7524.02 1061
7524.84 1129
7525.65 1105
7526.47 1076
7527.29 1064
7528.11 1093
7528.93 1110
7529.75 1130
7530.57 1110
7531.39 1102
7532.21 1043
7533.03 1026
7533.85 1198
7534.66 1150
7535.48 1182
7536.30 1133
7537.12 1114
7537.94 1131
7538.76 1110
7539.58 1104
7540.40 1057
7541.22 1071
7542.04 1034
7542.86 1088
7543.68 1128
7544.50 1105
7545.32 1192
7546.14 1101
7546.96 1127
7547.78 1169
7548.60 1195
7549.42 1070
7550.24 1151
7551.06 1176
7551.88 1075
7552.70 1075
7553.52 1124
7554.34 1159
7555.16 1057
7555.98 1076
7556.80 1131
7557.62 1034
7558.44 1050
7559.26 1160
7560.08 1143
7560.90 1110
7561.72 1121
7562.55 1201
7563.37 1125
7564.19 1181
7565.01 1158
7565.83 1190
7566.65 1194
7567.47 1041
7568.29 997
7569.11 1214
7569.93 1164
7570.76 1152
7571.58 1198
7572.40 1268
7573.22 1122
7574.04 1115
7574.86 1053
7575.68 1104
7576.51 1095
7577.33 1155
7578.15 1107
7578.97 1048
7579.79 1076
7580.61 1030
7581.44 1080
7582.26 1205
7583.08 1127
7583.90 1110
7584.72 1146
7585.55 1187
7586.37 1072
7587.19 1126
7588.01 1159
7588.83 1203
7589.66 1151
7590.48 1211
7591.30 1144
7592.12 1143
7592.95 1138
7593.77 1084
7594.59 1127
7595.41 1189
7596.24 1131
7597.06 1213
7597.88 1144
7598.70 1134
7599.53 1148
7600.35 1172
7601.17 1115
7601.99 1103
7602.82 1165
7603.64 1245
7604.46 1204
7605.29 1307
7606.11 1386
7606.93 1236
7607.76 1175
7608.58 1296
7609.40 1318
7610.23 1274
7611.05 1238
7611.87 1298
7612.70 1338
7613.52 1311
7614.34 1263
7615.17 1241
7615.99 1254
7616.81 1285
7617.64 1269
7618.46 1252
7619.29 1282
7620.11 1268
7620.93 1290
7621.76 1264
7622.58 1252
7623.41 1378
7624.23 1323
7625.05 1417
7625.88 1417
7626.70 1433
7627.53 1290
7628.35 1257
7629.18 1310
7630.00 1351
7630.82 1472
7631.65 1351
7632.47 1354
7633.30 1415
7634.12 1380
7634.95 1505
7635.77 1590
7636.60 1618
7637.42 1631
7638.25 1586
7639.07 1513
7639.90 1499
7640.72 1512
7641.55 1539
7642.37 1433
7643.20 1339
7644.02 1309
7644.85 1172
7645.67 1121
7646.50 1281
7647.32 1284
7648.15 1169
7648.97 1225
7649.80 1354
7650.63 1285
7651.45 1225
7652.28 1249
7653.10 1240
7653.93 1152
7654.75 1211
7655.58 1185
7656.41 1072
7657.23 1147
7658.06 1167
7658.88 1158
7659.71 1110
7660.54 1132
7661.36 1087
7662.19 1155
7663.01 1121
7663.84 1113
7664.67 1102
7665.49 1009
7666.32 1102
7667.15 1030
7667.97 1003
7668.80 1042
7669.63 1090
7670.45 1121
7671.28 1146
7672.11 1088
7672.93 1106
7673.76 1156
7674.59 1153
7675.41 1170
7676.24 1186
7677.07 1171
7677.89 1111
7678.72 1146
7679.55 1220
7680.37 1163
7681.20 1144
7682.03 1262
7682.86 1184
7683.68 1278
7684.51 1205
7685.34 1191
7686.17 1269
7686.99 1491
7687.82 1566
7688.65 1680
7689.48 1643
7690.30 1672
7691.13 1593
7691.96 1510
7692.79 1479
7693.62 1437
7694.44 1404
7695.27 1373
7696.10 1374
7696.93 1292
7697.76 1243
7698.58 1227
7699.41 1168
7700.24 1246
7701.07 1164
7701.90 1180
7702.72 1159
7703.55 1203
7704.38 1219
7705.21 1282
7706.04 1293
7706.87 1255
7707.70 1242
7708.52 1231
7709.35 1159
7710.18 1266
7711.01 1154
7711.84 1178
7712.67 1175
7713.50 1186
7714.33 1254
7715.16 1204
7715.98 1283
7716.81 1302
7717.64 1313
7718.47 1251
7719.30 1258
7720.13 1394
7720.96 1302
7721.79 1252
7722.62 1266
7723.45 1257
7724.28 1323
7725.11 1285
7725.94 1256
7726.77 1317
7727.60 1392
7728.43 1305
7729.26 1343
7730.09 1269
7730.92 1171
7731.75 1316
7732.58 1314
7733.41 1223
7734.24 1315
7735.07 1265
7735.90 1374
7736.73 1422
7737.56 1412
7738.39 1455
7739.22 1414
7740.05 1377
7740.88 1445
7741.71 1460
7742.54 1351
7743.37 1467
7744.20 1578
7745.03 1563
7745.86 1661
7746.69 1646
7747.52 1665
7748.35 1824
7749.18 2018
7750.02 2037
7750.85 2125
7751.68 2118
7752.51 2144
7753.34 2054
7754.17 2172
7755.00 2211
7755.83 2122
7756.66 2174
7757.50 2300
7758.33 2472
7759.16 2721
7759.99 2886
7760.82 3106
7761.65 2962
7762.48 2872
7763.32 2711
7764.15 2636
7764.98 2373
7765.81 2118
7766.64 2001
7767.47 1825
7768.31 1720
7769.14 1595
7769.97 1558
7770.80 1572
7771.63 1555
7772.47 1499
7773.30 1418
7774.13 1377
7774.96 1408
7775.80 1504
7776.63 1464
7777.46 1408
7778.29 1466
7779.12 1582
7779.96 1487
7780.79 1417
7781.62 1429
7782.46 1447
7783.29 1628
7784.12 1442
7784.95 1379
7785.79 1430
7786.62 1440
7787.45 1338
7788.28 1376
7789.12 1410
7789.95 1483
7790.78 1385
7791.62 1228
7792.45 1303
7793.28 1352
7794.12 1213
7794.95 1326
7795.78 1297
7796.62 1146
7797.45 1275
7798.28 1203
7799.12 1245
7799.95 1167
7800.78 1146
7801.62 1091
7802.45 1151
7803.29 1121
7804.12 1120
7804.95 1084
7805.79 1102
7806.62 1177
7807.46 1145
7808.29 1169
7809.12 1208
7809.96 1228
7810.79 1192
7811.63 1192
7812.46 1220
7813.29 1254
7814.13 1242
7814.96 1235
7815.80 1274
7816.63 1276
7817.47 1337
7818.30 1280
7819.14 1185
7819.97 1203
7820.81 1191
7821.64 1165
7822.47 1308
7823.31 1282
7824.14 1325
7824.98 1277
7825.81 1248
7826.65 1318
7827.48 1283
7828.32 1338
7829.15 1309
7829.99 1285
7830.83 1389
7831.66 1358
7832.50 1320
7833.33 1267
7834.17 1277
7835.00 1281
7835.84 1307
7836.67 1452
7837.51 1394
7838.34 1369
7839.18 1297
7840.02 1262
7840.85 1264
7841.69 1240
7842.52 1276
7843.36 1308
7844.19 1292
7845.03 1231
7845.87 1124
7846.70 1287
7847.54 1294
7848.38 1189
7849.21 1239
7850.05 1235
7850.88 1142
7851.72 1174
7852.56 1277
7853.39 1217
7854.23 1139
7855.07 1116
7855.90 1132
7856.74 1133
7857.58 1163
7858.41 1230
7859.25 1332
7860.09 1332
7860.92 1320
7861.76 1400
7862.60 1405
7863.43 1368
7864.27 1381
7865.11 1307
7865.95 1323
7866.78 1308
7867.62 1302
7868.46 1284
7869.29 1292
7870.13 1243
7870.97 1322
7871.81 1339
7872.64 1346
7873.48 1425
7874.32 1368
7875.16 1384
7875.99 1336
7876.83 1369
7877.67 1579
7878.51 1641
7879.34 1558
7880.18 1724
7881.02 1833
7881.86 1766
7882.70 1609
7883.53 1536
7884.37 1569
7885.21 1590
7886.05 1525
7886.89 1494
7887.73 1552
7888.56 1641
7889.40 1561
7890.24 1605
7891.08 1582
7891.92 1598
7892.76 1569
7893.59 1565
7894.43 1627
7895.27 1540
7896.11 1462
7896.95 1417
7897.79 1397
7898.63 1385
7899.47 1339
7900.31 1393
7901.14 1362
7901.98 1457
7902.82 1575
7903.66 1526
7904.50 1532
7905.34 1457
7906.18 1511
7907.02 1426
7907.86 1446
7908.70 1330
7909.54 1320
7910.38 1346
7911.22 1360
7912.05 1249
7912.89 1272
7913.73 1321
7914.57 1263
7915.41 1212
7916.25 1225
7917.09 1292
7917.93 1345
7918.77 1287
7919.61 1281
7920.45 1283
7921.29 1381
7922.13 1318
7922.97 1312
7923.81 1325
7924.65 1286
7925.49 1124
7926.33 1232
7927.17 1194
7928.02 1225
7928.86 1147
7929.70 1098
7930.54 1133
7931.38 1147
7932.22 1112
7933.06 1071
7933.90 1105
7934.74 1107
7935.58 1110
7936.42 1140
7937.26 1175
7938.10 1144
7938.94 1144
7939.79 1163
7940.63 1135
7941.47 1110
7942.31 1204
7943.15 1148
7943.99 1132
7944.83 1060
7945.67 1052
7946.52 1071
7947.36 1178
7948.20 1132
7949.04 1039
7949.88 1103
7950.72 1153
7951.56 1174
7952.41 1178
7953.25 1163
7954.09 1208
7954.93 1173
7955.77 1179
7956.62 1156
7957.46 1251
7958.30 1262
7959.14 1279
7959.98 1185
7960.83 1207
7961.67 1230
7962.51 1156
7963.35 1231
7964.20 1248
7965.04 1263
7965.88 1264
7966.72 1335
7967.56 1375
7968.41 1258
7969.25 1303
7970.09 1267
7970.94 1268
7971.78 1281
7972.62 1264
7973.46 1351
7974.31 1307
7975.15 1292
7975.99 1232
7976.84 1188
7977.68 1192
7978.52 1253
7979.36 1250
7980.21 1241
7981.05 1263
7981.89 1269
7982.74 1263
7983.58 1255
7984.42 1365
7985.27 1351
7986.11 1357
7986.96 1335
7987.80 1299
7988.64 1317
7989.49 1276
7990.33 1270
7991.17 1310
7992.02 1254
7992.86 1242
7993.71 1316
7994.55 1314
7995.39 1248
7996.24 1291
7997.08 1360
7997.93 1475
7998.77 1548
7999.61 1768
8000.46 1965
8001.30 2165
8002.15 2501
8002.99 2658
8003.84 2833
8004.68 2724
8005.52 2638
8006.37 2550
8007.21 2360
8008.06 2182
8008.90 1839
8009.75 1650
8010.59 1548
8011.44 1315
8012.28 1302
8013.13 1220
8013.97 1210
8014.82 1206
8015.66 1115
8016.51 1203
8017.35 1286
8018.20 1398
8019.04 1347
8019.89 1310
8020.73 1328
8021.58 1235
8022.42 1233
8023.27 1285
8024.12 1230
8024.96 1054
8025.81 1162
8026.65 1016
8027.50 1018
8028.34 1079
8029.19 1058
8030.03 1109
8030.88 1103
8031.73 1134
8032.57 1080
8033.42 1058
8034.26 1110
8035.11 1173
8035.96 1124
8036.80 1037
8037.65 1026
8038.50 1151
8039.34 1113
8040.19 1006
8041.03 1138
8041.88 1172
8042.73 1126
8043.57 1035
8044.42 1076
8045.27 1049
8046.11 1039
8046.96 1120
8047.81 1034
8048.65 1066
8049.50 1123
8050.35 1100
8051.19 1018
8052.04 1074
8052.89 1059
8053.74 988
8054.58 1041
8055.43 978
8056.28 1054
8057.12 986
8057.97 1025
8058.82 1036
8059.67 962
8060.51 967
8061.36 1005
8062.21 1058
8063.06 1000
8063.90 1033
8064.75 1023
8065.60 1046
8066.45 1012
8067.29 989
8068.14 991
8068.99 990
8069.84 1074
8070.69 1036
8071.53 990
8072.38 1097
8073.23 995
8074.08 1009
8074.93 1014
8075.78 998
8076.62 935
8077.47 987
8078.32 949
8079.17 1058
8080.02 1079
8080.87 996
8081.71 882
8082.56 921
8083.41 1004
8084.26 949
8085.11 964
8085.96 932
8086.81 878
8087.66 909
8088.50 910
8089.35 981
8090.20 966
8091.05 943
8091.90 947
8092.75 868
8093.60 903
8094.45 900
8095.30 838
8096.15 867
8097.00 937
8097.84 920
8098.69 911
8099.54 934
8100.39 958
8101.24 934
8102.09 1019
8102.94 1061
8103.79 907
8104.64 1005
8105.49 980
8106.34 912
8107.19 953
8108.04 902
8108.89 942
8109.74 863
8110.59 861
8111.44 911
8112.29 922
8113.14 835
8113.99 822
8114.84 904
8115.69 866
8116.54 912
8117.39 822
8118.24 864
8119.09 918
8119.94 829
8120.80 795
8121.65 806
8122.50 895
8123.35 882
8124.20 898
8125.05 922
8125.90 857
8126.75 894
8127.60 929
8128.45 912
8129.30 884
8130.15 842
8131.01 878
8131.86 962
8132.71 977
8133.56 964
8134.41 950
8135.26 911
8136.11 941
8136.97 911
8137.82 905
8138.67 912
8139.52 1020
8140.37 972
8141.22 1073
8142.07 995
8142.93 1019
8143.78 859
8144.63 937
8145.48 983
8146.33 981
8147.19 1041
8148.04 994
8148.89 983
8149.74 982
8150.59 1009
8151.45 975
8152.30 1055
8153.15 1047
8154.00 1037
8154.86 1005
8155.71 1115
8156.56 1167
8157.41 1264
8158.27 1263
8159.12 1203
8159.97 1156
8160.82 1100
8161.68 1123
8162.53 1109
8163.38 1052
8164.23 1089
8165.09 1060
8165.94 1023
8166.79 984
8167.65 934
8168.50 982
8169.35 984
8170.21 1009
8171.06 1013
8171.91 978
8172.77 1030
8173.62 943
8174.47 948
8175.33 1005
8176.18 946
8177.03 920
8177.89 929
8178.74 890
8179.59 917
8180.45 913
8181.30 823
8182.16 918
8183.01 976
8183.86 884
8184.72 907
8185.57 844
8186.43 820
8187.28 867
8188.13 878
8188.99 792
8189.84 815
8190.70 796
8191.55 771
8192.40 794
8193.26 856
8194.11 871
8194.97 742
8195.82 812
8196.68 784
8197.53 822
8198.39 736
8199.24 743
8200.10 746
8200.95 770
8201.81 747
8202.66 791
8203.52 733
8204.37 814
8205.23 794
8206.08 823
8206.94 801
8207.79 788
8208.65 796
8209.50 765
8210.36 734
8211.21 734
8212.07 803
8212.92 800
8213.78 765
8214.63 768
8215.49 831
8216.34 778
8217.20 770
8218.06 796
8218.91 902
8219.77 869
8220.62 795
8221.48 863
8222.33 839
8223.19 834
8224.05 818
8224.90 797
8225.76 836
8226.62 837
8227.47 787
8228.33 843
8229.18 831
8230.04 766
8230.90 842
8231.75 797
8232.61 793
8233.47 837
8234.32 872
8235.18 900
8236.04 833
8236.89 789
8237.75 828
8238.61 817
8239.46 765
8240.32 762
8241.18 810
8242.03 728
8242.89 759
8243.75 697
8244.60 788
8245.46 865
8246.32 758
8247.18 757
8248.03 667
8248.89 732
8249.75 760
8250.60 710
8251.46 769
8252.32 749
8253.18 768
8254.03 750
8254.89 721
8255.75 723
8256.61 764
8257.47 791
8258.32 779
8259.18 846
8260.04 814
8260.90 801
8261.75 737
8262.61 696
8263.47 733
8264.33 744
8265.19 771
8266.05 798
8266.90 738
8267.76 761
8268.62 840
8269.48 771
8270.34 695
8271.20 733
8272.05 768
8272.91 771
8273.77 743
8274.63 735
8275.49 782
8276.35 851
8277.21 785
8278.06 769
8278.92 795
8279.78 817
8280.64 847
8281.50 765
8282.36 700
8283.22 741
8284.08 791
8284.94 787
8285.80 738
8286.66 801
8287.51 800
8288.37 827
8289.23 825
8290.09 834
8290.95 853
8291.81 881
8292.67 892
8293.53 876
8294.39 893
8295.25 792
8296.11 854
8296.97 855
8297.83 733
8298.69 771
8299.55 801
8300.41 837
8301.27 770
8302.13 797
8302.99 760
8303.85 774
8304.71 771
8305.57 835
8306.43 806
8307.29 800
8308.15 765
8309.01 711
8309.87 795
8310.73 804
8311.59 765
8312.45 663
8313.31 778
8314.18 818
8315.04 775
8315.90 741
8316.76 766
8317.62 755
8318.48 801
8319.34 758
8320.20 756
8321.06 791
8321.92 782
8322.78 796
8323.65 814
8324.51 849
8325.37 860
8326.23 926
8327.09 841
8327.95 832
8328.81 743
8329.68 857
8330.54 795
8331.40 793
8332.26 808
8333.12 839
8333.98 886
8334.85 859
8335.71 811
8336.57 739
8337.43 740
8338.29 826
8339.15 770
8340.02 772
8340.88 758
8341.74 735
8342.60 770
8343.47 790
8344.33 685
8345.19 723
8346.05 795
8346.91 751
8347.78 863
8348.64 807
8349.50 732
8350.36 753
8351.23 758
8352.09 837
8352.95 745
8353.82 791
8354.68 815
8355.54 714
8356.40 720
8357.27 830
8358.13 867
8358.99 813
8359.86 835
8360.72 810
8361.58 760
8362.44 738
8363.31 773
8364.17 788
8365.03 813
8365.90 770
8366.76 811
8367.62 848
8368.49 775
8369.35 803
8370.22 747
8371.08 797
8371.94 864
8372.81 771
8373.67 723
8374.53 769
8375.40 816
8376.26 803
8377.13 803
8377.99 789
8378.85 874
8379.72 829
8380.58 850
8381.45 839
8382.31 834
8383.17 859
8384.04 800
8384.90 822
8385.77 877
8386.63 884
8387.50 838
8388.36 822
8389.23 879
8390.09 818
8390.96 864
8391.82 853
8392.68 762
8393.55 757
8394.41 819
8395.28 831
8396.14 870
8397.01 847
8397.87 822
8398.74 797
8399.60 790
8400.47 833
8401.33 866
8402.20 867
8403.07 902
8403.93 859
8404.80 883
8405.66 917
8406.53 887
8407.39 857
8408.26 891
8409.12 920
8409.99 915
8410.85 891
8411.72 856
8412.59 847
8413.45 943
8414.32 943
8415.18 906
8416.05 952
8416.92 997
8417.78 920
8418.65 929
8419.51 890
8420.38 909
8421.25 886
8422.11 897
8422.98 942
8423.85 956
8424.71 952
8425.58 988
8426.44 974
8427.31 944
8428.18 879
8429.04 932
8429.91 915
8430.78 976
8431.64 921
8432.51 890
8433.38 982
8434.25 1018
8435.11 974
8435.98 1041
8436.85 1040
8437.71 1075
8438.58 1080
8439.45 1021
8440.31 1043
8441.18 1076
8442.05 1205
8442.92 1191
8443.78 1226
8444.65 1308
8445.52 1325
8446.39 1306
8447.25 1262
8448.12 1269
8448.99 1311
8449.86 1233
8450.72 1181
8451.59 1216
8452.46 1281
8453.33 1339
8454.20 1267
8455.06 1479
8455.93 1816
8456.80 2034
8457.67 2358
8458.54 2694
8459.40 2809
8460.27 2762
8461.14 2781
8462.01 2576
8462.88 2227
8463.75 2129
8464.61 1860
8465.48 1664
8466.35 1535
8467.22 1299
8468.09 1293
8468.96 1181
8469.83 1067
8470.70 1021
8471.56 1052
8472.43 1012
8473.30 1017
8474.17 1035
8475.04 1120
8475.91 1021
8476.78 1012
8477.65 1045
8478.52 1050
8479.39 970
8480.25 915
8481.12 950
8481.99 947
8482.86 962
8483.73 940
8484.60 915
8485.47 951
8486.34 969
8487.21 946
8488.08 1056
8488.95 1017
8489.82 1001
8490.69 1005
8491.56 912
8492.43 968
8493.30 1034
8494.17 1094
8495.04 1026
8495.91 981
8496.78 1017
8497.65 985
8498.52 968
8499.39 975
8500.26 986
8501.13 935
8502.00 1028
8502.87 923
8503.74 861
8504.61 822
8505.48 896
8506.35 839
8507.22 931
8508.09 967
8508.97 980
8509.84 999
8510.71 956
8511.58 1062
8512.45 1007
8513.32 975
8514.19 939
8515.06 850
8515.93 909
8516.80 1004
8517.68 943
8518.55 945
8519.42 933
8520.29 1018
8521.16 960
8522.03 883
8522.90 912
8523.77 848
8524.65 840
8525.52 898
8526.39 937
8527.26 830
8528.13 917
8529.00 936
8529.88 869
8530.75 901
8531.62 906
8532.49 899
8533.36 890
8534.24 874
8535.11 935
8535.98 1043
8536.85 935
8537.72 918
8538.60 904
8539.47 855
8540.34 982
8541.21 959
8542.09 961
8542.96 863
8543.83 863
8544.70 847
8545.58 912
8546.45 940
8547.32 866
8548.19 859
8549.07 845
8549.94 863
8550.81 798
8551.69 792
8552.56 920
8553.43 965
8554.31 933
8555.18 957
8556.05 939
8556.92 948
8557.80 1037
8558.67 1039
8559.54 1000
8560.42 922
8561.29 975
8562.16 982
8563.04 939
8563.91 946
8564.79 915
8565.66 853
8566.53 844
8567.41 798
8568.28 847
8569.15 880
8570.03 832
8570.90 862
8571.78 788
8572.65 793
8573.52 879
8574.40 868
8575.27 840
8576.15 789
8577.02 788
8577.89 798
8578.77 834
8579.64 857
8580.52 747
8581.39 775
8582.27 802
8583.14 788
8584.02 818
8584.89 748
8585.77 771
8586.64 767
8587.51 779
8588.39 726
8589.26 746
8590.14 783
8591.01 803
8591.89 710
8592.76 703
8593.64 816
8594.51 772
8595.39 723
8596.26 736
8597.14 783
8598.02 763
8598.89 729
8599.77 762
8600.64 749
8601.52 798
8602.39 776
8603.27 851
8604.14 875
8605.02 771
8605.89 806
8606.77 725
8607.65 761
8608.52 773
8609.40 785
8610.27 765
8611.15 820
8612.03 794
8612.90 777
8613.78 863
8614.65 847
8615.53 848
8616.41 785
8617.28 863
8618.16 848
8619.04 772
8619.91 828
8620.79 828
8621.66 830
8622.54 773
8623.42 782
8624.29 835
8625.17 779
8626.05 783
8626.92 722
8627.80 765
8628.68 830
8629.56 819
8630.43 765
8631.31 849
8632.19 822
8633.06 819
8633.94 805
8634.82 825
8635.69 830
8636.57 829
8637.45 819
8638.33 867
8639.20 840
8640.08 825
8640.96 787
8641.84 808
8642.71 829
8643.59 739
8644.47 834
8645.35 810
8646.22 813
8647.10 790
8647.98 809
8648.86 906
8649.74 917
8650.61 876
8651.49 840
8652.37 910
8653.25 885
8654.13 914
8655.00 848
8655.88 914
8656.76 838
8657.64 816
8658.52 869
8659.40 799
8660.27 842
8661.15 929
8662.03 940
8662.91 901
8663.79 860
8664.67 848
8665.55 895
8666.43 837
8667.30 880
8668.18 1014
8669.06 949
8669.94 866
8670.82 836
8671.70 906
8672.58 876
8673.46 956
8674.34 1001
8675.22 1011
8676.09 1010
8676.97 1109
8677.85 1143
8678.73 1063
8679.61 1097
8680.49 1087
8681.37 1116
8682.25 1057
8683.13 1139
8684.01 1009
8684.89 1027
8685.77 1011
8686.65 974
8687.53 1029
8688.41 1116
8689.29 1180
8690.17 1232
8691.05 1329
8691.93 1536
8692.81 1927
8693.69 2285
8694.57 2534
8695.45 2686
8696.33 2794
8697.21 2590
8698.09 2371
8698.97 2300
8699.85 2064
8700.73 1848
8701.61 1721
8702.49 1386
8703.37 1258
8704.26 1153
8705.14 1042
8706.02 1029
8706.90 961
8707.78 978
8708.66 875
8709.54 844
8710.42 964
8711.30 856
8712.18 833
8713.06 852
8713.95 959
8714.83 976
8715.71 824
8716.59 799
8717.47 856
8718.35 853
8719.23 884
8720.12 855
8721.00 869
8721.88 838
8722.76 816
8723.64 913
8724.52 820
8725.41 849
8726.29 898
8727.17 896
8728.05 857
8728.93 857
8729.81 834
8730.70 802
8731.58 885
8732.46 911
8733.34 891
8734.23 857
8735.11 842
8735.99 797
8736.87 920
8737.75 821
8738.64 851
8739.52 833
8740.40 833
8741.28 837
8742.17 820
8743.05 837
8743.93 821
8744.82 817
8745.70 777
8746.58 831
8747.46 751
8748.35 772
8749.23 843
8750.11 807
8751.00 807
8751.88 824
8752.76 796
8753.65 836
8754.53 823
8755.41 843
8756.30 797
8757.18 896
8758.06 884
8758.95 976
8759.83 954
8760.71 988
8761.60 1041
8762.48 1008
8763.36 925
8764.25 943
8765.13 932
8766.01 902
8766.90 889
8767.78 834
8768.67 906
8769.55 874
8770.43 886
8771.32 868
8772.20 905
8773.09 893
8773.97 825
8774.86 879
8775.74 882
8776.62 914
8777.51 812
8778.39 874
8779.28 916
8780.16 909
8781.05 867
8781.93 794
8782.82 853
8783.70 850
8784.59 784
8785.47 860
8786.36 825
8787.24 821
8788.12 845
8789.01 806
8789.89 743
8790.78 790
8791.67 722
8792.55 829
8793.44 841
8794.32 814
8795.21 849
8796.09 813
8796.98 890
8797.86 919
8798.75 864
8799.63 824
8800.52 820
8801.40 850
8802.29 775
8803.18 741
8804.06 750
8804.95 825
8805.83 751
8806.72 843
8807.60 818
8808.49 835
8809.38 812
8810.26 759
8811.15 819
8812.04 915
8812.92 817
8813.81 875
8814.69 782
8815.58 735
8816.47 742
8817.35 763
8818.24 785
8819.13 728
8820.01 813
8820.90 795
8821.79 824
8822.67 794
8823.56 773
8824.45 843
8825.33 851
8826.22 828
8827.11 832
8827.99 817
8828.88 821
8829.77 799
8830.65 830
8831.54 806
8832.43 764
8833.32 793
8834.20 744
8835.09 736
8835.98 736
8836.87 776
8837.75 798
8838.64 839
8839.53 782
8840.42 786
8841.30 726
8842.19 686
8843.08 713
8843.97 774
8844.85 811
8845.74 769
8846.63 769
8847.52 744
8848.41 771
8849.29 692
8850.18 733
8851.07 753
8851.96 756
8852.85 747
8853.73 692
8854.62 709
8855.51 742
8856.40 709
8857.29 712
8858.18 624
8859.06 670
8859.95 668
8860.84 676
8861.73 770
8862.62 754
8863.51 700
8864.40 666
8865.29 723
8866.17 752
8867.06 744
8867.95 726
8868.84 737
8869.73 698
8870.62 703
8871.51 732
8872.40 741
8873.29 707
8874.18 725
8875.07 673
8875.96 654
8876.84 668
8877.73 701
8878.62 672
8879.51 621
8880.40 686
8881.29 675
8882.18 643
8883.07 648
8883.96 651
8884.85 726
8885.74 695
8886.63 699
8887.52 682
8888.41 773
8889.30 734
8890.19 728
8891.08 684
8891.97 680
8892.86 638
8893.75 669
8894.64 672
8895.53 619
8896.42 639
8897.31 649
8898.20 685
8899.09 659
8899.98 666
8900.88 647
8901.77 707
8902.66 699
8903.55 642
8904.44 674
8905.33 712
8906.22 688
8907.11 667
8908.00 646
8908.89 751
8909.78 709
8910.68 722
8911.57 711
8912.46 672
8913.35 697
8914.24 654
8915.13 728
8916.02 700
8916.91 653
8917.81 742
8918.70 720
8919.59 670
8920.48 672
8921.37 617
8922.26 644
8923.16 581
8924.05 607
8924.94 639
8925.83 623
8926.72 613
8927.61 666
8928.51 663
8929.40 727
8930.29 684
8931.18 656
8932.07 625
8932.97 662
8933.86 661
8934.75 729
8935.64 699
8936.54 684
8937.43 659
8938.32 656
8939.21 614
8940.11 609
8941.00 629
8941.89 657
8942.78 724
8943.68 664
8944.57 620
8945.46 593
8946.36 664
8947.25 713
8948.14 671
8949.03 663
8949.93 635
8950.82 587
8951.71 612
8952.61 576
8953.50 626
8954.39 686
8955.29 673
8956.18 659
8957.07 661
8957.97 594
8958.86 643
8959.75 635
8960.65 634
8961.54 675
8962.44 655
8963.33 697
8964.22 616
8965.12 637
8966.01 601
8966.90 616
8967.80 646
8968.69 622
8969.59 633
8970.48 652
8971.37 662
8972.27 731
8973.16 604
8974.06 588
8974.95 590
8975.85 583
8976.74 624
8977.64 626
8978.53 634
8979.42 685
8980.32 671
8981.21 635
8982.11 621
8983.00 619
8983.90 620
8984.79 585
8985.69 600
8986.58 650
8987.48 694
8988.37 644
8989.27 613
8990.16 631
8991.06 628
8991.95 603
8992.85 637
8993.74 605
8994.64 650
8995.53 571
8996.43 618
8997.32 610
8998.22 618
8999.12 589
9000.01 593
9000.91 639
9001.80 593
9002.70 611
9003.59 677
9004.49 597
9005.39 614
9006.28 600
9007.18 575
9008.07 645
9008.97 566
9009.87 601
9010.76 620
9011.66 574
9012.55 621
9013.45 591
9014.35 583
9015.24 648
9016.14 605
9017.04 583
9017.93 562
9018.83 574
9019.72 590
9020.62 582
9021.52 683
9022.41 636
9023.31 579
9024.21 590
9025.11 639
9026.00 713
9026.90 645
9027.80 652
9028.69 654
9029.59 669
9030.49 563
9031.38 571
9032.28 617
9033.18 615
9034.08 636
9034.97 613
9035.87 594
9036.77 607
9037.67 669
9038.56 575
9039.46 623
9040.36 632
9041.26 625
9042.15 574
9043.05 575
9043.95 579
9044.85 636
9045.74 680
9046.64 676
9047.54 633
9048.44 617
9049.34 607
9050.23 624
9051.13 603
9052.03 597
9052.93 624
9053.83 712
9054.73 622
9055.62 629
9056.52 576
9057.42 579
9058.32 680
9059.22 617
9060.12 693
9061.01 667
9061.91 711
9062.81 663
9063.71 699
9064.61 738
9065.51 682
9066.41 648
9067.31 713
9068.21 649
9069.10 621
9070.00 609
9070.90 615
9071.80 649
9072.70 631
9073.60 607
9074.50 593
9075.40 618
9076.30 652
9077.20 667
9078.10 667
9079.00 617
9079.90 657
9080.80 704
9081.70 616
9082.59 590
9083.49 606
9084.39 609
9085.29 618
9086.19 619
9087.09 704
9087.99 637
9088.89 659
9089.79 639
9090.69 678
9091.59 661
9092.49 606
9093.39 623
9094.29 650
9095.19 648
9096.10 719
9097.00 760
9097.90 670
9098.80 706
9099.70 689
9100.60 684
9101.50 665
9102.40 695
9103.30 656
9104.20 670
9105.10 646
9106.00 659
9106.90 653
9107.80 665
9108.70 627
9109.61 634
9110.51 626
9111.41 548
9112.31 536
9113.21 569
9114.11 606
9115.01 668
9115.91 625
9116.82 550
9117.72 615
9118.62 607
9119.52 558
9120.42 622
9121.32 665
9122.22 670
9123.13 634
9124.03 528
9124.93 579
9125.83 588
9126.73 559
9127.64 556
9128.54 596
9129.44 632
9130.34 664
9131.24 682
9132.15 609
9133.05 575
9133.95 577
9134.85 598
9135.76 581
9136.66 593
9137.56 590
9138.46 561
9139.36 663
9140.27 580
9141.17 586
9142.07 556
9142.98 603
9143.88 635
9144.78 661
9145.68 610
9146.59 591
9147.49 626
9148.39 595
9149.30 561
9150.20 620
9151.10 579
9152.00 573
9152.91 606
9153.81 582
9154.71 617
9155.62 572
9156.52 616
9157.42 609
9158.33 629
9159.23 587
9160.13 624
9161.04 620
9161.94 594
9162.85 589
9163.75 539
9164.65 576
9165.56 580
9166.46 551
9167.36 567
9168.27 588
9169.17 590
9170.08 618
9170.98 549
9171.88 614
9172.79 648
9173.69 690
9174.60 628
9175.50 653
9176.41 577
9177.31 597
9178.21 649
9179.12 649
9180.02 613
9180.93 662
9181.83 652
9182.74 556
9183.64 577
9184.55 641
9185.45 680
9186.36 615
9187.26 645
9188.17 592
9189.07 556
9189.98 622
9190.88 612
9191.79 599
9192.69 605
9193.60 558
9194.50 600
9195.41 637
9196.31 609
9197.22 620
9198.12 589
9199.03 575
9199.93 601
9200.84 687
9201.74 667
9202.65 718
9203.56 759
9204.46 772
9205.37 783
9206.27 695
9207.18 680
9208.09 715
9208.99 663
9209.90 687
9210.80 647
9211.71 647
9212.62 628
9213.52 607
9214.43 636
9215.33 539
9216.24 617
9217.15 573
9218.05 616
9218.96 644
9219.87 541
9220.77 596
9221.68 614
9222.59 591
9223.49 591
9224.40 592
9225.31 590
9226.21 594
9227.12 626
9228.03 617
9228.93 586
9229.84 662
9230.75 595
9231.65 572
9232.56 584
9233.47 628
9234.38 601
9235.28 577
9236.19 552
9237.10 575
9238.00 592
9238.91 595
9239.82 618
9240.73 552
9241.63 538
9242.54 552
9243.45 568
9244.36 565
9245.27 524
9246.17 551
9247.08 559
9247.99 541
9248.90 583
9249.80 547
9250.71 524
9251.62 547
9252.53 607
9253.44 582
9254.34 595
9255.25 579
9256.16 611
9257.07 549
9257.98 607
9258.89 553
9259.79 593
9260.70 609
9261.61 556
9262.52 629
9263.43 651
9264.34 609
9265.25 547
9266.16 562
9267.06 527
9267.97 551
9268.88 542
9269.79 491
9270.70 595
9271.61 616
9272.52 627
9273.43 620
9274.34 617
9275.25 669
9276.15 662
9277.06 670
9277.97 702
9278.88 669
9279.79 604
9280.70 680
9281.61 619
9282.52 619
9283.43 618
9284.34 563
9285.25 561
9286.16 558
9287.07 561
9287.98 529
9288.89 549
9289.80 581
9290.71 622
9291.62 634
9292.53 625
9293.44 586
9294.35 618
9295.26 604
9296.17 659
9297.08 594
9297.99 599
9298.90 639
9299.81 672
9300.72 572
9301.63 586
9302.54 612
9303.45 617
9304.36 655
9305.27 647
9306.18 643
9307.10 637
9308.01 659
9308.92 731
9309.83 687
9310.74 660
9311.65 659
9312.56 675
9313.47 609
9314.38 653
9315.29 628
9316.21 631
9317.12 667
9318.03 622
9318.94 666
9319.85 636
9320.76 588
9321.67 639
9322.58 637
9323.50 648
9324.41 620
9325.32 614
9326.23 677
9327.14 599
9328.05 706
9328.97 630
9329.88 602
9330.79 650
9331.70 654
9332.61 644
9333.53 630
9334.44 553
9335.35 566
9336.26 609
9337.18 595
9338.09 548
9339.00 544
9339.91 595
9340.82 674
9341.74 713
9342.65 655
9343.56 644
9344.47 611
9345.39 630
9346.30 605
9347.21 646
9348.13 651
9349.04 631
9349.95 600
9350.86 610
9351.78 627
9352.69 622
9353.60 657
9354.52 622
9355.43 599
9356.34 596
9357.26 580
9358.17 647
9359.08 550
9360.00 599
9360.91 564
9361.82 649
9362.74 605
9363.65 624
9364.56 537
9365.48 576
9366.39 552
9367.30 612
9368.22 538
9369.13 550
9370.05 552
9370.96 573
9371.87 579
9372.79 569
9373.70 577
9374.62 561
9375.53 609
9376.44 590
9377.36 589
9378.27 578
9379.19 582
9380.10 551
9381.02 569
9381.93 530
9382.84 568
9383.76 557
9384.67 612
9385.59 619
9386.50 512
9387.42 534
9388.33 580
9389.25 534
9390.16 578
9391.08 573
9391.99 581
9392.91 596
9393.82 540
9394.74 554
9395.65 570
9396.57 638
9397.48 610
9398.40 628
9399.31 647
9400.23 639
9401.14 630
9402.06 565
9402.97 601
9403.89 607
9404.80 527
9405.72 565
9406.64 590
9407.55 582
9408.47 536
9409.38 570
9410.30 629
9411.21 595
9412.13 588
9413.05 579
9413.96 655
9414.88 672
9415.79 623
9416.71 568
9417.63 610
9418.54 629
9419.46 643
9420.38 614
9421.29 535
9422.21 565
9423.12 558
9424.04 563
9424.96 629
9425.87 610
9426.79 628
9427.71 579
9428.62 600
9429.54 582
9430.46 592
9431.37 623
9432.29 685
9433.21 629
9434.13 583
9435.04 608
9435.96 582
9436.88 680
9437.79 674
9438.71 628
9439.63 635
9440.55 635
9441.46 743
9442.38 711
9443.30 689
9444.22 725
9445.13 667
9446.05 645
9446.97 656
9447.89 621
9448.80 685
9449.72 703
9450.64 781
9451.56 723
9452.47 788
9453.39 837
9454.31 958
9455.23 1006
9456.15 1039
9457.06 1035
9457.98 1072
9458.90 1059
9459.82 1071
9460.74 941
9461.66 828
9462.57 792
9463.49 788
9464.41 751
9465.33 642
9466.25 677
9467.17 741
9468.09 619
9469.00 636
9469.92 658
9470.84 632
9471.76 621
9472.68 598
9473.60 576
9474.52 583
9475.44 644
9476.35 619
9477.27 634
9478.19 609
9479.11 561
9480.03 664
9480.95 649
9481.87 641
9482.79 653
9483.71 663
9484.63 661
9485.55 641
9486.47 673
9487.39 664
9488.31 655
9489.23 659
9490.15 621
9491.07 649
9491.98 642
9492.90 657
9493.82 636
9494.74 628
9495.66 663
9496.58 689
9497.50 603
9498.42 578
9499.34 617
9500.27 629
9501.19 557
9502.11 604
9503.03 610
9503.95 606
9504.87 592
9505.79 568
9506.71 635
9507.63 596
9508.55 563
9509.47 574
9510.39 532
9511.31 529
9512.23 569
9513.15 581
9514.07 623
9514.99 555
9515.92 584
9516.84 561
9517.76 599
9518.68 591
9519.60 636
9520.52 585
9521.44 656
9522.36 682
9523.28 622
9524.21 587
9525.13 609
9526.05 615
9526.97 617
9527.89 646
9528.81 593
9529.73 604
9530.66 630
9531.58 635
9532.50 643
9533.42 692
9534.34 740
9535.27 731
9536.19 669
9537.11 720
9538.03 705
9538.95 666
9539.88 703
9540.80 646
9541.72 598
9542.64 579
9543.56 604
9544.49 589
9545.41 599
9546.33 609
9547.25 552
9548.18 578
9549.10 546
9550.02 554
9550.94 585
9551.87 605
9552.79 548
9553.71 567
9554.64 574
9555.56 573
9556.48 568
9557.40 607
9558.33 608
9559.25 574
9560.17 632
9561.10 535
9562.02 507
9562.94 516
9563.87 559
9564.79 587
9565.71 613
9566.64 598
9567.56 626
9568.48 547
9569.41 649
9570.33 595
9571.25 580
9572.18 580
9573.10 601
9574.02 656
9574.95 628
9575.87 639
9576.80 598
9577.72 566
9578.64 604
9579.57 587
9580.49 595
9581.42 606
9582.34 587
9583.26 654
9584.19 642
9585.11 538
9586.04 582
9586.96 646
9587.89 594
9588.81 588
9589.74 596
9590.66 579
9591.58 591
9592.51 608
9593.43 571
9594.36 580
9595.28 649
9596.21 626
9597.13 579
9598.06 598
9598.98 573
9599.91 616
9600.83 556
9601.76 626
9602.68 604
9603.61 644
9604.53 629
9605.46 632
9606.38 633
9607.31 607
9608.24 715
9609.16 657
9610.09 582
9611.01 609
9611.94 621
9612.86 667
9613.79 635
9614.71 688
9615.64 665
9616.57 687
9617.49 639
9618.42 632
9619.34 639
9620.27 656
9621.20 646
9622.12 632
9623.05 681
9623.97 618
9624.90 642
9625.83 711
9626.75 673
9627.68 636
9628.61 650
9629.53 694
9630.46 677
9631.39 614
9632.31 630
9633.24 662
9634.17 629
9635.09 592
9636.02 594
9636.95 668
9637.87 722
9638.80 682
9639.73 705
9640.65 730
9641.58 779
9642.51 722
9643.43 722
9644.36 742
9645.29 744
9646.22 780
9647.14 734
9648.07 744
9649.00 793
9649.93 801
9650.85 819
9651.78 833
9652.71 946
9653.64 828
9654.56 840
9655.49 873
9656.42 855
9657.35 933
9658.27 797
9659.20 818
9660.13 788
9661.06 712
9661.99 768
9662.91 817
9663.84 738
9664.77 703
9665.70 764
9666.63 771
9667.56 847
9668.48 802
9669.41 820
9670.34 894
9671.27 888
9672.20 873
9673.13 788
9674.05 809
9674.98 753
9675.91 761
9676.84 780
9677.77 837
9678.70 852
9679.63 798
9680.56 782
9681.48 780
9682.41 799
9683.34 794
9684.27 842
9685.20 776
9686.13 779
9687.06 855
9687.99 803
9688.92 805
9689.85 862
9690.78 861
9691.71 798
9692.64 877
9693.57 861
9694.49 870
9695.42 839
9696.35 850
9697.28 841
9698.21 883
9699.14 851
9700.07 821
9701.00 830
9701.93 868
9702.86 928
9703.79 873
9704.72 854
9705.65 857
9706.58 835
9707.51 742
9708.44 814
9709.37 859
9710.30 858
9711.23 906
9712.16 888
9713.10 870
9714.03 902
9714.96 945
9715.89 956
9716.82 992
9717.75 954
9718.68 907
9719.61 903
9720.54 889
9721.47 856
9722.40 817
9723.33 854
9724.26 878
9725.20 837
9726.13 843
9727.06 833
9727.99 791
9728.92 874
9729.85 853
9730.78 852
9731.71 873
9732.65 950
9733.58 938
9734.51 940
9735.44 913
9736.37 844
9737.30 798
9738.23 760
9739.17 785
9740.10 770
9741.03 754
9741.96 765
9742.89 841
9743.83 831
9744.76 826
9745.69 803
9746.62 856
9747.55 799
9748.49 813
9749.42 831
9750.35 848
9751.28 792
9752.22 837
9753.15 809
9754.08 709
9755.01 739
9755.95 796
9756.88 747
9757.81 800
9758.74 780
9759.68 833
9760.61 860
9761.54 768
9762.47 807
9763.41 726
9764.34 745
9765.27 751
9766.21 787
9767.14 706
9768.07 761
9769.01 726
9769.94 718
9770.87 838
9771.80 738
9772.74 761
9773.67 766
9774.60 791
9775.54 765
9776.47 774
9777.41 743
9778.34 772
9779.27 770
9780.21 756
9781.14 777
9782.07 828
9783.01 858
9783.94 838
9784.88 873
9785.81 879
9786.74 858
9787.68 867
9788.61 900
9789.55 809
9790.48 861
9791.41 839
9792.35 912
9793.28 814
9794.22 837
9795.15 844
9796.09 827
9797.02 773
9797.95 800
9798.89 823
9799.82 803
9800.76 821
9801.69 837
9802.63 905
9803.56 857
9804.50 817
9805.43 839
9806.37 809
9807.30 817
9808.24 783
9809.17 806
9810.11 733
9811.04 755
9811.98 779
9812.91 704
9813.85 787
9814.78 739
9815.72 740
9816.65 731
9817.59 721
9818.53 747
9819.46 764
9820.40 737
9821.33 772
9822.27 743
9823.20 755
9824.14 707
9825.08 764
9826.01 743
9826.95 716
9827.88 758
9828.82 714
9829.76 735
9830.69 752
9831.63 730
9832.56 710
9833.50 705
9834.44 683
9835.37 722
9836.31 726
9837.25 701
9838.18 695
9839.12 658
9840.06 685
9840.99 705
9841.93 764
9842.86 748
9843.80 714
9844.74 704
9845.68 652
9846.61 669
9847.55 704
9848.49 713
9849.42 737
9850.36 740
9851.30 738
9852.23 711
9853.17 729
9854.11 788
9855.05 752
9855.98 701
9856.92 695
9857.86 699
9858.80 709
9859.73 688
9860.67 794
9861.61 745
9862.55 666
9863.48 667
9864.42 748
9865.36 776
9866.30 686
9867.23 679
9868.17 706
9869.11 747
9870.05 701
9870.99 656
9871.92 683
9872.86 689
9873.80 672
9874.74 741
9875.68 671
9876.62 665
9877.55 624
9878.49 771
9879.43 706
9880.37 711
9881.31 698
9882.25 696
9883.18 642
9884.12 641
9885.06 662
9886.00 714
9886.94 678
9887.88 669
9888.82 674
9889.76 700
9890.69 671
9891.63 668
9892.57 752
9893.51 739
9894.45 763
9895.39 659
9896.33 690
9897.27 725
9898.21 722
9899.15 680
9900.09 669
9901.03 652
9901.97 687
9902.91 688
9903.84 639
9904.78 750
9905.72 708
9906.66 683
9907.60 701
9908.54 730
9909.48 715
9910.42 710
9911.36 777
9912.30 687
9913.24 733
9914.18 757
9915.12 734
9916.06 718
9917.00 740
9917.94 734
9918.88 687
9919.82 758
9920.77 767
9921.71 753
9922.65 752
9923.59 821
9924.53 920
9925.47 861
9926.41 1031
9927.35 1141
9928.29 1296
9929.23 1272
9930.17 1354
9931.11 1363
9932.05 1336
9932.99 1299
9933.94 1166
9934.88 1118
9935.82 1126
9936.76 971
9937.70 875
9938.64 825
9939.58 842
9940.52 740
9941.46 755
9942.41 834
9943.35 857
9944.29 746
9945.23 765
9946.17 878
9947.11 885
9948.06 861
9949.00 854
9949.94 838
9950.88 852
9951.82 791
9952.76 777
9953.71 785
9954.65 739
9955.59 706
9956.53 728
9957.47 732
9958.42 782
9959.36 835
9960.30 771
9961.24 804
9962.19 814
9963.13 791
9964.07 773
9965.01 752
9965.96 700
9966.90 749
9967.84 668
9968.78 717
9969.73 731
9970.67 752
9971.61 765
9972.56 668
9973.50 670
9974.44 691
9975.38 660
9976.33 751
9977.27 700
9978.21 697
9979.16 755
9980.10 719
9981.04 718
9981.99 718
9982.93 661
9983.87 684
9984.82 707
9985.76 663
9986.70 640
9987.65 617
9988.59 623
9989.53 657
9990.48 642
9991.42 632
9992.37 592
9993.31 583
9994.25 618
9995.20 594
9996.14 624
9997.08 637
9998.03 607
9998.97 692
9999.92 602
10000.86 644
10001.81 673
10002.75 636
10003.69 563
10004.64 601
10005.58 633
10006.53 656
10007.47 648
10008.42 675
10009.36 578
10010.31 678
10011.25 627
10012.19 641
10013.14 620
10014.08 620
10015.03 629
10015.97 584
10016.92 596
10017.86 605
10018.81 674
10019.75 652
10020.70 637
10021.64 585
10022.59 578
10023.54 599
10024.48 698
10025.43 608
10026.37 611
10027.32 651
10028.26 621
10029.21 604
10030.15 666
10031.10 640
10032.04 675
10032.99 649
10033.94 631
10034.88 662
10035.83 627
10036.77 572
10037.72 569
10038.67 575
10039.61 551
10040.56 562
10041.50 602
10042.45 593
10043.40 621
10044.34 563
10045.29 578
10046.23 626
10047.18 643
10048.13 598
10049.07 654
10050.02 634
10050.97 625
10051.91 570
10052.86 572
10053.81 573
10054.75 582
10055.70 604
10056.65 605
10057.59 588
10058.54 617
10059.49 595
10060.43 572
10061.38 599
10062.33 619
10063.28 596
10064.22 618
10065.17 618
10066.12 640
10067.07 664
10068.01 646
10068.96 664
10069.91 708
10070.85 669
10071.80 663
10072.75 642
10073.70 645
10074.65 592
10075.59 670
10076.54 605
10077.49 648
10078.44 591
10079.38 630
10080.33 665
10081.28 630
10082.23 626
10083.18 615
10084.12 641
10085.07 581
10086.02 586
10086.97 621
10087.92 597
10088.87 598
10089.81 578
10090.76 601
10091.71 575
10092.66 596
10093.61 592
10094.56 589
10095.51 588
10096.45 586
10097.40 581
10098.35 598
10099.30 555
10100.25 535
10101.20 572
10102.15 583
10103.10 643
10104.05 627
10104.99 557
10105.94 550
10106.89 525
10107.84 514
10108.79 511
10109.74 570
10110.69 559
10111.64 642
10112.59 600
10113.54 584
10114.49 576
10115.44 577
10116.39 582
10117.34 518
10118.29 599
10119.24 569
10120.19 579
10121.14 600
10122.09 538
10123.04 530
10123.99 484
10124.94 561
10125.89 563
10126.84 559
10127.79 532
10128.74 567
10129.69 549
10130.64 528
10131.59 496
10132.54 598
10133.49 664
10134.44 530
10135.39 550
10136.34 544
10137.29 571
10138.24 536
10139.19 573
10140.14 611
10141.09 681
10142.04 642
10143.00 603
10143.95 583
10144.90 554
10145.85 509
10146.80 527
10147.75 550
10148.70 516
10149.65 583
10150.60 562
10151.56 556
10152.51 609
10153.46 538
10154.41 582
10155.36 534
10156.31 562
10157.26 562
10158.22 549
10159.17 534
10160.12 575
10161.07 534
10162.02 549
10162.97 591
10163.93 570
10164.88 585
10165.83 653
10166.78 596
10167.73 618
10168.69 582
10169.64 562
10170.59 558
10171.54 629
10172.49 599
10173.45 597
10174.40 591
10175.35 558
10176.30 574
10177.26 614
10178.21 667
10179.16 593
10180.11 591
10181.07 610
10182.02 615
10182.97 669
10183.93 682
10184.88 700
10185.83 637
10186.78 646
10187.74 657
10188.69 670
10189.64 695
10190.60 665
10191.55 608
10192.50 662
10193.46 673
10194.41 633
10195.36 631
10196.32 654
10197.27 650
10198.22 636
10199.18 668
10200.13 595
10201.08 643
10202.04 711
10202.99 711
10203.94 658
10204.90 720
10205.85 701
10206.81 744
10207.76 743
10208.71 811
10209.67 838
10210.62 796
10211.58 830
10212.53 775
10213.48 870
10214.44 813
10215.39 783
10216.35 710
10217.30 740
10218.26 743
10219.21 715
10220.17 695
10221.12 673
10222.07 690
10223.03 751
10223.98 750
10224.94 655
10225.89 713
10226.85 712
10227.80 675
10228.76 655
10229.71 639
10230.67 710
10231.62 681
10232.58 662
10233.53 699
10234.49 768
10235.44 754
10236.40 726
10237.35 730
10238.31 703
10239.27 821
10240.22 815
10241.18 752
10242.13 758
10243.09 728
10244.04 710
10245.00 749
10245.95 669
10246.91 665
10247.87 664
10248.82 708
10249.78 661
10250.73 623
10251.69 660
10252.65 661
10253.60 673
10254.56 734
10255.51 708
10256.47 674
10257.43 659
10258.38 625
10259.34 664
10260.30 692
10261.25 711
10262.21 672
10263.16 687
10264.12 691
10265.08 718
10266.03 751
10266.99 844
10267.95 799
10268.90 832
10269.86 877
10270.82 806
10271.78 868
10272.73 762
10273.69 750
10274.65 758
10275.60 698
10276.56 683
10277.52 662
10278.48 586
10279.43 641
10280.39 620
10281.35 687
10282.30 645
10283.26 598
10284.22 599
10285.18 646
10286.13 628
10287.09 588
10288.05 642
10289.01 576
10289.97 576
10290.92 649
10291.88 615
10292.84 572
10293.80 598
10294.75 618
10295.71 639
10296.67 651
10297.63 625
10298.59 659
10299.55 600
10300.50 565
10301.46 585
10302.42 558
10303.38 567
10304.34 558
10305.30 533
10306.25 527
10307.21 547
10308.17 523
10309.13 560
10310.09 543
10311.05 476
10312.01 541
10312.97 510
10313.92 505
10314.88 565
10315.84 526
10316.80 570
10317.76 566
10318.72 564
10319.68 503
10320.64 471
10321.60 507
10322.56 525
10323.52 505
10324.47 557
10325.43 558
10326.39 546
10327.35 573
10328.31 597
10329.27 564
10330.23 528
10331.19 527
10332.15 582
10333.11 612
10334.07 518
10335.03 499
10335.99 491
10336.95 492
10337.91 569
10338.87 516
10339.83 503
10340.79 496
10341.75 456
10342.71 526
10343.67 548
10344.63 508
10345.59 490
10346.55 535
10347.51 540
10348.47 528
10349.43 544
10350.40 541
10351.36 503
10352.32 591
10353.28 574
10354.24 592
10355.20 592
10356.16 640
10357.12 634
10358.08 582
10359.04 603
10360.00 573
10360.96 602
10361.93 575
10362.89 570
10363.85 517
10364.81 496
10365.77 493
10366.73 513
10367.69 500
10368.65 478
10369.62 501
10370.58 542
10371.54 565
10372.50 505
10373.46 581
10374.42 533
10375.39 535
10376.35 549
10377.31 530
10378.27 554
10379.23 477
10380.20 531
10381.16 580
10382.12 537
10383.08 530
10384.04 520
10385.01 503
10385.97 590
10386.93 522
10387.89 510
10388.86 536
10389.82 480
10390.78 442
10391.74 534
10392.71 501
10393.67 566
10394.63 472
10395.59 498
10396.56 462
10397.52 529
10398.48 479
10399.44 495
10400.41 532
10401.37 503
10402.33 506
10403.30 538
10404.26 533
10405.22 515
10406.19 536
10407.15 548
10408.11 539
10409.08 533
10410.04 530
10411.00 532
10411.97 500
10412.93 494
10413.89 555
10414.86 554
10415.82 535
10416.78 550
10417.75 566
10418.71 595
10419.67 575
10420.64 596
10421.60 607
10422.57 675
10423.53 638
10424.49 646
10425.46 710
10426.42 663
10427.39 632
10428.35 698
10429.32 745
10430.28 700
10431.24 655
10432.21 601
10433.17 554
10434.14 555
10435.10 602
10436.07 540
10437.03 524
10438.00 522
10438.96 488
10439.93 510
10440.89 493
10441.85 479
10442.82 497
10443.78 527
10444.75 525
10445.71 489
10446.68 501
10447.64 515
10448.61 525
10449.58 549
10450.54 526
10451.51 530
10452.47 452
10453.44 478
10454.40 506
10455.37 515
10456.33 554
10457.30 486
10458.26 522
10459.23 460
10460.20 449
10461.16 462
10462.13 481
10463.09 481
10464.06 458
10465.02 493
10465.99 489
10466.96 491
10467.92 482
10468.89 480
10469.85 461
10470.82 487
10471.79 500
10472.75 491
10473.72 469
10474.69 481
10475.65 461
10476.62 508
10477.59 527
10478.55 529
10479.52 526
10480.48 579
10481.45 587
10482.42 559
10483.38 480
10484.35 533
10485.32 595
10486.29 536
10487.25 492
10488.22 477
10489.19 540
10490.15 531
10491.12 523
10492.09 500
10493.06 457
10494.02 471
10494.99 456
10495.96 428
10496.92 453
10497.89 458
10498.86 453
10499.83 496
10500.79 505
10501.76 496
10502.73 480
10503.70 438
10504.66 422
10505.63 423
10506.60 449
10507.57 470
10508.54 500
10509.50 527
10510.47 461
10511.44 490
10512.41 505
10513.38 475
10514.34 463
10515.31 477
10516.28 501
10517.25 429
10518.22 423
10519.19 444
10520.15 463
10521.12 413
10522.09 451
10523.06 456
10524.03 471
10525.00 464
10525.97 478
10526.94 495
10527.90 474
10528.87 484
10529.84 464
10530.81 462
10531.78 453
10532.75 485
10533.72 458
10534.69 424
10535.66 441
10536.63 450
10537.59 522
10538.56 474
10539.53 437
10540.50 440
10541.47 452
10542.44 445
10543.41 398
10544.38 445
10545.35 444
10546.32 420
10547.29 447
10548.26 456
10549.23 443
10550.20 461
10551.17 468
10552.14 492
10553.11 448
10554.08 442
10555.05 435
10556.02 458
10556.99 457
10557.96 475
10558.93 531
10559.90 506
10560.87 480
10561.84 480
10562.81 518
10563.78 523
10564.75 575
10565.72 528
10566.69 514
10567.66 451
10568.63 453
10569.61 450
10570.58 432
10571.55 463
10572.52 467
10573.49 476
10574.46 501
10575.43 481
10576.40 474
10577.37 458
10578.34 434
10579.32 425
10580.29 464
10581.26 515
10582.23 521
10583.20 430
10584.17 454
10585.14 463
10586.11 521
10587.09 484
10588.06 469
10589.03 484
10590.00 531
10590.97 464
10591.94 489
10592.92 492
10593.89 474
10594.86 456
10595.83 480
10596.80 470
10597.78 493
10598.75 518
10599.72 511
10600.69 491
10601.66 475
10602.64 478
10603.61 476
10604.58 451
10605.55 452
10606.53 510
10607.50 573
10608.47 500
10609.44 504
10610.42 512
10611.39 470
10612.36 469
10613.33 497
10614.31 481
10615.28 476
10616.25 478
10617.23 500
10618.20 515
10619.17 531
10620.15 473
10621.12 521
10622.09 488
10623.06 450
10624.04 518
10625.01 521
10625.98 515
10626.96 538
10627.93 494
10628.90 532
10629.88 551
10630.85 530
10631.83 562
10632.80 565
10633.77 541
10634.75 519
10635.72 579
10636.69 567
10637.67 607
10638.64 649
10639.62 643
10640.59 716
10641.56 727
10642.54 740
10643.51 774
10644.49 753
10645.46 768
10646.43 717
10647.41 659
10648.38 667
10649.36 636
10650.33 610
10651.31 564
10652.28 570
10653.26 580
10654.23 513
10655.20 517
10656.18 508
10657.15 518
10658.13 504
10659.10 530
10660.08 538
10661.05 526
10662.03 529
10663.00 509
10663.98 552
10664.95 519
10665.93 516
10666.90 462
10667.88 517
10668.86 509
10669.83 504
10670.81 464
10671.78 458
10672.76 487
10673.73 519
10674.71 531
10675.68 532
10676.66 515
10677.63 517
10678.61 487
10679.59 491
10680.56 536
10681.54 599
10682.51 510
10683.49 516
10684.47 483
10685.44 540
10686.42 566
10687.39 497
10688.37 530
10689.35 483
10690.32 462
10691.30 465
10692.28 468
10693.25 437
10694.23 411
10695.20 450
10696.18 481
10697.16 489
10698.13 471
10699.11 479
10700.09 488
10701.06 504
10702.04 486
10703.02 464
10704.00 459
10704.97 471
10705.95 471
10706.93 461
10707.90 455
10708.88 481
10709.86 479
10710.83 491
10711.81 435
10712.79 455
10713.77 424
10714.74 402
10715.72 498
10716.70 443
10717.68 480
10718.65 438
10719.63 518
10720.61 522
10721.59 426
10722.57 417
10723.54 432
10724.52 442
10725.50 458
10726.48 487
10727.45 466
10728.43 495
10729.41 462
10730.39 458
10731.37 478
10732.35 420
10733.32 434
10734.30 435
10735.28 431
10736.26 473
10737.24 442
10738.22 467
10739.19 493
10740.17 397
10741.15 431
10742.13 498
10743.11 509
10744.09 510
10745.07 461
10746.04 456
10747.02 476
10748.00 456
10748.98 450
10749.96 438
10750.94 493
10751.92 534
10752.90 437
10753.88 445
10754.86 456
10755.84 460
10756.81 442
10757.79 432
10758.77 455
10759.75 461
10760.73 471
10761.71 506
10762.69 458
10763.67 444
10764.65 468
10765.63 439
10766.61 444
10767.59 449
10768.57 422
10769.55 431
10770.53 463
10771.51 490
10772.49 431
10773.47 442
10774.45 441
10775.43 428
10776.41 427
10777.39 392
10778.37 494
10779.35 446
10780.33 467
10781.31 467
10782.29 504
10783.27 461
10784.25 427
10785.23 448
10786.21 464
10787.20 446
10788.18 463
10789.16 443
10790.14 478
10791.12 425
10792.10 361
10793.08 465
10794.06 456
10795.04 404
10796.02 408
10797.01 432
10797.99 436
10798.97 428
10799.95 436
10800.93 440
10801.91 435
10802.89 412
10803.87 424
10804.86 429
10805.84 421
10806.82 427
10807.80 436
10808.78 409
10809.76 420
10810.75 401
10811.73 439
10812.71 431
10813.69 434
10814.67 411
10815.66 400
10816.64 437
10817.62 495
10818.60 494
10819.58 452
10820.57 512
10821.55 501
10822.53 529
10823.51 418
10824.50 429
10825.48 425
10826.46 487
10827.44 452
10828.43 446
10829.41 435
10830.39 435
10831.37 451
10832.36 444
10833.34 439
10834.32 399
10835.30 423
10836.29 483
10837.27 484
10838.25 405
10839.24 469
10840.22 472
10841.20 450
10842.19 497
10843.17 488
10844.15 467
10845.14 452
10846.12 465
10847.10 455
10848.09 505
10849.07 528
10850.05 501
10851.04 478
10852.02 487
10853.00 485
10853.99 468
10854.97 487
10855.96 491
10856.94 477
10857.92 460
10858.91 474
10859.89 514
10860.88 462
10861.86 450
10862.84 485
10863.83 464
10864.81 494
10865.80 460
10866.78 459
10867.77 495
10868.75 512
10869.73 508
10870.72 475
10871.70 468
10872.69 484
10873.67 545
10874.66 577
10875.64 544
10876.63 536
10877.61 556
10878.60 550
10879.58 494
10880.57 550
10881.55 613
10882.54 599
10883.52 549
10884.51 532
10885.49 558
10886.48 538
10887.46 561
10888.45 596
10889.43 589
10890.42 588
10891.40 566
10892.39 588
10893.37 567
10894.36 599
10895.35 623
10896.33 561
10897.32 604
10898.30 587
10899.29 633
10900.27 710
10901.26 746
10902.25 680
10903.23 758
10904.22 866
10905.20 787
10906.19 784
10907.18 807
10908.16 766
10909.15 726
10910.14 677
10911.12 685
10912.11 642
10913.09 656
10914.08 640
10915.07 649
10916.05 647
10917.04 655
10918.03 609
10919.01 624
10920.00 707
10920.99 662
10921.97 651
10922.96 620
10923.95 661
10924.94 679
10925.92 651
10926.91 645
10927.90 648
10928.88 681
10929.87 703
10930.86 701
10931.85 759
10932.83 669
10933.82 639
10934.81 716
10935.79 717
10936.78 739
10937.77 713
10938.76 632
10939.75 702
10940.73 704
10941.72 665
10942.71 749
10943.70 686
10944.68 686
10945.67 706
10946.66 689
10947.65 716
10948.64 760
10949.62 765
10950.61 783
10951.60 685
10952.59 787
10953.58 727
10954.56 730
10955.55 809
10956.54 829
10957.53 876
10958.52 904
10959.51 872
10960.50 909
10961.48 939
10962.47 897
10963.46 869
10964.45 903
10965.44 931
10966.43 873
10967.42 876
10968.41 925
10969.39 853
10970.38 833
10971.37 809
10972.36 812
10973.35 835
10974.34 808
10975.33 758
10976.32 749
10977.31 823
10978.30 871
10979.29 787
10980.28 822
10981.27 805
10982.26 861
10983.25 814
10984.23 838
10985.22 857
10986.21 808
10987.20 819
10988.19 854
10989.18 833
10990.17 867
10991.16 832
10992.15 824
10993.14 861
10994.13 827
10995.12 927
10996.11 883
10997.10 952
10998.09 1009
10999.08 986
11000.08 1072
11001.07 1154
11002.06 1271
11003.05 1284
11004.04 1271
11005.03 1269
11006.02 1296
11007.01 1247
11008.00 1090
11008.99 1033
11009.98 1012
11010.97 1026
11011.96 914
11012.95 907
11013.94 853
11014.94 848
11015.93 791
11016.92 860
11017.91 940
11018.90 971
11019.89 894
11020.88 884
11021.87 889
11022.87 799
11023.86 826
11024.85 847
11025.84 833
11026.83 849
11027.82 761
11028.82 771
11029.81 738
11030.80 757
11031.79 683
11032.78 727
11033.77 732
11034.77 745
11035.76 733
11036.75 743
11037.74 671
11038.73 731
11039.73 707
11040.72 687
11041.71 698
11042.70 713
11043.70 672
11044.69 661
11045.68 649
11046.67 721
11047.67 629
11048.66 597
11049.65 682
11050.64 622
11051.64 594
11052.63 629
11053.62 664
11054.61 697
11055.61 621
11056.60 603
11057.59 592
11058.59 603
11059.58 614
11060.57 665
11061.56 656
11062.56 622
11063.55 641
11064.54 632
11065.54 602
11066.53 590
11067.52 563
11068.52 535
11069.51 581
11070.51 591
11071.50 591
11072.49 643
11073.49 601
11074.48 579
11075.47 584
11076.47 565
11077.46 543
11078.45 546
11079.45 579
11080.44 563
11081.44 541
11082.43 582
11083.43 564
11084.42 578
11085.41 563
11086.41 628
11087.40 623
11088.40 608
11089.39 649
11090.39 591
11091.38 620
11092.37 580
11093.37 573
11094.36 504
11095.36 527
11096.35 574
11097.35 558
11098.34 561
11099.34 550
11100.33 561
11101.33 611
11102.32 601
11103.32 627
11104.31 600
11105.31 599
11106.30 613
11107.30 529
11108.29 540
11109.29 561
11110.28 567
11111.28 596
11112.27 578
11113.27 606
11114.26 614
11115.26 597
11116.26 564
11117.25 562
11118.25 549
11119.24 579
11120.24 578
11121.23 559
11122.23 618
11123.23 647
11124.22 687
11125.22 626
11126.21 661
11127.21 718
11128.21 695
11129.20 672
11130.20 725
11131.20 718
11132.19 753
11133.19 733
11134.18 657
11135.18 637
11136.18 635
11137.17 650
11138.17 634
11139.17 652
11140.16 646
11141.16 597
11142.16 602
11143.15 637
11144.15 671
11145.15 625
11146.14 657
11147.14 695
11148.14 616
11149.14 637
11150.13 669
11151.13 625
11152.13 550
11153.12 608
11154.12 623
11155.12 590
11156.12 533
11157.11 541
11158.11 596
11159.11 598
11160.11 563
11161.10 530
11162.10 567
11163.10 575
11164.10 554
11165.09 527
11166.09 546
11167.09 541
11168.09 521
11169.09 546
11170.08 518
11171.08 544
11172.08 523
11173.08 557
11174.08 532
11175.07 519
11176.07 561
11177.07 560
11178.07 493
11179.07 572
11180.07 495
11181.07 511
11182.06 483
11183.06 530
11184.06 486
11185.06 472
11186.06 485
11187.06 532
11188.06 565
11189.05 504
11190.05 478
11191.05 483
11192.05 508
11193.05 529
11194.05 532
11195.05 536
11196.05 470
11197.05 444
11198.05 482
11199.05 484
11200.05 561
11201.04 529
11202.04 489
11203.04 514
11204.04 531
11205.04 536
11206.04 517
11207.04 564
11208.04 540
11209.04 481
11210.04 504
11211.04 516
11212.04 463
11213.04 496
11214.04 508
11215.04 542
11216.04 478
11217.04 479
11218.04 492
11219.04 462
11220.04 467
11221.04 495
11222.04 501
11223.04 461
11224.04 477
11225.04 480
11226.04 491
11227.04 477
11228.04 500
11229.05 523
11230.05 507
11231.05 497
11232.05 516
11233.05 512
11234.05 533
11235.05 523
11236.05 503
11237.05 501
11238.05 468
11239.05 510
11240.06 494
11241.06 482
11242.06 495
11243.06 484
11244.06 478
11245.06 499
11246.06 456
11247.06 488
11248.07 471
11249.07 485
11250.07 499
11251.07 532
11252.07 512
11253.07 504
11254.08 528
11255.08 472
11256.08 483
11257.08 509
11258.08 460
11259.09 435
11260.09 503
11261.09 473
11262.09 464
11263.09 475
11264.10 510
11265.10 473
11266.10 448
11267.10 453
11268.11 475
11269.11 502
11270.11 471
11271.11 511
11272.12 515
11273.12 512
11274.12 501
11275.12 458
11276.13 506
11277.13 554
11278.13 540
11279.13 494
11280.14 500
11281.14 481
11282.14 537
11283.15 569
11284.15 507
11285.15 538
11286.16 517
11287.16 591
11288.16 567
11289.17 541
11290.17 556
11291.17 498
11292.18 499
11293.18 511
11294.18 514
11295.19 529
11296.19 537
11297.19 555
11298.20 536
11299.20 523
11300.21 547
11301.21 526
11302.21 534
11303.22 557
11304.22 533
11305.23 531
11306.23 540
11307.23 566
11308.24 523
11309.24 492
11310.25 553
11311.25 603
11312.25 545
11313.26 596
11314.26 567
11315.27 553
11316.27 583
11317.28 631
11318.28 572
11319.29 545
11320.29 570
11321.30 532
11322.30 507
11323.31 540
11324.31 549
11325.32 612
11326.32 601
11327.33 554
11328.33 567
11329.34 591
11330.34 530
11331.35 537
11332.35 501
11333.36 533
11334.36 571
11335.37 583
11336.37 538
11337.38 549
11338.38 576
11339.39 611
11340.39 565
11341.40 624
11342.41 591
11343.41 664
11344.42 736
11345.42 635
11346.43 639
11347.44 611
11348.44 604
11349.45 578
11350.45 585
11351.46 493
11352.47 578
11353.47 569
11354.48 600
11355.48 556
11356.49 542
11357.50 563
11358.50 546
11359.51 500
11360.52 517
11361.52 511
11362.53 599
11363.54 591
11364.54 614
11365.55 500
11366.56 525
11367.56 537
11368.57 542
11369.58 551
11370.58 553
11371.59 506
11372.60 515
11373.61 509
11374.61 464
11375.62 525
11376.63 480
11377.63 557
11378.64 526
11379.65 535
11380.66 529
11381.66 508
11382.67 463
11383.68 482
11384.69 491
11385.69 537
11386.70 580
11387.71 546
11388.72 525
11389.72 526
11390.73 499
11391.74 529
11392.75 590
11393.76 546
11394.76 550
11395.77 507
11396.78 474
11397.79 478
11398.80 539
11399.80 506
11400.81 515
11401.82 558
11402.83 516
11403.84 525
11404.85 519
11405.86 538
11406.86 545
11407.87 557
11408.88 544
11409.89 493
11410.90 507
11411.91 553
11412.92 519
11413.92 512
11414.93 545
11415.94 500
11416.95 483
11417.96 539
11418.97 564
11419.98 552
11420.99 572
11422.00 570
11423.01 555
11424.02 562
11425.03 566
11426.03 570
11427.04 545
11428.05 589
11429.06 567
11430.07 550
11431.08 598
11432.09 611
11433.10 571
11434.11 548
11435.12 562
11436.13 609
11437.14 607
11438.15 588
11439.16 594
11440.17 582
11441.18 598
11442.19 643
11443.20 641
11444.21 603
11445.22 639
11446.23 623
11447.24 644
11448.25 605
11449.26 660
11450.27 630
11451.28 687
11452.30 660
11453.31 667
11454.32 679
11455.33 703
11456.34 669
11457.35 639
11458.36 672
11459.37 678
11460.38 700
11461.39 671
11462.40 695
11463.41 728
11464.43 655
11465.44 619
11466.45 617
11467.46 642
11468.47 678
11469.48 679
11470.49 696
11471.50 702
11472.52 717
11473.53 739
11474.54 743
11475.55 719
11476.56 798
11477.57 762
11478.59 681
11479.60 703
11480.61 774
11481.62 774
11482.63 735
11483.65 768
11484.66 700
11485.67 714
11486.68 710
11487.69 728
11488.71 783
11489.72 757
11490.73 761
11491.74 752
11492.75 732
11493.77 749
11494.78 753
11495.79 728
11496.80 759
11497.82 761
11498.83 857
11499.84 754
11500.86 792
11501.87 786
11502.88 703
11503.89 742
11504.91 822
11505.92 874
11506.93 810
11507.95 798
11508.96 798
11509.97 837
11510.98 864
11512.00 875
11513.01 858
11514.02 852
11515.04 793
11516.05 749
11517.06 826
11518.08 854
11519.09 839
11520.11 872
11521.12 895
11522.13 937
11523.15 901
11524.16 920
11525.17 914
11526.19 926
11527.20 944
11528.22 917
11529.23 935
11530.24 936
11531.26 980
11532.27 975
11533.29 936
11534.30 1007
11535.31 961
11536.33 1011
11537.34 1066
11538.36 1071
11539.37 1033
11540.39 1078
11541.40 1056
11542.41 1145
11543.43 1127
11544.44 1164
11545.46 1207
11546.47 1219
11547.49 1280
11548.50 1268
11549.52 1207
11550.53 1217
11551.55 1226
11552.56 1292
11553.58 1439
11554.59 1368
11555.61 1451
11556.62 1515
11557.64 1514
11558.65 1550
11559.67 1554
11560.68 1563
11561.70 1571
11562.72 1562
11563.73 1646
11564.75 1667
11565.76 1673
11566.78 1674
11567.79 1693
11568.81 1787
11569.82 1815
11570.84 1786
11571.86 1781
11572.87 1908
11573.89 1978
11574.90 2014
11575.92 2094
11576.94 2183
11577.95 2365
11578.97 2338
11579.98 2394
11581.00 2657
11582.02 2870
11583.03 2950
11584.05 2985
11585.07 3047
11586.08 3205
11587.10 3431
11588.12 3344
11589.13 3470
11590.15 3706
11591.17 3701
11592.18 3882
11593.20 4224
11594.22 4458
11595.23 4975
11596.25 5714
11597.27 6376
11598.28 7132
11599.30 8183
11600.32 9143
11601.34 10098
11602.35 10480
11603.37 10975
11604.39 10837
11605.40 10450
11606.42 9828
11607.44 9047
11608.46 8174
11609.47 7174
11610.49 6049
11611.51 5474
11612.53 4945
11613.54 4420
11614.56 4165
11615.58 4126
11616.60 3876
11617.62 3786
11618.63 3621
11619.65 3700
11620.67 3554
11621.69 3358
11622.71 3261
11623.72 3182
11624.74 3036
11625.76 2771
11626.78 2829
11627.80 2752
11628.82 2518
11629.83 2525
11630.85 2429
11631.87 2355
11632.89 2327
11633.91 2196
11634.93 2144
11635.94 2157
11636.96 2076
11637.98 2100
11639.00 1935
11640.02 1898
11641.04 1899
11642.06 1897
11643.08 1823
11644.10 1753
11645.11 1708
11646.13 1602
11647.15 1598
11648.17 1528
11649.19 1517
11650.21 1402
11651.23 1321
11652.25 1353
11653.27 1382
11654.29 1368
11655.31 1329
11656.33 1285
11657.35 1314
11658.37 1300
11659.39 1291
11660.41 1292
11661.43 1277
11662.45 1343
11663.47 1300
11664.49 1276
11665.51 1285
11666.53 1264
11667.55 1327
11668.57 1275
11669.59 1256
11670.61 1317
11671.63 1327
11672.65 1368
11673.67 1327
11674.69 1394
11675.71 1375
11676.73 1425
11677.75 1467
11678.77 1451
11679.79 1537
11680.81 1491
11681.83 1521
11682.85 1532
11683.87 1544
11684.89 1582
11685.91 1542
11686.93 1622
11687.96 1586
11688.98 1548
11690.00 1571
11691.02 1520
11692.04 1566
11693.06 1538
11694.08 1443
11695.10 1521
11696.13 1471
11697.15 1397
11698.17 1435
11699.19 1431
11700.21 1504
11701.23 1463
11702.25 1419
11703.28 1423
11704.30 1404
11705.32 1445
11706.34 1383
11707.36 1407
11708.38 1384
11709.41 1333
11710.43 1307
11711.45 1176
11712.47 1213
11713.49 1217
11714.52 1208
11715.54 1157
11716.56 1175
11717.58 1195
11718.61 1177
11719.63 1211
11720.65 1108
11721.67 1078
11722.69 1115
11723.72 1107
11724.74 1095
11725.76 1119
11726.78 1124
11727.81 1125
11728.83 1117
11729.85 1025
11730.88 1049
11731.90 1016
11732.92 1015
11733.94 915
11734.97 942
11735.99 1043
11737.01 1030
11738.04 996
11739.06 983
11740.08 987
11741.11 1022
11742.13 950
11743.15 1045
11744.18 1055
11745.20 1094
11746.22 1073
11747.25 1093
11748.27 1078
11749.29 1050
11750.32 1040
11751.34 1065
11752.37 1094
11753.39 1006
11754.41 1156
11755.44 1024
11756.46 1017
11757.49 979
11758.51 1015
11759.53 1020
11760.56 1005
11761.58 950
11762.61 944
11763.63 910
11764.65 880
11765.68 867
11766.70 868
11767.73 891
11768.75 914
11769.78 919
11770.80 859
11771.83 957
11772.85 1009
11773.87 968
11774.90 990
11775.92 997
11776.95 968
11777.97 914
11779.00 847
11780.02 879
11781.05 875
11782.07 838
11783.10 824
11784.12 835
11785.15 783
11786.17 793
11787.20 759
11788.23 851
11789.25 895
11790.28 825
11791.30 804
11792.33 737
11793.35 747
11794.38 717
11795.40 731
11796.43 721
11797.46 673
11798.48 689
11799.51 685
11800.53 687
11801.56 653
11802.58 716
11803.61 658
11804.64 689
11805.66 669
11806.69 705
11807.72 685
11808.74 622
11809.77 618
11810.79 648
11811.82 613
11812.85 645
11813.87 638
11814.90 596
11815.93 591
11816.95 614
11817.98 622
11819.01 612
11820.03 665
11821.06 620
11822.09 582
11823.11 594
11824.14 630
11825.17 577
11826.19 607
11827.22 574
11828.25 611
11829.28 601
11830.30 593
11831.33 596
11832.36 615
11833.38 644
11834.41 590
11835.44 566
11836.47 632
11837.49 623
11838.52 585
11839.55 594
11840.58 582
11841.60 591
11842.63 543
11843.66 533
11844.69 573
11845.72 549
11846.74 520
11847.77 503
11848.80 588
11849.83 570
11850.85 523
11851.88 516
11852.91 587
11853.94 564
11854.97 541
11856.00 533
11857.02 588
11858.05 543
11859.08 549
11860.11 545
11861.14 543
11862.17 510
11863.20 538
11864.22 544
11865.25 539
11866.28 493
11867.31 488
11868.34 487
11869.37 516
11870.40 548
11871.43 541
11872.45 586
11873.48 569
11874.51 543
11875.54 541
11876.57 487
11877.60 522
11878.63 560
11879.66 564
11880.69 571
11881.72 522
11882.75 550
11883.78 514
11884.81 513
11885.84 530
11886.86 574
11887.89 573
11888.92 524
11889.95 524
11890.98 493
11892.01 532
11893.04 504
11894.07 512
11895.10 543
11896.13 574
11897.16 515
11898.19 497
11899.22 492
11900.25 537
11901.28 502
11902.31 551
11903.34 535
11904.38 496
11905.41 567
11906.44 515
11907.47 524
11908.50 597
11909.53 555
11910.56 514
11911.59 537
11912.62 538
11913.65 454
11914.68 487
11915.71 536
11916.74 544
11917.77 526
11918.81 517
11919.84 532
11920.87 563
11921.90 483
11922.93 503
11923.96 537
11924.99 525
11926.02 549
11927.06 581
11928.09 549
11929.12 561
11930.15 563
11931.18 563
11932.21 652
11933.24 632
11934.28 610
11935.31 595
11936.34 625
11937.37 600
11938.40 596
11939.43 596
11940.47 583
11941.50 532
11942.53 529
11943.56 560
11944.60 585
11945.63 564
11946.66 535
11947.69 549
11948.72 554
11949.76 596
11950.79 560
11951.82 484
11952.85 541
11953.89 523
11954.92 561
11955.95 542
11956.98 529
11958.02 578
11959.05 536
11960.08 516
11961.12 540
11962.15 471
11963.18 506
11964.21 486
11965.25 563
11966.28 535
11967.31 559
11968.35 528
11969.38 487
11970.41 463
11971.45 469
11972.48 463
11973.51 496
11974.55 486
11975.58 525
11976.61 512
11977.65 464
11978.68 474
11979.71 547
11980.75 528
11981.78 515
11982.82 468
11983.85 477
11984.88 487
11985.92 510
11986.95 495
11987.98 467
11989.02 528
11990.05 500
11991.09 444
11992.12 496
11993.16 533
11994.19 485
11995.22 503
11996.26 561
11997.29 515
11998.33 497
11999.36 479
12000.40 541
12001.43 572
12002.47 522
12003.50 559
12004.53 567
12005.57 519
12006.60 522
12007.64 609
12008.67 577
12009.71 592
12010.74 584
12011.78 565
12012.81 636
12013.85 643
12014.88 667
12015.92 592
12016.95 575
12017.99 565
12019.03 592
12020.06 569
12021.10 626
12022.13 626
12023.17 574
12024.20 583
12025.24 567
12026.27 560
12027.31 598
12028.35 614
12029.38 554
12030.42 613
12031.45 607
12032.49 601
12033.53 631
12034.56 588
12035.60 575
12036.63 581
12037.67 589
12038.71 618
12039.74 640
12040.78 639
12041.81 630
12042.85 569
12043.89 556
12044.92 569
12045.96 588
12047.00 555
12048.03 558
12049.07 572
12050.11 595
12051.14 623
12052.18 612
12053.22 608
12054.25 556
12055.29 578
12056.33 603
12057.36 640
12058.40 586
12059.44 574
12060.48 533
12061.51 551
12062.55 564
12063.59 565
12064.62 561
12065.66 531
12066.70 560
12067.74 530
12068.77 534
12069.81 520
12070.85 565
12071.89 579
12072.93 564
12073.96 543
12075.00 553
12076.04 543
12077.08 560
12078.11 586
12079.15 593
12080.19 560
12081.23 573
12082.27 583
12083.30 548
12084.34 520
12085.38 497
12086.42 584
12087.46 535
12088.50 529
12089.53 525
12090.57 580
12091.61 561
12092.65 574
12093.69 555
12094.73 580
12095.77 551
12096.80 541
12097.84 563
12098.88 565
12099.92 587
12100.96 552
12102.00 635
12103.04 612
12104.08 574
12105.12 604
12106.15 570
12107.19 589
12108.23 589
12109.27 565
12110.31 578
12111.35 519
12112.39 508
12113.43 582
12114.47 569
12115.51 532
12116.55 474
12117.59 516
12118.63 510
12119.67 512
12120.71 509
12121.75 490
12122.79 512
12123.83 480
12124.87 455
12125.91 510
12126.95 495
12127.99 486
12129.03 513
12130.07 497
12131.11 496
12132.15 497
12133.19 518
12134.23 470
12135.27 478
12136.31 500
12137.35 474
12138.39 461
12139.43 469
12140.47 502
12141.51 452
12142.55 494
12143.59 494
12144.63 523
12145.67 471
12146.71 463
12147.75 459
12148.80 444
12149.84 487
12150.88 480
12151.92 495
12152.96 464
12154.00 455
12155.04 462
12156.08 402
12157.12 453
12158.17 454
12159.21 442
12160.25 482
12161.29 410
12162.33 421
12163.37 434
12164.42 440
12165.46 403
12166.50 426
12167.54 473
12168.58 460
12169.62 500
12170.67 419
12171.71 417
12172.75 444
12173.79 488
12174.83 424
12175.88 456
12176.92 449
12177.96 465
12179.00 493
12180.04 421
12181.09 416
12182.13 439
12183.17 445
12184.21 433
12185.26 416
12186.30 444
12187.34 436
12188.38 445
12189.43 451
12190.47 426
12191.51 447
12192.56 445
12193.60 461
12194.64 430
12195.68 412
12196.73 410
12197.77 475
12198.81 407
12199.86 409
12200.90 441
12201.94 453
12202.99 448
12204.03 448
12205.07 438
12206.12 454
12207.16 463
12208.20 475
12209.25 460
12210.29 437
12211.33 436
12212.38 459
12213.42 415
12214.46 451
12215.51 437
12216.55 388
12217.60 461
12218.64 431
12219.68 426
12220.73 469
12221.77 482
12222.82 452
12223.86 449
12224.90 502
12225.95 490
12226.99 463
12228.04 452
12229.08 461
12230.13 484
12231.17 483
12232.22 461
12233.26 447
12234.30 433
12235.35 464
12236.39 464
12237.44 447
12238.48 457
12239.53 455
12240.57 518
12241.62 517
12242.66 496
12243.71 446
12244.75 487
12245.80 492
12246.84 441
12247.89 498
12248.93 494
12249.98 479
12251.02 523
12252.07 536
12253.12 477
12254.16 487
12255.21 461
12256.25 455
12257.30 454
12258.34 508
12259.39 417
12260.43 468
12261.48 461
12262.53 391
12263.57 412
12264.62 469
12265.66 412
12266.71 389
12267.76 461
12268.80 428
12269.85 441
12270.89 410
12271.94 468
12272.99 427
12274.03 429
12275.08 418
12276.13 447
12277.17 417
12278.22 465
12279.26 438
12280.31 394
12281.36 364
12282.40 391
12283.45 388
12284.50 402
12285.55 389
12286.59 396
12287.64 402
12288.69 360
12289.73 399
12290.78 398
12291.83 431
12292.87 415
12293.92 411
12294.97 402
12296.02 395
12297.06 354
12298.11 362
12299.16 368
12300.20 393
12301.25 380
12302.30 354
12303.35 338
12304.40 388
12305.44 391
12306.49 347
12307.54 423
12308.59 371
12309.63 388
12310.68 342
12311.73 324
12312.78 399
12313.83 373
12314.87 361
12315.92 349
12316.97 347
12318.02 362
12319.07 373
12320.11 346
12321.16 365
12322.21 379
12323.26 384
12324.31 386
12325.36 329
12326.40 356
12327.45 374
12328.50 352
12329.55 325
12330.60 373
12331.65 371
12332.70 377
12333.75 412
12334.79 351
12335.84 366
12336.89 323
12337.94 319
12338.99 341
12340.04 359
12341.09 388
12342.14 406
12343.19 397
12344.24 334
12345.29 326
12346.34 331
12347.39 387
12348.43 360
12349.48 328
12350.53 381
12351.58 359
12352.63 351
12353.68 363
12354.73 316
12355.78 343
12356.83 365
12357.88 323
12358.93 344
12359.98 296
12361.03 331
12362.08 387
12363.13 370
12364.18 337
12365.23 322
12366.28 364
12367.33 372
12368.38 392
12369.43 369
12370.48 371
12371.53 329
12372.58 347
12373.64 360
12374.69 351
12375.74 358
12376.79 354
12377.84 361
12378.89 348
12379.94 354
12380.99 353
12382.04 380
12383.09 361
12384.14 387
12385.19 381
12386.25 362
12387.30 369
12388.35 357
12389.40 318
12390.45 326
12391.50 360
12392.55 338
12393.60 394
12394.66 365
12395.71 353
12396.76 344
12397.81 373
12398.86 351
12399.91 398
12400.97 371
12402.02 390
12403.07 385
12404.12 383
12405.17 371
12406.22 374
12407.28 379
12408.33 365
12409.38 366
12410.43 371
12411.49 336
12412.54 353
12413.59 377
12414.64 333
12415.69 380
12416.75 378
12417.80 352
12418.85 375
12419.90 390
12420.96 353
12422.01 346
12423.06 350
12424.11 364
12425.17 360
12426.22 356
12427.27 344
12428.33 327
12429.38 368
12430.43 370
12431.48 340
12432.54 367
12433.59 398
12434.64 355
12435.70 363
12436.75 369
12437.80 333
12438.86 351
12439.91 373
12440.96 370
12442.02 353
12443.07 388
12444.12 392
12445.18 353
12446.23 338
12447.29 364
12448.34 343
12449.39 330
12450.45 388
12451.50 361
12452.55 368
12453.61 292
12454.66 325
12455.72 331
12456.77 332
12457.82 366
12458.88 370
12459.93 367
12460.99 293
12462.04 330
12463.10 400
12464.15 378
12465.20 340
12466.26 391
12467.31 340
12468.37 344
12469.42 353
12470.48 324
12471.53 310
12472.59 313
12473.64 338
12474.70 359
12475.75 401
12476.81 357
12477.86 411
12478.92 398
12479.97 419
12481.03 428
12482.08 397
12483.14 395
12484.19 425
12485.25 415
12486.30 391
12487.36 408
12488.41 378
12489.47 421
12490.52 429
12491.58 494
12492.64 474
12493.69 485
12494.75 551
12495.80 541
12496.86 582
12497.91 601
12498.97 672
12500.03 651
12501.08 620
12502.14 567
12503.19 530
12504.25 549
12505.31 552
12506.36 537
12507.42 532
12508.48 446
12509.53 463
12510.59 407
12511.64 417
12512.70 412
12513.76 407
12514.81 374
12515.87 391
12516.93 378
12517.98 366
12519.04 365
12520.10 359
12521.15 391
12522.21 341
12523.27 323
12524.33 381
12525.38 361
12526.44 367
12527.50 359
12528.55 343
12529.61 389
12530.67 328
12531.72 327
12532.78 322
12533.84 329
12534.90 336
12535.95 339
12537.01 330
12538.07 349
12539.13 329
12540.18 322
12541.24 315
12542.30 304
12543.36 354
12544.42 303
12545.47 298
12546.53 320
12547.59 312
12548.65 276
12549.71 327
12550.76 330
12551.82 343
12552.88 362
12553.94 356
12555.00 341
12556.05 328
12557.11 354
12558.17 332
12559.23 330
12560.29 303
12561.35 307
12562.40 307
12563.46 306
12564.52 339
12565.58 320
12566.64 321
12567.70 333
12568.76 350
12569.82 375
12570.88 376
12571.93 364
12572.99 384
12574.05 403
12575.11 420
12576.17 383
12577.23 399
12578.29 430
12579.35 366
12580.41 417
12581.47 407
12582.53 431
12583.59 385
12584.65 386
12585.70 415
12586.76 413
12587.82 392
12588.88 376
12589.94 358
12591.00 328
12592.06 318
12593.12 330
12594.18 341
12595.24 329
12596.30 351
12597.36 329
12598.42 326
12599.48 340
12600.54 373
12601.60 343
12602.66 305
12603.72 352
12604.78 353
12605.84 338
12606.90 342
12607.97 350
12609.03 357
12610.09 306
12611.15 305
12612.21 328
12613.27 327
12614.33 329
12615.39 319
12616.45 372
12617.51 326
12618.57 329
12619.63 294
12620.69 333
12621.76 319
12622.82 362
12623.88 333
12624.94 313
12626.00 325
12627.06 309
12628.12 299
12629.18 283
12630.25 300
12631.31 345
12632.37 331
12633.43 312
12634.49 299
12635.55 320
12636.62 310
12637.68 281
12638.74 299
12639.80 308
12640.86 327
12641.92 316
12642.99 334
12644.05 290
12645.11 279
12646.17 301
12647.23 326
12648.30 322
12649.36 297
12650.42 316
12651.48 321
12652.55 337
12653.61 297
12654.67 289
12655.73 296
12656.80 351
12657.86 314
12658.92 280
12659.98 286
12661.05 326
12662.11 339
12663.17 288
12664.23 291
12665.30 293
12666.36 313
12667.42 281
12668.49 299
12669.55 312
12670.61 350
12671.68 307
12672.74 248
12673.80 274
12674.87 290
12675.93 315
12676.99 324
12678.06 314
12679.12 320
12680.18 318
12681.25 276
12682.31 298
12683.37 321
12684.44 325
12685.50 292
12686.57 348
12687.63 318
12688.69 354
12689.76 338
12690.82 306
12691.88 285
12692.95 323
12694.01 315
12695.08 342
12696.14 312
12697.21 295
12698.27 318
12699.33 315
12700.40 346
12701.46 350
12702.53 319
12703.59 304
12704.66 320
12705.72 278
12706.79 320
12707.85 354
12708.92 341
12709.98 306
12711.04 271
12712.11 327
12713.17 323
12714.24 320
12715.30 268
12716.37 286
12717.43 324
12718.50 320
12719.56 277
12720.63 321
12721.70 299
12722.76 295
12723.83 300
12724.89 294
12725.96 297
12727.02 306
12728.09 275
12729.15 274
12730.22 326
12731.28 300
12732.35 320
12733.42 287
12734.48 313
12735.55 309
12736.61 300
12737.68 295
12738.75 256
12739.81 300
12740.88 298
12741.94 348
12743.01 318
12744.08 316
12745.14 288
12746.21 312
12747.28 306
12748.34 303
12749.41 342
12750.47 331
12751.54 267
12752.61 309
12753.67 279
12754.74 297
12755.81 307
12756.87 300
12757.94 278
12759.01 294
12760.07 285
12761.14 302
12762.21 284
12763.28 297
12764.34 297
12765.41 277
12766.48 308
12767.54 305
12768.61 254
12769.68 309
12770.75 270
12771.81 239
12772.88 265
12773.95 294
12775.02 292
12776.08 274
12777.15 272
12778.22 275
12779.29 310
12780.35 265
12781.42 252
12782.49 263
12783.56 268
12784.63 269
12785.69 285
12786.76 291
12787.83 266
12788.90 233
12789.97 247
12791.03 275
12792.10 300
12793.17 320
12794.24 321
12795.31 316
12796.38 258
12797.44 287
12798.51 261
12799.58 255
12800.65 279
12801.72 279
12802.79 242
12803.86 250
12804.92 250
12805.99 263
12807.06 258
12808.13 280
12809.20 303
12810.27 257
12811.34 271
12812.41 255
12813.48 273
12814.55 246
12815.61 236
12816.68 271
12817.75 333
12818.82 303
12819.89 284
12820.96 261
12822.03 266
12823.10 274
12824.17 282
12825.24 275
12826.31 256
12827.38 225
12828.45 262
12829.52 288
12830.59 320
12831.66 278
12832.73 254
12833.80 298
12834.87 288
12835.94 273
12837.01 262
12838.08 259
12839.15 309
12840.22 257
12841.29 297
12842.36 285
12843.43 282
12844.50 286
12845.57 284
12846.64 307
12847.71 258
12848.78 261
12849.85 287
12850.92 277
12851.99 257
12853.06 312
12854.14 311
12855.21 308
12856.28 257
12857.35 275
12858.42 247
12859.49 255
12860.56 291
12861.63 258
12862.70 263
12863.77 265
12864.85 291
12865.92 291
12866.99 247
12868.06 263
12869.13 255
12870.20 266
12871.27 285
12872.35 291
12873.42 261
12874.49 252
12875.56 259
12876.63 257
12877.70 276
12878.78 310
12879.85 269
12880.92 248
12881.99 235
12883.06 256
12884.14 261
12885.21 283
12886.28 256
12887.35 259
12888.43 278
12889.50 258
12890.57 249
12891.64 258
12892.71 269
12893.79 247
12894.86 272
12895.93 270
12897.00 230
12898.08 279
12899.15 272
12900.22 264
12901.30 257
12902.37 237
12903.44 269
12904.51 261
12905.59 291
12906.66 246
12907.73 268
12908.81 285
12909.88 259
12910.95 252
12912.03 227
12913.10 275
12914.17 295
12915.25 263
12916.32 242
12917.39 268
12918.47 290
12919.54 237
12920.61 257
12921.69 262
12922.76 251
12923.83 238
12924.91 231
12925.98 241
12927.06 228
12928.13 238
12929.20 283
12930.28 258
12931.35 233
12932.43 267
12933.50 265
12934.57 268
12935.65 276
12936.72 227
12937.80 314
12938.87 290
12939.95 245
12941.02 236
12942.09 263
12943.17 255
12944.24 257
12945.32 293
12946.39 236
12947.47 256
12948.54 270
12949.62 259
12950.69 259
12951.77 241
12952.84 212
12953.92 240
12954.99 246
12956.07 227
12957.14 255
12958.22 256
12959.29 207
12960.37 239
12961.44 236
12962.52 238
12963.59 220
12964.67 236
12965.74 263
12966.82 225
12967.90 210
12968.97 235
12970.05 233
12971.12 221
12972.20 250
12973.27 254
12974.35 249
12975.43 255
12976.50 274
12977.58 264
12978.65 247
12979.73 225
12980.81 240
12981.88 248
12982.96 233
12984.03 237
12985.11 242
12986.19 230
12987.26 289
12988.34 284
12989.42 244
12990.49 282
12991.57 229
12992.65 241
12993.72 275
12994.80 271
12995.88 280
12996.95 269
12998.03 225
12999.11 254
13000.18 248
13001.26 264
13002.34 244
13003.41 236
13004.49 321
13005.57 229
13006.65 247
13007.72 245
13008.80 267
13009.88 259
13010.95 264
13012.03 278
13013.11 243
13014.19 254
13015.26 273
13016.34 265
13017.42 259
13018.50 255
13019.58 240
13020.65 239
13021.73 220
13022.81 222
13023.89 268
13024.96 240
13026.04 255
13027.12 269
13028.20 267
13029.28 281
13030.35 267
13031.43 261
13032.51 251
13033.59 252
13034.67 245
13035.75 276
13036.82 256
13037.90 245
13038.98 252
13040.06 222
13041.14 227
13042.22 277
13043.30 255
13044.37 276
13045.45 268
13046.53 286
13047.61 257
13048.69 244
13049.77 284
13050.85 278
13051.93 256
13053.01 217
13054.09 242
13055.16 268
13056.24 229
13057.32 240
13058.40 248
13059.48 263
13060.56 308
13061.64 274
13062.72 242
13063.80 270
13064.88 252
13065.96 254
13067.04 268
13068.12 249
13069.20 268
13070.28 232
13071.36 252
13072.44 265
13073.52 206
13074.60 228
13075.68 272
13076.76 257
13077.84 250
13078.92 280
13080.00 285
13081.08 267
13082.16 230
13083.24 255
13084.32 271
13085.40 248
13086.48 240
13087.56 291
13088.64 302
13089.72 243
13090.80 273
13091.88 267
13092.96 251
13094.05 265
13095.13 235
13096.21 258
13097.29 266
13098.37 232
13099.45 253
13100.53 286
13101.61 276
13102.69 243
13103.77 254
13104.86 258
13105.94 236
13107.02 255
13108.10 228
13109.18 241
13110.26 226
13111.34 258
13112.43 240
13113.51 240
13114.59 298
13115.67 235
13116.75 214
13117.83 270
13118.92 278
13120.00 266
13121.08 246
13122.16 247
13123.24 243
13124.33 227
13125.41 262
13126.49 214
13127.57 251
13128.65 237
13129.74 223
13130.82 217
13131.90 222
13132.98 245
13134.07 258
13135.15 271
13136.23 269
13137.31 264
13138.40 245
13139.48 254
13140.56 228
13141.64 247
13142.73 226
13143.81 236
13144.89 274
13145.98 215
13147.06 224
13148.14 212
13149.23 245
13150.31 266
13151.39 232
13152.47 233
13153.56 249
13154.64 243
13155.72 259
13156.81 253
13157.89 246
13158.97 247
13160.06 235
13161.14 239
13162.23 230
13163.31 243
13164.39 242
13165.48 257
13166.56 242
13167.64 264
13168.73 231
13169.81 229
13170.90 233
13171.98 241
13173.06 251
13174.15 267
13175.23 249
13176.32 211
13177.40 236
13178.48 224
13179.57 256
13180.65 235
13181.74 246
13182.82 249
13183.91 218
13184.99 228
13186.08 234
13187.16 252
13188.25 258
13189.33 234
13190.42 239
13191.50 246
13192.58 255
13193.67 222
13194.75 232
13195.84 258
13196.92 250
13198.01 267
13199.09 235
13200.18 273
13201.27 245
13202.35 237
13203.44 272
13204.52 269
13205.61 250
13206.69 248
13207.78 274
13208.86 229
13209.95 243
13211.03 243
13212.12 278
13213.21 270
13214.29 259
13215.38 240
13216.46 208
13217.55 280
13218.63 279
13219.72 229
13220.81 245
13221.89 222
13222.98 242
13224.07 231
13225.15 256
13226.24 227
13227.32 233
13228.41 242
13229.50 272
13230.58 245
13231.67 277
13232.76 277
13233.84 284
13234.93 291
13236.02 256
13237.10 220
13238.19 246
13239.28 267
13240.36 250
13241.45 241
13242.54 249
13243.62 249
13244.71 226
13245.80 223
13246.89 198
13247.97 238
13249.06 220
13250.15 255
13251.23 230
13252.32 227
13253.41 262
13254.50 233
13255.58 238
13256.67 231
13257.76 236
13258.85 223
13259.93 252
13261.02 233
13262.11 271
13263.20 264
13264.28 252
13265.37 285
13266.46 270
13267.55 253
13268.64 243
13269.72 258
13270.81 247
13271.90 247
13272.99 242
13274.08 229
13275.17 252
13276.25 239
13277.34 225
13278.43 255
13279.52 236
13280.61 272
13281.70 286
13282.78 254
13283.87 275
13284.96 270
13286.05 247
13287.14 240
13288.23 267
13289.32 267
13290.41 254
13291.49 309
13292.58 296
13293.67 300
13294.76 282
13295.85 319
13296.94 298
13298.03 274
13299.12 297
13300.21 257
13301.30 268
13302.39 276
13303.48 273
13304.57 308
13305.66 321
13306.74 298
13307.83 273
13308.92 285
13310.01 302
13311.10 307
13312.19 311
13313.28 278
13314.37 284
13315.46 289
13316.55 277
13317.64 249
13318.73 260
13319.82 281
13320.91 289
13322.00 281
13323.09 279
13324.18 289
13325.27 271
13326.36 279
13327.45 296
13328.55 284
13329.64 274
13330.73 281
13331.82 275
13332.91 244
13334.00 261
13335.09 265
13336.18 293
13337.27 296
13338.36 280
13339.45 277
13340.54 299
13341.63 251
13342.73 276
13343.82 333
13344.91 321
13346.00 266
13347.09 286
13348.18 248
13349.27 264
13350.36 259
13351.46 291
13352.55 313
13353.64 274
13354.73 288
13355.82 307
13356.91 338
13358.00 288
13359.10 288
13360.19 278
13361.28 291
13362.37 259
13363.46 300
13364.56 304
13365.65 325
13366.74 277
13367.83 281
13368.92 306
13370.02 315
13371.11 298
13372.20 306
13373.29 325
13374.38 290
13375.48 305
13376.57 304
13377.66 252
13378.75 306
13379.85 292
13380.94 285
13382.03 278
13383.13 270
13384.22 280
13385.31 278
13386.40 265
13387.50 293
13388.59 251
13389.68 302
13390.78 271
13391.87 245
13392.96 274
13394.05 273
13395.15 267
13396.24 324
13397.33 284
13398.43 289
13399.52 295
13400.61 289
13401.71 299
13402.80 262
13403.89 239
13404.99 275
13406.08 309
13407.18 290
13408.27 300
13409.36 267
13410.46 268
13411.55 229
13412.64 302
13413.74 258
13414.83 240
13415.93 292
13417.02 228
13418.12 255
13419.21 275
13420.30 271
13421.40 271
13422.49 277
13423.59 252
13424.68 284
13425.78 303
13426.87 275
13427.96 242
13429.06 259
13430.15 264
13431.25 224
13432.34 252
13433.44 272
13434.53 288
13435.63 252
13436.72 243
13437.82 253
13438.91 264
13440.01 310
13441.10 315
13442.20 304
13443.29 281
13444.39 283
13445.48 289
13446.58 275
13447.67 282
13448.77 301
13449.86 303
13450.96 301
13452.06 272
13453.15 268
13454.25 289
13455.34 273
13456.44 258
13457.53 267
13458.63 272
13459.73 316
13460.82 338
13461.92 289
13463.01 271
13464.11 296
13465.20 281
13466.30 315
13467.40 334
13468.49 328
13469.59 312
13470.69 319
13471.78 321
13472.88 320
13473.98 300
13475.07 302
13476.17 375
13477.26 301
13478.36 318
13479.46 310
13480.55 308
13481.65 320
13482.75 335
13483.84 329
13484.94 324
13486.04 316
13487.14 329
13488.23 335
13489.33 365
13490.43 362
13491.52 314
13492.62 299
13493.72 354
13494.82 313
13495.91 336
13497.01 366
13498.11 326
13499.20 330
13500.30 348
13501.40 348
13502.50 344
13503.60 357
13504.69 340
13505.79 342
13506.89 297
13507.99 313
13509.08 307
13510.18 321
13511.28 310
13512.38 328
13513.48 309
13514.57 276
13515.67 268
13516.77 273
13517.87 256
13518.97 291
13520.06 280
13521.16 305
13522.26 329
13523.36 272
13524.46 280
13525.56 286
13526.66 289
13527.75 323
13528.85 305
13529.95 287
13531.05 294
13532.15 274
13533.25 262
13534.35 293
13535.45 261
13536.54 274
13537.64 267
13538.74 251
13539.84 229
13540.94 255
13542.04 310
13543.14 265
13544.24 294
13545.34 278
13546.44 305
13547.54 221
13548.64 234
13549.74 239
13550.83 274
13551.93 244
13553.03 256
13554.13 257
13555.23 254
13556.33 243
13557.43 275
13558.53 262
13559.63 253
13560.73 292
13561.83 256
13562.93 263
13564.03 296
13565.13 277
13566.23 279
13567.33 301
13568.43 238
13569.53 213
13570.63 248
13571.73 275
13572.84 278
13573.94 238
13575.04 227
13576.14 216
13577.24 226
13578.34 274
13579.44 252
13580.54 265
13581.64 291
13582.74 277
13583.84 283
13584.94 253
13586.04 299
13587.14 234
13588.25 265
13589.35 284
13590.45 236
13591.55 255
13592.65 251
13593.75 265
13594.85 245
13595.95 276
13597.06 280
13598.16 256
13599.26 267
13600.36 286
13601.46 296
13602.56 277
13603.67 275
13604.77 270
13605.87 260
13606.97 298
13608.07 294
13609.17 281
13610.28 291
13611.38 292
13612.48 258
13613.58 256
13614.68 303
13615.79 302
13616.89 287
13617.99 255
13619.09 269
13620.20 278
13621.30 304
13622.40 286
13623.50 267
13624.61 302
13625.71 304
13626.81 312
13627.91 289
13629.02 270
13630.12 278
13631.22 317
13632.33 290
13633.43 300
13634.53 265
13635.63 306
13636.74 295
13637.84 311
13638.94 284
13640.05 292
13641.15 284
13642.25 313
13643.36 280
13644.46 282
13645.56 293
13646.67 289
13647.77 310
13648.87 258
13649.98 243
13651.08 263
13652.18 285
13653.29 270
13654.39 258
13655.50 251
13656.60 292
13657.70 280
13658.81 263
13659.91 299
13661.02 275
13662.12 254
13663.22 258
13664.33 248
13665.43 275
13666.54 255
13667.64 233
13668.74 249
13669.85 240
13670.95 232
13672.06 246
13673.16 260
13674.27 269
13675.37 251
13676.48 223
13677.58 276
13678.69 257
13679.79 242
13680.90 242
13682.00 251
13683.10 289
13684.21 234
13685.31 266
13686.42 247
13687.52 277
13688.63 252
13689.74 268
13690.84 258
13691.95 244
13693.05 262
13694.16 256
13695.26 276
13696.37 259
13697.47 229
13698.58 238
13699.68 271
13700.79 242
13701.90 296
13703.00 248
13704.11 269
13705.21 255
13706.32 285
13707.42 256
13708.53 245
13709.64 269
13710.74 270
13711.85 282
13712.95 257
13714.06 241
13715.17 248
13716.27 251
13717.38 267
13718.49 299
13719.59 250
13720.70 254
13721.81 311
13722.91 307
13724.02 275
13725.12 288
13726.23 294
13727.34 303
13728.44 270
13729.55 258
13730.66 267
13731.77 248
13732.87 264
13733.98 273
13735.09 292
13736.19 281
13737.30 286
13738.41 294
13739.51 234
13740.62 275
13741.73 276
13742.84 274
13743.94 305
13745.05 294
13746.16 278
13747.27 325
13748.37 306
13749.48 334
13750.59 296
13751.70 341
13752.80 330
13753.91 295
13755.02 301
13756.13 338
13757.24 321
13758.34 324
13759.45 333
13760.56 305
13761.67 309
13762.78 343
13763.88 343
13764.99 354
13766.10 303
13767.21 381
13768.32 369
13769.43 365
13770.53 391
13771.64 419
13772.75 386
13773.86 402
13774.97 431
13776.08 413
13777.19 423
13778.29 471
13779.40 461
13780.51 406
13781.62 426
13782.73 408
13783.84 415
13784.95 399
13786.06 355
13787.17 349
13788.28 356
13789.38 365
13790.49 323
13791.60 321
13792.71 296
13793.82 323
13794.93 317
13796.04 314
13797.15 279
13798.26 278
13799.37 297
13800.48 321
13801.59 325
13802.70 271
13803.81 312
13804.92 340
13806.03 313
13807.14 297
13808.25 358
13809.36 346
13810.47 319
13811.58 280
13812.69 288
13813.80 291
13814.91 281
13816.02 299
13817.13 286
13818.24 303
13819.35 272
13820.46 293
13821.57 264
13822.68 256
13823.79 292
13824.90 273
13826.01 257
13827.12 266
13828.24 282
13829.35 275
13830.46 272
13831.57 251
13832.68 295
13833.79 301
13834.90 253
13836.01 255
13837.12 282
13838.23 286
13839.35 261
13840.46 254
13841.57 282
13842.68 278
13843.79 294
13844.90 280
13846.01 273
13847.13 287
13848.24 295
13849.35 269
13850.46 313
13851.57 308
13852.68 282
13853.80 289
13854.91 291
13856.02 302
13857.13 258
13858.24 291
13859.36 315
13860.47 302
13861.58 271
13862.69 286
13863.80 281
13864.92 273
13866.03 292
13867.14 264
13868.25 314
13869.37 276
13870.48 279
13871.59 312
13872.70 280
13873.82 274
13874.93 376
13876.04 337
13877.15 317
13878.27 264
13879.38 317
13880.49 281
13881.61 304
13882.72 335
13883.83 330
13884.94 341
13886.06 356
13887.17 336
13888.28 332
13889.40 345
13890.51 378
13891.62 388
13892.74 378
13893.85 381
13894.96 355
13896.08 378
13897.19 394
13898.30 428
13899.42 412
13900.53 415
13901.65 385
13902.76 359
13903.87 406
13904.99 382
13906.10 392
13907.21 388
13908.33 419
13909.44 366
13910.56 345
13911.67 322
13912.79 373
13913.90 313
13915.01 317
13916.13 326
13917.24 330
13918.36 380
13919.47 327
13920.59 350
13921.70 329
13922.81 334
13923.93 368
13925.04 340
13926.16 322
13927.27 320
13928.39 319
13929.50 349
13930.62 368
13931.73 360
13932.85 297
13933.96 363
13935.08 347
13936.19 325
13937.31 313
13938.42 290
13939.54 301
13940.65 288
13941.77 327
13942.88 292
13944.00 323
13945.12 320
13946.23 353
13947.35 311
13948.46 270
13949.58 312
13950.69 301
13951.81 310
13952.93 309
13954.04 282
13955.16 285
13956.27 285
13957.39 258
13958.50 295
13959.62 273
13960.74 269
13961.85 285
13962.97 288
13964.09 263
13965.20 233
13966.32 263
13967.43 291
13968.55 279
13969.67 260
13970.78 303
13971.90 302
13973.02 310
13974.13 304
13975.25 295
13976.37 246
13977.48 269
13978.60 277
13979.72 274
13980.83 252
13981.95 247
13983.07 282
13984.19 298
13985.30 304
13986.42 261
13987.54 283
13988.65 278
13989.77 276
13990.89 283
13992.01 271
13993.12 275
13994.24 262
13995.36 238
13996.48 268
13997.59 276
13998.71 286
13999.83 261
14000.95 267
14002.06 301
14003.18 288
14004.30 300
14005.42 230
14006.54 227
14007.65 236
14008.77 273
14009.89 265
14011.01 241
14012.13 238
14013.24 277
14014.36 284
14015.48 262
14016.60 255
14017.72 272
14018.84 272
14019.95 268
14021.07 253
14022.19 245
14023.31 296
14024.43 302
14025.55 309
14026.67 283
14027.79 254
14028.90 271
14030.02 280
14031.14 250
14032.26 271
14033.38 254
14034.50 291
14035.62 280
14036.74 277
14037.86 290
14038.98 277
14040.09 317
14041.21 291
14042.33 264
14043.45 301
14044.57 276
14045.69 254
14046.81 295
14047.93 298
14049.05 275
14050.17 253
14051.29 269
14052.41 268
14053.53 246
14054.65 264
14055.77 302
14056.89 298
14058.01 286
14059.13 306
14060.25 315
14061.37 302
14062.49 282
14063.61 297
14064.73 271
14065.85 321
14066.97 313
14068.09 307
14069.21 332
14070.33 320
14071.45 336
14072.57 332
14073.69 369
14074.81 350
14075.94 335
14077.06 344
14078.18 352
14079.30 344
14080.42 328
14081.54 342
14082.66 335
14083.78 369
14084.90 346
14086.02 369
14087.14 349
14088.27 368
14089.39 418
14090.51 376
14091.63 404
14092.75 413
14093.87 437
14094.99 402
14096.12 456
14097.24 450
14098.36 453
14099.48 431
14100.60 452
14101.72 429
14102.85 450
14103.97 492
14105.09 442
14106.21 439
14107.33 471
14108.46 422
14109.58 411
14110.70 396
14111.82 371
14112.94 373
14114.07 393
14115.19 379
14116.31 345
14117.43 298
14118.56 301
14119.68 308
14120.80 311
14121.92 291
14123.05 314
14124.17 301
14125.29 301
14126.41 313
14127.54 326
14128.66 316
14129.78 275
14130.90 325
14132.03 267
14133.15 313
14134.27 288
14135.40 268
14136.52 289
14137.64 317
14138.77 318
14139.89 264
14141.01 286
14142.14 293
14143.26 294
14144.38 273
14145.51 280
14146.63 290
14147.75 310
14148.88 293
14150.00 268
14151.12 291
14152.25 281
14153.37 318
14154.50 273
14155.62 294
14156.74 286
14157.87 331
14158.99 320
14160.12 292
14161.24 287
14162.36 284
14163.49 287
14164.61 298
14165.74 267
14166.86 279
14167.99 308
14169.11 275
14170.23 247
14171.36 263
14172.48 282
14173.61 268
14174.73 295
14175.86 279
14176.98 308
14178.11 267
14179.23 313
14180.36 304
14181.48 310
14182.61 272
14183.73 256
14184.86 272
14185.98 277
14187.11 257
14188.23 261
14189.36 303
14190.48 252
14191.61 241
14192.73 262
14193.86 276
14194.98 243
14196.11 267
14197.24 260
14198.36 258
14199.49 243
14200.61 262
14201.74 254
14202.86 253
14203.99 275
14205.12 242
14206.24 245
14207.37 249
14208.49 268
14209.62 250
14210.75 266
14211.87 242
14213.00 250
14214.12 231
14215.25 261
14216.38 219
14217.50 266
14218.63 279
14219.76 270
14220.88 259
14222.01 233
14223.14 246
14224.26 254
14225.39 273
14226.52 237
14227.64 247
14228.77 220
14229.90 239
14231.02 243
14232.15 272
14233.28 264
14234.40 253
14235.53 236
14236.66 241
14237.78 230
14238.91 267
14240.04 254
14241.17 232
14242.29 243
14243.42 276
14244.55 236
14245.68 256
14246.80 232
14247.93 251
14249.06 253
14250.19 246
14251.31 275
14252.44 249
14253.57 242
14254.70 238
14255.83 244
14256.95 265
14258.08 231
14259.21 247
14260.34 228
14261.47 221
14262.59 180
14263.72 249
14264.85 241
14265.98 265
14267.11 239
14268.23 201
14269.36 210
14270.49 244
14271.62 215
14272.75 229
14273.88 247
14275.01 229
14276.13 256
14277.26 226
14278.39 222
14279.52 224
14280.65 230
14281.78 251
14282.91 255
14284.04 211
14285.17 215
14286.29 206
14287.42 206
14288.55 244
14289.68 231
14290.81 212
14291.94 187
14293.07 243
14294.20 213
14295.33 235
14296.46 231
14297.59 224
14298.72 224
14299.85 216
14300.98 202
14302.11 198
14303.24 208
14304.37 216
14305.50 213
14306.63 197
14307.76 207
14308.89 240
14310.02 222
14311.15 238
14312.28 242
14313.41 196
14314.54 201
14315.67 232
14316.80 228
14317.93 217
14319.06 233
14320.19 242
14321.32 241
14322.45 221
14323.58 197
14324.71 225
14325.84 250
14326.97 209
14328.10 194
14329.23 201
14330.36 220
14331.49 233
14332.63 184
14333.76 213
14334.89 228
14336.02 222
14337.15 218
14338.28 198
14339.41 215
14340.54 218
14341.67 190
14342.81 243
14343.94 239
14345.07 193
14346.20 210
14347.33 185
14348.46 210
14349.59 218
14350.73 221
14351.86 200
14352.99 229
14354.12 196
14355.25 196
14356.39 197
14357.52 203
14358.65 208
14359.78 210
14360.91 210
14362.05 216
14363.18 213
14364.31 205
14365.44 213
14366.57 232
14367.71 220
14368.84 200
14369.97 219
14371.10 193
14372.24 190
14373.37 213
14374.50 204
14375.63 225
14376.77 177
14377.90 220
14379.03 188
14380.16 196
14381.30 192
14382.43 203
14383.56 223
14384.70 238
14385.83 193
14386.96 236
14388.10 191
14389.23 196
14390.36 226
14391.49 222
14392.63 207
14393.76 205
14394.89 226
14396.03 232
14397.16 227
14398.30 215
14399.43 223
14400.56 214
14401.70 224
14402.83 202
14403.96 207
14405.10 200
14406.23 183
14407.37 221
14408.50 245
14409.63 234
14410.77 246
14411.90 198
14413.04 216
14414.17 224
14415.30 222
14416.44 231
14417.57 215
14418.71 231
14419.84 213
14420.98 254
14422.11 215
14423.24 234
14424.38 200
14425.51 214
14426.65 215
14427.78 208
14428.92 202
14430.05 199
14431.19 222
14432.32 231
14433.46 221
14434.59 210
14435.73 243
14436.86 246
14438.00 264
14439.13 241
14440.27 227
14441.40 205
14442.54 256
14443.67 211
14444.81 209
14445.94 226
14447.08 215
14448.21 230
14449.35 211
14450.49 232
14451.62 201
14452.76 190
14453.89 227
14455.03 234
14456.16 207
14457.30 218
14458.44 214
14459.57 244
14460.71 266
14461.84 225
14462.98 251
14464.12 206
14465.25 244
14466.39 262
14467.52 275
14468.66 233
14469.80 248
14470.93 258
14472.07 221
14473.21 230
14474.34 215
14475.48 249
14476.62 247
14477.75 252
14478.89 234
14480.03 254
14481.16 241
14482.30 276
14483.44 256
14484.57 284
14485.71 231
14486.85 235
14487.98 239
14489.12 241
14490.26 217
14491.40 232
14492.53 225
14493.67 225
14494.81 240
14495.94 220
14497.08 212
14498.22 237
14499.36 217
14500.49 210
14501.63 224
14502.77 205
14503.91 225
14505.05 224
14506.18 238
14507.32 222
14508.46 215
14509.60 225
14510.73 222
14511.87 224
14513.01 199
14514.15 218
14515.29 191
14516.43 188
14517.56 193
14518.70 229
14519.84 212
14520.98 195
14522.12 205
14523.25 214
14524.39 206
14525.53 193
14526.67 205
14527.81 194
14528.95 184
14530.09 211
14531.23 235
14532.36 214
14533.50 210
14534.64 192
14535.78 207
14536.92 200
14538.06 180
14539.20 216
14540.34 246
14541.48 208
14542.62 182
14543.75 218
14544.89 203
14546.03 196
14547.17 203
14548.31 212
14549.45 201
14550.59 179
14551.73 199
14552.87 172
14554.01 234
14555.15 210
14556.29 203
14557.43 183
14558.57 197
14559.71 189
14560.85 175
14561.99 206
14563.13 209
14564.27 169
14565.41 185
14566.55 205
14567.69 185
14568.83 221
14569.97 209
14571.11 225
14572.25 212
14573.39 197
14574.53 186
14575.67 218
14576.81 213
14577.95 190
14579.09 178
14580.23 182
14581.37 214
14582.52 202
14583.66 182
14584.80 199
14585.94 171
14587.08 198
14588.22 209
14589.36 202
14590.50 208
14591.64 218
14592.78 207
14593.93 180
14595.07 198
14596.21 192
14597.35 207
14598.49 209
14599.63 210
14600.77 177
14601.92 198
14603.06 209
14604.20 200
14605.34 187
14606.48 207
14607.62 213
14608.77 229
14609.91 203
14611.05 205
14612.19 221
14613.33 182
14614.47 209
14615.62 191
14616.76 199
14617.90 221
14619.04 225
14620.19 231
14621.33 224
14622.47 228
14623.61 210
14624.76 217
14625.90 200
14627.04 205
14628.18 205
14629.33 219
14630.47 209
14631.61 215
14632.75 209
14633.90 214
14635.04 220
14636.18 234
14637.32 220
14638.47 232
14639.61 215
14640.75 219
14641.90 230
14643.04 222
14644.18 207
14645.33 200
14646.47 215
14647.61 228
14648.76 199
14649.90 180
14651.04 179
14652.19 189
14653.33 220
14654.47 224
14655.62 188
14656.76 240
14657.90 222
14659.05 201
14660.19 194
14661.34 196
14662.48 226
14663.62 216
14664.77 197
14665.91 225
14667.06 213
14668.20 211
14669.34 196
14670.49 196
14671.63 184
14672.78 207
14673.92 248
14675.07 193
14676.21 194
14677.35 169
14678.50 184
14679.64 211
14680.79 222
14681.93 226
14683.08 200
14684.22 195
14685.37 199
14686.51 207
14687.66 178
14688.80 187
14689.95 179
14691.09 234
14692.24 227
14693.38 181
14694.53 189
14695.67 187
14696.82 187
14697.96 184
14699.11 176
14700.25 207
14701.40 202
14702.54 195
14703.69 200
14704.84 212
14705.98 192
14707.13 201
14708.27 187
14709.42 187
14710.56 177
14711.71 179
14712.86 200
14714.00 179
14715.15 211
14716.29 224
14717.44 231
14718.59 188
14719.73 168
14720.88 181
14722.02 213
14723.17 207
14724.32 177
14725.46 164
14726.61 176
14727.76 188
14728.90 188
14730.05 188
14731.20 173
14732.34 176
14733.49 195
14734.64 188
14735.78 190
14736.93 189
14738.08 163
14739.22 191
14740.37 182
14741.52 186
14742.66 201
14743.81 204
14744.96 184
14746.11 178
14747.25 197
14748.40 185
14749.55 209
14750.69 205
14751.84 244
14752.99 222
14754.14 219
14755.28 214
14756.43 190
14757.58 191
14758.73 214
14759.87 198
14761.02 179
14762.17 209
14763.32 230
14764.47 210
14765.61 192
14766.76 203
14767.91 195
14769.06 199
14770.21 259
14771.35 207
14772.50 204
14773.65 252
14774.80 207
14775.95 222
14777.10 208
14778.24 209
14779.39 213
14780.54 228
14781.69 244
14782.84 235
14783.99 201
14785.14 214
14786.28 244
14787.43 231
14788.58 225
14789.73 230
14790.88 250
14792.03 251
14793.18 256
14794.33 251
14795.48 256
14796.62 257
14797.77 271
14798.92 255
14800.07 250
14801.22 226
14802.37 279
14803.52 246
14804.67 241
14805.82 249
14806.97 244
14808.12 204
14809.27 220
14810.42 245
14811.57 230
14812.72 201
14813.87 197
14815.02 209
14816.17 214
14817.32 189
14818.47 166
14819.62 197
14820.77 224
14821.92 195
14823.07 183
14824.22 196
14825.37 190
14826.52 172
14827.67 217
14828.82 197
14829.97 187
14831.12 166
14832.27 193
14833.42 195
14834.57 195
14835.72 189
14836.87 163
14838.02 193
14839.17 193
14840.33 211
14841.48 211
14842.63 199
14843.78 183
14844.93 179
14846.08 168
14847.23 146
14848.38 179
14849.53 201
14850.68 179
14851.84 172
14852.99 194
14854.14 186
14855.29 173
14856.44 202
14857.59 172
14858.74 159
14859.90 180
14861.05 179
14862.20 178
14863.35 175
14864.50 188
14865.65 187
14866.81 214
14867.96 197
14869.11 166
14870.26 167
14871.41 192
14872.57 189
14873.72 203
14874.87 179
14876.02 175
14877.18 188
14878.33 193
14879.48 182
14880.63 164
14881.79 210
14882.94 210
14884.09 204
14885.24 178
14886.40 183
14887.55 168
14888.70 196
14889.85 194
14891.01 201
14892.16 227
14893.31 220
14894.47 195
14895.62 193
14896.77 215
14897.92 183
14899.08 220
14900.23 224
14901.38 207
14902.54 195
14903.69 231
14904.84 230
14906.00 224
14907.15 208
14908.30 211
14909.46 209
14910.61 178
14911.76 186
14912.92 203
14914.07 235
14915.23 223
14916.38 230
14917.53 222
14918.69 230
14919.84 235
14921.00 204
14922.15 195
14923.30 211
14924.46 220
14925.61 211
14926.77 217
14927.92 205
14929.07 213
14930.23 174
14931.38 186
14932.54 181
14933.69 201
14934.85 184
14936.00 195
14937.16 167
14938.31 212
14939.46 191
14940.62 184
14941.77 203
14942.93 211
14944.08 233
14945.24 212
14946.39 173
14947.55 177
14948.70 188
14949.86 212
14951.01 214
14952.17 200
14953.32 218
14954.48 204
14955.63 195
14956.79 199
14957.95 199
14959.10 175
14960.26 208
14961.41 208
14962.57 194
14963.72 186
14964.88 216
14966.03 203
14967.19 202
14968.35 237
14969.50 224
14970.66 195
14971.81 183
14972.97 196
14974.13 204
14975.28 170
14976.44 182
14977.59 198
14978.75 205
14979.91 217
14981.06 195
14982.22 194
14983.38 225
14984.53 212
14985.69 199
14986.85 181
14988.00 206
14989.16 199
14990.32 192
14991.47 161
14992.63 180
14993.79 213
14994.94 195
14996.10 172
14997.26 182
14998.41 161
14999.57 183
15000.73 157
15001.88 153
15003.04 173
15004.20 169
15005.36 154
15006.51 163
15007.67 183
15008.83 181
15009.99 188
15011.14 170
15012.30 185
15013.46 171
15014.62 180
15015.77 172
15016.93 188
15018.09 201
15019.25 176
15020.40 150
15021.56 169
15022.72 176
15023.88 177
15025.04 197
15026.19 159
15027.35 164
15028.51 168
15029.67 158
15030.83 151
15031.98 164
15033.14 155
15034.30 160
15035.46 172
15036.62 170
15037.78 169
15038.94 186
15040.09 163
15041.25 166
15042.41 155
15043.57 154
15044.73 183
15045.89 172
15047.05 151
15048.21 154
15049.36 150
15050.52 169
15051.68 174
15052.84 140
15054.00 168
15055.16 162
15056.32 146
15057.48 194
15058.64 181
15059.80 184
15060.96 156
15062.12 162
15063.27 185
15064.43 168
15065.59 179
15066.75 171
15067.91 153
15069.07 177
15070.23 178
15071.39 157
15072.55 185
15073.71 151
15074.87 155
15076.03 165
15077.19 156
15078.35 149
15079.51 154
15080.67 157
15081.83 181
15082.99 173
15084.15 151
15085.31 129
15086.47 155
15087.63 154
15088.79 176
15089.96 182
15091.12 179
15092.28 184
15093.44 162
15094.60 175
15095.76 121
15096.92 155
15098.08 150
15099.24 181
15100.40 177
15101.56 156
15102.72 158
15103.88 148
15105.05 148
15106.21 138
15107.37 174
15108.53 163
15109.69 161
15110.85 167
15112.01 152
15113.17 164
15114.34 130
15115.50 186
15116.66 172
15117.82 172
15118.98 151
15120.14 177
15121.31 157
15122.47 172
15123.63 164
15124.79 161
15125.95 165
15127.11 171
15128.28 190
15129.44 175
15130.60 166
15131.76 141
15132.93 165
15134.09 155
15135.25 176
15136.41 159
15137.57 142
15138.74 154
15139.90 150
15141.06 162
15142.22 158
15143.39 146
15144.55 145
15145.71 148
15146.87 140
15148.04 145
15149.20 163
15150.36 157
15151.53 161
15152.69 135
15153.85 143
15155.01 178
15156.18 164
15157.34 143
15158.50 148
15159.67 171
15160.83 144
15161.99 174
15163.16 161
15164.32 161
15165.48 162
15166.65 157
15167.81 139
15168.97 172
15170.14 165
15171.30 164
15172.47 144
15173.63 152
15174.79 165
15175.96 171
15177.12 137
15178.28 167
15179.45 134
15180.61 173
15181.78 144
15182.94 156
15184.10 170
15185.27 152
15186.43 156
15187.60 159
15188.76 154
15189.93 172
15191.09 192
15192.25 150
15193.42 149
15194.58 155
15195.75 160
15196.91 158
15198.08 193
15199.24 132
15200.41 157
15201.57 146
15202.74 168
15203.90 148
15205.07 157
15206.23 143
15207.40 166
15208.56 148
15209.73 162
15210.89 159
15212.06 150
15213.22 163
15214.39 175
15215.55 183
15216.72 152
15217.88 184
15219.05 173
15220.22 196
15221.38 168
15222.55 149
15223.71 176
15224.88 174
15226.04 160
15227.21 179
15228.37 169
15229.54 182
15230.71 159
15231.87 166
15233.04 164
15234.20 156
15235.37 185
15236.54 157
15237.70 161
15238.87 144
15240.04 159
15241.20 169
15242.37 163
15243.53 167
15244.70 178
15245.87 169
15247.03 152
15248.20 163
15249.37 168
15250.53 190
15251.70 167
15252.87 184
15254.03 164
15255.20 158
15256.37 165
15257.54 165
15258.70 171
15259.87 145
15261.04 157
15262.20 156
15263.37 153
15264.54 146
15265.71 143
15266.87 152
15268.04 178
15269.21 136
15270.37 162
15271.54 138
15272.71 170
15273.88 187
15275.05 150
15276.21 134
15277.38 156
15278.55 133
15279.72 152
15280.88 168
15282.05 165
15283.22 159
15284.39 149
15285.56 130
15286.72 127
15287.89 132
15289.06 152
15290.23 143
15291.40 165
15292.56 157
15293.73 133
15294.90 171
15296.07 158
15297.24 162
15298.41 170
15299.58 166
15300.74 151
15301.91 164
15303.08 167
15304.25 149
15305.42 148
15306.59 151
15307.76 149
15308.93 151
15310.09 150
15311.26 172
15312.43 169
15313.60 183
15314.77 160
15315.94 134
15317.11 153
15318.28 175
15319.45 178
15320.62 161
15321.79 138
15322.96 129
15324.13 153
15325.30 159
15326.46 138
15327.63 175
15328.80 155
15329.97 140
15331.14 159
15332.31 167
15333.48 175
15334.65 164
15335.82 121
15336.99 161
15338.16 156
15339.33 156
15340.50 166
15341.67 150
15342.84 143
15344.01 176
15345.18 156
15346.35 157
15347.53 154
15348.70 139
15349.87 147
15351.04 165
15352.21 159
15353.38 117
15354.55 144
15355.72 174
15356.89 174
15358.06 130
15359.23 156
15360.40 173
15361.57 165
15362.74 189
15363.92 157
15365.09 145
15366.26 133
15367.43 152
15368.60 148
15369.77 143
15370.94 139
15372.11 130
15373.29 128
15374.46 137
15375.63 154
15376.80 157
15377.97 142
15379.14 163
15380.31 142
15381.49 127
15382.66 126
15383.83 143
15385.00 130
15386.17 140
15387.35 141
15388.52 135
15389.69 162
15390.86 142
15392.03 140
15393.21 159
15394.38 190
15395.55 164
15396.72 189
15397.89 169
15399.07 163
15400.24 155
15401.41 170
15402.58 147
15403.76 137
15404.93 136
15406.10 146
15407.28 141
15408.45 133
15409.62 148
15410.79 132
15411.97 134
15413.14 111
15414.31 143
15415.49 130
15416.66 122
15417.83 133
15419.00 122
15420.18 143
15421.35 154
15422.52 141
15423.70 131
15424.87 156
15426.04 157
15427.22 163
15428.39 149
15429.56 138
15430.74 140
15431.91 155
15433.09 150
15434.26 171
15435.43 134
15436.61 150
15437.78 153
15438.95 151
15440.13 164
15441.30 169
15442.48 133
15443.65 155
15444.82 154
15446.00 139
15447.17 165
15448.35 174
15449.52 167
15450.70 140
15451.87 141
15453.04 135
15454.22 122
15455.39 156
15456.57 144
15457.74 148
15458.92 138
15460.09 162
15461.27 158
15462.44 180
15463.62 138
15464.79 158
15465.97 152
15467.14 164
15468.32 144
15469.49 146
15470.67 135
15471.84 142
15473.02 150
15474.19 127
15475.37 137
15476.54 134
15477.72 148
15478.89 151
15480.07 149
15481.24 163
15482.42 157
15483.60 142
15484.77 116
15485.95 142
15487.12 143
15488.30 142
15489.47 144
15490.65 112
15491.83 162
15493.00 153
15494.18 156
15495.35 159
15496.53 175
15497.71 154
15498.88 151
15500.06 139
15501.24 149
15502.41 162
15503.59 150
15504.76 123
15505.94 123
15507.12 160
15508.29 153
15509.47 152
15510.65 145
15511.82 142
15513.00 153
15514.18 144
15515.35 140
15516.53 164
15517.71 157
15518.88 180
15520.06 170
15521.24 146
15522.42 139
15523.59 151
15524.77 148
15525.95 190
15527.12 159
15528.30 162
15529.48 127
15530.66 168
15531.83 153
15533.01 149
15534.19 145
15535.37 181
15536.54 148
15537.72 185
15538.90 149
15540.08 156
15541.25 151
15542.43 148
15543.61 132
15544.79 145
15545.97 170
15547.14 148
15548.32 144
15549.50 149
15550.68 141
15551.86 176
15553.04 156
15554.21 138
15555.39 147
15556.57 124
15557.75 173
15558.93 152
15560.11 152
15561.28 154
15562.46 165
15563.64 155
15564.82 148
15566.00 157
15567.18 139
15568.36 136
15569.54 148
15570.71 134
15571.89 132
15573.07 142
15574.25 144
15575.43 149
15576.61 150
15577.79 157
15578.97 144
15580.15 153
15581.33 143
15582.51 152
15583.69 175
15584.86 158
15586.04 143
15587.22 154
15588.40 162
15589.58 154
15590.76 149
15591.94 140
15593.12 155
15594.30 154
15595.48 138
15596.66 146
15597.84 168
15599.02 172
15600.20 177
15601.38 157
15602.56 175
15603.74 146
15604.92 172
15606.10 169
15607.28 143
15608.46 198
15609.64 185
15610.82 202
15612.00 173
15613.18 160
15614.37 174
15615.55 168
15616.73 158
15617.91 163
15619.09 195
15620.27 181
15621.45 170
15622.63 173
15623.81 169
15624.99 191
15626.17 183
15627.35 216
15628.54 182
15629.72 175
15630.90 173
15632.08 172
15633.26 168
15634.44 180
15635.62 175
15636.80 203
15637.99 186
15639.17 203
15640.35 167
15641.53 156
15642.71 201
15643.89 206
15645.08 179
15646.26 201
15647.44 189
15648.62 178
15649.80 220
15650.98 238
15652.17 182
15653.35 195
15654.53 182
15655.71 196
15656.90 205
15658.08 212
15659.26 233
15660.44 185
15661.62 196
15662.81 218
15663.99 227
15665.17 205
15666.35 179
15667.54 188
15668.72 206
15669.90 184
15671.08 227
15672.27 186
15673.45 168
15674.63 179
15675.82 183
15677.00 176
15678.18 182
15679.37 214
15680.55 209
15681.73 200
15682.91 202
15684.10 192
15685.28 205
15686.46 202
15687.65 198
15688.83 177
15690.01 194
15691.20 222
15692.38 242
15693.57 202
15694.75 202
15695.93 190
15697.12 209
15698.30 182
15699.48 197
15700.67 215
15701.85 233
15703.04 232
15704.22 219
15705.40 232
15706.59 241
15707.77 236
15708.96 233
15710.14 216
15711.32 219
15712.51 204
15713.69 227
15714.88 212
15716.06 223
15717.25 214
15718.43 241
15719.61 261
15720.80 226
15721.98 238
15723.17 227
15724.35 241
15725.54 237
15726.72 231
15727.91 205
15729.09 197
15730.28 239
15731.46 284
15732.65 221
15733.83 225
15735.02 244
15736.20 228
15737.39 253
15738.57 253
15739.76 250
15740.94 260
15742.13 230
15743.32 251
15744.50 256
15745.69 253
15746.87 272
15748.06 243
15749.24 264
15750.43 279
15751.61 294
15752.80 309
15753.99 290
15755.17 268
15756.36 261
15757.54 264
15758.73 269
15759.92 234
15761.10 232
15762.29 234
15763.47 270
15764.66 291
15765.85 268
15767.03 264
15768.22 285
15769.41 271
15770.59 249
15771.78 278
15772.97 266
15774.15 258
15775.34 252
15776.53 253
15777.71 268
15778.90 253
15780.09 245
15781.27 294
15782.46 248
15783.65 246
15784.83 281
15786.02 257
15787.21 238
15788.40 221
15789.58 242
15790.77 242
15791.96 241
15793.14 273
15794.33 259
15795.52 237
15796.71 231
15797.89 217
15799.08 194
15800.27 223
15801.46 200
15802.64 253
15803.83 215
15805.02 215
15806.21 205
15807.40 192
15808.58 189
15809.77 212
15810.96 239
15812.15 193
15813.34 199
15814.52 204
15815.71 222
15816.90 214
15818.09 231
15819.28 180
15820.47 198
15821.65 200
15822.84 203
15824.03 204
15825.22 222
15826.41 200
15827.60 181
15828.79 204
15829.97 184
15831.16 162
15832.35 165
15833.54 199
15834.73 177
15835.92 179
15837.11 158
15838.30 154
15839.49 173
15840.67 177
15841.86 169
15843.05 199
15844.24 190
15845.43 200
15846.62 215
15847.81 196
15849.00 163
15850.19 229
15851.38 215
15852.57 167
15853.76 187
15854.95 196
15856.14 196
15857.33 168
15858.52 170
15859.71 147
15860.90 185
15862.09 212
15863.28 180
15864.47 167
15865.66 191
15866.85 198
15868.04 203
15869.23 207
15870.42 161
15871.61 174
15872.80 194
15873.99 174
15875.18 212
15876.37 188
15877.56 190
15878.75 187
15879.94 200
15881.13 202
15882.32 193
15883.51 192
15884.70 159
15885.89 198
15887.08 179
15888.28 195
15889.47 191
15890.66 172
15891.85 191
15893.04 194
15894.23 180
15895.42 184
15896.61 181
15897.80 177
15899.00 208
15900.19 198
15901.38 193
15902.57 160
15903.76 178
15904.95 215
15906.14 209
15907.34 216
15908.53 185
15909.72 170
15910.91 178
15912.10 186
15913.30 186
15914.49 179
15915.68 202
15916.87 212
15918.06 182
15919.26 204
15920.45 183
15921.64 205
15922.83 204
15924.02 197
15925.22 198
15926.41 178
15927.60 173
15928.79 195
15929.99 177
15931.18 179
15932.37 203
15933.56 190
15934.76 174
15935.95 201
15937.14 187
15938.33 184
15939.53 188
15940.72 170
15941.91 172
15943.11 174
15944.30 169
15945.49 188
15946.69 186
15947.88 150
15949.07 145
15950.26 200
15951.46 171
15952.65 161
15953.84 173
15955.04 168
15956.23 157
15957.43 162
15958.62 177
15959.81 176
15961.01 172
15962.20 152
15963.39 175
15964.59 187
15965.78 184
15966.97 223
15968.17 186
15969.36 155
15970.56 159
15971.75 175
15972.94 169
15974.14 149
15975.33 162
15976.53 167
15977.72 155
15978.92 157
15980.11 153
15981.30 156
15982.50 176
15983.69 183
15984.89 162
15986.08 164
15987.28 174
15988.47 157
15989.67 163
15990.86 149
15992.06 152
15993.25 169
15994.45 157
15995.64 197
15996.84 160
15998.03 147
15999.23 176
16000.42 171
16001.62 161
16002.81 188
16004.01 141
16005.20 155
16006.40 152
16007.59 168
16008.79 153
16009.98 157
16011.18 159
16012.38 160
16013.57 144
16014.77 148
16015.96 160
16017.16 149
16018.35 148
16019.55 142
16020.75 157
16021.94 151
16023.14 128
16024.33 140
16025.53 143
16026.73 142
16027.92 133
16029.12 159
16030.31 132
16031.51 134
16032.71 122
16033.90 116
16035.10 145
16036.30 169
16037.49 144
16038.69 147
16039.89 135
16041.08 148
16042.28 166
16043.48 139
16044.67 138
16045.87 142
16047.07 143
16048.26 155
16049.46 176
16050.66 175
16051.85 158
16053.05 137
16054.25 144
16055.45 122
16056.64 131
16057.84 150
16059.04 128
16060.23 155
16061.43 160
16062.63 170
16063.83 154
16065.02 144
16066.22 133
16067.42 157
16068.62 150
16069.82 129
16071.01 144
16072.21 144
16073.41 130
16074.61 138
16075.80 150
16077.00 159
16078.20 172
16079.40 155
16080.60 134
16081.79 131
16082.99 152
16084.19 163
16085.39 140
16086.59 144
16087.79 152
16088.98 167
16090.18 151
16091.38 160
16092.58 128
16093.78 166
16094.98 143
16096.18 148
16097.37 149
16098.57 170
16099.77 140
16100.97 149
16102.17 129
16103.37 128
16104.57 146
16105.77 161
16106.97 142
16108.17 155
16109.36 160
16110.56 144
16111.76 137
16112.96 143
16114.16 158
16115.36 171
16116.56 169
16117.76 155
16118.96 130
16120.16 135
16121.36 132
16122.56 158
16123.76 151
16124.96 166
16126.16 164
16127.36 164
16128.56 165
16129.76 145
16130.96 149
16132.16 158
16133.36 130
16134.56 115
16135.76 136
16136.96 129
16138.16 155
16139.36 126
16140.56 138
16141.76 155
16142.96 127
16144.16 134
16145.36 122
16146.56 133
16147.76 134
16148.96 155
16150.16 140
16151.36 144
16152.57 140
16153.77 146
16154.97 149
16156.17 135
16157.37 131
16158.57 133
16159.77 141
16160.97 135
16162.17 144
16163.37 140
16164.58 149
16165.78 140
16166.98 149
16168.18 147
16169.38 154
16170.58 160
16171.78 178
16172.99 180
16174.19 137
16175.39 132
16176.59 129
16177.79 146
16178.99 140
16180.20 135
16181.40 136
16182.60 165
16183.80 159
16185.00 154
16186.21 132
16187.41 125
16188.61 139
16189.81 149
16191.02 139
16192.22 149
16193.42 150
16194.62 145
16195.82 148
16197.03 158
16198.23 160
16199.43 149
16200.63 135
16201.84 147
16203.04 152
16204.24 172
16205.45 135
16206.65 147
16207.85 175
16209.05 168
16210.26 148
16211.46 146
16212.66 146
16213.87 126
16215.07 160
16216.27 159
16217.48 146
16218.68 144
16219.88 179
16221.09 120
16222.29 128
16223.49 130
16224.70 149
16225.90 138
16227.10 134
16228.31 133
16229.51 171
16230.71 143
16231.92 129
16233.12 129
16234.33 141
16235.53 165
16236.73 160
16237.94 158
16239.14 148
16240.35 149
16241.55 154
16242.75 164
16243.96 143
16245.16 169
16246.37 161
16247.57 131
16248.78 140
16249.98 134
16251.18 148
16252.39 158
16253.59 136
16254.80 173
16256.00 149
16257.21 144
16258.41 180
16259.62 143
16260.82 168
16262.03 159
16263.23 188
16264.44 167
16265.64 161
16266.85 154
16268.05 159
16269.26 181
16270.46 168
16271.67 174
16272.87 169
16274.08 160
16275.28 195
16276.49 172
16277.69 181
16278.90 159
16280.11 165
16281.31 144
16282.52 179
16283.72 176
16284.93 164
16286.13 162
16287.34 154
16288.55 158
16289.75 177
16290.96 173
16292.16 187
16293.37 183
16294.58 162
16295.78 152
16296.99 179
16298.19 181
16299.40 183
16300.61 183
16301.81 187
16303.02 158
16304.23 186
16305.43 166
16306.64 191
16307.85 169
16309.05 184
16310.26 204
16311.47 198
16312.67 177
16313.88 163
16315.09 220
16316.29 193
16317.50 188
16318.71 194
16319.91 182
16321.12 164
16322.33 198
16323.54 184
16324.74 174
16325.95 163
16327.16 151
16328.36 179
16329.57 181
16330.78 199
16331.99 195
16333.19 178
16334.40 170
16335.61 162
16336.82 184
16338.02 179
16339.23 185
16340.44 157
16341.65 170
16342.86 161
16344.06 163
16345.27 168
16346.48 161
16347.69 185
16348.90 168
16350.10 166
16351.31 156
16352.52 142
16353.73 126
16354.94 141
16356.15 141
16357.35 142
16358.56 151
16359.77 148
16360.98 158
16362.19 151
16363.40 140
16364.61 128
16365.81 155
16367.02 165
16368.23 166
16369.44 162
16370.65 151
16371.86 138
16373.07 141
16374.28 160
16375.49 150
16376.69 156
16377.90 151
16379.11 140
16380.32 158
16381.53 139
16382.74 155
16383.95 168
16385.16 162
16386.37 130
16387.58 144
16388.79 138
16390.00 149
16391.21 143
16392.42 149
16393.63 143
16394.84 162
16396.05 139
16397.26 122
16398.47 129
16399.68 143
16400.89 138
16402.10 128
16403.31 117
16404.52 136
16405.73 135
16406.94 143
16408.15 106
16409.36 107
16410.57 133
16411.78 129
16412.99 156
16414.20 156
16415.41 154
16416.62 160
16417.83 162
16419.04 114
16420.25 124
16421.46 126
16422.68 139
16423.89 129
16425.10 152
16426.31 140
16427.52 140
16428.73 129
16429.94 142
16431.15 141
16432.36 122
16433.57 136
16434.79 141
16436.00 160
16437.21 143
16438.42 151
16439.63 160
16440.84 142
16442.05 131
16443.27 155
16444.48 138
16445.69 127
16446.90 140
16448.11 141
16449.33 157
16450.54 144
16451.75 124
16452.96 133
16454.17 150
16455.39 150
16456.60 124
16457.81 144
16459.02 149
16460.23 134
16461.45 129
16462.66 139
16463.87 131
16465.08 145
16466.30 147
16467.51 137
16468.72 131
16469.93 140
16471.15 129
16472.36 160
16473.57 117
16474.78 134
16476.00 155
16477.21 167
16478.42 125
16479.64 101
16480.85 124
16482.06 137
16483.27 133
16484.49 121
16485.70 142
16486.91 145
16488.13 124
16489.34 125
16490.55 116
16491.77 135
16492.98 140
16494.19 145
16495.41 116
16496.62 144
16497.84 165
16499.05 123
16500.26 118
16501.48 141
16502.69 124
16503.90 134
16505.12 124
16506.33 137
16507.55 143
16508.76 119
16509.97 102
16511.19 102
16512.40 127
16513.62 154
16514.83 117
16516.04 144
16517.26 125
16518.47 144
16519.69 138
16520.90 137
16522.12 122
16523.33 136
16524.55 144
16525.76 124
16526.98 156
16528.19 143
16529.40 123
16530.62 132
16531.83 145
16533.05 143
16534.26 123
16535.48 120
16536.69 126
16537.91 133
16539.12 118
16540.34 137
16541.56 153
16542.77 153
16543.99 152
16545.20 142
16546.42 123
16547.63 118
16548.85 152
16550.06 140
16551.28 123
16552.49 133
16553.71 122
16554.93 131
16556.14 110
16557.36 123
16558.57 157
16559.79 143
16561.00 105
16562.22 145
16563.44 138
16564.65 130
16565.87 139
16567.09 140
16568.30 143
16569.52 127
16570.73 119
16571.95 119
16573.17 122
16574.38 139
16575.60 129
16576.82 122
16578.03 86
16579.25 123
16580.47 131
16581.68 120
16582.90 114
16584.12 99
16585.33 128
16586.55 130
16587.77 138
16588.98 129
16590.20 118
16591.42 139
16592.64 126
16593.85 133
16595.07 108
16596.29 134
16597.50 159
16598.72 123
16599.94 105
16601.16 136
16602.37 148
16603.59 143
16604.81 117
16606.03 102
16607.24 124
16608.46 146
16609.68 142
16610.90 131
16612.12 110
16613.33 102
16614.55 117
16615.77 125
16616.99 125
16618.20 104
16619.42 126
16620.64 145
16621.86 129
16623.08 129
16624.30 129
16625.51 128
16626.73 131
16627.95 108
16629.17 131
16630.39 120
16631.61 120
16632.83 148
16634.04 157
16635.26 132
16636.48 143
16637.70 136
16638.92 138
16640.14 126
16641.36 129
16642.58 129
16643.79 121
16645.01 108
16646.23 123
16647.45 123
16648.67 140
16649.89 127
16651.11 134
16652.33 119
16653.55 110
16654.77 126
16655.99 124
16657.21 150
16658.43 132
16659.65 142
16660.86 140
16662.08 121
16663.30 137
16664.52 142
16665.74 121
16666.96 109
16668.18 150
16669.40 123
16670.62 122
16671.84 101
16673.06 111
16674.28 139
16675.50 131
16676.72 106
16677.94 96
16679.16 123
16680.38 119
16681.61 119
16682.83 114
16684.05 145
16685.27 121
16686.49 126
16687.71 116
16688.93 136
16690.15 122
16691.37 140
16692.59 112
16693.81 109
16695.03 127
16696.25 150
16697.47 121
16698.70 116
16699.92 111
16701.14 134
16702.36 120
16703.58 121
16704.80 119
16706.02 113
16707.24 141
16708.47 164
16709.69 132
16710.91 124
16712.13 106
16713.35 138
16714.57 135
16715.79 137
16717.02 130
16718.24 130
16719.46 126
16720.68 139
16721.90 117
16723.12 116
16724.35 142
16725.57 147
16726.79 128
16728.01 167
16729.24 137
16730.46 137
16731.68 152
16732.90 120
16734.12 161
16735.35 135
16736.57 135
16737.79 122
16739.01 119
16740.24 138
16741.46 153
16742.68 142
16743.90 114
16745.13 134
16746.35 125
16747.57 114
16748.80 120
16750.02 110
16751.24 148
16752.46 150
16753.69 143
16754.91 110
16756.13 133
16757.36 153
16758.58 131
16759.80 130
16761.03 126
16762.25 138
16763.47 162
16764.70 143
16765.92 150
16767.14 165
16768.37 163
16769.59 139
16770.81 115
16772.04 138
16773.26 135
16774.49 134
16775.71 117
16776.93 117
16778.16 130
16779.38 164
16780.61 130
16781.83 124
16783.05 112
16784.28 146
16785.50 143
16786.73 119
16787.95 127
16789.17 130
16790.40 131
16791.62 131
16792.85 146
16794.07 162
16795.30 128
16796.52 145
16797.75 124
16798.97 110
16800.20 120
16801.42 129
16802.64 112
16803.87 136
16805.09 136
16806.32 134
16807.54 109
16808.77 114
16809.99 133
16811.22 107
16812.45 127
16813.67 132
16814.90 141
16816.12 156
16817.35 129
16818.57 110
16819.80 138
16821.02 137
16822.25 148
16823.47 117
16824.70 120
16825.92 121
16827.15 158
16828.38 146
16829.60 115
16830.83 132
16832.05 149
16833.28 141
16834.51 131
16835.73 128
16836.96 135
16838.18 139
16839.41 134
16840.64 138
16841.86 121
16843.09 144
16844.32 123
16845.54 113
16846.77 138
16847.99 153
16849.22 144
16850.45 129
16851.67 149
16852.90 131
16854.13 146
16855.35 132
16856.58 131
16857.81 149
16859.03 115
16860.26 155
16861.49 121
16862.72 132
16863.94 150
16865.17 145
16866.40 142
16867.62 162
16868.85 154
16870.08 157
16871.31 139
16872.53 154
16873.76 158
16874.99 155
16876.22 143
16877.44 147
16878.67 170
16879.90 140
16881.13 147
16882.35 166
16883.58 168
16884.81 162
16886.04 171
16887.27 175
16888.49 196
16889.72 171
16890.95 212
16892.18 194
16893.41 179
16894.63 173
16895.86 175
16897.09 158
16898.32 156
16899.55 147
16900.78 165
16902.00 221
16903.23 198
16904.46 171
16905.69 159
16906.92 157
16908.15 162
16909.38 149
16910.60 145
16911.83 173
16913.06 160
16914.29 174
16915.52 177
16916.75 163
16917.98 133
16919.21 152
16920.44 174
16921.67 162
16922.89 137
16924.12 122
16925.35 145
16926.58 123
16927.81 145
16929.04 158
16930.27 167
16931.50 137
16932.73 137
16933.96 140
16935.19 134
16936.42 144
16937.65 147
16938.88 142
16940.11 116
16941.34 135
16942.57 146
16943.80 129
16945.03 119
16946.26 156
16947.49 158
16948.72 126
16949.95 109
16951.18 136
16952.41 149
16953.64 127
16954.87 126
16956.10 145
16957.33 145
16958.56 146
16959.79 159
16961.02 133
16962.25 141
16963.48 117
16964.71 136
16965.94 135
16967.18 118
16968.41 105
16969.64 131
16970.87 156
16972.10 135
16973.33 137
16974.56 139
16975.79 146
16977.02 117
16978.25 115
16979.49 152
16980.72 122
16981.95 104
16983.18 128
16984.41 108
16985.64 127
16986.87 140
16988.11 141
16989.34 138
16990.57 152
16991.80 147
16993.03 119
16994.26 127
16995.50 126
16996.73 117
16997.96 116
16999.19 122
17000.42 132
17001.66 136
17002.89 109
17004.12 120
17005.35 98
17006.59 135
17007.82 90
17009.05 117
17010.28 116
17011.51 145
17012.75 132
17013.98 108
17015.21 125
17016.44 141
17017.68 120
17018.91 110
17020.14 142
17021.38 140
17022.61 105
17023.84 98
17025.07 124
17026.31 105
17027.54 129
17028.77 132
17030.01 136
17031.24 112
17032.47 110
17033.71 129
17034.94 113
17036.17 116
17037.41 122
17038.64 111
17039.87 117
17041.11 126
17042.34 109
17043.57 106
17044.81 125
17046.04 142
17047.27 144
17048.51 124
17049.74 137
17050.98 123
17052.21 121
17053.44 121
17054.68 122
17055.91 110
17057.15 109
17058.38 115
17059.61 119
17060.85 112
17062.08 136
17063.32 113
17064.55 89
17065.79 139
17067.02 144
17068.26 140
17069.49 137
17070.72 112
17071.96 111
17073.19 105
17074.43 120
17075.66 152
17076.90 113
17078.13 127
17079.37 131
17080.60 130
17081.84 130
17083.07 111
17084.31 128
17085.54 133
17086.78 99
17088.01 121
17089.25 100
17090.48 117
17091.72 125
17092.95 120
17094.19 129
17095.43 99
17096.66 125
17097.90 146
17099.13 120
17100.37 109
17101.60 99
17102.84 112
17104.07 116
17105.31 117
17106.55 120
17107.78 120
17109.02 116
17110.25 112
17111.49 142
17112.73 101
17113.96 129
17115.20 120
17116.44 123
17117.67 122
17118.91 121
17120.14 113
17121.38 101
17122.62 116
17123.85 108
17125.09 113
17126.33 108
17127.56 121
17128.80 123
17130.04 118
17131.27 112
17132.51 110
17133.75 138
17134.98 119
17136.22 102
17137.46 103
17138.70 110
17139.93 123
17141.17 104
17142.41 123
17143.64 130
17144.88 103
17146.12 127
17147.36 104
17148.59 134
17149.83 120
17151.07 139
17152.31 132
17153.54 124
17154.78 121
17156.02 104
17157.26 96
17158.49 90
17159.73 128
17160.97 117
17162.21 123
17163.45 122
17164.68 106
17165.92 113
17167.16 116
17168.40 117
17169.64 101
17170.87 116
17172.11 124
17173.35 122
17174.59 102
17175.83 112
17177.07 107
17178.30 131
17179.54 114
17180.78 125
17182.02 117
17183.26 125
17184.50 113
17185.74 117
17186.98 111
17188.21 111
17189.45 116
17190.69 115
17191.93 104
17193.17 117
17194.41 111
17195.65 90
17196.89 106
17198.13 99
17199.37 117
17200.60 98
17201.84 113
17203.08 107
17204.32 101
17205.56 125
17206.80 117
17208.04 104
17209.28 119
17210.52 117
17211.76 112
17213.00 114
17214.24 111
17215.48 111
17216.72 108
17217.96 121
17219.20 109
17220.44 112
17221.68 113
17222.92 109
17224.16 130
17225.40 90
17226.64 118
17227.88 116
17229.12 106
17230.36 113
17231.60 118
17232.84 110
17234.08 125
17235.32 101
17236.56 95
17237.80 91
17239.04 113
17240.29 134
17241.53 113
17242.77 110
17244.01 121
17245.25 121
17246.49 113
17247.73 88
17248.97 102
17250.21 109
17251.45 101
17252.70 115
17253.94 129
17255.18 116
17256.42 111
17257.66 115
17258.90 108
17260.14 101
17261.38 100
17262.63 104
17263.87 136
17265.11 117
17266.35 108
17267.59 110
17268.83 118
17270.08 130
17271.32 118
17272.56 89
17273.80 104
17275.04 113
17276.29 115
17277.53 102
17278.77 116
17280.01 132
17281.25 99
17282.50 115
17283.74 103
17284.98 90
17286.22 120
17287.47 109
17288.71 92
17289.95 91
17291.19 105
17292.44 131
17293.68 126
17294.92 94
17296.16 110
17297.41 111
17298.65 129
17299.89 105
17301.14 101
17302.38 93
17303.62 113
17304.86 130
17306.11 101
17307.35 101
17308.59 103
17309.84 105
17311.08 107
17312.32 114
17313.57 102
17314.81 109
17316.05 118
17317.30 103
17318.54 95
17319.78 106
17321.03 101
17322.27 113
17323.52 116
17324.76 105
17326.00 98
17327.25 122
17328.49 110
17329.74 121
17330.98 99
17332.22 129
17333.47 131
17334.71 116
17335.96 97
17337.20 108
17338.44 103
17339.69 131
17340.93 116
17342.18 106
17343.42 96
17344.67 99
17345.91 120
17347.16 108
17348.40 111
17349.64 88
17350.89 94
17352.13 94
17353.38 93
17354.62 98
17355.87 111
17357.11 109
17358.36 116
17359.60 98
17360.85 107
17362.09 83
17363.34 107
17364.58 112
17365.83 128
17367.07 117
17368.32 106
17369.57 127
17370.81 117
17372.06 124
17373.30 125
17374.55 123
17375.79 115
17377.04 125
17378.28 100
17379.53 123
17380.78 101
17382.02 127
17383.27 106
17384.51 116
17385.76 118
17387.01 113
17388.25 97
17389.50 99
17390.74 108
17391.99 113
17393.24 98
17394.48 112
17395.73 102
17396.97 102
17398.22 97
17399.47 133
17400.71 99
17401.96 119
17403.21 104
17404.45 118
17405.70 102
17406.95 101
17408.19 94
17409.44 101
17410.69 104
17411.93 122
17413.18 100
17414.43 97
17415.68 109
17416.92 91
17418.17 80
17419.42 107
17420.66 130
17421.91 106
17423.16 117
17424.41 110
17425.65 108
17426.90 98
17428.15 99
17429.40 111
17430.64 115
17431.89 107
17433.14 104
17434.39 108
17435.63 100
17436.88 85
17438.13 85
17439.38 90
17440.63 68
17441.87 95
17443.12 95
17444.37 98
17445.62 100
17446.87 89
17448.11 98
17449.36 111
17450.61 109
17451.86 100
17453.11 104
17454.36 91
17455.60 100
17456.85 92
17458.10 120
17459.35 105
17460.60 119
17461.85 119
17463.10 99
17464.35 106
17465.59 127
17466.84 87
17468.09 105
17469.34 118
17470.59 103
17471.84 126
17473.09 99
17474.34 99
17475.59 108
17476.84 142
17478.08 103
17479.33 98
17480.58 98
17481.83 109
17483.08 92
17484.33 100
17485.58 88
17486.83 80
17488.08 102
17489.33 102
17490.58 109
17491.83 89
17493.08 101
17494.33 119
17495.58 124
17496.83 120
17498.08 147
17499.33 126
17500.58 110
17501.83 102
17503.08 113
17504.33 109
17505.58 105
17506.83 101
17508.08 102
17509.33 95
17510.58 130
17511.83 110
17513.08 124
17514.33 101
17515.58 104
17516.83 103
17518.09 123
17519.34 81
17520.59 85
17521.84 103
17523.09 101
17524.34 113
17525.59 77
17526.84 101
17528.09 102
17529.34 113
17530.59 101
17531.85 113
17533.10 127
17534.35 116
17535.60 127
17536.85 109
17538.10 95
17539.35 99
17540.61 114
17541.86 112
17543.11 111
17544.36 116
17545.61 98
17546.86 120
17548.12 110
17549.37 84
17550.62 105
17551.87 102
17553.12 124
17554.38 98
17555.63 92
17556.88 105
17558.13 85
17559.38 124
17560.64 119
17561.89 93
17563.14 93
17564.39 103
17565.65 94
17566.90 103
17568.15 119
17569.40 105
17570.66 116
17571.91 102
17573.16 94
17574.41 91
17575.67 98
17576.92 87
17578.17 115
17579.42 123
17580.68 116
17581.93 102
17583.18 120
17584.44 117
17585.69 110
17586.94 126
17588.20 136
17589.45 122
17590.70 116
17591.96 106
17593.21 111
17594.46 102
17595.72 94
17596.97 109
17598.22 114
17599.48 110
17600.73 92
17601.98 114
17603.24 105
17604.49 109
17605.75 123
17607.00 98
17608.25 102
17609.51 99
17610.76 111
17612.02 111
17613.27 108
17614.52 113
17615.78 100
17617.03 94
17618.29 112
17619.54 86
17620.80 108
17622.05 103
17623.30 113
17624.56 123
17625.81 94
17627.07 97
17628.32 108
17629.58 101
17630.83 89
17632.09 112
17633.34 94
17634.60 116
17635.85 123
17637.11 108
17638.36 91
17639.62 103
17640.87 132
17642.13 99
17643.38 120
17644.64 99
17645.89 89
17647.15 105
17648.40 127
17649.66 109
17650.91 99
17652.17 113
17653.43 111
17654.68 117
17655.94 111
17657.19 101
17658.45 120
17659.70 108
17660.96 96
17662.22 103
17663.47 95
17664.73 103
17665.98 112
17667.24 92
17668.50 112
17669.75 94
17671.01 122
17672.26 108
17673.52 120
17674.78 96
17676.03 92
17677.29 118
17678.55 103
17679.80 115
17681.06 106
17682.32 112
17683.57 117
17684.83 119
17686.09 121
17687.34 104
17688.60 102
17689.86 103
17691.11 109
17692.37 118
17693.63 101
17694.88 99
17696.14 106
17697.40 112
17698.66 91
17699.91 101
17701.17 93
17702.43 108
17703.68 89
17704.94 95
17706.20 90
17707.46 106
17708.71 100
17709.97 103
17711.23 96
17712.49 76
17713.74 77
17715.00 101
17716.26 94
17717.52 99
17718.78 107
17720.03 84
17721.29 101
17722.55 107
17723.81 82
17725.07 111
17726.32 103
17727.58 85
17728.84 97
17730.10 104
17731.36 119
17732.62 119
17733.87 112
17735.13 81
17736.39 105
17737.65 106
17738.91 106
17740.17 103
17741.43 117
17742.68 110
17743.94 109
17745.20 110
17746.46 88
17747.72 115
17748.98 97
17750.24 85
17751.50 107
17752.76 106
17754.01 86
17755.27 89
17756.53 92
17757.79 101
17759.05 90
17760.31 92
17761.57 110
17762.83 111
17764.09 72
17765.35 90
17766.61 96
17767.87 105
17769.13 101
17770.39 105
17771.65 116
17772.91 88
17774.17 77
17775.43 121
17776.69 103
17777.95 117
17779.21 101
17780.47 114
17781.73 104
17782.99 116
17784.25 103
17785.51 93
17786.77 102
17788.03 99
17789.29 107
17790.55 97
17791.81 80
17793.07 92
17794.33 104
17795.59 92
17796.85 103
17798.11 103
17799.37 89
17800.63 127
17801.90 125
17803.16 107
17804.42 98
17805.68 112
17806.94 113
17808.20 103
17809.46 109
17810.72 102
17811.98 98
17813.24 110
17814.51 110
17815.77 114
17817.03 106
17818.29 129
17819.55 116
17820.81 104
17822.07 111
17823.34 107
17824.60 111
17825.86 126
17827.12 109
17828.38 106
17829.65 119
17830.91 88
17832.17 122
17833.43 92
17834.69 108
17835.95 107
17837.22 111
17838.48 97
17839.74 102
17841.00 116
17842.27 115
17843.53 81
17844.79 116
17846.05 107
17847.32 109
17848.58 93
17849.84 97
17851.10 117
17852.37 102
17853.63 104
17854.89 96
17856.15 115
17857.42 119
17858.68 111
17859.94 104
17861.21 108
17862.47 108
17863.73 93
17864.99 104
17866.26 76
17867.52 118
17868.78 110
17870.05 108
17871.31 85
17872.57 118
17873.84 110
17875.10 106
17876.36 116
17877.63 93
17878.89 108
17880.15 107
17881.42 107
17882.68 119
17883.95 108
17885.21 110
17886.47 106
17887.74 80
17889.00 108
17890.27 104
17891.53 96
17892.79 123
17894.06 115
17895.32 89
17896.59 95
17897.85 116
17899.11 107
17900.38 107
17901.64 97
17902.91 102
17904.17 98
17905.44 82
17906.70 96
17907.97 93
17909.23 92
17910.50 103
17911.76 107
17913.02 100
17914.29 111
17915.55 110
17916.82 107
17918.08 107
17919.35 122
17920.61 104
17921.88 114
17923.14 98
17924.41 112
17925.67 95
17926.94 89
17928.21 118
17929.47 92
17930.74 86
17932.00 96
17933.27 89
17934.53 94
17935.80 91
17937.06 112
17938.33 88
17939.60 90
17940.86 95
17942.13 116
17943.39 122
17944.66 96
17945.92 98
17947.19 108
17948.46 104
17949.72 105
17950.99 77
17952.26 87
17953.52 99
17954.79 121
17956.05 87
17957.32 91
17958.59 82
17959.85 99
17961.12 100
17962.39 103
17963.65 98
17964.92 98
17966.19 111
17967.45 107
17968.72 85
17969.99 92
17971.25 87
17972.52 96
17973.79 105
17975.05 75
17976.32 96
17977.59 101
17978.85 97
17980.12 99
17981.39 82
17982.66 90
17983.92 112
17985.19 97
17986.46 78
17987.73 110
17988.99 128
17990.26 107
17991.53 95
17992.80 91
17994.06 97
17995.33 107
17996.60 106
17997.87 96
17999.13 107
18000.40 93
18001.67 100
18002.94 98
18004.21 115
18005.47 107
18006.74 116
18008.01 113
18009.28 85
18010.55 71
18011.82 100
18013.08 106
18014.35 94
18015.62 93
18016.89 103
18018.16 94
18019.43 88
18020.69 108
18021.96 83
18023.23 73
18024.50 99
18025.77 82
18027.04 84
18028.31 84
18029.58 96
18030.85 99
18032.11 113
18033.38 93
18034.65 125
18035.92 106
18037.19 93
18038.46 81
18039.73 90
18041.00 114
18042.27 95
18043.54 93
18044.81 98
18046.08 101
18047.35 108
18048.62 98
18049.88 103
18051.15 113
18052.42 93
18053.69 98
18054.96 107
18056.23 90
18057.50 99
18058.77 80
18060.04 94
18061.31 103
18062.58 102
18063.85 99
18065.12 97
18066.39 103
18067.66 107
18068.93 112
18070.20 78
18071.48 103
18072.75 87
18074.02 93
18075.29 111
18076.56 88
18077.83 100
18079.10 118
18080.37 105
18081.64 92
18082.91 95
18084.18 102
18085.45 82
18086.72 94
18087.99 77
18089.27 88
18090.54 92
18091.81 91
18093.08 93
18094.35 106
18095.62 103
18096.89 119
18098.16 102
18099.43 87
18100.71 92
18101.98 89
18103.25 90
18104.52 87
18105.79 100
18107.06 78
18108.34 100
18109.61 107
18110.88 104
18112.15 97
18113.42 94
18114.69 102
18115.97 122
18117.24 79
18118.51 85
18119.78 109
18121.06 97
18122.33 94
18123.60 104
18124.87 85
18126.14 110
18127.42 107
18128.69 107
18129.96 119
18131.23 104
18132.51 99
18133.78 103
18135.05 92
18136.32 88
18137.60 112
18138.87 99
18140.14 95
18141.42 107
18142.69 95
18143.96 74
18145.23 120
18146.51 104
18147.78 83
18149.05 103
18150.33 121
18151.60 106
18152.87 103
18154.15 110
18155.42 129
18156.69 96
18157.97 109
18159.24 111
18160.51 91
18161.79 92
18163.06 100
18164.33 107
18165.61 102
18166.88 93
18168.16 106
18169.43 84
18170.70 76
18171.98 83
18173.25 90
18174.53 110
18175.80 78
18177.07 76
18178.35 107
18179.62 105
18180.90 102
18182.17 101
18183.44 82
18184.72 100
18185.99 107
18187.27 107
18188.54 86
18189.82 104
18191.09 122
18192.37 105
18193.64 100
18194.92 110
18196.19 108
18197.46 109
18198.74 112
18200.01 107
18201.29 96
18202.56 99
18203.84 91
18205.11 94
18206.39 95
18207.67 92
18208.94 138
18210.22 121
18211.49 88
18212.77 86
18214.04 104
18215.32 116
18216.59 92
18217.87 77
18219.14 94
18220.42 77
18221.70 88
18222.97 92
18224.25 116
18225.52 102
18226.80 94
18228.07 103
18229.35 85
18230.63 84
18231.90 109
18233.18 119
18234.45 103
18235.73 94
18237.01 94
18238.28 96
18239.56 71
18240.84 104
18242.11 62
18243.39 90
18244.66 94
18245.94 76
18247.22 74
18248.49 96
18249.77 95
18251.05 86
18252.32 86
18253.60 116
18254.88 100
18256.16 92
18257.43 84
18258.71 81
18259.99 85
18261.26 86
18262.54 109
18263.82 100
18265.09 96
18266.37 91
18267.65 99
18268.93 79
18270.20 103
18271.48 100
18272.76 87
18274.04 132
18275.31 99
18276.59 90
18277.87 95
18279.15 98
18280.42 103
18281.70 90
18282.98 87
18284.26 92
18285.54 86
18286.81 91
18288.09 94
18289.37 81
18290.65 101
18291.93 95
18293.20 73
18294.48 85
18295.76 78
18297.04 84
18298.32 85
18299.60 87
18300.87 109
18302.15 91
18303.43 87
18304.71 88
18305.99 78
18307.27 73
18308.55 104
18309.82 83
18311.10 76
18312.38 87
18313.66 102
18314.94 96
18316.22 82
18317.50 101
18318.78 106
18320.06 103
18321.34 89
18322.61 97
18323.89 88
18325.17 103
18326.45 111
18327.73 118
18329.01 97
18330.29 99
18331.57 104
18332.85 87
18334.13 93
18335.41 92
18336.69 103
18337.97 119
18339.25 112
18340.53 84
18341.81 95
18343.09 84
18344.37 79
18345.65 87
18346.93 84
18348.21 110
18349.49 99
18350.77 77
18352.05 95
18353.33 103
18354.61 108
18355.89 126
18357.17 104
18358.45 101
18359.73 93
18361.01 82
18362.29 95
18363.57 95
18364.85 77
18366.13 86
18367.42 113
18368.70 107
18369.98 86
18371.26 86
18372.54 107
18373.82 99
18375.10 94
18376.38 81
18377.66 92
18378.94 109
18380.23 79
18381.51 115
18382.79 90
18384.07 83
18385.35 105
18386.63 106
18387.91 111
18389.20 101
18390.48 87
18391.76 102
18393.04 83
18394.32 86
18395.60 79
18396.89 141
18398.17 93
18399.45 98
18400.73 104
18402.01 107
18403.30 92
18404.58 100
18405.86 88
18407.14 78
18408.42 119
18409.71 94
18410.99 120
18412.27 102
18413.55 92
18414.84 97
18416.12 84
18417.40 90
18418.68 98
18419.97 88
18421.25 130
18422.53 108
18423.81 98
18425.10 89
18426.38 109
18427.66 88
18428.95 92
18430.23 112
18431.51 81
18432.79 92
18434.08 102
18435.36 101
18436.64 93
18437.93 105
18439.21 101
18440.49 99
18441.78 94
18443.06 89
18444.34 108
18445.63 106
18446.91 115
18448.19 86
18449.48 95
18450.76 105
18452.05 117
18453.33 89
18454.61 97
18455.90 95
18457.18 121
18458.47 90
18459.75 94
18461.03 94
18462.32 114
18463.60 101
18464.89 94
18466.17 102
18467.45 80
18468.74 74
18470.02 90
18471.31 98
18472.59 83
18473.88 97
18475.16 83
18476.45 107
18477.73 94
18479.01 94
18480.30 81
18481.58 87
18482.87 96
18484.15 99
18485.44 115
18486.72 95
18488.01 119
18489.29 113
18490.58 100
18491.86 95
18493.15 87
18494.43 98
18495.72 91
18497.00 125
18498.29 101
18499.58 105
18500.86 108
18502.15 94
18503.43 100
18504.72 83
18506.00 102
18507.29 117
18508.57 158
18509.86 108
18511.15 92
18512.43 107
18513.72 94
18515.00 107
18516.29 81
18517.58 100
18518.86 97
18520.15 111
18521.43 93
18522.72 83
18524.01 108
18525.29 107
18526.58 112
18527.87 117
18529.15 112
18530.44 97
18531.73 97
18533.01 110
18534.30 94
18535.59 95
18536.87 101
18538.16 89
18539.45 99
18540.73 97
18542.02 88
18543.31 104
18544.59 115
18545.88 108
18547.17 97
18548.45 94
18549.74 104
18551.03 106
18552.32 100
18553.60 103
18554.89 110
18556.18 93
18557.46 93
18558.75 111
18560.04 116
18561.33 112
18562.62 119
18563.90 100
18565.19 98
18566.48 97
18567.77 101
18569.05 95
18570.34 95
18571.63 87
18572.92 109
18574.21 78
18575.49 107
18576.78 107
18578.07 110
18579.36 112
18580.65 111
18581.93 113
18583.22 122
18584.51 113
18585.80 100
18587.09 111
18588.38 123
18589.66 102
18590.95 126
18592.24 131
18593.53 90
18594.82 112
18596.11 129
18597.40 133
18598.69 123
18599.97 101
18601.26 108
18602.55 117
18603.84 122
18605.13 115
18606.42 120
18607.71 107
18609.00 120
18610.29 123
18611.58 145
18612.87 127
18614.16 118
18615.44 113
18616.73 136
18618.02 115
18619.31 110
18620.60 112
18621.89 133
18623.18 109
18624.47 124
18625.76 120
18627.05 101
18628.34 126
18629.63 114
18630.92 116
18632.21 108
18633.50 111
18634.79 105
18636.08 117
18637.37 134
18638.66 103
18639.95 122
18641.24 114
18642.53 136
18643.82 125
18645.11 127
18646.40 136
18647.70 108
18648.99 139
18650.28 112
18651.57 91
18652.86 106
18654.15 103
18655.44 114
18656.73 118
18658.02 99
18659.31 105
18660.60 114
18661.89 113
18663.19 127
18664.48 99
18665.77 100
18667.06 97
18668.35 112
18669.64 108
18670.93 112
18672.22 113
18673.52 129
18674.81 91
18676.10 90
18677.39 123
18678.68 106
18679.97 94
18681.27 122
18682.56 102
18683.85 113
18685.14 91
18686.43 97
18687.72 105
18689.02 94
18690.31 105
18691.60 95
18692.89 98
18694.18 85
18695.48 101
18696.77 96
18698.06 95
18699.35 104
18700.65 101
18701.94 103
18703.23 86
18704.52 100
18705.82 83
18707.11 92
18708.40 103
18709.69 108
18710.99 97
18712.28 119
18713.57 120
18714.87 105
18716.16 80
18717.45 84
18718.74 76
18720.04 85
18721.33 84
18722.62 102
18723.92 102
18725.21 90
18726.50 93
18727.80 108
18729.09 110
18730.38 108
18731.68 85
18732.97 95
18734.26 67
18735.56 105
18736.85 103
18738.15 96
18739.44 109
18740.73 108
18742.03 107
18743.32 103
18744.61 105
18745.91 99
18747.20 96
18748.50 117
18749.79 85
18751.08 94
18752.38 86
18753.67 88
18754.97 96
18756.26 104
18757.56 93
18758.85 80
18760.14 108
18761.44 111
18762.73 91
18764.03 74
18765.32 99
18766.62 80
18767.91 87
18769.21 87
18770.50 95
18771.80 81
18773.09 93
18774.39 88
18775.68 72
18776.98 68
18778.27 80
18779.57 94
18780.86 88
18782.16 92
18783.45 94
18784.75 83
18786.04 72
18787.34 81
18788.63 78
18789.93 83
18791.23 94
18792.52 95
18793.82 79
18795.11 75
18796.41 83
18797.70 99
18799.00 90
18800.29 105
18801.59 94
18802.89 95
18804.18 101
18805.48 85
18806.77 92
18808.07 110
18809.37 100
18810.66 93
18811.96 89
18813.26 98
18814.55 79
18815.85 66
18817.14 77
18818.44 79
18819.74 87
18821.03 80
18822.33 94
18823.63 87
18824.92 94
18826.22 83
18827.52 79
18828.81 98
18830.11 97
18831.41 92
18832.71 86
18834.00 95
18835.30 77
18836.60 69
18837.89 84
18839.19 94
18840.49 100
18841.79 94
18843.08 110
18844.38 91
18845.68 78
18846.98 100
18848.27 87
18849.57 106
18850.87 109
18852.17 100
18853.46 77
18854.76 94
18856.06 111
18857.36 79
18858.65 90
18859.95 99
18861.25 109
18862.55 96
18863.85 84
18865.14 81
18866.44 71
18867.74 109
18869.04 95
18870.34 79
18871.64 77
18872.93 92
18874.23 122
18875.53 85
18876.83 93
18878.13 87
18879.43 81
18880.72 82
18882.02 86
18883.32 88
18884.62 82
18885.92 100
18887.22 110
18888.52 94
18889.82 84
18891.12 88
18892.41 92
18893.71 93
18895.01 111
18896.31 123
18897.61 95
18898.91 105
18900.21 93
18901.51 87
18902.81 105
18904.11 112
18905.41 90
18906.71 90
18908.01 84
18909.31 89
18910.61 91
18911.90 96
18913.20 72
18914.50 75
18915.80 90
18917.10 88
18918.40 97
18919.70 80
18921.00 94
18922.30 73
18923.60 93
18924.90 72
18926.20 80
18927.50 82
18928.80 90
18930.11 100
18931.41 96
18932.71 85
18934.01 78
18935.31 108
18936.61 96
18937.91 97
18939.21 79
18940.51 98
18941.81 98
18943.11 96
18944.41 76
18945.71 93
18947.01 91
18948.31 106
18949.62 108
18950.92 95
18952.22 106
18953.52 103
18954.82 86
18956.12 82
18957.42 89
18958.72 113
18960.03 103
18961.33 85
18962.63 71
18963.93 65
18965.23 107
18966.53 103
18967.83 95
18969.14 71
18970.44 91
18971.74 75
18973.04 91
18974.34 89
18975.64 68
18976.95 78
18978.25 91
18979.55 83
18980.85 61
18982.15 75
18983.46 75
18984.76 85
18986.06 77
18987.36 91
18988.67 86
18989.97 75
18991.27 75
18992.57 96
18993.88 79
18995.18 66
18996.48 95
18997.78 87
18999.09 85
19000.39 77
19001.69 84
19002.99 94
19004.30 91
19005.60 93
19006.90 93
19008.21 98
19009.51 95
19010.81 87
19012.12 109
19013.42 83
19014.72 90
19016.03 91
19017.33 87
19018.63 96
19019.94 89
19021.24 86
19022.54 87
19023.85 100
19025.15 81
19026.45 96
19027.76 87
19029.06 85
19030.36 60
19031.67 88
19032.97 69
19034.28 94
19035.58 84
19036.88 88
19038.19 93
19039.49 92
19040.80 87
19042.10 98
19043.40 61
19044.71 97
19046.01 78
19047.32 76
19048.62 91
19049.93 71
19051.23 76
19052.54 95
19053.84 109
19055.14 95
19056.45 73
19057.75 102
19059.06 86
19060.36 85
19061.67 80
19062.97 78
19064.28 105
19065.58 102
19066.89 103
19068.19 102
19069.50 105
19070.80 120
19072.11 87
19073.41 93
19074.72 87
19076.03 89
19077.33 91
19078.64 96
19079.94 91
19081.25 68
19082.55 78
19083.86 64
19085.16 105
19086.47 106
19087.78 85
19089.08 92
19090.39 87
19091.69 81
19093.00 70
19094.30 96
19095.61 95
19096.92 96
19098.22 84
19099.53 96
19100.84 93
19102.14 81
19103.45 87
19104.75 86
19106.06 99
19107.37 82
19108.67 82
19109.98 79
19111.29 86
19112.59 85
19113.90 94
19115.21 97
19116.51 84
19117.82 65
19119.13 91
19120.43 87
19121.74 96
19123.05 87
19124.35 101
19125.66 68
19126.97 117
19128.28 94
19129.58 116
19130.89 121
19132.20 79
19133.50 95
19134.81 95
19136.12 91
19137.43 95
19138.73 79
19140.04 90
19141.35 110
19142.66 99
19143.96 102
19145.27 94
19146.58 101
19147.89 100
19149.20 100
19150.50 93
19151.81 89
19153.12 64
19154.43 94
19155.74 99
19157.04 111
19158.35 92
19159.66 95
19160.97 92
19162.28 94
19163.59 97
19164.89 74
19166.20 98
19167.51 80
19168.82 80
19170.13 69
19171.44 99
19172.74 99
19174.05 80
19175.36 88
19176.67 85
19177.98 81
19179.29 77
19180.60 96
19181.91 108
19183.22 94
19184.52 95
19185.83 115
19187.14 97
19188.45 107
19189.76 87
19191.07 90
19192.38 98
19193.69 77
19195.00 85
19196.31 108
19197.62 96
19198.93 102
19200.24 88
19201.55 81
19202.86 73
19204.17 92
19205.48 102
19206.79 75
19208.10 91
19209.41 88
19210.72 90
19212.03 72
19213.34 83
19214.65 73
19215.96 104
19217.27 95
19218.58 98
19219.89 100
19221.20 94
19222.51 82
19223.82 76
19225.13 101
19226.44 94
19227.75 89
19229.06 89
19230.37 110
19231.68 83
19232.99 72
19234.30 79
19235.61 88
19236.92 97
19238.23 91
19239.55 73
19240.86 69
19242.17 81
19243.48 82
19244.79 76
19246.10 59
19247.41 97
19248.72 78
19250.04 93
19251.35 82
19252.66 61
19253.97 73
19255.28 86
19256.59 75
19257.90 77
19259.22 93
19260.53 89
19261.84 88
19263.15 82
19264.46 75
19265.77 83
19267.09 75
19268.40 82
19269.71 90
19271.02 75
19272.33 74
19273.65 83
19274.96 98
19276.27 79
19277.58 79
19278.90 83
19280.21 74
19281.52 97
19282.83 74
19284.14 101
19285.46 63
19286.77 87
19288.08 79
19289.40 84
19290.71 94
19292.02 95
19293.33 96
19294.65 74
19295.96 91
19297.27 76
19298.58 76
19299.90 90
19301.21 89
19302.52 78
19303.84 101
19305.15 85
19306.46 89
19307.78 77
19309.09 86
19310.40 76
19311.72 76
19313.03 75
19314.34 96
19315.66 93
19316.97 84
19318.28 116
19319.60 99
19320.91 90
19322.23 95
19323.54 93
19324.85 77
19326.17 84
19327.48 78
19328.80 103
19330.11 69
19331.42 90
19332.74 82
19334.05 80
19335.37 71
19336.68 90
19337.99 71
19339.31 80
19340.62 106
19341.94 61
19343.25 87
19344.57 75
19345.88 90
19347.20 84
19348.51 95
19349.83 80
19351.14 75
19352.45 94
19353.77 80
19355.08 87
19356.40 83
19357.71 75
19359.03 103
19360.34 78
19361.66 82
19362.97 108
19364.29 89
19365.61 79
19366.92 89
19368.24 85
19369.55 74
19370.87 84
19372.18 77
19373.50 80
19374.81 72
19376.13 80
19377.44 74
19378.76 82
19380.08 72
19381.39 81
19382.71 79
19384.02 79
19385.34 79
19386.66 92
19387.97 64
19389.29 71
19390.60 91
19391.92 81
19393.24 88
19394.55 71
19395.87 88
19397.18 86
19398.50 81
19399.82 82
19401.13 80
19402.45 86
19403.77 80
19405.08 74
19406.40 113
19407.72 72
19409.03 72
19410.35 84
19411.67 90
19412.98 84
19414.30 98
19415.62 79
19416.94 80
19418.25 74
19419.57 85
19420.89 77
19422.20 72
19423.52 98
19424.84 84
19426.16 78
19427.47 79
19428.79 83
19430.11 96
19431.43 74
19432.74 64
19434.06 71
19435.38 100
19436.70 75
19438.01 102
19439.33 110
19440.65 91
19441.97 94
19443.28 76
19444.60 85
19445.92 76
19447.24 65
19448.56 82
19449.87 78
19451.19 57
19452.51 104
19453.83 99
19455.15 101
19456.47 87
19457.78 70
19459.10 77
19460.42 75
19461.74 80
19463.06 64
19464.38 83
19465.70 106
19467.01 93
19468.33 76
19469.65 65
19470.97 74
19472.29 87
19473.61 81
19474.93 80
19476.25 67
19477.57 75
19478.88 96
19480.20 67
19481.52 65
19482.84 79
19484.16 59
19485.48 69
19486.80 81
19488.12 85
19489.44 81
19490.76 80
19492.08 80
19493.40 68
19494.72 81
19496.04 65
19497.36 75
19498.68 76
19500.00 87
19501.32 98
19502.64 69
19503.96 75
19505.28 71
19506.60 98
19507.92 95
19509.24 83
19510.56 85
19511.88 90
19513.20 70
19514.52 62
19515.84 73
19517.16 86
19518.48 86
19519.80 76
19521.12 80
19522.44 82
19523.76 60
19525.08 74
19526.40 85
19527.72 75
19529.04 68
19530.36 65
19531.69 85
19533.01 75
19534.33 66
19535.65 86
19536.97 72
19538.29 82
19539.61 72
19540.93 73
19542.25 77
19543.58 66
19544.90 88
19546.22 70
19547.54 65
19548.86 66
19550.18 96
19551.50 92
19552.83 65
19554.15 80
19555.47 73
19556.79 76
19558.11 87
19559.43 81
19560.76 72
19562.08 68
19563.40 81
19564.72 84
19566.04 83
19567.37 92
19568.69 95
19570.01 79
19571.33 66
19572.66 90
19573.98 51
19575.30 69
19576.62 93
19577.95 83
19579.27 95
19580.59 85
19581.91 74
19583.24 71
19584.56 92
19585.88 83
19587.20 92
19588.53 78
19589.85 81
19591.17 67
19592.50 91
19593.82 90
19595.14 100
19596.46 88
19597.79 68
19599.11 94
19600.43 109
19601.76 92
19603.08 77
19604.40 83
19605.73 80
19607.05 81
19608.37 62
19609.70 80
19611.02 66
19612.35 88
19613.67 83
19614.99 89
19616.32 63
19617.64 83
19618.96 97
19620.29 102
19621.61 98
19622.94 94
19624.26 86
19625.58 90
19626.91 86
19628.23 78
19629.56 91
19630.88 80
19632.21 83
19633.53 81
19634.85 83
19636.18 96
19637.50 106
19638.83 101
19640.15 73
19641.48 84
19642.80 81
19644.13 75
19645.45 85
19646.78 93
19648.10 89
19649.43 91
19650.75 95
19652.08 83
19653.40 88
19654.73 86
19656.05 76
19657.38 70
19658.70 90
19660.03 97
19661.35 83
19662.68 90
19664.00 77
19665.33 73
19666.65 67
19667.98 64
19669.30 66
19670.63 94
19671.96 81
19673.28 86
19674.61 70
19675.93 72
19677.26 89
19678.58 66
19679.91 65
19681.24 70
19682.56 87
19683.89 78
19685.21 81
19686.54 89
19687.87 81
19689.19 76
19690.52 83
19691.85 78
19693.17 78
19694.50 72
19695.82 68
19697.15 84
19698.48 75
19699.80 74
19701.13 78
19702.46 91
19703.78 90
19705.11 89
19706.44 80
19707.76 87
19709.09 90
19710.42 87
19711.75 89
19713.07 82
19714.40 93
19715.73 72
19717.05 87
19718.38 81
19719.71 88
19721.04 87
19722.36 86
19723.69 85
19725.02 66
19726.35 73
19727.67 72
19729.00 83
19730.33 75
19731.66 80
19732.98 77
19734.31 73
19735.64 71
19736.97 68
19738.29 81
19739.62 77
19740.95 83
19742.28 77
19743.61 73
19744.93 71
19746.26 99
19747.59 78
19748.92 75
19750.25 68
19751.58 76
19752.90 75
19754.23 62
19755.56 61
19756.89 73
19758.22 80
19759.55 83
19760.88 80
19762.20 80
19763.53 70
19764.86 66
19766.19 78
19767.52 63
19768.85 74
19770.18 86
19771.51 90
19772.84 75
19774.16 75
19775.49 72
19776.82 88
19778.15 86
19779.48 60
19780.81 69
19782.14 77
19783.47 83
19784.80 87
19786.13 80
19787.46 76
19788.79 58
19790.12 75
19791.45 77
19792.78 73
19794.11 76
19795.44 76
19796.77 89
19798.10 71
19799.43 65
19800.76 77
19802.09 68
19803.42 63
19804.75 77
19806.08 74
19807.41 99
19808.74 73
19810.07 75
19811.40 72
19812.73 79
19814.06 76
19815.39 63
19816.72 84
19818.05 75
19819.38 71
19820.71 70
19822.04 82
19823.37 80
19824.70 118
19826.03 99
19827.37 67
19828.70 76
19830.03 81
19831.36 81
19832.69 71
19834.02 96
19835.35 95
19836.68 79
19838.01 66
19839.35 59
19840.68 79
19842.01 81
19843.34 69
19844.67 78
19846.00 77
19847.33 76
19848.67 75
19850.00 88
19851.33 85
19852.66 73
19853.99 57
19855.32 80
19856.66 92
19857.99 71
19859.32 71
19860.65 68
19861.98 65
19863.32 78
19864.65 92
19865.98 70
19867.31 59
19868.65 70
19869.98 84
19871.31 69
19872.64 87
19873.98 74
19875.31 79
19876.64 72
19877.97 72
19879.31 76
19880.64 83
19881.97 94
19883.30 72
19884.64 62
19885.97 76
19887.30 82
19888.64 80
19889.97 91
19891.30 82
19892.63 76
19893.97 74
19895.30 79
19896.63 54
19897.97 59
19899.30 81
19900.63 87
19901.97 74
19903.30 71
19904.63 73
19905.97 63
19907.30 102
19908.64 76
19909.97 71
19911.30 73
19912.64 89
19913.97 80
19915.30 75
19916.64 67
19917.97 88
19919.31 85
19920.64 68
19921.97 73
19923.31 82
19924.64 80
19925.98 92
19927.31 73
19928.65 56
19929.98 71
19931.31 83
19932.65 78
19933.98 65
19935.32 80
19936.65 88
19937.99 67
19939.32 74
19940.66 60
19941.99 69
19943.33 48
19944.66 71
19946.00 83
19947.33 91
19948.67 70
19950.00 98
19951.34 86
19952.67 85
19954.01 61
19955.34 77
19956.68 69
19958.01 72
19959.35 82
19960.68 74
19962.02 80
19963.35 65
19964.69 83
19966.02 87
19967.36 75
19968.70 61
19970.03 66
19971.37 60
19972.70 67
19974.04 78
19975.37 59
19976.71 92
19978.05 72
19979.38 80
19980.72 74
19982.05 81
19983.39 88
19984.73 63
19986.06 75
19987.40 80
19988.74 68
19990.07 95
19991.41 65
19992.74 69
19994.08 67
19995.42 75
19996.75 84
19998.09 68
19999.43 83
20000.76 64
20002.10 79
20003.44 83
20004.77 65
20006.11 74
20007.45 85
20008.79 77
20010.12 95
20011.46 74
20012.80 68
20014.13 74
20015.47 62
20016.81 69
20018.15 89
20019.48 86
20020.82 83
20022.16 80
20023.50 74
20024.83 71
20026.17 97
20027.51 74
20028.85 80
20030.18 85
20031.52 95
20032.86 78
20034.20 79
20035.53 91
20036.87 98
20038.21 78
20039.55 78
20040.89 92
20042.22 65
20043.56 72
20044.90 78
20046.24 65
20047.58 71
20048.92 86
20050.25 90
20051.59 83
20052.93 64
20054.27 68
20055.61 94
20056.95 120
20058.29 68
20059.62 74
20060.96 75
20062.30 93
20063.64 95
20064.98 85
20066.32 60
20067.66 68
20069.00 108
20070.34 103
20071.67 82
20073.01 78
20074.35 82
20075.69 84
20077.03 82
20078.37 67
20079.71 89
20081.05 110
20082.39 90
20083.73 66
20085.07 61
20086.41 72
20087.75 76
20089.09 84
20090.43 62
20091.77 75
20093.11 69
20094.45 75
20095.79 86
20097.13 68
20098.47 65
20099.81 72
20101.15 96
20102.49 77
20103.83 67
20105.17 66
20106.51 106
20107.85 54
20109.19 76
20110.53 88
20111.87 66
20113.21 69
20114.55 77
20115.89 88
20117.23 65
20118.57 74
20119.91 102
20121.25 66
20122.59 66
20123.93 66
20125.28 83
20126.62 90
20127.96 66
20129.30 75
20130.64 82
20131.98 65
20133.32 70
20134.66 89
20136.00 67
