# Supplementary material for: MALDI-TOF MS typing enables the classification of brewing yeasts of the genus Saccharomyces to major beer styles
Source: PLoS One. 2017 Aug 9;12(8):e0181694. doi: 10.1371/journal.pone.0181694 (PMC5549903; doi:10.1371/journal.pone.0181694)
Supplement: S12 File — The directory includes 90 raw files and was zipped to “.zip”; the folder has three strains with 30 spectra per strain; S1 Text explains the raw files with an example and Table 1 represents the yeast strains used within the experiment. (ZIP) [file pone.0181694.s015.zip]

Archive with 91 entries (90 files):
- 34-36/
- 34-36/30343-505-OG-WB-WB-YPG-18h-E-E_2015-07-06_1_0_B4_1.dat
- 34-36/30343-505-OG-WB-WB-YPG-18h-E-E_2015-07-06_2_0_B5_1.dat
- 34-36/30343-505-OG-WB-WB-YPG-18h-E-E_2015-07-06_3_0_B6_1.dat
- 34-36/30343-505-OG-WB-WB-YPG-18h-E-E_2015-07-07__0_B4_1.dat
- 34-36/30343-505-OG-WB-WB-YPG-18h-E-E_2015-07-07__0_B5_1.dat
- 34-36/30343-505-OG-WB-WB-YPG-18h-E-E_2015-07-07__0_B6_1.dat
- 34-36/30343-505-OG-WB-WB-YPG-18h-E-E_2015-07-08_1_0_B4_1.dat
- 34-36/30343-505-OG-WB-WB-YPG-18h-E-E_2015-07-08_2_0_B5_1.dat
- 34-36/30343-505-OG-WB-WB-YPG-18h-E-E_2015-07-08_3_0_B6_1.dat
- 34-36/30343-505-OG-WB-WB-YPG-18h-E-E_2015-07-09_1_0_B10_1.dat
- 34-36/30343-505-OG-WB-WB-YPG-18h-E-E_2015-07-09_2_0_B11_1.dat
- 34-36/30343-505-OG-WB-WB-YPG-18h-E-E_2015-07-09_3_0_B12_1.dat
- 34-36/30343-505-OG-WB-WB-YPG-18h-E-E_2015-07-10_1_0_B1_1.dat
- 34-36/30343-505-OG-WB-WB-YPG-18h-E-E_2015-07-10_2_0_B2_1.dat
- 34-36/30343-505-OG-WB-WB-YPG-18h-E-E_2015-07-10_3_0_B3_1.dat
- 34-36/30343-505-OG-WB-WB-YPG-18h-E-E_2015-07-13_1_0_C1_1.dat
- 34-36/30343-505-OG-WB-WB-YPG-18h-E-E_2015-07-13_2_0_C2_1.dat
- 34-36/30343-505-OG-WB-WB-YPG-18h-E-E_2015-07-13_3_0_C3_1.dat
- 34-36/30343-505-OG-WB-WB-YPG-18h-E-E_2015-07-14_1_0_E7_1.dat
- 34-36/30343-505-OG-WB-WB-YPG-18h-E-E_2015-07-14_2_0_E8_1.dat
- 34-36/30343-505-OG-WB-WB-YPG-18h-E-E_2015-07-14_3_0_E9_1.dat
- 34-36/30343-505-OG-WB-WB-YPG-18h-E-E_2015-07-15_1_0_C1_1.dat
- 34-36/30343-505-OG-WB-WB-YPG-18h-E-E_2015-07-15_2_0_C2_1.dat
- 34-36/30343-505-OG-WB-WB-YPG-18h-E-E_2015-07-15_3_0_C3_1.dat
- 34-36/30343-505-OG-WB-WB-YPG-18h-E-E_2015-07-16_1_0_C1_1.dat
- 34-36/30343-505-OG-WB-WB-YPG-18h-E-E_2015-07-16_2_0_C2_1.dat
- 34-36/30343-505-OG-WB-WB-YPG-18h-E-E_2015-07-16_3_0_C3_1.dat
- 34-36/30343-505-OG-WB-WB-YPG-18h-E-E_2015-07-17_1_0_C1_1.dat
- 34-36/30343-505-OG-WB-WB-YPG-18h-E-E_2015-07-17_2_0_C2_1.dat
- 34-36/30343-505-OG-WB-WB-YPG-18h-E-E_2015-07-17_3_0_C3_1.dat
- 34-36/30624-PI105-Dias-Dias-Dias-YPG-18h-E-E_2015-08-06__0_F7_1.dat
- 34-36/30624-PI105-Dias-Dias-Dias-YPG-18h-E-E_2015-08-06__0_F8_1.dat
- 34-36/30624-PI105-Dias-Dias-Dias-YPG-18h-E-E_2015-08-06__0_F9_1.dat
- 34-36/30624-PI105-Dias-Dias-Dias-YPG-18h-E-E_2015-08-07__0_F7_1.dat
- 34-36/30624-PI105-Dias-Dias-Dias-YPG-18h-E-E_2015-08-07__0_F8_1.dat
- 34-36/30624-PI105-Dias-Dias-Dias-YPG-18h-E-E_2015-08-07__0_F9_1.dat
- 34-36/30624-PI105-Dias-Dias-Dias-YPG-18h-E-E_2015-08-10__0_F7_1.dat
- 34-36/30624-PI105-Dias-Dias-Dias-YPG-18h-E-E_2015-08-10__0_F8_1.dat
- 34-36/30624-PI105-Dias-Dias-Dias-YPG-18h-E-E_2015-08-10__0_F9_1.dat
- 34-36/30624-PI105-Dias-Dias-Dias-YPG-18h-E-E_2015-08-11__0_C7_1.dat
- 34-36/30624-PI105-Dias-Dias-Dias-YPG-18h-E-E_2015-08-11__0_C8_1.dat
- 34-36/30624-PI105-Dias-Dias-Dias-YPG-18h-E-E_2015-08-11__0_C9_1.dat
- 34-36/30624-PI105-Dias-Dias-Dias-YPG-18h-E-E_2015-08-13__0_C10_1.dat
- 34-36/30624-PI105-Dias-Dias-Dias-YPG-18h-E-E_2015-08-13__0_C11_1.dat
- 34-36/30624-PI105-Dias-Dias-Dias-YPG-18h-E-E_2015-08-13__0_C12_1.dat
- 34-36/30624-PI105-Dias-Dias-Dias-YPG-18h-E-E_2015-08-14__0_E7_1.dat
- 34-36/30624-PI105-Dias-Dias-Dias-YPG-18h-E-E_2015-08-14__0_E8_1.dat
- 34-36/30624-PI105-Dias-Dias-Dias-YPG-18h-E-E_2015-08-14__0_E9_1.dat
- 34-36/30624-PI105-Dias-Dias-Dias-YPG-18h-E-E_2015-08-18__0_B7_1.dat
- 34-36/30624-PI105-Dias-Dias-Dias-YPG-18h-E-E_2015-08-18__0_B8_1.dat
- 34-36/30624-PI105-Dias-Dias-Dias-YPG-18h-E-E_2015-08-18__0_B9_1.dat
- 34-36/30624-PI105-Dias-Dias-Dias-YPG-18h-E-E_2015-08-20__0_B4_1.dat
- 34-36/30624-PI105-Dias-Dias-Dias-YPG-18h-E-E_2015-08-20__0_B5_1.dat
- 34-36/30624-PI105-Dias-Dias-Dias-YPG-18h-E-E_2015-08-20__0_B6_1.dat
- 34-36/30624-PI105-Dias-Dias-Dias-YPG-18h-E-E_2015-08-21__0_F1_1.dat
- 34-36/30624-PI105-Dias-Dias-Dias-YPG-18h-E-E_2015-08-21__0_F2_1.dat
- 34-36/30624-PI105-Dias-Dias-Dias-YPG-18h-E-E_2015-08-21__0_F3_1.dat
- 34-36/30624-PI105-Dias-Dias-Dias-YPG-18h-E-E_2016-11-15__0_A4_1.dat
- 34-36/30624-PI105-Dias-Dias-Dias-YPG-18h-E-E_2016-11-15__0_A5_1.dat
- 34-36/30624-PI105-Dias-Dias-Dias-YPG-18h-E-E_2016-11-15__0_A6_1.dat
- 34-36/30625-71-Dias-Dias-Dias-YPG-18h-E-E_2015-08-06__0_F4_1.dat
- 34-36/30625-71-Dias-Dias-Dias-YPG-18h-E-E_2015-08-06__0_F5_1.dat
- 34-36/30625-71-Dias-Dias-Dias-YPG-18h-E-E_2015-08-06__0_F6_1.dat
- 34-36/30625-71-Dias-Dias-Dias-YPG-18h-E-E_2015-08-07__0_F4_1.dat
- 34-36/30625-71-Dias-Dias-Dias-YPG-18h-E-E_2015-08-07__0_F5_1.dat
- 34-36/30625-71-Dias-Dias-Dias-YPG-18h-E-E_2015-08-07__0_F6_2.dat
- 34-36/30625-71-Dias-Dias-Dias-YPG-18h-E-E_2015-08-10__0_F4_1.dat
- 34-36/30625-71-Dias-Dias-Dias-YPG-18h-E-E_2015-08-10__0_F5_2.dat
- 34-36/30625-71-Dias-Dias-Dias-YPG-18h-E-E_2015-08-10__0_F6_1.dat
- 34-36/30625-71-Dias-Dias-Dias-YPG-18h-E-E_2015-08-11__0_C4_1.dat
- 34-36/30625-71-Dias-Dias-Dias-YPG-18h-E-E_2015-08-11__0_C5_1.dat
- 34-36/30625-71-Dias-Dias-Dias-YPG-18h-E-E_2015-08-11__0_C6_1.dat
- 34-36/30625-71-Dias-Dias-Dias-YPG-18h-E-E_2015-08-12__0_G4_2.dat
- 34-36/30625-71-Dias-Dias-Dias-YPG-18h-E-E_2015-08-12__0_G5_1.dat
- 34-36/30625-71-Dias-Dias-Dias-YPG-18h-E-E_2015-08-12__0_G6_1.dat
- 34-36/30625-71-Dias-Dias-Dias-YPG-18h-E-E_2015-08-13__0_C7_1.dat
- 34-36/30625-71-Dias-Dias-Dias-YPG-18h-E-E_2015-08-13__0_C8_1.dat
- 34-36/30625-71-Dias-Dias-Dias-YPG-18h-E-E_2015-08-13__0_C9_1.dat
- 34-36/30625-71-Dias-Dias-Dias-YPG-18h-E-E_2015-08-14__0_E4_1.dat
- 34-36/30625-71-Dias-Dias-Dias-YPG-18h-E-E_2015-08-14__0_E5_1.dat
- 34-36/30625-71-Dias-Dias-Dias-YPG-18h-E-E_2015-08-14__0_E6_1.dat
- 34-36/30625-71-Dias-Dias-Dias-YPG-18h-E-E_2015-08-18__0_B4_1.dat
- 34-36/30625-71-Dias-Dias-Dias-YPG-18h-E-E_2015-08-18__0_B5_1.dat
- 34-36/30625-71-Dias-Dias-Dias-YPG-18h-E-E_2015-08-18__0_B6_1.dat
- 34-36/30625-71-Dias-Dias-Dias-YPG-18h-E-E_2015-08-19__0_C10_1.dat
- 34-36/30625-71-Dias-Dias-Dias-YPG-18h-E-E_2015-08-19__0_C11_1.dat
- 34-36/30625-71-Dias-Dias-Dias-YPG-18h-E-E_2015-08-19__0_C12_1.dat
- 34-36/30625-71-Dias-Dias-Dias-YPG-18h-E-E_2015-08-20__0_B1_1.dat
- 34-36/30625-71-Dias-Dias-Dias-YPG-18h-E-E_2015-08-20__0_B2_1.dat
- 34-36/30625-71-Dias-Dias-Dias-YPG-18h-E-E_2015-08-20__0_B3_1.dat
