# Supplementary material for: MALDI-TOF MS typing enables the classification of brewing yeasts of the genus Saccharomyces to major beer styles
Source: PLoS One. 2017 Aug 9;12(8):e0181694. doi: 10.1371/journal.pone.0181694 (PMC5549903; doi:10.1371/journal.pone.0181694)
Supplement: S12 File — The directory includes 90 raw files and was zipped to “.zip”; the folder has three strains with 30 spectra per strain; S1 Text explains the raw files with an example and Table 1 represents the yeast strains used within the experiment. (ZIP) [file pone.0181694.s015.zip › 34-36/30343-505-OG-WB-WB-YPG-18h-E-E_2015-07-06_1_0_B4_1.dat]

2000.10 3312
2000.52 3410
2000.94 3896
2001.36 3435
2001.78 3458
2002.21 3525
2002.63 3388
2003.05 3234
2003.47 3354
2003.89 3215
2004.32 3257
2004.74 3104
2005.16 3401
2005.58 3412
2006.00 3398
2006.43 3533
2006.85 3328
2007.27 3400
2007.69 3634
2008.12 3561
2008.54 3754
2008.96 3524
2009.38 3660
2009.81 3619
2010.23 3585
2010.65 3531
2011.08 3400
2011.50 3326
2011.92 3308
2012.34 3334
2012.77 3389
2013.19 3214
2013.61 2926
2014.04 3025
2014.46 3035
2014.88 3147
2015.31 3182
2015.73 2865
2016.15 2952
2016.58 3150
2017.00 3008
2017.42 3224
2017.85 3314
2018.27 3426
2018.69 3225
2019.12 3330
2019.54 3558
2019.96 3911
2020.39 3261
2020.81 3375
2021.23 3822
2021.66 3582
2022.08 3367
2022.51 3460
2022.93 3312
2023.35 3358
2023.78 3105
2024.20 3279
2024.63 3236
2025.05 3098
2025.48 3141
2025.90 3042
2026.32 2983
2026.75 3166
2027.17 2981
2027.60 3016
2028.02 3171
2028.45 3171
2028.87 3150
2029.30 3144
2029.72 2897
2030.15 2863
2030.57 2745
2031.00 2883
2031.42 3212
2031.85 3198
2032.27 3203
2032.70 3018
2033.12 3363
2033.55 3541
2033.97 3353
2034.40 3416
2034.82 3254
2035.25 3126
2035.67 2892
2036.10 3072
2036.52 3238
2036.95 2916
2037.37 3050
2037.80 3106
2038.22 3093
2038.65 3073
2039.08 3258
2039.50 3342
2039.93 3184
2040.35 3162
2040.78 3046
2041.21 3130
2041.63 3227
2042.06 3297
2042.48 3406
2042.91 3539
2043.34 3250
2043.76 3128
2044.19 2978
2044.61 2965
2045.04 2902
2045.47 2901
2045.89 3084
2046.32 3331
2046.75 3475
2047.17 3377
2047.60 3223
2048.03 3106
2048.45 3212
2048.88 3207
2049.31 3289
2049.73 3343
2050.16 3077
2050.59 3018
2051.01 2984
2051.44 3304
2051.87 2935
2052.29 3026
2052.72 3124
2053.15 3097
2053.58 3378
2054.00 3197
2054.43 3035
2054.86 2990
2055.29 3071
2055.71 3140
2056.14 3217
2056.57 3240
2057.00 3146
2057.42 3349
2057.85 3242
2058.28 3123
2058.71 3260
2059.13 3056
2059.56 3058
2059.99 3268
2060.42 3292
2060.85 3211
2061.27 3144
2061.70 3359
2062.13 3306
2062.56 3226
2062.99 3282
2063.41 3465
2063.84 3471
2064.27 3597
2064.70 3593
2065.13 3491
2065.56 3613
2065.98 3838
2066.41 3520
2066.84 3621
2067.27 3614
2067.70 3611
2068.13 3602
2068.56 3180
2068.99 3493
2069.41 3463
2069.84 3616
2070.27 3354
2070.70 3368
2071.13 3380
2071.56 3411
2071.99 3186
2072.42 3096
2072.85 3161
2073.28 3396
2073.71 3099
2074.13 3487
2074.56 3641
2074.99 3428
2075.42 3414
2075.85 3198
2076.28 3301
2076.71 3446
2077.14 3403
2077.57 3253
2078.00 3214
2078.43 3240
2078.86 3367
2079.29 3348
2079.72 3477
2080.15 3258
2080.58 3305
2081.01 3467
2081.44 3237
2081.87 3227
2082.30 3021
2082.73 2942
2083.16 2998
2083.59 3222
2084.02 3125
2084.45 3217
2084.88 3359
2085.31 3099
2085.74 3255
2086.17 3192
2086.61 3182
2087.04 3113
2087.47 3079
2087.90 3189
2088.33 3084
2088.76 2767
2089.19 2940
2089.62 2961
2090.05 2905
2090.48 2923
2090.91 3116
2091.35 3251
2091.78 3139
2092.21 3192
2092.64 3104
2093.07 3057
2093.50 3149
2093.93 3236
2094.36 2994
2094.80 3008
2095.23 3046
2095.66 3074
2096.09 3102
2096.52 3041
2096.95 2918
2097.39 2970
2097.82 3166
2098.25 2932
2098.68 2957
2099.11 2811
2099.55 2910
2099.98 2947
2100.41 2918
2100.84 3046
2101.27 2886
2101.71 3171
2102.14 2976
2102.57 2957
2103.00 2944
2103.43 2788
2103.87 2728
2104.30 2867
2104.73 3065
2105.16 3203
2105.60 3215
2106.03 3203
2106.46 3051
2106.90 3321
2107.33 3387
2107.76 3482
2108.19 3218
2108.63 3129
2109.06 3405
2109.49 3411
2109.93 3472
2110.36 3368
2110.79 3232
2111.23 3112
2111.66 3168
2112.09 3256
2112.52 3150
2112.96 2899
2113.39 3034
2113.83 2920
2114.26 2955
2114.69 2860
2115.13 3013
2115.56 3039
2115.99 3011
2116.43 2817
2116.86 2823
2117.29 3053
2117.73 2732
2118.16 2861
2118.60 2833
2119.03 2670
2119.46 2755
2119.90 3053
2120.33 2816
2120.77 2764
2121.20 3045
2121.63 3280
2122.07 3148
2122.50 3314
2122.94 3302
2123.37 3293
2123.81 3318
2124.24 3121
2124.68 3320
2125.11 2978
2125.54 3035
2125.98 3163
2126.41 3215
2126.85 3103
2127.28 3116
2127.72 2867
2128.15 3029
2128.59 3101
2129.02 3287
2129.46 3235
2129.89 3453
2130.33 3424
2130.76 3299
2131.20 3445
2131.63 3470
2132.07 3096
2132.51 3159
2132.94 3426
2133.38 3399
2133.81 3303
2134.25 3281
2134.68 3227
2135.12 3127
2135.55 3012
2135.99 3066
2136.43 2947
2136.86 3324
2137.30 2756
2137.73 3194
2138.17 3235
2138.60 3093
2139.04 3076
2139.48 2859
2139.91 3000
2140.35 2963
2140.79 2987
2141.22 3034
2141.66 2900
2142.09 2892
2142.53 2845
2142.97 2951
2143.40 2944
2143.84 2986
2144.28 2932
2144.71 2923
2145.15 2888
2145.59 3150
2146.02 3087
2146.46 2804
2146.90 2872
2147.33 2995
2147.77 3104
2148.21 3128
2148.64 3200
2149.08 3653
2149.52 3667
2149.96 3858
2150.39 3593
2150.83 3619
2151.27 3500
2151.70 3864
2152.14 3430
2152.58 3251
2153.02 3413
2153.45 3125
2153.89 3017
2154.33 3319
2154.77 3490
2155.20 3206
2155.64 3313
2156.08 3280
2156.52 3394
2156.96 3310
2157.39 3312
2157.83 3459
2158.27 3384
2158.71 3365
2159.15 3381
2159.58 3205
2160.02 3373
2160.46 3261
2160.90 3319
2161.34 3100
2161.78 3265
2162.21 3102
2162.65 2857
2163.09 3010
2163.53 2868
2163.97 3137
2164.41 3090
2164.84 2932
2165.28 3175
2165.72 3007
2166.16 3044
2166.60 3019
2167.04 3022
2167.48 3254
2167.92 3257
2168.36 3117
2168.79 3124
2169.23 3050
2169.67 3294
2170.11 3288
2170.55 3255
2170.99 3156
2171.43 3267
2171.87 3405
2172.31 3339
2172.75 3346
2173.19 3623
2173.63 3478
2174.07 3644
2174.51 3536
2174.95 3432
2175.39 3492
2175.83 3699
2176.27 3928
2176.70 3778
2177.14 3555
2177.58 3341
2178.02 3316
2178.46 3525
2178.90 3485
2179.34 3401
2179.79 3159
2180.23 3215
2180.67 3228
2181.11 3155
2181.55 2915
2181.99 3136
2182.43 3061
2182.87 2765
2183.31 2785
2183.75 3013
2184.19 3221
2184.63 2927
2185.07 2864
2185.51 3081
2185.95 3096
2186.39 3068
2186.83 2966
2187.27 2971
2187.72 3163
2188.16 3298
2188.60 3326
2189.04 3121
2189.48 3357
2189.92 3268
2190.36 3239
2190.80 3444
2191.24 3206
2191.69 3190
2192.13 3541
2192.57 3484
2193.01 3493
2193.45 3603
2193.89 3499
2194.34 3739
2194.78 3804
2195.22 3710
2195.66 3622
2196.10 3478
2196.54 3580
2196.99 3565
2197.43 3641
2197.87 3593
2198.31 3393
2198.75 3275
2199.20 3367
2199.64 3394
2200.08 3379
2200.52 3409
2200.96 3203
2201.41 3153
2201.85 3234
2202.29 3248
2202.73 3240
2203.18 3292
2203.62 3326
2204.06 3283
2204.50 3317
2204.95 3628
2205.39 3494
2205.83 3438
2206.28 3556
2206.72 3497
2207.16 3414
2207.60 3265
2208.05 3256
2208.49 3456
2208.93 3624
2209.38 3446
2209.82 3294
2210.26 3480
2210.71 3245
2211.15 3143
2211.59 3095
2212.04 3148
2212.48 3250
2212.92 3183
2213.37 3344
2213.81 3493
2214.25 3434
2214.70 3256
2215.14 3278
2215.59 3479
2216.03 3413
2216.47 3300
2216.92 3397
2217.36 3382
2217.80 3161
2218.25 3291
2218.69 3107
2219.14 2954
2219.58 3203
2220.03 3222
2220.47 3352
2220.91 3642
2221.36 3733
2221.80 3586
2222.25 3879
2222.69 3762
2223.14 3572
2223.58 3522
2224.03 3542
2224.47 3612
2224.91 3676
2225.36 3906
2225.80 3885
2226.25 4057
2226.69 3896
2227.14 3949
2227.58 4045
2228.03 3909
2228.47 3741
2228.92 3822
2229.36 3855
2229.81 3736
2230.25 3955
2230.70 4049
2231.15 3790
2231.59 3654
2232.04 4051
2232.48 3808
2232.93 3777
2233.37 3582
2233.82 3713
2234.26 3703
2234.71 3956
2235.15 3823
2235.60 3724
2236.05 3610
2236.49 3548
2236.94 3581
2237.38 3416
2237.83 3373
2238.28 3227
2238.72 3400
2239.17 3376
2239.61 3117
2240.06 2945
2240.51 3121
2240.95 3210
2241.40 3055
2241.85 2975
2242.29 3049
2242.74 2944
2243.19 3271
2243.63 2990
2244.08 2723
2244.53 2910
2244.97 3209
2245.42 3058
2245.87 2872
2246.31 3009
2246.76 2987
2247.21 2982
2247.65 2858
2248.10 3075
2248.55 2892
2248.99 3059
2249.44 3293
2249.89 3182
2250.34 3323
2250.78 3258
2251.23 3187
2251.68 3043
2252.13 3192
2252.57 3338
2253.02 3215
2253.47 3082
2253.92 3232
2254.36 3217
2254.81 3005
2255.26 3045
2255.71 2757
2256.15 3001
2256.60 3167
2257.05 3000
2257.50 2920
2257.95 2964
2258.39 2916
2258.84 3002
2259.29 2671
2259.74 2945
2260.19 3083
2260.63 2975
2261.08 3119
2261.53 3176
2261.98 3483
2262.43 3358
2262.88 3574
2263.32 3624
2263.77 3337
2264.22 3223
2264.67 3235
2265.12 3209
2265.57 3378
2266.02 3109
2266.47 3289
2266.91 3396
2267.36 3328
2267.81 3394
2268.26 3450
2268.71 3424
2269.16 3414
2269.61 3435
2270.06 3801
2270.51 3756
2270.96 3995
2271.41 3811
2271.86 3749
2272.30 3704
2272.75 4065
2273.20 4143
2273.65 4105
2274.10 4030
2274.55 3655
2275.00 3530
2275.45 3274
2275.90 3479
2276.35 3322
2276.80 3217
2277.25 3295
2277.70 3276
2278.15 3307
2278.60 3337
2279.05 3160
2279.50 3183
2279.95 3015
2280.40 3122
2280.85 3059
2281.30 3077
2281.75 3055
2282.20 3040
2282.65 3085
2283.10 3018
2283.55 3011
2284.00 3167
2284.46 3250
2284.91 3102
2285.36 3049
2285.81 3218
2286.26 3059
2286.71 3117
2287.16 3267
2287.61 3486
2288.06 3566
2288.51 3987
2288.96 4103
2289.42 4496
2289.87 4967
2290.32 5355
2290.77 5569
2291.22 5656
2291.67 5673
2292.12 5627
2292.57 5729
2293.03 5530
2293.48 5284
2293.93 4850
2294.38 4586
2294.83 4284
2295.28 3904
2295.74 3799
2296.19 3840
2296.64 3455
2297.09 3287
2297.54 3316
2297.99 3151
2298.45 3256
2298.90 3062
2299.35 3017
2299.80 3047
2300.25 3017
2300.71 3058
2301.16 3164
2301.61 3187
2302.06 3096
2302.52 3203
2302.97 3167
2303.42 3012
2303.87 3153
2304.33 2946
2304.78 3107
2305.23 3107
2305.68 3072
2306.14 3206
2306.59 3065
2307.04 3141
2307.50 3142
2307.95 3314
2308.40 3514
2308.85 3556
2309.31 3570
2309.76 3735
2310.21 3772
2310.67 3584
2311.12 3717
2311.57 3631
2312.03 3768
2312.48 3621
2312.93 3655
2313.39 3765
2313.84 3844
2314.29 3574
2314.75 3572
2315.20 3580
2315.66 3392
2316.11 3346
2316.56 3398
2317.02 3616
2317.47 3438
2317.92 3601
2318.38 3621
2318.83 3592
2319.29 3635
2319.74 3620
2320.19 3747
2320.65 3622
2321.10 3347
2321.56 3449
2322.01 3651
2322.47 3088
2322.92 3356
2323.37 3424
2323.83 3338
2324.28 3570
2324.74 3639
2325.19 3660
2325.65 3661
2326.10 3369
2326.56 3893
2327.01 3720
2327.47 3764
2327.92 3669
2328.38 3529
2328.83 3682
2329.29 3577
2329.74 3428
2330.20 3773
2330.65 3575
2331.11 3247
2331.56 3259
2332.02 3433
2332.47 3265
2332.93 3042
2333.38 3313
2333.84 3296
2334.29 3243
2334.75 2867
2335.21 3079
2335.66 3184
2336.12 3110
2336.57 3170
2337.03 2838
2337.48 3125
2337.94 3195
2338.40 3182
2338.85 3146
2339.31 2864
2339.76 2787
2340.22 3060
2340.68 3087
2341.13 2972
2341.59 3160
2342.04 3208
2342.50 3022
2342.96 3180
2343.41 3290
2343.87 3174
2344.33 3141
2344.78 2933
2345.24 3046
2345.70 2974
2346.15 3062
2346.61 2954
2347.07 2850
2347.52 3016
2347.98 3030
2348.44 2899
2348.89 3087
2349.35 3320
2349.81 3263
2350.26 3189
2350.72 3087
2351.18 3025
2351.64 3090
2352.09 3084
2352.55 2998
2353.01 3068
2353.47 2991
2353.92 2936
2354.38 2965
2354.84 3132
2355.30 3014
2355.75 3019
2356.21 2945
2356.67 2774
2357.13 2892
2357.58 2825
2358.04 2950
2358.50 3014
2358.96 3026
2359.42 3068
2359.87 3237
2360.33 3005
2360.79 3004
2361.25 3160
2361.71 3248
2362.16 3236
2362.62 2989
2363.08 2815
2363.54 2795
2364.00 3008
2364.46 2943
2364.91 2972
2365.37 3203
2365.83 3260
2366.29 3159
2366.75 3127
2367.21 3204
2367.67 3199
2368.13 3321
2368.58 3204
2369.04 3166
2369.50 3048
2369.96 3067
2370.42 3119
2370.88 3190
2371.34 3209
2371.80 3316
2372.26 3099
2372.72 3209
2373.17 3201
2373.63 3318
2374.09 3512
2374.55 3644
2375.01 3546
2375.47 3836
2375.93 3875
2376.39 3664
2376.85 3641
2377.31 3462
2377.77 3656
2378.23 3731
2378.69 3454
2379.15 3200
2379.61 3106
2380.07 3156
2380.53 3250
2380.99 3121
2381.45 3205
2381.91 3095
2382.37 2948
2382.83 3079
2383.29 2873
2383.75 2878
2384.21 2767
2384.67 2647
2385.13 2782
2385.59 2956
2386.05 2969
2386.51 3004
2386.97 2967
2387.43 3068
2387.90 3159
2388.36 2948
2388.82 2984
2389.28 3071
2389.74 3098
2390.20 3254
2390.66 3259
2391.12 3240
2391.58 3437
2392.04 3443
2392.51 3594
2392.97 3390
2393.43 3144
2393.89 3453
2394.35 3237
2394.81 3237
2395.27 3059
2395.73 3125
2396.20 3168
2396.66 3119
2397.12 3175
2397.58 3089
2398.04 2841
2398.50 2946
2398.97 3065
2399.43 3210
2399.89 3117
2400.35 3111
2400.81 3321
2401.28 3291
2401.74 3161
2402.20 3097
2402.66 3144
2403.12 2863
2403.59 3041
2404.05 3066
2404.51 3169
2404.97 3168
2405.44 3184
2405.90 3417
2406.36 3130
2406.82 3141
2407.29 2951
2407.75 2944
2408.21 2978
2408.67 3016
2409.14 3030
2409.60 2863
2410.06 2770
2410.52 2727
2410.99 2863
2411.45 2824
2411.91 2876
2412.38 3024
2412.84 2903
2413.30 3014
2413.77 3069
2414.23 3219
2414.69 3099
2415.16 3156
2415.62 3340
2416.08 3259
2416.55 3276
2417.01 3317
2417.47 3367
2417.94 3127
2418.40 3185
2418.86 3204
2419.33 3330
2419.79 3273
2420.26 3211
2420.72 3093
2421.18 2984
2421.65 3117
2422.11 3173
2422.58 3054
2423.04 3100
2423.50 3222
2423.97 3210
2424.43 3340
2424.90 3231
2425.36 3015
2425.83 2980
2426.29 3001
2426.75 3294
2427.22 3079
2427.68 3156
2428.15 3169
2428.61 2954
2429.08 2815
2429.54 2909
2430.01 2906
2430.47 3016
2430.94 2933
2431.40 2785
2431.87 2872
2432.33 2960
2432.80 2864
2433.26 2930
2433.73 3315
2434.19 3258
2434.66 3189
2435.12 3319
2435.59 3275
2436.05 3064
2436.52 3124
2436.98 3153
2437.45 3087
2437.91 2989
2438.38 2992
2438.85 2990
2439.31 3219
2439.78 3330
2440.24 3243
2440.71 2976
2441.17 3240
2441.64 3198
2442.11 3262
2442.57 3335
2443.04 3247
2443.50 3150
2443.97 3056
2444.44 3388
2444.90 3034
2445.37 3146
2445.83 3038
2446.30 3018
2446.77 2962
2447.23 2926
2447.70 2955
2448.17 3065
2448.63 3096
2449.10 2941
2449.57 2817
2450.03 2853
2450.50 2978
2450.97 2922
2451.43 3190
2451.90 2973
2452.37 3024
2452.83 3016
2453.30 2955
2453.77 3127
2454.24 3182
2454.70 3282
2455.17 3197
2455.64 3234
2456.10 3032
2456.57 2799
2457.04 2893
2457.51 3022
2457.97 3094
2458.44 3084
2458.91 3083
2459.38 3066
2459.84 2981
2460.31 2887
2460.78 2842
2461.25 2943
2461.71 2892
2462.18 2779
2462.65 2952
2463.12 2857
2463.59 2888
2464.05 2751
2464.52 2659
2464.99 2814
2465.46 2821
2465.93 3020
2466.39 2779
2466.86 2819
2467.33 2857
2467.80 2869
2468.27 2946
2468.74 2718
2469.20 2809
2469.67 2841
2470.14 2638
2470.61 2603
2471.08 2840
2471.55 2913
2472.02 2662
2472.49 2822
2472.95 2890
2473.42 2676
2473.89 2912
2474.36 2941
2474.83 3022
2475.30 2804
2475.77 2865
2476.24 2910
2476.71 2758
2477.18 2756
2477.65 2953
2478.11 3079
2478.58 2993
2479.05 3016
2479.52 2816
2479.99 2895
2480.46 2887
2480.93 2996
2481.40 2872
2481.87 2824
2482.34 2888
2482.81 2673
2483.28 2750
2483.75 2868
2484.22 2641
2484.69 2785
2485.16 2923
2485.63 2845
2486.10 2870
2486.57 2856
2487.04 3086
2487.51 3269
2487.98 3161
2488.45 3157
2488.92 3209
2489.39 2991
2489.86 3141
2490.33 2939
2490.80 2977
2491.27 2893
2491.74 2987
2492.22 3034
2492.69 3043
2493.16 2800
2493.63 3010
2494.10 2934
2494.57 2956
2495.04 2736
2495.51 2878
2495.98 2905
2496.45 3098
2496.92 2751
2497.40 2564
2497.87 2757
2498.34 2743
2498.81 2789
2499.28 2872
2499.75 2949
2500.22 2728
2500.70 2703
2501.17 2903
2501.64 2995
2502.11 3004
2502.58 3196
2503.05 3099
2503.53 3076
2504.00 3037
2504.47 3061
2504.94 2868
2505.41 2845
2505.88 2869
2506.36 3033
2506.83 3095
2507.30 3058
2507.77 3018
2508.25 2922
2508.72 3289
2509.19 3116
2509.66 3079
2510.13 3096
2510.61 3096
2511.08 3243
2511.55 3312
2512.02 3518
2512.50 3739
2512.97 3719
2513.44 3613
2513.91 3537
2514.39 3789
2514.86 3560
2515.33 3400
2515.81 3307
2516.28 3079
2516.75 2976
2517.23 3168
2517.70 2903
2518.17 2892
2518.64 2889
2519.12 2942
2519.59 2657
2520.06 2742
2520.54 2955
2521.01 2865
2521.48 3028
2521.96 2883
2522.43 3010
2522.91 3028
2523.38 2757
2523.85 2924
2524.33 2629
2524.80 2693
2525.27 2697
2525.75 2876
2526.22 2790
2526.70 2884
2527.17 3127
2527.64 2982
2528.12 3094
2528.59 3091
2529.07 3181
2529.54 3143
2530.01 3187
2530.49 3085
2530.96 3111
2531.44 2944
2531.91 3073
2532.39 2934
2532.86 2721
2533.33 2781
2533.81 2780
2534.28 2895
2534.76 2913
2535.23 3036
2535.71 2902
2536.18 2782
2536.66 2998
2537.13 3099
2537.61 3250
2538.08 3128
2538.56 2985
2539.03 2969
2539.51 3170
2539.98 3127
2540.46 3138
2540.93 3120
2541.41 3089
2541.88 3153
2542.36 2992
2542.84 2987
2543.31 2952
2543.79 3011
2544.26 3008
2544.74 3197
2545.21 3214
2545.69 3379
2546.16 3417
2546.64 3357
2547.12 3385
2547.59 3553
2548.07 3662
2548.54 3973
2549.02 3835
2549.50 3631
2549.97 3809
2550.45 3956
2550.92 3950
2551.40 3528
2551.88 3637
2552.35 3697
2552.83 3570
2553.31 3437
2553.78 3400
2554.26 3475
2554.74 3642
2555.21 3387
2555.69 3346
2556.17 3120
2556.64 2950
2557.12 3009
2557.60 2853
2558.07 3003
2558.55 3055
2559.03 3059
2559.50 2910
2559.98 2758
2560.46 2893
2560.93 2979
2561.41 3111
2561.89 2934
2562.37 2915
2562.84 2971
2563.32 2761
2563.80 2842
2564.28 2804
2564.75 2843
2565.23 2929
2565.71 2940
2566.19 2727
2566.66 2855
2567.14 2669
2567.62 2704
2568.10 2789
2568.57 2707
2569.05 2686
2569.53 2934
2570.01 2966
2570.49 2652
2570.96 2644
2571.44 2798
2571.92 3022
2572.40 2794
2572.88 2803
2573.36 2717
2573.83 2651
2574.31 2724
2574.79 2725
2575.27 2927
2575.75 2824
2576.23 2783
2576.70 2738
2577.18 3076
2577.66 2905
2578.14 2758
2578.62 2786
2579.10 2838
2579.58 2679
2580.06 2846
2580.54 2823
2581.01 2709
2581.49 2685
2581.97 2707
2582.45 2833
2582.93 2820
2583.41 2617
2583.89 2615
2584.37 2752
2584.85 2636
2585.33 2716
2585.81 2884
2586.29 3010
2586.77 2810
2587.25 2739
2587.72 2903
2588.20 2904
2588.68 2957
2589.16 2799
2589.64 2755
2590.12 2695
2590.60 2826
2591.08 2816
2591.56 2762
2592.04 2680
2592.52 2725
2593.00 2867
2593.48 2846
2593.96 2961
2594.44 2667
2594.92 2579
2595.40 2496
2595.89 2571
2596.37 2522
2596.85 2602
2597.33 2668
2597.81 2666
2598.29 2891
2598.77 2805
2599.25 2637
2599.73 2507
2600.21 2678
2600.69 2673
2601.17 2516
2601.65 2534
2602.13 2689
2602.62 2648
2603.10 2713
2603.58 2757
2604.06 2805
2604.54 2704
2605.02 2838
2605.50 2636
2605.98 2754
2606.46 2912
2606.95 2969
2607.43 2992
2607.91 2678
2608.39 2847
2608.87 2967
2609.35 2911
2609.84 2687
2610.32 2725
2610.80 2711
2611.28 2655
2611.76 2572
2612.24 2528
2612.73 2372
2613.21 2578
2613.69 2602
2614.17 2619
2614.65 2521
2615.14 2519
2615.62 2723
2616.10 2836
2616.58 2909
2617.07 2771
2617.55 2614
2618.03 2553
2618.51 2755
2619.00 2887
2619.48 2827
2619.96 2727
2620.44 2685
2620.93 2825
2621.41 2712
2621.89 2946
2622.37 2744
2622.86 2608
2623.34 2608
2623.82 2788
2624.31 2776
2624.79 2572
2625.27 2555
2625.76 2794
2626.24 2817
2626.72 2855
2627.20 3180
2627.69 3071
2628.17 3073
2628.66 2935
2629.14 2697
2629.62 2654
2630.11 2780
2630.59 2998
2631.07 3128
2631.56 3193
2632.04 3176
2632.52 3317
2633.01 3132
2633.49 3058
2633.98 3270
2634.46 3046
2634.94 2938
2635.43 3028
2635.91 2993
2636.40 3000
2636.88 2901
2637.36 2728
2637.85 2840
2638.33 2722
2638.82 2566
2639.30 2589
2639.79 2669
2640.27 2792
2640.75 2644
2641.24 2997
2641.72 2895
2642.21 2674
2642.69 2710
2643.18 2845
2643.66 2859
2644.15 2534
2644.63 2485
2645.12 2360
2645.60 2516
2646.09 2471
2646.57 2587
2647.06 2596
2647.54 2515
2648.03 2601
2648.51 2558
2649.00 2528
2649.48 2634
2649.97 2631
2650.45 2615
2650.94 2725
2651.43 2641
2651.91 2723
2652.40 2631
2652.88 2607
2653.37 2770
2653.85 2595
2654.34 2710
2654.82 2693
2655.31 2701
2655.80 2591
2656.28 2656
2656.77 2790
2657.25 2762
2657.74 2578
2658.23 2462
2658.71 2587
2659.20 2600
2659.69 2513
2660.17 2468
2660.66 2763
2661.14 2754
2661.63 2583
2662.12 2834
2662.60 2795
2663.09 2873
2663.58 2795
2664.06 2787
2664.55 2913
2665.04 2793
2665.52 2617
2666.01 2695
2666.50 2719
2666.98 2903
2667.47 2752
2667.96 2768
2668.45 2614
2668.93 2572
2669.42 2592
2669.91 2557
2670.39 2723
2670.88 3002
2671.37 2653
2671.86 2743
2672.34 2964
2672.83 3006
2673.32 2992
2673.81 2948
2674.29 3368
2674.78 3201
2675.27 3248
2675.76 3257
2676.24 3271
2676.73 3222
2677.22 3300
2677.71 3361
2678.20 2965
2678.68 2924
2679.17 2815
2679.66 2829
2680.15 2727
2680.64 2540
2681.12 2621
2681.61 2500
2682.10 2455
2682.59 2592
2683.08 2659
2683.57 2709
2684.05 2636
2684.54 2396
2685.03 2562
2685.52 2461
2686.01 2452
2686.50 2385
2686.99 2588
2687.47 2688
2687.96 2626
2688.45 2717
2688.94 2798
2689.43 2620
2689.92 2524
2690.41 2565
2690.90 2565
2691.39 2550
2691.88 2595
2692.37 2750
2692.85 2606
2693.34 2361
2693.83 2295
2694.32 2364
2694.81 2729
2695.30 2663
2695.79 2712
2696.28 2636
2696.77 2385
2697.26 2429
2697.75 2435
2698.24 2602
2698.73 2656
2699.22 2531
2699.71 2596
2700.20 2767
2700.69 2566
2701.18 2737
2701.67 2655
2702.16 2662
2702.65 2732
2703.14 2598
2703.63 2725
2704.12 2694
2704.61 2911
2705.10 2911
2705.59 2861
2706.08 2940
2706.57 2951
2707.06 2560
2707.55 2500
2708.04 2519
2708.53 2663
2709.03 2559
2709.52 2652
2710.01 2609
2710.50 2527
2710.99 2506
2711.48 2432
2711.97 2444
2712.46 2519
2712.95 2882
2713.44 2860
2713.94 2742
2714.43 2908
2714.92 2745
2715.41 2661
2715.90 2627
2716.39 2753
2716.88 2756
2717.38 2358
2717.87 2384
2718.36 2465
2718.85 2534
2719.34 2769
2719.83 2877
2720.32 2719
2720.82 2644
2721.31 2714
2721.80 2695
2722.29 2803
2722.78 2902
2723.28 2947
2723.77 2952
2724.26 2884
2724.75 2789
2725.25 2991
2725.74 2805
2726.23 2841
2726.72 2635
2727.21 2597
2727.71 2786
2728.20 2591
2728.69 2605
2729.18 2633
2729.68 2749
2730.17 2774
2730.66 2696
2731.16 2866
2731.65 2925
2732.14 2943
2732.63 3085
2733.13 2974
2733.62 3005
2734.11 2923
2734.61 2955
2735.10 2922
2735.59 3038
2736.08 2949
2736.58 2896
2737.07 2741
2737.56 2882
2738.06 2864
2738.55 2933
2739.05 3034
2739.54 2833
2740.03 2677
2740.53 2879
2741.02 2956
2741.51 2776
2742.01 3003
2742.50 3094
2742.99 2731
2743.49 2739
2743.98 2708
2744.48 2566
2744.97 2692
2745.46 2632
2745.96 2534
2746.45 2417
2746.95 2377
2747.44 2489
2747.93 2424
2748.43 2608
2748.92 2502
2749.42 2638
2749.91 2786
2750.41 2628
2750.90 2646
2751.40 2466
2751.89 2649
2752.39 2603
2752.88 2580
2753.37 2446
2753.87 2605
2754.36 2536
2754.86 2373
2755.35 2686
2755.85 2625
2756.34 2504
2756.84 2499
2757.33 2625
2757.83 2759
2758.32 2583
2758.82 2649
2759.32 2620
2759.81 2595
2760.31 2567
2760.80 2700
2761.30 2819
2761.79 2801
2762.29 2742
2762.78 2742
2763.28 2760
2763.77 2659
2764.27 2577
2764.77 2544
2765.26 2686
2765.76 2496
2766.25 2579
2766.75 2680
2767.25 2600
2767.74 2745
2768.24 2685
2768.73 2590
2769.23 2598
2769.73 2579
2770.22 2699
2770.72 2625
2771.22 2492
2771.71 2578
2772.21 2558
2772.70 2798
2773.20 2826
2773.70 2647
2774.19 2824
2774.69 3056
2775.19 3164
2775.68 3271
2776.18 3368
2776.68 3388
2777.17 3283
2777.67 3234
2778.17 3107
2778.67 3294
2779.16 3413
2779.66 3406
2780.16 3219
2780.65 3007
2781.15 2873
2781.65 2895
2782.15 2833
2782.64 2670
2783.14 2445
2783.64 2532
2784.14 2416
2784.63 2409
2785.13 2366
2785.63 2338
2786.13 2626
2786.62 2654
2787.12 2443
2787.62 2342
2788.12 2375
2788.62 2404
2789.11 2330
2789.61 2457
2790.11 2577
2790.61 2477
2791.11 2434
2791.60 2278
2792.10 2523
2792.60 2474
2793.10 2398
2793.60 2520
2794.10 2562
2794.59 2677
2795.09 2510
2795.59 2527
2796.09 2416
2796.59 2395
2797.09 2816
2797.59 2890
2798.08 2699
2798.58 2665
2799.08 2675
2799.58 2706
2800.08 2736
2800.58 2960
2801.08 2896
2801.58 2779
2802.08 2636
2802.58 2664
2803.07 2757
2803.57 2654
2804.07 2787
2804.57 2931
2805.07 2945
2805.57 2967
2806.07 2791
2806.57 2934
2807.07 2988
2807.57 3140
2808.07 2989
2808.57 3055
2809.07 3097
2809.57 3131
2810.07 2902
2810.57 2923
2811.07 2938
2811.57 2996
2812.07 2633
2812.57 2498
2813.07 2694
2813.57 2665
2814.07 2617
2814.57 2377
2815.07 2372
2815.57 2553
2816.07 2420
2816.57 2506
2817.07 2511
2817.57 2585
2818.07 2509
2818.57 2542
2819.07 2722
2819.57 2530
2820.07 2630
2820.57 2745
2821.07 2561
2821.58 2559
2822.08 2676
2822.58 2583
2823.08 2500
2823.58 2568
2824.08 2647
2824.58 2531
2825.08 2520
2825.58 2547
2826.09 2465
2826.59 2400
2827.09 2452
2827.59 2406
2828.09 2580
2828.59 2391
2829.09 2403
2829.60 2598
2830.10 2441
2830.60 2425
2831.10 2449
2831.60 2394
2832.10 2305
2832.61 2066
2833.11 2399
2833.61 2285
2834.11 2346
2834.61 2457
2835.12 2323
2835.62 2254
2836.12 2363
2836.62 2565
2837.12 2637
2837.63 2549
2838.13 2336
2838.63 2480
2839.13 2602
2839.64 2651
2840.14 2797
2840.64 2584
2841.14 2664
2841.65 2579
2842.15 2719
2842.65 2801
2843.15 2593
2843.66 2598
2844.16 2565
2844.66 2540
2845.17 2435
2845.67 2497
2846.17 2599
2846.67 2604
2847.18 2976
2847.68 2813
2848.18 2804
2848.69 2750
2849.19 2799
2849.69 3015
2850.20 2859
2850.70 2812
2851.20 2819
2851.71 2664
2852.21 2609
2852.72 2604
2853.22 2576
2853.72 2592
2854.23 2550
2854.73 2687
2855.23 2786
2855.74 2785
2856.24 2786
2856.75 2894
2857.25 3061
2857.75 2932
2858.26 2817
2858.76 2715
2859.27 2630
2859.77 2474
2860.27 2546
2860.78 2531
2861.28 2336
2861.79 2456
2862.29 2433
2862.80 2409
2863.30 2582
2863.81 2338
2864.31 2371
2864.81 2304
2865.32 2296
2865.82 2373
2866.33 2350
2866.83 2432
2867.34 2458
2867.84 2576
2868.35 2484
2868.85 2480
2869.36 2563
2869.86 2639
2870.37 2720
2870.87 2709
2871.38 2829
2871.89 2806
2872.39 2761
2872.90 2789
2873.40 2721
2873.91 2657
2874.41 2957
2874.92 2926
2875.42 3064
2875.93 2918
2876.43 2718
2876.94 2747
2877.45 2892
2877.95 2887
2878.46 2666
2878.96 2771
2879.47 2712
2879.98 2742
2880.48 2795
2880.99 2811
2881.49 2809
2882.00 2849
2882.51 2670
2883.01 2491
2883.52 2660
2884.03 2784
2884.53 2581
2885.04 2447
2885.54 2549
2886.05 2872
2886.56 2666
2887.06 2767
2887.57 2838
2888.08 2737
2888.58 2609
2889.09 2861
2889.60 2861
2890.11 2922
2890.61 2934
2891.12 2925
2891.63 2871
2892.13 2502
2892.64 2611
2893.15 2689
2893.65 2769
2894.16 2912
2894.67 2993
2895.18 3084
2895.68 3133
2896.19 3045
2896.70 3089
2897.21 3162
2897.71 3040
2898.22 3025
2898.73 2833
2899.24 2685
2899.74 2687
2900.25 2606
2900.76 2463
2901.27 2666
2901.78 2669
2902.28 2760
2902.79 2759
2903.30 2589
2903.81 2662
2904.32 2647
2904.82 2844
2905.33 2774
2905.84 2871
2906.35 2993
2906.86 3017
2907.37 2926
2907.87 2823
2908.38 2720
2908.89 2793
2909.40 2891
2909.91 2717
2910.42 2631
2910.93 2754
2911.44 2721
2911.94 2758
2912.45 2477
2912.96 2704
2913.47 2674
2913.98 2519
2914.49 2693
2915.00 2835
2915.51 2710
2916.02 2654
2916.53 2994
2917.03 2838
2917.54 2531
2918.05 2676
2918.56 2646
2919.07 2573
2919.58 2769
2920.09 3105
2920.60 2758
2921.11 2623
2921.62 2583
2922.13 2780
2922.64 2538
2923.15 2568
2923.66 2749
2924.17 2597
2924.68 2623
2925.19 2687
2925.70 2757
2926.21 2787
2926.72 2889
2927.23 2613
2927.74 2406
2928.25 2433
2928.76 2525
2929.27 2643
2929.78 2417
2930.29 2336
2930.80 2573
2931.31 2511
2931.82 2393
2932.33 2582
2932.84 2712
2933.35 2788
2933.86 2636
2934.38 2681
2934.89 2606
2935.40 2660
2935.91 2580
2936.42 2438
2936.93 2522
2937.44 2730
2937.95 2819
2938.46 2759
2938.97 2685
2939.49 2771
2940.00 2656
2940.51 3025
2941.02 2956
2941.53 2985
2942.04 2937
2942.55 2700
2943.07 2811
2943.58 2649
2944.09 2617
2944.60 2530
2945.11 2822
2945.62 2857
2946.14 2733
2946.65 2559
2947.16 2580
2947.67 2619
2948.18 2485
2948.70 2463
2949.21 2459
2949.72 2314
2950.23 2201
2950.74 2351
2951.26 2551
2951.77 2344
2952.28 2214
2952.79 2292
2953.31 2399
2953.82 2367
2954.33 2420
2954.84 2369
2955.36 2308
2955.87 2489
2956.38 2516
2956.89 2448
2957.41 2474
2957.92 2446
2958.43 2284
2958.94 2617
2959.46 2439
2959.97 2574
2960.48 2648
2961.00 2703
2961.51 2869
2962.02 2679
2962.54 2658
2963.05 2675
2963.56 2813
2964.08 2888
2964.59 2792
2965.10 2663
2965.62 2473
2966.13 2779
2966.64 2717
2967.16 2697
2967.67 2479
2968.18 2421
2968.70 2296
2969.21 2301
2969.73 2384
2970.24 2395
2970.75 2541
2971.27 2580
2971.78 2625
2972.30 2666
2972.81 2779
2973.32 2639
2973.84 2619
2974.35 2677
2974.87 2853
2975.38 2752
2975.90 2657
2976.41 2635
2976.92 2665
2977.44 2686
2977.95 2611
2978.47 2760
2978.98 2615
2979.50 2661
2980.01 2794
2980.53 2753
2981.04 2715
2981.56 2704
2982.07 2643
2982.59 2736
2983.10 2661
2983.62 2667
2984.13 2974
2984.65 2752
2985.16 2758
2985.68 2682
2986.19 2826
2986.71 2995
2987.22 3080
2987.74 2993
2988.25 3043
2988.77 2842
2989.29 2961
2989.80 3246
2990.32 3158
2990.83 3058
2991.35 3173
2991.86 3173
2992.38 2970
2992.89 3366
2993.41 3441
2993.93 3760
2994.44 3826
2994.96 3544
2995.47 3406
2995.99 3434
2996.51 3143
2997.02 3187
2997.54 3501
2998.06 3657
2998.57 3819
2999.09 3606
2999.60 3745
3000.12 3752
3000.64 3545
3001.15 3712
3001.67 3844
3002.19 4038
3002.70 4472
3003.22 4846
3003.74 5334
3004.25 5828
3004.77 6611
3005.29 6777
3005.81 6869
3006.32 7066
3006.84 6377
3007.36 6111
3007.87 6263
3008.39 5631
3008.91 5093
3009.43 4497
3009.94 3982
3010.46 3921
3010.98 4118
3011.49 3649
3012.01 3364
3012.53 3242
3013.05 3208
3013.57 3215
3014.08 3344
3014.60 3323
3015.12 3078
3015.64 3026
3016.15 3094
3016.67 3014
3017.19 2996
3017.71 2920
3018.23 3141
3018.74 2995
3019.26 3138
3019.78 3065
3020.30 3102
3020.82 3317
3021.33 3117
3021.85 3136
3022.37 3153
3022.89 3457
3023.41 3021
3023.93 2913
3024.45 2943
3024.96 3298
3025.48 3012
3026.00 3076
3026.52 3023
3027.04 3086
3027.56 3085
3028.08 2930
3028.60 2999
3029.11 2979
3029.63 3087
3030.15 3002
3030.67 3010
3031.19 3258
3031.71 2990
3032.23 2812
3032.75 2948
3033.27 2922
3033.79 2997
3034.31 3253
3034.83 2922
3035.35 2982
3035.86 3063
3036.38 2795
3036.90 2798
3037.42 3012
3037.94 3104
3038.46 2916
3038.98 2982
3039.50 2803
3040.02 2665
3040.54 2762
3041.06 2918
3041.58 2839
3042.10 2655
3042.62 2782
3043.14 2757
3043.66 2860
3044.18 2815
3044.70 2869
3045.22 2929
3045.74 2951
3046.27 2972
3046.79 2879
3047.31 2708
3047.83 2737
3048.35 2725
3048.87 2984
3049.39 2867
3049.91 2777
3050.43 2853
3050.95 2970
3051.47 2841
3051.99 2798
3052.51 2567
3053.03 2728
3053.56 2750
3054.08 2650
3054.60 2708
3055.12 2465
3055.64 2529
3056.16 2870
3056.68 2662
3057.20 2709
3057.73 2675
3058.25 2616
3058.77 2632
3059.29 2502
3059.81 2540
3060.33 2592
3060.86 2764
3061.38 2864
3061.90 2859
3062.42 2943
3062.94 2953
3063.46 2841
3063.99 2862
3064.51 2955
3065.03 2811
3065.55 2910
3066.07 2925
3066.60 2778
3067.12 2944
3067.64 2926
3068.16 2884
3068.69 2932
3069.21 2991
3069.73 2930
3070.25 2860
3070.78 2785
3071.30 2487
3071.82 2818
3072.34 3036
3072.87 2803
3073.39 2780
3073.91 2863
3074.43 2795
3074.96 2805
3075.48 2958
3076.00 3033
3076.53 2872
3077.05 2964
3077.57 3136
3078.10 3327
3078.62 3557
3079.14 3441
3079.66 3581
3080.19 3606
3080.71 3594
3081.23 3916
3081.76 3912
3082.28 3982
3082.81 4050
3083.33 3928
3083.85 3791
3084.38 3840
3084.90 3645
3085.42 3555
3085.95 3359
3086.47 3241
3087.00 3363
3087.52 3310
3088.04 3198
3088.57 3439
3089.09 3170
3089.62 3270
3090.14 3422
3090.66 3233
3091.19 3388
3091.71 3276
3092.24 3094
3092.76 3228
3093.29 3431
3093.81 3484
3094.33 3237
3094.86 3339
3095.38 3301
3095.91 3598
3096.43 3786
3096.96 3764
3097.48 3914
3098.01 4047
3098.53 4050
3099.06 4081
3099.58 4192
3100.11 4540
3100.63 5131
3101.16 5856
3101.68 7546
3102.21 8654
3102.73 9376
3103.26 10815
3103.78 12241
3104.31 13273
3104.83 13478
3105.36 13275
3105.89 12307
3106.41 10902
3106.94 9097
3107.46 7831
3107.99 6585
3108.51 5726
3109.04 5556
3109.57 5240
3110.09 4918
3110.62 4915
3111.14 4812
3111.67 4484
3112.19 4793
3112.72 4810
3113.25 4343
3113.77 4258
3114.30 4353
3114.83 4319
3115.35 4101
3115.88 3907
3116.40 3794
3116.93 3485
3117.46 3541
3117.98 3435
3118.51 3378
3119.04 3505
3119.56 3749
3120.09 3609
3120.62 3819
3121.14 3887
3121.67 4155
3122.20 3986
3122.72 3984
3123.25 4004
3123.78 3970
3124.31 3911
3124.83 3781
3125.36 3518
3125.89 3437
3126.41 3344
3126.94 3254
3127.47 3092
3128.00 3320
3128.52 3030
3129.05 3098
3129.58 3061
3130.11 3003
3130.63 3010
3131.16 3001
3131.69 2994
3132.22 3033
3132.74 3170
3133.27 3227
3133.80 2977
3134.33 2758
3134.86 3018
3135.38 2991
3135.91 2847
3136.44 3027
3136.97 2816
3137.50 2830
3138.03 2887
3138.55 2863
3139.08 2751
3139.61 2868
3140.14 2880
3140.67 2728
3141.20 2848
3141.72 2859
3142.25 2563
3142.78 2837
3143.31 2926
3143.84 3035
3144.37 2892
3144.90 2972
3145.42 2848
3145.95 2946
3146.48 2716
3147.01 2981
3147.54 2951
3148.07 3102
3148.60 2986
3149.13 2992
3149.66 3349
3150.19 3435
3150.72 3425
3151.24 3472
3151.77 3434
3152.30 3392
3152.83 3457
3153.36 3145
3153.89 3157
3154.42 3166
3154.95 3176
3155.48 3112
3156.01 3158
3156.54 3251
3157.07 3302
3157.60 3486
3158.13 3455
3158.66 3518
3159.19 3549
3159.72 3372
3160.25 3465
3160.78 3481
3161.31 3365
3161.84 3537
3162.37 3343
3162.90 3244
3163.43 3045
3163.96 3123
3164.49 2755
3165.02 2927
3165.55 3014
3166.08 2913
3166.61 2660
3167.15 2741
3167.68 2802
3168.21 2695
3168.74 2681
3169.27 2677
3169.80 2796
3170.33 2847
3170.86 2932
3171.39 2740
3171.92 2870
3172.45 2762
3172.99 3070
3173.52 3050
3174.05 3427
3174.58 3417
3175.11 3396
3175.64 3301
3176.17 3183
3176.70 3144
3177.24 3463
3177.77 3238
3178.30 3154
3178.83 3009
3179.36 2850
3179.89 2910
3180.43 2937
3180.96 2587
3181.49 2611
3182.02 2605
3182.55 2624
3183.09 2564
3183.62 2744
3184.15 2629
3184.68 2562
3185.21 2787
3185.75 2724
3186.28 2740
3186.81 2670
3187.34 2735
3187.88 2775
3188.41 2624
3188.94 2721
3189.47 2679
3190.01 2876
3190.54 2813
3191.07 2747
3191.60 2954
3192.14 2769
3192.67 2552
3193.20 2653
3193.74 2840
3194.27 2929
3194.80 2816
3195.33 2776
3195.87 2737
3196.40 2545
3196.93 2470
3197.47 2661
3198.00 2857
3198.53 2754
3199.07 2735
3199.60 2774
3200.13 2709
3200.67 2806
3201.20 3002
3201.73 3062
3202.27 3365
3202.80 3067
3203.33 3099
3203.87 3148
3204.40 3037
3204.94 3113
3205.47 3108
3206.00 2915
3206.54 3022
3207.07 2849
3207.61 2952
3208.14 3139
3208.67 3105
3209.21 3208
3209.74 3327
3210.28 3500
3210.81 3455
3211.35 3600
3211.88 3707
3212.41 3604
3212.95 3591
3213.48 3485
3214.02 3489
3214.55 3371
3215.09 3440
3215.62 3416
3216.16 3315
3216.69 3066
3217.23 2921
3217.76 2849
3218.30 2849
3218.83 2919
3219.37 2743
3219.90 2797
3220.44 2570
3220.97 2918
3221.51 2870
3222.04 3073
3222.58 3046
3223.11 3246
3223.65 3403
3224.18 3623
3224.72 3760
3225.25 3805
3225.79 3988
3226.33 3901
3226.86 3862
3227.40 3993
3227.93 3745
3228.47 3653
3229.00 3403
3229.54 3308
3230.08 3359
3230.61 3340
3231.15 3167
3231.68 3445
3232.22 3235
3232.76 3535
3233.29 3442
3233.83 3444
3234.36 3325
3234.90 3244
3235.44 3426
3235.97 3336
3236.51 3217
3237.05 3374
3237.58 3406
3238.12 3265
3238.66 3294
3239.19 3242
3239.73 3314
3240.27 3274
3240.80 3331
3241.34 3340
3241.88 3244
3242.41 3551
3242.95 3368
3243.49 3414
3244.03 3258
3244.56 3322
3245.10 3193
3245.64 3151
3246.17 3232
3246.71 3317
3247.25 3452
3247.79 3676
3248.32 3592
3248.86 3704
3249.40 3757
3249.94 3674
3250.47 3771
3251.01 3881
3251.55 3902
3252.09 3831
3252.62 3963
3253.16 3515
3253.70 3669
3254.24 3572
3254.78 3584
3255.31 3507
3255.85 3749
3256.39 3889
3256.93 4019
3257.47 4008
3258.00 3777
3258.54 4042
3259.08 4254
3259.62 4468
3260.16 4602
3260.70 4711
3261.24 5205
3261.77 5598
3262.31 6092
3262.85 6802
3263.39 7387
3263.93 7801
3264.47 8066
3265.01 8482
3265.54 8904
3266.08 9379
3266.62 10732
3267.16 11863
3267.70 12132
3268.24 12529
3268.78 11798
3269.32 11260
3269.86 10348
3270.40 9791
3270.94 8167
3271.48 7283
3272.01 6198
3272.55 5565
3273.09 5316
3273.63 4700
3274.17 4498
3274.71 4471
3275.25 4449
3275.79 4426
3276.33 4433
3276.87 4733
3277.41 4718
3277.95 4577
3278.49 4573
3279.03 4775
3279.57 4662
3280.11 4550
3280.65 4494
3281.19 4652
3281.73 4817
3282.27 4596
3282.81 4474
3283.35 4273
3283.89 4053
3284.43 4439
3284.97 4416
3285.51 4514
3286.05 4518
3286.59 4856
3287.14 4913
3287.68 4897
3288.22 5161
3288.76 5067
3289.30 4998
3289.84 4634
3290.38 4697
3290.92 4677
3291.46 4544
3292.00 4612
3292.54 5043
3293.09 4966
3293.63 5123
3294.17 5372
3294.71 5806
3295.25 6453
3295.79 6689
3296.33 6707
3296.87 6964
3297.42 6813
3297.96 6743
3298.50 6658
3299.04 6260
3299.58 6042
3300.12 5566
3300.67 5052
3301.21 4973
3301.75 4883
3302.29 4594
3302.83 4524
3303.38 4549
3303.92 4445
3304.46 4482
3305.00 4484
3305.54 4487
3306.09 4271
3306.63 4045
3307.17 4139
3307.71 4057
3308.25 4056
3308.80 4036
3309.34 3936
3309.88 4119
3310.42 3900
3310.97 3967
3311.51 4046
3312.05 3910
3312.60 3829
3313.14 3880
3313.68 4249
3314.22 4221
3314.77 4206
3315.31 4317
3315.85 4685
3316.40 4892
3316.94 4960
3317.48 4780
3318.03 5003
3318.57 5263
3319.11 5437
3319.65 5436
3320.20 5669
3320.74 5431
3321.29 5343
3321.83 5407
3322.37 5522
3322.92 5613
3323.46 5634
3324.00 5478
3324.55 5607
3325.09 5585
3325.63 5483
3326.18 5224
3326.72 5187
3327.27 4976
3327.81 5012
3328.35 4932
3328.90 4925
3329.44 4969
3329.99 4760
3330.53 4815
3331.07 5490
3331.62 6096
3332.16 7048
3332.71 8396
3333.25 10629
3333.80 13223
3334.34 16630
3334.89 20074
3335.43 23598
3335.97 27169
3336.52 29370
3337.06 30093
3337.61 30419
3338.15 29944
3338.70 27874
3339.24 26344
3339.79 22902
3340.33 20652
3340.88 17637
3341.42 14295
3341.97 11626
3342.51 9643
3343.06 8112
3343.60 6836
3344.15 6173
3344.69 5540
3345.24 5183
3345.79 5139
3346.33 5062
3346.88 4629
3347.42 4568
3347.97 4619
3348.51 4820
3349.06 4900
3349.61 4884
3350.15 5084
3350.70 5209
3351.24 5268
3351.79 5197
3352.33 5494
3352.88 5359
3353.43 5044
3353.97 5380
3354.52 5154
3355.07 5051
3355.61 4933
3356.16 4585
3356.70 4608
3357.25 4643
3357.80 4513
3358.34 4354
3358.89 4278
3359.44 4206
3359.98 4071
3360.53 4350
3361.08 4197
3361.62 4246
3362.17 4087
3362.72 4317
3363.26 4380
3363.81 4385
3364.36 4374
3364.90 4459
3365.45 4573
3366.00 4735
3366.55 4757
3367.09 4400
3367.64 4086
3368.19 4240
3368.73 4274
3369.28 4049
3369.83 4414
3370.38 4387
3370.92 4451
3371.47 4849
3372.02 5296
3372.57 5348
3373.11 5901
3373.66 6162
3374.21 6423
3374.76 6581
3375.31 7021
3375.85 6682
3376.40 6616
3376.95 6243
3377.50 5731
3378.05 5698
3378.59 5199
3379.14 4940
3379.69 4616
3380.24 4346
3380.79 3937
3381.33 3614
3381.88 3642
3382.43 3645
3382.98 3665
3383.53 3727
3384.08 3597
3384.63 3544
3385.17 3651
3385.72 3396
3386.27 3581
3386.82 3655
3387.37 3459
3387.92 3528
3388.47 3461
3389.02 3453
3389.57 3441
3390.11 3220
3390.66 3216
3391.21 3272
3391.76 3239
3392.31 3360
3392.86 3382
3393.41 3425
3393.96 3199
3394.51 3148
3395.06 3199
3395.61 3447
3396.16 3360
3396.71 3360
3397.26 3151
3397.81 3242
3398.36 3215
3398.91 3166
3399.45 3179
3400.00 3229
3400.55 3062
3401.10 3285
3401.65 3324
3402.20 3080
3402.75 2960
3403.30 3075
3403.85 3133
3404.41 3324
3404.96 3062
3405.51 3008
3406.06 3089
3406.61 3178
3407.16 3039
3407.71 2926
3408.26 2938
3408.81 3117
3409.36 3048
3409.91 3096
3410.46 3411
3411.01 3615
3411.56 3753
3412.11 3756
3412.66 4106
3413.21 3921
3413.77 4024
3414.32 3717
3414.87 3781
3415.42 3787
3415.97 3758
3416.52 3574
3417.07 3537
3417.62 3351
3418.17 3215
3418.73 3271
3419.28 3265
3419.83 3149
3420.38 2968
3420.93 2971
3421.48 3065
3422.04 3093
3422.59 3140
3423.14 3223
3423.69 3176
3424.24 3218
3424.79 3157
3425.35 3142
3425.90 3614
3426.45 3407
3427.00 3341
3427.55 3067
3428.11 3168
3428.66 3221
3429.21 2953
3429.76 2844
3430.31 2860
3430.87 3073
3431.42 2987
3431.97 2798
3432.52 2924
3433.08 3172
3433.63 3003
3434.18 2952
3434.73 3036
3435.29 2933
3435.84 2900
3436.39 2872
3436.95 2821
3437.50 2754
3438.05 2615
3438.60 2578
3439.16 2695
3439.71 2861
3440.26 2745
3440.82 2638
3441.37 2950
3441.92 2832
3442.48 2803
3443.03 2890
3443.58 3079
3444.14 2917
3444.69 2887
3445.24 2958
3445.80 2826
3446.35 2850
3446.90 2909
3447.46 2888
3448.01 2803
3448.57 2615
3449.12 2660
3449.67 2834
3450.23 3092
3450.78 3168
3451.34 2874
3451.89 2746
3452.44 2685
3453.00 2664
3453.55 2927
3454.11 2817
3454.66 2802
3455.21 2908
3455.77 3083
3456.32 2953
3456.88 2843
3457.43 2681
3457.99 2855
3458.54 2886
3459.10 2956
3459.65 3042
3460.20 2970
3460.76 2916
3461.31 2964
3461.87 2980
3462.42 2873
3462.98 2913
3463.53 2951
3464.09 2845
3464.64 2968
3465.20 2923
3465.75 2935
3466.31 2954
3466.86 3014
3467.42 3138
3467.98 3005
3468.53 3027
3469.09 3088
3469.64 3360
3470.20 3214
3470.75 3174
3471.31 3307
3471.86 3624
3472.42 3816
3472.98 3737
3473.53 3711
3474.09 3645
3474.64 3740
3475.20 3582
3475.75 3528
3476.31 3270
3476.87 3364
3477.42 3328
3477.98 3513
3478.53 3711
3479.09 3652
3479.65 3695
3480.20 3728
3480.76 3762
3481.32 3929
3481.87 3667
3482.43 3849
3482.99 3758
3483.54 3848
3484.10 3866
3484.66 3920
3485.21 3929
3485.77 3935
3486.33 3895
3486.88 4176
3487.44 4460
3488.00 4553
3488.55 4846
3489.11 5283
3489.67 5915
3490.22 7024
3490.78 8225
3491.34 9677
3491.90 10947
3492.45 12579
3493.01 13252
3493.57 13830
3494.13 14211
3494.68 13454
3495.24 12119
3495.80 10622
3496.36 9556
3496.91 8409
3497.47 7188
3498.03 6294
3498.59 5807
3499.14 5889
3499.70 5705
3500.26 5799
3500.82 5999
3501.38 5964
3501.93 5736
3502.49 5937
3503.05 6035
3503.61 6415
3504.17 6255
3504.73 6194
3505.28 6058
3505.84 6129
3506.40 6175
3506.96 6142
3507.52 6076
3508.08 5866
3508.63 5395
3509.19 5153
3509.75 4905
3510.31 4587
3510.87 4693
3511.43 4717
3511.99 4380
3512.55 4309
3513.10 4200
3513.66 4070
3514.22 3804
3514.78 3776
3515.34 3673
3515.90 3367
3516.46 3239
3517.02 3236
3517.58 3184
3518.14 3336
3518.70 3253
3519.26 3233
3519.81 3242
3520.37 3388
3520.93 3321
3521.49 3281
3522.05 3186
3522.61 3405
3523.17 3456
3523.73 3652
3524.29 3441
3524.85 3320
3525.41 3213
3525.97 3079
3526.53 3256
3527.09 3209
3527.65 3131
3528.21 2949
3528.77 2864
3529.33 3216
3529.89 3235
3530.45 3151
3531.01 3199
3531.57 3210
3532.13 3097
3532.69 3009
3533.26 2941
3533.82 3024
3534.38 3153
3534.94 3154
3535.50 3098
3536.06 3387
3536.62 3544
3537.18 3430
3537.74 3435
3538.30 3210
3538.86 3227
3539.42 3139
3539.99 3049
3540.55 3213
3541.11 3108
3541.67 3059
3542.23 2965
3542.79 2897
3543.35 2919
3543.91 2827
3544.48 2753
3545.04 2879
3545.60 2855
3546.16 3012
3546.72 2738
3547.28 2679
3547.84 2747
3548.41 2835
3548.97 2804
3549.53 2754
3550.09 2771
3550.65 2703
3551.22 2893
3551.78 2713
3552.34 2826
3552.90 2756
3553.46 2545
3554.03 2543
3554.59 2529
3555.15 2681
3555.71 2526
3556.28 2534
3556.84 2550
3557.40 2565
3557.96 2695
3558.53 2728
3559.09 2743
3559.65 2509
3560.21 2615
3560.78 2704
3561.34 2657
3561.90 2641
3562.46 2736
3563.03 2543
3563.59 2481
3564.15 2674
3564.72 2839
3565.28 2764
3565.84 2617
3566.41 2795
3566.97 2782
3567.53 2509
3568.10 2378
3568.66 2353
3569.22 2366
3569.79 2364
3570.35 2496
3570.91 2583
3571.48 2370
3572.04 2331
3572.60 2551
3573.17 2569
3573.73 2638
3574.29 2779
3574.86 2787
3575.42 2714
3575.99 2561
3576.55 2807
3577.11 3004
3577.68 2816
3578.24 3207
3578.81 3138
3579.37 3033
3579.93 3103
3580.50 3029
3581.06 2705
3581.63 2763
3582.19 2868
3582.76 2797
3583.32 2554
3583.89 2709
3584.45 2661
3585.01 2510
3585.58 2486
3586.14 2532
3586.71 2701
3587.27 2610
3587.84 2543
3588.40 2255
3588.97 2230
3589.53 2524
3590.10 2507
3590.66 2446
3591.23 2619
3591.79 2679
3592.36 2781
3592.92 2748
3593.49 2736
3594.05 2696
3594.62 2541
3595.19 2479
3595.75 2378
3596.32 2445
3596.88 2426
3597.45 2432
3598.01 2381
3598.58 2607
3599.14 2485
3599.71 2576
3600.28 2639
3600.84 2423
3601.41 2254
3601.97 2411
3602.54 2463
3603.11 2588
3603.67 2614
3604.24 2479
3604.80 2506
3605.37 2325
3605.94 2252
3606.50 2344
3607.07 2224
3607.64 2315
3608.20 2190
3608.77 2185
3609.34 1985
3609.90 2194
3610.47 2202
3611.04 2260
3611.60 2364
3612.17 2175
3612.74 2073
3613.30 2223
3613.87 2285
3614.44 2076
3615.00 2063
3615.57 2278
3616.14 2235
3616.70 2295
3617.27 2455
3617.84 2378
3618.41 2497
3618.97 2639
3619.54 2693
3620.11 2771
3620.68 2755
3621.24 2563
3621.81 2705
3622.38 2707
3622.95 2504
3623.51 2400
3624.08 2321
3624.65 2466
3625.22 2433
3625.78 2367
3626.35 2412
3626.92 2142
3627.49 2319
3628.06 2307
3628.62 2255
3629.19 2352
3629.76 2350
3630.33 2440
3630.90 2374
3631.47 2360
3632.03 2283
3632.60 2501
3633.17 2477
3633.74 2373
3634.31 2594
3634.88 2550
3635.44 2383
3636.01 2310
3636.58 2250
3637.15 2339
3637.72 2325
3638.29 2345
3638.86 2430
3639.43 2462
3639.99 2419
3640.56 2367
3641.13 2406
3641.70 2495
3642.27 2428
3642.84 2384
3643.41 2449
3643.98 2408
3644.55 2592
3645.12 2629
3645.69 2471
3646.26 2508
3646.83 2500
3647.40 2384
3647.96 2306
3648.53 2354
3649.10 2338
3649.67 2162
3650.24 2337
3650.81 2512
3651.38 2559
3651.95 2601
3652.52 2646
3653.09 2682
3653.66 2676
3654.23 2784
3654.80 2610
3655.37 2488
3655.94 2655
3656.51 2735
3657.08 2397
3657.65 2420
3658.22 2492
3658.80 2533
3659.37 2556
3659.94 2720
3660.51 2538
3661.08 2428
3661.65 2365
3662.22 2359
3662.79 2384
3663.36 2458
3663.93 2586
3664.50 2378
3665.07 2554
3665.64 2574
3666.21 2694
3666.79 2811
3667.36 2642
3667.93 2855
3668.50 2873
3669.07 2607
3669.64 2683
3670.21 2619
3670.78 2502
3671.36 2609
3671.93 2514
3672.50 2420
3673.07 2444
3673.64 2439
3674.21 2618
3674.78 2644
3675.36 2489
3675.93 2578
3676.50 2580
3677.07 2595
3677.64 2561
3678.22 2604
3678.79 2506
3679.36 2525
3679.93 2621
3680.50 2651
3681.08 2612
3681.65 2278
3682.22 2411
3682.79 2374
3683.37 2302
3683.94 2223
3684.51 2223
3685.08 2303
3685.65 2394
3686.23 2253
3686.80 2165
3687.37 2320
3687.95 2399
3688.52 2402
3689.09 2328
3689.66 2244
3690.24 2278
3690.81 2480
3691.38 2528
3691.96 2351
3692.53 2297
3693.10 2387
3693.67 2414
3694.25 2309
3694.82 2189
3695.39 2115
3695.97 2162
3696.54 2190
3697.11 2374
3697.69 2101
3698.26 2331
3698.83 2414
3699.41 2270
3699.98 2221
3700.56 2166
3701.13 2224
3701.70 2310
3702.28 2257
3702.85 2297
3703.42 2505
3704.00 2382
3704.57 2276
3705.15 2268
3705.72 2339
3706.29 2487
3706.87 2460
3707.44 2284
3708.02 2330
3708.59 2339
3709.17 2362
3709.74 2337
3710.31 2305
3710.89 2496
3711.46 2322
3712.04 2219
3712.61 2391
3713.19 2243
3713.76 2399
3714.34 2357
3714.91 2361
3715.49 2262
3716.06 2271
3716.64 2271
3717.21 2142
3717.79 2208
3718.36 2263
3718.94 2337
3719.51 2092
3720.09 2123
3720.66 2123
3721.24 2274
3721.81 2274
3722.39 2229
3722.96 2023
3723.54 2101
3724.11 2129
3724.69 2108
3725.27 2037
3725.84 1933
3726.42 1936
3726.99 2046
3727.57 2205
3728.14 2187
3728.72 2083
3729.30 2206
3729.87 2270
3730.45 2327
3731.02 2165
3731.60 2318
3732.18 2440
3732.75 2440
3733.33 2390
3733.90 2460
3734.48 2420
3735.06 2567
3735.63 2462
3736.21 2508
3736.79 2402
3737.36 2424
3737.94 2396
3738.52 2310
3739.09 2350
3739.67 2208
3740.25 2299
3740.82 2230
3741.40 2139
3741.98 2242
3742.55 2350
3743.13 2215
3743.71 2218
3744.28 2122
3744.86 2196
3745.44 2276
3746.02 2290
3746.59 2248
3747.17 2256
3747.75 2171
3748.32 2276
3748.90 2372
3749.48 2300
3750.06 2287
3750.63 2247
3751.21 2125
3751.79 2180
3752.37 2157
3752.95 2175
3753.52 2223
3754.10 2109
3754.68 2185
3755.26 2046
3755.83 2180
3756.41 2260
3756.99 2158
3757.57 2160
3758.15 2141
3758.72 2198
3759.30 2172
3759.88 2161
3760.46 2022
3761.04 1987
3761.62 1826
3762.19 2015
3762.77 2289
3763.35 2269
3763.93 2233
3764.51 2172
3765.09 2375
3765.67 2327
3766.25 2058
3766.82 2229
3767.40 2263
3767.98 2039
3768.56 2076
3769.14 2059
3769.72 2149
3770.30 2351
3770.88 2292
3771.46 2202
3772.03 2360
3772.61 2214
3773.19 2053
3773.77 2104
3774.35 2153
3774.93 2146
3775.51 2002
3776.09 2289
3776.67 2280
3777.25 2230
3777.83 2243
3778.41 2085
3778.99 2142
3779.57 2154
3780.15 2075
3780.73 1954
3781.31 1998
3781.89 2032
3782.47 2109
3783.05 2140
3783.63 2164
3784.21 1958
3784.79 2096
3785.37 2055
3785.95 1889
3786.53 1963
3787.11 2176
3787.69 2221
3788.27 2261
3788.85 2145
3789.43 2194
3790.01 2171
3790.59 2147
3791.17 2091
3791.75 2188
3792.33 2161
3792.92 2050
3793.50 2114
3794.08 2160
3794.66 2253
3795.24 2310
3795.82 2141
3796.40 2154
3796.98 2257
3797.56 2301
3798.14 2346
3798.73 2352
3799.31 2225
3799.89 2232
3800.47 2291
3801.05 2347
3801.63 2402
3802.21 2152
3802.80 2013
3803.38 2081
3803.96 2124
3804.54 2295
3805.12 2127
3805.70 2016
3806.29 2314
3806.87 2229
3807.45 2328
3808.03 2570
3808.61 2423
3809.20 2515
3809.78 2595
3810.36 2971
3810.94 2782
3811.52 2800
3812.11 2800
3812.69 2767
3813.27 2751
3813.85 2524
3814.44 2401
3815.02 2475
3815.60 2306
3816.18 2503
3816.77 2562
3817.35 2561
3817.93 2299
3818.51 2267
3819.10 2204
3819.68 2311
3820.26 2102
3820.85 2028
3821.43 2136
3822.01 2275
3822.59 2319
3823.18 2226
3823.76 2100
3824.34 2132
3824.93 2185
3825.51 2273
3826.09 2310
3826.68 2254
3827.26 2338
3827.84 2190
3828.43 2174
3829.01 2113
3829.59 2003
3830.18 1992
3830.76 2388
3831.35 2144
3831.93 2291
3832.51 2146
3833.10 2252
3833.68 2157
3834.26 2138
3834.85 2147
3835.43 2058
3836.02 1993
3836.60 2186
3837.19 2255
3837.77 2045
3838.35 2014
3838.94 2006
3839.52 2005
3840.11 2034
3840.69 2007
3841.28 2074
3841.86 2005
3842.44 2003
3843.03 2033
3843.61 2097
3844.20 2022
3844.78 1883
3845.37 1952
3845.95 1995
3846.54 2034
3847.12 2100
3847.71 1923
3848.29 2064
3848.88 2021
3849.46 2004
3850.05 2142
3850.63 2086
3851.22 2172
3851.80 2177
3852.39 2003
3852.97 2052
3853.56 2149
3854.15 2171
3854.73 2239
3855.32 2162
3855.90 2021
3856.49 1966
3857.07 2079
3857.66 2113
3858.25 2186
3858.83 2221
3859.42 2139
3860.00 2228
3860.59 2274
3861.17 2400
3861.76 2281
3862.35 2227
3862.93 2409
3863.52 2469
3864.11 2444
3864.69 2392
3865.28 2280
3865.86 2283
3866.45 2539
3867.04 2518
3867.62 2463
3868.21 2337
3868.80 2405
3869.38 2359
3869.97 2263
3870.56 2175
3871.14 2239
3871.73 2213
3872.32 2262
3872.90 2279
3873.49 2318
3874.08 2368
3874.66 2221
3875.25 2190
3875.84 2316
3876.43 2292
3877.01 2497
3877.60 2273
3878.19 2264
3878.78 2333
3879.36 2479
3879.95 2211
3880.54 2212
3881.13 2116
3881.71 2241
3882.30 2066
3882.89 2017
3883.48 2055
3884.06 2188
3884.65 2100
3885.24 2191
3885.83 2265
3886.41 2206
3887.00 2273
3887.59 2128
3888.18 2219
3888.77 2285
3889.35 2240
3889.94 2496
3890.53 2591
3891.12 2633
3891.71 2777
3892.30 2617
3892.88 2640
3893.47 2554
3894.06 2562
3894.65 2523
3895.24 2359
3895.83 2456
3896.42 2314
3897.00 2271
3897.59 2383
3898.18 2306
3898.77 2274
3899.36 2303
3899.95 2194
3900.54 2340
3901.13 2255
3901.72 2180
3902.31 2330
3902.89 2254
3903.48 2210
3904.07 2188
3904.66 2345
3905.25 2141
3905.84 2172
3906.43 2237
3907.02 2249
3907.61 2435
3908.20 2450
3908.79 2440
3909.38 2511
3909.97 2347
3910.56 2367
3911.15 2429
3911.74 2345
3912.33 2340
3912.92 2356
3913.51 2353
3914.10 2203
3914.69 2124
3915.28 2207
3915.87 2132
3916.46 2128
3917.05 2277
3917.64 2253
3918.23 2166
3918.82 2189
3919.41 2133
3920.00 2139
3920.59 2194
3921.18 2080
3921.77 2003
3922.36 1950
3922.95 2147
3923.54 2231
3924.13 2274
3924.72 2208
3925.32 2167
3925.91 2123
3926.50 2189
3927.09 2172
3927.68 2297
3928.27 2207
3928.86 2153
3929.45 2174
3930.04 2051
3930.63 2017
3931.23 1991
3931.82 1866
3932.41 1973
3933.00 2007
3933.59 1953
3934.18 1794
3934.77 1905
3935.37 2015
3935.96 2079
3936.55 1914
3937.14 1842
3937.73 2012
3938.33 2218
3938.92 2240
3939.51 2344
3940.10 2341
3940.69 2285
3941.28 2275
3941.88 2324
3942.47 2424
3943.06 2455
3943.65 2610
3944.25 2548
3944.84 2567
3945.43 2537
3946.02 2580
3946.62 2467
3947.21 2229
3947.80 2240
3948.39 2270
3948.99 2247
3949.58 2179
3950.17 2013
3950.76 1955
3951.36 2098
3951.95 2115
3952.54 2058
3953.14 2220
3953.73 2227
3954.32 2075
3954.91 2217
3955.51 2206
3956.10 2166
3956.69 2222
3957.29 2361
3957.88 2299
3958.47 2279
3959.07 2349
3959.66 2310
3960.25 2375
3960.85 2417
3961.44 2266
3962.03 2320
3962.63 2188
3963.22 2207
3963.82 2310
3964.41 2266
3965.00 2139
3965.60 2182
3966.19 2437
3966.79 2504
3967.38 2381
3967.97 2364
3968.57 2446
3969.16 2431
3969.76 2451
3970.35 2322
3970.94 2240
3971.54 2288
3972.13 2288
3972.73 2370
3973.32 2451
3973.92 2305
3974.51 2277
3975.11 2147
3975.70 2218
3976.29 2410
3976.89 2440
3977.48 2694
3978.08 2723
3978.67 2741
3979.27 2644
3979.86 2646
3980.46 2530
3981.05 2478
3981.65 2394
3982.24 2402
3982.84 2438
3983.43 2386
3984.03 2124
3984.62 2245
3985.22 2231
3985.82 2413
3986.41 2398
3987.01 2502
3987.60 2469
3988.20 2351
3988.79 2505
3989.39 2519
3989.98 2322
3990.58 2356
3991.18 2455
3991.77 2461
3992.37 2485
3992.96 2651
3993.56 2518
3994.16 2490
3994.75 2686
3995.35 2796
3995.94 2915
3996.54 2808
3997.14 2586
3997.73 2636
3998.33 2743
3998.93 2581
3999.52 2639
4000.12 2687
4000.71 2708
4001.31 2495
4001.91 2507
4002.50 2512
4003.10 2364
4003.70 2430
4004.29 2410
4004.89 2565
4005.49 2580
4006.09 2546
4006.68 2839
4007.28 2757
4007.88 2592
4008.47 2509
4009.07 2623
4009.67 2463
4010.27 2388
4010.86 2398
4011.46 2380
4012.06 2518
4012.65 2409
4013.25 2301
4013.85 2341
4014.45 2435
4015.04 2208
4015.64 2400
4016.24 2482
4016.84 2430
4017.44 2295
4018.03 2349
4018.63 2426
4019.23 2452
4019.83 2535
4020.42 2547
4021.02 2353
4021.62 2442
4022.22 2351
4022.82 2417
4023.42 2461
4024.01 2478
4024.61 2413
4025.21 2534
4025.81 2801
4026.41 2754
4027.01 2992
4027.60 3408
4028.20 3833
4028.80 3777
4029.40 3937
4030.00 4198
4030.60 4218
4031.20 4060
4031.79 3797
4032.39 3706
4032.99 3411
4033.59 3345
4034.19 3231
4034.79 3245
4035.39 2947
4035.99 2733
4036.59 2486
4037.19 2586
4037.79 2539
4038.38 2548
4038.98 2503
4039.58 2501
4040.18 2218
4040.78 2278
4041.38 2249
4041.98 2179
4042.58 2056
4043.18 2125
4043.78 2173
4044.38 2067
4044.98 2169
4045.58 2196
4046.18 2206
4046.78 2165
4047.38 2306
4047.98 1997
4048.58 2077
4049.18 2184
4049.78 2241
4050.38 2223
4050.98 2122
4051.58 2293
4052.18 2419
4052.78 2448
4053.38 2457
4053.98 2268
4054.58 2237
4055.18 2348
4055.78 2406
4056.38 2466
4056.99 2280
4057.59 2351
4058.19 2312
4058.79 2290
4059.39 2432
4059.99 2339
4060.59 2270
4061.19 2250
4061.79 2138
4062.39 2380
4062.99 2429
4063.60 2290
4064.20 2226
4064.80 2209
4065.40 2377
4066.00 2410
4066.60 2480
4067.20 2436
4067.81 2376
4068.41 2446
4069.01 2269
4069.61 2328
4070.21 2384
4070.81 2112
4071.42 2194
4072.02 2242
4072.62 2189
4073.22 2128
4073.82 2125
4074.42 2156
4075.03 2029
4075.63 2132
4076.23 2091
4076.83 2054
4077.44 2053
4078.04 1888
4078.64 2088
4079.24 1960
4079.84 1929
4080.45 1928
4081.05 1990
4081.65 2080
4082.25 2095
4082.86 2100
4083.46 2033
4084.06 2047
4084.67 1917
4085.27 1896
4085.87 2056
4086.47 2025
4087.08 1925
4087.68 2126
4088.28 2312
4088.89 2034
4089.49 2112
4090.09 2298
4090.69 2001
4091.30 2071
4091.90 1941
4092.50 2024
4093.11 2132
4093.71 2071
4094.31 2002
4094.92 1972
4095.52 2181
4096.13 2044
4096.73 1883
4097.33 2024
4097.94 2062
4098.54 2181
4099.14 2188
4099.75 2196
4100.35 2045
4100.96 2070
4101.56 2181
4102.16 2198
4102.77 2261
4103.37 2084
4103.98 2322
4104.58 2260
4105.18 2141
4105.79 2052
4106.39 2197
4107.00 2247
4107.60 2234
4108.21 2072
4108.81 2116
4109.42 2144
4110.02 2234
4110.62 2011
4111.23 2086
4111.83 2233
4112.44 2100
4113.04 1980
4113.65 1988
4114.25 1928
4114.86 1978
4115.46 2009
4116.07 1978
4116.67 1949
4117.28 1923
4117.88 1847
4118.49 1910
4119.09 1866
4119.70 1923
4120.31 1911
4120.91 2046
4121.52 2007
4122.12 2102
4122.73 2023
4123.33 2054
4123.94 2042
4124.54 2031
4125.15 2022
4125.76 2100
4126.36 2115
4126.97 2079
4127.57 2047
4128.18 2058
4128.79 2011
4129.39 2158
4130.00 1998
4130.60 1926
4131.21 2007
4131.82 2143
4132.42 2088
4133.03 1956
4133.63 1958
4134.24 2026
4134.85 1971
4135.45 2019
4136.06 2067
4136.67 2018
4137.27 2100
4137.88 2351
4138.49 2270
4139.09 2218
4139.70 2216
4140.31 2345
4140.91 2393
4141.52 2299
4142.13 2366
4142.74 2247
4143.34 2315
4143.95 2477
4144.56 2210
4145.16 2189
4145.77 2153
4146.38 2355
4146.99 2436
4147.59 2185
4148.20 2138
4148.81 1982
4149.42 2227
4150.02 2179
4150.63 1968
4151.24 1961
4151.85 2086
4152.45 2038
4153.06 2017
4153.67 1993
4154.28 2039
4154.88 2118
4155.49 2171
4156.10 2104
4156.71 1961
4157.32 1981
4157.93 2087
4158.53 2124
4159.14 2108
4159.75 2163
4160.36 2093
4160.97 2092
4161.57 2115
4162.18 2134
4162.79 2048
4163.40 2070
4164.01 2109
4164.62 2146
4165.23 1988
4165.83 2078
4166.44 1946
4167.05 2032
4167.66 2206
4168.27 2138
4168.88 2158
4169.49 2141
4170.10 2144
4170.71 2172
4171.32 2024
4171.92 1920
4172.53 1874
4173.14 2024
4173.75 2003
4174.36 1947
4174.97 2040
4175.58 2293
4176.19 2211
4176.80 2127
4177.41 2185
4178.02 2159
4178.63 2133
4179.24 1997
4179.85 2019
4180.46 2068
4181.07 2013
4181.68 2026
4182.29 2086
4182.90 2042
4183.51 2101
4184.12 2094
4184.73 2019
4185.34 2027
4185.95 2021
4186.56 2140
4187.17 2128
4187.78 1951
4188.39 1967
4189.00 2001
4189.61 2082
4190.22 1989
4190.83 1983
4191.44 1996
4192.05 2040
4192.66 2057
4193.27 2119
4193.88 2047
4194.49 2210
4195.10 2235
4195.72 2066
4196.33 2068
4196.94 2189
4197.55 2186
4198.16 2180
4198.77 2065
4199.38 1886
4199.99 2002
4200.60 1950
4201.22 1804
4201.83 1863
4202.44 1900
4203.05 1888
4203.66 1999
4204.27 2034
4204.88 2029
4205.50 1954
4206.11 2033
4206.72 2066
4207.33 1958
4207.94 1933
4208.55 2031
4209.17 2012
4209.78 1920
4210.39 1897
4211.00 2060
4211.61 1958
4212.23 1891
4212.84 1947
4213.45 1959
4214.06 1909
4214.68 1898
4215.29 1924
4215.90 2067
4216.51 2150
4217.12 2190
4217.74 2046
4218.35 2004
4218.96 2153
4219.58 2331
4220.19 2464
4220.80 2309
4221.41 2179
4222.03 2173
4222.64 1977
4223.25 2004
4223.86 2202
4224.48 2227
4225.09 2201
4225.70 2076
4226.32 2139
4226.93 2136
4227.54 2125
4228.16 2223
4228.77 2330
4229.38 2344
4230.00 2337
4230.61 2374
4231.22 2227
4231.84 2329
4232.45 2394
4233.06 2687
4233.68 2623
4234.29 2852
4234.91 2799
4235.52 2786
4236.13 3259
4236.75 3398
4237.36 3129
4237.97 3107
4238.59 3042
4239.20 2949
4239.82 2650
4240.43 2562
4241.05 2343
4241.66 2103
4242.27 2109
4242.89 2145
4243.50 1994
4244.12 1976
4244.73 1998
4245.35 2032
4245.96 2185
4246.57 2219
4247.19 2055
4247.80 2044
4248.42 2271
4249.03 2034
4249.65 2217
4250.26 2160
4250.88 2231
4251.49 2259
4252.11 2092
4252.72 2180
4253.34 2258
4253.95 2056
4254.57 2078
4255.18 2015
4255.80 2202
4256.41 2156
4257.03 2162
4257.64 2113
4258.26 2171
4258.88 2315
4259.49 2188
4260.11 2193
4260.72 2138
4261.34 2280
4261.95 2131
4262.57 2236
4263.19 2254
4263.80 2222
4264.42 2108
4265.03 2406
4265.65 2349
4266.26 2300
4266.88 2481
4267.50 2556
4268.11 2711
4268.73 2578
4269.35 2484
4269.96 2573
4270.58 2754
4271.19 2711
4271.81 2388
4272.43 2213
4273.04 2387
4273.66 2367
4274.28 2132
4274.89 2155
4275.51 2240
4276.13 2325
4276.74 2402
4277.36 2366
4277.98 2249
4278.59 2340
4279.21 2112
4279.83 2114
4280.45 2160
4281.06 2283
4281.68 2179
4282.30 2144
4282.91 2069
4283.53 2062
4284.15 2133
4284.77 2046
4285.38 1964
4286.00 2044
4286.62 2243
4287.24 2182
4287.85 2182
4288.47 2196
4289.09 2179
4289.71 2179
4290.32 2151
4290.94 2119
4291.56 2113
4292.18 2168
4292.80 2316
4293.41 2326
4294.03 2262
4294.65 2367
4295.27 2243
4295.89 2163
4296.50 2208
4297.12 2186
4297.74 2152
4298.36 2265
4298.98 2150
4299.60 2175
4300.21 2145
4300.83 2285
4301.45 2191
4302.07 2191
4302.69 2161
4303.31 2122
4303.93 2160
4304.54 2248
4305.16 2193
4305.78 2071
4306.40 2087
4307.02 2151
4307.64 2265
4308.26 2211
4308.88 2235
4309.50 2201
4310.12 2104
4310.73 2097
4311.35 2048
4311.97 2267
4312.59 2181
4313.21 2085
4313.83 2100
4314.45 2210
4315.07 2016
4315.69 2114
4316.31 2103
4316.93 2027
4317.55 2091
4318.17 2222
4318.79 2048
4319.41 1937
4320.03 2132
4320.65 2316
4321.27 2286
4321.89 2092
4322.51 2182
4323.13 2332
4323.75 2384
4324.37 2356
4324.99 2396
4325.61 2343
4326.23 2376
4326.85 2493
4327.47 2299
4328.09 2473
4328.71 2533
4329.33 2543
4329.95 2579
4330.57 2672
4331.19 2544
4331.81 2627
4332.44 2472
4333.06 2555
4333.68 2434
4334.30 2683
4334.92 2945
4335.54 3193
4336.16 3231
4336.78 3530
4337.40 3859
4338.02 4238
4338.65 4394
4339.27 4557
4339.89 4653
4340.51 4164
4341.13 3998
4341.75 3661
4342.37 3597
4342.99 3760
4343.62 3595
4344.24 3938
4344.86 4662
4345.48 5147
4346.10 5704
4346.73 6253
4347.35 7022
4347.97 7177
4348.59 7174
4349.21 6583
4349.83 6066
4350.46 5698
4351.08 4930
4351.70 4505
4352.32 4090
4352.95 3599
4353.57 3275
4354.19 3234
4354.81 3232
4355.43 2912
4356.06 2873
4356.68 2902
4357.30 2959
4357.93 2750
4358.55 2866
4359.17 2806
4359.79 2898
4360.42 2963
4361.04 2997
4361.66 2743
4362.28 2599
4362.91 2808
4363.53 2812
4364.15 2716
4364.78 2873
4365.40 2760
4366.02 2794
4366.65 2775
4367.27 2887
4367.89 2633
4368.52 2453
4369.14 2534
4369.76 2416
4370.39 2342
4371.01 2280
4371.63 2272
4372.26 2371
4372.88 2137
4373.50 2099
4374.13 2432
4374.75 2248
4375.38 2363
4376.00 2446
4376.62 2241
4377.25 2390
4377.87 2410
4378.50 2323
4379.12 2171
4379.74 2380
4380.37 2487
4380.99 2586
4381.62 2398
4382.24 2243
4382.87 2260
4383.49 2468
4384.11 2399
4384.74 2353
4385.36 2204
4385.99 2288
4386.61 2313
4387.24 1981
4387.86 2104
4388.49 2037
4389.11 2061
4389.74 2117
4390.36 2120
4390.99 2170
4391.61 2058
4392.24 2003
4392.86 2043
4393.49 1908
4394.11 2012
4394.74 2071
4395.36 2191
4395.99 2041
4396.61 1993
4397.24 2043
4397.86 1871
4398.49 2048
4399.12 2089
4399.74 2082
4400.37 2120
4400.99 1963
4401.62 2066
4402.24 2065
4402.87 2094
4403.50 2190
4404.12 2120
4404.75 2135
4405.37 2116
4406.00 2068
4406.62 2073
4407.25 1992
4407.88 2139
4408.50 2038
4409.13 1939
4409.76 2090
4410.38 2013
4411.01 2012
4411.64 2052
4412.26 2041
4412.89 2191
4413.51 2162
4414.14 2145
4414.77 2092
4415.39 2313
4416.02 2278
4416.65 2081
4417.28 2077
4417.90 2091
4418.53 2012
4419.16 2101
4419.78 1998
4420.41 1997
4421.04 1982
4421.66 1870
4422.29 1993
4422.92 1882
4423.55 1962
4424.17 1950
4424.80 1990
4425.43 1966
4426.06 1825
4426.68 1951
4427.31 1779
4427.94 1851
4428.57 1928
4429.19 1925
4429.82 1970
4430.45 1954
4431.08 1965
4431.70 2012
4432.33 2126
4432.96 1962
4433.59 1874
4434.22 1896
4434.84 1803
4435.47 1839
4436.10 2123
4436.73 2089
4437.36 1890
4437.99 1968
4438.61 2016
4439.24 1967
4439.87 1959
4440.50 1925
4441.13 1950
4441.76 1960
4442.38 1915
4443.01 2101
4443.64 1920
4444.27 1881
4444.90 2048
4445.53 1950
4446.16 2059
4446.79 2119
4447.42 1972
4448.04 1984
4448.67 2045
4449.30 1950
4449.93 1947
4450.56 2028
4451.19 2102
4451.82 2193
4452.45 2135
4453.08 2107
4453.71 1998
4454.34 2292
4454.97 2153
4455.60 2047
4456.23 2100
4456.86 2207
4457.48 2202
4458.11 2320
4458.74 2156
4459.37 2055
4460.00 2278
4460.63 2147
4461.26 2142
4461.89 2006
4462.52 1689
4463.15 1846
4463.78 1818
4464.41 1829
4465.04 1929
4465.67 2052
4466.30 1966
4466.94 1863
4467.57 1768
4468.20 1994
4468.83 1876
4469.46 1812
4470.09 1855
4470.72 1867
4471.35 1890
4471.98 1786
4472.61 1727
4473.24 1935
4473.87 1837
4474.50 1820
4475.13 1748
4475.76 1895
4476.40 1877
4477.03 1858
4477.66 1856
4478.29 1740
4478.92 1947
4479.55 1726
4480.18 1744
4480.81 1890
4481.45 1983
4482.08 1776
4482.71 1892
4483.34 1972
4483.97 1931
4484.60 2072
4485.23 2101
4485.87 2013
4486.50 1958
4487.13 2004
4487.76 2004
4488.39 1987
4489.03 2024
4489.66 2047
4490.29 2145
4490.92 2089
4491.55 2095
4492.19 2149
4492.82 2118
4493.45 2109
4494.08 2145
4494.71 2098
4495.35 2056
4495.98 1973
4496.61 2031
4497.24 1839
4497.88 1965
4498.51 2198
4499.14 2166
4499.77 2176
4500.41 2318
4501.04 2194
4501.67 2634
4502.31 2673
4502.94 2737
4503.57 2937
4504.20 2758
4504.84 2680
4505.47 2730
4506.10 2732
4506.74 2400
4507.37 2348
4508.00 2186
4508.64 2088
4509.27 2099
4509.90 2217
4510.54 2176
4511.17 2139
4511.80 2140
4512.44 1980
4513.07 2001
4513.70 1934
4514.34 2091
4514.97 2166
4515.61 2102
4516.24 1801
4516.87 1907
4517.51 1857
4518.14 1910
4518.78 1980
4519.41 1949
4520.04 1896
4520.68 1873
4521.31 1988
4521.95 1914
4522.58 1872
4523.21 2024
4523.85 1882
4524.48 1877
4525.12 1977
4525.75 1896
4526.39 2108
4527.02 1993
4527.66 1928
4528.29 1879
4528.93 2160
4529.56 2217
4530.20 2172
4530.83 2113
4531.46 2206
4532.10 2197
4532.73 2314
4533.37 2368
4534.00 2209
4534.64 2102
4535.28 1952
4535.91 2039
4536.55 2248
4537.18 2277
4537.82 2149
4538.45 2054
4539.09 2245
4539.72 2149
4540.36 1927
4540.99 2025
4541.63 1929
4542.26 2000
4542.90 1936
4543.54 1860
4544.17 1839
4544.81 1868
4545.44 1794
4546.08 1883
4546.72 1868
4547.35 1883
4547.99 1948
4548.62 1854
4549.26 1815
4549.90 1874
4550.53 1945
4551.17 1945
4551.80 1974
4552.44 1837
4553.08 1717
4553.71 1909
4554.35 1936
4554.99 1968
4555.62 2056
4556.26 1745
4556.90 1734
4557.53 1894
4558.17 1919
4558.81 1877
4559.44 1887
4560.08 1760
4560.72 1760
4561.35 1817
4561.99 1940
4562.63 1863
4563.27 1794
4563.90 1730
4564.54 1960
4565.18 1874
4565.81 1914
4566.45 1878
4567.09 1766
4567.73 1814
4568.36 1874
4569.00 1839
4569.64 1834
4570.28 1839
4570.91 1831
4571.55 1981
4572.19 2012
4572.83 1982
4573.47 1834
4574.10 1827
4574.74 1869
4575.38 1949
4576.02 1967
4576.66 1853
4577.29 1857
4577.93 1821
4578.57 1784
4579.21 1901
4579.85 1908
4580.49 1881
4581.12 1845
4581.76 1921
4582.40 1821
4583.04 1841
4583.68 1843
4584.32 1887
4584.95 1911
4585.59 2112
4586.23 2104
4586.87 1963
4587.51 1859
4588.15 1934
4588.79 1956
4589.43 2259
4590.07 2250
4590.70 2278
4591.34 2285
4591.98 2452
4592.62 2534
4593.26 2567
4593.90 2635
4594.54 2750
4595.18 2530
4595.82 2349
4596.46 2285
4597.10 1917
4597.74 1938
4598.38 1925
4599.02 1931
4599.66 1993
4600.30 1877
4600.93 2033
4601.57 2092
4602.21 2099
4602.85 1995
4603.49 1986
4604.13 1921
4604.77 2131
4605.41 2006
4606.05 1954
4606.69 1923
4607.33 1956
4607.97 1933
4608.62 1832
4609.26 1950
4609.90 2027
4610.54 1884
4611.18 1856
4611.82 1893
4612.46 1910
4613.10 1943
4613.74 2010
4614.38 2100
4615.02 2163
4615.66 2011
4616.30 2144
4616.94 2089
4617.58 2113
4618.22 1973
4618.87 1984
4619.51 2083
4620.15 1855
4620.79 1802
4621.43 1742
4622.07 1778
4622.71 1806
4623.35 1998
4624.00 1833
4624.64 1875
4625.28 1800
4625.92 1860
4626.56 1767
4627.20 1765
4627.84 1812
4628.49 1798
4629.13 1685
4629.77 1827
4630.41 1960
4631.05 1897
4631.69 2016
4632.34 1869
4632.98 1877
4633.62 2072
4634.26 2002
4634.91 2032
4635.55 1862
4636.19 1974
4636.83 1961
4637.47 1945
4638.12 1926
4638.76 2018
4639.40 2068
4640.04 2013
4640.69 2192
4641.33 2205
4641.97 2164
4642.61 2097
4643.26 2108
4643.90 2107
4644.54 1970
4645.18 2113
4645.83 2088
4646.47 1855
4647.11 1864
4647.76 2004
4648.40 2029
4649.04 1997
4649.69 1957
4650.33 2039
4650.97 2001
4651.62 1876
4652.26 1972
4652.90 1868
4653.55 2048
4654.19 2031
4654.83 2016
4655.48 1911
4656.12 1853
4656.76 1804
4657.41 1952
4658.05 1931
4658.69 1894
4659.34 1802
4659.98 1793
4660.63 1828
4661.27 1781
4661.91 1770
4662.56 1752
4663.20 1720
4663.85 1671
4664.49 1685
4665.13 1689
4665.78 1795
4666.42 1675
4667.07 1646
4667.71 1769
4668.36 1778
4669.00 1611
4669.64 1583
4670.29 1718
4670.93 1813
4671.58 1752
4672.22 1812
4672.87 1820
4673.51 1724
4674.16 1735
4674.80 1622
4675.45 1734
4676.09 1723
4676.74 1764
4677.38 1716
4678.03 1749
4678.67 1895
4679.32 1906
4679.96 1822
4680.61 1893
4681.25 1926
4681.90 1803
4682.54 1981
4683.19 1884
4683.84 1990
4684.48 1927
4685.13 1914
4685.77 1958
4686.42 1937
4687.06 1952
4687.71 1850
4688.36 1953
4689.00 1825
4689.65 1835
4690.29 1887
4690.94 1775
4691.58 1791
4692.23 1825
4692.88 1750
4693.52 1817
4694.17 1888
4694.82 1874
4695.46 1865
4696.11 2004
4696.75 2119
4697.40 2147
4698.05 2189
4698.69 2164
4699.34 2480
4699.99 2502
4700.63 2401
4701.28 2577
4701.93 2669
4702.57 2386
4703.22 2289
4703.87 2135
4704.51 2002
4705.16 2062
4705.81 1955
4706.46 2125
4707.10 1966
4707.75 1923
4708.40 1972
4709.04 2064
4709.69 2053
4710.34 2224
4710.99 2056
4711.63 1980
4712.28 1964
4712.93 2047
4713.58 1793
4714.22 1985
4714.87 1950
4715.52 2034
4716.17 1885
4716.81 1826
4717.46 1991
4718.11 2038
4718.76 2052
4719.41 1938
4720.05 1850
4720.70 1961
4721.35 1951
4722.00 2111
4722.65 1985
4723.29 1870
4723.94 1938
4724.59 2069
4725.24 2064
4725.89 2042
4726.54 2105
4727.18 2204
4727.83 2353
4728.48 2274
4729.13 2106
4729.78 2404
4730.43 2242
4731.08 1987
4731.73 1896
4732.37 1680
4733.02 1939
4733.67 1906
4734.32 2021
4734.97 2000
4735.62 1890
4736.27 2022
4736.92 1973
4737.57 1885
4738.22 1914
4738.86 1985
4739.51 2062
4740.16 2072
4740.81 1972
4741.46 1997
4742.11 1961
4742.76 1992
4743.41 2004
4744.06 1960
4744.71 1949
4745.36 1921
4746.01 2041
4746.66 2162
4747.31 2209
4747.96 2062
4748.61 2174
4749.26 2288
4749.91 2529
4750.56 2640
4751.21 2777
4751.86 2835
4752.51 2520
4753.16 2977
4753.81 3038
4754.46 2788
4755.11 2725
4755.76 2590
4756.41 2439
4757.06 2504
4757.71 2236
4758.36 2164
4759.01 2195
4759.67 2167
4760.32 2070
4760.97 1993
4761.62 2045
4762.27 1950
4762.92 1933
4763.57 1900
4764.22 1789
4764.87 1872
4765.52 1980
4766.17 2003
4766.83 2043
4767.48 1873
4768.13 1990
4768.78 2047
4769.43 1933
4770.08 1919
4770.73 2045
4771.39 1960
4772.04 2138
4772.69 1938
4773.34 1871
4773.99 1890
4774.64 1784
4775.30 1884
4775.95 1869
4776.60 1986
4777.25 1955
4777.90 1884
4778.56 1966
4779.21 1952
4779.86 2005
4780.51 1930
4781.16 2171
4781.82 2088
4782.47 1873
4783.12 1978
4783.77 1970
4784.43 1920
4785.08 1915
4785.73 1906
4786.38 1897
4787.04 1723
4787.69 1781
4788.34 2009
4788.99 2075
4789.65 1940
4790.30 1937
4790.95 1917
4791.60 1901
4792.26 2066
4792.91 1964
4793.56 2171
4794.22 2245
4794.87 2213
4795.52 2103
4796.18 2053
4796.83 1955
4797.48 1980
4798.14 1936
4798.79 1887
4799.44 1855
4800.10 1882
4800.75 1875
4801.40 1851
4802.06 2059
4802.71 2177
4803.36 2011
4804.02 1876
4804.67 2050
4805.33 1902
4805.98 1899
4806.63 1846
4807.29 1984
4807.94 2022
4808.59 1979
4809.25 2091
4809.90 2048
4810.56 1988
4811.21 1934
4811.87 2020
4812.52 2004
4813.17 1986
4813.83 1885
4814.48 1906
4815.14 2073
4815.79 2259
4816.45 2007
4817.10 2151
4817.76 2114
4818.41 2012
4819.07 2007
4819.72 2116
4820.38 2142
4821.03 2097
4821.69 2070
4822.34 2182
4823.00 1987
4823.65 1956
4824.31 2252
4824.96 2267
4825.62 2135
4826.27 2189
4826.93 2281
4827.58 2277
4828.24 2238
4828.89 2352
4829.55 2338
4830.20 2253
4830.86 2433
4831.51 2446
4832.17 2393
4832.83 2525
4833.48 2395
4834.14 2459
4834.79 2673
4835.45 2546
4836.10 2650
4836.76 2671
4837.42 2747
4838.07 2890
4838.73 2851
4839.39 2959
4840.04 2799
4840.70 2771
4841.35 2796
4842.01 2908
4842.67 2919
4843.32 3087
4843.98 3285
4844.64 3234
4845.29 3333
4845.95 3225
4846.61 3229
4847.26 3526
4847.92 3626
4848.58 3995
4849.23 4099
4849.89 4462
4850.55 4925
4851.20 5235
4851.86 5467
4852.52 5611
4853.17 5337
4853.83 5329
4854.49 4960
4855.15 4459
4855.80 4217
4856.46 4214
4857.12 4364
4857.78 4413
4858.43 4759
4859.09 4747
4859.75 5001
4860.41 4904
4861.06 4718
4861.72 4807
4862.38 4293
4863.04 4004
4863.69 3908
4864.35 3947
4865.01 3984
4865.67 3987
4866.33 4072
4866.98 4074
4867.64 4374
4868.30 4439
4868.96 4353
4869.62 4199
4870.27 4145
4870.93 4094
4871.59 3852
4872.25 3823
4872.91 3794
4873.57 3730
4874.22 3413
4874.88 3331
4875.54 3380
4876.20 3339
4876.86 3528
4877.52 3551
4878.18 3489
4878.83 3207
4879.49 3292
4880.15 3456
4880.81 3712
4881.47 3420
4882.13 3488
4882.79 3336
4883.45 3444
4884.11 2976
4884.77 2849
4885.43 2869
4886.08 2784
4886.74 2858
4887.40 2880
4888.06 2929
4888.72 2967
4889.38 2878
4890.04 3112
4890.70 3272
4891.36 3298
4892.02 3184
4892.68 3307
4893.34 3017
4894.00 3008
4894.66 2972
4895.32 2802
4895.98 2707
4896.64 2653
4897.30 2786
4897.96 2584
4898.62 2540
4899.28 2530
4899.94 2497
4900.60 2612
4901.26 2552
4901.92 2514
4902.58 2648
4903.24 2531
4903.90 2518
4904.56 2412
4905.22 2390
4905.88 2380
4906.55 2280
4907.21 2367
4907.87 2491
4908.53 2402
4909.19 2453
4909.85 2499
4910.51 2298
4911.17 2389
4911.83 2335
4912.49 2326
4913.15 2355
4913.82 2428
4914.48 2391
4915.14 2226
4915.80 2399
4916.46 2283
4917.12 2274
4917.78 2236
4918.44 2333
4919.11 2228
4919.77 2176
4920.43 2116
4921.09 2211
4921.75 2309
4922.41 2104
4923.08 2108
4923.74 2144
4924.40 2078
4925.06 1993
4925.72 1974
4926.39 2056
4927.05 2159
4927.71 2044
4928.37 2122
4929.03 2245
4929.70 2134
4930.36 1865
4931.02 1850
4931.68 2068
4932.35 2033
4933.01 1980
4933.67 2092
4934.33 2139
4935.00 1953
4935.66 1961
4936.32 1989
4936.98 2009
4937.65 2038
4938.31 1985
4938.97 2045
4939.64 1999
4940.30 2068
4940.96 2058
4941.62 1955
4942.29 1981
4942.95 1987
4943.61 1937
4944.28 1803
4944.94 1920
4945.60 1972
4946.27 1939
4946.93 1958
4947.59 1913
4948.26 1824
4948.92 1875
4949.58 1883
4950.25 1850
4950.91 1905
4951.58 1808
4952.24 1800
4952.90 1731
4953.57 2037
4954.23 1897
4954.90 1839
4955.56 1823
4956.22 1963
4956.89 1851
4957.55 1735
4958.22 1735
4958.88 1840
4959.54 1858
4960.21 1897
4960.87 1911
4961.54 1797
4962.20 1893
4962.87 1881
4963.53 2054
4964.19 2101
4964.86 2144
4965.52 2189
4966.19 2272
4966.85 2179
4967.52 2139
4968.18 2079
4968.85 2165
4969.51 2067
4970.18 2054
4970.84 2013
4971.51 1821
4972.17 1824
4972.84 1788
4973.50 1828
4974.17 1873
4974.83 1941
4975.50 2072
4976.16 1991
4976.83 2049
4977.50 2032
4978.16 1935
4978.83 2067
4979.49 1904
4980.16 1948
4980.82 2031
4981.49 1957
4982.15 1948
4982.82 1882
4983.49 1993
4984.15 1861
4984.82 1809
4985.48 1881
4986.15 1867
4986.82 1916
4987.48 1926
4988.15 2002
4988.81 2242
4989.48 2112
4990.15 2038
4990.81 2229
4991.48 2277
4992.15 2248
4992.81 2258
4993.48 2043
4994.15 2009
4994.81 2013
4995.48 2017
4996.15 1927
4996.81 1871
4997.48 1821
4998.15 1764
4998.81 1896
4999.48 1962
5000.15 1824
5000.81 1701
5001.48 1711
5002.15 1748
5002.82 1685
5003.48 1696
5004.15 1672
5004.82 1787
5005.48 1812
5006.15 1692
5006.82 1800
5007.49 1782
5008.15 1754
5008.82 1837
5009.49 1843
5010.16 1803
5010.82 1967
5011.49 1931
5012.16 1850
5012.83 1876
5013.50 1943
5014.16 1877
5014.83 1879
5015.50 1786
5016.17 1823
5016.84 1790
5017.50 1869
5018.17 1900
5018.84 1933
5019.51 1765
5020.18 1972
5020.84 1971
5021.51 1922
5022.18 1851
5022.85 1877
5023.52 1774
5024.19 2055
5024.86 1982
5025.52 2079
5026.19 1991
5026.86 1936
5027.53 1788
5028.20 1821
5028.87 1845
5029.54 1794
5030.21 1877
5030.88 1866
5031.54 1850
5032.21 2014
5032.88 2047
5033.55 1879
5034.22 1979
5034.89 1936
5035.56 1750
5036.23 1821
5036.90 1733
5037.57 1908
5038.24 1769
5038.91 1663
5039.58 1498
5040.25 1604
5040.92 1719
5041.59 1707
5042.26 1725
5042.92 1609
5043.59 1684
5044.26 1751
5044.93 1792
5045.60 1670
5046.27 1668
5046.94 1662
5047.61 1604
5048.29 1692
5048.96 1734
5049.63 1694
5050.30 1711
5050.97 1739
5051.64 1660
5052.31 1571
5052.98 1637
5053.65 1740
5054.32 1801
5054.99 1785
5055.66 1698
5056.33 1797
5057.00 1804
5057.67 1719
5058.34 1708
5059.01 1676
5059.68 1806
5060.36 1835
5061.03 1709
5061.70 1711
5062.37 1837
5063.04 1832
5063.71 1653
5064.38 1719
5065.05 1845
5065.73 1792
5066.40 1789
5067.07 1695
5067.74 1622
5068.41 1654
5069.08 1760
5069.75 1684
5070.43 1726
5071.10 1789
5071.77 1656
5072.44 1683
5073.11 1643
5073.78 1714
5074.46 1802
5075.13 1723
5075.80 1750
5076.47 1621
5077.14 1699
5077.82 1783
5078.49 1877
5079.16 1863
5079.83 1950
5080.51 1844
5081.18 1954
5081.85 1900
5082.52 1961
5083.20 1809
5083.87 1723
5084.54 1754
5085.21 1938
5085.89 1826
5086.56 1824
5087.23 1888
5087.90 2038
5088.58 2134
5089.25 2014
5089.92 2222
5090.60 2235
5091.27 2329
5091.94 2521
5092.61 2605
5093.29 2590
5093.96 2354
5094.63 2397
5095.31 2179
5095.98 2210
5096.65 2303
5097.33 2203
5098.00 2089
5098.67 1856
5099.35 1753
5100.02 1846
5100.70 1848
5101.37 1750
5102.04 1651
5102.72 1781
5103.39 1819
5104.06 1795
5104.74 1870
5105.41 1894
5106.09 1904
5106.76 1840
5107.43 1821
5108.11 1891
5108.78 1892
5109.46 1843
5110.13 1863
5110.81 1971
5111.48 1778
5112.15 1774
5112.83 1811
5113.50 1630
5114.18 1654
5114.85 1643
5115.53 1651
5116.20 1897
5116.88 1778
5117.55 1740
5118.23 1731
5118.90 1824
5119.58 1870
5120.25 2014
5120.93 2012
5121.60 1905
5122.28 1805
5122.95 1669
5123.63 1931
5124.30 1877
5124.98 1780
5125.65 1678
5126.33 1788
5127.00 1590
5127.68 1770
5128.35 1803
5129.03 1744
5129.70 1762
5130.38 1889
5131.06 1732
5131.73 1762
5132.41 1932
5133.08 1840
5133.76 1876
5134.43 1868
5135.11 1783
5135.79 1778
5136.46 1631
5137.14 1754
5137.81 1846
5138.49 1705
5139.17 1668
5139.84 1774
5140.52 1765
5141.20 1742
5141.87 1783
5142.55 1669
5143.22 1780
5143.90 1568
5144.58 1616
5145.25 1581
5145.93 1609
5146.61 1542
5147.28 1556
5147.96 1586
5148.64 1659
5149.31 1692
5149.99 1644
5150.67 1528
5151.35 1587
5152.02 1549
5152.70 1683
5153.38 1717
5154.05 1637
5154.73 1679
5155.41 1618
5156.09 1689
5156.76 1483
5157.44 1502
5158.12 1674
5158.80 1685
5159.47 1622
5160.15 1578
5160.83 1713
5161.51 1680
5162.18 1564
5162.86 1489
5163.54 1578
5164.22 1642
5164.89 1560
5165.57 1557
5166.25 1676
5166.93 1709
5167.61 1692
5168.28 1743
5168.96 1729
5169.64 1668
5170.32 1705
5171.00 1744
5171.68 1617
5172.35 1562
5173.03 1555
5173.71 1539
5174.39 1555
5175.07 1650
5175.75 1685
5176.43 1674
5177.10 1627
5177.78 1626
5178.46 1459
5179.14 1625
5179.82 1669
5180.50 1755
5181.18 1798
5181.86 1723
5182.53 1680
5183.21 1710
5183.89 1598
5184.57 1621
5185.25 1633
5185.93 1630
5186.61 1607
5187.29 1720
5187.97 1681
5188.65 1607
5189.33 1570
5190.01 1439
5190.69 1438
5191.37 1601
5192.05 1546
5192.73 1608
5193.41 1568
5194.09 1622
5194.77 1494
5195.45 1560
5196.12 1522
5196.80 1563
5197.48 1634
5198.17 1731
5198.85 1762
5199.53 1517
5200.21 1581
5200.89 1636
5201.57 1745
5202.25 1601
5202.93 1594
5203.61 1561
5204.29 1592
5204.97 1606
5205.65 1665
5206.33 1568
5207.01 1587
5207.69 1527
5208.37 1608
5209.05 1546
5209.73 1734
5210.41 1724
5211.09 1758
5211.78 1720
5212.46 1792
5213.14 1703
5213.82 1750
5214.50 1722
5215.18 1639
5215.86 1560
5216.54 1755
5217.22 1644
5217.91 1752
5218.59 1847
5219.27 1748
5219.95 1909
5220.63 1885
5221.31 1762
5222.00 1871
5222.68 1795
5223.36 1752
5224.04 1905
5224.72 1806
5225.40 1692
5226.09 1644
5226.77 1676
5227.45 1715
5228.13 1776
5228.81 1637
5229.50 1667
5230.18 1664
5230.86 1670
5231.54 1771
5232.22 1611
5232.91 1659
5233.59 1544
5234.27 1696
5234.95 1726
5235.64 1683
5236.32 1762
5237.00 1613
5237.68 1590
5238.37 1594
5239.05 1582
5239.73 1775
5240.42 1891
5241.10 1858
5241.78 1699
5242.46 1676
5243.15 1655
5243.83 1751
5244.51 1758
5245.20 1776
5245.88 1700
5246.56 1604
5247.25 1611
5247.93 1816
5248.61 1932
5249.30 1807
5249.98 1759
5250.66 1794
5251.35 1733
5252.03 1912
5252.71 1802
5253.40 1840
5254.08 1844
5254.77 1926
5255.45 1773
5256.13 1711
5256.82 1689
5257.50 1551
5258.18 1625
5258.87 1650
5259.55 1659
5260.24 1780
5260.92 1770
5261.61 1809
5262.29 1679
5262.97 1691
5263.66 1759
5264.34 1752
5265.03 1896
5265.71 1863
5266.40 1821
5267.08 1874
5267.76 1847
5268.45 1834
5269.13 1738
5269.82 1888
5270.50 1806
5271.19 1920
5271.87 1623
5272.56 1734
5273.24 1606
5273.93 1649
5274.61 1652
5275.30 1575
5275.98 1603
5276.67 1704
5277.35 1567
5278.04 1652
5278.72 1565
5279.41 1562
5280.10 1652
5280.78 1703
5281.47 1740
5282.15 1755
5282.84 1721
5283.52 1778
5284.21 1753
5284.89 1804
5285.58 1796
5286.27 1765
5286.95 1602
5287.64 1610
5288.32 1521
5289.01 1739
5289.70 1618
5290.38 1654
5291.07 1578
5291.75 1757
5292.44 1756
5293.13 1737
5293.81 1695
5294.50 1590
5295.19 1689
5295.87 1705
5296.56 1565
5297.24 1685
5297.93 1639
5298.62 1586
5299.30 1668
5299.99 1730
5300.68 1657
5301.36 1617
5302.05 1856
5302.74 1748
5303.43 1968
5304.11 1808
5304.80 1821
5305.49 1688
5306.17 1724
5306.86 1649
5307.55 1639
5308.24 1709
5308.92 1834
5309.61 1861
5310.30 1779
5310.98 1750
5311.67 1879
5312.36 1966
5313.05 1652
5313.73 1697
5314.42 1723
5315.11 1619
5315.80 1677
5316.49 1777
5317.17 1679
5317.86 1625
5318.55 1799
5319.24 1876
5319.92 1960
5320.61 2128
5321.30 2198
5321.99 2088
5322.68 2013
5323.37 2044
5324.05 2131
5324.74 1877
5325.43 1982
5326.12 1803
5326.81 1762
5327.50 1578
5328.18 1545
5328.87 1783
5329.56 1844
5330.25 1622
5330.94 1700
5331.63 1678
5332.32 1623
5333.01 1554
5333.69 1629
5334.38 1558
5335.07 1570
5335.76 1716
5336.45 1794
5337.14 1748
5337.83 1757
5338.52 1859
5339.21 1726
5339.90 1673
5340.59 1613
5341.27 1720
5341.96 1701
5342.65 1488
5343.34 1583
5344.03 1629
5344.72 1728
5345.41 1723
5346.10 1588
5346.79 1580
5347.48 1583
5348.17 1634
5348.86 1852
5349.55 1937
5350.24 2012
5350.93 1958
5351.62 1921
5352.31 1845
5353.00 1888
5353.69 1839
5354.38 1900
5355.07 1879
5355.76 1782
5356.45 1632
5357.14 1732
5357.83 1673
5358.52 1612
5359.21 1666
5359.90 1567
5360.60 1615
5361.29 1795
5361.98 1684
5362.67 1765
5363.36 1732
5364.05 1586
5364.74 1733
5365.43 1615
5366.12 1573
5366.81 1680
5367.50 1627
5368.19 1555
5368.89 1534
5369.58 1639
5370.27 1641
5370.96 1536
5371.65 1646
5372.34 1655
5373.03 1578
5373.73 1718
5374.42 1598
5375.11 1563
5375.80 1556
5376.49 1570
5377.18 1455
5377.87 1538
5378.57 1501
5379.26 1536
5379.95 1527
5380.64 1509
5381.33 1652
5382.03 1620
5382.72 1617
5383.41 1584
5384.10 1511
5384.79 1560
5385.49 1650
5386.18 1506
5386.87 1541
5387.56 1580
5388.26 1551
5388.95 1722
5389.64 1676
5390.33 1798
5391.03 1750
5391.72 1815
5392.41 1849
5393.10 1813
5393.80 1602
5394.49 1649
5395.18 1727
5395.88 1603
5396.57 1594
5397.26 1617
5397.95 1666
5398.65 1560
5399.34 1558
5400.03 1428
5400.73 1433
5401.42 1573
5402.11 1619
5402.81 1643
5403.50 1492
5404.19 1643
5404.89 1585
5405.58 1626
5406.27 1714
5406.97 1638
5407.66 1582
5408.36 1633
5409.05 1562
5409.74 1637
5410.44 1564
5411.13 1674
5411.82 1652
5412.52 1736
5413.21 1607
5413.91 1587
5414.60 1658
5415.29 1453
5415.99 1615
5416.68 1525
5417.38 1547
5418.07 1662
5418.77 1675
5419.46 1684
5420.15 1688
5420.85 1682
5421.54 1747
5422.24 1728
5422.93 1662
5423.63 1599
5424.32 1666
5425.02 1650
5425.71 1792
5426.41 1732
5427.10 1709
5427.80 1752
5428.49 1663
5429.19 1684
5429.88 1714
5430.58 1671
5431.27 1630
5431.97 1709
5432.66 1749
5433.36 1619
5434.05 1741
5434.75 1806
5435.44 1665
5436.14 1558
5436.83 1649
5437.53 1809
5438.23 1940
5438.92 1947
5439.62 1877
5440.31 1908
5441.01 1796
5441.70 1712
5442.40 1902
5443.10 1715
5443.79 1729
5444.49 1913
5445.18 1897
5445.88 1858
5446.58 1968
5447.27 2054
5447.97 2192
5448.67 2358
5449.36 2365
5450.06 2344
5450.75 2391
5451.45 2281
5452.15 2125
5452.84 2059
5453.54 2102
5454.24 2110
5454.93 2006
5455.63 2056
5456.33 1931
5457.02 1916
5457.72 1856
5458.42 2041
5459.11 2081
5459.81 1973
5460.51 1972
5461.21 2004
5461.90 2132
5462.60 2423
5463.30 2232
5463.99 2362
5464.69 2393
5465.39 2279
5466.09 2271
5466.78 2350
5467.48 2335
5468.18 2168
5468.88 2116
5469.57 2424
5470.27 2313
5470.97 2264
5471.67 2157
5472.37 2353
5473.06 2344
5473.76 2244
5474.46 2295
5475.16 2576
5475.85 2532
5476.55 2441
5477.25 2458
5477.95 2657
5478.65 2833
5479.35 2936
5480.04 3402
5480.74 3681
5481.44 3677
5482.14 3918
5482.84 3888
5483.54 3719
5484.23 3564
5484.93 3356
5485.63 3048
5486.33 3065
5487.03 2993
5487.73 3147
5488.43 2984
5489.13 2723
5489.82 2755
5490.52 2859
5491.22 2767
5491.92 2846
5492.62 2883
5493.32 2965
5494.02 3048
5494.72 3052
5495.42 3183
5496.12 3200
5496.82 3073
5497.52 3253
5498.21 3549
5498.91 3690
5499.61 4000
5500.31 4755
5501.01 5338
5501.71 5990
5502.41 6602
5503.11 6456
5503.81 6187
5504.51 5384
5505.21 4768
5505.91 4155
5506.61 3728
5507.31 3420
5508.01 3183
5508.71 2921
5509.41 3019
5510.11 2975
5510.81 2913
5511.51 2861
5512.21 2868
5512.91 2802
5513.61 2576
5514.31 2606
5515.01 2654
5515.72 2614
5516.42 2686
5517.12 2794
5517.82 2681
5518.52 2562
5519.22 2535
5519.92 2647
5520.62 2587
5521.32 2369
5522.02 2211
5522.72 2340
5523.42 2215
5524.13 1966
5524.83 2230
5525.53 2137
5526.23 2289
5526.93 2252
5527.63 2286
5528.33 2078
5529.03 2116
5529.74 2101
5530.44 2024
5531.14 2159
5531.84 2200
5532.54 2038
5533.24 2144
5533.95 1962
5534.65 2007
5535.35 1851
5536.05 1960
5536.75 1969
5537.45 1965
5538.16 1957
5538.86 1942
5539.56 1944
5540.26 1997
5540.96 2005
5541.67 1925
5542.37 1960
5543.07 1939
5543.77 1866
5544.48 1894
5545.18 1926
5545.88 1951
5546.58 1927
5547.29 1986
5547.99 1919
5548.69 1917
5549.39 1847
5550.10 1946
5550.80 1874
5551.50 1898
5552.21 1756
5552.91 1777
5553.61 1659
5554.31 1746
5555.02 1864
5555.72 1845
5556.42 1772
5557.13 1721
5557.83 1732
5558.53 1714
5559.24 1616
5559.94 1605
5560.64 1796
5561.35 1736
5562.05 1850
5562.75 1819
5563.46 1674
5564.16 1746
5564.86 1816
5565.57 1687
5566.27 1728
5566.98 1870
5567.68 1801
5568.38 1689
5569.09 1690
5569.79 1861
5570.50 1728
5571.20 1727
5571.90 1724
5572.61 1657
5573.31 1684
5574.02 1690
5574.72 1769
5575.42 1837
5576.13 1713
5576.83 1862
5577.54 1806
5578.24 1767
5578.95 1774
5579.65 1859
5580.36 1791
5581.06 1722
5581.77 1780
5582.47 1673
5583.18 1725
5583.88 1785
5584.59 1743
5585.29 1672
5586.00 1629
5586.70 1755
5587.41 1582
5588.11 1720
5588.82 1704
5589.52 1597
5590.23 1617
5590.93 1688
5591.64 1605
5592.34 1625
5593.05 1685
5593.75 1594
5594.46 1646
5595.16 1523
5595.87 1656
5596.58 1604
5597.28 1614
5597.99 1753
5598.69 1683
5599.40 1576
5600.10 1529
5600.81 1531
5601.52 1563
5602.22 1633
5602.93 1605
5603.64 1586
5604.34 1524
5605.05 1528
5605.75 1763
5606.46 1619
5607.17 1600
5607.87 1370
5608.58 1485
5609.29 1642
5609.99 1581
5610.70 1492
5611.41 1671
5612.11 1759
5612.82 1699
5613.53 1588
5614.23 1580
5614.94 1611
5615.65 1649
5616.35 1608
5617.06 1601
5617.77 1623
5618.47 1623
5619.18 1651
5619.89 1529
5620.60 1648
5621.30 1525
5622.01 1508
5622.72 1473
5623.42 1509
5624.13 1517
5624.84 1613
5625.55 1698
5626.25 1633
5626.96 1592
5627.67 1610
5628.38 1564
5629.09 1670
5629.79 1701
5630.50 1579
5631.21 1511
5631.92 1671
5632.62 1623
5633.33 1719
5634.04 1676
5634.75 1698
5635.46 1615
5636.16 1640
5636.87 1634
5637.58 1744
5638.29 1683
5639.00 1779
5639.71 1829
5640.41 1743
5641.12 1735
5641.83 1688
5642.54 1678
5643.25 1606
5643.96 1696
5644.67 1588
5645.38 1717
5646.08 1776
5646.79 1742
5647.50 1720
5648.21 1683
5648.92 1754
5649.63 1706
5650.34 1768
5651.05 1859
5651.76 1748
5652.47 1757
5653.17 1714
5653.88 1787
5654.59 1936
5655.30 1871
5656.01 1755
5656.72 1752
5657.43 2117
5658.14 2320
5658.85 2352
5659.56 2275
5660.27 2467
5660.98 2493
5661.69 2260
5662.40 2055
5663.11 1947
5663.82 2009
5664.53 1807
5665.24 1699
5665.95 1678
5666.66 1772
5667.37 1821
5668.08 1758
5668.79 1736
5669.50 1675
5670.21 1590
5670.92 1703
5671.63 1737
5672.34 1790
5673.05 1624
5673.76 1653
5674.47 1701
5675.18 1757
5675.89 1673
5676.60 1494
5677.31 1635
5678.03 1603
5678.74 1710
5679.45 1631
5680.16 1646
5680.87 1592
5681.58 1704
5682.29 1647
5683.00 1616
5683.71 1707
5684.42 1759
5685.14 1766
5685.85 1539
5686.56 1696
5687.27 1790
5687.98 1718
5688.69 1702
5689.40 1647
5690.12 1788
5690.83 1666
5691.54 1712
5692.25 1578
5692.96 1604
5693.67 1599
5694.39 1612
5695.10 1635
5695.81 1669
5696.52 1576
5697.23 1486
5697.95 1552
5698.66 1464
5699.37 1541
5700.08 1606
5700.79 1587
5701.51 1533
5702.22 1543
5702.93 1429
5703.64 1507
5704.36 1598
5705.07 1489
5705.78 1490
5706.49 1604
5707.21 1566
5707.92 1497
5708.63 1450
5709.35 1430
5710.06 1422
5710.77 1509
5711.48 1562
5712.20 1622
5712.91 1544
5713.62 1557
5714.34 1486
5715.05 1530
5715.76 1494
5716.48 1442
5717.19 1557
5717.90 1550
5718.61 1462
5719.33 1476
5720.04 1495
5720.76 1473
5721.47 1579
5722.18 1523
5722.90 1378
5723.61 1511
5724.32 1463
5725.04 1519
5725.75 1510
5726.46 1542
5727.18 1515
5727.89 1507
5728.61 1552
5729.32 1585
5730.03 1542
5730.75 1637
5731.46 1580
5732.18 1507
5732.89 1515
5733.61 1487
5734.32 1504
5735.03 1673
5735.75 1559
5736.46 1624
5737.18 1644
5737.89 1556
5738.61 1439
5739.32 1496
5740.04 1499
5740.75 1606
5741.47 1536
5742.18 1469
5742.89 1401
5743.61 1439
5744.32 1464
5745.04 1501
5745.75 1385
5746.47 1349
5747.19 1484
5747.90 1482
5748.62 1337
5749.33 1482
5750.05 1409
5750.76 1525
5751.48 1525
5752.19 1548
5752.91 1398
5753.62 1444
5754.34 1533
5755.05 1473
5755.77 1463
5756.49 1524
5757.20 1469
5757.92 1444
5758.63 1457
5759.35 1466
5760.06 1445
5760.78 1450
5761.50 1406
5762.21 1291
5762.93 1357
5763.65 1475
5764.36 1440
5765.08 1419
5765.79 1487
5766.51 1338
5767.23 1494
5767.94 1502
5768.66 1406
5769.38 1402
5770.09 1378
5770.81 1462
5771.53 1484
5772.24 1499
5772.96 1497
5773.68 1375
5774.39 1601
5775.11 1549
5775.83 1539
5776.54 1532
5777.26 1452
5777.98 1569
5778.69 1476
5779.41 1409
5780.13 1446
5780.85 1585
5781.56 1477
5782.28 1534
5783.00 1595
5783.72 1511
5784.43 1495
5785.15 1479
5785.87 1535
5786.59 1568
5787.30 1468
5788.02 1507
5788.74 1542
5789.46 1417
5790.17 1473
5790.89 1444
5791.61 1515
5792.33 1407
5793.05 1414
5793.76 1477
5794.48 1669
5795.20 1579
5795.92 1575
5796.64 1535
5797.35 1496
5798.07 1474
5798.79 1519
5799.51 1499
5800.23 1529
5800.95 1586
5801.66 1675
5802.38 1759
5803.10 1867
5803.82 1954
5804.54 2101
5805.26 2097
5805.98 2016
5806.70 1920
5807.41 1841
5808.13 1671
5808.85 1688
5809.57 1590
5810.29 1738
5811.01 1537
5811.73 1603
5812.45 1633
5813.17 1620
5813.89 1634
5814.61 1542
5815.32 1624
5816.04 1628
5816.76 1693
5817.48 1625
5818.20 1653
5818.92 1634
5819.64 1552
5820.36 1667
5821.08 1697
5821.80 1654
5822.52 1659
5823.24 1604
5823.96 1543
5824.68 1445
5825.40 1571
5826.12 1615
5826.84 1517
5827.56 1715
5828.28 1611
5829.00 1524
5829.72 1580
5830.44 1585
5831.16 1567
5831.88 1738
5832.60 1686
5833.32 1560
5834.04 1651
5834.76 1658
5835.48 1685
5836.21 1630
5836.93 1586
5837.65 1643
5838.37 1628
5839.09 1626
5839.81 1664
5840.53 1521
5841.25 1673
5841.97 1693
5842.69 1592
5843.41 1591
5844.14 1551
5844.86 1626
5845.58 1512
5846.30 1497
5847.02 1593
5847.74 1606
5848.46 1640
5849.18 1741
5849.91 1703
5850.63 1714
5851.35 1642
5852.07 1569
5852.79 1491
5853.51 1667
5854.24 1690
5854.96 1715
5855.68 1708
5856.40 1781
5857.12 1710
5857.85 1646
5858.57 1646
5859.29 1626
5860.01 1547
5860.73 1709
5861.46 1630
5862.18 1626
5862.90 1592
5863.62 1637
5864.35 1656
5865.07 1633
5865.79 1683
5866.51 1721
5867.24 1749
5867.96 1745
5868.68 1748
5869.40 1609
5870.13 1757
5870.85 1873
5871.57 1738
5872.29 1687
5873.02 1728
5873.74 1736
5874.46 1855
5875.19 1685
5875.91 1625
5876.63 1572
5877.36 1733
5878.08 1695
5878.80 1765
5879.53 1685
5880.25 1582
5880.97 1716
5881.70 1766
5882.42 1816
5883.14 1751
5883.87 1740
5884.59 1857
5885.31 1986
5886.04 1815
5886.76 1870
5887.49 1962
5888.21 1803
5888.93 1768
5889.66 1859
5890.38 1709
5891.11 1780
5891.83 1676
5892.55 1703
5893.28 1671
5894.00 1759
5894.73 1706
5895.45 1748
5896.17 1774
5896.90 1752
5897.62 1746
5898.35 1783
5899.07 1713
5899.80 1646
5900.52 1774
5901.25 1760
5901.97 1895
5902.70 1871
5903.42 1846
5904.15 1808
5904.87 1823
5905.60 1819
5906.32 1891
5907.05 1933
5907.77 1862
5908.50 1919
5909.22 1793
5909.95 1859
5910.67 1970
5911.40 2042
5912.12 2096
5912.85 2114
5913.57 1945
5914.30 1977
5915.02 2108
5915.75 2114
5916.47 2017
5917.20 1998
5917.93 1929
5918.65 2034
5919.38 2007
5920.10 2103
5920.83 2086
5921.55 2097
5922.28 2016
5923.01 2023
5923.73 2192
5924.46 2126
5925.18 2117
5925.91 2050
5926.64 2205
5927.36 2188
5928.09 2241
5928.82 2290
5929.54 2257
5930.27 2159
5931.00 2118
5931.72 2180
5932.45 2296
5933.18 2518
5933.90 2630
5934.63 2596
5935.36 2433
5936.08 2426
5936.81 2467
5937.54 2498
5938.26 2585
5938.99 2781
5939.72 2896
5940.44 2870
5941.17 2797
5941.90 2971
5942.63 2876
5943.35 2951
5944.08 3117
5944.81 3051
5945.53 3164
5946.26 3095
5946.99 3024
5947.72 3246
5948.44 3146
5949.17 3174
5949.90 3555
5950.63 3593
5951.36 3875
5952.08 3907
5952.81 4048
5953.54 4476
5954.27 4506
5954.99 4583
5955.72 4530
5956.45 4150
5957.18 4045
5957.91 4085
5958.63 4069
5959.36 4095
5960.09 4019
5960.82 4228
5961.55 4106
5962.28 4112
5963.00 4207
5963.73 4246
5964.46 4198
5965.19 4445
5965.92 5023
5966.65 5104
5967.38 5788
5968.11 6634
5968.83 6520
5969.56 6548
5970.29 6404
5971.02 5983
5971.75 5733
5972.48 5460
5973.21 5107
5973.94 5005
5974.67 5116
5975.40 5087
5976.12 5280
5976.85 5015
5977.58 5165
5978.31 5322
5979.04 5383
5979.77 5536
5980.50 5761
5981.23 5772
5981.96 5940
5982.69 6056
5983.42 6261
5984.15 6103
5984.88 6288
5985.61 6125
5986.34 5898
5987.07 6166
5987.80 6037
5988.53 5999
5989.26 6281
5989.99 6105
5990.72 6037
5991.45 6239
5992.18 6096
5992.91 6127
5993.64 6178
5994.37 6348
5995.10 6474
5995.83 6499
5996.56 6658
5997.29 6938
5998.02 6890
5998.75 6712
5999.48 6854
6000.21 6948
6000.95 6870
6001.68 6638
6002.41 6529
6003.14 6364
6003.87 6167
6004.60 6125
6005.33 6156
6006.06 5997
6006.79 6089
6007.52 6325
6008.26 6497
6008.99 7134
6009.72 7917
6010.45 9123
6011.18 10732
6011.91 12187
6012.64 14351
6013.38 16542
6014.11 17807
6014.84 19110
6015.57 19606
6016.30 19535
6017.03 18038
6017.77 16219
6018.50 14728
6019.23 13339
6019.96 11329
6020.69 9521
6021.42 8186
6022.16 7513
6022.89 6472
6023.62 6090
6024.35 5465
6025.09 5423
6025.82 5206
6026.55 4911
6027.28 4885
6028.02 4757
6028.75 4721
6029.48 4450
6030.21 4593
6030.95 4611
6031.68 4531
6032.41 4248
6033.14 4336
6033.88 4183
6034.61 4266
6035.34 4310
6036.07 4392
6036.81 4218
6037.54 4117
6038.27 4262
6039.01 4608
6039.74 4456
6040.47 4188
6041.21 4437
6041.94 4683
6042.67 4766
6043.41 4811
6044.14 4753
6044.87 4970
6045.61 5025
6046.34 5077
6047.07 5127
6047.81 5270
6048.54 5135
6049.27 5422
6050.01 5316
6050.74 5791
6051.48 6164
6052.21 6488
6052.94 6865
6053.68 7353
6054.41 7694
6055.15 7758
6055.88 7154
6056.61 7001
6057.35 6550
6058.08 6047
6058.82 5688
6059.55 5414
6060.29 5306
6061.02 5030
6061.75 5090
6062.49 4970
6063.22 4897
6063.96 4771
6064.69 4777
6065.43 4748
6066.16 4758
6066.90 4609
6067.63 4467
6068.37 4568
6069.10 4744
6069.84 4586
6070.57 4545
6071.31 4646
6072.04 4466
6072.78 4346
6073.51 4377
6074.25 4134
6074.98 4086
6075.72 4065
6076.45 4008
6077.19 4035
6077.92 4046
6078.66 4091
6079.39 4075
6080.13 4175
6080.87 3983
6081.60 3914
6082.34 3917
6083.07 3768
6083.81 3814
6084.54 3776
6085.28 3759
6086.02 3644
6086.75 3790
6087.49 3755
6088.22 3599
6088.96 3700
6089.70 4006
6090.43 4079
6091.17 4253
6091.91 4126
6092.64 4352
6093.38 4409
6094.11 4279
6094.85 4349
6095.59 4218
6096.32 4077
6097.06 4017
6097.80 3862
6098.53 3836
6099.27 3743
6100.01 3663
6100.74 3470
6101.48 3395
6102.22 3418
6102.96 3297
6103.69 3282
6104.43 3429
6105.17 3249
6105.90 3166
6106.64 3145
6107.38 3084
6108.12 3162
6108.85 3357
6109.59 3242
6110.33 3292
6111.06 3271
6111.80 3242
6112.54 3221
6113.28 3288
6114.01 3390
6114.75 3244
6115.49 3194
6116.23 3390
6116.97 3376
6117.70 3230
6118.44 3286
6119.18 3203
6119.92 3328
6120.66 3251
6121.39 3302
6122.13 3481
6122.87 3435
6123.61 3308
6124.35 3234
6125.08 3609
6125.82 3608
6126.56 3573
6127.30 3558
6128.04 3519
6128.78 3504
6129.52 3641
6130.25 3717
6130.99 3733
6131.73 3682
6132.47 3728
6133.21 3687
6133.95 3648
6134.69 3699
6135.43 3893
6136.16 3811
6136.90 3692
6137.64 3699
6138.38 3873
6139.12 3899
6139.86 3748
6140.60 3853
6141.34 3817
6142.08 3778
6142.82 3673
6143.56 3880
6144.30 3969
6145.04 3750
6145.77 3694
6146.51 3623
6147.25 3876
6147.99 3913
6148.73 3806
6149.47 3856
6150.21 4122
6150.95 3930
6151.69 3981
6152.43 4182
6153.17 4195
6153.91 4270
6154.65 4542
6155.39 4370
6156.13 4149
6156.87 4191
6157.61 4212
6158.35 4392
6159.09 4476
6159.83 4383
6160.58 4552
6161.32 4703
6162.06 4662
6162.80 4782
6163.54 5144
6164.28 5113
6165.02 5498
6165.76 5842
6166.50 6214
6167.24 6663
6167.98 6828
6168.72 7068
6169.46 7257
6170.20 7189
6170.95 6792
6171.69 6664
6172.43 6680
6173.17 6316
6173.91 6145
6174.65 6064
6175.39 6063
6176.13 6053
6176.88 5873
6177.62 5924
6178.36 5808
6179.10 5734
6179.84 5927
6180.58 5889
6181.33 5909
6182.07 5934
6182.81 6181
6183.55 6166
6184.29 6230
6185.03 6389
6185.78 6608
6186.52 6454
6187.26 6773
6188.00 6659
6188.74 6653
6189.49 6825
6190.23 7121
6190.97 7393
6191.71 7441
6192.46 7670
6193.20 8066
6193.94 8376
6194.68 8565
6195.43 8868
6196.17 8750
6196.91 8422
6197.65 8713
6198.40 8516
6199.14 8190
6199.88 8466
6200.62 8486
6201.37 8288
6202.11 8209
6202.85 8502
6203.60 8822
6204.34 9233
6205.08 9636
6205.83 10858
6206.57 12951
6207.31 16577
6208.06 21228
6208.80 25440
6209.54 28454
6210.29 31240
6211.03 32710
6211.77 33246
6212.52 32611
6213.26 31309
6214.00 29207
6214.75 25930
6215.49 22243
6216.23 18774
6216.98 15548
6217.72 13182
6218.47 10813
6219.21 9456
6219.95 8728
6220.70 7874
6221.44 7440
6222.19 7361
6222.93 7716
6223.67 7711
6224.42 7825
6225.16 8623
6225.91 9008
6226.65 9290
6227.40 8941
6228.14 8452
6228.89 7910
6229.63 7230
6230.37 6584
6231.12 6126
6231.86 5774
6232.61 5506
6233.35 5352
6234.10 5179
6234.84 4947
6235.59 4857
6236.33 5035
6237.08 5271
6237.82 5491
6238.57 5503
6239.31 5671
6240.06 5918
6240.80 6587
6241.55 6805
6242.29 6750
6243.04 6697
6243.79 6398
6244.53 5956
6245.28 6025
6246.02 6240
6246.77 6235
6247.51 6599
6248.26 6783
6249.00 6865
6249.75 6853
6250.50 6680
6251.24 6552
6251.99 6228
6252.73 6037
6253.48 5871
6254.23 5602
6254.97 5460
6255.72 5407
6256.46 5416
6257.21 5531
6257.96 5426
6258.70 5440
6259.45 5429
6260.20 5248
6260.94 5319
6261.69 5172
6262.44 5229
6263.18 5030
6263.93 5129
6264.68 4954
6265.42 4782
6266.17 4853
6266.92 4691
6267.66 4685
6268.41 4696
6269.16 4659
6269.90 4744
6270.65 4932
6271.40 4731
6272.14 4762
6272.89 4500
6273.64 4774
6274.39 4813
6275.13 4609
6275.88 4590
6276.63 4591
6277.38 4614
6278.12 4627
6278.87 4745
6279.62 4729
6280.37 4799
6281.11 4713
6281.86 4795
6282.61 4619
6283.36 4469
6284.10 4374
6284.85 4276
6285.60 4134
6286.35 4218
6287.10 4156
6287.84 4062
6288.59 4121
6289.34 4042
6290.09 3905
6290.84 3830
6291.59 3758
6292.33 3753
6293.08 3627
6293.83 3675
6294.58 3697
6295.33 3651
6296.08 3547
6296.82 3506
6297.57 3447
6298.32 3375
6299.07 3474
6299.82 3684
6300.57 3502
6301.32 3419
6302.07 3432
6302.81 3489
6303.56 3363
6304.31 3416
6305.06 3250
6305.81 3499
6306.56 3370
6307.31 3418
6308.06 3359
6308.81 3275
6309.56 3324
6310.31 3497
6311.06 3523
6311.81 3613
6312.56 3715
6313.30 3648
6314.05 3767
6314.80 3808
6315.55 3800
6316.30 3919
6317.05 4016
6317.80 4216
6318.55 4183
6319.30 4060
6320.05 3821
6320.80 3835
6321.55 3762
6322.30 3444
6323.05 3509
6323.80 3458
6324.55 3435
6325.30 3251
6326.05 3048
6326.80 3036
6327.56 2937
6328.31 2911
6329.06 2768
6329.81 2837
6330.56 2745
6331.31 2708
6332.06 2640
6332.81 2673
6333.56 2847
6334.31 2609
6335.06 2736
6335.81 2789
6336.56 2781
6337.31 2706
6338.07 2647
6338.82 2701
6339.57 2761
6340.32 2796
6341.07 2678
6341.82 2771
6342.57 2669
6343.32 2605
6344.08 2613
6344.83 2675
6345.58 2677
6346.33 2714
6347.08 2660
6347.83 2733
6348.58 2896
6349.34 3026
6350.09 3012
6350.84 2975
6351.59 2990
6352.34 3014
6353.10 3272
6353.85 3290
6354.60 3091
6355.35 3239
6356.10 3071
6356.86 3143
6357.61 3132
6358.36 3049
6359.11 2924
6359.87 2760
6360.62 2807
6361.37 2804
6362.12 2621
6362.87 2669
6363.63 2552
6364.38 2484
6365.13 2512
6365.89 2503
6366.64 2421
6367.39 2527
6368.14 2632
6368.90 2609
6369.65 2551
6370.40 2497
6371.16 2537
6371.91 2530
6372.66 2618
6373.41 2511
6374.17 2581
6374.92 2698
6375.67 2751
6376.43 2670
6377.18 2687
6377.93 2619
6378.69 2713
6379.44 2639
6380.19 2507
6380.95 2571
6381.70 2667
6382.46 2720
6383.21 2761
6383.96 2641
6384.72 2574
6385.47 2601
6386.22 2452
6386.98 2465
6387.73 2532
6388.49 2380
6389.24 2465
6389.99 2279
6390.75 2436
6391.50 2485
6392.26 2443
6393.01 2589
6393.77 2562
6394.52 2433
6395.28 2495
6396.03 2412
6396.78 2402
6397.54 2530
6398.29 2619
6399.05 2409
6399.80 2392
6400.56 2448
6401.31 2504
6402.07 2417
6402.82 2397
6403.58 2416
6404.33 2315
6405.09 2322
6405.84 2551
6406.60 2508
6407.35 2266
6408.11 2495
6408.86 2474
6409.62 2538
6410.37 2652
6411.13 2562
6411.88 2793
6412.64 2661
6413.39 2606
6414.15 2595
6414.91 2496
6415.66 2425
6416.42 2462
6417.17 2414
6417.93 2460
6418.68 2561
6419.44 2583
6420.20 2621
6420.95 2629
6421.71 2573
6422.46 2539
6423.22 2420
6423.98 2517
6424.73 2487
6425.49 2480
6426.24 2397
6427.00 2344
6427.76 2272
6428.51 2281
6429.27 2400
6430.03 2442
6430.78 2344
6431.54 2392
6432.30 2407
6433.05 2474
6433.81 2441
6434.57 2437
6435.32 2558
6436.08 2695
6436.84 2573
6437.59 2668
6438.35 2589
6439.11 2538
6439.87 2532
6440.62 2393
6441.38 2616
6442.14 2562
6442.89 2515
6443.65 2425
6444.41 2571
6445.17 2667
6445.92 2694
6446.68 2601
6447.44 2566
6448.20 2456
6448.95 2586
6449.71 2646
6450.47 2599
6451.23 2582
6451.98 2686
6452.74 2777
6453.50 2525
6454.26 2674
6455.02 2864
6455.77 2781
6456.53 2692
6457.29 2760
6458.05 2719
6458.81 2839
6459.56 2922
6460.32 3026
6461.08 2986
6461.84 3007
6462.60 3047
6463.36 3076
6464.11 3182
6464.87 3062
6465.63 2956
6466.39 3001
6467.15 3185
6467.91 3081
6468.67 3177
6469.43 3208
6470.18 3432
6470.94 3306
6471.70 3090
6472.46 3239
6473.22 3343
6473.98 3434
6474.74 3640
6475.50 3513
6476.26 3552
6477.02 3618
6477.77 3473
6478.53 3703
6479.29 3739
6480.05 3873
6480.81 3973
6481.57 3788
6482.33 3822
6483.09 3933
6483.85 4117
6484.61 4150
6485.37 4076
6486.13 4078
6486.89 4133
6487.65 4389
6488.41 4215
6489.17 4128
6489.93 4225
6490.69 4424
6491.45 4632
6492.21 4706
6492.97 4959
6493.73 5393
6494.49 5472
6495.25 5552
6496.01 5599
6496.77 5706
6497.53 5720
6498.29 5914
6499.05 5819
6499.81 5750
6500.57 5601
6501.33 5838
6502.10 5690
6502.86 5648
6503.62 5664
6504.38 5736
6505.14 5804
6505.90 5753
6506.66 5890
6507.42 6112
6508.18 6130
6508.94 6318
6509.71 6544
6510.47 6721
6511.23 6765
6511.99 6842
6512.75 6992
6513.51 6927
6514.27 6747
6515.03 6921
6515.80 7049
6516.56 6955
6517.32 6950
6518.08 7270
6518.84 7625
6519.60 7486
6520.37 7903
6521.13 7834
6521.89 8134
6522.65 8306
6523.41 8428
6524.18 8706
6524.94 9145
6525.70 9680
6526.46 10314
6527.22 11100
6527.99 11737
6528.75 12429
6529.51 12748
6530.27 12827
6531.04 12901
6531.80 12819
6532.56 12600
6533.32 12507
6534.09 14571
6534.85 17211
6535.61 20834
6536.37 25455
6537.14 28273
6537.90 29988
6538.66 30856
6539.42 31120
6540.19 29777
6540.95 27718
6541.71 24849
6542.48 21412
6543.24 17336
6544.00 14693
6544.77 12359
6545.53 10536
6546.29 8814
6547.06 8003
6547.82 7476
6548.58 7072
6549.35 6542
6550.11 6356
6550.87 6417
6551.64 6243
6552.40 6167
6553.16 6176
6553.93 6217
6554.69 5937
6555.46 5704
6556.22 5575
6556.98 5312
6557.75 5398
6558.51 5451
6559.28 5354
6560.04 5274
6560.80 5299
6561.57 5394
6562.33 5589
6563.10 5771
6563.86 6290
6564.63 6356
6565.39 6519
6566.15 6788
6566.92 6883
6567.68 6723
6568.45 6637
6569.21 6629
6569.98 6537
6570.74 6436
6571.51 6426
6572.27 6348
6573.04 6687
6573.80 7176
6574.57 7731
6575.33 8015
6576.10 8146
6576.86 8140
6577.63 8132
6578.39 8328
6579.16 8114
6579.92 7751
6580.69 7376
6581.45 7259
6582.22 7344
6582.98 6957
6583.75 7056
6584.51 6968
6585.28 6689
6586.05 6792
6586.81 6805
6587.58 6749
6588.34 6775
6589.11 6679
6589.87 6717
6590.64 7041
6591.41 7220
6592.17 7979
6592.94 8387
6593.70 8699
6594.47 9998
6595.24 10964
6596.00 11444
6596.77 11461
6597.54 11526
6598.30 10984
6599.07 10265
6599.83 9419
6600.60 8942
6601.37 8391
6602.13 7568
6602.90 6859
6603.67 6532
6604.43 6293
6605.20 5995
6605.97 5781
6606.73 5534
6607.50 5645
6608.27 5479
6609.04 5412
6609.80 5385
6610.57 5371
6611.34 5419
6612.10 5368
6612.87 5510
6613.64 5463
6614.40 5483
6615.17 5480
6615.94 5460
6616.71 5101
6617.47 4910
6618.24 5037
6619.01 4949
6619.78 4845
6620.54 5022
6621.31 4773
6622.08 4551
6622.85 4680
6623.62 4701
6624.38 4544
6625.15 4418
6625.92 4537
6626.69 4572
6627.46 4411
6628.22 4370
6628.99 4334
6629.76 4442
6630.53 4532
6631.30 4554
6632.06 4556
6632.83 4891
6633.60 5294
6634.37 5686
6635.14 6053
6635.91 6118
6636.67 6245
6637.44 6319
6638.21 6133
6638.98 5823
6639.75 5617
6640.52 5165
6641.29 4874
6642.06 4688
6642.83 4656
6643.59 4438
6644.36 4425
6645.13 4286
6645.90 4277
6646.67 4321
6647.44 4284
6648.21 4159
6648.98 4236
6649.75 4049
6650.52 4094
6651.29 4203
6652.06 4344
6652.82 4201
6653.59 4183
6654.36 4022
6655.13 4107
6655.90 4208
6656.67 4070
6657.44 4186
6658.21 4082
6658.98 3946
6659.75 3890
6660.52 4034
6661.29 3901
6662.06 3841
6662.83 3811
6663.60 3792
6664.37 3892
6665.14 3879
6665.91 3626
6666.68 3717
6667.45 3874
6668.22 3724
6668.99 3550
6669.77 3602
6670.54 3803
6671.31 3883
6672.08 3845
6672.85 3793
6673.62 3893
6674.39 3815
6675.16 3833
6675.93 4071
6676.70 3947
6677.47 3981
6678.24 3900
6679.01 3819
6679.79 3836
6680.56 3900
6681.33 4033
6682.10 3958
6682.87 4005
6683.64 4307
6684.41 4482
6685.18 4358
6685.96 4789
6686.73 4824
6687.50 4875
6688.27 4640
6689.04 4443
6689.81 4225
6690.58 3892
6691.36 3717
6692.13 3897
6692.90 3861
6693.67 3764
6694.44 3485
6695.22 3624
6695.99 3605
6696.76 3507
6697.53 3272
6698.30 3342
6699.08 3287
6699.85 3424
6700.62 3495
6701.39 3480
6702.17 3397
6702.94 3382
6703.71 3423
6704.48 3369
6705.26 3345
6706.03 3236
6706.80 3284
6707.57 3508
6708.35 3578
6709.12 3461
6709.89 3505
6710.66 3505
6711.44 3382
6712.21 3418
6712.98 3355
6713.76 3450
6714.53 3268
6715.30 3077
6716.08 3037
6716.85 3008
6717.62 2905
6718.39 2957
6719.17 3003
6719.94 2996
6720.71 2878
6721.49 2856
6722.26 3035
6723.04 2966
6723.81 2958
6724.58 3100
6725.36 3148
6726.13 3059
6726.90 3018
6727.68 3029
6728.45 3137
6729.23 3026
6730.00 2976
6730.77 2940
6731.55 2923
6732.32 2872
6733.10 2927
6733.87 2945
6734.64 2941
6735.42 2954
6736.19 3019
6736.97 3305
6737.74 3353
6738.52 3049
6739.29 3210
6740.06 3140
6740.84 3189
6741.61 3213
6742.39 3164
6743.16 3261
6743.94 3184
6744.71 3179
6745.49 3232
6746.26 3259
6747.04 3391
6747.81 3446
6748.59 3439
6749.36 3494
6750.14 3515
6750.91 3802
6751.69 3927
6752.46 4256
6753.24 4678
6754.01 4502
6754.79 4632
6755.56 4740
6756.34 4566
6757.12 4140
6757.89 3983
6758.67 3716
6759.44 3371
6760.22 3398
6760.99 3357
6761.77 3133
6762.55 3207
6763.32 3209
6764.10 3230
6764.87 3186
6765.65 3105
6766.43 3071
6767.20 2914
6767.98 2983
6768.75 3224
6769.53 3013
6770.31 3083
6771.08 3053
6771.86 3190
6772.64 2932
6773.41 2812
6774.19 2861
6774.96 2845
6775.74 2953
6776.52 2951
6777.29 2760
6778.07 2764
6778.85 2723
6779.62 2816
6780.40 2864
6781.18 2818
6781.96 3003
6782.73 2973
6783.51 2922
6784.29 2749
6785.06 2690
6785.84 2698
6786.62 2767
6787.40 2769
6788.17 2682
6788.95 2700
6789.73 2562
6790.50 2631
6791.28 2603
6792.06 2666
6792.84 2693
6793.61 2651
6794.39 2682
6795.17 2625
6795.95 2710
6796.73 2544
6797.50 2615
6798.28 2532
6799.06 2520
6799.84 2558
6800.62 2754
6801.39 2720
6802.17 2555
6802.95 2647
6803.73 2674
6804.51 2732
6805.28 2721
6806.06 2767
6806.84 2725
6807.62 2955
6808.40 2813
6809.18 2833
6809.95 2731
6810.73 2752
6811.51 2799
6812.29 2602
6813.07 2565
6813.85 2834
6814.63 2768
6815.41 2716
6816.18 2629
6816.96 2590
6817.74 2732
6818.52 2732
6819.30 2747
6820.08 2902
6820.86 2819
6821.64 2686
6822.42 2655
6823.20 2629
6823.98 2552
6824.76 2587
6825.54 2596
6826.31 2713
6827.09 2727
6827.87 2816
6828.65 2826
6829.43 2644
6830.21 2695
6830.99 2808
6831.77 2800
6832.55 2716
6833.33 2797
6834.11 2677
6834.89 2727
6835.67 2838
6836.45 2703
6837.23 2654
6838.01 2685
6838.79 2686
6839.57 2580
6840.35 2625
6841.13 2569
6841.91 2650
6842.69 2711
6843.47 2596
6844.25 2720
6845.04 2702
6845.82 2704
6846.60 2690
6847.38 2645
6848.16 2729
6848.94 3132
6849.72 3756
6850.50 4370
6851.28 4864
6852.06 5170
6852.84 5412
6853.62 5507
6854.41 5456
6855.19 5083
6855.97 4723
6856.75 4265
6857.53 3843
6858.31 3504
6859.09 3545
6859.87 3191
6860.66 3194
6861.44 3085
6862.22 3023
6863.00 3051
6863.78 3071
6864.56 3088
6865.35 3068
6866.13 3058
6866.91 3171
6867.69 3308
6868.47 3337
6869.25 3305
6870.04 3644
6870.82 3502
6871.60 3473
6872.38 3363
6873.16 3225
6873.95 3140
6874.73 3072
6875.51 2996
6876.29 3213
6877.08 3235
6877.86 3088
6878.64 3393
6879.42 3381
6880.21 3583
6880.99 3610
6881.77 3677
6882.55 3753
6883.34 3825
6884.12 3737
6884.90 3860
6885.69 3841
6886.47 4056
6887.25 4407
6888.03 5264
6888.82 6124
6889.60 6717
6890.38 7026
6891.17 6996
6891.95 6535
6892.73 5905
6893.52 5460
6894.30 5152
6895.08 4734
6895.87 4355
6896.65 4153
6897.43 4242
6898.22 4142
6899.00 4077
6899.78 4182
6900.57 4233
6901.35 4139
6902.14 4183
6902.92 4124
6903.70 4346
6904.49 4127
6905.27 4087
6906.06 3925
6906.84 4213
6907.62 4154
6908.41 4086
6909.19 4106
6909.98 4062
6910.76 3853
6911.54 3941
6912.33 3781
6913.11 3809
6913.90 3561
6914.68 3454
6915.47 3567
6916.25 3510
6917.04 3601
6917.82 3736
6918.61 3604
6919.39 3649
6920.18 3823
6920.96 3755
6921.75 3604
6922.53 3585
6923.32 3579
6924.10 3612
6924.89 3743
6925.67 3791
6926.46 3805
6927.24 3827
6928.03 3944
6928.81 3816
6929.60 3884
6930.38 4109
6931.17 3857
6931.95 3935
6932.74 3791
6933.52 3820
6934.31 3756
6935.10 4099
6935.88 4114
6936.67 4086
6937.45 4016
6938.24 4063
6939.02 4373
6939.81 4444
6940.60 4751
6941.38 5010
6942.17 5388
6942.95 5558
6943.74 5841
6944.53 6225
6945.31 6281
6946.10 6476
6946.89 6477
6947.67 6395
6948.46 6652
6949.25 6421
6950.03 6373
6950.82 6350
6951.61 6014
6952.39 5862
6953.18 5610
6953.97 5693
6954.75 5685
6955.54 5474
6956.33 5553
6957.11 5506
6957.90 5602
6958.69 5621
6959.47 5615
6960.26 5511
6961.05 5569
6961.84 5781
6962.62 5715
6963.41 5888
6964.20 5807
6964.98 5899
6965.77 6134
6966.56 6194
6967.35 6467
6968.13 6702
6968.92 6964
6969.71 7419
6970.50 8029
6971.28 8404
6972.07 8471
6972.86 8306
6973.65 8497
6974.44 8481
6975.22 8278
6976.01 8264
6976.80 8136
6977.59 8336
6978.38 8143
6979.16 8306
6979.95 8514
6980.74 8809
6981.53 9312
6982.32 10475
6983.11 12461
6983.89 15394
6984.68 19512
6985.47 24177
6986.26 27777
6987.05 29863
6987.84 31287
6988.63 31191
6989.41 30451
6990.20 28192
6990.99 25851
6991.78 22485
6992.57 19013
6993.36 16140
6994.15 13368
6994.94 11263
6995.73 9490
6996.52 8378
6997.30 7546
6998.09 7234
6998.88 7207
6999.67 6791
7000.46 6476
7001.25 6686
7002.04 6844
7002.83 7060
7003.62 6916
7004.41 6807
7005.20 6755
7005.99 6442
7006.78 5678
7007.57 5309
7008.36 5085
7009.15 4825
7009.94 4476
7010.73 4412
7011.52 4579
7012.31 4917
7013.10 4916
7013.89 5178
7014.68 5548
7015.47 5619
7016.26 5528
7017.05 5438
7017.84 5362
7018.63 5146
7019.42 4887
7020.21 4897
7021.00 4820
7021.79 5107
7022.58 5210
7023.37 5550
7024.16 5818
7024.95 6011
7025.75 6295
7026.54 5925
7027.33 5899
7028.12 5794
7028.91 5484
7029.70 5338
7030.49 5174
7031.28 5012
7032.07 4656
7032.86 4361
7033.66 4312
7034.45 4224
7035.24 4184
7036.03 4484
7036.82 4389
7037.61 4211
7038.40 4140
7039.20 4406
7039.99 4343
7040.78 4433
7041.57 4669
7042.36 4615
7043.15 4712
7043.95 5016
7044.74 4910
7045.53 4766
7046.32 4871
7047.11 4794
7047.91 4860
7048.70 5081
7049.49 5483
7050.28 5990
7051.07 6062
7051.87 6437
7052.66 6778
7053.45 6555
7054.24 6272
7055.04 5907
7055.83 5380
7056.62 5092
7057.41 4976
7058.21 4679
7059.00 4572
7059.79 4506
7060.58 4520
7061.38 4554
7062.17 4507
7062.96 4568
7063.76 4602
7064.55 4771
7065.34 4720
7066.14 4513
7066.93 4488
7067.72 4125
7068.51 4152
7069.31 3930
7070.10 4059
7070.89 4000
7071.69 3956
7072.48 3842
7073.28 3812
7074.07 3661
7074.86 3669
7075.66 3496
7076.45 3482
7077.24 3559
7078.04 3293
7078.83 3272
7079.62 3481
7080.42 3395
7081.21 3426
7082.01 3346
7082.80 3268
7083.59 3379
7084.39 3420
7085.18 3263
7085.98 3142
7086.77 3116
7087.57 3095
7088.36 3060
7089.15 2906
7089.95 2993
7090.74 2916
7091.54 2939
7092.33 3093
7093.13 3000
7093.92 3093
7094.72 2999
7095.51 2973
7096.31 2913
7097.10 2883
7097.89 2769
7098.69 2891
7099.48 2925
7100.28 2766
7101.07 2737
7101.87 2863
7102.66 2809
7103.46 2833
7104.26 2719
7105.05 2628
7105.85 2573
7106.64 2481
7107.44 2518
7108.23 2637
7109.03 2516
7109.82 2445
7110.62 2482
7111.41 2354
7112.21 2457
7113.01 2368
7113.80 2444
7114.60 2584
7115.39 2647
7116.19 2487
7116.98 2512
7117.78 2597
7118.58 2547
7119.37 2547
7120.17 2466
7120.97 2386
7121.76 2341
7122.56 2403
7123.35 2415
7124.15 2377
7124.95 2281
7125.74 2476
7126.54 2243
7127.34 2261
7128.13 2383
7128.93 2399
7129.73 2542
7130.52 2545
7131.32 2606
7132.12 2634
7132.91 2686
7133.71 2613
7134.51 2728
7135.30 2522
7136.10 2459
7136.90 2427
7137.69 2337
7138.49 2416
7139.29 2347
7140.09 2172
7140.88 2228
7141.68 2161
7142.48 2156
7143.28 2197
7144.07 2288
7144.87 2175
7145.67 2228
7146.47 2247
7147.26 2204
7148.06 2106
7148.86 2172
7149.66 2091
7150.45 2302
7151.25 2125
7152.05 2006
7152.85 2080
7153.65 2007
7154.44 1977
7155.24 2065
7156.04 2261
7156.84 2323
7157.64 2204
7158.43 2258
7159.23 2333
7160.03 2313
7160.83 2351
7161.63 2305
7162.43 2193
7163.22 2075
7164.02 2045
7164.82 2078
7165.62 2038
7166.42 2012
7167.22 1947
7168.02 1901
7168.82 1967
7169.61 1851
7170.41 1920
7171.21 1950
7172.01 1968
7172.81 1953
7173.61 1852
7174.41 1857
7175.21 1918
7176.01 1907
7176.81 1826
7177.61 1721
7178.41 1818
7179.20 1725
7180.00 1741
7180.80 1864
7181.60 1847
7182.40 1789
7183.20 1831
7184.00 1925
7184.80 1911
7185.60 1777
7186.40 1769
7187.20 1894
7188.00 1836
7188.80 1891
7189.60 1832
7190.40 1873
7191.20 1780
7192.00 1771
7192.80 1788
7193.60 1731
7194.40 1689
7195.20 1645
7196.00 1754
7196.80 1679
7197.60 1647
7198.40 1789
7199.20 1808
7200.00 1773
7200.81 1754
7201.61 1851
7202.41 1773
7203.21 1802
7204.01 1803
7204.81 1733
7205.61 1718
7206.41 1821
7207.21 1782
7208.01 1752
7208.81 1676
7209.61 1759
7210.42 1764
7211.22 1707
7212.02 1690
7212.82 1675
7213.62 1655
7214.42 1651
7215.22 1617
7216.03 1665
7216.83 1652
7217.63 1649
7218.43 1662
7219.23 1755
7220.03 1753
7220.83 1625
7221.64 1732
7222.44 1792
7223.24 1632
7224.04 1604
7224.84 1702
7225.65 1736
7226.45 1614
7227.25 1716
7228.05 1780
7228.85 1787
7229.66 1759
7230.46 1708
7231.26 1711
7232.06 1732
7232.87 1711
7233.67 1755
7234.47 1768
7235.27 1733
7236.08 1662
7236.88 1696
7237.68 1734
7238.48 1652
7239.29 1631
7240.09 1575
7240.89 1663
7241.70 1671
7242.50 1662
7243.30 1759
7244.10 1811
7244.91 1801
7245.71 1715
7246.51 1681
7247.32 1777
7248.12 1748
7248.92 1714
7249.73 1784
7250.53 1680
7251.33 1707
7252.14 1692
7252.94 1769
7253.74 1803
7254.55 1712
7255.35 1691
7256.15 1871
7256.96 1914
7257.76 1920
7258.57 1806
7259.37 1911
7260.17 1868
7260.98 1929
7261.78 1955
7262.59 1971
7263.39 1916
7264.19 1909
7265.00 1912
7265.80 1877
7266.61 1930
7267.41 1827
7268.22 1735
7269.02 1855
7269.82 1889
7270.63 1750
7271.43 1827
7272.24 1775
7273.04 1874
7273.85 1829
7274.65 1906
7275.46 1772
7276.26 1884
7277.07 1893
7277.87 1832
7278.68 1946
7279.48 1935
7280.29 1963
7281.09 1989
7281.90 2101
7282.70 2190
7283.51 2381
7284.31 2644
7285.12 2854
7285.92 2993
7286.73 3155
7287.53 3077
7288.34 3009
7289.14 2790
7289.95 2693
7290.76 2598
7291.56 2271
7292.37 2154
7293.17 1952
7293.98 1880
7294.78 1962
7295.59 1869
7296.40 2000
7297.20 2027
7298.01 1918
7298.81 2042
7299.62 1897
7300.43 2009
7301.23 1891
7302.04 1852
7302.84 1871
7303.65 1863
7304.46 1940
7305.26 1985
7306.07 1897
7306.88 1876
7307.68 1980
7308.49 1984
7309.30 1940
7310.10 2035
7310.91 2029
7311.72 2029
7312.52 2139
7313.33 2168
7314.14 2199
7314.94 2072
7315.75 2017
7316.56 2219
7317.37 2473
7318.17 2653
7318.98 2902
7319.79 3305
7320.59 3437
7321.40 3459
7322.21 3431
7323.02 3359
7323.82 2915
7324.63 2691
7325.44 2683
7326.25 2437
7327.05 2419
7327.86 2367
7328.67 2316
7329.48 2128
7330.28 2145
7331.09 2162
7331.90 2062
7332.71 2044
7333.52 2076
7334.32 2070
7335.13 2221
7335.94 2228
7336.75 2119
7337.56 2271
7338.36 2123
7339.17 2091
7339.98 1992
7340.79 2135
7341.60 1923
7342.41 1994
7343.22 1916
7344.02 2006
7344.83 1960
7345.64 1870
7346.45 1869
7347.26 2005
7348.07 1961
7348.88 1787
7349.68 1832
7350.49 1762
7351.30 1837
7352.11 1758
7352.92 1794
7353.73 1851
7354.54 1795
7355.35 1705
7356.16 1838
7356.97 1864
7357.78 1876
7358.59 1732
7359.39 1621
7360.20 1676
7361.01 1665
7361.82 1675
7362.63 1643
7363.44 1859
7364.25 1692
7365.06 1633
7365.87 1594
7366.68 1646
7367.49 1580
7368.30 1636
7369.11 1718
7369.92 1768
7370.73 1731
7371.54 1656
7372.35 1616
7373.16 1609
7373.97 1658
7374.78 1683
7375.59 1617
7376.40 1618
7377.21 1635
7378.02 1648
7378.83 1655
7379.64 1650
7380.45 1685
7381.26 1706
7382.08 1721
7382.89 1651
7383.70 1712
7384.51 1778
7385.32 1632
7386.13 1656
7386.94 1696
7387.75 1590
7388.56 1592
7389.37 1602
7390.18 1560
7391.00 1560
7391.81 1523
7392.62 1584
7393.43 1603
7394.24 1645
7395.05 1558
7395.86 1639
7396.67 1615
7397.49 1539
7398.30 1483
7399.11 1531
7399.92 1589
7400.73 1526
7401.54 1542
7402.36 1603
7403.17 1542
7403.98 1677
7404.79 1586
7405.60 1436
7406.42 1490
7407.23 1515
7408.04 1537
7408.85 1548
7409.66 1558
7410.48 1440
7411.29 1444
7412.10 1437
7412.91 1533
7413.73 1503
7414.54 1497
7415.35 1599
7416.16 1466
7416.98 1593
7417.79 1530
7418.60 1441
7419.41 1468
7420.23 1575
7421.04 1610
7421.85 1472
7422.66 1503
7423.48 1610
7424.29 1564
7425.10 1557
7425.92 1445
7426.73 1426
7427.54 1582
7428.36 1648
7429.17 1603
7429.98 1469
7430.80 1463
7431.61 1570
7432.42 1675
7433.24 1628
7434.05 1706
7434.86 1678
7435.68 1638
7436.49 1602
7437.30 1594
7438.12 1532
7438.93 1452
7439.74 1526
7440.56 1675
7441.37 1632
7442.19 1608
7443.00 1588
7443.81 1538
7444.63 1522
7445.44 1556
7446.26 1543
7447.07 1500
7447.89 1505
7448.70 1498
7449.51 1397
7450.33 1406
7451.14 1459
7451.96 1454
7452.77 1529
7453.59 1568
7454.40 1519
7455.22 1434
7456.03 1429
7456.85 1514
7457.66 1452
7458.47 1453
7459.29 1405
7460.10 1535
7460.92 1566
7461.73 1542
7462.55 1489
7463.36 1502
7464.18 1520
7464.99 1584
7465.81 1687
7466.63 1592
7467.44 1605
7468.26 1577
7469.07 1653
7469.89 1592
7470.70 1598
7471.52 1631
7472.33 1529
7473.15 1440
7473.96 1526
7474.78 1526
7475.60 1494
7476.41 1498
7477.23 1515
7478.04 1470
7478.86 1486
7479.68 1601
7480.49 1591
7481.31 1587
7482.12 1505
7482.94 1448
7483.76 1584
7484.57 1563
7485.39 1382
7486.21 1454
7487.02 1453
7487.84 1353
7488.65 1519
7489.47 1481
7490.29 1418
7491.10 1446
7491.92 1471
7492.74 1408
7493.55 1480
7494.37 1516
7495.19 1421
7496.01 1390
7496.82 1461
7497.64 1465
7498.46 1423
7499.27 1356
7500.09 1397
7500.91 1448
7501.72 1363
7502.54 1448
7503.36 1422
7504.18 1347
7504.99 1407
7505.81 1504
7506.63 1440
7507.45 1358
7508.26 1423
7509.08 1487
7509.90 1393
7510.72 1454
7511.53 1472
7512.35 1416
7513.17 1338
7513.99 1391
7514.81 1337
7515.62 1430
7516.44 1347
7517.26 1362
7518.08 1437
7518.90 1401
7519.71 1499
7520.53 1463
7521.35 1310
7522.17 1278
7522.99 1434
7523.81 1363
7524.62 1417
7525.44 1302
7526.26 1364
7527.08 1386
7527.90 1479
7528.72 1443
7529.54 1425
7530.35 1502
7531.17 1365
7531.99 1465
7532.81 1484
7533.63 1436
7534.45 1407
7535.27 1472
7536.09 1387
7536.91 1377
7537.73 1376
7538.54 1302
7539.36 1336
7540.18 1350
7541.00 1377
7541.82 1348
7542.64 1343
7543.46 1446
7544.28 1417
7545.10 1415
7545.92 1464
7546.74 1426
7547.56 1453
7548.38 1380
7549.20 1364
7550.02 1394
7550.84 1395
7551.66 1283
7552.48 1341
7553.30 1358
7554.12 1382
7554.94 1345
7555.76 1363
7556.58 1374
7557.40 1435
7558.22 1512
7559.04 1483
7559.86 1387
7560.68 1409
7561.50 1440
7562.32 1435
7563.14 1501
7563.96 1456
7564.78 1491
7565.60 1484
7566.42 1423
7567.24 1495
7568.07 1483
7568.89 1385
7569.71 1314
7570.53 1370
7571.35 1422
7572.17 1385
7572.99 1379
7573.81 1440
7574.63 1382
7575.45 1381
7576.28 1301
7577.10 1459
7577.92 1396
7578.74 1444
7579.56 1441
7580.38 1446
7581.20 1488
7582.03 1453
7582.85 1596
7583.67 1454
7584.49 1489
7585.31 1439
7586.13 1457
7586.96 1479
7587.78 1544
7588.60 1591
7589.42 1611
7590.24 1451
7591.07 1452
7591.89 1444
7592.71 1487
7593.53 1641
7594.35 1492
7595.18 1474
7596.00 1534
7596.82 1556
7597.64 1527
7598.47 1537
7599.29 1645
7600.11 1579
7600.93 1495
7601.76 1676
7602.58 1623
7603.40 1677
7604.22 1790
7605.05 1837
7605.87 1776
7606.69 1773
7607.52 1753
7608.34 1872
7609.16 1848
7609.99 1640
7610.81 1630
7611.63 1724
7612.45 1793
7613.28 1647
7614.10 1720
7614.92 1847
7615.75 1784
7616.57 1806
7617.40 1934
7618.22 2150
7619.04 2139
7619.87 2202
7620.69 2267
7621.51 2319
7622.34 2255
7623.16 2092
7623.98 1891
7624.81 1959
7625.63 1741
7626.46 1756
7627.28 1789
7628.10 1816
7628.93 1872
7629.75 1874
7630.58 1951
7631.40 2023
7632.23 1917
7633.05 1938
7633.87 2179
7634.70 1991
7635.52 1896
7636.35 1868
7637.17 1922
7638.00 1977
7638.82 1678
7639.65 1582
7640.47 1660
7641.30 1547
7642.12 1672
7642.95 1543
7643.77 1450
7644.59 1531
7645.42 1503
7646.24 1506
7647.07 1497
7647.90 1466
7648.72 1554
7649.55 1528
7650.37 1558
7651.20 1547
7652.02 1567
7652.85 1616
7653.67 1611
7654.50 1613
7655.32 1486
7656.15 1526
7656.97 1488
7657.80 1473
7658.63 1431
7659.45 1486
7660.28 1468
7661.10 1504
7661.93 1416
7662.76 1378
7663.58 1455
7664.41 1480
7665.23 1458
7666.06 1473
7666.89 1404
7667.71 1474
7668.54 1420
7669.36 1421
7670.19 1382
7671.02 1404
7671.84 1406
7672.67 1399
7673.50 1449
7674.32 1390
7675.15 1370
7675.98 1461
7676.80 1433
7677.63 1367
7678.46 1370
7679.28 1289
7680.11 1406
7680.94 1319
7681.76 1403
7682.59 1397
7683.42 1334
7684.25 1302
7685.07 1479
7685.90 1556
7686.73 1434
7687.55 1432
7688.38 1345
7689.21 1432
7690.04 1392
7690.86 1351
7691.69 1381
7692.52 1358
7693.35 1327
7694.17 1417
7695.00 1370
7695.83 1376
7696.66 1426
7697.48 1320
7698.31 1390
7699.14 1390
7699.97 1443
7700.80 1577
7701.62 1483
7702.45 1491
7703.28 1484
7704.11 1436
7704.94 1425
7705.77 1560
7706.59 1535
7707.42 1459
7708.25 1529
7709.08 1461
7709.91 1479
7710.74 1405
7711.56 1335
7712.39 1385
7713.22 1392
7714.05 1394
7714.88 1324
7715.71 1337
7716.54 1382
7717.37 1400
7718.19 1382
7719.02 1426
7719.85 1302
7720.68 1283
7721.51 1325
7722.34 1388
7723.17 1406
7724.00 1402
7724.83 1326
7725.66 1312
7726.49 1314
7727.32 1377
7728.14 1311
7728.97 1265
7729.80 1215
7730.63 1207
7731.46 1432
7732.29 1326
7733.12 1276
7733.95 1353
7734.78 1325
7735.61 1406
7736.44 1385
7737.27 1323
7738.10 1329
7738.93 1247
7739.76 1315
7740.59 1431
7741.42 1387
7742.25 1276
7743.08 1353
7743.91 1432
7744.74 1289
7745.57 1289
7746.40 1370
7747.23 1543
7748.06 1485
7748.90 1659
7749.73 1647
7750.56 1555
7751.39 1718
7752.22 1552
7753.05 1481
7753.88 1482
7754.71 1435
7755.54 1443
7756.37 1440
7757.20 1395
7758.03 1356
7758.87 1350
7759.70 1378
7760.53 1325
7761.36 1328
7762.19 1341
7763.02 1439
7763.85 1430
7764.68 1288
7765.52 1361
7766.35 1345
7767.18 1469
7768.01 1512
7768.84 1649
7769.67 1539
7770.51 1449
7771.34 1459
7772.17 1410
7773.00 1395
7773.83 1377
7774.67 1396
7775.50 1375
7776.33 1406
7777.16 1390
7777.99 1414
7778.83 1373
7779.66 1380
7780.49 1365
7781.32 1364
7782.15 1352
7782.99 1390
7783.82 1396
7784.65 1459
7785.48 1544
7786.32 1420
7787.15 1405
7787.98 1505
7788.82 1383
7789.65 1344
7790.48 1476
7791.31 1435
7792.15 1440
7792.98 1371
7793.81 1404
7794.65 1422
7795.48 1431
7796.31 1449
7797.14 1521
7797.98 1522
7798.81 1485
7799.64 1428
7800.48 1452
7801.31 1390
7802.14 1452
7802.98 1477
7803.81 1537
7804.65 1531
7805.48 1637
7806.31 1730
7807.15 1702
7807.98 1594
7808.81 1659
7809.65 1639
7810.48 1706
7811.32 1685
7812.15 1705
7812.98 1739
7813.82 1848
7814.65 1832
7815.49 1973
7816.32 1971
7817.15 2009
7817.99 2069
7818.82 2079
7819.66 2235
7820.49 2218
7821.33 2096
7822.16 2011
7822.99 1882
7823.83 2009
7824.66 2029
7825.50 2130
7826.33 2067
7827.17 2163
7828.00 2283
7828.84 2331
7829.67 2394
7830.51 2230
7831.34 2128
7832.18 2033
7833.01 1884
7833.85 2029
7834.68 2113
7835.52 2162
7836.35 2151
7837.19 2312
7838.02 2225
7838.86 2064
7839.69 2103
7840.53 2017
7841.37 2018
7842.20 1899
7843.04 1894
7843.87 1810
7844.71 1812
7845.54 1776
7846.38 1754
7847.22 1775
7848.05 1768
7848.89 1690
7849.72 1931
7850.56 1959
7851.40 1903
7852.23 1831
7853.07 1777
7853.90 1835
7854.74 1749
7855.58 1759
7856.41 1783
7857.25 1820
7858.09 1871
7858.92 2096
7859.76 2001
7860.60 2034
7861.43 2029
7862.27 1967
7863.11 2007
7863.94 2182
7864.78 2055
7865.62 1879
7866.45 1817
7867.29 1888
7868.13 1853
7868.96 1917
7869.80 1873
7870.64 1886
7871.47 1881
7872.31 1904
7873.15 1816
7873.99 1877
7874.82 1938
7875.66 1992
7876.50 2043
7877.34 2214
7878.17 2364
7879.01 2390
7879.85 2573
7880.69 2882
7881.52 2784
7882.36 2675
7883.20 2818
7884.04 2688
7884.87 2622
7885.71 2371
7886.55 2377
7887.39 2432
7888.23 2308
7889.06 2106
7889.90 2099
7890.74 2080
7891.58 2089
7892.42 2203
7893.26 2167
7894.09 2150
7894.93 1972
7895.77 1965
7896.61 1971
7897.45 1846
7898.29 1868
7899.12 1829
7899.96 1778
7900.80 1776
7901.64 1754
7902.48 1676
7903.32 1779
7904.16 1789
7905.00 1595
7905.83 1668
7906.67 1657
7907.51 1662
7908.35 1576
7909.19 1462
7910.03 1635
7910.87 1619
7911.71 1640
7912.55 1580
7913.39 1524
7914.23 1585
7915.07 1738
7915.91 1731
7916.75 1680
7917.58 1718
7918.42 1778
7919.26 1801
7920.10 1827
7920.94 1836
7921.78 1752
7922.62 1766
7923.46 1733
7924.30 1600
7925.14 1553
7925.98 1551
7926.82 1590
7927.66 1544
7928.50 1491
7929.34 1580
7930.18 1549
7931.02 1489
7931.86 1444
7932.70 1405
7933.55 1514
7934.39 1607
7935.23 1542
7936.07 1562
7936.91 1556
7937.75 1625
7938.59 1541
7939.43 1485
7940.27 1525
7941.11 1455
7941.95 1498
7942.79 1499
7943.63 1467
7944.47 1457
7945.32 1473
7946.16 1481
7947.00 1593
7947.84 1625
7948.68 1621
7949.52 1476
7950.36 1528
7951.20 1625
7952.05 1663
7952.89 1580
7953.73 1677
7954.57 1777
7955.41 1785
7956.25 1714
7957.10 1771
7957.94 1774
7958.78 1767
7959.62 1811
7960.46 1748
7961.30 1799
7962.15 1682
7962.99 1793
7963.83 1790
7964.67 1681
7965.51 1751
7966.36 1871
7967.20 1922
7968.04 1886
7968.88 2080
7969.73 2110
7970.57 2140
7971.41 1906
7972.25 1717
7973.10 1760
7973.94 1752
7974.78 1614
7975.62 1694
7976.47 1668
7977.31 1735
7978.15 1618
7978.99 1470
7979.84 1451
7980.68 1506
7981.52 1439
7982.37 1378
7983.21 1483
7984.05 1440
7984.90 1408
7985.74 1500
7986.58 1466
7987.43 1455
7988.27 1464
7989.11 1393
7989.96 1421
7990.80 1340
7991.64 1284
7992.49 1401
7993.33 1335
7994.17 1345
7995.02 1408
7995.86 1320
7996.70 1404
7997.55 1356
7998.39 1327
7999.24 1384
8000.08 1329
8000.92 1304
8001.77 1347
8002.61 1292
8003.46 1296
8004.30 1248
8005.14 1281
8005.99 1213
8006.83 1254
8007.68 1315
8008.52 1374
8009.37 1407
8010.21 1346
8011.06 1301
8011.90 1251
8012.74 1293
8013.59 1350
8014.43 1259
8015.28 1251
8016.12 1182
8016.97 1276
8017.81 1280
8018.66 1231
8019.50 1275
8020.35 1268
8021.19 1301
8022.04 1231
8022.88 1216
8023.73 1196
8024.57 1199
8025.42 1286
8026.26 1298
8027.11 1179
8027.96 1247
8028.80 1216
8029.65 1215
8030.49 1127
8031.34 1160
8032.18 1213
8033.03 1226
8033.87 1328
8034.72 1219
8035.57 1226
8036.41 1211
8037.26 1238
8038.10 1181
8038.95 1164
8039.80 1275
8040.64 1343
8041.49 1301
8042.33 1263
8043.18 1204
8044.03 1272
8044.87 1215
8045.72 1137
8046.57 1152
8047.41 1249
8048.26 1260
8049.11 1152
8049.95 1118
8050.80 1160
8051.64 1244
8052.49 1201
8053.34 1208
8054.19 1238
8055.03 1272
8055.88 1320
8056.73 1174
8057.57 1231
8058.42 1166
8059.27 1128
8060.11 1096
8060.96 1232
8061.81 1214
8062.66 1215
8063.50 1215
8064.35 1258
8065.20 1291
8066.05 1134
8066.89 1166
8067.74 1183
8068.59 1169
8069.44 1125
8070.28 1150
8071.13 1196
8071.98 1174
8072.83 1110
8073.67 1181
8074.52 1195
8075.37 1230
8076.22 1131
8077.07 1149
8077.91 1040
8078.76 1052
8079.61 1131
8080.46 1157
8081.31 1142
8082.15 1117
8083.00 1166
8083.85 1116
8084.70 1090
8085.55 1102
8086.40 1165
8087.25 1135
8088.09 1106
8088.94 1121
8089.79 1085
8090.64 1143
8091.49 1111
8092.34 1084
8093.19 1094
8094.04 1145
8094.88 1061
8095.73 1059
8096.58 1066
8097.43 1172
8098.28 1094
8099.13 1108
8099.98 1142
8100.83 1110
8101.68 1068
8102.53 1162
8103.38 1194
8104.23 1240
8105.07 1229
8105.92 1193
8106.77 1180
8107.62 1111
8108.47 1102
8109.32 1100
8110.17 1153
8111.02 1259
8111.87 1237
8112.72 1246
8113.57 1210
8114.42 1170
8115.27 1193
8116.12 1140
8116.97 1223
8117.82 1227
8118.67 1261
8119.52 1280
8120.37 1259
8121.22 1272
8122.07 1202
8122.92 1278
8123.77 1237
8124.63 1211
8125.48 1279
8126.33 1259
8127.18 1207
8128.03 1175
8128.88 1167
8129.73 1208
8130.58 1146
8131.43 1180
8132.28 1190
8133.13 1167
8133.98 1271
8134.83 1194
8135.69 1261
8136.54 1304
8137.39 1242
8138.24 1268
8139.09 1222
8139.94 1259
8140.79 1266
8141.64 1205
8142.50 1262
8143.35 1226
8144.20 1343
8145.05 1335
8145.90 1358
8146.75 1358
8147.61 1395
8148.46 1261
8149.31 1312
8150.16 1296
8151.01 1372
8151.86 1492
8152.72 1314
8153.57 1305
8154.42 1386
8155.27 1498
8156.13 1676
8156.98 1566
8157.83 1564
8158.68 1655
8159.53 1560
8160.39 1496
8161.24 1479
8162.09 1400
8162.94 1309
8163.80 1255
8164.65 1300
8165.50 1308
8166.35 1352
8167.21 1370
8168.06 1367
8168.91 1295
8169.77 1335
8170.62 1258
8171.47 1215
8172.32 1202
8173.18 1212
8174.03 1335
8174.88 1267
8175.74 1248
8176.59 1268
8177.44 1285
8178.30 1246
8179.15 1281
8180.00 1300
8180.86 1163
8181.71 1150
8182.56 1213
8183.42 1169
8184.27 1243
8185.12 1262
8185.98 1215
8186.83 1261
8187.69 1301
8188.54 1245
8189.39 1109
8190.25 1177
8191.10 1203
8191.96 1145
8192.81 1146
8193.66 1188
8194.52 1148
8195.37 1242
8196.23 1140
8197.08 1117
8197.94 1119
8198.79 1207
8199.64 1310
8200.50 1181
8201.35 1180
8202.21 1180
8203.06 1166
8203.92 1160
8204.77 1177
8205.63 1074
8206.48 1136
8207.34 1175
8208.19 1175
8209.05 1229
8209.90 1258
8210.76 1189
8211.61 1165
8212.47 1144
8213.32 1109
8214.18 1121
8215.03 1209
8215.89 1190
8216.74 1170
8217.60 1169
8218.45 1173
8219.31 1217
8220.16 1156
8221.02 1143
8221.87 1206
8222.73 1200
8223.59 1129
8224.44 1118
8225.30 1172
8226.15 1169
8227.01 1208
8227.87 1245
8228.72 1141
8229.58 1189
8230.43 1142
8231.29 1149
8232.15 1181
8233.00 1250
8233.86 1223
8234.71 1229
8235.57 1229
8236.43 1151
8237.28 1149
8238.14 1098
8239.00 1158
8239.85 1158
8240.71 1194
8241.57 1156
8242.42 1115
8243.28 1226
8244.14 1090
8244.99 1180
8245.85 1181
8246.71 1160
8247.56 1128
8248.42 1117
8249.28 1207
8250.13 1111
8250.99 1160
8251.85 1088
8252.71 1143
8253.56 1134
8254.42 1132
8255.28 1108
8256.13 1111
8256.99 1141
8257.85 1165
8258.71 1120
8259.56 1113
8260.42 1170
8261.28 1194
8262.14 1144
8263.00 1092
8263.85 1185
8264.71 1208
8265.57 1147
8266.43 1199
8267.28 1178
8268.14 1162
8269.00 1223
8269.86 1231
8270.72 1253
8271.58 1226
8272.43 1237
8273.29 1289
8274.15 1242
8275.01 1148
8275.87 1173
8276.73 1171
8277.58 1162
8278.44 1155
8279.30 1165
8280.16 1240
8281.02 1212
8281.88 1138
8282.74 1098
8283.59 1127
8284.45 1172
8285.31 1176
8286.17 1245
8287.03 1207
8287.89 1223
8288.75 1236
8289.61 1215
8290.47 1196
8291.33 1215
8292.18 1215
8293.04 1305
8293.90 1334
8294.76 1395
8295.62 1445
8296.48 1526
8297.34 1426
8298.20 1326
8299.06 1265
8299.92 1432
8300.78 1363
8301.64 1260
8302.50 1326
8303.36 1337
8304.22 1249
8305.08 1237
8305.94 1297
8306.80 1345
8307.66 1259
8308.52 1156
8309.38 1217
8310.24 1127
8311.10 1213
8311.96 1203
8312.82 1265
8313.68 1250
8314.54 1216
8315.40 1242
8316.26 1253
8317.12 1350
8317.98 1354
8318.84 1291
8319.70 1265
8320.56 1186
8321.43 1224
8322.29 1264
8323.15 1166
8324.01 1188
8324.87 1096
8325.73 1170
8326.59 1178
8327.45 1177
8328.31 1152
8329.17 1120
8330.04 1181
8330.90 1264
8331.76 1145
8332.62 1158
8333.48 1222
8334.34 1167
8335.20 1168
8336.07 1142
8336.93 1129
8337.79 1112
8338.65 1112
8339.51 1121
8340.37 1139
8341.24 1098
8342.10 1186
8342.96 1247
8343.82 1206
8344.68 1193
8345.54 1276
8346.41 1239
8347.27 1246
8348.13 1265
8348.99 1178
8349.86 1195
8350.72 1243
8351.58 1209
8352.44 1183
8353.31 1210
8354.17 1225
8355.03 1221
8355.89 1290
8356.76 1216
8357.62 1130
8358.48 1214
8359.34 1252
8360.21 1256
8361.07 1287
8361.93 1276
8362.79 1193
8363.66 1160
8364.52 1192
8365.38 1141
8366.25 1168
8367.11 1162
8367.97 1132
8368.84 1165
8369.70 1172
8370.56 1208
8371.43 1112
8372.29 1191
8373.15 1296
8374.02 1239
8374.88 1182
8375.74 1234
8376.61 1181
8377.47 1189
8378.33 1208
8379.20 1150
8380.06 1215
8380.93 1150
8381.79 1152
8382.65 1146
8383.52 1198
8384.38 1196
8385.25 1193
8386.11 1151
8386.97 1144
8387.84 1176
8388.70 1224
8389.57 1192
8390.43 1179
8391.30 1123
8392.16 1157
8393.02 1165
8393.89 1198
8394.75 1222
8395.62 1173
8396.48 1268
8397.35 1203
8398.21 1207
8399.08 1180
8399.94 1141
8400.81 1135
8401.67 1277
8402.54 1242
8403.40 1283
8404.27 1233
8405.13 1187
8406.00 1194
8406.86 1212
8407.73 1188
8408.59 1246
8409.46 1280
8410.32 1278
8411.19 1334
8412.05 1375
8412.92 1374
8413.78 1344
8414.65 1244
8415.52 1274
8416.38 1252
8417.25 1253
8418.11 1292
8418.98 1298
8419.84 1293
8420.71 1343
8421.58 1283
8422.44 1281
8423.31 1351
8424.17 1360
8425.04 1372
8425.91 1413
8426.77 1444
8427.64 1380
8428.51 1414
8429.37 1516
8430.24 1511
8431.10 1522
8431.97 1521
8432.84 1482
8433.70 1635
8434.57 1495
8435.44 1558
8436.30 1494
8437.17 1480
8438.04 1540
8438.90 1654
8439.77 1691
8440.64 1689
8441.51 1763
8442.37 1754
8443.24 1845
8444.11 1966
8444.97 1944
8445.84 1825
8446.71 1931
8447.58 2112
8448.44 2003
8449.31 1965
8450.18 1913
8451.04 2003
8451.91 2054
8452.78 1944
8453.65 1936
8454.51 1932
8455.38 2050
8456.25 2069
8457.12 2041
8457.99 2047
8458.85 2131
8459.72 2140
8460.59 2166
8461.46 2214
8462.33 2217
8463.19 2158
8464.06 2038
8464.93 2044
8465.80 1977
8466.67 2123
8467.53 2405
8468.40 2862
8469.27 3247
8470.14 3856
8471.01 4056
8471.88 4661
8472.75 4908
8473.61 4761
8474.48 4415
8475.35 3849
8476.22 3516
8477.09 3116
8477.96 2741
8478.83 2439
8479.70 2096
8480.56 2039
8481.43 1816
8482.30 1751
8483.17 1670
8484.04 1705
8484.91 1727
8485.78 1793
8486.65 1765
8487.52 1722
8488.39 1584
8489.26 1593
8490.13 1652
8491.00 1636
8491.87 1583
8492.73 1575
8493.60 1524
8494.47 1457
8495.34 1448
8496.21 1411
8497.08 1465
8497.95 1527
8498.82 1447
8499.69 1565
8500.56 1649
8501.43 1718
8502.30 1636
8503.17 1582
8504.04 1563
8504.91 1447
8505.78 1521
8506.65 1665
8507.52 1721
8508.39 1779
8509.27 1908
8510.14 1825
8511.01 1734
8511.88 1722
8512.75 1749
8513.62 1741
8514.49 1630
8515.36 1641
8516.23 1689
8517.10 1592
8517.97 1616
8518.84 1550
8519.71 1594
8520.59 1608
8521.46 1628
8522.33 1574
8523.20 1590
8524.07 1544
8524.94 1533
8525.81 1545
8526.68 1580
8527.55 1650
8528.43 1636
8529.30 1729
8530.17 1671
8531.04 1604
8531.91 1767
8532.78 1720
8533.66 1746
8534.53 1771
8535.40 1795
8536.27 1721
8537.14 1751
8538.01 1660
8538.89 1732
8539.76 1720
8540.63 1728
8541.50 1762
8542.38 1738
8543.25 1648
8544.12 1678
8544.99 1744
8545.86 1830
8546.74 1757
8547.61 1884
8548.48 1920
8549.35 1941
8550.23 2097
8551.10 2155
8551.97 2180
8552.84 2202
8553.72 2271
8554.59 2298
8555.46 2380
8556.34 2350
8557.21 2297
8558.08 2107
8558.95 2012
8559.83 1958
8560.70 1839
8561.57 1908
8562.45 1789
8563.32 1755
8564.19 1632
8565.07 1687
8565.94 1601
8566.81 1569
8567.69 1517
8568.56 1597
8569.43 1621
8570.31 1581
8571.18 1553
8572.05 1577
8572.93 1598
8573.80 1586
8574.68 1532
8575.55 1529
8576.42 1453
8577.30 1492
8578.17 1512
8579.05 1508
8579.92 1601
8580.79 1485
8581.67 1605
8582.54 1682
8583.42 1606
8584.29 1574
8585.16 1599
8586.04 1725
8586.91 1565
8587.79 1557
8588.66 1550
8589.54 1520
8590.41 1498
8591.29 1611
8592.16 1593
8593.04 1663
8593.91 1690
8594.78 1731
8595.66 1657
8596.53 1675
8597.41 1632
8598.28 1626
8599.16 1687
8600.03 1564
8600.91 1582
8601.78 1700
8602.66 1785
8603.54 1671
8604.41 1660
8605.29 1730
8606.16 1698
8607.04 1655
8607.91 1686
8608.79 1687
8609.66 1739
8610.54 1687
8611.41 1762
8612.29 1787
8613.17 1742
8614.04 1714
8614.92 1748
8615.79 1750
8616.67 1769
8617.55 1772
8618.42 1820
8619.30 1852
8620.17 1858
8621.05 1884
8621.93 1909
8622.80 1946
8623.68 1920
8624.55 1915
8625.43 1874
8626.31 1867
8627.18 1956
8628.06 2010
8628.94 2072
8629.81 1890
8630.69 2157
8631.57 2211
8632.44 2094
8633.32 2166
8634.20 2227
8635.07 2109
8635.95 2198
8636.83 2282
8637.71 2209
8638.58 2299
8639.46 2281
8640.34 2275
8641.21 2310
8642.09 2309
8642.97 2383
8643.85 2357
8644.72 2511
8645.60 2446
8646.48 2464
8647.35 2599
8648.23 2575
8649.11 2559
8649.99 2682
8650.87 2671
8651.74 2847
8652.62 2775
8653.50 2785
8654.38 2813
8655.25 2903
8656.13 2794
8657.01 2777
8657.89 2933
8658.77 2827
8659.64 3006
8660.52 3123
8661.40 3107
8662.28 3173
8663.16 3112
8664.04 2936
8664.91 2924
8665.79 2884
8666.67 2915
8667.55 2949
8668.43 3238
8669.31 3321
8670.19 3360
8671.06 3624
8671.94 4016
8672.82 4479
8673.70 4957
8674.58 5483
8675.46 5871
8676.34 5964
8677.22 6120
8678.10 6061
8678.97 5818
8679.85 5400
8680.73 4875
8681.61 4659
8682.49 4346
8683.37 4182
8684.25 3910
8685.13 3550
8686.01 3676
8686.89 3749
8687.77 3812
8688.65 4052
8689.53 4294
8690.41 5029
8691.29 5828
8692.17 6877
8693.05 7976
8693.93 8867
8694.81 9284
8695.69 9073
8696.57 8710
8697.45 7762
8698.33 6878
8699.21 6179
8700.09 5341
8700.97 4853
8701.85 4200
8702.73 3637
8703.61 3392
8704.49 3174
8705.37 2957
8706.25 2833
8707.13 2708
8708.01 2699
8708.89 2657
8709.77 2579
8710.65 2464
8711.53 2436
8712.41 2413
8713.29 2435
8714.17 2461
8715.06 2234
8715.94 2266
8716.82 2260
8717.70 2174
8718.58 2128
8719.46 2181
8720.34 2237
8721.22 2198
8722.10 2267
8722.99 2246
8723.87 2375
8724.75 2263
8725.63 2355
8726.51 2233
8727.39 2135
8728.27 2274
8729.16 2176
8730.04 2311
8730.92 2348
8731.80 2449
8732.68 2467
8733.56 2345
8734.45 2428
8735.33 2406
8736.21 2362
8737.09 2268
8737.97 2120
8738.86 2084
8739.74 2065
8740.62 2019
8741.50 2018
8742.39 2058
8743.27 2030
8744.15 1955
8745.03 1994
8745.92 1926
8746.80 2098
8747.68 2105
8748.56 2082
8749.45 2116
8750.33 2025
8751.21 1955
8752.09 2018
8752.98 2077
8753.86 2074
8754.74 2081
8755.63 2138
8756.51 2177
8757.39 2197
8758.27 2202
8759.16 2166
8760.04 2153
8760.92 2236
8761.81 2199
8762.69 2209
8763.57 2213
8764.46 2197
8765.34 2152
8766.22 1999
8767.11 2086
8767.99 2111
8768.88 2119
8769.76 2194
8770.64 2211
8771.53 2169
8772.41 2209
8773.29 2158
8774.18 2135
8775.06 2109
8775.95 2099
8776.83 1963
8777.71 1953
8778.60 1874
8779.48 1904
8780.37 1950
8781.25 1827
8782.14 1765
8783.02 1802
8783.90 1812
8784.79 1840
8785.67 1825
8786.56 1799
8787.44 1776
8788.33 1731
8789.21 1696
8790.10 1719
8790.98 1732
8791.87 1594
8792.75 1620
8793.64 1670
8794.52 1654
8795.41 1738
8796.29 1684
8797.18 1674
8798.06 1751
8798.95 1699
8799.83 1543
8800.72 1553
8801.60 1653
8802.49 1648
8803.37 1589
8804.26 1582
8805.14 1603
8806.03 1747
8806.91 1722
8807.80 1653
8808.69 1672
8809.57 1619
8810.46 1564
8811.34 1573
8812.23 1531
8813.11 1571
8814.00 1560
8814.89 1550
8815.77 1445
8816.66 1525
8817.54 1569
8818.43 1462
8819.32 1574
8820.20 1556
8821.09 1538
8821.98 1442
8822.86 1492
8823.75 1476
8824.64 1435
8825.52 1539
8826.41 1586
8827.29 1394
8828.18 1463
8829.07 1563
8829.95 1444
8830.84 1477
8831.73 1380
8832.62 1388
8833.50 1364
8834.39 1383
8835.28 1478
8836.16 1463
8837.05 1492
8837.94 1417
8838.82 1338
8839.71 1385
8840.60 1352
8841.49 1420
8842.37 1379
8843.26 1354
8844.15 1334
8845.04 1358
8845.92 1330
8846.81 1353
8847.70 1361
8848.59 1355
8849.47 1344
8850.36 1324
8851.25 1245
8852.14 1328
8853.03 1355
8853.91 1359
8854.80 1285
8855.69 1288
8856.58 1321
8857.47 1358
8858.35 1307
8859.24 1194
8860.13 1225
8861.02 1248
8861.91 1171
8862.79 1244
8863.68 1267
8864.57 1264
8865.46 1317
8866.35 1251
8867.24 1248
8868.13 1242
8869.01 1190
8869.90 1193
8870.79 1160
8871.68 1213
8872.57 1164
8873.46 1148
8874.35 1165
8875.24 1053
8876.13 1067
8877.01 1050
8877.90 1102
8878.79 1164
8879.68 1147
8880.57 1120
8881.46 1090
8882.35 1118
8883.24 1271
8884.13 1213
8885.02 1203
8885.91 1137
8886.80 1176
8887.69 1159
8888.58 1193
8889.47 1157
8890.36 1228
8891.25 1231
8892.14 1173
8893.03 1110
8893.92 1092
8894.81 1136
8895.70 1044
8896.59 1197
8897.48 1176
8898.37 1081
8899.26 1083
8900.15 1120
8901.04 1177
8901.93 1111
8902.82 1023
8903.71 1112
8904.60 1208
8905.49 1076
8906.38 1056
8907.27 1194
8908.16 1233
8909.05 1102
8909.94 1098
8910.83 1123
8911.72 1077
8912.61 1123
8913.51 1131
8914.40 1144
8915.29 1173
8916.18 1071
8917.07 1071
8917.96 1110
8918.85 1143
8919.74 1164
8920.63 1111
8921.53 1063
8922.42 1084
8923.31 1094
8924.20 1134
8925.09 1089
8925.98 1030
8926.87 1046
8927.77 1103
8928.66 1060
8929.55 1033
8930.44 1001
8931.33 1046
8932.22 1068
8933.12 1120
8934.01 1123
8934.90 1138
8935.79 1115
8936.68 1046
8937.58 1100
8938.47 1098
8939.36 1079
8940.25 1046
8941.15 1047
8942.04 1068
8942.93 1077
8943.82 1049
8944.72 1017
8945.61 994
8946.50 999
8947.39 1152
8948.29 1187
8949.18 1112
8950.07 1120
8950.96 1135
8951.86 1074
8952.75 1003
8953.64 1083
8954.54 1090
8955.43 1003
8956.32 962
8957.21 1035
8958.11 1038
8959.00 1101
8959.89 1065
8960.79 1079
8961.68 1030
8962.57 971
8963.47 1015
8964.36 1114
8965.25 1045
8966.15 1020
8967.04 1106
8967.94 1153
8968.83 1092
8969.72 1061
8970.62 1130
8971.51 1133
8972.40 1049
8973.30 1071
8974.19 1056
8975.09 1019
8975.98 1068
8976.87 1106
8977.77 1095
8978.66 1122
8979.56 1152
8980.45 1137
8981.35 1130
8982.24 1095
8983.13 1058
8984.03 1119
8984.92 1065
8985.82 1066
8986.71 1079
8987.61 1046
8988.50 988
8989.40 923
8990.29 1073
8991.19 1081
8992.08 987
8992.98 986
8993.87 1082
8994.77 1039
8995.66 1034
8996.56 988
8997.45 1005
8998.35 1057
8999.24 1041
9000.14 1014
9001.03 1041
9001.93 941
9002.82 970
9003.72 1020
9004.61 1029
9005.51 1008
9006.40 1014
9007.30 988
9008.19 925
9009.09 1007
9009.99 1064
9010.88 985
9011.78 997
9012.67 927
9013.57 985
9014.47 968
9015.36 1018
9016.26 940
9017.15 953
9018.05 998
9018.95 974
9019.84 1028
9020.74 1020
9021.63 1017
9022.53 994
9023.43 1032
9024.32 984
9025.22 1033
9026.12 1001
9027.01 953
9027.91 883
9028.81 885
9029.70 979
9030.60 954
9031.50 976
9032.39 979
9033.29 947
9034.19 963
9035.08 1050
9035.98 982
9036.88 984
9037.78 956
9038.67 1000
9039.57 1003
9040.47 939
9041.37 1007
9042.26 991
9043.16 1014
9044.06 1030
9044.95 1025
9045.85 989
9046.75 1035
9047.65 989
9048.54 1044
9049.44 1055
9050.34 1092
9051.24 1058
9052.14 1003
9053.03 1013
9053.93 938
9054.83 953
9055.73 950
9056.63 1116
9057.52 1074
9058.42 978
9059.32 988
9060.22 1002
9061.12 1035
9062.02 1077
9062.91 1009
9063.81 1064
9064.71 1062
9065.61 999
9066.51 1002
9067.41 1063
9068.30 1028
9069.20 1124
9070.10 1008
9071.00 1094
9071.90 1082
9072.80 1045
9073.70 1038
9074.60 1012
9075.50 1042
9076.39 1086
9077.29 1023
9078.19 978
9079.09 1008
9079.99 986
9080.89 939
9081.79 1003
9082.69 1050
9083.59 1016
9084.49 994
9085.39 1026
9086.29 994
9087.19 1040
9088.09 1018
9088.99 1057
9089.88 926
9090.78 971
9091.68 1081
9092.58 1104
9093.48 1118
9094.38 1064
9095.28 1016
9096.18 1013
9097.08 1139
9097.98 1096
9098.88 1082
9099.78 1070
9100.68 1045
9101.59 1001
9102.49 1091
9103.39 1074
9104.29 998
9105.19 1104
9106.09 1067
9106.99 1015
9107.89 995
9108.79 943
9109.69 985
9110.59 999
9111.49 1054
9112.39 998
9113.29 1026
9114.19 1007
9115.09 998
9116.00 947
9116.90 985
9117.80 1067
9118.70 1030
9119.60 927
9120.50 918
9121.40 951
9122.30 970
9123.21 962
9124.11 1005
9125.01 1002
9125.91 997
9126.81 919
9127.71 939
9128.61 1002
9129.52 951
9130.42 1005
9131.32 985
9132.22 981
9133.12 988
9134.02 912
9134.93 878
9135.83 903
9136.73 969
9137.63 971
9138.53 1005
9139.44 996
9140.34 1035
9141.24 976
9142.14 960
9143.05 993
9143.95 990
9144.85 921
9145.75 979
9146.66 976
9147.56 915
9148.46 919
9149.36 1016
9150.27 962
9151.17 944
9152.07 957
9152.97 945
9153.88 1046
9154.78 979
9155.68 923
9156.59 916
9157.49 961
9158.39 975
9159.30 1009
9160.20 1008
9161.10 963
9162.01 932
9162.91 869
9163.81 892
9164.72 958
9165.62 985
9166.52 1008
9167.43 927
9168.33 960
9169.23 991
9170.14 973
9171.04 1019
9171.94 909
9172.85 1009
9173.75 970
9174.66 957
9175.56 912
9176.46 915
9177.37 946
9178.27 923
9179.18 956
9180.08 906
9180.98 914
9181.89 914
9182.79 947
9183.70 915
9184.60 960
9185.51 944
9186.41 956
9187.32 877
9188.22 862
9189.12 984
9190.03 979
9190.93 938
9191.84 1001
9192.74 943
9193.65 975
9194.55 985
9195.46 979
9196.36 1015
9197.27 974
9198.17 913
9199.08 979
9199.98 993
9200.89 950
9201.79 1052
9202.70 968
9203.60 1008
9204.51 1034
9205.41 1048
9206.32 1067
9207.23 1058
9208.13 1002
9209.04 983
9209.94 982
9210.85 946
9211.75 1007
9212.66 963
9213.57 963
9214.47 953
9215.38 913
9216.28 946
9217.19 938
9218.10 1071
9219.00 987
9219.91 943
9220.81 920
9221.72 1037
9222.63 1017
9223.53 1014
9224.44 1007
9225.35 961
9226.25 960
9227.16 973
9228.06 944
9228.97 872
9229.88 914
9230.78 893
9231.69 936
9232.60 853
9233.50 926
9234.41 973
9235.32 983
9236.23 915
9237.13 978
9238.04 975
9238.95 1016
9239.85 914
9240.76 907
9241.67 887
9242.57 829
9243.48 924
9244.39 959
9245.30 960
9246.20 936
9247.11 929
9248.02 993
9248.93 954
9249.83 824
9250.74 879
9251.65 924
9252.56 934
9253.47 850
9254.37 903
9255.28 940
9256.19 991
9257.10 981
9258.00 947
9258.91 942
9259.82 889
9260.73 869
9261.64 921
9262.55 1001
9263.45 917
9264.36 929
9265.27 1058
9266.18 1004
9267.09 1009
9268.00 988
9268.90 833
9269.81 954
9270.72 887
9271.63 919
9272.54 953
9273.45 951
9274.36 875
9275.27 899
9276.17 915
9277.08 969
9277.99 897
9278.90 988
9279.81 990
9280.72 929
9281.63 914
9282.54 949
9283.45 907
9284.36 946
9285.27 1046
9286.17 989
9287.08 954
9287.99 916
9288.90 964
9289.81 960
9290.72 938
9291.63 939
9292.54 950
9293.45 927
9294.36 932
9295.27 957
9296.18 899
9297.09 971
9298.00 998
9298.91 971
9299.82 1002
9300.73 993
9301.64 1016
9302.55 1018
9303.46 969
9304.37 915
9305.28 958
9306.19 914
9307.10 932
9308.01 959
9308.92 1004
9309.83 1124
9310.74 1064
9311.66 1076
9312.57 1230
9313.48 1038
9314.39 1108
9315.30 1136
9316.21 1019
9317.12 985
9318.03 957
9318.94 974
9319.85 1004
9320.76 960
9321.68 1046
9322.59 998
9323.50 1084
9324.41 1046
9325.32 959
9326.23 982
9327.14 966
9328.05 1034
9328.97 975
9329.88 945
9330.79 913
9331.70 988
9332.61 956
9333.52 913
9334.44 1045
9335.35 989
9336.26 1035
9337.17 1013
9338.08 962
9339.00 986
9339.91 899
9340.82 919
9341.73 977
9342.64 952
9343.56 943
9344.47 949
9345.38 985
9346.29 971
9347.20 911
9348.12 915
9349.03 1033
9349.94 1026
9350.85 940
9351.77 908
9352.68 956
9353.59 914
9354.51 1012
9355.42 1030
9356.33 1022
9357.24 1055
9358.16 987
9359.07 990
9359.98 997
9360.90 993
9361.81 915
9362.72 935
9363.64 916
9364.55 987
9365.46 934
9366.37 958
9367.29 985
9368.20 934
9369.12 1020
9370.03 1000
9370.94 965
9371.86 955
9372.77 881
9373.68 964
9374.60 990
9375.51 937
9376.42 953
9377.34 992
9378.25 971
9379.17 970
9380.08 1019
9380.99 923
9381.91 901
9382.82 954
9383.74 1005
9384.65 968
9385.56 996
9386.48 921
9387.39 976
9388.31 1002
9389.22 995
9390.14 983
9391.05 980
9391.97 1006
9392.88 942
9393.79 922
9394.71 927
9395.62 1026
9396.54 1032
9397.45 1048
9398.37 1012
9399.28 1000
9400.20 998
9401.11 997
9402.03 925
9402.94 920
9403.86 979
9404.77 971
9405.69 960
9406.60 1027
9407.52 964
9408.44 1060
9409.35 997
9410.27 974
9411.18 963
9412.10 973
9413.01 986
9413.93 995
9414.84 962
9415.76 1023
9416.68 1039
9417.59 1047
9418.51 967
9419.42 1027
9420.34 1033
9421.25 993
9422.17 1027
9423.09 1051
9424.00 964
9424.92 1003
9425.84 1017
9426.75 1050
9427.67 1046
9428.58 999
9429.50 1049
9430.42 1071
9431.33 1076
9432.25 1032
9433.17 1048
9434.08 1060
9435.00 1078
9435.92 1125
9436.83 1187
9437.75 1094
9438.67 1113
9439.58 1167
9440.50 1079
9441.42 1020
9442.33 1078
9443.25 1131
9444.17 1115
9445.09 1103
9446.00 1153
9446.92 1172
9447.84 1044
9448.76 1131
9449.67 1154
9450.59 1203
9451.51 1271
9452.42 1285
9453.34 1385
9454.26 1391
9455.18 1441
9456.10 1409
9457.01 1524
9457.93 1479
9458.85 1315
9459.77 1369
9460.68 1336
9461.60 1308
9462.52 1194
9463.44 1257
9464.36 1158
9465.27 1116
9466.19 1147
9467.11 1225
9468.03 1215
9468.95 1124
9469.87 1054
9470.78 1115
9471.70 1181
9472.62 1187
9473.54 1110
9474.46 1149
9475.38 1193
9476.30 1167
9477.21 1161
9478.13 1182
9479.05 1208
9479.97 1237
9480.89 1213
9481.81 1206
9482.73 1301
9483.65 1251
9484.57 1230
9485.48 1171
9486.40 1214
9487.32 1218
9488.24 1188
9489.16 1187
9490.08 1166
9491.00 1082
9491.92 1175
9492.84 1187
9493.76 1049
9494.68 1086
9495.60 1187
9496.52 1169
9497.44 1125
9498.36 1045
9499.28 1018
9500.20 1110
9501.12 1222
9502.04 1141
9502.96 1124
9503.88 1180
9504.80 1124
9505.72 1104
9506.64 1141
9507.56 1129
9508.48 1117
9509.40 1142
9510.32 1179
9511.24 1181
9512.16 1134
9513.08 1166
9514.00 1214
9514.92 1146
9515.84 1209
9516.76 1277
9517.68 1286
9518.60 1282
9519.52 1291
9520.44 1272
9521.36 1310
9522.29 1258
9523.21 1286
9524.13 1311
9525.05 1268
9525.97 1279
9526.89 1271
9527.81 1301
9528.73 1367
9529.65 1478
9530.58 1450
9531.50 1488
9532.42 1487
9533.34 1498
9534.26 1541
9535.18 1586
9536.10 1561
9537.03 1628
9537.95 1599
9538.87 1565
9539.79 1524
9540.71 1427
9541.63 1396
9542.56 1409
9543.48 1410
9544.40 1414
9545.32 1367
9546.24 1379
9547.17 1316
9548.09 1310
9549.01 1388
9549.93 1292
9550.86 1334
9551.78 1362
9552.70 1305
9553.62 1257
9554.54 1323
9555.47 1349
9556.39 1304
9557.31 1392
9558.23 1461
9559.16 1354
9560.08 1359
9561.00 1351
9561.93 1333
9562.85 1342
9563.77 1412
9564.69 1405
9565.62 1405
9566.54 1472
9567.46 1439
9568.39 1306
9569.31 1471
9570.23 1422
9571.16 1377
9572.08 1345
9573.00 1363
9573.93 1326
9574.85 1373
9575.77 1306
9576.70 1425
9577.62 1374
9578.54 1214
9579.47 1355
9580.39 1523
9581.32 1380
9582.24 1300
9583.16 1340
9584.09 1415
9585.01 1355
9585.93 1439
9586.86 1513
9587.78 1465
9588.71 1523
9589.63 1437
9590.56 1402
9591.48 1409
9592.40 1425
9593.33 1431
9594.25 1397
9595.18 1498
9596.10 1485
9597.03 1466
9597.95 1507
9598.87 1536
9599.80 1471
9600.72 1510
9601.65 1451
9602.57 1527
9603.50 1614
9604.42 1544
9605.35 1476
9606.27 1555
9607.20 1619
9608.12 1694
9609.05 1531
9609.97 1595
9610.90 1612
9611.82 1685
9612.75 1665
9613.67 1720
9614.60 1676
9615.53 1617
9616.45 1653
9617.38 1661
9618.30 1786
9619.23 1698
9620.15 1852
9621.08 1790
9622.00 1675
9622.93 1671
9623.86 1710
9624.78 1751
9625.71 1713
9626.63 1842
9627.56 1805
9628.49 1780
9629.41 1768
9630.34 1891
9631.26 1964
9632.19 1825
9633.12 1886
9634.04 1909
9634.97 1924
9635.90 1978
9636.82 1905
9637.75 1890
9638.67 2030
9639.60 2170
9640.53 2140
9641.45 2095
9642.38 2189
9643.31 2078
9644.23 2118
9645.16 2093
9646.09 2206
9647.02 2223
9647.94 2259
9648.87 2182
9649.80 2318
9650.72 2279
9651.65 2328
9652.58 2342
9653.50 2331
9654.43 2475
9655.36 2490
9656.29 2585
9657.21 2509
9658.14 2497
9659.07 2618
9660.00 2524
9660.92 2549
9661.85 2598
9662.78 2494
9663.71 2474
9664.63 2624
9665.56 2604
9666.49 2616
9667.42 2770
9668.35 2625
9669.27 2677
9670.20 2802
9671.13 2887
9672.06 2880
9672.99 2991
9673.92 2975
9674.84 2842
9675.77 3001
9676.70 3104
9677.63 2954
9678.56 2988
9679.49 3039
9680.41 3086
9681.34 3237
9682.27 3336
9683.20 3300
9684.13 3390
9685.06 3430
9685.99 3510
9686.91 3413
9687.84 3432
9688.77 3372
9689.70 3513
9690.63 3617
9691.56 3492
9692.49 3452
9693.42 3602
9694.35 3735
9695.28 3904
9696.21 4169
9697.13 4441
9698.06 4723
9698.99 5126
9699.92 5436
9700.85 5805
9701.78 5796
9702.71 5710
9703.64 5678
9704.57 5243
9705.50 5095
9706.43 4810
9707.36 4509
9708.29 4140
9709.22 3852
9710.15 3832
9711.08 3755
9712.01 3738
9712.94 3768
9713.87 3880
9714.80 4053
9715.73 4158
9716.66 4096
9717.59 4002
9718.52 4043
9719.45 4114
9720.38 3879
9721.31 3614
9722.24 3438
9723.17 3294
9724.10 3157
9725.04 3074
9725.97 3007
9726.90 2938
9727.83 3016
9728.76 2898
9729.69 2947
9730.62 3026
9731.55 2994
9732.48 3109
9733.41 3074
9734.34 3030
9735.28 3144
9736.21 3104
9737.14 2951
9738.07 3047
9739.00 2982
9739.93 2896
9740.86 2796
9741.79 2795
9742.73 2716
9743.66 2608
9744.59 2539
9745.52 2649
9746.45 2428
9747.38 2503
9748.32 2534
9749.25 2437
9750.18 2442
9751.11 2355
9752.04 2336
9752.98 2305
9753.91 2248
9754.84 2250
9755.77 2276
9756.70 2336
9757.64 2309
9758.57 2401
9759.50 2440
9760.43 2279
9761.37 2339
9762.30 2384
9763.23 2390
9764.16 2386
9765.10 2347
9766.03 2294
9766.96 2329
9767.89 2355
9768.83 2282
9769.76 2236
9770.69 2233
9771.63 2200
9772.56 2371
9773.49 2297
9774.42 2286
9775.36 2393
9776.29 2423
9777.22 2414
9778.16 2575
9779.09 2558
9780.02 2626
9780.96 2608
9781.89 2648
9782.82 2658
9783.76 2744
9784.69 2665
9785.62 2576
9786.56 2441
9787.49 2460
9788.42 2513
9789.36 2422
9790.29 2340
9791.23 2254
9792.16 2179
9793.09 2127
9794.03 2087
9794.96 2169
9795.90 2121
9796.83 2096
9797.76 2101
9798.70 2161
9799.63 2087
9800.57 2198
9801.50 2278
9802.44 2230
9803.37 2125
9804.30 2075
9805.24 2108
9806.17 1995
9807.11 1967
9808.04 1944
9808.98 1904
9809.91 1865
9810.85 1842
9811.78 1869
9812.72 1825
9813.65 1866
9814.59 1781
9815.52 1778
9816.46 1844
9817.39 1798
9818.33 1723
9819.26 1786
9820.20 1750
9821.13 1693
9822.07 1679
9823.00 1718
9823.94 1704
9824.87 1717
9825.81 1757
9826.74 1783
9827.68 1719
9828.62 1643
9829.55 1728
9830.49 1648
9831.42 1612
9832.36 1685
9833.29 1606
9834.23 1655
9835.17 1661
9836.10 1610
9837.04 1591
9837.97 1538
9838.91 1573
9839.85 1623
9840.78 1675
9841.72 1637
9842.66 1668
9843.59 1611
9844.53 1582
9845.46 1631
9846.40 1572
9847.34 1514
9848.27 1495
9849.21 1542
9850.15 1622
9851.08 1637
9852.02 1569
9852.96 1572
9853.89 1629
9854.83 1641
9855.77 1642
9856.71 1622
9857.64 1653
9858.58 1546
9859.52 1493
9860.45 1564
9861.39 1658
9862.33 1591
9863.26 1521
9864.20 1487
9865.14 1475
9866.08 1547
9867.01 1532
9867.95 1448
9868.89 1447
9869.83 1453
9870.76 1408
9871.70 1425
9872.64 1534
9873.58 1574
9874.52 1551
9875.45 1443
9876.39 1426
9877.33 1479
9878.27 1448
9879.21 1478
9880.14 1497
9881.08 1444
9882.02 1447
9882.96 1445
9883.90 1510
9884.83 1456
9885.77 1376
9886.71 1417
9887.65 1425
9888.59 1433
9889.53 1365
9890.46 1387
9891.40 1406
9892.34 1399
9893.28 1356
9894.22 1438
9895.16 1485
9896.10 1382
9897.04 1389
9897.98 1339
9898.91 1318
9899.85 1293
9900.79 1358
9901.73 1351
9902.67 1343
9903.61 1387
9904.55 1374
9905.49 1396
9906.43 1383
9907.37 1397
9908.31 1434
9909.25 1373
9910.19 1341
9911.12 1331
9912.06 1398
9913.00 1338
9913.94 1386
9914.88 1385
9915.82 1439
9916.76 1399
9917.70 1349
9918.64 1370
9919.58 1435
9920.52 1505
9921.46 1432
9922.40 1506
9923.34 1595
9924.28 1589
9925.22 1706
9926.16 1774
9927.10 1817
9928.04 1952
9928.98 1954
9929.92 1937
9930.87 1931
9931.81 1856
9932.75 1779
9933.69 1728
9934.63 1746
9935.57 1563
9936.51 1572
9937.45 1556
9938.39 1531
9939.33 1406
9940.27 1310
9941.21 1408
9942.15 1398
9943.10 1357
9944.04 1425
9944.98 1357
9945.92 1277
9946.86 1297
9947.80 1338
9948.74 1358
9949.68 1374
9950.63 1344
9951.57 1305
9952.51 1369
9953.45 1284
9954.39 1363
9955.33 1425
9956.27 1447
9957.22 1407
9958.16 1358
9959.10 1388
9960.04 1352
9960.98 1318
9961.93 1278
9962.87 1267
9963.81 1296
9964.75 1265
9965.69 1266
9966.64 1279
9967.58 1395
9968.52 1385
9969.46 1352
9970.41 1305
9971.35 1287
9972.29 1276
9973.23 1307
9974.18 1297
9975.12 1302
9976.06 1300
9977.00 1319
9977.95 1308
9978.89 1283
9979.83 1321
9980.77 1313
9981.72 1305
9982.66 1305
9983.60 1268
9984.55 1294
9985.49 1238
9986.43 1242
9987.38 1218
9988.32 1318
9989.26 1287
9990.21 1273
9991.15 1278
9992.09 1258
9993.04 1294
9993.98 1320
9994.92 1327
9995.87 1313
9996.81 1280
9997.75 1227
9998.70 1220
9999.64 1230
10000.58 1240
10001.53 1299
10002.47 1269
10003.42 1205
10004.36 1265
10005.30 1328
10006.25 1220
10007.19 1179
10008.14 1199
10009.08 1251
10010.02 1247
10010.97 1240
10011.91 1210
10012.86 1172
10013.80 1173
10014.75 1256
10015.69 1220
10016.64 1178
10017.58 1220
10018.52 1184
10019.47 1236
10020.41 1204
10021.36 1271
10022.30 1242
10023.25 1186
10024.19 1158
10025.14 1217
10026.08 1182
10027.03 1230
10027.97 1247
10028.92 1103
10029.86 1228
10030.81 1175
10031.75 1182
10032.70 1223
10033.64 1210
10034.59 1223
10035.54 1225
10036.48 1223
10037.43 1182
10038.37 1147
10039.32 1160
10040.26 1146
10041.21 1147
10042.15 1190
10043.10 1222
10044.05 1150
10044.99 1105
10045.94 1027
10046.88 1109
10047.83 1057
10048.78 1023
10049.72 1142
10050.67 1121
10051.61 1114
10052.56 1138
10053.51 1087
10054.45 1166
10055.40 1135
10056.35 1121
10057.29 991
10058.24 1027
10059.19 1150
10060.13 1107
10061.08 1078
10062.03 1033
10062.97 1028
10063.92 1140
10064.87 1061
10065.81 1016
10066.76 1017
10067.71 1048
10068.65 1065
10069.60 1008
10070.55 974
10071.49 1100
10072.44 1072
10073.39 1034
10074.34 1005
10075.28 1010
10076.23 1019
10077.18 1050
10078.13 1074
10079.07 1030
10080.02 983
10080.97 1067
10081.92 1042
10082.86 1077
10083.81 1063
10084.76 1089
10085.71 1021
10086.66 1071
10087.60 1085
10088.55 1107
10089.50 1061
10090.45 1059
10091.39 1011
10092.34 1126
10093.29 1032
10094.24 1082
10095.19 1046
10096.14 1078
10097.08 1152
10098.03 1058
10098.98 1003
10099.93 1056
10100.88 1121
10101.83 1018
10102.78 1082
10103.72 1018
10104.67 1050
10105.62 1046
10106.57 1063
10107.52 1012
10108.47 1001
10109.42 972
10110.37 1016
10111.31 1086
10112.26 1095
10113.21 1121
10114.16 1061
10115.11 1010
10116.06 980
10117.01 983
10117.96 1014
10118.91 1059
10119.86 990
10120.81 1056
10121.76 1073
10122.71 1021
10123.66 1045
10124.61 1028
10125.55 1018
10126.50 1047
10127.45 996
10128.40 1035
10129.35 1016
10130.30 1056
10131.25 1058
10132.20 1090
10133.15 996
10134.10 1087
10135.05 1002
10136.00 1046
10136.95 1139
10137.90 1064
10138.85 1081
10139.81 1021
10140.76 1061
10141.71 1076
10142.66 1066
10143.61 982
10144.56 1079
10145.51 1100
10146.46 1010
10147.41 1039
10148.36 1044
10149.31 1059
10150.26 1024
10151.21 1031
10152.16 993
10153.11 1049
10154.07 1020
10155.02 1076
10155.97 1055
10156.92 1087
10157.87 1126
10158.82 1062
10159.77 1124
10160.72 1164
10161.68 1135
10162.63 1007
10163.58 1116
10164.53 1194
10165.48 1096
10166.43 1036
10167.38 1140
10168.34 1105
10169.29 1152
10170.24 1165
10171.19 1164
10172.14 1107
10173.10 1086
10174.05 1115
10175.00 1131
10175.95 1104
10176.90 1160
10177.86 1084
10178.81 1085
10179.76 1093
10180.71 1179
10181.66 1199
10182.62 1273
10183.57 1158
10184.52 1211
10185.47 1236
10186.43 1199
10187.38 1189
10188.33 1244
10189.28 1248
10190.24 1165
10191.19 1263
10192.14 1282
10193.10 1246
10194.05 1193
10195.00 1279
10195.95 1303
10196.91 1342
10197.86 1293
10198.81 1256
10199.77 1372
10200.72 1229
10201.67 1336
10202.63 1413
10203.58 1401
10204.53 1354
10205.49 1461
10206.44 1578
10207.39 1501
10208.35 1431
10209.30 1502
10210.25 1538
10211.21 1474
10212.16 1450
10213.12 1319
10214.07 1322
10215.02 1459
10215.98 1411
10216.93 1299
10217.88 1253
10218.84 1300
10219.79 1250
10220.75 1237
10221.70 1241
10222.66 1211
10223.61 1177
10224.56 1138
10225.52 1133
10226.47 1157
10227.43 1153
10228.38 1122
10229.34 1221
10230.29 1148
10231.25 1128
10232.20 1153
10233.15 1131
10234.11 1113
10235.06 1187
10236.02 1194
10236.97 1264
10237.93 1271
10238.88 1218
10239.84 1184
10240.79 1190
10241.75 1215
10242.70 1093
10243.66 1161
10244.61 1125
10245.57 1096
10246.53 1137
10247.48 1060
10248.44 1054
10249.39 1058
10250.35 1107
10251.30 1020
10252.26 1036
10253.21 1089
10254.17 1085
10255.13 1031
10256.08 1032
10257.04 1013
10257.99 963
10258.95 1045
10259.90 1006
10260.86 1026
10261.82 994
10262.77 1045
10263.73 1017
10264.69 1004
10265.64 1008
10266.60 991
10267.55 983
10268.51 1029
10269.47 994
10270.42 883
10271.38 933
10272.34 967
10273.29 975
10274.25 1019
10275.21 932
10276.16 931
10277.12 994
10278.08 992
10279.03 966
10279.99 959
10280.95 959
10281.90 1004
10282.86 1021
10283.82 1036
10284.78 912
10285.73 950
10286.69 994
10287.65 961
10288.60 1006
10289.56 952
10290.52 928
10291.48 928
10292.43 980
10293.39 942
10294.35 988
10295.31 939
10296.26 931
10297.22 894
10298.18 967
10299.14 979
10300.10 937
10301.05 909
10302.01 873
10302.97 859
10303.93 942
10304.89 924
10305.84 884
10306.80 925
10307.76 938
10308.72 882
10309.68 920
10310.63 900
10311.59 942
10312.55 1009
10313.51 955
10314.47 1005
10315.43 1004
10316.39 911
10317.34 913
10318.30 915
10319.26 911
10320.22 914
10321.18 922
10322.14 933
10323.10 963
10324.06 941
10325.02 897
10325.97 923
10326.93 931
10327.89 932
10328.85 891
10329.81 971
10330.77 987
10331.73 972
10332.69 910
10333.65 955
10334.61 976
10335.57 965
10336.53 957
10337.49 925
10338.45 987
10339.41 1011
10340.37 941
10341.32 916
10342.28 962
10343.24 896
10344.20 950
10345.16 943
10346.12 896
10347.08 853
10348.04 954
10349.00 890
10349.96 919
10350.92 937
10351.89 880
10352.85 930
10353.81 864
10354.77 867
10355.73 906
10356.69 913
10357.65 922
10358.61 889
10359.57 899
10360.53 918
10361.49 941
10362.45 944
10363.41 886
10364.37 923
10365.33 884
10366.29 899
10367.25 911
10368.22 924
10369.18 846
10370.14 845
10371.10 924
10372.06 905
10373.02 949
10373.98 871
10374.94 918
10375.91 808
10376.87 824
10377.83 870
10378.79 830
10379.75 810
10380.71 808
10381.67 878
10382.64 853
10383.60 897
10384.56 834
10385.52 859
10386.48 828
10387.45 897
10388.41 880
10389.37 844
10390.33 886
10391.29 823
10392.26 803
10393.22 919
10394.18 858
10395.14 865
10396.10 918
10397.07 815
10398.03 835
10398.99 807
10399.95 861
10400.92 859
10401.88 825
10402.84 835
10403.80 805
10404.77 849
10405.73 826
10406.69 842
10407.66 847
10408.62 815
10409.58 804
10410.54 740
10411.51 789
10412.47 794
10413.43 846
10414.40 896
10415.36 913
10416.32 869
10417.29 867
10418.25 895
10419.21 779
10420.18 812
10421.14 897
10422.10 834
10423.07 847
10424.03 856
10424.99 854
10425.96 834
10426.92 851
10427.89 868
10428.85 798
10429.81 817
10430.78 811
10431.74 761
10432.70 749
10433.67 756
10434.63 807
10435.60 799
10436.56 801
10437.53 789
10438.49 770
10439.45 767
10440.42 808
10441.38 780
10442.35 831
10443.31 803
10444.28 855
10445.24 869
10446.21 822
10447.17 777
10448.13 761
10449.10 742
10450.06 792
10451.03 789
10451.99 775
10452.96 809
10453.92 760
10454.89 745
10455.85 766
10456.82 720
10457.78 743
10458.75 775
10459.71 765
10460.68 745
10461.65 778
10462.61 749
10463.58 728
10464.54 797
10465.51 773
10466.47 778
10467.44 711
10468.40 720
10469.37 704
10470.34 681
10471.30 734
10472.27 779
10473.23 767
10474.20 737
10475.16 780
10476.13 767
10477.10 783
10478.06 798
10479.03 803
10480.00 755
10480.96 760
10481.93 760
10482.89 826
10483.86 775
10484.83 746
10485.79 787
10486.76 779
10487.73 765
10488.69 760
10489.66 750
10490.63 792
10491.59 758
10492.56 742
10493.53 752
10494.49 732
10495.46 675
10496.43 802
10497.39 738
10498.36 794
10499.33 766
10500.30 808
10501.26 814
10502.23 738
10503.20 772
10504.16 814
10505.13 761
10506.10 738
10507.07 715
10508.03 710
10509.00 745
10509.97 770
10510.94 737
10511.90 746
10512.87 864
10513.84 760
10514.81 745
10515.78 773
10516.74 775
10517.71 727
10518.68 763
10519.65 832
10520.62 830
10521.58 813
10522.55 776
10523.52 706
10524.49 734
10525.46 774
10526.42 759
10527.39 740
10528.36 734
10529.33 730
10530.30 728
10531.27 673
10532.24 737
10533.20 762
10534.17 759
10535.14 780
10536.11 787
10537.08 726
10538.05 801
10539.02 807
10539.99 794
10540.95 807
10541.92 831
10542.89 769
10543.86 801
10544.83 811
10545.80 762
10546.77 762
10547.74 769
10548.71 839
10549.68 750
10550.65 753
10551.62 721
10552.59 765
10553.56 801
10554.53 760
10555.49 740
10556.46 777
10557.43 755
10558.40 779
10559.37 834
10560.34 749
10561.31 769
10562.28 845
10563.25 845
10564.22 759
10565.19 829
10566.16 863
10567.13 820
10568.10 829
10569.07 849
10570.05 769
10571.02 722
10571.99 757
10572.96 844
10573.93 797
10574.90 815
10575.87 805
10576.84 788
10577.81 875
10578.78 856
10579.75 784
10580.72 808
10581.69 773
10582.66 822
10583.63 835
10584.61 776
10585.58 845
10586.55 843
10587.52 848
10588.49 848
10589.46 826
10590.43 800
10591.40 848
10592.38 835
10593.35 856
10594.32 834
10595.29 860
10596.26 881
10597.23 877
10598.20 817
10599.18 755
10600.15 824
10601.12 808
10602.09 831
10603.06 836
10604.03 833
10605.01 817
10605.98 833
10606.95 845
10607.92 881
10608.89 785
10609.87 750
10610.84 819
10611.81 837
10612.78 827
10613.76 865
10614.73 838
10615.70 786
10616.67 797
10617.65 865
10618.62 840
10619.59 854
10620.56 876
10621.54 876
10622.51 801
10623.48 805
10624.45 900
10625.43 935
10626.40 843
10627.37 846
10628.35 902
10629.32 958
10630.29 872
10631.27 878
10632.24 930
10633.21 917
10634.19 957
10635.16 977
10636.13 949
10637.11 1018
10638.08 1011
10639.05 1136
10640.03 1066
10641.00 1109
10641.97 1164
10642.95 1207
10643.92 1085
10644.89 1087
10645.87 1087
10646.84 929
10647.82 899
10648.79 921
10649.76 903
10650.74 901
10651.71 850
10652.69 852
10653.66 861
10654.63 900
10655.61 878
10656.58 891
10657.56 891
10658.53 870
10659.51 844
10660.48 866
10661.46 788
10662.43 831
10663.40 863
10664.38 841
10665.35 802
10666.33 858
10667.30 833
10668.28 834
10669.25 807
10670.23 790
10671.20 855
10672.18 861
10673.15 914
10674.13 866
10675.10 832
10676.08 795
10677.05 767
10678.03 814
10679.00 880
10679.98 827
10680.96 917
10681.93 916
10682.91 881
10683.88 878
10684.86 921
10685.83 865
10686.81 821
10687.78 858
10688.76 766
10689.74 798
10690.71 775
10691.69 810
10692.66 777
10693.64 763
10694.62 794
10695.59 782
10696.57 802
10697.54 784
10698.52 808
10699.50 822
10700.47 803
10701.45 839
10702.43 768
10703.40 775
10704.38 742
10705.36 765
10706.33 716
10707.31 767
10708.29 745
10709.26 776
10710.24 764
10711.22 774
10712.19 847
10713.17 824
10714.15 808
10715.12 785
10716.10 854
10717.08 830
10718.05 805
10719.03 860
10720.01 846
10720.99 795
10721.96 827
10722.94 796
10723.92 807
10724.90 817
10725.87 837
10726.85 778
10727.83 766
10728.81 713
10729.78 768
10730.76 749
10731.74 743
10732.72 826
10733.69 756
10734.67 774
10735.65 768
10736.63 847
10737.61 853
10738.58 817
10739.56 802
10740.54 814
10741.52 875
10742.50 819
10743.47 827
10744.45 735
10745.43 800
10746.41 755
10747.39 771
10748.37 775
10749.35 868
10750.32 838
10751.30 822
10752.28 749
10753.26 736
10754.24 776
10755.22 821
10756.20 837
10757.18 820
10758.15 766
10759.13 780
10760.11 777
10761.09 766
10762.07 808
10763.05 839
10764.03 760
10765.01 787
10765.99 828
10766.97 750
10767.95 800
10768.93 785
10769.91 874
10770.88 831
10771.86 847
10772.84 890
10773.82 784
10774.80 819
10775.78 859
10776.76 911
10777.74 927
10778.72 817
10779.70 892
10780.68 827
10781.66 811
10782.64 817
10783.62 796
10784.60 893
10785.58 849
10786.56 847
10787.54 861
10788.52 833
10789.50 895
10790.48 812
10791.47 810
10792.45 925
10793.43 915
10794.41 796
10795.39 861
10796.37 895
10797.35 801
10798.33 897
10799.31 914
10800.29 850
10801.27 862
10802.25 858
10803.23 848
10804.22 867
10805.20 831
10806.18 853
10807.16 844
10808.14 920
10809.12 883
10810.10 948
10811.08 858
10812.07 919
10813.05 886
10814.03 885
10815.01 877
10815.99 835
10816.97 855
10817.95 930
10818.94 917
10819.92 802
10820.90 896
10821.88 890
10822.86 902
10823.85 901
10824.83 897
10825.81 898
10826.79 911
10827.77 961
10828.76 916
10829.74 922
10830.72 927
10831.70 870
10832.68 936
10833.67 891
10834.65 844
10835.63 903
10836.61 891
10837.60 796
10838.58 885
10839.56 925
10840.55 858
10841.53 954
10842.51 885
10843.49 922
10844.48 1000
10845.46 947
10846.44 999
10847.43 922
10848.41 996
10849.39 981
10850.37 963
10851.36 972
10852.34 959
10853.32 980
10854.31 989
10855.29 978
10856.27 1027
10857.26 953
10858.24 937
10859.22 976
10860.21 951
10861.19 967
10862.18 996
10863.16 949
10864.14 1027
10865.13 1076
10866.11 993
10867.09 1004
10868.08 1034
10869.06 1004
10870.05 1019
10871.03 1053
10872.01 1019
10873.00 979
10873.98 1059
10874.97 1087
10875.95 1158
10876.94 1052
10877.92 1089
10878.90 1145
10879.89 1122
10880.87 1107
10881.86 1133
10882.84 1178
10883.83 1112
10884.81 1102
10885.80 1131
10886.78 1140
10887.77 1167
10888.75 1130
10889.74 1127
10890.72 1166
10891.71 1153
10892.69 1127
10893.68 1242
10894.66 1288
10895.65 1180
10896.63 1225
10897.62 1248
10898.60 1265
10899.59 1268
10900.57 1180
10901.56 1189
10902.54 1191
10903.53 1206
10904.52 1239
10905.50 1258
10906.49 1321
10907.47 1315
10908.46 1317
10909.44 1321
10910.43 1331
10911.42 1334
10912.40 1307
10913.39 1372
10914.37 1437
10915.36 1392
10916.35 1404
10917.33 1383
10918.32 1491
10919.31 1389
10920.29 1479
10921.28 1484
10922.26 1491
10923.25 1417
10924.24 1444
10925.22 1550
10926.21 1518
10927.20 1414
10928.18 1547
10929.17 1537
10930.16 1516
10931.14 1557
10932.13 1577
10933.12 1583
10934.10 1605
10935.09 1621
10936.08 1522
10937.07 1529
10938.05 1577
10939.04 1601
10940.03 1604
10941.01 1698
10942.00 1620
10942.99 1676
10943.98 1655
10944.96 1678
10945.95 1729
10946.94 1705
10947.93 1883
10948.91 1862
10949.90 1860
10950.89 1915
10951.88 1952
10952.86 1972
10953.85 2057
10954.84 2125
10955.83 2204
10956.82 2404
10957.80 2534
10958.79 2601
10959.78 2656
10960.77 2685
10961.76 2750
10962.75 2653
10963.73 2509
10964.72 2447
10965.71 2528
10966.70 2458
10967.69 2260
10968.68 2147
10969.66 2147
10970.65 2021
10971.64 2023
10972.63 2036
10973.62 2018
10974.61 1987
10975.60 2023
10976.58 1966
10977.57 2029
10978.56 2059
10979.55 2013
10980.54 2055
10981.53 2012
10982.52 2037
10983.51 2052
10984.50 2012
10985.49 2087
10986.48 2035
10987.47 2134
10988.45 2076
10989.44 2153
10990.43 2180
10991.42 2184
10992.41 2228
10993.40 2385
10994.39 2424
10995.38 2600
10996.37 2667
10997.36 2930
10998.35 2943
10999.34 3228
11000.33 3385
11001.32 3544
11002.31 3538
11003.30 3421
11004.29 3439
11005.28 3319
11006.27 3130
11007.26 2909
11008.25 2762
11009.24 2631
11010.23 2479
11011.22 2365
11012.21 2182
11013.20 2045
11014.19 2070
11015.18 2005
11016.18 1881
11017.17 1825
11018.16 1814
11019.15 1782
11020.14 1824
11021.13 1723
11022.12 1750
11023.11 1730
11024.10 1683
11025.09 1583
11026.08 1579
11027.08 1532
11028.07 1533
11029.06 1535
11030.05 1494
11031.04 1667
11032.03 1591
11033.02 1516
11034.01 1430
11035.01 1551
11036.00 1538
11036.99 1478
11037.98 1521
11038.97 1532
11039.96 1548
11040.96 1635
11041.95 1549
11042.94 1457
11043.93 1476
11044.92 1455
11045.92 1420
11046.91 1457
11047.90 1474
11048.89 1358
11049.88 1362
11050.88 1341
11051.87 1336
11052.86 1283
11053.85 1328
11054.85 1298
11055.84 1325
11056.83 1340
11057.82 1303
11058.82 1304
11059.81 1308
11060.80 1388
11061.79 1381
11062.79 1360
11063.78 1287
11064.77 1312
11065.76 1305
11066.76 1317
11067.75 1312
11068.74 1372
11069.74 1333
11070.73 1357
11071.72 1335
11072.72 1268
11073.71 1267
11074.70 1292
11075.70 1370
11076.69 1294
11077.68 1347
11078.68 1325
11079.67 1291
11080.66 1378
11081.66 1333
11082.65 1294
11083.64 1382
11084.64 1333
11085.63 1291
11086.62 1291
11087.62 1291
11088.61 1255
11089.61 1368
11090.60 1346
11091.59 1303
11092.59 1282
11093.58 1255
11094.58 1248
11095.57 1235
11096.57 1169
11097.56 1223
11098.55 1145
11099.55 1249
11100.54 1254
11101.54 1199
11102.53 1197
11103.53 1189
11104.52 1181
11105.52 1139
11106.51 1109
11107.51 1088
11108.50 1132
11109.49 1195
11110.49 1170
11111.48 1132
11112.48 1125
11113.47 1061
11114.47 1171
11115.46 1058
11116.46 1041
11117.46 1165
11118.45 1138
11119.45 1122
11120.44 1110
11121.44 1081
11122.43 1016
11123.43 1043
11124.42 1078
11125.42 1043
11126.41 1075
11127.41 1134
11128.41 1192
11129.40 1104
11130.40 1071
11131.39 1088
11132.39 1145
11133.38 1048
11134.38 986
11135.38 1063
11136.37 1060
11137.37 1097
11138.36 1063
11139.36 1024
11140.36 964
11141.35 1050
11142.35 1010
11143.35 971
11144.34 1006
11145.34 993
11146.34 984
11147.33 978
11148.33 977
11149.32 974
11150.32 1028
11151.32 950
11152.31 996
11153.31 973
11154.31 1007
11155.31 1057
11156.30 1012
11157.30 1014
11158.30 1019
11159.29 1018
11160.29 981
11161.29 1024
11162.28 1000
11163.28 936
11164.28 1024
11165.28 1024
11166.27 1063
11167.27 986
11168.27 1025
11169.27 995
11170.26 942
11171.26 988
11172.26 1051
11173.26 989
11174.25 996
11175.25 950
11176.25 988
11177.25 1039
11178.25 1005
11179.24 1027
11180.24 990
11181.24 968
11182.24 1036
11183.24 1008
11184.23 1049
11185.23 981
11186.23 976
11187.23 988
11188.23 1055
11189.23 1030
11190.22 1066
11191.22 1038
11192.22 1013
11193.22 1025
11194.22 1037
11195.22 1001
11196.22 997
11197.21 1023
11198.21 1054
11199.21 1009
11200.21 1008
11201.21 1085
11202.21 1081
11203.21 1024
11204.21 1065
11205.21 949
11206.21 1030
11207.21 1049
11208.20 1101
11209.20 1080
11210.20 1008
11211.20 998
11212.20 1094
11213.20 969
11214.20 913
11215.20 1000
11216.20 1085
11217.20 979
11218.20 987
11219.20 873
11220.20 911
11221.20 916
11222.20 855
11223.20 855
11224.20 952
11225.20 875
11226.20 882
11227.20 882
11228.20 936
11229.20 929
11230.20 904
11231.20 933
11232.20 963
11233.20 996
11234.20 971
11235.20 894
11236.20 872
11237.20 897
11238.20 911
11239.20 909
11240.20 912
11241.20 929
11242.21 914
11243.21 861
11244.21 884
11245.21 871
11246.21 941
11247.21 866
11248.21 878
11249.21 941
11250.21 902
11251.21 846
11252.22 893
11253.22 928
11254.22 979
11255.22 933
11256.22 906
11257.22 892
11258.22 948
11259.23 910
11260.23 860
11261.23 839
11262.23 875
11263.23 921
11264.23 910
11265.24 882
11266.24 905
11267.24 959
11268.24 915
11269.24 936
11270.25 988
11271.25 923
11272.25 948
11273.25 934
11274.25 884
11275.26 952
11276.26 978
11277.26 1043
11278.26 1078
11279.27 1060
11280.27 1032
11281.27 1007
11282.27 968
11283.28 897
11284.28 941
11285.28 950
11286.28 989
11287.29 1014
11288.29 993
11289.29 931
11290.29 898
11291.30 882
11292.30 925
11293.30 900
11294.31 929
11295.31 1095
11296.31 990
11297.32 959
11298.32 941
11299.32 998
11300.33 948
11301.33 912
11302.33 956
11303.34 966
11304.34 990
11305.34 1004
11306.35 1025
11307.35 976
11308.35 1034
11309.36 1059
11310.36 1135
11311.37 1151
11312.37 1168
11313.37 1226
11314.38 1311
11315.38 1256
11316.39 1243
11317.39 1245
11318.39 1251
11319.40 1131
11320.40 1061
11321.41 1090
11322.41 1091
11323.42 1086
11324.42 1037
11325.42 988
11326.43 868
11327.43 899
11328.44 828
11329.44 865
11330.45 840
11331.45 848
11332.46 900
11333.46 938
11334.47 840
11335.47 861
11336.48 849
11337.48 844
11338.49 807
11339.49 815
11340.50 796
11341.50 844
11342.51 895
11343.51 859
11344.52 773
11345.52 806
11346.53 826
11347.53 847
11348.54 903
11349.55 860
11350.55 765
11351.56 849
11352.56 891
11353.57 757
11354.57 790
11355.58 946
11356.59 862
11357.59 970
11358.60 855
11359.60 764
11360.61 821
11361.62 825
11362.62 801
11363.63 818
11364.63 808
11365.64 775
11366.65 825
11367.65 787
11368.66 826
11369.67 820
11370.67 792
11371.68 783
11372.69 832
11373.69 826
11374.70 779
11375.71 852
11376.71 895
11377.72 843
11378.73 875
11379.73 846
11380.74 847
11381.75 777
11382.75 809
11383.76 824
11384.77 890
11385.78 842
11386.78 857
11387.79 895
11388.80 922
11389.80 848
11390.81 813
11391.82 824
11392.83 804
11393.83 824
11394.84 808
11395.85 824
11396.86 838
11397.86 807
11398.87 804
11399.88 841
11400.89 828
11401.90 767
11402.90 734
11403.91 755
11404.92 825
11405.93 845
11406.94 843
11407.94 797
11408.95 758
11409.96 807
11410.97 802
11411.98 767
11412.99 809
11413.99 785
11415.00 824
11416.01 819
11417.02 795
11418.03 845
11419.04 829
11420.04 835
11421.05 778
11422.06 784
11423.07 756
11424.08 793
11425.09 797
11426.10 793
11427.11 834
11428.12 759
11429.13 788
11430.13 845
11431.14 830
11432.15 793
11433.16 816
11434.17 797
11435.18 735
11436.19 743
11437.20 777
11438.21 832
11439.22 815
11440.23 794
11441.24 787
11442.25 770
11443.26 737
11444.27 796
11445.28 757
11446.29 714
11447.30 784
11448.31 824
11449.32 798
11450.33 773
11451.34 805
11452.35 792
11453.36 805
11454.37 809
11455.38 732
11456.39 783
11457.40 803
11458.41 770
11459.42 835
11460.43 803
11461.44 826
11462.45 753
11463.46 825
11464.47 846
11465.48 818
11466.49 785
11467.50 801
11468.51 803
11469.52 797
11470.54 786
11471.55 852
11472.56 861
11473.57 773
11474.58 770
11475.59 746
11476.60 774
11477.61 795
11478.62 772
11479.64 738
11480.65 789
11481.66 817
11482.67 756
11483.68 710
11484.69 757
11485.70 756
11486.72 753
11487.73 772
11488.74 783
11489.75 757
11490.76 775
11491.77 719
11492.79 835
11493.80 749
11494.81 693
11495.82 789
11496.83 776
11497.85 757
11498.86 746
11499.87 738
11500.88 722
11501.90 706
11502.91 721
11503.92 750
11504.93 739
11505.95 712
11506.96 728
11507.97 708
11508.98 717
11510.00 703
11511.01 757
11512.02 766
11513.03 762
11514.05 716
11515.06 717
11516.07 726
11517.09 728
11518.10 716
11519.11 714
11520.12 773
11521.14 768
11522.15 723
11523.16 735
11524.18 725
11525.19 747
11526.20 743
11527.22 740
11528.23 767
11529.24 766
11530.26 699
11531.27 712
11532.28 725
11533.30 727
11534.31 780
11535.33 761
11536.34 781
11537.35 754
11538.37 706
11539.38 720
11540.40 749
11541.41 766
11542.42 745
11543.44 746
11544.45 730
11545.47 737
11546.48 724
11547.49 719
11548.51 769
11549.52 811
11550.54 783
11551.55 744
11552.57 721
11553.58 762
11554.60 752
11555.61 770
11556.63 771
11557.64 717
11558.65 786
11559.67 809
11560.68 832
11561.70 729
11562.71 706
11563.73 740
11564.74 785
11565.76 767
11566.77 782
11567.79 773
11568.81 780
11569.82 740
11570.84 722
11571.85 794
11572.87 727
11573.88 768
11574.90 766
11575.91 773
11576.93 813
11577.94 784
11578.96 838
11579.98 822
11580.99 793
11582.01 790
11583.02 804
11584.04 818
11585.05 861
11586.07 810
11587.09 894
11588.10 861
11589.12 819
11590.14 793
11591.15 815
11592.17 831
11593.18 878
11594.20 903
11595.22 860
11596.23 873
11597.25 939
11598.27 912
11599.28 1012
11600.30 1005
11601.32 1074
11602.33 1141
11603.35 1173
11604.37 1162
11605.38 1055
11606.40 1128
11607.42 1129
11608.43 1108
11609.45 1089
11610.47 1020
11611.49 985
11612.50 1043
11613.52 964
11614.54 926
11615.55 895
11616.57 841
11617.59 836
11618.61 822
11619.62 833
11620.64 882
11621.66 840
11622.68 863
11623.69 858
11624.71 788
11625.73 782
11626.75 741
11627.77 812
11628.78 811
11629.80 787
11630.82 753
11631.84 773
11632.85 804
11633.87 777
11634.89 812
11635.91 751
11636.93 753
11637.95 787
11638.96 771
11639.98 751
11641.00 803
11642.02 795
11643.04 718
11644.06 760
11645.07 771
11646.09 752
11647.11 707
11648.13 681
11649.15 704
11650.17 720
11651.19 709
11652.21 725
11653.23 721
11654.24 755
11655.26 819
11656.28 801
11657.30 766
11658.32 691
11659.34 735
11660.36 768
11661.38 686
11662.40 759
11663.42 715
11664.44 790
11665.46 779
11666.48 710
11667.49 726
11668.51 719
11669.53 727
11670.55 734
11671.57 739
11672.59 776
11673.61 815
11674.63 728
11675.65 766
11676.67 778
11677.69 810
11678.71 777
11679.73 745
11680.75 751
11681.77 763
11682.79 758
11683.81 743
11684.83 745
11685.85 775
11686.88 763
11687.90 785
11688.92 809
11689.94 775
11690.96 725
11691.98 759
11693.00 729
11694.02 700
11695.04 755
11696.06 767
11697.08 726
11698.10 767
11699.12 734
11700.14 726
11701.17 823
11702.19 778
11703.21 735
11704.23 740
11705.25 757
11706.27 743
11707.29 796
11708.31 753
11709.34 762
11710.36 764
11711.38 727
11712.40 734
11713.42 715
11714.44 699
11715.46 781
11716.49 824
11717.51 776
11718.53 737
11719.55 744
11720.57 721
11721.60 759
11722.62 729
11723.64 799
11724.66 789
11725.68 751
11726.71 766
11727.73 725
11728.75 723
11729.77 811
11730.80 700
11731.82 730
11732.84 713
11733.86 696
11734.88 726
11735.91 750
11736.93 748
11737.95 752
11738.98 736
11740.00 772
11741.02 769
11742.04 830
11743.07 725
11744.09 731
11745.11 699
11746.14 750
11747.16 776
11748.18 763
11749.20 723
11750.23 810
11751.25 729
11752.27 781
11753.30 773
11754.32 774
11755.34 767
11756.37 750
11757.39 773
11758.41 751
11759.44 785
11760.46 753
11761.49 810
11762.51 804
11763.53 719
11764.56 716
11765.58 769
11766.60 799
11767.63 775
11768.65 761
11769.68 763
11770.70 788
11771.72 720
11772.75 709
11773.77 791
11774.80 777
11775.82 695
11776.85 788
11777.87 885
11778.90 779
11779.92 825
11780.94 823
11781.97 774
11782.99 756
11784.02 804
11785.04 853
11786.07 813
11787.09 800
11788.12 821
11789.14 801
11790.17 862
11791.19 774
11792.22 734
11793.24 806
11794.27 821
11795.29 838
11796.32 847
11797.34 791
11798.37 774
11799.39 843
11800.42 794
11801.44 777
11802.47 811
11803.49 836
11804.52 817
11805.55 831
11806.57 847
11807.60 908
11808.62 873
11809.65 807
11810.67 813
11811.70 867
11812.73 826
11813.75 830
11814.78 807
11815.80 829
11816.83 896
11817.86 921
11818.88 848
11819.91 792
11820.94 740
11821.96 838
11822.99 855
11824.01 871
11825.04 964
11826.07 897
11827.09 924
11828.12 958
11829.15 895
11830.17 830
11831.20 910
11832.23 878
11833.25 921
11834.28 938
11835.31 911
11836.33 905
11837.36 923
11838.39 908
11839.42 861
11840.44 949
11841.47 965
11842.50 898
11843.52 815
11844.55 819
11845.58 918
11846.61 897
11847.63 891
11848.66 868
11849.69 971
11850.72 913
11851.74 953
11852.77 960
11853.80 951
11854.83 946
11855.85 953
11856.88 938
11857.91 1007
11858.94 1003
11859.97 1018
11860.99 937
11862.02 1004
11863.05 978
11864.08 1006
11865.11 1077
11866.13 1012
11867.16 1016
11868.19 992
11869.22 1033
11870.25 1030
11871.28 1070
11872.30 1054
11873.33 1007
11874.36 1035
11875.39 1062
11876.42 1085
11877.45 1100
11878.48 1214
11879.51 1086
11880.53 1150
11881.56 1105
11882.59 1100
11883.62 1163
11884.65 1137
11885.68 1254
11886.71 1250
11887.74 1177
11888.77 1245
11889.80 1290
11890.83 1225
11891.85 1244
11892.88 1234
11893.91 1329
11894.94 1403
11895.97 1323
11897.00 1408
11898.03 1423
11899.06 1447
11900.09 1530
11901.12 1479
11902.15 1485
11903.18 1629
11904.21 1522
11905.24 1476
11906.27 1481
11907.30 1529
11908.33 1536
11909.36 1523
11910.39 1454
11911.42 1488
11912.45 1485
11913.48 1406
11914.51 1428
11915.54 1436
11916.57 1369
11917.60 1363
11918.63 1420
11919.66 1486
11920.69 1400
11921.73 1500
11922.76 1538
11923.79 1591
11924.82 1614
11925.85 1620
11926.88 1685
11927.91 1796
11928.94 1968
11929.97 1981
11931.00 2133
11932.03 2008
11933.07 2066
11934.10 2146
11935.13 2168
11936.16 2185
11937.19 2094
11938.22 2034
11939.25 1925
11940.28 1787
11941.32 1704
11942.35 1710
11943.38 1641
11944.41 1500
11945.44 1495
11946.47 1396
11947.51 1380
11948.54 1416
11949.57 1418
11950.60 1330
11951.63 1265
11952.66 1179
11953.70 1259
11954.73 1257
11955.76 1234
11956.79 1279
11957.83 1236
11958.86 1324
11959.89 1258
11960.92 1272
11961.95 1306
11962.99 1301
11964.02 1259
11965.05 1285
11966.08 1297
11967.12 1411
11968.15 1296
11969.18 1302
11970.22 1217
11971.25 1202
11972.28 1323
11973.31 1318
11974.35 1225
11975.38 1151
11976.41 1205
11977.45 1233
11978.48 1221
11979.51 1248
11980.55 1241
11981.58 1212
11982.61 1245
11983.64 1305
11984.68 1187
11985.71 1108
11986.75 1121
11987.78 1170
11988.81 1200
11989.85 1175
11990.88 1175
11991.91 1175
11992.95 1240
11993.98 1222
11995.01 1173
11996.05 1187
11997.08 1153
11998.12 1212
11999.15 1135
12000.18 1142
12001.22 1206
12002.25 1252
12003.29 1190
12004.32 1263
12005.35 1194
12006.39 1214
12007.42 1229
12008.46 1278
12009.49 1222
12010.53 1409
12011.56 1325
12012.60 1240
12013.63 1304
12014.67 1283
12015.70 1252
12016.73 1317
12017.77 1376
12018.80 1344
12019.84 1395
12020.87 1412
12021.91 1340
12022.94 1370
12023.98 1344
12025.01 1315
12026.05 1341
12027.08 1261
12028.12 1329
12029.15 1373
12030.19 1289
12031.23 1313
12032.26 1326
12033.30 1397
12034.33 1349
12035.37 1416
12036.40 1398
12037.44 1330
12038.47 1323
12039.51 1315
12040.55 1259
12041.58 1303
12042.62 1337
12043.65 1341
12044.69 1308
12045.73 1296
12046.76 1365
12047.80 1352
12048.83 1266
12049.87 1306
12050.91 1356
12051.94 1280
12052.98 1307
12054.01 1367
12055.05 1298
12056.09 1311
12057.12 1359
12058.16 1252
12059.20 1374
12060.23 1373
12061.27 1302
12062.31 1365
12063.34 1377
12064.38 1401
12065.42 1360
12066.45 1430
12067.49 1430
12068.53 1417
12069.57 1378
12070.60 1405
12071.64 1436
12072.68 1430
12073.71 1387
12074.75 1360
12075.79 1332
12076.83 1376
12077.86 1404
12078.90 1372
12079.94 1377
12080.98 1426
12082.01 1388
12083.05 1440
12084.09 1491
12085.13 1477
12086.16 1429
12087.20 1492
12088.24 1506
12089.28 1560
12090.32 1583
12091.35 1595
12092.39 1605
12093.43 1585
12094.47 1569
12095.51 1615
12096.54 1698
12097.58 1738
12098.62 1742
12099.66 1807
12100.70 1820
12101.74 1791
12102.77 2017
12103.81 1922
12104.85 1871
12105.89 1948
12106.93 1921
12107.97 1827
12109.01 1757
12110.04 1802
12111.08 1725
12112.12 1702
12113.16 1583
12114.20 1516
12115.24 1560
12116.28 1405
12117.32 1445
12118.36 1331
12119.39 1320
12120.43 1338
12121.47 1234
12122.51 1258
12123.55 1250
12124.59 1235
12125.63 1176
12126.67 1200
12127.71 1149
12128.75 1207
12129.79 1216
12130.83 1162
12131.87 1177
12132.91 1117
12133.95 1136
12134.99 1123
12136.03 1137
12137.07 1117
12138.11 1091
12139.15 1131
12140.19 1140
12141.23 1109
12142.27 1043
12143.31 1057
12144.35 1063
12145.39 1177
12146.43 1116
12147.47 1068
12148.51 1068
12149.55 1056
12150.59 1025
12151.63 1011
12152.67 1047
12153.71 1045
12154.75 1025
12155.79 1005
12156.83 1039
12157.88 1017
12158.92 1035
12159.96 1032
12161.00 1114
12162.04 1066
12163.08 1051
12164.12 993
12165.16 1004
12166.20 1069
12167.24 1029
12168.29 914
12169.33 980
12170.37 1053
12171.41 1131
12172.45 1018
12173.49 990
12174.53 966
12175.58 995
12176.62 983
12177.66 1022
12178.70 984
12179.74 1000
12180.78 1021
12181.83 979
12182.87 965
12183.91 994
12184.95 1014
12185.99 975
12187.04 1022
12188.08 1011
12189.12 1067
12190.16 1016
12191.20 1033
12192.25 1038
12193.29 1002
12194.33 1000
12195.37 1026
12196.42 1018
12197.46 989
12198.50 969
12199.54 958
12200.59 1071
12201.63 1012
12202.67 923
12203.72 974
12204.76 981
12205.80 959
12206.84 1002
12207.89 1028
12208.93 999
12209.97 961
12211.02 976
12212.06 939
12213.10 975
12214.15 1005
12215.19 984
12216.23 1034
12217.28 968
12218.32 952
12219.36 976
12220.41 940
12221.45 928
12222.49 976
12223.54 959
12224.58 987
12225.62 1001
12226.67 964
12227.71 974
12228.76 993
12229.80 961
12230.84 984
12231.89 988
12232.93 996
12233.98 1022
12235.02 938
12236.06 891
12237.11 900
12238.15 902
12239.20 928
12240.24 917
12241.29 950
12242.33 918
12243.37 890
12244.42 896
12245.46 951
12246.51 934
12247.55 946
12248.60 868
12249.64 925
12250.69 849
12251.73 952
12252.78 956
12253.82 914
12254.87 915
12255.91 878
12256.96 905
12258.00 916
12259.05 942
12260.09 944
12261.14 910
12262.18 877
12263.23 866
12264.27 870
12265.32 844
12266.36 836
12267.41 883
12268.45 867
12269.50 853
12270.55 842
12271.59 846
12272.64 879
12273.68 872
12274.73 895
12275.77 905
12276.82 888
12277.87 902
12278.91 897
12279.96 959
12281.00 961
12282.05 908
12283.10 898
12284.14 860
12285.19 837
12286.24 830
12287.28 937
12288.33 893
12289.38 866
12290.42 844
12291.47 822
12292.51 873
12293.56 928
12294.61 961
12295.65 855
12296.70 916
12297.75 893
12298.80 839
12299.84 854
12300.89 826
12301.94 878
12302.98 850
12304.03 836
12305.08 859
12306.12 844
12307.17 887
12308.22 881
12309.27 844
12310.31 830
12311.36 870
12312.41 904
12313.46 821
12314.50 863
12315.55 827
12316.60 838
12317.65 765
12318.69 775
12319.74 766
12320.79 861
12321.84 880
12322.88 852
12323.93 803
12324.98 747
12326.03 781
12327.08 768
12328.12 800
12329.17 835
12330.22 787
12331.27 814
12332.32 817
12333.37 861
12334.41 894
12335.46 863
12336.51 835
12337.56 810
12338.61 812
12339.66 801
12340.71 810
12341.75 886
12342.80 869
12343.85 844
12344.90 796
12345.95 819
12347.00 851
12348.05 805
12349.10 821
12350.15 819
12351.19 830
12352.24 803
12353.29 856
12354.34 871
12355.39 866
12356.44 875
12357.49 845
12358.54 842
12359.59 879
12360.64 838
12361.69 815
12362.74 840
12363.79 857
12364.84 881
12365.89 915
12366.94 854
12367.99 877
12369.04 811
12370.09 816
12371.14 865
12372.18 861
12373.24 853
12374.29 830
12375.34 885
12376.39 849
12377.44 911
12378.49 869
12379.54 896
12380.59 935
12381.64 900
12382.69 884
12383.74 875
12384.79 850
12385.84 912
12386.89 901
12387.94 932
12388.99 940
12390.04 883
12391.09 948
12392.14 888
12393.19 949
12394.24 949
12395.30 958
12396.35 930
12397.40 910
12398.45 892
12399.50 888
12400.55 902
12401.60 903
12402.65 907
12403.70 926
12404.76 927
12405.81 868
12406.86 928
12407.91 976
12408.96 919
12410.01 901
12411.07 944
12412.12 907
12413.17 946
12414.22 935
12415.27 947
12416.32 940
12417.38 946
12418.43 1011
12419.48 965
12420.53 903
12421.58 969
12422.64 1010
12423.69 949
12424.74 920
12425.79 1027
12426.84 1000
12427.90 893
12428.95 911
12430.00 972
12431.05 998
12432.11 942
12433.16 965
12434.21 979
12435.26 987
12436.32 1023
12437.37 984
12438.42 1042
12439.48 1008
12440.53 1012
12441.58 1019
12442.63 984
12443.69 1034
12444.74 952
12445.79 1030
12446.85 988
12447.90 1013
12448.95 975
12450.01 942
12451.06 987
12452.11 1009
12453.17 1050
12454.22 1062
12455.27 1081
12456.33 1055
12457.38 1140
12458.43 1096
12459.49 1124
12460.54 1154
12461.60 1147
12462.65 1157
12463.70 1159
12464.76 1154
12465.81 1177
12466.86 1269
12467.92 1255
12468.97 1386
12470.03 1347
12471.08 1450
12472.14 1590
12473.19 1665
12474.24 1700
12475.30 1773
12476.35 1953
12477.41 1984
12478.46 1899
12479.52 2083
12480.57 2048
12481.63 1980
12482.68 1941
12483.73 1867
12484.79 1753
12485.84 1660
12486.90 1567
12487.95 1530
12489.01 1433
12490.06 1360
12491.12 1215
12492.17 1183
12493.23 1264
12494.28 1173
12495.34 1118
12496.39 1103
12497.45 1098
12498.51 1106
12499.56 1134
12500.62 1090
12501.67 1062
12502.73 986
12503.78 1076
12504.84 1078
12505.89 1031
12506.95 1075
12508.01 1120
12509.06 1098
12510.12 1030
12511.17 1056
12512.23 1072
12513.28 1110
12514.34 1130
12515.40 1011
12516.45 1035
12517.51 1027
12518.56 998
12519.62 1055
12520.68 1006
12521.73 1078
12522.79 1042
12523.85 983
12524.90 909
12525.96 948
12527.02 1016
12528.07 1002
12529.13 987
12530.19 957
12531.24 945
12532.30 1043
12533.36 1028
12534.41 1059
12535.47 1105
12536.53 1021
12537.58 962
12538.64 961
12539.70 1073
12540.75 1068
12541.81 1049
12542.87 1073
12543.93 1067
12544.98 1033
12546.04 1033
12547.10 1147
12548.16 1172
12549.21 1200
12550.27 1096
12551.33 1188
12552.39 1165
12553.44 1210
12554.50 1270
12555.56 1354
12556.62 1381
12557.67 1369
12558.73 1375
12559.79 1390
12560.85 1385
12561.91 1314
12562.96 1321
12564.02 1179
12565.08 1235
12566.14 1266
12567.20 1198
12568.26 1220
12569.31 1181
12570.37 1128
12571.43 1109
12572.49 1112
12573.55 1107
12574.61 1080
12575.66 1086
12576.72 1092
12577.78 1027
12578.84 1026
12579.90 1082
12580.96 1072
12582.02 1030
12583.08 1063
12584.13 1025
12585.19 1087
12586.25 968
12587.31 1004
12588.37 1036
12589.43 1008
12590.49 1012
12591.55 1016
12592.61 1043
12593.67 1049
12594.73 1060
12595.79 946
12596.85 942
12597.91 1002
12598.96 1047
12600.02 976
12601.08 946
12602.14 951
12603.20 956
12604.26 886
12605.32 920
12606.38 890
12607.44 905
12608.50 941
12609.56 941
12610.62 980
12611.68 939
12612.74 927
12613.80 956
12614.86 931
12615.92 930
12616.98 933
12618.04 949
12619.10 1003
12620.17 973
12621.23 927
12622.29 904
12623.35 973
12624.41 973
12625.47 975
12626.53 941
12627.59 918
12628.65 935
12629.71 951
12630.77 940
12631.83 874
12632.89 832
12633.96 860
12635.02 914
12636.08 873
12637.14 840
12638.20 862
12639.26 884
12640.32 880
12641.38 863
12642.45 922
12643.51 860
12644.57 824
12645.63 840
12646.69 800
12647.75 847
12648.81 844
12649.88 920
12650.94 890
12652.00 859
12653.06 824
12654.12 837
12655.19 816
12656.25 815
12657.31 852
12658.37 848
12659.43 807
12660.50 829
12661.56 832
12662.62 803
12663.68 851
12664.75 856
12665.81 885
12666.87 909
12667.93 809
12668.99 786
12670.06 818
12671.12 831
12672.18 822
12673.25 820
12674.31 806
12675.37 809
12676.43 892
12677.50 821
12678.56 810
12679.62 800
12680.69 780
12681.75 780
12682.81 906
12683.87 818
12684.94 877
12686.00 837
12687.06 877
12688.13 851
12689.19 868
12690.25 799
12691.32 772
12692.38 802
12693.45 819
12694.51 846
12695.57 842
12696.64 833
12697.70 845
12698.76 833
12699.83 790
12700.89 801
12701.95 804
12703.02 808
12704.08 858
12705.15 811
12706.21 833
12707.28 823
12708.34 850
12709.40 811
12710.47 836
12711.53 796
12712.60 818
12713.66 821
12714.73 818
12715.79 792
12716.85 809
12717.92 809
12718.98 793
12720.05 808
12721.11 771
12722.18 782
12723.24 817
12724.31 735
12725.37 736
12726.44 778
12727.50 757
12728.57 767
12729.63 806
12730.70 827
12731.76 809
12732.83 832
12733.89 936
12734.96 786
12736.02 758
12737.09 851
12738.15 791
12739.22 794
12740.29 766
12741.35 820
12742.42 793
12743.48 800
12744.55 826
12745.61 794
12746.68 821
12747.74 768
12748.81 787
12749.88 785
12750.94 796
12752.01 718
12753.07 778
12754.14 693
12755.21 759
12756.27 770
12757.34 742
12758.41 719
12759.47 758
12760.54 748
12761.60 699
12762.67 725
12763.74 770
12764.80 717
12765.87 691
12766.94 753
12768.00 696
12769.07 710
12770.14 707
12771.20 703
12772.27 677
12773.34 728
12774.40 806
12775.47 756
12776.54 766
12777.61 775
12778.67 730
12779.74 711
12780.81 770
12781.87 749
12782.94 783
12784.01 747
12785.08 786
12786.14 775
12787.21 697
12788.28 775
12789.35 743
12790.41 716
12791.48 802
12792.55 741
12793.62 752
12794.69 751
12795.75 727
12796.82 792
12797.89 769
12798.96 750
12800.02 736
12801.09 760
12802.16 819
12803.23 766
12804.30 786
12805.37 770
12806.43 745
12807.50 757
12808.57 721
12809.64 738
12810.71 771
12811.78 718
12812.84 743
12813.91 766
12814.98 750
12816.05 772
12817.12 784
12818.19 787
12819.26 768
12820.33 819
12821.39 791
12822.46 774
12823.53 771
12824.60 797
12825.67 763
12826.74 802
12827.81 791
12828.88 754
12829.95 755
12831.02 784
12832.09 728
12833.16 782
12834.22 769
12835.29 726
12836.36 723
12837.43 743
12838.50 719
12839.57 735
12840.64 793
12841.71 748
12842.78 754
12843.85 714
12844.92 801
12845.99 745
12847.06 731
12848.13 712
12849.20 730
12850.27 705
12851.34 733
12852.41 691
12853.48 686
12854.55 691
12855.62 658
12856.69 721
12857.76 682
12858.83 680
12859.90 709
12860.97 726
12862.05 679
12863.12 736
12864.19 706
12865.26 669
12866.33 677
12867.40 677
12868.47 672
12869.54 698
12870.61 690
12871.68 678
12872.75 686
12873.82 674
12874.90 670
12875.97 694
12877.04 707
12878.11 707
12879.18 641
12880.25 636
12881.32 733
12882.40 621
12883.47 728
12884.54 707
12885.61 677
12886.68 717
12887.75 725
12888.82 714
12889.90 649
12890.97 682
12892.04 713
12893.11 654
12894.18 683
12895.26 653
12896.33 675
12897.40 610
12898.47 675
12899.54 632
12900.62 646
12901.69 714
12902.76 643
12903.83 652
12904.91 620
12905.98 693
12907.05 680
12908.12 673
12909.20 650
12910.27 660
12911.34 682
12912.41 634
12913.49 677
12914.56 684
12915.63 690
12916.71 683
12917.78 637
12918.85 683
12919.92 656
12921.00 681
12922.07 674
12923.14 682
12924.22 682
12925.29 677
12926.36 657
12927.44 670
12928.51 671
12929.58 676
12930.66 681
12931.73 697
12932.80 687
12933.88 695
12934.95 689
12936.02 714
12937.10 712
12938.17 663
12939.25 684
12940.32 719
12941.39 708
12942.47 712
12943.54 666
12944.62 668
12945.69 713
12946.76 662
12947.84 663
12948.91 699
12949.99 696
12951.06 679
12952.14 691
12953.21 716
12954.28 657
12955.36 699
12956.43 696
12957.51 688
12958.58 620
12959.66 692
12960.73 730
12961.81 703
12962.88 673
12963.96 724
12965.03 762
12966.11 712
12967.18 672
12968.26 734
12969.33 673
12970.41 691
12971.48 727
12972.56 748
12973.63 683
12974.71 707
12975.78 692
12976.86 650
12977.93 662
12979.01 707
12980.08 659
12981.16 737
12982.23 723
12983.31 677
12984.39 712
12985.46 690
12986.54 643
12987.61 669
12988.69 696
12989.77 724
12990.84 723
12991.92 703
12992.99 724
12994.07 729
12995.15 743
12996.22 678
12997.30 682
12998.37 650
12999.45 668
13000.53 683
13001.60 691
13002.68 694
13003.76 694
13004.83 695
13005.91 689
13006.99 754
13008.06 745
13009.14 693
13010.22 691
13011.29 675
13012.37 702
13013.45 695
13014.52 640
13015.60 722
13016.68 737
13017.75 659
13018.83 655
13019.91 634
13020.99 644
13022.06 629
13023.14 654
13024.22 669
13025.30 664
13026.37 684
13027.45 658
13028.53 730
13029.61 701
13030.68 735
13031.76 714
13032.84 717
13033.92 686
13034.99 679
13036.07 653
13037.15 674
13038.23 656
13039.31 707
13040.38 678
13041.46 685
13042.54 695
13043.62 726
13044.70 671
13045.77 698
13046.85 739
13047.93 727
13049.01 690
13050.09 684
13051.17 662
13052.24 656
13053.32 697
13054.40 671
13055.48 721
13056.56 719
13057.64 693
13058.72 718
13059.80 755
13060.87 730
13061.95 767
13063.03 693
13064.11 743
13065.19 671
13066.27 751
13067.35 722
13068.43 726
13069.51 707
13070.59 771
13071.67 739
13072.74 765
13073.82 760
13074.90 711
13075.98 787
13077.06 727
13078.14 694
13079.22 728
13080.30 694
13081.38 729
13082.46 677
13083.54 731
13084.62 776
13085.70 735
13086.78 677
13087.86 698
13088.94 719
13090.02 708
13091.10 659
13092.18 702
13093.26 712
13094.34 672
13095.42 745
13096.50 660
13097.58 660
13098.66 682
13099.74 712
13100.82 702
13101.90 691
13102.98 754
13104.07 683
13105.15 675
13106.23 658
13107.31 696
13108.39 696
13109.47 689
13110.55 673
13111.63 673
13112.71 707
13113.79 682
13114.87 673
13115.96 710
13117.04 684
13118.12 712
13119.20 668
13120.28 689
13121.36 703
13122.44 751
13123.52 677
13124.61 653
13125.69 685
13126.77 728
13127.85 756
13128.93 729
13130.01 718
13131.10 738
13132.18 715
13133.26 673
13134.34 736
13135.42 753
13136.51 699
13137.59 686
13138.67 741
13139.75 701
13140.83 676
13141.92 782
13143.00 705
13144.08 703
13145.16 722
13146.25 745
13147.33 696
13148.41 683
13149.49 689
13150.58 670
13151.66 707
13152.74 687
13153.82 713
13154.91 726
13155.99 727
13157.07 717
13158.15 753
13159.24 748
13160.32 795
13161.40 717
13162.49 726
13163.57 715
13164.65 748
13165.74 759
13166.82 681
13167.90 721
13168.99 715
13170.07 784
13171.15 760
13172.24 731
13173.32 677
13174.40 724
13175.49 761
13176.57 720
13177.65 739
13178.74 760
13179.82 746
13180.91 740
13181.99 696
13183.07 754
13184.16 777
13185.24 730
13186.32 735
13187.41 785
13188.49 757
13189.58 736
13190.66 815
13191.75 805
13192.83 748
13193.91 793
13195.00 800
13196.08 751
13197.17 747
13198.25 728
13199.34 745
13200.42 759
13201.51 764
13202.59 772
13203.68 752
13204.76 739
13205.85 770
13206.93 768
13208.01 730
13209.10 702
13210.18 708
13211.27 769
13212.36 770
13213.44 731
13214.53 779
13215.61 828
13216.70 811
13217.78 772
13218.87 825
13219.95 812
13221.04 785
13222.12 776
13223.21 799
13224.29 779
13225.38 820
13226.47 811
13227.55 801
13228.64 774
13229.72 852
13230.81 782
13231.89 793
13232.98 823
13234.07 773
13235.15 854
13236.24 845
13237.33 841
13238.41 781
13239.50 818
13240.58 786
13241.67 855
13242.76 837
13243.84 818
13244.93 835
13246.02 786
13247.10 760
13248.19 808
13249.28 833
13250.36 806
13251.45 867
13252.54 816
13253.62 837
13254.71 821
13255.80 827
13256.88 850
13257.97 872
13259.06 825
13260.14 841
13261.23 849
13262.32 920
13263.41 829
13264.49 906
13265.58 912
13266.67 896
13267.76 956
13268.84 914
13269.93 923
13271.02 910
13272.11 906
13273.19 868
13274.28 870
13275.37 841
13276.46 915
13277.54 915
13278.63 890
13279.72 941
13280.81 931
13281.90 904
13282.98 933
13284.07 953
13285.16 986
13286.25 899
13287.34 892
13288.42 915
13289.51 931
13290.60 992
13291.69 972
13292.78 971
13293.87 1023
13294.95 990
13296.04 998
13297.13 957
13298.22 1045
13299.31 1008
13300.40 930
13301.49 1008
13302.58 1052
13303.66 1090
13304.75 1044
13305.84 1098
13306.93 1088
13308.02 996
13309.11 1058
13310.20 1182
13311.29 1149
13312.38 1099
13313.47 1070
13314.55 1100
13315.64 1015
13316.73 1069
13317.82 1098
13318.91 1079
13320.00 1120
13321.09 1187
13322.18 1161
13323.27 1125
13324.36 1059
13325.45 1193
13326.54 1072
13327.63 1001
13328.72 1055
13329.81 1078
13330.90 1076
13331.99 1074
13333.08 1081
13334.17 1152
13335.26 1178
13336.35 1056
13337.44 1004
13338.53 1092
13339.62 1171
13340.71 1081
13341.80 999
13342.89 1122
13343.98 1171
13345.07 1090
13346.16 1118
13347.25 1122
13348.35 1160
13349.44 1098
13350.53 1100
13351.62 1153
13352.71 1223
13353.80 1217
13354.89 1165
13355.98 1184
13357.07 1212
13358.16 1239
13359.26 1185
13360.35 1179
13361.44 1268
13362.53 1300
13363.62 1237
13364.71 1271
13365.80 1331
13366.89 1378
13367.99 1319
13369.08 1319
13370.17 1335
13371.26 1331
13372.35 1253
13373.44 1259
13374.54 1312
13375.63 1249
13376.72 1280
13377.81 1298
13378.90 1253
13380.00 1247
13381.09 1223
13382.18 1168
13383.27 1120
13384.36 1115
13385.46 1161
13386.55 1171
13387.64 1099
13388.73 1130
13389.83 1136
13390.92 1098
13392.01 1102
13393.10 1081
13394.20 1066
13395.29 1058
13396.38 1071
13397.47 1023
13398.57 1024
13399.66 1030
13400.75 1075
13401.84 1064
13402.94 1062
13404.03 1090
13405.12 1016
13406.22 997
13407.31 1131
13408.40 1033
13409.50 982
13410.59 1054
13411.68 1090
13412.78 1049
13413.87 1086
13414.96 1062
13416.06 1064
13417.15 999
13418.24 1020
13419.34 1001
13420.43 1100
13421.52 1094
13422.62 1046
13423.71 1080
13424.81 1041
13425.90 1057
13426.99 1062
13428.09 1022
13429.18 1054
13430.27 1063
13431.37 1017
13432.46 1094
13433.56 1073
13434.65 1089
13435.75 1174
13436.84 1173
13437.93 1070
13439.03 1060
13440.12 1091
13441.22 1036
13442.31 1111
13443.41 1072
13444.50 1098
13445.60 1046
13446.69 1097
13447.79 1032
13448.88 1108
13449.98 1227
13451.07 1228
13452.17 1170
13453.26 1184
13454.36 1159
13455.45 1162
13456.55 1191
13457.64 1242
13458.74 1177
13459.83 1076
13460.93 1172
13462.02 1251
13463.12 1250
13464.21 1233
13465.31 1247
13466.40 1308
13467.50 1289
13468.59 1237
13469.69 1237
13470.79 1260
13471.88 1254
13472.98 1259
13474.07 1305
13475.17 1320
13476.27 1272
13477.36 1293
13478.46 1271
13479.55 1290
13480.65 1299
13481.75 1289
13482.84 1362
13483.94 1340
13485.03 1276
13486.13 1335
13487.23 1338
13488.32 1373
13489.42 1413
13490.52 1390
13491.61 1442
13492.71 1421
13493.81 1424
13494.90 1361
13496.00 1370
13497.10 1447
13498.19 1469
13499.29 1468
13500.39 1515
13501.48 1515
13502.58 1631
13503.68 1581
13504.77 1540
13505.87 1514
13506.97 1501
13508.07 1489
13509.16 1504
13510.26 1528
13511.36 1508
13512.46 1421
13513.55 1398
13514.65 1416
13515.75 1371
13516.85 1387
13517.94 1337
13519.04 1200
13520.14 1240
13521.24 1208
13522.33 1198
13523.43 1264
13524.53 1255
13525.63 1217
13526.73 1153
13527.82 1141
13528.92 1155
13530.02 1086
13531.12 1154
13532.22 1198
13533.31 1153
13534.41 1149
13535.51 1125
13536.61 1107
13537.71 1108
13538.81 1143
13539.90 1084
13541.00 1093
13542.10 1052
13543.20 1061
13544.30 1059
13545.40 1007
13546.50 1086
13547.60 1058
13548.69 1065
13549.79 999
13550.89 976
13551.99 1023
13553.09 1006
13554.19 1056
13555.29 1037
13556.39 1002
13557.49 1011
13558.59 964
13559.69 982
13560.78 974
13561.88 1005
13562.98 950
13564.08 955
13565.18 984
13566.28 952
13567.38 949
13568.48 1008
13569.58 1063
13570.68 991
13571.78 956
13572.88 973
13573.98 1035
13575.08 985
13576.18 939
13577.28 938
13578.38 1063
13579.48 964
13580.58 989
13581.68 970
13582.78 958
13583.88 1010
13584.98 1026
13586.08 1048
13587.18 1031
13588.28 1000
13589.38 963
13590.48 991
13591.59 1012
13592.69 1064
13593.79 1011
13594.89 1082
13595.99 984
13597.09 990
13598.19 1008
13599.29 990
13600.39 992
13601.49 986
13602.59 995
13603.69 1021
13604.80 1066
13605.90 1005
13607.00 1005
13608.10 956
13609.20 978
13610.30 1058
13611.40 1067
13612.51 1027
13613.61 1022
13614.71 1012
13615.81 994
13616.91 1019
13618.01 1004
13619.11 1036
13620.22 959
13621.32 1015
13622.42 1022
13623.52 1025
13624.62 1047
13625.73 1025
13626.83 1023
13627.93 1000
13629.03 984
13630.13 948
13631.24 987
13632.34 994
13633.44 1035
13634.54 1091
13635.65 993
13636.75 1043
13637.85 1008
13638.95 1025
13640.06 968
13641.16 1041
13642.26 1019
13643.36 954
13644.47 988
13645.57 1031
13646.67 1061
13647.78 1022
13648.88 1004
13649.98 1029
13651.08 1034
13652.19 1007
13653.29 971
13654.39 889
13655.50 951
13656.60 994
13657.70 1002
13658.81 965
13659.91 956
13661.01 1001
13662.12 999
13663.22 989
13664.32 1025
13665.43 1001
13666.53 950
13667.63 999
13668.74 995
13669.84 1037
13670.95 995
13672.05 1046
13673.15 1042
13674.26 992
13675.36 916
13676.47 919
13677.57 964
13678.67 938
13679.78 1032
13680.88 1010
13681.99 974
13683.09 1000
13684.20 1043
13685.30 985
13686.40 982
13687.51 1020
13688.61 1008
13689.72 987
13690.82 1002
13691.93 1000
13693.03 994
13694.14 1072
13695.24 1109
13696.35 1035
13697.45 1018
13698.56 1015
13699.66 1016
13700.77 1017
13701.87 1043
13702.98 1041
13704.08 994
13705.19 1023
13706.29 1067
13707.40 1029
13708.50 1000
13709.61 1081
13710.71 1086
13711.82 1043
13712.92 1059
13714.03 1114
13715.14 1209
13716.24 1122
13717.35 1130
13718.45 1145
13719.56 1211
13720.66 1123
13721.77 1151
13722.88 1207
13723.98 1160
13725.09 1186
13726.19 1155
13727.30 1207
13728.41 1258
13729.51 1175
13730.62 1164
13731.73 1135
13732.83 1140
13733.94 1209
13735.04 1218
13736.15 1327
13737.26 1300
13738.36 1290
13739.47 1239
13740.58 1218
13741.68 1311
13742.79 1240
13743.90 1326
13745.00 1303
13746.11 1257
13747.22 1300
13748.32 1285
13749.43 1319
13750.54 1341
13751.65 1383
13752.75 1451
13753.86 1417
13754.97 1423
13756.07 1532
13757.18 1533
13758.29 1508
13759.40 1494
13760.50 1554
13761.61 1580
13762.72 1630
13763.83 1628
13764.93 1732
13766.04 1755
13767.15 1794
13768.26 1931
13769.37 1870
13770.47 1924
13771.58 2041
13772.69 2178
13773.80 2132
13774.91 2008
13776.01 2091
13777.12 2047
13778.23 2178
13779.34 2180
13780.45 2007
13781.55 1936
13782.66 1918
13783.77 1901
13784.88 1818
13785.99 1690
13787.10 1701
13788.20 1690
13789.31 1610
13790.42 1603
13791.53 1542
13792.64 1467
13793.75 1404
13794.86 1410
13795.97 1352
13797.07 1347
13798.18 1367
13799.29 1400
13800.40 1268
13801.51 1305
13802.62 1341
13803.73 1358
13804.84 1334
13805.95 1308
13807.06 1168
13808.17 1146
13809.28 1323
13810.39 1245
13811.49 1249
13812.60 1206
13813.71 1176
13814.82 1209
13815.93 1181
13817.04 1189
13818.15 1121
13819.26 1163
13820.37 1157
13821.48 1132
13822.59 1144
13823.70 1216
13824.81 1171
13825.92 1217
13827.03 1123
13828.14 1118
13829.25 1152
13830.36 1147
13831.47 1104
13832.58 1094
13833.69 1136
13834.80 1098
13835.92 1074
13837.03 1066
13838.14 1129
13839.25 1159
13840.36 1163
13841.47 1085
13842.58 1075
13843.69 1078
13844.80 1134
13845.91 1086
13847.02 1142
13848.13 1240
13849.24 1128
13850.36 1151
13851.47 1137
13852.58 1171
13853.69 1157
13854.80 1140
13855.91 1116
13857.02 1135
13858.13 1106
13859.25 1126
13860.36 1160
13861.47 1154
13862.58 1100
13863.69 1098
13864.80 1111
13865.91 1129
13867.03 1144
13868.14 1128
13869.25 1083
13870.36 1161
13871.47 1207
13872.59 1177
13873.70 1198
13874.81 1176
13875.92 1222
13877.03 1165
13878.15 1220
13879.26 1158
13880.37 1180
13881.48 1268
13882.60 1243
13883.71 1193
13884.82 1139
13885.93 1239
13887.05 1231
13888.16 1273
13889.27 1264
13890.38 1193
13891.50 1167
13892.61 1230
13893.72 1282
13894.83 1306
13895.95 1270
13897.06 1210
13898.17 1227
13899.29 1270
13900.40 1285
13901.51 1264
13902.63 1266
13903.74 1198
13904.85 1246
13905.97 1138
13907.08 1191
13908.19 1179
13909.31 1110
13910.42 1148
13911.53 1166
13912.65 1166
13913.76 1127
13914.87 1048
13915.99 1131
13917.10 1130
13918.21 1009
13919.33 993
13920.44 1042
13921.56 1077
13922.67 1075
13923.78 1090
13924.90 1009
13926.01 1010
13927.13 1103
13928.24 1162
13929.35 1057
13930.47 1033
13931.58 1078
13932.70 1054
13933.81 983
13934.93 1048
13936.04 1062
13937.16 1017
13938.27 1095
13939.38 1101
13940.50 1034
13941.61 1082
13942.73 1146
13943.84 1060
13944.96 993
13946.07 1010
13947.19 1107
13948.30 1057
13949.42 1036
13950.53 1023
13951.65 1029
13952.76 1072
13953.88 1005
13954.99 984
13956.11 990
13957.23 1047
13958.34 1017
13959.46 958
13960.57 957
13961.69 976
13962.80 1011
13963.92 988
13965.03 959
13966.15 1001
13967.27 936
13968.38 944
13969.50 1004
13970.61 958
13971.73 923
13972.84 919
13973.96 992
13975.08 967
13976.19 963
13977.31 912
13978.43 926
13979.54 1014
13980.66 1027
13981.77 981
13982.89 899
13984.01 911
13985.12 996
13986.24 959
13987.36 979
13988.47 973
13989.59 947
13990.71 945
13991.82 951
13992.94 963
13994.06 989
13995.17 1024
13996.29 1001
13997.41 1002
13998.52 950
13999.64 981
14000.76 964
14001.88 993
14002.99 994
14004.11 970
14005.23 995
14006.34 975
14007.46 929
14008.58 1016
14009.70 1035
14010.81 990
14011.93 971
14013.05 974
14014.17 945
14015.28 914
14016.40 968
14017.52 1077
14018.64 990
14019.76 961
14020.87 1027
14021.99 972
14023.11 993
14024.23 978
14025.35 956
14026.46 934
14027.58 929
14028.70 936
14029.82 903
14030.94 908
14032.06 971
14033.17 1003
14034.29 1013
14035.41 968
14036.53 994
14037.65 1079
14038.77 1033
14039.88 1034
14041.00 1004
14042.12 982
14043.24 977
14044.36 973
14045.48 1003
14046.60 1053
14047.72 1059
14048.84 960
14049.95 998
14051.07 996
14052.19 1014
14053.31 1054
14054.43 1030
14055.55 1040
14056.67 1068
14057.79 1082
14058.91 1085
14060.03 1150
14061.15 1095
14062.27 1131
14063.39 1159
14064.51 1143
14065.63 1146
14066.75 1183
14067.87 1097
14068.99 1132
14070.11 1152
14071.23 1129
14072.35 1258
14073.47 1243
14074.59 1222
14075.71 1270
14076.83 1270
14077.95 1276
14079.07 1273
14080.19 1239
14081.31 1263
14082.43 1262
14083.55 1337
14084.67 1363
14085.79 1383
14086.91 1319
14088.03 1357
14089.15 1414
14090.27 1404
14091.39 1397
14092.51 1479
14093.63 1430
14094.75 1479
14095.87 1590
14097.00 1611
14098.12 1660
14099.24 1623
14100.36 1590
14101.48 1639
14102.60 1570
14103.72 1569
14104.84 1490
14105.96 1449
14107.09 1444
14108.21 1383
14109.33 1422
14110.45 1384
14111.57 1324
14112.69 1341
14113.81 1289
14114.94 1215
14116.06 1204
14117.18 1241
14118.30 1213
14119.42 1219
14120.55 1203
14121.67 1125
14122.79 1138
14123.91 1183
14125.03 1167
14126.16 1111
14127.28 1165
14128.40 1140
14129.52 1113
14130.64 1130
14131.77 1066
14132.89 1121
14134.01 1125
14135.13 1100
14136.26 1196
14137.38 1134
14138.50 1138
14139.62 1150
14140.75 1127
14141.87 1048
14142.99 1078
14144.11 1082
14145.24 1048
14146.36 1087
14147.48 1120
14148.61 1047
14149.73 1094
14150.85 1083
14151.98 1101
14153.10 1097
14154.22 1035
14155.35 1086
14156.47 1034
14157.59 1084
14158.72 1073
14159.84 1021
14160.96 1100
14162.09 1166
14163.21 1072
14164.33 1016
14165.46 1005
14166.58 975
14167.70 1043
14168.83 1091
14169.95 1024
14171.08 980
14172.20 1042
14173.32 986
14174.45 980
14175.57 998
14176.70 1006
14177.82 1010
14178.94 1037
14180.07 1023
14181.19 1068
14182.32 1035
14183.44 1011
14184.57 1028
14185.69 974
14186.81 1026
14187.94 1094
14189.06 1024
14190.19 1017
14191.31 985
14192.44 978
14193.56 1058
14194.69 1059
14195.81 1036
14196.94 1030
14198.06 991
14199.19 957
14200.31 942
14201.44 938
14202.56 997
14203.69 992
14204.81 1038
14205.94 962
14207.06 963
14208.19 914
14209.31 962
14210.44 988
14211.57 966
14212.69 925
14213.82 866
14214.94 922
14216.07 909
14217.19 894
14218.32 921
14219.44 953
14220.57 909
14221.70 904
14222.82 897
14223.95 880
14225.07 923
14226.20 865
14227.33 916
14228.45 910
14229.58 917
14230.71 927
14231.83 939
14232.96 851
14234.08 847
14235.21 845
14236.34 935
14237.46 825
14238.59 849
14239.72 866
14240.84 846
14241.97 843
14243.10 829
14244.22 931
14245.35 900
14246.48 900
14247.60 837
14248.73 885
14249.86 869
14250.99 820
14252.11 844
14253.24 875
14254.37 833
14255.49 859
14256.62 895
14257.75 835
14258.88 888
14260.00 834
14261.13 809
14262.26 820
14263.39 892
14264.51 878
14265.64 821
14266.77 811
14267.90 801
14269.02 829
14270.15 829
14271.28 852
14272.41 827
14273.54 820
14274.66 824
14275.79 819
14276.92 822
14278.05 867
14279.18 804
14280.30 805
14281.43 799
14282.56 782
14283.69 789
14284.82 770
14285.95 735
14287.07 757
14288.20 777
14289.33 806
14290.46 806
14291.59 793
14292.72 765
14293.85 765
14294.98 751
14296.10 740
14297.23 809
14298.36 771
14299.49 750
14300.62 765
14301.75 770
14302.88 814
14304.01 764
14305.14 776
14306.27 750
14307.39 781
14308.52 701
14309.65 741
14310.78 750
14311.91 724
14313.04 730
14314.17 731
14315.30 740
14316.43 728
14317.56 684
14318.69 767
14319.82 729
14320.95 715
14322.08 747
14323.21 698
14324.34 696
14325.47 649
14326.60 639
14327.73 676
14328.86 662
14329.99 666
14331.12 688
14332.25 698
14333.38 683
14334.51 663
14335.64 676
14336.77 686
14337.90 646
14339.03 726
14340.16 678
14341.29 671
14342.42 678
14343.56 716
14344.69 703
14345.82 737
14346.95 743
14348.08 645
14349.21 666
14350.34 705
14351.47 673
14352.60 691
14353.73 676
14354.87 724
14356.00 683
14357.13 703
14358.26 716
14359.39 738
14360.52 741
14361.65 706
14362.78 700
14363.92 666
14365.05 690
14366.18 677
14367.31 737
14368.44 687
14369.57 655
14370.71 679
14371.84 680
14372.97 699
14374.10 649
14375.23 657
14376.37 624
14377.50 704
14378.63 720
14379.76 704
14380.89 732
14382.03 743
14383.16 699
14384.29 690
14385.42 722
14386.56 679
14387.69 698
14388.82 678
14389.95 658
14391.09 676
14392.22 670
14393.35 659
14394.48 666
14395.62 665
14396.75 644
14397.88 673
14399.02 690
14400.15 683
14401.28 678
14402.41 668
14403.55 709
14404.68 714
14405.81 683
14406.95 746
14408.08 671
14409.21 691
14410.35 695
14411.48 687
14412.61 661
14413.75 669
14414.88 701
14416.01 704
14417.15 682
14418.28 644
14419.42 683
14420.55 667
14421.68 655
14422.82 649
14423.95 658
14425.08 705
14426.22 709
14427.35 763
14428.49 694
14429.62 699
14430.75 653
14431.89 643
14433.02 670
14434.16 666
14435.29 682
14436.43 700
14437.56 690
14438.69 688
14439.83 689
14440.96 649
14442.10 692
14443.23 658
14444.37 653
14445.50 675
14446.64 714
14447.77 722
14448.91 707
14450.04 722
14451.18 647
14452.31 731
14453.45 694
14454.58 702
14455.72 696
14456.85 709
14457.99 689
14459.12 718
14460.26 701
14461.39 705
14462.53 668
14463.66 693
14464.80 677
14465.94 660
14467.07 654
14468.21 690
14469.34 705
14470.48 679
14471.61 683
14472.75 681
14473.89 704
14475.02 706
14476.16 683
14477.29 727
14478.43 722
14479.57 716
14480.70 725
14481.84 695
14482.97 683
14484.11 741
14485.25 697
14486.38 685
14487.52 664
14488.66 719
14489.79 696
14490.93 678
14492.07 691
14493.20 660
14494.34 633
14495.48 709
14496.61 719
14497.75 743
14498.89 717
14500.02 680
14501.16 700
14502.30 738
14503.43 731
14504.57 695
14505.71 741
14506.84 718
14507.98 750
14509.12 800
14510.26 799
14511.39 762
14512.53 762
14513.67 758
14514.81 736
14515.94 776
14517.08 798
14518.22 756
14519.36 738
14520.49 787
14521.63 829
14522.77 781
14523.91 746
14525.05 801
14526.18 782
14527.32 755
14528.46 756
14529.60 773
14530.74 728
14531.87 699
14533.01 693
14534.15 748
14535.29 803
14536.43 759
14537.56 774
14538.70 788
14539.84 796
14540.98 748
14542.12 734
14543.26 727
14544.40 721
14545.53 709
14546.67 753
14547.81 782
14548.95 742
14550.09 792
14551.23 749
14552.37 731
14553.51 837
14554.65 765
14555.78 727
14556.92 756
14558.06 756
14559.20 764
14560.34 754
14561.48 745
14562.62 740
14563.76 753
14564.90 752
14566.04 814
14567.18 814
14568.32 760
14569.46 735
14570.60 745
14571.74 771
14572.88 775
14574.02 861
14575.16 822
14576.30 751
14577.44 810
14578.58 839
14579.72 740
14580.86 795
14582.00 800
14583.14 787
14584.28 797
14585.42 832
14586.56 770
14587.70 788
14588.84 811
14589.98 787
14591.12 818
14592.26 802
14593.40 817
14594.54 810
14595.68 909
14596.82 864
14597.96 879
14599.10 876
14600.24 858
14601.38 808
14602.52 883
14603.67 869
14604.81 879
14605.95 901
14607.09 915
14608.23 926
14609.37 887
14610.51 883
14611.65 877
14612.79 843
14613.94 871
14615.08 950
14616.22 902
14617.36 890
14618.50 925
14619.64 940
14620.79 921
14621.93 909
14623.07 968
14624.21 952
14625.35 1014
14626.49 1027
14627.64 1053
14628.78 1097
14629.92 1124
14631.06 1071
14632.20 1101
14633.35 1121
14634.49 1153
14635.63 1127
14636.77 1192
14637.91 1135
14639.06 1075
14640.20 1127
14641.34 1131
14642.48 1093
14643.63 1104
14644.77 1017
14645.91 1015
14647.05 961
14648.20 918
14649.34 974
14650.48 962
14651.63 923
14652.77 940
14653.91 880
14655.05 914
14656.20 895
14657.34 838
14658.48 861
14659.63 861
14660.77 811
14661.91 807
14663.06 769
14664.20 788
14665.34 797
14666.49 802
14667.63 816
14668.77 781
14669.92 786
14671.06 760
14672.20 752
14673.35 820
14674.49 700
14675.64 743
14676.78 810
14677.92 768
14679.07 724
14680.21 726
14681.35 767
14682.50 767
14683.64 746
14684.79 699
14685.93 700
14687.08 704
14688.22 683
14689.36 725
14690.51 725
14691.65 679
14692.80 687
14693.94 687
14695.09 704
14696.23 679
14697.38 696
14698.52 697
14699.66 703
14700.81 653
14701.95 661
14703.10 686
14704.24 697
14705.39 693
14706.53 685
14707.68 704
14708.82 687
14709.97 682
14711.11 672
14712.26 729
14713.40 699
14714.55 689
14715.69 631
14716.84 626
14717.99 659
14719.13 645
14720.28 636
14721.42 616
14722.57 660
14723.71 669
14724.86 698
14726.00 731
14727.15 699
14728.30 634
14729.44 608
14730.59 595
14731.73 657
14732.88 684
14734.03 624
14735.17 669
14736.32 696
14737.46 673
14738.61 615
14739.76 635
14740.90 632
14742.05 670
14743.20 664
14744.34 640
14745.49 680
14746.64 660
14747.78 657
14748.93 644
14750.08 665
14751.22 620
14752.37 655
14753.52 607
14754.66 626
14755.81 647
14756.96 644
14758.10 631
14759.25 650
14760.40 622
14761.54 609
14762.69 662
14763.84 617
14764.99 618
14766.13 618
14767.28 638
14768.43 638
14769.58 607
14770.72 608
14771.87 603
14773.02 628
14774.17 616
14775.31 623
14776.46 633
14777.61 566
14778.76 607
14779.90 577
14781.05 568
14782.20 599
14783.35 591
14784.50 594
14785.64 596
14786.79 611
14787.94 595
14789.09 575
14790.24 574
14791.38 591
14792.53 560
14793.68 597
14794.83 535
14795.98 550
14797.13 591
14798.28 564
14799.42 579
14800.57 604
14801.72 582
14802.87 653
14804.02 617
14805.17 579
14806.32 608
14807.47 560
14808.61 600
14809.76 601
14810.91 586
14812.06 568
14813.21 542
14814.36 589
14815.51 664
14816.66 598
14817.81 580
14818.96 622
14820.11 607
14821.26 583
14822.41 577
14823.55 559
14824.70 530
14825.85 598
14827.00 546
14828.15 542
14829.30 514
14830.45 547
14831.60 532
14832.75 523
14833.90 531
14835.05 553
14836.20 606
14837.35 553
14838.50 564
14839.65 537
14840.80 612
14841.95 540
14843.10 529
14844.25 542
14845.40 530
14846.55 522
14847.70 555
14848.86 522
14850.01 535
14851.16 518
14852.31 493
14853.46 531
14854.61 586
14855.76 599
14856.91 600
14858.06 584
14859.21 515
14860.36 506
14861.51 526
14862.66 537
14863.82 546
14864.97 549
14866.12 589
14867.27 524
14868.42 515
14869.57 549
14870.72 494
14871.87 488
14873.03 540
14874.18 517
14875.33 562
14876.48 549
14877.63 560
14878.78 509
14879.94 536
14881.09 521
14882.24 538
14883.39 485
14884.54 538
14885.70 544
14886.85 561
14888.00 550
14889.15 592
14890.30 534
14891.46 534
14892.61 524
14893.76 467
14894.91 546
14896.06 588
14897.22 520
14898.37 586
14899.52 545
14900.67 502
14901.83 530
14902.98 530
14904.13 533
14905.28 554
14906.44 547
14907.59 550
14908.74 513
14909.90 532
14911.05 508
14912.20 520
14913.36 571
14914.51 487
14915.66 484
14916.81 489
14917.97 503
14919.12 595
14920.27 595
14921.43 584
14922.58 577
14923.73 581
14924.89 543
14926.04 571
14927.19 561
14928.35 515
14929.50 537
14930.66 529
14931.81 578
14932.96 578
14934.12 546
14935.27 576
14936.42 575
14937.58 538
14938.73 572
14939.89 568
14941.04 598
14942.19 602
14943.35 573
14944.50 557
14945.66 566
14946.81 618
14947.97 535
14949.12 547
14950.27 548
14951.43 592
14952.58 599
14953.74 603
14954.89 564
14956.05 563
14957.20 537
14958.36 598
14959.51 575
14960.67 589
14961.82 608
14962.98 568
14964.13 597
14965.29 584
14966.44 578
14967.60 571
14968.75 592
14969.91 576
14971.06 628
14972.22 631
14973.37 557
14974.53 594
14975.68 575
14976.84 563
14977.99 559
14979.15 529
14980.31 549
14981.46 572
14982.62 601
14983.77 569
14984.93 562
14986.08 494
14987.24 492
14988.40 519
14989.55 605
14990.71 554
14991.86 553
14993.02 529
14994.18 534
14995.33 515
14996.49 508
14997.65 524
14998.80 536
14999.96 524
15001.11 560
15002.27 595
15003.43 536
15004.58 537
15005.74 514
15006.90 500
15008.05 493
15009.21 476
15010.37 527
15011.52 532
15012.68 536
15013.84 495
15014.99 487
15016.15 532
15017.31 549
15018.47 484
15019.62 550
15020.78 520
15021.94 492
15023.09 539
15024.25 502
15025.41 514
15026.57 500
15027.72 518
15028.88 486
15030.04 482
15031.20 533
15032.35 485
15033.51 485
15034.67 523
15035.83 530
15036.98 504
15038.14 514
15039.30 527
15040.46 495
15041.62 478
15042.77 473
15043.93 516
15045.09 535
15046.25 509
15047.41 518
15048.57 489
15049.72 490
15050.88 521
15052.04 514
15053.20 467
15054.36 520
15055.52 540
15056.67 545
15057.83 524
15058.99 504
15060.15 511
15061.31 494
15062.47 516
15063.63 491
15064.79 469
15065.94 489
15067.10 493
15068.26 534
15069.42 505
15070.58 467
15071.74 498
15072.90 474
15074.06 512
15075.22 523
15076.38 521
15077.54 492
15078.70 488
15079.85 498
15081.01 472
15082.17 511
15083.33 514
15084.49 546
15085.65 478
15086.81 516
15087.97 513
15089.13 478
15090.29 553
15091.45 528
15092.61 524
15093.77 479
15094.93 517
15096.09 517
15097.25 533
15098.41 526
15099.57 508
15100.73 510
15101.89 488
15103.05 489
15104.21 483
15105.37 520
15106.53 514
15107.69 489
15108.86 539
15110.02 539
15111.18 567
15112.34 492
15113.50 478
15114.66 458
15115.82 537
15116.98 553
15118.14 523
15119.30 506
15120.46 496
15121.62 539
15122.79 499
15123.95 540
15125.11 541
15126.27 508
15127.43 557
15128.59 513
15129.75 476
15130.91 503
15132.08 533
15133.24 548
15134.40 544
15135.56 534
15136.72 490
15137.88 505
15139.05 486
15140.21 500
15141.37 521
15142.53 517
15143.69 470
15144.85 481
15146.02 477
15147.18 492
15148.34 496
15149.50 575
15150.66 526
15151.83 492
15152.99 509
15154.15 519
15155.31 516
15156.48 491
15157.64 556
15158.80 487
15159.96 507
15161.13 548
15162.29 538
15163.45 554
15164.61 514
15165.78 561
15166.94 548
15168.10 529
15169.27 476
15170.43 534
15171.59 534
15172.75 551
15173.92 559
15175.08 528
15176.24 513
15177.41 521
15178.57 542
15179.73 515
15180.90 568
15182.06 560
15183.22 576
15184.39 538
15185.55 612
15186.71 582
15187.88 551
15189.04 509
15190.21 595
15191.37 596
15192.53 568
15193.70 534
15194.86 536
15196.02 547
15197.19 589
15198.35 604
15199.52 583
15200.68 562
15201.84 591
15203.01 629
15204.17 581
15205.34 595
15206.50 556
15207.67 528
15208.83 549
15209.99 638
15211.16 605
15212.32 586
15213.49 588
15214.65 575
15215.82 599
15216.98 587
15218.15 624
15219.31 563
15220.48 611
15221.64 564
15222.81 606
15223.97 622
15225.14 668
15226.30 674
15227.47 639
15228.63 617
15229.80 622
15230.96 651
15232.13 632
15233.29 653
15234.46 675
15235.62 658
15236.79 617
15237.95 630
15239.12 675
15240.29 658
15241.45 633
15242.62 642
15243.78 666
15244.95 666
15246.11 657
15247.28 600
15248.45 563
15249.61 574
15250.78 577
15251.94 612
15253.11 606
15254.28 611
15255.44 651
15256.61 611
15257.78 600
15258.94 590
15260.11 604
15261.27 595
15262.44 555
15263.61 574
15264.77 569
15265.94 555
15267.11 585
15268.27 605
15269.44 539
15270.61 544
15271.77 577
15272.94 556
15274.11 574
15275.27 550
15276.44 544
15277.61 514
15278.78 543
15279.94 588
15281.11 587
15282.28 578
15283.44 541
15284.61 506
15285.78 519
15286.95 539
15288.11 521
15289.28 518
15290.45 484
15291.62 580
15292.78 566
15293.95 486
15295.12 540
15296.29 538
15297.46 522
15298.62 481
15299.79 531
15300.96 521
15302.13 530
15303.30 486
15304.46 533
15305.63 554
15306.80 525
15307.97 529
15309.14 519
15310.30 491
15311.47 537
15312.64 539
15313.81 506
15314.98 572
15316.15 535
15317.31 502
15318.48 466
15319.65 493
15320.82 491
15321.99 560
15323.16 499
15324.33 490
15325.50 503
15326.66 567
15327.83 542
15329.00 512
15330.17 566
15331.34 557
15332.51 528
15333.68 500
15334.85 514
15336.02 544
15337.19 576
15338.36 550
15339.53 537
15340.70 533
15341.86 539
15343.03 554
15344.20 474
15345.37 492
15346.54 506
15347.71 524
15348.88 530
15350.05 516
15351.22 498
15352.39 567
15353.56 559
15354.73 522
15355.90 497
15357.07 548
15358.24 546
15359.41 494
15360.58 557
15361.75 527
15362.92 523
15364.09 542
15365.26 550
15366.43 512
15367.60 531
15368.78 519
15369.95 491
15371.12 478
15372.29 540
15373.46 558
15374.63 492
15375.80 515
15376.97 517
15378.14 505
15379.31 509
15380.48 541
15381.65 533
15382.83 575
15384.00 532
15385.17 497
15386.34 508
15387.51 524
15388.68 535
15389.85 564
15391.02 561
15392.20 566
15393.37 551
15394.54 522
15395.71 520
15396.88 466
15398.05 520
15399.22 550
15400.40 523
15401.57 520
15402.74 510
15403.91 513
15405.08 505
15406.26 532
15407.43 562
15408.60 520
15409.77 594
15410.94 520
15412.12 477
15413.29 516
15414.46 494
15415.63 511
15416.81 520
15417.98 542
15419.15 532
15420.32 479
15421.50 484
15422.67 534
15423.84 505
15425.01 471
15426.19 496
15427.36 474
15428.53 516
15429.70 520
15430.88 502
15432.05 531
15433.22 552
15434.40 526
15435.57 513
15436.74 534
15437.92 501
15439.09 500
15440.26 567
15441.44 535
15442.61 476
15443.78 525
15444.96 481
15446.13 467
15447.30 501
15448.48 538
15449.65 517
15450.82 498
15452.00 494
15453.17 523
15454.34 495
15455.52 488
15456.69 503
15457.87 458
15459.04 474
15460.21 487
15461.39 475
15462.56 467
15463.74 495
15464.91 542
15466.08 544
15467.26 513
15468.43 516
15469.61 479
15470.78 472
15471.96 522
15473.13 528
15474.31 559
15475.48 547
15476.65 536
15477.83 485
15479.00 500
15480.18 523
15481.35 497
15482.53 538
15483.70 544
15484.88 517
15486.05 446
15487.23 519
15488.40 556
15489.58 517
15490.75 509
15491.93 513
15493.10 561
15494.28 543
15495.45 517
15496.63 500
15497.81 472
15498.98 470
15500.16 473
15501.33 479
15502.51 550
15503.68 539
15504.86 486
15506.03 520
15507.21 466
15508.39 483
15509.56 518
15510.74 575
15511.91 511
15513.09 472
15514.27 488
15515.44 518
15516.62 528
15517.79 555
15518.97 573
15520.15 511
15521.32 526
15522.50 508
15523.68 496
15524.85 528
15526.03 603
15527.21 503
15528.38 552
15529.56 526
15530.74 530
15531.91 541
15533.09 516
15534.27 504
15535.44 509
15536.62 591
15537.80 562
15538.97 543
15540.15 509
15541.33 561
15542.51 548
15543.68 553
15544.86 627
15546.04 548
15547.21 529
15548.39 578
15549.57 572
15550.75 537
15551.92 500
15553.10 495
15554.28 566
15555.46 601
15556.63 594
15557.81 562
15558.99 590
15560.17 581
15561.35 542
15562.52 557
15563.70 581
15564.88 567
15566.06 586
15567.24 584
15568.41 582
15569.59 600
15570.77 594
15571.95 621
15573.13 543
15574.30 592
15575.48 573
15576.66 575
15577.84 579
15579.02 622
15580.20 648
15581.38 597
15582.55 569
15583.73 600
15584.91 645
15586.09 647
15587.27 614
15588.45 571
15589.63 603
15590.81 612
15591.99 619
15593.16 632
15594.34 579
15595.52 582
15596.70 624
15597.88 591
15599.06 608
15600.24 640
15601.42 683
15602.60 640
15603.78 654
15604.96 623
15606.14 647
15607.32 674
15608.50 610
15609.68 664
15610.86 673
15612.04 667
15613.22 658
15614.40 698
15615.58 713
15616.76 709
15617.94 724
15619.12 722
15620.30 704
15621.48 659
15622.66 689
15623.84 722
15625.02 765
15626.20 706
15627.38 753
15628.56 773
15629.74 723
15630.92 697
15632.10 740
15633.28 772
15634.46 779
15635.64 763
15636.82 785
15638.00 732
15639.18 756
15640.36 761
15641.54 808
15642.73 825
15643.91 740
15645.09 858
15646.27 794
15647.45 813
15648.63 856
15649.81 831
15650.99 849
15652.17 848
15653.36 765
15654.54 814
15655.72 843
15656.90 863
15658.08 804
15659.26 860
15660.44 866
15661.63 821
15662.81 850
15663.99 889
15665.17 855
15666.35 833
15667.54 869
15668.72 850
15669.90 846
15671.08 883
15672.26 834
15673.45 772
15674.63 774
15675.81 840
15676.99 854
15678.17 814
15679.36 849
15680.54 831
15681.72 836
15682.90 840
15684.09 805
15685.27 793
15686.45 822
15687.63 795
15688.82 748
15690.00 791
15691.18 859
15692.36 751
15693.55 857
15694.73 852
15695.91 779
15697.10 822
15698.28 823
15699.46 790
15700.65 810
15701.83 809
15703.01 810
15704.20 848
15705.38 858
15706.56 838
15707.75 883
15708.93 863
15710.11 839
15711.30 896
15712.48 936
15713.66 837
15714.85 864
15716.03 894
15717.21 904
15718.40 902
15719.58 880
15720.77 908
15721.95 934
15723.13 948
15724.32 900
15725.50 918
15726.69 833
15727.87 830
15729.05 864
15730.24 886
15731.42 834
15732.61 810
15733.79 907
15734.98 890
15736.16 908
15737.34 854
15738.53 945
15739.71 925
15740.90 905
15742.08 873
15743.27 859
15744.45 918
15745.64 980
15746.82 942
15748.01 958
15749.19 979
15750.38 901
15751.56 878
15752.75 906
15753.93 912
15755.12 941
15756.30 970
15757.49 961
15758.67 920
15759.86 911
15761.04 946
15762.23 934
15763.42 957
15764.60 893
15765.79 898
15766.97 933
15768.16 898
15769.34 875
15770.53 911
15771.71 861
15772.90 857
15774.09 886
15775.27 864
15776.46 822
15777.64 807
15778.83 768
15780.02 792
15781.20 805
15782.39 874
15783.58 822
15784.76 848
15785.95 819
15787.13 865
15788.32 828
15789.51 847
15790.69 837
15791.88 817
15793.07 824
15794.25 758
15795.44 766
15796.63 825
15797.81 753
15799.00 779
15800.19 786
15801.37 763
15802.56 674
15803.75 716
15804.94 738
15806.12 709
15807.31 712
15808.50 736
15809.68 725
15810.87 737
15812.06 771
15813.25 685
15814.43 742
15815.62 702
15816.81 721
15818.00 685
15819.18 669
15820.37 696
15821.56 696
15822.75 660
15823.93 633
15825.12 681
15826.31 674
15827.50 682
15828.69 637
15829.87 712
15831.06 665
15832.25 661
15833.44 649
15834.63 664
15835.81 704
15837.00 717
15838.19 750
15839.38 664
15840.57 684
15841.76 658
15842.94 639
15844.13 653
15845.32 689
15846.51 675
15847.70 648
15848.89 593
15850.08 643
15851.27 655
15852.45 670
15853.64 667
15854.83 671
15856.02 626
15857.21 666
15858.40 673
15859.59 666
15860.78 696
15861.97 710
15863.16 718
15864.35 658
15865.53 694
15866.72 679
15867.91 664
15869.10 687
15870.29 651
15871.48 690
15872.67 683
15873.86 658
15875.05 678
15876.24 715
15877.43 633
15878.62 693
15879.81 676
15881.00 617
15882.19 658
15883.38 699
15884.57 648
15885.76 668
15886.95 636
15888.14 682
15889.33 694
15890.52 668
15891.71 714
15892.90 669
15894.09 676
15895.28 655
15896.47 681
15897.66 716
15898.85 701
15900.04 699
15901.24 676
15902.43 647
15903.62 728
15904.81 715
15906.00 703
15907.19 722
15908.38 695
15909.57 677
15910.76 730
15911.95 701
15913.14 734
15914.34 723
15915.53 729
15916.72 760
15917.91 737
15919.10 717
15920.29 716
15921.48 713
15922.68 727
15923.87 686
15925.06 660
15926.25 710
15927.44 702
15928.63 751
15929.83 738
15931.02 735
15932.21 726
15933.40 721
15934.59 758
15935.78 753
15936.98 721
15938.17 646
15939.36 676
15940.55 664
15941.74 657
15942.94 657
15944.13 641
15945.32 626
15946.51 656
15947.71 684
15948.90 642
15950.09 622
15951.28 610
15952.48 628
15953.67 577
15954.86 659
15956.05 646
15957.25 618
15958.44 585
15959.63 563
15960.83 577
15962.02 599
15963.21 562
15964.41 544
15965.60 557
15966.79 596
15967.98 624
15969.18 590
15970.37 600
15971.56 529
15972.76 557
15973.95 595
15975.14 567
15976.34 541
15977.53 558
15978.73 533
15979.92 565
15981.11 563
15982.31 558
15983.50 550
15984.69 543
15985.89 560
15987.08 495
15988.28 537
15989.47 547
15990.66 536
15991.86 525
15993.05 511
15994.25 550
15995.44 523
15996.63 535
15997.83 547
15999.02 510
16000.22 497
16001.41 536
16002.61 557
16003.80 513
16005.00 534
16006.19 548
16007.38 561
16008.58 524
16009.77 562
16010.97 537
16012.16 488
16013.36 515
16014.55 496
16015.75 486
16016.94 524
16018.14 507
16019.33 477
16020.53 473
16021.72 478
16022.92 491
16024.11 527
16025.31 505
16026.51 516
16027.70 481
16028.90 513
16030.09 518
16031.29 538
16032.48 498
16033.68 490
16034.87 468
16036.07 475
16037.27 541
16038.46 555
16039.66 499
16040.85 510
16042.05 523
16043.24 481
16044.44 491
16045.64 493
16046.83 517
16048.03 462
16049.23 482
16050.42 452
16051.62 509
16052.81 462
16054.01 446
16055.21 514
16056.40 496
16057.60 464
16058.80 488
16059.99 495
16061.19 511
16062.39 502
16063.58 495
16064.78 466
16065.98 503
16067.17 518
16068.37 469
16069.57 470
16070.77 469
16071.96 482
16073.16 474
16074.36 471
16075.55 462
16076.75 453
16077.95 492
16079.15 497
16080.34 470
16081.54 476
16082.74 484
16083.94 495
16085.13 451
16086.33 460
16087.53 460
16088.73 465
16089.92 487
16091.12 454
16092.32 484
16093.52 429
16094.71 469
16095.91 512
16097.11 464
16098.31 528
16099.51 445
16100.71 473
16101.90 474
16103.10 436
16104.30 462
16105.50 510
16106.70 471
16107.89 447
16109.09 483
16110.29 479
16111.49 453
16112.69 429
16113.89 451
16115.09 455
16116.28 501
16117.48 508
16118.68 459
16119.88 424
16121.08 436
16122.28 485
16123.48 484
16124.68 492
16125.88 472
16127.08 420
16128.27 469
16129.47 444
16130.67 461
16131.87 447
16133.07 459
16134.27 463
16135.47 439
16136.67 485
16137.87 470
16139.07 493
16140.27 513
16141.47 479
16142.67 475
16143.87 487
16145.07 495
16146.27 464
16147.47 459
16148.67 508
16149.87 494
16151.07 431
16152.27 403
16153.47 477
16154.67 477
16155.87 468
16157.07 453
16158.27 470
16159.47 469
16160.67 480
16161.87 483
16163.07 447
16164.27 443
16165.47 436
16166.67 474
16167.87 450
16169.07 509
16170.27 471
16171.47 484
16172.68 463
16173.88 429
16175.08 455
16176.28 458
16177.48 467
16178.68 493
16179.88 478
16181.08 471
16182.28 508
16183.48 527
16184.69 464
16185.89 450
16187.09 460
16188.29 464
16189.49 485
16190.69 488
16191.89 492
16193.10 425
16194.30 470
16195.50 486
16196.70 453
16197.90 438
16199.10 443
16200.31 465
16201.51 493
16202.71 565
16203.91 468
16205.11 523
16206.32 525
16207.52 501
16208.72 522
16209.92 506
16211.13 501
16212.33 517
16213.53 517
16214.73 494
16215.93 508
16217.14 475
16218.34 492
16219.54 478
16220.74 480
16221.95 510
16223.15 517
16224.35 502
16225.56 519
16226.76 492
16227.96 519
16229.16 514
16230.37 449
16231.57 480
16232.77 535
16233.98 499
16235.18 518
16236.38 488
16237.59 513
16238.79 553
16239.99 516
16241.20 490
16242.40 487
16243.60 538
16244.81 528
16246.01 525
16247.21 528
16248.42 502
16249.62 526
16250.82 472
16252.03 498
16253.23 536
16254.44 531
16255.64 509
16256.84 524
16258.05 540
16259.25 515
16260.46 527
16261.66 551
16262.86 497
16264.07 538
16265.27 538
16266.48 528
16267.68 527
16268.89 523
16270.09 505
16271.29 547
16272.50 504
16273.70 542
16274.91 555
16276.11 563
16277.32 536
16278.52 561
16279.73 569
16280.93 544
16282.14 541
16283.34 613
16284.55 614
16285.75 534
16286.96 533
16288.16 517
16289.37 505
16290.57 553
16291.78 552
16292.98 532
16294.19 556
16295.39 526
16296.60 556
16297.80 567
16299.01 564
16300.22 525
16301.42 597
16302.63 604
16303.83 620
16305.04 543
16306.24 535
16307.45 579
16308.66 575
16309.86 551
16311.07 608
16312.27 574
16313.48 601
16314.69 617
16315.89 602
16317.10 573
16318.30 535
16319.51 560
16320.72 530
16321.92 527
16323.13 534
16324.34 553
16325.54 560
16326.75 518
16327.96 501
16329.16 509
16330.37 556
16331.58 570
16332.78 564
16333.99 531
16335.20 553
16336.40 559
16337.61 509
16338.82 483
16340.02 511
16341.23 529
16342.44 558
16343.65 476
16344.85 484
16346.06 472
16347.27 467
16348.47 454
16349.68 478
16350.89 496
16352.10 502
16353.30 471
16354.51 469
16355.72 463
16356.93 469
16358.13 457
16359.34 453
16360.55 443
16361.76 489
16362.97 471
16364.17 466
16365.38 480
16366.59 447
16367.80 403
16369.01 471
16370.21 455
16371.42 457
16372.63 463
16373.84 459
16375.05 464
16376.26 470
16377.46 461
16378.67 467
16379.88 451
16381.09 467
16382.30 472
16383.51 483
16384.72 451
16385.92 440
16387.13 475
16388.34 467
16389.55 448
16390.76 496
16391.97 454
16393.18 432
16394.39 453
16395.60 461
16396.80 442
16398.01 469
16399.22 427
16400.43 480
16401.64 460
16402.85 475
16404.06 415
16405.27 428
16406.48 439
16407.69 465
16408.90 487
16410.11 476
16411.32 506
16412.53 479
16413.74 434
16414.95 466
16416.16 493
16417.37 500
16418.58 487
16419.79 513
16421.00 446
16422.21 413
16423.42 500
16424.63 445
16425.84 433
16427.05 429
16428.26 461
16429.47 439
16430.68 448
16431.89 431
16433.10 427
16434.31 437
16435.52 474
16436.73 460
16437.94 431
16439.15 429
16440.36 426
16441.57 469
16442.79 483
16444.00 431
16445.21 461
16446.42 456
16447.63 472
16448.84 459
16450.05 410
16451.26 400
16452.47 439
16453.68 467
16454.90 443
16456.11 430
16457.32 433
16458.53 414
16459.74 444
16460.95 428
16462.16 455
16463.38 446
16464.59 445
16465.80 450
16467.01 433
16468.22 493
16469.43 433
16470.65 486
16471.86 482
16473.07 451
16474.28 464
16475.49 438
16476.71 418
16477.92 466
16479.13 384
16480.34 410
16481.56 426
16482.77 459
16483.98 448
16485.19 415
16486.40 435
16487.62 423
16488.83 466
16490.04 426
16491.25 447
16492.47 421
16493.68 398
16494.89 449
16496.11 437
16497.32 441
16498.53 429
16499.74 466
16500.96 446
16502.17 436
16503.38 402
16504.60 465
16505.81 447
16507.02 425
16508.24 415
16509.45 437
16510.66 439
16511.88 459
16513.09 462
16514.30 445
16515.52 394
16516.73 452
16517.94 407
16519.16 421
16520.37 442
16521.58 425
16522.80 427
16524.01 422
16525.23 421
16526.44 449
16527.65 471
16528.87 396
16530.08 417
16531.30 420
16532.51 446
16533.72 393
16534.94 406
16536.15 423
16537.37 472
16538.58 476
16539.80 419
16541.01 411
16542.23 415
16543.44 441
16544.65 431
16545.87 483
16547.08 450
16548.30 473
16549.51 458
16550.73 445
16551.94 431
16553.16 471
16554.37 482
16555.59 488
16556.80 451
16558.02 454
16559.23 405
16560.45 464
16561.66 493
16562.88 440
16564.09 463
16565.31 446
16566.52 506
16567.74 464
16568.96 493
16570.17 466
16571.39 488
16572.60 468
16573.82 551
16575.03 522
16576.25 502
16577.47 456
16578.68 480
16579.90 501
16581.11 516
16582.33 522
16583.54 539
16584.76 509
16585.98 480
16587.19 501
16588.41 513
16589.63 503
16590.84 513
16592.06 503
16593.27 512
16594.49 515
16595.71 479
16596.92 467
16598.14 475
16599.36 486
16600.57 496
16601.79 437
16603.01 484
16604.22 493
16605.44 473
16606.66 463
16607.87 438
16609.09 475
16610.31 490
16611.53 424
16612.74 447
16613.96 493
16615.18 470
16616.39 460
16617.61 475
16618.83 459
16620.05 452
16621.26 463
16622.48 480
16623.70 461
16624.92 495
16626.13 455
16627.35 471
16628.57 414
16629.79 443
16631.00 458
16632.22 440
16633.44 467
16634.66 440
16635.88 426
16637.09 472
16638.31 406
16639.53 430
16640.75 424
16641.97 442
16643.18 425
16644.40 420
16645.62 446
16646.84 421
16648.06 426
16649.28 469
16650.49 410
16651.71 426
16652.93 407
16654.15 421
16655.37 410
16656.59 393
16657.81 414
16659.03 404
16660.24 454
16661.46 445
16662.68 455
16663.90 409
16665.12 383
16666.34 413
16667.56 437
16668.78 455
16670.00 433
16671.22 404
16672.43 464
16673.65 426
16674.87 402
16676.09 446
16677.31 456
16678.53 428
16679.75 397
16680.97 400
16682.19 414
16683.41 424
16684.63 435
16685.85 435
16687.07 386
16688.29 373
16689.51 408
16690.73 440
16691.95 417
16693.17 404
16694.39 396
16695.61 430
16696.83 401
16698.05 412
16699.27 421
16700.49 387
16701.71 426
16702.93 409
16704.15 412
16705.37 388
16706.59 406
16707.81 426
16709.03 415
16710.25 401
16711.48 409
16712.70 364
16713.92 387
16715.14 404
16716.36 418
16717.58 445
16718.80 407
16720.02 454
16721.24 410
16722.46 411
16723.68 411
16724.91 409
16726.13 396
16727.35 436
16728.57 433
16729.79 388
16731.01 379
16732.23 428
16733.46 432
16734.68 401
16735.90 441
16737.12 447
16738.34 409
16739.56 452
16740.79 421
16742.01 390
16743.23 461
16744.45 386
16745.67 408
16746.90 397
16748.12 373
16749.34 380
16750.56 381
16751.78 394
16753.01 353
16754.23 413
16755.45 415
16756.67 383
16757.90 397
16759.12 427
16760.34 405
16761.56 402
16762.79 402
16764.01 405
16765.23 373
16766.45 393
16767.68 459
16768.90 386
16770.12 395
16771.34 438
16772.57 395
16773.79 401
16775.01 399
16776.24 362
16777.46 399
16778.68 385
16779.91 392
16781.13 399
16782.35 409
16783.58 378
16784.80 418
16786.02 407
16787.25 385
16788.47 383
16789.69 381
16790.92 398
16792.14 387
16793.36 419
16794.59 379
16795.81 412
16797.04 448
16798.26 409
16799.48 399
16800.71 363
16801.93 384
16803.16 402
16804.38 419
16805.60 401
16806.83 396
16808.05 423
16809.28 376
16810.50 417
16811.73 361
16812.95 403
16814.17 413
16815.40 397
16816.62 454
16817.85 429
16819.07 414
16820.30 430
16821.52 425
16822.75 412
16823.97 391
16825.20 364
16826.42 401
16827.65 413
16828.87 435
16830.10 461
16831.32 447
16832.55 420
16833.77 393
16835.00 409
16836.22 407
16837.45 453
16838.67 406
16839.90 389
16841.12 446
16842.35 466
16843.57 469
16844.80 416
16846.03 443
16847.25 448
16848.48 458
16849.70 431
16850.93 403
16852.15 432
16853.38 451
16854.61 457
16855.83 483
16857.06 448
16858.28 450
16859.51 428
16860.74 468
16861.96 486
16863.19 500
16864.42 513
16865.64 472
16866.87 471
16868.09 473
16869.32 463
16870.55 476
16871.77 535
16873.00 510
16874.23 505
16875.45 500
16876.68 496
16877.91 502
16879.13 521
16880.36 534
16881.59 555
16882.82 507
16884.04 494
16885.27 553
16886.50 516
16887.72 543
16888.95 534
16890.18 547
16891.41 521
16892.63 522
16893.86 556
16895.09 509
16896.32 487
16897.54 470
16898.77 491
16900.00 481
16901.23 503
16902.45 486
16903.68 491
16904.91 477
16906.14 482
16907.36 480
16908.59 495
16909.82 439
16911.05 463
16912.28 473
16913.50 454
16914.73 433
16915.96 465
16917.19 503
16918.42 474
16919.65 486
16920.87 468
16922.10 466
16923.33 439
16924.56 461
16925.79 426
16927.02 424
16928.24 404
16929.47 436
16930.70 424
16931.93 379
16933.16 442
16934.39 444
16935.62 406
16936.85 468
16938.08 458
16939.30 478
16940.53 419
16941.76 412
16942.99 424
16944.22 433
16945.45 426
16946.68 395
16947.91 402
16949.14 399
16950.37 405
16951.60 402
16952.83 406
16954.06 419
16955.29 409
16956.52 404
16957.74 434
16958.97 427
16960.20 430
16961.43 428
16962.66 434
16963.89 487
16965.12 450
16966.35 420
16967.58 404
16968.81 413
16970.04 459
16971.27 435
16972.50 403
16973.74 417
16974.97 455
16976.20 415
16977.43 427
16978.66 412
16979.89 409
16981.12 408
16982.35 405
16983.58 431
16984.81 419
16986.04 428
16987.27 429
16988.50 411
16989.73 397
16990.96 427
16992.19 441
16993.43 440
16994.66 438
16995.89 427
16997.12 442
16998.35 450
16999.58 409
17000.81 409
17002.04 408
17003.28 436
17004.51 453
17005.74 396
17006.97 444
17008.20 406
17009.43 388
17010.66 379
17011.90 398
17013.13 414
17014.36 409
17015.59 402
17016.82 421
17018.05 415
17019.29 421
17020.52 441
17021.75 393
17022.98 397
17024.21 384
17025.45 369
17026.68 399
17027.91 424
17029.14 380
17030.38 377
17031.61 382
17032.84 373
17034.07 391
17035.31 420
17036.54 423
17037.77 392
17039.00 398
17040.24 434
17041.47 390
17042.70 381
17043.93 382
17045.17 391
17046.40 364
17047.63 379
17048.87 416
17050.10 393
17051.33 374
17052.57 392
17053.80 376
17055.03 367
17056.27 366
17057.50 355
17058.73 407
17059.97 368
17061.20 356
17062.43 414
17063.67 395
17064.90 386
17066.13 376
17067.37 396
17068.60 375
17069.83 376
17071.07 375
17072.30 385
17073.54 355
17074.77 384
17076.00 337
17077.24 372
17078.47 363
17079.71 355
17080.94 379
17082.17 356
17083.41 401
17084.64 357
17085.88 387
17087.11 393
17088.35 382
17089.58 405
17090.81 389
17092.05 365
17093.28 410
17094.52 378
17095.75 424
17096.99 380
17098.22 368
17099.46 402
17100.69 421
17101.93 373
17103.16 351
17104.40 393
17105.63 371
17106.87 369
17108.10 395
17109.34 424
17110.57 384
17111.81 359
17113.04 342
17114.28 349
17115.51 365
17116.75 370
17117.99 376
17119.22 400
17120.46 401
17121.69 363
17122.93 347
17124.16 421
17125.40 389
17126.64 393
17127.87 371
17129.11 362
17130.34 384
17131.58 383
17132.82 402
17134.05 373
17135.29 381
17136.52 404
17137.76 414
17139.00 385
17140.23 342
17141.47 376
17142.71 366
17143.94 391
17145.18 392
17146.41 377
17147.65 372
17148.89 357
17150.12 358
17151.36 364
17152.60 389
17153.83 367
17155.07 335
17156.31 391
17157.55 392
17158.78 381
17160.02 350
17161.26 361
17162.49 375
17163.73 324
17164.97 349
17166.21 355
17167.44 357
17168.68 332
17169.92 402
17171.15 367
17172.39 405
17173.63 407
17174.87 361
17176.10 364
17177.34 368
17178.58 357
17179.82 347
17181.06 340
17182.29 346
17183.53 371
17184.77 334
17186.01 396
17187.25 354
17188.48 352
17189.72 358
17190.96 343
17192.20 353
17193.44 364
17194.67 366
17195.91 359
17197.15 359
17198.39 369
17199.63 359
17200.87 357
17202.10 400
17203.34 393
17204.58 355
17205.82 376
17207.06 391
17208.30 400
17209.54 337
17210.78 371
17212.01 348
17213.25 356
17214.49 345
17215.73 409
17216.97 409
17218.21 361
17219.45 372
17220.69 390
17221.93 360
17223.17 419
17224.41 386
17225.65 370
17226.89 363
17228.12 338
17229.36 362
17230.60 379
17231.84 346
17233.08 345
17234.32 351
17235.56 392
17236.80 352
17238.04 321
17239.28 282
17240.52 339
17241.76 370
17243.00 344
17244.24 386
17245.48 332
17246.72 347
17247.96 364
17249.20 389
17250.44 337
17251.68 368
17252.92 382
17254.16 351
17255.40 357
17256.64 348
17257.89 325
17259.13 353
17260.37 361
17261.61 337
17262.85 349
17264.09 376
17265.33 366
17266.57 349
17267.81 352
17269.05 374
17270.29 400
17271.53 361
17272.78 340
17274.02 371
17275.26 328
17276.50 372
17277.74 367
17278.98 375
17280.22 319
17281.46 332
17282.71 334
17283.95 339
17285.19 418
17286.43 377
17287.67 354
17288.91 366
17290.16 359
17291.40 353
17292.64 372
17293.88 364
17295.12 353
17296.36 343
17297.61 348
17298.85 310
17300.09 323
17301.33 370
17302.58 330
17303.82 336
17305.06 399
17306.30 375
17307.54 369
17308.79 379
17310.03 358
17311.27 346
17312.51 336
17313.76 370
17315.00 342
17316.24 373
17317.48 359
17318.73 337
17319.97 331
17321.21 309
17322.46 351
17323.70 326
17324.94 317
17326.18 373
17327.43 366
17328.67 345
17329.91 359
17331.16 330
17332.40 364
17333.64 365
17334.89 381
17336.13 330
17337.37 297
17338.62 347
17339.86 368
17341.10 331
17342.35 318
17343.59 337
17344.84 341
17346.08 333
17347.32 366
17348.57 333
17349.81 308
17351.05 311
17352.30 288
17353.54 330
17354.79 318
17356.03 347
17357.27 338
17358.52 325
17359.76 343
17361.01 331
17362.25 349
17363.50 368
17364.74 355
17365.98 340
17367.23 326
17368.47 352
17369.72 338
17370.96 327
17372.21 313
17373.45 321
17374.70 321
17375.94 318
17377.19 345
17378.43 351
17379.68 375
17380.92 333
17382.17 348
17383.41 363
17384.66 328
17385.90 325
17387.15 309
17388.39 312
17389.64 351
17390.88 334
17392.13 331
17393.37 325
17394.62 317
17395.86 310
17397.11 321
17398.36 347
17399.60 362
17400.85 344
17402.09 293
17403.34 348
17404.58 336
17405.83 331
17407.08 310
17408.32 349
17409.57 383
17410.81 373
17412.06 350
17413.31 340
17414.55 373
17415.80 368
17417.05 333
17418.29 311
17419.54 342
17420.78 365
17422.03 390
17423.28 392
17424.52 380
17425.77 392
17427.02 370
17428.26 335
17429.51 343
17430.76 372
17432.00 361
17433.25 391
17434.50 343
17435.75 377
17436.99 356
17438.24 378
17439.49 365
17440.73 326
17441.98 389
17443.23 377
17444.48 367
17445.72 344
17446.97 332
17448.22 363
17449.46 376
17450.71 352
17451.96 325
17453.21 374
17454.45 356
17455.70 354
17456.95 379
17458.20 381
17459.45 354
17460.69 367
17461.94 352
17463.19 360
17464.44 337
17465.69 391
17466.93 383
17468.18 378
17469.43 372
17470.68 371
17471.93 313
17473.17 348
17474.42 365
17475.67 375
17476.92 408
17478.17 344
17479.42 371
17480.67 363
17481.91 404
17483.16 380
17484.41 347
17485.66 354
17486.91 393
17488.16 396
17489.41 388
17490.66 379
17491.90 375
17493.15 396
17494.40 375
17495.65 367
17496.90 417
17498.15 386
17499.40 404
17500.65 431
17501.90 386
17503.15 396
17504.40 404
17505.65 360
17506.90 374
17508.14 413
17509.39 368
17510.64 398
17511.89 399
17513.14 356
17514.39 373
17515.64 400
17516.89 401
17518.14 346
17519.39 374
17520.64 378
17521.89 400
17523.14 424
17524.39 394
17525.64 345
17526.89 362
17528.14 385
17529.39 415
17530.64 425
17531.89 449
17533.14 409
17534.40 465
17535.65 443
17536.90 415
17538.15 396
17539.40 433
17540.65 419
17541.90 425
17543.15 418
17544.40 437
17545.65 427
17546.90 381
17548.15 371
17549.40 382
17550.66 420
17551.91 422
17553.16 390
17554.41 445
17555.66 406
17556.91 367
17558.16 370
17559.41 378
17560.67 411
17561.92 408
17563.17 380
17564.42 386
17565.67 374
17566.92 384
17568.18 432
17569.43 431
17570.68 398
17571.93 365
17573.18 376
17574.43 414
17575.69 411
17576.94 380
17578.19 367
17579.44 394
17580.69 424
17581.95 404
17583.20 391
17584.45 368
17585.70 393
17586.96 361
17588.21 395
17589.46 407
17590.71 397
17591.97 406
17593.22 374
17594.47 409
17595.72 390
17596.98 378
17598.23 388
17599.48 389
17600.73 386
17601.99 381
17603.24 404
17604.49 383
17605.75 432
17607.00 393
17608.25 419
17609.51 410
17610.76 394
17612.01 411
17613.27 428
17614.52 377
17615.77 386
17617.03 400
17618.28 378
17619.53 345
17620.79 332
17622.04 337
17623.29 394
17624.55 367
17625.80 379
17627.05 381
17628.31 395
17629.56 354
17630.82 364
17632.07 382
17633.32 386
17634.58 365
17635.83 371
17637.09 391
17638.34 335
17639.60 378
17640.85 355
17642.10 394
17643.36 392
17644.61 330
17645.87 357
17647.12 357
17648.38 394
17649.63 353
17650.89 319
17652.14 336
17653.39 374
17654.65 366
17655.90 412
17657.16 302
17658.41 349
17659.67 370
17660.92 386
17662.18 371
17663.43 399
17664.69 359
17665.94 330
17667.20 353
17668.45 330
17669.71 340
17670.97 389
17672.22 358
17673.48 372
17674.73 381
17675.99 315
17677.24 356
17678.50 334
17679.75 367
17681.01 355
17682.27 366
17683.52 360
17684.78 341
17686.03 360
17687.29 310
17688.55 342
17689.80 329
17691.06 345
17692.31 330
17693.57 376
17694.83 377
17696.08 354
17697.34 354
17698.59 373
17699.85 331
17701.11 374
17702.36 336
17703.62 348
17704.88 367
17706.13 313
17707.39 326
17708.65 310
17709.90 367
17711.16 338
17712.42 322
17713.67 327
17714.93 331
17716.19 406
17717.44 376
17718.70 310
17719.96 339
17721.22 328
17722.47 351
17723.73 322
17724.99 357
17726.25 326
17727.50 329
17728.76 365
17730.02 344
17731.27 355
17732.53 364
17733.79 371
17735.05 399
17736.31 365
17737.56 321
17738.82 346
17740.08 310
17741.34 358
17742.59 316
17743.85 347
17745.11 377
17746.37 336
17747.63 327
17748.88 317
17750.14 343
17751.40 310
17752.66 304
17753.92 327
17755.18 318
17756.43 329
17757.69 331
17758.95 325
17760.21 336
17761.47 361
17762.73 317
17763.99 309
17765.24 345
17766.50 348
17767.76 316
17769.02 349
17770.28 339
17771.54 352
17772.80 305
17774.06 322
17775.32 337
17776.57 331
17777.83 322
17779.09 335
17780.35 330
17781.61 319
17782.87 349
17784.13 373
17785.39 391
17786.65 373
17787.91 307
17789.17 330
17790.43 349
17791.69 325
17792.95 360
17794.21 394
17795.47 332
17796.73 334
17797.99 343
17799.25 346
17800.51 318
17801.77 300
17803.03 315
17804.29 328
17805.55 295
17806.81 326
17808.07 319
17809.33 306
17810.59 301
17811.85 335
17813.11 357
17814.37 329
17815.63 318
17816.89 316
17818.15 297
17819.41 306
17820.67 342
17821.93 362
17823.19 312
17824.45 298
17825.71 342
17826.98 315
17828.24 309
17829.50 336
17830.76 305
17832.02 334
17833.28 299
17834.54 316
17835.80 334
17837.06 312
17838.33 317
17839.59 309
17840.85 332
17842.11 334
17843.37 332
17844.63 347
17845.89 319
17847.16 341
17848.42 296
17849.68 347
17850.94 312
17852.20 354
17853.46 325
17854.73 318
17855.99 277
17857.25 302
17858.51 309
17859.77 343
17861.04 311
17862.30 328
17863.56 297
17864.82 267
17866.09 294
17867.35 301
17868.61 302
17869.87 314
17871.14 322
17872.40 331
17873.66 310
17874.92 341
17876.19 350
17877.45 364
17878.71 301
17879.97 340
17881.24 353
17882.50 304
17883.76 346
17885.03 319
17886.29 299
17887.55 301
17888.81 289
17890.08 357
17891.34 337
17892.60 320
17893.87 257
17895.13 318
17896.39 313
17897.66 305
17898.92 306
17900.18 306
17901.45 290
17902.71 313
17903.97 337
17905.24 302
17906.50 332
17907.77 328
17909.03 317
17910.29 332
17911.56 298
17912.82 307
17914.09 314
17915.35 301
17916.61 319
17917.88 329
17919.14 343
17920.41 312
17921.67 313
17922.93 309
17924.20 293
17925.46 291
17926.73 306
17927.99 292
17929.26 292
17930.52 308
17931.79 300
17933.05 380
17934.32 315
17935.58 294
17936.84 291
17938.11 282
17939.37 293
17940.64 281
17941.90 334
17943.17 314
17944.43 302
17945.70 294
17946.96 300
17948.23 305
17949.50 315
17950.76 276
17952.03 328
17953.29 327
17954.56 315
17955.82 344
17957.09 325
17958.35 306
17959.62 340
17960.88 340
17962.15 322
17963.42 311
17964.68 347
17965.95 334
17967.21 287
17968.48 297
17969.74 328
17971.01 325
17972.28 343
17973.54 332
17974.81 297
17976.08 323
17977.34 335
17978.61 321
17979.87 286
17981.14 311
17982.41 318
17983.67 305
17984.94 321
17986.21 308
17987.47 354
17988.74 342
17990.01 330
17991.27 310
17992.54 299
17993.81 326
17995.07 317
17996.34 326
17997.61 333
17998.87 315
18000.14 372
18001.41 328
18002.68 308
18003.94 350
18005.21 363
18006.48 341
18007.74 361
18009.01 344
18010.28 349
18011.55 329
18012.81 318
18014.08 362
18015.35 306
18016.62 322
18017.88 356
18019.15 334
18020.42 354
18021.69 331
18022.96 316
18024.22 298
18025.49 336
18026.76 330
18028.03 317
18029.29 320
18030.56 318
18031.83 365
18033.10 319
18034.37 271
18035.64 321
18036.90 324
18038.17 337
18039.44 273
18040.71 295
18041.98 344
18043.25 327
18044.51 319
18045.78 320
18047.05 292
18048.32 299
18049.59 309
18050.86 326
18052.13 322
18053.40 295
18054.67 273
18055.93 301
18057.20 312
18058.47 315
18059.74 313
18061.01 316
18062.28 328
18063.55 331
18064.82 324
18066.09 330
18067.36 328
18068.63 340
18069.90 361
18071.17 315
18072.44 348
18073.70 347
18074.97 346
18076.24 350
18077.51 302
18078.78 332
18080.05 303
18081.32 276
18082.59 341
18083.86 347
18085.13 347
18086.40 346
18087.67 333
18088.94 304
18090.21 305
18091.48 303
18092.75 319
18094.02 345
18095.29 305
18096.57 308
18097.84 345
18099.11 340
18100.38 321
18101.65 313
18102.92 326
18104.19 332
18105.46 348
18106.73 364
18108.00 373
18109.27 376
18110.54 330
18111.81 321
18113.08 337
18114.36 353
18115.63 347
18116.90 306
18118.17 315
18119.44 312
18120.71 310
18121.98 327
18123.25 335
18124.53 313
18125.80 324
18127.07 346
18128.34 366
18129.61 332
18130.88 341
18132.16 339
18133.43 357
18134.70 339
18135.97 334
18137.24 340
18138.51 333
18139.79 294
18141.06 330
18142.33 343
18143.60 336
18144.87 370
18146.15 309
18147.42 328
18148.69 322
18149.96 339
18151.24 343
18152.51 341
18153.78 314
18155.05 335
18156.33 286
18157.60 350
18158.87 338
18160.14 344
18161.42 337
18162.69 322
18163.96 316
18165.23 299
18166.51 313
18167.78 283
18169.05 302
18170.33 291
18171.60 327
18172.87 289
18174.15 347
18175.42 305
18176.69 324
18177.97 325
18179.24 296
18180.51 291
18181.79 317
18183.06 286
18184.33 304
18185.61 330
18186.88 293
18188.15 366
18189.43 344
18190.70 339
18191.97 290
18193.25 328
18194.52 297
18195.80 349
18197.07 345
18198.34 307
18199.62 309
18200.89 281
18202.17 320
18203.44 310
18204.71 232
18205.99 299
18207.26 313
18208.54 324
18209.81 290
18211.09 299
18212.36 336
18213.64 328
18214.91 289
18216.18 328
18217.46 312
18218.73 311
18220.01 320
18221.28 306
18222.56 302
18223.83 260
18225.11 323
18226.38 291
18227.66 279
18228.93 307
18230.21 322
18231.48 342
18232.76 293
18234.03 300
18235.31 312
18236.58 354
18237.86 332
18239.14 314
18240.41 341
18241.69 399
18242.96 347
18244.24 321
18245.51 351
18246.79 352
18248.06 329
18249.34 283
18250.62 298
18251.89 288
18253.17 326
18254.44 327
18255.72 354
18257.00 326
18258.27 372
18259.55 332
18260.82 307
18262.10 319
18263.38 326
18264.65 347
18265.93 356
18267.21 331
18268.48 314
18269.76 308
18271.04 307
18272.31 312
18273.59 322
18274.87 302
18276.14 315
18277.42 322
18278.70 332
18279.97 328
18281.25 327
18282.53 321
18283.80 336
18285.08 313
18286.36 299
18287.63 331
18288.91 324
18290.19 283
18291.47 302
18292.74 298
18294.02 290
18295.30 339
18296.58 338
18297.85 316
18299.13 327
18300.41 292
18301.69 308
18302.96 315
18304.24 315
18305.52 328
18306.80 282
18308.07 320
18309.35 301
18310.63 312
18311.91 258
18313.19 292
18314.46 340
18315.74 336
18317.02 278
18318.30 294
18319.58 274
18320.86 292
18322.13 315
18323.41 275
18324.69 308
18325.97 312
18327.25 284
18328.53 314
18329.80 299
18331.08 265
18332.36 300
18333.64 346
18334.92 318
18336.20 280
18337.48 316
18338.76 305
18340.04 347
18341.31 317
18342.59 323
18343.87 297
18345.15 380
18346.43 354
18347.71 326
18348.99 334
18350.27 335
18351.55 298
18352.83 289
18354.11 302
18355.39 295
18356.67 331
18357.95 343
18359.22 326
18360.50 313
18361.78 338
18363.06 309
18364.34 295
18365.62 301
18366.90 316
18368.18 301
18369.46 291
18370.74 275
18372.02 307
18373.30 324
18374.58 345
18375.86 306
18377.14 280
18378.42 306
18379.71 309
18380.99 329
18382.27 293
18383.55 330
18384.83 298
18386.11 286
18387.39 303
18388.67 332
18389.95 330
18391.23 307
18392.51 338
18393.79 292
18395.07 347
18396.35 359
18397.63 316
18398.92 315
18400.20 345
18401.48 322
18402.76 335
18404.04 338
18405.32 305
18406.60 295
18407.88 303
18409.17 311
18410.45 315
18411.73 299
18413.01 309
18414.29 282
18415.57 286
18416.85 280
18418.14 314
18419.42 307
18420.70 303
18421.98 281
18423.26 290
18424.55 321
18425.83 317
18427.11 318
18428.39 291
18429.67 312
18430.96 305
18432.24 300
18433.52 285
18434.80 269
18436.08 311
18437.37 308
18438.65 330
18439.93 332
18441.21 376
18442.50 310
18443.78 298
18445.06 303
18446.34 308
18447.63 330
18448.91 306
18450.19 296
18451.48 322
18452.76 304
18454.04 368
18455.32 340
18456.61 307
18457.89 289
18459.17 313
18460.46 346
18461.74 321
18463.02 330
18464.31 335
18465.59 310
18466.87 311
18468.16 296
18469.44 345
18470.72 340
18472.01 326
18473.29 307
18474.57 314
18475.86 322
18477.14 337
18478.43 329
18479.71 332
18480.99 313
18482.28 312
18483.56 328
18484.85 330
18486.13 289
18487.41 356
18488.70 301
18489.98 281
18491.27 313
18492.55 321
18493.83 303
18495.12 296
18496.40 286
18497.69 321
18498.97 336
18500.26 317
18501.54 335
18502.83 332
18504.11 306
18505.40 288
18506.68 282
18507.97 296
18509.25 291
18510.54 356
18511.82 310
18513.11 311
18514.39 291
18515.68 298
18516.96 364
18518.25 336
18519.53 297
18520.82 321
18522.10 267
18523.39 273
18524.67 312
18525.96 323
18527.24 322
18528.53 337
18529.81 289
18531.10 304
18532.39 301
18533.67 315
18534.96 315
18536.24 319
18537.53 322
18538.81 345
18540.10 321
18541.39 295
18542.67 306
18543.96 334
18545.24 337
18546.53 315
18547.82 316
18549.10 329
18550.39 337
18551.68 339
18552.96 343
18554.25 320
18555.53 294
18556.82 306
18558.11 322
18559.39 302
18560.68 308
18561.97 386
18563.25 332
18564.54 313
18565.83 291
18567.12 329
18568.40 360
18569.69 339
18570.98 329
18572.26 331
18573.55 328
18574.84 327
18576.12 346
18577.41 329
18578.70 321
18579.99 317
18581.27 316
18582.56 327
18583.85 326
18585.14 321
18586.42 334
18587.71 369
18589.00 326
18590.29 311
18591.57 336
18592.86 366
18594.15 324
18595.44 316
18596.73 313
18598.01 335
18599.30 370
18600.59 321
18601.88 304
18603.17 334
18604.45 348
18605.74 372
18607.03 339
18608.32 343
18609.61 330
18610.90 308
18612.18 305
18613.47 312
18614.76 358
18616.05 356
18617.34 349
18618.63 361
18619.92 343
18621.20 334
18622.49 368
18623.78 367
18625.07 385
18626.36 396
18627.65 381
18628.94 348
18630.23 370
18631.52 342
18632.81 358
18634.09 321
18635.38 325
18636.67 348
18637.96 362
18639.25 331
18640.54 331
18641.83 332
18643.12 320
18644.41 311
18645.70 339
18646.99 334
18648.28 333
18649.57 325
18650.86 313
18652.15 330
18653.44 333
18654.73 321
18656.02 339
18657.31 342
18658.60 327
18659.89 332
18661.18 336
18662.47 356
18663.76 326
18665.05 326
18666.34 331
18667.63 304
18668.92 307
18670.21 327
18671.50 304
18672.79 341
18674.08 303
18675.37 320
18676.66 316
18677.95 345
18679.24 349
18680.54 308
18681.83 350
18683.12 340
18684.41 309
18685.70 351
18686.99 335
18688.28 302
18689.57 321
18690.86 317
18692.15 313
18693.45 292
18694.74 316
18696.03 327
18697.32 335
18698.61 310
18699.90 348
18701.19 311
18702.49 340
18703.78 342
18705.07 318
18706.36 288
18707.65 291
18708.94 315
18710.24 345
18711.53 303
18712.82 312
18714.11 304
18715.40 284
18716.70 271
18717.99 294
18719.28 324
18720.57 307
18721.86 321
18723.16 315
18724.45 317
18725.74 312
18727.03 274
18728.33 337
18729.62 326
18730.91 317
18732.20 301
18733.50 320
18734.79 338
18736.08 342
18737.37 310
18738.67 307
18739.96 292
18741.25 298
18742.55 320
18743.84 352
18745.13 343
18746.43 285
18747.72 325
18749.01 339
18750.31 311
18751.60 301
18752.89 291
18754.19 316
18755.48 297
18756.77 296
18758.07 300
18759.36 303
18760.65 332
18761.95 303
18763.24 294
18764.53 266
18765.83 286
18767.12 313
18768.42 299
18769.71 287
18771.00 332
18772.30 312
18773.59 295
18774.88 289
18776.18 304
18777.47 284
18778.77 345
18780.06 284
18781.36 278
18782.65 253
18783.94 288
18785.24 300
18786.53 337
18787.83 343
18789.12 316
18790.42 304
18791.71 296
18793.01 293
18794.30 286
18795.60 300
18796.89 311
18798.19 298
18799.48 341
18800.78 345
18802.07 271
18803.37 305
18804.66 271
18805.96 266
18807.25 270
18808.55 315
18809.84 318
18811.14 312
18812.43 286
18813.73 282
18815.02 302
18816.32 279
18817.61 313
18818.91 306
18820.21 319
18821.50 306
18822.80 274
18824.09 313
18825.39 285
18826.68 284
18827.98 284
18829.28 307
18830.57 292
18831.87 293
18833.16 306
18834.46 317
18835.76 312
18837.05 281
18838.35 292
18839.65 290
18840.94 270
18842.24 292
18843.53 233
18844.83 240
18846.13 305
18847.42 308
18848.72 262
18850.02 244
18851.31 235
18852.61 298
18853.91 290
18855.20 305
18856.50 310
18857.80 310
18859.10 285
18860.39 276
18861.69 301
18862.99 299
18864.28 301
18865.58 286
18866.88 283
18868.18 295
18869.47 291
18870.77 306
18872.07 302
18873.37 282
18874.66 239
18875.96 243
18877.26 297
18878.56 311
18879.85 310
18881.15 305
18882.45 297
18883.75 277
18885.04 277
18886.34 285
18887.64 328
18888.94 316
18890.24 279
18891.53 277
18892.83 259
18894.13 274
18895.43 312
18896.73 306
18898.03 288
18899.32 288
18900.62 302
18901.92 351
18903.22 288
18904.52 275
18905.82 316
18907.12 302
18908.41 286
18909.71 280
18911.01 295
18912.31 282
18913.61 302
18914.91 276
18916.21 278
18917.51 320
18918.80 286
18920.10 267
18921.40 265
18922.70 286
18924.00 257
18925.30 303
18926.60 306
18927.90 276
18929.20 301
18930.50 277
18931.80 317
18933.10 307
18934.40 288
18935.70 319
18937.00 281
18938.30 306
18939.60 245
18940.90 303
18942.20 333
18943.50 296
18944.79 285
18946.09 295
18947.39 304
18948.70 275
18950.00 293
18951.30 297
18952.60 283
18953.90 300
18955.20 277
18956.50 272
18957.80 287
18959.10 314
18960.40 297
18961.70 274
18963.00 275
18964.30 282
18965.60 319
18966.90 300
18968.20 251
18969.50 292
18970.80 278
18972.10 263
18973.40 299
18974.71 267
18976.01 273
18977.31 275
18978.61 307
18979.91 294
18981.21 264
18982.51 288
18983.81 286
18985.12 301
18986.42 274
18987.72 260
18989.02 305
18990.32 272
18991.62 271
18992.92 304
18994.23 281
18995.53 284
18996.83 280
18998.13 269
18999.43 286
19000.73 289
19002.04 303
19003.34 332
19004.64 328
19005.94 299
19007.24 293
19008.55 308
19009.85 308
19011.15 281
19012.45 250
19013.76 289
19015.06 259
19016.36 289
19017.66 288
19018.96 288
19020.27 312
19021.57 315
19022.87 318
19024.18 259
19025.48 290
19026.78 293
19028.08 312
19029.39 319
19030.69 287
19031.99 273
19033.30 254
19034.60 299
19035.90 298
19037.20 288
19038.51 300
19039.81 322
19041.11 274
19042.42 301
19043.72 298
19045.02 253
19046.33 297
19047.63 335
19048.93 257
19050.24 306
19051.54 302
19052.85 310
19054.15 314
19055.45 296
19056.76 270
19058.06 294
19059.36 265
19060.67 290
19061.97 312
19063.28 314
19064.58 319
19065.88 284
19067.19 263
19068.49 264
19069.80 273
19071.10 282
19072.41 285
19073.71 268
19075.01 290
19076.32 277
19077.62 306
19078.93 272
19080.23 312
19081.54 306
19082.84 253
19084.15 280
19085.45 308
19086.76 312
19088.06 314
19089.37 271
19090.67 291
19091.98 304
19093.28 290
19094.59 293
19095.89 282
19097.20 290
19098.50 291
19099.81 295
19101.11 290
19102.42 284
19103.72 270
19105.03 309
19106.33 298
19107.64 248
19108.94 286
19110.25 305
19111.56 303
19112.86 266
19114.17 271
19115.47 281
19116.78 285
19118.08 306
19119.39 309
19120.70 325
19122.00 316
19123.31 285
19124.61 248
19125.92 281
19127.23 277
19128.53 273
19129.84 275
19131.15 297
19132.45 279
19133.76 284
19135.06 281
19136.37 264
19137.68 270
19138.98 279
19140.29 301
19141.60 278
19142.90 289
19144.21 272
19145.52 263
19146.82 269
19148.13 323
19149.44 322
19150.75 313
19152.05 294
19153.36 263
19154.67 309
19155.97 307
19157.28 266
19158.59 270
19159.90 273
19161.20 277
19162.51 286
19163.82 290
19165.13 270
19166.43 281
19167.74 320
19169.05 283
19170.36 296
19171.66 303
19172.97 264
19174.28 262
19175.59 269
19176.89 289
19178.20 300
19179.51 311
19180.82 321
19182.13 303
19183.44 255
19184.74 279
19186.05 303
19187.36 259
19188.67 279
19189.98 256
19191.28 279
19192.59 283
19193.90 300
19195.21 294
19196.52 278
19197.83 294
19199.14 296
19200.44 263
19201.75 301
19203.06 305
19204.37 321
19205.68 292
19206.99 266
19208.30 212
19209.61 283
19210.92 279
19212.22 294
19213.53 283
19214.84 247
19216.15 294
19217.46 307
19218.77 259
19220.08 262
19221.39 278
19222.70 305
19224.01 318
19225.32 256
19226.63 283
19227.94 307
19229.25 293
19230.56 283
19231.87 273
19233.18 266
19234.49 283
19235.80 314
19237.11 293
19238.42 265
19239.73 270
19241.04 323
19242.35 294
19243.66 290
19244.97 307
19246.28 306
19247.59 281
19248.90 269
19250.21 293
19251.52 305
19252.83 303
19254.14 294
19255.45 294
19256.76 268
19258.07 269
19259.38 305
19260.69 308
19262.00 299
19263.31 294
19264.63 298
19265.94 275
19267.25 289
19268.56 294
19269.87 280
19271.18 269
19272.49 293
19273.80 283
19275.11 247
19276.43 301
19277.74 302
19279.05 292
19280.36 286
19281.67 276
19282.98 283
19284.29 293
19285.61 284
19286.92 279
19288.23 279
19289.54 278
19290.85 270
19292.16 241
19293.48 260
19294.79 235
19296.10 282
19297.41 305
19298.72 274
19300.04 299
19301.35 269
19302.66 273
19303.97 242
19305.29 258
19306.60 234
19307.91 233
19309.22 268
19310.53 285
19311.85 271
19313.16 250
19314.47 263
19315.78 259
19317.10 274
19318.41 272
19319.72 295
19321.04 281
19322.35 282
19323.66 264
19324.97 244
19326.29 278
19327.60 289
19328.91 266
19330.23 270
19331.54 276
19332.85 303
19334.17 304
19335.48 296
19336.79 303
19338.11 280
19339.42 284
19340.73 275
19342.05 271
19343.36 287
19344.67 296
19345.99 270
19347.30 281
19348.62 285
19349.93 288
19351.24 315
19352.56 275
19353.87 296
19355.18 253
19356.50 282
19357.81 250
19359.13 282
19360.44 292
19361.76 240
19363.07 328
19364.38 321
19365.70 296
19367.01 267
19368.33 281
19369.64 268
19370.96 277
19372.27 257
19373.58 290
19374.90 246
19376.21 272
19377.53 270
19378.84 252
19380.16 284
19381.47 292
19382.79 292
19384.10 299
19385.42 290
19386.73 282
19388.05 263
19389.36 304
19390.68 276
19391.99 256
19393.31 257
19394.62 284
19395.94 308
19397.26 272
19398.57 293
19399.89 289
19401.20 287
19402.52 283
19403.83 282
19405.15 288
19406.46 302
19407.78 284
19409.10 288
19410.41 345
19411.73 316
19413.04 299
19414.36 321
19415.68 319
19416.99 308
19418.31 281
19419.62 297
19420.94 331
19422.26 308
19423.57 322
19424.89 315
19426.21 306
19427.52 274
19428.84 280
19430.15 296
19431.47 280
19432.79 309
19434.10 274
19435.42 278
19436.74 285
19438.06 268
19439.37 280
19440.69 283
19442.01 264
19443.32 266
19444.64 325
19445.96 325
19447.27 283
19448.59 312
19449.91 304
19451.23 310
19452.54 310
19453.86 302
19455.18 265
19456.49 275
19457.81 276
19459.13 288
19460.45 271
19461.76 318
19463.08 301
19464.40 310
19465.72 292
19467.04 284
19468.35 290
19469.67 273
19470.99 276
19472.31 292
19473.63 316
19474.94 310
19476.26 280
19477.58 274
19478.90 267
19480.22 310
19481.53 279
19482.85 298
19484.17 275
19485.49 255
19486.81 264
19488.13 268
19489.44 301
19490.76 291
19492.08 300
19493.40 267
19494.72 269
19496.04 269
19497.36 261
19498.68 239
19499.99 247
19501.31 267
19502.63 274
19503.95 284
19505.27 276
19506.59 282
19507.91 291
19509.23 276
19510.55 287
19511.87 251
19513.19 244
19514.51 282
19515.82 268
19517.14 309
19518.46 332
19519.78 295
19521.10 257
19522.42 278
19523.74 258
19525.06 290
19526.38 315
19527.70 294
19529.02 271
19530.34 257
19531.66 305
19532.98 284
19534.30 279
19535.62 290
19536.94 305
19538.26 275
19539.58 260
19540.90 283
19542.22 274
19543.54 271
19544.86 250
19546.18 269
19547.50 261
19548.83 248
19550.15 266
19551.47 276
19552.79 297
19554.11 281
19555.43 275
19556.75 292
19558.07 274
19559.39 281
19560.71 271
19562.03 302
19563.35 282
19564.68 247
19566.00 273
19567.32 282
19568.64 276
19569.96 283
19571.28 280
19572.60 301
19573.92 299
19575.25 279
19576.57 253
19577.89 246
19579.21 254
19580.53 267
19581.85 273
19583.17 271
19584.50 297
19585.82 332
19587.14 278
19588.46 267
19589.78 265
19591.11 281
19592.43 298
19593.75 284
19595.07 312
19596.39 283
19597.72 268
19599.04 294
19600.36 276
19601.68 273
19603.01 276
19604.33 293
19605.65 299
19606.97 264
19608.30 239
19609.62 256
19610.94 273
19612.26 264
19613.59 265
19614.91 302
19616.23 315
19617.56 318
19618.88 307
19620.20 270
19621.52 297
19622.85 281
19624.17 240
19625.49 245
19626.82 276
19628.14 269
19629.46 303
19630.79 287
19632.11 303
19633.43 290
19634.76 340
19636.08 324
19637.40 287
19638.73 318
19640.05 313
19641.37 253
19642.70 265
19644.02 268
19645.35 246
19646.67 294
19647.99 276
19649.32 284
19650.64 269
19651.97 261
19653.29 270
19654.61 271
19655.94 274
19657.26 314
19658.59 278
19659.91 298
19661.23 315
19662.56 301
19663.88 276
19665.21 266
19666.53 282
19667.86 321
19669.18 308
19670.51 329
19671.83 296
19673.16 308
19674.48 301
19675.81 296
19677.13 276
19678.46 277
19679.78 300
19681.11 319
19682.43 252
19683.76 240
19685.08 310
19686.41 297
19687.73 274
19689.06 268
19690.38 300
19691.71 286
19693.03 293
19694.36 300
19695.68 263
19697.01 271
19698.33 266
19699.66 287
19700.99 296
19702.31 237
19703.64 270
19704.96 268
19706.29 308
19707.62 271
19708.94 235
19710.27 270
19711.59 290
19712.92 276
19714.25 282
19715.57 273
19716.90 284
19718.22 282
19719.55 272
19720.88 278
19722.20 310
19723.53 280
19724.86 287
19726.18 287
19727.51 283
19728.84 314
19730.16 299
19731.49 304
19732.82 261
19734.14 269
19735.47 298
19736.80 247
19738.12 283
19739.45 266
19740.78 297
19742.10 277
19743.43 288
19744.76 313
19746.09 282
19747.41 248
19748.74 243
19750.07 273
19751.40 251
19752.72 272
19754.05 296
19755.38 289
19756.71 290
19758.03 312
19759.36 273
19760.69 294
19762.02 234
19763.34 280
19764.67 291
19766.00 329
19767.33 302
19768.66 287
19769.98 284
19771.31 277
19772.64 284
19773.97 298
19775.30 274
19776.62 281
19777.95 290
19779.28 321
19780.61 292
19781.94 308
19783.27 291
19784.59 254
19785.92 251
19787.25 246
19788.58 318
19789.91 317
19791.24 276
19792.57 241
19793.90 275
19795.22 305
19796.55 276
19797.88 277
19799.21 277
19800.54 324
19801.87 319
19803.20 295
19804.53 299
19805.86 253
19807.19 239
19808.52 304
19809.84 299
19811.17 258
19812.50 295
19813.83 300
19815.16 342
19816.49 314
19817.82 284
19819.15 288
19820.48 297
19821.81 289
19823.14 281
19824.47 290
19825.80 306
19827.13 313
19828.46 290
19829.79 285
19831.12 284
19832.45 248
19833.78 260
19835.11 238
19836.44 277
19837.77 291
19839.10 260
19840.43 287
19841.76 275
19843.09 284
19844.42 297
19845.75 269
19847.09 315
19848.42 272
19849.75 272
19851.08 268
19852.41 274
19853.74 289
19855.07 288
19856.40 278
19857.73 327
19859.06 287
19860.39 289
19861.72 300
19863.06 284
19864.39 280
19865.72 291
19867.05 251
19868.38 285
19869.71 288
19871.04 278
19872.38 272
19873.71 285
19875.04 281
19876.37 280
19877.70 262
19879.03 251
19880.36 289
19881.70 293
19883.03 285
19884.36 268
19885.69 262
19887.02 286
19888.36 279
19889.69 277
19891.02 262
19892.35 256
19893.68 264
19895.02 267
19896.35 254
19897.68 241
19899.01 259
19900.35 277
19901.68 284
19903.01 270
19904.34 284
19905.68 290
19907.01 305
19908.34 272
19909.67 262
19911.01 285
19912.34 291
19913.67 308
19915.01 285
19916.34 271
19917.67 304
19919.00 275
19920.34 235
19921.67 252
19923.00 265
19924.34 266
19925.67 258
19927.00 295
19928.34 294
19929.67 259
19931.00 255
19932.34 304
19933.67 275
19935.00 289
19936.34 301
19937.67 301
19939.01 286
19940.34 303
19941.67 276
19943.01 283
19944.34 312
19945.67 266
19947.01 277
19948.34 305
19949.68 298
19951.01 263
19952.34 288
19953.68 320
19955.01 295
19956.35 295
19957.68 283
19959.02 281
19960.35 281
19961.68 288
19963.02 253
19964.35 301
19965.69 275
19967.02 266
19968.36 281
19969.69 264
19971.03 271
19972.36 278
19973.70 288
19975.03 313
19976.37 319
19977.70 318
19979.04 272
19980.37 276
19981.71 312
19983.04 288
19984.38 282
19985.71 284
19987.05 289
19988.38 285
19989.72 263
19991.05 281
19992.39 296
19993.73 302
19995.06 291
19996.40 280
19997.73 277
19999.07 283
20000.40 293
20001.74 314
20003.08 271
20004.41 298
20005.75 264
20007.08 285
20008.42 282
20009.76 281
20011.09 279
20012.43 313
20013.76 264
20015.10 293
20016.44 265
20017.77 296
20019.11 321
20020.45 286
20021.78 260
20023.12 355
20024.45 300
20025.79 297
20027.13 285
20028.46 296
20029.80 307
20031.14 304
20032.48 283
20033.81 277
20035.15 270
20036.49 300
20037.82 287
20039.16 250
20040.50 252
20041.83 281
20043.17 310
20044.51 301
20045.85 329
20047.18 309
20048.52 256
20049.86 274
20051.20 289
20052.53 295
20053.87 327
20055.21 258
20056.55 294
20057.88 292
20059.22 263
20060.56 277
20061.90 274
20063.23 259
20064.57 299
20065.91 278
20067.25 307
20068.59 319
20069.92 281
20071.26 264
20072.60 295
20073.94 291
20075.28 296
20076.62 279
20077.95 301
20079.29 311
20080.63 311
20081.97 270
20083.31 289
20084.65 331
20085.98 270
20087.32 267
20088.66 276
20090.00 293
20091.34 276
20092.68 298
20094.02 284
20095.36 253
20096.70 295
20098.03 299
20099.37 275
20100.71 305
20102.05 308
20103.39 275
20104.73 274
20106.07 252
20107.41 260
20108.75 283
20110.09 290
20111.43 263
20112.77 287
20114.11 315
20115.45 257
20116.79 244
20118.13 266
20119.46 256
20120.80 285
20122.14 292
20123.48 264
20124.82 248
20126.16 275
20127.50 315
20128.84 284
20130.18 267
20131.52 272
20132.86 273
20134.20 286
20135.55 298
