# Supplementary material for: MALDI-TOF MS typing enables the classification of brewing yeasts of the genus Saccharomyces to major beer styles
Source: PLoS One. 2017 Aug 9;12(8):e0181694. doi: 10.1371/journal.pone.0181694 (PMC5549903; doi:10.1371/journal.pone.0181694)
Supplement: S12 File — The directory includes 90 raw files and was zipped to “.zip”; the folder has three strains with 30 spectra per strain; S1 Text explains the raw files with an example and Table 1 represents the yeast strains used within the experiment. (ZIP) [file pone.0181694.s015.zip › 34-36/30343-505-OG-WB-WB-YPG-18h-E-E_2015-07-06_2_0_B5_1.dat]

2000.10 3053
2000.52 3173
2000.94 3398
2001.36 3280
2001.78 3259
2002.21 3203
2002.63 3136
2003.05 3010
2003.47 3047
2003.89 3209
2004.32 3166
2004.74 3287
2005.16 3316
2005.58 3092
2006.00 3171
2006.43 3169
2006.85 3226
2007.27 3340
2007.69 3396
2008.12 3299
2008.54 3458
2008.96 3489
2009.38 3396
2009.81 3209
2010.23 3245
2010.65 3226
2011.08 3072
2011.50 3102
2011.92 3176
2012.34 3119
2012.77 2921
2013.19 2722
2013.61 2921
2014.04 2890
2014.46 2770
2014.88 2904
2015.31 3001
2015.73 2960
2016.15 2963
2016.58 2975
2017.00 3077
2017.42 3354
2017.85 3102
2018.27 3201
2018.69 3273
2019.12 3296
2019.54 3410
2019.96 3280
2020.39 3525
2020.81 3372
2021.23 3413
2021.66 3303
2022.08 3235
2022.51 3233
2022.93 3290
2023.35 3024
2023.78 3025
2024.20 3383
2024.63 3117
2025.05 3096
2025.48 2932
2025.90 3132
2026.32 3138
2026.75 3032
2027.17 2952
2027.60 2682
2028.02 2789
2028.45 2695
2028.87 2700
2029.30 2826
2029.72 2726
2030.15 2818
2030.57 2946
2031.00 2842
2031.42 2849
2031.85 2928
2032.27 2996
2032.70 3033
2033.12 3325
2033.55 3182
2033.97 3438
2034.40 3322
2034.82 3020
2035.25 3282
2035.67 3031
2036.10 2921
2036.52 3014
2036.95 3293
2037.37 3265
2037.80 2878
2038.22 2859
2038.65 3052
2039.08 3020
2039.50 3312
2039.93 3319
2040.35 3100
2040.78 2915
2041.21 2964
2041.63 2941
2042.06 2864
2042.48 2822
2042.91 2908
2043.34 2986
2043.76 2848
2044.19 2892
2044.61 3009
2045.04 3076
2045.47 3187
2045.89 3226
2046.32 3437
2046.75 3158
2047.17 3415
2047.60 3325
2048.03 3142
2048.45 3109
2048.88 3413
2049.31 3195
2049.73 3140
2050.16 3096
2050.59 2866
2051.01 2947
2051.44 3006
2051.87 3081
2052.29 2972
2052.72 3010
2053.15 3028
2053.58 3035
2054.00 3315
2054.43 3247
2054.86 3026
2055.29 3058
2055.71 3105
2056.14 2891
2056.57 3036
2057.00 2912
2057.42 2856
2057.85 3165
2058.28 3207
2058.71 3229
2059.13 2849
2059.56 2908
2059.99 3034
2060.42 3145
2060.85 2973
2061.27 3010
2061.70 3064
2062.13 2928
2062.56 2978
2062.99 3098
2063.41 3126
2063.84 3295
2064.27 3479
2064.70 3607
2065.13 3551
2065.56 3580
2065.98 3645
2066.41 3598
2066.84 3872
2067.27 3680
2067.70 3410
2068.13 3254
2068.56 3271
2068.99 3348
2069.41 3300
2069.84 3403
2070.27 3155
2070.70 3167
2071.13 3081
2071.56 3030
2071.99 2957
2072.42 2983
2072.85 3235
2073.28 3247
2073.71 3350
2074.13 3255
2074.56 3052
2074.99 3062
2075.42 3179
2075.85 3353
2076.28 3138
2076.71 3093
2077.14 3135
2077.57 3153
2078.00 3051
2078.43 3073
2078.86 3275
2079.29 3239
2079.72 3433
2080.15 3107
2080.58 3195
2081.01 3294
2081.44 3087
2081.87 3031
2082.30 3181
2082.73 3368
2083.16 3199
2083.59 3211
2084.02 3140
2084.45 3259
2084.88 3255
2085.31 2913
2085.74 3079
2086.17 3239
2086.61 3202
2087.04 3104
2087.47 3195
2087.90 3159
2088.33 2953
2088.76 2951
2089.19 2908
2089.62 2797
2090.05 2804
2090.48 2824
2090.91 2910
2091.35 3002
2091.78 2965
2092.21 2901
2092.64 2875
2093.07 2801
2093.50 2984
2093.93 2992
2094.36 2962
2094.80 2683
2095.23 2868
2095.66 2893
2096.09 2959
2096.52 3058
2096.95 2987
2097.39 2827
2097.82 2898
2098.25 2683
2098.68 2815
2099.11 2807
2099.55 2926
2099.98 2813
2100.41 2908
2100.84 2653
2101.27 2778
2101.71 2675
2102.14 2719
2102.57 2898
2103.00 2911
2103.43 2749
2103.87 2803
2104.30 2787
2104.73 2989
2105.16 3014
2105.60 3149
2106.03 3233
2106.46 3267
2106.90 3289
2107.33 3071
2107.76 3246
2108.19 3250
2108.63 3112
2109.06 2965
2109.49 3009
2109.93 2798
2110.36 2935
2110.79 3053
2111.23 3084
2111.66 2719
2112.09 2983
2112.52 2937
2112.96 2890
2113.39 2996
2113.83 2791
2114.26 2922
2114.69 2920
2115.13 2759
2115.56 2619
2115.99 2575
2116.43 2669
2116.86 2681
2117.29 2560
2117.73 2521
2118.16 2605
2118.60 2673
2119.03 2632
2119.46 2704
2119.90 2795
2120.33 2617
2120.77 2684
2121.20 2717
2121.63 2800
2122.07 2934
2122.50 2658
2122.94 2951
2123.37 2912
2123.81 2860
2124.24 2925
2124.68 3035
2125.11 3008
2125.54 2955
2125.98 2838
2126.41 2919
2126.85 2797
2127.28 2786
2127.72 2780
2128.15 3092
2128.59 3102
2129.02 2844
2129.46 2905
2129.89 3271
2130.33 3335
2130.76 3445
2131.20 3267
2131.63 3157
2132.07 3200
2132.51 3007
2132.94 3207
2133.38 3249
2133.81 2913
2134.25 2924
2134.68 2850
2135.12 2850
2135.55 2977
2135.99 3120
2136.43 3049
2136.86 2994
2137.30 2784
2137.73 2865
2138.17 2675
2138.60 3013
2139.04 3075
2139.48 2964
2139.91 3100
2140.35 3021
2140.79 2902
2141.22 2947
2141.66 2805
2142.09 2835
2142.53 2862
2142.97 2823
2143.40 2948
2143.84 2643
2144.28 2542
2144.71 2791
2145.15 2711
2145.59 2856
2146.02 2848
2146.46 2906
2146.90 2996
2147.33 2975
2147.77 3057
2148.21 3033
2148.64 3076
2149.08 3153
2149.52 3182
2149.96 3088
2150.39 3202
2150.83 3279
2151.27 3622
2151.70 3361
2152.14 3149
2152.58 3255
2153.02 3120
2153.45 3168
2153.89 3089
2154.33 2970
2154.77 2839
2155.20 2791
2155.64 2704
2156.08 3093
2156.52 2943
2156.96 2942
2157.39 3354
2157.83 3354
2158.27 3093
2158.71 3304
2159.15 3271
2159.58 3274
2160.02 3222
2160.46 2969
2160.90 3109
2161.34 3083
2161.78 3104
2162.21 3073
2162.65 2975
2163.09 3067
2163.53 2915
2163.97 2931
2164.41 3190
2164.84 3042
2165.28 2879
2165.72 2720
2166.16 2717
2166.60 2802
2167.04 2715
2167.48 2922
2167.92 2961
2168.36 2777
2168.79 2914
2169.23 3276
2169.67 3067
2170.11 2878
2170.55 2990
2170.99 3203
2171.43 3308
2171.87 3227
2172.31 3332
2172.75 3413
2173.19 3577
2173.63 3430
2174.07 3355
2174.51 3446
2174.95 3592
2175.39 3913
2175.83 3754
2176.27 4078
2176.70 4021
2177.14 3846
2177.58 3643
2178.02 3739
2178.46 3556
2178.90 3211
2179.34 3195
2179.79 3148
2180.23 3136
2180.67 3165
2181.11 3039
2181.55 3092
2181.99 3086
2182.43 2909
2182.87 2844
2183.31 2937
2183.75 2767
2184.19 2985
2184.63 2810
2185.07 2672
2185.51 2753
2185.95 2884
2186.39 2913
2186.83 2954
2187.27 3188
2187.72 3037
2188.16 3125
2188.60 3071
2189.04 3104
2189.48 3107
2189.92 3017
2190.36 3264
2190.80 3073
2191.24 3039
2191.69 3111
2192.13 2942
2192.57 3186
2193.01 3328
2193.45 3355
2193.89 3117
2194.34 3378
2194.78 3471
2195.22 3612
2195.66 3480
2196.10 3351
2196.54 3460
2196.99 3693
2197.43 3391
2197.87 3178
2198.31 3309
2198.75 3414
2199.20 3241
2199.64 3245
2200.08 3175
2200.52 3231
2200.96 3010
2201.41 3076
2201.85 3189
2202.29 3234
2202.73 3094
2203.18 3023
2203.62 3019
2204.06 3181
2204.50 3170
2204.95 3059
2205.39 3014
2205.83 2828
2206.28 3079
2206.72 3254
2207.16 3276
2207.60 3234
2208.05 3152
2208.49 3018
2208.93 3074
2209.38 3232
2209.82 3131
2210.26 3205
2210.71 3305
2211.15 3197
2211.59 3002
2212.04 3067
2212.48 3173
2212.92 3125
2213.37 3184
2213.81 3124
2214.25 3154
2214.70 3132
2215.14 3062
2215.59 3294
2216.03 3112
2216.47 3170
2216.92 3374
2217.36 3271
2217.80 3255
2218.25 3019
2218.69 2981
2219.14 3194
2219.58 3179
2220.03 2954
2220.47 2894
2220.91 3029
2221.36 3080
2221.80 3279
2222.25 3052
2222.69 3047
2223.14 3360
2223.58 3430
2224.03 3556
2224.47 3742
2224.91 3893
2225.36 3719
2225.80 3705
2226.25 3678
2226.69 3569
2227.14 3689
2227.58 3549
2228.03 3539
2228.47 3442
2228.92 3330
2229.36 3331
2229.81 3433
2230.25 3249
2230.70 3334
2231.15 3473
2231.59 3591
2232.04 3496
2232.48 3368
2232.93 3425
2233.37 3565
2233.82 3414
2234.26 3482
2234.71 3446
2235.15 3078
2235.60 3267
2236.05 3313
2236.49 3121
2236.94 3264
2237.38 3195
2237.83 2990
2238.28 2994
2238.72 2780
2239.17 2807
2239.61 2826
2240.06 2859
2240.51 2712
2240.95 2676
2241.40 2695
2241.85 2805
2242.29 2626
2242.74 2652
2243.19 2600
2243.63 2699
2244.08 2686
2244.53 2948
2244.97 2788
2245.42 2816
2245.87 2636
2246.31 2515
2246.76 2776
2247.21 2713
2247.65 2727
2248.10 2619
2248.55 2660
2248.99 2945
2249.44 3049
2249.89 2891
2250.34 3074
2250.78 3073
2251.23 2971
2251.68 2902
2252.13 2653
2252.57 2639
2253.02 2786
2253.47 2818
2253.92 2852
2254.36 2763
2254.81 2730
2255.26 2831
2255.71 2688
2256.15 2446
2256.60 2674
2257.05 2759
2257.50 2700
2257.95 2607
2258.39 2671
2258.84 2820
2259.29 2800
2259.74 2627
2260.19 2844
2260.63 2802
2261.08 2828
2261.53 2835
2261.98 3047
2262.43 2981
2262.88 3066
2263.32 3206
2263.77 3061
2264.22 3078
2264.67 2946
2265.12 2845
2265.57 3032
2266.02 3166
2266.47 3100
2266.91 2968
2267.36 2863
2267.81 3024
2268.26 2875
2268.71 3001
2269.16 3136
2269.61 3267
2270.06 3545
2270.51 3626
2270.96 3537
2271.41 3575
2271.86 3746
2272.30 3574
2272.75 3565
2273.20 3637
2273.65 3745
2274.10 3710
2274.55 3169
2275.00 3116
2275.45 3156
2275.90 2982
2276.35 3096
2276.80 2921
2277.25 2990
2277.70 3006
2278.15 2715
2278.60 2912
2279.05 2704
2279.50 2791
2279.95 3015
2280.40 2784
2280.85 2685
2281.30 2976
2281.75 2864
2282.20 2696
2282.65 2573
2283.10 2533
2283.55 2722
2284.00 2867
2284.46 2694
2284.91 2681
2285.36 2606
2285.81 2698
2286.26 2801
2286.71 2959
2287.16 3119
2287.61 3086
2288.06 3425
2288.51 3638
2288.96 3797
2289.42 4382
2289.87 4930
2290.32 5022
2290.77 5325
2291.22 5743
2291.67 5647
2292.12 5208
2292.57 5042
2293.03 4740
2293.48 4513
2293.93 4486
2294.38 4397
2294.83 3939
2295.28 3566
2295.74 3325
2296.19 3096
2296.64 2993
2297.09 2897
2297.54 2750
2297.99 2719
2298.45 2815
2298.90 2893
2299.35 2879
2299.80 2769
2300.25 2770
2300.71 2674
2301.16 2659
2301.61 2707
2302.06 2654
2302.52 2552
2302.97 2607
2303.42 2735
2303.87 2552
2304.33 2484
2304.78 2768
2305.23 2781
2305.68 2867
2306.14 2805
2306.59 2695
2307.04 2813
2307.50 2805
2307.95 2979
2308.40 3113
2308.85 3159
2309.31 3226
2309.76 3436
2310.21 3515
2310.67 3450
2311.12 3641
2311.57 3614
2312.03 3610
2312.48 3414
2312.93 3197
2313.39 3290
2313.84 3307
2314.29 3157
2314.75 3149
2315.20 3290
2315.66 3280
2316.11 3304
2316.56 3132
2317.02 3274
2317.47 3200
2317.92 3322
2318.38 3062
2318.83 3103
2319.29 3142
2319.74 3331
2320.19 3111
2320.65 3010
2321.10 2968
2321.56 3092
2322.01 3021
2322.47 2976
2322.92 3320
2323.37 3459
2323.83 3243
2324.28 3492
2324.74 3439
2325.19 3457
2325.65 3515
2326.10 3713
2326.56 3878
2327.01 3503
2327.47 3259
2327.92 3256
2328.38 3183
2328.83 3094
2329.29 3230
2329.74 3006
2330.20 2976
2330.65 3083
2331.11 3008
2331.56 3068
2332.02 3164
2332.47 3226
2332.93 3128
2333.38 2905
2333.84 2895
2334.29 3023
2334.75 2977
2335.21 2926
2335.66 3043
2336.12 2795
2336.57 2558
2337.03 2832
2337.48 2655
2337.94 2679
2338.40 2813
2338.85 2832
2339.31 2784
2339.76 2742
2340.22 2717
2340.68 2702
2341.13 2864
2341.59 2915
2342.04 2971
2342.50 2788
2342.96 2789
2343.41 2680
2343.87 2802
2344.33 2776
2344.78 2706
2345.24 2509
2345.70 2511
2346.15 2713
2346.61 2834
2347.07 2720
2347.52 2936
2347.98 3081
2348.44 2793
2348.89 2839
2349.35 2926
2349.81 2805
2350.26 2743
2350.72 2841
2351.18 2942
2351.64 2907
2352.09 2780
2352.55 2615
2353.01 2731
2353.47 2700
2353.92 2626
2354.38 2686
2354.84 2542
2355.30 2715
2355.75 2862
2356.21 2658
2356.67 2684
2357.13 2673
2357.58 2803
2358.04 2819
2358.50 2688
2358.96 2636
2359.42 2544
2359.87 2893
2360.33 3154
2360.79 2931
2361.25 2874
2361.71 2912
2362.16 2739
2362.62 2697
2363.08 2751
2363.54 2740
2364.00 2848
2364.46 3008
2364.91 2906
2365.37 2823
2365.83 2763
2366.29 2901
2366.75 2914
2367.21 2889
2367.67 3036
2368.13 3187
2368.58 2981
2369.04 2694
2369.50 2718
2369.96 2806
2370.42 3101
2370.88 2948
2371.34 2798
2371.80 2941
2372.26 3053
2372.72 3183
2373.17 3043
2373.63 3242
2374.09 3269
2374.55 3361
2375.01 3706
2375.47 3815
2375.93 4104
2376.39 4041
2376.85 3547
2377.31 3405
2377.77 3235
2378.23 3299
2378.69 3176
2379.15 3093
2379.61 2944
2380.07 2772
2380.53 3003
2380.99 2734
2381.45 2849
2381.91 2602
2382.37 2756
2382.83 2689
2383.29 2761
2383.75 2738
2384.21 2585
2384.67 2520
2385.13 2635
2385.59 2399
2386.05 2464
2386.51 2614
2386.97 2637
2387.43 2681
2387.90 2779
2388.36 2660
2388.82 2625
2389.28 2702
2389.74 2887
2390.20 3035
2390.66 2785
2391.12 2940
2391.58 3167
2392.04 3142
2392.51 2763
2392.97 2855
2393.43 3187
2393.89 3216
2394.35 3143
2394.81 3159
2395.27 2859
2395.73 2830
2396.20 2983
2396.66 2870
2397.12 2822
2397.58 3082
2398.04 2900
2398.50 2637
2398.97 2640
2399.43 2921
2399.89 2955
2400.35 2970
2400.81 2897
2401.28 2799
2401.74 2894
2402.20 2768
2402.66 2559
2403.12 2740
2403.59 2978
2404.05 2818
2404.51 2805
2404.97 2936
2405.44 2711
2405.90 2681
2406.36 2953
2406.82 2736
2407.29 2753
2407.75 2701
2408.21 2685
2408.67 2586
2409.14 2660
2409.60 2673
2410.06 2625
2410.52 2622
2410.99 2530
2411.45 2710
2411.91 2550
2412.38 2639
2412.84 3001
2413.30 2742
2413.77 2723
2414.23 2548
2414.69 2729
2415.16 3012
2415.62 2984
2416.08 3073
2416.55 3016
2417.01 2856
2417.47 2940
2417.94 3283
2418.40 3074
2418.86 2967
2419.33 2916
2419.79 2630
2420.26 2804
2420.72 2853
2421.18 2943
2421.65 2799
2422.11 2793
2422.58 3001
2423.04 2656
2423.50 2765
2423.97 2948
2424.43 3113
2424.90 2862
2425.36 2770
2425.83 2868
2426.29 2806
2426.75 2801
2427.22 2797
2427.68 2781
2428.15 2527
2428.61 2633
2429.08 2806
2429.54 2752
2430.01 2674
2430.47 2476
2430.94 2694
2431.40 2716
2431.87 2764
2432.33 2620
2432.80 2817
2433.26 2744
2433.73 2734
2434.19 2787
2434.66 2561
2435.12 2843
2435.59 2995
2436.05 2941
2436.52 2779
2436.98 2645
2437.45 2579
2437.91 2492
2438.38 2489
2438.85 2714
2439.31 2675
2439.78 2843
2440.24 2996
2440.71 2886
2441.17 2771
2441.64 2845
2442.11 2932
2442.57 2940
2443.04 2808
2443.50 2905
2443.97 2906
2444.44 2817
2444.90 2801
2445.37 2838
2445.83 2699
2446.30 2692
2446.77 2681
2447.23 2801
2447.70 2866
2448.17 2533
2448.63 2543
2449.10 2631
2449.57 2566
2450.03 2549
2450.50 2687
2450.97 2749
2451.43 2677
2451.90 2785
2452.37 2896
2452.83 2832
2453.30 2691
2453.77 2705
2454.24 2704
2454.70 2730
2455.17 2706
2455.64 2734
2456.10 2545
2456.57 2699
2457.04 2707
2457.51 2567
2457.97 2481
2458.44 2536
2458.91 2446
2459.38 2455
2459.84 2389
2460.31 2245
2460.78 2338
2461.25 2338
2461.71 2380
2462.18 2404
2462.65 2344
2463.12 2453
2463.59 2593
2464.05 2686
2464.52 2619
2464.99 2644
2465.46 2567
2465.93 2512
2466.39 2424
2466.86 2713
2467.33 2496
2467.80 2665
2468.27 2706
2468.74 2488
2469.20 2549
2469.67 2767
2470.14 2619
2470.61 2600
2471.08 2377
2471.55 2369
2472.02 2445
2472.49 2223
2472.95 2412
2473.42 2523
2473.89 2525
2474.36 2562
2474.83 2505
2475.30 2573
2475.77 2465
2476.24 2581
2476.71 2661
2477.18 2774
2477.65 2677
2478.11 2586
2478.58 2763
2479.05 2417
2479.52 2451
2479.99 2512
2480.46 2472
2480.93 2636
2481.40 2702
2481.87 2492
2482.34 2509
2482.81 2432
2483.28 2322
2483.75 2441
2484.22 2563
2484.69 2496
2485.16 2516
2485.63 2670
2486.10 2834
2486.57 2797
2487.04 2702
2487.51 2720
2487.98 2700
2488.45 2861
2488.92 2832
2489.39 2887
2489.86 2879
2490.33 2727
2490.80 2720
2491.27 2672
2491.74 2780
2492.22 2703
2492.69 2732
2493.16 2689
2493.63 2861
2494.10 2620
2494.57 2675
2495.04 2535
2495.51 2658
2495.98 2771
2496.45 2724
2496.92 2790
2497.40 2633
2497.87 2734
2498.34 2592
2498.81 2626
2499.28 2658
2499.75 2490
2500.22 2374
2500.70 2485
2501.17 2557
2501.64 2494
2502.11 2498
2502.58 2826
2503.05 2741
2503.53 2577
2504.00 2680
2504.47 2697
2504.94 2353
2505.41 2431
2505.88 2677
2506.36 2762
2506.83 2699
2507.30 2756
2507.77 2897
2508.25 3014
2508.72 2693
2509.19 2757
2509.66 3069
2510.13 3011
2510.61 3012
2511.08 3156
2511.55 2987
2512.02 2890
2512.50 3129
2512.97 3296
2513.44 3236
2513.91 3194
2514.39 3346
2514.86 3452
2515.33 3150
2515.81 3099
2516.28 2872
2516.75 2917
2517.23 2783
2517.70 2514
2518.17 2776
2518.64 2659
2519.12 2527
2519.59 2584
2520.06 2683
2520.54 2640
2521.01 2604
2521.48 2645
2521.96 2609
2522.43 2487
2522.91 2325
2523.38 2566
2523.85 2796
2524.33 2623
2524.80 2770
2525.27 2699
2525.75 2765
2526.22 2646
2526.70 2445
2527.17 2442
2527.64 2728
2528.12 3003
2528.59 2737
2529.07 2788
2529.54 2806
2530.01 2839
2530.49 2773
2530.96 2504
2531.44 2628
2531.91 2506
2532.39 2474
2532.86 2576
2533.33 2681
2533.81 2514
2534.28 2625
2534.76 2680
2535.23 2766
2535.71 2674
2536.18 2498
2536.66 2637
2537.13 2761
2537.61 2795
2538.08 2875
2538.56 2731
2539.03 2742
2539.51 2900
2539.98 2970
2540.46 2702
2540.93 2870
2541.41 2895
2541.88 2811
2542.36 2668
2542.84 2726
2543.31 2672
2543.79 2529
2544.26 2784
2544.74 2969
2545.21 2960
2545.69 2792
2546.16 2868
2546.64 3307
2547.12 3628
2547.59 3622
2548.07 3637
2548.54 3669
2549.02 3730
2549.50 3578
2549.97 3801
2550.45 3639
2550.92 3659
2551.40 3248
2551.88 3584
2552.35 3592
2552.83 3391
2553.31 3424
2553.78 3170
2554.26 3138
2554.74 3065
2555.21 3182
2555.69 2888
2556.17 2972
2556.64 2783
2557.12 2936
2557.60 3161
2558.07 2902
2558.55 2971
2559.03 2679
2559.50 2740
2559.98 2599
2560.46 2701
2560.93 2479
2561.41 2425
2561.89 2648
2562.37 2578
2562.84 2474
2563.32 2546
2563.80 2609
2564.28 2611
2564.75 2533
2565.23 2506
2565.71 2625
2566.19 2737
2566.66 2492
2567.14 2445
2567.62 2573
2568.10 2546
2568.57 2408
2569.05 2420
2569.53 2394
2570.01 2446
2570.49 2511
2570.96 2619
2571.44 2354
2571.92 2467
2572.40 2437
2572.88 2461
2573.36 2534
2573.83 2729
2574.31 2428
2574.79 2339
2575.27 2432
2575.75 2488
2576.23 2425
2576.70 2673
2577.18 2482
2577.66 2397
2578.14 2612
2578.62 2630
2579.10 2749
2579.58 2509
2580.06 2585
2580.54 2534
2581.01 2496
2581.49 2702
2581.97 2655
2582.45 2440
2582.93 2325
2583.41 2300
2583.89 2361
2584.37 2477
2584.85 2504
2585.33 2427
2585.81 2435
2586.29 2351
2586.77 2458
2587.25 2555
2587.72 2400
2588.20 2514
2588.68 2657
2589.16 2805
2589.64 2537
2590.12 2430
2590.60 2591
2591.08 2307
2591.56 2525
2592.04 2611
2592.52 2666
2593.00 2500
2593.48 2432
2593.96 2473
2594.44 2402
2594.92 2506
2595.40 2316
2595.89 2454
2596.37 2663
2596.85 2542
2597.33 2210
2597.81 2322
2598.29 2491
2598.77 2314
2599.25 2368
2599.73 2391
2600.21 2598
2600.69 2607
2601.17 2416
2601.65 2333
2602.13 2502
2602.62 2492
2603.10 2521
2603.58 2448
2604.06 2428
2604.54 2319
2605.02 2342
2605.50 2414
2605.98 2604
2606.46 2629
2606.95 2555
2607.43 2643
2607.91 2526
2608.39 2666
2608.87 2606
2609.35 2351
2609.84 2288
2610.32 2479
2610.80 2497
2611.28 2568
2611.76 2247
2612.24 2302
2612.73 2098
2613.21 2371
2613.69 2391
2614.17 2325
2614.65 2445
2615.14 2490
2615.62 2265
2616.10 2486
2616.58 2501
2617.07 2628
2617.55 2558
2618.03 2658
2618.51 2641
2619.00 2575
2619.48 2592
2619.96 2564
2620.44 2464
2620.93 2582
2621.41 2704
2621.89 2513
2622.37 2556
2622.86 2451
2623.34 2432
2623.82 2574
2624.31 2515
2624.79 2557
2625.27 2702
2625.76 2656
2626.24 2536
2626.72 2454
2627.20 2553
2627.69 2537
2628.17 2517
2628.66 2538
2629.14 2700
2629.62 2630
2630.11 2822
2630.59 2864
2631.07 2945
2631.56 2886
2632.04 2817
2632.52 2927
2633.01 3118
2633.49 3019
2633.98 2756
2634.46 2885
2634.94 2723
2635.43 2812
2635.91 2812
2636.40 2643
2636.88 2657
2637.36 2546
2637.85 2454
2638.33 2401
2638.82 2354
2639.30 2709
2639.79 2732
2640.27 2571
2640.75 2533
2641.24 2594
2641.72 2565
2642.21 2430
2642.69 2275
2643.18 2289
2643.66 2357
2644.15 2351
2644.63 2434
2645.12 2526
2645.60 2487
2646.09 2532
2646.57 2588
2647.06 2513
2647.54 2374
2648.03 2335
2648.51 2300
2649.00 2297
2649.48 2178
2649.97 2308
2650.45 2529
2650.94 2548
2651.43 2650
2651.91 2357
2652.40 2172
2652.88 2581
2653.37 2491
2653.85 2377
2654.34 2538
2654.82 2481
2655.31 2424
2655.80 2465
2656.28 2450
2656.77 2396
2657.25 2336
2657.74 2453
2658.23 2563
2658.71 2400
2659.20 2587
2659.69 2332
2660.17 2394
2660.66 2455
2661.14 2436
2661.63 2594
2662.12 2408
2662.60 2302
2663.09 2407
2663.58 2464
2664.06 2512
2664.55 2731
2665.04 2584
2665.52 2557
2666.01 2617
2666.50 2621
2666.98 2687
2667.47 2655
2667.96 2636
2668.45 2374
2668.93 2298
2669.42 2199
2669.91 2277
2670.39 2580
2670.88 2584
2671.37 2552
2671.86 2555
2672.34 2619
2672.83 2736
2673.32 2753
2673.81 2709
2674.29 2887
2674.78 2815
2675.27 3157
2675.76 3308
2676.24 3248
2676.73 3071
2677.22 2922
2677.71 2921
2678.20 2657
2678.68 2731
2679.17 2610
2679.66 2427
2680.15 2337
2680.64 2274
2681.12 2345
2681.61 2350
2682.10 2246
2682.59 2361
2683.08 2398
2683.57 2365
2684.05 2364
2684.54 2371
2685.03 2264
2685.52 2316
2686.01 2297
2686.50 2357
2686.99 2434
2687.47 2293
2687.96 2499
2688.45 2558
2688.94 2269
2689.43 2296
2689.92 2323
2690.41 2213
2690.90 2319
2691.39 2395
2691.88 2344
2692.37 2659
2692.85 2544
2693.34 2432
2693.83 2432
2694.32 2339
2694.81 2547
2695.30 2345
2695.79 2235
2696.28 2135
2696.77 2291
2697.26 2497
2697.75 2346
2698.24 2378
2698.73 2283
2699.22 2389
2699.71 2452
2700.20 2150
2700.69 2410
2701.18 2200
2701.67 2514
2702.16 2636
2702.65 2671
2703.14 2481
2703.63 2410
2704.12 2539
2704.61 2644
2705.10 2901
2705.59 2641
2706.08 2541
2706.57 2634
2707.06 2851
2707.55 2614
2708.04 2487
2708.53 2544
2709.03 2703
2709.52 2708
2710.01 2755
2710.50 2484
2710.99 2243
2711.48 2472
2711.97 2396
2712.46 2422
2712.95 2380
2713.44 2448
2713.94 2514
2714.43 2479
2714.92 2465
2715.41 2264
2715.90 2480
2716.39 2486
2716.88 2459
2717.38 2263
2717.87 2338
2718.36 2282
2718.85 2306
2719.34 2452
2719.83 2561
2720.32 2616
2720.82 2496
2721.31 2578
2721.80 2756
2722.29 2705
2722.78 2643
2723.28 2738
2723.77 2910
2724.26 2960
2724.75 2916
2725.25 2688
2725.74 2795
2726.23 2669
2726.72 2611
2727.21 2579
2727.71 2493
2728.20 2395
2728.69 2332
2729.18 2499
2729.68 2521
2730.17 2570
2730.66 2618
2731.16 2871
2731.65 2764
2732.14 2619
2732.63 2578
2733.13 2734
2733.62 2803
2734.11 2722
2734.61 2872
2735.10 2944
2735.59 2966
2736.08 2823
2736.58 2855
2737.07 2936
2737.56 2766
2738.06 2764
2738.55 2685
2739.05 2662
2739.54 2826
2740.03 2888
2740.53 2824
2741.02 2810
2741.51 2623
2742.01 2766
2742.50 2620
2742.99 2568
2743.49 2402
2743.98 2403
2744.48 2443
2744.97 2216
2745.46 2341
2745.96 2285
2746.45 2485
2746.95 2308
2747.44 2319
2747.93 2455
2748.43 2544
2748.92 2416
2749.42 2513
2749.91 2484
2750.41 2598
2750.90 2453
2751.40 2368
2751.89 2357
2752.39 2320
2752.88 2364
2753.37 2085
2753.87 2211
2754.36 2242
2754.86 2239
2755.35 2342
2755.85 2411
2756.34 2435
2756.84 2668
2757.33 2598
2757.83 2525
2758.32 2464
2758.82 2566
2759.32 2407
2759.81 2524
2760.31 2730
2760.80 2511
2761.30 2498
2761.79 2521
2762.29 2499
2762.78 2361
2763.28 2532
2763.77 2482
2764.27 2423
2764.77 2292
2765.26 2233
2765.76 2332
2766.25 2533
2766.75 2511
2767.25 2688
2767.74 2589
2768.24 2463
2768.73 2575
2769.23 2561
2769.73 2458
2770.22 2466
2770.72 2456
2771.22 2422
2771.71 2471
2772.21 2432
2772.70 2444
2773.20 2710
2773.70 2454
2774.19 2516
2774.69 2915
2775.19 2834
2775.68 3016
2776.18 2941
2776.68 2820
2777.17 3179
2777.67 3218
2778.17 3401
2778.67 3470
2779.16 3404
2779.66 2935
2780.16 2575
2780.65 2612
2781.15 2718
2781.65 2522
2782.15 2585
2782.64 2684
2783.14 2460
2783.64 2303
2784.14 2333
2784.63 2481
2785.13 2489
2785.63 2443
2786.13 2315
2786.62 2275
2787.12 2373
2787.62 2355
2788.12 2178
2788.62 2096
2789.11 2516
2789.61 2532
2790.11 2372
2790.61 2366
2791.11 2445
2791.60 2365
2792.10 2407
2792.60 2339
2793.10 2621
2793.60 2590
2794.10 2274
2794.59 2382
2795.09 2278
2795.59 2365
2796.09 2449
2796.59 2589
2797.09 2504
2797.59 2799
2798.08 2534
2798.58 2416
2799.08 2488
2799.58 2671
2800.08 2631
2800.58 2610
2801.08 2709
2801.58 2582
2802.08 2407
2802.58 2495
2803.07 2686
2803.57 2856
2804.07 2641
2804.57 2688
2805.07 2585
2805.57 2710
2806.07 2730
2806.57 3098
2807.07 3189
2807.57 2892
2808.07 3144
2808.57 2965
2809.07 2844
2809.57 3003
2810.07 2718
2810.57 2599
2811.07 2605
2811.57 2430
2812.07 2327
2812.57 2358
2813.07 2390
2813.57 2383
2814.07 2406
2814.57 2420
2815.07 2451
2815.57 2357
2816.07 2348
2816.57 2212
2817.07 2177
2817.57 2404
2818.07 2503
2818.57 2569
2819.07 2311
2819.57 2437
2820.07 2483
2820.57 2497
2821.07 2327
2821.58 2490
2822.08 2441
2822.58 2340
2823.08 2545
2823.58 2514
2824.08 2471
2824.58 2217
2825.08 2296
2825.58 2473
2826.09 2398
2826.59 2376
2827.09 2625
2827.59 2394
2828.09 2526
2828.59 2405
2829.09 2463
2829.60 2241
2830.10 2284
2830.60 2247
2831.10 2223
2831.60 2149
2832.10 2164
2832.61 2192
2833.11 2227
2833.61 2271
2834.11 2258
2834.61 2199
2835.12 2512
2835.62 2424
2836.12 2401
2836.62 2292
2837.12 2256
2837.63 2561
2838.13 2493
2838.63 2245
2839.13 2389
2839.64 2298
2840.14 2299
2840.64 2330
2841.14 2275
2841.65 2382
2842.15 2462
2842.65 2475
2843.15 2423
2843.66 2449
2844.16 2472
2844.66 2580
2845.17 2549
2845.67 2338
2846.17 2434
2846.67 2449
2847.18 2527
2847.68 2625
2848.18 2540
2848.69 2633
2849.19 2716
2849.69 2711
2850.20 2469
2850.70 2647
2851.20 2568
2851.71 2615
2852.21 2587
2852.72 2507
2853.22 2543
2853.72 2734
2854.23 2678
2854.73 2802
2855.23 2796
2855.74 2566
2856.24 2608
2856.75 2533
2857.25 2635
2857.75 2635
2858.26 2668
2858.76 2620
2859.27 2610
2859.77 2501
2860.27 2550
2860.78 2379
2861.28 2307
2861.79 2245
2862.29 2374
2862.80 2374
2863.30 2375
2863.81 2176
2864.31 2257
2864.81 2449
2865.32 2223
2865.82 2269
2866.33 2188
2866.83 2193
2867.34 2371
2867.84 2242
2868.35 2439
2868.85 2415
2869.36 2268
2869.86 2537
2870.37 2592
2870.87 2627
2871.38 2481
2871.89 2558
2872.39 2851
2872.90 2678
2873.40 2576
2873.91 2664
2874.41 2781
2874.92 2740
2875.42 2587
2875.93 2562
2876.43 2656
2876.94 2566
2877.45 2427
2877.95 2660
2878.46 2686
2878.96 2506
2879.47 2366
2879.98 2464
2880.48 2630
2880.99 2694
2881.49 2709
2882.00 2595
2882.51 2673
2883.01 2584
2883.52 2763
2884.03 2821
2884.53 2560
2885.04 2602
2885.54 2741
2886.05 2777
2886.56 2656
2887.06 2581
2887.57 2459
2888.08 2594
2888.58 2708
2889.09 2774
2889.60 2698
2890.11 2752
2890.61 2681
2891.12 2683
2891.63 2567
2892.13 2605
2892.64 2815
2893.15 2714
2893.65 2948
2894.16 2818
2894.67 2869
2895.18 2926
2895.68 2947
2896.19 3039
2896.70 3187
2897.21 3207
2897.71 3041
2898.22 2808
2898.73 2824
2899.24 3021
2899.74 2833
2900.25 2738
2900.76 2522
2901.27 2497
2901.78 2691
2902.28 2737
2902.79 2471
2903.30 2528
2903.81 2585
2904.32 2737
2904.82 2698
2905.33 2462
2905.84 2782
2906.35 2727
2906.86 2757
2907.37 2592
2907.87 2703
2908.38 2570
2908.89 2489
2909.40 2599
2909.91 2625
2910.42 2583
2910.93 2777
2911.44 2585
2911.94 2620
2912.45 2626
2912.96 2409
2913.47 2468
2913.98 2532
2914.49 2696
2915.00 2591
2915.51 2768
2916.02 2914
2916.53 2683
2917.03 2605
2917.54 2680
2918.05 2508
2918.56 2548
2919.07 2570
2919.58 2481
2920.09 2485
2920.60 2298
2921.11 2448
2921.62 2564
2922.13 2148
2922.64 2511
2923.15 2693
2923.66 2475
2924.17 2451
2924.68 2258
2925.19 2547
2925.70 2590
2926.21 2378
2926.72 2463
2927.23 2513
2927.74 2404
2928.25 2391
2928.76 2427
2929.27 2243
2929.78 2351
2930.29 2438
2930.80 2438
2931.31 2477
2931.82 2241
2932.33 2348
2932.84 2375
2933.35 2351
2933.86 2586
2934.38 2670
2934.89 2556
2935.40 2579
2935.91 2681
2936.42 2608
2936.93 2559
2937.44 2636
2937.95 2769
2938.46 2672
2938.97 2721
2939.49 2752
2940.00 2751
2940.51 2869
2941.02 3059
2941.53 2956
2942.04 2855
2942.55 2777
2943.07 2902
2943.58 2810
2944.09 2635
2944.60 2566
2945.11 2546
2945.62 2496
2946.14 2400
2946.65 2343
2947.16 2509
2947.67 2448
2948.18 2181
2948.70 2259
2949.21 2468
2949.72 2316
2950.23 2312
2950.74 2273
2951.26 2393
2951.77 2303
2952.28 2345
2952.79 2293
2953.31 2263
2953.82 2196
2954.33 2117
2954.84 2362
2955.36 2509
2955.87 2423
2956.38 2361
2956.89 2310
2957.41 2341
2957.92 2540
2958.43 2275
2958.94 2472
2959.46 2434
2959.97 2372
2960.48 2513
2961.00 2585
2961.51 2660
2962.02 2425
2962.54 2366
2963.05 2732
2963.56 2727
2964.08 2663
2964.59 2524
2965.10 2607
2965.62 2587
2966.13 2543
2966.64 2587
2967.16 2433
2967.67 2388
2968.18 2374
2968.70 2383
2969.21 2502
2969.73 2394
2970.24 2356
2970.75 2412
2971.27 2251
2971.78 2398
2972.30 2406
2972.81 2273
2973.32 2448
2973.84 2558
2974.35 2460
2974.87 2330
2975.38 2359
2975.90 2334
2976.41 2456
2976.92 2538
2977.44 2675
2977.95 2515
2978.47 2565
2978.98 2542
2979.50 2520
2980.01 2759
2980.53 2644
2981.04 2411
2981.56 2510
2982.07 2652
2982.59 2703
2983.10 2702
2983.62 2619
2984.13 2676
2984.65 2717
2985.16 2742
2985.68 2867
2986.19 2870
2986.71 2750
2987.22 3095
2987.74 3247
2988.25 2978
2988.77 3309
2989.29 3136
2989.80 3055
2990.32 3237
2990.83 3381
2991.35 3312
2991.86 3451
2992.38 3528
2992.89 3408
2993.41 3442
2993.93 3355
2994.44 3442
2994.96 3326
2995.47 3529
2995.99 3410
2996.51 3202
2997.02 3378
2997.54 3571
2998.06 3711
2998.57 3740
2999.09 3706
2999.60 3819
3000.12 3820
3000.64 3920
3001.15 3928
3001.67 4090
3002.19 4549
3002.70 5063
3003.22 5569
3003.74 5870
3004.25 6323
3004.77 7174
3005.29 7972
3005.81 8306
3006.32 8219
3006.84 8195
3007.36 7723
3007.87 7146
3008.39 6431
3008.91 5747
3009.43 4865
3009.94 4548
3010.46 4099
3010.98 3663
3011.49 3602
3012.01 3410
3012.53 3197
3013.05 3057
3013.57 2832
3014.08 3200
3014.60 3190
3015.12 3100
3015.64 3151
3016.15 2989
3016.67 3035
3017.19 3024
3017.71 2992
3018.23 3153
3018.74 3208
3019.26 3380
3019.78 3161
3020.30 3415
3020.82 3146
3021.33 3062
3021.85 3155
3022.37 3077
3022.89 3293
3023.41 3204
3023.93 3267
3024.45 3036
3024.96 3129
3025.48 3191
3026.00 3099
3026.52 3087
3027.04 3218
3027.56 3205
3028.08 3053
3028.60 2901
3029.11 2811
3029.63 2925
3030.15 2703
3030.67 2847
3031.19 3003
3031.71 3110
3032.23 2771
3032.75 2785
3033.27 2725
3033.79 2769
3034.31 2759
3034.83 2902
3035.35 2755
3035.86 3037
3036.38 2957
3036.90 2978
3037.42 2812
3037.94 2812
3038.46 2711
3038.98 2762
3039.50 2898
3040.02 2711
3040.54 2744
3041.06 2949
3041.58 2736
3042.10 2630
3042.62 2501
3043.14 2599
3043.66 2598
3044.18 2675
3044.70 2778
3045.22 2781
3045.74 2767
3046.27 2753
3046.79 2817
3047.31 2630
3047.83 2488
3048.35 2673
3048.87 2699
3049.39 2757
3049.91 2807
3050.43 2709
3050.95 2556
3051.47 2920
3051.99 2889
3052.51 2830
3053.03 2668
3053.56 2807
3054.08 2686
3054.60 2556
3055.12 2428
3055.64 2618
3056.16 2868
3056.68 2866
3057.20 2667
3057.73 2565
3058.25 2506
3058.77 2286
3059.29 2536
3059.81 2512
3060.33 2615
3060.86 2640
3061.38 2530
3061.90 2643
3062.42 2888
3062.94 2880
3063.46 2648
3063.99 2789
3064.51 2990
3065.03 2816
3065.55 2870
3066.07 2960
3066.60 3062
3067.12 3023
3067.64 3061
3068.16 3114
3068.69 2830
3069.21 2808
3069.73 2755
3070.25 2737
3070.78 2884
3071.30 2730
3071.82 2599
3072.34 2746
3072.87 2650
3073.39 2813
3073.91 2707
3074.43 2663
3074.96 2683
3075.48 2746
3076.00 2979
3076.53 2867
3077.05 2950
3077.57 3331
3078.10 3346
3078.62 3393
3079.14 3590
3079.66 3380
3080.19 3520
3080.71 3645
3081.23 3807
3081.76 3995
3082.28 3896
3082.81 3723
3083.33 3826
3083.85 3948
3084.38 3713
3084.90 3679
3085.42 3610
3085.95 3466
3086.47 3244
3087.00 3289
3087.52 3338
3088.04 3392
3088.57 3087
3089.09 2952
3089.62 3199
3090.14 3047
3090.66 3266
3091.19 3076
3091.71 3286
3092.24 3296
3092.76 3359
3093.29 3374
3093.81 3415
3094.33 3464
3094.86 3286
3095.38 3798
3095.91 3735
3096.43 3659
3096.96 3691
3097.48 4019
3098.01 4133
3098.53 4303
3099.06 4217
3099.58 4536
3100.11 5164
3100.63 5586
3101.16 6784
3101.68 8448
3102.21 9667
3102.73 11851
3103.26 13673
3103.78 14687
3104.31 15450
3104.83 15961
3105.36 14861
3105.89 13446
3106.41 11504
3106.94 9739
3107.46 8626
3107.99 7126
3108.51 6134
3109.04 5643
3109.57 5315
3110.09 5092
3110.62 5048
3111.14 5233
3111.67 5214
3112.19 4957
3112.72 4819
3113.25 4863
3113.77 4555
3114.30 4527
3114.83 4473
3115.35 4175
3115.88 4028
3116.40 3872
3116.93 3497
3117.46 3805
3117.98 3622
3118.51 3642
3119.04 3626
3119.56 3746
3120.09 3741
3120.62 3644
3121.14 4080
3121.67 4083
3122.20 4122
3122.72 4220
3123.25 4279
3123.78 4085
3124.31 3860
3124.83 3796
3125.36 3566
3125.89 3410
3126.41 3602
3126.94 3268
3127.47 3043
3128.00 3140
3128.52 3011
3129.05 2991
3129.58 3086
3130.11 3187
3130.63 3070
3131.16 2989
3131.69 2965
3132.22 2801
3132.74 2918
3133.27 2957
3133.80 2977
3134.33 2897
3134.86 3058
3135.38 2834
3135.91 2793
3136.44 2781
3136.97 2924
3137.50 2976
3138.03 2847
3138.55 2894
3139.08 2967
3139.61 2809
3140.14 2803
3140.67 2664
3141.20 2707
3141.72 2773
3142.25 2959
3142.78 3077
3143.31 2826
3143.84 2916
3144.37 2935
3144.90 2839
3145.42 2699
3145.95 2887
3146.48 2961
3147.01 3084
3147.54 2989
3148.07 3356
3148.60 3274
3149.13 3309
3149.66 3363
3150.19 3432
3150.72 3252
3151.24 3361
3151.77 3429
3152.30 3476
3152.83 3291
3153.36 3233
3153.89 3309
3154.42 3197
3154.95 3250
3155.48 3395
3156.01 3251
3156.54 3463
3157.07 3676
3157.60 3891
3158.13 3862
3158.66 3785
3159.19 3526
3159.72 4023
3160.25 3597
3160.78 3472
3161.31 3650
3161.84 3432
3162.37 3398
3162.90 3125
3163.43 3152
3163.96 2947
3164.49 2917
3165.02 3017
3165.55 2921
3166.08 2883
3166.61 2694
3167.15 2492
3167.68 2481
3168.21 2769
3168.74 2635
3169.27 2634
3169.80 2749
3170.33 2768
3170.86 2595
3171.39 2706
3171.92 2809
3172.45 2971
3172.99 3137
3173.52 3405
3174.05 3263
3174.58 3240
3175.11 3504
3175.64 3590
3176.17 3448
3176.70 3454
3177.24 3322
3177.77 3308
3178.30 3220
3178.83 2806
3179.36 2614
3179.89 2635
3180.43 2613
3180.96 2518
3181.49 2537
3182.02 2589
3182.55 2607
3183.09 2678
3183.62 2648
3184.15 2701
3184.68 2745
3185.21 2675
3185.75 2878
3186.28 2544
3186.81 2605
3187.34 2760
3187.88 2699
3188.41 2662
3188.94 2522
3189.47 2821
3190.01 2623
3190.54 2634
3191.07 2466
3191.60 2540
3192.14 2740
3192.67 2450
3193.20 2563
3193.74 2660
3194.27 2459
3194.80 2681
3195.33 2662
3195.87 2586
3196.40 2399
3196.93 2698
3197.47 2847
3198.00 2904
3198.53 2874
3199.07 2776
3199.60 2758
3200.13 2853
3200.67 2927
3201.20 2773
3201.73 2803
3202.27 2943
3202.80 2979
3203.33 2940
3203.87 2870
3204.40 3039
3204.94 2877
3205.47 2910
3206.00 2963
3206.54 2988
3207.07 2849
3207.61 3065
3208.14 2876
3208.67 2917
3209.21 2959
3209.74 3138
3210.28 3420
3210.81 3614
3211.35 3547
3211.88 3434
3212.41 3523
3212.95 3654
3213.48 3640
3214.02 3654
3214.55 3561
3215.09 2964
3215.62 2960
3216.16 2995
3216.69 2971
3217.23 2829
3217.76 2933
3218.30 2952
3218.83 2988
3219.37 2794
3219.90 2651
3220.44 2942
3220.97 2959
3221.51 2947
3222.04 2957
3222.58 3146
3223.11 3267
3223.65 3207
3224.18 3518
3224.72 3688
3225.25 3788
3225.79 4211
3226.33 3983
3226.86 3915
3227.40 3746
3227.93 3649
3228.47 3753
3229.00 3622
3229.54 3322
3230.08 3374
3230.61 3420
3231.15 3409
3231.68 3308
3232.22 3263
3232.76 3593
3233.29 3851
3233.83 3599
3234.36 3528
3234.90 3281
3235.44 3106
3235.97 3450
3236.51 3460
3237.05 3407
3237.58 3429
3238.12 3322
3238.66 3352
3239.19 3453
3239.73 3282
3240.27 3287
3240.80 3390
3241.34 3518
3241.88 3329
3242.41 3576
3242.95 3595
3243.49 3466
3244.03 3358
3244.56 3622
3245.10 3592
3245.64 3585
3246.17 3686
3246.71 3657
3247.25 3603
3247.79 3700
3248.32 3585
3248.86 3793
3249.40 3770
3249.94 3778
3250.47 3555
3251.01 3705
3251.55 3721
3252.09 4116
3252.62 4033
3253.16 3585
3253.70 3855
3254.24 3949
3254.78 3986
3255.31 3990
3255.85 4065
3256.39 4126
3256.93 4082
3257.47 4085
3258.00 4153
3258.54 4307
3259.08 4853
3259.62 4870
3260.16 5020
3260.70 5725
3261.24 5875
3261.77 6472
3262.31 7145
3262.85 7683
3263.39 7733
3263.93 8534
3264.47 9054
3265.01 9435
3265.54 10187
3266.08 11655
3266.62 12420
3267.16 13803
3267.70 14415
3268.24 14447
3268.78 14736
3269.32 13970
3269.86 12986
3270.40 11362
3270.94 9539
3271.48 7874
3272.01 6845
3272.55 6486
3273.09 5927
3273.63 5218
3274.17 4738
3274.71 5032
3275.25 4841
3275.79 4713
3276.33 4799
3276.87 4860
3277.41 4753
3277.95 4639
3278.49 4829
3279.03 4995
3279.57 4812
3280.11 5196
3280.65 5077
3281.19 4741
3281.73 4568
3282.27 4585
3282.81 4628
3283.35 4541
3283.89 4663
3284.43 4576
3284.97 4583
3285.51 4747
3286.05 4928
3286.59 4834
3287.14 5157
3287.68 5459
3288.22 5653
3288.76 5359
3289.30 4974
3289.84 4737
3290.38 4986
3290.92 4890
3291.46 4659
3292.00 4615
3292.54 4918
3293.09 5193
3293.63 5310
3294.17 5780
3294.71 6119
3295.25 6640
3295.79 7340
3296.33 7877
3296.87 7713
3297.42 7607
3297.96 7181
3298.50 7117
3299.04 6844
3299.58 6473
3300.12 5927
3300.67 5716
3301.21 5139
3301.75 4892
3302.29 4835
3302.83 4760
3303.38 4987
3303.92 4537
3304.46 4326
3305.00 4379
3305.54 4602
3306.09 4508
3306.63 4486
3307.17 4433
3307.71 4300
3308.25 4209
3308.80 4177
3309.34 4279
3309.88 4105
3310.42 4028
3310.97 4155
3311.51 4210
3312.05 4082
3312.60 4355
3313.14 4212
3313.68 4471
3314.22 4405
3314.77 4553
3315.31 4568
3315.85 4615
3316.40 4813
3316.94 4843
3317.48 4846
3318.03 5048
3318.57 5111
3319.11 5227
3319.65 5283
3320.20 5534
3320.74 5686
3321.29 5832
3321.83 5776
3322.37 5963
3322.92 5779
3323.46 5537
3324.00 5501
3324.55 5430
3325.09 5137
3325.63 5326
3326.18 5348
3326.72 5276
3327.27 5010
3327.81 4997
3328.35 4686
3328.90 4768
3329.44 4762
3329.99 4921
3330.53 5140
3331.07 5635
3331.62 6513
3332.16 7690
3332.71 9436
3333.25 12192
3333.80 15057
3334.34 18339
3334.89 22025
3335.43 25118
3335.97 27679
3336.52 29283
3337.06 30897
3337.61 31045
3338.15 30642
3338.70 29344
3339.24 27047
3339.79 23782
3340.33 21096
3340.88 17597
3341.42 14231
3341.97 11460
3342.51 9669
3343.06 8700
3343.60 7272
3344.15 6161
3344.69 5580
3345.24 5131
3345.79 4965
3346.33 4842
3346.88 4681
3347.42 4847
3347.97 4946
3348.51 5026
3349.06 5111
3349.61 5026
3350.15 4955
3350.70 5169
3351.24 5276
3351.79 5359
3352.33 5435
3352.88 5074
3353.43 5393
3353.97 5125
3354.52 5236
3355.07 5004
3355.61 4702
3356.16 4512
3356.70 4585
3357.25 4687
3357.80 4341
3358.34 4279
3358.89 4101
3359.44 4419
3359.98 4339
3360.53 4230
3361.08 4185
3361.62 4235
3362.17 4513
3362.72 4357
3363.26 4468
3363.81 4459
3364.36 4481
3364.90 4517
3365.45 4539
3366.00 4492
3366.55 4574
3367.09 4391
3367.64 4182
3368.19 4220
3368.73 4437
3369.28 4121
3369.83 4351
3370.38 4325
3370.92 4360
3371.47 4563
3372.02 4784
3372.57 4888
3373.11 5217
3373.66 5701
3374.21 5836
3374.76 6011
3375.31 6368
3375.85 6194
3376.40 6325
3376.95 5899
3377.50 5530
3378.05 5065
3378.59 4843
3379.14 4751
3379.69 4054
3380.24 3696
3380.79 3697
3381.33 3844
3381.88 3786
3382.43 3507
3382.98 3294
3383.53 3654
3384.08 3691
3384.63 3503
3385.17 3480
3385.72 3533
3386.27 3362
3386.82 3288
3387.37 3344
3387.92 3220
3388.47 3188
3389.02 3201
3389.57 3254
3390.11 3283
3390.66 3303
3391.21 3295
3391.76 3175
3392.31 3384
3392.86 3343
3393.41 2993
3393.96 3095
3394.51 3249
3395.06 3139
3395.61 2889
3396.16 3145
3396.71 3204
3397.26 3014
3397.81 3309
3398.36 3382
3398.91 3255
3399.45 3087
3400.00 2939
3400.55 3033
3401.10 3034
3401.65 3137
3402.20 3046
3402.75 2891
3403.30 2937
3403.85 3016
3404.41 2747
3404.96 2836
3405.51 2937
3406.06 2750
3406.61 2658
3407.16 2793
3407.71 3011
3408.26 2994
3408.81 2779
3409.36 3091
3409.91 3225
3410.46 3155
3411.01 3236
3411.56 3421
3412.11 3444
3412.66 3497
3413.21 3568
3413.77 3742
3414.32 3674
3414.87 3611
3415.42 3701
3415.97 3576
3416.52 3158
3417.07 3426
3417.62 3623
3418.17 3151
3418.73 2912
3419.28 3027
3419.83 3003
3420.38 3022
3420.93 2976
3421.48 2964
3422.04 2906
3422.59 3287
3423.14 3121
3423.69 3091
3424.24 3187
3424.79 3381
3425.35 3446
3425.90 3343
3426.45 3292
3427.00 3222
3427.55 3263
3428.11 3218
3428.66 3011
3429.21 2862
3429.76 2969
3430.31 3016
3430.87 2957
3431.42 2769
3431.97 2651
3432.52 2765
3433.08 2687
3433.63 2785
3434.18 2878
3434.73 2955
3435.29 3013
3435.84 2838
3436.39 2719
3436.95 2719
3437.50 2827
3438.05 2937
3438.60 2901
3439.16 2636
3439.71 2790
3440.26 2817
3440.82 2962
3441.37 2839
3441.92 3041
3442.48 2958
3443.03 2772
3443.58 2691
3444.14 2944
3444.69 2906
3445.24 2752
3445.80 2755
3446.35 2860
3446.90 2884
3447.46 2642
3448.01 2806
3448.57 2862
3449.12 2795
3449.67 2718
3450.23 2819
3450.78 2681
3451.34 2581
3451.89 2818
3452.44 2747
3453.00 2814
3453.55 2728
3454.11 2687
3454.66 2669
3455.21 2575
3455.77 2671
3456.32 2701
3456.88 2895
3457.43 2736
3457.99 2549
3458.54 2585
3459.10 2666
3459.65 2975
3460.20 2966
3460.76 2735
3461.31 2962
3461.87 3073
3462.42 3043
3462.98 2971
3463.53 2868
3464.09 2778
3464.64 2928
3465.20 3044
3465.75 2994
3466.31 3022
3466.86 3047
3467.42 2961
3467.98 3106
3468.53 3283
3469.09 3168
3469.64 3378
3470.20 3418
3470.75 3437
3471.31 3478
3471.86 3620
3472.42 3700
3472.98 3809
3473.53 3961
3474.09 3789
3474.64 3876
3475.20 3874
3475.75 3516
3476.31 3597
3476.87 3533
3477.42 3519
3477.98 3668
3478.53 3730
3479.09 3822
3479.65 4013
3480.20 3677
3480.76 3816
3481.32 3813
3481.87 3923
3482.43 3872
3482.99 3884
3483.54 3896
3484.10 3946
3484.66 3924
3485.21 4203
3485.77 4312
3486.33 4294
3486.88 4010
3487.44 4416
3488.00 4994
3488.55 5073
3489.11 5618
3489.67 6451
3490.22 7474
3490.78 9407
3491.34 11371
3491.90 13080
3492.45 15603
3493.01 16603
3493.57 17491
3494.13 16867
3494.68 15743
3495.24 14751
3495.80 12656
3496.36 10938
3496.91 9242
3497.47 7773
3498.03 7015
3498.59 6792
3499.14 6307
3499.70 6396
3500.26 6328
3500.82 6407
3501.38 6428
3501.93 6565
3502.49 6221
3503.05 6282
3503.61 6087
3504.17 6079
3504.73 6256
3505.28 6441
3505.84 6798
3506.40 6593
3506.96 6489
3507.52 6268
3508.08 5776
3508.63 5312
3509.19 5748
3509.75 5300
3510.31 4993
3510.87 4602
3511.43 4320
3511.99 4384
3512.55 4307
3513.10 4171
3513.66 3830
3514.22 3957
3514.78 3783
3515.34 3595
3515.90 3314
3516.46 3173
3517.02 3271
3517.58 3128
3518.14 3284
3518.70 3307
3519.26 3254
3519.81 3117
3520.37 3153
3520.93 3305
3521.49 3181
3522.05 3378
3522.61 3453
3523.17 3398
3523.73 3312
3524.29 3472
3524.85 3528
3525.41 3542
3525.97 3351
3526.53 3245
3527.09 3114
3527.65 3120
3528.21 3090
3528.77 2939
3529.33 2997
3529.89 2963
3530.45 2973
3531.01 3064
3531.57 2991
3532.13 3161
3532.69 3158
3533.26 2998
3533.82 3155
3534.38 3135
3534.94 3105
3535.50 3062
3536.06 3100
3536.62 3488
3537.18 3217
3537.74 3299
3538.30 3242
3538.86 3264
3539.42 3181
3539.99 3240
3540.55 3224
3541.11 3283
3541.67 2935
3542.23 2932
3542.79 3076
3543.35 2963
3543.91 2816
3544.48 2911
3545.04 2909
3545.60 2863
3546.16 2906
3546.72 2773
3547.28 2730
3547.84 2731
3548.41 2772
3548.97 2909
3549.53 2763
3550.09 2912
3550.65 2974
3551.22 2653
3551.78 2694
3552.34 2700
3552.90 2738
3553.46 2779
3554.03 2763
3554.59 2596
3555.15 2493
3555.71 2584
3556.28 2529
3556.84 2510
3557.40 2534
3557.96 2497
3558.53 2535
3559.09 2430
3559.65 2445
3560.21 2377
3560.78 2575
3561.34 2676
3561.90 2926
3562.46 2676
3563.03 2607
3563.59 2620
3564.15 2531
3564.72 2500
3565.28 2470
3565.84 2510
3566.41 2883
3566.97 2698
3567.53 2310
3568.10 2385
3568.66 2465
3569.22 2486
3569.79 2560
3570.35 2527
3570.91 2453
3571.48 2399
3572.04 2414
3572.60 2450
3573.17 2506
3573.73 2611
3574.29 2613
3574.86 2555
3575.42 2735
3575.99 2980
3576.55 3055
3577.11 3002
3577.68 3071
3578.24 3218
3578.81 3167
3579.37 3060
3579.93 2915
3580.50 2844
3581.06 2945
3581.63 2695
3582.19 2563
3582.76 2540
3583.32 2528
3583.89 2525
3584.45 2572
3585.01 2526
3585.58 2657
3586.14 2663
3586.71 2550
3587.27 2460
3587.84 2493
3588.40 2428
3588.97 2515
3589.53 2563
3590.10 2426
3590.66 2384
3591.23 2450
3591.79 2481
3592.36 2321
3592.92 2330
3593.49 2432
3594.05 2570
3594.62 2581
3595.19 2597
3595.75 2786
3596.32 2622
3596.88 2553
3597.45 2421
3598.01 2416
3598.58 2343
3599.14 2515
3599.71 2598
3600.28 2448
3600.84 2422
3601.41 2539
3601.97 2524
3602.54 2253
3603.11 2243
3603.67 2223
3604.24 2230
3604.80 2258
3605.37 2255
3605.94 2284
3606.50 2316
3607.07 2228
3607.64 2333
3608.20 2320
3608.77 2190
3609.34 2160
3609.90 2081
3610.47 2131
3611.04 1948
3611.60 2004
3612.17 2102
3612.74 2114
3613.30 2213
3613.87 2133
3614.44 2300
3615.00 2139
3615.57 2215
3616.14 2222
3616.70 2348
3617.27 2480
3617.84 2365
3618.41 2672
3618.97 2683
3619.54 2627
3620.11 2724
3620.68 2718
3621.24 2725
3621.81 2594
3622.38 2716
3622.95 2545
3623.51 2524
3624.08 2351
3624.65 2254
3625.22 2345
3625.78 2310
3626.35 2342
3626.92 2266
3627.49 2227
3628.06 2123
3628.62 2153
3629.19 1932
3629.76 2195
3630.33 2137
3630.90 2190
3631.47 2222
3632.03 2329
3632.60 2365
3633.17 2304
3633.74 2166
3634.31 2223
3634.88 2361
3635.44 2186
3636.01 2214
3636.58 2330
3637.15 2442
3637.72 2239
3638.29 2211
3638.86 2089
3639.43 2020
3639.99 2274
3640.56 2335
3641.13 2483
3641.70 2484
3642.27 2558
3642.84 2593
3643.41 2821
3643.98 2808
3644.55 2501
3645.12 2422
3645.69 2316
3646.26 2570
3646.83 2559
3647.40 2496
3647.96 2471
3648.53 2599
3649.10 2492
3649.67 2598
3650.24 2472
3650.81 2401
3651.38 2638
3651.95 2600
3652.52 2871
3653.09 2634
3653.66 2676
3654.23 2663
3654.80 2813
3655.37 2700
3655.94 2629
3656.51 2581
3657.08 2557
3657.65 2478
3658.22 2316
3658.80 2537
3659.37 2493
3659.94 2595
3660.51 2468
3661.08 2460
3661.65 2398
3662.22 2670
3662.79 2526
3663.36 2419
3663.93 2548
3664.50 2794
3665.07 2981
3665.64 2874
3666.21 2818
3666.79 2906
3667.36 2864
3667.93 2934
3668.50 3035
3669.07 2901
3669.64 2992
3670.21 2686
3670.78 2616
3671.36 2524
3671.93 2653
3672.50 2467
3673.07 2479
3673.64 2611
3674.21 2408
3674.78 2490
3675.36 2578
3675.93 2570
3676.50 2702
3677.07 2692
3677.64 2651
3678.22 2598
3678.79 2531
3679.36 2556
3679.93 2454
3680.50 2596
3681.08 2517
3681.65 2402
3682.22 2451
3682.79 2142
3683.37 2267
3683.94 2164
3684.51 2458
3685.08 2683
3685.65 2382
3686.23 2440
3686.80 2448
3687.37 2330
3687.95 2395
3688.52 2429
3689.09 2482
3689.66 2422
3690.24 2286
3690.81 2546
3691.38 2374
3691.96 2232
3692.53 2270
3693.10 2302
3693.67 2121
3694.25 2088
3694.82 2287
3695.39 2390
3695.97 2317
3696.54 2103
3697.11 2185
3697.69 2160
3698.26 2016
3698.83 2082
3699.41 2212
3699.98 2124
3700.56 2237
3701.13 2148
3701.70 2179
3702.28 2228
3702.85 2304
3703.42 2338
3704.00 2212
3704.57 2268
3705.15 2140
3705.72 2253
3706.29 2403
3706.87 2370
3707.44 2360
3708.02 2322
3708.59 2303
3709.17 2302
3709.74 2333
3710.31 2306
3710.89 2504
3711.46 2428
3712.04 2306
3712.61 2315
3713.19 2354
3713.76 2426
3714.34 2324
3714.91 2343
3715.49 2162
3716.06 2220
3716.64 2304
3717.21 2194
3717.79 2238
3718.36 2142
3718.94 2221
3719.51 2135
3720.09 1992
3720.66 2116
3721.24 2115
3721.81 2117
3722.39 2157
3722.96 2040
3723.54 2038
3724.11 2078
3724.69 1988
3725.27 1979
3725.84 2043
3726.42 2101
3726.99 2095
3727.57 2180
3728.14 2026
3728.72 2015
3729.30 2154
3729.87 2499
3730.45 2122
3731.02 2277
3731.60 2397
3732.18 2375
3732.75 2330
3733.33 2207
3733.90 2279
3734.48 2354
3735.06 2414
3735.63 2363
3736.21 2373
3736.79 2276
3737.36 2393
3737.94 2332
3738.52 2234
3739.09 2162
3739.67 2045
3740.25 2179
3740.82 2220
3741.40 2081
3741.98 2367
3742.55 2187
3743.13 2198
3743.71 2119
3744.28 2134
3744.86 2104
3745.44 2132
3746.02 2186
3746.59 2367
3747.17 2167
3747.75 2220
3748.32 2211
3748.90 2409
3749.48 2378
3750.06 2335
3750.63 2454
3751.21 2519
3751.79 2286
3752.37 2143
3752.95 2155
3753.52 2084
3754.10 2166
3754.68 2236
3755.26 2063
3755.83 2162
3756.41 2149
3756.99 2107
3757.57 2018
3758.15 2086
3758.72 2135
3759.30 1962
3759.88 1951
3760.46 2058
3761.04 2075
3761.62 2282
3762.19 2126
3762.77 2067
3763.35 2418
3763.93 2409
3764.51 2269
3765.09 2117
3765.67 2244
3766.25 2130
3766.82 2122
3767.40 2237
3767.98 2084
3768.56 2129
3769.14 2152
3769.72 1987
3770.30 2260
3770.88 2228
3771.46 2133
3772.03 2162
3772.61 2203
3773.19 2171
3773.77 2215
3774.35 2185
3774.93 2291
3775.51 2233
3776.09 2228
3776.67 2193
3777.25 2148
3777.83 2144
3778.41 2060
3778.99 1945
3779.57 2088
3780.15 2118
3780.73 2125
3781.31 2249
3781.89 2084
3782.47 2071
3783.05 2004
3783.63 1863
3784.21 1891
3784.79 1854
3785.37 2001
3785.95 2071
3786.53 2098
3787.11 1969
3787.69 2112
3788.27 2088
3788.85 1922
3789.43 2026
3790.01 2063
3790.59 2124
3791.17 2029
3791.75 2186
3792.33 1971
3792.92 1992
3793.50 2152
3794.08 2132
3794.66 2256
3795.24 2205
3795.82 2002
3796.40 2188
3796.98 2230
3797.56 2156
3798.14 2181
3798.73 2307
3799.31 2229
3799.89 2303
3800.47 2410
3801.05 2233
3801.63 2238
3802.21 2252
3802.80 2328
3803.38 2437
3803.96 2337
3804.54 2216
3805.12 2171
3805.70 2544
3806.29 2259
3806.87 2457
3807.45 2539
3808.03 2450
3808.61 2603
3809.20 2551
3809.78 2612
3810.36 2876
3810.94 2854
3811.52 2854
3812.11 2583
3812.69 2640
3813.27 2592
3813.85 2611
3814.44 2663
3815.02 2503
3815.60 2571
3816.18 2326
3816.77 2342
3817.35 2338
3817.93 2249
3818.51 2387
3819.10 2387
3819.68 2216
3820.26 2149
3820.85 1994
3821.43 2102
3822.01 2036
3822.59 1896
3823.18 1958
3823.76 1983
3824.34 2087
3824.93 2263
3825.51 2025
3826.09 2098
3826.68 2199
3827.26 2107
3827.84 2183
3828.43 2254
3829.01 1994
3829.59 1989
3830.18 2204
3830.76 2165
3831.35 2166
3831.93 2070
3832.51 2248
3833.10 2394
3833.68 2277
3834.26 2103
3834.85 2059
3835.43 2028
3836.02 2111
3836.60 2100
3837.19 1927
3837.77 1983
3838.35 2076
3838.94 1986
3839.52 2004
3840.11 1876
3840.69 2026
3841.28 2119
3841.86 1946
3842.44 1980
3843.03 1858
3843.61 1978
3844.20 1978
3844.78 1950
3845.37 2095
3845.95 1939
3846.54 2000
3847.12 2035
3847.71 1962
3848.29 1950
3848.88 1857
3849.46 2036
3850.05 2015
3850.63 2094
3851.22 2094
3851.80 2053
3852.39 2025
3852.97 1984
3853.56 1903
3854.15 2125
3854.73 1884
3855.32 2176
3855.90 2289
3856.49 1929
3857.07 1988
3857.66 1981
3858.25 2088
3858.83 2032
3859.42 2242
3860.00 2191
3860.59 2099
3861.17 2236
3861.76 2309
3862.35 2379
3862.93 2198
3863.52 2361
3864.11 2381
3864.69 2433
3865.28 2235
3865.86 2496
3866.45 2364
3867.04 2347
3867.62 2503
3868.21 2212
3868.80 2122
3869.38 2156
3869.97 2228
3870.56 2166
3871.14 2169
3871.73 2415
3872.32 1986
3872.90 2238
3873.49 2236
3874.08 2273
3874.66 2246
3875.25 2235
3875.84 2270
3876.43 2239
3877.01 2202
3877.60 2150
3878.19 2110
3878.78 2197
3879.36 2206
3879.95 2073
3880.54 2068
3881.13 1996
3881.71 2089
3882.30 2084
3882.89 2052
3883.48 2050
3884.06 2005
3884.65 1910
3885.24 2009
3885.83 2026
3886.41 2085
3887.00 2147
3887.59 2298
3888.18 2291
3888.77 2447
3889.35 2643
3889.94 2451
3890.53 2505
3891.12 2799
3891.71 2670
3892.30 2572
3892.88 2569
3893.47 2470
3894.06 2521
3894.65 2582
3895.24 2372
3895.83 2354
3896.42 2335
3897.00 2347
3897.59 2361
3898.18 2092
3898.77 2013
3899.36 2103
3899.95 2098
3900.54 2074
3901.13 2346
3901.72 2240
3902.31 2241
3902.89 2246
3903.48 2297
3904.07 2340
3904.66 2182
3905.25 2293
3905.84 2350
3906.43 2459
3907.02 2364
3907.61 2377
3908.20 2186
3908.79 2237
3909.38 2415
3909.97 2406
3910.56 2355
3911.15 2279
3911.74 2402
3912.33 2178
3912.92 2096
3913.51 2135
3914.10 2193
3914.69 2224
3915.28 2165
3915.87 1985
3916.46 2224
3917.05 2188
3917.64 2078
3918.23 1996
3918.82 2028
3919.41 2083
3920.00 2085
3920.59 2111
3921.18 2239
3921.77 2319
3922.36 2159
3922.95 2127
3923.54 2107
3924.13 2070
3924.72 2306
3925.32 2213
3925.91 1872
3926.50 1965
3927.09 1998
3927.68 2053
3928.27 2221
3928.86 1952
3929.45 2094
3930.04 1947
3930.63 2036
3931.23 1936
3931.82 1823
3932.41 1973
3933.00 1980
3933.59 1887
3934.18 1772
3934.77 1936
3935.37 1973
3935.96 1821
3936.55 1985
3937.14 2140
3937.73 2153
3938.33 2315
3938.92 2217
3939.51 2145
3940.10 2340
3940.69 2337
3941.28 2323
3941.88 2302
3942.47 2390
3943.06 2718
3943.65 2625
3944.25 2639
3944.84 2431
3945.43 2440
3946.02 2549
3946.62 2364
3947.21 2211
3947.80 2182
3948.39 2152
3948.99 2077
3949.58 2059
3950.17 2258
3950.76 2218
3951.36 2034
3951.95 2000
3952.54 2144
3953.14 1969
3953.73 2069
3954.32 2091
3954.91 2048
3955.51 2074
3956.10 2166
3956.69 2121
3957.29 2189
3957.88 2277
3958.47 2256
3959.07 2195
3959.66 2431
3960.25 2276
3960.85 2247
3961.44 2268
3962.03 2284
3962.63 2150
3963.22 2109
3963.82 2303
3964.41 2362
3965.00 2214
3965.60 1990
3966.19 2147
3966.79 2275
3967.38 2408
3967.97 2307
3968.57 2392
3969.16 2823
3969.76 2516
3970.35 2264
3970.94 2335
3971.54 2299
3972.13 2399
3972.73 2321
3973.32 2215
3973.92 2247
3974.51 2410
3975.11 2417
3975.70 2440
3976.29 2494
3976.89 2682
3977.48 2581
3978.08 2724
3978.67 2562
3979.27 2565
3979.86 2599
3980.46 2444
3981.05 2453
3981.65 2440
3982.24 2396
3982.84 2357
3983.43 2317
3984.03 2234
3984.62 2499
3985.22 2450
3985.82 2455
3986.41 2532
3987.01 2478
3987.60 2395
3988.20 2788
3988.79 2614
3989.39 2544
3989.98 2520
3990.58 2260
3991.18 2350
3991.77 2373
3992.37 2514
3992.96 2435
3993.56 2428
3994.16 2633
3994.75 2600
3995.35 2540
3995.94 2629
3996.54 2916
3997.14 2488
3997.73 2472
3998.33 2485
3998.93 2702
3999.52 2563
4000.12 2518
4000.71 2463
4001.31 2476
4001.91 2588
4002.50 2697
4003.10 2523
4003.70 2492
4004.29 2373
4004.89 2309
4005.49 2524
4006.09 2516
4006.68 2454
4007.28 2680
4007.88 2699
4008.47 2566
4009.07 2322
4009.67 2381
4010.27 2438
4010.86 2528
4011.46 2476
4012.06 2517
4012.65 2262
4013.25 2417
4013.85 2331
4014.45 2091
4015.04 2246
4015.64 2463
4016.24 2394
4016.84 2308
4017.44 2365
4018.03 2472
4018.63 2448
4019.23 2361
4019.83 2274
4020.42 2509
4021.02 2328
4021.62 2316
4022.22 2342
4022.82 2280
4023.42 2345
4024.01 2530
4024.61 2648
4025.21 2580
4025.81 2798
4026.41 3020
4027.01 3122
4027.60 3368
4028.20 3735
4028.80 3911
4029.40 3984
4030.00 4193
4030.60 4009
4031.20 4151
4031.79 4059
4032.39 3793
4032.99 3498
4033.59 3279
4034.19 3080
4034.79 3060
4035.39 2960
4035.99 2948
4036.59 2884
4037.19 2876
4037.79 2819
4038.38 2602
4038.98 2571
4039.58 2449
4040.18 2211
4040.78 2066
4041.38 2153
4041.98 2197
4042.58 2083
4043.18 2197
4043.78 2204
4044.38 2123
4044.98 2002
4045.58 2082
4046.18 2248
4046.78 2144
4047.38 2032
4047.98 2091
4048.58 2127
4049.18 2166
4049.78 1958
4050.38 2014
4050.98 2047
4051.58 2149
4052.18 2195
4052.78 2213
4053.38 2371
4053.98 2128
4054.58 2139
4055.18 2142
4055.78 2314
4056.38 2255
4056.99 2291
4057.59 2195
4058.19 2187
4058.79 2321
4059.39 2245
4059.99 2113
4060.59 2131
4061.19 2202
4061.79 2234
4062.39 2225
4062.99 2180
4063.60 2219
4064.20 2350
4064.80 2199
4065.40 2198
4066.00 2367
4066.60 2215
4067.20 2201
4067.81 2284
4068.41 2342
4069.01 2320
4069.61 2428
4070.21 2369
4070.81 2142
4071.42 2206
4072.02 2162
4072.62 2251
4073.22 2165
4073.82 2069
4074.42 1801
4075.03 1862
4075.63 1998
4076.23 1906
4076.83 2069
4077.44 2010
4078.04 2050
4078.64 2028
4079.24 2063
4079.84 1977
4080.45 1847
4081.05 1945
4081.65 1988
4082.25 1946
4082.86 1972
4083.46 1858
4084.06 2005
4084.67 1961
4085.27 1773
4085.87 1968
4086.47 1935
4087.08 2010
4087.68 1962
4088.28 1730
4088.89 1964
4089.49 2103
4090.09 1898
4090.69 1987
4091.30 2070
4091.90 2001
4092.50 1952
4093.11 2030
4093.71 2029
4094.31 1933
4094.92 1953
4095.52 2146
4096.13 2153
4096.73 2127
4097.33 1986
4097.94 1898
4098.54 1943
4099.14 2026
4099.75 2170
4100.35 2105
4100.96 1991
4101.56 1911
4102.16 2097
4102.77 1979
4103.37 2108
4103.98 2228
4104.58 2217
4105.18 1833
4105.79 2026
4106.39 2108
4107.00 1956
4107.60 1943
4108.21 2090
4108.81 2192
4109.42 2105
4110.02 2038
4110.62 1946
4111.23 1912
4111.83 1938
4112.44 1871
4113.04 1869
4113.65 2114
4114.25 1917
4114.86 1858
4115.46 1889
4116.07 1832
4116.67 1915
4117.28 1927
4117.88 1936
4118.49 1951
4119.09 2008
4119.70 1925
4120.31 1821
4120.91 1895
4121.52 1919
4122.12 1868
4122.73 1813
4123.33 1811
4123.94 1981
4124.54 1997
4125.15 1885
4125.76 2066
4126.36 1977
4126.97 1942
4127.57 1949
4128.18 1856
4128.79 1857
4129.39 1902
4130.00 1752
4130.60 1846
4131.21 1946
4131.82 1994
4132.42 1933
4133.03 1988
4133.63 1893
4134.24 1861
4134.85 2109
4135.45 2100
4136.06 2109
4136.67 2103
4137.27 2172
4137.88 2133
4138.49 2176
4139.09 2160
4139.70 2270
4140.31 2387
4140.91 2220
4141.52 2244
4142.13 2363
4142.74 2438
4143.34 2499
4143.95 2438
4144.56 2387
4145.16 2363
4145.77 2240
4146.38 2296
4146.99 2211
4147.59 2162
4148.20 2080
4148.81 2139
4149.42 2018
4150.02 2048
4150.63 2102
4151.24 1919
4151.85 1903
4152.45 1986
4153.06 1970
4153.67 1927
4154.28 1913
4154.88 1799
4155.49 1835
4156.10 1891
4156.71 1774
4157.32 1886
4157.93 1953
4158.53 2137
4159.14 2018
4159.75 2102
4160.36 2189
4160.97 2154
4161.57 1909
4162.18 2057
4162.79 2096
4163.40 2170
4164.01 2034
4164.62 2048
4165.23 2097
4165.83 2040
4166.44 2071
4167.05 2035
4167.66 2225
4168.27 2216
4168.88 2025
4169.49 2055
4170.10 1999
4170.71 2023
4171.32 2000
4171.92 2005
4172.53 2037
4173.14 1969
4173.75 1979
4174.36 2093
4174.97 2019
4175.58 2031
4176.19 2080
4176.80 2080
4177.41 1951
4178.02 1887
4178.63 1994
4179.24 2130
4179.85 1999
4180.46 2040
4181.07 1993
4181.68 2030
4182.29 2169
4182.90 2057
4183.51 2065
4184.12 1955
4184.73 1985
4185.34 1989
4185.95 1836
4186.56 1892
4187.17 2044
4187.78 2049
4188.39 2022
4189.00 1929
4189.61 1993
4190.22 2041
4190.83 2068
4191.44 1825
4192.05 1929
4192.66 1957
4193.27 2180
4193.88 2316
4194.49 2304
4195.10 2276
4195.72 2233
4196.33 2226
4196.94 2218
4197.55 2037
4198.16 2172
4198.77 2145
4199.38 1867
4199.99 1854
4200.60 2065
4201.22 2020
4201.83 1891
4202.44 2078
4203.05 1894
4203.66 1980
4204.27 1906
4204.88 2025
4205.50 1985
4206.11 2009
4206.72 1899
4207.33 1932
4207.94 1972
4208.55 2047
4209.17 1934
4209.78 1912
4210.39 1816
4211.00 1849
4211.61 1996
4212.23 1886
4212.84 1948
4213.45 1981
4214.06 1939
4214.68 2054
4215.29 2115
4215.90 1932
4216.51 2013
4217.12 2128
4217.74 2142
4218.35 2223
4218.96 2181
4219.58 2209
4220.19 2379
4220.80 2378
4221.41 2225
4222.03 2246
4222.64 2498
4223.25 2294
4223.86 2162
4224.48 2392
4225.09 2526
4225.70 2375
4226.32 2249
4226.93 2254
4227.54 2221
4228.16 2373
4228.77 2199
4229.38 2278
4230.00 2581
4230.61 2495
4231.22 2623
4231.84 2475
4232.45 2640
4233.06 2814
4233.68 2970
4234.29 3218
4234.91 3393
4235.52 3582
4236.13 3596
4236.75 3659
4237.36 3596
4237.97 3356
4238.59 3152
4239.20 2938
4239.82 2712
4240.43 2506
4241.05 2419
4241.66 2336
4242.27 2371
4242.89 2204
4243.50 2172
4244.12 2066
4244.73 2067
4245.35 2072
4245.96 2273
4246.57 2257
4247.19 2271
4247.80 2405
4248.42 2202
4249.03 2211
4249.65 2298
4250.26 2376
4250.88 2196
4251.49 2162
4252.11 2115
4252.72 1919
4253.34 2110
4253.95 2181
4254.57 2101
4255.18 2258
4255.80 2227
4256.41 2220
4257.03 2232
4257.64 1996
4258.26 2098
4258.88 2165
4259.49 2014
4260.11 2053
4260.72 2101
4261.34 2233
4261.95 2312
4262.57 2033
4263.19 1960
4263.80 2133
4264.42 2093
4265.03 2177
4265.65 2278
4266.26 2239
4266.88 2653
4267.50 2517
4268.11 2550
4268.73 2754
4269.35 2566
4269.96 2615
4270.58 2535
4271.19 2338
4271.81 2327
4272.43 2362
4273.04 2356
4273.66 2242
4274.28 2134
4274.89 2344
4275.51 2418
4276.13 2327
4276.74 2419
4277.36 2348
4277.98 2418
4278.59 2425
4279.21 2359
4279.83 2337
4280.45 2161
4281.06 2020
4281.68 2054
4282.30 2068
4282.91 2080
4283.53 1953
4284.15 2109
4284.77 2034
4285.38 2016
4286.00 2054
4286.62 2236
4287.24 2171
4287.85 2141
4288.47 2243
4289.09 2375
4289.71 2451
4290.32 2353
4290.94 2272
4291.56 2220
4292.18 2166
4292.80 2216
4293.41 2067
4294.03 2000
4294.65 1998
4295.27 2135
4295.89 2256
4296.50 2140
4297.12 2243
4297.74 2244
4298.36 2106
4298.98 2115
4299.60 2180
4300.21 2118
4300.83 2173
4301.45 2267
4302.07 2131
4302.69 2182
4303.31 2094
4303.93 2089
4304.54 2186
4305.16 2592
4305.78 2119
4306.40 2167
4307.02 2190
4307.64 2250
4308.26 2150
4308.88 2124
4309.50 2376
4310.12 2165
4310.73 2049
4311.35 2210
4311.97 2104
4312.59 2119
4313.21 1999
4313.83 2244
4314.45 2223
4315.07 2173
4315.69 2138
4316.31 2012
4316.93 2136
4317.55 2109
4318.17 2243
4318.79 2168
4319.41 2113
4320.03 2259
4320.65 2398
4321.27 2272
4321.89 2218
4322.51 2368
4323.13 2429
4323.75 2316
4324.37 2239
4324.99 2282
4325.61 2523
4326.23 2517
4326.85 2548
4327.47 2329
4328.09 2362
4328.71 2632
4329.33 2365
4329.95 2686
4330.57 2602
4331.19 2604
4331.81 2441
4332.44 2565
4333.06 2531
4333.68 2584
4334.30 2844
4334.92 3094
4335.54 3227
4336.16 3397
4336.78 3643
4337.40 3982
4338.02 4565
4338.65 4918
4339.27 5098
4339.89 4790
4340.51 4545
4341.13 4354
4341.75 4259
4342.37 3982
4342.99 3902
4343.62 3912
4344.24 4247
4344.86 4894
4345.48 5403
4346.10 6013
4346.73 6739
4347.35 7626
4347.97 8170
4348.59 8263
4349.21 7657
4349.83 6927
4350.46 6354
4351.08 5344
4351.70 4684
4352.32 3978
4352.95 3642
4353.57 3576
4354.19 3155
4354.81 3067
4355.43 3044
4356.06 3047
4356.68 2835
4357.30 3019
4357.93 2863
4358.55 3062
4359.17 2984
4359.79 2820
4360.42 2946
4361.04 2888
4361.66 3020
4362.28 3155
4362.91 2978
4363.53 2864
4364.15 2819
4364.78 2561
4365.40 2779
4366.02 3020
4366.65 2854
4367.27 2745
4367.89 2603
4368.52 2453
4369.14 2459
4369.76 2375
4370.39 2291
4371.01 2192
4371.63 2230
4372.26 2245
4372.88 2121
4373.50 2084
4374.13 2152
4374.75 2111
4375.38 2150
4376.00 2255
4376.62 2176
4377.25 2204
4377.87 2451
4378.50 2283
4379.12 2295
4379.74 2108
4380.37 2121
4380.99 2284
4381.62 2379
4382.24 2373
4382.87 2299
4383.49 2380
4384.11 2355
4384.74 2365
4385.36 2246
4385.99 2226
4386.61 2198
4387.24 2263
4387.86 2305
4388.49 2045
4389.11 2155
4389.74 2129
4390.36 2002
4390.99 2121
4391.61 2161
4392.24 2168
4392.86 2045
4393.49 2062
4394.11 1946
4394.74 2074
4395.36 2059
4395.99 2081
4396.61 1945
4397.24 1865
4397.86 1956
4398.49 1995
4399.12 1908
4399.74 2109
4400.37 2079
4400.99 2027
4401.62 2036
4402.24 1969
4402.87 2079
4403.50 2289
4404.12 2127
4404.75 1989
4405.37 2143
4406.00 2151
4406.62 2008
4407.25 1998
4407.88 2113
4408.50 2186
4409.13 2002
4409.76 1988
4410.38 1968
4411.01 1984
4411.64 2083
4412.26 2076
4412.89 2188
4413.51 2162
4414.14 2108
4414.77 2193
4415.39 2137
4416.02 2070
4416.65 2033
4417.28 2004
4417.90 2150
4418.53 2051
4419.16 2048
4419.78 2073
4420.41 1942
4421.04 1842
4421.66 1854
4422.29 2035
4422.92 1964
4423.55 1899
4424.17 1879
4424.80 1854
4425.43 1876
4426.06 1924
4426.68 1951
4427.31 1935
4427.94 1973
4428.57 1864
4429.19 1886
4429.82 1928
4430.45 1756
4431.08 1858
4431.70 1972
4432.33 1909
4432.96 1908
4433.59 1879
4434.22 2035
4434.84 2240
4435.47 2164
4436.10 2075
4436.73 2088
4437.36 2078
4437.99 2089
4438.61 2048
4439.24 2104
4439.87 2278
4440.50 2124
4441.13 1972
4441.76 2005
4442.38 1988
4443.01 1975
4443.64 1917
4444.27 1989
4444.90 2110
4445.53 2024
4446.16 2038
4446.79 2154
4447.42 2307
4448.04 2220
4448.67 2305
4449.30 2154
4449.93 2097
4450.56 2003
4451.19 2040
4451.82 2098
4452.45 2095
4453.08 1998
4453.71 1926
4454.34 1993
4454.97 2065
4455.60 2271
4456.23 2305
4456.86 2270
4457.48 2172
4458.11 2250
4458.74 2328
4459.37 2172
4460.00 1955
4460.63 1956
4461.26 1885
4461.89 1908
4462.52 1906
4463.15 1882
4463.78 1827
4464.41 1860
4465.04 1828
4465.67 1975
4466.30 1902
4466.94 2106
4467.57 1858
4468.20 1700
4468.83 1749
4469.46 1761
4470.09 1875
4470.72 1977
4471.35 1973
4471.98 1844
4472.61 1825
4473.24 1954
4473.87 2075
4474.50 2046
4475.13 2007
4475.76 1852
4476.40 1884
4477.03 1924
4477.66 1942
4478.29 1740
4478.92 1859
4479.55 1922
4480.18 1846
4480.81 1845
4481.45 1994
4482.08 1985
4482.71 1846
4483.34 1916
4483.97 1972
4484.60 1983
4485.23 1851
4485.87 1992
4486.50 2067
4487.13 2082
4487.76 2016
4488.39 2021
4489.03 2013
4489.66 2195
4490.29 2224
4490.92 2236
4491.55 2207
4492.19 2128
4492.82 2118
4493.45 2169
4494.08 2076
4494.71 2086
4495.35 1932
4495.98 2144
4496.61 1969
4497.24 2107
4497.88 2081
4498.51 2190
4499.14 2240
4499.77 2165
4500.41 2354
4501.04 2544
4501.67 2765
4502.31 3004
4502.94 3095
4503.57 2983
4504.20 2966
4504.84 3006
4505.47 2805
4506.10 2584
4506.74 2542
4507.37 2310
4508.00 2393
4508.64 2299
4509.27 2231
4509.90 2178
4510.54 2126
4511.17 2367
4511.80 2299
4512.44 2199
4513.07 2206
4513.70 2259
4514.34 2021
4514.97 1988
4515.61 2024
4516.24 2045
4516.87 2036
4517.51 1984
4518.14 1847
4518.78 1852
4519.41 2025
4520.04 1937
4520.68 1884
4521.31 1995
4521.95 1955
4522.58 1883
4523.21 1947
4523.85 1837
4524.48 2078
4525.12 2037
4525.75 1981
4526.39 1951
4527.02 1965
4527.66 1919
4528.29 1978
4528.93 1999
4529.56 2048
4530.20 2046
4530.83 2019
4531.46 2101
4532.10 2248
4532.73 2295
4533.37 2328
4534.00 2134
4534.64 2016
4535.28 2123
4535.91 2126
4536.55 2080
4537.18 2009
4537.82 2150
4538.45 2011
4539.09 1911
4539.72 1964
4540.36 2100
4540.99 1995
4541.63 2099
4542.26 2032
4542.90 1955
4543.54 1885
4544.17 1879
4544.81 1850
4545.44 1934
4546.08 1860
4546.72 1819
4547.35 1813
4547.99 1823
4548.62 1723
4549.26 1757
4549.90 1808
4550.53 1721
4551.17 1707
4551.80 1914
4552.44 1939
4553.08 1936
4553.71 1977
4554.35 1877
4554.99 1949
4555.62 1906
4556.26 1865
4556.90 1769
4557.53 1825
4558.17 1958
4558.81 1976
4559.44 1931
4560.08 1820
4560.72 1733
4561.35 1915
4561.99 1692
4562.63 1846
4563.27 1939
4563.90 1751
4564.54 1775
4565.18 1802
4565.81 1863
4566.45 1811
4567.09 1699
4567.73 1872
4568.36 1976
4569.00 2052
4569.64 2000
4570.28 1887
4570.91 1913
4571.55 1796
4572.19 1825
4572.83 1819
4573.47 1826
4574.10 1849
4574.74 2024
4575.38 1774
4576.02 1760
4576.66 1763
4577.29 1831
4577.93 1875
4578.57 2027
4579.21 1928
4579.85 2043
4580.49 2036
4581.12 1995
4581.76 1922
4582.40 1912
4583.04 1885
4583.68 1961
4584.32 2080
4584.95 1991
4585.59 2033
4586.23 1866
4586.87 1953
4587.51 2088
4588.15 2100
4588.79 2136
4589.43 2221
4590.07 2336
4590.70 2461
4591.34 2604
4591.98 2841
4592.62 2950
4593.26 3074
4593.90 3065
4594.54 3025
4595.18 2778
4595.82 2628
4596.46 2481
4597.10 2258
4597.74 2145
4598.38 2177
4599.02 2253
4599.66 2057
4600.30 2194
4600.93 2429
4601.57 2172
4602.21 2144
4602.85 2167
4603.49 2056
4604.13 2119
4604.77 2225
4605.41 2087
4606.05 2055
4606.69 2072
4607.33 1977
4607.97 1972
4608.62 2023
4609.26 2061
4609.90 1897
4610.54 2036
4611.18 2078
4611.82 2085
4612.46 1843
4613.10 1987
4613.74 2099
4614.38 2024
4615.02 1987
4615.66 2133
4616.30 2011
4616.94 1987
4617.58 2145
4618.22 2069
4618.87 1849
4619.51 1940
4620.15 1970
4620.79 1831
4621.43 1939
4622.07 1871
4622.71 1839
4623.35 1936
4624.00 1984
4624.64 1923
4625.28 1865
4625.92 1806
4626.56 1946
4627.20 1993
4627.84 1868
4628.49 1785
4629.13 1930
4629.77 1947
4630.41 1956
4631.05 1918
4631.69 1816
4632.34 1933
4632.98 1956
4633.62 2073
4634.26 2058
4634.91 2038
4635.55 2055
4636.19 2013
4636.83 1874
4637.47 1920
4638.12 2006
4638.76 1972
4639.40 2175
4640.04 2237
4640.69 2308
4641.33 2077
4641.97 2243
4642.61 2215
4643.26 2260
4643.90 1960
4644.54 1798
4645.18 1911
4645.83 1923
4646.47 1938
4647.11 1920
4647.76 1907
4648.40 1882
4649.04 1924
4649.69 1812
4650.33 2013
4650.97 2084
4651.62 1970
4652.26 1966
4652.90 2007
4653.55 2124
4654.19 1970
4654.83 1968
4655.48 1883
4656.12 2000
4656.76 2013
4657.41 1846
4658.05 1824
4658.69 1895
4659.34 1818
4659.98 1895
4660.63 1862
4661.27 1880
4661.91 1786
4662.56 1743
4663.20 1725
4663.85 1709
4664.49 1631
4665.13 1722
4665.78 1652
4666.42 1896
4667.07 1879
4667.71 1814
4668.36 1840
4669.00 1867
4669.64 1772
4670.29 1679
4670.93 1683
4671.58 1688
4672.22 1794
4672.87 1709
4673.51 1769
4674.16 1738
4674.80 1759
4675.45 1693
4676.09 1711
4676.74 1841
4677.38 1767
4678.03 1747
4678.67 1848
4679.32 1758
4679.96 1870
4680.61 1933
4681.25 1935
4681.90 1979
4682.54 2088
4683.19 2091
4683.84 2039
4684.48 1906
4685.13 1942
4685.77 1917
4686.42 1905
4687.06 2021
4687.71 2047
4688.36 1904
4689.00 1940
4689.65 2033
4690.29 1829
4690.94 1782
4691.58 1797
4692.23 1791
4692.88 1916
4693.52 1856
4694.17 1800
4694.82 1988
4695.46 1983
4696.11 2041
4696.75 2285
4697.40 2210
4698.05 2218
4698.69 2407
4699.34 2589
4699.99 2681
4700.63 2777
4701.28 2416
4701.93 2590
4702.57 2871
4703.22 2449
4703.87 2413
4704.51 2122
4705.16 1921
4705.81 1994
4706.46 1990
4707.10 1971
4707.75 1976
4708.40 2055
4709.04 2098
4709.69 2041
4710.34 1951
4710.99 1864
4711.63 2026
4712.28 2127
4712.93 2185
4713.58 2176
4714.22 1872
4714.87 2043
4715.52 1925
4716.17 1873
4716.81 2085
4717.46 2026
4718.11 2019
4718.76 2022
4719.41 2047
4720.05 1983
4720.70 1963
4721.35 2066
4722.00 1980
4722.65 2019
4723.29 1909
4723.94 1986
4724.59 1954
4725.24 1994
4725.89 2004
4726.54 1996
4727.18 2185
4727.83 2104
4728.48 2325
4729.13 2359
4729.78 2313
4730.43 2129
4731.08 2132
4731.73 2250
4732.37 2119
4733.02 2125
4733.67 1944
4734.32 1949
4734.97 1899
4735.62 1975
4736.27 2062
4736.92 2062
4737.57 1964
4738.22 2069
4738.86 1979
4739.51 1845
4740.16 2039
4740.81 1966
4741.46 1999
4742.11 2070
4742.76 2058
4743.41 2140
4744.06 2183
4744.71 2302
4745.36 2178
4746.01 2177
4746.66 2168
4747.31 2204
4747.96 2137
4748.61 2266
4749.26 2370
4749.91 2427
4750.56 2487
4751.21 2767
4751.86 2724
4752.51 2776
4753.16 2976
4753.81 3073
4754.46 2871
4755.11 2798
4755.76 2782
4756.41 2581
4757.06 2425
4757.71 2543
4758.36 2249
4759.01 2157
4759.67 2168
4760.32 1971
4760.97 1926
4761.62 1778
4762.27 1726
4762.92 1802
4763.57 1792
4764.22 1802
4764.87 2099
4765.52 1924
4766.17 1955
4766.83 2065
4767.48 2098
4768.13 2031
4768.78 2033
4769.43 2035
4770.08 2128
4770.73 2101
4771.39 1932
4772.04 1876
4772.69 1776
4773.34 1837
4773.99 1946
4774.64 1902
4775.30 1795
4775.95 1947
4776.60 1857
4777.25 1978
4777.90 2112
4778.56 2031
4779.21 2057
4779.86 2050
4780.51 2088
4781.16 2186
4781.82 2251
4782.47 2110
4783.12 2101
4783.77 2177
4784.43 2081
4785.08 1947
4785.73 2045
4786.38 2014
4787.04 2006
4787.69 2179
4788.34 2015
4788.99 2044
4789.65 2078
4790.30 2144
4790.95 2101
4791.60 2066
4792.26 2002
4792.91 2008
4793.56 2193
4794.22 2211
4794.87 2187
4795.52 1973
4796.18 1971
4796.83 2051
4797.48 2034
4798.14 2074
4798.79 1998
4799.44 1868
4800.10 1992
4800.75 2066
4801.40 2013
4802.06 2035
4802.71 2051
4803.36 2106
4804.02 2338
4804.67 2308
4805.33 2075
4805.98 2046
4806.63 2001
4807.29 2040
4807.94 1814
4808.59 1895
4809.25 2020
4809.90 1875
4810.56 2030
4811.21 2075
4811.87 2112
4812.52 2015
4813.17 2184
4813.83 2112
4814.48 2011
4815.14 2142
4815.79 2103
4816.45 2101
4817.10 2122
4817.76 2080
4818.41 2222
4819.07 2359
4819.72 2283
4820.38 2223
4821.03 2177
4821.69 2330
4822.34 2366
4823.00 2182
4823.65 2344
4824.31 2337
4824.96 2270
4825.62 2444
4826.27 2447
4826.93 2460
4827.58 2483
4828.24 2508
4828.89 2566
4829.55 2572
4830.20 2658
4830.86 2573
4831.51 2599
4832.17 2561
4832.83 2753
4833.48 2744
4834.14 2833
4834.79 2789
4835.45 2888
4836.10 2996
4836.76 2928
4837.42 3059
4838.07 3070
4838.73 3056
4839.39 3079
4840.04 3173
4840.70 3304
4841.35 3241
4842.01 3360
4842.67 3640
4843.32 3628
4843.98 3545
4844.64 3353
4845.29 3621
4845.95 3559
4846.61 3728
4847.26 3881
4847.92 4138
4848.58 4380
4849.23 4917
4849.89 5425
4850.55 5576
4851.20 6040
4851.86 6387
4852.52 6419
4853.17 5934
4853.83 5627
4854.49 5083
4855.15 4838
4855.80 4635
4856.46 4836
4857.12 4949
4857.78 5267
4858.43 5394
4859.09 5570
4859.75 5715
4860.41 5701
4861.06 5552
4861.72 5366
4862.38 4738
4863.04 4550
4863.69 4592
4864.35 4451
4865.01 4578
4865.67 4759
4866.33 4789
4866.98 4714
4867.64 4617
4868.30 4576
4868.96 4561
4869.62 4420
4870.27 4267
4870.93 3946
4871.59 4271
4872.25 4102
4872.91 3861
4873.57 3817
4874.22 3638
4874.88 3951
4875.54 3781
4876.20 3601
4876.86 3623
4877.52 3490
4878.18 3647
4878.83 3561
4879.49 3693
4880.15 3720
4880.81 3717
4881.47 3861
4882.13 3848
4882.79 3609
4883.45 3384
4884.11 3246
4884.77 3117
4885.43 3189
4886.08 3167
4886.74 3238
4887.40 3060
4888.06 3008
4888.72 3351
4889.38 3264
4890.04 3260
4890.70 3323
4891.36 3102
4892.02 3401
4892.68 3400
4893.34 3294
4894.00 3365
4894.66 3165
4895.32 2895
4895.98 2960
4896.64 2794
4897.30 2588
4897.96 2518
4898.62 2840
4899.28 2697
4899.94 2838
4900.60 2680
4901.26 2826
4901.92 2685
4902.58 2656
4903.24 2611
4903.90 2558
4904.56 2735
4905.22 2800
4905.88 2589
4906.55 2472
4907.21 2488
4907.87 2462
4908.53 2654
4909.19 2525
4909.85 2642
4910.51 2507
4911.17 2403
4911.83 2391
4912.49 2569
4913.15 2430
4913.82 2537
4914.48 2531
4915.14 2401
4915.80 2391
4916.46 2358
4917.12 2238
4917.78 2169
4918.44 2182
4919.11 2122
4919.77 2129
4920.43 2135
4921.09 2234
4921.75 2203
4922.41 2170
4923.08 2249
4923.74 2115
4924.40 2075
4925.06 2235
4925.72 2175
4926.39 2104
4927.05 2133
4927.71 2108
4928.37 2173
4929.03 2223
4929.70 2122
4930.36 2185
4931.02 2142
4931.68 2095
4932.35 2064
4933.01 2030
4933.67 2056
4934.33 2073
4935.00 1993
4935.66 2048
4936.32 1971
4936.98 1962
4937.65 2085
4938.31 2125
4938.97 2197
4939.64 2104
4940.30 1946
4940.96 2046
4941.62 2077
4942.29 1848
4942.95 1986
4943.61 2023
4944.28 2028
4944.94 2013
4945.60 1895
4946.27 1842
4946.93 1929
4947.59 1974
4948.26 1859
4948.92 1877
4949.58 1888
4950.25 1967
4950.91 1944
4951.58 2010
4952.24 2106
4952.90 1940
4953.57 1961
4954.23 1975
4954.90 1798
4955.56 1804
4956.22 1887
4956.89 1902
4957.55 1798
4958.22 1742
4958.88 1791
4959.54 1872
4960.21 1906
4960.87 1809
4961.54 1893
4962.20 2078
4962.87 2091
4963.53 2058
4964.19 2177
4964.86 2158
4965.52 2368
4966.19 2247
4966.85 2200
4967.52 2241
4968.18 2193
4968.85 2213
4969.51 2032
4970.18 1963
4970.84 1947
4971.51 1982
4972.17 2008
4972.84 2037
4973.50 2015
4974.17 1900
4974.83 1957
4975.50 1983
4976.16 1975
4976.83 2001
4977.50 1953
4978.16 2092
4978.83 2091
4979.49 1970
4980.16 1998
4980.82 1913
4981.49 1887
4982.15 2016
4982.82 2017
4983.49 1970
4984.15 1837
4984.82 1739
4985.48 1778
4986.15 1944
4986.82 1915
4987.48 1974
4988.15 2143
4988.81 2189
4989.48 2014
4990.15 2166
4990.81 2349
4991.48 2322
4992.15 2255
4992.81 2180
4993.48 2092
4994.15 2203
4994.81 1973
4995.48 2136
4996.15 1981
4996.81 1939
4997.48 1955
4998.15 1943
4998.81 1863
4999.48 1940
5000.15 1841
5000.81 1843
5001.48 1877
5002.15 1923
5002.82 1775
5003.48 1872
5004.15 1797
5004.82 1639
5005.48 1817
5006.15 1731
5006.82 1860
5007.49 1816
5008.15 1845
5008.82 1880
5009.49 1864
5010.16 1855
5010.82 1958
5011.49 2104
5012.16 2103
5012.83 1986
5013.50 1920
5014.16 1963
5014.83 1936
5015.50 1825
5016.17 1910
5016.84 1917
5017.50 1870
5018.17 1887
5018.84 2024
5019.51 2005
5020.18 1879
5020.84 1925
5021.51 1960
5022.18 1943
5022.85 1857
5023.52 2050
5024.19 1933
5024.86 1795
5025.52 1865
5026.19 2023
5026.86 1966
5027.53 1835
5028.20 1961
5028.87 1866
5029.54 2018
5030.21 1893
5030.88 1863
5031.54 1950
5032.21 1904
5032.88 1828
5033.55 1836
5034.22 1864
5034.89 1846
5035.56 1868
5036.23 1758
5036.90 1895
5037.57 1878
5038.24 1912
5038.91 1907
5039.58 1749
5040.25 1764
5040.92 1784
5041.59 1700
5042.26 1930
5042.92 1769
5043.59 1700
5044.26 1808
5044.93 1804
5045.60 1719
5046.27 1729
5046.94 1684
5047.61 1720
5048.29 1820
5048.96 1784
5049.63 1755
5050.30 1776
5050.97 1682
5051.64 1614
5052.31 1603
5052.98 1643
5053.65 1759
5054.32 1608
5054.99 1629
5055.66 1772
5056.33 1680
5057.00 1690
5057.67 1721
5058.34 1883
5059.01 1923
5059.68 1730
5060.36 1660
5061.03 1843
5061.70 1824
5062.37 1795
5063.04 1913
5063.71 1853
5064.38 1845
5065.05 1803
5065.73 1849
5066.40 1941
5067.07 1898
5067.74 1757
5068.41 1687
5069.08 1713
5069.75 1758
5070.43 1741
5071.10 1747
5071.77 1717
5072.44 1649
5073.11 1702
5073.78 1813
5074.46 1819
5075.13 1814
5075.80 1807
5076.47 1896
5077.14 1918
5077.82 2046
5078.49 1938
5079.16 1931
5079.83 2054
5080.51 2099
5081.18 2030
5081.85 2282
5082.52 2120
5083.20 1999
5083.87 1956
5084.54 1992
5085.21 2006
5085.89 1815
5086.56 1867
5087.23 1878
5087.90 1928
5088.58 1895
5089.25 2119
5089.92 2258
5090.60 2395
5091.27 2299
5091.94 2345
5092.61 2630
5093.29 2424
5093.96 2450
5094.63 2468
5095.31 2468
5095.98 2249
5096.65 2006
5097.33 1851
5098.00 1935
5098.67 2015
5099.35 1880
5100.02 2027
5100.70 1822
5101.37 1720
5102.04 1847
5102.72 1800
5103.39 1776
5104.06 1740
5104.74 1953
5105.41 1911
5106.09 1792
5106.76 1876
5107.43 1967
5108.11 2003
5108.78 1758
5109.46 1876
5110.13 1761
5110.81 1656
5111.48 1615
5112.15 1728
5112.83 1714
5113.50 1762
5114.18 1890
5114.85 1771
5115.53 1805
5116.20 1672
5116.88 1675
5117.55 1828
5118.23 1762
5118.90 1824
5119.58 1702
5120.25 1806
5120.93 1776
5121.60 1817
5122.28 1837
5122.95 1923
5123.63 1829
5124.30 1790
5124.98 1906
5125.65 1775
5126.33 1820
5127.00 1988
5127.68 1906
5128.35 1909
5129.03 1939
5129.70 1812
5130.38 1881
5131.06 1773
5131.73 1940
5132.41 1994
5133.08 1983
5133.76 1816
5134.43 1762
5135.11 1734
5135.79 1794
5136.46 1818
5137.14 1831
5137.81 1875
5138.49 1859
5139.17 1842
5139.84 1730
5140.52 1742
5141.20 1647
5141.87 1718
5142.55 1793
5143.22 1847
5143.90 1793
5144.58 1636
5145.25 1730
5145.93 1766
5146.61 1772
5147.28 1709
5147.96 1601
5148.64 1684
5149.31 1703
5149.99 1705
5150.67 1623
5151.35 1590
5152.02 1564
5152.70 1690
5153.38 1718
5154.05 1621
5154.73 1627
5155.41 1679
5156.09 1625
5156.76 1519
5157.44 1491
5158.12 1690
5158.80 1825
5159.47 1830
5160.15 1646
5160.83 1621
5161.51 1704
5162.18 1567
5162.86 1657
5163.54 1745
5164.22 1672
5164.89 1708
5165.57 1729
5166.25 1709
5166.93 1736
5167.61 1790
5168.28 1692
5168.96 1795
5169.64 1569
5170.32 1535
5171.00 1656
5171.68 1654
5172.35 1822
5173.03 1692
5173.71 1555
5174.39 1626
5175.07 1478
5175.75 1478
5176.43 1541
5177.10 1568
5177.78 1614
5178.46 1716
5179.14 1655
5179.82 1648
5180.50 1631
5181.18 1765
5181.86 1692
5182.53 1744
5183.21 1806
5183.89 1730
5184.57 1686
5185.25 1623
5185.93 1616
5186.61 1651
5187.29 1638
5187.97 1535
5188.65 1461
5189.33 1510
5190.01 1504
5190.69 1476
5191.37 1497
5192.05 1501
5192.73 1602
5193.41 1592
5194.09 1648
5194.77 1674
5195.45 1716
5196.12 1552
5196.80 1639
5197.48 1748
5198.17 1510
5198.85 1472
5199.53 1438
5200.21 1647
5200.89 1641
5201.57 1614
5202.25 1576
5202.93 1694
5203.61 1639
5204.29 1756
5204.97 1595
5205.65 1674
5206.33 1690
5207.01 1617
5207.69 1750
5208.37 1759
5209.05 1807
5209.73 1787
5210.41 1866
5211.09 1814
5211.78 1870
5212.46 1892
5213.14 1765
5213.82 1782
5214.50 1914
5215.18 1770
5215.86 1883
5216.54 1826
5217.22 1867
5217.91 2060
5218.59 1958
5219.27 2020
5219.95 2197
5220.63 1963
5221.31 1859
5222.00 1833
5222.68 1887
5223.36 2008
5224.04 1731
5224.72 1807
5225.40 1792
5226.09 1652
5226.77 1854
5227.45 1865
5228.13 1680
5228.81 1798
5229.50 1804
5230.18 1928
5230.86 1756
5231.54 1732
5232.22 1683
5232.91 1635
5233.59 1688
5234.27 1820
5234.95 1722
5235.64 1765
5236.32 1685
5237.00 1544
5237.68 1666
5238.37 1789
5239.05 1762
5239.73 1892
5240.42 1828
5241.10 1796
5241.78 1729
5242.46 1826
5243.15 1801
5243.83 1824
5244.51 1823
5245.20 1735
5245.88 1798
5246.56 1791
5247.25 1640
5247.93 1823
5248.61 1745
5249.30 1759
5249.98 1802
5250.66 1781
5251.35 1915
5252.03 2014
5252.71 2035
5253.40 2018
5254.08 1911
5254.77 1781
5255.45 1794
5256.13 1719
5256.82 1711
5257.50 1725
5258.18 1763
5258.87 1730
5259.55 1725
5260.24 1791
5260.92 1749
5261.61 1951
5262.29 1965
5262.97 2007
5263.66 1758
5264.34 1787
5265.03 1893
5265.71 1845
5266.40 1881
5267.08 1961
5267.76 2095
5268.45 1889
5269.13 1824
5269.82 1727
5270.50 1706
5271.19 1744
5271.87 1773
5272.56 1692
5273.24 1693
5273.93 1781
5274.61 1679
5275.30 1729
5275.98 1821
5276.67 1536
5277.35 1673
5278.04 1564
5278.72 1734
5279.41 1734
5280.10 1620
5280.78 1778
5281.47 1770
5282.15 1766
5282.84 1825
5283.52 1809
5284.21 1599
5284.89 1869
5285.58 1807
5286.27 1674
5286.95 1678
5287.64 1639
5288.32 1640
5289.01 1690
5289.70 1553
5290.38 1638
5291.07 1685
5291.75 1653
5292.44 1621
5293.13 1747
5293.81 1728
5294.50 1626
5295.19 1611
5295.87 1677
5296.56 1630
5297.24 1663
5297.93 1630
5298.62 1678
5299.30 1694
5299.99 1666
5300.68 1786
5301.36 1799
5302.05 1868
5302.74 1929
5303.43 1947
5304.11 1979
5304.80 1903
5305.49 1884
5306.17 1933
5306.86 1880
5307.55 1910
5308.24 1903
5308.92 1799
5309.61 1974
5310.30 2029
5310.98 1958
5311.67 1868
5312.36 1806
5313.05 1912
5313.73 1923
5314.42 2224
5315.11 2093
5315.80 1935
5316.49 1814
5317.17 1766
5317.86 1781
5318.55 1791
5319.24 2080
5319.92 2236
5320.61 2176
5321.30 2222
5321.99 2095
5322.68 2388
5323.37 2270
5324.05 2200
5324.74 1963
5325.43 1841
5326.12 1807
5326.81 1781
5327.50 1833
5328.18 1727
5328.87 1847
5329.56 1951
5330.25 1744
5330.94 1758
5331.63 1655
5332.32 1691
5333.01 1655
5333.69 1798
5334.38 1781
5335.07 1814
5335.76 1678
5336.45 1626
5337.14 1770
5337.83 1655
5338.52 1684
5339.21 1691
5339.90 1682
5340.59 1620
5341.27 1729
5341.96 1674
5342.65 1802
5343.34 1722
5344.03 1625
5344.72 1774
5345.41 1799
5346.10 1683
5346.79 1865
5347.48 1731
5348.17 1813
5348.86 1798
5349.55 1730
5350.24 1829
5350.93 1876
5351.62 1815
5352.31 1804
5353.00 2065
5353.69 1960
5354.38 1756
5355.07 1796
5355.76 1805
5356.45 1625
5357.14 1689
5357.83 1727
5358.52 1658
5359.21 1619
5359.90 1695
5360.60 1697
5361.29 1632
5361.98 1778
5362.67 1774
5363.36 1604
5364.05 1603
5364.74 1602
5365.43 1669
5366.12 1622
5366.81 1501
5367.50 1591
5368.19 1520
5368.89 1463
5369.58 1549
5370.27 1677
5370.96 1716
5371.65 1570
5372.34 1502
5373.03 1521
5373.73 1483
5374.42 1498
5375.11 1523
5375.80 1630
5376.49 1599
5377.18 1647
5377.87 1403
5378.57 1587
5379.26 1582
5379.95 1641
5380.64 1519
5381.33 1616
5382.03 1675
5382.72 1648
5383.41 1646
5384.10 1654
5384.79 1623
5385.49 1512
5386.18 1639
5386.87 1595
5387.56 1525
5388.26 1645
5388.95 1547
5389.64 1747
5390.33 1908
5391.03 1815
5391.72 1872
5392.41 1908
5393.10 1761
5393.80 1840
5394.49 1713
5395.18 1662
5395.88 1738
5396.57 1779
5397.26 1763
5397.95 1682
5398.65 1671
5399.34 1512
5400.03 1685
5400.73 1571
5401.42 1516
5402.11 1564
5402.81 1489
5403.50 1620
5404.19 1567
5404.89 1600
5405.58 1617
5406.27 1683
5406.97 1665
5407.66 1632
5408.36 1682
5409.05 1674
5409.74 1709
5410.44 1731
5411.13 1638
5411.82 1663
5412.52 1815
5413.21 1723
5413.91 1706
5414.60 1627
5415.29 1553
5415.99 1734
5416.68 1762
5417.38 1605
5418.07 1701
5418.77 1661
5419.46 1672
5420.15 1664
5420.85 1718
5421.54 1598
5422.24 1553
5422.93 1623
5423.63 1809
5424.32 1772
5425.02 1726
5425.71 1797
5426.41 1853
5427.10 1804
5427.80 1663
5428.49 1637
5429.19 1683
5429.88 1729
5430.58 1638
5431.27 1754
5431.97 1753
5432.66 1795
5433.36 1752
5434.05 1773
5434.75 1748
5435.44 1868
5436.14 1922
5436.83 1912
5437.53 2107
5438.23 2004
5438.92 1916
5439.62 1844
5440.31 1919
5441.01 1987
5441.70 1977
5442.40 1908
5443.10 1905
5443.79 2071
5444.49 2130
5445.18 2093
5445.88 2125
5446.58 2364
5447.27 2232
5447.97 2415
5448.67 2266
5449.36 2420
5450.06 2438
5450.75 2327
5451.45 2314
5452.15 2313
5452.84 2297
5453.54 2352
5454.24 2254
5454.93 2114
5455.63 2008
5456.33 2066
5457.02 1920
5457.72 2032
5458.42 1965
5459.11 2022
5459.81 2190
5460.51 2249
5461.21 2195
5461.90 2198
5462.60 2323
5463.30 2310
5463.99 2207
5464.69 2212
5465.39 2416
5466.09 2457
5466.78 2442
5467.48 2381
5468.18 2427
5468.88 2392
5469.57 2347
5470.27 2496
5470.97 2601
5471.67 2375
5472.37 2349
5473.06 2631
5473.76 2654
5474.46 2705
5475.16 2650
5475.85 2777
5476.55 2815
5477.25 2593
5477.95 2770
5478.65 3108
5479.35 3448
5480.04 3837
5480.74 4300
5481.44 4614
5482.14 4762
5482.84 4669
5483.54 4315
5484.23 4203
5484.93 3788
5485.63 3586
5486.33 3450
5487.03 3276
5487.73 3238
5488.43 3142
5489.13 3187
5489.82 3165
5490.52 3161
5491.22 3281
5491.92 3227
5492.62 3191
5493.32 3317
5494.02 3606
5494.72 3542
5495.42 3560
5496.12 3508
5496.82 3649
5497.52 3676
5498.21 3985
5498.91 3951
5499.61 4483
5500.31 5425
5501.01 6442
5501.71 7261
5502.41 7700
5503.11 7460
5503.81 7281
5504.51 6400
5505.21 5554
5505.91 4940
5506.61 4219
5507.31 3854
5508.01 3739
5508.71 3365
5509.41 3458
5510.11 3451
5510.81 3392
5511.51 3350
5512.21 3253
5512.91 3187
5513.61 3040
5514.31 3243
5515.01 3068
5515.72 3021
5516.42 2932
5517.12 2989
5517.82 2747
5518.52 2730
5519.22 2739
5519.92 2582
5520.62 2520
5521.32 2492
5522.02 2338
5522.72 2461
5523.42 2400
5524.13 2419
5524.83 2395
5525.53 2374
5526.23 2282
5526.93 2239
5527.63 2291
5528.33 2288
5529.03 2200
5529.74 2188
5530.44 2272
5531.14 2281
5531.84 2179
5532.54 2090
5533.24 2179
5533.95 2144
5534.65 2106
5535.35 2155
5536.05 2089
5536.75 2106
5537.45 2005
5538.16 2026
5538.86 2051
5539.56 2154
5540.26 2104
5540.96 2097
5541.67 1922
5542.37 2013
5543.07 2027
5543.77 2102
5544.48 1945
5545.18 1987
5545.88 1925
5546.58 2077
5547.29 2083
5547.99 2086
5548.69 1947
5549.39 1807
5550.10 1809
5550.80 1945
5551.50 2044
5552.21 1849
5552.91 1883
5553.61 1821
5554.31 1801
5555.02 1851
5555.72 1806
5556.42 1777
5557.13 1747
5557.83 1666
5558.53 1876
5559.24 1862
5559.94 1855
5560.64 1879
5561.35 1964
5562.05 1901
5562.75 1939
5563.46 1852
5564.16 1976
5564.86 1992
5565.57 2089
5566.27 2095
5566.98 1893
5567.68 1935
5568.38 1770
5569.09 1838
5569.79 1928
5570.50 1954
5571.20 1879
5571.90 1861
5572.61 1971
5573.31 2028
5574.02 1927
5574.72 1885
5575.42 1836
5576.13 1819
5576.83 1792
5577.54 1854
5578.24 1818
5578.95 1750
5579.65 1769
5580.36 1798
5581.06 1866
5581.77 1876
5582.47 1874
5583.18 1790
5583.88 1800
5584.59 1821
5585.29 1738
5586.00 1736
5586.70 1734
5587.41 1701
5588.11 1759
5588.82 1785
5589.52 1792
5590.23 1716
5590.93 1861
5591.64 1844
5592.34 1630
5593.05 1521
5593.75 1713
5594.46 1606
5595.16 1661
5595.87 1697
5596.58 1608
5597.28 1662
5597.99 1686
5598.69 1693
5599.40 1660
5600.10 1714
5600.81 1496
5601.52 1522
5602.22 1638
5602.93 1521
5603.64 1570
5604.34 1611
5605.05 1641
5605.75 1678
5606.46 1674
5607.17 1699
5607.87 1704
5608.58 1608
5609.29 1679
5609.99 1829
5610.70 1753
5611.41 1727
5612.11 1768
5612.82 1689
5613.53 1606
5614.23 1641
5614.94 1612
5615.65 1602
5616.35 1710
5617.06 1705
5617.77 1649
5618.47 1662
5619.18 1799
5619.89 1754
5620.60 1766
5621.30 1519
5622.01 1599
5622.72 1659
5623.42 1579
5624.13 1543
5624.84 1574
5625.55 1631
5626.25 1636
5626.96 1676
5627.67 1614
5628.38 1658
5629.09 1707
5629.79 1873
5630.50 1802
5631.21 1863
5631.92 1773
5632.62 1713
5633.33 1754
5634.04 1611
5634.75 1674
5635.46 1741
5636.16 1791
5636.87 1664
5637.58 1813
5638.29 1886
5639.00 1801
5639.71 1747
5640.41 1921
5641.12 1806
5641.83 1843
5642.54 1810
5643.25 1770
5643.96 1806
5644.67 1816
5645.38 1810
5646.08 1570
5646.79 1746
5647.50 1772
5648.21 1792
5648.92 1845
5649.63 1689
5650.34 1748
5651.05 1861
5651.76 1816
5652.47 1711
5653.17 1798
5653.88 1864
5654.59 1766
5655.30 1916
5656.01 2038
5656.72 2424
5657.43 2626
5658.14 2550
5658.85 2553
5659.56 2628
5660.27 2539
5660.98 2363
5661.69 2291
5662.40 2256
5663.11 2250
5663.82 1960
5664.53 1962
5665.24 1993
5665.95 1934
5666.66 1860
5667.37 1907
5668.08 1823
5668.79 1794
5669.50 1632
5670.21 1783
5670.92 1640
5671.63 1676
5672.34 1902
5673.05 1804
5673.76 1768
5674.47 1799
5675.18 1773
5675.89 1677
5676.60 1782
5677.31 1717
5678.03 1681
5678.74 1701
5679.45 1724
5680.16 1723
5680.87 1716
5681.58 1803
5682.29 1763
5683.00 1719
5683.71 1798
5684.42 1923
5685.14 1794
5685.85 1721
5686.56 1793
5687.27 1733
5687.98 1668
5688.69 1727
5689.40 1643
5690.12 1642
5690.83 1665
5691.54 1759
5692.25 1686
5692.96 1720
5693.67 1665
5694.39 1629
5695.10 1569
5695.81 1586
5696.52 1652
5697.23 1584
5697.95 1485
5698.66 1493
5699.37 1452
5700.08 1491
5700.79 1531
5701.51 1625
5702.22 1732
5702.93 1521
5703.64 1551
5704.36 1514
5705.07 1426
5705.78 1498
5706.49 1608
5707.21 1643
5707.92 1618
5708.63 1659
5709.35 1545
5710.06 1550
5710.77 1747
5711.48 1507
5712.20 1616
5712.91 1439
5713.62 1368
5714.34 1429
5715.05 1529
5715.76 1613
5716.48 1484
5717.19 1497
5717.90 1432
5718.61 1493
5719.33 1525
5720.04 1366
5720.76 1437
5721.47 1521
5722.18 1448
5722.90 1373
5723.61 1521
5724.32 1607
5725.04 1546
5725.75 1562
5726.46 1603
5727.18 1564
5727.89 1686
5728.61 1779
5729.32 1615
5730.03 1644
5730.75 1612
5731.46 1621
5732.18 1660
5732.89 1571
5733.61 1589
5734.32 1641
5735.03 1671
5735.75 1584
5736.46 1500
5737.18 1491
5737.89 1418
5738.61 1396
5739.32 1436
5740.04 1407
5740.75 1540
5741.47 1554
5742.18 1468
5742.89 1444
5743.61 1472
5744.32 1472
5745.04 1520
5745.75 1563
5746.47 1449
5747.19 1432
5747.90 1400
5748.62 1550
5749.33 1555
5750.05 1609
5750.76 1561
5751.48 1603
5752.19 1640
5752.91 1514
5753.62 1525
5754.34 1624
5755.05 1601
5755.77 1482
5756.49 1499
5757.20 1612
5757.92 1567
5758.63 1471
5759.35 1392
5760.06 1433
5760.78 1583
5761.50 1603
5762.21 1538
5762.93 1441
5763.65 1446
5764.36 1436
5765.08 1411
5765.79 1443
5766.51 1522
5767.23 1548
5767.94 1519
5768.66 1494
5769.38 1516
5770.09 1536
5770.81 1483
5771.53 1520
5772.24 1552
5772.96 1550
5773.68 1507
5774.39 1590
5775.11 1319
5775.83 1337
5776.54 1471
5777.26 1451
5777.98 1463
5778.69 1597
5779.41 1543
5780.13 1569
5780.85 1511
5781.56 1612
5782.28 1565
5783.00 1506
5783.72 1529
5784.43 1536
5785.15 1563
5785.87 1639
5786.59 1564
5787.30 1494
5788.02 1541
5788.74 1500
5789.46 1538
5790.17 1493
5790.89 1525
5791.61 1610
5792.33 1688
5793.05 1539
5793.76 1583
5794.48 1488
5795.20 1577
5795.92 1575
5796.64 1676
5797.35 1601
5798.07 1566
5798.79 1660
5799.51 1646
5800.23 1733
5800.95 1748
5801.66 1845
5802.38 2098
5803.10 2158
5803.82 2378
5804.54 2409
5805.26 2216
5805.98 2018
5806.70 2099
5807.41 2044
5808.13 1832
5808.85 1689
5809.57 1807
5810.29 1714
5811.01 1542
5811.73 1749
5812.45 1741
5813.17 1643
5813.89 1609
5814.61 1620
5815.32 1692
5816.04 1628
5816.76 1670
5817.48 1726
5818.20 1674
5818.92 1679
5819.64 1625
5820.36 1609
5821.08 1621
5821.80 1754
5822.52 1749
5823.24 1762
5823.96 1718
5824.68 1660
5825.40 1735
5826.12 1617
5826.84 1643
5827.56 1556
5828.28 1631
5829.00 1640
5829.72 1506
5830.44 1587
5831.16 1693
5831.88 1667
5832.60 1644
5833.32 1626
5834.04 1641
5834.76 1641
5835.48 1786
5836.21 1703
5836.93 1626
5837.65 1669
5838.37 1763
5839.09 1544
5839.81 1703
5840.53 1683
5841.25 1699
5841.97 1646
5842.69 1741
5843.41 1801
5844.14 1773
5844.86 1765
5845.58 1744
5846.30 1671
5847.02 1502
5847.74 1662
5848.46 1825
5849.18 1768
5849.91 1634
5850.63 1619
5851.35 1663
5852.07 1718
5852.79 1650
5853.51 1609
5854.24 1547
5854.96 1714
5855.68 1612
5856.40 1609
5857.12 1588
5857.85 1616
5858.57 1658
5859.29 1582
5860.01 1682
5860.73 1734
5861.46 1628
5862.18 1683
5862.90 1700
5863.62 1670
5864.35 1770
5865.07 1736
5865.79 1715
5866.51 1621
5867.24 1682
5867.96 1746
5868.68 1671
5869.40 1827
5870.13 1781
5870.85 1802
5871.57 1868
5872.29 1786
5873.02 1817
5873.74 1708
5874.46 1598
5875.19 1665
5875.91 1686
5876.63 1798
5877.36 1565
5878.08 1634
5878.80 1699
5879.53 1709
5880.25 1768
5880.97 1811
5881.70 1751
5882.42 1785
5883.14 1934
5883.87 1961
5884.59 2083
5885.31 2044
5886.04 1956
5886.76 1922
5887.49 1971
5888.21 1953
5888.93 1912
5889.66 1830
5890.38 1842
5891.11 1730
5891.83 1625
5892.55 1852
5893.28 1810
5894.00 1806
5894.73 1816
5895.45 1891
5896.17 1823
5896.90 1754
5897.62 1723
5898.35 1648
5899.07 1746
5899.80 1778
5900.52 1843
5901.25 1822
5901.97 1840
5902.70 1826
5903.42 1760
5904.15 1831
5904.87 1835
5905.60 1805
5906.32 1936
5907.05 1951
5907.77 1973
5908.50 2005
5909.22 1980
5909.95 1918
5910.67 1983
5911.40 1931
5912.12 2019
5912.85 1996
5913.57 1961
5914.30 1900
5915.02 1995
5915.75 2092
5916.47 2191
5917.20 2115
5917.93 2127
5918.65 2129
5919.38 2072
5920.10 2025
5920.83 2110
5921.55 2088
5922.28 2143
5923.01 2293
5923.73 2316
5924.46 2278
5925.18 2163
5925.91 2464
5926.64 2445
5927.36 2258
5928.09 2151
5928.82 2324
5929.54 2417
5930.27 2408
5931.00 2420
5931.72 2469
5932.45 2482
5933.18 2364
5933.90 2512
5934.63 2440
5935.36 2524
5936.08 2532
5936.81 2544
5937.54 2744
5938.26 2721
5938.99 2761
5939.72 2884
5940.44 2922
5941.17 3067
5941.90 2989
5942.63 3045
5943.35 2993
5944.08 2903
5944.81 3087
5945.53 3209
5946.26 3237
5946.99 3418
5947.72 3532
5948.44 3084
5949.17 3327
5949.90 3552
5950.63 3787
5951.36 3718
5952.08 4131
5952.81 4514
5953.54 4578
5954.27 4661
5954.99 4573
5955.72 4268
5956.45 4235
5957.18 4117
5957.91 4061
5958.63 4145
5959.36 4240
5960.09 4284
5960.82 4228
5961.55 4520
5962.28 4523
5963.00 4387
5963.73 4730
5964.46 4868
5965.19 4818
5965.92 5184
5966.65 6119
5967.38 6882
5968.11 7081
5968.83 7111
5969.56 7141
5970.29 7109
5971.02 6739
5971.75 6134
5972.48 5779
5973.21 5606
5973.94 5611
5974.67 5449
5975.40 5457
5976.12 5387
5976.85 5409
5977.58 5316
5978.31 5753
5979.04 5580
5979.77 5710
5980.50 5917
5981.23 6042
5981.96 6217
5982.69 6128
5983.42 6485
5984.15 6460
5984.88 6336
5985.61 6543
5986.34 6337
5987.07 6400
5987.80 6226
5988.53 6293
5989.26 6369
5989.99 6312
5990.72 6242
5991.45 6258
5992.18 6248
5992.91 6408
5993.64 6402
5994.37 6571
5995.10 6628
5995.83 6900
5996.56 6672
5997.29 6673
5998.02 7024
5998.75 7311
5999.48 7158
6000.21 7254
6000.95 7041
6001.68 6935
6002.41 6604
6003.14 6651
6003.87 6554
6004.60 6680
6005.33 6351
6006.06 6253
6006.79 6223
6007.52 6479
6008.26 6815
6008.99 7494
6009.72 8469
6010.45 9649
6011.18 11176
6011.91 13141
6012.64 15501
6013.38 17499
6014.11 19557
6014.84 20553
6015.57 20384
6016.30 20851
6017.03 19458
6017.77 18028
6018.50 15978
6019.23 13789
6019.96 11939
6020.69 10190
6021.42 8765
6022.16 7574
6022.89 6795
6023.62 6432
6024.35 5786
6025.09 5343
6025.82 5277
6026.55 5329
6027.28 4992
6028.02 4990
6028.75 4928
6029.48 4845
6030.21 4969
6030.95 4821
6031.68 4751
6032.41 4700
6033.14 4447
6033.88 4512
6034.61 4507
6035.34 4433
6036.07 4178
6036.81 4263
6037.54 4427
6038.27 4334
6039.01 4434
6039.74 4467
6040.47 4679
6041.21 4670
6041.94 4776
6042.67 4814
6043.41 4863
6044.14 4935
6044.87 5062
6045.61 5129
6046.34 5182
6047.07 5165
6047.81 5381
6048.54 5343
6049.27 5436
6050.01 5651
6050.74 5825
6051.48 6192
6052.21 6604
6052.94 6867
6053.68 7560
6054.41 7978
6055.15 8016
6055.88 7222
6056.61 6911
6057.35 6835
6058.08 6300
6058.82 5929
6059.55 5507
6060.29 5470
6061.02 5271
6061.75 5068
6062.49 5119
6063.22 5184
6063.96 5123
6064.69 4732
6065.43 4744
6066.16 4712
6066.90 4693
6067.63 4914
6068.37 4863
6069.10 4749
6069.84 4594
6070.57 4465
6071.31 4389
6072.04 4294
6072.78 4263
6073.51 4326
6074.25 4326
6074.98 4224
6075.72 4170
6076.45 4228
6077.19 4047
6077.92 4061
6078.66 4276
6079.39 4036
6080.13 4048
6080.87 4194
6081.60 4015
6082.34 4045
6083.07 3967
6083.81 3857
6084.54 3727
6085.28 3699
6086.02 3818
6086.75 3620
6087.49 3772
6088.22 3920
6088.96 3853
6089.70 3968
6090.43 4172
6091.17 4180
6091.91 4264
6092.64 4367
6093.38 4363
6094.11 4442
6094.85 4380
6095.59 4087
6096.32 4066
6097.06 3937
6097.80 3827
6098.53 3792
6099.27 3483
6100.01 3527
6100.74 3508
6101.48 3299
6102.22 3497
6102.96 3477
6103.69 3382
6104.43 3337
6105.17 3329
6105.90 3262
6106.64 3157
6107.38 3251
6108.12 3127
6108.85 3149
6109.59 3051
6110.33 3344
6111.06 3271
6111.80 3421
6112.54 3271
6113.28 3284
6114.01 3301
6114.75 3326
6115.49 3213
6116.23 3423
6116.97 3452
6117.70 3431
6118.44 3493
6119.18 3397
6119.92 3375
6120.66 3249
6121.39 3260
6122.13 3427
6122.87 3435
6123.61 3545
6124.35 3599
6125.08 3487
6125.82 3681
6126.56 3659
6127.30 3618
6128.04 3772
6128.78 3719
6129.52 3740
6130.25 3804
6130.99 3768
6131.73 3836
6132.47 3838
6133.21 3823
6133.95 3859
6134.69 3831
6135.43 4053
6136.16 3982
6136.90 3886
6137.64 3953
6138.38 3921
6139.12 3784
6139.86 3865
6140.60 3972
6141.34 3809
6142.08 3915
6142.82 3765
6143.56 3907
6144.30 3836
6145.04 3806
6145.77 3947
6146.51 3825
6147.25 3822
6147.99 3880
6148.73 3865
6149.47 4117
6150.21 4051
6150.95 4294
6151.69 4482
6152.43 4319
6153.17 4302
6153.91 4349
6154.65 4309
6155.39 4418
6156.13 4406
6156.87 4491
6157.61 4315
6158.35 4439
6159.09 4441
6159.83 4453
6160.58 4701
6161.32 4765
6162.06 4837
6162.80 5044
6163.54 5061
6164.28 5239
6165.02 5688
6165.76 6332
6166.50 6369
6167.24 6895
6167.98 7066
6168.72 7297
6169.46 7250
6170.20 7133
6170.95 7254
6171.69 6901
6172.43 6678
6173.17 6572
6173.91 6314
6174.65 6266
6175.39 6363
6176.13 6022
6176.88 6051
6177.62 6245
6178.36 6103
6179.10 6059
6179.84 6133
6180.58 6215
6181.33 6251
6182.07 6515
6182.81 6484
6183.55 6469
6184.29 6292
6185.03 6819
6185.78 6718
6186.52 6793
6187.26 6762
6188.00 6964
6188.74 7018
6189.49 6994
6190.23 7131
6190.97 7431
6191.71 7671
6192.46 7881
6193.20 8399
6193.94 8737
6194.68 8583
6195.43 8736
6196.17 9082
6196.91 8923
6197.65 8879
6198.40 9046
6199.14 8730
6199.88 8506
6200.62 8526
6201.37 8244
6202.11 8568
6202.85 9138
6203.60 9238
6204.34 9528
6205.08 10441
6205.83 12155
6206.57 14743
6207.31 18280
6208.06 23075
6208.80 27295
6209.54 30595
6210.29 32981
6211.03 33947
6211.77 33922
6212.52 33211
6213.26 32234
6214.00 29890
6214.75 26245
6215.49 23086
6216.23 19413
6216.98 16095
6217.72 13544
6218.47 11281
6219.21 10089
6219.95 8843
6220.70 8306
6221.44 7995
6222.19 7792
6222.93 7873
6223.67 8418
6224.42 8774
6225.16 8908
6225.91 9528
6226.65 9414
6227.40 9072
6228.14 8766
6228.89 8501
6229.63 7533
6230.37 6868
6231.12 6291
6231.86 5965
6232.61 5584
6233.35 5368
6234.10 5358
6234.84 5340
6235.59 5277
6236.33 5350
6237.08 5197
6237.82 5381
6238.57 5672
6239.31 6134
6240.06 6572
6240.80 7047
6241.55 6874
6242.29 7008
6243.04 6945
6243.79 6626
6244.53 6455
6245.28 6335
6246.02 6271
6246.77 6379
6247.51 6522
6248.26 6499
6249.00 6619
6249.75 6577
6250.50 6545
6251.24 6310
6251.99 6320
6252.73 6284
6253.48 5798
6254.23 5724
6254.97 5787
6255.72 5797
6256.46 5529
6257.21 5480
6257.96 5640
6258.70 5726
6259.45 5563
6260.20 5312
6260.94 5292
6261.69 5396
6262.44 5200
6263.18 5244
6263.93 5173
6264.68 5019
6265.42 5032
6266.17 5071
6266.92 4876
6267.66 4968
6268.41 4828
6269.16 4740
6269.90 4610
6270.65 4653
6271.40 4774
6272.14 4624
6272.89 4819
6273.64 4827
6274.39 4829
6275.13 4825
6275.88 4795
6276.63 4844
6277.38 4904
6278.12 4844
6278.87 4790
6279.62 4939
6280.37 5021
6281.11 5147
6281.86 5053
6282.61 4971
6283.36 5066
6284.10 4535
6284.85 4391
6285.60 4328
6286.35 4407
6287.10 4410
6287.84 4552
6288.59 4376
6289.34 4299
6290.09 4188
6290.84 4137
6291.59 4076
6292.33 3899
6293.08 3867
6293.83 3796
6294.58 3768
6295.33 3982
6296.08 3767
6296.82 3748
6297.57 3607
6298.32 3378
6299.07 3552
6299.82 3562
6300.57 3573
6301.32 3420
6302.07 3502
6302.81 3491
6303.56 3409
6304.31 3543
6305.06 3557
6305.81 3428
6306.56 3262
6307.31 3496
6308.06 3757
6308.81 3437
6309.56 3462
6310.31 3476
6311.06 3637
6311.81 3820
6312.56 3912
6313.30 4010
6314.05 4055
6314.80 4408
6315.55 4390
6316.30 4315
6317.05 4600
6317.80 4610
6318.55 4547
6319.30 4573
6320.05 4578
6320.80 4423
6321.55 4387
6322.30 4007
6323.05 3804
6323.80 3906
6324.55 3589
6325.30 3320
6326.05 3235
6326.80 3228
6327.56 3233
6328.31 3027
6329.06 2849
6329.81 2918
6330.56 2860
6331.31 2879
6332.06 2940
6332.81 2900
6333.56 2775
6334.31 2789
6335.06 2762
6335.81 2811
6336.56 2802
6337.31 2626
6338.07 2707
6338.82 2699
6339.57 2885
6340.32 2853
6341.07 2789
6341.82 2781
6342.57 2840
6343.32 2678
6344.08 2674
6344.83 2528
6345.58 2676
6346.33 2764
6347.08 2840
6347.83 2833
6348.58 3100
6349.34 3264
6350.09 3240
6350.84 3354
6351.59 3333
6352.34 3261
6353.10 3245
6353.85 3386
6354.60 3418
6355.35 3678
6356.10 3403
6356.86 3269
6357.61 3286
6358.36 3218
6359.11 3151
6359.87 3133
6360.62 3062
6361.37 2875
6362.12 2742
6362.87 2793
6363.63 2818
6364.38 2626
6365.13 2776
6365.89 2934
6366.64 2861
6367.39 2784
6368.14 2686
6368.90 2598
6369.65 2813
6370.40 2821
6371.16 2765
6371.91 2708
6372.66 2933
6373.41 2731
6374.17 2760
6374.92 2708
6375.67 2810
6376.43 2790
6377.18 2750
6377.93 2712
6378.69 2728
6379.44 2688
6380.19 2733
6380.95 2833
6381.70 2796
6382.46 2753
6383.21 2829
6383.96 2790
6384.72 2800
6385.47 2621
6386.22 2650
6386.98 2511
6387.73 2583
6388.49 2626
6389.24 2605
6389.99 2622
6390.75 2601
6391.50 2531
6392.26 2449
6393.01 2497
6393.77 2443
6394.52 2506
6395.28 2518
6396.03 2555
6396.78 2535
6397.54 2435
6398.29 2439
6399.05 2615
6399.80 2680
6400.56 2559
6401.31 2560
6402.07 2630
6402.82 2539
6403.58 2624
6404.33 2461
6405.09 2426
6405.84 2525
6406.60 2597
6407.35 2556
6408.11 2732
6408.86 2770
6409.62 2651
6410.37 2856
6411.13 2880
6411.88 2814
6412.64 2854
6413.39 2673
6414.15 2536
6414.91 2552
6415.66 2730
6416.42 2657
6417.17 2510
6417.93 2589
6418.68 2704
6419.44 2631
6420.20 2574
6420.95 2495
6421.71 2491
6422.46 2453
6423.22 2510
6423.98 2468
6424.73 2617
6425.49 2691
6426.24 2626
6427.00 2555
6427.76 2490
6428.51 2489
6429.27 2455
6430.03 2512
6430.78 2454
6431.54 2471
6432.30 2437
6433.05 2570
6433.81 2660
6434.57 2722
6435.32 2740
6436.08 2538
6436.84 2588
6437.59 2614
6438.35 2617
6439.11 2532
6439.87 2648
6440.62 2799
6441.38 2665
6442.14 2630
6442.89 2579
6443.65 2504
6444.41 2598
6445.17 2737
6445.92 2768
6446.68 2718
6447.44 2666
6448.20 2656
6448.95 2751
6449.71 2851
6450.47 2797
6451.23 2737
6451.98 2902
6452.74 2981
6453.50 2835
6454.26 2780
6455.02 2858
6455.77 2915
6456.53 3009
6457.29 2976
6458.05 2902
6458.81 3038
6459.56 3089
6460.32 3060
6461.08 3018
6461.84 2942
6462.60 3060
6463.36 3247
6464.11 3228
6464.87 3222
6465.63 3270
6466.39 3250
6467.15 3381
6467.91 3430
6468.67 3229
6469.43 3294
6470.18 3505
6470.94 3371
6471.70 3464
6472.46 3574
6473.22 3524
6473.98 3543
6474.74 3550
6475.50 3558
6476.26 3593
6477.02 3684
6477.77 3805
6478.53 3981
6479.29 3974
6480.05 3962
6480.81 3854
6481.57 3843
6482.33 3943
6483.09 4059
6483.85 4144
6484.61 4150
6485.37 4199
6486.13 4203
6486.89 4319
6487.65 4510
6488.41 4595
6489.17 4690
6489.93 4593
6490.69 4685
6491.45 5035
6492.21 5135
6492.97 5365
6493.73 5446
6494.49 5804
6495.25 5803
6496.01 5886
6496.77 5902
6497.53 6194
6498.29 6080
6499.05 6091
6499.81 6010
6500.57 6009
6501.33 5924
6502.10 5928
6502.86 5805
6503.62 5890
6504.38 5987
6505.14 6187
6505.90 6120
6506.66 6224
6507.42 6457
6508.18 6729
6508.94 6911
6509.71 6751
6510.47 6903
6511.23 7029
6511.99 7296
6512.75 7336
6513.51 7316
6514.27 7285
6515.03 7619
6515.80 7424
6516.56 7449
6517.32 7371
6518.08 7443
6518.84 7643
6519.60 7780
6520.37 8028
6521.13 8426
6521.89 8556
6522.65 8746
6523.41 9067
6524.18 9198
6524.94 9891
6525.70 10595
6526.46 11218
6527.22 11744
6527.99 12805
6528.75 13539
6529.51 14004
6530.27 14084
6531.04 13838
6531.80 13340
6532.56 13508
6533.32 14108
6534.09 15551
6534.85 18800
6535.61 22861
6536.37 27344
6537.14 30164
6537.90 32220
6538.66 32760
6539.42 32470
6540.19 31253
6540.95 28951
6541.71 26312
6542.48 22436
6543.24 18524
6544.00 15370
6544.77 12833
6545.53 10908
6546.29 9657
6547.06 8490
6547.82 7772
6548.58 7335
6549.35 6916
6550.11 6695
6550.87 6570
6551.64 6451
6552.40 6500
6553.16 6535
6553.93 6501
6554.69 6029
6555.46 5790
6556.22 5715
6556.98 5698
6557.75 5751
6558.51 5328
6559.28 5127
6560.04 5197
6560.80 5272
6561.57 5471
6562.33 5452
6563.10 5789
6563.86 6103
6564.63 6448
6565.39 6845
6566.15 6934
6566.92 6975
6567.68 7099
6568.45 6962
6569.21 6957
6569.98 6536
6570.74 6380
6571.51 6285
6572.27 6261
6573.04 6461
6573.80 7009
6574.57 7404
6575.33 7651
6576.10 8096
6576.86 8039
6577.63 8056
6578.39 8065
6579.16 7946
6579.92 7754
6580.69 7670
6581.45 7228
6582.22 7070
6582.98 7023
6583.75 7037
6584.51 6845
6585.28 6610
6586.05 6822
6586.81 6816
6587.58 6739
6588.34 6671
6589.11 6916
6589.87 6906
6590.64 7261
6591.41 7757
6592.17 7973
6592.94 8609
6593.70 9552
6594.47 10656
6595.24 11292
6596.00 11941
6596.77 12291
6597.54 12162
6598.30 12008
6599.07 11369
6599.83 10153
6600.60 9404
6601.37 8609
6602.13 7866
6602.90 7129
6603.67 6641
6604.43 6482
6605.20 6524
6605.97 6123
6606.73 5877
6607.50 5535
6608.27 5601
6609.04 5788
6609.80 5556
6610.57 5559
6611.34 5706
6612.10 5785
6612.87 5780
6613.64 5469
6614.40 5534
6615.17 5610
6615.94 5380
6616.71 5204
6617.47 5179
6618.24 4876
6619.01 4906
6619.78 4915
6620.54 4890
6621.31 4841
6622.08 4855
6622.85 4798
6623.62 4824
6624.38 4714
6625.15 4700
6625.92 4544
6626.69 4466
6627.46 4533
6628.22 4437
6628.99 4502
6629.76 4441
6630.53 4334
6631.30 4379
6632.06 4691
6632.83 4983
6633.60 5209
6634.37 5776
6635.14 6202
6635.91 6267
6636.67 6369
6637.44 6135
6638.21 6104
6638.98 5975
6639.75 5820
6640.52 5348
6641.29 4881
6642.06 4774
6642.83 4603
6643.59 4342
6644.36 4351
6645.13 4403
6645.90 4412
6646.67 4225
6647.44 4061
6648.21 4144
6648.98 4207
6649.75 4339
6650.52 4162
6651.29 4131
6652.06 4010
6652.82 4192
6653.59 4230
6654.36 4114
6655.13 4117
6655.90 4233
6656.67 4394
6657.44 4368
6658.21 4412
6658.98 4437
6659.75 4191
6660.52 3986
6661.29 3921
6662.06 3937
6662.83 3766
6663.60 3975
6664.37 3931
6665.14 3842
6665.91 4000
6666.68 4064
6667.45 3921
6668.22 3812
6668.99 3760
6669.77 4001
6670.54 4038
6671.31 3985
6672.08 3964
6672.85 4051
6673.62 4146
6674.39 4054
6675.16 3983
6675.93 3961
6676.70 3956
6677.47 4023
6678.24 3992
6679.01 3990
6679.79 3911
6680.56 3891
6681.33 3989
6682.10 4300
6682.87 4447
6683.64 4315
6684.41 4561
6685.18 4720
6685.96 4979
6686.73 5245
6687.50 5126
6688.27 4822
6689.04 4710
6689.81 4398
6690.58 4087
6691.36 3818
6692.13 3847
6692.90 3872
6693.67 3903
6694.44 3807
6695.22 3587
6695.99 3598
6696.76 3497
6697.53 3455
6698.30 3544
6699.08 3498
6699.85 3494
6700.62 3379
6701.39 3567
6702.17 3679
6702.94 3562
6703.71 3620
6704.48 3411
6705.26 3530
6706.03 3592
6706.80 3570
6707.57 3515
6708.35 3641
6709.12 3418
6709.89 3401
6710.66 3504
6711.44 3543
6712.21 3430
6712.98 3328
6713.76 3524
6714.53 3421
6715.30 3386
6716.08 3180
6716.85 3205
6717.62 3152
6718.39 3113
6719.17 3242
6719.94 3319
6720.71 3324
6721.49 3184
6722.26 3046
6723.04 3145
6723.81 3199
6724.58 3000
6725.36 2994
6726.13 3061
6726.90 3032
6727.68 3128
6728.45 3087
6729.23 3107
6730.00 3281
6730.77 3157
6731.55 3169
6732.32 3318
6733.10 3273
6733.87 3329
6734.64 3312
6735.42 3490
6736.19 3404
6736.97 3493
6737.74 3488
6738.52 3414
6739.29 3436
6740.06 3423
6740.84 3258
6741.61 3249
6742.39 3269
6743.16 3311
6743.94 3465
6744.71 3382
6745.49 3353
6746.26 3545
6747.04 3590
6747.81 3678
6748.59 3589
6749.36 3663
6750.14 3828
6750.91 3973
6751.69 4580
6752.46 4568
6753.24 4839
6754.01 4930
6754.79 5058
6755.56 4847
6756.34 4889
6757.12 4540
6757.89 4404
6758.67 4117
6759.44 3539
6760.22 3558
6760.99 3631
6761.77 3524
6762.55 3460
6763.32 3285
6764.10 3240
6764.87 3396
6765.65 3145
6766.43 3119
6767.20 3292
6767.98 3355
6768.75 3212
6769.53 3217
6770.31 3352
6771.08 3382
6771.86 3325
6772.64 3117
6773.41 3135
6774.19 3137
6774.96 3149
6775.74 2964
6776.52 2998
6777.29 3036
6778.07 3045
6778.85 2996
6779.62 2998
6780.40 3127
6781.18 2969
6781.96 3047
6782.73 2973
6783.51 2894
6784.29 2988
6785.06 2837
6785.84 2764
6786.62 2939
6787.40 2672
6788.17 2806
6788.95 2808
6789.73 2662
6790.50 2764
6791.28 2766
6792.06 2761
6792.84 2771
6793.61 2761
6794.39 2908
6795.17 2761
6795.95 2796
6796.73 2751
6797.50 2850
6798.28 2747
6799.06 2864
6799.84 2838
6800.62 2869
6801.39 2684
6802.17 2771
6802.95 2872
6803.73 3031
6804.51 2954
6805.28 3208
6806.06 2991
6806.84 3177
6807.62 3172
6808.40 2996
6809.18 2930
6809.95 2816
6810.73 2898
6811.51 2935
6812.29 2827
6813.07 2918
6813.85 2939
6814.63 2809
6815.41 2942
6816.18 2902
6816.96 3039
6817.74 2963
6818.52 2953
6819.30 2974
6820.08 2970
6820.86 2885
6821.64 2910
6822.42 2825
6823.20 2736
6823.98 2926
6824.76 2895
6825.54 2875
6826.31 2847
6827.09 2802
6827.87 2975
6828.65 2933
6829.43 2959
6830.21 2907
6830.99 2831
6831.77 2928
6832.55 2999
6833.33 2946
6834.11 2887
6834.89 3029
6835.67 3021
6836.45 2940
6837.23 2796
6838.01 2946
6838.79 2965
6839.57 2881
6840.35 2937
6841.13 3050
6841.91 2860
6842.69 2867
6843.47 2939
6844.25 2865
6845.04 2829
6845.82 2956
6846.60 3011
6847.38 3021
6848.16 3101
6848.94 3359
6849.72 3888
6850.50 4568
6851.28 5221
6852.06 5605
6852.84 5998
6853.62 6177
6854.41 5863
6855.19 5183
6855.97 4820
6856.75 4344
6857.53 4200
6858.31 3928
6859.09 3566
6859.87 3506
6860.66 3322
6861.44 3428
6862.22 3331
6863.00 3126
6863.78 3149
6864.56 3264
6865.35 3236
6866.13 3205
6866.91 3351
6867.69 3589
6868.47 3749
6869.25 3682
6870.04 3443
6870.82 3663
6871.60 3672
6872.38 3575
6873.16 3414
6873.95 3492
6874.73 3509
6875.51 3568
6876.29 3393
6877.08 3491
6877.86 3661
6878.64 3704
6879.42 3684
6880.21 3882
6880.99 3961
6881.77 3880
6882.55 3962
6883.34 4059
6884.12 4094
6884.90 4098
6885.69 4360
6886.47 4682
6887.25 5291
6888.03 6134
6888.82 6584
6889.60 7304
6890.38 7860
6891.17 8012
6891.95 7355
6892.73 6890
6893.52 6031
6894.30 5703
6895.08 5043
6895.87 4689
6896.65 4563
6897.43 4692
6898.22 4676
6899.00 4646
6899.78 4616
6900.57 4470
6901.35 4500
6902.14 4437
6902.92 4526
6903.70 4550
6904.49 4627
6905.27 4424
6906.06 4323
6906.84 4384
6907.62 4411
6908.41 4297
6909.19 4224
6909.98 4094
6910.76 4083
6911.54 4007
6912.33 3901
6913.11 3782
6913.90 3754
6914.68 3837
6915.47 3964
6916.25 3824
6917.04 3817
6917.82 3967
6918.61 3747
6919.39 3922
6920.18 3848
6920.96 3898
6921.75 3756
6922.53 3787
6923.32 3760
6924.10 3763
6924.89 3848
6925.67 3905
6926.46 3837
6927.24 4142
6928.03 4211
6928.81 4194
6929.60 4244
6930.38 4332
6931.17 4228
6931.95 4325
6932.74 4237
6933.52 4139
6934.31 4330
6935.10 4569
6935.88 4332
6936.67 4530
6937.45 4432
6938.24 4480
6939.02 4783
6939.81 4896
6940.60 5100
6941.38 5199
6942.17 5499
6942.95 6033
6943.74 6330
6944.53 6409
6945.31 6527
6946.10 6702
6946.89 6871
6947.67 6761
6948.46 6805
6949.25 7040
6950.03 7151
6950.82 7047
6951.61 6890
6952.39 6762
6953.18 6427
6953.97 6186
6954.75 5908
6955.54 5615
6956.33 5731
6957.11 5850
6957.90 5950
6958.69 5991
6959.47 5907
6960.26 5906
6961.05 6027
6961.84 6070
6962.62 5906
6963.41 6194
6964.20 6093
6964.98 6136
6965.77 6406
6966.56 6659
6967.35 6873
6968.13 7267
6968.92 7710
6969.71 7922
6970.50 8192
6971.28 8486
6972.07 8913
6972.86 9121
6973.65 8722
6974.44 8864
6975.22 8559
6976.01 8510
6976.80 8570
6977.59 8442
6978.38 8505
6979.16 8496
6979.95 8587
6980.74 9087
6981.53 9910
6982.32 11012
6983.11 13797
6983.89 16192
6984.68 20470
6985.47 25171
6986.26 28856
6987.05 31123
6987.84 32053
6988.63 32073
6989.41 30762
6990.20 28777
6990.99 26486
6991.78 23279
6992.57 19721
6993.36 16379
6994.15 13467
6994.94 11549
6995.73 10017
6996.52 8932
6997.30 7901
6998.09 7367
6998.88 6928
6999.67 6791
7000.46 6873
7001.25 7182
7002.04 7131
7002.83 7243
7003.62 7296
7004.41 6996
7005.20 6701
7005.99 6467
7006.78 6011
7007.57 5538
7008.36 5221
7009.15 4670
7009.94 4347
7010.73 4469
7011.52 4325
7012.31 4617
7013.10 4717
7013.89 5280
7014.68 5734
7015.47 5698
7016.26 5741
7017.05 5771
7017.84 5435
7018.63 5134
7019.42 4952
7020.21 4695
7021.00 4614
7021.79 4870
7022.58 5212
7023.37 5224
7024.16 5510
7024.95 5659
7025.75 5836
7026.54 5841
7027.33 5638
7028.12 5344
7028.91 5317
7029.70 5199
7030.49 4749
7031.28 4721
7032.07 4814
7032.86 4497
7033.66 4394
7034.45 4506
7035.24 4465
7036.03 4406
7036.82 4430
7037.61 4486
7038.40 4481
7039.20 4275
7039.99 4344
7040.78 4347
7041.57 4644
7042.36 4982
7043.15 4893
7043.95 4911
7044.74 4956
7045.53 5053
7046.32 4990
7047.11 5149
7047.91 5250
7048.70 5687
7049.49 5861
7050.28 6252
7051.07 6522
7051.87 6715
7052.66 6928
7053.45 6714
7054.24 6554
7055.04 5953
7055.83 5603
7056.62 5284
7057.41 4980
7058.21 5000
7059.00 4688
7059.79 4678
7060.58 4790
7061.38 4888
7062.17 4730
7062.96 4559
7063.76 4612
7064.55 4699
7065.34 4639
7066.14 4618
7066.93 4482
7067.72 4426
7068.51 4259
7069.31 4193
7070.10 3924
7070.89 3959
7071.69 3773
7072.48 3865
7073.28 3751
7074.07 3763
7074.86 3703
7075.66 3545
7076.45 3433
7077.24 3388
7078.04 3331
7078.83 3205
7079.62 3386
7080.42 3506
7081.21 3484
7082.01 3304
7082.80 3397
7083.59 3473
7084.39 3248
7085.18 3113
7085.98 3163
7086.77 3189
7087.57 3125
7088.36 3096
7089.15 3068
7089.95 3099
7090.74 3000
7091.54 2920
7092.33 3062
7093.13 2896
7093.92 2886
7094.72 3141
7095.51 3218
7096.31 3051
7097.10 3013
7097.89 2956
7098.69 2934
7099.48 2942
7100.28 2917
7101.07 2978
7101.87 2873
7102.66 2864
7103.46 2797
7104.26 2703
7105.05 2653
7105.85 2670
7106.64 2622
7107.44 2647
7108.23 2650
7109.03 2644
7109.82 2470
7110.62 2446
7111.41 2569
7112.21 2585
7113.01 2501
7113.80 2538
7114.60 2527
7115.39 2654
7116.19 2735
7116.98 2723
7117.78 2612
7118.58 2544
7119.37 2551
7120.17 2714
7120.97 2772
7121.76 2615
7122.56 2484
7123.35 2463
7124.15 2610
7124.95 2539
7125.74 2517
7126.54 2643
7127.34 2614
7128.13 2486
7128.93 2455
7129.73 2589
7130.52 2528
7131.32 2589
7132.12 2624
7132.91 2644
7133.71 2605
7134.51 2545
7135.30 2394
7136.10 2499
7136.90 2480
7137.69 2380
7138.49 2348
7139.29 2315
7140.09 2344
7140.88 2295
7141.68 2287
7142.48 2296
7143.28 2308
7144.07 2213
7144.87 2236
7145.67 2230
7146.47 2142
7147.26 2276
7148.06 2213
7148.86 2181
7149.66 2072
7150.45 1961
7151.25 2084
7152.05 2168
7152.85 2111
7153.65 1919
7154.44 2045
7155.24 2113
7156.04 2101
7156.84 2156
7157.64 2161
7158.43 2163
7159.23 2251
7160.03 2257
7160.83 2350
7161.63 2203
7162.43 2086
7163.22 1981
7164.02 1998
7164.82 2010
7165.62 1944
7166.42 1921
7167.22 1970
7168.02 1941
7168.82 1841
7169.61 1946
7170.41 1928
7171.21 2078
7172.01 2059
7172.81 1980
7173.61 1906
7174.41 1953
7175.21 1957
7176.01 1940
7176.81 1807
7177.61 1869
7178.41 1819
7179.20 1868
7180.00 1863
7180.80 1804
7181.60 1933
7182.40 2045
7183.20 1924
7184.00 1891
7184.80 1950
7185.60 1882
7186.40 1779
7187.20 1866
7188.00 1845
7188.80 1895
7189.60 1857
7190.40 1700
7191.20 1802
7192.00 1729
7192.80 1856
7193.60 1883
7194.40 1799
7195.20 1734
7196.00 1791
7196.80 1826
7197.60 2021
7198.40 1812
7199.20 1751
7200.00 1875
7200.81 1761
7201.61 1753
7202.41 1837
7203.21 1805
7204.01 1714
7204.81 1704
7205.61 1763
7206.41 1773
7207.21 1754
7208.01 1687
7208.81 1851
7209.61 1790
7210.42 1798
7211.22 1859
7212.02 1911
7212.82 1867
7213.62 1814
7214.42 1812
7215.22 1747
7216.03 1728
7216.83 1709
7217.63 1820
7218.43 1875
7219.23 1865
7220.03 1880
7220.83 1801
7221.64 1748
7222.44 1734
7223.24 1812
7224.04 1856
7224.84 1828
7225.65 1777
7226.45 1746
7227.25 1756
7228.05 1816
7228.85 1810
7229.66 1770
7230.46 1727
7231.26 1756
7232.06 1776
7232.87 1770
7233.67 1741
7234.47 1628
7235.27 1645
7236.08 1722
7236.88 1606
7237.68 1638
7238.48 1621
7239.29 1729
7240.09 1622
7240.89 1636
7241.70 1717
7242.50 1673
7243.30 1708
7244.10 1772
7244.91 1835
7245.71 1811
7246.51 1790
7247.32 1789
7248.12 1691
7248.92 1900
7249.73 1786
7250.53 1691
7251.33 1653
7252.14 1756
7252.94 1670
7253.74 1714
7254.55 1765
7255.35 1816
7256.15 1722
7256.96 1788
7257.76 1862
7258.57 1889
7259.37 1833
7260.17 1695
7260.98 1899
7261.78 2193
7262.59 2061
7263.39 1988
7264.19 2011
7265.00 2090
7265.80 2000
7266.61 1937
7267.41 1859
7268.22 1821
7269.02 1851
7269.82 1875
7270.63 1873
7271.43 1787
7272.24 1768
7273.04 1839
7273.85 1934
7274.65 1859
7275.46 1821
7276.26 1920
7277.07 1872
7277.87 1887
7278.68 1952
7279.48 2035
7280.29 1984
7281.09 2036
7281.90 1996
7282.70 2157
7283.51 2475
7284.31 2780
7285.12 3052
7285.92 3287
7286.73 3357
7287.53 3260
7288.34 3174
7289.14 2946
7289.95 2756
7290.76 2512
7291.56 2317
7292.37 2332
7293.17 2259
7293.98 2098
7294.78 2105
7295.59 2109
7296.40 1984
7297.20 2025
7298.01 2035
7298.81 2062
7299.62 2104
7300.43 1993
7301.23 1980
7302.04 1941
7302.84 1934
7303.65 1887
7304.46 1932
7305.26 1990
7306.07 1912
7306.88 2046
7307.68 1895
7308.49 2001
7309.30 2055
7310.10 2062
7310.91 2185
7311.72 2244
7312.52 2359
7313.33 2236
7314.14 2223
7314.94 2357
7315.75 2298
7316.56 2237
7317.37 2510
7318.17 2924
7318.98 3585
7319.79 3501
7320.59 3793
7321.40 3814
7322.21 3646
7323.02 3571
7323.82 3300
7324.63 3046
7325.44 2676
7326.25 2525
7327.05 2386
7327.86 2406
7328.67 2469
7329.48 2234
7330.28 2250
7331.09 2273
7331.90 2333
7332.71 2318
7333.52 2178
7334.32 2115
7335.13 2166
7335.94 2200
7336.75 2203
7337.56 2201
7338.36 2149
7339.17 2076
7339.98 2073
7340.79 1994
7341.60 2031
7342.41 1908
7343.22 1957
7344.02 1890
7344.83 1961
7345.64 1927
7346.45 1907
7347.26 1912
7348.07 1912
7348.88 1938
7349.68 1884
7350.49 1880
7351.30 1840
7352.11 1792
7352.92 1736
7353.73 1795
7354.54 1727
7355.35 1776
7356.16 1836
7356.97 1880
7357.78 1771
7358.59 1886
7359.39 1912
7360.20 1765
7361.01 1773
7361.82 1774
7362.63 1717
7363.44 1754
7364.25 1670
7365.06 1792
7365.87 1810
7366.68 1778
7367.49 1785
7368.30 1695
7369.11 1712
7369.92 1785
7370.73 1790
7371.54 1819
7372.35 1795
7373.16 1672
7373.97 1697
7374.78 1699
7375.59 1562
7376.40 1620
7377.21 1634
7378.02 1782
7378.83 1739
7379.64 1613
7380.45 1709
7381.26 1711
7382.08 1682
7382.89 1726
7383.70 1689
7384.51 1676
7385.32 1677
7386.13 1664
7386.94 1680
7387.75 1783
7388.56 1699
7389.37 1648
7390.18 1755
7391.00 1735
7391.81 1647
7392.62 1679
7393.43 1625
7394.24 1562
7395.05 1636
7395.86 1678
7396.67 1654
7397.49 1589
7398.30 1650
7399.11 1716
7399.92 1611
7400.73 1615
7401.54 1509
7402.36 1535
7403.17 1620
7403.98 1613
7404.79 1620
7405.60 1641
7406.42 1674
7407.23 1612
7408.04 1506
7408.85 1485
7409.66 1525
7410.48 1442
7411.29 1594
7412.10 1543
7412.91 1556
7413.73 1599
7414.54 1627
7415.35 1499
7416.16 1645
7416.98 1576
7417.79 1607
7418.60 1559
7419.41 1542
7420.23 1505
7421.04 1463
7421.85 1438
7422.66 1478
7423.48 1495
7424.29 1510
7425.10 1544
7425.92 1528
7426.73 1577
7427.54 1521
7428.36 1567
7429.17 1617
7429.98 1697
7430.80 1677
7431.61 1661
7432.42 1710
7433.24 1699
7434.05 1683
7434.86 1626
7435.68 1775
7436.49 1582
7437.30 1670
7438.12 1571
7438.93 1646
7439.74 1660
7440.56 1704
7441.37 1656
7442.19 1681
7443.00 1693
7443.81 1696
7444.63 1588
7445.44 1550
7446.26 1522
7447.07 1536
7447.89 1546
7448.70 1513
7449.51 1613
7450.33 1630
7451.14 1481
7451.96 1549
7452.77 1586
7453.59 1596
7454.40 1591
7455.22 1580
7456.03 1589
7456.85 1466
7457.66 1450
7458.47 1542
7459.29 1528
7460.10 1577
7460.92 1527
7461.73 1570
7462.55 1561
7463.36 1589
7464.18 1732
7464.99 1715
7465.81 1605
7466.63 1617
7467.44 1655
7468.26 1648
7469.07 1579
7469.89 1504
7470.70 1693
7471.52 1606
7472.33 1635
7473.15 1817
7473.96 1734
7474.78 1545
7475.60 1636
7476.41 1608
7477.23 1587
7478.04 1519
7478.86 1544
7479.68 1624
7480.49 1582
7481.31 1511
7482.12 1457
7482.94 1520
7483.76 1477
7484.57 1632
7485.39 1617
7486.21 1575
7487.02 1515
7487.84 1525
7488.65 1510
7489.47 1466
7490.29 1445
7491.10 1493
7491.92 1563
7492.74 1545
7493.55 1508
7494.37 1492
7495.19 1439
7496.01 1459
7496.82 1507
7497.64 1571
7498.46 1426
7499.27 1486
7500.09 1509
7500.91 1474
7501.72 1590
7502.54 1510
7503.36 1471
7504.18 1434
7504.99 1477
7505.81 1428
7506.63 1415
7507.45 1399
7508.26 1370
7509.08 1475
7509.90 1475
7510.72 1403
7511.53 1458
7512.35 1474
7513.17 1443
7513.99 1446
7514.81 1358
7515.62 1428
7516.44 1515
7517.26 1445
7518.08 1385
7518.90 1455
7519.71 1452
7520.53 1347
7521.35 1524
7522.17 1519
7522.99 1460
7523.81 1467
7524.62 1378
7525.44 1437
7526.26 1382
7527.08 1405
7527.90 1566
7528.72 1369
7529.54 1391
7530.35 1437
7531.17 1527
7531.99 1619
7532.81 1541
7533.63 1413
7534.45 1455
7535.27 1464
7536.09 1370
7536.91 1517
7537.73 1520
7538.54 1485
7539.36 1408
7540.18 1484
7541.00 1392
7541.82 1454
7542.64 1362
7543.46 1375
7544.28 1493
7545.10 1470
7545.92 1437
7546.74 1454
7547.56 1404
7548.38 1464
7549.20 1531
7550.02 1470
7550.84 1445
7551.66 1361
7552.48 1263
7553.30 1316
7554.12 1372
7554.94 1321
7555.76 1421
7556.58 1484
7557.40 1457
7558.22 1482
7559.04 1440
7559.86 1431
7560.68 1516
7561.50 1407
7562.32 1461
7563.14 1493
7563.96 1365
7564.78 1443
7565.60 1548
7566.42 1491
7567.24 1516
7568.07 1427
7568.89 1450
7569.71 1466
7570.53 1342
7571.35 1357
7572.17 1407
7572.99 1358
7573.81 1347
7574.63 1425
7575.45 1343
7576.28 1456
7577.10 1519
7577.92 1396
7578.74 1390
7579.56 1456
7580.38 1374
7581.20 1470
7582.03 1450
7582.85 1398
7583.67 1429
7584.49 1480
7585.31 1597
7586.13 1529
7586.96 1495
7587.78 1584
7588.60 1515
7589.42 1592
7590.24 1621
7591.07 1632
7591.89 1661
7592.71 1632
7593.53 1615
7594.35 1584
7595.18 1575
7596.00 1635
7596.82 1582
7597.64 1617
7598.47 1584
7599.29 1676
7600.11 1784
7600.93 1742
7601.76 1719
7602.58 1699
7603.40 1907
7604.22 1915
7605.05 1957
7605.87 1995
7606.69 1980
7607.52 1926
7608.34 2004
7609.16 1934
7609.99 1809
7610.81 1709
7611.63 1817
7612.45 1753
7613.28 1734
7614.10 1814
7614.92 1791
7615.75 1859
7616.57 1973
7617.40 2109
7618.22 2225
7619.04 2322
7619.87 2320
7620.69 2297
7621.51 2394
7622.34 2100
7623.16 2174
7623.98 2155
7624.81 2030
7625.63 2049
7626.46 1990
7627.28 1838
7628.10 1845
7628.93 1792
7629.75 1782
7630.58 1908
7631.40 1883
7632.23 2043
7633.05 2054
7633.87 1990
7634.70 1896
7635.52 1948
7636.35 1995
7637.17 2035
7638.00 1920
7638.82 1851
7639.65 1641
7640.47 1722
7641.30 1782
7642.12 1659
7642.95 1579
7643.77 1498
7644.59 1481
7645.42 1578
7646.24 1620
7647.07 1653
7647.90 1537
7648.72 1545
7649.55 1646
7650.37 1642
7651.20 1706
7652.02 1661
7652.85 1570
7653.67 1588
7654.50 1651
7655.32 1580
7656.15 1591
7656.97 1559
7657.80 1668
7658.63 1612
7659.45 1508
7660.28 1458
7661.10 1495
7661.93 1532
7662.76 1444
7663.58 1470
7664.41 1540
7665.23 1499
7666.06 1434
7666.89 1455
7667.71 1448
7668.54 1425
7669.36 1380
7670.19 1406
7671.02 1454
7671.84 1530
7672.67 1496
7673.50 1490
7674.32 1403
7675.15 1347
7675.98 1346
7676.80 1307
7677.63 1413
7678.46 1490
7679.28 1313
7680.11 1326
7680.94 1418
7681.76 1358
7682.59 1472
7683.42 1417
7684.25 1275
7685.07 1435
7685.90 1481
7686.73 1524
7687.55 1564
7688.38 1523
7689.21 1510
7690.04 1484
7690.86 1302
7691.69 1423
7692.52 1473
7693.35 1381
7694.17 1411
7695.00 1392
7695.83 1375
7696.66 1411
7697.48 1561
7698.31 1607
7699.14 1524
7699.97 1436
7700.80 1545
7701.62 1558
7702.45 1500
7703.28 1389
7704.11 1569
7704.94 1444
7705.77 1410
7706.59 1450
7707.42 1479
7708.25 1473
7709.08 1420
7709.91 1510
7710.74 1462
7711.56 1354
7712.39 1333
7713.22 1420
7714.05 1342
7714.88 1384
7715.71 1340
7716.54 1352
7717.37 1419
7718.19 1352
7719.02 1365
7719.85 1391
7720.68 1263
7721.51 1293
7722.34 1402
7723.17 1415
7724.00 1373
7724.83 1371
7725.66 1351
7726.49 1297
7727.32 1275
7728.14 1367
7728.97 1380
7729.80 1286
7730.63 1390
7731.46 1341
7732.29 1320
7733.12 1251
7733.95 1347
7734.78 1338
7735.61 1365
7736.44 1322
7737.27 1268
7738.10 1388
7738.93 1463
7739.76 1381
7740.59 1387
7741.42 1456
7742.25 1341
7743.08 1383
7743.91 1361
7744.74 1380
7745.57 1298
7746.40 1355
7747.23 1616
7748.06 1524
7748.90 1492
7749.73 1611
7750.56 1659
7751.39 1698
7752.22 1533
7753.05 1491
7753.88 1529
7754.71 1379
7755.54 1373
7756.37 1399
7757.20 1371
7758.03 1374
7758.87 1398
7759.70 1369
7760.53 1345
7761.36 1365
7762.19 1288
7763.02 1371
7763.85 1390
7764.68 1408
7765.52 1440
7766.35 1514
7767.18 1518
7768.01 1514
7768.84 1525
7769.67 1494
7770.51 1499
7771.34 1566
7772.17 1526
7773.00 1468
7773.83 1474
7774.67 1449
7775.50 1448
7776.33 1424
7777.16 1385
7777.99 1459
7778.83 1363
7779.66 1435
7780.49 1480
7781.32 1482
7782.15 1424
7782.99 1392
7783.82 1465
7784.65 1502
7785.48 1478
7786.32 1412
7787.15 1524
7787.98 1521
7788.82 1374
7789.65 1410
7790.48 1465
7791.31 1444
7792.15 1440
7792.98 1488
7793.81 1501
7794.65 1593
7795.48 1587
7796.31 1436
7797.14 1465
7797.98 1547
7798.81 1567
7799.64 1666
7800.48 1728
7801.31 1633
7802.14 1654
7802.98 1609
7803.81 1608
7804.65 1666
7805.48 1726
7806.31 1760
7807.15 1786
7807.98 1739
7808.81 1787
7809.65 1845
7810.48 1904
7811.32 1858
7812.15 1788
7812.98 1965
7813.82 2029
7814.65 1897
7815.49 2073
7816.32 2238
7817.15 2290
7817.99 2343
7818.82 2442
7819.66 2409
7820.49 2472
7821.33 2193
7822.16 2137
7822.99 2225
7823.83 2134
7824.66 2218
7825.50 2092
7826.33 2304
7827.17 2412
7828.00 2614
7828.84 2661
7829.67 2635
7830.51 2601
7831.34 2470
7832.18 2418
7833.01 2441
7833.85 2401
7834.68 2391
7835.52 2443
7836.35 2499
7837.19 2459
7838.02 2264
7838.86 2225
7839.69 2094
7840.53 2230
7841.37 2274
7842.20 2102
7843.04 2043
7843.87 2039
7844.71 1951
7845.54 2074
7846.38 2138
7847.22 2002
7848.05 1981
7848.89 2082
7849.72 1995
7850.56 1938
7851.40 1832
7852.23 1921
7853.07 1935
7853.90 1987
7854.74 2000
7855.58 1931
7856.41 1899
7857.25 1997
7858.09 2164
7858.92 2113
7859.76 2069
7860.60 2167
7861.43 2432
7862.27 2420
7863.11 2245
7863.94 2076
7864.78 2037
7865.62 2088
7866.45 1988
7867.29 1931
7868.13 1956
7868.96 2009
7869.80 2038
7870.64 2080
7871.47 2105
7872.31 2120
7873.15 2190
7873.99 2100
7874.82 2194
7875.66 2259
7876.50 2362
7877.34 2471
7878.17 2632
7879.01 2743
7879.85 2990
7880.69 2963
7881.52 3148
7882.36 3128
7883.20 2936
7884.04 2802
7884.87 3053
7885.71 2842
7886.55 2625
7887.39 2522
7888.23 2289
7889.06 2334
7889.90 2438
7890.74 2310
7891.58 2480
7892.42 2399
7893.26 2460
7894.09 2299
7894.93 2182
7895.77 2218
7896.61 2262
7897.45 2012
7898.29 1970
7899.12 2017
7899.96 1915
7900.80 1893
7901.64 1815
7902.48 1875
7903.32 1902
7904.16 1856
7905.00 1811
7905.83 1815
7906.67 1800
7907.51 1769
7908.35 1805
7909.19 1760
7910.03 1699
7910.87 1688
7911.71 1665
7912.55 1619
7913.39 1710
7914.23 1775
7915.07 1790
7915.91 1828
7916.75 1835
7917.58 1940
7918.42 1837
7919.26 1945
7920.10 1884
7920.94 1879
7921.78 1828
7922.62 1850
7923.46 1700
7924.30 1595
7925.14 1697
7925.98 1623
7926.82 1639
7927.66 1656
7928.50 1613
7929.34 1689
7930.18 1545
7931.02 1498
7931.86 1571
7932.70 1615
7933.55 1668
7934.39 1601
7935.23 1580
7936.07 1578
7936.91 1598
7937.75 1657
7938.59 1622
7939.43 1521
7940.27 1579
7941.11 1564
7941.95 1559
7942.79 1552
7943.63 1588
7944.47 1605
7945.32 1668
7946.16 1632
7947.00 1569
7947.84 1664
7948.68 1694
7949.52 1656
7950.36 1654
7951.20 1686
7952.05 1631
7952.89 1751
7953.73 1963
7954.57 1898
7955.41 1919
7956.25 1942
7957.10 1936
7957.94 2007
7958.78 1891
7959.62 1811
7960.46 1844
7961.30 1787
7962.15 1879
7962.99 1828
7963.83 1775
7964.67 1706
7965.51 1662
7966.36 1842
7967.20 1844
7968.04 1998
7968.88 2036
7969.73 1952
7970.57 2098
7971.41 2083
7972.25 1856
7973.10 1876
7973.94 1867
7974.78 1782
7975.62 1651
7976.47 1614
7977.31 1637
7978.15 1542
7978.99 1561
7979.84 1582
7980.68 1432
7981.52 1446
7982.37 1541
7983.21 1533
7984.05 1683
7984.90 1555
7985.74 1540
7986.58 1547
7987.43 1509
7988.27 1335
7989.11 1468
7989.96 1329
7990.80 1469
7991.64 1530
7992.49 1369
7993.33 1372
7994.17 1340
7995.02 1327
7995.86 1305
7996.70 1322
7997.55 1365
7998.39 1397
7999.24 1356
8000.08 1319
8000.92 1343
8001.77 1448
8002.61 1314
8003.46 1287
8004.30 1438
8005.14 1311
8005.99 1314
8006.83 1314
8007.68 1324
8008.52 1293
8009.37 1301
8010.21 1149
8011.06 1387
8011.90 1385
8012.74 1400
8013.59 1394
8014.43 1401
8015.28 1325
8016.12 1193
8016.97 1225
8017.81 1416
8018.66 1349
8019.50 1315
8020.35 1235
8021.19 1248
8022.04 1302
8022.88 1297
8023.73 1140
8024.57 1154
8025.42 1334
8026.26 1273
8027.11 1298
8027.96 1290
8028.80 1264
8029.65 1206
8030.49 1300
8031.34 1356
8032.18 1280
8033.03 1269
8033.87 1242
8034.72 1176
8035.57 1249
8036.41 1300
8037.26 1319
8038.10 1273
8038.95 1225
8039.80 1230
8040.64 1277
8041.49 1195
8042.33 1290
8043.18 1229
8044.03 1236
8044.87 1257
8045.72 1284
8046.57 1290
8047.41 1242
8048.26 1182
8049.11 1247
8049.95 1201
8050.80 1210
8051.64 1209
8052.49 1282
8053.34 1152
8054.19 1157
8055.03 1154
8055.88 1133
8056.73 1113
8057.57 1159
8058.42 1162
8059.27 1108
8060.11 1208
8060.96 1130
8061.81 1245
8062.66 1154
8063.50 1201
8064.35 1182
8065.20 1179
8066.05 1116
8066.89 1144
8067.74 1142
8068.59 1110
8069.44 1081
8070.28 1135
8071.13 1169
8071.98 1091
8072.83 1054
8073.67 1132
8074.52 1116
8075.37 1051
8076.22 1103
8077.07 1047
8077.91 1226
8078.76 1181
8079.61 1326
8080.46 1276
8081.31 1075
8082.15 1162
8083.00 1174
8083.85 1203
8084.70 1148
8085.55 1099
8086.40 1099
8087.25 1142
8088.09 1108
8088.94 1205
8089.79 1228
8090.64 1106
8091.49 1107
8092.34 1112
8093.19 1138
8094.04 1175
8094.88 1218
8095.73 1118
8096.58 1124
8097.43 1157
8098.28 1199
8099.13 1120
8099.98 1118
8100.83 1203
8101.68 1192
8102.53 1139
8103.38 1137
8104.23 1204
8105.07 1124
8105.92 1171
8106.77 1144
8107.62 1165
8108.47 1172
8109.32 1228
8110.17 1189
8111.02 1072
8111.87 1056
8112.72 1050
8113.57 1101
8114.42 1194
8115.27 1093
8116.12 1136
8116.97 1223
8117.82 1211
8118.67 1220
8119.52 1224
8120.37 1298
8121.22 1233
8122.07 1153
8122.92 1202
8123.77 1177
8124.63 1186
8125.48 1227
8126.33 1200
8127.18 1195
8128.03 1178
8128.88 1239
8129.73 1274
8130.58 1241
8131.43 1122
8132.28 1136
8133.13 1191
8133.98 1350
8134.83 1251
8135.69 1220
8136.54 1358
8137.39 1356
8138.24 1233
8139.09 1211
8139.94 1156
8140.79 1211
8141.64 1325
8142.50 1218
8143.35 1378
8144.20 1367
8145.05 1320
8145.90 1184
8146.75 1248
8147.61 1377
8148.46 1230
8149.31 1364
8150.16 1349
8151.01 1343
8151.86 1305
8152.72 1455
8153.57 1487
8154.42 1493
8155.27 1523
8156.13 1645
8156.98 1691
8157.83 1847
8158.68 1759
8159.53 1621
8160.39 1581
8161.24 1427
8162.09 1433
8162.94 1434
8163.80 1466
8164.65 1383
8165.50 1430
8166.35 1432
8167.21 1409
8168.06 1352
8168.91 1347
8169.77 1317
8170.62 1359
8171.47 1319
8172.32 1440
8173.18 1272
8174.03 1334
8174.88 1286
8175.74 1302
8176.59 1253
8177.44 1218
8178.30 1234
8179.15 1304
8180.00 1302
8180.86 1177
8181.71 1168
8182.56 1121
8183.42 1211
8184.27 1217
8185.12 1192
8185.98 1248
8186.83 1185
8187.69 1160
8188.54 1171
8189.39 1129
8190.25 1171
8191.10 1094
8191.96 1081
8192.81 1215
8193.66 1163
8194.52 1180
8195.37 1192
8196.23 1278
8197.08 1155
8197.94 1121
8198.79 1160
8199.64 1209
8200.50 1134
8201.35 1084
8202.21 1234
8203.06 1216
8203.92 1106
8204.77 1068
8205.63 1052
8206.48 1082
8207.34 1083
8208.19 1057
8209.05 1004
8209.90 1181
8210.76 1202
8211.61 1183
8212.47 1152
8213.32 1226
8214.18 1210
8215.03 1190
8215.89 1252
8216.74 1289
8217.60 1167
8218.45 1149
8219.31 1141
8220.16 1201
8221.02 1198
8221.87 1291
8222.73 1180
8223.59 1183
8224.44 1161
8225.30 1327
8226.15 1273
8227.01 1227
8227.87 1201
8228.72 1258
8229.58 1244
8230.43 1297
8231.29 1164
8232.15 1053
8233.00 1149
8233.86 1056
8234.71 1104
8235.57 1221
8236.43 1175
8237.28 1131
8238.14 1105
8239.00 1046
8239.85 1027
8240.71 1119
8241.57 1170
8242.42 1170
8243.28 1112
8244.14 1114
8244.99 1104
8245.85 1072
8246.71 1116
8247.56 1100
8248.42 1110
8249.28 1154
8250.13 1040
8250.99 1200
8251.85 1150
8252.71 1131
8253.56 1189
8254.42 1232
8255.28 1085
8256.13 1185
8256.99 1156
8257.85 1118
8258.71 1083
8259.56 1104
8260.42 1171
8261.28 1098
8262.14 1205
8263.00 1203
8263.85 1174
8264.71 1081
8265.57 1225
8266.43 1204
8267.28 1104
8268.14 1189
8269.00 1216
8269.86 1293
8270.72 1253
8271.58 1233
8272.43 1294
8273.29 1388
8274.15 1234
8275.01 1320
8275.87 1300
8276.73 1243
8277.58 1239
8278.44 1215
8279.30 1142
8280.16 1205
8281.02 1160
8281.88 1173
8282.74 1187
8283.59 1172
8284.45 1259
8285.31 1251
8286.17 1266
8287.03 1280
8287.89 1327
8288.75 1280
8289.61 1270
8290.47 1341
8291.33 1415
8292.18 1431
8293.04 1517
8293.90 1559
8294.76 1550
8295.62 1668
8296.48 1652
8297.34 1563
8298.20 1532
8299.06 1359
8299.92 1372
8300.78 1373
8301.64 1338
8302.50 1398
8303.36 1367
8304.22 1318
8305.08 1335
8305.94 1319
8306.80 1281
8307.66 1290
8308.52 1241
8309.38 1328
8310.24 1314
8311.10 1307
8311.96 1335
8312.82 1276
8313.68 1259
8314.54 1333
8315.40 1295
8316.26 1293
8317.12 1311
8317.98 1278
8318.84 1167
8319.70 1254
8320.56 1220
8321.43 1168
8322.29 1264
8323.15 1245
8324.01 1179
8324.87 1138
8325.73 1056
8326.59 1138
8327.45 1230
8328.31 1168
8329.17 1179
8330.04 1215
8330.90 1142
8331.76 1173
8332.62 1149
8333.48 1225
8334.34 1157
8335.20 1211
8336.07 1172
8336.93 1119
8337.79 1225
8338.65 1168
8339.51 1181
8340.37 1158
8341.24 1131
8342.10 1163
8342.96 1148
8343.82 1249
8344.68 1237
8345.54 1175
8346.41 1311
8347.27 1332
8348.13 1282
8348.99 1215
8349.86 1172
8350.72 1209
8351.58 1248
8352.44 1253
8353.31 1190
8354.17 1175
8355.03 1248
8355.89 1272
8356.76 1226
8357.62 1110
8358.48 1205
8359.34 1143
8360.21 1229
8361.07 1227
8361.93 1221
8362.79 1208
8363.66 1254
8364.52 1209
8365.38 1153
8366.25 1218
8367.11 1185
8367.97 1259
8368.84 1071
8369.70 1096
8370.56 1199
8371.43 1142
8372.29 1192
8373.15 1154
8374.02 1226
8374.88 1248
8375.74 1316
8376.61 1270
8377.47 1253
8378.33 1277
8379.20 1239
8380.06 1309
8380.93 1358
8381.79 1305
8382.65 1112
8383.52 1230
8384.38 1217
8385.25 1285
8386.11 1247
8386.97 1266
8387.84 1265
8388.70 1283
8389.57 1282
8390.43 1147
8391.30 1230
8392.16 1283
8393.02 1302
8393.89 1251
8394.75 1286
8395.62 1250
8396.48 1227
8397.35 1153
8398.21 1295
8399.08 1233
8399.94 1169
8400.81 1282
8401.67 1225
8402.54 1176
8403.40 1184
8404.27 1264
8405.13 1213
8406.00 1206
8406.86 1173
8407.73 1252
8408.59 1225
8409.46 1274
8410.32 1263
8411.19 1332
8412.05 1242
8412.92 1354
8413.78 1298
8414.65 1376
8415.52 1368
8416.38 1312
8417.25 1387
8418.11 1466
8418.98 1367
8419.84 1423
8420.71 1461
8421.58 1407
8422.44 1370
8423.31 1400
8424.17 1566
8425.04 1461
8425.91 1373
8426.77 1390
8427.64 1543
8428.51 1622
8429.37 1511
8430.24 1592
8431.10 1653
8431.97 1643
8432.84 1562
8433.70 1549
8434.57 1505
8435.44 1537
8436.30 1620
8437.17 1653
8438.04 1661
8438.90 1706
8439.77 1684
8440.64 1685
8441.51 1743
8442.37 1901
8443.24 1998
8444.11 2073
8444.97 2165
8445.84 2188
8446.71 2154
8447.58 2179
8448.44 2095
8449.31 2329
8450.18 2344
8451.04 2059
8451.91 2086
8452.78 2216
8453.65 2154
8454.51 2123
8455.38 2158
8456.25 2311
8457.12 2307
8457.99 2216
8458.85 2272
8459.72 2224
8460.59 2325
8461.46 2217
8462.33 2198
8463.19 2256
8464.06 2320
8464.93 2172
8465.80 2137
8466.67 2244
8467.53 2412
8468.40 2931
8469.27 3467
8470.14 4089
8471.01 4648
8471.88 5038
8472.75 5215
8473.61 5135
8474.48 4651
8475.35 4120
8476.22 3645
8477.09 3149
8477.96 2722
8478.83 2417
8479.70 2177
8480.56 2092
8481.43 2003
8482.30 1899
8483.17 1877
8484.04 1689
8484.91 1695
8485.78 1686
8486.65 1736
8487.52 1608
8488.39 1521
8489.26 1609
8490.13 1610
8491.00 1632
8491.87 1579
8492.73 1558
8493.60 1591
8494.47 1611
8495.34 1639
8496.21 1627
8497.08 1543
8497.95 1542
8498.82 1550
8499.69 1568
8500.56 1645
8501.43 1598
8502.30 1537
8503.17 1515
8504.04 1578
8504.91 1595
8505.78 1639
8506.65 1674
8507.52 1678
8508.39 1649
8509.27 1647
8510.14 1761
8511.01 1809
8511.88 1741
8512.75 1609
8513.62 1740
8514.49 1692
8515.36 1588
8516.23 1615
8517.10 1627
8517.97 1546
8518.84 1519
8519.71 1588
8520.59 1527
8521.46 1493
8522.33 1561
8523.20 1521
8524.07 1584
8524.94 1583
8525.81 1637
8526.68 1573
8527.55 1603
8528.43 1627
8529.30 1609
8530.17 1600
8531.04 1597
8531.91 1637
8532.78 1700
8533.66 1740
8534.53 1752
8535.40 1802
8536.27 1733
8537.14 1800
8538.01 1802
8538.89 1743
8539.76 1784
8540.63 1811
8541.50 1642
8542.38 1712
8543.25 1711
8544.12 1701
8544.99 1743
8545.86 1843
8546.74 1857
8547.61 1860
8548.48 1847
8549.35 1910
8550.23 1940
8551.10 1951
8551.97 2069
8552.84 2136
8553.72 2241
8554.59 2220
8555.46 2340
8556.34 2257
8557.21 2303
8558.08 2104
8558.95 1969
8559.83 1971
8560.70 1918
8561.57 1760
8562.45 1657
8563.32 1644
8564.19 1691
8565.07 1583
8565.94 1466
8566.81 1497
8567.69 1642
8568.56 1484
8569.43 1533
8570.31 1515
8571.18 1516
8572.05 1547
8572.93 1429
8573.80 1423
8574.68 1512
8575.55 1513
8576.42 1519
8577.30 1497
8578.17 1614
8579.05 1465
8579.92 1449
8580.79 1525
8581.67 1592
8582.54 1560
8583.42 1496
8584.29 1457
8585.16 1565
8586.04 1579
8586.91 1437
8587.79 1447
8588.66 1510
8589.54 1540
8590.41 1490
8591.29 1543
8592.16 1558
8593.04 1479
8593.91 1511
8594.78 1534
8595.66 1507
8596.53 1496
8597.41 1523
8598.28 1567
8599.16 1600
8600.03 1621
8600.91 1642
8601.78 1721
8602.66 1667
8603.54 1645
8604.41 1705
8605.29 1740
8606.16 1586
8607.04 1507
8607.91 1492
8608.79 1647
8609.66 1727
8610.54 1610
8611.41 1654
8612.29 1635
8613.17 1746
8614.04 1729
8614.92 1708
8615.79 1713
8616.67 1829
8617.55 1889
8618.42 1790
8619.30 1903
8620.17 1920
8621.05 1820
8621.93 1818
8622.80 1858
8623.68 1742
8624.55 1829
8625.43 1957
8626.31 1883
8627.18 1986
8628.06 1938
8628.94 2121
8629.81 2084
8630.69 2146
8631.57 2189
8632.44 2164
8633.32 2180
8634.20 2221
8635.07 2141
8635.95 2245
8636.83 2244
8637.71 2079
8638.58 2165
8639.46 2140
8640.34 2308
8641.21 2334
8642.09 2318
8642.97 2322
8643.85 2420
8644.72 2454
8645.60 2423
8646.48 2397
8647.35 2489
8648.23 2551
8649.11 2605
8649.99 2717
8650.87 2812
8651.74 2811
8652.62 2830
8653.50 2705
8654.38 2770
8655.25 2750
8656.13 2837
8657.01 2740
8657.89 2843
8658.77 2911
8659.64 2961
8660.52 3034
8661.40 3068
8662.28 3098
8663.16 2912
8664.04 3041
8664.91 2927
8665.79 2942
8666.67 2943
8667.55 3124
8668.43 3252
8669.31 3201
8670.19 3538
8671.06 3598
8671.94 3887
8672.82 4372
8673.70 5124
8674.58 5644
8675.46 5987
8676.34 6075
8677.22 6342
8678.10 6208
8678.97 5899
8679.85 5483
8680.73 5265
8681.61 4631
8682.49 4300
8683.37 4099
8684.25 4012
8685.13 3833
8686.01 3601
8686.89 3705
8687.77 3923
8688.65 4051
8689.53 4454
8690.41 5145
8691.29 6136
8692.17 7129
8693.05 8168
8693.93 9163
8694.81 9863
8695.69 9529
8696.57 8827
8697.45 7836
8698.33 7012
8699.21 6219
8700.09 5420
8700.97 4590
8701.85 4200
8702.73 3643
8703.61 3354
8704.49 3131
8705.37 2850
8706.25 2750
8707.13 2683
8708.01 2582
8708.89 2475
8709.77 2504
8710.65 2439
8711.53 2472
8712.41 2436
8713.29 2362
8714.17 2403
8715.06 2266
8715.94 2245
8716.82 2135
8717.70 2111
8718.58 2046
8719.46 2047
8720.34 2172
8721.22 2140
8722.10 2197
8722.99 2190
8723.87 2143
8724.75 2184
8725.63 2216
8726.51 2161
8727.39 2135
8728.27 2117
8729.16 2214
8730.04 2185
8730.92 2236
8731.80 2253
8732.68 2208
8733.56 2213
8734.45 2209
8735.33 2196
8736.21 2144
8737.09 2111
8737.97 2127
8738.86 2032
8739.74 1999
8740.62 2007
8741.50 1949
8742.39 1972
8743.27 1906
8744.15 1978
8745.03 1995
8745.92 1876
8746.80 1964
8747.68 2001
8748.56 2023
8749.45 2032
8750.33 2079
8751.21 2125
8752.09 2074
8752.98 2112
8753.86 2064
8754.74 2124
8755.63 2032
8756.51 2165
8757.39 2195
8758.27 2220
8759.16 2224
8760.04 2180
8760.92 2102
8761.81 2208
8762.69 2177
8763.57 2178
8764.46 2178
8765.34 2226
8766.22 2135
8767.11 2227
8767.99 2068
8768.88 2193
8769.76 2206
8770.64 2162
8771.53 2212
8772.41 2121
8773.29 2077
8774.18 2009
8775.06 2047
8775.95 1981
8776.83 1958
8777.71 1847
8778.60 1892
8779.48 1924
8780.37 2005
8781.25 1787
8782.14 1855
8783.02 1754
8783.90 1741
8784.79 1712
8785.67 1590
8786.56 1686
8787.44 1727
8788.33 1767
8789.21 1628
8790.10 1626
8790.98 1651
8791.87 1744
8792.75 1723
8793.64 1617
8794.52 1744
8795.41 1715
8796.29 1660
8797.18 1630
8798.06 1598
8798.95 1569
8799.83 1645
8800.72 1554
8801.60 1544
8802.49 1595
8803.37 1601
8804.26 1547
8805.14 1645
8806.03 1597
8806.91 1771
8807.80 1719
8808.69 1704
8809.57 1632
8810.46 1548
8811.34 1481
8812.23 1540
8813.11 1634
8814.00 1526
8814.89 1484
8815.77 1471
8816.66 1555
8817.54 1453
8818.43 1508
8819.32 1525
8820.20 1575
8821.09 1577
8821.98 1631
8822.86 1485
8823.75 1440
8824.64 1471
8825.52 1529
8826.41 1504
8827.29 1464
8828.18 1494
8829.07 1410
8829.95 1333
8830.84 1447
8831.73 1389
8832.62 1373
8833.50 1305
8834.39 1343
8835.28 1387
8836.16 1412
8837.05 1401
8837.94 1304
8838.82 1378
8839.71 1391
8840.60 1357
8841.49 1344
8842.37 1253
8843.26 1240
8844.15 1360
8845.04 1317
8845.92 1390
8846.81 1219
8847.70 1279
8848.59 1303
8849.47 1342
8850.36 1341
8851.25 1259
8852.14 1217
8853.03 1288
8853.91 1246
8854.80 1236
8855.69 1307
8856.58 1327
8857.47 1243
8858.35 1234
8859.24 1180
8860.13 1273
8861.02 1206
8861.91 1168
8862.79 1201
8863.68 1258
8864.57 1314
8865.46 1288
8866.35 1285
8867.24 1246
8868.13 1247
8869.01 1291
8869.90 1196
8870.79 1236
8871.68 1206
8872.57 1135
8873.46 1195
8874.35 1167
8875.24 1110
8876.13 1117
8877.01 1134
8877.90 1207
8878.79 1095
8879.68 1104
8880.57 1055
8881.46 1178
8882.35 1215
8883.24 1155
8884.13 1126
8885.02 1083
8885.91 1196
8886.80 1239
8887.69 1383
8888.58 1246
8889.47 1190
8890.36 1248
8891.25 1152
8892.14 1169
8893.03 1138
8893.92 1186
8894.81 1089
8895.70 1093
8896.59 1156
8897.48 1165
8898.37 1124
8899.26 1158
8900.15 1187
8901.04 1183
8901.93 1103
8902.82 1094
8903.71 1060
8904.60 1112
8905.49 1126
8906.38 1047
8907.27 1102
8908.16 1074
8909.05 1147
8909.94 1098
8910.83 1005
8911.72 1043
8912.61 1095
8913.51 1109
8914.40 1079
8915.29 1065
8916.18 1099
8917.07 1082
8917.96 1119
8918.85 1090
8919.74 1064
8920.63 1111
8921.53 1043
8922.42 1109
8923.31 1079
8924.20 1104
8925.09 1109
8925.98 1048
8926.87 1020
8927.77 1069
8928.66 1105
8929.55 1142
8930.44 1090
8931.33 1071
8932.22 1044
8933.12 1086
8934.01 1036
8934.90 1049
8935.79 988
8936.68 1063
8937.58 1037
8938.47 970
8939.36 1049
8940.25 934
8941.15 1014
8942.04 1074
8942.93 1085
8943.82 1068
8944.72 1066
8945.61 1085
8946.50 1015
8947.39 1001
8948.29 970
8949.18 1010
8950.07 977
8950.96 961
8951.86 1052
8952.75 1014
8953.64 946
8954.54 1057
8955.43 973
8956.32 957
8957.21 1054
8958.11 1060
8959.00 982
8959.89 1019
8960.79 1079
8961.68 1036
8962.57 1023
8963.47 1122
8964.36 1025
8965.25 1024
8966.15 1127
8967.04 1070
8967.94 1163
8968.83 1032
8969.72 1052
8970.62 1111
8971.51 1079
8972.40 1076
8973.30 1044
8974.19 1113
8975.09 1059
8975.98 1079
8976.87 1099
8977.77 1180
8978.66 1053
8979.56 1193
8980.45 1137
8981.35 1243
8982.24 1218
8983.13 1206
8984.03 1159
8984.92 1161
8985.82 1086
8986.71 1091
8987.61 1079
8988.50 1056
8989.40 1099
8990.29 1101
8991.19 1042
8992.08 1046
8992.98 1053
8993.87 1031
8994.77 1111
8995.66 1083
8996.56 1065
8997.45 1097
8998.35 1107
8999.24 1037
9000.14 982
9001.03 1043
9001.93 1087
9002.82 1069
9003.72 973
9004.61 938
9005.51 1047
9006.40 1115
9007.30 1026
9008.19 1017
9009.09 1047
9009.99 997
9010.88 928
9011.78 890
9012.67 962
9013.57 1024
9014.47 991
9015.36 947
9016.26 982
9017.15 997
9018.05 1024
9018.95 1068
9019.84 1019
9020.74 1056
9021.63 930
9022.53 954
9023.43 998
9024.32 974
9025.22 1022
9026.12 874
9027.01 1029
9027.91 1021
9028.81 915
9029.70 979
9030.60 954
9031.50 984
9032.39 994
9033.29 978
9034.19 966
9035.08 957
9035.98 962
9036.88 981
9037.78 1032
9038.67 947
9039.57 992
9040.47 903
9041.37 952
9042.26 1024
9043.16 1078
9044.06 1059
9044.95 998
9045.85 1013
9046.75 945
9047.65 994
9048.54 953
9049.44 1008
9050.34 1136
9051.24 1034
9052.14 970
9053.03 964
9053.93 1030
9054.83 1097
9055.73 1016
9056.63 1015
9057.52 942
9058.42 1005
9059.32 1080
9060.22 974
9061.12 989
9062.02 1116
9062.91 1014
9063.81 1012
9064.71 985
9065.61 991
9066.51 1023
9067.41 995
9068.30 1001
9069.20 1081
9070.10 1047
9071.00 1022
9071.90 1097
9072.80 997
9073.70 1092
9074.60 1080
9075.50 1034
9076.39 1033
9077.29 1044
9078.19 1037
9079.09 1101
9079.99 1140
9080.89 1004
9081.79 990
9082.69 1011
9083.59 1089
9084.49 1153
9085.39 1081
9086.29 1076
9087.19 1092
9088.09 1110
9088.99 1096
9089.88 1047
9090.78 1121
9091.68 1147
9092.58 1160
9093.48 1153
9094.38 1128
9095.28 1152
9096.18 1100
9097.08 1102
9097.98 1027
9098.88 1031
9099.78 1053
9100.68 983
9101.59 942
9102.49 974
9103.39 1075
9104.29 1069
9105.19 1083
9106.09 1021
9106.99 1110
9107.89 1018
9108.79 1039
9109.69 1028
9110.59 987
9111.49 1009
9112.39 1021
9113.29 1018
9114.19 971
9115.09 950
9116.00 965
9116.90 1040
9117.80 967
9118.70 986
9119.60 869
9120.50 918
9121.40 896
9122.30 923
9123.21 927
9124.11 911
9125.01 974
9125.91 977
9126.81 929
9127.71 952
9128.61 909
9129.52 965
9130.42 977
9131.32 1019
9132.22 1093
9133.12 995
9134.02 1058
9134.93 902
9135.83 954
9136.73 963
9137.63 930
9138.53 873
9139.44 920
9140.34 1040
9141.24 979
9142.14 965
9143.05 939
9143.95 933
9144.85 1002
9145.75 1012
9146.66 1011
9147.56 1028
9148.46 973
9149.36 968
9150.27 1019
9151.17 1024
9152.07 1037
9152.97 1001
9153.88 1027
9154.78 970
9155.68 979
9156.59 980
9157.49 986
9158.39 1019
9159.30 921
9160.20 958
9161.10 1008
9162.01 1020
9162.91 907
9163.81 908
9164.72 986
9165.62 975
9166.52 966
9167.43 948
9168.33 972
9169.23 927
9170.14 945
9171.04 932
9171.94 996
9172.85 972
9173.75 891
9174.66 910
9175.56 893
9176.46 925
9177.37 954
9178.27 1004
9179.18 976
9180.08 974
9180.98 876
9181.89 980
9182.79 962
9183.70 979
9184.60 970
9185.51 943
9186.41 912
9187.32 961
9188.22 881
9189.12 848
9190.03 907
9190.93 890
9191.84 918
9192.74 891
9193.65 888
9194.55 877
9195.46 991
9196.36 1044
9197.27 1000
9198.17 1062
9199.08 1013
9199.98 926
9200.89 871
9201.79 964
9202.70 972
9203.60 998
9204.51 1031
9205.41 975
9206.32 912
9207.23 944
9208.13 981
9209.04 992
9209.94 941
9210.85 925
9211.75 933
9212.66 931
9213.57 877
9214.47 977
9215.38 885
9216.28 952
9217.19 1026
9218.10 963
9219.00 987
9219.91 971
9220.81 928
9221.72 1004
9222.63 959
9223.53 990
9224.44 1006
9225.35 1016
9226.25 966
9227.16 963
9228.06 944
9228.97 936
9229.88 947
9230.78 956
9231.69 941
9232.60 974
9233.50 943
9234.41 973
9235.32 960
9236.23 1009
9237.13 1056
9238.04 986
9238.95 914
9239.85 927
9240.76 972
9241.67 946
9242.57 880
9243.48 840
9244.39 862
9245.30 952
9246.20 910
9247.11 891
9248.02 954
9248.93 864
9249.83 896
9250.74 870
9251.65 858
9252.56 883
9253.47 880
9254.37 896
9255.28 904
9256.19 882
9257.10 834
9258.00 959
9258.91 969
9259.82 945
9260.73 868
9261.64 932
9262.55 856
9263.45 951
9264.36 949
9265.27 887
9266.18 900
9267.09 920
9268.00 907
9268.90 864
9269.81 872
9270.72 877
9271.63 927
9272.54 829
9273.45 887
9274.36 901
9275.27 952
9276.17 1026
9277.08 939
9277.99 881
9278.90 899
9279.81 1012
9280.72 1009
9281.63 975
9282.54 909
9283.45 965
9284.36 856
9285.27 849
9286.17 888
9287.08 916
9287.99 934
9288.90 899
9289.81 933
9290.72 910
9291.63 1001
9292.54 1024
9293.45 981
9294.36 961
9295.27 1032
9296.18 957
9297.09 950
9298.00 900
9298.91 923
9299.82 1013
9300.73 981
9301.64 983
9302.55 1003
9303.46 1001
9304.37 977
9305.28 1089
9306.19 1054
9307.10 1026
9308.01 1026
9308.92 1064
9309.83 1033
9310.74 1131
9311.66 1109
9312.57 1150
9313.48 1014
9314.39 1034
9315.30 1061
9316.21 1001
9317.12 1050
9318.03 959
9318.94 1041
9319.85 1064
9320.76 1013
9321.68 1050
9322.59 979
9323.50 1043
9324.41 1012
9325.32 948
9326.23 989
9327.14 904
9328.05 1011
9328.97 963
9329.88 1033
9330.79 948
9331.70 997
9332.61 974
9333.52 931
9334.44 893
9335.35 976
9336.26 1043
9337.17 1042
9338.08 929
9339.00 909
9339.91 952
9340.82 1094
9341.73 1027
9342.64 934
9343.56 983
9344.47 1038
9345.38 982
9346.29 949
9347.20 979
9348.12 932
9349.03 1001
9349.94 1051
9350.85 1067
9351.77 965
9352.68 899
9353.59 951
9354.51 959
9355.42 1004
9356.33 906
9357.24 926
9358.16 975
9359.07 964
9359.98 951
9360.90 974
9361.81 956
9362.72 970
9363.64 992
9364.55 1005
9365.46 953
9366.37 937
9367.29 919
9368.20 904
9369.12 916
9370.03 926
9370.94 940
9371.86 952
9372.77 979
9373.68 970
9374.60 972
9375.51 868
9376.42 872
9377.34 901
9378.25 926
9379.17 909
9380.08 1003
9380.99 1020
9381.91 974
9382.82 936
9383.74 1105
9384.65 1072
9385.56 950
9386.48 882
9387.39 936
9388.31 1014
9389.22 1022
9390.14 998
9391.05 1004
9391.97 975
9392.88 964
9393.79 974
9394.71 1029
9395.62 993
9396.54 1038
9397.45 1092
9398.37 1088
9399.28 1057
9400.20 1046
9401.11 987
9402.03 909
9402.94 958
9403.86 1016
9404.77 974
9405.69 1001
9406.60 1004
9407.52 982
9408.44 950
9409.35 988
9410.27 989
9411.18 1031
9412.10 1012
9413.01 1010
9413.93 931
9414.84 939
9415.76 1052
9416.68 1062
9417.59 1032
9418.51 1011
9419.42 932
9420.34 959
9421.25 1023
9422.17 1023
9423.09 1061
9424.00 1038
9424.92 961
9425.84 1033
9426.75 1050
9427.67 1070
9428.58 1021
9429.50 1048
9430.42 1003
9431.33 1084
9432.25 1137
9433.17 1090
9434.08 1089
9435.00 1021
9435.92 1066
9436.83 1055
9437.75 1018
9438.67 1127
9439.58 1169
9440.50 1170
9441.42 1111
9442.33 1157
9443.25 1080
9444.17 1101
9445.09 1084
9446.00 1067
9446.92 1171
9447.84 1167
9448.76 1259
9449.67 1181
9450.59 1234
9451.51 1295
9452.42 1360
9453.34 1416
9454.26 1466
9455.18 1465
9456.10 1493
9457.01 1533
9457.93 1341
9458.85 1334
9459.77 1334
9460.68 1276
9461.60 1241
9462.52 1284
9463.44 1149
9464.36 1041
9465.27 1057
9466.19 1097
9467.11 1006
9468.03 1017
9468.95 1148
9469.87 1068
9470.78 1164
9471.70 1157
9472.62 1059
9473.54 1046
9474.46 1041
9475.38 1011
9476.30 1062
9477.21 1104
9478.13 1122
9479.05 1171
9479.97 1141
9480.89 1127
9481.81 1184
9482.73 1212
9483.65 1202
9484.57 1247
9485.48 1244
9486.40 1235
9487.32 1223
9488.24 1187
9489.16 1122
9490.08 1054
9491.00 1012
9491.92 1039
9492.84 1120
9493.76 1249
9494.68 1164
9495.60 1035
9496.52 1107
9497.44 1103
9498.36 1114
9499.28 1132
9500.20 1100
9501.12 1170
9502.04 1099
9502.96 1073
9503.88 1218
9504.80 1109
9505.72 1145
9506.64 1139
9507.56 1191
9508.48 1136
9509.40 1117
9510.32 1179
9511.24 1130
9512.16 1101
9513.08 1181
9514.00 1298
9514.92 1288
9515.84 1271
9516.76 1144
9517.68 1170
9518.60 1293
9519.52 1243
9520.44 1204
9521.36 1170
9522.29 1179
9523.21 1173
9524.13 1250
9525.05 1240
9525.97 1212
9526.89 1267
9527.81 1288
9528.73 1279
9529.65 1298
9530.58 1335
9531.50 1399
9532.42 1428
9533.34 1535
9534.26 1560
9535.18 1680
9536.10 1548
9537.03 1486
9537.95 1440
9538.87 1461
9539.79 1452
9540.71 1490
9541.63 1395
9542.56 1339
9543.48 1306
9544.40 1328
9545.32 1358
9546.24 1323
9547.17 1340
9548.09 1334
9549.01 1355
9549.93 1281
9550.86 1284
9551.78 1463
9552.70 1332
9553.62 1239
9554.54 1233
9555.47 1215
9556.39 1334
9557.31 1288
9558.23 1286
9559.16 1319
9560.08 1337
9561.00 1329
9561.93 1417
9562.85 1451
9563.77 1351
9564.69 1352
9565.62 1271
9566.54 1362
9567.46 1307
9568.39 1249
9569.31 1303
9570.23 1354
9571.16 1315
9572.08 1283
9573.00 1285
9573.93 1218
9574.85 1278
9575.77 1322
9576.70 1291
9577.62 1293
9578.54 1267
9579.47 1381
9580.39 1294
9581.32 1305
9582.24 1359
9583.16 1298
9584.09 1449
9585.01 1383
9585.93 1379
9586.86 1376
9587.78 1335
9588.71 1359
9589.63 1433
9590.56 1435
9591.48 1382
9592.40 1370
9593.33 1464
9594.25 1405
9595.18 1503
9596.10 1387
9597.03 1404
9597.95 1441
9598.87 1594
9599.80 1498
9600.72 1517
9601.65 1490
9602.57 1509
9603.50 1584
9604.42 1477
9605.35 1547
9606.27 1541
9607.20 1611
9608.12 1583
9609.05 1611
9609.97 1706
9610.90 1712
9611.82 1627
9612.75 1624
9613.67 1608
9614.60 1581
9615.53 1661
9616.45 1572
9617.38 1623
9618.30 1690
9619.23 1688
9620.15 1725
9621.08 1745
9622.00 1673
9622.93 1718
9623.86 1807
9624.78 1757
9625.71 1753
9626.63 1707
9627.56 1772
9628.49 1898
9629.41 1963
9630.34 1821
9631.26 1846
9632.19 1905
9633.12 1917
9634.04 1909
9634.97 1927
9635.90 1985
9636.82 1954
9637.75 2049
9638.67 2075
9639.60 2064
9640.53 2014
9641.45 2096
9642.38 2117
9643.31 2072
9644.23 2099
9645.16 2141
9646.09 2236
9647.02 2249
9647.94 2336
9648.87 2288
9649.80 2273
9650.72 2192
9651.65 2289
9652.58 2356
9653.50 2384
9654.43 2385
9655.36 2568
9656.29 2606
9657.21 2541
9658.14 2555
9659.07 2686
9660.00 2542
9660.92 2596
9661.85 2587
9662.78 2545
9663.71 2546
9664.63 2541
9665.56 2679
9666.49 2717
9667.42 2763
9668.35 2884
9669.27 2796
9670.20 2856
9671.13 2867
9672.06 2846
9672.99 2842
9673.92 3006
9674.84 2863
9675.77 2942
9676.70 2995
9677.63 3030
9678.56 2989
9679.49 3167
9680.41 3225
9681.34 3108
9682.27 3363
9683.20 3380
9684.13 3467
9685.06 3403
9685.99 3434
9686.91 3568
9687.84 3475
9688.77 3523
9689.70 3463
9690.63 3538
9691.56 3617
9692.49 3550
9693.42 3662
9694.35 3889
9695.28 3909
9696.21 4205
9697.13 4550
9698.06 5137
9698.99 5382
9699.92 5774
9700.85 6072
9701.78 6131
9702.71 6141
9703.64 5907
9704.57 5597
9705.50 5069
9706.43 4705
9707.36 4555
9708.29 4375
9709.22 4059
9710.15 3892
9711.08 3812
9712.01 3941
9712.94 3956
9713.87 4070
9714.80 4194
9715.73 4169
9716.66 4219
9717.59 4327
9718.52 4296
9719.45 4202
9720.38 4052
9721.31 3698
9722.24 3651
9723.17 3462
9724.10 3410
9725.04 3064
9725.97 2942
9726.90 3054
9727.83 3035
9728.76 3088
9729.69 3082
9730.62 3137
9731.55 3330
9732.48 3231
9733.41 3019
9734.34 3289
9735.28 3267
9736.21 3079
9737.14 3093
9738.07 3191
9739.00 3059
9739.93 2966
9740.86 2876
9741.79 2796
9742.73 2779
9743.66 2752
9744.59 2627
9745.52 2553
9746.45 2511
9747.38 2549
9748.32 2552
9749.25 2392
9750.18 2467
9751.11 2443
9752.04 2360
9752.98 2346
9753.91 2262
9754.84 2274
9755.77 2242
9756.70 2355
9757.64 2353
9758.57 2189
9759.50 2196
9760.43 2225
9761.37 2348
9762.30 2370
9763.23 2332
9764.16 2376
9765.10 2372
9766.03 2453
9766.96 2298
9767.89 2296
9768.83 2228
9769.76 2214
9770.69 2292
9771.63 2132
9772.56 2241
9773.49 2355
9774.42 2377
9775.36 2394
9776.29 2400
9777.22 2436
9778.16 2572
9779.09 2475
9780.02 2584
9780.96 2639
9781.89 2705
9782.82 2677
9783.76 2720
9784.69 2628
9785.62 2459
9786.56 2447
9787.49 2392
9788.42 2482
9789.36 2447
9790.29 2301
9791.23 2273
9792.16 2192
9793.09 2097
9794.03 2236
9794.96 2196
9795.90 2101
9796.83 2168
9797.76 2096
9798.70 2113
9799.63 2147
9800.57 2189
9801.50 2200
9802.44 2156
9803.37 2075
9804.30 2009
9805.24 2100
9806.17 1930
9807.11 1900
9808.04 1830
9808.98 1906
9809.91 1852
9810.85 1804
9811.78 1787
9812.72 1878
9813.65 1878
9814.59 1833
9815.52 1736
9816.46 1787
9817.39 1836
9818.33 1764
9819.26 1764
9820.20 1754
9821.13 1708
9822.07 1662
9823.00 1707
9823.94 1804
9824.87 1750
9825.81 1773
9826.74 1638
9827.68 1636
9828.62 1637
9829.55 1657
9830.49 1630
9831.42 1686
9832.36 1669
9833.29 1610
9834.23 1526
9835.17 1578
9836.10 1572
9837.04 1558
9837.97 1614
9838.91 1610
9839.85 1615
9840.78 1603
9841.72 1525
9842.66 1501
9843.59 1603
9844.53 1561
9845.46 1613
9846.40 1668
9847.34 1667
9848.27 1627
9849.21 1609
9850.15 1658
9851.08 1583
9852.02 1635
9852.96 1664
9853.89 1548
9854.83 1530
9855.77 1576
9856.71 1587
9857.64 1547
9858.58 1535
9859.52 1606
9860.45 1612
9861.39 1653
9862.33 1622
9863.26 1614
9864.20 1583
9865.14 1623
9866.08 1567
9867.01 1537
9867.95 1511
9868.89 1554
9869.83 1531
9870.76 1498
9871.70 1507
9872.64 1481
9873.58 1442
9874.52 1496
9875.45 1537
9876.39 1510
9877.33 1524
9878.27 1444
9879.21 1409
9880.14 1508
9881.08 1423
9882.02 1444
9882.96 1470
9883.90 1413
9884.83 1416
9885.77 1438
9886.71 1423
9887.65 1510
9888.59 1461
9889.53 1323
9890.46 1375
9891.40 1401
9892.34 1368
9893.28 1350
9894.22 1394
9895.16 1338
9896.10 1367
9897.04 1397
9897.98 1411
9898.91 1354
9899.85 1337
9900.79 1348
9901.73 1369
9902.67 1402
9903.61 1406
9904.55 1456
9905.49 1293
9906.43 1298
9907.37 1299
9908.31 1386
9909.25 1412
9910.19 1458
9911.12 1458
9912.06 1364
9913.00 1320
9913.94 1393
9914.88 1417
9915.82 1391
9916.76 1330
9917.70 1285
9918.64 1322
9919.58 1364
9920.52 1383
9921.46 1424
9922.40 1489
9923.34 1553
9924.28 1585
9925.22 1660
9926.16 1838
9927.10 1994
9928.04 2079
9928.98 1992
9929.92 2101
9930.87 2136
9931.81 1902
9932.75 1977
9933.69 1888
9934.63 1752
9935.57 1671
9936.51 1664
9937.45 1493
9938.39 1534
9939.33 1441
9940.27 1461
9941.21 1390
9942.15 1313
9943.10 1313
9944.04 1316
9944.98 1390
9945.92 1398
9946.86 1359
9947.80 1323
9948.74 1379
9949.68 1352
9950.63 1323
9951.57 1368
9952.51 1322
9953.45 1298
9954.39 1280
9955.33 1369
9956.27 1450
9957.22 1394
9958.16 1377
9959.10 1448
9960.04 1413
9960.98 1361
9961.93 1285
9962.87 1292
9963.81 1345
9964.75 1297
9965.69 1340
9966.64 1399
9967.58 1379
9968.52 1362
9969.46 1424
9970.41 1366
9971.35 1333
9972.29 1427
9973.23 1354
9974.18 1358
9975.12 1387
9976.06 1381
9977.00 1339
9977.95 1304
9978.89 1353
9979.83 1469
9980.77 1294
9981.72 1278
9982.66 1259
9983.60 1323
9984.55 1380
9985.49 1356
9986.43 1343
9987.38 1348
9988.32 1280
9989.26 1266
9990.21 1281
9991.15 1245
9992.09 1321
9993.04 1230
9993.98 1232
9994.92 1211
9995.87 1262
9996.81 1301
9997.75 1321
9998.70 1314
9999.64 1287
10000.58 1285
10001.53 1235
10002.47 1213
10003.42 1213
10004.36 1297
10005.30 1242
10006.25 1236
10007.19 1240
10008.14 1191
10009.08 1188
10010.02 1162
10010.97 1200
10011.91 1178
10012.86 1211
10013.80 1218
10014.75 1103
10015.69 1146
10016.64 1176
10017.58 1169
10018.52 1157
10019.47 1181
10020.41 1180
10021.36 1269
10022.30 1270
10023.25 1276
10024.19 1227
10025.14 1190
10026.08 1200
10027.03 1234
10027.97 1139
10028.92 1163
10029.86 1196
10030.81 1175
10031.75 1191
10032.70 1194
10033.64 1153
10034.59 1159
10035.54 1138
10036.48 1188
10037.43 1186
10038.37 1193
10039.32 1242
10040.26 1170
10041.21 1167
10042.15 1157
10043.10 1127
10044.05 1090
10044.99 1123
10045.94 1100
10046.88 1135
10047.83 1068
10048.78 1079
10049.72 1174
10050.67 1224
10051.61 1122
10052.56 1107
10053.51 1170
10054.45 1109
10055.40 1142
10056.35 1149
10057.29 1072
10058.24 1127
10059.19 1198
10060.13 1135
10061.08 1068
10062.03 1200
10062.97 1148
10063.92 1108
10064.87 1072
10065.81 1103
10066.76 1036
10067.71 1069
10068.65 977
10069.60 1016
10070.55 1023
10071.49 1083
10072.44 1061
10073.39 1049
10074.34 1077
10075.28 1084
10076.23 1104
10077.18 1079
10078.13 1048
10079.07 1078
10080.02 1030
10080.97 1029
10081.92 1090
10082.86 1016
10083.81 1046
10084.76 1069
10085.71 1105
10086.66 1095
10087.60 1061
10088.55 1118
10089.50 1075
10090.45 1099
10091.39 1073
10092.34 1049
10093.29 1107
10094.24 1101
10095.19 1018
10096.14 1075
10097.08 1048
10098.03 1037
10098.98 991
10099.93 990
10100.88 1026
10101.83 1075
10102.78 1147
10103.72 1054
10104.67 1018
10105.62 1018
10106.57 1087
10107.52 1042
10108.47 1063
10109.42 1033
10110.37 1098
10111.31 1101
10112.26 1080
10113.21 1053
10114.16 1052
10115.11 1036
10116.06 1052
10117.01 1029
10117.96 1027
10118.91 985
10119.86 950
10120.81 973
10121.76 961
10122.71 992
10123.66 1061
10124.61 1000
10125.55 1012
10126.50 1033
10127.45 1034
10128.40 1094
10129.35 1095
10130.30 1066
10131.25 1031
10132.20 1057
10133.15 974
10134.10 1039
10135.05 1010
10136.00 1079
10136.95 971
10137.90 1055
10138.85 1067
10139.81 959
10140.76 1034
10141.71 1083
10142.66 1080
10143.61 1129
10144.56 1065
10145.51 1085
10146.46 1129
10147.41 1156
10148.36 1122
10149.31 1091
10150.26 1062
10151.21 1078
10152.16 1053
10153.11 1053
10154.07 1115
10155.02 1079
10155.97 1158
10156.92 1129
10157.87 1136
10158.82 1079
10159.77 1140
10160.72 1157
10161.68 1097
10162.63 1102
10163.58 1120
10164.53 1141
10165.48 1100
10166.43 1125
10167.38 1057
10168.34 1060
10169.29 1119
10170.24 1144
10171.19 1171
10172.14 1189
10173.10 1190
10174.05 1137
10175.00 1132
10175.95 1197
10176.90 1154
10177.86 1202
10178.81 1181
10179.76 1185
10180.71 1172
10181.66 1231
10182.62 1270
10183.57 1311
10184.52 1360
10185.47 1212
10186.43 1283
10187.38 1243
10188.33 1378
10189.28 1329
10190.24 1305
10191.19 1361
10192.14 1350
10193.10 1348
10194.05 1383
10195.00 1363
10195.95 1403
10196.91 1294
10197.86 1372
10198.81 1433
10199.77 1441
10200.72 1416
10201.67 1436
10202.63 1384
10203.58 1465
10204.53 1568
10205.49 1604
10206.44 1669
10207.39 1755
10208.35 1660
10209.30 1585
10210.25 1676
10211.21 1708
10212.16 1662
10213.12 1541
10214.07 1470
10215.02 1449
10215.98 1445
10216.93 1371
10217.88 1366
10218.84 1348
10219.79 1303
10220.75 1393
10221.70 1318
10222.66 1318
10223.61 1306
10224.56 1244
10225.52 1245
10226.47 1217
10227.43 1211
10228.38 1206
10229.34 1244
10230.29 1240
10231.25 1205
10232.20 1212
10233.15 1200
10234.11 1211
10235.06 1257
10236.02 1243
10236.97 1238
10237.93 1234
10238.88 1241
10239.84 1196
10240.79 1240
10241.75 1263
10242.70 1192
10243.66 1252
10244.61 1223
10245.57 1124
10246.53 1128
10247.48 1055
10248.44 1103
10249.39 1016
10250.35 1007
10251.30 1096
10252.26 1054
10253.21 1003
10254.17 1018
10255.13 1056
10256.08 1030
10257.04 1015
10257.99 998
10258.95 971
10259.90 941
10260.86 1039
10261.82 997
10262.77 967
10263.73 1010
10264.69 1010
10265.64 1071
10266.60 1042
10267.55 1088
10268.51 1045
10269.47 1081
10270.42 1024
10271.38 986
10272.34 1016
10273.29 1024
10274.25 981
10275.21 1042
10276.16 1022
10277.12 982
10278.08 1000
10279.03 988
10279.99 983
10280.95 921
10281.90 967
10282.86 990
10283.82 999
10284.78 970
10285.73 1087
10286.69 978
10287.65 934
10288.60 999
10289.56 1027
10290.52 1001
10291.48 958
10292.43 994
10293.39 1012
10294.35 1021
10295.31 920
10296.26 968
10297.22 946
10298.18 909
10299.14 918
10300.10 965
10301.05 957
10302.01 912
10302.97 902
10303.93 873
10304.89 947
10305.84 969
10306.80 995
10307.76 985
10308.72 981
10309.68 889
10310.63 909
10311.59 887
10312.55 928
10313.51 899
10314.47 1004
10315.43 1023
10316.39 971
10317.34 987
10318.30 974
10319.26 948
10320.22 975
10321.18 963
10322.14 910
10323.10 924
10324.06 1013
10325.02 921
10325.97 919
10326.93 947
10327.89 1062
10328.85 984
10329.81 988
10330.77 1024
10331.73 1037
10332.69 984
10333.65 1046
10334.61 1088
10335.57 989
10336.53 984
10337.49 995
10338.45 915
10339.41 932
10340.37 954
10341.32 893
10342.28 922
10343.24 853
10344.20 894
10345.16 911
10346.12 892
10347.08 887
10348.04 937
10349.00 963
10349.96 969
10350.92 864
10351.89 838
10352.85 952
10353.81 941
10354.77 889
10355.73 905
10356.69 865
10357.65 965
10358.61 916
10359.57 846
10360.53 889
10361.49 880
10362.45 909
10363.41 897
10364.37 972
10365.33 902
10366.29 924
10367.25 901
10368.22 866
10369.18 892
10370.14 906
10371.10 895
10372.06 807
10373.02 900
10373.98 989
10374.94 920
10375.91 822
10376.87 931
10377.83 869
10378.79 778
10379.75 854
10380.71 883
10381.67 868
10382.64 928
10383.60 920
10384.56 865
10385.52 853
10386.48 963
10387.45 946
10388.41 881
10389.37 846
10390.33 785
10391.29 853
10392.26 891
10393.22 896
10394.18 848
10395.14 848
10396.10 833
10397.07 923
10398.03 903
10398.99 872
10399.95 888
10400.92 903
10401.88 876
10402.84 839
10403.80 818
10404.77 834
10405.73 874
10406.69 829
10407.66 839
10408.62 867
10409.58 825
10410.54 829
10411.51 795
10412.47 821
10413.43 825
10414.40 796
10415.36 795
10416.32 793
10417.29 805
10418.25 897
10419.21 870
10420.18 883
10421.14 844
10422.10 887
10423.07 879
10424.03 897
10424.99 859
10425.96 826
10426.92 784
10427.89 776
10428.85 747
10429.81 829
10430.78 783
10431.74 869
10432.70 781
10433.67 690
10434.63 797
10435.60 748
10436.56 776
10437.53 825
10438.49 779
10439.45 661
10440.42 773
10441.38 801
10442.35 796
10443.31 800
10444.28 771
10445.24 783
10446.21 766
10447.17 746
10448.13 722
10449.10 722
10450.06 769
10451.03 762
10451.99 703
10452.96 709
10453.92 699
10454.89 746
10455.85 763
10456.82 750
10457.78 748
10458.75 781
10459.71 763
10460.68 766
10461.65 824
10462.61 750
10463.58 781
10464.54 724
10465.51 695
10466.47 736
10467.44 774
10468.40 758
10469.37 899
10470.34 782
10471.30 763
10472.27 805
10473.23 762
10474.20 741
10475.16 748
10476.13 798
10477.10 734
10478.06 798
10479.03 772
10480.00 734
10480.96 788
10481.93 783
10482.89 769
10483.86 855
10484.83 778
10485.79 797
10486.76 771
10487.73 818
10488.69 768
10489.66 711
10490.63 726
10491.59 700
10492.56 770
10493.53 697
10494.49 721
10495.46 777
10496.43 693
10497.39 715
10498.36 721
10499.33 726
10500.30 731
10501.26 748
10502.23 727
10503.20 718
10504.16 747
10505.13 795
10506.10 766
10507.07 722
10508.03 727
10509.00 692
10509.97 760
10510.94 772
10511.90 738
10512.87 707
10513.84 714
10514.81 756
10515.78 707
10516.74 770
10517.71 766
10518.68 779
10519.65 782
10520.62 757
10521.58 771
10522.55 738
10523.52 710
10524.49 738
10525.46 760
10526.42 734
10527.39 736
10528.36 734
10529.33 755
10530.30 836
10531.27 838
10532.24 833
10533.20 797
10534.17 681
10535.14 697
10536.11 766
10537.08 768
10538.05 833
10539.02 777
10539.99 804
10540.95 731
10541.92 819
10542.89 819
10543.86 789
10544.83 761
10545.80 795
10546.77 790
10547.74 779
10548.71 761
10549.68 769
10550.65 774
10551.62 770
10552.59 763
10553.56 759
10554.53 783
10555.49 753
10556.46 817
10557.43 804
10558.40 819
10559.37 810
10560.34 788
10561.31 797
10562.28 777
10563.25 832
10564.22 893
10565.19 901
10566.16 844
10567.13 817
10568.10 787
10569.07 839
10570.05 803
10571.02 749
10571.99 775
10572.96 794
10573.93 771
10574.90 783
10575.87 786
10576.84 842
10577.81 802
10578.78 731
10579.75 788
10580.72 827
10581.69 702
10582.66 724
10583.63 754
10584.61 785
10585.58 796
10586.55 813
10587.52 763
10588.49 786
10589.46 844
10590.43 834
10591.40 828
10592.38 811
10593.35 819
10594.32 787
10595.29 829
10596.26 693
10597.23 754
10598.20 794
10599.18 879
10600.15 913
10601.12 835
10602.09 812
10603.06 859
10604.03 837
10605.01 799
10605.98 797
10606.95 752
10607.92 742
10608.89 791
10609.87 795
10610.84 747
10611.81 811
10612.78 806
10613.76 879
10614.73 801
10615.70 782
10616.67 783
10617.65 831
10618.62 856
10619.59 798
10620.56 842
10621.54 876
10622.51 858
10623.48 915
10624.45 897
10625.43 874
10626.40 870
10627.37 916
10628.35 873
10629.32 871
10630.29 848
10631.27 881
10632.24 861
10633.21 896
10634.19 828
10635.16 915
10636.13 1028
10637.11 1048
10638.08 1012
10639.05 1058
10640.03 1145
10641.00 1239
10641.97 1180
10642.95 1159
10643.92 1113
10644.89 1062
10645.87 1081
10646.84 1025
10647.82 926
10648.79 912
10649.76 985
10650.74 963
10651.71 924
10652.69 894
10653.66 820
10654.63 820
10655.61 885
10656.58 872
10657.56 777
10658.53 770
10659.51 833
10660.48 829
10661.46 798
10662.43 907
10663.40 885
10664.38 830
10665.35 823
10666.33 819
10667.30 733
10668.28 765
10669.25 793
10670.23 801
10671.20 818
10672.18 787
10673.15 779
10674.13 759
10675.10 717
10676.08 834
10677.05 915
10678.03 836
10679.00 812
10679.98 843
10680.96 874
10681.93 875
10682.91 813
10683.88 799
10684.86 871
10685.83 868
10686.81 839
10687.78 796
10688.76 744
10689.74 812
10690.71 814
10691.69 768
10692.66 750
10693.64 814
10694.62 814
10695.59 803
10696.57 824
10697.54 761
10698.52 801
10699.50 787
10700.47 772
10701.45 758
10702.43 785
10703.40 829
10704.38 812
10705.36 759
10706.33 768
10707.31 894
10708.29 816
10709.26 801
10710.24 724
10711.22 781
10712.19 787
10713.17 741
10714.15 787
10715.12 760
10716.10 791
10717.08 732
10718.05 793
10719.03 872
10720.01 890
10720.99 867
10721.96 837
10722.94 844
10723.92 818
10724.90 797
10725.87 747
10726.85 727
10727.83 769
10728.81 769
10729.78 812
10730.76 793
10731.74 787
10732.72 796
10733.69 776
10734.67 759
10735.65 804
10736.63 806
10737.61 746
10738.58 798
10739.56 781
10740.54 793
10741.52 768
10742.50 739
10743.47 787
10744.45 740
10745.43 795
10746.41 779
10747.39 747
10748.37 797
10749.35 766
10750.32 830
10751.30 811
10752.28 847
10753.26 768
10754.24 782
10755.22 827
10756.20 786
10757.18 815
10758.15 799
10759.13 819
10760.11 784
10761.09 761
10762.07 747
10763.05 808
10764.03 855
10765.01 849
10765.99 797
10766.97 821
10767.95 722
10768.93 746
10769.91 753
10770.88 774
10771.86 796
10772.84 750
10773.82 798
10774.80 894
10775.78 738
10776.76 807
10777.74 817
10778.72 791
10779.70 838
10780.68 847
10781.66 842
10782.64 842
10783.62 767
10784.60 778
10785.58 776
10786.56 817
10787.54 841
10788.52 858
10789.50 788
10790.48 798
10791.47 843
10792.45 816
10793.43 834
10794.41 783
10795.39 809
10796.37 808
10797.35 796
10798.33 864
10799.31 866
10800.29 891
10801.27 836
10802.25 830
10803.23 884
10804.22 885
10805.20 879
10806.18 883
10807.16 798
10808.14 779
10809.12 782
10810.10 888
10811.08 884
10812.07 827
10813.05 822
10814.03 866
10815.01 892
10815.99 897
10816.97 863
10817.95 848
10818.94 878
10819.92 925
10820.90 855
10821.88 828
10822.86 826
10823.85 893
10824.83 884
10825.81 936
10826.79 896
10827.77 897
10828.76 928
10829.74 872
10830.72 890
10831.70 804
10832.68 825
10833.67 914
10834.65 902
10835.63 893
10836.61 886
10837.60 871
10838.58 962
10839.56 966
10840.55 912
10841.53 889
10842.51 885
10843.49 903
10844.48 892
10845.46 915
10846.44 888
10847.43 927
10848.41 909
10849.39 900
10850.37 865
10851.36 889
10852.34 996
10853.32 950
10854.31 954
10855.29 977
10856.27 960
10857.26 945
10858.24 980
10859.22 992
10860.21 970
10861.19 965
10862.18 1035
10863.16 961
10864.14 1048
10865.13 1028
10866.11 963
10867.09 1015
10868.08 1035
10869.06 1055
10870.05 1014
10871.03 1069
10872.01 1015
10873.00 1030
10873.98 997
10874.97 1021
10875.95 999
10876.94 971
10877.92 1113
10878.90 1085
10879.89 1042
10880.87 1080
10881.86 1019
10882.84 1062
10883.83 1109
10884.81 1101
10885.80 1169
10886.78 1148
10887.77 1202
10888.75 1170
10889.74 1128
10890.72 1213
10891.71 1204
10892.69 1211
10893.68 1199
10894.66 1195
10895.65 1197
10896.63 1247
10897.62 1229
10898.60 1212
10899.59 1249
10900.57 1230
10901.56 1203
10902.54 1308
10903.53 1136
10904.52 1243
10905.50 1225
10906.49 1286
10907.47 1263
10908.46 1433
10909.44 1299
10910.43 1220
10911.42 1349
10912.40 1320
10913.39 1316
10914.37 1365
10915.36 1393
10916.35 1478
10917.33 1505
10918.32 1477
10919.31 1579
10920.29 1488
10921.28 1522
10922.26 1487
10923.25 1469
10924.24 1551
10925.22 1515
10926.21 1510
10927.20 1532
10928.18 1566
10929.17 1531
10930.16 1521
10931.14 1565
10932.13 1479
10933.12 1472
10934.10 1517
10935.09 1564
10936.08 1533
10937.07 1540
10938.05 1638
10939.04 1581
10940.03 1625
10941.01 1670
10942.00 1710
10942.99 1694
10943.98 1661
10944.96 1635
10945.95 1669
10946.94 1734
10947.93 1800
10948.91 1818
10949.90 1815
10950.89 1927
10951.88 1995
10952.86 1980
10953.85 2075
10954.84 2068
10955.83 2285
10956.82 2468
10957.80 2445
10958.79 2667
10959.78 2755
10960.77 2781
10961.76 2702
10962.75 2757
10963.73 2746
10964.72 2647
10965.71 2544
10966.70 2478
10967.69 2399
10968.68 2226
10969.66 2253
10970.65 2116
10971.64 2141
10972.63 2154
10973.62 2124
10974.61 2099
10975.60 2091
10976.58 2011
10977.57 2062
10978.56 2090
10979.55 1995
10980.54 2043
10981.53 2040
10982.52 2021
10983.51 2090
10984.50 2157
10985.49 2216
10986.48 2130
10987.47 2064
10988.45 2243
10989.44 2202
10990.43 2168
10991.42 2353
10992.41 2412
10993.40 2358
10994.39 2501
10995.38 2719
10996.37 2899
10997.36 3003
10998.35 3171
10999.34 3509
11000.33 3751
11001.32 3636
11002.31 3811
11003.30 3677
11004.29 3671
11005.28 3550
11006.27 3310
11007.26 2914
11008.25 2829
11009.24 2726
11010.23 2494
11011.22 2320
11012.21 2311
11013.20 2121
11014.19 2094
11015.18 1975
11016.18 1925
11017.17 1938
11018.16 2009
11019.15 1905
11020.14 1746
11021.13 1709
11022.12 1721
11023.11 1657
11024.10 1682
11025.09 1621
11026.08 1636
11027.08 1607
11028.07 1638
11029.06 1614
11030.05 1602
11031.04 1546
11032.03 1607
11033.02 1510
11034.01 1529
11035.01 1517
11036.00 1572
11036.99 1467
11037.98 1519
11038.97 1499
11039.96 1569
11040.96 1520
11041.95 1467
11042.94 1484
11043.93 1433
11044.92 1395
11045.92 1352
11046.91 1424
11047.90 1346
11048.89 1350
11049.88 1345
11050.88 1367
11051.87 1322
11052.86 1264
11053.85 1262
11054.85 1330
11055.84 1396
11056.83 1363
11057.82 1264
11058.82 1254
11059.81 1278
11060.80 1313
11061.79 1251
11062.79 1280
11063.78 1333
11064.77 1337
11065.76 1266
11066.76 1275
11067.75 1308
11068.74 1266
11069.74 1284
11070.73 1281
11071.72 1297
11072.72 1247
11073.71 1302
11074.70 1335
11075.70 1301
11076.69 1288
11077.68 1335
11078.68 1249
11079.67 1318
11080.66 1353
11081.66 1303
11082.65 1308
11083.64 1325
11084.64 1308
11085.63 1327
11086.62 1312
11087.62 1344
11088.61 1273
11089.61 1289
11090.60 1277
11091.59 1279
11092.59 1224
11093.58 1160
11094.58 1224
11095.57 1251
11096.57 1219
11097.56 1194
11098.55 1202
11099.55 1181
11100.54 1223
11101.54 1194
11102.53 1217
11103.53 1181
11104.52 1213
11105.52 1163
11106.51 1122
11107.51 1164
11108.50 1142
11109.49 1129
11110.49 1100
11111.48 1081
11112.48 1139
11113.47 1098
11114.47 1137
11115.46 1150
11116.46 1112
11117.46 1169
11118.45 1110
11119.45 1030
11120.44 1091
11121.44 1078
11122.43 1044
11123.43 1087
11124.42 1047
11125.42 1087
11126.41 1055
11127.41 1039
11128.41 1196
11129.40 1214
11130.40 1105
11131.39 1086
11132.39 1135
11133.38 1156
11134.38 1124
11135.38 1100
11136.37 1072
11137.37 1061
11138.36 1039
11139.36 1081
11140.36 1028
11141.35 1047
11142.35 1043
11143.35 1018
11144.34 1049
11145.34 1049
11146.34 1044
11147.33 1006
11148.33 962
11149.32 1028
11150.32 1071
11151.32 989
11152.31 1028
11153.31 1059
11154.31 934
11155.31 967
11156.30 1012
11157.30 993
11158.30 1032
11159.29 1046
11160.29 1007
11161.29 1012
11162.28 1026
11163.28 1030
11164.28 1061
11165.28 968
11166.27 966
11167.27 986
11168.27 980
11169.27 1053
11170.26 1065
11171.26 1031
11172.26 1039
11173.26 966
11174.25 1012
11175.25 1031
11176.25 1073
11177.25 1120
11178.25 1081
11179.24 997
11180.24 1051
11181.24 1062
11182.24 1094
11183.24 1111
11184.23 1143
11185.23 1090
11186.23 1013
11187.23 1016
11188.23 1051
11189.23 1069
11190.22 1097
11191.22 1146
11192.22 1059
11193.22 1114
11194.22 1123
11195.22 1128
11196.22 1124
11197.21 1169
11198.21 1099
11199.21 1109
11200.21 1143
11201.21 1098
11202.21 1160
11203.21 1087
11204.21 1160
11205.21 1007
11206.21 1077
11207.21 1162
11208.20 1139
11209.20 1084
11210.20 1100
11211.20 1107
11212.20 988
11213.20 1039
11214.20 1065
11215.20 1091
11216.20 1027
11217.20 1008
11218.20 986
11219.20 937
11220.20 948
11221.20 964
11222.20 1011
11223.20 941
11224.20 946
11225.20 967
11226.20 953
11227.20 1004
11228.20 926
11229.20 935
11230.20 899
11231.20 855
11232.20 907
11233.20 963
11234.20 964
11235.20 885
11236.20 898
11237.20 923
11238.20 893
11239.20 935
11240.20 914
11241.20 924
11242.21 836
11243.21 881
11244.21 868
11245.21 910
11246.21 911
11247.21 859
11248.21 889
11249.21 930
11250.21 835
11251.21 910
11252.22 948
11253.22 905
11254.22 824
11255.22 892
11256.22 842
11257.22 838
11258.22 902
11259.23 903
11260.23 849
11261.23 936
11262.23 940
11263.23 963
11264.23 950
11265.24 942
11266.24 938
11267.24 839
11268.24 950
11269.24 970
11270.25 946
11271.25 959
11272.25 932
11273.25 954
11274.25 1068
11275.26 976
11276.26 1039
11277.26 1002
11278.26 990
11279.27 1021
11280.27 1024
11281.27 1013
11282.27 997
11283.28 1022
11284.28 994
11285.28 999
11286.28 979
11287.29 981
11288.29 1015
11289.29 928
11290.29 933
11291.30 904
11292.30 1010
11293.30 979
11294.31 944
11295.31 929
11296.31 960
11297.32 908
11298.32 1020
11299.32 1046
11300.33 916
11301.33 1053
11302.33 1003
11303.34 948
11304.34 998
11305.34 941
11306.35 1037
11307.35 1035
11308.35 1154
11309.36 1060
11310.36 1106
11311.37 1220
11312.37 1239
11313.37 1275
11314.38 1212
11315.38 1213
11316.39 1332
11317.39 1278
11318.39 1193
11319.40 1162
11320.40 1186
11321.41 1183
11322.41 1153
11323.42 1086
11324.42 1007
11325.42 972
11326.43 1054
11327.43 985
11328.44 935
11329.44 913
11330.45 955
11331.45 889
11332.46 881
11333.46 894
11334.47 836
11335.47 911
11336.48 934
11337.48 914
11338.49 788
11339.49 868
11340.50 835
11341.50 785
11342.51 786
11343.51 882
11344.52 820
11345.52 772
11346.53 840
11347.53 867
11348.54 859
11349.55 792
11350.55 878
11351.56 872
11352.56 809
11353.57 790
11354.57 754
11355.58 819
11356.59 850
11357.59 780
11358.60 841
11359.60 771
11360.61 829
11361.62 843
11362.62 813
11363.63 864
11364.63 864
11365.64 796
11366.65 813
11367.65 824
11368.66 824
11369.67 837
11370.67 847
11371.68 847
11372.69 875
11373.69 891
11374.70 839
11375.71 770
11376.71 844
11377.72 809
11378.73 790
11379.73 870
11380.74 883
11381.75 772
11382.75 728
11383.76 803
11384.77 759
11385.78 840
11386.78 856
11387.79 900
11388.80 830
11389.80 855
11390.81 822
11391.82 833
11392.83 811
11393.83 806
11394.84 839
11395.85 892
11396.86 842
11397.86 800
11398.87 866
11399.88 808
11400.89 808
11401.90 881
11402.90 851
11403.91 864
11404.92 858
11405.93 824
11406.94 769
11407.94 792
11408.95 827
11409.96 807
11410.97 793
11411.98 788
11412.99 821
11413.99 790
11415.00 762
11416.01 827
11417.02 769
11418.03 790
11419.04 808
11420.04 785
11421.05 830
11422.06 807
11423.07 820
11424.08 797
11425.09 760
11426.10 766
11427.11 768
11428.12 798
11429.13 822
11430.13 792
11431.14 779
11432.15 728
11433.16 733
11434.17 810
11435.18 781
11436.19 733
11437.20 771
11438.21 816
11439.22 764
11440.23 797
11441.24 782
11442.25 761
11443.26 750
11444.27 740
11445.28 825
11446.29 748
11447.30 809
11448.31 730
11449.32 790
11450.33 775
11451.34 755
11452.35 763
11453.36 787
11454.37 776
11455.38 737
11456.39 769
11457.40 780
11458.41 803
11459.42 814
11460.43 717
11461.44 767
11462.45 765
11463.46 802
11464.47 757
11465.48 726
11466.49 737
11467.50 806
11468.51 778
11469.52 765
11470.54 769
11471.55 730
11472.56 676
11473.57 688
11474.58 738
11475.59 685
11476.60 701
11477.61 694
11478.62 739
11479.64 755
11480.65 764
11481.66 750
11482.67 746
11483.68 779
11484.69 723
11485.70 713
11486.72 723
11487.73 746
11488.74 732
11489.75 801
11490.76 720
11491.77 663
11492.79 667
11493.80 763
11494.81 748
11495.82 695
11496.83 709
11497.85 742
11498.86 739
11499.87 751
11500.88 752
11501.90 773
11502.91 764
11503.92 716
11504.93 719
11505.95 702
11506.96 714
11507.97 753
11508.98 795
11510.00 743
11511.01 756
11512.02 718
11513.03 729
11514.05 680
11515.06 737
11516.07 740
11517.09 757
11518.10 693
11519.11 654
11520.12 678
11521.14 687
11522.15 734
11523.16 704
11524.18 674
11525.19 689
11526.20 713
11527.22 712
11528.23 750
11529.24 785
11530.26 744
11531.27 765
11532.28 816
11533.30 755
11534.31 756
11535.33 696
11536.34 706
11537.35 736
11538.37 742
11539.38 753
11540.40 755
11541.41 764
11542.42 739
11543.44 723
11544.45 672
11545.47 713
11546.48 779
11547.49 781
11548.51 783
11549.52 692
11550.54 709
11551.55 742
11552.57 738
11553.58 752
11554.60 741
11555.61 791
11556.63 776
11557.64 746
11558.65 744
11559.67 703
11560.68 725
11561.70 776
11562.71 761
11563.73 796
11564.74 798
11565.76 743
11566.77 758
11567.79 717
11568.81 709
11569.82 773
11570.84 788
11571.85 793
11572.87 802
11573.88 743
11574.90 721
11575.91 799
11576.93 780
11577.94 775
11578.96 716
11579.98 750
11580.99 817
11582.01 762
11583.02 776
11584.04 752
11585.05 787
11586.07 864
11587.09 849
11588.10 777
11589.12 838
11590.14 850
11591.15 885
11592.17 808
11593.18 887
11594.20 866
11595.22 919
11596.23 931
11597.25 878
11598.27 947
11599.28 949
11600.30 1039
11601.32 1048
11602.33 1045
11603.35 1121
11604.37 1102
11605.38 1100
11606.40 1213
11607.42 1152
11608.43 1160
11609.45 1129
11610.47 1050
11611.49 1043
11612.50 1003
11613.52 946
11614.54 932
11615.55 899
11616.57 878
11617.59 903
11618.61 858
11619.62 866
11620.64 830
11621.66 815
11622.68 804
11623.69 781
11624.71 802
11625.73 820
11626.75 810
11627.77 834
11628.78 789
11629.80 751
11630.82 821
11631.84 821
11632.85 727
11633.87 725
11634.89 740
11635.91 748
11636.93 693
11637.95 796
11638.96 760
11639.98 720
11641.00 716
11642.02 780
11643.04 797
11644.06 686
11645.07 759
11646.09 740
11647.11 706
11648.13 724
11649.15 676
11650.17 742
11651.19 786
11652.21 752
11653.23 698
11654.24 715
11655.26 686
11656.28 732
11657.30 720
11658.32 769
11659.34 731
11660.36 728
11661.38 708
11662.40 727
11663.42 730
11664.44 729
11665.46 703
11666.48 694
11667.49 705
11668.51 708
11669.53 697
11670.55 684
11671.57 668
11672.59 735
11673.61 680
11674.63 678
11675.65 713
11676.67 720
11677.69 721
11678.71 750
11679.73 749
11680.75 771
11681.77 724
11682.79 718
11683.81 777
11684.83 771
11685.85 767
11686.88 709
11687.90 693
11688.92 704
11689.94 743
11690.96 736
11691.98 755
11693.00 711
11694.02 733
11695.04 697
11696.06 706
11697.08 766
11698.10 796
11699.12 802
11700.14 762
11701.17 733
11702.19 736
11703.21 709
11704.23 768
11705.25 779
11706.27 742
11707.29 723
11708.31 742
11709.34 696
11710.36 742
11711.38 713
11712.40 738
11713.42 673
11714.44 755
11715.46 690
11716.49 721
11717.51 710
11718.53 753
11719.55 742
11720.57 765
11721.60 690
11722.62 690
11723.64 719
11724.66 714
11725.68 733
11726.71 736
11727.73 761
11728.75 737
11729.77 716
11730.80 702
11731.82 750
11732.84 699
11733.86 708
11734.88 750
11735.91 765
11736.93 761
11737.95 769
11738.98 844
11740.00 768
11741.02 716
11742.04 776
11743.07 765
11744.09 733
11745.11 772
11746.14 806
11747.16 735
11748.18 745
11749.20 742
11750.23 718
11751.25 704
11752.27 741
11753.30 755
11754.32 710
11755.34 704
11756.37 716
11757.39 702
11758.41 756
11759.44 721
11760.46 785
11761.49 754
11762.51 732
11763.53 760
11764.56 767
11765.58 762
11766.60 745
11767.63 698
11768.65 730
11769.68 760
11770.70 744
11771.72 705
11772.75 787
11773.77 762
11774.80 759
11775.82 761
11776.85 765
11777.87 734
11778.90 779
11779.92 755
11780.94 760
11781.97 766
11782.99 754
11784.02 682
11785.04 731
11786.07 777
11787.09 756
11788.12 763
11789.14 757
11790.17 786
11791.19 824
11792.22 773
11793.24 776
11794.27 835
11795.29 823
11796.32 735
11797.34 729
11798.37 798
11799.39 780
11800.42 752
11801.44 754
11802.47 737
11803.49 750
11804.52 809
11805.55 812
11806.57 835
11807.60 813
11808.62 802
11809.65 873
11810.67 777
11811.70 864
11812.73 823
11813.75 830
11814.78 878
11815.80 833
11816.83 813
11817.86 843
11818.88 789
11819.91 797
11820.94 859
11821.96 882
11822.99 819
11824.01 820
11825.04 830
11826.07 874
11827.09 856
11828.12 889
11829.15 879
11830.17 856
11831.20 843
11832.23 902
11833.25 906
11834.28 936
11835.31 904
11836.33 902
11837.36 896
11838.39 856
11839.42 902
11840.44 900
11841.47 949
11842.50 888
11843.52 892
11844.55 885
11845.58 878
11846.61 905
11847.63 870
11848.66 955
11849.69 918
11850.72 930
11851.74 881
11852.77 957
11853.80 948
11854.83 1037
11855.85 996
11856.88 936
11857.91 942
11858.94 961
11859.97 976
11860.99 979
11862.02 955
11863.05 969
11864.08 1027
11865.11 993
11866.13 1059
11867.16 960
11868.19 999
11869.22 1032
11870.25 1051
11871.28 1029
11872.30 1048
11873.33 979
11874.36 1023
11875.39 1034
11876.42 969
11877.45 1065
11878.48 1085
11879.51 1060
11880.53 1142
11881.56 1081
11882.59 1145
11883.62 1141
11884.65 1130
11885.68 1223
11886.71 1185
11887.74 1198
11888.77 1219
11889.80 1205
11890.83 1230
11891.85 1239
11892.88 1252
11893.91 1361
11894.94 1395
11895.97 1349
11897.00 1327
11898.03 1311
11899.06 1407
11900.09 1496
11901.12 1524
11902.15 1517
11903.18 1590
11904.21 1557
11905.24 1587
11906.27 1566
11907.30 1549
11908.33 1526
11909.36 1390
11910.39 1481
11911.42 1463
11912.45 1383
11913.48 1353
11914.51 1398
11915.54 1333
11916.57 1352
11917.60 1350
11918.63 1412
11919.66 1441
11920.69 1460
11921.73 1428
11922.76 1419
11923.79 1481
11924.82 1579
11925.85 1561
11926.88 1601
11927.91 1734
11928.94 1869
11929.97 1960
11931.00 2007
11932.03 2006
11933.07 2145
11934.10 2144
11935.13 2095
11936.16 2036
11937.19 2138
11938.22 1994
11939.25 1895
11940.28 1854
11941.32 1685
11942.35 1603
11943.38 1543
11944.41 1477
11945.44 1461
11946.47 1322
11947.51 1366
11948.54 1382
11949.57 1340
11950.60 1236
11951.63 1315
11952.66 1273
11953.70 1204
11954.73 1206
11955.76 1229
11956.79 1250
11957.83 1218
11958.86 1130
11959.89 1104
11960.92 1141
11961.95 1169
11962.99 1249
11964.02 1083
11965.05 1118
11966.08 1099
11967.12 1188
11968.15 1238
11969.18 1233
11970.22 1218
11971.25 1139
11972.28 1142
11973.31 1188
11974.35 1181
11975.38 1185
11976.41 1140
11977.45 1040
11978.48 1042
11979.51 1105
11980.55 1078
11981.58 1125
11982.61 1145
11983.64 1139
11984.68 1135
11985.71 1089
11986.75 1156
11987.78 1170
11988.81 1117
11989.85 1183
11990.88 1252
11991.91 1203
11992.95 1172
11993.98 1112
11995.01 1108
11996.05 1115
11997.08 1179
11998.12 1129
11999.15 1135
12000.18 1212
12001.22 1165
12002.25 1201
12003.29 1215
12004.32 1194
12005.35 1145
12006.39 1212
12007.42 1127
12008.46 1109
12009.49 1193
12010.53 1196
12011.56 1248
12012.60 1289
12013.63 1300
12014.67 1302
12015.70 1260
12016.73 1290
12017.77 1315
12018.80 1292
12019.84 1309
12020.87 1377
12021.91 1333
12022.94 1378
12023.98 1375
12025.01 1288
12026.05 1293
12027.08 1242
12028.12 1251
12029.15 1287
12030.19 1250
12031.23 1321
12032.26 1284
12033.30 1263
12034.33 1306
12035.37 1298
12036.40 1251
12037.44 1249
12038.47 1295
12039.51 1263
12040.55 1192
12041.58 1180
12042.62 1196
12043.65 1229
12044.69 1215
12045.73 1265
12046.76 1311
12047.80 1213
12048.83 1242
12049.87 1217
12050.91 1275
12051.94 1189
12052.98 1203
12054.01 1296
12055.05 1271
12056.09 1264
12057.12 1247
12058.16 1243
12059.20 1275
12060.23 1328
12061.27 1370
12062.31 1419
12063.34 1324
12064.38 1335
12065.42 1349
12066.45 1313
12067.49 1293
12068.53 1319
12069.57 1354
12070.60 1348
12071.64 1343
12072.68 1321
12073.71 1318
12074.75 1221
12075.79 1324
12076.83 1358
12077.86 1323
12078.90 1279
12079.94 1311
12080.98 1330
12082.01 1433
12083.05 1399
12084.09 1454
12085.13 1482
12086.16 1478
12087.20 1475
12088.24 1431
12089.28 1432
12090.32 1449
12091.35 1492
12092.39 1515
12093.43 1553
12094.47 1540
12095.51 1661
12096.54 1663
12097.58 1711
12098.62 1760
12099.66 1782
12100.70 1754
12101.74 1888
12102.77 1873
12103.81 1877
12104.85 2018
12105.89 2112
12106.93 2062
12107.97 1969
12109.01 1801
12110.04 1800
12111.08 1735
12112.12 1677
12113.16 1584
12114.20 1442
12115.24 1420
12116.28 1387
12117.32 1264
12118.36 1251
12119.39 1250
12120.43 1255
12121.47 1162
12122.51 1225
12123.55 1169
12124.59 1165
12125.63 1199
12126.67 1135
12127.71 1037
12128.75 1119
12129.79 1171
12130.83 1086
12131.87 1045
12132.91 1014
12133.95 1039
12134.99 1019
12136.03 1036
12137.07 1026
12138.11 1035
12139.15 1010
12140.19 1066
12141.23 1053
12142.27 1026
12143.31 1044
12144.35 1015
12145.39 1029
12146.43 1047
12147.47 1039
12148.51 962
12149.55 1003
12150.59 1048
12151.63 965
12152.67 986
12153.71 1000
12154.75 988
12155.79 967
12156.83 920
12157.88 964
12158.92 989
12159.96 943
12161.00 953
12162.04 934
12163.08 939
12164.12 992
12165.16 1009
12166.20 962
12167.24 944
12168.29 969
12169.33 910
12170.37 950
12171.41 889
12172.45 894
12173.49 958
12174.53 981
12175.58 1016
12176.62 1042
12177.66 998
12178.70 977
12179.74 960
12180.78 996
12181.83 993
12182.87 998
12183.91 976
12184.95 946
12185.99 979
12187.04 945
12188.08 921
12189.12 937
12190.16 986
12191.20 1003
12192.25 1028
12193.29 943
12194.33 994
12195.37 997
12196.42 956
12197.46 890
12198.50 929
12199.54 955
12200.59 1013
12201.63 931
12202.67 966
12203.72 1026
12204.76 975
12205.80 938
12206.84 940
12207.89 1023
12208.93 979
12209.97 905
12211.02 916
12212.06 970
12213.10 909
12214.15 896
12215.19 981
12216.23 978
12217.28 950
12218.32 945
12219.36 923
12220.41 915
12221.45 993
12222.49 915
12223.54 945
12224.58 931
12225.62 967
12226.67 931
12227.71 957
12228.76 886
12229.80 857
12230.84 912
12231.89 978
12232.93 914
12233.98 900
12235.02 981
12236.06 907
12237.11 911
12238.15 932
12239.20 919
12240.24 909
12241.29 882
12242.33 886
12243.37 927
12244.42 849
12245.46 859
12246.51 857
12247.55 880
12248.60 838
12249.64 892
12250.69 856
12251.73 832
12252.78 869
12253.82 848
12254.87 814
12255.91 884
12256.96 889
12258.00 855
12259.05 833
12260.09 869
12261.14 871
12262.18 846
12263.23 825
12264.27 863
12265.32 852
12266.36 807
12267.41 802
12268.45 821
12269.50 841
12270.55 812
12271.59 844
12272.64 905
12273.68 801
12274.73 851
12275.77 822
12276.82 870
12277.87 813
12278.91 881
12279.96 852
12281.00 817
12282.05 795
12283.10 837
12284.14 854
12285.19 853
12286.24 874
12287.28 808
12288.33 809
12289.38 845
12290.42 870
12291.47 786
12292.51 849
12293.56 847
12294.61 845
12295.65 840
12296.70 857
12297.75 861
12298.80 876
12299.84 849
12300.89 811
12301.94 798
12302.98 821
12304.03 871
12305.08 850
12306.12 865
12307.17 859
12308.22 806
12309.27 863
12310.31 800
12311.36 747
12312.41 832
12313.46 820
12314.50 809
12315.55 794
12316.60 773
12317.65 811
12318.69 848
12319.74 767
12320.79 796
12321.84 845
12322.88 802
12323.93 772
12324.98 838
12326.03 799
12327.08 855
12328.12 828
12329.17 892
12330.22 884
12331.27 772
12332.32 839
12333.37 737
12334.41 754
12335.46 743
12336.51 802
12337.56 805
12338.61 806
12339.66 767
12340.71 770
12341.75 832
12342.80 806
12343.85 751
12344.90 755
12345.95 821
12347.00 835
12348.05 807
12349.10 739
12350.15 741
12351.19 799
12352.24 810
12353.29 826
12354.34 790
12355.39 778
12356.44 825
12357.49 795
12358.54 831
12359.59 761
12360.64 839
12361.69 755
12362.74 796
12363.79 791
12364.84 857
12365.89 904
12366.94 915
12367.99 891
12369.04 824
12370.09 765
12371.14 774
12372.18 807
12373.24 874
12374.29 821
12375.34 800
12376.39 834
12377.44 783
12378.49 794
12379.54 837
12380.59 868
12381.64 817
12382.69 834
12383.74 880
12384.79 835
12385.84 900
12386.89 878
12387.94 845
12388.99 802
12390.04 852
12391.09 880
12392.14 851
12393.19 907
12394.24 855
12395.30 894
12396.35 888
12397.40 852
12398.45 875
12399.50 846
12400.55 885
12401.60 967
12402.65 1005
12403.70 996
12404.76 965
12405.81 921
12406.86 936
12407.91 938
12408.96 971
12410.01 938
12411.07 945
12412.12 945
12413.17 931
12414.22 884
12415.27 1009
12416.32 984
12417.38 937
12418.43 874
12419.48 920
12420.53 913
12421.58 892
12422.64 946
12423.69 900
12424.74 895
12425.79 948
12426.84 934
12427.90 920
12428.95 933
12430.00 971
12431.05 915
12432.11 978
12433.16 1046
12434.21 1014
12435.26 979
12436.32 969
12437.37 1002
12438.42 976
12439.48 978
12440.53 1011
12441.58 974
12442.63 1010
12443.69 1002
12444.74 972
12445.79 942
12446.85 957
12447.90 920
12448.95 922
12450.01 950
12451.06 970
12452.11 972
12453.17 1019
12454.22 975
12455.27 1044
12456.33 1052
12457.38 1055
12458.43 1092
12459.49 1030
12460.54 1050
12461.60 1032
12462.65 1145
12463.70 1105
12464.76 1085
12465.81 1091
12466.86 1199
12467.92 1256
12468.97 1274
12470.03 1440
12471.08 1429
12472.14 1507
12473.19 1551
12474.24 1819
12475.30 1808
12476.35 1856
12477.41 2006
12478.46 2031
12479.52 2128
12480.57 1914
12481.63 2054
12482.68 2037
12483.73 1900
12484.79 1826
12485.84 1776
12486.90 1541
12487.95 1471
12489.01 1372
12490.06 1231
12491.12 1235
12492.17 1221
12493.23 1203
12494.28 1110
12495.34 1050
12496.39 1095
12497.45 1133
12498.51 1047
12499.56 1062
12500.62 1085
12501.67 1055
12502.73 1083
12503.78 1136
12504.84 1111
12505.89 1020
12506.95 1083
12508.01 979
12509.06 1058
12510.12 1109
12511.17 1053
12512.23 1017
12513.28 1037
12514.34 998
12515.40 997
12516.45 985
12517.51 986
12518.56 926
12519.62 938
12520.68 966
12521.73 989
12522.79 1007
12523.85 999
12524.90 928
12525.96 891
12527.02 953
12528.07 934
12529.13 974
12530.19 930
12531.24 907
12532.30 936
12533.36 955
12534.41 903
12535.47 932
12536.53 929
12537.58 978
12538.64 964
12539.70 1015
12540.75 1011
12541.81 986
12542.87 1023
12543.93 989
12544.98 1034
12546.04 1072
12547.10 1073
12548.16 1066
12549.21 1093
12550.27 1096
12551.33 1152
12552.39 1248
12553.44 1302
12554.50 1331
12555.56 1383
12556.62 1374
12557.67 1286
12558.73 1328
12559.79 1356
12560.85 1372
12561.91 1323
12562.96 1290
12564.02 1276
12565.08 1165
12566.14 1185
12567.20 1149
12568.26 1145
12569.31 1139
12570.37 1113
12571.43 1096
12572.49 1128
12573.55 1151
12574.61 1075
12575.66 1105
12576.72 1057
12577.78 1031
12578.84 986
12579.90 967
12580.96 1068
12582.02 951
12583.08 964
12584.13 990
12585.19 963
12586.25 1008
12587.31 971
12588.37 935
12589.43 956
12590.49 913
12591.55 898
12592.61 948
12593.67 922
12594.73 930
12595.79 934
12596.85 949
12597.91 949
12598.96 971
12600.02 935
12601.08 912
12602.14 902
12603.20 914
12604.26 874
12605.32 902
12606.38 877
12607.44 904
12608.50 910
12609.56 894
12610.62 902
12611.68 916
12612.74 879
12613.80 893
12614.86 955
12615.92 981
12616.98 909
12618.04 903
12619.10 960
12620.17 976
12621.23 975
12622.29 918
12623.35 952
12624.41 943
12625.47 964
12626.53 919
12627.59 933
12628.65 935
12629.71 908
12630.77 953
12631.83 937
12632.89 856
12633.96 875
12635.02 900
12636.08 908
12637.14 861
12638.20 843
12639.26 840
12640.32 858
12641.38 774
12642.45 817
12643.51 868
12644.57 872
12645.63 867
12646.69 811
12647.75 793
12648.81 869
12649.88 858
12650.94 862
12652.00 873
12653.06 861
12654.12 807
12655.19 841
12656.25 821
12657.31 790
12658.37 797
12659.43 841
12660.50 821
12661.56 787
12662.62 803
12663.68 796
12664.75 797
12665.81 794
12666.87 806
12667.93 804
12668.99 750
12670.06 734
12671.12 723
12672.18 791
12673.25 764
12674.31 759
12675.37 778
12676.43 789
12677.50 805
12678.56 790
12679.62 780
12680.69 809
12681.75 822
12682.81 805
12683.87 802
12684.94 828
12686.00 801
12687.06 774
12688.13 777
12689.19 769
12690.25 714
12691.32 781
12692.38 794
12693.45 800
12694.51 802
12695.57 834
12696.64 847
12697.70 840
12698.76 784
12699.83 804
12700.89 821
12701.95 804
12703.02 858
12704.08 914
12705.15 800
12706.21 812
12707.28 786
12708.34 802
12709.40 765
12710.47 756
12711.53 755
12712.60 777
12713.66 766
12714.73 768
12715.79 810
12716.85 739
12717.92 744
12718.98 783
12720.05 745
12721.11 754
12722.18 781
12723.24 756
12724.31 768
12725.37 793
12726.44 817
12727.50 744
12728.57 760
12729.63 763
12730.70 833
12731.76 812
12732.83 805
12733.89 765
12734.96 778
12736.02 778
12737.09 788
12738.15 848
12739.22 819
12740.29 822
12741.35 777
12742.42 784
12743.48 818
12744.55 705
12745.61 759
12746.68 717
12747.74 736
12748.81 766
12749.88 722
12750.94 785
12752.01 786
12753.07 773
12754.14 754
12755.21 710
12756.27 698
12757.34 692
12758.41 750
12759.47 705
12760.54 710
12761.60 749
12762.67 716
12763.74 706
12764.80 644
12765.87 692
12766.94 787
12768.00 776
12769.07 719
12770.14 692
12771.20 667
12772.27 727
12773.34 706
12774.40 760
12775.47 741
12776.54 705
12777.61 658
12778.67 683
12779.74 780
12780.81 783
12781.87 753
12782.94 737
12784.01 740
12785.08 683
12786.14 723
12787.21 769
12788.28 786
12789.35 710
12790.41 723
12791.48 701
12792.55 736
12793.62 734
12794.69 712
12795.75 770
12796.82 729
12797.89 718
12798.96 734
12800.02 794
12801.09 811
12802.16 762
12803.23 750
12804.30 802
12805.37 783
12806.43 754
12807.50 780
12808.57 754
12809.64 716
12810.71 745
12811.78 709
12812.84 741
12813.91 751
12814.98 770
12816.05 773
12817.12 732
12818.19 763
12819.26 819
12820.33 811
12821.39 892
12822.46 861
12823.53 783
12824.60 823
12825.67 888
12826.74 797
12827.81 791
12828.88 845
12829.95 809
12831.02 822
12832.09 777
12833.16 735
12834.22 792
12835.29 754
12836.36 785
12837.43 779
12838.50 780
12839.57 750
12840.64 710
12841.71 735
12842.78 726
12843.85 728
12844.92 731
12845.99 673
12847.06 691
12848.13 682
12849.20 697
12850.27 708
12851.34 654
12852.41 652
12853.48 669
12854.55 695
12855.62 655
12856.69 662
12857.76 668
12858.83 731
12859.90 654
12860.97 670
12862.05 660
12863.12 632
12864.19 633
12865.26 623
12866.33 682
12867.40 607
12868.47 687
12869.54 637
12870.61 656
12871.68 626
12872.75 632
12873.82 630
12874.90 630
12875.97 683
12877.04 642
12878.11 619
12879.18 654
12880.25 653
12881.32 666
12882.40 690
12883.47 611
12884.54 653
12885.61 637
12886.68 634
12887.75 643
12888.82 707
12889.90 705
12890.97 693
12892.04 681
12893.11 644
12894.18 667
12895.26 588
12896.33 694
12897.40 672
12898.47 646
12899.54 658
12900.62 639
12901.69 605
12902.76 610
12903.83 616
12904.91 708
12905.98 597
12907.05 631
12908.12 644
12909.20 624
12910.27 623
12911.34 664
12912.41 664
12913.49 620
12914.56 626
12915.63 675
12916.71 653
12917.78 605
12918.85 678
12919.92 636
12921.00 680
12922.07 649
12923.14 694
12924.22 631
12925.29 623
12926.36 688
12927.44 597
12928.51 679
12929.58 621
12930.66 600
12931.73 652
12932.80 630
12933.88 632
12934.95 676
12936.02 620
12937.10 643
12938.17 593
12939.25 613
12940.32 654
12941.39 673
12942.47 653
12943.54 653
12944.62 633
12945.69 651
12946.76 611
12947.84 646
12948.91 663
12949.99 698
12951.06 700
12952.14 623
12953.21 644
12954.28 603
12955.36 626
12956.43 664
12957.51 655
12958.58 643
12959.66 577
12960.73 578
12961.81 589
12962.88 615
12963.96 643
12965.03 610
12966.11 633
12967.18 664
12968.26 691
12969.33 645
12970.41 643
12971.48 666
12972.56 636
12973.63 631
12974.71 669
12975.78 642
12976.86 654
12977.93 638
12979.01 612
12980.08 664
12981.16 660
12982.23 678
12983.31 675
12984.39 610
12985.46 656
12986.54 654
12987.61 662
12988.69 667
12989.77 681
12990.84 718
12991.92 623
12992.99 627
12994.07 651
12995.15 655
12996.22 633
12997.30 632
12998.37 634
12999.45 659
13000.53 584
13001.60 618
13002.68 681
13003.76 672
13004.83 666
13005.91 677
13006.99 710
13008.06 668
13009.14 661
13010.22 667
13011.29 678
13012.37 714
13013.45 666
13014.52 636
13015.60 652
13016.68 635
13017.75 677
13018.83 642
13019.91 642
13020.99 620
13022.06 679
13023.14 683
13024.22 633
13025.30 610
13026.37 687
13027.45 653
13028.53 635
13029.61 702
13030.68 675
13031.76 669
13032.84 676
13033.92 669
13034.99 649
13036.07 693
13037.15 673
13038.23 685
13039.31 669
13040.38 615
13041.46 632
13042.54 657
13043.62 627
13044.70 648
13045.77 695
13046.85 676
13047.93 683
13049.01 705
13050.09 742
13051.17 679
13052.24 715
13053.32 674
13054.40 731
13055.48 643
13056.56 698
13057.64 687
13058.72 669
13059.80 689
13060.87 705
13061.95 686
13063.03 663
13064.11 728
13065.19 656
13066.27 685
13067.35 694
13068.43 676
13069.51 650
13070.59 648
13071.67 638
13072.74 742
13073.82 654
13074.90 678
13075.98 668
13077.06 673
13078.14 705
13079.22 695
13080.30 614
13081.38 655
13082.46 706
13083.54 682
13084.62 735
13085.70 696
13086.78 733
13087.86 720
13088.94 695
13090.02 645
13091.10 666
13092.18 670
13093.26 689
13094.34 656
13095.42 642
13096.50 634
13097.58 611
13098.66 600
13099.74 745
13100.82 669
13101.90 687
13102.98 733
13104.07 663
13105.15 674
13106.23 637
13107.31 692
13108.39 665
13109.47 684
13110.55 708
13111.63 727
13112.71 738
13113.79 665
13114.87 668
13115.96 696
13117.04 737
13118.12 678
13119.20 669
13120.28 649
13121.36 651
13122.44 625
13123.52 682
13124.61 667
13125.69 683
13126.77 680
13127.85 664
13128.93 707
13130.01 631
13131.10 690
13132.18 691
13133.26 753
13134.34 667
13135.42 665
13136.51 696
13137.59 694
13138.67 678
13139.75 713
13140.83 718
13141.92 684
13143.00 681
13144.08 690
13145.16 677
13146.25 690
13147.33 734
13148.41 713
13149.49 706
13150.58 709
13151.66 635
13152.74 633
13153.82 680
13154.91 717
13155.99 725
13157.07 627
13158.15 645
13159.24 717
13160.32 670
13161.40 667
13162.49 656
13163.57 672
13164.65 712
13165.74 696
13166.82 630
13167.90 631
13168.99 615
13170.07 688
13171.15 724
13172.24 725
13173.32 726
13174.40 732
13175.49 689
13176.57 737
13177.65 669
13178.74 687
13179.82 723
13180.91 722
13181.99 701
13183.07 676
13184.16 728
13185.24 704
13186.32 676
13187.41 715
13188.49 717
13189.58 729
13190.66 783
13191.75 753
13192.83 771
13193.91 711
13195.00 764
13196.08 760
13197.17 799
13198.25 713
13199.34 727
13200.42 767
13201.51 682
13202.59 733
13203.68 769
13204.76 768
13205.85 770
13206.93 729
13208.01 672
13209.10 730
13210.18 711
13211.27 721
13212.36 722
13213.44 744
13214.53 759
13215.61 706
13216.70 662
13217.78 666
13218.87 672
13219.95 736
13221.04 762
13222.12 694
13223.21 699
13224.29 734
13225.38 777
13226.47 735
13227.55 727
13228.64 698
13229.72 670
13230.81 712
13231.89 730
13232.98 745
13234.07 790
13235.15 765
13236.24 744
13237.33 784
13238.41 733
13239.50 759
13240.58 760
13241.67 810
13242.76 781
13243.84 775
13244.93 782
13246.02 802
13247.10 855
13248.19 813
13249.28 793
13250.36 835
13251.45 846
13252.54 835
13253.62 779
13254.71 777
13255.80 780
13256.88 757
13257.97 844
13259.06 807
13260.14 796
13261.23 848
13262.32 908
13263.41 838
13264.49 853
13265.58 842
13266.67 779
13267.76 865
13268.84 891
13269.93 937
13271.02 881
13272.11 857
13273.19 884
13274.28 876
13275.37 889
13276.46 921
13277.54 899
13278.63 940
13279.72 832
13280.81 848
13281.90 892
13282.98 928
13284.07 951
13285.16 951
13286.25 951
13287.34 1003
13288.42 998
13289.51 892
13290.60 965
13291.69 961
13292.78 1018
13293.87 994
13294.95 946
13296.04 968
13297.13 994
13298.22 991
13299.31 938
13300.40 903
13301.49 968
13302.58 1004
13303.66 1008
13304.75 1022
13305.84 1003
13306.93 1052
13308.02 1114
13309.11 1062
13310.20 986
13311.29 1028
13312.38 1076
13313.47 1098
13314.55 1115
13315.64 1121
13316.73 1137
13317.82 1166
13318.91 1099
13320.00 1009
13321.09 1034
13322.18 1052
13323.27 1189
13324.36 1079
13325.45 1117
13326.54 1063
13327.63 1059
13328.72 1055
13329.81 1098
13330.90 1162
13331.99 1111
13333.08 1067
13334.17 1137
13335.26 1098
13336.35 1103
13337.44 1062
13338.53 1048
13339.62 1088
13340.71 1050
13341.80 1045
13342.89 1116
13343.98 1101
13345.07 1081
13346.16 1076
13347.25 1094
13348.35 1090
13349.44 1119
13350.53 1138
13351.62 1197
13352.71 1129
13353.80 1139
13354.89 1160
13355.98 1206
13357.07 1133
13358.16 1135
13359.26 1227
13360.35 1237
13361.44 1300
13362.53 1274
13363.62 1244
13364.71 1220
13365.80 1326
13366.89 1354
13367.99 1305
13369.08 1341
13370.17 1386
13371.26 1293
13372.35 1198
13373.44 1253
13374.54 1251
13375.63 1210
13376.72 1250
13377.81 1207
13378.90 1253
13380.00 1156
13381.09 1175
13382.18 1153
13383.27 1137
13384.36 1124
13385.46 1070
13386.55 1039
13387.64 1074
13388.73 1127
13389.83 1033
13390.92 976
13392.01 973
13393.10 1049
13394.20 1087
13395.29 981
13396.38 1025
13397.47 996
13398.57 1009
13399.66 1108
13400.75 996
13401.84 974
13402.94 973
13404.03 975
13405.12 1004
13406.22 911
13407.31 928
13408.40 968
13409.50 1000
13410.59 1022
13411.68 1002
13412.78 1018
13413.87 1045
13414.96 1052
13416.06 1018
13417.15 948
13418.24 986
13419.34 996
13420.43 1076
13421.52 1062
13422.62 959
13423.71 1024
13424.81 1045
13425.90 999
13426.99 999
13428.09 1025
13429.18 971
13430.27 962
13431.37 962
13432.46 1018
13433.56 1019
13434.65 1025
13435.75 1097
13436.84 1052
13437.93 1045
13439.03 1034
13440.12 1051
13441.22 1120
13442.31 1078
13443.41 1086
13444.50 1088
13445.60 1082
13446.69 1075
13447.79 1042
13448.88 1103
13449.98 1073
13451.07 1107
13452.17 1135
13453.26 1116
13454.36 1112
13455.45 1190
13456.55 1280
13457.64 1216
13458.74 1168
13459.83 1176
13460.93 1191
13462.02 1234
13463.12 1237
13464.21 1249
13465.31 1209
13466.40 1253
13467.50 1252
13468.59 1250
13469.69 1245
13470.79 1270
13471.88 1269
13472.98 1239
13474.07 1197
13475.17 1192
13476.27 1254
13477.36 1166
13478.46 1236
13479.55 1217
13480.65 1241
13481.75 1266
13482.84 1235
13483.94 1270
13485.03 1251
13486.13 1297
13487.23 1332
13488.32 1370
13489.42 1294
13490.52 1304
13491.61 1352
13492.71 1372
13493.81 1322
13494.90 1412
13496.00 1409
13497.10 1389
13498.19 1401
13499.29 1468
13500.39 1590
13501.48 1635
13502.58 1627
13503.68 1566
13504.77 1626
13505.87 1561
13506.97 1610
13508.07 1598
13509.16 1511
13510.26 1408
13511.36 1393
13512.46 1353
13513.55 1339
13514.65 1308
13515.75 1351
13516.85 1269
13517.94 1248
13519.04 1289
13520.14 1279
13521.24 1236
13522.33 1178
13523.43 1125
13524.53 1165
13525.63 1157
13526.73 1109
13527.82 1070
13528.92 1111
13530.02 1054
13531.12 1161
13532.22 1124
13533.31 1144
13534.41 1038
13535.51 1111
13536.61 1088
13537.71 1007
13538.81 1020
13539.90 1040
13541.00 1092
13542.10 1043
13543.20 1049
13544.30 1025
13545.40 984
13546.50 1036
13547.60 1001
13548.69 972
13549.79 954
13550.89 1014
13551.99 974
13553.09 984
13554.19 962
13555.29 982
13556.39 1010
13557.49 968
13558.59 906
13559.69 1006
13560.78 1047
13561.88 961
13562.98 923
13564.08 935
13565.18 908
13566.28 895
13567.38 902
13568.48 963
13569.58 943
13570.68 944
13571.78 918
13572.88 907
13573.98 918
13575.08 943
13576.18 985
13577.28 967
13578.38 946
13579.48 913
13580.58 930
13581.68 928
13582.78 988
13583.88 1034
13584.98 1005
13586.08 974
13587.18 902
13588.28 931
13589.38 967
13590.48 1010
13591.59 1006
13592.69 932
13593.79 993
13594.89 985
13595.99 944
13597.09 1029
13598.19 1011
13599.29 990
13600.39 996
13601.49 1039
13602.59 1086
13603.69 994
13604.80 904
13605.90 981
13607.00 975
13608.10 987
13609.20 975
13610.30 982
13611.40 1034
13612.51 1037
13613.61 932
13614.71 975
13615.81 998
13616.91 991
13618.01 968
13619.11 983
13620.22 1007
13621.32 1018
13622.42 1019
13623.52 1019
13624.62 1041
13625.73 1029
13626.83 955
13627.93 1007
13629.03 994
13630.13 986
13631.24 992
13632.34 947
13633.44 970
13634.54 984
13635.65 1027
13636.75 1036
13637.85 1028
13638.95 965
13640.06 995
13641.16 999
13642.26 1000
13643.36 991
13644.47 989
13645.57 1023
13646.67 1034
13647.78 1054
13648.88 1029
13649.98 956
13651.08 983
13652.19 1030
13653.29 968
13654.39 979
13655.50 996
13656.60 997
13657.70 946
13658.81 939
13659.91 933
13661.01 955
13662.12 978
13663.22 1009
13664.32 958
13665.43 865
13666.53 924
13667.63 942
13668.74 956
13669.84 928
13670.95 948
13672.05 970
13673.15 960
13674.26 1007
13675.36 1031
13676.47 1011
13677.57 965
13678.67 976
13679.78 928
13680.88 988
13681.99 947
13683.09 950
13684.20 973
13685.30 962
13686.40 930
13687.51 969
13688.61 912
13689.72 877
13690.82 947
13691.93 991
13693.03 948
13694.14 954
13695.24 998
13696.35 1038
13697.45 987
13698.56 1107
13699.66 1044
13700.77 943
13701.87 1013
13702.98 1068
13704.08 977
13705.19 978
13706.29 1074
13707.40 1049
13708.50 1014
13709.61 1044
13710.71 1036
13711.82 1042
13712.92 1037
13714.03 1062
13715.14 1055
13716.24 1037
13717.35 1059
13718.45 1074
13719.56 1109
13720.66 1072
13721.77 1159
13722.88 1137
13723.98 1113
13725.09 1155
13726.19 1206
13727.30 1185
13728.41 1249
13729.51 1241
13730.62 1196
13731.73 1239
13732.83 1273
13733.94 1291
13735.04 1254
13736.15 1325
13737.26 1304
13738.36 1208
13739.47 1211
13740.58 1296
13741.68 1244
13742.79 1347
13743.90 1401
13745.00 1306
13746.11 1258
13747.22 1372
13748.32 1356
13749.43 1364
13750.54 1449
13751.65 1439
13752.75 1459
13753.86 1458
13754.97 1463
13756.07 1474
13757.18 1481
13758.29 1503
13759.40 1518
13760.50 1597
13761.61 1718
13762.72 1682
13763.83 1738
13764.93 1840
13766.04 1848
13767.15 1867
13768.26 1960
13769.37 2065
13770.47 2037
13771.58 2087
13772.69 2117
13773.80 2201
13774.91 2175
13776.01 2162
13777.12 2241
13778.23 2202
13779.34 2140
13780.45 2058
13781.55 1967
13782.66 1949
13783.77 1982
13784.88 1864
13785.99 1761
13787.10 1749
13788.20 1681
13789.31 1635
13790.42 1544
13791.53 1565
13792.64 1513
13793.75 1521
13794.86 1396
13795.97 1416
13797.07 1457
13798.18 1394
13799.29 1391
13800.40 1342
13801.51 1365
13802.62 1365
13803.73 1368
13804.84 1330
13805.95 1291
13807.06 1285
13808.17 1271
13809.28 1293
13810.39 1252
13811.49 1303
13812.60 1163
13813.71 1180
13814.82 1153
13815.93 1238
13817.04 1171
13818.15 1213
13819.26 1165
13820.37 1150
13821.48 1174
13822.59 1085
13823.70 1136
13824.81 1175
13825.92 1193
13827.03 1126
13828.14 1181
13829.25 1120
13830.36 1124
13831.47 1111
13832.58 1108
13833.69 1097
13834.80 1065
13835.92 1073
13837.03 1162
13838.14 1133
13839.25 1072
13840.36 1096
13841.47 1051
13842.58 1061
13843.69 1065
13844.80 1080
13845.91 1071
13847.02 1086
13848.13 1077
13849.24 1147
13850.36 1085
13851.47 1058
13852.58 1140
13853.69 1146
13854.80 1102
13855.91 1098
13857.02 1111
13858.13 1157
13859.25 1111
13860.36 1129
13861.47 1141
13862.58 1126
13863.69 1161
13864.80 1120
13865.91 1138
13867.03 1204
13868.14 1140
13869.25 1169
13870.36 1109
13871.47 1172
13872.59 1268
13873.70 1184
13874.81 1174
13875.92 1204
13877.03 1223
13878.15 1192
13879.26 1214
13880.37 1223
13881.48 1196
13882.60 1186
13883.71 1176
13884.82 1270
13885.93 1226
13887.05 1215
13888.16 1210
13889.27 1312
13890.38 1296
13891.50 1323
13892.61 1309
13893.72 1359
13894.83 1404
13895.95 1281
13897.06 1309
13898.17 1334
13899.29 1303
13900.40 1319
13901.51 1279
13902.63 1232
13903.74 1262
13904.85 1220
13905.97 1150
13907.08 1185
13908.19 1152
13909.31 1164
13910.42 1165
13911.53 1144
13912.65 1173
13913.76 1095
13914.87 1102
13915.99 1129
13917.10 1025
13918.21 1016
13919.33 1105
13920.44 1166
13921.56 1078
13922.67 1110
13923.78 1000
13924.90 1085
13926.01 1065
13927.13 1038
13928.24 1037
13929.35 1045
13930.47 1073
13931.58 1008
13932.70 1102
13933.81 1056
13934.93 1066
13936.04 1091
13937.16 1055
13938.27 1068
13939.38 1074
13940.50 1064
13941.61 1023
13942.73 1017
13943.84 1063
13944.96 1010
13946.07 990
13947.19 984
13948.30 1006
13949.42 1001
13950.53 1026
13951.65 1039
13952.76 1036
13953.88 1056
13954.99 1011
13956.11 1029
13957.23 1044
13958.34 989
13959.46 1052
13960.57 998
13961.69 963
13962.80 1037
13963.92 913
13965.03 1018
13966.15 953
13967.27 992
13968.38 1017
13969.50 1019
13970.61 1006
13971.73 973
13972.84 1004
13973.96 1001
13975.08 1017
13976.19 1030
13977.31 974
13978.43 1012
13979.54 998
13980.66 998
13981.77 1040
13982.89 952
13984.01 896
13985.12 979
13986.24 1040
13987.36 1020
13988.47 990
13989.59 912
13990.71 909
13991.82 938
13992.94 918
13994.06 927
13995.17 981
13996.29 955
13997.41 959
13998.52 932
13999.64 960
14000.76 950
14001.88 970
14002.99 983
14004.11 965
14005.23 961
14006.34 931
14007.46 858
14008.58 841
14009.70 945
14010.81 951
14011.93 869
14013.05 988
14014.17 973
14015.28 997
14016.40 959
14017.52 899
14018.64 951
14019.76 950
14020.87 992
14021.99 947
14023.11 911
14024.23 966
14025.35 994
14026.46 935
14027.58 952
14028.70 916
14029.82 913
14030.94 981
14032.06 982
14033.17 937
14034.29 937
14035.41 991
14036.53 985
14037.65 1025
14038.77 964
14039.88 925
14041.00 979
14042.12 924
14043.24 1006
14044.36 943
14045.48 978
14046.60 1011
14047.72 962
14048.84 1080
14049.95 1036
14051.07 1058
14052.19 1059
14053.31 1051
14054.43 1070
14055.55 1007
14056.67 1057
14057.79 1094
14058.91 1135
14060.03 1051
14061.15 1103
14062.27 1135
14063.39 1117
14064.51 1120
14065.63 1076
14066.75 1149
14067.87 1189
14068.99 1122
14070.11 1146
14071.23 1241
14072.35 1236
14073.47 1219
14074.59 1270
14075.71 1284
14076.83 1279
14077.95 1242
14079.07 1213
14080.19 1245
14081.31 1242
14082.43 1294
14083.55 1285
14084.67 1249
14085.79 1306
14086.91 1360
14088.03 1412
14089.15 1439
14090.27 1364
14091.39 1480
14092.51 1499
14093.63 1551
14094.75 1568
14095.87 1551
14097.00 1630
14098.12 1669
14099.24 1571
14100.36 1616
14101.48 1641
14102.60 1540
14103.72 1503
14104.84 1533
14105.96 1495
14107.09 1458
14108.21 1513
14109.33 1426
14110.45 1413
14111.57 1506
14112.69 1362
14113.81 1329
14114.94 1247
14116.06 1278
14117.18 1283
14118.30 1189
14119.42 1184
14120.55 1154
14121.67 1150
14122.79 1150
14123.91 1120
14125.03 1105
14126.16 1110
14127.28 1044
14128.40 1160
14129.52 1130
14130.64 1069
14131.77 1043
14132.89 1128
14134.01 1159
14135.13 1069
14136.26 1050
14137.38 1041
14138.50 1118
14139.62 1019
14140.75 1081
14141.87 1049
14142.99 1039
14144.11 1010
14145.24 1036
14146.36 1031
14147.48 1090
14148.61 997
14149.73 1046
14150.85 1053
14151.98 1033
14153.10 1015
14154.22 1016
14155.35 1093
14156.47 1024
14157.59 1035
14158.72 1057
14159.84 1051
14160.96 966
14162.09 975
14163.21 956
14164.33 955
14165.46 980
14166.58 948
14167.70 1034
14168.83 995
14169.95 961
14171.08 966
14172.20 1015
14173.32 1010
14174.45 1027
14175.57 939
14176.70 1006
14177.82 945
14178.94 1074
14180.07 986
14181.19 998
14182.32 954
14183.44 950
14184.57 970
14185.69 936
14186.81 986
14187.94 957
14189.06 1000
14190.19 926
14191.31 986
14192.44 981
14193.56 963
14194.69 1020
14195.81 1029
14196.94 970
14198.06 909
14199.19 926
14200.31 876
14201.44 892
14202.56 941
14203.69 936
14204.81 874
14205.94 900
14207.06 887
14208.19 887
14209.31 905
14210.44 935
14211.57 909
14212.69 910
14213.82 856
14214.94 898
14216.07 941
14217.19 910
14218.32 858
14219.44 881
14220.57 881
14221.70 893
14222.82 850
14223.95 887
14225.07 865
14226.20 849
14227.33 885
14228.45 842
14229.58 888
14230.71 872
14231.83 846
14232.96 849
14234.08 836
14235.21 844
14236.34 903
14237.46 828
14238.59 816
14239.72 851
14240.84 810
14241.97 855
14243.10 850
14244.22 880
14245.35 751
14246.48 834
14247.60 886
14248.73 917
14249.86 866
14250.99 809
14252.11 812
14253.24 791
14254.37 862
14255.49 851
14256.62 797
14257.75 817
14258.88 842
14260.00 815
14261.13 850
14262.26 811
14263.39 786
14264.51 799
14265.64 738
14266.77 770
14267.90 797
14269.02 752
14270.15 815
14271.28 761
14272.41 761
14273.54 835
14274.66 770
14275.79 779
14276.92 759
14278.05 765
14279.18 741
14280.30 786
14281.43 734
14282.56 681
14283.69 770
14284.82 767
14285.95 824
14287.07 728
14288.20 734
14289.33 787
14290.46 745
14291.59 714
14292.72 771
14293.85 753
14294.98 731
14296.10 713
14297.23 760
14298.36 765
14299.49 789
14300.62 690
14301.75 734
14302.88 768
14304.01 768
14305.14 676
14306.27 708
14307.39 686
14308.52 698
14309.65 744
14310.78 690
14311.91 732
14313.04 747
14314.17 754
14315.30 724
14316.43 732
14317.56 735
14318.69 694
14319.82 688
14320.95 690
14322.08 734
14323.21 709
14324.34 700
14325.47 682
14326.60 678
14327.73 716
14328.86 701
14329.99 678
14331.12 712
14332.25 670
14333.38 694
14334.51 728
14335.64 744
14336.77 702
14337.90 674
14339.03 661
14340.16 712
14341.29 638
14342.42 682
14343.56 659
14344.69 651
14345.82 644
14346.95 659
14348.08 624
14349.21 633
14350.34 625
14351.47 667
14352.60 649
14353.73 661
14354.87 666
14356.00 700
14357.13 741
14358.26 705
14359.39 663
14360.52 669
14361.65 633
14362.78 653
14363.92 685
14365.05 641
14366.18 636
14367.31 689
14368.44 672
14369.57 652
14370.71 657
14371.84 699
14372.97 662
14374.10 646
14375.23 622
14376.37 647
14377.50 661
14378.63 667
14379.76 626
14380.89 635
14382.03 664
14383.16 586
14384.29 676
14385.42 656
14386.56 656
14387.69 672
14388.82 669
14389.95 646
14391.09 665
14392.22 657
14393.35 648
14394.48 591
14395.62 639
14396.75 651
14397.88 675
14399.02 683
14400.15 641
14401.28 593
14402.41 674
14403.55 670
14404.68 658
14405.81 704
14406.95 726
14408.08 661
14409.21 614
14410.35 665
14411.48 711
14412.61 715
14413.75 657
14414.88 699
14416.01 699
14417.15 668
14418.28 675
14419.42 667
14420.55 661
14421.68 691
14422.82 711
14423.95 651
14425.08 738
14426.22 718
14427.35 706
14428.49 740
14429.62 707
14430.75 682
14431.89 663
14433.02 691
14434.16 686
14435.29 660
14436.43 645
14437.56 688
14438.69 705
14439.83 721
14440.96 686
14442.10 690
14443.23 692
14444.37 689
14445.50 727
14446.64 741
14447.77 682
14448.91 670
14450.04 721
14451.18 667
14452.31 657
14453.45 641
14454.58 648
14455.72 679
14456.85 688
14457.99 668
14459.12 729
14460.26 713
14461.39 724
14462.53 612
14463.66 643
14464.80 659
14465.94 726
14467.07 701
14468.21 683
14469.34 623
14470.48 681
14471.61 627
14472.75 654
14473.89 698
14475.02 704
14476.16 681
14477.29 647
14478.43 668
14479.57 622
14480.70 674
14481.84 713
14482.97 715
14484.11 694
14485.25 656
14486.38 648
14487.52 644
14488.66 679
14489.79 646
14490.93 711
14492.07 725
14493.20 714
14494.34 692
14495.48 693
14496.61 786
14497.75 770
14498.89 720
14500.02 727
14501.16 701
14502.30 763
14503.43 760
14504.57 718
14505.71 730
14506.84 680
14507.98 736
14509.12 789
14510.26 750
14511.39 711
14512.53 767
14513.67 771
14514.81 753
14515.94 699
14517.08 769
14518.22 774
14519.36 694
14520.49 688
14521.63 776
14522.77 745
14523.91 788
14525.05 771
14526.18 729
14527.32 729
14528.46 762
14529.60 741
14530.74 675
14531.87 740
14533.01 735
14534.15 794
14535.29 714
14536.43 749
14537.56 720
14538.70 730
14539.84 724
14540.98 720
14542.12 708
14543.26 729
14544.40 720
14545.53 744
14546.67 764
14547.81 720
14548.95 765
14550.09 765
14551.23 737
14552.37 775
14553.51 764
14554.65 758
14555.78 683
14556.92 733
14558.06 756
14559.20 702
14560.34 770
14561.48 787
14562.62 811
14563.76 755
14564.90 764
14566.04 727
14567.18 774
14568.32 791
14569.46 706
14570.60 769
14571.74 719
14572.88 729
14574.02 723
14575.16 736
14576.30 771
14577.44 726
14578.58 717
14579.72 758
14580.86 771
14582.00 714
14583.14 786
14584.28 794
14585.42 781
14586.56 725
14587.70 774
14588.84 810
14589.98 812
14591.12 834
14592.26 774
14593.40 789
14594.54 796
14595.68 835
14596.82 787
14597.96 836
14599.10 808
14600.24 795
14601.38 825
14602.52 863
14603.67 823
14604.81 824
14605.95 802
14607.09 802
14608.23 849
14609.37 805
14610.51 848
14611.65 850
14612.79 907
14613.94 922
14615.08 930
14616.22 822
14617.36 866
14618.50 914
14619.64 945
14620.79 1013
14621.93 1006
14623.07 970
14624.21 1048
14625.35 949
14626.49 1019
14627.64 1044
14628.78 1052
14629.92 1006
14631.06 1097
14632.20 1105
14633.35 1046
14634.49 1104
14635.63 1170
14636.77 1145
14637.91 1111
14639.06 1137
14640.20 1087
14641.34 1095
14642.48 1044
14643.63 1060
14644.77 1051
14645.91 1009
14647.05 933
14648.20 952
14649.34 894
14650.48 871
14651.63 876
14652.77 840
14653.91 969
14655.05 844
14656.20 870
14657.34 844
14658.48 832
14659.63 806
14660.77 825
14661.91 789
14663.06 826
14664.20 810
14665.34 741
14666.49 774
14667.63 747
14668.77 824
14669.92 777
14671.06 699
14672.20 733
14673.35 748
14674.49 745
14675.64 760
14676.78 752
14677.92 714
14679.07 701
14680.21 671
14681.35 694
14682.50 686
14683.64 728
14684.79 699
14685.93 652
14687.08 684
14688.22 693
14689.36 641
14690.51 666
14691.65 651
14692.80 638
14693.94 624
14695.09 649
14696.23 709
14697.38 661
14698.52 656
14699.66 669
14700.81 712
14701.95 630
14703.10 621
14704.24 632
14705.39 623
14706.53 605
14707.68 616
14708.82 659
14709.97 690
14711.11 623
14712.26 631
14713.40 679
14714.55 656
14715.69 614
14716.84 628
14717.99 651
14719.13 618
14720.28 654
14721.42 623
14722.57 681
14723.71 650
14724.86 604
14726.00 632
14727.15 618
14728.30 570
14729.44 622
14730.59 641
14731.73 643
14732.88 696
14734.03 665
14735.17 620
14736.32 620
14737.46 667
14738.61 642
14739.76 653
14740.90 648
14742.05 657
14743.20 627
14744.34 649
14745.49 580
14746.64 622
14747.78 622
14748.93 599
14750.08 601
14751.22 606
14752.37 625
14753.52 624
14754.66 597
14755.81 597
14756.96 611
14758.10 577
14759.25 644
14760.40 589
14761.54 609
14762.69 612
14763.84 597
14764.99 622
14766.13 588
14767.28 531
14768.43 629
14769.58 557
14770.72 499
14771.87 555
14773.02 596
14774.17 643
14775.31 590
14776.46 601
14777.61 593
14778.76 617
14779.90 562
14781.05 566
14782.20 633
14783.35 595
14784.50 522
14785.64 550
14786.79 566
14787.94 582
14789.09 552
14790.24 553
14791.38 540
14792.53 521
14793.68 514
14794.83 555
14795.98 530
14797.13 505
14798.28 526
14799.42 462
14800.57 514
14801.72 526
14802.87 524
14804.02 538
14805.17 508
14806.32 548
14807.47 534
14808.61 583
14809.76 505
14810.91 491
14812.06 540
14813.21 605
14814.36 484
14815.51 487
14816.66 503
14817.81 526
14818.96 521
14820.11 549
14821.26 500
14822.41 511
14823.55 521
14824.70 518
14825.85 529
14827.00 542
14828.15 517
14829.30 556
14830.45 531
14831.60 504
14832.75 556
14833.90 480
14835.05 482
14836.20 477
14837.35 510
14838.50 493
14839.65 500
14840.80 497
14841.95 487
14843.10 541
14844.25 495
14845.40 491
14846.55 525
14847.70 537
14848.86 493
14850.01 471
14851.16 493
14852.31 514
14853.46 505
14854.61 536
14855.76 518
14856.91 506
14858.06 494
14859.21 516
14860.36 510
14861.51 483
14862.66 536
14863.82 535
14864.97 507
14866.12 494
14867.27 508
14868.42 546
14869.57 573
14870.72 532
14871.87 524
14873.03 526
14874.18 530
14875.33 465
14876.48 504
14877.63 529
14878.78 474
14879.94 471
14881.09 489
14882.24 520
14883.39 506
14884.54 507
14885.70 527
14886.85 503
14888.00 522
14889.15 515
14890.30 506
14891.46 519
14892.61 512
14893.76 513
14894.91 535
14896.06 496
14897.22 531
14898.37 481
14899.52 484
14900.67 497
14901.83 521
14902.98 509
14904.13 512
14905.28 519
14906.44 486
14907.59 473
14908.74 454
14909.90 512
14911.05 539
14912.20 539
14913.36 537
14914.51 494
14915.66 497
14916.81 568
14917.97 511
14919.12 499
14920.27 478
14921.43 535
14922.58 544
14923.73 488
14924.89 515
14926.04 491
14927.19 537
14928.35 502
14929.50 517
14930.66 503
14931.81 495
14932.96 524
14934.12 556
14935.27 548
14936.42 591
14937.58 564
14938.73 544
14939.89 570
14941.04 536
14942.19 562
14943.35 574
14944.50 553
14945.66 533
14946.81 536
14947.97 519
14949.12 539
14950.27 584
14951.43 538
14952.58 571
14953.74 631
14954.89 576
14956.05 522
14957.20 553
14958.36 533
14959.51 572
14960.67 601
14961.82 597
14962.98 606
14964.13 643
14965.29 590
14966.44 608
14967.60 636
14968.75 573
14969.91 538
14971.06 592
14972.22 607
14973.37 613
14974.53 525
14975.68 518
14976.84 614
14977.99 554
14979.15 510
14980.31 544
14981.46 545
14982.62 504
14983.77 557
14984.93 555
14986.08 521
14987.24 541
14988.40 506
14989.55 512
14990.71 478
14991.86 463
14993.02 463
14994.18 456
14995.33 451
14996.49 456
14997.65 473
14998.80 514
14999.96 518
15001.11 452
15002.27 525
15003.43 530
15004.58 528
15005.74 503
15006.90 506
15008.05 474
15009.21 473
15010.37 505
15011.52 454
15012.68 500
15013.84 473
15014.99 492
15016.15 473
15017.31 477
15018.47 460
15019.62 494
15020.78 486
15021.94 503
15023.09 469
15024.25 467
15025.41 447
15026.57 466
15027.72 504
15028.88 482
15030.04 502
15031.20 490
15032.35 490
15033.51 441
15034.67 488
15035.83 496
15036.98 464
15038.14 485
15039.30 556
15040.46 486
15041.62 494
15042.77 478
15043.93 490
15045.09 470
15046.25 522
15047.41 480
15048.57 422
15049.72 477
15050.88 469
15052.04 459
15053.20 468
15054.36 513
15055.52 555
15056.67 533
15057.83 445
15058.99 457
15060.15 493
15061.31 489
15062.47 480
15063.63 468
15064.79 451
15065.94 474
15067.10 485
15068.26 462
15069.42 455
15070.58 482
15071.74 524
15072.90 502
15074.06 489
15075.22 476
15076.38 467
15077.54 465
15078.70 484
15079.85 497
15081.01 446
15082.17 480
15083.33 547
15084.49 527
15085.65 475
15086.81 497
15087.97 474
15089.13 466
15090.29 436
15091.45 475
15092.61 507
15093.77 481
15094.93 439
15096.09 462
15097.25 513
15098.41 491
15099.57 461
15100.73 477
15101.89 474
15103.05 542
15104.21 483
15105.37 501
15106.53 522
15107.69 481
15108.86 468
15110.02 490
15111.18 497
15112.34 528
15113.50 482
15114.66 481
15115.82 478
15116.98 518
15118.14 491
15119.30 553
15120.46 499
15121.62 487
15122.79 469
15123.95 561
15125.11 486
15126.27 481
15127.43 481
15128.59 536
15129.75 539
15130.91 521
15132.08 489
15133.24 513
15134.40 464
15135.56 478
15136.72 511
15137.88 479
15139.05 508
15140.21 484
15141.37 501
15142.53 456
15143.69 469
15144.85 510
15146.02 547
15147.18 483
15148.34 506
15149.50 512
15150.66 534
15151.83 514
15152.99 517
15154.15 473
15155.31 463
15156.48 481
15157.64 483
15158.80 472
15159.96 526
15161.13 496
15162.29 503
15163.45 463
15164.61 525
15165.78 573
15166.94 510
15168.10 507
15169.27 475
15170.43 476
15171.59 511
15172.75 506
15173.92 501
15175.08 483
15176.24 484
15177.41 484
15178.57 529
15179.73 509
15180.90 495
15182.06 511
15183.22 544
15184.39 544
15185.55 570
15186.71 527
15187.88 584
15189.04 554
15190.21 557
15191.37 551
15192.53 558
15193.70 536
15194.86 486
15196.02 566
15197.19 596
15198.35 613
15199.52 571
15200.68 544
15201.84 557
15203.01 565
15204.17 537
15205.34 561
15206.50 566
15207.67 628
15208.83 572
15209.99 606
15211.16 591
15212.32 613
15213.49 608
15214.65 637
15215.82 702
15216.98 592
15218.15 575
15219.31 548
15220.48 627
15221.64 652
15222.81 633
15223.97 612
15225.14 642
15226.30 656
15227.47 629
15228.63 716
15229.80 669
15230.96 654
15232.13 638
15233.29 653
15234.46 654
15235.62 689
15236.79 622
15237.95 661
15239.12 672
15240.29 692
15241.45 663
15242.62 682
15243.78 672
15244.95 654
15246.11 617
15247.28 547
15248.45 591
15249.61 563
15250.78 570
15251.94 540
15253.11 574
15254.28 621
15255.44 556
15256.61 542
15257.78 537
15258.94 517
15260.11 541
15261.27 563
15262.44 550
15263.61 594
15264.77 532
15265.94 548
15267.11 612
15268.27 574
15269.44 492
15270.61 554
15271.77 566
15272.94 557
15274.11 539
15275.27 538
15276.44 521
15277.61 557
15278.78 500
15279.94 514
15281.11 509
15282.28 477
15283.44 511
15284.61 496
15285.78 539
15286.95 506
15288.11 479
15289.28 517
15290.45 488
15291.62 473
15292.78 510
15293.95 539
15295.12 561
15296.29 525
15297.46 536
15298.62 505
15299.79 515
15300.96 553
15302.13 495
15303.30 540
15304.46 553
15305.63 536
15306.80 547
15307.97 530
15309.14 511
15310.30 486
15311.47 536
15312.64 522
15313.81 562
15314.98 533
15316.15 482
15317.31 507
15318.48 538
15319.65 534
15320.82 507
15321.99 444
15323.16 493
15324.33 478
15325.50 517
15326.66 541
15327.83 523
15329.00 527
15330.17 503
15331.34 478
15332.51 496
15333.68 527
15334.85 533
15336.02 544
15337.19 500
15338.36 488
15339.53 512
15340.70 556
15341.86 501
15343.03 525
15344.20 511
15345.37 494
15346.54 495
15347.71 506
15348.88 496
15350.05 470
15351.22 516
15352.39 509
15353.56 477
15354.73 541
15355.90 545
15357.07 468
15358.24 468
15359.41 508
15360.58 496
15361.75 507
15362.92 473
15364.09 458
15365.26 502
15366.43 530
15367.60 533
15368.78 529
15369.95 510
15371.12 508
15372.29 537
15373.46 504
15374.63 514
15375.80 478
15376.97 525
15378.14 565
15379.31 493
15380.48 468
15381.65 490
15382.83 526
15384.00 511
15385.17 539
15386.34 523
15387.51 508
15388.68 498
15389.85 487
15391.02 507
15392.20 463
15393.37 478
15394.54 565
15395.71 528
15396.88 496
15398.05 530
15399.22 565
15400.40 545
15401.57 550
15402.74 519
15403.91 524
15405.08 527
15406.26 479
15407.43 525
15408.60 560
15409.77 499
15410.94 550
15412.12 481
15413.29 476
15414.46 497
15415.63 503
15416.81 530
15417.98 527
15419.15 466
15420.32 476
15421.50 439
15422.67 505
15423.84 435
15425.01 457
15426.19 539
15427.36 537
15428.53 511
15429.70 516
15430.88 483
15432.05 473
15433.22 466
15434.40 452
15435.57 455
15436.74 496
15437.92 470
15439.09 497
15440.26 502
15441.44 487
15442.61 521
15443.78 488
15444.96 439
15446.13 464
15447.30 489
15448.48 507
15449.65 439
15450.82 474
15452.00 494
15453.17 523
15454.34 496
15455.52 520
15456.69 513
15457.87 526
15459.04 495
15460.21 486
15461.39 492
15462.56 500
15463.74 477
15464.91 480
15466.08 485
15467.26 513
15468.43 503
15469.61 484
15470.78 466
15471.96 454
15473.13 447
15474.31 477
15475.48 478
15476.65 514
15477.83 538
15479.00 464
15480.18 476
15481.35 464
15482.53 470
15483.70 457
15484.88 492
15486.05 484
15487.23 481
15488.40 501
15489.58 479
15490.75 498
15491.93 505
15493.10 509
15494.28 488
15495.45 503
15496.63 522
15497.81 514
15498.98 535
15500.16 509
15501.33 537
15502.51 522
15503.68 481
15504.86 496
15506.03 497
15507.21 508
15508.39 514
15509.56 532
15510.74 494
15511.91 475
15513.09 523
15514.27 536
15515.44 532
15516.62 495
15517.79 513
15518.97 504
15520.15 470
15521.32 484
15522.50 503
15523.68 479
15524.85 476
15526.03 472
15527.21 485
15528.38 547
15529.56 492
15530.74 506
15531.91 515
15533.09 490
15534.27 515
15535.44 504
15536.62 538
15537.80 526
15538.97 523
15540.15 573
15541.33 505
15542.51 574
15543.68 564
15544.86 542
15546.04 519
15547.21 517
15548.39 549
15549.57 511
15550.75 531
15551.92 556
15553.10 549
15554.28 522
15555.46 574
15556.63 538
15557.81 555
15558.99 529
15560.17 542
15561.35 558
15562.52 575
15563.70 575
15564.88 494
15566.06 561
15567.24 576
15568.41 560
15569.59 538
15570.77 547
15571.95 538
15573.13 545
15574.30 551
15575.48 585
15576.66 596
15577.84 566
15579.02 587
15580.20 573
15581.38 575
15582.55 541
15583.73 625
15584.91 677
15586.09 613
15587.27 598
15588.45 683
15589.63 648
15590.81 631
15591.99 609
15593.16 628
15594.34 634
15595.52 619
15596.70 634
15597.88 647
15599.06 646
15600.24 679
15601.42 635
15602.60 654
15603.78 651
15604.96 605
15606.14 687
15607.32 666
15608.50 649
15609.68 660
15610.86 667
15612.04 691
15613.22 673
15614.40 718
15615.58 700
15616.76 739
15617.94 730
15619.12 703
15620.30 682
15621.48 708
15622.66 689
15623.84 723
15625.02 727
15626.20 721
15627.38 729
15628.56 765
15629.74 747
15630.92 715
15632.10 702
15633.28 811
15634.46 814
15635.64 753
15636.82 753
15638.00 748
15639.18 762
15640.36 805
15641.54 811
15642.73 773
15643.91 841
15645.09 804
15646.27 797
15647.45 841
15648.63 880
15649.81 902
15650.99 884
15652.17 856
15653.36 838
15654.54 878
15655.72 855
15656.90 950
15658.08 928
15659.26 918
15660.44 884
15661.63 880
15662.81 913
15663.99 868
15665.17 884
15666.35 899
15667.54 861
15668.72 886
15669.90 861
15671.08 820
15672.26 825
15673.45 859
15674.63 823
15675.81 867
15676.99 866
15678.17 853
15679.36 837
15680.54 844
15681.72 841
15682.90 800
15684.09 767
15685.27 794
15686.45 786
15687.63 779
15688.82 800
15690.00 824
15691.18 854
15692.36 827
15693.55 785
15694.73 804
15695.91 854
15697.10 823
15698.28 850
15699.46 819
15700.65 846
15701.83 854
15703.01 785
15704.20 799
15705.38 836
15706.56 894
15707.75 846
15708.93 882
15710.11 870
15711.30 923
15712.48 958
15713.66 910
15714.85 897
15716.03 876
15717.21 903
15718.40 851
15719.58 879
15720.77 881
15721.95 910
15723.13 930
15724.32 861
15725.50 845
15726.69 867
15727.87 934
15729.05 929
15730.24 928
15731.42 929
15732.61 907
15733.79 1001
15734.98 1057
15736.16 939
15737.34 927
15738.53 925
15739.71 948
15740.90 979
15742.08 919
15743.27 949
15744.45 982
15745.64 916
15746.82 929
15748.01 995
15749.19 985
15750.38 952
15751.56 949
15752.75 1017
15753.93 1047
15755.12 1023
15756.30 988
15757.49 966
15758.67 1007
15759.86 1013
15761.04 990
15762.23 996
15763.42 1000
15764.60 979
15765.79 1048
15766.97 980
15768.16 895
15769.34 865
15770.53 892
15771.71 944
15772.90 920
15774.09 889
15775.27 918
15776.46 895
15777.64 877
15778.83 875
15780.02 893
15781.20 861
15782.39 903
15783.58 892
15784.76 866
15785.95 804
15787.13 831
15788.32 833
15789.51 815
15790.69 799
15791.88 814
15793.07 773
15794.25 783
15795.44 748
15796.63 784
15797.81 758
15799.00 740
15800.19 754
15801.37 803
15802.56 807
15803.75 723
15804.94 726
15806.12 725
15807.31 719
15808.50 733
15809.68 740
15810.87 693
15812.06 697
15813.25 746
15814.43 689
15815.62 711
15816.81 729
15818.00 775
15819.18 721
15820.37 716
15821.56 690
15822.75 700
15823.93 686
15825.12 704
15826.31 678
15827.50 678
15828.69 681
15829.87 713
15831.06 694
15832.25 651
15833.44 705
15834.63 692
15835.81 641
15837.00 674
15838.19 616
15839.38 582
15840.57 675
15841.76 658
15842.94 680
15844.13 638
15845.32 683
15846.51 682
15847.70 682
15848.89 669
15850.08 637
15851.27 656
15852.45 681
15853.64 659
15854.83 650
15856.02 705
15857.21 672
15858.40 689
15859.59 633
15860.78 650
15861.97 642
15863.16 671
15864.35 675
15865.53 645
15866.72 669
15867.91 675
15869.10 674
15870.29 699
15871.48 674
15872.67 676
15873.86 668
15875.05 690
15876.24 714
15877.43 761
15878.62 686
15879.81 616
15881.00 692
15882.19 678
15883.38 636
15884.57 646
15885.76 726
15886.95 690
15888.14 665
15889.33 645
15890.52 699
15891.71 776
15892.90 702
15894.09 665
15895.28 654
15896.47 698
15897.66 703
15898.85 690
15900.04 729
15901.24 686
15902.43 673
15903.62 690
15904.81 713
15906.00 713
15907.19 737
15908.38 697
15909.57 699
15910.76 679
15911.95 716
15913.14 723
15914.34 682
15915.53 701
15916.72 726
15917.91 733
15919.10 717
15920.29 689
15921.48 723
15922.68 710
15923.87 701
15925.06 758
15926.25 730
15927.44 716
15928.63 731
15929.83 727
15931.02 692
15932.21 717
15933.40 755
15934.59 725
15935.78 675
15936.98 697
15938.17 660
15939.36 680
15940.55 715
15941.74 621
15942.94 644
15944.13 612
15945.32 656
15946.51 606
15947.71 609
15948.90 594
15950.09 614
15951.28 595
15952.48 634
15953.67 581
15954.86 611
15956.05 604
15957.25 552
15958.44 595
15959.63 597
15960.83 531
15962.02 585
15963.21 566
15964.41 568
15965.60 565
15966.79 571
15967.98 512
15969.18 538
15970.37 489
15971.56 511
15972.76 556
15973.95 550
15975.14 556
15976.34 581
15977.53 516
15978.73 522
15979.92 542
15981.11 506
15982.31 504
15983.50 548
15984.69 501
15985.89 506
15987.08 572
15988.28 565
15989.47 498
15990.66 465
15991.86 498
15993.05 494
15994.25 499
15995.44 537
15996.63 494
15997.83 533
15999.02 504
16000.22 497
16001.41 508
16002.61 534
16003.80 524
16005.00 486
16006.19 512
16007.38 506
16008.58 511
16009.77 491
16010.97 545
16012.16 445
16013.36 446
16014.55 476
16015.75 489
16016.94 472
16018.14 452
16019.33 495
16020.53 477
16021.72 499
16022.92 468
16024.11 484
16025.31 474
16026.51 486
16027.70 517
16028.90 446
16030.09 450
16031.29 441
16032.48 473
16033.68 508
16034.87 499
16036.07 486
16037.27 464
16038.46 492
16039.66 508
16040.85 466
16042.05 462
16043.24 467
16044.44 442
16045.64 453
16046.83 475
16048.03 494
16049.23 501
16050.42 465
16051.62 455
16052.81 423
16054.01 454
16055.21 500
16056.40 495
16057.60 457
16058.80 495
16059.99 473
16061.19 511
16062.39 473
16063.58 463
16064.78 474
16065.98 497
16067.17 476
16068.37 490
16069.57 475
16070.77 467
16071.96 522
16073.16 438
16074.36 445
16075.55 455
16076.75 473
16077.95 499
16079.15 467
16080.34 435
16081.54 437
16082.74 427
16083.94 468
16085.13 424
16086.33 424
16087.53 457
16088.73 462
16089.92 460
16091.12 471
16092.32 438
16093.52 416
16094.71 456
16095.91 464
16097.11 439
16098.31 420
16099.51 466
16100.71 454
16101.90 448
16103.10 435
16104.30 468
16105.50 448
16106.70 476
16107.89 393
16109.09 404
16110.29 438
16111.49 492
16112.69 455
16113.89 428
16115.09 426
16116.28 437
16117.48 449
16118.68 414
16119.88 422
16121.08 427
16122.28 416
16123.48 410
16124.68 446
16125.88 450
16127.08 440
16128.27 429
16129.47 422
16130.67 427
16131.87 433
16133.07 440
16134.27 412
16135.47 392
16136.67 421
16137.87 484
16139.07 436
16140.27 457
16141.47 423
16142.67 438
16143.87 465
16145.07 499
16146.27 419
16147.47 417
16148.67 397
16149.87 411
16151.07 445
16152.27 411
16153.47 438
16154.67 431
16155.87 463
16157.07 438
16158.27 419
16159.47 397
16160.67 453
16161.87 423
16163.07 403
16164.27 421
16165.47 416
16166.67 418
16167.87 465
16169.07 481
16170.27 507
16171.47 440
16172.68 453
16173.88 461
16175.08 411
16176.28 455
16177.48 468
16178.68 406
16179.88 459
16181.08 453
16182.28 483
16183.48 456
16184.69 397
16185.89 433
16187.09 440
16188.29 428
16189.49 431
16190.69 456
16191.89 476
16193.10 495
16194.30 519
16195.50 484
16196.70 420
16197.90 506
16199.10 463
16200.31 485
16201.51 474
16202.71 437
16203.91 521
16205.11 487
16206.32 471
16207.52 458
16208.72 494
16209.92 488
16211.13 485
16212.33 458
16213.53 492
16214.73 489
16215.93 465
16217.14 460
16218.34 451
16219.54 497
16220.74 459
16221.95 469
16223.15 461
16224.35 481
16225.56 512
16226.76 506
16227.96 483
16229.16 459
16230.37 487
16231.57 499
16232.77 473
16233.98 520
16235.18 521
16236.38 471
16237.59 485
16238.79 478
16239.99 474
16241.20 504
16242.40 508
16243.60 518
16244.81 518
16246.01 530
16247.21 520
16248.42 515
16249.62 506
16250.82 495
16252.03 499
16253.23 484
16254.44 500
16255.64 475
16256.84 496
16258.05 517
16259.25 511
16260.46 514
16261.66 479
16262.86 493
16264.07 506
16265.27 546
16266.48 508
16267.68 506
16268.89 489
16270.09 487
16271.29 530
16272.50 533
16273.70 533
16274.91 502
16276.11 480
16277.32 520
16278.52 572
16279.73 515
16280.93 530
16282.14 530
16283.34 530
16284.55 549
16285.75 541
16286.96 516
16288.16 513
16289.37 501
16290.57 591
16291.78 566
16292.98 549
16294.19 550
16295.39 509
16296.60 564
16297.80 517
16299.01 531
16300.22 542
16301.42 521
16302.63 545
16303.83 515
16305.04 533
16306.24 550
16307.45 543
16308.66 541
16309.86 519
16311.07 499
16312.27 541
16313.48 538
16314.69 549
16315.89 520
16317.10 543
16318.30 535
16319.51 532
16320.72 507
16321.92 518
16323.13 506
16324.34 512
16325.54 513
16326.75 518
16327.96 528
16329.16 512
16330.37 499
16331.58 481
16332.78 531
16333.99 471
16335.20 526
16336.40 458
16337.61 483
16338.82 458
16340.02 503
16341.23 489
16342.44 473
16343.65 489
16344.85 546
16346.06 497
16347.27 487
16348.47 487
16349.68 475
16350.89 470
16352.10 445
16353.30 473
16354.51 434
16355.72 473
16356.93 494
16358.13 467
16359.34 472
16360.55 455
16361.76 422
16362.97 443
16364.17 419
16365.38 455
16366.59 486
16367.80 462
16369.01 469
16370.21 440
16371.42 453
16372.63 448
16373.84 470
16375.05 434
16376.26 472
16377.46 488
16378.67 414
16379.88 393
16381.09 439
16382.30 431
16383.51 418
16384.72 429
16385.92 401
16387.13 443
16388.34 433
16389.55 442
16390.76 453
16391.97 440
16393.18 441
16394.39 459
16395.60 435
16396.80 397
16398.01 414
16399.22 440
16400.43 430
16401.64 414
16402.85 408
16404.06 435
16405.27 422
16406.48 399
16407.69 424
16408.90 456
16410.11 459
16411.32 394
16412.53 446
16413.74 398
16414.95 414
16416.16 434
16417.37 473
16418.58 390
16419.79 411
16421.00 403
16422.21 412
16423.42 412
16424.63 397
16425.84 412
16427.05 397
16428.26 422
16429.47 395
16430.68 465
16431.89 447
16433.10 451
16434.31 378
16435.52 447
16436.73 451
16437.94 474
16439.15 455
16440.36 401
16441.57 384
16442.79 391
16444.00 403
16445.21 408
16446.42 393
16447.63 407
16448.84 463
16450.05 430
16451.26 430
16452.47 414
16453.68 459
16454.90 435
16456.11 413
16457.32 406
16458.53 409
16459.74 413
16460.95 415
16462.16 367
16463.38 414
16464.59 404
16465.80 403
16467.01 451
16468.22 394
16469.43 468
16470.65 411
16471.86 404
16473.07 427
16474.28 425
16475.49 423
16476.71 356
16477.92 409
16479.13 405
16480.34 391
16481.56 383
16482.77 442
16483.98 411
16485.19 413
16486.40 383
16487.62 385
16488.83 385
16490.04 385
16491.25 399
16492.47 405
16493.68 371
16494.89 397
16496.11 394
16497.32 390
16498.53 401
16499.74 413
16500.96 414
16502.17 409
16503.38 425
16504.60 397
16505.81 380
16507.02 396
16508.24 420
16509.45 390
16510.66 374
16511.88 381
16513.09 416
16514.30 414
16515.52 391
16516.73 442
16517.94 408
16519.16 424
16520.37 424
16521.58 387
16522.80 359
16524.01 416
16525.23 418
16526.44 432
16527.65 424
16528.87 417
16530.08 419
16531.30 447
16532.51 440
16533.72 442
16534.94 411
16536.15 439
16537.37 434
16538.58 417
16539.80 424
16541.01 442
16542.23 407
16543.44 395
16544.65 429
16545.87 432
16547.08 436
16548.30 445
16549.51 398
16550.73 425
16551.94 443
16553.16 454
16554.37 431
16555.59 438
16556.80 452
16558.02 437
16559.23 395
16560.45 455
16561.66 460
16562.88 471
16564.09 466
16565.31 459
16566.52 458
16567.74 475
16568.96 435
16570.17 413
16571.39 442
16572.60 458
16573.82 476
16575.03 518
16576.25 508
16577.47 479
16578.68 536
16579.90 537
16581.11 447
16582.33 477
16583.54 474
16584.76 510
16585.98 501
16587.19 511
16588.41 485
16589.63 498
16590.84 516
16592.06 502
16593.27 466
16594.49 481
16595.71 447
16596.92 458
16598.14 469
16599.36 485
16600.57 444
16601.79 454
16603.01 480
16604.22 468
16605.44 420
16606.66 437
16607.87 442
16609.09 449
16610.31 471
16611.53 455
16612.74 481
16613.96 421
16615.18 410
16616.39 405
16617.61 450
16618.83 435
16620.05 437
16621.26 415
16622.48 414
16623.70 442
16624.92 421
16626.13 444
16627.35 416
16628.57 463
16629.79 405
16631.00 419
16632.22 406
16633.44 439
16634.66 449
16635.88 432
16637.09 387
16638.31 432
16639.53 424
16640.75 388
16641.97 411
16643.18 415
16644.40 363
16645.62 431
16646.84 443
16648.06 387
16649.28 374
16650.49 398
16651.71 414
16652.93 416
16654.15 406
16655.37 417
16656.59 403
16657.81 408
16659.03 394
16660.24 436
16661.46 407
16662.68 408
16663.90 417
16665.12 385
16666.34 386
16667.56 422
16668.78 403
16670.00 393
16671.22 398
16672.43 407
16673.65 434
16674.87 397
16676.09 380
16677.31 425
16678.53 390
16679.75 416
16680.97 419
16682.19 433
16683.41 448
16684.63 405
16685.85 361
16687.07 388
16688.29 445
16689.51 448
16690.73 410
16691.95 425
16693.17 424
16694.39 405
16695.61 444
16696.83 397
16698.05 357
16699.27 349
16700.49 403
16701.71 374
16702.93 402
16704.15 423
16705.37 394
16706.59 425
16707.81 384
16709.03 402
16710.25 425
16711.48 448
16712.70 419
16713.92 413
16715.14 393
16716.36 387
16717.58 405
16718.80 417
16720.02 420
16721.24 376
16722.46 373
16723.68 378
16724.91 372
16726.13 372
16727.35 362
16728.57 386
16729.79 394
16731.01 381
16732.23 346
16733.46 404
16734.68 422
16735.90 395
16737.12 385
16738.34 400
16739.56 362
16740.79 338
16742.01 364
16743.23 372
16744.45 372
16745.67 354
16746.90 365
16748.12 377
16749.34 367
16750.56 358
16751.78 398
16753.01 388
16754.23 408
16755.45 395
16756.67 360
16757.90 394
16759.12 412
16760.34 392
16761.56 335
16762.79 326
16764.01 332
16765.23 386
16766.45 352
16767.68 368
16768.90 369
16770.12 373
16771.34 403
16772.57 374
16773.79 360
16775.01 342
16776.24 375
16777.46 339
16778.68 357
16779.91 400
16781.13 370
16782.35 373
16783.58 393
16784.80 382
16786.02 403
16787.25 376
16788.47 367
16789.69 341
16790.92 362
16792.14 357
16793.36 365
16794.59 360
16795.81 410
16797.04 382
16798.26 363
16799.48 364
16800.71 363
16801.93 390
16803.16 372
16804.38 358
16805.60 376
16806.83 394
16808.05 368
16809.28 378
16810.50 398
16811.73 385
16812.95 364
16814.17 397
16815.40 375
16816.62 391
16817.85 413
16819.07 386
16820.30 397
16821.52 410
16822.75 416
16823.97 406
16825.20 411
16826.42 399
16827.65 357
16828.87 397
16830.10 444
16831.32 396
16832.55 366
16833.77 427
16835.00 435
16836.22 390
16837.45 388
16838.67 437
16839.90 406
16841.12 410
16842.35 417
16843.57 450
16844.80 445
16846.03 418
16847.25 379
16848.48 387
16849.70 413
16850.93 424
16852.15 444
16853.38 404
16854.61 418
16855.83 426
16857.06 475
16858.28 448
16859.51 454
16860.74 465
16861.96 471
16863.19 501
16864.42 484
16865.64 473
16866.87 455
16868.09 480
16869.32 506
16870.55 476
16871.77 517
16873.00 579
16874.23 526
16875.45 500
16876.68 515
16877.91 539
16879.13 537
16880.36 576
16881.59 577
16882.82 571
16884.04 544
16885.27 552
16886.50 564
16887.72 591
16888.95 560
16890.18 554
16891.41 554
16892.63 543
16893.86 525
16895.09 598
16896.32 526
16897.54 511
16898.77 516
16900.00 560
16901.23 523
16902.45 470
16903.68 515
16904.91 527
16906.14 463
16907.36 497
16908.59 502
16909.82 483
16911.05 481
16912.28 469
16913.50 500
16914.73 454
16915.96 548
16917.19 468
16918.42 457
16919.65 434
16920.87 476
16922.10 471
16923.33 450
16924.56 440
16925.79 431
16927.02 424
16928.24 444
16929.47 433
16930.70 374
16931.93 422
16933.16 427
16934.39 465
16935.62 459
16936.85 451
16938.08 453
16939.30 431
16940.53 408
16941.76 366
16942.99 366
16944.22 422
16945.45 425
16946.68 449
16947.91 394
16949.14 362
16950.37 398
16951.60 364
16952.83 385
16954.06 384
16955.29 436
16956.52 408
16957.74 445
16958.97 386
16960.20 392
16961.43 417
16962.66 377
16963.89 426
16965.12 421
16966.35 380
16967.58 392
16968.81 389
16970.04 412
16971.27 397
16972.50 387
16973.74 382
16974.97 417
16976.20 388
16977.43 366
16978.66 354
16979.89 362
16981.12 406
16982.35 417
16983.58 396
16984.81 365
16986.04 410
16987.27 416
16988.50 405
16989.73 387
16990.96 373
16992.19 370
16993.43 413
16994.66 390
16995.89 344
16997.12 413
16998.35 406
16999.58 389
17000.81 419
17002.04 390
17003.28 401
17004.51 365
17005.74 363
17006.97 351
17008.20 356
17009.43 377
17010.66 414
17011.90 367
17013.13 374
17014.36 371
17015.59 362
17016.82 382
17018.05 368
17019.29 363
17020.52 347
17021.75 363
17022.98 423
17024.21 451
17025.45 396
17026.68 386
17027.91 381
17029.14 377
17030.38 373
17031.61 350
17032.84 334
17034.07 342
17035.31 357
17036.54 334
17037.77 376
17039.00 387
17040.24 379
17041.47 411
17042.70 349
17043.93 366
17045.17 361
17046.40 330
17047.63 343
17048.87 356
17050.10 357
17051.33 349
17052.57 332
17053.80 353
17055.03 341
17056.27 357
17057.50 324
17058.73 351
17059.97 374
17061.20 361
17062.43 353
17063.67 373
17064.90 347
17066.13 353
17067.37 365
17068.60 328
17069.83 344
17071.07 341
17072.30 334
17073.54 346
17074.77 339
17076.00 371
17077.24 377
17078.47 368
17079.71 349
17080.94 292
17082.17 309
17083.41 312
17084.64 347
17085.88 347
17087.11 325
17088.35 361
17089.58 367
17090.81 375
17092.05 330
17093.28 335
17094.52 359
17095.75 385
17096.99 348
17098.22 338
17099.46 374
17100.69 358
17101.93 347
17103.16 332
17104.40 339
17105.63 335
17106.87 337
17108.10 324
17109.34 308
17110.57 303
17111.81 339
17113.04 345
17114.28 340
17115.51 331
17116.75 321
17117.99 356
17119.22 330
17120.46 352
17121.69 354
17122.93 386
17124.16 299
17125.40 332
17126.64 343
17127.87 340
17129.11 351
17130.34 343
17131.58 332
17132.82 367
17134.05 328
17135.29 357
17136.52 354
17137.76 343
17139.00 356
17140.23 363
17141.47 364
17142.71 348
17143.94 338
17145.18 358
17146.41 358
17147.65 329
17148.89 326
17150.12 344
17151.36 330
17152.60 329
17153.83 353
17155.07 358
17156.31 362
17157.55 369
17158.78 320
17160.02 302
17161.26 359
17162.49 343
17163.73 381
17164.97 329
17166.21 308
17167.44 356
17168.68 352
17169.92 363
17171.15 351
17172.39 387
17173.63 324
17174.87 343
17176.10 342
17177.34 378
17178.58 347
17179.82 356
17181.06 368
17182.29 327
17183.53 355
17184.77 333
17186.01 331
17187.25 330
17188.48 350
17189.72 373
17190.96 375
17192.20 355
17193.44 329
17194.67 331
17195.91 365
17197.15 333
17198.39 360
17199.63 390
17200.87 395
17202.10 339
17203.34 343
17204.58 335
17205.82 345
17207.06 321
17208.30 344
17209.54 316
17210.78 316
17212.01 325
17213.25 350
17214.49 335
17215.73 308
17216.97 319
17218.21 363
17219.45 351
17220.69 368
17221.93 361
17223.17 332
17224.41 343
17225.65 314
17226.89 317
17228.12 290
17229.36 331
17230.60 271
17231.84 298
17233.08 298
17234.32 316
17235.56 330
17236.80 325
17238.04 334
17239.28 316
17240.52 328
17241.76 315
17243.00 328
17244.24 298
17245.48 331
17246.72 305
17247.96 314
17249.20 331
17250.44 287
17251.68 301
17252.92 307
17254.16 298
17255.40 321
17256.64 331
17257.89 330
17259.13 294
17260.37 294
17261.61 312
17262.85 279
17264.09 326
17265.33 330
17266.57 325
17267.81 333
17269.05 288
17270.29 320
17271.53 311
17272.78 348
17274.02 316
17275.26 308
17276.50 289
17277.74 315
17278.98 331
17280.22 325
17281.46 310
17282.71 307
17283.95 286
17285.19 278
17286.43 306
17287.67 310
17288.91 374
17290.16 312
17291.40 314
17292.64 318
17293.88 317
17295.12 308
17296.36 319
17297.61 343
17298.85 323
17300.09 325
17301.33 308
17302.58 359
17303.82 322
17305.06 318
17306.30 275
17307.54 305
17308.79 372
17310.03 292
17311.27 303
17312.51 322
17313.76 286
17315.00 290
17316.24 318
17317.48 333
17318.73 281
17319.97 323
17321.21 300
17322.46 304
17323.70 304
17324.94 328
17326.18 341
17327.43 352
17328.67 352
17329.91 328
17331.16 333
17332.40 346
17333.64 340
17334.89 322
17336.13 305
17337.37 327
17338.62 306
17339.86 330
17341.10 313
17342.35 316
17343.59 298
17344.84 322
17346.08 326
17347.32 307
17348.57 291
17349.81 319
17351.05 298
17352.30 282
17353.54 305
17354.79 304
17356.03 285
17357.27 318
17358.52 321
17359.76 315
17361.01 315
17362.25 328
17363.50 372
17364.74 323
17365.98 334
17367.23 347
17368.47 303
17369.72 306
17370.96 295
17372.21 288
17373.45 327
17374.70 356
17375.94 325
17377.19 350
17378.43 334
17379.68 310
17380.92 312
17382.17 290
17383.41 279
17384.66 260
17385.90 311
17387.15 299
17388.39 307
17389.64 319
17390.88 319
17392.13 363
17393.37 306
17394.62 278
17395.86 309
17397.11 282
17398.36 303
17399.60 324
17400.85 331
17402.09 321
17403.34 362
17404.58 371
17405.83 348
17407.08 311
17408.32 338
17409.57 302
17410.81 318
17412.06 315
17413.31 286
17414.55 312
17415.80 368
17417.05 327
17418.29 322
17419.54 371
17420.78 314
17422.03 348
17423.28 367
17424.52 341
17425.77 319
17427.02 337
17428.26 308
17429.51 323
17430.76 325
17432.00 345
17433.25 377
17434.50 317
17435.75 337
17436.99 344
17438.24 340
17439.49 323
17440.73 316
17441.98 318
17443.23 286
17444.48 324
17445.72 302
17446.97 309
17448.22 304
17449.46 391
17450.71 357
17451.96 311
17453.21 300
17454.45 357
17455.70 348
17456.95 339
17458.20 325
17459.45 362
17460.69 375
17461.94 326
17463.19 353
17464.44 350
17465.69 314
17466.93 338
17468.18 350
17469.43 365
17470.68 345
17471.93 334
17473.17 332
17474.42 306
17475.67 332
17476.92 329
17478.17 339
17479.42 333
17480.67 321
17481.91 326
17483.16 318
17484.41 298
17485.66 347
17486.91 341
17488.16 364
17489.41 336
17490.66 326
17491.90 339
17493.15 336
17494.40 319
17495.65 362
17496.90 375
17498.15 360
17499.40 357
17500.65 332
17501.90 352
17503.15 323
17504.40 352
17505.65 385
17506.90 387
17508.14 327
17509.39 320
17510.64 346
17511.89 325
17513.14 373
17514.39 340
17515.64 360
17516.89 355
17518.14 366
17519.39 345
17520.64 334
17521.89 338
17523.14 327
17524.39 340
17525.64 347
17526.89 353
17528.14 356
17529.39 346
17530.64 328
17531.89 412
17533.14 389
17534.40 409
17535.65 365
17536.90 383
17538.15 372
17539.40 401
17540.65 339
17541.90 376
17543.15 404
17544.40 376
17545.65 379
17546.90 340
17548.15 354
17549.40 363
17550.66 328
17551.91 338
17553.16 366
17554.41 409
17555.66 405
17556.91 392
17558.16 351
17559.41 366
17560.67 374
17561.92 362
17563.17 379
17564.42 329
17565.67 325
17566.92 339
17568.18 342
17569.43 303
17570.68 311
17571.93 377
17573.18 365
17574.43 349
17575.69 324
17576.94 376
17578.19 335
17579.44 355
17580.69 356
17581.95 356
17583.20 400
17584.45 363
17585.70 345
17586.96 353
17588.21 314
17589.46 327
17590.71 357
17591.97 350
17593.22 361
17594.47 323
17595.72 393
17596.98 394
17598.23 337
17599.48 358
17600.73 385
17601.99 352
17603.24 334
17604.49 337
17605.75 392
17607.00 395
17608.25 368
17609.51 389
17610.76 341
17612.01 343
17613.27 355
17614.52 342
17615.77 358
17617.03 386
17618.28 341
17619.53 346
17620.79 373
17622.04 333
17623.29 335
17624.55 338
17625.80 308
17627.05 328
17628.31 382
17629.56 334
17630.82 374
17632.07 368
17633.32 365
17634.58 336
17635.83 362
17637.09 328
17638.34 309
17639.60 302
17640.85 358
17642.10 355
17643.36 372
17644.61 356
17645.87 376
17647.12 341
17648.38 332
17649.63 356
17650.89 396
17652.14 343
17653.39 330
17654.65 344
17655.90 336
17657.16 318
17658.41 319
17659.67 334
17660.92 304
17662.18 333
17663.43 321
17664.69 289
17665.94 312
17667.20 341
17668.45 364
17669.71 342
17670.97 325
17672.22 310
17673.48 352
17674.73 349
17675.99 348
17677.24 341
17678.50 310
17679.75 305
17681.01 333
17682.27 338
17683.52 330
17684.78 345
17686.03 317
17687.29 342
17688.55 293
17689.80 318
17691.06 311
17692.31 328
17693.57 350
17694.83 335
17696.08 314
17697.34 313
17698.59 301
17699.85 308
17701.11 315
17702.36 297
17703.62 311
17704.88 308
17706.13 303
17707.39 303
17708.65 334
17709.90 335
17711.16 318
17712.42 302
17713.67 329
17714.93 323
17716.19 345
17717.44 332
17718.70 303
17719.96 300
17721.22 310
17722.47 308
17723.73 288
17724.99 319
17726.25 269
17727.50 313
17728.76 325
17730.02 313
17731.27 317
17732.53 315
17733.79 305
17735.05 311
17736.31 275
17737.56 285
17738.82 290
17740.08 301
17741.34 281
17742.59 311
17743.85 331
17745.11 301
17746.37 319
17747.63 327
17748.88 334
17750.14 306
17751.40 340
17752.66 317
17753.92 307
17755.18 297
17756.43 323
17757.69 306
17758.95 299
17760.21 335
17761.47 297
17762.73 313
17763.99 304
17765.24 282
17766.50 273
17767.76 271
17769.02 350
17770.28 364
17771.54 303
17772.80 313
17774.06 345
17775.32 301
17776.57 290
17777.83 284
17779.09 314
17780.35 315
17781.61 282
17782.87 291
17784.13 295
17785.39 321
17786.65 326
17787.91 336
17789.17 321
17790.43 322
17791.69 289
17792.95 287
17794.21 325
17795.47 289
17796.73 283
17797.99 315
17799.25 295
17800.51 310
17801.77 275
17803.03 308
17804.29 292
17805.55 297
17806.81 262
17808.07 288
17809.33 305
17810.59 304
17811.85 314
17813.11 310
17814.37 309
17815.63 306
17816.89 325
17818.15 302
17819.41 291
17820.67 303
17821.93 319
17823.19 282
17824.45 283
17825.71 296
17826.98 302
17828.24 263
17829.50 292
17830.76 310
17832.02 304
17833.28 311
17834.54 325
17835.80 307
17837.06 331
17838.33 320
17839.59 332
17840.85 283
17842.11 284
17843.37 297
17844.63 326
17845.89 341
17847.16 349
17848.42 301
17849.68 291
17850.94 347
17852.20 298
17853.46 302
17854.73 288
17855.99 277
17857.25 333
17858.51 291
17859.77 286
17861.04 295
17862.30 320
17863.56 290
17864.82 278
17866.09 285
17867.35 280
17868.61 304
17869.87 292
17871.14 271
17872.40 329
17873.66 298
17874.92 300
17876.19 280
17877.45 308
17878.71 283
17879.97 285
17881.24 286
17882.50 295
17883.76 311
17885.03 298
17886.29 269
17887.55 263
17888.81 286
17890.08 300
17891.34 305
17892.60 246
17893.87 270
17895.13 285
17896.39 284
17897.66 310
17898.92 310
17900.18 269
17901.45 331
17902.71 306
17903.97 292
17905.24 299
17906.50 295
17907.77 318
17909.03 262
17910.29 290
17911.56 306
17912.82 310
17914.09 272
17915.35 295
17916.61 247
17917.88 267
17919.14 299
17920.41 327
17921.67 294
17922.93 267
17924.20 312
17925.46 301
17926.73 288
17927.99 290
17929.26 265
17930.52 278
17931.79 318
17933.05 294
17934.32 290
17935.58 288
17936.84 288
17938.11 315
17939.37 286
17940.64 314
17941.90 285
17943.17 305
17944.43 256
17945.70 290
17946.96 277
17948.23 308
17949.50 273
17950.76 305
17952.03 293
17953.29 295
17954.56 294
17955.82 329
17957.09 335
17958.35 304
17959.62 323
17960.88 291
17962.15 299
17963.42 294
17964.68 254
17965.95 300
17967.21 311
17968.48 255
17969.74 278
17971.01 295
17972.28 295
17973.54 264
17974.81 325
17976.08 280
17977.34 282
17978.61 316
17979.87 318
17981.14 312
17982.41 302
17983.67 293
17984.94 288
17986.21 291
17987.47 284
17988.74 288
17990.01 285
17991.27 257
17992.54 254
17993.81 268
17995.07 286
17996.34 295
17997.61 295
17998.87 273
18000.14 295
18001.41 302
18002.68 309
18003.94 304
18005.21 330
18006.48 276
18007.74 293
18009.01 276
18010.28 266
18011.55 297
18012.81 271
18014.08 284
18015.35 284
18016.62 297
18017.88 300
18019.15 309
18020.42 268
18021.69 284
18022.96 279
18024.22 289
18025.49 255
18026.76 288
18028.03 272
18029.29 273
18030.56 290
18031.83 286
18033.10 308
18034.37 264
18035.64 306
18036.90 313
18038.17 289
18039.44 266
18040.71 281
18041.98 290
18043.25 297
18044.51 303
18045.78 301
18047.05 295
18048.32 330
18049.59 292
18050.86 280
18052.13 278
18053.40 285
18054.67 290
18055.93 281
18057.20 284
18058.47 268
18059.74 260
18061.01 295
18062.28 304
18063.55 262
18064.82 334
18066.09 315
18067.36 293
18068.63 293
18069.90 288
18071.17 299
18072.44 254
18073.70 288
18074.97 288
18076.24 276
18077.51 288
18078.78 268
18080.05 272
18081.32 269
18082.59 293
18083.86 292
18085.13 269
18086.40 284
18087.67 296
18088.94 286
18090.21 282
18091.48 299
18092.75 276
18094.02 314
18095.29 285
18096.57 329
18097.84 298
18099.11 276
18100.38 259
18101.65 260
18102.92 302
18104.19 311
18105.46 292
18106.73 289
18108.00 275
18109.27 264
18110.54 289
18111.81 288
18113.08 289
18114.36 295
18115.63 271
18116.90 280
18118.17 294
18119.44 302
18120.71 279
18121.98 282
18123.25 288
18124.53 302
18125.80 320
18127.07 338
18128.34 263
18129.61 282
18130.88 287
18132.16 333
18133.43 325
18134.70 313
18135.97 337
18137.24 288
18138.51 307
18139.79 326
18141.06 276
18142.33 272
18143.60 282
18144.87 302
18146.15 287
18147.42 288
18148.69 301
18149.96 297
18151.24 293
18152.51 283
18153.78 282
18155.05 298
18156.33 293
18157.60 298
18158.87 300
18160.14 311
18161.42 289
18162.69 279
18163.96 271
18165.23 282
18166.51 320
18167.78 259
18169.05 289
18170.33 260
18171.60 272
18172.87 302
18174.15 301
18175.42 303
18176.69 343
18177.97 307
18179.24 321
18180.51 289
18181.79 286
18183.06 293
18184.33 274
18185.61 289
18186.88 294
18188.15 306
18189.43 326
18190.70 267
18191.97 293
18193.25 308
18194.52 283
18195.80 280
18197.07 280
18198.34 283
18199.62 271
18200.89 303
18202.17 317
18203.44 296
18204.71 303
18205.99 273
18207.26 326
18208.54 318
18209.81 269
18211.09 275
18212.36 298
18213.64 277
18214.91 269
18216.18 284
18217.46 267
18218.73 293
18220.01 275
18221.28 274
18222.56 307
18223.83 267
18225.11 287
18226.38 323
18227.66 279
18228.93 288
18230.21 294
18231.48 318
18232.76 277
18234.03 285
18235.31 312
18236.58 328
18237.86 312
18239.14 285
18240.41 328
18241.69 245
18242.96 269
18244.24 287
18245.51 287
18246.79 274
18248.06 275
18249.34 318
18250.62 290
18251.89 324
18253.17 316
18254.44 292
18255.72 276
18257.00 282
18258.27 280
18259.55 316
18260.82 292
18262.10 283
18263.38 293
18264.65 240
18265.93 292
18267.21 261
18268.48 309
18269.76 302
18271.04 307
18272.31 261
18273.59 298
18274.87 291
18276.14 281
18277.42 278
18278.70 284
18279.97 281
18281.25 266
18282.53 273
18283.80 265
18285.08 272
18286.36 290
18287.63 300
18288.91 308
18290.19 312
18291.47 253
18292.74 277
18294.02 279
18295.30 285
18296.58 286
18297.85 315
18299.13 322
18300.41 291
18301.69 306
18302.96 288
18304.24 268
18305.52 266
18306.80 272
18308.07 293
18309.35 304
18310.63 285
18311.91 291
18313.19 300
18314.46 292
18315.74 275
18317.02 322
18318.30 317
18319.58 276
18320.86 257
18322.13 286
18323.41 289
18324.69 263
18325.97 264
18327.25 310
18328.53 261
18329.80 281
18331.08 303
18332.36 288
18333.64 272
18334.92 292
18336.20 293
18337.48 313
18338.76 286
18340.04 305
18341.31 283
18342.59 258
18343.87 277
18345.15 293
18346.43 276
18347.71 262
18348.99 330
18350.27 285
18351.55 252
18352.83 299
18354.11 291
18355.39 274
18356.67 298
18357.95 288
18359.22 281
18360.50 255
18361.78 296
18363.06 295
18364.34 287
18365.62 307
18366.90 317
18368.18 285
18369.46 247
18370.74 294
18372.02 295
18373.30 294
18374.58 272
18375.86 288
18377.14 301
18378.42 308
18379.71 272
18380.99 250
18382.27 283
18383.55 318
18384.83 301
18386.11 269
18387.39 281
18388.67 308
18389.95 279
18391.23 299
18392.51 290
18393.79 259
18395.07 257
18396.35 305
18397.63 295
18398.92 300
18400.20 307
18401.48 295
18402.76 280
18404.04 263
18405.32 289
18406.60 287
18407.88 276
18409.17 275
18410.45 293
18411.73 313
18413.01 288
18414.29 255
18415.57 323
18416.85 299
18418.14 267
18419.42 280
18420.70 298
18421.98 284
18423.26 254
18424.55 283
18425.83 301
18427.11 268
18428.39 296
18429.67 279
18430.96 278
18432.24 318
18433.52 309
18434.80 282
18436.08 251
18437.37 274
18438.65 294
18439.93 268
18441.21 310
18442.50 250
18443.78 265
18445.06 301
18446.34 263
18447.63 264
18448.91 298
18450.19 284
18451.48 319
18452.76 306
18454.04 293
18455.32 284
18456.61 242
18457.89 297
18459.17 277
18460.46 284
18461.74 278
18463.02 273
18464.31 306
18465.59 308
18466.87 306
18468.16 292
18469.44 270
18470.72 271
18472.01 296
18473.29 321
18474.57 294
18475.86 308
18477.14 282
18478.43 261
18479.71 278
18480.99 293
18482.28 295
18483.56 324
18484.85 320
18486.13 318
18487.41 288
18488.70 277
18489.98 282
18491.27 281
18492.55 327
18493.83 299
18495.12 249
18496.40 283
18497.69 313
18498.97 305
18500.26 311
18501.54 260
18502.83 298
18504.11 286
18505.40 297
18506.68 307
18507.97 286
18509.25 277
18510.54 310
18511.82 266
18513.11 296
18514.39 260
18515.68 274
18516.96 306
18518.25 262
18519.53 270
18520.82 286
18522.10 295
18523.39 276
18524.67 277
18525.96 285
18527.24 247
18528.53 267
18529.81 256
18531.10 269
18532.39 284
18533.67 294
18534.96 289
18536.24 310
18537.53 279
18538.81 290
18540.10 262
18541.39 298
18542.67 302
18543.96 279
18545.24 303
18546.53 280
18547.82 269
18549.10 291
18550.39 298
18551.68 309
18552.96 288
18554.25 283
18555.53 282
18556.82 285
18558.11 268
18559.39 286
18560.68 275
18561.97 325
18563.25 308
18564.54 289
18565.83 261
18567.12 306
18568.40 304
18569.69 305
18570.98 299
18572.26 299
18573.55 305
18574.84 311
18576.12 312
18577.41 302
18578.70 312
18579.99 296
18581.27 301
18582.56 291
18583.85 325
18585.14 336
18586.42 315
18587.71 326
18589.00 339
18590.29 299
18591.57 327
18592.86 325
18594.15 317
18595.44 316
18596.73 301
18598.01 323
18599.30 351
18600.59 352
18601.88 305
18603.17 368
18604.45 286
18605.74 328
18607.03 347
18608.32 310
18609.61 371
18610.90 302
18612.18 332
18613.47 342
18614.76 342
18616.05 313
18617.34 306
18618.63 337
18619.92 315
18621.20 326
18622.49 389
18623.78 310
18625.07 329
18626.36 314
18627.65 346
18628.94 331
18630.23 329
18631.52 308
18632.81 308
18634.09 302
18635.38 298
18636.67 292
18637.96 341
18639.25 306
18640.54 306
18641.83 309
18643.12 306
18644.41 275
18645.70 282
18646.99 285
18648.28 251
18649.57 306
18650.86 313
18652.15 321
18653.44 318
18654.73 297
18656.02 269
18657.31 296
18658.60 290
18659.89 301
18661.18 275
18662.47 282
18663.76 279
18665.05 311
18666.34 278
18667.63 288
18668.92 303
18670.21 263
18671.50 264
18672.79 242
18674.08 314
18675.37 331
18676.66 314
18677.95 281
18679.24 290
18680.54 285
18681.83 269
18683.12 260
18684.41 265
18685.70 266
18686.99 294
18688.28 268
18689.57 306
18690.86 326
18692.15 289
18693.45 307
18694.74 261
18696.03 278
18697.32 274
18698.61 283
18699.90 324
18701.19 290
18702.49 292
18703.78 288
18705.07 283
18706.36 311
18707.65 263
18708.94 233
18710.24 308
18711.53 265
18712.82 291
18714.11 290
18715.40 290
18716.70 249
18717.99 270
18719.28 268
18720.57 265
18721.86 236
18723.16 298
18724.45 267
18725.74 235
18727.03 283
18728.33 322
18729.62 281
18730.91 272
18732.20 262
18733.50 262
18734.79 272
18736.08 299
18737.37 308
18738.67 272
18739.96 269
18741.25 255
18742.55 268
18743.84 279
18745.13 272
18746.43 300
18747.72 275
18749.01 258
18750.31 255
18751.60 284
18752.89 265
18754.19 319
18755.48 308
18756.77 275
18758.07 301
18759.36 281
18760.65 281
18761.95 282
18763.24 273
18764.53 302
18765.83 304
18767.12 255
18768.42 291
18769.71 286
18771.00 287
18772.30 284
18773.59 289
18774.88 278
18776.18 273
18777.47 288
18778.77 253
18780.06 269
18781.36 270
18782.65 320
18783.94 288
18785.24 251
18786.53 279
18787.83 247
18789.12 262
18790.42 248
18791.71 232
18793.01 281
18794.30 259
18795.60 262
18796.89 246
18798.19 286
18799.48 255
18800.78 284
18802.07 284
18803.37 267
18804.66 268
18805.96 245
18807.25 248
18808.55 283
18809.84 288
18811.14 279
18812.43 248
18813.73 253
18815.02 255
18816.32 253
18817.61 273
18818.91 241
18820.21 257
18821.50 228
18822.80 251
18824.09 251
18825.39 209
18826.68 252
18827.98 269
18829.28 274
18830.57 265
18831.87 303
18833.16 250
18834.46 267
18835.76 287
18837.05 271
18838.35 249
18839.65 270
18840.94 260
18842.24 275
18843.53 253
18844.83 258
18846.13 256
18847.42 235
18848.72 248
18850.02 246
18851.31 246
18852.61 269
18853.91 298
18855.20 294
18856.50 254
18857.80 270
18859.10 322
18860.39 302
18861.69 249
18862.99 261
18864.28 291
18865.58 316
18866.88 264
18868.18 272
18869.47 256
18870.77 242
18872.07 268
18873.37 266
18874.66 278
18875.96 233
18877.26 280
18878.56 261
18879.85 296
18881.15 279
18882.45 260
18883.75 256
18885.04 274
18886.34 260
18887.64 273
18888.94 251
18890.24 238
18891.53 272
18892.83 249
18894.13 267
18895.43 244
18896.73 268
18898.03 251
18899.32 246
18900.62 224
18901.92 258
18903.22 266
18904.52 278
18905.82 274
18907.12 242
18908.41 288
18909.71 276
18911.01 272
18912.31 304
18913.61 263
18914.91 225
18916.21 244
18917.51 258
18918.80 255
18920.10 252
18921.40 237
18922.70 243
18924.00 243
18925.30 234
18926.60 240
18927.90 226
18929.20 277
18930.50 278
18931.80 261
18933.10 243
18934.40 242
18935.70 241
18937.00 266
18938.30 261
18939.60 227
18940.90 253
18942.20 222
18943.50 244
18944.79 241
18946.09 262
18947.39 267
18948.70 259
18950.00 245
18951.30 245
18952.60 275
18953.90 273
18955.20 293
18956.50 271
18957.80 259
18959.10 243
18960.40 263
18961.70 264
18963.00 237
18964.30 247
18965.60 269
18966.90 258
18968.20 237
18969.50 215
18970.80 265
18972.10 298
18973.40 308
18974.71 271
18976.01 257
18977.31 254
18978.61 251
18979.91 299
18981.21 219
18982.51 248
18983.81 257
18985.12 287
18986.42 260
18987.72 217
18989.02 258
18990.32 234
18991.62 260
18992.92 240
18994.23 234
18995.53 262
18996.83 253
18998.13 274
18999.43 289
19000.73 231
19002.04 252
19003.34 281
19004.64 263
19005.94 242
19007.24 252
19008.55 280
19009.85 278
19011.15 270
19012.45 244
19013.76 261
19015.06 271
19016.36 274
19017.66 245
19018.96 247
19020.27 260
19021.57 299
19022.87 297
19024.18 263
19025.48 255
19026.78 271
19028.08 263
19029.39 229
19030.69 234
19031.99 269
19033.30 253
19034.60 232
19035.90 249
19037.20 257
19038.51 264
19039.81 276
19041.11 246
19042.42 241
19043.72 249
19045.02 255
19046.33 282
19047.63 264
19048.93 235
19050.24 261
19051.54 248
19052.85 258
19054.15 242
19055.45 229
19056.76 239
19058.06 241
19059.36 259
19060.67 236
19061.97 243
19063.28 253
19064.58 309
19065.88 254
19067.19 265
19068.49 249
19069.80 262
19071.10 277
19072.41 266
19073.71 277
19075.01 272
19076.32 283
19077.62 316
19078.93 285
19080.23 278
19081.54 270
19082.84 274
19084.15 283
19085.45 251
19086.76 266
19088.06 265
19089.37 272
19090.67 224
19091.98 224
19093.28 227
19094.59 281
19095.89 218
19097.20 251
19098.50 234
19099.81 243
19101.11 253
19102.42 268
19103.72 266
19105.03 252
19106.33 253
19107.64 210
19108.94 241
19110.25 283
19111.56 237
19112.86 232
19114.17 234
19115.47 248
19116.78 256
19118.08 262
19119.39 287
19120.70 287
19122.00 256
19123.31 239
19124.61 249
19125.92 263
19127.23 251
19128.53 213
19129.84 258
19131.15 254
19132.45 233
19133.76 233
19135.06 236
19136.37 271
19137.68 262
19138.98 279
19140.29 293
19141.60 258
19142.90 238
19144.21 277
19145.52 269
19146.82 235
19148.13 255
19149.44 257
19150.75 258
19152.05 247
19153.36 249
19154.67 263
19155.97 272
19157.28 217
19158.59 244
19159.90 255
19161.20 252
19162.51 263
19163.82 248
19165.13 257
19166.43 221
19167.74 272
19169.05 234
19170.36 237
19171.66 225
19172.97 225
19174.28 226
19175.59 230
19176.89 256
19178.20 242
19179.51 235
19180.82 248
19182.13 243
19183.44 251
19184.74 249
19186.05 276
19187.36 277
19188.67 234
19189.98 230
19191.28 237
19192.59 225
19193.90 220
19195.21 222
19196.52 225
19197.83 285
19199.14 288
19200.44 288
19201.75 290
19203.06 273
19204.37 222
19205.68 233
19206.99 265
19208.30 231
19209.61 225
19210.92 241
19212.22 225
19213.53 240
19214.84 237
19216.15 231
19217.46 243
19218.77 238
19220.08 247
19221.39 281
19222.70 266
19224.01 260
19225.32 232
19226.63 259
19227.94 240
19229.25 250
19230.56 211
19231.87 244
19233.18 253
19234.49 248
19235.80 226
19237.11 248
19238.42 238
19239.73 245
19241.04 236
19242.35 260
19243.66 234
19244.97 256
19246.28 274
19247.59 259
19248.90 276
19250.21 241
19251.52 236
19252.83 254
19254.14 238
19255.45 230
19256.76 267
19258.07 247
19259.38 240
19260.69 264
19262.00 231
19263.31 236
19264.63 248
19265.94 239
19267.25 266
19268.56 256
19269.87 255
19271.18 255
19272.49 249
19273.80 243
19275.11 250
19276.43 270
19277.74 264
19279.05 254
19280.36 296
19281.67 266
19282.98 258
19284.29 265
19285.61 264
19286.92 276
19288.23 284
19289.54 235
19290.85 220
19292.16 253
19293.48 241
19294.79 274
19296.10 293
19297.41 232
19298.72 237
19300.04 237
19301.35 258
19302.66 252
19303.97 233
19305.29 255
19306.60 250
19307.91 227
19309.22 243
19310.53 229
19311.85 267
19313.16 278
19314.47 267
19315.78 269
19317.10 243
19318.41 245
19319.72 224
19321.04 235
19322.35 240
19323.66 235
19324.97 261
19326.29 264
19327.60 221
19328.91 217
19330.23 249
19331.54 282
19332.85 250
19334.17 231
19335.48 243
19336.79 244
19338.11 239
19339.42 261
19340.73 281
19342.05 241
19343.36 251
19344.67 254
19345.99 272
19347.30 242
19348.62 238
19349.93 267
19351.24 298
19352.56 250
19353.87 259
19355.18 292
19356.50 262
19357.81 243
19359.13 254
19360.44 223
19361.76 215
19363.07 252
19364.38 232
19365.70 254
19367.01 224
19368.33 248
19369.64 255
19370.96 241
19372.27 248
19373.58 226
19374.90 260
19376.21 252
19377.53 249
19378.84 257
19380.16 260
19381.47 244
19382.79 290
19384.10 250
19385.42 259
19386.73 223
19388.05 248
19389.36 305
19390.68 271
19391.99 239
19393.31 259
19394.62 262
19395.94 218
19397.26 212
19398.57 242
19399.89 231
19401.20 231
19402.52 261
19403.83 236
19405.15 252
19406.46 253
19407.78 292
19409.10 286
19410.41 316
19411.73 256
19413.04 243
19414.36 262
19415.68 263
19416.99 279
19418.31 266
19419.62 300
19420.94 278
19422.26 232
19423.57 253
19424.89 270
19426.21 232
19427.52 265
19428.84 272
19430.15 270
19431.47 236
19432.79 255
19434.10 253
19435.42 277
19436.74 272
19438.06 259
19439.37 253
19440.69 251
19442.01 297
19443.32 255
19444.64 280
19445.96 245
19447.27 274
19448.59 259
19449.91 277
19451.23 255
19452.54 251
19453.86 251
19455.18 256
19456.49 265
19457.81 273
19459.13 235
19460.45 210
19461.76 241
19463.08 257
19464.40 261
19465.72 257
19467.04 267
19468.35 271
19469.67 270
19470.99 215
19472.31 224
19473.63 282
19474.94 278
19476.26 249
19477.58 252
19478.90 273
19480.22 280
19481.53 266
19482.85 259
19484.17 292
19485.49 283
19486.81 280
19488.13 236
19489.44 221
19490.76 224
19492.08 243
19493.40 253
19494.72 258
19496.04 256
19497.36 273
19498.68 272
19499.99 272
19501.31 252
19502.63 279
19503.95 260
19505.27 230
19506.59 253
19507.91 240
19509.23 300
19510.55 273
19511.87 262
19513.19 269
19514.51 235
19515.82 250
19517.14 275
19518.46 244
19519.78 260
19521.10 306
19522.42 261
19523.74 270
19525.06 261
19526.38 260
19527.70 237
19529.02 255
19530.34 285
19531.66 257
19532.98 276
19534.30 262
19535.62 258
19536.94 255
19538.26 257
19539.58 208
19540.90 243
19542.22 268
19543.54 284
19544.86 252
19546.18 258
19547.50 240
19548.83 269
19550.15 268
19551.47 272
19552.79 263
19554.11 257
19555.43 224
19556.75 238
19558.07 249
19559.39 210
19560.71 244
19562.03 246
19563.35 264
19564.68 226
19566.00 246
19567.32 235
19568.64 288
19569.96 314
19571.28 251
19572.60 256
19573.92 254
19575.25 239
19576.57 214
19577.89 282
19579.21 234
19580.53 236
19581.85 239
19583.17 271
19584.50 285
19585.82 271
19587.14 256
19588.46 328
19589.78 259
19591.11 264
19592.43 253
19593.75 267
19595.07 262
19596.39 274
19597.72 276
19599.04 243
19600.36 196
19601.68 261
19603.01 243
19604.33 245
19605.65 234
19606.97 237
19608.30 248
19609.62 262
19610.94 243
19612.26 238
19613.59 232
19614.91 233
19616.23 265
19617.56 245
19618.88 252
19620.20 269
19621.52 275
19622.85 282
19624.17 270
19625.49 291
19626.82 233
19628.14 268
19629.46 230
19630.79 251
19632.11 231
19633.43 259
19634.76 267
19636.08 267
19637.40 274
19638.73 258
19640.05 261
19641.37 235
19642.70 240
19644.02 209
19645.35 246
19646.67 224
19647.99 243
19649.32 224
19650.64 197
19651.97 235
19653.29 272
19654.61 260
19655.94 258
19657.26 258
19658.59 241
19659.91 257
19661.23 234
19662.56 234
19663.88 235
19665.21 250
19666.53 259
19667.86 268
19669.18 251
19670.51 275
19671.83 211
19673.16 235
19674.48 245
19675.81 276
19677.13 253
19678.46 285
19679.78 279
19681.11 294
19682.43 234
19683.76 260
19685.08 276
19686.41 277
19687.73 252
19689.06 248
19690.38 262
19691.71 254
19693.03 263
19694.36 245
19695.68 260
19697.01 259
19698.33 240
19699.66 283
19700.99 246
19702.31 233
19703.64 252
19704.96 221
19706.29 238
19707.62 282
19708.94 257
19710.27 239
19711.59 232
19712.92 258
19714.25 263
19715.57 227
19716.90 255
19718.22 245
19719.55 266
19720.88 278
19722.20 249
19723.53 258
19724.86 273
19726.18 284
19727.51 245
19728.84 272
19730.16 258
19731.49 248
19732.82 263
19734.14 291
19735.47 264
19736.80 269
19738.12 245
19739.45 200
19740.78 246
19742.10 238
19743.43 240
19744.76 210
19746.09 233
19747.41 241
19748.74 296
19750.07 272
19751.40 214
19752.72 278
19754.05 235
19755.38 214
19756.71 226
19758.03 247
19759.36 238
19760.69 260
19762.02 212
19763.34 216
19764.67 246
19766.00 250
19767.33 232
19768.66 213
19769.98 215
19771.31 260
19772.64 246
19773.97 225
19775.30 257
19776.62 270
19777.95 217
19779.28 237
19780.61 220
19781.94 225
19783.27 252
19784.59 249
19785.92 231
19787.25 227
19788.58 262
19789.91 251
19791.24 266
19792.57 249
19793.90 253
19795.22 261
19796.55 226
19797.88 232
19799.21 250
19800.54 253
19801.87 271
19803.20 269
19804.53 266
19805.86 297
19807.19 260
19808.52 247
19809.84 250
19811.17 252
19812.50 234
19813.83 256
19815.16 289
19816.49 228
19817.82 255
19819.15 267
19820.48 243
19821.81 235
19823.14 242
19824.47 250
19825.80 238
19827.13 238
19828.46 245
19829.79 251
19831.12 249
19832.45 253
19833.78 297
19835.11 264
19836.44 246
19837.77 247
19839.10 252
19840.43 250
19841.76 253
19843.09 275
19844.42 308
19845.75 271
19847.09 249
19848.42 256
19849.75 274
19851.08 224
19852.41 248
19853.74 270
19855.07 250
19856.40 254
19857.73 237
19859.06 273
19860.39 259
19861.72 235
19863.06 278
19864.39 265
19865.72 269
19867.05 263
19868.38 259
19869.71 263
19871.04 220
19872.38 232
19873.71 273
19875.04 250
19876.37 252
19877.70 236
19879.03 261
19880.36 276
19881.70 255
19883.03 250
19884.36 249
19885.69 245
19887.02 230
19888.36 264
19889.69 260
19891.02 253
19892.35 248
19893.68 229
19895.02 251
19896.35 276
19897.68 264
19899.01 288
19900.35 250
19901.68 252
19903.01 263
19904.34 282
19905.68 287
19907.01 267
19908.34 265
19909.67 238
19911.01 262
19912.34 234
19913.67 233
19915.01 258
19916.34 276
19917.67 268
19919.00 273
19920.34 224
19921.67 248
19923.00 245
19924.34 245
19925.67 261
19927.00 285
19928.34 282
19929.67 232
19931.00 265
19932.34 240
19933.67 269
19935.00 218
19936.34 232
19937.67 248
19939.01 250
19940.34 264
19941.67 241
19943.01 255
19944.34 253
19945.67 251
19947.01 258
19948.34 283
19949.68 273
19951.01 252
19952.34 274
19953.68 342
19955.01 266
19956.35 265
19957.68 268
19959.02 276
19960.35 274
19961.68 279
19963.02 271
19964.35 290
19965.69 279
19967.02 250
19968.36 260
19969.69 277
19971.03 250
19972.36 254
19973.70 252
19975.03 256
19976.37 256
19977.70 290
19979.04 286
19980.37 255
19981.71 282
19983.04 259
19984.38 249
19985.71 222
19987.05 226
19988.38 246
19989.72 221
19991.05 251
19992.39 257
19993.73 253
19995.06 276
19996.40 268
19997.73 267
19999.07 288
20000.40 292
20001.74 277
20003.08 226
20004.41 236
20005.75 236
20007.08 231
20008.42 223
20009.76 253
20011.09 283
20012.43 279
20013.76 255
20015.10 243
20016.44 252
20017.77 225
20019.11 267
20020.45 241
20021.78 240
20023.12 263
20024.45 308
20025.79 294
20027.13 253
20028.46 255
20029.80 267
20031.14 249
20032.48 245
20033.81 251
20035.15 259
20036.49 235
20037.82 226
20039.16 240
20040.50 225
20041.83 248
20043.17 240
20044.51 261
20045.85 248
20047.18 268
20048.52 254
20049.86 265
20051.20 234
20052.53 257
20053.87 300
20055.21 265
20056.55 274
20057.88 286
20059.22 265
20060.56 252
20061.90 262
20063.23 253
20064.57 271
20065.91 254
20067.25 297
20068.59 268
20069.92 212
20071.26 261
20072.60 287
20073.94 238
20075.28 255
20076.62 219
20077.95 260
20079.29 262
20080.63 280
20081.97 288
20083.31 235
20084.65 255
20085.98 277
20087.32 235
20088.66 220
20090.00 253
20091.34 251
20092.68 230
20094.02 275
20095.36 274
20096.70 262
20098.03 250
20099.37 250
20100.71 263
20102.05 234
20103.39 263
20104.73 276
20106.07 265
20107.41 271
20108.75 275
20110.09 276
20111.43 242
20112.77 220
20114.11 259
20115.45 291
20116.79 236
20118.13 267
20119.46 286
20120.80 289
20122.14 254
20123.48 229
20124.82 274
20126.16 275
20127.50 265
20128.84 260
20130.18 261
20131.52 248
20132.86 252
20134.20 286
20135.55 242
