# Supplementary material for: MALDI-TOF MS typing enables the classification of brewing yeasts of the genus Saccharomyces to major beer styles
Source: PLoS One. 2017 Aug 9;12(8):e0181694. doi: 10.1371/journal.pone.0181694 (PMC5549903; doi:10.1371/journal.pone.0181694)
Supplement: S12 File — The directory includes 90 raw files and was zipped to “.zip”; the folder has three strains with 30 spectra per strain; S1 Text explains the raw files with an example and Table 1 represents the yeast strains used within the experiment. (ZIP) [file pone.0181694.s015.zip › 34-36/30343-505-OG-WB-WB-YPG-18h-E-E_2015-07-06_3_0_B6_1.dat]

2000.10 4129
2000.52 4195
2000.94 4220
2001.36 4230
2001.78 4248
2002.21 4354
2002.63 4145
2003.05 4057
2003.47 3904
2003.89 3651
2004.32 3929
2004.74 3998
2005.16 3966
2005.58 4116
2006.00 3855
2006.43 3927
2006.85 3891
2007.27 3990
2007.69 4220
2008.12 4276
2008.54 4357
2008.96 4340
2009.38 4430
2009.81 4114
2010.23 4085
2010.65 3994
2011.08 3915
2011.50 4065
2011.92 4094
2012.34 3814
2012.77 3670
2013.19 3545
2013.61 3720
2014.04 3848
2014.46 3824
2014.88 3790
2015.31 3845
2015.73 3888
2016.15 4227
2016.58 3841
2017.00 3745
2017.42 3690
2017.85 3810
2018.27 4194
2018.69 4225
2019.12 4352
2019.54 4262
2019.96 4180
2020.39 4217
2020.81 4167
2021.23 4140
2021.66 4264
2022.08 4205
2022.51 3905
2022.93 4088
2023.35 4127
2023.78 4003
2024.20 4229
2024.63 4218
2025.05 3945
2025.48 3884
2025.90 3587
2026.32 3627
2026.75 3735
2027.17 3630
2027.60 3616
2028.02 3573
2028.45 3459
2028.87 3262
2029.30 3318
2029.72 3454
2030.15 3830
2030.57 3769
2031.00 3763
2031.42 3645
2031.85 3725
2032.27 3788
2032.70 4007
2033.12 4048
2033.55 3955
2033.97 4016
2034.40 3902
2034.82 4000
2035.25 4034
2035.67 3934
2036.10 3736
2036.52 3699
2036.95 3959
2037.37 4120
2037.80 4043
2038.22 3857
2038.65 3629
2039.08 3811
2039.50 3807
2039.93 4107
2040.35 3908
2040.78 3860
2041.21 3708
2041.63 3928
2042.06 3438
2042.48 3608
2042.91 3566
2043.34 3794
2043.76 3906
2044.19 3727
2044.61 3761
2045.04 3895
2045.47 3918
2045.89 3734
2046.32 4110
2046.75 4246
2047.17 4321
2047.60 4184
2048.03 4192
2048.45 4402
2048.88 4315
2049.31 4036
2049.73 3888
2050.16 4173
2050.59 4188
2051.01 3942
2051.44 3835
2051.87 3900
2052.29 3846
2052.72 3785
2053.15 3591
2053.58 3746
2054.00 3807
2054.43 3633
2054.86 3802
2055.29 4053
2055.71 3795
2056.14 3583
2056.57 3944
2057.00 3685
2057.42 3824
2057.85 4039
2058.28 3946
2058.71 3876
2059.13 3821
2059.56 4076
2059.99 3940
2060.42 4150
2060.85 4063
2061.27 4013
2061.70 3906
2062.13 4029
2062.56 4024
2062.99 4100
2063.41 4248
2063.84 4173
2064.27 4179
2064.70 4152
2065.13 4695
2065.56 4661
2065.98 4888
2066.41 4551
2066.84 4816
2067.27 4643
2067.70 4567
2068.13 4555
2068.56 4302
2068.99 4402
2069.41 4433
2069.84 4178
2070.27 4212
2070.70 4057
2071.13 4006
2071.56 3991
2071.99 3896
2072.42 4109
2072.85 4232
2073.28 4125
2073.71 4013
2074.13 4232
2074.56 4044
2074.99 4014
2075.42 4233
2075.85 4176
2076.28 4295
2076.71 4567
2077.14 4376
2077.57 3992
2078.00 4167
2078.43 4305
2078.86 4043
2079.29 3976
2079.72 3954
2080.15 3856
2080.58 4043
2081.01 4083
2081.44 3762
2081.87 3862
2082.30 3969
2082.73 4094
2083.16 3754
2083.59 3765
2084.02 3808
2084.45 3842
2084.88 3829
2085.31 3739
2085.74 4007
2086.17 3754
2086.61 3923
2087.04 3817
2087.47 3972
2087.90 3847
2088.33 3696
2088.76 3673
2089.19 3745
2089.62 3892
2090.05 3899
2090.48 3981
2090.91 3874
2091.35 3917
2091.78 3809
2092.21 3751
2092.64 3617
2093.07 3629
2093.50 3593
2093.93 3568
2094.36 3634
2094.80 3586
2095.23 3831
2095.66 4004
2096.09 3868
2096.52 3933
2096.95 3708
2097.39 3474
2097.82 3556
2098.25 3744
2098.68 3605
2099.11 3407
2099.55 3523
2099.98 3772
2100.41 3454
2100.84 3318
2101.27 3586
2101.71 3606
2102.14 3525
2102.57 3744
2103.00 3588
2103.43 3641
2103.87 3752
2104.30 3716
2104.73 3847
2105.16 3957
2105.60 3875
2106.03 3844
2106.46 3815
2106.90 3968
2107.33 4162
2107.76 4342
2108.19 4436
2108.63 4135
2109.06 4180
2109.49 4278
2109.93 3810
2110.36 3914
2110.79 3549
2111.23 3535
2111.66 3887
2112.09 3875
2112.52 3732
2112.96 3653
2113.39 3884
2113.83 3819
2114.26 3695
2114.69 3993
2115.13 3659
2115.56 3496
2115.99 3425
2116.43 3560
2116.86 3637
2117.29 3610
2117.73 3500
2118.16 3342
2118.60 3256
2119.03 3436
2119.46 3358
2119.90 3498
2120.33 3455
2120.77 3592
2121.20 3622
2121.63 3713
2122.07 3752
2122.50 3950
2122.94 3754
2123.37 3814
2123.81 3544
2124.24 3916
2124.68 3986
2125.11 3805
2125.54 3896
2125.98 3832
2126.41 3502
2126.85 3611
2127.28 3651
2127.72 3651
2128.15 3975
2128.59 3691
2129.02 3842
2129.46 4373
2129.89 4153
2130.33 4286
2130.76 4599
2131.20 4210
2131.63 4349
2132.07 4305
2132.51 4088
2132.94 3785
2133.38 3866
2133.81 4003
2134.25 3889
2134.68 3469
2135.12 3722
2135.55 3698
2135.99 3549
2136.43 3849
2136.86 3569
2137.30 3518
2137.73 3497
2138.17 3623
2138.60 3664
2139.04 3555
2139.48 3594
2139.91 3721
2140.35 3636
2140.79 3389
2141.22 3708
2141.66 3627
2142.09 3525
2142.53 3468
2142.97 3399
2143.40 3696
2143.84 3497
2144.28 3497
2144.71 3371
2145.15 3632
2145.59 3539
2146.02 3537
2146.46 3468
2146.90 3644
2147.33 3938
2147.77 3788
2148.21 3870
2148.64 4135
2149.08 4141
2149.52 4283
2149.96 4227
2150.39 4395
2150.83 4273
2151.27 4389
2151.70 4475
2152.14 4194
2152.58 3834
2153.02 3905
2153.45 3752
2153.89 3840
2154.33 3902
2154.77 4033
2155.20 4098
2155.64 3883
2156.08 3935
2156.52 4111
2156.96 4168
2157.39 4092
2157.83 4149
2158.27 4344
2158.71 3936
2159.15 3808
2159.58 3870
2160.02 4198
2160.46 3970
2160.90 3899
2161.34 3932
2161.78 3819
2162.21 4099
2162.65 3601
2163.09 3635
2163.53 3734
2163.97 3744
2164.41 3602
2164.84 3517
2165.28 3731
2165.72 3467
2166.16 3303
2166.60 3383
2167.04 3527
2167.48 3611
2167.92 3760
2168.36 3949
2168.79 3815
2169.23 3849
2169.67 3891
2170.11 4051
2170.55 4021
2170.99 3997
2171.43 3988
2171.87 3949
2172.31 4262
2172.75 4382
2173.19 4465
2173.63 4450
2174.07 4526
2174.51 4617
2174.95 4600
2175.39 4894
2175.83 5147
2176.27 5058
2176.70 4945
2177.14 4975
2177.58 4774
2178.02 4537
2178.46 4261
2178.90 4123
2179.34 4171
2179.79 3817
2180.23 3643
2180.67 3660
2181.11 3763
2181.55 3976
2181.99 3798
2182.43 3936
2182.87 3539
2183.31 3690
2183.75 3615
2184.19 3666
2184.63 3683
2185.07 3788
2185.51 3754
2185.95 3649
2186.39 3794
2186.83 3867
2187.27 3745
2187.72 3902
2188.16 4004
2188.60 3993
2189.04 3842
2189.48 3900
2189.92 4053
2190.36 3787
2190.80 4024
2191.24 4086
2191.69 4266
2192.13 4270
2192.57 3806
2193.01 4138
2193.45 4390
2193.89 4237
2194.34 4469
2194.78 4325
2195.22 4281
2195.66 4773
2196.10 4636
2196.54 4471
2196.99 4612
2197.43 4444
2197.87 4373
2198.31 4502
2198.75 4138
2199.20 3906
2199.64 4162
2200.08 4073
2200.52 3998
2200.96 4094
2201.41 3863
2201.85 3815
2202.29 3665
2202.73 3799
2203.18 3670
2203.62 3761
2204.06 3896
2204.50 3882
2204.95 4024
2205.39 4003
2205.83 3889
2206.28 4137
2206.72 4383
2207.16 3982
2207.60 4178
2208.05 4111
2208.49 3964
2208.93 4234
2209.38 3875
2209.82 3690
2210.26 3784
2210.71 3873
2211.15 3971
2211.59 3796
2212.04 3704
2212.48 3846
2212.92 3755
2213.37 3933
2213.81 3984
2214.25 3932
2214.70 3980
2215.14 4230
2215.59 4099
2216.03 3945
2216.47 4022
2216.92 3841
2217.36 3749
2217.80 3853
2218.25 3867
2218.69 3640
2219.14 3638
2219.58 3974
2220.03 3665
2220.47 3735
2220.91 3997
2221.36 4042
2221.80 4122
2222.25 4125
2222.69 4279
2223.14 4359
2223.58 4425
2224.03 4306
2224.47 4232
2224.91 4556
2225.36 4874
2225.80 4904
2226.25 4786
2226.69 4817
2227.14 4305
2227.58 4507
2228.03 4437
2228.47 4250
2228.92 4424
2229.36 4607
2229.81 4467
2230.25 4458
2230.70 4631
2231.15 4540
2231.59 4318
2232.04 4286
2232.48 4311
2232.93 4507
2233.37 4694
2233.82 4570
2234.26 4341
2234.71 4374
2235.15 4414
2235.60 4396
2236.05 4260
2236.49 4219
2236.94 3969
2237.38 3929
2237.83 3697
2238.28 3762
2238.72 3644
2239.17 3500
2239.61 3741
2240.06 3572
2240.51 3456
2240.95 3546
2241.40 3316
2241.85 3475
2242.29 3227
2242.74 3211
2243.19 3318
2243.63 3330
2244.08 3594
2244.53 3640
2244.97 3462
2245.42 3428
2245.87 3458
2246.31 3255
2246.76 3287
2247.21 3507
2247.65 3417
2248.10 3662
2248.55 3570
2248.99 3485
2249.44 3667
2249.89 3767
2250.34 3864
2250.78 3820
2251.23 3686
2251.68 3462
2252.13 3677
2252.57 3845
2253.02 3693
2253.47 3519
2253.92 3464
2254.36 3742
2254.81 3635
2255.26 3422
2255.71 3274
2256.15 3149
2256.60 3334
2257.05 3527
2257.50 3391
2257.95 3116
2258.39 3112
2258.84 3140
2259.29 3397
2259.74 3453
2260.19 3440
2260.63 3707
2261.08 3615
2261.53 3758
2261.98 3872
2262.43 3816
2262.88 3960
2263.32 3854
2263.77 4056
2264.22 3998
2264.67 3734
2265.12 3794
2265.57 3938
2266.02 3831
2266.47 3768
2266.91 3753
2267.36 3873
2267.81 3741
2268.26 3751
2268.71 3696
2269.16 3994
2269.61 4255
2270.06 4206
2270.51 4430
2270.96 4466
2271.41 4236
2271.86 4558
2272.30 4639
2272.75 4988
2273.20 4677
2273.65 4376
2274.10 4083
2274.55 4400
2275.00 4295
2275.45 4118
2275.90 3887
2276.35 3960
2276.80 3818
2277.25 3602
2277.70 3668
2278.15 3788
2278.60 3570
2279.05 3412
2279.50 3483
2279.95 3364
2280.40 3374
2280.85 3322
2281.30 3518
2281.75 3499
2282.20 3539
2282.65 3374
2283.10 3491
2283.55 3550
2284.00 3564
2284.46 3369
2284.91 3136
2285.36 3321
2285.81 3441
2286.26 3213
2286.71 3362
2287.16 3626
2287.61 4159
2288.06 4254
2288.51 4784
2288.96 5102
2289.42 5495
2289.87 5721
2290.32 6014
2290.77 6249
2291.22 6701
2291.67 7145
2292.12 6891
2292.57 6475
2293.03 6260
2293.48 5709
2293.93 5320
2294.38 5053
2294.83 4929
2295.28 4570
2295.74 4231
2296.19 3869
2296.64 3749
2297.09 3812
2297.54 3697
2297.99 3452
2298.45 3479
2298.90 3493
2299.35 3529
2299.80 3410
2300.25 3173
2300.71 3269
2301.16 3270
2301.61 3460
2302.06 3380
2302.52 3224
2302.97 3198
2303.42 3411
2303.87 3218
2304.33 3514
2304.78 3586
2305.23 3398
2305.68 3137
2306.14 3312
2306.59 3265
2307.04 3618
2307.50 3689
2307.95 3852
2308.40 3835
2308.85 4032
2309.31 4214
2309.76 4422
2310.21 4480
2310.67 4458
2311.12 4489
2311.57 4356
2312.03 4683
2312.48 4361
2312.93 4447
2313.39 4395
2313.84 4261
2314.29 4006
2314.75 3936
2315.20 3800
2315.66 3968
2316.11 4084
2316.56 4197
2317.02 4347
2317.47 4309
2317.92 4133
2318.38 4052
2318.83 3912
2319.29 4143
2319.74 3963
2320.19 3765
2320.65 4055
2321.10 3896
2321.56 3824
2322.01 3765
2322.47 3897
2322.92 4113
2323.37 4002
2323.83 3744
2324.28 3940
2324.74 4442
2325.19 4434
2325.65 4601
2326.10 5075
2326.56 4798
2327.01 4747
2327.47 4701
2327.92 4587
2328.38 4482
2328.83 4356
2329.29 4033
2329.74 4132
2330.20 3928
2330.65 3891
2331.11 3592
2331.56 3825
2332.02 3935
2332.47 3444
2332.93 3425
2333.38 3564
2333.84 3763
2334.29 3631
2334.75 3622
2335.21 3591
2335.66 3819
2336.12 3770
2336.57 3655
2337.03 3566
2337.48 3624
2337.94 3379
2338.40 3376
2338.85 3256
2339.31 3374
2339.76 3651
2340.22 3816
2340.68 3623
2341.13 3506
2341.59 3536
2342.04 3435
2342.50 3465
2342.96 3358
2343.41 3187
2343.87 3350
2344.33 3040
2344.78 3134
2345.24 3257
2345.70 3464
2346.15 3561
2346.61 3454
2347.07 3528
2347.52 3457
2347.98 3578
2348.44 3693
2348.89 3839
2349.35 3778
2349.81 3503
2350.26 3700
2350.72 3629
2351.18 3514
2351.64 3677
2352.09 3831
2352.55 3437
2353.01 3440
2353.47 3640
2353.92 3316
2354.38 3187
2354.84 3206
2355.30 3532
2355.75 3304
2356.21 3239
2356.67 3171
2357.13 3239
2357.58 3453
2358.04 3312
2358.50 3382
2358.96 3417
2359.42 3478
2359.87 3505
2360.33 3314
2360.79 3556
2361.25 3461
2361.71 3450
2362.16 3626
2362.62 3582
2363.08 3726
2363.54 3537
2364.00 3566
2364.46 3723
2364.91 3554
2365.37 3575
2365.83 3611
2366.29 3539
2366.75 3683
2367.21 3630
2367.67 3681
2368.13 3551
2368.58 3387
2369.04 3583
2369.50 3622
2369.96 3482
2370.42 3542
2370.88 3685
2371.34 3746
2371.80 4009
2372.26 3890
2372.72 4119
2373.17 4074
2373.63 4182
2374.09 4408
2374.55 4311
2375.01 4407
2375.47 4589
2375.93 4673
2376.39 4408
2376.85 4472
2377.31 4253
2377.77 4529
2378.23 4377
2378.69 3887
2379.15 3770
2379.61 3814
2380.07 4087
2380.53 3858
2380.99 3674
2381.45 3662
2381.91 3479
2382.37 3516
2382.83 3485
2383.29 3501
2383.75 3481
2384.21 3478
2384.67 3427
2385.13 3336
2385.59 3413
2386.05 3389
2386.51 3433
2386.97 3777
2387.43 3682
2387.90 3948
2388.36 3493
2388.82 3673
2389.28 3599
2389.74 3455
2390.20 3527
2390.66 3886
2391.12 3858
2391.58 3663
2392.04 3570
2392.51 3771
2392.97 3952
2393.43 3698
2393.89 3888
2394.35 3978
2394.81 3719
2395.27 3704
2395.73 3713
2396.20 3866
2396.66 3665
2397.12 3537
2397.58 3653
2398.04 3506
2398.50 3421
2398.97 3603
2399.43 3785
2399.89 3733
2400.35 3629
2400.81 3346
2401.28 3550
2401.74 3408
2402.20 3549
2402.66 3380
2403.12 3302
2403.59 3401
2404.05 3400
2404.51 3388
2404.97 3173
2405.44 3323
2405.90 3482
2406.36 3506
2406.82 3454
2407.29 3355
2407.75 3461
2408.21 3582
2408.67 3499
2409.14 3321
2409.60 3240
2410.06 3238
2410.52 3300
2410.99 3168
2411.45 3088
2411.91 3230
2412.38 3357
2412.84 3354
2413.30 3117
2413.77 3187
2414.23 3371
2414.69 3479
2415.16 3702
2415.62 3561
2416.08 3538
2416.55 3619
2417.01 3744
2417.47 3683
2417.94 3600
2418.40 3857
2418.86 3598
2419.33 3610
2419.79 3405
2420.26 3522
2420.72 3584
2421.18 3359
2421.65 3419
2422.11 3435
2422.58 3717
2423.04 3812
2423.50 3785
2423.97 3797
2424.43 3854
2424.90 3585
2425.36 3516
2425.83 3656
2426.29 3587
2426.75 3350
2427.22 3372
2427.68 3426
2428.15 3566
2428.61 3358
2429.08 3552
2429.54 3449
2430.01 3305
2430.47 3422
2430.94 3439
2431.40 3564
2431.87 3447
2432.33 3220
2432.80 3223
2433.26 3469
2433.73 3578
2434.19 3538
2434.66 3519
2435.12 3471
2435.59 3587
2436.05 3295
2436.52 3196
2436.98 3338
2437.45 3126
2437.91 3233
2438.38 3513
2438.85 3417
2439.31 3562
2439.78 3550
2440.24 3435
2440.71 3664
2441.17 3856
2441.64 3953
2442.11 3856
2442.57 3930
2443.04 3788
2443.50 3529
2443.97 3696
2444.44 3586
2444.90 3650
2445.37 3348
2445.83 3233
2446.30 3484
2446.77 3597
2447.23 3558
2447.70 3394
2448.17 3275
2448.63 3610
2449.10 3380
2449.57 3225
2450.03 3443
2450.50 3427
2450.97 3291
2451.43 3332
2451.90 3417
2452.37 3580
2452.83 3511
2453.30 3202
2453.77 3200
2454.24 3181
2454.70 3237
2455.17 3132
2455.64 3384
2456.10 3380
2456.57 3483
2457.04 3153
2457.51 3115
2457.97 3074
2458.44 3174
2458.91 3268
2459.38 3158
2459.84 3402
2460.31 3170
2460.78 2919
2461.25 3058
2461.71 3089
2462.18 3102
2462.65 3283
2463.12 3102
2463.59 3060
2464.05 3085
2464.52 2998
2464.99 3092
2465.46 3359
2465.93 3347
2466.39 3218
2466.86 3307
2467.33 3247
2467.80 3266
2468.27 3307
2468.74 3241
2469.20 3387
2469.67 3079
2470.14 3211
2470.61 3136
2471.08 3242
2471.55 3352
2472.02 3084
2472.49 3301
2472.95 3410
2473.42 3317
2473.89 3170
2474.36 3193
2474.83 3281
2475.30 3277
2475.77 3183
2476.24 3152
2476.71 3227
2477.18 3322
2477.65 3359
2478.11 3328
2478.58 3422
2479.05 3401
2479.52 3086
2479.99 3110
2480.46 3092
2480.93 2765
2481.40 3056
2481.87 2986
2482.34 2745
2482.81 2854
2483.28 2922
2483.75 2923
2484.22 3040
2484.69 2957
2485.16 2928
2485.63 3177
2486.10 3182
2486.57 3211
2487.04 3440
2487.51 3474
2487.98 3587
2488.45 3570
2488.92 3802
2489.39 3706
2489.86 3398
2490.33 3427
2490.80 3524
2491.27 3622
2491.74 3427
2492.22 3267
2492.69 3355
2493.16 3408
2493.63 3175
2494.10 3156
2494.57 3389
2495.04 3325
2495.51 3390
2495.98 3330
2496.45 3220
2496.92 3156
2497.40 3052
2497.87 3399
2498.34 3437
2498.81 3184
2499.28 3007
2499.75 2778
2500.22 3261
2500.70 3146
2501.17 3130
2501.64 3035
2502.11 3344
2502.58 3183
2503.05 3212
2503.53 3262
2504.00 3417
2504.47 3391
2504.94 3287
2505.41 3328
2505.88 3445
2506.36 3424
2506.83 3335
2507.30 3298
2507.77 3324
2508.25 3383
2508.72 3373
2509.19 3514
2509.66 3626
2510.13 3596
2510.61 3849
2511.08 4076
2511.55 4052
2512.02 4000
2512.50 4155
2512.97 4500
2513.44 4495
2513.91 4345
2514.39 4438
2514.86 3990
2515.33 3986
2515.81 3900
2516.28 3633
2516.75 3515
2517.23 3312
2517.70 3461
2518.17 3554
2518.64 3420
2519.12 3144
2519.59 3130
2520.06 3405
2520.54 3280
2521.01 3109
2521.48 3228
2521.96 3130
2522.43 3219
2522.91 3233
2523.38 3152
2523.85 2945
2524.33 3025
2524.80 3069
2525.27 3077
2525.75 3104
2526.22 3094
2526.70 3217
2527.17 3300
2527.64 3279
2528.12 3320
2528.59 3276
2529.07 3301
2529.54 3320
2530.01 3146
2530.49 3305
2530.96 3248
2531.44 3065
2531.91 3132
2532.39 3212
2532.86 3111
2533.33 3149
2533.81 3131
2534.28 3242
2534.76 3494
2535.23 3476
2535.71 3541
2536.18 3462
2536.66 3341
2537.13 3455
2537.61 3380
2538.08 3347
2538.56 3590
2539.03 3660
2539.51 3393
2539.98 3466
2540.46 3491
2540.93 3418
2541.41 3304
2541.88 3662
2542.36 3314
2542.84 3442
2543.31 3524
2543.79 3678
2544.26 3657
2544.74 3422
2545.21 3385
2545.69 3614
2546.16 3541
2546.64 3843
2547.12 3932
2547.59 4112
2548.07 4394
2548.54 4671
2549.02 4765
2549.50 4761
2549.97 4497
2550.45 4247
2550.92 4210
2551.40 4172
2551.88 4055
2552.35 4070
2552.83 3878
2553.31 3731
2553.78 3801
2554.26 3972
2554.74 3654
2555.21 3735
2555.69 3781
2556.17 3871
2556.64 3702
2557.12 3263
2557.60 3379
2558.07 3287
2558.55 3361
2559.03 3298
2559.50 3205
2559.98 3409
2560.46 3426
2560.93 3181
2561.41 3299
2561.89 3199
2562.37 3385
2562.84 3204
2563.32 3147
2563.80 3237
2564.28 2987
2564.75 3194
2565.23 3168
2565.71 3273
2566.19 3169
2566.66 3123
2567.14 3211
2567.62 3098
2568.10 3224
2568.57 3040
2569.05 3218
2569.53 2898
2570.01 2971
2570.49 2987
2570.96 3172
2571.44 3285
2571.92 3114
2572.40 2943
2572.88 3079
2573.36 2900
2573.83 2936
2574.31 2991
2574.79 2808
2575.27 3153
2575.75 3074
2576.23 3096
2576.70 2968
2577.18 3203
2577.66 3267
2578.14 3098
2578.62 3247
2579.10 3308
2579.58 3092
2580.06 3095
2580.54 3258
2581.01 3019
2581.49 2991
2581.97 3045
2582.45 2881
2582.93 3002
2583.41 3131
2583.89 3102
2584.37 3001
2584.85 2967
2585.33 2987
2585.81 3145
2586.29 3174
2586.77 3088
2587.25 3098
2587.72 3288
2588.20 3448
2588.68 3599
2589.16 3558
2589.64 3461
2590.12 3402
2590.60 3206
2591.08 3133
2591.56 3140
2592.04 3222
2592.52 3105
2593.00 2964
2593.48 3078
2593.96 2806
2594.44 2953
2594.92 3087
2595.40 3103
2595.89 3096
2596.37 3103
2596.85 3209
2597.33 2890
2597.81 3049
2598.29 2810
2598.77 2874
2599.25 3117
2599.73 3104
2600.21 3037
2600.69 2944
2601.17 2932
2601.65 2888
2602.13 3020
2602.62 3078
2603.10 3308
2603.58 3248
2604.06 3265
2604.54 3121
2605.02 3155
2605.50 3285
2605.98 3137
2606.46 3180
2606.95 3291
2607.43 3268
2607.91 3336
2608.39 3218
2608.87 3093
2609.35 3062
2609.84 3126
2610.32 3069
2610.80 3175
2611.28 3221
2611.76 2884
2612.24 2882
2612.73 3027
2613.21 2922
2613.69 3053
2614.17 2897
2614.65 3033
2615.14 2876
2615.62 2845
2616.10 2711
2616.58 3038
2617.07 3219
2617.55 3303
2618.03 3066
2618.51 3155
2619.00 3125
2619.48 3226
2619.96 3219
2620.44 3240
2620.93 2963
2621.41 3140
2621.89 2881
2622.37 3044
2622.86 3237
2623.34 3039
2623.82 2870
2624.31 2810
2624.79 3174
2625.27 3107
2625.76 2981
2626.24 3243
2626.72 3392
2627.20 3476
2627.69 3377
2628.17 3289
2628.66 3320
2629.14 3431
2629.62 3353
2630.11 3452
2630.59 3730
2631.07 3775
2631.56 3539
2632.04 3553
2632.52 3574
2633.01 3757
2633.49 3843
2633.98 3810
2634.46 3757
2634.94 3457
2635.43 3374
2635.91 3069
2636.40 3270
2636.88 3308
2637.36 3010
2637.85 3034
2638.33 3398
2638.82 3306
2639.30 3449
2639.79 3215
2640.27 3138
2640.75 3102
2641.24 2974
2641.72 2817
2642.21 3009
2642.69 2923
2643.18 2958
2643.66 2954
2644.15 2858
2644.63 2865
2645.12 2750
2645.60 2677
2646.09 2879
2646.57 3036
2647.06 3025
2647.54 3099
2648.03 2948
2648.51 2977
2649.00 3029
2649.48 3132
2649.97 3025
2650.45 2978
2650.94 3110
2651.43 3028
2651.91 3064
2652.40 3094
2652.88 3008
2653.37 3013
2653.85 3084
2654.34 3203
2654.82 3104
2655.31 2952
2655.80 3106
2656.28 2917
2656.77 3115
2657.25 3158
2657.74 2854
2658.23 2797
2658.71 2820
2659.20 2863
2659.69 3127
2660.17 3181
2660.66 2889
2661.14 3259
2661.63 3034
2662.12 2903
2662.60 2943
2663.09 3209
2663.58 3239
2664.06 3290
2664.55 3084
2665.04 2986
2665.52 3058
2666.01 3080
2666.50 3013
2666.98 3060
2667.47 3066
2667.96 3066
2668.45 3264
2668.93 3076
2669.42 2938
2669.91 3053
2670.39 3148
2670.88 3292
2671.37 3216
2671.86 3012
2672.34 3204
2672.83 3131
2673.32 3237
2673.81 3384
2674.29 3390
2674.78 3620
2675.27 3743
2675.76 3905
2676.24 3953
2676.73 3918
2677.22 3707
2677.71 3446
2678.20 3354
2678.68 3221
2679.17 3304
2679.66 3127
2680.15 2901
2680.64 2819
2681.12 2905
2681.61 2993
2682.10 3138
2682.59 2924
2683.08 2810
2683.57 2834
2684.05 2864
2684.54 2883
2685.03 2929
2685.52 2936
2686.01 2996
2686.50 2996
2686.99 2917
2687.47 2818
2687.96 2849
2688.45 3051
2688.94 2782
2689.43 2848
2689.92 2716
2690.41 2829
2690.90 3068
2691.39 3027
2691.88 2956
2692.37 2953
2692.85 3141
2693.34 3166
2693.83 3117
2694.32 2985
2694.81 2904
2695.30 2895
2695.79 2707
2696.28 3093
2696.77 3027
2697.26 2822
2697.75 2703
2698.24 2908
2698.73 3059
2699.22 3029
2699.71 2920
2700.20 2940
2700.69 3056
2701.18 2959
2701.67 2980
2702.16 3099
2702.65 3091
2703.14 3230
2703.63 3164
2704.12 3293
2704.61 3322
2705.10 3333
2705.59 3510
2706.08 3463
2706.57 3109
2707.06 3212
2707.55 3152
2708.04 3189
2708.53 3089
2709.03 3056
2709.52 3028
2710.01 2929
2710.50 2735
2710.99 2864
2711.48 2788
2711.97 2998
2712.46 3227
2712.95 3088
2713.44 2988
2713.94 3068
2714.43 3037
2714.92 3000
2715.41 3044
2715.90 3062
2716.39 3001
2716.88 3089
2717.38 3003
2717.87 2854
2718.36 2868
2718.85 3090
2719.34 3145
2719.83 2882
2720.32 2795
2720.82 3291
2721.31 3345
2721.80 3519
2722.29 3653
2722.78 3561
2723.28 3648
2723.77 3727
2724.26 3711
2724.75 3483
2725.25 3578
2725.74 3298
2726.23 3472
2726.72 3256
2727.21 3207
2727.71 3089
2728.20 3103
2728.69 2964
2729.18 3108
2729.68 3107
2730.17 3313
2730.66 3180
2731.16 3266
2731.65 3161
2732.14 3465
2732.63 3565
2733.13 3443
2733.62 3581
2734.11 3699
2734.61 3549
2735.10 3825
2735.59 3777
2736.08 3757
2736.58 3765
2737.07 3524
2737.56 3531
2738.06 3312
2738.55 3209
2739.05 3540
2739.54 3535
2740.03 3508
2740.53 3595
2741.02 3393
2741.51 3335
2742.01 3307
2742.50 3392
2742.99 3301
2743.49 3376
2743.98 3262
2744.48 2992
2744.97 3054
2745.46 2936
2745.96 2863
2746.45 2951
2746.95 3017
2747.44 3064
2747.93 3019
2748.43 3249
2748.92 3177
2749.42 3084
2749.91 3001
2750.41 3106
2750.90 3016
2751.40 3136
2751.89 3061
2752.39 3213
2752.88 3437
2753.37 2957
2753.87 2880
2754.36 2968
2754.86 3035
2755.35 2965
2755.85 3164
2756.34 2998
2756.84 2920
2757.33 3160
2757.83 3057
2758.32 2963
2758.82 3030
2759.32 2707
2759.81 2806
2760.31 3002
2760.80 2951
2761.30 3225
2761.79 3256
2762.29 3182
2762.78 3050
2763.28 3001
2763.77 3229
2764.27 3388
2764.77 3099
2765.26 3205
2765.76 3241
2766.25 3176
2766.75 3124
2767.25 3085
2767.74 2972
2768.24 3048
2768.73 3138
2769.23 3120
2769.73 3322
2770.22 3099
2770.72 3047
2771.22 2980
2771.71 3095
2772.21 3079
2772.70 3059
2773.20 3145
2773.70 3069
2774.19 3345
2774.69 3480
2775.19 3678
2775.68 3472
2776.18 3578
2776.68 3931
2777.17 4000
2777.67 3986
2778.17 3763
2778.67 3753
2779.16 3585
2779.66 3553
2780.16 3493
2780.65 3466
2781.15 3478
2781.65 3393
2782.15 3412
2782.64 3157
2783.14 2950
2783.64 2809
2784.14 2901
2784.63 2793
2785.13 2909
2785.63 3159
2786.13 2808
2786.62 2663
2787.12 2738
2787.62 2825
2788.12 2958
2788.62 3011
2789.11 2951
2789.61 2815
2790.11 2954
2790.61 2973
2791.11 2919
2791.60 2815
2792.10 2970
2792.60 2885
2793.10 2866
2793.60 2857
2794.10 2749
2794.59 2953
2795.09 3069
2795.59 3188
2796.09 3108
2796.59 3122
2797.09 3067
2797.59 3197
2798.08 2992
2798.58 3320
2799.08 3273
2799.58 3139
2800.08 3181
2800.58 3149
2801.08 3181
2801.58 3122
2802.08 3143
2802.58 3169
2803.07 3255
2803.57 2902
2804.07 3097
2804.57 3226
2805.07 3347
2805.57 3404
2806.07 3513
2806.57 3760
2807.07 3800
2807.57 4014
2808.07 4044
2808.57 3489
2809.07 3548
2809.57 3559
2810.07 3592
2810.57 3372
2811.07 3210
2811.57 3285
2812.07 3308
2812.57 3098
2813.07 3050
2813.57 3103
2814.07 3037
2814.57 2974
2815.07 2857
2815.57 2854
2816.07 2757
2816.57 2692
2817.07 2905
2817.57 2894
2818.07 2681
2818.57 2956
2819.07 3001
2819.57 2907
2820.07 2852
2820.57 2736
2821.07 2989
2821.58 3061
2822.08 3103
2822.58 3219
2823.08 3079
2823.58 2999
2824.08 2810
2824.58 2699
2825.08 2812
2825.58 2981
2826.09 2863
2826.59 2804
2827.09 2811
2827.59 2937
2828.09 3124
2828.59 2879
2829.09 2651
2829.60 2842
2830.10 2775
2830.60 2795
2831.10 2882
2831.60 2681
2832.10 2733
2832.61 2690
2833.11 2874
2833.61 2953
2834.11 2882
2834.61 2786
2835.12 2745
2835.62 2780
2836.12 2802
2836.62 2949
2837.12 3025
2837.63 3027
2838.13 2989
2838.63 2904
2839.13 2870
2839.64 3091
2840.14 3084
2840.64 2896
2841.14 2851
2841.65 2896
2842.15 3068
2842.65 3120
2843.15 2821
2843.66 2896
2844.16 2820
2844.66 3079
2845.17 3120
2845.67 3094
2846.17 2861
2846.67 3026
2847.18 3050
2847.68 3193
2848.18 3422
2848.69 3385
2849.19 3075
2849.69 3006
2850.20 3298
2850.70 3285
2851.20 3201
2851.71 3150
2852.21 3169
2852.72 2918
2853.22 3011
2853.72 3060
2854.23 3132
2854.73 3206
2855.23 3282
2855.74 3396
2856.24 3520
2856.75 3473
2857.25 3336
2857.75 3473
2858.26 3290
2858.76 3240
2859.27 3328
2859.77 3072
2860.27 2967
2860.78 2848
2861.28 2976
2861.79 2811
2862.29 2748
2862.80 2553
2863.30 2520
2863.81 2534
2864.31 2779
2864.81 2760
2865.32 2714
2865.82 2539
2866.33 2611
2866.83 2639
2867.34 2840
2867.84 2862
2868.35 3101
2868.85 3106
2869.36 2987
2869.86 3160
2870.37 3303
2870.87 3350
2871.38 3229
2871.89 3262
2872.39 3325
2872.90 3379
2873.40 3418
2873.91 3439
2874.41 3449
2874.92 3491
2875.42 3385
2875.93 3610
2876.43 3542
2876.94 3524
2877.45 3464
2877.95 3337
2878.46 3172
2878.96 3258
2879.47 3269
2879.98 3165
2880.48 3142
2880.99 3245
2881.49 3082
2882.00 3200
2882.51 3203
2883.01 3328
2883.52 3113
2884.03 3050
2884.53 3120
2885.04 3074
2885.54 3050
2886.05 3207
2886.56 3073
2887.06 2990
2887.57 3190
2888.08 3406
2888.58 3405
2889.09 3297
2889.60 3267
2890.11 3292
2890.61 3451
2891.12 3478
2891.63 3322
2892.13 3294
2892.64 3451
2893.15 3687
2893.65 3327
2894.16 3525
2894.67 3577
2895.18 3439
2895.68 3609
2896.19 3631
2896.70 3706
2897.21 3454
2897.71 3616
2898.22 3558
2898.73 3561
2899.24 3439
2899.74 3335
2900.25 3177
2900.76 3165
2901.27 3494
2901.78 3100
2902.28 3124
2902.79 3262
2903.30 2969
2903.81 3120
2904.32 3386
2904.82 3399
2905.33 3619
2905.84 3650
2906.35 3533
2906.86 3536
2907.37 3575
2907.87 3207
2908.38 3323
2908.89 3484
2909.40 3375
2909.91 3267
2910.42 3315
2910.93 3070
2911.44 3021
2911.94 3185
2912.45 3334
2912.96 3312
2913.47 3339
2913.98 3399
2914.49 3196
2915.00 3186
2915.51 3147
2916.02 3328
2916.53 3236
2917.03 2911
2917.54 3112
2918.05 3071
2918.56 2989
2919.07 3253
2919.58 3089
2920.09 2928
2920.60 3047
2921.11 3035
2921.62 3071
2922.13 2997
2922.64 3237
2923.15 3155
2923.66 3057
2924.17 3163
2924.68 3400
2925.19 3324
2925.70 3158
2926.21 3297
2926.72 3075
2927.23 2939
2927.74 2921
2928.25 2863
2928.76 2987
2929.27 3025
2929.78 2907
2930.29 2880
2930.80 2974
2931.31 2885
2931.82 2854
2932.33 2836
2932.84 2817
2933.35 2871
2933.86 3026
2934.38 3043
2934.89 3172
2935.40 3061
2935.91 3236
2936.42 3255
2936.93 3391
2937.44 3272
2937.95 3418
2938.46 3281
2938.97 3442
2939.49 3389
2940.00 3419
2940.51 3441
2941.02 3258
2941.53 3649
2942.04 3577
2942.55 3538
2943.07 3503
2943.58 3447
2944.09 3335
2944.60 3102
2945.11 3333
2945.62 3502
2946.14 3164
2946.65 3071
2947.16 3275
2947.67 3046
2948.18 3077
2948.70 2852
2949.21 2730
2949.72 2596
2950.23 2618
2950.74 2845
2951.26 2868
2951.77 2845
2952.28 3067
2952.79 3034
2953.31 2948
2953.82 2873
2954.33 2886
2954.84 2879
2955.36 2748
2955.87 2871
2956.38 2866
2956.89 2847
2957.41 2845
2957.92 2878
2958.43 2768
2958.94 2920
2959.46 2867
2959.97 3025
2960.48 2970
2961.00 2974
2961.51 2979
2962.02 2999
2962.54 3241
2963.05 3345
2963.56 3095
2964.08 3257
2964.59 3104
2965.10 3251
2965.62 3111
2966.13 3083
2966.64 3109
2967.16 2940
2967.67 2758
2968.18 2926
2968.70 2957
2969.21 2940
2969.73 2931
2970.24 3085
2970.75 2957
2971.27 2832
2971.78 2808
2972.30 3007
2972.81 2984
2973.32 2907
2973.84 3037
2974.35 2866
2974.87 2700
2975.38 2736
2975.90 3079
2976.41 3006
2976.92 3148
2977.44 2865
2977.95 2826
2978.47 3030
2978.98 3114
2979.50 3071
2980.01 3192
2980.53 3097
2981.04 3311
2981.56 3102
2982.07 3236
2982.59 3397
2983.10 3609
2983.62 3573
2984.13 3543
2984.65 3599
2985.16 3508
2985.68 3329
2986.19 3485
2986.71 3635
2987.22 3625
2987.74 3829
2988.25 3928
2988.77 3816
2989.29 3875
2989.80 4147
2990.32 4328
2990.83 4221
2991.35 4340
2991.86 4283
2992.38 4412
2992.89 4335
2993.41 4400
2993.93 4515
2994.44 4402
2994.96 4432
2995.47 4359
2995.99 4370
2996.51 4228
2997.02 4341
2997.54 4381
2998.06 4295
2998.57 4345
2999.09 4809
2999.60 4369
3000.12 4565
3000.64 4587
3001.15 4751
3001.67 5003
3002.19 5410
3002.70 6027
3003.22 6507
3003.74 7577
3004.25 9097
3004.77 9743
3005.29 10150
3005.81 10505
3006.32 10951
3006.84 10490
3007.36 9745
3007.87 9482
3008.39 8561
3008.91 7355
3009.43 6361
3009.94 5676
3010.46 5104
3010.98 4754
3011.49 4426
3012.01 4293
3012.53 3979
3013.05 4179
3013.57 4001
3014.08 3966
3014.60 4061
3015.12 3968
3015.64 3960
3016.15 3888
3016.67 3867
3017.19 3745
3017.71 3695
3018.23 3792
3018.74 3756
3019.26 3842
3019.78 3857
3020.30 3743
3020.82 3779
3021.33 4039
3021.85 4058
3022.37 3994
3022.89 3742
3023.41 3765
3023.93 3629
3024.45 3641
3024.96 3844
3025.48 3844
3026.00 3577
3026.52 3602
3027.04 3651
3027.56 3604
3028.08 3643
3028.60 3520
3029.11 3496
3029.63 3372
3030.15 3595
3030.67 3486
3031.19 3723
3031.71 3686
3032.23 3321
3032.75 3329
3033.27 3389
3033.79 3523
3034.31 3725
3034.83 3568
3035.35 3433
3035.86 3515
3036.38 3772
3036.90 3589
3037.42 3328
3037.94 3480
3038.46 3366
3038.98 3162
3039.50 3261
3040.02 3515
3040.54 3555
3041.06 3351
3041.58 3223
3042.10 3459
3042.62 3434
3043.14 3342
3043.66 3299
3044.18 3233
3044.70 3492
3045.22 3421
3045.74 3530
3046.27 3445
3046.79 3462
3047.31 3536
3047.83 3522
3048.35 3376
3048.87 3357
3049.39 3295
3049.91 3455
3050.43 3487
3050.95 3215
3051.47 3355
3051.99 3284
3052.51 3163
3053.03 3256
3053.56 3372
3054.08 2963
3054.60 3211
3055.12 3132
3055.64 3347
3056.16 3262
3056.68 3321
3057.20 3222
3057.73 3137
3058.25 3280
3058.77 3321
3059.29 3079
3059.81 2981
3060.33 3110
3060.86 3152
3061.38 3392
3061.90 3344
3062.42 3235
3062.94 3393
3063.46 3355
3063.99 3706
3064.51 3750
3065.03 3738
3065.55 3849
3066.07 3907
3066.60 3595
3067.12 3376
3067.64 3537
3068.16 3560
3068.69 3643
3069.21 3373
3069.73 3640
3070.25 3450
3070.78 3402
3071.30 3334
3071.82 3339
3072.34 3292
3072.87 3398
3073.39 3421
3073.91 3324
3074.43 3369
3074.96 3498
3075.48 3438
3076.00 3488
3076.53 3658
3077.05 3793
3077.57 4020
3078.10 4109
3078.62 4574
3079.14 4669
3079.66 4649
3080.19 4703
3080.71 4829
3081.23 4969
3081.76 4807
3082.28 4792
3082.81 4772
3083.33 4792
3083.85 4981
3084.38 4781
3084.90 4729
3085.42 4426
3085.95 4492
3086.47 4515
3087.00 4083
3087.52 4001
3088.04 4110
3088.57 4344
3089.09 3865
3089.62 3881
3090.14 3745
3090.66 3920
3091.19 4216
3091.71 3950
3092.24 4063
3092.76 3561
3093.29 4014
3093.81 4099
3094.33 3970
3094.86 4333
3095.38 4371
3095.91 4562
3096.43 4813
3096.96 4713
3097.48 4737
3098.01 5023
3098.53 5279
3099.06 5183
3099.58 5468
3100.11 5804
3100.63 6776
3101.16 8245
3101.68 9846
3102.21 12410
3102.73 14290
3103.26 16228
3103.78 17687
3104.31 18819
3104.83 19017
3105.36 18532
3105.89 16741
3106.41 14717
3106.94 12206
3107.46 10697
3107.99 9201
3108.51 7539
3109.04 6589
3109.57 6308
3110.09 6589
3110.62 6112
3111.14 5818
3111.67 6036
3112.19 5890
3112.72 6259
3113.25 6026
3113.77 5788
3114.30 5535
3114.83 5359
3115.35 4770
3115.88 4637
3116.40 4640
3116.93 4741
3117.46 4546
3117.98 4293
3118.51 4540
3119.04 4686
3119.56 4645
3120.09 4672
3120.62 4911
3121.14 4892
3121.67 5114
3122.20 5213
3122.72 5129
3123.25 4624
3123.78 4621
3124.31 4397
3124.83 4313
3125.36 4264
3125.89 4167
3126.41 4199
3126.94 3874
3127.47 3917
3128.00 3798
3128.52 3902
3129.05 3726
3129.58 3582
3130.11 3448
3130.63 3407
3131.16 3412
3131.69 3552
3132.22 3486
3132.74 3454
3133.27 3520
3133.80 3663
3134.33 3479
3134.86 3760
3135.38 3508
3135.91 3238
3136.44 3460
3136.97 3267
3137.50 3087
3138.03 3189
3138.55 3296
3139.08 3376
3139.61 3646
3140.14 3400
3140.67 3225
3141.20 3333
3141.72 3217
3142.25 3350
3142.78 3498
3143.31 3270
3143.84 3389
3144.37 3511
3144.90 3525
3145.42 3534
3145.95 3462
3146.48 3576
3147.01 3878
3147.54 3704
3148.07 3703
3148.60 3658
3149.13 3727
3149.66 4082
3150.19 4030
3150.72 3957
3151.24 4234
3151.77 4470
3152.30 4109
3152.83 4056
3153.36 4058
3153.89 3999
3154.42 3846
3154.95 4202
3155.48 4075
3156.01 4208
3156.54 4276
3157.07 4125
3157.60 4577
3158.13 4846
3158.66 4430
3159.19 4320
3159.72 4744
3160.25 4360
3160.78 4511
3161.31 4759
3161.84 4222
3162.37 3836
3162.90 4086
3163.43 3934
3163.96 3687
3164.49 3415
3165.02 3673
3165.55 3710
3166.08 3607
3166.61 3377
3167.15 3382
3167.68 3212
3168.21 3411
3168.74 3247
3169.27 3115
3169.80 3290
3170.33 3442
3170.86 3556
3171.39 3699
3171.92 3687
3172.45 3671
3172.99 3952
3173.52 3903
3174.05 4143
3174.58 4766
3175.11 4753
3175.64 4583
3176.17 4703
3176.70 4320
3177.24 3978
3177.77 3866
3178.30 4068
3178.83 3807
3179.36 3619
3179.89 3503
3180.43 3277
3180.96 3183
3181.49 3467
3182.02 3304
3182.55 3284
3183.09 3299
3183.62 3282
3184.15 3248
3184.68 3430
3185.21 3528
3185.75 3397
3186.28 3147
3186.81 3153
3187.34 3172
3187.88 3275
3188.41 3237
3188.94 3078
3189.47 3382
3190.01 3279
3190.54 3360
3191.07 3341
3191.60 3149
3192.14 3204
3192.67 3381
3193.20 3292
3193.74 3111
3194.27 3031
3194.80 3202
3195.33 3397
3195.87 3291
3196.40 3255
3196.93 3356
3197.47 3370
3198.00 3296
3198.53 3527
3199.07 3321
3199.60 3432
3200.13 3468
3200.67 3428
3201.20 3501
3201.73 3514
3202.27 3801
3202.80 3657
3203.33 3640
3203.87 3550
3204.40 3509
3204.94 3461
3205.47 3505
3206.00 3533
3206.54 3642
3207.07 3631
3207.61 3468
3208.14 3542
3208.67 3919
3209.21 3872
3209.74 3728
3210.28 4110
3210.81 4157
3211.35 4408
3211.88 4221
3212.41 4373
3212.95 4266
3213.48 4411
3214.02 4362
3214.55 3993
3215.09 4107
3215.62 3906
3216.16 3725
3216.69 3768
3217.23 3584
3217.76 3408
3218.30 3188
3218.83 3490
3219.37 3302
3219.90 3357
3220.44 3392
3220.97 3654
3221.51 3414
3222.04 3590
3222.58 3901
3223.11 4075
3223.65 4159
3224.18 4366
3224.72 4580
3225.25 4740
3225.79 4543
3226.33 4484
3226.86 4673
3227.40 4766
3227.93 4713
3228.47 4552
3229.00 4202
3229.54 4243
3230.08 4289
3230.61 4108
3231.15 3996
3231.68 4238
3232.22 4228
3232.76 4406
3233.29 4423
3233.83 4349
3234.36 4380
3234.90 4307
3235.44 4183
3235.97 4081
3236.51 4373
3237.05 4378
3237.58 4275
3238.12 4189
3238.66 4130
3239.19 4065
3239.73 4165
3240.27 4181
3240.80 4294
3241.34 4307
3241.88 4150
3242.41 4238
3242.95 4325
3243.49 4514
3244.03 4387
3244.56 4451
3245.10 4524
3245.64 4468
3246.17 4395
3246.71 4415
3247.25 4400
3247.79 4631
3248.32 4664
3248.86 4666
3249.40 4751
3249.94 4455
3250.47 4730
3251.01 4549
3251.55 4559
3252.09 4652
3252.62 4841
3253.16 4524
3253.70 4470
3254.24 4870
3254.78 4707
3255.31 4968
3255.85 5051
3256.39 4521
3256.93 4630
3257.47 4832
3258.00 5189
3258.54 5373
3259.08 5743
3259.62 6227
3260.16 6123
3260.70 6328
3261.24 6958
3261.77 7455
3262.31 8085
3262.85 8838
3263.39 9241
3263.93 10122
3264.47 11492
3265.01 12699
3265.54 13808
3266.08 14835
3266.62 16654
3267.16 18850
3267.70 19594
3268.24 20259
3268.78 20288
3269.32 19248
3269.86 17733
3270.40 15410
3270.94 12512
3271.48 10970
3272.01 9557
3272.55 8060
3273.09 7035
3273.63 6721
3274.17 6422
3274.71 5773
3275.25 6019
3275.79 6025
3276.33 5955
3276.87 5849
3277.41 6241
3277.95 6093
3278.49 5932
3279.03 5746
3279.57 5974
3280.11 5682
3280.65 5695
3281.19 5316
3281.73 5185
3282.27 5523
3282.81 5515
3283.35 5627
3283.89 5395
3284.43 5750
3284.97 5748
3285.51 5966
3286.05 6034
3286.59 6573
3287.14 6163
3287.68 6522
3288.22 7158
3288.76 6617
3289.30 6300
3289.84 5887
3290.38 5771
3290.92 5793
3291.46 5692
3292.00 5858
3292.54 5903
3293.09 6050
3293.63 6387
3294.17 6541
3294.71 7242
3295.25 8156
3295.79 8060
3296.33 8604
3296.87 8521
3297.42 9160
3297.96 8839
3298.50 8002
3299.04 7444
3299.58 7060
3300.12 6541
3300.67 6304
3301.21 6320
3301.75 5879
3302.29 5385
3302.83 5280
3303.38 5335
3303.92 5356
3304.46 5207
3305.00 5069
3305.54 5211
3306.09 5293
3306.63 5198
3307.17 5118
3307.71 5079
3308.25 5492
3308.80 5127
3309.34 5021
3309.88 5218
3310.42 4880
3310.97 5001
3311.51 4807
3312.05 4865
3312.60 5021
3313.14 5029
3313.68 5392
3314.22 5554
3314.77 5572
3315.31 5810
3315.85 5697
3316.40 5571
3316.94 6024
3317.48 6307
3318.03 6151
3318.57 6375
3319.11 6377
3319.65 6497
3320.20 6960
3320.74 6701
3321.29 6568
3321.83 6796
3322.37 6733
3322.92 6784
3323.46 6842
3324.00 6435
3324.55 6599
3325.09 6692
3325.63 6472
3326.18 6390
3326.72 5993
3327.27 5966
3327.81 5847
3328.35 5667
3328.90 5708
3329.44 6012
3329.99 5999
3330.53 5887
3331.07 6737
3331.62 7641
3332.16 9257
3332.71 11349
3333.25 14544
3333.80 18732
3334.34 22961
3334.89 26893
3335.43 29550
3335.97 32334
3336.52 33669
3337.06 34490
3337.61 34430
3338.15 34222
3338.70 32834
3339.24 30680
3339.79 28078
3340.33 25205
3340.88 21290
3341.42 17977
3341.97 14656
3342.51 12433
3343.06 10048
3343.60 8518
3344.15 7364
3344.69 7021
3345.24 6594
3345.79 6495
3346.33 6100
3346.88 5880
3347.42 5960
3347.97 5980
3348.51 6104
3349.06 6217
3349.61 6154
3350.15 6455
3350.70 6504
3351.24 6750
3351.79 6800
3352.33 7181
3352.88 7038
3353.43 6817
3353.97 6774
3354.52 6268
3355.07 5648
3355.61 5719
3356.16 5685
3356.70 5498
3357.25 5196
3357.80 5229
3358.34 4855
3358.89 4843
3359.44 4597
3359.98 4734
3360.53 4866
3361.08 4903
3361.62 4985
3362.17 5041
3362.72 5365
3363.26 5828
3363.81 5752
3364.36 5646
3364.90 5595
3365.45 5649
3366.00 5525
3366.55 5525
3367.09 5394
3367.64 5254
3368.19 5308
3368.73 5095
3369.28 5261
3369.83 5062
3370.38 4866
3370.92 5054
3371.47 5322
3372.02 5571
3372.57 6018
3373.11 6187
3373.66 6463
3374.21 6801
3374.76 6763
3375.31 6842
3375.85 7234
3376.40 6769
3376.95 6573
3377.50 6184
3378.05 5829
3378.59 5322
3379.14 4912
3379.69 4814
3380.24 4544
3380.79 4386
3381.33 4415
3381.88 4408
3382.43 4146
3382.98 4373
3383.53 4403
3384.08 4112
3384.63 4136
3385.17 4243
3385.72 4179
3386.27 4271
3386.82 4213
3387.37 4090
3387.92 3790
3388.47 3743
3389.02 3835
3389.57 3862
3390.11 3514
3390.66 3785
3391.21 3584
3391.76 3453
3392.31 3790
3392.86 3560
3393.41 3593
3393.96 3374
3394.51 3829
3395.06 3803
3395.61 3688
3396.16 3809
3396.71 3856
3397.26 3618
3397.81 3615
3398.36 3795
3398.91 3736
3399.45 3764
3400.00 3602
3400.55 3611
3401.10 3526
3401.65 3322
3402.20 3599
3402.75 3598
3403.30 3600
3403.85 3524
3404.41 3383
3404.96 3385
3405.51 3279
3406.06 3426
3406.61 3520
3407.16 3411
3407.71 3349
3408.26 3325
3408.81 3387
3409.36 3439
3409.91 3433
3410.46 3510
3411.01 3699
3411.56 4124
3412.11 4006
3412.66 4032
3413.21 3913
3413.77 4218
3414.32 4289
3414.87 4169
3415.42 4239
3415.97 4393
3416.52 4326
3417.07 4065
3417.62 3739
3418.17 3908
3418.73 3759
3419.28 3815
3419.83 3503
3420.38 3348
3420.93 3352
3421.48 3227
3422.04 3533
3422.59 3673
3423.14 3791
3423.69 4083
3424.24 3949
3424.79 4017
3425.35 4223
3425.90 4242
3426.45 4600
3427.00 4387
3427.55 3991
3428.11 4068
3428.66 3845
3429.21 3715
3429.76 3475
3430.31 3331
3430.87 3453
3431.42 3473
3431.97 3536
3432.52 3427
3433.08 3492
3433.63 3753
3434.18 3682
3434.73 3625
3435.29 3665
3435.84 3705
3436.39 3561
3436.95 3224
3437.50 3220
3438.05 3242
3438.60 3382
3439.16 3364
3439.71 3424
3440.26 3413
3440.82 3439
3441.37 3490
3441.92 3426
3442.48 3582
3443.03 3586
3443.58 3659
3444.14 3483
3444.69 3259
3445.24 3310
3445.80 3219
3446.35 3280
3446.90 3244
3447.46 3258
3448.01 3483
3448.57 3637
3449.12 3589
3449.67 3414
3450.23 3477
3450.78 3588
3451.34 3445
3451.89 3534
3452.44 3376
3453.00 3461
3453.55 3437
3454.11 3424
3454.66 3347
3455.21 3385
3455.77 3364
3456.32 3233
3456.88 3441
3457.43 3565
3457.99 3759
3458.54 3391
3459.10 3215
3459.65 3211
3460.20 3466
3460.76 3645
3461.31 3439
3461.87 3537
3462.42 3676
3462.98 3374
3463.53 3591
3464.09 3772
3464.64 3621
3465.20 3524
3465.75 3324
3466.31 3607
3466.86 3776
3467.42 3583
3467.98 3716
3468.53 3674
3469.09 4068
3469.64 4196
3470.20 4080
3470.75 4257
3471.31 4492
3471.86 4477
3472.42 4507
3472.98 4481
3473.53 4500
3474.09 4640
3474.64 5009
3475.20 4776
3475.75 4222
3476.31 4157
3476.87 4438
3477.42 4468
3477.98 4521
3478.53 4608
3479.09 4410
3479.65 4481
3480.20 4301
3480.76 4546
3481.32 4626
3481.87 4881
3482.43 4749
3482.99 4897
3483.54 5040
3484.10 4993
3484.66 5052
3485.21 5279
3485.77 5262
3486.33 5358
3486.88 5347
3487.44 5263
3488.00 5708
3488.55 6309
3489.11 7135
3489.67 8313
3490.22 10072
3490.78 12430
3491.34 14666
3491.90 17182
3492.45 20105
3493.01 21210
3493.57 21944
3494.13 22192
3494.68 20927
3495.24 18577
3495.80 16105
3496.36 13574
3496.91 11403
3497.47 10187
3498.03 9491
3498.59 8536
3499.14 8104
3499.70 8395
3500.26 8372
3500.82 8100
3501.38 8084
3501.93 8398
3502.49 8289
3503.05 8326
3503.61 8164
3504.17 8333
3504.73 7503
3505.28 7826
3505.84 8054
3506.40 8094
3506.96 7692
3507.52 7254
3508.08 7103
3508.63 6819
3509.19 6545
3509.75 6156
3510.31 5644
3510.87 5545
3511.43 5807
3511.99 5315
3512.55 5052
3513.10 5168
3513.66 4777
3514.22 4480
3514.78 4515
3515.34 4265
3515.90 4148
3516.46 4013
3517.02 4079
3517.58 3808
3518.14 3855
3518.70 4212
3519.26 4160
3519.81 4040
3520.37 3860
3520.93 3879
3521.49 4075
3522.05 3960
3522.61 3885
3523.17 4151
3523.73 4184
3524.29 4107
3524.85 4081
3525.41 4058
3525.97 3923
3526.53 3706
3527.09 3641
3527.65 3766
3528.21 3655
3528.77 3658
3529.33 3403
3529.89 3617
3530.45 3522
3531.01 3728
3531.57 3603
3532.13 3722
3532.69 3857
3533.26 3726
3533.82 3890
3534.38 3672
3534.94 3707
3535.50 3632
3536.06 3715
3536.62 3942
3537.18 4161
3537.74 3898
3538.30 3951
3538.86 3798
3539.42 3996
3539.99 3958
3540.55 3807
3541.11 3679
3541.67 3398
3542.23 3426
3542.79 3394
3543.35 3502
3543.91 3275
3544.48 3409
3545.04 3626
3545.60 3596
3546.16 3506
3546.72 3419
3547.28 3634
3547.84 3439
3548.41 3463
3548.97 3127
3549.53 3401
3550.09 3398
3550.65 3213
3551.22 3305
3551.78 3438
3552.34 3172
3552.90 3240
3553.46 2982
3554.03 2948
3554.59 3128
3555.15 2902
3555.71 2903
3556.28 3114
3556.84 3151
3557.40 3110
3557.96 3195
3558.53 3120
3559.09 3092
3559.65 3149
3560.21 3284
3560.78 3254
3561.34 3208
3561.90 3180
3562.46 3024
3563.03 2976
3563.59 3210
3564.15 3274
3564.72 3305
3565.28 3291
3565.84 3173
3566.41 3444
3566.97 3316
3567.53 2942
3568.10 3118
3568.66 3099
3569.22 2994
3569.79 3069
3570.35 2964
3570.91 2983
3571.48 2906
3572.04 2606
3572.60 2925
3573.17 3158
3573.73 3133
3574.29 3083
3574.86 3185
3575.42 3347
3575.99 3333
3576.55 3589
3577.11 3679
3577.68 3612
3578.24 3552
3578.81 3524
3579.37 3633
3579.93 3489
3580.50 3536
3581.06 3314
3581.63 3329
3582.19 3255
3582.76 3261
3583.32 3325
3583.89 3169
3584.45 3246
3585.01 3252
3585.58 3141
3586.14 3143
3586.71 3051
3587.27 2938
3587.84 2810
3588.40 2947
3588.97 3075
3589.53 2897
3590.10 3015
3590.66 2844
3591.23 2825
3591.79 3047
3592.36 3214
3592.92 3126
3593.49 2942
3594.05 3097
3594.62 2828
3595.19 2913
3595.75 2979
3596.32 3164
3596.88 2977
3597.45 3073
3598.01 3090
3598.58 2999
3599.14 2870
3599.71 2971
3600.28 2828
3600.84 2884
3601.41 2945
3601.97 3111
3602.54 2818
3603.11 2888
3603.67 2789
3604.24 2941
3604.80 2770
3605.37 2528
3605.94 2644
3606.50 2704
3607.07 2629
3607.64 2691
3608.20 2463
3608.77 2455
3609.34 2399
3609.90 2451
3610.47 2544
3611.04 2514
3611.60 2390
3612.17 2474
3612.74 2524
3613.30 2457
3613.87 2479
3614.44 2526
3615.00 2621
3615.57 2644
3616.14 2766
3616.70 2787
3617.27 2966
3617.84 3041
3618.41 2999
3618.97 3146
3619.54 3210
3620.11 3372
3620.68 3293
3621.24 3327
3621.81 3401
3622.38 3150
3622.95 2995
3623.51 2910
3624.08 2877
3624.65 2858
3625.22 2596
3625.78 2465
3626.35 2701
3626.92 2662
3627.49 2646
3628.06 2601
3628.62 2676
3629.19 2688
3629.76 2837
3630.33 2891
3630.90 2774
3631.47 2713
3632.03 2756
3632.60 2840
3633.17 2714
3633.74 2883
3634.31 2818
3634.88 2738
3635.44 2715
3636.01 2781
3636.58 2832
3637.15 2622
3637.72 2863
3638.29 2739
3638.86 2683
3639.43 2720
3639.99 2853
3640.56 2820
3641.13 3054
3641.70 3228
3642.27 3138
3642.84 2947
3643.41 3016
3643.98 3017
3644.55 2965
3645.12 2998
3645.69 3010
3646.26 2911
3646.83 2748
3647.40 2796
3647.96 2679
3648.53 2616
3649.10 2881
3649.67 2906
3650.24 2947
3650.81 3090
3651.38 3248
3651.95 3151
3652.52 3227
3653.09 3219
3653.66 3290
3654.23 3266
3654.80 3198
3655.37 3259
3655.94 2984
3656.51 3138
3657.08 2875
3657.65 2933
3658.22 2832
3658.80 2894
3659.37 3078
3659.94 3110
3660.51 2981
3661.08 2969
3661.65 2818
3662.22 2828
3662.79 3039
3663.36 3079
3663.93 3143
3664.50 3269
3665.07 3340
3665.64 3167
3666.21 3175
3666.79 3313
3667.36 3423
3667.93 3773
3668.50 3277
3669.07 3455
3669.64 3359
3670.21 3058
3670.78 2848
3671.36 2779
3671.93 2874
3672.50 2837
3673.07 2892
3673.64 2974
3674.21 3055
3674.78 3192
3675.36 3271
3675.93 3238
3676.50 3330
3677.07 3284
3677.64 3364
3678.22 3193
3678.79 3317
3679.36 3270
3679.93 2992
3680.50 2990
3681.08 2819
3681.65 2929
3682.22 2896
3682.79 2721
3683.37 2715
3683.94 2811
3684.51 2755
3685.08 2751
3685.65 2670
3686.23 2512
3686.80 2610
3687.37 2748
3687.95 2703
3688.52 2781
3689.09 2740
3689.66 2692
3690.24 2867
3690.81 2990
3691.38 2914
3691.96 2773
3692.53 2503
3693.10 2808
3693.67 2794
3694.25 2809
3694.82 2579
3695.39 2508
3695.97 2684
3696.54 2593
3697.11 2454
3697.69 2358
3698.26 2429
3698.83 2599
3699.41 2478
3699.98 2474
3700.56 2569
3701.13 2468
3701.70 2663
3702.28 2621
3702.85 2689
3703.42 2848
3704.00 2707
3704.57 2690
3705.15 2625
3705.72 2674
3706.29 2903
3706.87 2764
3707.44 2507
3708.02 2689
3708.59 2793
3709.17 2817
3709.74 2681
3710.31 2754
3710.89 2797
3711.46 2781
3712.04 2793
3712.61 2709
3713.19 2782
3713.76 2893
3714.34 2684
3714.91 2911
3715.49 2740
3716.06 2561
3716.64 2670
3717.21 2669
3717.79 2700
3718.36 2663
3718.94 2578
3719.51 2634
3720.09 2531
3720.66 2383
3721.24 2437
3721.81 2589
3722.39 2590
3722.96 2292
3723.54 2300
3724.11 2488
3724.69 2433
3725.27 2395
3725.84 2425
3726.42 2525
3726.99 2480
3727.57 2529
3728.14 2472
3728.72 2408
3729.30 2455
3729.87 2482
3730.45 2544
3731.02 2654
3731.60 2875
3732.18 2915
3732.75 3046
3733.33 2910
3733.90 2853
3734.48 2968
3735.06 2804
3735.63 2814
3736.21 3026
3736.79 2812
3737.36 2861
3737.94 2602
3738.52 2768
3739.09 2608
3739.67 2498
3740.25 2610
3740.82 2531
3741.40 2531
3741.98 2530
3742.55 2494
3743.13 2423
3743.71 2624
3744.28 2570
3744.86 2627
3745.44 2607
3746.02 2602
3746.59 2564
3747.17 2538
3747.75 2690
3748.32 2774
3748.90 2576
3749.48 2707
3750.06 2818
3750.63 2827
3751.21 2588
3751.79 2852
3752.37 2712
3752.95 2646
3753.52 2551
3754.10 2669
3754.68 2565
3755.26 2499
3755.83 2477
3756.41 2346
3756.99 2518
3757.57 2298
3758.15 2390
3758.72 2455
3759.30 2591
3759.88 2714
3760.46 2612
3761.04 2537
3761.62 2657
3762.19 2784
3762.77 2806
3763.35 2858
3763.93 2857
3764.51 2736
3765.09 2575
3765.67 2637
3766.25 2768
3766.82 2599
3767.40 2530
3767.98 2564
3768.56 2470
3769.14 2471
3769.72 2633
3770.30 2627
3770.88 2650
3771.46 2590
3772.03 2961
3772.61 2892
3773.19 2784
3773.77 2717
3774.35 2642
3774.93 2635
3775.51 2655
3776.09 2693
3776.67 2450
3777.25 2511
3777.83 2401
3778.41 2473
3778.99 2374
3779.57 2303
3780.15 2384
3780.73 2467
3781.31 2306
3781.89 2326
3782.47 2292
3783.05 2413
3783.63 2429
3784.21 2400
3784.79 2387
3785.37 2510
3785.95 2524
3786.53 2446
3787.11 2592
3787.69 2548
3788.27 2384
3788.85 2410
3789.43 2592
3790.01 2439
3790.59 2485
3791.17 2731
3791.75 2499
3792.33 2762
3792.92 2708
3793.50 2732
3794.08 2702
3794.66 2638
3795.24 2611
3795.82 2551
3796.40 2800
3796.98 2728
3797.56 2878
3798.14 2716
3798.73 2590
3799.31 2437
3799.89 2513
3800.47 2708
3801.05 2725
3801.63 2769
3802.21 2883
3802.80 2577
3803.38 2679
3803.96 2741
3804.54 2629
3805.12 2846
3805.70 2817
3806.29 2888
3806.87 2853
3807.45 2734
3808.03 2970
3808.61 3050
3809.20 3072
3809.78 3280
3810.36 3476
3810.94 3498
3811.52 3303
3812.11 2949
3812.69 2794
3813.27 2871
3813.85 2996
3814.44 2720
3815.02 2721
3815.60 2772
3816.18 2718
3816.77 2741
3817.35 2630
3817.93 2716
3818.51 2739
3819.10 2544
3819.68 2570
3820.26 2562
3820.85 2453
3821.43 2623
3822.01 2494
3822.59 2624
3823.18 2708
3823.76 2491
3824.34 2508
3824.93 2488
3825.51 2636
3826.09 2623
3826.68 2641
3827.26 2543
3827.84 2503
3828.43 2572
3829.01 2602
3829.59 2595
3830.18 2720
3830.76 2451
3831.35 2551
3831.93 2564
3832.51 2609
3833.10 2462
3833.68 2515
3834.26 2600
3834.85 2704
3835.43 2617
3836.02 2555
3836.60 2585
3837.19 2439
3837.77 2564
3838.35 2518
3838.94 2249
3839.52 2385
3840.11 2294
3840.69 2208
3841.28 2477
3841.86 2478
3842.44 2496
3843.03 2403
3843.61 2440
3844.20 2348
3844.78 2324
3845.37 2319
3845.95 2282
3846.54 2499
3847.12 2514
3847.71 2497
3848.29 2336
3848.88 2239
3849.46 2411
3850.05 2353
3850.63 2305
3851.22 2431
3851.80 2372
3852.39 2312
3852.97 2321
3853.56 2372
3854.15 2397
3854.73 2457
3855.32 2533
3855.90 2471
3856.49 2499
3857.07 2508
3857.66 2405
3858.25 2391
3858.83 2413
3859.42 2546
3860.00 2631
3860.59 2698
3861.17 2693
3861.76 2662
3862.35 2724
3862.93 2904
3863.52 2954
3864.11 2845
3864.69 2712
3865.28 2605
3865.86 2660
3866.45 2683
3867.04 2691
3867.62 2751
3868.21 2778
3868.80 2805
3869.38 2818
3869.97 2833
3870.56 2608
3871.14 2473
3871.73 2617
3872.32 2620
3872.90 2598
3873.49 2669
3874.08 2784
3874.66 2522
3875.25 2743
3875.84 2819
3876.43 2887
3877.01 2842
3877.60 2844
3878.19 2661
3878.78 2700
3879.36 2578
3879.95 2419
3880.54 2484
3881.13 2459
3881.71 2475
3882.30 2533
3882.89 2318
3883.48 2406
3884.06 2364
3884.65 2335
3885.24 2586
3885.83 2544
3886.41 2551
3887.00 2736
3887.59 2793
3888.18 2856
3888.77 3023
3889.35 3034
3889.94 3184
3890.53 3430
3891.12 3199
3891.71 3168
3892.30 3174
3892.88 3059
3893.47 2932
3894.06 3030
3894.65 2912
3895.24 2838
3895.83 2780
3896.42 2794
3897.00 2680
3897.59 2747
3898.18 2487
3898.77 2730
3899.36 2603
3899.95 2567
3900.54 2527
3901.13 2624
3901.72 2905
3902.31 2912
3902.89 2896
3903.48 2842
3904.07 2899
3904.66 2882
3905.25 2758
3905.84 2712
3906.43 2573
3907.02 2692
3907.61 3030
3908.20 2942
3908.79 3006
3909.38 3051
3909.97 2985
3910.56 2767
3911.15 2626
3911.74 2563
3912.33 2578
3912.92 2669
3913.51 2453
3914.10 2469
3914.69 2509
3915.28 2579
3915.87 2563
3916.46 2546
3917.05 2438
3917.64 2565
3918.23 2506
3918.82 2457
3919.41 2501
3920.00 2793
3920.59 2538
3921.18 2425
3921.77 2485
3922.36 2481
3922.95 2477
3923.54 2489
3924.13 2353
3924.72 2374
3925.32 2368
3925.91 2450
3926.50 2387
3927.09 2291
3927.68 2354
3928.27 2326
3928.86 2350
3929.45 2352
3930.04 2395
3930.63 2390
3931.23 2389
3931.82 2434
3932.41 2388
3933.00 2288
3933.59 2375
3934.18 2221
3934.77 2194
3935.37 2114
3935.96 2269
3936.55 2379
3937.14 2408
3937.73 2329
3938.33 2368
3938.92 2572
3939.51 2538
3940.10 2590
3940.69 2883
3941.28 3007
3941.88 2914
3942.47 2999
3943.06 2981
3943.65 3173
3944.25 3054
3944.84 3135
3945.43 2961
3946.02 2768
3946.62 2710
3947.21 2902
3947.80 2813
3948.39 2526
3948.99 2631
3949.58 2621
3950.17 2352
3950.76 2288
3951.36 2459
3951.95 2606
3952.54 2677
3953.14 2613
3953.73 2692
3954.32 2531
3954.91 2513
3955.51 2737
3956.10 2548
3956.69 2595
3957.29 2611
3957.88 2615
3958.47 2750
3959.07 2785
3959.66 2907
3960.25 2562
3960.85 2655
3961.44 2600
3962.03 2492
3962.63 2850
3963.22 2798
3963.82 2762
3964.41 2853
3965.00 2748
3965.60 2912
3966.19 2960
3966.79 2822
3967.38 2911
3967.97 2956
3968.57 2832
3969.16 2806
3969.76 2689
3970.35 2881
3970.94 2910
3971.54 2861
3972.13 2771
3972.73 2593
3973.32 2599
3973.92 2631
3974.51 2781
3975.11 2648
3975.70 2870
3976.29 2957
3976.89 3176
3977.48 3091
3978.08 3191
3978.67 3272
3979.27 3064
3979.86 3194
3980.46 3121
3981.05 2997
3981.65 2954
3982.24 2959
3982.84 2964
3983.43 2960
3984.03 2961
3984.62 2849
3985.22 3032
3985.82 2935
3986.41 2888
3987.01 3163
3987.60 3046
3988.20 3289
3988.79 3275
3989.39 3030
3989.98 2946
3990.58 2968
3991.18 2904
3991.77 2925
3992.37 2898
3992.96 2936
3993.56 3163
3994.16 3384
3994.75 3335
3995.35 3429
3995.94 3335
3996.54 3098
3997.14 3313
3997.73 3160
3998.33 3222
3998.93 3041
3999.52 3170
4000.12 3132
4000.71 2941
4001.31 3170
4001.91 3067
4002.50 3049
4003.10 2952
4003.70 2902
4004.29 2952
4004.89 3016
4005.49 3104
4006.09 3134
4006.68 2907
4007.28 3126
4007.88 3236
4008.47 2921
4009.07 3048
4009.67 3026
4010.27 2900
4010.86 2738
4011.46 2846
4012.06 2878
4012.65 2933
4013.25 3001
4013.85 2783
4014.45 3032
4015.04 2922
4015.64 2759
4016.24 2756
4016.84 2936
4017.44 2741
4018.03 2807
4018.63 2713
4019.23 2727
4019.83 2701
4020.42 2906
4021.02 2880
4021.62 2887
4022.22 2909
4022.82 2804
4023.42 2862
4024.01 2960
4024.61 3122
4025.21 3095
4025.81 3489
4026.41 3719
4027.01 3888
4027.60 4396
4028.20 4944
4028.80 5207
4029.40 5493
4030.00 5581
4030.60 5737
4031.20 5347
4031.79 5130
4032.39 5076
4032.99 4631
4033.59 4181
4034.19 3728
4034.79 3541
4035.39 3732
4035.99 3577
4036.59 3676
4037.19 3335
4037.79 3272
4038.38 3052
4038.98 2858
4039.58 2868
4040.18 2625
4040.78 2606
4041.38 2676
4041.98 2574
4042.58 2491
4043.18 2527
4043.78 2687
4044.38 2634
4044.98 2508
4045.58 2441
4046.18 2491
4046.78 2409
4047.38 2348
4047.98 2748
4048.58 2483
4049.18 2347
4049.78 2395
4050.38 2597
4050.98 2679
4051.58 2643
4052.18 2576
4052.78 2460
4053.38 2601
4053.98 2544
4054.58 2709
4055.18 2750
4055.78 2724
4056.38 2664
4056.99 2756
4057.59 2825
4058.19 2764
4058.79 2785
4059.39 2693
4059.99 2695
4060.59 2638
4061.19 2782
4061.79 2831
4062.39 2594
4062.99 2475
4063.60 2619
4064.20 2642
4064.80 2921
4065.40 2774
4066.00 2763
4066.60 2627
4067.20 2589
4067.81 2724
4068.41 2746
4069.01 2572
4069.61 2765
4070.21 2593
4070.81 2649
4071.42 2740
4072.02 2689
4072.62 2522
4073.22 2411
4073.82 2303
4074.42 2246
4075.03 2357
4075.63 2469
4076.23 2375
4076.83 2352
4077.44 2462
4078.04 2127
4078.64 2318
4079.24 2328
4079.84 2230
4080.45 2433
4081.05 2239
4081.65 2312
4082.25 2183
4082.86 2227
4083.46 2313
4084.06 2306
4084.67 2281
4085.27 2253
4085.87 2484
4086.47 2368
4087.08 2200
4087.68 2131
4088.28 2305
4088.89 2263
4089.49 2236
4090.09 2392
4090.69 2369
4091.30 2540
4091.90 2440
4092.50 2345
4093.11 2437
4093.71 2213
4094.31 2312
4094.92 2156
4095.52 2196
4096.13 2363
4096.73 2347
4097.33 2350
4097.94 2408
4098.54 2505
4099.14 2336
4099.75 2517
4100.35 2544
4100.96 2573
4101.56 2259
4102.16 2332
4102.77 2445
4103.37 2390
4103.98 2302
4104.58 2397
4105.18 2316
4105.79 2526
4106.39 2688
4107.00 2573
4107.60 2586
4108.21 2552
4108.81 2855
4109.42 2550
4110.02 2283
4110.62 2412
4111.23 2503
4111.83 2491
4112.44 2262
4113.04 2126
4113.65 2346
4114.25 2228
4114.86 2355
4115.46 2345
4116.07 2369
4116.67 2444
4117.28 2341
4117.88 2214
4118.49 2105
4119.09 2018
4119.70 2031
4120.31 2179
4120.91 2318
4121.52 2252
4122.12 2246
4122.73 2375
4123.33 2352
4123.94 2317
4124.54 2252
4125.15 2303
4125.76 2435
4126.36 2217
4126.97 2369
4127.57 2278
4128.18 2257
4128.79 2234
4129.39 2318
4130.00 2243
4130.60 2206
4131.21 2151
4131.82 2280
4132.42 2335
4133.03 2278
4133.63 2520
4134.24 2636
4134.85 2561
4135.45 2669
4136.06 2622
4136.67 2517
4137.27 2488
4137.88 2757
4138.49 2624
4139.09 2649
4139.70 2610
4140.31 2624
4140.91 2702
4141.52 2814
4142.13 2785
4142.74 2716
4143.34 2720
4143.95 2833
4144.56 2866
4145.16 2899
4145.77 2706
4146.38 2789
4146.99 2609
4147.59 2732
4148.20 2612
4148.81 2603
4149.42 2558
4150.02 2500
4150.63 2333
4151.24 2462
4151.85 2440
4152.45 2472
4153.06 2350
4153.67 2416
4154.28 2306
4154.88 2228
4155.49 2315
4156.10 2383
4156.71 2377
4157.32 2398
4157.93 2444
4158.53 2634
4159.14 2483
4159.75 2497
4160.36 2641
4160.97 2603
4161.57 2566
4162.18 2421
4162.79 2538
4163.40 2594
4164.01 2633
4164.62 2568
4165.23 2553
4165.83 2527
4166.44 2476
4167.05 2435
4167.66 2615
4168.27 2557
4168.88 2392
4169.49 2418
4170.10 2423
4170.71 2405
4171.32 2396
4171.92 2334
4172.53 2343
4173.14 2277
4173.75 2462
4174.36 2311
4174.97 2278
4175.58 2518
4176.19 2362
4176.80 2284
4177.41 2278
4178.02 2456
4178.63 2486
4179.24 2403
4179.85 2361
4180.46 2303
4181.07 2469
4181.68 2533
4182.29 2374
4182.90 2301
4183.51 2399
4184.12 2382
4184.73 2381
4185.34 2196
4185.95 2408
4186.56 2483
4187.17 2454
4187.78 2382
4188.39 2287
4189.00 2282
4189.61 2264
4190.22 2334
4190.83 2393
4191.44 2498
4192.05 2414
4192.66 2459
4193.27 2436
4193.88 2249
4194.49 2414
4195.10 2459
4195.72 2596
4196.33 2605
4196.94 2638
4197.55 2372
4198.16 2377
4198.77 2377
4199.38 2482
4199.99 2290
4200.60 2331
4201.22 2207
4201.83 2255
4202.44 2313
4203.05 2237
4203.66 2375
4204.27 2385
4204.88 2273
4205.50 2184
4206.11 2327
4206.72 2318
4207.33 2229
4207.94 2387
4208.55 2269
4209.17 2353
4209.78 2312
4210.39 2147
4211.00 2282
4211.61 2430
4212.23 2346
4212.84 2278
4213.45 2217
4214.06 2418
4214.68 2529
4215.29 2384
4215.90 2239
4216.51 2386
4217.12 2504
4217.74 2465
4218.35 2630
4218.96 2531
4219.58 2669
4220.19 2518
4220.80 2679
4221.41 2770
4222.03 2424
4222.64 2463
4223.25 2541
4223.86 2540
4224.48 2637
4225.09 2551
4225.70 2673
4226.32 2672
4226.93 2574
4227.54 2653
4228.16 2686
4228.77 2665
4229.38 2733
4230.00 2713
4230.61 2840
4231.22 3025
4231.84 3014
4232.45 2992
4233.06 3262
4233.68 3391
4234.29 3617
4234.91 4046
4235.52 4000
4236.13 4204
4236.75 4336
4237.36 4122
4237.97 3924
4238.59 3956
4239.20 3690
4239.82 3366
4240.43 3041
4241.05 2831
4241.66 2865
4242.27 2586
4242.89 2590
4243.50 2497
4244.12 2261
4244.73 2250
4245.35 2374
4245.96 2301
4246.57 2425
4247.19 2636
4247.80 2823
4248.42 2707
4249.03 2717
4249.65 2754
4250.26 2659
4250.88 2577
4251.49 2570
4252.11 2519
4252.72 2483
4253.34 2435
4253.95 2383
4254.57 2537
4255.18 2644
4255.80 2600
4256.41 2501
4257.03 2454
4257.64 2535
4258.26 2534
4258.88 2536
4259.49 2568
4260.11 2529
4260.72 2610
4261.34 2490
4261.95 2468
4262.57 2368
4263.19 2498
4263.80 2539
4264.42 2574
4265.03 2602
4265.65 2666
4266.26 2776
4266.88 2684
4267.50 2639
4268.11 2962
4268.73 3054
4269.35 3078
4269.96 3042
4270.58 3169
4271.19 3010
4271.81 2820
4272.43 2686
4273.04 2702
4273.66 2716
4274.28 2742
4274.89 2673
4275.51 2702
4276.13 2646
4276.74 2672
4277.36 2673
4277.98 2831
4278.59 2737
4279.21 2705
4279.83 2551
4280.45 2435
4281.06 2459
4281.68 2388
4282.30 2324
4282.91 2248
4283.53 2430
4284.15 2302
4284.77 2446
4285.38 2421
4286.00 2539
4286.62 2489
4287.24 2530
4287.85 2520
4288.47 2464
4289.09 2627
4289.71 2525
4290.32 2598
4290.94 2606
4291.56 2688
4292.18 2697
4292.80 2657
4293.41 2632
4294.03 2603
4294.65 2400
4295.27 2419
4295.89 2383
4296.50 2359
4297.12 2464
4297.74 2516
4298.36 2561
4298.98 2412
4299.60 2311
4300.21 2466
4300.83 2545
4301.45 2468
4302.07 2381
4302.69 2474
4303.31 2534
4303.93 2711
4304.54 2640
4305.16 2650
4305.78 2485
4306.40 2524
4307.02 2763
4307.64 2471
4308.26 2439
4308.88 2457
4309.50 2499
4310.12 2580
4310.73 2495
4311.35 2429
4311.97 2296
4312.59 2376
4313.21 2416
4313.83 2555
4314.45 2486
4315.07 2373
4315.69 2544
4316.31 2441
4316.93 2571
4317.55 2524
4318.17 2516
4318.79 2707
4319.41 2568
4320.03 2490
4320.65 2664
4321.27 2789
4321.89 2762
4322.51 2793
4323.13 2726
4323.75 2545
4324.37 2583
4324.99 2877
4325.61 2969
4326.23 2882
4326.85 2937
4327.47 2900
4328.09 3001
4328.71 2891
4329.33 2852
4329.95 2947
4330.57 2860
4331.19 2841
4331.81 2992
4332.44 3166
4333.06 3511
4333.68 3355
4334.30 3302
4334.92 3353
4335.54 3844
4336.16 4427
4336.78 4764
4337.40 5030
4338.02 5677
4338.65 5799
4339.27 6003
4339.89 5940
4340.51 5619
4341.13 5126
4341.75 4858
4342.37 4737
4342.99 4327
4343.62 4266
4344.24 4566
4344.86 5207
4345.48 5975
4346.10 6848
4346.73 7759
4347.35 8013
4347.97 8822
4348.59 9027
4349.21 8357
4349.83 8005
4350.46 6930
4351.08 6010
4351.70 5236
4352.32 4570
4352.95 4383
4353.57 4056
4354.19 3735
4354.81 3610
4355.43 3492
4356.06 3619
4356.68 3592
4357.30 3256
4357.93 3228
4358.55 3258
4359.17 3413
4359.79 3290
4360.42 3246
4361.04 3440
4361.66 3350
4362.28 3330
4362.91 3120
4363.53 3279
4364.15 3326
4364.78 3185
4365.40 3205
4366.02 3110
4366.65 3000
4367.27 2980
4367.89 3063
4368.52 2903
4369.14 2967
4369.76 2879
4370.39 2753
4371.01 2718
4371.63 2717
4372.26 2538
4372.88 2400
4373.50 2578
4374.13 2570
4374.75 2501
4375.38 2500
4376.00 2557
4376.62 2531
4377.25 2627
4377.87 2613
4378.50 2638
4379.12 2726
4379.74 2658
4380.37 2579
4380.99 2575
4381.62 2729
4382.24 2840
4382.87 2845
4383.49 2630
4384.11 2571
4384.74 2580
4385.36 2576
4385.99 2716
4386.61 2797
4387.24 2467
4387.86 2448
4388.49 2532
4389.11 2461
4389.74 2295
4390.36 2382
4390.99 2368
4391.61 2404
4392.24 2323
4392.86 2369
4393.49 2419
4394.11 2329
4394.74 2291
4395.36 2252
4395.99 2383
4396.61 2258
4397.24 2256
4397.86 2464
4398.49 2254
4399.12 2296
4399.74 2379
4400.37 2557
4400.99 2261
4401.62 2349
4402.24 2305
4402.87 2395
4403.50 2474
4404.12 2324
4404.75 2358
4405.37 2450
4406.00 2205
4406.62 2427
4407.25 2353
4407.88 2303
4408.50 2355
4409.13 2398
4409.76 2472
4410.38 2559
4411.01 2522
4411.64 2241
4412.26 2449
4412.89 2544
4413.51 2446
4414.14 2444
4414.77 2499
4415.39 2607
4416.02 2404
4416.65 2359
4417.28 2447
4417.90 2235
4418.53 2363
4419.16 2293
4419.78 2397
4420.41 2369
4421.04 2260
4421.66 2305
4422.29 2256
4422.92 2316
4423.55 2242
4424.17 2251
4424.80 2071
4425.43 2189
4426.06 2315
4426.68 2370
4427.31 2351
4427.94 2242
4428.57 2189
4429.19 2012
4429.82 2129
4430.45 2220
4431.08 2173
4431.70 2377
4432.33 2303
4432.96 2258
4433.59 2253
4434.22 2526
4434.84 2341
4435.47 2288
4436.10 2317
4436.73 2404
4437.36 2337
4437.99 2387
4438.61 2353
4439.24 2413
4439.87 2367
4440.50 2222
4441.13 2302
4441.76 2301
4442.38 2230
4443.01 2084
4443.64 2090
4444.27 2175
4444.90 2105
4445.53 2294
4446.16 2374
4446.79 2401
4447.42 2552
4448.04 2474
4448.67 2480
4449.30 2390
4449.93 2397
4450.56 2413
4451.19 2452
4451.82 2427
4452.45 2384
4453.08 2408
4453.71 2309
4454.34 2329
4454.97 2357
4455.60 2574
4456.23 2888
4456.86 2845
4457.48 2788
4458.11 2817
4458.74 2664
4459.37 2482
4460.00 2475
4460.63 2324
4461.26 2446
4461.89 2324
4462.52 2214
4463.15 2199
4463.78 2191
4464.41 2188
4465.04 2124
4465.67 2078
4466.30 2251
4466.94 2104
4467.57 2145
4468.20 2153
4468.83 2213
4469.46 2173
4470.09 2082
4470.72 1994
4471.35 1928
4471.98 2072
4472.61 2169
4473.24 2270
4473.87 2284
4474.50 2017
4475.13 2131
4475.76 2279
4476.40 2124
4477.03 2221
4477.66 2209
4478.29 2197
4478.92 2278
4479.55 2279
4480.18 2195
4480.81 2282
4481.45 2210
4482.08 2283
4482.71 2282
4483.34 2288
4483.97 2404
4484.60 2330
4485.23 2237
4485.87 2281
4486.50 2466
4487.13 2369
4487.76 2299
4488.39 2266
4489.03 2492
4489.66 2492
4490.29 2562
4490.92 2727
4491.55 2598
4492.19 2570
4492.82 2503
4493.45 2352
4494.08 2321
4494.71 2436
4495.35 2330
4495.98 2167
4496.61 2280
4497.24 2426
4497.88 2431
4498.51 2574
4499.14 2526
4499.77 2576
4500.41 2769
4501.04 3068
4501.67 3436
4502.31 3314
4502.94 3642
4503.57 3798
4504.20 3661
4504.84 3568
4505.47 3295
4506.10 2977
4506.74 2950
4507.37 2898
4508.00 2757
4508.64 2648
4509.27 2540
4509.90 2498
4510.54 2591
4511.17 2588
4511.80 2619
4512.44 2397
4513.07 2544
4513.70 2781
4514.34 2665
4514.97 2433
4515.61 2373
4516.24 2397
4516.87 2424
4517.51 2336
4518.14 2166
4518.78 2109
4519.41 2339
4520.04 2326
4520.68 2334
4521.31 2183
4521.95 2270
4522.58 2383
4523.21 2491
4523.85 2349
4524.48 2412
4525.12 2342
4525.75 2303
4526.39 2208
4527.02 2174
4527.66 2320
4528.29 2172
4528.93 2152
4529.56 2265
4530.20 2295
4530.83 2546
4531.46 2684
4532.10 2904
4532.73 2980
4533.37 2892
4534.00 2889
4534.64 2809
4535.28 2816
4535.91 2536
4536.55 2575
4537.18 2609
4537.82 2592
4538.45 2574
4539.09 2480
4539.72 2511
4540.36 2548
4540.99 2336
4541.63 2226
4542.26 2132
4542.90 2259
4543.54 2279
4544.17 2317
4544.81 2348
4545.44 2126
4546.08 2192
4546.72 2016
4547.35 2140
4547.99 2169
4548.62 2139
4549.26 2155
4549.90 2331
4550.53 2392
4551.17 2415
4551.80 2198
4552.44 2071
4553.08 2214
4553.71 2421
4554.35 2294
4554.99 2243
4555.62 2215
4556.26 2357
4556.90 2357
4557.53 2230
4558.17 2192
4558.81 1983
4559.44 2126
4560.08 2308
4560.72 2176
4561.35 2239
4561.99 2213
4562.63 2307
4563.27 2224
4563.90 2118
4564.54 2136
4565.18 2151
4565.81 2112
4566.45 2218
4567.09 2168
4567.73 2250
4568.36 2244
4569.00 2190
4569.64 2341
4570.28 2302
4570.91 2192
4571.55 2151
4572.19 2232
4572.83 2255
4573.47 2157
4574.10 2082
4574.74 2113
4575.38 2200
4576.02 2212
4576.66 2321
4577.29 2246
4577.93 2295
4578.57 2239
4579.21 1925
4579.85 2028
4580.49 2326
4581.12 2231
4581.76 2309
4582.40 2379
4583.04 2321
4583.68 2290
4584.32 2324
4584.95 2197
4585.59 2252
4586.23 2335
4586.87 2282
4587.51 2309
4588.15 2299
4588.79 2398
4589.43 2483
4590.07 2582
4590.70 2741
4591.34 3118
4591.98 3088
4592.62 3382
4593.26 3513
4593.90 3529
4594.54 3320
4595.18 3164
4595.82 2893
4596.46 2897
4597.10 2516
4597.74 2480
4598.38 2409
4599.02 2435
4599.66 2357
4600.30 2340
4600.93 2494
4601.57 2455
4602.21 2352
4602.85 2353
4603.49 2265
4604.13 2278
4604.77 2257
4605.41 2340
4606.05 2326
4606.69 2407
4607.33 2155
4607.97 2209
4608.62 2328
4609.26 2246
4609.90 2296
4610.54 2286
4611.18 2232
4611.82 2414
4612.46 2286
4613.10 2309
4613.74 2431
4614.38 2566
4615.02 2563
4615.66 2532
4616.30 2405
4616.94 2539
4617.58 2420
4618.22 2144
4618.87 2195
4619.51 2309
4620.15 2265
4620.79 2062
4621.43 2230
4622.07 2245
4622.71 2200
4623.35 2007
4624.00 2186
4624.64 2197
4625.28 2015
4625.92 1920
4626.56 2130
4627.20 2216
4627.84 2166
4628.49 1932
4629.13 2058
4629.77 2171
4630.41 2103
4631.05 2161
4631.69 2447
4632.34 2392
4632.98 2426
4633.62 2414
4634.26 2268
4634.91 2482
4635.55 2276
4636.19 2205
4636.83 2495
4637.47 2408
4638.12 2430
4638.76 2453
4639.40 2530
4640.04 2753
4640.69 2738
4641.33 2450
4641.97 2540
4642.61 2640
4643.26 2586
4643.90 2422
4644.54 2368
4645.18 2306
4645.83 2386
4646.47 2348
4647.11 2308
4647.76 2321
4648.40 2193
4649.04 2117
4649.69 2122
4650.33 2316
4650.97 2195
4651.62 2228
4652.26 2030
4652.90 2170
4653.55 2246
4654.19 2161
4654.83 2191
4655.48 2173
4656.12 2279
4656.76 2195
4657.41 2137
4658.05 2213
4658.69 2192
4659.34 2105
4659.98 2029
4660.63 2123
4661.27 2070
4661.91 2085
4662.56 2194
4663.20 2053
4663.85 2135
4664.49 2049
4665.13 2103
4665.78 1995
4666.42 1945
4667.07 1832
4667.71 1838
4668.36 1775
4669.00 1888
4669.64 2017
4670.29 1998
4670.93 1993
4671.58 1888
4672.22 1949
4672.87 2107
4673.51 2386
4674.16 2087
4674.80 2165
4675.45 2119
4676.09 1969
4676.74 1998
4677.38 2146
4678.03 2046
4678.67 2068
4679.32 2200
4679.96 2146
4680.61 2205
4681.25 1971
4681.90 2134
4682.54 2188
4683.19 2279
4683.84 2163
4684.48 2161
4685.13 2248
4685.77 2229
4686.42 2208
4687.06 2221
4687.71 2092
4688.36 2084
4689.00 2103
4689.65 2012
4690.29 2037
4690.94 2193
4691.58 2343
4692.23 2165
4692.88 2229
4693.52 2297
4694.17 2216
4694.82 2150
4695.46 2338
4696.11 2405
4696.75 2489
4697.40 2585
4698.05 2528
4698.69 2765
4699.34 2753
4699.99 2874
4700.63 3241
4701.28 3086
4701.93 3169
4702.57 3151
4703.22 2983
4703.87 2784
4704.51 2573
4705.16 2417
4705.81 2399
4706.46 2361
4707.10 2321
4707.75 2365
4708.40 2463
4709.04 2370
4709.69 2425
4710.34 2447
4710.99 2602
4711.63 2495
4712.28 2461
4712.93 2455
4713.58 2393
4714.22 2302
4714.87 2358
4715.52 2482
4716.17 2283
4716.81 2213
4717.46 2450
4718.11 2451
4718.76 2230
4719.41 2153
4720.05 2296
4720.70 2227
4721.35 2288
4722.00 2533
4722.65 2450
4723.29 2326
4723.94 2490
4724.59 2291
4725.24 2462
4725.89 2454
4726.54 2580
4727.18 2505
4727.83 2595
4728.48 2568
4729.13 2755
4729.78 2541
4730.43 2454
4731.08 2491
4731.73 2370
4732.37 2361
4733.02 2227
4733.67 2327
4734.32 2306
4734.97 2261
4735.62 2343
4736.27 2368
4736.92 2354
4737.57 2285
4738.22 2229
4738.86 2150
4739.51 2290
4740.16 2508
4740.81 2519
4741.46 2536
4742.11 2477
4742.76 2370
4743.41 2344
4744.06 2314
4744.71 2399
4745.36 2251
4746.01 2087
4746.66 2326
4747.31 2482
4747.96 2543
4748.61 2583
4749.26 2650
4749.91 2726
4750.56 2736
4751.21 3105
4751.86 3372
4752.51 3577
4753.16 3524
4753.81 3618
4754.46 3738
4755.11 3555
4755.76 3288
4756.41 3129
4757.06 2876
4757.71 2884
4758.36 2867
4759.01 2561
4759.67 2387
4760.32 2339
4760.97 2222
4761.62 2203
4762.27 2202
4762.92 2302
4763.57 2215
4764.22 2261
4764.87 2336
4765.52 2198
4766.17 2394
4766.83 2410
4767.48 2320
4768.13 2545
4768.78 2583
4769.43 2461
4770.08 2712
4770.73 2486
4771.39 2258
4772.04 2376
4772.69 2297
4773.34 2335
4773.99 2207
4774.64 2123
4775.30 2189
4775.95 2173
4776.60 2270
4777.25 2226
4777.90 2127
4778.56 2331
4779.21 2403
4779.86 2331
4780.51 2403
4781.16 2349
4781.82 2635
4782.47 2635
4783.12 2584
4783.77 2542
4784.43 2468
4785.08 2208
4785.73 2298
4786.38 2285
4787.04 2302
4787.69 2236
4788.34 2402
4788.99 2391
4789.65 2228
4790.30 2385
4790.95 2339
4791.60 2529
4792.26 2484
4792.91 2618
4793.56 2498
4794.22 2530
4794.87 2393
4795.52 2381
4796.18 2384
4796.83 2347
4797.48 2392
4798.14 2243
4798.79 2343
4799.44 2331
4800.10 2274
4800.75 2283
4801.40 2373
4802.06 2358
4802.71 2322
4803.36 2305
4804.02 2502
4804.67 2466
4805.33 2420
4805.98 2359
4806.63 2494
4807.29 2495
4807.94 2340
4808.59 2365
4809.25 2208
4809.90 2128
4810.56 2142
4811.21 2253
4811.87 2538
4812.52 2513
4813.17 2428
4813.83 2451
4814.48 2688
4815.14 2575
4815.79 2587
4816.45 2517
4817.10 2553
4817.76 2549
4818.41 2565
4819.07 2535
4819.72 2624
4820.38 2572
4821.03 2612
4821.69 2521
4822.34 2518
4823.00 2777
4823.65 2812
4824.31 2751
4824.96 2812
4825.62 2857
4826.27 2800
4826.93 2655
4827.58 2620
4828.24 2777
4828.89 2996
4829.55 3077
4830.20 2984
4830.86 3003
4831.51 3078
4832.17 3007
4832.83 3173
4833.48 3094
4834.14 3200
4834.79 3236
4835.45 3449
4836.10 3380
4836.76 3662
4837.42 3434
4838.07 3447
4838.73 3510
4839.39 3604
4840.04 3452
4840.70 3693
4841.35 3956
4842.01 3893
4842.67 4071
4843.32 4034
4843.98 4071
4844.64 4325
4845.29 4182
4845.95 4244
4846.61 4240
4847.26 4420
4847.92 4414
4848.58 5259
4849.23 5681
4849.89 6452
4850.55 7010
4851.20 7161
4851.86 7348
4852.52 7697
4853.17 7622
4853.83 7215
4854.49 6451
4855.15 5984
4855.80 5733
4856.46 6110
4857.12 6175
4857.78 6307
4858.43 6146
4859.09 6926
4859.75 7024
4860.41 7106
4861.06 6240
4861.72 6220
4862.38 6191
4863.04 5753
4863.69 5577
4864.35 5361
4865.01 5548
4865.67 5279
4866.33 5387
4866.98 6156
4867.64 5693
4868.30 5596
4868.96 5654
4869.62 5651
4870.27 5567
4870.93 5228
4871.59 5026
4872.25 4595
4872.91 4767
4873.57 4692
4874.22 4564
4874.88 4779
4875.54 4684
4876.20 4679
4876.86 4705
4877.52 4832
4878.18 4722
4878.83 4663
4879.49 4694
4880.15 4776
4880.81 4695
4881.47 4660
4882.13 4530
4882.79 4282
4883.45 3909
4884.11 3895
4884.77 3911
4885.43 3752
4886.08 3422
4886.74 3528
4887.40 3504
4888.06 3644
4888.72 3613
4889.38 3588
4890.04 3909
4890.70 4082
4891.36 4150
4892.02 4051
4892.68 3870
4893.34 3779
4894.00 3832
4894.66 3512
4895.32 3363
4895.98 3219
4896.64 3059
4897.30 3137
4897.96 2915
4898.62 3063
4899.28 3207
4899.94 3035
4900.60 3162
4901.26 2790
4901.92 3012
4902.58 2763
4903.24 2885
4903.90 2767
4904.56 2937
4905.22 2867
4905.88 2867
4906.55 2807
4907.21 2967
4907.87 2750
4908.53 2772
4909.19 2793
4909.85 2913
4910.51 2838
4911.17 2617
4911.83 2824
4912.49 2720
4913.15 2647
4913.82 2748
4914.48 2645
4915.14 2465
4915.80 2599
4916.46 2642
4917.12 2734
4917.78 2713
4918.44 2556
4919.11 2534
4919.77 2606
4920.43 2611
4921.09 2607
4921.75 2696
4922.41 2644
4923.08 2439
4923.74 2498
4924.40 2338
4925.06 2467
4925.72 2496
4926.39 2486
4927.05 2639
4927.71 2610
4928.37 2473
4929.03 2520
4929.70 2403
4930.36 2402
4931.02 2613
4931.68 2567
4932.35 2423
4933.01 2450
4933.67 2417
4934.33 2288
4935.00 2466
4935.66 2399
4936.32 2447
4936.98 2359
4937.65 2367
4938.31 2572
4938.97 2367
4939.64 2440
4940.30 2468
4940.96 2431
4941.62 2292
4942.29 2238
4942.95 2292
4943.61 2262
4944.28 2043
4944.94 2098
4945.60 2226
4946.27 2189
4946.93 2148
4947.59 2175
4948.26 2244
4948.92 2287
4949.58 2121
4950.25 1948
4950.91 2141
4951.58 2262
4952.24 2252
4952.90 2200
4953.57 2176
4954.23 2154
4954.90 2206
4955.56 2209
4956.22 2212
4956.89 2201
4957.55 2225
4958.22 2061
4958.88 2152
4959.54 2209
4960.21 2322
4960.87 2241
4961.54 2226
4962.20 2282
4962.87 2363
4963.53 2437
4964.19 2411
4964.86 2412
4965.52 2512
4966.19 2602
4966.85 2639
4967.52 2636
4968.18 2415
4968.85 2338
4969.51 2149
4970.18 2200
4970.84 2265
4971.51 2247
4972.17 2076
4972.84 2257
4973.50 2405
4974.17 2297
4974.83 2286
4975.50 2304
4976.16 2428
4976.83 2305
4977.50 2333
4978.16 2340
4978.83 2185
4979.49 2318
4980.16 2403
4980.82 2340
4981.49 2273
4982.15 2208
4982.82 2187
4983.49 2071
4984.15 2099
4984.82 2291
4985.48 2212
4986.15 2442
4986.82 2273
4987.48 2340
4988.15 2475
4988.81 2677
4989.48 2611
4990.15 2704
4990.81 2717
4991.48 2866
4992.15 2711
4992.81 2757
4993.48 2854
4994.15 2640
4994.81 2453
4995.48 2393
4996.15 2324
4996.81 2241
4997.48 2185
4998.15 2222
4998.81 2310
4999.48 2197
5000.15 2127
5000.81 2191
5001.48 2040
5002.15 2204
5002.82 2083
5003.48 2019
5004.15 2167
5004.82 2074
5005.48 2093
5006.15 2016
5006.82 2085
5007.49 2170
5008.15 2145
5008.82 2170
5009.49 2151
5010.16 2171
5010.82 2150
5011.49 2158
5012.16 2282
5012.83 2268
5013.50 2239
5014.16 2288
5014.83 2256
5015.50 2076
5016.17 2136
5016.84 2181
5017.50 2291
5018.17 2282
5018.84 2230
5019.51 2035
5020.18 2062
5020.84 2335
5021.51 2348
5022.18 2169
5022.85 2126
5023.52 2234
5024.19 2398
5024.86 2293
5025.52 2356
5026.19 2246
5026.86 2307
5027.53 2329
5028.20 2220
5028.87 2085
5029.54 2291
5030.21 2332
5030.88 2154
5031.54 2343
5032.21 2264
5032.88 2213
5033.55 2165
5034.22 2095
5034.89 2131
5035.56 2064
5036.23 2073
5036.90 2053
5037.57 2080
5038.24 2073
5038.91 1960
5039.58 2021
5040.25 1963
5040.92 1901
5041.59 2066
5042.26 2097
5042.92 2132
5043.59 1986
5044.26 1999
5044.93 1996
5045.60 1934
5046.27 2090
5046.94 2080
5047.61 1998
5048.29 1947
5048.96 2155
5049.63 2075
5050.30 1999
5050.97 2107
5051.64 1948
5052.31 2135
5052.98 2093
5053.65 1878
5054.32 1988
5054.99 2146
5055.66 1993
5056.33 2000
5057.00 2016
5057.67 2031
5058.34 2055
5059.01 2060
5059.68 2041
5060.36 1986
5061.03 2034
5061.70 2050
5062.37 2041
5063.04 1965
5063.71 1946
5064.38 1981
5065.05 2010
5065.73 2059
5066.40 1938
5067.07 1910
5067.74 2136
5068.41 1879
5069.08 1954
5069.75 1999
5070.43 2087
5071.10 1893
5071.77 1924
5072.44 1985
5073.11 2004
5073.78 1851
5074.46 1854
5075.13 1997
5075.80 2030
5076.47 2137
5077.14 2175
5077.82 2416
5078.49 2332
5079.16 2262
5079.83 2222
5080.51 2133
5081.18 2267
5081.85 2550
5082.52 2322
5083.20 2293
5083.87 2267
5084.54 2257
5085.21 2209
5085.89 2147
5086.56 2169
5087.23 2109
5087.90 2305
5088.58 2428
5089.25 2544
5089.92 2430
5090.60 2682
5091.27 2778
5091.94 2965
5092.61 3128
5093.29 3088
5093.96 2887
5094.63 2745
5095.31 2722
5095.98 2699
5096.65 2453
5097.33 2413
5098.00 2267
5098.67 2187
5099.35 2126
5100.02 2144
5100.70 2225
5101.37 2037
5102.04 2037
5102.72 2118
5103.39 2170
5104.06 2042
5104.74 1945
5105.41 2230
5106.09 2338
5106.76 2365
5107.43 2449
5108.11 2276
5108.78 2209
5109.46 2295
5110.13 2119
5110.81 2113
5111.48 2232
5112.15 2198
5112.83 2187
5113.50 2073
5114.18 2046
5114.85 1894
5115.53 1886
5116.20 1956
5116.88 1897
5117.55 2084
5118.23 2177
5118.90 1977
5119.58 2078
5120.25 2236
5120.93 2194
5121.60 2111
5122.28 2262
5122.95 2322
5123.63 2186
5124.30 2095
5124.98 2138
5125.65 2094
5126.33 2068
5127.00 2027
5127.68 2033
5128.35 2226
5129.03 2012
5129.70 2011
5130.38 2293
5131.06 2274
5131.73 2040
5132.41 1978
5133.08 2146
5133.76 2178
5134.43 2094
5135.11 2107
5135.79 2169
5136.46 2006
5137.14 2015
5137.81 2014
5138.49 1810
5139.17 1846
5139.84 2023
5140.52 2046
5141.20 1928
5141.87 1856
5142.55 1917
5143.22 1967
5143.90 1897
5144.58 1826
5145.25 1870
5145.93 1954
5146.61 1895
5147.28 1943
5147.96 1916
5148.64 2079
5149.31 2050
5149.99 2027
5150.67 1799
5151.35 1906
5152.02 1960
5152.70 1901
5153.38 1789
5154.05 1831
5154.73 1821
5155.41 1896
5156.09 1914
5156.76 1938
5157.44 1843
5158.12 1957
5158.80 1976
5159.47 1979
5160.15 2023
5160.83 2153
5161.51 1920
5162.18 2089
5162.86 1977
5163.54 1939
5164.22 2002
5164.89 1803
5165.57 1947
5166.25 1969
5166.93 1950
5167.61 1890
5168.28 1953
5168.96 1893
5169.64 1960
5170.32 1896
5171.00 2103
5171.68 1929
5172.35 1989
5173.03 1834
5173.71 1945
5174.39 1846
5175.07 1910
5175.75 1896
5176.43 1904
5177.10 1832
5177.78 1686
5178.46 1912
5179.14 2046
5179.82 1783
5180.50 1927
5181.18 2034
5181.86 2006
5182.53 1998
5183.21 2064
5183.89 2068
5184.57 2013
5185.25 1932
5185.93 1938
5186.61 1923
5187.29 1831
5187.97 1883
5188.65 1778
5189.33 1881
5190.01 1841
5190.69 1757
5191.37 1772
5192.05 1941
5192.73 1772
5193.41 1831
5194.09 1737
5194.77 1772
5195.45 1801
5196.12 1815
5196.80 1795
5197.48 1787
5198.17 1753
5198.85 1820
5199.53 1727
5200.21 1804
5200.89 1856
5201.57 1714
5202.25 1858
5202.93 1995
5203.61 2032
5204.29 1878
5204.97 1780
5205.65 1886
5206.33 1911
5207.01 1861
5207.69 1896
5208.37 1992
5209.05 1865
5209.73 1949
5210.41 1903
5211.09 2049
5211.78 2029
5212.46 2016
5213.14 2146
5213.82 2093
5214.50 1961
5215.18 2010
5215.86 2038
5216.54 1898
5217.22 2019
5217.91 2122
5218.59 2241
5219.27 2292
5219.95 2287
5220.63 2096
5221.31 2111
5222.00 2158
5222.68 2374
5223.36 2294
5224.04 2196
5224.72 2134
5225.40 2126
5226.09 2062
5226.77 1938
5227.45 1904
5228.13 2084
5228.81 1838
5229.50 1922
5230.18 1906
5230.86 1943
5231.54 1845
5232.22 1980
5232.91 2088
5233.59 2120
5234.27 2017
5234.95 1989
5235.64 1932
5236.32 1814
5237.00 1845
5237.68 1882
5238.37 1927
5239.05 1936
5239.73 1903
5240.42 1978
5241.10 2062
5241.78 2003
5242.46 1931
5243.15 2021
5243.83 2049
5244.51 1999
5245.20 1962
5245.88 2036
5246.56 2001
5247.25 1954
5247.93 2008
5248.61 2038
5249.30 1997
5249.98 2129
5250.66 2232
5251.35 2134
5252.03 2132
5252.71 2296
5253.40 2298
5254.08 2160
5254.77 2079
5255.45 1926
5256.13 1937
5256.82 1881
5257.50 1858
5258.18 1912
5258.87 2014
5259.55 1983
5260.24 1990
5260.92 1978
5261.61 2055
5262.29 2119
5262.97 2087
5263.66 2005
5264.34 2028
5265.03 2094
5265.71 2111
5266.40 2189
5267.08 2252
5267.76 2172
5268.45 2138
5269.13 2182
5269.82 2060
5270.50 1974
5271.19 2055
5271.87 2080
5272.56 2053
5273.24 1936
5273.93 1917
5274.61 1968
5275.30 1811
5275.98 1723
5276.67 1911
5277.35 1938
5278.04 1870
5278.72 1871
5279.41 1959
5280.10 1933
5280.78 1911
5281.47 1969
5282.15 2112
5282.84 2064
5283.52 2059
5284.21 1921
5284.89 2136
5285.58 1929
5286.27 1864
5286.95 1930
5287.64 1945
5288.32 1795
5289.01 1839
5289.70 1879
5290.38 1901
5291.07 1874
5291.75 1894
5292.44 1982
5293.13 2033
5293.81 1900
5294.50 1905
5295.19 2001
5295.87 1944
5296.56 2066
5297.24 2023
5297.93 2002
5298.62 1848
5299.30 1936
5299.99 1934
5300.68 2090
5301.36 2021
5302.05 2060
5302.74 2128
5303.43 2221
5304.11 2262
5304.80 2158
5305.49 2078
5306.17 2033
5306.86 2039
5307.55 2126
5308.24 2052
5308.92 2140
5309.61 2261
5310.30 2098
5310.98 2314
5311.67 2256
5312.36 2212
5313.05 2108
5313.73 2193
5314.42 2210
5315.11 2212
5315.80 2121
5316.49 2105
5317.17 2055
5317.86 2118
5318.55 2107
5319.24 2366
5319.92 2521
5320.61 2459
5321.30 2568
5321.99 2700
5322.68 2719
5323.37 2648
5324.05 2523
5324.74 2281
5325.43 2257
5326.12 2212
5326.81 2059
5327.50 2044
5328.18 1901
5328.87 1833
5329.56 2045
5330.25 1995
5330.94 2026
5331.63 1959
5332.32 1955
5333.01 2022
5333.69 2155
5334.38 2060
5335.07 2045
5335.76 2061
5336.45 2115
5337.14 2163
5337.83 2157
5338.52 1996
5339.21 1897
5339.90 2145
5340.59 1916
5341.27 2011
5341.96 1953
5342.65 2058
5343.34 1987
5344.03 1754
5344.72 1811
5345.41 1943
5346.10 1999
5346.79 1794
5347.48 1889
5348.17 1919
5348.86 1845
5349.55 2061
5350.24 2228
5350.93 2253
5351.62 2347
5352.31 2231
5353.00 2312
5353.69 2269
5354.38 2043
5355.07 2068
5355.76 2074
5356.45 2129
5357.14 1903
5357.83 1978
5358.52 2062
5359.21 2105
5359.90 1898
5360.60 1968
5361.29 1933
5361.98 1986
5362.67 1968
5363.36 2060
5364.05 1946
5364.74 1983
5365.43 1815
5366.12 1933
5366.81 1940
5367.50 1904
5368.19 1936
5368.89 1899
5369.58 1956
5370.27 1778
5370.96 1717
5371.65 1816
5372.34 1776
5373.03 1808
5373.73 1861
5374.42 1825
5375.11 1692
5375.80 1783
5376.49 1628
5377.18 1853
5377.87 1760
5378.57 1942
5379.26 1694
5379.95 1760
5380.64 1994
5381.33 1846
5382.03 1926
5382.72 1881
5383.41 1778
5384.10 1804
5384.79 1849
5385.49 1832
5386.18 1842
5386.87 1892
5387.56 1883
5388.26 1780
5388.95 2052
5389.64 1907
5390.33 1979
5391.03 2154
5391.72 2063
5392.41 2153
5393.10 2334
5393.80 2131
5394.49 2060
5395.18 2040
5395.88 1985
5396.57 1877
5397.26 1834
5397.95 1849
5398.65 1970
5399.34 1867
5400.03 1811
5400.73 1999
5401.42 1860
5402.11 1925
5402.81 1865
5403.50 1957
5404.19 1934
5404.89 1848
5405.58 1808
5406.27 1751
5406.97 1774
5407.66 1859
5408.36 1902
5409.05 1914
5409.74 1916
5410.44 1914
5411.13 2072
5411.82 2078
5412.52 1777
5413.21 1803
5413.91 2015
5414.60 1964
5415.29 1916
5415.99 1801
5416.68 1851
5417.38 1939
5418.07 1863
5418.77 1897
5419.46 2106
5420.15 1901
5420.85 1900
5421.54 2013
5422.24 1939
5422.93 2033
5423.63 2043
5424.32 1871
5425.02 2116
5425.71 2125
5426.41 2051
5427.10 2053
5427.80 2067
5428.49 1953
5429.19 1847
5429.88 1903
5430.58 1960
5431.27 2020
5431.97 1868
5432.66 1809
5433.36 2072
5434.05 2159
5434.75 2177
5435.44 1978
5436.14 2048
5436.83 2233
5437.53 2152
5438.23 2247
5438.92 2326
5439.62 2287
5440.31 2266
5441.01 2135
5441.70 2271
5442.40 2002
5443.10 2081
5443.79 2266
5444.49 2243
5445.18 2313
5445.88 2432
5446.58 2560
5447.27 2798
5447.97 2676
5448.67 2844
5449.36 2959
5450.06 2828
5450.75 2655
5451.45 2600
5452.15 2627
5452.84 2557
5453.54 2393
5454.24 2367
5454.93 2244
5455.63 2196
5456.33 2187
5457.02 2245
5457.72 2270
5458.42 2409
5459.11 2411
5459.81 2312
5460.51 2391
5461.21 2515
5461.90 2435
5462.60 2719
5463.30 2647
5463.99 2697
5464.69 2556
5465.39 2602
5466.09 2773
5466.78 2680
5467.48 2725
5468.18 2630
5468.88 2547
5469.57 2645
5470.27 2598
5470.97 2624
5471.67 2541
5472.37 2609
5473.06 2680
5473.76 2668
5474.46 3018
5475.16 2962
5475.85 2986
5476.55 3042
5477.25 2999
5477.95 3088
5478.65 3212
5479.35 3621
5480.04 4108
5480.74 4788
5481.44 5166
5482.14 5361
5482.84 5147
5483.54 5046
5484.23 4570
5484.93 4294
5485.63 3978
5486.33 3632
5487.03 3470
5487.73 3376
5488.43 3555
5489.13 3454
5489.82 3214
5490.52 3432
5491.22 3442
5491.92 3605
5492.62 3684
5493.32 3637
5494.02 3562
5494.72 3838
5495.42 3952
5496.12 3916
5496.82 3970
5497.52 4059
5498.21 3971
5498.91 4150
5499.61 4785
5500.31 5820
5501.01 6882
5501.71 7658
5502.41 8324
5503.11 8536
5503.81 8120
5504.51 7098
5505.21 6215
5505.91 5303
5506.61 4666
5507.31 4127
5508.01 3860
5508.71 3604
5509.41 3529
5510.11 3647
5510.81 3554
5511.51 3282
5512.21 3359
5512.91 3245
5513.61 3234
5514.31 3012
5515.01 3299
5515.72 3343
5516.42 3281
5517.12 3386
5517.82 3242
5518.52 3015
5519.22 2896
5519.92 2936
5520.62 2859
5521.32 2764
5522.02 2793
5522.72 2680
5523.42 2794
5524.13 2714
5524.83 2486
5525.53 2472
5526.23 2631
5526.93 2438
5527.63 2327
5528.33 2419
5529.03 2489
5529.74 2492
5530.44 2717
5531.14 2802
5531.84 2513
5532.54 2480
5533.24 2465
5533.95 2191
5534.65 2347
5535.35 2468
5536.05 2374
5536.75 2375
5537.45 2377
5538.16 2248
5538.86 2224
5539.56 2329
5540.26 2141
5540.96 2325
5541.67 2279
5542.37 2226
5543.07 2110
5543.77 2092
5544.48 2277
5545.18 2348
5545.88 2257
5546.58 2127
5547.29 2081
5547.99 2047
5548.69 2063
5549.39 2189
5550.10 2135
5550.80 2147
5551.50 2305
5552.21 2047
5552.91 2102
5553.61 2077
5554.31 2061
5555.02 2091
5555.72 2218
5556.42 2003
5557.13 2049
5557.83 2287
5558.53 2200
5559.24 2139
5559.94 1915
5560.64 1974
5561.35 2246
5562.05 2181
5562.75 2202
5563.46 2181
5564.16 2023
5564.86 2219
5565.57 2321
5566.27 2331
5566.98 2386
5567.68 2158
5568.38 2167
5569.09 2199
5569.79 2168
5570.50 2172
5571.20 2203
5571.90 2103
5572.61 1972
5573.31 1915
5574.02 2047
5574.72 2096
5575.42 2118
5576.13 1951
5576.83 2025
5577.54 2089
5578.24 2061
5578.95 2088
5579.65 2061
5580.36 2113
5581.06 2012
5581.77 2102
5582.47 2101
5583.18 1907
5583.88 1896
5584.59 1993
5585.29 2012
5586.00 2082
5586.70 1938
5587.41 2065
5588.11 2009
5588.82 1960
5589.52 1874
5590.23 1853
5590.93 1956
5591.64 1926
5592.34 1999
5593.05 2006
5593.75 2030
5594.46 1856
5595.16 1845
5595.87 1943
5596.58 1885
5597.28 2030
5597.99 1889
5598.69 1783
5599.40 1793
5600.10 1786
5600.81 1883
5601.52 1898
5602.22 1863
5602.93 1998
5603.64 2005
5604.34 1794
5605.05 1802
5605.75 1885
5606.46 1896
5607.17 1847
5607.87 1866
5608.58 1723
5609.29 1678
5609.99 1845
5610.70 1816
5611.41 1772
5612.11 1923
5612.82 1903
5613.53 1997
5614.23 1830
5614.94 1816
5615.65 1891
5616.35 2010
5617.06 2030
5617.77 1881
5618.47 1698
5619.18 1844
5619.89 1838
5620.60 1735
5621.30 1768
5622.01 1842
5622.72 1953
5623.42 1942
5624.13 1969
5624.84 2032
5625.55 2054
5626.25 1959
5626.96 1997
5627.67 2031
5628.38 1995
5629.09 1996
5629.79 2234
5630.50 2084
5631.21 2057
5631.92 2153
5632.62 2081
5633.33 1998
5634.04 2011
5634.75 1948
5635.46 1960
5636.16 2053
5636.87 2097
5637.58 2194
5638.29 2139
5639.00 2264
5639.71 2085
5640.41 2143
5641.12 2206
5641.83 2171
5642.54 2049
5643.25 2167
5643.96 2236
5644.67 2087
5645.38 2002
5646.08 2103
5646.79 2002
5647.50 1975
5648.21 2038
5648.92 2127
5649.63 1950
5650.34 1814
5651.05 1945
5651.76 1958
5652.47 2056
5653.17 2149
5653.88 2020
5654.59 2152
5655.30 2163
5656.01 2272
5656.72 2632
5657.43 2758
5658.14 2986
5658.85 3117
5659.56 3169
5660.27 3105
5660.98 2928
5661.69 2681
5662.40 2464
5663.11 2449
5663.82 2411
5664.53 2312
5665.24 2170
5665.95 2123
5666.66 2122
5667.37 2014
5668.08 2159
5668.79 2113
5669.50 1987
5670.21 2035
5670.92 2041
5671.63 2055
5672.34 1970
5673.05 1987
5673.76 2194
5674.47 2034
5675.18 1936
5675.89 2047
5676.60 1986
5677.31 1942
5678.03 2021
5678.74 2019
5679.45 2036
5680.16 2074
5680.87 2090
5681.58 2169
5682.29 2083
5683.00 2056
5683.71 2197
5684.42 2220
5685.14 2142
5685.85 2132
5686.56 2035
5687.27 2094
5687.98 1989
5688.69 1961
5689.40 2074
5690.12 1934
5690.83 1898
5691.54 1828
5692.25 1870
5692.96 1880
5693.67 1886
5694.39 1872
5695.10 1983
5695.81 1985
5696.52 1875
5697.23 1939
5697.95 1923
5698.66 1883
5699.37 1995
5700.08 1888
5700.79 1883
5701.51 1899
5702.22 1857
5702.93 1826
5703.64 1811
5704.36 1807
5705.07 1734
5705.78 1776
5706.49 1772
5707.21 1681
5707.92 1686
5708.63 1777
5709.35 1696
5710.06 1749
5710.77 1746
5711.48 1696
5712.20 1833
5712.91 1713
5713.62 1722
5714.34 1815
5715.05 1805
5715.76 1757
5716.48 1759
5717.19 1710
5717.90 1698
5718.61 1868
5719.33 1919
5720.04 1814
5720.76 1808
5721.47 1734
5722.18 1840
5722.90 1925
5723.61 1722
5724.32 1709
5725.04 1749
5725.75 1755
5726.46 1805
5727.18 1700
5727.89 1887
5728.61 1783
5729.32 1839
5730.03 1904
5730.75 1847
5731.46 1850
5732.18 2014
5732.89 1881
5733.61 1807
5734.32 1747
5735.03 1778
5735.75 1793
5736.46 1614
5737.18 1659
5737.89 1775
5738.61 1758
5739.32 1789
5740.04 1792
5740.75 1628
5741.47 1639
5742.18 1813
5742.89 1668
5743.61 1610
5744.32 1721
5745.04 1780
5745.75 1645
5746.47 1738
5747.19 1640
5747.90 1650
5748.62 1604
5749.33 1682
5750.05 1623
5750.76 1627
5751.48 1783
5752.19 1707
5752.91 1734
5753.62 1822
5754.34 1778
5755.05 1687
5755.77 1672
5756.49 1702
5757.20 1666
5757.92 1663
5758.63 1655
5759.35 1637
5760.06 1768
5760.78 1736
5761.50 1627
5762.21 1663
5762.93 1649
5763.65 1758
5764.36 1673
5765.08 1650
5765.79 1742
5766.51 1735
5767.23 1709
5767.94 1634
5768.66 1590
5769.38 1604
5770.09 1683
5770.81 1769
5771.53 1739
5772.24 1930
5772.96 1746
5773.68 1566
5774.39 1552
5775.11 1724
5775.83 1668
5776.54 1652
5777.26 1582
5777.98 1730
5778.69 1656
5779.41 1654
5780.13 1681
5780.85 1696
5781.56 1717
5782.28 1641
5783.00 1866
5783.72 1733
5784.43 1686
5785.15 1719
5785.87 1737
5786.59 1743
5787.30 1773
5788.02 1715
5788.74 1802
5789.46 1856
5790.17 1811
5790.89 1632
5791.61 1693
5792.33 1831
5793.05 1762
5793.76 1690
5794.48 1763
5795.20 1889
5795.92 1810
5796.64 1782
5797.35 1785
5798.07 1842
5798.79 1931
5799.51 1869
5800.23 1945
5800.95 2072
5801.66 2092
5802.38 2267
5803.10 2620
5803.82 2748
5804.54 2797
5805.26 3037
5805.98 2731
5806.70 2575
5807.41 2390
5808.13 2142
5808.85 2073
5809.57 2028
5810.29 1969
5811.01 2117
5811.73 2021
5812.45 2010
5813.17 1872
5813.89 2023
5814.61 1947
5815.32 1976
5816.04 2002
5816.76 1944
5817.48 1995
5818.20 1878
5818.92 1954
5819.64 1957
5820.36 2031
5821.08 2062
5821.80 2000
5822.52 1985
5823.24 1928
5823.96 1975
5824.68 1993
5825.40 1840
5826.12 1879
5826.84 1885
5827.56 1910
5828.28 1876
5829.00 1788
5829.72 1868
5830.44 1847
5831.16 1934
5831.88 1987
5832.60 1783
5833.32 1720
5834.04 1899
5834.76 1947
5835.48 1934
5836.21 1796
5836.93 1928
5837.65 1903
5838.37 1864
5839.09 1795
5839.81 1820
5840.53 1842
5841.25 1763
5841.97 1900
5842.69 1897
5843.41 1813
5844.14 2014
5844.86 1921
5845.58 1959
5846.30 1956
5847.02 1843
5847.74 1918
5848.46 1995
5849.18 1908
5849.91 2001
5850.63 1877
5851.35 1972
5852.07 1866
5852.79 1937
5853.51 1957
5854.24 1900
5854.96 1984
5855.68 1938
5856.40 1999
5857.12 1922
5857.85 1967
5858.57 1877
5859.29 1828
5860.01 1795
5860.73 1855
5861.46 1880
5862.18 1943
5862.90 1923
5863.62 1909
5864.35 2150
5865.07 2023
5865.79 1973
5866.51 1991
5867.24 1955
5867.96 1964
5868.68 2035
5869.40 2039
5870.13 2004
5870.85 2142
5871.57 2088
5872.29 2050
5873.02 2037
5873.74 1992
5874.46 1988
5875.19 2015
5875.91 2082
5876.63 1816
5877.36 1765
5878.08 1813
5878.80 1978
5879.53 1959
5880.25 1927
5880.97 1922
5881.70 1995
5882.42 2108
5883.14 2192
5883.87 2300
5884.59 2202
5885.31 2204
5886.04 2213
5886.76 2225
5887.49 2167
5888.21 2116
5888.93 2138
5889.66 2133
5890.38 2147
5891.11 2106
5891.83 2070
5892.55 1967
5893.28 2047
5894.00 2029
5894.73 1977
5895.45 2037
5896.17 1986
5896.90 2000
5897.62 1985
5898.35 2016
5899.07 2018
5899.80 1993
5900.52 1996
5901.25 1971
5901.97 2057
5902.70 2111
5903.42 2018
5904.15 2173
5904.87 2280
5905.60 2081
5906.32 2041
5907.05 2071
5907.77 2094
5908.50 2176
5909.22 2115
5909.95 2187
5910.67 2239
5911.40 2154
5912.12 2186
5912.85 2240
5913.57 2395
5914.30 2232
5915.02 2319
5915.75 2417
5916.47 2269
5917.20 2186
5917.93 2241
5918.65 2449
5919.38 2348
5920.10 2235
5920.83 2393
5921.55 2516
5922.28 2459
5923.01 2645
5923.73 2525
5924.46 2458
5925.18 2608
5925.91 2599
5926.64 2609
5927.36 2664
5928.09 2484
5928.82 2712
5929.54 2763
5930.27 2697
5931.00 2765
5931.72 2760
5932.45 2804
5933.18 2742
5933.90 2835
5934.63 2808
5935.36 2781
5936.08 2845
5936.81 3179
5937.54 3224
5938.26 3160
5938.99 3122
5939.72 3139
5940.44 3229
5941.17 3378
5941.90 3136
5942.63 3325
5943.35 3378
5944.08 3438
5944.81 3546
5945.53 3465
5946.26 3722
5946.99 3588
5947.72 3641
5948.44 3798
5949.17 4083
5949.90 4112
5950.63 4087
5951.36 4404
5952.08 4619
5952.81 5047
5953.54 5332
5954.27 5452
5954.99 4931
5955.72 5045
5956.45 4856
5957.18 4903
5957.91 4770
5958.63 4982
5959.36 4872
5960.09 4938
5960.82 5245
5961.55 5285
5962.28 5028
5963.00 5216
5963.73 5067
5964.46 5207
5965.19 5539
5965.92 5861
5966.65 6581
5967.38 7481
5968.11 7948
5968.83 8208
5969.56 8224
5970.29 8130
5971.02 7770
5971.75 7404
5972.48 7041
5973.21 6470
5973.94 6257
5974.67 6101
5975.40 6219
5976.12 6319
5976.85 5891
5977.58 6211
5978.31 6396
5979.04 6408
5979.77 6443
5980.50 6934
5981.23 7408
5981.96 7449
5982.69 7591
5983.42 7630
5984.15 7714
5984.88 7655
5985.61 7708
5986.34 7903
5987.07 7677
5987.80 7568
5988.53 7487
5989.26 7385
5989.99 7532
5990.72 7690
5991.45 7551
5992.18 7607
5992.91 7652
5993.64 7622
5994.37 7836
5995.10 7862
5995.83 8125
5996.56 8533
5997.29 8465
5998.02 8580
5998.75 8541
5999.48 8514
6000.21 8446
6000.95 8332
6001.68 8284
6002.41 8491
6003.14 8377
6003.87 7957
6004.60 7853
6005.33 7729
6006.06 7784
6006.79 7592
6007.52 7474
6008.26 8188
6008.99 8781
6009.72 9923
6010.45 11389
6011.18 13444
6011.91 16160
6012.64 19221
6013.38 21758
6014.11 23526
6014.84 24953
6015.57 25525
6016.30 25024
6017.03 23776
6017.77 21948
6018.50 19975
6019.23 17333
6019.96 14551
6020.69 12647
6021.42 10716
6022.16 9367
6022.89 8292
6023.62 7521
6024.35 7091
6025.09 6642
6025.82 6243
6026.55 6223
6027.28 5836
6028.02 5720
6028.75 5672
6029.48 5691
6030.21 5662
6030.95 5569
6031.68 5465
6032.41 5289
6033.14 5399
6033.88 4973
6034.61 4879
6035.34 4955
6036.07 4847
6036.81 4733
6037.54 4790
6038.27 5074
6039.01 5179
6039.74 5259
6040.47 5409
6041.21 5508
6041.94 5639
6042.67 5649
6043.41 5694
6044.14 5666
6044.87 5769
6045.61 5817
6046.34 6126
6047.07 6079
6047.81 6112
6048.54 6330
6049.27 6407
6050.01 6389
6050.74 6743
6051.48 7042
6052.21 7614
6052.94 8604
6053.68 8965
6054.41 9472
6055.15 9733
6055.88 9000
6056.61 8163
6057.35 7844
6058.08 7628
6058.82 7104
6059.55 6529
6060.29 6493
6061.02 6367
6061.75 6085
6062.49 5890
6063.22 5780
6063.96 5799
6064.69 5806
6065.43 5957
6066.16 5795
6066.90 5637
6067.63 5840
6068.37 5677
6069.10 5266
6069.84 5428
6070.57 5471
6071.31 5459
6072.04 5274
6072.78 5165
6073.51 5143
6074.25 5161
6074.98 5060
6075.72 4745
6076.45 4859
6077.19 4818
6077.92 4680
6078.66 4681
6079.39 4628
6080.13 4773
6080.87 4625
6081.60 4434
6082.34 4608
6083.07 4471
6083.81 4358
6084.54 4327
6085.28 4445
6086.02 4260
6086.75 4213
6087.49 4240
6088.22 4384
6088.96 4469
6089.70 4538
6090.43 4501
6091.17 4923
6091.91 5140
6092.64 5184
6093.38 5404
6094.11 5272
6094.85 5201
6095.59 4955
6096.32 4851
6097.06 4569
6097.80 4458
6098.53 4405
6099.27 4239
6100.01 4127
6100.74 4042
6101.48 3881
6102.22 3984
6102.96 3825
6103.69 3652
6104.43 3769
6105.17 3727
6105.90 3629
6106.64 3798
6107.38 3931
6108.12 3692
6108.85 3544
6109.59 3642
6110.33 3578
6111.06 3801
6111.80 3644
6112.54 3746
6113.28 3784
6114.01 3753
6114.75 3704
6115.49 3881
6116.23 4066
6116.97 4098
6117.70 3995
6118.44 3893
6119.18 3876
6119.92 3812
6120.66 3723
6121.39 3608
6122.13 3976
6122.87 3946
6123.61 3899
6124.35 3936
6125.08 4221
6125.82 4253
6126.56 4032
6127.30 4204
6128.04 4279
6128.78 4171
6129.52 4110
6130.25 4242
6130.99 4303
6131.73 4151
6132.47 4132
6133.21 4278
6133.95 4621
6134.69 4472
6135.43 4322
6136.16 4331
6136.90 4439
6137.64 4658
6138.38 4562
6139.12 4294
6139.86 4357
6140.60 4340
6141.34 4335
6142.08 4236
6142.82 4146
6143.56 4344
6144.30 4262
6145.04 4296
6145.77 4429
6146.51 4240
6147.25 4371
6147.99 4450
6148.73 4516
6149.47 4520
6150.21 4742
6150.95 4803
6151.69 4661
6152.43 4673
6153.17 4909
6153.91 4701
6154.65 5005
6155.39 4990
6156.13 5157
6156.87 5039
6157.61 4919
6158.35 5006
6159.09 5305
6159.83 5266
6160.58 5187
6161.32 5297
6162.06 5531
6162.80 5620
6163.54 5552
6164.28 5884
6165.02 6299
6165.76 6895
6166.50 7263
6167.24 7394
6167.98 7975
6168.72 7933
6169.46 8258
6170.20 8353
6170.95 7987
6171.69 8013
6172.43 7774
6173.17 7583
6173.91 7113
6174.65 6942
6175.39 6966
6176.13 6941
6176.88 6753
6177.62 6576
6178.36 6636
6179.10 6855
6179.84 6902
6180.58 6913
6181.33 6982
6182.07 7194
6182.81 7127
6183.55 7277
6184.29 7374
6185.03 7405
6185.78 7695
6186.52 7676
6187.26 7656
6188.00 7842
6188.74 7928
6189.49 8020
6190.23 7850
6190.97 8264
6191.71 8745
6192.46 8742
6193.20 9170
6193.94 9618
6194.68 9642
6195.43 10017
6196.17 10040
6196.91 9905
6197.65 9995
6198.40 9832
6199.14 9590
6199.88 9862
6200.62 9721
6201.37 9630
6202.11 9615
6202.85 9606
6203.60 10096
6204.34 10825
6205.08 11725
6205.83 13128
6206.57 15743
6207.31 19751
6208.06 24581
6208.80 29236
6209.54 33376
6210.29 35788
6211.03 37197
6211.77 37762
6212.52 37232
6213.26 35456
6214.00 33296
6214.75 30142
6215.49 26505
6216.23 22456
6216.98 18663
6217.72 15906
6218.47 13219
6219.21 11406
6219.95 10254
6220.70 9568
6221.44 9288
6222.19 8922
6222.93 8798
6223.67 8969
6224.42 9693
6225.16 10064
6225.91 10801
6226.65 11006
6227.40 10907
6228.14 10215
6228.89 9683
6229.63 9163
6230.37 7835
6231.12 7173
6231.86 6831
6232.61 6210
6233.35 5992
6234.10 5954
6234.84 5691
6235.59 5629
6236.33 5628
6237.08 5623
6237.82 5994
6238.57 6409
6239.31 6730
6240.06 7430
6240.80 7726
6241.55 7886
6242.29 7936
6243.04 7885
6243.79 7481
6244.53 7106
6245.28 6966
6246.02 6857
6246.77 6686
6247.51 7042
6248.26 7194
6249.00 7178
6249.75 7204
6250.50 7043
6251.24 6854
6251.99 6888
6252.73 6909
6253.48 6745
6254.23 6566
6254.97 6379
6255.72 6261
6256.46 6024
6257.21 6141
6257.96 6058
6258.70 6122
6259.45 6176
6260.20 6170
6260.94 6194
6261.69 6121
6262.44 5919
6263.18 5873
6263.93 5721
6264.68 5773
6265.42 5567
6266.17 5509
6266.92 5495
6267.66 5477
6268.41 5364
6269.16 5455
6269.90 5536
6270.65 5433
6271.40 5325
6272.14 5481
6272.89 5485
6273.64 5346
6274.39 5550
6275.13 5269
6275.88 5296
6276.63 5463
6277.38 5426
6278.12 5566
6278.87 5657
6279.62 5847
6280.37 5790
6281.11 5882
6281.86 6011
6282.61 5868
6283.36 5544
6284.10 5475
6284.85 5325
6285.60 5006
6286.35 4911
6287.10 4911
6287.84 4862
6288.59 4787
6289.34 4740
6290.09 4575
6290.84 4545
6291.59 4501
6292.33 4568
6293.08 4494
6293.83 4535
6294.58 4446
6295.33 4445
6296.08 4304
6296.82 4350
6297.57 4362
6298.32 4180
6299.07 4256
6299.82 4341
6300.57 4367
6301.32 4147
6302.07 4064
6302.81 4180
6303.56 4040
6304.31 4161
6305.06 3978
6305.81 4054
6306.56 4003
6307.31 4054
6308.06 4155
6308.81 3974
6309.56 3960
6310.31 4179
6311.06 4492
6311.81 4519
6312.56 4644
6313.30 4852
6314.05 4856
6314.80 5054
6315.55 5196
6316.30 5316
6317.05 5552
6317.80 5633
6318.55 5679
6319.30 5547
6320.05 5628
6320.80 5465
6321.55 5023
6322.30 4956
6323.05 4666
6323.80 4462
6324.55 4332
6325.30 4039
6326.05 3992
6326.80 3998
6327.56 3947
6328.31 3727
6329.06 3456
6329.81 3422
6330.56 3337
6331.31 3276
6332.06 3356
6332.81 3421
6333.56 3341
6334.31 3145
6335.06 3119
6335.81 3153
6336.56 3241
6337.31 3108
6338.07 3259
6338.82 3214
6339.57 3342
6340.32 3409
6341.07 3369
6341.82 3157
6342.57 3091
6343.32 3307
6344.08 3295
6344.83 3079
6345.58 3121
6346.33 3177
6347.08 3350
6347.83 3489
6348.58 3664
6349.34 3893
6350.09 4017
6350.84 4007
6351.59 4022
6352.34 3964
6353.10 4038
6353.85 4105
6354.60 4068
6355.35 3945
6356.10 3892
6356.86 3929
6357.61 3927
6358.36 3830
6359.11 3471
6359.87 3678
6360.62 3488
6361.37 3471
6362.12 3351
6362.87 3371
6363.63 3219
6364.38 3370
6365.13 3308
6365.89 3273
6366.64 3174
6367.39 3283
6368.14 3257
6368.90 3339
6369.65 3148
6370.40 3153
6371.16 3060
6371.91 3044
6372.66 3035
6373.41 3151
6374.17 3337
6374.92 3180
6375.67 3005
6376.43 3099
6377.18 3115
6377.93 3068
6378.69 2982
6379.44 3087
6380.19 3253
6380.95 3234
6381.70 3315
6382.46 3292
6383.21 3254
6383.96 3179
6384.72 3130
6385.47 3200
6386.22 2997
6386.98 3059
6387.73 3123
6388.49 2971
6389.24 2951
6389.99 2988
6390.75 2970
6391.50 2932
6392.26 2925
6393.01 3002
6393.77 2841
6394.52 3027
6395.28 3050
6396.03 3041
6396.78 2957
6397.54 2915
6398.29 2954
6399.05 2988
6399.80 2920
6400.56 2913
6401.31 2957
6402.07 2917
6402.82 2827
6403.58 2880
6404.33 2982
6405.09 2939
6405.84 3033
6406.60 3033
6407.35 3161
6408.11 3006
6408.86 3107
6409.62 3350
6410.37 3090
6411.13 3186
6411.88 3242
6412.64 3246
6413.39 2997
6414.15 3018
6414.91 2901
6415.66 3083
6416.42 3075
6417.17 2950
6417.93 3020
6418.68 2996
6419.44 3116
6420.20 3068
6420.95 2922
6421.71 2860
6422.46 2909
6423.22 2830
6423.98 2806
6424.73 2999
6425.49 2910
6426.24 2836
6427.00 2747
6427.76 2769
6428.51 2803
6429.27 2821
6430.03 2797
6430.78 2846
6431.54 2890
6432.30 2944
6433.05 2831
6433.81 2758
6434.57 2843
6435.32 2814
6436.08 2917
6436.84 2868
6437.59 3004
6438.35 2911
6439.11 2754
6439.87 2830
6440.62 3054
6441.38 3023
6442.14 3023
6442.89 2877
6443.65 2973
6444.41 3112
6445.17 3065
6445.92 2967
6446.68 3097
6447.44 3205
6448.20 3057
6448.95 3033
6449.71 2995
6450.47 3060
6451.23 3196
6451.98 3202
6452.74 3243
6453.50 3324
6454.26 3185
6455.02 3246
6455.77 3330
6456.53 3291
6457.29 3587
6458.05 3496
6458.81 3549
6459.56 3452
6460.32 3356
6461.08 3434
6461.84 3651
6462.60 3787
6463.36 3634
6464.11 3547
6464.87 3746
6465.63 3766
6466.39 3635
6467.15 3743
6467.91 3828
6468.67 3636
6469.43 3767
6470.18 3780
6470.94 4086
6471.70 4215
6472.46 4246
6473.22 4278
6473.98 4111
6474.74 4222
6475.50 4356
6476.26 4287
6477.02 4263
6477.77 4235
6478.53 4278
6479.29 4348
6480.05 4357
6480.81 4385
6481.57 4258
6482.33 4564
6483.09 4742
6483.85 4598
6484.61 4756
6485.37 4805
6486.13 4885
6486.89 4841
6487.65 5132
6488.41 5119
6489.17 5258
6489.93 5335
6490.69 5575
6491.45 5622
6492.21 5846
6492.97 6261
6493.73 6486
6494.49 6645
6495.25 6919
6496.01 7164
6496.77 7413
6497.53 7353
6498.29 7242
6499.05 7205
6499.81 7408
6500.57 7095
6501.33 7055
6502.10 7109
6502.86 6898
6503.62 6854
6504.38 6760
6505.14 7099
6505.90 7355
6506.66 7277
6507.42 7616
6508.18 7899
6508.94 8122
6509.71 8237
6510.47 8535
6511.23 8278
6511.99 8583
6512.75 8847
6513.51 8921
6514.27 8907
6515.03 8737
6515.80 8722
6516.56 8822
6517.32 8901
6518.08 8899
6518.84 9300
6519.60 9449
6520.37 9865
6521.13 10265
6521.89 10502
6522.65 10610
6523.41 10720
6524.18 11075
6524.94 11594
6525.70 11925
6526.46 13025
6527.22 13743
6527.99 14354
6528.75 15594
6529.51 16210
6530.27 16103
6531.04 16266
6531.80 15935
6532.56 15628
6533.32 16209
6534.09 18295
6534.85 21819
6535.61 26858
6536.37 31473
6537.14 34649
6537.90 36561
6538.66 37469
6539.42 37285
6540.19 36007
6540.95 34303
6541.71 31561
6542.48 27843
6543.24 24075
6544.00 20192
6544.77 16775
6545.53 14352
6546.29 12047
6547.06 10351
6547.82 9447
6548.58 8730
6549.35 8287
6550.11 8055
6550.87 7702
6551.64 7675
6552.40 7868
6553.16 7668
6553.93 7506
6554.69 7280
6555.46 7027
6556.22 6719
6556.98 6318
6557.75 6067
6558.51 5948
6559.28 5945
6560.04 5874
6560.80 5736
6561.57 6057
6562.33 6259
6563.10 6379
6563.86 6912
6564.63 7476
6565.39 7796
6566.15 7677
6566.92 7956
6567.68 8190
6568.45 8169
6569.21 7815
6569.98 7271
6570.74 7250
6571.51 7350
6572.27 7209
6573.04 7496
6573.80 8174
6574.57 8591
6575.33 8786
6576.10 9057
6576.86 9257
6577.63 9413
6578.39 9075
6579.16 9263
6579.92 8992
6580.69 8847
6581.45 8738
6582.22 8262
6582.98 8461
6583.75 8280
6584.51 7717
6585.28 7699
6586.05 7667
6586.81 7871
6587.58 7942
6588.34 8046
6589.11 7979
6589.87 8078
6590.64 8346
6591.41 8545
6592.17 8877
6592.94 9704
6593.70 10600
6594.47 11574
6595.24 12337
6596.00 13243
6596.77 13584
6597.54 13622
6598.30 13385
6599.07 12504
6599.83 11754
6600.60 10564
6601.37 9734
6602.13 9331
6602.90 8500
6603.67 7749
6604.43 7190
6605.20 7010
6605.97 6751
6606.73 6846
6607.50 6555
6608.27 6437
6609.04 6341
6609.80 6444
6610.57 6531
6611.34 6484
6612.10 6415
6612.87 6442
6613.64 6448
6614.40 6450
6615.17 6340
6615.94 6152
6616.71 5928
6617.47 5894
6618.24 5979
6619.01 6013
6619.78 5900
6620.54 5433
6621.31 5344
6622.08 5327
6622.85 5456
6623.62 5399
6624.38 5280
6625.15 5360
6625.92 5221
6626.69 5185
6627.46 5096
6628.22 5055
6628.99 4934
6629.76 4937
6630.53 4922
6631.30 5163
6632.06 5270
6632.83 5564
6633.60 6068
6634.37 6751
6635.14 7187
6635.91 7198
6636.67 7477
6637.44 7403
6638.21 7183
6638.98 6714
6639.75 6528
6640.52 6014
6641.29 5957
6642.06 5534
6642.83 5128
6643.59 5005
6644.36 4958
6645.13 4878
6645.90 4717
6646.67 4675
6647.44 4679
6648.21 4521
6648.98 4759
6649.75 4672
6650.52 4716
6651.29 4799
6652.06 4720
6652.82 4728
6653.59 4753
6654.36 4799
6655.13 4944
6655.90 4733
6656.67 4803
6657.44 4930
6658.21 5100
6658.98 4679
6659.75 4409
6660.52 4394
6661.29 4532
6662.06 4302
6662.83 4337
6663.60 4371
6664.37 4488
6665.14 4444
6665.91 4243
6666.68 4286
6667.45 4493
6668.22 4468
6668.99 4352
6669.77 4344
6670.54 4420
6671.31 4389
6672.08 4459
6672.85 4331
6673.62 4319
6674.39 4427
6675.16 4498
6675.93 4363
6676.70 4283
6677.47 4483
6678.24 4559
6679.01 4560
6679.79 4564
6680.56 4540
6681.33 4767
6682.10 4954
6682.87 4994
6683.64 5159
6684.41 5255
6685.18 5437
6685.96 5727
6686.73 5722
6687.50 5790
6688.27 5542
6689.04 5230
6689.81 4987
6690.58 4717
6691.36 4507
6692.13 4413
6692.90 4315
6693.67 4250
6694.44 4438
6695.22 4134
6695.99 3940
6696.76 4032
6697.53 3958
6698.30 4029
6699.08 4037
6699.85 3817
6700.62 3734
6701.39 3955
6702.17 3872
6702.94 3815
6703.71 3925
6704.48 3906
6705.26 3826
6706.03 3804
6706.80 3945
6707.57 4151
6708.35 4265
6709.12 4112
6709.89 4138
6710.66 4258
6711.44 4308
6712.21 4062
6712.98 3841
6713.76 3801
6714.53 3950
6715.30 3668
6716.08 3650
6716.85 3634
6717.62 3773
6718.39 3499
6719.17 3443
6719.94 3674
6720.71 3478
6721.49 3405
6722.26 3519
6723.04 3635
6723.81 3552
6724.58 3478
6725.36 3423
6726.13 3648
6726.90 3522
6727.68 3539
6728.45 3490
6729.23 3404
6730.00 3434
6730.77 3346
6731.55 3576
6732.32 3569
6733.10 3652
6733.87 3809
6734.64 3811
6735.42 3829
6736.19 3713
6736.97 3911
6737.74 3722
6738.52 3621
6739.29 3815
6740.06 3702
6740.84 3730
6741.61 3844
6742.39 3795
6743.16 3715
6743.94 3619
6744.71 3768
6745.49 3768
6746.26 3873
6747.04 3715
6747.81 4003
6748.59 4169
6749.36 4207
6750.14 4302
6750.91 4619
6751.69 4598
6752.46 5160
6753.24 5335
6754.01 5673
6754.79 5786
6755.56 5840
6756.34 5882
6757.12 5315
6757.89 4849
6758.67 4366
6759.44 4281
6760.22 4187
6760.99 3995
6761.77 3950
6762.55 3934
6763.32 3815
6764.10 3753
6764.87 3692
6765.65 3801
6766.43 3579
6767.20 3702
6767.98 3929
6768.75 3782
6769.53 3836
6770.31 3791
6771.08 3764
6771.86 3663
6772.64 3433
6773.41 3616
6774.19 3667
6774.96 3463
6775.74 3472
6776.52 3596
6777.29 3575
6778.07 3412
6778.85 3615
6779.62 3375
6780.40 3431
6781.18 3408
6781.96 3381
6782.73 3446
6783.51 3365
6784.29 3349
6785.06 3368
6785.84 3247
6786.62 3104
6787.40 3295
6788.17 3206
6788.95 3197
6789.73 3084
6790.50 3172
6791.28 3084
6792.06 3157
6792.84 3177
6793.61 3080
6794.39 3108
6795.17 3239
6795.95 3261
6796.73 3231
6797.50 3064
6798.28 3174
6799.06 3117
6799.84 3120
6800.62 3233
6801.39 3162
6802.17 3182
6802.95 3224
6803.73 3024
6804.51 3096
6805.28 3253
6806.06 3480
6806.84 3490
6807.62 3628
6808.40 3546
6809.18 3297
6809.95 3150
6810.73 3186
6811.51 3352
6812.29 3332
6813.07 3356
6813.85 3370
6814.63 3159
6815.41 3215
6816.18 3379
6816.96 3307
6817.74 3392
6818.52 3419
6819.30 3227
6820.08 3238
6820.86 3420
6821.64 3605
6822.42 3306
6823.20 3275
6823.98 3270
6824.76 3351
6825.54 3384
6826.31 3248
6827.09 3298
6827.87 3309
6828.65 3285
6829.43 3311
6830.21 3437
6830.99 3432
6831.77 3403
6832.55 3464
6833.33 3393
6834.11 3397
6834.89 3464
6835.67 3316
6836.45 3290
6837.23 3392
6838.01 3455
6838.79 3539
6839.57 3486
6840.35 3291
6841.13 3276
6841.91 3382
6842.69 3216
6843.47 3239
6844.25 3156
6845.04 3267
6845.82 3263
6846.60 3177
6847.38 3407
6848.16 3510
6848.94 3946
6849.72 4604
6850.50 5615
6851.28 6595
6852.06 7260
6852.84 7382
6853.62 7532
6854.41 7539
6855.19 7041
6855.97 6080
6856.75 5584
6857.53 5238
6858.31 4777
6859.09 4415
6859.87 4051
6860.66 3982
6861.44 3726
6862.22 3553
6863.00 3748
6863.78 3765
6864.56 3905
6865.35 3758
6866.13 4010
6866.91 4028
6867.69 4270
6868.47 4448
6869.25 4480
6870.04 4528
6870.82 4259
6871.60 4153
6872.38 4032
6873.16 4041
6873.95 3891
6874.73 3913
6875.51 3916
6876.29 3781
6877.08 3857
6877.86 4082
6878.64 4164
6879.42 4219
6880.21 4331
6880.99 4444
6881.77 4479
6882.55 4654
6883.34 4372
6884.12 4396
6884.90 4484
6885.69 4727
6886.47 5143
6887.25 5688
6888.03 6601
6888.82 7461
6889.60 8163
6890.38 8427
6891.17 8796
6891.95 8403
6892.73 7502
6893.52 6673
6894.30 6160
6895.08 5979
6895.87 5533
6896.65 5285
6897.43 5304
6898.22 5109
6899.00 5137
6899.78 5370
6900.57 5234
6901.35 5312
6902.14 5347
6902.92 5184
6903.70 5121
6904.49 5123
6905.27 5186
6906.06 5096
6906.84 5155
6907.62 5056
6908.41 4941
6909.19 4879
6909.98 4769
6910.76 4727
6911.54 4432
6912.33 4402
6913.11 4509
6913.90 4468
6914.68 4406
6915.47 4429
6916.25 4489
6917.04 4388
6917.82 4574
6918.61 4315
6919.39 4302
6920.18 4361
6920.96 4418
6921.75 4380
6922.53 4394
6923.32 4424
6924.10 4421
6924.89 4547
6925.67 4354
6926.46 4449
6927.24 4431
6928.03 4476
6928.81 4667
6929.60 4554
6930.38 4642
6931.17 4502
6931.95 4827
6932.74 4839
6933.52 4745
6934.31 4912
6935.10 4919
6935.88 5012
6936.67 5137
6937.45 5137
6938.24 5301
6939.02 5305
6939.81 5488
6940.60 5948
6941.38 6109
6942.17 6424
6942.95 6982
6943.74 7525
6944.53 7847
6945.31 7958
6946.10 7859
6946.89 7927
6947.67 8071
6948.46 8213
6949.25 8188
6950.03 8145
6950.82 8223
6951.61 8061
6952.39 7893
6953.18 7198
6953.97 6963
6954.75 7004
6955.54 6810
6956.33 6674
6957.11 6741
6957.90 6731
6958.69 6698
6959.47 6670
6960.26 7038
6961.05 7059
6961.84 6871
6962.62 6943
6963.41 6967
6964.20 6936
6964.98 6958
6965.77 7260
6966.56 7486
6967.35 7922
6968.13 8632
6968.92 8904
6969.71 9429
6970.50 10008
6971.28 10195
6972.07 10665
6972.86 10757
6973.65 10915
6974.44 10737
6975.22 10720
6976.01 10577
6976.80 10388
6977.59 10022
6978.38 10213
6979.16 10234
6979.95 10535
6980.74 10680
6981.53 11628
6982.32 12963
6983.11 15737
6983.89 19504
6984.68 24298
6985.47 29093
6986.26 32555
6987.05 35174
6987.84 36455
6988.63 36640
6989.41 35894
6990.20 34073
6990.99 31498
6991.78 28598
6992.57 24921
6993.36 21313
6994.15 17850
6994.94 14852
6995.73 12850
6996.52 11107
6997.30 9766
6998.09 9189
6998.88 8739
6999.67 8559
7000.46 8475
7001.25 8643
7002.04 8714
7002.83 8865
7003.62 9029
7004.41 8718
7005.20 8379
7005.99 7715
7006.78 7271
7007.57 6622
7008.36 6220
7009.15 5580
7009.94 5238
7010.73 5127
7011.52 5432
7012.31 5474
7013.10 5702
7013.89 6128
7014.68 6409
7015.47 6617
7016.26 6699
7017.05 6705
7017.84 6527
7018.63 6437
7019.42 5981
7020.21 5774
7021.00 5716
7021.79 5620
7022.58 5764
7023.37 5822
7024.16 5997
7024.95 6297
7025.75 6400
7026.54 6433
7027.33 6308
7028.12 6408
7028.91 5973
7029.70 5786
7030.49 5555
7031.28 5520
7032.07 5169
7032.86 5348
7033.66 5168
7034.45 4830
7035.24 4978
7036.03 4825
7036.82 4890
7037.61 4980
7038.40 5003
7039.20 5115
7039.99 5100
7040.78 5368
7041.57 5483
7042.36 5443
7043.15 5586
7043.95 5807
7044.74 5666
7045.53 5654
7046.32 5623
7047.11 5737
7047.91 5836
7048.70 6031
7049.49 6500
7050.28 6765
7051.07 7646
7051.87 8009
7052.66 7972
7053.45 7791
7054.24 7538
7055.04 7189
7055.83 6593
7056.62 6075
7057.41 5969
7058.21 5718
7059.00 5477
7059.79 5213
7060.58 5397
7061.38 5242
7062.17 5175
7062.96 5186
7063.76 5113
7064.55 5210
7065.34 5190
7066.14 5272
7066.93 5118
7067.72 5019
7068.51 5237
7069.31 4885
7070.10 4620
7070.89 4507
7071.69 4552
7072.48 4449
7073.28 4303
7074.07 4410
7074.86 4449
7075.66 4196
7076.45 4185
7077.24 3987
7078.04 3922
7078.83 3774
7079.62 3852
7080.42 3934
7081.21 3899
7082.01 3830
7082.80 3806
7083.59 4041
7084.39 3788
7085.18 3833
7085.98 3751
7086.77 3561
7087.57 3515
7088.36 3378
7089.15 3293
7089.95 3421
7090.74 3584
7091.54 3547
7092.33 3332
7093.13 3398
7093.92 3573
7094.72 3485
7095.51 3454
7096.31 3589
7097.10 3585
7097.89 3337
7098.69 3162
7099.48 3209
7100.28 3135
7101.07 3153
7101.87 3279
7102.66 3236
7103.46 3151
7104.26 3242
7105.05 3085
7105.85 3120
7106.64 2943
7107.44 2958
7108.23 2953
7109.03 2858
7109.82 2796
7110.62 2979
7111.41 2945
7112.21 2729
7113.01 2778
7113.80 2896
7114.60 2831
7115.39 2983
7116.19 2952
7116.98 3144
7117.78 3140
7118.58 3129
7119.37 3034
7120.17 2917
7120.97 2956
7121.76 3071
7122.56 2928
7123.35 2765
7124.15 2826
7124.95 2825
7125.74 2730
7126.54 2795
7127.34 2864
7128.13 2805
7128.93 2868
7129.73 2921
7130.52 2875
7131.32 2884
7132.12 2889
7132.91 2879
7133.71 3010
7134.51 2872
7135.30 3056
7136.10 3026
7136.90 2896
7137.69 2749
7138.49 2749
7139.29 2640
7140.09 2685
7140.88 2784
7141.68 2620
7142.48 2341
7143.28 2512
7144.07 2395
7144.87 2398
7145.67 2474
7146.47 2471
7147.26 2386
7148.06 2500
7148.86 2582
7149.66 2446
7150.45 2395
7151.25 2427
7152.05 2366
7152.85 2344
7153.65 2302
7154.44 2365
7155.24 2365
7156.04 2364
7156.84 2649
7157.64 2567
7158.43 2718
7159.23 2830
7160.03 2583
7160.83 2668
7161.63 2625
7162.43 2666
7163.22 2631
7164.02 2432
7164.82 2318
7165.62 2356
7166.42 2258
7167.22 2373
7168.02 2311
7168.82 2204
7169.61 2243
7170.41 2368
7171.21 2326
7172.01 2297
7172.81 2328
7173.61 2341
7174.41 2378
7175.21 2217
7176.01 2211
7176.81 2290
7177.61 2215
7178.41 2029
7179.20 2067
7180.00 2011
7180.80 2164
7181.60 2097
7182.40 2105
7183.20 2164
7184.00 2169
7184.80 2179
7185.60 2256
7186.40 2240
7187.20 2178
7188.00 2077
7188.80 2117
7189.60 2060
7190.40 2054
7191.20 1965
7192.00 1965
7192.80 2003
7193.60 2060
7194.40 2001
7195.20 2103
7196.00 2014
7196.80 2041
7197.60 2094
7198.40 2032
7199.20 2060
7200.00 2227
7200.81 2089
7201.61 1998
7202.41 2042
7203.21 2025
7204.01 2039
7204.81 1953
7205.61 2061
7206.41 2083
7207.21 1944
7208.01 1973
7208.81 2027
7209.61 2093
7210.42 2028
7211.22 1994
7212.02 2029
7212.82 2020
7213.62 2183
7214.42 1981
7215.22 2099
7216.03 2124
7216.83 2127
7217.63 2054
7218.43 2069
7219.23 2099
7220.03 2110
7220.83 2037
7221.64 2075
7222.44 2021
7223.24 1991
7224.04 1968
7224.84 2097
7225.65 2052
7226.45 2042
7227.25 2028
7228.05 2013
7228.85 2068
7229.66 2076
7230.46 1992
7231.26 1973
7232.06 1929
7232.87 1899
7233.67 1813
7234.47 1783
7235.27 1929
7236.08 1867
7236.88 1854
7237.68 1781
7238.48 1909
7239.29 1946
7240.09 1934
7240.89 2091
7241.70 2022
7242.50 1986
7243.30 2012
7244.10 2014
7244.91 2094
7245.71 2172
7246.51 2020
7247.32 1976
7248.12 2026
7248.92 2049
7249.73 1966
7250.53 2050
7251.33 2112
7252.14 1945
7252.94 2007
7253.74 1933
7254.55 1974
7255.35 2105
7256.15 2021
7256.96 2042
7257.76 2072
7258.57 2047
7259.37 2047
7260.17 2236
7260.98 2260
7261.78 2319
7262.59 2353
7263.39 2369
7264.19 2452
7265.00 2356
7265.80 2196
7266.61 2228
7267.41 2296
7268.22 2276
7269.02 2155
7269.82 2122
7270.63 2169
7271.43 2329
7272.24 2155
7273.04 2093
7273.85 2070
7274.65 2032
7275.46 2137
7276.26 2276
7277.07 2273
7277.87 2308
7278.68 2283
7279.48 2245
7280.29 2250
7281.09 2159
7281.90 2262
7282.70 2444
7283.51 2731
7284.31 3085
7285.12 3363
7285.92 3596
7286.73 3810
7287.53 3756
7288.34 3628
7289.14 3411
7289.95 3206
7290.76 2862
7291.56 2719
7292.37 2529
7293.17 2401
7293.98 2331
7294.78 2478
7295.59 2365
7296.40 2293
7297.20 2274
7298.01 2260
7298.81 2357
7299.62 2307
7300.43 2236
7301.23 2308
7302.04 2298
7302.84 2396
7303.65 2282
7304.46 2204
7305.26 2341
7306.07 2304
7306.88 2356
7307.68 2253
7308.49 2222
7309.30 2309
7310.10 2363
7310.91 2249
7311.72 2431
7312.52 2619
7313.33 2671
7314.14 2538
7314.94 2465
7315.75 2587
7316.56 2647
7317.37 2765
7318.17 3064
7318.98 3648
7319.79 4075
7320.59 4326
7321.40 4469
7322.21 4254
7323.02 4039
7323.82 3791
7324.63 3519
7325.44 3256
7326.25 2979
7327.05 2789
7327.86 2703
7328.67 2679
7329.48 2583
7330.28 2572
7331.09 2558
7331.90 2585
7332.71 2500
7333.52 2510
7334.32 2418
7335.13 2514
7335.94 2559
7336.75 2501
7337.56 2564
7338.36 2523
7339.17 2549
7339.98 2508
7340.79 2460
7341.60 2452
7342.41 2255
7343.22 2252
7344.02 2247
7344.83 2242
7345.64 2291
7346.45 2002
7347.26 2006
7348.07 2080
7348.88 2157
7349.68 2219
7350.49 2114
7351.30 2180
7352.11 2117
7352.92 1979
7353.73 2111
7354.54 2012
7355.35 2053
7356.16 2010
7356.97 2139
7357.78 1999
7358.59 1911
7359.39 1944
7360.20 1983
7361.01 2095
7361.82 2107
7362.63 2086
7363.44 2017
7364.25 2066
7365.06 1999
7365.87 1951
7366.68 2100
7367.49 2024
7368.30 1928
7369.11 1965
7369.92 1956
7370.73 2085
7371.54 1975
7372.35 1898
7373.16 2084
7373.97 1884
7374.78 1939
7375.59 2051
7376.40 1993
7377.21 1895
7378.02 1924
7378.83 1901
7379.64 1891
7380.45 2015
7381.26 1962
7382.08 1910
7382.89 1966
7383.70 2006
7384.51 1862
7385.32 1905
7386.13 1705
7386.94 1872
7387.75 1915
7388.56 1899
7389.37 1880
7390.18 1785
7391.00 1769
7391.81 1916
7392.62 1932
7393.43 1898
7394.24 1704
7395.05 1767
7395.86 1862
7396.67 1884
7397.49 1857
7398.30 1844
7399.11 1973
7399.92 1958
7400.73 1779
7401.54 1831
7402.36 1870
7403.17 1859
7403.98 1809
7404.79 1809
7405.60 1891
7406.42 1890
7407.23 1980
7408.04 1804
7408.85 1840
7409.66 1899
7410.48 1963
7411.29 1908
7412.10 1787
7412.91 1719
7413.73 1748
7414.54 1698
7415.35 1871
7416.16 1800
7416.98 1724
7417.79 1807
7418.60 1793
7419.41 1798
7420.23 1655
7421.04 1775
7421.85 1702
7422.66 1752
7423.48 1751
7424.29 1741
7425.10 1870
7425.92 1797
7426.73 1736
7427.54 1750
7428.36 1687
7429.17 1744
7429.98 1814
7430.80 1879
7431.61 1922
7432.42 1948
7433.24 1954
7434.05 1873
7434.86 1816
7435.68 1831
7436.49 1850
7437.30 1960
7438.12 2018
7438.93 1897
7439.74 1831
7440.56 1957
7441.37 1836
7442.19 1900
7443.00 1921
7443.81 1770
7444.63 1781
7445.44 1815
7446.26 1664
7447.07 1659
7447.89 1755
7448.70 1724
7449.51 1647
7450.33 1610
7451.14 1648
7451.96 1778
7452.77 1919
7453.59 1791
7454.40 1713
7455.22 1720
7456.03 1706
7456.85 1732
7457.66 1774
7458.47 1762
7459.29 1851
7460.10 1720
7460.92 1689
7461.73 1762
7462.55 1800
7463.36 1731
7464.18 1882
7464.99 1821
7465.81 1785
7466.63 1808
7467.44 1946
7468.26 1903
7469.07 1838
7469.89 1895
7470.70 1847
7471.52 1736
7472.33 1828
7473.15 1926
7473.96 1854
7474.78 1797
7475.60 1791
7476.41 1688
7477.23 1975
7478.04 1868
7478.86 1803
7479.68 1723
7480.49 1800
7481.31 1836
7482.12 1743
7482.94 1659
7483.76 1677
7484.57 1547
7485.39 1669
7486.21 1778
7487.02 1742
7487.84 1740
7488.65 1719
7489.47 1781
7490.29 1878
7491.10 1755
7491.92 1715
7492.74 1700
7493.55 1608
7494.37 1605
7495.19 1648
7496.01 1811
7496.82 1644
7497.64 1535
7498.46 1574
7499.27 1623
7500.09 1636
7500.91 1763
7501.72 1705
7502.54 1731
7503.36 1633
7504.18 1611
7504.99 1704
7505.81 1670
7506.63 1592
7507.45 1669
7508.26 1650
7509.08 1578
7509.90 1505
7510.72 1586
7511.53 1711
7512.35 1698
7513.17 1645
7513.99 1696
7514.81 1694
7515.62 1659
7516.44 1612
7517.26 1694
7518.08 1609
7518.90 1605
7519.71 1559
7520.53 1620
7521.35 1527
7522.17 1608
7522.99 1595
7523.81 1645
7524.62 1658
7525.44 1706
7526.26 1626
7527.08 1679
7527.90 1692
7528.72 1662
7529.54 1719
7530.35 1668
7531.17 1718
7531.99 1815
7532.81 1654
7533.63 1662
7534.45 1522
7535.27 1559
7536.09 1639
7536.91 1616
7537.73 1584
7538.54 1570
7539.36 1518
7540.18 1529
7541.00 1599
7541.82 1564
7542.64 1507
7543.46 1569
7544.28 1551
7545.10 1673
7545.92 1555
7546.74 1593
7547.56 1640
7548.38 1530
7549.20 1591
7550.02 1571
7550.84 1564
7551.66 1485
7552.48 1531
7553.30 1583
7554.12 1548
7554.94 1582
7555.76 1618
7556.58 1537
7557.40 1581
7558.22 1523
7559.04 1672
7559.86 1527
7560.68 1504
7561.50 1685
7562.32 1679
7563.14 1639
7563.96 1738
7564.78 1750
7565.60 1719
7566.42 1692
7567.24 1636
7568.07 1665
7568.89 1721
7569.71 1570
7570.53 1513
7571.35 1561
7572.17 1600
7572.99 1573
7573.81 1549
7574.63 1545
7575.45 1551
7576.28 1570
7577.10 1629
7577.92 1586
7578.74 1654
7579.56 1632
7580.38 1563
7581.20 1628
7582.03 1596
7582.85 1560
7583.67 1551
7584.49 1599
7585.31 1676
7586.13 1660
7586.96 1706
7587.78 1558
7588.60 1669
7589.42 1669
7590.24 1687
7591.07 1713
7591.89 1801
7592.71 1831
7593.53 1768
7594.35 1660
7595.18 1672
7596.00 1843
7596.82 1851
7597.64 1845
7598.47 1953
7599.29 2008
7600.11 1823
7600.93 1809
7601.76 1847
7602.58 1798
7603.40 1903
7604.22 2063
7605.05 2064
7605.87 2130
7606.69 2153
7607.52 2105
7608.34 2035
7609.16 1940
7609.99 2063
7610.81 2025
7611.63 1935
7612.45 2037
7613.28 2064
7614.10 1970
7614.92 1958
7615.75 2005
7616.57 2151
7617.40 2212
7618.22 2336
7619.04 2327
7619.87 2603
7620.69 2636
7621.51 2532
7622.34 2228
7623.16 2237
7623.98 2123
7624.81 2151
7625.63 2232
7626.46 2191
7627.28 2014
7628.10 2057
7628.93 2153
7629.75 2124
7630.58 2155
7631.40 2118
7632.23 2109
7633.05 2244
7633.87 2313
7634.70 2204
7635.52 2126
7636.35 2196
7637.17 2069
7638.00 2016
7638.82 1976
7639.65 1867
7640.47 1856
7641.30 1805
7642.12 1758
7642.95 1659
7643.77 1754
7644.59 1740
7645.42 1679
7646.24 1666
7647.07 1712
7647.90 1761
7648.72 1716
7649.55 1741
7650.37 1790
7651.20 1753
7652.02 1716
7652.85 1724
7653.67 1801
7654.50 1785
7655.32 1682
7656.15 1680
7656.97 1714
7657.80 1680
7658.63 1666
7659.45 1733
7660.28 1768
7661.10 1767
7661.93 1743
7662.76 1750
7663.58 1639
7664.41 1592
7665.23 1585
7666.06 1568
7666.89 1559
7667.71 1577
7668.54 1661
7669.36 1708
7670.19 1649
7671.02 1630
7671.84 1616
7672.67 1611
7673.50 1592
7674.32 1645
7675.15 1606
7675.98 1696
7676.80 1603
7677.63 1740
7678.46 1573
7679.28 1602
7680.11 1659
7680.94 1603
7681.76 1575
7682.59 1530
7683.42 1642
7684.25 1613
7685.07 1611
7685.90 1627
7686.73 1517
7687.55 1562
7688.38 1525
7689.21 1545
7690.04 1496
7690.86 1518
7691.69 1622
7692.52 1572
7693.35 1605
7694.17 1543
7695.00 1511
7695.83 1620
7696.66 1612
7697.48 1621
7698.31 1694
7699.14 1579
7699.97 1664
7700.80 1704
7701.62 1604
7702.45 1610
7703.28 1629
7704.11 1596
7704.94 1608
7705.77 1577
7706.59 1485
7707.42 1510
7708.25 1593
7709.08 1540
7709.91 1496
7710.74 1487
7711.56 1544
7712.39 1460
7713.22 1583
7714.05 1472
7714.88 1537
7715.71 1480
7716.54 1568
7717.37 1585
7718.19 1568
7719.02 1609
7719.85 1608
7720.68 1578
7721.51 1654
7722.34 1587
7723.17 1592
7724.00 1474
7724.83 1527
7725.66 1464
7726.49 1560
7727.32 1605
7728.14 1584
7728.97 1577
7729.80 1568
7730.63 1519
7731.46 1568
7732.29 1593
7733.12 1668
7733.95 1538
7734.78 1501
7735.61 1469
7736.44 1501
7737.27 1632
7738.10 1500
7738.93 1490
7739.76 1452
7740.59 1535
7741.42 1594
7742.25 1532
7743.08 1515
7743.91 1456
7744.74 1378
7745.57 1578
7746.40 1566
7747.23 1652
7748.06 1773
7748.90 1763
7749.73 1896
7750.56 1957
7751.39 1904
7752.22 1803
7753.05 1856
7753.88 1754
7754.71 1671
7755.54 1574
7756.37 1558
7757.20 1613
7758.03 1552
7758.87 1539
7759.70 1544
7760.53 1603
7761.36 1556
7762.19 1609
7763.02 1575
7763.85 1605
7764.68 1652
7765.52 1645
7766.35 1608
7767.18 1584
7768.01 1816
7768.84 1769
7769.67 1753
7770.51 1732
7771.34 1662
7772.17 1700
7773.00 1774
7773.83 1791
7774.67 1761
7775.50 1636
7776.33 1616
7777.16 1744
7777.99 1788
7778.83 1693
7779.66 1668
7780.49 1726
7781.32 1608
7782.15 1667
7782.99 1578
7783.82 1678
7784.65 1586
7785.48 1515
7786.32 1517
7787.15 1688
7787.98 1638
7788.82 1616
7789.65 1797
7790.48 1712
7791.31 1621
7792.15 1703
7792.98 1663
7793.81 1609
7794.65 1683
7795.48 1648
7796.31 1699
7797.14 1708
7797.98 1828
7798.81 1805
7799.64 1782
7800.48 1823
7801.31 1863
7802.14 1898
7802.98 1799
7803.81 1825
7804.65 1917
7805.48 1903
7806.31 1942
7807.15 1918
7807.98 1972
7808.81 1949
7809.65 1904
7810.48 1877
7811.32 2049
7812.15 2030
7812.98 2147
7813.82 2188
7814.65 2333
7815.49 2219
7816.32 2428
7817.15 2743
7817.99 2708
7818.82 2771
7819.66 2721
7820.49 2641
7821.33 2597
7822.16 2464
7822.99 2387
7823.83 2401
7824.66 2387
7825.50 2511
7826.33 2476
7827.17 2545
7828.00 2784
7828.84 2815
7829.67 2804
7830.51 2760
7831.34 2698
7832.18 2665
7833.01 2638
7833.85 2624
7834.68 2550
7835.52 2610
7836.35 2581
7837.19 2670
7838.02 2503
7838.86 2396
7839.69 2344
7840.53 2268
7841.37 2410
7842.20 2268
7843.04 2326
7843.87 2237
7844.71 2276
7845.54 2268
7846.38 2211
7847.22 2115
7848.05 2175
7848.89 2068
7849.72 2072
7850.56 2173
7851.40 2041
7852.23 2106
7853.07 2135
7853.90 2072
7854.74 2130
7855.58 2060
7856.41 2190
7857.25 2213
7858.09 2067
7858.92 2133
7859.76 2239
7860.60 2231
7861.43 2323
7862.27 2398
7863.11 2328
7863.94 2281
7864.78 2144
7865.62 2197
7866.45 2254
7867.29 2237
7868.13 2221
7868.96 2238
7869.80 2142
7870.64 2122
7871.47 2214
7872.31 2274
7873.15 2330
7873.99 2238
7874.82 2305
7875.66 2445
7876.50 2389
7877.34 2492
7878.17 2814
7879.01 2974
7879.85 3272
7880.69 3296
7881.52 3445
7882.36 3669
7883.20 3488
7884.04 3525
7884.87 3413
7885.71 3224
7886.55 3105
7887.39 2931
7888.23 2743
7889.06 2632
7889.90 2514
7890.74 2452
7891.58 2583
7892.42 2704
7893.26 2510
7894.09 2658
7894.93 2575
7895.77 2387
7896.61 2434
7897.45 2459
7898.29 2182
7899.12 2202
7899.96 2264
7900.80 2222
7901.64 2167
7902.48 2063
7903.32 2123
7904.16 2090
7905.00 2043
7905.83 2001
7906.67 2071
7907.51 1978
7908.35 1904
7909.19 1779
7910.03 1833
7910.87 1888
7911.71 1947
7912.55 1902
7913.39 1794
7914.23 1820
7915.07 1977
7915.91 2107
7916.75 1965
7917.58 2045
7918.42 2177
7919.26 2198
7920.10 2101
7920.94 2164
7921.78 2150
7922.62 2037
7923.46 2021
7924.30 1954
7925.14 1997
7925.98 1894
7926.82 1877
7927.66 1774
7928.50 1887
7929.34 1704
7930.18 1632
7931.02 1794
7931.86 1806
7932.70 1813
7933.55 1737
7934.39 1752
7935.23 1721
7936.07 1678
7936.91 1629
7937.75 1696
7938.59 1824
7939.43 1748
7940.27 1708
7941.11 1759
7941.95 1795
7942.79 1743
7943.63 1794
7944.47 1791
7945.32 1896
7946.16 1800
7947.00 1809
7947.84 1905
7948.68 1839
7949.52 1806
7950.36 1761
7951.20 1890
7952.05 1993
7952.89 1868
7953.73 1984
7954.57 2037
7955.41 2128
7956.25 2060
7957.10 2092
7957.94 2066
7958.78 1992
7959.62 2092
7960.46 2009
7961.30 1944
7962.15 1966
7962.99 2009
7963.83 2006
7964.67 1976
7965.51 1941
7966.36 1882
7967.20 2035
7968.04 2198
7968.88 2287
7969.73 2364
7970.57 2342
7971.41 2318
7972.25 2089
7973.10 1906
7973.94 1886
7974.78 1915
7975.62 1833
7976.47 1800
7977.31 1804
7978.15 1811
7978.99 1756
7979.84 1736
7980.68 1898
7981.52 1703
7982.37 1761
7983.21 1646
7984.05 1699
7984.90 1682
7985.74 1754
7986.58 1823
7987.43 1630
7988.27 1697
7989.11 1687
7989.96 1735
7990.80 1614
7991.64 1623
7992.49 1608
7993.33 1500
7994.17 1505
7995.02 1557
7995.86 1518
7996.70 1444
7997.55 1490
7998.39 1553
7999.24 1593
8000.08 1572
8000.92 1377
8001.77 1444
8002.61 1530
8003.46 1425
8004.30 1486
8005.14 1511
8005.99 1533
8006.83 1461
8007.68 1430
8008.52 1480
8009.37 1432
8010.21 1463
8011.06 1427
8011.90 1374
8012.74 1378
8013.59 1381
8014.43 1400
8015.28 1347
8016.12 1351
8016.97 1334
8017.81 1297
8018.66 1330
8019.50 1393
8020.35 1423
8021.19 1420
8022.04 1471
8022.88 1414
8023.73 1392
8024.57 1423
8025.42 1407
8026.26 1395
8027.11 1415
8027.96 1448
8028.80 1406
8029.65 1374
8030.49 1471
8031.34 1433
8032.18 1315
8033.03 1303
8033.87 1441
8034.72 1485
8035.57 1433
8036.41 1390
8037.26 1331
8038.10 1382
8038.95 1319
8039.80 1376
8040.64 1424
8041.49 1426
8042.33 1385
8043.18 1392
8044.03 1353
8044.87 1219
8045.72 1355
8046.57 1287
8047.41 1342
8048.26 1318
8049.11 1404
8049.95 1478
8050.80 1398
8051.64 1349
8052.49 1454
8053.34 1467
8054.19 1381
8055.03 1389
8055.88 1446
8056.73 1452
8057.57 1362
8058.42 1359
8059.27 1388
8060.11 1263
8060.96 1326
8061.81 1345
8062.66 1433
8063.50 1318
8064.35 1373
8065.20 1369
8066.05 1448
8066.89 1332
8067.74 1240
8068.59 1278
8069.44 1301
8070.28 1342
8071.13 1330
8071.98 1416
8072.83 1354
8073.67 1330
8074.52 1371
8075.37 1364
8076.22 1423
8077.07 1494
8077.91 1452
8078.76 1319
8079.61 1337
8080.46 1341
8081.31 1389
8082.15 1328
8083.00 1266
8083.85 1276
8084.70 1231
8085.55 1214
8086.40 1266
8087.25 1311
8088.09 1340
8088.94 1356
8089.79 1374
8090.64 1287
8091.49 1406
8092.34 1246
8093.19 1193
8094.04 1234
8094.88 1244
8095.73 1323
8096.58 1348
8097.43 1351
8098.28 1419
8099.13 1381
8099.98 1433
8100.83 1373
8101.68 1344
8102.53 1373
8103.38 1335
8104.23 1380
8105.07 1340
8105.92 1380
8106.77 1239
8107.62 1287
8108.47 1345
8109.32 1327
8110.17 1258
8111.02 1285
8111.87 1307
8112.72 1303
8113.57 1387
8114.42 1348
8115.27 1470
8116.12 1445
8116.97 1363
8117.82 1393
8118.67 1326
8119.52 1338
8120.37 1365
8121.22 1379
8122.07 1518
8122.92 1339
8123.77 1336
8124.63 1280
8125.48 1307
8126.33 1322
8127.18 1393
8128.03 1419
8128.88 1348
8129.73 1314
8130.58 1341
8131.43 1397
8132.28 1392
8133.13 1522
8133.98 1552
8134.83 1314
8135.69 1371
8136.54 1265
8137.39 1447
8138.24 1405
8139.09 1446
8139.94 1497
8140.79 1403
8141.64 1534
8142.50 1525
8143.35 1438
8144.20 1464
8145.05 1445
8145.90 1589
8146.75 1475
8147.61 1519
8148.46 1568
8149.31 1492
8150.16 1613
8151.01 1689
8151.86 1688
8152.72 1622
8153.57 1624
8154.42 1718
8155.27 1687
8156.13 1871
8156.98 1984
8157.83 2017
8158.68 1913
8159.53 1763
8160.39 1648
8161.24 1647
8162.09 1638
8162.94 1656
8163.80 1566
8164.65 1595
8165.50 1565
8166.35 1532
8167.21 1538
8168.06 1505
8168.91 1551
8169.77 1465
8170.62 1539
8171.47 1496
8172.32 1391
8173.18 1375
8174.03 1476
8174.88 1551
8175.74 1382
8176.59 1425
8177.44 1450
8178.30 1321
8179.15 1458
8180.00 1397
8180.86 1482
8181.71 1400
8182.56 1394
8183.42 1333
8184.27 1326
8185.12 1337
8185.98 1404
8186.83 1308
8187.69 1301
8188.54 1360
8189.39 1303
8190.25 1241
8191.10 1320
8191.96 1395
8192.81 1335
8193.66 1309
8194.52 1290
8195.37 1347
8196.23 1346
8197.08 1283
8197.94 1374
8198.79 1438
8199.64 1443
8200.50 1261
8201.35 1217
8202.21 1207
8203.06 1201
8203.92 1287
8204.77 1274
8205.63 1292
8206.48 1288
8207.34 1367
8208.19 1414
8209.05 1280
8209.90 1259
8210.76 1302
8211.61 1316
8212.47 1318
8213.32 1418
8214.18 1353
8215.03 1352
8215.89 1443
8216.74 1281
8217.60 1270
8218.45 1324
8219.31 1245
8220.16 1322
8221.02 1356
8221.87 1394
8222.73 1420
8223.59 1447
8224.44 1392
8225.30 1428
8226.15 1377
8227.01 1436
8227.87 1407
8228.72 1373
8229.58 1409
8230.43 1480
8231.29 1315
8232.15 1351
8233.00 1375
8233.86 1315
8234.71 1292
8235.57 1276
8236.43 1325
8237.28 1281
8238.14 1276
8239.00 1362
8239.85 1361
8240.71 1381
8241.57 1301
8242.42 1273
8243.28 1260
8244.14 1339
8244.99 1279
8245.85 1263
8246.71 1354
8247.56 1322
8248.42 1285
8249.28 1291
8250.13 1218
8250.99 1276
8251.85 1306
8252.71 1329
8253.56 1250
8254.42 1207
8255.28 1280
8256.13 1274
8256.99 1249
8257.85 1282
8258.71 1321
8259.56 1342
8260.42 1327
8261.28 1292
8262.14 1274
8263.00 1298
8263.85 1329
8264.71 1376
8265.57 1360
8266.43 1412
8267.28 1410
8268.14 1439
8269.00 1465
8269.86 1499
8270.72 1515
8271.58 1424
8272.43 1406
8273.29 1351
8274.15 1342
8275.01 1418
8275.87 1516
8276.73 1485
8277.58 1331
8278.44 1357
8279.30 1346
8280.16 1307
8281.02 1244
8281.88 1301
8282.74 1332
8283.59 1362
8284.45 1334
8285.31 1367
8286.17 1400
8287.03 1350
8287.89 1295
8288.75 1333
8289.61 1350
8290.47 1523
8291.33 1511
8292.18 1571
8293.04 1569
8293.90 1692
8294.76 1628
8295.62 1667
8296.48 1774
8297.34 1676
8298.20 1628
8299.06 1532
8299.92 1525
8300.78 1616
8301.64 1550
8302.50 1504
8303.36 1463
8304.22 1506
8305.08 1503
8305.94 1439
8306.80 1419
8307.66 1547
8308.52 1502
8309.38 1418
8310.24 1487
8311.10 1436
8311.96 1508
8312.82 1459
8313.68 1506
8314.54 1465
8315.40 1470
8316.26 1473
8317.12 1600
8317.98 1464
8318.84 1427
8319.70 1402
8320.56 1493
8321.43 1464
8322.29 1407
8323.15 1416
8324.01 1350
8324.87 1333
8325.73 1412
8326.59 1318
8327.45 1377
8328.31 1418
8329.17 1302
8330.04 1328
8330.90 1295
8331.76 1363
8332.62 1313
8333.48 1350
8334.34 1338
8335.20 1296
8336.07 1312
8336.93 1282
8337.79 1269
8338.65 1243
8339.51 1351
8340.37 1410
8341.24 1245
8342.10 1357
8342.96 1410
8343.82 1314
8344.68 1323
8345.54 1316
8346.41 1420
8347.27 1400
8348.13 1355
8348.99 1471
8349.86 1544
8350.72 1369
8351.58 1327
8352.44 1337
8353.31 1383
8354.17 1345
8355.03 1302
8355.89 1364
8356.76 1259
8357.62 1426
8358.48 1308
8359.34 1286
8360.21 1328
8361.07 1355
8361.93 1307
8362.79 1346
8363.66 1274
8364.52 1303
8365.38 1435
8366.25 1256
8367.11 1303
8367.97 1326
8368.84 1364
8369.70 1332
8370.56 1279
8371.43 1290
8372.29 1322
8373.15 1418
8374.02 1398
8374.88 1447
8375.74 1443
8376.61 1376
8377.47 1384
8378.33 1404
8379.20 1376
8380.06 1312
8380.93 1304
8381.79 1276
8382.65 1330
8383.52 1342
8384.38 1403
8385.25 1410
8386.11 1419
8386.97 1399
8387.84 1385
8388.70 1444
8389.57 1382
8390.43 1359
8391.30 1354
8392.16 1430
8393.02 1320
8393.89 1400
8394.75 1454
8395.62 1350
8396.48 1334
8397.35 1320
8398.21 1415
8399.08 1348
8399.94 1440
8400.81 1471
8401.67 1448
8402.54 1427
8403.40 1412
8404.27 1397
8405.13 1363
8406.00 1368
8406.86 1367
8407.73 1374
8408.59 1409
8409.46 1415
8410.32 1358
8411.19 1442
8412.05 1362
8412.92 1415
8413.78 1402
8414.65 1483
8415.52 1508
8416.38 1524
8417.25 1435
8418.11 1510
8418.98 1553
8419.84 1466
8420.71 1564
8421.58 1507
8422.44 1616
8423.31 1489
8424.17 1468
8425.04 1624
8425.91 1703
8426.77 1720
8427.64 1724
8428.51 1707
8429.37 1687
8430.24 1759
8431.10 1841
8431.97 1741
8432.84 1722
8433.70 1768
8434.57 1797
8435.44 1773
8436.30 1747
8437.17 1875
8438.04 1951
8438.90 1925
8439.77 1878
8440.64 1901
8441.51 1966
8442.37 2187
8443.24 2139
8444.11 2227
8444.97 2296
8445.84 2355
8446.71 2498
8447.58 2381
8448.44 2224
8449.31 2338
8450.18 2385
8451.04 2206
8451.91 2262
8452.78 2169
8453.65 2356
8454.51 2310
8455.38 2436
8456.25 2404
8457.12 2461
8457.99 2585
8458.85 2437
8459.72 2449
8460.59 2522
8461.46 2572
8462.33 2396
8463.19 2334
8464.06 2543
8464.93 2519
8465.80 2375
8466.67 2606
8467.53 2663
8468.40 3139
8469.27 3764
8470.14 4326
8471.01 5174
8471.88 5538
8472.75 5786
8473.61 5959
8474.48 5594
8475.35 5024
8476.22 4443
8477.09 3813
8477.96 3422
8478.83 3012
8479.70 2647
8480.56 2383
8481.43 2309
8482.30 2168
8483.17 2163
8484.04 2084
8484.91 1959
8485.78 1920
8486.65 1840
8487.52 1798
8488.39 1815
8489.26 1829
8490.13 1812
8491.00 1832
8491.87 1897
8492.73 1683
8493.60 1724
8494.47 1725
8495.34 1635
8496.21 1613
8497.08 1626
8497.95 1736
8498.82 1637
8499.69 1664
8500.56 1736
8501.43 1671
8502.30 1604
8503.17 1730
8504.04 1809
8504.91 1728
8505.78 1869
8506.65 1826
8507.52 1792
8508.39 1722
8509.27 1796
8510.14 1938
8511.01 1862
8511.88 1816
8512.75 1836
8513.62 1837
8514.49 1881
8515.36 1849
8516.23 1832
8517.10 1848
8517.97 1730
8518.84 1810
8519.71 1793
8520.59 1778
8521.46 1706
8522.33 1718
8523.20 1636
8524.07 1768
8524.94 1779
8525.81 1755
8526.68 1784
8527.55 1715
8528.43 1763
8529.30 1804
8530.17 1764
8531.04 1819
8531.91 1830
8532.78 1869
8533.66 1965
8534.53 1860
8535.40 1849
8536.27 1842
8537.14 1866
8538.01 1837
8538.89 1861
8539.76 1938
8540.63 1952
8541.50 2011
8542.38 1997
8543.25 1837
8544.12 1990
8544.99 1993
8545.86 2027
8546.74 2021
8547.61 1931
8548.48 2027
8549.35 2177
8550.23 2277
8551.10 2295
8551.97 2321
8552.84 2350
8553.72 2448
8554.59 2521
8555.46 2450
8556.34 2472
8557.21 2299
8558.08 2217
8558.95 2265
8559.83 2220
8560.70 2130
8561.57 2021
8562.45 1821
8563.32 1919
8564.19 1877
8565.07 1729
8565.94 1849
8566.81 1739
8567.69 1652
8568.56 1648
8569.43 1716
8570.31 1724
8571.18 1614
8572.05 1693
8572.93 1689
8573.80 1764
8574.68 1667
8575.55 1630
8576.42 1709
8577.30 1695
8578.17 1715
8579.05 1607
8579.92 1616
8580.79 1761
8581.67 1583
8582.54 1609
8583.42 1593
8584.29 1681
8585.16 1634
8586.04 1607
8586.91 1566
8587.79 1757
8588.66 1810
8589.54 1817
8590.41 1783
8591.29 1664
8592.16 1760
8593.04 1723
8593.91 1688
8594.78 1610
8595.66 1578
8596.53 1622
8597.41 1703
8598.28 1727
8599.16 1824
8600.03 1821
8600.91 1754
8601.78 1790
8602.66 1804
8603.54 1748
8604.41 1871
8605.29 1962
8606.16 1872
8607.04 1864
8607.91 1698
8608.79 1784
8609.66 1895
8610.54 1927
8611.41 1816
8612.29 1855
8613.17 1924
8614.04 1952
8614.92 1889
8615.79 1933
8616.67 1836
8617.55 2009
8618.42 2000
8619.30 1902
8620.17 1970
8621.05 2014
8621.93 1997
8622.80 1947
8623.68 2056
8624.55 2126
8625.43 2248
8626.31 2274
8627.18 2190
8628.06 2161
8628.94 2274
8629.81 2195
8630.69 2190
8631.57 2304
8632.44 2317
8633.32 2361
8634.20 2408
8635.07 2356
8635.95 2403
8636.83 2355
8637.71 2569
8638.58 2411
8639.46 2507
8640.34 2587
8641.21 2661
8642.09 2705
8642.97 2633
8643.85 2657
8644.72 2798
8645.60 2745
8646.48 2676
8647.35 2819
8648.23 3074
8649.11 3006
8649.99 3040
8650.87 2990
8651.74 2960
8652.62 3051
8653.50 3095
8654.38 3087
8655.25 3196
8656.13 3121
8657.01 3205
8657.89 3303
8658.77 3332
8659.64 3184
8660.52 3249
8661.40 3267
8662.28 3160
8663.16 3228
8664.04 3240
8664.91 3091
8665.79 3163
8666.67 3339
8667.55 3284
8668.43 3272
8669.31 3408
8670.19 3537
8671.06 3940
8671.94 4513
8672.82 5004
8673.70 5621
8674.58 6157
8675.46 6709
8676.34 7137
8677.22 7540
8678.10 7372
8678.97 7123
8679.85 6579
8680.73 5978
8681.61 5607
8682.49 5178
8683.37 4742
8684.25 4555
8685.13 4319
8686.01 4139
8686.89 3986
8687.77 4230
8688.65 4436
8689.53 4716
8690.41 5297
8691.29 6253
8692.17 7473
8693.05 8630
8693.93 9310
8694.81 10062
8695.69 10362
8696.57 9674
8697.45 9162
8698.33 8243
8699.21 7189
8700.09 6064
8700.97 5201
8701.85 4702
8702.73 4206
8703.61 3942
8704.49 3497
8705.37 3481
8706.25 3142
8707.13 2946
8708.01 2892
8708.89 2705
8709.77 2634
8710.65 2659
8711.53 2647
8712.41 2637
8713.29 2596
8714.17 2553
8715.06 2415
8715.94 2420
8716.82 2385
8717.70 2257
8718.58 2319
8719.46 2347
8720.34 2241
8721.22 2268
8722.10 2381
8722.99 2284
8723.87 2320
8724.75 2297
8725.63 2252
8726.51 2301
8727.39 2123
8728.27 2158
8729.16 2307
8730.04 2370
8730.92 2387
8731.80 2399
8732.68 2303
8733.56 2287
8734.45 2286
8735.33 2310
8736.21 2274
8737.09 2264
8737.97 2251
8738.86 2313
8739.74 2182
8740.62 2221
8741.50 2317
8742.39 2176
8743.27 2141
8744.15 2191
8745.03 2127
8745.92 2188
8746.80 2139
8747.68 2190
8748.56 2181
8749.45 2132
8750.33 2232
8751.21 2104
8752.09 2274
8752.98 2246
8753.86 2312
8754.74 2247
8755.63 2238
8756.51 2384
8757.39 2291
8758.27 2212
8759.16 2327
8760.04 2285
8760.92 2288
8761.81 2241
8762.69 2285
8763.57 2404
8764.46 2249
8765.34 2209
8766.22 2388
8767.11 2309
8767.99 2264
8768.88 2306
8769.76 2320
8770.64 2316
8771.53 2308
8772.41 2377
8773.29 2300
8774.18 2299
8775.06 2310
8775.95 2298
8776.83 2287
8777.71 2129
8778.60 2149
8779.48 1980
8780.37 2022
8781.25 1967
8782.14 1941
8783.02 2057
8783.90 2157
8784.79 1926
8785.67 1966
8786.56 1884
8787.44 1919
8788.33 1914
8789.21 1906
8790.10 1826
8790.98 1778
8791.87 1808
8792.75 1774
8793.64 1813
8794.52 1799
8795.41 1804
8796.29 1869
8797.18 1852
8798.06 1710
8798.95 1735
8799.83 1797
8800.72 1789
8801.60 1878
8802.49 1829
8803.37 1767
8804.26 1826
8805.14 1719
8806.03 1761
8806.91 1991
8807.80 1949
8808.69 1920
8809.57 1907
8810.46 1804
8811.34 1797
8812.23 1789
8813.11 1685
8814.00 1713
8814.89 1656
8815.77 1675
8816.66 1636
8817.54 1655
8818.43 1730
8819.32 1657
8820.20 1623
8821.09 1695
8821.98 1648
8822.86 1591
8823.75 1576
8824.64 1525
8825.52 1579
8826.41 1540
8827.29 1651
8828.18 1622
8829.07 1555
8829.95 1586
8830.84 1584
8831.73 1518
8832.62 1567
8833.50 1439
8834.39 1460
8835.28 1542
8836.16 1523
8837.05 1575
8837.94 1473
8838.82 1425
8839.71 1503
8840.60 1471
8841.49 1468
8842.37 1555
8843.26 1495
8844.15 1454
8845.04 1386
8845.92 1439
8846.81 1418
8847.70 1416
8848.59 1442
8849.47 1397
8850.36 1449
8851.25 1506
8852.14 1437
8853.03 1309
8853.91 1363
8854.80 1419
8855.69 1323
8856.58 1312
8857.47 1394
8858.35 1362
8859.24 1377
8860.13 1446
8861.02 1463
8861.91 1408
8862.79 1270
8863.68 1290
8864.57 1375
8865.46 1440
8866.35 1420
8867.24 1374
8868.13 1350
8869.01 1389
8869.90 1429
8870.79 1369
8871.68 1288
8872.57 1325
8873.46 1345
8874.35 1393
8875.24 1366
8876.13 1307
8877.01 1385
8877.90 1370
8878.79 1306
8879.68 1358
8880.57 1286
8881.46 1275
8882.35 1259
8883.24 1337
8884.13 1318
8885.02 1371
8885.91 1333
8886.80 1335
8887.69 1304
8888.58 1419
8889.47 1396
8890.36 1374
8891.25 1335
8892.14 1311
8893.03 1244
8893.92 1235
8894.81 1253
8895.70 1317
8896.59 1371
8897.48 1249
8898.37 1237
8899.26 1249
8900.15 1222
8901.04 1140
8901.93 1175
8902.82 1196
8903.71 1257
8904.60 1257
8905.49 1223
8906.38 1220
8907.27 1184
8908.16 1197
8909.05 1201
8909.94 1102
8910.83 1143
8911.72 1204
8912.61 1297
8913.51 1275
8914.40 1177
8915.29 1238
8916.18 1212
8917.07 1255
8917.96 1234
8918.85 1253
8919.74 1182
8920.63 1203
8921.53 1257
8922.42 1281
8923.31 1236
8924.20 1228
8925.09 1170
8925.98 1164
8926.87 1162
8927.77 1152
8928.66 1168
8929.55 1215
8930.44 1259
8931.33 1209
8932.22 1138
8933.12 1145
8934.01 1115
8934.90 1119
8935.79 1162
8936.68 1206
8937.58 1157
8938.47 1182
8939.36 1251
8940.25 1198
8941.15 1133
8942.04 1113
8942.93 1196
8943.82 1157
8944.72 1159
8945.61 1232
8946.50 1166
8947.39 1267
8948.29 1205
8949.18 1195
8950.07 1174
8950.96 1220
8951.86 1152
8952.75 1123
8953.64 1068
8954.54 1085
8955.43 1141
8956.32 1229
8957.21 1189
8958.11 1152
8959.00 1152
8959.89 1243
8960.79 1263
8961.68 1198
8962.57 1179
8963.47 1211
8964.36 1189
8965.25 1087
8966.15 1203
8967.04 1282
8967.94 1290
8968.83 1386
8969.72 1339
8970.62 1241
8971.51 1245
8972.40 1292
8973.30 1287
8974.19 1277
8975.09 1336
8975.98 1321
8976.87 1278
8977.77 1236
8978.66 1368
8979.56 1383
8980.45 1353
8981.35 1367
8982.24 1387
8983.13 1349
8984.03 1252
8984.92 1247
8985.82 1258
8986.71 1264
8987.61 1226
8988.50 1218
8989.40 1213
8990.29 1217
8991.19 1162
8992.08 1190
8992.98 1186
8993.87 1145
8994.77 1115
8995.66 1178
8996.56 1116
8997.45 1210
8998.35 1208
8999.24 1173
9000.14 1125
9001.03 1138
9001.93 1058
9002.82 1119
9003.72 1109
9004.61 1117
9005.51 1065
9006.40 1097
9007.30 1102
9008.19 1165
9009.09 1074
9009.99 1095
9010.88 1158
9011.78 1095
9012.67 1090
9013.57 1043
9014.47 1046
9015.36 1068
9016.26 1153
9017.15 1186
9018.05 1100
9018.95 1052
9019.84 1075
9020.74 1111
9021.63 1108
9022.53 1150
9023.43 1131
9024.32 1087
9025.22 1059
9026.12 1074
9027.01 1035
9027.91 1014
9028.81 1064
9029.70 1117
9030.60 1084
9031.50 1073
9032.39 1066
9033.29 1068
9034.19 1091
9035.08 1103
9035.98 1050
9036.88 1073
9037.78 1085
9038.67 1058
9039.57 1048
9040.47 1164
9041.37 1174
9042.26 1192
9043.16 1159
9044.06 1128
9044.95 1122
9045.85 1106
9046.75 1139
9047.65 1070
9048.54 1134
9049.44 1182
9050.34 1114
9051.24 1066
9052.14 1175
9053.03 1172
9053.93 1149
9054.83 1198
9055.73 1177
9056.63 1205
9057.52 1135
9058.42 1142
9059.32 1110
9060.22 1104
9061.12 1208
9062.02 1155
9062.91 1283
9063.81 1231
9064.71 1142
9065.61 1147
9066.51 1144
9067.41 1109
9068.30 1109
9069.20 1109
9070.10 1174
9071.00 1163
9071.90 1215
9072.80 1165
9073.70 1215
9074.60 1259
9075.50 1147
9076.39 1200
9077.29 1219
9078.19 1173
9079.09 1219
9079.99 1151
9080.89 1176
9081.79 1103
9082.69 1170
9083.59 1205
9084.49 1245
9085.39 1121
9086.29 1131
9087.19 1125
9088.09 1147
9088.99 1223
9089.88 1309
9090.78 1154
9091.68 1278
9092.58 1212
9093.48 1210
9094.38 1183
9095.28 1239
9096.18 1187
9097.08 1175
9097.98 1215
9098.88 1241
9099.78 1193
9100.68 1189
9101.59 1196
9102.49 1183
9103.39 1202
9104.29 1167
9105.19 1138
9106.09 1063
9106.99 1045
9107.89 1081
9108.79 1042
9109.69 1070
9110.59 1205
9111.49 1164
9112.39 1186
9113.29 1147
9114.19 1140
9115.09 1124
9116.00 1004
9116.90 1061
9117.80 1137
9118.70 1108
9119.60 1092
9120.50 1160
9121.40 1014
9122.30 1057
9123.21 1098
9124.11 1080
9125.01 1050
9125.91 1091
9126.81 1044
9127.71 1119
9128.61 1070
9129.52 1036
9130.42 1107
9131.32 1082
9132.22 1033
9133.12 1051
9134.02 1141
9134.93 1103
9135.83 1044
9136.73 1093
9137.63 1082
9138.53 1120
9139.44 1138
9140.34 1074
9141.24 1070
9142.14 1077
9143.05 1094
9143.95 1075
9144.85 1047
9145.75 1038
9146.66 1076
9147.56 1117
9148.46 1140
9149.36 1091
9150.27 1018
9151.17 1055
9152.07 1078
9152.97 1122
9153.88 1111
9154.78 1031
9155.68 1097
9156.59 1089
9157.49 1058
9158.39 1114
9159.30 1104
9160.20 1004
9161.10 1112
9162.01 1049
9162.91 1091
9163.81 1068
9164.72 1030
9165.62 1021
9166.52 1088
9167.43 1076
9168.33 1044
9169.23 1097
9170.14 1054
9171.04 987
9171.94 956
9172.85 1032
9173.75 996
9174.66 1157
9175.56 1015
9176.46 1060
9177.37 1078
9178.27 1029
9179.18 1082
9180.08 1002
9180.98 1126
9181.89 1130
9182.79 1072
9183.70 1014
9184.60 1138
9185.51 1087
9186.41 988
9187.32 1058
9188.22 1052
9189.12 1130
9190.03 998
9190.93 947
9191.84 1039
9192.74 1103
9193.65 1126
9194.55 1138
9195.46 1107
9196.36 1121
9197.27 1076
9198.17 1211
9199.08 1167
9199.98 1196
9200.89 1208
9201.79 1178
9202.70 1205
9203.60 1257
9204.51 1182
9205.41 1101
9206.32 1107
9207.23 1050
9208.13 1127
9209.04 1080
9209.94 1096
9210.85 987
9211.75 1025
9212.66 1063
9213.57 1083
9214.47 1028
9215.38 1102
9216.28 1077
9217.19 1030
9218.10 1050
9219.00 1052
9219.91 989
9220.81 1071
9221.72 1104
9222.63 1103
9223.53 1095
9224.44 926
9225.35 964
9226.25 1002
9227.16 1047
9228.06 1070
9228.97 1018
9229.88 1050
9230.78 1139
9231.69 1172
9232.60 1061
9233.50 1059
9234.41 1100
9235.32 1091
9236.23 1055
9237.13 1107
9238.04 1039
9238.95 1088
9239.85 1080
9240.76 1111
9241.67 1087
9242.57 1047
9243.48 1018
9244.39 995
9245.30 1026
9246.20 1084
9247.11 1177
9248.02 1122
9248.93 1005
9249.83 1053
9250.74 1046
9251.65 990
9252.56 1030
9253.47 1095
9254.37 1007
9255.28 1031
9256.19 1028
9257.10 986
9258.00 1037
9258.91 1072
9259.82 1100
9260.73 1053
9261.64 1071
9262.55 1043
9263.45 1005
9264.36 1011
9265.27 989
9266.18 1019
9267.09 1067
9268.00 1079
9268.90 989
9269.81 1077
9270.72 959
9271.63 1014
9272.54 1088
9273.45 1047
9274.36 1016
9275.27 1043
9276.17 1046
9277.08 1070
9277.99 993
9278.90 1134
9279.81 1115
9280.72 1132
9281.63 1030
9282.54 987
9283.45 1016
9284.36 1031
9285.27 1097
9286.17 1084
9287.08 1065
9287.99 1043
9288.90 1062
9289.81 1027
9290.72 1101
9291.63 1070
9292.54 1164
9293.45 1108
9294.36 1097
9295.27 1068
9296.18 1130
9297.09 1189
9298.00 1178
9298.91 1144
9299.82 1059
9300.73 1107
9301.64 1143
9302.55 1152
9303.46 1143
9304.37 1089
9305.28 1174
9306.19 1137
9307.10 1162
9308.01 1260
9308.92 1255
9309.83 1289
9310.74 1263
9311.66 1300
9312.57 1288
9313.48 1227
9314.39 1307
9315.30 1289
9316.21 1226
9317.12 1249
9318.03 1281
9318.94 1216
9319.85 1208
9320.76 1149
9321.68 1123
9322.59 1159
9323.50 1136
9324.41 1142
9325.32 1063
9326.23 1158
9327.14 1102
9328.05 1023
9328.97 1049
9329.88 1079
9330.79 1071
9331.70 1091
9332.61 1208
9333.52 1142
9334.44 1164
9335.35 1105
9336.26 1032
9337.17 1037
9338.08 1080
9339.00 1130
9339.91 1041
9340.82 1103
9341.73 1097
9342.64 1025
9343.56 1026
9344.47 1036
9345.38 1069
9346.29 980
9347.20 1073
9348.12 1145
9349.03 1152
9349.94 1114
9350.85 1120
9351.77 1161
9352.68 1065
9353.59 1057
9354.51 1088
9355.42 1064
9356.33 972
9357.24 1069
9358.16 1072
9359.07 1067
9359.98 1066
9360.90 997
9361.81 1113
9362.72 1156
9363.64 1082
9364.55 1017
9365.46 1095
9366.37 1035
9367.29 1079
9368.20 1094
9369.12 1022
9370.03 990
9370.94 1099
9371.86 1092
9372.77 1046
9373.68 1023
9374.60 1040
9375.51 1114
9376.42 1083
9377.34 1049
9378.25 1083
9379.17 1141
9380.08 1076
9380.99 1090
9381.91 1062
9382.82 1020
9383.74 1065
9384.65 1097
9385.56 1100
9386.48 1152
9387.39 1156
9388.31 1036
9389.22 1048
9390.14 1110
9391.05 1104
9391.97 1081
9392.88 1015
9393.79 1167
9394.71 1126
9395.62 1102
9396.54 1147
9397.45 1109
9398.37 1132
9399.28 1191
9400.20 1182
9401.11 1192
9402.03 1120
9402.94 1123
9403.86 1160
9404.77 1131
9405.69 1131
9406.60 1186
9407.52 1135
9408.44 1155
9409.35 1145
9410.27 1117
9411.18 1128
9412.10 1201
9413.01 1159
9413.93 1231
9414.84 1153
9415.76 1130
9416.68 1102
9417.59 1140
9418.51 1098
9419.42 1126
9420.34 1130
9421.25 1120
9422.17 1112
9423.09 1148
9424.00 1130
9424.92 1163
9425.84 1166
9426.75 1185
9427.67 1286
9428.58 1264
9429.50 1207
9430.42 1220
9431.33 1258
9432.25 1226
9433.17 1269
9434.08 1268
9435.00 1204
9435.92 1287
9436.83 1282
9437.75 1268
9438.67 1321
9439.58 1300
9440.50 1205
9441.42 1253
9442.33 1245
9443.25 1292
9444.17 1303
9445.09 1229
9446.00 1272
9446.92 1244
9447.84 1311
9448.76 1342
9449.67 1275
9450.59 1351
9451.51 1433
9452.42 1531
9453.34 1633
9454.26 1707
9455.18 1799
9456.10 1795
9457.01 1645
9457.93 1631
9458.85 1675
9459.77 1573
9460.68 1471
9461.60 1477
9462.52 1415
9463.44 1395
9464.36 1351
9465.27 1360
9466.19 1249
9467.11 1285
9468.03 1273
9468.95 1251
9469.87 1234
9470.78 1192
9471.70 1278
9472.62 1299
9473.54 1304
9474.46 1242
9475.38 1217
9476.30 1256
9477.21 1275
9478.13 1286
9479.05 1325
9479.97 1417
9480.89 1423
9481.81 1436
9482.73 1433
9483.65 1468
9484.57 1403
9485.48 1457
9486.40 1294
9487.32 1379
9488.24 1337
9489.16 1301
9490.08 1268
9491.00 1252
9491.92 1257
9492.84 1304
9493.76 1361
9494.68 1283
9495.60 1213
9496.52 1151
9497.44 1230
9498.36 1344
9499.28 1307
9500.20 1341
9501.12 1249
9502.04 1279
9502.96 1250
9503.88 1279
9504.80 1247
9505.72 1244
9506.64 1231
9507.56 1192
9508.48 1234
9509.40 1258
9510.32 1297
9511.24 1375
9512.16 1424
9513.08 1455
9514.00 1288
9514.92 1364
9515.84 1320
9516.76 1329
9517.68 1390
9518.60 1289
9519.52 1336
9520.44 1403
9521.36 1516
9522.29 1400
9523.21 1385
9524.13 1442
9525.05 1347
9525.97 1335
9526.89 1509
9527.81 1515
9528.73 1472
9529.65 1569
9530.58 1591
9531.50 1652
9532.42 1697
9533.34 1801
9534.26 1741
9535.18 1843
9536.10 1918
9537.03 1834
9537.95 1861
9538.87 1761
9539.79 1682
9540.71 1553
9541.63 1557
9542.56 1592
9543.48 1630
9544.40 1559
9545.32 1576
9546.24 1556
9547.17 1558
9548.09 1588
9549.01 1604
9549.93 1525
9550.86 1528
9551.78 1390
9552.70 1452
9553.62 1458
9554.54 1465
9555.47 1449
9556.39 1478
9557.31 1543
9558.23 1542
9559.16 1516
9560.08 1594
9561.00 1705
9561.93 1701
9562.85 1617
9563.77 1653
9564.69 1639
9565.62 1644
9566.54 1567
9567.46 1576
9568.39 1586
9569.31 1485
9570.23 1519
9571.16 1536
9572.08 1584
9573.00 1472
9573.93 1495
9574.85 1439
9575.77 1544
9576.70 1469
9577.62 1442
9578.54 1409
9579.47 1565
9580.39 1559
9581.32 1692
9582.24 1607
9583.16 1618
9584.09 1671
9585.01 1568
9585.93 1580
9586.86 1584
9587.78 1495
9588.71 1516
9589.63 1677
9590.56 1544
9591.48 1591
9592.40 1615
9593.33 1654
9594.25 1713
9595.18 1721
9596.10 1689
9597.03 1692
9597.95 1796
9598.87 1782
9599.80 1760
9600.72 1704
9601.65 1725
9602.57 1642
9603.50 1670
9604.42 1688
9605.35 1837
9606.27 1804
9607.20 1850
9608.12 1829
9609.05 1848
9609.97 1946
9610.90 1834
9611.82 1783
9612.75 1956
9613.67 1949
9614.60 1924
9615.53 1846
9616.45 1902
9617.38 1899
9618.30 1875
9619.23 2061
9620.15 1987
9621.08 1922
9622.00 1995
9622.93 1987
9623.86 2016
9624.78 1967
9625.71 2021
9626.63 2018
9627.56 2018
9628.49 2157
9629.41 2122
9630.34 2192
9631.26 2160
9632.19 2246
9633.12 2246
9634.04 2251
9634.97 2307
9635.90 2273
9636.82 2213
9637.75 2352
9638.67 2313
9639.60 2444
9640.53 2508
9641.45 2347
9642.38 2323
9643.31 2467
9644.23 2414
9645.16 2565
9646.09 2536
9647.02 2527
9647.94 2445
9648.87 2527
9649.80 2544
9650.72 2626
9651.65 2647
9652.58 2758
9653.50 2809
9654.43 2654
9655.36 2717
9656.29 2768
9657.21 2865
9658.14 3147
9659.07 3038
9660.00 2877
9660.92 2968
9661.85 3008
9662.78 2904
9663.71 2955
9664.63 3081
9665.56 3076
9666.49 3150
9667.42 3117
9668.35 3143
9669.27 3127
9670.20 3220
9671.13 3272
9672.06 3317
9672.99 3414
9673.92 3422
9674.84 3429
9675.77 3583
9676.70 3556
9677.63 3529
9678.56 3565
9679.49 3490
9680.41 3720
9681.34 3747
9682.27 3808
9683.20 3742
9684.13 3974
9685.06 4040
9685.99 3955
9686.91 4009
9687.84 4049
9688.77 4147
9689.70 4020
9690.63 4101
9691.56 4005
9692.49 4190
9693.42 4280
9694.35 4473
9695.28 4437
9696.21 4788
9697.13 5199
9698.06 5679
9698.99 6172
9699.92 6584
9700.85 7131
9701.78 7135
9702.71 7244
9703.64 6856
9704.57 6581
9705.50 5983
9706.43 6003
9707.36 5411
9708.29 5148
9709.22 4947
9710.15 4766
9711.08 4688
9712.01 4573
9712.94 4528
9713.87 4779
9714.80 4946
9715.73 4948
9716.66 5193
9717.59 5073
9718.52 5013
9719.45 4874
9720.38 4752
9721.31 4581
9722.24 4355
9723.17 4181
9724.10 4021
9725.04 3963
9725.97 3685
9726.90 3572
9727.83 3670
9728.76 3758
9729.69 3655
9730.62 3593
9731.55 3647
9732.48 3787
9733.41 3718
9734.34 3921
9735.28 3848
9736.21 3644
9737.14 3691
9738.07 3640
9739.00 3550
9739.93 3376
9740.86 3266
9741.79 3346
9742.73 3220
9743.66 3148
9744.59 3052
9745.52 2763
9746.45 2925
9747.38 2875
9748.32 2878
9749.25 2725
9750.18 2702
9751.11 2739
9752.04 2733
9752.98 2869
9753.91 2939
9754.84 2768
9755.77 2615
9756.70 2567
9757.64 2706
9758.57 2638
9759.50 2593
9760.43 2595
9761.37 2656
9762.30 2622
9763.23 2592
9764.16 2595
9765.10 2616
9766.03 2611
9766.96 2649
9767.89 2671
9768.83 2609
9769.76 2650
9770.69 2531
9771.63 2606
9772.56 2661
9773.49 2586
9774.42 2610
9775.36 2654
9776.29 2629
9777.22 2674
9778.16 2837
9779.09 2751
9780.02 3016
9780.96 3074
9781.89 2853
9782.82 2991
9783.76 2969
9784.69 2854
9785.62 2900
9786.56 2812
9787.49 2812
9788.42 2831
9789.36 2699
9790.29 2694
9791.23 2589
9792.16 2524
9793.09 2441
9794.03 2473
9794.96 2391
9795.90 2388
9796.83 2396
9797.76 2390
9798.70 2367
9799.63 2329
9800.57 2474
9801.50 2390
9802.44 2422
9803.37 2310
9804.30 2312
9805.24 2273
9806.17 2191
9807.11 2177
9808.04 2181
9808.98 2063
9809.91 2117
9810.85 2022
9811.78 1973
9812.72 2000
9813.65 1998
9814.59 2042
9815.52 2021
9816.46 2034
9817.39 1980
9818.33 1986
9819.26 1997
9820.20 1934
9821.13 1896
9822.07 2049
9823.00 1963
9823.94 1929
9824.87 1990
9825.81 2034
9826.74 1883
9827.68 1854
9828.62 1952
9829.55 1983
9830.49 1898
9831.42 1819
9832.36 1938
9833.29 1863
9834.23 1837
9835.17 1813
9836.10 1796
9837.04 1888
9837.97 1765
9838.91 1800
9839.85 1854
9840.78 1862
9841.72 1801
9842.66 1881
9843.59 1829
9844.53 1792
9845.46 1823
9846.40 1871
9847.34 1797
9848.27 1830
9849.21 1749
9850.15 1769
9851.08 1796
9852.02 1732
9852.96 1794
9853.89 1748
9854.83 1790
9855.77 1748
9856.71 1737
9857.64 1812
9858.58 1779
9859.52 1735
9860.45 1747
9861.39 1799
9862.33 1672
9863.26 1724
9864.20 1798
9865.14 1731
9866.08 1807
9867.01 1683
9867.95 1672
9868.89 1610
9869.83 1708
9870.76 1725
9871.70 1746
9872.64 1798
9873.58 1564
9874.52 1623
9875.45 1681
9876.39 1650
9877.33 1585
9878.27 1546
9879.21 1608
9880.14 1591
9881.08 1593
9882.02 1550
9882.96 1633
9883.90 1635
9884.83 1684
9885.77 1621
9886.71 1606
9887.65 1478
9888.59 1581
9889.53 1520
9890.46 1564
9891.40 1498
9892.34 1510
9893.28 1488
9894.22 1482
9895.16 1499
9896.10 1582
9897.04 1567
9897.98 1497
9898.91 1551
9899.85 1553
9900.79 1583
9901.73 1597
9902.67 1582
9903.61 1567
9904.55 1603
9905.49 1537
9906.43 1542
9907.37 1635
9908.31 1640
9909.25 1564
9910.19 1566
9911.12 1531
9912.06 1529
9913.00 1466
9913.94 1537
9914.88 1500
9915.82 1488
9916.76 1534
9917.70 1556
9918.64 1520
9919.58 1564
9920.52 1527
9921.46 1653
9922.40 1700
9923.34 1706
9924.28 1758
9925.22 1770
9926.16 1942
9927.10 2077
9928.04 2204
9928.98 2338
9929.92 2261
9930.87 2369
9931.81 2251
9932.75 2171
9933.69 2030
9934.63 1983
9935.57 1900
9936.51 1811
9937.45 1752
9938.39 1659
9939.33 1763
9940.27 1675
9941.21 1561
9942.15 1577
9943.10 1518
9944.04 1502
9944.98 1592
9945.92 1493
9946.86 1515
9947.80 1492
9948.74 1627
9949.68 1539
9950.63 1448
9951.57 1454
9952.51 1550
9953.45 1486
9954.39 1468
9955.33 1540
9956.27 1590
9957.22 1564
9958.16 1553
9959.10 1518
9960.04 1514
9960.98 1462
9961.93 1461
9962.87 1481
9963.81 1538
9964.75 1515
9965.69 1432
9966.64 1400
9967.58 1443
9968.52 1452
9969.46 1432
9970.41 1474
9971.35 1475
9972.29 1466
9973.23 1558
9974.18 1547
9975.12 1504
9976.06 1471
9977.00 1468
9977.95 1493
9978.89 1539
9979.83 1510
9980.77 1434
9981.72 1491
9982.66 1468
9983.60 1467
9984.55 1442
9985.49 1458
9986.43 1400
9987.38 1482
9988.32 1443
9989.26 1408
9990.21 1388
9991.15 1424
9992.09 1479
9993.04 1423
9993.98 1362
9994.92 1448
9995.87 1446
9996.81 1489
9997.75 1464
9998.70 1467
9999.64 1375
10000.58 1388
10001.53 1383
10002.47 1399
10003.42 1360
10004.36 1448
10005.30 1390
10006.25 1385
10007.19 1374
10008.14 1323
10009.08 1303
10010.02 1274
10010.97 1430
10011.91 1382
10012.86 1315
10013.80 1390
10014.75 1423
10015.69 1403
10016.64 1411
10017.58 1426
10018.52 1442
10019.47 1342
10020.41 1347
10021.36 1376
10022.30 1355
10023.25 1422
10024.19 1367
10025.14 1371
10026.08 1327
10027.03 1412
10027.97 1405
10028.92 1369
10029.86 1345
10030.81 1378
10031.75 1312
10032.70 1278
10033.64 1379
10034.59 1316
10035.54 1314
10036.48 1239
10037.43 1284
10038.37 1287
10039.32 1234
10040.26 1225
10041.21 1237
10042.15 1236
10043.10 1241
10044.05 1226
10044.99 1245
10045.94 1220
10046.88 1265
10047.83 1301
10048.78 1321
10049.72 1256
10050.67 1281
10051.61 1251
10052.56 1242
10053.51 1207
10054.45 1200
10055.40 1137
10056.35 1243
10057.29 1233
10058.24 1228
10059.19 1192
10060.13 1202
10061.08 1224
10062.03 1128
10062.97 1187
10063.92 1277
10064.87 1265
10065.81 1218
10066.76 1170
10067.71 1150
10068.65 1255
10069.60 1295
10070.55 1248
10071.49 1210
10072.44 1234
10073.39 1237
10074.34 1231
10075.28 1146
10076.23 1230
10077.18 1255
10078.13 1209
10079.07 1141
10080.02 1143
10080.97 1191
10081.92 1233
10082.86 1217
10083.81 1255
10084.76 1109
10085.71 1071
10086.66 1143
10087.60 1131
10088.55 1149
10089.50 1141
10090.45 1189
10091.39 1274
10092.34 1201
10093.29 1128
10094.24 1159
10095.19 1196
10096.14 1216
10097.08 1175
10098.03 1179
10098.98 1172
10099.93 1160
10100.88 1122
10101.83 1269
10102.78 1243
10103.72 1207
10104.67 1170
10105.62 1154
10106.57 1173
10107.52 1173
10108.47 1153
10109.42 1142
10110.37 1170
10111.31 1179
10112.26 1116
10113.21 1187
10114.16 1193
10115.11 1120
10116.06 1251
10117.01 1110
10117.96 1133
10118.91 1191
10119.86 1154
10120.81 1216
10121.76 1183
10122.71 1113
10123.66 1199
10124.61 1170
10125.55 1134
10126.50 1250
10127.45 1242
10128.40 1139
10129.35 1181
10130.30 1131
10131.25 1172
10132.20 1131
10133.15 1158
10134.10 1201
10135.05 1150
10136.00 1209
10136.95 1087
10137.90 1131
10138.85 1160
10139.81 1129
10140.76 1134
10141.71 1123
10142.66 1142
10143.61 1182
10144.56 1146
10145.51 1154
10146.46 1154
10147.41 1176
10148.36 1161
10149.31 1198
10150.26 1168
10151.21 1109
10152.16 1126
10153.11 1256
10154.07 1145
10155.02 1234
10155.97 1153
10156.92 1172
10157.87 1190
10158.82 1221
10159.77 1176
10160.72 1201
10161.68 1258
10162.63 1234
10163.58 1194
10164.53 1149
10165.48 1233
10166.43 1261
10167.38 1206
10168.34 1160
10169.29 1230
10170.24 1189
10171.19 1246
10172.14 1218
10173.10 1263
10174.05 1218
10175.00 1292
10175.95 1210
10176.90 1286
10177.86 1306
10178.81 1311
10179.76 1268
10180.71 1256
10181.66 1350
10182.62 1376
10183.57 1338
10184.52 1368
10185.47 1394
10186.43 1391
10187.38 1413
10188.33 1459
10189.28 1525
10190.24 1511
10191.19 1374
10192.14 1356
10193.10 1438
10194.05 1410
10195.00 1385
10195.95 1429
10196.91 1417
10197.86 1415
10198.81 1450
10199.77 1449
10200.72 1493
10201.67 1518
10202.63 1460
10203.58 1527
10204.53 1557
10205.49 1655
10206.44 1695
10207.39 1707
10208.35 1791
10209.30 1782
10210.25 1792
10211.21 1752
10212.16 1654
10213.12 1695
10214.07 1612
10215.02 1573
10215.98 1523
10216.93 1453
10217.88 1468
10218.84 1440
10219.79 1375
10220.75 1434
10221.70 1411
10222.66 1515
10223.61 1417
10224.56 1410
10225.52 1364
10226.47 1368
10227.43 1331
10228.38 1266
10229.34 1374
10230.29 1342
10231.25 1236
10232.20 1293
10233.15 1340
10234.11 1299
10235.06 1321
10236.02 1302
10236.97 1389
10237.93 1335
10238.88 1311
10239.84 1279
10240.79 1300
10241.75 1230
10242.70 1275
10243.66 1225
10244.61 1216
10245.57 1307
10246.53 1284
10247.48 1188
10248.44 1189
10249.39 1220
10250.35 1235
10251.30 1181
10252.26 1164
10253.21 1185
10254.17 1188
10255.13 1170
10256.08 1147
10257.04 1167
10257.99 1105
10258.95 1168
10259.90 1133
10260.86 1067
10261.82 1115
10262.77 1063
10263.73 1119
10264.69 1084
10265.64 1085
10266.60 1148
10267.55 1087
10268.51 1068
10269.47 1132
10270.42 1104
10271.38 1082
10272.34 1157
10273.29 1115
10274.25 1162
10275.21 1109
10276.16 1040
10277.12 1025
10278.08 1093
10279.03 1042
10279.99 1084
10280.95 1086
10281.90 1066
10282.86 1159
10283.82 1091
10284.78 1077
10285.73 992
10286.69 974
10287.65 1085
10288.60 1099
10289.56 1085
10290.52 1033
10291.48 1019
10292.43 1069
10293.39 1044
10294.35 1120
10295.31 1116
10296.26 1121
10297.22 1084
10298.18 1109
10299.14 1054
10300.10 1018
10301.05 1059
10302.01 1056
10302.97 1034
10303.93 995
10304.89 1050
10305.84 1025
10306.80 1052
10307.76 1046
10308.72 1102
10309.68 1067
10310.63 1034
10311.59 1018
10312.55 1066
10313.51 1024
10314.47 1085
10315.43 1065
10316.39 1083
10317.34 1004
10318.30 937
10319.26 1049
10320.22 1016
10321.18 1003
10322.14 1051
10323.10 1087
10324.06 1087
10325.02 1073
10325.97 1138
10326.93 1157
10327.89 1120
10328.85 1056
10329.81 1057
10330.77 1160
10331.73 1127
10332.69 1086
10333.65 1021
10334.61 1075
10335.57 1024
10336.53 1024
10337.49 1043
10338.45 1022
10339.41 978
10340.37 1086
10341.32 990
10342.28 992
10343.24 1015
10344.20 997
10345.16 1051
10346.12 996
10347.08 1062
10348.04 1023
10349.00 954
10349.96 983
10350.92 1051
10351.89 1046
10352.85 1093
10353.81 1050
10354.77 995
10355.73 1060
10356.69 972
10357.65 1064
10358.61 1011
10359.57 987
10360.53 1032
10361.49 1093
10362.45 977
10363.41 1090
10364.37 1083
10365.33 988
10366.29 1063
10367.25 916
10368.22 920
10369.18 973
10370.14 994
10371.10 1005
10372.06 974
10373.02 917
10373.98 969
10374.94 984
10375.91 939
10376.87 1007
10377.83 1024
10378.79 953
10379.75 921
10380.71 924
10381.67 960
10382.64 942
10383.60 981
10384.56 970
10385.52 895
10386.48 976
10387.45 1045
10388.41 1002
10389.37 911
10390.33 939
10391.29 875
10392.26 845
10393.22 906
10394.18 976
10395.14 973
10396.10 988
10397.07 965
10398.03 929
10398.99 958
10399.95 1032
10400.92 1013
10401.88 982
10402.84 880
10403.80 895
10404.77 956
10405.73 992
10406.69 991
10407.66 943
10408.62 876
10409.58 862
10410.54 892
10411.51 933
10412.47 979
10413.43 967
10414.40 969
10415.36 912
10416.32 971
10417.29 957
10418.25 1007
10419.21 1008
10420.18 922
10421.14 908
10422.10 925
10423.07 889
10424.03 902
10424.99 994
10425.96 1023
10426.92 967
10427.89 916
10428.85 901
10429.81 893
10430.78 889
10431.74 857
10432.70 805
10433.67 902
10434.63 887
10435.60 873
10436.56 860
10437.53 900
10438.49 899
10439.45 879
10440.42 873
10441.38 884
10442.35 878
10443.31 909
10444.28 847
10445.24 760
10446.21 867
10447.17 915
10448.13 924
10449.10 929
10450.06 851
10451.03 883
10451.99 846
10452.96 784
10453.92 837
10454.89 895
10455.85 945
10456.82 870
10457.78 826
10458.75 835
10459.71 789
10460.68 862
10461.65 888
10462.61 892
10463.58 780
10464.54 891
10465.51 850
10466.47 842
10467.44 827
10468.40 871
10469.37 804
10470.34 833
10471.30 870
10472.27 861
10473.23 831
10474.20 872
10475.16 847
10476.13 807
10477.10 824
10478.06 779
10479.03 770
10480.00 813
10480.96 847
10481.93 886
10482.89 801
10483.86 757
10484.83 770
10485.79 838
10486.76 901
10487.73 864
10488.69 836
10489.66 852
10490.63 852
10491.59 834
10492.56 873
10493.53 795
10494.49 835
10495.46 850
10496.43 848
10497.39 790
10498.36 889
10499.33 820
10500.30 843
10501.26 867
10502.23 770
10503.20 863
10504.16 812
10505.13 803
10506.10 851
10507.07 852
10508.03 854
10509.00 869
10509.97 857
10510.94 835
10511.90 844
10512.87 804
10513.84 827
10514.81 844
10515.78 853
10516.74 855
10517.71 826
10518.68 848
10519.65 853
10520.62 809
10521.58 805
10522.55 847
10523.52 892
10524.49 849
10525.46 787
10526.42 764
10527.39 836
10528.36 927
10529.33 862
10530.30 882
10531.27 834
10532.24 840
10533.20 860
10534.17 787
10535.14 845
10536.11 827
10537.08 898
10538.05 770
10539.02 794
10539.99 854
10540.95 869
10541.92 852
10542.89 826
10543.86 898
10544.83 888
10545.80 810
10546.77 852
10547.74 786
10548.71 823
10549.68 880
10550.65 855
10551.62 806
10552.59 831
10553.56 820
10554.53 862
10555.49 841
10556.46 869
10557.43 844
10558.40 849
10559.37 882
10560.34 891
10561.31 920
10562.28 884
10563.25 838
10564.22 864
10565.19 874
10566.16 880
10567.13 932
10568.10 915
10569.07 897
10570.05 867
10571.02 866
10571.99 856
10572.96 905
10573.93 960
10574.90 894
10575.87 885
10576.84 829
10577.81 899
10578.78 894
10579.75 871
10580.72 811
10581.69 834
10582.66 863
10583.63 816
10584.61 833
10585.58 856
10586.55 922
10587.52 877
10588.49 912
10589.46 896
10590.43 889
10591.40 903
10592.38 875
10593.35 876
10594.32 836
10595.29 850
10596.26 817
10597.23 845
10598.20 850
10599.18 851
10600.15 899
10601.12 900
10602.09 832
10603.06 855
10604.03 927
10605.01 848
10605.98 902
10606.95 861
10607.92 868
10608.89 898
10609.87 903
10610.84 919
10611.81 925
10612.78 898
10613.76 899
10614.73 923
10615.70 865
10616.67 908
10617.65 949
10618.62 1013
10619.59 962
10620.56 986
10621.54 932
10622.51 958
10623.48 976
10624.45 999
10625.43 982
10626.40 976
10627.37 946
10628.35 990
10629.32 983
10630.29 981
10631.27 1024
10632.24 1010
10633.21 1004
10634.19 1074
10635.16 1080
10636.13 1173
10637.11 1185
10638.08 1245
10639.05 1241
10640.03 1207
10641.00 1337
10641.97 1460
10642.95 1309
10643.92 1288
10644.89 1247
10645.87 1141
10646.84 1188
10647.82 1139
10648.79 1095
10649.76 1045
10650.74 1076
10651.71 1012
10652.69 993
10653.66 950
10654.63 959
10655.61 962
10656.58 925
10657.56 874
10658.53 979
10659.51 964
10660.48 952
10661.46 947
10662.43 923
10663.40 946
10664.38 936
10665.35 899
10666.33 955
10667.30 913
10668.28 932
10669.25 867
10670.23 896
10671.20 889
10672.18 886
10673.15 874
10674.13 851
10675.10 913
10676.08 875
10677.05 816
10678.03 863
10679.00 939
10679.98 883
10680.96 902
10681.93 960
10682.91 989
10683.88 895
10684.86 947
10685.83 932
10686.81 935
10687.78 952
10688.76 920
10689.74 897
10690.71 924
10691.69 899
10692.66 894
10693.64 895
10694.62 850
10695.59 832
10696.57 843
10697.54 885
10698.52 870
10699.50 883
10700.47 871
10701.45 846
10702.43 850
10703.40 887
10704.38 881
10705.36 858
10706.33 902
10707.31 897
10708.29 853
10709.26 867
10710.24 885
10711.22 917
10712.19 930
10713.17 922
10714.15 888
10715.12 876
10716.10 898
10717.08 842
10718.05 867
10719.03 920
10720.01 949
10720.99 883
10721.96 877
10722.94 874
10723.92 864
10724.90 911
10725.87 939
10726.85 887
10727.83 909
10728.81 830
10729.78 847
10730.76 934
10731.74 882
10732.72 864
10733.69 897
10734.67 917
10735.65 829
10736.63 915
10737.61 821
10738.58 821
10739.56 810
10740.54 879
10741.52 833
10742.50 809
10743.47 865
10744.45 905
10745.43 895
10746.41 901
10747.39 909
10748.37 859
10749.35 811
10750.32 854
10751.30 855
10752.28 823
10753.26 896
10754.24 853
10755.22 894
10756.20 863
10757.18 855
10758.15 899
10759.13 937
10760.11 840
10761.09 903
10762.07 859
10763.05 884
10764.03 814
10765.01 867
10765.99 826
10766.97 853
10767.95 888
10768.93 863
10769.91 869
10770.88 915
10771.86 892
10772.84 903
10773.82 863
10774.80 960
10775.78 999
10776.76 916
10777.74 918
10778.72 942
10779.70 976
10780.68 926
10781.66 884
10782.64 929
10783.62 941
10784.60 907
10785.58 901
10786.56 873
10787.54 984
10788.52 945
10789.50 982
10790.48 870
10791.47 835
10792.45 902
10793.43 905
10794.41 876
10795.39 866
10796.37 906
10797.35 943
10798.33 840
10799.31 845
10800.29 900
10801.27 923
10802.25 944
10803.23 843
10804.22 887
10805.20 892
10806.18 970
10807.16 955
10808.14 884
10809.12 859
10810.10 865
10811.08 983
10812.07 958
10813.05 903
10814.03 946
10815.01 943
10815.99 1021
10816.97 939
10817.95 953
10818.94 961
10819.92 930
10820.90 863
10821.88 840
10822.86 910
10823.85 975
10824.83 1041
10825.81 903
10826.79 925
10827.77 1027
10828.76 912
10829.74 986
10830.72 968
10831.70 986
10832.68 927
10833.67 964
10834.65 1074
10835.63 968
10836.61 933
10837.60 977
10838.58 932
10839.56 894
10840.55 912
10841.53 942
10842.51 1001
10843.49 1006
10844.48 946
10845.46 1045
10846.44 1072
10847.43 1040
10848.41 1016
10849.39 975
10850.37 1049
10851.36 1001
10852.34 1013
10853.32 1058
10854.31 978
10855.29 1015
10856.27 1112
10857.26 1069
10858.24 1035
10859.22 1011
10860.21 1020
10861.19 1040
10862.18 1116
10863.16 1066
10864.14 1027
10865.13 1032
10866.11 1058
10867.09 980
10868.08 1091
10869.06 1089
10870.05 1180
10871.03 1154
10872.01 1160
10873.00 1076
10873.98 1133
10874.97 1219
10875.95 1127
10876.94 1093
10877.92 1068
10878.90 1089
10879.89 1165
10880.87 1202
10881.86 1171
10882.84 1207
10883.83 1217
10884.81 1225
10885.80 1202
10886.78 1201
10887.77 1213
10888.75 1145
10889.74 1193
10890.72 1220
10891.71 1213
10892.69 1269
10893.68 1313
10894.66 1230
10895.65 1282
10896.63 1312
10897.62 1292
10898.60 1410
10899.59 1334
10900.57 1385
10901.56 1377
10902.54 1371
10903.53 1352
10904.52 1460
10905.50 1321
10906.49 1346
10907.47 1336
10908.46 1414
10909.44 1392
10910.43 1302
10911.42 1349
10912.40 1477
10913.39 1526
10914.37 1384
10915.36 1591
10916.35 1587
10917.33 1536
10918.32 1662
10919.31 1595
10920.29 1595
10921.28 1578
10922.26 1615
10923.25 1560
10924.24 1526
10925.22 1549
10926.21 1564
10927.20 1572
10928.18 1608
10929.17 1611
10930.16 1675
10931.14 1703
10932.13 1692
10933.12 1635
10934.10 1598
10935.09 1740
10936.08 1765
10937.07 1685
10938.05 1699
10939.04 1678
10940.03 1721
10941.01 1694
10942.00 1691
10942.99 1840
10943.98 1808
10944.96 1764
10945.95 1712
10946.94 1846
10947.93 1896
10948.91 1910
10949.90 2004
10950.89 2024
10951.88 2016
10952.86 2119
10953.85 2241
10954.84 2220
10955.83 2481
10956.82 2654
10957.80 2759
10958.79 2962
10959.78 2947
10960.77 3023
10961.76 3025
10962.75 2987
10963.73 2943
10964.72 2763
10965.71 2764
10966.70 2755
10967.69 2505
10968.68 2464
10969.66 2422
10970.65 2350
10971.64 2204
10972.63 2272
10973.62 2294
10974.61 2201
10975.60 2166
10976.58 2145
10977.57 2279
10978.56 2198
10979.55 2143
10980.54 2076
10981.53 2214
10982.52 2239
10983.51 2223
10984.50 2227
10985.49 2266
10986.48 2306
10987.47 2344
10988.45 2313
10989.44 2265
10990.43 2325
10991.42 2301
10992.41 2396
10993.40 2353
10994.39 2604
10995.38 2790
10996.37 2933
10997.36 3217
10998.35 3282
10999.34 3431
11000.33 3761
11001.32 3850
11002.31 4093
11003.30 4062
11004.29 4127
11005.28 4041
11006.27 3506
11007.26 3280
11008.25 3189
11009.24 2911
11010.23 2699
11011.22 2577
11012.21 2440
11013.20 2242
11014.19 2145
11015.18 2110
11016.18 2049
11017.17 1923
11018.16 1923
11019.15 1909
11020.14 1840
11021.13 1837
11022.12 1844
11023.11 1804
11024.10 1755
11025.09 1723
11026.08 1657
11027.08 1709
11028.07 1686
11029.06 1661
11030.05 1657
11031.04 1596
11032.03 1538
11033.02 1499
11034.01 1516
11035.01 1661
11036.00 1735
11036.99 1683
11037.98 1621
11038.97 1614
11039.96 1585
11040.96 1517
11041.95 1545
11042.94 1556
11043.93 1524
11044.92 1435
11045.92 1390
11046.91 1474
11047.90 1435
11048.89 1406
11049.88 1370
11050.88 1434
11051.87 1454
11052.86 1480
11053.85 1390
11054.85 1435
11055.84 1407
11056.83 1372
11057.82 1411
11058.82 1401
11059.81 1330
11060.80 1371
11061.79 1315
11062.79 1312
11063.78 1409
11064.77 1425
11065.76 1386
11066.76 1419
11067.75 1422
11068.74 1288
11069.74 1406
11070.73 1431
11071.72 1426
11072.72 1331
11073.71 1408
11074.70 1400
11075.70 1470
11076.69 1483
11077.68 1407
11078.68 1323
11079.67 1254
11080.66 1275
11081.66 1397
11082.65 1375
11083.64 1408
11084.64 1418
11085.63 1332
11086.62 1327
11087.62 1324
11088.61 1339
11089.61 1348
11090.60 1383
11091.59 1304
11092.59 1349
11093.58 1372
11094.58 1349
11095.57 1296
11096.57 1291
11097.56 1344
11098.55 1303
11099.55 1224
11100.54 1157
11101.54 1237
11102.53 1214
11103.53 1312
11104.52 1277
11105.52 1229
11106.51 1230
11107.51 1171
11108.50 1215
11109.49 1141
11110.49 1184
11111.48 1201
11112.48 1219
11113.47 1164
11114.47 1218
11115.46 1181
11116.46 1165
11117.46 1192
11118.45 1232
11119.45 1160
11120.44 1179
11121.44 1117
11122.43 1085
11123.43 1182
11124.42 1225
11125.42 1218
11126.41 1209
11127.41 1189
11128.41 1177
11129.40 1205
11130.40 1160
11131.39 1165
11132.39 1144
11133.38 1225
11134.38 1117
11135.38 1143
11136.37 1199
11137.37 1155
11138.36 1171
11139.36 1136
11140.36 1150
11141.35 1121
11142.35 1091
11143.35 1210
11144.34 1199
11145.34 1114
11146.34 1074
11147.33 1065
11148.33 1124
11149.32 1148
11150.32 1154
11151.32 1092
11152.31 1105
11153.31 1102
11154.31 1081
11155.31 1038
11156.30 1071
11157.30 1024
11158.30 1081
11159.29 1046
11160.29 1016
11161.29 1054
11162.28 1094
11163.28 1068
11164.28 1055
11165.28 1067
11166.27 1090
11167.27 1088
11168.27 1100
11169.27 1108
11170.26 1067
11171.26 1116
11172.26 1118
11173.26 1108
11174.25 1086
11175.25 1048
11176.25 1107
11177.25 1116
11178.25 1068
11179.24 1083
11180.24 1094
11181.24 1118
11182.24 1005
11183.24 1054
11184.23 1120
11185.23 1112
11186.23 1065
11187.23 1101
11188.23 1098
11189.23 1152
11190.22 1081
11191.22 1126
11192.22 1177
11193.22 1196
11194.22 1244
11195.22 1290
11196.22 1227
11197.21 1204
11198.21 1244
11199.21 1176
11200.21 1180
11201.21 1239
11202.21 1118
11203.21 1121
11204.21 1182
11205.21 1157
11206.21 1101
11207.21 1120
11208.20 1127
11209.20 1183
11210.20 1178
11211.20 1069
11212.20 1091
11213.20 1128
11214.20 1103
11215.20 1092
11216.20 1091
11217.20 1000
11218.20 1035
11219.20 1062
11220.20 1084
11221.20 1156
11222.20 980
11223.20 981
11224.20 1095
11225.20 1055
11226.20 1029
11227.20 1069
11228.20 944
11229.20 992
11230.20 1001
11231.20 1026
11232.20 1042
11233.20 1035
11234.20 975
11235.20 999
11236.20 1034
11237.20 974
11238.20 985
11239.20 1007
11240.20 985
11241.20 1032
11242.21 1056
11243.21 977
11244.21 976
11245.21 978
11246.21 958
11247.21 1027
11248.21 952
11249.21 989
11250.21 982
11251.21 1037
11252.22 990
11253.22 895
11254.22 915
11255.22 973
11256.22 1063
11257.22 973
11258.22 1031
11259.23 1016
11260.23 990
11261.23 1015
11262.23 983
11263.23 1025
11264.23 1040
11265.24 999
11266.24 978
11267.24 1006
11268.24 1022
11269.24 1081
11270.25 1001
11271.25 1001
11272.25 1068
11273.25 1072
11274.25 1064
11275.26 1113
11276.26 1009
11277.26 1097
11278.26 1064
11279.27 1057
11280.27 1126
11281.27 1067
11282.27 1116
11283.28 1052
11284.28 1092
11285.28 1118
11286.28 1108
11287.29 1019
11288.29 996
11289.29 1003
11290.29 1014
11291.30 1012
11292.30 1039
11293.30 1070
11294.31 1017
11295.31 988
11296.31 979
11297.32 1089
11298.32 1116
11299.32 1034
11300.33 1039
11301.33 1106
11302.33 1104
11303.34 1137
11304.34 1087
11305.34 1045
11306.35 1095
11307.35 1167
11308.35 1162
11309.36 1212
11310.36 1299
11311.37 1349
11312.37 1408
11313.37 1374
11314.38 1485
11315.38 1454
11316.39 1482
11317.39 1421
11318.39 1521
11319.40 1441
11320.40 1332
11321.41 1342
11322.41 1278
11323.42 1220
11324.42 1182
11325.42 1129
11326.43 1080
11327.43 1050
11328.44 1055
11329.44 1009
11330.45 1027
11331.45 1031
11332.46 1082
11333.46 1033
11334.47 952
11335.47 941
11336.48 948
11337.48 1032
11338.49 1015
11339.49 859
11340.50 902
11341.50 909
11342.51 895
11343.51 935
11344.52 934
11345.52 899
11346.53 894
11347.53 926
11348.54 897
11349.55 872
11350.55 909
11351.56 975
11352.56 945
11353.57 883
11354.57 922
11355.58 909
11356.59 879
11357.59 846
11358.60 883
11359.60 851
11360.61 908
11361.62 930
11362.62 928
11363.63 919
11364.63 904
11365.64 915
11366.65 901
11367.65 960
11368.66 932
11369.67 927
11370.67 970
11371.68 922
11372.69 888
11373.69 879
11374.70 884
11375.71 895
11376.71 952
11377.72 947
11378.73 890
11379.73 946
11380.74 898
11381.75 886
11382.75 895
11383.76 889
11384.77 856
11385.78 924
11386.78 855
11387.79 856
11388.80 947
11389.80 894
11390.81 833
11391.82 879
11392.83 913
11393.83 917
11394.84 882
11395.85 910
11396.86 893
11397.86 905
11398.87 956
11399.88 943
11400.89 925
11401.90 896
11402.90 885
11403.91 899
11404.92 951
11405.93 979
11406.94 946
11407.94 864
11408.95 903
11409.96 882
11410.97 856
11411.98 910
11412.99 882
11413.99 926
11415.00 890
11416.01 863
11417.02 834
11418.03 864
11419.04 849
11420.04 852
11421.05 821
11422.06 808
11423.07 844
11424.08 786
11425.09 858
11426.10 835
11427.11 856
11428.12 831
11429.13 833
11430.13 852
11431.14 868
11432.15 864
11433.16 843
11434.17 873
11435.18 903
11436.19 878
11437.20 774
11438.21 848
11439.22 874
11440.23 884
11441.24 844
11442.25 854
11443.26 828
11444.27 875
11445.28 915
11446.29 874
11447.30 891
11448.31 843
11449.32 859
11450.33 871
11451.34 843
11452.35 833
11453.36 899
11454.37 920
11455.38 870
11456.39 819
11457.40 830
11458.41 835
11459.42 801
11460.43 886
11461.44 907
11462.45 884
11463.46 834
11464.47 862
11465.48 815
11466.49 854
11467.50 805
11468.51 802
11469.52 812
11470.54 824
11471.55 806
11472.56 798
11473.57 838
11474.58 817
11475.59 824
11476.60 800
11477.61 870
11478.62 829
11479.64 801
11480.65 834
11481.66 786
11482.67 853
11483.68 803
11484.69 877
11485.70 844
11486.72 783
11487.73 786
11488.74 841
11489.75 837
11490.76 822
11491.77 739
11492.79 810
11493.80 909
11494.81 801
11495.82 806
11496.83 830
11497.85 850
11498.86 771
11499.87 809
11500.88 774
11501.90 810
11502.91 842
11503.92 811
11504.93 835
11505.95 837
11506.96 799
11507.97 738
11508.98 790
11510.00 826
11511.01 775
11512.02 754
11513.03 827
11514.05 806
11515.06 776
11516.07 808
11517.09 831
11518.10 798
11519.11 734
11520.12 767
11521.14 799
11522.15 822
11523.16 785
11524.18 749
11525.19 792
11526.20 828
11527.22 829
11528.23 779
11529.24 805
11530.26 781
11531.27 827
11532.28 800
11533.30 752
11534.31 799
11535.33 820
11536.34 798
11537.35 881
11538.37 893
11539.38 850
11540.40 739
11541.41 860
11542.42 790
11543.44 741
11544.45 834
11545.47 757
11546.48 836
11547.49 772
11548.51 744
11549.52 798
11550.54 850
11551.55 830
11552.57 804
11553.58 787
11554.60 793
11555.61 867
11556.63 839
11557.64 808
11558.65 828
11559.67 812
11560.68 818
11561.70 804
11562.71 800
11563.73 835
11564.74 792
11565.76 844
11566.77 866
11567.79 836
11568.81 809
11569.82 837
11570.84 878
11571.85 875
11572.87 827
11573.88 847
11574.90 865
11575.91 888
11576.93 852
11577.94 832
11578.96 891
11579.98 901
11580.99 875
11582.01 900
11583.02 855
11584.04 935
11585.05 976
11586.07 914
11587.09 974
11588.10 951
11589.12 1017
11590.14 958
11591.15 1028
11592.17 1022
11593.18 1001
11594.20 925
11595.22 998
11596.23 1133
11597.25 1077
11598.27 1058
11599.28 1131
11600.30 1207
11601.32 1222
11602.33 1298
11603.35 1392
11604.37 1447
11605.38 1483
11606.40 1421
11607.42 1452
11608.43 1408
11609.45 1337
11610.47 1345
11611.49 1293
11612.50 1164
11613.52 1175
11614.54 1132
11615.55 1048
11616.57 1009
11617.59 935
11618.61 932
11619.62 948
11620.64 985
11621.66 926
11622.68 922
11623.69 929
11624.71 858
11625.73 864
11626.75 913
11627.77 901
11628.78 885
11629.80 872
11630.82 899
11631.84 842
11632.85 865
11633.87 906
11634.89 858
11635.91 860
11636.93 840
11637.95 838
11638.96 833
11639.98 869
11641.00 786
11642.02 808
11643.04 789
11644.06 807
11645.07 798
11646.09 837
11647.11 810
11648.13 822
11649.15 783
11650.17 847
11651.19 803
11652.21 794
11653.23 770
11654.24 819
11655.26 785
11656.28 786
11657.30 750
11658.32 773
11659.34 781
11660.36 810
11661.38 817
11662.40 785
11663.42 773
11664.44 810
11665.46 839
11666.48 809
11667.49 823
11668.51 782
11669.53 797
11670.55 686
11671.57 708
11672.59 773
11673.61 810
11674.63 805
11675.65 756
11676.67 747
11677.69 740
11678.71 766
11679.73 828
11680.75 857
11681.77 792
11682.79 813
11683.81 796
11684.83 850
11685.85 854
11686.88 804
11687.90 816
11688.92 847
11689.94 789
11690.96 785
11691.98 795
11693.00 834
11694.02 812
11695.04 856
11696.06 873
11697.08 845
11698.10 780
11699.12 763
11700.14 815
11701.17 776
11702.19 775
11703.21 784
11704.23 767
11705.25 802
11706.27 787
11707.29 801
11708.31 827
11709.34 898
11710.36 806
11711.38 751
11712.40 816
11713.42 863
11714.44 791
11715.46 741
11716.49 763
11717.51 745
11718.53 807
11719.55 802
11720.57 808
11721.60 813
11722.62 799
11723.64 850
11724.66 856
11725.68 798
11726.71 832
11727.73 840
11728.75 795
11729.77 842
11730.80 858
11731.82 769
11732.84 848
11733.86 740
11734.88 809
11735.91 862
11736.93 856
11737.95 827
11738.98 782
11740.00 876
11741.02 874
11742.04 815
11743.07 842
11744.09 882
11745.11 824
11746.14 853
11747.16 809
11748.18 829
11749.20 825
11750.23 805
11751.25 864
11752.27 805
11753.30 769
11754.32 872
11755.34 880
11756.37 799
11757.39 792
11758.41 786
11759.44 805
11760.46 790
11761.49 788
11762.51 836
11763.53 794
11764.56 769
11765.58 793
11766.60 847
11767.63 745
11768.65 742
11769.68 828
11770.70 783
11771.72 765
11772.75 771
11773.77 822
11774.80 877
11775.82 901
11776.85 805
11777.87 819
11778.90 817
11779.92 767
11780.94 790
11781.97 812
11782.99 843
11784.02 827
11785.04 924
11786.07 976
11787.09 916
11788.12 836
11789.14 865
11790.17 860
11791.19 877
11792.22 783
11793.24 872
11794.27 852
11795.29 842
11796.32 871
11797.34 844
11798.37 784
11799.39 788
11800.42 893
11801.44 917
11802.47 838
11803.49 816
11804.52 832
11805.55 902
11806.57 918
11807.60 905
11808.62 870
11809.65 890
11810.67 851
11811.70 930
11812.73 936
11813.75 878
11814.78 880
11815.80 911
11816.83 851
11817.86 866
11818.88 904
11819.91 900
11820.94 974
11821.96 876
11822.99 898
11824.01 870
11825.04 857
11826.07 872
11827.09 949
11828.12 932
11829.15 929
11830.17 851
11831.20 820
11832.23 869
11833.25 912
11834.28 962
11835.31 960
11836.33 904
11837.36 886
11838.39 867
11839.42 892
11840.44 926
11841.47 923
11842.50 953
11843.52 1047
11844.55 924
11845.58 913
11846.61 973
11847.63 962
11848.66 987
11849.69 970
11850.72 1009
11851.74 969
11852.77 971
11853.80 1003
11854.83 991
11855.85 972
11856.88 958
11857.91 990
11858.94 976
11859.97 971
11860.99 1102
11862.02 1134
11863.05 1141
11864.08 981
11865.11 1074
11866.13 1060
11867.16 1048
11868.19 1061
11869.22 1111
11870.25 1062
11871.28 1065
11872.30 1068
11873.33 1054
11874.36 1052
11875.39 1130
11876.42 1130
11877.45 1116
11878.48 1134
11879.51 1094
11880.53 1128
11881.56 1192
11882.59 1234
11883.62 1242
11884.65 1201
11885.68 1281
11886.71 1295
11887.74 1286
11888.77 1289
11889.80 1199
11890.83 1215
11891.85 1314
11892.88 1301
11893.91 1306
11894.94 1326
11895.97 1375
11897.00 1384
11898.03 1399
11899.06 1496
11900.09 1503
11901.12 1599
11902.15 1565
11903.18 1559
11904.21 1616
11905.24 1621
11906.27 1659
11907.30 1670
11908.33 1577
11909.36 1599
11910.39 1553
11911.42 1641
11912.45 1579
11913.48 1493
11914.51 1574
11915.54 1449
11916.57 1395
11917.60 1577
11918.63 1563
11919.66 1568
11920.69 1517
11921.73 1507
11922.76 1618
11923.79 1589
11924.82 1675
11925.85 1714
11926.88 1858
11927.91 2023
11928.94 2042
11929.97 2011
11931.00 2213
11932.03 2351
11933.07 2358
11934.10 2353
11935.13 2240
11936.16 2421
11937.19 2296
11938.22 2086
11939.25 2022
11940.28 1792
11941.32 1765
11942.35 1778
11943.38 1776
11944.41 1710
11945.44 1552
11946.47 1572
11947.51 1487
11948.54 1435
11949.57 1413
11950.60 1432
11951.63 1398
11952.66 1364
11953.70 1308
11954.73 1331
11955.76 1320
11956.79 1321
11957.83 1281
11958.86 1323
11959.89 1299
11960.92 1261
11961.95 1199
11962.99 1185
11964.02 1211
11965.05 1217
11966.08 1219
11967.12 1194
11968.15 1180
11969.18 1162
11970.22 1192
11971.25 1162
11972.28 1264
11973.31 1277
11974.35 1225
11975.38 1271
11976.41 1237
11977.45 1293
11978.48 1227
11979.51 1197
11980.55 1135
11981.58 1133
11982.61 1233
11983.64 1236
11984.68 1149
11985.71 1240
11986.75 1196
11987.78 1159
11988.81 1174
11989.85 1145
11990.88 1188
11991.91 1221
11992.95 1248
11993.98 1348
11995.01 1290
11996.05 1238
11997.08 1283
11998.12 1221
11999.15 1224
12000.18 1224
12001.22 1266
12002.25 1267
12003.29 1243
12004.32 1253
12005.35 1235
12006.39 1267
12007.42 1318
12008.46 1192
12009.49 1209
12010.53 1273
12011.56 1257
12012.60 1294
12013.63 1276
12014.67 1297
12015.70 1391
12016.73 1387
12017.77 1377
12018.80 1375
12019.84 1356
12020.87 1401
12021.91 1414
12022.94 1422
12023.98 1423
12025.01 1344
12026.05 1349
12027.08 1365
12028.12 1351
12029.15 1440
12030.19 1405
12031.23 1385
12032.26 1375
12033.30 1295
12034.33 1360
12035.37 1349
12036.40 1397
12037.44 1323
12038.47 1313
12039.51 1459
12040.55 1449
12041.58 1363
12042.62 1359
12043.65 1398
12044.69 1343
12045.73 1320
12046.76 1372
12047.80 1382
12048.83 1341
12049.87 1392
12050.91 1374
12051.94 1413
12052.98 1381
12054.01 1365
12055.05 1387
12056.09 1377
12057.12 1456
12058.16 1374
12059.20 1387
12060.23 1441
12061.27 1496
12062.31 1432
12063.34 1405
12064.38 1474
12065.42 1458
12066.45 1414
12067.49 1480
12068.53 1418
12069.57 1478
12070.60 1489
12071.64 1534
12072.68 1547
12073.71 1489
12074.75 1481
12075.79 1487
12076.83 1418
12077.86 1555
12078.90 1523
12079.94 1477
12080.98 1512
12082.01 1556
12083.05 1617
12084.09 1639
12085.13 1682
12086.16 1593
12087.20 1628
12088.24 1684
12089.28 1635
12090.32 1665
12091.35 1636
12092.39 1635
12093.43 1633
12094.47 1727
12095.51 1778
12096.54 1784
12097.58 1881
12098.62 1908
12099.66 1966
12100.70 2076
12101.74 2140
12102.77 2194
12103.81 2218
12104.85 2190
12105.89 2286
12106.93 2281
12107.97 2206
12109.01 2221
12110.04 2117
12111.08 1901
12112.12 1736
12113.16 1770
12114.20 1657
12115.24 1654
12116.28 1633
12117.32 1549
12118.36 1494
12119.39 1412
12120.43 1379
12121.47 1386
12122.51 1302
12123.55 1307
12124.59 1288
12125.63 1304
12126.67 1243
12127.71 1227
12128.75 1144
12129.79 1190
12130.83 1149
12131.87 1123
12132.91 1154
12133.95 1132
12134.99 1144
12136.03 1191
12137.07 1234
12138.11 1179
12139.15 1150
12140.19 1097
12141.23 1092
12142.27 1139
12143.31 1143
12144.35 1142
12145.39 1135
12146.43 1140
12147.47 1184
12148.51 1170
12149.55 1079
12150.59 1013
12151.63 1071
12152.67 1065
12153.71 1112
12154.75 1042
12155.79 1094
12156.83 1024
12157.88 1020
12158.92 1062
12159.96 1007
12161.00 1053
12162.04 1056
12163.08 1019
12164.12 1003
12165.16 1095
12166.20 1068
12167.24 1088
12168.29 1087
12169.33 1040
12170.37 1029
12171.41 1079
12172.45 1070
12173.49 994
12174.53 1047
12175.58 1146
12176.62 1087
12177.66 987
12178.70 1038
12179.74 1022
12180.78 1054
12181.83 1047
12182.87 1017
12183.91 1014
12184.95 1069
12185.99 1099
12187.04 1106
12188.08 1121
12189.12 1007
12190.16 1059
12191.20 1010
12192.25 1083
12193.29 1011
12194.33 991
12195.37 1036
12196.42 1117
12197.46 1031
12198.50 1063
12199.54 1051
12200.59 1051
12201.63 1033
12202.67 1075
12203.72 1107
12204.76 1090
12205.80 1024
12206.84 1065
12207.89 1047
12208.93 1047
12209.97 1046
12211.02 1011
12212.06 1043
12213.10 982
12214.15 1114
12215.19 1065
12216.23 1070
12217.28 1006
12218.32 1020
12219.36 1034
12220.41 1034
12221.45 1025
12222.49 1025
12223.54 1034
12224.58 983
12225.62 916
12226.67 993
12227.71 1011
12228.76 978
12229.80 992
12230.84 1012
12231.89 1017
12232.93 998
12233.98 1017
12235.02 990
12236.06 984
12237.11 1006
12238.15 929
12239.20 972
12240.24 937
12241.29 920
12242.33 1002
12243.37 1021
12244.42 954
12245.46 915
12246.51 942
12247.55 955
12248.60 997
12249.64 935
12250.69 921
12251.73 1005
12252.78 1035
12253.82 940
12254.87 998
12255.91 923
12256.96 939
12258.00 915
12259.05 867
12260.09 935
12261.14 897
12262.18 848
12263.23 906
12264.27 934
12265.32 935
12266.36 912
12267.41 910
12268.45 900
12269.50 926
12270.55 923
12271.59 907
12272.64 903
12273.68 921
12274.73 947
12275.77 896
12276.82 955
12277.87 933
12278.91 898
12279.96 928
12281.00 940
12282.05 961
12283.10 934
12284.14 932
12285.19 870
12286.24 906
12287.28 913
12288.33 965
12289.38 948
12290.42 960
12291.47 922
12292.51 848
12293.56 879
12294.61 940
12295.65 924
12296.70 890
12297.75 890
12298.80 921
12299.84 887
12300.89 883
12301.94 890
12302.98 842
12304.03 951
12305.08 922
12306.12 859
12307.17 836
12308.22 858
12309.27 834
12310.31 885
12311.36 896
12312.41 893
12313.46 894
12314.50 877
12315.55 926
12316.60 876
12317.65 813
12318.69 789
12319.74 824
12320.79 844
12321.84 927
12322.88 917
12323.93 880
12324.98 874
12326.03 888
12327.08 906
12328.12 948
12329.17 894
12330.22 867
12331.27 916
12332.32 858
12333.37 906
12334.41 894
12335.46 871
12336.51 891
12337.56 888
12338.61 877
12339.66 833
12340.71 859
12341.75 861
12342.80 876
12343.85 839
12344.90 848
12345.95 821
12347.00 795
12348.05 893
12349.10 870
12350.15 851
12351.19 899
12352.24 881
12353.29 902
12354.34 865
12355.39 901
12356.44 892
12357.49 939
12358.54 950
12359.59 880
12360.64 947
12361.69 914
12362.74 878
12363.79 887
12364.84 880
12365.89 854
12366.94 903
12367.99 969
12369.04 852
12370.09 902
12371.14 894
12372.18 924
12373.24 1024
12374.29 914
12375.34 892
12376.39 936
12377.44 938
12378.49 993
12379.54 981
12380.59 888
12381.64 881
12382.69 919
12383.74 901
12384.79 908
12385.84 951
12386.89 959
12387.94 941
12388.99 953
12390.04 960
12391.09 979
12392.14 955
12393.19 908
12394.24 965
12395.30 941
12396.35 1027
12397.40 1036
12398.45 993
12399.50 996
12400.55 954
12401.60 934
12402.65 1007
12403.70 1091
12404.76 1047
12405.81 1025
12406.86 1042
12407.91 1066
12408.96 1035
12410.01 1025
12411.07 1058
12412.12 1069
12413.17 1044
12414.22 1020
12415.27 976
12416.32 1073
12417.38 1051
12418.43 1050
12419.48 981
12420.53 1019
12421.58 1067
12422.64 1097
12423.69 1028
12424.74 1010
12425.79 1014
12426.84 1036
12427.90 1055
12428.95 1028
12430.00 1047
12431.05 1104
12432.11 1081
12433.16 1052
12434.21 1082
12435.26 1092
12436.32 1058
12437.37 1106
12438.42 1080
12439.48 1101
12440.53 1084
12441.58 1145
12442.63 1202
12443.69 1152
12444.74 1180
12445.79 1108
12446.85 1099
12447.90 1097
12448.95 1045
12450.01 1049
12451.06 1078
12452.11 1066
12453.17 1101
12454.22 1075
12455.27 1132
12456.33 1113
12457.38 1144
12458.43 1205
12459.49 1253
12460.54 1277
12461.60 1279
12462.65 1251
12463.70 1305
12464.76 1339
12465.81 1333
12466.86 1315
12467.92 1340
12468.97 1455
12470.03 1522
12471.08 1737
12472.14 1775
12473.19 1792
12474.24 2015
12475.30 2096
12476.35 2148
12477.41 2128
12478.46 2311
12479.52 2366
12480.57 2323
12481.63 2241
12482.68 2216
12483.73 2137
12484.79 2015
12485.84 1957
12486.90 1871
12487.95 1657
12489.01 1661
12490.06 1596
12491.12 1463
12492.17 1464
12493.23 1416
12494.28 1340
12495.34 1264
12496.39 1280
12497.45 1186
12498.51 1216
12499.56 1194
12500.62 1158
12501.67 1208
12502.73 1176
12503.78 1208
12504.84 1206
12505.89 1172
12506.95 1186
12508.01 1148
12509.06 1184
12510.12 1186
12511.17 1183
12512.23 1179
12513.28 1116
12514.34 1095
12515.40 1083
12516.45 1191
12517.51 1098
12518.56 1046
12519.62 1063
12520.68 1152
12521.73 1113
12522.79 1076
12523.85 1095
12524.90 1155
12525.96 1089
12527.02 1047
12528.07 1050
12529.13 1043
12530.19 1045
12531.24 1027
12532.30 1024
12533.36 1049
12534.41 1073
12535.47 1106
12536.53 1139
12537.58 1097
12538.64 1081
12539.70 1076
12540.75 1097
12541.81 1136
12542.87 1133
12543.93 1071
12544.98 1120
12546.04 1194
12547.10 1227
12548.16 1166
12549.21 1215
12550.27 1302
12551.33 1302
12552.39 1360
12553.44 1344
12554.50 1399
12555.56 1477
12556.62 1443
12557.67 1478
12558.73 1586
12559.79 1472
12560.85 1508
12561.91 1520
12562.96 1530
12564.02 1469
12565.08 1478
12566.14 1475
12567.20 1380
12568.26 1407
12569.31 1321
12570.37 1236
12571.43 1193
12572.49 1203
12573.55 1179
12574.61 1115
12575.66 1101
12576.72 1148
12577.78 1144
12578.84 1100
12579.90 1155
12580.96 1143
12582.02 1143
12583.08 1123
12584.13 1110
12585.19 1048
12586.25 1020
12587.31 1048
12588.37 1050
12589.43 1046
12590.49 1097
12591.55 1037
12592.61 1050
12593.67 1013
12594.73 999
12595.79 1043
12596.85 983
12597.91 974
12598.96 973
12600.02 895
12601.08 985
12602.14 968
12603.20 989
12604.26 1001
12605.32 962
12606.38 1002
12607.44 1014
12608.50 962
12609.56 1017
12610.62 951
12611.68 989
12612.74 996
12613.80 1031
12614.86 1033
12615.92 1010
12616.98 1036
12618.04 1098
12619.10 1059
12620.17 1028
12621.23 1062
12622.29 1030
12623.35 1040
12624.41 1073
12625.47 995
12626.53 956
12627.59 978
12628.65 980
12629.71 968
12630.77 1015
12631.83 969
12632.89 931
12633.96 891
12635.02 928
12636.08 977
12637.14 965
12638.20 874
12639.26 886
12640.32 937
12641.38 982
12642.45 969
12643.51 926
12644.57 869
12645.63 864
12646.69 813
12647.75 908
12648.81 873
12649.88 869
12650.94 923
12652.00 896
12653.06 873
12654.12 878
12655.19 944
12656.25 880
12657.31 890
12658.37 937
12659.43 899
12660.50 823
12661.56 860
12662.62 907
12663.68 871
12664.75 869
12665.81 875
12666.87 827
12667.93 845
12668.99 853
12670.06 905
12671.12 865
12672.18 872
12673.25 852
12674.31 898
12675.37 871
12676.43 863
12677.50 847
12678.56 848
12679.62 843
12680.69 836
12681.75 811
12682.81 903
12683.87 891
12684.94 857
12686.00 845
12687.06 855
12688.13 794
12689.19 858
12690.25 830
12691.32 878
12692.38 856
12693.45 850
12694.51 857
12695.57 823
12696.64 850
12697.70 925
12698.76 882
12699.83 921
12700.89 874
12701.95 811
12703.02 795
12704.08 856
12705.15 864
12706.21 851
12707.28 910
12708.34 811
12709.40 887
12710.47 856
12711.53 861
12712.60 829
12713.66 854
12714.73 874
12715.79 873
12716.85 846
12717.92 860
12718.98 903
12720.05 894
12721.11 804
12722.18 847
12723.24 928
12724.31 850
12725.37 827
12726.44 892
12727.50 923
12728.57 869
12729.63 871
12730.70 824
12731.76 837
12732.83 907
12733.89 909
12734.96 881
12736.02 885
12737.09 930
12738.15 914
12739.22 852
12740.29 931
12741.35 866
12742.42 919
12743.48 901
12744.55 863
12745.61 855
12746.68 842
12747.74 889
12748.81 859
12749.88 835
12750.94 831
12752.01 864
12753.07 857
12754.14 855
12755.21 778
12756.27 826
12757.34 891
12758.41 817
12759.47 852
12760.54 738
12761.60 777
12762.67 810
12763.74 776
12764.80 769
12765.87 792
12766.94 800
12768.00 786
12769.07 807
12770.14 796
12771.20 771
12772.27 772
12773.34 771
12774.40 832
12775.47 829
12776.54 752
12777.61 821
12778.67 812
12779.74 781
12780.81 804
12781.87 830
12782.94 785
12784.01 818
12785.08 786
12786.14 790
12787.21 785
12788.28 840
12789.35 821
12790.41 750
12791.48 795
12792.55 753
12793.62 750
12794.69 743
12795.75 788
12796.82 814
12797.89 784
12798.96 862
12800.02 814
12801.09 751
12802.16 781
12803.23 836
12804.30 785
12805.37 809
12806.43 848
12807.50 807
12808.57 776
12809.64 808
12810.71 780
12811.78 814
12812.84 818
12813.91 812
12814.98 804
12816.05 855
12817.12 859
12818.19 873
12819.26 839
12820.33 778
12821.39 833
12822.46 918
12823.53 932
12824.60 901
12825.67 882
12826.74 905
12827.81 863
12828.88 785
12829.95 788
12831.02 780
12832.09 767
12833.16 764
12834.22 808
12835.29 743
12836.36 768
12837.43 853
12838.50 794
12839.57 822
12840.64 777
12841.71 738
12842.78 795
12843.85 795
12844.92 697
12845.99 777
12847.06 744
12848.13 698
12849.20 725
12850.27 745
12851.34 705
12852.41 733
12853.48 704
12854.55 851
12855.62 773
12856.69 713
12857.76 748
12858.83 740
12859.90 745
12860.97 727
12862.05 795
12863.12 754
12864.19 766
12865.26 791
12866.33 762
12867.40 731
12868.47 701
12869.54 684
12870.61 709
12871.68 748
12872.75 754
12873.82 736
12874.90 689
12875.97 750
12877.04 757
12878.11 680
12879.18 683
12880.25 711
12881.32 681
12882.40 687
12883.47 712
12884.54 781
12885.61 757
12886.68 727
12887.75 716
12888.82 696
12889.90 718
12890.97 662
12892.04 729
12893.11 691
12894.18 689
12895.26 669
12896.33 648
12897.40 704
12898.47 687
12899.54 671
12900.62 713
12901.69 703
12902.76 698
12903.83 723
12904.91 658
12905.98 645
12907.05 709
12908.12 708
12909.20 698
12910.27 669
12911.34 655
12912.41 687
12913.49 716
12914.56 755
12915.63 709
12916.71 751
12917.78 742
12918.85 756
12919.92 698
12921.00 673
12922.07 687
12923.14 709
12924.22 729
12925.29 753
12926.36 745
12927.44 712
12928.51 736
12929.58 718
12930.66 759
12931.73 766
12932.80 767
12933.88 738
12934.95 711
12936.02 703
12937.10 665
12938.17 651
12939.25 693
12940.32 714
12941.39 726
12942.47 709
12943.54 677
12944.62 731
12945.69 690
12946.76 719
12947.84 753
12948.91 688
12949.99 713
12951.06 683
12952.14 656
12953.21 689
12954.28 719
12955.36 692
12956.43 697
12957.51 671
12958.58 634
12959.66 636
12960.73 699
12961.81 682
12962.88 728
12963.96 741
12965.03 772
12966.11 676
12967.18 650
12968.26 714
12969.33 707
12970.41 692
12971.48 683
12972.56 675
12973.63 699
12974.71 665
12975.78 672
12976.86 678
12977.93 707
12979.01 681
12980.08 741
12981.16 758
12982.23 747
12983.31 692
12984.39 731
12985.46 692
12986.54 696
12987.61 692
12988.69 659
12989.77 741
12990.84 769
12991.92 759
12992.99 748
12994.07 701
12995.15 706
12996.22 697
12997.30 685
12998.37 668
12999.45 725
13000.53 750
13001.60 701
13002.68 709
13003.76 699
13004.83 758
13005.91 733
13006.99 745
13008.06 772
13009.14 736
13010.22 737
13011.29 736
13012.37 739
13013.45 720
13014.52 764
13015.60 776
13016.68 709
13017.75 668
13018.83 747
13019.91 768
13020.99 738
13022.06 694
13023.14 673
13024.22 715
13025.30 691
13026.37 748
13027.45 736
13028.53 716
13029.61 737
13030.68 732
13031.76 745
13032.84 714
13033.92 729
13034.99 628
13036.07 684
13037.15 695
13038.23 732
13039.31 709
13040.38 713
13041.46 735
13042.54 747
13043.62 705
13044.70 700
13045.77 750
13046.85 757
13047.93 723
13049.01 701
13050.09 765
13051.17 739
13052.24 690
13053.32 681
13054.40 757
13055.48 723
13056.56 783
13057.64 825
13058.72 768
13059.80 740
13060.87 687
13061.95 757
13063.03 730
13064.11 723
13065.19 726
13066.27 763
13067.35 737
13068.43 760
13069.51 725
13070.59 688
13071.67 759
13072.74 717
13073.82 743
13074.90 729
13075.98 736
13077.06 748
13078.14 788
13079.22 795
13080.30 776
13081.38 764
13082.46 731
13083.54 692
13084.62 696
13085.70 704
13086.78 745
13087.86 720
13088.94 796
13090.02 775
13091.10 728
13092.18 734
13093.26 735
13094.34 722
13095.42 707
13096.50 733
13097.58 726
13098.66 747
13099.74 691
13100.82 678
13101.90 769
13102.98 758
13104.07 727
13105.15 724
13106.23 730
13107.31 751
13108.39 749
13109.47 758
13110.55 763
13111.63 757
13112.71 779
13113.79 699
13114.87 774
13115.96 753
13117.04 713
13118.12 727
13119.20 684
13120.28 777
13121.36 791
13122.44 789
13123.52 784
13124.61 766
13125.69 761
13126.77 711
13127.85 691
13128.93 740
13130.01 786
13131.10 773
13132.18 689
13133.26 736
13134.34 738
13135.42 722
13136.51 768
13137.59 730
13138.67 708
13139.75 716
13140.83 758
13141.92 728
13143.00 716
13144.08 707
13145.16 716
13146.25 711
13147.33 759
13148.41 775
13149.49 785
13150.58 714
13151.66 746
13152.74 759
13153.82 774
13154.91 754
13155.99 745
13157.07 795
13158.15 816
13159.24 802
13160.32 765
13161.40 783
13162.49 772
13163.57 707
13164.65 740
13165.74 727
13166.82 750
13167.90 758
13168.99 754
13170.07 749
13171.15 733
13172.24 789
13173.32 757
13174.40 739
13175.49 757
13176.57 757
13177.65 738
13178.74 752
13179.82 823
13180.91 800
13181.99 726
13183.07 716
13184.16 746
13185.24 745
13186.32 740
13187.41 731
13188.49 765
13189.58 819
13190.66 845
13191.75 802
13192.83 841
13193.91 827
13195.00 781
13196.08 770
13197.17 772
13198.25 778
13199.34 785
13200.42 749
13201.51 833
13202.59 814
13203.68 766
13204.76 791
13205.85 790
13206.93 744
13208.01 745
13209.10 793
13210.18 842
13211.27 835
13212.36 834
13213.44 830
13214.53 766
13215.61 794
13216.70 755
13217.78 818
13218.87 905
13219.95 874
13221.04 822
13222.12 813
13223.21 785
13224.29 790
13225.38 810
13226.47 855
13227.55 805
13228.64 854
13229.72 816
13230.81 834
13231.89 795
13232.98 814
13234.07 828
13235.15 864
13236.24 848
13237.33 820
13238.41 838
13239.50 857
13240.58 883
13241.67 880
13242.76 813
13243.84 828
13244.93 877
13246.02 834
13247.10 897
13248.19 881
13249.28 850
13250.36 868
13251.45 883
13252.54 842
13253.62 868
13254.71 831
13255.80 844
13256.88 872
13257.97 875
13259.06 887
13260.14 896
13261.23 835
13262.32 811
13263.41 832
13264.49 920
13265.58 916
13266.67 914
13267.76 918
13268.84 988
13269.93 969
13271.02 978
13272.11 958
13273.19 943
13274.28 1013
13275.37 991
13276.46 995
13277.54 994
13278.63 986
13279.72 913
13280.81 924
13281.90 948
13282.98 1053
13284.07 986
13285.16 973
13286.25 984
13287.34 985
13288.42 1050
13289.51 990
13290.60 999
13291.69 989
13292.78 1028
13293.87 1030
13294.95 1049
13296.04 1004
13297.13 1087
13298.22 1079
13299.31 1064
13300.40 1078
13301.49 1072
13302.58 1140
13303.66 1163
13304.75 1090
13305.84 1171
13306.93 1188
13308.02 1168
13309.11 1138
13310.20 1110
13311.29 1154
13312.38 1196
13313.47 1207
13314.55 1237
13315.64 1156
13316.73 1195
13317.82 1231
13318.91 1225
13320.00 1203
13321.09 1196
13322.18 1097
13323.27 1212
13324.36 1129
13325.45 1107
13326.54 1146
13327.63 1194
13328.72 1155
13329.81 1135
13330.90 1162
13331.99 1107
13333.08 1137
13334.17 1110
13335.26 1074
13336.35 1083
13337.44 1105
13338.53 1157
13339.62 1130
13340.71 1153
13341.80 1168
13342.89 1098
13343.98 1193
13345.07 1142
13346.16 1226
13347.25 1229
13348.35 1292
13349.44 1194
13350.53 1203
13351.62 1237
13352.71 1263
13353.80 1223
13354.89 1228
13355.98 1237
13357.07 1190
13358.16 1282
13359.26 1235
13360.35 1314
13361.44 1410
13362.53 1336
13363.62 1369
13364.71 1397
13365.80 1418
13366.89 1431
13367.99 1433
13369.08 1477
13370.17 1419
13371.26 1483
13372.35 1472
13373.44 1452
13374.54 1456
13375.63 1358
13376.72 1373
13377.81 1269
13378.90 1340
13380.00 1372
13381.09 1339
13382.18 1264
13383.27 1252
13384.36 1163
13385.46 1127
13386.55 1115
13387.64 1194
13388.73 1166
13389.83 1265
13390.92 1182
13392.01 1149
13393.10 1117
13394.20 1156
13395.29 1129
13396.38 1037
13397.47 1081
13398.57 1087
13399.66 1018
13400.75 1035
13401.84 1094
13402.94 1120
13404.03 1095
13405.12 1078
13406.22 1047
13407.31 997
13408.40 1054
13409.50 1050
13410.59 1007
13411.68 1081
13412.78 1072
13413.87 1072
13414.96 1035
13416.06 1008
13417.15 1046
13418.24 1032
13419.34 1174
13420.43 1122
13421.52 1066
13422.62 1080
13423.71 1040
13424.81 1030
13425.90 1085
13426.99 1086
13428.09 1036
13429.18 1132
13430.27 1150
13431.37 1148
13432.46 1135
13433.56 1153
13434.65 1113
13435.75 1113
13436.84 1084
13437.93 1116
13439.03 1088
13440.12 1069
13441.22 1115
13442.31 1174
13443.41 1200
13444.50 1186
13445.60 1188
13446.69 1164
13447.79 1172
13448.88 1172
13449.98 1244
13451.07 1230
13452.17 1174
13453.26 1182
13454.36 1234
13455.45 1291
13456.55 1270
13457.64 1264
13458.74 1263
13459.83 1342
13460.93 1311
13462.02 1324
13463.12 1319
13464.21 1315
13465.31 1226
13466.40 1313
13467.50 1337
13468.59 1345
13469.69 1356
13470.79 1322
13471.88 1347
13472.98 1267
13474.07 1325
13475.17 1301
13476.27 1385
13477.36 1391
13478.46 1375
13479.55 1392
13480.65 1415
13481.75 1373
13482.84 1332
13483.94 1389
13485.03 1382
13486.13 1464
13487.23 1403
13488.32 1460
13489.42 1444
13490.52 1459
13491.61 1502
13492.71 1472
13493.81 1572
13494.90 1491
13496.00 1578
13497.10 1585
13498.19 1580
13499.29 1592
13500.39 1680
13501.48 1692
13502.58 1751
13503.68 1739
13504.77 1798
13505.87 1724
13506.97 1604
13508.07 1616
13509.16 1734
13510.26 1730
13511.36 1620
13512.46 1551
13513.55 1545
13514.65 1493
13515.75 1515
13516.85 1388
13517.94 1410
13519.04 1369
13520.14 1323
13521.24 1292
13522.33 1233
13523.43 1237
13524.53 1285
13525.63 1284
13526.73 1209
13527.82 1274
13528.92 1246
13530.02 1170
13531.12 1171
13532.22 1134
13533.31 1192
13534.41 1169
13535.51 1147
13536.61 1125
13537.71 1174
13538.81 1108
13539.90 1103
13541.00 1201
13542.10 1129
13543.20 1108
13544.30 1147
13545.40 1071
13546.50 1072
13547.60 1073
13548.69 1034
13549.79 1026
13550.89 1099
13551.99 1177
13553.09 1034
13554.19 1019
13555.29 1045
13556.39 1056
13557.49 1032
13558.59 1042
13559.69 1045
13560.78 1067
13561.88 998
13562.98 996
13564.08 1078
13565.18 1038
13566.28 1016
13567.38 987
13568.48 999
13569.58 975
13570.68 995
13571.78 1014
13572.88 947
13573.98 993
13575.08 1072
13576.18 1038
13577.28 1024
13578.38 1021
13579.48 998
13580.58 991
13581.68 1024
13582.78 1038
13583.88 1027
13584.98 959
13586.08 1001
13587.18 1014
13588.28 1074
13589.38 1048
13590.48 1001
13591.59 1054
13592.69 1028
13593.79 1067
13594.89 1060
13595.99 1059
13597.09 1039
13598.19 1052
13599.29 1041
13600.39 1010
13601.49 1088
13602.59 1091
13603.69 1076
13604.80 1005
13605.90 1059
13607.00 1062
13608.10 1058
13609.20 1116
13610.30 1036
13611.40 996
13612.51 947
13613.61 1015
13614.71 1052
13615.81 1026
13616.91 1081
13618.01 1048
13619.11 1081
13620.22 1032
13621.32 999
13622.42 989
13623.52 988
13624.62 1010
13625.73 957
13626.83 990
13627.93 1109
13629.03 1047
13630.13 1000
13631.24 1011
13632.34 1092
13633.44 1021
13634.54 1071
13635.65 1080
13636.75 1063
13637.85 1028
13638.95 1116
13640.06 1132
13641.16 1047
13642.26 1000
13643.36 974
13644.47 1049
13645.57 1075
13646.67 1034
13647.78 1026
13648.88 1008
13649.98 1081
13651.08 974
13652.19 938
13653.29 958
13654.39 1072
13655.50 1047
13656.60 1031
13657.70 999
13658.81 1057
13659.91 1026
13661.01 978
13662.12 966
13663.22 983
13664.32 994
13665.43 964
13666.53 1005
13667.63 989
13668.74 969
13669.84 983
13670.95 1019
13672.05 1019
13673.15 1034
13674.26 1079
13675.36 1046
13676.47 1021
13677.57 965
13678.67 980
13679.78 955
13680.88 964
13681.99 955
13683.09 1015
13684.20 996
13685.30 1016
13686.40 1004
13687.51 1000
13688.61 1003
13689.72 1010
13690.82 1007
13691.93 1065
13693.03 1014
13694.14 1055
13695.24 1028
13696.35 1057
13697.45 1120
13698.56 1091
13699.66 1017
13700.77 1032
13701.87 1015
13702.98 1058
13704.08 1097
13705.19 1064
13706.29 1109
13707.40 1086
13708.50 1074
13709.61 1138
13710.71 1138
13711.82 1107
13712.92 1175
13714.03 1134
13715.14 1106
13716.24 1147
13717.35 1079
13718.45 1105
13719.56 1149
13720.66 1161
13721.77 1134
13722.88 1227
13723.98 1192
13725.09 1175
13726.19 1239
13727.30 1249
13728.41 1306
13729.51 1264
13730.62 1295
13731.73 1232
13732.83 1266
13733.94 1309
13735.04 1307
13736.15 1320
13737.26 1308
13738.36 1259
13739.47 1301
13740.58 1333
13741.68 1257
13742.79 1294
13743.90 1336
13745.00 1355
13746.11 1374
13747.22 1477
13748.32 1414
13749.43 1375
13750.54 1362
13751.65 1439
13752.75 1417
13753.86 1476
13754.97 1565
13756.07 1533
13757.18 1623
13758.29 1586
13759.40 1627
13760.50 1626
13761.61 1654
13762.72 1681
13763.83 1674
13764.93 1782
13766.04 1847
13767.15 1843
13768.26 1998
13769.37 2075
13770.47 2142
13771.58 2175
13772.69 2229
13773.80 2284
13774.91 2250
13776.01 2238
13777.12 2250
13778.23 2265
13779.34 2237
13780.45 2152
13781.55 2142
13782.66 2187
13783.77 1958
13784.88 1961
13785.99 1945
13787.10 1890
13788.20 1739
13789.31 1657
13790.42 1660
13791.53 1706
13792.64 1601
13793.75 1567
13794.86 1592
13795.97 1551
13797.07 1557
13798.18 1480
13799.29 1428
13800.40 1431
13801.51 1399
13802.62 1451
13803.73 1420
13804.84 1357
13805.95 1434
13807.06 1372
13808.17 1290
13809.28 1275
13810.39 1315
13811.49 1342
13812.60 1273
13813.71 1190
13814.82 1273
13815.93 1248
13817.04 1258
13818.15 1246
13819.26 1177
13820.37 1203
13821.48 1137
13822.59 1190
13823.70 1156
13824.81 1180
13825.92 1143
13827.03 1227
13828.14 1217
13829.25 1157
13830.36 1091
13831.47 1196
13832.58 1087
13833.69 1170
13834.80 1145
13835.92 1104
13837.03 1077
13838.14 1091
13839.25 1212
13840.36 1132
13841.47 1100
13842.58 1150
13843.69 1171
13844.80 1091
13845.91 1130
13847.02 1100
13848.13 1069
13849.24 1139
13850.36 1151
13851.47 1159
13852.58 1202
13853.69 1219
13854.80 1209
13855.91 1198
13857.02 1201
13858.13 1242
13859.25 1134
13860.36 1160
13861.47 1232
13862.58 1220
13863.69 1211
13864.80 1262
13865.91 1235
13867.03 1265
13868.14 1229
13869.25 1241
13870.36 1208
13871.47 1197
13872.59 1239
13873.70 1246
13874.81 1198
13875.92 1212
13877.03 1264
13878.15 1225
13879.26 1236
13880.37 1257
13881.48 1241
13882.60 1225
13883.71 1340
13884.82 1319
13885.93 1393
13887.05 1264
13888.16 1261
13889.27 1326
13890.38 1307
13891.50 1285
13892.61 1355
13893.72 1352
13894.83 1390
13895.95 1398
13897.06 1370
13898.17 1365
13899.29 1400
13900.40 1379
13901.51 1377
13902.63 1353
13903.74 1365
13904.85 1359
13905.97 1288
13907.08 1283
13908.19 1299
13909.31 1245
13910.42 1276
13911.53 1235
13912.65 1216
13913.76 1137
13914.87 1194
13915.99 1231
13917.10 1177
13918.21 1159
13919.33 1129
13920.44 1138
13921.56 1067
13922.67 1077
13923.78 1107
13924.90 1069
13926.01 1184
13927.13 1149
13928.24 1101
13929.35 1143
13930.47 1142
13931.58 1192
13932.70 1119
13933.81 1115
13934.93 1104
13936.04 1129
13937.16 1107
13938.27 1100
13939.38 1122
13940.50 1119
13941.61 1122
13942.73 1157
13943.84 1148
13944.96 1098
13946.07 1116
13947.19 1140
13948.30 1165
13949.42 1143
13950.53 1092
13951.65 1050
13952.76 1089
13953.88 1113
13954.99 1078
13956.11 1083
13957.23 1017
13958.34 1014
13959.46 1025
13960.57 1077
13961.69 1064
13962.80 1096
13963.92 1063
13965.03 1081
13966.15 1075
13967.27 1062
13968.38 1032
13969.50 1085
13970.61 1037
13971.73 1012
13972.84 1001
13973.96 1053
13975.08 1055
13976.19 1037
13977.31 1034
13978.43 989
13979.54 1035
13980.66 948
13981.77 1033
13982.89 1020
13984.01 1045
13985.12 1005
13986.24 1008
13987.36 1024
13988.47 1058
13989.59 1030
13990.71 989
13991.82 1020
13992.94 996
13994.06 1006
13995.17 1015
13996.29 1019
13997.41 1030
13998.52 1000
13999.64 1044
14000.76 1039
14001.88 985
14002.99 1025
14004.11 963
14005.23 951
14006.34 989
14007.46 1015
14008.58 963
14009.70 1027
14010.81 972
14011.93 999
14013.05 999
14014.17 1060
14015.28 1061
14016.40 1052
14017.52 1008
14018.64 1018
14019.76 1062
14020.87 1014
14021.99 1009
14023.11 992
14024.23 970
14025.35 1044
14026.46 953
14027.58 948
14028.70 1002
14029.82 1035
14030.94 973
14032.06 952
14033.17 989
14034.29 999
14035.41 1055
14036.53 1090
14037.65 1041
14038.77 990
14039.88 1029
14041.00 1069
14042.12 1052
14043.24 1072
14044.36 1059
14045.48 1066
14046.60 1034
14047.72 1075
14048.84 1067
14049.95 1074
14051.07 1097
14052.19 1131
14053.31 1108
14054.43 1059
14055.55 1147
14056.67 1147
14057.79 1130
14058.91 1075
14060.03 1170
14061.15 1174
14062.27 1104
14063.39 1223
14064.51 1179
14065.63 1171
14066.75 1254
14067.87 1194
14068.99 1229
14070.11 1251
14071.23 1225
14072.35 1266
14073.47 1294
14074.59 1268
14075.71 1322
14076.83 1346
14077.95 1273
14079.07 1251
14080.19 1299
14081.31 1311
14082.43 1377
14083.55 1425
14084.67 1428
14085.79 1486
14086.91 1516
14088.03 1447
14089.15 1435
14090.27 1382
14091.39 1485
14092.51 1469
14093.63 1555
14094.75 1538
14095.87 1569
14097.00 1544
14098.12 1647
14099.24 1640
14100.36 1678
14101.48 1672
14102.60 1709
14103.72 1586
14104.84 1551
14105.96 1580
14107.09 1571
14108.21 1556
14109.33 1521
14110.45 1477
14111.57 1408
14112.69 1335
14113.81 1391
14114.94 1346
14116.06 1362
14117.18 1279
14118.30 1305
14119.42 1306
14120.55 1287
14121.67 1175
14122.79 1147
14123.91 1140
14125.03 1251
14126.16 1247
14127.28 1186
14128.40 1152
14129.52 1106
14130.64 1162
14131.77 1108
14132.89 1186
14134.01 1175
14135.13 1128
14136.26 1121
14137.38 1118
14138.50 1095
14139.62 1062
14140.75 1104
14141.87 1116
14142.99 1077
14144.11 1038
14145.24 1048
14146.36 1068
14147.48 1106
14148.61 1130
14149.73 1087
14150.85 1098
14151.98 1089
14153.10 1070
14154.22 1116
14155.35 1137
14156.47 1025
14157.59 1049
14158.72 1102
14159.84 1094
14160.96 1087
14162.09 1091
14163.21 1068
14164.33 1089
14165.46 1142
14166.58 1070
14167.70 1069
14168.83 1038
14169.95 1084
14171.08 1065
14172.20 1044
14173.32 1061
14174.45 1060
14175.57 1002
14176.70 1042
14177.82 1091
14178.94 1032
14180.07 1014
14181.19 1017
14182.32 1067
14183.44 1014
14184.57 1051
14185.69 1033
14186.81 1055
14187.94 977
14189.06 1019
14190.19 1004
14191.31 1023
14192.44 1016
14193.56 997
14194.69 1076
14195.81 1071
14196.94 1024
14198.06 1089
14199.19 1058
14200.31 1014
14201.44 1005
14202.56 1034
14203.69 1026
14204.81 1039
14205.94 1051
14207.06 1007
14208.19 1048
14209.31 998
14210.44 916
14211.57 945
14212.69 972
14213.82 948
14214.94 929
14216.07 894
14217.19 947
14218.32 947
14219.44 979
14220.57 930
14221.70 915
14222.82 961
14223.95 1006
14225.07 959
14226.20 886
14227.33 913
14228.45 921
14229.58 901
14230.71 910
14231.83 931
14232.96 911
14234.08 903
14235.21 969
14236.34 920
14237.46 943
14238.59 891
14239.72 931
14240.84 912
14241.97 925
14243.10 962
14244.22 924
14245.35 869
14246.48 901
14247.60 883
14248.73 899
14249.86 870
14250.99 815
14252.11 845
14253.24 858
14254.37 873
14255.49 868
14256.62 915
14257.75 879
14258.88 839
14260.00 872
14261.13 888
14262.26 851
14263.39 818
14264.51 792
14265.64 839
14266.77 855
14267.90 842
14269.02 817
14270.15 860
14271.28 805
14272.41 807
14273.54 860
14274.66 796
14275.79 793
14276.92 802
14278.05 813
14279.18 854
14280.30 767
14281.43 807
14282.56 844
14283.69 833
14284.82 834
14285.95 821
14287.07 803
14288.20 754
14289.33 785
14290.46 821
14291.59 746
14292.72 780
14293.85 782
14294.98 791
14296.10 735
14297.23 782
14298.36 816
14299.49 772
14300.62 775
14301.75 803
14302.88 766
14304.01 754
14305.14 772
14306.27 800
14307.39 728
14308.52 733
14309.65 764
14310.78 744
14311.91 696
14313.04 694
14314.17 721
14315.30 714
14316.43 710
14317.56 758
14318.69 700
14319.82 706
14320.95 785
14322.08 751
14323.21 753
14324.34 692
14325.47 719
14326.60 744
14327.73 706
14328.86 738
14329.99 689
14331.12 753
14332.25 725
14333.38 769
14334.51 751
14335.64 713
14336.77 786
14337.90 750
14339.03 748
14340.16 744
14341.29 723
14342.42 679
14343.56 709
14344.69 749
14345.82 655
14346.95 658
14348.08 714
14349.21 733
14350.34 745
14351.47 669
14352.60 686
14353.73 718
14354.87 677
14356.00 743
14357.13 727
14358.26 691
14359.39 696
14360.52 721
14361.65 711
14362.78 675
14363.92 648
14365.05 729
14366.18 710
14367.31 707
14368.44 663
14369.57 714
14370.71 715
14371.84 677
14372.97 678
14374.10 677
14375.23 716
14376.37 691
14377.50 710
14378.63 678
14379.76 697
14380.89 630
14382.03 697
14383.16 675
14384.29 684
14385.42 699
14386.56 695
14387.69 728
14388.82 729
14389.95 663
14391.09 692
14392.22 703
14393.35 666
14394.48 658
14395.62 640
14396.75 650
14397.88 678
14399.02 712
14400.15 696
14401.28 678
14402.41 744
14403.55 745
14404.68 631
14405.81 690
14406.95 689
14408.08 648
14409.21 677
14410.35 654
14411.48 665
14412.61 722
14413.75 689
14414.88 691
14416.01 647
14417.15 687
14418.28 729
14419.42 718
14420.55 684
14421.68 692
14422.82 729
14423.95 734
14425.08 728
14426.22 662
14427.35 657
14428.49 702
14429.62 715
14430.75 718
14431.89 699
14433.02 702
14434.16 730
14435.29 636
14436.43 720
14437.56 801
14438.69 722
14439.83 787
14440.96 731
14442.10 704
14443.23 728
14444.37 715
14445.50 716
14446.64 695
14447.77 679
14448.91 738
14450.04 783
14451.18 718
14452.31 699
14453.45 763
14454.58 743
14455.72 691
14456.85 660
14457.99 653
14459.12 750
14460.26 729
14461.39 712
14462.53 709
14463.66 726
14464.80 683
14465.94 715
14467.07 723
14468.21 682
14469.34 691
14470.48 684
14471.61 766
14472.75 728
14473.89 674
14475.02 706
14476.16 733
14477.29 738
14478.43 733
14479.57 685
14480.70 708
14481.84 714
14482.97 726
14484.11 750
14485.25 714
14486.38 748
14487.52 699
14488.66 746
14489.79 775
14490.93 726
14492.07 728
14493.20 760
14494.34 737
14495.48 668
14496.61 721
14497.75 710
14498.89 802
14500.02 746
14501.16 718
14502.30 755
14503.43 744
14504.57 804
14505.71 769
14506.84 773
14507.98 798
14509.12 799
14510.26 820
14511.39 826
14512.53 797
14513.67 843
14514.81 816
14515.94 825
14517.08 823
14518.22 871
14519.36 866
14520.49 817
14521.63 796
14522.77 868
14523.91 828
14525.05 824
14526.18 825
14527.32 824
14528.46 859
14529.60 831
14530.74 822
14531.87 839
14533.01 800
14534.15 888
14535.29 857
14536.43 826
14537.56 792
14538.70 805
14539.84 784
14540.98 821
14542.12 792
14543.26 749
14544.40 815
14545.53 790
14546.67 783
14547.81 780
14548.95 730
14550.09 717
14551.23 811
14552.37 821
14553.51 750
14554.65 740
14555.78 756
14556.92 794
14558.06 777
14559.20 775
14560.34 805
14561.48 811
14562.62 767
14563.76 793
14564.90 816
14566.04 767
14567.18 797
14568.32 782
14569.46 762
14570.60 741
14571.74 823
14572.88 794
14574.02 815
14575.16 759
14576.30 753
14577.44 823
14578.58 813
14579.72 797
14580.86 815
14582.00 850
14583.14 867
14584.28 851
14585.42 811
14586.56 877
14587.70 852
14588.84 836
14589.98 835
14591.12 896
14592.26 831
14593.40 840
14594.54 860
14595.68 790
14596.82 865
14597.96 933
14599.10 974
14600.24 863
14601.38 896
14602.52 873
14603.67 913
14604.81 895
14605.95 989
14607.09 955
14608.23 981
14609.37 920
14610.51 942
14611.65 931
14612.79 909
14613.94 945
14615.08 917
14616.22 967
14617.36 965
14618.50 1031
14619.64 975
14620.79 981
14621.93 1026
14623.07 1040
14624.21 1068
14625.35 1092
14626.49 1020
14627.64 1079
14628.78 1125
14629.92 1104
14631.06 1180
14632.20 1193
14633.35 1219
14634.49 1226
14635.63 1152
14636.77 1183
14637.91 1236
14639.06 1265
14640.20 1203
14641.34 1130
14642.48 1054
14643.63 1079
14644.77 1084
14645.91 1037
14647.05 1060
14648.20 996
14649.34 962
14650.48 1007
14651.63 968
14652.77 955
14653.91 880
14655.05 937
14656.20 935
14657.34 862
14658.48 875
14659.63 941
14660.77 876
14661.91 849
14663.06 858
14664.20 858
14665.34 873
14666.49 850
14667.63 824
14668.77 821
14669.92 830
14671.06 849
14672.20 829
14673.35 771
14674.49 800
14675.64 795
14676.78 790
14677.92 771
14679.07 716
14680.21 749
14681.35 736
14682.50 707
14683.64 770
14684.79 751
14685.93 795
14687.08 785
14688.22 741
14689.36 753
14690.51 743
14691.65 687
14692.80 723
14693.94 713
14695.09 737
14696.23 755
14697.38 715
14698.52 733
14699.66 715
14700.81 687
14701.95 670
14703.10 677
14704.24 655
14705.39 671
14706.53 668
14707.68 649
14708.82 640
14709.97 655
14711.11 732
14712.26 646
14713.40 687
14714.55 720
14715.69 698
14716.84 638
14717.99 653
14719.13 635
14720.28 631
14721.42 699
14722.57 668
14723.71 651
14724.86 677
14726.00 685
14727.15 655
14728.30 645
14729.44 678
14730.59 627
14731.73 642
14732.88 630
14734.03 683
14735.17 628
14736.32 678
14737.46 663
14738.61 692
14739.76 643
14740.90 703
14742.05 682
14743.20 700
14744.34 680
14745.49 670
14746.64 680
14747.78 680
14748.93 645
14750.08 691
14751.22 660
14752.37 666
14753.52 668
14754.66 676
14755.81 691
14756.96 600
14758.10 651
14759.25 612
14760.40 670
14761.54 653
14762.69 602
14763.84 612
14764.99 649
14766.13 568
14767.28 600
14768.43 652
14769.58 648
14770.72 630
14771.87 583
14773.02 618
14774.17 602
14775.31 618
14776.46 665
14777.61 612
14778.76 597
14779.90 608
14781.05 600
14782.20 595
14783.35 614
14784.50 591
14785.64 606
14786.79 604
14787.94 632
14789.09 621
14790.24 585
14791.38 559
14792.53 585
14793.68 589
14794.83 663
14795.98 603
14797.13 631
14798.28 562
14799.42 526
14800.57 535
14801.72 610
14802.87 604
14804.02 593
14805.17 555
14806.32 551
14807.47 561
14808.61 569
14809.76 543
14810.91 562
14812.06 545
14813.21 608
14814.36 629
14815.51 590
14816.66 612
14817.81 587
14818.96 530
14820.11 564
14821.26 572
14822.41 551
14823.55 593
14824.70 510
14825.85 516
14827.00 583
14828.15 571
14829.30 554
14830.45 567
14831.60 594
14832.75 579
14833.90 577
14835.05 519
14836.20 548
14837.35 482
14838.50 502
14839.65 539
14840.80 563
14841.95 514
14843.10 496
14844.25 529
14845.40 529
14846.55 573
14847.70 522
14848.86 554
14850.01 496
14851.16 556
14852.31 537
14853.46 532
14854.61 512
14855.76 502
14856.91 544
14858.06 527
14859.21 493
14860.36 545
14861.51 527
14862.66 511
14863.82 550
14864.97 550
14866.12 550
14867.27 508
14868.42 564
14869.57 547
14870.72 533
14871.87 506
14873.03 613
14874.18 582
14875.33 552
14876.48 519
14877.63 521
14878.78 525
14879.94 536
14881.09 548
14882.24 534
14883.39 537
14884.54 541
14885.70 549
14886.85 501
14888.00 578
14889.15 540
14890.30 541
14891.46 560
14892.61 540
14893.76 552
14894.91 520
14896.06 509
14897.22 534
14898.37 551
14899.52 539
14900.67 562
14901.83 522
14902.98 550
14904.13 522
14905.28 585
14906.44 516
14907.59 574
14908.74 519
14909.90 579
14911.05 538
14912.20 526
14913.36 526
14914.51 515
14915.66 581
14916.81 561
14917.97 581
14919.12 541
14920.27 516
14921.43 532
14922.58 498
14923.73 594
14924.89 582
14926.04 520
14927.19 577
14928.35 589
14929.50 551
14930.66 555
14931.81 543
14932.96 617
14934.12 606
14935.27 598
14936.42 575
14937.58 584
14938.73 557
14939.89 580
14941.04 610
14942.19 601
14943.35 563
14944.50 589
14945.66 560
14946.81 570
14947.97 581
14949.12 557
14950.27 570
14951.43 601
14952.58 611
14953.74 560
14954.89 579
14956.05 607
14957.20 598
14958.36 598
14959.51 558
14960.67 634
14961.82 600
14962.98 603
14964.13 599
14965.29 626
14966.44 579
14967.60 646
14968.75 627
14969.91 580
14971.06 585
14972.22 645
14973.37 591
14974.53 603
14975.68 587
14976.84 593
14977.99 539
14979.15 616
14980.31 596
14981.46 573
14982.62 598
14983.77 567
14984.93 578
14986.08 533
14987.24 597
14988.40 595
14989.55 651
14990.71 581
14991.86 613
14993.02 577
14994.18 546
14995.33 572
14996.49 567
14997.65 618
14998.80 565
14999.96 509
15001.11 515
15002.27 480
15003.43 532
15004.58 544
15005.74 513
15006.90 502
15008.05 545
15009.21 595
15010.37 552
15011.52 538
15012.68 549
15013.84 527
15014.99 538
15016.15 578
15017.31 564
15018.47 566
15019.62 526
15020.78 515
15021.94 531
15023.09 466
15024.25 534
15025.41 485
15026.57 501
15027.72 504
15028.88 541
15030.04 510
15031.20 509
15032.35 539
15033.51 562
15034.67 536
15035.83 592
15036.98 535
15038.14 497
15039.30 559
15040.46 545
15041.62 536
15042.77 552
15043.93 519
15045.09 509
15046.25 528
15047.41 500
15048.57 502
15049.72 490
15050.88 495
15052.04 515
15053.20 507
15054.36 488
15055.52 499
15056.67 505
15057.83 521
15058.99 537
15060.15 502
15061.31 532
15062.47 528
15063.63 522
15064.79 504
15065.94 516
15067.10 543
15068.26 535
15069.42 502
15070.58 544
15071.74 521
15072.90 467
15074.06 469
15075.22 480
15076.38 514
15077.54 468
15078.70 521
15079.85 505
15081.01 463
15082.17 485
15083.33 538
15084.49 501
15085.65 513
15086.81 530
15087.97 505
15089.13 493
15090.29 498
15091.45 540
15092.61 502
15093.77 465
15094.93 497
15096.09 522
15097.25 480
15098.41 530
15099.57 475
15100.73 548
15101.89 498
15103.05 526
15104.21 506
15105.37 504
15106.53 471
15107.69 488
15108.86 500
15110.02 489
15111.18 492
15112.34 513
15113.50 519
15114.66 480
15115.82 532
15116.98 491
15118.14 476
15119.30 477
15120.46 534
15121.62 519
15122.79 507
15123.95 487
15125.11 504
15126.27 519
15127.43 470
15128.59 511
15129.75 533
15130.91 533
15132.08 563
15133.24 546
15134.40 504
15135.56 487
15136.72 487
15137.88 532
15139.05 572
15140.21 562
15141.37 522
15142.53 477
15143.69 505
15144.85 516
15146.02 520
15147.18 516
15148.34 496
15149.50 526
15150.66 527
15151.83 506
15152.99 523
15154.15 519
15155.31 528
15156.48 542
15157.64 502
15158.80 474
15159.96 528
15161.13 552
15162.29 548
15163.45 519
15164.61 539
15165.78 519
15166.94 557
15168.10 523
15169.27 534
15170.43 587
15171.59 589
15172.75 555
15173.92 559
15175.08 564
15176.24 530
15177.41 552
15178.57 550
15179.73 525
15180.90 516
15182.06 552
15183.22 560
15184.39 537
15185.55 602
15186.71 518
15187.88 562
15189.04 581
15190.21 547
15191.37 564
15192.53 582
15193.70 537
15194.86 545
15196.02 551
15197.19 531
15198.35 570
15199.52 589
15200.68 586
15201.84 616
15203.01 648
15204.17 625
15205.34 583
15206.50 601
15207.67 620
15208.83 623
15209.99 640
15211.16 588
15212.32 609
15213.49 621
15214.65 575
15215.82 557
15216.98 574
15218.15 603
15219.31 615
15220.48 571
15221.64 583
15222.81 620
15223.97 612
15225.14 648
15226.30 625
15227.47 602
15228.63 627
15229.80 655
15230.96 672
15232.13 674
15233.29 669
15234.46 669
15235.62 697
15236.79 702
15237.95 729
15239.12 673
15240.29 655
15241.45 638
15242.62 602
15243.78 606
15244.95 625
15246.11 652
15247.28 607
15248.45 622
15249.61 560
15250.78 571
15251.94 629
15253.11 673
15254.28 567
15255.44 577
15256.61 593
15257.78 564
15258.94 582
15260.11 605
15261.27 514
15262.44 553
15263.61 544
15264.77 569
15265.94 571
15267.11 558
15268.27 551
15269.44 591
15270.61 527
15271.77 529
15272.94 566
15274.11 540
15275.27 557
15276.44 511
15277.61 570
15278.78 583
15279.94 560
15281.11 525
15282.28 565
15283.44 508
15284.61 518
15285.78 547
15286.95 519
15288.11 541
15289.28 562
15290.45 589
15291.62 548
15292.78 581
15293.95 573
15295.12 480
15296.29 530
15297.46 563
15298.62 575
15299.79 537
15300.96 552
15302.13 528
15303.30 551
15304.46 545
15305.63 534
15306.80 508
15307.97 569
15309.14 573
15310.30 535
15311.47 528
15312.64 544
15313.81 517
15314.98 508
15316.15 554
15317.31 522
15318.48 502
15319.65 465
15320.82 513
15321.99 566
15323.16 547
15324.33 579
15325.50 559
15326.66 530
15327.83 561
15329.00 533
15330.17 510
15331.34 516
15332.51 511
15333.68 528
15334.85 570
15336.02 540
15337.19 564
15338.36 579
15339.53 553
15340.70 529
15341.86 535
15343.03 514
15344.20 491
15345.37 587
15346.54 476
15347.71 542
15348.88 500
15350.05 504
15351.22 510
15352.39 513
15353.56 522
15354.73 529
15355.90 541
15357.07 557
15358.24 507
15359.41 542
15360.58 547
15361.75 480
15362.92 500
15364.09 525
15365.26 506
15366.43 484
15367.60 503
15368.78 498
15369.95 489
15371.12 525
15372.29 509
15373.46 501
15374.63 523
15375.80 509
15376.97 533
15378.14 535
15379.31 513
15380.48 477
15381.65 528
15382.83 546
15384.00 501
15385.17 484
15386.34 544
15387.51 573
15388.68 535
15389.85 561
15391.02 536
15392.20 543
15393.37 539
15394.54 526
15395.71 505
15396.88 492
15398.05 505
15399.22 526
15400.40 531
15401.57 548
15402.74 529
15403.91 555
15405.08 529
15406.26 498
15407.43 515
15408.60 518
15409.77 486
15410.94 479
15412.12 479
15413.29 516
15414.46 521
15415.63 585
15416.81 517
15417.98 537
15419.15 542
15420.32 518
15421.50 492
15422.67 534
15423.84 543
15425.01 472
15426.19 523
15427.36 475
15428.53 478
15429.70 487
15430.88 551
15432.05 537
15433.22 499
15434.40 500
15435.57 490
15436.74 473
15437.92 494
15439.09 460
15440.26 507
15441.44 445
15442.61 542
15443.78 496
15444.96 482
15446.13 529
15447.30 487
15448.48 503
15449.65 492
15450.82 492
15452.00 492
15453.17 473
15454.34 465
15455.52 514
15456.69 459
15457.87 500
15459.04 490
15460.21 472
15461.39 445
15462.56 509
15463.74 522
15464.91 531
15466.08 484
15467.26 496
15468.43 521
15469.61 509
15470.78 536
15471.96 499
15473.13 481
15474.31 485
15475.48 504
15476.65 480
15477.83 536
15479.00 506
15480.18 486
15481.35 521
15482.53 535
15483.70 533
15484.88 546
15486.05 487
15487.23 480
15488.40 498
15489.58 488
15490.75 556
15491.93 464
15493.10 502
15494.28 479
15495.45 528
15496.63 518
15497.81 542
15498.98 519
15500.16 482
15501.33 480
15502.51 486
15503.68 552
15504.86 573
15506.03 524
15507.21 504
15508.39 478
15509.56 480
15510.74 492
15511.91 507
15513.09 547
15514.27 562
15515.44 527
15516.62 535
15517.79 609
15518.97 510
15520.15 522
15521.32 492
15522.50 458
15523.68 497
15524.85 541
15526.03 567
15527.21 559
15528.38 527
15529.56 538
15530.74 526
15531.91 515
15533.09 529
15534.27 518
15535.44 546
15536.62 531
15537.80 543
15538.97 553
15540.15 552
15541.33 584
15542.51 544
15543.68 532
15544.86 515
15546.04 588
15547.21 582
15548.39 536
15549.57 529
15550.75 568
15551.92 571
15553.10 549
15554.28 549
15555.46 585
15556.63 591
15557.81 588
15558.99 572
15560.17 545
15561.35 556
15562.52 601
15563.70 592
15564.88 556
15566.06 590
15567.24 520
15568.41 546
15569.59 537
15570.77 582
15571.95 646
15573.13 642
15574.30 577
15575.48 543
15576.66 554
15577.84 599
15579.02 589
15580.20 586
15581.38 601
15582.55 597
15583.73 625
15584.91 638
15586.09 593
15587.27 602
15588.45 659
15589.63 618
15590.81 631
15591.99 665
15593.16 663
15594.34 641
15595.52 618
15596.70 626
15597.88 672
15599.06 672
15600.24 693
15601.42 694
15602.60 721
15603.78 713
15604.96 690
15606.14 663
15607.32 658
15608.50 710
15609.68 712
15610.86 654
15612.04 713
15613.22 714
15614.40 698
15615.58 698
15616.76 726
15617.94 699
15619.12 705
15620.30 722
15621.48 754
15622.66 711
15623.84 694
15625.02 740
15626.20 754
15627.38 766
15628.56 762
15629.74 821
15630.92 779
15632.10 766
15633.28 774
15634.46 727
15635.64 735
15636.82 770
15638.00 791
15639.18 759
15640.36 752
15641.54 857
15642.73 786
15643.91 841
15645.09 887
15646.27 913
15647.45 881
15648.63 843
15649.81 880
15650.99 856
15652.17 952
15653.36 895
15654.54 847
15655.72 852
15656.90 809
15658.08 857
15659.26 928
15660.44 855
15661.63 934
15662.81 932
15663.99 869
15665.17 890
15666.35 884
15667.54 862
15668.72 899
15669.90 855
15671.08 844
15672.26 833
15673.45 828
15674.63 833
15675.81 793
15676.99 880
15678.17 813
15679.36 804
15680.54 785
15681.72 839
15682.90 844
15684.09 782
15685.27 883
15686.45 873
15687.63 920
15688.82 814
15690.00 820
15691.18 832
15692.36 836
15693.55 846
15694.73 858
15695.91 822
15697.10 851
15698.28 818
15699.46 842
15700.65 879
15701.83 878
15703.01 837
15704.20 830
15705.38 873
15706.56 907
15707.75 882
15708.93 862
15710.11 821
15711.30 879
15712.48 839
15713.66 907
15714.85 937
15716.03 890
15717.21 924
15718.40 893
15719.58 897
15720.77 945
15721.95 893
15723.13 948
15724.32 915
15725.50 899
15726.69 896
15727.87 922
15729.05 920
15730.24 932
15731.42 916
15732.61 918
15733.79 935
15734.98 905
15736.16 928
15737.34 945
15738.53 897
15739.71 930
15740.90 884
15742.08 836
15743.27 966
15744.45 1007
15745.64 975
15746.82 981
15748.01 1028
15749.19 957
15750.38 946
15751.56 921
15752.75 996
15753.93 1034
15755.12 974
15756.30 1009
15757.49 978
15758.67 977
15759.86 1012
15761.04 940
15762.23 962
15763.42 1034
15764.60 956
15765.79 953
15766.97 947
15768.16 1017
15769.34 927
15770.53 922
15771.71 916
15772.90 862
15774.09 897
15775.27 880
15776.46 921
15777.64 889
15778.83 931
15780.02 850
15781.20 843
15782.39 932
15783.58 929
15784.76 920
15785.95 884
15787.13 885
15788.32 840
15789.51 851
15790.69 849
15791.88 834
15793.07 848
15794.25 786
15795.44 772
15796.63 807
15797.81 798
15799.00 786
15800.19 741
15801.37 715
15802.56 788
15803.75 792
15804.94 798
15806.12 805
15807.31 746
15808.50 719
15809.68 748
15810.87 769
15812.06 759
15813.25 732
15814.43 708
15815.62 706
15816.81 743
15818.00 693
15819.18 663
15820.37 677
15821.56 687
15822.75 683
15823.93 712
15825.12 770
15826.31 681
15827.50 668
15828.69 685
15829.87 706
15831.06 693
15832.25 672
15833.44 685
15834.63 665
15835.81 652
15837.00 614
15838.19 689
15839.38 680
15840.57 662
15841.76 637
15842.94 639
15844.13 646
15845.32 640
15846.51 669
15847.70 669
15848.89 694
15850.08 679
15851.27 744
15852.45 678
15853.64 646
15854.83 653
15856.02 647
15857.21 631
15858.40 627
15859.59 684
15860.78 727
15861.97 663
15863.16 686
15864.35 688
15865.53 628
15866.72 648
15867.91 657
15869.10 647
15870.29 595
15871.48 649
15872.67 676
15873.86 700
15875.05 732
15876.24 661
15877.43 661
15878.62 692
15879.81 658
15881.00 690
15882.19 709
15883.38 734
15884.57 670
15885.76 656
15886.95 610
15888.14 616
15889.33 643
15890.52 659
15891.71 666
15892.90 715
15894.09 707
15895.28 701
15896.47 686
15897.66 653
15898.85 716
15900.04 748
15901.24 705
15902.43 654
15903.62 738
15904.81 743
15906.00 701
15907.19 696
15908.38 673
15909.57 721
15910.76 727
15911.95 720
15913.14 694
15914.34 736
15915.53 711
15916.72 720
15917.91 701
15919.10 748
15920.29 767
15921.48 733
15922.68 722
15923.87 714
15925.06 657
15926.25 658
15927.44 703
15928.63 689
15929.83 693
15931.02 716
15932.21 748
15933.40 636
15934.59 698
15935.78 691
15936.98 679
15938.17 715
15939.36 656
15940.55 679
15941.74 664
15942.94 691
15944.13 662
15945.32 669
15946.51 644
15947.71 668
15948.90 658
15950.09 627
15951.28 569
15952.48 613
15953.67 620
15954.86 578
15956.05 592
15957.25 563
15958.44 570
15959.63 590
15960.83 562
15962.02 592
15963.21 564
15964.41 539
15965.60 565
15966.79 544
15967.98 548
15969.18 607
15970.37 577
15971.56 574
15972.76 575
15973.95 524
15975.14 554
15976.34 547
15977.53 532
15978.73 534
15979.92 499
15981.11 499
15982.31 539
15983.50 549
15984.69 541
15985.89 555
15987.08 565
15988.28 531
15989.47 527
15990.66 542
15991.86 553
15993.05 520
15994.25 508
15995.44 519
15996.63 526
15997.83 509
15999.02 549
16000.22 505
16001.41 503
16002.61 471
16003.80 493
16005.00 470
16006.19 468
16007.38 496
16008.58 491
16009.77 527
16010.97 548
16012.16 485
16013.36 458
16014.55 501
16015.75 486
16016.94 512
16018.14 491
16019.33 498
16020.53 494
16021.72 499
16022.92 497
16024.11 513
16025.31 487
16026.51 443
16027.70 481
16028.90 501
16030.09 458
16031.29 484
16032.48 527
16033.68 514
16034.87 515
16036.07 501
16037.27 526
16038.46 515
16039.66 508
16040.85 544
16042.05 491
16043.24 525
16044.44 499
16045.64 487
16046.83 484
16048.03 442
16049.23 485
16050.42 442
16051.62 495
16052.81 506
16054.01 477
16055.21 486
16056.40 480
16057.60 497
16058.80 502
16059.99 504
16061.19 520
16062.39 492
16063.58 499
16064.78 497
16065.98 446
16067.17 526
16068.37 510
16069.57 470
16070.77 424
16071.96 468
16073.16 485
16074.36 471
16075.55 463
16076.75 425
16077.95 471
16079.15 453
16080.34 469
16081.54 485
16082.74 477
16083.94 440
16085.13 476
16086.33 520
16087.53 475
16088.73 491
16089.92 458
16091.12 467
16092.32 436
16093.52 491
16094.71 480
16095.91 487
16097.11 480
16098.31 476
16099.51 514
16100.71 510
16101.90 438
16103.10 443
16104.30 443
16105.50 496
16106.70 484
16107.89 412
16109.09 421
16110.29 472
16111.49 438
16112.69 450
16113.89 445
16115.09 420
16116.28 449
16117.48 431
16118.68 437
16119.88 447
16121.08 420
16122.28 432
16123.48 465
16124.68 445
16125.88 508
16127.08 468
16128.27 478
16129.47 484
16130.67 492
16131.87 496
16133.07 432
16134.27 466
16135.47 450
16136.67 423
16137.87 444
16139.07 503
16140.27 481
16141.47 465
16142.67 442
16143.87 434
16145.07 442
16146.27 432
16147.47 441
16148.67 410
16149.87 468
16151.07 456
16152.27 457
16153.47 455
16154.67 468
16155.87 479
16157.07 524
16158.27 498
16159.47 456
16160.67 488
16161.87 458
16163.07 460
16164.27 480
16165.47 465
16166.67 477
16167.87 425
16169.07 447
16170.27 426
16171.47 483
16172.68 481
16173.88 488
16175.08 511
16176.28 464
16177.48 482
16178.68 458
16179.88 461
16181.08 454
16182.28 448
16183.48 465
16184.69 477
16185.89 495
16187.09 466
16188.29 457
16189.49 466
16190.69 474
16191.89 489
16193.10 508
16194.30 486
16195.50 479
16196.70 472
16197.90 494
16199.10 465
16200.31 498
16201.51 487
16202.71 495
16203.91 495
16205.11 520
16206.32 489
16207.52 505
16208.72 467
16209.92 502
16211.13 516
16212.33 512
16213.53 517
16214.73 482
16215.93 457
16217.14 461
16218.34 480
16219.54 505
16220.74 552
16221.95 516
16223.15 492
16224.35 494
16225.56 468
16226.76 459
16227.96 500
16229.16 575
16230.37 541
16231.57 500
16232.77 520
16233.98 470
16235.18 508
16236.38 556
16237.59 505
16238.79 549
16239.99 535
16241.20 534
16242.40 499
16243.60 502
16244.81 477
16246.01 505
16247.21 503
16248.42 576
16249.62 537
16250.82 502
16252.03 540
16253.23 467
16254.44 518
16255.64 533
16256.84 541
16258.05 501
16259.25 520
16260.46 522
16261.66 531
16262.86 472
16264.07 502
16265.27 548
16266.48 564
16267.68 538
16268.89 522
16270.09 525
16271.29 518
16272.50 500
16273.70 526
16274.91 563
16276.11 556
16277.32 539
16278.52 514
16279.73 547
16280.93 577
16282.14 563
16283.34 583
16284.55 568
16285.75 528
16286.96 554
16288.16 594
16289.37 584
16290.57 578
16291.78 522
16292.98 560
16294.19 554
16295.39 581
16296.60 571
16297.80 540
16299.01 574
16300.22 576
16301.42 630
16302.63 570
16303.83 533
16305.04 588
16306.24 583
16307.45 569
16308.66 637
16309.86 589
16311.07 611
16312.27 561
16313.48 572
16314.69 560
16315.89 531
16317.10 599
16318.30 556
16319.51 560
16320.72 541
16321.92 546
16323.13 545
16324.34 559
16325.54 553
16326.75 513
16327.96 526
16329.16 576
16330.37 562
16331.58 548
16332.78 474
16333.99 582
16335.20 578
16336.40 517
16337.61 507
16338.82 527
16340.02 557
16341.23 543
16342.44 541
16343.65 526
16344.85 450
16346.06 489
16347.27 538
16348.47 505
16349.68 518
16350.89 528
16352.10 520
16353.30 488
16354.51 536
16355.72 509
16356.93 510
16358.13 510
16359.34 505
16360.55 478
16361.76 465
16362.97 474
16364.17 464
16365.38 475
16366.59 496
16367.80 545
16369.01 510
16370.21 469
16371.42 433
16372.63 475
16373.84 485
16375.05 494
16376.26 498
16377.46 480
16378.67 445
16379.88 467
16381.09 482
16382.30 476
16383.51 477
16384.72 454
16385.92 469
16387.13 453
16388.34 477
16389.55 465
16390.76 462
16391.97 441
16393.18 475
16394.39 472
16395.60 433
16396.80 441
16398.01 411
16399.22 457
16400.43 479
16401.64 450
16402.85 462
16404.06 486
16405.27 478
16406.48 460
16407.69 443
16408.90 506
16410.11 475
16411.32 475
16412.53 432
16413.74 451
16414.95 482
16416.16 465
16417.37 475
16418.58 444
16419.79 467
16421.00 426
16422.21 465
16423.42 471
16424.63 478
16425.84 465
16427.05 514
16428.26 466
16429.47 439
16430.68 435
16431.89 419
16433.10 430
16434.31 402
16435.52 413
16436.73 413
16437.94 475
16439.15 438
16440.36 401
16441.57 394
16442.79 430
16444.00 433
16445.21 460
16446.42 470
16447.63 440
16448.84 475
16450.05 452
16451.26 463
16452.47 470
16453.68 432
16454.90 471
16456.11 451
16457.32 448
16458.53 435
16459.74 414
16460.95 432
16462.16 401
16463.38 435
16464.59 386
16465.80 382
16467.01 404
16468.22 438
16469.43 427
16470.65 469
16471.86 421
16473.07 452
16474.28 462
16475.49 460
16476.71 432
16477.92 385
16479.13 440
16480.34 444
16481.56 482
16482.77 450
16483.98 395
16485.19 422
16486.40 401
16487.62 393
16488.83 419
16490.04 441
16491.25 447
16492.47 434
16493.68 379
16494.89 421
16496.11 392
16497.32 457
16498.53 435
16499.74 447
16500.96 435
16502.17 456
16503.38 427
16504.60 438
16505.81 473
16507.02 453
16508.24 441
16509.45 404
16510.66 408
16511.88 458
16513.09 434
16514.30 419
16515.52 404
16516.73 430
16517.94 434
16519.16 459
16520.37 446
16521.58 441
16522.80 452
16524.01 463
16525.23 432
16526.44 402
16527.65 423
16528.87 424
16530.08 392
16531.30 420
16532.51 431
16533.72 450
16534.94 457
16536.15 478
16537.37 425
16538.58 445
16539.80 444
16541.01 449
16542.23 439
16543.44 478
16544.65 474
16545.87 479
16547.08 457
16548.30 429
16549.51 454
16550.73 491
16551.94 452
16553.16 431
16554.37 486
16555.59 440
16556.80 446
16558.02 476
16559.23 474
16560.45 501
16561.66 475
16562.88 470
16564.09 452
16565.31 450
16566.52 464
16567.74 457
16568.96 450
16570.17 491
16571.39 503
16572.60 470
16573.82 458
16575.03 489
16576.25 516
16577.47 484
16578.68 507
16579.90 529
16581.11 484
16582.33 481
16583.54 521
16584.76 508
16585.98 492
16587.19 507
16588.41 501
16589.63 511
16590.84 524
16592.06 483
16593.27 510
16594.49 509
16595.71 486
16596.92 494
16598.14 522
16599.36 524
16600.57 504
16601.79 450
16603.01 507
16604.22 470
16605.44 490
16606.66 444
16607.87 490
16609.09 494
16610.31 466
16611.53 448
16612.74 445
16613.96 450
16615.18 419
16616.39 443
16617.61 462
16618.83 463
16620.05 457
16621.26 455
16622.48 448
16623.70 473
16624.92 448
16626.13 465
16627.35 409
16628.57 428
16629.79 472
16631.00 454
16632.22 399
16633.44 398
16634.66 447
16635.88 448
16637.09 407
16638.31 428
16639.53 422
16640.75 402
16641.97 408
16643.18 399
16644.40 424
16645.62 415
16646.84 401
16648.06 424
16649.28 420
16650.49 397
16651.71 436
16652.93 426
16654.15 391
16655.37 401
16656.59 430
16657.81 423
16659.03 399
16660.24 450
16661.46 438
16662.68 416
16663.90 402
16665.12 397
16666.34 425
16667.56 409
16668.78 409
16670.00 392
16671.22 419
16672.43 416
16673.65 448
16674.87 408
16676.09 443
16677.31 395
16678.53 433
16679.75 407
16680.97 399
16682.19 406
16683.41 439
16684.63 455
16685.85 435
16687.07 385
16688.29 437
16689.51 464
16690.73 420
16691.95 419
16693.17 414
16694.39 412
16695.61 421
16696.83 397
16698.05 381
16699.27 393
16700.49 417
16701.71 420
16702.93 382
16704.15 380
16705.37 377
16706.59 397
16707.81 420
16709.03 426
16710.25 392
16711.48 398
16712.70 441
16713.92 405
16715.14 423
16716.36 408
16717.58 389
16718.80 403
16720.02 414
16721.24 404
16722.46 424
16723.68 410
16724.91 415
16726.13 402
16727.35 363
16728.57 375
16729.79 426
16731.01 439
16732.23 420
16733.46 390
16734.68 397
16735.90 407
16737.12 396
16738.34 397
16739.56 370
16740.79 389
16742.01 379
16743.23 420
16744.45 405
16745.67 429
16746.90 382
16748.12 459
16749.34 439
16750.56 402
16751.78 413
16753.01 425
16754.23 396
16755.45 372
16756.67 409
16757.90 390
16759.12 383
16760.34 390
16761.56 417
16762.79 375
16764.01 389
16765.23 432
16766.45 395
16767.68 374
16768.90 382
16770.12 394
16771.34 377
16772.57 396
16773.79 367
16775.01 398
16776.24 381
16777.46 404
16778.68 381
16779.91 395
16781.13 430
16782.35 402
16783.58 396
16784.80 398
16786.02 409
16787.25 401
16788.47 387
16789.69 407
16790.92 387
16792.14 365
16793.36 365
16794.59 348
16795.81 372
16797.04 377
16798.26 367
16799.48 389
16800.71 389
16801.93 348
16803.16 376
16804.38 403
16805.60 447
16806.83 424
16808.05 423
16809.28 385
16810.50 395
16811.73 389
16812.95 404
16814.17 419
16815.40 434
16816.62 444
16817.85 418
16819.07 427
16820.30 397
16821.52 443
16822.75 432
16823.97 412
16825.20 375
16826.42 387
16827.65 402
16828.87 363
16830.10 419
16831.32 417
16832.55 382
16833.77 384
16835.00 456
16836.22 419
16837.45 436
16838.67 390
16839.90 418
16841.12 481
16842.35 430
16843.57 452
16844.80 491
16846.03 456
16847.25 467
16848.48 498
16849.70 461
16850.93 449
16852.15 428
16853.38 452
16854.61 455
16855.83 445
16857.06 456
16858.28 462
16859.51 482
16860.74 493
16861.96 500
16863.19 480
16864.42 514
16865.64 502
16866.87 497
16868.09 460
16869.32 462
16870.55 455
16871.77 555
16873.00 579
16874.23 527
16875.45 518
16876.68 543
16877.91 569
16879.13 552
16880.36 591
16881.59 542
16882.82 564
16884.04 546
16885.27 541
16886.50 549
16887.72 645
16888.95 564
16890.18 542
16891.41 545
16892.63 510
16893.86 534
16895.09 562
16896.32 543
16897.54 537
16898.77 491
16900.00 547
16901.23 543
16902.45 524
16903.68 547
16904.91 514
16906.14 481
16907.36 478
16908.59 518
16909.82 530
16911.05 539
16912.28 474
16913.50 461
16914.73 444
16915.96 506
16917.19 510
16918.42 477
16919.65 432
16920.87 408
16922.10 490
16923.33 502
16924.56 500
16925.79 458
16927.02 441
16928.24 440
16929.47 462
16930.70 458
16931.93 466
16933.16 436
16934.39 466
16935.62 397
16936.85 438
16938.08 445
16939.30 430
16940.53 445
16941.76 404
16942.99 388
16944.22 395
16945.45 392
16946.68 453
16947.91 445
16949.14 446
16950.37 489
16951.60 409
16952.83 427
16954.06 402
16955.29 409
16956.52 401
16957.74 373
16958.97 450
16960.20 410
16961.43 391
16962.66 388
16963.89 435
16965.12 400
16966.35 468
16967.58 449
16968.81 462
16970.04 426
16971.27 419
16972.50 450
16973.74 445
16974.97 420
16976.20 438
16977.43 410
16978.66 424
16979.89 399
16981.12 412
16982.35 394
16983.58 372
16984.81 396
16986.04 414
16987.27 471
16988.50 403
16989.73 446
16990.96 424
16992.19 402
16993.43 387
16994.66 341
16995.89 431
16997.12 435
16998.35 410
16999.58 448
17000.81 443
17002.04 434
17003.28 433
17004.51 401
17005.74 453
17006.97 417
17008.20 433
17009.43 397
17010.66 406
17011.90 416
17013.13 433
17014.36 417
17015.59 409
17016.82 384
17018.05 400
17019.29 409
17020.52 408
17021.75 435
17022.98 411
17024.21 391
17025.45 477
17026.68 414
17027.91 435
17029.14 425
17030.38 443
17031.61 470
17032.84 412
17034.07 402
17035.31 395
17036.54 377
17037.77 390
17039.00 396
17040.24 391
17041.47 352
17042.70 358
17043.93 377
17045.17 412
17046.40 384
17047.63 411
17048.87 379
17050.10 411
17051.33 424
17052.57 399
17053.80 373
17055.03 370
17056.27 399
17057.50 365
17058.73 376
17059.97 363
17061.20 383
17062.43 364
17063.67 363
17064.90 368
17066.13 364
17067.37 366
17068.60 343
17069.83 359
17071.07 378
17072.30 384
17073.54 365
17074.77 380
17076.00 352
17077.24 390
17078.47 346
17079.71 403
17080.94 371
17082.17 396
17083.41 376
17084.64 372
17085.88 348
17087.11 370
17088.35 349
17089.58 369
17090.81 359
17092.05 327
17093.28 343
17094.52 381
17095.75 411
17096.99 360
17098.22 316
17099.46 330
17100.69 408
17101.93 375
17103.16 348
17104.40 318
17105.63 361
17106.87 369
17108.10 410
17109.34 379
17110.57 359
17111.81 399
17113.04 344
17114.28 334
17115.51 323
17116.75 416
17117.99 393
17119.22 363
17120.46 341
17121.69 415
17122.93 380
17124.16 355
17125.40 325
17126.64 343
17127.87 358
17129.11 372
17130.34 379
17131.58 331
17132.82 368
17134.05 358
17135.29 308
17136.52 333
17137.76 358
17139.00 333
17140.23 348
17141.47 327
17142.71 361
17143.94 357
17145.18 334
17146.41 351
17147.65 334
17148.89 365
17150.12 367
17151.36 372
17152.60 345
17153.83 347
17155.07 353
17156.31 363
17157.55 366
17158.78 327
17160.02 401
17161.26 388
17162.49 371
17163.73 340
17164.97 340
17166.21 368
17167.44 399
17168.68 361
17169.92 374
17171.15 309
17172.39 327
17173.63 360
17174.87 380
17176.10 387
17177.34 354
17178.58 368
17179.82 361
17181.06 342
17182.29 330
17183.53 362
17184.77 349
17186.01 360
17187.25 335
17188.48 347
17189.72 356
17190.96 340
17192.20 349
17193.44 336
17194.67 331
17195.91 366
17197.15 356
17198.39 382
17199.63 341
17200.87 314
17202.10 370
17203.34 349
17204.58 335
17205.82 330
17207.06 356
17208.30 376
17209.54 364
17210.78 332
17212.01 326
17213.25 334
17214.49 368
17215.73 402
17216.97 368
17218.21 367
17219.45 358
17220.69 363
17221.93 322
17223.17 295
17224.41 326
17225.65 333
17226.89 359
17228.12 359
17229.36 377
17230.60 347
17231.84 365
17233.08 314
17234.32 343
17235.56 345
17236.80 338
17238.04 343
17239.28 337
17240.52 358
17241.76 375
17243.00 350
17244.24 312
17245.48 370
17246.72 369
17247.96 292
17249.20 331
17250.44 352
17251.68 369
17252.92 336
17254.16 352
17255.40 341
17256.64 340
17257.89 337
17259.13 336
17260.37 281
17261.61 300
17262.85 347
17264.09 314
17265.33 309
17266.57 318
17267.81 353
17269.05 364
17270.29 375
17271.53 363
17272.78 338
17274.02 327
17275.26 364
17276.50 370
17277.74 344
17278.98 381
17280.22 353
17281.46 329
17282.71 305
17283.95 302
17285.19 332
17286.43 347
17287.67 357
17288.91 323
17290.16 322
17291.40 371
17292.64 395
17293.88 319
17295.12 319
17296.36 319
17297.61 335
17298.85 339
17300.09 330
17301.33 308
17302.58 334
17303.82 317
17305.06 330
17306.30 369
17307.54 346
17308.79 373
17310.03 362
17311.27 329
17312.51 362
17313.76 330
17315.00 331
17316.24 339
17317.48 354
17318.73 327
17319.97 299
17321.21 303
17322.46 306
17323.70 323
17324.94 320
17326.18 321
17327.43 321
17328.67 317
17329.91 297
17331.16 310
17332.40 313
17333.64 349
17334.89 363
17336.13 335
17337.37 322
17338.62 340
17339.86 312
17341.10 338
17342.35 345
17343.59 343
17344.84 398
17346.08 304
17347.32 314
17348.57 314
17349.81 336
17351.05 363
17352.30 346
17353.54 313
17354.79 328
17356.03 333
17357.27 285
17358.52 306
17359.76 333
17361.01 331
17362.25 300
17363.50 299
17364.74 301
17365.98 332
17367.23 312
17368.47 339
17369.72 301
17370.96 336
17372.21 334
17373.45 317
17374.70 307
17375.94 333
17377.19 343
17378.43 345
17379.68 379
17380.92 373
17382.17 344
17383.41 385
17384.66 365
17385.90 334
17387.15 315
17388.39 332
17389.64 316
17390.88 322
17392.13 326
17393.37 316
17394.62 337
17395.86 355
17397.11 360
17398.36 344
17399.60 330
17400.85 338
17402.09 308
17403.34 360
17404.58 413
17405.83 362
17407.08 303
17408.32 320
17409.57 343
17410.81 353
17412.06 343
17413.31 367
17414.55 421
17415.80 360
17417.05 379
17418.29 344
17419.54 330
17420.78 352
17422.03 337
17423.28 338
17424.52 342
17425.77 325
17427.02 331
17428.26 336
17429.51 326
17430.76 349
17432.00 333
17433.25 357
17434.50 350
17435.75 335
17436.99 352
17438.24 337
17439.49 327
17440.73 322
17441.98 357
17443.23 354
17444.48 360
17445.72 373
17446.97 342
17448.22 374
17449.46 356
17450.71 369
17451.96 402
17453.21 389
17454.45 364
17455.70 357
17456.95 391
17458.20 358
17459.45 389
17460.69 355
17461.94 388
17463.19 363
17464.44 340
17465.69 345
17466.93 340
17468.18 326
17469.43 313
17470.68 345
17471.93 344
17473.17 362
17474.42 359
17475.67 383
17476.92 377
17478.17 366
17479.42 360
17480.67 329
17481.91 359
17483.16 387
17484.41 380
17485.66 390
17486.91 372
17488.16 361
17489.41 343
17490.66 352
17491.90 343
17493.15 355
17494.40 395
17495.65 335
17496.90 376
17498.15 373
17499.40 393
17500.65 391
17501.90 389
17503.15 408
17504.40 389
17505.65 346
17506.90 409
17508.14 391
17509.39 357
17510.64 335
17511.89 411
17513.14 381
17514.39 389
17515.64 401
17516.89 397
17518.14 422
17519.39 361
17520.64 360
17521.89 380
17523.14 368
17524.39 382
17525.64 390
17526.89 415
17528.14 388
17529.39 396
17530.64 380
17531.89 373
17533.14 369
17534.40 398
17535.65 393
17536.90 378
17538.15 368
17539.40 396
17540.65 390
17541.90 380
17543.15 404
17544.40 387
17545.65 401
17546.90 376
17548.15 364
17549.40 398
17550.66 379
17551.91 370
17553.16 416
17554.41 412
17555.66 399
17556.91 363
17558.16 388
17559.41 449
17560.67 423
17561.92 393
17563.17 369
17564.42 398
17565.67 388
17566.92 371
17568.18 398
17569.43 386
17570.68 360
17571.93 407
17573.18 421
17574.43 376
17575.69 359
17576.94 421
17578.19 439
17579.44 429
17580.69 344
17581.95 368
17583.20 346
17584.45 379
17585.70 407
17586.96 410
17588.21 372
17589.46 371
17590.71 379
17591.97 382
17593.22 373
17594.47 364
17595.72 397
17596.98 397
17598.23 375
17599.48 359
17600.73 335
17601.99 384
17603.24 385
17604.49 394
17605.75 417
17607.00 391
17608.25 418
17609.51 399
17610.76 375
17612.01 371
17613.27 395
17614.52 409
17615.77 391
17617.03 406
17618.28 377
17619.53 393
17620.79 386
17622.04 352
17623.29 341
17624.55 339
17625.80 366
17627.05 367
17628.31 352
17629.56 375
17630.82 355
17632.07 362
17633.32 389
17634.58 334
17635.83 370
17637.09 356
17638.34 364
17639.60 330
17640.85 353
17642.10 367
17643.36 342
17644.61 357
17645.87 360
17647.12 354
17648.38 317
17649.63 344
17650.89 314
17652.14 332
17653.39 350
17654.65 328
17655.90 332
17657.16 380
17658.41 359
17659.67 325
17660.92 351
17662.18 364
17663.43 357
17664.69 375
17665.94 404
17667.20 379
17668.45 362
17669.71 363
17670.97 372
17672.22 342
17673.48 328
17674.73 383
17675.99 394
17677.24 359
17678.50 376
17679.75 366
17681.01 320
17682.27 389
17683.52 338
17684.78 364
17686.03 312
17687.29 329
17688.55 378
17689.80 376
17691.06 352
17692.31 357
17693.57 332
17694.83 316
17696.08 313
17697.34 356
17698.59 353
17699.85 369
17701.11 337
17702.36 297
17703.62 316
17704.88 333
17706.13 280
17707.39 284
17708.65 310
17709.90 321
17711.16 337
17712.42 379
17713.67 353
17714.93 360
17716.19 323
17717.44 342
17718.70 331
17719.96 297
17721.22 305
17722.47 314
17723.73 314
17724.99 340
17726.25 313
17727.50 337
17728.76 346
17730.02 320
17731.27 346
17732.53 339
17733.79 323
17735.05 339
17736.31 304
17737.56 308
17738.82 305
17740.08 321
17741.34 337
17742.59 302
17743.85 355
17745.11 327
17746.37 333
17747.63 313
17748.88 342
17750.14 315
17751.40 318
17752.66 331
17753.92 292
17755.18 285
17756.43 338
17757.69 317
17758.95 310
17760.21 342
17761.47 286
17762.73 289
17763.99 330
17765.24 326
17766.50 297
17767.76 293
17769.02 321
17770.28 334
17771.54 287
17772.80 305
17774.06 319
17775.32 322
17776.57 303
17777.83 294
17779.09 315
17780.35 318
17781.61 305
17782.87 311
17784.13 339
17785.39 336
17786.65 328
17787.91 308
17789.17 325
17790.43 337
17791.69 313
17792.95 305
17794.21 333
17795.47 284
17796.73 290
17797.99 347
17799.25 331
17800.51 327
17801.77 308
17803.03 307
17804.29 318
17805.55 320
17806.81 308
17808.07 336
17809.33 306
17810.59 303
17811.85 328
17813.11 321
17814.37 298
17815.63 312
17816.89 313
17818.15 307
17819.41 341
17820.67 352
17821.93 319
17823.19 301
17824.45 338
17825.71 313
17826.98 316
17828.24 356
17829.50 377
17830.76 307
17832.02 343
17833.28 307
17834.54 312
17835.80 319
17837.06 283
17838.33 312
17839.59 312
17840.85 308
17842.11 297
17843.37 324
17844.63 297
17845.89 315
17847.16 319
17848.42 294
17849.68 297
17850.94 323
17852.20 320
17853.46 329
17854.73 293
17855.99 273
17857.25 339
17858.51 324
17859.77 315
17861.04 334
17862.30 325
17863.56 343
17864.82 341
17866.09 295
17867.35 324
17868.61 297
17869.87 312
17871.14 301
17872.40 317
17873.66 323
17874.92 298
17876.19 317
17877.45 323
17878.71 300
17879.97 294
17881.24 313
17882.50 291
17883.76 301
17885.03 274
17886.29 352
17887.55 315
17888.81 292
17890.08 289
17891.34 284
17892.60 278
17893.87 295
17895.13 289
17896.39 296
17897.66 311
17898.92 295
17900.18 306
17901.45 314
17902.71 308
17903.97 306
17905.24 315
17906.50 289
17907.77 294
17909.03 333
17910.29 323
17911.56 315
17912.82 296
17914.09 294
17915.35 337
17916.61 287
17917.88 293
17919.14 325
17920.41 325
17921.67 339
17922.93 266
17924.20 331
17925.46 301
17926.73 348
17927.99 317
17929.26 308
17930.52 293
17931.79 293
17933.05 313
17934.32 289
17935.58 288
17936.84 318
17938.11 321
17939.37 289
17940.64 291
17941.90 323
17943.17 349
17944.43 323
17945.70 326
17946.96 341
17948.23 300
17949.50 305
17950.76 299
17952.03 303
17953.29 319
17954.56 316
17955.82 310
17957.09 310
17958.35 304
17959.62 296
17960.88 327
17962.15 300
17963.42 307
17964.68 292
17965.95 313
17967.21 322
17968.48 290
17969.74 288
17971.01 298
17972.28 335
17973.54 328
17974.81 340
17976.08 384
17977.34 338
17978.61 328
17979.87 335
17981.14 334
17982.41 328
17983.67 317
17984.94 340
17986.21 345
17987.47 297
17988.74 299
17990.01 312
17991.27 315
17992.54 259
17993.81 341
17995.07 313
17996.34 319
17997.61 293
17998.87 243
18000.14 269
18001.41 273
18002.68 283
18003.94 322
18005.21 320
18006.48 344
18007.74 310
18009.01 295
18010.28 277
18011.55 280
18012.81 317
18014.08 325
18015.35 281
18016.62 295
18017.88 317
18019.15 312
18020.42 289
18021.69 314
18022.96 330
18024.22 292
18025.49 299
18026.76 309
18028.03 246
18029.29 272
18030.56 287
18031.83 317
18033.10 321
18034.37 294
18035.64 329
18036.90 313
18038.17 329
18039.44 297
18040.71 288
18041.98 304
18043.25 307
18044.51 290
18045.78 316
18047.05 302
18048.32 328
18049.59 302
18050.86 346
18052.13 325
18053.40 290
18054.67 300
18055.93 312
18057.20 278
18058.47 293
18059.74 306
18061.01 322
18062.28 261
18063.55 303
18064.82 302
18066.09 300
18067.36 277
18068.63 314
18069.90 332
18071.17 333
18072.44 339
18073.70 290
18074.97 310
18076.24 304
18077.51 260
18078.78 299
18080.05 303
18081.32 265
18082.59 266
18083.86 277
18085.13 286
18086.40 351
18087.67 332
18088.94 337
18090.21 343
18091.48 305
18092.75 305
18094.02 301
18095.29 300
18096.57 320
18097.84 319
18099.11 299
18100.38 302
18101.65 362
18102.92 316
18104.19 325
18105.46 300
18106.73 307
18108.00 326
18109.27 318
18110.54 299
18111.81 331
18113.08 328
18114.36 305
18115.63 313
18116.90 282
18118.17 333
18119.44 323
18120.71 304
18121.98 328
18123.25 304
18124.53 296
18125.80 320
18127.07 348
18128.34 306
18129.61 305
18130.88 313
18132.16 338
18133.43 328
18134.70 298
18135.97 319
18137.24 323
18138.51 298
18139.79 292
18141.06 330
18142.33 295
18143.60 301
18144.87 336
18146.15 364
18147.42 318
18148.69 295
18149.96 358
18151.24 302
18152.51 296
18153.78 309
18155.05 335
18156.33 354
18157.60 311
18158.87 290
18160.14 322
18161.42 289
18162.69 316
18163.96 306
18165.23 297
18166.51 295
18167.78 292
18169.05 302
18170.33 292
18171.60 284
18172.87 309
18174.15 305
18175.42 284
18176.69 312
18177.97 308
18179.24 348
18180.51 314
18181.79 295
18183.06 329
18184.33 334
18185.61 305
18186.88 287
18188.15 347
18189.43 307
18190.70 305
18191.97 314
18193.25 287
18194.52 294
18195.80 337
18197.07 300
18198.34 280
18199.62 294
18200.89 335
18202.17 305
18203.44 310
18204.71 337
18205.99 310
18207.26 307
18208.54 309
18209.81 302
18211.09 317
18212.36 347
18213.64 306
18214.91 296
18216.18 276
18217.46 283
18218.73 275
18220.01 328
18221.28 338
18222.56 315
18223.83 336
18225.11 283
18226.38 315
18227.66 341
18228.93 289
18230.21 296
18231.48 314
18232.76 309
18234.03 314
18235.31 306
18236.58 308
18237.86 324
18239.14 291
18240.41 301
18241.69 337
18242.96 325
18244.24 309
18245.51 309
18246.79 299
18248.06 337
18249.34 309
18250.62 310
18251.89 288
18253.17 291
18254.44 296
18255.72 306
18257.00 313
18258.27 306
18259.55 272
18260.82 356
18262.10 348
18263.38 305
18264.65 310
18265.93 313
18267.21 283
18268.48 315
18269.76 325
18271.04 318
18272.31 310
18273.59 369
18274.87 348
18276.14 333
18277.42 293
18278.70 298
18279.97 311
18281.25 297
18282.53 308
18283.80 300
18285.08 310
18286.36 323
18287.63 347
18288.91 288
18290.19 295
18291.47 295
18292.74 318
18294.02 290
18295.30 274
18296.58 300
18297.85 312
18299.13 306
18300.41 281
18301.69 326
18302.96 276
18304.24 296
18305.52 321
18306.80 316
18308.07 293
18309.35 304
18310.63 262
18311.91 293
18313.19 309
18314.46 291
18315.74 343
18317.02 290
18318.30 303
18319.58 318
18320.86 302
18322.13 287
18323.41 289
18324.69 293
18325.97 336
18327.25 304
18328.53 330
18329.80 302
18331.08 326
18332.36 291
18333.64 329
18334.92 335
18336.20 308
18337.48 293
18338.76 296
18340.04 333
18341.31 292
18342.59 271
18343.87 323
18345.15 298
18346.43 304
18347.71 274
18348.99 277
18350.27 290
18351.55 272
18352.83 311
18354.11 320
18355.39 299
18356.67 265
18357.95 305
18359.22 293
18360.50 308
18361.78 317
18363.06 298
18364.34 315
18365.62 277
18366.90 310
18368.18 343
18369.46 300
18370.74 329
18372.02 279
18373.30 292
18374.58 280
18375.86 271
18377.14 301
18378.42 326
18379.71 314
18380.99 308
18382.27 301
18383.55 285
18384.83 323
18386.11 325
18387.39 293
18388.67 329
18389.95 338
18391.23 336
18392.51 353
18393.79 311
18395.07 265
18396.35 275
18397.63 323
18398.92 334
18400.20 281
18401.48 266
18402.76 266
18404.04 307
18405.32 301
18406.60 314
18407.88 289
18409.17 294
18410.45 290
18411.73 326
18413.01 299
18414.29 322
18415.57 340
18416.85 307
18418.14 269
18419.42 300
18420.70 321
18421.98 322
18423.26 335
18424.55 322
18425.83 275
18427.11 289
18428.39 309
18429.67 291
18430.96 291
18432.24 275
18433.52 348
18434.80 294
18436.08 254
18437.37 294
18438.65 317
18439.93 313
18441.21 353
18442.50 305
18443.78 315
18445.06 352
18446.34 315
18447.63 321
18448.91 303
18450.19 302
18451.48 318
18452.76 333
18454.04 301
18455.32 277
18456.61 323
18457.89 304
18459.17 311
18460.46 300
18461.74 304
18463.02 316
18464.31 304
18465.59 320
18466.87 345
18468.16 316
18469.44 287
18470.72 291
18472.01 284
18473.29 308
18474.57 301
18475.86 294
18477.14 291
18478.43 287
18479.71 318
18480.99 317
18482.28 315
18483.56 310
18484.85 294
18486.13 272
18487.41 282
18488.70 303
18489.98 279
18491.27 307
18492.55 285
18493.83 309
18495.12 307
18496.40 349
18497.69 310
18498.97 332
18500.26 294
18501.54 311
18502.83 298
18504.11 325
18505.40 321
18506.68 313
18507.97 318
18509.25 326
18510.54 319
18511.82 306
18513.11 321
18514.39 288
18515.68 285
18516.96 283
18518.25 296
18519.53 307
18520.82 303
18522.10 277
18523.39 295
18524.67 285
18525.96 268
18527.24 301
18528.53 304
18529.81 347
18531.10 318
18532.39 300
18533.67 307
18534.96 285
18536.24 284
18537.53 285
18538.81 326
18540.10 302
18541.39 300
18542.67 294
18543.96 323
18545.24 282
18546.53 283
18547.82 282
18549.10 309
18550.39 284
18551.68 273
18552.96 263
18554.25 289
18555.53 324
18556.82 315
18558.11 260
18559.39 306
18560.68 320
18561.97 306
18563.25 311
18564.54 307
18565.83 298
18567.12 305
18568.40 349
18569.69 319
18570.98 310
18572.26 319
18573.55 342
18574.84 321
18576.12 343
18577.41 368
18578.70 304
18579.99 330
18581.27 337
18582.56 356
18583.85 314
18585.14 349
18586.42 319
18587.71 321
18589.00 348
18590.29 349
18591.57 343
18592.86 299
18594.15 296
18595.44 302
18596.73 297
18598.01 337
18599.30 362
18600.59 377
18601.88 377
18603.17 352
18604.45 387
18605.74 369
18607.03 368
18608.32 291
18609.61 341
18610.90 370
18612.18 361
18613.47 332
18614.76 348
18616.05 377
18617.34 379
18618.63 350
18619.92 362
18621.20 337
18622.49 306
18623.78 335
18625.07 349
18626.36 337
18627.65 309
18628.94 339
18630.23 341
18631.52 323
18632.81 328
18634.09 365
18635.38 334
18636.67 378
18637.96 326
18639.25 344
18640.54 331
18641.83 276
18643.12 339
18644.41 303
18645.70 309
18646.99 332
18648.28 319
18649.57 354
18650.86 304
18652.15 332
18653.44 303
18654.73 334
18656.02 311
18657.31 292
18658.60 296
18659.89 278
18661.18 285
18662.47 312
18663.76 277
18665.05 309
18666.34 334
18667.63 339
18668.92 296
18670.21 308
18671.50 257
18672.79 315
18674.08 308
18675.37 312
18676.66 317
18677.95 285
18679.24 300
18680.54 285
18681.83 287
18683.12 322
18684.41 304
18685.70 313
18686.99 300
18688.28 289
18689.57 314
18690.86 296
18692.15 298
18693.45 281
18694.74 288
18696.03 298
18697.32 303
18698.61 281
18699.90 280
18701.19 311
18702.49 327
18703.78 309
18705.07 305
18706.36 282
18707.65 255
18708.94 265
18710.24 319
18711.53 284
18712.82 309
18714.11 304
18715.40 263
18716.70 281
18717.99 325
18719.28 306
18720.57 257
18721.86 290
18723.16 300
18724.45 308
18725.74 295
18727.03 311
18728.33 326
18729.62 332
18730.91 291
18732.20 278
18733.50 294
18734.79 303
18736.08 289
18737.37 282
18738.67 295
18739.96 286
18741.25 282
18742.55 300
18743.84 316
18745.13 272
18746.43 277
18747.72 265
18749.01 274
18750.31 254
18751.60 289
18752.89 290
18754.19 287
18755.48 265
18756.77 296
18758.07 268
18759.36 261
18760.65 272
18761.95 274
18763.24 300
18764.53 283
18765.83 322
18767.12 286
18768.42 307
18769.71 315
18771.00 305
18772.30 291
18773.59 327
18774.88 319
18776.18 293
18777.47 257
18778.77 265
18780.06 297
18781.36 273
18782.65 297
18783.94 294
18785.24 284
18786.53 282
18787.83 296
18789.12 296
18790.42 270
18791.71 274
18793.01 289
18794.30 298
18795.60 288
18796.89 272
18798.19 279
18799.48 276
18800.78 272
18802.07 272
18803.37 299
18804.66 292
18805.96 300
18807.25 278
18808.55 255
18809.84 251
18811.14 282
18812.43 289
18813.73 293
18815.02 269
18816.32 287
18817.61 251
18818.91 267
18820.21 271
18821.50 274
18822.80 273
18824.09 302
18825.39 264
18826.68 254
18827.98 266
18829.28 259
18830.57 288
18831.87 276
18833.16 281
18834.46 270
18835.76 272
18837.05 261
18838.35 256
18839.65 303
18840.94 302
18842.24 295
18843.53 291
18844.83 283
18846.13 278
18847.42 266
18848.72 283
18850.02 281
18851.31 258
18852.61 286
18853.91 236
18855.20 253
18856.50 234
18857.80 261
18859.10 265
18860.39 259
18861.69 289
18862.99 276
18864.28 242
18865.58 280
18866.88 271
18868.18 266
18869.47 270
18870.77 263
18872.07 257
18873.37 258
18874.66 258
18875.96 261
18877.26 257
18878.56 248
18879.85 275
18881.15 271
18882.45 253
18883.75 258
18885.04 247
18886.34 246
18887.64 273
18888.94 267
18890.24 271
18891.53 309
18892.83 304
18894.13 259
18895.43 260
18896.73 293
18898.03 275
18899.32 257
18900.62 279
18901.92 268
18903.22 259
18904.52 271
18905.82 263
18907.12 276
18908.41 260
18909.71 261
18911.01 274
18912.31 257
18913.61 305
18914.91 265
18916.21 228
18917.51 259
18918.80 290
18920.10 294
18921.40 272
18922.70 276
18924.00 284
18925.30 292
18926.60 290
18927.90 271
18929.20 294
18930.50 278
18931.80 263
18933.10 277
18934.40 258
18935.70 257
18937.00 291
18938.30 269
18939.60 262
18940.90 292
18942.20 287
18943.50 270
18944.79 263
18946.09 254
18947.39 266
18948.70 285
18950.00 260
18951.30 272
18952.60 267
18953.90 283
18955.20 261
18956.50 221
18957.80 259
18959.10 263
18960.40 254
18961.70 257
18963.00 290
18964.30 280
18965.60 249
18966.90 272
18968.20 270
18969.50 231
18970.80 249
18972.10 270
18973.40 260
18974.71 266
18976.01 269
18977.31 290
18978.61 295
18979.91 310
18981.21 267
18982.51 259
18983.81 280
18985.12 296
18986.42 278
18987.72 311
18989.02 340
18990.32 303
18991.62 351
18992.92 288
18994.23 244
18995.53 268
18996.83 282
18998.13 334
18999.43 268
19000.73 253
19002.04 281
19003.34 273
19004.64 289
19005.94 247
19007.24 273
19008.55 273
19009.85 264
19011.15 247
19012.45 265
19013.76 295
19015.06 264
19016.36 279
19017.66 304
19018.96 294
19020.27 307
19021.57 297
19022.87 261
19024.18 242
19025.48 278
19026.78 290
19028.08 273
19029.39 261
19030.69 269
19031.99 289
19033.30 260
19034.60 292
19035.90 284
19037.20 295
19038.51 253
19039.81 277
19041.11 257
19042.42 289
19043.72 261
19045.02 280
19046.33 272
19047.63 274
19048.93 267
19050.24 253
19051.54 236
19052.85 258
19054.15 259
19055.45 286
19056.76 291
19058.06 267
19059.36 305
19060.67 267
19061.97 287
19063.28 268
19064.58 244
19065.88 272
19067.19 282
19068.49 266
19069.80 279
19071.10 292
19072.41 246
19073.71 263
19075.01 295
19076.32 299
19077.62 266
19078.93 259
19080.23 259
19081.54 257
19082.84 234
19084.15 288
19085.45 290
19086.76 279
19088.06 268
19089.37 265
19090.67 269
19091.98 260
19093.28 265
19094.59 267
19095.89 247
19097.20 236
19098.50 267
19099.81 282
19101.11 275
19102.42 293
19103.72 270
19105.03 263
19106.33 291
19107.64 270
19108.94 297
19110.25 283
19111.56 287
19112.86 290
19114.17 269
19115.47 239
19116.78 254
19118.08 247
19119.39 277
19120.70 277
19122.00 259
19123.31 273
19124.61 276
19125.92 265
19127.23 282
19128.53 252
19129.84 257
19131.15 266
19132.45 264
19133.76 273
19135.06 274
19136.37 289
19137.68 309
19138.98 261
19140.29 290
19141.60 266
19142.90 272
19144.21 248
19145.52 258
19146.82 265
19148.13 296
19149.44 236
19150.75 273
19152.05 267
19153.36 259
19154.67 240
19155.97 263
19157.28 271
19158.59 282
19159.90 271
19161.20 265
19162.51 294
19163.82 235
19165.13 248
19166.43 259
19167.74 260
19169.05 269
19170.36 310
19171.66 310
19172.97 278
19174.28 273
19175.59 294
19176.89 306
19178.20 270
19179.51 283
19180.82 255
19182.13 292
19183.44 272
19184.74 271
19186.05 250
19187.36 286
19188.67 283
19189.98 267
19191.28 275
19192.59 261
19193.90 267
19195.21 263
19196.52 300
19197.83 242
19199.14 264
19200.44 301
19201.75 295
19203.06 261
19204.37 262
19205.68 279
19206.99 278
19208.30 261
19209.61 297
19210.92 302
19212.22 284
19213.53 290
19214.84 260
19216.15 273
19217.46 261
19218.77 294
19220.08 299
19221.39 261
19222.70 279
19224.01 254
19225.32 271
19226.63 293
19227.94 272
19229.25 276
19230.56 253
19231.87 237
19233.18 247
19234.49 239
19235.80 302
19237.11 289
19238.42 256
19239.73 249
19241.04 277
19242.35 276
19243.66 266
19244.97 214
19246.28 244
19247.59 287
19248.90 285
19250.21 258
19251.52 268
19252.83 257
19254.14 280
19255.45 278
19256.76 277
19258.07 280
19259.38 254
19260.69 288
19262.00 239
19263.31 239
19264.63 254
19265.94 291
19267.25 264
19268.56 272
19269.87 257
19271.18 268
19272.49 276
19273.80 256
19275.11 260
19276.43 254
19277.74 277
19279.05 281
19280.36 258
19281.67 245
19282.98 245
19284.29 224
19285.61 266
19286.92 292
19288.23 306
19289.54 275
19290.85 287
19292.16 301
19293.48 285
19294.79 274
19296.10 273
19297.41 283
19298.72 271
19300.04 273
19301.35 272
19302.66 325
19303.97 257
19305.29 300
19306.60 257
19307.91 224
19309.22 297
19310.53 311
19311.85 259
19313.16 255
19314.47 266
19315.78 254
19317.10 239
19318.41 281
19319.72 274
19321.04 268
19322.35 259
19323.66 254
19324.97 290
19326.29 267
19327.60 257
19328.91 270
19330.23 291
19331.54 268
19332.85 253
19334.17 259
19335.48 263
19336.79 241
19338.11 243
19339.42 286
19340.73 255
19342.05 300
19343.36 261
19344.67 268
19345.99 253
19347.30 268
19348.62 284
19349.93 256
19351.24 260
19352.56 313
19353.87 291
19355.18 272
19356.50 256
19357.81 275
19359.13 311
19360.44 266
19361.76 283
19363.07 211
19364.38 266
19365.70 261
19367.01 274
19368.33 235
19369.64 276
19370.96 266
19372.27 280
19373.58 280
19374.90 293
19376.21 264
19377.53 265
19378.84 281
19380.16 277
19381.47 289
19382.79 240
19384.10 258
19385.42 291
19386.73 283
19388.05 261
19389.36 286
19390.68 287
19391.99 272
19393.31 251
19394.62 266
19395.94 266
19397.26 252
19398.57 261
19399.89 251
19401.20 355
19402.52 292
19403.83 273
19405.15 307
19406.46 282
19407.78 283
19409.10 254
19410.41 265
19411.73 247
19413.04 250
19414.36 277
19415.68 262
19416.99 280
19418.31 277
19419.62 264
19420.94 302
19422.26 286
19423.57 298
19424.89 258
19426.21 288
19427.52 253
19428.84 234
19430.15 261
19431.47 275
19432.79 262
19434.10 278
19435.42 258
19436.74 268
19438.06 284
19439.37 254
19440.69 279
19442.01 275
19443.32 278
19444.64 304
19445.96 292
19447.27 278
19448.59 297
19449.91 291
19451.23 263
19452.54 246
19453.86 254
19455.18 279
19456.49 287
19457.81 266
19459.13 243
19460.45 241
19461.76 254
19463.08 237
19464.40 222
19465.72 266
19467.04 254
19468.35 280
19469.67 273
19470.99 275
19472.31 283
19473.63 290
19474.94 282
19476.26 265
19477.58 291
19478.90 273
19480.22 307
19481.53 263
19482.85 256
19484.17 255
19485.49 276
19486.81 290
19488.13 271
19489.44 261
19490.76 300
19492.08 278
19493.40 229
19494.72 237
19496.04 261
19497.36 279
19498.68 237
19499.99 245
19501.31 253
19502.63 281
19503.95 267
19505.27 263
19506.59 294
19507.91 292
19509.23 255
19510.55 267
19511.87 268
19513.19 279
19514.51 280
19515.82 296
19517.14 312
19518.46 278
19519.78 251
19521.10 280
19522.42 298
19523.74 259
19525.06 278
19526.38 244
19527.70 228
19529.02 265
19530.34 268
19531.66 260
19532.98 293
19534.30 270
19535.62 274
19536.94 285
19538.26 252
19539.58 258
19540.90 255
19542.22 253
19543.54 270
19544.86 270
19546.18 259
19547.50 237
19548.83 263
19550.15 296
19551.47 263
19552.79 260
19554.11 247
19555.43 274
19556.75 255
19558.07 249
19559.39 259
19560.71 288
19562.03 290
19563.35 306
19564.68 277
19566.00 263
19567.32 273
19568.64 275
19569.96 308
19571.28 278
19572.60 279
19573.92 250
19575.25 267
19576.57 253
19577.89 256
19579.21 269
19580.53 281
19581.85 308
19583.17 315
19584.50 269
19585.82 261
19587.14 261
19588.46 238
19589.78 301
19591.11 250
19592.43 270
19593.75 273
19595.07 259
19596.39 256
19597.72 271
19599.04 293
19600.36 241
19601.68 224
19603.01 261
19604.33 273
19605.65 300
19606.97 301
19608.30 302
19609.62 294
19610.94 250
19612.26 272
19613.59 251
19614.91 262
19616.23 255
19617.56 241
19618.88 268
19620.20 260
19621.52 284
19622.85 260
19624.17 257
19625.49 247
19626.82 279
19628.14 247
19629.46 247
19630.79 268
19632.11 287
19633.43 268
19634.76 250
19636.08 261
19637.40 253
19638.73 285
19640.05 281
19641.37 274
19642.70 262
19644.02 269
19645.35 287
19646.67 258
19647.99 251
19649.32 253
19650.64 263
19651.97 250
19653.29 274
19654.61 286
19655.94 287
19657.26 280
19658.59 268
19659.91 244
19661.23 286
19662.56 314
19663.88 312
19665.21 280
19666.53 276
19667.86 273
19669.18 269
19670.51 255
19671.83 297
19673.16 240
19674.48 261
19675.81 254
19677.13 255
19678.46 280
19679.78 267
19681.11 258
19682.43 273
19683.76 273
19685.08 277
19686.41 258
19687.73 253
19689.06 259
19690.38 261
19691.71 267
19693.03 240
19694.36 262
19695.68 241
19697.01 264
19698.33 252
19699.66 255
19700.99 240
19702.31 256
19703.64 292
19704.96 266
19706.29 260
19707.62 255
19708.94 267
19710.27 249
19711.59 274
19712.92 244
19714.25 285
19715.57 319
19716.90 283
19718.22 253
19719.55 277
19720.88 281
19722.20 254
19723.53 297
19724.86 284
19726.18 260
19727.51 290
19728.84 271
19730.16 256
19731.49 264
19732.82 230
19734.14 288
19735.47 267
19736.80 268
19738.12 282
19739.45 296
19740.78 249
19742.10 264
19743.43 268
19744.76 243
19746.09 255
19747.41 264
19748.74 276
19750.07 258
19751.40 263
19752.72 247
19754.05 260
19755.38 255
19756.71 243
19758.03 254
19759.36 271
19760.69 245
19762.02 224
19763.34 240
19764.67 263
19766.00 248
19767.33 280
19768.66 286
19769.98 260
19771.31 258
19772.64 241
19773.97 270
19775.30 265
19776.62 286
19777.95 286
19779.28 248
19780.61 241
19781.94 271
19783.27 271
19784.59 229
19785.92 242
19787.25 244
19788.58 280
19789.91 253
19791.24 254
19792.57 251
19793.90 294
19795.22 234
19796.55 255
19797.88 246
19799.21 268
19800.54 236
19801.87 298
19803.20 287
19804.53 251
19805.86 250
19807.19 246
19808.52 285
19809.84 299
19811.17 263
19812.50 266
19813.83 294
19815.16 278
19816.49 261
19817.82 231
19819.15 298
19820.48 265
19821.81 233
19823.14 276
19824.47 290
19825.80 260
19827.13 259
19828.46 269
19829.79 214
19831.12 226
19832.45 253
19833.78 254
19835.11 253
19836.44 261
19837.77 239
19839.10 270
19840.43 259
19841.76 241
19843.09 251
19844.42 268
19845.75 258
19847.09 230
19848.42 254
19849.75 245
19851.08 278
19852.41 277
19853.74 278
19855.07 226
19856.40 241
19857.73 273
19859.06 274
19860.39 273
19861.72 249
19863.06 257
19864.39 265
19865.72 255
19867.05 261
19868.38 256
19869.71 233
19871.04 280
19872.38 257
19873.71 249
19875.04 264
19876.37 250
19877.70 242
19879.03 252
19880.36 277
19881.70 270
19883.03 256
19884.36 225
19885.69 235
19887.02 259
19888.36 266
19889.69 226
19891.02 256
19892.35 246
19893.68 265
19895.02 252
19896.35 238
19897.68 264
19899.01 248
19900.35 213
19901.68 266
19903.01 275
19904.34 255
19905.68 261
19907.01 242
19908.34 249
19909.67 246
19911.01 235
19912.34 260
19913.67 280
19915.01 256
19916.34 297
19917.67 229
19919.00 254
19920.34 235
19921.67 273
19923.00 258
19924.34 244
19925.67 275
19927.00 240
19928.34 299
19929.67 275
19931.00 239
19932.34 264
19933.67 261
19935.00 261
19936.34 241
19937.67 268
19939.01 253
19940.34 220
19941.67 245
19943.01 248
19944.34 256
19945.67 250
19947.01 263
19948.34 264
19949.68 258
19951.01 269
19952.34 268
19953.68 277
19955.01 281
19956.35 293
19957.68 246
19959.02 268
19960.35 224
19961.68 273
19963.02 313
19964.35 307
19965.69 236
19967.02 284
19968.36 299
19969.69 260
19971.03 240
19972.36 266
19973.70 261
19975.03 241
19976.37 254
19977.70 249
19979.04 290
19980.37 266
19981.71 301
19983.04 268
19984.38 285
19985.71 319
19987.05 267
19988.38 257
19989.72 273
19991.05 276
19992.39 285
19993.73 264
19995.06 265
19996.40 254
19997.73 274
19999.07 259
20000.40 259
20001.74 285
20003.08 266
20004.41 274
20005.75 244
20007.08 263
20008.42 255
20009.76 275
20011.09 253
20012.43 247
20013.76 271
20015.10 250
20016.44 244
20017.77 266
20019.11 266
20020.45 256
20021.78 271
20023.12 260
20024.45 266
20025.79 256
20027.13 290
20028.46 265
20029.80 267
20031.14 289
20032.48 283
20033.81 254
20035.15 272
20036.49 305
20037.82 303
20039.16 265
20040.50 229
20041.83 258
20043.17 259
20044.51 279
20045.85 256
20047.18 258
20048.52 286
20049.86 273
20051.20 259
20052.53 282
20053.87 274
20055.21 274
20056.55 267
20057.88 276
20059.22 286
20060.56 268
20061.90 277
20063.23 268
20064.57 285
20065.91 274
20067.25 274
20068.59 269
20069.92 247
20071.26 222
20072.60 272
20073.94 264
20075.28 228
20076.62 236
20077.95 249
20079.29 270
20080.63 276
20081.97 273
20083.31 285
20084.65 266
20085.98 283
20087.32 284
20088.66 290
20090.00 294
20091.34 279
20092.68 260
20094.02 265
20095.36 264
20096.70 259
20098.03 285
20099.37 285
20100.71 241
20102.05 237
20103.39 250
20104.73 256
20106.07 292
20107.41 284
20108.75 253
20110.09 267
20111.43 278
20112.77 264
20114.11 292
20115.45 293
20116.79 283
20118.13 288
20119.46 291
20120.80 266
20122.14 255
20123.48 277
20124.82 280
20126.16 247
20127.50 280
20128.84 250
20130.18 301
20131.52 279
20132.86 251
20134.20 250
20135.55 262
