# Supplementary material for: MALDI-TOF MS typing enables the classification of brewing yeasts of the genus Saccharomyces to major beer styles
Source: PLoS One. 2017 Aug 9;12(8):e0181694. doi: 10.1371/journal.pone.0181694 (PMC5549903; doi:10.1371/journal.pone.0181694)
Supplement: S12 File — The directory includes 90 raw files and was zipped to “.zip”; the folder has three strains with 30 spectra per strain; S1 Text explains the raw files with an example and Table 1 represents the yeast strains used within the experiment. (ZIP) [file pone.0181694.s015.zip › 34-36/30343-505-OG-WB-WB-YPG-18h-E-E_2015-07-07__0_B4_1.dat]

2000.10 2138
2000.52 2059
2000.94 2065
2001.36 2185
2001.78 1911
2002.21 1936
2002.63 1991
2003.05 1745
2003.47 1834
2003.89 1841
2004.32 1758
2004.74 1777
2005.16 1597
2005.58 1763
2006.00 1948
2006.43 1966
2006.85 1948
2007.27 2042
2007.69 1941
2008.12 1882
2008.54 1981
2008.96 2060
2009.38 2012
2009.81 2172
2010.23 1961
2010.65 1925
2011.08 2002
2011.50 1923
2011.92 1809
2012.34 1885
2012.77 1903
2013.19 1740
2013.61 1802
2014.04 1753
2014.46 1776
2014.88 1796
2015.31 1811
2015.73 1852
2016.15 1864
2016.58 2108
2017.00 1924
2017.42 1887
2017.85 1841
2018.27 1989
2018.69 1762
2019.12 1816
2019.54 2074
2019.96 1954
2020.39 1870
2020.81 1913
2021.23 1853
2021.66 1771
2022.08 1748
2022.51 1995
2022.93 1837
2023.35 1789
2023.78 1840
2024.20 1976
2024.63 1825
2025.05 1884
2025.48 1889
2025.90 1762
2026.32 1693
2026.75 1563
2027.17 1701
2027.60 1674
2028.02 1755
2028.45 1659
2028.87 1803
2029.30 1663
2029.72 1825
2030.15 1744
2030.57 1736
2031.00 1881
2031.42 1693
2031.85 1829
2032.27 1820
2032.70 1867
2033.12 2023
2033.55 1904
2033.97 2129
2034.40 1866
2034.82 1798
2035.25 1808
2035.67 1799
2036.10 1731
2036.52 1682
2036.95 1839
2037.37 1910
2037.80 1754
2038.22 1968
2038.65 1811
2039.08 1785
2039.50 1774
2039.93 1648
2040.35 1604
2040.78 1623
2041.21 1682
2041.63 1833
2042.06 1740
2042.48 1741
2042.91 1666
2043.34 1721
2043.76 1910
2044.19 1850
2044.61 1926
2045.04 1803
2045.47 1800
2045.89 1959
2046.32 1903
2046.75 1928
2047.17 1991
2047.60 2068
2048.03 1958
2048.45 1941
2048.88 1951
2049.31 1780
2049.73 1868
2050.16 1943
2050.59 1953
2051.01 1983
2051.44 1982
2051.87 1897
2052.29 1760
2052.72 1959
2053.15 1781
2053.58 1797
2054.00 1855
2054.43 1729
2054.86 2024
2055.29 1819
2055.71 1725
2056.14 1856
2056.57 1827
2057.00 1950
2057.42 1849
2057.85 1756
2058.28 1954
2058.71 1922
2059.13 1902
2059.56 1950
2059.99 1751
2060.42 1849
2060.85 1881
2061.27 1776
2061.70 1820
2062.13 1747
2062.56 1767
2062.99 1974
2063.41 1947
2063.84 2300
2064.27 2387
2064.70 2273
2065.13 2450
2065.56 2640
2065.98 2749
2066.41 2667
2066.84 2283
2067.27 2281
2067.70 2272
2068.13 2357
2068.56 2200
2068.99 2066
2069.41 1932
2069.84 1899
2070.27 1950
2070.70 1831
2071.13 1832
2071.56 1819
2071.99 1801
2072.42 1832
2072.85 1836
2073.28 1924
2073.71 1844
2074.13 1772
2074.56 1899
2074.99 2090
2075.42 2117
2075.85 1951
2076.28 1939
2076.71 2136
2077.14 2181
2077.57 1974
2078.00 1959
2078.43 1847
2078.86 1738
2079.29 1703
2079.72 1847
2080.15 1750
2080.58 1728
2081.01 1806
2081.44 1933
2081.87 1828
2082.30 1787
2082.73 1891
2083.16 1843
2083.59 1690
2084.02 1745
2084.45 1576
2084.88 1657
2085.31 1776
2085.74 1796
2086.17 1612
2086.61 1881
2087.04 1855
2087.47 1839
2087.90 1815
2088.33 1728
2088.76 1726
2089.19 1630
2089.62 1740
2090.05 1728
2090.48 1638
2090.91 1784
2091.35 1701
2091.78 1755
2092.21 1702
2092.64 1704
2093.07 1755
2093.50 1866
2093.93 1694
2094.36 1653
2094.80 1742
2095.23 1738
2095.66 1716
2096.09 1775
2096.52 1774
2096.95 1667
2097.39 1440
2097.82 1538
2098.25 1526
2098.68 1710
2099.11 1684
2099.55 1613
2099.98 1430
2100.41 1392
2100.84 1697
2101.27 1727
2101.71 1464
2102.14 1474
2102.57 1476
2103.00 1594
2103.43 1709
2103.87 1817
2104.30 1729
2104.73 1698
2105.16 1778
2105.60 1708
2106.03 1808
2106.46 1747
2106.90 1728
2107.33 1753
2107.76 1723
2108.19 1669
2108.63 1835
2109.06 1870
2109.49 1967
2109.93 1751
2110.36 1708
2110.79 1814
2111.23 1741
2111.66 1614
2112.09 1625
2112.52 1724
2112.96 1674
2113.39 1764
2113.83 1704
2114.26 1744
2114.69 1686
2115.13 1610
2115.56 1848
2115.99 1717
2116.43 1730
2116.86 1676
2117.29 1500
2117.73 1621
2118.16 1599
2118.60 1594
2119.03 1601
2119.46 1711
2119.90 1730
2120.33 1767
2120.77 1581
2121.20 1458
2121.63 1697
2122.07 1558
2122.50 1694
2122.94 1838
2123.37 1895
2123.81 1829
2124.24 1649
2124.68 1660
2125.11 1889
2125.54 1812
2125.98 1618
2126.41 1610
2126.85 1795
2127.28 1845
2127.72 1813
2128.15 1746
2128.59 1638
2129.02 1825
2129.46 1795
2129.89 1819
2130.33 1830
2130.76 1841
2131.20 1937
2131.63 1731
2132.07 1769
2132.51 1794
2132.94 1661
2133.38 1677
2133.81 1658
2134.25 1756
2134.68 1694
2135.12 1644
2135.55 1684
2135.99 1711
2136.43 1736
2136.86 1627
2137.30 1668
2137.73 1618
2138.17 1629
2138.60 1692
2139.04 1899
2139.48 1605
2139.91 1741
2140.35 1673
2140.79 1644
2141.22 1753
2141.66 1760
2142.09 1783
2142.53 1616
2142.97 1626
2143.40 1786
2143.84 1723
2144.28 1812
2144.71 1724
2145.15 1578
2145.59 1615
2146.02 1574
2146.46 1674
2146.90 1570
2147.33 1568
2147.77 1584
2148.21 1777
2148.64 1684
2149.08 1870
2149.52 1941
2149.96 1875
2150.39 1887
2150.83 1865
2151.27 1881
2151.70 1694
2152.14 1872
2152.58 1957
2153.02 1953
2153.45 1865
2153.89 1679
2154.33 1745
2154.77 1851
2155.20 1774
2155.64 1847
2156.08 1794
2156.52 1844
2156.96 1909
2157.39 1900
2157.83 1879
2158.27 2055
2158.71 2057
2159.15 1777
2159.58 1726
2160.02 1899
2160.46 1815
2160.90 1656
2161.34 1827
2161.78 1747
2162.21 1537
2162.65 1782
2163.09 1842
2163.53 1599
2163.97 1610
2164.41 1618
2164.84 1601
2165.28 1631
2165.72 1629
2166.16 1554
2166.60 1637
2167.04 1774
2167.48 1778
2167.92 1731
2168.36 1671
2168.79 1627
2169.23 1714
2169.67 1948
2170.11 1904
2170.55 1736
2170.99 2030
2171.43 1982
2171.87 1907
2172.31 2036
2172.75 2091
2173.19 2140
2173.63 2267
2174.07 2376
2174.51 2453
2174.95 2257
2175.39 2311
2175.83 2183
2176.27 2461
2176.70 2475
2177.14 2384
2177.58 2209
2178.02 2133
2178.46 1945
2178.90 1865
2179.34 1895
2179.79 1925
2180.23 1838
2180.67 1790
2181.11 1737
2181.55 1817
2181.99 1681
2182.43 1890
2182.87 1817
2183.31 1759
2183.75 1599
2184.19 1698
2184.63 1698
2185.07 1579
2185.51 1660
2185.95 1662
2186.39 1801
2186.83 1778
2187.27 1766
2187.72 1875
2188.16 1786
2188.60 1686
2189.04 1627
2189.48 1826
2189.92 1974
2190.36 1892
2190.80 1839
2191.24 1725
2191.69 1817
2192.13 1757
2192.57 1970
2193.01 1748
2193.45 2028
2193.89 2265
2194.34 2071
2194.78 2181
2195.22 2079
2195.66 2119
2196.10 2047
2196.54 1941
2196.99 1966
2197.43 2007
2197.87 2065
2198.31 1892
2198.75 1943
2199.20 1910
2199.64 1741
2200.08 1832
2200.52 1722
2200.96 1817
2201.41 1915
2201.85 1694
2202.29 1583
2202.73 1567
2203.18 1648
2203.62 1699
2204.06 1721
2204.50 1752
2204.95 1830
2205.39 1905
2205.83 1826
2206.28 1839
2206.72 1938
2207.16 2013
2207.60 1930
2208.05 1909
2208.49 1983
2208.93 1875
2209.38 1779
2209.82 1929
2210.26 1828
2210.71 1736
2211.15 1699
2211.59 1501
2212.04 1606
2212.48 1676
2212.92 1846
2213.37 1931
2213.81 1840
2214.25 1873
2214.70 1793
2215.14 1879
2215.59 1856
2216.03 1932
2216.47 1995
2216.92 1875
2217.36 1630
2217.80 1645
2218.25 1637
2218.69 1646
2219.14 1713
2219.58 1668
2220.03 1800
2220.47 1630
2220.91 1754
2221.36 1894
2221.80 2022
2222.25 1955
2222.69 2021
2223.14 2181
2223.58 2045
2224.03 1890
2224.47 2104
2224.91 2295
2225.36 2128
2225.80 2101
2226.25 2274
2226.69 1980
2227.14 1936
2227.58 2069
2228.03 1873
2228.47 2010
2228.92 2099
2229.36 1985
2229.81 1809
2230.25 1732
2230.70 2047
2231.15 1998
2231.59 1952
2232.04 2080
2232.48 2177
2232.93 2025
2233.37 2008
2233.82 2139
2234.26 2092
2234.71 2211
2235.15 1983
2235.60 1842
2236.05 1937
2236.49 1811
2236.94 1765
2237.38 1769
2237.83 1764
2238.28 1653
2238.72 1547
2239.17 1645
2239.61 1665
2240.06 1601
2240.51 1552
2240.95 1635
2241.40 1668
2241.85 1689
2242.29 1698
2242.74 1587
2243.19 1470
2243.63 1558
2244.08 1696
2244.53 1528
2244.97 1598
2245.42 1559
2245.87 1388
2246.31 1505
2246.76 1483
2247.21 1493
2247.65 1505
2248.10 1511
2248.55 1564
2248.99 1602
2249.44 1570
2249.89 1595
2250.34 1727
2250.78 1837
2251.23 1544
2251.68 1526
2252.13 1549
2252.57 1563
2253.02 1576
2253.47 1446
2253.92 1614
2254.36 1761
2254.81 1653
2255.26 1575
2255.71 1562
2256.15 1502
2256.60 1554
2257.05 1692
2257.50 1683
2257.95 1422
2258.39 1423
2258.84 1564
2259.29 1772
2259.74 1701
2260.19 1677
2260.63 1756
2261.08 1754
2261.53 1722
2261.98 1706
2262.43 1682
2262.88 1648
2263.32 1661
2263.77 1760
2264.22 2005
2264.67 1879
2265.12 1945
2265.57 1817
2266.02 1648
2266.47 1618
2266.91 1767
2267.36 1602
2267.81 1751
2268.26 1703
2268.71 1712
2269.16 1866
2269.61 1894
2270.06 1647
2270.51 1983
2270.96 2120
2271.41 1783
2271.86 1975
2272.30 2030
2272.75 1929
2273.20 1957
2273.65 2108
2274.10 2079
2274.55 1797
2275.00 1730
2275.45 1734
2275.90 1685
2276.35 1666
2276.80 1607
2277.25 1588
2277.70 1599
2278.15 1725
2278.60 1563
2279.05 1620
2279.50 1827
2279.95 2014
2280.40 1669
2280.85 1556
2281.30 1662
2281.75 1590
2282.20 1618
2282.65 1584
2283.10 1750
2283.55 1865
2284.00 1644
2284.46 1471
2284.91 1573
2285.36 1556
2285.81 1480
2286.26 1820
2286.71 1821
2287.16 1778
2287.61 1923
2288.06 2000
2288.51 2155
2288.96 2357
2289.42 2720
2289.87 2868
2290.32 3073
2290.77 3059
2291.22 3234
2291.67 3461
2292.12 3372
2292.57 3153
2293.03 2987
2293.48 2834
2293.93 2681
2294.38 2409
2294.83 2391
2295.28 2116
2295.74 2086
2296.19 2199
2296.64 1767
2297.09 1930
2297.54 1912
2297.99 1698
2298.45 1796
2298.90 1673
2299.35 1713
2299.80 1834
2300.25 1678
2300.71 1570
2301.16 1701
2301.61 1575
2302.06 1378
2302.52 1523
2302.97 1617
2303.42 1515
2303.87 1413
2304.33 1459
2304.78 1544
2305.23 1608
2305.68 1568
2306.14 1550
2306.59 1674
2307.04 1784
2307.50 1558
2307.95 1544
2308.40 1669
2308.85 1845
2309.31 1787
2309.76 1775
2310.21 1974
2310.67 2160
2311.12 1952
2311.57 1988
2312.03 1928
2312.48 2114
2312.93 1998
2313.39 1861
2313.84 1663
2314.29 1843
2314.75 1885
2315.20 2013
2315.66 1950
2316.11 1665
2316.56 1856
2317.02 1806
2317.47 1763
2317.92 2008
2318.38 1894
2318.83 1783
2319.29 1743
2319.74 1691
2320.19 1797
2320.65 1771
2321.10 1857
2321.56 1797
2322.01 1686
2322.47 1758
2322.92 2213
2323.37 1928
2323.83 2157
2324.28 2144
2324.74 2500
2325.19 2528
2325.65 2350
2326.10 2200
2326.56 2362
2327.01 2205
2327.47 2125
2327.92 2225
2328.38 2109
2328.83 1950
2329.29 1957
2329.74 1871
2330.20 1773
2330.65 1842
2331.11 1866
2331.56 1634
2332.02 1559
2332.47 1646
2332.93 1572
2333.38 1593
2333.84 1621
2334.29 1568
2334.75 1584
2335.21 1533
2335.66 1631
2336.12 1471
2336.57 1576
2337.03 1627
2337.48 1638
2337.94 1597
2338.40 1647
2338.85 1735
2339.31 1482
2339.76 1649
2340.22 1616
2340.68 1826
2341.13 1724
2341.59 1744
2342.04 1693
2342.50 1779
2342.96 1788
2343.41 1651
2343.87 1550
2344.33 1609
2344.78 1705
2345.24 1584
2345.70 1689
2346.15 1635
2346.61 1630
2347.07 1765
2347.52 1705
2347.98 1603
2348.44 1736
2348.89 1813
2349.35 1635
2349.81 1620
2350.26 1638
2350.72 1621
2351.18 1584
2351.64 1664
2352.09 1733
2352.55 1531
2353.01 1526
2353.47 1573
2353.92 1581
2354.38 1572
2354.84 1650
2355.30 1692
2355.75 1505
2356.21 1615
2356.67 1531
2357.13 1579
2357.58 1477
2358.04 1495
2358.50 1510
2358.96 1725
2359.42 1651
2359.87 1539
2360.33 1719
2360.79 1737
2361.25 1574
2361.71 1492
2362.16 1580
2362.62 1565
2363.08 1660
2363.54 1569
2364.00 1323
2364.46 1543
2364.91 1637
2365.37 1534
2365.83 1587
2366.29 1909
2366.75 1730
2367.21 1535
2367.67 1639
2368.13 1793
2368.58 1777
2369.04 1789
2369.50 1814
2369.96 1550
2370.42 1580
2370.88 1734
2371.34 1840
2371.80 1691
2372.26 1640
2372.72 1783
2373.17 1640
2373.63 1852
2374.09 1856
2374.55 1906
2375.01 2075
2375.47 2094
2375.93 2124
2376.39 1978
2376.85 2123
2377.31 2134
2377.77 1910
2378.23 1931
2378.69 1853
2379.15 1663
2379.61 1569
2380.07 1583
2380.53 1585
2380.99 1712
2381.45 1553
2381.91 1613
2382.37 1588
2382.83 1698
2383.29 1694
2383.75 1664
2384.21 1726
2384.67 1654
2385.13 1515
2385.59 1583
2386.05 1681
2386.51 1547
2386.97 1475
2387.43 1492
2387.90 1635
2388.36 1805
2388.82 1624
2389.28 1387
2389.74 1486
2390.20 1581
2390.66 1645
2391.12 1744
2391.58 1811
2392.04 1814
2392.51 1803
2392.97 1748
2393.43 1753
2393.89 1563
2394.35 1613
2394.81 1571
2395.27 1523
2395.73 1653
2396.20 1661
2396.66 1586
2397.12 1584
2397.58 1637
2398.04 1540
2398.50 1550
2398.97 1570
2399.43 1631
2399.89 1507
2400.35 1396
2400.81 1525
2401.28 1540
2401.74 1685
2402.20 1467
2402.66 1439
2403.12 1588
2403.59 1640
2404.05 1688
2404.51 1556
2404.97 1538
2405.44 1503
2405.90 1544
2406.36 1608
2406.82 1459
2407.29 1475
2407.75 1568
2408.21 1499
2408.67 1347
2409.14 1415
2409.60 1616
2410.06 1577
2410.52 1493
2410.99 1380
2411.45 1473
2411.91 1513
2412.38 1430
2412.84 1441
2413.30 1497
2413.77 1384
2414.23 1456
2414.69 1457
2415.16 1474
2415.62 1641
2416.08 1729
2416.55 1847
2417.01 1738
2417.47 1553
2417.94 1725
2418.40 1532
2418.86 1593
2419.33 1595
2419.79 1590
2420.26 1446
2420.72 1624
2421.18 1468
2421.65 1508
2422.11 1613
2422.58 1570
2423.04 1611
2423.50 1437
2423.97 1437
2424.43 1483
2424.90 1768
2425.36 1551
2425.83 1589
2426.29 1603
2426.75 1505
2427.22 1488
2427.68 1648
2428.15 1633
2428.61 1502
2429.08 1611
2429.54 1636
2430.01 1474
2430.47 1696
2430.94 1554
2431.40 1596
2431.87 1508
2432.33 1688
2432.80 1687
2433.26 1678
2433.73 1540
2434.19 1643
2434.66 1667
2435.12 1564
2435.59 1534
2436.05 1347
2436.52 1405
2436.98 1631
2437.45 1598
2437.91 1533
2438.38 1549
2438.85 1465
2439.31 1690
2439.78 1511
2440.24 1566
2440.71 1500
2441.17 1586
2441.64 1724
2442.11 1808
2442.57 1677
2443.04 1691
2443.50 1727
2443.97 1704
2444.44 1838
2444.90 1731
2445.37 1581
2445.83 1615
2446.30 1479
2446.77 1528
2447.23 1471
2447.70 1563
2448.17 1456
2448.63 1391
2449.10 1466
2449.57 1527
2450.03 1547
2450.50 1375
2450.97 1381
2451.43 1544
2451.90 1538
2452.37 1601
2452.83 1527
2453.30 1596
2453.77 1529
2454.24 1497
2454.70 1488
2455.17 1566
2455.64 1507
2456.10 1553
2456.57 1529
2457.04 1445
2457.51 1444
2457.97 1503
2458.44 1548
2458.91 1538
2459.38 1468
2459.84 1500
2460.31 1573
2460.78 1614
2461.25 1484
2461.71 1439
2462.18 1314
2462.65 1410
2463.12 1408
2463.59 1260
2464.05 1417
2464.52 1401
2464.99 1423
2465.46 1422
2465.93 1536
2466.39 1370
2466.86 1576
2467.33 1630
2467.80 1573
2468.27 1440
2468.74 1365
2469.20 1493
2469.67 1577
2470.14 1531
2470.61 1556
2471.08 1577
2471.55 1439
2472.02 1292
2472.49 1467
2472.95 1463
2473.42 1462
2473.89 1555
2474.36 1587
2474.83 1452
2475.30 1536
2475.77 1470
2476.24 1338
2476.71 1285
2477.18 1374
2477.65 1364
2478.11 1348
2478.58 1521
2479.05 1513
2479.52 1495
2479.99 1552
2480.46 1515
2480.93 1495
2481.40 1415
2481.87 1395
2482.34 1323
2482.81 1332
2483.28 1347
2483.75 1382
2484.22 1295
2484.69 1451
2485.16 1464
2485.63 1436
2486.10 1347
2486.57 1538
2487.04 1567
2487.51 1749
2487.98 1600
2488.45 1703
2488.92 1719
2489.39 1597
2489.86 1682
2490.33 1644
2490.80 1571
2491.27 1591
2491.74 1847
2492.22 1593
2492.69 1569
2493.16 1639
2493.63 1465
2494.10 1466
2494.57 1603
2495.04 1514
2495.51 1476
2495.98 1603
2496.45 1566
2496.92 1423
2497.40 1526
2497.87 1444
2498.34 1446
2498.81 1304
2499.28 1245
2499.75 1355
2500.22 1311
2500.70 1391
2501.17 1586
2501.64 1528
2502.11 1457
2502.58 1548
2503.05 1536
2503.53 1523
2504.00 1489
2504.47 1454
2504.94 1436
2505.41 1385
2505.88 1458
2506.36 1502
2506.83 1574
2507.30 1482
2507.77 1560
2508.25 1442
2508.72 1546
2509.19 1584
2509.66 1461
2510.13 1639
2510.61 1599
2511.08 1634
2511.55 1711
2512.02 1744
2512.50 1848
2512.97 1798
2513.44 1819
2513.91 1891
2514.39 1792
2514.86 1765
2515.33 1695
2515.81 1753
2516.28 1887
2516.75 1587
2517.23 1649
2517.70 1653
2518.17 1651
2518.64 1606
2519.12 1490
2519.59 1565
2520.06 1481
2520.54 1498
2521.01 1481
2521.48 1578
2521.96 1564
2522.43 1484
2522.91 1496
2523.38 1473
2523.85 1456
2524.33 1565
2524.80 1572
2525.27 1644
2525.75 1476
2526.22 1405
2526.70 1472
2527.17 1526
2527.64 1664
2528.12 1569
2528.59 1762
2529.07 1702
2529.54 1685
2530.01 1461
2530.49 1569
2530.96 1736
2531.44 1625
2531.91 1464
2532.39 1373
2532.86 1508
2533.33 1859
2533.81 1763
2534.28 1656
2534.76 1468
2535.23 1588
2535.71 1761
2536.18 1715
2536.66 1588
2537.13 1556
2537.61 1514
2538.08 1433
2538.56 1664
2539.03 1746
2539.51 1619
2539.98 1575
2540.46 1643
2540.93 1663
2541.41 1534
2541.88 1645
2542.36 1660
2542.84 1521
2543.31 1684
2543.79 1713
2544.26 1629
2544.74 1563
2545.21 1493
2545.69 1536
2546.16 1597
2546.64 1588
2547.12 1723
2547.59 1838
2548.07 1866
2548.54 1823
2549.02 1820
2549.50 1909
2549.97 1906
2550.45 1866
2550.92 2039
2551.40 1896
2551.88 1723
2552.35 1681
2552.83 1754
2553.31 1656
2553.78 1567
2554.26 1494
2554.74 1718
2555.21 1754
2555.69 1830
2556.17 1714
2556.64 1671
2557.12 1663
2557.60 1706
2558.07 1677
2558.55 1572
2559.03 1509
2559.50 1443
2559.98 1558
2560.46 1404
2560.93 1686
2561.41 1552
2561.89 1321
2562.37 1432
2562.84 1336
2563.32 1389
2563.80 1500
2564.28 1401
2564.75 1338
2565.23 1391
2565.71 1580
2566.19 1492
2566.66 1306
2567.14 1499
2567.62 1414
2568.10 1314
2568.57 1397
2569.05 1427
2569.53 1266
2570.01 1303
2570.49 1291
2570.96 1350
2571.44 1606
2571.92 1516
2572.40 1471
2572.88 1489
2573.36 1395
2573.83 1405
2574.31 1408
2574.79 1443
2575.27 1424
2575.75 1353
2576.23 1448
2576.70 1480
2577.18 1554
2577.66 1516
2578.14 1413
2578.62 1604
2579.10 1546
2579.58 1493
2580.06 1539
2580.54 1427
2581.01 1439
2581.49 1402
2581.97 1191
2582.45 1392
2582.93 1455
2583.41 1331
2583.89 1558
2584.37 1387
2584.85 1345
2585.33 1383
2585.81 1434
2586.29 1402
2586.77 1472
2587.25 1454
2587.72 1523
2588.20 1475
2588.68 1557
2589.16 1509
2589.64 1599
2590.12 1544
2590.60 1581
2591.08 1572
2591.56 1538
2592.04 1468
2592.52 1457
2593.00 1437
2593.48 1515
2593.96 1471
2594.44 1597
2594.92 1491
2595.40 1362
2595.89 1376
2596.37 1380
2596.85 1460
2597.33 1424
2597.81 1434
2598.29 1313
2598.77 1253
2599.25 1463
2599.73 1421
2600.21 1417
2600.69 1309
2601.17 1464
2601.65 1367
2602.13 1345
2602.62 1381
2603.10 1437
2603.58 1307
2604.06 1247
2604.54 1458
2605.02 1531
2605.50 1307
2605.98 1373
2606.46 1480
2606.95 1414
2607.43 1484
2607.91 1493
2608.39 1578
2608.87 1471
2609.35 1496
2609.84 1494
2610.32 1411
2610.80 1484
2611.28 1260
2611.76 1297
2612.24 1355
2612.73 1383
2613.21 1451
2613.69 1372
2614.17 1275
2614.65 1327
2615.14 1239
2615.62 1389
2616.10 1426
2616.58 1482
2617.07 1364
2617.55 1309
2618.03 1333
2618.51 1531
2619.00 1495
2619.48 1441
2619.96 1337
2620.44 1491
2620.93 1622
2621.41 1384
2621.89 1383
2622.37 1374
2622.86 1393
2623.34 1278
2623.82 1310
2624.31 1412
2624.79 1412
2625.27 1382
2625.76 1397
2626.24 1301
2626.72 1368
2627.20 1517
2627.69 1561
2628.17 1596
2628.66 1442
2629.14 1427
2629.62 1514
2630.11 1584
2630.59 1558
2631.07 1677
2631.56 1745
2632.04 1874
2632.52 1840
2633.01 1839
2633.49 1805
2633.98 1743
2634.46 1733
2634.94 1675
2635.43 1547
2635.91 1473
2636.40 1446
2636.88 1481
2637.36 1512
2637.85 1567
2638.33 1502
2638.82 1435
2639.30 1443
2639.79 1594
2640.27 1457
2640.75 1346
2641.24 1309
2641.72 1326
2642.21 1390
2642.69 1277
2643.18 1339
2643.66 1388
2644.15 1408
2644.63 1517
2645.12 1275
2645.60 1378
2646.09 1219
2646.57 1281
2647.06 1416
2647.54 1396
2648.03 1481
2648.51 1482
2649.00 1622
2649.48 1517
2649.97 1524
2650.45 1613
2650.94 1487
2651.43 1425
2651.91 1372
2652.40 1322
2652.88 1374
2653.37 1348
2653.85 1404
2654.34 1371
2654.82 1316
2655.31 1431
2655.80 1339
2656.28 1264
2656.77 1438
2657.25 1374
2657.74 1503
2658.23 1400
2658.71 1334
2659.20 1162
2659.69 1319
2660.17 1330
2660.66 1291
2661.14 1390
2661.63 1364
2662.12 1407
2662.60 1390
2663.09 1431
2663.58 1612
2664.06 1429
2664.55 1424
2665.04 1415
2665.52 1380
2666.01 1439
2666.50 1468
2666.98 1401
2667.47 1505
2667.96 1483
2668.45 1478
2668.93 1427
2669.42 1432
2669.91 1465
2670.39 1461
2670.88 1490
2671.37 1640
2671.86 1535
2672.34 1570
2672.83 1519
2673.32 1480
2673.81 1597
2674.29 1861
2674.78 1902
2675.27 1796
2675.76 1824
2676.24 1774
2676.73 1831
2677.22 1757
2677.71 1744
2678.20 1597
2678.68 1527
2679.17 1512
2679.66 1448
2680.15 1486
2680.64 1473
2681.12 1366
2681.61 1340
2682.10 1361
2682.59 1362
2683.08 1330
2683.57 1355
2684.05 1260
2684.54 1314
2685.03 1423
2685.52 1319
2686.01 1366
2686.50 1381
2686.99 1406
2687.47 1477
2687.96 1306
2688.45 1393
2688.94 1395
2689.43 1450
2689.92 1421
2690.41 1358
2690.90 1223
2691.39 1381
2691.88 1402
2692.37 1368
2692.85 1407
2693.34 1306
2693.83 1262
2694.32 1397
2694.81 1303
2695.30 1342
2695.79 1402
2696.28 1246
2696.77 1316
2697.26 1205
2697.75 1331
2698.24 1464
2698.73 1398
2699.22 1292
2699.71 1215
2700.20 1338
2700.69 1342
2701.18 1454
2701.67 1638
2702.16 1397
2702.65 1321
2703.14 1307
2703.63 1346
2704.12 1463
2704.61 1548
2705.10 1518
2705.59 1532
2706.08 1573
2706.57 1550
2707.06 1332
2707.55 1339
2708.04 1457
2708.53 1384
2709.03 1266
2709.52 1270
2710.01 1374
2710.50 1483
2710.99 1379
2711.48 1363
2711.97 1446
2712.46 1524
2712.95 1443
2713.44 1454
2713.94 1493
2714.43 1471
2714.92 1422
2715.41 1334
2715.90 1434
2716.39 1442
2716.88 1432
2717.38 1373
2717.87 1467
2718.36 1489
2718.85 1395
2719.34 1540
2719.83 1478
2720.32 1523
2720.82 1379
2721.31 1424
2721.80 1411
2722.29 1527
2722.78 1584
2723.28 1599
2723.77 1699
2724.26 1525
2724.75 1577
2725.25 1443
2725.74 1345
2726.23 1380
2726.72 1229
2727.21 1446
2727.71 1422
2728.20 1549
2728.69 1519
2729.18 1446
2729.68 1510
2730.17 1505
2730.66 1489
2731.16 1494
2731.65 1460
2732.14 1410
2732.63 1492
2733.13 1366
2733.62 1448
2734.11 1560
2734.61 1480
2735.10 1575
2735.59 1647
2736.08 1600
2736.58 1588
2737.07 1536
2737.56 1608
2738.06 1561
2738.55 1726
2739.05 1655
2739.54 1777
2740.03 1698
2740.53 1621
2741.02 1472
2741.51 1673
2742.01 1567
2742.50 1466
2742.99 1398
2743.49 1507
2743.98 1474
2744.48 1424
2744.97 1352
2745.46 1347
2745.96 1396
2746.45 1311
2746.95 1299
2747.44 1191
2747.93 1391
2748.43 1280
2748.92 1260
2749.42 1370
2749.91 1603
2750.41 1326
2750.90 1251
2751.40 1458
2751.89 1429
2752.39 1539
2752.88 1406
2753.37 1208
2753.87 1293
2754.36 1379
2754.86 1293
2755.35 1480
2755.85 1405
2756.34 1450
2756.84 1499
2757.33 1410
2757.83 1377
2758.32 1362
2758.82 1252
2759.32 1288
2759.81 1333
2760.31 1337
2760.80 1382
2761.30 1383
2761.79 1467
2762.29 1447
2762.78 1476
2763.28 1378
2763.77 1382
2764.27 1462
2764.77 1409
2765.26 1422
2765.76 1436
2766.25 1522
2766.75 1446
2767.25 1340
2767.74 1438
2768.24 1455
2768.73 1402
2769.23 1388
2769.73 1328
2770.22 1363
2770.72 1429
2771.22 1356
2771.71 1275
2772.21 1309
2772.70 1393
2773.20 1356
2773.70 1484
2774.19 1644
2774.69 1464
2775.19 1622
2775.68 1815
2776.18 1837
2776.68 1701
2777.17 1859
2777.67 1882
2778.17 1816
2778.67 1716
2779.16 1799
2779.66 1796
2780.16 1631
2780.65 1541
2781.15 1597
2781.65 1519
2782.15 1443
2782.64 1530
2783.14 1734
2783.64 1547
2784.14 1454
2784.63 1239
2785.13 1232
2785.63 1276
2786.13 1363
2786.62 1314
2787.12 1399
2787.62 1310
2788.12 1396
2788.62 1337
2789.11 1418
2789.61 1327
2790.11 1230
2790.61 1263
2791.11 1339
2791.60 1326
2792.10 1196
2792.60 1233
2793.10 1312
2793.60 1217
2794.10 1438
2794.59 1386
2795.09 1331
2795.59 1308
2796.09 1354
2796.59 1587
2797.09 1632
2797.59 1438
2798.08 1425
2798.58 1453
2799.08 1403
2799.58 1291
2800.08 1178
2800.58 1294
2801.08 1369
2801.58 1227
2802.08 1492
2802.58 1478
2803.07 1465
2803.57 1425
2804.07 1421
2804.57 1413
2805.07 1379
2805.57 1494
2806.07 1597
2806.57 1672
2807.07 1762
2807.57 1576
2808.07 1568
2808.57 1537
2809.07 1487
2809.57 1393
2810.07 1572
2810.57 1465
2811.07 1493
2811.57 1297
2812.07 1397
2812.57 1514
2813.07 1316
2813.57 1279
2814.07 1339
2814.57 1425
2815.07 1378
2815.57 1323
2816.07 1393
2816.57 1287
2817.07 1128
2817.57 1277
2818.07 1329
2818.57 1235
2819.07 1523
2819.57 1488
2820.07 1464
2820.57 1349
2821.07 1398
2821.58 1495
2822.08 1424
2822.58 1565
2823.08 1430
2823.58 1509
2824.08 1467
2824.58 1437
2825.08 1381
2825.58 1350
2826.09 1397
2826.59 1363
2827.09 1550
2827.59 1359
2828.09 1425
2828.59 1403
2829.09 1195
2829.60 1258
2830.10 1300
2830.60 1288
2831.10 1281
2831.60 1226
2832.10 1231
2832.61 1369
2833.11 1319
2833.61 1249
2834.11 1169
2834.61 1395
2835.12 1426
2835.62 1558
2836.12 1467
2836.62 1433
2837.12 1405
2837.63 1416
2838.13 1258
2838.63 1319
2839.13 1466
2839.64 1379
2840.14 1395
2840.64 1271
2841.14 1337
2841.65 1377
2842.15 1314
2842.65 1354
2843.15 1320
2843.66 1291
2844.16 1269
2844.66 1433
2845.17 1488
2845.67 1474
2846.17 1289
2846.67 1347
2847.18 1561
2847.68 1699
2848.18 1559
2848.69 1584
2849.19 1727
2849.69 1526
2850.20 1565
2850.70 1623
2851.20 1563
2851.71 1350
2852.21 1388
2852.72 1375
2853.22 1515
2853.72 1438
2854.23 1546
2854.73 1463
2855.23 1451
2855.74 1441
2856.24 1363
2856.75 1574
2857.25 1483
2857.75 1519
2858.26 1432
2858.76 1419
2859.27 1563
2859.77 1354
2860.27 1327
2860.78 1433
2861.28 1413
2861.79 1171
2862.29 1204
2862.80 1212
2863.30 1242
2863.81 1211
2864.31 1202
2864.81 1280
2865.32 1308
2865.82 1275
2866.33 1315
2866.83 1411
2867.34 1396
2867.84 1295
2868.35 1356
2868.85 1332
2869.36 1375
2869.86 1443
2870.37 1588
2870.87 1605
2871.38 1498
2871.89 1488
2872.39 1522
2872.90 1584
2873.40 1489
2873.91 1501
2874.41 1594
2874.92 1527
2875.42 1564
2875.93 1514
2876.43 1572
2876.94 1646
2877.45 1505
2877.95 1569
2878.46 1503
2878.96 1430
2879.47 1321
2879.98 1502
2880.48 1525
2880.99 1473
2881.49 1475
2882.00 1434
2882.51 1364
2883.01 1549
2883.52 1495
2884.03 1538
2884.53 1516
2885.04 1494
2885.54 1549
2886.05 1550
2886.56 1714
2887.06 1727
2887.57 1600
2888.08 1651
2888.58 1530
2889.09 1764
2889.60 1788
2890.11 1724
2890.61 1769
2891.12 1440
2891.63 1513
2892.13 1701
2892.64 1721
2893.15 1742
2893.65 1700
2894.16 1609
2894.67 1865
2895.18 1677
2895.68 1789
2896.19 2021
2896.70 2013
2897.21 2052
2897.71 1898
2898.22 1723
2898.73 1757
2899.24 1729
2899.74 1801
2900.25 1441
2900.76 1543
2901.27 1560
2901.78 1587
2902.28 1632
2902.79 1551
2903.30 1625
2903.81 1602
2904.32 1638
2904.82 1720
2905.33 1556
2905.84 1627
2906.35 1647
2906.86 1575
2907.37 1676
2907.87 1637
2908.38 1506
2908.89 1623
2909.40 1487
2909.91 1528
2910.42 1569
2910.93 1648
2911.44 1562
2911.94 1323
2912.45 1525
2912.96 1598
2913.47 1540
2913.98 1449
2914.49 1357
2915.00 1454
2915.51 1393
2916.02 1449
2916.53 1567
2917.03 1574
2917.54 1446
2918.05 1352
2918.56 1312
2919.07 1314
2919.58 1395
2920.09 1473
2920.60 1454
2921.11 1630
2921.62 1496
2922.13 1521
2922.64 1341
2923.15 1457
2923.66 1440
2924.17 1462
2924.68 1227
2925.19 1432
2925.70 1513
2926.21 1219
2926.72 1357
2927.23 1397
2927.74 1321
2928.25 1365
2928.76 1386
2929.27 1244
2929.78 1336
2930.29 1373
2930.80 1337
2931.31 1171
2931.82 1161
2932.33 1158
2932.84 1319
2933.35 1237
2933.86 1538
2934.38 1434
2934.89 1436
2935.40 1494
2935.91 1551
2936.42 1569
2936.93 1715
2937.44 1686
2937.95 1684
2938.46 1686
2938.97 1546
2939.49 1442
2940.00 1413
2940.51 1701
2941.02 1588
2941.53 1511
2942.04 1527
2942.55 1490
2943.07 1326
2943.58 1405
2944.09 1516
2944.60 1608
2945.11 1609
2945.62 1422
2946.14 1407
2946.65 1402
2947.16 1507
2947.67 1568
2948.18 1419
2948.70 1331
2949.21 1320
2949.72 1241
2950.23 1186
2950.74 1257
2951.26 1215
2951.77 1227
2952.28 1253
2952.79 1287
2953.31 1196
2953.82 1425
2954.33 1512
2954.84 1398
2955.36 1385
2955.87 1308
2956.38 1338
2956.89 1271
2957.41 1316
2957.92 1427
2958.43 1444
2958.94 1417
2959.46 1452
2959.97 1430
2960.48 1423
2961.00 1347
2961.51 1207
2962.02 1366
2962.54 1553
2963.05 1613
2963.56 1417
2964.08 1387
2964.59 1580
2965.10 1604
2965.62 1455
2966.13 1523
2966.64 1421
2967.16 1275
2967.67 1352
2968.18 1480
2968.70 1477
2969.21 1423
2969.73 1484
2970.24 1418
2970.75 1400
2971.27 1410
2971.78 1331
2972.30 1409
2972.81 1341
2973.32 1414
2973.84 1348
2974.35 1302
2974.87 1454
2975.38 1471
2975.90 1392
2976.41 1351
2976.92 1442
2977.44 1397
2977.95 1479
2978.47 1389
2978.98 1459
2979.50 1519
2980.01 1535
2980.53 1576
2981.04 1563
2981.56 1645
2982.07 1667
2982.59 1548
2983.10 1764
2983.62 1654
2984.13 1636
2984.65 1675
2985.16 1616
2985.68 1516
2986.19 1613
2986.71 1732
2987.22 1582
2987.74 1660
2988.25 1725
2988.77 1791
2989.29 1979
2989.80 1848
2990.32 2048
2990.83 1795
2991.35 1988
2991.86 1936
2992.38 1956
2992.89 2006
2993.41 1933
2993.93 2012
2994.44 2030
2994.96 2005
2995.47 1850
2995.99 1964
2996.51 1991
2997.02 2087
2997.54 2051
2998.06 2084
2998.57 2147
2999.09 2277
2999.60 2438
3000.12 2316
3000.64 2303
3001.15 2612
3001.67 2658
3002.19 3174
3002.70 3707
3003.22 4102
3003.74 4620
3004.25 4990
3004.77 5516
3005.29 5827
3005.81 6132
3006.32 5942
3006.84 5680
3007.36 5316
3007.87 4833
3008.39 4845
3008.91 4255
3009.43 3569
3009.94 3012
3010.46 2291
3010.98 2192
3011.49 2333
3012.01 2182
3012.53 1931
3013.05 1930
3013.57 2025
3014.08 2091
3014.60 2046
3015.12 2010
3015.64 1932
3016.15 1854
3016.67 2123
3017.19 2013
3017.71 1917
3018.23 1799
3018.74 1850
3019.26 1807
3019.78 1735
3020.30 1806
3020.82 2032
3021.33 1684
3021.85 1614
3022.37 1782
3022.89 1689
3023.41 1801
3023.93 2093
3024.45 1848
3024.96 1693
3025.48 1861
3026.00 1868
3026.52 1627
3027.04 1658
3027.56 1654
3028.08 1559
3028.60 1621
3029.11 1606
3029.63 1680
3030.15 1691
3030.67 1658
3031.19 1661
3031.71 1535
3032.23 1492
3032.75 1638
3033.27 1597
3033.79 1504
3034.31 1587
3034.83 1669
3035.35 1637
3035.86 1539
3036.38 1759
3036.90 1694
3037.42 1606
3037.94 1604
3038.46 1614
3038.98 1544
3039.50 1597
3040.02 1637
3040.54 1630
3041.06 1573
3041.58 1776
3042.10 1674
3042.62 1583
3043.14 1684
3043.66 1516
3044.18 1663
3044.70 1679
3045.22 1798
3045.74 1632
3046.27 1597
3046.79 1676
3047.31 1597
3047.83 1668
3048.35 1591
3048.87 1670
3049.39 1560
3049.91 1674
3050.43 1599
3050.95 1526
3051.47 1429
3051.99 1457
3052.51 1516
3053.03 1385
3053.56 1516
3054.08 1426
3054.60 1585
3055.12 1681
3055.64 1461
3056.16 1505
3056.68 1522
3057.20 1479
3057.73 1490
3058.25 1719
3058.77 1575
3059.29 1554
3059.81 1458
3060.33 1380
3060.86 1594
3061.38 1547
3061.90 1528
3062.42 1576
3062.94 1579
3063.46 1599
3063.99 1638
3064.51 1549
3065.03 1598
3065.55 1544
3066.07 1625
3066.60 1564
3067.12 1523
3067.64 1593
3068.16 1637
3068.69 1606
3069.21 1637
3069.73 1646
3070.25 1617
3070.78 1536
3071.30 1531
3071.82 1589
3072.34 1565
3072.87 1495
3073.39 1564
3073.91 1417
3074.43 1551
3074.96 1656
3075.48 1576
3076.00 1713
3076.53 1668
3077.05 1872
3077.57 1985
3078.10 2058
3078.62 2002
3079.14 2034
3079.66 2087
3080.19 2248
3080.71 2198
3081.23 2136
3081.76 2216
3082.28 2231
3082.81 2234
3083.33 2178
3083.85 2154
3084.38 2203
3084.90 2184
3085.42 2021
3085.95 2123
3086.47 2188
3087.00 1950
3087.52 1995
3088.04 2140
3088.57 2027
3089.09 1869
3089.62 1811
3090.14 2015
3090.66 1886
3091.19 1737
3091.71 1788
3092.24 1787
3092.76 2206
3093.29 2256
3093.81 2291
3094.33 2035
3094.86 2031
3095.38 2005
3095.91 1975
3096.43 2280
3096.96 2471
3097.48 2539
3098.01 2708
3098.53 2576
3099.06 2994
3099.58 3378
3100.11 3842
3100.63 4620
3101.16 5384
3101.68 6190
3102.21 7558
3102.73 8569
3103.26 10148
3103.78 10362
3104.31 10999
3104.83 10923
3105.36 10172
3105.89 9199
3106.41 8365
3106.94 6930
3107.46 6316
3107.99 5066
3108.51 4339
3109.04 3798
3109.57 3580
3110.09 3316
3110.62 3220
3111.14 3263
3111.67 3074
3112.19 3264
3112.72 3143
3113.25 3094
3113.77 3099
3114.30 2973
3114.83 2839
3115.35 2614
3115.88 2383
3116.40 2291
3116.93 2348
3117.46 2103
3117.98 2007
3118.51 2166
3119.04 2235
3119.56 2263
3120.09 2365
3120.62 2737
3121.14 2557
3121.67 2584
3122.20 2191
3122.72 2461
3123.25 2634
3123.78 2650
3124.31 2382
3124.83 2227
3125.36 2261
3125.89 2255
3126.41 2096
3126.94 2045
3127.47 2097
3128.00 2005
3128.52 1877
3129.05 1820
3129.58 1684
3130.11 1616
3130.63 1765
3131.16 1746
3131.69 1587
3132.22 1554
3132.74 1768
3133.27 1724
3133.80 1604
3134.33 1623
3134.86 1561
3135.38 1624
3135.91 1625
3136.44 1712
3136.97 1678
3137.50 1757
3138.03 1569
3138.55 1607
3139.08 1668
3139.61 1616
3140.14 1639
3140.67 1356
3141.20 1729
3141.72 1640
3142.25 1776
3142.78 1618
3143.31 1569
3143.84 1404
3144.37 1450
3144.90 1684
3145.42 1605
3145.95 1691
3146.48 1608
3147.01 1568
3147.54 1733
3148.07 1810
3148.60 1774
3149.13 1942
3149.66 1810
3150.19 1921
3150.72 2014
3151.24 2013
3151.77 1898
3152.30 1896
3152.83 1875
3153.36 1698
3153.89 1877
3154.42 1929
3154.95 1880
3155.48 1998
3156.01 1976
3156.54 1977
3157.07 2127
3157.60 2037
3158.13 2015
3158.66 2009
3159.19 2060
3159.72 1962
3160.25 1933
3160.78 1750
3161.31 1897
3161.84 1736
3162.37 1782
3162.90 1927
3163.43 1650
3163.96 1674
3164.49 1622
3165.02 1500
3165.55 1627
3166.08 1552
3166.61 1575
3167.15 1508
3167.68 1463
3168.21 1462
3168.74 1508
3169.27 1504
3169.80 1504
3170.33 1559
3170.86 1499
3171.39 1498
3171.92 1708
3172.45 1770
3172.99 1762
3173.52 1858
3174.05 2117
3174.58 2096
3175.11 2179
3175.64 2240
3176.17 2213
3176.70 2389
3177.24 2319
3177.77 2056
3178.30 1882
3178.83 1734
3179.36 1658
3179.89 1599
3180.43 1644
3180.96 1659
3181.49 1635
3182.02 1687
3182.55 1527
3183.09 1596
3183.62 1575
3184.15 1525
3184.68 1552
3185.21 1759
3185.75 1573
3186.28 1503
3186.81 1632
3187.34 1608
3187.88 1434
3188.41 1614
3188.94 1597
3189.47 1567
3190.01 1453
3190.54 1396
3191.07 1375
3191.60 1544
3192.14 1419
3192.67 1478
3193.20 1588
3193.74 1619
3194.27 1402
3194.80 1392
3195.33 1495
3195.87 1433
3196.40 1390
3196.93 1418
3197.47 1531
3198.00 1614
3198.53 1512
3199.07 1607
3199.60 1638
3200.13 1655
3200.67 1797
3201.20 1625
3201.73 1780
3202.27 1815
3202.80 1702
3203.33 1536
3203.87 1581
3204.40 1629
3204.94 1646
3205.47 1546
3206.00 1752
3206.54 1595
3207.07 1688
3207.61 1794
3208.14 1661
3208.67 1768
3209.21 1835
3209.74 1891
3210.28 2010
3210.81 2134
3211.35 2114
3211.88 1808
3212.41 1935
3212.95 1930
3213.48 1887
3214.02 1890
3214.55 1773
3215.09 1740
3215.62 1814
3216.16 1754
3216.69 1744
3217.23 1690
3217.76 1566
3218.30 1737
3218.83 1483
3219.37 1673
3219.90 1513
3220.44 1641
3220.97 1908
3221.51 1814
3222.04 1805
3222.58 1799
3223.11 1816
3223.65 2043
3224.18 1759
3224.72 1992
3225.25 1939
3225.79 1925
3226.33 2075
3226.86 2189
3227.40 2077
3227.93 2099
3228.47 2110
3229.00 2016
3229.54 2233
3230.08 2139
3230.61 2264
3231.15 2138
3231.68 2242
3232.22 2078
3232.76 2215
3233.29 2153
3233.83 2041
3234.36 2155
3234.90 2179
3235.44 1940
3235.97 2028
3236.51 2200
3237.05 2234
3237.58 2343
3238.12 2441
3238.66 2337
3239.19 2103
3239.73 2291
3240.27 2276
3240.80 2038
3241.34 2024
3241.88 1988
3242.41 2183
3242.95 2012
3243.49 2017
3244.03 2036
3244.56 2035
3245.10 2161
3245.64 1923
3246.17 2154
3246.71 2354
3247.25 2102
3247.79 2236
3248.32 2120
3248.86 2109
3249.40 2095
3249.94 2228
3250.47 2182
3251.01 2165
3251.55 2276
3252.09 2292
3252.62 2272
3253.16 2404
3253.70 2364
3254.24 2106
3254.78 2172
3255.31 2385
3255.85 2293
3256.39 2407
3256.93 2402
3257.47 2477
3258.00 2657
3258.54 2992
3259.08 3159
3259.62 3393
3260.16 3317
3260.70 3315
3261.24 3971
3261.77 4303
3262.31 4902
3262.85 5381
3263.39 5485
3263.93 6012
3264.47 6657
3265.01 7445
3265.54 7831
3266.08 8298
3266.62 8989
3267.16 9149
3267.70 9487
3268.24 9916
3268.78 9632
3269.32 8706
3269.86 7998
3270.40 7303
3270.94 6135
3271.48 5643
3272.01 4526
3272.55 3681
3273.09 3449
3273.63 3138
3274.17 2997
3274.71 3097
3275.25 2872
3275.79 2992
3276.33 3003
3276.87 2821
3277.41 2957
3277.95 2808
3278.49 2730
3279.03 2822
3279.57 2783
3280.11 2544
3280.65 2587
3281.19 2884
3281.73 2705
3282.27 2506
3282.81 2614
3283.35 2583
3283.89 2575
3284.43 2518
3284.97 2755
3285.51 2833
3286.05 2991
3286.59 2929
3287.14 3028
3287.68 3046
3288.22 3218
3288.76 3089
3289.30 3217
3289.84 2991
3290.38 2968
3290.92 3049
3291.46 3079
3292.00 3023
3292.54 3381
3293.09 3350
3293.63 3596
3294.17 4129
3294.71 4211
3295.25 4440
3295.79 5118
3296.33 5095
3296.87 5081
3297.42 5143
3297.96 4997
3298.50 4696
3299.04 4332
3299.58 3794
3300.12 3771
3300.67 3731
3301.21 3237
3301.75 3116
3302.29 2957
3302.83 2896
3303.38 2823
3303.92 2799
3304.46 2812
3305.00 2782
3305.54 2571
3306.09 2563
3306.63 2606
3307.17 2580
3307.71 2612
3308.25 2406
3308.80 2413
3309.34 2492
3309.88 2436
3310.42 2481
3310.97 2356
3311.51 2400
3312.05 2510
3312.60 2695
3313.14 2474
3313.68 2460
3314.22 2748
3314.77 2756
3315.31 3082
3315.85 3136
3316.40 2853
3316.94 2869
3317.48 3214
3318.03 3348
3318.57 3400
3319.11 3467
3319.65 3586
3320.20 3704
3320.74 3634
3321.29 3390
3321.83 3735
3322.37 3677
3322.92 3626
3323.46 3484
3324.00 3526
3324.55 3424
3325.09 3414
3325.63 3228
3326.18 3065
3326.72 3140
3327.27 3174
3327.81 3174
3328.35 3042
3328.90 2990
3329.44 2885
3329.99 3082
3330.53 3440
3331.07 4014
3331.62 4765
3332.16 5844
3332.71 7336
3333.25 9532
3333.80 12141
3334.34 14421
3334.89 17647
3335.43 21599
3335.97 24027
3336.52 25820
3337.06 26431
3337.61 26615
3338.15 26089
3338.70 23737
3339.24 20832
3339.79 18297
3340.33 15781
3340.88 13231
3341.42 10964
3341.97 8777
3342.51 6864
3343.06 5749
3343.60 4825
3344.15 4369
3344.69 3782
3345.24 3617
3345.79 3207
3346.33 3382
3346.88 3303
3347.42 3336
3347.97 3442
3348.51 3474
3349.06 3296
3349.61 3300
3350.15 3281
3350.70 3543
3351.24 3635
3351.79 3659
3352.33 3776
3352.88 3677
3353.43 3446
3353.97 3568
3354.52 3601
3355.07 3441
3355.61 3251
3356.16 3101
3356.70 3017
3357.25 2822
3357.80 2924
3358.34 2734
3358.89 2669
3359.44 2565
3359.98 2536
3360.53 2519
3361.08 2622
3361.62 2569
3362.17 2561
3362.72 2492
3363.26 2618
3363.81 2754
3364.36 2792
3364.90 2580
3365.45 2713
3366.00 2959
3366.55 2619
3367.09 2569
3367.64 2614
3368.19 2658
3368.73 2746
3369.28 2641
3369.83 2716
3370.38 2744
3370.92 2722
3371.47 2634
3372.02 2992
3372.57 3018
3373.11 3262
3373.66 3045
3374.21 3317
3374.76 3610
3375.31 3748
3375.85 3651
3376.40 3449
3376.95 3411
3377.50 3273
3378.05 3145
3378.59 2706
3379.14 2653
3379.69 2363
3380.24 2261
3380.79 2347
3381.33 2418
3381.88 2241
3382.43 2188
3382.98 2114
3383.53 2162
3384.08 2259
3384.63 2249
3385.17 2262
3385.72 2230
3386.27 2167
3386.82 1971
3387.37 1883
3387.92 2061
3388.47 2193
3389.02 2001
3389.57 2005
3390.11 1919
3390.66 1872
3391.21 2057
3391.76 1983
3392.31 1953
3392.86 1833
3393.41 1820
3393.96 1707
3394.51 1919
3395.06 1865
3395.61 1823
3396.16 1898
3396.71 1882
3397.26 1688
3397.81 1767
3398.36 1747
3398.91 1878
3399.45 1806
3400.00 1855
3400.55 1868
3401.10 1785
3401.65 1745
3402.20 1580
3402.75 1695
3403.30 1790
3403.85 1746
3404.41 1707
3404.96 1611
3405.51 1570
3406.06 1738
3406.61 1663
3407.16 1545
3407.71 1617
3408.26 1761
3408.81 1888
3409.36 1916
3409.91 1831
3410.46 1779
3411.01 1887
3411.56 2064
3412.11 2061
3412.66 1951
3413.21 2041
3413.77 2149
3414.32 1921
3414.87 1985
3415.42 2124
3415.97 1954
3416.52 2128
3417.07 1899
3417.62 1802
3418.17 1706
3418.73 1766
3419.28 1658
3419.83 1644
3420.38 1656
3420.93 1761
3421.48 1814
3422.04 1821
3422.59 1784
3423.14 2007
3423.69 2317
3424.24 2338
3424.79 2289
3425.35 2315
3425.90 2324
3426.45 2392
3427.00 2320
3427.55 2147
3428.11 1890
3428.66 1977
3429.21 1970
3429.76 1880
3430.31 1822
3430.87 1695
3431.42 1768
3431.97 1726
3432.52 1584
3433.08 1679
3433.63 1669
3434.18 1645
3434.73 1780
3435.29 1859
3435.84 1721
3436.39 1632
3436.95 1806
3437.50 1781
3438.05 1739
3438.60 1720
3439.16 1912
3439.71 1843
3440.26 1973
3440.82 1697
3441.37 1881
3441.92 1893
3442.48 1909
3443.03 1887
3443.58 1852
3444.14 1908
3444.69 1605
3445.24 1835
3445.80 1673
3446.35 1663
3446.90 1762
3447.46 1869
3448.01 1722
3448.57 1615
3449.12 1681
3449.67 1531
3450.23 1527
3450.78 1481
3451.34 1652
3451.89 1729
3452.44 1490
3453.00 1652
3453.55 1659
3454.11 1684
3454.66 1634
3455.21 1683
3455.77 1659
3456.32 1699
3456.88 1550
3457.43 1595
3457.99 1643
3458.54 1668
3459.10 1712
3459.65 1583
3460.20 1750
3460.76 1662
3461.31 1738
3461.87 1647
3462.42 1800
3462.98 1814
3463.53 1757
3464.09 1777
3464.64 1813
3465.20 1776
3465.75 1791
3466.31 1863
3466.86 1897
3467.42 1756
3467.98 1749
3468.53 1920
3469.09 1856
3469.64 1903
3470.20 2041
3470.75 2198
3471.31 2331
3471.86 2251
3472.42 2294
3472.98 2293
3473.53 2165
3474.09 2447
3474.64 2105
3475.20 2170
3475.75 2011
3476.31 2148
3476.87 2182
3477.42 2188
3477.98 2046
3478.53 2119
3479.09 2309
3479.65 2244
3480.20 2183
3480.76 2379
3481.32 2504
3481.87 2693
3482.43 2763
3482.99 2603
3483.54 2698
3484.10 2570
3484.66 2473
3485.21 2682
3485.77 2980
3486.33 2787
3486.88 2989
3487.44 3006
3488.00 3644
3488.55 4078
3489.11 4601
3489.67 5631
3490.22 7029
3490.78 7965
3491.34 9026
3491.90 10127
3492.45 11132
3493.01 12215
3493.57 12836
3494.13 12201
3494.68 11589
3495.24 10403
3495.80 9317
3496.36 7834
3496.91 6443
3497.47 5588
3498.03 5142
3498.59 4737
3499.14 4508
3499.70 4200
3500.26 4469
3500.82 4470
3501.38 4588
3501.93 4978
3502.49 4703
3503.05 5134
3503.61 5503
3504.17 5450
3504.73 5840
3505.28 6040
3505.84 6015
3506.40 6399
3506.96 6207
3507.52 6134
3508.08 5693
3508.63 5353
3509.19 4859
3509.75 4255
3510.31 3879
3510.87 3362
3511.43 3271
3511.99 3181
3512.55 2938
3513.10 2849
3513.66 2774
3514.22 2586
3514.78 2487
3515.34 2392
3515.90 2249
3516.46 2169
3517.02 1916
3517.58 2006
3518.14 2007
3518.70 2123
3519.26 2180
3519.81 2088
3520.37 2118
3520.93 2104
3521.49 2171
3522.05 2208
3522.61 2123
3523.17 2001
3523.73 2143
3524.29 2196
3524.85 2038
3525.41 2045
3525.97 1987
3526.53 2005
3527.09 1927
3527.65 1858
3528.21 1822
3528.77 1730
3529.33 1848
3529.89 1847
3530.45 1786
3531.01 1943
3531.57 1932
3532.13 1994
3532.69 2012
3533.26 2016
3533.82 1796
3534.38 1977
3534.94 1798
3535.50 1919
3536.06 2025
3536.62 2014
3537.18 1980
3537.74 2010
3538.30 2212
3538.86 2128
3539.42 2027
3539.99 1990
3540.55 1987
3541.11 2027
3541.67 1877
3542.23 1780
3542.79 1924
3543.35 1906
3543.91 1820
3544.48 2006
3545.04 1952
3545.60 1903
3546.16 1941
3546.72 1925
3547.28 1785
3547.84 1847
3548.41 2002
3548.97 1926
3549.53 1755
3550.09 1683
3550.65 1546
3551.22 1546
3551.78 1649
3552.34 1540
3552.90 1589
3553.46 1623
3554.03 1416
3554.59 1488
3555.15 1610
3555.71 1498
3556.28 1521
3556.84 1465
3557.40 1663
3557.96 1616
3558.53 1707
3559.09 1538
3559.65 1477
3560.21 1481
3560.78 1502
3561.34 1576
3561.90 1445
3562.46 1630
3563.03 1656
3563.59 1676
3564.15 1664
3564.72 1730
3565.28 1757
3565.84 1745
3566.41 1802
3566.97 1744
3567.53 1535
3568.10 1497
3568.66 1551
3569.22 1652
3569.79 1491
3570.35 1357
3570.91 1337
3571.48 1411
3572.04 1547
3572.60 1603
3573.17 1646
3573.73 1715
3574.29 1814
3574.86 1959
3575.42 1969
3575.99 2150
3576.55 2121
3577.11 2339
3577.68 2312
3578.24 2348
3578.81 2271
3579.37 2309
3579.93 2323
3580.50 2326
3581.06 2256
3581.63 2161
3582.19 2030
3582.76 1896
3583.32 1780
3583.89 1682
3584.45 1760
3585.01 1725
3585.58 1623
3586.14 1712
3586.71 1618
3587.27 1536
3587.84 1528
3588.40 1346
3588.97 1422
3589.53 1511
3590.10 1454
3590.66 1534
3591.23 1496
3591.79 1393
3592.36 1392
3592.92 1549
3593.49 1484
3594.05 1392
3594.62 1364
3595.19 1534
3595.75 1418
3596.32 1419
3596.88 1403
3597.45 1381
3598.01 1500
3598.58 1389
3599.14 1376
3599.71 1494
3600.28 1646
3600.84 1440
3601.41 1467
3601.97 1528
3602.54 1541
3603.11 1480
3603.67 1531
3604.24 1469
3604.80 1497
3605.37 1339
3605.94 1263
3606.50 1358
3607.07 1319
3607.64 1308
3608.20 1430
3608.77 1267
3609.34 1223
3609.90 1310
3610.47 1251
3611.04 1232
3611.60 1253
3612.17 1266
3612.74 1352
3613.30 1334
3613.87 1236
3614.44 1343
3615.00 1383
3615.57 1470
3616.14 1406
3616.70 1587
3617.27 1410
3617.84 1638
3618.41 1603
3618.97 1551
3619.54 1523
3620.11 1548
3620.68 1532
3621.24 1492
3621.81 1510
3622.38 1455
3622.95 1609
3623.51 1572
3624.08 1481
3624.65 1359
3625.22 1466
3625.78 1494
3626.35 1422
3626.92 1365
3627.49 1379
3628.06 1347
3628.62 1348
3629.19 1288
3629.76 1228
3630.33 1341
3630.90 1375
3631.47 1358
3632.03 1186
3632.60 1310
3633.17 1499
3633.74 1445
3634.31 1405
3634.88 1471
3635.44 1433
3636.01 1506
3636.58 1414
3637.15 1292
3637.72 1345
3638.29 1291
3638.86 1400
3639.43 1391
3639.99 1376
3640.56 1493
3641.13 1502
3641.70 1678
3642.27 1679
3642.84 1555
3643.41 1694
3643.98 1682
3644.55 1513
3645.12 1621
3645.69 1611
3646.26 1442
3646.83 1617
3647.40 1551
3647.96 1451
3648.53 1387
3649.10 1564
3649.67 1567
3650.24 1520
3650.81 1801
3651.38 1845
3651.95 1713
3652.52 1861
3653.09 2024
3653.66 1943
3654.23 2101
3654.80 1994
3655.37 1823
3655.94 1769
3656.51 1810
3657.08 1920
3657.65 1776
3658.22 1805
3658.80 1711
3659.37 1610
3659.94 1733
3660.51 1684
3661.08 1673
3661.65 1749
3662.22 1688
3662.79 1701
3663.36 1873
3663.93 1835
3664.50 1692
3665.07 1905
3665.64 2042
3666.21 2088
3666.79 2188
3667.36 2187
3667.93 2452
3668.50 2217
3669.07 1992
3669.64 1899
3670.21 1661
3670.78 1692
3671.36 1558
3671.93 1428
3672.50 1515
3673.07 1385
3673.64 1456
3674.21 1592
3674.78 1569
3675.36 1446
3675.93 1501
3676.50 1468
3677.07 1481
3677.64 1518
3678.22 1483
3678.79 1671
3679.36 1555
3679.93 1505
3680.50 1417
3681.08 1415
3681.65 1474
3682.22 1404
3682.79 1298
3683.37 1330
3683.94 1491
3684.51 1436
3685.08 1362
3685.65 1240
3686.23 1277
3686.80 1266
3687.37 1450
3687.95 1542
3688.52 1385
3689.09 1469
3689.66 1498
3690.24 1558
3690.81 1532
3691.38 1323
3691.96 1313
3692.53 1369
3693.10 1278
3693.67 1230
3694.25 1267
3694.82 1366
3695.39 1341
3695.97 1313
3696.54 1262
3697.11 1116
3697.69 1230
3698.26 1250
3698.83 1311
3699.41 1236
3699.98 1301
3700.56 1355
3701.13 1325
3701.70 1308
3702.28 1304
3702.85 1311
3703.42 1431
3704.00 1383
3704.57 1387
3705.15 1339
3705.72 1384
3706.29 1443
3706.87 1406
3707.44 1385
3708.02 1319
3708.59 1350
3709.17 1404
3709.74 1458
3710.31 1407
3710.89 1378
3711.46 1335
3712.04 1403
3712.61 1541
3713.19 1427
3713.76 1410
3714.34 1508
3714.91 1596
3715.49 1468
3716.06 1432
3716.64 1377
3717.21 1430
3717.79 1374
3718.36 1299
3718.94 1297
3719.51 1173
3720.09 1358
3720.66 1364
3721.24 1281
3721.81 1147
3722.39 1307
3722.96 1292
3723.54 1409
3724.11 1319
3724.69 1218
3725.27 1287
3725.84 1301
3726.42 1249
3726.99 1368
3727.57 1471
3728.14 1296
3728.72 1406
3729.30 1467
3729.87 1291
3730.45 1227
3731.02 1379
3731.60 1311
3732.18 1380
3732.75 1345
3733.33 1316
3733.90 1522
3734.48 1548
3735.06 1450
3735.63 1274
3736.21 1533
3736.79 1372
3737.36 1324
3737.94 1314
3738.52 1298
3739.09 1256
3739.67 1316
3740.25 1414
3740.82 1370
3741.40 1388
3741.98 1417
3742.55 1381
3743.13 1387
3743.71 1360
3744.28 1286
3744.86 1264
3745.44 1366
3746.02 1401
3746.59 1199
3747.17 1216
3747.75 1362
3748.32 1371
3748.90 1376
3749.48 1473
3750.06 1427
3750.63 1255
3751.21 1169
3751.79 1196
3752.37 1242
3752.95 1433
3753.52 1383
3754.10 1269
3754.68 1209
3755.26 1237
3755.83 1250
3756.41 1250
3756.99 1127
3757.57 1149
3758.15 1310
3758.72 1201
3759.30 1207
3759.88 1209
3760.46 1294
3761.04 1493
3761.62 1289
3762.19 1347
3762.77 1359
3763.35 1500
3763.93 1296
3764.51 1192
3765.09 1324
3765.67 1342
3766.25 1354
3766.82 1157
3767.40 1274
3767.98 1304
3768.56 1408
3769.14 1485
3769.72 1447
3770.30 1350
3770.88 1475
3771.46 1378
3772.03 1338
3772.61 1405
3773.19 1273
3773.77 1228
3774.35 1342
3774.93 1463
3775.51 1314
3776.09 1328
3776.67 1327
3777.25 1257
3777.83 1263
3778.41 1111
3778.99 1118
3779.57 1198
3780.15 1360
3780.73 1282
3781.31 1284
3781.89 1129
3782.47 1282
3783.05 1306
3783.63 1391
3784.21 1389
3784.79 1355
3785.37 1310
3785.95 1285
3786.53 1253
3787.11 1182
3787.69 1240
3788.27 1297
3788.85 1306
3789.43 1325
3790.01 1412
3790.59 1484
3791.17 1295
3791.75 1335
3792.33 1363
3792.92 1496
3793.50 1447
3794.08 1410
3794.66 1433
3795.24 1383
3795.82 1367
3796.40 1385
3796.98 1431
3797.56 1531
3798.14 1492
3798.73 1597
3799.31 1524
3799.89 1528
3800.47 1477
3801.05 1403
3801.63 1470
3802.21 1583
3802.80 1595
3803.38 1667
3803.96 1601
3804.54 1574
3805.12 1778
3805.70 1728
3806.29 1777
3806.87 1719
3807.45 1546
3808.03 1669
3808.61 1821
3809.20 1803
3809.78 1888
3810.36 1869
3810.94 1768
3811.52 1870
3812.11 1898
3812.69 1929
3813.27 1717
3813.85 1702
3814.44 1946
3815.02 2036
3815.60 1856
3816.18 2056
3816.77 2132
3817.35 1884
3817.93 1685
3818.51 1685
3819.10 1656
3819.68 1505
3820.26 1619
3820.85 1409
3821.43 1389
3822.01 1352
3822.59 1313
3823.18 1348
3823.76 1393
3824.34 1310
3824.93 1243
3825.51 1225
3826.09 1291
3826.68 1391
3827.26 1375
3827.84 1449
3828.43 1340
3829.01 1248
3829.59 1249
3830.18 1270
3830.76 1264
3831.35 1190
3831.93 1204
3832.51 1318
3833.10 1298
3833.68 1169
3834.26 1261
3834.85 1344
3835.43 1229
3836.02 1198
3836.60 1275
3837.19 1307
3837.77 1327
3838.35 1212
3838.94 1372
3839.52 1321
3840.11 1259
3840.69 1321
3841.28 1233
3841.86 1138
3842.44 1281
3843.03 1174
3843.61 1343
3844.20 1186
3844.78 1085
3845.37 1162
3845.95 1226
3846.54 1246
3847.12 1154
3847.71 1243
3848.29 1258
3848.88 1356
3849.46 1165
3850.05 1392
3850.63 1177
3851.22 1157
3851.80 1176
3852.39 1195
3852.97 1201
3853.56 1231
3854.15 1321
3854.73 1193
3855.32 1147
3855.90 1117
3856.49 1052
3857.07 1062
3857.66 1110
3858.25 1197
3858.83 1167
3859.42 1354
3860.00 1241
3860.59 1314
3861.17 1423
3861.76 1339
3862.35 1317
3862.93 1454
3863.52 1582
3864.11 1500
3864.69 1477
3865.28 1441
3865.86 1408
3866.45 1481
3867.04 1337
3867.62 1351
3868.21 1434
3868.80 1357
3869.38 1201
3869.97 1079
3870.56 1293
3871.14 1404
3871.73 1260
3872.32 1392
3872.90 1314
3873.49 1289
3874.08 1347
3874.66 1315
3875.25 1412
3875.84 1398
3876.43 1446
3877.01 1430
3877.60 1194
3878.19 1252
3878.78 1395
3879.36 1412
3879.95 1351
3880.54 1189
3881.13 1233
3881.71 1205
3882.30 1347
3882.89 1108
3883.48 1195
3884.06 1188
3884.65 1220
3885.24 1249
3885.83 1347
3886.41 1373
3887.00 1329
3887.59 1301
3888.18 1365
3888.77 1554
3889.35 1527
3889.94 1458
3890.53 1599
3891.12 1582
3891.71 1542
3892.30 1559
3892.88 1626
3893.47 1565
3894.06 1476
3894.65 1382
3895.24 1332
3895.83 1294
3896.42 1230
3897.00 1257
3897.59 1203
3898.18 1214
3898.77 1359
3899.36 1223
3899.95 1251
3900.54 1328
3901.13 1352
3901.72 1283
3902.31 1318
3902.89 1447
3903.48 1321
3904.07 1318
3904.66 1394
3905.25 1513
3905.84 1511
3906.43 1419
3907.02 1302
3907.61 1366
3908.20 1457
3908.79 1506
3909.38 1334
3909.97 1355
3910.56 1345
3911.15 1426
3911.74 1334
3912.33 1344
3912.92 1301
3913.51 1267
3914.10 1245
3914.69 1248
3915.28 1351
3915.87 1357
3916.46 1294
3917.05 1377
3917.64 1417
3918.23 1226
3918.82 1279
3919.41 1219
3920.00 1268
3920.59 1171
3921.18 1152
3921.77 1189
3922.36 1233
3922.95 1320
3923.54 1261
3924.13 1171
3924.72 1168
3925.32 1203
3925.91 1200
3926.50 1188
3927.09 1120
3927.68 1191
3928.27 1261
3928.86 1185
3929.45 1120
3930.04 1178
3930.63 1046
3931.23 1001
3931.82 971
3932.41 1141
3933.00 1126
3933.59 1054
3934.18 1047
3934.77 1121
3935.37 1190
3935.96 1121
3936.55 1093
3937.14 1259
3937.73 1282
3938.33 1272
3938.92 1251
3939.51 1379
3940.10 1428
3940.69 1524
3941.28 1470
3941.88 1472
3942.47 1503
3943.06 1466
3943.65 1366
3944.25 1563
3944.84 1593
3945.43 1411
3946.02 1367
3946.62 1315
3947.21 1224
3947.80 1293
3948.39 1241
3948.99 1395
3949.58 1278
3950.17 1039
3950.76 1209
3951.36 1219
3951.95 1185
3952.54 1294
3953.14 1334
3953.73 1198
3954.32 1271
3954.91 1231
3955.51 1278
3956.10 1191
3956.69 1398
3957.29 1358
3957.88 1328
3958.47 1350
3959.07 1256
3959.66 1272
3960.25 1305
3960.85 1332
3961.44 1385
3962.03 1380
3962.63 1385
3963.22 1330
3963.82 1231
3964.41 1387
3965.00 1377
3965.60 1402
3966.19 1557
3966.79 1660
3967.38 1648
3967.97 1457
3968.57 1499
3969.16 1340
3969.76 1431
3970.35 1530
3970.94 1467
3971.54 1363
3972.13 1344
3972.73 1477
3973.32 1476
3973.92 1591
3974.51 1670
3975.11 1642
3975.70 1775
3976.29 1788
3976.89 1888
3977.48 2014
3978.08 2049
3978.67 1865
3979.27 1903
3979.86 1771
3980.46 1756
3981.05 1615
3981.65 1594
3982.24 1433
3982.84 1479
3983.43 1518
3984.03 1455
3984.62 1473
3985.22 1457
3985.82 1328
3986.41 1501
3987.01 1540
3987.60 1453
3988.20 1643
3988.79 1475
3989.39 1487
3989.98 1510
3990.58 1400
3991.18 1326
3991.77 1424
3992.37 1471
3992.96 1620
3993.56 1701
3994.16 1615
3994.75 1590
3995.35 1404
3995.94 1551
3996.54 1648
3997.14 1762
3997.73 1545
3998.33 1635
3998.93 1523
3999.52 1468
4000.12 1407
4000.71 1433
4001.31 1509
4001.91 1512
4002.50 1434
4003.10 1413
4003.70 1516
4004.29 1434
4004.89 1432
4005.49 1498
4006.09 1459
4006.68 1443
4007.28 1417
4007.88 1406
4008.47 1414
4009.07 1373
4009.67 1419
4010.27 1294
4010.86 1276
4011.46 1356
4012.06 1305
4012.65 1455
4013.25 1412
4013.85 1371
4014.45 1394
4015.04 1329
4015.64 1294
4016.24 1338
4016.84 1374
4017.44 1338
4018.03 1375
4018.63 1284
4019.23 1490
4019.83 1430
4020.42 1409
4021.02 1230
4021.62 1242
4022.22 1344
4022.82 1503
4023.42 1379
4024.01 1345
4024.61 1437
4025.21 1529
4025.81 1584
4026.41 1603
4027.01 1622
4027.60 1769
4028.20 2005
4028.80 2247
4029.40 2308
4030.00 2354
4030.60 2167
4031.20 2113
4031.79 2066
4032.39 1960
4032.99 2312
4033.59 2100
4034.19 1880
4034.79 2056
4035.39 1961
4035.99 1893
4036.59 1783
4037.19 1740
4037.79 1611
4038.38 1613
4038.98 1607
4039.58 1407
4040.18 1303
4040.78 1224
4041.38 1289
4041.98 1240
4042.58 1275
4043.18 1278
4043.78 1253
4044.38 1257
4044.98 1217
4045.58 1280
4046.18 1281
4046.78 1299
4047.38 1264
4047.98 1195
4048.58 1206
4049.18 1204
4049.78 1306
4050.38 1301
4050.98 1202
4051.58 1334
4052.18 1251
4052.78 1338
4053.38 1197
4053.98 1251
4054.58 1440
4055.18 1299
4055.78 1293
4056.38 1352
4056.99 1201
4057.59 1195
4058.19 1363
4058.79 1357
4059.39 1255
4059.99 1194
4060.59 1207
4061.19 1264
4061.79 1239
4062.39 1322
4062.99 1312
4063.60 1378
4064.20 1355
4064.80 1175
4065.40 1162
4066.00 1140
4066.60 1232
4067.20 1229
4067.81 1226
4068.41 1151
4069.01 1120
4069.61 1216
4070.21 1219
4070.81 1203
4071.42 1195
4072.02 1227
4072.62 1197
4073.22 1193
4073.82 1192
4074.42 1195
4075.03 1093
4075.63 1167
4076.23 1278
4076.83 1243
4077.44 1195
4078.04 1138
4078.64 1179
4079.24 1202
4079.84 1076
4080.45 1020
4081.05 1277
4081.65 1289
4082.25 1133
4082.86 1238
4083.46 1386
4084.06 1327
4084.67 1231
4085.27 1326
4085.87 1161
4086.47 1106
4087.08 1162
4087.68 1282
4088.28 1267
4088.89 1135
4089.49 1138
4090.09 1232
4090.69 1197
4091.30 1198
4091.90 1212
4092.50 1326
4093.11 1272
4093.71 1173
4094.31 1126
4094.92 1167
4095.52 1197
4096.13 1259
4096.73 1207
4097.33 1196
4097.94 1200
4098.54 1150
4099.14 1173
4099.75 1135
4100.35 1223
4100.96 1234
4101.56 1289
4102.16 1178
4102.77 1224
4103.37 1191
4103.98 1280
4104.58 1227
4105.18 1264
4105.79 1274
4106.39 1253
4107.00 1149
4107.60 1181
4108.21 1304
4108.81 1224
4109.42 1082
4110.02 1091
4110.62 1052
4111.23 1118
4111.83 1023
4112.44 1073
4113.04 1181
4113.65 1159
4114.25 1263
4114.86 1173
4115.46 1097
4116.07 1079
4116.67 1099
4117.28 1077
4117.88 1243
4118.49 1241
4119.09 1182
4119.70 1027
4120.31 984
4120.91 1015
4121.52 1120
4122.12 1192
4122.73 1247
4123.33 1157
4123.94 1134
4124.54 1211
4125.15 1197
4125.76 1032
4126.36 1040
4126.97 1165
4127.57 1236
4128.18 1073
4128.79 1061
4129.39 1060
4130.00 959
4130.60 1096
4131.21 1182
4131.82 1186
4132.42 1238
4133.03 1113
4133.63 1234
4134.24 1166
4134.85 1243
4135.45 1245
4136.06 1167
4136.67 1363
4137.27 1361
4137.88 1274
4138.49 1317
4139.09 1338
4139.70 1330
4140.31 1409
4140.91 1362
4141.52 1388
4142.13 1497
4142.74 1416
4143.34 1316
4143.95 1343
4144.56 1420
4145.16 1333
4145.77 1357
4146.38 1374
4146.99 1464
4147.59 1304
4148.20 1186
4148.81 1306
4149.42 1311
4150.02 1370
4150.63 1295
4151.24 1130
4151.85 1063
4152.45 1096
4153.06 999
4153.67 1118
4154.28 1200
4154.88 1139
4155.49 1098
4156.10 1137
4156.71 1121
4157.32 1158
4157.93 1434
4158.53 1521
4159.14 1427
4159.75 1392
4160.36 1523
4160.97 1293
4161.57 1392
4162.18 1318
4162.79 1164
4163.40 1311
4164.01 1267
4164.62 1230
4165.23 1119
4165.83 1271
4166.44 1142
4167.05 1210
4167.66 1195
4168.27 1142
4168.88 1358
4169.49 1295
4170.10 1191
4170.71 1142
4171.32 1273
4171.92 1283
4172.53 1326
4173.14 1205
4173.75 1189
4174.36 1039
4174.97 1136
4175.58 1274
4176.19 1256
4176.80 1195
4177.41 1257
4178.02 1236
4178.63 1198
4179.24 1120
4179.85 1255
4180.46 1098
4181.07 1123
4181.68 1222
4182.29 1251
4182.90 1326
4183.51 1236
4184.12 1256
4184.73 1319
4185.34 1145
4185.95 1307
4186.56 1323
4187.17 1121
4187.78 1229
4188.39 1329
4189.00 1367
4189.61 1260
4190.22 1244
4190.83 1155
4191.44 1155
4192.05 1244
4192.66 1278
4193.27 1286
4193.88 1295
4194.49 1366
4195.10 1308
4195.72 1478
4196.33 1501
4196.94 1465
4197.55 1347
4198.16 1306
4198.77 1248
4199.38 1265
4199.99 1224
4200.60 1191
4201.22 1158
4201.83 1168
4202.44 1134
4203.05 1055
4203.66 1073
4204.27 1263
4204.88 1286
4205.50 1228
4206.11 1223
4206.72 1277
4207.33 1192
4207.94 1240
4208.55 1128
4209.17 1210
4209.78 1103
4210.39 1125
4211.00 1218
4211.61 1204
4212.23 1171
4212.84 1293
4213.45 1194
4214.06 1246
4214.68 1200
4215.29 1314
4215.90 1273
4216.51 1159
4217.12 1337
4217.74 1232
4218.35 1243
4218.96 1286
4219.58 1352
4220.19 1346
4220.80 1261
4221.41 1429
4222.03 1412
4222.64 1366
4223.25 1330
4223.86 1218
4224.48 1328
4225.09 1330
4225.70 1422
4226.32 1259
4226.93 1336
4227.54 1377
4228.16 1336
4228.77 1419
4229.38 1360
4230.00 1300
4230.61 1418
4231.22 1536
4231.84 1708
4232.45 1693
4233.06 2003
4233.68 1922
4234.29 2159
4234.91 2523
4235.52 2707
4236.13 2653
4236.75 2938
4237.36 2828
4237.97 2375
4238.59 2202
4239.20 2078
4239.82 1888
4240.43 1763
4241.05 1560
4241.66 1518
4242.27 1375
4242.89 1336
4243.50 1403
4244.12 1324
4244.73 1269
4245.35 1323
4245.96 1356
4246.57 1439
4247.19 1505
4247.80 1539
4248.42 1423
4249.03 1433
4249.65 1276
4250.26 1329
4250.88 1339
4251.49 1467
4252.11 1454
4252.72 1372
4253.34 1355
4253.95 1421
4254.57 1417
4255.18 1291
4255.80 1285
4256.41 1278
4257.03 1385
4257.64 1262
4258.26 1341
4258.88 1279
4259.49 1293
4260.11 1291
4260.72 1317
4261.34 1400
4261.95 1479
4262.57 1297
4263.19 1393
4263.80 1477
4264.42 1307
4265.03 1361
4265.65 1394
4266.26 1398
4266.88 1538
4267.50 1389
4268.11 1419
4268.73 1487
4269.35 1580
4269.96 1471
4270.58 1408
4271.19 1512
4271.81 1341
4272.43 1416
4273.04 1526
4273.66 1470
4274.28 1614
4274.89 1703
4275.51 1631
4276.13 1631
4276.74 1746
4277.36 1704
4277.98 1799
4278.59 1887
4279.21 1802
4279.83 1798
4280.45 1531
4281.06 1566
4281.68 1507
4282.30 1283
4282.91 1405
4283.53 1239
4284.15 1239
4284.77 1310
4285.38 1328
4286.00 1296
4286.62 1355
4287.24 1475
4287.85 1448
4288.47 1320
4289.09 1436
4289.71 1501
4290.32 1494
4290.94 1319
4291.56 1334
4292.18 1475
4292.80 1607
4293.41 1443
4294.03 1300
4294.65 1218
4295.27 1169
4295.89 1210
4296.50 1341
4297.12 1304
4297.74 1225
4298.36 1289
4298.98 1375
4299.60 1324
4300.21 1297
4300.83 1312
4301.45 1233
4302.07 1233
4302.69 1251
4303.31 1215
4303.93 1300
4304.54 1315
4305.16 1312
4305.78 1410
4306.40 1264
4307.02 1230
4307.64 1213
4308.26 1223
4308.88 1168
4309.50 1201
4310.12 1255
4310.73 1270
4311.35 1249
4311.97 1413
4312.59 1422
4313.21 1312
4313.83 1385
4314.45 1329
4315.07 1456
4315.69 1301
4316.31 1313
4316.93 1380
4317.55 1316
4318.17 1324
4318.79 1232
4319.41 1330
4320.03 1218
4320.65 1286
4321.27 1346
4321.89 1535
4322.51 1470
4323.13 1453
4323.75 1525
4324.37 1507
4324.99 1540
4325.61 1504
4326.23 1404
4326.85 1558
4327.47 1575
4328.09 1701
4328.71 1665
4329.33 1705
4329.95 1912
4330.57 1844
4331.19 1651
4331.81 1471
4332.44 1631
4333.06 1739
4333.68 1807
4334.30 1849
4334.92 1862
4335.54 2135
4336.16 2421
4336.78 2828
4337.40 3056
4338.02 3477
4338.65 3367
4339.27 3318
4339.89 3196
4340.51 3320
4341.13 3113
4341.75 2781
4342.37 3109
4342.99 3102
4343.62 3076
4344.24 3616
4344.86 4021
4345.48 4604
4346.10 5631
4346.73 6172
4347.35 6311
4347.97 6648
4348.59 6490
4349.21 6133
4349.83 5573
4350.46 4717
4351.08 3913
4351.70 3465
4352.32 3217
4352.95 2763
4353.57 2505
4354.19 2354
4354.81 2343
4355.43 2143
4356.06 2083
4356.68 2043
4357.30 2106
4357.93 2071
4358.55 1942
4359.17 2050
4359.79 2136
4360.42 1972
4361.04 1949
4361.66 2018
4362.28 1944
4362.91 1995
4363.53 1899
4364.15 1793
4364.78 1703
4365.40 1905
4366.02 1789
4366.65 1707
4367.27 1774
4367.89 1654
4368.52 1756
4369.14 1547
4369.76 1422
4370.39 1368
4371.01 1352
4371.63 1240
4372.26 1392
4372.88 1361
4373.50 1377
4374.13 1387
4374.75 1251
4375.38 1360
4376.00 1441
4376.62 1402
4377.25 1402
4377.87 1422
4378.50 1386
4379.12 1411
4379.74 1374
4380.37 1530
4380.99 1547
4381.62 1514
4382.24 1404
4382.87 1436
4383.49 1503
4384.11 1348
4384.74 1353
4385.36 1423
4385.99 1347
4386.61 1293
4387.24 1242
4387.86 1204
4388.49 1302
4389.11 1395
4389.74 1319
4390.36 1445
4390.99 1257
4391.61 1397
4392.24 1278
4392.86 1257
4393.49 1302
4394.11 1138
4394.74 1335
4395.36 1381
4395.99 1339
4396.61 1300
4397.24 1376
4397.86 1328
4398.49 1222
4399.12 1317
4399.74 1274
4400.37 1425
4400.99 1460
4401.62 1312
4402.24 1360
4402.87 1274
4403.50 1337
4404.12 1359
4404.75 1369
4405.37 1293
4406.00 1384
4406.62 1226
4407.25 1390
4407.88 1183
4408.50 1190
4409.13 1392
4409.76 1204
4410.38 1239
4411.01 1340
4411.64 1579
4412.26 1472
4412.89 1293
4413.51 1387
4414.14 1356
4414.77 1320
4415.39 1338
4416.02 1229
4416.65 1259
4417.28 1257
4417.90 1309
4418.53 1349
4419.16 1244
4419.78 1192
4420.41 1223
4421.04 1123
4421.66 1282
4422.29 1240
4422.92 1182
4423.55 1172
4424.17 1182
4424.80 1197
4425.43 1162
4426.06 1155
4426.68 1095
4427.31 1200
4427.94 1202
4428.57 1168
4429.19 1137
4429.82 1152
4430.45 1228
4431.08 1252
4431.70 1404
4432.33 1275
4432.96 1299
4433.59 1225
4434.22 1218
4434.84 1279
4435.47 1342
4436.10 1470
4436.73 1299
4437.36 1313
4437.99 1285
4438.61 1312
4439.24 1496
4439.87 1312
4440.50 1337
4441.13 1342
4441.76 1244
4442.38 1349
4443.01 1288
4443.64 1377
4444.27 1415
4444.90 1258
4445.53 1327
4446.16 1334
4446.79 1329
4447.42 1314
4448.04 1280
4448.67 1444
4449.30 1559
4449.93 1442
4450.56 1441
4451.19 1441
4451.82 1363
4452.45 1352
4453.08 1318
4453.71 1429
4454.34 1599
4454.97 1615
4455.60 1822
4456.23 1781
4456.86 1711
4457.48 1659
4458.11 1497
4458.74 1455
4459.37 1484
4460.00 1417
4460.63 1450
4461.26 1414
4461.89 1247
4462.52 1258
4463.15 1235
4463.78 1248
4464.41 1136
4465.04 1149
4465.67 1077
4466.30 1192
4466.94 1205
4467.57 1337
4468.20 1247
4468.83 1225
4469.46 1169
4470.09 1213
4470.72 1199
4471.35 1086
4471.98 1108
4472.61 1124
4473.24 1191
4473.87 1130
4474.50 1111
4475.13 1140
4475.76 1279
4476.40 1312
4477.03 1240
4477.66 1201
4478.29 1159
4478.92 1096
4479.55 1170
4480.18 1209
4480.81 1269
4481.45 1371
4482.08 1235
4482.71 1099
4483.34 1215
4483.97 1404
4484.60 1415
4485.23 1371
4485.87 1395
4486.50 1425
4487.13 1449
4487.76 1410
4488.39 1413
4489.03 1424
4489.66 1384
4490.29 1399
4490.92 1232
4491.55 1385
4492.19 1262
4492.82 1302
4493.45 1320
4494.08 1359
4494.71 1340
4495.35 1341
4495.98 1392
4496.61 1376
4497.24 1497
4497.88 1605
4498.51 1501
4499.14 1669
4499.77 1859
4500.41 1873
4501.04 1989
4501.67 2164
4502.31 2180
4502.94 2193
4503.57 2054
4504.20 1936
4504.84 1999
4505.47 1889
4506.10 1692
4506.74 1680
4507.37 1566
4508.00 1552
4508.64 1531
4509.27 1613
4509.90 1560
4510.54 1322
4511.17 1446
4511.80 1522
4512.44 1524
4513.07 1322
4513.70 1244
4514.34 1502
4514.97 1503
4515.61 1397
4516.24 1347
4516.87 1427
4517.51 1255
4518.14 1249
4518.78 1208
4519.41 1296
4520.04 1183
4520.68 1189
4521.31 1141
4521.95 1159
4522.58 1156
4523.21 1224
4523.85 1298
4524.48 1162
4525.12 1250
4525.75 1241
4526.39 1314
4527.02 1295
4527.66 1243
4528.29 1181
4528.93 1345
4529.56 1499
4530.20 1331
4530.83 1446
4531.46 1470
4532.10 1462
4532.73 1443
4533.37 1474
4534.00 1415
4534.64 1596
4535.28 1456
4535.91 1290
4536.55 1326
4537.18 1223
4537.82 1371
4538.45 1328
4539.09 1233
4539.72 1314
4540.36 1210
4540.99 1058
4541.63 1094
4542.26 1177
4542.90 1196
4543.54 1216
4544.17 1142
4544.81 1168
4545.44 1253
4546.08 1201
4546.72 1160
4547.35 1077
4547.99 1126
4548.62 1104
4549.26 1161
4549.90 1193
4550.53 1099
4551.17 1129
4551.80 1147
4552.44 1245
4553.08 1282
4553.71 1146
4554.35 1149
4554.99 1137
4555.62 1174
4556.26 1172
4556.90 1083
4557.53 1080
4558.17 1048
4558.81 1041
4559.44 1085
4560.08 1186
4560.72 1115
4561.35 1049
4561.99 1116
4562.63 1208
4563.27 1207
4563.90 1074
4564.54 1135
4565.18 1215
4565.81 1129
4566.45 1119
4567.09 1114
4567.73 1188
4568.36 1131
4569.00 1323
4569.64 1267
4570.28 1207
4570.91 1233
4571.55 1047
4572.19 1137
4572.83 1220
4573.47 1181
4574.10 1247
4574.74 1159
4575.38 1076
4576.02 1230
4576.66 1151
4577.29 1196
4577.93 1254
4578.57 1220
4579.21 1157
4579.85 1231
4580.49 1277
4581.12 1239
4581.76 1258
4582.40 1288
4583.04 1305
4583.68 1295
4584.32 1421
4584.95 1381
4585.59 1310
4586.23 1348
4586.87 1435
4587.51 1440
4588.15 1420
4588.79 1450
4589.43 1671
4590.07 1673
4590.70 1968
4591.34 2117
4591.98 2443
4592.62 2513
4593.26 2459
4593.90 2382
4594.54 2176
4595.18 2110
4595.82 1938
4596.46 1668
4597.10 1620
4597.74 1585
4598.38 1570
4599.02 1606
4599.66 1544
4600.30 1555
4600.93 1457
4601.57 1434
4602.21 1367
4602.85 1427
4603.49 1463
4604.13 1449
4604.77 1293
4605.41 1298
4606.05 1346
4606.69 1343
4607.33 1448
4607.97 1520
4608.62 1333
4609.26 1357
4609.90 1239
4610.54 1278
4611.18 1143
4611.82 1329
4612.46 1223
4613.10 1318
4613.74 1285
4614.38 1398
4615.02 1333
4615.66 1233
4616.30 1194
4616.94 1216
4617.58 1304
4618.22 1295
4618.87 1404
4619.51 1272
4620.15 1128
4620.79 1207
4621.43 1291
4622.07 1260
4622.71 1154
4623.35 1198
4624.00 1186
4624.64 1169
4625.28 1115
4625.92 1112
4626.56 1153
4627.20 1218
4627.84 1101
4628.49 981
4629.13 1206
4629.77 1189
4630.41 1174
4631.05 1279
4631.69 1350
4632.34 1285
4632.98 1363
4633.62 1438
4634.26 1459
4634.91 1432
4635.55 1321
4636.19 1291
4636.83 1285
4637.47 1344
4638.12 1276
4638.76 1449
4639.40 1426
4640.04 1277
4640.69 1309
4641.33 1364
4641.97 1427
4642.61 1332
4643.26 1296
4643.90 1209
4644.54 1224
4645.18 1253
4645.83 1219
4646.47 1251
4647.11 1282
4647.76 1233
4648.40 1181
4649.04 1157
4649.69 1138
4650.33 1241
4650.97 1238
4651.62 1171
4652.26 1188
4652.90 1305
4653.55 1278
4654.19 1248
4654.83 1141
4655.48 1227
4656.12 1204
4656.76 1159
4657.41 1226
4658.05 1313
4658.69 1143
4659.34 1063
4659.98 1164
4660.63 1048
4661.27 1042
4661.91 1109
4662.56 1217
4663.20 1150
4663.85 1109
4664.49 1053
4665.13 1209
4665.78 1123
4666.42 1077
4667.07 1096
4667.71 1053
4668.36 1203
4669.00 1069
4669.64 1126
4670.29 981
4670.93 1002
4671.58 1083
4672.22 1167
4672.87 1188
4673.51 1105
4674.16 1198
4674.80 1055
4675.45 1119
4676.09 1071
4676.74 1029
4677.38 1166
4678.03 1222
4678.67 1188
4679.32 1102
4679.96 1233
4680.61 1249
4681.25 1265
4681.90 1423
4682.54 1432
4683.19 1148
4683.84 1175
4684.48 1240
4685.13 1241
4685.77 1316
4686.42 1148
4687.06 1154
4687.71 1174
4688.36 1158
4689.00 1218
4689.65 1193
4690.29 1133
4690.94 1308
4691.58 1312
4692.23 1407
4692.88 1278
4693.52 1333
4694.17 1305
4694.82 1295
4695.46 1316
4696.11 1431
4696.75 1530
4697.40 1701
4698.05 1903
4698.69 2104
4699.34 2354
4699.99 2259
4700.63 2277
4701.28 2304
4701.93 2345
4702.57 2120
4703.22 1751
4703.87 1669
4704.51 1594
4705.16 1421
4705.81 1377
4706.46 1414
4707.10 1318
4707.75 1429
4708.40 1498
4709.04 1361
4709.69 1366
4710.34 1356
4710.99 1365
4711.63 1361
4712.28 1325
4712.93 1324
4713.58 1330
4714.22 1392
4714.87 1427
4715.52 1472
4716.17 1388
4716.81 1260
4717.46 1150
4718.11 1301
4718.76 1374
4719.41 1260
4720.05 1420
4720.70 1273
4721.35 1354
4722.00 1338
4722.65 1426
4723.29 1509
4723.94 1247
4724.59 1265
4725.24 1387
4725.89 1438
4726.54 1371
4727.18 1459
4727.83 1636
4728.48 1584
4729.13 1430
4729.78 1392
4730.43 1495
4731.08 1347
4731.73 1280
4732.37 1255
4733.02 1208
4733.67 1298
4734.32 1291
4734.97 1254
4735.62 1160
4736.27 1255
4736.92 1384
4737.57 1401
4738.22 1373
4738.86 1220
4739.51 1120
4740.16 1359
4740.81 1331
4741.46 1383
4742.11 1471
4742.76 1270
4743.41 1337
4744.06 1485
4744.71 1259
4745.36 1268
4746.01 1397
4746.66 1328
4747.31 1364
4747.96 1419
4748.61 1404
4749.26 1753
4749.91 1703
4750.56 1763
4751.21 1676
4751.86 1826
4752.51 1864
4753.16 1843
4753.81 1826
4754.46 1845
4755.11 1788
4755.76 1759
4756.41 1642
4757.06 1448
4757.71 1398
4758.36 1434
4759.01 1293
4759.67 1254
4760.32 1269
4760.97 1200
4761.62 1171
4762.27 1178
4762.92 1309
4763.57 1242
4764.22 1236
4764.87 1362
4765.52 1290
4766.17 1407
4766.83 1468
4767.48 1455
4768.13 1439
4768.78 1391
4769.43 1393
4770.08 1384
4770.73 1267
4771.39 1296
4772.04 1194
4772.69 1235
4773.34 1222
4773.99 1126
4774.64 1049
4775.30 1259
4775.95 1191
4776.60 1192
4777.25 1164
4777.90 1237
4778.56 1383
4779.21 1347
4779.86 1420
4780.51 1353
4781.16 1411
4781.82 1413
4782.47 1411
4783.12 1375
4783.77 1267
4784.43 1292
4785.08 1195
4785.73 1146
4786.38 1256
4787.04 1176
4787.69 1247
4788.34 1299
4788.99 1380
4789.65 1268
4790.30 1388
4790.95 1427
4791.60 1393
4792.26 1427
4792.91 1413
4793.56 1308
4794.22 1314
4794.87 1380
4795.52 1267
4796.18 1244
4796.83 1291
4797.48 1375
4798.14 1392
4798.79 1218
4799.44 1239
4800.10 1259
4800.75 1284
4801.40 1427
4802.06 1314
4802.71 1289
4803.36 1323
4804.02 1322
4804.67 1341
4805.33 1229
4805.98 1189
4806.63 1282
4807.29 1275
4807.94 1284
4808.59 1313
4809.25 1203
4809.90 1228
4810.56 1232
4811.21 1231
4811.87 1282
4812.52 1356
4813.17 1310
4813.83 1300
4814.48 1372
4815.14 1504
4815.79 1407
4816.45 1296
4817.10 1319
4817.76 1343
4818.41 1324
4819.07 1414
4819.72 1401
4820.38 1456
4821.03 1513
4821.69 1415
4822.34 1284
4823.00 1428
4823.65 1543
4824.31 1551
4824.96 1438
4825.62 1535
4826.27 1532
4826.93 1539
4827.58 1585
4828.24 1666
4828.89 1526
4829.55 1591
4830.20 1669
4830.86 1723
4831.51 1773
4832.17 1727
4832.83 1721
4833.48 1918
4834.14 1799
4834.79 1827
4835.45 2098
4836.10 1804
4836.76 1922
4837.42 2053
4838.07 2070
4838.73 1947
4839.39 2046
4840.04 1886
4840.70 1869
4841.35 2083
4842.01 2323
4842.67 2252
4843.32 2157
4843.98 2264
4844.64 2428
4845.29 2492
4845.95 2648
4846.61 2714
4847.26 2830
4847.92 3046
4848.58 3310
4849.23 4035
4849.89 4349
4850.55 4475
4851.20 4587
4851.86 4632
4852.52 4889
4853.17 4556
4853.83 4469
4854.49 4089
4855.15 3799
4855.80 3892
4856.46 3771
4857.12 3836
4857.78 3840
4858.43 4038
4859.09 4313
4859.75 4132
4860.41 4055
4861.06 4023
4861.72 3918
4862.38 3695
4863.04 3394
4863.69 3383
4864.35 3336
4865.01 3471
4865.67 3522
4866.33 3482
4866.98 3491
4867.64 3436
4868.30 3600
4868.96 3280
4869.62 3205
4870.27 3072
4870.93 3000
4871.59 2872
4872.25 2959
4872.91 2931
4873.57 2915
4874.22 2736
4874.88 2748
4875.54 2626
4876.20 2704
4876.86 2779
4877.52 2712
4878.18 2854
4878.83 2882
4879.49 2847
4880.15 2820
4880.81 2718
4881.47 2602
4882.13 2554
4882.79 2632
4883.45 2605
4884.11 2292
4884.77 2222
4885.43 2329
4886.08 2246
4886.74 2156
4887.40 2334
4888.06 2290
4888.72 2324
4889.38 2411
4890.04 2627
4890.70 2503
4891.36 2504
4892.02 2658
4892.68 2557
4893.34 2360
4894.00 2319
4894.66 2385
4895.32 2222
4895.98 2274
4896.64 2137
4897.30 1911
4897.96 1794
4898.62 2177
4899.28 2136
4899.94 2003
4900.60 1950
4901.26 2007
4901.92 1877
4902.58 2023
4903.24 1945
4903.90 1780
4904.56 1820
4905.22 1792
4905.88 1973
4906.55 1715
4907.21 1755
4907.87 1793
4908.53 1741
4909.19 1814
4909.85 1877
4910.51 1594
4911.17 1594
4911.83 1611
4912.49 1689
4913.15 1649
4913.82 1652
4914.48 1705
4915.14 1766
4915.80 1485
4916.46 1522
4917.12 1563
4917.78 1528
4918.44 1452
4919.11 1572
4919.77 1450
4920.43 1421
4921.09 1438
4921.75 1464
4922.41 1500
4923.08 1329
4923.74 1473
4924.40 1498
4925.06 1490
4925.72 1623
4926.39 1451
4927.05 1530
4927.71 1445
4928.37 1350
4929.03 1282
4929.70 1473
4930.36 1456
4931.02 1439
4931.68 1472
4932.35 1516
4933.01 1456
4933.67 1576
4934.33 1513
4935.00 1328
4935.66 1530
4936.32 1548
4936.98 1462
4937.65 1434
4938.31 1332
4938.97 1408
4939.64 1372
4940.30 1355
4940.96 1263
4941.62 1336
4942.29 1286
4942.95 1305
4943.61 1395
4944.28 1209
4944.94 1229
4945.60 1368
4946.27 1359
4946.93 1297
4947.59 1285
4948.26 1392
4948.92 1279
4949.58 1176
4950.25 1170
4950.91 1210
4951.58 1203
4952.24 1204
4952.90 1298
4953.57 1252
4954.23 1288
4954.90 1196
4955.56 1251
4956.22 1226
4956.89 1132
4957.55 1358
4958.22 1350
4958.88 1283
4959.54 1363
4960.21 1284
4960.87 1431
4961.54 1372
4962.20 1465
4962.87 1531
4963.53 1530
4964.19 1584
4964.86 1730
4965.52 1634
4966.19 1610
4966.85 1778
4967.52 1629
4968.18 1609
4968.85 1566
4969.51 1438
4970.18 1360
4970.84 1395
4971.51 1327
4972.17 1257
4972.84 1225
4973.50 1307
4974.17 1236
4974.83 1243
4975.50 1315
4976.16 1337
4976.83 1331
4977.50 1435
4978.16 1521
4978.83 1545
4979.49 1478
4980.16 1492
4980.82 1294
4981.49 1268
4982.15 1336
4982.82 1192
4983.49 1332
4984.15 1217
4984.82 1294
4985.48 1286
4986.15 1306
4986.82 1290
4987.48 1330
4988.15 1329
4988.81 1252
4989.48 1464
4990.15 1507
4990.81 1404
4991.48 1480
4992.15 1558
4992.81 1403
4993.48 1282
4994.15 1301
4994.81 1265
4995.48 1392
4996.15 1362
4996.81 1225
4997.48 1181
4998.15 1198
4998.81 1103
4999.48 1113
5000.15 998
5000.81 1087
5001.48 1091
5002.15 1108
5002.82 1015
5003.48 1189
5004.15 1023
5004.82 1049
5005.48 1112
5006.15 1186
5006.82 1090
5007.49 1112
5008.15 1144
5008.82 1149
5009.49 1115
5010.16 1194
5010.82 1154
5011.49 1185
5012.16 1224
5012.83 1204
5013.50 1112
5014.16 1183
5014.83 1243
5015.50 1183
5016.17 1110
5016.84 1138
5017.50 1108
5018.17 1082
5018.84 1191
5019.51 1232
5020.18 1140
5020.84 1098
5021.51 1216
5022.18 1235
5022.85 1183
5023.52 1074
5024.19 1115
5024.86 1319
5025.52 1188
5026.19 1186
5026.86 1150
5027.53 1168
5028.20 1071
5028.87 1217
5029.54 1193
5030.21 1177
5030.88 1114
5031.54 1118
5032.21 1142
5032.88 1093
5033.55 1124
5034.22 1208
5034.89 1314
5035.56 1099
5036.23 1108
5036.90 1140
5037.57 1112
5038.24 1080
5038.91 1080
5039.58 1072
5040.25 1072
5040.92 1085
5041.59 1014
5042.26 1041
5042.92 1083
5043.59 1195
5044.26 1088
5044.93 1087
5045.60 1149
5046.27 1094
5046.94 1152
5047.61 1149
5048.29 1151
5048.96 1014
5049.63 1209
5050.30 1116
5050.97 1150
5051.64 1271
5052.31 1254
5052.98 1213
5053.65 1203
5054.32 1205
5054.99 1163
5055.66 1181
5056.33 1088
5057.00 1047
5057.67 1040
5058.34 1061
5059.01 1204
5059.68 1183
5060.36 1117
5061.03 1146
5061.70 1024
5062.37 1004
5063.04 1015
5063.71 1066
5064.38 1087
5065.05 1096
5065.73 1093
5066.40 1139
5067.07 1150
5067.74 1107
5068.41 1035
5069.08 992
5069.75 1075
5070.43 1112
5071.10 1137
5071.77 912
5072.44 1153
5073.11 1067
5073.78 1038
5074.46 1027
5075.13 1180
5075.80 1225
5076.47 1254
5077.14 1233
5077.82 1343
5078.49 1498
5079.16 1654
5079.83 1554
5080.51 1538
5081.18 1512
5081.85 1435
5082.52 1291
5083.20 1196
5083.87 1202
5084.54 1090
5085.21 1220
5085.89 1126
5086.56 1247
5087.23 1310
5087.90 1309
5088.58 1308
5089.25 1292
5089.92 1352
5090.60 1368
5091.27 1416
5091.94 1477
5092.61 1458
5093.29 1534
5093.96 1551
5094.63 1507
5095.31 1455
5095.98 1426
5096.65 1241
5097.33 1278
5098.00 1328
5098.67 1234
5099.35 1151
5100.02 1227
5100.70 1104
5101.37 1208
5102.04 1281
5102.72 1306
5103.39 1315
5104.06 1380
5104.74 1336
5105.41 1332
5106.09 1432
5106.76 1263
5107.43 1125
5108.11 1327
5108.78 1294
5109.46 1202
5110.13 1196
5110.81 1179
5111.48 1294
5112.15 1155
5112.83 1273
5113.50 1267
5114.18 1218
5114.85 1238
5115.53 1198
5116.20 1294
5116.88 1291
5117.55 1266
5118.23 1263
5118.90 1262
5119.58 1371
5120.25 1358
5120.93 1375
5121.60 1391
5122.28 1215
5122.95 1335
5123.63 1284
5124.30 1192
5124.98 1182
5125.65 1150
5126.33 1242
5127.00 1094
5127.68 1173
5128.35 1182
5129.03 1238
5129.70 1242
5130.38 1285
5131.06 1287
5131.73 1219
5132.41 1299
5133.08 1346
5133.76 1437
5134.43 1356
5135.11 1324
5135.79 1213
5136.46 1217
5137.14 1210
5137.81 1079
5138.49 1125
5139.17 1203
5139.84 1079
5140.52 1204
5141.20 1120
5141.87 1036
5142.55 1144
5143.22 1228
5143.90 1140
5144.58 994
5145.25 1072
5145.93 1114
5146.61 1119
5147.28 1126
5147.96 1085
5148.64 1216
5149.31 1067
5149.99 1143
5150.67 1102
5151.35 1089
5152.02 1137
5152.70 1032
5153.38 1068
5154.05 1207
5154.73 1166
5155.41 990
5156.09 1085
5156.76 1131
5157.44 1045
5158.12 1115
5158.80 1134
5159.47 1036
5160.15 1111
5160.83 1082
5161.51 956
5162.18 973
5162.86 1015
5163.54 1099
5164.22 1023
5164.89 1055
5165.57 1032
5166.25 1012
5166.93 1155
5167.61 1236
5168.28 1032
5168.96 1047
5169.64 1070
5170.32 1013
5171.00 1040
5171.68 969
5172.35 1063
5173.03 1051
5173.71 1101
5174.39 1010
5175.07 951
5175.75 1021
5176.43 1050
5177.10 1080
5177.78 1137
5178.46 1053
5179.14 1025
5179.82 1073
5180.50 1169
5181.18 1190
5181.86 1209
5182.53 1169
5183.21 1175
5183.89 1105
5184.57 972
5185.25 956
5185.93 1025
5186.61 1029
5187.29 1063
5187.97 1024
5188.65 1004
5189.33 831
5190.01 898
5190.69 950
5191.37 1021
5192.05 1045
5192.73 934
5193.41 1032
5194.09 1065
5194.77 1001
5195.45 1086
5196.12 1141
5196.80 996
5197.48 961
5198.17 950
5198.85 967
5199.53 1048
5200.21 923
5200.89 949
5201.57 1008
5202.25 974
5202.93 1023
5203.61 1088
5204.29 1122
5204.97 1015
5205.65 1064
5206.33 1025
5207.01 1159
5207.69 1210
5208.37 1173
5209.05 1139
5209.73 1139
5210.41 1221
5211.09 1076
5211.78 1196
5212.46 1279
5213.14 1322
5213.82 1216
5214.50 1188
5215.18 1252
5215.86 1146
5216.54 1357
5217.22 1280
5217.91 1429
5218.59 1445
5219.27 1461
5219.95 1377
5220.63 1465
5221.31 1392
5222.00 1300
5222.68 1286
5223.36 1336
5224.04 1335
5224.72 1377
5225.40 1355
5226.09 1299
5226.77 1234
5227.45 1294
5228.13 1168
5228.81 1075
5229.50 1114
5230.18 1164
5230.86 1257
5231.54 1230
5232.22 1262
5232.91 1341
5233.59 1185
5234.27 1083
5234.95 1073
5235.64 1132
5236.32 1070
5237.00 1210
5237.68 1345
5238.37 1225
5239.05 1313
5239.73 1316
5240.42 1360
5241.10 1376
5241.78 1466
5242.46 1324
5243.15 1213
5243.83 1202
5244.51 1108
5245.20 1087
5245.88 1084
5246.56 1132
5247.25 1141
5247.93 1225
5248.61 1185
5249.30 1182
5249.98 1247
5250.66 1254
5251.35 1409
5252.03 1482
5252.71 1628
5253.40 1369
5254.08 1300
5254.77 1270
5255.45 1197
5256.13 1121
5256.82 1105
5257.50 1274
5258.18 1215
5258.87 1217
5259.55 1241
5260.24 1263
5260.92 1225
5261.61 1272
5262.29 1167
5262.97 1180
5263.66 1278
5264.34 1262
5265.03 1199
5265.71 1441
5266.40 1110
5267.08 1181
5267.76 1102
5268.45 1183
5269.13 1087
5269.82 1195
5270.50 1189
5271.19 1110
5271.87 1167
5272.56 1218
5273.24 1248
5273.93 1099
5274.61 1212
5275.30 1180
5275.98 1148
5276.67 1129
5277.35 993
5278.04 1058
5278.72 1167
5279.41 1065
5280.10 1126
5280.78 1170
5281.47 1275
5282.15 1181
5282.84 1240
5283.52 1318
5284.21 1231
5284.89 1252
5285.58 1248
5286.27 1239
5286.95 1066
5287.64 946
5288.32 1005
5289.01 1070
5289.70 1073
5290.38 1072
5291.07 1064
5291.75 1117
5292.44 1043
5293.13 1008
5293.81 1078
5294.50 982
5295.19 1111
5295.87 1236
5296.56 1089
5297.24 1061
5297.93 1162
5298.62 1231
5299.30 1285
5299.99 1179
5300.68 1186
5301.36 1168
5302.05 1184
5302.74 1288
5303.43 1280
5304.11 1278
5304.80 1301
5305.49 1397
5306.17 1384
5306.86 1362
5307.55 1316
5308.24 1377
5308.92 1305
5309.61 1250
5310.30 1121
5310.98 1332
5311.67 1416
5312.36 1505
5313.05 1438
5313.73 1339
5314.42 1353
5315.11 1339
5315.80 1300
5316.49 1350
5317.17 1252
5317.86 1238
5318.55 1292
5319.24 1329
5319.92 1448
5320.61 1494
5321.30 1558
5321.99 1546
5322.68 1534
5323.37 1530
5324.05 1467
5324.74 1452
5325.43 1432
5326.12 1196
5326.81 1136
5327.50 1086
5328.18 1128
5328.87 1208
5329.56 1062
5330.25 1339
5330.94 1181
5331.63 1168
5332.32 1161
5333.01 1124
5333.69 1159
5334.38 1094
5335.07 1075
5335.76 1077
5336.45 1167
5337.14 1232
5337.83 1165
5338.52 996
5339.21 1108
5339.90 1097
5340.59 1117
5341.27 1148
5341.96 1166
5342.65 1144
5343.34 1024
5344.03 1057
5344.72 1103
5345.41 1057
5346.10 1036
5346.79 1146
5347.48 1094
5348.17 1184
5348.86 1154
5349.55 1186
5350.24 1152
5350.93 1167
5351.62 1099
5352.31 1161
5353.00 1224
5353.69 1195
5354.38 1140
5355.07 1004
5355.76 1093
5356.45 1063
5357.14 1003
5357.83 998
5358.52 1044
5359.21 986
5359.90 979
5360.60 922
5361.29 1138
5361.98 1084
5362.67 1037
5363.36 991
5364.05 1140
5364.74 1118
5365.43 1077
5366.12 1126
5366.81 1057
5367.50 980
5368.19 940
5368.89 1046
5369.58 1109
5370.27 1034
5370.96 1036
5371.65 1046
5372.34 1057
5373.03 922
5373.73 964
5374.42 997
5375.11 999
5375.80 1049
5376.49 1036
5377.18 966
5377.87 1018
5378.57 911
5379.26 925
5379.95 1006
5380.64 940
5381.33 1110
5382.03 1063
5382.72 1137
5383.41 1112
5384.10 957
5384.79 902
5385.49 950
5386.18 986
5386.87 899
5387.56 953
5388.26 1104
5388.95 1137
5389.64 1220
5390.33 1205
5391.03 1122
5391.72 1163
5392.41 1134
5393.10 1153
5393.80 1143
5394.49 1143
5395.18 1152
5395.88 1092
5396.57 1087
5397.26 1033
5397.95 1077
5398.65 937
5399.34 1012
5400.03 1156
5400.73 949
5401.42 968
5402.11 1013
5402.81 971
5403.50 965
5404.19 963
5404.89 995
5405.58 1048
5406.27 1014
5406.97 1053
5407.66 1007
5408.36 1011
5409.05 1017
5409.74 1121
5410.44 990
5411.13 1026
5411.82 1156
5412.52 1041
5413.21 1054
5413.91 1003
5414.60 989
5415.29 1043
5415.99 1050
5416.68 1064
5417.38 1036
5418.07 1070
5418.77 999
5419.46 995
5420.15 1063
5420.85 1041
5421.54 1014
5422.24 998
5422.93 1078
5423.63 978
5424.32 990
5425.02 1054
5425.71 1145
5426.41 1122
5427.10 969
5427.80 1079
5428.49 1053
5429.19 1089
5429.88 1081
5430.58 1184
5431.27 1139
5431.97 1106
5432.66 1197
5433.36 1142
5434.05 1169
5434.75 1303
5435.44 1192
5436.14 1304
5436.83 1494
5437.53 1345
5438.23 1264
5438.92 1320
5439.62 1262
5440.31 1265
5441.01 1322
5441.70 1413
5442.40 1221
5443.10 1160
5443.79 1228
5444.49 1245
5445.18 1441
5445.88 1425
5446.58 1471
5447.27 1515
5447.97 1515
5448.67 1663
5449.36 1493
5450.06 1667
5450.75 1616
5451.45 1466
5452.15 1558
5452.84 1432
5453.54 1401
5454.24 1463
5454.93 1545
5455.63 1303
5456.33 1350
5457.02 1306
5457.72 1327
5458.42 1341
5459.11 1307
5459.81 1525
5460.51 1425
5461.21 1408
5461.90 1417
5462.60 1487
5463.30 1455
5463.99 1529
5464.69 1469
5465.39 1596
5466.09 1519
5466.78 1618
5467.48 1596
5468.18 1566
5468.88 1612
5469.57 1514
5470.27 1463
5470.97 1437
5471.67 1686
5472.37 1695
5473.06 1619
5473.76 1730
5474.46 1827
5475.16 1715
5475.85 1675
5476.55 2102
5477.25 2096
5477.95 2123
5478.65 2713
5479.35 2993
5480.04 3144
5480.74 3460
5481.44 3625
5482.14 3539
5482.84 3851
5483.54 3361
5484.23 3190
5484.93 2897
5485.63 2720
5486.33 2487
5487.03 2296
5487.73 2320
5488.43 2252
5489.13 2102
5489.82 2067
5490.52 2145
5491.22 2255
5491.92 2272
5492.62 2304
5493.32 2577
5494.02 2835
5494.72 2616
5495.42 2755
5496.12 2784
5496.82 2707
5497.52 2963
5498.21 3173
5498.91 3517
5499.61 4005
5500.31 4902
5501.01 5481
5501.71 5841
5502.41 6331
5503.11 6138
5503.81 5446
5504.51 4722
5505.21 4318
5505.91 3857
5506.61 3432
5507.31 2858
5508.01 2735
5508.71 2321
5509.41 2405
5510.11 2350
5510.81 2424
5511.51 2295
5512.21 2218
5512.91 2057
5513.61 2060
5514.31 2056
5515.01 2062
5515.72 2095
5516.42 2091
5517.12 2164
5517.82 2012
5518.52 1942
5519.22 1949
5519.92 1858
5520.62 1704
5521.32 1662
5522.02 1633
5522.72 1546
5523.42 1708
5524.13 1640
5524.83 1654
5525.53 1555
5526.23 1518
5526.93 1480
5527.63 1584
5528.33 1544
5529.03 1572
5529.74 1558
5530.44 1530
5531.14 1579
5531.84 1660
5532.54 1592
5533.24 1367
5533.95 1404
5534.65 1489
5535.35 1420
5536.05 1313
5536.75 1351
5537.45 1324
5538.16 1252
5538.86 1307
5539.56 1308
5540.26 1388
5540.96 1444
5541.67 1247
5542.37 1241
5543.07 1238
5543.77 1225
5544.48 1292
5545.18 1175
5545.88 1190
5546.58 1284
5547.29 1158
5547.99 1319
5548.69 1220
5549.39 1204
5550.10 1244
5550.80 1259
5551.50 1266
5552.21 1257
5552.91 1278
5553.61 1240
5554.31 1042
5555.02 1153
5555.72 1191
5556.42 1282
5557.13 1201
5557.83 1214
5558.53 1215
5559.24 1286
5559.94 1224
5560.64 1175
5561.35 1190
5562.05 1289
5562.75 1231
5563.46 1346
5564.16 1282
5564.86 1264
5565.57 1332
5566.27 1442
5566.98 1339
5567.68 1233
5568.38 1186
5569.09 1188
5569.79 1251
5570.50 1356
5571.20 1211
5571.90 1107
5572.61 1177
5573.31 1096
5574.02 1038
5574.72 1117
5575.42 1257
5576.13 1156
5576.83 1129
5577.54 1158
5578.24 1150
5578.95 1143
5579.65 1161
5580.36 1230
5581.06 1158
5581.77 1094
5582.47 999
5583.18 1095
5583.88 1093
5584.59 1111
5585.29 1278
5586.00 1182
5586.70 1113
5587.41 1090
5588.11 1106
5588.82 1165
5589.52 1121
5590.23 1172
5590.93 1119
5591.64 1161
5592.34 1068
5593.05 1164
5593.75 1163
5594.46 1020
5595.16 1080
5595.87 1085
5596.58 1113
5597.28 1108
5597.99 1091
5598.69 1144
5599.40 1146
5600.10 1201
5600.81 1231
5601.52 1137
5602.22 1123
5602.93 1055
5603.64 1236
5604.34 1155
5605.05 1117
5605.75 1175
5606.46 1118
5607.17 900
5607.87 1027
5608.58 1179
5609.29 1139
5609.99 1162
5610.70 1179
5611.41 1124
5612.11 1178
5612.82 1072
5613.53 1147
5614.23 1108
5614.94 1063
5615.65 1155
5616.35 1117
5617.06 1094
5617.77 1039
5618.47 1037
5619.18 1025
5619.89 1201
5620.60 1125
5621.30 1225
5622.01 1149
5622.72 1156
5623.42 1114
5624.13 1103
5624.84 1144
5625.55 1091
5626.25 1094
5626.96 1108
5627.67 1178
5628.38 1303
5629.09 1273
5629.79 1303
5630.50 1255
5631.21 1191
5631.92 1361
5632.62 1379
5633.33 1247
5634.04 1109
5634.75 1187
5635.46 1078
5636.16 1097
5636.87 1184
5637.58 1127
5638.29 1186
5639.00 1220
5639.71 1404
5640.41 1414
5641.12 1370
5641.83 1168
5642.54 1263
5643.25 1369
5643.96 1289
5644.67 1259
5645.38 1166
5646.08 1220
5646.79 1139
5647.50 1172
5648.21 1193
5648.92 1254
5649.63 1191
5650.34 1051
5651.05 1106
5651.76 1246
5652.47 1236
5653.17 1353
5653.88 1235
5654.59 1272
5655.30 1309
5656.01 1444
5656.72 1613
5657.43 1953
5658.14 1957
5658.85 1925
5659.56 2018
5660.27 1800
5660.98 1778
5661.69 1506
5662.40 1565
5663.11 1451
5663.82 1413
5664.53 1245
5665.24 1230
5665.95 1128
5666.66 1230
5667.37 1141
5668.08 1116
5668.79 1285
5669.50 1216
5670.21 1228
5670.92 1182
5671.63 1174
5672.34 1247
5673.05 1195
5673.76 1316
5674.47 1163
5675.18 1089
5675.89 1152
5676.60 1103
5677.31 1051
5678.03 1113
5678.74 1192
5679.45 1143
5680.16 1209
5680.87 1183
5681.58 1157
5682.29 1150
5683.00 1278
5683.71 1294
5684.42 1245
5685.14 1104
5685.85 1119
5686.56 1145
5687.27 1214
5687.98 1138
5688.69 1197
5689.40 1178
5690.12 1152
5690.83 1073
5691.54 962
5692.25 1091
5692.96 1069
5693.67 1042
5694.39 1080
5695.10 1020
5695.81 1043
5696.52 1033
5697.23 1124
5697.95 1134
5698.66 1047
5699.37 1006
5700.08 1033
5700.79 1094
5701.51 1032
5702.22 1066
5702.93 1107
5703.64 1079
5704.36 1005
5705.07 1030
5705.78 1001
5706.49 946
5707.21 933
5707.92 949
5708.63 1003
5709.35 881
5710.06 942
5710.77 988
5711.48 993
5712.20 1002
5712.91 925
5713.62 853
5714.34 973
5715.05 950
5715.76 930
5716.48 785
5717.19 886
5717.90 893
5718.61 982
5719.33 911
5720.04 907
5720.76 874
5721.47 877
5722.18 865
5722.90 1004
5723.61 1030
5724.32 1024
5725.04 1086
5725.75 1148
5726.46 1096
5727.18 1156
5727.89 1136
5728.61 1161
5729.32 1175
5730.03 1202
5730.75 1178
5731.46 1221
5732.18 1067
5732.89 1092
5733.61 973
5734.32 1017
5735.03 995
5735.75 1064
5736.46 1027
5737.18 1049
5737.89 941
5738.61 881
5739.32 948
5740.04 957
5740.75 963
5741.47 915
5742.18 918
5742.89 889
5743.61 898
5744.32 1003
5745.04 1030
5745.75 994
5746.47 1073
5747.19 885
5747.90 919
5748.62 963
5749.33 969
5750.05 899
5750.76 976
5751.48 958
5752.19 1005
5752.91 1028
5753.62 943
5754.34 941
5755.05 998
5755.77 993
5756.49 867
5757.20 854
5757.92 932
5758.63 970
5759.35 992
5760.06 988
5760.78 948
5761.50 990
5762.21 1051
5762.93 935
5763.65 953
5764.36 872
5765.08 911
5765.79 979
5766.51 948
5767.23 872
5767.94 945
5768.66 1019
5769.38 1166
5770.09 961
5770.81 873
5771.53 914
5772.24 964
5772.96 1047
5773.68 910
5774.39 934
5775.11 977
5775.83 855
5776.54 906
5777.26 989
5777.98 937
5778.69 1064
5779.41 946
5780.13 900
5780.85 1000
5781.56 910
5782.28 985
5783.00 964
5783.72 938
5784.43 959
5785.15 1093
5785.87 997
5786.59 1079
5787.30 979
5788.02 888
5788.74 984
5789.46 908
5790.17 1041
5790.89 999
5791.61 995
5792.33 1002
5793.05 1034
5793.76 1022
5794.48 1109
5795.20 1014
5795.92 957
5796.64 1093
5797.35 952
5798.07 1074
5798.79 1084
5799.51 1123
5800.23 1211
5800.95 1269
5801.66 1441
5802.38 1634
5803.10 1470
5803.82 1611
5804.54 1551
5805.26 1620
5805.98 1428
5806.70 1312
5807.41 1315
5808.13 1227
5808.85 1118
5809.57 1175
5810.29 1081
5811.01 1145
5811.73 1020
5812.45 1088
5813.17 1032
5813.89 1148
5814.61 1178
5815.32 1116
5816.04 1003
5816.76 994
5817.48 1097
5818.20 1048
5818.92 1143
5819.64 1095
5820.36 994
5821.08 1014
5821.80 1088
5822.52 1092
5823.24 1047
5823.96 1105
5824.68 1169
5825.40 1059
5826.12 1079
5826.84 1047
5827.56 987
5828.28 1123
5829.00 1112
5829.72 967
5830.44 1041
5831.16 1040
5831.88 1022
5832.60 994
5833.32 1016
5834.04 1119
5834.76 1111
5835.48 1004
5836.21 963
5836.93 978
5837.65 1011
5838.37 1084
5839.09 1027
5839.81 957
5840.53 961
5841.25 954
5841.97 955
5842.69 971
5843.41 1093
5844.14 1140
5844.86 968
5845.58 996
5846.30 1043
5847.02 1120
5847.74 1184
5848.46 1064
5849.18 1008
5849.91 970
5850.63 970
5851.35 1060
5852.07 1022
5852.79 997
5853.51 1139
5854.24 1138
5854.96 1121
5855.68 1217
5856.40 1105
5857.12 1093
5857.85 1115
5858.57 1053
5859.29 1015
5860.01 929
5860.73 1030
5861.46 1075
5862.18 1029
5862.90 1039
5863.62 1186
5864.35 1087
5865.07 1112
5865.79 1131
5866.51 1088
5867.24 1078
5867.96 1167
5868.68 1170
5869.40 1211
5870.13 1221
5870.85 1142
5871.57 1239
5872.29 1101
5873.02 1197
5873.74 1303
5874.46 1193
5875.19 1104
5875.91 1164
5876.63 1128
5877.36 1134
5878.08 1055
5878.80 1169
5879.53 1191
5880.25 1181
5880.97 1131
5881.70 1151
5882.42 1169
5883.14 1167
5883.87 1191
5884.59 1212
5885.31 1192
5886.04 1360
5886.76 1333
5887.49 1222
5888.21 1208
5888.93 1148
5889.66 1170
5890.38 1107
5891.11 1045
5891.83 1094
5892.55 1063
5893.28 1146
5894.00 1084
5894.73 1052
5895.45 1061
5896.17 1045
5896.90 1137
5897.62 1083
5898.35 1222
5899.07 1169
5899.80 1110
5900.52 1125
5901.25 1207
5901.97 1015
5902.70 1158
5903.42 1167
5904.15 1191
5904.87 1180
5905.60 1162
5906.32 1220
5907.05 1240
5907.77 1165
5908.50 1212
5909.22 1270
5909.95 1161
5910.67 1215
5911.40 1182
5912.12 1232
5912.85 1385
5913.57 1277
5914.30 1309
5915.02 1333
5915.75 1422
5916.47 1333
5917.20 1302
5917.93 1271
5918.65 1247
5919.38 1264
5920.10 1320
5920.83 1267
5921.55 1274
5922.28 1340
5923.01 1376
5923.73 1314
5924.46 1389
5925.18 1332
5925.91 1318
5926.64 1349
5927.36 1391
5928.09 1519
5928.82 1427
5929.54 1499
5930.27 1407
5931.00 1608
5931.72 1579
5932.45 1562
5933.18 1641
5933.90 1617
5934.63 1677
5935.36 1696
5936.08 1651
5936.81 1818
5937.54 1797
5938.26 1728
5938.99 1776
5939.72 1779
5940.44 1856
5941.17 1824
5941.90 1809
5942.63 1827
5943.35 1940
5944.08 1853
5944.81 1921
5945.53 2008
5946.26 2142
5946.99 2237
5947.72 2244
5948.44 2329
5949.17 2426
5949.90 2494
5950.63 2807
5951.36 2852
5952.08 3126
5952.81 3324
5953.54 3308
5954.27 3283
5954.99 3259
5955.72 3112
5956.45 3035
5957.18 3014
5957.91 3012
5958.63 2951
5959.36 3006
5960.09 2841
5960.82 3046
5961.55 3108
5962.28 2919
5963.00 3251
5963.73 3539
5964.46 3618
5965.19 3774
5965.92 4370
5966.65 5112
5967.38 5633
5968.11 6064
5968.83 6032
5969.56 5899
5970.29 5455
5971.02 5140
5971.75 4642
5972.48 4200
5973.21 3886
5973.94 3923
5974.67 3791
5975.40 3573
5976.12 3514
5976.85 3685
5977.58 3858
5978.31 3845
5979.04 4020
5979.77 3902
5980.50 3946
5981.23 4133
5981.96 4366
5982.69 4459
5983.42 4510
5984.15 4272
5984.88 4302
5985.61 4609
5986.34 4280
5987.07 4271
5987.80 4265
5988.53 4291
5989.26 4235
5989.99 4215
5990.72 4111
5991.45 4246
5992.18 4373
5992.91 4437
5993.64 4447
5994.37 4542
5995.10 4489
5995.83 4557
5996.56 4478
5997.29 4735
5998.02 4712
5998.75 4934
5999.48 4800
6000.21 4887
6000.95 4689
6001.68 4485
6002.41 4307
6003.14 4517
6003.87 4421
6004.60 4306
6005.33 4421
6006.06 4361
6006.79 4635
6007.52 4773
6008.26 5203
6008.99 5912
6009.72 6616
6010.45 7856
6011.18 8607
6011.91 10678
6012.64 12352
6013.38 13707
6014.11 14311
6014.84 15084
6015.57 14914
6016.30 14674
6017.03 13335
6017.77 12127
6018.50 10793
6019.23 9300
6019.96 7910
6020.69 6809
6021.42 5898
6022.16 5031
6022.89 4613
6023.62 4257
6024.35 3836
6025.09 3719
6025.82 3520
6026.55 3423
6027.28 3338
6028.02 3288
6028.75 3337
6029.48 3380
6030.21 3169
6030.95 3174
6031.68 2972
6032.41 3001
6033.14 3012
6033.88 2740
6034.61 2787
6035.34 2837
6036.07 2803
6036.81 2733
6037.54 2864
6038.27 2715
6039.01 2847
6039.74 2839
6040.47 2918
6041.21 2953
6041.94 3263
6042.67 3241
6043.41 3111
6044.14 3049
6044.87 3541
6045.61 3382
6046.34 3461
6047.07 3577
6047.81 3614
6048.54 3521
6049.27 3773
6050.01 4192
6050.74 4353
6051.48 4679
6052.21 5116
6052.94 5505
6053.68 5794
6054.41 5750
6055.15 5533
6055.88 5474
6056.61 4875
6057.35 4500
6058.08 4286
6058.82 3999
6059.55 3734
6060.29 3560
6061.02 3404
6061.75 3247
6062.49 3133
6063.22 3211
6063.96 3281
6064.69 3129
6065.43 3200
6066.16 3129
6066.90 2971
6067.63 3097
6068.37 3021
6069.10 3038
6069.84 2832
6070.57 2937
6071.31 2936
6072.04 2766
6072.78 2781
6073.51 2778
6074.25 2713
6074.98 2585
6075.72 2495
6076.45 2496
6077.19 2417
6077.92 2705
6078.66 2518
6079.39 2467
6080.13 2432
6080.87 2398
6081.60 2373
6082.34 2304
6083.07 2356
6083.81 2486
6084.54 2186
6085.28 2085
6086.02 2208
6086.75 2162
6087.49 2283
6088.22 2306
6088.96 2226
6089.70 2289
6090.43 2398
6091.17 2458
6091.91 2498
6092.64 2420
6093.38 2664
6094.11 2569
6094.85 2513
6095.59 2451
6096.32 2274
6097.06 2270
6097.80 2060
6098.53 2153
6099.27 2123
6100.01 2033
6100.74 2009
6101.48 2011
6102.22 1933
6102.96 1872
6103.69 1929
6104.43 1940
6105.17 2034
6105.90 2058
6106.64 1869
6107.38 1829
6108.12 1916
6108.85 1925
6109.59 1842
6110.33 1969
6111.06 2078
6111.80 1946
6112.54 2039
6113.28 2013
6114.01 1974
6114.75 1977
6115.49 1993
6116.23 1916
6116.97 1934
6117.70 2114
6118.44 2139
6119.18 1945
6119.92 1978
6120.66 1894
6121.39 2093
6122.13 2156
6122.87 2108
6123.61 2115
6124.35 2101
6125.08 2203
6125.82 2186
6126.56 2204
6127.30 2178
6128.04 2137
6128.78 2141
6129.52 2075
6130.25 2087
6130.99 2171
6131.73 2261
6132.47 2151
6133.21 2100
6133.95 2362
6134.69 2408
6135.43 2313
6136.16 2144
6136.90 2287
6137.64 2379
6138.38 2340
6139.12 2328
6139.86 2241
6140.60 2241
6141.34 2278
6142.08 2339
6142.82 2432
6143.56 2243
6144.30 2164
6145.04 2202
6145.77 2285
6146.51 2122
6147.25 2153
6147.99 2225
6148.73 2336
6149.47 2332
6150.21 2373
6150.95 2403
6151.69 2338
6152.43 2392
6153.17 2357
6153.91 2433
6154.65 2555
6155.39 2597
6156.13 2565
6156.87 2602
6157.61 2520
6158.35 2530
6159.09 2688
6159.83 2699
6160.58 2832
6161.32 2785
6162.06 2659
6162.80 2854
6163.54 3053
6164.28 3107
6165.02 3393
6165.76 3770
6166.50 3832
6167.24 4121
6167.98 4225
6168.72 4300
6169.46 4289
6170.20 4131
6170.95 4252
6171.69 3762
6172.43 3794
6173.17 3745
6173.91 3582
6174.65 3561
6175.39 3653
6176.13 3414
6176.88 3407
6177.62 3427
6178.36 3442
6179.10 3524
6179.84 3467
6180.58 3586
6181.33 3584
6182.07 3694
6182.81 3856
6183.55 3927
6184.29 3892
6185.03 3842
6185.78 3876
6186.52 4033
6187.26 4083
6188.00 4060
6188.74 4335
6189.49 4366
6190.23 4460
6190.97 4378
6191.71 4445
6192.46 4798
6193.20 5032
6193.94 5187
6194.68 5256
6195.43 5114
6196.17 5350
6196.91 5386
6197.65 5447
6198.40 5302
6199.14 5230
6199.88 5213
6200.62 5350
6201.37 5061
6202.11 4979
6202.85 5255
6203.60 5725
6204.34 6363
6205.08 7378
6205.83 8933
6206.57 11228
6207.31 14383
6208.06 18165
6208.80 22392
6209.54 25362
6210.29 27527
6211.03 28998
6211.77 28940
6212.52 27714
6213.26 24791
6214.00 21796
6214.75 18421
6215.49 14810
6216.23 11977
6216.98 10114
6217.72 8111
6218.47 6871
6219.21 6238
6219.95 5718
6220.70 5188
6221.44 5012
6222.19 5071
6222.93 5184
6223.67 5321
6224.42 5280
6225.16 5359
6225.91 5416
6226.65 5629
6227.40 5354
6228.14 4921
6228.89 4629
6229.63 4203
6230.37 4011
6231.12 3647
6231.86 3490
6232.61 3222
6233.35 3205
6234.10 3213
6234.84 3066
6235.59 3228
6236.33 3337
6237.08 3515
6237.82 3854
6238.57 3993
6239.31 4446
6240.06 4609
6240.80 4839
6241.55 5165
6242.29 5166
6243.04 4922
6243.79 4525
6244.53 4268
6245.28 4269
6246.02 4148
6246.77 3997
6247.51 4213
6248.26 4092
6249.00 4051
6249.75 4047
6250.50 4156
6251.24 4138
6251.99 3958
6252.73 3635
6253.48 3518
6254.23 3420
6254.97 3398
6255.72 3470
6256.46 3398
6257.21 3469
6257.96 3385
6258.70 3407
6259.45 3521
6260.20 3494
6260.94 3376
6261.69 3361
6262.44 3415
6263.18 3233
6263.93 3032
6264.68 2945
6265.42 3071
6266.17 2982
6266.92 2904
6267.66 2848
6268.41 3051
6269.16 3090
6269.90 3011
6270.65 2965
6271.40 3033
6272.14 3055
6272.89 2969
6273.64 2948
6274.39 2871
6275.13 2906
6275.88 2845
6276.63 2940
6277.38 3061
6278.12 3120
6278.87 3177
6279.62 3298
6280.37 3336
6281.11 3316
6281.86 3344
6282.61 3473
6283.36 3090
6284.10 2868
6284.85 2801
6285.60 2659
6286.35 2665
6287.10 2585
6287.84 2495
6288.59 2410
6289.34 2446
6290.09 2415
6290.84 2367
6291.59 2247
6292.33 2249
6293.08 2345
6293.83 2277
6294.58 2207
6295.33 2186
6296.08 2171
6296.82 2180
6297.57 2184
6298.32 2205
6299.07 2208
6299.82 2138
6300.57 2171
6301.32 2135
6302.07 2092
6302.81 2082
6303.56 2032
6304.31 1918
6305.06 2051
6305.81 1995
6306.56 1936
6307.31 2072
6308.06 2032
6308.81 2093
6309.56 2209
6310.31 2472
6311.06 2393
6311.81 2452
6312.56 2420
6313.30 2419
6314.05 2378
6314.80 2436
6315.55 2418
6316.30 2366
6317.05 2349
6317.80 2369
6318.55 2258
6319.30 2381
6320.05 2306
6320.80 2415
6321.55 2239
6322.30 2264
6323.05 2109
6323.80 2037
6324.55 1906
6325.30 1867
6326.05 1910
6326.80 1852
6327.56 1958
6328.31 1840
6329.06 1810
6329.81 1853
6330.56 1742
6331.31 1645
6332.06 1640
6332.81 1785
6333.56 1650
6334.31 1675
6335.06 1771
6335.81 1773
6336.56 1721
6337.31 1682
6338.07 1836
6338.82 1728
6339.57 1785
6340.32 1802
6341.07 1597
6341.82 1609
6342.57 1670
6343.32 1687
6344.08 1634
6344.83 1669
6345.58 1568
6346.33 1773
6347.08 1704
6347.83 1773
6348.58 1832
6349.34 1746
6350.09 1944
6350.84 2054
6351.59 2065
6352.34 2113
6353.10 2177
6353.85 2187
6354.60 2179
6355.35 2016
6356.10 2049
6356.86 1933
6357.61 1812
6358.36 1857
6359.11 1963
6359.87 1930
6360.62 1831
6361.37 1771
6362.12 1711
6362.87 1701
6363.63 1766
6364.38 1803
6365.13 1743
6365.89 1818
6366.64 1840
6367.39 1806
6368.14 1750
6368.90 1652
6369.65 1745
6370.40 1693
6371.16 1765
6371.91 1674
6372.66 1786
6373.41 1742
6374.17 1675
6374.92 1658
6375.67 1723
6376.43 1594
6377.18 1612
6377.93 1613
6378.69 1635
6379.44 1632
6380.19 1877
6380.95 1824
6381.70 1774
6382.46 1828
6383.21 1658
6383.96 1636
6384.72 1687
6385.47 1586
6386.22 1602
6386.98 1522
6387.73 1519
6388.49 1719
6389.24 1587
6389.99 1666
6390.75 1506
6391.50 1499
6392.26 1494
6393.01 1615
6393.77 1600
6394.52 1510
6395.28 1490
6396.03 1596
6396.78 1633
6397.54 1625
6398.29 1574
6399.05 1485
6399.80 1579
6400.56 1544
6401.31 1456
6402.07 1502
6402.82 1551
6403.58 1579
6404.33 1593
6405.09 1803
6405.84 1629
6406.60 1601
6407.35 1646
6408.11 1705
6408.86 1776
6409.62 1861
6410.37 1948
6411.13 1951
6411.88 1955
6412.64 1893
6413.39 1790
6414.15 1832
6414.91 1806
6415.66 1617
6416.42 1681
6417.17 1740
6417.93 1762
6418.68 1680
6419.44 1701
6420.20 1549
6420.95 1544
6421.71 1552
6422.46 1483
6423.22 1458
6423.98 1491
6424.73 1493
6425.49 1512
6426.24 1466
6427.00 1510
6427.76 1416
6428.51 1419
6429.27 1473
6430.03 1383
6430.78 1451
6431.54 1468
6432.30 1581
6433.05 1576
6433.81 1585
6434.57 1609
6435.32 1618
6436.08 1522
6436.84 1508
6437.59 1489
6438.35 1615
6439.11 1659
6439.87 1589
6440.62 1465
6441.38 1550
6442.14 1562
6442.89 1457
6443.65 1629
6444.41 1615
6445.17 1605
6445.92 1673
6446.68 1556
6447.44 1506
6448.20 1531
6448.95 1528
6449.71 1641
6450.47 1705
6451.23 1680
6451.98 1666
6452.74 1702
6453.50 1607
6454.26 1549
6455.02 1640
6455.77 1591
6456.53 1666
6457.29 1731
6458.05 1742
6458.81 1837
6459.56 1749
6460.32 1659
6461.08 1772
6461.84 1860
6462.60 1943
6463.36 1883
6464.11 1903
6464.87 1871
6465.63 1841
6466.39 1909
6467.15 1951
6467.91 1993
6468.67 1858
6469.43 1784
6470.18 1983
6470.94 2043
6471.70 1818
6472.46 1977
6473.22 2031
6473.98 2075
6474.74 1988
6475.50 2033
6476.26 2056
6477.02 2123
6477.77 2171
6478.53 2304
6479.29 2313
6480.05 2260
6480.81 2317
6481.57 2299
6482.33 2212
6483.09 2321
6483.85 2351
6484.61 2469
6485.37 2490
6486.13 2642
6486.89 2710
6487.65 2777
6488.41 2900
6489.17 2578
6489.93 2651
6490.69 2689
6491.45 2831
6492.21 2988
6492.97 3148
6493.73 3251
6494.49 3428
6495.25 3557
6496.01 3671
6496.77 3667
6497.53 3534
6498.29 3568
6499.05 3678
6499.81 3667
6500.57 3638
6501.33 3422
6502.10 3523
6502.86 3561
6503.62 3577
6504.38 3563
6505.14 3574
6505.90 3544
6506.66 3563
6507.42 3866
6508.18 4026
6508.94 4100
6509.71 4054
6510.47 4146
6511.23 4152
6511.99 4244
6512.75 4235
6513.51 4342
6514.27 4441
6515.03 4363
6515.80 4294
6516.56 4510
6517.32 4308
6518.08 4480
6518.84 4580
6519.60 4649
6520.37 4852
6521.13 5298
6521.89 5514
6522.65 5499
6523.41 5584
6524.18 6191
6524.94 6756
6525.70 7237
6526.46 8006
6527.22 8455
6527.99 9050
6528.75 9688
6529.51 9738
6530.27 9668
6531.04 9436
6531.80 9473
6532.56 9493
6533.32 10019
6534.09 11693
6534.85 14140
6535.61 17157
6536.37 20744
6537.14 23825
6537.90 24861
6538.66 25043
6539.42 24071
6540.19 21891
6540.95 19315
6541.71 16112
6542.48 12926
6543.24 10473
6544.00 8651
6544.77 7184
6545.53 5920
6546.29 5408
6547.06 4895
6547.82 4435
6548.58 4032
6549.35 3994
6550.11 4075
6550.87 3882
6551.64 3821
6552.40 3740
6553.16 3771
6553.93 3600
6554.69 3622
6555.46 3542
6556.22 3208
6556.98 3276
6557.75 3158
6558.51 2983
6559.28 3045
6560.04 3098
6560.80 3126
6561.57 3292
6562.33 3517
6563.10 3578
6563.86 3619
6564.63 3969
6565.39 3965
6566.15 4139
6566.92 4116
6567.68 3955
6568.45 3919
6569.21 3931
6569.98 3784
6570.74 3759
6571.51 3884
6572.27 3928
6573.04 4023
6573.80 4135
6574.57 4557
6575.33 4682
6576.10 5004
6576.86 4946
6577.63 4734
6578.39 4882
6579.16 4695
6579.92 4672
6580.69 4557
6581.45 4463
6582.22 4185
6582.98 4180
6583.75 4085
6584.51 3958
6585.28 4081
6586.05 4106
6586.81 4080
6587.58 4053
6588.34 4295
6589.11 4440
6589.87 4483
6590.64 4523
6591.41 5070
6592.17 5707
6592.94 6283
6593.70 6794
6594.47 7629
6595.24 8159
6596.00 8429
6596.77 8428
6597.54 8540
6598.30 7627
6599.07 6970
6599.83 6540
6600.60 5831
6601.37 5141
6602.13 4703
6602.90 4512
6603.67 4240
6604.43 3956
6605.20 3731
6605.97 3559
6606.73 3489
6607.50 3536
6608.27 3529
6609.04 3330
6609.80 3368
6610.57 3340
6611.34 3430
6612.10 3408
6612.87 3532
6613.64 3364
6614.40 3377
6615.17 3249
6615.94 3053
6616.71 3099
6617.47 3063
6618.24 3011
6619.01 2929
6619.78 2903
6620.54 3007
6621.31 3074
6622.08 2871
6622.85 2913
6623.62 2901
6624.38 2920
6625.15 2896
6625.92 2905
6626.69 2808
6627.46 2770
6628.22 2694
6628.99 2689
6629.76 2873
6630.53 2968
6631.30 3168
6632.06 3289
6632.83 3549
6633.60 3740
6634.37 4118
6635.14 4425
6635.91 4454
6636.67 4431
6637.44 4318
6638.21 4202
6638.98 4047
6639.75 3700
6640.52 3411
6641.29 3198
6642.06 3168
6642.83 2966
6643.59 2947
6644.36 2787
6645.13 2787
6645.90 2622
6646.67 2732
6647.44 2647
6648.21 2761
6648.98 2778
6649.75 2837
6650.52 2925
6651.29 2875
6652.06 2868
6652.82 2790
6653.59 2962
6654.36 2978
6655.13 3010
6655.90 3101
6656.67 3001
6657.44 3001
6658.21 2818
6658.98 3118
6659.75 2806
6660.52 2717
6661.29 2735
6662.06 2668
6662.83 2702
6663.60 2717
6664.37 2720
6665.14 2626
6665.91 2576
6666.68 2655
6667.45 2651
6668.22 2618
6668.99 2683
6669.77 2744
6670.54 2703
6671.31 2737
6672.08 2739
6672.85 2804
6673.62 2690
6674.39 2718
6675.16 2892
6675.93 2798
6676.70 2770
6677.47 2701
6678.24 2849
6679.01 3028
6679.79 3014
6680.56 3097
6681.33 3181
6682.10 3234
6682.87 3363
6683.64 3499
6684.41 3836
6685.18 3919
6685.96 4188
6686.73 4453
6687.50 4281
6688.27 3808
6689.04 3591
6689.81 3381
6690.58 3040
6691.36 2824
6692.13 2853
6692.90 2754
6693.67 2646
6694.44 2747
6695.22 2627
6695.99 2543
6696.76 2686
6697.53 2713
6698.30 2570
6699.08 2453
6699.85 2544
6700.62 2531
6701.39 2455
6702.17 2518
6702.94 2497
6703.71 2496
6704.48 2406
6705.26 2362
6706.03 2522
6706.80 2534
6707.57 2619
6708.35 2545
6709.12 2427
6709.89 2499
6710.66 2450
6711.44 2502
6712.21 2516
6712.98 2219
6713.76 2267
6714.53 2308
6715.30 2185
6716.08 2253
6716.85 2227
6717.62 2312
6718.39 2301
6719.17 2273
6719.94 2163
6720.71 2134
6721.49 2126
6722.26 2125
6723.04 2230
6723.81 2203
6724.58 2332
6725.36 2386
6726.13 2331
6726.90 2266
6727.68 2171
6728.45 2180
6729.23 2314
6730.00 2482
6730.77 2295
6731.55 2171
6732.32 2398
6733.10 2340
6733.87 2402
6734.64 2362
6735.42 2424
6736.19 2442
6736.97 2520
6737.74 2401
6738.52 2500
6739.29 2611
6740.06 2536
6740.84 2565
6741.61 2335
6742.39 2641
6743.16 2605
6743.94 2612
6744.71 2647
6745.49 2760
6746.26 2770
6747.04 2773
6747.81 3001
6748.59 2964
6749.36 2880
6750.14 3525
6750.91 3524
6751.69 3939
6752.46 4055
6753.24 4417
6754.01 4410
6754.79 4533
6755.56 4469
6756.34 4110
6757.12 3643
6757.89 3257
6758.67 3209
6759.44 2948
6760.22 2708
6760.99 2695
6761.77 2581
6762.55 2657
6763.32 2709
6764.10 2593
6764.87 2652
6765.65 2530
6766.43 2461
6767.20 2474
6767.98 2621
6768.75 2487
6769.53 2423
6770.31 2499
6771.08 2536
6771.86 2395
6772.64 2332
6773.41 2308
6774.19 2324
6774.96 2136
6775.74 2136
6776.52 2054
6777.29 2180
6778.07 2195
6778.85 2200
6779.62 2280
6780.40 2267
6781.18 2252
6781.96 2204
6782.73 1997
6783.51 2001
6784.29 2073
6785.06 1959
6785.84 1946
6786.62 1942
6787.40 1927
6788.17 1980
6788.95 1816
6789.73 1818
6790.50 1880
6791.28 1860
6792.06 2093
6792.84 1981
6793.61 1947
6794.39 2031
6795.17 1979
6795.95 1880
6796.73 1905
6797.50 1909
6798.28 1900
6799.06 1838
6799.84 1912
6800.62 1977
6801.39 2089
6802.17 2158
6802.95 2184
6803.73 2309
6804.51 2260
6805.28 2278
6806.06 2373
6806.84 2415
6807.62 2338
6808.40 2310
6809.18 2218
6809.95 2163
6810.73 2204
6811.51 2227
6812.29 1995
6813.07 1964
6813.85 1946
6814.63 1995
6815.41 2145
6816.18 2128
6816.96 2060
6817.74 2082
6818.52 2217
6819.30 2147
6820.08 2103
6820.86 2220
6821.64 2124
6822.42 2040
6823.20 1919
6823.98 1917
6824.76 1994
6825.54 2162
6826.31 2054
6827.09 2109
6827.87 2097
6828.65 2041
6829.43 2070
6830.21 1959
6830.99 2030
6831.77 2190
6832.55 2064
6833.33 2011
6834.11 1907
6834.89 1843
6835.67 2042
6836.45 1933
6837.23 1905
6838.01 1896
6838.79 1909
6839.57 1877
6840.35 1989
6841.13 1890
6841.91 1948
6842.69 2002
6843.47 1986
6844.25 1867
6845.04 1879
6845.82 2053
6846.60 1932
6847.38 2045
6848.16 2322
6848.94 2711
6849.72 3060
6850.50 3636
6851.28 3833
6852.06 4287
6852.84 4309
6853.62 4069
6854.41 4035
6855.19 3619
6855.97 3457
6856.75 3039
6857.53 2844
6858.31 2528
6859.09 2388
6859.87 2247
6860.66 2258
6861.44 2343
6862.22 2216
6863.00 2214
6863.78 2172
6864.56 2327
6865.35 2403
6866.13 2421
6866.91 2303
6867.69 2496
6868.47 2465
6869.25 2554
6870.04 2680
6870.82 2584
6871.60 2404
6872.38 2460
6873.16 2471
6873.95 2332
6874.73 2308
6875.51 2314
6876.29 2428
6877.08 2376
6877.86 2510
6878.64 2666
6879.42 2938
6880.21 2910
6880.99 2872
6881.77 2931
6882.55 2801
6883.34 3074
6884.12 3106
6884.90 3321
6885.69 3805
6886.47 4372
6887.25 4716
6888.03 5714
6888.82 6440
6889.60 6705
6890.38 6664
6891.17 6716
6891.95 5787
6892.73 4931
6893.52 4654
6894.30 4189
6895.08 3528
6895.87 3373
6896.65 3276
6897.43 3172
6898.22 3229
6899.00 3346
6899.78 3267
6900.57 3199
6901.35 3244
6902.14 3166
6902.92 3083
6903.70 3091
6904.49 3034
6905.27 3135
6906.06 2998
6906.84 2916
6907.62 3115
6908.41 2969
6909.19 2836
6909.98 2953
6910.76 2742
6911.54 2569
6912.33 2571
6913.11 2501
6913.90 2561
6914.68 2537
6915.47 2530
6916.25 2590
6917.04 2587
6917.82 2539
6918.61 2454
6919.39 2616
6920.18 2492
6920.96 2513
6921.75 2439
6922.53 2440
6923.32 2695
6924.10 2510
6924.89 2514
6925.67 2453
6926.46 2440
6927.24 2462
6928.03 2619
6928.81 2486
6929.60 2721
6930.38 2610
6931.17 2780
6931.95 2760
6932.74 2741
6933.52 2646
6934.31 2865
6935.10 2764
6935.88 2750
6936.67 2970
6937.45 2925
6938.24 2973
6939.02 3008
6939.81 3178
6940.60 3468
6941.38 3668
6942.17 3720
6942.95 4004
6943.74 4066
6944.53 4434
6945.31 4496
6946.10 4559
6946.89 4591
6947.67 4848
6948.46 4816
6949.25 4897
6950.03 4960
6950.82 4933
6951.61 4534
6952.39 4334
6953.18 4034
6953.97 3893
6954.75 3750
6955.54 3811
6956.33 3887
6957.11 3819
6957.90 3802
6958.69 3810
6959.47 3769
6960.26 3958
6961.05 3771
6961.84 4033
6962.62 3905
6963.41 3851
6964.20 4124
6964.98 4221
6965.77 4297
6966.56 4269
6967.35 4556
6968.13 4971
6968.92 5152
6969.71 5343
6970.50 5606
6971.28 5493
6972.07 5603
6972.86 5808
6973.65 5780
6974.44 5609
6975.22 5416
6976.01 5434
6976.80 5661
6977.59 5419
6978.38 5412
6979.16 5709
6979.95 5865
6980.74 6407
6981.53 7140
6982.32 8814
6983.11 11327
6983.89 14414
6984.68 18702
6985.47 22971
6986.26 26230
6987.05 27934
6987.84 29163
6988.63 28422
6989.41 25973
6990.20 22712
6990.99 19274
6991.78 16153
6992.57 12513
6993.36 10318
6994.15 8284
6994.94 7070
6995.73 6080
6996.52 5477
6997.30 5004
6998.09 4750
6998.88 4465
6999.67 4441
7000.46 4543
7001.25 4605
7002.04 4650
7002.83 4606
7003.62 4526
7004.41 4266
7005.20 4117
7005.99 3755
7006.78 3457
7007.57 3179
7008.36 2912
7009.15 3035
7009.94 2856
7010.73 2964
7011.52 2925
7012.31 3256
7013.10 3381
7013.89 3559
7014.68 3438
7015.47 3513
7016.26 3587
7017.05 3515
7017.84 3469
7018.63 3377
7019.42 3307
7020.21 3296
7021.00 3054
7021.79 3314
7022.58 3372
7023.37 3562
7024.16 3822
7024.95 3894
7025.75 3792
7026.54 3985
7027.33 3846
7028.12 3626
7028.91 3573
7029.70 3402
7030.49 3349
7031.28 3104
7032.07 3039
7032.86 3088
7033.66 3151
7034.45 2989
7035.24 3000
7036.03 3026
7036.82 3086
7037.61 3153
7038.40 3056
7039.20 3225
7039.99 3373
7040.78 3507
7041.57 3446
7042.36 3668
7043.15 3650
7043.95 3836
7044.74 3932
7045.53 3793
7046.32 4015
7047.11 4207
7047.91 4307
7048.70 4509
7049.49 5259
7050.28 5819
7051.07 6507
7051.87 6716
7052.66 6287
7053.45 6065
7054.24 5391
7055.04 4813
7055.83 4221
7056.62 3855
7057.41 3734
7058.21 3501
7059.00 3489
7059.79 3394
7060.58 3544
7061.38 3409
7062.17 3368
7062.96 3377
7063.76 3375
7064.55 3352
7065.34 3307
7066.14 3248
7066.93 3124
7067.72 3040
7068.51 2962
7069.31 3058
7070.10 2973
7070.89 2853
7071.69 2894
7072.48 2774
7073.28 2786
7074.07 2729
7074.86 2781
7075.66 2631
7076.45 2637
7077.24 2457
7078.04 2587
7078.83 2553
7079.62 2405
7080.42 2362
7081.21 2421
7082.01 2362
7082.80 2442
7083.59 2331
7084.39 2230
7085.18 2216
7085.98 2342
7086.77 2399
7087.57 2396
7088.36 2230
7089.15 2260
7089.95 2221
7090.74 2147
7091.54 2187
7092.33 2360
7093.13 2146
7093.92 2279
7094.72 2155
7095.51 2147
7096.31 2059
7097.10 1939
7097.89 2023
7098.69 1968
7099.48 1995
7100.28 2059
7101.07 2061
7101.87 2049
7102.66 2056
7103.46 1915
7104.26 1980
7105.05 2041
7105.85 1848
7106.64 1859
7107.44 1839
7108.23 1824
7109.03 1737
7109.82 1740
7110.62 1888
7111.41 1826
7112.21 1704
7113.01 1715
7113.80 1840
7114.60 1974
7115.39 1904
7116.19 1832
7116.98 1880
7117.78 1872
7118.58 1832
7119.37 1895
7120.17 1869
7120.97 1870
7121.76 1915
7122.56 1872
7123.35 1844
7124.15 1770
7124.95 1867
7125.74 1788
7126.54 1862
7127.34 1665
7128.13 1713
7128.93 1754
7129.73 1864
7130.52 1839
7131.32 1829
7132.12 1880
7132.91 1959
7133.71 1970
7134.51 1873
7135.30 1835
7136.10 1795
7136.90 1767
7137.69 1756
7138.49 1830
7139.29 2022
7140.09 1739
7140.88 1618
7141.68 1609
7142.48 1485
7143.28 1561
7144.07 1631
7144.87 1733
7145.67 1622
7146.47 1545
7147.26 1582
7148.06 1544
7148.86 1512
7149.66 1376
7150.45 1405
7151.25 1450
7152.05 1470
7152.85 1475
7153.65 1567
7154.44 1457
7155.24 1547
7156.04 1652
7156.84 1556
7157.64 1567
7158.43 1550
7159.23 1604
7160.03 1649
7160.83 1634
7161.63 1646
7162.43 1548
7163.22 1570
7164.02 1439
7164.82 1325
7165.62 1321
7166.42 1278
7167.22 1320
7168.02 1432
7168.82 1367
7169.61 1321
7170.41 1465
7171.21 1421
7172.01 1466
7172.81 1428
7173.61 1428
7174.41 1327
7175.21 1403
7176.01 1371
7176.81 1391
7177.61 1337
7178.41 1294
7179.20 1248
7180.00 1365
7180.80 1430
7181.60 1329
7182.40 1267
7183.20 1379
7184.00 1412
7184.80 1366
7185.60 1363
7186.40 1408
7187.20 1374
7188.00 1400
7188.80 1360
7189.60 1288
7190.40 1266
7191.20 1311
7192.00 1282
7192.80 1329
7193.60 1326
7194.40 1294
7195.20 1208
7196.00 1220
7196.80 1334
7197.60 1287
7198.40 1194
7199.20 1274
7200.00 1300
7200.81 1309
7201.61 1235
7202.41 1247
7203.21 1326
7204.01 1187
7204.81 1179
7205.61 1297
7206.41 1230
7207.21 1135
7208.01 1120
7208.81 1235
7209.61 1297
7210.42 1361
7211.22 1381
7212.02 1231
7212.82 1219
7213.62 1187
7214.42 1286
7215.22 1355
7216.03 1360
7216.83 1320
7217.63 1240
7218.43 1266
7219.23 1315
7220.03 1305
7220.83 1437
7221.64 1310
7222.44 1193
7223.24 1264
7224.04 1275
7224.84 1274
7225.65 1241
7226.45 1196
7227.25 1316
7228.05 1347
7228.85 1256
7229.66 1285
7230.46 1250
7231.26 1194
7232.06 1148
7232.87 1200
7233.67 1258
7234.47 1227
7235.27 1273
7236.08 1305
7236.88 1275
7237.68 1270
7238.48 1219
7239.29 1216
7240.09 1361
7240.89 1283
7241.70 1325
7242.50 1208
7243.30 1303
7244.10 1260
7244.91 1269
7245.71 1236
7246.51 1257
7247.32 1321
7248.12 1257
7248.92 1186
7249.73 1204
7250.53 1205
7251.33 1223
7252.14 1233
7252.94 1366
7253.74 1250
7254.55 1249
7255.35 1313
7256.15 1315
7256.96 1196
7257.76 1340
7258.57 1380
7259.37 1337
7260.17 1469
7260.98 1525
7261.78 1734
7262.59 1688
7263.39 1652
7264.19 1459
7265.00 1411
7265.80 1529
7266.61 1341
7267.41 1440
7268.22 1368
7269.02 1321
7269.82 1357
7270.63 1272
7271.43 1354
7272.24 1281
7273.04 1399
7273.85 1348
7274.65 1286
7275.46 1336
7276.26 1433
7277.07 1474
7277.87 1441
7278.68 1382
7279.48 1517
7280.29 1528
7281.09 1448
7281.90 1707
7282.70 1750
7283.51 2148
7284.31 2411
7285.12 2516
7285.92 2805
7286.73 2863
7287.53 2646
7288.34 2346
7289.14 2214
7289.95 2023
7290.76 1969
7291.56 1805
7292.37 1686
7293.17 1638
7293.98 1528
7294.78 1439
7295.59 1464
7296.40 1565
7297.20 1491
7298.01 1531
7298.81 1511
7299.62 1604
7300.43 1541
7301.23 1504
7302.04 1536
7302.84 1444
7303.65 1430
7304.46 1438
7305.26 1414
7306.07 1531
7306.88 1476
7307.68 1419
7308.49 1491
7309.30 1657
7310.10 1630
7310.91 1751
7311.72 1831
7312.52 1824
7313.33 1726
7314.14 1860
7314.94 1882
7315.75 1980
7316.56 2228
7317.37 2413
7318.17 2922
7318.98 3417
7319.79 3578
7320.59 3669
7321.40 3518
7322.21 3109
7323.02 2867
7323.82 2543
7324.63 2293
7325.44 2194
7326.25 2107
7327.05 1870
7327.86 1876
7328.67 1858
7329.48 1691
7330.28 1705
7331.09 1825
7331.90 1748
7332.71 1637
7333.52 1671
7334.32 1690
7335.13 1819
7335.94 1786
7336.75 1747
7337.56 1701
7338.36 1692
7339.17 1763
7339.98 1752
7340.79 1631
7341.60 1586
7342.41 1500
7343.22 1392
7344.02 1521
7344.83 1418
7345.64 1321
7346.45 1328
7347.26 1364
7348.07 1356
7348.88 1524
7349.68 1355
7350.49 1256
7351.30 1375
7352.11 1397
7352.92 1316
7353.73 1181
7354.54 1280
7355.35 1266
7356.16 1212
7356.97 1232
7357.78 1201
7358.59 1218
7359.39 1245
7360.20 1315
7361.01 1279
7361.82 1235
7362.63 1251
7363.44 1321
7364.25 1216
7365.06 1304
7365.87 1253
7366.68 1260
7367.49 1268
7368.30 1256
7369.11 1168
7369.92 1188
7370.73 1281
7371.54 1313
7372.35 1250
7373.16 1228
7373.97 1256
7374.78 1260
7375.59 1214
7376.40 1186
7377.21 1277
7378.02 1226
7378.83 1257
7379.64 1218
7380.45 1280
7381.26 1370
7382.08 1306
7382.89 1222
7383.70 1247
7384.51 1219
7385.32 1169
7386.13 1178
7386.94 1186
7387.75 1190
7388.56 1132
7389.37 1160
7390.18 1187
7391.00 1161
7391.81 1215
7392.62 1207
7393.43 1168
7394.24 1173
7395.05 1148
7395.86 1084
7396.67 1115
7397.49 1083
7398.30 1038
7399.11 1175
7399.92 1087
7400.73 1225
7401.54 1226
7402.36 1199
7403.17 1239
7403.98 1277
7404.79 1246
7405.60 1222
7406.42 1084
7407.23 1202
7408.04 1318
7408.85 1144
7409.66 1138
7410.48 1080
7411.29 1155
7412.10 1093
7412.91 1125
7413.73 1054
7414.54 1115
7415.35 1097
7416.16 1128
7416.98 1095
7417.79 1029
7418.60 1158
7419.41 1121
7420.23 1165
7421.04 1090
7421.85 1062
7422.66 1040
7423.48 1112
7424.29 1028
7425.10 1039
7425.92 1045
7426.73 1141
7427.54 1182
7428.36 1165
7429.17 1110
7429.98 1081
7430.80 1217
7431.61 1290
7432.42 1325
7433.24 1374
7434.05 1453
7434.86 1278
7435.68 1197
7436.49 1144
7437.30 1211
7438.12 1182
7438.93 1156
7439.74 1160
7440.56 1138
7441.37 1188
7442.19 1188
7443.00 1112
7443.81 1073
7444.63 1043
7445.44 1099
7446.26 1185
7447.07 1149
7447.89 1220
7448.70 1127
7449.51 1132
7450.33 1089
7451.14 1025
7451.96 1073
7452.77 1095
7453.59 1098
7454.40 1133
7455.22 1082
7456.03 1127
7456.85 1088
7457.66 1074
7458.47 1173
7459.29 1109
7460.10 1173
7460.92 1262
7461.73 1186
7462.55 1189
7463.36 1151
7464.18 1261
7464.99 1241
7465.81 1203
7466.63 1133
7467.44 1182
7468.26 1317
7469.07 1256
7469.89 1145
7470.70 1155
7471.52 1309
7472.33 1275
7473.15 1215
7473.96 1159
7474.78 1180
7475.60 1301
7476.41 1215
7477.23 1197
7478.04 1151
7478.86 1203
7479.68 1186
7480.49 1140
7481.31 1314
7482.12 1306
7482.94 1244
7483.76 1274
7484.57 1225
7485.39 1093
7486.21 1190
7487.02 1158
7487.84 1151
7488.65 1071
7489.47 1148
7490.29 1183
7491.10 1068
7491.92 1105
7492.74 1058
7493.55 1074
7494.37 1056
7495.19 1066
7496.01 1118
7496.82 1055
7497.64 1080
7498.46 1028
7499.27 979
7500.09 1005
7500.91 935
7501.72 1038
7502.54 1084
7503.36 1077
7504.18 1087
7504.99 1135
7505.81 1041
7506.63 1052
7507.45 1087
7508.26 1058
7509.08 979
7509.90 980
7510.72 1028
7511.53 1047
7512.35 1010
7513.17 934
7513.99 991
7514.81 1036
7515.62 1023
7516.44 1002
7517.26 1105
7518.08 1078
7518.90 1095
7519.71 979
7520.53 947
7521.35 947
7522.17 1072
7522.99 1081
7523.81 1049
7524.62 1058
7525.44 1002
7526.26 1036
7527.08 1115
7527.90 1119
7528.72 1020
7529.54 1014
7530.35 1053
7531.17 1031
7531.99 966
7532.81 967
7533.63 1001
7534.45 977
7535.27 988
7536.09 1063
7536.91 932
7537.73 1040
7538.54 1051
7539.36 986
7540.18 906
7541.00 1034
7541.82 1067
7542.64 1036
7543.46 985
7544.28 1068
7545.10 1105
7545.92 1137
7546.74 1093
7547.56 1126
7548.38 1112
7549.20 1136
7550.02 1040
7550.84 1036
7551.66 1100
7552.48 1042
7553.30 1069
7554.12 1045
7554.94 1066
7555.76 1060
7556.58 1017
7557.40 1004
7558.22 1037
7559.04 981
7559.86 1044
7560.68 1105
7561.50 1203
7562.32 1113
7563.14 1124
7563.96 1130
7564.78 1084
7565.60 1154
7566.42 978
7567.24 1058
7568.07 1126
7568.89 1057
7569.71 988
7570.53 1050
7571.35 1119
7572.17 1062
7572.99 1068
7573.81 1037
7574.63 1091
7575.45 1034
7576.28 1083
7577.10 1102
7577.92 1074
7578.74 1051
7579.56 1100
7580.38 1119
7581.20 1153
7582.03 1110
7582.85 1081
7583.67 1023
7584.49 1109
7585.31 1140
7586.13 1219
7586.96 1236
7587.78 1315
7588.60 1235
7589.42 1212
7590.24 1288
7591.07 1210
7591.89 1175
7592.71 1266
7593.53 1347
7594.35 1303
7595.18 1294
7596.00 1245
7596.82 1173
7597.64 1312
7598.47 1473
7599.29 1465
7600.11 1434
7600.93 1503
7601.76 1474
7602.58 1677
7603.40 1618
7604.22 1812
7605.05 1801
7605.87 1759
7606.69 1757
7607.52 1700
7608.34 1743
7609.16 1636
7609.99 1592
7610.81 1630
7611.63 1576
7612.45 1483
7613.28 1487
7614.10 1578
7614.92 1578
7615.75 1653
7616.57 1880
7617.40 2072
7618.22 2295
7619.04 2472
7619.87 2318
7620.69 2230
7621.51 2077
7622.34 2046
7623.16 1941
7623.98 1821
7624.81 1789
7625.63 1624
7626.46 1660
7627.28 1630
7628.10 1643
7628.93 1719
7629.75 1882
7630.58 2006
7631.40 2039
7632.23 2125
7633.05 2131
7633.87 2139
7634.70 2187
7635.52 2054
7636.35 1868
7637.17 1795
7638.00 1740
7638.82 1514
7639.65 1492
7640.47 1430
7641.30 1388
7642.12 1329
7642.95 1355
7643.77 1354
7644.59 1172
7645.42 1168
7646.24 1253
7647.07 1229
7647.90 1302
7648.72 1295
7649.55 1194
7650.37 1255
7651.20 1179
7652.02 1262
7652.85 1332
7653.67 1264
7654.50 1261
7655.32 1191
7656.15 1208
7656.97 1233
7657.80 1167
7658.63 1139
7659.45 1208
7660.28 1160
7661.10 1071
7661.93 1117
7662.76 1090
7663.58 1162
7664.41 1144
7665.23 1088
7666.06 1095
7666.89 1124
7667.71 1127
7668.54 1079
7669.36 1116
7670.19 1122
7671.02 1098
7671.84 1079
7672.67 1098
7673.50 1075
7674.32 1111
7675.15 1072
7675.98 1011
7676.80 1054
7677.63 1053
7678.46 1180
7679.28 1046
7680.11 1184
7680.94 1269
7681.76 1057
7682.59 1079
7683.42 1126
7684.25 1129
7685.07 1143
7685.90 1234
7686.73 1204
7687.55 1085
7688.38 1113
7689.21 1096
7690.04 1141
7690.86 1049
7691.69 1138
7692.52 1142
7693.35 1045
7694.17 978
7695.00 1082
7695.83 1109
7696.66 1078
7697.48 1165
7698.31 1270
7699.14 1206
7699.97 1262
7700.80 1296
7701.62 1133
7702.45 1117
7703.28 1173
7704.11 1073
7704.94 1147
7705.77 1131
7706.59 1085
7707.42 1056
7708.25 1093
7709.08 988
7709.91 977
7710.74 975
7711.56 965
7712.39 986
7713.22 1012
7714.05 986
7714.88 993
7715.71 933
7716.54 906
7717.37 968
7718.19 959
7719.02 950
7719.85 962
7720.68 969
7721.51 912
7722.34 923
7723.17 1020
7724.00 938
7724.83 863
7725.66 934
7726.49 901
7727.32 956
7728.14 876
7728.97 957
7729.80 1002
7730.63 938
7731.46 914
7732.29 914
7733.12 947
7733.95 922
7734.78 881
7735.61 953
7736.44 970
7737.27 955
7738.10 932
7738.93 878
7739.76 910
7740.59 954
7741.42 864
7742.25 875
7743.08 909
7743.91 996
7744.74 939
7745.57 962
7746.40 986
7747.23 1077
7748.06 1177
7748.90 1134
7749.73 1122
7750.56 1152
7751.39 1145
7752.22 1065
7753.05 1105
7753.88 1021
7754.71 1084
7755.54 992
7756.37 1003
7757.20 992
7758.03 912
7758.87 972
7759.70 887
7760.53 1005
7761.36 949
7762.19 996
7763.02 1110
7763.85 980
7764.68 986
7765.52 991
7766.35 978
7767.18 991
7768.01 1104
7768.84 1014
7769.67 953
7770.51 1126
7771.34 1040
7772.17 962
7773.00 1042
7773.83 1057
7774.67 1048
7775.50 1001
7776.33 996
7777.16 1111
7777.99 1154
7778.83 1027
7779.66 972
7780.49 1082
7781.32 1092
7782.15 1123
7782.99 1007
7783.82 1039
7784.65 982
7785.48 984
7786.32 981
7787.15 1023
7787.98 1057
7788.82 1060
7789.65 999
7790.48 1050
7791.31 1089
7792.15 1105
7792.98 969
7793.81 982
7794.65 1107
7795.48 1027
7796.31 1068
7797.14 1199
7797.98 1052
7798.81 1188
7799.64 1177
7800.48 1152
7801.31 1096
7802.14 1194
7802.98 1081
7803.81 1201
7804.65 1238
7805.48 1236
7806.31 1222
7807.15 1253
7807.98 1290
7808.81 1294
7809.65 1290
7810.48 1299
7811.32 1281
7812.15 1334
7812.98 1543
7813.82 1526
7814.65 1526
7815.49 1603
7816.32 1737
7817.15 1790
7817.99 1889
7818.82 1719
7819.66 1728
7820.49 1782
7821.33 1713
7822.16 1650
7822.99 1657
7823.83 1709
7824.66 1785
7825.50 1786
7826.33 2012
7827.17 2164
7828.00 2129
7828.84 2268
7829.67 2156
7830.51 2020
7831.34 2036
7832.18 1898
7833.01 1838
7833.85 1904
7834.68 1994
7835.52 1814
7836.35 1940
7837.19 1842
7838.02 1835
7838.86 1869
7839.69 1719
7840.53 1650
7841.37 1631
7842.20 1609
7843.04 1547
7843.87 1590
7844.71 1526
7845.54 1589
7846.38 1606
7847.22 1480
7848.05 1377
7848.89 1380
7849.72 1442
7850.56 1503
7851.40 1474
7852.23 1328
7853.07 1391
7853.90 1440
7854.74 1441
7855.58 1405
7856.41 1513
7857.25 1749
7858.09 1701
7858.92 1933
7859.76 1978
7860.60 1933
7861.43 1867
7862.27 1855
7863.11 1709
7863.94 1554
7864.78 1556
7865.62 1590
7866.45 1558
7867.29 1615
7868.13 1536
7868.96 1644
7869.80 1743
7870.64 1738
7871.47 1609
7872.31 1701
7873.15 1777
7873.99 1713
7874.82 1680
7875.66 1834
7876.50 1962
7877.34 2132
7878.17 2321
7879.01 2492
7879.85 2481
7880.69 2458
7881.52 2401
7882.36 2239
7883.20 2211
7884.04 2263
7884.87 2089
7885.71 1919
7886.55 1827
7887.39 1830
7888.23 1747
7889.06 1699
7889.90 1769
7890.74 1858
7891.58 1887
7892.42 1855
7893.26 1837
7894.09 1978
7894.93 1751
7895.77 1607
7896.61 1631
7897.45 1522
7898.29 1621
7899.12 1687
7899.96 1544
7900.80 1444
7901.64 1443
7902.48 1321
7903.32 1308
7904.16 1378
7905.00 1323
7905.83 1336
7906.67 1349
7907.51 1372
7908.35 1338
7909.19 1286
7910.03 1389
7910.87 1333
7911.71 1282
7912.55 1312
7913.39 1211
7914.23 1218
7915.07 1284
7915.91 1217
7916.75 1366
7917.58 1386
7918.42 1433
7919.26 1338
7920.10 1337
7920.94 1295
7921.78 1403
7922.62 1278
7923.46 1180
7924.30 1197
7925.14 1298
7925.98 1197
7926.82 1211
7927.66 1164
7928.50 1174
7929.34 1152
7930.18 1144
7931.02 1086
7931.86 1091
7932.70 1140
7933.55 1075
7934.39 1144
7935.23 1071
7936.07 1109
7936.91 1237
7937.75 1285
7938.59 1151
7939.43 1130
7940.27 1126
7941.11 1149
7941.95 1227
7942.79 1164
7943.63 1185
7944.47 1130
7945.32 1176
7946.16 1143
7947.00 1246
7947.84 1289
7948.68 1202
7949.52 1241
7950.36 1296
7951.20 1238
7952.05 1333
7952.89 1382
7953.73 1420
7954.57 1542
7955.41 1490
7956.25 1618
7957.10 1531
7957.94 1472
7958.78 1488
7959.62 1412
7960.46 1321
7961.30 1303
7962.15 1289
7962.99 1463
7963.83 1560
7964.67 1477
7965.51 1616
7966.36 1701
7967.20 1764
7968.04 1830
7968.88 1774
7969.73 1778
7970.57 1731
7971.41 1635
7972.25 1545
7973.10 1425
7973.94 1479
7974.78 1334
7975.62 1273
7976.47 1330
7977.31 1260
7978.15 1216
7978.99 1214
7979.84 1242
7980.68 1191
7981.52 1162
7982.37 1239
7983.21 1186
7984.05 1089
7984.90 1101
7985.74 1195
7986.58 1128
7987.43 1028
7988.27 1082
7989.11 972
7989.96 1039
7990.80 1044
7991.64 966
7992.49 991
7993.33 929
7994.17 956
7995.02 1015
7995.86 934
7996.70 979
7997.55 997
7998.39 1021
7999.24 1027
8000.08 958
8000.92 958
8001.77 1049
8002.61 999
8003.46 940
8004.30 941
8005.14 882
8005.99 928
8006.83 923
8007.68 881
8008.52 926
8009.37 951
8010.21 909
8011.06 948
8011.90 957
8012.74 942
8013.59 913
8014.43 827
8015.28 905
8016.12 844
8016.97 858
8017.81 958
8018.66 977
8019.50 829
8020.35 772
8021.19 811
8022.04 865
8022.88 883
8023.73 873
8024.57 957
8025.42 949
8026.26 987
8027.11 881
8027.96 755
8028.80 899
8029.65 852
8030.49 867
8031.34 895
8032.18 859
8033.03 895
8033.87 875
8034.72 783
8035.57 869
8036.41 860
8037.26 911
8038.10 917
8038.95 980
8039.80 935
8040.64 944
8041.49 897
8042.33 913
8043.18 918
8044.03 815
8044.87 901
8045.72 830
8046.57 901
8047.41 895
8048.26 928
8049.11 873
8049.95 895
8050.80 897
8051.64 946
8052.49 861
8053.34 913
8054.19 836
8055.03 884
8055.88 961
8056.73 861
8057.57 871
8058.42 855
8059.27 817
8060.11 787
8060.96 845
8061.81 822
8062.66 787
8063.50 831
8064.35 873
8065.20 839
8066.05 785
8066.89 835
8067.74 768
8068.59 817
8069.44 824
8070.28 943
8071.13 766
8071.98 809
8072.83 860
8073.67 802
8074.52 819
8075.37 821
8076.22 805
8077.07 792
8077.91 814
8078.76 896
8079.61 810
8080.46 860
8081.31 825
8082.15 810
8083.00 809
8083.85 774
8084.70 814
8085.55 871
8086.40 848
8087.25 762
8088.09 771
8088.94 818
8089.79 779
8090.64 780
8091.49 799
8092.34 793
8093.19 850
8094.04 846
8094.88 869
8095.73 860
8096.58 792
8097.43 887
8098.28 872
8099.13 785
8099.98 832
8100.83 888
8101.68 757
8102.53 760
8103.38 844
8104.23 916
8105.07 881
8105.92 889
8106.77 784
8107.62 778
8108.47 826
8109.32 812
8110.17 879
8111.02 847
8111.87 817
8112.72 802
8113.57 794
8114.42 765
8115.27 773
8116.12 799
8116.97 827
8117.82 849
8118.67 885
8119.52 890
8120.37 1027
8121.22 967
8122.07 862
8122.92 846
8123.77 918
8124.63 891
8125.48 868
8126.33 857
8127.18 861
8128.03 966
8128.88 921
8129.73 860
8130.58 926
8131.43 851
8132.28 866
8133.13 838
8133.98 881
8134.83 945
8135.69 899
8136.54 926
8137.39 954
8138.24 957
8139.09 954
8139.94 995
8140.79 1018
8141.64 954
8142.50 993
8143.35 960
8144.20 951
8145.05 988
8145.90 1008
8146.75 976
8147.61 1013
8148.46 1070
8149.31 1093
8150.16 1090
8151.01 1110
8151.86 1034
8152.72 1112
8153.57 1205
8154.42 1323
8155.27 1450
8156.13 1420
8156.98 1382
8157.83 1366
8158.68 1348
8159.53 1349
8160.39 1285
8161.24 1133
8162.09 1091
8162.94 1002
8163.80 980
8164.65 1002
8165.50 941
8166.35 1004
8167.21 947
8168.06 964
8168.91 961
8169.77 1026
8170.62 957
8171.47 883
8172.32 880
8173.18 883
8174.03 958
8174.88 932
8175.74 961
8176.59 868
8177.44 905
8178.30 931
8179.15 810
8180.00 792
8180.86 811
8181.71 818
8182.56 797
8183.42 854
8184.27 870
8185.12 814
8185.98 831
8186.83 799
8187.69 836
8188.54 856
8189.39 886
8190.25 829
8191.10 843
8191.96 730
8192.81 779
8193.66 780
8194.52 832
8195.37 829
8196.23 838
8197.08 828
8197.94 781
8198.79 823
8199.64 749
8200.50 747
8201.35 723
8202.21 794
8203.06 748
8203.92 803
8204.77 839
8205.63 818
8206.48 868
8207.34 778
8208.19 710
8209.05 756
8209.90 827
8210.76 849
8211.61 819
8212.47 826
8213.32 828
8214.18 843
8215.03 778
8215.89 802
8216.74 818
8217.60 790
8218.45 747
8219.31 833
8220.16 835
8221.02 822
8221.87 876
8222.73 870
8223.59 858
8224.44 960
8225.30 1002
8226.15 880
8227.01 787
8227.87 828
8228.72 855
8229.58 864
8230.43 763
8231.29 820
8232.15 754
8233.00 727
8233.86 845
8234.71 876
8235.57 771
8236.43 843
8237.28 868
8238.14 899
8239.00 818
8239.85 759
8240.71 874
8241.57 822
8242.42 813
8243.28 781
8244.14 815
8244.99 723
8245.85 740
8246.71 701
8247.56 796
8248.42 786
8249.28 763
8250.13 748
8250.99 698
8251.85 692
8252.71 726
8253.56 672
8254.42 662
8255.28 773
8256.13 724
8256.99 708
8257.85 701
8258.71 770
8259.56 809
8260.42 824
8261.28 780
8262.14 769
8263.00 767
8263.85 845
8264.71 831
8265.57 770
8266.43 758
8267.28 734
8268.14 794
8269.00 859
8269.86 856
8270.72 758
8271.58 760
8272.43 741
8273.29 785
8274.15 748
8275.01 842
8275.87 792
8276.73 818
8277.58 770
8278.44 794
8279.30 792
8280.16 781
8281.02 902
8281.88 761
8282.74 835
8283.59 916
8284.45 882
8285.31 843
8286.17 833
8287.03 865
8287.89 826
8288.75 826
8289.61 822
8290.47 924
8291.33 986
8292.18 966
8293.04 1067
8293.90 1175
8294.76 1124
8295.62 1090
8296.48 1165
8297.34 1052
8298.20 941
8299.06 919
8299.92 906
8300.78 872
8301.64 852
8302.50 874
8303.36 986
8304.22 925
8305.08 840
8305.94 946
8306.80 898
8307.66 824
8308.52 918
8309.38 900
8310.24 810
8311.10 841
8311.96 896
8312.82 839
8313.68 857
8314.54 962
8315.40 887
8316.26 891
8317.12 873
8317.98 934
8318.84 772
8319.70 819
8320.56 805
8321.43 805
8322.29 880
8323.15 794
8324.01 799
8324.87 831
8325.73 860
8326.59 830
8327.45 700
8328.31 767
8329.17 826
8330.04 820
8330.90 767
8331.76 771
8332.62 740
8333.48 769
8334.34 751
8335.20 711
8336.07 792
8336.93 842
8337.79 808
8338.65 857
8339.51 774
8340.37 808
8341.24 857
8342.10 732
8342.96 824
8343.82 837
8344.68 861
8345.54 857
8346.41 830
8347.27 844
8348.13 785
8348.99 761
8349.86 743
8350.72 827
8351.58 841
8352.44 817
8353.31 778
8354.17 809
8355.03 808
8355.89 859
8356.76 807
8357.62 895
8358.48 787
8359.34 817
8360.21 748
8361.07 739
8361.93 829
8362.79 841
8363.66 795
8364.52 745
8365.38 782
8366.25 808
8367.11 802
8367.97 777
8368.84 811
8369.70 742
8370.56 826
8371.43 878
8372.29 815
8373.15 784
8374.02 822
8374.88 858
8375.74 855
8376.61 775
8377.47 772
8378.33 825
8379.20 822
8380.06 810
8380.93 776
8381.79 818
8382.65 806
8383.52 856
8384.38 830
8385.25 791
8386.11 835
8386.97 912
8387.84 965
8388.70 935
8389.57 885
8390.43 840
8391.30 803
8392.16 874
8393.02 834
8393.89 876
8394.75 854
8395.62 823
8396.48 804
8397.35 756
8398.21 759
8399.08 886
8399.94 829
8400.81 859
8401.67 778
8402.54 785
8403.40 778
8404.27 844
8405.13 814
8406.00 889
8406.86 938
8407.73 900
8408.59 870
8409.46 895
8410.32 899
8411.19 928
8412.05 814
8412.92 881
8413.78 898
8414.65 863
8415.52 821
8416.38 952
8417.25 933
8418.11 915
8418.98 971
8419.84 1008
8420.71 899
8421.58 947
8422.44 991
8423.31 1000
8424.17 1075
8425.04 1096
8425.91 1007
8426.77 1029
8427.64 1044
8428.51 984
8429.37 1126
8430.24 1093
8431.10 1105
8431.97 1106
8432.84 1112
8433.70 1074
8434.57 1053
8435.44 1066
8436.30 1104
8437.17 1168
8438.04 1210
8438.90 1201
8439.77 1325
8440.64 1351
8441.51 1447
8442.37 1508
8443.24 1575
8444.11 1646
8444.97 1631
8445.84 1706
8446.71 1683
8447.58 1774
8448.44 1696
8449.31 1593
8450.18 1557
8451.04 1640
8451.91 1619
8452.78 1683
8453.65 1591
8454.51 1650
8455.38 1660
8456.25 1776
8457.12 1798
8457.99 1838
8458.85 1703
8459.72 1663
8460.59 1699
8461.46 1658
8462.33 1619
8463.19 1612
8464.06 1633
8464.93 1730
8465.80 1760
8466.67 1792
8467.53 2216
8468.40 2774
8469.27 3300
8470.14 3984
8471.01 4394
8471.88 4524
8472.75 4371
8473.61 3995
8474.48 3553
8475.35 2967
8476.22 2537
8477.09 2161
8477.96 2006
8478.83 1833
8479.70 1614
8480.56 1615
8481.43 1512
8482.30 1426
8483.17 1271
8484.04 1187
8484.91 1231
8485.78 1171
8486.65 1239
8487.52 1164
8488.39 1166
8489.26 1289
8490.13 1190
8491.00 1141
8491.87 1148
8492.73 1075
8493.60 1057
8494.47 1111
8495.34 1135
8496.21 1089
8497.08 1039
8497.95 1113
8498.82 1250
8499.69 1212
8500.56 1109
8501.43 1155
8502.30 1169
8503.17 1192
8504.04 1120
8504.91 1141
8505.78 1237
8506.65 1223
8507.52 1228
8508.39 1244
8509.27 1240
8510.14 1213
8511.01 1357
8511.88 1328
8512.75 1294
8513.62 1364
8514.49 1296
8515.36 1279
8516.23 1279
8517.10 1232
8517.97 1222
8518.84 1170
8519.71 1142
8520.59 1189
8521.46 1115
8522.33 1153
8523.20 1112
8524.07 1227
8524.94 1202
8525.81 1219
8526.68 1259
8527.55 1267
8528.43 1325
8529.30 1266
8530.17 1238
8531.04 1223
8531.91 1276
8532.78 1333
8533.66 1322
8534.53 1382
8535.40 1346
8536.27 1317
8537.14 1380
8538.01 1387
8538.89 1387
8539.76 1384
8540.63 1382
8541.50 1333
8542.38 1320
8543.25 1332
8544.12 1410
8544.99 1390
8545.86 1404
8546.74 1456
8547.61 1499
8548.48 1571
8549.35 1492
8550.23 1640
8551.10 1773
8551.97 1996
8552.84 2083
8553.72 2195
8554.59 2196
8555.46 2319
8556.34 2363
8557.21 2209
8558.08 1962
8558.95 1727
8559.83 1528
8560.70 1484
8561.57 1371
8562.45 1339
8563.32 1234
8564.19 1199
8565.07 1223
8565.94 1242
8566.81 1127
8567.69 1072
8568.56 1032
8569.43 1101
8570.31 1099
8571.18 1081
8572.05 1116
8572.93 1068
8573.80 1131
8574.68 1088
8575.55 1093
8576.42 1063
8577.30 1117
8578.17 1101
8579.05 1065
8579.92 1045
8580.79 1055
8581.67 1106
8582.54 1093
8583.42 1092
8584.29 1098
8585.16 1111
8586.04 1073
8586.91 1005
8587.79 1137
8588.66 1081
8589.54 1100
8590.41 1109
8591.29 1070
8592.16 1098
8593.04 1087
8593.91 1106
8594.78 1165
8595.66 1161
8596.53 1175
8597.41 1134
8598.28 1099
8599.16 1060
8600.03 1115
8600.91 1091
8601.78 1171
8602.66 1132
8603.54 1145
8604.41 1130
8605.29 1174
8606.16 1170
8607.04 1258
8607.91 1259
8608.79 1191
8609.66 1182
8610.54 1143
8611.41 1198
8612.29 1260
8613.17 1163
8614.04 1208
8614.92 1337
8615.79 1223
8616.67 1359
8617.55 1315
8618.42 1291
8619.30 1284
8620.17 1281
8621.05 1270
8621.93 1288
8622.80 1381
8623.68 1291
8624.55 1307
8625.43 1305
8626.31 1385
8627.18 1354
8628.06 1428
8628.94 1443
8629.81 1477
8630.69 1428
8631.57 1504
8632.44 1474
8633.32 1577
8634.20 1624
8635.07 1541
8635.95 1634
8636.83 1602
8637.71 1515
8638.58 1564
8639.46 1617
8640.34 1693
8641.21 1633
8642.09 1645
8642.97 1626
8643.85 1712
8644.72 1730
8645.60 1804
8646.48 1859
8647.35 1863
8648.23 1841
8649.11 1907
8649.99 2023
8650.87 2037
8651.74 2014
8652.62 1934
8653.50 2052
8654.38 2116
8655.25 2062
8656.13 1994
8657.01 2031
8657.89 1978
8658.77 2109
8659.64 2167
8660.52 2134
8661.40 2154
8662.28 2013
8663.16 2016
8664.04 2100
8664.91 2238
8665.79 2182
8666.67 2217
8667.55 2288
8668.43 2372
8669.31 2357
8670.19 2658
8671.06 2896
8671.94 3243
8672.82 3680
8673.70 4274
8674.58 4511
8675.46 4700
8676.34 4988
8677.22 4759
8678.10 4335
8678.97 4146
8679.85 3775
8680.73 3464
8681.61 3152
8682.49 2951
8683.37 2703
8684.25 2629
8685.13 2589
8686.01 2545
8686.89 2845
8687.77 2940
8688.65 3377
8689.53 4138
8690.41 5071
8691.29 6312
8692.17 7292
8693.05 8249
8693.93 8634
8694.81 8699
8695.69 8199
8696.57 7509
8697.45 6306
8698.33 5240
8699.21 4358
8700.09 3620
8700.97 3239
8701.85 2888
8702.73 2455
8703.61 2283
8704.49 2182
8705.37 2024
8706.25 2041
8707.13 2112
8708.01 1865
8708.89 1850
8709.77 1842
8710.65 1845
8711.53 1663
8712.41 1650
8713.29 1689
8714.17 1606
8715.06 1532
8715.94 1490
8716.82 1417
8717.70 1429
8718.58 1442
8719.46 1483
8720.34 1516
8721.22 1531
8722.10 1500
8722.99 1650
8723.87 1639
8724.75 1572
8725.63 1496
8726.51 1517
8727.39 1491
8728.27 1507
8729.16 1563
8730.04 1609
8730.92 1472
8731.80 1546
8732.68 1599
8733.56 1600
8734.45 1636
8735.33 1536
8736.21 1542
8737.09 1383
8737.97 1281
8738.86 1300
8739.74 1261
8740.62 1314
8741.50 1275
8742.39 1320
8743.27 1368
8744.15 1317
8745.03 1305
8745.92 1329
8746.80 1342
8747.68 1261
8748.56 1304
8749.45 1331
8750.33 1345
8751.21 1376
8752.09 1386
8752.98 1370
8753.86 1423
8754.74 1504
8755.63 1485
8756.51 1474
8757.39 1564
8758.27 1623
8759.16 1644
8760.04 1642
8760.92 1544
8761.81 1567
8762.69 1610
8763.57 1635
8764.46 1678
8765.34 1551
8766.22 1511
8767.11 1583
8767.99 1592
8768.88 1580
8769.76 1620
8770.64 1635
8771.53 1650
8772.41 1695
8773.29 1703
8774.18 1590
8775.06 1479
8775.95 1388
8776.83 1415
8777.71 1384
8778.60 1442
8779.48 1358
8780.37 1356
8781.25 1282
8782.14 1238
8783.02 1329
8783.90 1377
8784.79 1298
8785.67 1292
8786.56 1360
8787.44 1322
8788.33 1223
8789.21 1118
8790.10 1070
8790.98 1141
8791.87 1167
8792.75 1220
8793.64 1205
8794.52 1195
8795.41 1241
8796.29 1172
8797.18 1166
8798.06 1225
8798.95 1232
8799.83 1194
8800.72 1200
8801.60 1142
8802.49 1189
8803.37 1163
8804.26 1195
8805.14 1351
8806.03 1408
8806.91 1371
8807.80 1210
8808.69 1233
8809.57 1147
8810.46 1097
8811.34 1169
8812.23 1086
8813.11 1168
8814.00 1126
8814.89 1116
8815.77 1111
8816.66 1081
8817.54 1099
8818.43 1089
8819.32 1099
8820.20 1146
8821.09 1159
8821.98 1088
8822.86 1040
8823.75 1030
8824.64 1003
8825.52 999
8826.41 1017
8827.29 1081
8828.18 1114
8829.07 1054
8829.95 1009
8830.84 1013
8831.73 1032
8832.62 1068
8833.50 1029
8834.39 1016
8835.28 963
8836.16 976
8837.05 976
8837.94 975
8838.82 1014
8839.71 957
8840.60 944
8841.49 909
8842.37 946
8843.26 1019
8844.15 983
8845.04 943
8845.92 966
8846.81 1034
8847.70 1104
8848.59 1029
8849.47 900
8850.36 869
8851.25 868
8852.14 858
8853.03 888
8853.91 944
8854.80 927
8855.69 825
8856.58 869
8857.47 877
8858.35 823
8859.24 861
8860.13 870
8861.02 779
8861.91 808
8862.79 851
8863.68 926
8864.57 911
8865.46 971
8866.35 952
8867.24 942
8868.13 920
8869.01 863
8869.90 838
8870.79 794
8871.68 818
8872.57 849
8873.46 836
8874.35 816
8875.24 794
8876.13 797
8877.01 766
8877.90 776
8878.79 758
8879.68 835
8880.57 843
8881.46 789
8882.35 768
8883.24 803
8884.13 790
8885.02 812
8885.91 879
8886.80 854
8887.69 797
8888.58 830
8889.47 850
8890.36 850
8891.25 805
8892.14 752
8893.03 799
8893.92 787
8894.81 809
8895.70 727
8896.59 735
8897.48 758
8898.37 819
8899.26 712
8900.15 732
8901.04 666
8901.93 715
8902.82 771
8903.71 828
8904.60 790
8905.49 775
8906.38 755
8907.27 772
8908.16 778
8909.05 823
8909.94 753
8910.83 731
8911.72 717
8912.61 755
8913.51 730
8914.40 707
8915.29 680
8916.18 745
8917.07 752
8917.96 724
8918.85 731
8919.74 765
8920.63 722
8921.53 697
8922.42 694
8923.31 689
8924.20 637
8925.09 709
8925.98 712
8926.87 734
8927.77 704
8928.66 710
8929.55 745
8930.44 720
8931.33 717
8932.22 705
8933.12 695
8934.01 654
8934.90 664
8935.79 697
8936.68 723
8937.58 742
8938.47 718
8939.36 695
8940.25 675
8941.15 699
8942.04 728
8942.93 714
8943.82 706
8944.72 678
8945.61 697
8946.50 684
8947.39 717
8948.29 764
8949.18 783
8950.07 696
8950.96 694
8951.86 735
8952.75 665
8953.64 744
8954.54 664
8955.43 625
8956.32 660
8957.21 694
8958.11 706
8959.00 694
8959.89 676
8960.79 718
8961.68 671
8962.57 726
8963.47 687
8964.36 717
8965.25 751
8966.15 737
8967.04 711
8967.94 710
8968.83 673
8969.72 697
8970.62 784
8971.51 731
8972.40 713
8973.30 741
8974.19 781
8975.09 766
8975.98 786
8976.87 742
8977.77 734
8978.66 733
8979.56 799
8980.45 774
8981.35 740
8982.24 756
8983.13 819
8984.03 769
8984.92 726
8985.82 742
8986.71 722
8987.61 709
8988.50 672
8989.40 667
8990.29 673
8991.19 701
8992.08 682
8992.98 720
8993.87 652
8994.77 657
8995.66 736
8996.56 733
8997.45 722
8998.35 756
8999.24 702
9000.14 651
9001.03 717
9001.93 691
9002.82 700
9003.72 721
9004.61 811
9005.51 758
9006.40 776
9007.30 726
9008.19 692
9009.09 617
9009.99 646
9010.88 673
9011.78 712
9012.67 643
9013.57 645
9014.47 726
9015.36 666
9016.26 686
9017.15 695
9018.05 710
9018.95 630
9019.84 678
9020.74 697
9021.63 613
9022.53 632
9023.43 675
9024.32 703
9025.22 652
9026.12 667
9027.01 632
9027.91 597
9028.81 656
9029.70 687
9030.60 674
9031.50 630
9032.39 625
9033.29 667
9034.19 732
9035.08 704
9035.98 657
9036.88 668
9037.78 676
9038.67 679
9039.57 654
9040.47 676
9041.37 682
9042.26 722
9043.16 834
9044.06 689
9044.95 716
9045.85 627
9046.75 702
9047.65 728
9048.54 708
9049.44 683
9050.34 673
9051.24 715
9052.14 640
9053.03 664
9053.93 686
9054.83 668
9055.73 719
9056.63 739
9057.52 769
9058.42 720
9059.32 733
9060.22 786
9061.12 735
9062.02 768
9062.91 726
9063.81 778
9064.71 740
9065.61 689
9066.51 762
9067.41 745
9068.30 755
9069.20 780
9070.10 773
9071.00 743
9071.90 744
9072.80 747
9073.70 793
9074.60 747
9075.50 759
9076.39 759
9077.29 758
9078.19 790
9079.09 771
9079.99 758
9080.89 748
9081.79 704
9082.69 742
9083.59 741
9084.49 822
9085.39 797
9086.29 872
9087.19 810
9088.09 896
9088.99 846
9089.88 852
9090.78 892
9091.68 912
9092.58 933
9093.48 880
9094.38 862
9095.28 885
9096.18 819
9097.08 758
9097.98 830
9098.88 822
9099.78 777
9100.68 867
9101.59 780
9102.49 800
9103.39 776
9104.29 751
9105.19 745
9106.09 769
9106.99 766
9107.89 703
9108.79 720
9109.69 699
9110.59 711
9111.49 695
9112.39 702
9113.29 665
9114.19 720
9115.09 711
9116.00 750
9116.90 649
9117.80 674
9118.70 717
9119.60 691
9120.50 728
9121.40 700
9122.30 664
9123.21 667
9124.11 716
9125.01 712
9125.91 692
9126.81 676
9127.71 688
9128.61 678
9129.52 691
9130.42 685
9131.32 724
9132.22 721
9133.12 713
9134.02 717
9134.93 641
9135.83 636
9136.73 661
9137.63 600
9138.53 632
9139.44 610
9140.34 606
9141.24 673
9142.14 701
9143.05 653
9143.95 665
9144.85 707
9145.75 698
9146.66 701
9147.56 630
9148.46 675
9149.36 670
9150.27 642
9151.17 643
9152.07 672
9152.97 667
9153.88 656
9154.78 685
9155.68 594
9156.59 645
9157.49 682
9158.39 653
9159.30 648
9160.20 706
9161.10 702
9162.01 697
9162.91 698
9163.81 635
9164.72 669
9165.62 648
9166.52 634
9167.43 603
9168.33 635
9169.23 632
9170.14 606
9171.04 667
9171.94 619
9172.85 593
9173.75 672
9174.66 649
9175.56 694
9176.46 636
9177.37 590
9178.27 645
9179.18 626
9180.08 682
9180.98 702
9181.89 702
9182.79 661
9183.70 686
9184.60 656
9185.51 744
9186.41 654
9187.32 761
9188.22 742
9189.12 678
9190.03 622
9190.93 603
9191.84 680
9192.74 627
9193.65 631
9194.55 641
9195.46 646
9196.36 657
9197.27 682
9198.17 686
9199.08 634
9199.98 741
9200.89 741
9201.79 744
9202.70 780
9203.60 706
9204.51 720
9205.41 652
9206.32 662
9207.23 643
9208.13 617
9209.04 602
9209.94 653
9210.85 660
9211.75 618
9212.66 698
9213.57 642
9214.47 612
9215.38 600
9216.28 670
9217.19 690
9218.10 646
9219.00 720
9219.91 666
9220.81 738
9221.72 622
9222.63 652
9223.53 614
9224.44 623
9225.35 673
9226.25 641
9227.16 646
9228.06 698
9228.97 644
9229.88 624
9230.78 716
9231.69 670
9232.60 663
9233.50 693
9234.41 641
9235.32 673
9236.23 705
9237.13 692
9238.04 648
9238.95 657
9239.85 592
9240.76 667
9241.67 655
9242.57 677
9243.48 654
9244.39 681
9245.30 636
9246.20 630
9247.11 621
9248.02 667
9248.93 614
9249.83 642
9250.74 655
9251.65 586
9252.56 642
9253.47 620
9254.37 642
9255.28 588
9256.19 603
9257.10 618
9258.00 647
9258.91 683
9259.82 658
9260.73 649
9261.64 671
9262.55 683
9263.45 579
9264.36 634
9265.27 674
9266.18 650
9267.09 604
9268.00 590
9268.90 631
9269.81 589
9270.72 628
9271.63 645
9272.54 624
9273.45 585
9274.36 671
9275.27 609
9276.17 630
9277.08 676
9277.99 644
9278.90 631
9279.81 642
9280.72 638
9281.63 646
9282.54 646
9283.45 716
9284.36 686
9285.27 656
9286.17 648
9287.08 687
9287.99 614
9288.90 606
9289.81 666
9290.72 704
9291.63 761
9292.54 707
9293.45 696
9294.36 731
9295.27 735
9296.18 706
9297.09 715
9298.00 705
9298.91 712
9299.82 684
9300.73 730
9301.64 777
9302.55 701
9303.46 724
9304.37 730
9305.28 716
9306.19 680
9307.10 760
9308.01 805
9308.92 877
9309.83 895
9310.74 867
9311.66 832
9312.57 871
9313.48 820
9314.39 814
9315.30 795
9316.21 761
9317.12 780
9318.03 760
9318.94 717
9319.85 704
9320.76 704
9321.68 651
9322.59 630
9323.50 731
9324.41 765
9325.32 748
9326.23 718
9327.14 650
9328.05 749
9328.97 693
9329.88 701
9330.79 684
9331.70 613
9332.61 651
9333.52 632
9334.44 620
9335.35 619
9336.26 636
9337.17 678
9338.08 740
9339.00 752
9339.91 718
9340.82 775
9341.73 725
9342.64 665
9343.56 619
9344.47 644
9345.38 722
9346.29 714
9347.20 680
9348.12 643
9349.03 604
9349.94 706
9350.85 684
9351.77 711
9352.68 707
9353.59 682
9354.51 631
9355.42 673
9356.33 616
9357.24 602
9358.16 627
9359.07 707
9359.98 738
9360.90 699
9361.81 644
9362.72 590
9363.64 599
9364.55 684
9365.46 616
9366.37 528
9367.29 585
9368.20 594
9369.12 641
9370.03 629
9370.94 644
9371.86 618
9372.77 597
9373.68 615
9374.60 571
9375.51 579
9376.42 573
9377.34 569
9378.25 652
9379.17 694
9380.08 694
9380.99 649
9381.91 603
9382.82 673
9383.74 616
9384.65 694
9385.56 719
9386.48 761
9387.39 688
9388.31 703
9389.22 695
9390.14 678
9391.05 658
9391.97 677
9392.88 739
9393.79 714
9394.71 674
9395.62 659
9396.54 641
9397.45 690
9398.37 751
9399.28 747
9400.20 754
9401.11 686
9402.03 659
9402.94 709
9403.86 738
9404.77 707
9405.69 607
9406.60 606
9407.52 683
9408.44 659
9409.35 668
9410.27 693
9411.18 718
9412.10 691
9413.01 688
9413.93 689
9414.84 672
9415.76 656
9416.68 677
9417.59 667
9418.51 656
9419.42 656
9420.34 631
9421.25 676
9422.17 669
9423.09 636
9424.00 663
9424.92 669
9425.84 722
9426.75 701
9427.67 691
9428.58 706
9429.50 690
9430.42 723
9431.33 727
9432.25 667
9433.17 698
9434.08 745
9435.00 749
9435.92 747
9436.83 707
9437.75 741
9438.67 776
9439.58 834
9440.50 782
9441.42 759
9442.33 749
9443.25 818
9444.17 811
9445.09 809
9446.00 815
9446.92 734
9447.84 705
9448.76 828
9449.67 850
9450.59 835
9451.51 899
9452.42 1018
9453.34 1038
9454.26 1117
9455.18 1070
9456.10 1064
9457.01 1024
9457.93 1015
9458.85 849
9459.77 786
9460.68 773
9461.60 850
9462.52 761
9463.44 751
9464.36 772
9465.27 747
9466.19 707
9467.11 737
9468.03 710
9468.95 773
9469.87 695
9470.78 692
9471.70 739
9472.62 725
9473.54 675
9474.46 789
9475.38 758
9476.30 701
9477.21 740
9478.13 730
9479.05 775
9479.97 744
9480.89 781
9481.81 802
9482.73 814
9483.65 832
9484.57 800
9485.48 784
9486.40 800
9487.32 737
9488.24 768
9489.16 748
9490.08 711
9491.00 766
9491.92 771
9492.84 866
9493.76 812
9494.68 716
9495.60 738
9496.52 751
9497.44 749
9498.36 696
9499.28 705
9500.20 694
9501.12 654
9502.04 718
9502.96 730
9503.88 772
9504.80 838
9505.72 731
9506.64 799
9507.56 777
9508.48 861
9509.40 866
9510.32 797
9511.24 764
9512.16 763
9513.08 835
9514.00 837
9514.92 867
9515.84 810
9516.76 821
9517.68 862
9518.60 864
9519.52 805
9520.44 821
9521.36 807
9522.29 806
9523.21 885
9524.13 822
9525.05 823
9525.97 779
9526.89 798
9527.81 838
9528.73 807
9529.65 858
9530.58 979
9531.50 1040
9532.42 1091
9533.34 1165
9534.26 1188
9535.18 1184
9536.10 1227
9537.03 1132
9537.95 1047
9538.87 968
9539.79 943
9540.71 852
9541.63 890
9542.56 787
9543.48 828
9544.40 886
9545.32 812
9546.24 864
9547.17 874
9548.09 849
9549.01 859
9549.93 836
9550.86 764
9551.78 843
9552.70 812
9553.62 869
9554.54 846
9555.47 821
9556.39 877
9557.31 887
9558.23 839
9559.16 963
9560.08 939
9561.00 957
9561.93 920
9562.85 836
9563.77 843
9564.69 895
9565.62 929
9566.54 878
9567.46 877
9568.39 795
9569.31 855
9570.23 787
9571.16 841
9572.08 840
9573.00 855
9573.93 884
9574.85 878
9575.77 883
9576.70 879
9577.62 893
9578.54 860
9579.47 861
9580.39 872
9581.32 958
9582.24 906
9583.16 871
9584.09 950
9585.01 877
9585.93 863
9586.86 930
9587.78 953
9588.71 886
9589.63 858
9590.56 943
9591.48 943
9592.40 962
9593.33 973
9594.25 994
9595.18 945
9596.10 959
9597.03 949
9597.95 917
9598.87 942
9599.80 968
9600.72 960
9601.65 1051
9602.57 1122
9603.50 1103
9604.42 1071
9605.35 1078
9606.27 1097
9607.20 1074
9608.12 1025
9609.05 1077
9609.97 1028
9610.90 1064
9611.82 1125
9612.75 1156
9613.67 1098
9614.60 1056
9615.53 1064
9616.45 1094
9617.38 1085
9618.30 1050
9619.23 1069
9620.15 1068
9621.08 1055
9622.00 1117
9622.93 1194
9623.86 1161
9624.78 1289
9625.71 1141
9626.63 1167
9627.56 1171
9628.49 1109
9629.41 1149
9630.34 1145
9631.26 1188
9632.19 1179
9633.12 1197
9634.04 1236
9634.97 1316
9635.90 1233
9636.82 1294
9637.75 1360
9638.67 1328
9639.60 1291
9640.53 1373
9641.45 1326
9642.38 1432
9643.31 1477
9644.23 1463
9645.16 1573
9646.09 1564
9647.02 1495
9647.94 1620
9648.87 1576
9649.80 1615
9650.72 1541
9651.65 1596
9652.58 1628
9653.50 1738
9654.43 1678
9655.36 1787
9656.29 1700
9657.21 1754
9658.14 1914
9659.07 1830
9660.00 1782
9660.92 1772
9661.85 1825
9662.78 1768
9663.71 1760
9664.63 1827
9665.56 1874
9666.49 1838
9667.42 1866
9668.35 1922
9669.27 2002
9670.20 2038
9671.13 2081
9672.06 2055
9672.99 2115
9673.92 2087
9674.84 2114
9675.77 2011
9676.70 2142
9677.63 2230
9678.56 2363
9679.49 2310
9680.41 2367
9681.34 2439
9682.27 2454
9683.20 2358
9684.13 2582
9685.06 2478
9685.99 2516
9686.91 2658
9687.84 2588
9688.77 2666
9689.70 2540
9690.63 2514
9691.56 2595
9692.49 2687
9693.42 2843
9694.35 2970
9695.28 3225
9696.21 3369
9697.13 3876
9698.06 4138
9698.99 4525
9699.92 4741
9700.85 5093
9701.78 5079
9702.71 4720
9703.64 4280
9704.57 3906
9705.50 3574
9706.43 3337
9707.36 3169
9708.29 2895
9709.22 2808
9710.15 2808
9711.08 2904
9712.01 2981
9712.94 3121
9713.87 3267
9714.80 3218
9715.73 3210
9716.66 3216
9717.59 3147
9718.52 2954
9719.45 2795
9720.38 2656
9721.31 2637
9722.24 2581
9723.17 2366
9724.10 2315
9725.04 2276
9725.97 2271
9726.90 2193
9727.83 2070
9728.76 2184
9729.69 2209
9730.62 2261
9731.55 2358
9732.48 2422
9733.41 2438
9734.34 2439
9735.28 2318
9736.21 2457
9737.14 2321
9738.07 2237
9739.00 2170
9739.93 2118
9740.86 1955
9741.79 1904
9742.73 1817
9743.66 1813
9744.59 1829
9745.52 1736
9746.45 1717
9747.38 1835
9748.32 1749
9749.25 1702
9750.18 1768
9751.11 1735
9752.04 1679
9752.98 1700
9753.91 1736
9754.84 1649
9755.77 1630
9756.70 1619
9757.64 1624
9758.57 1590
9759.50 1536
9760.43 1701
9761.37 1734
9762.30 1687
9763.23 1637
9764.16 1602
9765.10 1632
9766.03 1611
9766.96 1665
9767.89 1674
9768.83 1712
9769.76 1671
9770.69 1621
9771.63 1682
9772.56 1632
9773.49 1705
9774.42 1725
9775.36 1798
9776.29 1868
9777.22 2022
9778.16 2025
9779.09 2063
9780.02 2049
9780.96 2100
9781.89 2239
9782.82 2125
9783.76 2137
9784.69 2090
9785.62 2075
9786.56 2086
9787.49 1921
9788.42 1869
9789.36 1825
9790.29 1760
9791.23 1699
9792.16 1633
9793.09 1504
9794.03 1611
9794.96 1595
9795.90 1637
9796.83 1691
9797.76 1758
9798.70 1794
9799.63 1670
9800.57 1646
9801.50 1693
9802.44 1643
9803.37 1571
9804.30 1595
9805.24 1465
9806.17 1387
9807.11 1431
9808.04 1425
9808.98 1330
9809.91 1319
9810.85 1301
9811.78 1274
9812.72 1284
9813.65 1291
9814.59 1292
9815.52 1385
9816.46 1350
9817.39 1268
9818.33 1236
9819.26 1168
9820.20 1216
9821.13 1218
9822.07 1248
9823.00 1255
9823.94 1245
9824.87 1193
9825.81 1170
9826.74 1164
9827.68 1231
9828.62 1177
9829.55 1147
9830.49 1132
9831.42 1161
9832.36 1157
9833.29 1188
9834.23 1277
9835.17 1145
9836.10 1121
9837.04 1163
9837.97 1246
9838.91 1215
9839.85 1148
9840.78 1154
9841.72 1226
9842.66 1223
9843.59 1132
9844.53 1130
9845.46 1192
9846.40 1134
9847.34 1101
9848.27 1175
9849.21 1137
9850.15 1064
9851.08 1089
9852.02 1107
9852.96 1126
9853.89 1089
9854.83 1070
9855.77 1166
9856.71 1202
9857.64 1243
9858.58 1154
9859.52 1153
9860.45 1264
9861.39 1221
9862.33 1215
9863.26 1202
9864.20 1177
9865.14 1132
9866.08 1160
9867.01 1098
9867.95 1115
9868.89 1139
9869.83 1102
9870.76 1056
9871.70 1045
9872.64 1075
9873.58 1077
9874.52 1123
9875.45 1152
9876.39 1045
9877.33 1056
9878.27 1127
9879.21 1077
9880.14 1049
9881.08 1085
9882.02 1028
9882.96 1059
9883.90 1086
9884.83 1040
9885.77 1020
9886.71 1061
9887.65 1028
9888.59 1047
9889.53 1029
9890.46 975
9891.40 974
9892.34 1042
9893.28 1005
9894.22 1028
9895.16 1014
9896.10 981
9897.04 1006
9897.98 979
9898.91 861
9899.85 1031
9900.79 1043
9901.73 1034
9902.67 1003
9903.61 1006
9904.55 1003
9905.49 1040
9906.43 1012
9907.37 1000
9908.31 1026
9909.25 1093
9910.19 1008
9911.12 1049
9912.06 1052
9913.00 1093
9913.94 1098
9914.88 1139
9915.82 1048
9916.76 978
9917.70 1030
9918.64 1015
9919.58 1053
9920.52 1093
9921.46 1238
9922.40 1237
9923.34 1282
9924.28 1538
9925.22 1705
9926.16 1839
9927.10 1968
9928.04 2000
9928.98 2039
9929.92 1894
9930.87 1823
9931.81 1686
9932.75 1544
9933.69 1414
9934.63 1336
9935.57 1186
9936.51 1156
9937.45 1135
9938.39 1143
9939.33 1105
9940.27 1092
9941.21 1072
9942.15 1042
9943.10 995
9944.04 1040
9944.98 974
9945.92 1012
9946.86 1044
9947.80 1008
9948.74 1039
9949.68 1025
9950.63 998
9951.57 986
9952.51 894
9953.45 1028
9954.39 1106
9955.33 1051
9956.27 997
9957.22 952
9958.16 1013
9959.10 1010
9960.04 982
9960.98 945
9961.93 910
9962.87 928
9963.81 1009
9964.75 979
9965.69 967
9966.64 963
9967.58 946
9968.52 972
9969.46 937
9970.41 972
9971.35 996
9972.29 947
9973.23 1006
9974.18 1014
9975.12 1049
9976.06 1082
9977.00 1055
9977.95 1091
9978.89 1064
9979.83 1056
9980.77 1057
9981.72 1029
9982.66 913
9983.60 878
9984.55 841
9985.49 830
9986.43 970
9987.38 913
9988.32 971
9989.26 931
9990.21 929
9991.15 972
9992.09 942
9993.04 956
9993.98 926
9994.92 904
9995.87 957
9996.81 923
9997.75 916
9998.70 930
9999.64 882
10000.58 826
10001.53 871
10002.47 847
10003.42 888
10004.36 881
10005.30 910
10006.25 890
10007.19 903
10008.14 869
10009.08 906
10010.02 872
10010.97 885
10011.91 853
10012.86 832
10013.80 838
10014.75 838
10015.69 913
10016.64 912
10017.58 857
10018.52 926
10019.47 930
10020.41 790
10021.36 793
10022.30 830
10023.25 787
10024.19 828
10025.14 805
10026.08 746
10027.03 838
10027.97 825
10028.92 820
10029.86 847
10030.81 781
10031.75 789
10032.70 834
10033.64 825
10034.59 812
10035.54 883
10036.48 862
10037.43 750
10038.37 701
10039.32 794
10040.26 817
10041.21 817
10042.15 763
10043.10 819
10044.05 760
10044.99 730
10045.94 767
10046.88 718
10047.83 721
10048.78 794
10049.72 717
10050.67 771
10051.61 776
10052.56 716
10053.51 783
10054.45 754
10055.40 819
10056.35 851
10057.29 819
10058.24 835
10059.19 794
10060.13 789
10061.08 761
10062.03 773
10062.97 783
10063.92 818
10064.87 811
10065.81 737
10066.76 740
10067.71 806
10068.65 740
10069.60 761
10070.55 761
10071.49 801
10072.44 732
10073.39 758
10074.34 791
10075.28 814
10076.23 806
10077.18 725
10078.13 718
10079.07 712
10080.02 734
10080.97 715
10081.92 756
10082.86 727
10083.81 759
10084.76 725
10085.71 707
10086.66 721
10087.60 727
10088.55 733
10089.50 746
10090.45 728
10091.39 664
10092.34 740
10093.29 762
10094.24 780
10095.19 737
10096.14 697
10097.08 778
10098.03 791
10098.98 763
10099.93 793
10100.88 784
10101.83 736
10102.78 706
10103.72 706
10104.67 731
10105.62 696
10106.57 758
10107.52 776
10108.47 702
10109.42 747
10110.37 737
10111.31 779
10112.26 744
10113.21 718
10114.16 768
10115.11 695
10116.06 689
10117.01 754
10117.96 698
10118.91 665
10119.86 769
10120.81 746
10121.76 708
10122.71 775
10123.66 767
10124.61 789
10125.55 705
10126.50 696
10127.45 722
10128.40 746
10129.35 758
10130.30 746
10131.25 723
10132.20 775
10133.15 750
10134.10 767
10135.05 694
10136.00 668
10136.95 749
10137.90 741
10138.85 729
10139.81 744
10140.76 813
10141.71 825
10142.66 802
10143.61 883
10144.56 802
10145.51 808
10146.46 771
10147.41 799
10148.36 793
10149.31 805
10150.26 789
10151.21 732
10152.16 795
10153.11 784
10154.07 788
10155.02 802
10155.97 780
10156.92 782
10157.87 773
10158.82 814
10159.77 829
10160.72 793
10161.68 768
10162.63 780
10163.58 799
10164.53 833
10165.48 795
10166.43 837
10167.38 832
10168.34 838
10169.29 812
10170.24 840
10171.19 853
10172.14 848
10173.10 844
10174.05 880
10175.00 854
10175.95 943
10176.90 963
10177.86 912
10178.81 838
10179.76 955
10180.71 1049
10181.66 898
10182.62 917
10183.57 952
10184.52 938
10185.47 985
10186.43 1079
10187.38 1055
10188.33 997
10189.28 1104
10190.24 1077
10191.19 1146
10192.14 1122
10193.10 1113
10194.05 1112
10195.00 1080
10195.95 1143
10196.91 1119
10197.86 1063
10198.81 1175
10199.77 1237
10200.72 1156
10201.67 1217
10202.63 1246
10203.58 1279
10204.53 1419
10205.49 1525
10206.44 1487
10207.39 1490
10208.35 1627
10209.30 1605
10210.25 1532
10211.21 1421
10212.16 1398
10213.12 1309
10214.07 1219
10215.02 1226
10215.98 1155
10216.93 1171
10217.88 1129
10218.84 1056
10219.79 1028
10220.75 1060
10221.70 1121
10222.66 1074
10223.61 1009
10224.56 1015
10225.52 1043
10226.47 974
10227.43 916
10228.38 944
10229.34 920
10230.29 979
10231.25 1019
10232.20 960
10233.15 985
10234.11 983
10235.06 981
10236.02 1029
10236.97 994
10237.93 1022
10238.88 1131
10239.84 1047
10240.79 1000
10241.75 905
10242.70 942
10243.66 913
10244.61 900
10245.57 833
10246.53 844
10247.48 829
10248.44 821
10249.39 781
10250.35 757
10251.30 762
10252.26 801
10253.21 820
10254.17 776
10255.13 795
10256.08 759
10257.04 760
10257.99 735
10258.95 756
10259.90 770
10260.86 768
10261.82 811
10262.77 805
10263.73 748
10264.69 743
10265.64 719
10266.60 719
10267.55 742
10268.51 736
10269.47 674
10270.42 665
10271.38 691
10272.34 742
10273.29 752
10274.25 752
10275.21 759
10276.16 749
10277.12 702
10278.08 677
10279.03 683
10279.99 695
10280.95 724
10281.90 659
10282.86 701
10283.82 704
10284.78 693
10285.73 717
10286.69 673
10287.65 698
10288.60 697
10289.56 713
10290.52 694
10291.48 704
10292.43 750
10293.39 750
10294.35 707
10295.31 715
10296.26 747
10297.22 724
10298.18 688
10299.14 674
10300.10 692
10301.05 716
10302.01 688
10302.97 734
10303.93 681
10304.89 649
10305.84 668
10306.80 727
10307.76 681
10308.72 558
10309.68 614
10310.63 683
10311.59 714
10312.55 686
10313.51 663
10314.47 763
10315.43 763
10316.39 683
10317.34 683
10318.30 711
10319.26 696
10320.22 650
10321.18 623
10322.14 695
10323.10 738
10324.06 748
10325.02 712
10325.97 699
10326.93 695
10327.89 662
10328.85 734
10329.81 704
10330.77 775
10331.73 733
10332.69 653
10333.65 653
10334.61 640
10335.57 638
10336.53 642
10337.49 689
10338.45 661
10339.41 621
10340.37 653
10341.32 617
10342.28 645
10343.24 639
10344.20 684
10345.16 651
10346.12 631
10347.08 703
10348.04 638
10349.00 562
10349.96 625
10350.92 610
10351.89 623
10352.85 614
10353.81 603
10354.77 621
10355.73 652
10356.69 668
10357.65 659
10358.61 618
10359.57 629
10360.53 654
10361.49 651
10362.45 623
10363.41 668
10364.37 685
10365.33 637
10366.29 662
10367.25 652
10368.22 624
10369.18 617
10370.14 670
10371.10 621
10372.06 587
10373.02 646
10373.98 617
10374.94 570
10375.91 586
10376.87 570
10377.83 620
10378.79 641
10379.75 660
10380.71 649
10381.67 631
10382.64 680
10383.60 665
10384.56 635
10385.52 585
10386.48 634
10387.45 602
10388.41 606
10389.37 576
10390.33 597
10391.29 635
10392.26 583
10393.22 623
10394.18 626
10395.14 599
10396.10 619
10397.07 555
10398.03 569
10398.99 584
10399.95 554
10400.92 584
10401.88 557
10402.84 543
10403.80 524
10404.77 549
10405.73 606
10406.69 646
10407.66 646
10408.62 648
10409.58 635
10410.54 604
10411.51 609
10412.47 601
10413.43 587
10414.40 611
10415.36 651
10416.32 667
10417.29 676
10418.25 643
10419.21 652
10420.18 671
10421.14 702
10422.10 691
10423.07 659
10424.03 560
10424.99 533
10425.96 611
10426.92 575
10427.89 581
10428.85 595
10429.81 588
10430.78 582
10431.74 550
10432.70 511
10433.67 579
10434.63 579
10435.60 636
10436.56 590
10437.53 588
10438.49 575
10439.45 617
10440.42 633
10441.38 592
10442.35 540
10443.31 501
10444.28 491
10445.24 525
10446.21 527
10447.17 611
10448.13 581
10449.10 533
10450.06 526
10451.03 518
10451.99 573
10452.96 578
10453.92 584
10454.89 534
10455.85 583
10456.82 562
10457.78 509
10458.75 578
10459.71 500
10460.68 485
10461.65 543
10462.61 483
10463.58 481
10464.54 480
10465.51 579
10466.47 572
10467.44 590
10468.40 541
10469.37 503
10470.34 514
10471.30 538
10472.27 564
10473.23 517
10474.20 545
10475.16 589
10476.13 547
10477.10 498
10478.06 475
10479.03 518
10480.00 579
10480.96 557
10481.93 499
10482.89 521
10483.86 535
10484.83 550
10485.79 533
10486.76 472
10487.73 514
10488.69 518
10489.66 515
10490.63 558
10491.59 447
10492.56 499
10493.53 479
10494.49 478
10495.46 508
10496.43 517
10497.39 525
10498.36 497
10499.33 532
10500.30 535
10501.26 554
10502.23 553
10503.20 504
10504.16 531
10505.13 550
10506.10 485
10507.07 532
10508.03 584
10509.00 569
10509.97 556
10510.94 514
10511.90 536
10512.87 558
10513.84 554
10514.81 501
10515.78 523
10516.74 523
10517.71 557
10518.68 519
10519.65 554
10520.62 511
10521.58 523
10522.55 542
10523.52 554
10524.49 549
10525.46 505
10526.42 550
10527.39 490
10528.36 444
10529.33 484
10530.30 533
10531.27 503
10532.24 535
10533.20 565
10534.17 556
10535.14 563
10536.11 519
10537.08 536
10538.05 497
10539.02 576
10539.99 541
10540.95 486
10541.92 566
10542.89 513
10543.86 526
10544.83 546
10545.80 558
10546.77 503
10547.74 593
10548.71 567
10549.68 527
10550.65 491
10551.62 530
10552.59 570
10553.56 584
10554.53 624
10555.49 545
10556.46 558
10557.43 584
10558.40 581
10559.37 602
10560.34 515
10561.31 546
10562.28 542
10563.25 576
10564.22 606
10565.19 567
10566.16 588
10567.13 549
10568.10 550
10569.07 583
10570.05 524
10571.02 566
10571.99 551
10572.96 489
10573.93 572
10574.90 558
10575.87 505
10576.84 569
10577.81 561
10578.78 583
10579.75 550
10580.72 565
10581.69 620
10582.66 606
10583.63 559
10584.61 546
10585.58 587
10586.55 614
10587.52 550
10588.49 573
10589.46 624
10590.43 630
10591.40 551
10592.38 633
10593.35 602
10594.32 606
10595.29 580
10596.26 570
10597.23 580
10598.20 568
10599.18 612
10600.15 587
10601.12 577
10602.09 501
10603.06 523
10604.03 540
10605.01 529
10605.98 534
10606.95 569
10607.92 554
10608.89 504
10609.87 544
10610.84 615
10611.81 571
10612.78 568
10613.76 534
10614.73 514
10615.70 635
10616.67 616
10617.65 593
10618.62 569
10619.59 561
10620.56 550
10621.54 666
10622.51 640
10623.48 588
10624.45 617
10625.43 614
10626.40 598
10627.37 593
10628.35 646
10629.32 702
10630.29 663
10631.27 573
10632.24 581
10633.21 659
10634.19 700
10635.16 665
10636.13 710
10637.11 782
10638.08 851
10639.05 910
10640.03 909
10641.00 857
10641.97 865
10642.95 895
10643.92 821
10644.89 755
10645.87 769
10646.84 700
10647.82 667
10648.79 664
10649.76 618
10650.74 541
10651.71 612
10652.69 592
10653.66 577
10654.63 537
10655.61 528
10656.58 579
10657.56 530
10658.53 589
10659.51 573
10660.48 569
10661.46 575
10662.43 564
10663.40 616
10664.38 585
10665.35 599
10666.33 551
10667.30 563
10668.28 503
10669.25 573
10670.23 548
10671.20 526
10672.18 486
10673.15 547
10674.13 568
10675.10 570
10676.08 557
10677.05 522
10678.03 557
10679.00 589
10679.98 582
10680.96 601
10681.93 603
10682.91 613
10683.88 609
10684.86 618
10685.83 636
10686.81 540
10687.78 511
10688.76 523
10689.74 528
10690.71 506
10691.69 521
10692.66 531
10693.64 516
10694.62 537
10695.59 537
10696.57 574
10697.54 513
10698.52 498
10699.50 515
10700.47 542
10701.45 562
10702.43 583
10703.40 492
10704.38 480
10705.36 506
10706.33 504
10707.31 521
10708.29 536
10709.26 493
10710.24 511
10711.22 556
10712.19 546
10713.17 519
10714.15 496
10715.12 572
10716.10 594
10717.08 575
10718.05 508
10719.03 549
10720.01 559
10720.99 568
10721.96 598
10722.94 531
10723.92 554
10724.90 519
10725.87 502
10726.85 546
10727.83 593
10728.81 597
10729.78 581
10730.76 544
10731.74 540
10732.72 547
10733.69 521
10734.67 484
10735.65 509
10736.63 535
10737.61 531
10738.58 573
10739.56 556
10740.54 548
10741.52 512
10742.50 561
10743.47 538
10744.45 587
10745.43 596
10746.41 533
10747.39 521
10748.37 529
10749.35 518
10750.32 506
10751.30 537
10752.28 571
10753.26 534
10754.24 524
10755.22 544
10756.20 537
10757.18 546
10758.15 579
10759.13 552
10760.11 523
10761.09 529
10762.07 492
10763.05 581
10764.03 594
10765.01 514
10765.99 553
10766.97 549
10767.95 560
10768.93 629
10769.91 574
10770.88 526
10771.86 536
10772.84 528
10773.82 571
10774.80 568
10775.78 565
10776.76 619
10777.74 607
10778.72 570
10779.70 608
10780.68 598
10781.66 597
10782.64 654
10783.62 607
10784.60 588
10785.58 603
10786.56 591
10787.54 643
10788.52 593
10789.50 564
10790.48 551
10791.47 596
10792.45 552
10793.43 476
10794.41 529
10795.39 537
10796.37 561
10797.35 555
10798.33 588
10799.31 616
10800.29 545
10801.27 555
10802.25 559
10803.23 555
10804.22 594
10805.20 597
10806.18 546
10807.16 578
10808.14 617
10809.12 526
10810.10 538
10811.08 546
10812.07 575
10813.05 611
10814.03 612
10815.01 585
10815.99 563
10816.97 578
10817.95 599
10818.94 567
10819.92 602
10820.90 604
10821.88 624
10822.86 575
10823.85 555
10824.83 536
10825.81 564
10826.79 583
10827.77 568
10828.76 567
10829.74 604
10830.72 575
10831.70 604
10832.68 624
10833.67 595
10834.65 623
10835.63 660
10836.61 555
10837.60 633
10838.58 550
10839.56 556
10840.55 644
10841.53 684
10842.51 632
10843.49 601
10844.48 577
10845.46 663
10846.44 613
10847.43 643
10848.41 637
10849.39 651
10850.37 586
10851.36 598
10852.34 659
10853.32 665
10854.31 620
10855.29 657
10856.27 661
10857.26 642
10858.24 635
10859.22 677
10860.21 709
10861.19 645
10862.18 645
10863.16 703
10864.14 682
10865.13 727
10866.11 760
10867.09 758
10868.08 784
10869.06 740
10870.05 671
10871.03 727
10872.01 735
10873.00 658
10873.98 698
10874.97 713
10875.95 689
10876.94 722
10877.92 696
10878.90 715
10879.89 689
10880.87 763
10881.86 683
10882.84 768
10883.83 708
10884.81 767
10885.80 857
10886.78 832
10887.77 756
10888.75 819
10889.74 861
10890.72 776
10891.71 777
10892.69 801
10893.68 882
10894.66 842
10895.65 829
10896.63 771
10897.62 817
10898.60 890
10899.59 895
10900.57 871
10901.56 926
10902.54 907
10903.53 821
10904.52 924
10905.50 853
10906.49 909
10907.47 909
10908.46 977
10909.44 918
10910.43 948
10911.42 935
10912.40 921
10913.39 1048
10914.37 1020
10915.36 1026
10916.35 1003
10917.33 994
10918.32 1060
10919.31 1057
10920.29 1056
10921.28 1082
10922.26 1025
10923.25 972
10924.24 909
10925.22 993
10926.21 1066
10927.20 1087
10928.18 1055
10929.17 1077
10930.16 1135
10931.14 1094
10932.13 1097
10933.12 1087
10934.10 1191
10935.09 1152
10936.08 1062
10937.07 1147
10938.05 1152
10939.04 1164
10940.03 1189
10941.01 1239
10942.00 1270
10942.99 1276
10943.98 1246
10944.96 1288
10945.95 1386
10946.94 1310
10947.93 1299
10948.91 1351
10949.90 1377
10950.89 1500
10951.88 1663
10952.86 1703
10953.85 1714
10954.84 1887
10955.83 2009
10956.82 2208
10957.80 2298
10958.79 2382
10959.78 2281
10960.77 2395
10961.76 2292
10962.75 2203
10963.73 2153
10964.72 2038
10965.71 1865
10966.70 1780
10967.69 1719
10968.68 1762
10969.66 1709
10970.65 1605
10971.64 1630
10972.63 1484
10973.62 1531
10974.61 1531
10975.60 1445
10976.58 1574
10977.57 1659
10978.56 1646
10979.55 1684
10980.54 1603
10981.53 1649
10982.52 1657
10983.51 1554
10984.50 1605
10985.49 1620
10986.48 1640
10987.47 1663
10988.45 1651
10989.44 1695
10990.43 1710
10991.42 1826
10992.41 1889
10993.40 2014
10994.39 2324
10995.38 2526
10996.37 2686
10997.36 2975
10998.35 3211
10999.34 3415
11000.33 3519
11001.32 3419
11002.31 3354
11003.30 3307
11004.29 2955
11005.28 2744
11006.27 2562
11007.26 2353
11008.25 2053
11009.24 1866
11010.23 1751
11011.22 1616
11012.21 1573
11013.20 1595
11014.19 1480
11015.18 1463
11016.18 1428
11017.17 1382
11018.16 1427
11019.15 1386
11020.14 1281
11021.13 1250
11022.12 1302
11023.11 1169
11024.10 1122
11025.09 1134
11026.08 1129
11027.08 1150
11028.07 1204
11029.06 1173
11030.05 1152
11031.04 1090
11032.03 1173
11033.02 1154
11034.01 1125
11035.01 1132
11036.00 1160
11036.99 1084
11037.98 1099
11038.97 1066
11039.96 1092
11040.96 1057
11041.95 1099
11042.94 1076
11043.93 947
11044.92 1018
11045.92 1004
11046.91 1099
11047.90 1063
11048.89 965
11049.88 981
11050.88 1004
11051.87 993
11052.86 965
11053.85 923
11054.85 999
11055.84 957
11056.83 970
11057.82 987
11058.82 1002
11059.81 975
11060.80 907
11061.79 916
11062.79 994
11063.78 895
11064.77 904
11065.76 926
11066.76 941
11067.75 934
11068.74 944
11069.74 906
11070.73 912
11071.72 960
11072.72 960
11073.71 934
11074.70 978
11075.70 955
11076.69 970
11077.68 900
11078.68 944
11079.67 989
11080.66 975
11081.66 950
11082.65 864
11083.64 987
11084.64 958
11085.63 917
11086.62 914
11087.62 907
11088.61 855
11089.61 916
11090.60 905
11091.59 884
11092.59 877
11093.58 895
11094.58 854
11095.57 809
11096.57 862
11097.56 890
11098.55 852
11099.55 879
11100.54 879
11101.54 877
11102.53 852
11103.53 826
11104.52 802
11105.52 824
11106.51 791
11107.51 801
11108.50 804
11109.49 823
11110.49 852
11111.48 834
11112.48 745
11113.47 795
11114.47 809
11115.46 794
11116.46 741
11117.46 735
11118.45 793
11119.45 816
11120.44 842
11121.44 820
11122.43 844
11123.43 754
11124.42 831
11125.42 829
11126.41 805
11127.41 820
11128.41 816
11129.40 791
11130.40 807
11131.39 788
11132.39 736
11133.38 836
11134.38 767
11135.38 791
11136.37 760
11137.37 776
11138.36 718
11139.36 746
11140.36 722
11141.35 735
11142.35 717
11143.35 746
11144.34 796
11145.34 766
11146.34 704
11147.33 701
11148.33 685
11149.32 712
11150.32 726
11151.32 777
11152.31 774
11153.31 742
11154.31 736
11155.31 727
11156.30 742
11157.30 697
11158.30 699
11159.29 707
11160.29 755
11161.29 713
11162.28 771
11163.28 837
11164.28 757
11165.28 677
11166.27 744
11167.27 735
11168.27 768
11169.27 742
11170.26 791
11171.26 751
11172.26 712
11173.26 712
11174.25 741
11175.25 700
11176.25 772
11177.25 785
11178.25 812
11179.24 810
11180.24 804
11181.24 849
11182.24 861
11183.24 834
11184.23 872
11185.23 858
11186.23 820
11187.23 752
11188.23 903
11189.23 921
11190.22 860
11191.22 949
11192.22 918
11193.22 915
11194.22 913
11195.22 929
11196.22 870
11197.21 866
11198.21 908
11199.21 827
11200.21 873
11201.21 839
11202.21 822
11203.21 873
11204.21 882
11205.21 865
11206.21 821
11207.21 853
11208.20 878
11209.20 896
11210.20 945
11211.20 804
11212.20 766
11213.20 776
11214.20 838
11215.20 838
11216.20 749
11217.20 748
11218.20 765
11219.20 713
11220.20 762
11221.20 756
11222.20 786
11223.20 790
11224.20 765
11225.20 784
11226.20 748
11227.20 736
11228.20 734
11229.20 689
11230.20 709
11231.20 652
11232.20 643
11233.20 688
11234.20 682
11235.20 621
11236.20 586
11237.20 678
11238.20 726
11239.20 657
11240.20 613
11241.20 689
11242.21 718
11243.21 703
11244.21 710
11245.21 781
11246.21 699
11247.21 701
11248.21 667
11249.21 670
11250.21 696
11251.21 658
11252.22 680
11253.22 681
11254.22 641
11255.22 685
11256.22 658
11257.22 660
11258.22 645
11259.23 706
11260.23 690
11261.23 679
11262.23 677
11263.23 704
11264.23 676
11265.24 768
11266.24 742
11267.24 735
11268.24 737
11269.24 724
11270.25 710
11271.25 746
11272.25 720
11273.25 790
11274.25 743
11275.26 766
11276.26 728
11277.26 694
11278.26 770
11279.27 779
11280.27 778
11281.27 760
11282.27 791
11283.28 745
11284.28 750
11285.28 762
11286.28 738
11287.29 727
11288.29 718
11289.29 740
11290.29 755
11291.30 741
11292.30 704
11293.30 740
11294.31 762
11295.31 755
11296.31 741
11297.32 767
11298.32 770
11299.32 787
11300.33 741
11301.33 730
11302.33 710
11303.34 743
11304.34 778
11305.34 760
11306.35 790
11307.35 863
11308.35 936
11309.36 932
11310.36 1043
11311.37 1056
11312.37 1032
11313.37 1088
11314.38 1077
11315.38 1012
11316.39 998
11317.39 975
11318.39 989
11319.40 953
11320.40 798
11321.41 743
11322.41 707
11323.42 756
11324.42 695
11325.42 669
11326.43 691
11327.43 698
11328.44 662
11329.44 641
11330.45 710
11331.45 696
11332.46 645
11333.46 609
11334.47 600
11335.47 670
11336.48 640
11337.48 624
11338.49 696
11339.49 596
11340.50 544
11341.50 609
11342.51 599
11343.51 608
11344.52 607
11345.52 636
11346.53 643
11347.53 592
11348.54 640
11349.55 613
11350.55 651
11351.56 622
11352.56 576
11353.57 584
11354.57 591
11355.58 645
11356.59 628
11357.59 600
11358.60 617
11359.60 586
11360.61 604
11361.62 591
11362.62 613
11363.63 628
11364.63 613
11365.64 604
11366.65 611
11367.65 618
11368.66 604
11369.67 505
11370.67 541
11371.68 567
11372.69 568
11373.69 583
11374.70 595
11375.71 550
11376.71 559
11377.72 596
11378.73 575
11379.73 597
11380.74 596
11381.75 609
11382.75 593
11383.76 560
11384.77 551
11385.78 614
11386.78 605
11387.79 618
11388.80 542
11389.80 578
11390.81 621
11391.82 631
11392.83 596
11393.83 565
11394.84 628
11395.85 619
11396.86 634
11397.86 575
11398.87 595
11399.88 537
11400.89 580
11401.90 582
11402.90 596
11403.91 621
11404.92 594
11405.93 570
11406.94 583
11407.94 613
11408.95 611
11409.96 632
11410.97 611
11411.98 597
11412.99 586
11413.99 636
11415.00 578
11416.01 557
11417.02 604
11418.03 578
11419.04 544
11420.04 585
11421.05 632
11422.06 643
11423.07 544
11424.08 584
11425.09 540
11426.10 549
11427.11 610
11428.12 551
11429.13 515
11430.13 555
11431.14 623
11432.15 607
11433.16 572
11434.17 618
11435.18 585
11436.19 626
11437.20 534
11438.21 557
11439.22 645
11440.23 586
11441.24 565
11442.25 610
11443.26 531
11444.27 586
11445.28 544
11446.29 524
11447.30 556
11448.31 558
11449.32 606
11450.33 598
11451.34 529
11452.35 559
11453.36 517
11454.37 512
11455.38 538
11456.39 509
11457.40 559
11458.41 551
11459.42 569
11460.43 525
11461.44 553
11462.45 547
11463.46 537
11464.47 508
11465.48 575
11466.49 548
11467.50 555
11468.51 530
11469.52 504
11470.54 580
11471.55 536
11472.56 558
11473.57 548
11474.58 576
11475.59 502
11476.60 508
11477.61 538
11478.62 531
11479.64 518
11480.65 529
11481.66 540
11482.67 585
11483.68 494
11484.69 534
11485.70 513
11486.72 525
11487.73 528
11488.74 520
11489.75 454
11490.76 496
11491.77 509
11492.79 507
11493.80 490
11494.81 497
11495.82 514
11496.83 485
11497.85 480
11498.86 499
11499.87 516
11500.88 489
11501.90 514
11502.91 478
11503.92 481
11504.93 533
11505.95 512
11506.96 514
11507.97 496
11508.98 547
11510.00 566
11511.01 564
11512.02 544
11513.03 561
11514.05 531
11515.06 489
11516.07 491
11517.09 472
11518.10 518
11519.11 484
11520.12 577
11521.14 552
11522.15 498
11523.16 515
11524.18 549
11525.19 477
11526.20 465
11527.22 513
11528.23 487
11529.24 448
11530.26 537
11531.27 520
11532.28 504
11533.30 504
11534.31 482
11535.33 522
11536.34 486
11537.35 529
11538.37 553
11539.38 529
11540.40 440
11541.41 480
11542.42 492
11543.44 532
11544.45 504
11545.47 553
11546.48 476
11547.49 491
11548.51 521
11549.52 496
11550.54 500
11551.55 487
11552.57 506
11553.58 526
11554.60 535
11555.61 553
11556.63 560
11557.64 540
11558.65 586
11559.67 552
11560.68 554
11561.70 534
11562.71 536
11563.73 517
11564.74 489
11565.76 540
11566.77 509
11567.79 523
11568.81 493
11569.82 591
11570.84 560
11571.85 526
11572.87 501
11573.88 554
11574.90 526
11575.91 487
11576.93 513
11577.94 508
11578.96 492
11579.98 538
11580.99 537
11582.01 545
11583.02 553
11584.04 580
11585.05 583
11586.07 587
11587.09 552
11588.10 536
11589.12 648
11590.14 627
11591.15 584
11592.17 569
11593.18 592
11594.20 660
11595.22 678
11596.23 713
11597.25 727
11598.27 809
11599.28 765
11600.30 826
11601.32 876
11602.33 881
11603.35 888
11604.37 934
11605.38 933
11606.40 888
11607.42 813
11608.43 810
11609.45 717
11610.47 704
11611.49 711
11612.50 595
11613.52 582
11614.54 565
11615.55 642
11616.57 583
11617.59 607
11618.61 602
11619.62 598
11620.64 550
11621.66 585
11622.68 545
11623.69 525
11624.71 549
11625.73 548
11626.75 527
11627.77 524
11628.78 488
11629.80 489
11630.82 541
11631.84 547
11632.85 602
11633.87 528
11634.89 548
11635.91 549
11636.93 530
11637.95 539
11638.96 547
11639.98 540
11641.00 548
11642.02 549
11643.04 543
11644.06 537
11645.07 513
11646.09 550
11647.11 553
11648.13 580
11649.15 510
11650.17 545
11651.19 529
11652.21 545
11653.23 494
11654.24 480
11655.26 496
11656.28 509
11657.30 485
11658.32 483
11659.34 482
11660.36 522
11661.38 521
11662.40 514
11663.42 523
11664.44 463
11665.46 449
11666.48 452
11667.49 470
11668.51 470
11669.53 452
11670.55 462
11671.57 504
11672.59 535
11673.61 479
11674.63 518
11675.65 496
11676.67 433
11677.69 496
11678.71 576
11679.73 505
11680.75 541
11681.77 480
11682.79 469
11683.81 496
11684.83 508
11685.85 485
11686.88 503
11687.90 493
11688.92 546
11689.94 468
11690.96 486
11691.98 475
11693.00 446
11694.02 539
11695.04 547
11696.06 546
11697.08 462
11698.10 484
11699.12 489
11700.14 483
11701.17 450
11702.19 478
11703.21 541
11704.23 485
11705.25 483
11706.27 462
11707.29 454
11708.31 464
11709.34 479
11710.36 503
11711.38 491
11712.40 528
11713.42 520
11714.44 569
11715.46 516
11716.49 489
11717.51 455
11718.53 466
11719.55 538
11720.57 542
11721.60 490
11722.62 480
11723.64 521
11724.66 522
11725.68 483
11726.71 448
11727.73 508
11728.75 547
11729.77 527
11730.80 522
11731.82 496
11732.84 553
11733.86 537
11734.88 556
11735.91 554
11736.93 553
11737.95 499
11738.98 497
11740.00 525
11741.02 542
11742.04 535
11743.07 502
11744.09 508
11745.11 507
11746.14 516
11747.16 531
11748.18 554
11749.20 523
11750.23 563
11751.25 535
11752.27 551
11753.30 480
11754.32 496
11755.34 538
11756.37 502
11757.39 531
11758.41 532
11759.44 517
11760.46 576
11761.49 521
11762.51 477
11763.53 431
11764.56 516
11765.58 545
11766.60 480
11767.63 476
11768.65 481
11769.68 510
11770.70 539
11771.72 497
11772.75 525
11773.77 533
11774.80 519
11775.82 498
11776.85 537
11777.87 579
11778.90 537
11779.92 570
11780.94 523
11781.97 537
11782.99 542
11784.02 530
11785.04 518
11786.07 519
11787.09 513
11788.12 541
11789.14 492
11790.17 539
11791.19 534
11792.22 555
11793.24 559
11794.27 498
11795.29 572
11796.32 618
11797.34 559
11798.37 533
11799.39 603
11800.42 596
11801.44 613
11802.47 545
11803.49 640
11804.52 696
11805.55 609
11806.57 611
11807.60 616
11808.62 621
11809.65 598
11810.67 621
11811.70 615
11812.73 580
11813.75 611
11814.78 568
11815.80 548
11816.83 633
11817.86 634
11818.88 636
11819.91 624
11820.94 589
11821.96 605
11822.99 610
11824.01 677
11825.04 572
11826.07 605
11827.09 631
11828.12 614
11829.15 618
11830.17 611
11831.20 659
11832.23 658
11833.25 638
11834.28 673
11835.31 623
11836.33 627
11837.36 570
11838.39 632
11839.42 624
11840.44 650
11841.47 680
11842.50 639
11843.52 591
11844.55 636
11845.58 634
11846.61 647
11847.63 650
11848.66 691
11849.69 655
11850.72 625
11851.74 654
11852.77 714
11853.80 668
11854.83 672
11855.85 756
11856.88 687
11857.91 674
11858.94 664
11859.97 747
11860.99 690
11862.02 699
11863.05 753
11864.08 780
11865.11 715
11866.13 726
11867.16 754
11868.19 770
11869.22 743
11870.25 755
11871.28 765
11872.30 742
11873.33 730
11874.36 777
11875.39 849
11876.42 850
11877.45 830
11878.48 878
11879.51 915
11880.53 946
11881.56 933
11882.59 920
11883.62 902
11884.65 997
11885.68 926
11886.71 915
11887.74 857
11888.77 857
11889.80 918
11890.83 961
11891.85 905
11892.88 951
11893.91 1009
11894.94 1099
11895.97 1146
11897.00 1194
11898.03 1193
11899.06 1258
11900.09 1401
11901.12 1301
11902.15 1403
11903.18 1412
11904.21 1371
11905.24 1270
11906.27 1287
11907.30 1325
11908.33 1311
11909.36 1279
11910.39 1299
11911.42 1124
11912.45 1141
11913.48 1247
11914.51 1249
11915.54 1139
11916.57 1114
11917.60 1128
11918.63 1174
11919.66 1214
11920.69 1240
11921.73 1256
11922.76 1324
11923.79 1289
11924.82 1393
11925.85 1610
11926.88 1633
11927.91 1802
11928.94 1874
11929.97 1918
11931.00 2107
11932.03 2235
11933.07 2160
11934.10 2051
11935.13 1991
11936.16 1941
11937.19 1899
11938.22 1745
11939.25 1571
11940.28 1486
11941.32 1331
11942.35 1256
11943.38 1172
11944.41 1056
11945.44 1103
11946.47 998
11947.51 1014
11948.54 983
11949.57 1024
11950.60 953
11951.63 936
11952.66 962
11953.70 1034
11954.73 1011
11955.76 988
11956.79 967
11957.83 996
11958.86 964
11959.89 979
11960.92 918
11961.95 889
11962.99 874
11964.02 876
11965.05 945
11966.08 933
11967.12 961
11968.15 973
11969.18 890
11970.22 907
11971.25 912
11972.28 928
11973.31 939
11974.35 909
11975.38 873
11976.41 882
11977.45 849
11978.48 939
11979.51 916
11980.55 870
11981.58 853
11982.61 859
11983.64 828
11984.68 888
11985.71 843
11986.75 816
11987.78 843
11988.81 880
11989.85 878
11990.88 874
11991.91 889
11992.95 842
11993.98 920
11995.01 861
11996.05 860
11997.08 872
11998.12 843
11999.15 911
12000.18 907
12001.22 898
12002.25 896
12003.29 939
12004.32 943
12005.35 965
12006.39 955
12007.42 974
12008.46 975
12009.49 950
12010.53 961
12011.56 1021
12012.60 975
12013.63 998
12014.67 1057
12015.70 1046
12016.73 1079
12017.77 1091
12018.80 1095
12019.84 1084
12020.87 1104
12021.91 1085
12022.94 1087
12023.98 1067
12025.01 965
12026.05 1008
12027.08 957
12028.12 964
12029.15 985
12030.19 996
12031.23 1021
12032.26 1013
12033.30 1033
12034.33 1007
12035.37 984
12036.40 989
12037.44 964
12038.47 872
12039.51 930
12040.55 1007
12041.58 959
12042.62 1009
12043.65 989
12044.69 963
12045.73 1020
12046.76 1019
12047.80 1007
12048.83 992
12049.87 1000
12050.91 989
12051.94 917
12052.98 921
12054.01 1016
12055.05 1037
12056.09 1010
12057.12 1039
12058.16 1006
12059.20 987
12060.23 1050
12061.27 1071
12062.31 1016
12063.34 1027
12064.38 1016
12065.42 988
12066.45 897
12067.49 970
12068.53 1017
12069.57 975
12070.60 880
12071.64 1056
12072.68 976
12073.71 984
12074.75 1093
12075.79 1068
12076.83 1088
12077.86 1107
12078.90 993
12079.94 998
12080.98 1023
12082.01 1038
12083.05 1108
12084.09 1176
12085.13 1067
12086.16 1075
12087.20 1083
12088.24 1116
12089.28 1175
12090.32 1161
12091.35 1129
12092.39 1134
12093.43 1222
12094.47 1257
12095.51 1305
12096.54 1327
12097.58 1351
12098.62 1464
12099.66 1574
12100.70 1565
12101.74 1597
12102.77 1661
12103.81 1667
12104.85 1600
12105.89 1655
12106.93 1617
12107.97 1537
12109.01 1394
12110.04 1441
12111.08 1250
12112.12 1183
12113.16 1122
12114.20 1100
12115.24 1025
12116.28 943
12117.32 951
12118.36 966
12119.39 903
12120.43 897
12121.47 886
12122.51 931
12123.55 842
12124.59 843
12125.63 841
12126.67 832
12127.71 845
12128.75 869
12129.79 875
12130.83 833
12131.87 774
12132.91 754
12133.95 800
12134.99 815
12136.03 762
12137.07 783
12138.11 827
12139.15 780
12140.19 741
12141.23 679
12142.27 740
12143.31 772
12144.35 741
12145.39 715
12146.43 807
12147.47 711
12148.51 733
12149.55 661
12150.59 684
12151.63 701
12152.67 682
12153.71 695
12154.75 724
12155.79 759
12156.83 725
12157.88 780
12158.92 701
12159.96 651
12161.00 692
12162.04 712
12163.08 711
12164.12 710
12165.16 657
12166.20 703
12167.24 746
12168.29 665
12169.33 685
12170.37 695
12171.41 672
12172.45 714
12173.49 726
12174.53 752
12175.58 754
12176.62 755
12177.66 701
12178.70 675
12179.74 728
12180.78 727
12181.83 759
12182.87 750
12183.91 667
12184.95 663
12185.99 710
12187.04 691
12188.08 683
12189.12 702
12190.16 735
12191.20 699
12192.25 691
12193.29 735
12194.33 723
12195.37 715
12196.42 697
12197.46 748
12198.50 726
12199.54 678
12200.59 704
12201.63 719
12202.67 667
12203.72 659
12204.76 632
12205.80 650
12206.84 653
12207.89 697
12208.93 672
12209.97 691
12211.02 698
12212.06 728
12213.10 705
12214.15 621
12215.19 677
12216.23 681
12217.28 711
12218.32 710
12219.36 731
12220.41 709
12221.45 727
12222.49 694
12223.54 663
12224.58 714
12225.62 680
12226.67 706
12227.71 679
12228.76 661
12229.80 666
12230.84 708
12231.89 692
12232.93 662
12233.98 610
12235.02 599
12236.06 628
12237.11 627
12238.15 667
12239.20 650
12240.24 659
12241.29 675
12242.33 644
12243.37 696
12244.42 676
12245.46 712
12246.51 699
12247.55 680
12248.60 684
12249.64 620
12250.69 665
12251.73 592
12252.78 602
12253.82 605
12254.87 623
12255.91 588
12256.96 635
12258.00 619
12259.05 607
12260.09 556
12261.14 603
12262.18 585
12263.23 647
12264.27 622
12265.32 665
12266.36 615
12267.41 656
12268.45 649
12269.50 598
12270.55 647
12271.59 650
12272.64 626
12273.68 597
12274.73 574
12275.77 589
12276.82 581
12277.87 566
12278.91 632
12279.96 662
12281.00 595
12282.05 578
12283.10 613
12284.14 608
12285.19 592
12286.24 609
12287.28 624
12288.33 632
12289.38 566
12290.42 624
12291.47 583
12292.51 654
12293.56 613
12294.61 617
12295.65 586
12296.70 568
12297.75 597
12298.80 632
12299.84 635
12300.89 636
12301.94 627
12302.98 597
12304.03 600
12305.08 596
12306.12 589
12307.17 615
12308.22 593
12309.27 528
12310.31 549
12311.36 566
12312.41 594
12313.46 580
12314.50 574
12315.55 561
12316.60 523
12317.65 569
12318.69 589
12319.74 561
12320.79 561
12321.84 562
12322.88 580
12323.93 570
12324.98 570
12326.03 572
12327.08 548
12328.12 560
12329.17 519
12330.22 540
12331.27 561
12332.32 569
12333.37 560
12334.41 538
12335.46 561
12336.51 565
12337.56 564
12338.61 550
12339.66 575
12340.71 534
12341.75 561
12342.80 554
12343.85 603
12344.90 556
12345.95 569
12347.00 586
12348.05 583
12349.10 515
12350.15 559
12351.19 619
12352.24 585
12353.29 520
12354.34 547
12355.39 621
12356.44 651
12357.49 609
12358.54 637
12359.59 637
12360.64 640
12361.69 575
12362.74 605
12363.79 577
12364.84 606
12365.89 661
12366.94 648
12367.99 616
12369.04 587
12370.09 646
12371.14 610
12372.18 639
12373.24 623
12374.29 623
12375.34 611
12376.39 605
12377.44 570
12378.49 587
12379.54 598
12380.59 610
12381.64 702
12382.69 668
12383.74 655
12384.79 615
12385.84 628
12386.89 669
12387.94 676
12388.99 652
12390.04 663
12391.09 653
12392.14 622
12393.19 658
12394.24 595
12395.30 633
12396.35 691
12397.40 658
12398.45 682
12399.50 670
12400.55 660
12401.60 684
12402.65 641
12403.70 669
12404.76 678
12405.81 681
12406.86 752
12407.91 723
12408.96 727
12410.01 654
12411.07 685
12412.12 700
12413.17 697
12414.22 681
12415.27 634
12416.32 674
12417.38 684
12418.43 733
12419.48 729
12420.53 723
12421.58 664
12422.64 655
12423.69 708
12424.74 739
12425.79 714
12426.84 759
12427.90 704
12428.95 711
12430.00 754
12431.05 739
12432.11 715
12433.16 735
12434.21 723
12435.26 785
12436.32 794
12437.37 749
12438.42 787
12439.48 776
12440.53 796
12441.58 733
12442.63 771
12443.69 756
12444.74 718
12445.79 746
12446.85 739
12447.90 806
12448.95 770
12450.01 788
12451.06 817
12452.11 810
12453.17 775
12454.22 837
12455.27 818
12456.33 887
12457.38 865
12458.43 914
12459.49 963
12460.54 911
12461.60 951
12462.65 983
12463.70 1010
12464.76 1068
12465.81 1138
12466.86 1137
12467.92 1200
12468.97 1284
12470.03 1393
12471.08 1478
12472.14 1666
12473.19 1830
12474.24 1839
12475.30 1908
12476.35 2017
12477.41 2123
12478.46 2076
12479.52 1973
12480.57 1841
12481.63 1709
12482.68 1551
12483.73 1574
12484.79 1426
12485.84 1270
12486.90 1219
12487.95 1164
12489.01 1059
12490.06 970
12491.12 1011
12492.17 924
12493.23 881
12494.28 855
12495.34 864
12496.39 825
12497.45 867
12498.51 839
12499.56 808
12500.62 795
12501.67 811
12502.73 887
12503.78 859
12504.84 798
12505.89 804
12506.95 777
12508.01 771
12509.06 793
12510.12 799
12511.17 748
12512.23 737
12513.28 756
12514.34 802
12515.40 769
12516.45 750
12517.51 770
12518.56 760
12519.62 778
12520.68 745
12521.73 733
12522.79 696
12523.85 691
12524.90 736
12525.96 799
12527.02 818
12528.07 760
12529.13 742
12530.19 730
12531.24 733
12532.30 779
12533.36 766
12534.41 825
12535.47 769
12536.53 764
12537.58 733
12538.64 791
12539.70 830
12540.75 799
12541.81 823
12542.87 833
12543.93 803
12544.98 807
12546.04 829
12547.10 934
12548.16 864
12549.21 951
12550.27 1005
12551.33 1083
12552.39 1119
12553.44 1117
12554.50 1176
12555.56 1208
12556.62 1180
12557.67 1233
12558.73 1250
12559.79 1203
12560.85 1203
12561.91 1161
12562.96 1128
12564.02 992
12565.08 979
12566.14 968
12567.20 948
12568.26 933
12569.31 957
12570.37 900
12571.43 877
12572.49 813
12573.55 832
12574.61 823
12575.66 789
12576.72 779
12577.78 831
12578.84 784
12579.90 814
12580.96 812
12582.02 742
12583.08 734
12584.13 744
12585.19 742
12586.25 732
12587.31 760
12588.37 726
12589.43 706
12590.49 689
12591.55 697
12592.61 741
12593.67 696
12594.73 701
12595.79 706
12596.85 692
12597.91 757
12598.96 689
12600.02 710
12601.08 731
12602.14 723
12603.20 717
12604.26 714
12605.32 691
12606.38 709
12607.44 692
12608.50 702
12609.56 679
12610.62 707
12611.68 717
12612.74 707
12613.80 699
12614.86 748
12615.92 796
12616.98 791
12618.04 740
12619.10 791
12620.17 733
12621.23 771
12622.29 717
12623.35 767
12624.41 694
12625.47 681
12626.53 730
12627.59 696
12628.65 705
12629.71 664
12630.77 682
12631.83 704
12632.89 649
12633.96 642
12635.02 610
12636.08 626
12637.14 650
12638.20 683
12639.26 702
12640.32 628
12641.38 612
12642.45 653
12643.51 662
12644.57 639
12645.63 668
12646.69 692
12647.75 634
12648.81 591
12649.88 596
12650.94 629
12652.00 625
12653.06 656
12654.12 655
12655.19 663
12656.25 644
12657.31 620
12658.37 611
12659.43 577
12660.50 579
12661.56 553
12662.62 617
12663.68 593
12664.75 621
12665.81 591
12666.87 599
12667.93 613
12668.99 602
12670.06 599
12671.12 578
12672.18 557
12673.25 630
12674.31 570
12675.37 556
12676.43 602
12677.50 604
12678.56 582
12679.62 571
12680.69 613
12681.75 535
12682.81 541
12683.87 605
12684.94 617
12686.00 613
12687.06 554
12688.13 537
12689.19 550
12690.25 585
12691.32 620
12692.38 600
12693.45 525
12694.51 560
12695.57 584
12696.64 645
12697.70 592
12698.76 598
12699.83 576
12700.89 593
12701.95 627
12703.02 668
12704.08 634
12705.15 631
12706.21 627
12707.28 593
12708.34 616
12709.40 576
12710.47 583
12711.53 588
12712.60 605
12713.66 619
12714.73 569
12715.79 583
12716.85 598
12717.92 694
12718.98 577
12720.05 535
12721.11 577
12722.18 585
12723.24 642
12724.31 578
12725.37 603
12726.44 613
12727.50 553
12728.57 571
12729.63 601
12730.70 611
12731.76 619
12732.83 585
12733.89 608
12734.96 568
12736.02 597
12737.09 550
12738.15 637
12739.22 623
12740.29 596
12741.35 662
12742.42 586
12743.48 527
12744.55 524
12745.61 501
12746.68 542
12747.74 515
12748.81 491
12749.88 499
12750.94 534
12752.01 535
12753.07 569
12754.14 527
12755.21 536
12756.27 543
12757.34 555
12758.41 496
12759.47 522
12760.54 522
12761.60 484
12762.67 553
12763.74 549
12764.80 553
12765.87 559
12766.94 581
12768.00 548
12769.07 586
12770.14 569
12771.20 549
12772.27 592
12773.34 531
12774.40 541
12775.47 552
12776.54 557
12777.61 505
12778.67 541
12779.74 566
12780.81 526
12781.87 520
12782.94 522
12784.01 549
12785.08 503
12786.14 553
12787.21 531
12788.28 544
12789.35 544
12790.41 531
12791.48 552
12792.55 490
12793.62 497
12794.69 499
12795.75 510
12796.82 544
12797.89 557
12798.96 555
12800.02 542
12801.09 536
12802.16 589
12803.23 560
12804.30 582
12805.37 563
12806.43 566
12807.50 573
12808.57 613
12809.64 587
12810.71 575
12811.78 565
12812.84 612
12813.91 624
12814.98 625
12816.05 625
12817.12 590
12818.19 599
12819.26 622
12820.33 596
12821.39 595
12822.46 635
12823.53 621
12824.60 589
12825.67 581
12826.74 585
12827.81 524
12828.88 588
12829.95 595
12831.02 606
12832.09 554
12833.16 602
12834.22 592
12835.29 532
12836.36 542
12837.43 524
12838.50 536
12839.57 528
12840.64 530
12841.71 502
12842.78 480
12843.85 510
12844.92 516
12845.99 503
12847.06 525
12848.13 487
12849.20 508
12850.27 525
12851.34 483
12852.41 517
12853.48 527
12854.55 470
12855.62 477
12856.69 460
12857.76 449
12858.83 504
12859.90 584
12860.97 495
12862.05 478
12863.12 464
12864.19 492
12865.26 471
12866.33 442
12867.40 465
12868.47 493
12869.54 474
12870.61 496
12871.68 523
12872.75 525
12873.82 456
12874.90 478
12875.97 543
12877.04 497
12878.11 485
12879.18 499
12880.25 506
12881.32 470
12882.40 482
12883.47 485
12884.54 493
12885.61 462
12886.68 496
12887.75 425
12888.82 495
12889.90 454
12890.97 480
12892.04 468
12893.11 436
12894.18 428
12895.26 466
12896.33 450
12897.40 421
12898.47 447
12899.54 469
12900.62 438
12901.69 453
12902.76 516
12903.83 518
12904.91 514
12905.98 470
12907.05 472
12908.12 441
12909.20 484
12910.27 471
12911.34 447
12912.41 402
12913.49 479
12914.56 461
12915.63 510
12916.71 477
12917.78 462
12918.85 480
12919.92 479
12921.00 563
12922.07 476
12923.14 486
12924.22 515
12925.29 459
12926.36 482
12927.44 501
12928.51 460
12929.58 453
12930.66 445
12931.73 432
12932.80 438
12933.88 482
12934.95 484
12936.02 446
12937.10 453
12938.17 487
12939.25 425
12940.32 439
12941.39 481
12942.47 432
12943.54 433
12944.62 469
12945.69 483
12946.76 484
12947.84 492
12948.91 420
12949.99 454
12951.06 454
12952.14 447
12953.21 470
12954.28 442
12955.36 472
12956.43 477
12957.51 492
12958.58 484
12959.66 507
12960.73 467
12961.81 472
12962.88 423
12963.96 480
12965.03 477
12966.11 510
12967.18 451
12968.26 445
12969.33 442
12970.41 478
12971.48 489
12972.56 484
12973.63 477
12974.71 454
12975.78 483
12976.86 473
12977.93 523
12979.01 537
12980.08 489
12981.16 417
12982.23 471
12983.31 493
12984.39 487
12985.46 473
12986.54 506
12987.61 505
12988.69 432
12989.77 432
12990.84 425
12991.92 517
12992.99 454
12994.07 482
12995.15 468
12996.22 477
12997.30 458
12998.37 530
12999.45 493
13000.53 540
13001.60 500
13002.68 493
13003.76 524
13004.83 514
13005.91 483
13006.99 468
13008.06 468
13009.14 433
13010.22 477
13011.29 468
13012.37 471
13013.45 477
13014.52 517
13015.60 500
13016.68 487
13017.75 502
13018.83 499
13019.91 485
13020.99 474
13022.06 466
13023.14 517
13024.22 499
13025.30 485
13026.37 469
13027.45 464
13028.53 441
13029.61 455
13030.68 453
13031.76 500
13032.84 535
13033.92 484
13034.99 463
13036.07 538
13037.15 520
13038.23 467
13039.31 488
13040.38 487
13041.46 491
13042.54 540
13043.62 523
13044.70 515
13045.77 491
13046.85 507
13047.93 458
13049.01 484
13050.09 469
13051.17 551
13052.24 512
13053.32 487
13054.40 505
13055.48 515
13056.56 521
13057.64 544
13058.72 496
13059.80 553
13060.87 534
13061.95 516
13063.03 516
13064.11 520
13065.19 522
13066.27 500
13067.35 507
13068.43 506
13069.51 492
13070.59 514
13071.67 497
13072.74 492
13073.82 485
13074.90 498
13075.98 492
13077.06 481
13078.14 471
13079.22 491
13080.30 483
13081.38 501
13082.46 479
13083.54 546
13084.62 522
13085.70 534
13086.78 480
13087.86 495
13088.94 515
13090.02 466
13091.10 460
13092.18 426
13093.26 518
13094.34 428
13095.42 463
13096.50 490
13097.58 538
13098.66 516
13099.74 466
13100.82 497
13101.90 507
13102.98 479
13104.07 483
13105.15 500
13106.23 513
13107.31 494
13108.39 503
13109.47 510
13110.55 454
13111.63 504
13112.71 499
13113.79 431
13114.87 479
13115.96 495
13117.04 518
13118.12 527
13119.20 532
13120.28 483
13121.36 480
13122.44 493
13123.52 506
13124.61 519
13125.69 529
13126.77 546
13127.85 572
13128.93 448
13130.01 485
13131.10 468
13132.18 529
13133.26 444
13134.34 450
13135.42 441
13136.51 536
13137.59 469
13138.67 454
13139.75 460
13140.83 477
13141.92 513
13143.00 424
13144.08 461
13145.16 425
13146.25 503
13147.33 446
13148.41 506
13149.49 549
13150.58 469
13151.66 484
13152.74 481
13153.82 484
13154.91 494
13155.99 509
13157.07 482
13158.15 502
13159.24 515
13160.32 524
13161.40 443
13162.49 521
13163.57 515
13164.65 500
13165.74 485
13166.82 550
13167.90 489
13168.99 530
13170.07 546
13171.15 508
13172.24 492
13173.32 522
13174.40 505
13175.49 501
13176.57 468
13177.65 472
13178.74 472
13179.82 503
13180.91 563
13181.99 478
13183.07 528
13184.16 492
13185.24 522
13186.32 498
13187.41 535
13188.49 522
13189.58 501
13190.66 535
13191.75 519
13192.83 534
13193.91 481
13195.00 505
13196.08 571
13197.17 542
13198.25 538
13199.34 524
13200.42 477
13201.51 474
13202.59 497
13203.68 483
13204.76 512
13205.85 529
13206.93 540
13208.01 557
13209.10 562
13210.18 502
13211.27 501
13212.36 551
13213.44 547
13214.53 489
13215.61 503
13216.70 513
13217.78 525
13218.87 515
13219.95 480
13221.04 527
13222.12 543
13223.21 507
13224.29 495
13225.38 506
13226.47 506
13227.55 564
13228.64 534
13229.72 530
13230.81 460
13231.89 508
13232.98 524
13234.07 527
13235.15 546
13236.24 537
13237.33 535
13238.41 580
13239.50 582
13240.58 534
13241.67 519
13242.76 548
13243.84 578
13244.93 589
13246.02 544
13247.10 537
13248.19 620
13249.28 575
13250.36 607
13251.45 630
13252.54 646
13253.62 594
13254.71 566
13255.80 603
13256.88 578
13257.97 598
13259.06 585
13260.14 617
13261.23 583
13262.32 620
13263.41 624
13264.49 645
13265.58 602
13266.67 635
13267.76 632
13268.84 663
13269.93 621
13271.02 613
13272.11 626
13273.19 639
13274.28 669
13275.37 678
13276.46 714
13277.54 712
13278.63 696
13279.72 678
13280.81 730
13281.90 769
13282.98 726
13284.07 719
13285.16 743
13286.25 738
13287.34 681
13288.42 666
13289.51 716
13290.60 771
13291.69 797
13292.78 735
13293.87 737
13294.95 767
13296.04 723
13297.13 777
13298.22 789
13299.31 793
13300.40 796
13301.49 765
13302.58 808
13303.66 835
13304.75 833
13305.84 827
13306.93 859
13308.02 914
13309.11 886
13310.20 932
13311.29 878
13312.38 834
13313.47 854
13314.55 871
13315.64 849
13316.73 757
13317.82 808
13318.91 847
13320.00 867
13321.09 902
13322.18 821
13323.27 850
13324.36 873
13325.45 857
13326.54 886
13327.63 858
13328.72 863
13329.81 796
13330.90 877
13331.99 865
13333.08 824
13334.17 838
13335.26 879
13336.35 921
13337.44 878
13338.53 916
13339.62 916
13340.71 844
13341.80 898
13342.89 903
13343.98 854
13345.07 870
13346.16 902
13347.25 900
13348.35 909
13349.44 944
13350.53 972
13351.62 892
13352.71 934
13353.80 935
13354.89 947
13355.98 955
13357.07 962
13358.16 969
13359.26 976
13360.35 1024
13361.44 1115
13362.53 1148
13363.62 1191
13364.71 1151
13365.80 1192
13366.89 1153
13367.99 1157
13369.08 1159
13370.17 1138
13371.26 1104
13372.35 1092
13373.44 1148
13374.54 1118
13375.63 998
13376.72 979
13377.81 960
13378.90 969
13380.00 856
13381.09 808
13382.18 898
13383.27 906
13384.36 780
13385.46 853
13386.55 855
13387.64 870
13388.73 813
13389.83 807
13390.92 789
13392.01 892
13393.10 838
13394.20 871
13395.29 836
13396.38 855
13397.47 794
13398.57 765
13399.66 772
13400.75 837
13401.84 792
13402.94 765
13404.03 769
13405.12 767
13406.22 780
13407.31 794
13408.40 762
13409.50 806
13410.59 815
13411.68 761
13412.78 795
13413.87 783
13414.96 748
13416.06 724
13417.15 707
13418.24 752
13419.34 770
13420.43 708
13421.52 738
13422.62 772
13423.71 762
13424.81 736
13425.90 795
13426.99 816
13428.09 805
13429.18 787
13430.27 818
13431.37 847
13432.46 833
13433.56 805
13434.65 772
13435.75 785
13436.84 826
13437.93 851
13439.03 805
13440.12 835
13441.22 881
13442.31 872
13443.41 866
13444.50 866
13445.60 848
13446.69 841
13447.79 896
13448.88 955
13449.98 922
13451.07 961
13452.17 970
13453.26 962
13454.36 1048
13455.45 978
13456.55 936
13457.64 993
13458.74 978
13459.83 999
13460.93 1027
13462.02 986
13463.12 1049
13464.21 1111
13465.31 1060
13466.40 1081
13467.50 1012
13468.59 1033
13469.69 1080
13470.79 1071
13471.88 1011
13472.98 1008
13474.07 970
13475.17 1007
13476.27 995
13477.36 1025
13478.46 1118
13479.55 1060
13480.65 1042
13481.75 1086
13482.84 1072
13483.94 1097
13485.03 1105
13486.13 1136
13487.23 1128
13488.32 1082
13489.42 1262
13490.52 1229
13491.61 1241
13492.71 1232
13493.81 1241
13494.90 1225
13496.00 1282
13497.10 1295
13498.19 1331
13499.29 1368
13500.39 1407
13501.48 1434
13502.58 1404
13503.68 1409
13504.77 1378
13505.87 1387
13506.97 1283
13508.07 1308
13509.16 1258
13510.26 1188
13511.36 1191
13512.46 1103
13513.55 1103
13514.65 1038
13515.75 1056
13516.85 1021
13517.94 914
13519.04 939
13520.14 906
13521.24 919
13522.33 872
13523.43 886
13524.53 912
13525.63 918
13526.73 881
13527.82 865
13528.92 843
13530.02 865
13531.12 803
13532.22 851
13533.31 830
13534.41 811
13535.51 791
13536.61 808
13537.71 865
13538.81 848
13539.90 783
13541.00 779
13542.10 841
13543.20 773
13544.30 718
13545.40 767
13546.50 762
13547.60 723
13548.69 766
13549.79 758
13550.89 751
13551.99 793
13553.09 748
13554.19 786
13555.29 786
13556.39 719
13557.49 709
13558.59 759
13559.69 765
13560.78 727
13561.88 715
13562.98 733
13564.08 729
13565.18 729
13566.28 745
13567.38 729
13568.48 736
13569.58 699
13570.68 705
13571.78 797
13572.88 699
13573.98 680
13575.08 737
13576.18 769
13577.28 738
13578.38 754
13579.48 724
13580.58 718
13581.68 717
13582.78 719
13583.88 725
13584.98 703
13586.08 753
13587.18 729
13588.28 727
13589.38 745
13590.48 753
13591.59 740
13592.69 723
13593.79 737
13594.89 714
13595.99 763
13597.09 700
13598.19 772
13599.29 745
13600.39 768
13601.49 771
13602.59 785
13603.69 743
13604.80 763
13605.90 780
13607.00 846
13608.10 804
13609.20 763
13610.30 706
13611.40 733
13612.51 800
13613.61 795
13614.71 811
13615.81 788
13616.91 747
13618.01 782
13619.11 772
13620.22 767
13621.32 776
13622.42 796
13623.52 823
13624.62 811
13625.73 819
13626.83 852
13627.93 803
13629.03 786
13630.13 776
13631.24 805
13632.34 818
13633.44 800
13634.54 790
13635.65 806
13636.75 859
13637.85 871
13638.95 869
13640.06 827
13641.16 786
13642.26 813
13643.36 791
13644.47 718
13645.57 810
13646.67 792
13647.78 789
13648.88 727
13649.98 742
13651.08 733
13652.19 799
13653.29 778
13654.39 740
13655.50 725
13656.60 687
13657.70 691
13658.81 727
13659.91 726
13661.01 732
13662.12 736
13663.22 695
13664.32 731
13665.43 709
13666.53 728
13667.63 720
13668.74 713
13669.84 669
13670.95 685
13672.05 768
13673.15 720
13674.26 704
13675.36 718
13676.47 717
13677.57 694
13678.67 699
13679.78 716
13680.88 690
13681.99 689
13683.09 706
13684.20 714
13685.30 735
13686.40 734
13687.51 693
13688.61 698
13689.72 733
13690.82 752
13691.93 695
13693.03 699
13694.14 705
13695.24 712
13696.35 722
13697.45 762
13698.56 772
13699.66 785
13700.77 769
13701.87 779
13702.98 804
13704.08 775
13705.19 745
13706.29 776
13707.40 756
13708.50 763
13709.61 834
13710.71 778
13711.82 819
13712.92 819
13714.03 805
13715.14 798
13716.24 802
13717.35 848
13718.45 828
13719.56 834
13720.66 859
13721.77 835
13722.88 920
13723.98 988
13725.09 902
13726.19 912
13727.30 1011
13728.41 940
13729.51 936
13730.62 956
13731.73 1015
13732.83 1025
13733.94 1054
13735.04 971
13736.15 936
13737.26 1050
13738.36 1078
13739.47 1118
13740.58 1027
13741.68 932
13742.79 995
13743.90 1004
13745.00 1098
13746.11 1040
13747.22 1065
13748.32 1159
13749.43 1055
13750.54 1099
13751.65 1142
13752.75 1150
13753.86 1104
13754.97 1137
13756.07 1192
13757.18 1172
13758.29 1239
13759.40 1333
13760.50 1332
13761.61 1362
13762.72 1416
13763.83 1491
13764.93 1469
13766.04 1717
13767.15 1728
13768.26 1782
13769.37 1844
13770.47 1889
13771.58 2012
13772.69 1974
13773.80 1984
13774.91 1988
13776.01 1910
13777.12 1908
13778.23 1802
13779.34 1796
13780.45 1813
13781.55 1613
13782.66 1550
13783.77 1447
13784.88 1418
13785.99 1391
13787.10 1340
13788.20 1276
13789.31 1212
13790.42 1156
13791.53 1161
13792.64 1117
13793.75 1136
13794.86 1114
13795.97 1120
13797.07 1107
13798.18 1077
13799.29 1135
13800.40 1046
13801.51 1096
13802.62 1118
13803.73 1042
13804.84 1018
13805.95 988
13807.06 950
13808.17 938
13809.28 1006
13810.39 967
13811.49 1028
13812.60 951
13813.71 880
13814.82 887
13815.93 903
13817.04 885
13818.15 879
13819.26 896
13820.37 898
13821.48 837
13822.59 854
13823.70 804
13824.81 891
13825.92 890
13827.03 822
13828.14 849
13829.25 790
13830.36 855
13831.47 771
13832.58 810
13833.69 873
13834.80 844
13835.92 830
13837.03 848
13838.14 881
13839.25 852
13840.36 794
13841.47 842
13842.58 861
13843.69 805
13844.80 870
13845.91 908
13847.02 866
13848.13 854
13849.24 833
13850.36 852
13851.47 833
13852.58 842
13853.69 929
13854.80 939
13855.91 898
13857.02 841
13858.13 880
13859.25 847
13860.36 912
13861.47 850
13862.58 887
13863.69 904
13864.80 901
13865.91 909
13867.03 923
13868.14 944
13869.25 920
13870.36 909
13871.47 878
13872.59 934
13873.70 916
13874.81 879
13875.92 967
13877.03 938
13878.15 984
13879.26 921
13880.37 904
13881.48 892
13882.60 926
13883.71 972
13884.82 1046
13885.93 979
13887.05 981
13888.16 1066
13889.27 1095
13890.38 1109
13891.50 1081
13892.61 1112
13893.72 1093
13894.83 1077
13895.95 1148
13897.06 1049
13898.17 1078
13899.29 1055
13900.40 1081
13901.51 1065
13902.63 1039
13903.74 1025
13904.85 1036
13905.97 976
13907.08 922
13908.19 923
13909.31 942
13910.42 900
13911.53 954
13912.65 862
13913.76 792
13914.87 890
13915.99 911
13917.10 883
13918.21 876
13919.33 833
13920.44 819
13921.56 853
13922.67 873
13923.78 854
13924.90 830
13926.01 850
13927.13 835
13928.24 816
13929.35 798
13930.47 835
13931.58 870
13932.70 843
13933.81 816
13934.93 719
13936.04 771
13937.16 767
13938.27 763
13939.38 830
13940.50 842
13941.61 809
13942.73 798
13943.84 726
13944.96 740
13946.07 752
13947.19 706
13948.30 813
13949.42 785
13950.53 756
13951.65 729
13952.76 747
13953.88 708
13954.99 728
13956.11 715
13957.23 705
13958.34 783
13959.46 796
13960.57 765
13961.69 741
13962.80 707
13963.92 766
13965.03 797
13966.15 753
13967.27 792
13968.38 757
13969.50 802
13970.61 751
13971.73 797
13972.84 674
13973.96 743
13975.08 770
13976.19 758
13977.31 729
13978.43 672
13979.54 765
13980.66 757
13981.77 777
13982.89 735
13984.01 800
13985.12 780
13986.24 720
13987.36 724
13988.47 701
13989.59 782
13990.71 783
13991.82 738
13992.94 799
13994.06 761
13995.17 728
13996.29 710
13997.41 756
13998.52 747
13999.64 771
14000.76 760
14001.88 752
14002.99 704
14004.11 731
14005.23 730
14006.34 775
14007.46 802
14008.58 772
14009.70 739
14010.81 700
14011.93 750
14013.05 783
14014.17 769
14015.28 780
14016.40 760
14017.52 742
14018.64 692
14019.76 722
14020.87 726
14021.99 734
14023.11 797
14024.23 721
14025.35 750
14026.46 752
14027.58 741
14028.70 736
14029.82 738
14030.94 877
14032.06 800
14033.17 762
14034.29 816
14035.41 796
14036.53 841
14037.65 744
14038.77 766
14039.88 782
14041.00 791
14042.12 816
14043.24 815
14044.36 757
14045.48 857
14046.60 853
14047.72 838
14048.84 785
14049.95 799
14051.07 870
14052.19 856
14053.31 858
14054.43 884
14055.55 891
14056.67 937
14057.79 939
14058.91 960
14060.03 950
14061.15 945
14062.27 949
14063.39 910
14064.51 940
14065.63 968
14066.75 995
14067.87 1049
14068.99 1043
14070.11 1021
14071.23 1042
14072.35 1072
14073.47 1092
14074.59 1072
14075.71 1096
14076.83 1124
14077.95 1075
14079.07 1125
14080.19 1151
14081.31 1186
14082.43 1132
14083.55 1119
14084.67 1240
14085.79 1327
14086.91 1283
14088.03 1366
14089.15 1393
14090.27 1440
14091.39 1402
14092.51 1497
14093.63 1547
14094.75 1497
14095.87 1433
14097.00 1522
14098.12 1523
14099.24 1563
14100.36 1481
14101.48 1473
14102.60 1455
14103.72 1399
14104.84 1382
14105.96 1350
14107.09 1324
14108.21 1240
14109.33 1233
14110.45 1157
14111.57 1126
14112.69 1090
14113.81 1043
14114.94 1068
14116.06 1006
14117.18 1017
14118.30 1040
14119.42 986
14120.55 945
14121.67 956
14122.79 941
14123.91 954
14125.03 880
14126.16 894
14127.28 927
14128.40 870
14129.52 861
14130.64 945
14131.77 933
14132.89 918
14134.01 814
14135.13 906
14136.26 933
14137.38 876
14138.50 824
14139.62 869
14140.75 868
14141.87 809
14142.99 881
14144.11 852
14145.24 822
14146.36 822
14147.48 800
14148.61 832
14149.73 854
14150.85 795
14151.98 829
14153.10 859
14154.22 861
14155.35 784
14156.47 837
14157.59 850
14158.72 836
14159.84 866
14160.96 802
14162.09 789
14163.21 789
14164.33 873
14165.46 834
14166.58 791
14167.70 776
14168.83 774
14169.95 770
14171.08 764
14172.20 760
14173.32 797
14174.45 802
14175.57 788
14176.70 851
14177.82 802
14178.94 811
14180.07 755
14181.19 754
14182.32 798
14183.44 798
14184.57 815
14185.69 802
14186.81 796
14187.94 779
14189.06 796
14190.19 740
14191.31 729
14192.44 776
14193.56 765
14194.69 790
14195.81 787
14196.94 793
14198.06 766
14199.19 704
14200.31 738
14201.44 725
14202.56 777
14203.69 767
14204.81 731
14205.94 714
14207.06 702
14208.19 755
14209.31 747
14210.44 721
14211.57 706
14212.69 714
14213.82 692
14214.94 768
14216.07 667
14217.19 646
14218.32 687
14219.44 683
14220.57 684
14221.70 688
14222.82 744
14223.95 696
14225.07 668
14226.20 724
14227.33 690
14228.45 716
14229.58 668
14230.71 648
14231.83 661
14232.96 671
14234.08 618
14235.21 687
14236.34 687
14237.46 667
14238.59 685
14239.72 682
14240.84 679
14241.97 666
14243.10 594
14244.22 620
14245.35 626
14246.48 622
14247.60 605
14248.73 643
14249.86 630
14250.99 651
14252.11 616
14253.24 674
14254.37 639
14255.49 617
14256.62 590
14257.75 604
14258.88 624
14260.00 626
14261.13 581
14262.26 606
14263.39 574
14264.51 613
14265.64 635
14266.77 612
14267.90 566
14269.02 584
14270.15 633
14271.28 567
14272.41 640
14273.54 632
14274.66 574
14275.79 576
14276.92 589
14278.05 610
14279.18 614
14280.30 600
14281.43 552
14282.56 594
14283.69 567
14284.82 607
14285.95 576
14287.07 564
14288.20 564
14289.33 565
14290.46 576
14291.59 611
14292.72 574
14293.85 567
14294.98 574
14296.10 530
14297.23 552
14298.36 549
14299.49 584
14300.62 584
14301.75 526
14302.88 537
14304.01 538
14305.14 573
14306.27 555
14307.39 526
14308.52 521
14309.65 519
14310.78 507
14311.91 511
14313.04 542
14314.17 527
14315.30 533
14316.43 520
14317.56 542
14318.69 500
14319.82 536
14320.95 545
14322.08 518
14323.21 516
14324.34 520
14325.47 519
14326.60 512
14327.73 524
14328.86 544
14329.99 493
14331.12 475
14332.25 531
14333.38 482
14334.51 508
14335.64 487
14336.77 512
14337.90 517
14339.03 495
14340.16 478
14341.29 517
14342.42 513
14343.56 537
14344.69 550
14345.82 527
14346.95 565
14348.08 514
14349.21 480
14350.34 515
14351.47 487
14352.60 470
14353.73 473
14354.87 409
14356.00 465
14357.13 492
14358.26 494
14359.39 463
14360.52 467
14361.65 518
14362.78 500
14363.92 488
14365.05 487
14366.18 525
14367.31 491
14368.44 477
14369.57 497
14370.71 538
14371.84 493
14372.97 490
14374.10 491
14375.23 463
14376.37 437
14377.50 467
14378.63 478
14379.76 505
14380.89 471
14382.03 477
14383.16 514
14384.29 490
14385.42 470
14386.56 491
14387.69 492
14388.82 481
14389.95 496
14391.09 466
14392.22 509
14393.35 538
14394.48 503
14395.62 488
14396.75 461
14397.88 450
14399.02 469
14400.15 443
14401.28 438
14402.41 457
14403.55 453
14404.68 473
14405.81 500
14406.95 468
14408.08 470
14409.21 477
14410.35 468
14411.48 499
14412.61 529
14413.75 467
14414.88 460
14416.01 462
14417.15 459
14418.28 478
14419.42 490
14420.55 459
14421.68 478
14422.82 510
14423.95 519
14425.08 489
14426.22 492
14427.35 490
14428.49 528
14429.62 548
14430.75 553
14431.89 568
14433.02 565
14434.16 514
14435.29 504
14436.43 540
14437.56 554
14438.69 560
14439.83 522
14440.96 511
14442.10 460
14443.23 518
14444.37 539
14445.50 518
14446.64 550
14447.77 502
14448.91 502
14450.04 473
14451.18 521
14452.31 525
14453.45 510
14454.58 420
14455.72 534
14456.85 463
14457.99 489
14459.12 477
14460.26 477
14461.39 503
14462.53 465
14463.66 488
14464.80 505
14465.94 515
14467.07 492
14468.21 490
14469.34 482
14470.48 499
14471.61 466
14472.75 483
14473.89 478
14475.02 496
14476.16 455
14477.29 475
14478.43 464
14479.57 456
14480.70 470
14481.84 508
14482.97 473
14484.11 499
14485.25 546
14486.38 470
14487.52 508
14488.66 502
14489.79 579
14490.93 526
14492.07 517
14493.20 519
14494.34 550
14495.48 522
14496.61 541
14497.75 540
14498.89 564
14500.02 579
14501.16 515
14502.30 538
14503.43 537
14504.57 533
14505.71 502
14506.84 547
14507.98 552
14509.12 577
14510.26 588
14511.39 542
14512.53 596
14513.67 602
14514.81 644
14515.94 622
14517.08 595
14518.22 609
14519.36 567
14520.49 651
14521.63 599
14522.77 604
14523.91 647
14525.05 598
14526.18 570
14527.32 609
14528.46 580
14529.60 551
14530.74 539
14531.87 549
14533.01 582
14534.15 595
14535.29 585
14536.43 569
14537.56 593
14538.70 582
14539.84 551
14540.98 575
14542.12 560
14543.26 511
14544.40 540
14545.53 529
14546.67 537
14547.81 484
14548.95 578
14550.09 608
14551.23 595
14552.37 593
14553.51 573
14554.65 533
14555.78 565
14556.92 533
14558.06 600
14559.20 582
14560.34 569
14561.48 593
14562.62 573
14563.76 577
14564.90 644
14566.04 579
14567.18 582
14568.32 583
14569.46 621
14570.60 661
14571.74 582
14572.88 632
14574.02 545
14575.16 627
14576.30 621
14577.44 665
14578.58 581
14579.72 624
14580.86 627
14582.00 637
14583.14 629
14584.28 600
14585.42 581
14586.56 645
14587.70 673
14588.84 703
14589.98 652
14591.12 672
14592.26 707
14593.40 687
14594.54 640
14595.68 685
14596.82 725
14597.96 716
14599.10 712
14600.24 705
14601.38 685
14602.52 731
14603.67 759
14604.81 728
14605.95 737
14607.09 702
14608.23 702
14609.37 761
14610.51 729
14611.65 783
14612.79 752
14613.94 773
14615.08 778
14616.22 729
14617.36 771
14618.50 779
14619.64 770
14620.79 816
14621.93 925
14623.07 944
14624.21 918
14625.35 888
14626.49 945
14627.64 971
14628.78 981
14629.92 1011
14631.06 1032
14632.20 993
14633.35 1048
14634.49 1081
14635.63 1072
14636.77 1006
14637.91 981
14639.06 939
14640.20 904
14641.34 897
14642.48 897
14643.63 878
14644.77 848
14645.91 821
14647.05 797
14648.20 692
14649.34 681
14650.48 697
14651.63 695
14652.77 722
14653.91 750
14655.05 728
14656.20 643
14657.34 613
14658.48 632
14659.63 638
14660.77 647
14661.91 674
14663.06 655
14664.20 622
14665.34 604
14666.49 668
14667.63 641
14668.77 576
14669.92 587
14671.06 592
14672.20 608
14673.35 588
14674.49 530
14675.64 501
14676.78 532
14677.92 579
14679.07 593
14680.21 589
14681.35 540
14682.50 513
14683.64 537
14684.79 543
14685.93 520
14687.08 503
14688.22 489
14689.36 508
14690.51 510
14691.65 462
14692.80 491
14693.94 552
14695.09 559
14696.23 578
14697.38 480
14698.52 481
14699.66 483
14700.81 503
14701.95 503
14703.10 487
14704.24 493
14705.39 509
14706.53 503
14707.68 487
14708.82 465
14709.97 471
14711.11 514
14712.26 500
14713.40 504
14714.55 465
14715.69 467
14716.84 539
14717.99 485
14719.13 481
14720.28 527
14721.42 505
14722.57 482
14723.71 505
14724.86 501
14726.00 468
14727.15 498
14728.30 507
14729.44 497
14730.59 455
14731.73 464
14732.88 471
14734.03 497
14735.17 495
14736.32 465
14737.46 495
14738.61 483
14739.76 461
14740.90 418
14742.05 479
14743.20 477
14744.34 475
14745.49 458
14746.64 448
14747.78 471
14748.93 524
14750.08 469
14751.22 479
14752.37 463
14753.52 473
14754.66 532
14755.81 458
14756.96 473
14758.10 477
14759.25 420
14760.40 498
14761.54 455
14762.69 446
14763.84 473
14764.99 503
14766.13 461
14767.28 444
14768.43 411
14769.58 428
14770.72 465
14771.87 421
14773.02 425
14774.17 444
14775.31 442
14776.46 405
14777.61 411
14778.76 404
14779.90 377
14781.05 481
14782.20 436
14783.35 409
14784.50 417
14785.64 469
14786.79 430
14787.94 410
14789.09 430
14790.24 390
14791.38 435
14792.53 456
14793.68 353
14794.83 351
14795.98 360
14797.13 406
14798.28 374
14799.42 437
14800.57 408
14801.72 387
14802.87 389
14804.02 390
14805.17 391
14806.32 367
14807.47 383
14808.61 374
14809.76 378
14810.91 365
14812.06 366
14813.21 387
14814.36 397
14815.51 404
14816.66 374
14817.81 400
14818.96 387
14820.11 398
14821.26 386
14822.41 368
14823.55 372
14824.70 365
14825.85 344
14827.00 372
14828.15 376
14829.30 406
14830.45 406
14831.60 366
14832.75 338
14833.90 360
14835.05 422
14836.20 365
14837.35 383
14838.50 377
14839.65 387
14840.80 384
14841.95 372
14843.10 339
14844.25 326
14845.40 335
14846.55 334
14847.70 348
14848.86 354
14850.01 378
14851.16 397
14852.31 362
14853.46 370
14854.61 395
14855.76 362
14856.91 394
14858.06 353
14859.21 413
14860.36 392
14861.51 370
14862.66 362
14863.82 336
14864.97 365
14866.12 351
14867.27 358
14868.42 345
14869.57 349
14870.72 363
14871.87 395
14873.03 347
14874.18 354
14875.33 351
14876.48 382
14877.63 373
14878.78 402
14879.94 348
14881.09 407
14882.24 414
14883.39 403
14884.54 386
14885.70 444
14886.85 409
14888.00 342
14889.15 401
14890.30 393
14891.46 379
14892.61 403
14893.76 350
14894.91 386
14896.06 352
14897.22 345
14898.37 338
14899.52 397
14900.67 384
14901.83 357
14902.98 352
14904.13 371
14905.28 382
14906.44 370
14907.59 347
14908.74 378
14909.90 350
14911.05 365
14912.20 388
14913.36 403
14914.51 395
14915.66 379
14916.81 386
14917.97 394
14919.12 405
14920.27 443
14921.43 398
14922.58 393
14923.73 410
14924.89 429
14926.04 379
14927.19 408
14928.35 422
14929.50 413
14930.66 410
14931.81 405
14932.96 387
14934.12 438
14935.27 431
14936.42 419
14937.58 431
14938.73 409
14939.89 405
14941.04 446
14942.19 437
14943.35 421
14944.50 442
14945.66 404
14946.81 455
14947.97 453
14949.12 405
14950.27 438
14951.43 443
14952.58 437
14953.74 438
14954.89 456
14956.05 488
14957.20 446
14958.36 450
14959.51 483
14960.67 473
14961.82 455
14962.98 455
14964.13 454
14965.29 464
14966.44 492
14967.60 434
14968.75 455
14969.91 467
14971.06 487
14972.22 465
14973.37 499
14974.53 437
14975.68 439
14976.84 456
14977.99 441
14979.15 435
14980.31 433
14981.46 424
14982.62 440
14983.77 438
14984.93 396
14986.08 389
14987.24 411
14988.40 402
14989.55 405
14990.71 364
14991.86 369
14993.02 422
14994.18 384
14995.33 407
14996.49 399
14997.65 381
14998.80 428
14999.96 411
15001.11 385
15002.27 404
15003.43 370
15004.58 387
15005.74 415
15006.90 365
15008.05 375
15009.21 328
15010.37 367
15011.52 386
15012.68 370
15013.84 373
15014.99 370
15016.15 348
15017.31 330
15018.47 368
15019.62 400
15020.78 374
15021.94 423
15023.09 365
15024.25 373
15025.41 392
15026.57 392
15027.72 349
15028.88 306
15030.04 373
15031.20 342
15032.35 346
15033.51 395
15034.67 381
15035.83 329
15036.98 351
15038.14 353
15039.30 336
15040.46 394
15041.62 370
15042.77 401
15043.93 351
15045.09 304
15046.25 318
15047.41 360
15048.57 359
15049.72 339
15050.88 329
15052.04 355
15053.20 333
15054.36 349
15055.52 351
15056.67 378
15057.83 372
15058.99 341
15060.15 359
15061.31 329
15062.47 370
15063.63 373
15064.79 333
15065.94 347
15067.10 374
15068.26 318
15069.42 335
15070.58 378
15071.74 343
15072.90 340
15074.06 371
15075.22 338
15076.38 363
15077.54 335
15078.70 311
15079.85 382
15081.01 380
15082.17 306
15083.33 320
15084.49 406
15085.65 377
15086.81 363
15087.97 332
15089.13 320
15090.29 352
15091.45 365
15092.61 382
15093.77 346
15094.93 334
15096.09 359
15097.25 312
15098.41 323
15099.57 316
15100.73 343
15101.89 350
15103.05 340
15104.21 354
15105.37 300
15106.53 345
15107.69 310
15108.86 341
15110.02 335
15111.18 339
15112.34 348
15113.50 335
15114.66 375
15115.82 360
15116.98 367
15118.14 340
15119.30 325
15120.46 338
15121.62 330
15122.79 373
15123.95 385
15125.11 349
15126.27 351
15127.43 404
15128.59 379
15129.75 365
15130.91 328
15132.08 334
15133.24 325
15134.40 345
15135.56 355
15136.72 367
15137.88 405
15139.05 375
15140.21 374
15141.37 374
15142.53 381
15143.69 397
15144.85 374
15146.02 401
15147.18 375
15148.34 372
15149.50 419
15150.66 413
15151.83 379
15152.99 358
15154.15 370
15155.31 367
15156.48 406
15157.64 345
15158.80 398
15159.96 359
15161.13 364
15162.29 346
15163.45 410
15164.61 371
15165.78 375
15166.94 400
15168.10 388
15169.27 342
15170.43 381
15171.59 385
15172.75 400
15173.92 407
15175.08 370
15176.24 398
15177.41 356
15178.57 420
15179.73 404
15180.90 398
15182.06 417
15183.22 407
15184.39 402
15185.55 410
15186.71 415
15187.88 416
15189.04 438
15190.21 431
15191.37 422
15192.53 445
15193.70 470
15194.86 460
15196.02 435
15197.19 444
15198.35 441
15199.52 524
15200.68 429
15201.84 419
15203.01 476
15204.17 434
15205.34 481
15206.50 440
15207.67 459
15208.83 461
15209.99 450
15211.16 510
15212.32 477
15213.49 474
15214.65 451
15215.82 498
15216.98 516
15218.15 509
15219.31 514
15220.48 497
15221.64 484
15222.81 554
15223.97 576
15225.14 545
15226.30 604
15227.47 599
15228.63 589
15229.80 569
15230.96 587
15232.13 582
15233.29 608
15234.46 560
15235.62 541
15236.79 562
15237.95 580
15239.12 585
15240.29 517
15241.45 549
15242.62 494
15243.78 499
15244.95 497
15246.11 460
15247.28 440
15248.45 487
15249.61 496
15250.78 429
15251.94 388
15253.11 411
15254.28 441
15255.44 450
15256.61 415
15257.78 414
15258.94 419
15260.11 424
15261.27 403
15262.44 434
15263.61 431
15264.77 425
15265.94 411
15267.11 403
15268.27 413
15269.44 432
15270.61 466
15271.77 427
15272.94 410
15274.11 360
15275.27 359
15276.44 393
15277.61 421
15278.78 418
15279.94 404
15281.11 434
15282.28 424
15283.44 427
15284.61 443
15285.78 461
15286.95 436
15288.11 419
15289.28 403
15290.45 393
15291.62 384
15292.78 384
15293.95 365
15295.12 431
15296.29 414
15297.46 453
15298.62 436
15299.79 417
15300.96 455
15302.13 425
15303.30 433
15304.46 415
15305.63 462
15306.80 370
15307.97 409
15309.14 391
15310.30 393
15311.47 401
15312.64 363
15313.81 431
15314.98 411
15316.15 424
15317.31 377
15318.48 377
15319.65 366
15320.82 380
15321.99 400
15323.16 385
15324.33 364
15325.50 398
15326.66 437
15327.83 443
15329.00 406
15330.17 402
15331.34 422
15332.51 372
15333.68 393
15334.85 365
15336.02 405
15337.19 350
15338.36 382
15339.53 379
15340.70 379
15341.86 396
15343.03 397
15344.20 365
15345.37 425
15346.54 376
15347.71 350
15348.88 434
15350.05 398
15351.22 357
15352.39 364
15353.56 401
15354.73 409
15355.90 381
15357.07 375
15358.24 411
15359.41 393
15360.58 391
15361.75 363
15362.92 403
15364.09 389
15365.26 384
15366.43 432
15367.60 400
15368.78 388
15369.95 393
15371.12 397
15372.29 401
15373.46 352
15374.63 350
15375.80 378
15376.97 396
15378.14 377
15379.31 384
15380.48 437
15381.65 412
15382.83 405
15384.00 430
15385.17 384
15386.34 376
15387.51 407
15388.68 398
15389.85 388
15391.02 430
15392.20 403
15393.37 405
15394.54 362
15395.71 414
15396.88 411
15398.05 420
15399.22 402
15400.40 405
15401.57 365
15402.74 376
15403.91 356
15405.08 387
15406.26 345
15407.43 378
15408.60 363
15409.77 355
15410.94 373
15412.12 357
15413.29 404
15414.46 385
15415.63 385
15416.81 352
15417.98 375
15419.15 400
15420.32 367
15421.50 356
15422.67 365
15423.84 348
15425.01 333
15426.19 332
15427.36 322
15428.53 360
15429.70 364
15430.88 390
15432.05 347
15433.22 321
15434.40 313
15435.57 355
15436.74 421
15437.92 349
15439.09 330
15440.26 394
15441.44 355
15442.61 335
15443.78 382
15444.96 385
15446.13 386
15447.30 321
15448.48 366
15449.65 384
15450.82 370
15452.00 328
15453.17 369
15454.34 382
15455.52 377
15456.69 396
15457.87 334
15459.04 365
15460.21 354
15461.39 405
15462.56 337
15463.74 351
15464.91 358
15466.08 386
15467.26 361
15468.43 375
15469.61 363
15470.78 386
15471.96 427
15473.13 352
15474.31 307
15475.48 346
15476.65 338
15477.83 331
15479.00 342
15480.18 361
15481.35 365
15482.53 357
15483.70 398
15484.88 364
15486.05 330
15487.23 336
15488.40 352
15489.58 314
15490.75 337
15491.93 369
15493.10 374
15494.28 367
15495.45 348
15496.63 360
15497.81 370
15498.98 361
15500.16 319
15501.33 338
15502.51 359
15503.68 385
15504.86 402
15506.03 413
15507.21 356
15508.39 422
15509.56 358
15510.74 353
15511.91 371
15513.09 405
15514.27 377
15515.44 369
15516.62 371
15517.79 377
15518.97 387
15520.15 392
15521.32 408
15522.50 406
15523.68 395
15524.85 385
15526.03 400
15527.21 349
15528.38 367
15529.56 354
15530.74 387
15531.91 432
15533.09 360
15534.27 371
15535.44 387
15536.62 403
15537.80 374
15538.97 391
15540.15 387
15541.33 392
15542.51 394
15543.68 397
15544.86 376
15546.04 387
15547.21 433
15548.39 371
15549.57 369
15550.75 412
15551.92 470
15553.10 417
15554.28 395
15555.46 399
15556.63 402
15557.81 435
15558.99 425
15560.17 396
15561.35 420
15562.52 444
15563.70 460
15564.88 424
15566.06 409
15567.24 422
15568.41 413
15569.59 430
15570.77 448
15571.95 405
15573.13 442
15574.30 432
15575.48 431
15576.66 436
15577.84 408
15579.02 474
15580.20 511
15581.38 504
15582.55 465
15583.73 472
15584.91 483
15586.09 451
15587.27 475
15588.45 504
15589.63 472
15590.81 468
15591.99 467
15593.16 462
15594.34 503
15595.52 468
15596.70 514
15597.88 504
15599.06 513
15600.24 475
15601.42 481
15602.60 481
15603.78 535
15604.96 546
15606.14 555
15607.32 582
15608.50 539
15609.68 577
15610.86 566
15612.04 538
15613.22 597
15614.40 607
15615.58 572
15616.76 587
15617.94 599
15619.12 610
15620.30 560
15621.48 556
15622.66 562
15623.84 596
15625.02 607
15626.20 576
15627.38 614
15628.56 641
15629.74 643
15630.92 646
15632.10 633
15633.28 696
15634.46 668
15635.64 654
15636.82 664
15638.00 629
15639.18 667
15640.36 698
15641.54 678
15642.73 635
15643.91 676
15645.09 711
15646.27 727
15647.45 755
15648.63 710
15649.81 729
15650.99 727
15652.17 698
15653.36 685
15654.54 746
15655.72 755
15656.90 740
15658.08 732
15659.26 731
15660.44 705
15661.63 724
15662.81 755
15663.99 765
15665.17 760
15666.35 704
15667.54 725
15668.72 732
15669.90 692
15671.08 653
15672.26 692
15673.45 735
15674.63 736
15675.81 688
15676.99 698
15678.17 670
15679.36 667
15680.54 697
15681.72 705
15682.90 733
15684.09 710
15685.27 675
15686.45 690
15687.63 720
15688.82 682
15690.00 686
15691.18 647
15692.36 676
15693.55 698
15694.73 711
15695.91 706
15697.10 730
15698.28 732
15699.46 713
15700.65 692
15701.83 756
15703.01 733
15704.20 775
15705.38 749
15706.56 802
15707.75 771
15708.93 768
15710.11 750
15711.30 787
15712.48 731
15713.66 726
15714.85 766
15716.03 742
15717.21 800
15718.40 763
15719.58 786
15720.77 753
15721.95 798
15723.13 785
15724.32 808
15725.50 789
15726.69 840
15727.87 807
15729.05 783
15730.24 716
15731.42 675
15732.61 729
15733.79 746
15734.98 758
15736.16 785
15737.34 807
15738.53 846
15739.71 777
15740.90 822
15742.08 793
15743.27 786
15744.45 767
15745.64 815
15746.82 842
15748.01 909
15749.19 800
15750.38 858
15751.56 865
15752.75 871
15753.93 875
15755.12 883
15756.30 833
15757.49 824
15758.67 833
15759.86 816
15761.04 796
15762.23 770
15763.42 789
15764.60 780
15765.79 780
15766.97 748
15768.16 736
15769.34 747
15770.53 749
15771.71 707
15772.90 747
15774.09 703
15775.27 761
15776.46 744
15777.64 696
15778.83 673
15780.02 699
15781.20 730
15782.39 735
15783.58 698
15784.76 717
15785.95 697
15787.13 651
15788.32 641
15789.51 627
15790.69 604
15791.88 627
15793.07 607
15794.25 619
15795.44 562
15796.63 606
15797.81 618
15799.00 614
15800.19 560
15801.37 595
15802.56 570
15803.75 572
15804.94 535
15806.12 553
15807.31 569
15808.50 537
15809.68 538
15810.87 540
15812.06 522
15813.25 543
15814.43 500
15815.62 570
15816.81 587
15818.00 522
15819.18 533
15820.37 569
15821.56 494
15822.75 527
15823.93 492
15825.12 501
15826.31 570
15827.50 496
15828.69 475
15829.87 518
15831.06 540
15832.25 482
15833.44 519
15834.63 503
15835.81 527
15837.00 502
15838.19 510
15839.38 509
15840.57 545
15841.76 542
15842.94 534
15844.13 493
15845.32 505
15846.51 535
15847.70 535
15848.89 511
15850.08 468
15851.27 484
15852.45 522
15853.64 496
15854.83 489
15856.02 539
15857.21 549
15858.40 530
15859.59 577
15860.78 559
15861.97 505
15863.16 485
15864.35 468
15865.53 490
15866.72 525
15867.91 551
15869.10 514
15870.29 512
15871.48 510
15872.67 500
15873.86 526
15875.05 547
15876.24 536
15877.43 523
15878.62 540
15879.81 520
15881.00 571
15882.19 580
15883.38 485
15884.57 537
15885.76 528
15886.95 576
15888.14 613
15889.33 549
15890.52 572
15891.71 576
15892.90 607
15894.09 556
15895.28 628
15896.47 583
15897.66 638
15898.85 622
15900.04 573
15901.24 631
15902.43 642
15903.62 571
15904.81 597
15906.00 608
15907.19 579
15908.38 600
15909.57 583
15910.76 558
15911.95 543
15913.14 625
15914.34 611
15915.53 623
15916.72 575
15917.91 572
15919.10 638
15920.29 659
15921.48 615
15922.68 635
15923.87 629
15925.06 584
15926.25 653
15927.44 637
15928.63 632
15929.83 629
15931.02 562
15932.21 626
15933.40 612
15934.59 582
15935.78 617
15936.98 557
15938.17 504
15939.36 557
15940.55 571
15941.74 531
15942.94 507
15944.13 493
15945.32 464
15946.51 455
15947.71 459
15948.90 493
15950.09 477
15951.28 466
15952.48 473
15953.67 465
15954.86 513
15956.05 464
15957.25 499
15958.44 444
15959.63 413
15960.83 444
15962.02 429
15963.21 436
15964.41 469
15965.60 443
15966.79 468
15967.98 444
15969.18 397
15970.37 406
15971.56 414
15972.76 438
15973.95 424
15975.14 447
15976.34 360
15977.53 384
15978.73 420
15979.92 401
15981.11 382
15982.31 390
15983.50 420
15984.69 406
15985.89 397
15987.08 432
15988.28 408
15989.47 365
15990.66 413
15991.86 385
15993.05 394
15994.25 381
15995.44 381
15996.63 380
15997.83 339
15999.02 354
16000.22 406
16001.41 394
16002.61 393
16003.80 354
16005.00 364
16006.19 393
16007.38 376
16008.58 410
16009.77 342
16010.97 399
16012.16 363
16013.36 380
16014.55 405
16015.75 376
16016.94 371
16018.14 356
16019.33 354
16020.53 374
16021.72 355
16022.92 360
16024.11 374
16025.31 350
16026.51 361
16027.70 350
16028.90 388
16030.09 335
16031.29 361
16032.48 328
16033.68 322
16034.87 340
16036.07 354
16037.27 318
16038.46 401
16039.66 386
16040.85 370
16042.05 362
16043.24 354
16044.44 347
16045.64 371
16046.83 361
16048.03 311
16049.23 362
16050.42 375
16051.62 356
16052.81 366
16054.01 348
16055.21 379
16056.40 332
16057.60 331
16058.80 320
16059.99 345
16061.19 344
16062.39 356
16063.58 330
16064.78 381
16065.98 366
16067.17 361
16068.37 335
16069.57 325
16070.77 372
16071.96 321
16073.16 360
16074.36 358
16075.55 360
16076.75 373
16077.95 349
16079.15 342
16080.34 327
16081.54 332
16082.74 374
16083.94 331
16085.13 343
16086.33 324
16087.53 318
16088.73 316
16089.92 338
16091.12 338
16092.32 364
16093.52 355
16094.71 333
16095.91 305
16097.11 304
16098.31 349
16099.51 318
16100.71 313
16101.90 320
16103.10 331
16104.30 353
16105.50 340
16106.70 327
16107.89 322
16109.09 297
16110.29 354
16111.49 317
16112.69 319
16113.89 352
16115.09 352
16116.28 333
16117.48 325
16118.68 355
16119.88 339
16121.08 315
16122.28 344
16123.48 350
16124.68 283
16125.88 315
16127.08 293
16128.27 309
16129.47 295
16130.67 319
16131.87 352
16133.07 327
16134.27 352
16135.47 268
16136.67 323
16137.87 285
16139.07 335
16140.27 320
16141.47 334
16142.67 322
16143.87 339
16145.07 308
16146.27 326
16147.47 351
16148.67 361
16149.87 290
16151.07 291
16152.27 325
16153.47 378
16154.67 352
16155.87 350
16157.07 334
16158.27 307
16159.47 312
16160.67 286
16161.87 326
16163.07 296
16164.27 341
16165.47 319
16166.67 349
16167.87 315
16169.07 353
16170.27 306
16171.47 304
16172.68 335
16173.88 334
16175.08 355
16176.28 367
16177.48 334
16178.68 312
16179.88 345
16181.08 341
16182.28 367
16183.48 349
16184.69 363
16185.89 317
16187.09 304
16188.29 348
16189.49 350
16190.69 348
16191.89 323
16193.10 327
16194.30 338
16195.50 345
16196.70 348
16197.90 344
16199.10 356
16200.31 380
16201.51 357
16202.71 341
16203.91 319
16205.11 384
16206.32 329
16207.52 352
16208.72 394
16209.92 360
16211.13 351
16212.33 365
16213.53 372
16214.73 308
16215.93 349
16217.14 329
16218.34 368
16219.54 357
16220.74 384
16221.95 363
16223.15 378
16224.35 370
16225.56 346
16226.76 312
16227.96 350
16229.16 368
16230.37 381
16231.57 329
16232.77 346
16233.98 367
16235.18 322
16236.38 364
16237.59 413
16238.79 404
16239.99 353
16241.20 400
16242.40 370
16243.60 401
16244.81 391
16246.01 412
16247.21 392
16248.42 411
16249.62 402
16250.82 377
16252.03 361
16253.23 396
16254.44 355
16255.64 393
16256.84 382
16258.05 405
16259.25 410
16260.46 395
16261.66 422
16262.86 427
16264.07 426
16265.27 443
16266.48 407
16267.68 435
16268.89 395
16270.09 417
16271.29 380
16272.50 407
16273.70 454
16274.91 416
16276.11 422
16277.32 395
16278.52 412
16279.73 388
16280.93 368
16282.14 360
16283.34 434
16284.55 408
16285.75 427
16286.96 436
16288.16 412
16289.37 447
16290.57 462
16291.78 470
16292.98 469
16294.19 456
16295.39 434
16296.60 435
16297.80 438
16299.01 470
16300.22 454
16301.42 483
16302.63 419
16303.83 407
16305.04 422
16306.24 496
16307.45 435
16308.66 461
16309.86 499
16311.07 483
16312.27 457
16313.48 418
16314.69 443
16315.89 450
16317.10 451
16318.30 472
16319.51 416
16320.72 397
16321.92 384
16323.13 376
16324.34 394
16325.54 386
16326.75 374
16327.96 368
16329.16 375
16330.37 378
16331.58 376
16332.78 378
16333.99 396
16335.20 387
16336.40 380
16337.61 349
16338.82 349
16340.02 357
16341.23 378
16342.44 403
16343.65 370
16344.85 345
16346.06 342
16347.27 355
16348.47 378
16349.68 341
16350.89 309
16352.10 325
16353.30 340
16354.51 324
16355.72 334
16356.93 299
16358.13 329
16359.34 347
16360.55 333
16361.76 321
16362.97 341
16364.17 331
16365.38 337
16366.59 346
16367.80 361
16369.01 343
16370.21 337
16371.42 337
16372.63 345
16373.84 341
16375.05 325
16376.26 358
16377.46 324
16378.67 341
16379.88 345
16381.09 332
16382.30 336
16383.51 314
16384.72 320
16385.92 333
16387.13 326
16388.34 321
16389.55 315
16390.76 324
16391.97 329
16393.18 340
16394.39 352
16395.60 316
16396.80 387
16398.01 355
16399.22 319
16400.43 314
16401.64 320
16402.85 309
16404.06 319
16405.27 270
16406.48 311
16407.69 341
16408.90 355
16410.11 348
16411.32 314
16412.53 323
16413.74 297
16414.95 323
16416.16 335
16417.37 342
16418.58 325
16419.79 337
16421.00 319
16422.21 336
16423.42 323
16424.63 343
16425.84 339
16427.05 280
16428.26 278
16429.47 301
16430.68 325
16431.89 308
16433.10 306
16434.31 302
16435.52 316
16436.73 342
16437.94 304
16439.15 293
16440.36 325
16441.57 331
16442.79 344
16444.00 312
16445.21 312
16446.42 346
16447.63 335
16448.84 303
16450.05 313
16451.26 318
16452.47 349
16453.68 340
16454.90 284
16456.11 284
16457.32 352
16458.53 322
16459.74 289
16460.95 281
16462.16 324
16463.38 271
16464.59 289
16465.80 276
16467.01 290
16468.22 322
16469.43 307
16470.65 327
16471.86 318
16473.07 297
16474.28 302
16475.49 314
16476.71 302
16477.92 296
16479.13 281
16480.34 297
16481.56 296
16482.77 292
16483.98 308
16485.19 310
16486.40 279
16487.62 289
16488.83 298
16490.04 300
16491.25 333
16492.47 284
16493.68 245
16494.89 305
16496.11 293
16497.32 288
16498.53 322
16499.74 307
16500.96 293
16502.17 287
16503.38 318
16504.60 302
16505.81 304
16507.02 305
16508.24 321
16509.45 295
16510.66 282
16511.88 310
16513.09 302
16514.30 299
16515.52 285
16516.73 327
16517.94 333
16519.16 314
16520.37 301
16521.58 277
16522.80 291
16524.01 305
16525.23 285
16526.44 285
16527.65 275
16528.87 288
16530.08 269
16531.30 294
16532.51 300
16533.72 311
16534.94 321
16536.15 323
16537.37 332
16538.58 298
16539.80 286
16541.01 300
16542.23 269
16543.44 300
16544.65 319
16545.87 302
16547.08 315
16548.30 310
16549.51 312
16550.73 361
16551.94 360
16553.16 340
16554.37 324
16555.59 289
16556.80 277
16558.02 324
16559.23 344
16560.45 303
16561.66 342
16562.88 380
16564.09 334
16565.31 347
16566.52 349
16567.74 367
16568.96 345
16570.17 384
16571.39 372
16572.60 344
16573.82 338
16575.03 317
16576.25 329
16577.47 320
16578.68 333
16579.90 340
16581.11 343
16582.33 330
16583.54 378
16584.76 377
16585.98 383
16587.19 357
16588.41 354
16589.63 336
16590.84 364
16592.06 361
16593.27 330
16594.49 371
16595.71 354
16596.92 346
16598.14 365
16599.36 351
16600.57 320
16601.79 337
16603.01 338
16604.22 333
16605.44 280
16606.66 299
16607.87 286
16609.09 311
16610.31 313
16611.53 313
16612.74 300
16613.96 309
16615.18 320
16616.39 315
16617.61 322
16618.83 287
16620.05 272
16621.26 302
16622.48 315
16623.70 316
16624.92 290
16626.13 298
16627.35 298
16628.57 331
16629.79 305
16631.00 331
16632.22 267
16633.44 284
16634.66 318
16635.88 294
16637.09 290
16638.31 332
16639.53 322
16640.75 295
16641.97 303
16643.18 307
16644.40 327
16645.62 307
16646.84 294
16648.06 322
16649.28 322
16650.49 303
16651.71 259
16652.93 273
16654.15 296
16655.37 293
16656.59 292
16657.81 283
16659.03 296
16660.24 255
16661.46 273
16662.68 250
16663.90 256
16665.12 272
16666.34 311
16667.56 305
16668.78 285
16670.00 313
16671.22 281
16672.43 296
16673.65 221
16674.87 255
16676.09 276
16677.31 286
16678.53 290
16679.75 275
16680.97 276
16682.19 272
16683.41 277
16684.63 261
16685.85 285
16687.07 299
16688.29 295
16689.51 276
16690.73 284
16691.95 297
16693.17 318
16694.39 271
16695.61 281
16696.83 274
16698.05 282
16699.27 289
16700.49 281
16701.71 243
16702.93 273
16704.15 296
16705.37 261
16706.59 299
16707.81 316
16709.03 271
16710.25 265
16711.48 308
16712.70 246
16713.92 248
16715.14 270
16716.36 273
16717.58 288
16718.80 233
16720.02 243
16721.24 308
16722.46 274
16723.68 270
16724.91 261
16726.13 293
16727.35 303
16728.57 280
16729.79 295
16731.01 264
16732.23 268
16733.46 293
16734.68 281
16735.90 256
16737.12 273
16738.34 309
16739.56 334
16740.79 272
16742.01 239
16743.23 273
16744.45 254
16745.67 290
16746.90 287
16748.12 264
16749.34 279
16750.56 280
16751.78 267
16753.01 257
16754.23 243
16755.45 261
16756.67 246
16757.90 297
16759.12 274
16760.34 228
16761.56 285
16762.79 296
16764.01 278
16765.23 288
16766.45 268
16767.68 257
16768.90 253
16770.12 246
16771.34 289
16772.57 249
16773.79 277
16775.01 262
16776.24 312
16777.46 269
16778.68 322
16779.91 307
16781.13 288
16782.35 286
16783.58 280
16784.80 283
16786.02 283
16787.25 290
16788.47 278
16789.69 248
16790.92 235
16792.14 271
16793.36 268
16794.59 282
16795.81 255
16797.04 236
16798.26 280
16799.48 253
16800.71 267
16801.93 269
16803.16 290
16804.38 296
16805.60 254
16806.83 233
16808.05 276
16809.28 263
16810.50 292
16811.73 249
16812.95 296
16814.17 274
16815.40 279
16816.62 291
16817.85 309
16819.07 308
16820.30 281
16821.52 325
16822.75 311
16823.97 271
16825.20 316
16826.42 334
16827.65 339
16828.87 308
16830.10 290
16831.32 290
16832.55 291
16833.77 301
16835.00 321
16836.22 305
16837.45 341
16838.67 308
16839.90 307
16841.12 319
16842.35 287
16843.57 312
16844.80 357
16846.03 309
16847.25 303
16848.48 334
16849.70 351
16850.93 337
16852.15 369
16853.38 369
16854.61 381
16855.83 355
16857.06 365
16858.28 345
16859.51 360
16860.74 387
16861.96 386
16863.19 332
16864.42 362
16865.64 383
16866.87 367
16868.09 398
16869.32 416
16870.55 398
16871.77 410
16873.00 411
16874.23 429
16875.45 480
16876.68 442
16877.91 449
16879.13 436
16880.36 456
16881.59 439
16882.82 473
16884.04 455
16885.27 412
16886.50 398
16887.72 431
16888.95 438
16890.18 437
16891.41 429
16892.63 462
16893.86 420
16895.09 439
16896.32 429
16897.54 414
16898.77 374
16900.00 390
16901.23 384
16902.45 363
16903.68 364
16904.91 399
16906.14 385
16907.36 374
16908.59 344
16909.82 368
16911.05 382
16912.28 348
16913.50 358
16914.73 368
16915.96 378
16917.19 330
16918.42 341
16919.65 303
16920.87 299
16922.10 329
16923.33 320
16924.56 310
16925.79 308
16927.02 320
16928.24 322
16929.47 342
16930.70 294
16931.93 307
16933.16 312
16934.39 297
16935.62 325
16936.85 254
16938.08 282
16939.30 291
16940.53 277
16941.76 314
16942.99 324
16944.22 308
16945.45 288
16946.68 297
16947.91 276
16949.14 318
16950.37 336
16951.60 353
16952.83 291
16954.06 289
16955.29 313
16956.52 318
16957.74 314
16958.97 296
16960.20 282
16961.43 296
16962.66 258
16963.89 267
16965.12 305
16966.35 301
16967.58 290
16968.81 275
16970.04 313
16971.27 295
16972.50 311
16973.74 276
16974.97 296
16976.20 289
16977.43 287
16978.66 280
16979.89 296
16981.12 310
16982.35 283
16983.58 317
16984.81 260
16986.04 285
16987.27 293
16988.50 326
16989.73 322
16990.96 279
16992.19 319
16993.43 297
16994.66 269
16995.89 282
16997.12 255
16998.35 309
16999.58 330
17000.81 316
17002.04 295
17003.28 267
17004.51 256
17005.74 304
17006.97 303
17008.20 272
17009.43 298
17010.66 283
17011.90 275
17013.13 271
17014.36 269
17015.59 264
17016.82 286
17018.05 329
17019.29 273
17020.52 321
17021.75 281
17022.98 297
17024.21 303
17025.45 304
17026.68 313
17027.91 257
17029.14 257
17030.38 285
17031.61 267
17032.84 245
17034.07 273
17035.31 299
17036.54 263
17037.77 277
17039.00 245
17040.24 234
17041.47 283
17042.70 259
17043.93 294
17045.17 291
17046.40 289
17047.63 252
17048.87 304
17050.10 278
17051.33 272
17052.57 266
17053.80 233
17055.03 269
17056.27 238
17057.50 242
17058.73 248
17059.97 272
17061.20 265
17062.43 275
17063.67 259
17064.90 285
17066.13 255
17067.37 263
17068.60 286
17069.83 255
17071.07 255
17072.30 262
17073.54 278
17074.77 250
17076.00 224
17077.24 252
17078.47 290
17079.71 266
17080.94 247
17082.17 215
17083.41 233
17084.64 240
17085.88 277
17087.11 237
17088.35 245
17089.58 263
17090.81 243
17092.05 251
17093.28 267
17094.52 243
17095.75 248
17096.99 222
17098.22 235
17099.46 246
17100.69 268
17101.93 282
17103.16 262
17104.40 274
17105.63 270
17106.87 265
17108.10 250
17109.34 234
17110.57 265
17111.81 260
17113.04 242
17114.28 246
17115.51 227
17116.75 249
17117.99 252
17119.22 248
17120.46 237
17121.69 271
17122.93 259
17124.16 255
17125.40 259
17126.64 265
17127.87 241
17129.11 239
17130.34 231
17131.58 250
17132.82 259
17134.05 253
17135.29 259
17136.52 240
17137.76 238
17139.00 252
17140.23 245
17141.47 248
17142.71 240
17143.94 249
17145.18 296
17146.41 275
17147.65 238
17148.89 242
17150.12 235
17151.36 252
17152.60 226
17153.83 235
17155.07 239
17156.31 244
17157.55 227
17158.78 227
17160.02 256
17161.26 256
17162.49 264
17163.73 241
17164.97 217
17166.21 210
17167.44 269
17168.68 248
17169.92 233
17171.15 236
17172.39 266
17173.63 232
17174.87 243
17176.10 249
17177.34 246
17178.58 274
17179.82 260
17181.06 259
17182.29 216
17183.53 228
17184.77 222
17186.01 226
17187.25 225
17188.48 214
17189.72 252
17190.96 227
17192.20 212
17193.44 220
17194.67 234
17195.91 208
17197.15 203
17198.39 194
17199.63 217
17200.87 218
17202.10 211
17203.34 234
17204.58 245
17205.82 253
17207.06 240
17208.30 208
17209.54 220
17210.78 199
17212.01 250
17213.25 259
17214.49 226
17215.73 222
17216.97 221
17218.21 247
17219.45 260
17220.69 268
17221.93 245
17223.17 250
17224.41 256
17225.65 233
17226.89 227
17228.12 235
17229.36 228
17230.60 215
17231.84 202
17233.08 205
17234.32 216
17235.56 279
17236.80 261
17238.04 268
17239.28 227
17240.52 241
17241.76 238
17243.00 200
17244.24 242
17245.48 237
17246.72 226
17247.96 227
17249.20 216
17250.44 199
17251.68 229
17252.92 215
17254.16 233
17255.40 237
17256.64 229
17257.89 208
17259.13 223
17260.37 237
17261.61 201
17262.85 240
17264.09 260
17265.33 257
17266.57 230
17267.81 235
17269.05 215
17270.29 208
17271.53 219
17272.78 237
17274.02 215
17275.26 237
17276.50 218
17277.74 236
17278.98 233
17280.22 218
17281.46 228
17282.71 229
17283.95 227
17285.19 198
17286.43 212
17287.67 189
17288.91 195
17290.16 213
17291.40 211
17292.64 208
17293.88 218
17295.12 202
17296.36 219
17297.61 239
17298.85 238
17300.09 237
17301.33 227
17302.58 216
17303.82 249
17305.06 223
17306.30 236
17307.54 287
17308.79 256
17310.03 260
17311.27 236
17312.51 232
17313.76 201
17315.00 214
17316.24 218
17317.48 231
17318.73 229
17319.97 225
17321.21 216
17322.46 225
17323.70 228
17324.94 202
17326.18 218
17327.43 213
17328.67 226
17329.91 227
17331.16 232
17332.40 224
17333.64 220
17334.89 231
17336.13 235
17337.37 239
17338.62 222
17339.86 234
17341.10 256
17342.35 232
17343.59 222
17344.84 216
17346.08 187
17347.32 224
17348.57 210
17349.81 216
17351.05 228
17352.30 214
17353.54 226
17354.79 184
17356.03 211
17357.27 231
17358.52 222
17359.76 216
17361.01 214
17362.25 196
17363.50 221
17364.74 221
17365.98 238
17367.23 235
17368.47 246
17369.72 233
17370.96 232
17372.21 241
17373.45 237
17374.70 226
17375.94 240
17377.19 241
17378.43 247
17379.68 264
17380.92 242
17382.17 199
17383.41 236
17384.66 234
17385.90 232
17387.15 213
17388.39 216
17389.64 259
17390.88 246
17392.13 232
17393.37 220
17394.62 230
17395.86 211
17397.11 237
17398.36 203
17399.60 189
17400.85 202
17402.09 209
17403.34 214
17404.58 209
17405.83 233
17407.08 209
17408.32 233
17409.57 237
17410.81 236
17412.06 226
17413.31 240
17414.55 236
17415.80 248
17417.05 226
17418.29 234
17419.54 249
17420.78 227
17422.03 180
17423.28 206
17424.52 251
17425.77 253
17427.02 222
17428.26 238
17429.51 247
17430.76 250
17432.00 242
17433.25 229
17434.50 242
17435.75 209
17436.99 246
17438.24 246
17439.49 240
17440.73 235
17441.98 253
17443.23 237
17444.48 233
17445.72 246
17446.97 242
17448.22 235
17449.46 206
17450.71 235
17451.96 229
17453.21 257
17454.45 247
17455.70 226
17456.95 213
17458.20 213
17459.45 237
17460.69 255
17461.94 264
17463.19 234
17464.44 233
17465.69 216
17466.93 223
17468.18 189
17469.43 222
17470.68 231
17471.93 276
17473.17 232
17474.42 252
17475.67 254
17476.92 245
17478.17 266
17479.42 249
17480.67 266
17481.91 275
17483.16 259
17484.41 255
17485.66 254
17486.91 210
17488.16 229
17489.41 250
17490.66 242
17491.90 242
17493.15 239
17494.40 226
17495.65 210
17496.90 264
17498.15 251
17499.40 245
17500.65 252
17501.90 258
17503.15 252
17504.40 263
17505.65 245
17506.90 254
17508.14 242
17509.39 304
17510.64 254
17511.89 262
17513.14 273
17514.39 288
17515.64 292
17516.89 274
17518.14 269
17519.39 267
17520.64 286
17521.89 275
17523.14 259
17524.39 277
17525.64 304
17526.89 287
17528.14 291
17529.39 281
17530.64 260
17531.89 292
17533.14 281
17534.40 264
17535.65 266
17536.90 282
17538.15 259
17539.40 279
17540.65 311
17541.90 283
17543.15 316
17544.40 272
17545.65 248
17546.90 269
17548.15 267
17549.40 305
17550.66 302
17551.91 273
17553.16 278
17554.41 268
17555.66 278
17556.91 301
17558.16 286
17559.41 295
17560.67 280
17561.92 294
17563.17 285
17564.42 272
17565.67 263
17566.92 282
17568.18 294
17569.43 262
17570.68 253
17571.93 279
17573.18 271
17574.43 255
17575.69 268
17576.94 250
17578.19 297
17579.44 290
17580.69 262
17581.95 291
17583.20 285
17584.45 310
17585.70 247
17586.96 267
17588.21 307
17589.46 298
17590.71 294
17591.97 301
17593.22 288
17594.47 266
17595.72 304
17596.98 322
17598.23 319
17599.48 274
17600.73 307
17601.99 292
17603.24 281
17604.49 300
17605.75 285
17607.00 282
17608.25 305
17609.51 283
17610.76 319
17612.01 268
17613.27 285
17614.52 276
17615.77 285
17617.03 252
17618.28 239
17619.53 270
17620.79 270
17622.04 283
17623.29 285
17624.55 287
17625.80 236
17627.05 250
17628.31 259
17629.56 258
17630.82 265
17632.07 283
17633.32 286
17634.58 264
17635.83 248
17637.09 233
17638.34 257
17639.60 302
17640.85 293
17642.10 239
17643.36 254
17644.61 278
17645.87 286
17647.12 253
17648.38 246
17649.63 214
17650.89 237
17652.14 279
17653.39 295
17654.65 229
17655.90 229
17657.16 259
17658.41 273
17659.67 262
17660.92 231
17662.18 262
17663.43 246
17664.69 247
17665.94 243
17667.20 231
17668.45 268
17669.71 265
17670.97 233
17672.22 233
17673.48 241
17674.73 253
17675.99 242
17677.24 215
17678.50 210
17679.75 234
17681.01 237
17682.27 206
17683.52 214
17684.78 207
17686.03 222
17687.29 207
17688.55 236
17689.80 226
17691.06 248
17692.31 229
17693.57 217
17694.83 218
17696.08 198
17697.34 280
17698.59 215
17699.85 219
17701.11 236
17702.36 243
17703.62 247
17704.88 237
17706.13 223
17707.39 212
17708.65 209
17709.90 238
17711.16 238
17712.42 217
17713.67 232
17714.93 232
17716.19 230
17717.44 226
17718.70 248
17719.96 203
17721.22 217
17722.47 220
17723.73 236
17724.99 210
17726.25 253
17727.50 223
17728.76 214
17730.02 204
17731.27 220
17732.53 213
17733.79 208
17735.05 218
17736.31 199
17737.56 234
17738.82 283
17740.08 248
17741.34 182
17742.59 217
17743.85 203
17745.11 212
17746.37 208
17747.63 214
17748.88 240
17750.14 219
17751.40 219
17752.66 232
17753.92 241
17755.18 200
17756.43 229
17757.69 209
17758.95 225
17760.21 236
17761.47 226
17762.73 223
17763.99 217
17765.24 200
17766.50 209
17767.76 210
17769.02 247
17770.28 236
17771.54 241
17772.80 246
17774.06 254
17775.32 271
17776.57 240
17777.83 255
17779.09 191
17780.35 248
17781.61 205
17782.87 240
17784.13 211
17785.39 267
17786.65 231
17787.91 210
17789.17 203
17790.43 213
17791.69 205
17792.95 211
17794.21 229
17795.47 209
17796.73 221
17797.99 223
17799.25 225
17800.51 173
17801.77 210
17803.03 180
17804.29 220
17805.55 205
17806.81 201
17808.07 210
17809.33 210
17810.59 209
17811.85 216
17813.11 218
17814.37 236
17815.63 223
17816.89 208
17818.15 203
17819.41 237
17820.67 229
17821.93 224
17823.19 220
17824.45 201
17825.71 220
17826.98 220
17828.24 189
17829.50 217
17830.76 202
17832.02 200
17833.28 203
17834.54 217
17835.80 224
17837.06 244
17838.33 215
17839.59 219
17840.85 198
17842.11 211
17843.37 198
17844.63 216
17845.89 192
17847.16 215
17848.42 210
17849.68 235
17850.94 215
17852.20 239
17853.46 209
17854.73 247
17855.99 243
17857.25 217
17858.51 212
17859.77 160
17861.04 214
17862.30 237
17863.56 204
17864.82 188
17866.09 204
17867.35 187
17868.61 184
17869.87 200
17871.14 233
17872.40 220
17873.66 221
17874.92 218
17876.19 222
17877.45 186
17878.71 191
17879.97 232
17881.24 205
17882.50 189
17883.76 188
17885.03 225
17886.29 213
17887.55 218
17888.81 192
17890.08 198
17891.34 250
17892.60 209
17893.87 236
17895.13 199
17896.39 202
17897.66 210
17898.92 245
17900.18 248
17901.45 215
17902.71 200
17903.97 216
17905.24 228
17906.50 207
17907.77 220
17909.03 187
17910.29 176
17911.56 219
17912.82 231
17914.09 191
17915.35 201
17916.61 222
17917.88 227
17919.14 209
17920.41 201
17921.67 214
17922.93 259
17924.20 219
17925.46 200
17926.73 211
17927.99 219
17929.26 224
17930.52 225
17931.79 210
17933.05 197
17934.32 204
17935.58 173
17936.84 179
17938.11 211
17939.37 198
17940.64 225
17941.90 249
17943.17 195
17944.43 192
17945.70 212
17946.96 216
17948.23 219
17949.50 230
17950.76 212
17952.03 186
17953.29 219
17954.56 197
17955.82 222
17957.09 193
17958.35 199
17959.62 213
17960.88 247
17962.15 204
17963.42 187
17964.68 206
17965.95 203
17967.21 228
17968.48 190
17969.74 218
17971.01 237
17972.28 212
17973.54 208
17974.81 210
17976.08 209
17977.34 209
17978.61 192
17979.87 200
17981.14 219
17982.41 223
17983.67 195
17984.94 193
17986.21 201
17987.47 202
17988.74 236
17990.01 254
17991.27 247
17992.54 166
17993.81 205
17995.07 198
17996.34 221
17997.61 219
17998.87 195
18000.14 225
18001.41 204
18002.68 209
18003.94 215
18005.21 223
18006.48 216
18007.74 226
18009.01 200
18010.28 204
18011.55 195
18012.81 218
18014.08 222
18015.35 207
18016.62 200
18017.88 199
18019.15 212
18020.42 212
18021.69 190
18022.96 198
18024.22 200
18025.49 204
18026.76 218
18028.03 196
18029.29 161
18030.56 178
18031.83 222
18033.10 220
18034.37 219
18035.64 210
18036.90 223
18038.17 218
18039.44 209
18040.71 218
18041.98 196
18043.25 229
18044.51 178
18045.78 210
18047.05 210
18048.32 230
18049.59 192
18050.86 222
18052.13 256
18053.40 214
18054.67 253
18055.93 216
18057.20 232
18058.47 199
18059.74 204
18061.01 219
18062.28 243
18063.55 209
18064.82 213
18066.09 202
18067.36 220
18068.63 213
18069.90 238
18071.17 229
18072.44 219
18073.70 192
18074.97 194
18076.24 192
18077.51 221
18078.78 233
18080.05 207
18081.32 226
18082.59 245
18083.86 233
18085.13 193
18086.40 190
18087.67 191
18088.94 210
18090.21 240
18091.48 234
18092.75 203
18094.02 216
18095.29 221
18096.57 210
18097.84 193
18099.11 194
18100.38 204
18101.65 219
18102.92 215
18104.19 202
18105.46 230
18106.73 195
18108.00 203
18109.27 196
18110.54 200
18111.81 183
18113.08 225
18114.36 205
18115.63 197
18116.90 229
18118.17 223
18119.44 238
18120.71 196
18121.98 189
18123.25 212
18124.53 231
18125.80 241
18127.07 240
18128.34 215
18129.61 238
18130.88 209
18132.16 208
18133.43 221
18134.70 195
18135.97 251
18137.24 223
18138.51 212
18139.79 226
18141.06 205
18142.33 213
18143.60 185
18144.87 206
18146.15 195
18147.42 218
18148.69 210
18149.96 182
18151.24 187
18152.51 200
18153.78 209
18155.05 201
18156.33 208
18157.60 182
18158.87 197
18160.14 234
18161.42 192
18162.69 210
18163.96 219
18165.23 211
18166.51 205
18167.78 221
18169.05 197
18170.33 228
18171.60 244
18172.87 224
18174.15 217
18175.42 195
18176.69 197
18177.97 187
18179.24 220
18180.51 217
18181.79 203
18183.06 195
18184.33 245
18185.61 214
18186.88 222
18188.15 189
18189.43 196
18190.70 219
18191.97 186
18193.25 190
18194.52 205
18195.80 218
18197.07 219
18198.34 223
18199.62 196
18200.89 209
18202.17 191
18203.44 182
18204.71 195
18205.99 216
18207.26 212
18208.54 199
18209.81 198
18211.09 182
18212.36 202
18213.64 144
18214.91 206
18216.18 190
18217.46 213
18218.73 197
18220.01 197
18221.28 202
18222.56 174
18223.83 213
18225.11 198
18226.38 204
18227.66 223
18228.93 183
18230.21 215
18231.48 192
18232.76 189
18234.03 226
18235.31 203
18236.58 197
18237.86 212
18239.14 233
18240.41 206
18241.69 199
18242.96 178
18244.24 213
18245.51 173
18246.79 190
18248.06 212
18249.34 201
18250.62 186
18251.89 242
18253.17 226
18254.44 199
18255.72 182
18257.00 200
18258.27 200
18259.55 215
18260.82 217
18262.10 230
18263.38 238
18264.65 200
18265.93 197
18267.21 206
18268.48 239
18269.76 204
18271.04 217
18272.31 202
18273.59 185
18274.87 208
18276.14 222
18277.42 208
18278.70 173
18279.97 197
18281.25 229
18282.53 220
18283.80 201
18285.08 201
18286.36 218
18287.63 205
18288.91 194
18290.19 199
18291.47 193
18292.74 209
18294.02 226
18295.30 206
18296.58 218
18297.85 217
18299.13 200
18300.41 191
18301.69 186
18302.96 238
18304.24 187
18305.52 203
18306.80 202
18308.07 179
18309.35 191
18310.63 186
18311.91 219
18313.19 234
18314.46 231
18315.74 171
18317.02 183
18318.30 205
18319.58 201
18320.86 207
18322.13 203
18323.41 227
18324.69 172
18325.97 185
18327.25 172
18328.53 207
18329.80 190
18331.08 171
18332.36 231
18333.64 248
18334.92 195
18336.20 198
18337.48 179
18338.76 208
18340.04 216
18341.31 198
18342.59 236
18343.87 201
18345.15 229
18346.43 216
18347.71 200
18348.99 205
18350.27 196
18351.55 193
18352.83 221
18354.11 179
18355.39 189
18356.67 207
18357.95 203
18359.22 179
18360.50 181
18361.78 215
18363.06 172
18364.34 186
18365.62 190
18366.90 194
18368.18 192
18369.46 184
18370.74 163
18372.02 220
18373.30 220
18374.58 188
18375.86 218
18377.14 193
18378.42 225
18379.71 227
18380.99 259
18382.27 238
18383.55 200
18384.83 209
18386.11 224
18387.39 226
18388.67 202
18389.95 184
18391.23 205
18392.51 201
18393.79 212
18395.07 197
18396.35 185
18397.63 177
18398.92 235
18400.20 193
18401.48 184
18402.76 192
18404.04 224
18405.32 210
18406.60 197
18407.88 212
18409.17 193
18410.45 222
18411.73 217
18413.01 168
18414.29 176
18415.57 175
18416.85 224
18418.14 223
18419.42 215
18420.70 180
18421.98 207
18423.26 208
18424.55 230
18425.83 202
18427.11 189
18428.39 191
18429.67 222
18430.96 197
18432.24 192
18433.52 191
18434.80 154
18436.08 176
18437.37 188
18438.65 184
18439.93 217
18441.21 184
18442.50 208
18443.78 210
18445.06 224
18446.34 220
18447.63 231
18448.91 228
18450.19 195
18451.48 202
18452.76 206
18454.04 232
18455.32 216
18456.61 208
18457.89 208
18459.17 202
18460.46 222
18461.74 187
18463.02 184
18464.31 176
18465.59 191
18466.87 173
18468.16 219
18469.44 226
18470.72 200
18472.01 208
18473.29 217
18474.57 216
18475.86 211
18477.14 214
18478.43 203
18479.71 184
18480.99 193
18482.28 194
18483.56 211
18484.85 212
18486.13 170
18487.41 215
18488.70 201
18489.98 214
18491.27 193
18492.55 175
18493.83 196
18495.12 193
18496.40 207
18497.69 190
18498.97 205
18500.26 198
18501.54 217
18502.83 180
18504.11 167
18505.40 166
18506.68 164
18507.97 174
18509.25 213
18510.54 220
18511.82 185
18513.11 210
18514.39 211
18515.68 191
18516.96 193
18518.25 211
18519.53 216
18520.82 202
18522.10 196
18523.39 203
18524.67 217
18525.96 238
18527.24 190
18528.53 220
18529.81 220
18531.10 249
18532.39 213
18533.67 230
18534.96 190
18536.24 189
18537.53 206
18538.81 197
18540.10 194
18541.39 176
18542.67 214
18543.96 189
18545.24 184
18546.53 186
18547.82 190
18549.10 225
18550.39 230
18551.68 199
18552.96 199
18554.25 215
18555.53 199
18556.82 189
18558.11 198
18559.39 199
18560.68 216
18561.97 212
18563.25 182
18564.54 184
18565.83 195
18567.12 222
18568.40 217
18569.69 206
18570.98 202
18572.26 199
18573.55 212
18574.84 199
18576.12 199
18577.41 201
18578.70 210
18579.99 227
18581.27 221
18582.56 190
18583.85 212
18585.14 224
18586.42 244
18587.71 212
18589.00 208
18590.29 267
18591.57 254
18592.86 248
18594.15 241
18595.44 271
18596.73 214
18598.01 230
18599.30 227
18600.59 234
18601.88 269
18603.17 263
18604.45 215
18605.74 241
18607.03 224
18608.32 254
18609.61 238
18610.90 287
18612.18 241
18613.47 239
18614.76 246
18616.05 248
18617.34 215
18618.63 226
18619.92 259
18621.20 264
18622.49 278
18623.78 262
18625.07 221
18626.36 203
18627.65 232
18628.94 222
18630.23 220
18631.52 226
18632.81 242
18634.09 260
18635.38 216
18636.67 238
18637.96 213
18639.25 241
18640.54 231
18641.83 207
18643.12 207
18644.41 187
18645.70 210
18646.99 209
18648.28 193
18649.57 181
18650.86 203
18652.15 212
18653.44 184
18654.73 164
18656.02 169
18657.31 175
18658.60 196
18659.89 186
18661.18 181
18662.47 199
18663.76 183
18665.05 223
18666.34 190
18667.63 185
18668.92 202
18670.21 203
18671.50 191
18672.79 184
18674.08 142
18675.37 189
18676.66 204
18677.95 213
18679.24 186
18680.54 192
18681.83 188
18683.12 186
18684.41 201
18685.70 206
18686.99 237
18688.28 193
18689.57 197
18690.86 211
18692.15 193
18693.45 178
18694.74 180
18696.03 220
18697.32 170
18698.61 184
18699.90 184
18701.19 218
18702.49 190
18703.78 190
18705.07 201
18706.36 194
18707.65 208
18708.94 224
18710.24 204
18711.53 226
18712.82 204
18714.11 170
18715.40 163
18716.70 198
18717.99 176
18719.28 203
18720.57 190
18721.86 176
18723.16 187
18724.45 193
18725.74 185
18727.03 206
18728.33 190
18729.62 184
18730.91 182
18732.20 216
18733.50 202
18734.79 199
18736.08 204
18737.37 184
18738.67 193
18739.96 227
18741.25 190
18742.55 210
18743.84 183
18745.13 179
18746.43 194
18747.72 195
18749.01 153
18750.31 163
18751.60 228
18752.89 205
18754.19 184
18755.48 192
18756.77 200
18758.07 202
18759.36 178
18760.65 188
18761.95 182
18763.24 198
18764.53 223
18765.83 222
18767.12 185
18768.42 199
18769.71 198
18771.00 218
18772.30 192
18773.59 217
18774.88 206
18776.18 174
18777.47 193
18778.77 165
18780.06 166
18781.36 189
18782.65 197
18783.94 211
18785.24 176
18786.53 148
18787.83 201
18789.12 176
18790.42 191
18791.71 171
18793.01 196
18794.30 208
18795.60 168
18796.89 185
18798.19 184
18799.48 207
18800.78 154
18802.07 188
18803.37 183
18804.66 193
18805.96 191
18807.25 185
18808.55 184
18809.84 179
18811.14 184
18812.43 199
18813.73 221
18815.02 215
18816.32 199
18817.61 187
18818.91 189
18820.21 171
18821.50 192
18822.80 186
18824.09 165
18825.39 199
18826.68 172
18827.98 198
18829.28 208
18830.57 204
18831.87 201
18833.16 172
18834.46 163
18835.76 179
18837.05 221
18838.35 181
18839.65 167
18840.94 182
18842.24 166
18843.53 184
18844.83 181
18846.13 161
18847.42 168
18848.72 193
18850.02 210
18851.31 181
18852.61 213
18853.91 195
18855.20 201
18856.50 219
18857.80 212
18859.10 211
18860.39 181
18861.69 219
18862.99 207
18864.28 167
18865.58 185
18866.88 180
18868.18 219
18869.47 182
18870.77 181
18872.07 195
18873.37 220
18874.66 191
18875.96 197
18877.26 190
18878.56 171
18879.85 184
18881.15 204
18882.45 173
18883.75 200
18885.04 207
18886.34 209
18887.64 195
18888.94 190
18890.24 194
18891.53 189
18892.83 182
18894.13 156
18895.43 161
18896.73 178
18898.03 160
18899.32 204
18900.62 217
18901.92 169
18903.22 186
18904.52 169
18905.82 172
18907.12 196
18908.41 189
18909.71 177
18911.01 173
18912.31 167
18913.61 174
18914.91 184
18916.21 212
18917.51 169
18918.80 179
18920.10 171
18921.40 174
18922.70 177
18924.00 173
18925.30 188
18926.60 175
18927.90 186
18929.20 226
18930.50 210
18931.80 179
18933.10 171
18934.40 161
18935.70 190
18937.00 182
18938.30 178
18939.60 213
18940.90 180
18942.20 191
18943.50 160
18944.79 174
18946.09 176
18947.39 184
18948.70 161
18950.00 166
18951.30 173
18952.60 172
18953.90 172
18955.20 166
18956.50 160
18957.80 167
18959.10 165
18960.40 184
18961.70 161
18963.00 200
18964.30 176
18965.60 178
18966.90 185
18968.20 194
18969.50 198
18970.80 192
18972.10 179
18973.40 166
18974.71 150
18976.01 185
18977.31 180
18978.61 181
18979.91 167
18981.21 164
18982.51 169
18983.81 167
18985.12 186
18986.42 154
18987.72 174
18989.02 206
18990.32 178
18991.62 178
18992.92 181
18994.23 173
18995.53 168
18996.83 168
18998.13 162
18999.43 180
19000.73 170
19002.04 168
19003.34 193
19004.64 201
19005.94 201
19007.24 193
19008.55 197
19009.85 173
19011.15 179
19012.45 194
19013.76 197
19015.06 201
19016.36 189
19017.66 200
19018.96 190
19020.27 176
19021.57 180
19022.87 211
19024.18 196
19025.48 206
19026.78 208
19028.08 185
19029.39 176
19030.69 162
19031.99 178
19033.30 185
19034.60 181
19035.90 172
19037.20 204
19038.51 183
19039.81 183
19041.11 206
19042.42 176
19043.72 170
19045.02 198
19046.33 170
19047.63 169
19048.93 155
19050.24 190
19051.54 174
19052.85 192
19054.15 181
19055.45 179
19056.76 155
19058.06 188
19059.36 183
19060.67 165
19061.97 167
19063.28 192
19064.58 181
19065.88 164
19067.19 187
19068.49 203
19069.80 203
19071.10 176
19072.41 153
19073.71 177
19075.01 180
19076.32 181
19077.62 191
19078.93 169
19080.23 168
19081.54 170
19082.84 182
19084.15 214
19085.45 189
19086.76 214
19088.06 156
19089.37 154
19090.67 173
19091.98 191
19093.28 187
19094.59 185
19095.89 214
19097.20 200
19098.50 210
19099.81 214
19101.11 167
19102.42 186
19103.72 182
19105.03 183
19106.33 200
19107.64 186
19108.94 170
19110.25 167
19111.56 178
19112.86 176
19114.17 186
19115.47 207
19116.78 185
19118.08 191
19119.39 165
19120.70 183
19122.00 182
19123.31 182
19124.61 190
19125.92 161
19127.23 178
19128.53 169
19129.84 180
19131.15 172
19132.45 188
19133.76 170
19135.06 188
19136.37 181
19137.68 180
19138.98 183
19140.29 169
19141.60 177
19142.90 204
19144.21 212
19145.52 196
19146.82 205
19148.13 203
19149.44 176
19150.75 166
19152.05 174
19153.36 164
19154.67 180
19155.97 162
19157.28 190
19158.59 204
19159.90 183
19161.20 178
19162.51 182
19163.82 203
19165.13 217
19166.43 179
19167.74 196
19169.05 214
19170.36 209
19171.66 205
19172.97 173
19174.28 184
19175.59 150
19176.89 177
19178.20 193
19179.51 192
19180.82 213
19182.13 192
19183.44 181
19184.74 164
19186.05 170
19187.36 192
19188.67 199
19189.98 193
19191.28 200
19192.59 166
19193.90 195
19195.21 190
19196.52 180
19197.83 192
19199.14 163
19200.44 161
19201.75 163
19203.06 164
19204.37 190
19205.68 202
19206.99 161
19208.30 182
19209.61 151
19210.92 169
19212.22 170
19213.53 187
19214.84 177
19216.15 169
19217.46 150
19218.77 188
19220.08 158
19221.39 182
19222.70 184
19224.01 172
19225.32 180
19226.63 155
19227.94 192
19229.25 182
19230.56 183
19231.87 154
19233.18 171
19234.49 191
19235.80 163
19237.11 180
19238.42 177
19239.73 198
19241.04 223
19242.35 174
19243.66 193
19244.97 212
19246.28 205
19247.59 173
19248.90 144
19250.21 169
19251.52 190
19252.83 208
19254.14 177
19255.45 225
19256.76 185
19258.07 179
19259.38 154
19260.69 168
19262.00 171
19263.31 183
19264.63 166
19265.94 178
19267.25 215
19268.56 192
19269.87 188
19271.18 194
19272.49 167
19273.80 170
19275.11 208
19276.43 185
19277.74 199
19279.05 194
19280.36 152
19281.67 193
19282.98 209
19284.29 169
19285.61 146
19286.92 155
19288.23 161
19289.54 183
19290.85 170
19292.16 189
19293.48 161
19294.79 172
19296.10 188
19297.41 166
19298.72 165
19300.04 176
19301.35 170
19302.66 212
19303.97 177
19305.29 158
19306.60 177
19307.91 181
19309.22 161
19310.53 160
19311.85 178
19313.16 168
19314.47 201
19315.78 186
19317.10 191
19318.41 183
19319.72 189
19321.04 196
19322.35 176
19323.66 198
19324.97 175
19326.29 179
19327.60 156
19328.91 181
19330.23 178
19331.54 170
19332.85 170
19334.17 175
19335.48 206
19336.79 176
19338.11 171
19339.42 166
19340.73 198
19342.05 175
19343.36 161
19344.67 169
19345.99 188
19347.30 174
19348.62 209
19349.93 203
19351.24 207
19352.56 164
19353.87 177
19355.18 203
19356.50 186
19357.81 165
19359.13 184
19360.44 191
19361.76 200
19363.07 189
19364.38 176
19365.70 191
19367.01 204
19368.33 195
19369.64 203
19370.96 206
19372.27 179
19373.58 200
19374.90 202
19376.21 170
19377.53 171
19378.84 184
19380.16 178
19381.47 164
19382.79 158
19384.10 173
19385.42 198
19386.73 177
19388.05 175
19389.36 177
19390.68 165
19391.99 159
19393.31 191
19394.62 186
19395.94 171
19397.26 161
19398.57 164
19399.89 170
19401.20 203
19402.52 199
19403.83 168
19405.15 198
19406.46 165
19407.78 202
19409.10 173
19410.41 191
19411.73 204
19413.04 182
19414.36 194
19415.68 187
19416.99 197
19418.31 173
19419.62 172
19420.94 187
19422.26 154
19423.57 172
19424.89 206
19426.21 169
19427.52 189
19428.84 163
19430.15 167
19431.47 162
19432.79 163
19434.10 176
19435.42 168
19436.74 165
19438.06 227
19439.37 195
19440.69 179
19442.01 184
19443.32 169
19444.64 202
19445.96 194
19447.27 169
19448.59 173
19449.91 191
19451.23 180
19452.54 202
19453.86 194
19455.18 197
19456.49 209
19457.81 214
19459.13 198
19460.45 185
19461.76 198
19463.08 176
19464.40 186
19465.72 196
19467.04 192
19468.35 193
19469.67 186
19470.99 204
19472.31 180
19473.63 201
19474.94 150
19476.26 185
19477.58 197
19478.90 181
19480.22 187
19481.53 195
19482.85 233
19484.17 214
19485.49 184
19486.81 191
19488.13 167
19489.44 188
19490.76 175
19492.08 170
19493.40 198
19494.72 198
19496.04 191
19497.36 157
19498.68 152
19499.99 175
19501.31 197
19502.63 211
19503.95 186
19505.27 183
19506.59 180
19507.91 187
19509.23 196
19510.55 178
19511.87 196
19513.19 181
19514.51 185
19515.82 184
19517.14 178
19518.46 164
19519.78 174
19521.10 165
19522.42 182
19523.74 186
19525.06 183
19526.38 205
19527.70 167
19529.02 175
19530.34 182
19531.66 180
19532.98 152
19534.30 196
19535.62 171
19536.94 152
19538.26 173
19539.58 207
19540.90 181
19542.22 155
19543.54 179
19544.86 178
19546.18 192
19547.50 162
19548.83 179
19550.15 175
19551.47 173
19552.79 163
19554.11 181
19555.43 182
19556.75 168
19558.07 172
19559.39 165
19560.71 207
19562.03 172
19563.35 205
19564.68 173
19566.00 185
19567.32 175
19568.64 181
19569.96 185
19571.28 208
19572.60 154
19573.92 165
19575.25 138
19576.57 196
19577.89 187
19579.21 179
19580.53 183
19581.85 194
19583.17 161
19584.50 174
19585.82 174
19587.14 171
19588.46 188
19589.78 185
19591.11 215
19592.43 178
19593.75 198
19595.07 166
19596.39 175
19597.72 203
19599.04 170
19600.36 179
19601.68 189
19603.01 152
19604.33 168
19605.65 170
19606.97 192
19608.30 186
19609.62 210
19610.94 165
19612.26 142
19613.59 157
19614.91 152
19616.23 165
19617.56 145
19618.88 167
19620.20 170
19621.52 171
19622.85 183
19624.17 167
19625.49 186
19626.82 183
19628.14 163
19629.46 158
19630.79 198
19632.11 183
19633.43 178
19634.76 177
19636.08 185
19637.40 179
19638.73 186
19640.05 161
19641.37 189
19642.70 184
19644.02 187
19645.35 196
19646.67 192
19647.99 182
19649.32 162
19650.64 169
19651.97 162
19653.29 174
19654.61 181
19655.94 174
19657.26 150
19658.59 174
19659.91 159
19661.23 180
19662.56 193
19663.88 165
19665.21 190
19666.53 169
19667.86 181
19669.18 192
19670.51 190
19671.83 184
19673.16 173
19674.48 187
19675.81 165
19677.13 184
19678.46 169
19679.78 181
19681.11 158
19682.43 168
19683.76 171
19685.08 186
19686.41 178
19687.73 173
19689.06 182
19690.38 203
19691.71 170
19693.03 170
19694.36 170
19695.68 156
19697.01 173
19698.33 218
19699.66 173
19700.99 196
19702.31 178
19703.64 186
19704.96 185
19706.29 184
19707.62 189
19708.94 158
19710.27 170
19711.59 179
19712.92 179
19714.25 154
19715.57 187
19716.90 188
19718.22 181
19719.55 163
19720.88 189
19722.20 168
19723.53 151
19724.86 170
19726.18 134
19727.51 164
19728.84 168
19730.16 196
19731.49 166
19732.82 175
19734.14 172
19735.47 168
19736.80 190
19738.12 171
19739.45 141
19740.78 177
19742.10 192
19743.43 172
19744.76 163
19746.09 180
19747.41 234
19748.74 193
19750.07 164
19751.40 183
19752.72 197
19754.05 166
19755.38 175
19756.71 172
19758.03 189
19759.36 156
19760.69 189
19762.02 179
19763.34 186
19764.67 176
19766.00 177
19767.33 198
19768.66 150
19769.98 176
19771.31 180
19772.64 193
19773.97 182
19775.30 187
19776.62 171
19777.95 199
19779.28 193
19780.61 195
19781.94 197
19783.27 185
19784.59 175
19785.92 167
19787.25 168
19788.58 179
19789.91 191
19791.24 162
19792.57 222
19793.90 185
19795.22 193
19796.55 158
19797.88 177
19799.21 151
19800.54 150
19801.87 174
19803.20 172
19804.53 181
19805.86 172
19807.19 171
19808.52 149
19809.84 177
19811.17 186
19812.50 164
19813.83 159
19815.16 171
19816.49 168
19817.82 185
19819.15 137
19820.48 178
19821.81 179
19823.14 179
19824.47 182
19825.80 167
19827.13 158
19828.46 176
19829.79 202
19831.12 166
19832.45 169
19833.78 185
19835.11 193
19836.44 176
19837.77 158
19839.10 140
19840.43 176
19841.76 191
19843.09 159
19844.42 163
19845.75 157
19847.09 198
19848.42 188
19849.75 152
19851.08 170
19852.41 190
19853.74 174
19855.07 193
19856.40 202
19857.73 172
19859.06 180
19860.39 201
19861.72 175
19863.06 171
19864.39 166
19865.72 182
19867.05 173
19868.38 156
19869.71 165
19871.04 213
19872.38 209
19873.71 170
19875.04 135
19876.37 174
19877.70 200
19879.03 179
19880.36 226
19881.70 212
19883.03 173
19884.36 181
19885.69 183
19887.02 161
19888.36 158
19889.69 178
19891.02 192
19892.35 201
19893.68 162
19895.02 187
19896.35 182
19897.68 172
19899.01 192
19900.35 176
19901.68 181
19903.01 158
19904.34 178
19905.68 198
19907.01 194
19908.34 206
19909.67 224
19911.01 182
19912.34 181
19913.67 179
19915.01 165
19916.34 153
19917.67 191
19919.00 192
19920.34 190
19921.67 178
19923.00 172
19924.34 160
19925.67 180
19927.00 164
19928.34 179
19929.67 155
19931.00 166
19932.34 208
19933.67 200
19935.00 222
19936.34 171
19937.67 200
19939.01 171
19940.34 176
19941.67 155
19943.01 149
19944.34 181
19945.67 216
19947.01 195
19948.34 158
19949.68 200
19951.01 217
19952.34 217
19953.68 174
19955.01 185
19956.35 168
19957.68 181
19959.02 181
19960.35 186
19961.68 163
19963.02 199
19964.35 185
19965.69 231
19967.02 190
19968.36 198
19969.69 194
19971.03 192
19972.36 180
19973.70 194
19975.03 199
19976.37 171
19977.70 180
19979.04 177
19980.37 199
19981.71 194
19983.04 163
19984.38 171
19985.71 193
19987.05 204
19988.38 200
19989.72 189
19991.05 201
19992.39 166
19993.73 161
19995.06 188
19996.40 174
19997.73 165
19999.07 179
20000.40 194
20001.74 184
20003.08 161
20004.41 167
20005.75 189
20007.08 169
20008.42 191
20009.76 216
20011.09 185
20012.43 163
20013.76 185
20015.10 193
20016.44 170
20017.77 207
20019.11 191
20020.45 188
20021.78 180
20023.12 213
20024.45 162
20025.79 195
20027.13 175
20028.46 188
20029.80 159
20031.14 182
20032.48 159
20033.81 168
20035.15 185
20036.49 170
20037.82 199
20039.16 194
20040.50 190
20041.83 186
20043.17 197
20044.51 175
20045.85 177
20047.18 191
20048.52 167
20049.86 171
20051.20 189
20052.53 189
20053.87 173
20055.21 160
20056.55 186
20057.88 170
20059.22 183
20060.56 200
20061.90 174
20063.23 194
20064.57 193
20065.91 194
20067.25 197
20068.59 209
20069.92 165
20071.26 191
20072.60 203
20073.94 178
20075.28 171
20076.62 182
20077.95 181
20079.29 186
20080.63 183
20081.97 190
20083.31 175
20084.65 160
20085.98 154
20087.32 163
20088.66 169
20090.00 148
20091.34 192
20092.68 174
20094.02 175
20095.36 200
20096.70 174
20098.03 156
20099.37 139
20100.71 188
20102.05 196
20103.39 194
20104.73 193
20106.07 205
20107.41 195
20108.75 222
20110.09 185
20111.43 179
20112.77 147
20114.11 225
20115.45 158
20116.79 159
20118.13 183
20119.46 199
20120.80 189
20122.14 178
20123.48 142
20124.82 162
20126.16 213
20127.50 194
20128.84 191
20130.18 171
20131.52 168
20132.86 185
20134.20 178
20135.55 184
