# Supplementary material for: MALDI-TOF MS typing enables the classification of brewing yeasts of the genus Saccharomyces to major beer styles
Source: PLoS One. 2017 Aug 9;12(8):e0181694. doi: 10.1371/journal.pone.0181694 (PMC5549903; doi:10.1371/journal.pone.0181694)
Supplement: S12 File — The directory includes 90 raw files and was zipped to “.zip”; the folder has three strains with 30 spectra per strain; S1 Text explains the raw files with an example and Table 1 represents the yeast strains used within the experiment. (ZIP) [file pone.0181694.s015.zip › 34-36/30343-505-OG-WB-WB-YPG-18h-E-E_2015-07-07__0_B5_1.dat]

2000.10 1968
2000.52 2147
2000.94 2125
2001.36 1789
2001.78 2141
2002.21 1875
2002.63 1800
2003.05 2003
2003.47 1996
2003.89 1804
2004.32 1883
2004.74 1956
2005.16 2006
2005.58 2047
2006.00 1952
2006.43 1814
2006.85 1873
2007.27 1884
2007.69 1963
2008.12 1981
2008.54 1856
2008.96 1851
2009.38 2058
2009.81 1867
2010.23 1780
2010.65 1954
2011.08 1862
2011.50 1803
2011.92 1934
2012.34 1841
2012.77 1829
2013.19 1795
2013.61 1726
2014.04 1856
2014.46 1801
2014.88 1890
2015.31 1883
2015.73 1746
2016.15 2035
2016.58 1903
2017.00 1952
2017.42 1943
2017.85 1751
2018.27 1997
2018.69 2047
2019.12 1804
2019.54 2025
2019.96 2012
2020.39 1942
2020.81 1998
2021.23 2070
2021.66 1900
2022.08 1732
2022.51 1697
2022.93 1889
2023.35 1709
2023.78 1916
2024.20 1775
2024.63 1818
2025.05 1903
2025.48 1735
2025.90 1742
2026.32 1908
2026.75 2066
2027.17 1830
2027.60 1712
2028.02 1784
2028.45 1702
2028.87 1751
2029.30 1597
2029.72 1633
2030.15 1713
2030.57 1693
2031.00 1725
2031.42 1740
2031.85 1782
2032.27 1766
2032.70 1789
2033.12 1871
2033.55 1796
2033.97 1807
2034.40 1939
2034.82 1904
2035.25 1932
2035.67 1937
2036.10 1906
2036.52 1795
2036.95 1818
2037.37 1758
2037.80 1732
2038.22 1706
2038.65 1799
2039.08 1948
2039.50 1846
2039.93 1829
2040.35 1943
2040.78 1993
2041.21 1896
2041.63 1677
2042.06 1737
2042.48 1778
2042.91 1868
2043.34 1719
2043.76 1705
2044.19 1856
2044.61 1888
2045.04 1949
2045.47 2079
2045.89 1802
2046.32 1858
2046.75 1974
2047.17 2105
2047.60 1838
2048.03 1864
2048.45 1884
2048.88 1816
2049.31 1827
2049.73 1843
2050.16 1902
2050.59 1754
2051.01 1623
2051.44 1708
2051.87 1892
2052.29 1809
2052.72 1792
2053.15 1844
2053.58 1733
2054.00 2002
2054.43 1909
2054.86 2005
2055.29 1923
2055.71 1785
2056.14 1902
2056.57 1959
2057.00 2005
2057.42 2100
2057.85 1819
2058.28 1850
2058.71 1926
2059.13 1814
2059.56 1900
2059.99 2050
2060.42 2015
2060.85 2050
2061.27 1963
2061.70 1897
2062.13 1998
2062.56 2018
2062.99 1959
2063.41 1961
2063.84 2098
2064.27 2112
2064.70 2113
2065.13 2438
2065.56 2446
2065.98 2404
2066.41 2384
2066.84 2551
2067.27 2628
2067.70 2590
2068.13 2278
2068.56 2258
2068.99 1955
2069.41 2037
2069.84 2065
2070.27 1915
2070.70 1859
2071.13 1809
2071.56 1888
2071.99 1851
2072.42 1746
2072.85 1867
2073.28 1935
2073.71 2017
2074.13 1954
2074.56 1922
2074.99 1931
2075.42 1948
2075.85 1956
2076.28 2064
2076.71 2046
2077.14 1949
2077.57 1899
2078.00 2097
2078.43 2087
2078.86 1841
2079.29 1928
2079.72 1776
2080.15 1765
2080.58 1953
2081.01 1973
2081.44 1735
2081.87 1694
2082.30 1812
2082.73 1949
2083.16 1862
2083.59 1807
2084.02 1822
2084.45 1736
2084.88 1815
2085.31 1834
2085.74 1841
2086.17 1623
2086.61 1743
2087.04 1636
2087.47 1766
2087.90 1981
2088.33 2141
2088.76 1835
2089.19 1741
2089.62 1943
2090.05 2022
2090.48 1664
2090.91 1693
2091.35 1689
2091.78 1815
2092.21 1772
2092.64 1800
2093.07 1814
2093.50 1750
2093.93 1688
2094.36 1609
2094.80 1654
2095.23 1767
2095.66 1755
2096.09 1865
2096.52 1981
2096.95 1844
2097.39 1693
2097.82 1798
2098.25 1765
2098.68 1784
2099.11 1729
2099.55 1697
2099.98 1807
2100.41 1902
2100.84 1740
2101.27 1748
2101.71 1727
2102.14 1665
2102.57 1775
2103.00 1861
2103.43 1853
2103.87 1721
2104.30 1887
2104.73 1765
2105.16 1792
2105.60 1953
2106.03 1707
2106.46 2007
2106.90 2175
2107.33 2036
2107.76 1924
2108.19 1784
2108.63 1802
2109.06 1913
2109.49 1869
2109.93 2008
2110.36 1878
2110.79 1825
2111.23 1869
2111.66 1722
2112.09 1739
2112.52 1667
2112.96 1663
2113.39 1728
2113.83 1771
2114.26 1597
2114.69 1681
2115.13 1677
2115.56 1650
2115.99 1770
2116.43 1680
2116.86 1669
2117.29 1545
2117.73 1605
2118.16 1717
2118.60 1603
2119.03 1614
2119.46 1706
2119.90 1950
2120.33 1819
2120.77 1723
2121.20 1670
2121.63 1864
2122.07 1830
2122.50 1995
2122.94 1973
2123.37 1956
2123.81 1669
2124.24 1748
2124.68 1770
2125.11 1895
2125.54 2008
2125.98 1780
2126.41 1748
2126.85 1658
2127.28 1658
2127.72 1905
2128.15 1786
2128.59 1772
2129.02 1759
2129.46 1775
2129.89 1840
2130.33 1930
2130.76 1871
2131.20 1930
2131.63 2142
2132.07 1973
2132.51 2072
2132.94 2036
2133.38 1883
2133.81 1995
2134.25 1989
2134.68 1776
2135.12 1709
2135.55 1807
2135.99 1818
2136.43 1614
2136.86 1714
2137.30 1634
2137.73 1830
2138.17 1707
2138.60 1786
2139.04 1615
2139.48 1750
2139.91 1806
2140.35 1700
2140.79 1736
2141.22 1682
2141.66 1655
2142.09 1487
2142.53 1567
2142.97 1716
2143.40 1800
2143.84 1726
2144.28 1549
2144.71 1711
2145.15 1627
2145.59 1719
2146.02 1610
2146.46 1526
2146.90 1673
2147.33 1691
2147.77 1613
2148.21 1715
2148.64 1901
2149.08 1800
2149.52 2024
2149.96 2350
2150.39 2141
2150.83 2046
2151.27 2103
2151.70 2002
2152.14 2045
2152.58 2001
2153.02 1931
2153.45 2013
2153.89 1860
2154.33 1957
2154.77 2068
2155.20 2005
2155.64 1851
2156.08 1866
2156.52 2055
2156.96 1887
2157.39 1894
2157.83 1829
2158.27 1801
2158.71 1691
2159.15 1894
2159.58 1754
2160.02 1733
2160.46 1774
2160.90 1887
2161.34 1886
2161.78 1869
2162.21 1837
2162.65 1731
2163.09 1746
2163.53 1664
2163.97 1629
2164.41 1753
2164.84 1919
2165.28 1865
2165.72 1700
2166.16 1682
2166.60 1662
2167.04 1853
2167.48 1741
2167.92 1887
2168.36 1898
2168.79 1857
2169.23 1937
2169.67 1982
2170.11 2102
2170.55 1862
2170.99 2041
2171.43 2142
2171.87 1893
2172.31 2050
2172.75 2107
2173.19 2225
2173.63 2242
2174.07 2307
2174.51 2324
2174.95 2265
2175.39 2256
2175.83 2249
2176.27 2306
2176.70 2425
2177.14 2332
2177.58 2083
2178.02 1914
2178.46 2006
2178.90 1908
2179.34 1855
2179.79 1700
2180.23 2029
2180.67 1779
2181.11 1910
2181.55 1750
2181.99 1676
2182.43 1882
2182.87 1787
2183.31 1863
2183.75 1748
2184.19 1788
2184.63 1803
2185.07 1656
2185.51 1821
2185.95 1670
2186.39 1660
2186.83 1733
2187.27 1779
2187.72 1913
2188.16 1824
2188.60 2074
2189.04 2029
2189.48 1805
2189.92 1851
2190.36 1921
2190.80 1978
2191.24 1874
2191.69 1865
2192.13 1899
2192.57 2019
2193.01 2126
2193.45 2049
2193.89 2112
2194.34 2038
2194.78 1861
2195.22 1933
2195.66 2206
2196.10 2136
2196.54 2266
2196.99 2121
2197.43 1975
2197.87 2038
2198.31 1892
2198.75 1952
2199.20 1887
2199.64 1864
2200.08 1792
2200.52 1753
2200.96 1890
2201.41 1885
2201.85 1701
2202.29 1923
2202.73 1856
2203.18 1892
2203.62 1825
2204.06 1800
2204.50 1909
2204.95 1878
2205.39 1844
2205.83 1984
2206.28 2019
2206.72 2099
2207.16 2098
2207.60 2079
2208.05 2075
2208.49 2088
2208.93 1830
2209.38 1931
2209.82 2045
2210.26 1938
2210.71 1932
2211.15 1949
2211.59 1641
2212.04 1777
2212.48 1831
2212.92 1956
2213.37 2019
2213.81 1912
2214.25 1841
2214.70 1942
2215.14 1986
2215.59 2001
2216.03 1978
2216.47 1921
2216.92 1843
2217.36 1847
2217.80 1939
2218.25 1764
2218.69 1800
2219.14 1784
2219.58 1756
2220.03 1849
2220.47 1701
2220.91 1750
2221.36 1968
2221.80 1913
2222.25 2169
2222.69 2079
2223.14 2013
2223.58 2109
2224.03 2039
2224.47 2038
2224.91 2218
2225.36 2156
2225.80 2214
2226.25 1998
2226.69 2001
2227.14 1814
2227.58 1938
2228.03 2193
2228.47 2043
2228.92 1850
2229.36 1999
2229.81 2393
2230.25 2316
2230.70 2180
2231.15 2012
2231.59 2232
2232.04 2343
2232.48 2130
2232.93 2232
2233.37 2252
2233.82 2042
2234.26 2072
2234.71 2114
2235.15 1958
2235.60 1974
2236.05 2039
2236.49 1960
2236.94 1914
2237.38 1927
2237.83 1913
2238.28 2066
2238.72 1969
2239.17 1808
2239.61 1743
2240.06 1729
2240.51 1719
2240.95 1713
2241.40 1626
2241.85 1587
2242.29 1726
2242.74 1659
2243.19 1659
2243.63 1687
2244.08 1766
2244.53 1757
2244.97 1696
2245.42 1674
2245.87 1755
2246.31 1638
2246.76 1700
2247.21 1637
2247.65 1641
2248.10 1728
2248.55 1949
2248.99 1840
2249.44 1639
2249.89 1765
2250.34 1834
2250.78 1705
2251.23 1698
2251.68 1761
2252.13 1734
2252.57 1668
2253.02 1631
2253.47 1605
2253.92 1704
2254.36 1671
2254.81 1662
2255.26 1827
2255.71 1744
2256.15 1777
2256.60 1651
2257.05 1574
2257.50 1600
2257.95 1695
2258.39 1779
2258.84 1759
2259.29 1705
2259.74 1758
2260.19 1686
2260.63 1831
2261.08 1982
2261.53 1963
2261.98 1925
2262.43 1865
2262.88 2042
2263.32 2079
2263.77 1847
2264.22 1833
2264.67 1987
2265.12 1843
2265.57 1919
2266.02 1888
2266.47 1617
2266.91 1685
2267.36 1886
2267.81 1813
2268.26 1865
2268.71 1892
2269.16 2153
2269.61 1930
2270.06 2074
2270.51 2087
2270.96 2026
2271.41 2114
2271.86 2120
2272.30 2220
2272.75 1977
2273.20 1974
2273.65 2171
2274.10 1894
2274.55 1899
2275.00 1895
2275.45 1973
2275.90 1924
2276.35 1647
2276.80 1594
2277.25 1683
2277.70 1769
2278.15 1871
2278.60 1974
2279.05 1847
2279.50 1781
2279.95 1771
2280.40 1825
2280.85 1803
2281.30 1706
2281.75 1801
2282.20 1643
2282.65 1553
2283.10 1567
2283.55 1607
2284.00 1578
2284.46 1527
2284.91 1637
2285.36 1887
2285.81 1735
2286.26 1582
2286.71 1797
2287.16 1950
2287.61 2158
2288.06 2207
2288.51 2556
2288.96 2715
2289.42 2908
2289.87 3374
2290.32 3526
2290.77 3202
2291.22 3470
2291.67 3395
2292.12 3251
2292.57 3153
2293.03 3071
2293.48 2856
2293.93 2585
2294.38 2331
2294.83 2350
2295.28 2446
2295.74 2121
2296.19 1888
2296.64 1782
2297.09 1780
2297.54 1745
2297.99 1722
2298.45 1523
2298.90 1486
2299.35 1752
2299.80 2001
2300.25 1788
2300.71 1779
2301.16 1715
2301.61 1769
2302.06 1853
2302.52 1764
2302.97 1531
2303.42 1605
2303.87 1694
2304.33 1907
2304.78 1790
2305.23 1645
2305.68 1677
2306.14 1757
2306.59 1903
2307.04 1697
2307.50 1707
2307.95 1882
2308.40 1842
2308.85 1980
2309.31 2010
2309.76 1827
2310.21 1976
2310.67 2104
2311.12 2037
2311.57 1970
2312.03 1945
2312.48 2126
2312.93 2182
2313.39 2111
2313.84 2133
2314.29 1984
2314.75 1750
2315.20 1827
2315.66 1922
2316.11 2110
2316.56 1948
2317.02 2070
2317.47 2103
2317.92 2018
2318.38 2014
2318.83 1918
2319.29 1942
2319.74 1808
2320.19 1958
2320.65 1897
2321.10 1676
2321.56 1890
2322.01 2194
2322.47 1965
2322.92 1923
2323.37 2233
2323.83 2358
2324.28 2208
2324.74 2383
2325.19 2564
2325.65 2678
2326.10 2649
2326.56 2396
2327.01 2371
2327.47 2285
2327.92 2417
2328.38 2379
2328.83 1985
2329.29 1956
2329.74 1794
2330.20 1863
2330.65 1714
2331.11 1887
2331.56 1833
2332.02 1849
2332.47 1720
2332.93 1841
2333.38 1803
2333.84 1686
2334.29 1563
2334.75 1730
2335.21 1758
2335.66 1895
2336.12 1813
2336.57 1831
2337.03 1835
2337.48 1781
2337.94 1726
2338.40 1766
2338.85 1818
2339.31 1818
2339.76 1818
2340.22 1689
2340.68 1699
2341.13 1892
2341.59 1746
2342.04 1583
2342.50 1619
2342.96 1661
2343.41 1710
2343.87 1643
2344.33 1562
2344.78 1764
2345.24 1614
2345.70 1586
2346.15 1628
2346.61 1698
2347.07 1872
2347.52 1919
2347.98 1806
2348.44 1797
2348.89 1844
2349.35 1769
2349.81 1692
2350.26 1734
2350.72 1621
2351.18 1630
2351.64 1785
2352.09 1835
2352.55 1736
2353.01 1622
2353.47 1604
2353.92 1577
2354.38 1542
2354.84 1477
2355.30 1710
2355.75 1569
2356.21 1789
2356.67 1468
2357.13 1525
2357.58 1655
2358.04 1809
2358.50 1756
2358.96 1803
2359.42 1664
2359.87 1668
2360.33 1660
2360.79 1669
2361.25 1793
2361.71 1786
2362.16 1763
2362.62 1701
2363.08 1782
2363.54 1700
2364.00 1774
2364.46 1664
2364.91 1667
2365.37 1650
2365.83 1779
2366.29 1754
2366.75 1697
2367.21 1662
2367.67 1756
2368.13 1752
2368.58 1658
2369.04 1734
2369.50 1713
2369.96 1775
2370.42 1810
2370.88 1739
2371.34 1847
2371.80 2059
2372.26 1911
2372.72 1944
2373.17 1951
2373.63 1684
2374.09 1814
2374.55 1935
2375.01 1972
2375.47 2073
2375.93 2112
2376.39 2035
2376.85 2071
2377.31 1964
2377.77 1894
2378.23 1825
2378.69 1754
2379.15 1946
2379.61 1863
2380.07 1750
2380.53 1736
2380.99 1875
2381.45 1959
2381.91 1763
2382.37 1734
2382.83 1728
2383.29 1499
2383.75 1688
2384.21 1857
2384.67 1695
2385.13 1528
2385.59 1664
2386.05 1668
2386.51 1673
2386.97 1677
2387.43 1711
2387.90 1616
2388.36 1687
2388.82 1887
2389.28 1779
2389.74 1768
2390.20 1827
2390.66 1971
2391.12 1880
2391.58 1815
2392.04 1804
2392.51 1832
2392.97 1872
2393.43 1759
2393.89 1702
2394.35 1717
2394.81 1894
2395.27 1740
2395.73 1794
2396.20 1702
2396.66 1777
2397.12 1826
2397.58 1715
2398.04 1668
2398.50 1696
2398.97 1589
2399.43 1651
2399.89 1862
2400.35 1718
2400.81 1689
2401.28 1618
2401.74 1617
2402.20 1695
2402.66 1563
2403.12 1660
2403.59 1749
2404.05 1789
2404.51 1689
2404.97 1716
2405.44 1799
2405.90 1694
2406.36 1578
2406.82 1839
2407.29 1700
2407.75 1596
2408.21 1681
2408.67 1718
2409.14 1787
2409.60 1622
2410.06 1569
2410.52 1455
2410.99 1507
2411.45 1509
2411.91 1657
2412.38 1739
2412.84 1646
2413.30 1729
2413.77 1871
2414.23 1577
2414.69 1531
2415.16 1832
2415.62 1745
2416.08 1673
2416.55 1663
2417.01 1757
2417.47 1851
2417.94 1888
2418.40 1779
2418.86 1997
2419.33 1742
2419.79 1653
2420.26 1616
2420.72 1686
2421.18 1652
2421.65 1695
2422.11 1760
2422.58 1673
2423.04 1656
2423.50 1750
2423.97 1654
2424.43 1646
2424.90 1698
2425.36 1630
2425.83 1637
2426.29 1708
2426.75 1692
2427.22 1557
2427.68 1668
2428.15 1547
2428.61 1447
2429.08 1525
2429.54 1529
2430.01 1597
2430.47 1616
2430.94 1465
2431.40 1661
2431.87 1650
2432.33 1780
2432.80 1693
2433.26 1807
2433.73 1761
2434.19 1842
2434.66 1921
2435.12 1758
2435.59 1820
2436.05 1679
2436.52 1623
2436.98 1669
2437.45 1599
2437.91 1704
2438.38 1723
2438.85 1623
2439.31 1706
2439.78 1776
2440.24 1757
2440.71 1735
2441.17 1660
2441.64 1841
2442.11 1819
2442.57 1923
2443.04 1774
2443.50 1840
2443.97 1824
2444.44 1747
2444.90 1715
2445.37 1680
2445.83 1755
2446.30 1725
2446.77 1842
2447.23 1589
2447.70 1793
2448.17 1750
2448.63 1801
2449.10 1636
2449.57 1632
2450.03 1790
2450.50 1657
2450.97 1767
2451.43 1597
2451.90 1649
2452.37 1750
2452.83 1763
2453.30 1810
2453.77 1645
2454.24 1711
2454.70 1819
2455.17 1621
2455.64 1580
2456.10 1534
2456.57 1375
2457.04 1496
2457.51 1510
2457.97 1544
2458.44 1460
2458.91 1535
2459.38 1522
2459.84 1415
2460.31 1577
2460.78 1455
2461.25 1513
2461.71 1538
2462.18 1642
2462.65 1716
2463.12 1573
2463.59 1663
2464.05 1660
2464.52 1839
2464.99 1668
2465.46 1659
2465.93 1521
2466.39 1591
2466.86 1725
2467.33 1527
2467.80 1507
2468.27 1813
2468.74 1638
2469.20 1698
2469.67 1701
2470.14 1636
2470.61 1722
2471.08 1685
2471.55 1532
2472.02 1476
2472.49 1613
2472.95 1560
2473.42 1427
2473.89 1507
2474.36 1783
2474.83 1678
2475.30 1524
2475.77 1631
2476.24 1492
2476.71 1560
2477.18 1583
2477.65 1504
2478.11 1613
2478.58 1470
2479.05 1410
2479.52 1475
2479.99 1374
2480.46 1297
2480.93 1501
2481.40 1484
2481.87 1458
2482.34 1436
2482.81 1440
2483.28 1555
2483.75 1494
2484.22 1507
2484.69 1467
2485.16 1514
2485.63 1778
2486.10 1788
2486.57 1827
2487.04 1637
2487.51 1673
2487.98 1612
2488.45 1704
2488.92 1887
2489.39 1946
2489.86 1905
2490.33 1931
2490.80 1958
2491.27 1837
2491.74 1748
2492.22 1770
2492.69 1699
2493.16 1626
2493.63 1667
2494.10 1624
2494.57 1653
2495.04 1752
2495.51 1718
2495.98 1821
2496.45 1601
2496.92 1517
2497.40 1412
2497.87 1517
2498.34 1629
2498.81 1594
2499.28 1535
2499.75 1386
2500.22 1407
2500.70 1480
2501.17 1549
2501.64 1434
2502.11 1577
2502.58 1525
2503.05 1727
2503.53 1756
2504.00 1617
2504.47 1727
2504.94 1646
2505.41 1674
2505.88 1735
2506.36 1719
2506.83 1727
2507.30 1909
2507.77 1694
2508.25 1646
2508.72 1719
2509.19 1678
2509.66 1675
2510.13 1892
2510.61 1884
2511.08 1685
2511.55 1907
2512.02 2136
2512.50 2042
2512.97 1853
2513.44 1811
2513.91 1834
2514.39 1899
2514.86 1968
2515.33 1757
2515.81 1889
2516.28 1867
2516.75 1722
2517.23 1681
2517.70 1590
2518.17 1635
2518.64 1747
2519.12 1774
2519.59 1807
2520.06 1670
2520.54 1558
2521.01 1453
2521.48 1708
2521.96 1719
2522.43 1710
2522.91 1630
2523.38 1674
2523.85 1762
2524.33 1655
2524.80 1486
2525.27 1632
2525.75 1644
2526.22 1783
2526.70 1866
2527.17 1837
2527.64 1893
2528.12 1878
2528.59 1703
2529.07 1766
2529.54 1749
2530.01 1787
2530.49 1901
2530.96 1628
2531.44 1653
2531.91 1641
2532.39 1657
2532.86 1568
2533.33 1798
2533.81 1682
2534.28 1809
2534.76 1765
2535.23 1674
2535.71 1619
2536.18 1689
2536.66 1706
2537.13 1750
2537.61 1724
2538.08 1741
2538.56 1776
2539.03 1911
2539.51 1880
2539.98 1644
2540.46 1765
2540.93 1785
2541.41 1881
2541.88 1704
2542.36 1749
2542.84 1818
2543.31 1835
2543.79 1905
2544.26 1904
2544.74 1770
2545.21 1732
2545.69 1554
2546.16 1772
2546.64 2003
2547.12 1798
2547.59 2091
2548.07 2033
2548.54 2048
2549.02 2073
2549.50 1954
2549.97 2028
2550.45 1924
2550.92 2035
2551.40 1907
2551.88 1900
2552.35 1810
2552.83 1985
2553.31 1877
2553.78 1858
2554.26 1833
2554.74 1527
2555.21 1700
2555.69 1790
2556.17 1824
2556.64 1818
2557.12 1696
2557.60 1952
2558.07 1829
2558.55 1579
2559.03 1547
2559.50 1572
2559.98 1704
2560.46 1541
2560.93 1647
2561.41 1708
2561.89 1710
2562.37 1501
2562.84 1534
2563.32 1560
2563.80 1517
2564.28 1548
2564.75 1594
2565.23 1650
2565.71 1722
2566.19 1585
2566.66 1635
2567.14 1599
2567.62 1499
2568.10 1638
2568.57 1537
2569.05 1452
2569.53 1429
2570.01 1580
2570.49 1638
2570.96 1574
2571.44 1572
2571.92 1597
2572.40 1442
2572.88 1401
2573.36 1487
2573.83 1572
2574.31 1563
2574.79 1669
2575.27 1585
2575.75 1663
2576.23 1491
2576.70 1542
2577.18 1639
2577.66 1498
2578.14 1587
2578.62 1674
2579.10 1681
2579.58 1665
2580.06 1510
2580.54 1554
2581.01 1498
2581.49 1513
2581.97 1584
2582.45 1555
2582.93 1317
2583.41 1513
2583.89 1545
2584.37 1561
2584.85 1683
2585.33 1507
2585.81 1512
2586.29 1588
2586.77 1728
2587.25 1502
2587.72 1538
2588.20 1600
2588.68 1633
2589.16 1439
2589.64 1618
2590.12 1705
2590.60 1763
2591.08 1675
2591.56 1636
2592.04 1548
2592.52 1710
2593.00 1549
2593.48 1492
2593.96 1610
2594.44 1513
2594.92 1560
2595.40 1438
2595.89 1654
2596.37 1523
2596.85 1490
2597.33 1468
2597.81 1481
2598.29 1559
2598.77 1628
2599.25 1496
2599.73 1568
2600.21 1632
2600.69 1587
2601.17 1540
2601.65 1557
2602.13 1335
2602.62 1524
2603.10 1509
2603.58 1520
2604.06 1543
2604.54 1614
2605.02 1645
2605.50 1652
2605.98 1622
2606.46 1643
2606.95 1608
2607.43 1554
2607.91 1569
2608.39 1483
2608.87 1586
2609.35 1508
2609.84 1600
2610.32 1745
2610.80 1577
2611.28 1542
2611.76 1576
2612.24 1475
2612.73 1596
2613.21 1539
2613.69 1524
2614.17 1573
2614.65 1605
2615.14 1555
2615.62 1613
2616.10 1588
2616.58 1582
2617.07 1655
2617.55 1724
2618.03 1601
2618.51 1606
2619.00 1724
2619.48 1664
2619.96 1598
2620.44 1489
2620.93 1721
2621.41 1551
2621.89 1544
2622.37 1448
2622.86 1552
2623.34 1585
2623.82 1569
2624.31 1610
2624.79 1678
2625.27 1584
2625.76 1668
2626.24 1656
2626.72 1656
2627.20 1657
2627.69 1673
2628.17 1692
2628.66 1708
2629.14 1592
2629.62 1624
2630.11 1672
2630.59 1610
2631.07 1874
2631.56 1912
2632.04 1839
2632.52 1977
2633.01 1917
2633.49 1939
2633.98 1955
2634.46 1940
2634.94 1887
2635.43 1734
2635.91 1688
2636.40 1787
2636.88 1799
2637.36 1803
2637.85 1565
2638.33 1454
2638.82 1528
2639.30 1431
2639.79 1533
2640.27 1597
2640.75 1524
2641.24 1371
2641.72 1458
2642.21 1520
2642.69 1557
2643.18 1639
2643.66 1511
2644.15 1568
2644.63 1542
2645.12 1395
2645.60 1410
2646.09 1407
2646.57 1611
2647.06 1523
2647.54 1543
2648.03 1510
2648.51 1591
2649.00 1578
2649.48 1602
2649.97 1523
2650.45 1510
2650.94 1411
2651.43 1416
2651.91 1506
2652.40 1491
2652.88 1524
2653.37 1404
2653.85 1400
2654.34 1442
2654.82 1453
2655.31 1630
2655.80 1412
2656.28 1430
2656.77 1635
2657.25 1353
2657.74 1505
2658.23 1600
2658.71 1551
2659.20 1409
2659.69 1475
2660.17 1495
2660.66 1447
2661.14 1523
2661.63 1543
2662.12 1404
2662.60 1411
2663.09 1548
2663.58 1595
2664.06 1481
2664.55 1487
2665.04 1625
2665.52 1511
2666.01 1465
2666.50 1502
2666.98 1534
2667.47 1667
2667.96 1448
2668.45 1580
2668.93 1672
2669.42 1560
2669.91 1583
2670.39 1583
2670.88 1658
2671.37 1651
2671.86 1760
2672.34 1699
2672.83 1691
2673.32 1830
2673.81 2038
2674.29 1906
2674.78 1859
2675.27 2257
2675.76 2147
2676.24 2214
2676.73 2011
2677.22 1789
2677.71 1875
2678.20 1852
2678.68 1826
2679.17 1756
2679.66 1502
2680.15 1517
2680.64 1431
2681.12 1439
2681.61 1513
2682.10 1507
2682.59 1444
2683.08 1492
2683.57 1499
2684.05 1506
2684.54 1483
2685.03 1605
2685.52 1606
2686.01 1452
2686.50 1423
2686.99 1441
2687.47 1303
2687.96 1395
2688.45 1479
2688.94 1505
2689.43 1541
2689.92 1574
2690.41 1642
2690.90 1533
2691.39 1601
2691.88 1558
2692.37 1553
2692.85 1400
2693.34 1501
2693.83 1394
2694.32 1406
2694.81 1438
2695.30 1395
2695.79 1430
2696.28 1387
2696.77 1412
2697.26 1509
2697.75 1494
2698.24 1454
2698.73 1586
2699.22 1500
2699.71 1629
2700.20 1601
2700.69 1719
2701.18 1466
2701.67 1443
2702.16 1654
2702.65 1784
2703.14 1770
2703.63 1768
2704.12 1659
2704.61 1651
2705.10 1675
2705.59 1626
2706.08 1751
2706.57 1572
2707.06 1474
2707.55 1564
2708.04 1607
2708.53 1672
2709.03 1650
2709.52 1522
2710.01 1458
2710.50 1393
2710.99 1511
2711.48 1632
2711.97 1531
2712.46 1506
2712.95 1585
2713.44 1509
2713.94 1539
2714.43 1732
2714.92 1599
2715.41 1537
2715.90 1512
2716.39 1479
2716.88 1554
2717.38 1439
2717.87 1431
2718.36 1522
2718.85 1622
2719.34 1608
2719.83 1543
2720.32 1502
2720.82 1578
2721.31 1475
2721.80 1564
2722.29 1718
2722.78 1663
2723.28 1600
2723.77 1486
2724.26 1697
2724.75 1762
2725.25 1606
2725.74 1697
2726.23 1604
2726.72 1464
2727.21 1589
2727.71 1462
2728.20 1404
2728.69 1557
2729.18 1730
2729.68 1570
2730.17 1507
2730.66 1579
2731.16 1632
2731.65 1647
2732.14 1544
2732.63 1712
2733.13 1696
2733.62 1616
2734.11 1643
2734.61 1637
2735.10 1581
2735.59 1546
2736.08 1595
2736.58 1513
2737.07 1559
2737.56 1617
2738.06 1564
2738.55 1724
2739.05 1736
2739.54 1516
2740.03 1680
2740.53 1791
2741.02 1744
2741.51 1539
2742.01 1609
2742.50 1600
2742.99 1639
2743.49 1553
2743.98 1586
2744.48 1621
2744.97 1608
2745.46 1606
2745.96 1512
2746.45 1360
2746.95 1455
2747.44 1337
2747.93 1608
2748.43 1463
2748.92 1472
2749.42 1390
2749.91 1543
2750.41 1619
2750.90 1671
2751.40 1676
2751.89 1521
2752.39 1578
2752.88 1362
2753.37 1432
2753.87 1506
2754.36 1588
2754.86 1631
2755.35 1561
2755.85 1525
2756.34 1436
2756.84 1547
2757.33 1459
2757.83 1535
2758.32 1458
2758.82 1501
2759.32 1500
2759.81 1604
2760.31 1436
2760.80 1427
2761.30 1595
2761.79 1509
2762.29 1552
2762.78 1663
2763.28 1569
2763.77 1602
2764.27 1515
2764.77 1619
2765.26 1641
2765.76 1501
2766.25 1593
2766.75 1585
2767.25 1564
2767.74 1474
2768.24 1627
2768.73 1765
2769.23 1529
2769.73 1413
2770.22 1586
2770.72 1694
2771.22 1475
2771.71 1538
2772.21 1581
2772.70 1466
2773.20 1669
2773.70 1756
2774.19 1782
2774.69 1668
2775.19 1878
2775.68 1851
2776.18 1924
2776.68 1943
2777.17 2142
2777.67 2030
2778.17 2096
2778.67 1995
2779.16 1824
2779.66 1866
2780.16 1761
2780.65 1718
2781.15 1808
2781.65 1452
2782.15 1501
2782.64 1487
2783.14 1444
2783.64 1517
2784.14 1489
2784.63 1508
2785.13 1401
2785.63 1514
2786.13 1525
2786.62 1382
2787.12 1371
2787.62 1596
2788.12 1435
2788.62 1525
2789.11 1465
2789.61 1489
2790.11 1423
2790.61 1473
2791.11 1536
2791.60 1427
2792.10 1564
2792.60 1639
2793.10 1466
2793.60 1459
2794.10 1508
2794.59 1602
2795.09 1493
2795.59 1496
2796.09 1510
2796.59 1481
2797.09 1633
2797.59 1673
2798.08 1573
2798.58 1546
2799.08 1460
2799.58 1397
2800.08 1466
2800.58 1616
2801.08 1559
2801.58 1405
2802.08 1353
2802.58 1445
2803.07 1598
2803.57 1681
2804.07 1699
2804.57 1612
2805.07 1536
2805.57 1682
2806.07 1706
2806.57 1578
2807.07 1772
2807.57 1734
2808.07 1685
2808.57 1791
2809.07 1730
2809.57 1609
2810.07 1512
2810.57 1416
2811.07 1583
2811.57 1550
2812.07 1435
2812.57 1482
2813.07 1463
2813.57 1397
2814.07 1465
2814.57 1443
2815.07 1497
2815.57 1526
2816.07 1488
2816.57 1534
2817.07 1551
2817.57 1503
2818.07 1499
2818.57 1548
2819.07 1455
2819.57 1569
2820.07 1550
2820.57 1467
2821.07 1552
2821.58 1541
2822.08 1472
2822.58 1396
2823.08 1556
2823.58 1487
2824.08 1401
2824.58 1294
2825.08 1430
2825.58 1349
2826.09 1448
2826.59 1447
2827.09 1503
2827.59 1352
2828.09 1316
2828.59 1202
2829.09 1355
2829.60 1448
2830.10 1454
2830.60 1349
2831.10 1405
2831.60 1287
2832.10 1354
2832.61 1350
2833.11 1389
2833.61 1203
2834.11 1236
2834.61 1447
2835.12 1460
2835.62 1451
2836.12 1402
2836.62 1460
2837.12 1420
2837.63 1497
2838.13 1538
2838.63 1417
2839.13 1458
2839.64 1533
2840.14 1325
2840.64 1470
2841.14 1486
2841.65 1461
2842.15 1442
2842.65 1470
2843.15 1469
2843.66 1328
2844.16 1461
2844.66 1588
2845.17 1528
2845.67 1451
2846.17 1548
2846.67 1501
2847.18 1543
2847.68 1556
2848.18 1630
2848.69 1501
2849.19 1588
2849.69 1618
2850.20 1583
2850.70 1694
2851.20 1693
2851.71 1564
2852.21 1478
2852.72 1604
2853.22 1747
2853.72 1705
2854.23 1616
2854.73 1500
2855.23 1598
2855.74 1615
2856.24 1530
2856.75 1570
2857.25 1513
2857.75 1573
2858.26 1538
2858.76 1553
2859.27 1469
2859.77 1486
2860.27 1506
2860.78 1450
2861.28 1518
2861.79 1495
2862.29 1400
2862.80 1467
2863.30 1517
2863.81 1518
2864.31 1577
2864.81 1550
2865.32 1527
2865.82 1476
2866.33 1294
2866.83 1443
2867.34 1609
2867.84 1542
2868.35 1559
2868.85 1686
2869.36 1631
2869.86 1587
2870.37 1531
2870.87 1501
2871.38 1479
2871.89 1668
2872.39 1663
2872.90 1816
2873.40 1736
2873.91 1678
2874.41 1615
2874.92 1700
2875.42 1851
2875.93 1724
2876.43 1788
2876.94 1633
2877.45 1784
2877.95 1820
2878.46 1498
2878.96 1653
2879.47 1858
2879.98 1748
2880.48 1691
2880.99 1658
2881.49 1429
2882.00 1625
2882.51 1530
2883.01 1567
2883.52 1585
2884.03 1486
2884.53 1593
2885.04 1719
2885.54 1742
2886.05 1825
2886.56 1661
2887.06 1563
2887.57 1589
2888.08 1571
2888.58 1725
2889.09 1748
2889.60 1595
2890.11 1649
2890.61 1631
2891.12 1657
2891.63 1719
2892.13 1712
2892.64 1620
2893.15 1753
2893.65 2018
2894.16 2029
2894.67 2150
2895.18 1976
2895.68 2185
2896.19 2000
2896.70 1840
2897.21 2266
2897.71 2178
2898.22 1888
2898.73 1820
2899.24 1957
2899.74 1806
2900.25 1879
2900.76 1855
2901.27 1802
2901.78 1660
2902.28 1740
2902.79 1999
2903.30 1888
2903.81 1754
2904.32 1798
2904.82 1867
2905.33 1873
2905.84 1700
2906.35 1870
2906.86 1923
2907.37 1742
2907.87 1796
2908.38 1730
2908.89 1716
2909.40 1785
2909.91 1596
2910.42 1671
2910.93 1721
2911.44 1637
2911.94 1801
2912.45 1681
2912.96 1638
2913.47 1786
2913.98 1890
2914.49 1814
2915.00 1643
2915.51 1822
2916.02 1711
2916.53 1688
2917.03 1708
2917.54 1715
2918.05 1775
2918.56 1695
2919.07 1644
2919.58 1547
2920.09 1509
2920.60 1484
2921.11 1507
2921.62 1478
2922.13 1464
2922.64 1523
2923.15 1577
2923.66 1350
2924.17 1527
2924.68 1576
2925.19 1401
2925.70 1529
2926.21 1533
2926.72 1409
2927.23 1570
2927.74 1403
2928.25 1396
2928.76 1606
2929.27 1395
2929.78 1449
2930.29 1495
2930.80 1474
2931.31 1558
2931.82 1735
2932.33 1530
2932.84 1646
2933.35 1473
2933.86 1475
2934.38 1596
2934.89 1651
2935.40 1593
2935.91 1571
2936.42 1637
2936.93 1638
2937.44 1625
2937.95 1776
2938.46 1838
2938.97 1971
2939.49 1841
2940.00 1823
2940.51 1728
2941.02 1809
2941.53 1808
2942.04 1901
2942.55 1791
2943.07 1757
2943.58 1841
2944.09 1773
2944.60 1619
2945.11 1495
2945.62 1427
2946.14 1594
2946.65 1477
2947.16 1448
2947.67 1377
2948.18 1365
2948.70 1466
2949.21 1457
2949.72 1432
2950.23 1493
2950.74 1465
2951.26 1514
2951.77 1367
2952.28 1344
2952.79 1276
2953.31 1431
2953.82 1506
2954.33 1559
2954.84 1491
2955.36 1401
2955.87 1521
2956.38 1487
2956.89 1470
2957.41 1395
2957.92 1480
2958.43 1532
2958.94 1441
2959.46 1484
2959.97 1554
2960.48 1530
2961.00 1378
2961.51 1614
2962.02 1528
2962.54 1494
2963.05 1630
2963.56 1738
2964.08 1796
2964.59 1698
2965.10 1746
2965.62 1677
2966.13 1598
2966.64 1610
2967.16 1621
2967.67 1657
2968.18 1594
2968.70 1598
2969.21 1587
2969.73 1526
2970.24 1497
2970.75 1534
2971.27 1499
2971.78 1565
2972.30 1684
2972.81 1629
2973.32 1580
2973.84 1636
2974.35 1713
2974.87 1718
2975.38 1789
2975.90 1616
2976.41 1651
2976.92 1538
2977.44 1586
2977.95 1733
2978.47 1723
2978.98 1752
2979.50 1630
2980.01 1723
2980.53 1778
2981.04 1712
2981.56 1827
2982.07 1913
2982.59 1822
2983.10 1978
2983.62 1913
2984.13 1821
2984.65 1774
2985.16 1953
2985.68 1731
2986.19 1761
2986.71 1820
2987.22 1895
2987.74 1894
2988.25 1768
2988.77 1806
2989.29 2006
2989.80 2088
2990.32 1989
2990.83 2017
2991.35 2135
2991.86 2028
2992.38 2081
2992.89 2037
2993.41 2145
2993.93 2182
2994.44 1962
2994.96 2267
2995.47 2209
2995.99 2112
2996.51 2186
2997.02 2176
2997.54 2485
2998.06 2337
2998.57 2441
2999.09 2558
2999.60 2639
3000.12 2592
3000.64 2623
3001.15 2718
3001.67 2938
3002.19 3136
3002.70 3627
3003.22 4303
3003.74 4468
3004.25 5005
3004.77 5213
3005.29 5759
3005.81 6141
3006.32 5931
3006.84 5862
3007.36 5275
3007.87 4814
3008.39 4367
3008.91 3960
3009.43 3577
3009.94 3038
3010.46 2844
3010.98 2499
3011.49 2217
3012.01 2174
3012.53 1954
3013.05 2065
3013.57 2188
3014.08 2106
3014.60 1949
3015.12 2155
3015.64 2062
3016.15 2025
3016.67 2197
3017.19 1876
3017.71 1982
3018.23 1963
3018.74 2019
3019.26 1938
3019.78 1915
3020.30 1927
3020.82 1676
3021.33 1901
3021.85 2083
3022.37 2073
3022.89 1997
3023.41 2219
3023.93 2135
3024.45 2123
3024.96 2159
3025.48 2103
3026.00 1935
3026.52 1965
3027.04 2079
3027.56 2079
3028.08 1862
3028.60 1836
3029.11 1998
3029.63 2023
3030.15 1839
3030.67 1804
3031.19 1857
3031.71 1788
3032.23 1767
3032.75 1823
3033.27 1632
3033.79 1668
3034.31 1702
3034.83 1893
3035.35 1692
3035.86 1691
3036.38 1739
3036.90 1759
3037.42 1789
3037.94 1878
3038.46 1698
3038.98 1776
3039.50 1772
3040.02 1691
3040.54 1788
3041.06 1741
3041.58 1793
3042.10 1716
3042.62 1765
3043.14 1766
3043.66 1977
3044.18 1978
3044.70 1759
3045.22 1817
3045.74 1798
3046.27 1703
3046.79 1747
3047.31 1584
3047.83 1595
3048.35 1714
3048.87 1704
3049.39 1654
3049.91 1737
3050.43 1722
3050.95 1725
3051.47 1811
3051.99 1748
3052.51 1873
3053.03 1741
3053.56 1634
3054.08 1587
3054.60 1774
3055.12 1780
3055.64 1609
3056.16 1590
3056.68 1635
3057.20 1779
3057.73 1669
3058.25 1666
3058.77 1678
3059.29 1662
3059.81 1741
3060.33 1665
3060.86 1761
3061.38 1689
3061.90 1766
3062.42 1710
3062.94 1720
3063.46 1776
3063.99 1814
3064.51 1534
3065.03 1596
3065.55 1640
3066.07 1695
3066.60 1848
3067.12 1751
3067.64 1784
3068.16 1813
3068.69 1817
3069.21 1838
3069.73 1942
3070.25 1811
3070.78 1658
3071.30 1817
3071.82 1722
3072.34 1709
3072.87 1640
3073.39 1747
3073.91 1896
3074.43 1950
3074.96 1939
3075.48 1898
3076.00 2074
3076.53 1786
3077.05 1962
3077.57 2019
3078.10 2077
3078.62 2100
3079.14 2191
3079.66 2191
3080.19 2302
3080.71 2530
3081.23 2736
3081.76 2621
3082.28 2655
3082.81 2587
3083.33 2514
3083.85 2687
3084.38 2584
3084.90 2799
3085.42 2504
3085.95 2369
3086.47 2083
3087.00 2122
3087.52 2234
3088.04 2251
3088.57 2289
3089.09 2324
3089.62 2156
3090.14 2259
3090.66 2251
3091.19 2073
3091.71 2247
3092.24 2107
3092.76 2208
3093.29 2269
3093.81 2412
3094.33 2538
3094.86 2768
3095.38 2597
3095.91 2442
3096.43 2643
3096.96 2775
3097.48 2897
3098.01 3000
3098.53 2977
3099.06 3204
3099.58 3688
3100.11 4236
3100.63 4944
3101.16 5739
3101.68 6904
3102.21 7894
3102.73 8944
3103.26 10155
3103.78 11173
3104.31 10714
3104.83 10623
3105.36 9827
3105.89 9234
3106.41 8184
3106.94 6918
3107.46 5816
3107.99 4900
3108.51 4150
3109.04 3663
3109.57 3631
3110.09 3600
3110.62 3237
3111.14 3451
3111.67 3225
3112.19 3264
3112.72 3269
3113.25 3088
3113.77 2983
3114.30 3060
3114.83 2995
3115.35 2692
3115.88 2472
3116.40 2533
3116.93 2349
3117.46 2298
3117.98 2183
3118.51 2413
3119.04 2457
3119.56 2533
3120.09 2710
3120.62 2757
3121.14 2567
3121.67 2722
3122.20 2742
3122.72 2482
3123.25 2645
3123.78 2786
3124.31 2440
3124.83 2398
3125.36 2284
3125.89 2143
3126.41 2138
3126.94 2117
3127.47 2094
3128.00 2278
3128.52 2193
3129.05 2153
3129.58 1972
3130.11 1766
3130.63 2027
3131.16 2072
3131.69 1972
3132.22 1974
3132.74 1882
3133.27 1851
3133.80 1902
3134.33 2025
3134.86 1908
3135.38 1881
3135.91 1919
3136.44 1971
3136.97 1857
3137.50 1969
3138.03 1746
3138.55 1879
3139.08 1982
3139.61 1860
3140.14 1809
3140.67 1748
3141.20 1819
3141.72 1844
3142.25 2005
3142.78 1769
3143.31 1798
3143.84 1834
3144.37 1855
3144.90 1896
3145.42 1762
3145.95 1802
3146.48 1877
3147.01 1860
3147.54 1910
3148.07 1980
3148.60 2145
3149.13 2129
3149.66 2184
3150.19 2063
3150.72 2182
3151.24 2142
3151.77 2063
3152.30 2202
3152.83 2244
3153.36 2145
3153.89 2126
3154.42 2081
3154.95 2140
3155.48 2251
3156.01 2075
3156.54 2260
3157.07 2092
3157.60 2188
3158.13 2133
3158.66 2037
3159.19 2301
3159.72 2272
3160.25 2344
3160.78 2298
3161.31 2396
3161.84 2067
3162.37 1926
3162.90 1826
3163.43 1867
3163.96 1850
3164.49 1993
3165.02 2006
3165.55 1922
3166.08 1870
3166.61 1928
3167.15 1715
3167.68 1696
3168.21 1722
3168.74 1938
3169.27 1832
3169.80 1881
3170.33 1652
3170.86 1706
3171.39 1913
3171.92 1773
3172.45 1787
3172.99 1999
3173.52 2012
3174.05 2035
3174.58 2126
3175.11 2458
3175.64 2220
3176.17 2146
3176.70 2121
3177.24 2177
3177.77 2084
3178.30 1909
3178.83 1966
3179.36 1823
3179.89 1726
3180.43 1761
3180.96 2067
3181.49 1863
3182.02 1593
3182.55 1617
3183.09 1603
3183.62 1562
3184.15 1671
3184.68 1700
3185.21 1769
3185.75 1777
3186.28 1674
3186.81 1856
3187.34 1783
3187.88 1720
3188.41 1596
3188.94 1717
3189.47 1784
3190.01 1691
3190.54 2013
3191.07 1896
3191.60 1766
3192.14 1627
3192.67 1693
3193.20 1618
3193.74 1629
3194.27 1781
3194.80 1855
3195.33 1650
3195.87 1724
3196.40 1825
3196.93 1855
3197.47 1621
3198.00 1583
3198.53 1673
3199.07 1764
3199.60 1796
3200.13 1800
3200.67 1867
3201.20 1964
3201.73 1907
3202.27 1784
3202.80 2123
3203.33 2071
3203.87 1761
3204.40 1925
3204.94 1939
3205.47 1969
3206.00 1797
3206.54 2089
3207.07 1932
3207.61 1760
3208.14 1794
3208.67 1946
3209.21 2161
3209.74 2218
3210.28 2229
3210.81 2182
3211.35 2331
3211.88 2065
3212.41 2260
3212.95 2259
3213.48 2428
3214.02 2244
3214.55 2115
3215.09 2146
3215.62 1964
3216.16 1896
3216.69 1961
3217.23 1960
3217.76 1898
3218.30 1741
3218.83 1756
3219.37 1850
3219.90 1966
3220.44 2024
3220.97 1781
3221.51 1992
3222.04 1964
3222.58 2298
3223.11 2442
3223.65 2166
3224.18 2324
3224.72 2432
3225.25 2671
3225.79 2517
3226.33 2514
3226.86 2451
3227.40 2582
3227.93 2534
3228.47 2228
3229.00 2078
3229.54 2070
3230.08 2059
3230.61 2182
3231.15 2321
3231.68 2301
3232.22 2368
3232.76 2298
3233.29 2280
3233.83 2143
3234.36 2217
3234.90 2322
3235.44 2265
3235.97 2359
3236.51 2338
3237.05 2301
3237.58 2380
3238.12 2382
3238.66 2186
3239.19 2283
3239.73 2492
3240.27 2428
3240.80 2390
3241.34 2377
3241.88 2443
3242.41 2518
3242.95 2263
3243.49 2341
3244.03 2474
3244.56 2361
3245.10 2410
3245.64 2466
3246.17 2597
3246.71 2474
3247.25 2546
3247.79 2416
3248.32 2259
3248.86 2581
3249.40 2643
3249.94 2653
3250.47 2673
3251.01 2595
3251.55 2579
3252.09 2600
3252.62 2618
3253.16 2542
3253.70 2402
3254.24 2457
3254.78 2393
3255.31 2602
3255.85 2727
3256.39 2697
3256.93 2732
3257.47 2706
3258.00 2869
3258.54 3169
3259.08 3486
3259.62 3634
3260.16 3823
3260.70 4038
3261.24 4332
3261.77 4581
3262.31 4818
3262.85 5362
3263.39 6069
3263.93 6218
3264.47 5911
3265.01 7095
3265.54 7976
3266.08 8281
3266.62 8917
3267.16 9725
3267.70 9852
3268.24 9143
3268.78 8544
3269.32 8333
3269.86 7345
3270.40 6794
3270.94 5804
3271.48 4971
3272.01 4506
3272.55 4145
3273.09 3707
3273.63 3492
3274.17 3388
3274.71 3308
3275.25 3357
3275.79 3102
3276.33 3067
3276.87 3061
3277.41 3077
3277.95 3014
3278.49 3144
3279.03 3382
3279.57 3027
3280.11 3083
3280.65 3047
3281.19 3123
3281.73 2997
3282.27 2879
3282.81 2967
3283.35 3094
3283.89 3129
3284.43 3240
3284.97 3314
3285.51 3216
3286.05 3181
3286.59 3164
3287.14 3442
3287.68 3320
3288.22 3388
3288.76 3163
3289.30 3219
3289.84 3210
3290.38 3364
3290.92 3366
3291.46 3305
3292.00 3565
3292.54 3755
3293.09 3761
3293.63 4074
3294.17 4065
3294.71 4326
3295.25 5169
3295.79 5265
3296.33 5034
3296.87 5164
3297.42 5114
3297.96 5351
3298.50 5079
3299.04 4748
3299.58 4521
3300.12 4101
3300.67 4226
3301.21 3611
3301.75 3376
3302.29 3352
3302.83 3343
3303.38 2877
3303.92 3166
3304.46 3125
3305.00 3093
3305.54 2871
3306.09 2968
3306.63 2950
3307.17 2855
3307.71 2989
3308.25 2984
3308.80 2947
3309.34 2934
3309.88 2881
3310.42 2763
3310.97 3119
3311.51 2814
3312.05 2868
3312.60 2982
3313.14 2889
3313.68 2923
3314.22 2952
3314.77 3291
3315.31 3198
3315.85 3218
3316.40 3379
3316.94 3399
3317.48 4037
3318.03 4106
3318.57 4074
3319.11 4010
3319.65 3969
3320.20 4168
3320.74 4268
3321.29 4315
3321.83 4335
3322.37 4064
3322.92 3996
3323.46 4331
3324.00 3936
3324.55 3942
3325.09 3917
3325.63 3868
3326.18 3734
3326.72 3505
3327.27 3360
3327.81 3640
3328.35 3520
3328.90 3650
3329.44 3583
3329.99 3714
3330.53 4015
3331.07 4558
3331.62 5773
3332.16 7286
3332.71 8830
3333.25 11197
3333.80 13703
3334.34 16527
3334.89 19562
3335.43 21751
3335.97 23224
3336.52 24947
3337.06 24900
3337.61 24554
3338.15 23533
3338.70 22152
3339.24 20253
3339.79 17532
3340.33 14782
3340.88 12146
3341.42 9962
3341.97 8207
3342.51 6963
3343.06 5616
3343.60 4894
3344.15 4579
3344.69 4028
3345.24 3694
3345.79 3822
3346.33 3622
3346.88 3415
3347.42 3198
3347.97 3267
3348.51 3009
3349.06 3450
3349.61 3566
3350.15 3505
3350.70 3615
3351.24 3453
3351.79 3643
3352.33 3792
3352.88 3791
3353.43 3531
3353.97 3504
3354.52 3262
3355.07 3264
3355.61 3251
3356.16 3055
3356.70 3114
3357.25 3211
3357.80 3162
3358.34 3003
3358.89 2834
3359.44 2730
3359.98 2636
3360.53 2777
3361.08 2684
3361.62 2704
3362.17 3018
3362.72 2798
3363.26 2727
3363.81 2972
3364.36 2887
3364.90 3009
3365.45 3201
3366.00 3201
3366.55 2976
3367.09 2915
3367.64 3032
3368.19 2796
3368.73 2855
3369.28 2925
3369.83 3138
3370.38 2977
3370.92 3064
3371.47 3400
3372.02 3774
3372.57 3569
3373.11 3722
3373.66 3981
3374.21 4247
3374.76 4317
3375.31 4177
3375.85 4081
3376.40 4060
3376.95 3658
3377.50 3574
3378.05 3464
3378.59 3067
3379.14 2980
3379.69 2975
3380.24 2671
3380.79 2672
3381.33 2601
3381.88 2513
3382.43 2733
3382.98 2515
3383.53 2354
3384.08 2636
3384.63 2709
3385.17 2406
3385.72 2643
3386.27 2482
3386.82 2358
3387.37 2260
3387.92 2130
3388.47 2256
3389.02 2264
3389.57 2200
3390.11 2114
3390.66 2099
3391.21 2052
3391.76 2147
3392.31 2232
3392.86 2196
3393.41 2136
3393.96 2331
3394.51 2211
3395.06 2018
3395.61 2116
3396.16 2186
3396.71 2145
3397.26 2114
3397.81 2180
3398.36 2176
3398.91 2130
3399.45 1994
3400.00 1926
3400.55 2093
3401.10 2042
3401.65 2081
3402.20 1918
3402.75 2002
3403.30 1986
3403.85 1776
3404.41 1844
3404.96 2149
3405.51 2083
3406.06 1944
3406.61 1851
3407.16 1887
3407.71 1865
3408.26 2021
3408.81 2101
3409.36 2128
3409.91 2280
3410.46 2173
3411.01 2458
3411.56 2459
3412.11 2536
3412.66 2430
3413.21 2446
3413.77 2628
3414.32 2383
3414.87 2300
3415.42 2401
3415.97 2226
3416.52 2170
3417.07 2101
3417.62 1996
3418.17 2007
3418.73 2042
3419.28 2010
3419.83 1909
3420.38 2040
3420.93 1994
3421.48 2165
3422.04 2119
3422.59 2162
3423.14 2178
3423.69 2320
3424.24 2408
3424.79 2377
3425.35 2491
3425.90 2356
3426.45 2223
3427.00 2172
3427.55 2057
3428.11 2108
3428.66 2126
3429.21 1989
3429.76 1905
3430.31 1852
3430.87 2006
3431.42 1980
3431.97 1817
3432.52 1877
3433.08 1854
3433.63 2048
3434.18 1842
3434.73 1876
3435.29 1924
3435.84 1879
3436.39 1894
3436.95 1818
3437.50 1977
3438.05 1944
3438.60 1972
3439.16 1877
3439.71 1991
3440.26 2104
3440.82 1954
3441.37 1865
3441.92 1998
3442.48 2030
3443.03 1879
3443.58 2003
3444.14 1957
3444.69 2011
3445.24 2026
3445.80 2022
3446.35 1878
3446.90 1776
3447.46 1958
3448.01 1854
3448.57 1896
3449.12 1776
3449.67 1774
3450.23 1942
3450.78 1760
3451.34 1678
3451.89 1769
3452.44 1911
3453.00 1767
3453.55 1842
3454.11 1894
3454.66 1809
3455.21 1860
3455.77 1871
3456.32 1920
3456.88 1935
3457.43 1861
3457.99 1803
3458.54 1991
3459.10 2031
3459.65 1966
3460.20 1820
3460.76 1963
3461.31 1892
3461.87 1839
3462.42 1960
3462.98 2078
3463.53 2008
3464.09 1924
3464.64 2143
3465.20 2106
3465.75 2102
3466.31 2165
3466.86 2046
3467.42 2129
3467.98 2079
3468.53 2181
3469.09 2233
3469.64 2432
3470.20 2510
3470.75 2456
3471.31 2423
3471.86 2775
3472.42 2774
3472.98 2638
3473.53 2711
3474.09 2759
3474.64 2489
3475.20 2489
3475.75 2420
3476.31 2590
3476.87 2469
3477.42 2495
3477.98 2625
3478.53 2499
3479.09 2682
3479.65 2639
3480.20 2672
3480.76 2893
3481.32 2767
3481.87 2637
3482.43 2911
3482.99 3057
3483.54 2969
3484.10 2979
3484.66 2854
3485.21 3157
3485.77 3221
3486.33 3371
3486.88 3334
3487.44 3229
3488.00 3644
3488.55 4207
3489.11 5185
3489.67 5851
3490.22 6916
3490.78 8002
3491.34 9501
3491.90 10276
3492.45 11752
3493.01 12368
3493.57 12640
3494.13 12071
3494.68 11196
3495.24 9917
3495.80 8572
3496.36 7174
3496.91 6259
3497.47 5726
3498.03 5012
3498.59 4733
3499.14 4303
3499.70 4081
3500.26 4482
3500.82 4856
3501.38 4878
3501.93 5030
3502.49 5218
3503.05 5588
3503.61 6075
3504.17 6169
3504.73 6339
3505.28 6563
3505.84 6490
3506.40 6516
3506.96 6207
3507.52 5816
3508.08 5509
3508.63 5319
3509.19 4612
3509.75 4574
3510.31 4059
3510.87 3855
3511.43 3467
3511.99 3215
3512.55 3144
3513.10 3275
3513.66 2903
3514.22 2624
3514.78 2263
3515.34 2293
3515.90 2329
3516.46 2444
3517.02 2364
3517.58 2386
3518.14 2281
3518.70 2397
3519.26 2221
3519.81 2372
3520.37 2131
3520.93 2158
3521.49 2205
3522.05 2300
3522.61 2167
3523.17 2371
3523.73 2380
3524.29 2202
3524.85 2083
3525.41 2156
3525.97 2150
3526.53 2093
3527.09 2017
3527.65 1959
3528.21 2256
3528.77 2176
3529.33 2088
3529.89 2166
3530.45 2079
3531.01 1980
3531.57 2227
3532.13 2079
3532.69 2234
3533.26 2263
3533.82 2201
3534.38 2221
3534.94 2287
3535.50 2330
3536.06 2301
3536.62 2146
3537.18 2386
3537.74 2323
3538.30 2347
3538.86 2361
3539.42 2190
3539.99 2254
3540.55 2222
3541.11 2023
3541.67 2093
3542.23 2337
3542.79 2096
3543.35 1950
3543.91 2098
3544.48 2125
3545.04 1984
3545.60 2079
3546.16 2073
3546.72 2115
3547.28 2011
3547.84 1934
3548.41 1785
3548.97 1916
3549.53 2009
3550.09 1981
3550.65 2039
3551.22 1887
3551.78 1779
3552.34 1812
3552.90 1611
3553.46 1729
3554.03 1742
3554.59 1523
3555.15 1653
3555.71 1710
3556.28 1754
3556.84 1691
3557.40 1651
3557.96 1755
3558.53 1895
3559.09 1920
3559.65 2156
3560.21 1939
3560.78 1870
3561.34 1933
3561.90 1774
3562.46 1779
3563.03 1885
3563.59 1958
3564.15 1934
3564.72 1807
3565.28 1870
3565.84 1916
3566.41 1850
3566.97 1853
3567.53 1770
3568.10 1797
3568.66 1662
3569.22 1652
3569.79 1586
3570.35 1653
3570.91 1750
3571.48 1723
3572.04 1813
3572.60 1698
3573.17 1822
3573.73 1796
3574.29 1828
3574.86 2092
3575.42 2144
3575.99 2219
3576.55 2508
3577.11 2606
3577.68 2569
3578.24 2627
3578.81 2532
3579.37 2529
3579.93 2585
3580.50 2441
3581.06 2286
3581.63 2261
3582.19 2154
3582.76 1907
3583.32 1949
3583.89 1853
3584.45 1970
3585.01 1980
3585.58 1697
3586.14 1725
3586.71 1871
3587.27 1755
3587.84 1636
3588.40 1460
3588.97 1474
3589.53 1589
3590.10 1677
3590.66 1717
3591.23 1708
3591.79 1681
3592.36 1681
3592.92 1683
3593.49 1671
3594.05 1571
3594.62 1702
3595.19 1533
3595.75 1661
3596.32 1607
3596.88 1702
3597.45 1681
3598.01 1621
3598.58 1534
3599.14 1409
3599.71 1520
3600.28 1544
3600.84 1599
3601.41 1544
3601.97 1514
3602.54 1490
3603.11 1515
3603.67 1533
3604.24 1544
3604.80 1517
3605.37 1550
3605.94 1508
3606.50 1528
3607.07 1485
3607.64 1514
3608.20 1602
3608.77 1554
3609.34 1545
3609.90 1436
3610.47 1508
3611.04 1473
3611.60 1524
3612.17 1483
3612.74 1395
3613.30 1367
3613.87 1538
3614.44 1593
3615.00 1577
3615.57 1625
3616.14 1568
3616.70 1730
3617.27 1862
3617.84 1800
3618.41 1750
3618.97 1787
3619.54 1787
3620.11 1830
3620.68 1717
3621.24 1633
3621.81 1681
3622.38 1781
3622.95 1647
3623.51 1641
3624.08 1507
3624.65 1568
3625.22 1492
3625.78 1446
3626.35 1370
3626.92 1497
3627.49 1435
3628.06 1431
3628.62 1554
3629.19 1620
3629.76 1658
3630.33 1704
3630.90 1854
3631.47 1565
3632.03 1459
3632.60 1530
3633.17 1503
3633.74 1618
3634.31 1532
3634.88 1518
3635.44 1432
3636.01 1608
3636.58 1630
3637.15 1490
3637.72 1672
3638.29 1685
3638.86 1566
3639.43 1675
3639.99 1559
3640.56 1850
3641.13 1830
3641.70 1771
3642.27 1880
3642.84 1860
3643.41 1743
3643.98 1696
3644.55 1819
3645.12 1705
3645.69 1748
3646.26 1723
3646.83 1438
3647.40 1569
3647.96 1487
3648.53 1514
3649.10 1745
3649.67 1699
3650.24 1785
3650.81 2044
3651.38 1937
3651.95 1975
3652.52 2165
3653.09 2177
3653.66 2155
3654.23 1977
3654.80 2028
3655.37 1904
3655.94 1933
3656.51 1943
3657.08 1945
3657.65 1925
3658.22 1882
3658.80 1756
3659.37 1662
3659.94 1681
3660.51 1687
3661.08 2034
3661.65 1833
3662.22 1812
3662.79 2158
3663.36 2116
3663.93 1993
3664.50 2020
3665.07 2073
3665.64 2024
3666.21 2022
3666.79 2063
3667.36 2461
3667.93 2339
3668.50 1945
3669.07 2098
3669.64 2048
3670.21 1783
3670.78 1679
3671.36 1766
3671.93 1717
3672.50 1711
3673.07 1658
3673.64 1627
3674.21 1638
3674.78 1785
3675.36 1789
3675.93 1866
3676.50 1688
3677.07 1687
3677.64 1667
3678.22 1476
3678.79 1651
3679.36 1609
3679.93 1619
3680.50 1683
3681.08 1604
3681.65 1549
3682.22 1758
3682.79 1687
3683.37 1634
3683.94 1555
3684.51 1441
3685.08 1463
3685.65 1482
3686.23 1581
3686.80 1506
3687.37 1371
3687.95 1379
3688.52 1487
3689.09 1622
3689.66 1512
3690.24 1515
3690.81 1602
3691.38 1508
3691.96 1481
3692.53 1528
3693.10 1577
3693.67 1537
3694.25 1384
3694.82 1491
3695.39 1594
3695.97 1542
3696.54 1486
3697.11 1414
3697.69 1343
3698.26 1347
3698.83 1415
3699.41 1400
3699.98 1416
3700.56 1562
3701.13 1481
3701.70 1356
3702.28 1509
3702.85 1583
3703.42 1539
3704.00 1406
3704.57 1507
3705.15 1580
3705.72 1636
3706.29 1519
3706.87 1653
3707.44 1495
3708.02 1425
3708.59 1402
3709.17 1480
3709.74 1529
3710.31 1641
3710.89 1560
3711.46 1435
3712.04 1579
3712.61 1564
3713.19 1634
3713.76 1566
3714.34 1487
3714.91 1577
3715.49 1632
3716.06 1546
3716.64 1660
3717.21 1659
3717.79 1479
3718.36 1696
3718.94 1534
3719.51 1443
3720.09 1566
3720.66 1557
3721.24 1328
3721.81 1402
3722.39 1490
3722.96 1378
3723.54 1468
3724.11 1399
3724.69 1412
3725.27 1361
3725.84 1472
3726.42 1451
3726.99 1271
3727.57 1289
3728.14 1453
3728.72 1519
3729.30 1586
3729.87 1535
3730.45 1587
3731.02 1528
3731.60 1431
3732.18 1497
3732.75 1781
3733.33 1559
3733.90 1742
3734.48 1596
3735.06 1469
3735.63 1493
3736.21 1704
3736.79 1761
3737.36 1500
3737.94 1568
3738.52 1548
3739.09 1497
3739.67 1531
3740.25 1498
3740.82 1355
3741.40 1516
3741.98 1487
3742.55 1480
3743.13 1326
3743.71 1383
3744.28 1360
3744.86 1435
3745.44 1474
3746.02 1456
3746.59 1402
3747.17 1455
3747.75 1512
3748.32 1465
3748.90 1407
3749.48 1449
3750.06 1527
3750.63 1486
3751.21 1493
3751.79 1450
3752.37 1335
3752.95 1347
3753.52 1450
3754.10 1369
3754.68 1344
3755.26 1399
3755.83 1441
3756.41 1329
3756.99 1450
3757.57 1405
3758.15 1528
3758.72 1453
3759.30 1402
3759.88 1528
3760.46 1405
3761.04 1437
3761.62 1490
3762.19 1410
3762.77 1472
3763.35 1583
3763.93 1390
3764.51 1542
3765.09 1578
3765.67 1338
3766.25 1640
3766.82 1424
3767.40 1313
3767.98 1420
3768.56 1471
3769.14 1422
3769.72 1419
3770.30 1533
3770.88 1449
3771.46 1322
3772.03 1653
3772.61 1545
3773.19 1499
3773.77 1611
3774.35 1407
3774.93 1440
3775.51 1489
3776.09 1452
3776.67 1446
3777.25 1379
3777.83 1284
3778.41 1338
3778.99 1421
3779.57 1528
3780.15 1395
3780.73 1292
3781.31 1299
3781.89 1203
3782.47 1440
3783.05 1555
3783.63 1423
3784.21 1410
3784.79 1317
3785.37 1270
3785.95 1430
3786.53 1396
3787.11 1498
3787.69 1464
3788.27 1526
3788.85 1462
3789.43 1328
3790.01 1329
3790.59 1568
3791.17 1530
3791.75 1533
3792.33 1565
3792.92 1559
3793.50 1676
3794.08 1744
3794.66 1719
3795.24 1603
3795.82 1729
3796.40 1515
3796.98 1643
3797.56 1696
3798.14 1568
3798.73 1615
3799.31 1706
3799.89 1646
3800.47 1763
3801.05 1916
3801.63 1846
3802.21 1729
3802.80 1754
3803.38 1805
3803.96 1900
3804.54 1670
3805.12 1732
3805.70 1678
3806.29 1562
3806.87 1605
3807.45 1891
3808.03 1986
3808.61 2055
3809.20 1930
3809.78 2042
3810.36 2078
3810.94 2041
3811.52 2009
3812.11 2116
3812.69 2100
3813.27 1996
3813.85 1883
3814.44 1973
3815.02 1967
3815.60 1996
3816.18 1932
3816.77 1850
3817.35 1922
3817.93 1780
3818.51 1741
3819.10 1663
3819.68 1652
3820.26 1660
3820.85 1523
3821.43 1564
3822.01 1514
3822.59 1545
3823.18 1580
3823.76 1520
3824.34 1623
3824.93 1605
3825.51 1517
3826.09 1415
3826.68 1435
3827.26 1508
3827.84 1494
3828.43 1478
3829.01 1390
3829.59 1485
3830.18 1447
3830.76 1363
3831.35 1561
3831.93 1508
3832.51 1323
3833.10 1522
3833.68 1637
3834.26 1591
3834.85 1494
3835.43 1412
3836.02 1495
3836.60 1428
3837.19 1550
3837.77 1445
3838.35 1345
3838.94 1319
3839.52 1544
3840.11 1414
3840.69 1470
3841.28 1397
3841.86 1372
3842.44 1431
3843.03 1537
3843.61 1523
3844.20 1446
3844.78 1452
3845.37 1427
3845.95 1285
3846.54 1319
3847.12 1375
3847.71 1408
3848.29 1375
3848.88 1242
3849.46 1331
3850.05 1453
3850.63 1354
3851.22 1329
3851.80 1335
3852.39 1407
3852.97 1439
3853.56 1397
3854.15 1459
3854.73 1421
3855.32 1323
3855.90 1321
3856.49 1456
3857.07 1479
3857.66 1312
3858.25 1440
3858.83 1393
3859.42 1349
3860.00 1551
3860.59 1747
3861.17 1670
3861.76 1726
3862.35 1628
3862.93 1824
3863.52 1645
3864.11 1495
3864.69 1547
3865.28 1609
3865.86 1570
3866.45 1486
3867.04 1464
3867.62 1495
3868.21 1547
3868.80 1560
3869.38 1440
3869.97 1417
3870.56 1494
3871.14 1527
3871.73 1568
3872.32 1447
3872.90 1419
3873.49 1483
3874.08 1500
3874.66 1570
3875.25 1517
3875.84 1470
3876.43 1524
3877.01 1612
3877.60 1482
3878.19 1530
3878.78 1383
3879.36 1423
3879.95 1455
3880.54 1450
3881.13 1348
3881.71 1371
3882.30 1348
3882.89 1327
3883.48 1341
3884.06 1384
3884.65 1442
3885.24 1423
3885.83 1369
3886.41 1527
3887.00 1594
3887.59 1418
3888.18 1502
3888.77 1535
3889.35 1744
3889.94 1663
3890.53 1645
3891.12 1872
3891.71 1726
3892.30 1716
3892.88 1723
3893.47 1678
3894.06 1578
3894.65 1580
3895.24 1631
3895.83 1477
3896.42 1520
3897.00 1418
3897.59 1340
3898.18 1433
3898.77 1532
3899.36 1556
3899.95 1449
3900.54 1606
3901.13 1596
3901.72 1539
3902.31 1675
3902.89 1502
3903.48 1643
3904.07 1458
3904.66 1481
3905.25 1526
3905.84 1503
3906.43 1472
3907.02 1732
3907.61 1646
3908.20 1800
3908.79 1867
3909.38 1663
3909.97 1469
3910.56 1519
3911.15 1412
3911.74 1575
3912.33 1443
3912.92 1386
3913.51 1679
3914.10 1491
3914.69 1500
3915.28 1380
3915.87 1294
3916.46 1543
3917.05 1568
3917.64 1500
3918.23 1360
3918.82 1497
3919.41 1562
3920.00 1531
3920.59 1485
3921.18 1465
3921.77 1460
3922.36 1598
3922.95 1493
3923.54 1448
3924.13 1400
3924.72 1399
3925.32 1324
3925.91 1336
3926.50 1398
3927.09 1330
3927.68 1257
3928.27 1262
3928.86 1215
3929.45 1354
3930.04 1251
3930.63 1383
3931.23 1555
3931.82 1247
3932.41 1302
3933.00 1283
3933.59 1376
3934.18 1381
3934.77 1250
3935.37 1119
3935.96 1254
3936.55 1338
3937.14 1309
3937.73 1430
3938.33 1595
3938.92 1766
3939.51 1665
3940.10 1549
3940.69 1520
3941.28 1545
3941.88 1607
3942.47 1754
3943.06 1699
3943.65 1570
3944.25 1541
3944.84 1547
3945.43 1498
3946.02 1612
3946.62 1460
3947.21 1474
3947.80 1385
3948.39 1445
3948.99 1493
3949.58 1482
3950.17 1400
3950.76 1392
3951.36 1405
3951.95 1373
3952.54 1505
3953.14 1615
3953.73 1428
3954.32 1367
3954.91 1425
3955.51 1411
3956.10 1534
3956.69 1572
3957.29 1471
3957.88 1451
3958.47 1597
3959.07 1563
3959.66 1523
3960.25 1596
3960.85 1566
3961.44 1599
3962.03 1444
3962.63 1379
3963.22 1461
3963.82 1530
3964.41 1481
3965.00 1644
3965.60 1555
3966.19 1782
3966.79 1568
3967.38 1555
3967.97 1682
3968.57 1589
3969.16 1513
3969.76 1603
3970.35 1590
3970.94 1654
3971.54 1534
3972.13 1630
3972.73 1642
3973.32 1586
3973.92 1617
3974.51 1764
3975.11 1903
3975.70 1823
3976.29 1848
3976.89 1861
3977.48 2135
3978.08 2178
3978.67 2327
3979.27 2085
3979.86 1801
3980.46 1726
3981.05 1659
3981.65 1715
3982.24 1655
3982.84 1933
3983.43 1961
3984.03 1635
3984.62 1642
3985.22 1785
3985.82 1730
3986.41 1746
3987.01 1915
3987.60 1933
3988.20 1731
3988.79 1654
3989.39 1678
3989.98 1652
3990.58 1612
3991.18 1725
3991.77 1679
3992.37 1589
3992.96 1708
3993.56 1813
3994.16 1870
3994.75 1759
3995.35 1884
3995.94 1819
3996.54 1837
3997.14 1837
3997.73 1972
3998.33 1932
3998.93 1784
3999.52 1692
4000.12 1595
4000.71 1673
4001.31 1532
4001.91 1750
4002.50 1792
4003.10 1614
4003.70 1560
4004.29 1728
4004.89 1791
4005.49 1739
4006.09 1554
4006.68 1472
4007.28 1511
4007.88 1486
4008.47 1448
4009.07 1669
4009.67 1475
4010.27 1354
4010.86 1652
4011.46 1526
4012.06 1420
4012.65 1543
4013.25 1625
4013.85 1586
4014.45 1526
4015.04 1368
4015.64 1343
4016.24 1597
4016.84 1562
4017.44 1477
4018.03 1496
4018.63 1523
4019.23 1461
4019.83 1485
4020.42 1540
4021.02 1614
4021.62 1588
4022.22 1640
4022.82 1709
4023.42 1560
4024.01 1624
4024.61 1651
4025.21 1826
4025.81 1704
4026.41 1903
4027.01 1985
4027.60 2144
4028.20 2283
4028.80 2260
4029.40 2279
4030.00 2402
4030.60 2426
4031.20 2395
4031.79 2009
4032.39 2306
4032.99 2057
4033.59 1992
4034.19 1955
4034.79 1772
4035.39 1793
4035.99 1851
4036.59 1765
4037.19 1598
4037.79 1757
4038.38 1639
4038.98 1682
4039.58 1547
4040.18 1728
4040.78 1414
4041.38 1434
4041.98 1419
4042.58 1517
4043.18 1426
4043.78 1386
4044.38 1406
4044.98 1415
4045.58 1332
4046.18 1316
4046.78 1446
4047.38 1375
4047.98 1414
4048.58 1561
4049.18 1556
4049.78 1371
4050.38 1334
4050.98 1361
4051.58 1428
4052.18 1315
4052.78 1428
4053.38 1501
4053.98 1467
4054.58 1444
4055.18 1458
4055.78 1501
4056.38 1366
4056.99 1539
4057.59 1477
4058.19 1508
4058.79 1412
4059.39 1573
4059.99 1509
4060.59 1538
4061.19 1460
4061.79 1385
4062.39 1342
4062.99 1238
4063.60 1399
4064.20 1455
4064.80 1452
4065.40 1408
4066.00 1390
4066.60 1407
4067.20 1534
4067.81 1435
4068.41 1411
4069.01 1400
4069.61 1476
4070.21 1355
4070.81 1282
4071.42 1257
4072.02 1377
4072.62 1379
4073.22 1333
4073.82 1276
4074.42 1319
4075.03 1343
4075.63 1227
4076.23 1340
4076.83 1291
4077.44 1348
4078.04 1391
4078.64 1403
4079.24 1267
4079.84 1429
4080.45 1178
4081.05 1194
4081.65 1301
4082.25 1452
4082.86 1369
4083.46 1251
4084.06 1183
4084.67 1282
4085.27 1271
4085.87 1170
4086.47 1234
4087.08 1253
4087.68 1222
4088.28 1165
4088.89 1274
4089.49 1438
4090.09 1272
4090.69 1212
4091.30 1276
4091.90 1353
4092.50 1252
4093.11 1216
4093.71 1240
4094.31 1152
4094.92 1203
4095.52 1203
4096.13 1242
4096.73 1243
4097.33 1383
4097.94 1366
4098.54 1238
4099.14 1284
4099.75 1456
4100.35 1293
4100.96 1164
4101.56 1273
4102.16 1384
4102.77 1360
4103.37 1350
4103.98 1250
4104.58 1344
4105.18 1355
4105.79 1420
4106.39 1469
4107.00 1463
4107.60 1475
4108.21 1371
4108.81 1306
4109.42 1382
4110.02 1432
4110.62 1392
4111.23 1407
4111.83 1390
4112.44 1257
4113.04 1303
4113.65 1335
4114.25 1330
4114.86 1337
4115.46 1378
4116.07 1323
4116.67 1167
4117.28 1208
4117.88 1226
4118.49 1304
4119.09 1212
4119.70 1259
4120.31 1531
4120.91 1404
4121.52 1335
4122.12 1255
4122.73 1323
4123.33 1306
4123.94 1178
4124.54 1108
4125.15 1164
4125.76 1241
4126.36 1164
4126.97 1268
4127.57 1328
4128.18 1209
4128.79 1323
4129.39 1202
4130.00 1145
4130.60 1251
4131.21 1343
4131.82 1311
4132.42 1347
4133.03 1384
4133.63 1374
4134.24 1264
4134.85 1220
4135.45 1378
4136.06 1371
4136.67 1423
4137.27 1339
4137.88 1438
4138.49 1448
4139.09 1610
4139.70 1583
4140.31 1467
4140.91 1474
4141.52 1488
4142.13 1604
4142.74 1448
4143.34 1516
4143.95 1561
4144.56 1461
4145.16 1299
4145.77 1321
4146.38 1397
4146.99 1478
4147.59 1433
4148.20 1391
4148.81 1270
4149.42 1589
4150.02 1574
4150.63 1581
4151.24 1400
4151.85 1241
4152.45 1298
4153.06 1378
4153.67 1325
4154.28 1382
4154.88 1428
4155.49 1293
4156.10 1231
4156.71 1338
4157.32 1316
4157.93 1513
4158.53 1553
4159.14 1529
4159.75 1633
4160.36 1427
4160.97 1608
4161.57 1461
4162.18 1335
4162.79 1386
4163.40 1362
4164.01 1358
4164.62 1274
4165.23 1279
4165.83 1445
4166.44 1517
4167.05 1474
4167.66 1353
4168.27 1343
4168.88 1346
4169.49 1374
4170.10 1335
4170.71 1410
4171.32 1317
4171.92 1391
4172.53 1466
4173.14 1429
4173.75 1325
4174.36 1385
4174.97 1402
4175.58 1375
4176.19 1313
4176.80 1405
4177.41 1374
4178.02 1367
4178.63 1401
4179.24 1342
4179.85 1360
4180.46 1451
4181.07 1300
4181.68 1369
4182.29 1230
4182.90 1424
4183.51 1492
4184.12 1434
4184.73 1439
4185.34 1309
4185.95 1262
4186.56 1376
4187.17 1275
4187.78 1297
4188.39 1411
4189.00 1272
4189.61 1276
4190.22 1349
4190.83 1193
4191.44 1286
4192.05 1554
4192.66 1493
4193.27 1433
4193.88 1432
4194.49 1451
4195.10 1517
4195.72 1537
4196.33 1563
4196.94 1624
4197.55 1529
4198.16 1686
4198.77 1484
4199.38 1452
4199.99 1403
4200.60 1431
4201.22 1430
4201.83 1424
4202.44 1361
4203.05 1254
4203.66 1436
4204.27 1426
4204.88 1343
4205.50 1416
4206.11 1419
4206.72 1431
4207.33 1336
4207.94 1241
4208.55 1308
4209.17 1411
4209.78 1286
4210.39 1292
4211.00 1271
4211.61 1289
4212.23 1351
4212.84 1240
4213.45 1389
4214.06 1407
4214.68 1424
4215.29 1353
4215.90 1384
4216.51 1366
4217.12 1373
4217.74 1459
4218.35 1466
4218.96 1638
4219.58 1560
4220.19 1587
4220.80 1537
4221.41 1738
4222.03 1658
4222.64 1427
4223.25 1414
4223.86 1526
4224.48 1559
4225.09 1536
4225.70 1639
4226.32 1495
4226.93 1447
4227.54 1515
4228.16 1641
4228.77 1701
4229.38 1667
4230.00 1694
4230.61 1690
4231.22 1725
4231.84 1950
4232.45 2007
4233.06 2089
4233.68 2506
4234.29 2603
4234.91 2572
4235.52 2858
4236.13 2920
4236.75 2898
4237.36 2793
4237.97 2800
4238.59 2214
4239.20 2057
4239.82 1974
4240.43 1894
4241.05 1737
4241.66 1649
4242.27 1652
4242.89 1724
4243.50 1615
4244.12 1503
4244.73 1597
4245.35 1553
4245.96 1568
4246.57 1502
4247.19 1545
4247.80 1546
4248.42 1602
4249.03 1480
4249.65 1565
4250.26 1509
4250.88 1592
4251.49 1726
4252.11 1588
4252.72 1562
4253.34 1445
4253.95 1556
4254.57 1480
4255.18 1445
4255.80 1553
4256.41 1406
4257.03 1606
4257.64 1637
4258.26 1490
4258.88 1392
4259.49 1423
4260.11 1518
4260.72 1407
4261.34 1501
4261.95 1538
4262.57 1541
4263.19 1585
4263.80 1629
4264.42 1547
4265.03 1509
4265.65 1624
4266.26 1471
4266.88 1604
4267.50 1655
4268.11 1625
4268.73 1473
4269.35 1434
4269.96 1624
4270.58 1542
4271.19 1561
4271.81 1510
4272.43 1637
4273.04 1623
4273.66 1671
4274.28 1806
4274.89 1656
4275.51 1741
4276.13 1830
4276.74 1938
4277.36 1985
4277.98 1892
4278.59 1839
4279.21 1871
4279.83 1812
4280.45 1824
4281.06 1638
4281.68 1598
4282.30 1648
4282.91 1581
4283.53 1465
4284.15 1463
4284.77 1475
4285.38 1601
4286.00 1612
4286.62 1588
4287.24 1544
4287.85 1574
4288.47 1728
4289.09 1631
4289.71 1606
4290.32 1649
4290.94 1652
4291.56 1578
4292.18 1429
4292.80 1502
4293.41 1523
4294.03 1508
4294.65 1518
4295.27 1549
4295.89 1520
4296.50 1519
4297.12 1532
4297.74 1403
4298.36 1334
4298.98 1338
4299.60 1360
4300.21 1436
4300.83 1397
4301.45 1513
4302.07 1446
4302.69 1658
4303.31 1490
4303.93 1375
4304.54 1556
4305.16 1561
4305.78 1523
4306.40 1624
4307.02 1470
4307.64 1520
4308.26 1549
4308.88 1447
4309.50 1496
4310.12 1572
4310.73 1431
4311.35 1355
4311.97 1406
4312.59 1481
4313.21 1355
4313.83 1476
4314.45 1603
4315.07 1555
4315.69 1621
4316.31 1653
4316.93 1660
4317.55 1535
4318.17 1576
4318.79 1525
4319.41 1637
4320.03 1574
4320.65 1557
4321.27 1539
4321.89 1623
4322.51 1586
4323.13 1566
4323.75 1794
4324.37 1734
4324.99 1702
4325.61 1775
4326.23 1816
4326.85 1881
4327.47 1903
4328.09 1950
4328.71 1997
4329.33 2254
4329.95 1852
4330.57 2116
4331.19 2092
4331.81 2013
4332.44 1970
4333.06 1980
4333.68 2164
4334.30 2254
4334.92 2449
4335.54 2686
4336.16 2778
4336.78 2934
4337.40 3321
4338.02 3487
4338.65 3559
4339.27 3481
4339.89 3454
4340.51 3337
4341.13 3168
4341.75 3154
4342.37 3104
4342.99 3021
4343.62 3515
4344.24 3882
4344.86 4684
4345.48 5235
4346.10 5730
4346.73 6077
4347.35 6556
4347.97 6622
4348.59 6453
4349.21 6091
4349.83 5374
4350.46 4625
4351.08 4235
4351.70 3675
4352.32 3257
4352.95 2778
4353.57 2473
4354.19 2298
4354.81 2321
4355.43 2347
4356.06 2598
4356.68 2222
4357.30 2165
4357.93 2356
4358.55 2246
4359.17 2263
4359.79 2301
4360.42 2344
4361.04 2055
4361.66 2138
4362.28 2215
4362.91 2176
4363.53 2096
4364.15 2082
4364.78 2167
4365.40 2138
4366.02 2046
4366.65 2026
4367.27 2009
4367.89 2022
4368.52 1904
4369.14 1686
4369.76 1735
4370.39 1834
4371.01 1624
4371.63 1515
4372.26 1514
4372.88 1625
4373.50 1743
4374.13 1716
4374.75 1649
4375.38 1785
4376.00 1592
4376.62 1549
4377.25 1603
4377.87 1685
4378.50 1526
4379.12 1684
4379.74 1692
4380.37 1702
4380.99 1679
4381.62 1618
4382.24 1700
4382.87 1690
4383.49 1686
4384.11 1580
4384.74 1571
4385.36 1560
4385.99 1773
4386.61 1664
4387.24 1622
4387.86 1592
4388.49 1544
4389.11 1668
4389.74 1527
4390.36 1561
4390.99 1393
4391.61 1424
4392.24 1344
4392.86 1289
4393.49 1388
4394.11 1459
4394.74 1393
4395.36 1396
4395.99 1496
4396.61 1314
4397.24 1452
4397.86 1483
4398.49 1503
4399.12 1601
4399.74 1545
4400.37 1489
4400.99 1476
4401.62 1518
4402.24 1625
4402.87 1659
4403.50 1607
4404.12 1596
4404.75 1511
4405.37 1515
4406.00 1570
4406.62 1409
4407.25 1499
4407.88 1654
4408.50 1556
4409.13 1593
4409.76 1625
4410.38 1491
4411.01 1504
4411.64 1655
4412.26 1717
4412.89 1604
4413.51 1533
4414.14 1441
4414.77 1539
4415.39 1499
4416.02 1527
4416.65 1591
4417.28 1624
4417.90 1478
4418.53 1437
4419.16 1401
4419.78 1467
4420.41 1458
4421.04 1317
4421.66 1458
4422.29 1407
4422.92 1520
4423.55 1386
4424.17 1327
4424.80 1310
4425.43 1244
4426.06 1273
4426.68 1402
4427.31 1357
4427.94 1480
4428.57 1283
4429.19 1273
4429.82 1355
4430.45 1299
4431.08 1285
4431.70 1271
4432.33 1421
4432.96 1472
4433.59 1558
4434.22 1560
4434.84 1598
4435.47 1724
4436.10 1521
4436.73 1509
4437.36 1477
4437.99 1538
4438.61 1578
4439.24 1541
4439.87 1631
4440.50 1690
4441.13 1537
4441.76 1500
4442.38 1559
4443.01 1535
4443.64 1447
4444.27 1443
4444.90 1591
4445.53 1534
4446.16 1539
4446.79 1648
4447.42 1649
4448.04 1617
4448.67 1584
4449.30 1599
4449.93 1544
4450.56 1625
4451.19 1483
4451.82 1477
4452.45 1607
4453.08 1638
4453.71 1573
4454.34 1556
4454.97 1690
4455.60 1600
4456.23 1761
4456.86 1996
4457.48 1964
4458.11 1662
4458.74 1854
4459.37 1715
4460.00 1495
4460.63 1661
4461.26 1633
4461.89 1508
4462.52 1542
4463.15 1412
4463.78 1496
4464.41 1373
4465.04 1454
4465.67 1425
4466.30 1350
4466.94 1404
4467.57 1430
4468.20 1420
4468.83 1295
4469.46 1333
4470.09 1393
4470.72 1418
4471.35 1412
4471.98 1316
4472.61 1293
4473.24 1348
4473.87 1431
4474.50 1452
4475.13 1364
4475.76 1351
4476.40 1415
4477.03 1373
4477.66 1298
4478.29 1345
4478.92 1468
4479.55 1414
4480.18 1450
4480.81 1570
4481.45 1352
4482.08 1352
4482.71 1341
4483.34 1449
4483.97 1472
4484.60 1412
4485.23 1440
4485.87 1340
4486.50 1333
4487.13 1508
4487.76 1564
4488.39 1586
4489.03 1556
4489.66 1554
4490.29 1678
4490.92 1442
4491.55 1563
4492.19 1560
4492.82 1438
4493.45 1530
4494.08 1413
4494.71 1412
4495.35 1594
4495.98 1496
4496.61 1488
4497.24 1591
4497.88 1554
4498.51 1714
4499.14 1729
4499.77 1925
4500.41 2071
4501.04 2065
4501.67 2214
4502.31 2139
4502.94 2228
4503.57 2455
4504.20 1983
4504.84 1973
4505.47 2086
4506.10 1896
4506.74 1830
4507.37 1552
4508.00 1444
4508.64 1669
4509.27 1659
4509.90 1562
4510.54 1596
4511.17 1510
4511.80 1573
4512.44 1592
4513.07 1496
4513.70 1533
4514.34 1574
4514.97 1455
4515.61 1497
4516.24 1454
4516.87 1393
4517.51 1418
4518.14 1405
4518.78 1408
4519.41 1342
4520.04 1402
4520.68 1399
4521.31 1313
4521.95 1288
4522.58 1459
4523.21 1452
4523.85 1526
4524.48 1423
4525.12 1456
4525.75 1409
4526.39 1341
4527.02 1327
4527.66 1407
4528.29 1435
4528.93 1369
4529.56 1383
4530.20 1554
4530.83 1491
4531.46 1555
4532.10 1513
4532.73 1561
4533.37 1592
4534.00 1731
4534.64 1542
4535.28 1546
4535.91 1643
4536.55 1419
4537.18 1468
4537.82 1528
4538.45 1632
4539.09 1550
4539.72 1386
4540.36 1357
4540.99 1411
4541.63 1427
4542.26 1387
4542.90 1308
4543.54 1377
4544.17 1274
4544.81 1323
4545.44 1293
4546.08 1348
4546.72 1305
4547.35 1382
4547.99 1369
4548.62 1316
4549.26 1311
4549.90 1238
4550.53 1174
4551.17 1391
4551.80 1436
4552.44 1428
4553.08 1430
4553.71 1394
4554.35 1445
4554.99 1282
4555.62 1196
4556.26 1338
4556.90 1250
4557.53 1301
4558.17 1272
4558.81 1294
4559.44 1233
4560.08 1298
4560.72 1255
4561.35 1299
4561.99 1144
4562.63 1240
4563.27 1237
4563.90 1200
4564.54 1494
4565.18 1380
4565.81 1380
4566.45 1293
4567.09 1275
4567.73 1443
4568.36 1293
4569.00 1351
4569.64 1396
4570.28 1368
4570.91 1329
4571.55 1270
4572.19 1269
4572.83 1251
4573.47 1381
4574.10 1329
4574.74 1141
4575.38 1118
4576.02 1214
4576.66 1296
4577.29 1297
4577.93 1514
4578.57 1386
4579.21 1331
4579.85 1565
4580.49 1386
4581.12 1359
4581.76 1422
4582.40 1270
4583.04 1442
4583.68 1467
4584.32 1457
4584.95 1468
4585.59 1479
4586.23 1421
4586.87 1479
4587.51 1626
4588.15 1560
4588.79 1575
4589.43 1772
4590.07 2066
4590.70 2009
4591.34 2228
4591.98 2369
4592.62 2619
4593.26 2494
4593.90 2370
4594.54 2305
4595.18 2289
4595.82 1999
4596.46 1751
4597.10 1764
4597.74 1663
4598.38 1515
4599.02 1609
4599.66 1566
4600.30 1652
4600.93 1649
4601.57 1412
4602.21 1602
4602.85 1652
4603.49 1621
4604.13 1501
4604.77 1437
4605.41 1419
4606.05 1602
4606.69 1382
4607.33 1371
4607.97 1366
4608.62 1365
4609.26 1412
4609.90 1355
4610.54 1287
4611.18 1420
4611.82 1395
4612.46 1401
4613.10 1467
4613.74 1533
4614.38 1405
4615.02 1386
4615.66 1398
4616.30 1454
4616.94 1388
4617.58 1374
4618.22 1461
4618.87 1441
4619.51 1360
4620.15 1367
4620.79 1319
4621.43 1336
4622.07 1337
4622.71 1209
4623.35 1212
4624.00 1398
4624.64 1317
4625.28 1293
4625.92 1231
4626.56 1292
4627.20 1142
4627.84 1285
4628.49 1330
4629.13 1326
4629.77 1331
4630.41 1393
4631.05 1423
4631.69 1394
4632.34 1457
4632.98 1428
4633.62 1393
4634.26 1484
4634.91 1479
4635.55 1371
4636.19 1516
4636.83 1517
4637.47 1424
4638.12 1461
4638.76 1501
4639.40 1530
4640.04 1673
4640.69 1476
4641.33 1639
4641.97 1641
4642.61 1505
4643.26 1500
4643.90 1354
4644.54 1282
4645.18 1406
4645.83 1305
4646.47 1384
4647.11 1350
4647.76 1363
4648.40 1526
4649.04 1434
4649.69 1435
4650.33 1305
4650.97 1300
4651.62 1388
4652.26 1467
4652.90 1307
4653.55 1356
4654.19 1296
4654.83 1401
4655.48 1485
4656.12 1443
4656.76 1432
4657.41 1347
4658.05 1449
4658.69 1393
4659.34 1250
4659.98 1174
4660.63 1176
4661.27 1156
4661.91 1170
4662.56 1178
4663.20 1311
4663.85 1365
4664.49 1221
4665.13 1358
4665.78 1285
4666.42 1258
4667.07 1127
4667.71 1208
4668.36 1147
4669.00 1212
4669.64 1232
4670.29 1237
4670.93 1212
4671.58 1281
4672.22 1232
4672.87 1225
4673.51 1322
4674.16 1277
4674.80 1266
4675.45 1294
4676.09 1370
4676.74 1240
4677.38 1293
4678.03 1359
4678.67 1388
4679.32 1272
4679.96 1328
4680.61 1345
4681.25 1382
4681.90 1477
4682.54 1457
4683.19 1361
4683.84 1357
4684.48 1456
4685.13 1495
4685.77 1468
4686.42 1401
4687.06 1520
4687.71 1531
4688.36 1431
4689.00 1452
4689.65 1377
4690.29 1425
4690.94 1461
4691.58 1488
4692.23 1532
4692.88 1487
4693.52 1584
4694.17 1605
4694.82 1575
4695.46 1524
4696.11 1502
4696.75 1653
4697.40 1737
4698.05 1894
4698.69 2203
4699.34 2204
4699.99 2150
4700.63 2278
4701.28 2208
4701.93 2211
4702.57 2202
4703.22 1949
4703.87 1779
4704.51 1580
4705.16 1596
4705.81 1698
4706.46 1647
4707.10 1544
4707.75 1559
4708.40 1411
4709.04 1435
4709.69 1732
4710.34 1607
4710.99 1640
4711.63 1697
4712.28 1457
4712.93 1505
4713.58 1558
4714.22 1496
4714.87 1587
4715.52 1594
4716.17 1688
4716.81 1614
4717.46 1516
4718.11 1649
4718.76 1784
4719.41 1516
4720.05 1504
4720.70 1580
4721.35 1606
4722.00 1369
4722.65 1413
4723.29 1476
4723.94 1513
4724.59 1645
4725.24 1542
4725.89 1606
4726.54 1539
4727.18 1647
4727.83 1696
4728.48 1579
4729.13 1499
4729.78 1671
4730.43 1560
4731.08 1479
4731.73 1450
4732.37 1398
4733.02 1452
4733.67 1488
4734.32 1388
4734.97 1460
4735.62 1426
4736.27 1522
4736.92 1475
4737.57 1416
4738.22 1576
4738.86 1498
4739.51 1584
4740.16 1541
4740.81 1665
4741.46 1496
4742.11 1502
4742.76 1530
4743.41 1412
4744.06 1358
4744.71 1384
4745.36 1481
4746.01 1429
4746.66 1412
4747.31 1506
4747.96 1526
4748.61 1557
4749.26 1764
4749.91 1827
4750.56 1839
4751.21 1716
4751.86 1957
4752.51 2086
4753.16 2206
4753.81 2135
4754.46 1964
4755.11 2126
4755.76 2060
4756.41 1809
4757.06 1734
4757.71 1704
4758.36 1531
4759.01 1496
4759.67 1320
4760.32 1330
4760.97 1329
4761.62 1363
4762.27 1448
4762.92 1460
4763.57 1502
4764.22 1346
4764.87 1293
4765.52 1589
4766.17 1537
4766.83 1418
4767.48 1494
4768.13 1531
4768.78 1689
4769.43 1658
4770.08 1591
4770.73 1487
4771.39 1513
4772.04 1346
4772.69 1276
4773.34 1232
4773.99 1303
4774.64 1322
4775.30 1228
4775.95 1393
4776.60 1394
4777.25 1445
4777.90 1483
4778.56 1449
4779.21 1317
4779.86 1543
4780.51 1461
4781.16 1399
4781.82 1670
4782.47 1648
4783.12 1444
4783.77 1472
4784.43 1441
4785.08 1480
4785.73 1477
4786.38 1434
4787.04 1450
4787.69 1395
4788.34 1378
4788.99 1427
4789.65 1366
4790.30 1510
4790.95 1551
4791.60 1502
4792.26 1452
4792.91 1428
4793.56 1496
4794.22 1436
4794.87 1539
4795.52 1529
4796.18 1383
4796.83 1366
4797.48 1415
4798.14 1359
4798.79 1318
4799.44 1398
4800.10 1396
4800.75 1444
4801.40 1421
4802.06 1487
4802.71 1459
4803.36 1414
4804.02 1367
4804.67 1432
4805.33 1502
4805.98 1515
4806.63 1543
4807.29 1409
4807.94 1454
4808.59 1608
4809.25 1447
4809.90 1438
4810.56 1525
4811.21 1411
4811.87 1513
4812.52 1571
4813.17 1480
4813.83 1392
4814.48 1444
4815.14 1565
4815.79 1558
4816.45 1536
4817.10 1546
4817.76 1619
4818.41 1628
4819.07 1686
4819.72 1520
4820.38 1629
4821.03 1678
4821.69 1667
4822.34 1627
4823.00 1612
4823.65 1586
4824.31 1779
4824.96 1715
4825.62 1628
4826.27 1769
4826.93 1850
4827.58 1811
4828.24 1910
4828.89 1942
4829.55 2006
4830.20 1880
4830.86 1785
4831.51 1950
4832.17 2004
4832.83 1962
4833.48 2060
4834.14 2096
4834.79 2070
4835.45 2161
4836.10 2340
4836.76 2313
4837.42 2274
4838.07 2434
4838.73 2557
4839.39 2454
4840.04 2413
4840.70 2612
4841.35 2509
4842.01 2583
4842.67 2703
4843.32 2496
4843.98 2530
4844.64 2796
4845.29 2938
4845.95 2871
4846.61 2876
4847.26 3117
4847.92 3528
4848.58 3624
4849.23 4163
4849.89 4436
4850.55 4725
4851.20 4893
4851.86 5061
4852.52 4809
4853.17 4460
4853.83 4179
4854.49 3970
4855.15 3789
4855.80 3937
4856.46 3937
4857.12 3986
4857.78 4164
4858.43 4252
4859.09 4284
4859.75 4393
4860.41 4098
4861.06 4030
4861.72 4010
4862.38 3857
4863.04 3548
4863.69 3471
4864.35 3419
4865.01 3395
4865.67 3417
4866.33 3542
4866.98 3531
4867.64 3508
4868.30 3551
4868.96 3443
4869.62 3418
4870.27 3435
4870.93 3481
4871.59 3248
4872.25 3139
4872.91 2912
4873.57 2831
4874.22 2699
4874.88 2873
4875.54 2921
4876.20 2749
4876.86 2673
4877.52 2719
4878.18 3043
4878.83 2921
4879.49 3056
4880.15 3047
4880.81 2955
4881.47 2873
4882.13 2614
4882.79 2435
4883.45 2446
4884.11 2522
4884.77 2552
4885.43 2391
4886.08 2276
4886.74 2516
4887.40 2568
4888.06 2475
4888.72 2584
4889.38 2596
4890.04 2751
4890.70 2626
4891.36 2679
4892.02 2720
4892.68 2616
4893.34 2653
4894.00 2548
4894.66 2472
4895.32 2356
4895.98 2477
4896.64 2300
4897.30 2219
4897.96 2016
4898.62 2110
4899.28 2299
4899.94 2212
4900.60 2432
4901.26 2295
4901.92 2173
4902.58 2030
4903.24 1965
4903.90 2002
4904.56 2040
4905.22 1968
4905.88 1863
4906.55 1943
4907.21 1785
4907.87 1768
4908.53 1803
4909.19 1929
4909.85 1885
4910.51 1873
4911.17 1801
4911.83 1752
4912.49 1862
4913.15 1883
4913.82 1713
4914.48 1836
4915.14 1688
4915.80 1695
4916.46 1687
4917.12 1529
4917.78 1469
4918.44 1637
4919.11 1602
4919.77 1612
4920.43 1567
4921.09 1563
4921.75 1677
4922.41 1551
4923.08 1676
4923.74 1633
4924.40 1523
4925.06 1669
4925.72 1709
4926.39 1472
4927.05 1549
4927.71 1692
4928.37 1647
4929.03 1494
4929.70 1672
4930.36 1744
4931.02 1610
4931.68 1578
4932.35 1556
4933.01 1509
4933.67 1519
4934.33 1586
4935.00 1616
4935.66 1536
4936.32 1597
4936.98 1518
4937.65 1397
4938.31 1385
4938.97 1491
4939.64 1522
4940.30 1426
4940.96 1677
4941.62 1626
4942.29 1416
4942.95 1353
4943.61 1509
4944.28 1532
4944.94 1471
4945.60 1372
4946.27 1388
4946.93 1552
4947.59 1475
4948.26 1360
4948.92 1387
4949.58 1474
4950.25 1239
4950.91 1412
4951.58 1523
4952.24 1476
4952.90 1404
4953.57 1436
4954.23 1402
4954.90 1265
4955.56 1422
4956.22 1410
4956.89 1384
4957.55 1418
4958.22 1338
4958.88 1442
4959.54 1493
4960.21 1566
4960.87 1404
4961.54 1489
4962.20 1675
4962.87 1659
4963.53 1606
4964.19 1796
4964.86 1855
4965.52 1785
4966.19 1824
4966.85 1690
4967.52 1552
4968.18 1633
4968.85 1468
4969.51 1500
4970.18 1529
4970.84 1422
4971.51 1409
4972.17 1297
4972.84 1608
4973.50 1560
4974.17 1548
4974.83 1467
4975.50 1526
4976.16 1507
4976.83 1603
4977.50 1527
4978.16 1537
4978.83 1687
4979.49 1529
4980.16 1512
4980.82 1494
4981.49 1413
4982.15 1475
4982.82 1375
4983.49 1418
4984.15 1327
4984.82 1425
4985.48 1506
4986.15 1463
4986.82 1536
4987.48 1626
4988.15 1562
4988.81 1603
4989.48 1697
4990.15 1758
4990.81 1644
4991.48 1556
4992.15 1604
4992.81 1559
4993.48 1500
4994.15 1436
4994.81 1567
4995.48 1471
4996.15 1450
4996.81 1412
4997.48 1369
4998.15 1389
4998.81 1390
4999.48 1406
5000.15 1426
5000.81 1280
5001.48 1239
5002.15 1252
5002.82 1359
5003.48 1404
5004.15 1355
5004.82 1279
5005.48 1234
5006.15 1214
5006.82 1187
5007.49 1241
5008.15 1340
5008.82 1289
5009.49 1433
5010.16 1461
5010.82 1342
5011.49 1322
5012.16 1382
5012.83 1367
5013.50 1379
5014.16 1268
5014.83 1248
5015.50 1315
5016.17 1263
5016.84 1313
5017.50 1156
5018.17 1216
5018.84 1322
5019.51 1288
5020.18 1290
5020.84 1196
5021.51 1356
5022.18 1423
5022.85 1392
5023.52 1262
5024.19 1400
5024.86 1245
5025.52 1281
5026.19 1321
5026.86 1258
5027.53 1272
5028.20 1278
5028.87 1409
5029.54 1437
5030.21 1317
5030.88 1235
5031.54 1265
5032.21 1434
5032.88 1365
5033.55 1432
5034.22 1278
5034.89 1382
5035.56 1343
5036.23 1361
5036.90 1398
5037.57 1292
5038.24 1324
5038.91 1267
5039.58 1292
5040.25 1259
5040.92 1319
5041.59 1271
5042.26 1245
5042.92 1194
5043.59 1203
5044.26 1271
5044.93 1294
5045.60 1327
5046.27 1417
5046.94 1342
5047.61 1461
5048.29 1350
5048.96 1354
5049.63 1249
5050.30 1147
5050.97 1195
5051.64 1253
5052.31 1207
5052.98 1246
5053.65 1316
5054.32 1161
5054.99 1179
5055.66 1189
5056.33 1193
5057.00 1292
5057.67 1235
5058.34 1146
5059.01 1235
5059.68 1305
5060.36 1322
5061.03 1280
5061.70 1235
5062.37 1366
5063.04 1355
5063.71 1227
5064.38 1215
5065.05 1265
5065.73 1262
5066.40 1213
5067.07 1090
5067.74 1380
5068.41 1286
5069.08 1293
5069.75 1354
5070.43 1216
5071.10 1223
5071.77 1397
5072.44 1351
5073.11 1332
5073.78 1303
5074.46 1236
5075.13 1211
5075.80 1271
5076.47 1468
5077.14 1565
5077.82 1570
5078.49 1520
5079.16 1634
5079.83 1496
5080.51 1540
5081.18 1531
5081.85 1458
5082.52 1545
5083.20 1554
5083.87 1392
5084.54 1435
5085.21 1523
5085.89 1387
5086.56 1348
5087.23 1445
5087.90 1447
5088.58 1525
5089.25 1672
5089.92 1566
5090.60 1433
5091.27 1501
5091.94 1779
5092.61 1800
5093.29 1736
5093.96 1836
5094.63 1653
5095.31 1625
5095.98 1573
5096.65 1480
5097.33 1308
5098.00 1384
5098.67 1372
5099.35 1350
5100.02 1224
5100.70 1248
5101.37 1426
5102.04 1427
5102.72 1398
5103.39 1441
5104.06 1445
5104.74 1471
5105.41 1578
5106.09 1483
5106.76 1356
5107.43 1496
5108.11 1493
5108.78 1431
5109.46 1385
5110.13 1390
5110.81 1216
5111.48 1238
5112.15 1387
5112.83 1344
5113.50 1222
5114.18 1345
5114.85 1344
5115.53 1373
5116.20 1394
5116.88 1457
5117.55 1475
5118.23 1467
5118.90 1364
5119.58 1348
5120.25 1387
5120.93 1465
5121.60 1428
5122.28 1542
5122.95 1552
5123.63 1398
5124.30 1358
5124.98 1343
5125.65 1480
5126.33 1497
5127.00 1364
5127.68 1361
5128.35 1329
5129.03 1399
5129.70 1444
5130.38 1440
5131.06 1313
5131.73 1383
5132.41 1507
5133.08 1419
5133.76 1284
5134.43 1398
5135.11 1420
5135.79 1516
5136.46 1404
5137.14 1322
5137.81 1288
5138.49 1335
5139.17 1181
5139.84 1062
5140.52 1170
5141.20 1351
5141.87 1157
5142.55 1218
5143.22 1240
5143.90 1125
5144.58 1168
5145.25 1190
5145.93 1143
5146.61 1172
5147.28 1272
5147.96 1145
5148.64 1163
5149.31 1285
5149.99 1251
5150.67 1342
5151.35 1290
5152.02 1302
5152.70 1190
5153.38 1075
5154.05 1237
5154.73 1240
5155.41 1153
5156.09 1142
5156.76 1178
5157.44 1147
5158.12 1105
5158.80 1052
5159.47 1190
5160.15 1228
5160.83 1176
5161.51 1149
5162.18 1256
5162.86 1157
5163.54 1187
5164.22 1246
5164.89 1311
5165.57 1102
5166.25 1053
5166.93 1170
5167.61 1245
5168.28 1275
5168.96 1241
5169.64 1200
5170.32 1149
5171.00 1112
5171.68 1149
5172.35 1285
5173.03 1309
5173.71 1167
5174.39 1291
5175.07 1126
5175.75 1163
5176.43 1096
5177.10 1241
5177.78 1330
5178.46 1230
5179.14 1222
5179.82 1298
5180.50 1302
5181.18 1335
5181.86 1179
5182.53 1144
5183.21 1163
5183.89 1225
5184.57 1230
5185.25 1214
5185.93 1044
5186.61 1162
5187.29 1200
5187.97 1257
5188.65 1238
5189.33 1192
5190.01 1089
5190.69 1082
5191.37 1125
5192.05 1056
5192.73 1151
5193.41 1126
5194.09 1196
5194.77 1118
5195.45 1115
5196.12 1196
5196.80 1184
5197.48 1081
5198.17 1020
5198.85 1102
5199.53 1195
5200.21 1256
5200.89 1305
5201.57 1063
5202.25 1294
5202.93 1278
5203.61 1145
5204.29 1213
5204.97 1217
5205.65 1302
5206.33 1225
5207.01 1196
5207.69 1297
5208.37 1368
5209.05 1298
5209.73 1417
5210.41 1360
5211.09 1295
5211.78 1434
5212.46 1527
5213.14 1376
5213.82 1342
5214.50 1383
5215.18 1429
5215.86 1457
5216.54 1474
5217.22 1466
5217.91 1493
5218.59 1604
5219.27 1447
5219.95 1424
5220.63 1598
5221.31 1598
5222.00 1545
5222.68 1480
5223.36 1431
5224.04 1462
5224.72 1470
5225.40 1477
5226.09 1302
5226.77 1338
5227.45 1436
5228.13 1407
5228.81 1341
5229.50 1370
5230.18 1461
5230.86 1520
5231.54 1382
5232.22 1367
5232.91 1388
5233.59 1323
5234.27 1285
5234.95 1209
5235.64 1274
5236.32 1373
5237.00 1402
5237.68 1316
5238.37 1287
5239.05 1409
5239.73 1500
5240.42 1496
5241.10 1505
5241.78 1528
5242.46 1376
5243.15 1279
5243.83 1415
5244.51 1279
5245.20 1291
5245.88 1339
5246.56 1350
5247.25 1319
5247.93 1271
5248.61 1286
5249.30 1304
5249.98 1363
5250.66 1621
5251.35 1634
5252.03 1628
5252.71 1557
5253.40 1453
5254.08 1420
5254.77 1512
5255.45 1391
5256.13 1239
5256.82 1233
5257.50 1136
5258.18 1331
5258.87 1362
5259.55 1370
5260.24 1288
5260.92 1533
5261.61 1473
5262.29 1364
5262.97 1344
5263.66 1366
5264.34 1384
5265.03 1422
5265.71 1351
5266.40 1488
5267.08 1575
5267.76 1583
5268.45 1526
5269.13 1309
5269.82 1343
5270.50 1316
5271.19 1177
5271.87 1197
5272.56 1234
5273.24 1273
5273.93 1272
5274.61 1341
5275.30 1287
5275.98 1157
5276.67 1259
5277.35 1228
5278.04 1389
5278.72 1206
5279.41 1174
5280.10 1301
5280.78 1225
5281.47 1277
5282.15 1293
5282.84 1345
5283.52 1364
5284.21 1309
5284.89 1312
5285.58 1272
5286.27 1398
5286.95 1311
5287.64 1300
5288.32 1134
5289.01 1102
5289.70 1209
5290.38 1153
5291.07 1352
5291.75 1262
5292.44 1232
5293.13 1229
5293.81 1308
5294.50 1271
5295.19 1362
5295.87 1352
5296.56 1275
5297.24 1235
5297.93 1292
5298.62 1357
5299.30 1275
5299.99 1372
5300.68 1329
5301.36 1306
5302.05 1369
5302.74 1386
5303.43 1386
5304.11 1345
5304.80 1421
5305.49 1485
5306.17 1466
5306.86 1514
5307.55 1466
5308.24 1460
5308.92 1450
5309.61 1429
5310.30 1569
5310.98 1579
5311.67 1467
5312.36 1532
5313.05 1563
5313.73 1511
5314.42 1549
5315.11 1471
5315.80 1436
5316.49 1392
5317.17 1508
5317.86 1509
5318.55 1573
5319.24 1484
5319.92 1520
5320.61 1687
5321.30 1693
5321.99 1711
5322.68 1654
5323.37 1578
5324.05 1537
5324.74 1527
5325.43 1417
5326.12 1367
5326.81 1264
5327.50 1166
5328.18 1173
5328.87 1258
5329.56 1223
5330.25 1184
5330.94 1187
5331.63 1276
5332.32 1244
5333.01 1212
5333.69 1219
5334.38 1170
5335.07 1192
5335.76 1242
5336.45 1272
5337.14 1222
5337.83 1304
5338.52 1213
5339.21 1241
5339.90 1241
5340.59 1215
5341.27 1228
5341.96 1262
5342.65 1193
5343.34 1289
5344.03 1286
5344.72 1348
5345.41 1290
5346.10 1218
5346.79 1294
5347.48 1293
5348.17 1261
5348.86 1254
5349.55 1341
5350.24 1278
5350.93 1417
5351.62 1398
5352.31 1315
5353.00 1295
5353.69 1355
5354.38 1243
5355.07 1223
5355.76 1199
5356.45 1314
5357.14 1254
5357.83 1143
5358.52 1180
5359.21 1223
5359.90 1281
5360.60 1270
5361.29 1258
5361.98 1330
5362.67 1275
5363.36 1368
5364.05 1356
5364.74 1203
5365.43 1242
5366.12 1145
5366.81 1308
5367.50 1235
5368.19 1233
5368.89 1247
5369.58 1164
5370.27 1242
5370.96 1245
5371.65 1134
5372.34 1157
5373.03 1181
5373.73 1002
5374.42 1074
5375.11 1150
5375.80 1127
5376.49 1177
5377.18 1140
5377.87 1100
5378.57 1204
5379.26 1106
5379.95 1044
5380.64 1142
5381.33 1267
5382.03 1241
5382.72 1151
5383.41 1057
5384.10 1084
5384.79 1094
5385.49 1044
5386.18 1119
5386.87 1234
5387.56 1200
5388.26 1183
5388.95 1199
5389.64 1241
5390.33 1181
5391.03 1318
5391.72 1372
5392.41 1328
5393.10 1294
5393.80 1211
5394.49 1131
5395.18 1199
5395.88 1214
5396.57 1198
5397.26 1127
5397.95 1124
5398.65 1109
5399.34 1110
5400.03 1098
5400.73 1183
5401.42 1148
5402.11 1123
5402.81 1154
5403.50 1098
5404.19 1172
5404.89 1166
5405.58 1165
5406.27 1151
5406.97 1247
5407.66 1239
5408.36 1384
5409.05 1267
5409.74 1223
5410.44 1281
5411.13 1241
5411.82 1301
5412.52 1306
5413.21 1196
5413.91 1257
5414.60 1357
5415.29 1186
5415.99 1018
5416.68 1168
5417.38 1195
5418.07 1243
5418.77 1285
5419.46 1261
5420.15 1257
5420.85 1188
5421.54 1252
5422.24 1405
5422.93 1311
5423.63 1352
5424.32 1330
5425.02 1398
5425.71 1310
5426.41 1330
5427.10 1244
5427.80 1180
5428.49 1215
5429.19 1253
5429.88 1267
5430.58 1292
5431.27 1178
5431.97 1216
5432.66 1366
5433.36 1445
5434.05 1375
5434.75 1429
5435.44 1504
5436.14 1396
5436.83 1443
5437.53 1533
5438.23 1497
5438.92 1521
5439.62 1487
5440.31 1384
5441.01 1444
5441.70 1347
5442.40 1464
5443.10 1464
5443.79 1539
5444.49 1536
5445.18 1601
5445.88 1714
5446.58 1781
5447.27 1798
5447.97 1888
5448.67 1887
5449.36 1816
5450.06 1842
5450.75 1804
5451.45 1826
5452.15 1871
5452.84 1551
5453.54 1551
5454.24 1615
5454.93 1759
5455.63 1522
5456.33 1551
5457.02 1695
5457.72 1762
5458.42 1763
5459.11 1757
5459.81 1788
5460.51 1700
5461.21 1834
5461.90 1911
5462.60 1914
5463.30 1672
5463.99 1659
5464.69 1727
5465.39 1720
5466.09 1996
5466.78 1914
5467.48 1819
5468.18 1785
5468.88 1835
5469.57 1811
5470.27 1851
5470.97 1969
5471.67 1877
5472.37 2044
5473.06 2058
5473.76 2026
5474.46 2131
5475.16 2224
5475.85 2209
5476.55 2147
5477.25 2301
5477.95 2605
5478.65 2866
5479.35 3068
5480.04 3455
5480.74 3872
5481.44 4033
5482.14 3950
5482.84 3822
5483.54 3544
5484.23 3408
5484.93 3244
5485.63 2880
5486.33 2949
5487.03 2992
5487.73 2694
5488.43 2602
5489.13 2575
5489.82 2574
5490.52 2555
5491.22 2757
5491.92 2692
5492.62 2919
5493.32 2570
5494.02 2750
5494.72 2895
5495.42 2878
5496.12 2881
5496.82 2879
5497.52 3162
5498.21 3337
5498.91 3899
5499.61 4652
5500.31 5138
5501.01 5677
5501.71 5898
5502.41 6187
5503.11 6105
5503.81 5537
5504.51 5032
5505.21 4049
5505.91 3346
5506.61 3117
5507.31 2915
5508.01 2797
5508.71 2600
5509.41 2535
5510.11 2546
5510.81 2415
5511.51 2472
5512.21 2466
5512.91 2206
5513.61 2207
5514.31 2138
5515.01 2060
5515.72 2124
5516.42 2068
5517.12 2170
5517.82 2045
5518.52 2025
5519.22 1936
5519.92 2011
5520.62 2143
5521.32 1963
5522.02 1938
5522.72 1774
5523.42 1820
5524.13 1829
5524.83 1759
5525.53 1699
5526.23 1747
5526.93 1713
5527.63 1799
5528.33 1778
5529.03 1756
5529.74 1660
5530.44 1590
5531.14 1543
5531.84 1635
5532.54 1674
5533.24 1620
5533.95 1603
5534.65 1593
5535.35 1594
5536.05 1474
5536.75 1552
5537.45 1433
5538.16 1463
5538.86 1449
5539.56 1446
5540.26 1538
5540.96 1461
5541.67 1388
5542.37 1517
5543.07 1496
5543.77 1480
5544.48 1460
5545.18 1488
5545.88 1457
5546.58 1416
5547.29 1374
5547.99 1242
5548.69 1430
5549.39 1443
5550.10 1487
5550.80 1422
5551.50 1342
5552.21 1390
5552.91 1446
5553.61 1312
5554.31 1413
5555.02 1563
5555.72 1443
5556.42 1406
5557.13 1298
5557.83 1363
5558.53 1521
5559.24 1445
5559.94 1454
5560.64 1408
5561.35 1449
5562.05 1482
5562.75 1419
5563.46 1525
5564.16 1525
5564.86 1465
5565.57 1420
5566.27 1482
5566.98 1484
5567.68 1408
5568.38 1495
5569.09 1370
5569.79 1406
5570.50 1472
5571.20 1416
5571.90 1412
5572.61 1394
5573.31 1225
5574.02 1245
5574.72 1371
5575.42 1308
5576.13 1442
5576.83 1372
5577.54 1382
5578.24 1268
5578.95 1247
5579.65 1349
5580.36 1495
5581.06 1448
5581.77 1411
5582.47 1268
5583.18 1367
5583.88 1438
5584.59 1330
5585.29 1342
5586.00 1388
5586.70 1422
5587.41 1317
5588.11 1281
5588.82 1276
5589.52 1128
5590.23 1189
5590.93 1150
5591.64 1216
5592.34 1258
5593.05 1227
5593.75 1225
5594.46 1272
5595.16 1369
5595.87 1297
5596.58 1336
5597.28 1495
5597.99 1301
5598.69 1247
5599.40 1326
5600.10 1259
5600.81 1243
5601.52 1258
5602.22 1167
5602.93 1278
5603.64 1239
5604.34 1130
5605.05 1177
5605.75 1215
5606.46 1181
5607.17 1207
5607.87 1184
5608.58 1267
5609.29 1202
5609.99 1243
5610.70 1276
5611.41 1121
5612.11 1212
5612.82 1300
5613.53 1251
5614.23 1264
5614.94 1356
5615.65 1245
5616.35 1429
5617.06 1243
5617.77 1331
5618.47 1271
5619.18 1190
5619.89 1272
5620.60 1175
5621.30 1335
5622.01 1292
5622.72 1330
5623.42 1265
5624.13 1204
5624.84 1303
5625.55 1300
5626.25 1336
5626.96 1340
5627.67 1346
5628.38 1352
5629.09 1359
5629.79 1466
5630.50 1340
5631.21 1522
5631.92 1488
5632.62 1391
5633.33 1347
5634.04 1334
5634.75 1356
5635.46 1220
5636.16 1259
5636.87 1390
5637.58 1377
5638.29 1361
5639.00 1572
5639.71 1588
5640.41 1512
5641.12 1471
5641.83 1463
5642.54 1457
5643.25 1401
5643.96 1322
5644.67 1483
5645.38 1372
5646.08 1268
5646.79 1407
5647.50 1313
5648.21 1481
5648.92 1475
5649.63 1518
5650.34 1451
5651.05 1381
5651.76 1301
5652.47 1360
5653.17 1439
5653.88 1461
5654.59 1486
5655.30 1553
5656.01 1750
5656.72 1948
5657.43 1884
5658.14 2181
5658.85 2330
5659.56 2075
5660.27 1970
5660.98 1847
5661.69 1815
5662.40 1690
5663.11 1530
5663.82 1525
5664.53 1435
5665.24 1468
5665.95 1464
5666.66 1494
5667.37 1377
5668.08 1315
5668.79 1379
5669.50 1437
5670.21 1463
5670.92 1396
5671.63 1320
5672.34 1277
5673.05 1384
5673.76 1351
5674.47 1346
5675.18 1363
5675.89 1315
5676.60 1283
5677.31 1243
5678.03 1331
5678.74 1379
5679.45 1247
5680.16 1226
5680.87 1236
5681.58 1297
5682.29 1389
5683.00 1309
5683.71 1300
5684.42 1261
5685.14 1239
5685.85 1268
5686.56 1191
5687.27 1325
5687.98 1264
5688.69 1286
5689.40 1246
5690.12 1157
5690.83 1230
5691.54 1316
5692.25 1268
5692.96 1244
5693.67 1236
5694.39 1203
5695.10 1211
5695.81 1136
5696.52 1104
5697.23 1164
5697.95 1255
5698.66 1115
5699.37 1197
5700.08 1144
5700.79 1188
5701.51 1213
5702.22 1118
5702.93 1092
5703.64 1156
5704.36 1142
5705.07 1272
5705.78 1211
5706.49 1083
5707.21 1226
5707.92 1152
5708.63 1257
5709.35 1217
5710.06 1155
5710.77 1165
5711.48 1182
5712.20 1163
5712.91 1076
5713.62 988
5714.34 1084
5715.05 1096
5715.76 1117
5716.48 1244
5717.19 1129
5717.90 1165
5718.61 1133
5719.33 1226
5720.04 1047
5720.76 1141
5721.47 1153
5722.18 1142
5722.90 1044
5723.61 1155
5724.32 1235
5725.04 1258
5725.75 1180
5726.46 1275
5727.18 1227
5727.89 1205
5728.61 1228
5729.32 1274
5730.03 1304
5730.75 1249
5731.46 1340
5732.18 1270
5732.89 1320
5733.61 1268
5734.32 1142
5735.03 1101
5735.75 1048
5736.46 1172
5737.18 1209
5737.89 1178
5738.61 1109
5739.32 1208
5740.04 1228
5740.75 1180
5741.47 1125
5742.18 1122
5742.89 1185
5743.61 1122
5744.32 1060
5745.04 1171
5745.75 1153
5746.47 1134
5747.19 1028
5747.90 1072
5748.62 1219
5749.33 1217
5750.05 1204
5750.76 1179
5751.48 1107
5752.19 1095
5752.91 1210
5753.62 1144
5754.34 1084
5755.05 1029
5755.77 1113
5756.49 972
5757.20 1092
5757.92 1100
5758.63 1148
5759.35 1097
5760.06 1189
5760.78 1318
5761.50 1164
5762.21 1122
5762.93 1194
5763.65 1192
5764.36 1125
5765.08 1039
5765.79 1098
5766.51 1126
5767.23 1076
5767.94 1028
5768.66 1048
5769.38 1102
5770.09 1068
5770.81 1041
5771.53 1123
5772.24 1194
5772.96 1153
5773.68 1108
5774.39 1078
5775.11 1166
5775.83 1058
5776.54 1097
5777.26 1140
5777.98 1193
5778.69 1145
5779.41 1142
5780.13 1135
5780.85 1039
5781.56 1035
5782.28 1172
5783.00 1226
5783.72 1282
5784.43 1167
5785.15 1137
5785.87 1162
5786.59 1103
5787.30 1054
5788.02 1055
5788.74 1213
5789.46 1157
5790.17 1137
5790.89 1093
5791.61 1029
5792.33 1069
5793.05 1146
5793.76 1204
5794.48 1228
5795.20 1090
5795.92 1139
5796.64 1315
5797.35 1390
5798.07 1359
5798.79 1268
5799.51 1220
5800.23 1286
5800.95 1507
5801.66 1561
5802.38 1618
5803.10 1727
5803.82 1707
5804.54 1713
5805.26 1554
5805.98 1481
5806.70 1376
5807.41 1268
5808.13 1382
5808.85 1278
5809.57 1286
5810.29 1286
5811.01 1346
5811.73 1241
5812.45 1205
5813.17 1230
5813.89 1299
5814.61 1325
5815.32 1246
5816.04 1196
5816.76 1215
5817.48 1330
5818.20 1213
5818.92 1206
5819.64 1134
5820.36 1148
5821.08 1188
5821.80 1233
5822.52 1210
5823.24 1170
5823.96 1265
5824.68 1224
5825.40 1159
5826.12 1272
5826.84 1382
5827.56 1336
5828.28 1331
5829.00 1276
5829.72 1156
5830.44 1157
5831.16 1280
5831.88 1262
5832.60 1272
5833.32 1155
5834.04 1194
5834.76 1350
5835.48 1254
5836.21 1206
5836.93 1249
5837.65 1206
5838.37 1184
5839.09 1225
5839.81 1232
5840.53 1314
5841.25 1327
5841.97 1220
5842.69 1180
5843.41 1317
5844.14 1277
5844.86 1253
5845.58 1243
5846.30 1328
5847.02 1344
5847.74 1345
5848.46 1221
5849.18 1286
5849.91 1342
5850.63 1176
5851.35 1336
5852.07 1238
5852.79 1235
5853.51 1303
5854.24 1280
5854.96 1160
5855.68 1147
5856.40 1135
5857.12 1146
5857.85 1218
5858.57 1220
5859.29 1229
5860.01 1193
5860.73 1357
5861.46 1317
5862.18 1230
5862.90 1303
5863.62 1375
5864.35 1220
5865.07 1137
5865.79 1271
5866.51 1243
5867.24 1196
5867.96 1259
5868.68 1254
5869.40 1370
5870.13 1452
5870.85 1429
5871.57 1462
5872.29 1432
5873.02 1408
5873.74 1260
5874.46 1374
5875.19 1346
5875.91 1341
5876.63 1259
5877.36 1348
5878.08 1264
5878.80 1283
5879.53 1346
5880.25 1364
5880.97 1410
5881.70 1356
5882.42 1500
5883.14 1532
5883.87 1411
5884.59 1411
5885.31 1512
5886.04 1499
5886.76 1464
5887.49 1343
5888.21 1332
5888.93 1319
5889.66 1368
5890.38 1457
5891.11 1375
5891.83 1389
5892.55 1340
5893.28 1324
5894.00 1274
5894.73 1233
5895.45 1395
5896.17 1355
5896.90 1287
5897.62 1406
5898.35 1435
5899.07 1309
5899.80 1402
5900.52 1511
5901.25 1361
5901.97 1450
5902.70 1373
5903.42 1372
5904.15 1426
5904.87 1353
5905.60 1308
5906.32 1409
5907.05 1528
5907.77 1434
5908.50 1511
5909.22 1586
5909.95 1486
5910.67 1480
5911.40 1595
5912.12 1522
5912.85 1578
5913.57 1598
5914.30 1555
5915.02 1641
5915.75 1654
5916.47 1673
5917.20 1755
5917.93 1698
5918.65 1602
5919.38 1651
5920.10 1667
5920.83 1677
5921.55 1659
5922.28 1627
5923.01 1703
5923.73 1805
5924.46 1716
5925.18 1866
5925.91 1784
5926.64 1917
5927.36 1834
5928.09 1985
5928.82 1845
5929.54 1914
5930.27 2112
5931.00 2002
5931.72 1855
5932.45 1956
5933.18 1948
5933.90 1886
5934.63 1896
5935.36 1933
5936.08 2050
5936.81 2049
5937.54 2210
5938.26 2152
5938.99 2163
5939.72 2386
5940.44 2420
5941.17 2274
5941.90 2364
5942.63 2427
5943.35 2459
5944.08 2473
5944.81 2638
5945.53 2692
5946.26 2733
5946.99 2818
5947.72 2896
5948.44 2760
5949.17 3112
5949.90 3230
5950.63 3474
5951.36 3639
5952.08 3807
5952.81 3963
5953.54 3767
5954.27 4084
5954.99 3926
5955.72 3821
5956.45 3680
5957.18 3669
5957.91 3706
5958.63 3483
5959.36 3426
5960.09 3617
5960.82 3640
5961.55 3565
5962.28 3687
5963.00 3533
5963.73 3893
5964.46 4326
5965.19 4713
5965.92 4950
5966.65 5901
5967.38 6125
5968.11 6396
5968.83 6687
5969.56 6236
5970.29 6075
5971.02 5504
5971.75 4961
5972.48 4733
5973.21 4735
5973.94 4395
5974.67 4679
5975.40 4489
5976.12 4521
5976.85 4228
5977.58 4233
5978.31 4529
5979.04 4624
5979.77 4789
5980.50 4730
5981.23 4800
5981.96 5053
5982.69 5250
5983.42 5293
5984.15 5177
5984.88 5204
5985.61 4992
5986.34 5113
5987.07 5326
5987.80 5222
5988.53 4921
5989.26 4925
5989.99 5127
5990.72 5114
5991.45 5131
5992.18 4917
5992.91 5159
5993.64 5280
5994.37 5431
5995.10 5325
5995.83 5436
5996.56 5531
5997.29 5517
5998.02 5552
5998.75 5856
5999.48 5838
6000.21 5724
6000.95 5706
6001.68 5544
6002.41 5619
6003.14 5293
6003.87 5155
6004.60 5201
6005.33 5121
6006.06 4978
6006.79 5150
6007.52 5273
6008.26 5944
6008.99 6846
6009.72 7824
6010.45 9047
6011.18 10202
6011.91 11521
6012.64 13391
6013.38 14474
6014.11 15487
6014.84 15761
6015.57 15548
6016.30 15089
6017.03 14267
6017.77 12807
6018.50 11180
6019.23 9618
6019.96 8306
6020.69 7154
6021.42 6050
6022.16 5552
6022.89 5162
6023.62 4622
6024.35 4185
6025.09 4072
6025.82 4080
6026.55 4015
6027.28 3889
6028.02 3875
6028.75 3732
6029.48 3833
6030.21 3738
6030.95 3651
6031.68 3496
6032.41 3477
6033.14 3375
6033.88 3363
6034.61 3221
6035.34 3280
6036.07 3349
6036.81 3314
6037.54 3457
6038.27 3432
6039.01 3486
6039.74 3471
6040.47 3561
6041.21 3698
6041.94 3753
6042.67 3807
6043.41 3804
6044.14 3805
6044.87 3827
6045.61 3905
6046.34 4124
6047.07 4122
6047.81 4276
6048.54 4145
6049.27 4384
6050.01 4569
6050.74 5062
6051.48 5356
6052.21 5765
6052.94 5932
6053.68 6305
6054.41 6358
6055.15 6167
6055.88 5852
6056.61 5570
6057.35 5181
6058.08 4782
6058.82 4471
6059.55 4372
6060.29 4074
6061.02 3890
6061.75 4023
6062.49 3940
6063.22 3790
6063.96 3964
6064.69 3850
6065.43 3747
6066.16 3778
6066.90 3791
6067.63 3780
6068.37 3712
6069.10 3425
6069.84 3478
6070.57 3561
6071.31 3403
6072.04 3292
6072.78 3286
6073.51 3249
6074.25 3139
6074.98 3143
6075.72 2922
6076.45 3006
6077.19 3095
6077.92 3162
6078.66 2980
6079.39 2747
6080.13 2950
6080.87 2850
6081.60 2940
6082.34 3101
6083.07 2822
6083.81 2800
6084.54 2758
6085.28 2733
6086.02 2801
6086.75 2733
6087.49 2725
6088.22 2692
6088.96 2806
6089.70 2851
6090.43 2884
6091.17 3096
6091.91 3004
6092.64 3099
6093.38 3004
6094.11 2904
6094.85 2840
6095.59 2639
6096.32 2844
6097.06 2614
6097.80 2579
6098.53 2508
6099.27 2501
6100.01 2486
6100.74 2443
6101.48 2428
6102.22 2367
6102.96 2319
6103.69 2442
6104.43 2365
6105.17 2373
6105.90 2227
6106.64 2269
6107.38 2456
6108.12 2281
6108.85 2306
6109.59 2424
6110.33 2461
6111.06 2583
6111.80 2638
6112.54 2460
6113.28 2469
6114.01 2381
6114.75 2566
6115.49 2459
6116.23 2537
6116.97 2406
6117.70 2383
6118.44 2330
6119.18 2368
6119.92 2471
6120.66 2577
6121.39 2497
6122.13 2549
6122.87 2708
6123.61 2656
6124.35 2712
6125.08 2710
6125.82 2553
6126.56 2632
6127.30 2740
6128.04 2757
6128.78 2636
6129.52 2640
6130.25 2695
6130.99 2725
6131.73 2792
6132.47 2793
6133.21 2708
6133.95 2689
6134.69 2808
6135.43 2721
6136.16 2619
6136.90 2780
6137.64 2924
6138.38 2887
6139.12 2998
6139.86 2849
6140.60 2834
6141.34 2844
6142.08 2789
6142.82 2741
6143.56 2791
6144.30 2896
6145.04 2963
6145.77 2859
6146.51 2907
6147.25 2824
6147.99 2872
6148.73 2924
6149.47 2927
6150.21 3000
6150.95 3064
6151.69 3011
6152.43 3165
6153.17 3278
6153.91 3238
6154.65 3245
6155.39 3206
6156.13 3298
6156.87 3308
6157.61 3357
6158.35 3264
6159.09 3308
6159.83 3529
6160.58 3454
6161.32 3488
6162.06 3490
6162.80 3590
6163.54 3966
6164.28 4324
6165.02 4468
6165.76 4644
6166.50 4978
6167.24 5389
6167.98 5526
6168.72 5425
6169.46 5344
6170.20 5595
6170.95 5350
6171.69 5262
6172.43 4967
6173.17 5070
6173.91 4898
6174.65 4585
6175.39 4485
6176.13 4584
6176.88 4557
6177.62 4519
6178.36 4436
6179.10 4456
6179.84 4569
6180.58 4627
6181.33 4696
6182.07 4806
6182.81 4797
6183.55 4878
6184.29 5168
6185.03 5278
6185.78 5102
6186.52 5072
6187.26 5069
6188.00 5199
6188.74 5162
6189.49 5482
6190.23 5554
6190.97 5388
6191.71 5891
6192.46 6292
6193.20 6631
6193.94 6706
6194.68 6865
6195.43 7056
6196.17 6912
6196.91 6945
6197.65 6730
6198.40 6657
6199.14 6430
6199.88 6569
6200.62 6535
6201.37 6332
6202.11 6515
6202.85 6884
6203.60 7144
6204.34 7706
6205.08 9187
6205.83 11119
6206.57 14005
6207.31 17265
6208.06 21197
6208.80 24930
6209.54 27768
6210.29 29033
6211.03 29503
6211.77 28788
6212.52 27139
6213.26 24322
6214.00 22449
6214.75 19338
6215.49 15961
6216.23 12897
6216.98 10681
6217.72 8866
6218.47 7869
6219.21 6815
6219.95 6288
6220.70 6008
6221.44 5851
6222.19 5685
6222.93 5872
6223.67 5879
6224.42 5999
6225.16 6116
6225.91 6140
6226.65 6118
6227.40 5874
6228.14 5444
6228.89 4986
6229.63 4723
6230.37 4397
6231.12 4111
6231.86 3964
6232.61 3732
6233.35 3707
6234.10 3690
6234.84 3556
6235.59 3550
6236.33 3654
6237.08 4025
6237.82 4248
6238.57 4691
6239.31 4969
6240.06 5224
6240.80 5498
6241.55 5500
6242.29 5305
6243.04 5265
6243.79 5112
6244.53 4740
6245.28 4855
6246.02 4697
6246.77 4804
6247.51 4884
6248.26 4957
6249.00 4682
6249.75 4806
6250.50 4682
6251.24 4480
6251.99 4485
6252.73 4304
6253.48 4289
6254.23 4282
6254.97 4138
6255.72 3898
6256.46 3968
6257.21 4181
6257.96 4152
6258.70 4000
6259.45 4076
6260.20 4052
6260.94 4132
6261.69 4168
6262.44 3942
6263.18 3825
6263.93 3716
6264.68 3612
6265.42 3523
6266.17 3689
6266.92 3612
6267.66 3510
6268.41 3654
6269.16 3712
6269.90 3605
6270.65 3688
6271.40 3690
6272.14 3640
6272.89 3573
6273.64 3568
6274.39 3426
6275.13 3632
6275.88 3470
6276.63 3295
6277.38 3459
6278.12 3275
6278.87 3528
6279.62 3703
6280.37 3642
6281.11 3610
6281.86 3573
6282.61 3685
6283.36 3562
6284.10 3348
6284.85 3314
6285.60 3137
6286.35 3149
6287.10 3128
6287.84 3048
6288.59 3066
6289.34 2836
6290.09 2761
6290.84 2759
6291.59 2807
6292.33 2754
6293.08 2641
6293.83 2581
6294.58 2737
6295.33 2604
6296.08 2660
6296.82 2524
6297.57 2655
6298.32 2630
6299.07 2605
6299.82 2482
6300.57 2563
6301.32 2586
6302.07 2564
6302.81 2540
6303.56 2505
6304.31 2466
6305.06 2410
6305.81 2342
6306.56 2463
6307.31 2609
6308.06 2455
6308.81 2398
6309.56 2439
6310.31 2699
6311.06 2713
6311.81 2812
6312.56 2792
6313.30 2850
6314.05 2784
6314.80 3020
6315.55 3057
6316.30 3049
6317.05 2791
6317.80 2862
6318.55 2793
6319.30 2809
6320.05 2675
6320.80 2673
6321.55 2715
6322.30 2710
6323.05 2429
6323.80 2209
6324.55 2239
6325.30 2392
6326.05 2100
6326.80 2083
6327.56 2136
6328.31 2200
6329.06 2187
6329.81 2196
6330.56 2014
6331.31 2000
6332.06 2041
6332.81 2102
6333.56 2080
6334.31 2016
6335.06 2019
6335.81 2061
6336.56 1994
6337.31 2083
6338.07 1976
6338.82 1949
6339.57 1913
6340.32 1980
6341.07 2073
6341.82 2159
6342.57 2026
6343.32 1958
6344.08 2013
6344.83 1990
6345.58 2081
6346.33 2077
6347.08 1943
6347.83 2013
6348.58 2061
6349.34 2078
6350.09 2303
6350.84 2270
6351.59 2268
6352.34 2307
6353.10 2356
6353.85 2433
6354.60 2446
6355.35 2386
6356.10 2498
6356.86 2494
6357.61 2266
6358.36 2231
6359.11 2225
6359.87 2137
6360.62 2163
6361.37 2093
6362.12 2097
6362.87 1992
6363.63 1924
6364.38 1955
6365.13 1914
6365.89 1986
6366.64 1995
6367.39 1902
6368.14 2066
6368.90 2160
6369.65 2129
6370.40 2079
6371.16 1944
6371.91 2035
6372.66 2038
6373.41 1952
6374.17 1889
6374.92 2012
6375.67 1912
6376.43 1923
6377.18 1905
6377.93 1839
6378.69 1878
6379.44 1967
6380.19 2019
6380.95 1932
6381.70 1945
6382.46 2061
6383.21 1957
6383.96 2071
6384.72 1920
6385.47 2020
6386.22 2057
6386.98 2037
6387.73 1874
6388.49 1762
6389.24 1980
6389.99 1941
6390.75 1920
6391.50 1868
6392.26 1837
6393.01 1720
6393.77 1716
6394.52 1783
6395.28 1737
6396.03 1846
6396.78 1838
6397.54 1857
6398.29 1832
6399.05 1974
6399.80 1977
6400.56 1801
6401.31 1788
6402.07 1815
6402.82 1778
6403.58 1853
6404.33 1917
6405.09 1811
6405.84 1893
6406.60 2019
6407.35 1963
6408.11 1980
6408.86 2118
6409.62 2174
6410.37 2199
6411.13 2195
6411.88 2185
6412.64 2188
6413.39 2091
6414.15 1999
6414.91 1948
6415.66 1953
6416.42 2014
6417.17 1993
6417.93 2138
6418.68 2071
6419.44 1869
6420.20 2006
6420.95 1872
6421.71 1852
6422.46 1893
6423.22 2027
6423.98 1861
6424.73 1920
6425.49 1902
6426.24 1864
6427.00 1866
6427.76 1778
6428.51 1926
6429.27 1849
6430.03 1789
6430.78 1851
6431.54 1846
6432.30 1787
6433.05 1826
6433.81 1716
6434.57 1732
6435.32 1920
6436.08 1965
6436.84 1973
6437.59 1918
6438.35 1858
6439.11 1869
6439.87 1840
6440.62 1876
6441.38 1899
6442.14 1779
6442.89 1811
6443.65 1889
6444.41 2047
6445.17 1916
6445.92 2019
6446.68 1940
6447.44 2031
6448.20 1989
6448.95 1741
6449.71 1797
6450.47 1957
6451.23 2032
6451.98 1988
6452.74 2055
6453.50 2163
6454.26 2056
6455.02 2045
6455.77 1979
6456.53 2043
6457.29 2017
6458.05 2195
6458.81 2200
6459.56 2141
6460.32 2104
6461.08 2265
6461.84 2143
6462.60 2166
6463.36 2148
6464.11 2240
6464.87 2368
6465.63 2293
6466.39 2444
6467.15 2537
6467.91 2370
6468.67 2519
6469.43 2549
6470.18 2556
6470.94 2464
6471.70 2526
6472.46 2607
6473.22 2682
6473.98 2556
6474.74 2678
6475.50 2849
6476.26 2739
6477.02 2864
6477.77 2829
6478.53 2889
6479.29 2864
6480.05 2727
6480.81 2875
6481.57 2908
6482.33 2861
6483.09 3005
6483.85 2929
6484.61 3039
6485.37 3097
6486.13 3139
6486.89 3234
6487.65 3269
6488.41 3387
6489.17 3409
6489.93 3620
6490.69 3682
6491.45 3726
6492.21 3868
6492.97 4127
6493.73 4087
6494.49 4240
6495.25 4455
6496.01 4405
6496.77 4244
6497.53 4219
6498.29 4270
6499.05 4507
6499.81 4355
6500.57 4372
6501.33 4459
6502.10 4575
6502.86 4243
6503.62 4442
6504.38 4406
6505.14 4508
6505.90 4539
6506.66 4745
6507.42 4856
6508.18 4838
6508.94 4975
6509.71 5191
6510.47 5245
6511.23 5115
6511.99 5273
6512.75 5485
6513.51 5537
6514.27 5515
6515.03 5336
6515.80 5431
6516.56 5502
6517.32 5550
6518.08 5613
6518.84 5755
6519.60 6070
6520.37 6232
6521.13 6181
6521.89 6133
6522.65 6501
6523.41 6688
6524.18 6899
6524.94 7706
6525.70 8401
6526.46 9093
6527.22 9655
6527.99 10280
6528.75 10643
6529.51 10958
6530.27 10508
6531.04 10438
6531.80 10230
6532.56 10624
6533.32 11520
6534.09 13136
6534.85 15426
6535.61 18884
6536.37 21441
6537.14 23448
6537.90 24471
6538.66 24026
6539.42 22956
6540.19 21219
6540.95 18684
6541.71 15835
6542.48 13251
6543.24 11121
6544.00 9173
6544.77 7614
6545.53 6505
6546.29 5767
6547.06 5105
6547.82 4887
6548.58 4906
6549.35 4787
6550.11 4600
6550.87 4641
6551.64 4513
6552.40 4323
6553.16 4393
6553.93 4379
6554.69 4401
6555.46 4265
6556.22 4040
6556.98 3903
6557.75 3865
6558.51 3992
6559.28 3922
6560.04 3922
6560.80 4003
6561.57 4145
6562.33 4119
6563.10 4374
6563.86 4323
6564.63 4725
6565.39 4830
6566.15 5122
6566.92 4846
6567.68 4669
6568.45 4750
6569.21 4656
6569.98 4527
6570.74 4548
6571.51 4800
6572.27 4882
6573.04 5120
6573.80 5218
6574.57 5578
6575.33 5429
6576.10 5598
6576.86 5894
6577.63 5765
6578.39 5546
6579.16 5555
6579.92 5473
6580.69 5337
6581.45 5329
6582.22 5200
6582.98 5101
6583.75 5128
6584.51 4850
6585.28 4955
6586.05 4893
6586.81 4928
6587.58 4932
6588.34 4796
6589.11 5159
6589.87 5316
6590.64 5638
6591.41 6119
6592.17 6483
6592.94 7112
6593.70 7917
6594.47 8487
6595.24 9078
6596.00 9367
6596.77 8925
6597.54 8814
6598.30 8489
6599.07 7739
6599.83 7066
6600.60 6361
6601.37 5809
6602.13 5419
6602.90 5091
6603.67 4654
6604.43 4485
6605.20 4333
6605.97 4235
6606.73 4029
6607.50 4129
6608.27 3992
6609.04 4193
6609.80 4172
6610.57 3971
6611.34 4087
6612.10 4257
6612.87 4218
6613.64 4038
6614.40 3857
6615.17 3843
6615.94 3775
6616.71 3662
6617.47 3675
6618.24 3591
6619.01 3706
6619.78 3680
6620.54 3607
6621.31 3639
6622.08 3634
6622.85 3423
6623.62 3530
6624.38 3262
6625.15 3348
6625.92 3358
6626.69 3182
6627.46 3289
6628.22 3276
6628.99 3075
6629.76 3253
6630.53 3560
6631.30 3576
6632.06 3735
6632.83 4082
6633.60 4240
6634.37 4557
6635.14 4771
6635.91 4916
6636.67 4905
6637.44 4712
6638.21 4617
6638.98 4295
6639.75 4291
6640.52 3884
6641.29 3733
6642.06 3530
6642.83 3450
6643.59 3326
6644.36 3185
6645.13 3259
6645.90 3305
6646.67 3210
6647.44 3108
6648.21 3182
6648.98 3263
6649.75 3350
6650.52 3111
6651.29 3348
6652.06 3315
6652.82 3251
6653.59 3248
6654.36 3447
6655.13 3440
6655.90 3346
6656.67 3289
6657.44 3517
6658.21 3501
6658.98 3333
6659.75 3219
6660.52 3176
6661.29 3080
6662.06 2979
6662.83 3107
6663.60 3077
6664.37 3101
6665.14 3106
6665.91 3115
6666.68 3032
6667.45 2963
6668.22 3085
6668.99 3098
6669.77 2992
6670.54 3133
6671.31 3219
6672.08 3210
6672.85 3103
6673.62 3164
6674.39 3304
6675.16 3275
6675.93 3289
6676.70 3199
6677.47 3247
6678.24 3335
6679.01 3251
6679.79 3220
6680.56 3224
6681.33 3380
6682.10 3387
6682.87 3443
6683.64 3734
6684.41 3978
6685.18 4264
6685.96 4429
6686.73 4523
6687.50 4514
6688.27 3972
6689.04 3864
6689.81 3551
6690.58 3343
6691.36 3207
6692.13 3055
6692.90 3128
6693.67 3059
6694.44 2961
6695.22 2998
6695.99 3045
6696.76 3033
6697.53 2957
6698.30 2971
6699.08 3117
6699.85 3022
6700.62 2848
6701.39 2759
6702.17 2833
6702.94 2829
6703.71 2950
6704.48 2911
6705.26 2845
6706.03 2607
6706.80 2707
6707.57 2729
6708.35 2776
6709.12 2822
6709.89 2999
6710.66 2969
6711.44 2730
6712.21 2816
6712.98 2873
6713.76 2862
6714.53 2670
6715.30 2488
6716.08 2581
6716.85 2655
6717.62 2620
6718.39 2513
6719.17 2451
6719.94 2511
6720.71 2597
6721.49 2594
6722.26 2503
6723.04 2590
6723.81 2597
6724.58 2506
6725.36 2472
6726.13 2567
6726.90 2604
6727.68 2638
6728.45 2520
6729.23 2464
6730.00 2530
6730.77 2624
6731.55 2514
6732.32 2793
6733.10 2780
6733.87 2794
6734.64 2791
6735.42 2695
6736.19 2880
6736.97 2889
6737.74 2985
6738.52 2908
6739.29 2983
6740.06 2888
6740.84 2859
6741.61 2963
6742.39 3083
6743.16 2941
6743.94 2966
6744.71 3058
6745.49 3152
6746.26 3137
6747.04 3139
6747.81 3075
6748.59 3047
6749.36 3388
6750.14 3659
6750.91 3832
6751.69 4186
6752.46 4496
6753.24 4710
6754.01 4748
6754.79 4807
6755.56 4479
6756.34 4455
6757.12 3979
6757.89 3516
6758.67 3384
6759.44 3185
6760.22 2964
6760.99 3019
6761.77 2847
6762.55 2841
6763.32 2785
6764.10 2732
6764.87 2870
6765.65 2782
6766.43 2625
6767.20 2777
6767.98 2843
6768.75 2619
6769.53 2802
6770.31 2755
6771.08 2726
6771.86 2658
6772.64 2663
6773.41 2689
6774.19 2642
6774.96 2503
6775.74 2470
6776.52 2496
6777.29 2561
6778.07 2536
6778.85 2550
6779.62 2721
6780.40 2688
6781.18 2587
6781.96 2523
6782.73 2461
6783.51 2435
6784.29 2435
6785.06 2291
6785.84 2376
6786.62 2206
6787.40 2176
6788.17 2258
6788.95 2324
6789.73 2328
6790.50 2252
6791.28 2297
6792.06 2216
6792.84 2231
6793.61 2211
6794.39 2214
6795.17 2298
6795.95 2202
6796.73 2239
6797.50 2149
6798.28 2216
6799.06 2315
6799.84 2174
6800.62 2272
6801.39 2174
6802.17 2499
6802.95 2498
6803.73 2413
6804.51 2585
6805.28 2727
6806.06 2696
6806.84 2582
6807.62 2772
6808.40 2623
6809.18 2417
6809.95 2500
6810.73 2332
6811.51 2458
6812.29 2364
6813.07 2271
6813.85 2348
6814.63 2413
6815.41 2352
6816.18 2326
6816.96 2456
6817.74 2461
6818.52 2337
6819.30 2299
6820.08 2539
6820.86 2500
6821.64 2316
6822.42 2411
6823.20 2439
6823.98 2335
6824.76 2426
6825.54 2408
6826.31 2429
6827.09 2430
6827.87 2325
6828.65 2351
6829.43 2297
6830.21 2337
6830.99 2287
6831.77 2194
6832.55 2392
6833.33 2312
6834.11 2260
6834.89 2197
6835.67 2154
6836.45 2089
6837.23 2219
6838.01 2198
6838.79 2226
6839.57 2095
6840.35 2196
6841.13 2295
6841.91 2284
6842.69 2179
6843.47 2184
6844.25 2270
6845.04 2145
6845.82 2068
6846.60 2283
6847.38 2422
6848.16 2692
6848.94 2982
6849.72 3417
6850.50 3919
6851.28 4277
6852.06 4581
6852.84 4583
6853.62 4406
6854.41 4116
6855.19 3590
6855.97 3759
6856.75 3459
6857.53 3096
6858.31 2921
6859.09 2758
6859.87 2800
6860.66 2455
6861.44 2451
6862.22 2432
6863.00 2569
6863.78 2570
6864.56 2665
6865.35 2682
6866.13 2708
6866.91 2819
6867.69 2739
6868.47 2921
6869.25 2820
6870.04 3008
6870.82 2972
6871.60 2836
6872.38 2766
6873.16 2688
6873.95 2766
6874.73 2748
6875.51 2678
6876.29 2753
6877.08 2726
6877.86 2897
6878.64 3051
6879.42 3145
6880.21 3223
6880.99 3261
6881.77 3148
6882.55 3191
6883.34 3225
6884.12 3277
6884.90 3360
6885.69 3631
6886.47 4324
6887.25 4965
6888.03 5784
6888.82 6324
6889.60 6586
6890.38 6732
6891.17 6316
6891.95 5974
6892.73 5529
6893.52 4840
6894.30 4362
6895.08 4031
6895.87 3846
6896.65 3474
6897.43 3596
6898.22 3552
6899.00 3635
6899.78 3611
6900.57 3767
6901.35 3624
6902.14 3619
6902.92 3727
6903.70 3667
6904.49 3382
6905.27 3424
6906.06 3556
6906.84 3591
6907.62 3541
6908.41 3603
6909.19 3528
6909.98 3233
6910.76 3293
6911.54 3226
6912.33 3155
6913.11 3110
6913.90 3042
6914.68 3104
6915.47 3027
6916.25 3090
6917.04 3053
6917.82 2963
6918.61 2998
6919.39 3067
6920.18 2993
6920.96 2855
6921.75 2880
6922.53 2936
6923.32 3022
6924.10 3092
6924.89 3091
6925.67 3090
6926.46 3155
6927.24 3158
6928.03 3248
6928.81 3337
6929.60 3355
6930.38 3263
6931.17 3486
6931.95 3345
6932.74 3423
6933.52 3400
6934.31 3456
6935.10 3313
6935.88 3339
6936.67 3342
6937.45 3464
6938.24 3557
6939.02 3772
6939.81 3894
6940.60 4125
6941.38 4287
6942.17 4663
6942.95 4839
6943.74 4870
6944.53 5196
6945.31 5168
6946.10 5369
6946.89 5644
6947.67 5447
6948.46 5580
6949.25 5792
6950.03 5524
6950.82 5442
6951.61 5323
6952.39 5011
6953.18 4870
6953.97 4506
6954.75 4373
6955.54 4498
6956.33 4582
6957.11 4572
6957.90 4570
6958.69 4690
6959.47 4616
6960.26 4498
6961.05 4576
6961.84 4816
6962.62 4961
6963.41 4879
6964.20 4833
6964.98 4928
6965.77 5339
6966.56 5606
6967.35 5600
6968.13 5844
6968.92 6243
6969.71 6592
6970.50 6869
6971.28 6989
6972.07 6907
6972.86 6905
6973.65 6773
6974.44 6916
6975.22 6863
6976.01 6617
6976.80 6761
6977.59 6741
6978.38 6664
6979.16 6795
6979.95 7136
6980.74 7666
6981.53 8610
6982.32 10387
6983.11 13030
6983.89 16540
6984.68 20644
6985.47 24019
6986.26 26521
6987.05 27966
6987.84 27950
6988.63 26777
6989.41 25196
6990.20 22674
6990.99 19648
6991.78 16237
6992.57 13197
6993.36 10679
6994.15 8869
6994.94 7521
6995.73 6527
6996.52 5864
6997.30 5421
6998.09 5074
6998.88 5323
6999.67 5230
7000.46 5050
7001.25 5181
7002.04 5050
7002.83 5281
7003.62 5056
7004.41 4892
7005.20 4466
7005.99 4109
7006.78 3714
7007.57 3508
7008.36 3500
7009.15 3228
7009.94 3262
7010.73 3519
7011.52 3452
7012.31 3704
7013.10 3816
7013.89 3925
7014.68 3993
7015.47 3954
7016.26 4018
7017.05 4058
7017.84 3846
7018.63 3675
7019.42 3676
7020.21 3547
7021.00 3620
7021.79 3829
7022.58 4023
7023.37 4269
7024.16 4443
7024.95 4594
7025.75 4577
7026.54 4543
7027.33 4260
7028.12 4046
7028.91 4007
7029.70 3903
7030.49 3816
7031.28 3716
7032.07 3727
7032.86 3551
7033.66 3613
7034.45 3599
7035.24 3620
7036.03 3533
7036.82 3546
7037.61 3562
7038.40 3605
7039.20 3737
7039.99 4177
7040.78 3920
7041.57 3992
7042.36 4206
7043.15 4205
7043.95 4302
7044.74 4280
7045.53 4186
7046.32 4369
7047.11 4472
7047.91 4898
7048.70 5306
7049.49 5841
7050.28 6387
7051.07 6573
7051.87 7055
7052.66 6802
7053.45 6092
7054.24 5648
7055.04 4908
7055.83 4589
7056.62 4116
7057.41 3976
7058.21 3991
7059.00 3971
7059.79 3915
7060.58 3979
7061.38 3913
7062.17 3717
7062.96 3640
7063.76 3718
7064.55 3947
7065.34 3637
7066.14 3815
7066.93 3604
7067.72 3559
7068.51 3365
7069.31 3339
7070.10 3274
7070.89 3185
7071.69 3179
7072.48 3114
7073.28 3003
7074.07 3043
7074.86 2878
7075.66 2945
7076.45 2855
7077.24 2630
7078.04 2572
7078.83 2702
7079.62 2835
7080.42 2803
7081.21 2674
7082.01 2580
7082.80 2739
7083.59 2711
7084.39 2704
7085.18 2664
7085.98 2483
7086.77 2370
7087.57 2372
7088.36 2369
7089.15 2349
7089.95 2307
7090.74 2401
7091.54 2426
7092.33 2391
7093.13 2426
7093.92 2480
7094.72 2418
7095.51 2509
7096.31 2379
7097.10 2217
7097.89 2192
7098.69 2263
7099.48 2200
7100.28 2265
7101.07 2306
7101.87 2419
7102.66 2355
7103.46 2187
7104.26 2136
7105.05 2127
7105.85 2046
7106.64 2064
7107.44 2108
7108.23 2032
7109.03 2040
7109.82 2132
7110.62 1969
7111.41 1991
7112.21 1988
7113.01 2042
7113.80 1941
7114.60 2101
7115.39 2155
7116.19 2130
7116.98 2123
7117.78 1984
7118.58 2095
7119.37 2014
7120.17 2126
7120.97 2039
7121.76 2053
7122.56 1980
7123.35 2040
7124.15 2012
7124.95 1854
7125.74 1948
7126.54 1995
7127.34 2033
7128.13 1933
7128.93 1831
7129.73 2038
7130.52 1997
7131.32 2036
7132.12 2099
7132.91 2080
7133.71 2188
7134.51 2070
7135.30 2034
7136.10 1984
7136.90 2019
7137.69 2032
7138.49 1942
7139.29 1912
7140.09 1723
7140.88 1749
7141.68 1870
7142.48 1692
7143.28 1686
7144.07 1782
7144.87 1716
7145.67 1711
7146.47 1580
7147.26 1644
7148.06 1666
7148.86 1640
7149.66 1603
7150.45 1631
7151.25 1902
7152.05 1696
7152.85 1523
7153.65 1754
7154.44 1732
7155.24 1694
7156.04 1673
7156.84 1712
7157.64 1737
7158.43 1820
7159.23 1818
7160.03 1815
7160.83 1687
7161.63 1693
7162.43 1598
7163.22 1679
7164.02 1731
7164.82 1632
7165.62 1491
7166.42 1593
7167.22 1593
7168.02 1534
7168.82 1441
7169.61 1525
7170.41 1561
7171.21 1564
7172.01 1538
7172.81 1473
7173.61 1537
7174.41 1588
7175.21 1558
7176.01 1402
7176.81 1362
7177.61 1445
7178.41 1391
7179.20 1401
7180.00 1439
7180.80 1483
7181.60 1569
7182.40 1618
7183.20 1459
7184.00 1456
7184.80 1468
7185.60 1546
7186.40 1434
7187.20 1445
7188.00 1471
7188.80 1454
7189.60 1479
7190.40 1486
7191.20 1306
7192.00 1407
7192.80 1475
7193.60 1459
7194.40 1425
7195.20 1526
7196.00 1517
7196.80 1389
7197.60 1445
7198.40 1400
7199.20 1419
7200.00 1395
7200.81 1459
7201.61 1447
7202.41 1383
7203.21 1401
7204.01 1376
7204.81 1397
7205.61 1411
7206.41 1392
7207.21 1442
7208.01 1452
7208.81 1335
7209.61 1403
7210.42 1379
7211.22 1362
7212.02 1320
7212.82 1340
7213.62 1326
7214.42 1352
7215.22 1314
7216.03 1275
7216.83 1401
7217.63 1437
7218.43 1281
7219.23 1424
7220.03 1423
7220.83 1385
7221.64 1364
7222.44 1385
7223.24 1446
7224.04 1317
7224.84 1321
7225.65 1373
7226.45 1376
7227.25 1381
7228.05 1348
7228.85 1351
7229.66 1450
7230.46 1426
7231.26 1316
7232.06 1324
7232.87 1339
7233.67 1336
7234.47 1339
7235.27 1215
7236.08 1271
7236.88 1323
7237.68 1393
7238.48 1299
7239.29 1330
7240.09 1247
7240.89 1339
7241.70 1462
7242.50 1380
7243.30 1361
7244.10 1407
7244.91 1510
7245.71 1412
7246.51 1331
7247.32 1295
7248.12 1356
7248.92 1410
7249.73 1409
7250.53 1423
7251.33 1321
7252.14 1398
7252.94 1477
7253.74 1349
7254.55 1431
7255.35 1492
7256.15 1450
7256.96 1481
7257.76 1474
7258.57 1465
7259.37 1536
7260.17 1537
7260.98 1584
7261.78 1650
7262.59 1641
7263.39 1706
7264.19 1611
7265.00 1624
7265.80 1623
7266.61 1517
7267.41 1450
7268.22 1449
7269.02 1555
7269.82 1659
7270.63 1599
7271.43 1501
7272.24 1658
7273.04 1574
7273.85 1551
7274.65 1655
7275.46 1600
7276.26 1670
7277.07 1622
7277.87 1513
7278.68 1591
7279.48 1656
7280.29 1575
7281.09 1680
7281.90 1828
7282.70 2052
7283.51 2452
7284.31 2625
7285.12 2719
7285.92 2868
7286.73 2859
7287.53 2700
7288.34 2594
7289.14 2365
7289.95 2173
7290.76 2069
7291.56 1975
7292.37 1722
7293.17 1655
7293.98 1622
7294.78 1700
7295.59 1670
7296.40 1623
7297.20 1678
7298.01 1652
7298.81 1583
7299.62 1652
7300.43 1650
7301.23 1702
7302.04 1671
7302.84 1687
7303.65 1729
7304.46 1860
7305.26 1709
7306.07 1727
7306.88 1663
7307.68 1858
7308.49 1815
7309.30 1731
7310.10 1769
7310.91 1889
7311.72 1924
7312.52 2033
7313.33 1972
7314.14 1834
7314.94 1965
7315.75 2174
7316.56 2294
7317.37 2525
7318.17 2926
7318.98 3466
7319.79 3631
7320.59 3650
7321.40 3558
7322.21 3168
7323.02 2935
7323.82 2668
7324.63 2432
7325.44 2281
7326.25 2162
7327.05 1997
7327.86 1939
7328.67 2032
7329.48 1924
7330.28 1958
7331.09 1966
7331.90 1964
7332.71 1907
7333.52 1893
7334.32 1857
7335.13 1847
7335.94 1946
7336.75 1862
7337.56 1857
7338.36 1875
7339.17 1760
7339.98 1705
7340.79 1734
7341.60 1704
7342.41 1664
7343.22 1638
7344.02 1647
7344.83 1554
7345.64 1604
7346.45 1632
7347.26 1689
7348.07 1677
7348.88 1583
7349.68 1491
7350.49 1405
7351.30 1391
7352.11 1554
7352.92 1510
7353.73 1389
7354.54 1452
7355.35 1409
7356.16 1566
7356.97 1467
7357.78 1542
7358.59 1478
7359.39 1507
7360.20 1460
7361.01 1447
7361.82 1450
7362.63 1398
7363.44 1441
7364.25 1351
7365.06 1340
7365.87 1369
7366.68 1442
7367.49 1436
7368.30 1383
7369.11 1310
7369.92 1326
7370.73 1296
7371.54 1379
7372.35 1363
7373.16 1383
7373.97 1461
7374.78 1424
7375.59 1322
7376.40 1391
7377.21 1383
7378.02 1385
7378.83 1345
7379.64 1427
7380.45 1412
7381.26 1372
7382.08 1416
7382.89 1338
7383.70 1366
7384.51 1322
7385.32 1427
7386.13 1336
7386.94 1252
7387.75 1272
7388.56 1400
7389.37 1334
7390.18 1438
7391.00 1360
7391.81 1283
7392.62 1236
7393.43 1279
7394.24 1274
7395.05 1231
7395.86 1283
7396.67 1339
7397.49 1187
7398.30 1304
7399.11 1281
7399.92 1399
7400.73 1349
7401.54 1292
7402.36 1335
7403.17 1398
7403.98 1383
7404.79 1307
7405.60 1308
7406.42 1307
7407.23 1227
7408.04 1274
7408.85 1172
7409.66 1235
7410.48 1182
7411.29 1206
7412.10 1176
7412.91 1204
7413.73 1284
7414.54 1190
7415.35 1257
7416.16 1180
7416.98 1242
7417.79 1231
7418.60 1093
7419.41 1141
7420.23 1123
7421.04 1141
7421.85 1208
7422.66 1168
7423.48 1144
7424.29 1171
7425.10 1105
7425.92 1111
7426.73 1192
7427.54 1154
7428.36 1274
7429.17 1290
7429.98 1244
7430.80 1327
7431.61 1336
7432.42 1400
7433.24 1521
7434.05 1442
7434.86 1415
7435.68 1348
7436.49 1207
7437.30 1297
7438.12 1266
7438.93 1280
7439.74 1269
7440.56 1215
7441.37 1301
7442.19 1194
7443.00 1161
7443.81 1219
7444.63 1233
7445.44 1175
7446.26 1162
7447.07 1235
7447.89 1300
7448.70 1220
7449.51 1343
7450.33 1352
7451.14 1307
7451.96 1246
7452.77 1258
7453.59 1220
7454.40 1287
7455.22 1181
7456.03 1272
7456.85 1330
7457.66 1266
7458.47 1287
7459.29 1271
7460.10 1244
7460.92 1250
7461.73 1348
7462.55 1314
7463.36 1415
7464.18 1509
7464.99 1539
7465.81 1432
7466.63 1423
7467.44 1393
7468.26 1372
7469.07 1359
7469.89 1324
7470.70 1369
7471.52 1286
7472.33 1385
7473.15 1400
7473.96 1346
7474.78 1347
7475.60 1321
7476.41 1322
7477.23 1304
7478.04 1255
7478.86 1254
7479.68 1288
7480.49 1223
7481.31 1375
7482.12 1302
7482.94 1244
7483.76 1325
7484.57 1363
7485.39 1261
7486.21 1159
7487.02 1206
7487.84 1236
7488.65 1303
7489.47 1219
7490.29 1231
7491.10 1199
7491.92 1214
7492.74 1153
7493.55 1103
7494.37 1083
7495.19 1146
7496.01 1149
7496.82 1128
7497.64 1152
7498.46 1174
7499.27 1225
7500.09 1156
7500.91 1265
7501.72 1172
7502.54 1047
7503.36 1079
7504.18 1101
7504.99 1104
7505.81 1130
7506.63 1188
7507.45 1123
7508.26 1096
7509.08 1177
7509.90 1167
7510.72 1150
7511.53 1206
7512.35 1191
7513.17 1080
7513.99 1102
7514.81 1073
7515.62 980
7516.44 1005
7517.26 1061
7518.08 1115
7518.90 1126
7519.71 1188
7520.53 1175
7521.35 1116
7522.17 1111
7522.99 1123
7523.81 1093
7524.62 1084
7525.44 1079
7526.26 1225
7527.08 1183
7527.90 1093
7528.72 1187
7529.54 1138
7530.35 1110
7531.17 1237
7531.99 1139
7532.81 1054
7533.63 1141
7534.45 1151
7535.27 1035
7536.09 1076
7536.91 1115
7537.73 1166
7538.54 1155
7539.36 1119
7540.18 1078
7541.00 1067
7541.82 1076
7542.64 1186
7543.46 1187
7544.28 1201
7545.10 1182
7545.92 1257
7546.74 1168
7547.56 1087
7548.38 1126
7549.20 1160
7550.02 1144
7550.84 1211
7551.66 1142
7552.48 1117
7553.30 1154
7554.12 1182
7554.94 1122
7555.76 1187
7556.58 1282
7557.40 1217
7558.22 1239
7559.04 1260
7559.86 1320
7560.68 1228
7561.50 1248
7562.32 1261
7563.14 1296
7563.96 1184
7564.78 1222
7565.60 1297
7566.42 1221
7567.24 1164
7568.07 1173
7568.89 1134
7569.71 1188
7570.53 1285
7571.35 1235
7572.17 1196
7572.99 1313
7573.81 1254
7574.63 1151
7575.45 1268
7576.28 1277
7577.10 1228
7577.92 1233
7578.74 1237
7579.56 1249
7580.38 1201
7581.20 1160
7582.03 1205
7582.85 1243
7583.67 1291
7584.49 1263
7585.31 1348
7586.13 1379
7586.96 1373
7587.78 1414
7588.60 1324
7589.42 1287
7590.24 1432
7591.07 1477
7591.89 1431
7592.71 1448
7593.53 1494
7594.35 1432
7595.18 1396
7596.00 1480
7596.82 1427
7597.64 1499
7598.47 1601
7599.29 1544
7600.11 1580
7600.93 1631
7601.76 1643
7602.58 1786
7603.40 1770
7604.22 1837
7605.05 1864
7605.87 1869
7606.69 1886
7607.52 2017
7608.34 1803
7609.16 1664
7609.99 1810
7610.81 1715
7611.63 1604
7612.45 1666
7613.28 1677
7614.10 1731
7614.92 1790
7615.75 1778
7616.57 1827
7617.40 1970
7618.22 2201
7619.04 2318
7619.87 2399
7620.69 2234
7621.51 2198
7622.34 2067
7623.16 1870
7623.98 1809
7624.81 1782
7625.63 1750
7626.46 1769
7627.28 1781
7628.10 1872
7628.93 1793
7629.75 1808
7630.58 2016
7631.40 1962
7632.23 1970
7633.05 2050
7633.87 2123
7634.70 2128
7635.52 2057
7636.35 1827
7637.17 1763
7638.00 1679
7638.82 1572
7639.65 1503
7640.47 1546
7641.30 1384
7642.12 1389
7642.95 1310
7643.77 1441
7644.59 1370
7645.42 1426
7646.24 1424
7647.07 1475
7647.90 1314
7648.72 1348
7649.55 1395
7650.37 1329
7651.20 1354
7652.02 1544
7652.85 1317
7653.67 1244
7654.50 1103
7655.32 1148
7656.15 1173
7656.97 1186
7657.80 1189
7658.63 1186
7659.45 1246
7660.28 1251
7661.10 1249
7661.93 1310
7662.76 1300
7663.58 1266
7664.41 1278
7665.23 1236
7666.06 1289
7666.89 1255
7667.71 1228
7668.54 1236
7669.36 1201
7670.19 1311
7671.02 1301
7671.84 1234
7672.67 1262
7673.50 1341
7674.32 1223
7675.15 1101
7675.98 1212
7676.80 1266
7677.63 1267
7678.46 1209
7679.28 1193
7680.11 1323
7680.94 1288
7681.76 1224
7682.59 1208
7683.42 1261
7684.25 1158
7685.07 1176
7685.90 1191
7686.73 1370
7687.55 1261
7688.38 1244
7689.21 1319
7690.04 1236
7690.86 1231
7691.69 1226
7692.52 1264
7693.35 1163
7694.17 1190
7695.00 1212
7695.83 1210
7696.66 1281
7697.48 1281
7698.31 1314
7699.14 1337
7699.97 1326
7700.80 1329
7701.62 1449
7702.45 1374
7703.28 1316
7704.11 1143
7704.94 1178
7705.77 1185
7706.59 1267
7707.42 1254
7708.25 1173
7709.08 1153
7709.91 1046
7710.74 1056
7711.56 1099
7712.39 1105
7713.22 1130
7714.05 1204
7714.88 1158
7715.71 1066
7716.54 1065
7717.37 1119
7718.19 1084
7719.02 1097
7719.85 1093
7720.68 1048
7721.51 1042
7722.34 982
7723.17 1036
7724.00 1041
7724.83 1027
7725.66 1119
7726.49 1051
7727.32 1138
7728.14 1060
7728.97 1123
7729.80 1160
7730.63 1122
7731.46 1102
7732.29 1125
7733.12 1146
7733.95 1150
7734.78 1080
7735.61 1061
7736.44 1145
7737.27 1018
7738.10 1048
7738.93 1119
7739.76 1001
7740.59 1004
7741.42 1000
7742.25 1047
7743.08 1019
7743.91 1136
7744.74 1110
7745.57 1039
7746.40 1156
7747.23 1193
7748.06 1305
7748.90 1294
7749.73 1248
7750.56 1357
7751.39 1309
7752.22 1141
7753.05 1085
7753.88 1095
7754.71 1186
7755.54 1193
7756.37 1109
7757.20 1123
7758.03 1102
7758.87 1147
7759.70 1121
7760.53 1173
7761.36 1220
7762.19 1078
7763.02 1101
7763.85 1162
7764.68 1199
7765.52 1180
7766.35 1173
7767.18 1184
7768.01 1030
7768.84 1113
7769.67 1217
7770.51 1170
7771.34 1149
7772.17 1085
7773.00 1161
7773.83 1160
7774.67 1132
7775.50 1225
7776.33 1157
7777.16 1184
7777.99 1200
7778.83 1228
7779.66 1213
7780.49 1179
7781.32 1150
7782.15 1215
7782.99 1205
7783.82 1139
7784.65 1159
7785.48 1087
7786.32 1107
7787.15 1161
7787.98 1215
7788.82 1117
7789.65 1129
7790.48 1180
7791.31 1177
7792.15 1268
7792.98 1206
7793.81 1157
7794.65 1195
7795.48 1079
7796.31 1248
7797.14 1228
7797.98 1281
7798.81 1267
7799.64 1293
7800.48 1217
7801.31 1295
7802.14 1373
7802.98 1327
7803.81 1306
7804.65 1283
7805.48 1354
7806.31 1394
7807.15 1433
7807.98 1451
7808.81 1404
7809.65 1433
7810.48 1319
7811.32 1391
7812.15 1563
7812.98 1633
7813.82 1631
7814.65 1632
7815.49 1796
7816.32 1774
7817.15 1907
7817.99 1943
7818.82 1909
7819.66 1944
7820.49 1908
7821.33 1829
7822.16 1820
7822.99 1902
7823.83 1843
7824.66 1873
7825.50 2078
7826.33 2282
7827.17 2463
7828.00 2465
7828.84 2514
7829.67 2224
7830.51 2036
7831.34 1949
7832.18 2005
7833.01 1968
7833.85 2055
7834.68 2076
7835.52 2083
7836.35 2198
7837.19 2068
7838.02 1966
7838.86 1796
7839.69 1641
7840.53 1736
7841.37 1863
7842.20 1860
7843.04 1706
7843.87 1738
7844.71 1682
7845.54 1697
7846.38 1694
7847.22 1608
7848.05 1656
7848.89 1626
7849.72 1757
7850.56 1756
7851.40 1655
7852.23 1646
7853.07 1572
7853.90 1525
7854.74 1635
7855.58 1582
7856.41 1638
7857.25 1654
7858.09 1795
7858.92 1980
7859.76 1989
7860.60 2012
7861.43 2013
7862.27 1953
7863.11 1823
7863.94 1824
7864.78 1676
7865.62 1587
7866.45 1576
7867.29 1753
7868.13 1842
7868.96 1788
7869.80 1800
7870.64 1756
7871.47 1712
7872.31 1787
7873.15 1796
7873.99 1706
7874.82 1834
7875.66 1900
7876.50 2081
7877.34 2250
7878.17 2549
7879.01 2646
7879.85 2635
7880.69 2504
7881.52 2514
7882.36 2395
7883.20 2228
7884.04 2180
7884.87 2120
7885.71 2165
7886.55 2016
7887.39 1952
7888.23 1813
7889.06 1848
7889.90 1989
7890.74 1949
7891.58 1883
7892.42 1850
7893.26 1959
7894.09 1899
7894.93 1921
7895.77 1676
7896.61 1733
7897.45 1666
7898.29 1764
7899.12 1598
7899.96 1588
7900.80 1589
7901.64 1703
7902.48 1451
7903.32 1362
7904.16 1437
7905.00 1376
7905.83 1488
7906.67 1507
7907.51 1446
7908.35 1365
7909.19 1353
7910.03 1369
7910.87 1319
7911.71 1344
7912.55 1425
7913.39 1276
7914.23 1455
7915.07 1520
7915.91 1419
7916.75 1452
7917.58 1519
7918.42 1593
7919.26 1630
7920.10 1514
7920.94 1518
7921.78 1409
7922.62 1407
7923.46 1425
7924.30 1347
7925.14 1376
7925.98 1303
7926.82 1349
7927.66 1287
7928.50 1364
7929.34 1357
7930.18 1291
7931.02 1287
7931.86 1328
7932.70 1366
7933.55 1458
7934.39 1397
7935.23 1333
7936.07 1417
7936.91 1306
7937.75 1265
7938.59 1249
7939.43 1225
7940.27 1243
7941.11 1259
7941.95 1345
7942.79 1290
7943.63 1280
7944.47 1321
7945.32 1358
7946.16 1401
7947.00 1304
7947.84 1357
7948.68 1251
7949.52 1294
7950.36 1312
7951.20 1426
7952.05 1489
7952.89 1396
7953.73 1569
7954.57 1569
7955.41 1610
7956.25 1601
7957.10 1585
7957.94 1573
7958.78 1644
7959.62 1662
7960.46 1614
7961.30 1549
7962.15 1628
7962.99 1626
7963.83 1654
7964.67 1717
7965.51 1750
7966.36 1810
7967.20 1843
7968.04 1851
7968.88 1974
7969.73 1909
7970.57 1838
7971.41 1781
7972.25 1553
7973.10 1526
7973.94 1526
7974.78 1460
7975.62 1414
7976.47 1515
7977.31 1449
7978.15 1299
7978.99 1452
7979.84 1379
7980.68 1282
7981.52 1252
7982.37 1260
7983.21 1223
7984.05 1247
7984.90 1308
7985.74 1365
7986.58 1326
7987.43 1234
7988.27 1176
7989.11 1233
7989.96 1205
7990.80 1144
7991.64 1118
7992.49 1141
7993.33 1089
7994.17 1110
7995.02 1148
7995.86 1121
7996.70 1147
7997.55 1123
7998.39 1120
7999.24 1105
8000.08 1211
8000.92 1175
8001.77 1121
8002.61 1086
8003.46 1088
8004.30 1012
8005.14 1059
8005.99 1058
8006.83 1076
8007.68 1116
8008.52 1084
8009.37 1121
8010.21 1090
8011.06 1071
8011.90 1023
8012.74 1018
8013.59 1018
8014.43 974
8015.28 968
8016.12 1007
8016.97 1012
8017.81 1020
8018.66 985
8019.50 1053
8020.35 1039
8021.19 943
8022.04 996
8022.88 1052
8023.73 944
8024.57 1006
8025.42 1054
8026.26 1086
8027.11 913
8027.96 1011
8028.80 911
8029.65 995
8030.49 1071
8031.34 1030
8032.18 924
8033.03 871
8033.87 1016
8034.72 979
8035.57 1019
8036.41 1060
8037.26 1011
8038.10 1056
8038.95 1050
8039.80 1027
8040.64 956
8041.49 1032
8042.33 1100
8043.18 988
8044.03 931
8044.87 940
8045.72 897
8046.57 977
8047.41 974
8048.26 918
8049.11 946
8049.95 974
8050.80 947
8051.64 980
8052.49 934
8053.34 908
8054.19 1014
8055.03 935
8055.88 933
8056.73 884
8057.57 975
8058.42 933
8059.27 947
8060.11 887
8060.96 836
8061.81 909
8062.66 891
8063.50 907
8064.35 1023
8065.20 972
8066.05 919
8066.89 922
8067.74 966
8068.59 873
8069.44 912
8070.28 972
8071.13 914
8071.98 865
8072.83 946
8073.67 972
8074.52 962
8075.37 954
8076.22 924
8077.07 890
8077.91 890
8078.76 856
8079.61 837
8080.46 856
8081.31 904
8082.15 918
8083.00 933
8083.85 937
8084.70 958
8085.55 870
8086.40 847
8087.25 891
8088.09 906
8088.94 887
8089.79 881
8090.64 902
8091.49 909
8092.34 873
8093.19 923
8094.04 881
8094.88 855
8095.73 871
8096.58 934
8097.43 901
8098.28 908
8099.13 969
8099.98 1022
8100.83 942
8101.68 1018
8102.53 1005
8103.38 890
8104.23 924
8105.07 957
8105.92 845
8106.77 881
8107.62 889
8108.47 903
8109.32 895
8110.17 922
8111.02 922
8111.87 914
8112.72 860
8113.57 841
8114.42 975
8115.27 969
8116.12 941
8116.97 934
8117.82 923
8118.67 1000
8119.52 994
8120.37 1008
8121.22 958
8122.07 946
8122.92 993
8123.77 1063
8124.63 939
8125.48 1008
8126.33 1052
8127.18 992
8128.03 1067
8128.88 1095
8129.73 1029
8130.58 999
8131.43 964
8132.28 992
8133.13 989
8133.98 977
8134.83 1060
8135.69 1079
8136.54 1046
8137.39 1070
8138.24 1084
8139.09 1008
8139.94 1042
8140.79 1090
8141.64 1014
8142.50 1057
8143.35 1060
8144.20 1111
8145.05 1133
8145.90 1121
8146.75 1156
8147.61 1115
8148.46 1074
8149.31 1036
8150.16 1099
8151.01 1061
8151.86 1159
8152.72 1251
8153.57 1247
8154.42 1373
8155.27 1476
8156.13 1540
8156.98 1579
8157.83 1606
8158.68 1434
8159.53 1465
8160.39 1229
8161.24 1182
8162.09 1155
8162.94 1101
8163.80 1065
8164.65 1022
8165.50 1089
8166.35 1022
8167.21 1073
8168.06 930
8168.91 981
8169.77 1005
8170.62 994
8171.47 1020
8172.32 995
8173.18 900
8174.03 983
8174.88 974
8175.74 1019
8176.59 1009
8177.44 983
8178.30 999
8179.15 922
8180.00 902
8180.86 880
8181.71 891
8182.56 966
8183.42 937
8184.27 901
8185.12 853
8185.98 948
8186.83 960
8187.69 980
8188.54 993
8189.39 888
8190.25 990
8191.10 956
8191.96 953
8192.81 944
8193.66 937
8194.52 905
8195.37 896
8196.23 898
8197.08 901
8197.94 902
8198.79 928
8199.64 939
8200.50 867
8201.35 871
8202.21 869
8203.06 898
8203.92 832
8204.77 833
8205.63 859
8206.48 889
8207.34 878
8208.19 871
8209.05 841
8209.90 820
8210.76 885
8211.61 910
8212.47 923
8213.32 952
8214.18 1014
8215.03 942
8215.89 868
8216.74 962
8217.60 891
8218.45 880
8219.31 871
8220.16 838
8221.02 876
8221.87 978
8222.73 1045
8223.59 929
8224.44 976
8225.30 974
8226.15 947
8227.01 904
8227.87 951
8228.72 976
8229.58 931
8230.43 864
8231.29 837
8232.15 797
8233.00 848
8233.86 960
8234.71 907
8235.57 971
8236.43 959
8237.28 918
8238.14 905
8239.00 892
8239.85 883
8240.71 883
8241.57 970
8242.42 901
8243.28 915
8244.14 850
8244.99 860
8245.85 887
8246.71 875
8247.56 866
8248.42 904
8249.28 879
8250.13 837
8250.99 852
8251.85 970
8252.71 899
8253.56 857
8254.42 871
8255.28 896
8256.13 890
8256.99 886
8257.85 911
8258.71 861
8259.56 924
8260.42 827
8261.28 932
8262.14 891
8263.00 888
8263.85 874
8264.71 807
8265.57 819
8266.43 844
8267.28 863
8268.14 882
8269.00 914
8269.86 879
8270.72 903
8271.58 922
8272.43 986
8273.29 995
8274.15 1027
8275.01 983
8275.87 909
8276.73 877
8277.58 834
8278.44 861
8279.30 893
8280.16 907
8281.02 949
8281.88 974
8282.74 959
8283.59 983
8284.45 928
8285.31 917
8286.17 952
8287.03 956
8287.89 974
8288.75 1005
8289.61 1063
8290.47 1015
8291.33 1048
8292.18 1086
8293.04 1119
8293.90 1208
8294.76 1372
8295.62 1142
8296.48 1056
8297.34 1138
8298.20 1078
8299.06 1070
8299.92 1052
8300.78 985
8301.64 903
8302.50 954
8303.36 1091
8304.22 1025
8305.08 1027
8305.94 1006
8306.80 980
8307.66 1027
8308.52 959
8309.38 1012
8310.24 1004
8311.10 973
8311.96 963
8312.82 956
8313.68 1028
8314.54 1048
8315.40 1027
8316.26 917
8317.12 961
8317.98 976
8318.84 1028
8319.70 1006
8320.56 961
8321.43 982
8322.29 907
8323.15 934
8324.01 925
8324.87 898
8325.73 849
8326.59 896
8327.45 949
8328.31 896
8329.17 816
8330.04 819
8330.90 866
8331.76 896
8332.62 940
8333.48 909
8334.34 848
8335.20 896
8336.07 837
8336.93 833
8337.79 824
8338.65 932
8339.51 940
8340.37 958
8341.24 926
8342.10 963
8342.96 909
8343.82 891
8344.68 957
8345.54 954
8346.41 1018
8347.27 922
8348.13 959
8348.99 915
8349.86 826
8350.72 941
8351.58 995
8352.44 918
8353.31 973
8354.17 1022
8355.03 999
8355.89 920
8356.76 893
8357.62 890
8358.48 889
8359.34 956
8360.21 938
8361.07 900
8361.93 855
8362.79 897
8363.66 913
8364.52 924
8365.38 981
8366.25 933
8367.11 942
8367.97 889
8368.84 851
8369.70 953
8370.56 928
8371.43 933
8372.29 971
8373.15 983
8374.02 979
8374.88 921
8375.74 895
8376.61 984
8377.47 993
8378.33 893
8379.20 880
8380.06 926
8380.93 883
8381.79 850
8382.65 894
8383.52 1035
8384.38 1087
8385.25 974
8386.11 1026
8386.97 1082
8387.84 989
8388.70 971
8389.57 975
8390.43 1053
8391.30 1000
8392.16 950
8393.02 935
8393.89 994
8394.75 1007
8395.62 1007
8396.48 949
8397.35 889
8398.21 981
8399.08 1029
8399.94 953
8400.81 958
8401.67 967
8402.54 1023
8403.40 919
8404.27 991
8405.13 1016
8406.00 1095
8406.86 1054
8407.73 1082
8408.59 1025
8409.46 1062
8410.32 1042
8411.19 1084
8412.05 1034
8412.92 1091
8413.78 1035
8414.65 1047
8415.52 1070
8416.38 1140
8417.25 1122
8418.11 1060
8418.98 1112
8419.84 1121
8420.71 1163
8421.58 1125
8422.44 1191
8423.31 1196
8424.17 1155
8425.04 1206
8425.91 1223
8426.77 1241
8427.64 1373
8428.51 1257
8429.37 1246
8430.24 1246
8431.10 1230
8431.97 1266
8432.84 1210
8433.70 1300
8434.57 1367
8435.44 1362
8436.30 1349
8437.17 1378
8438.04 1397
8438.90 1381
8439.77 1502
8440.64 1517
8441.51 1736
8442.37 1929
8443.24 1961
8444.11 1896
8444.97 1931
8445.84 1925
8446.71 1889
8447.58 1830
8448.44 1828
8449.31 1829
8450.18 1803
8451.04 1718
8451.91 1625
8452.78 1664
8453.65 1664
8454.51 1792
8455.38 1883
8456.25 1931
8457.12 1906
8457.99 1916
8458.85 1961
8459.72 1888
8460.59 1884
8461.46 1791
8462.33 1725
8463.19 1846
8464.06 1831
8464.93 1949
8465.80 2014
8466.67 2094
8467.53 2508
8468.40 2931
8469.27 3587
8470.14 4250
8471.01 4605
8471.88 4751
8472.75 4640
8473.61 4291
8474.48 3862
8475.35 3280
8476.22 2751
8477.09 2495
8477.96 2123
8478.83 1896
8479.70 1747
8480.56 1674
8481.43 1576
8482.30 1467
8483.17 1442
8484.04 1366
8484.91 1357
8485.78 1330
8486.65 1321
8487.52 1340
8488.39 1251
8489.26 1275
8490.13 1307
8491.00 1330
8491.87 1330
8492.73 1306
8493.60 1315
8494.47 1315
8495.34 1273
8496.21 1270
8497.08 1245
8497.95 1291
8498.82 1307
8499.69 1357
8500.56 1381
8501.43 1325
8502.30 1333
8503.17 1226
8504.04 1371
8504.91 1374
8505.78 1262
8506.65 1289
8507.52 1348
8508.39 1480
8509.27 1700
8510.14 1547
8511.01 1542
8511.88 1522
8512.75 1477
8513.62 1337
8514.49 1408
8515.36 1367
8516.23 1324
8517.10 1305
8517.97 1308
8518.84 1407
8519.71 1441
8520.59 1400
8521.46 1390
8522.33 1335
8523.20 1344
8524.07 1401
8524.94 1365
8525.81 1380
8526.68 1524
8527.55 1523
8528.43 1435
8529.30 1504
8530.17 1431
8531.04 1426
8531.91 1491
8532.78 1442
8533.66 1516
8534.53 1543
8535.40 1585
8536.27 1602
8537.14 1699
8538.01 1629
8538.89 1566
8539.76 1501
8540.63 1570
8541.50 1610
8542.38 1505
8543.25 1457
8544.12 1613
8544.99 1606
8545.86 1684
8546.74 1602
8547.61 1601
8548.48 1645
8549.35 1678
8550.23 1737
8551.10 1870
8551.97 2061
8552.84 2191
8553.72 2318
8554.59 2312
8555.46 2374
8556.34 2315
8557.21 2304
8558.08 2182
8558.95 2014
8559.83 1915
8560.70 1807
8561.57 1607
8562.45 1589
8563.32 1452
8564.19 1414
8565.07 1393
8565.94 1354
8566.81 1364
8567.69 1298
8568.56 1292
8569.43 1337
8570.31 1372
8571.18 1348
8572.05 1314
8572.93 1367
8573.80 1249
8574.68 1270
8575.55 1266
8576.42 1296
8577.30 1264
8578.17 1204
8579.05 1260
8579.92 1195
8580.79 1227
8581.67 1203
8582.54 1259
8583.42 1264
8584.29 1317
8585.16 1327
8586.04 1298
8586.91 1259
8587.79 1392
8588.66 1396
8589.54 1281
8590.41 1251
8591.29 1202
8592.16 1222
8593.04 1348
8593.91 1424
8594.78 1363
8595.66 1380
8596.53 1239
8597.41 1363
8598.28 1275
8599.16 1329
8600.03 1332
8600.91 1383
8601.78 1367
8602.66 1327
8603.54 1384
8604.41 1358
8605.29 1351
8606.16 1352
8607.04 1464
8607.91 1495
8608.79 1451
8609.66 1403
8610.54 1480
8611.41 1401
8612.29 1423
8613.17 1425
8614.04 1514
8614.92 1566
8615.79 1554
8616.67 1577
8617.55 1545
8618.42 1570
8619.30 1672
8620.17 1593
8621.05 1565
8621.93 1567
8622.80 1679
8623.68 1651
8624.55 1666
8625.43 1637
8626.31 1726
8627.18 1849
8628.06 1815
8628.94 1772
8629.81 1799
8630.69 1778
8631.57 1858
8632.44 1849
8633.32 1778
8634.20 1869
8635.07 1827
8635.95 1886
8636.83 1797
8637.71 1874
8638.58 1883
8639.46 1764
8640.34 1935
8641.21 2031
8642.09 2031
8642.97 2071
8643.85 2037
8644.72 2120
8645.60 2171
8646.48 2199
8647.35 2294
8648.23 2287
8649.11 2205
8649.99 2262
8650.87 2287
8651.74 2401
8652.62 2403
8653.50 2443
8654.38 2314
8655.25 2397
8656.13 2270
8657.01 2432
8657.89 2498
8658.77 2543
8659.64 2567
8660.52 2377
8661.40 2457
8662.28 2466
8663.16 2513
8664.04 2474
8664.91 2485
8665.79 2504
8666.67 2615
8667.55 2688
8668.43 2706
8669.31 2825
8670.19 3084
8671.06 3453
8671.94 3718
8672.82 4187
8673.70 4573
8674.58 4942
8675.46 5156
8676.34 5225
8677.22 5277
8678.10 5059
8678.97 4672
8679.85 4268
8680.73 4021
8681.61 3803
8682.49 3447
8683.37 3174
8684.25 2998
8685.13 3094
8686.01 3172
8686.89 3102
8687.77 3425
8688.65 3792
8689.53 4517
8690.41 5447
8691.29 6658
8692.17 7817
8693.05 8233
8693.93 8816
8694.81 8747
8695.69 8228
8696.57 7463
8697.45 6379
8698.33 5412
8699.21 4889
8700.09 4053
8700.97 3444
8701.85 2977
8702.73 2711
8703.61 2542
8704.49 2463
8705.37 2189
8706.25 2239
8707.13 2114
8708.01 1946
8708.89 1976
8709.77 1908
8710.65 1941
8711.53 1869
8712.41 1895
8713.29 1911
8714.17 1806
8715.06 1742
8715.94 1767
8716.82 1666
8717.70 1587
8718.58 1565
8719.46 1619
8720.34 1761
8721.22 1703
8722.10 1676
8722.99 1698
8723.87 1783
8724.75 1777
8725.63 1786
8726.51 1647
8727.39 1650
8728.27 1666
8729.16 1666
8730.04 1779
8730.92 1843
8731.80 1816
8732.68 1844
8733.56 1896
8734.45 1832
8735.33 1711
8736.21 1650
8737.09 1712
8737.97 1625
8738.86 1666
8739.74 1689
8740.62 1623
8741.50 1578
8742.39 1534
8743.27 1591
8744.15 1574
8745.03 1652
8745.92 1590
8746.80 1626
8747.68 1620
8748.56 1616
8749.45 1678
8750.33 1730
8751.21 1784
8752.09 1598
8752.98 1705
8753.86 1698
8754.74 1682
8755.63 1744
8756.51 1839
8757.39 1858
8758.27 1853
8759.16 1875
8760.04 1903
8760.92 1925
8761.81 1924
8762.69 1887
8763.57 1874
8764.46 1888
8765.34 1849
8766.22 1785
8767.11 1825
8767.99 1727
8768.88 1698
8769.76 1766
8770.64 1753
8771.53 1980
8772.41 1796
8773.29 1778
8774.18 1864
8775.06 1792
8775.95 1603
8776.83 1609
8777.71 1630
8778.60 1553
8779.48 1553
8780.37 1575
8781.25 1433
8782.14 1417
8783.02 1450
8783.90 1533
8784.79 1535
8785.67 1402
8786.56 1506
8787.44 1314
8788.33 1361
8789.21 1358
8790.10 1502
8790.98 1437
8791.87 1439
8792.75 1389
8793.64 1374
8794.52 1399
8795.41 1443
8796.29 1415
8797.18 1297
8798.06 1347
8798.95 1367
8799.83 1327
8800.72 1404
8801.60 1376
8802.49 1369
8803.37 1406
8804.26 1467
8805.14 1360
8806.03 1488
8806.91 1523
8807.80 1474
8808.69 1467
8809.57 1410
8810.46 1306
8811.34 1335
8812.23 1373
8813.11 1281
8814.00 1237
8814.89 1282
8815.77 1181
8816.66 1222
8817.54 1168
8818.43 1328
8819.32 1307
8820.20 1183
8821.09 1179
8821.98 1116
8822.86 1214
8823.75 1309
8824.64 1225
8825.52 1217
8826.41 1190
8827.29 1223
8828.18 1153
8829.07 1154
8829.95 1249
8830.84 1226
8831.73 1147
8832.62 1138
8833.50 1080
8834.39 1112
8835.28 1121
8836.16 1086
8837.05 1097
8837.94 1083
8838.82 1114
8839.71 1123
8840.60 1064
8841.49 1090
8842.37 1046
8843.26 987
8844.15 1032
8845.04 1102
8845.92 1145
8846.81 1125
8847.70 1075
8848.59 1125
8849.47 1074
8850.36 982
8851.25 1057
8852.14 1073
8853.03 981
8853.91 1076
8854.80 1017
8855.69 991
8856.58 1066
8857.47 962
8858.35 936
8859.24 966
8860.13 1049
8861.02 989
8861.91 999
8862.79 991
8863.68 1028
8864.57 946
8865.46 992
8866.35 1008
8867.24 1026
8868.13 972
8869.01 991
8869.90 992
8870.79 906
8871.68 931
8872.57 939
8873.46 957
8874.35 977
8875.24 988
8876.13 891
8877.01 883
8877.90 919
8878.79 976
8879.68 922
8880.57 910
8881.46 895
8882.35 923
8883.24 868
8884.13 912
8885.02 972
8885.91 959
8886.80 938
8887.69 944
8888.58 999
8889.47 922
8890.36 880
8891.25 839
8892.14 874
8893.03 893
8893.92 882
8894.81 884
8895.70 867
8896.59 893
8897.48 863
8898.37 855
8899.26 950
8900.15 960
8901.04 904
8901.93 924
8902.82 905
8903.71 792
8904.60 781
8905.49 835
8906.38 854
8907.27 839
8908.16 798
8909.05 830
8909.94 787
8910.83 844
8911.72 784
8912.61 844
8913.51 813
8914.40 808
8915.29 859
8916.18 853
8917.07 793
8917.96 828
8918.85 920
8919.74 875
8920.63 900
8921.53 812
8922.42 826
8923.31 823
8924.20 842
8925.09 800
8925.98 785
8926.87 816
8927.77 840
8928.66 800
8929.55 798
8930.44 763
8931.33 756
8932.22 879
8933.12 859
8934.01 815
8934.90 800
8935.79 786
8936.68 797
8937.58 891
8938.47 810
8939.36 727
8940.25 789
8941.15 841
8942.04 860
8942.93 810
8943.82 761
8944.72 797
8945.61 822
8946.50 794
8947.39 782
8948.29 746
8949.18 783
8950.07 800
8950.96 751
8951.86 784
8952.75 752
8953.64 819
8954.54 817
8955.43 778
8956.32 732
8957.21 773
8958.11 790
8959.00 810
8959.89 759
8960.79 846
8961.68 838
8962.57 813
8963.47 810
8964.36 825
8965.25 825
8966.15 848
8967.04 900
8967.94 833
8968.83 771
8969.72 810
8970.62 883
8971.51 887
8972.40 869
8973.30 836
8974.19 820
8975.09 791
8975.98 860
8976.87 804
8977.77 866
8978.66 861
8979.56 930
8980.45 876
8981.35 880
8982.24 915
8983.13 814
8984.03 825
8984.92 843
8985.82 727
8986.71 783
8987.61 772
8988.50 799
8989.40 837
8990.29 748
8991.19 789
8992.08 750
8992.98 715
8993.87 765
8994.77 811
8995.66 851
8996.56 784
8997.45 744
8998.35 733
8999.24 805
9000.14 782
9001.03 716
9001.93 757
9002.82 729
9003.72 845
9004.61 818
9005.51 746
9006.40 812
9007.30 822
9008.19 880
9009.09 758
9009.99 726
9010.88 777
9011.78 810
9012.67 787
9013.57 700
9014.47 746
9015.36 710
9016.26 798
9017.15 766
9018.05 799
9018.95 776
9019.84 790
9020.74 716
9021.63 723
9022.53 778
9023.43 748
9024.32 703
9025.22 697
9026.12 739
9027.01 724
9027.91 795
9028.81 759
9029.70 728
9030.60 746
9031.50 708
9032.39 793
9033.29 822
9034.19 818
9035.08 822
9035.98 755
9036.88 734
9037.78 821
9038.67 809
9039.57 818
9040.47 833
9041.37 786
9042.26 823
9043.16 860
9044.06 739
9044.95 783
9045.85 728
9046.75 750
9047.65 799
9048.54 807
9049.44 786
9050.34 750
9051.24 756
9052.14 749
9053.03 778
9053.93 901
9054.83 809
9055.73 804
9056.63 881
9057.52 803
9058.42 856
9059.32 825
9060.22 802
9061.12 790
9062.02 793
9062.91 813
9063.81 894
9064.71 840
9065.61 814
9066.51 823
9067.41 806
9068.30 814
9069.20 871
9070.10 789
9071.00 770
9071.90 875
9072.80 832
9073.70 806
9074.60 843
9075.50 872
9076.39 874
9077.29 837
9078.19 859
9079.09 858
9079.99 865
9080.89 827
9081.79 837
9082.69 881
9083.59 849
9084.49 875
9085.39 852
9086.29 909
9087.19 964
9088.09 970
9088.99 923
9089.88 949
9090.78 978
9091.68 997
9092.58 1086
9093.48 975
9094.38 1017
9095.28 972
9096.18 857
9097.08 850
9097.98 852
9098.88 901
9099.78 806
9100.68 780
9101.59 881
9102.49 814
9103.39 817
9104.29 723
9105.19 761
9106.09 707
9106.99 748
9107.89 776
9108.79 750
9109.69 733
9110.59 835
9111.49 769
9112.39 735
9113.29 796
9114.19 840
9115.09 794
9116.00 771
9116.90 759
9117.80 794
9118.70 728
9119.60 785
9120.50 727
9121.40 771
9122.30 711
9123.21 720
9124.11 792
9125.01 782
9125.91 706
9126.81 688
9127.71 766
9128.61 760
9129.52 835
9130.42 743
9131.32 753
9132.22 773
9133.12 758
9134.02 775
9134.93 687
9135.83 758
9136.73 658
9137.63 735
9138.53 725
9139.44 692
9140.34 698
9141.24 724
9142.14 719
9143.05 792
9143.95 740
9144.85 770
9145.75 743
9146.66 790
9147.56 720
9148.46 707
9149.36 743
9150.27 789
9151.17 759
9152.07 759
9152.97 730
9153.88 784
9154.78 771
9155.68 746
9156.59 741
9157.49 749
9158.39 796
9159.30 794
9160.20 748
9161.10 758
9162.01 791
9162.91 772
9163.81 746
9164.72 773
9165.62 720
9166.52 723
9167.43 782
9168.33 798
9169.23 728
9170.14 674
9171.04 717
9171.94 759
9172.85 651
9173.75 685
9174.66 687
9175.56 712
9176.46 774
9177.37 719
9178.27 701
9179.18 718
9180.08 731
9180.98 766
9181.89 673
9182.79 699
9183.70 827
9184.60 713
9185.51 678
9186.41 685
9187.32 780
9188.22 832
9189.12 831
9190.03 732
9190.93 747
9191.84 747
9192.74 755
9193.65 771
9194.55 761
9195.46 769
9196.36 779
9197.27 765
9198.17 812
9199.08 822
9199.98 820
9200.89 857
9201.79 732
9202.70 744
9203.60 765
9204.51 777
9205.41 738
9206.32 727
9207.23 752
9208.13 754
9209.04 688
9209.94 757
9210.85 676
9211.75 723
9212.66 741
9213.57 731
9214.47 780
9215.38 744
9216.28 793
9217.19 736
9218.10 820
9219.00 762
9219.91 756
9220.81 801
9221.72 748
9222.63 726
9223.53 753
9224.44 698
9225.35 763
9226.25 784
9227.16 691
9228.06 774
9228.97 755
9229.88 745
9230.78 692
9231.69 717
9232.60 718
9233.50 721
9234.41 776
9235.32 820
9236.23 784
9237.13 753
9238.04 800
9238.95 834
9239.85 767
9240.76 801
9241.67 756
9242.57 759
9243.48 744
9244.39 751
9245.30 771
9246.20 746
9247.11 750
9248.02 749
9248.93 682
9249.83 695
9250.74 695
9251.65 658
9252.56 669
9253.47 714
9254.37 718
9255.28 727
9256.19 701
9257.10 694
9258.00 702
9258.91 768
9259.82 707
9260.73 739
9261.64 716
9262.55 694
9263.45 646
9264.36 713
9265.27 716
9266.18 683
9267.09 664
9268.00 691
9268.90 768
9269.81 712
9270.72 708
9271.63 715
9272.54 718
9273.45 748
9274.36 805
9275.27 692
9276.17 741
9277.08 722
9277.99 688
9278.90 703
9279.81 730
9280.72 757
9281.63 772
9282.54 705
9283.45 678
9284.36 717
9285.27 741
9286.17 846
9287.08 663
9287.99 721
9288.90 741
9289.81 823
9290.72 831
9291.63 749
9292.54 701
9293.45 812
9294.36 799
9295.27 769
9296.18 809
9297.09 735
9298.00 812
9298.91 747
9299.82 762
9300.73 773
9301.64 804
9302.55 811
9303.46 771
9304.37 791
9305.28 891
9306.19 847
9307.10 915
9308.01 906
9308.92 903
9309.83 1003
9310.74 1003
9311.66 934
9312.57 830
9313.48 837
9314.39 870
9315.30 938
9316.21 890
9317.12 839
9318.03 798
9318.94 798
9319.85 727
9320.76 758
9321.68 767
9322.59 763
9323.50 784
9324.41 733
9325.32 792
9326.23 791
9327.14 760
9328.05 774
9328.97 774
9329.88 750
9330.79 822
9331.70 749
9332.61 706
9333.52 772
9334.44 726
9335.35 690
9336.26 780
9337.17 781
9338.08 770
9339.00 729
9339.91 737
9340.82 718
9341.73 722
9342.64 747
9343.56 755
9344.47 743
9345.38 771
9346.29 755
9347.20 795
9348.12 735
9349.03 769
9349.94 765
9350.85 718
9351.77 746
9352.68 711
9353.59 757
9354.51 730
9355.42 755
9356.33 720
9357.24 702
9358.16 743
9359.07 707
9359.98 820
9360.90 708
9361.81 730
9362.72 668
9363.64 642
9364.55 710
9365.46 684
9366.37 712
9367.29 743
9368.20 680
9369.12 736
9370.03 750
9370.94 724
9371.86 764
9372.77 674
9373.68 786
9374.60 721
9375.51 751
9376.42 753
9377.34 764
9378.25 679
9379.17 702
9380.08 812
9380.99 746
9381.91 762
9382.82 750
9383.74 717
9384.65 823
9385.56 788
9386.48 745
9387.39 720
9388.31 715
9389.22 719
9390.14 867
9391.05 855
9391.97 788
9392.88 781
9393.79 782
9394.71 801
9395.62 803
9396.54 775
9397.45 806
9398.37 791
9399.28 801
9400.20 800
9401.11 796
9402.03 755
9402.94 750
9403.86 839
9404.77 801
9405.69 772
9406.60 809
9407.52 809
9408.44 879
9409.35 839
9410.27 844
9411.18 805
9412.10 736
9413.01 749
9413.93 809
9414.84 784
9415.76 735
9416.68 775
9417.59 792
9418.51 823
9419.42 791
9420.34 733
9421.25 772
9422.17 767
9423.09 834
9424.00 819
9424.92 893
9425.84 797
9426.75 780
9427.67 806
9428.58 765
9429.50 805
9430.42 833
9431.33 784
9432.25 796
9433.17 778
9434.08 873
9435.00 864
9435.92 843
9436.83 852
9437.75 871
9438.67 831
9439.58 881
9440.50 896
9441.42 819
9442.33 881
9443.25 877
9444.17 870
9445.09 828
9446.00 820
9446.92 824
9447.84 925
9448.76 939
9449.67 876
9450.59 961
9451.51 1049
9452.42 1165
9453.34 1125
9454.26 1213
9455.18 1253
9456.10 1161
9457.01 1081
9457.93 1074
9458.85 1046
9459.77 1002
9460.68 956
9461.60 892
9462.52 927
9463.44 899
9464.36 831
9465.27 921
9466.19 948
9467.11 894
9468.03 854
9468.95 887
9469.87 770
9470.78 830
9471.70 813
9472.62 771
9473.54 877
9474.46 872
9475.38 873
9476.30 858
9477.21 889
9478.13 913
9479.05 993
9479.97 954
9480.89 985
9481.81 992
9482.73 980
9483.65 1011
9484.57 983
9485.48 973
9486.40 950
9487.32 985
9488.24 950
9489.16 983
9490.08 820
9491.00 800
9491.92 836
9492.84 868
9493.76 879
9494.68 830
9495.60 874
9496.52 912
9497.44 887
9498.36 920
9499.28 913
9500.20 950
9501.12 872
9502.04 900
9502.96 857
9503.88 865
9504.80 936
9505.72 934
9506.64 939
9507.56 876
9508.48 900
9509.40 875
9510.32 899
9511.24 955
9512.16 930
9513.08 968
9514.00 965
9514.92 869
9515.84 957
9516.76 973
9517.68 1076
9518.60 967
9519.52 977
9520.44 918
9521.36 949
9522.29 1065
9523.21 1003
9524.13 1041
9525.05 1009
9525.97 1047
9526.89 980
9527.81 1085
9528.73 1031
9529.65 1098
9530.58 1139
9531.50 1141
9532.42 1154
9533.34 1266
9534.26 1301
9535.18 1241
9536.10 1331
9537.03 1180
9537.95 1164
9538.87 1157
9539.79 1207
9540.71 1144
9541.63 1093
9542.56 1022
9543.48 1077
9544.40 1028
9545.32 946
9546.24 968
9547.17 1006
9548.09 1025
9549.01 1065
9549.93 1059
9550.86 1037
9551.78 1055
9552.70 1013
9553.62 1012
9554.54 1078
9555.47 1018
9556.39 1053
9557.31 1144
9558.23 1135
9559.16 1156
9560.08 1124
9561.00 1077
9561.93 1145
9562.85 1186
9563.77 1223
9564.69 1215
9565.62 1105
9566.54 1089
9567.46 1009
9568.39 1087
9569.31 1136
9570.23 1082
9571.16 1047
9572.08 1005
9573.00 1057
9573.93 1045
9574.85 1043
9575.77 1099
9576.70 1034
9577.62 1051
9578.54 1169
9579.47 1102
9580.39 1098
9581.32 1136
9582.24 1157
9583.16 1151
9584.09 1157
9585.01 1186
9585.93 1107
9586.86 1095
9587.78 1122
9588.71 1104
9589.63 1155
9590.56 1141
9591.48 1099
9592.40 1135
9593.33 1142
9594.25 1126
9595.18 1239
9596.10 1223
9597.03 1228
9597.95 1208
9598.87 1277
9599.80 1289
9600.72 1225
9601.65 1211
9602.57 1336
9603.50 1280
9604.42 1223
9605.35 1269
9606.27 1306
9607.20 1262
9608.12 1313
9609.05 1388
9609.97 1324
9610.90 1331
9611.82 1309
9612.75 1388
9613.67 1419
9614.60 1382
9615.53 1421
9616.45 1340
9617.38 1379
9618.30 1468
9619.23 1392
9620.15 1346
9621.08 1432
9622.00 1483
9622.93 1488
9623.86 1483
9624.78 1514
9625.71 1571
9626.63 1529
9627.56 1618
9628.49 1603
9629.41 1575
9630.34 1641
9631.26 1522
9632.19 1553
9633.12 1714
9634.04 1726
9634.97 1571
9635.90 1672
9636.82 1712
9637.75 1607
9638.67 1697
9639.60 1779
9640.53 1820
9641.45 1816
9642.38 1770
9643.31 1699
9644.23 1730
9645.16 1817
9646.09 1867
9647.02 1903
9647.94 1921
9648.87 1998
9649.80 2023
9650.72 2081
9651.65 2119
9652.58 2079
9653.50 2169
9654.43 2135
9655.36 2110
9656.29 2180
9657.21 2287
9658.14 2174
9659.07 2128
9660.00 2182
9660.92 2191
9661.85 2254
9662.78 2140
9663.71 2182
9664.63 2243
9665.56 2313
9666.49 2436
9667.42 2417
9668.35 2470
9669.27 2411
9670.20 2495
9671.13 2468
9672.06 2361
9672.99 2417
9673.92 2498
9674.84 2582
9675.77 2475
9676.70 2538
9677.63 2581
9678.56 2688
9679.49 2774
9680.41 2824
9681.34 2747
9682.27 2826
9683.20 2869
9684.13 2826
9685.06 2788
9685.99 3061
9686.91 3077
9687.84 3038
9688.77 2934
9689.70 2903
9690.63 2975
9691.56 3209
9692.49 3212
9693.42 3273
9694.35 3221
9695.28 3463
9696.21 3729
9697.13 4182
9698.06 4565
9698.99 4993
9699.92 5220
9700.85 5371
9701.78 5342
9702.71 5072
9703.64 4721
9704.57 4369
9705.50 4090
9706.43 3806
9707.36 3443
9708.29 3205
9709.22 3112
9710.15 3067
9711.08 3017
9712.01 3113
9712.94 3326
9713.87 3474
9714.80 3491
9715.73 3520
9716.66 3598
9717.59 3467
9718.52 3471
9719.45 3236
9720.38 3102
9721.31 2966
9722.24 2832
9723.17 2735
9724.10 2566
9725.04 2470
9725.97 2419
9726.90 2502
9727.83 2433
9728.76 2433
9729.69 2493
9730.62 2634
9731.55 2475
9732.48 2527
9733.41 2488
9734.34 2576
9735.28 2818
9736.21 2647
9737.14 2503
9738.07 2357
9739.00 2327
9739.93 2309
9740.86 2406
9741.79 2308
9742.73 2220
9743.66 2066
9744.59 2057
9745.52 2038
9746.45 2003
9747.38 1972
9748.32 1947
9749.25 1927
9750.18 1958
9751.11 1935
9752.04 1867
9752.98 1906
9753.91 1886
9754.84 1907
9755.77 1854
9756.70 1883
9757.64 1882
9758.57 1944
9759.50 1884
9760.43 1924
9761.37 1908
9762.30 1933
9763.23 1953
9764.16 1989
9765.10 2096
9766.03 1922
9766.96 1863
9767.89 2014
9768.83 2027
9769.76 1994
9770.69 2032
9771.63 2007
9772.56 2005
9773.49 1935
9774.42 2024
9775.36 2145
9776.29 2141
9777.22 2185
9778.16 2264
9779.09 2323
9780.02 2258
9780.96 2353
9781.89 2270
9782.82 2266
9783.76 2346
9784.69 2209
9785.62 2241
9786.56 2059
9787.49 2131
9788.42 2070
9789.36 2024
9790.29 2022
9791.23 1868
9792.16 1792
9793.09 1803
9794.03 1789
9794.96 1823
9795.90 1788
9796.83 1788
9797.76 1922
9798.70 1909
9799.63 1860
9800.57 1870
9801.50 1789
9802.44 1752
9803.37 1774
9804.30 1697
9805.24 1588
9806.17 1611
9807.11 1585
9808.04 1654
9808.98 1547
9809.91 1495
9810.85 1627
9811.78 1583
9812.72 1497
9813.65 1471
9814.59 1519
9815.52 1457
9816.46 1557
9817.39 1479
9818.33 1400
9819.26 1435
9820.20 1486
9821.13 1411
9822.07 1424
9823.00 1387
9823.94 1381
9824.87 1435
9825.81 1343
9826.74 1293
9827.68 1351
9828.62 1360
9829.55 1285
9830.49 1279
9831.42 1275
9832.36 1300
9833.29 1285
9834.23 1358
9835.17 1328
9836.10 1455
9837.04 1390
9837.97 1367
9838.91 1316
9839.85 1257
9840.78 1277
9841.72 1337
9842.66 1304
9843.59 1309
9844.53 1399
9845.46 1282
9846.40 1252
9847.34 1256
9848.27 1240
9849.21 1329
9850.15 1280
9851.08 1253
9852.02 1268
9852.96 1340
9853.89 1297
9854.83 1353
9855.77 1380
9856.71 1390
9857.64 1441
9858.58 1353
9859.52 1293
9860.45 1379
9861.39 1356
9862.33 1268
9863.26 1322
9864.20 1324
9865.14 1368
9866.08 1279
9867.01 1361
9867.95 1303
9868.89 1226
9869.83 1285
9870.76 1239
9871.70 1232
9872.64 1246
9873.58 1257
9874.52 1254
9875.45 1343
9876.39 1224
9877.33 1254
9878.27 1225
9879.21 1173
9880.14 1174
9881.08 1269
9882.02 1213
9882.96 1206
9883.90 1267
9884.83 1188
9885.77 1084
9886.71 1147
9887.65 1208
9888.59 1102
9889.53 1082
9890.46 1151
9891.40 1131
9892.34 1131
9893.28 1142
9894.22 1121
9895.16 1126
9896.10 1130
9897.04 1225
9897.98 1169
9898.91 1100
9899.85 1120
9900.79 1128
9901.73 1130
9902.67 1138
9903.61 1125
9904.55 1070
9905.49 1044
9906.43 1136
9907.37 1140
9908.31 1246
9909.25 1225
9910.19 1132
9911.12 1174
9912.06 1186
9913.00 1160
9913.94 1160
9914.88 1203
9915.82 1118
9916.76 1185
9917.70 1234
9918.64 1133
9919.58 1232
9920.52 1233
9921.46 1227
9922.40 1291
9923.34 1459
9924.28 1516
9925.22 1714
9926.16 1816
9927.10 1890
9928.04 2068
9928.98 2089
9929.92 2031
9930.87 2067
9931.81 2013
9932.75 1694
9933.69 1647
9934.63 1529
9935.57 1457
9936.51 1294
9937.45 1194
9938.39 1226
9939.33 1217
9940.27 1247
9941.21 1143
9942.15 1210
9943.10 1166
9944.04 1172
9944.98 1067
9945.92 1103
9946.86 1167
9947.80 1128
9948.74 1116
9949.68 1158
9950.63 1154
9951.57 1130
9952.51 1156
9953.45 1165
9954.39 1092
9955.33 1133
9956.27 1105
9957.22 1181
9958.16 1164
9959.10 1172
9960.04 1180
9960.98 1115
9961.93 1098
9962.87 1117
9963.81 1155
9964.75 1085
9965.69 1055
9966.64 1059
9967.58 1093
9968.52 1039
9969.46 1127
9970.41 1104
9971.35 1096
9972.29 1051
9973.23 1126
9974.18 1178
9975.12 1157
9976.06 1142
9977.00 1125
9977.95 1130
9978.89 1141
9979.83 1062
9980.77 1077
9981.72 1132
9982.66 1084
9983.60 1041
9984.55 989
9985.49 1071
9986.43 1065
9987.38 1092
9988.32 1094
9989.26 1111
9990.21 993
9991.15 926
9992.09 1054
9993.04 1014
9993.98 1064
9994.92 1150
9995.87 1066
9996.81 1019
9997.75 998
9998.70 1064
9999.64 935
10000.58 1010
10001.53 1045
10002.47 1068
10003.42 1060
10004.36 1081
10005.30 1028
10006.25 1032
10007.19 1049
10008.14 1056
10009.08 1004
10010.02 990
10010.97 983
10011.91 957
10012.86 981
10013.80 973
10014.75 1006
10015.69 1071
10016.64 1015
10017.58 956
10018.52 1026
10019.47 1057
10020.41 1013
10021.36 941
10022.30 1019
10023.25 1013
10024.19 933
10025.14 887
10026.08 968
10027.03 985
10027.97 918
10028.92 903
10029.86 1027
10030.81 1016
10031.75 999
10032.70 948
10033.64 1014
10034.59 966
10035.54 931
10036.48 952
10037.43 926
10038.37 912
10039.32 982
10040.26 964
10041.21 868
10042.15 873
10043.10 927
10044.05 892
10044.99 936
10045.94 969
10046.88 872
10047.83 844
10048.78 883
10049.72 897
10050.67 836
10051.61 840
10052.56 851
10053.51 858
10054.45 894
10055.40 893
10056.35 914
10057.29 936
10058.24 910
10059.19 920
10060.13 965
10061.08 914
10062.03 910
10062.97 906
10063.92 925
10064.87 848
10065.81 881
10066.76 841
10067.71 856
10068.65 945
10069.60 914
10070.55 920
10071.49 835
10072.44 818
10073.39 884
10074.34 897
10075.28 925
10076.23 886
10077.18 832
10078.13 869
10079.07 888
10080.02 870
10080.97 832
10081.92 822
10082.86 823
10083.81 857
10084.76 849
10085.71 811
10086.66 869
10087.60 770
10088.55 867
10089.50 844
10090.45 828
10091.39 846
10092.34 898
10093.29 986
10094.24 966
10095.19 899
10096.14 864
10097.08 814
10098.03 876
10098.98 878
10099.93 942
10100.88 925
10101.83 784
10102.78 840
10103.72 815
10104.67 815
10105.62 841
10106.57 908
10107.52 858
10108.47 814
10109.42 829
10110.37 805
10111.31 792
10112.26 841
10113.21 768
10114.16 787
10115.11 801
10116.06 802
10117.01 874
10117.96 896
10118.91 825
10119.86 862
10120.81 856
10121.76 897
10122.71 786
10123.66 809
10124.61 846
10125.55 829
10126.50 872
10127.45 894
10128.40 809
10129.35 862
10130.30 845
10131.25 851
10132.20 820
10133.15 879
10134.10 855
10135.05 883
10136.00 925
10136.95 861
10137.90 861
10138.85 883
10139.81 843
10140.76 876
10141.71 841
10142.66 888
10143.61 953
10144.56 929
10145.51 925
10146.46 861
10147.41 857
10148.36 859
10149.31 874
10150.26 844
10151.21 865
10152.16 847
10153.11 971
10154.07 942
10155.02 862
10155.97 923
10156.92 850
10157.87 866
10158.82 877
10159.77 896
10160.72 923
10161.68 925
10162.63 865
10163.58 842
10164.53 966
10165.48 1008
10166.43 1005
10167.38 967
10168.34 982
10169.29 917
10170.24 961
10171.19 996
10172.14 938
10173.10 967
10174.05 1026
10175.00 989
10175.95 1012
10176.90 1092
10177.86 1018
10178.81 980
10179.76 1065
10180.71 1021
10181.66 1065
10182.62 1076
10183.57 1117
10184.52 1168
10185.47 1094
10186.43 1178
10187.38 1172
10188.33 1141
10189.28 1032
10190.24 1088
10191.19 1124
10192.14 1187
10193.10 1128
10194.05 1196
10195.00 1251
10195.95 1215
10196.91 1252
10197.86 1224
10198.81 1263
10199.77 1299
10200.72 1362
10201.67 1350
10202.63 1373
10203.58 1389
10204.53 1465
10205.49 1474
10206.44 1555
10207.39 1631
10208.35 1685
10209.30 1588
10210.25 1523
10211.21 1408
10212.16 1360
10213.12 1352
10214.07 1337
10215.02 1323
10215.98 1290
10216.93 1222
10217.88 1281
10218.84 1179
10219.79 1200
10220.75 1250
10221.70 1167
10222.66 1101
10223.61 1106
10224.56 1139
10225.52 1170
10226.47 1239
10227.43 1168
10228.38 1097
10229.34 1091
10230.29 1097
10231.25 1133
10232.20 1102
10233.15 1098
10234.11 1145
10235.06 1101
10236.02 1116
10236.97 1086
10237.93 1016
10238.88 1115
10239.84 1128
10240.79 1038
10241.75 1045
10242.70 1000
10243.66 911
10244.61 902
10245.57 970
10246.53 983
10247.48 886
10248.44 856
10249.39 903
10250.35 900
10251.30 945
10252.26 845
10253.21 907
10254.17 905
10255.13 893
10256.08 857
10257.04 830
10257.99 817
10258.95 854
10259.90 891
10260.86 872
10261.82 859
10262.77 784
10263.73 799
10264.69 817
10265.64 808
10266.60 867
10267.55 918
10268.51 780
10269.47 824
10270.42 898
10271.38 827
10272.34 785
10273.29 890
10274.25 768
10275.21 787
10276.16 767
10277.12 836
10278.08 924
10279.03 821
10279.99 831
10280.95 832
10281.90 830
10282.86 782
10283.82 789
10284.78 755
10285.73 771
10286.69 831
10287.65 726
10288.60 799
10289.56 821
10290.52 727
10291.48 712
10292.43 718
10293.39 790
10294.35 907
10295.31 844
10296.26 770
10297.22 736
10298.18 801
10299.14 808
10300.10 771
10301.05 803
10302.01 741
10302.97 833
10303.93 825
10304.89 785
10305.84 763
10306.80 787
10307.76 728
10308.72 769
10309.68 809
10310.63 847
10311.59 772
10312.55 796
10313.51 702
10314.47 789
10315.43 719
10316.39 800
10317.34 786
10318.30 794
10319.26 779
10320.22 831
10321.18 840
10322.14 802
10323.10 724
10324.06 719
10325.02 806
10325.97 801
10326.93 826
10327.89 758
10328.85 776
10329.81 794
10330.77 799
10331.73 764
10332.69 731
10333.65 735
10334.61 739
10335.57 749
10336.53 813
10337.49 734
10338.45 711
10339.41 717
10340.37 752
10341.32 739
10342.28 721
10343.24 755
10344.20 793
10345.16 722
10346.12 759
10347.08 777
10348.04 755
10349.00 759
10349.96 724
10350.92 749
10351.89 693
10352.85 700
10353.81 703
10354.77 691
10355.73 731
10356.69 677
10357.65 630
10358.61 705
10359.57 711
10360.53 729
10361.49 673
10362.45 669
10363.41 703
10364.37 784
10365.33 734
10366.29 691
10367.25 626
10368.22 670
10369.18 705
10370.14 713
10371.10 654
10372.06 745
10373.02 730
10373.98 729
10374.94 645
10375.91 712
10376.87 649
10377.83 670
10378.79 704
10379.75 670
10380.71 714
10381.67 710
10382.64 648
10383.60 639
10384.56 676
10385.52 674
10386.48 677
10387.45 663
10388.41 698
10389.37 673
10390.33 639
10391.29 645
10392.26 687
10393.22 702
10394.18 692
10395.14 675
10396.10 671
10397.07 707
10398.03 699
10398.99 681
10399.95 726
10400.92 742
10401.88 661
10402.84 674
10403.80 630
10404.77 693
10405.73 594
10406.69 643
10407.66 613
10408.62 654
10409.58 655
10410.54 671
10411.51 686
10412.47 658
10413.43 633
10414.40 621
10415.36 686
10416.32 686
10417.29 737
10418.25 724
10419.21 696
10420.18 727
10421.14 837
10422.10 761
10423.07 704
10424.03 732
10424.99 653
10425.96 640
10426.92 625
10427.89 638
10428.85 626
10429.81 646
10430.78 630
10431.74 604
10432.70 628
10433.67 614
10434.63 619
10435.60 621
10436.56 671
10437.53 651
10438.49 671
10439.45 648
10440.42 628
10441.38 611
10442.35 662
10443.31 634
10444.28 697
10445.24 630
10446.21 649
10447.17 578
10448.13 594
10449.10 673
10450.06 574
10451.03 560
10451.99 548
10452.96 558
10453.92 568
10454.89 559
10455.85 599
10456.82 612
10457.78 561
10458.75 578
10459.71 610
10460.68 604
10461.65 695
10462.61 656
10463.58 593
10464.54 653
10465.51 599
10466.47 644
10467.44 651
10468.40 563
10469.37 533
10470.34 619
10471.30 611
10472.27 537
10473.23 581
10474.20 605
10475.16 603
10476.13 576
10477.10 579
10478.06 558
10479.03 589
10480.00 595
10480.96 556
10481.93 542
10482.89 526
10483.86 625
10484.83 614
10485.79 667
10486.76 580
10487.73 560
10488.69 637
10489.66 640
10490.63 532
10491.59 538
10492.56 534
10493.53 612
10494.49 575
10495.46 595
10496.43 603
10497.39 558
10498.36 555
10499.33 611
10500.30 582
10501.26 605
10502.23 573
10503.20 588
10504.16 652
10505.13 606
10506.10 593
10507.07 574
10508.03 601
10509.00 677
10509.97 625
10510.94 582
10511.90 596
10512.87 601
10513.84 573
10514.81 611
10515.78 596
10516.74 562
10517.71 575
10518.68 569
10519.65 625
10520.62 617
10521.58 613
10522.55 603
10523.52 553
10524.49 549
10525.46 608
10526.42 588
10527.39 637
10528.36 623
10529.33 578
10530.30 561
10531.27 541
10532.24 554
10533.20 618
10534.17 596
10535.14 625
10536.11 616
10537.08 571
10538.05 558
10539.02 581
10539.99 543
10540.95 587
10541.92 607
10542.89 625
10543.86 613
10544.83 660
10545.80 625
10546.77 563
10547.74 606
10548.71 590
10549.68 595
10550.65 616
10551.62 581
10552.59 652
10553.56 661
10554.53 618
10555.49 547
10556.46 590
10557.43 649
10558.40 607
10559.37 646
10560.34 638
10561.31 741
10562.28 705
10563.25 632
10564.22 672
10565.19 664
10566.16 642
10567.13 663
10568.10 643
10569.07 589
10570.05 635
10571.02 647
10571.99 638
10572.96 623
10573.93 624
10574.90 677
10575.87 595
10576.84 574
10577.81 626
10578.78 604
10579.75 605
10580.72 575
10581.69 554
10582.66 602
10583.63 622
10584.61 639
10585.58 564
10586.55 555
10587.52 639
10588.49 647
10589.46 619
10590.43 584
10591.40 624
10592.38 664
10593.35 652
10594.32 583
10595.29 611
10596.26 606
10597.23 684
10598.20 711
10599.18 713
10600.15 683
10601.12 651
10602.09 607
10603.06 613
10604.03 561
10605.01 616
10605.98 682
10606.95 649
10607.92 587
10608.89 617
10609.87 615
10610.84 652
10611.81 666
10612.78 692
10613.76 613
10614.73 625
10615.70 634
10616.67 734
10617.65 670
10618.62 668
10619.59 677
10620.56 669
10621.54 631
10622.51 655
10623.48 651
10624.45 722
10625.43 714
10626.40 684
10627.37 639
10628.35 680
10629.32 659
10630.29 738
10631.27 690
10632.24 706
10633.21 722
10634.19 715
10635.16 844
10636.13 792
10637.11 828
10638.08 924
10639.05 984
10640.03 1004
10641.00 1023
10641.97 994
10642.95 1006
10643.92 958
10644.89 797
10645.87 804
10646.84 799
10647.82 730
10648.79 765
10649.76 750
10650.74 679
10651.71 682
10652.69 696
10653.66 703
10654.63 737
10655.61 659
10656.58 644
10657.56 626
10658.53 640
10659.51 603
10660.48 684
10661.46 646
10662.43 632
10663.40 588
10664.38 603
10665.35 653
10666.33 654
10667.30 650
10668.28 639
10669.25 650
10670.23 677
10671.20 618
10672.18 597
10673.15 629
10674.13 624
10675.10 617
10676.08 667
10677.05 666
10678.03 624
10679.00 650
10679.98 672
10680.96 681
10681.93 661
10682.91 676
10683.88 649
10684.86 627
10685.83 694
10686.81 626
10687.78 628
10688.76 580
10689.74 622
10690.71 619
10691.69 632
10692.66 624
10693.64 622
10694.62 623
10695.59 601
10696.57 644
10697.54 629
10698.52 631
10699.50 603
10700.47 644
10701.45 575
10702.43 586
10703.40 614
10704.38 646
10705.36 644
10706.33 691
10707.31 629
10708.29 646
10709.26 632
10710.24 643
10711.22 607
10712.19 630
10713.17 678
10714.15 563
10715.12 641
10716.10 662
10717.08 669
10718.05 668
10719.03 717
10720.01 626
10720.99 616
10721.96 711
10722.94 637
10723.92 632
10724.90 611
10725.87 646
10726.85 664
10727.83 663
10728.81 641
10729.78 576
10730.76 618
10731.74 623
10732.72 639
10733.69 615
10734.67 578
10735.65 632
10736.63 645
10737.61 646
10738.58 635
10739.56 626
10740.54 687
10741.52 614
10742.50 583
10743.47 604
10744.45 652
10745.43 649
10746.41 661
10747.39 692
10748.37 648
10749.35 640
10750.32 636
10751.30 624
10752.28 647
10753.26 630
10754.24 627
10755.22 579
10756.20 620
10757.18 643
10758.15 600
10759.13 685
10760.11 681
10761.09 695
10762.07 673
10763.05 708
10764.03 631
10765.01 631
10765.99 662
10766.97 688
10767.95 622
10768.93 613
10769.91 643
10770.88 669
10771.86 662
10772.84 712
10773.82 635
10774.80 651
10775.78 701
10776.76 724
10777.74 738
10778.72 705
10779.70 745
10780.68 679
10781.66 719
10782.64 715
10783.62 723
10784.60 734
10785.58 717
10786.56 696
10787.54 719
10788.52 679
10789.50 673
10790.48 743
10791.47 733
10792.45 679
10793.43 637
10794.41 625
10795.39 643
10796.37 679
10797.35 699
10798.33 731
10799.31 678
10800.29 721
10801.27 748
10802.25 698
10803.23 676
10804.22 680
10805.20 764
10806.18 634
10807.16 631
10808.14 692
10809.12 679
10810.10 689
10811.08 759
10812.07 660
10813.05 674
10814.03 671
10815.01 695
10815.99 704
10816.97 704
10817.95 722
10818.94 701
10819.92 683
10820.90 725
10821.88 796
10822.86 748
10823.85 702
10824.83 709
10825.81 676
10826.79 689
10827.77 744
10828.76 701
10829.74 688
10830.72 800
10831.70 810
10832.68 759
10833.67 748
10834.65 755
10835.63 713
10836.61 771
10837.60 777
10838.58 785
10839.56 763
10840.55 724
10841.53 778
10842.51 760
10843.49 718
10844.48 734
10845.46 781
10846.44 792
10847.43 776
10848.41 808
10849.39 743
10850.37 811
10851.36 807
10852.34 750
10853.32 816
10854.31 812
10855.29 784
10856.27 793
10857.26 777
10858.24 765
10859.22 824
10860.21 877
10861.19 827
10862.18 806
10863.16 894
10864.14 888
10865.13 835
10866.11 827
10867.09 941
10868.08 871
10869.06 878
10870.05 902
10871.03 870
10872.01 850
10873.00 845
10873.98 901
10874.97 857
10875.95 878
10876.94 900
10877.92 990
10878.90 969
10879.89 986
10880.87 1034
10881.86 988
10882.84 946
10883.83 946
10884.81 925
10885.80 1027
10886.78 959
10887.77 955
10888.75 1059
10889.74 1009
10890.72 1023
10891.71 974
10892.69 1051
10893.68 1052
10894.66 942
10895.65 1004
10896.63 1039
10897.62 1024
10898.60 1025
10899.59 1139
10900.57 1110
10901.56 1133
10902.54 1027
10903.53 1066
10904.52 1138
10905.50 1137
10906.49 1084
10907.47 1122
10908.46 1176
10909.44 1164
10910.43 1153
10911.42 1142
10912.40 1140
10913.39 1256
10914.37 1220
10915.36 1237
10916.35 1148
10917.33 1155
10918.32 1287
10919.31 1246
10920.29 1269
10921.28 1335
10922.26 1292
10923.25 1229
10924.24 1339
10925.22 1346
10926.21 1308
10927.20 1379
10928.18 1322
10929.17 1413
10930.16 1379
10931.14 1351
10932.13 1328
10933.12 1387
10934.10 1318
10935.09 1370
10936.08 1389
10937.07 1434
10938.05 1468
10939.04 1530
10940.03 1453
10941.01 1496
10942.00 1574
10942.99 1557
10943.98 1662
10944.96 1556
10945.95 1556
10946.94 1559
10947.93 1608
10948.91 1617
10949.90 1714
10950.89 1868
10951.88 1868
10952.86 1909
10953.85 1985
10954.84 2047
10955.83 2326
10956.82 2429
10957.80 2566
10958.79 2686
10959.78 2641
10960.77 2711
10961.76 2659
10962.75 2636
10963.73 2455
10964.72 2409
10965.71 2274
10966.70 2124
10967.69 2063
10968.68 1921
10969.66 1828
10970.65 1851
10971.64 1776
10972.63 1898
10973.62 1866
10974.61 1774
10975.60 1821
10976.58 1867
10977.57 1781
10978.56 1674
10979.55 1824
10980.54 1833
10981.53 1846
10982.52 1845
10983.51 1824
10984.50 1824
10985.49 1870
10986.48 1989
10987.47 2057
10988.45 1918
10989.44 1977
10990.43 1995
10991.42 1986
10992.41 2116
10993.40 2209
10994.39 2477
10995.38 2640
10996.37 2812
10997.36 3174
10998.35 3329
10999.34 3552
11000.33 3650
11001.32 3645
11002.31 3651
11003.30 3556
11004.29 3369
11005.28 3195
11006.27 2833
11007.26 2561
11008.25 2345
11009.24 2107
11010.23 1981
11011.22 1916
11012.21 1834
11013.20 1616
11014.19 1651
11015.18 1609
11016.18 1558
11017.17 1522
11018.16 1523
11019.15 1479
11020.14 1461
11021.13 1416
11022.12 1367
11023.11 1413
11024.10 1393
11025.09 1356
11026.08 1372
11027.08 1310
11028.07 1363
11029.06 1283
11030.05 1271
11031.04 1317
11032.03 1315
11033.02 1331
11034.01 1363
11035.01 1292
11036.00 1293
11036.99 1251
11037.98 1245
11038.97 1275
11039.96 1257
11040.96 1259
11041.95 1302
11042.94 1256
11043.93 1150
11044.92 1170
11045.92 1237
11046.91 1231
11047.90 1182
11048.89 1089
11049.88 1080
11050.88 1184
11051.87 1124
11052.86 1093
11053.85 1164
11054.85 1170
11055.84 1064
11056.83 1087
11057.82 1049
11058.82 1069
11059.81 1165
11060.80 1095
11061.79 1074
11062.79 1153
11063.78 1197
11064.77 1228
11065.76 1129
11066.76 1113
11067.75 1166
11068.74 1191
11069.74 1139
11070.73 1148
11071.72 1148
11072.72 1113
11073.71 1138
11074.70 1160
11075.70 1022
11076.69 1068
11077.68 1141
11078.68 1213
11079.67 1150
11080.66 1088
11081.66 1064
11082.65 1115
11083.64 1124
11084.64 1033
11085.63 1106
11086.62 1116
11087.62 1146
11088.61 1118
11089.61 1078
11090.60 1057
11091.59 959
11092.59 1015
11093.58 1092
11094.58 1090
11095.57 1012
11096.57 1041
11097.56 1044
11098.55 989
11099.55 971
11100.54 984
11101.54 1073
11102.53 1056
11103.53 1031
11104.52 1017
11105.52 994
11106.51 1065
11107.51 1021
11108.50 945
11109.49 955
11110.49 962
11111.48 956
11112.48 1011
11113.47 1001
11114.47 977
11115.46 913
11116.46 890
11117.46 943
11118.45 935
11119.45 962
11120.44 1012
11121.44 935
11122.43 948
11123.43 982
11124.42 953
11125.42 999
11126.41 963
11127.41 942
11128.41 954
11129.40 852
11130.40 920
11131.39 973
11132.39 981
11133.38 955
11134.38 961
11135.38 901
11136.37 881
11137.37 849
11138.36 857
11139.36 796
11140.36 848
11141.35 915
11142.35 946
11143.35 922
11144.34 903
11145.34 905
11146.34 963
11147.33 869
11148.33 852
11149.32 900
11150.32 940
11151.32 838
11152.31 873
11153.31 925
11154.31 862
11155.31 777
11156.30 779
11157.30 789
11158.30 867
11159.29 856
11160.29 887
11161.29 906
11162.28 804
11163.28 860
11164.28 877
11165.28 845
11166.27 846
11167.27 840
11168.27 837
11169.27 818
11170.26 860
11171.26 892
11172.26 877
11173.26 876
11174.25 895
11175.25 963
11176.25 919
11177.25 879
11178.25 891
11179.24 916
11180.24 860
11181.24 872
11182.24 880
11183.24 953
11184.23 992
11185.23 958
11186.23 941
11187.23 921
11188.23 941
11189.23 977
11190.22 977
11191.22 986
11192.22 934
11193.22 1034
11194.22 1093
11195.22 995
11196.22 1017
11197.21 1080
11198.21 1068
11199.21 1017
11200.21 1018
11201.21 931
11202.21 935
11203.21 981
11204.21 907
11205.21 885
11206.21 927
11207.21 908
11208.20 935
11209.20 961
11210.20 938
11211.20 984
11212.20 953
11213.20 936
11214.20 897
11215.20 913
11216.20 898
11217.20 867
11218.20 939
11219.20 863
11220.20 828
11221.20 827
11222.20 804
11223.20 775
11224.20 798
11225.20 826
11226.20 822
11227.20 900
11228.20 894
11229.20 866
11230.20 810
11231.20 738
11232.20 814
11233.20 827
11234.20 795
11235.20 803
11236.20 777
11237.20 788
11238.20 757
11239.20 733
11240.20 787
11241.20 801
11242.21 740
11243.21 743
11244.21 797
11245.21 778
11246.21 805
11247.21 801
11248.21 785
11249.21 812
11250.21 797
11251.21 810
11252.22 763
11253.22 716
11254.22 768
11255.22 799
11256.22 751
11257.22 780
11258.22 802
11259.23 781
11260.23 727
11261.23 675
11262.23 696
11263.23 757
11264.23 719
11265.24 800
11266.24 800
11267.24 754
11268.24 784
11269.24 844
11270.25 801
11271.25 781
11272.25 823
11273.25 858
11274.25 852
11275.26 852
11276.26 830
11277.26 836
11278.26 870
11279.27 922
11280.27 885
11281.27 877
11282.27 802
11283.28 856
11284.28 819
11285.28 815
11286.28 839
11287.29 819
11288.29 790
11289.29 771
11290.29 775
11291.30 807
11292.30 751
11293.30 797
11294.31 791
11295.31 813
11296.31 844
11297.32 841
11298.32 842
11299.32 872
11300.33 824
11301.33 834
11302.33 847
11303.34 891
11304.34 927
11305.34 909
11306.35 879
11307.35 951
11308.35 945
11309.36 1020
11310.36 984
11311.37 1046
11312.37 1092
11313.37 1074
11314.38 1092
11315.38 1153
11316.39 1151
11317.39 1050
11318.39 937
11319.40 895
11320.40 963
11321.41 876
11322.41 816
11323.42 756
11324.42 808
11325.42 805
11326.43 753
11327.43 727
11328.44 748
11329.44 771
11330.45 720
11331.45 758
11332.46 668
11333.46 709
11334.47 732
11335.47 685
11336.48 709
11337.48 730
11338.49 723
11339.49 692
11340.50 704
11341.50 678
11342.51 708
11343.51 737
11344.52 677
11345.52 691
11346.53 712
11347.53 657
11348.54 558
11349.55 631
11350.55 673
11351.56 679
11352.56 660
11353.57 711
11354.57 641
11355.58 672
11356.59 632
11357.59 621
11358.60 673
11359.60 684
11360.61 645
11361.62 701
11362.62 750
11363.63 710
11364.63 788
11365.64 737
11366.65 652
11367.65 707
11368.66 667
11369.67 648
11370.67 655
11371.68 615
11372.69 662
11373.69 690
11374.70 686
11375.71 684
11376.71 664
11377.72 702
11378.73 665
11379.73 650
11380.74 669
11381.75 658
11382.75 685
11383.76 703
11384.77 665
11385.78 692
11386.78 701
11387.79 714
11388.80 643
11389.80 590
11390.81 677
11391.82 711
11392.83 672
11393.83 673
11394.84 619
11395.85 662
11396.86 666
11397.86 614
11398.87 630
11399.88 671
11400.89 710
11401.90 660
11402.90 636
11403.91 680
11404.92 654
11405.93 657
11406.94 649
11407.94 677
11408.95 704
11409.96 728
11410.97 684
11411.98 621
11412.99 670
11413.99 681
11415.00 650
11416.01 630
11417.02 642
11418.03 633
11419.04 623
11420.04 636
11421.05 621
11422.06 631
11423.07 656
11424.08 627
11425.09 708
11426.10 633
11427.11 690
11428.12 699
11429.13 666
11430.13 611
11431.14 691
11432.15 640
11433.16 606
11434.17 623
11435.18 638
11436.19 650
11437.20 676
11438.21 675
11439.22 623
11440.23 626
11441.24 615
11442.25 639
11443.26 666
11444.27 662
11445.28 589
11446.29 654
11447.30 670
11448.31 641
11449.32 645
11450.33 686
11451.34 661
11452.35 668
11453.36 665
11454.37 644
11455.38 683
11456.39 671
11457.40 605
11458.41 639
11459.42 646
11460.43 637
11461.44 645
11462.45 627
11463.46 642
11464.47 633
11465.48 586
11466.49 620
11467.50 634
11468.51 668
11469.52 668
11470.54 617
11471.55 564
11472.56 588
11473.57 627
11474.58 648
11475.59 597
11476.60 558
11477.61 549
11478.62 610
11479.64 595
11480.65 591
11481.66 646
11482.67 605
11483.68 590
11484.69 541
11485.70 583
11486.72 627
11487.73 605
11488.74 605
11489.75 601
11490.76 596
11491.77 636
11492.79 606
11493.80 587
11494.81 565
11495.82 597
11496.83 602
11497.85 605
11498.86 542
11499.87 587
11500.88 598
11501.90 648
11502.91 640
11503.92 637
11504.93 604
11505.95 596
11506.96 576
11507.97 545
11508.98 619
11510.00 597
11511.01 596
11512.02 623
11513.03 540
11514.05 564
11515.06 625
11516.07 597
11517.09 586
11518.10 480
11519.11 528
11520.12 585
11521.14 624
11522.15 625
11523.16 597
11524.18 638
11525.19 598
11526.20 616
11527.22 575
11528.23 628
11529.24 637
11530.26 604
11531.27 545
11532.28 582
11533.30 604
11534.31 569
11535.33 592
11536.34 638
11537.35 617
11538.37 615
11539.38 593
11540.40 599
11541.41 562
11542.42 583
11543.44 630
11544.45 628
11545.47 635
11546.48 612
11547.49 603
11548.51 602
11549.52 598
11550.54 616
11551.55 602
11552.57 522
11553.58 533
11554.60 552
11555.61 576
11556.63 593
11557.64 605
11558.65 664
11559.67 631
11560.68 586
11561.70 628
11562.71 618
11563.73 615
11564.74 621
11565.76 600
11566.77 609
11567.79 619
11568.81 574
11569.82 590
11570.84 603
11571.85 670
11572.87 662
11573.88 624
11574.90 635
11575.91 614
11576.93 553
11577.94 655
11578.96 682
11579.98 695
11580.99 618
11582.01 613
11583.02 721
11584.04 648
11585.05 682
11586.07 653
11587.09 677
11588.10 686
11589.12 656
11590.14 644
11591.15 681
11592.17 676
11593.18 719
11594.20 779
11595.22 731
11596.23 804
11597.25 812
11598.27 809
11599.28 806
11600.30 823
11601.32 914
11602.33 961
11603.35 1013
11604.37 952
11605.38 908
11606.40 989
11607.42 948
11608.43 917
11609.45 848
11610.47 833
11611.49 773
11612.50 706
11613.52 704
11614.54 643
11615.55 703
11616.57 708
11617.59 651
11618.61 609
11619.62 604
11620.64 650
11621.66 651
11622.68 622
11623.69 657
11624.71 597
11625.73 673
11626.75 617
11627.77 616
11628.78 584
11629.80 582
11630.82 569
11631.84 539
11632.85 594
11633.87 617
11634.89 645
11635.91 594
11636.93 578
11637.95 586
11638.96 580
11639.98 570
11641.00 555
11642.02 510
11643.04 581
11644.06 551
11645.07 600
11646.09 608
11647.11 604
11648.13 597
11649.15 541
11650.17 582
11651.19 534
11652.21 539
11653.23 560
11654.24 561
11655.26 612
11656.28 574
11657.30 594
11658.32 579
11659.34 537
11660.36 615
11661.38 622
11662.40 549
11663.42 589
11664.44 565
11665.46 527
11666.48 540
11667.49 558
11668.51 579
11669.53 594
11670.55 559
11671.57 559
11672.59 554
11673.61 570
11674.63 593
11675.65 601
11676.67 595
11677.69 615
11678.71 615
11679.73 574
11680.75 572
11681.77 557
11682.79 589
11683.81 601
11684.83 589
11685.85 626
11686.88 606
11687.90 548
11688.92 561
11689.94 621
11690.96 553
11691.98 573
11693.00 584
11694.02 705
11695.04 640
11696.06 607
11697.08 569
11698.10 544
11699.12 534
11700.14 569
11701.17 608
11702.19 556
11703.21 555
11704.23 561
11705.25 553
11706.27 545
11707.29 624
11708.31 553
11709.34 547
11710.36 602
11711.38 556
11712.40 577
11713.42 619
11714.44 576
11715.46 558
11716.49 601
11717.51 624
11718.53 609
11719.55 642
11720.57 618
11721.60 610
11722.62 595
11723.64 614
11724.66 543
11725.68 593
11726.71 613
11727.73 619
11728.75 588
11729.77 582
11730.80 659
11731.82 650
11732.84 607
11733.86 657
11734.88 634
11735.91 619
11736.93 602
11737.95 564
11738.98 578
11740.00 641
11741.02 602
11742.04 591
11743.07 574
11744.09 576
11745.11 608
11746.14 634
11747.16 592
11748.18 611
11749.20 640
11750.23 607
11751.25 586
11752.27 581
11753.30 587
11754.32 627
11755.34 611
11756.37 646
11757.39 617
11758.41 584
11759.44 621
11760.46 617
11761.49 650
11762.51 595
11763.53 639
11764.56 638
11765.58 605
11766.60 598
11767.63 572
11768.65 640
11769.68 662
11770.70 656
11771.72 697
11772.75 618
11773.77 599
11774.80 615
11775.82 662
11776.85 638
11777.87 646
11778.90 721
11779.92 668
11780.94 613
11781.97 664
11782.99 647
11784.02 658
11785.04 604
11786.07 653
11787.09 624
11788.12 660
11789.14 628
11790.17 634
11791.19 616
11792.22 621
11793.24 684
11794.27 612
11795.29 688
11796.32 686
11797.34 669
11798.37 630
11799.39 642
11800.42 612
11801.44 673
11802.47 702
11803.49 681
11804.52 657
11805.55 705
11806.57 669
11807.60 629
11808.62 643
11809.65 619
11810.67 694
11811.70 739
11812.73 692
11813.75 673
11814.78 785
11815.80 738
11816.83 781
11817.86 736
11818.88 684
11819.91 763
11820.94 730
11821.96 736
11822.99 711
11824.01 728
11825.04 731
11826.07 742
11827.09 731
11828.12 740
11829.15 730
11830.17 702
11831.20 768
11832.23 824
11833.25 789
11834.28 848
11835.31 804
11836.33 755
11837.36 831
11838.39 770
11839.42 754
11840.44 738
11841.47 756
11842.50 779
11843.52 803
11844.55 780
11845.58 787
11846.61 848
11847.63 899
11848.66 801
11849.69 779
11850.72 846
11851.74 854
11852.77 818
11853.80 806
11854.83 925
11855.85 843
11856.88 917
11857.91 891
11858.94 881
11859.97 841
11860.99 938
11862.02 905
11863.05 945
11864.08 903
11865.11 930
11866.13 929
11867.16 910
11868.19 938
11869.22 979
11870.25 978
11871.28 880
11872.30 962
11873.33 985
11874.36 1031
11875.39 1033
11876.42 978
11877.45 976
11878.48 983
11879.51 1032
11880.53 1017
11881.56 1067
11882.59 1073
11883.62 1118
11884.65 1124
11885.68 1150
11886.71 1134
11887.74 1105
11888.77 1212
11889.80 1210
11890.83 1141
11891.85 1244
11892.88 1240
11893.91 1235
11894.94 1204
11895.97 1256
11897.00 1322
11898.03 1409
11899.06 1445
11900.09 1482
11901.12 1509
11902.15 1607
11903.18 1547
11904.21 1495
11905.24 1479
11906.27 1475
11907.30 1420
11908.33 1419
11909.36 1448
11910.39 1449
11911.42 1370
11912.45 1365
11913.48 1361
11914.51 1321
11915.54 1300
11916.57 1349
11917.60 1331
11918.63 1382
11919.66 1375
11920.69 1372
11921.73 1395
11922.76 1378
11923.79 1464
11924.82 1616
11925.85 1684
11926.88 1657
11927.91 1882
11928.94 1966
11929.97 2044
11931.00 2086
11932.03 2223
11933.07 2196
11934.10 2214
11935.13 2235
11936.16 2123
11937.19 1968
11938.22 1849
11939.25 1759
11940.28 1655
11941.32 1485
11942.35 1440
11943.38 1357
11944.41 1284
11945.44 1257
11946.47 1213
11947.51 1133
11948.54 1234
11949.57 1226
11950.60 1151
11951.63 1131
11952.66 1100
11953.70 1170
11954.73 1151
11955.76 1172
11956.79 1076
11957.83 1036
11958.86 1088
11959.89 1112
11960.92 1185
11961.95 1086
11962.99 1122
11964.02 1163
11965.05 1122
11966.08 1080
11967.12 1015
11968.15 1079
11969.18 1023
11970.22 1043
11971.25 1073
11972.28 1019
11973.31 978
11974.35 991
11975.38 1034
11976.41 1033
11977.45 1083
11978.48 1084
11979.51 1024
11980.55 1056
11981.58 1045
11982.61 1009
11983.64 1068
11984.68 1067
11985.71 1043
11986.75 971
11987.78 999
11988.81 1055
11989.85 1063
11990.88 1035
11991.91 968
11992.95 1051
11993.98 1114
11995.01 1043
11996.05 1044
11997.08 1065
11998.12 1120
11999.15 1082
12000.18 1032
12001.22 1020
12002.25 1056
12003.29 1086
12004.32 1102
12005.35 1126
12006.39 1081
12007.42 1063
12008.46 1106
12009.49 1099
12010.53 1119
12011.56 1089
12012.60 1205
12013.63 1205
12014.67 1238
12015.70 1240
12016.73 1224
12017.77 1233
12018.80 1263
12019.84 1240
12020.87 1252
12021.91 1272
12022.94 1248
12023.98 1299
12025.01 1234
12026.05 1235
12027.08 1185
12028.12 1212
12029.15 1228
12030.19 1205
12031.23 1209
12032.26 1161
12033.30 1164
12034.33 1154
12035.37 1138
12036.40 1216
12037.44 1142
12038.47 1144
12039.51 1165
12040.55 1103
12041.58 1069
12042.62 1062
12043.65 1099
12044.69 1071
12045.73 1139
12046.76 1160
12047.80 1099
12048.83 1130
12049.87 1115
12050.91 1165
12051.94 1138
12052.98 1130
12054.01 1132
12055.05 1147
12056.09 1173
12057.12 1101
12058.16 1147
12059.20 1171
12060.23 1180
12061.27 1225
12062.31 1213
12063.34 1224
12064.38 1278
12065.42 1210
12066.45 1176
12067.49 1166
12068.53 1188
12069.57 1197
12070.60 1237
12071.64 1186
12072.68 1287
12073.71 1223
12074.75 1203
12075.79 1189
12076.83 1183
12077.86 1260
12078.90 1244
12079.94 1218
12080.98 1232
12082.01 1217
12083.05 1257
12084.09 1270
12085.13 1197
12086.16 1294
12087.20 1317
12088.24 1376
12089.28 1382
12090.32 1353
12091.35 1360
12092.39 1335
12093.43 1411
12094.47 1448
12095.51 1432
12096.54 1398
12097.58 1461
12098.62 1517
12099.66 1625
12100.70 1657
12101.74 1736
12102.77 1764
12103.81 1778
12104.85 1832
12105.89 1822
12106.93 1781
12107.97 1661
12109.01 1672
12110.04 1563
12111.08 1462
12112.12 1359
12113.16 1295
12114.20 1205
12115.24 1172
12116.28 1158
12117.32 1138
12118.36 1077
12119.39 1004
12120.43 1032
12121.47 1006
12122.51 1049
12123.55 957
12124.59 945
12125.63 936
12126.67 994
12127.71 963
12128.75 930
12129.79 952
12130.83 919
12131.87 913
12132.91 876
12133.95 831
12134.99 875
12136.03 851
12137.07 866
12138.11 901
12139.15 862
12140.19 865
12141.23 854
12142.27 897
12143.31 833
12144.35 797
12145.39 873
12146.43 838
12147.47 890
12148.51 812
12149.55 811
12150.59 913
12151.63 828
12152.67 810
12153.71 849
12154.75 793
12155.79 854
12156.83 771
12157.88 838
12158.92 829
12159.96 837
12161.00 812
12162.04 858
12163.08 832
12164.12 888
12165.16 845
12166.20 957
12167.24 884
12168.29 837
12169.33 822
12170.37 847
12171.41 847
12172.45 835
12173.49 793
12174.53 791
12175.58 795
12176.62 789
12177.66 770
12178.70 777
12179.74 823
12180.78 852
12181.83 871
12182.87 806
12183.91 828
12184.95 836
12185.99 802
12187.04 856
12188.08 818
12189.12 876
12190.16 870
12191.20 826
12192.25 815
12193.29 865
12194.33 838
12195.37 856
12196.42 804
12197.46 827
12198.50 839
12199.54 814
12200.59 823
12201.63 807
12202.67 787
12203.72 752
12204.76 831
12205.80 778
12206.84 707
12207.89 778
12208.93 785
12209.97 816
12211.02 759
12212.06 803
12213.10 826
12214.15 813
12215.19 793
12216.23 793
12217.28 754
12218.32 792
12219.36 851
12220.41 752
12221.45 747
12222.49 815
12223.54 788
12224.58 861
12225.62 825
12226.67 865
12227.71 782
12228.76 770
12229.80 734
12230.84 790
12231.89 753
12232.93 727
12233.98 811
12235.02 850
12236.06 822
12237.11 769
12238.15 772
12239.20 739
12240.24 789
12241.29 713
12242.33 810
12243.37 781
12244.42 709
12245.46 724
12246.51 742
12247.55 777
12248.60 757
12249.64 751
12250.69 822
12251.73 768
12252.78 701
12253.82 674
12254.87 712
12255.91 728
12256.96 681
12258.00 727
12259.05 723
12260.09 679
12261.14 728
12262.18 690
12263.23 726
12264.27 711
12265.32 706
12266.36 742
12267.41 680
12268.45 723
12269.50 680
12270.55 712
12271.59 698
12272.64 626
12273.68 725
12274.73 714
12275.77 710
12276.82 630
12277.87 693
12278.91 718
12279.96 701
12281.00 717
12282.05 654
12283.10 675
12284.14 690
12285.19 677
12286.24 707
12287.28 725
12288.33 689
12289.38 690
12290.42 751
12291.47 744
12292.51 705
12293.56 689
12294.61 749
12295.65 685
12296.70 695
12297.75 671
12298.80 722
12299.84 746
12300.89 659
12301.94 654
12302.98 671
12304.03 669
12305.08 695
12306.12 643
12307.17 655
12308.22 650
12309.27 691
12310.31 708
12311.36 655
12312.41 673
12313.46 668
12314.50 731
12315.55 725
12316.60 693
12317.65 738
12318.69 736
12319.74 600
12320.79 659
12321.84 690
12322.88 698
12323.93 641
12324.98 656
12326.03 650
12327.08 617
12328.12 626
12329.17 664
12330.22 707
12331.27 722
12332.32 685
12333.37 684
12334.41 719
12335.46 679
12336.51 717
12337.56 648
12338.61 711
12339.66 674
12340.71 648
12341.75 706
12342.80 641
12343.85 640
12344.90 660
12345.95 711
12347.00 700
12348.05 687
12349.10 695
12350.15 747
12351.19 694
12352.24 674
12353.29 705
12354.34 716
12355.39 698
12356.44 671
12357.49 638
12358.54 756
12359.59 774
12360.64 746
12361.69 729
12362.74 697
12363.79 792
12364.84 712
12365.89 700
12366.94 672
12367.99 671
12369.04 698
12370.09 726
12371.14 678
12372.18 695
12373.24 701
12374.29 759
12375.34 698
12376.39 713
12377.44 677
12378.49 777
12379.54 705
12380.59 737
12381.64 767
12382.69 816
12383.74 788
12384.79 736
12385.84 759
12386.89 735
12387.94 745
12388.99 733
12390.04 696
12391.09 688
12392.14 757
12393.19 763
12394.24 748
12395.30 792
12396.35 748
12397.40 792
12398.45 789
12399.50 802
12400.55 817
12401.60 810
12402.65 800
12403.70 832
12404.76 794
12405.81 763
12406.86 819
12407.91 778
12408.96 820
12410.01 846
12411.07 824
12412.12 831
12413.17 836
12414.22 791
12415.27 788
12416.32 768
12417.38 804
12418.43 853
12419.48 820
12420.53 794
12421.58 826
12422.64 838
12423.69 819
12424.74 759
12425.79 892
12426.84 882
12427.90 865
12428.95 860
12430.00 834
12431.05 832
12432.11 914
12433.16 877
12434.21 912
12435.26 872
12436.32 919
12437.37 890
12438.42 936
12439.48 856
12440.53 846
12441.58 923
12442.63 919
12443.69 888
12444.74 839
12445.79 851
12446.85 920
12447.90 887
12448.95 928
12450.01 921
12451.06 953
12452.11 972
12453.17 953
12454.22 964
12455.27 1015
12456.33 975
12457.38 1010
12458.43 1028
12459.49 1024
12460.54 992
12461.60 990
12462.65 1117
12463.70 1103
12464.76 1201
12465.81 1174
12466.86 1234
12467.92 1354
12468.97 1347
12470.03 1486
12471.08 1619
12472.14 1702
12473.19 1864
12474.24 1911
12475.30 2027
12476.35 2102
12477.41 2233
12478.46 2292
12479.52 2131
12480.57 2082
12481.63 2046
12482.68 1870
12483.73 1759
12484.79 1599
12485.84 1434
12486.90 1423
12487.95 1301
12489.01 1221
12490.06 1167
12491.12 1179
12492.17 1082
12493.23 1013
12494.28 1027
12495.34 947
12496.39 969
12497.45 975
12498.51 938
12499.56 927
12500.62 993
12501.67 956
12502.73 963
12503.78 923
12504.84 919
12505.89 891
12506.95 911
12508.01 927
12509.06 889
12510.12 915
12511.17 987
12512.23 931
12513.28 897
12514.34 940
12515.40 915
12516.45 927
12517.51 847
12518.56 936
12519.62 933
12520.68 878
12521.73 879
12522.79 930
12523.85 890
12524.90 860
12525.96 827
12527.02 863
12528.07 852
12529.13 825
12530.19 823
12531.24 809
12532.30 872
12533.36 909
12534.41 966
12535.47 940
12536.53 829
12537.58 878
12538.64 948
12539.70 913
12540.75 923
12541.81 977
12542.87 886
12543.93 921
12544.98 1006
12546.04 1034
12547.10 1029
12548.16 1034
12549.21 1056
12550.27 1101
12551.33 1173
12552.39 1160
12553.44 1112
12554.50 1196
12555.56 1317
12556.62 1359
12557.67 1342
12558.73 1371
12559.79 1299
12560.85 1328
12561.91 1276
12562.96 1205
12564.02 1175
12565.08 1133
12566.14 1111
12567.20 1142
12568.26 1025
12569.31 1084
12570.37 1031
12571.43 900
12572.49 864
12573.55 918
12574.61 976
12575.66 929
12576.72 932
12577.78 874
12578.84 846
12579.90 821
12580.96 850
12582.02 823
12583.08 818
12584.13 858
12585.19 865
12586.25 869
12587.31 846
12588.37 901
12589.43 783
12590.49 806
12591.55 846
12592.61 877
12593.67 830
12594.73 815
12595.79 771
12596.85 818
12597.91 869
12598.96 833
12600.02 809
12601.08 828
12602.14 810
12603.20 801
12604.26 791
12605.32 786
12606.38 779
12607.44 786
12608.50 733
12609.56 743
12610.62 818
12611.68 811
12612.74 759
12613.80 773
12614.86 804
12615.92 789
12616.98 857
12618.04 807
12619.10 836
12620.17 887
12621.23 841
12622.29 764
12623.35 844
12624.41 886
12625.47 798
12626.53 854
12627.59 765
12628.65 812
12629.71 801
12630.77 757
12631.83 776
12632.89 759
12633.96 741
12635.02 761
12636.08 728
12637.14 712
12638.20 738
12639.26 761
12640.32 749
12641.38 753
12642.45 765
12643.51 739
12644.57 702
12645.63 700
12646.69 712
12647.75 676
12648.81 701
12649.88 730
12650.94 724
12652.00 742
12653.06 689
12654.12 701
12655.19 698
12656.25 720
12657.31 646
12658.37 691
12659.43 640
12660.50 676
12661.56 638
12662.62 670
12663.68 694
12664.75 685
12665.81 663
12666.87 654
12667.93 716
12668.99 718
12670.06 695
12671.12 684
12672.18 743
12673.25 711
12674.31 626
12675.37 694
12676.43 690
12677.50 669
12678.56 662
12679.62 696
12680.69 682
12681.75 661
12682.81 626
12683.87 690
12684.94 693
12686.00 682
12687.06 707
12688.13 730
12689.19 675
12690.25 685
12691.32 662
12692.38 766
12693.45 725
12694.51 728
12695.57 695
12696.64 650
12697.70 667
12698.76 661
12699.83 703
12700.89 686
12701.95 665
12703.02 704
12704.08 674
12705.15 731
12706.21 743
12707.28 714
12708.34 737
12709.40 700
12710.47 728
12711.53 693
12712.60 728
12713.66 682
12714.73 657
12715.79 646
12716.85 752
12717.92 731
12718.98 664
12720.05 646
12721.11 675
12722.18 687
12723.24 693
12724.31 706
12725.37 675
12726.44 684
12727.50 708
12728.57 685
12729.63 666
12730.70 699
12731.76 634
12732.83 693
12733.89 695
12734.96 658
12736.02 655
12737.09 654
12738.15 694
12739.22 717
12740.29 678
12741.35 682
12742.42 667
12743.48 722
12744.55 690
12745.61 673
12746.68 669
12747.74 657
12748.81 700
12749.88 653
12750.94 629
12752.01 599
12753.07 681
12754.14 666
12755.21 680
12756.27 649
12757.34 557
12758.41 585
12759.47 597
12760.54 628
12761.60 579
12762.67 638
12763.74 635
12764.80 626
12765.87 626
12766.94 587
12768.00 628
12769.07 575
12770.14 612
12771.20 634
12772.27 645
12773.34 627
12774.40 632
12775.47 702
12776.54 697
12777.61 620
12778.67 649
12779.74 648
12780.81 659
12781.87 616
12782.94 642
12784.01 603
12785.08 601
12786.14 670
12787.21 626
12788.28 656
12789.35 637
12790.41 655
12791.48 581
12792.55 608
12793.62 648
12794.69 686
12795.75 634
12796.82 652
12797.89 636
12798.96 654
12800.02 656
12801.09 599
12802.16 607
12803.23 594
12804.30 629
12805.37 577
12806.43 608
12807.50 628
12808.57 690
12809.64 682
12810.71 672
12811.78 746
12812.84 736
12813.91 663
12814.98 703
12816.05 718
12817.12 658
12818.19 693
12819.26 678
12820.33 703
12821.39 685
12822.46 666
12823.53 671
12824.60 634
12825.67 620
12826.74 662
12827.81 653
12828.88 643
12829.95 590
12831.02 619
12832.09 596
12833.16 609
12834.22 606
12835.29 653
12836.36 672
12837.43 643
12838.50 593
12839.57 589
12840.64 612
12841.71 555
12842.78 618
12843.85 641
12844.92 595
12845.99 594
12847.06 617
12848.13 560
12849.20 564
12850.27 548
12851.34 557
12852.41 564
12853.48 559
12854.55 554
12855.62 549
12856.69 600
12857.76 546
12858.83 533
12859.90 548
12860.97 544
12862.05 537
12863.12 513
12864.19 550
12865.26 572
12866.33 590
12867.40 623
12868.47 547
12869.54 509
12870.61 596
12871.68 561
12872.75 560
12873.82 532
12874.90 581
12875.97 485
12877.04 537
12878.11 597
12879.18 585
12880.25 585
12881.32 602
12882.40 580
12883.47 559
12884.54 568
12885.61 565
12886.68 530
12887.75 550
12888.82 585
12889.90 530
12890.97 565
12892.04 519
12893.11 559
12894.18 570
12895.26 519
12896.33 495
12897.40 489
12898.47 575
12899.54 548
12900.62 531
12901.69 549
12902.76 555
12903.83 542
12904.91 532
12905.98 517
12907.05 514
12908.12 526
12909.20 526
12910.27 506
12911.34 502
12912.41 508
12913.49 547
12914.56 556
12915.63 515
12916.71 469
12917.78 528
12918.85 560
12919.92 524
12921.00 523
12922.07 503
12923.14 595
12924.22 602
12925.29 554
12926.36 528
12927.44 594
12928.51 558
12929.58 555
12930.66 544
12931.73 549
12932.80 563
12933.88 543
12934.95 543
12936.02 544
12937.10 536
12938.17 547
12939.25 614
12940.32 603
12941.39 530
12942.47 521
12943.54 534
12944.62 511
12945.69 497
12946.76 555
12947.84 525
12948.91 538
12949.99 528
12951.06 574
12952.14 585
12953.21 519
12954.28 553
12955.36 562
12956.43 507
12957.51 532
12958.58 544
12959.66 527
12960.73 512
12961.81 503
12962.88 534
12963.96 532
12965.03 559
12966.11 549
12967.18 601
12968.26 514
12969.33 569
12970.41 549
12971.48 539
12972.56 542
12973.63 581
12974.71 591
12975.78 562
12976.86 551
12977.93 533
12979.01 554
12980.08 518
12981.16 470
12982.23 572
12983.31 570
12984.39 556
12985.46 543
12986.54 552
12987.61 574
12988.69 562
12989.77 567
12990.84 525
12991.92 532
12992.99 515
12994.07 548
12995.15 585
12996.22 524
12997.30 533
12998.37 537
12999.45 557
13000.53 555
13001.60 581
13002.68 598
13003.76 542
13004.83 505
13005.91 550
13006.99 554
13008.06 564
13009.14 519
13010.22 566
13011.29 522
13012.37 501
13013.45 524
13014.52 568
13015.60 545
13016.68 543
13017.75 591
13018.83 538
13019.91 533
13020.99 541
13022.06 581
13023.14 579
13024.22 564
13025.30 564
13026.37 621
13027.45 603
13028.53 603
13029.61 545
13030.68 558
13031.76 568
13032.84 569
13033.92 580
13034.99 596
13036.07 581
13037.15 565
13038.23 573
13039.31 575
13040.38 592
13041.46 557
13042.54 536
13043.62 599
13044.70 598
13045.77 601
13046.85 590
13047.93 604
13049.01 635
13050.09 610
13051.17 573
13052.24 568
13053.32 570
13054.40 586
13055.48 568
13056.56 579
13057.64 519
13058.72 577
13059.80 608
13060.87 594
13061.95 591
13063.03 566
13064.11 530
13065.19 562
13066.27 519
13067.35 562
13068.43 601
13069.51 596
13070.59 538
13071.67 529
13072.74 568
13073.82 619
13074.90 596
13075.98 606
13077.06 616
13078.14 611
13079.22 611
13080.30 615
13081.38 617
13082.46 561
13083.54 516
13084.62 588
13085.70 563
13086.78 552
13087.86 612
13088.94 529
13090.02 508
13091.10 600
13092.18 605
13093.26 533
13094.34 582
13095.42 574
13096.50 582
13097.58 560
13098.66 574
13099.74 610
13100.82 562
13101.90 548
13102.98 536
13104.07 548
13105.15 605
13106.23 552
13107.31 546
13108.39 569
13109.47 555
13110.55 604
13111.63 560
13112.71 615
13113.79 546
13114.87 549
13115.96 552
13117.04 575
13118.12 513
13119.20 559
13120.28 585
13121.36 599
13122.44 569
13123.52 575
13124.61 578
13125.69 566
13126.77 587
13127.85 555
13128.93 609
13130.01 595
13131.10 505
13132.18 566
13133.26 583
13134.34 577
13135.42 555
13136.51 590
13137.59 587
13138.67 598
13139.75 612
13140.83 585
13141.92 569
13143.00 566
13144.08 603
13145.16 581
13146.25 565
13147.33 559
13148.41 573
13149.49 604
13150.58 567
13151.66 544
13152.74 591
13153.82 648
13154.91 648
13155.99 646
13157.07 586
13158.15 598
13159.24 615
13160.32 675
13161.40 612
13162.49 598
13163.57 599
13164.65 604
13165.74 626
13166.82 622
13167.90 603
13168.99 589
13170.07 585
13171.15 617
13172.24 595
13173.32 622
13174.40 610
13175.49 584
13176.57 633
13177.65 620
13178.74 621
13179.82 554
13180.91 620
13181.99 590
13183.07 605
13184.16 668
13185.24 624
13186.32 626
13187.41 592
13188.49 551
13189.58 638
13190.66 667
13191.75 682
13192.83 620
13193.91 646
13195.00 607
13196.08 597
13197.17 645
13198.25 644
13199.34 617
13200.42 635
13201.51 620
13202.59 648
13203.68 575
13204.76 623
13205.85 634
13206.93 651
13208.01 647
13209.10 581
13210.18 587
13211.27 631
13212.36 690
13213.44 624
13214.53 615
13215.61 670
13216.70 687
13217.78 634
13218.87 639
13219.95 643
13221.04 611
13222.12 666
13223.21 652
13224.29 652
13225.38 671
13226.47 641
13227.55 657
13228.64 682
13229.72 656
13230.81 696
13231.89 689
13232.98 659
13234.07 700
13235.15 665
13236.24 591
13237.33 614
13238.41 672
13239.50 681
13240.58 711
13241.67 726
13242.76 759
13243.84 758
13244.93 740
13246.02 687
13247.10 702
13248.19 733
13249.28 709
13250.36 738
13251.45 703
13252.54 708
13253.62 736
13254.71 723
13255.80 680
13256.88 674
13257.97 665
13259.06 693
13260.14 729
13261.23 785
13262.32 758
13263.41 798
13264.49 734
13265.58 707
13266.67 817
13267.76 815
13268.84 788
13269.93 821
13271.02 790
13272.11 853
13273.19 749
13274.28 762
13275.37 786
13276.46 831
13277.54 836
13278.63 788
13279.72 864
13280.81 906
13281.90 846
13282.98 866
13284.07 819
13285.16 874
13286.25 831
13287.34 842
13288.42 851
13289.51 857
13290.60 887
13291.69 890
13292.78 875
13293.87 880
13294.95 936
13296.04 932
13297.13 937
13298.22 892
13299.31 848
13300.40 884
13301.49 991
13302.58 989
13303.66 1003
13304.75 967
13305.84 1022
13306.93 973
13308.02 990
13309.11 1010
13310.20 1012
13311.29 1058
13312.38 1004
13313.47 1031
13314.55 1010
13315.64 986
13316.73 1003
13317.82 1003
13318.91 1000
13320.00 974
13321.09 975
13322.18 947
13323.27 966
13324.36 973
13325.45 992
13326.54 977
13327.63 1057
13328.72 1031
13329.81 1011
13330.90 969
13331.99 1005
13333.08 1035
13334.17 978
13335.26 1028
13336.35 994
13337.44 983
13338.53 1001
13339.62 990
13340.71 1008
13341.80 992
13342.89 1012
13343.98 1061
13345.07 1006
13346.16 999
13347.25 1071
13348.35 1088
13349.44 1163
13350.53 1078
13351.62 1170
13352.71 1152
13353.80 1108
13354.89 1164
13355.98 1112
13357.07 1120
13358.16 1162
13359.26 1198
13360.35 1243
13361.44 1256
13362.53 1335
13363.62 1300
13364.71 1331
13365.80 1325
13366.89 1270
13367.99 1348
13369.08 1416
13370.17 1332
13371.26 1307
13372.35 1261
13373.44 1278
13374.54 1299
13375.63 1164
13376.72 1135
13377.81 1150
13378.90 1075
13380.00 1028
13381.09 1014
13382.18 997
13383.27 979
13384.36 1021
13385.46 1023
13386.55 971
13387.64 975
13388.73 971
13389.83 917
13390.92 873
13392.01 914
13393.10 877
13394.20 919
13395.29 957
13396.38 958
13397.47 932
13398.57 952
13399.66 937
13400.75 981
13401.84 965
13402.94 984
13404.03 945
13405.12 919
13406.22 909
13407.31 969
13408.40 966
13409.50 982
13410.59 948
13411.68 892
13412.78 928
13413.87 948
13414.96 962
13416.06 951
13417.15 890
13418.24 900
13419.34 897
13420.43 899
13421.52 966
13422.62 1024
13423.71 946
13424.81 954
13425.90 986
13426.99 921
13428.09 962
13429.18 959
13430.27 1001
13431.37 1007
13432.46 1020
13433.56 1087
13434.65 1040
13435.75 974
13436.84 961
13437.93 987
13439.03 1008
13440.12 993
13441.22 1005
13442.31 1077
13443.41 1090
13444.50 1029
13445.60 1087
13446.69 1066
13447.79 1096
13448.88 1093
13449.98 1094
13451.07 1119
13452.17 1115
13453.26 1067
13454.36 1108
13455.45 1102
13456.55 1115
13457.64 1172
13458.74 1220
13459.83 1149
13460.93 1137
13462.02 1141
13463.12 1109
13464.21 1102
13465.31 1141
13466.40 1168
13467.50 1228
13468.59 1249
13469.69 1302
13470.79 1262
13471.88 1191
13472.98 1202
13474.07 1198
13475.17 1253
13476.27 1254
13477.36 1208
13478.46 1242
13479.55 1188
13480.65 1172
13481.75 1161
13482.84 1239
13483.94 1180
13485.03 1229
13486.13 1264
13487.23 1322
13488.32 1289
13489.42 1296
13490.52 1340
13491.61 1383
13492.71 1276
13493.81 1404
13494.90 1400
13496.00 1427
13497.10 1462
13498.19 1450
13499.29 1447
13500.39 1517
13501.48 1452
13502.58 1502
13503.68 1588
13504.77 1531
13505.87 1502
13506.97 1460
13508.07 1433
13509.16 1420
13510.26 1424
13511.36 1396
13512.46 1314
13513.55 1321
13514.65 1156
13515.75 1189
13516.85 1141
13517.94 1146
13519.04 1148
13520.14 1099
13521.24 1110
13522.33 1021
13523.43 1055
13524.53 985
13525.63 1030
13526.73 1054
13527.82 993
13528.92 992
13530.02 1035
13531.12 989
13532.22 1015
13533.31 1024
13534.41 999
13535.51 1032
13536.61 952
13537.71 916
13538.81 927
13539.90 926
13541.00 915
13542.10 897
13543.20 840
13544.30 831
13545.40 898
13546.50 925
13547.60 974
13548.69 861
13549.79 902
13550.89 941
13551.99 839
13553.09 866
13554.19 913
13555.29 887
13556.39 913
13557.49 873
13558.59 864
13559.69 942
13560.78 953
13561.88 875
13562.98 879
13564.08 894
13565.18 859
13566.28 845
13567.38 874
13568.48 921
13569.58 862
13570.68 816
13571.78 906
13572.88 932
13573.98 907
13575.08 936
13576.18 902
13577.28 878
13578.38 842
13579.48 841
13580.58 882
13581.68 845
13582.78 846
13583.88 851
13584.98 865
13586.08 906
13587.18 904
13588.28 927
13589.38 868
13590.48 881
13591.59 879
13592.69 903
13593.79 914
13594.89 847
13595.99 859
13597.09 836
13598.19 857
13599.29 883
13600.39 922
13601.49 893
13602.59 911
13603.69 904
13604.80 999
13605.90 967
13607.00 886
13608.10 923
13609.20 959
13610.30 943
13611.40 978
13612.51 940
13613.61 915
13614.71 890
13615.81 892
13616.91 1022
13618.01 977
13619.11 964
13620.22 956
13621.32 971
13622.42 965
13623.52 927
13624.62 885
13625.73 912
13626.83 928
13627.93 943
13629.03 935
13630.13 883
13631.24 949
13632.34 943
13633.44 929
13634.54 987
13635.65 977
13636.75 979
13637.85 977
13638.95 899
13640.06 992
13641.16 962
13642.26 944
13643.36 961
13644.47 881
13645.57 910
13646.67 856
13647.78 883
13648.88 864
13649.98 883
13651.08 929
13652.19 916
13653.29 914
13654.39 892
13655.50 886
13656.60 850
13657.70 963
13658.81 898
13659.91 865
13661.01 908
13662.12 877
13663.22 821
13664.32 891
13665.43 835
13666.53 830
13667.63 852
13668.74 847
13669.84 835
13670.95 879
13672.05 855
13673.15 881
13674.26 833
13675.36 823
13676.47 879
13677.57 859
13678.67 832
13679.78 872
13680.88 853
13681.99 895
13683.09 916
13684.20 857
13685.30 837
13686.40 905
13687.51 902
13688.61 894
13689.72 891
13690.82 853
13691.93 886
13693.03 904
13694.14 933
13695.24 919
13696.35 892
13697.45 939
13698.56 930
13699.66 844
13700.77 905
13701.87 931
13702.98 961
13704.08 954
13705.19 925
13706.29 958
13707.40 976
13708.50 971
13709.61 927
13710.71 987
13711.82 981
13712.92 976
13714.03 990
13715.14 888
13716.24 977
13717.35 1004
13718.45 1019
13719.56 1045
13720.66 1124
13721.77 1107
13722.88 1077
13723.98 1088
13725.09 1032
13726.19 1089
13727.30 1091
13728.41 1156
13729.51 1155
13730.62 1145
13731.73 1181
13732.83 1247
13733.94 1267
13735.04 1163
13736.15 1147
13737.26 1129
13738.36 1280
13739.47 1244
13740.58 1123
13741.68 1122
13742.79 1225
13743.90 1247
13745.00 1170
13746.11 1132
13747.22 1190
13748.32 1261
13749.43 1211
13750.54 1225
13751.65 1377
13752.75 1316
13753.86 1333
13754.97 1326
13756.07 1341
13757.18 1439
13758.29 1456
13759.40 1471
13760.50 1500
13761.61 1581
13762.72 1560
13763.83 1737
13764.93 1733
13766.04 1761
13767.15 1795
13768.26 1874
13769.37 2017
13770.47 2085
13771.58 2076
13772.69 2127
13773.80 2174
13774.91 2099
13776.01 2061
13777.12 2096
13778.23 2085
13779.34 2045
13780.45 1981
13781.55 1773
13782.66 1686
13783.77 1664
13784.88 1617
13785.99 1537
13787.10 1506
13788.20 1446
13789.31 1372
13790.42 1399
13791.53 1341
13792.64 1368
13793.75 1300
13794.86 1233
13795.97 1243
13797.07 1234
13798.18 1280
13799.29 1198
13800.40 1203
13801.51 1202
13802.62 1199
13803.73 1187
13804.84 1149
13805.95 1132
13807.06 1069
13808.17 1087
13809.28 1157
13810.39 1230
13811.49 1163
13812.60 1074
13813.71 1065
13814.82 1078
13815.93 1106
13817.04 1027
13818.15 1059
13819.26 996
13820.37 969
13821.48 981
13822.59 1002
13823.70 1025
13824.81 1040
13825.92 1054
13827.03 1019
13828.14 988
13829.25 939
13830.36 977
13831.47 968
13832.58 1021
13833.69 1004
13834.80 972
13835.92 1011
13837.03 1001
13838.14 964
13839.25 982
13840.36 944
13841.47 961
13842.58 982
13843.69 973
13844.80 1003
13845.91 1003
13847.02 1036
13848.13 1061
13849.24 998
13850.36 1026
13851.47 978
13852.58 1000
13853.69 1081
13854.80 994
13855.91 1059
13857.02 1080
13858.13 1073
13859.25 999
13860.36 1018
13861.47 1038
13862.58 1041
13863.69 1062
13864.80 1045
13865.91 1022
13867.03 1022
13868.14 1075
13869.25 1051
13870.36 1078
13871.47 1093
13872.59 1052
13873.70 1079
13874.81 1017
13875.92 1041
13877.03 1056
13878.15 1091
13879.26 1030
13880.37 1098
13881.48 1104
13882.60 1113
13883.71 1162
13884.82 1117
13885.93 1115
13887.05 1147
13888.16 1144
13889.27 1150
13890.38 1149
13891.50 1165
13892.61 1198
13893.72 1209
13894.83 1258
13895.95 1245
13897.06 1258
13898.17 1186
13899.29 1210
13900.40 1159
13901.51 1207
13902.63 1148
13903.74 1104
13904.85 1076
13905.97 1114
13907.08 1046
13908.19 1103
13909.31 979
13910.42 1038
13911.53 979
13912.65 1010
13913.76 983
13914.87 966
13915.99 1009
13917.10 1023
13918.21 991
13919.33 967
13920.44 923
13921.56 914
13922.67 979
13923.78 994
13924.90 967
13926.01 934
13927.13 986
13928.24 944
13929.35 1001
13930.47 1073
13931.58 1013
13932.70 991
13933.81 967
13934.93 1009
13936.04 947
13937.16 992
13938.27 957
13939.38 986
13940.50 921
13941.61 926
13942.73 947
13943.84 927
13944.96 914
13946.07 916
13947.19 922
13948.30 871
13949.42 920
13950.53 903
13951.65 907
13952.76 932
13953.88 866
13954.99 861
13956.11 897
13957.23 887
13958.34 943
13959.46 886
13960.57 900
13961.69 882
13962.80 869
13963.92 936
13965.03 951
13966.15 923
13967.27 904
13968.38 892
13969.50 881
13970.61 970
13971.73 898
13972.84 901
13973.96 861
13975.08 900
13976.19 852
13977.31 877
13978.43 854
13979.54 794
13980.66 871
13981.77 887
13982.89 912
13984.01 862
13985.12 906
13986.24 917
13987.36 904
13988.47 892
13989.59 910
13990.71 884
13991.82 867
13992.94 887
13994.06 883
13995.17 884
13996.29 894
13997.41 880
13998.52 843
13999.64 898
14000.76 858
14001.88 850
14002.99 842
14004.11 914
14005.23 931
14006.34 855
14007.46 860
14008.58 863
14009.70 914
14010.81 917
14011.93 862
14013.05 855
14014.17 899
14015.28 873
14016.40 905
14017.52 853
14018.64 811
14019.76 810
14020.87 862
14021.99 865
14023.11 890
14024.23 917
14025.35 936
14026.46 869
14027.58 866
14028.70 878
14029.82 932
14030.94 890
14032.06 919
14033.17 988
14034.29 907
14035.41 982
14036.53 924
14037.65 930
14038.77 923
14039.88 938
14041.00 942
14042.12 930
14043.24 894
14044.36 939
14045.48 991
14046.60 1020
14047.72 1020
14048.84 958
14049.95 963
14051.07 1043
14052.19 998
14053.31 1016
14054.43 995
14055.55 1046
14056.67 1026
14057.79 1044
14058.91 1011
14060.03 1012
14061.15 1031
14062.27 1035
14063.39 1107
14064.51 1115
14065.63 1065
14066.75 1118
14067.87 1178
14068.99 1144
14070.11 1161
14071.23 1285
14072.35 1203
14073.47 1155
14074.59 1236
14075.71 1294
14076.83 1247
14077.95 1256
14079.07 1234
14080.19 1293
14081.31 1377
14082.43 1293
14083.55 1372
14084.67 1363
14085.79 1355
14086.91 1386
14088.03 1398
14089.15 1464
14090.27 1498
14091.39 1534
14092.51 1567
14093.63 1641
14094.75 1617
14095.87 1576
14097.00 1677
14098.12 1684
14099.24 1655
14100.36 1621
14101.48 1598
14102.60 1565
14103.72 1586
14104.84 1526
14105.96 1507
14107.09 1447
14108.21 1375
14109.33 1351
14110.45 1302
14111.57 1214
14112.69 1223
14113.81 1181
14114.94 1171
14116.06 1125
14117.18 1058
14118.30 1115
14119.42 1077
14120.55 1083
14121.67 1048
14122.79 979
14123.91 1018
14125.03 983
14126.16 983
14127.28 1016
14128.40 999
14129.52 1007
14130.64 1051
14131.77 963
14132.89 956
14134.01 985
14135.13 979
14136.26 1054
14137.38 1010
14138.50 963
14139.62 928
14140.75 957
14141.87 966
14142.99 966
14144.11 981
14145.24 982
14146.36 909
14147.48 977
14148.61 961
14149.73 947
14150.85 927
14151.98 926
14153.10 925
14154.22 938
14155.35 985
14156.47 973
14157.59 930
14158.72 938
14159.84 879
14160.96 891
14162.09 903
14163.21 874
14164.33 835
14165.46 850
14166.58 886
14167.70 866
14168.83 879
14169.95 824
14171.08 897
14172.20 914
14173.32 956
14174.45 908
14175.57 924
14176.70 938
14177.82 899
14178.94 867
14180.07 885
14181.19 912
14182.32 868
14183.44 878
14184.57 873
14185.69 842
14186.81 861
14187.94 916
14189.06 826
14190.19 868
14191.31 887
14192.44 855
14193.56 849
14194.69 840
14195.81 873
14196.94 854
14198.06 879
14199.19 817
14200.31 860
14201.44 870
14202.56 852
14203.69 838
14204.81 851
14205.94 831
14207.06 782
14208.19 806
14209.31 828
14210.44 818
14211.57 827
14212.69 813
14213.82 809
14214.94 817
14216.07 799
14217.19 792
14218.32 798
14219.44 810
14220.57 756
14221.70 772
14222.82 819
14223.95 838
14225.07 791
14226.20 798
14227.33 843
14228.45 809
14229.58 839
14230.71 745
14231.83 774
14232.96 821
14234.08 829
14235.21 806
14236.34 753
14237.46 751
14238.59 768
14239.72 786
14240.84 775
14241.97 749
14243.10 709
14244.22 726
14245.35 739
14246.48 753
14247.60 721
14248.73 734
14249.86 703
14250.99 721
14252.11 655
14253.24 710
14254.37 708
14255.49 666
14256.62 710
14257.75 694
14258.88 692
14260.00 749
14261.13 706
14262.26 735
14263.39 732
14264.51 703
14265.64 717
14266.77 666
14267.90 713
14269.02 705
14270.15 713
14271.28 711
14272.41 695
14273.54 663
14274.66 691
14275.79 729
14276.92 697
14278.05 653
14279.18 686
14280.30 657
14281.43 665
14282.56 696
14283.69 706
14284.82 710
14285.95 636
14287.07 629
14288.20 637
14289.33 645
14290.46 627
14291.59 640
14292.72 636
14293.85 620
14294.98 639
14296.10 657
14297.23 609
14298.36 618
14299.49 583
14300.62 652
14301.75 584
14302.88 663
14304.01 661
14305.14 612
14306.27 638
14307.39 662
14308.52 612
14309.65 598
14310.78 596
14311.91 584
14313.04 592
14314.17 600
14315.30 606
14316.43 598
14317.56 645
14318.69 583
14319.82 573
14320.95 641
14322.08 610
14323.21 621
14324.34 593
14325.47 613
14326.60 567
14327.73 613
14328.86 615
14329.99 576
14331.12 592
14332.25 568
14333.38 585
14334.51 621
14335.64 597
14336.77 609
14337.90 570
14339.03 575
14340.16 594
14341.29 570
14342.42 572
14343.56 604
14344.69 575
14345.82 581
14346.95 563
14348.08 561
14349.21 528
14350.34 576
14351.47 550
14352.60 502
14353.73 588
14354.87 581
14356.00 589
14357.13 570
14358.26 576
14359.39 568
14360.52 550
14361.65 509
14362.78 540
14363.92 581
14365.05 562
14366.18 560
14367.31 558
14368.44 545
14369.57 573
14370.71 578
14371.84 572
14372.97 587
14374.10 535
14375.23 567
14376.37 562
14377.50 575
14378.63 584
14379.76 549
14380.89 531
14382.03 562
14383.16 517
14384.29 548
14385.42 555
14386.56 529
14387.69 554
14388.82 562
14389.95 599
14391.09 592
14392.22 595
14393.35 569
14394.48 586
14395.62 542
14396.75 537
14397.88 535
14399.02 498
14400.15 554
14401.28 580
14402.41 563
14403.55 518
14404.68 568
14405.81 561
14406.95 589
14408.08 543
14409.21 588
14410.35 579
14411.48 591
14412.61 604
14413.75 570
14414.88 585
14416.01 604
14417.15 577
14418.28 572
14419.42 559
14420.55 538
14421.68 529
14422.82 521
14423.95 555
14425.08 616
14426.22 624
14427.35 596
14428.49 589
14429.62 642
14430.75 581
14431.89 574
14433.02 624
14434.16 567
14435.29 559
14436.43 535
14437.56 586
14438.69 544
14439.83 559
14440.96 567
14442.10 543
14443.23 571
14444.37 611
14445.50 621
14446.64 569
14447.77 583
14448.91 573
14450.04 596
14451.18 594
14452.31 622
14453.45 568
14454.58 561
14455.72 568
14456.85 569
14457.99 643
14459.12 554
14460.26 531
14461.39 558
14462.53 591
14463.66 583
14464.80 622
14465.94 609
14467.07 592
14468.21 592
14469.34 571
14470.48 573
14471.61 570
14472.75 594
14473.89 581
14475.02 607
14476.16 573
14477.29 589
14478.43 586
14479.57 622
14480.70 633
14481.84 599
14482.97 578
14484.11 599
14485.25 566
14486.38 573
14487.52 553
14488.66 598
14489.79 616
14490.93 597
14492.07 544
14493.20 576
14494.34 589
14495.48 627
14496.61 624
14497.75 592
14498.89 596
14500.02 624
14501.16 635
14502.30 623
14503.43 611
14504.57 656
14505.71 641
14506.84 658
14507.98 606
14509.12 613
14510.26 623
14511.39 692
14512.53 673
14513.67 701
14514.81 700
14515.94 720
14517.08 734
14518.22 786
14519.36 711
14520.49 698
14521.63 725
14522.77 719
14523.91 725
14525.05 693
14526.18 727
14527.32 682
14528.46 650
14529.60 638
14530.74 682
14531.87 620
14533.01 653
14534.15 610
14535.29 622
14536.43 703
14537.56 665
14538.70 673
14539.84 609
14540.98 641
14542.12 648
14543.26 626
14544.40 624
14545.53 634
14546.67 647
14547.81 647
14548.95 565
14550.09 647
14551.23 629
14552.37 643
14553.51 643
14554.65 644
14555.78 663
14556.92 635
14558.06 621
14559.20 651
14560.34 656
14561.48 597
14562.62 661
14563.76 678
14564.90 750
14566.04 685
14567.18 634
14568.32 670
14569.46 726
14570.60 716
14571.74 670
14572.88 658
14574.02 660
14575.16 732
14576.30 687
14577.44 654
14578.58 682
14579.72 688
14580.86 703
14582.00 698
14583.14 743
14584.28 730
14585.42 674
14586.56 704
14587.70 738
14588.84 742
14589.98 721
14591.12 731
14592.26 774
14593.40 798
14594.54 813
14595.68 841
14596.82 787
14597.96 742
14599.10 776
14600.24 751
14601.38 798
14602.52 833
14603.67 831
14604.81 765
14605.95 805
14607.09 823
14608.23 783
14609.37 770
14610.51 815
14611.65 870
14612.79 818
14613.94 895
14615.08 874
14616.22 855
14617.36 864
14618.50 916
14619.64 860
14620.79 873
14621.93 911
14623.07 897
14624.21 880
14625.35 944
14626.49 942
14627.64 1014
14628.78 1029
14629.92 1078
14631.06 1112
14632.20 1147
14633.35 1075
14634.49 1043
14635.63 1075
14636.77 1047
14637.91 1070
14639.06 996
14640.20 1028
14641.34 983
14642.48 968
14643.63 897
14644.77 869
14645.91 912
14647.05 880
14648.20 848
14649.34 833
14650.48 794
14651.63 798
14652.77 759
14653.91 676
14655.05 744
14656.20 664
14657.34 705
14658.48 755
14659.63 802
14660.77 714
14661.91 690
14663.06 706
14664.20 709
14665.34 690
14666.49 714
14667.63 674
14668.77 671
14669.92 678
14671.06 620
14672.20 697
14673.35 661
14674.49 620
14675.64 602
14676.78 639
14677.92 644
14679.07 614
14680.21 611
14681.35 619
14682.50 579
14683.64 595
14684.79 640
14685.93 620
14687.08 614
14688.22 595
14689.36 605
14690.51 581
14691.65 603
14692.80 600
14693.94 588
14695.09 592
14696.23 590
14697.38 568
14698.52 567
14699.66 568
14700.81 545
14701.95 571
14703.10 578
14704.24 549
14705.39 570
14706.53 585
14707.68 598
14708.82 544
14709.97 541
14711.11 570
14712.26 565
14713.40 554
14714.55 513
14715.69 564
14716.84 582
14717.99 558
14719.13 548
14720.28 560
14721.42 531
14722.57 575
14723.71 544
14724.86 546
14726.00 537
14727.15 582
14728.30 591
14729.44 551
14730.59 543
14731.73 559
14732.88 610
14734.03 556
14735.17 543
14736.32 560
14737.46 594
14738.61 556
14739.76 515
14740.90 504
14742.05 538
14743.20 543
14744.34 537
14745.49 546
14746.64 554
14747.78 542
14748.93 553
14750.08 519
14751.22 498
14752.37 530
14753.52 531
14754.66 550
14755.81 543
14756.96 545
14758.10 529
14759.25 574
14760.40 490
14761.54 478
14762.69 510
14763.84 481
14764.99 502
14766.13 474
14767.28 478
14768.43 481
14769.58 447
14770.72 482
14771.87 472
14773.02 494
14774.17 517
14775.31 502
14776.46 482
14777.61 536
14778.76 533
14779.90 442
14781.05 437
14782.20 439
14783.35 502
14784.50 496
14785.64 490
14786.79 450
14787.94 472
14789.09 522
14790.24 495
14791.38 439
14792.53 480
14793.68 494
14794.83 490
14795.98 449
14797.13 418
14798.28 456
14799.42 469
14800.57 462
14801.72 435
14802.87 428
14804.02 470
14805.17 507
14806.32 490
14807.47 437
14808.61 489
14809.76 474
14810.91 455
14812.06 442
14813.21 424
14814.36 448
14815.51 435
14816.66 466
14817.81 435
14818.96 400
14820.11 399
14821.26 446
14822.41 435
14823.55 410
14824.70 397
14825.85 454
14827.00 430
14828.15 399
14829.30 423
14830.45 439
14831.60 390
14832.75 451
14833.90 431
14835.05 417
14836.20 444
14837.35 430
14838.50 411
14839.65 394
14840.80 417
14841.95 424
14843.10 402
14844.25 405
14845.40 451
14846.55 444
14847.70 442
14848.86 451
14850.01 438
14851.16 405
14852.31 394
14853.46 429
14854.61 406
14855.76 396
14856.91 421
14858.06 436
14859.21 392
14860.36 424
14861.51 447
14862.66 401
14863.82 437
14864.97 432
14866.12 441
14867.27 420
14868.42 415
14869.57 419
14870.72 422
14871.87 418
14873.03 413
14874.18 425
14875.33 425
14876.48 434
14877.63 468
14878.78 454
14879.94 413
14881.09 399
14882.24 452
14883.39 455
14884.54 481
14885.70 460
14886.85 407
14888.00 403
14889.15 450
14890.30 431
14891.46 445
14892.61 413
14893.76 403
14894.91 426
14896.06 400
14897.22 381
14898.37 403
14899.52 428
14900.67 414
14901.83 467
14902.98 465
14904.13 438
14905.28 423
14906.44 455
14907.59 448
14908.74 443
14909.90 412
14911.05 410
14912.20 462
14913.36 412
14914.51 405
14915.66 418
14916.81 450
14917.97 448
14919.12 482
14920.27 428
14921.43 415
14922.58 419
14923.73 455
14924.89 453
14926.04 463
14927.19 500
14928.35 462
14929.50 459
14930.66 484
14931.81 494
14932.96 462
14934.12 466
14935.27 439
14936.42 500
14937.58 490
14938.73 507
14939.89 516
14941.04 527
14942.19 479
14943.35 443
14944.50 476
14945.66 483
14946.81 476
14947.97 482
14949.12 450
14950.27 479
14951.43 486
14952.58 516
14953.74 549
14954.89 489
14956.05 505
14957.20 479
14958.36 511
14959.51 513
14960.67 500
14961.82 477
14962.98 475
14964.13 486
14965.29 511
14966.44 524
14967.60 478
14968.75 503
14969.91 516
14971.06 481
14972.22 464
14973.37 514
14974.53 500
14975.68 452
14976.84 457
14977.99 505
14979.15 476
14980.31 449
14981.46 462
14982.62 484
14983.77 475
14984.93 499
14986.08 438
14987.24 464
14988.40 440
14989.55 460
14990.71 478
14991.86 386
14993.02 434
14994.18 440
14995.33 439
14996.49 389
14997.65 388
14998.80 411
14999.96 410
15001.11 433
15002.27 426
15003.43 384
15004.58 416
15005.74 391
15006.90 400
15008.05 365
15009.21 391
15010.37 423
15011.52 409
15012.68 442
15013.84 386
15014.99 388
15016.15 394
15017.31 391
15018.47 385
15019.62 437
15020.78 414
15021.94 461
15023.09 442
15024.25 414
15025.41 432
15026.57 414
15027.72 385
15028.88 403
15030.04 433
15031.20 410
15032.35 390
15033.51 406
15034.67 387
15035.83 396
15036.98 415
15038.14 397
15039.30 429
15040.46 461
15041.62 420
15042.77 408
15043.93 406
15045.09 395
15046.25 372
15047.41 371
15048.57 392
15049.72 403
15050.88 435
15052.04 412
15053.20 403
15054.36 390
15055.52 418
15056.67 449
15057.83 459
15058.99 370
15060.15 386
15061.31 362
15062.47 386
15063.63 358
15064.79 379
15065.94 377
15067.10 405
15068.26 369
15069.42 398
15070.58 385
15071.74 339
15072.90 402
15074.06 406
15075.22 393
15076.38 396
15077.54 423
15078.70 457
15079.85 444
15081.01 366
15082.17 399
15083.33 420
15084.49 405
15085.65 416
15086.81 419
15087.97 448
15089.13 443
15090.29 392
15091.45 370
15092.61 398
15093.77 414
15094.93 377
15096.09 372
15097.25 419
15098.41 398
15099.57 422
15100.73 425
15101.89 424
15103.05 397
15104.21 395
15105.37 407
15106.53 373
15107.69 408
15108.86 409
15110.02 378
15111.18 366
15112.34 381
15113.50 335
15114.66 391
15115.82 405
15116.98 429
15118.14 411
15119.30 396
15120.46 377
15121.62 387
15122.79 420
15123.95 424
15125.11 462
15126.27 462
15127.43 448
15128.59 427
15129.75 432
15130.91 357
15132.08 403
15133.24 414
15134.40 456
15135.56 423
15136.72 394
15137.88 410
15139.05 421
15140.21 358
15141.37 385
15142.53 443
15143.69 433
15144.85 434
15146.02 411
15147.18 394
15148.34 418
15149.50 430
15150.66 470
15151.83 464
15152.99 454
15154.15 409
15155.31 422
15156.48 445
15157.64 473
15158.80 482
15159.96 485
15161.13 482
15162.29 413
15163.45 459
15164.61 426
15165.78 402
15166.94 463
15168.10 455
15169.27 434
15170.43 448
15171.59 483
15172.75 473
15173.92 435
15175.08 426
15176.24 456
15177.41 434
15178.57 433
15179.73 451
15180.90 434
15182.06 481
15183.22 477
15184.39 451
15185.55 492
15186.71 435
15187.88 475
15189.04 463
15190.21 467
15191.37 445
15192.53 420
15193.70 463
15194.86 499
15196.02 523
15197.19 511
15198.35 472
15199.52 510
15200.68 455
15201.84 465
15203.01 507
15204.17 495
15205.34 455
15206.50 507
15207.67 487
15208.83 509
15209.99 502
15211.16 476
15212.32 567
15213.49 527
15214.65 523
15215.82 503
15216.98 526
15218.15 540
15219.31 550
15220.48 550
15221.64 538
15222.81 554
15223.97 604
15225.14 575
15226.30 576
15227.47 536
15228.63 590
15229.80 596
15230.96 604
15232.13 616
15233.29 587
15234.46 638
15235.62 570
15236.79 560
15237.95 545
15239.12 590
15240.29 595
15241.45 586
15242.62 575
15243.78 567
15244.95 599
15246.11 558
15247.28 537
15248.45 507
15249.61 506
15250.78 470
15251.94 458
15253.11 448
15254.28 478
15255.44 461
15256.61 495
15257.78 458
15258.94 466
15260.11 455
15261.27 444
15262.44 450
15263.61 493
15264.77 474
15265.94 479
15267.11 455
15268.27 467
15269.44 437
15270.61 433
15271.77 488
15272.94 481
15274.11 478
15275.27 473
15276.44 478
15277.61 445
15278.78 465
15279.94 436
15281.11 420
15282.28 458
15283.44 453
15284.61 455
15285.78 391
15286.95 406
15288.11 420
15289.28 435
15290.45 425
15291.62 459
15292.78 428
15293.95 416
15295.12 391
15296.29 433
15297.46 453
15298.62 469
15299.79 434
15300.96 419
15302.13 454
15303.30 434
15304.46 441
15305.63 434
15306.80 447
15307.97 489
15309.14 445
15310.30 434
15311.47 470
15312.64 437
15313.81 423
15314.98 420
15316.15 439
15317.31 453
15318.48 446
15319.65 426
15320.82 417
15321.99 470
15323.16 461
15324.33 421
15325.50 437
15326.66 396
15327.83 421
15329.00 440
15330.17 433
15331.34 440
15332.51 439
15333.68 441
15334.85 417
15336.02 418
15337.19 449
15338.36 468
15339.53 430
15340.70 424
15341.86 467
15343.03 402
15344.20 474
15345.37 426
15346.54 445
15347.71 415
15348.88 456
15350.05 436
15351.22 465
15352.39 470
15353.56 475
15354.73 421
15355.90 446
15357.07 430
15358.24 417
15359.41 452
15360.58 473
15361.75 506
15362.92 434
15364.09 464
15365.26 457
15366.43 466
15367.60 404
15368.78 451
15369.95 473
15371.12 440
15372.29 437
15373.46 464
15374.63 471
15375.80 466
15376.97 419
15378.14 425
15379.31 467
15380.48 479
15381.65 472
15382.83 445
15384.00 470
15385.17 440
15386.34 449
15387.51 496
15388.68 480
15389.85 484
15391.02 487
15392.20 463
15393.37 456
15394.54 483
15395.71 432
15396.88 455
15398.05 451
15399.22 486
15400.40 429
15401.57 411
15402.74 451
15403.91 419
15405.08 434
15406.26 506
15407.43 424
15408.60 439
15409.77 404
15410.94 413
15412.12 414
15413.29 414
15414.46 409
15415.63 394
15416.81 412
15417.98 385
15419.15 416
15420.32 436
15421.50 405
15422.67 388
15423.84 411
15425.01 451
15426.19 387
15427.36 387
15428.53 456
15429.70 428
15430.88 388
15432.05 390
15433.22 396
15434.40 451
15435.57 414
15436.74 435
15437.92 403
15439.09 398
15440.26 383
15441.44 395
15442.61 422
15443.78 437
15444.96 384
15446.13 404
15447.30 388
15448.48 397
15449.65 448
15450.82 388
15452.00 396
15453.17 413
15454.34 445
15455.52 417
15456.69 397
15457.87 410
15459.04 383
15460.21 436
15461.39 417
15462.56 392
15463.74 411
15464.91 436
15466.08 413
15467.26 411
15468.43 406
15469.61 417
15470.78 414
15471.96 436
15473.13 411
15474.31 396
15475.48 433
15476.65 474
15477.83 410
15479.00 459
15480.18 380
15481.35 432
15482.53 429
15483.70 371
15484.88 384
15486.05 416
15487.23 434
15488.40 397
15489.58 413
15490.75 381
15491.93 424
15493.10 429
15494.28 411
15495.45 382
15496.63 401
15497.81 439
15498.98 429
15500.16 389
15501.33 414
15502.51 493
15503.68 453
15504.86 424
15506.03 470
15507.21 441
15508.39 443
15509.56 470
15510.74 406
15511.91 443
15513.09 451
15514.27 427
15515.44 434
15516.62 415
15517.79 416
15518.97 445
15520.15 455
15521.32 473
15522.50 484
15523.68 435
15524.85 413
15526.03 434
15527.21 442
15528.38 441
15529.56 513
15530.74 498
15531.91 453
15533.09 457
15534.27 492
15535.44 471
15536.62 457
15537.80 412
15538.97 483
15540.15 511
15541.33 464
15542.51 506
15543.68 450
15544.86 458
15546.04 479
15547.21 514
15548.39 509
15549.57 445
15550.75 445
15551.92 466
15553.10 465
15554.28 482
15555.46 502
15556.63 506
15557.81 506
15558.99 509
15560.17 487
15561.35 527
15562.52 527
15563.70 484
15564.88 523
15566.06 512
15567.24 522
15568.41 539
15569.59 548
15570.77 512
15571.95 527
15573.13 504
15574.30 558
15575.48 532
15576.66 533
15577.84 598
15579.02 489
15580.20 539
15581.38 488
15582.55 500
15583.73 502
15584.91 529
15586.09 551
15587.27 547
15588.45 532
15589.63 538
15590.81 574
15591.99 562
15593.16 549
15594.34 532
15595.52 547
15596.70 594
15597.88 616
15599.06 646
15600.24 645
15601.42 570
15602.60 594
15603.78 661
15604.96 582
15606.14 592
15607.32 659
15608.50 678
15609.68 640
15610.86 606
15612.04 602
15613.22 596
15614.40 675
15615.58 711
15616.76 643
15617.94 662
15619.12 703
15620.30 682
15621.48 696
15622.66 625
15623.84 649
15625.02 711
15626.20 680
15627.38 758
15628.56 687
15629.74 693
15630.92 649
15632.10 669
15633.28 698
15634.46 681
15635.64 713
15636.82 765
15638.00 722
15639.18 753
15640.36 757
15641.54 789
15642.73 806
15643.91 843
15645.09 794
15646.27 790
15647.45 771
15648.63 788
15649.81 825
15650.99 851
15652.17 835
15653.36 853
15654.54 775
15655.72 814
15656.90 900
15658.08 788
15659.26 843
15660.44 823
15661.63 835
15662.81 771
15663.99 822
15665.17 809
15666.35 785
15667.54 852
15668.72 827
15669.90 819
15671.08 802
15672.26 762
15673.45 794
15674.63 749
15675.81 722
15676.99 745
15678.17 796
15679.36 805
15680.54 795
15681.72 733
15682.90 793
15684.09 780
15685.27 768
15686.45 769
15687.63 752
15688.82 784
15690.00 748
15691.18 771
15692.36 759
15693.55 786
15694.73 739
15695.91 781
15697.10 794
15698.28 831
15699.46 811
15700.65 790
15701.83 819
15703.01 874
15704.20 812
15705.38 799
15706.56 828
15707.75 788
15708.93 853
15710.11 830
15711.30 868
15712.48 894
15713.66 837
15714.85 920
15716.03 842
15717.21 828
15718.40 843
15719.58 872
15720.77 870
15721.95 818
15723.13 853
15724.32 846
15725.50 860
15726.69 860
15727.87 849
15729.05 821
15730.24 814
15731.42 830
15732.61 853
15733.79 846
15734.98 891
15736.16 888
15737.34 829
15738.53 899
15739.71 867
15740.90 865
15742.08 848
15743.27 912
15744.45 879
15745.64 868
15746.82 902
15748.01 858
15749.19 876
15750.38 903
15751.56 963
15752.75 881
15753.93 900
15755.12 944
15756.30 856
15757.49 847
15758.67 906
15759.86 892
15761.04 859
15762.23 861
15763.42 869
15764.60 833
15765.79 815
15766.97 858
15768.16 800
15769.34 792
15770.53 795
15771.71 780
15772.90 799
15774.09 795
15775.27 770
15776.46 830
15777.64 721
15778.83 791
15780.02 778
15781.20 731
15782.39 770
15783.58 754
15784.76 780
15785.95 761
15787.13 786
15788.32 735
15789.51 754
15790.69 774
15791.88 714
15793.07 678
15794.25 771
15795.44 702
15796.63 717
15797.81 707
15799.00 678
15800.19 676
15801.37 669
15802.56 651
15803.75 653
15804.94 638
15806.12 622
15807.31 661
15808.50 620
15809.68 597
15810.87 606
15812.06 634
15813.25 659
15814.43 571
15815.62 627
15816.81 633
15818.00 623
15819.18 595
15820.37 574
15821.56 589
15822.75 611
15823.93 598
15825.12 620
15826.31 584
15827.50 556
15828.69 559
15829.87 576
15831.06 623
15832.25 609
15833.44 607
15834.63 606
15835.81 588
15837.00 610
15838.19 606
15839.38 601
15840.57 592
15841.76 630
15842.94 591
15844.13 592
15845.32 565
15846.51 632
15847.70 642
15848.89 606
15850.08 587
15851.27 627
15852.45 584
15853.64 594
15854.83 604
15856.02 624
15857.21 609
15858.40 610
15859.59 564
15860.78 645
15861.97 622
15863.16 635
15864.35 631
15865.53 590
15866.72 600
15867.91 618
15869.10 647
15870.29 654
15871.48 639
15872.67 613
15873.86 644
15875.05 586
15876.24 581
15877.43 568
15878.62 546
15879.81 618
15881.00 636
15882.19 589
15883.38 619
15884.57 601
15885.76 605
15886.95 597
15888.14 624
15889.33 624
15890.52 678
15891.71 603
15892.90 613
15894.09 629
15895.28 641
15896.47 647
15897.66 658
15898.85 620
15900.04 651
15901.24 655
15902.43 677
15903.62 681
15904.81 704
15906.00 667
15907.19 632
15908.38 705
15909.57 696
15910.76 635
15911.95 600
15913.14 666
15914.34 624
15915.53 661
15916.72 688
15917.91 676
15919.10 716
15920.29 687
15921.48 672
15922.68 670
15923.87 646
15925.06 687
15926.25 685
15927.44 670
15928.63 638
15929.83 580
15931.02 610
15932.21 642
15933.40 603
15934.59 583
15935.78 648
15936.98 674
15938.17 639
15939.36 613
15940.55 643
15941.74 606
15942.94 617
15944.13 592
15945.32 589
15946.51 583
15947.71 555
15948.90 600
15950.09 606
15951.28 549
15952.48 532
15953.67 544
15954.86 540
15956.05 498
15957.25 600
15958.44 579
15959.63 494
15960.83 496
15962.02 454
15963.21 462
15964.41 483
15965.60 471
15966.79 470
15967.98 506
15969.18 485
15970.37 469
15971.56 475
15972.76 481
15973.95 435
15975.14 444
15976.34 410
15977.53 516
15978.73 520
15979.92 465
15981.11 462
15982.31 488
15983.50 437
15984.69 460
15985.89 431
15987.08 434
15988.28 388
15989.47 418
15990.66 434
15991.86 445
15993.05 430
15994.25 420
15995.44 426
15996.63 416
15997.83 406
15999.02 449
16000.22 475
16001.41 443
16002.61 436
16003.80 425
16005.00 441
16006.19 409
16007.38 464
16008.58 448
16009.77 421
16010.97 392
16012.16 407
16013.36 392
16014.55 386
16015.75 411
16016.94 396
16018.14 424
16019.33 416
16020.53 431
16021.72 413
16022.92 420
16024.11 450
16025.31 412
16026.51 409
16027.70 451
16028.90 456
16030.09 467
16031.29 403
16032.48 431
16033.68 423
16034.87 391
16036.07 373
16037.27 411
16038.46 422
16039.66 414
16040.85 377
16042.05 407
16043.24 412
16044.44 414
16045.64 399
16046.83 398
16048.03 386
16049.23 405
16050.42 427
16051.62 402
16052.81 390
16054.01 428
16055.21 404
16056.40 376
16057.60 377
16058.80 380
16059.99 387
16061.19 396
16062.39 408
16063.58 405
16064.78 405
16065.98 375
16067.17 405
16068.37 409
16069.57 389
16070.77 399
16071.96 399
16073.16 410
16074.36 394
16075.55 392
16076.75 422
16077.95 413
16079.15 397
16080.34 404
16081.54 426
16082.74 388
16083.94 396
16085.13 406
16086.33 389
16087.53 380
16088.73 423
16089.92 408
16091.12 382
16092.32 368
16093.52 383
16094.71 392
16095.91 378
16097.11 356
16098.31 364
16099.51 400
16100.71 375
16101.90 393
16103.10 396
16104.30 389
16105.50 370
16106.70 361
16107.89 368
16109.09 315
16110.29 326
16111.49 370
16112.69 366
16113.89 411
16115.09 363
16116.28 355
16117.48 361
16118.68 360
16119.88 369
16121.08 377
16122.28 383
16123.48 362
16124.68 365
16125.88 324
16127.08 359
16128.27 359
16129.47 344
16130.67 366
16131.87 393
16133.07 357
16134.27 365
16135.47 395
16136.67 371
16137.87 424
16139.07 353
16140.27 385
16141.47 394
16142.67 440
16143.87 393
16145.07 376
16146.27 377
16147.47 355
16148.67 416
16149.87 395
16151.07 338
16152.27 351
16153.47 394
16154.67 406
16155.87 390
16157.07 388
16158.27 372
16159.47 360
16160.67 386
16161.87 399
16163.07 405
16164.27 361
16165.47 401
16166.67 382
16167.87 395
16169.07 393
16170.27 392
16171.47 380
16172.68 370
16173.88 357
16175.08 372
16176.28 408
16177.48 373
16178.68 411
16179.88 369
16181.08 359
16182.28 379
16183.48 393
16184.69 374
16185.89 391
16187.09 374
16188.29 363
16189.49 398
16190.69 427
16191.89 387
16193.10 408
16194.30 457
16195.50 400
16196.70 396
16197.90 430
16199.10 419
16200.31 377
16201.51 361
16202.71 356
16203.91 398
16205.11 406
16206.32 409
16207.52 408
16208.72 371
16209.92 411
16211.13 419
16212.33 422
16213.53 442
16214.73 405
16215.93 389
16217.14 398
16218.34 421
16219.54 441
16220.74 390
16221.95 368
16223.15 410
16224.35 421
16225.56 419
16226.76 391
16227.96 425
16229.16 396
16230.37 418
16231.57 403
16232.77 378
16233.98 466
16235.18 419
16236.38 437
16237.59 417
16238.79 458
16239.99 390
16241.20 393
16242.40 425
16243.60 430
16244.81 401
16246.01 473
16247.21 442
16248.42 396
16249.62 422
16250.82 469
16252.03 479
16253.23 425
16254.44 442
16255.64 439
16256.84 476
16258.05 461
16259.25 460
16260.46 416
16261.66 447
16262.86 450
16264.07 458
16265.27 455
16266.48 420
16267.68 474
16268.89 433
16270.09 429
16271.29 436
16272.50 461
16273.70 447
16274.91 436
16276.11 478
16277.32 471
16278.52 439
16279.73 484
16280.93 483
16282.14 516
16283.34 423
16284.55 452
16285.75 449
16286.96 471
16288.16 522
16289.37 415
16290.57 450
16291.78 523
16292.98 506
16294.19 460
16295.39 513
16296.60 467
16297.80 478
16299.01 485
16300.22 481
16301.42 452
16302.63 510
16303.83 489
16305.04 488
16306.24 518
16307.45 489
16308.66 468
16309.86 484
16311.07 489
16312.27 455
16313.48 479
16314.69 470
16315.89 480
16317.10 485
16318.30 476
16319.51 455
16320.72 440
16321.92 457
16323.13 417
16324.34 480
16325.54 497
16326.75 500
16327.96 440
16329.16 422
16330.37 413
16331.58 436
16332.78 447
16333.99 432
16335.20 400
16336.40 435
16337.61 380
16338.82 410
16340.02 441
16341.23 433
16342.44 440
16343.65 397
16344.85 387
16346.06 349
16347.27 399
16348.47 401
16349.68 438
16350.89 389
16352.10 410
16353.30 392
16354.51 417
16355.72 379
16356.93 385
16358.13 375
16359.34 356
16360.55 386
16361.76 385
16362.97 377
16364.17 388
16365.38 416
16366.59 386
16367.80 364
16369.01 347
16370.21 404
16371.42 384
16372.63 376
16373.84 361
16375.05 360
16376.26 389
16377.46 409
16378.67 385
16379.88 362
16381.09 379
16382.30 317
16383.51 305
16384.72 353
16385.92 386
16387.13 321
16388.34 352
16389.55 354
16390.76 363
16391.97 355
16393.18 349
16394.39 346
16395.60 376
16396.80 351
16398.01 380
16399.22 360
16400.43 371
16401.64 351
16402.85 356
16404.06 380
16405.27 304
16406.48 311
16407.69 357
16408.90 370
16410.11 337
16411.32 337
16412.53 369
16413.74 400
16414.95 385
16416.16 346
16417.37 361
16418.58 374
16419.79 336
16421.00 349
16422.21 379
16423.42 356
16424.63 339
16425.84 338
16427.05 350
16428.26 383
16429.47 367
16430.68 352
16431.89 361
16433.10 381
16434.31 324
16435.52 381
16436.73 396
16437.94 384
16439.15 330
16440.36 344
16441.57 356
16442.79 379
16444.00 345
16445.21 394
16446.42 332
16447.63 351
16448.84 367
16450.05 337
16451.26 312
16452.47 384
16453.68 339
16454.90 331
16456.11 300
16457.32 327
16458.53 327
16459.74 324
16460.95 352
16462.16 334
16463.38 355
16464.59 367
16465.80 360
16467.01 318
16468.22 378
16469.43 323
16470.65 345
16471.86 343
16473.07 321
16474.28 340
16475.49 325
16476.71 322
16477.92 316
16479.13 347
16480.34 333
16481.56 353
16482.77 379
16483.98 355
16485.19 355
16486.40 323
16487.62 376
16488.83 363
16490.04 357
16491.25 333
16492.47 329
16493.68 351
16494.89 372
16496.11 353
16497.32 326
16498.53 323
16499.74 318
16500.96 323
16502.17 351
16503.38 325
16504.60 309
16505.81 323
16507.02 325
16508.24 362
16509.45 328
16510.66 300
16511.88 349
16513.09 401
16514.30 328
16515.52 341
16516.73 289
16517.94 337
16519.16 334
16520.37 324
16521.58 308
16522.80 329
16524.01 356
16525.23 333
16526.44 336
16527.65 332
16528.87 350
16530.08 337
16531.30 329
16532.51 382
16533.72 344
16534.94 366
16536.15 344
16537.37 300
16538.58 346
16539.80 384
16541.01 347
16542.23 353
16543.44 356
16544.65 362
16545.87 351
16547.08 344
16548.30 376
16549.51 369
16550.73 356
16551.94 352
16553.16 350
16554.37 361
16555.59 370
16556.80 373
16558.02 355
16559.23 388
16560.45 360
16561.66 340
16562.88 332
16564.09 373
16565.31 342
16566.52 371
16567.74 377
16568.96 374
16570.17 354
16571.39 358
16572.60 381
16573.82 402
16575.03 397
16576.25 373
16577.47 409
16578.68 415
16579.90 412
16581.11 409
16582.33 451
16583.54 437
16584.76 394
16585.98 370
16587.19 383
16588.41 385
16589.63 427
16590.84 433
16592.06 390
16593.27 397
16594.49 394
16595.71 349
16596.92 383
16598.14 325
16599.36 338
16600.57 346
16601.79 372
16603.01 367
16604.22 364
16605.44 385
16606.66 370
16607.87 352
16609.09 398
16610.31 351
16611.53 325
16612.74 317
16613.96 345
16615.18 357
16616.39 336
16617.61 326
16618.83 348
16620.05 338
16621.26 312
16622.48 283
16623.70 288
16624.92 329
16626.13 302
16627.35 317
16628.57 302
16629.79 312
16631.00 293
16632.22 315
16633.44 293
16634.66 351
16635.88 284
16637.09 299
16638.31 321
16639.53 320
16640.75 317
16641.97 314
16643.18 393
16644.40 364
16645.62 339
16646.84 305
16648.06 337
16649.28 350
16650.49 330
16651.71 256
16652.93 341
16654.15 330
16655.37 313
16656.59 341
16657.81 321
16659.03 300
16660.24 305
16661.46 306
16662.68 312
16663.90 312
16665.12 325
16666.34 313
16667.56 311
16668.78 300
16670.00 289
16671.22 321
16672.43 312
16673.65 315
16674.87 335
16676.09 316
16677.31 318
16678.53 357
16679.75 358
16680.97 303
16682.19 292
16683.41 316
16684.63 298
16685.85 324
16687.07 307
16688.29 314
16689.51 312
16690.73 320
16691.95 322
16693.17 321
16694.39 341
16695.61 327
16696.83 335
16698.05 328
16699.27 308
16700.49 314
16701.71 287
16702.93 322
16704.15 279
16705.37 272
16706.59 299
16707.81 321
16709.03 295
16710.25 293
16711.48 296
16712.70 291
16713.92 330
16715.14 333
16716.36 286
16717.58 277
16718.80 309
16720.02 274
16721.24 267
16722.46 268
16723.68 309
16724.91 318
16726.13 305
16727.35 296
16728.57 311
16729.79 280
16731.01 325
16732.23 304
16733.46 305
16734.68 316
16735.90 310
16737.12 328
16738.34 299
16739.56 273
16740.79 295
16742.01 323
16743.23 290
16744.45 308
16745.67 340
16746.90 309
16748.12 275
16749.34 297
16750.56 288
16751.78 330
16753.01 303
16754.23 290
16755.45 296
16756.67 300
16757.90 311
16759.12 281
16760.34 280
16761.56 325
16762.79 339
16764.01 317
16765.23 277
16766.45 293
16767.68 328
16768.90 281
16770.12 298
16771.34 284
16772.57 286
16773.79 319
16775.01 323
16776.24 308
16777.46 296
16778.68 300
16779.91 317
16781.13 292
16782.35 304
16783.58 302
16784.80 313
16786.02 332
16787.25 332
16788.47 364
16789.69 290
16790.92 292
16792.14 302
16793.36 302
16794.59 320
16795.81 296
16797.04 325
16798.26 362
16799.48 323
16800.71 321
16801.93 310
16803.16 344
16804.38 329
16805.60 305
16806.83 294
16808.05 332
16809.28 341
16810.50 310
16811.73 314
16812.95 303
16814.17 293
16815.40 336
16816.62 322
16817.85 319
16819.07 363
16820.30 341
16821.52 321
16822.75 328
16823.97 354
16825.20 323
16826.42 327
16827.65 350
16828.87 361
16830.10 344
16831.32 335
16832.55 354
16833.77 319
16835.00 290
16836.22 272
16837.45 377
16838.67 390
16839.90 379
16841.12 358
16842.35 361
16843.57 367
16844.80 355
16846.03 411
16847.25 338
16848.48 400
16849.70 423
16850.93 401
16852.15 425
16853.38 398
16854.61 432
16855.83 386
16857.06 372
16858.28 403
16859.51 364
16860.74 428
16861.96 417
16863.19 444
16864.42 396
16865.64 408
16866.87 440
16868.09 447
16869.32 435
16870.55 449
16871.77 485
16873.00 473
16874.23 456
16875.45 458
16876.68 486
16877.91 510
16879.13 514
16880.36 492
16881.59 476
16882.82 520
16884.04 491
16885.27 498
16886.50 482
16887.72 477
16888.95 496
16890.18 470
16891.41 500
16892.63 504
16893.86 473
16895.09 448
16896.32 411
16897.54 415
16898.77 487
16900.00 442
16901.23 474
16902.45 420
16903.68 439
16904.91 484
16906.14 437
16907.36 435
16908.59 443
16909.82 386
16911.05 385
16912.28 391
16913.50 402
16914.73 393
16915.96 397
16917.19 384
16918.42 388
16919.65 393
16920.87 367
16922.10 442
16923.33 405
16924.56 368
16925.79 357
16927.02 354
16928.24 369
16929.47 392
16930.70 366
16931.93 346
16933.16 342
16934.39 367
16935.62 359
16936.85 297
16938.08 382
16939.30 360
16940.53 332
16941.76 343
16942.99 340
16944.22 309
16945.45 349
16946.68 330
16947.91 330
16949.14 345
16950.37 313
16951.60 301
16952.83 297
16954.06 362
16955.29 382
16956.52 372
16957.74 306
16958.97 314
16960.20 368
16961.43 343
16962.66 306
16963.89 307
16965.12 323
16966.35 327
16967.58 342
16968.81 307
16970.04 336
16971.27 344
16972.50 361
16973.74 331
16974.97 351
16976.20 391
16977.43 327
16978.66 322
16979.89 343
16981.12 324
16982.35 289
16983.58 328
16984.81 318
16986.04 290
16987.27 320
16988.50 317
16989.73 329
16990.96 305
16992.19 317
16993.43 333
16994.66 353
16995.89 320
16997.12 308
16998.35 377
16999.58 322
17000.81 353
17002.04 346
17003.28 343
17004.51 317
17005.74 326
17006.97 277
17008.20 334
17009.43 303
17010.66 285
17011.90 307
17013.13 312
17014.36 374
17015.59 313
17016.82 304
17018.05 282
17019.29 296
17020.52 340
17021.75 306
17022.98 289
17024.21 295
17025.45 327
17026.68 317
17027.91 308
17029.14 310
17030.38 315
17031.61 303
17032.84 340
17034.07 334
17035.31 335
17036.54 290
17037.77 284
17039.00 299
17040.24 300
17041.47 274
17042.70 278
17043.93 308
17045.17 271
17046.40 274
17047.63 280
17048.87 299
17050.10 297
17051.33 318
17052.57 287
17053.80 266
17055.03 277
17056.27 283
17057.50 285
17058.73 264
17059.97 301
17061.20 308
17062.43 319
17063.67 299
17064.90 254
17066.13 264
17067.37 284
17068.60 289
17069.83 272
17071.07 285
17072.30 279
17073.54 265
17074.77 275
17076.00 293
17077.24 317
17078.47 296
17079.71 284
17080.94 263
17082.17 252
17083.41 253
17084.64 260
17085.88 282
17087.11 347
17088.35 308
17089.58 287
17090.81 304
17092.05 356
17093.28 277
17094.52 247
17095.75 233
17096.99 260
17098.22 278
17099.46 309
17100.69 271
17101.93 259
17103.16 242
17104.40 295
17105.63 263
17106.87 251
17108.10 280
17109.34 267
17110.57 255
17111.81 238
17113.04 282
17114.28 266
17115.51 316
17116.75 285
17117.99 265
17119.22 261
17120.46 274
17121.69 263
17122.93 244
17124.16 256
17125.40 275
17126.64 262
17127.87 281
17129.11 293
17130.34 294
17131.58 299
17132.82 258
17134.05 272
17135.29 242
17136.52 256
17137.76 265
17139.00 312
17140.23 273
17141.47 288
17142.71 294
17143.94 270
17145.18 281
17146.41 272
17147.65 241
17148.89 273
17150.12 291
17151.36 291
17152.60 347
17153.83 272
17155.07 271
17156.31 269
17157.55 263
17158.78 289
17160.02 268
17161.26 247
17162.49 254
17163.73 238
17164.97 233
17166.21 261
17167.44 271
17168.68 273
17169.92 255
17171.15 261
17172.39 239
17173.63 252
17174.87 254
17176.10 250
17177.34 300
17178.58 272
17179.82 250
17181.06 280
17182.29 251
17183.53 243
17184.77 250
17186.01 237
17187.25 266
17188.48 260
17189.72 286
17190.96 306
17192.20 292
17193.44 254
17194.67 287
17195.91 278
17197.15 275
17198.39 274
17199.63 273
17200.87 291
17202.10 292
17203.34 260
17204.58 252
17205.82 232
17207.06 262
17208.30 305
17209.54 249
17210.78 269
17212.01 227
17213.25 291
17214.49 253
17215.73 280
17216.97 277
17218.21 254
17219.45 268
17220.69 261
17221.93 233
17223.17 229
17224.41 242
17225.65 247
17226.89 268
17228.12 264
17229.36 287
17230.60 276
17231.84 276
17233.08 258
17234.32 272
17235.56 277
17236.80 263
17238.04 263
17239.28 251
17240.52 260
17241.76 231
17243.00 219
17244.24 237
17245.48 277
17246.72 228
17247.96 281
17249.20 250
17250.44 261
17251.68 264
17252.92 233
17254.16 233
17255.40 236
17256.64 242
17257.89 251
17259.13 247
17260.37 247
17261.61 261
17262.85 265
17264.09 281
17265.33 265
17266.57 268
17267.81 228
17269.05 239
17270.29 230
17271.53 268
17272.78 253
17274.02 266
17275.26 283
17276.50 235
17277.74 268
17278.98 309
17280.22 294
17281.46 242
17282.71 255
17283.95 234
17285.19 233
17286.43 242
17287.67 247
17288.91 242
17290.16 262
17291.40 272
17292.64 262
17293.88 231
17295.12 229
17296.36 217
17297.61 252
17298.85 237
17300.09 240
17301.33 242
17302.58 251
17303.82 249
17305.06 232
17306.30 269
17307.54 268
17308.79 276
17310.03 224
17311.27 243
17312.51 234
17313.76 250
17315.00 242
17316.24 261
17317.48 253
17318.73 268
17319.97 251
17321.21 235
17322.46 238
17323.70 246
17324.94 259
17326.18 284
17327.43 252
17328.67 289
17329.91 314
17331.16 229
17332.40 257
17333.64 242
17334.89 247
17336.13 273
17337.37 227
17338.62 264
17339.86 254
17341.10 270
17342.35 279
17343.59 242
17344.84 230
17346.08 248
17347.32 269
17348.57 242
17349.81 260
17351.05 274
17352.30 252
17353.54 254
17354.79 242
17356.03 255
17357.27 256
17358.52 242
17359.76 298
17361.01 267
17362.25 250
17363.50 265
17364.74 262
17365.98 219
17367.23 218
17368.47 236
17369.72 275
17370.96 228
17372.21 238
17373.45 262
17374.70 259
17375.94 267
17377.19 250
17378.43 237
17379.68 247
17380.92 285
17382.17 256
17383.41 240
17384.66 243
17385.90 248
17387.15 256
17388.39 271
17389.64 252
17390.88 227
17392.13 239
17393.37 269
17394.62 279
17395.86 263
17397.11 230
17398.36 252
17399.60 255
17400.85 256
17402.09 266
17403.34 263
17404.58 243
17405.83 213
17407.08 229
17408.32 277
17409.57 283
17410.81 283
17412.06 239
17413.31 235
17414.55 231
17415.80 241
17417.05 268
17418.29 313
17419.54 254
17420.78 248
17422.03 280
17423.28 275
17424.52 271
17425.77 242
17427.02 249
17428.26 249
17429.51 282
17430.76 264
17432.00 312
17433.25 285
17434.50 268
17435.75 254
17436.99 266
17438.24 271
17439.49 264
17440.73 248
17441.98 282
17443.23 268
17444.48 266
17445.72 290
17446.97 277
17448.22 266
17449.46 272
17450.71 276
17451.96 289
17453.21 250
17454.45 257
17455.70 256
17456.95 246
17458.20 243
17459.45 303
17460.69 305
17461.94 308
17463.19 304
17464.44 313
17465.69 277
17466.93 288
17468.18 303
17469.43 238
17470.68 250
17471.93 287
17473.17 280
17474.42 300
17475.67 291
17476.92 280
17478.17 288
17479.42 282
17480.67 261
17481.91 286
17483.16 286
17484.41 295
17485.66 270
17486.91 314
17488.16 316
17489.41 253
17490.66 263
17491.90 265
17493.15 281
17494.40 286
17495.65 317
17496.90 288
17498.15 248
17499.40 277
17500.65 301
17501.90 323
17503.15 315
17504.40 291
17505.65 323
17506.90 296
17508.14 266
17509.39 298
17510.64 282
17511.89 296
17513.14 301
17514.39 355
17515.64 311
17516.89 329
17518.14 290
17519.39 304
17520.64 290
17521.89 322
17523.14 352
17524.39 347
17525.64 310
17526.89 321
17528.14 300
17529.39 333
17530.64 351
17531.89 295
17533.14 294
17534.40 319
17535.65 314
17536.90 290
17538.15 339
17539.40 357
17540.65 351
17541.90 297
17543.15 300
17544.40 321
17545.65 334
17546.90 318
17548.15 348
17549.40 326
17550.66 374
17551.91 307
17553.16 289
17554.41 328
17555.66 337
17556.91 332
17558.16 297
17559.41 360
17560.67 290
17561.92 280
17563.17 250
17564.42 297
17565.67 314
17566.92 324
17568.18 350
17569.43 308
17570.68 323
17571.93 310
17573.18 321
17574.43 311
17575.69 333
17576.94 319
17578.19 275
17579.44 332
17580.69 325
17581.95 332
17583.20 293
17584.45 341
17585.70 344
17586.96 364
17588.21 310
17589.46 319
17590.71 315
17591.97 311
17593.22 272
17594.47 341
17595.72 321
17596.98 310
17598.23 331
17599.48 338
17600.73 366
17601.99 347
17603.24 320
17604.49 314
17605.75 341
17607.00 344
17608.25 334
17609.51 317
17610.76 280
17612.01 265
17613.27 322
17614.52 357
17615.77 316
17617.03 311
17618.28 332
17619.53 279
17620.79 306
17622.04 295
17623.29 285
17624.55 297
17625.80 335
17627.05 299
17628.31 329
17629.56 336
17630.82 310
17632.07 302
17633.32 299
17634.58 311
17635.83 292
17637.09 243
17638.34 296
17639.60 296
17640.85 308
17642.10 283
17643.36 250
17644.61 293
17645.87 302
17647.12 276
17648.38 268
17649.63 288
17650.89 302
17652.14 322
17653.39 297
17654.65 302
17655.90 280
17657.16 294
17658.41 259
17659.67 270
17660.92 277
17662.18 268
17663.43 260
17664.69 248
17665.94 294
17667.20 245
17668.45 250
17669.71 261
17670.97 245
17672.22 236
17673.48 258
17674.73 254
17675.99 269
17677.24 264
17678.50 260
17679.75 221
17681.01 228
17682.27 232
17683.52 253
17684.78 239
17686.03 249
17687.29 266
17688.55 282
17689.80 269
17691.06 255
17692.31 266
17693.57 236
17694.83 233
17696.08 256
17697.34 262
17698.59 279
17699.85 252
17701.11 285
17702.36 253
17703.62 232
17704.88 223
17706.13 244
17707.39 235
17708.65 216
17709.90 228
17711.16 240
17712.42 264
17713.67 204
17714.93 225
17716.19 247
17717.44 256
17718.70 229
17719.96 239
17721.22 267
17722.47 243
17723.73 270
17724.99 252
17726.25 260
17727.50 271
17728.76 259
17730.02 255
17731.27 246
17732.53 240
17733.79 237
17735.05 281
17736.31 295
17737.56 267
17738.82 239
17740.08 228
17741.34 240
17742.59 240
17743.85 263
17745.11 232
17746.37 260
17747.63 261
17748.88 268
17750.14 259
17751.40 223
17752.66 266
17753.92 258
17755.18 253
17756.43 223
17757.69 247
17758.95 280
17760.21 253
17761.47 241
17762.73 274
17763.99 281
17765.24 267
17766.50 269
17767.76 237
17769.02 223
17770.28 231
17771.54 208
17772.80 218
17774.06 224
17775.32 224
17776.57 217
17777.83 286
17779.09 251
17780.35 229
17781.61 236
17782.87 236
17784.13 267
17785.39 267
17786.65 268
17787.91 249
17789.17 278
17790.43 256
17791.69 230
17792.95 229
17794.21 229
17795.47 229
17796.73 259
17797.99 247
17799.25 214
17800.51 205
17801.77 224
17803.03 237
17804.29 224
17805.55 255
17806.81 249
17808.07 236
17809.33 246
17810.59 266
17811.85 247
17813.11 304
17814.37 257
17815.63 266
17816.89 261
17818.15 264
17819.41 229
17820.67 239
17821.93 238
17823.19 245
17824.45 250
17825.71 244
17826.98 230
17828.24 208
17829.50 204
17830.76 204
17832.02 232
17833.28 257
17834.54 241
17835.80 217
17837.06 220
17838.33 243
17839.59 216
17840.85 230
17842.11 219
17843.37 253
17844.63 236
17845.89 248
17847.16 260
17848.42 241
17849.68 228
17850.94 271
17852.20 236
17853.46 242
17854.73 259
17855.99 250
17857.25 255
17858.51 236
17859.77 237
17861.04 229
17862.30 241
17863.56 243
17864.82 234
17866.09 210
17867.35 261
17868.61 240
17869.87 231
17871.14 231
17872.40 240
17873.66 230
17874.92 225
17876.19 218
17877.45 231
17878.71 217
17879.97 234
17881.24 212
17882.50 212
17883.76 225
17885.03 213
17886.29 218
17887.55 207
17888.81 239
17890.08 238
17891.34 249
17892.60 247
17893.87 240
17895.13 247
17896.39 236
17897.66 235
17898.92 241
17900.18 254
17901.45 214
17902.71 230
17903.97 202
17905.24 233
17906.50 252
17907.77 235
17909.03 215
17910.29 247
17911.56 232
17912.82 239
17914.09 227
17915.35 223
17916.61 203
17917.88 224
17919.14 249
17920.41 241
17921.67 215
17922.93 240
17924.20 222
17925.46 243
17926.73 231
17927.99 240
17929.26 231
17930.52 245
17931.79 245
17933.05 234
17934.32 225
17935.58 244
17936.84 218
17938.11 238
17939.37 232
17940.64 230
17941.90 241
17943.17 221
17944.43 243
17945.70 251
17946.96 241
17948.23 230
17949.50 229
17950.76 234
17952.03 223
17953.29 244
17954.56 208
17955.82 182
17957.09 198
17958.35 195
17959.62 235
17960.88 223
17962.15 215
17963.42 231
17964.68 251
17965.95 242
17967.21 235
17968.48 223
17969.74 220
17971.01 271
17972.28 268
17973.54 236
17974.81 234
17976.08 240
17977.34 249
17978.61 251
17979.87 236
17981.14 249
17982.41 251
17983.67 244
17984.94 223
17986.21 214
17987.47 207
17988.74 220
17990.01 211
17991.27 233
17992.54 226
17993.81 203
17995.07 188
17996.34 203
17997.61 219
17998.87 227
18000.14 262
18001.41 223
18002.68 201
18003.94 214
18005.21 215
18006.48 206
18007.74 221
18009.01 196
18010.28 229
18011.55 205
18012.81 242
18014.08 223
18015.35 217
18016.62 216
18017.88 237
18019.15 234
18020.42 243
18021.69 233
18022.96 217
18024.22 224
18025.49 225
18026.76 264
18028.03 210
18029.29 260
18030.56 237
18031.83 229
18033.10 240
18034.37 223
18035.64 239
18036.90 206
18038.17 234
18039.44 202
18040.71 197
18041.98 215
18043.25 224
18044.51 222
18045.78 245
18047.05 216
18048.32 228
18049.59 187
18050.86 202
18052.13 217
18053.40 235
18054.67 244
18055.93 266
18057.20 238
18058.47 215
18059.74 222
18061.01 241
18062.28 259
18063.55 262
18064.82 222
18066.09 250
18067.36 253
18068.63 250
18069.90 254
18071.17 240
18072.44 264
18073.70 252
18074.97 246
18076.24 234
18077.51 263
18078.78 253
18080.05 246
18081.32 230
18082.59 278
18083.86 264
18085.13 253
18086.40 225
18087.67 205
18088.94 249
18090.21 261
18091.48 236
18092.75 245
18094.02 240
18095.29 242
18096.57 228
18097.84 227
18099.11 197
18100.38 220
18101.65 249
18102.92 231
18104.19 224
18105.46 258
18106.73 242
18108.00 242
18109.27 225
18110.54 218
18111.81 232
18113.08 222
18114.36 255
18115.63 274
18116.90 271
18118.17 235
18119.44 223
18120.71 228
18121.98 233
18123.25 229
18124.53 227
18125.80 262
18127.07 238
18128.34 232
18129.61 202
18130.88 245
18132.16 209
18133.43 231
18134.70 249
18135.97 248
18137.24 226
18138.51 258
18139.79 226
18141.06 245
18142.33 217
18143.60 246
18144.87 246
18146.15 265
18147.42 283
18148.69 220
18149.96 244
18151.24 237
18152.51 202
18153.78 239
18155.05 237
18156.33 229
18157.60 218
18158.87 231
18160.14 243
18161.42 224
18162.69 274
18163.96 279
18165.23 258
18166.51 221
18167.78 232
18169.05 258
18170.33 248
18171.60 228
18172.87 225
18174.15 217
18175.42 192
18176.69 231
18177.97 231
18179.24 216
18180.51 226
18181.79 241
18183.06 228
18184.33 212
18185.61 211
18186.88 192
18188.15 208
18189.43 241
18190.70 226
18191.97 240
18193.25 234
18194.52 207
18195.80 216
18197.07 204
18198.34 184
18199.62 204
18200.89 213
18202.17 202
18203.44 219
18204.71 239
18205.99 262
18207.26 228
18208.54 230
18209.81 226
18211.09 231
18212.36 213
18213.64 195
18214.91 210
18216.18 249
18217.46 244
18218.73 209
18220.01 240
18221.28 229
18222.56 220
18223.83 225
18225.11 220
18226.38 216
18227.66 204
18228.93 218
18230.21 242
18231.48 244
18232.76 243
18234.03 246
18235.31 219
18236.58 227
18237.86 210
18239.14 238
18240.41 235
18241.69 234
18242.96 219
18244.24 219
18245.51 236
18246.79 197
18248.06 227
18249.34 259
18250.62 234
18251.89 249
18253.17 247
18254.44 234
18255.72 216
18257.00 227
18258.27 174
18259.55 206
18260.82 225
18262.10 201
18263.38 199
18264.65 207
18265.93 208
18267.21 224
18268.48 204
18269.76 226
18271.04 238
18272.31 215
18273.59 225
18274.87 238
18276.14 208
18277.42 200
18278.70 236
18279.97 226
18281.25 204
18282.53 208
18283.80 254
18285.08 235
18286.36 205
18287.63 208
18288.91 227
18290.19 221
18291.47 247
18292.74 223
18294.02 208
18295.30 197
18296.58 232
18297.85 213
18299.13 215
18300.41 242
18301.69 233
18302.96 238
18304.24 241
18305.52 223
18306.80 218
18308.07 222
18309.35 248
18310.63 242
18311.91 224
18313.19 264
18314.46 239
18315.74 227
18317.02 217
18318.30 223
18319.58 227
18320.86 236
18322.13 219
18323.41 237
18324.69 240
18325.97 233
18327.25 215
18328.53 267
18329.80 262
18331.08 218
18332.36 217
18333.64 188
18334.92 205
18336.20 196
18337.48 214
18338.76 237
18340.04 228
18341.31 254
18342.59 204
18343.87 226
18345.15 200
18346.43 205
18347.71 190
18348.99 200
18350.27 240
18351.55 235
18352.83 260
18354.11 236
18355.39 197
18356.67 231
18357.95 219
18359.22 213
18360.50 228
18361.78 237
18363.06 256
18364.34 260
18365.62 237
18366.90 199
18368.18 222
18369.46 241
18370.74 223
18372.02 256
18373.30 234
18374.58 237
18375.86 205
18377.14 199
18378.42 242
18379.71 256
18380.99 246
18382.27 223
18383.55 230
18384.83 211
18386.11 247
18387.39 227
18388.67 229
18389.95 224
18391.23 208
18392.51 196
18393.79 213
18395.07 218
18396.35 245
18397.63 224
18398.92 195
18400.20 230
18401.48 239
18402.76 197
18404.04 211
18405.32 216
18406.60 231
18407.88 203
18409.17 195
18410.45 234
18411.73 224
18413.01 228
18414.29 222
18415.57 189
18416.85 233
18418.14 198
18419.42 200
18420.70 228
18421.98 235
18423.26 200
18424.55 213
18425.83 255
18427.11 214
18428.39 210
18429.67 214
18430.96 223
18432.24 214
18433.52 226
18434.80 218
18436.08 202
18437.37 229
18438.65 238
18439.93 238
18441.21 245
18442.50 243
18443.78 242
18445.06 263
18446.34 231
18447.63 212
18448.91 222
18450.19 203
18451.48 197
18452.76 181
18454.04 212
18455.32 231
18456.61 227
18457.89 198
18459.17 217
18460.46 257
18461.74 209
18463.02 223
18464.31 231
18465.59 233
18466.87 233
18468.16 210
18469.44 223
18470.72 228
18472.01 223
18473.29 219
18474.57 200
18475.86 238
18477.14 245
18478.43 231
18479.71 234
18480.99 218
18482.28 219
18483.56 231
18484.85 220
18486.13 215
18487.41 222
18488.70 237
18489.98 237
18491.27 253
18492.55 243
18493.83 231
18495.12 223
18496.40 217
18497.69 229
18498.97 253
18500.26 202
18501.54 192
18502.83 182
18504.11 185
18505.40 222
18506.68 229
18507.97 235
18509.25 196
18510.54 223
18511.82 234
18513.11 238
18514.39 219
18515.68 213
18516.96 212
18518.25 264
18519.53 210
18520.82 241
18522.10 200
18523.39 209
18524.67 201
18525.96 225
18527.24 201
18528.53 196
18529.81 219
18531.10 236
18532.39 236
18533.67 219
18534.96 232
18536.24 204
18537.53 235
18538.81 223
18540.10 229
18541.39 235
18542.67 237
18543.96 252
18545.24 226
18546.53 234
18547.82 258
18549.10 257
18550.39 236
18551.68 214
18552.96 206
18554.25 217
18555.53 224
18556.82 267
18558.11 279
18559.39 236
18560.68 222
18561.97 210
18563.25 284
18564.54 238
18565.83 220
18567.12 260
18568.40 228
18569.69 280
18570.98 241
18572.26 220
18573.55 243
18574.84 222
18576.12 235
18577.41 223
18578.70 225
18579.99 244
18581.27 221
18582.56 205
18583.85 252
18585.14 272
18586.42 237
18587.71 246
18589.00 267
18590.29 238
18591.57 251
18592.86 252
18594.15 236
18595.44 255
18596.73 242
18598.01 239
18599.30 213
18600.59 248
18601.88 253
18603.17 245
18604.45 254
18605.74 259
18607.03 265
18608.32 262
18609.61 281
18610.90 253
18612.18 226
18613.47 257
18614.76 262
18616.05 256
18617.34 249
18618.63 275
18619.92 269
18621.20 286
18622.49 272
18623.78 241
18625.07 233
18626.36 255
18627.65 284
18628.94 247
18630.23 221
18631.52 255
18632.81 303
18634.09 288
18635.38 271
18636.67 236
18637.96 213
18639.25 250
18640.54 259
18641.83 243
18643.12 231
18644.41 234
18645.70 237
18646.99 243
18648.28 260
18649.57 246
18650.86 255
18652.15 288
18653.44 246
18654.73 242
18656.02 275
18657.31 215
18658.60 213
18659.89 216
18661.18 210
18662.47 229
18663.76 225
18665.05 239
18666.34 200
18667.63 214
18668.92 232
18670.21 251
18671.50 237
18672.79 220
18674.08 230
18675.37 223
18676.66 223
18677.95 212
18679.24 224
18680.54 219
18681.83 220
18683.12 221
18684.41 229
18685.70 228
18686.99 233
18688.28 216
18689.57 236
18690.86 201
18692.15 204
18693.45 226
18694.74 222
18696.03 207
18697.32 188
18698.61 198
18699.90 218
18701.19 202
18702.49 196
18703.78 197
18705.07 214
18706.36 175
18707.65 254
18708.94 239
18710.24 208
18711.53 240
18712.82 258
18714.11 209
18715.40 227
18716.70 229
18717.99 253
18719.28 202
18720.57 191
18721.86 201
18723.16 223
18724.45 224
18725.74 219
18727.03 250
18728.33 195
18729.62 208
18730.91 239
18732.20 253
18733.50 201
18734.79 200
18736.08 200
18737.37 211
18738.67 208
18739.96 211
18741.25 207
18742.55 228
18743.84 230
18745.13 228
18746.43 205
18747.72 217
18749.01 213
18750.31 221
18751.60 236
18752.89 222
18754.19 210
18755.48 212
18756.77 208
18758.07 179
18759.36 230
18760.65 238
18761.95 205
18763.24 214
18764.53 243
18765.83 232
18767.12 176
18768.42 220
18769.71 227
18771.00 243
18772.30 196
18773.59 217
18774.88 211
18776.18 221
18777.47 225
18778.77 200
18780.06 254
18781.36 238
18782.65 234
18783.94 223
18785.24 206
18786.53 227
18787.83 212
18789.12 197
18790.42 215
18791.71 207
18793.01 193
18794.30 215
18795.60 205
18796.89 172
18798.19 204
18799.48 201
18800.78 207
18802.07 196
18803.37 180
18804.66 189
18805.96 191
18807.25 203
18808.55 193
18809.84 169
18811.14 172
18812.43 180
18813.73 200
18815.02 209
18816.32 213
18817.61 210
18818.91 191
18820.21 207
18821.50 195
18822.80 166
18824.09 214
18825.39 254
18826.68 237
18827.98 211
18829.28 189
18830.57 168
18831.87 213
18833.16 213
18834.46 208
18835.76 222
18837.05 181
18838.35 223
18839.65 192
18840.94 195
18842.24 201
18843.53 206
18844.83 208
18846.13 225
18847.42 211
18848.72 197
18850.02 213
18851.31 202
18852.61 197
18853.91 205
18855.20 194
18856.50 230
18857.80 212
18859.10 193
18860.39 179
18861.69 184
18862.99 193
18864.28 171
18865.58 211
18866.88 226
18868.18 204
18869.47 193
18870.77 167
18872.07 190
18873.37 226
18874.66 185
18875.96 203
18877.26 215
18878.56 209
18879.85 212
18881.15 192
18882.45 195
18883.75 190
18885.04 193
18886.34 215
18887.64 209
18888.94 198
18890.24 212
18891.53 184
18892.83 177
18894.13 191
18895.43 197
18896.73 228
18898.03 204
18899.32 185
18900.62 192
18901.92 175
18903.22 206
18904.52 201
18905.82 186
18907.12 201
18908.41 261
18909.71 219
18911.01 209
18912.31 200
18913.61 172
18914.91 233
18916.21 223
18917.51 248
18918.80 233
18920.10 180
18921.40 188
18922.70 217
18924.00 170
18925.30 168
18926.60 221
18927.90 234
18929.20 217
18930.50 191
18931.80 203
18933.10 212
18934.40 226
18935.70 231
18937.00 212
18938.30 184
18939.60 185
18940.90 201
18942.20 205
18943.50 188
18944.79 210
18946.09 182
18947.39 204
18948.70 199
18950.00 200
18951.30 204
18952.60 177
18953.90 201
18955.20 182
18956.50 188
18957.80 205
18959.10 221
18960.40 201
18961.70 202
18963.00 239
18964.30 233
18965.60 201
18966.90 225
18968.20 243
18969.50 195
18970.80 206
18972.10 195
18973.40 220
18974.71 224
18976.01 226
18977.31 226
18978.61 176
18979.91 207
18981.21 185
18982.51 188
18983.81 193
18985.12 174
18986.42 211
18987.72 203
18989.02 220
18990.32 202
18991.62 195
18992.92 220
18994.23 237
18995.53 239
18996.83 204
18998.13 167
18999.43 166
19000.73 206
19002.04 180
19003.34 184
19004.64 182
19005.94 171
19007.24 196
19008.55 193
19009.85 189
19011.15 206
19012.45 226
19013.76 189
19015.06 181
19016.36 215
19017.66 222
19018.96 198
19020.27 207
19021.57 177
19022.87 198
19024.18 217
19025.48 219
19026.78 190
19028.08 168
19029.39 191
19030.69 215
19031.99 185
19033.30 204
19034.60 233
19035.90 206
19037.20 216
19038.51 192
19039.81 198
19041.11 179
19042.42 221
19043.72 208
19045.02 209
19046.33 222
19047.63 192
19048.93 188
19050.24 234
19051.54 227
19052.85 213
19054.15 224
19055.45 204
19056.76 194
19058.06 177
19059.36 198
19060.67 202
19061.97 188
19063.28 189
19064.58 185
19065.88 194
19067.19 208
19068.49 195
19069.80 201
19071.10 207
19072.41 212
19073.71 200
19075.01 202
19076.32 195
19077.62 194
19078.93 217
19080.23 221
19081.54 222
19082.84 225
19084.15 211
19085.45 226
19086.76 195
19088.06 203
19089.37 182
19090.67 255
19091.98 224
19093.28 215
19094.59 203
19095.89 223
19097.20 199
19098.50 203
19099.81 164
19101.11 210
19102.42 185
19103.72 243
19105.03 185
19106.33 196
19107.64 192
19108.94 213
19110.25 213
19111.56 187
19112.86 194
19114.17 218
19115.47 229
19116.78 220
19118.08 212
19119.39 194
19120.70 216
19122.00 230
19123.31 207
19124.61 189
19125.92 204
19127.23 205
19128.53 210
19129.84 219
19131.15 224
19132.45 199
19133.76 217
19135.06 207
19136.37 195
19137.68 182
19138.98 186
19140.29 194
19141.60 213
19142.90 196
19144.21 193
19145.52 213
19146.82 225
19148.13 198
19149.44 215
19150.75 217
19152.05 204
19153.36 234
19154.67 248
19155.97 205
19157.28 197
19158.59 191
19159.90 220
19161.20 230
19162.51 192
19163.82 226
19165.13 222
19166.43 202
19167.74 178
19169.05 206
19170.36 216
19171.66 199
19172.97 225
19174.28 220
19175.59 232
19176.89 237
19178.20 223
19179.51 218
19180.82 201
19182.13 209
19183.44 217
19184.74 221
19186.05 218
19187.36 187
19188.67 195
19189.98 182
19191.28 195
19192.59 204
19193.90 206
19195.21 205
19196.52 180
19197.83 203
19199.14 206
19200.44 215
19201.75 216
19203.06 175
19204.37 200
19205.68 175
19206.99 169
19208.30 190
19209.61 182
19210.92 208
19212.22 206
19213.53 213
19214.84 182
19216.15 199
19217.46 188
19218.77 258
19220.08 203
19221.39 189
19222.70 198
19224.01 225
19225.32 210
19226.63 202
19227.94 206
19229.25 199
19230.56 254
19231.87 240
19233.18 198
19234.49 201
19235.80 173
19237.11 213
19238.42 210
19239.73 195
19241.04 228
19242.35 223
19243.66 177
19244.97 191
19246.28 199
19247.59 186
19248.90 206
19250.21 169
19251.52 194
19252.83 192
19254.14 217
19255.45 204
19256.76 187
19258.07 175
19259.38 230
19260.69 208
19262.00 191
19263.31 235
19264.63 200
19265.94 185
19267.25 220
19268.56 190
19269.87 177
19271.18 199
19272.49 211
19273.80 210
19275.11 181
19276.43 204
19277.74 190
19279.05 196
19280.36 215
19281.67 198
19282.98 214
19284.29 201
19285.61 206
19286.92 206
19288.23 227
19289.54 216
19290.85 212
19292.16 225
19293.48 187
19294.79 189
19296.10 217
19297.41 199
19298.72 203
19300.04 202
19301.35 196
19302.66 188
19303.97 198
19305.29 188
19306.60 191
19307.91 217
19309.22 191
19310.53 187
19311.85 194
19313.16 196
19314.47 186
19315.78 194
19317.10 217
19318.41 199
19319.72 189
19321.04 205
19322.35 219
19323.66 202
19324.97 182
19326.29 207
19327.60 227
19328.91 195
19330.23 186
19331.54 192
19332.85 176
19334.17 204
19335.48 190
19336.79 193
19338.11 223
19339.42 224
19340.73 213
19342.05 216
19343.36 203
19344.67 181
19345.99 207
19347.30 222
19348.62 188
19349.93 204
19351.24 206
19352.56 201
19353.87 200
19355.18 212
19356.50 192
19357.81 227
19359.13 200
19360.44 189
19361.76 189
19363.07 196
19364.38 196
19365.70 234
19367.01 215
19368.33 193
19369.64 177
19370.96 198
19372.27 197
19373.58 192
19374.90 200
19376.21 221
19377.53 207
19378.84 176
19380.16 193
19381.47 176
19382.79 163
19384.10 209
19385.42 216
19386.73 246
19388.05 182
19389.36 191
19390.68 248
19391.99 226
19393.31 199
19394.62 220
19395.94 210
19397.26 205
19398.57 190
19399.89 218
19401.20 193
19402.52 185
19403.83 219
19405.15 194
19406.46 220
19407.78 185
19409.10 225
19410.41 230
19411.73 205
19413.04 204
19414.36 188
19415.68 213
19416.99 177
19418.31 187
19419.62 204
19420.94 193
19422.26 199
19423.57 204
19424.89 192
19426.21 206
19427.52 182
19428.84 211
19430.15 194
19431.47 167
19432.79 216
19434.10 220
19435.42 203
19436.74 183
19438.06 173
19439.37 202
19440.69 224
19442.01 199
19443.32 211
19444.64 242
19445.96 234
19447.27 202
19448.59 205
19449.91 184
19451.23 227
19452.54 191
19453.86 185
19455.18 209
19456.49 217
19457.81 220
19459.13 242
19460.45 197
19461.76 209
19463.08 194
19464.40 189
19465.72 243
19467.04 228
19468.35 190
19469.67 226
19470.99 230
19472.31 194
19473.63 221
19474.94 191
19476.26 212
19477.58 184
19478.90 186
19480.22 190
19481.53 212
19482.85 194
19484.17 209
19485.49 211
19486.81 197
19488.13 186
19489.44 202
19490.76 211
19492.08 190
19493.40 192
19494.72 232
19496.04 217
19497.36 219
19498.68 194
19499.99 201
19501.31 220
19502.63 218
19503.95 208
19505.27 189
19506.59 168
19507.91 205
19509.23 208
19510.55 208
19511.87 211
19513.19 223
19514.51 204
19515.82 195
19517.14 188
19518.46 223
19519.78 196
19521.10 187
19522.42 184
19523.74 207
19525.06 213
19526.38 204
19527.70 209
19529.02 204
19530.34 192
19531.66 205
19532.98 221
19534.30 203
19535.62 214
19536.94 205
19538.26 217
19539.58 221
19540.90 194
19542.22 195
19543.54 226
19544.86 229
19546.18 179
19547.50 192
19548.83 196
19550.15 217
19551.47 189
19552.79 205
19554.11 207
19555.43 209
19556.75 197
19558.07 208
19559.39 207
19560.71 211
19562.03 196
19563.35 190
19564.68 159
19566.00 169
19567.32 198
19568.64 194
19569.96 184
19571.28 196
19572.60 200
19573.92 202
19575.25 191
19576.57 221
19577.89 222
19579.21 209
19580.53 217
19581.85 228
19583.17 219
19584.50 200
19585.82 207
19587.14 211
19588.46 194
19589.78 204
19591.11 224
19592.43 236
19593.75 206
19595.07 202
19596.39 210
19597.72 205
19599.04 204
19600.36 183
19601.68 214
19603.01 210
19604.33 196
19605.65 187
19606.97 225
19608.30 249
19609.62 236
19610.94 187
19612.26 199
19613.59 210
19614.91 198
19616.23 175
19617.56 215
19618.88 226
19620.20 200
19621.52 201
19622.85 206
19624.17 180
19625.49 181
19626.82 201
19628.14 187
19629.46 192
19630.79 188
19632.11 233
19633.43 198
19634.76 183
19636.08 194
19637.40 190
19638.73 182
19640.05 218
19641.37 220
19642.70 213
19644.02 204
19645.35 193
19646.67 234
19647.99 209
19649.32 228
19650.64 211
19651.97 193
19653.29 219
19654.61 224
19655.94 199
19657.26 216
19658.59 195
19659.91 200
19661.23 202
19662.56 227
19663.88 182
19665.21 213
19666.53 234
19667.86 167
19669.18 187
19670.51 184
19671.83 205
19673.16 195
19674.48 200
19675.81 203
19677.13 222
19678.46 205
19679.78 199
19681.11 221
19682.43 186
19683.76 215
19685.08 210
19686.41 215
19687.73 236
19689.06 189
19690.38 199
19691.71 210
19693.03 207
19694.36 228
19695.68 188
19697.01 224
19698.33 230
19699.66 218
19700.99 202
19702.31 204
19703.64 216
19704.96 209
19706.29 219
19707.62 210
19708.94 187
19710.27 199
19711.59 204
19712.92 190
19714.25 190
19715.57 193
19716.90 220
19718.22 222
19719.55 224
19720.88 237
19722.20 183
19723.53 210
19724.86 218
19726.18 200
19727.51 190
19728.84 188
19730.16 175
19731.49 195
19732.82 180
19734.14 194
19735.47 192
19736.80 198
19738.12 192
19739.45 173
19740.78 201
19742.10 162
19743.43 208
19744.76 214
19746.09 178
19747.41 216
19748.74 197
19750.07 211
19751.40 234
19752.72 253
19754.05 185
19755.38 172
19756.71 224
19758.03 217
19759.36 215
19760.69 205
19762.02 228
19763.34 216
19764.67 185
19766.00 197
19767.33 229
19768.66 211
19769.98 206
19771.31 206
19772.64 212
19773.97 219
19775.30 210
19776.62 208
19777.95 212
19779.28 194
19780.61 194
19781.94 193
19783.27 203
19784.59 180
19785.92 198
19787.25 212
19788.58 191
19789.91 216
19791.24 205
19792.57 210
19793.90 202
19795.22 197
19796.55 198
19797.88 238
19799.21 220
19800.54 188
19801.87 180
19803.20 204
19804.53 215
19805.86 175
19807.19 181
19808.52 173
19809.84 191
19811.17 181
19812.50 208
19813.83 202
19815.16 192
19816.49 170
19817.82 228
19819.15 202
19820.48 179
19821.81 192
19823.14 232
19824.47 179
19825.80 172
19827.13 214
19828.46 196
19829.79 212
19831.12 225
19832.45 210
19833.78 208
19835.11 241
19836.44 218
19837.77 203
19839.10 208
19840.43 204
19841.76 225
19843.09 206
19844.42 196
19845.75 197
19847.09 216
19848.42 195
19849.75 214
19851.08 212
19852.41 211
19853.74 217
19855.07 190
19856.40 193
19857.73 233
19859.06 196
19860.39 201
19861.72 228
19863.06 222
19864.39 220
19865.72 194
19867.05 209
19868.38 216
19869.71 211
19871.04 223
19872.38 185
19873.71 195
19875.04 200
19876.37 194
19877.70 230
19879.03 191
19880.36 198
19881.70 230
19883.03 208
19884.36 190
19885.69 215
19887.02 206
19888.36 214
19889.69 189
19891.02 214
19892.35 219
19893.68 226
19895.02 236
19896.35 228
19897.68 221
19899.01 206
19900.35 202
19901.68 197
19903.01 206
19904.34 208
19905.68 210
19907.01 210
19908.34 205
19909.67 205
19911.01 187
19912.34 163
19913.67 176
19915.01 201
19916.34 186
19917.67 228
19919.00 197
19920.34 209
19921.67 220
19923.00 222
19924.34 212
19925.67 221
19927.00 224
19928.34 179
19929.67 194
19931.00 198
19932.34 225
19933.67 222
19935.00 208
19936.34 195
19937.67 209
19939.01 208
19940.34 234
19941.67 207
19943.01 223
19944.34 221
19945.67 213
19947.01 209
19948.34 191
19949.68 198
19951.01 215
19952.34 215
19953.68 247
19955.01 213
19956.35 208
19957.68 224
19959.02 175
19960.35 207
19961.68 202
19963.02 182
19964.35 177
19965.69 215
19967.02 191
19968.36 212
19969.69 221
19971.03 219
19972.36 169
19973.70 207
19975.03 210
19976.37 201
19977.70 205
19979.04 201
19980.37 209
19981.71 191
19983.04 189
19984.38 221
19985.71 237
19987.05 227
19988.38 221
19989.72 186
19991.05 199
19992.39 201
19993.73 194
19995.06 224
19996.40 233
19997.73 247
19999.07 206
20000.40 204
20001.74 206
20003.08 220
20004.41 235
20005.75 240
20007.08 236
20008.42 207
20009.76 228
20011.09 219
20012.43 188
20013.76 207
20015.10 218
20016.44 209
20017.77 202
20019.11 218
20020.45 220
20021.78 221
20023.12 227
20024.45 218
20025.79 185
20027.13 224
20028.46 235
20029.80 229
20031.14 226
20032.48 207
20033.81 238
20035.15 213
20036.49 199
20037.82 212
20039.16 199
20040.50 223
20041.83 196
20043.17 193
20044.51 210
20045.85 227
20047.18 223
20048.52 196
20049.86 210
20051.20 232
20052.53 199
20053.87 209
20055.21 222
20056.55 218
20057.88 231
20059.22 200
20060.56 184
20061.90 189
20063.23 194
20064.57 202
20065.91 217
20067.25 239
20068.59 189
20069.92 188
20071.26 197
20072.60 198
20073.94 213
20075.28 196
20076.62 201
20077.95 224
20079.29 220
20080.63 201
20081.97 226
20083.31 217
20084.65 204
20085.98 200
20087.32 218
20088.66 199
20090.00 243
20091.34 228
20092.68 174
20094.02 208
20095.36 245
20096.70 216
20098.03 232
20099.37 220
20100.71 215
20102.05 197
20103.39 201
20104.73 210
20106.07 200
20107.41 184
20108.75 225
20110.09 210
20111.43 196
20112.77 185
20114.11 242
20115.45 214
20116.79 224
20118.13 195
20119.46 200
20120.80 202
20122.14 226
20123.48 201
20124.82 221
20126.16 234
20127.50 228
20128.84 241
20130.18 221
20131.52 201
20132.86 205
20134.20 205
20135.55 174
