# Supplementary material for: MALDI-TOF MS typing enables the classification of brewing yeasts of the genus Saccharomyces to major beer styles
Source: PLoS One. 2017 Aug 9;12(8):e0181694. doi: 10.1371/journal.pone.0181694 (PMC5549903; doi:10.1371/journal.pone.0181694)
Supplement: S12 File — The directory includes 90 raw files and was zipped to “.zip”; the folder has three strains with 30 spectra per strain; S1 Text explains the raw files with an example and Table 1 represents the yeast strains used within the experiment. (ZIP) [file pone.0181694.s015.zip › 34-36/30343-505-OG-WB-WB-YPG-18h-E-E_2015-07-07__0_B6_1.dat]

2000.10 1924
2000.52 1985
2000.94 2010
2001.36 1779
2001.78 1746
2002.21 1879
2002.63 1784
2003.05 1679
2003.47 1962
2003.89 1794
2004.32 1664
2004.74 1671
2005.16 1583
2005.58 1806
2006.00 2104
2006.43 1880
2006.85 1989
2007.27 1978
2007.69 1886
2008.12 1922
2008.54 1803
2008.96 1977
2009.38 2118
2009.81 1839
2010.23 1884
2010.65 2070
2011.08 1995
2011.50 1815
2011.92 1745
2012.34 1840
2012.77 1820
2013.19 1740
2013.61 1812
2014.04 1849
2014.46 1847
2014.88 1808
2015.31 1732
2015.73 1816
2016.15 1887
2016.58 1774
2017.00 1905
2017.42 1740
2017.85 1786
2018.27 1818
2018.69 1911
2019.12 2045
2019.54 1925
2019.96 1841
2020.39 1965
2020.81 2177
2021.23 1934
2021.66 1858
2022.08 1798
2022.51 2014
2022.93 2023
2023.35 1873
2023.78 1801
2024.20 1849
2024.63 1833
2025.05 2100
2025.48 2024
2025.90 1797
2026.32 1649
2026.75 1895
2027.17 2063
2027.60 1653
2028.02 1778
2028.45 1884
2028.87 1769
2029.30 1656
2029.72 1549
2030.15 1762
2030.57 1767
2031.00 1714
2031.42 1816
2031.85 1838
2032.27 1772
2032.70 1837
2033.12 1968
2033.55 1976
2033.97 2049
2034.40 1889
2034.82 1850
2035.25 1840
2035.67 1813
2036.10 1752
2036.52 1944
2036.95 2062
2037.37 1729
2037.80 1896
2038.22 1980
2038.65 2037
2039.08 1978
2039.50 1982
2039.93 2082
2040.35 1968
2040.78 1835
2041.21 1795
2041.63 1681
2042.06 1785
2042.48 1766
2042.91 1634
2043.34 1890
2043.76 1692
2044.19 1596
2044.61 1870
2045.04 1718
2045.47 1824
2045.89 1991
2046.32 2129
2046.75 1930
2047.17 1954
2047.60 1968
2048.03 1937
2048.45 1825
2048.88 2051
2049.31 1907
2049.73 1801
2050.16 2003
2050.59 1956
2051.01 1928
2051.44 1944
2051.87 1740
2052.29 1775
2052.72 1969
2053.15 1875
2053.58 1838
2054.00 1859
2054.43 1908
2054.86 1859
2055.29 1720
2055.71 1724
2056.14 1807
2056.57 1858
2057.00 1952
2057.42 1866
2057.85 1869
2058.28 1827
2058.71 1928
2059.13 1921
2059.56 2017
2059.99 1837
2060.42 2099
2060.85 2028
2061.27 2177
2061.70 1947
2062.13 1825
2062.56 2154
2062.99 2124
2063.41 2143
2063.84 2150
2064.27 2094
2064.70 2263
2065.13 2252
2065.56 2251
2065.98 2426
2066.41 2555
2066.84 2315
2067.27 2325
2067.70 2154
2068.13 2099
2068.56 1992
2068.99 2008
2069.41 2071
2069.84 1993
2070.27 1995
2070.70 1901
2071.13 1889
2071.56 1746
2071.99 1826
2072.42 1900
2072.85 1866
2073.28 1773
2073.71 1872
2074.13 1803
2074.56 1935
2074.99 1771
2075.42 2038
2075.85 2217
2076.28 2073
2076.71 2155
2077.14 2084
2077.57 1866
2078.00 1854
2078.43 1899
2078.86 1957
2079.29 1964
2079.72 1867
2080.15 1811
2080.58 1968
2081.01 2013
2081.44 1852
2081.87 1883
2082.30 1836
2082.73 1710
2083.16 1851
2083.59 1623
2084.02 1725
2084.45 1793
2084.88 1884
2085.31 1987
2085.74 1833
2086.17 1677
2086.61 1933
2087.04 1964
2087.47 2040
2087.90 1740
2088.33 1597
2088.76 1739
2089.19 1885
2089.62 1822
2090.05 1834
2090.48 1756
2090.91 1733
2091.35 1742
2091.78 1879
2092.21 1905
2092.64 1752
2093.07 1801
2093.50 1821
2093.93 1904
2094.36 1631
2094.80 1851
2095.23 1749
2095.66 1780
2096.09 1735
2096.52 1874
2096.95 1876
2097.39 1706
2097.82 1797
2098.25 1826
2098.68 1762
2099.11 1667
2099.55 1540
2099.98 1467
2100.41 1556
2100.84 1542
2101.27 1662
2101.71 1653
2102.14 1787
2102.57 1702
2103.00 1783
2103.43 1787
2103.87 1834
2104.30 1758
2104.73 1790
2105.16 1809
2105.60 1679
2106.03 1622
2106.46 1878
2106.90 1836
2107.33 1818
2107.76 1886
2108.19 1828
2108.63 1865
2109.06 1888
2109.49 1712
2109.93 1745
2110.36 1776
2110.79 1736
2111.23 1771
2111.66 1714
2112.09 1737
2112.52 1895
2112.96 1709
2113.39 1598
2113.83 1823
2114.26 1744
2114.69 1667
2115.13 1590
2115.56 1633
2115.99 1616
2116.43 1779
2116.86 1709
2117.29 1724
2117.73 1632
2118.16 1748
2118.60 1623
2119.03 1765
2119.46 1755
2119.90 1631
2120.33 1668
2120.77 1734
2121.20 1723
2121.63 1553
2122.07 1622
2122.50 1672
2122.94 1757
2123.37 1944
2123.81 1759
2124.24 1823
2124.68 1841
2125.11 1695
2125.54 1637
2125.98 1753
2126.41 1697
2126.85 1725
2127.28 1871
2127.72 1880
2128.15 1746
2128.59 1889
2129.02 1892
2129.46 1856
2129.89 2207
2130.33 2120
2130.76 2223
2131.20 2088
2131.63 2139
2132.07 2142
2132.51 1948
2132.94 1907
2133.38 1933
2133.81 1909
2134.25 2045
2134.68 1841
2135.12 1739
2135.55 1709
2135.99 1838
2136.43 1846
2136.86 1807
2137.30 1749
2137.73 1804
2138.17 1740
2138.60 1871
2139.04 1768
2139.48 1689
2139.91 1704
2140.35 1750
2140.79 1643
2141.22 1603
2141.66 1882
2142.09 1760
2142.53 1616
2142.97 1622
2143.40 1560
2143.84 1552
2144.28 1653
2144.71 1813
2145.15 1720
2145.59 1761
2146.02 1697
2146.46 1803
2146.90 1594
2147.33 1707
2147.77 1819
2148.21 1897
2148.64 1878
2149.08 1958
2149.52 1872
2149.96 1860
2150.39 2040
2150.83 1989
2151.27 2009
2151.70 2054
2152.14 1916
2152.58 1898
2153.02 1915
2153.45 1780
2153.89 1880
2154.33 1810
2154.77 1799
2155.20 1821
2155.64 2062
2156.08 1979
2156.52 1922
2156.96 1891
2157.39 2038
2157.83 2022
2158.27 1891
2158.71 2032
2159.15 2096
2159.58 1900
2160.02 1952
2160.46 1754
2160.90 1867
2161.34 1945
2161.78 1778
2162.21 1745
2162.65 1923
2163.09 2017
2163.53 1951
2163.97 1670
2164.41 1692
2164.84 1832
2165.28 1931
2165.72 1943
2166.16 1887
2166.60 1774
2167.04 1713
2167.48 1747
2167.92 1728
2168.36 1720
2168.79 1825
2169.23 1969
2169.67 1964
2170.11 1965
2170.55 2184
2170.99 2244
2171.43 2132
2171.87 2183
2172.31 1988
2172.75 2063
2173.19 2162
2173.63 2065
2174.07 2033
2174.51 2117
2174.95 2285
2175.39 1991
2175.83 2091
2176.27 2159
2176.70 2093
2177.14 2010
2177.58 2095
2178.02 2059
2178.46 1874
2178.90 1994
2179.34 1971
2179.79 1794
2180.23 1657
2180.67 1804
2181.11 1739
2181.55 1811
2181.99 1795
2182.43 1720
2182.87 1603
2183.31 1609
2183.75 1625
2184.19 1730
2184.63 1767
2185.07 1796
2185.51 1689
2185.95 1649
2186.39 1801
2186.83 1823
2187.27 1802
2187.72 1679
2188.16 1797
2188.60 1758
2189.04 1873
2189.48 1871
2189.92 1840
2190.36 1863
2190.80 1885
2191.24 1801
2191.69 1902
2192.13 1939
2192.57 2021
2193.01 1923
2193.45 1960
2193.89 1866
2194.34 2082
2194.78 2196
2195.22 2138
2195.66 1983
2196.10 1991
2196.54 1936
2196.99 2227
2197.43 2166
2197.87 2002
2198.31 1936
2198.75 1748
2199.20 1924
2199.64 1933
2200.08 1732
2200.52 1824
2200.96 1760
2201.41 1846
2201.85 1887
2202.29 1835
2202.73 1879
2203.18 1883
2203.62 1700
2204.06 1806
2204.50 1808
2204.95 1851
2205.39 1742
2205.83 1844
2206.28 1868
2206.72 1919
2207.16 2025
2207.60 1924
2208.05 1851
2208.49 1933
2208.93 2013
2209.38 1847
2209.82 1768
2210.26 1964
2210.71 1855
2211.15 1911
2211.59 1814
2212.04 2082
2212.48 2089
2212.92 2002
2213.37 2006
2213.81 2041
2214.25 1744
2214.70 1775
2215.14 1988
2215.59 1959
2216.03 1817
2216.47 1918
2216.92 1937
2217.36 1966
2217.80 2080
2218.25 1812
2218.69 1725
2219.14 1841
2219.58 1947
2220.03 1944
2220.47 1795
2220.91 1994
2221.36 2062
2221.80 2105
2222.25 1956
2222.69 2088
2223.14 2141
2223.58 2258
2224.03 2133
2224.47 2155
2224.91 2183
2225.36 2128
2225.80 2191
2226.25 2143
2226.69 2355
2227.14 2404
2227.58 2132
2228.03 1919
2228.47 1855
2228.92 2176
2229.36 2080
2229.81 2018
2230.25 2054
2230.70 1990
2231.15 2026
2231.59 2381
2232.04 2400
2232.48 2459
2232.93 2222
2233.37 2437
2233.82 2330
2234.26 2198
2234.71 2049
2235.15 2187
2235.60 1988
2236.05 1969
2236.49 2021
2236.94 1907
2237.38 1925
2237.83 1683
2238.28 1777
2238.72 1772
2239.17 1523
2239.61 1724
2240.06 1798
2240.51 1806
2240.95 1818
2241.40 1672
2241.85 1680
2242.29 1674
2242.74 1770
2243.19 1873
2243.63 1835
2244.08 1639
2244.53 1729
2244.97 1668
2245.42 1679
2245.87 1616
2246.31 1818
2246.76 1808
2247.21 1729
2247.65 1825
2248.10 1685
2248.55 1690
2248.99 1817
2249.44 1698
2249.89 1761
2250.34 1835
2250.78 1828
2251.23 1886
2251.68 1747
2252.13 1947
2252.57 1931
2253.02 1813
2253.47 1960
2253.92 1763
2254.36 1774
2254.81 1674
2255.26 1813
2255.71 1754
2256.15 1655
2256.60 1637
2257.05 1537
2257.50 1527
2257.95 1496
2258.39 1542
2258.84 1397
2259.29 1555
2259.74 1762
2260.19 1729
2260.63 1777
2261.08 1728
2261.53 1857
2261.98 1813
2262.43 1781
2262.88 1815
2263.32 1945
2263.77 1777
2264.22 1926
2264.67 1968
2265.12 1843
2265.57 1792
2266.02 1934
2266.47 1974
2266.91 1871
2267.36 1835
2267.81 1774
2268.26 1851
2268.71 1928
2269.16 1979
2269.61 1878
2270.06 1950
2270.51 2026
2270.96 2122
2271.41 2111
2271.86 2054
2272.30 2190
2272.75 2325
2273.20 2072
2273.65 1991
2274.10 1917
2274.55 1961
2275.00 1822
2275.45 1815
2275.90 1884
2276.35 1748
2276.80 1807
2277.25 1739
2277.70 1705
2278.15 1689
2278.60 1765
2279.05 1663
2279.50 1617
2279.95 1669
2280.40 1666
2280.85 1811
2281.30 1689
2281.75 1718
2282.20 1558
2282.65 1725
2283.10 1575
2283.55 1791
2284.00 1680
2284.46 1813
2284.91 1776
2285.36 1646
2285.81 1453
2286.26 1696
2286.71 1956
2287.16 2010
2287.61 1998
2288.06 2053
2288.51 2415
2288.96 2712
2289.42 3000
2289.87 2786
2290.32 3450
2290.77 3486
2291.22 3529
2291.67 3627
2292.12 3272
2292.57 3518
2293.03 3160
2293.48 2742
2293.93 2597
2294.38 2532
2294.83 2465
2295.28 2338
2295.74 2167
2296.19 1914
2296.64 1912
2297.09 1824
2297.54 1789
2297.99 1669
2298.45 1853
2298.90 1759
2299.35 1838
2299.80 1632
2300.25 1597
2300.71 1759
2301.16 1638
2301.61 1696
2302.06 1697
2302.52 1746
2302.97 1629
2303.42 1491
2303.87 1616
2304.33 1752
2304.78 1514
2305.23 1569
2305.68 1573
2306.14 1556
2306.59 1699
2307.04 1870
2307.50 1816
2307.95 1846
2308.40 1827
2308.85 1908
2309.31 1905
2309.76 2122
2310.21 2070
2310.67 2091
2311.12 2085
2311.57 2267
2312.03 2166
2312.48 2139
2312.93 2034
2313.39 1791
2313.84 1859
2314.29 1953
2314.75 1926
2315.20 1914
2315.66 1750
2316.11 1752
2316.56 1831
2317.02 2077
2317.47 1814
2317.92 1734
2318.38 1859
2318.83 2014
2319.29 2016
2319.74 1844
2320.19 1751
2320.65 1980
2321.10 1947
2321.56 1988
2322.01 1789
2322.47 1757
2322.92 1874
2323.37 2061
2323.83 2114
2324.28 2188
2324.74 2043
2325.19 2142
2325.65 2155
2326.10 2039
2326.56 1909
2327.01 2094
2327.47 2064
2327.92 2037
2328.38 1971
2328.83 1816
2329.29 1765
2329.74 1726
2330.20 1782
2330.65 1792
2331.11 1870
2331.56 1740
2332.02 1725
2332.47 1719
2332.93 1698
2333.38 1818
2333.84 1907
2334.29 1971
2334.75 1757
2335.21 1721
2335.66 1697
2336.12 1629
2336.57 1643
2337.03 1641
2337.48 1660
2337.94 1716
2338.40 1737
2338.85 1684
2339.31 1722
2339.76 1640
2340.22 1601
2340.68 1762
2341.13 1594
2341.59 1596
2342.04 1698
2342.50 1768
2342.96 1579
2343.41 1643
2343.87 1797
2344.33 1695
2344.78 1695
2345.24 1695
2345.70 1759
2346.15 1768
2346.61 1793
2347.07 1500
2347.52 1722
2347.98 1777
2348.44 1721
2348.89 1778
2349.35 1720
2349.81 1736
2350.26 1693
2350.72 1574
2351.18 1701
2351.64 1864
2352.09 1821
2352.55 1846
2353.01 1737
2353.47 1561
2353.92 1697
2354.38 1969
2354.84 1760
2355.30 1855
2355.75 1710
2356.21 1601
2356.67 1569
2357.13 1544
2357.58 1488
2358.04 1707
2358.50 1736
2358.96 1616
2359.42 1702
2359.87 1741
2360.33 1708
2360.79 1653
2361.25 1761
2361.71 1811
2362.16 1756
2362.62 1673
2363.08 1930
2363.54 1704
2364.00 1699
2364.46 1698
2364.91 1699
2365.37 1683
2365.83 1729
2366.29 1711
2366.75 1674
2367.21 1734
2367.67 1726
2368.13 1783
2368.58 1697
2369.04 1716
2369.50 1766
2369.96 1773
2370.42 1683
2370.88 1815
2371.34 1911
2371.80 2002
2372.26 1899
2372.72 1885
2373.17 1836
2373.63 1855
2374.09 1824
2374.55 1796
2375.01 1854
2375.47 2095
2375.93 2049
2376.39 2121
2376.85 2092
2377.31 2080
2377.77 2071
2378.23 2140
2378.69 1972
2379.15 1769
2379.61 1924
2380.07 2079
2380.53 1845
2380.99 1847
2381.45 1739
2381.91 1655
2382.37 1512
2382.83 1535
2383.29 1581
2383.75 1707
2384.21 1756
2384.67 1832
2385.13 1686
2385.59 1893
2386.05 1756
2386.51 1706
2386.97 1858
2387.43 1738
2387.90 1634
2388.36 1753
2388.82 1801
2389.28 1707
2389.74 1781
2390.20 1817
2390.66 1824
2391.12 1796
2391.58 1845
2392.04 1911
2392.51 1793
2392.97 1825
2393.43 1778
2393.89 1769
2394.35 1610
2394.81 1831
2395.27 1863
2395.73 1612
2396.20 1688
2396.66 1789
2397.12 1770
2397.58 1708
2398.04 1692
2398.50 1812
2398.97 1740
2399.43 1605
2399.89 1673
2400.35 1557
2400.81 1609
2401.28 1572
2401.74 1620
2402.20 1677
2402.66 1623
2403.12 1688
2403.59 1815
2404.05 1796
2404.51 1716
2404.97 1762
2405.44 1573
2405.90 1626
2406.36 1634
2406.82 1639
2407.29 1614
2407.75 1579
2408.21 1666
2408.67 1596
2409.14 1405
2409.60 1480
2410.06 1574
2410.52 1689
2410.99 1624
2411.45 1630
2411.91 1539
2412.38 1615
2412.84 1620
2413.30 1591
2413.77 1593
2414.23 1540
2414.69 1588
2415.16 1726
2415.62 1682
2416.08 1858
2416.55 1844
2417.01 1867
2417.47 1987
2417.94 1932
2418.40 1718
2418.86 1678
2419.33 1836
2419.79 1755
2420.26 1727
2420.72 1728
2421.18 1596
2421.65 1663
2422.11 1543
2422.58 1634
2423.04 1634
2423.50 1608
2423.97 1604
2424.43 1731
2424.90 1673
2425.36 1696
2425.83 1682
2426.29 1593
2426.75 1778
2427.22 1847
2427.68 1835
2428.15 1667
2428.61 1590
2429.08 1712
2429.54 1654
2430.01 1720
2430.47 1816
2430.94 1743
2431.40 1651
2431.87 1502
2432.33 1654
2432.80 1550
2433.26 1523
2433.73 1609
2434.19 1550
2434.66 1494
2435.12 1459
2435.59 1581
2436.05 1827
2436.52 1819
2436.98 1683
2437.45 1780
2437.91 1746
2438.38 1563
2438.85 1586
2439.31 1661
2439.78 1674
2440.24 1627
2440.71 1829
2441.17 1994
2441.64 1904
2442.11 1779
2442.57 1838
2443.04 1786
2443.50 1856
2443.97 1985
2444.44 1754
2444.90 1816
2445.37 1866
2445.83 1925
2446.30 1654
2446.77 1592
2447.23 1570
2447.70 1455
2448.17 1596
2448.63 1789
2449.10 1693
2449.57 1668
2450.03 1590
2450.50 1527
2450.97 1519
2451.43 1554
2451.90 1584
2452.37 1682
2452.83 1681
2453.30 1613
2453.77 1563
2454.24 1499
2454.70 1604
2455.17 1506
2455.64 1549
2456.10 1631
2456.57 1535
2457.04 1565
2457.51 1431
2457.97 1407
2458.44 1424
2458.91 1492
2459.38 1542
2459.84 1603
2460.31 1771
2460.78 1657
2461.25 1433
2461.71 1537
2462.18 1647
2462.65 1447
2463.12 1481
2463.59 1619
2464.05 1506
2464.52 1588
2464.99 1554
2465.46 1797
2465.93 1577
2466.39 1717
2466.86 1822
2467.33 1592
2467.80 1502
2468.27 1368
2468.74 1540
2469.20 1513
2469.67 1567
2470.14 1693
2470.61 1515
2471.08 1612
2471.55 1525
2472.02 1581
2472.49 1507
2472.95 1669
2473.42 1672
2473.89 1571
2474.36 1612
2474.83 1617
2475.30 1578
2475.77 1487
2476.24 1481
2476.71 1389
2477.18 1382
2477.65 1504
2478.11 1595
2478.58 1766
2479.05 1592
2479.52 1579
2479.99 1545
2480.46 1574
2480.93 1482
2481.40 1458
2481.87 1428
2482.34 1542
2482.81 1490
2483.28 1437
2483.75 1417
2484.22 1460
2484.69 1509
2485.16 1650
2485.63 1575
2486.10 1543
2486.57 1593
2487.04 1672
2487.51 1830
2487.98 1736
2488.45 1690
2488.92 1898
2489.39 1975
2489.86 1796
2490.33 1716
2490.80 1733
2491.27 1749
2491.74 1615
2492.22 1657
2492.69 1895
2493.16 1786
2493.63 1566
2494.10 1530
2494.57 1772
2495.04 1782
2495.51 1759
2495.98 1826
2496.45 1545
2496.92 1595
2497.40 1533
2497.87 1500
2498.34 1700
2498.81 1452
2499.28 1608
2499.75 1564
2500.22 1643
2500.70 1566
2501.17 1452
2501.64 1417
2502.11 1544
2502.58 1534
2503.05 1664
2503.53 1649
2504.00 1566
2504.47 1562
2504.94 1595
2505.41 1548
2505.88 1559
2506.36 1639
2506.83 1629
2507.30 1693
2507.77 1638
2508.25 1634
2508.72 1665
2509.19 1767
2509.66 1780
2510.13 1869
2510.61 1838
2511.08 1976
2511.55 2013
2512.02 1836
2512.50 2077
2512.97 2213
2513.44 1935
2513.91 1842
2514.39 1721
2514.86 1892
2515.33 1742
2515.81 1695
2516.28 1496
2516.75 1732
2517.23 1670
2517.70 1678
2518.17 1644
2518.64 1805
2519.12 1674
2519.59 1667
2520.06 1621
2520.54 1676
2521.01 1692
2521.48 1586
2521.96 1590
2522.43 1669
2522.91 1676
2523.38 1707
2523.85 1578
2524.33 1616
2524.80 1677
2525.27 1680
2525.75 1733
2526.22 1769
2526.70 1577
2527.17 1744
2527.64 1776
2528.12 1781
2528.59 1786
2529.07 2003
2529.54 1986
2530.01 1712
2530.49 1792
2530.96 1646
2531.44 1632
2531.91 1521
2532.39 1600
2532.86 1483
2533.33 1686
2533.81 1667
2534.28 1507
2534.76 1446
2535.23 1481
2535.71 1567
2536.18 1450
2536.66 1490
2537.13 1631
2537.61 1620
2538.08 1536
2538.56 1579
2539.03 1659
2539.51 1624
2539.98 1485
2540.46 1640
2540.93 1986
2541.41 1802
2541.88 1690
2542.36 1692
2542.84 1903
2543.31 1521
2543.79 1726
2544.26 1579
2544.74 1675
2545.21 1844
2545.69 1688
2546.16 1755
2546.64 1785
2547.12 1795
2547.59 1971
2548.07 1991
2548.54 2012
2549.02 1910
2549.50 2106
2549.97 2105
2550.45 2214
2550.92 2218
2551.40 2125
2551.88 2226
2552.35 1892
2552.83 1983
2553.31 2085
2553.78 1902
2554.26 1758
2554.74 1816
2555.21 1859
2555.69 1966
2556.17 1873
2556.64 1679
2557.12 1723
2557.60 1720
2558.07 1644
2558.55 1773
2559.03 1826
2559.50 1916
2559.98 1855
2560.46 1752
2560.93 1689
2561.41 1480
2561.89 1595
2562.37 1595
2562.84 1657
2563.32 1726
2563.80 1490
2564.28 1415
2564.75 1521
2565.23 1533
2565.71 1476
2566.19 1493
2566.66 1525
2567.14 1525
2567.62 1519
2568.10 1535
2568.57 1625
2569.05 1569
2569.53 1465
2570.01 1465
2570.49 1622
2570.96 1516
2571.44 1508
2571.92 1469
2572.40 1437
2572.88 1477
2573.36 1438
2573.83 1546
2574.31 1478
2574.79 1583
2575.27 1404
2575.75 1428
2576.23 1493
2576.70 1538
2577.18 1444
2577.66 1539
2578.14 1579
2578.62 1591
2579.10 1506
2579.58 1614
2580.06 1527
2580.54 1462
2581.01 1506
2581.49 1491
2581.97 1523
2582.45 1423
2582.93 1517
2583.41 1488
2583.89 1572
2584.37 1614
2584.85 1495
2585.33 1335
2585.81 1455
2586.29 1592
2586.77 1581
2587.25 1652
2587.72 1679
2588.20 1546
2588.68 1506
2589.16 1508
2589.64 1664
2590.12 1648
2590.60 1615
2591.08 1531
2591.56 1390
2592.04 1470
2592.52 1507
2593.00 1547
2593.48 1579
2593.96 1424
2594.44 1357
2594.92 1361
2595.40 1418
2595.89 1393
2596.37 1385
2596.85 1482
2597.33 1628
2597.81 1521
2598.29 1481
2598.77 1320
2599.25 1367
2599.73 1386
2600.21 1354
2600.69 1418
2601.17 1348
2601.65 1476
2602.13 1354
2602.62 1312
2603.10 1377
2603.58 1466
2604.06 1580
2604.54 1392
2605.02 1616
2605.50 1527
2605.98 1639
2606.46 1525
2606.95 1596
2607.43 1569
2607.91 1627
2608.39 1654
2608.87 1517
2609.35 1407
2609.84 1562
2610.32 1434
2610.80 1489
2611.28 1557
2611.76 1443
2612.24 1514
2612.73 1649
2613.21 1442
2613.69 1511
2614.17 1526
2614.65 1555
2615.14 1523
2615.62 1666
2616.10 1608
2616.58 1543
2617.07 1612
2617.55 1643
2618.03 1602
2618.51 1657
2619.00 1567
2619.48 1526
2619.96 1546
2620.44 1536
2620.93 1547
2621.41 1464
2621.89 1494
2622.37 1599
2622.86 1497
2623.34 1590
2623.82 1506
2624.31 1615
2624.79 1462
2625.27 1390
2625.76 1600
2626.24 1495
2626.72 1434
2627.20 1498
2627.69 1569
2628.17 1656
2628.66 1828
2629.14 1725
2629.62 1631
2630.11 1734
2630.59 1725
2631.07 1943
2631.56 1769
2632.04 1784
2632.52 1855
2633.01 1709
2633.49 1689
2633.98 1866
2634.46 1938
2634.94 1699
2635.43 1601
2635.91 1504
2636.40 1611
2636.88 1649
2637.36 1694
2637.85 1593
2638.33 1683
2638.82 1487
2639.30 1494
2639.79 1541
2640.27 1598
2640.75 1634
2641.24 1476
2641.72 1487
2642.21 1480
2642.69 1455
2643.18 1491
2643.66 1575
2644.15 1493
2644.63 1509
2645.12 1545
2645.60 1328
2646.09 1372
2646.57 1369
2647.06 1356
2647.54 1462
2648.03 1505
2648.51 1373
2649.00 1433
2649.48 1454
2649.97 1503
2650.45 1467
2650.94 1430
2651.43 1439
2651.91 1529
2652.40 1565
2652.88 1347
2653.37 1429
2653.85 1504
2654.34 1495
2654.82 1604
2655.31 1485
2655.80 1456
2656.28 1468
2656.77 1493
2657.25 1379
2657.74 1291
2658.23 1478
2658.71 1471
2659.20 1541
2659.69 1463
2660.17 1430
2660.66 1329
2661.14 1358
2661.63 1502
2662.12 1452
2662.60 1537
2663.09 1448
2663.58 1490
2664.06 1465
2664.55 1634
2665.04 1535
2665.52 1523
2666.01 1517
2666.50 1508
2666.98 1527
2667.47 1783
2667.96 1421
2668.45 1325
2668.93 1392
2669.42 1366
2669.91 1436
2670.39 1512
2670.88 1517
2671.37 1613
2671.86 1780
2672.34 1607
2672.83 1566
2673.32 1581
2673.81 1809
2674.29 1759
2674.78 1891
2675.27 1867
2675.76 1860
2676.24 1815
2676.73 1915
2677.22 1956
2677.71 1747
2678.20 1904
2678.68 1738
2679.17 1876
2679.66 1660
2680.15 1404
2680.64 1375
2681.12 1553
2681.61 1451
2682.10 1430
2682.59 1424
2683.08 1547
2683.57 1564
2684.05 1501
2684.54 1455
2685.03 1312
2685.52 1405
2686.01 1458
2686.50 1491
2686.99 1449
2687.47 1323
2687.96 1395
2688.45 1546
2688.94 1437
2689.43 1661
2689.92 1597
2690.41 1481
2690.90 1589
2691.39 1586
2691.88 1417
2692.37 1300
2692.85 1497
2693.34 1441
2693.83 1463
2694.32 1426
2694.81 1661
2695.30 1438
2695.79 1376
2696.28 1408
2696.77 1607
2697.26 1661
2697.75 1487
2698.24 1325
2698.73 1254
2699.22 1460
2699.71 1452
2700.20 1366
2700.69 1635
2701.18 1512
2701.67 1543
2702.16 1655
2702.65 1615
2703.14 1633
2703.63 1675
2704.12 1448
2704.61 1557
2705.10 1723
2705.59 1651
2706.08 1584
2706.57 1528
2707.06 1314
2707.55 1507
2708.04 1549
2708.53 1388
2709.03 1388
2709.52 1569
2710.01 1402
2710.50 1384
2710.99 1291
2711.48 1485
2711.97 1558
2712.46 1433
2712.95 1362
2713.44 1484
2713.94 1509
2714.43 1450
2714.92 1392
2715.41 1475
2715.90 1487
2716.39 1448
2716.88 1546
2717.38 1408
2717.87 1405
2718.36 1572
2718.85 1477
2719.34 1444
2719.83 1442
2720.32 1540
2720.82 1515
2721.31 1711
2721.80 1595
2722.29 1520
2722.78 1604
2723.28 1615
2723.77 1639
2724.26 1715
2724.75 1768
2725.25 1647
2725.74 1595
2726.23 1638
2726.72 1682
2727.21 1630
2727.71 1652
2728.20 1704
2728.69 1386
2729.18 1434
2729.68 1612
2730.17 1551
2730.66 1428
2731.16 1431
2731.65 1536
2732.14 1620
2732.63 1645
2733.13 1751
2733.62 1779
2734.11 1694
2734.61 1706
2735.10 1520
2735.59 1613
2736.08 1681
2736.58 1533
2737.07 1585
2737.56 1639
2738.06 1667
2738.55 1618
2739.05 1844
2739.54 1791
2740.03 1642
2740.53 1536
2741.02 1598
2741.51 1547
2742.01 1597
2742.50 1533
2742.99 1663
2743.49 1631
2743.98 1548
2744.48 1626
2744.97 1491
2745.46 1441
2745.96 1413
2746.45 1561
2746.95 1576
2747.44 1606
2747.93 1526
2748.43 1503
2748.92 1573
2749.42 1556
2749.91 1390
2750.41 1528
2750.90 1610
2751.40 1352
2751.89 1383
2752.39 1323
2752.88 1202
2753.37 1388
2753.87 1446
2754.36 1557
2754.86 1494
2755.35 1486
2755.85 1419
2756.34 1447
2756.84 1509
2757.33 1507
2757.83 1450
2758.32 1427
2758.82 1551
2759.32 1561
2759.81 1490
2760.31 1425
2760.80 1398
2761.30 1467
2761.79 1487
2762.29 1536
2762.78 1641
2763.28 1519
2763.77 1521
2764.27 1577
2764.77 1490
2765.26 1427
2765.76 1521
2766.25 1558
2766.75 1569
2767.25 1506
2767.74 1533
2768.24 1505
2768.73 1631
2769.23 1503
2769.73 1552
2770.22 1563
2770.72 1519
2771.22 1492
2771.71 1551
2772.21 1508
2772.70 1468
2773.20 1554
2773.70 1554
2774.19 1543
2774.69 1632
2775.19 1833
2775.68 1740
2776.18 1891
2776.68 1869
2777.17 1834
2777.67 1937
2778.17 1928
2778.67 1882
2779.16 1851
2779.66 1820
2780.16 1740
2780.65 1597
2781.15 1612
2781.65 1508
2782.15 1545
2782.64 1500
2783.14 1528
2783.64 1312
2784.14 1450
2784.63 1496
2785.13 1457
2785.63 1535
2786.13 1401
2786.62 1371
2787.12 1397
2787.62 1494
2788.12 1608
2788.62 1459
2789.11 1449
2789.61 1367
2790.11 1389
2790.61 1295
2791.11 1368
2791.60 1342
2792.10 1442
2792.60 1472
2793.10 1467
2793.60 1412
2794.10 1535
2794.59 1433
2795.09 1456
2795.59 1442
2796.09 1618
2796.59 1565
2797.09 1621
2797.59 1644
2798.08 1522
2798.58 1414
2799.08 1556
2799.58 1520
2800.08 1724
2800.58 1613
2801.08 1441
2801.58 1516
2802.08 1535
2802.58 1561
2803.07 1504
2803.57 1548
2804.07 1538
2804.57 1558
2805.07 1597
2805.57 1577
2806.07 1600
2806.57 1510
2807.07 1446
2807.57 1560
2808.07 1617
2808.57 1631
2809.07 1569
2809.57 1428
2810.07 1766
2810.57 1604
2811.07 1564
2811.57 1657
2812.07 1618
2812.57 1539
2813.07 1422
2813.57 1334
2814.07 1318
2814.57 1361
2815.07 1348
2815.57 1378
2816.07 1354
2816.57 1495
2817.07 1495
2817.57 1493
2818.07 1511
2818.57 1546
2819.07 1393
2819.57 1533
2820.07 1673
2820.57 1529
2821.07 1351
2821.58 1418
2822.08 1463
2822.58 1531
2823.08 1491
2823.58 1443
2824.08 1433
2824.58 1463
2825.08 1393
2825.58 1452
2826.09 1533
2826.59 1353
2827.09 1448
2827.59 1553
2828.09 1562
2828.59 1463
2829.09 1461
2829.60 1399
2830.10 1462
2830.60 1534
2831.10 1439
2831.60 1469
2832.10 1391
2832.61 1497
2833.11 1355
2833.61 1374
2834.11 1460
2834.61 1292
2835.12 1370
2835.62 1443
2836.12 1461
2836.62 1437
2837.12 1487
2837.63 1647
2838.13 1516
2838.63 1624
2839.13 1694
2839.64 1642
2840.14 1752
2840.64 1465
2841.14 1376
2841.65 1409
2842.15 1574
2842.65 1569
2843.15 1450
2843.66 1380
2844.16 1504
2844.66 1498
2845.17 1519
2845.67 1552
2846.17 1609
2846.67 1470
2847.18 1461
2847.68 1508
2848.18 1507
2848.69 1568
2849.19 1771
2849.69 1685
2850.20 1617
2850.70 1807
2851.20 1605
2851.71 1527
2852.21 1559
2852.72 1600
2853.22 1510
2853.72 1520
2854.23 1463
2854.73 1535
2855.23 1543
2855.74 1598
2856.24 1646
2856.75 1566
2857.25 1696
2857.75 1634
2858.26 1694
2858.76 1657
2859.27 1468
2859.77 1301
2860.27 1604
2860.78 1431
2861.28 1240
2861.79 1423
2862.29 1341
2862.80 1427
2863.30 1460
2863.81 1302
2864.31 1404
2864.81 1413
2865.32 1170
2865.82 1435
2866.33 1326
2866.83 1292
2867.34 1468
2867.84 1431
2868.35 1441
2868.85 1465
2869.36 1446
2869.86 1632
2870.37 1555
2870.87 1333
2871.38 1395
2871.89 1625
2872.39 1645
2872.90 1629
2873.40 1647
2873.91 1754
2874.41 1639
2874.92 1672
2875.42 1654
2875.93 1780
2876.43 1648
2876.94 1634
2877.45 1668
2877.95 1627
2878.46 1579
2878.96 1603
2879.47 1501
2879.98 1652
2880.48 1489
2880.99 1499
2881.49 1459
2882.00 1588
2882.51 1602
2883.01 1618
2883.52 1676
2884.03 1648
2884.53 1557
2885.04 1535
2885.54 1609
2886.05 1433
2886.56 1586
2887.06 1551
2887.57 1638
2888.08 1345
2888.58 1477
2889.09 1634
2889.60 1609
2890.11 1663
2890.61 1599
2891.12 1627
2891.63 1596
2892.13 1776
2892.64 1471
2893.15 1583
2893.65 1681
2894.16 1667
2894.67 1946
2895.18 2049
2895.68 1901
2896.19 1828
2896.70 2012
2897.21 2162
2897.71 1962
2898.22 1740
2898.73 1687
2899.24 1663
2899.74 1849
2900.25 1782
2900.76 1721
2901.27 1652
2901.78 1397
2902.28 1601
2902.79 1716
2903.30 1805
2903.81 1792
2904.32 1667
2904.82 1702
2905.33 1577
2905.84 1607
2906.35 1696
2906.86 1701
2907.37 1756
2907.87 1758
2908.38 1654
2908.89 1548
2909.40 1541
2909.91 1507
2910.42 1541
2910.93 1681
2911.44 1653
2911.94 1603
2912.45 1618
2912.96 1782
2913.47 1704
2913.98 1718
2914.49 1771
2915.00 1579
2915.51 1552
2916.02 1481
2916.53 1814
2917.03 1630
2917.54 1457
2918.05 1527
2918.56 1657
2919.07 1691
2919.58 1663
2920.09 1330
2920.60 1438
2921.11 1690
2921.62 1571
2922.13 1508
2922.64 1503
2923.15 1628
2923.66 1392
2924.17 1564
2924.68 1623
2925.19 1601
2925.70 1514
2926.21 1550
2926.72 1499
2927.23 1400
2927.74 1491
2928.25 1495
2928.76 1507
2929.27 1602
2929.78 1517
2930.29 1447
2930.80 1466
2931.31 1488
2931.82 1478
2932.33 1495
2932.84 1384
2933.35 1466
2933.86 1529
2934.38 1504
2934.89 1517
2935.40 1605
2935.91 1567
2936.42 1452
2936.93 1622
2937.44 1677
2937.95 1579
2938.46 1702
2938.97 1612
2939.49 1706
2940.00 1694
2940.51 1771
2941.02 1745
2941.53 1562
2942.04 1681
2942.55 1672
2943.07 1553
2943.58 1460
2944.09 1534
2944.60 1512
2945.11 1555
2945.62 1529
2946.14 1353
2946.65 1607
2947.16 1509
2947.67 1466
2948.18 1282
2948.70 1402
2949.21 1403
2949.72 1533
2950.23 1400
2950.74 1349
2951.26 1304
2951.77 1256
2952.28 1415
2952.79 1635
2953.31 1517
2953.82 1355
2954.33 1303
2954.84 1351
2955.36 1406
2955.87 1405
2956.38 1341
2956.89 1323
2957.41 1456
2957.92 1464
2958.43 1392
2958.94 1366
2959.46 1412
2959.97 1457
2960.48 1556
2961.00 1562
2961.51 1566
2962.02 1529
2962.54 1579
2963.05 1505
2963.56 1446
2964.08 1657
2964.59 1593
2965.10 1538
2965.62 1701
2966.13 1707
2966.64 1641
2967.16 1611
2967.67 1535
2968.18 1513
2968.70 1452
2969.21 1520
2969.73 1344
2970.24 1449
2970.75 1433
2971.27 1499
2971.78 1533
2972.30 1369
2972.81 1463
2973.32 1513
2973.84 1483
2974.35 1557
2974.87 1664
2975.38 1703
2975.90 1537
2976.41 1425
2976.92 1429
2977.44 1582
2977.95 1572
2978.47 1496
2978.98 1494
2979.50 1753
2980.01 1544
2980.53 1467
2981.04 1553
2981.56 1611
2982.07 1621
2982.59 1515
2983.10 1491
2983.62 1677
2984.13 1611
2984.65 1702
2985.16 1830
2985.68 1971
2986.19 1703
2986.71 1701
2987.22 1850
2987.74 2047
2988.25 1912
2988.77 2023
2989.29 1955
2989.80 1943
2990.32 1988
2990.83 2128
2991.35 1935
2991.86 1808
2992.38 1968
2992.89 1921
2993.41 2104
2993.93 1910
2994.44 1993
2994.96 1954
2995.47 2080
2995.99 2171
2996.51 1982
2997.02 2126
2997.54 2127
2998.06 2120
2998.57 2121
2999.09 2260
2999.60 2382
3000.12 2271
3000.64 2331
3001.15 2474
3001.67 2707
3002.19 2738
3002.70 3241
3003.22 3439
3003.74 3736
3004.25 4035
3004.77 4737
3005.29 4962
3005.81 5290
3006.32 5258
3006.84 4755
3007.36 4345
3007.87 4348
3008.39 3679
3008.91 3406
3009.43 3064
3009.94 2782
3010.46 2493
3010.98 2091
3011.49 2014
3012.01 2027
3012.53 2084
3013.05 1987
3013.57 1838
3014.08 1738
3014.60 1891
3015.12 1945
3015.64 1998
3016.15 2141
3016.67 2006
3017.19 1942
3017.71 2006
3018.23 1795
3018.74 1718
3019.26 1952
3019.78 1906
3020.30 1978
3020.82 1970
3021.33 1844
3021.85 1844
3022.37 1848
3022.89 1681
3023.41 1597
3023.93 1651
3024.45 1783
3024.96 1825
3025.48 1823
3026.00 1918
3026.52 1828
3027.04 1712
3027.56 1639
3028.08 1816
3028.60 1953
3029.11 1820
3029.63 1651
3030.15 1757
3030.67 1627
3031.19 1643
3031.71 1759
3032.23 1631
3032.75 1690
3033.27 1674
3033.79 1646
3034.31 1751
3034.83 1850
3035.35 1769
3035.86 1625
3036.38 1569
3036.90 1671
3037.42 1757
3037.94 1690
3038.46 1717
3038.98 1830
3039.50 1705
3040.02 1566
3040.54 1392
3041.06 1391
3041.58 1530
3042.10 1423
3042.62 1485
3043.14 1466
3043.66 1545
3044.18 1549
3044.70 1644
3045.22 1619
3045.74 1483
3046.27 1503
3046.79 1641
3047.31 1702
3047.83 1575
3048.35 1734
3048.87 1745
3049.39 1534
3049.91 1504
3050.43 1652
3050.95 1583
3051.47 1542
3051.99 1550
3052.51 1482
3053.03 1482
3053.56 1563
3054.08 1561
3054.60 1363
3055.12 1378
3055.64 1464
3056.16 1544
3056.68 1557
3057.20 1683
3057.73 1622
3058.25 1373
3058.77 1596
3059.29 1666
3059.81 1456
3060.33 1655
3060.86 1634
3061.38 1604
3061.90 1622
3062.42 1559
3062.94 1622
3063.46 1675
3063.99 1681
3064.51 1652
3065.03 1637
3065.55 1713
3066.07 1815
3066.60 1876
3067.12 1801
3067.64 1775
3068.16 1701
3068.69 1842
3069.21 1718
3069.73 1566
3070.25 1744
3070.78 1835
3071.30 1794
3071.82 1792
3072.34 1708
3072.87 1952
3073.39 1733
3073.91 1714
3074.43 1778
3074.96 1564
3075.48 1693
3076.00 1672
3076.53 1799
3077.05 1949
3077.57 2132
3078.10 2071
3078.62 2127
3079.14 2359
3079.66 2188
3080.19 2064
3080.71 2436
3081.23 2437
3081.76 2438
3082.28 2451
3082.81 2634
3083.33 2507
3083.85 2503
3084.38 2447
3084.90 2389
3085.42 2189
3085.95 2232
3086.47 2183
3087.00 1921
3087.52 1994
3088.04 2242
3088.57 2077
3089.09 1929
3089.62 1889
3090.14 1937
3090.66 1939
3091.19 1981
3091.71 1896
3092.24 1917
3092.76 2143
3093.29 1984
3093.81 2069
3094.33 2220
3094.86 2020
3095.38 2115
3095.91 2331
3096.43 2535
3096.96 2370
3097.48 2445
3098.01 2578
3098.53 2871
3099.06 2985
3099.58 3063
3100.11 3622
3100.63 4105
3101.16 4807
3101.68 5789
3102.21 6929
3102.73 8038
3103.26 8775
3103.78 9727
3104.31 10173
3104.83 9972
3105.36 10212
3105.89 9012
3106.41 8010
3106.94 6911
3107.46 5429
3107.99 4604
3108.51 4222
3109.04 3891
3109.57 3498
3110.09 3139
3110.62 2953
3111.14 3111
3111.67 2969
3112.19 3274
3112.72 3225
3113.25 3008
3113.77 3076
3114.30 2665
3114.83 2558
3115.35 2480
3115.88 2497
3116.40 2313
3116.93 2157
3117.46 2248
3117.98 2268
3118.51 2282
3119.04 2395
3119.56 2177
3120.09 2145
3120.62 2323
3121.14 2665
3121.67 2646
3122.20 2623
3122.72 2542
3123.25 2465
3123.78 2512
3124.31 2266
3124.83 2187
3125.36 2132
3125.89 1899
3126.41 1878
3126.94 2051
3127.47 1957
3128.00 1812
3128.52 1777
3129.05 1765
3129.58 1732
3130.11 1684
3130.63 1666
3131.16 1782
3131.69 1661
3132.22 1688
3132.74 1809
3133.27 1727
3133.80 1940
3134.33 1859
3134.86 1719
3135.38 1882
3135.91 1710
3136.44 1838
3136.97 1771
3137.50 1854
3138.03 1626
3138.55 1715
3139.08 1652
3139.61 1784
3140.14 1738
3140.67 1676
3141.20 1839
3141.72 1821
3142.25 1819
3142.78 1791
3143.31 1603
3143.84 1528
3144.37 1654
3144.90 1632
3145.42 1772
3145.95 1918
3146.48 1803
3147.01 1884
3147.54 1921
3148.07 1861
3148.60 2093
3149.13 1993
3149.66 1942
3150.19 2148
3150.72 2016
3151.24 1870
3151.77 2143
3152.30 2075
3152.83 1963
3153.36 1981
3153.89 2162
3154.42 2092
3154.95 1904
3155.48 2001
3156.01 2045
3156.54 2142
3157.07 2205
3157.60 2331
3158.13 2287
3158.66 2190
3159.19 2106
3159.72 2291
3160.25 2176
3160.78 2191
3161.31 2094
3161.84 1960
3162.37 1943
3162.90 1833
3163.43 1817
3163.96 1934
3164.49 1792
3165.02 1857
3165.55 1688
3166.08 1623
3166.61 1610
3167.15 1613
3167.68 1790
3168.21 1799
3168.74 1672
3169.27 1699
3169.80 1658
3170.33 1627
3170.86 1551
3171.39 1579
3171.92 1640
3172.45 1737
3172.99 1929
3173.52 1943
3174.05 2131
3174.58 2059
3175.11 2218
3175.64 2189
3176.17 2118
3176.70 2016
3177.24 2001
3177.77 2023
3178.30 1860
3178.83 1867
3179.36 1897
3179.89 1642
3180.43 1701
3180.96 1758
3181.49 1624
3182.02 1551
3182.55 1502
3183.09 1568
3183.62 1565
3184.15 1650
3184.68 1572
3185.21 1554
3185.75 1546
3186.28 1626
3186.81 1540
3187.34 1638
3187.88 1619
3188.41 1564
3188.94 1579
3189.47 1655
3190.01 1713
3190.54 1829
3191.07 1774
3191.60 1821
3192.14 1778
3192.67 1639
3193.20 1702
3193.74 1725
3194.27 1546
3194.80 1483
3195.33 1462
3195.87 1645
3196.40 1753
3196.93 1538
3197.47 1605
3198.00 1784
3198.53 1809
3199.07 1889
3199.60 1819
3200.13 1657
3200.67 1627
3201.20 1842
3201.73 1673
3202.27 1714
3202.80 1857
3203.33 1969
3203.87 2015
3204.40 1800
3204.94 1723
3205.47 1643
3206.00 1774
3206.54 1707
3207.07 1915
3207.61 1910
3208.14 1958
3208.67 1977
3209.21 2051
3209.74 2148
3210.28 2046
3210.81 2129
3211.35 2169
3211.88 2146
3212.41 2233
3212.95 2282
3213.48 2174
3214.02 2086
3214.55 2043
3215.09 2106
3215.62 2088
3216.16 1814
3216.69 1623
3217.23 1712
3217.76 1637
3218.30 1597
3218.83 1657
3219.37 1580
3219.90 1684
3220.44 1765
3220.97 1728
3221.51 1836
3222.04 1735
3222.58 1759
3223.11 1878
3223.65 2180
3224.18 2169
3224.72 2195
3225.25 2246
3225.79 2153
3226.33 2176
3226.86 2341
3227.40 2079
3227.93 2083
3228.47 2089
3229.00 2049
3229.54 2183
3230.08 2189
3230.61 2266
3231.15 2165
3231.68 2082
3232.22 2268
3232.76 2087
3233.29 2032
3233.83 2137
3234.36 2107
3234.90 2068
3235.44 2143
3235.97 2131
3236.51 2214
3237.05 2095
3237.58 1879
3238.12 2100
3238.66 2056
3239.19 2021
3239.73 2137
3240.27 2243
3240.80 2203
3241.34 2064
3241.88 2194
3242.41 2088
3242.95 2202
3243.49 2133
3244.03 2195
3244.56 2121
3245.10 2207
3245.64 2245
3246.17 2203
3246.71 2405
3247.25 2372
3247.79 2322
3248.32 2427
3248.86 2354
3249.40 2532
3249.94 2417
3250.47 2564
3251.01 2478
3251.55 2459
3252.09 2513
3252.62 2270
3253.16 2234
3253.70 2299
3254.24 2456
3254.78 2484
3255.31 2523
3255.85 2553
3256.39 2476
3256.93 2463
3257.47 2430
3258.00 2821
3258.54 2782
3259.08 2984
3259.62 3088
3260.16 3250
3260.70 3714
3261.24 3906
3261.77 3947
3262.31 4412
3262.85 4777
3263.39 4993
3263.93 5540
3264.47 6209
3265.01 6282
3265.54 6875
3266.08 7748
3266.62 8258
3267.16 8329
3267.70 8697
3268.24 9174
3268.78 9040
3269.32 8205
3269.86 7299
3270.40 6781
3270.94 6138
3271.48 5055
3272.01 4523
3272.55 3725
3273.09 3612
3273.63 3417
3274.17 3197
3274.71 2766
3275.25 2905
3275.79 2862
3276.33 2912
3276.87 3042
3277.41 3046
3277.95 2975
3278.49 2973
3279.03 2856
3279.57 3147
3280.11 3043
3280.65 2817
3281.19 2777
3281.73 2790
3282.27 2773
3282.81 2863
3283.35 2866
3283.89 2996
3284.43 2800
3284.97 2980
3285.51 2851
3286.05 2945
3286.59 3180
3287.14 3016
3287.68 3060
3288.22 3136
3288.76 3189
3289.30 3242
3289.84 3318
3290.38 3246
3290.92 3328
3291.46 3141
3292.00 3271
3292.54 3397
3293.09 3695
3293.63 3821
3294.17 4225
3294.71 4398
3295.25 4504
3295.79 4707
3296.33 5115
3296.87 4786
3297.42 4841
3297.96 4895
3298.50 4440
3299.04 4109
3299.58 4198
3300.12 3688
3300.67 3426
3301.21 3415
3301.75 3094
3302.29 3006
3302.83 3155
3303.38 3164
3303.92 3108
3304.46 2699
3305.00 2836
3305.54 2808
3306.09 2771
3306.63 2639
3307.17 2797
3307.71 2851
3308.25 2596
3308.80 2740
3309.34 2713
3309.88 2654
3310.42 2786
3310.97 2559
3311.51 2684
3312.05 2733
3312.60 2769
3313.14 2786
3313.68 2702
3314.22 2701
3314.77 2980
3315.31 3192
3315.85 3141
3316.40 3540
3316.94 3517
3317.48 3334
3318.03 3461
3318.57 3460
3319.11 3567
3319.65 3756
3320.20 3724
3320.74 3909
3321.29 3994
3321.83 3897
3322.37 3991
3322.92 4032
3323.46 3919
3324.00 4018
3324.55 3932
3325.09 3887
3325.63 3705
3326.18 3552
3326.72 3558
3327.27 3325
3327.81 3118
3328.35 3258
3328.90 3210
3329.44 3368
3329.99 3617
3330.53 3866
3331.07 4261
3331.62 4886
3332.16 6273
3332.71 7868
3333.25 9960
3333.80 12444
3334.34 16116
3334.89 19026
3335.43 21747
3335.97 23526
3336.52 25207
3337.06 26643
3337.61 26537
3338.15 25522
3338.70 23657
3339.24 22085
3339.79 19315
3340.33 15965
3340.88 13046
3341.42 10664
3341.97 8608
3342.51 7177
3343.06 5649
3343.60 4830
3344.15 4515
3344.69 4111
3345.24 3821
3345.79 3481
3346.33 3563
3346.88 3435
3347.42 3358
3347.97 3276
3348.51 3257
3349.06 3427
3349.61 3393
3350.15 3511
3350.70 3899
3351.24 3812
3351.79 3577
3352.33 3713
3352.88 3693
3353.43 3677
3353.97 3537
3354.52 3548
3355.07 3297
3355.61 3219
3356.16 3279
3356.70 3000
3357.25 2858
3357.80 2825
3358.34 2869
3358.89 2866
3359.44 2741
3359.98 2823
3360.53 3073
3361.08 2794
3361.62 2674
3362.17 2900
3362.72 2855
3363.26 2863
3363.81 2910
3364.36 2941
3364.90 2897
3365.45 2786
3366.00 2906
3366.55 2840
3367.09 2898
3367.64 2815
3368.19 2777
3368.73 2893
3369.28 2984
3369.83 2793
3370.38 2878
3370.92 3165
3371.47 3164
3372.02 3214
3372.57 3267
3373.11 3412
3373.66 3429
3374.21 3878
3374.76 3937
3375.31 3696
3375.85 3544
3376.40 3636
3376.95 3359
3377.50 3228
3378.05 3050
3378.59 2814
3379.14 2618
3379.69 2528
3380.24 2483
3380.79 2298
3381.33 2253
3381.88 2432
3382.43 2470
3382.98 2403
3383.53 2430
3384.08 2382
3384.63 2318
3385.17 2347
3385.72 2054
3386.27 2243
3386.82 2098
3387.37 2214
3387.92 2278
3388.47 2138
3389.02 2133
3389.57 1974
3390.11 1867
3390.66 1994
3391.21 2065
3391.76 2079
3392.31 2038
3392.86 1965
3393.41 1913
3393.96 1897
3394.51 1987
3395.06 2003
3395.61 1981
3396.16 1949
3396.71 2067
3397.26 2091
3397.81 2011
3398.36 1947
3398.91 1949
3399.45 2010
3400.00 1767
3400.55 1928
3401.10 1975
3401.65 1947
3402.20 1905
3402.75 1802
3403.30 1796
3403.85 1826
3404.41 1808
3404.96 1715
3405.51 1722
3406.06 1773
3406.61 1842
3407.16 1709
3407.71 1795
3408.26 1890
3408.81 1855
3409.36 1746
3409.91 1920
3410.46 1945
3411.01 2074
3411.56 1962
3412.11 2154
3412.66 2367
3413.21 2228
3413.77 2351
3414.32 2280
3414.87 2059
3415.42 2047
3415.97 2133
3416.52 2193
3417.07 2127
3417.62 1885
3418.17 2014
3418.73 2002
3419.28 1972
3419.83 1875
3420.38 1840
3420.93 1904
3421.48 1887
3422.04 1865
3422.59 1962
3423.14 1881
3423.69 1994
3424.24 2061
3424.79 2033
3425.35 2216
3425.90 2183
3426.45 2239
3427.00 2361
3427.55 2256
3428.11 2120
3428.66 2043
3429.21 1920
3429.76 1873
3430.31 1616
3430.87 1733
3431.42 1781
3431.97 1784
3432.52 1782
3433.08 1858
3433.63 1883
3434.18 1971
3434.73 1901
3435.29 1914
3435.84 1793
3436.39 1874
3436.95 1908
3437.50 1750
3438.05 1777
3438.60 1764
3439.16 1795
3439.71 1893
3440.26 2072
3440.82 2108
3441.37 1846
3441.92 1777
3442.48 1951
3443.03 1695
3443.58 1800
3444.14 1965
3444.69 1812
3445.24 1740
3445.80 1790
3446.35 1810
3446.90 1837
3447.46 1642
3448.01 1694
3448.57 1827
3449.12 1765
3449.67 1732
3450.23 1757
3450.78 1870
3451.34 1833
3451.89 1861
3452.44 1773
3453.00 1662
3453.55 1762
3454.11 1801
3454.66 1759
3455.21 1640
3455.77 1726
3456.32 1872
3456.88 1833
3457.43 1675
3457.99 1712
3458.54 1858
3459.10 1854
3459.65 1793
3460.20 1905
3460.76 1882
3461.31 1704
3461.87 1834
3462.42 1694
3462.98 1834
3463.53 1960
3464.09 2140
3464.64 2076
3465.20 1907
3465.75 1829
3466.31 1836
3466.86 1918
3467.42 1786
3467.98 1987
3468.53 2217
3469.09 2114
3469.64 2032
3470.20 2171
3470.75 2238
3471.31 2433
3471.86 2439
3472.42 2387
3472.98 2550
3473.53 2542
3474.09 2505
3474.64 2519
3475.20 2593
3475.75 2331
3476.31 2280
3476.87 2364
3477.42 2358
3477.98 2315
3478.53 2475
3479.09 2489
3479.65 2400
3480.20 2538
3480.76 2650
3481.32 2682
3481.87 2583
3482.43 2610
3482.99 2734
3483.54 2960
3484.10 2992
3484.66 2823
3485.21 2907
3485.77 2847
3486.33 2806
3486.88 2842
3487.44 3011
3488.00 3299
3488.55 3966
3489.11 4132
3489.67 5110
3490.22 6149
3490.78 7411
3491.34 8526
3491.90 9177
3492.45 10343
3493.01 11227
3493.57 11363
3494.13 11424
3494.68 11053
3495.24 9456
3495.80 8447
3496.36 7179
3496.91 5977
3497.47 5175
3498.03 4607
3498.59 4506
3499.14 4099
3499.70 4149
3500.26 4279
3500.82 4364
3501.38 4652
3501.93 4755
3502.49 4939
3503.05 5359
3503.61 5363
3504.17 5473
3504.73 5806
3505.28 6147
3505.84 6294
3506.40 6137
3506.96 6270
3507.52 6066
3508.08 5545
3508.63 5278
3509.19 4921
3509.75 4346
3510.31 3868
3510.87 3755
3511.43 3599
3511.99 3168
3512.55 2957
3513.10 2937
3513.66 2792
3514.22 2561
3514.78 2575
3515.34 2368
3515.90 2152
3516.46 2007
3517.02 2017
3517.58 1988
3518.14 2068
3518.70 2156
3519.26 2166
3519.81 2195
3520.37 1983
3520.93 2157
3521.49 2094
3522.05 2156
3522.61 2105
3523.17 2061
3523.73 2099
3524.29 1940
3524.85 2050
3525.41 2188
3525.97 2105
3526.53 2035
3527.09 1990
3527.65 1935
3528.21 1974
3528.77 2006
3529.33 1979
3529.89 1939
3530.45 1843
3531.01 1865
3531.57 1915
3532.13 1995
3532.69 2011
3533.26 2127
3533.82 2039
3534.38 2097
3534.94 2192
3535.50 2150
3536.06 2087
3536.62 2174
3537.18 2196
3537.74 2139
3538.30 1973
3538.86 2117
3539.42 2079
3539.99 2140
3540.55 2041
3541.11 2028
3541.67 2119
3542.23 2111
3542.79 2032
3543.35 1948
3543.91 2005
3544.48 2015
3545.04 1994
3545.60 1898
3546.16 1875
3546.72 1914
3547.28 1835
3547.84 1805
3548.41 2067
3548.97 2004
3549.53 1814
3550.09 1916
3550.65 1823
3551.22 1851
3551.78 1915
3552.34 1713
3552.90 1603
3553.46 1626
3554.03 1590
3554.59 1743
3555.15 1739
3555.71 1545
3556.28 1493
3556.84 1603
3557.40 1470
3557.96 1609
3558.53 1891
3559.09 1824
3559.65 1758
3560.21 1634
3560.78 1704
3561.34 1664
3561.90 1823
3562.46 1785
3563.03 1822
3563.59 1949
3564.15 1735
3564.72 1662
3565.28 1589
3565.84 1753
3566.41 1895
3566.97 1727
3567.53 1833
3568.10 1652
3568.66 1475
3569.22 1558
3569.79 1585
3570.35 1551
3570.91 1393
3571.48 1423
3572.04 1651
3572.60 1709
3573.17 1678
3573.73 1632
3574.29 1712
3574.86 1759
3575.42 1847
3575.99 2060
3576.55 2142
3577.11 2255
3577.68 2420
3578.24 2423
3578.81 2493
3579.37 2343
3579.93 2334
3580.50 2210
3581.06 2286
3581.63 2030
3582.19 2097
3582.76 2054
3583.32 1975
3583.89 1970
3584.45 1822
3585.01 1581
3585.58 1640
3586.14 1573
3586.71 1564
3587.27 1642
3587.84 1665
3588.40 1596
3588.97 1598
3589.53 1535
3590.10 1411
3590.66 1560
3591.23 1625
3591.79 1655
3592.36 1600
3592.92 1643
3593.49 1618
3594.05 1731
3594.62 1699
3595.19 1538
3595.75 1593
3596.32 1709
3596.88 1727
3597.45 1549
3598.01 1608
3598.58 1575
3599.14 1581
3599.71 1641
3600.28 1523
3600.84 1593
3601.41 1575
3601.97 1539
3602.54 1469
3603.11 1522
3603.67 1482
3604.24 1537
3604.80 1590
3605.37 1723
3605.94 1578
3606.50 1624
3607.07 1539
3607.64 1477
3608.20 1409
3608.77 1355
3609.34 1391
3609.90 1464
3610.47 1470
3611.04 1407
3611.60 1310
3612.17 1232
3612.74 1208
3613.30 1203
3613.87 1460
3614.44 1413
3615.00 1331
3615.57 1489
3616.14 1500
3616.70 1488
3617.27 1631
3617.84 1660
3618.41 1902
3618.97 1997
3619.54 1825
3620.11 1714
3620.68 1614
3621.24 1638
3621.81 1714
3622.38 1671
3622.95 1599
3623.51 1443
3624.08 1500
3624.65 1412
3625.22 1388
3625.78 1445
3626.35 1472
3626.92 1503
3627.49 1454
3628.06 1576
3628.62 1365
3629.19 1404
3629.76 1279
3630.33 1411
3630.90 1469
3631.47 1407
3632.03 1457
3632.60 1492
3633.17 1416
3633.74 1491
3634.31 1422
3634.88 1449
3635.44 1350
3636.01 1304
3636.58 1368
3637.15 1402
3637.72 1414
3638.29 1542
3638.86 1565
3639.43 1459
3639.99 1546
3640.56 1536
3641.13 1585
3641.70 1663
3642.27 1763
3642.84 1707
3643.41 1933
3643.98 1921
3644.55 1587
3645.12 1673
3645.69 1742
3646.26 1762
3646.83 1589
3647.40 1628
3647.96 1758
3648.53 1641
3649.10 1609
3649.67 1717
3650.24 1610
3650.81 1681
3651.38 1631
3651.95 1719
3652.52 1902
3653.09 1963
3653.66 2098
3654.23 2026
3654.80 2002
3655.37 1728
3655.94 1674
3656.51 1691
3657.08 1781
3657.65 1749
3658.22 1608
3658.80 1598
3659.37 1774
3659.94 1634
3660.51 1606
3661.08 1563
3661.65 1520
3662.22 1727
3662.79 1892
3663.36 1873
3663.93 1700
3664.50 1771
3665.07 1915
3665.64 1909
3666.21 1809
3666.79 2160
3667.36 2227
3667.93 2106
3668.50 1971
3669.07 1829
3669.64 1871
3670.21 1818
3670.78 1801
3671.36 1697
3671.93 1571
3672.50 1634
3673.07 1689
3673.64 1544
3674.21 1500
3674.78 1493
3675.36 1564
3675.93 1501
3676.50 1602
3677.07 1615
3677.64 1712
3678.22 1611
3678.79 1503
3679.36 1782
3679.93 1609
3680.50 1684
3681.08 1609
3681.65 1528
3682.22 1540
3682.79 1437
3683.37 1431
3683.94 1442
3684.51 1500
3685.08 1447
3685.65 1435
3686.23 1432
3686.80 1729
3687.37 1533
3687.95 1544
3688.52 1447
3689.09 1391
3689.66 1425
3690.24 1548
3690.81 1552
3691.38 1642
3691.96 1634
3692.53 1569
3693.10 1602
3693.67 1408
3694.25 1267
3694.82 1165
3695.39 1396
3695.97 1376
3696.54 1312
3697.11 1396
3697.69 1522
3698.26 1430
3698.83 1311
3699.41 1332
3699.98 1368
3700.56 1342
3701.13 1422
3701.70 1352
3702.28 1403
3702.85 1296
3703.42 1473
3704.00 1384
3704.57 1360
3705.15 1454
3705.72 1394
3706.29 1343
3706.87 1493
3707.44 1509
3708.02 1611
3708.59 1730
3709.17 1412
3709.74 1611
3710.31 1492
3710.89 1427
3711.46 1321
3712.04 1407
3712.61 1501
3713.19 1492
3713.76 1341
3714.34 1406
3714.91 1415
3715.49 1296
3716.06 1250
3716.64 1460
3717.21 1567
3717.79 1390
3718.36 1488
3718.94 1625
3719.51 1510
3720.09 1412
3720.66 1428
3721.24 1405
3721.81 1291
3722.39 1214
3722.96 1370
3723.54 1433
3724.11 1239
3724.69 1340
3725.27 1222
3725.84 1330
3726.42 1254
3726.99 1343
3727.57 1286
3728.14 1353
3728.72 1393
3729.30 1362
3729.87 1349
3730.45 1431
3731.02 1302
3731.60 1465
3732.18 1536
3732.75 1370
3733.33 1443
3733.90 1528
3734.48 1563
3735.06 1444
3735.63 1570
3736.21 1527
3736.79 1480
3737.36 1434
3737.94 1382
3738.52 1308
3739.09 1329
3739.67 1516
3740.25 1453
3740.82 1338
3741.40 1236
3741.98 1332
3742.55 1366
3743.13 1389
3743.71 1221
3744.28 1263
3744.86 1225
3745.44 1353
3746.02 1408
3746.59 1473
3747.17 1395
3747.75 1409
3748.32 1544
3748.90 1440
3749.48 1536
3750.06 1606
3750.63 1384
3751.21 1339
3751.79 1516
3752.37 1363
3752.95 1338
3753.52 1328
3754.10 1253
3754.68 1257
3755.26 1325
3755.83 1211
3756.41 1154
3756.99 1386
3757.57 1371
3758.15 1349
3758.72 1302
3759.30 1359
3759.88 1457
3760.46 1364
3761.04 1289
3761.62 1287
3762.19 1406
3762.77 1399
3763.35 1470
3763.93 1313
3764.51 1434
3765.09 1427
3765.67 1371
3766.25 1185
3766.82 1226
3767.40 1381
3767.98 1377
3768.56 1394
3769.14 1414
3769.72 1574
3770.30 1462
3770.88 1530
3771.46 1519
3772.03 1488
3772.61 1517
3773.19 1436
3773.77 1306
3774.35 1236
3774.93 1338
3775.51 1312
3776.09 1210
3776.67 1376
3777.25 1294
3777.83 1256
3778.41 1284
3778.99 1474
3779.57 1333
3780.15 1409
3780.73 1215
3781.31 1320
3781.89 1282
3782.47 1375
3783.05 1378
3783.63 1354
3784.21 1260
3784.79 1181
3785.37 1387
3785.95 1258
3786.53 1315
3787.11 1232
3787.69 1218
3788.27 1278
3788.85 1174
3789.43 1270
3790.01 1281
3790.59 1248
3791.17 1312
3791.75 1242
3792.33 1182
3792.92 1297
3793.50 1359
3794.08 1356
3794.66 1472
3795.24 1451
3795.82 1425
3796.40 1402
3796.98 1559
3797.56 1505
3798.14 1450
3798.73 1527
3799.31 1470
3799.89 1535
3800.47 1535
3801.05 1579
3801.63 1478
3802.21 1482
3802.80 1628
3803.38 1675
3803.96 1624
3804.54 1484
3805.12 1433
3805.70 1415
3806.29 1460
3806.87 1630
3807.45 1836
3808.03 1762
3808.61 1873
3809.20 1786
3809.78 1845
3810.36 1991
3810.94 1886
3811.52 1924
3812.11 1832
3812.69 2023
3813.27 1829
3813.85 1907
3814.44 1806
3815.02 1760
3815.60 1735
3816.18 1715
3816.77 1787
3817.35 1756
3817.93 1555
3818.51 1642
3819.10 1587
3819.68 1430
3820.26 1549
3820.85 1503
3821.43 1388
3822.01 1475
3822.59 1463
3823.18 1337
3823.76 1339
3824.34 1364
3824.93 1288
3825.51 1449
3826.09 1475
3826.68 1382
3827.26 1347
3827.84 1419
3828.43 1489
3829.01 1532
3829.59 1445
3830.18 1390
3830.76 1345
3831.35 1361
3831.93 1303
3832.51 1309
3833.10 1356
3833.68 1415
3834.26 1372
3834.85 1384
3835.43 1333
3836.02 1401
3836.60 1328
3837.19 1279
3837.77 1277
3838.35 1271
3838.94 1333
3839.52 1204
3840.11 1276
3840.69 1379
3841.28 1306
3841.86 1183
3842.44 1284
3843.03 1347
3843.61 1259
3844.20 1284
3844.78 1285
3845.37 1210
3845.95 1308
3846.54 1243
3847.12 1244
3847.71 1407
3848.29 1367
3848.88 1337
3849.46 1332
3850.05 1231
3850.63 1346
3851.22 1331
3851.80 1201
3852.39 1173
3852.97 1292
3853.56 1290
3854.15 1158
3854.73 1211
3855.32 1248
3855.90 1370
3856.49 1312
3857.07 1233
3857.66 1342
3858.25 1444
3858.83 1362
3859.42 1352
3860.00 1301
3860.59 1242
3861.17 1475
3861.76 1593
3862.35 1458
3862.93 1507
3863.52 1490
3864.11 1504
3864.69 1503
3865.28 1443
3865.86 1453
3866.45 1365
3867.04 1435
3867.62 1497
3868.21 1302
3868.80 1330
3869.38 1301
3869.97 1462
3870.56 1573
3871.14 1377
3871.73 1348
3872.32 1486
3872.90 1428
3873.49 1472
3874.08 1328
3874.66 1344
3875.25 1418
3875.84 1465
3876.43 1358
3877.01 1444
3877.60 1526
3878.19 1435
3878.78 1417
3879.36 1496
3879.95 1541
3880.54 1311
3881.13 1268
3881.71 1253
3882.30 1318
3882.89 1214
3883.48 1189
3884.06 1279
3884.65 1367
3885.24 1231
3885.83 1239
3886.41 1332
3887.00 1447
3887.59 1386
3888.18 1521
3888.77 1659
3889.35 1664
3889.94 1619
3890.53 1676
3891.12 1896
3891.71 1632
3892.30 1735
3892.88 1615
3893.47 1533
3894.06 1616
3894.65 1511
3895.24 1464
3895.83 1587
3896.42 1474
3897.00 1301
3897.59 1437
3898.18 1346
3898.77 1530
3899.36 1523
3899.95 1551
3900.54 1279
3901.13 1331
3901.72 1365
3902.31 1507
3902.89 1459
3903.48 1427
3904.07 1284
3904.66 1309
3905.25 1335
3905.84 1521
3906.43 1431
3907.02 1471
3907.61 1486
3908.20 1419
3908.79 1518
3909.38 1502
3909.97 1430
3910.56 1377
3911.15 1292
3911.74 1344
3912.33 1513
3912.92 1505
3913.51 1471
3914.10 1424
3914.69 1384
3915.28 1324
3915.87 1299
3916.46 1282
3917.05 1281
3917.64 1233
3918.23 1282
3918.82 1452
3919.41 1334
3920.00 1377
3920.59 1483
3921.18 1323
3921.77 1212
3922.36 1341
3922.95 1350
3923.54 1218
3924.13 1273
3924.72 1292
3925.32 1325
3925.91 1301
3926.50 1230
3927.09 1220
3927.68 1220
3928.27 1337
3928.86 1201
3929.45 1174
3930.04 1200
3930.63 1112
3931.23 1246
3931.82 1261
3932.41 1184
3933.00 1278
3933.59 1152
3934.18 1192
3934.77 1294
3935.37 1210
3935.96 1062
3936.55 1068
3937.14 1262
3937.73 1227
3938.33 1286
3938.92 1409
3939.51 1343
3940.10 1172
3940.69 1317
3941.28 1453
3941.88 1560
3942.47 1590
3943.06 1613
3943.65 1545
3944.25 1706
3944.84 1528
3945.43 1459
3946.02 1402
3946.62 1487
3947.21 1538
3947.80 1289
3948.39 1240
3948.99 1336
3949.58 1338
3950.17 1165
3950.76 1246
3951.36 1272
3951.95 1325
3952.54 1307
3953.14 1360
3953.73 1289
3954.32 1326
3954.91 1277
3955.51 1362
3956.10 1347
3956.69 1329
3957.29 1345
3957.88 1260
3958.47 1343
3959.07 1445
3959.66 1463
3960.25 1477
3960.85 1444
3961.44 1373
3962.03 1364
3962.63 1322
3963.22 1428
3963.82 1417
3964.41 1297
3965.00 1251
3965.60 1434
3966.19 1403
3966.79 1622
3967.38 1634
3967.97 1580
3968.57 1435
3969.16 1693
3969.76 1732
3970.35 1546
3970.94 1560
3971.54 1578
3972.13 1334
3972.73 1422
3973.32 1437
3973.92 1326
3974.51 1446
3975.11 1487
3975.70 1563
3976.29 1623
3976.89 1638
3977.48 1816
3978.08 1841
3978.67 1804
3979.27 1627
3979.86 1840
3980.46 1594
3981.05 1596
3981.65 1634
3982.24 1538
3982.84 1429
3983.43 1583
3984.03 1706
3984.62 1573
3985.22 1604
3985.82 1442
3986.41 1424
3987.01 1734
3987.60 1675
3988.20 1539
3988.79 1514
3989.39 1513
3989.98 1579
3990.58 1495
3991.18 1556
3991.77 1618
3992.37 1749
3992.96 1750
3993.56 1693
3994.16 1730
3994.75 1798
3995.35 1801
3995.94 1756
3996.54 1644
3997.14 1709
3997.73 1759
3998.33 1650
3998.93 1826
3999.52 1662
4000.12 1589
4000.71 1547
4001.31 1569
4001.91 1569
4002.50 1480
4003.10 1431
4003.70 1513
4004.29 1487
4004.89 1537
4005.49 1536
4006.09 1526
4006.68 1527
4007.28 1511
4007.88 1463
4008.47 1679
4009.07 1440
4009.67 1472
4010.27 1440
4010.86 1374
4011.46 1369
4012.06 1608
4012.65 1491
4013.25 1574
4013.85 1474
4014.45 1386
4015.04 1440
4015.64 1500
4016.24 1542
4016.84 1525
4017.44 1576
4018.03 1524
4018.63 1573
4019.23 1500
4019.83 1499
4020.42 1446
4021.02 1463
4021.62 1450
4022.22 1404
4022.82 1592
4023.42 1611
4024.01 1593
4024.61 1559
4025.21 1518
4025.81 1666
4026.41 1799
4027.01 1849
4027.60 1911
4028.20 2061
4028.80 2193
4029.40 2110
4030.00 2043
4030.60 2032
4031.20 2110
4031.79 2057
4032.39 1997
4032.99 2224
4033.59 2006
4034.19 1995
4034.79 1793
4035.39 1770
4035.99 1767
4036.59 1707
4037.19 1726
4037.79 1602
4038.38 1562
4038.98 1512
4039.58 1495
4040.18 1397
4040.78 1354
4041.38 1329
4041.98 1234
4042.58 1305
4043.18 1322
4043.78 1224
4044.38 1232
4044.98 1438
4045.58 1386
4046.18 1210
4046.78 1343
4047.38 1297
4047.98 1277
4048.58 1263
4049.18 1314
4049.78 1210
4050.38 1348
4050.98 1297
4051.58 1369
4052.18 1295
4052.78 1342
4053.38 1352
4053.98 1261
4054.58 1320
4055.18 1337
4055.78 1325
4056.38 1373
4056.99 1230
4057.59 1226
4058.19 1249
4058.79 1262
4059.39 1226
4059.99 1283
4060.59 1248
4061.19 1375
4061.79 1317
4062.39 1293
4062.99 1259
4063.60 1325
4064.20 1332
4064.80 1400
4065.40 1457
4066.00 1538
4066.60 1504
4067.20 1381
4067.81 1331
4068.41 1226
4069.01 1270
4069.61 1357
4070.21 1323
4070.81 1331
4071.42 1324
4072.02 1361
4072.62 1398
4073.22 1457
4073.82 1363
4074.42 1278
4075.03 1351
4075.63 1399
4076.23 1309
4076.83 1118
4077.44 1149
4078.04 1231
4078.64 1230
4079.24 1230
4079.84 1385
4080.45 1393
4081.05 1330
4081.65 1288
4082.25 1150
4082.86 1066
4083.46 1122
4084.06 1148
4084.67 1129
4085.27 1128
4085.87 1102
4086.47 1159
4087.08 1175
4087.68 1219
4088.28 1248
4088.89 1342
4089.49 1327
4090.09 1263
4090.69 1342
4091.30 1265
4091.90 1342
4092.50 1177
4093.11 1068
4093.71 1118
4094.31 1096
4094.92 1234
4095.52 1311
4096.13 1206
4096.73 1256
4097.33 1346
4097.94 1438
4098.54 1262
4099.14 1276
4099.75 1152
4100.35 1298
4100.96 1305
4101.56 1266
4102.16 1252
4102.77 1206
4103.37 1352
4103.98 1346
4104.58 1401
4105.18 1391
4105.79 1416
4106.39 1334
4107.00 1274
4107.60 1346
4108.21 1360
4108.81 1275
4109.42 1258
4110.02 1236
4110.62 1158
4111.23 1116
4111.83 1209
4112.44 1135
4113.04 1110
4113.65 1188
4114.25 1264
4114.86 1260
4115.46 1212
4116.07 1233
4116.67 1236
4117.28 1204
4117.88 1267
4118.49 1255
4119.09 1176
4119.70 1237
4120.31 1226
4120.91 1330
4121.52 1268
4122.12 1235
4122.73 1338
4123.33 1196
4123.94 1312
4124.54 1336
4125.15 1267
4125.76 1174
4126.36 1148
4126.97 1284
4127.57 1308
4128.18 1222
4128.79 1147
4129.39 1182
4130.00 1273
4130.60 1233
4131.21 1261
4131.82 1337
4132.42 1365
4133.03 1219
4133.63 1274
4134.24 1308
4134.85 1315
4135.45 1259
4136.06 1348
4136.67 1329
4137.27 1319
4137.88 1309
4138.49 1249
4139.09 1297
4139.70 1374
4140.31 1437
4140.91 1335
4141.52 1324
4142.13 1457
4142.74 1442
4143.34 1520
4143.95 1420
4144.56 1319
4145.16 1247
4145.77 1425
4146.38 1392
4146.99 1382
4147.59 1451
4148.20 1320
4148.81 1308
4149.42 1309
4150.02 1277
4150.63 1272
4151.24 1352
4151.85 1166
4152.45 1289
4153.06 1352
4153.67 1201
4154.28 1245
4154.88 1391
4155.49 1249
4156.10 1282
4156.71 1243
4157.32 1276
4157.93 1284
4158.53 1253
4159.14 1324
4159.75 1315
4160.36 1241
4160.97 1383
4161.57 1310
4162.18 1314
4162.79 1297
4163.40 1293
4164.01 1404
4164.62 1322
4165.23 1302
4165.83 1462
4166.44 1412
4167.05 1478
4167.66 1427
4168.27 1362
4168.88 1244
4169.49 1210
4170.10 1320
4170.71 1177
4171.32 1204
4171.92 1114
4172.53 1094
4173.14 1212
4173.75 1185
4174.36 1190
4174.97 1179
4175.58 1237
4176.19 1232
4176.80 1340
4177.41 1320
4178.02 1316
4178.63 1365
4179.24 1248
4179.85 1204
4180.46 1361
4181.07 1312
4181.68 1241
4182.29 1384
4182.90 1293
4183.51 1343
4184.12 1299
4184.73 1195
4185.34 1402
4185.95 1331
4186.56 1281
4187.17 1222
4187.78 1316
4188.39 1273
4189.00 1315
4189.61 1295
4190.22 1308
4190.83 1222
4191.44 1337
4192.05 1269
4192.66 1383
4193.27 1514
4193.88 1419
4194.49 1416
4195.10 1459
4195.72 1518
4196.33 1542
4196.94 1454
4197.55 1409
4198.16 1418
4198.77 1424
4199.38 1254
4199.99 1276
4200.60 1402
4201.22 1417
4201.83 1329
4202.44 1308
4203.05 1238
4203.66 1332
4204.27 1289
4204.88 1242
4205.50 1244
4206.11 1188
4206.72 1191
4207.33 1245
4207.94 1328
4208.55 1190
4209.17 1213
4209.78 1214
4210.39 1240
4211.00 1146
4211.61 1236
4212.23 1263
4212.84 1411
4213.45 1212
4214.06 1296
4214.68 1355
4215.29 1310
4215.90 1265
4216.51 1323
4217.12 1408
4217.74 1389
4218.35 1418
4218.96 1452
4219.58 1447
4220.19 1544
4220.80 1504
4221.41 1578
4222.03 1448
4222.64 1424
4223.25 1485
4223.86 1460
4224.48 1556
4225.09 1417
4225.70 1507
4226.32 1480
4226.93 1383
4227.54 1418
4228.16 1503
4228.77 1424
4229.38 1469
4230.00 1554
4230.61 1655
4231.22 1537
4231.84 1561
4232.45 1648
4233.06 1869
4233.68 2279
4234.29 2539
4234.91 2537
4235.52 2537
4236.13 2672
4236.75 2671
4237.36 2790
4237.97 2373
4238.59 1895
4239.20 1959
4239.82 1980
4240.43 1680
4241.05 1526
4241.66 1492
4242.27 1327
4242.89 1384
4243.50 1445
4244.12 1523
4244.73 1408
4245.35 1224
4245.96 1400
4246.57 1452
4247.19 1430
4247.80 1446
4248.42 1408
4249.03 1400
4249.65 1378
4250.26 1517
4250.88 1490
4251.49 1512
4252.11 1439
4252.72 1463
4253.34 1384
4253.95 1264
4254.57 1324
4255.18 1334
4255.80 1418
4256.41 1465
4257.03 1409
4257.64 1322
4258.26 1370
4258.88 1294
4259.49 1380
4260.11 1326
4260.72 1391
4261.34 1358
4261.95 1282
4262.57 1328
4263.19 1287
4263.80 1327
4264.42 1498
4265.03 1344
4265.65 1369
4266.26 1387
4266.88 1426
4267.50 1430
4268.11 1509
4268.73 1533
4269.35 1657
4269.96 1618
4270.58 1590
4271.19 1661
4271.81 1488
4272.43 1489
4273.04 1435
4273.66 1429
4274.28 1521
4274.89 1785
4275.51 1674
4276.13 1731
4276.74 1830
4277.36 1755
4277.98 1713
4278.59 1758
4279.21 1843
4279.83 1769
4280.45 1601
4281.06 1369
4281.68 1385
4282.30 1253
4282.91 1457
4283.53 1332
4284.15 1203
4284.77 1271
4285.38 1442
4286.00 1507
4286.62 1389
4287.24 1474
4287.85 1451
4288.47 1362
4289.09 1463
4289.71 1445
4290.32 1466
4290.94 1606
4291.56 1586
4292.18 1543
4292.80 1561
4293.41 1405
4294.03 1500
4294.65 1286
4295.27 1348
4295.89 1335
4296.50 1288
4297.12 1392
4297.74 1442
4298.36 1333
4298.98 1278
4299.60 1410
4300.21 1329
4300.83 1307
4301.45 1375
4302.07 1378
4302.69 1432
4303.31 1418
4303.93 1367
4304.54 1435
4305.16 1362
4305.78 1423
4306.40 1373
4307.02 1281
4307.64 1398
4308.26 1311
4308.88 1348
4309.50 1248
4310.12 1171
4310.73 1169
4311.35 1302
4311.97 1462
4312.59 1499
4313.21 1352
4313.83 1382
4314.45 1483
4315.07 1496
4315.69 1447
4316.31 1483
4316.93 1543
4317.55 1371
4318.17 1453
4318.79 1402
4319.41 1385
4320.03 1467
4320.65 1376
4321.27 1402
4321.89 1387
4322.51 1471
4323.13 1353
4323.75 1432
4324.37 1613
4324.99 1527
4325.61 1694
4326.23 1684
4326.85 1648
4327.47 1645
4328.09 1502
4328.71 1816
4329.33 1835
4329.95 1774
4330.57 1639
4331.19 1796
4331.81 1741
4332.44 1921
4333.06 1872
4333.68 1917
4334.30 1981
4334.92 2068
4335.54 2141
4336.16 2295
4336.78 2593
4337.40 2978
4338.02 3116
4338.65 3357
4339.27 3325
4339.89 3343
4340.51 3156
4341.13 2904
4341.75 2792
4342.37 2741
4342.99 2930
4343.62 2922
4344.24 3064
4344.86 3645
4345.48 4305
4346.10 5027
4346.73 5797
4347.35 6087
4347.97 5911
4348.59 5927
4349.21 5526
4349.83 5026
4350.46 4238
4351.08 3870
4351.70 3450
4352.32 3037
4352.95 2431
4353.57 2220
4354.19 2225
4354.81 2242
4355.43 1986
4356.06 2027
4356.68 1987
4357.30 2077
4357.93 2152
4358.55 2062
4359.17 2084
4359.79 2060
4360.42 2148
4361.04 2190
4361.66 2088
4362.28 1903
4362.91 1908
4363.53 1909
4364.15 2081
4364.78 1838
4365.40 1742
4366.02 1648
4366.65 1981
4367.27 1851
4367.89 1691
4368.52 1581
4369.14 1589
4369.76 1791
4370.39 1629
4371.01 1641
4371.63 1498
4372.26 1484
4372.88 1479
4373.50 1419
4374.13 1400
4374.75 1447
4375.38 1512
4376.00 1478
4376.62 1539
4377.25 1402
4377.87 1297
4378.50 1533
4379.12 1454
4379.74 1499
4380.37 1454
4380.99 1539
4381.62 1511
4382.24 1521
4382.87 1441
4383.49 1465
4384.11 1641
4384.74 1609
4385.36 1563
4385.99 1529
4386.61 1486
4387.24 1441
4387.86 1470
4388.49 1459
4389.11 1419
4389.74 1333
4390.36 1385
4390.99 1358
4391.61 1304
4392.24 1361
4392.86 1390
4393.49 1302
4394.11 1269
4394.74 1220
4395.36 1297
4395.99 1312
4396.61 1291
4397.24 1347
4397.86 1393
4398.49 1302
4399.12 1202
4399.74 1451
4400.37 1437
4400.99 1332
4401.62 1293
4402.24 1335
4402.87 1382
4403.50 1471
4404.12 1328
4404.75 1252
4405.37 1398
4406.00 1334
4406.62 1176
4407.25 1428
4407.88 1342
4408.50 1344
4409.13 1320
4409.76 1381
4410.38 1366
4411.01 1369
4411.64 1350
4412.26 1408
4412.89 1370
4413.51 1363
4414.14 1374
4414.77 1294
4415.39 1446
4416.02 1347
4416.65 1266
4417.28 1284
4417.90 1308
4418.53 1346
4419.16 1294
4419.78 1311
4420.41 1335
4421.04 1304
4421.66 1401
4422.29 1380
4422.92 1213
4423.55 1461
4424.17 1384
4424.80 1300
4425.43 1327
4426.06 1195
4426.68 1244
4427.31 1329
4427.94 1350
4428.57 1249
4429.19 1155
4429.82 1188
4430.45 1239
4431.08 1366
4431.70 1239
4432.33 1154
4432.96 1294
4433.59 1293
4434.22 1295
4434.84 1218
4435.47 1329
4436.10 1338
4436.73 1386
4437.36 1464
4437.99 1471
4438.61 1392
4439.24 1343
4439.87 1370
4440.50 1453
4441.13 1425
4441.76 1307
4442.38 1290
4443.01 1357
4443.64 1431
4444.27 1439
4444.90 1557
4445.53 1549
4446.16 1543
4446.79 1536
4447.42 1475
4448.04 1446
4448.67 1587
4449.30 1593
4449.93 1353
4450.56 1488
4451.19 1331
4451.82 1408
4452.45 1398
4453.08 1404
4453.71 1326
4454.34 1333
4454.97 1517
4455.60 1516
4456.23 1514
4456.86 1591
4457.48 1489
4458.11 1639
4458.74 1658
4459.37 1565
4460.00 1588
4460.63 1508
4461.26 1437
4461.89 1339
4462.52 1402
4463.15 1327
4463.78 1452
4464.41 1280
4465.04 1206
4465.67 1233
4466.30 1394
4466.94 1348
4467.57 1257
4468.20 1258
4468.83 1297
4469.46 1187
4470.09 1273
4470.72 1388
4471.35 1217
4471.98 1381
4472.61 1228
4473.24 1447
4473.87 1314
4474.50 1205
4475.13 1188
4475.76 1182
4476.40 1263
4477.03 1294
4477.66 1138
4478.29 1175
4478.92 1248
4479.55 1310
4480.18 1376
4480.81 1253
4481.45 1383
4482.08 1319
4482.71 1293
4483.34 1262
4483.97 1146
4484.60 1215
4485.23 1149
4485.87 1319
4486.50 1373
4487.13 1315
4487.76 1242
4488.39 1248
4489.03 1318
4489.66 1272
4490.29 1270
4490.92 1380
4491.55 1410
4492.19 1207
4492.82 1495
4493.45 1511
4494.08 1318
4494.71 1335
4495.35 1397
4495.98 1533
4496.61 1368
4497.24 1434
4497.88 1385
4498.51 1498
4499.14 1616
4499.77 1799
4500.41 1744
4501.04 1757
4501.67 1785
4502.31 1959
4502.94 2193
4503.57 2015
4504.20 2049
4504.84 2115
4505.47 1757
4506.10 1591
4506.74 1509
4507.37 1617
4508.00 1508
4508.64 1485
4509.27 1340
4509.90 1404
4510.54 1511
4511.17 1611
4511.80 1434
4512.44 1288
4513.07 1277
4513.70 1380
4514.34 1465
4514.97 1387
4515.61 1336
4516.24 1428
4516.87 1480
4517.51 1346
4518.14 1359
4518.78 1282
4519.41 1303
4520.04 1275
4520.68 1393
4521.31 1353
4521.95 1201
4522.58 1286
4523.21 1371
4523.85 1547
4524.48 1461
4525.12 1273
4525.75 1204
4526.39 1374
4527.02 1260
4527.66 1321
4528.29 1428
4528.93 1440
4529.56 1318
4530.20 1486
4530.83 1477
4531.46 1495
4532.10 1511
4532.73 1716
4533.37 1488
4534.00 1494
4534.64 1570
4535.28 1507
4535.91 1545
4536.55 1360
4537.18 1511
4537.82 1392
4538.45 1302
4539.09 1310
4539.72 1560
4540.36 1304
4540.99 1259
4541.63 1183
4542.26 1205
4542.90 1161
4543.54 1315
4544.17 1446
4544.81 1338
4545.44 1269
4546.08 1276
4546.72 1248
4547.35 1208
4547.99 1193
4548.62 1197
4549.26 1231
4549.90 1127
4550.53 1155
4551.17 1196
4551.80 1167
4552.44 1272
4553.08 1242
4553.71 1229
4554.35 1243
4554.99 1245
4555.62 1253
4556.26 1259
4556.90 1279
4557.53 1248
4558.17 1243
4558.81 1204
4559.44 1206
4560.08 1236
4560.72 1196
4561.35 1164
4561.99 1178
4562.63 1109
4563.27 1217
4563.90 1177
4564.54 1093
4565.18 1144
4565.81 1210
4566.45 1213
4567.09 1258
4567.73 1210
4568.36 1230
4569.00 1359
4569.64 1364
4570.28 1297
4570.91 1233
4571.55 1096
4572.19 1154
4572.83 1291
4573.47 1215
4574.10 1282
4574.74 1254
4575.38 1310
4576.02 1233
4576.66 1237
4577.29 1173
4577.93 1146
4578.57 1164
4579.21 1180
4579.85 1293
4580.49 1367
4581.12 1310
4581.76 1311
4582.40 1393
4583.04 1420
4583.68 1365
4584.32 1335
4584.95 1251
4585.59 1481
4586.23 1562
4586.87 1391
4587.51 1328
4588.15 1396
4588.79 1400
4589.43 1569
4590.07 1583
4590.70 1769
4591.34 2079
4591.98 2188
4592.62 2049
4593.26 2129
4593.90 2124
4594.54 1992
4595.18 2028
4595.82 1778
4596.46 1708
4597.10 1537
4597.74 1670
4598.38 1523
4599.02 1405
4599.66 1584
4600.30 1474
4600.93 1520
4601.57 1410
4602.21 1341
4602.85 1507
4603.49 1417
4604.13 1426
4604.77 1402
4605.41 1391
4606.05 1455
4606.69 1458
4607.33 1219
4607.97 1257
4608.62 1266
4609.26 1318
4609.90 1227
4610.54 1314
4611.18 1312
4611.82 1354
4612.46 1308
4613.10 1391
4613.74 1448
4614.38 1353
4615.02 1330
4615.66 1305
4616.30 1559
4616.94 1466
4617.58 1379
4618.22 1311
4618.87 1292
4619.51 1322
4620.15 1297
4620.79 1288
4621.43 1214
4622.07 1150
4622.71 1243
4623.35 1132
4624.00 1219
4624.64 1243
4625.28 1240
4625.92 1235
4626.56 1168
4627.20 1292
4627.84 1327
4628.49 1261
4629.13 1283
4629.77 1285
4630.41 1310
4631.05 1351
4631.69 1295
4632.34 1431
4632.98 1382
4633.62 1406
4634.26 1311
4634.91 1319
4635.55 1390
4636.19 1417
4636.83 1424
4637.47 1372
4638.12 1419
4638.76 1415
4639.40 1474
4640.04 1419
4640.69 1445
4641.33 1464
4641.97 1495
4642.61 1276
4643.26 1509
4643.90 1460
4644.54 1368
4645.18 1360
4645.83 1332
4646.47 1358
4647.11 1282
4647.76 1399
4648.40 1288
4649.04 1320
4649.69 1246
4650.33 1292
4650.97 1322
4651.62 1179
4652.26 1261
4652.90 1234
4653.55 1261
4654.19 1329
4654.83 1349
4655.48 1283
4656.12 1271
4656.76 1206
4657.41 1250
4658.05 1140
4658.69 1113
4659.34 1058
4659.98 1139
4660.63 1169
4661.27 1240
4661.91 1220
4662.56 1218
4663.20 1221
4663.85 1193
4664.49 1218
4665.13 1202
4665.78 1143
4666.42 1267
4667.07 1275
4667.71 1202
4668.36 1244
4669.00 1098
4669.64 1121
4670.29 1263
4670.93 1239
4671.58 1265
4672.22 1230
4672.87 1158
4673.51 1121
4674.16 1223
4674.80 1104
4675.45 1276
4676.09 1312
4676.74 1185
4677.38 1118
4678.03 1232
4678.67 1293
4679.32 1309
4679.96 1309
4680.61 1337
4681.25 1328
4681.90 1326
4682.54 1351
4683.19 1310
4683.84 1265
4684.48 1313
4685.13 1260
4685.77 1341
4686.42 1309
4687.06 1302
4687.71 1322
4688.36 1220
4689.00 1168
4689.65 1211
4690.29 1235
4690.94 1271
4691.58 1287
4692.23 1481
4692.88 1413
4693.52 1348
4694.17 1334
4694.82 1488
4695.46 1545
4696.11 1511
4696.75 1613
4697.40 1773
4698.05 1715
4698.69 1895
4699.34 1985
4699.99 2237
4700.63 2158
4701.28 1987
4701.93 2071
4702.57 1944
4703.22 1837
4703.87 1658
4704.51 1610
4705.16 1481
4705.81 1343
4706.46 1282
4707.10 1215
4707.75 1305
4708.40 1450
4709.04 1397
4709.69 1300
4710.34 1480
4710.99 1582
4711.63 1559
4712.28 1533
4712.93 1362
4713.58 1415
4714.22 1288
4714.87 1271
4715.52 1396
4716.17 1353
4716.81 1083
4717.46 1138
4718.11 1350
4718.76 1308
4719.41 1282
4720.05 1261
4720.70 1527
4721.35 1635
4722.00 1340
4722.65 1292
4723.29 1446
4723.94 1309
4724.59 1371
4725.24 1312
4725.89 1390
4726.54 1543
4727.18 1551
4727.83 1654
4728.48 1472
4729.13 1472
4729.78 1325
4730.43 1330
4731.08 1414
4731.73 1374
4732.37 1336
4733.02 1342
4733.67 1452
4734.32 1412
4734.97 1314
4735.62 1424
4736.27 1372
4736.92 1356
4737.57 1306
4738.22 1290
4738.86 1258
4739.51 1240
4740.16 1302
4740.81 1316
4741.46 1389
4742.11 1425
4742.76 1458
4743.41 1318
4744.06 1357
4744.71 1335
4745.36 1463
4746.01 1514
4746.66 1516
4747.31 1444
4747.96 1439
4748.61 1578
4749.26 1586
4749.91 1832
4750.56 1725
4751.21 1763
4751.86 1833
4752.51 2008
4753.16 2058
4753.81 2169
4754.46 2002
4755.11 1857
4755.76 1683
4756.41 1682
4757.06 1599
4757.71 1637
4758.36 1602
4759.01 1466
4759.67 1349
4760.32 1419
4760.97 1446
4761.62 1251
4762.27 1308
4762.92 1382
4763.57 1377
4764.22 1411
4764.87 1332
4765.52 1356
4766.17 1336
4766.83 1457
4767.48 1450
4768.13 1573
4768.78 1386
4769.43 1385
4770.08 1367
4770.73 1288
4771.39 1434
4772.04 1401
4772.69 1384
4773.34 1378
4773.99 1427
4774.64 1465
4775.30 1427
4775.95 1396
4776.60 1176
4777.25 1321
4777.90 1224
4778.56 1188
4779.21 1383
4779.86 1260
4780.51 1403
4781.16 1464
4781.82 1347
4782.47 1521
4783.12 1349
4783.77 1277
4784.43 1350
4785.08 1371
4785.73 1316
4786.38 1274
4787.04 1208
4787.69 1345
4788.34 1272
4788.99 1277
4789.65 1312
4790.30 1237
4790.95 1419
4791.60 1505
4792.26 1429
4792.91 1400
4793.56 1394
4794.22 1421
4794.87 1321
4795.52 1264
4796.18 1230
4796.83 1291
4797.48 1310
4798.14 1179
4798.79 1250
4799.44 1293
4800.10 1348
4800.75 1326
4801.40 1264
4802.06 1381
4802.71 1332
4803.36 1348
4804.02 1370
4804.67 1387
4805.33 1303
4805.98 1409
4806.63 1386
4807.29 1343
4807.94 1302
4808.59 1333
4809.25 1404
4809.90 1271
4810.56 1246
4811.21 1340
4811.87 1393
4812.52 1347
4813.17 1268
4813.83 1496
4814.48 1443
4815.14 1405
4815.79 1364
4816.45 1358
4817.10 1422
4817.76 1430
4818.41 1464
4819.07 1425
4819.72 1447
4820.38 1557
4821.03 1543
4821.69 1510
4822.34 1446
4823.00 1496
4823.65 1714
4824.31 1707
4824.96 1733
4825.62 1682
4826.27 1632
4826.93 1753
4827.58 1798
4828.24 1732
4828.89 1834
4829.55 1889
4830.20 1911
4830.86 1923
4831.51 1918
4832.17 1866
4832.83 1818
4833.48 2015
4834.14 1993
4834.79 1919
4835.45 2121
4836.10 2020
4836.76 1996
4837.42 2081
4838.07 2088
4838.73 2283
4839.39 2187
4840.04 2184
4840.70 2262
4841.35 2335
4842.01 2454
4842.67 2430
4843.32 2439
4843.98 2496
4844.64 2668
4845.29 2574
4845.95 2495
4846.61 2812
4847.26 2903
4847.92 2785
4848.58 3436
4849.23 3642
4849.89 3697
4850.55 4209
4851.20 4730
4851.86 4494
4852.52 4543
4853.17 4407
4853.83 4336
4854.49 3908
4855.15 3489
4855.80 3514
4856.46 3530
4857.12 3535
4857.78 3777
4858.43 3832
4859.09 3870
4859.75 3944
4860.41 3805
4861.06 3631
4861.72 3566
4862.38 3492
4863.04 3597
4863.69 3336
4864.35 3390
4865.01 2967
4865.67 3196
4866.33 3556
4866.98 3582
4867.64 3477
4868.30 3289
4868.96 3334
4869.62 3180
4870.27 2860
4870.93 2922
4871.59 2784
4872.25 2857
4872.91 2860
4873.57 2808
4874.22 2638
4874.88 2381
4875.54 2492
4876.20 2533
4876.86 2434
4877.52 2630
4878.18 2735
4878.83 2697
4879.49 2772
4880.15 2642
4880.81 2803
4881.47 2581
4882.13 2534
4882.79 2381
4883.45 2267
4884.11 2406
4884.77 2334
4885.43 2284
4886.08 2129
4886.74 2215
4887.40 2114
4888.06 2308
4888.72 2121
4889.38 2162
4890.04 2226
4890.70 2221
4891.36 2502
4892.02 2397
4892.68 2560
4893.34 2538
4894.00 2457
4894.66 2295
4895.32 2125
4895.98 2051
4896.64 2131
4897.30 2059
4897.96 2062
4898.62 2018
4899.28 2007
4899.94 2077
4900.60 2046
4901.26 2009
4901.92 2022
4902.58 2040
4903.24 1832
4903.90 1772
4904.56 1730
4905.22 1897
4905.88 1968
4906.55 1762
4907.21 1762
4907.87 1695
4908.53 1786
4909.19 1814
4909.85 1651
4910.51 1950
4911.17 2023
4911.83 1639
4912.49 1507
4913.15 1669
4913.82 1660
4914.48 1599
4915.14 1639
4915.80 1529
4916.46 1549
4917.12 1599
4917.78 1575
4918.44 1509
4919.11 1405
4919.77 1500
4920.43 1510
4921.09 1368
4921.75 1362
4922.41 1452
4923.08 1440
4923.74 1432
4924.40 1520
4925.06 1661
4925.72 1663
4926.39 1578
4927.05 1492
4927.71 1391
4928.37 1376
4929.03 1661
4929.70 1459
4930.36 1500
4931.02 1408
4931.68 1539
4932.35 1357
4933.01 1378
4933.67 1502
4934.33 1445
4935.00 1548
4935.66 1591
4936.32 1365
4936.98 1330
4937.65 1454
4938.31 1600
4938.97 1555
4939.64 1471
4940.30 1530
4940.96 1650
4941.62 1303
4942.29 1246
4942.95 1344
4943.61 1330
4944.28 1276
4944.94 1452
4945.60 1504
4946.27 1321
4946.93 1334
4947.59 1324
4948.26 1289
4948.92 1218
4949.58 1148
4950.25 1240
4950.91 1182
4951.58 1154
4952.24 1187
4952.90 1216
4953.57 1250
4954.23 1237
4954.90 1448
4955.56 1388
4956.22 1368
4956.89 1422
4957.55 1332
4958.22 1220
4958.88 1338
4959.54 1319
4960.21 1192
4960.87 1316
4961.54 1410
4962.20 1435
4962.87 1613
4963.53 1697
4964.19 1725
4964.86 1794
4965.52 1834
4966.19 1804
4966.85 1751
4967.52 1494
4968.18 1489
4968.85 1475
4969.51 1470
4970.18 1372
4970.84 1322
4971.51 1470
4972.17 1371
4972.84 1375
4973.50 1398
4974.17 1443
4974.83 1524
4975.50 1486
4976.16 1506
4976.83 1550
4977.50 1493
4978.16 1530
4978.83 1489
4979.49 1423
4980.16 1333
4980.82 1316
4981.49 1342
4982.15 1280
4982.82 1383
4983.49 1362
4984.15 1373
4984.82 1375
4985.48 1370
4986.15 1474
4986.82 1392
4987.48 1303
4988.15 1356
4988.81 1404
4989.48 1452
4990.15 1542
4990.81 1642
4991.48 1471
4992.15 1576
4992.81 1663
4993.48 1505
4994.15 1452
4994.81 1471
4995.48 1330
4996.15 1239
4996.81 1308
4997.48 1394
4998.15 1226
4998.81 1195
4999.48 1238
5000.15 1389
5000.81 1272
5001.48 1219
5002.15 1178
5002.82 1209
5003.48 1133
5004.15 1129
5004.82 1124
5005.48 1175
5006.15 1168
5006.82 1312
5007.49 1299
5008.15 1323
5008.82 1328
5009.49 1376
5010.16 1148
5010.82 1235
5011.49 1271
5012.16 1350
5012.83 1353
5013.50 1364
5014.16 1339
5014.83 1233
5015.50 1209
5016.17 1219
5016.84 1221
5017.50 1352
5018.17 1219
5018.84 1268
5019.51 1293
5020.18 1196
5020.84 1327
5021.51 1282
5022.18 1257
5022.85 1238
5023.52 1202
5024.19 1260
5024.86 1293
5025.52 1319
5026.19 1328
5026.86 1381
5027.53 1409
5028.20 1376
5028.87 1402
5029.54 1334
5030.21 1384
5030.88 1350
5031.54 1351
5032.21 1324
5032.88 1332
5033.55 1312
5034.22 1154
5034.89 1172
5035.56 1250
5036.23 1180
5036.90 1259
5037.57 1332
5038.24 1281
5038.91 1151
5039.58 1172
5040.25 1128
5040.92 1232
5041.59 1099
5042.26 1033
5042.92 1235
5043.59 1166
5044.26 1216
5044.93 1201
5045.60 1180
5046.27 1226
5046.94 1224
5047.61 1207
5048.29 1155
5048.96 1163
5049.63 1062
5050.30 1175
5050.97 1064
5051.64 1247
5052.31 1177
5052.98 1117
5053.65 1203
5054.32 1304
5054.99 1301
5055.66 1345
5056.33 1297
5057.00 1213
5057.67 1178
5058.34 1293
5059.01 1203
5059.68 1249
5060.36 1367
5061.03 1270
5061.70 1198
5062.37 1223
5063.04 1118
5063.71 1070
5064.38 1149
5065.05 1205
5065.73 1265
5066.40 1203
5067.07 1270
5067.74 1179
5068.41 1176
5069.08 1159
5069.75 1279
5070.43 1221
5071.10 1127
5071.77 1234
5072.44 1251
5073.11 1183
5073.78 1196
5074.46 1241
5075.13 1304
5075.80 1253
5076.47 1312
5077.14 1276
5077.82 1282
5078.49 1331
5079.16 1338
5079.83 1415
5080.51 1495
5081.18 1543
5081.85 1360
5082.52 1261
5083.20 1202
5083.87 1236
5084.54 1195
5085.21 1256
5085.89 1236
5086.56 1318
5087.23 1260
5087.90 1196
5088.58 1370
5089.25 1539
5089.92 1485
5090.60 1599
5091.27 1567
5091.94 1631
5092.61 1463
5093.29 1535
5093.96 1655
5094.63 1570
5095.31 1420
5095.98 1425
5096.65 1430
5097.33 1392
5098.00 1373
5098.67 1285
5099.35 1284
5100.02 1398
5100.70 1407
5101.37 1347
5102.04 1311
5102.72 1372
5103.39 1233
5104.06 1402
5104.74 1530
5105.41 1425
5106.09 1457
5106.76 1408
5107.43 1416
5108.11 1358
5108.78 1281
5109.46 1219
5110.13 1303
5110.81 1295
5111.48 1171
5112.15 1146
5112.83 1212
5113.50 1311
5114.18 1352
5114.85 1229
5115.53 1128
5116.20 1095
5116.88 1255
5117.55 1254
5118.23 1280
5118.90 1200
5119.58 1257
5120.25 1346
5120.93 1445
5121.60 1376
5122.28 1268
5122.95 1365
5123.63 1286
5124.30 1271
5124.98 1376
5125.65 1301
5126.33 1364
5127.00 1275
5127.68 1225
5128.35 1307
5129.03 1428
5129.70 1500
5130.38 1495
5131.06 1401
5131.73 1260
5132.41 1388
5133.08 1495
5133.76 1326
5134.43 1446
5135.11 1287
5135.79 1351
5136.46 1233
5137.14 1215
5137.81 1344
5138.49 1240
5139.17 1167
5139.84 1262
5140.52 1257
5141.20 1263
5141.87 1216
5142.55 1138
5143.22 1015
5143.90 1097
5144.58 1150
5145.25 1103
5145.93 1101
5146.61 1056
5147.28 1136
5147.96 1043
5148.64 947
5149.31 946
5149.99 1067
5150.67 1115
5151.35 1097
5152.02 1136
5152.70 1162
5153.38 1107
5154.05 1206
5154.73 1099
5155.41 1124
5156.09 1142
5156.76 1153
5157.44 1204
5158.12 1243
5158.80 1189
5159.47 1090
5160.15 1195
5160.83 1200
5161.51 1103
5162.18 1177
5162.86 1149
5163.54 1167
5164.22 1155
5164.89 1179
5165.57 1155
5166.25 1032
5166.93 1030
5167.61 1089
5168.28 1149
5168.96 1084
5169.64 1091
5170.32 1156
5171.00 1203
5171.68 1085
5172.35 1134
5173.03 1221
5173.71 1042
5174.39 959
5175.07 1019
5175.75 1149
5176.43 1070
5177.10 1007
5177.78 1117
5178.46 1146
5179.14 1182
5179.82 1185
5180.50 1142
5181.18 1309
5181.86 1276
5182.53 1244
5183.21 1122
5183.89 1091
5184.57 1038
5185.25 1126
5185.93 1141
5186.61 1128
5187.29 1012
5187.97 1104
5188.65 1050
5189.33 889
5190.01 1044
5190.69 1069
5191.37 1094
5192.05 1040
5192.73 1166
5193.41 1062
5194.09 1055
5194.77 1104
5195.45 1117
5196.12 1085
5196.80 1049
5197.48 1102
5198.17 1117
5198.85 1091
5199.53 1105
5200.21 1254
5200.89 1159
5201.57 1077
5202.25 1060
5202.93 1126
5203.61 1162
5204.29 1149
5204.97 1051
5205.65 1224
5206.33 1286
5207.01 1239
5207.69 1022
5208.37 1162
5209.05 1193
5209.73 1115
5210.41 1134
5211.09 1135
5211.78 1249
5212.46 1299
5213.14 1433
5213.82 1279
5214.50 1278
5215.18 1244
5215.86 1294
5216.54 1374
5217.22 1445
5217.91 1471
5218.59 1426
5219.27 1450
5219.95 1448
5220.63 1588
5221.31 1423
5222.00 1422
5222.68 1386
5223.36 1321
5224.04 1387
5224.72 1260
5225.40 1421
5226.09 1257
5226.77 1183
5227.45 1275
5228.13 1289
5228.81 1319
5229.50 1360
5230.18 1130
5230.86 1230
5231.54 1288
5232.22 1122
5232.91 1239
5233.59 1292
5234.27 1269
5234.95 1180
5235.64 1355
5236.32 1235
5237.00 1114
5237.68 1289
5238.37 1373
5239.05 1451
5239.73 1335
5240.42 1188
5241.10 1324
5241.78 1267
5242.46 1256
5243.15 1220
5243.83 1245
5244.51 1120
5245.20 1106
5245.88 1129
5246.56 1080
5247.25 1134
5247.93 1135
5248.61 1132
5249.30 1166
5249.98 1313
5250.66 1298
5251.35 1375
5252.03 1474
5252.71 1439
5253.40 1204
5254.08 1318
5254.77 1352
5255.45 1064
5256.13 1155
5256.82 1185
5257.50 1184
5258.18 1258
5258.87 1188
5259.55 1053
5260.24 1113
5260.92 1220
5261.61 1203
5262.29 1253
5262.97 1281
5263.66 1206
5264.34 1256
5265.03 1290
5265.71 1225
5266.40 1340
5267.08 1445
5267.76 1207
5268.45 1150
5269.13 1185
5269.82 1250
5270.50 1284
5271.19 1332
5271.87 1173
5272.56 1278
5273.24 1135
5273.93 1162
5274.61 1168
5275.30 1167
5275.98 1223
5276.67 1154
5277.35 1137
5278.04 1178
5278.72 1304
5279.41 1312
5280.10 1285
5280.78 1386
5281.47 1311
5282.15 1260
5282.84 1321
5283.52 1259
5284.21 1250
5284.89 1095
5285.58 1116
5286.27 1251
5286.95 1276
5287.64 1052
5288.32 1106
5289.01 1191
5289.70 1133
5290.38 1022
5291.07 1096
5291.75 1088
5292.44 1187
5293.13 1228
5293.81 1245
5294.50 1191
5295.19 1162
5295.87 1171
5296.56 1149
5297.24 1188
5297.93 1258
5298.62 1134
5299.30 1201
5299.99 1160
5300.68 1239
5301.36 1192
5302.05 1230
5302.74 1376
5303.43 1417
5304.11 1334
5304.80 1376
5305.49 1323
5306.17 1252
5306.86 1179
5307.55 1318
5308.24 1248
5308.92 1369
5309.61 1363
5310.30 1318
5310.98 1389
5311.67 1521
5312.36 1420
5313.05 1376
5313.73 1265
5314.42 1375
5315.11 1282
5315.80 1269
5316.49 1331
5317.17 1253
5317.86 1259
5318.55 1337
5319.24 1333
5319.92 1464
5320.61 1563
5321.30 1551
5321.99 1586
5322.68 1506
5323.37 1496
5324.05 1378
5324.74 1280
5325.43 1227
5326.12 1232
5326.81 1132
5327.50 1195
5328.18 1237
5328.87 1180
5329.56 1128
5330.25 1191
5330.94 1117
5331.63 1091
5332.32 1096
5333.01 1054
5333.69 1265
5334.38 1147
5335.07 1143
5335.76 1189
5336.45 1109
5337.14 1227
5337.83 1218
5338.52 1106
5339.21 1184
5339.90 1141
5340.59 1133
5341.27 1220
5341.96 1093
5342.65 1219
5343.34 1207
5344.03 1297
5344.72 1266
5345.41 1153
5346.10 1204
5346.79 1179
5347.48 1138
5348.17 1263
5348.86 1227
5349.55 1241
5350.24 1263
5350.93 1279
5351.62 1314
5352.31 1269
5353.00 1337
5353.69 1281
5354.38 1125
5355.07 1072
5355.76 1096
5356.45 1173
5357.14 1160
5357.83 1124
5358.52 1145
5359.21 1103
5359.90 1122
5360.60 1097
5361.29 1097
5361.98 1033
5362.67 1058
5363.36 1200
5364.05 1052
5364.74 1042
5365.43 1268
5366.12 1263
5366.81 1312
5367.50 1208
5368.19 1110
5368.89 1238
5369.58 1178
5370.27 1144
5370.96 1085
5371.65 1104
5372.34 1099
5373.03 1040
5373.73 1065
5374.42 1075
5375.11 1031
5375.80 1066
5376.49 1129
5377.18 1163
5377.87 1119
5378.57 1073
5379.26 1019
5379.95 979
5380.64 954
5381.33 1003
5382.03 1010
5382.72 970
5383.41 918
5384.10 1025
5384.79 998
5385.49 1058
5386.18 989
5386.87 967
5387.56 994
5388.26 1080
5388.95 1136
5389.64 1168
5390.33 1190
5391.03 1219
5391.72 1215
5392.41 1320
5393.10 1241
5393.80 1084
5394.49 1163
5395.18 1173
5395.88 1144
5396.57 1140
5397.26 1040
5397.95 1022
5398.65 1103
5399.34 966
5400.03 1049
5400.73 1100
5401.42 1060
5402.11 1138
5402.81 1101
5403.50 1160
5404.19 1113
5404.89 1033
5405.58 1220
5406.27 1269
5406.97 1126
5407.66 1124
5408.36 1168
5409.05 1207
5409.74 1191
5410.44 1136
5411.13 1105
5411.82 1118
5412.52 1119
5413.21 1136
5413.91 1103
5414.60 1189
5415.29 1102
5415.99 1070
5416.68 1135
5417.38 1167
5418.07 1235
5418.77 1188
5419.46 1110
5420.15 1128
5420.85 1209
5421.54 1235
5422.24 1255
5422.93 1277
5423.63 1300
5424.32 1312
5425.02 1220
5425.71 1125
5426.41 1221
5427.10 1310
5427.80 1294
5428.49 1260
5429.19 1159
5429.88 1265
5430.58 1343
5431.27 1365
5431.97 1320
5432.66 1333
5433.36 1238
5434.05 1213
5434.75 1175
5435.44 1282
5436.14 1324
5436.83 1428
5437.53 1454
5438.23 1464
5438.92 1490
5439.62 1415
5440.31 1493
5441.01 1360
5441.70 1299
5442.40 1389
5443.10 1487
5443.79 1369
5444.49 1428
5445.18 1581
5445.88 1558
5446.58 1615
5447.27 1841
5447.97 1708
5448.67 1716
5449.36 1727
5450.06 1708
5450.75 1704
5451.45 1687
5452.15 1793
5452.84 1680
5453.54 1531
5454.24 1494
5454.93 1532
5455.63 1459
5456.33 1491
5457.02 1464
5457.72 1584
5458.42 1586
5459.11 1490
5459.81 1614
5460.51 1550
5461.21 1671
5461.90 1714
5462.60 1660
5463.30 1578
5463.99 1549
5464.69 1741
5465.39 1786
5466.09 1863
5466.78 1767
5467.48 1686
5468.18 1789
5468.88 1725
5469.57 1593
5470.27 1737
5470.97 1747
5471.67 1659
5472.37 1753
5473.06 1672
5473.76 1907
5474.46 2105
5475.16 2057
5475.85 2191
5476.55 2176
5477.25 2163
5477.95 2301
5478.65 2511
5479.35 2845
5480.04 3248
5480.74 3551
5481.44 3652
5482.14 3674
5482.84 3749
5483.54 3664
5484.23 3395
5484.93 3070
5485.63 2836
5486.33 2687
5487.03 2745
5487.73 2519
5488.43 2296
5489.13 2552
5489.82 2661
5490.52 2515
5491.22 2657
5491.92 2690
5492.62 2782
5493.32 2616
5494.02 2765
5494.72 2711
5495.42 2759
5496.12 2789
5496.82 2931
5497.52 3106
5498.21 3487
5498.91 3784
5499.61 4307
5500.31 4860
5501.01 5664
5501.71 6049
5502.41 6613
5503.11 6245
5503.81 5881
5504.51 5214
5505.21 4239
5505.91 3819
5506.61 3373
5507.31 3180
5508.01 2736
5508.71 2757
5509.41 2579
5510.11 2524
5510.81 2518
5511.51 2502
5512.21 2538
5512.91 2308
5513.61 2095
5514.31 2245
5515.01 2275
5515.72 2267
5516.42 2123
5517.12 1962
5517.82 2123
5518.52 1931
5519.22 1827
5519.92 1893
5520.62 1826
5521.32 1825
5522.02 1905
5522.72 1931
5523.42 1835
5524.13 1602
5524.83 1489
5525.53 1459
5526.23 1616
5526.93 1536
5527.63 1569
5528.33 1662
5529.03 1587
5529.74 1593
5530.44 1731
5531.14 1622
5531.84 1527
5532.54 1444
5533.24 1470
5533.95 1460
5534.65 1417
5535.35 1479
5536.05 1436
5536.75 1438
5537.45 1346
5538.16 1413
5538.86 1454
5539.56 1363
5540.26 1466
5540.96 1434
5541.67 1429
5542.37 1390
5543.07 1359
5543.77 1256
5544.48 1336
5545.18 1520
5545.88 1382
5546.58 1414
5547.29 1311
5547.99 1264
5548.69 1295
5549.39 1376
5550.10 1399
5550.80 1346
5551.50 1312
5552.21 1197
5552.91 1310
5553.61 1328
5554.31 1278
5555.02 1316
5555.72 1346
5556.42 1364
5557.13 1270
5557.83 1303
5558.53 1375
5559.24 1380
5559.94 1336
5560.64 1248
5561.35 1306
5562.05 1269
5562.75 1346
5563.46 1337
5564.16 1403
5564.86 1283
5565.57 1315
5566.27 1510
5566.98 1541
5567.68 1382
5568.38 1355
5569.09 1427
5569.79 1302
5570.50 1215
5571.20 1268
5571.90 1340
5572.61 1275
5573.31 1223
5574.02 1407
5574.72 1263
5575.42 1344
5576.13 1316
5576.83 1308
5577.54 1295
5578.24 1304
5578.95 1331
5579.65 1375
5580.36 1287
5581.06 1301
5581.77 1234
5582.47 1217
5583.18 1279
5583.88 1305
5584.59 1279
5585.29 1213
5586.00 1060
5586.70 1135
5587.41 1152
5588.11 1171
5588.82 1132
5589.52 1178
5590.23 1146
5590.93 1092
5591.64 1070
5592.34 1172
5593.05 1257
5593.75 1252
5594.46 1336
5595.16 1240
5595.87 1303
5596.58 1219
5597.28 1272
5597.99 1291
5598.69 1171
5599.40 1178
5600.10 1067
5600.81 1103
5601.52 1200
5602.22 1110
5602.93 1118
5603.64 1079
5604.34 1093
5605.05 1151
5605.75 1191
5606.46 1126
5607.17 1202
5607.87 1209
5608.58 1234
5609.29 1080
5609.99 1141
5610.70 1152
5611.41 1243
5612.11 1255
5612.82 1296
5613.53 1272
5614.23 1254
5614.94 1221
5615.65 1146
5616.35 1158
5617.06 1158
5617.77 1197
5618.47 1236
5619.18 1053
5619.89 1139
5620.60 1157
5621.30 1183
5622.01 1110
5622.72 1158
5623.42 1113
5624.13 1122
5624.84 1188
5625.55 1110
5626.25 1113
5626.96 1121
5627.67 1211
5628.38 1250
5629.09 1300
5629.79 1210
5630.50 1121
5631.21 1277
5631.92 1232
5632.62 1275
5633.33 1173
5634.04 1270
5634.75 1178
5635.46 1323
5636.16 1282
5636.87 1258
5637.58 1455
5638.29 1208
5639.00 1216
5639.71 1263
5640.41 1366
5641.12 1282
5641.83 1323
5642.54 1330
5643.25 1334
5643.96 1313
5644.67 1312
5645.38 1254
5646.08 1192
5646.79 1152
5647.50 1195
5648.21 1227
5648.92 1205
5649.63 1355
5650.34 1272
5651.05 1349
5651.76 1280
5652.47 1159
5653.17 1333
5653.88 1325
5654.59 1324
5655.30 1408
5656.01 1550
5656.72 1610
5657.43 1837
5658.14 1979
5658.85 1952
5659.56 1947
5660.27 1854
5660.98 1834
5661.69 1687
5662.40 1529
5663.11 1631
5663.82 1413
5664.53 1391
5665.24 1345
5665.95 1285
5666.66 1225
5667.37 1222
5668.08 1196
5668.79 1200
5669.50 1281
5670.21 1419
5670.92 1199
5671.63 1155
5672.34 1243
5673.05 1201
5673.76 1139
5674.47 1247
5675.18 1220
5675.89 1197
5676.60 1385
5677.31 1265
5678.03 1138
5678.74 1224
5679.45 1270
5680.16 1205
5680.87 1297
5681.58 1260
5682.29 1248
5683.00 1317
5683.71 1188
5684.42 1245
5685.14 1326
5685.85 1102
5686.56 1172
5687.27 1323
5687.98 1183
5688.69 1306
5689.40 1205
5690.12 1125
5690.83 1280
5691.54 1172
5692.25 1244
5692.96 1255
5693.67 1139
5694.39 1102
5695.10 1134
5695.81 1176
5696.52 1064
5697.23 1090
5697.95 1126
5698.66 1123
5699.37 1145
5700.08 1238
5700.79 1279
5701.51 1047
5702.22 1179
5702.93 1055
5703.64 1058
5704.36 1115
5705.07 1141
5705.78 1038
5706.49 1086
5707.21 1086
5707.92 1052
5708.63 1089
5709.35 1102
5710.06 1085
5710.77 1011
5711.48 1080
5712.20 994
5712.91 1140
5713.62 1106
5714.34 978
5715.05 1016
5715.76 1062
5716.48 1089
5717.19 1138
5717.90 1024
5718.61 946
5719.33 1113
5720.04 1032
5720.76 1044
5721.47 1057
5722.18 1183
5722.90 1086
5723.61 1077
5724.32 1200
5725.04 1090
5725.75 1142
5726.46 1222
5727.18 1262
5727.89 1203
5728.61 1197
5729.32 1174
5730.03 1240
5730.75 1268
5731.46 1167
5732.18 1145
5732.89 1087
5733.61 1124
5734.32 1175
5735.03 1115
5735.75 1125
5736.46 1040
5737.18 985
5737.89 1007
5738.61 1021
5739.32 1055
5740.04 1058
5740.75 1075
5741.47 1138
5742.18 1017
5742.89 1011
5743.61 1068
5744.32 1064
5745.04 1154
5745.75 1067
5746.47 1153
5747.19 1078
5747.90 1051
5748.62 963
5749.33 995
5750.05 1056
5750.76 1023
5751.48 1097
5752.19 1130
5752.91 1160
5753.62 1110
5754.34 1055
5755.05 1099
5755.77 1083
5756.49 1095
5757.20 1089
5757.92 1049
5758.63 1003
5759.35 988
5760.06 1047
5760.78 949
5761.50 986
5762.21 1066
5762.93 1161
5763.65 1043
5764.36 1082
5765.08 1172
5765.79 1136
5766.51 1092
5767.23 1040
5767.94 1044
5768.66 1033
5769.38 1026
5770.09 1113
5770.81 1102
5771.53 1081
5772.24 1046
5772.96 969
5773.68 1012
5774.39 1012
5775.11 1083
5775.83 1014
5776.54 1009
5777.26 1004
5777.98 1038
5778.69 930
5779.41 979
5780.13 950
5780.85 1069
5781.56 1032
5782.28 1026
5783.00 1033
5783.72 1098
5784.43 1017
5785.15 1017
5785.87 1126
5786.59 1167
5787.30 1102
5788.02 1076
5788.74 1084
5789.46 1106
5790.17 1044
5790.89 1096
5791.61 1137
5792.33 1066
5793.05 1030
5793.76 1110
5794.48 1079
5795.20 999
5795.92 1017
5796.64 1055
5797.35 1070
5798.07 1187
5798.79 1103
5799.51 1115
5800.23 1211
5800.95 1248
5801.66 1337
5802.38 1418
5803.10 1487
5803.82 1568
5804.54 1579
5805.26 1554
5805.98 1541
5806.70 1317
5807.41 1307
5808.13 1251
5808.85 1239
5809.57 1179
5810.29 1194
5811.01 1186
5811.73 1140
5812.45 1211
5813.17 1217
5813.89 1203
5814.61 1187
5815.32 1148
5816.04 1141
5816.76 1169
5817.48 1254
5818.20 1224
5818.92 1165
5819.64 1212
5820.36 1102
5821.08 1175
5821.80 1200
5822.52 1201
5823.24 1120
5823.96 1101
5824.68 1199
5825.40 1133
5826.12 1226
5826.84 1223
5827.56 1096
5828.28 1140
5829.00 1255
5829.72 1213
5830.44 1206
5831.16 1104
5831.88 1133
5832.60 1132
5833.32 1148
5834.04 1272
5834.76 1242
5835.48 1211
5836.21 1190
5836.93 1240
5837.65 1237
5838.37 1182
5839.09 1176
5839.81 1233
5840.53 1120
5841.25 1060
5841.97 1098
5842.69 1035
5843.41 1071
5844.14 1065
5844.86 1176
5845.58 1123
5846.30 1072
5847.02 1138
5847.74 1075
5848.46 1181
5849.18 1188
5849.91 1228
5850.63 1256
5851.35 1209
5852.07 1146
5852.79 1215
5853.51 1238
5854.24 1187
5854.96 1258
5855.68 1164
5856.40 1174
5857.12 1111
5857.85 1085
5858.57 1115
5859.29 1023
5860.01 1165
5860.73 1028
5861.46 1129
5862.18 1236
5862.90 1131
5863.62 1161
5864.35 1298
5865.07 1194
5865.79 1283
5866.51 1242
5867.24 1316
5867.96 1273
5868.68 1180
5869.40 1193
5870.13 1179
5870.85 1221
5871.57 1162
5872.29 1294
5873.02 1319
5873.74 1247
5874.46 1265
5875.19 1312
5875.91 1287
5876.63 1160
5877.36 1196
5878.08 1209
5878.80 1166
5879.53 1172
5880.25 1231
5880.97 1326
5881.70 1323
5882.42 1368
5883.14 1311
5883.87 1418
5884.59 1313
5885.31 1424
5886.04 1340
5886.76 1237
5887.49 1424
5888.21 1459
5888.93 1425
5889.66 1331
5890.38 1375
5891.11 1311
5891.83 1247
5892.55 1281
5893.28 1219
5894.00 1120
5894.73 1201
5895.45 1122
5896.17 1229
5896.90 1200
5897.62 1295
5898.35 1250
5899.07 1253
5899.80 1256
5900.52 1141
5901.25 1202
5901.97 1313
5902.70 1341
5903.42 1282
5904.15 1248
5904.87 1476
5905.60 1428
5906.32 1308
5907.05 1263
5907.77 1323
5908.50 1532
5909.22 1490
5909.95 1505
5910.67 1382
5911.40 1448
5912.12 1429
5912.85 1369
5913.57 1479
5914.30 1438
5915.02 1421
5915.75 1394
5916.47 1537
5917.20 1577
5917.93 1556
5918.65 1552
5919.38 1478
5920.10 1443
5920.83 1488
5921.55 1459
5922.28 1566
5923.01 1675
5923.73 1627
5924.46 1645
5925.18 1731
5925.91 1625
5926.64 1514
5927.36 1548
5928.09 1531
5928.82 1725
5929.54 1777
5930.27 1596
5931.00 1792
5931.72 1786
5932.45 1758
5933.18 1657
5933.90 1831
5934.63 1771
5935.36 1770
5936.08 1915
5936.81 2104
5937.54 1987
5938.26 2045
5938.99 2064
5939.72 2168
5940.44 2082
5941.17 2203
5941.90 2189
5942.63 2223
5943.35 2317
5944.08 2327
5944.81 2391
5945.53 2323
5946.26 2456
5946.99 2414
5947.72 2607
5948.44 2664
5949.17 2629
5949.90 2648
5950.63 3040
5951.36 3137
5952.08 3420
5952.81 3628
5953.54 3782
5954.27 3946
5954.99 3752
5955.72 3604
5956.45 3561
5957.18 3496
5957.91 3444
5958.63 3221
5959.36 3283
5960.09 3372
5960.82 3302
5961.55 3474
5962.28 3400
5963.00 3391
5963.73 3599
5964.46 3711
5965.19 3818
5965.92 4746
5966.65 5105
5967.38 5870
5968.11 6411
5968.83 6545
5969.56 6172
5970.29 5640
5971.02 5299
5971.75 4868
5972.48 4533
5973.21 4226
5973.94 4444
5974.67 4309
5975.40 4127
5976.12 3970
5976.85 4070
5977.58 4248
5978.31 4337
5979.04 4244
5979.77 4378
5980.50 4501
5981.23 4574
5981.96 4595
5982.69 4773
5983.42 5019
5984.15 4992
5984.88 4790
5985.61 4888
5986.34 4601
5987.07 4665
5987.80 4696
5988.53 4808
5989.26 4718
5989.99 4691
5990.72 4757
5991.45 4749
5992.18 4952
5992.91 4683
5993.64 4613
5994.37 4988
5995.10 4856
5995.83 5147
5996.56 5241
5997.29 5132
5998.02 5052
5998.75 5394
5999.48 5425
6000.21 5380
6000.95 5357
6001.68 5078
6002.41 4951
6003.14 4947
6003.87 4943
6004.60 4909
6005.33 4961
6006.06 4691
6006.79 4707
6007.52 5218
6008.26 5480
6008.99 6073
6009.72 6995
6010.45 8008
6011.18 9815
6011.91 10782
6012.64 12440
6013.38 13733
6014.11 14920
6014.84 15112
6015.57 15164
6016.30 14340
6017.03 13657
6017.77 12245
6018.50 10724
6019.23 9705
6019.96 8229
6020.69 6850
6021.42 5931
6022.16 5167
6022.89 4602
6023.62 4425
6024.35 4163
6025.09 4035
6025.82 3844
6026.55 3750
6027.28 3637
6028.02 3507
6028.75 3381
6029.48 3405
6030.21 3270
6030.95 3256
6031.68 3184
6032.41 3164
6033.14 3163
6033.88 2918
6034.61 3033
6035.34 3047
6036.07 3013
6036.81 3139
6037.54 3138
6038.27 3136
6039.01 3056
6039.74 3119
6040.47 3158
6041.21 3336
6041.94 3408
6042.67 3390
6043.41 3458
6044.14 3570
6044.87 3502
6045.61 3564
6046.34 3739
6047.07 3715
6047.81 3840
6048.54 3889
6049.27 3960
6050.01 4290
6050.74 4389
6051.48 4637
6052.21 5153
6052.94 5700
6053.68 5736
6054.41 5635
6055.15 5618
6055.88 5446
6056.61 4986
6057.35 4715
6058.08 4551
6058.82 4281
6059.55 4097
6060.29 3994
6061.02 3817
6061.75 3697
6062.49 3582
6063.22 3611
6063.96 3607
6064.69 3556
6065.43 3584
6066.16 3451
6066.90 3289
6067.63 3439
6068.37 3294
6069.10 3294
6069.84 3231
6070.57 3253
6071.31 3253
6072.04 3098
6072.78 3054
6073.51 2877
6074.25 2854
6074.98 3061
6075.72 2857
6076.45 3021
6077.19 2889
6077.92 2837
6078.66 2865
6079.39 2850
6080.13 2725
6080.87 2691
6081.60 2737
6082.34 2649
6083.07 2617
6083.81 2671
6084.54 2760
6085.28 2604
6086.02 2436
6086.75 2526
6087.49 2495
6088.22 2491
6088.96 2479
6089.70 2593
6090.43 2782
6091.17 2742
6091.91 2915
6092.64 2846
6093.38 2980
6094.11 2891
6094.85 2656
6095.59 2727
6096.32 2497
6097.06 2442
6097.80 2482
6098.53 2483
6099.27 2409
6100.01 2245
6100.74 2296
6101.48 2226
6102.22 2178
6102.96 2338
6103.69 2256
6104.43 2153
6105.17 2150
6105.90 2132
6106.64 2241
6107.38 2252
6108.12 2266
6108.85 2297
6109.59 2297
6110.33 2289
6111.06 2286
6111.80 2353
6112.54 2271
6113.28 2249
6114.01 2430
6114.75 2364
6115.49 2205
6116.23 2390
6116.97 2315
6117.70 2279
6118.44 2350
6119.18 2200
6119.92 2278
6120.66 2257
6121.39 2390
6122.13 2449
6122.87 2450
6123.61 2456
6124.35 2398
6125.08 2393
6125.82 2500
6126.56 2489
6127.30 2461
6128.04 2488
6128.78 2561
6129.52 2672
6130.25 2592
6130.99 2660
6131.73 2778
6132.47 2675
6133.21 2663
6133.95 2683
6134.69 2588
6135.43 2504
6136.16 2675
6136.90 2753
6137.64 2745
6138.38 2588
6139.12 2573
6139.86 2523
6140.60 2650
6141.34 2680
6142.08 2758
6142.82 2732
6143.56 2731
6144.30 2754
6145.04 2587
6145.77 2726
6146.51 2699
6147.25 2788
6147.99 2777
6148.73 2894
6149.47 2862
6150.21 2827
6150.95 2980
6151.69 3010
6152.43 3018
6153.17 3057
6153.91 3038
6154.65 3053
6155.39 2903
6156.13 3194
6156.87 3165
6157.61 3146
6158.35 3199
6159.09 3193
6159.83 3101
6160.58 3210
6161.32 3354
6162.06 3378
6162.80 3289
6163.54 3607
6164.28 3943
6165.02 4074
6165.76 4181
6166.50 4561
6167.24 4744
6167.98 4891
6168.72 5190
6169.46 5023
6170.20 4871
6170.95 4881
6171.69 4884
6172.43 4729
6173.17 4841
6173.91 4460
6174.65 4474
6175.39 4309
6176.13 4436
6176.88 4293
6177.62 4296
6178.36 4275
6179.10 4355
6179.84 4292
6180.58 4377
6181.33 4579
6182.07 4615
6182.81 4676
6183.55 4824
6184.29 4521
6185.03 4667
6185.78 4893
6186.52 4839
6187.26 4940
6188.00 4877
6188.74 4966
6189.49 5129
6190.23 5196
6190.97 5415
6191.71 5687
6192.46 5589
6193.20 5853
6193.94 6018
6194.68 6263
6195.43 6345
6196.17 6131
6196.91 6340
6197.65 6379
6198.40 6416
6199.14 6555
6199.88 6171
6200.62 6191
6201.37 6261
6202.11 6299
6202.85 6209
6203.60 6720
6204.34 7251
6205.08 8376
6205.83 9826
6206.57 12457
6207.31 15949
6208.06 20167
6208.80 23852
6209.54 26631
6210.29 29065
6211.03 30053
6211.77 29849
6212.52 28334
6213.26 26420
6214.00 23320
6214.75 19867
6215.49 16422
6216.23 13094
6216.98 10721
6217.72 9112
6218.47 7732
6219.21 6879
6219.95 6229
6220.70 5987
6221.44 5597
6222.19 5406
6222.93 5620
6223.67 5695
6224.42 5967
6225.16 6088
6225.91 6155
6226.65 6287
6227.40 6165
6228.14 5657
6228.89 5358
6229.63 4925
6230.37 4323
6231.12 4022
6231.86 3649
6232.61 3554
6233.35 3440
6234.10 3328
6234.84 3403
6235.59 3575
6236.33 3676
6237.08 3683
6237.82 3884
6238.57 4216
6239.31 4317
6240.06 4781
6240.80 4977
6241.55 5202
6242.29 5154
6243.04 5064
6243.79 4876
6244.53 4628
6245.28 4427
6246.02 4263
6246.77 4339
6247.51 4419
6248.26 4442
6249.00 4442
6249.75 4325
6250.50 4095
6251.24 4079
6251.99 4078
6252.73 3993
6253.48 4013
6254.23 3994
6254.97 4064
6255.72 4069
6256.46 3955
6257.21 4049
6257.96 3963
6258.70 4001
6259.45 3920
6260.20 3831
6260.94 3832
6261.69 3795
6262.44 3753
6263.18 3617
6263.93 3634
6264.68 3713
6265.42 3505
6266.17 3450
6266.92 3512
6267.66 3480
6268.41 3479
6269.16 3417
6269.90 3504
6270.65 3371
6271.40 3264
6272.14 3260
6272.89 3445
6273.64 3385
6274.39 3327
6275.13 3320
6275.88 3305
6276.63 3385
6277.38 3342
6278.12 3428
6278.87 3485
6279.62 3646
6280.37 3602
6281.11 3580
6281.86 3634
6282.61 3617
6283.36 3443
6284.10 3181
6284.85 3180
6285.60 2978
6286.35 2834
6287.10 2878
6287.84 2831
6288.59 2703
6289.34 2705
6290.09 2641
6290.84 2701
6291.59 2564
6292.33 2683
6293.08 2579
6293.83 2659
6294.58 2709
6295.33 2562
6296.08 2639
6296.82 2519
6297.57 2536
6298.32 2322
6299.07 2387
6299.82 2322
6300.57 2352
6301.32 2398
6302.07 2427
6302.81 2441
6303.56 2435
6304.31 2411
6305.06 2479
6305.81 2363
6306.56 2447
6307.31 2382
6308.06 2422
6308.81 2570
6309.56 2534
6310.31 2659
6311.06 2701
6311.81 2724
6312.56 2629
6313.30 2716
6314.05 2873
6314.80 2877
6315.55 3121
6316.30 3021
6317.05 2954
6317.80 2964
6318.55 3015
6319.30 3070
6320.05 2908
6320.80 2805
6321.55 2719
6322.30 2656
6323.05 2411
6323.80 2395
6324.55 2327
6325.30 2341
6326.05 2253
6326.80 2143
6327.56 2140
6328.31 1955
6329.06 1960
6329.81 1969
6330.56 1996
6331.31 1969
6332.06 1920
6332.81 1987
6333.56 2004
6334.31 1887
6335.06 1858
6335.81 1959
6336.56 2016
6337.31 2133
6338.07 2011
6338.82 2006
6339.57 2037
6340.32 2003
6341.07 1978
6341.82 1972
6342.57 1992
6343.32 1859
6344.08 1872
6344.83 2144
6345.58 1969
6346.33 1872
6347.08 1915
6347.83 2074
6348.58 2079
6349.34 2114
6350.09 2275
6350.84 2390
6351.59 2221
6352.34 2185
6353.10 2321
6353.85 2339
6354.60 2314
6355.35 2424
6356.10 2445
6356.86 2316
6357.61 2037
6358.36 2259
6359.11 2180
6359.87 2204
6360.62 2029
6361.37 2055
6362.12 1988
6362.87 2008
6363.63 1941
6364.38 1927
6365.13 1812
6365.89 1939
6366.64 1911
6367.39 1942
6368.14 1778
6368.90 1850
6369.65 1967
6370.40 1922
6371.16 1908
6371.91 2012
6372.66 1991
6373.41 1958
6374.17 1875
6374.92 1952
6375.67 1917
6376.43 1958
6377.18 1978
6377.93 2004
6378.69 1891
6379.44 1888
6380.19 1870
6380.95 2023
6381.70 2089
6382.46 2015
6383.21 1989
6383.96 1936
6384.72 2004
6385.47 1895
6386.22 1914
6386.98 1793
6387.73 1870
6388.49 1906
6389.24 1845
6389.99 1693
6390.75 1728
6391.50 1720
6392.26 1655
6393.01 1610
6393.77 1683
6394.52 1798
6395.28 1777
6396.03 1698
6396.78 1640
6397.54 1858
6398.29 1897
6399.05 1735
6399.80 1682
6400.56 1709
6401.31 1686
6402.07 1747
6402.82 1849
6403.58 1884
6404.33 1830
6405.09 1881
6405.84 1846
6406.60 1871
6407.35 1866
6408.11 1960
6408.86 1860
6409.62 2073
6410.37 2095
6411.13 2141
6411.88 2140
6412.64 1921
6413.39 2007
6414.15 2041
6414.91 1881
6415.66 1877
6416.42 1926
6417.17 2020
6417.93 2071
6418.68 1961
6419.44 1799
6420.20 1863
6420.95 1923
6421.71 1839
6422.46 1818
6423.22 1804
6423.98 1906
6424.73 1838
6425.49 1791
6426.24 1853
6427.00 1820
6427.76 1767
6428.51 1700
6429.27 1764
6430.03 1734
6430.78 1746
6431.54 1781
6432.30 1812
6433.05 1868
6433.81 1788
6434.57 1793
6435.32 1778
6436.08 1930
6436.84 2161
6437.59 1921
6438.35 1794
6439.11 2026
6439.87 1957
6440.62 1894
6441.38 2014
6442.14 1931
6442.89 1811
6443.65 1884
6444.41 1844
6445.17 1824
6445.92 1962
6446.68 1970
6447.44 1876
6448.20 1955
6448.95 2004
6449.71 1868
6450.47 1916
6451.23 1889
6451.98 1951
6452.74 1945
6453.50 1882
6454.26 1932
6455.02 1840
6455.77 2068
6456.53 2040
6457.29 2010
6458.05 2055
6458.81 2011
6459.56 2061
6460.32 2050
6461.08 1996
6461.84 2318
6462.60 2318
6463.36 2226
6464.11 2153
6464.87 2262
6465.63 2374
6466.39 2320
6467.15 2372
6467.91 2414
6468.67 2457
6469.43 2471
6470.18 2489
6470.94 2416
6471.70 2378
6472.46 2493
6473.22 2598
6473.98 2616
6474.74 2581
6475.50 2569
6476.26 2637
6477.02 2614
6477.77 2740
6478.53 2839
6479.29 2668
6480.05 2688
6480.81 2868
6481.57 2786
6482.33 2684
6483.09 2639
6483.85 2929
6484.61 2906
6485.37 2901
6486.13 3044
6486.89 3191
6487.65 3286
6488.41 3037
6489.17 3113
6489.93 3452
6490.69 3374
6491.45 3448
6492.21 3669
6492.97 3920
6493.73 4096
6494.49 4138
6495.25 4073
6496.01 4461
6496.77 4427
6497.53 4179
6498.29 4333
6499.05 4255
6499.81 4320
6500.57 4257
6501.33 4153
6502.10 4306
6502.86 4285
6503.62 4302
6504.38 4243
6505.14 4253
6505.90 4463
6506.66 4537
6507.42 4750
6508.18 4579
6508.94 4864
6509.71 5042
6510.47 5011
6511.23 5177
6511.99 5377
6512.75 5297
6513.51 5144
6514.27 5214
6515.03 5282
6515.80 5279
6516.56 5309
6517.32 5355
6518.08 5510
6518.84 5771
6519.60 5848
6520.37 5794
6521.13 5973
6521.89 6180
6522.65 6416
6523.41 6649
6524.18 6925
6524.94 7187
6525.70 7829
6526.46 8676
6527.22 9495
6527.99 10219
6528.75 10224
6529.51 10190
6530.27 10326
6531.04 10163
6531.80 10079
6532.56 9991
6533.32 11007
6534.09 12256
6534.85 14638
6535.61 18132
6536.37 21231
6537.14 23875
6537.90 25208
6538.66 25805
6539.42 24924
6540.19 22636
6540.95 20073
6541.71 16822
6542.48 14017
6543.24 11352
6544.00 9424
6544.77 7808
6545.53 6801
6546.29 6084
6547.06 5413
6547.82 5080
6548.58 4820
6549.35 4559
6550.11 4408
6550.87 4405
6551.64 4191
6552.40 4021
6553.16 4230
6553.93 4278
6554.69 4035
6555.46 4032
6556.22 3930
6556.98 4026
6557.75 3618
6558.51 3684
6559.28 3804
6560.04 3736
6560.80 3765
6561.57 3864
6562.33 3959
6563.10 4164
6563.86 4254
6564.63 4399
6565.39 4607
6566.15 4682
6566.92 4822
6567.68 4570
6568.45 4458
6569.21 4499
6569.98 4432
6570.74 4233
6571.51 4416
6572.27 4475
6573.04 4444
6573.80 4752
6574.57 5063
6575.33 5152
6576.10 5287
6576.86 5418
6577.63 5403
6578.39 5465
6579.16 5308
6579.92 5260
6580.69 5214
6581.45 5189
6582.22 4774
6582.98 4870
6583.75 4979
6584.51 4867
6585.28 4796
6586.05 4911
6586.81 4747
6587.58 4766
6588.34 4704
6589.11 4826
6589.87 5192
6590.64 5506
6591.41 5587
6592.17 5971
6592.94 6812
6593.70 7641
6594.47 8114
6595.24 8324
6596.00 8781
6596.77 8992
6597.54 8707
6598.30 8378
6599.07 7838
6599.83 7090
6600.60 6455
6601.37 5856
6602.13 5310
6602.90 5101
6603.67 4793
6604.43 4439
6605.20 4167
6605.97 4087
6606.73 3956
6607.50 3743
6608.27 3674
6609.04 3766
6609.80 3848
6610.57 3883
6611.34 3914
6612.10 3953
6612.87 3968
6613.64 3892
6614.40 3602
6615.17 3660
6615.94 3544
6616.71 3619
6617.47 3507
6618.24 3390
6619.01 3408
6619.78 3467
6620.54 3278
6621.31 3237
6622.08 3414
6622.85 3494
6623.62 3450
6624.38 3231
6625.15 3148
6625.92 3274
6626.69 3256
6627.46 3248
6628.22 3238
6628.99 3124
6629.76 3021
6630.53 3197
6631.30 3310
6632.06 3509
6632.83 3809
6633.60 4379
6634.37 4357
6635.14 4602
6635.91 4696
6636.67 4687
6637.44 4617
6638.21 4667
6638.98 4373
6639.75 4033
6640.52 3848
6641.29 3710
6642.06 3376
6642.83 3327
6643.59 3111
6644.36 3037
6645.13 3240
6645.90 3166
6646.67 3138
6647.44 2955
6648.21 3073
6648.98 3091
6649.75 3179
6650.52 3102
6651.29 3054
6652.06 3106
6652.82 3097
6653.59 3183
6654.36 3169
6655.13 3228
6655.90 3300
6656.67 3423
6657.44 3407
6658.21 3203
6658.98 3116
6659.75 3250
6660.52 3042
6661.29 2978
6662.06 3000
6662.83 2921
6663.60 2936
6664.37 2959
6665.14 3035
6665.91 2945
6666.68 2929
6667.45 2898
6668.22 2838
6668.99 2903
6669.77 2944
6670.54 2953
6671.31 3043
6672.08 2934
6672.85 3061
6673.62 3020
6674.39 3094
6675.16 3194
6675.93 3148
6676.70 3111
6677.47 3002
6678.24 3146
6679.01 3117
6679.79 3238
6680.56 3269
6681.33 3184
6682.10 3312
6682.87 3602
6683.64 3774
6684.41 3965
6685.18 4176
6685.96 4518
6686.73 4317
6687.50 4190
6688.27 3927
6689.04 3668
6689.81 3519
6690.58 3245
6691.36 3164
6692.13 2941
6692.90 3001
6693.67 3005
6694.44 2965
6695.22 2628
6695.99 2696
6696.76 2774
6697.53 2837
6698.30 2665
6699.08 2590
6699.85 2505
6700.62 2722
6701.39 2736
6702.17 2834
6702.94 2674
6703.71 2690
6704.48 2671
6705.26 2596
6706.03 2487
6706.80 2812
6707.57 2627
6708.35 2578
6709.12 2689
6709.89 2757
6710.66 2823
6711.44 2667
6712.21 2510
6712.98 2495
6713.76 2607
6714.53 2568
6715.30 2347
6716.08 2358
6716.85 2287
6717.62 2511
6718.39 2388
6719.17 2347
6719.94 2374
6720.71 2370
6721.49 2334
6722.26 2365
6723.04 2306
6723.81 2342
6724.58 2434
6725.36 2571
6726.13 2379
6726.90 2271
6727.68 2222
6728.45 2308
6729.23 2479
6730.00 2482
6730.77 2378
6731.55 2405
6732.32 2546
6733.10 2601
6733.87 2558
6734.64 2798
6735.42 2759
6736.19 2707
6736.97 2580
6737.74 2735
6738.52 2792
6739.29 2819
6740.06 2743
6740.84 2804
6741.61 2813
6742.39 2835
6743.16 2673
6743.94 2666
6744.71 2732
6745.49 2899
6746.26 2927
6747.04 2929
6747.81 2882
6748.59 3057
6749.36 3200
6750.14 3192
6750.91 3807
6751.69 3865
6752.46 4034
6753.24 4210
6754.01 4814
6754.79 4546
6755.56 4466
6756.34 4023
6757.12 3632
6757.89 3353
6758.67 3133
6759.44 2973
6760.22 2759
6760.99 2691
6761.77 2756
6762.55 2876
6763.32 2823
6764.10 2626
6764.87 2638
6765.65 2488
6766.43 2620
6767.20 2594
6767.98 2508
6768.75 2564
6769.53 2551
6770.31 2643
6771.08 2391
6771.86 2403
6772.64 2464
6773.41 2336
6774.19 2321
6774.96 2312
6775.74 2290
6776.52 2314
6777.29 2494
6778.07 2569
6778.85 2482
6779.62 2427
6780.40 2286
6781.18 2363
6781.96 2310
6782.73 2436
6783.51 2384
6784.29 2281
6785.06 2143
6785.84 2103
6786.62 2216
6787.40 2185
6788.17 2064
6788.95 1976
6789.73 2170
6790.50 2129
6791.28 2145
6792.06 2133
6792.84 2126
6793.61 2108
6794.39 2165
6795.17 2089
6795.95 2209
6796.73 2043
6797.50 2003
6798.28 2281
6799.06 2269
6799.84 2147
6800.62 2255
6801.39 2103
6802.17 2143
6802.95 2298
6803.73 2400
6804.51 2319
6805.28 2483
6806.06 2550
6806.84 2514
6807.62 2620
6808.40 2495
6809.18 2357
6809.95 2264
6810.73 2153
6811.51 2211
6812.29 2165
6813.07 2217
6813.85 2177
6814.63 2310
6815.41 2216
6816.18 2208
6816.96 2270
6817.74 2359
6818.52 2298
6819.30 2257
6820.08 2401
6820.86 2325
6821.64 2285
6822.42 2291
6823.20 2222
6823.98 2171
6824.76 2020
6825.54 2307
6826.31 2293
6827.09 2227
6827.87 2294
6828.65 2269
6829.43 2156
6830.21 2261
6830.99 2179
6831.77 2301
6832.55 2312
6833.33 2357
6834.11 2384
6834.89 2061
6835.67 2064
6836.45 2250
6837.23 2275
6838.01 2397
6838.79 2257
6839.57 2247
6840.35 2366
6841.13 2195
6841.91 2187
6842.69 2185
6843.47 2239
6844.25 2182
6845.04 2120
6845.82 2064
6846.60 2173
6847.38 2347
6848.16 2529
6848.94 2796
6849.72 3242
6850.50 3643
6851.28 4028
6852.06 4385
6852.84 4490
6853.62 4422
6854.41 4322
6855.19 3959
6855.97 3578
6856.75 3294
6857.53 3061
6858.31 2955
6859.09 2774
6859.87 2642
6860.66 2557
6861.44 2490
6862.22 2518
6863.00 2498
6863.78 2533
6864.56 2384
6865.35 2681
6866.13 2604
6866.91 2673
6867.69 2724
6868.47 2803
6869.25 2915
6870.04 2857
6870.82 2843
6871.60 2902
6872.38 2696
6873.16 2755
6873.95 2672
6874.73 2653
6875.51 2735
6876.29 2691
6877.08 2814
6877.86 2784
6878.64 2854
6879.42 2911
6880.21 3073
6880.99 2936
6881.77 3154
6882.55 3327
6883.34 3470
6884.12 3354
6884.90 3416
6885.69 3910
6886.47 4489
6887.25 5176
6888.03 5683
6888.82 6636
6889.60 7157
6890.38 7159
6891.17 6808
6891.95 6232
6892.73 5411
6893.52 5151
6894.30 4598
6895.08 4261
6895.87 3904
6896.65 3777
6897.43 3615
6898.22 3737
6899.00 3748
6899.78 3780
6900.57 3808
6901.35 3870
6902.14 3791
6902.92 3631
6903.70 3730
6904.49 3647
6905.27 3524
6906.06 3403
6906.84 3545
6907.62 3385
6908.41 3367
6909.19 3176
6909.98 3198
6910.76 2990
6911.54 2925
6912.33 3043
6913.11 2964
6913.90 2955
6914.68 2923
6915.47 3032
6916.25 2990
6917.04 3038
6917.82 2840
6918.61 2963
6919.39 2858
6920.18 2957
6920.96 2960
6921.75 2824
6922.53 2967
6923.32 2946
6924.10 2955
6924.89 3046
6925.67 3091
6926.46 3104
6927.24 3101
6928.03 3280
6928.81 3190
6929.60 3098
6930.38 3106
6931.17 3142
6931.95 3316
6932.74 3291
6933.52 3214
6934.31 3322
6935.10 3464
6935.88 3580
6936.67 3564
6937.45 3525
6938.24 3542
6939.02 3581
6939.81 3659
6940.60 3908
6941.38 4205
6942.17 4392
6942.95 4807
6943.74 5088
6944.53 5081
6945.31 5291
6946.10 5331
6946.89 5153
6947.67 5316
6948.46 5475
6949.25 5648
6950.03 5515
6950.82 5521
6951.61 5403
6952.39 5140
6953.18 4747
6953.97 4844
6954.75 4523
6955.54 4506
6956.33 4685
6957.11 4582
6957.90 4544
6958.69 4315
6959.47 4284
6960.26 4558
6961.05 4641
6961.84 4519
6962.62 4424
6963.41 4555
6964.20 4780
6964.98 4831
6965.77 4910
6966.56 5207
6967.35 5584
6968.13 5681
6968.92 6148
6969.71 6440
6970.50 6497
6971.28 6742
6972.07 6714
6972.86 6726
6973.65 6748
6974.44 6558
6975.22 6599
6976.01 6486
6976.80 6240
6977.59 6402
6978.38 6541
6979.16 6481
6979.95 6653
6980.74 7448
6981.53 8131
6982.32 9547
6983.11 11884
6983.89 15369
6984.68 19652
6985.47 23125
6986.26 26672
6987.05 28603
6987.84 28821
6988.63 28339
6989.41 26697
6990.20 24135
6990.99 20902
6991.78 17241
6992.57 13712
6993.36 11298
6994.15 9189
6994.94 7848
6995.73 6682
6996.52 6029
6997.30 5553
6998.09 5257
6998.88 5177
6999.67 4901
7000.46 5040
7001.25 5128
7002.04 4991
7002.83 5213
7003.62 5091
7004.41 4706
7005.20 4450
7005.99 4236
7006.78 3830
7007.57 3401
7008.36 3429
7009.15 3172
7009.94 3119
7010.73 3017
7011.52 3194
7012.31 3318
7013.10 3592
7013.89 3790
7014.68 3946
7015.47 3873
7016.26 3951
7017.05 3823
7017.84 3799
7018.63 3597
7019.42 3690
7020.21 3434
7021.00 3418
7021.79 3591
7022.58 3905
7023.37 3780
7024.16 3791
7024.95 4095
7025.75 4167
7026.54 4054
7027.33 3939
7028.12 4005
7028.91 3813
7029.70 3735
7030.49 3589
7031.28 3482
7032.07 3440
7032.86 3333
7033.66 3352
7034.45 3287
7035.24 3445
7036.03 3328
7036.82 3310
7037.61 3375
7038.40 3506
7039.20 3597
7039.99 3827
7040.78 3913
7041.57 3996
7042.36 4039
7043.15 4137
7043.95 4157
7044.74 4217
7045.53 4060
7046.32 3995
7047.11 4400
7047.91 4646
7048.70 4751
7049.49 5113
7050.28 5715
7051.07 6192
7051.87 6520
7052.66 6150
7053.45 5898
7054.24 5428
7055.04 4996
7055.83 4510
7056.62 4304
7057.41 3993
7058.21 3924
7059.00 3755
7059.79 3572
7060.58 3663
7061.38 3534
7062.17 3570
7062.96 3520
7063.76 3577
7064.55 3561
7065.34 3282
7066.14 3393
7066.93 3337
7067.72 3307
7068.51 3216
7069.31 3062
7070.10 3040
7070.89 3090
7071.69 3059
7072.48 3015
7073.28 2927
7074.07 3022
7074.86 2857
7075.66 2840
7076.45 2633
7077.24 2596
7078.04 2655
7078.83 2650
7079.62 2576
7080.42 2624
7081.21 2642
7082.01 2583
7082.80 2544
7083.59 2587
7084.39 2453
7085.18 2373
7085.98 2390
7086.77 2240
7087.57 2368
7088.36 2307
7089.15 2308
7089.95 2220
7090.74 2233
7091.54 2288
7092.33 2259
7093.13 2288
7093.92 2245
7094.72 2199
7095.51 2177
7096.31 2313
7097.10 2260
7097.89 2084
7098.69 2115
7099.48 2279
7100.28 2116
7101.07 2268
7101.87 2064
7102.66 2168
7103.46 2186
7104.26 2093
7105.05 1977
7105.85 1972
7106.64 2011
7107.44 1971
7108.23 2028
7109.03 1939
7109.82 1919
7110.62 1917
7111.41 1934
7112.21 1835
7113.01 1938
7113.80 1907
7114.60 1953
7115.39 1894
7116.19 2018
7116.98 2119
7117.78 2172
7118.58 2203
7119.37 2026
7120.17 1989
7120.97 1854
7121.76 1804
7122.56 1930
7123.35 1873
7124.15 1842
7124.95 1938
7125.74 1826
7126.54 1850
7127.34 1837
7128.13 1889
7128.93 1906
7129.73 2073
7130.52 2093
7131.32 2031
7132.12 1822
7132.91 1949
7133.71 2025
7134.51 1979
7135.30 1852
7136.10 1939
7136.90 1891
7137.69 1831
7138.49 1796
7139.29 1828
7140.09 1801
7140.88 1785
7141.68 1830
7142.48 1683
7143.28 1703
7144.07 1804
7144.87 1708
7145.67 1712
7146.47 1657
7147.26 1771
7148.06 1625
7148.86 1498
7149.66 1533
7150.45 1640
7151.25 1623
7152.05 1544
7152.85 1544
7153.65 1518
7154.44 1530
7155.24 1615
7156.04 1713
7156.84 1745
7157.64 1832
7158.43 1763
7159.23 1702
7160.03 1776
7160.83 1789
7161.63 1637
7162.43 1661
7163.22 1541
7164.02 1457
7164.82 1440
7165.62 1516
7166.42 1414
7167.22 1428
7168.02 1460
7168.82 1425
7169.61 1402
7170.41 1542
7171.21 1577
7172.01 1449
7172.81 1415
7173.61 1353
7174.41 1390
7175.21 1418
7176.01 1566
7176.81 1403
7177.61 1472
7178.41 1335
7179.20 1299
7180.00 1273
7180.80 1319
7181.60 1348
7182.40 1367
7183.20 1375
7184.00 1404
7184.80 1493
7185.60 1500
7186.40 1483
7187.20 1383
7188.00 1456
7188.80 1348
7189.60 1301
7190.40 1313
7191.20 1346
7192.00 1467
7192.80 1367
7193.60 1396
7194.40 1316
7195.20 1233
7196.00 1349
7196.80 1361
7197.60 1247
7198.40 1335
7199.20 1372
7200.00 1412
7200.81 1407
7201.61 1370
7202.41 1364
7203.21 1243
7204.01 1312
7204.81 1310
7205.61 1328
7206.41 1257
7207.21 1291
7208.01 1302
7208.81 1186
7209.61 1310
7210.42 1378
7211.22 1301
7212.02 1344
7212.82 1287
7213.62 1245
7214.42 1282
7215.22 1277
7216.03 1260
7216.83 1330
7217.63 1276
7218.43 1351
7219.23 1459
7220.03 1278
7220.83 1310
7221.64 1174
7222.44 1273
7223.24 1310
7224.04 1304
7224.84 1367
7225.65 1479
7226.45 1433
7227.25 1340
7228.05 1263
7228.85 1240
7229.66 1289
7230.46 1297
7231.26 1279
7232.06 1381
7232.87 1261
7233.67 1217
7234.47 1295
7235.27 1268
7236.08 1348
7236.88 1336
7237.68 1295
7238.48 1252
7239.29 1290
7240.09 1500
7240.89 1378
7241.70 1311
7242.50 1320
7243.30 1287
7244.10 1346
7244.91 1354
7245.71 1302
7246.51 1383
7247.32 1395
7248.12 1357
7248.92 1302
7249.73 1461
7250.53 1302
7251.33 1360
7252.14 1461
7252.94 1407
7253.74 1363
7254.55 1337
7255.35 1439
7256.15 1444
7256.96 1452
7257.76 1367
7258.57 1387
7259.37 1541
7260.17 1524
7260.98 1465
7261.78 1463
7262.59 1593
7263.39 1656
7264.19 1558
7265.00 1552
7265.80 1624
7266.61 1588
7267.41 1474
7268.22 1485
7269.02 1577
7269.82 1400
7270.63 1444
7271.43 1486
7272.24 1499
7273.04 1394
7273.85 1472
7274.65 1506
7275.46 1547
7276.26 1469
7277.07 1450
7277.87 1530
7278.68 1511
7279.48 1551
7280.29 1484
7281.09 1661
7281.90 1922
7282.70 2130
7283.51 2419
7284.31 2562
7285.12 2836
7285.92 2940
7286.73 3017
7287.53 2892
7288.34 2533
7289.14 2466
7289.95 2293
7290.76 2113
7291.56 1930
7292.37 1774
7293.17 1754
7293.98 1624
7294.78 1705
7295.59 1710
7296.40 1648
7297.20 1684
7298.01 1666
7298.81 1560
7299.62 1654
7300.43 1628
7301.23 1618
7302.04 1617
7302.84 1626
7303.65 1659
7304.46 1525
7305.26 1493
7306.07 1644
7306.88 1513
7307.68 1610
7308.49 1728
7309.30 1599
7310.10 1841
7310.91 1893
7311.72 1899
7312.52 1840
7313.33 1921
7314.14 1789
7314.94 1926
7315.75 1963
7316.56 2180
7317.37 2482
7318.17 2737
7318.98 3162
7319.79 3414
7320.59 3609
7321.40 3580
7322.21 3272
7323.02 2980
7323.82 2739
7324.63 2449
7325.44 2308
7326.25 2182
7327.05 2086
7327.86 1916
7328.67 1956
7329.48 1873
7330.28 1801
7331.09 1838
7331.90 1787
7332.71 1807
7333.52 1752
7334.32 1825
7335.13 1764
7335.94 1764
7336.75 1724
7337.56 1827
7338.36 1895
7339.17 1794
7339.98 1694
7340.79 1777
7341.60 1782
7342.41 1711
7343.22 1551
7344.02 1550
7344.83 1634
7345.64 1671
7346.45 1603
7347.26 1572
7348.07 1528
7348.88 1540
7349.68 1464
7350.49 1470
7351.30 1476
7352.11 1583
7352.92 1384
7353.73 1442
7354.54 1323
7355.35 1310
7356.16 1383
7356.97 1475
7357.78 1320
7358.59 1423
7359.39 1500
7360.20 1512
7361.01 1460
7361.82 1353
7362.63 1309
7363.44 1341
7364.25 1430
7365.06 1391
7365.87 1338
7366.68 1254
7367.49 1332
7368.30 1259
7369.11 1335
7369.92 1246
7370.73 1241
7371.54 1216
7372.35 1243
7373.16 1203
7373.97 1310
7374.78 1212
7375.59 1230
7376.40 1364
7377.21 1328
7378.02 1320
7378.83 1322
7379.64 1302
7380.45 1250
7381.26 1344
7382.08 1328
7382.89 1397
7383.70 1253
7384.51 1395
7385.32 1372
7386.13 1288
7386.94 1215
7387.75 1242
7388.56 1259
7389.37 1332
7390.18 1277
7391.00 1262
7391.81 1258
7392.62 1253
7393.43 1274
7394.24 1391
7395.05 1395
7395.86 1261
7396.67 1233
7397.49 1214
7398.30 1264
7399.11 1255
7399.92 1250
7400.73 1297
7401.54 1324
7402.36 1377
7403.17 1302
7403.98 1292
7404.79 1341
7405.60 1233
7406.42 1267
7407.23 1197
7408.04 1210
7408.85 1324
7409.66 1196
7410.48 1286
7411.29 1136
7412.10 1244
7412.91 1104
7413.73 1188
7414.54 1209
7415.35 1163
7416.16 1136
7416.98 1078
7417.79 1150
7418.60 1142
7419.41 1250
7420.23 1198
7421.04 1238
7421.85 1168
7422.66 1169
7423.48 1122
7424.29 1185
7425.10 1139
7425.92 1149
7426.73 1178
7427.54 1216
7428.36 1335
7429.17 1329
7429.98 1250
7430.80 1371
7431.61 1398
7432.42 1399
7433.24 1422
7434.05 1343
7434.86 1325
7435.68 1311
7436.49 1248
7437.30 1212
7438.12 1337
7438.93 1206
7439.74 1218
7440.56 1293
7441.37 1282
7442.19 1241
7443.00 1199
7443.81 1168
7444.63 1177
7445.44 1194
7446.26 1228
7447.07 1229
7447.89 1211
7448.70 1269
7449.51 1241
7450.33 1222
7451.14 1196
7451.96 1212
7452.77 1246
7453.59 1173
7454.40 1114
7455.22 1127
7456.03 1301
7456.85 1153
7457.66 1230
7458.47 1191
7459.29 1141
7460.10 1150
7460.92 1180
7461.73 1173
7462.55 1290
7463.36 1268
7464.18 1253
7464.99 1279
7465.81 1298
7466.63 1294
7467.44 1253
7468.26 1248
7469.07 1357
7469.89 1218
7470.70 1191
7471.52 1164
7472.33 1277
7473.15 1269
7473.96 1224
7474.78 1229
7475.60 1252
7476.41 1334
7477.23 1254
7478.04 1267
7478.86 1299
7479.68 1371
7480.49 1227
7481.31 1200
7482.12 1239
7482.94 1303
7483.76 1331
7484.57 1273
7485.39 1190
7486.21 1087
7487.02 1172
7487.84 1144
7488.65 1179
7489.47 1110
7490.29 1082
7491.10 1165
7491.92 1094
7492.74 1081
7493.55 1150
7494.37 1214
7495.19 1166
7496.01 1043
7496.82 1125
7497.64 1194
7498.46 1161
7499.27 1240
7500.09 1086
7500.91 1108
7501.72 1094
7502.54 1154
7503.36 1162
7504.18 1019
7504.99 1129
7505.81 1143
7506.63 1217
7507.45 1139
7508.26 1101
7509.08 1099
7509.90 1078
7510.72 1054
7511.53 1135
7512.35 1076
7513.17 1109
7513.99 1131
7514.81 1082
7515.62 1048
7516.44 1086
7517.26 1033
7518.08 1043
7518.90 1045
7519.71 1026
7520.53 1124
7521.35 1183
7522.17 1117
7522.99 1026
7523.81 1120
7524.62 1058
7525.44 1100
7526.26 1054
7527.08 1156
7527.90 1106
7528.72 1064
7529.54 1090
7530.35 1067
7531.17 1069
7531.99 1139
7532.81 1055
7533.63 1123
7534.45 1033
7535.27 993
7536.09 1074
7536.91 1088
7537.73 1104
7538.54 1106
7539.36 1078
7540.18 1056
7541.00 1119
7541.82 1039
7542.64 1057
7543.46 1160
7544.28 1191
7545.10 1063
7545.92 1148
7546.74 1163
7547.56 1151
7548.38 1081
7549.20 1154
7550.02 1098
7550.84 1114
7551.66 1081
7552.48 1092
7553.30 1094
7554.12 1092
7554.94 1056
7555.76 1149
7556.58 1107
7557.40 1110
7558.22 1095
7559.04 1137
7559.86 1092
7560.68 1122
7561.50 1192
7562.32 1263
7563.14 1247
7563.96 1170
7564.78 1178
7565.60 1180
7566.42 1233
7567.24 1185
7568.07 1107
7568.89 1114
7569.71 1125
7570.53 1172
7571.35 1148
7572.17 1080
7572.99 1092
7573.81 1201
7574.63 1189
7575.45 1093
7576.28 1155
7577.10 1184
7577.92 1153
7578.74 1164
7579.56 1273
7580.38 1166
7581.20 1154
7582.03 1112
7582.85 1207
7583.67 1180
7584.49 1126
7585.31 1288
7586.13 1306
7586.96 1282
7587.78 1261
7588.60 1239
7589.42 1354
7590.24 1417
7591.07 1211
7591.89 1249
7592.71 1356
7593.53 1499
7594.35 1436
7595.18 1224
7596.00 1291
7596.82 1358
7597.64 1465
7598.47 1478
7599.29 1472
7600.11 1476
7600.93 1467
7601.76 1542
7602.58 1553
7603.40 1624
7604.22 1834
7605.05 1795
7605.87 1749
7606.69 1848
7607.52 1846
7608.34 1841
7609.16 1750
7609.99 1779
7610.81 1652
7611.63 1590
7612.45 1606
7613.28 1655
7614.10 1576
7614.92 1625
7615.75 1586
7616.57 1809
7617.40 2006
7618.22 2070
7619.04 2011
7619.87 2249
7620.69 2165
7621.51 2068
7622.34 2020
7623.16 1878
7623.98 1746
7624.81 1724
7625.63 1749
7626.46 1682
7627.28 1627
7628.10 1627
7628.93 1770
7629.75 1675
7630.58 1864
7631.40 1841
7632.23 1915
7633.05 2132
7633.87 2077
7634.70 2035
7635.52 1962
7636.35 1856
7637.17 1751
7638.00 1638
7638.82 1627
7639.65 1505
7640.47 1506
7641.30 1512
7642.12 1398
7642.95 1275
7643.77 1312
7644.59 1345
7645.42 1272
7646.24 1354
7647.07 1281
7647.90 1306
7648.72 1346
7649.55 1273
7650.37 1272
7651.20 1242
7652.02 1205
7652.85 1234
7653.67 1273
7654.50 1314
7655.32 1296
7656.15 1165
7656.97 1188
7657.80 1207
7658.63 1239
7659.45 1298
7660.28 1368
7661.10 1347
7661.93 1239
7662.76 1152
7663.58 1237
7664.41 1253
7665.23 1129
7666.06 1097
7666.89 1181
7667.71 1171
7668.54 1122
7669.36 1123
7670.19 1111
7671.02 1199
7671.84 1186
7672.67 1133
7673.50 1192
7674.32 1279
7675.15 1101
7675.98 1116
7676.80 1205
7677.63 1138
7678.46 1127
7679.28 1075
7680.11 1104
7680.94 1123
7681.76 1143
7682.59 1127
7683.42 1151
7684.25 1156
7685.07 1332
7685.90 1263
7686.73 1049
7687.55 1096
7688.38 1132
7689.21 1150
7690.04 1157
7690.86 1102
7691.69 1235
7692.52 1169
7693.35 1104
7694.17 1147
7695.00 1081
7695.83 1079
7696.66 1202
7697.48 1136
7698.31 1162
7699.14 1212
7699.97 1099
7700.80 1243
7701.62 1303
7702.45 1247
7703.28 1247
7704.11 1176
7704.94 1164
7705.77 1235
7706.59 1090
7707.42 1162
7708.25 1110
7709.08 1133
7709.91 1145
7710.74 1177
7711.56 1148
7712.39 1104
7713.22 1089
7714.05 1100
7714.88 1046
7715.71 1011
7716.54 966
7717.37 1072
7718.19 1063
7719.02 970
7719.85 989
7720.68 989
7721.51 1045
7722.34 981
7723.17 1000
7724.00 1078
7724.83 1166
7725.66 1150
7726.49 986
7727.32 1018
7728.14 1105
7728.97 1148
7729.80 1115
7730.63 961
7731.46 1090
7732.29 1055
7733.12 995
7733.95 1051
7734.78 1016
7735.61 1031
7736.44 930
7737.27 955
7738.10 1027
7738.93 1014
7739.76 946
7740.59 969
7741.42 946
7742.25 947
7743.08 1034
7743.91 1047
7744.74 1104
7745.57 1102
7746.40 1104
7747.23 1139
7748.06 1211
7748.90 1184
7749.73 1192
7750.56 1184
7751.39 1172
7752.22 1169
7753.05 1147
7753.88 1109
7754.71 1029
7755.54 1086
7756.37 1097
7757.20 1067
7758.03 1046
7758.87 1117
7759.70 1062
7760.53 1123
7761.36 1074
7762.19 1074
7763.02 1098
7763.85 1134
7764.68 1019
7765.52 1086
7766.35 1125
7767.18 1139
7768.01 1119
7768.84 1091
7769.67 1143
7770.51 1097
7771.34 1076
7772.17 1113
7773.00 1104
7773.83 1142
7774.67 1131
7775.50 1069
7776.33 1197
7777.16 1115
7777.99 1105
7778.83 1104
7779.66 1041
7780.49 1078
7781.32 1029
7782.15 1054
7782.99 1071
7783.82 1152
7784.65 1042
7785.48 1113
7786.32 1143
7787.15 1245
7787.98 1107
7788.82 1017
7789.65 1023
7790.48 1075
7791.31 1095
7792.15 1089
7792.98 1128
7793.81 1118
7794.65 1134
7795.48 1089
7796.31 1205
7797.14 1287
7797.98 1187
7798.81 1152
7799.64 1253
7800.48 1203
7801.31 1262
7802.14 1239
7802.98 1313
7803.81 1210
7804.65 1244
7805.48 1218
7806.31 1284
7807.15 1323
7807.98 1359
7808.81 1389
7809.65 1465
7810.48 1404
7811.32 1322
7812.15 1397
7812.98 1464
7813.82 1581
7814.65 1648
7815.49 1783
7816.32 1768
7817.15 1865
7817.99 1918
7818.82 1844
7819.66 1837
7820.49 1735
7821.33 1663
7822.16 1684
7822.99 1707
7823.83 1711
7824.66 1718
7825.50 1862
7826.33 2108
7827.17 2265
7828.00 2282
7828.84 2249
7829.67 2148
7830.51 2215
7831.34 2078
7832.18 1996
7833.01 1935
7833.85 1961
7834.68 2048
7835.52 2047
7836.35 2068
7837.19 1925
7838.02 1964
7838.86 1694
7839.69 1578
7840.53 1667
7841.37 1616
7842.20 1672
7843.04 1764
7843.87 1562
7844.71 1571
7845.54 1634
7846.38 1583
7847.22 1467
7848.05 1453
7848.89 1499
7849.72 1544
7850.56 1590
7851.40 1576
7852.23 1547
7853.07 1486
7853.90 1430
7854.74 1538
7855.58 1605
7856.41 1647
7857.25 1656
7858.09 1589
7858.92 1788
7859.76 1854
7860.60 1952
7861.43 2022
7862.27 2038
7863.11 1781
7863.94 1787
7864.78 1659
7865.62 1697
7866.45 1677
7867.29 1579
7868.13 1612
7868.96 1630
7869.80 1634
7870.64 1562
7871.47 1553
7872.31 1465
7873.15 1681
7873.99 1632
7874.82 1763
7875.66 1816
7876.50 1799
7877.34 2023
7878.17 2034
7879.01 2217
7879.85 2271
7880.69 2185
7881.52 2343
7882.36 2187
7883.20 2091
7884.04 2046
7884.87 1964
7885.71 1984
7886.55 1754
7887.39 1693
7888.23 1734
7889.06 1764
7889.90 1794
7890.74 1901
7891.58 1912
7892.42 1864
7893.26 1880
7894.09 1866
7894.93 1763
7895.77 1642
7896.61 1620
7897.45 1512
7898.29 1516
7899.12 1428
7899.96 1471
7900.80 1434
7901.64 1497
7902.48 1328
7903.32 1390
7904.16 1423
7905.00 1338
7905.83 1340
7906.67 1284
7907.51 1225
7908.35 1302
7909.19 1271
7910.03 1325
7910.87 1368
7911.71 1378
7912.55 1312
7913.39 1257
7914.23 1328
7915.07 1361
7915.91 1348
7916.75 1280
7917.58 1374
7918.42 1382
7919.26 1492
7920.10 1453
7920.94 1448
7921.78 1549
7922.62 1377
7923.46 1395
7924.30 1264
7925.14 1251
7925.98 1226
7926.82 1284
7927.66 1228
7928.50 1298
7929.34 1294
7930.18 1176
7931.02 1123
7931.86 1191
7932.70 1132
7933.55 1134
7934.39 1144
7935.23 1180
7936.07 1274
7936.91 1206
7937.75 1138
7938.59 1274
7939.43 1210
7940.27 1196
7941.11 1245
7941.95 1198
7942.79 1274
7943.63 1306
7944.47 1291
7945.32 1140
7946.16 1144
7947.00 1179
7947.84 1208
7948.68 1226
7949.52 1270
7950.36 1319
7951.20 1342
7952.05 1380
7952.89 1407
7953.73 1393
7954.57 1473
7955.41 1569
7956.25 1675
7957.10 1559
7957.94 1476
7958.78 1553
7959.62 1455
7960.46 1541
7961.30 1511
7962.15 1355
7962.99 1442
7963.83 1432
7964.67 1572
7965.51 1585
7966.36 1712
7967.20 1715
7968.04 1759
7968.88 1795
7969.73 1881
7970.57 1828
7971.41 1699
7972.25 1659
7973.10 1645
7973.94 1382
7974.78 1305
7975.62 1266
7976.47 1260
7977.31 1192
7978.15 1181
7978.99 1223
7979.84 1257
7980.68 1223
7981.52 1180
7982.37 1184
7983.21 1148
7984.05 1159
7984.90 1217
7985.74 1129
7986.58 1174
7987.43 1204
7988.27 1150
7989.11 1169
7989.96 1216
7990.80 1226
7991.64 1190
7992.49 1174
7993.33 1105
7994.17 1032
7995.02 984
7995.86 1078
7996.70 1015
7997.55 1064
7998.39 1052
7999.24 1022
8000.08 943
8000.92 967
8001.77 992
8002.61 961
8003.46 1042
8004.30 1065
8005.14 995
8005.99 1023
8006.83 985
8007.68 1055
8008.52 1056
8009.37 1045
8010.21 1085
8011.06 1109
8011.90 1000
8012.74 1144
8013.59 1035
8014.43 1086
8015.28 1058
8016.12 976
8016.97 1011
8017.81 892
8018.66 914
8019.50 968
8020.35 990
8021.19 984
8022.04 1004
8022.88 1046
8023.73 975
8024.57 951
8025.42 1042
8026.26 993
8027.11 1052
8027.96 989
8028.80 983
8029.65 963
8030.49 918
8031.34 886
8032.18 968
8033.03 973
8033.87 929
8034.72 1023
8035.57 994
8036.41 946
8037.26 943
8038.10 851
8038.95 926
8039.80 927
8040.64 990
8041.49 1032
8042.33 907
8043.18 861
8044.03 894
8044.87 886
8045.72 913
8046.57 901
8047.41 1024
8048.26 997
8049.11 879
8049.95 945
8050.80 951
8051.64 983
8052.49 937
8053.34 842
8054.19 838
8055.03 868
8055.88 912
8056.73 879
8057.57 863
8058.42 883
8059.27 786
8060.11 898
8060.96 894
8061.81 887
8062.66 887
8063.50 846
8064.35 948
8065.20 910
8066.05 903
8066.89 865
8067.74 862
8068.59 941
8069.44 979
8070.28 908
8071.13 890
8071.98 862
8072.83 815
8073.67 848
8074.52 944
8075.37 902
8076.22 920
8077.07 928
8077.91 875
8078.76 722
8079.61 836
8080.46 927
8081.31 845
8082.15 846
8083.00 891
8083.85 821
8084.70 895
8085.55 938
8086.40 915
8087.25 913
8088.09 946
8088.94 871
8089.79 842
8090.64 840
8091.49 835
8092.34 851
8093.19 857
8094.04 880
8094.88 896
8095.73 823
8096.58 913
8097.43 831
8098.28 898
8099.13 868
8099.98 902
8100.83 925
8101.68 973
8102.53 788
8103.38 831
8104.23 937
8105.07 916
8105.92 844
8106.77 845
8107.62 886
8108.47 925
8109.32 824
8110.17 873
8111.02 891
8111.87 953
8112.72 954
8113.57 979
8114.42 938
8115.27 916
8116.12 1025
8116.97 919
8117.82 926
8118.67 916
8119.52 959
8120.37 894
8121.22 1003
8122.07 962
8122.92 1004
8123.77 959
8124.63 898
8125.48 979
8126.33 983
8127.18 976
8128.03 976
8128.88 979
8129.73 966
8130.58 1044
8131.43 1045
8132.28 973
8133.13 1054
8133.98 1046
8134.83 988
8135.69 1070
8136.54 942
8137.39 984
8138.24 1061
8139.09 1029
8139.94 1021
8140.79 1067
8141.64 1007
8142.50 1039
8143.35 1068
8144.20 1009
8145.05 1040
8145.90 1065
8146.75 1088
8147.61 1130
8148.46 1174
8149.31 1116
8150.16 1124
8151.01 1122
8151.86 1085
8152.72 1207
8153.57 1260
8154.42 1327
8155.27 1353
8156.13 1487
8156.98 1429
8157.83 1359
8158.68 1367
8159.53 1267
8160.39 1250
8161.24 1136
8162.09 1173
8162.94 1196
8163.80 1053
8164.65 1082
8165.50 967
8166.35 1021
8167.21 1054
8168.06 1090
8168.91 1012
8169.77 1058
8170.62 1052
8171.47 1003
8172.32 1037
8173.18 1033
8174.03 1028
8174.88 955
8175.74 927
8176.59 920
8177.44 878
8178.30 968
8179.15 1012
8180.00 1010
8180.86 1020
8181.71 982
8182.56 947
8183.42 963
8184.27 989
8185.12 951
8185.98 914
8186.83 855
8187.69 874
8188.54 888
8189.39 904
8190.25 875
8191.10 921
8191.96 939
8192.81 995
8193.66 1028
8194.52 924
8195.37 869
8196.23 879
8197.08 990
8197.94 894
8198.79 836
8199.64 834
8200.50 907
8201.35 856
8202.21 841
8203.06 844
8203.92 829
8204.77 851
8205.63 859
8206.48 801
8207.34 813
8208.19 904
8209.05 869
8209.90 835
8210.76 895
8211.61 886
8212.47 866
8213.32 868
8214.18 809
8215.03 818
8215.89 854
8216.74 953
8217.60 902
8218.45 933
8219.31 926
8220.16 890
8221.02 960
8221.87 911
8222.73 937
8223.59 980
8224.44 993
8225.30 1002
8226.15 909
8227.01 886
8227.87 938
8228.72 939
8229.58 929
8230.43 886
8231.29 901
8232.15 854
8233.00 839
8233.86 827
8234.71 833
8235.57 824
8236.43 796
8237.28 886
8238.14 888
8239.00 892
8239.85 885
8240.71 863
8241.57 851
8242.42 741
8243.28 753
8244.14 812
8244.99 787
8245.85 869
8246.71 866
8247.56 885
8248.42 880
8249.28 865
8250.13 899
8250.99 845
8251.85 870
8252.71 835
8253.56 786
8254.42 868
8255.28 832
8256.13 810
8256.99 719
8257.85 779
8258.71 812
8259.56 853
8260.42 831
8261.28 796
8262.14 825
8263.00 874
8263.85 879
8264.71 878
8265.57 823
8266.43 814
8267.28 912
8268.14 841
8269.00 920
8269.86 889
8270.72 893
8271.58 914
8272.43 866
8273.29 861
8274.15 928
8275.01 840
8275.87 837
8276.73 798
8277.58 915
8278.44 990
8279.30 1010
8280.16 904
8281.02 830
8281.88 886
8282.74 912
8283.59 884
8284.45 813
8285.31 871
8286.17 860
8287.03 914
8287.89 931
8288.75 868
8289.61 899
8290.47 1031
8291.33 1103
8292.18 1143
8293.04 1156
8293.90 1199
8294.76 1134
8295.62 1136
8296.48 1226
8297.34 1083
8298.20 1007
8299.06 992
8299.92 992
8300.78 1000
8301.64 1015
8302.50 1020
8303.36 994
8304.22 1019
8305.08 999
8305.94 891
8306.80 853
8307.66 893
8308.52 958
8309.38 1002
8310.24 927
8311.10 974
8311.96 933
8312.82 1026
8313.68 988
8314.54 864
8315.40 899
8316.26 1025
8317.12 1017
8317.98 970
8318.84 977
8319.70 936
8320.56 856
8321.43 908
8322.29 927
8323.15 940
8324.01 872
8324.87 923
8325.73 948
8326.59 890
8327.45 897
8328.31 851
8329.17 879
8330.04 877
8330.90 892
8331.76 833
8332.62 841
8333.48 935
8334.34 888
8335.20 852
8336.07 887
8336.93 861
8337.79 937
8338.65 953
8339.51 908
8340.37 925
8341.24 851
8342.10 875
8342.96 903
8343.82 911
8344.68 920
8345.54 935
8346.41 859
8347.27 924
8348.13 978
8348.99 937
8349.86 880
8350.72 890
8351.58 921
8352.44 903
8353.31 924
8354.17 856
8355.03 850
8355.89 873
8356.76 919
8357.62 897
8358.48 929
8359.34 911
8360.21 968
8361.07 862
8361.93 855
8362.79 914
8363.66 949
8364.52 925
8365.38 953
8366.25 854
8367.11 918
8367.97 936
8368.84 976
8369.70 909
8370.56 938
8371.43 979
8372.29 924
8373.15 890
8374.02 886
8374.88 900
8375.74 900
8376.61 851
8377.47 874
8378.33 889
8379.20 973
8380.06 847
8380.93 871
8381.79 841
8382.65 842
8383.52 945
8384.38 1060
8385.25 990
8386.11 1053
8386.97 943
8387.84 852
8388.70 958
8389.57 995
8390.43 990
8391.30 925
8392.16 947
8393.02 950
8393.89 1019
8394.75 909
8395.62 951
8396.48 976
8397.35 976
8398.21 996
8399.08 936
8399.94 966
8400.81 948
8401.67 950
8402.54 944
8403.40 979
8404.27 1050
8405.13 1022
8406.00 1047
8406.86 975
8407.73 1023
8408.59 933
8409.46 1048
8410.32 998
8411.19 1006
8412.05 982
8412.92 1032
8413.78 1105
8414.65 1015
8415.52 1061
8416.38 1002
8417.25 1066
8418.11 959
8418.98 964
8419.84 1026
8420.71 1090
8421.58 1104
8422.44 1038
8423.31 1138
8424.17 1110
8425.04 1063
8425.91 1168
8426.77 1230
8427.64 1259
8428.51 1151
8429.37 1173
8430.24 1225
8431.10 1156
8431.97 1196
8432.84 1224
8433.70 1310
8434.57 1279
8435.44 1290
8436.30 1355
8437.17 1408
8438.04 1330
8438.90 1409
8439.77 1413
8440.64 1387
8441.51 1562
8442.37 1638
8443.24 1753
8444.11 1793
8444.97 1733
8445.84 1674
8446.71 1690
8447.58 1752
8448.44 1688
8449.31 1714
8450.18 1740
8451.04 1630
8451.91 1684
8452.78 1674
8453.65 1606
8454.51 1690
8455.38 1723
8456.25 1807
8457.12 1733
8457.99 1767
8458.85 1849
8459.72 1810
8460.59 1808
8461.46 1754
8462.33 1762
8463.19 1902
8464.06 1678
8464.93 1714
8465.80 1844
8466.67 2021
8467.53 2258
8468.40 2667
8469.27 3293
8470.14 3981
8471.01 4405
8471.88 4395
8472.75 4527
8473.61 4309
8474.48 3898
8475.35 3292
8476.22 3012
8477.09 2505
8477.96 2211
8478.83 1959
8479.70 1846
8480.56 1662
8481.43 1478
8482.30 1481
8483.17 1394
8484.04 1416
8484.91 1370
8485.78 1322
8486.65 1389
8487.52 1264
8488.39 1250
8489.26 1222
8490.13 1304
8491.00 1281
8491.87 1177
8492.73 1115
8493.60 1192
8494.47 1191
8495.34 1174
8496.21 1240
8497.08 1229
8497.95 1162
8498.82 1251
8499.69 1276
8500.56 1161
8501.43 1221
8502.30 1119
8503.17 1095
8504.04 1218
8504.91 1229
8505.78 1248
8506.65 1288
8507.52 1341
8508.39 1519
8509.27 1418
8510.14 1426
8511.01 1427
8511.88 1354
8512.75 1404
8513.62 1444
8514.49 1387
8515.36 1287
8516.23 1271
8517.10 1213
8517.97 1348
8518.84 1266
8519.71 1367
8520.59 1339
8521.46 1316
8522.33 1321
8523.20 1327
8524.07 1295
8524.94 1317
8525.81 1271
8526.68 1410
8527.55 1381
8528.43 1395
8529.30 1255
8530.17 1353
8531.04 1423
8531.91 1500
8532.78 1511
8533.66 1545
8534.53 1548
8535.40 1567
8536.27 1625
8537.14 1589
8538.01 1495
8538.89 1562
8539.76 1606
8540.63 1446
8541.50 1422
8542.38 1480
8543.25 1572
8544.12 1561
8544.99 1502
8545.86 1439
8546.74 1471
8547.61 1549
8548.48 1672
8549.35 1705
8550.23 1740
8551.10 1793
8551.97 1939
8552.84 2106
8553.72 2211
8554.59 2261
8555.46 2323
8556.34 2267
8557.21 2050
8558.08 2093
8558.95 1932
8559.83 1761
8560.70 1588
8561.57 1577
8562.45 1366
8563.32 1328
8564.19 1333
8565.07 1376
8565.94 1287
8566.81 1228
8567.69 1265
8568.56 1343
8569.43 1304
8570.31 1190
8571.18 1227
8572.05 1280
8572.93 1205
8573.80 1241
8574.68 1238
8575.55 1245
8576.42 1235
8577.30 1123
8578.17 1154
8579.05 1139
8579.92 1291
8580.79 1243
8581.67 1096
8582.54 1323
8583.42 1345
8584.29 1212
8585.16 1145
8586.04 1313
8586.91 1197
8587.79 1196
8588.66 1304
8589.54 1309
8590.41 1268
8591.29 1254
8592.16 1190
8593.04 1163
8593.91 1107
8594.78 1157
8595.66 1260
8596.53 1244
8597.41 1260
8598.28 1217
8599.16 1257
8600.03 1292
8600.91 1272
8601.78 1301
8602.66 1369
8603.54 1352
8604.41 1269
8605.29 1222
8606.16 1273
8607.04 1415
8607.91 1441
8608.79 1325
8609.66 1359
8610.54 1445
8611.41 1342
8612.29 1360
8613.17 1450
8614.04 1382
8614.92 1410
8615.79 1432
8616.67 1401
8617.55 1574
8618.42 1470
8619.30 1507
8620.17 1574
8621.05 1622
8621.93 1449
8622.80 1506
8623.68 1480
8624.55 1500
8625.43 1614
8626.31 1650
8627.18 1670
8628.06 1636
8628.94 1640
8629.81 1521
8630.69 1701
8631.57 1772
8632.44 1724
8633.32 1786
8634.20 1861
8635.07 1831
8635.95 1926
8636.83 1739
8637.71 1804
8638.58 1803
8639.46 1759
8640.34 1859
8641.21 1846
8642.09 1997
8642.97 1946
8643.85 2012
8644.72 2069
8645.60 2065
8646.48 2109
8647.35 2208
8648.23 2195
8649.11 2101
8649.99 2281
8650.87 2342
8651.74 2319
8652.62 2368
8653.50 2329
8654.38 2325
8655.25 2274
8656.13 2407
8657.01 2361
8657.89 2404
8658.77 2365
8659.64 2462
8660.52 2302
8661.40 2434
8662.28 2345
8663.16 2230
8664.04 2286
8664.91 2404
8665.79 2436
8666.67 2409
8667.55 2614
8668.43 2716
8669.31 2700
8670.19 2881
8671.06 3103
8671.94 3523
8672.82 3902
8673.70 4359
8674.58 4734
8675.46 4966
8676.34 5052
8677.22 4979
8678.10 4762
8678.97 4509
8679.85 4292
8680.73 3900
8681.61 3608
8682.49 3444
8683.37 3229
8684.25 2981
8685.13 3010
8686.01 2872
8686.89 3023
8687.77 3303
8688.65 3665
8689.53 4460
8690.41 5358
8691.29 6381
8692.17 7531
8693.05 8323
8693.93 8641
8694.81 9085
8695.69 8388
8696.57 7748
8697.45 6693
8698.33 5669
8699.21 4937
8700.09 4175
8700.97 3582
8701.85 3152
8702.73 2781
8703.61 2503
8704.49 2378
8705.37 2325
8706.25 2241
8707.13 2075
8708.01 2118
8708.89 2124
8709.77 2009
8710.65 1914
8711.53 1958
8712.41 1865
8713.29 1740
8714.17 1745
8715.06 1730
8715.94 1636
8716.82 1644
8717.70 1632
8718.58 1593
8719.46 1632
8720.34 1636
8721.22 1658
8722.10 1640
8722.99 1659
8723.87 1736
8724.75 1723
8725.63 1653
8726.51 1670
8727.39 1672
8728.27 1606
8729.16 1641
8730.04 1628
8730.92 1713
8731.80 1719
8732.68 1695
8733.56 1717
8734.45 1712
8735.33 1657
8736.21 1598
8737.09 1587
8737.97 1608
8738.86 1551
8739.74 1514
8740.62 1523
8741.50 1604
8742.39 1606
8743.27 1564
8744.15 1667
8745.03 1498
8745.92 1534
8746.80 1545
8747.68 1628
8748.56 1608
8749.45 1580
8750.33 1536
8751.21 1568
8752.09 1619
8752.98 1658
8753.86 1715
8754.74 1696
8755.63 1690
8756.51 1762
8757.39 1797
8758.27 1825
8759.16 1753
8760.04 1781
8760.92 1790
8761.81 1736
8762.69 1715
8763.57 1751
8764.46 1814
8765.34 1738
8766.22 1573
8767.11 1766
8767.99 1817
8768.88 1817
8769.76 1847
8770.64 1775
8771.53 1745
8772.41 1823
8773.29 1797
8774.18 1801
8775.06 1735
8775.95 1696
8776.83 1691
8777.71 1636
8778.60 1540
8779.48 1548
8780.37 1385
8781.25 1411
8782.14 1339
8783.02 1426
8783.90 1334
8784.79 1321
8785.67 1335
8786.56 1398
8787.44 1310
8788.33 1362
8789.21 1371
8790.10 1330
8790.98 1342
8791.87 1332
8792.75 1262
8793.64 1232
8794.52 1324
8795.41 1330
8796.29 1247
8797.18 1330
8798.06 1241
8798.95 1263
8799.83 1250
8800.72 1325
8801.60 1266
8802.49 1299
8803.37 1339
8804.26 1364
8805.14 1452
8806.03 1477
8806.91 1409
8807.80 1480
8808.69 1326
8809.57 1290
8810.46 1262
8811.34 1162
8812.23 1139
8813.11 1134
8814.00 1111
8814.89 1152
8815.77 1168
8816.66 1164
8817.54 1179
8818.43 1113
8819.32 1149
8820.20 1132
8821.09 1192
8821.98 1129
8822.86 1125
8823.75 1222
8824.64 1144
8825.52 1088
8826.41 1120
8827.29 1098
8828.18 1127
8829.07 1199
8829.95 1151
8830.84 1151
8831.73 1052
8832.62 1059
8833.50 1111
8834.39 1119
8835.28 1139
8836.16 1129
8837.05 1085
8837.94 1121
8838.82 1158
8839.71 1075
8840.60 1103
8841.49 1108
8842.37 1026
8843.26 1039
8844.15 1065
8845.04 1088
8845.92 1005
8846.81 965
8847.70 996
8848.59 1066
8849.47 1027
8850.36 1081
8851.25 1018
8852.14 1050
8853.03 957
8853.91 998
8854.80 967
8855.69 916
8856.58 895
8857.47 1014
8858.35 987
8859.24 924
8860.13 961
8861.02 962
8861.91 972
8862.79 969
8863.68 944
8864.57 973
8865.46 984
8866.35 941
8867.24 944
8868.13 859
8869.01 927
8869.90 958
8870.79 943
8871.68 916
8872.57 917
8873.46 936
8874.35 930
8875.24 878
8876.13 904
8877.01 937
8877.90 879
8878.79 845
8879.68 873
8880.57 906
8881.46 943
8882.35 914
8883.24 912
8884.13 885
8885.02 841
8885.91 920
8886.80 912
8887.69 875
8888.58 908
8889.47 861
8890.36 839
8891.25 842
8892.14 879
8893.03 866
8893.92 844
8894.81 918
8895.70 834
8896.59 786
8897.48 865
8898.37 871
8899.26 840
8900.15 866
8901.04 824
8901.93 816
8902.82 872
8903.71 838
8904.60 816
8905.49 836
8906.38 809
8907.27 865
8908.16 804
8909.05 740
8909.94 812
8910.83 755
8911.72 751
8912.61 832
8913.51 738
8914.40 783
8915.29 851
8916.18 892
8917.07 781
8917.96 762
8918.85 849
8919.74 848
8920.63 836
8921.53 875
8922.42 827
8923.31 794
8924.20 797
8925.09 856
8925.98 783
8926.87 736
8927.77 861
8928.66 869
8929.55 802
8930.44 748
8931.33 814
8932.22 784
8933.12 845
8934.01 776
8934.90 799
8935.79 763
8936.68 800
8937.58 817
8938.47 790
8939.36 789
8940.25 752
8941.15 785
8942.04 718
8942.93 756
8943.82 779
8944.72 763
8945.61 778
8946.50 797
8947.39 770
8948.29 724
8949.18 721
8950.07 722
8950.96 838
8951.86 819
8952.75 839
8953.64 775
8954.54 768
8955.43 721
8956.32 746
8957.21 754
8958.11 775
8959.00 756
8959.89 772
8960.79 796
8961.68 844
8962.57 811
8963.47 829
8964.36 834
8965.25 841
8966.15 842
8967.04 854
8967.94 873
8968.83 863
8969.72 871
8970.62 832
8971.51 842
8972.40 862
8973.30 770
8974.19 820
8975.09 804
8975.98 899
8976.87 948
8977.77 940
8978.66 841
8979.56 936
8980.45 1013
8981.35 859
8982.24 813
8983.13 822
8984.03 841
8984.92 854
8985.82 805
8986.71 827
8987.61 773
8988.50 849
8989.40 886
8990.29 777
8991.19 766
8992.08 837
8992.98 830
8993.87 821
8994.77 756
8995.66 780
8996.56 783
8997.45 819
8998.35 877
8999.24 864
9000.14 814
9001.03 803
9001.93 797
9002.82 772
9003.72 707
9004.61 758
9005.51 707
9006.40 721
9007.30 736
9008.19 687
9009.09 730
9009.99 722
9010.88 798
9011.78 755
9012.67 800
9013.57 820
9014.47 667
9015.36 668
9016.26 700
9017.15 792
9018.05 762
9018.95 757
9019.84 764
9020.74 770
9021.63 713
9022.53 741
9023.43 710
9024.32 648
9025.22 628
9026.12 704
9027.01 684
9027.91 726
9028.81 756
9029.70 760
9030.60 737
9031.50 839
9032.39 674
9033.29 774
9034.19 770
9035.08 776
9035.98 710
9036.88 740
9037.78 780
9038.67 718
9039.57 796
9040.47 831
9041.37 763
9042.26 798
9043.16 779
9044.06 773
9044.95 785
9045.85 677
9046.75 749
9047.65 705
9048.54 717
9049.44 812
9050.34 849
9051.24 789
9052.14 721
9053.03 778
9053.93 854
9054.83 756
9055.73 751
9056.63 796
9057.52 906
9058.42 862
9059.32 831
9060.22 837
9061.12 840
9062.02 743
9062.91 832
9063.81 882
9064.71 842
9065.61 878
9066.51 822
9067.41 780
9068.30 777
9069.20 791
9070.10 804
9071.00 918
9071.90 787
9072.80 785
9073.70 893
9074.60 807
9075.50 784
9076.39 765
9077.29 816
9078.19 803
9079.09 844
9079.99 835
9080.89 810
9081.79 855
9082.69 852
9083.59 872
9084.49 921
9085.39 835
9086.29 840
9087.19 773
9088.09 854
9088.99 889
9089.88 837
9090.78 824
9091.68 935
9092.58 1014
9093.48 979
9094.38 903
9095.28 959
9096.18 835
9097.08 820
9097.98 858
9098.88 888
9099.78 890
9100.68 869
9101.59 859
9102.49 816
9103.39 763
9104.29 751
9105.19 872
9106.09 846
9106.99 809
9107.89 736
9108.79 719
9109.69 791
9110.59 754
9111.49 740
9112.39 797
9113.29 784
9114.19 858
9115.09 827
9116.00 780
9116.90 754
9117.80 691
9118.70 729
9119.60 711
9120.50 695
9121.40 723
9122.30 723
9123.21 714
9124.11 764
9125.01 733
9125.91 688
9126.81 664
9127.71 748
9128.61 702
9129.52 725
9130.42 708
9131.32 721
9132.22 683
9133.12 750
9134.02 797
9134.93 732
9135.83 692
9136.73 735
9137.63 662
9138.53 674
9139.44 719
9140.34 746
9141.24 668
9142.14 698
9143.05 677
9143.95 710
9144.85 696
9145.75 679
9146.66 679
9147.56 702
9148.46 696
9149.36 679
9150.27 708
9151.17 701
9152.07 720
9152.97 728
9153.88 749
9154.78 836
9155.68 746
9156.59 709
9157.49 690
9158.39 636
9159.30 648
9160.20 690
9161.10 719
9162.01 724
9162.91 699
9163.81 711
9164.72 679
9165.62 712
9166.52 711
9167.43 723
9168.33 748
9169.23 728
9170.14 748
9171.04 771
9171.94 725
9172.85 670
9173.75 652
9174.66 719
9175.56 715
9176.46 755
9177.37 761
9178.27 764
9179.18 714
9180.08 717
9180.98 705
9181.89 810
9182.79 808
9183.70 738
9184.60 770
9185.51 771
9186.41 777
9187.32 776
9188.22 679
9189.12 724
9190.03 763
9190.93 677
9191.84 709
9192.74 743
9193.65 725
9194.55 780
9195.46 770
9196.36 724
9197.27 736
9198.17 772
9199.08 775
9199.98 759
9200.89 705
9201.79 743
9202.70 758
9203.60 821
9204.51 834
9205.41 716
9206.32 741
9207.23 720
9208.13 694
9209.04 750
9209.94 748
9210.85 682
9211.75 728
9212.66 744
9213.57 683
9214.47 702
9215.38 700
9216.28 743
9217.19 749
9218.10 740
9219.00 756
9219.91 724
9220.81 778
9221.72 786
9222.63 754
9223.53 677
9224.44 723
9225.35 741
9226.25 716
9227.16 764
9228.06 768
9228.97 720
9229.88 688
9230.78 757
9231.69 707
9232.60 744
9233.50 757
9234.41 678
9235.32 669
9236.23 749
9237.13 759
9238.04 722
9238.95 738
9239.85 726
9240.76 737
9241.67 661
9242.57 677
9243.48 733
9244.39 672
9245.30 734
9246.20 758
9247.11 682
9248.02 740
9248.93 708
9249.83 719
9250.74 706
9251.65 775
9252.56 698
9253.47 747
9254.37 652
9255.28 684
9256.19 719
9257.10 670
9258.00 726
9258.91 712
9259.82 749
9260.73 697
9261.64 720
9262.55 678
9263.45 728
9264.36 715
9265.27 730
9266.18 698
9267.09 723
9268.00 681
9268.90 701
9269.81 669
9270.72 654
9271.63 658
9272.54 731
9273.45 699
9274.36 772
9275.27 778
9276.17 776
9277.08 718
9277.99 713
9278.90 692
9279.81 684
9280.72 782
9281.63 721
9282.54 705
9283.45 709
9284.36 747
9285.27 755
9286.17 768
9287.08 709
9287.99 696
9288.90 724
9289.81 760
9290.72 786
9291.63 749
9292.54 724
9293.45 745
9294.36 733
9295.27 725
9296.18 749
9297.09 691
9298.00 784
9298.91 787
9299.82 750
9300.73 782
9301.64 795
9302.55 829
9303.46 913
9304.37 804
9305.28 842
9306.19 880
9307.10 827
9308.01 919
9308.92 902
9309.83 941
9310.74 869
9311.66 866
9312.57 929
9313.48 918
9314.39 849
9315.30 825
9316.21 796
9317.12 812
9318.03 835
9318.94 779
9319.85 771
9320.76 766
9321.68 799
9322.59 820
9323.50 840
9324.41 858
9325.32 765
9326.23 811
9327.14 746
9328.05 757
9328.97 705
9329.88 719
9330.79 766
9331.70 750
9332.61 727
9333.52 749
9334.44 813
9335.35 745
9336.26 809
9337.17 729
9338.08 803
9339.00 761
9339.91 747
9340.82 781
9341.73 754
9342.64 749
9343.56 736
9344.47 720
9345.38 764
9346.29 690
9347.20 744
9348.12 759
9349.03 712
9349.94 684
9350.85 661
9351.77 708
9352.68 799
9353.59 748
9354.51 777
9355.42 770
9356.33 701
9357.24 643
9358.16 638
9359.07 685
9359.98 683
9360.90 676
9361.81 674
9362.72 682
9363.64 692
9364.55 736
9365.46 758
9366.37 725
9367.29 738
9368.20 759
9369.12 750
9370.03 750
9370.94 716
9371.86 759
9372.77 688
9373.68 697
9374.60 735
9375.51 769
9376.42 702
9377.34 752
9378.25 710
9379.17 765
9380.08 790
9380.99 717
9381.91 736
9382.82 737
9383.74 823
9384.65 748
9385.56 761
9386.48 772
9387.39 773
9388.31 801
9389.22 764
9390.14 787
9391.05 784
9391.97 812
9392.88 760
9393.79 808
9394.71 825
9395.62 783
9396.54 816
9397.45 826
9398.37 734
9399.28 825
9400.20 866
9401.11 792
9402.03 823
9402.94 749
9403.86 745
9404.77 799
9405.69 801
9406.60 771
9407.52 742
9408.44 737
9409.35 759
9410.27 772
9411.18 791
9412.10 691
9413.01 705
9413.93 753
9414.84 766
9415.76 711
9416.68 801
9417.59 795
9418.51 828
9419.42 738
9420.34 726
9421.25 720
9422.17 773
9423.09 805
9424.00 766
9424.92 728
9425.84 784
9426.75 774
9427.67 714
9428.58 771
9429.50 885
9430.42 821
9431.33 775
9432.25 814
9433.17 777
9434.08 774
9435.00 803
9435.92 786
9436.83 826
9437.75 835
9438.67 847
9439.58 956
9440.50 865
9441.42 879
9442.33 892
9443.25 888
9444.17 862
9445.09 857
9446.00 890
9446.92 944
9447.84 871
9448.76 896
9449.67 908
9450.59 897
9451.51 978
9452.42 1046
9453.34 1146
9454.26 1166
9455.18 1089
9456.10 1100
9457.01 1085
9457.93 1046
9458.85 1010
9459.77 1072
9460.68 1023
9461.60 1030
9462.52 932
9463.44 948
9464.36 895
9465.27 868
9466.19 855
9467.11 908
9468.03 858
9468.95 837
9469.87 796
9470.78 817
9471.70 837
9472.62 824
9473.54 879
9474.46 876
9475.38 821
9476.30 867
9477.21 852
9478.13 945
9479.05 914
9479.97 920
9480.89 873
9481.81 940
9482.73 969
9483.65 940
9484.57 993
9485.48 873
9486.40 916
9487.32 844
9488.24 918
9489.16 846
9490.08 879
9491.00 806
9491.92 769
9492.84 842
9493.76 825
9494.68 809
9495.60 812
9496.52 849
9497.44 813
9498.36 832
9499.28 843
9500.20 848
9501.12 873
9502.04 865
9502.96 914
9503.88 841
9504.80 969
9505.72 922
9506.64 867
9507.56 946
9508.48 922
9509.40 843
9510.32 913
9511.24 848
9512.16 872
9513.08 951
9514.00 967
9514.92 969
9515.84 912
9516.76 896
9517.68 954
9518.60 987
9519.52 953
9520.44 946
9521.36 971
9522.29 974
9523.21 918
9524.13 913
9525.05 966
9525.97 1004
9526.89 917
9527.81 938
9528.73 1009
9529.65 1065
9530.58 1092
9531.50 1148
9532.42 1192
9533.34 1243
9534.26 1234
9535.18 1277
9536.10 1318
9537.03 1196
9537.95 1172
9538.87 1141
9539.79 1176
9540.71 1144
9541.63 1081
9542.56 1084
9543.48 986
9544.40 995
9545.32 1016
9546.24 1024
9547.17 1041
9548.09 1031
9549.01 1016
9549.93 1044
9550.86 1053
9551.78 1046
9552.70 1075
9553.62 950
9554.54 919
9555.47 1101
9556.39 1111
9557.31 1032
9558.23 1085
9559.16 1180
9560.08 1067
9561.00 1085
9561.93 1140
9562.85 1207
9563.77 1077
9564.69 1037
9565.62 1087
9566.54 1081
9567.46 1070
9568.39 1009
9569.31 1058
9570.23 989
9571.16 1049
9572.08 1034
9573.00 1009
9573.93 1034
9574.85 1088
9575.77 1115
9576.70 991
9577.62 1014
9578.54 1011
9579.47 1041
9580.39 1136
9581.32 1102
9582.24 1104
9583.16 1118
9584.09 1159
9585.01 1174
9585.93 1149
9586.86 1099
9587.78 1108
9588.71 1129
9589.63 1100
9590.56 1115
9591.48 1081
9592.40 1191
9593.33 1282
9594.25 1138
9595.18 1145
9596.10 1207
9597.03 1176
9597.95 1213
9598.87 1131
9599.80 1144
9600.72 1203
9601.65 1227
9602.57 1259
9603.50 1195
9604.42 1236
9605.35 1217
9606.27 1313
9607.20 1203
9608.12 1276
9609.05 1250
9609.97 1397
9610.90 1407
9611.82 1295
9612.75 1243
9613.67 1277
9614.60 1429
9615.53 1370
9616.45 1306
9617.38 1305
9618.30 1341
9619.23 1368
9620.15 1349
9621.08 1379
9622.00 1371
9622.93 1361
9623.86 1369
9624.78 1443
9625.71 1341
9626.63 1324
9627.56 1482
9628.49 1535
9629.41 1496
9630.34 1525
9631.26 1486
9632.19 1501
9633.12 1542
9634.04 1615
9634.97 1498
9635.90 1515
9636.82 1582
9637.75 1593
9638.67 1703
9639.60 1631
9640.53 1684
9641.45 1711
9642.38 1763
9643.31 1779
9644.23 1754
9645.16 1754
9646.09 1879
9647.02 1732
9647.94 1788
9648.87 1866
9649.80 2017
9650.72 1994
9651.65 1986
9652.58 1976
9653.50 2098
9654.43 2049
9655.36 2022
9656.29 2080
9657.21 1941
9658.14 2052
9659.07 2094
9660.00 2033
9660.92 1928
9661.85 2036
9662.78 2063
9663.71 2070
9664.63 2105
9665.56 2152
9666.49 2269
9667.42 2334
9668.35 2411
9669.27 2330
9670.20 2310
9671.13 2311
9672.06 2448
9672.99 2467
9673.92 2435
9674.84 2616
9675.77 2591
9676.70 2487
9677.63 2494
9678.56 2488
9679.49 2646
9680.41 2740
9681.34 2634
9682.27 2734
9683.20 2693
9684.13 2752
9685.06 2825
9685.99 2743
9686.91 2870
9687.84 2939
9688.77 2966
9689.70 2934
9690.63 2894
9691.56 2829
9692.49 2985
9693.42 3049
9694.35 3327
9695.28 3591
9696.21 3674
9697.13 4058
9698.06 4458
9698.99 4827
9699.92 5038
9700.85 5075
9701.78 5115
9702.71 4825
9703.64 4613
9704.57 4269
9705.50 4061
9706.43 3621
9707.36 3342
9708.29 3271
9709.22 3040
9710.15 3050
9711.08 3184
9712.01 3189
9712.94 3077
9713.87 3216
9714.80 3323
9715.73 3474
9716.66 3354
9717.59 3331
9718.52 3264
9719.45 3208
9720.38 3046
9721.31 2971
9722.24 2745
9723.17 2612
9724.10 2636
9725.04 2521
9725.97 2457
9726.90 2360
9727.83 2352
9728.76 2399
9729.69 2346
9730.62 2364
9731.55 2489
9732.48 2511
9733.41 2530
9734.34 2524
9735.28 2594
9736.21 2482
9737.14 2438
9738.07 2453
9739.00 2346
9739.93 2286
9740.86 2168
9741.79 1989
9742.73 2036
9743.66 1973
9744.59 1968
9745.52 1932
9746.45 1920
9747.38 1993
9748.32 1965
9749.25 1930
9750.18 1909
9751.11 1935
9752.04 1868
9752.98 1889
9753.91 1971
9754.84 1835
9755.77 1888
9756.70 1887
9757.64 1936
9758.57 1882
9759.50 1863
9760.43 1894
9761.37 1885
9762.30 1874
9763.23 1778
9764.16 1979
9765.10 1914
9766.03 1925
9766.96 1893
9767.89 1915
9768.83 1868
9769.76 1955
9770.69 1965
9771.63 1890
9772.56 1912
9773.49 1907
9774.42 1933
9775.36 1979
9776.29 2006
9777.22 1989
9778.16 2166
9779.09 2299
9780.02 2254
9780.96 2276
9781.89 2309
9782.82 2258
9783.76 2211
9784.69 2246
9785.62 2253
9786.56 2312
9787.49 2122
9788.42 1986
9789.36 1943
9790.29 1866
9791.23 1901
9792.16 1911
9793.09 1885
9794.03 1773
9794.96 1768
9795.90 1855
9796.83 1767
9797.76 1779
9798.70 1847
9799.63 1815
9800.57 1734
9801.50 1792
9802.44 1803
9803.37 1809
9804.30 1755
9805.24 1657
9806.17 1598
9807.11 1542
9808.04 1564
9808.98 1499
9809.91 1491
9810.85 1464
9811.78 1476
9812.72 1509
9813.65 1538
9814.59 1366
9815.52 1336
9816.46 1413
9817.39 1458
9818.33 1449
9819.26 1409
9820.20 1458
9821.13 1427
9822.07 1394
9823.00 1324
9823.94 1340
9824.87 1365
9825.81 1351
9826.74 1429
9827.68 1322
9828.62 1281
9829.55 1322
9830.49 1332
9831.42 1306
9832.36 1236
9833.29 1306
9834.23 1233
9835.17 1257
9836.10 1198
9837.04 1259
9837.97 1372
9838.91 1363
9839.85 1352
9840.78 1283
9841.72 1332
9842.66 1300
9843.59 1359
9844.53 1380
9845.46 1300
9846.40 1302
9847.34 1257
9848.27 1278
9849.21 1309
9850.15 1200
9851.08 1228
9852.02 1299
9852.96 1215
9853.89 1283
9854.83 1300
9855.77 1318
9856.71 1360
9857.64 1339
9858.58 1335
9859.52 1353
9860.45 1353
9861.39 1370
9862.33 1354
9863.26 1281
9864.20 1294
9865.14 1337
9866.08 1288
9867.01 1181
9867.95 1253
9868.89 1274
9869.83 1281
9870.76 1252
9871.70 1300
9872.64 1220
9873.58 1211
9874.52 1230
9875.45 1149
9876.39 1250
9877.33 1269
9878.27 1247
9879.21 1245
9880.14 1161
9881.08 1177
9882.02 1189
9882.96 1256
9883.90 1235
9884.83 1163
9885.77 1185
9886.71 1206
9887.65 1259
9888.59 1167
9889.53 1175
9890.46 1169
9891.40 1124
9892.34 1203
9893.28 1192
9894.22 1131
9895.16 1185
9896.10 1154
9897.04 1116
9897.98 1150
9898.91 1077
9899.85 1110
9900.79 1081
9901.73 1162
9902.67 1139
9903.61 1134
9904.55 1140
9905.49 1180
9906.43 1244
9907.37 1162
9908.31 1103
9909.25 1212
9910.19 1334
9911.12 1302
9912.06 1223
9913.00 1222
9913.94 1304
9914.88 1169
9915.82 1164
9916.76 1146
9917.70 1121
9918.64 1139
9919.58 1151
9920.52 1234
9921.46 1326
9922.40 1313
9923.34 1462
9924.28 1552
9925.22 1734
9926.16 1886
9927.10 2014
9928.04 2247
9928.98 2262
9929.92 2283
9930.87 2189
9931.81 2014
9932.75 1824
9933.69 1710
9934.63 1545
9935.57 1401
9936.51 1364
9937.45 1259
9938.39 1261
9939.33 1199
9940.27 1096
9941.21 1098
9942.15 1189
9943.10 1134
9944.04 1089
9944.98 1139
9945.92 1148
9946.86 1166
9947.80 1250
9948.74 1162
9949.68 1119
9950.63 1118
9951.57 1170
9952.51 1126
9953.45 1125
9954.39 1237
9955.33 1166
9956.27 1206
9957.22 1142
9958.16 1149
9959.10 1134
9960.04 1187
9960.98 1078
9961.93 1116
9962.87 1080
9963.81 1129
9964.75 1163
9965.69 1101
9966.64 1036
9967.58 1092
9968.52 1110
9969.46 1082
9970.41 1091
9971.35 1062
9972.29 1063
9973.23 1090
9974.18 1186
9975.12 1144
9976.06 1175
9977.00 1156
9977.95 1153
9978.89 1088
9979.83 1122
9980.77 1172
9981.72 1106
9982.66 1060
9983.60 1078
9984.55 1108
9985.49 1067
9986.43 1066
9987.38 1037
9988.32 1156
9989.26 1054
9990.21 1059
9991.15 1109
9992.09 1061
9993.04 1021
9993.98 1038
9994.92 1006
9995.87 1029
9996.81 1009
9997.75 936
9998.70 984
9999.64 1051
10000.58 1060
10001.53 1017
10002.47 1005
10003.42 1052
10004.36 1084
10005.30 1089
10006.25 1043
10007.19 979
10008.14 1039
10009.08 966
10010.02 1055
10010.97 1009
10011.91 1026
10012.86 979
10013.80 1023
10014.75 964
10015.69 1002
10016.64 1071
10017.58 1051
10018.52 1045
10019.47 1011
10020.41 1002
10021.36 1010
10022.30 1043
10023.25 1013
10024.19 962
10025.14 945
10026.08 906
10027.03 923
10027.97 911
10028.92 961
10029.86 971
10030.81 979
10031.75 945
10032.70 974
10033.64 980
10034.59 931
10035.54 997
10036.48 977
10037.43 971
10038.37 996
10039.32 1009
10040.26 963
10041.21 963
10042.15 908
10043.10 920
10044.05 913
10044.99 943
10045.94 909
10046.88 853
10047.83 932
10048.78 932
10049.72 889
10050.67 927
10051.61 876
10052.56 887
10053.51 924
10054.45 932
10055.40 911
10056.35 868
10057.29 875
10058.24 931
10059.19 887
10060.13 936
10061.08 912
10062.03 922
10062.97 926
10063.92 916
10064.87 846
10065.81 889
10066.76 901
10067.71 838
10068.65 831
10069.60 858
10070.55 913
10071.49 891
10072.44 945
10073.39 873
10074.34 818
10075.28 830
10076.23 855
10077.18 865
10078.13 874
10079.07 935
10080.02 890
10080.97 888
10081.92 872
10082.86 791
10083.81 840
10084.76 815
10085.71 881
10086.66 858
10087.60 854
10088.55 912
10089.50 949
10090.45 853
10091.39 832
10092.34 889
10093.29 873
10094.24 841
10095.19 838
10096.14 870
10097.08 871
10098.03 881
10098.98 818
10099.93 863
10100.88 820
10101.83 845
10102.78 844
10103.72 772
10104.67 856
10105.62 837
10106.57 828
10107.52 891
10108.47 869
10109.42 835
10110.37 877
10111.31 854
10112.26 843
10113.21 840
10114.16 792
10115.11 921
10116.06 891
10117.01 874
10117.96 858
10118.91 843
10119.86 857
10120.81 829
10121.76 859
10122.71 785
10123.66 802
10124.61 846
10125.55 872
10126.50 866
10127.45 830
10128.40 869
10129.35 863
10130.30 913
10131.25 828
10132.20 887
10133.15 911
10134.10 843
10135.05 818
10136.00 809
10136.95 831
10137.90 896
10138.85 846
10139.81 842
10140.76 885
10141.71 841
10142.66 859
10143.61 854
10144.56 901
10145.51 925
10146.46 913
10147.41 917
10148.36 864
10149.31 810
10150.26 861
10151.21 867
10152.16 910
10153.11 996
10154.07 868
10155.02 903
10155.97 979
10156.92 905
10157.87 913
10158.82 902
10159.77 920
10160.72 880
10161.68 889
10162.63 921
10163.58 964
10164.53 971
10165.48 892
10166.43 937
10167.38 1042
10168.34 986
10169.29 901
10170.24 973
10171.19 924
10172.14 955
10173.10 1050
10174.05 1036
10175.00 1029
10175.95 981
10176.90 982
10177.86 1003
10178.81 1069
10179.76 1038
10180.71 1082
10181.66 1090
10182.62 1111
10183.57 1065
10184.52 1103
10185.47 1120
10186.43 1209
10187.38 1203
10188.33 1165
10189.28 1134
10190.24 1123
10191.19 1131
10192.14 1144
10193.10 1163
10194.05 1185
10195.00 1126
10195.95 1276
10196.91 1309
10197.86 1256
10198.81 1250
10199.77 1141
10200.72 1175
10201.67 1301
10202.63 1337
10203.58 1360
10204.53 1395
10205.49 1501
10206.44 1570
10207.39 1621
10208.35 1646
10209.30 1556
10210.25 1624
10211.21 1548
10212.16 1489
10213.12 1415
10214.07 1297
10215.02 1258
10215.98 1183
10216.93 1262
10217.88 1146
10218.84 1157
10219.79 1173
10220.75 1127
10221.70 1130
10222.66 1103
10223.61 1111
10224.56 1256
10225.52 1178
10226.47 1048
10227.43 1039
10228.38 1074
10229.34 1094
10230.29 1031
10231.25 1058
10232.20 1019
10233.15 1034
10234.11 1062
10235.06 1163
10236.02 1149
10236.97 1183
10237.93 1021
10238.88 1165
10239.84 1129
10240.79 1086
10241.75 1024
10242.70 1071
10243.66 985
10244.61 953
10245.57 901
10246.53 890
10247.48 911
10248.44 916
10249.39 827
10250.35 873
10251.30 940
10252.26 852
10253.21 805
10254.17 904
10255.13 852
10256.08 799
10257.04 873
10257.99 844
10258.95 876
10259.90 909
10260.86 834
10261.82 823
10262.77 813
10263.73 828
10264.69 787
10265.64 857
10266.60 780
10267.55 846
10268.51 834
10269.47 826
10270.42 835
10271.38 824
10272.34 800
10273.29 789
10274.25 795
10275.21 833
10276.16 855
10277.12 861
10278.08 800
10279.03 863
10279.99 928
10280.95 831
10281.90 894
10282.86 836
10283.82 809
10284.78 756
10285.73 755
10286.69 760
10287.65 781
10288.60 791
10289.56 781
10290.52 808
10291.48 808
10292.43 825
10293.39 829
10294.35 753
10295.31 786
10296.26 800
10297.22 841
10298.18 814
10299.14 819
10300.10 800
10301.05 741
10302.01 736
10302.97 781
10303.93 757
10304.89 853
10305.84 859
10306.80 778
10307.76 809
10308.72 734
10309.68 764
10310.63 796
10311.59 755
10312.55 743
10313.51 757
10314.47 819
10315.43 759
10316.39 736
10317.34 753
10318.30 751
10319.26 739
10320.22 726
10321.18 803
10322.14 761
10323.10 774
10324.06 737
10325.02 800
10325.97 763
10326.93 779
10327.89 802
10328.85 761
10329.81 756
10330.77 813
10331.73 796
10332.69 809
10333.65 792
10334.61 751
10335.57 832
10336.53 823
10337.49 779
10338.45 780
10339.41 814
10340.37 690
10341.32 711
10342.28 715
10343.24 697
10344.20 728
10345.16 737
10346.12 753
10347.08 738
10348.04 728
10349.00 736
10349.96 783
10350.92 670
10351.89 733
10352.85 701
10353.81 762
10354.77 730
10355.73 719
10356.69 654
10357.65 720
10358.61 732
10359.57 714
10360.53 705
10361.49 664
10362.45 704
10363.41 730
10364.37 701
10365.33 710
10366.29 732
10367.25 698
10368.22 637
10369.18 679
10370.14 748
10371.10 713
10372.06 716
10373.02 704
10373.98 677
10374.94 710
10375.91 734
10376.87 714
10377.83 708
10378.79 652
10379.75 720
10380.71 718
10381.67 692
10382.64 767
10383.60 661
10384.56 650
10385.52 694
10386.48 780
10387.45 704
10388.41 691
10389.37 706
10390.33 739
10391.29 717
10392.26 719
10393.22 709
10394.18 730
10395.14 713
10396.10 684
10397.07 634
10398.03 684
10398.99 693
10399.95 662
10400.92 661
10401.88 640
10402.84 681
10403.80 653
10404.77 670
10405.73 647
10406.69 639
10407.66 622
10408.62 626
10409.58 639
10410.54 662
10411.51 713
10412.47 637
10413.43 600
10414.40 678
10415.36 683
10416.32 687
10417.29 710
10418.25 700
10419.21 724
10420.18 757
10421.14 694
10422.10 674
10423.07 688
10424.03 683
10424.99 753
10425.96 771
10426.92 666
10427.89 616
10428.85 666
10429.81 667
10430.78 634
10431.74 622
10432.70 620
10433.67 700
10434.63 641
10435.60 658
10436.56 612
10437.53 617
10438.49 594
10439.45 638
10440.42 622
10441.38 605
10442.35 635
10443.31 682
10444.28 631
10445.24 547
10446.21 576
10447.17 598
10448.13 586
10449.10 540
10450.06 570
10451.03 583
10451.99 610
10452.96 578
10453.92 572
10454.89 641
10455.85 599
10456.82 575
10457.78 602
10458.75 659
10459.71 594
10460.68 564
10461.65 623
10462.61 566
10463.58 576
10464.54 633
10465.51 614
10466.47 640
10467.44 625
10468.40 610
10469.37 659
10470.34 581
10471.30 596
10472.27 622
10473.23 629
10474.20 641
10475.16 570
10476.13 579
10477.10 618
10478.06 646
10479.03 642
10480.00 633
10480.96 619
10481.93 623
10482.89 604
10483.86 632
10484.83 595
10485.79 613
10486.76 624
10487.73 615
10488.69 567
10489.66 587
10490.63 596
10491.59 585
10492.56 604
10493.53 623
10494.49 647
10495.46 618
10496.43 588
10497.39 615
10498.36 606
10499.33 641
10500.30 621
10501.26 577
10502.23 629
10503.20 620
10504.16 607
10505.13 576
10506.10 634
10507.07 581
10508.03 577
10509.00 530
10509.97 584
10510.94 616
10511.90 608
10512.87 616
10513.84 627
10514.81 619
10515.78 655
10516.74 627
10517.71 580
10518.68 604
10519.65 639
10520.62 610
10521.58 579
10522.55 642
10523.52 608
10524.49 590
10525.46 628
10526.42 648
10527.39 645
10528.36 563
10529.33 548
10530.30 576
10531.27 630
10532.24 585
10533.20 591
10534.17 648
10535.14 678
10536.11 682
10537.08 655
10538.05 565
10539.02 557
10539.99 583
10540.95 652
10541.92 557
10542.89 513
10543.86 573
10544.83 602
10545.80 598
10546.77 621
10547.74 602
10548.71 601
10549.68 604
10550.65 590
10551.62 590
10552.59 611
10553.56 605
10554.53 606
10555.49 614
10556.46 588
10557.43 653
10558.40 631
10559.37 727
10560.34 678
10561.31 701
10562.28 622
10563.25 611
10564.22 620
10565.19 604
10566.16 569
10567.13 608
10568.10 672
10569.07 639
10570.05 604
10571.02 587
10571.99 617
10572.96 683
10573.93 666
10574.90 583
10575.87 588
10576.84 597
10577.81 601
10578.78 602
10579.75 659
10580.72 678
10581.69 644
10582.66 602
10583.63 642
10584.61 658
10585.58 697
10586.55 654
10587.52 652
10588.49 622
10589.46 595
10590.43 611
10591.40 628
10592.38 573
10593.35 593
10594.32 635
10595.29 694
10596.26 663
10597.23 631
10598.20 627
10599.18 619
10600.15 640
10601.12 691
10602.09 648
10603.06 656
10604.03 675
10605.01 674
10605.98 676
10606.95 597
10607.92 624
10608.89 641
10609.87 675
10610.84 664
10611.81 627
10612.78 635
10613.76 637
10614.73 627
10615.70 627
10616.67 654
10617.65 687
10618.62 726
10619.59 672
10620.56 694
10621.54 634
10622.51 682
10623.48 719
10624.45 708
10625.43 748
10626.40 701
10627.37 732
10628.35 685
10629.32 670
10630.29 710
10631.27 664
10632.24 663
10633.21 723
10634.19 783
10635.16 784
10636.13 812
10637.11 911
10638.08 962
10639.05 927
10640.03 974
10641.00 936
10641.97 968
10642.95 931
10643.92 984
10644.89 944
10645.87 841
10646.84 755
10647.82 709
10648.79 702
10649.76 749
10650.74 732
10651.71 673
10652.69 663
10653.66 739
10654.63 684
10655.61 685
10656.58 697
10657.56 656
10658.53 707
10659.51 651
10660.48 715
10661.46 694
10662.43 612
10663.40 606
10664.38 608
10665.35 624
10666.33 627
10667.30 622
10668.28 624
10669.25 683
10670.23 664
10671.20 670
10672.18 605
10673.15 649
10674.13 632
10675.10 592
10676.08 686
10677.05 695
10678.03 637
10679.00 620
10679.98 689
10680.96 709
10681.93 703
10682.91 626
10683.88 621
10684.86 646
10685.83 709
10686.81 677
10687.78 627
10688.76 631
10689.74 635
10690.71 630
10691.69 596
10692.66 617
10693.64 588
10694.62 636
10695.59 645
10696.57 694
10697.54 653
10698.52 651
10699.50 684
10700.47 692
10701.45 677
10702.43 670
10703.40 669
10704.38 656
10705.36 682
10706.33 656
10707.31 670
10708.29 648
10709.26 679
10710.24 642
10711.22 626
10712.19 618
10713.17 645
10714.15 631
10715.12 673
10716.10 661
10717.08 656
10718.05 678
10719.03 665
10720.01 679
10720.99 660
10721.96 644
10722.94 650
10723.92 593
10724.90 628
10725.87 623
10726.85 661
10727.83 594
10728.81 555
10729.78 617
10730.76 590
10731.74 615
10732.72 637
10733.69 600
10734.67 620
10735.65 692
10736.63 648
10737.61 629
10738.58 615
10739.56 615
10740.54 626
10741.52 639
10742.50 666
10743.47 612
10744.45 603
10745.43 581
10746.41 663
10747.39 601
10748.37 707
10749.35 701
10750.32 675
10751.30 638
10752.28 559
10753.26 639
10754.24 643
10755.22 633
10756.20 568
10757.18 662
10758.15 698
10759.13 633
10760.11 596
10761.09 653
10762.07 666
10763.05 630
10764.03 599
10765.01 581
10765.99 641
10766.97 726
10767.95 681
10768.93 642
10769.91 664
10770.88 629
10771.86 632
10772.84 695
10773.82 686
10774.80 667
10775.78 654
10776.76 678
10777.74 669
10778.72 770
10779.70 708
10780.68 739
10781.66 690
10782.64 722
10783.62 748
10784.60 749
10785.58 712
10786.56 751
10787.54 748
10788.52 677
10789.50 631
10790.48 671
10791.47 656
10792.45 648
10793.43 669
10794.41 650
10795.39 705
10796.37 732
10797.35 693
10798.33 747
10799.31 719
10800.29 766
10801.27 679
10802.25 667
10803.23 656
10804.22 689
10805.20 703
10806.18 707
10807.16 656
10808.14 711
10809.12 785
10810.10 690
10811.08 812
10812.07 736
10813.05 755
10814.03 751
10815.01 741
10815.99 742
10816.97 708
10817.95 732
10818.94 774
10819.92 748
10820.90 766
10821.88 745
10822.86 737
10823.85 722
10824.83 718
10825.81 698
10826.79 793
10827.77 765
10828.76 821
10829.74 726
10830.72 820
10831.70 739
10832.68 785
10833.67 747
10834.65 782
10835.63 724
10836.61 737
10837.60 718
10838.58 734
10839.56 711
10840.55 759
10841.53 761
10842.51 769
10843.49 780
10844.48 822
10845.46 778
10846.44 783
10847.43 828
10848.41 822
10849.39 809
10850.37 769
10851.36 856
10852.34 828
10853.32 885
10854.31 838
10855.29 837
10856.27 866
10857.26 783
10858.24 821
10859.22 827
10860.21 912
10861.19 858
10862.18 841
10863.16 872
10864.14 888
10865.13 910
10866.11 908
10867.09 904
10868.08 950
10869.06 885
10870.05 917
10871.03 934
10872.01 880
10873.00 914
10873.98 896
10874.97 947
10875.95 930
10876.94 903
10877.92 975
10878.90 950
10879.89 939
10880.87 905
10881.86 928
10882.84 932
10883.83 1026
10884.81 1041
10885.80 1034
10886.78 1070
10887.77 1016
10888.75 1071
10889.74 1064
10890.72 1074
10891.71 1139
10892.69 1118
10893.68 1103
10894.66 1025
10895.65 1056
10896.63 1026
10897.62 1079
10898.60 1044
10899.59 1080
10900.57 1079
10901.56 1128
10902.54 1084
10903.53 1089
10904.52 1138
10905.50 1142
10906.49 1149
10907.47 1195
10908.46 1266
10909.44 1226
10910.43 1277
10911.42 1266
10912.40 1220
10913.39 1177
10914.37 1208
10915.36 1214
10916.35 1250
10917.33 1329
10918.32 1386
10919.31 1305
10920.29 1323
10921.28 1415
10922.26 1300
10923.25 1384
10924.24 1376
10925.22 1470
10926.21 1353
10927.20 1324
10928.18 1397
10929.17 1475
10930.16 1467
10931.14 1443
10932.13 1473
10933.12 1439
10934.10 1455
10935.09 1489
10936.08 1432
10937.07 1480
10938.05 1532
10939.04 1552
10940.03 1555
10941.01 1574
10942.00 1647
10942.99 1669
10943.98 1585
10944.96 1548
10945.95 1623
10946.94 1680
10947.93 1716
10948.91 1716
10949.90 1807
10950.89 1845
10951.88 1912
10952.86 2014
10953.85 2112
10954.84 2299
10955.83 2431
10956.82 2602
10957.80 2714
10958.79 2851
10959.78 2877
10960.77 2879
10961.76 2921
10962.75 2732
10963.73 2600
10964.72 2504
10965.71 2445
10966.70 2277
10967.69 2183
10968.68 2130
10969.66 1965
10970.65 2050
10971.64 1999
10972.63 2071
10973.62 2022
10974.61 1976
10975.60 1827
10976.58 1971
10977.57 1935
10978.56 1880
10979.55 1925
10980.54 1952
10981.53 1946
10982.52 1890
10983.51 1926
10984.50 2010
10985.49 2027
10986.48 1992
10987.47 2021
10988.45 2051
10989.44 2028
10990.43 2072
10991.42 2211
10992.41 2332
10993.40 2404
10994.39 2551
10995.38 2675
10996.37 3024
10997.36 3348
10998.35 3546
10999.34 3880
11000.33 4044
11001.32 4109
11002.31 3835
11003.30 3766
11004.29 3640
11005.28 3371
11006.27 3088
11007.26 2732
11008.25 2497
11009.24 2259
11010.23 2148
11011.22 1997
11012.21 2016
11013.20 1870
11014.19 1750
11015.18 1725
11016.18 1696
11017.17 1647
11018.16 1673
11019.15 1609
11020.14 1570
11021.13 1510
11022.12 1585
11023.11 1562
11024.10 1459
11025.09 1410
11026.08 1370
11027.08 1395
11028.07 1370
11029.06 1361
11030.05 1338
11031.04 1293
11032.03 1271
11033.02 1333
11034.01 1386
11035.01 1297
11036.00 1361
11036.99 1310
11037.98 1337
11038.97 1280
11039.96 1316
11040.96 1359
11041.95 1388
11042.94 1261
11043.93 1188
11044.92 1221
11045.92 1222
11046.91 1141
11047.90 1177
11048.89 1158
11049.88 1120
11050.88 1132
11051.87 1182
11052.86 1121
11053.85 1095
11054.85 1088
11055.84 1111
11056.83 1152
11057.82 1134
11058.82 1153
11059.81 1055
11060.80 1160
11061.79 1135
11062.79 1111
11063.78 1133
11064.77 1129
11065.76 1135
11066.76 1114
11067.75 1089
11068.74 1148
11069.74 1157
11070.73 1145
11071.72 1141
11072.72 1098
11073.71 1115
11074.70 1131
11075.70 1221
11076.69 1035
11077.68 1119
11078.68 1195
11079.67 1137
11080.66 1124
11081.66 1076
11082.65 1149
11083.64 1116
11084.64 1122
11085.63 1090
11086.62 1084
11087.62 1036
11088.61 1153
11089.61 1156
11090.60 1102
11091.59 1075
11092.59 1055
11093.58 1003
11094.58 1036
11095.57 1078
11096.57 1032
11097.56 996
11098.55 1000
11099.55 1007
11100.54 1040
11101.54 1013
11102.53 941
11103.53 1008
11104.52 988
11105.52 951
11106.51 983
11107.51 949
11108.50 944
11109.49 971
11110.49 943
11111.48 983
11112.48 977
11113.47 1045
11114.47 927
11115.46 914
11116.46 946
11117.46 907
11118.45 898
11119.45 970
11120.44 967
11121.44 915
11122.43 872
11123.43 983
11124.42 952
11125.42 877
11126.41 978
11127.41 966
11128.41 955
11129.40 905
11130.40 901
11131.39 951
11132.39 1003
11133.38 914
11134.38 852
11135.38 898
11136.37 895
11137.37 857
11138.36 845
11139.36 817
11140.36 873
11141.35 848
11142.35 826
11143.35 871
11144.34 887
11145.34 974
11146.34 948
11147.33 912
11148.33 857
11149.32 849
11150.32 838
11151.32 881
11152.31 857
11153.31 811
11154.31 845
11155.31 838
11156.30 845
11157.30 837
11158.30 886
11159.29 903
11160.29 857
11161.29 937
11162.28 803
11163.28 860
11164.28 883
11165.28 831
11166.27 817
11167.27 948
11168.27 977
11169.27 983
11170.26 918
11171.26 846
11172.26 773
11173.26 913
11174.25 935
11175.25 867
11176.25 906
11177.25 933
11178.25 895
11179.24 848
11180.24 833
11181.24 800
11182.24 863
11183.24 839
11184.23 902
11185.23 938
11186.23 962
11187.23 923
11188.23 936
11189.23 1014
11190.22 936
11191.22 955
11192.22 921
11193.22 955
11194.22 984
11195.22 960
11196.22 935
11197.21 1062
11198.21 1016
11199.21 973
11200.21 1017
11201.21 1036
11202.21 962
11203.21 872
11204.21 893
11205.21 933
11206.21 872
11207.21 883
11208.20 934
11209.20 911
11210.20 950
11211.20 874
11212.20 953
11213.20 960
11214.20 966
11215.20 847
11216.20 857
11217.20 846
11218.20 904
11219.20 853
11220.20 843
11221.20 815
11222.20 813
11223.20 851
11224.20 853
11225.20 766
11226.20 730
11227.20 802
11228.20 798
11229.20 783
11230.20 746
11231.20 707
11232.20 803
11233.20 823
11234.20 807
11235.20 783
11236.20 766
11237.20 767
11238.20 772
11239.20 820
11240.20 777
11241.20 797
11242.21 855
11243.21 749
11244.21 762
11245.21 784
11246.21 828
11247.21 751
11248.21 812
11249.21 750
11250.21 762
11251.21 782
11252.22 754
11253.22 764
11254.22 707
11255.22 775
11256.22 735
11257.22 799
11258.22 770
11259.23 824
11260.23 792
11261.23 764
11262.23 759
11263.23 831
11264.23 783
11265.24 788
11266.24 848
11267.24 811
11268.24 770
11269.24 794
11270.25 811
11271.25 844
11272.25 829
11273.25 771
11274.25 843
11275.26 823
11276.26 783
11277.26 794
11278.26 877
11279.27 864
11280.27 858
11281.27 876
11282.27 863
11283.28 827
11284.28 832
11285.28 843
11286.28 833
11287.29 857
11288.29 853
11289.29 839
11290.29 873
11291.30 876
11292.30 784
11293.30 805
11294.31 893
11295.31 858
11296.31 851
11297.32 851
11298.32 848
11299.32 815
11300.33 890
11301.33 796
11302.33 868
11303.34 842
11304.34 830
11305.34 869
11306.35 913
11307.35 985
11308.35 951
11309.36 1002
11310.36 1006
11311.37 1088
11312.37 1166
11313.37 1157
11314.38 1183
11315.38 1205
11316.39 1173
11317.39 1204
11318.39 1045
11319.40 977
11320.40 1033
11321.41 893
11322.41 845
11323.42 835
11324.42 795
11325.42 763
11326.43 801
11327.43 812
11328.44 791
11329.44 743
11330.45 773
11331.45 716
11332.46 709
11333.46 743
11334.47 787
11335.47 727
11336.48 706
11337.48 744
11338.49 699
11339.49 725
11340.50 794
11341.50 699
11342.51 698
11343.51 642
11344.52 704
11345.52 719
11346.53 662
11347.53 685
11348.54 670
11349.55 721
11350.55 682
11351.56 642
11352.56 653
11353.57 705
11354.57 687
11355.58 730
11356.59 682
11357.59 686
11358.60 698
11359.60 690
11360.61 710
11361.62 689
11362.62 794
11363.63 702
11364.63 695
11365.64 661
11366.65 665
11367.65 696
11368.66 680
11369.67 665
11370.67 725
11371.68 718
11372.69 710
11373.69 640
11374.70 619
11375.71 698
11376.71 645
11377.72 641
11378.73 680
11379.73 759
11380.74 645
11381.75 694
11382.75 623
11383.76 697
11384.77 654
11385.78 667
11386.78 705
11387.79 721
11388.80 702
11389.80 698
11390.81 734
11391.82 725
11392.83 690
11393.83 651
11394.84 697
11395.85 737
11396.86 737
11397.86 677
11398.87 715
11399.88 685
11400.89 715
11401.90 690
11402.90 734
11403.91 709
11404.92 707
11405.93 695
11406.94 691
11407.94 689
11408.95 651
11409.96 703
11410.97 686
11411.98 655
11412.99 689
11413.99 646
11415.00 643
11416.01 720
11417.02 588
11418.03 637
11419.04 712
11420.04 685
11421.05 702
11422.06 650
11423.07 610
11424.08 653
11425.09 655
11426.10 741
11427.11 706
11428.12 635
11429.13 648
11430.13 648
11431.14 679
11432.15 689
11433.16 683
11434.17 667
11435.18 601
11436.19 650
11437.20 621
11438.21 659
11439.22 682
11440.23 715
11441.24 628
11442.25 709
11443.26 700
11444.27 671
11445.28 588
11446.29 670
11447.30 659
11448.31 646
11449.32 639
11450.33 689
11451.34 666
11452.35 676
11453.36 644
11454.37 659
11455.38 657
11456.39 690
11457.40 666
11458.41 655
11459.42 663
11460.43 630
11461.44 710
11462.45 642
11463.46 680
11464.47 622
11465.48 630
11466.49 672
11467.50 643
11468.51 687
11469.52 622
11470.54 664
11471.55 593
11472.56 624
11473.57 658
11474.58 633
11475.59 601
11476.60 657
11477.61 611
11478.62 671
11479.64 656
11480.65 641
11481.66 663
11482.67 655
11483.68 614
11484.69 625
11485.70 618
11486.72 655
11487.73 667
11488.74 577
11489.75 613
11490.76 610
11491.77 593
11492.79 587
11493.80 617
11494.81 642
11495.82 588
11496.83 571
11497.85 620
11498.86 645
11499.87 588
11500.88 637
11501.90 602
11502.91 605
11503.92 558
11504.93 559
11505.95 570
11506.96 533
11507.97 569
11508.98 590
11510.00 656
11511.01 602
11512.02 595
11513.03 602
11514.05 584
11515.06 625
11516.07 562
11517.09 591
11518.10 601
11519.11 548
11520.12 605
11521.14 630
11522.15 650
11523.16 640
11524.18 628
11525.19 607
11526.20 658
11527.22 619
11528.23 604
11529.24 586
11530.26 563
11531.27 598
11532.28 600
11533.30 602
11534.31 632
11535.33 626
11536.34 600
11537.35 606
11538.37 536
11539.38 580
11540.40 608
11541.41 640
11542.42 657
11543.44 646
11544.45 628
11545.47 617
11546.48 637
11547.49 640
11548.51 643
11549.52 582
11550.54 607
11551.55 675
11552.57 683
11553.58 623
11554.60 602
11555.61 641
11556.63 599
11557.64 591
11558.65 571
11559.67 575
11560.68 611
11561.70 598
11562.71 617
11563.73 613
11564.74 623
11565.76 640
11566.77 643
11567.79 624
11568.81 671
11569.82 619
11570.84 599
11571.85 610
11572.87 634
11573.88 657
11574.90 619
11575.91 644
11576.93 633
11577.94 634
11578.96 644
11579.98 619
11580.99 588
11582.01 594
11583.02 620
11584.04 693
11585.05 682
11586.07 708
11587.09 700
11588.10 682
11589.12 712
11590.14 699
11591.15 708
11592.17 742
11593.18 772
11594.20 709
11595.22 733
11596.23 809
11597.25 727
11598.27 856
11599.28 808
11600.30 856
11601.32 934
11602.33 1001
11603.35 987
11604.37 949
11605.38 874
11606.40 963
11607.42 974
11608.43 983
11609.45 859
11610.47 830
11611.49 844
11612.50 778
11613.52 738
11614.54 712
11615.55 654
11616.57 676
11617.59 735
11618.61 641
11619.62 676
11620.64 689
11621.66 671
11622.68 657
11623.69 629
11624.71 648
11625.73 671
11626.75 703
11627.77 639
11628.78 660
11629.80 638
11630.82 670
11631.84 562
11632.85 570
11633.87 616
11634.89 603
11635.91 566
11636.93 584
11637.95 580
11638.96 601
11639.98 624
11641.00 617
11642.02 630
11643.04 703
11644.06 679
11645.07 612
11646.09 608
11647.11 576
11648.13 533
11649.15 570
11650.17 580
11651.19 603
11652.21 577
11653.23 567
11654.24 589
11655.26 599
11656.28 561
11657.30 581
11658.32 606
11659.34 605
11660.36 603
11661.38 578
11662.40 614
11663.42 625
11664.44 633
11665.46 630
11666.48 640
11667.49 614
11668.51 611
11669.53 613
11670.55 580
11671.57 656
11672.59 600
11673.61 609
11674.63 677
11675.65 614
11676.67 571
11677.69 640
11678.71 622
11679.73 609
11680.75 568
11681.77 589
11682.79 596
11683.81 604
11684.83 615
11685.85 600
11686.88 619
11687.90 571
11688.92 563
11689.94 617
11690.96 586
11691.98 666
11693.00 602
11694.02 556
11695.04 565
11696.06 613
11697.08 581
11698.10 614
11699.12 619
11700.14 551
11701.17 556
11702.19 597
11703.21 577
11704.23 615
11705.25 626
11706.27 582
11707.29 619
11708.31 614
11709.34 604
11710.36 596
11711.38 612
11712.40 568
11713.42 604
11714.44 633
11715.46 606
11716.49 648
11717.51 620
11718.53 604
11719.55 595
11720.57 591
11721.60 620
11722.62 643
11723.64 596
11724.66 592
11725.68 631
11726.71 643
11727.73 604
11728.75 641
11729.77 621
11730.80 585
11731.82 626
11732.84 589
11733.86 664
11734.88 607
11735.91 630
11736.93 657
11737.95 598
11738.98 635
11740.00 615
11741.02 607
11742.04 671
11743.07 622
11744.09 604
11745.11 646
11746.14 607
11747.16 572
11748.18 547
11749.20 614
11750.23 563
11751.25 639
11752.27 663
11753.30 609
11754.32 625
11755.34 591
11756.37 578
11757.39 600
11758.41 569
11759.44 605
11760.46 632
11761.49 639
11762.51 647
11763.53 615
11764.56 584
11765.58 628
11766.60 715
11767.63 647
11768.65 665
11769.68 642
11770.70 586
11771.72 661
11772.75 639
11773.77 627
11774.80 670
11775.82 623
11776.85 643
11777.87 659
11778.90 678
11779.92 660
11780.94 648
11781.97 685
11782.99 661
11784.02 685
11785.04 649
11786.07 662
11787.09 669
11788.12 691
11789.14 628
11790.17 658
11791.19 706
11792.22 712
11793.24 629
11794.27 670
11795.29 743
11796.32 741
11797.34 706
11798.37 727
11799.39 741
11800.42 689
11801.44 666
11802.47 708
11803.49 679
11804.52 728
11805.55 756
11806.57 700
11807.60 729
11808.62 649
11809.65 705
11810.67 757
11811.70 764
11812.73 778
11813.75 723
11814.78 699
11815.80 699
11816.83 713
11817.86 694
11818.88 676
11819.91 719
11820.94 723
11821.96 679
11822.99 701
11824.01 776
11825.04 755
11826.07 762
11827.09 755
11828.12 767
11829.15 750
11830.17 734
11831.20 766
11832.23 795
11833.25 802
11834.28 771
11835.31 742
11836.33 774
11837.36 786
11838.39 774
11839.42 856
11840.44 846
11841.47 826
11842.50 764
11843.52 761
11844.55 790
11845.58 779
11846.61 771
11847.63 779
11848.66 771
11849.69 865
11850.72 825
11851.74 901
11852.77 854
11853.80 898
11854.83 865
11855.85 878
11856.88 923
11857.91 903
11858.94 865
11859.97 923
11860.99 947
11862.02 936
11863.05 920
11864.08 888
11865.11 906
11866.13 918
11867.16 964
11868.19 951
11869.22 935
11870.25 903
11871.28 901
11872.30 995
11873.33 978
11874.36 949
11875.39 971
11876.42 1024
11877.45 1070
11878.48 1057
11879.51 1021
11880.53 1069
11881.56 1080
11882.59 1075
11883.62 1123
11884.65 1131
11885.68 1196
11886.71 1166
11887.74 1131
11888.77 1122
11889.80 1179
11890.83 1240
11891.85 1199
11892.88 1225
11893.91 1177
11894.94 1294
11895.97 1369
11897.00 1525
11898.03 1492
11899.06 1377
11900.09 1474
11901.12 1524
11902.15 1629
11903.18 1633
11904.21 1563
11905.24 1497
11906.27 1476
11907.30 1535
11908.33 1477
11909.36 1396
11910.39 1398
11911.42 1353
11912.45 1364
11913.48 1407
11914.51 1392
11915.54 1356
11916.57 1332
11917.60 1322
11918.63 1327
11919.66 1383
11920.69 1311
11921.73 1420
11922.76 1389
11923.79 1425
11924.82 1528
11925.85 1614
11926.88 1767
11927.91 1837
11928.94 2060
11929.97 2110
11931.00 2266
11932.03 2315
11933.07 2331
11934.10 2362
11935.13 2222
11936.16 2056
11937.19 2112
11938.22 1853
11939.25 1751
11940.28 1642
11941.32 1549
11942.35 1449
11943.38 1381
11944.41 1341
11945.44 1245
11946.47 1258
11947.51 1206
11948.54 1203
11949.57 1196
11950.60 1100
11951.63 1106
11952.66 1169
11953.70 1101
11954.73 1075
11955.76 1115
11956.79 1080
11957.83 1122
11958.86 1097
11959.89 1077
11960.92 1046
11961.95 1038
11962.99 1043
11964.02 1024
11965.05 964
11966.08 1027
11967.12 1069
11968.15 1080
11969.18 998
11970.22 1070
11971.25 1046
11972.28 988
11973.31 1097
11974.35 1108
11975.38 1015
11976.41 988
11977.45 1009
11978.48 1064
11979.51 982
11980.55 1066
11981.58 1121
11982.61 1047
11983.64 1041
11984.68 1054
11985.71 1123
11986.75 1127
11987.78 1061
11988.81 1023
11989.85 1001
11990.88 978
11991.91 1042
11992.95 1026
11993.98 1055
11995.01 1059
11996.05 1049
11997.08 1043
11998.12 1032
11999.15 1052
12000.18 1087
12001.22 1090
12002.25 1141
12003.29 1140
12004.32 1054
12005.35 1114
12006.39 1098
12007.42 1109
12008.46 1093
12009.49 1157
12010.53 1179
12011.56 1169
12012.60 1100
12013.63 1145
12014.67 1175
12015.70 1217
12016.73 1227
12017.77 1195
12018.80 1262
12019.84 1210
12020.87 1266
12021.91 1302
12022.94 1265
12023.98 1231
12025.01 1230
12026.05 1210
12027.08 1127
12028.12 1191
12029.15 1126
12030.19 1180
12031.23 1140
12032.26 1223
12033.30 1182
12034.33 1238
12035.37 1119
12036.40 1109
12037.44 1145
12038.47 1064
12039.51 1068
12040.55 1082
12041.58 1100
12042.62 1076
12043.65 1129
12044.69 1108
12045.73 1136
12046.76 1109
12047.80 1178
12048.83 1061
12049.87 1121
12050.91 1198
12051.94 1119
12052.98 1110
12054.01 1181
12055.05 1155
12056.09 1167
12057.12 1221
12058.16 1204
12059.20 1114
12060.23 1123
12061.27 1123
12062.31 1237
12063.34 1098
12064.38 1120
12065.42 1164
12066.45 1171
12067.49 1140
12068.53 1129
12069.57 1130
12070.60 1147
12071.64 1136
12072.68 1177
12073.71 1271
12074.75 1204
12075.79 1219
12076.83 1257
12077.86 1268
12078.90 1214
12079.94 1153
12080.98 1248
12082.01 1228
12083.05 1280
12084.09 1217
12085.13 1255
12086.16 1301
12087.20 1276
12088.24 1206
12089.28 1310
12090.32 1358
12091.35 1418
12092.39 1362
12093.43 1445
12094.47 1434
12095.51 1248
12096.54 1420
12097.58 1522
12098.62 1584
12099.66 1622
12100.70 1696
12101.74 1759
12102.77 1812
12103.81 1832
12104.85 1793
12105.89 1781
12106.93 1667
12107.97 1652
12109.01 1572
12110.04 1541
12111.08 1441
12112.12 1399
12113.16 1320
12114.20 1223
12115.24 1165
12116.28 1141
12117.32 1089
12118.36 1070
12119.39 1026
12120.43 1091
12121.47 1015
12122.51 981
12123.55 1045
12124.59 996
12125.63 964
12126.67 920
12127.71 994
12128.75 970
12129.79 914
12130.83 894
12131.87 928
12132.91 901
12133.95 932
12134.99 875
12136.03 952
12137.07 958
12138.11 883
12139.15 902
12140.19 897
12141.23 946
12142.27 917
12143.31 924
12144.35 895
12145.39 847
12146.43 818
12147.47 838
12148.51 800
12149.55 776
12150.59 827
12151.63 812
12152.67 844
12153.71 862
12154.75 891
12155.79 895
12156.83 876
12157.88 772
12158.92 849
12159.96 920
12161.00 853
12162.04 795
12163.08 854
12164.12 832
12165.16 843
12166.20 818
12167.24 849
12168.29 854
12169.33 837
12170.37 922
12171.41 875
12172.45 862
12173.49 825
12174.53 808
12175.58 850
12176.62 838
12177.66 810
12178.70 859
12179.74 850
12180.78 841
12181.83 798
12182.87 876
12183.91 874
12184.95 815
12185.99 813
12187.04 774
12188.08 809
12189.12 840
12190.16 839
12191.20 857
12192.25 880
12193.29 897
12194.33 861
12195.37 814
12196.42 798
12197.46 787
12198.50 812
12199.54 828
12200.59 793
12201.63 809
12202.67 861
12203.72 824
12204.76 756
12205.80 805
12206.84 802
12207.89 803
12208.93 816
12209.97 850
12211.02 784
12212.06 786
12213.10 746
12214.15 793
12215.19 732
12216.23 771
12217.28 780
12218.32 791
12219.36 823
12220.41 810
12221.45 793
12222.49 807
12223.54 842
12224.58 805
12225.62 769
12226.67 790
12227.71 777
12228.76 766
12229.80 773
12230.84 805
12231.89 878
12232.93 873
12233.98 806
12235.02 793
12236.06 805
12237.11 716
12238.15 776
12239.20 765
12240.24 864
12241.29 846
12242.33 727
12243.37 732
12244.42 815
12245.46 835
12246.51 772
12247.55 702
12248.60 761
12249.64 756
12250.69 706
12251.73 738
12252.78 686
12253.82 719
12254.87 742
12255.91 696
12256.96 668
12258.00 727
12259.05 787
12260.09 745
12261.14 703
12262.18 678
12263.23 713
12264.27 764
12265.32 759
12266.36 698
12267.41 658
12268.45 681
12269.50 725
12270.55 711
12271.59 641
12272.64 674
12273.68 732
12274.73 681
12275.77 691
12276.82 704
12277.87 703
12278.91 715
12279.96 736
12281.00 672
12282.05 766
12283.10 743
12284.14 775
12285.19 778
12286.24 731
12287.28 787
12288.33 746
12289.38 654
12290.42 673
12291.47 692
12292.51 672
12293.56 681
12294.61 698
12295.65 727
12296.70 746
12297.75 676
12298.80 684
12299.84 744
12300.89 771
12301.94 719
12302.98 682
12304.03 683
12305.08 693
12306.12 685
12307.17 689
12308.22 687
12309.27 664
12310.31 688
12311.36 688
12312.41 685
12313.46 664
12314.50 656
12315.55 687
12316.60 690
12317.65 685
12318.69 691
12319.74 714
12320.79 617
12321.84 625
12322.88 656
12323.93 682
12324.98 758
12326.03 677
12327.08 730
12328.12 737
12329.17 755
12330.22 688
12331.27 695
12332.32 744
12333.37 730
12334.41 724
12335.46 690
12336.51 693
12337.56 695
12338.61 696
12339.66 716
12340.71 729
12341.75 707
12342.80 713
12343.85 698
12344.90 689
12345.95 734
12347.00 730
12348.05 694
12349.10 680
12350.15 715
12351.19 658
12352.24 713
12353.29 710
12354.34 709
12355.39 739
12356.44 734
12357.49 716
12358.54 721
12359.59 727
12360.64 710
12361.69 682
12362.74 700
12363.79 795
12364.84 682
12365.89 675
12366.94 649
12367.99 732
12369.04 758
12370.09 724
12371.14 684
12372.18 751
12373.24 729
12374.29 784
12375.34 790
12376.39 765
12377.44 713
12378.49 781
12379.54 802
12380.59 773
12381.64 750
12382.69 742
12383.74 805
12384.79 814
12385.84 752
12386.89 814
12387.94 770
12388.99 784
12390.04 807
12391.09 822
12392.14 761
12393.19 748
12394.24 766
12395.30 815
12396.35 808
12397.40 822
12398.45 773
12399.50 801
12400.55 803
12401.60 735
12402.65 761
12403.70 812
12404.76 831
12405.81 818
12406.86 843
12407.91 838
12408.96 890
12410.01 781
12411.07 763
12412.12 812
12413.17 880
12414.22 867
12415.27 829
12416.32 823
12417.38 823
12418.43 829
12419.48 815
12420.53 891
12421.58 854
12422.64 896
12423.69 875
12424.74 869
12425.79 872
12426.84 867
12427.90 828
12428.95 831
12430.00 853
12431.05 850
12432.11 854
12433.16 869
12434.21 941
12435.26 974
12436.32 957
12437.37 843
12438.42 882
12439.48 911
12440.53 889
12441.58 913
12442.63 963
12443.69 949
12444.74 903
12445.79 879
12446.85 861
12447.90 886
12448.95 895
12450.01 896
12451.06 942
12452.11 922
12453.17 899
12454.22 985
12455.27 921
12456.33 930
12457.38 1021
12458.43 1000
12459.49 1049
12460.54 1052
12461.60 1003
12462.65 969
12463.70 1085
12464.76 1123
12465.81 1164
12466.86 1206
12467.92 1236
12468.97 1305
12470.03 1479
12471.08 1548
12472.14 1664
12473.19 1873
12474.24 2002
12475.30 2130
12476.35 2242
12477.41 2258
12478.46 2243
12479.52 2204
12480.57 2103
12481.63 1995
12482.68 1950
12483.73 1778
12484.79 1648
12485.84 1525
12486.90 1409
12487.95 1368
12489.01 1228
12490.06 1284
12491.12 1203
12492.17 1093
12493.23 1037
12494.28 1055
12495.34 1051
12496.39 1033
12497.45 1041
12498.51 987
12499.56 960
12500.62 949
12501.67 975
12502.73 921
12503.78 931
12504.84 931
12505.89 883
12506.95 878
12508.01 918
12509.06 901
12510.12 930
12511.17 895
12512.23 928
12513.28 927
12514.34 868
12515.40 891
12516.45 901
12517.51 886
12518.56 862
12519.62 882
12520.68 916
12521.73 861
12522.79 822
12523.85 796
12524.90 793
12525.96 927
12527.02 925
12528.07 882
12529.13 857
12530.19 856
12531.24 876
12532.30 865
12533.36 895
12534.41 889
12535.47 932
12536.53 913
12537.58 953
12538.64 969
12539.70 948
12540.75 956
12541.81 980
12542.87 964
12543.93 915
12544.98 993
12546.04 1005
12547.10 950
12548.16 990
12549.21 1034
12550.27 1044
12551.33 1121
12552.39 1123
12553.44 1241
12554.50 1300
12555.56 1333
12556.62 1252
12557.67 1342
12558.73 1393
12559.79 1315
12560.85 1247
12561.91 1248
12562.96 1225
12564.02 1215
12565.08 1149
12566.14 1156
12567.20 1076
12568.26 1104
12569.31 1049
12570.37 1053
12571.43 999
12572.49 966
12573.55 956
12574.61 984
12575.66 968
12576.72 966
12577.78 933
12578.84 929
12579.90 894
12580.96 889
12582.02 898
12583.08 927
12584.13 940
12585.19 856
12586.25 847
12587.31 889
12588.37 904
12589.43 830
12590.49 842
12591.55 786
12592.61 818
12593.67 841
12594.73 851
12595.79 816
12596.85 887
12597.91 881
12598.96 821
12600.02 839
12601.08 804
12602.14 816
12603.20 804
12604.26 749
12605.32 841
12606.38 782
12607.44 745
12608.50 777
12609.56 830
12610.62 852
12611.68 819
12612.74 841
12613.80 812
12614.86 831
12615.92 820
12616.98 835
12618.04 862
12619.10 851
12620.17 830
12621.23 821
12622.29 862
12623.35 884
12624.41 843
12625.47 824
12626.53 865
12627.59 828
12628.65 783
12629.71 725
12630.77 688
12631.83 815
12632.89 793
12633.96 806
12635.02 802
12636.08 728
12637.14 745
12638.20 741
12639.26 736
12640.32 738
12641.38 790
12642.45 738
12643.51 733
12644.57 750
12645.63 729
12646.69 652
12647.75 681
12648.81 724
12649.88 731
12650.94 720
12652.00 702
12653.06 740
12654.12 755
12655.19 726
12656.25 749
12657.31 737
12658.37 744
12659.43 724
12660.50 734
12661.56 644
12662.62 660
12663.68 680
12664.75 669
12665.81 654
12666.87 679
12667.93 633
12668.99 709
12670.06 734
12671.12 689
12672.18 684
12673.25 720
12674.31 724
12675.37 693
12676.43 659
12677.50 649
12678.56 686
12679.62 675
12680.69 707
12681.75 646
12682.81 717
12683.87 724
12684.94 665
12686.00 657
12687.06 626
12688.13 637
12689.19 682
12690.25 636
12691.32 662
12692.38 647
12693.45 656
12694.51 719
12695.57 788
12696.64 740
12697.70 668
12698.76 714
12699.83 657
12700.89 695
12701.95 698
12703.02 706
12704.08 709
12705.15 738
12706.21 707
12707.28 725
12708.34 697
12709.40 711
12710.47 692
12711.53 683
12712.60 673
12713.66 684
12714.73 696
12715.79 671
12716.85 701
12717.92 732
12718.98 713
12720.05 620
12721.11 679
12722.18 750
12723.24 681
12724.31 671
12725.37 683
12726.44 694
12727.50 629
12728.57 634
12729.63 680
12730.70 763
12731.76 697
12732.83 724
12733.89 683
12734.96 648
12736.02 687
12737.09 719
12738.15 740
12739.22 695
12740.29 616
12741.35 706
12742.42 673
12743.48 771
12744.55 725
12745.61 689
12746.68 651
12747.74 642
12748.81 641
12749.88 593
12750.94 653
12752.01 633
12753.07 618
12754.14 615
12755.21 639
12756.27 623
12757.34 624
12758.41 649
12759.47 615
12760.54 644
12761.60 668
12762.67 673
12763.74 636
12764.80 660
12765.87 657
12766.94 586
12768.00 619
12769.07 645
12770.14 637
12771.20 607
12772.27 628
12773.34 631
12774.40 648
12775.47 651
12776.54 604
12777.61 583
12778.67 621
12779.74 580
12780.81 584
12781.87 604
12782.94 656
12784.01 654
12785.08 608
12786.14 594
12787.21 600
12788.28 680
12789.35 666
12790.41 636
12791.48 654
12792.55 650
12793.62 617
12794.69 652
12795.75 654
12796.82 655
12797.89 643
12798.96 604
12800.02 661
12801.09 684
12802.16 618
12803.23 625
12804.30 645
12805.37 650
12806.43 643
12807.50 641
12808.57 673
12809.64 705
12810.71 690
12811.78 700
12812.84 708
12813.91 671
12814.98 660
12816.05 695
12817.12 662
12818.19 695
12819.26 705
12820.33 724
12821.39 692
12822.46 711
12823.53 687
12824.60 670
12825.67 722
12826.74 662
12827.81 656
12828.88 653
12829.95 681
12831.02 621
12832.09 647
12833.16 647
12834.22 605
12835.29 660
12836.36 629
12837.43 611
12838.50 629
12839.57 616
12840.64 606
12841.71 604
12842.78 561
12843.85 593
12844.92 642
12845.99 598
12847.06 567
12848.13 611
12849.20 600
12850.27 573
12851.34 558
12852.41 582
12853.48 673
12854.55 589
12855.62 583
12856.69 575
12857.76 612
12858.83 569
12859.90 551
12860.97 631
12862.05 549
12863.12 587
12864.19 532
12865.26 568
12866.33 601
12867.40 584
12868.47 605
12869.54 634
12870.61 586
12871.68 535
12872.75 579
12873.82 519
12874.90 511
12875.97 548
12877.04 569
12878.11 570
12879.18 585
12880.25 536
12881.32 618
12882.40 546
12883.47 556
12884.54 609
12885.61 532
12886.68 515
12887.75 604
12888.82 581
12889.90 620
12890.97 592
12892.04 529
12893.11 555
12894.18 580
12895.26 550
12896.33 577
12897.40 573
12898.47 537
12899.54 553
12900.62 552
12901.69 532
12902.76 557
12903.83 549
12904.91 600
12905.98 595
12907.05 612
12908.12 581
12909.20 601
12910.27 613
12911.34 530
12912.41 571
12913.49 603
12914.56 569
12915.63 564
12916.71 583
12917.78 563
12918.85 591
12919.92 603
12921.00 592
12922.07 586
12923.14 600
12924.22 602
12925.29 572
12926.36 568
12927.44 530
12928.51 561
12929.58 537
12930.66 487
12931.73 507
12932.80 514
12933.88 527
12934.95 567
12936.02 566
12937.10 583
12938.17 608
12939.25 556
12940.32 491
12941.39 558
12942.47 589
12943.54 627
12944.62 572
12945.69 583
12946.76 534
12947.84 584
12948.91 523
12949.99 565
12951.06 574
12952.14 535
12953.21 555
12954.28 578
12955.36 567
12956.43 540
12957.51 555
12958.58 537
12959.66 616
12960.73 609
12961.81 554
12962.88 547
12963.96 564
12965.03 518
12966.11 518
12967.18 599
12968.26 563
12969.33 582
12970.41 601
12971.48 526
12972.56 611
12973.63 591
12974.71 603
12975.78 572
12976.86 548
12977.93 572
12979.01 555
12980.08 566
12981.16 521
12982.23 525
12983.31 625
12984.39 572
12985.46 527
12986.54 512
12987.61 522
12988.69 590
12989.77 558
12990.84 575
12991.92 559
12992.99 554
12994.07 623
12995.15 621
12996.22 579
12997.30 529
12998.37 557
12999.45 603
13000.53 615
13001.60 573
13002.68 610
13003.76 592
13004.83 585
13005.91 571
13006.99 592
13008.06 607
13009.14 552
13010.22 546
13011.29 616
13012.37 629
13013.45 590
13014.52 593
13015.60 591
13016.68 590
13017.75 571
13018.83 640
13019.91 570
13020.99 544
13022.06 583
13023.14 591
13024.22 547
13025.30 545
13026.37 540
13027.45 573
13028.53 525
13029.61 561
13030.68 595
13031.76 620
13032.84 606
13033.92 627
13034.99 604
13036.07 588
13037.15 572
13038.23 573
13039.31 596
13040.38 567
13041.46 616
13042.54 582
13043.62 673
13044.70 630
13045.77 595
13046.85 611
13047.93 637
13049.01 648
13050.09 593
13051.17 617
13052.24 648
13053.32 604
13054.40 599
13055.48 663
13056.56 568
13057.64 581
13058.72 556
13059.80 555
13060.87 579
13061.95 564
13063.03 585
13064.11 603
13065.19 616
13066.27 623
13067.35 569
13068.43 650
13069.51 615
13070.59 589
13071.67 613
13072.74 626
13073.82 590
13074.90 567
13075.98 592
13077.06 535
13078.14 559
13079.22 570
13080.30 582
13081.38 529
13082.46 543
13083.54 534
13084.62 552
13085.70 542
13086.78 530
13087.86 524
13088.94 559
13090.02 565
13091.10 586
13092.18 595
13093.26 599
13094.34 620
13095.42 606
13096.50 588
13097.58 541
13098.66 577
13099.74 584
13100.82 550
13101.90 542
13102.98 554
13104.07 622
13105.15 594
13106.23 592
13107.31 596
13108.39 567
13109.47 589
13110.55 599
13111.63 622
13112.71 614
13113.79 579
13114.87 584
13115.96 600
13117.04 523
13118.12 580
13119.20 622
13120.28 603
13121.36 568
13122.44 551
13123.52 581
13124.61 622
13125.69 594
13126.77 616
13127.85 583
13128.93 538
13130.01 563
13131.10 612
13132.18 647
13133.26 605
13134.34 605
13135.42 688
13136.51 607
13137.59 581
13138.67 625
13139.75 617
13140.83 616
13141.92 595
13143.00 644
13144.08 630
13145.16 629
13146.25 570
13147.33 573
13148.41 561
13149.49 616
13150.58 585
13151.66 562
13152.74 622
13153.82 547
13154.91 585
13155.99 559
13157.07 610
13158.15 625
13159.24 627
13160.32 591
13161.40 624
13162.49 625
13163.57 625
13164.65 629
13165.74 644
13166.82 617
13167.90 609
13168.99 615
13170.07 619
13171.15 599
13172.24 684
13173.32 663
13174.40 650
13175.49 638
13176.57 612
13177.65 633
13178.74 594
13179.82 579
13180.91 619
13181.99 591
13183.07 595
13184.16 605
13185.24 653
13186.32 625
13187.41 589
13188.49 635
13189.58 630
13190.66 666
13191.75 637
13192.83 653
13193.91 610
13195.00 670
13196.08 655
13197.17 654
13198.25 636
13199.34 650
13200.42 599
13201.51 669
13202.59 685
13203.68 665
13204.76 633
13205.85 693
13206.93 669
13208.01 650
13209.10 656
13210.18 688
13211.27 667
13212.36 684
13213.44 698
13214.53 699
13215.61 614
13216.70 674
13217.78 695
13218.87 672
13219.95 675
13221.04 701
13222.12 660
13223.21 659
13224.29 698
13225.38 673
13226.47 684
13227.55 693
13228.64 723
13229.72 621
13230.81 621
13231.89 673
13232.98 734
13234.07 656
13235.15 640
13236.24 663
13237.33 728
13238.41 746
13239.50 719
13240.58 791
13241.67 728
13242.76 721
13243.84 721
13244.93 699
13246.02 739
13247.10 714
13248.19 712
13249.28 787
13250.36 697
13251.45 713
13252.54 689
13253.62 705
13254.71 759
13255.80 730
13256.88 758
13257.97 757
13259.06 820
13260.14 839
13261.23 790
13262.32 803
13263.41 830
13264.49 769
13265.58 784
13266.67 789
13267.76 790
13268.84 833
13269.93 798
13271.02 845
13272.11 904
13273.19 822
13274.28 850
13275.37 820
13276.46 820
13277.54 815
13278.63 823
13279.72 866
13280.81 897
13281.90 885
13282.98 865
13284.07 910
13285.16 882
13286.25 957
13287.34 942
13288.42 897
13289.51 938
13290.60 966
13291.69 889
13292.78 948
13293.87 974
13294.95 989
13296.04 966
13297.13 965
13298.22 955
13299.31 949
13300.40 925
13301.49 976
13302.58 967
13303.66 1037
13304.75 1026
13305.84 1073
13306.93 1055
13308.02 991
13309.11 1030
13310.20 1065
13311.29 1076
13312.38 1113
13313.47 1082
13314.55 1006
13315.64 1087
13316.73 1136
13317.82 1064
13318.91 1104
13320.00 1094
13321.09 964
13322.18 1033
13323.27 1009
13324.36 979
13325.45 1024
13326.54 978
13327.63 955
13328.72 1000
13329.81 1085
13330.90 1089
13331.99 1047
13333.08 1075
13334.17 1082
13335.26 1020
13336.35 1055
13337.44 1101
13338.53 1097
13339.62 1130
13340.71 1102
13341.80 1066
13342.89 1049
13343.98 1095
13345.07 1088
13346.16 1042
13347.25 1065
13348.35 1067
13349.44 1097
13350.53 1071
13351.62 1040
13352.71 1109
13353.80 1145
13354.89 1154
13355.98 1168
13357.07 1162
13358.16 1232
13359.26 1226
13360.35 1185
13361.44 1232
13362.53 1261
13363.62 1316
13364.71 1265
13365.80 1309
13366.89 1364
13367.99 1337
13369.08 1353
13370.17 1370
13371.26 1393
13372.35 1222
13373.44 1225
13374.54 1223
13375.63 1206
13376.72 1221
13377.81 1207
13378.90 1141
13380.00 1144
13381.09 1102
13382.18 1129
13383.27 1065
13384.36 1083
13385.46 1068
13386.55 1019
13387.64 1006
13388.73 1066
13389.83 1051
13390.92 984
13392.01 998
13393.10 979
13394.20 945
13395.29 953
13396.38 939
13397.47 936
13398.57 922
13399.66 936
13400.75 956
13401.84 978
13402.94 985
13404.03 975
13405.12 931
13406.22 942
13407.31 939
13408.40 947
13409.50 970
13410.59 958
13411.68 863
13412.78 958
13413.87 934
13414.96 929
13416.06 965
13417.15 941
13418.24 968
13419.34 964
13420.43 1017
13421.52 1016
13422.62 975
13423.71 921
13424.81 933
13425.90 996
13426.99 1004
13428.09 928
13429.18 910
13430.27 1005
13431.37 979
13432.46 993
13433.56 1027
13434.65 986
13435.75 1014
13436.84 997
13437.93 1038
13439.03 1051
13440.12 1035
13441.22 1059
13442.31 1075
13443.41 1106
13444.50 1101
13445.60 1090
13446.69 1033
13447.79 1085
13448.88 1100
13449.98 1101
13451.07 1111
13452.17 1093
13453.26 1084
13454.36 1173
13455.45 1124
13456.55 1152
13457.64 1252
13458.74 1296
13459.83 1222
13460.93 1175
13462.02 1202
13463.12 1160
13464.21 1159
13465.31 1216
13466.40 1204
13467.50 1213
13468.59 1219
13469.69 1285
13470.79 1263
13471.88 1203
13472.98 1242
13474.07 1253
13475.17 1148
13476.27 1219
13477.36 1201
13478.46 1199
13479.55 1178
13480.65 1161
13481.75 1201
13482.84 1156
13483.94 1278
13485.03 1293
13486.13 1305
13487.23 1293
13488.32 1295
13489.42 1311
13490.52 1379
13491.61 1391
13492.71 1395
13493.81 1478
13494.90 1427
13496.00 1421
13497.10 1446
13498.19 1510
13499.29 1568
13500.39 1514
13501.48 1603
13502.58 1543
13503.68 1578
13504.77 1593
13505.87 1528
13506.97 1553
13508.07 1484
13509.16 1465
13510.26 1455
13511.36 1413
13512.46 1390
13513.55 1283
13514.65 1277
13515.75 1221
13516.85 1186
13517.94 1093
13519.04 1137
13520.14 1144
13521.24 1104
13522.33 1084
13523.43 1159
13524.53 1111
13525.63 1014
13526.73 1054
13527.82 1095
13528.92 1055
13530.02 1003
13531.12 1074
13532.22 1043
13533.31 955
13534.41 972
13535.51 1006
13536.61 1004
13537.71 958
13538.81 967
13539.90 955
13541.00 990
13542.10 974
13543.20 956
13544.30 921
13545.40 947
13546.50 918
13547.60 940
13548.69 889
13549.79 950
13550.89 914
13551.99 948
13553.09 878
13554.19 853
13555.29 822
13556.39 924
13557.49 906
13558.59 899
13559.69 861
13560.78 822
13561.88 870
13562.98 864
13564.08 889
13565.18 909
13566.28 915
13567.38 909
13568.48 908
13569.58 928
13570.68 904
13571.78 864
13572.88 916
13573.98 913
13575.08 922
13576.18 938
13577.28 907
13578.38 977
13579.48 994
13580.58 901
13581.68 876
13582.78 913
13583.88 890
13584.98 888
13586.08 895
13587.18 915
13588.28 952
13589.38 881
13590.48 883
13591.59 905
13592.69 929
13593.79 912
13594.89 916
13595.99 968
13597.09 990
13598.19 923
13599.29 851
13600.39 928
13601.49 946
13602.59 874
13603.69 865
13604.80 908
13605.90 972
13607.00 932
13608.10 958
13609.20 983
13610.30 979
13611.40 911
13612.51 932
13613.61 968
13614.71 972
13615.81 941
13616.91 922
13618.01 1005
13619.11 887
13620.22 963
13621.32 1018
13622.42 937
13623.52 868
13624.62 929
13625.73 992
13626.83 956
13627.93 933
13629.03 924
13630.13 970
13631.24 992
13632.34 1033
13633.44 936
13634.54 1013
13635.65 979
13636.75 958
13637.85 1004
13638.95 971
13640.06 921
13641.16 951
13642.26 911
13643.36 957
13644.47 966
13645.57 910
13646.67 962
13647.78 927
13648.88 917
13649.98 888
13651.08 921
13652.19 903
13653.29 931
13654.39 935
13655.50 932
13656.60 920
13657.70 959
13658.81 916
13659.91 937
13661.01 967
13662.12 924
13663.22 953
13664.32 845
13665.43 909
13666.53 898
13667.63 947
13668.74 931
13669.84 951
13670.95 895
13672.05 885
13673.15 961
13674.26 954
13675.36 871
13676.47 845
13677.57 993
13678.67 904
13679.78 897
13680.88 935
13681.99 901
13683.09 900
13684.20 903
13685.30 868
13686.40 952
13687.51 952
13688.61 889
13689.72 932
13690.82 1009
13691.93 1032
13693.03 963
13694.14 927
13695.24 977
13696.35 900
13697.45 895
13698.56 962
13699.66 1097
13700.77 1022
13701.87 915
13702.98 999
13704.08 1115
13705.19 1114
13706.29 1070
13707.40 1040
13708.50 995
13709.61 974
13710.71 1002
13711.82 1075
13712.92 1012
13714.03 1016
13715.14 1073
13716.24 1128
13717.35 1042
13718.45 1022
13719.56 1113
13720.66 1091
13721.77 1082
13722.88 1150
13723.98 1146
13725.09 1109
13726.19 1122
13727.30 1230
13728.41 1274
13729.51 1198
13730.62 1195
13731.73 1347
13732.83 1237
13733.94 1285
13735.04 1219
13736.15 1239
13737.26 1323
13738.36 1334
13739.47 1287
13740.58 1231
13741.68 1297
13742.79 1332
13743.90 1280
13745.00 1322
13746.11 1376
13747.22 1341
13748.32 1359
13749.43 1404
13750.54 1414
13751.65 1394
13752.75 1471
13753.86 1443
13754.97 1491
13756.07 1524
13757.18 1515
13758.29 1494
13759.40 1545
13760.50 1617
13761.61 1656
13762.72 1692
13763.83 1820
13764.93 1868
13766.04 1980
13767.15 1947
13768.26 2070
13769.37 2123
13770.47 2259
13771.58 2342
13772.69 2354
13773.80 2326
13774.91 2312
13776.01 2365
13777.12 2312
13778.23 2198
13779.34 2148
13780.45 2116
13781.55 2085
13782.66 2023
13783.77 1967
13784.88 1817
13785.99 1673
13787.10 1707
13788.20 1592
13789.31 1662
13790.42 1573
13791.53 1435
13792.64 1455
13793.75 1457
13794.86 1452
13795.97 1350
13797.07 1308
13798.18 1349
13799.29 1309
13800.40 1249
13801.51 1273
13802.62 1307
13803.73 1186
13804.84 1168
13805.95 1263
13807.06 1234
13808.17 1293
13809.28 1200
13810.39 1123
13811.49 1134
13812.60 1131
13813.71 1170
13814.82 1157
13815.93 1079
13817.04 1101
13818.15 1202
13819.26 1115
13820.37 1041
13821.48 1111
13822.59 1070
13823.70 1077
13824.81 1046
13825.92 1038
13827.03 1033
13828.14 1058
13829.25 1046
13830.36 1060
13831.47 1046
13832.58 1048
13833.69 1092
13834.80 986
13835.92 1048
13837.03 1002
13838.14 1105
13839.25 1043
13840.36 1021
13841.47 1031
13842.58 1063
13843.69 1059
13844.80 1046
13845.91 1075
13847.02 1028
13848.13 1056
13849.24 1055
13850.36 1084
13851.47 1129
13852.58 1172
13853.69 1113
13854.80 1116
13855.91 1088
13857.02 1094
13858.13 1130
13859.25 1156
13860.36 1150
13861.47 1125
13862.58 1199
13863.69 1148
13864.80 1156
13865.91 1171
13867.03 1125
13868.14 1177
13869.25 1195
13870.36 1190
13871.47 1171
13872.59 1155
13873.70 1097
13874.81 1080
13875.92 1175
13877.03 1201
13878.15 1186
13879.26 1213
13880.37 1101
13881.48 1075
13882.60 1126
13883.71 1174
13884.82 1150
13885.93 1193
13887.05 1247
13888.16 1220
13889.27 1248
13890.38 1291
13891.50 1278
13892.61 1262
13893.72 1264
13894.83 1234
13895.95 1264
13897.06 1317
13898.17 1275
13899.29 1262
13900.40 1241
13901.51 1289
13902.63 1185
13903.74 1214
13904.85 1222
13905.97 1261
13907.08 1169
13908.19 1138
13909.31 1158
13910.42 1117
13911.53 1075
13912.65 1089
13913.76 1078
13914.87 1089
13915.99 1081
13917.10 1052
13918.21 1038
13919.33 1088
13920.44 962
13921.56 1048
13922.67 1094
13923.78 973
13924.90 1035
13926.01 985
13927.13 979
13928.24 1041
13929.35 1023
13930.47 1032
13931.58 1041
13932.70 985
13933.81 1035
13934.93 1038
13936.04 1024
13937.16 1003
13938.27 1019
13939.38 992
13940.50 959
13941.61 982
13942.73 990
13943.84 923
13944.96 1018
13946.07 1011
13947.19 1003
13948.30 999
13949.42 970
13950.53 949
13951.65 954
13952.76 967
13953.88 904
13954.99 914
13956.11 921
13957.23 921
13958.34 929
13959.46 965
13960.57 963
13961.69 933
13962.80 960
13963.92 961
13965.03 953
13966.15 952
13967.27 939
13968.38 1020
13969.50 1026
13970.61 963
13971.73 993
13972.84 924
13973.96 907
13975.08 925
13976.19 966
13977.31 1013
13978.43 898
13979.54 915
13980.66 924
13981.77 958
13982.89 923
13984.01 877
13985.12 895
13986.24 956
13987.36 900
13988.47 955
13989.59 964
13990.71 944
13991.82 952
13992.94 984
13994.06 929
13995.17 953
13996.29 926
13997.41 861
13998.52 926
13999.64 914
14000.76 876
14001.88 935
14002.99 939
14004.11 855
14005.23 909
14006.34 952
14007.46 959
14008.58 965
14009.70 940
14010.81 953
14011.93 1018
14013.05 1010
14014.17 958
14015.28 948
14016.40 923
14017.52 907
14018.64 931
14019.76 944
14020.87 910
14021.99 897
14023.11 947
14024.23 929
14025.35 909
14026.46 954
14027.58 970
14028.70 1008
14029.82 940
14030.94 960
14032.06 919
14033.17 977
14034.29 978
14035.41 847
14036.53 986
14037.65 980
14038.77 956
14039.88 942
14041.00 1002
14042.12 924
14043.24 898
14044.36 1011
14045.48 1002
14046.60 1017
14047.72 992
14048.84 983
14049.95 1021
14051.07 989
14052.19 1006
14053.31 1043
14054.43 1109
14055.55 1201
14056.67 1132
14057.79 1155
14058.91 1199
14060.03 1165
14061.15 1124
14062.27 1108
14063.39 1099
14064.51 1119
14065.63 1184
14066.75 1154
14067.87 1188
14068.99 1183
14070.11 1228
14071.23 1265
14072.35 1199
14073.47 1208
14074.59 1222
14075.71 1289
14076.83 1358
14077.95 1354
14079.07 1363
14080.19 1337
14081.31 1359
14082.43 1398
14083.55 1443
14084.67 1508
14085.79 1416
14086.91 1536
14088.03 1576
14089.15 1554
14090.27 1552
14091.39 1589
14092.51 1622
14093.63 1670
14094.75 1691
14095.87 1702
14097.00 1689
14098.12 1772
14099.24 1806
14100.36 1803
14101.48 1735
14102.60 1663
14103.72 1667
14104.84 1568
14105.96 1569
14107.09 1503
14108.21 1475
14109.33 1410
14110.45 1361
14111.57 1365
14112.69 1312
14113.81 1224
14114.94 1227
14116.06 1182
14117.18 1158
14118.30 1189
14119.42 1076
14120.55 1103
14121.67 1172
14122.79 1155
14123.91 1075
14125.03 1087
14126.16 1056
14127.28 1084
14128.40 1106
14129.52 1089
14130.64 1060
14131.77 1081
14132.89 1067
14134.01 1007
14135.13 1026
14136.26 992
14137.38 1050
14138.50 1083
14139.62 1084
14140.75 994
14141.87 975
14142.99 982
14144.11 981
14145.24 981
14146.36 952
14147.48 1005
14148.61 1025
14149.73 981
14150.85 987
14151.98 967
14153.10 978
14154.22 970
14155.35 965
14156.47 988
14157.59 948
14158.72 953
14159.84 951
14160.96 908
14162.09 899
14163.21 910
14164.33 921
14165.46 924
14166.58 911
14167.70 987
14168.83 911
14169.95 899
14171.08 937
14172.20 899
14173.32 915
14174.45 922
14175.57 909
14176.70 898
14177.82 924
14178.94 914
14180.07 892
14181.19 909
14182.32 914
14183.44 932
14184.57 931
14185.69 887
14186.81 992
14187.94 930
14189.06 892
14190.19 942
14191.31 922
14192.44 913
14193.56 869
14194.69 902
14195.81 897
14196.94 909
14198.06 862
14199.19 859
14200.31 870
14201.44 886
14202.56 888
14203.69 859
14204.81 896
14205.94 889
14207.06 850
14208.19 842
14209.31 869
14210.44 871
14211.57 891
14212.69 848
14213.82 842
14214.94 790
14216.07 801
14217.19 851
14218.32 798
14219.44 828
14220.57 846
14221.70 898
14222.82 814
14223.95 778
14225.07 825
14226.20 842
14227.33 856
14228.45 778
14229.58 783
14230.71 798
14231.83 831
14232.96 798
14234.08 796
14235.21 838
14236.34 776
14237.46 810
14238.59 826
14239.72 779
14240.84 767
14241.97 762
14243.10 771
14244.22 797
14245.35 738
14246.48 776
14247.60 755
14248.73 813
14249.86 792
14250.99 784
14252.11 800
14253.24 793
14254.37 756
14255.49 775
14256.62 719
14257.75 719
14258.88 732
14260.00 702
14261.13 732
14262.26 759
14263.39 692
14264.51 701
14265.64 718
14266.77 719
14267.90 698
14269.02 755
14270.15 728
14271.28 708
14272.41 754
14273.54 776
14274.66 772
14275.79 752
14276.92 694
14278.05 684
14279.18 712
14280.30 681
14281.43 650
14282.56 714
14283.69 711
14284.82 679
14285.95 658
14287.07 705
14288.20 689
14289.33 679
14290.46 720
14291.59 678
14292.72 743
14293.85 739
14294.98 702
14296.10 689
14297.23 692
14298.36 704
14299.49 635
14300.62 589
14301.75 613
14302.88 661
14304.01 627
14305.14 666
14306.27 641
14307.39 636
14308.52 656
14309.65 633
14310.78 673
14311.91 663
14313.04 591
14314.17 613
14315.30 634
14316.43 591
14317.56 630
14318.69 660
14319.82 648
14320.95 614
14322.08 635
14323.21 598
14324.34 607
14325.47 571
14326.60 581
14327.73 568
14328.86 584
14329.99 618
14331.12 603
14332.25 556
14333.38 610
14334.51 656
14335.64 612
14336.77 606
14337.90 581
14339.03 539
14340.16 621
14341.29 585
14342.42 566
14343.56 595
14344.69 629
14345.82 603
14346.95 595
14348.08 611
14349.21 624
14350.34 592
14351.47 578
14352.60 594
14353.73 540
14354.87 563
14356.00 535
14357.13 576
14358.26 592
14359.39 553
14360.52 573
14361.65 605
14362.78 532
14363.92 566
14365.05 601
14366.18 581
14367.31 592
14368.44 609
14369.57 575
14370.71 577
14371.84 591
14372.97 581
14374.10 633
14375.23 600
14376.37 577
14377.50 562
14378.63 575
14379.76 614
14380.89 641
14382.03 612
14383.16 591
14384.29 543
14385.42 574
14386.56 543
14387.69 579
14388.82 606
14389.95 605
14391.09 614
14392.22 618
14393.35 584
14394.48 543
14395.62 570
14396.75 556
14397.88 576
14399.02 564
14400.15 557
14401.28 565
14402.41 568
14403.55 583
14404.68 578
14405.81 623
14406.95 599
14408.08 572
14409.21 568
14410.35 580
14411.48 556
14412.61 612
14413.75 586
14414.88 577
14416.01 602
14417.15 623
14418.28 612
14419.42 553
14420.55 623
14421.68 638
14422.82 616
14423.95 624
14425.08 635
14426.22 621
14427.35 667
14428.49 617
14429.62 588
14430.75 622
14431.89 598
14433.02 575
14434.16 607
14435.29 604
14436.43 542
14437.56 557
14438.69 620
14439.83 605
14440.96 591
14442.10 609
14443.23 636
14444.37 600
14445.50 588
14446.64 575
14447.77 566
14448.91 638
14450.04 584
14451.18 585
14452.31 609
14453.45 638
14454.58 618
14455.72 605
14456.85 587
14457.99 570
14459.12 632
14460.26 580
14461.39 609
14462.53 598
14463.66 625
14464.80 633
14465.94 654
14467.07 609
14468.21 630
14469.34 588
14470.48 622
14471.61 601
14472.75 594
14473.89 628
14475.02 632
14476.16 639
14477.29 588
14478.43 611
14479.57 608
14480.70 660
14481.84 633
14482.97 596
14484.11 567
14485.25 626
14486.38 637
14487.52 651
14488.66 636
14489.79 623
14490.93 621
14492.07 640
14493.20 632
14494.34 639
14495.48 648
14496.61 649
14497.75 653
14498.89 652
14500.02 590
14501.16 624
14502.30 647
14503.43 674
14504.57 657
14505.71 617
14506.84 640
14507.98 693
14509.12 678
14510.26 703
14511.39 701
14512.53 711
14513.67 678
14514.81 656
14515.94 673
14517.08 685
14518.22 724
14519.36 700
14520.49 744
14521.63 698
14522.77 652
14523.91 711
14525.05 686
14526.18 713
14527.32 696
14528.46 729
14529.60 710
14530.74 716
14531.87 698
14533.01 661
14534.15 675
14535.29 655
14536.43 661
14537.56 641
14538.70 617
14539.84 646
14540.98 694
14542.12 658
14543.26 665
14544.40 657
14545.53 668
14546.67 707
14547.81 691
14548.95 669
14550.09 662
14551.23 691
14552.37 688
14553.51 656
14554.65 645
14555.78 655
14556.92 652
14558.06 686
14559.20 692
14560.34 719
14561.48 694
14562.62 686
14563.76 691
14564.90 652
14566.04 697
14567.18 694
14568.32 688
14569.46 660
14570.60 674
14571.74 682
14572.88 678
14574.02 707
14575.16 752
14576.30 750
14577.44 743
14578.58 781
14579.72 825
14580.86 811
14582.00 746
14583.14 750
14584.28 724
14585.42 790
14586.56 758
14587.70 757
14588.84 743
14589.98 771
14591.12 786
14592.26 803
14593.40 894
14594.54 805
14595.68 816
14596.82 849
14597.96 815
14599.10 825
14600.24 832
14601.38 825
14602.52 857
14603.67 816
14604.81 858
14605.95 834
14607.09 781
14608.23 844
14609.37 816
14610.51 903
14611.65 912
14612.79 890
14613.94 910
14615.08 909
14616.22 914
14617.36 907
14618.50 902
14619.64 950
14620.79 991
14621.93 990
14623.07 976
14624.21 1020
14625.35 1025
14626.49 1080
14627.64 1063
14628.78 1063
14629.92 1081
14631.06 1122
14632.20 1155
14633.35 1176
14634.49 1184
14635.63 1131
14636.77 1078
14637.91 1123
14639.06 1186
14640.20 1144
14641.34 1151
14642.48 1055
14643.63 1011
14644.77 963
14645.91 963
14647.05 932
14648.20 896
14649.34 859
14650.48 821
14651.63 839
14652.77 773
14653.91 766
14655.05 836
14656.20 822
14657.34 783
14658.48 763
14659.63 789
14660.77 742
14661.91 755
14663.06 761
14664.20 657
14665.34 701
14666.49 730
14667.63 686
14668.77 664
14669.92 656
14671.06 699
14672.20 698
14673.35 694
14674.49 665
14675.64 664
14676.78 678
14677.92 613
14679.07 633
14680.21 667
14681.35 667
14682.50 652
14683.64 613
14684.79 629
14685.93 609
14687.08 598
14688.22 670
14689.36 619
14690.51 615
14691.65 595
14692.80 620
14693.94 612
14695.09 610
14696.23 646
14697.38 617
14698.52 578
14699.66 595
14700.81 603
14701.95 596
14703.10 609
14704.24 572
14705.39 589
14706.53 563
14707.68 582
14708.82 603
14709.97 578
14711.11 589
14712.26 591
14713.40 552
14714.55 561
14715.69 589
14716.84 563
14717.99 577
14719.13 568
14720.28 576
14721.42 601
14722.57 545
14723.71 593
14724.86 579
14726.00 612
14727.15 575
14728.30 524
14729.44 632
14730.59 582
14731.73 623
14732.88 594
14734.03 536
14735.17 589
14736.32 601
14737.46 613
14738.61 537
14739.76 534
14740.90 582
14742.05 607
14743.20 578
14744.34 573
14745.49 546
14746.64 587
14747.78 585
14748.93 530
14750.08 514
14751.22 581
14752.37 575
14753.52 559
14754.66 528
14755.81 525
14756.96 562
14758.10 563
14759.25 575
14760.40 619
14761.54 522
14762.69 499
14763.84 548
14764.99 526
14766.13 520
14767.28 568
14768.43 537
14769.58 534
14770.72 547
14771.87 545
14773.02 544
14774.17 545
14775.31 542
14776.46 526
14777.61 478
14778.76 529
14779.90 505
14781.05 476
14782.20 507
14783.35 508
14784.50 527
14785.64 508
14786.79 521
14787.94 514
14789.09 530
14790.24 502
14791.38 484
14792.53 513
14793.68 510
14794.83 478
14795.98 456
14797.13 487
14798.28 497
14799.42 477
14800.57 481
14801.72 434
14802.87 480
14804.02 481
14805.17 489
14806.32 526
14807.47 477
14808.61 447
14809.76 500
14810.91 500
14812.06 468
14813.21 463
14814.36 488
14815.51 479
14816.66 477
14817.81 500
14818.96 442
14820.11 436
14821.26 449
14822.41 439
14823.55 449
14824.70 445
14825.85 489
14827.00 493
14828.15 477
14829.30 438
14830.45 439
14831.60 436
14832.75 437
14833.90 465
14835.05 468
14836.20 414
14837.35 418
14838.50 412
14839.65 427
14840.80 423
14841.95 433
14843.10 431
14844.25 460
14845.40 442
14846.55 447
14847.70 441
14848.86 457
14850.01 428
14851.16 396
14852.31 460
14853.46 409
14854.61 392
14855.76 439
14856.91 395
14858.06 414
14859.21 427
14860.36 437
14861.51 468
14862.66 448
14863.82 423
14864.97 446
14866.12 433
14867.27 444
14868.42 460
14869.57 459
14870.72 439
14871.87 475
14873.03 455
14874.18 463
14875.33 473
14876.48 489
14877.63 420
14878.78 395
14879.94 411
14881.09 468
14882.24 480
14883.39 447
14884.54 446
14885.70 471
14886.85 472
14888.00 459
14889.15 464
14890.30 463
14891.46 500
14892.61 450
14893.76 433
14894.91 435
14896.06 462
14897.22 488
14898.37 431
14899.52 402
14900.67 437
14901.83 451
14902.98 526
14904.13 525
14905.28 473
14906.44 440
14907.59 510
14908.74 500
14909.90 459
14911.05 427
14912.20 436
14913.36 455
14914.51 479
14915.66 497
14916.81 471
14917.97 471
14919.12 474
14920.27 463
14921.43 464
14922.58 478
14923.73 444
14924.89 489
14926.04 468
14927.19 463
14928.35 487
14929.50 483
14930.66 512
14931.81 455
14932.96 416
14934.12 450
14935.27 490
14936.42 491
14937.58 513
14938.73 543
14939.89 509
14941.04 489
14942.19 467
14943.35 517
14944.50 493
14945.66 516
14946.81 470
14947.97 454
14949.12 494
14950.27 524
14951.43 497
14952.58 443
14953.74 509
14954.89 572
14956.05 537
14957.20 488
14958.36 540
14959.51 527
14960.67 523
14961.82 541
14962.98 542
14964.13 531
14965.29 538
14966.44 516
14967.60 522
14968.75 506
14969.91 486
14971.06 529
14972.22 476
14973.37 528
14974.53 445
14975.68 452
14976.84 478
14977.99 508
14979.15 529
14980.31 479
14981.46 514
14982.62 509
14983.77 514
14984.93 468
14986.08 469
14987.24 449
14988.40 448
14989.55 437
14990.71 439
14991.86 371
14993.02 415
14994.18 484
14995.33 479
14996.49 453
14997.65 431
14998.80 457
14999.96 474
15001.11 461
15002.27 453
15003.43 410
15004.58 421
15005.74 445
15006.90 461
15008.05 403
15009.21 400
15010.37 443
15011.52 412
15012.68 433
15013.84 402
15014.99 437
15016.15 444
15017.31 414
15018.47 408
15019.62 479
15020.78 461
15021.94 436
15023.09 433
15024.25 426
15025.41 442
15026.57 443
15027.72 432
15028.88 444
15030.04 432
15031.20 411
15032.35 411
15033.51 411
15034.67 430
15035.83 459
15036.98 414
15038.14 426
15039.30 438
15040.46 395
15041.62 406
15042.77 432
15043.93 405
15045.09 401
15046.25 407
15047.41 414
15048.57 408
15049.72 381
15050.88 424
15052.04 409
15053.20 401
15054.36 415
15055.52 438
15056.67 459
15057.83 430
15058.99 435
15060.15 463
15061.31 454
15062.47 464
15063.63 478
15064.79 437
15065.94 378
15067.10 379
15068.26 407
15069.42 411
15070.58 408
15071.74 390
15072.90 404
15074.06 420
15075.22 419
15076.38 394
15077.54 448
15078.70 430
15079.85 456
15081.01 437
15082.17 466
15083.33 416
15084.49 402
15085.65 441
15086.81 439
15087.97 398
15089.13 366
15090.29 481
15091.45 468
15092.61 405
15093.77 401
15094.93 434
15096.09 456
15097.25 456
15098.41 405
15099.57 413
15100.73 425
15101.89 423
15103.05 392
15104.21 399
15105.37 404
15106.53 429
15107.69 409
15108.86 376
15110.02 387
15111.18 453
15112.34 470
15113.50 440
15114.66 443
15115.82 436
15116.98 463
15118.14 441
15119.30 452
15120.46 421
15121.62 467
15122.79 436
15123.95 451
15125.11 427
15126.27 408
15127.43 434
15128.59 422
15129.75 431
15130.91 411
15132.08 399
15133.24 403
15134.40 439
15135.56 399
15136.72 451
15137.88 451
15139.05 432
15140.21 398
15141.37 377
15142.53 434
15143.69 423
15144.85 435
15146.02 437
15147.18 409
15148.34 422
15149.50 427
15150.66 450
15151.83 418
15152.99 436
15154.15 434
15155.31 444
15156.48 425
15157.64 449
15158.80 480
15159.96 455
15161.13 447
15162.29 477
15163.45 432
15164.61 459
15165.78 460
15166.94 446
15168.10 447
15169.27 450
15170.43 423
15171.59 495
15172.75 503
15173.92 523
15175.08 489
15176.24 499
15177.41 504
15178.57 451
15179.73 529
15180.90 551
15182.06 460
15183.22 456
15184.39 484
15185.55 470
15186.71 479
15187.88 483
15189.04 483
15190.21 520
15191.37 506
15192.53 453
15193.70 536
15194.86 547
15196.02 505
15197.19 483
15198.35 497
15199.52 498
15200.68 474
15201.84 498
15203.01 546
15204.17 539
15205.34 569
15206.50 526
15207.67 506
15208.83 537
15209.99 574
15211.16 576
15212.32 548
15213.49 530
15214.65 531
15215.82 536
15216.98 563
15218.15 546
15219.31 555
15220.48 620
15221.64 615
15222.81 617
15223.97 605
15225.14 580
15226.30 623
15227.47 637
15228.63 590
15229.80 598
15230.96 620
15232.13 690
15233.29 630
15234.46 632
15235.62 617
15236.79 602
15237.95 666
15239.12 621
15240.29 650
15241.45 623
15242.62 611
15243.78 634
15244.95 609
15246.11 625
15247.28 583
15248.45 573
15249.61 532
15250.78 569
15251.94 546
15253.11 552
15254.28 565
15255.44 533
15256.61 522
15257.78 509
15258.94 535
15260.11 516
15261.27 530
15262.44 530
15263.61 508
15264.77 478
15265.94 522
15267.11 482
15268.27 451
15269.44 498
15270.61 486
15271.77 481
15272.94 513
15274.11 498
15275.27 495
15276.44 546
15277.61 486
15278.78 471
15279.94 421
15281.11 429
15282.28 446
15283.44 451
15284.61 468
15285.78 489
15286.95 459
15288.11 423
15289.28 462
15290.45 443
15291.62 503
15292.78 508
15293.95 480
15295.12 456
15296.29 435
15297.46 482
15298.62 494
15299.79 460
15300.96 462
15302.13 459
15303.30 444
15304.46 448
15305.63 430
15306.80 463
15307.97 452
15309.14 469
15310.30 480
15311.47 479
15312.64 452
15313.81 466
15314.98 468
15316.15 495
15317.31 486
15318.48 468
15319.65 437
15320.82 423
15321.99 454
15323.16 486
15324.33 460
15325.50 472
15326.66 486
15327.83 512
15329.00 532
15330.17 457
15331.34 483
15332.51 464
15333.68 445
15334.85 451
15336.02 453
15337.19 452
15338.36 422
15339.53 419
15340.70 443
15341.86 473
15343.03 464
15344.20 448
15345.37 413
15346.54 480
15347.71 500
15348.88 514
15350.05 467
15351.22 456
15352.39 443
15353.56 469
15354.73 461
15355.90 451
15357.07 412
15358.24 458
15359.41 474
15360.58 476
15361.75 470
15362.92 513
15364.09 533
15365.26 490
15366.43 492
15367.60 487
15368.78 440
15369.95 504
15371.12 491
15372.29 449
15373.46 474
15374.63 488
15375.80 480
15376.97 484
15378.14 504
15379.31 466
15380.48 469
15381.65 461
15382.83 443
15384.00 465
15385.17 484
15386.34 539
15387.51 488
15388.68 483
15389.85 468
15391.02 446
15392.20 479
15393.37 448
15394.54 499
15395.71 506
15396.88 480
15398.05 501
15399.22 498
15400.40 465
15401.57 419
15402.74 445
15403.91 477
15405.08 461
15406.26 469
15407.43 420
15408.60 441
15409.77 410
15410.94 430
15412.12 466
15413.29 411
15414.46 385
15415.63 444
15416.81 443
15417.98 410
15419.15 419
15420.32 443
15421.50 431
15422.67 451
15423.84 486
15425.01 450
15426.19 451
15427.36 402
15428.53 408
15429.70 453
15430.88 458
15432.05 421
15433.22 423
15434.40 422
15435.57 458
15436.74 415
15437.92 444
15439.09 453
15440.26 433
15441.44 430
15442.61 409
15443.78 441
15444.96 449
15446.13 400
15447.30 416
15448.48 452
15449.65 448
15450.82 411
15452.00 390
15453.17 393
15454.34 438
15455.52 415
15456.69 404
15457.87 409
15459.04 460
15460.21 459
15461.39 461
15462.56 438
15463.74 450
15464.91 380
15466.08 399
15467.26 414
15468.43 393
15469.61 452
15470.78 436
15471.96 460
15473.13 416
15474.31 398
15475.48 425
15476.65 491
15477.83 413
15479.00 375
15480.18 413
15481.35 383
15482.53 446
15483.70 423
15484.88 444
15486.05 472
15487.23 455
15488.40 469
15489.58 443
15490.75 422
15491.93 412
15493.10 441
15494.28 418
15495.45 444
15496.63 463
15497.81 408
15498.98 425
15500.16 416
15501.33 415
15502.51 470
15503.68 444
15504.86 423
15506.03 435
15507.21 489
15508.39 460
15509.56 459
15510.74 456
15511.91 418
15513.09 445
15514.27 444
15515.44 437
15516.62 474
15517.79 469
15518.97 428
15520.15 448
15521.32 448
15522.50 420
15523.68 462
15524.85 454
15526.03 451
15527.21 453
15528.38 498
15529.56 456
15530.74 435
15531.91 441
15533.09 479
15534.27 485
15535.44 472
15536.62 473
15537.80 471
15538.97 491
15540.15 510
15541.33 468
15542.51 456
15543.68 469
15544.86 430
15546.04 535
15547.21 500
15548.39 479
15549.57 517
15550.75 490
15551.92 485
15553.10 460
15554.28 482
15555.46 483
15556.63 515
15557.81 521
15558.99 499
15560.17 470
15561.35 494
15562.52 525
15563.70 539
15564.88 590
15566.06 567
15567.24 537
15568.41 552
15569.59 524
15570.77 493
15571.95 530
15573.13 513
15574.30 532
15575.48 520
15576.66 509
15577.84 543
15579.02 568
15580.20 553
15581.38 546
15582.55 547
15583.73 564
15584.91 546
15586.09 590
15587.27 570
15588.45 620
15589.63 630
15590.81 561
15591.99 604
15593.16 593
15594.34 605
15595.52 601
15596.70 623
15597.88 622
15599.06 580
15600.24 636
15601.42 633
15602.60 643
15603.78 633
15604.96 577
15606.14 618
15607.32 596
15608.50 659
15609.68 633
15610.86 695
15612.04 689
15613.22 664
15614.40 663
15615.58 601
15616.76 627
15617.94 660
15619.12 678
15620.30 643
15621.48 709
15622.66 688
15623.84 645
15625.02 778
15626.20 734
15627.38 751
15628.56 743
15629.74 715
15630.92 770
15632.10 788
15633.28 765
15634.46 797
15635.64 747
15636.82 772
15638.00 770
15639.18 773
15640.36 807
15641.54 823
15642.73 788
15643.91 822
15645.09 818
15646.27 883
15647.45 827
15648.63 856
15649.81 900
15650.99 801
15652.17 820
15653.36 895
15654.54 899
15655.72 886
15656.90 864
15658.08 890
15659.26 914
15660.44 849
15661.63 857
15662.81 828
15663.99 874
15665.17 887
15666.35 816
15667.54 887
15668.72 852
15669.90 791
15671.08 847
15672.26 811
15673.45 851
15674.63 851
15675.81 844
15676.99 817
15678.17 778
15679.36 813
15680.54 818
15681.72 774
15682.90 802
15684.09 809
15685.27 762
15686.45 800
15687.63 755
15688.82 726
15690.00 764
15691.18 773
15692.36 805
15693.55 764
15694.73 730
15695.91 820
15697.10 868
15698.28 840
15699.46 792
15700.65 798
15701.83 780
15703.01 839
15704.20 839
15705.38 910
15706.56 877
15707.75 810
15708.93 870
15710.11 851
15711.30 830
15712.48 899
15713.66 890
15714.85 926
15716.03 939
15717.21 870
15718.40 854
15719.58 861
15720.77 852
15721.95 869
15723.13 778
15724.32 838
15725.50 894
15726.69 875
15727.87 892
15729.05 871
15730.24 829
15731.42 806
15732.61 893
15733.79 887
15734.98 847
15736.16 890
15737.34 867
15738.53 889
15739.71 874
15740.90 859
15742.08 936
15743.27 880
15744.45 857
15745.64 845
15746.82 913
15748.01 948
15749.19 945
15750.38 884
15751.56 877
15752.75 885
15753.93 894
15755.12 930
15756.30 870
15757.49 830
15758.67 846
15759.86 858
15761.04 890
15762.23 955
15763.42 934
15764.60 891
15765.79 872
15766.97 861
15768.16 820
15769.34 822
15770.53 846
15771.71 820
15772.90 776
15774.09 784
15775.27 754
15776.46 773
15777.64 754
15778.83 757
15780.02 768
15781.20 753
15782.39 794
15783.58 743
15784.76 745
15785.95 743
15787.13 772
15788.32 731
15789.51 721
15790.69 725
15791.88 722
15793.07 694
15794.25 677
15795.44 655
15796.63 657
15797.81 719
15799.00 680
15800.19 709
15801.37 688
15802.56 701
15803.75 642
15804.94 624
15806.12 651
15807.31 638
15808.50 675
15809.68 669
15810.87 644
15812.06 689
15813.25 654
15814.43 636
15815.62 614
15816.81 625
15818.00 643
15819.18 641
15820.37 648
15821.56 607
15822.75 642
15823.93 598
15825.12 642
15826.31 619
15827.50 632
15828.69 608
15829.87 653
15831.06 651
15832.25 612
15833.44 610
15834.63 568
15835.81 600
15837.00 599
15838.19 594
15839.38 593
15840.57 582
15841.76 577
15842.94 591
15844.13 599
15845.32 634
15846.51 613
15847.70 584
15848.89 595
15850.08 576
15851.27 558
15852.45 583
15853.64 619
15854.83 609
15856.02 605
15857.21 643
15858.40 574
15859.59 569
15860.78 614
15861.97 562
15863.16 586
15864.35 618
15865.53 595
15866.72 628
15867.91 626
15869.10 646
15870.29 614
15871.48 634
15872.67 633
15873.86 651
15875.05 637
15876.24 646
15877.43 655
15878.62 640
15879.81 705
15881.00 642
15882.19 644
15883.38 603
15884.57 575
15885.76 621
15886.95 620
15888.14 611
15889.33 649
15890.52 685
15891.71 643
15892.90 650
15894.09 674
15895.28 703
15896.47 663
15897.66 636
15898.85 680
15900.04 672
15901.24 677
15902.43 648
15903.62 668
15904.81 700
15906.00 698
15907.19 672
15908.38 673
15909.57 672
15910.76 621
15911.95 656
15913.14 642
15914.34 666
15915.53 661
15916.72 639
15917.91 613
15919.10 661
15920.29 656
15921.48 676
15922.68 702
15923.87 690
15925.06 698
15926.25 712
15927.44 694
15928.63 660
15929.83 647
15931.02 702
15932.21 740
15933.40 687
15934.59 681
15935.78 669
15936.98 688
15938.17 708
15939.36 675
15940.55 712
15941.74 632
15942.94 580
15944.13 608
15945.32 636
15946.51 612
15947.71 593
15948.90 589
15950.09 578
15951.28 552
15952.48 546
15953.67 567
15954.86 555
15956.05 579
15957.25 523
15958.44 469
15959.63 507
15960.83 525
15962.02 530
15963.21 494
15964.41 517
15965.60 528
15966.79 504
15967.98 506
15969.18 446
15970.37 498
15971.56 483
15972.76 479
15973.95 466
15975.14 492
15976.34 506
15977.53 481
15978.73 517
15979.92 545
15981.11 468
15982.31 446
15983.50 456
15984.69 449
15985.89 445
15987.08 457
15988.28 468
15989.47 443
15990.66 442
15991.86 487
15993.05 468
15994.25 458
15995.44 503
15996.63 442
15997.83 459
15999.02 444
16000.22 472
16001.41 462
16002.61 415
16003.80 445
16005.00 442
16006.19 491
16007.38 426
16008.58 394
16009.77 423
16010.97 494
16012.16 453
16013.36 445
16014.55 444
16015.75 481
16016.94 453
16018.14 397
16019.33 422
16020.53 424
16021.72 469
16022.92 483
16024.11 405
16025.31 418
16026.51 419
16027.70 455
16028.90 396
16030.09 422
16031.29 406
16032.48 431
16033.68 441
16034.87 417
16036.07 443
16037.27 442
16038.46 430
16039.66 441
16040.85 431
16042.05 409
16043.24 414
16044.44 438
16045.64 428
16046.83 408
16048.03 441
16049.23 463
16050.42 467
16051.62 428
16052.81 441
16054.01 433
16055.21 487
16056.40 465
16057.60 412
16058.80 440
16059.99 396
16061.19 456
16062.39 415
16063.58 424
16064.78 476
16065.98 429
16067.17 415
16068.37 403
16069.57 383
16070.77 399
16071.96 395
16073.16 437
16074.36 442
16075.55 389
16076.75 404
16077.95 371
16079.15 402
16080.34 396
16081.54 396
16082.74 390
16083.94 363
16085.13 422
16086.33 426
16087.53 446
16088.73 426
16089.92 415
16091.12 457
16092.32 386
16093.52 387
16094.71 370
16095.91 383
16097.11 420
16098.31 367
16099.51 393
16100.71 425
16101.90 384
16103.10 402
16104.30 420
16105.50 422
16106.70 409
16107.89 377
16109.09 354
16110.29 376
16111.49 404
16112.69 373
16113.89 382
16115.09 412
16116.28 392
16117.48 410
16118.68 383
16119.88 346
16121.08 354
16122.28 401
16123.48 408
16124.68 428
16125.88 417
16127.08 372
16128.27 378
16129.47 369
16130.67 336
16131.87 338
16133.07 359
16134.27 387
16135.47 414
16136.67 366
16137.87 393
16139.07 414
16140.27 407
16141.47 376
16142.67 400
16143.87 438
16145.07 452
16146.27 413
16147.47 374
16148.67 370
16149.87 358
16151.07 382
16152.27 422
16153.47 404
16154.67 365
16155.87 387
16157.07 450
16158.27 380
16159.47 416
16160.67 398
16161.87 407
16163.07 400
16164.27 422
16165.47 415
16166.67 397
16167.87 390
16169.07 393
16170.27 364
16171.47 379
16172.68 370
16173.88 442
16175.08 403
16176.28 431
16177.48 398
16178.68 359
16179.88 394
16181.08 410
16182.28 356
16183.48 420
16184.69 412
16185.89 408
16187.09 396
16188.29 396
16189.49 370
16190.69 412
16191.89 404
16193.10 402
16194.30 424
16195.50 453
16196.70 413
16197.90 412
16199.10 422
16200.31 386
16201.51 392
16202.71 373
16203.91 366
16205.11 405
16206.32 429
16207.52 373
16208.72 363
16209.92 397
16211.13 465
16212.33 392
16213.53 419
16214.73 410
16215.93 421
16217.14 460
16218.34 409
16219.54 427
16220.74 421
16221.95 405
16223.15 454
16224.35 421
16225.56 414
16226.76 419
16227.96 446
16229.16 473
16230.37 460
16231.57 410
16232.77 441
16233.98 507
16235.18 477
16236.38 453
16237.59 459
16238.79 452
16239.99 436
16241.20 463
16242.40 430
16243.60 467
16244.81 500
16246.01 475
16247.21 482
16248.42 384
16249.62 469
16250.82 460
16252.03 435
16253.23 457
16254.44 480
16255.64 469
16256.84 458
16258.05 514
16259.25 483
16260.46 505
16261.66 444
16262.86 488
16264.07 495
16265.27 466
16266.48 417
16267.68 452
16268.89 501
16270.09 467
16271.29 445
16272.50 445
16273.70 445
16274.91 456
16276.11 484
16277.32 464
16278.52 541
16279.73 521
16280.93 519
16282.14 511
16283.34 528
16284.55 555
16285.75 548
16286.96 504
16288.16 493
16289.37 484
16290.57 513
16291.78 529
16292.98 501
16294.19 504
16295.39 467
16296.60 512
16297.80 555
16299.01 498
16300.22 508
16301.42 525
16302.63 533
16303.83 550
16305.04 484
16306.24 517
16307.45 515
16308.66 512
16309.86 516
16311.07 534
16312.27 511
16313.48 479
16314.69 507
16315.89 493
16317.10 518
16318.30 444
16319.51 467
16320.72 546
16321.92 510
16323.13 481
16324.34 500
16325.54 490
16326.75 483
16327.96 478
16329.16 444
16330.37 429
16331.58 444
16332.78 485
16333.99 438
16335.20 421
16336.40 389
16337.61 408
16338.82 416
16340.02 406
16341.23 393
16342.44 438
16343.65 432
16344.85 415
16346.06 389
16347.27 395
16348.47 399
16349.68 411
16350.89 390
16352.10 393
16353.30 446
16354.51 401
16355.72 411
16356.93 390
16358.13 391
16359.34 435
16360.55 373
16361.76 395
16362.97 397
16364.17 400
16365.38 395
16366.59 411
16367.80 405
16369.01 423
16370.21 405
16371.42 423
16372.63 386
16373.84 381
16375.05 404
16376.26 426
16377.46 360
16378.67 387
16379.88 397
16381.09 406
16382.30 391
16383.51 410
16384.72 396
16385.92 411
16387.13 405
16388.34 371
16389.55 387
16390.76 369
16391.97 423
16393.18 397
16394.39 375
16395.60 356
16396.80 400
16398.01 395
16399.22 378
16400.43 346
16401.64 374
16402.85 359
16404.06 360
16405.27 370
16406.48 364
16407.69 327
16408.90 365
16410.11 408
16411.32 404
16412.53 360
16413.74 360
16414.95 378
16416.16 361
16417.37 410
16418.58 401
16419.79 398
16421.00 375
16422.21 358
16423.42 400
16424.63 391
16425.84 389
16427.05 378
16428.26 380
16429.47 409
16430.68 410
16431.89 376
16433.10 344
16434.31 388
16435.52 379
16436.73 361
16437.94 376
16439.15 383
16440.36 380
16441.57 391
16442.79 375
16444.00 373
16445.21 327
16446.42 392
16447.63 344
16448.84 330
16450.05 342
16451.26 394
16452.47 372
16453.68 411
16454.90 418
16456.11 418
16457.32 400
16458.53 366
16459.74 387
16460.95 369
16462.16 385
16463.38 371
16464.59 335
16465.80 345
16467.01 329
16468.22 373
16469.43 350
16470.65 363
16471.86 343
16473.07 353
16474.28 382
16475.49 372
16476.71 360
16477.92 374
16479.13 321
16480.34 341
16481.56 357
16482.77 369
16483.98 341
16485.19 431
16486.40 379
16487.62 372
16488.83 338
16490.04 342
16491.25 358
16492.47 344
16493.68 327
16494.89 345
16496.11 378
16497.32 384
16498.53 387
16499.74 404
16500.96 401
16502.17 395
16503.38 356
16504.60 341
16505.81 372
16507.02 327
16508.24 357
16509.45 404
16510.66 377
16511.88 342
16513.09 334
16514.30 374
16515.52 359
16516.73 378
16517.94 403
16519.16 418
16520.37 412
16521.58 377
16522.80 419
16524.01 353
16525.23 328
16526.44 365
16527.65 376
16528.87 374
16530.08 383
16531.30 373
16532.51 391
16533.72 385
16534.94 347
16536.15 364
16537.37 338
16538.58 370
16539.80 377
16541.01 381
16542.23 338
16543.44 345
16544.65 362
16545.87 410
16547.08 342
16548.30 329
16549.51 377
16550.73 384
16551.94 384
16553.16 376
16554.37 387
16555.59 402
16556.80 395
16558.02 362
16559.23 385
16560.45 395
16561.66 407
16562.88 417
16564.09 407
16565.31 415
16566.52 417
16567.74 406
16568.96 454
16570.17 400
16571.39 392
16572.60 388
16573.82 392
16575.03 423
16576.25 381
16577.47 398
16578.68 364
16579.90 347
16581.11 405
16582.33 429
16583.54 412
16584.76 386
16585.98 439
16587.19 439
16588.41 400
16589.63 416
16590.84 411
16592.06 412
16593.27 428
16594.49 388
16595.71 383
16596.92 400
16598.14 404
16599.36 369
16600.57 410
16601.79 352
16603.01 381
16604.22 374
16605.44 325
16606.66 382
16607.87 355
16609.09 342
16610.31 344
16611.53 353
16612.74 361
16613.96 357
16615.18 323
16616.39 369
16617.61 412
16618.83 357
16620.05 336
16621.26 326
16622.48 348
16623.70 349
16624.92 341
16626.13 342
16627.35 379
16628.57 329
16629.79 311
16631.00 322
16632.22 326
16633.44 335
16634.66 348
16635.88 366
16637.09 349
16638.31 327
16639.53 322
16640.75 311
16641.97 296
16643.18 291
16644.40 308
16645.62 345
16646.84 353
16648.06 352
16649.28 378
16650.49 337
16651.71 353
16652.93 381
16654.15 363
16655.37 338
16656.59 333
16657.81 356
16659.03 347
16660.24 321
16661.46 287
16662.68 307
16663.90 344
16665.12 333
16666.34 384
16667.56 359
16668.78 335
16670.00 366
16671.22 354
16672.43 365
16673.65 347
16674.87 354
16676.09 383
16677.31 357
16678.53 318
16679.75 302
16680.97 340
16682.19 347
16683.41 352
16684.63 357
16685.85 354
16687.07 342
16688.29 318
16689.51 317
16690.73 318
16691.95 329
16693.17 389
16694.39 332
16695.61 354
16696.83 300
16698.05 354
16699.27 329
16700.49 335
16701.71 333
16702.93 313
16704.15 362
16705.37 313
16706.59 315
16707.81 302
16709.03 312
16710.25 343
16711.48 372
16712.70 364
16713.92 359
16715.14 344
16716.36 372
16717.58 319
16718.80 333
16720.02 352
16721.24 336
16722.46 327
16723.68 309
16724.91 316
16726.13 317
16727.35 351
16728.57 362
16729.79 274
16731.01 320
16732.23 338
16733.46 385
16734.68 348
16735.90 277
16737.12 352
16738.34 321
16739.56 305
16740.79 324
16742.01 282
16743.23 320
16744.45 323
16745.67 277
16746.90 308
16748.12 324
16749.34 348
16750.56 374
16751.78 290
16753.01 304
16754.23 291
16755.45 312
16756.67 317
16757.90 320
16759.12 276
16760.34 316
16761.56 351
16762.79 326
16764.01 319
16765.23 327
16766.45 343
16767.68 320
16768.90 307
16770.12 322
16771.34 305
16772.57 332
16773.79 341
16775.01 320
16776.24 340
16777.46 318
16778.68 320
16779.91 349
16781.13 358
16782.35 322
16783.58 337
16784.80 294
16786.02 293
16787.25 308
16788.47 303
16789.69 331
16790.92 330
16792.14 357
16793.36 340
16794.59 330
16795.81 317
16797.04 328
16798.26 354
16799.48 369
16800.71 355
16801.93 369
16803.16 354
16804.38 334
16805.60 364
16806.83 366
16808.05 312
16809.28 342
16810.50 366
16811.73 338
16812.95 348
16814.17 328
16815.40 323
16816.62 327
16817.85 336
16819.07 357
16820.30 308
16821.52 344
16822.75 342
16823.97 340
16825.20 348
16826.42 352
16827.65 348
16828.87 348
16830.10 360
16831.32 343
16832.55 324
16833.77 341
16835.00 349
16836.22 376
16837.45 359
16838.67 371
16839.90 363
16841.12 353
16842.35 391
16843.57 426
16844.80 355
16846.03 369
16847.25 408
16848.48 397
16849.70 380
16850.93 370
16852.15 390
16853.38 424
16854.61 401
16855.83 355
16857.06 410
16858.28 426
16859.51 442
16860.74 405
16861.96 429
16863.19 425
16864.42 431
16865.64 466
16866.87 429
16868.09 446
16869.32 418
16870.55 457
16871.77 458
16873.00 447
16874.23 442
16875.45 445
16876.68 479
16877.91 562
16879.13 530
16880.36 522
16881.59 514
16882.82 504
16884.04 511
16885.27 454
16886.50 456
16887.72 531
16888.95 528
16890.18 460
16891.41 476
16892.63 491
16893.86 466
16895.09 468
16896.32 475
16897.54 455
16898.77 472
16900.00 418
16901.23 440
16902.45 455
16903.68 458
16904.91 414
16906.14 431
16907.36 398
16908.59 457
16909.82 429
16911.05 405
16912.28 375
16913.50 398
16914.73 386
16915.96 354
16917.19 377
16918.42 367
16919.65 391
16920.87 412
16922.10 376
16923.33 392
16924.56 387
16925.79 373
16927.02 376
16928.24 373
16929.47 382
16930.70 382
16931.93 360
16933.16 353
16934.39 365
16935.62 377
16936.85 403
16938.08 368
16939.30 325
16940.53 322
16941.76 351
16942.99 342
16944.22 338
16945.45 353
16946.68 368
16947.91 346
16949.14 366
16950.37 339
16951.60 324
16952.83 314
16954.06 324
16955.29 312
16956.52 327
16957.74 329
16958.97 349
16960.20 385
16961.43 399
16962.66 388
16963.89 344
16965.12 345
16966.35 349
16967.58 349
16968.81 338
16970.04 334
16971.27 330
16972.50 349
16973.74 358
16974.97 333
16976.20 345
16977.43 338
16978.66 307
16979.89 323
16981.12 309
16982.35 334
16983.58 349
16984.81 393
16986.04 376
16987.27 366
16988.50 366
16989.73 354
16990.96 353
16992.19 343
16993.43 352
16994.66 338
16995.89 347
16997.12 373
16998.35 314
16999.58 332
17000.81 322
17002.04 349
17003.28 344
17004.51 326
17005.74 344
17006.97 363
17008.20 372
17009.43 348
17010.66 313
17011.90 334
17013.13 336
17014.36 331
17015.59 346
17016.82 371
17018.05 302
17019.29 332
17020.52 331
17021.75 334
17022.98 291
17024.21 311
17025.45 306
17026.68 307
17027.91 342
17029.14 321
17030.38 294
17031.61 328
17032.84 356
17034.07 319
17035.31 285
17036.54 286
17037.77 320
17039.00 317
17040.24 296
17041.47 324
17042.70 305
17043.93 329
17045.17 360
17046.40 288
17047.63 339
17048.87 306
17050.10 334
17051.33 335
17052.57 319
17053.80 299
17055.03 314
17056.27 355
17057.50 324
17058.73 371
17059.97 288
17061.20 333
17062.43 338
17063.67 323
17064.90 354
17066.13 306
17067.37 299
17068.60 310
17069.83 296
17071.07 310
17072.30 323
17073.54 315
17074.77 299
17076.00 295
17077.24 299
17078.47 337
17079.71 293
17080.94 307
17082.17 289
17083.41 306
17084.64 284
17085.88 289
17087.11 311
17088.35 304
17089.58 304
17090.81 320
17092.05 339
17093.28 319
17094.52 303
17095.75 310
17096.99 286
17098.22 306
17099.46 295
17100.69 273
17101.93 283
17103.16 312
17104.40 286
17105.63 286
17106.87 329
17108.10 286
17109.34 304
17110.57 270
17111.81 255
17113.04 274
17114.28 330
17115.51 299
17116.75 290
17117.99 316
17119.22 264
17120.46 301
17121.69 320
17122.93 267
17124.16 265
17125.40 353
17126.64 271
17127.87 285
17129.11 295
17130.34 315
17131.58 303
17132.82 318
17134.05 295
17135.29 289
17136.52 285
17137.76 331
17139.00 299
17140.23 299
17141.47 254
17142.71 259
17143.94 276
17145.18 266
17146.41 274
17147.65 281
17148.89 306
17150.12 298
17151.36 291
17152.60 309
17153.83 276
17155.07 267
17156.31 264
17157.55 303
17158.78 280
17160.02 248
17161.26 325
17162.49 322
17163.73 273
17164.97 270
17166.21 284
17167.44 261
17168.68 246
17169.92 271
17171.15 297
17172.39 292
17173.63 300
17174.87 257
17176.10 282
17177.34 279
17178.58 261
17179.82 305
17181.06 281
17182.29 257
17183.53 275
17184.77 302
17186.01 304
17187.25 290
17188.48 324
17189.72 250
17190.96 297
17192.20 304
17193.44 261
17194.67 276
17195.91 299
17197.15 269
17198.39 278
17199.63 277
17200.87 238
17202.10 239
17203.34 301
17204.58 305
17205.82 270
17207.06 306
17208.30 271
17209.54 285
17210.78 261
17212.01 294
17213.25 263
17214.49 282
17215.73 293
17216.97 288
17218.21 289
17219.45 297
17220.69 281
17221.93 285
17223.17 301
17224.41 254
17225.65 282
17226.89 277
17228.12 261
17229.36 274
17230.60 269
17231.84 291
17233.08 286
17234.32 245
17235.56 241
17236.80 279
17238.04 292
17239.28 292
17240.52 264
17241.76 249
17243.00 273
17244.24 261
17245.48 287
17246.72 273
17247.96 269
17249.20 274
17250.44 284
17251.68 275
17252.92 275
17254.16 294
17255.40 292
17256.64 291
17257.89 272
17259.13 263
17260.37 304
17261.61 279
17262.85 282
17264.09 256
17265.33 282
17266.57 295
17267.81 266
17269.05 261
17270.29 283
17271.53 285
17272.78 275
17274.02 256
17275.26 243
17276.50 243
17277.74 245
17278.98 283
17280.22 256
17281.46 276
17282.71 258
17283.95 323
17285.19 272
17286.43 283
17287.67 245
17288.91 256
17290.16 272
17291.40 318
17292.64 262
17293.88 260
17295.12 294
17296.36 256
17297.61 240
17298.85 240
17300.09 264
17301.33 244
17302.58 281
17303.82 269
17305.06 265
17306.30 270
17307.54 292
17308.79 273
17310.03 268
17311.27 277
17312.51 277
17313.76 248
17315.00 274
17316.24 258
17317.48 266
17318.73 236
17319.97 221
17321.21 276
17322.46 272
17323.70 252
17324.94 240
17326.18 211
17327.43 289
17328.67 296
17329.91 283
17331.16 286
17332.40 278
17333.64 264
17334.89 224
17336.13 266
17337.37 283
17338.62 263
17339.86 267
17341.10 271
17342.35 282
17343.59 262
17344.84 274
17346.08 261
17347.32 253
17348.57 237
17349.81 258
17351.05 251
17352.30 265
17353.54 257
17354.79 270
17356.03 279
17357.27 267
17358.52 235
17359.76 269
17361.01 292
17362.25 296
17363.50 262
17364.74 251
17365.98 247
17367.23 243
17368.47 308
17369.72 264
17370.96 275
17372.21 252
17373.45 278
17374.70 307
17375.94 266
17377.19 283
17378.43 307
17379.68 311
17380.92 273
17382.17 242
17383.41 248
17384.66 226
17385.90 254
17387.15 292
17388.39 291
17389.64 293
17390.88 238
17392.13 299
17393.37 289
17394.62 258
17395.86 270
17397.11 306
17398.36 274
17399.60 249
17400.85 266
17402.09 274
17403.34 304
17404.58 246
17405.83 263
17407.08 273
17408.32 308
17409.57 245
17410.81 250
17412.06 246
17413.31 292
17414.55 297
17415.80 261
17417.05 270
17418.29 268
17419.54 286
17420.78 233
17422.03 243
17423.28 251
17424.52 260
17425.77 253
17427.02 274
17428.26 264
17429.51 290
17430.76 267
17432.00 317
17433.25 273
17434.50 235
17435.75 292
17436.99 270
17438.24 308
17439.49 268
17440.73 256
17441.98 258
17443.23 310
17444.48 282
17445.72 307
17446.97 270
17448.22 303
17449.46 345
17450.71 293
17451.96 267
17453.21 315
17454.45 331
17455.70 284
17456.95 297
17458.20 272
17459.45 286
17460.69 305
17461.94 310
17463.19 256
17464.44 254
17465.69 282
17466.93 275
17468.18 261
17469.43 292
17470.68 291
17471.93 292
17473.17 287
17474.42 260
17475.67 282
17476.92 294
17478.17 280
17479.42 301
17480.67 333
17481.91 320
17483.16 306
17484.41 296
17485.66 298
17486.91 315
17488.16 297
17489.41 294
17490.66 295
17491.90 328
17493.15 293
17494.40 298
17495.65 375
17496.90 351
17498.15 278
17499.40 313
17500.65 304
17501.90 331
17503.15 305
17504.40 323
17505.65 311
17506.90 324
17508.14 319
17509.39 301
17510.64 286
17511.89 336
17513.14 320
17514.39 339
17515.64 348
17516.89 333
17518.14 316
17519.39 265
17520.64 313
17521.89 338
17523.14 323
17524.39 318
17525.64 312
17526.89 364
17528.14 330
17529.39 308
17530.64 313
17531.89 325
17533.14 404
17534.40 355
17535.65 322
17536.90 359
17538.15 352
17539.40 330
17540.65 305
17541.90 370
17543.15 359
17544.40 384
17545.65 332
17546.90 322
17548.15 343
17549.40 344
17550.66 338
17551.91 339
17553.16 361
17554.41 349
17555.66 330
17556.91 310
17558.16 344
17559.41 363
17560.67 348
17561.92 368
17563.17 324
17564.42 323
17565.67 294
17566.92 325
17568.18 356
17569.43 285
17570.68 315
17571.93 337
17573.18 339
17574.43 330
17575.69 348
17576.94 313
17578.19 313
17579.44 329
17580.69 333
17581.95 359
17583.20 340
17584.45 326
17585.70 322
17586.96 338
17588.21 361
17589.46 337
17590.71 284
17591.97 309
17593.22 352
17594.47 350
17595.72 327
17596.98 334
17598.23 369
17599.48 335
17600.73 337
17601.99 351
17603.24 319
17604.49 309
17605.75 380
17607.00 333
17608.25 332
17609.51 311
17610.76 332
17612.01 365
17613.27 346
17614.52 355
17615.77 326
17617.03 299
17618.28 334
17619.53 366
17620.79 316
17622.04 307
17623.29 315
17624.55 332
17625.80 294
17627.05 339
17628.31 302
17629.56 336
17630.82 327
17632.07 284
17633.32 298
17634.58 305
17635.83 289
17637.09 304
17638.34 285
17639.60 308
17640.85 302
17642.10 312
17643.36 367
17644.61 296
17645.87 277
17647.12 305
17648.38 346
17649.63 307
17650.89 313
17652.14 314
17653.39 300
17654.65 251
17655.90 286
17657.16 253
17658.41 285
17659.67 280
17660.92 260
17662.18 261
17663.43 308
17664.69 278
17665.94 308
17667.20 292
17668.45 298
17669.71 307
17670.97 264
17672.22 306
17673.48 277
17674.73 275
17675.99 287
17677.24 286
17678.50 288
17679.75 267
17681.01 278
17682.27 248
17683.52 266
17684.78 271
17686.03 263
17687.29 280
17688.55 268
17689.80 294
17691.06 267
17692.31 259
17693.57 290
17694.83 268
17696.08 251
17697.34 231
17698.59 237
17699.85 229
17701.11 267
17702.36 259
17703.62 262
17704.88 244
17706.13 249
17707.39 269
17708.65 249
17709.90 245
17711.16 254
17712.42 268
17713.67 240
17714.93 252
17716.19 301
17717.44 280
17718.70 282
17719.96 234
17721.22 246
17722.47 258
17723.73 279
17724.99 250
17726.25 239
17727.50 244
17728.76 250
17730.02 299
17731.27 298
17732.53 264
17733.79 240
17735.05 248
17736.31 284
17737.56 285
17738.82 246
17740.08 280
17741.34 273
17742.59 269
17743.85 267
17745.11 257
17746.37 262
17747.63 288
17748.88 288
17750.14 257
17751.40 289
17752.66 267
17753.92 264
17755.18 237
17756.43 239
17757.69 268
17758.95 294
17760.21 245
17761.47 269
17762.73 282
17763.99 274
17765.24 264
17766.50 289
17767.76 260
17769.02 269
17770.28 271
17771.54 252
17772.80 244
17774.06 246
17775.32 246
17776.57 235
17777.83 271
17779.09 288
17780.35 277
17781.61 298
17782.87 275
17784.13 257
17785.39 229
17786.65 258
17787.91 268
17789.17 268
17790.43 226
17791.69 247
17792.95 244
17794.21 283
17795.47 249
17796.73 256
17797.99 282
17799.25 266
17800.51 242
17801.77 254
17803.03 289
17804.29 245
17805.55 254
17806.81 272
17808.07 245
17809.33 230
17810.59 266
17811.85 252
17813.11 265
17814.37 290
17815.63 292
17816.89 287
17818.15 272
17819.41 283
17820.67 243
17821.93 284
17823.19 274
17824.45 266
17825.71 281
17826.98 308
17828.24 260
17829.50 272
17830.76 256
17832.02 260
17833.28 268
17834.54 247
17835.80 227
17837.06 248
17838.33 269
17839.59 259
17840.85 242
17842.11 259
17843.37 214
17844.63 276
17845.89 315
17847.16 244
17848.42 237
17849.68 239
17850.94 277
17852.20 243
17853.46 245
17854.73 269
17855.99 222
17857.25 250
17858.51 232
17859.77 243
17861.04 265
17862.30 256
17863.56 255
17864.82 250
17866.09 268
17867.35 231
17868.61 282
17869.87 261
17871.14 276
17872.40 243
17873.66 238
17874.92 260
17876.19 251
17877.45 274
17878.71 241
17879.97 244
17881.24 256
17882.50 250
17883.76 255
17885.03 247
17886.29 264
17887.55 246
17888.81 229
17890.08 207
17891.34 219
17892.60 238
17893.87 240
17895.13 233
17896.39 230
17897.66 249
17898.92 225
17900.18 261
17901.45 229
17902.71 240
17903.97 255
17905.24 254
17906.50 264
17907.77 258
17909.03 239
17910.29 211
17911.56 242
17912.82 230
17914.09 281
17915.35 288
17916.61 280
17917.88 303
17919.14 263
17920.41 271
17921.67 232
17922.93 242
17924.20 273
17925.46 258
17926.73 244
17927.99 207
17929.26 232
17930.52 228
17931.79 269
17933.05 266
17934.32 257
17935.58 281
17936.84 261
17938.11 253
17939.37 263
17940.64 267
17941.90 277
17943.17 285
17944.43 293
17945.70 311
17946.96 265
17948.23 250
17949.50 250
17950.76 238
17952.03 262
17953.29 252
17954.56 270
17955.82 274
17957.09 255
17958.35 275
17959.62 301
17960.88 259
17962.15 269
17963.42 245
17964.68 251
17965.95 261
17967.21 231
17968.48 259
17969.74 261
17971.01 223
17972.28 250
17973.54 247
17974.81 271
17976.08 242
17977.34 234
17978.61 240
17979.87 244
17981.14 264
17982.41 248
17983.67 238
17984.94 277
17986.21 232
17987.47 249
17988.74 250
17990.01 227
17991.27 212
17992.54 236
17993.81 238
17995.07 240
17996.34 236
17997.61 251
17998.87 265
18000.14 263
18001.41 280
18002.68 245
18003.94 245
18005.21 263
18006.48 253
18007.74 258
18009.01 219
18010.28 260
18011.55 251
18012.81 253
18014.08 244
18015.35 232
18016.62 214
18017.88 229
18019.15 247
18020.42 251
18021.69 241
18022.96 247
18024.22 224
18025.49 210
18026.76 263
18028.03 237
18029.29 250
18030.56 277
18031.83 263
18033.10 250
18034.37 249
18035.64 266
18036.90 249
18038.17 236
18039.44 284
18040.71 280
18041.98 228
18043.25 261
18044.51 252
18045.78 241
18047.05 234
18048.32 240
18049.59 243
18050.86 267
18052.13 287
18053.40 255
18054.67 253
18055.93 260
18057.20 230
18058.47 224
18059.74 232
18061.01 243
18062.28 235
18063.55 253
18064.82 256
18066.09 274
18067.36 280
18068.63 266
18069.90 256
18071.17 245
18072.44 220
18073.70 252
18074.97 223
18076.24 238
18077.51 251
18078.78 231
18080.05 256
18081.32 268
18082.59 255
18083.86 245
18085.13 253
18086.40 256
18087.67 250
18088.94 236
18090.21 243
18091.48 250
18092.75 253
18094.02 261
18095.29 301
18096.57 295
18097.84 267
18099.11 237
18100.38 239
18101.65 284
18102.92 260
18104.19 239
18105.46 249
18106.73 222
18108.00 263
18109.27 261
18110.54 279
18111.81 306
18113.08 277
18114.36 267
18115.63 277
18116.90 249
18118.17 266
18119.44 254
18120.71 265
18121.98 274
18123.25 275
18124.53 262
18125.80 243
18127.07 233
18128.34 269
18129.61 259
18130.88 225
18132.16 231
18133.43 245
18134.70 281
18135.97 269
18137.24 253
18138.51 247
18139.79 239
18141.06 248
18142.33 261
18143.60 236
18144.87 262
18146.15 251
18147.42 226
18148.69 262
18149.96 265
18151.24 260
18152.51 243
18153.78 249
18155.05 235
18156.33 226
18157.60 253
18158.87 280
18160.14 274
18161.42 249
18162.69 256
18163.96 227
18165.23 249
18166.51 231
18167.78 212
18169.05 212
18170.33 232
18171.60 236
18172.87 268
18174.15 259
18175.42 214
18176.69 247
18177.97 253
18179.24 252
18180.51 279
18181.79 256
18183.06 227
18184.33 236
18185.61 258
18186.88 222
18188.15 244
18189.43 236
18190.70 239
18191.97 274
18193.25 262
18194.52 225
18195.80 244
18197.07 231
18198.34 256
18199.62 258
18200.89 249
18202.17 256
18203.44 213
18204.71 242
18205.99 286
18207.26 245
18208.54 255
18209.81 264
18211.09 253
18212.36 220
18213.64 238
18214.91 251
18216.18 226
18217.46 222
18218.73 226
18220.01 254
18221.28 252
18222.56 217
18223.83 233
18225.11 262
18226.38 272
18227.66 226
18228.93 243
18230.21 277
18231.48 243
18232.76 252
18234.03 250
18235.31 282
18236.58 229
18237.86 234
18239.14 275
18240.41 232
18241.69 249
18242.96 266
18244.24 316
18245.51 254
18246.79 234
18248.06 240
18249.34 254
18250.62 254
18251.89 265
18253.17 263
18254.44 240
18255.72 217
18257.00 246
18258.27 239
18259.55 216
18260.82 232
18262.10 245
18263.38 217
18264.65 235
18265.93 255
18267.21 255
18268.48 232
18269.76 259
18271.04 256
18272.31 228
18273.59 240
18274.87 226
18276.14 234
18277.42 246
18278.70 222
18279.97 227
18281.25 222
18282.53 224
18283.80 252
18285.08 246
18286.36 260
18287.63 245
18288.91 202
18290.19 246
18291.47 255
18292.74 220
18294.02 220
18295.30 224
18296.58 243
18297.85 240
18299.13 263
18300.41 272
18301.69 261
18302.96 238
18304.24 224
18305.52 250
18306.80 195
18308.07 235
18309.35 243
18310.63 258
18311.91 258
18313.19 302
18314.46 258
18315.74 240
18317.02 239
18318.30 260
18319.58 253
18320.86 261
18322.13 271
18323.41 254
18324.69 230
18325.97 213
18327.25 242
18328.53 267
18329.80 271
18331.08 287
18332.36 256
18333.64 265
18334.92 251
18336.20 264
18337.48 276
18338.76 260
18340.04 216
18341.31 265
18342.59 264
18343.87 232
18345.15 286
18346.43 249
18347.71 254
18348.99 234
18350.27 241
18351.55 228
18352.83 239
18354.11 246
18355.39 235
18356.67 212
18357.95 230
18359.22 252
18360.50 253
18361.78 239
18363.06 242
18364.34 236
18365.62 234
18366.90 242
18368.18 238
18369.46 256
18370.74 243
18372.02 246
18373.30 219
18374.58 261
18375.86 270
18377.14 244
18378.42 227
18379.71 255
18380.99 210
18382.27 231
18383.55 259
18384.83 241
18386.11 265
18387.39 245
18388.67 260
18389.95 259
18391.23 263
18392.51 238
18393.79 254
18395.07 235
18396.35 230
18397.63 272
18398.92 277
18400.20 243
18401.48 250
18402.76 241
18404.04 239
18405.32 215
18406.60 220
18407.88 238
18409.17 271
18410.45 244
18411.73 230
18413.01 222
18414.29 226
18415.57 198
18416.85 203
18418.14 241
18419.42 228
18420.70 259
18421.98 243
18423.26 225
18424.55 233
18425.83 242
18427.11 243
18428.39 260
18429.67 231
18430.96 236
18432.24 242
18433.52 246
18434.80 233
18436.08 290
18437.37 277
18438.65 237
18439.93 255
18441.21 263
18442.50 274
18443.78 241
18445.06 267
18446.34 240
18447.63 239
18448.91 246
18450.19 223
18451.48 269
18452.76 257
18454.04 233
18455.32 253
18456.61 268
18457.89 274
18459.17 217
18460.46 236
18461.74 249
18463.02 231
18464.31 231
18465.59 269
18466.87 267
18468.16 238
18469.44 233
18470.72 234
18472.01 214
18473.29 237
18474.57 233
18475.86 263
18477.14 236
18478.43 224
18479.71 210
18480.99 218
18482.28 232
18483.56 232
18484.85 238
18486.13 252
18487.41 251
18488.70 239
18489.98 271
18491.27 225
18492.55 236
18493.83 240
18495.12 236
18496.40 235
18497.69 241
18498.97 230
18500.26 233
18501.54 234
18502.83 260
18504.11 259
18505.40 231
18506.68 265
18507.97 203
18509.25 233
18510.54 274
18511.82 248
18513.11 249
18514.39 271
18515.68 231
18516.96 224
18518.25 259
18519.53 249
18520.82 232
18522.10 225
18523.39 255
18524.67 260
18525.96 227
18527.24 259
18528.53 304
18529.81 241
18531.10 213
18532.39 212
18533.67 237
18534.96 242
18536.24 231
18537.53 289
18538.81 246
18540.10 235
18541.39 259
18542.67 272
18543.96 224
18545.24 239
18546.53 248
18547.82 280
18549.10 269
18550.39 271
18551.68 251
18552.96 245
18554.25 238
18555.53 265
18556.82 248
18558.11 266
18559.39 247
18560.68 238
18561.97 259
18563.25 252
18564.54 244
18565.83 262
18567.12 278
18568.40 244
18569.69 260
18570.98 283
18572.26 275
18573.55 250
18574.84 260
18576.12 238
18577.41 223
18578.70 271
18579.99 241
18581.27 265
18582.56 278
18583.85 306
18585.14 268
18586.42 296
18587.71 268
18589.00 285
18590.29 283
18591.57 316
18592.86 279
18594.15 255
18595.44 287
18596.73 306
18598.01 279
18599.30 293
18600.59 296
18601.88 312
18603.17 281
18604.45 282
18605.74 285
18607.03 258
18608.32 238
18609.61 268
18610.90 319
18612.18 271
18613.47 292
18614.76 300
18616.05 278
18617.34 263
18618.63 261
18619.92 299
18621.20 256
18622.49 294
18623.78 308
18625.07 283
18626.36 251
18627.65 276
18628.94 283
18630.23 265
18631.52 286
18632.81 309
18634.09 308
18635.38 238
18636.67 270
18637.96 264
18639.25 267
18640.54 255
18641.83 243
18643.12 281
18644.41 271
18645.70 255
18646.99 275
18648.28 244
18649.57 227
18650.86 229
18652.15 239
18653.44 253
18654.73 240
18656.02 254
18657.31 273
18658.60 263
18659.89 286
18661.18 280
18662.47 257
18663.76 247
18665.05 251
18666.34 282
18667.63 275
18668.92 279
18670.21 238
18671.50 276
18672.79 258
18674.08 234
18675.37 247
18676.66 236
18677.95 232
18679.24 260
18680.54 233
18681.83 264
18683.12 273
18684.41 249
18685.70 210
18686.99 199
18688.28 235
18689.57 249
18690.86 236
18692.15 228
18693.45 254
18694.74 258
18696.03 285
18697.32 247
18698.61 204
18699.90 245
18701.19 233
18702.49 256
18703.78 249
18705.07 265
18706.36 208
18707.65 209
18708.94 225
18710.24 214
18711.53 225
18712.82 242
18714.11 217
18715.40 228
18716.70 248
18717.99 230
18719.28 246
18720.57 228
18721.86 244
18723.16 223
18724.45 264
18725.74 244
18727.03 261
18728.33 241
18729.62 244
18730.91 230
18732.20 248
18733.50 280
18734.79 255
18736.08 252
18737.37 295
18738.67 312
18739.96 249
18741.25 220
18742.55 248
18743.84 258
18745.13 257
18746.43 252
18747.72 244
18749.01 223
18750.31 237
18751.60 218
18752.89 234
18754.19 250
18755.48 256
18756.77 257
18758.07 273
18759.36 219
18760.65 237
18761.95 238
18763.24 237
18764.53 233
18765.83 207
18767.12 238
18768.42 241
18769.71 210
18771.00 224
18772.30 258
18773.59 215
18774.88 208
18776.18 192
18777.47 218
18778.77 228
18780.06 253
18781.36 262
18782.65 241
18783.94 251
18785.24 226
18786.53 251
18787.83 213
18789.12 208
18790.42 222
18791.71 237
18793.01 237
18794.30 215
18795.60 211
18796.89 246
18798.19 214
18799.48 218
18800.78 247
18802.07 248
18803.37 230
18804.66 236
18805.96 226
18807.25 232
18808.55 216
18809.84 233
18811.14 214
18812.43 211
18813.73 239
18815.02 222
18816.32 225
18817.61 206
18818.91 231
18820.21 228
18821.50 229
18822.80 208
18824.09 220
18825.39 191
18826.68 216
18827.98 237
18829.28 213
18830.57 229
18831.87 231
18833.16 223
18834.46 212
18835.76 221
18837.05 244
18838.35 233
18839.65 221
18840.94 208
18842.24 229
18843.53 194
18844.83 207
18846.13 235
18847.42 204
18848.72 218
18850.02 208
18851.31 214
18852.61 251
18853.91 233
18855.20 231
18856.50 254
18857.80 246
18859.10 231
18860.39 247
18861.69 211
18862.99 197
18864.28 208
18865.58 216
18866.88 206
18868.18 232
18869.47 215
18870.77 212
18872.07 250
18873.37 215
18874.66 206
18875.96 230
18877.26 227
18878.56 232
18879.85 204
18881.15 255
18882.45 229
18883.75 199
18885.04 222
18886.34 216
18887.64 243
18888.94 201
18890.24 241
18891.53 222
18892.83 201
18894.13 217
18895.43 226
18896.73 215
18898.03 180
18899.32 220
18900.62 222
18901.92 206
18903.22 236
18904.52 255
18905.82 207
18907.12 230
18908.41 195
18909.71 230
18911.01 202
18912.31 204
18913.61 232
18914.91 218
18916.21 216
18917.51 208
18918.80 234
18920.10 224
18921.40 262
18922.70 230
18924.00 175
18925.30 209
18926.60 247
18927.90 224
18929.20 231
18930.50 199
18931.80 231
18933.10 220
18934.40 232
18935.70 243
18937.00 243
18938.30 236
18939.60 199
18940.90 228
18942.20 225
18943.50 242
18944.79 214
18946.09 204
18947.39 220
18948.70 193
18950.00 191
18951.30 235
18952.60 213
18953.90 200
18955.20 233
18956.50 224
18957.80 223
18959.10 216
18960.40 240
18961.70 223
18963.00 253
18964.30 217
18965.60 209
18966.90 217
18968.20 196
18969.50 213
18970.80 226
18972.10 241
18973.40 216
18974.71 211
18976.01 254
18977.31 257
18978.61 240
18979.91 244
18981.21 228
18982.51 230
18983.81 211
18985.12 202
18986.42 234
18987.72 198
18989.02 211
18990.32 200
18991.62 213
18992.92 217
18994.23 221
18995.53 203
18996.83 189
18998.13 213
18999.43 213
19000.73 229
19002.04 245
19003.34 220
19004.64 208
19005.94 225
19007.24 223
19008.55 219
19009.85 216
19011.15 215
19012.45 221
19013.76 225
19015.06 203
19016.36 217
19017.66 173
19018.96 219
19020.27 217
19021.57 248
19022.87 199
19024.18 209
19025.48 195
19026.78 208
19028.08 225
19029.39 205
19030.69 195
19031.99 209
19033.30 212
19034.60 230
19035.90 256
19037.20 232
19038.51 229
19039.81 227
19041.11 227
19042.42 222
19043.72 213
19045.02 237
19046.33 245
19047.63 209
19048.93 226
19050.24 246
19051.54 211
19052.85 214
19054.15 203
19055.45 210
19056.76 215
19058.06 229
19059.36 240
19060.67 205
19061.97 200
19063.28 236
19064.58 227
19065.88 220
19067.19 208
19068.49 230
19069.80 234
19071.10 226
19072.41 205
19073.71 239
19075.01 243
19076.32 261
19077.62 258
19078.93 229
19080.23 235
19081.54 243
19082.84 260
19084.15 200
19085.45 220
19086.76 206
19088.06 207
19089.37 213
19090.67 223
19091.98 215
19093.28 207
19094.59 226
19095.89 205
19097.20 217
19098.50 221
19099.81 241
19101.11 204
19102.42 217
19103.72 215
19105.03 214
19106.33 218
19107.64 211
19108.94 242
19110.25 236
19111.56 220
19112.86 220
19114.17 273
19115.47 248
19116.78 247
19118.08 256
19119.39 191
19120.70 209
19122.00 238
19123.31 246
19124.61 242
19125.92 236
19127.23 245
19128.53 229
19129.84 214
19131.15 227
19132.45 190
19133.76 184
19135.06 237
19136.37 249
19137.68 221
19138.98 231
19140.29 213
19141.60 215
19142.90 207
19144.21 227
19145.52 215
19146.82 221
19148.13 211
19149.44 217
19150.75 220
19152.05 229
19153.36 218
19154.67 238
19155.97 247
19157.28 233
19158.59 232
19159.90 242
19161.20 224
19162.51 199
19163.82 209
19165.13 219
19166.43 214
19167.74 192
19169.05 190
19170.36 203
19171.66 216
19172.97 236
19174.28 234
19175.59 250
19176.89 210
19178.20 216
19179.51 219
19180.82 220
19182.13 212
19183.44 221
19184.74 269
19186.05 223
19187.36 182
19188.67 206
19189.98 205
19191.28 236
19192.59 224
19193.90 207
19195.21 184
19196.52 212
19197.83 236
19199.14 207
19200.44 213
19201.75 210
19203.06 243
19204.37 231
19205.68 217
19206.99 257
19208.30 232
19209.61 243
19210.92 216
19212.22 195
19213.53 191
19214.84 262
19216.15 232
19217.46 237
19218.77 242
19220.08 209
19221.39 221
19222.70 229
19224.01 230
19225.32 212
19226.63 235
19227.94 225
19229.25 258
19230.56 213
19231.87 202
19233.18 217
19234.49 227
19235.80 194
19237.11 241
19238.42 255
19239.73 237
19241.04 239
19242.35 233
19243.66 213
19244.97 206
19246.28 196
19247.59 202
19248.90 254
19250.21 191
19251.52 189
19252.83 211
19254.14 210
19255.45 200
19256.76 266
19258.07 217
19259.38 249
19260.69 211
19262.00 178
19263.31 206
19264.63 230
19265.94 259
19267.25 251
19268.56 228
19269.87 186
19271.18 202
19272.49 220
19273.80 245
19275.11 223
19276.43 234
19277.74 207
19279.05 211
19280.36 185
19281.67 218
19282.98 196
19284.29 202
19285.61 230
19286.92 209
19288.23 226
19289.54 230
19290.85 251
19292.16 200
19293.48 213
19294.79 213
19296.10 226
19297.41 215
19298.72 222
19300.04 252
19301.35 231
19302.66 236
19303.97 230
19305.29 254
19306.60 229
19307.91 212
19309.22 209
19310.53 192
19311.85 185
19313.16 198
19314.47 207
19315.78 155
19317.10 162
19318.41 217
19319.72 205
19321.04 202
19322.35 221
19323.66 240
19324.97 228
19326.29 201
19327.60 267
19328.91 220
19330.23 231
19331.54 268
19332.85 249
19334.17 228
19335.48 233
19336.79 230
19338.11 225
19339.42 219
19340.73 211
19342.05 238
19343.36 241
19344.67 230
19345.99 240
19347.30 222
19348.62 210
19349.93 241
19351.24 220
19352.56 215
19353.87 208
19355.18 200
19356.50 200
19357.81 220
19359.13 228
19360.44 222
19361.76 222
19363.07 215
19364.38 209
19365.70 220
19367.01 202
19368.33 216
19369.64 223
19370.96 196
19372.27 241
19373.58 231
19374.90 231
19376.21 207
19377.53 182
19378.84 201
19380.16 203
19381.47 206
19382.79 234
19384.10 241
19385.42 228
19386.73 232
19388.05 213
19389.36 248
19390.68 252
19391.99 184
19393.31 221
19394.62 230
19395.94 232
19397.26 223
19398.57 210
19399.89 219
19401.20 214
19402.52 213
19403.83 215
19405.15 239
19406.46 255
19407.78 219
19409.10 207
19410.41 212
19411.73 213
19413.04 227
19414.36 240
19415.68 226
19416.99 219
19418.31 206
19419.62 216
19420.94 219
19422.26 223
19423.57 210
19424.89 198
19426.21 202
19427.52 191
19428.84 218
19430.15 217
19431.47 248
19432.79 242
19434.10 275
19435.42 229
19436.74 226
19438.06 218
19439.37 218
19440.69 258
19442.01 257
19443.32 217
19444.64 232
19445.96 253
19447.27 238
19448.59 260
19449.91 231
19451.23 249
19452.54 223
19453.86 240
19455.18 235
19456.49 213
19457.81 184
19459.13 250
19460.45 239
19461.76 262
19463.08 251
19464.40 225
19465.72 209
19467.04 233
19468.35 244
19469.67 230
19470.99 222
19472.31 235
19473.63 210
19474.94 218
19476.26 242
19477.58 195
19478.90 218
19480.22 194
19481.53 241
19482.85 200
19484.17 205
19485.49 210
19486.81 228
19488.13 203
19489.44 209
19490.76 234
19492.08 220
19493.40 220
19494.72 204
19496.04 211
19497.36 203
19498.68 224
19499.99 188
19501.31 228
19502.63 230
19503.95 218
19505.27 214
19506.59 253
19507.91 227
19509.23 223
19510.55 243
19511.87 206
19513.19 206
19514.51 212
19515.82 243
19517.14 211
19518.46 234
19519.78 222
19521.10 223
19522.42 211
19523.74 229
19525.06 206
19526.38 232
19527.70 225
19529.02 239
19530.34 261
19531.66 226
19532.98 218
19534.30 195
19535.62 224
19536.94 206
19538.26 259
19539.58 229
19540.90 232
19542.22 252
19543.54 230
19544.86 238
19546.18 243
19547.50 236
19548.83 216
19550.15 245
19551.47 211
19552.79 240
19554.11 228
19555.43 224
19556.75 210
19558.07 219
19559.39 201
19560.71 213
19562.03 219
19563.35 238
19564.68 213
19566.00 193
19567.32 223
19568.64 232
19569.96 235
19571.28 212
19572.60 201
19573.92 225
19575.25 228
19576.57 225
19577.89 215
19579.21 214
19580.53 207
19581.85 225
19583.17 222
19584.50 198
19585.82 242
19587.14 234
19588.46 197
19589.78 240
19591.11 226
19592.43 215
19593.75 189
19595.07 213
19596.39 209
19597.72 252
19599.04 213
19600.36 228
19601.68 177
19603.01 193
19604.33 211
19605.65 232
19606.97 201
19608.30 221
19609.62 211
19610.94 199
19612.26 206
19613.59 246
19614.91 252
19616.23 219
19617.56 234
19618.88 217
19620.20 245
19621.52 244
19622.85 214
19624.17 245
19625.49 231
19626.82 240
19628.14 198
19629.46 252
19630.79 251
19632.11 226
19633.43 241
19634.76 250
19636.08 213
19637.40 228
19638.73 219
19640.05 237
19641.37 211
19642.70 231
19644.02 218
19645.35 231
19646.67 224
19647.99 216
19649.32 220
19650.64 207
19651.97 224
19653.29 191
19654.61 209
19655.94 199
19657.26 216
19658.59 236
19659.91 260
19661.23 219
19662.56 222
19663.88 211
19665.21 211
19666.53 197
19667.86 196
19669.18 245
19670.51 211
19671.83 235
19673.16 214
19674.48 226
19675.81 200
19677.13 212
19678.46 199
19679.78 259
19681.11 231
19682.43 204
19683.76 205
19685.08 219
19686.41 204
19687.73 211
19689.06 208
19690.38 214
19691.71 211
19693.03 214
19694.36 235
19695.68 247
19697.01 254
19698.33 249
19699.66 203
19700.99 219
19702.31 201
19703.64 219
19704.96 206
19706.29 234
19707.62 240
19708.94 241
19710.27 218
19711.59 204
19712.92 218
19714.25 218
19715.57 214
19716.90 210
19718.22 225
19719.55 226
19720.88 244
19722.20 237
19723.53 241
19724.86 228
19726.18 228
19727.51 238
19728.84 250
19730.16 225
19731.49 186
19732.82 196
19734.14 236
19735.47 237
19736.80 224
19738.12 241
19739.45 250
19740.78 216
19742.10 234
19743.43 233
19744.76 234
19746.09 223
19747.41 189
19748.74 199
19750.07 201
19751.40 191
19752.72 220
19754.05 238
19755.38 209
19756.71 241
19758.03 204
19759.36 219
19760.69 204
19762.02 219
19763.34 211
19764.67 196
19766.00 209
19767.33 220
19768.66 213
19769.98 200
19771.31 218
19772.64 220
19773.97 221
19775.30 219
19776.62 215
19777.95 207
19779.28 214
19780.61 241
19781.94 199
19783.27 215
19784.59 197
19785.92 191
19787.25 188
19788.58 181
19789.91 188
19791.24 187
19792.57 206
19793.90 214
19795.22 225
19796.55 228
19797.88 224
19799.21 231
19800.54 195
19801.87 213
19803.20 199
19804.53 188
19805.86 215
19807.19 229
19808.52 200
19809.84 239
19811.17 225
19812.50 222
19813.83 252
19815.16 208
19816.49 213
19817.82 231
19819.15 250
19820.48 185
19821.81 212
19823.14 244
19824.47 229
19825.80 207
19827.13 200
19828.46 244
19829.79 191
19831.12 194
19832.45 202
19833.78 236
19835.11 264
19836.44 220
19837.77 215
19839.10 206
19840.43 211
19841.76 209
19843.09 191
19844.42 207
19845.75 227
19847.09 228
19848.42 257
19849.75 237
19851.08 202
19852.41 235
19853.74 227
19855.07 218
19856.40 218
19857.73 210
19859.06 216
19860.39 203
19861.72 202
19863.06 195
19864.39 221
19865.72 227
19867.05 202
19868.38 224
19869.71 246
19871.04 226
19872.38 223
19873.71 252
19875.04 244
19876.37 249
19877.70 203
19879.03 244
19880.36 204
19881.70 198
19883.03 203
19884.36 226
19885.69 217
19887.02 252
19888.36 267
19889.69 248
19891.02 229
19892.35 214
19893.68 227
19895.02 209
19896.35 226
19897.68 227
19899.01 225
19900.35 211
19901.68 207
19903.01 223
19904.34 214
19905.68 201
19907.01 210
19908.34 248
19909.67 235
19911.01 221
19912.34 234
19913.67 200
19915.01 214
19916.34 231
19917.67 233
19919.00 217
19920.34 213
19921.67 269
19923.00 243
19924.34 231
19925.67 231
19927.00 232
19928.34 230
19929.67 243
19931.00 226
19932.34 252
19933.67 244
19935.00 232
19936.34 187
19937.67 219
19939.01 227
19940.34 212
19941.67 228
19943.01 238
19944.34 226
19945.67 229
19947.01 247
19948.34 265
19949.68 223
19951.01 237
19952.34 196
19953.68 228
19955.01 217
19956.35 193
19957.68 204
19959.02 228
19960.35 238
19961.68 255
19963.02 242
19964.35 219
19965.69 260
19967.02 234
19968.36 229
19969.69 231
19971.03 223
19972.36 245
19973.70 218
19975.03 228
19976.37 254
19977.70 229
19979.04 227
19980.37 233
19981.71 198
19983.04 211
19984.38 220
19985.71 235
19987.05 215
19988.38 215
19989.72 206
19991.05 229
19992.39 238
19993.73 221
19995.06 237
19996.40 266
19997.73 238
19999.07 240
20000.40 217
20001.74 237
20003.08 213
20004.41 219
20005.75 238
20007.08 241
20008.42 235
20009.76 237
20011.09 232
20012.43 221
20013.76 229
20015.10 227
20016.44 256
20017.77 236
20019.11 228
20020.45 239
20021.78 241
20023.12 236
20024.45 219
20025.79 219
20027.13 226
20028.46 273
20029.80 232
20031.14 235
20032.48 232
20033.81 232
20035.15 234
20036.49 249
20037.82 276
20039.16 244
20040.50 247
20041.83 249
20043.17 245
20044.51 215
20045.85 252
20047.18 252
20048.52 217
20049.86 245
20051.20 253
20052.53 253
20053.87 258
20055.21 220
20056.55 287
20057.88 223
20059.22 272
20060.56 242
20061.90 250
20063.23 246
20064.57 238
20065.91 209
20067.25 247
20068.59 242
20069.92 222
20071.26 232
20072.60 211
20073.94 236
20075.28 214
20076.62 232
20077.95 233
20079.29 235
20080.63 212
20081.97 239
20083.31 248
20084.65 259
20085.98 243
20087.32 233
20088.66 266
20090.00 248
20091.34 235
20092.68 226
20094.02 210
20095.36 233
20096.70 245
20098.03 205
20099.37 202
20100.71 210
20102.05 249
20103.39 228
20104.73 212
20106.07 191
20107.41 208
20108.75 239
20110.09 224
20111.43 225
20112.77 215
20114.11 211
20115.45 220
20116.79 227
20118.13 222
20119.46 237
20120.80 200
20122.14 247
20123.48 232
20124.82 216
20126.16 204
20127.50 208
20128.84 206
20130.18 204
20131.52 254
20132.86 229
20134.20 218
20135.55 216
