# Supplementary material for: MALDI-TOF MS typing enables the classification of brewing yeasts of the genus Saccharomyces to major beer styles
Source: PLoS One. 2017 Aug 9;12(8):e0181694. doi: 10.1371/journal.pone.0181694 (PMC5549903; doi:10.1371/journal.pone.0181694)
Supplement: S12 File — The directory includes 90 raw files and was zipped to “.zip”; the folder has three strains with 30 spectra per strain; S1 Text explains the raw files with an example and Table 1 represents the yeast strains used within the experiment. (ZIP) [file pone.0181694.s015.zip › 34-36/30343-505-OG-WB-WB-YPG-18h-E-E_2015-07-08_1_0_B4_1.dat]

2000.66 2687
2001.08 2836
2001.50 2817
2001.92 2784
2002.34 2804
2002.77 2654
2003.19 2732
2003.61 2580
2004.03 2557
2004.45 2427
2004.88 2515
2005.30 2725
2005.72 2698
2006.14 2657
2006.56 2502
2006.99 2473
2007.41 2657
2007.83 2775
2008.25 2462
2008.67 2725
2009.10 2619
2009.52 2833
2009.94 2842
2010.36 2902
2010.79 2827
2011.21 2772
2011.63 2680
2012.06 2537
2012.48 2830
2012.90 2866
2013.32 2712
2013.75 2650
2014.17 2666
2014.59 2533
2015.02 2411
2015.44 2579
2015.86 2731
2016.28 2658
2016.71 2622
2017.13 2453
2017.55 2868
2017.98 2806
2018.40 2755
2018.82 2856
2019.25 2711
2019.67 2864
2020.09 2769
2020.52 2920
2020.94 2801
2021.37 2670
2021.79 2761
2022.21 2473
2022.64 2664
2023.06 2596
2023.48 2633
2023.91 2606
2024.33 2426
2024.76 2513
2025.18 2485
2025.60 2732
2026.03 2779
2026.45 2848
2026.88 2601
2027.30 2608
2027.73 2529
2028.15 2399
2028.57 2526
2029.00 2469
2029.42 2209
2029.85 2443
2030.27 2504
2030.70 2578
2031.12 2504
2031.55 2583
2031.97 2587
2032.40 2563
2032.82 2537
2033.25 2706
2033.67 2778
2034.10 2688
2034.52 2444
2034.95 2606
2035.37 2591
2035.80 2769
2036.22 2731
2036.65 2548
2037.07 2518
2037.50 2575
2037.92 2668
2038.35 2679
2038.77 2566
2039.20 2385
2039.63 2496
2040.05 2586
2040.48 2562
2040.90 2456
2041.33 2660
2041.75 2692
2042.18 2551
2042.61 2511
2043.03 2609
2043.46 2516
2043.88 2574
2044.31 2591
2044.74 2380
2045.16 2531
2045.59 2386
2046.01 2594
2046.44 2669
2046.87 2913
2047.29 2823
2047.72 2813
2048.15 2882
2048.57 2887
2049.00 2704
2049.43 2769
2049.85 2704
2050.28 2622
2050.71 2605
2051.13 2552
2051.56 2348
2051.99 2672
2052.41 2743
2052.84 2604
2053.27 2703
2053.69 2558
2054.12 2544
2054.55 2555
2054.98 2415
2055.40 2682
2055.83 2540
2056.26 2580
2056.68 2641
2057.11 2394
2057.54 2699
2057.97 2627
2058.39 2669
2058.82 2725
2059.25 2633
2059.68 2795
2060.11 2668
2060.53 2742
2060.96 2729
2061.39 2744
2061.82 2793
2062.24 2725
2062.67 2329
2063.10 2606
2063.53 2804
2063.96 2853
2064.39 2763
2064.81 2864
2065.24 2824
2065.67 3101
2066.10 2829
2066.53 2927
2066.95 2867
2067.38 3042
2067.81 2905
2068.24 2773
2068.67 2598
2069.10 2672
2069.53 2540
2069.96 2495
2070.38 2496
2070.81 2713
2071.24 2763
2071.67 2624
2072.10 2708
2072.53 2778
2072.96 2737
2073.39 2499
2073.82 2578
2074.24 2656
2074.67 2691
2075.10 2814
2075.53 2486
2075.96 2535
2076.39 2734
2076.82 2910
2077.25 2752
2077.68 2633
2078.11 2989
2078.54 2742
2078.97 2782
2079.40 2739
2079.83 2871
2080.26 2849
2080.69 2810
2081.12 2399
2081.55 2572
2081.98 2536
2082.41 2539
2082.84 2820
2083.27 2678
2083.70 2718
2084.13 2956
2084.56 2696
2084.99 2704
2085.42 2424
2085.85 2610
2086.28 2650
2086.71 2599
2087.14 2816
2087.57 2752
2088.00 2762
2088.43 2818
2088.86 2781
2089.29 2639
2089.73 2639
2090.16 2402
2090.59 2322
2091.02 2499
2091.45 2447
2091.88 2464
2092.31 2324
2092.74 2615
2093.17 2463
2093.60 2480
2094.04 2246
2094.47 2422
2094.90 2648
2095.33 2549
2095.76 2661
2096.19 2599
2096.62 2434
2097.06 2577
2097.49 2563
2097.92 2472
2098.35 2426
2098.78 2555
2099.21 2493
2099.65 2376
2100.08 2300
2100.51 2310
2100.94 2345
2101.37 2352
2101.81 2393
2102.24 2385
2102.67 2394
2103.10 2204
2103.53 2248
2103.97 2346
2104.40 2512
2104.83 2478
2105.26 2515
2105.70 2666
2106.13 2266
2106.56 2583
2106.99 2539
2107.43 2770
2107.86 2819
2108.29 2633
2108.72 2847
2109.16 2692
2109.59 2617
2110.02 2692
2110.46 2631
2110.89 2746
2111.32 2681
2111.75 2471
2112.19 2338
2112.62 2392
2113.05 2534
2113.49 2282
2113.92 2256
2114.35 2513
2114.79 2440
2115.22 2428
2115.65 2414
2116.09 2375
2116.52 2279
2116.95 2218
2117.39 2366
2117.82 2408
2118.26 2195
2118.69 2248
2119.12 2432
2119.56 2367
2119.99 2371
2120.42 2338
2120.86 2392
2121.29 2444
2121.73 2371
2122.16 2276
2122.59 2343
2123.03 2365
2123.46 2543
2123.90 2344
2124.33 2483
2124.77 2577
2125.20 2335
2125.64 2215
2126.07 2243
2126.50 2329
2126.94 2390
2127.37 2330
2127.81 2456
2128.24 2582
2128.68 2529
2129.11 2874
2129.55 2712
2129.98 2782
2130.42 3104
2130.85 3175
2131.29 3436
2131.72 3256
2132.16 3243
2132.59 3102
2133.03 2930
2133.46 2920
2133.90 2664
2134.33 2723
2134.77 2642
2135.20 2457
2135.64 2493
2136.08 2515
2136.51 2496
2136.95 2622
2137.38 2494
2137.82 2330
2138.25 2307
2138.69 2396
2139.13 2369
2139.56 2477
2140.00 2430
2140.43 2436
2140.87 2392
2141.31 2368
2141.74 2456
2142.18 2494
2142.61 2533
2143.05 2397
2143.49 2280
2143.92 2544
2144.36 2462
2144.80 2438
2145.23 2482
2145.67 2337
2146.11 2441
2146.54 2510
2146.98 2477
2147.42 2237
2147.85 2448
2148.29 2655
2148.73 2848
2149.16 2907
2149.60 2807
2150.04 2885
2150.47 2886
2150.91 3016
2151.35 2663
2151.79 2647
2152.22 2602
2152.66 3059
2153.10 2900
2153.53 2679
2153.97 2790
2154.41 2698
2154.85 2569
2155.28 2608
2155.72 2657
2156.16 2684
2156.60 2671
2157.03 2882
2157.47 2853
2157.91 2642
2158.35 2844
2158.79 2921
2159.22 2521
2159.66 2760
2160.10 2813
2160.54 2728
2160.98 2818
2161.41 2639
2161.85 2487
2162.29 2564
2162.73 2621
2163.17 2592
2163.60 2413
2164.04 2416
2164.48 2511
2164.92 2442
2165.36 2362
2165.80 2222
2166.24 2400
2166.67 2437
2167.11 2357
2167.55 2334
2167.99 2392
2168.43 2677
2168.87 2997
2169.31 2654
2169.75 2617
2170.19 2632
2170.62 2718
2171.06 2625
2171.50 2859
2171.94 2925
2172.38 3007
2172.82 2809
2173.26 2731
2173.70 2835
2174.14 2769
2174.58 2755
2175.02 2818
2175.46 2984
2175.90 2980
2176.34 2999
2176.78 3009
2177.22 2885
2177.66 3170
2178.10 2984
2178.54 2892
2178.97 2870
2179.41 2628
2179.85 2595
2180.29 2628
2180.74 2538
2181.18 2480
2181.62 2292
2182.06 2271
2182.50 2223
2182.94 2590
2183.38 2609
2183.82 2389
2184.26 2400
2184.70 2317
2185.14 2472
2185.58 2244
2186.02 2338
2186.46 2568
2186.90 2372
2187.34 2345
2187.78 2397
2188.22 2398
2188.66 2605
2189.11 2646
2189.55 2773
2189.99 2592
2190.43 2564
2190.87 2609
2191.31 2671
2191.75 2491
2192.19 2443
2192.63 2589
2193.08 2587
2193.52 2662
2193.96 2618
2194.40 2817
2194.84 2795
2195.28 2896
2195.72 2861
2196.17 2793
2196.61 2760
2197.05 3060
2197.49 2933
2197.93 3132
2198.37 2976
2198.82 2886
2199.26 2868
2199.70 2700
2200.14 2625
2200.58 2678
2201.03 2718
2201.47 2426
2201.91 2515
2202.35 2450
2202.80 2630
2203.24 2613
2203.68 2499
2204.12 2590
2204.57 2641
2205.01 2573
2205.45 2659
2205.89 2597
2206.34 2939
2206.78 2890
2207.22 2607
2207.66 2669
2208.11 2539
2208.55 2738
2208.99 2558
2209.44 2757
2209.88 2517
2210.32 2398
2210.76 2599
2211.21 2640
2211.65 2355
2212.09 2600
2212.54 2517
2212.98 2605
2213.42 2540
2213.87 2602
2214.31 2521
2214.75 2490
2215.20 2617
2215.64 2551
2216.09 2647
2216.53 2494
2216.97 2777
2217.42 2632
2217.86 2631
2218.30 2372
2218.75 2497
2219.19 2625
2219.64 2494
2220.08 2432
2220.52 2674
2220.97 2657
2221.41 2529
2221.86 2576
2222.30 2674
2222.75 2880
2223.19 2767
2223.63 2736
2224.08 2994
2224.52 3106
2224.97 2914
2225.41 2985
2225.86 3051
2226.30 3219
2226.75 3370
2227.19 3386
2227.64 3275
2228.08 3172
2228.53 3244
2228.97 3312
2229.42 3188
2229.86 2988
2230.31 3096
2230.75 2872
2231.20 2999
2231.64 2787
2232.09 2943
2232.53 2989
2232.98 3008
2233.42 2929
2233.87 2960
2234.31 2964
2234.76 2826
2235.20 3137
2235.65 3045
2236.10 2657
2236.54 2767
2236.99 2498
2237.43 2528
2237.88 2729
2238.32 2376
2238.77 2336
2239.22 2328
2239.66 2319
2240.11 2309
2240.55 2437
2241.00 2280
2241.45 2355
2241.89 2567
2242.34 2500
2242.79 2472
2243.23 2350
2243.68 2124
2244.12 2128
2244.57 2345
2245.02 2336
2245.46 2044
2245.91 2106
2246.36 2402
2246.80 2234
2247.25 2157
2247.70 2411
2248.14 2349
2248.59 2346
2249.04 2299
2249.49 2253
2249.93 2186
2250.38 2298
2250.83 2388
2251.27 2339
2251.72 2356
2252.17 2526
2252.62 2577
2253.06 2508
2253.51 2590
2253.96 2508
2254.40 2261
2254.85 2263
2255.30 2426
2255.75 2417
2256.20 2202
2256.64 2222
2257.09 2309
2257.54 2239
2257.99 2213
2258.43 2257
2258.88 2113
2259.33 2275
2259.78 2323
2260.23 2218
2260.67 2217
2261.12 2238
2261.57 2241
2262.02 2361
2262.47 2480
2262.92 2557
2263.36 2655
2263.81 2716
2264.26 2618
2264.71 2684
2265.16 2751
2265.61 2515
2266.05 2758
2266.50 2893
2266.95 2590
2267.40 2496
2267.85 2341
2268.30 2380
2268.75 2507
2269.20 2610
2269.65 2943
2270.09 2749
2270.54 2796
2270.99 2649
2271.44 2844
2271.89 3193
2272.34 3327
2272.79 3050
2273.24 2938
2273.69 2929
2274.14 2988
2274.59 2792
2275.04 2730
2275.49 2559
2275.94 2600
2276.38 2725
2276.83 2439
2277.28 2379
2277.73 2356
2278.18 2564
2278.63 2623
2279.08 2515
2279.53 2268
2279.98 2323
2280.43 2361
2280.88 2305
2281.33 2283
2281.78 2430
2282.23 2310
2282.68 2307
2283.13 2342
2283.59 2267
2284.04 2359
2284.49 2262
2284.94 2146
2285.39 2237
2285.84 2154
2286.29 2314
2286.74 2406
2287.19 2565
2287.64 2576
2288.09 2740
2288.54 3216
2288.99 3322
2289.44 3693
2289.89 4213
2290.35 4656
2290.80 4707
2291.25 4833
2291.70 5060
2292.15 4836
2292.60 4911
2293.05 4981
2293.50 4669
2293.96 4230
2294.41 3766
2294.86 3587
2295.31 3220
2295.76 2989
2296.21 2743
2296.66 2818
2297.12 2595
2297.57 2367
2298.02 2328
2298.47 2251
2298.92 2335
2299.38 2254
2299.83 2365
2300.28 2403
2300.73 2239
2301.18 2119
2301.64 2360
2302.09 2471
2302.54 2441
2302.99 2136
2303.44 2191
2303.90 2423
2304.35 2542
2304.80 2523
2305.25 2207
2305.71 2206
2306.16 2497
2306.61 2307
2307.07 2200
2307.52 2327
2307.97 2357
2308.42 2380
2308.88 2575
2309.33 2496
2309.78 2645
2310.23 2790
2310.69 2665
2311.14 2650
2311.59 2807
2312.05 3043
2312.50 3050
2312.95 3092
2313.41 2680
2313.86 2707
2314.31 2478
2314.77 2535
2315.22 2952
2315.67 2632
2316.13 2762
2316.58 2745
2317.04 2605
2317.49 2656
2317.94 2892
2318.40 3006
2318.85 2950
2319.30 2779
2319.76 2869
2320.21 2753
2320.67 2760
2321.12 2988
2321.57 2605
2322.03 2564
2322.48 2579
2322.94 2678
2323.39 2594
2323.85 2878
2324.30 2631
2324.75 2523
2325.21 2587
2325.66 2594
2326.12 2926
2326.57 2754
2327.03 2867
2327.48 2803
2327.94 2765
2328.39 2915
2328.85 2876
2329.30 2930
2329.76 2754
2330.21 2817
2330.67 2781
2331.12 2659
2331.58 2581
2332.03 2748
2332.49 2670
2332.94 2596
2333.40 2578
2333.85 2765
2334.31 2547
2334.76 2641
2335.22 2529
2335.67 2444
2336.13 2278
2336.58 2320
2337.04 2308
2337.50 2204
2337.95 2210
2338.41 2195
2338.86 2417
2339.32 2460
2339.77 2404
2340.23 2573
2340.69 2405
2341.14 2625
2341.60 2491
2342.05 2326
2342.51 2457
2342.97 2375
2343.42 2437
2343.88 2582
2344.34 2411
2344.79 2232
2345.25 2343
2345.70 2217
2346.16 2097
2346.62 2245
2347.07 2285
2347.53 2398
2347.99 2341
2348.44 2463
2348.90 2602
2349.36 2408
2349.81 2400
2350.27 2510
2350.73 2458
2351.19 2514
2351.64 2318
2352.10 2223
2352.56 2177
2353.01 2357
2353.47 2332
2353.93 2298
2354.39 2482
2354.84 2422
2355.30 2329
2355.76 2292
2356.22 2399
2356.67 2466
2357.13 2325
2357.59 2170
2358.05 2233
2358.50 2076
2358.96 2246
2359.42 2279
2359.88 2248
2360.33 2257
2360.79 2444
2361.25 2550
2361.71 2452
2362.17 2337
2362.62 2261
2363.08 2389
2363.54 2526
2364.00 2515
2364.46 2266
2364.92 2238
2365.37 2274
2365.83 2345
2366.29 2349
2366.75 2382
2367.21 2372
2367.67 2448
2368.12 2405
2368.58 2376
2369.04 2465
2369.50 2592
2369.96 2552
2370.42 2380
2370.88 2339
2371.34 2388
2371.80 2576
2372.25 2489
2372.71 2517
2373.17 2731
2373.63 2950
2374.09 2979
2374.55 3207
2375.01 3122
2375.47 3116
2375.93 3048
2376.39 3011
2376.85 2758
2377.31 3017
2377.77 2948
2378.23 2698
2378.69 2747
2379.15 2631
2379.61 2767
2380.06 2523
2380.52 2426
2380.98 2316
2381.44 2252
2381.90 2379
2382.36 2427
2382.82 2361
2383.28 2381
2383.74 2461
2384.20 2359
2384.67 2350
2385.13 2164
2385.59 2311
2386.05 2217
2386.51 2148
2386.97 2198
2387.43 2274
2387.89 2292
2388.35 2321
2388.81 2302
2389.27 2441
2389.73 2465
2390.19 2522
2390.65 2536
2391.11 2339
2391.57 2329
2392.03 2542
2392.50 2412
2392.96 2483
2393.42 2623
2393.88 2602
2394.34 2423
2394.80 2429
2395.26 2239
2395.72 2229
2396.19 2303
2396.65 2440
2397.11 2447
2397.57 2290
2398.03 2392
2398.49 2423
2398.95 2415
2399.42 2273
2399.88 2239
2400.34 2234
2400.80 2168
2401.26 2458
2401.73 2300
2402.19 2213
2402.65 2329
2403.11 2112
2403.57 2292
2404.04 2137
2404.50 2152
2404.96 2435
2405.42 2372
2405.88 2454
2406.35 2375
2406.81 2312
2407.27 2311
2407.73 2463
2408.20 2311
2408.66 2406
2409.12 2261
2409.58 2316
2410.05 2042
2410.51 1973
2410.97 2069
2411.43 2036
2411.90 2122
2412.36 2302
2412.82 2236
2413.29 2344
2413.75 2429
2414.21 2341
2414.68 2337
2415.14 2480
2415.60 2347
2416.07 2458
2416.53 2639
2416.99 2472
2417.46 2509
2417.92 2335
2418.38 2401
2418.85 2556
2419.31 2612
2419.77 2668
2420.24 2569
2420.70 2374
2421.16 2247
2421.63 2436
2422.09 2226
2422.56 2181
2423.02 2407
2423.48 2373
2423.95 2253
2424.41 2226
2424.88 2368
2425.34 2350
2425.80 2409
2426.27 2371
2426.73 2466
2427.20 2454
2427.66 2420
2428.13 2251
2428.59 2186
2429.05 2203
2429.52 2294
2429.98 2295
2430.45 2263
2430.91 2383
2431.38 2348
2431.84 2523
2432.31 2449
2432.77 2338
2433.24 2354
2433.70 2321
2434.17 2305
2434.63 2498
2435.10 2352
2435.56 2261
2436.03 2460
2436.49 2162
2436.96 2188
2437.42 2283
2437.89 2237
2438.35 2513
2438.82 2378
2439.28 2292
2439.75 2386
2440.22 2271
2440.68 2695
2441.15 2754
2441.61 2574
2442.08 2480
2442.54 2487
2443.01 2580
2443.48 2466
2443.94 2562
2444.41 2672
2444.87 2522
2445.34 2497
2445.81 2487
2446.27 2451
2446.74 2635
2447.20 2530
2447.67 2662
2448.14 2331
2448.60 2220
2449.07 2218
2449.54 2276
2450.00 2277
2450.47 2253
2450.94 2178
2451.40 2426
2451.87 2471
2452.34 2213
2452.80 2189
2453.27 2268
2453.74 2316
2454.20 2311
2454.67 2359
2455.14 2361
2455.60 2255
2456.07 2210
2456.54 2177
2457.01 2081
2457.47 2141
2457.94 2153
2458.41 2113
2458.88 2180
2459.34 2131
2459.81 2237
2460.28 2087
2460.74 2031
2461.21 2120
2461.68 2273
2462.15 2102
2462.62 1985
2463.08 2042
2463.55 2062
2464.02 2181
2464.49 2235
2464.95 2354
2465.42 2238
2465.89 2082
2466.36 2389
2466.83 2234
2467.30 2086
2467.76 2049
2468.23 2121
2468.70 1875
2469.17 1977
2469.64 2089
2470.10 2129
2470.57 2126
2471.04 2087
2471.51 1984
2471.98 2103
2472.45 2065
2472.92 2222
2473.39 2247
2473.85 2233
2474.32 2120
2474.79 1936
2475.26 2156
2475.73 2314
2476.20 2227
2476.67 2231
2477.14 2267
2477.61 2090
2478.07 2029
2478.54 2074
2479.01 2084
2479.48 1840
2479.95 1815
2480.42 2020
2480.89 2057
2481.36 2086
2481.83 2064
2482.30 2069
2482.77 2175
2483.24 2078
2483.71 2130
2484.18 2141
2484.65 2061
2485.12 2371
2485.59 2239
2486.06 2420
2486.53 2277
2487.00 2305
2487.47 2507
2487.94 2417
2488.41 2535
2488.88 2413
2489.35 2391
2489.82 2523
2490.29 2645
2490.76 2655
2491.23 2552
2491.70 2523
2492.17 2418
2492.64 2320
2493.11 2315
2493.58 2325
2494.05 2288
2494.52 2154
2494.99 2219
2495.47 2280
2495.94 2159
2496.41 1818
2496.88 1988
2497.35 2308
2497.82 2129
2498.29 2048
2498.76 2216
2499.23 2230
2499.70 2161
2500.18 2147
2500.65 2187
2501.12 2078
2501.59 1908
2502.06 2062
2502.53 2109
2503.00 2091
2503.48 2072
2503.95 2264
2504.42 2237
2504.89 2292
2505.36 2102
2505.83 2253
2506.31 2175
2506.78 2239
2507.25 2247
2507.72 2293
2508.19 2353
2508.67 2369
2509.14 2285
2509.61 2259
2510.08 2245
2510.56 2419
2511.03 2311
2511.50 2327
2511.97 2396
2512.44 2784
2512.92 2837
2513.39 2715
2513.86 2695
2514.33 2660
2514.81 2801
2515.28 2461
2515.75 2518
2516.23 2383
2516.70 2552
2517.17 2315
2517.64 2063
2518.12 2201
2518.59 2337
2519.06 2403
2519.54 2291
2520.01 2162
2520.48 2256
2520.96 2147
2521.43 2004
2521.90 2014
2522.38 2099
2522.85 2056
2523.32 1985
2523.80 2029
2524.27 2120
2524.74 2177
2525.22 2188
2525.69 1955
2526.16 2150
2526.64 2281
2527.11 2298
2527.59 2302
2528.06 2228
2528.53 2115
2529.01 2313
2529.48 2374
2529.96 2516
2530.43 2279
2530.90 2296
2531.38 2311
2531.85 2290
2532.33 2178
2532.80 2217
2533.28 2320
2533.75 2383
2534.22 2152
2534.70 2212
2535.17 2075
2535.65 2176
2536.12 2097
2536.60 2040
2537.07 2107
2537.55 2188
2538.02 2088
2538.50 1937
2538.97 2181
2539.45 2323
2539.92 2420
2540.40 2269
2540.87 2135
2541.35 2409
2541.82 2352
2542.30 2261
2542.77 2328
2543.25 2306
2543.72 2494
2544.20 2351
2544.67 2191
2545.15 2182
2545.62 2366
2546.10 2275
2546.58 2580
2547.05 2604
2547.53 2515
2548.00 2983
2548.48 2809
2548.95 3132
2549.43 3052
2549.91 3020
2550.38 2786
2550.86 2849
2551.33 2954
2551.81 2783
2552.29 2688
2552.76 2635
2553.24 2673
2553.72 2566
2554.19 2555
2554.67 2467
2555.14 2268
2555.62 2395
2556.10 2444
2556.57 2531
2557.05 2449
2557.53 2338
2558.00 2316
2558.48 2253
2558.96 2442
2559.43 2503
2559.91 2124
2560.39 2082
2560.87 2375
2561.34 2174
2561.82 2248
2562.30 2144
2562.77 2293
2563.25 2365
2563.73 2170
2564.21 2215
2564.68 2249
2565.16 2070
2565.64 2218
2566.11 2356
2566.59 2123
2567.07 2223
2567.55 2253
2568.03 2124
2568.50 2065
2568.98 2157
2569.46 2206
2569.94 2061
2570.41 1958
2570.89 2045
2571.37 2089
2571.85 2227
2572.33 2073
2572.80 2045
2573.28 1972
2573.76 1953
2574.24 1966
2574.72 1976
2575.19 2023
2575.67 2080
2576.15 2138
2576.63 2200
2577.11 2232
2577.59 2128
2578.07 2238
2578.54 2299
2579.02 2122
2579.50 2300
2579.98 2341
2580.46 1986
2580.94 2137
2581.42 2160
2581.90 1982
2582.37 1969
2582.85 2038
2583.33 1983
2583.81 1889
2584.29 1979
2584.77 2032
2585.25 2024
2585.73 1929
2586.21 2050
2586.69 2129
2587.17 2223
2587.65 2198
2588.13 2238
2588.61 2076
2589.08 2117
2589.56 2112
2590.04 2027
2590.52 2253
2591.00 2173
2591.48 2225
2591.96 2260
2592.44 2117
2592.92 2250
2593.40 2231
2593.88 2243
2594.36 1969
2594.84 2250
2595.32 2125
2595.80 1971
2596.28 2071
2596.76 2104
2597.24 2039
2597.72 1988
2598.21 2205
2598.69 2113
2599.17 2081
2599.65 2027
2600.13 2139
2600.61 2004
2601.09 1986
2601.57 1837
2602.05 1731
2602.53 2064
2603.01 1887
2603.49 1982
2603.97 1988
2604.45 1916
2604.94 2068
2605.42 2160
2605.90 2098
2606.38 2250
2606.86 2173
2607.34 2015
2607.82 2027
2608.30 2032
2608.79 2292
2609.27 2075
2609.75 1971
2610.23 2208
2610.71 2035
2611.19 1971
2611.68 2010
2612.16 2029
2612.64 2063
2613.12 1857
2613.60 1970
2614.08 2124
2614.57 2102
2615.05 2023
2615.53 1961
2616.01 2080
2616.49 2125
2616.98 2104
2617.46 1867
2617.94 2047
2618.42 2165
2618.91 2254
2619.39 2178
2619.87 2059
2620.35 2074
2620.84 1909
2621.32 1993
2621.80 1980
2622.28 1992
2622.77 1906
2623.25 2021
2623.73 2105
2624.21 2278
2624.70 2415
2625.18 2139
2625.66 2136
2626.15 2062
2626.63 2262
2627.11 2233
2627.60 2131
2628.08 2224
2628.56 2249
2629.05 2413
2629.53 2177
2630.01 2294
2630.50 2128
2630.98 2186
2631.46 2416
2631.95 2304
2632.43 2318
2632.91 2460
2633.40 2592
2633.88 2489
2634.36 2379
2634.85 2479
2635.33 2227
2635.82 2164
2636.30 2448
2636.78 2242
2637.27 2123
2637.75 2148
2638.24 1959
2638.72 1914
2639.20 1903
2639.69 1983
2640.17 1975
2640.66 1959
2641.14 2017
2641.63 1887
2642.11 1971
2642.60 2007
2643.08 2046
2643.56 1997
2644.05 1903
2644.53 1833
2645.02 1979
2645.50 1987
2645.99 1814
2646.47 1899
2646.96 1878
2647.44 1770
2647.93 2022
2648.41 2010
2648.90 1843
2649.38 1926
2649.87 1902
2650.35 2086
2650.84 2299
2651.32 2151
2651.81 2040
2652.30 1905
2652.78 1981
2653.27 1984
2653.75 1990
2654.24 2062
2654.72 2186
2655.21 1981
2655.69 2127
2656.18 2135
2656.67 2147
2657.15 2050
2657.64 2085
2658.12 2135
2658.61 2228
2659.10 1926
2659.58 2068
2660.07 1999
2660.55 2011
2661.04 1911
2661.53 1877
2662.01 2034
2662.50 2052
2662.99 1903
2663.47 2016
2663.96 2205
2664.44 2163
2664.93 2165
2665.42 2177
2665.90 1910
2666.39 1993
2666.88 1993
2667.36 1940
2667.85 1932
2668.34 2047
2668.83 2030
2669.31 1965
2669.80 2034
2670.29 1923
2670.77 2150
2671.26 2030
2671.75 2092
2672.24 2115
2672.72 2193
2673.21 2209
2673.70 2311
2674.18 2269
2674.67 2425
2675.16 2453
2675.65 2392
2676.13 2516
2676.62 2673
2677.11 2625
2677.60 2566
2678.09 2293
2678.57 2321
2679.06 2183
2679.55 2152
2680.04 2081
2680.53 1942
2681.01 1880
2681.50 1810
2681.99 1930
2682.48 1890
2682.97 1833
2683.45 1911
2683.94 1797
2684.43 1789
2684.92 1966
2685.41 1883
2685.90 1886
2686.38 1758
2686.87 1894
2687.36 1923
2687.85 1854
2688.34 2035
2688.83 2005
2689.32 2106
2689.81 1957
2690.29 1948
2690.78 1863
2691.27 1998
2691.76 1882
2692.25 2032
2692.74 1831
2693.23 1948
2693.72 2012
2694.21 2045
2694.70 2105
2695.19 2010
2695.68 2064
2696.16 1903
2696.65 1891
2697.14 1914
2697.63 1846
2698.12 1980
2698.61 2042
2699.10 1938
2699.59 1987
2700.08 2116
2700.57 1933
2701.06 1968
2701.55 1902
2702.04 2073
2702.53 2188
2703.02 2018
2703.51 2039
2704.00 2188
2704.49 2003
2704.98 1962
2705.47 2230
2705.96 2030
2706.45 1996
2706.94 1976
2707.43 2030
2707.92 1975
2708.41 2035
2708.91 2005
2709.40 2082
2709.89 1938
2710.38 1692
2710.87 1890
2711.36 1949
2711.85 1897
2712.34 2106
2712.83 2246
2713.32 2147
2713.81 2023
2714.30 2142
2714.80 2111
2715.29 2063
2715.78 2167
2716.27 2030
2716.76 1844
2717.25 1872
2717.74 1941
2718.23 1980
2718.73 1939
2719.22 1949
2719.71 2053
2720.20 2011
2720.69 2175
2721.18 1977
2721.68 2236
2722.17 2119
2722.66 2107
2723.15 2158
2723.64 2189
2724.14 2228
2724.63 2246
2725.12 2135
2725.61 2134
2726.10 2222
2726.60 2069
2727.09 2119
2727.58 2080
2728.07 2061
2728.56 1941
2729.06 1862
2729.55 1860
2730.04 2027
2730.53 2117
2731.03 2003
2731.52 2121
2732.01 2361
2732.51 2254
2733.00 2253
2733.49 2497
2733.98 2388
2734.48 2236
2734.97 2242
2735.46 2385
2735.96 2253
2736.45 2195
2736.94 2353
2737.43 2149
2737.93 2221
2738.42 2249
2738.91 2275
2739.41 2295
2739.90 2477
2740.39 2374
2740.89 2067
2741.38 2168
2741.88 2078
2742.37 2093
2742.86 2061
2743.36 2134
2743.85 2039
2744.34 1992
2744.84 1905
2745.33 1977
2745.83 1972
2746.32 2048
2746.81 2081
2747.31 2056
2747.80 2055
2748.30 1879
2748.79 1893
2749.28 1827
2749.78 1902
2750.27 1923
2750.77 1779
2751.26 1979
2751.76 1973
2752.25 2022
2752.74 2013
2753.24 2019
2753.73 1845
2754.23 2065
2754.72 2034
2755.22 1938
2755.71 2042
2756.21 1993
2756.70 1929
2757.20 2034
2757.69 2040
2758.19 2146
2758.68 2080
2759.18 1898
2759.67 1928
2760.17 1938
2760.66 1890
2761.16 2070
2761.65 2060
2762.15 1954
2762.64 2044
2763.14 2101
2763.64 2065
2764.13 2044
2764.63 2260
2765.12 1912
2765.62 2056
2766.11 2162
2766.61 2055
2767.11 1963
2767.60 2016
2768.10 2175
2768.59 2029
2769.09 1992
2769.59 2045
2770.08 2034
2770.58 1917
2771.07 1954
2771.57 2197
2772.07 1936
2772.56 1959
2773.06 2105
2773.56 2001
2774.05 2060
2774.55 2371
2775.04 2383
2775.54 2450
2776.04 2384
2776.53 2703
2777.03 2583
2777.53 2559
2778.03 2753
2778.52 2804
2779.02 2551
2779.52 2437
2780.01 2426
2780.51 2536
2781.01 2228
2781.50 2191
2782.00 2375
2782.50 2147
2783.00 2155
2783.49 2051
2783.99 2026
2784.49 1981
2784.99 2028
2785.48 2033
2785.98 1982
2786.48 1957
2786.98 2074
2787.47 1979
2787.97 1840
2788.47 1909
2788.97 1799
2789.46 1795
2789.96 1866
2790.46 1723
2790.96 1817
2791.46 1806
2791.95 1922
2792.45 1940
2792.95 1908
2793.45 1984
2793.95 1898
2794.44 1740
2794.94 1971
2795.44 1913
2795.94 1931
2796.44 2075
2796.94 2097
2797.44 2109
2797.93 2142
2798.43 2156
2798.93 2027
2799.43 2067
2799.93 2166
2800.43 2028
2800.93 2064
2801.43 2012
2801.92 2044
2802.42 2048
2802.92 2058
2803.42 2196
2803.92 2176
2804.42 2205
2804.92 2312
2805.42 2345
2805.92 2286
2806.42 2385
2806.92 2576
2807.42 2407
2807.91 2355
2808.41 2386
2808.91 2441
2809.41 2480
2809.91 2547
2810.41 2172
2810.91 1993
2811.41 2218
2811.91 2135
2812.41 1987
2812.91 2019
2813.41 2123
2813.91 2122
2814.41 2062
2814.91 1870
2815.41 1785
2815.91 1799
2816.41 1837
2816.91 1986
2817.41 1925
2817.91 1988
2818.41 1995
2818.91 2063
2819.42 1954
2819.92 1820
2820.42 1809
2820.92 1893
2821.42 1872
2821.92 1953
2822.42 2030
2822.92 2001
2823.42 1922
2823.92 1883
2824.42 1795
2824.92 1926
2825.42 1950
2825.93 2005
2826.43 2075
2826.93 2097
2827.43 2097
2827.93 1850
2828.43 1908
2828.93 1932
2829.43 1770
2829.94 1774
2830.44 1735
2830.94 1757
2831.44 1820
2831.94 1965
2832.44 1967
2832.95 1878
2833.45 1771
2833.95 1687
2834.45 1919
2834.95 1887
2835.45 1815
2835.96 1931
2836.46 1877
2836.96 1815
2837.46 1757
2837.97 1781
2838.47 1804
2838.97 1734
2839.47 1911
2839.97 1951
2840.48 1790
2840.98 1734
2841.48 1824
2841.98 1917
2842.49 1904
2842.99 1838
2843.49 1832
2843.99 1902
2844.50 1932
2845.00 1906
2845.50 1844
2846.01 1971
2846.51 2144
2847.01 2005
2847.51 2034
2848.02 2163
2848.52 2258
2849.02 2276
2849.53 2498
2850.03 2477
2850.53 2245
2851.04 2309
2851.54 2266
2852.04 2246
2852.55 2425
2853.05 2357
2853.55 2133
2854.06 2113
2854.56 2179
2855.06 2151
2855.57 2291
2856.07 2377
2856.58 2579
2857.08 2458
2857.58 2347
2858.09 2267
2858.59 2327
2859.10 2234
2859.60 2176
2860.10 2228
2860.61 2106
2861.11 2002
2861.62 1922
2862.12 1983
2862.62 1870
2863.13 1868
2863.63 1755
2864.14 2026
2864.64 1971
2865.15 1899
2865.65 1647
2866.16 1754
2866.66 1844
2867.17 1875
2867.67 2029
2868.18 1897
2868.68 1815
2869.19 2116
2869.69 2254
2870.20 2273
2870.70 2145
2871.21 2125
2871.71 2090
2872.22 2202
2872.72 2253
2873.23 2233
2873.73 2412
2874.24 2446
2874.74 2540
2875.25 2342
2875.75 1988
2876.26 2291
2876.76 2251
2877.27 2090
2877.78 1892
2878.28 2112
2878.79 2051
2879.29 2072
2879.80 2274
2880.30 2113
2880.81 2071
2881.32 2017
2881.82 2155
2882.33 2172
2882.83 2216
2883.34 2081
2883.85 1937
2884.35 2104
2884.86 2138
2885.37 2175
2885.87 2011
2886.38 2087
2886.88 2220
2887.39 2016
2887.90 2126
2888.40 2042
2888.91 2018
2889.42 2045
2889.92 2116
2890.43 2149
2890.94 2269
2891.45 1986
2891.95 2006
2892.46 1950
2892.97 1944
2893.47 2186
2893.98 2218
2894.49 2418
2894.99 2285
2895.50 2240
2896.01 2266
2896.52 2264
2897.02 2434
2897.53 2186
2898.04 2183
2898.55 2101
2899.05 2121
2899.56 2176
2900.07 2087
2900.58 2054
2901.08 2002
2901.59 1979
2902.10 1970
2902.61 2121
2903.12 1991
2903.62 1980
2904.13 2096
2904.64 2194
2905.15 2090
2905.66 2347
2906.16 2417
2906.67 2360
2907.18 2179
2907.69 2394
2908.20 2216
2908.71 2168
2909.21 2147
2909.72 2193
2910.23 2348
2910.74 2206
2911.25 2171
2911.76 2250
2912.26 2145
2912.77 2187
2913.28 2105
2913.79 2073
2914.30 2061
2914.81 2111
2915.32 2172
2915.83 2043
2916.34 1857
2916.85 1811
2917.35 2103
2917.86 2345
2918.37 2088
2918.88 1948
2919.39 2071
2919.90 2102
2920.41 1948
2920.92 2247
2921.43 2174
2921.94 2031
2922.45 2041
2922.96 2169
2923.47 2017
2923.98 1993
2924.49 1966
2925.00 2070
2925.51 2086
2926.02 2052
2926.53 2040
2927.04 1971
2927.55 1752
2928.06 1808
2928.57 1827
2929.08 1933
2929.59 1742
2930.10 1799
2930.61 1923
2931.12 1855
2931.63 1782
2932.14 1848
2932.65 2078
2933.16 2045
2933.67 1961
2934.18 1774
2934.69 1743
2935.20 1952
2935.71 1964
2936.22 2090
2936.73 2273
2937.25 2272
2937.76 2062
2938.27 1989
2938.78 2219
2939.29 2193
2939.80 2237
2940.31 2198
2940.82 2241
2941.33 2104
2941.85 2172
2942.36 2139
2942.87 2160
2943.38 2302
2943.89 2115
2944.40 2114
2944.91 2040
2945.43 1888
2945.94 2100
2946.45 1936
2946.96 2002
2947.47 2015
2947.98 2034
2948.50 2116
2949.01 1797
2949.52 1706
2950.03 1751
2950.54 2003
2951.06 1917
2951.57 1735
2952.08 1813
2952.59 1946
2953.10 1993
2953.62 1976
2954.13 1946
2954.64 1815
2955.15 1804
2955.67 1794
2956.18 1794
2956.69 1872
2957.20 1769
2957.72 1905
2958.23 2002
2958.74 1880
2959.25 1980
2959.77 1735
2960.28 1700
2960.79 1743
2961.31 1881
2961.82 1920
2962.33 1992
2962.85 1935
2963.36 1827
2963.87 1995
2964.39 1965
2964.90 2027
2965.41 2030
2965.93 2106
2966.44 1978
2966.95 1885
2967.47 1973
2967.98 1925
2968.49 1945
2969.01 1644
2969.52 1728
2970.03 1973
2970.55 1754
2971.06 1947
2971.58 1848
2972.09 1882
2972.60 1881
2973.12 1886
2973.63 1958
2974.15 2024
2974.66 1926
2975.17 2059
2975.69 2216
2976.20 2032
2976.72 1748
2977.23 1841
2977.74 1988
2978.26 2043
2978.77 2146
2979.29 2048
2979.80 2001
2980.32 2185
2980.83 2104
2981.35 2179
2981.86 2033
2982.38 2127
2982.89 2208
2983.41 2208
2983.92 2150
2984.44 2084
2984.95 2086
2985.47 2144
2985.98 2186
2986.50 2101
2987.01 2308
2987.53 2591
2988.04 2520
2988.56 2455
2989.07 2583
2989.59 2528
2990.10 2747
2990.62 2919
2991.13 2941
2991.65 3022
2992.17 2896
2992.68 2814
2993.20 2699
2993.71 2849
2994.23 3027
2994.74 2998
2995.26 2746
2995.78 2805
2996.29 2937
2996.81 2713
2997.32 2830
2997.84 3034
2998.36 2981
2998.87 2825
2999.39 3083
2999.91 2980
3000.42 3005
3000.94 3077
3001.45 3008
3001.97 3261
3002.49 3678
3003.00 4086
3003.52 4296
3004.04 4931
3004.55 5865
3005.07 6110
3005.59 6840
3006.10 7005
3006.62 6762
3007.14 6810
3007.66 6283
3008.17 5825
3008.69 4920
3009.21 4706
3009.72 4182
3010.24 3578
3010.76 3288
3011.28 3029
3011.79 2979
3012.31 2860
3012.83 2477
3013.35 2462
3013.86 2564
3014.38 2612
3014.90 2433
3015.42 2495
3015.93 2515
3016.45 2446
3016.97 2340
3017.49 2316
3018.00 2455
3018.52 2579
3019.04 2389
3019.56 2586
3020.08 2602
3020.59 2457
3021.11 2399
3021.63 2474
3022.15 2342
3022.67 2457
3023.19 2404
3023.70 2481
3024.22 2358
3024.74 2367
3025.26 2381
3025.78 2501
3026.30 2533
3026.81 2429
3027.33 2339
3027.85 2499
3028.37 2507
3028.89 2461
3029.41 2478
3029.93 2609
3030.45 2244
3030.97 2193
3031.48 2154
3032.00 2118
3032.52 2199
3033.04 2159
3033.56 2216
3034.08 2322
3034.60 2293
3035.12 2178
3035.64 2303
3036.16 2324
3036.68 2313
3037.20 2340
3037.72 2220
3038.24 2281
3038.76 2178
3039.27 2359
3039.79 2242
3040.31 2357
3040.83 2234
3041.35 2256
3041.87 2068
3042.39 2043
3042.91 2017
3043.43 2063
3043.95 2107
3044.47 2144
3044.99 2250
3045.51 2345
3046.03 1993
3046.56 2041
3047.08 2132
3047.60 2207
3048.12 2170
3048.64 2139
3049.16 2012
3049.68 2153
3050.20 2132
3050.72 2326
3051.24 2154
3051.76 2036
3052.28 1962
3052.80 1896
3053.32 1932
3053.84 1934
3054.37 1939
3054.89 1979
3055.41 1987
3055.93 2075
3056.45 2162
3056.97 2049
3057.49 2157
3058.01 2073
3058.53 2050
3059.06 2018
3059.58 2057
3060.10 2010
3060.62 1850
3061.14 2027
3061.66 1958
3062.19 2182
3062.71 2136
3063.23 1942
3063.75 2137
3064.27 2299
3064.79 2293
3065.32 2256
3065.84 2274
3066.36 2496
3066.88 2459
3067.40 2312
3067.93 2136
3068.45 2251
3068.97 2213
3069.49 2238
3070.02 2142
3070.54 2069
3071.06 2011
3071.58 2004
3072.10 2002
3072.63 2059
3073.15 2031
3073.67 2096
3074.20 2194
3074.72 2022
3075.24 2164
3075.76 2238
3076.29 2231
3076.81 2239
3077.33 2129
3077.86 2391
3078.38 2562
3078.90 2427
3079.42 2632
3079.95 2450
3080.47 2656
3080.99 2808
3081.52 2831
3082.04 2787
3082.56 2605
3083.09 2687
3083.61 2869
3084.13 2757
3084.66 2672
3085.18 2674
3085.71 2800
3086.23 2541
3086.75 2430
3087.28 2446
3087.80 2474
3088.32 2588
3088.85 2487
3089.37 2501
3089.90 2397
3090.42 2465
3090.94 2422
3091.47 2456
3091.99 2280
3092.52 2283
3093.04 2458
3093.57 2424
3094.09 2312
3094.61 2378
3095.14 2432
3095.66 2355
3096.19 2673
3096.71 2618
3097.24 2746
3097.76 2562
3098.29 2646
3098.81 2731
3099.34 3042
3099.86 3034
3100.39 3770
3100.91 4280
3101.44 5274
3101.96 6064
3102.49 6812
3103.01 7629
3103.54 8377
3104.06 8963
3104.59 9646
3105.11 8461
3105.64 8142
3106.16 7872
3106.69 6536
3107.21 6108
3107.74 5073
3108.26 4180
3108.79 3852
3109.32 3566
3109.84 3220
3110.37 3107
3110.89 3036
3111.42 2813
3111.94 3115
3112.47 3095
3113.00 2877
3113.52 2849
3114.05 2883
3114.57 2741
3115.10 3050
3115.63 2791
3116.15 2616
3116.68 2428
3117.21 2325
3117.73 2409
3118.26 2409
3118.78 2455
3119.31 2586
3119.84 2515
3120.36 2629
3120.89 2823
3121.42 2863
3121.94 3160
3122.47 2974
3123.00 2968
3123.52 3052
3124.05 2978
3124.58 2885
3125.11 2798
3125.63 2802
3126.16 2442
3126.69 2344
3127.21 2441
3127.74 2352
3128.27 2223
3128.80 2298
3129.32 2091
3129.85 2305
3130.38 2331
3130.91 2273
3131.43 2114
3131.96 2071
3132.49 2028
3133.02 2133
3133.54 2082
3134.07 2076
3134.60 2350
3135.13 2007
3135.65 2066
3136.18 2119
3136.71 2215
3137.24 1882
3137.77 1931
3138.29 2063
3138.82 2086
3139.35 2033
3139.88 2180
3140.41 1894
3140.94 1782
3141.46 1895
3141.99 2080
3142.52 2068
3143.05 1928
3143.58 1968
3144.11 1876
3144.64 2070
3145.16 2103
3145.69 2175
3146.22 1961
3146.75 2114
3147.28 2150
3147.81 2348
3148.34 2187
3148.87 2194
3149.40 2365
3149.92 2376
3150.45 2607
3150.98 2618
3151.51 2658
3152.04 2440
3152.57 2213
3153.10 2366
3153.63 2418
3154.16 2348
3154.69 2276
3155.22 2206
3155.75 2084
3156.28 2300
3156.81 2463
3157.34 2594
3157.87 2479
3158.40 2425
3158.93 2704
3159.46 2635
3159.99 2484
3160.52 2645
3161.05 2757
3161.58 2480
3162.11 2241
3162.64 2446
3163.17 2479
3163.70 2191
3164.23 2092
3164.76 2108
3165.29 2076
3165.82 2068
3166.35 2224
3166.88 1993
3167.41 1971
3167.94 2031
3168.47 2132
3169.00 2131
3169.53 2055
3170.06 2035
3170.59 1969
3171.12 2119
3171.65 2128
3172.19 2324
3172.72 2482
3173.25 2391
3173.78 2592
3174.31 2739
3174.84 2634
3175.37 2733
3175.90 2892
3176.44 2847
3176.97 2570
3177.50 2592
3178.03 2546
3178.56 2546
3179.09 2271
3179.62 2108
3180.16 2092
3180.69 1972
3181.22 1898
3181.75 2052
3182.28 2031
3182.81 1906
3183.35 1854
3183.88 1887
3184.41 2028
3184.94 1963
3185.47 2008
3186.01 1989
3186.54 2179
3187.07 2189
3187.60 2142
3188.14 2098
3188.67 2164
3189.20 2251
3189.73 2015
3190.26 1831
3190.80 1925
3191.33 2083
3191.86 2002
3192.39 1990
3192.93 1869
3193.46 1761
3193.99 1874
3194.53 1866
3195.06 1980
3195.59 1966
3196.12 1909
3196.66 2001
3197.19 2035
3197.72 1871
3198.26 2025
3198.79 2027
3199.32 2176
3199.86 2231
3200.39 2059
3200.92 2120
3201.46 2234
3201.99 2479
3202.52 2479
3203.06 2429
3203.59 2334
3204.12 2410
3204.66 2253
3205.19 2034
3205.73 2090
3206.26 2267
3206.79 2395
3207.33 2283
3207.86 2248
3208.39 2534
3208.93 2408
3209.46 2526
3210.00 2746
3210.53 2610
3211.07 2565
3211.60 2891
3212.13 2928
3212.67 2765
3213.20 2717
3213.74 2749
3214.27 3016
3214.81 2717
3215.34 2334
3215.88 2343
3216.41 2250
3216.94 2285
3217.48 2304
3218.01 2219
3218.55 2365
3219.08 2088
3219.62 2010
3220.15 2205
3220.69 2085
3221.22 2165
3221.76 2490
3222.29 2288
3222.83 2307
3223.36 2606
3223.90 2829
3224.43 2826
3224.97 2636
3225.51 2965
3226.04 2912
3226.58 2968
3227.11 3008
3227.65 3020
3228.18 2891
3228.72 2911
3229.25 2712
3229.79 2446
3230.33 2403
3230.86 2475
3231.40 2733
3231.93 2528
3232.47 2449
3233.01 2520
3233.54 2281
3234.08 2475
3234.61 2324
3235.15 2552
3235.69 2552
3236.22 2611
3236.76 2552
3237.30 2344
3237.83 2573
3238.37 2708
3238.91 2586
3239.44 2551
3239.98 2521
3240.51 2532
3241.05 2752
3241.59 2672
3242.13 2341
3242.66 2555
3243.20 2471
3243.74 2524
3244.27 2494
3244.81 2468
3245.35 2658
3245.88 2594
3246.42 2665
3246.96 2840
3247.50 2736
3248.03 2737
3248.57 2745
3249.11 2703
3249.64 2972
3250.18 2969
3250.72 2810
3251.26 2622
3251.79 2622
3252.33 2878
3252.87 2812
3253.41 2682
3253.95 2847
3254.48 2733
3255.02 2709
3255.56 2579
3256.10 2767
3256.64 3033
3257.17 2799
3257.71 2775
3258.25 3006
3258.79 3066
3259.33 3252
3259.86 3279
3260.40 3454
3260.94 4034
3261.48 4252
3262.02 4297
3262.56 5036
3263.09 5322
3263.63 6041
3264.17 6348
3264.71 6619
3265.25 7290
3265.79 7943
3266.33 8807
3266.87 9726
3267.40 9569
3267.94 10008
3268.48 10008
3269.02 9986
3269.56 9589
3270.10 8131
3270.64 7160
3271.18 6272
3271.72 5712
3272.26 4983
3272.80 4272
3273.33 3744
3273.87 3578
3274.41 3559
3274.95 3508
3275.49 3451
3276.03 3494
3276.57 3659
3277.11 3613
3277.65 3538
3278.19 3476
3278.73 3233
3279.27 3616
3279.81 3425
3280.35 3253
3280.89 3537
3281.43 3273
3281.97 3329
3282.51 3325
3283.05 3455
3283.59 3569
3284.13 3467
3284.67 3598
3285.21 3707
3285.75 3703
3286.29 3695
3286.83 4210
3287.37 3947
3287.91 4401
3288.45 4327
3289.00 3978
3289.54 3895
3290.08 3743
3290.62 3491
3291.16 3608
3291.70 3795
3292.24 3552
3292.78 3690
3293.32 3873
3293.86 4119
3294.40 4640
3294.95 5084
3295.49 5049
3296.03 5184
3296.57 5403
3297.11 5586
3297.65 5831
3298.19 5423
3298.74 5124
3299.28 4803
3299.82 4356
3300.36 4181
3300.90 4069
3301.44 3612
3301.98 3467
3302.53 3518
3303.07 3345
3303.61 3223
3304.15 3127
3304.69 3246
3305.24 3053
3305.78 3125
3306.32 3272
3306.86 3215
3307.40 2922
3307.95 2929
3308.49 3231
3309.03 3269
3309.57 2908
3310.12 2825
3310.66 3118
3311.20 2958
3311.74 2933
3312.29 2989
3312.83 3236
3313.37 3237
3313.91 3334
3314.46 3356
3315.00 3559
3315.54 3610
3316.09 3736
3316.63 3836
3317.17 3677
3317.71 3729
3318.26 3914
3318.80 4143
3319.34 4181
3319.89 4104
3320.43 4331
3320.97 4374
3321.52 4418
3322.06 4469
3322.60 4462
3323.15 4463
3323.69 4386
3324.23 4353
3324.78 4279
3325.32 4134
3325.86 4212
3326.41 4328
3326.95 4159
3327.50 3965
3328.04 3779
3328.58 3973
3329.13 3950
3329.67 4206
3330.22 4185
3330.76 4749
3331.30 5309
3331.85 6343
3332.39 7661
3332.94 9484
3333.48 12582
3334.03 15588
3334.57 18557
3335.11 21843
3335.66 24168
3336.20 25483
3336.75 26403
3337.29 26621
3337.84 26414
3338.38 25948
3338.93 24623
3339.47 22602
3340.02 20068
3340.56 17450
3341.11 14518
3341.65 12193
3342.20 9605
3342.74 7725
3343.29 6606
3343.83 5726
3344.38 5177
3344.92 4688
3345.47 4360
3346.01 3972
3346.56 3949
3347.10 4002
3347.65 3985
3348.19 3750
3348.74 3910
3349.29 3856
3349.83 3873
3350.38 3827
3350.92 4007
3351.47 4140
3352.01 4061
3352.56 4081
3353.11 4048
3353.65 3906
3354.20 3967
3354.74 3735
3355.29 3640
3355.84 3280
3356.38 3342
3356.93 3452
3357.47 3398
3358.02 3375
3358.57 3201
3359.11 3211
3359.66 3264
3360.21 3199
3360.75 3170
3361.30 3170
3361.85 3354
3362.39 3283
3362.94 3293
3363.49 3747
3364.03 3864
3364.58 3624
3365.13 3479
3365.67 3391
3366.22 3494
3366.77 3441
3367.31 3522
3367.86 3558
3368.41 3492
3368.96 3186
3369.50 3206
3370.05 3399
3370.60 3559
3371.15 3847
3371.69 4170
3372.24 4290
3372.79 4456
3373.34 4888
3373.88 5221
3374.43 5105
3374.98 5668
3375.53 5780
3376.07 5503
3376.62 5378
3377.17 5019
3377.72 4827
3378.27 4215
3378.81 3951
3379.36 3628
3379.91 3414
3380.46 3336
3381.01 3152
3381.55 2837
3382.10 2831
3382.65 2751
3383.20 2728
3383.75 2812
3384.30 2963
3384.84 2793
3385.39 2749
3385.94 2762
3386.49 2805
3387.04 2646
3387.59 2524
3388.14 2462
3388.69 2448
3389.23 2392
3389.78 2395
3390.33 2611
3390.88 2508
3391.43 2296
3391.98 2257
3392.53 2413
3393.08 2342
3393.63 2278
3394.18 2620
3394.72 2520
3395.27 2430
3395.82 2577
3396.37 2561
3396.92 2529
3397.47 2448
3398.02 2556
3398.57 2572
3399.12 2462
3399.67 2556
3400.22 2512
3400.77 2472
3401.32 2578
3401.87 2461
3402.42 2374
3402.97 2529
3403.52 2335
3404.07 2196
3404.62 2264
3405.17 2359
3405.72 2424
3406.27 2188
3406.82 2265
3407.37 2331
3407.92 2311
3408.47 2427
3409.02 2317
3409.57 2380
3410.12 2556
3410.67 2364
3411.22 2596
3411.78 2785
3412.33 3018
3412.88 2883
3413.43 2945
3413.98 3069
3414.53 3151
3415.08 2967
3415.63 3092
3416.18 2873
3416.73 2648
3417.28 2456
3417.84 2440
3418.39 2468
3418.94 2676
3419.49 2559
3420.04 2301
3420.59 2255
3421.14 2357
3421.69 2332
3422.25 2327
3422.80 2274
3423.35 2556
3423.90 2660
3424.45 2626
3425.00 2576
3425.56 2615
3426.11 2331
3426.66 2423
3427.21 2342
3427.76 2273
3428.32 2176
3428.87 2164
3429.42 2273
3429.97 2250
3430.52 2371
3431.08 2198
3431.63 2038
3432.18 1958
3432.73 1926
3433.29 2085
3433.84 2266
3434.39 2217
3434.94 2124
3435.50 2134
3436.05 2341
3436.60 2251
3437.15 2119
3437.71 2156
3438.26 2197
3438.81 2230
3439.37 2202
3439.92 2167
3440.47 2115
3441.02 2164
3441.58 1938
3442.13 2024
3442.68 2287
3443.24 2168
3443.79 2052
3444.34 2106
3444.90 1994
3445.45 2084
3446.00 2064
3446.56 2070
3447.11 1986
3447.66 2153
3448.22 2185
3448.77 1887
3449.33 2165
3449.88 2056
3450.43 2003
3450.99 2084
3451.54 1930
3452.09 1911
3452.65 1896
3453.20 1790
3453.76 1905
3454.31 2035
3454.86 2183
3455.42 2298
3455.97 2110
3456.53 2144
3457.08 2252
3457.64 2227
3458.19 2073
3458.75 2215
3459.30 2165
3459.85 1988
3460.41 2152
3460.96 2070
3461.52 2195
3462.07 2310
3462.63 2016
3463.18 2200
3463.74 2182
3464.29 2104
3464.85 1986
3465.40 2047
3465.96 2148
3466.51 2104
3467.07 2249
3467.62 2188
3468.18 2390
3468.73 2283
3469.29 2412
3469.84 2606
3470.40 2470
3470.95 2648
3471.51 2613
3472.07 2530
3472.62 2577
3473.18 2848
3473.73 2600
3474.29 2532
3474.84 2631
3475.40 2578
3475.96 2634
3476.51 2503
3477.07 2544
3477.62 2433
3478.18 2612
3478.74 2729
3479.29 2661
3479.85 2800
3480.40 2796
3480.96 2762
3481.52 2982
3482.07 2680
3482.63 2787
3483.19 2809
3483.74 2682
3484.30 2889
3484.86 3030
3485.41 3136
3485.97 2789
3486.53 3033
3487.08 3063
3487.64 3331
3488.20 3561
3488.75 4007
3489.31 4845
3489.87 5257
3490.42 5824
3490.98 7022
3491.54 8391
3492.09 9373
3492.65 10151
3493.21 10766
3493.77 10953
3494.32 11197
3494.88 9730
3495.44 8586
3496.00 7246
3496.55 6459
3497.11 5753
3497.67 4957
3498.23 4520
3498.78 4327
3499.34 4329
3499.90 4211
3500.46 4399
3501.01 4433
3501.57 4384
3502.13 4432
3502.69 4185
3503.25 4297
3503.80 4542
3504.36 4481
3504.92 4537
3505.48 4451
3506.04 4236
3506.60 4010
3507.15 3977
3507.71 4146
3508.27 3934
3508.83 3736
3509.39 3862
3509.95 3611
3510.50 3462
3511.06 3558
3511.62 3404
3512.18 3116
3512.74 2977
3513.30 3087
3513.86 3055
3514.42 2847
3514.98 2860
3515.53 2798
3516.09 2543
3516.65 2529
3517.21 2493
3517.77 2524
3518.33 2408
3518.89 2463
3519.45 2239
3520.01 2331
3520.57 2508
3521.13 2484
3521.69 2476
3522.25 2463
3522.81 2561
3523.36 2508
3523.92 2431
3524.48 2416
3525.04 2219
3525.60 2216
3526.16 2214
3526.72 2387
3527.28 2396
3527.84 2377
3528.40 2208
3528.96 2392
3529.52 2495
3530.08 2240
3530.64 2174
3531.20 2484
3531.76 2307
3532.32 2358
3532.89 2229
3533.45 2303
3534.01 2281
3534.57 2320
3535.13 2223
3535.69 2284
3536.25 2561
3536.81 2303
3537.37 2301
3537.93 2489
3538.49 2513
3539.05 2271
3539.61 2233
3540.17 2332
3540.74 2481
3541.30 2524
3541.86 2328
3542.42 2299
3542.98 2384
3543.54 2087
3544.10 2311
3544.66 2220
3545.22 2119
3545.79 2194
3546.35 1958
3546.91 2280
3547.47 2165
3548.03 2015
3548.59 2167
3549.16 2016
3549.72 1986
3550.28 2061
3550.84 1942
3551.40 2028
3551.96 2077
3552.53 2037
3553.09 2009
3553.65 1907
3554.21 1801
3554.77 1928
3555.34 1985
3555.90 2026
3556.46 1987
3557.02 1976
3557.59 1991
3558.15 2059
3558.71 1933
3559.27 2009
3559.84 2211
3560.40 2269
3560.96 1955
3561.52 1997
3562.09 1858
3562.65 2125
3563.21 1903
3563.77 1887
3564.34 1979
3564.90 1941
3565.46 2032
3566.03 2043
3566.59 1997
3567.15 1982
3567.72 1784
3568.28 1627
3568.84 1929
3569.41 1928
3569.97 1816
3570.53 1894
3571.10 1825
3571.66 1864
3572.22 2004
3572.79 1970
3573.35 1892
3573.91 1988
3574.48 2189
3575.04 2177
3575.60 2234
3576.17 2174
3576.73 2300
3577.30 2177
3577.86 2162
3578.42 2063
3578.99 2283
3579.55 2399
3580.12 2306
3580.68 2307
3581.24 2185
3581.81 2220
3582.37 1948
3582.94 2007
3583.50 2145
3584.07 2096
3584.63 1976
3585.20 2037
3585.76 2110
3586.32 1876
3586.89 1887
3587.45 1929
3588.02 1961
3588.58 1894
3589.15 1935
3589.71 1981
3590.28 1937
3590.84 1921
3591.41 1972
3591.97 2087
3592.54 1881
3593.10 1847
3593.67 1931
3594.23 1891
3594.80 1706
3595.36 1759
3595.93 1875
3596.50 1805
3597.06 1889
3597.63 1913
3598.19 1906
3598.76 1760
3599.32 1774
3599.89 1976
3600.45 2051
3601.02 1846
3601.59 1727
3602.15 1762
3602.72 1733
3603.28 1809
3603.85 1844
3604.42 1740
3604.98 1707
3605.55 1695
3606.11 1778
3606.68 1802
3607.25 1917
3607.81 1750
3608.38 1752
3608.95 1670
3609.51 1688
3610.08 1639
3610.65 1763
3611.21 1701
3611.78 1633
3612.35 1709
3612.91 1692
3613.48 1551
3614.05 1620
3614.61 1610
3615.18 1621
3615.75 1615
3616.31 1829
3616.88 1955
3617.45 1959
3618.01 1905
3618.58 1998
3619.15 2245
3619.72 2021
3620.28 1987
3620.85 1980
3621.42 1889
3621.99 2007
3622.55 1804
3623.12 1905
3623.69 1849
3624.26 1807
3624.82 1738
3625.39 1596
3625.96 1640
3626.53 1745
3627.09 1623
3627.66 1577
3628.23 1600
3628.80 1531
3629.37 1606
3629.93 1737
3630.50 1761
3631.07 1815
3631.64 1804
3632.21 1856
3632.77 1941
3633.34 1939
3633.91 1816
3634.48 1722
3635.05 1571
3635.62 1771
3636.19 1703
3636.75 1774
3637.32 1697
3637.89 1600
3638.46 1562
3639.03 1670
3639.60 1699
3640.17 1793
3640.73 1878
3641.30 1704
3641.87 1818
3642.44 1852
3643.01 1790
3643.58 1988
3644.15 1973
3644.72 1969
3645.29 1959
3645.86 1810
3646.43 1798
3647.00 1838
3647.57 1629
3648.13 1680
3648.70 1837
3649.27 1912
3649.84 1886
3650.41 1972
3650.98 1854
3651.55 1937
3652.12 1932
3652.69 2015
3653.26 2097
3653.83 2012
3654.40 1903
3654.97 1808
3655.54 1778
3656.11 1770
3656.68 1755
3657.25 1979
3657.82 1809
3658.39 1707
3658.96 1662
3659.53 1608
3660.10 1796
3660.67 1679
3661.24 1651
3661.82 1895
3662.39 1824
3662.96 1923
3663.53 1893
3664.10 2024
3664.67 1951
3665.24 2030
3665.81 2181
3666.38 2096
3666.95 2129
3667.52 2053
3668.09 2104
3668.67 1957
3669.24 1876
3669.81 1832
3670.38 1718
3670.95 1734
3671.52 1817
3672.09 1788
3672.66 1864
3673.24 1718
3673.81 1758
3674.38 1743
3674.95 1995
3675.52 1895
3676.09 1909
3676.66 1979
3677.24 1781
3677.81 1849
3678.38 1818
3678.95 1867
3679.52 1914
3680.10 1854
3680.67 1807
3681.24 1754
3681.81 1696
3682.38 1554
3682.96 1661
3683.53 1630
3684.10 1606
3684.67 1702
3685.25 1681
3685.82 1624
3686.39 1705
3686.96 1658
3687.54 1663
3688.11 1609
3688.68 1782
3689.25 1716
3689.83 1610
3690.40 1591
3690.97 1643
3691.54 1704
3692.12 1767
3692.69 1851
3693.26 1791
3693.84 1769
3694.41 1642
3694.98 1704
3695.56 1599
3696.13 1717
3696.70 1724
3697.28 1550
3697.85 1565
3698.42 1542
3699.00 1599
3699.57 1555
3700.14 1529
3700.72 1575
3701.29 1827
3701.86 1770
3702.44 1596
3703.01 1674
3703.58 1657
3704.16 1612
3704.73 1716
3705.31 1749
3705.88 1737
3706.45 1592
3707.03 1740
3707.60 1701
3708.18 1771
3708.75 1768
3709.33 1758
3709.90 1870
3710.47 1849
3711.05 1817
3711.62 1841
3712.20 1962
3712.77 1904
3713.35 1752
3713.92 1805
3714.50 1806
3715.07 1827
3715.64 1736
3716.22 1762
3716.79 1791
3717.37 1690
3717.94 1578
3718.52 1556
3719.09 1633
3719.67 1500
3720.24 1594
3720.82 1679
3721.39 1691
3721.97 1556
3722.54 1549
3723.12 1597
3723.70 1573
3724.27 1616
3724.85 1537
3725.42 1682
3726.00 1531
3726.57 1518
3727.15 1576
3727.72 1542
3728.30 1694
3728.88 1680
3729.45 1676
3730.03 1700
3730.60 1642
3731.18 1712
3731.75 1769
3732.33 1844
3732.91 1791
3733.48 1802
3734.06 2029
3734.64 1942
3735.21 1916
3735.79 1856
3736.36 1760
3736.94 1764
3737.52 1715
3738.09 1621
3738.67 1530
3739.25 1534
3739.82 1574
3740.40 1525
3740.98 1525
3741.55 1665
3742.13 1680
3742.71 1715
3743.28 1621
3743.86 1534
3744.44 1654
3745.01 1746
3745.59 1649
3746.17 1479
3746.75 1441
3747.32 1461
3747.90 1617
3748.48 1604
3749.05 1644
3749.63 1699
3750.21 1466
3750.79 1503
3751.36 1595
3751.94 1600
3752.52 1599
3753.10 1515
3753.67 1623
3754.25 1487
3754.83 1522
3755.41 1670
3755.99 1569
3756.56 1645
3757.14 1517
3757.72 1502
3758.30 1584
3758.88 1636
3759.45 1619
3760.03 1600
3760.61 1597
3761.19 1581
3761.77 1784
3762.35 1887
3762.92 1796
3763.50 1782
3764.08 1634
3764.66 1623
3765.24 1481
3765.82 1661
3766.39 1599
3766.97 1524
3767.55 1530
3768.13 1568
3768.71 1465
3769.29 1614
3769.87 1681
3770.45 1625
3771.03 1713
3771.60 1630
3772.18 1566
3772.76 1613
3773.34 1629
3773.92 1539
3774.50 1684
3775.08 1809
3775.66 1515
3776.24 1564
3776.82 1543
3777.40 1756
3777.98 1574
3778.56 1527
3779.14 1580
3779.72 1523
3780.30 1650
3780.88 1708
3781.46 1532
3782.04 1436
3782.61 1497
3783.19 1441
3783.77 1561
3784.35 1622
3784.93 1678
3785.52 1610
3786.10 1400
3786.68 1443
3787.26 1430
3787.84 1514
3788.42 1585
3789.00 1630
3789.58 1732
3790.16 1505
3790.74 1501
3791.32 1626
3791.90 1527
3792.48 1493
3793.06 1522
3793.64 1626
3794.22 1602
3794.80 1548
3795.38 1640
3795.96 1573
3796.55 1691
3797.13 1639
3797.71 1583
3798.29 1782
3798.87 1678
3799.45 1756
3800.03 1577
3800.61 1510
3801.19 1506
3801.78 1684
3802.36 1594
3802.94 1635
3803.52 1784
3804.10 1665
3804.68 1611
3805.27 1587
3805.85 1723
3806.43 1725
3807.01 1684
3807.59 1748
3808.17 1869
3808.76 1810
3809.34 2025
3809.92 1846
3810.50 1862
3811.08 2035
3811.67 2070
3812.25 1780
3812.83 1751
3813.41 1829
3814.00 1837
3814.58 1658
3815.16 1735
3815.74 1848
3816.32 1896
3816.91 1914
3817.49 1698
3818.07 1537
3818.66 1473
3819.24 1475
3819.82 1557
3820.40 1692
3820.99 1515
3821.57 1587
3822.15 1553
3822.73 1532
3823.32 1498
3823.90 1561
3824.48 1738
3825.07 1742
3825.65 1709
3826.23 1780
3826.82 1533
3827.40 1583
3827.98 1646
3828.57 1529
3829.15 1610
3829.73 1709
3830.32 1622
3830.90 1591
3831.48 1587
3832.07 1593
3832.65 1612
3833.24 1587
3833.82 1604
3834.40 1612
3834.99 1603
3835.57 1545
3836.16 1587
3836.74 1624
3837.32 1735
3837.91 1654
3838.49 1674
3839.08 1443
3839.66 1524
3840.24 1480
3840.83 1392
3841.41 1471
3842.00 1562
3842.58 1473
3843.17 1412
3843.75 1579
3844.34 1653
3844.92 1521
3845.51 1438
3846.09 1516
3846.67 1631
3847.26 1629
3847.84 1602
3848.43 1579
3849.01 1465
3849.60 1515
3850.18 1479
3850.77 1609
3851.35 1522
3851.94 1642
3852.53 1354
3853.11 1478
3853.70 1486
3854.28 1500
3854.87 1513
3855.45 1559
3856.04 1557
3856.62 1605
3857.21 1493
3857.79 1474
3858.38 1687
3858.97 1673
3859.55 1742
3860.14 1792
3860.72 1702
3861.31 1874
3861.90 1880
3862.48 1889
3863.07 1930
3863.65 1917
3864.24 1987
3864.83 1769
3865.41 1700
3866.00 1743
3866.58 1791
3867.17 1727
3867.76 1739
3868.34 1733
3868.93 1489
3869.52 1722
3870.10 1728
3870.69 1712
3871.28 1710
3871.86 1710
3872.45 1739
3873.04 1793
3873.62 1707
3874.21 1652
3874.80 1634
3875.38 1720
3875.97 1723
3876.56 1627
3877.15 1761
3877.73 1551
3878.32 1634
3878.91 1803
3879.49 1779
3880.08 1831
3880.67 1586
3881.26 1781
3881.84 1708
3882.43 1417
3883.02 1647
3883.61 1654
3884.19 1715
3884.78 1572
3885.37 1501
3885.96 1617
3886.55 1541
3887.13 1699
3887.72 1659
3888.31 1671
3888.90 1843
3889.49 1903
3890.07 1981
3890.66 2123
3891.25 1969
3891.84 2027
3892.43 1918
3893.01 1804
3893.60 1920
3894.19 1858
3894.78 1656
3895.37 1858
3895.96 1783
3896.55 1732
3897.13 1738
3897.72 1752
3898.31 1783
3898.90 1736
3899.49 1497
3900.08 1597
3900.67 1820
3901.26 1790
3901.84 1812
3902.43 1886
3903.02 1797
3903.61 1702
3904.20 1712
3904.79 1656
3905.38 1764
3905.97 1776
3906.56 1787
3907.15 1783
3907.74 1798
3908.33 1632
3908.92 1662
3909.50 1706
3910.09 1709
3910.68 1695
3911.27 1621
3911.86 1611
3912.45 1686
3913.04 1629
3913.63 1531
3914.22 1576
3914.81 1525
3915.40 1732
3915.99 1755
3916.58 1652
3917.17 1569
3917.76 1450
3918.35 1594
3918.94 1707
3919.53 1666
3920.12 1611
3920.72 1470
3921.31 1627
3921.90 1805
3922.49 1573
3923.08 1448
3923.67 1546
3924.26 1627
3924.85 1512
3925.44 1562
3926.03 1457
3926.62 1625
3927.21 1689
3927.80 1539
3928.39 1481
3928.99 1552
3929.58 1505
3930.17 1507
3930.76 1479
3931.35 1431
3931.94 1438
3932.53 1436
3933.12 1556
3933.72 1525
3934.31 1373
3934.90 1418
3935.49 1433
3936.08 1443
3936.67 1406
3937.26 1448
3937.86 1549
3938.45 1601
3939.04 1579
3939.63 1586
3940.22 1689
3940.82 1641
3941.41 1797
3942.00 1897
3942.59 1985
3943.18 2053
3943.78 2008
3944.37 1892
3944.96 1790
3945.55 1579
3946.14 1613
3946.74 1590
3947.33 1663
3947.92 1757
3948.51 1502
3949.11 1600
3949.70 1616
3950.29 1661
3950.88 1509
3951.48 1553
3952.07 1490
3952.66 1557
3953.26 1512
3953.85 1576
3954.44 1667
3955.03 1564
3955.63 1571
3956.22 1507
3956.81 1604
3957.41 1675
3958.00 1541
3958.59 1658
3959.19 1670
3959.78 1894
3960.37 1790
3960.97 1661
3961.56 1714
3962.15 1588
3962.75 1709
3963.34 1707
3963.93 1781
3964.53 1734
3965.12 1583
3965.72 1668
3966.31 1788
3966.90 1729
3967.50 1737
3968.09 1579
3968.69 1506
3969.28 1605
3969.87 1724
3970.47 1743
3971.06 1710
3971.66 1777
3972.25 1797
3972.85 1704
3973.44 1780
3974.03 1776
3974.63 1746
3975.22 1936
3975.82 1899
3976.41 1812
3977.01 1723
3977.60 1891
3978.20 1816
3978.79 1742
3979.39 1781
3979.98 1699
3980.58 1864
3981.17 1791
3981.77 1641
3982.36 1664
3982.96 1702
3983.55 1582
3984.15 1667
3984.74 1828
3985.34 1826
3985.93 1757
3986.53 1929
3987.12 2010
3987.72 1964
3988.31 1914
3988.91 1828
3989.50 1957
3990.10 1707
3990.70 1902
3991.29 1856
3991.89 1882
3992.48 1846
3993.08 1858
3993.67 1865
3994.27 1955
3994.87 2036
3995.46 2008
3996.06 2068
3996.65 2118
3997.25 2002
3997.85 1972
3998.44 1906
3999.04 2031
3999.64 1934
4000.23 1851
4000.83 1913
4001.43 1759
4002.02 1776
4002.62 1824
4003.21 1920
4003.81 2011
4004.41 2030
4005.00 1986
4005.60 1973
4006.20 1936
4006.80 1837
4007.39 1889
4007.99 1924
4008.59 1907
4009.18 1722
4009.78 1715
4010.38 1805
4010.97 1827
4011.57 1704
4012.17 1687
4012.77 1612
4013.36 1524
4013.96 1644
4014.56 1743
4015.16 1722
4015.75 1736
4016.35 1703
4016.95 1733
4017.55 1963
4018.14 1883
4018.74 1915
4019.34 1692
4019.94 1653
4020.54 1672
4021.13 1776
4021.73 1780
4022.33 1815
4022.93 1837
4023.53 1916
4024.12 2043
4024.72 2087
4025.32 2368
4025.92 2376
4026.52 2587
4027.12 2818
4027.71 3058
4028.31 3304
4028.91 3550
4029.51 3545
4030.11 3533
4030.71 3638
4031.31 3529
4031.90 3182
4032.50 3054
4033.10 2852
4033.70 2656
4034.30 2459
4034.90 2258
4035.50 2274
4036.10 2258
4036.70 2076
4037.29 2108
4037.89 1965
4038.49 1669
4039.09 1757
4039.69 1782
4040.29 1623
4040.89 1612
4041.49 1571
4042.09 1681
4042.69 1560
4043.29 1609
4043.89 1580
4044.49 1542
4045.09 1541
4045.69 1670
4046.29 1646
4046.89 1580
4047.49 1535
4048.09 1412
4048.69 1429
4049.29 1535
4049.89 1583
4050.49 1541
4051.09 1564
4051.69 1600
4052.29 1601
4052.89 1730
4053.49 1683
4054.09 1758
4054.69 1754
4055.29 1848
4055.89 1695
4056.49 1907
4057.09 1816
4057.69 1735
4058.29 1812
4058.89 1734
4059.49 1851
4060.09 1619
4060.70 1724
4061.30 1807
4061.90 1732
4062.50 1735
4063.10 1739
4063.70 1915
4064.30 1861
4064.90 1963
4065.50 1949
4066.11 1874
4066.71 1922
4067.31 1935
4067.91 1824
4068.51 1977
4069.11 1704
4069.71 1737
4070.32 1752
4070.92 1630
4071.52 1770
4072.12 1605
4072.72 1699
4073.32 1544
4073.93 1573
4074.53 1571
4075.13 1627
4075.73 1593
4076.33 1535
4076.94 1511
4077.54 1564
4078.14 1622
4078.74 1606
4079.34 1497
4079.95 1373
4080.55 1394
4081.15 1291
4081.75 1459
4082.36 1482
4082.96 1516
4083.56 1461
4084.16 1575
4084.77 1446
4085.37 1395
4085.97 1405
4086.58 1437
4087.18 1319
4087.78 1451
4088.38 1561
4088.99 1509
4089.59 1541
4090.19 1519
4090.80 1635
4091.40 1623
4092.00 1596
4092.61 1482
4093.21 1523
4093.81 1597
4094.42 1564
4095.02 1419
4095.62 1569
4096.23 1530
4096.83 1635
4097.43 1531
4098.04 1526
4098.64 1393
4099.24 1427
4099.85 1375
4100.45 1496
4101.06 1525
4101.66 1419
4102.26 1533
4102.87 1638
4103.47 1591
4104.08 1450
4104.68 1564
4105.28 1434
4105.89 1811
4106.49 1802
4107.10 1706
4107.70 1728
4108.31 1618
4108.91 1557
4109.51 1611
4110.12 1677
4110.72 1598
4111.33 1500
4111.93 1513
4112.54 1512
4113.14 1389
4113.75 1453
4114.35 1496
4114.96 1510
4115.56 1514
4116.17 1469
4116.77 1362
4117.38 1446
4117.98 1428
4118.59 1375
4119.19 1510
4119.80 1427
4120.40 1364
4121.01 1357
4121.61 1397
4122.22 1472
4122.82 1409
4123.43 1256
4124.04 1342
4124.64 1439
4125.25 1507
4125.85 1426
4126.46 1250
4127.06 1428
4127.67 1305
4128.28 1347
4128.88 1501
4129.49 1404
4130.09 1433
4130.70 1378
4131.31 1372
4131.91 1345
4132.52 1269
4133.12 1438
4133.73 1508
4134.34 1474
4134.94 1522
4135.55 1570
4136.16 1588
4136.76 1548
4137.37 1649
4137.98 1657
4138.58 1602
4139.19 1499
4139.80 1489
4140.40 1529
4141.01 1546
4141.62 1701
4142.22 1661
4142.83 1602
4143.44 1723
4144.04 1756
4144.65 1981
4145.26 1770
4145.86 1707
4146.47 1613
4147.08 1724
4147.69 1646
4148.29 1556
4148.90 1509
4149.51 1426
4150.12 1469
4150.72 1438
4151.33 1373
4151.94 1370
4152.55 1395
4153.15 1477
4153.76 1455
4154.37 1385
4154.98 1309
4155.59 1394
4156.19 1402
4156.80 1488
4157.41 1470
4158.02 1514
4158.63 1514
4159.23 1523
4159.84 1430
4160.45 1584
4161.06 1537
4161.67 1381
4162.28 1542
4162.88 1500
4163.49 1574
4164.10 1529
4164.71 1598
4165.32 1599
4165.93 1484
4166.53 1558
4167.14 1508
4167.75 1538
4168.36 1457
4168.97 1476
4169.58 1583
4170.19 1554
4170.80 1572
4171.41 1502
4172.01 1517
4172.62 1554
4173.23 1462
4173.84 1510
4174.45 1489
4175.06 1293
4175.67 1266
4176.28 1517
4176.89 1631
4177.50 1561
4178.11 1480
4178.72 1617
4179.33 1587
4179.94 1651
4180.55 1655
4181.16 1498
4181.77 1486
4182.38 1562
4182.99 1563
4183.60 1414
4184.21 1506
4184.82 1662
4185.43 1520
4186.04 1622
4186.65 1509
4187.26 1532
4187.87 1413
4188.48 1564
4189.09 1601
4189.70 1579
4190.31 1511
4190.92 1496
4191.53 1460
4192.14 1474
4192.75 1547
4193.36 1529
4193.97 1508
4194.58 1593
4195.19 1488
4195.80 1491
4196.41 1624
4197.03 1724
4197.64 1530
4198.25 1533
4198.86 1457
4199.47 1595
4200.08 1499
4200.69 1368
4201.30 1437
4201.91 1444
4202.53 1497
4203.14 1461
4203.75 1396
4204.36 1518
4204.97 1380
4205.58 1410
4206.19 1490
4206.81 1303
4207.42 1366
4208.03 1283
4208.64 1462
4209.25 1460
4209.86 1304
4210.48 1346
4211.09 1400
4211.70 1390
4212.31 1410
4212.92 1493
4213.54 1356
4214.15 1403
4214.76 1474
4215.37 1464
4215.99 1376
4216.60 1454
4217.21 1641
4217.82 1564
4218.43 1524
4219.05 1515
4219.66 1431
4220.27 1440
4220.89 1590
4221.50 1644
4222.11 1557
4222.72 1613
4223.34 1662
4223.95 1683
4224.56 1538
4225.17 1421
4225.79 1618
4226.40 1739
4227.01 1725
4227.63 1681
4228.24 1679
4228.85 1588
4229.47 1743
4230.08 1703
4230.69 1716
4231.31 1716
4231.92 1797
4232.53 2033
4233.15 1840
4233.76 1989
4234.37 2315
4234.99 2419
4235.60 2493
4236.22 2463
4236.83 2518
4237.44 2447
4238.06 2175
4238.67 2177
4239.28 2137
4239.90 1964
4240.51 1828
4241.13 1765
4241.74 1833
4242.36 1717
4242.97 1585
4243.58 1483
4244.20 1456
4244.81 1494
4245.43 1495
4246.04 1470
4246.66 1529
4247.27 1444
4247.89 1530
4248.50 1569
4249.11 1552
4249.73 1560
4250.34 1563
4250.96 1602
4251.57 1613
4252.19 1428
4252.80 1430
4253.42 1612
4254.03 1466
4254.65 1368
4255.26 1378
4255.88 1488
4256.49 1555
4257.11 1490
4257.72 1558
4258.34 1609
4258.96 1577
4259.57 1575
4260.19 1549
4260.80 1408
4261.42 1623
4262.03 1672
4262.65 1597
4263.26 1706
4263.88 1649
4264.50 1768
4265.11 1730
4265.73 1783
4266.34 1791
4266.96 1842
4267.58 1683
4268.19 1814
4268.81 1741
4269.42 1704
4270.04 1697
4270.66 1816
4271.27 1779
4271.89 1726
4272.51 1622
4273.12 1617
4273.74 1452
4274.36 1538
4274.97 1611
4275.59 1527
4276.20 1683
4276.82 1621
4277.44 1634
4278.06 1775
4278.67 1591
4279.29 1691
4279.91 1711
4280.52 1724
4281.14 1678
4281.76 1524
4282.37 1519
4282.99 1512
4283.61 1385
4284.23 1578
4284.84 1671
4285.46 1463
4286.08 1439
4286.69 1569
4287.31 1580
4287.93 1617
4288.55 1533
4289.16 1530
4289.78 1575
4290.40 1643
4291.02 1648
4291.64 1693
4292.25 1539
4292.87 1579
4293.49 1488
4294.11 1547
4294.73 1528
4295.34 1476
4295.96 1360
4296.58 1573
4297.20 1612
4297.82 1542
4298.43 1463
4299.05 1482
4299.67 1459
4300.29 1485
4300.91 1634
4301.53 1579
4302.14 1536
4302.76 1588
4303.38 1486
4304.00 1468
4304.62 1625
4305.24 1637
4305.86 1733
4306.48 1637
4307.09 1554
4307.71 1475
4308.33 1595
4308.95 1769
4309.57 1502
4310.19 1495
4310.81 1563
4311.43 1543
4312.05 1575
4312.67 1648
4313.29 1492
4313.90 1602
4314.52 1662
4315.14 1655
4315.76 1739
4316.38 1593
4317.00 1598
4317.62 1575
4318.24 1569
4318.86 1578
4319.48 1679
4320.10 1624
4320.72 1603
4321.34 1691
4321.96 1664
4322.58 1608
4323.20 1663
4323.82 1595
4324.44 1634
4325.06 1706
4325.68 1735
4326.30 1719
4326.92 1778
4327.54 1955
4328.16 1931
4328.78 1787
4329.40 1787
4330.02 1911
4330.64 1811
4331.27 1901
4331.89 1808
4332.51 1901
4333.13 1930
4333.75 1891
4334.37 2077
4334.99 2342
4335.61 2447
4336.23 2620
4336.85 3014
4337.47 3475
4338.09 3675
4338.72 3650
4339.34 3488
4339.96 3361
4340.58 3149
4341.20 3191
4341.82 3002
4342.44 2782
4343.07 2552
4343.69 2653
4344.31 2864
4344.93 3345
4345.55 3740
4346.17 4225
4346.79 4522
4347.42 4657
4348.04 4922
4348.66 5087
4349.28 4737
4349.90 4103
4350.53 3548
4351.15 3323
4351.77 2933
4352.39 2601
4353.01 2330
4353.64 2331
4354.26 2121
4354.88 2192
4355.50 2204
4356.13 2064
4356.75 2043
4357.37 1990
4357.99 2243
4358.62 2081
4359.24 1962
4359.86 2002
4360.48 2131
4361.11 2113
4361.73 2033
4362.35 2124
4362.98 2152
4363.60 2057
4364.22 1928
4364.84 1969
4365.47 2068
4366.09 2164
4366.71 2125
4367.34 1973
4367.96 1923
4368.58 1885
4369.21 1965
4369.83 1679
4370.45 1758
4371.08 1641
4371.70 1787
4372.32 1544
4372.95 1547
4373.57 1610
4374.20 1700
4374.82 1607
4375.44 1484
4376.07 1622
4376.69 1596
4377.31 1610
4377.94 1661
4378.56 1689
4379.19 1754
4379.81 1603
4380.43 1486
4381.06 1540
4381.68 1596
4382.31 1624
4382.93 1765
4383.56 1703
4384.18 1618
4384.80 1690
4385.43 1780
4386.05 1785
4386.68 1555
4387.30 1605
4387.93 1588
4388.55 1652
4389.18 1607
4389.80 1581
4390.43 1499
4391.05 1487
4391.68 1620
4392.30 1406
4392.93 1361
4393.55 1449
4394.18 1450
4394.80 1338
4395.43 1420
4396.05 1474
4396.68 1446
4397.30 1424
4397.93 1398
4398.55 1400
4399.18 1385
4399.80 1471
4400.43 1584
4401.06 1466
4401.68 1436
4402.31 1477
4402.93 1496
4403.56 1476
4404.18 1514
4404.81 1534
4405.44 1532
4406.06 1498
4406.69 1449
4407.31 1414
4407.94 1508
4408.57 1548
4409.19 1621
4409.82 1552
4410.45 1518
4411.07 1525
4411.70 1485
4412.32 1516
4412.95 1588
4413.58 1704
4414.20 1540
4414.83 1508
4415.46 1510
4416.08 1441
4416.71 1484
4417.34 1521
4417.96 1609
4418.59 1481
4419.22 1407
4419.84 1386
4420.47 1413
4421.10 1477
4421.73 1437
4422.35 1419
4422.98 1335
4423.61 1345
4424.23 1302
4424.86 1252
4425.49 1320
4426.12 1342
4426.74 1231
4427.37 1240
4428.00 1259
4428.63 1284
4429.25 1186
4429.88 1199
4430.51 1229
4431.14 1347
4431.77 1415
4432.39 1467
4433.02 1545
4433.65 1453
4434.28 1445
4434.90 1397
4435.53 1486
4436.16 1461
4436.79 1436
4437.42 1414
4438.05 1488
4438.67 1448
4439.30 1443
4439.93 1493
4440.56 1514
4441.19 1424
4441.82 1285
4442.44 1374
4443.07 1518
4443.70 1414
4444.33 1463
4444.96 1332
4445.59 1378
4446.22 1517
4446.85 1568
4447.47 1550
4448.10 1602
4448.73 1467
4449.36 1510
4449.99 1609
4450.62 1663
4451.25 1583
4451.88 1555
4452.51 1724
4453.14 1539
4453.77 1735
4454.40 1778
4455.02 1555
4455.65 1540
4456.28 1451
4456.91 1601
4457.54 1520
4458.17 1613
4458.80 1638
4459.43 1481
4460.06 1504
4460.69 1619
4461.32 1453
4461.95 1327
4462.58 1212
4463.21 1374
4463.84 1423
4464.47 1383
4465.10 1263
4465.73 1412
4466.36 1356
4466.99 1329
4467.62 1299
4468.25 1486
4468.88 1456
4469.51 1321
4470.14 1369
4470.78 1445
4471.41 1436
4472.04 1458
4472.67 1395
4473.30 1398
4473.93 1302
4474.56 1346
4475.19 1341
4475.82 1341
4476.45 1392
4477.08 1420
4477.71 1437
4478.35 1330
4478.98 1322
4479.61 1342
4480.24 1246
4480.87 1340
4481.50 1469
4482.13 1513
4482.76 1493
4483.40 1389
4484.03 1498
4484.66 1390
4485.29 1347
4485.92 1430
4486.55 1431
4487.19 1534
4487.82 1458
4488.45 1252
4489.08 1297
4489.71 1305
4490.34 1306
4490.98 1300
4491.61 1346
4492.24 1353
4492.87 1445
4493.50 1592
4494.14 1347
4494.77 1490
4495.40 1422
4496.03 1416
4496.67 1523
4497.30 1523
4497.93 1515
4498.56 1520
4499.20 1689
4499.83 1852
4500.46 1802
4501.09 1800
4501.73 1944
4502.36 1827
4502.99 1949
4503.63 2063
4504.26 2112
4504.89 1833
4505.52 1768
4506.16 1682
4506.79 1751
4507.42 1684
4508.06 1605
4508.69 1587
4509.32 1468
4509.96 1572
4510.59 1628
4511.22 1516
4511.86 1402
4512.49 1301
4513.12 1487
4513.76 1640
4514.39 1561
4515.02 1478
4515.66 1522
4516.29 1465
4516.93 1533
4517.56 1463
4518.19 1339
4518.83 1310
4519.46 1371
4520.10 1328
4520.73 1303
4521.36 1317
4522.00 1460
4522.63 1453
4523.27 1393
4523.90 1504
4524.54 1393
4525.17 1327
4525.80 1288
4526.44 1362
4527.07 1503
4527.71 1502
4528.34 1522
4528.98 1392
4529.61 1379
4530.25 1494
4530.88 1632
4531.52 1684
4532.15 1619
4532.79 1749
4533.42 1729
4534.06 1660
4534.69 1579
4535.33 1714
4535.96 1586
4536.60 1453
4537.23 1470
4537.87 1483
4538.50 1493
4539.14 1307
4539.77 1379
4540.41 1450
4541.04 1387
4541.68 1396
4542.31 1341
4542.95 1323
4543.59 1366
4544.22 1381
4544.86 1342
4545.49 1445
4546.13 1435
4546.77 1409
4547.40 1422
4548.04 1434
4548.67 1342
4549.31 1354
4549.95 1255
4550.58 1384
4551.22 1389
4551.85 1425
4552.49 1429
4553.13 1452
4553.76 1407
4554.40 1354
4555.04 1206
4555.67 1297
4556.31 1336
4556.95 1406
4557.58 1352
4558.22 1286
4558.86 1243
4559.49 1205
4560.13 1369
4560.77 1367
4561.40 1451
4562.04 1186
4562.68 1273
4563.31 1401
4563.95 1370
4564.59 1277
4565.23 1357
4565.86 1456
4566.50 1377
4567.14 1306
4567.77 1352
4568.41 1321
4569.05 1216
4569.69 1316
4570.32 1415
4570.96 1397
4571.60 1390
4572.24 1345
4572.88 1472
4573.51 1493
4574.15 1253
4574.79 1271
4575.43 1346
4576.06 1341
4576.70 1307
4577.34 1303
4577.98 1292
4578.62 1429
4579.26 1386
4579.89 1428
4580.53 1331
4581.17 1325
4581.81 1330
4582.45 1318
4583.09 1340
4583.72 1352
4584.36 1368
4585.00 1387
4585.64 1376
4586.28 1462
4586.92 1479
4587.56 1520
4588.19 1358
4588.83 1544
4589.47 1634
4590.11 1778
4590.75 1691
4591.39 1688
4592.03 1851
4592.67 2027
4593.31 1726
4593.95 1691
4594.58 1721
4595.22 1636
4595.86 1709
4596.50 1646
4597.14 1559
4597.78 1613
4598.42 1560
4599.06 1483
4599.70 1400
4600.34 1404
4600.98 1468
4601.62 1520
4602.26 1381
4602.90 1482
4603.54 1460
4604.18 1538
4604.82 1514
4605.46 1402
4606.10 1381
4606.74 1428
4607.38 1428
4608.02 1466
4608.66 1430
4609.30 1337
4609.94 1356
4610.58 1329
4611.22 1394
4611.86 1362
4612.50 1316
4613.14 1438
4613.78 1390
4614.42 1533
4615.06 1652
4615.70 1468
4616.35 1458
4616.99 1443
4617.63 1562
4618.27 1414
4618.91 1344
4619.55 1346
4620.19 1378
4620.83 1275
4621.47 1326
4622.11 1249
4622.76 1233
4623.40 1154
4624.04 1203
4624.68 1407
4625.32 1275
4625.96 1371
4626.60 1260
4627.25 1311
4627.89 1278
4628.53 1191
4629.17 1178
4629.81 1247
4630.45 1290
4631.10 1281
4631.74 1280
4632.38 1339
4633.02 1335
4633.66 1317
4634.30 1403
4634.95 1356
4635.59 1469
4636.23 1479
4636.87 1331
4637.52 1456
4638.16 1469
4638.80 1416
4639.44 1629
4640.08 1542
4640.73 1535
4641.37 1559
4642.01 1563
4642.66 1800
4643.30 1508
4643.94 1444
4644.58 1520
4645.23 1472
4645.87 1291
4646.51 1422
4647.15 1350
4647.80 1290
4648.44 1381
4649.08 1396
4649.73 1399
4650.37 1297
4651.01 1352
4651.66 1345
4652.30 1327
4652.94 1317
4653.59 1292
4654.23 1350
4654.87 1394
4655.52 1287
4656.16 1300
4656.80 1339
4657.45 1325
4658.09 1304
4658.73 1242
4659.38 1274
4660.02 1249
4660.67 1284
4661.31 1352
4661.95 1249
4662.60 1171
4663.24 1210
4663.89 1408
4664.53 1231
4665.17 1136
4665.82 1239
4666.46 1232
4667.11 1182
4667.75 1188
4668.40 1257
4669.04 1188
4669.68 1175
4670.33 1179
4670.97 1265
4671.62 1158
4672.26 1260
4672.91 1240
4673.55 1204
4674.20 1105
4674.84 1246
4675.49 1468
4676.13 1253
4676.78 1260
4677.42 1314
4678.07 1396
4678.71 1444
4679.36 1441
4680.00 1401
4680.65 1344
4681.29 1360
4681.94 1364
4682.58 1393
4683.23 1372
4683.87 1353
4684.52 1507
4685.16 1396
4685.81 1423
4686.46 1319
4687.10 1336
4687.75 1361
4688.39 1377
4689.04 1315
4689.68 1361
4690.33 1206
4690.98 1311
4691.62 1289
4692.27 1377
4692.91 1372
4693.56 1260
4694.21 1355
4694.85 1309
4695.50 1396
4696.15 1529
4696.79 1393
4697.44 1482
4698.08 1513
4698.73 1758
4699.38 1637
4700.02 1605
4700.67 1648
4701.32 1881
4701.96 1692
4702.61 1541
4703.26 1399
4703.90 1527
4704.55 1442
4705.20 1390
4705.84 1252
4706.49 1301
4707.14 1481
4707.79 1352
4708.43 1461
4709.08 1435
4709.73 1333
4710.37 1341
4711.02 1348
4711.67 1381
4712.32 1382
4712.96 1351
4713.61 1365
4714.26 1405
4714.91 1387
4715.55 1322
4716.20 1320
4716.85 1468
4717.50 1415
4718.15 1409
4718.79 1470
4719.44 1403
4720.09 1427
4720.74 1456
4721.39 1386
4722.03 1505
4722.68 1632
4723.33 1513
4723.98 1488
4724.63 1586
4725.27 1432
4725.92 1413
4726.57 1583
4727.22 1625
4727.87 1590
4728.52 1487
4729.16 1634
4729.81 1446
4730.46 1523
4731.11 1548
4731.76 1600
4732.41 1389
4733.06 1315
4733.71 1253
4734.36 1303
4735.00 1338
4735.65 1503
4736.30 1450
4736.95 1469
4737.60 1535
4738.25 1577
4738.90 1361
4739.55 1276
4740.20 1354
4740.85 1449
4741.50 1473
4742.15 1452
4742.80 1318
4743.44 1175
4744.09 1354
4744.74 1497
4745.39 1412
4746.04 1377
4746.69 1635
4747.34 1464
4747.99 1391
4748.64 1539
4749.29 1651
4749.94 1802
4750.59 2082
4751.24 2084
4751.89 2171
4752.54 2149
4753.19 2198
4753.84 2047
4754.49 2136
4755.14 2028
4755.79 2112
4756.44 1977
4757.10 1704
4757.75 1696
4758.40 1648
4759.05 1467
4759.70 1481
4760.35 1432
4761.00 1445
4761.65 1306
4762.30 1307
4762.95 1382
4763.60 1524
4764.25 1380
4764.90 1475
4765.56 1426
4766.21 1331
4766.86 1480
4767.51 1447
4768.16 1507
4768.81 1553
4769.46 1508
4770.11 1319
4770.77 1326
4771.42 1372
4772.07 1460
4772.72 1405
4773.37 1406
4774.02 1477
4774.67 1375
4775.33 1267
4775.98 1324
4776.63 1330
4777.28 1389
4777.93 1351
4778.59 1496
4779.24 1371
4779.89 1436
4780.54 1571
4781.19 1634
4781.85 1437
4782.50 1449
4783.15 1435
4783.80 1586
4784.46 1679
4785.11 1340
4785.76 1334
4786.41 1412
4787.07 1416
4787.72 1313
4788.37 1341
4789.02 1371
4789.68 1551
4790.33 1585
4790.98 1609
4791.63 1428
4792.29 1286
4792.94 1482
4793.59 1603
4794.25 1446
4794.90 1495
4795.55 1481
4796.21 1455
4796.86 1329
4797.51 1345
4798.17 1376
4798.82 1377
4799.47 1390
4800.13 1553
4800.78 1634
4801.43 1523
4802.09 1558
4802.74 1693
4803.39 1466
4804.05 1336
4804.70 1439
4805.35 1407
4806.01 1394
4806.66 1382
4807.32 1454
4807.97 1423
4808.62 1459
4809.28 1393
4809.93 1589
4810.59 1482
4811.24 1478
4811.89 1505
4812.55 1561
4813.20 1480
4813.86 1567
4814.51 1625
4815.17 1527
4815.82 1638
4816.48 1573
4817.13 1684
4817.78 1501
4818.44 1377
4819.09 1554
4819.75 1809
4820.40 1740
4821.06 1829
4821.71 1611
4822.37 1503
4823.02 1548
4823.68 1498
4824.33 1585
4824.99 1660
4825.64 1650
4826.30 1548
4826.95 1714
4827.61 1762
4828.26 1822
4828.92 1765
4829.58 1782
4830.23 1723
4830.89 1915
4831.54 1868
4832.20 1851
4832.85 1763
4833.51 1888
4834.16 2091
4834.82 1838
4835.48 1917
4836.13 1866
4836.79 2101
4837.44 2184
4838.10 2265
4838.76 2301
4839.41 2246
4840.07 2192
4840.72 2332
4841.38 2142
4842.04 2434
4842.69 2585
4843.35 2507
4844.01 2448
4844.66 2562
4845.32 2548
4845.98 2753
4846.63 2723
4847.29 2770
4847.95 2890
4848.60 3191
4849.26 3757
4849.92 3966
4850.57 3992
4851.23 4141
4851.89 4137
4852.54 4037
4853.20 4075
4853.86 3674
4854.51 3495
4855.17 3359
4855.83 3227
4856.49 3445
4857.14 3712
4857.80 3863
4858.46 4093
4859.12 4388
4859.77 4226
4860.43 3887
4861.09 3801
4861.75 3931
4862.40 3523
4863.06 3315
4863.72 3156
4864.38 3289
4865.03 3330
4865.69 3220
4866.35 3503
4867.01 3824
4867.67 3849
4868.32 3651
4868.98 3595
4869.64 3304
4870.30 3088
4870.96 3115
4871.62 2825
4872.27 3081
4872.93 3261
4873.59 2914
4874.25 3025
4874.91 2823
4875.57 2716
4876.22 2996
4876.88 2936
4877.54 2971
4878.20 2831
4878.86 2713
4879.52 2655
4880.18 2692
4880.84 2724
4881.49 2554
4882.15 2611
4882.81 2317
4883.47 2287
4884.13 2306
4884.79 2035
4885.45 2114
4886.11 2053
4886.77 2019
4887.43 2173
4888.09 2049
4888.75 2295
4889.41 2471
4890.07 2385
4890.72 2228
4891.38 2232
4892.04 2230
4892.70 2294
4893.36 2296
4894.02 2130
4894.68 2087
4895.34 2138
4896.00 1997
4896.66 1811
4897.32 1793
4897.98 1900
4898.64 1847
4899.30 1767
4899.96 1819
4900.62 1768
4901.28 1775
4901.94 1940
4902.60 1790
4903.27 1876
4903.93 1714
4904.59 1469
4905.25 1769
4905.91 1598
4906.57 1723
4907.23 1838
4907.89 1780
4908.55 1816
4909.21 1785
4909.87 1730
4910.53 1673
4911.19 1645
4911.85 1687
4912.52 1666
4913.18 1634
4913.84 1630
4914.50 1862
4915.16 1705
4915.82 1523
4916.48 1634
4917.14 1583
4917.81 1504
4918.47 1512
4919.13 1616
4919.79 1634
4920.45 1592
4921.11 1434
4921.77 1489
4922.44 1507
4923.10 1484
4923.76 1573
4924.42 1471
4925.08 1488
4925.75 1389
4926.41 1470
4927.07 1459
4927.73 1645
4928.39 1648
4929.06 1487
4929.72 1496
4930.38 1552
4931.04 1446
4931.71 1532
4932.37 1535
4933.03 1421
4933.69 1381
4934.36 1415
4935.02 1459
4935.68 1409
4936.34 1447
4937.01 1434
4937.67 1372
4938.33 1504
4938.99 1490
4939.66 1435
4940.32 1391
4940.98 1458
4941.65 1422
4942.31 1383
4942.97 1409
4943.63 1433
4944.30 1404
4944.96 1360
4945.62 1406
4946.29 1464
4946.95 1587
4947.61 1549
4948.28 1524
4948.94 1447
4949.61 1266
4950.27 1357
4950.93 1341
4951.60 1315
4952.26 1416
4952.92 1510
4953.59 1344
4954.25 1347
4954.92 1322
4955.58 1256
4956.24 1227
4956.91 1316
4957.57 1445
4958.24 1432
4958.90 1493
4959.56 1302
4960.23 1337
4960.89 1404
4961.56 1290
4962.22 1401
4962.89 1325
4963.55 1515
4964.21 1600
4964.88 1483
4965.54 1575
4966.21 1549
4966.87 1484
4967.54 1466
4968.20 1516
4968.87 1297
4969.53 1301
4970.20 1359
4970.86 1298
4971.53 1389
4972.19 1258
4972.86 1458
4973.52 1389
4974.19 1467
4974.85 1448
4975.52 1509
4976.18 1388
4976.85 1393
4977.51 1394
4978.18 1559
4978.85 1566
4979.51 1414
4980.18 1350
4980.84 1298
4981.51 1302
4982.17 1329
4982.84 1350
4983.50 1319
4984.17 1322
4984.84 1314
4985.50 1355
4986.17 1327
4986.83 1531
4987.50 1655
4988.17 1588
4988.83 1705
4989.50 1669
4990.17 1719
4990.83 1834
4991.50 1720
4992.16 1738
4992.83 1756
4993.50 1731
4994.16 1582
4994.83 1417
4995.50 1371
4996.16 1512
4996.83 1388
4997.50 1312
4998.16 1460
4998.83 1455
4999.50 1402
5000.16 1428
5000.83 1415
5001.50 1302
5002.17 1205
5002.83 1217
5003.50 1333
5004.17 1307
5004.83 1358
5005.50 1236
5006.17 1251
5006.84 1356
5007.50 1262
5008.17 1311
5008.84 1183
5009.51 1231
5010.17 1211
5010.84 1294
5011.51 1252
5012.18 1309
5012.84 1316
5013.51 1270
5014.18 1377
5014.85 1374
5015.52 1303
5016.18 1224
5016.85 1217
5017.52 1282
5018.19 1265
5018.86 1241
5019.52 1118
5020.19 1310
5020.86 1379
5021.53 1297
5022.20 1158
5022.87 1292
5023.54 1254
5024.20 1291
5024.87 1347
5025.54 1234
5026.21 1264
5026.88 1457
5027.55 1441
5028.22 1418
5028.88 1437
5029.55 1390
5030.22 1330
5030.89 1247
5031.56 1266
5032.23 1333
5032.90 1353
5033.57 1266
5034.24 1228
5034.91 1272
5035.58 1392
5036.25 1316
5036.91 1260
5037.58 1314
5038.25 1355
5038.92 1225
5039.59 1295
5040.26 1233
5040.93 1348
5041.60 1250
5042.27 1292
5042.94 1287
5043.61 1217
5044.28 1259
5044.95 1161
5045.62 1129
5046.29 1073
5046.96 1059
5047.63 1106
5048.30 1175
5048.97 1297
5049.64 1193
5050.31 1224
5050.98 1111
5051.65 1078
5052.32 1190
5052.99 1103
5053.66 1154
5054.33 1181
5055.00 1100
5055.68 1091
5056.35 1179
5057.02 1262
5057.69 1379
5058.36 1245
5059.03 1308
5059.70 1291
5060.37 1193
5061.04 1169
5061.71 1126
5062.38 1315
5063.06 1335
5063.73 1275
5064.40 1097
5065.07 1254
5065.74 1146
5066.41 1078
5067.08 1238
5067.75 1260
5068.43 1209
5069.10 1276
5069.77 1443
5070.44 1171
5071.11 1120
5071.78 1264
5072.46 1236
5073.13 1295
5073.80 1247
5074.47 1163
5075.14 1292
5075.81 1270
5076.49 1358
5077.16 1245
5077.83 1381
5078.50 1296
5079.18 1388
5079.85 1369
5080.52 1429
5081.19 1482
5081.86 1342
5082.54 1474
5083.21 1443
5083.88 1349
5084.55 1310
5085.23 1312
5085.90 1360
5086.57 1271
5087.25 1377
5087.92 1489
5088.59 1411
5089.26 1495
5089.94 1592
5090.61 1864
5091.28 1952
5091.96 1966
5092.63 1942
5093.30 1968
5093.97 1725
5094.65 1715
5095.32 1708
5095.99 1739
5096.67 1527
5097.34 1442
5098.01 1455
5098.69 1375
5099.36 1419
5100.04 1419
5100.71 1257
5101.38 1307
5102.06 1394
5102.73 1353
5103.40 1357
5104.08 1245
5104.75 1329
5105.43 1356
5106.10 1328
5106.77 1346
5107.45 1508
5108.12 1382
5108.80 1352
5109.47 1390
5110.14 1206
5110.82 1323
5111.49 1259
5112.17 1241
5112.84 1208
5113.52 1071
5114.19 1129
5114.87 1260
5115.54 1301
5116.21 1271
5116.89 1184
5117.56 1264
5118.24 1300
5118.91 1355
5119.59 1300
5120.26 1316
5120.94 1238
5121.61 1352
5122.29 1341
5122.96 1369
5123.64 1310
5124.31 1265
5124.99 1240
5125.66 1268
5126.34 1173
5127.01 1149
5127.69 1284
5128.37 1269
5129.04 1203
5129.72 1344
5130.39 1404
5131.07 1256
5131.74 1331
5132.42 1415
5133.09 1348
5133.77 1507
5134.45 1395
5135.12 1339
5135.80 1322
5136.47 1359
5137.15 1165
5137.83 1214
5138.50 1256
5139.18 1250
5139.85 1236
5140.53 1251
5141.21 1274
5141.88 1190
5142.56 1220
5143.24 1268
5143.91 1272
5144.59 1214
5145.27 1073
5145.94 1053
5146.62 1206
5147.30 1278
5147.97 1188
5148.65 1157
5149.33 1078
5150.00 1132
5150.68 1151
5151.36 1094
5152.03 1137
5152.71 1240
5153.39 1035
5154.07 1119
5154.74 1208
5155.42 1266
5156.10 1259
5156.77 1222
5157.45 1200
5158.13 1161
5158.81 1279
5159.48 1298
5160.16 1319
5160.84 1300
5161.52 1163
5162.19 1162
5162.87 1127
5163.55 1231
5164.23 1231
5164.91 1178
5165.58 1143
5166.26 1131
5166.94 1258
5167.62 1265
5168.30 1216
5168.97 1285
5169.65 1185
5170.33 1141
5171.01 1076
5171.69 1203
5172.37 1178
5173.04 1089
5173.72 1188
5174.40 1163
5175.08 1129
5175.76 1130
5176.44 1132
5177.11 1043
5177.79 1159
5178.47 1112
5179.15 1147
5179.83 1142
5180.51 1173
5181.19 1257
5181.87 1159
5182.55 1266
5183.22 1162
5183.90 1130
5184.58 1128
5185.26 1138
5185.94 1144
5186.62 1176
5187.30 1080
5187.98 1068
5188.66 1101
5189.34 1060
5190.02 1021
5190.70 1101
5191.38 1173
5192.06 1246
5192.74 1118
5193.42 1101
5194.10 1196
5194.78 1120
5195.46 1106
5196.14 1179
5196.82 1133
5197.50 1070
5198.18 1133
5198.86 1146
5199.54 1056
5200.22 1015
5200.90 1053
5201.58 1127
5202.26 1256
5202.94 1156
5203.62 1016
5204.30 1159
5204.98 1211
5205.66 1082
5206.34 1109
5207.02 1048
5207.70 1149
5208.38 1149
5209.06 1233
5209.74 1154
5210.42 1222
5211.10 1208
5211.79 1203
5212.47 1274
5213.15 1181
5213.83 1209
5214.51 1215
5215.19 1224
5215.87 1193
5216.55 1154
5217.23 1265
5217.92 1219
5218.60 1128
5219.28 1192
5219.96 1218
5220.64 1184
5221.32 1177
5222.00 1105
5222.69 1130
5223.37 1077
5224.05 1056
5224.73 1129
5225.41 1111
5226.10 1074
5226.78 1034
5227.46 1065
5228.14 1090
5228.82 1059
5229.51 1108
5230.19 1102
5230.87 1260
5231.55 1271
5232.23 1209
5232.92 1152
5233.60 1079
5234.28 1128
5234.96 1080
5235.65 1129
5236.33 1172
5237.01 1197
5237.69 1138
5238.38 1413
5239.06 1197
5239.74 1081
5240.42 1219
5241.11 1185
5241.79 1132
5242.47 1172
5243.16 1233
5243.84 1213
5244.52 1080
5245.21 999
5245.89 1178
5246.57 1339
5247.26 1288
5247.94 1357
5248.62 1200
5249.31 1240
5249.99 1214
5250.67 1234
5251.36 1274
5252.04 1231
5252.72 1257
5253.41 1197
5254.09 1198
5254.77 1194
5255.46 1212
5256.14 1162
5256.83 1117
5257.51 1091
5258.19 1082
5258.88 1074
5259.56 1128
5260.25 1181
5260.93 1030
5261.61 1129
5262.30 1134
5262.98 1342
5263.67 1271
5264.35 1286
5265.04 1245
5265.72 1243
5266.40 1169
5267.09 1216
5267.77 1215
5268.46 1200
5269.14 1144
5269.83 1202
5270.51 1191
5271.20 1203
5271.88 1243
5272.57 1185
5273.25 1074
5273.94 1269
5274.62 1173
5275.31 1059
5275.99 974
5276.68 1108
5277.36 1148
5278.05 1052
5278.73 1193
5279.42 1283
5280.10 1245
5280.79 1190
5281.47 1243
5282.16 1252
5282.85 1140
5283.53 1164
5284.22 1223
5284.90 1140
5285.59 1137
5286.27 1119
5286.96 1105
5287.65 1096
5288.33 1170
5289.02 1121
5289.70 1092
5290.39 1123
5291.08 1155
5291.76 1248
5292.45 1231
5293.13 1113
5293.82 1112
5294.51 1169
5295.19 1058
5295.88 1212
5296.57 1102
5297.25 1134
5297.94 1183
5298.63 1200
5299.31 1299
5300.00 1233
5300.69 1234
5301.37 1261
5302.06 1353
5302.75 1403
5303.43 1356
5304.12 1347
5304.81 1360
5305.49 1374
5306.18 1315
5306.87 1292
5307.56 1280
5308.24 1248
5308.93 1181
5309.62 1120
5310.30 1080
5310.99 1309
5311.68 1258
5312.37 1278
5313.05 1229
5313.74 1356
5314.43 1317
5315.12 1321
5315.81 1203
5316.49 1095
5317.18 1202
5317.87 1207
5318.56 1328
5319.24 1367
5319.93 1462
5320.62 1500
5321.31 1533
5322.00 1404
5322.68 1410
5323.37 1475
5324.06 1348
5324.75 1367
5325.44 1401
5326.13 1341
5326.81 1195
5327.50 1110
5328.19 1203
5328.88 1182
5329.57 1180
5330.26 1261
5330.95 1228
5331.63 1192
5332.32 1218
5333.01 1205
5333.70 1133
5334.39 1179
5335.08 1213
5335.77 1209
5336.46 1167
5337.15 1214
5337.84 1212
5338.52 1224
5339.21 1243
5339.90 1258
5340.59 1211
5341.28 1239
5341.97 1261
5342.66 1331
5343.35 1272
5344.04 1222
5344.73 1236
5345.42 1338
5346.11 1253
5346.80 1209
5347.49 1286
5348.18 1303
5348.87 1268
5349.56 1186
5350.25 1348
5350.94 1297
5351.63 1351
5352.32 1306
5353.01 1434
5353.70 1432
5354.39 1244
5355.08 1101
5355.77 1298
5356.46 1214
5357.15 1086
5357.84 1027
5358.53 1234
5359.22 1209
5359.91 1162
5360.60 1213
5361.29 1151
5361.98 1181
5362.67 1197
5363.36 1237
5364.06 1283
5364.75 1186
5365.44 1217
5366.13 1224
5366.82 1180
5367.51 1151
5368.20 1079
5368.89 1088
5369.58 1073
5370.27 1071
5370.97 1157
5371.66 1116
5372.35 1074
5373.04 1174
5373.73 1060
5374.42 1064
5375.11 1207
5375.81 1144
5376.50 1183
5377.19 1151
5377.88 1093
5378.57 986
5379.26 998
5379.96 1121
5380.65 1044
5381.34 1070
5382.03 1053
5382.72 1083
5383.42 1174
5384.11 1183
5384.80 1049
5385.49 1066
5386.19 1082
5386.88 1140
5387.57 1218
5388.26 1164
5388.96 1159
5389.65 1265
5390.34 1196
5391.03 1248
5391.73 1359
5392.42 1297
5393.11 1247
5393.80 1362
5394.50 1293
5395.19 1227
5395.88 1099
5396.57 1102
5397.27 1111
5397.96 1161
5398.65 1132
5399.35 1116
5400.04 1097
5400.73 1113
5401.43 1168
5402.12 1030
5402.81 1095
5403.51 1059
5404.20 1121
5404.89 1249
5405.59 1103
5406.28 1138
5406.97 1188
5407.67 1225
5408.36 1235
5409.06 1238
5409.75 1176
5410.44 1198
5411.14 1300
5411.83 1101
5412.52 1124
5413.22 1079
5413.91 1220
5414.61 1241
5415.30 1203
5415.99 1244
5416.69 1201
5417.38 1226
5418.08 1170
5418.77 1154
5419.47 1243
5420.16 1274
5420.86 1319
5421.55 1328
5422.24 1317
5422.94 1233
5423.63 1239
5424.33 1134
5425.02 1240
5425.72 1162
5426.41 1194
5427.11 1252
5427.80 1128
5428.50 1081
5429.19 1148
5429.89 1243
5430.58 1329
5431.28 1252
5431.97 1223
5432.67 1305
5433.36 1228
5434.06 1192
5434.75 1242
5435.45 1253
5436.15 1275
5436.84 1284
5437.54 1313
5438.23 1235
5438.93 1168
5439.62 1218
5440.32 1249
5441.01 1202
5441.71 1291
5442.41 1339
5443.10 1221
5443.80 1258
5444.49 1433
5445.19 1516
5445.89 1576
5446.58 1554
5447.28 1568
5447.98 1595
5448.67 1629
5449.37 1552
5450.06 1628
5450.76 1561
5451.46 1495
5452.15 1564
5452.85 1443
5453.55 1532
5454.24 1378
5454.94 1385
5455.64 1412
5456.33 1400
5457.03 1438
5457.73 1317
5458.42 1255
5459.12 1350
5459.82 1263
5460.51 1264
5461.21 1462
5461.91 1602
5462.61 1585
5463.30 1646
5464.00 1583
5464.70 1536
5465.40 1626
5466.09 1728
5466.79 1562
5467.49 1650
5468.18 1691
5468.88 1659
5469.58 1657
5470.28 1551
5470.98 1522
5471.67 1590
5472.37 1553
5473.07 1765
5473.77 1650
5474.46 1641
5475.16 1696
5475.86 1746
5476.56 1902
5477.26 1938
5477.95 1972
5478.65 2129
5479.35 2409
5480.05 2680
5480.75 3006
5481.45 3209
5482.14 2982
5482.84 2904
5483.54 2800
5484.24 2531
5484.94 2361
5485.64 2353
5486.34 2274
5487.03 2013
5487.73 2113
5488.43 2104
5489.13 1894
5489.83 1935
5490.53 1900
5491.23 2090
5491.93 2115
5492.63 2121
5493.33 2059
5494.02 2164
5494.72 2406
5495.42 2360
5496.12 2205
5496.82 2367
5497.52 2508
5498.22 2965
5498.92 3383
5499.62 3640
5500.32 4111
5501.02 4361
5501.72 4401
5502.42 4532
5503.12 4532
5503.82 4198
5504.52 3769
5505.22 3182
5505.92 2760
5506.62 2511
5507.32 2301
5508.02 2181
5508.72 1955
5509.42 2022
5510.12 2187
5510.82 2048
5511.52 1869
5512.22 1764
5512.92 1930
5513.62 1815
5514.32 1917
5515.02 1877
5515.72 1807
5516.42 1937
5517.12 1774
5517.82 1753
5518.52 1850
5519.22 1711
5519.93 1836
5520.63 1859
5521.33 1796
5522.03 1821
5522.73 1792
5523.43 1668
5524.13 1555
5524.83 1546
5525.53 1638
5526.23 1510
5526.94 1473
5527.64 1380
5528.34 1404
5529.04 1504
5529.74 1449
5530.44 1423
5531.14 1446
5531.85 1414
5532.55 1440
5533.25 1396
5533.95 1590
5534.65 1469
5535.35 1371
5536.06 1407
5536.76 1479
5537.46 1355
5538.16 1401
5538.86 1442
5539.57 1392
5540.27 1415
5540.97 1469
5541.67 1338
5542.37 1195
5543.08 1194
5543.78 1331
5544.48 1408
5545.18 1280
5545.89 1262
5546.59 1371
5547.29 1241
5547.99 1252
5548.70 1387
5549.40 1371
5550.10 1248
5550.81 1210
5551.51 1233
5552.21 1136
5552.91 1230
5553.62 1272
5554.32 1321
5555.02 1236
5555.73 1235
5556.43 1298
5557.13 1310
5557.84 1199
5558.54 1271
5559.24 1270
5559.95 1334
5560.65 1359
5561.35 1255
5562.06 1249
5562.76 1397
5563.46 1324
5564.17 1271
5564.87 1226
5565.57 1351
5566.28 1321
5566.98 1278
5567.69 1287
5568.39 1364
5569.09 1330
5569.80 1292
5570.50 1176
5571.21 1127
5571.91 1295
5572.61 1258
5573.32 1158
5574.02 1159
5574.73 1237
5575.43 1368
5576.14 1221
5576.84 1206
5577.54 1214
5578.25 1167
5578.95 1230
5579.66 1226
5580.36 1274
5581.07 1205
5581.77 1152
5582.48 1130
5583.18 1237
5583.89 1193
5584.59 1212
5585.30 1262
5586.00 1186
5586.71 1184
5587.41 1161
5588.12 1053
5588.82 1054
5589.53 1160
5590.23 1212
5590.94 1176
5591.64 1155
5592.35 1210
5593.05 1207
5593.76 1192
5594.47 1126
5595.17 1131
5595.88 1143
5596.58 1204
5597.29 1106
5597.99 1176
5598.70 1114
5599.41 1044
5600.11 1040
5600.82 1036
5601.52 1196
5602.23 1007
5602.94 990
5603.64 1042
5604.35 1198
5605.05 1117
5605.76 966
5606.47 1052
5607.17 1069
5607.88 1033
5608.59 1151
5609.29 1327
5610.00 1243
5610.70 1141
5611.41 1103
5612.12 1096
5612.82 1172
5613.53 1111
5614.24 1127
5614.95 1132
5615.65 1182
5616.36 1132
5617.07 1197
5617.77 1142
5618.48 1129
5619.19 1145
5619.89 1060
5620.60 1117
5621.31 1158
5622.02 1170
5622.72 1061
5623.43 1146
5624.14 1183
5624.85 1227
5625.55 1113
5626.26 1107
5626.97 1172
5627.68 1189
5628.38 1110
5629.09 1187
5629.80 1225
5630.51 1164
5631.21 1149
5631.92 1053
5632.63 1104
5633.34 1198
5634.05 1245
5634.75 1286
5635.46 1199
5636.17 1301
5636.88 1260
5637.59 1169
5638.30 1195
5639.00 1189
5639.71 1105
5640.42 1165
5641.13 1095
5641.84 1205
5642.55 1157
5643.26 1139
5643.96 1141
5644.67 1227
5645.38 1253
5646.09 1223
5646.80 1189
5647.51 1030
5648.22 1034
5648.93 1080
5649.64 1076
5650.34 1083
5651.05 1156
5651.76 1235
5652.47 1448
5653.18 1292
5653.89 1269
5654.60 1353
5655.31 1438
5656.02 1557
5656.73 1405
5657.44 1577
5658.15 1723
5658.86 1779
5659.57 1658
5660.28 1460
5660.99 1410
5661.70 1478
5662.41 1269
5663.12 1254
5663.83 1249
5664.54 1180
5665.25 1181
5665.96 1181
5666.67 1227
5667.38 1289
5668.09 1284
5668.80 1285
5669.51 1334
5670.22 1288
5670.93 1218
5671.64 1233
5672.35 1214
5673.06 1200
5673.77 1205
5674.48 1250
5675.19 1121
5675.90 1174
5676.61 1179
5677.32 1210
5678.03 1251
5678.74 1264
5679.45 1183
5680.17 1234
5680.88 1357
5681.59 1122
5682.30 1148
5683.01 1183
5683.72 1211
5684.43 1098
5685.14 1114
5685.85 1207
5686.57 1269
5687.28 1202
5687.99 1101
5688.70 1093
5689.41 1251
5690.12 1170
5690.84 1176
5691.55 1238
5692.26 1224
5692.97 1173
5693.68 1197
5694.39 1190
5695.11 1064
5695.82 1038
5696.53 989
5697.24 1117
5697.95 1233
5698.67 1049
5699.38 962
5700.09 1098
5700.80 1121
5701.51 1086
5702.23 1024
5702.94 1106
5703.65 1099
5704.36 1079
5705.08 1057
5705.79 1004
5706.50 1154
5707.21 1131
5707.93 1086
5708.64 1152
5709.35 1129
5710.07 1277
5710.78 1115
5711.49 1087
5712.20 1011
5712.92 986
5713.63 1127
5714.34 1077
5715.06 1059
5715.77 1021
5716.48 982
5717.20 967
5717.91 1102
5718.62 1027
5719.34 1168
5720.05 1200
5720.76 1049
5721.48 993
5722.19 1119
5722.90 1073
5723.62 1135
5724.33 1043
5725.05 1094
5725.76 1029
5726.47 1021
5727.19 1045
5727.90 1201
5728.61 1225
5729.33 1154
5730.04 1114
5730.76 1160
5731.47 1079
5732.19 1086
5732.90 1085
5733.61 1098
5734.33 1094
5735.04 1136
5735.76 1138
5736.47 1026
5737.19 920
5737.90 1003
5738.61 965
5739.33 924
5740.04 1034
5740.76 1080
5741.47 1055
5742.19 980
5742.90 1026
5743.62 1033
5744.33 971
5745.05 1065
5745.76 1057
5746.48 1064
5747.19 1073
5747.91 1049
5748.62 1043
5749.34 1047
5750.05 1015
5750.77 1034
5751.49 1110
5752.20 1095
5752.92 1007
5753.63 993
5754.35 1049
5755.06 1042
5755.78 1094
5756.49 978
5757.21 1069
5757.93 990
5758.64 1119
5759.36 1100
5760.07 1078
5760.79 1100
5761.51 1014
5762.22 1101
5762.94 1043
5763.65 1010
5764.37 1043
5765.09 1066
5765.80 1095
5766.52 1075
5767.24 951
5767.95 1070
5768.67 1066
5769.39 949
5770.10 933
5770.82 1088
5771.53 1049
5772.25 1030
5772.97 1077
5773.69 1008
5774.40 1061
5775.12 1071
5775.84 991
5776.55 969
5777.27 1037
5777.99 1108
5778.70 966
5779.42 900
5780.14 973
5780.86 987
5781.57 1094
5782.29 1113
5783.01 1119
5783.72 1148
5784.44 1099
5785.16 1031
5785.88 1085
5786.59 1033
5787.31 1031
5788.03 1038
5788.75 1041
5789.47 1123
5790.18 1081
5790.90 909
5791.62 931
5792.34 927
5793.06 1081
5793.77 1065
5794.49 1110
5795.21 1119
5795.93 1038
5796.65 1102
5797.36 1133
5798.08 1206
5798.80 1122
5799.52 1205
5800.24 1205
5800.96 1224
5801.67 1371
5802.39 1518
5803.11 1499
5803.83 1475
5804.55 1366
5805.27 1533
5805.99 1421
5806.71 1351
5807.42 1247
5808.14 1261
5808.86 1147
5809.58 1227
5810.30 1178
5811.02 1196
5811.74 1111
5812.46 1041
5813.18 1106
5813.90 1022
5814.62 1177
5815.34 1213
5816.05 1202
5816.77 1204
5817.49 1141
5818.21 1054
5818.93 1161
5819.65 1206
5820.37 1216
5821.09 1165
5821.81 1254
5822.53 1191
5823.25 1076
5823.97 1208
5824.69 1318
5825.41 1180
5826.13 1173
5826.85 1262
5827.57 1158
5828.29 1246
5829.01 1122
5829.73 1151
5830.45 1064
5831.17 1041
5831.89 1141
5832.61 1078
5833.33 1026
5834.05 1203
5834.78 1165
5835.50 1181
5836.22 1113
5836.94 1089
5837.66 1153
5838.38 1096
5839.10 1113
5839.82 1217
5840.54 1121
5841.26 1127
5841.98 1157
5842.70 1024
5843.43 1085
5844.15 1150
5844.87 1209
5845.59 1241
5846.31 1199
5847.03 1125
5847.75 1151
5848.47 1192
5849.20 1153
5849.92 1241
5850.64 1168
5851.36 1106
5852.08 1081
5852.80 1119
5853.53 1078
5854.25 1069
5854.97 1205
5855.69 1096
5856.41 1221
5857.14 1140
5857.86 1105
5858.58 1227
5859.30 1184
5860.02 1172
5860.75 1065
5861.47 1105
5862.19 1147
5862.91 1205
5863.64 1274
5864.36 1277
5865.08 1266
5865.80 1151
5866.52 1258
5867.25 1207
5867.97 1280
5868.69 1219
5869.42 1252
5870.14 1190
5870.86 1128
5871.58 1205
5872.31 1198
5873.03 1153
5873.75 1151
5874.48 1123
5875.20 1081
5875.92 1219
5876.65 1137
5877.37 1070
5878.09 1071
5878.81 1098
5879.54 1092
5880.26 1114
5880.99 1233
5881.71 1223
5882.43 1323
5883.16 1231
5883.88 1271
5884.60 1429
5885.33 1394
5886.05 1461
5886.77 1367
5887.50 1227
5888.22 1285
5888.95 1262
5889.67 1209
5890.39 1225
5891.12 1182
5891.84 1232
5892.57 1189
5893.29 1182
5894.01 1287
5894.74 1238
5895.46 1209
5896.19 1171
5896.91 1196
5897.64 1198
5898.36 1133
5899.09 1242
5899.81 1229
5900.53 1231
5901.26 1313
5901.98 1247
5902.71 1346
5903.43 1280
5904.16 1341
5904.88 1398
5905.61 1394
5906.33 1267
5907.06 1359
5907.78 1480
5908.51 1416
5909.23 1486
5909.96 1441
5910.68 1405
5911.41 1486
5912.14 1356
5912.86 1411
5913.59 1412
5914.31 1396
5915.04 1525
5915.76 1471
5916.49 1520
5917.21 1432
5917.94 1458
5918.67 1520
5919.39 1540
5920.12 1663
5920.84 1537
5921.57 1601
5922.29 1617
5923.02 1544
5923.75 1521
5924.47 1503
5925.20 1582
5925.93 1572
5926.65 1662
5927.38 1577
5928.10 1643
5928.83 1764
5929.56 1857
5930.28 1704
5931.01 1750
5931.74 1655
5932.46 1754
5933.19 1763
5933.92 1859
5934.64 1917
5935.37 1942
5936.10 1948
5936.82 1912
5937.55 1914
5938.28 2050
5939.00 2001
5939.73 2247
5940.46 2185
5941.19 2091
5941.91 2181
5942.64 2262
5943.37 2267
5944.09 2125
5944.82 2187
5945.55 2352
5946.28 2329
5947.00 2298
5947.73 2225
5948.46 2475
5949.19 2615
5949.92 2832
5950.64 2940
5951.37 3038
5952.10 3333
5952.83 3253
5953.55 3479
5954.28 3511
5955.01 3509
5955.74 3301
5956.47 3169
5957.19 3206
5957.92 3196
5958.65 3270
5959.38 3345
5960.11 3255
5960.84 3366
5961.56 3374
5962.29 3522
5963.02 3643
5963.75 3660
5964.48 3683
5965.21 3941
5965.94 4159
5966.66 4565
5967.39 4914
5968.12 5172
5968.85 5072
5969.58 5132
5970.31 5091
5971.04 4903
5971.77 4849
5972.50 4580
5973.22 4558
5973.95 4246
5974.68 4237
5975.41 4177
5976.14 4164
5976.87 4108
5977.60 4234
5978.33 4510
5979.06 4622
5979.79 4541
5980.52 4767
5981.25 4906
5981.98 5126
5982.71 5184
5983.44 5216
5984.17 5452
5984.90 5323
5985.63 5472
5986.36 5665
5987.09 5274
5987.82 5312
5988.55 5265
5989.28 5566
5990.01 5378
5990.74 5227
5991.47 5236
5992.20 5398
5992.93 5667
5993.66 5668
5994.39 5683
5995.12 5744
5995.85 5872
5996.58 6097
5997.31 6186
5998.04 6343
5998.77 6364
5999.50 6436
6000.23 6340
6000.96 6150
6001.69 6051
6002.42 5948
6003.16 5843
6003.89 5651
6004.62 5491
6005.35 5541
6006.08 5722
6006.81 5616
6007.54 5871
6008.27 6338
6009.00 6961
6009.74 8192
6010.47 9502
6011.20 11334
6011.93 13538
6012.66 15888
6013.39 17875
6014.13 19319
6014.86 20068
6015.59 19611
6016.32 19282
6017.05 18007
6017.78 16394
6018.52 14306
6019.25 11971
6019.98 10120
6020.71 8652
6021.44 7476
6022.18 6549
6022.91 5613
6023.64 5022
6024.37 4975
6025.10 4622
6025.84 4320
6026.57 4117
6027.30 4091
6028.03 4089
6028.77 4075
6029.50 4089
6030.23 4020
6030.96 3659
6031.70 3667
6032.43 3562
6033.16 3358
6033.90 3525
6034.63 3516
6035.36 3582
6036.09 3437
6036.83 3507
6037.56 3476
6038.29 3592
6039.03 3703
6039.76 3713
6040.49 3864
6041.23 3945
6041.96 4030
6042.69 3954
6043.43 4059
6044.16 4374
6044.89 4129
6045.63 4287
6046.36 4241
6047.09 4500
6047.83 4483
6048.56 4576
6049.29 4502
6050.03 4625
6050.76 5142
6051.50 5551
6052.23 6011
6052.96 6575
6053.70 6974
6054.43 6919
6055.17 6368
6055.90 6111
6056.63 5907
6057.37 5620
6058.10 5276
6058.84 4836
6059.57 4602
6060.31 4479
6061.04 4432
6061.77 4192
6062.51 4215
6063.24 4118
6063.98 3917
6064.71 3899
6065.45 3887
6066.18 3980
6066.92 3721
6067.65 3818
6068.39 3843
6069.12 3761
6069.86 3637
6070.59 3552
6071.33 3716
6072.06 3506
6072.80 3567
6073.53 3475
6074.27 3379
6075.00 3348
6075.74 3418
6076.47 3360
6077.21 3312
6077.95 3085
6078.68 3216
6079.42 3271
6080.15 3079
6080.89 3188
6081.62 3039
6082.36 2998
6083.09 3084
6083.83 3075
6084.57 3054
6085.30 2950
6086.04 2771
6086.77 2909
6087.51 2804
6088.25 2975
6088.98 3166
6089.72 3214
6090.46 3443
6091.19 3502
6091.93 3534
6092.66 3338
6093.40 3295
6094.14 3319
6094.87 3306
6095.61 3157
6096.35 3092
6097.08 2877
6097.82 2822
6098.56 2773
6099.29 2664
6100.03 2590
6100.77 2550
6101.50 2503
6102.24 2394
6102.98 2422
6103.72 2269
6104.45 2359
6105.19 2390
6105.93 2413
6106.66 2391
6107.40 2331
6108.14 2391
6108.88 2328
6109.61 2294
6110.35 2380
6111.09 2362
6111.83 2278
6112.56 2332
6113.30 2359
6114.04 2335
6114.78 2389
6115.51 2393
6116.25 2433
6116.99 2389
6117.73 2316
6118.47 2304
6119.20 2388
6119.94 2407
6120.68 2380
6121.42 2452
6122.16 2593
6122.89 2600
6123.63 2482
6124.37 2578
6125.11 2594
6125.85 2579
6126.59 2625
6127.32 2506
6128.06 2702
6128.80 2473
6129.54 2690
6130.28 2666
6131.02 2785
6131.76 2751
6132.49 2680
6133.23 2642
6133.97 2752
6134.71 2743
6135.45 2608
6136.19 2631
6136.93 2789
6137.67 2728
6138.41 2483
6139.15 2547
6139.88 2782
6140.62 2864
6141.36 2555
6142.10 2619
6142.84 2551
6143.58 2650
6144.32 2660
6145.06 2699
6145.80 2612
6146.54 2684
6147.28 2789
6148.02 2718
6148.76 2680
6149.50 2658
6150.24 2783
6150.98 2725
6151.72 2899
6152.46 2944
6153.20 2963
6153.94 2841
6154.68 2884
6155.42 2930
6156.16 3120
6156.90 3038
6157.64 3186
6158.38 3126
6159.12 3020
6159.86 3011
6160.60 3040
6161.34 3308
6162.08 3335
6162.82 3526
6163.56 3515
6164.30 3596
6165.05 3931
6165.79 3998
6166.53 4107
6167.27 4637
6168.01 4781
6168.75 4723
6169.49 4875
6170.23 4817
6170.97 4883
6171.71 4551
6172.46 4400
6173.20 4366
6173.94 4208
6174.68 4071
6175.42 3905
6176.16 3919
6176.90 3812
6177.64 3779
6178.39 3879
6179.13 3948
6179.87 4098
6180.61 4094
6181.35 3972
6182.09 4183
6182.84 4370
6183.58 4499
6184.32 4331
6185.06 4378
6185.80 4448
6186.55 4318
6187.29 4651
6188.03 4723
6188.77 4648
6189.52 4710
6190.26 4833
6191.00 4815
6191.74 4900
6192.48 5351
6193.23 5274
6193.97 5596
6194.71 5861
6195.45 5823
6196.20 6066
6196.94 5971
6197.68 5567
6198.43 5457
6199.17 5498
6199.91 5572
6200.65 5517
6201.40 5645
6202.14 5569
6202.88 5823
6203.63 6031
6204.37 6577
6205.11 7825
6205.86 9388
6206.60 11905
6207.34 15015
6208.09 18813
6208.83 21612
6209.57 23527
6210.32 24777
6211.06 25164
6211.80 24743
6212.55 23123
6213.29 21365
6214.03 19036
6214.78 16081
6215.52 13508
6216.26 11211
6217.01 9034
6217.75 7491
6218.50 6435
6219.24 5912
6219.98 5491
6220.73 5013
6221.47 4796
6222.22 4779
6222.96 4866
6223.71 5068
6224.45 5318
6225.19 5208
6225.94 5190
6226.68 4909
6227.43 4843
6228.17 4623
6228.92 4103
6229.66 4018
6230.41 3761
6231.15 3456
6231.90 3357
6232.64 3302
6233.39 3225
6234.13 3109
6234.87 3153
6235.62 3198
6236.36 3478
6237.11 3484
6237.86 3775
6238.60 3967
6239.35 3948
6240.09 4071
6240.84 4291
6241.58 4320
6242.33 4192
6243.07 4128
6243.82 4119
6244.56 4193
6245.31 4175
6246.05 4356
6246.80 4386
6247.55 4515
6248.29 4441
6249.04 4700
6249.78 4739
6250.53 4688
6251.27 4557
6252.02 4380
6252.77 4101
6253.51 3871
6254.26 3879
6255.01 3591
6255.75 3500
6256.50 3421
6257.24 3369
6257.99 3588
6258.74 3547
6259.48 3400
6260.23 3464
6260.98 3299
6261.72 3457
6262.47 3320
6263.22 3176
6263.96 3188
6264.71 3178
6265.46 3103
6266.20 3166
6266.95 3144
6267.70 3092
6268.44 3098
6269.19 3027
6269.94 2910
6270.68 2998
6271.43 2910
6272.18 3089
6272.93 3047
6273.67 3280
6274.42 3110
6275.17 3035
6275.92 3048
6276.66 2925
6277.41 3016
6278.16 3095
6278.91 3049
6279.65 3175
6280.40 3264
6281.15 3247
6281.90 3109
6282.64 3002
6283.39 2699
6284.14 2710
6284.89 2787
6285.64 2739
6286.38 2647
6287.13 2545
6287.88 2488
6288.63 2498
6289.38 2425
6290.12 2518
6290.87 2485
6291.62 2367
6292.37 2451
6293.12 2281
6293.87 2320
6294.61 2262
6295.36 2342
6296.11 2209
6296.86 2122
6297.61 2188
6298.36 2279
6299.11 2162
6299.86 2073
6300.60 2176
6301.35 2073
6302.10 1951
6302.85 2047
6303.60 2211
6304.35 2156
6305.10 2081
6305.85 2023
6306.60 2073
6307.35 2063
6308.10 2164
6308.85 2200
6309.59 1982
6310.34 1982
6311.09 2165
6311.84 2162
6312.59 2197
6313.34 2077
6314.09 2175
6314.84 2119
6315.59 2328
6316.34 2197
6317.09 2266
6317.84 2243
6318.59 2168
6319.34 2128
6320.09 2162
6320.84 2219
6321.59 2162
6322.34 2119
6323.09 2064
6323.84 1985
6324.59 1912
6325.34 1910
6326.09 1819
6326.84 1894
6327.59 1746
6328.34 1742
6329.09 1751
6329.85 1712
6330.60 1686
6331.35 1713
6332.10 1737
6332.85 1732
6333.60 1841
6334.35 1861
6335.10 1791
6335.85 1696
6336.60 1889
6337.35 1862
6338.10 1803
6338.86 1767
6339.61 1819
6340.36 1851
6341.11 1722
6341.86 1653
6342.61 1779
6343.36 1759
6344.12 1688
6344.87 1749
6345.62 1732
6346.37 1788
6347.12 1841
6347.87 1966
6348.62 2070
6349.38 1967
6350.13 2054
6350.88 2170
6351.63 2304
6352.38 2247
6353.14 2176
6353.89 2239
6354.64 2256
6355.39 2033
6356.14 2221
6356.90 2076
6357.65 2071
6358.40 2036
6359.15 2065
6359.91 1948
6360.66 1753
6361.41 1850
6362.16 1802
6362.92 1773
6363.67 1762
6364.42 1714
6365.17 1666
6365.93 1652
6366.68 1766
6367.43 1673
6368.19 1686
6368.94 1653
6369.69 1619
6370.44 1660
6371.20 1579
6371.95 1615
6372.70 1585
6373.46 1719
6374.21 1875
6374.96 1784
6375.72 1734
6376.47 1776
6377.22 1857
6377.98 1737
6378.73 1723
6379.48 1701
6380.24 1844
6380.99 1781
6381.75 1905
6382.50 1911
6383.25 1936
6384.01 1786
6384.76 1762
6385.51 1762
6386.27 1722
6387.02 1755
6387.78 1879
6388.53 1781
6389.28 1736
6390.04 1651
6390.79 1567
6391.55 1702
6392.30 1623
6393.06 1676
6393.81 1616
6394.56 1694
6395.32 1793
6396.07 1638
6396.83 1720
6397.58 1763
6398.34 1706
6399.09 1512
6399.85 1569
6400.60 1617
6401.36 1729
6402.11 1778
6402.87 1706
6403.62 1612
6404.38 1631
6405.13 1644
6405.89 1609
6406.64 1743
6407.40 1813
6408.15 1787
6408.91 1791
6409.66 1751
6410.42 1702
6411.17 1826
6411.93 1890
6412.68 1773
6413.44 1665
6414.20 1725
6414.95 1691
6415.71 1660
6416.46 1586
6417.22 1562
6417.97 1604
6418.73 1697
6419.49 1560
6420.24 1647
6421.00 1786
6421.75 1736
6422.51 1627
6423.27 1630
6424.02 1652
6424.78 1548
6425.54 1602
6426.29 1623
6427.05 1579
6427.80 1709
6428.56 1612
6429.32 1508
6430.07 1528
6430.83 1742
6431.59 1850
6432.34 1842
6433.10 1810
6433.86 1727
6434.61 1667
6435.37 1760
6436.13 1841
6436.88 1686
6437.64 1758
6438.40 1827
6439.16 1727
6439.91 1691
6440.67 1793
6441.43 1647
6442.18 1669
6442.94 1636
6443.70 1735
6444.46 1794
6445.21 1793
6445.97 1806
6446.73 1893
6447.49 1857
6448.24 1753
6449.00 1703
6449.76 1835
6450.52 1859
6451.28 1826
6452.03 1852
6452.79 1825
6453.55 1877
6454.31 1776
6455.06 1961
6455.82 1873
6456.58 1986
6457.34 1887
6458.10 2038
6458.86 2074
6459.61 2221
6460.37 2133
6461.13 2143
6461.89 2026
6462.65 2164
6463.41 2045
6464.16 2079
6464.92 2213
6465.68 2276
6466.44 2393
6467.20 2362
6467.96 2338
6468.72 2406
6469.48 2308
6470.23 2418
6470.99 2437
6471.75 2519
6472.51 2494
6473.27 2343
6474.03 2445
6474.79 2506
6475.55 2578
6476.31 2654
6477.07 2593
6477.83 2628
6478.59 2732
6479.35 2745
6480.10 2753
6480.86 2608
6481.62 2616
6482.38 2860
6483.14 2931
6483.90 2844
6484.66 2960
6485.42 2896
6486.18 2990
6486.94 3087
6487.70 3115
6488.46 3071
6489.22 3143
6489.98 3261
6490.74 3330
6491.50 3617
6492.26 3729
6493.02 3749
6493.78 4057
6494.54 4154
6495.30 4240
6496.06 4247
6496.82 4549
6497.59 4602
6498.35 4331
6499.11 4221
6499.87 4247
6500.63 4285
6501.39 4304
6502.15 4242
6502.91 4422
6503.67 4333
6504.43 4285
6505.19 4416
6505.95 4426
6506.71 4587
6507.48 4606
6508.24 4963
6509.00 5136
6509.76 5212
6510.52 5168
6511.28 5313
6512.04 5403
6512.80 5639
6513.57 5469
6514.33 5173
6515.09 5403
6515.85 5663
6516.61 5746
6517.37 5538
6518.14 5872
6518.90 5969
6519.66 5957
6520.42 6145
6521.18 6314
6521.95 6638
6522.71 6699
6523.47 6876
6524.23 6952
6524.99 7497
6525.76 8278
6526.52 8774
6527.28 9215
6528.04 9601
6528.80 10228
6529.57 10324
6530.33 10218
6531.09 10171
6531.85 10271
6532.62 10756
6533.38 12236
6534.14 14635
6534.91 17791
6535.67 20865
6536.43 23628
6537.19 25455
6537.96 26065
6538.72 26129
6539.48 24913
6540.25 23127
6541.01 21012
6541.77 18402
6542.53 15448
6543.30 12619
6544.06 10116
6544.82 8604
6545.59 7147
6546.35 6258
6547.11 5494
6547.88 5177
6548.64 4806
6549.41 5004
6550.17 5020
6550.93 4962
6551.70 5012
6552.46 4900
6553.22 4733
6553.99 4360
6554.75 4231
6555.52 4282
6556.28 4158
6557.04 3866
6557.81 3722
6558.57 3805
6559.34 3632
6560.10 3823
6560.86 3961
6561.63 3998
6562.39 4165
6563.16 4404
6563.92 4509
6564.69 4672
6565.45 4711
6566.21 5267
6566.98 5122
6567.74 5044
6568.51 4927
6569.27 4756
6570.04 4685
6570.80 4781
6571.57 4814
6572.33 5220
6573.10 5513
6573.86 5882
6574.63 6156
6575.39 6464
6576.16 6736
6576.92 6840
6577.69 6807
6578.45 6378
6579.22 6123
6579.98 5938
6580.75 5707
6581.51 5500
6582.28 5252
6583.05 5272
6583.81 5011
6584.58 5100
6585.34 5011
6586.11 4943
6586.87 4988
6587.64 5122
6588.41 5103
6589.17 5009
6589.94 5190
6590.70 5327
6591.47 5795
6592.24 6343
6593.00 6654
6593.77 7178
6594.53 8144
6595.30 8556
6596.07 8717
6596.83 8649
6597.60 8489
6598.37 8242
6599.13 7589
6599.90 7068
6600.66 6279
6601.43 5676
6602.20 5436
6602.96 5048
6603.73 4660
6604.50 4511
6605.26 4429
6606.03 4237
6606.80 4048
6607.57 3983
6608.33 3921
6609.10 4122
6609.87 4109
6610.63 4095
6611.40 4182
6612.17 3905
6612.94 3864
6613.70 3907
6614.47 3898
6615.24 3835
6616.00 3781
6616.77 3710
6617.54 3692
6618.31 3520
6619.08 3616
6619.84 3578
6620.61 3486
6621.38 3601
6622.15 3487
6622.91 3565
6623.68 3467
6624.45 3463
6625.22 3329
6625.99 3222
6626.75 3176
6627.52 3039
6628.29 3110
6629.06 3124
6629.83 3190
6630.59 3295
6631.36 3473
6632.13 3570
6632.90 3777
6633.67 4351
6634.44 4515
6635.21 4752
6635.97 4980
6636.74 4688
6637.51 4786
6638.28 4440
6639.05 4053
6639.82 3883
6640.59 3863
6641.36 3556
6642.12 3338
6642.89 3169
6643.66 3266
6644.43 3239
6645.20 3015
6645.97 2911
6646.74 2943
6647.51 3004
6648.28 2894
6649.05 2880
6649.82 2926
6650.59 3101
6651.36 3064
6652.12 2986
6652.89 3047
6653.66 3021
6654.43 3174
6655.20 3184
6655.97 3251
6656.74 3127
6657.51 3061
6658.28 3002
6659.05 3076
6659.82 3093
6660.59 2921
6661.36 2787
6662.13 2797
6662.90 2808
6663.67 2617
6664.44 2698
6665.21 2745
6665.98 2633
6666.75 2770
6667.52 2889
6668.30 2918
6669.07 2825
6669.84 2717
6670.61 2925
6671.38 2888
6672.15 2939
6672.92 2826
6673.69 2788
6674.46 2864
6675.23 2796
6676.00 2934
6676.77 2834
6677.54 2737
6678.32 3034
6679.09 3049
6679.86 2809
6680.63 2837
6681.40 2932
6682.17 3072
6682.94 3120
6683.71 3278
6684.49 3424
6685.26 3543
6686.03 3378
6686.80 3681
6687.57 3479
6688.34 3198
6689.11 3283
6689.89 2926
6690.66 2770
6691.43 2574
6692.20 2457
6692.97 2485
6693.75 2643
6694.52 2524
6695.29 2686
6696.06 2536
6696.83 2470
6697.61 2557
6698.38 2473
6699.15 2618
6699.92 2393
6700.70 2521
6701.47 2719
6702.24 2425
6703.01 2490
6703.79 2573
6704.56 2497
6705.33 2544
6706.10 2495
6706.88 2630
6707.65 2458
6708.42 2525
6709.19 2602
6709.97 2609
6710.74 2543
6711.51 2363
6712.29 2348
6713.06 2345
6713.83 2303
6714.61 2319
6715.38 2424
6716.15 2478
6716.92 2301
6717.70 2142
6718.47 2250
6719.24 2220
6720.02 2326
6720.79 2353
6721.57 2244
6722.34 2249
6723.11 2145
6723.89 2167
6724.66 2190
6725.43 2180
6726.21 2224
6726.98 2243
6727.76 2143
6728.53 2200
6729.30 2164
6730.08 2145
6730.85 2272
6731.63 2250
6732.40 2295
6733.17 2267
6733.95 2344
6734.72 2328
6735.50 2181
6736.27 2380
6737.05 2462
6737.82 2302
6738.59 2455
6739.37 2505
6740.14 2440
6740.92 2316
6741.69 2264
6742.47 2501
6743.24 2458
6744.02 2397
6744.79 2483
6745.57 2615
6746.34 2704
6747.12 2532
6747.89 2502
6748.67 2728
6749.44 2839
6750.22 2844
6750.99 2956
6751.77 3261
6752.54 3532
6753.32 3562
6754.09 3742
6754.87 3666
6755.65 3431
6756.42 3217
6757.20 2975
6757.97 2770
6758.75 2532
6759.52 2417
6760.30 2304
6761.08 2274
6761.85 2378
6762.63 2312
6763.40 2192
6764.18 2202
6764.96 2251
6765.73 2273
6766.51 2258
6767.28 2163
6768.06 2378
6768.84 2397
6769.61 2164
6770.39 2266
6771.17 2280
6771.94 2174
6772.72 2103
6773.50 2161
6774.27 2192
6775.05 2060
6775.82 1983
6776.60 2151
6777.38 2166
6778.16 2124
6778.93 2015
6779.71 2077
6780.49 1969
6781.26 2037
6782.04 2051
6782.82 2092
6783.59 1877
6784.37 1912
6785.15 1985
6785.93 2018
6786.70 2023
6787.48 1925
6788.26 1989
6789.04 1963
6789.81 2009
6790.59 1878
6791.37 1872
6792.15 1897
6792.92 2008
6793.70 1864
6794.48 1931
6795.26 1852
6796.03 1823
6796.81 1826
6797.59 1820
6798.37 1768
6799.15 1760
6799.92 1792
6800.70 1799
6801.48 1683
6802.26 1721
6803.04 1712
6803.81 1921
6804.59 1914
6805.37 1833
6806.15 1948
6806.93 2086
6807.71 2008
6808.49 1840
6809.26 1834
6810.04 1848
6810.82 1656
6811.60 1748
6812.38 1814
6813.16 1761
6813.94 1665
6814.72 1713
6815.49 1727
6816.27 1937
6817.05 1819
6817.83 1867
6818.61 1726
6819.39 1982
6820.17 1876
6820.95 1918
6821.73 1915
6822.51 2009
6823.29 1980
6824.07 1957
6824.85 1910
6825.62 1916
6826.40 1963
6827.18 1951
6827.96 1894
6828.74 1813
6829.52 1815
6830.30 1904
6831.08 1876
6831.86 1828
6832.64 1846
6833.42 1870
6834.20 1910
6834.98 1904
6835.76 1876
6836.54 1831
6837.32 1879
6838.10 2001
6838.88 1786
6839.66 1745
6840.44 1873
6841.22 1710
6842.01 1808
6842.79 1818
6843.57 1916
6844.35 1857
6845.13 1821
6845.91 1925
6846.69 2047
6847.47 1960
6848.25 2230
6849.03 2649
6849.81 3152
6850.59 3790
6851.37 4303
6852.16 4482
6852.94 4635
6853.72 4361
6854.50 4112
6855.28 3904
6856.06 3516
6856.84 3107
6857.62 2793
6858.41 2512
6859.19 2550
6859.97 2268
6860.75 2166
6861.53 2174
6862.31 2211
6863.09 2289
6863.88 2168
6864.66 2210
6865.44 2389
6866.22 2230
6867.00 2279
6867.79 2386
6868.57 2435
6869.35 2295
6870.13 2439
6870.91 2414
6871.70 2307
6872.48 2297
6873.26 2377
6874.04 2322
6874.83 2256
6875.61 2178
6876.39 2283
6877.17 2291
6877.96 2448
6878.74 2577
6879.52 2485
6880.30 2586
6881.09 2649
6881.87 2693
6882.65 2634
6883.43 2631
6884.22 2801
6885.00 2911
6885.78 3077
6886.57 3415
6887.35 3834
6888.13 4332
6888.92 4642
6889.70 5195
6890.48 5148
6891.26 4696
6892.05 4396
6892.83 4095
6893.62 3360
6894.40 3183
6895.18 2988
6895.97 2903
6896.75 2886
6897.53 2841
6898.32 2881
6899.10 2899
6899.88 2954
6900.67 2912
6901.45 2925
6902.24 3076
6903.02 3036
6903.80 3039
6904.59 3076
6905.37 2858
6906.16 2819
6906.94 2796
6907.72 2701
6908.51 2868
6909.29 2715
6910.08 2786
6910.86 2656
6911.65 2589
6912.43 2474
6913.21 2565
6914.00 2580
6914.78 2503
6915.57 2595
6916.35 2699
6917.14 2565
6917.92 2657
6918.71 2755
6919.49 2691
6920.28 2572
6921.06 2544
6921.85 2663
6922.63 2480
6923.42 2629
6924.20 2572
6924.99 2575
6925.77 2629
6926.56 2690
6927.34 2851
6928.13 2792
6928.91 2940
6929.70 3065
6930.49 2944
6931.27 2834
6932.06 2806
6932.84 2701
6933.63 2752
6934.41 2849
6935.20 2860
6935.99 2919
6936.77 2971
6937.56 2874
6938.34 2985
6939.13 3078
6939.92 3363
6940.70 3571
6941.49 3681
6942.27 4016
6943.06 4305
6943.85 4435
6944.63 4404
6945.42 4426
6946.21 4689
6946.99 4754
6947.78 4715
6948.57 4646
6949.35 4527
6950.14 4431
6950.92 4389
6951.71 4380
6952.50 4310
6953.29 4018
6954.07 3948
6954.86 3844
6955.65 4054
6956.43 3881
6957.22 3796
6958.01 3784
6958.79 3747
6959.58 3938
6960.37 4068
6961.16 4060
6961.94 4158
6962.73 4231
6963.52 4084
6964.31 4199
6965.09 4408
6965.88 4390
6966.67 4732
6967.46 4828
6968.24 5067
6969.03 5596
6969.82 5984
6970.61 6259
6971.39 6610
6972.18 6549
6972.97 6500
6973.76 6303
6974.55 6381
6975.33 6171
6976.12 5902
6976.91 6165
6977.70 6170
6978.49 5958
6979.27 6276
6980.06 6601
6980.85 7116
6981.64 8102
6982.43 9773
6983.22 12466
6984.01 15687
6984.79 19836
6985.58 23168
6986.37 24914
6987.16 25807
6987.95 26517
6988.74 25673
6989.53 23824
6990.32 21561
6991.10 18778
6991.89 16067
6992.68 13156
6993.47 10698
6994.26 8750
6995.05 7298
6995.84 6340
6996.63 5542
6997.42 5201
6998.21 4838
6999.00 4704
6999.79 4703
7000.58 4983
7001.36 4844
7002.15 4970
7002.94 4925
7003.73 4842
7004.52 4702
7005.31 4386
7006.10 4124
7006.89 3829
7007.68 3550
7008.47 3320
7009.26 3172
7010.05 3096
7010.84 3193
7011.63 3120
7012.42 3434
7013.21 3717
7014.00 3736
7014.79 3811
7015.58 4054
7016.37 4157
7017.16 3963
7017.96 3839
7018.75 3741
7019.54 3823
7020.33 3674
7021.12 3600
7021.91 4009
7022.70 4291
7023.49 4492
7024.28 4577
7025.07 4753
7025.86 4985
7026.65 4768
7027.44 4639
7028.24 4308
7029.03 4112
7029.82 3760
7030.61 3638
7031.40 3568
7032.19 3249
7032.98 3141
7033.77 3233
7034.57 3108
7035.36 3043
7036.15 3052
7036.94 3074
7037.73 2957
7038.52 3062
7039.32 3148
7040.11 3223
7040.90 3300
7041.69 3304
7042.48 3468
7043.27 3472
7044.07 3676
7044.86 3603
7045.65 3396
7046.44 3382
7047.23 3658
7048.03 3800
7048.82 3866
7049.61 4151
7050.40 4560
7051.20 4796
7051.99 4868
7052.78 4597
7053.57 4488
7054.37 4239
7055.16 3825
7055.95 3696
7056.74 3552
7057.54 3336
7058.33 3185
7059.12 3207
7059.91 3312
7060.71 3234
7061.50 3253
7062.29 3304
7063.09 3338
7063.88 3373
7064.67 3440
7065.47 3378
7066.26 3289
7067.05 3083
7067.85 3071
7068.64 3035
7069.43 3009
7070.23 2945
7071.02 3027
7071.81 2733
7072.61 2753
7073.40 2639
7074.19 2537
7074.99 2431
7075.78 2440
7076.57 2408
7077.37 2410
7078.16 2362
7078.96 2330
7079.75 2439
7080.54 2527
7081.34 2442
7082.13 2381
7082.93 2355
7083.72 2233
7084.51 2152
7085.31 2243
7086.10 2195
7086.90 2120
7087.69 2161
7088.49 2270
7089.28 2170
7090.08 2139
7090.87 2188
7091.66 2088
7092.46 2184
7093.25 2269
7094.05 2032
7094.84 2162
7095.64 2071
7096.43 1970
7097.23 2065
7098.02 1895
7098.82 1884
7099.61 1910
7100.41 1941
7101.20 1956
7102.00 1885
7102.79 2069
7103.59 2025
7104.38 2011
7105.18 1943
7105.98 1871
7106.77 1959
7107.57 1983
7108.36 1865
7109.16 1797
7109.95 1909
7110.75 1861
7111.54 1822
7112.34 1751
7113.14 1761
7113.93 1840
7114.73 1777
7115.52 1907
7116.32 1842
7117.12 1805
7117.91 1894
7118.71 1895
7119.50 1862
7120.30 1816
7121.10 1829
7121.89 1725
7122.69 1710
7123.49 1711
7124.28 1653
7125.08 1670
7125.88 1716
7126.67 1731
7127.47 1791
7128.27 1787
7129.06 1862
7129.86 1755
7130.66 1760
7131.45 1970
7132.25 1934
7133.05 1814
7133.84 1813
7134.64 1827
7135.44 1784
7136.23 1811
7137.03 1805
7137.83 1777
7138.63 1749
7139.42 1659
7140.22 1655
7141.02 1583
7141.82 1631
7142.61 1571
7143.41 1606
7144.21 1645
7145.01 1728
7145.80 1644
7146.60 1683
7147.40 1630
7148.20 1551
7148.99 1532
7149.79 1595
7150.59 1476
7151.39 1511
7152.19 1413
7152.98 1560
7153.78 1544
7154.58 1630
7155.38 1609
7156.18 1592
7156.98 1659
7157.77 1743
7158.57 1729
7159.37 1696
7160.17 1716
7160.97 1664
7161.77 1493
7162.56 1576
7163.36 1446
7164.16 1382
7164.96 1430
7165.76 1257
7166.56 1395
7167.36 1461
7168.16 1421
7168.95 1286
7169.75 1371
7170.55 1400
7171.35 1481
7172.15 1407
7172.95 1396
7173.75 1372
7174.55 1368
7175.35 1413
7176.15 1421
7176.95 1384
7177.75 1418
7178.55 1363
7179.35 1399
7180.14 1310
7180.94 1289
7181.74 1341
7182.54 1319
7183.34 1300
7184.14 1365
7184.94 1430
7185.74 1328
7186.54 1282
7187.34 1294
7188.14 1338
7188.94 1355
7189.74 1234
7190.54 1336
7191.34 1268
7192.14 1227
7192.94 1270
7193.74 1270
7194.54 1256
7195.35 1268
7196.15 1305
7196.95 1305
7197.75 1329
7198.55 1220
7199.35 1207
7200.15 1257
7200.95 1364
7201.75 1312
7202.55 1361
7203.35 1247
7204.15 1329
7204.95 1302
7205.75 1191
7206.56 1187
7207.36 1217
7208.16 1237
7208.96 1199
7209.76 1154
7210.56 1138
7211.36 1182
7212.16 1199
7212.97 1158
7213.77 1147
7214.57 1168
7215.37 1268
7216.17 1208
7216.97 1275
7217.78 1259
7218.58 1236
7219.38 1276
7220.18 1245
7220.98 1187
7221.78 1226
7222.59 1408
7223.39 1219
7224.19 1133
7224.99 1167
7225.79 1169
7226.60 1264
7227.40 1274
7228.20 1270
7229.00 1269
7229.81 1370
7230.61 1239
7231.41 1164
7232.21 1155
7233.02 1238
7233.82 1247
7234.62 1172
7235.42 1251
7236.23 1279
7237.03 1225
7237.83 1183
7238.63 1108
7239.44 1132
7240.24 1214
7241.04 1262
7241.85 1274
7242.65 1303
7243.45 1334
7244.26 1321
7245.06 1280
7245.86 1258
7246.67 1291
7247.47 1296
7248.27 1341
7249.08 1261
7249.88 1208
7250.68 1273
7251.49 1185
7252.29 1323
7253.09 1361
7253.90 1269
7254.70 1282
7255.50 1283
7256.31 1328
7257.11 1220
7257.92 1228
7258.72 1252
7259.52 1362
7260.33 1327
7261.13 1379
7261.94 1534
7262.74 1450
7263.54 1332
7264.35 1432
7265.15 1377
7265.96 1311
7266.76 1327
7267.57 1212
7268.37 1334
7269.18 1341
7269.98 1256
7270.78 1376
7271.59 1337
7272.39 1295
7273.20 1280
7274.00 1245
7274.81 1249
7275.61 1291
7276.42 1322
7277.22 1287
7278.03 1385
7278.83 1408
7279.64 1437
7280.44 1436
7281.25 1579
7282.05 1596
7282.86 1578
7283.66 1763
7284.47 1915
7285.28 2021
7286.08 2207
7286.89 2262
7287.69 2142
7288.50 1984
7289.30 1894
7290.11 1809
7290.91 1702
7291.72 1604
7292.53 1464
7293.33 1369
7294.14 1385
7294.94 1359
7295.75 1342
7296.56 1448
7297.36 1345
7298.17 1421
7298.97 1548
7299.78 1486
7300.59 1437
7301.39 1475
7302.20 1349
7303.01 1403
7303.81 1303
7304.62 1428
7305.43 1436
7306.23 1335
7307.04 1401
7307.85 1448
7308.65 1426
7309.46 1484
7310.27 1491
7311.07 1577
7311.88 1550
7312.69 1626
7313.49 1648
7314.30 1646
7315.11 1692
7315.91 1762
7316.72 1878
7317.53 2116
7318.34 2531
7319.14 2877
7319.95 2863
7320.76 2870
7321.57 2814
7322.37 2582
7323.18 2293
7323.99 2110
7324.80 2024
7325.60 1928
7326.41 1854
7327.22 1723
7328.03 1575
7328.83 1598
7329.64 1521
7330.45 1543
7331.26 1728
7332.07 1544
7332.87 1644
7333.68 1668
7334.49 1590
7335.30 1638
7336.11 1574
7336.92 1506
7337.72 1537
7338.53 1540
7339.34 1556
7340.15 1595
7340.96 1520
7341.77 1436
7342.57 1368
7343.38 1373
7344.19 1489
7345.00 1390
7345.81 1376
7346.62 1491
7347.43 1527
7348.24 1395
7349.05 1414
7349.85 1410
7350.66 1435
7351.47 1293
7352.28 1319
7353.09 1265
7353.90 1400
7354.71 1340
7355.52 1382
7356.33 1296
7357.14 1200
7357.95 1185
7358.76 1292
7359.57 1311
7360.38 1354
7361.18 1356
7361.99 1333
7362.80 1242
7363.61 1224
7364.42 1196
7365.23 1209
7366.04 1141
7366.85 1163
7367.66 1107
7368.47 1146
7369.28 1153
7370.09 1153
7370.90 1274
7371.71 1235
7372.52 1271
7373.33 1129
7374.14 1070
7374.96 1153
7375.77 1169
7376.58 1313
7377.39 1097
7378.20 1118
7379.01 1177
7379.82 1203
7380.63 1143
7381.44 1182
7382.25 1173
7383.06 1209
7383.87 1300
7384.68 1337
7385.49 1265
7386.31 1111
7387.12 1119
7387.93 1221
7388.74 1087
7389.55 1095
7390.36 1235
7391.17 1186
7391.98 1184
7392.79 1046
7393.61 1116
7394.42 1071
7395.23 1137
7396.04 1159
7396.85 1079
7397.66 1167
7398.48 1117
7399.29 1117
7400.10 1217
7400.91 1202
7401.72 1162
7402.53 1162
7403.35 1156
7404.16 1085
7404.97 1118
7405.78 1145
7406.59 1134
7407.41 1103
7408.22 1121
7409.03 1106
7409.84 1013
7410.66 1100
7411.47 1009
7412.28 998
7413.09 1008
7413.91 1174
7414.72 1160
7415.53 1087
7416.34 1039
7417.16 1056
7417.97 1149
7418.78 1089
7419.60 1022
7420.41 1163
7421.22 1153
7422.03 1106
7422.85 1099
7423.66 1096
7424.47 1228
7425.29 1137
7426.10 1091
7426.91 1150
7427.73 1180
7428.54 1197
7429.35 1097
7430.17 1106
7430.98 1222
7431.79 1164
7432.61 1248
7433.42 1245
7434.23 1214
7435.05 1120
7435.86 1254
7436.67 1169
7437.49 1209
7438.30 1146
7439.12 1068
7439.93 1158
7440.74 1190
7441.56 1212
7442.37 1150
7443.19 1076
7444.00 1038
7444.82 1025
7445.63 1036
7446.44 1089
7447.26 1095
7448.07 1005
7448.89 1025
7449.70 1138
7450.52 1117
7451.33 1123
7452.15 1125
7452.96 1081
7453.77 1045
7454.59 1062
7455.40 1097
7456.22 1159
7457.03 1117
7457.85 1049
7458.66 1030
7459.48 1037
7460.29 1065
7461.11 1079
7461.92 1169
7462.74 1154
7463.55 1109
7464.37 1094
7465.19 1160
7466.00 1062
7466.82 1020
7467.63 1151
7468.45 1163
7469.26 1104
7470.08 1156
7470.89 1114
7471.71 1101
7472.53 1037
7473.34 1109
7474.16 1154
7474.97 1187
7475.79 1187
7476.60 1092
7477.42 1084
7478.24 1081
7479.05 1095
7479.87 1042
7480.69 1051
7481.50 1076
7482.32 1094
7483.13 1130
7483.95 1214
7484.77 1118
7485.58 1068
7486.40 1072
7487.22 1055
7488.03 1033
7488.85 1081
7489.67 1108
7490.48 1049
7491.30 1036
7492.12 998
7492.93 1088
7493.75 1108
7494.57 1115
7495.38 1058
7496.20 959
7497.02 1034
7497.84 1063
7498.65 962
7499.47 912
7500.29 1003
7501.10 938
7501.92 982
7502.74 989
7503.56 1000
7504.37 1011
7505.19 1047
7506.01 1007
7506.83 1025
7507.64 1009
7508.46 1077
7509.28 1031
7510.10 969
7510.92 959
7511.73 1012
7512.55 1066
7513.37 1039
7514.19 1021
7515.01 989
7515.82 996
7516.64 989
7517.46 992
7518.28 1011
7519.10 1054
7519.91 1012
7520.73 1038
7521.55 977
7522.37 984
7523.19 1030
7524.01 1004
7524.83 946
7525.64 893
7526.46 964
7527.28 1024
7528.10 1077
7528.92 991
7529.74 1071
7530.56 1014
7531.38 1031
7532.20 1049
7533.01 1045
7533.83 1035
7534.65 1114
7535.47 1030
7536.29 955
7537.11 948
7537.93 946
7538.75 1008
7539.57 1004
7540.39 1035
7541.21 999
7542.03 1006
7542.85 1009
7543.67 1006
7544.49 977
7545.31 1015
7546.12 997
7546.94 1046
7547.76 1024
7548.58 967
7549.40 965
7550.22 1017
7551.04 910
7551.86 898
7552.68 1063
7553.50 942
7554.33 977
7555.15 960
7555.97 946
7556.79 1056
7557.61 1039
7558.43 1049
7559.25 1108
7560.07 1104
7560.89 1045
7561.71 1004
7562.53 963
7563.35 1066
7564.17 1039
7564.99 1011
7565.81 1106
7566.63 1162
7567.45 987
7568.28 1007
7569.10 962
7569.92 1077
7570.74 985
7571.56 1046
7572.38 1044
7573.20 1040
7574.02 1019
7574.84 1025
7575.67 1051
7576.49 1091
7577.31 984
7578.13 985
7578.95 1082
7579.77 1027
7580.60 1054
7581.42 958
7582.24 1035
7583.06 1130
7583.88 1042
7584.70 990
7585.53 1061
7586.35 1106
7587.17 991
7587.99 1049
7588.81 1034
7589.64 1037
7590.46 1074
7591.28 1128
7592.10 1127
7592.93 1059
7593.75 1033
7594.57 1146
7595.39 1081
7596.21 1109
7597.04 1226
7597.86 1147
7598.68 1196
7599.51 1237
7600.33 1261
7601.15 1129
7601.97 1150
7602.80 1236
7603.62 1238
7604.44 1378
7605.27 1334
7606.09 1343
7606.91 1240
7607.73 1228
7608.56 1244
7609.38 1242
7610.20 1200
7611.03 1206
7611.85 1138
7612.67 1198
7613.50 1140
7614.32 1162
7615.14 1214
7615.97 1233
7616.79 1221
7617.62 1224
7618.44 1295
7619.26 1441
7620.09 1423
7620.91 1399
7621.73 1359
7622.56 1322
7623.38 1300
7624.21 1307
7625.03 1258
7625.85 1246
7626.68 1249
7627.50 1296
7628.33 1296
7629.15 1327
7629.98 1249
7630.80 1362
7631.62 1455
7632.45 1489
7633.27 1471
7634.10 1374
7634.92 1364
7635.75 1311
7636.57 1312
7637.40 1175
7638.22 1191
7639.05 1198
7639.87 1067
7640.70 1058
7641.52 1144
7642.35 1093
7643.17 1048
7644.00 1010
7644.82 1008
7645.65 1059
7646.47 1108
7647.30 1162
7648.12 1083
7648.95 1050
7649.77 1123
7650.60 1194
7651.42 1216
7652.25 1061
7653.07 1096
7653.90 1194
7654.73 1070
7655.55 1021
7656.38 1104
7657.20 1025
7658.03 1031
7658.85 1089
7659.68 1086
7660.51 1081
7661.33 1013
7662.16 1034
7662.98 1021
7663.81 1079
7664.64 1080
7665.46 977
7666.29 1014
7667.12 1037
7667.94 1014
7668.77 1003
7669.59 1013
7670.42 973
7671.25 1051
7672.07 1010
7672.90 1046
7673.73 1002
7674.55 1005
7675.38 939
7676.21 922
7677.03 981
7677.86 1001
7678.69 1002
7679.52 956
7680.34 958
7681.17 941
7682.00 920
7682.82 1013
7683.65 1009
7684.48 1021
7685.31 945
7686.13 1015
7686.96 1003
7687.79 1017
7688.62 1008
7689.44 1016
7690.27 931
7691.10 1040
7691.93 943
7692.75 898
7693.58 901
7694.41 987
7695.24 971
7696.07 944
7696.89 944
7697.72 974
7698.55 987
7699.38 1044
7700.21 985
7701.03 972
7701.86 993
7702.69 994
7703.52 994
7704.35 934
7705.17 915
7706.00 968
7706.83 1021
7707.66 971
7708.49 900
7709.32 938
7710.15 1015
7710.97 952
7711.80 952
7712.63 921
7713.46 994
7714.29 962
7715.12 1015
7715.95 1018
7716.78 938
7717.61 992
7718.44 946
7719.26 939
7720.09 1028
7720.92 951
7721.75 926
7722.58 896
7723.41 872
7724.24 920
7725.07 894
7725.90 894
7726.73 911
7727.56 1039
7728.39 904
7729.22 867
7730.05 911
7730.88 843
7731.71 946
7732.54 964
7733.37 905
7734.20 914
7735.03 856
7735.86 893
7736.69 912
7737.52 964
7738.35 915
7739.18 880
7740.01 942
7740.84 932
7741.67 900
7742.50 881
7743.33 949
7744.16 955
7744.99 978
7745.82 969
7746.65 1000
7747.48 1021
7748.31 1211
7749.14 1190
7749.97 1010
7750.80 1053
7751.64 1162
7752.47 1138
7753.30 1060
7754.13 1003
7754.96 1027
7755.79 1049
7756.62 960
7757.45 974
7758.28 958
7759.12 1045
7759.95 993
7760.78 947
7761.61 1082
7762.44 1018
7763.27 898
7764.10 1059
7764.94 1029
7765.77 912
7766.60 1011
7767.43 1155
7768.26 1168
7769.09 1087
7769.93 1042
7770.76 1079
7771.59 1042
7772.42 963
7773.25 1085
7774.09 1009
7774.92 975
7775.75 1082
7776.58 1015
7777.41 1009
7778.25 1090
7779.08 1083
7779.91 1027
7780.74 1009
7781.58 982
7782.41 943
7783.24 1042
7784.07 1024
7784.91 1017
7785.74 1095
7786.57 1018
7787.41 1037
7788.24 1099
7789.07 1058
7789.90 1029
7790.74 965
7791.57 1019
7792.40 945
7793.24 966
7794.07 984
7794.90 984
7795.74 1009
7796.57 1020
7797.40 1016
7798.24 947
7799.07 1053
7799.90 1064
7800.74 1071
7801.57 1144
7802.40 1089
7803.24 1190
7804.07 1133
7804.90 1089
7805.74 1092
7806.57 1162
7807.41 1145
7808.24 1155
7809.07 1204
7809.91 1127
7810.74 1222
7811.58 1154
7812.41 1199
7813.24 1323
7814.08 1314
7814.91 1487
7815.75 1512
7816.58 1509
7817.42 1385
7818.25 1447
7819.09 1600
7819.92 1536
7820.75 1515
7821.59 1390
7822.42 1397
7823.26 1324
7824.09 1184
7824.93 1171
7825.76 1230
7826.60 1320
7827.43 1309
7828.27 1412
7829.10 1455
7829.94 1414
7830.77 1455
7831.61 1429
7832.44 1334
7833.28 1470
7834.11 1377
7834.95 1315
7835.78 1381
7836.62 1339
7837.46 1295
7838.29 1265
7839.13 1362
7839.96 1195
7840.80 1152
7841.63 1239
7842.47 1179
7843.31 1144
7844.14 1281
7844.98 1181
7845.81 1184
7846.65 1233
7847.48 1202
7848.32 1213
7849.16 1204
7849.99 1281
7850.83 1271
7851.67 1248
7852.50 1295
7853.34 1253
7854.17 1261
7855.01 1251
7855.85 1373
7856.68 1286
7857.52 1211
7858.36 1384
7859.19 1515
7860.03 1566
7860.87 1451
7861.70 1461
7862.54 1379
7863.38 1440
7864.21 1333
7865.05 1336
7865.89 1280
7866.73 1161
7867.56 1196
7868.40 1299
7869.24 1216
7870.07 1206
7870.91 1378
7871.75 1385
7872.59 1246
7873.42 1222
7874.26 1311
7875.10 1541
7875.94 1423
7876.77 1502
7877.61 1458
7878.45 1535
7879.29 1728
7880.12 1732
7880.96 1750
7881.80 1764
7882.64 1861
7883.48 1856
7884.31 1795
7885.15 1731
7885.99 1758
7886.83 1716
7887.67 1548
7888.50 1419
7889.34 1437
7890.18 1460
7891.02 1381
7891.86 1292
7892.70 1309
7893.53 1383
7894.37 1285
7895.21 1240
7896.05 1227
7896.89 1365
7897.73 1211
7898.57 1139
7899.41 1213
7900.24 1246
7901.08 1186
7901.92 1186
7902.76 1253
7903.60 1199
7904.44 1110
7905.28 1150
7906.12 1167
7906.96 1139
7907.80 1104
7908.63 1060
7909.47 1097
7910.31 1145
7911.15 1157
7911.99 1151
7912.83 1145
7913.67 1101
7914.51 1172
7915.35 1172
7916.19 1172
7917.03 1315
7917.87 1423
7918.71 1502
7919.55 1407
7920.39 1501
7921.23 1452
7922.07 1371
7922.91 1274
7923.75 1320
7924.59 1256
7925.43 1130
7926.27 1077
7927.11 1108
7927.95 1105
7928.79 1147
7929.63 1178
7930.47 1112
7931.31 1049
7932.15 1105
7932.99 1099
7933.83 1061
7934.67 940
7935.52 1007
7936.36 987
7937.20 1045
7938.04 1032
7938.88 1014
7939.72 946
7940.56 965
7941.40 1051
7942.24 1057
7943.08 1067
7943.92 1097
7944.77 997
7945.61 1007
7946.45 1105
7947.29 1006
7948.13 1088
7948.97 1152
7949.81 1120
7950.66 1110
7951.50 1126
7952.34 1063
7953.18 1091
7954.02 1148
7954.86 1260
7955.71 1201
7956.55 1207
7957.39 1146
7958.23 1115
7959.07 1160
7959.92 1055
7960.76 1122
7961.60 1119
7962.44 1068
7963.28 1090
7964.13 1114
7964.97 1195
7965.81 1080
7966.65 1190
7967.50 1204
7968.34 1319
7969.18 1288
7970.02 1280
7970.87 1189
7971.71 1247
7972.55 1134
7973.39 1098
7974.24 1019
7975.08 1089
7975.92 1072
7976.76 973
7977.61 893
7978.45 979
7979.29 1090
7980.14 1044
7980.98 1015
7981.82 1013
7982.67 999
7983.51 994
7984.35 996
7985.20 1025
7986.04 1065
7986.88 1138
7987.73 1032
7988.57 1009
7989.41 1057
7990.26 934
7991.10 950
7991.94 942
7992.79 944
7993.63 964
7994.48 831
7995.32 913
7996.16 985
7997.01 934
7997.85 978
7998.70 873
7999.54 907
8000.38 885
8001.23 941
8002.07 950
8002.92 923
8003.76 898
8004.61 941
8005.45 919
8006.29 835
8007.14 885
8007.98 899
8008.83 872
8009.67 917
8010.52 884
8011.36 834
8012.21 863
8013.05 869
8013.90 816
8014.74 873
8015.59 916
8016.43 864
8017.28 903
8018.12 967
8018.97 841
8019.81 828
8020.66 873
8021.50 892
8022.35 887
8023.19 856
8024.04 826
8024.88 819
8025.73 853
8026.57 872
8027.42 796
8028.27 824
8029.11 808
8029.96 828
8030.80 892
8031.65 878
8032.49 822
8033.34 876
8034.19 861
8035.03 930
8035.88 898
8036.72 866
8037.57 757
8038.42 923
8039.26 976
8040.11 876
8040.96 887
8041.80 859
8042.65 860
8043.49 862
8044.34 848
8045.19 843
8046.03 761
8046.88 865
8047.73 796
8048.57 807
8049.42 879
8050.27 841
8051.11 851
8051.96 884
8052.81 970
8053.66 892
8054.50 852
8055.35 835
8056.20 868
8057.04 840
8057.89 848
8058.74 902
8059.59 875
8060.43 837
8061.28 803
8062.13 760
8062.97 845
8063.82 760
8064.67 761
8065.52 786
8066.37 790
8067.21 804
8068.06 865
8068.91 769
8069.76 802
8070.60 841
8071.45 848
8072.30 839
8073.15 843
8074.00 803
8074.84 799
8075.69 812
8076.54 816
8077.39 804
8078.24 742
8079.08 797
8079.93 798
8080.78 880
8081.63 823
8082.48 738
8083.33 804
8084.18 807
8085.02 811
8085.87 781
8086.72 908
8087.57 840
8088.42 882
8089.27 858
8090.12 885
8090.97 919
8091.81 829
8092.66 862
8093.51 847
8094.36 829
8095.21 841
8096.06 836
8096.91 859
8097.76 791
8098.61 761
8099.46 763
8100.31 728
8101.16 797
8102.01 826
8102.86 783
8103.71 864
8104.55 823
8105.40 836
8106.25 855
8107.10 848
8107.95 865
8108.80 764
8109.65 812
8110.50 800
8111.35 836
8112.20 819
8113.05 849
8113.90 807
8114.75 848
8115.60 883
8116.45 798
8117.30 891
8118.16 898
8119.01 827
8119.86 916
8120.71 821
8121.56 872
8122.41 911
8123.26 885
8124.11 840
8124.96 804
8125.81 871
8126.66 838
8127.51 826
8128.36 850
8129.21 836
8130.06 839
8130.92 903
8131.77 826
8132.62 840
8133.47 880
8134.32 873
8135.17 850
8136.02 884
8136.87 901
8137.73 793
8138.58 828
8139.43 980
8140.28 869
8141.13 851
8141.98 850
8142.83 902
8143.69 923
8144.54 894
8145.39 871
8146.24 937
8147.09 896
8147.95 951
8148.80 966
8149.65 1023
8150.50 988
8151.35 891
8152.21 966
8153.06 1037
8153.91 1064
8154.76 1041
8155.61 1095
8156.47 1219
8157.32 1245
8158.17 1177
8159.02 1130
8159.88 1076
8160.73 1010
8161.58 998
8162.44 999
8163.29 1003
8164.14 978
8164.99 998
8165.85 972
8166.70 901
8167.55 935
8168.41 932
8169.26 920
8170.11 919
8170.96 882
8171.82 873
8172.67 801
8173.52 841
8174.38 831
8175.23 879
8176.08 882
8176.94 827
8177.79 876
8178.64 887
8179.50 889
8180.35 921
8181.21 831
8182.06 780
8182.91 863
8183.77 888
8184.62 843
8185.47 870
8186.33 892
8187.18 834
8188.04 801
8188.89 847
8189.74 754
8190.60 761
8191.45 859
8192.31 931
8193.16 873
8194.02 773
8194.87 813
8195.72 851
8196.58 830
8197.43 826
8198.29 877
8199.14 825
8200.00 774
8200.85 707
8201.71 732
8202.56 753
8203.42 726
8204.27 849
8205.13 866
8205.98 804
8206.84 816
8207.69 818
8208.55 866
8209.40 779
8210.26 754
8211.11 776
8211.97 844
8212.82 907
8213.68 818
8214.53 826
8215.39 795
8216.24 885
8217.10 956
8217.96 940
8218.81 847
8219.67 866
8220.52 889
8221.38 878
8222.23 916
8223.09 910
8223.95 946
8224.80 893
8225.66 844
8226.51 883
8227.37 821
8228.23 750
8229.08 822
8229.94 861
8230.79 887
8231.65 839
8232.51 821
8233.36 852
8234.22 789
8235.08 787
8235.93 799
8236.79 804
8237.65 787
8238.50 780
8239.36 799
8240.22 810
8241.07 812
8241.93 901
8242.79 847
8243.64 816
8244.50 847
8245.36 825
8246.21 886
8247.07 813
8247.93 765
8248.79 871
8249.64 889
8250.50 845
8251.36 889
8252.22 841
8253.07 722
8253.93 719
8254.79 797
8255.65 840
8256.50 815
8257.36 872
8258.22 855
8259.08 852
8259.93 780
8260.79 753
8261.65 794
8262.51 789
8263.37 756
8264.22 769
8265.08 848
8265.94 836
8266.80 857
8267.66 876
8268.51 867
8269.37 905
8270.23 909
8271.09 908
8271.95 883
8272.81 892
8273.66 915
8274.52 825
8275.38 841
8276.24 892
8277.10 833
8277.96 769
8278.82 835
8279.67 845
8280.53 819
8281.39 811
8282.25 773
8283.11 881
8283.97 805
8284.83 896
8285.69 832
8286.55 817
8287.41 868
8288.27 910
8289.12 924
8289.98 896
8290.84 895
8291.70 862
8292.56 922
8293.42 985
8294.28 1037
8295.14 1045
8296.00 974
8296.86 973
8297.72 915
8298.58 910
8299.44 983
8300.30 973
8301.16 981
8302.02 1034
8302.88 844
8303.74 877
8304.60 809
8305.46 904
8306.32 913
8307.18 880
8308.04 849
8308.90 856
8309.76 851
8310.62 859
8311.48 876
8312.34 912
8313.20 880
8314.06 880
8314.92 822
8315.78 827
8316.65 960
8317.51 975
8318.37 954
8319.23 917
8320.09 953
8320.95 909
8321.81 879
8322.67 803
8323.53 863
8324.39 777
8325.26 815
8326.12 805
8326.98 762
8327.84 763
8328.70 818
8329.56 816
8330.42 758
8331.28 734
8332.15 852
8333.01 803
8333.87 751
8334.73 799
8335.59 855
8336.45 893
8337.32 837
8338.18 890
8339.04 774
8339.90 804
8340.76 909
8341.63 808
8342.49 806
8343.35 810
8344.21 861
8345.07 877
8345.94 855
8346.80 891
8347.66 851
8348.52 835
8349.39 884
8350.25 897
8351.11 839
8351.97 865
8352.84 811
8353.70 855
8354.56 935
8355.42 895
8356.29 909
8357.15 863
8358.01 794
8358.88 824
8359.74 867
8360.60 837
8361.46 876
8362.33 965
8363.19 801
8364.05 793
8364.92 787
8365.78 883
8366.64 806
8367.51 814
8368.37 902
8369.23 824
8370.10 791
8370.96 807
8371.82 823
8372.69 871
8373.55 839
8374.42 876
8375.28 869
8376.14 837
8377.01 791
8377.87 777
8378.73 850
8379.60 844
8380.46 906
8381.33 831
8382.19 859
8383.06 866
8383.92 931
8384.78 860
8385.65 856
8386.51 885
8387.38 894
8388.24 900
8389.11 831
8389.97 957
8390.83 892
8391.70 907
8392.56 920
8393.43 938
8394.29 840
8395.16 890
8396.02 899
8396.89 874
8397.75 853
8398.62 863
8399.48 900
8400.35 864
8401.21 836
8402.08 894
8402.94 848
8403.81 896
8404.67 983
8405.54 937
8406.40 862
8407.27 913
8408.14 865
8409.00 941
8409.87 973
8410.73 925
8411.60 906
8412.46 934
8413.33 908
8414.19 929
8415.06 946
8415.93 940
8416.79 941
8417.66 914
8418.52 916
8419.39 870
8420.26 911
8421.12 951
8421.99 971
8422.85 945
8423.72 988
8424.59 982
8425.45 976
8426.32 938
8427.19 958
8428.05 983
8428.92 1024
8429.79 995
8430.65 979
8431.52 1006
8432.39 978
8433.25 1097
8434.12 1085
8434.99 1067
8435.85 1136
8436.72 1123
8437.59 1101
8438.45 1140
8439.32 1132
8440.19 1213
8441.06 1135
8441.92 1265
8442.79 1321
8443.66 1388
8444.52 1254
8445.39 1287
8446.26 1271
8447.13 1201
8447.99 1309
8448.86 1372
8449.73 1280
8450.60 1291
8451.47 1199
8452.33 1235
8453.20 1293
8454.07 1305
8454.94 1420
8455.80 1463
8456.67 1396
8457.54 1391
8458.41 1446
8459.28 1451
8460.14 1420
8461.01 1399
8461.88 1456
8462.75 1505
8463.62 1374
8464.49 1400
8465.35 1399
8466.22 1451
8467.09 1570
8467.96 1857
8468.83 2320
8469.70 2883
8470.57 3249
8471.43 3396
8472.30 3473
8473.17 3351
8474.04 3133
8474.91 2698
8475.78 2439
8476.65 2260
8477.52 1829
8478.39 1547
8479.25 1515
8480.12 1419
8480.99 1487
8481.86 1298
8482.73 1200
8483.60 1193
8484.47 1187
8485.34 1171
8486.21 1175
8487.08 1175
8487.95 1169
8488.82 1137
8489.69 1138
8490.56 1107
8491.43 1094
8492.30 1073
8493.17 1102
8494.04 1122
8494.91 1094
8495.78 1013
8496.65 1050
8497.52 1100
8498.39 1062
8499.26 1051
8500.13 1068
8501.00 1057
8501.87 1085
8502.74 1174
8503.61 1175
8504.48 1090
8505.35 1176
8506.22 1225
8507.09 1317
8507.96 1380
8508.83 1399
8509.70 1385
8510.57 1360
8511.44 1210
8512.31 1238
8513.19 1284
8514.06 1208
8514.93 1177
8515.80 1202
8516.67 1107
8517.54 1109
8518.41 1079
8519.28 1134
8520.15 1184
8521.03 1160
8521.90 1162
8522.77 1203
8523.64 1138
8524.51 1098
8525.38 1090
8526.25 1122
8527.13 1153
8528.00 1149
8528.87 1169
8529.74 1120
8530.61 1151
8531.48 1169
8532.36 1221
8533.23 1201
8534.10 1231
8534.97 1289
8535.84 1271
8536.72 1268
8537.59 1175
8538.46 1221
8539.33 1266
8540.20 1249
8541.08 1216
8541.95 1324
8542.82 1282
8543.69 1285
8544.57 1190
8545.44 1257
8546.31 1305
8547.18 1427
8548.06 1414
8548.93 1427
8549.80 1442
8550.67 1526
8551.55 1470
8552.42 1570
8553.29 1600
8554.17 1694
8555.04 1712
8555.91 1771
8556.79 1738
8557.66 1747
8558.53 1696
8559.41 1478
8560.28 1391
8561.15 1341
8562.03 1241
8562.90 1327
8563.77 1219
8564.65 1141
8565.52 1173
8566.39 1161
8567.27 1135
8568.14 1152
8569.01 1079
8569.89 992
8570.76 1079
8571.64 1100
8572.51 1048
8573.38 1107
8574.26 1247
8575.13 1137
8576.01 1190
8576.88 1133
8577.75 1094
8578.63 1082
8579.50 1120
8580.38 1111
8581.25 1093
8582.12 1086
8583.00 1068
8583.87 1136
8584.75 1146
8585.62 1093
8586.50 1056
8587.37 1143
8588.25 1100
8589.12 1099
8590.00 1092
8590.87 1105
8591.75 1152
8592.62 1076
8593.50 1197
8594.37 1210
8595.25 1138
8596.12 1191
8597.00 1198
8597.87 1202
8598.75 1223
8599.62 1172
8600.50 1219
8601.37 1141
8602.25 1117
8603.12 1150
8604.00 1185
8604.87 1266
8605.75 1303
8606.63 1184
8607.50 1202
8608.38 1258
8609.25 1186
8610.13 1161
8611.01 1299
8611.88 1279
8612.76 1248
8613.63 1296
8614.51 1231
8615.39 1360
8616.26 1356
8617.14 1375
8618.01 1408
8618.89 1468
8619.77 1464
8620.64 1392
8621.52 1408
8622.40 1419
8623.27 1412
8624.15 1458
8625.03 1550
8625.90 1444
8626.78 1417
8627.66 1485
8628.53 1480
8629.41 1496
8630.29 1490
8631.16 1563
8632.04 1745
8632.92 1751
8633.79 1763
8634.67 1678
8635.55 1625
8636.42 1698
8637.30 1724
8638.18 1695
8639.06 1697
8639.93 1768
8640.81 1822
8641.69 1826
8642.57 1721
8643.44 1829
8644.32 1890
8645.20 1815
8646.08 1836
8646.95 1872
8647.83 1930
8648.71 1864
8649.59 1944
8650.47 1972
8651.34 2077
8652.22 2027
8653.10 2007
8653.98 2056
8654.86 2207
8655.73 2129
8656.61 2093
8657.49 2187
8658.37 2083
8659.25 2297
8660.13 2338
8661.00 2290
8661.88 2161
8662.76 2264
8663.64 2279
8664.52 2319
8665.40 2287
8666.27 2103
8667.15 2220
8668.03 2291
8668.91 2443
8669.79 2578
8670.67 2908
8671.55 3284
8672.43 3680
8673.31 4087
8674.19 4726
8675.06 5272
8675.94 5371
8676.82 5533
8677.70 5522
8678.58 5126
8679.46 4612
8680.34 4172
8681.22 3904
8682.10 3380
8682.98 3072
8683.86 2842
8684.74 2771
8685.62 2534
8686.50 2512
8687.38 2774
8688.26 2766
8689.14 3037
8690.02 3722
8690.90 4283
8691.78 5050
8692.66 5858
8693.54 6288
8694.42 6679
8695.30 6739
8696.18 6139
8697.06 5604
8697.94 4958
8698.82 4391
8699.70 3778
8700.58 3270
8701.46 2966
8702.34 2532
8703.22 2284
8704.10 2187
8704.98 2118
8705.86 2084
8706.74 1974
8707.62 1896
8708.50 1876
8709.39 1864
8710.27 1744
8711.15 1865
8712.03 1789
8712.91 1764
8713.79 1836
8714.67 1778
8715.55 1698
8716.43 1625
8717.32 1530
8718.20 1641
8719.08 1609
8719.96 1592
8720.84 1554
8721.72 1579
8722.60 1598
8723.49 1603
8724.37 1614
8725.25 1638
8726.13 1607
8727.01 1648
8727.89 1636
8728.78 1647
8729.66 1685
8730.54 1726
8731.42 1715
8732.30 1761
8733.19 1793
8734.07 1761
8734.95 1729
8735.83 1673
8736.71 1749
8737.60 1667
8738.48 1628
8739.36 1564
8740.24 1541
8741.13 1499
8742.01 1385
8742.89 1411
8743.77 1469
8744.66 1417
8745.54 1464
8746.42 1467
8747.31 1453
8748.19 1468
8749.07 1568
8749.95 1550
8750.84 1564
8751.72 1531
8752.60 1624
8753.49 1594
8754.37 1583
8755.25 1635
8756.14 1631
8757.02 1615
8757.90 1551
8758.79 1606
8759.67 1632
8760.55 1640
8761.44 1583
8762.32 1591
8763.20 1573
8764.09 1507
8764.97 1515
8765.85 1573
8766.74 1492
8767.62 1607
8768.51 1570
8769.39 1522
8770.27 1551
8771.16 1541
8772.04 1614
8772.93 1496
8773.81 1589
8774.69 1630
8775.58 1474
8776.46 1428
8777.35 1476
8778.23 1403
8779.12 1356
8780.00 1318
8780.88 1277
8781.77 1314
8782.65 1219
8783.54 1292
8784.42 1216
8785.31 1204
8786.19 1223
8787.08 1362
8787.96 1219
8788.85 1215
8789.73 1260
8790.62 1214
8791.50 1256
8792.39 1144
8793.27 1266
8794.16 1190
8795.04 1135
8795.93 1210
8796.81 1189
8797.70 1224
8798.58 1160
8799.47 1160
8800.35 1218
8801.24 1065
8802.13 1049
8803.01 1109
8803.90 1133
8804.78 1106
8805.67 1029
8806.55 1119
8807.44 1137
8808.33 1179
8809.21 1246
8810.10 1274
8810.98 1216
8811.87 1188
8812.76 1091
8813.64 1093
8814.53 1054
8815.41 1052
8816.30 1080
8817.19 1091
8818.07 1109
8818.96 1067
8819.85 1100
8820.73 1057
8821.62 1076
8822.51 1049
8823.39 1063
8824.28 1129
8825.17 1027
8826.05 1015
8826.94 1099
8827.83 1061
8828.71 976
8829.60 1084
8830.49 1079
8831.37 1025
8832.26 996
8833.15 1060
8834.04 1018
8834.92 915
8835.81 1024
8836.70 1050
8837.58 997
8838.47 1004
8839.36 970
8840.25 1042
8841.13 1017
8842.02 990
8842.91 982
8843.80 950
8844.69 920
8845.57 1059
8846.46 1047
8847.35 1051
8848.24 939
8849.12 1027
8850.01 915
8850.90 973
8851.79 880
8852.68 960
8853.56 922
8854.45 983
8855.34 958
8856.23 880
8857.12 926
8858.01 839
8858.89 870
8859.78 853
8860.67 898
8861.56 890
8862.45 938
8863.34 874
8864.23 836
8865.12 856
8866.00 851
8866.89 830
8867.78 843
8868.67 891
8869.56 884
8870.45 903
8871.34 816
8872.23 824
8873.12 836
8874.00 819
8874.89 816
8875.78 806
8876.67 788
8877.56 862
8878.45 724
8879.34 738
8880.23 803
8881.12 829
8882.01 789
8882.90 806
8883.79 824
8884.68 814
8885.57 849
8886.46 743
8887.35 774
8888.24 807
8889.13 817
8890.02 829
8890.91 820
8891.80 851
8892.69 727
8893.58 819
8894.47 821
8895.36 855
8896.25 799
8897.14 822
8898.03 834
8898.92 881
8899.81 796
8900.70 732
8901.59 784
8902.48 683
8903.37 809
8904.26 826
8905.15 850
8906.05 861
8906.94 813
8907.83 785
8908.72 720
8909.61 719
8910.50 721
8911.39 758
8912.28 748
8913.17 759
8914.06 741
8914.96 755
8915.85 736
8916.74 787
8917.63 777
8918.52 697
8919.41 747
8920.30 707
8921.20 743
8922.09 753
8922.98 715
8923.87 751
8924.76 796
8925.65 774
8926.55 745
8927.44 722
8928.33 708
8929.22 681
8930.11 661
8931.01 668
8931.90 761
8932.79 711
8933.68 650
8934.57 668
8935.47 655
8936.36 713
8937.25 766
8938.14 750
8939.04 723
8939.93 751
8940.82 734
8941.71 646
8942.61 722
8943.50 694
8944.39 690
8945.28 765
8946.18 735
8947.07 671
8947.96 708
8948.86 788
8949.75 848
8950.64 729
8951.54 697
8952.43 685
8953.32 695
8954.21 789
8955.11 752
8956.00 732
8956.89 748
8957.79 755
8958.68 784
8959.57 694
8960.47 724
8961.36 730
8962.26 717
8963.15 722
8964.04 697
8964.94 729
8965.83 722
8966.72 736
8967.62 779
8968.51 821
8969.41 786
8970.30 735
8971.19 780
8972.09 739
8972.98 700
8973.88 739
8974.77 757
8975.67 737
8976.56 731
8977.45 739
8978.35 772
8979.24 710
8980.14 748
8981.03 725
8981.93 693
8982.82 714
8983.72 716
8984.61 842
8985.51 698
8986.40 801
8987.29 759
8988.19 724
8989.08 711
8989.98 724
8990.87 677
8991.77 657
8992.66 643
8993.56 702
8994.46 674
8995.35 742
8996.25 715
8997.14 698
8998.04 724
8998.93 663
8999.83 661
9000.72 695
9001.62 706
9002.51 660
9003.41 720
9004.31 692
9005.20 611
9006.10 688
9006.99 765
9007.89 681
9008.78 687
9009.68 723
9010.58 680
9011.47 684
9012.37 728
9013.27 647
9014.16 667
9015.06 702
9015.95 705
9016.85 712
9017.75 655
9018.64 644
9019.54 697
9020.44 708
9021.33 638
9022.23 684
9023.13 639
9024.02 636
9024.92 684
9025.82 671
9026.71 689
9027.61 755
9028.51 733
9029.40 684
9030.30 637
9031.20 641
9032.09 669
9032.99 726
9033.89 714
9034.79 731
9035.68 774
9036.58 648
9037.48 715
9038.38 642
9039.27 629
9040.17 680
9041.07 679
9041.97 672
9042.86 670
9043.76 706
9044.66 690
9045.56 613
9046.45 648
9047.35 701
9048.25 734
9049.15 704
9050.05 717
9050.94 666
9051.84 727
9052.74 847
9053.64 753
9054.54 659
9055.44 686
9056.33 654
9057.23 674
9058.13 644
9059.03 658
9059.93 728
9060.83 719
9061.72 679
9062.62 704
9063.52 694
9064.42 679
9065.32 754
9066.22 755
9067.12 755
9068.02 725
9068.91 753
9069.81 669
9070.71 663
9071.61 671
9072.51 684
9073.41 757
9074.31 719
9075.21 701
9076.11 696
9077.01 680
9077.91 669
9078.81 723
9079.71 676
9080.60 641
9081.50 703
9082.40 689
9083.30 622
9084.20 691
9085.10 739
9086.00 729
9086.90 621
9087.80 699
9088.70 698
9089.60 776
9090.50 755
9091.40 823
9092.30 786
9093.20 722
9094.10 681
9095.00 728
9095.90 743
9096.80 703
9097.70 717
9098.60 762
9099.50 767
9100.41 752
9101.31 808
9102.21 759
9103.11 713
9104.01 756
9104.91 756
9105.81 782
9106.71 727
9107.61 737
9108.51 718
9109.41 773
9110.31 712
9111.21 658
9112.12 700
9113.02 783
9113.92 699
9114.82 677
9115.72 672
9116.62 730
9117.52 770
9118.42 748
9119.33 671
9120.23 691
9121.13 684
9122.03 662
9122.93 660
9123.83 675
9124.74 639
9125.64 670
9126.54 651
9127.44 654
9128.34 685
9129.24 605
9130.15 724
9131.05 718
9131.95 670
9132.85 660
9133.75 716
9134.66 673
9135.56 699
9136.46 644
9137.36 691
9138.27 635
9139.17 654
9140.07 654
9140.97 613
9141.88 641
9142.78 665
9143.68 662
9144.58 629
9145.49 649
9146.39 694
9147.29 722
9148.20 704
9149.10 709
9150.00 664
9150.90 616
9151.81 706
9152.71 636
9153.61 671
9154.52 666
9155.42 662
9156.32 683
9157.23 671
9158.13 719
9159.03 687
9159.94 691
9160.84 684
9161.74 728
9162.65 706
9163.55 675
9164.45 698
9165.36 718
9166.26 705
9167.17 693
9168.07 734
9168.97 679
9169.88 667
9170.78 727
9171.69 646
9172.59 603
9173.49 627
9174.40 674
9175.30 650
9176.21 643
9177.11 574
9178.01 672
9178.92 697
9179.82 706
9180.73 684
9181.63 716
9182.54 722
9183.44 651
9184.35 716
9185.25 729
9186.16 704
9187.06 682
9187.97 695
9188.87 679
9189.78 668
9190.68 684
9191.59 740
9192.49 667
9193.40 723
9194.30 756
9195.21 742
9196.11 645
9197.02 688
9197.92 749
9198.83 719
9199.73 662
9200.64 725
9201.54 733
9202.45 702
9203.35 721
9204.26 721
9205.17 787
9206.07 766
9206.98 755
9207.88 728
9208.79 684
9209.69 739
9210.60 667
9211.51 687
9212.41 699
9213.32 736
9214.22 686
9215.13 626
9216.04 677
9216.94 687
9217.85 673
9218.76 698
9219.66 708
9220.57 736
9221.48 630
9222.38 564
9223.29 582
9224.20 679
9225.10 701
9226.01 668
9226.92 614
9227.82 679
9228.73 711
9229.64 693
9230.54 712
9231.45 750
9232.36 698
9233.26 744
9234.17 686
9235.08 652
9235.99 670
9236.89 775
9237.80 777
9238.71 660
9239.61 636
9240.52 647
9241.43 589
9242.34 678
9243.24 654
9244.15 662
9245.06 620
9245.97 644
9246.88 606
9247.78 690
9248.69 721
9249.60 703
9250.51 674
9251.41 677
9252.32 678
9253.23 644
9254.14 656
9255.05 681
9255.96 724
9256.86 642
9257.77 755
9258.68 636
9259.59 613
9260.50 613
9261.41 629
9262.31 741
9263.22 654
9264.13 678
9265.04 660
9265.95 698
9266.86 654
9267.77 608
9268.67 631
9269.58 608
9270.49 626
9271.40 683
9272.31 664
9273.22 647
9274.13 613
9275.04 680
9275.95 667
9276.86 635
9277.76 639
9278.67 698
9279.58 700
9280.49 607
9281.40 697
9282.31 668
9283.22 642
9284.13 704
9285.04 695
9285.95 654
9286.86 664
9287.77 753
9288.68 635
9289.59 606
9290.50 620
9291.41 638
9292.32 666
9293.23 611
9294.14 679
9295.05 726
9295.96 704
9296.87 622
9297.78 590
9298.69 708
9299.60 641
9300.51 658
9301.42 707
9302.33 702
9303.24 688
9304.15 653
9305.06 688
9305.97 744
9306.88 789
9307.80 727
9308.71 698
9309.62 762
9310.53 760
9311.44 796
9312.35 769
9313.26 719
9314.17 720
9315.08 770
9315.99 704
9316.91 678
9317.82 712
9318.73 681
9319.64 790
9320.55 733
9321.46 713
9322.37 720
9323.28 732
9324.20 724
9325.11 690
9326.02 697
9326.93 640
9327.84 708
9328.75 655
9329.67 650
9330.58 689
9331.49 652
9332.40 592
9333.31 652
9334.23 702
9335.14 643
9336.05 669
9336.96 671
9337.87 672
9338.79 691
9339.70 687
9340.61 668
9341.52 657
9342.44 630
9343.35 711
9344.26 646
9345.17 632
9346.09 696
9347.00 758
9347.91 722
9348.82 674
9349.74 635
9350.65 688
9351.56 664
9352.48 704
9353.39 726
9354.30 756
9355.21 740
9356.13 724
9357.04 679
9357.95 633
9358.87 670
9359.78 669
9360.69 744
9361.61 689
9362.52 724
9363.43 655
9364.35 662
9365.26 624
9366.18 665
9367.09 629
9368.00 595
9368.92 649
9369.83 657
9370.74 671
9371.66 627
9372.57 626
9373.49 651
9374.40 641
9375.31 640
9376.23 653
9377.14 616
9378.06 639
9378.97 687
9379.88 667
9380.80 654
9381.71 646
9382.63 745
9383.54 718
9384.46 728
9385.37 720
9386.29 798
9387.20 704
9388.11 647
9389.03 652
9389.94 675
9390.86 718
9391.77 711
9392.69 704
9393.60 678
9394.52 705
9395.43 665
9396.35 679
9397.26 708
9398.18 700
9399.09 687
9400.01 736
9400.92 730
9401.84 742
9402.76 603
9403.67 677
9404.59 730
9405.50 755
9406.42 744
9407.33 772
9408.25 781
9409.16 728
9410.08 689
9411.00 747
9411.91 758
9412.83 713
9413.74 665
9414.66 652
9415.58 645
9416.49 754
9417.41 669
9418.32 762
9419.24 699
9420.16 708
9421.07 746
9421.99 777
9422.91 716
9423.82 708
9424.74 683
9425.65 791
9426.57 721
9427.49 755
9428.40 685
9429.32 677
9430.24 790
9431.15 744
9432.07 700
9432.99 741
9433.90 779
9434.82 761
9435.74 798
9436.66 725
9437.57 753
9438.49 872
9439.41 766
9440.32 710
9441.24 801
9442.16 802
9443.08 819
9443.99 753
9444.91 792
9445.83 779
9446.75 801
9447.66 808
9448.58 830
9449.50 795
9450.42 846
9451.33 882
9452.25 913
9453.17 996
9454.09 1040
9455.01 1152
9455.92 1135
9456.84 1105
9457.76 1048
9458.68 955
9459.60 923
9460.51 953
9461.43 867
9462.35 886
9463.27 828
9464.19 765
9465.11 767
9466.02 760
9466.94 781
9467.86 719
9468.78 869
9469.70 846
9470.62 804
9471.54 783
9472.46 846
9473.37 892
9474.29 889
9475.21 867
9476.13 840
9477.05 779
9477.97 861
9478.89 827
9479.81 817
9480.73 879
9481.65 970
9482.56 969
9483.48 906
9484.40 869
9485.32 939
9486.24 945
9487.16 961
9488.08 863
9489.00 840
9489.92 926
9490.84 782
9491.76 809
9492.68 842
9493.60 804
9494.52 787
9495.44 801
9496.36 833
9497.28 808
9498.20 733
9499.12 731
9500.04 780
9500.96 776
9501.88 835
9502.80 729
9503.72 779
9504.64 818
9505.56 831
9506.48 820
9507.40 810
9508.32 809
9509.24 842
9510.16 919
9511.08 842
9512.00 803
9512.93 849
9513.85 842
9514.77 813
9515.69 789
9516.61 880
9517.53 865
9518.45 896
9519.37 874
9520.29 939
9521.21 936
9522.14 901
9523.06 916
9523.98 938
9524.90 825
9525.82 916
9526.74 918
9527.66 856
9528.59 989
9529.51 1040
9530.43 1077
9531.35 1038
9532.27 1018
9533.19 1181
9534.11 1183
9535.04 1150
9535.96 1128
9536.88 1239
9537.80 1107
9538.72 1082
9539.65 1109
9540.57 991
9541.49 1025
9542.41 1028
9543.34 940
9544.26 1027
9545.18 932
9546.10 1010
9547.02 939
9547.95 894
9548.87 946
9549.79 941
9550.71 948
9551.64 1013
9552.56 960
9553.48 916
9554.41 936
9555.33 958
9556.25 1021
9557.17 942
9558.10 987
9559.02 1018
9559.94 1040
9560.87 1011
9561.79 1059
9562.71 1072
9563.64 1061
9564.56 1050
9565.48 1022
9566.41 1021
9567.33 976
9568.25 952
9569.18 976
9570.10 962
9571.02 1133
9571.95 999
9572.87 1038
9573.79 1016
9574.72 993
9575.64 961
9576.56 927
9577.49 1014
9578.41 1108
9579.34 1097
9580.26 1092
9581.18 1053
9582.11 1081
9583.03 1003
9583.96 1015
9584.88 1004
9585.81 1004
9586.73 1045
9587.65 1095
9588.58 1039
9589.50 1087
9590.43 980
9591.35 1038
9592.28 1116
9593.20 1175
9594.13 1077
9595.05 1094
9595.98 1084
9596.90 1143
9597.83 1157
9598.75 1063
9599.68 1154
9600.60 1177
9601.53 1275
9602.45 1269
9603.38 1230
9604.30 1150
9605.23 1236
9606.15 1220
9607.08 1313
9608.00 1190
9608.93 1165
9609.85 1252
9610.78 1255
9611.70 1307
9612.63 1292
9613.55 1271
9614.48 1261
9615.41 1270
9616.33 1268
9617.26 1307
9618.18 1383
9619.11 1339
9620.04 1340
9620.96 1306
9621.89 1388
9622.81 1331
9623.74 1288
9624.67 1382
9625.59 1372
9626.52 1396
9627.44 1348
9628.37 1455
9629.30 1458
9630.22 1412
9631.15 1381
9632.08 1439
9633.00 1420
9633.93 1471
9634.86 1559
9635.78 1443
9636.71 1476
9637.64 1671
9638.56 1626
9639.49 1689
9640.42 1544
9641.34 1518
9642.27 1550
9643.20 1592
9644.13 1715
9645.05 1738
9645.98 1802
9646.91 1707
9647.83 1798
9648.76 1765
9649.69 1819
9650.62 1891
9651.54 1877
9652.47 1870
9653.40 1944
9654.33 1983
9655.25 1981
9656.18 2105
9657.11 1968
9658.04 2034
9658.96 2004
9659.89 2030
9660.82 1970
9661.75 1957
9662.68 2043
9663.60 2116
9664.53 2059
9665.46 1955
9666.39 2094
9667.32 2086
9668.25 2235
9669.17 2226
9670.10 2229
9671.03 2426
9671.96 2364
9672.89 2397
9673.82 2262
9674.74 2246
9675.67 2386
9676.60 2366
9677.53 2344
9678.46 2523
9679.39 2573
9680.32 2492
9681.25 2539
9682.17 2699
9683.10 2784
9684.03 2677
9684.96 2747
9685.89 2681
9686.82 2796
9687.75 2845
9688.68 2822
9689.61 2746
9690.54 2899
9691.47 2965
9692.40 2914
9693.33 3026
9694.25 3097
9695.18 3168
9696.11 3357
9697.04 3756
9697.97 3933
9698.90 4280
9699.83 4424
9700.76 4636
9701.69 4605
9702.62 4628
9703.55 4540
9704.48 4239
9705.41 4091
9706.34 3660
9707.27 3347
9708.20 3153
9709.13 3085
9710.06 3185
9710.99 3137
9711.92 3024
9712.85 3289
9713.78 3299
9714.71 3410
9715.65 3620
9716.58 3711
9717.51 3674
9718.44 3647
9719.37 3548
9720.30 3411
9721.23 3208
9722.16 3136
9723.09 2786
9724.02 2538
9724.95 2500
9725.88 2389
9726.82 2436
9727.75 2468
9728.68 2522
9729.61 2434
9730.54 2494
9731.47 2462
9732.40 2522
9733.33 2618
9734.27 2578
9735.20 2588
9736.13 2627
9737.06 2636
9737.99 2543
9738.92 2495
9739.86 2418
9740.79 2315
9741.72 2328
9742.65 2123
9743.58 2064
9744.51 2088
9745.45 1915
9746.38 1888
9747.31 1911
9748.24 1952
9749.17 1890
9750.11 1886
9751.04 1894
9751.97 1890
9752.90 1833
9753.84 1854
9754.77 1706
9755.70 1789
9756.63 1915
9757.57 1754
9758.50 1760
9759.43 1844
9760.36 1827
9761.30 1892
9762.23 1819
9763.16 1853
9764.09 2010
9765.03 1959
9765.96 1893
9766.89 1822
9767.83 1751
9768.76 1762
9769.69 1847
9770.63 1782
9771.56 1879
9772.49 1840
9773.43 1858
9774.36 1846
9775.29 1812
9776.23 1886
9777.16 1872
9778.09 2002
9779.03 1944
9779.96 2010
9780.89 2065
9781.83 2039
9782.76 2048
9783.70 2019
9784.63 2004
9785.56 2073
9786.50 1973
9787.43 1776
9788.37 1801
9789.30 1774
9790.23 1805
9791.17 1817
9792.10 1659
9793.04 1663
9793.97 1566
9794.90 1542
9795.84 1604
9796.77 1621
9797.71 1618
9798.64 1582
9799.58 1628
9800.51 1714
9801.45 1667
9802.38 1645
9803.32 1534
9804.25 1430
9805.19 1468
9806.12 1513
9807.05 1481
9807.99 1412
9808.92 1401
9809.86 1347
9810.80 1369
9811.73 1402
9812.67 1358
9813.60 1291
9814.54 1281
9815.47 1348
9816.41 1340
9817.34 1296
9818.28 1380
9819.21 1407
9820.15 1284
9821.08 1318
9822.02 1316
9822.96 1316
9823.89 1242
9824.83 1359
9825.76 1258
9826.70 1225
9827.63 1257
9828.57 1283
9829.51 1207
9830.44 1217
9831.38 1137
9832.31 1165
9833.25 1195
9834.19 1176
9835.12 1179
9836.06 1051
9837.00 1170
9837.93 1192
9838.87 1169
9839.81 1178
9840.74 1190
9841.68 1250
9842.61 1221
9843.55 1170
9844.49 1123
9845.43 1091
9846.36 1128
9847.30 1148
9848.24 1181
9849.17 1139
9850.11 1138
9851.05 1118
9851.98 1168
9852.92 1071
9853.86 1069
9854.79 1160
9855.73 1178
9856.67 1117
9857.61 1147
9858.54 1115
9859.48 1164
9860.42 1182
9861.36 1225
9862.29 1223
9863.23 1100
9864.17 1076
9865.11 1126
9866.04 1085
9866.98 1087
9867.92 1044
9868.86 1119
9869.80 1124
9870.73 1088
9871.67 1134
9872.61 1059
9873.55 1121
9874.49 1068
9875.42 1125
9876.36 1086
9877.30 1177
9878.24 1110
9879.18 1124
9880.12 1117
9881.05 1054
9881.99 1078
9882.93 1019
9883.87 1089
9884.81 973
9885.75 948
9886.69 1006
9887.63 1056
9888.56 1058
9889.50 975
9890.44 996
9891.38 1003
9892.32 1069
9893.26 1063
9894.20 969
9895.14 935
9896.08 1011
9897.02 1008
9897.95 954
9898.89 921
9899.83 916
9900.77 1012
9901.71 966
9902.65 981
9903.59 925
9904.53 1018
9905.47 1058
9906.41 1040
9907.35 1127
9908.29 1044
9909.23 1023
9910.17 1005
9911.11 994
9912.05 1054
9912.99 934
9913.93 919
9914.87 976
9915.81 948
9916.75 1022
9917.69 1016
9918.63 1044
9919.57 968
9920.51 951
9921.45 989
9922.39 1038
9923.33 1070
9924.27 1258
9925.21 1203
9926.15 1302
9927.09 1473
9928.03 1482
9928.97 1490
9929.92 1580
9930.86 1546
9931.80 1492
9932.74 1447
9933.68 1397
9934.62 1308
9935.56 1247
9936.50 1152
9937.44 1125
9938.38 984
9939.33 940
9940.27 999
9941.21 955
9942.15 971
9943.09 927
9944.03 950
9944.97 1010
9945.92 1036
9946.86 867
9947.80 892
9948.74 928
9949.68 944
9950.62 957
9951.57 999
9952.51 916
9953.45 946
9954.39 966
9955.33 978
9956.28 917
9957.22 991
9958.16 978
9959.10 978
9960.04 927
9960.99 967
9961.93 867
9962.87 862
9963.81 930
9964.76 922
9965.70 996
9966.64 993
9967.58 956
9968.53 923
9969.47 893
9970.41 934
9971.35 914
9972.30 850
9973.24 878
9974.18 945
9975.13 925
9976.07 876
9977.01 861
9977.95 846
9978.90 877
9979.84 930
9980.78 872
9981.73 926
9982.67 891
9983.61 858
9984.56 896
9985.50 898
9986.44 833
9987.39 885
9988.33 863
9989.27 918
9990.22 850
9991.16 840
9992.11 880
9993.05 928
9993.99 892
9994.94 861
9995.88 874
9996.82 868
9997.77 879
9998.71 892
9999.66 836
10000.60 880
10001.55 775
10002.49 859
10003.43 853
10004.38 918
10005.32 821
10006.27 812
10007.21 825
10008.16 833
10009.10 816
10010.04 854
10010.99 876
10011.93 829
10012.88 841
10013.82 874
10014.77 811
10015.71 783
10016.66 846
10017.60 877
10018.55 846
10019.49 820
10020.44 810
10021.38 849
10022.33 775
10023.27 798
10024.22 861
10025.16 746
10026.11 746
10027.05 765
10028.00 795
10028.95 780
10029.89 759
10030.84 790
10031.78 773
10032.73 748
10033.67 837
10034.62 837
10035.57 772
10036.51 714
10037.46 776
10038.40 815
10039.35 791
10040.30 752
10041.24 734
10042.19 771
10043.13 751
10044.08 741
10045.03 797
10045.97 776
10046.92 815
10047.86 768
10048.81 760
10049.76 759
10050.70 737
10051.65 737
10052.60 755
10053.54 740
10054.49 744
10055.44 755
10056.38 727
10057.33 773
10058.28 753
10059.22 782
10060.17 802
10061.12 805
10062.07 780
10063.01 732
10063.96 746
10064.91 721
10065.85 739
10066.80 722
10067.75 758
10068.70 699
10069.64 737
10070.59 706
10071.54 707
10072.49 645
10073.43 754
10074.38 782
10075.33 731
10076.28 724
10077.22 721
10078.17 759
10079.12 716
10080.07 761
10081.02 755
10081.96 739
10082.91 729
10083.86 743
10084.81 686
10085.76 688
10086.70 704
10087.65 669
10088.60 737
10089.55 703
10090.50 733
10091.45 754
10092.39 803
10093.34 714
10094.29 706
10095.24 741
10096.19 787
10097.14 768
10098.09 803
10099.03 738
10099.98 694
10100.93 700
10101.88 719
10102.83 765
10103.78 747
10104.73 767
10105.68 718
10106.63 795
10107.58 671
10108.53 730
10109.47 684
10110.42 779
10111.37 653
10112.32 660
10113.27 759
10114.22 679
10115.17 736
10116.12 704
10117.07 729
10118.02 716
10118.97 694
10119.92 639
10120.87 681
10121.82 711
10122.77 663
10123.72 723
10124.67 674
10125.62 744
10126.57 677
10127.52 708
10128.47 779
10129.42 687
10130.37 677
10131.32 730
10132.27 686
10133.22 702
10134.17 759
10135.12 750
10136.07 710
10137.02 723
10137.97 727
10138.92 719
10139.87 763
10140.83 744
10141.78 668
10142.73 661
10143.68 670
10144.63 676
10145.58 746
10146.53 705
10147.48 700
10148.43 712
10149.38 736
10150.34 679
10151.29 677
10152.24 738
10153.19 779
10154.14 770
10155.09 711
10156.04 764
10156.99 738
10157.95 685
10158.90 731
10159.85 716
10160.80 669
10161.75 726
10162.70 701
10163.66 725
10164.61 750
10165.56 696
10166.51 686
10167.46 762
10168.42 726
10169.37 739
10170.32 753
10171.27 757
10172.23 780
10173.18 773
10174.13 750
10175.08 753
10176.03 764
10176.99 801
10177.94 754
10178.89 727
10179.84 694
10180.80 716
10181.75 760
10182.70 786
10183.66 795
10184.61 792
10185.56 812
10186.51 756
10187.47 781
10188.42 774
10189.37 799
10190.33 791
10191.28 787
10192.23 752
10193.19 793
10194.14 765
10195.09 759
10196.05 852
10197.00 815
10197.95 807
10198.91 819
10199.86 820
10200.81 823
10201.77 847
10202.72 867
10203.67 861
10204.63 845
10205.58 877
10206.53 919
10207.49 844
10208.44 919
10209.40 961
10210.35 946
10211.30 1024
10212.26 993
10213.21 889
10214.17 825
10215.12 887
10216.08 787
10217.03 801
10217.98 862
10218.94 857
10219.89 760
10220.85 821
10221.80 784
10222.76 883
10223.71 777
10224.67 760
10225.62 726
10226.58 835
10227.53 807
10228.49 731
10229.44 682
10230.40 728
10231.35 780
10232.31 762
10233.26 821
10234.22 828
10235.17 873
10236.13 847
10237.08 893
10238.04 844
10238.99 798
10239.95 808
10240.90 892
10241.86 757
10242.81 790
10243.77 799
10244.72 766
10245.68 724
10246.64 745
10247.59 716
10248.55 664
10249.50 717
10250.46 735
10251.42 753
10252.37 759
10253.33 686
10254.28 718
10255.24 727
10256.20 748
10257.15 748
10258.11 692
10259.06 681
10260.02 661
10260.98 673
10261.93 752
10262.89 663
10263.85 697
10264.80 684
10265.76 709
10266.72 661
10267.67 668
10268.63 720
10269.59 714
10270.54 636
10271.50 680
10272.46 662
10273.41 700
10274.37 645
10275.33 640
10276.29 662
10277.24 751
10278.20 667
10279.16 631
10280.11 646
10281.07 658
10282.03 619
10282.99 699
10283.94 657
10284.90 649
10285.86 645
10286.82 659
10287.77 638
10288.73 584
10289.69 552
10290.65 646
10291.61 672
10292.56 640
10293.52 629
10294.48 663
10295.44 675
10296.39 672
10297.35 752
10298.31 706
10299.27 658
10300.23 652
10301.19 679
10302.14 686
10303.10 636
10304.06 630
10305.02 616
10305.98 663
10306.94 580
10307.89 612
10308.85 661
10309.81 677
10310.77 667
10311.73 685
10312.69 721
10313.65 658
10314.61 695
10315.57 633
10316.52 689
10317.48 634
10318.44 628
10319.40 655
10320.36 704
10321.32 684
10322.28 669
10323.24 634
10324.20 712
10325.16 641
10326.12 689
10327.08 681
10328.04 653
10328.99 636
10329.95 645
10330.91 666
10331.87 672
10332.83 688
10333.79 773
10334.75 703
10335.71 657
10336.67 629
10337.63 699
10338.59 635
10339.55 599
10340.51 662
10341.47 653
10342.43 647
10343.39 650
10344.35 670
10345.31 622
10346.27 613
10347.23 632
10348.20 628
10349.16 632
10350.12 630
10351.08 632
10352.04 657
10353.00 661
10353.96 635
10354.92 603
10355.88 619
10356.84 661
10357.80 583
10358.76 594
10359.72 695
10360.69 634
10361.65 681
10362.61 657
10363.57 576
10364.53 622
10365.49 699
10366.45 759
10367.41 696
10368.38 634
10369.34 682
10370.30 670
10371.26 665
10372.22 615
10373.18 639
10374.14 593
10375.11 604
10376.07 593
10377.03 579
10377.99 621
10378.95 552
10379.92 571
10380.88 589
10381.84 603
10382.80 598
10383.76 590
10384.73 614
10385.69 622
10386.65 629
10387.61 619
10388.57 638
10389.54 610
10390.50 630
10391.46 641
10392.42 614
10393.39 572
10394.35 587
10395.31 538
10396.27 555
10397.24 521
10398.20 585
10399.16 624
10400.13 562
10401.09 590
10402.05 569
10403.02 584
10403.98 597
10404.94 565
10405.90 570
10406.87 604
10407.83 578
10408.79 595
10409.76 545
10410.72 563
10411.68 620
10412.65 577
10413.61 552
10414.57 565
10415.54 596
10416.50 568
10417.47 568
10418.43 548
10419.39 547
10420.36 562
10421.32 572
10422.28 595
10423.25 610
10424.21 581
10425.18 629
10426.14 572
10427.10 637
10428.07 575
10429.03 561
10430.00 576
10430.96 569
10431.93 564
10432.89 542
10433.85 532
10434.82 564
10435.78 519
10436.75 566
10437.71 553
10438.68 546
10439.64 561
10440.61 506
10441.57 509
10442.54 528
10443.50 527
10444.47 496
10445.43 523
10446.40 542
10447.36 550
10448.33 608
10449.29 542
10450.26 542
10451.22 485
10452.19 554
10453.15 535
10454.12 535
10455.08 574
10456.05 561
10457.01 555
10457.98 545
10458.95 513
10459.91 575
10460.88 552
10461.84 645
10462.81 581
10463.77 517
10464.74 561
10465.71 603
10466.67 560
10467.64 550
10468.60 533
10469.57 546
10470.54 556
10471.50 610
10472.47 519
10473.44 538
10474.40 550
10475.37 575
10476.33 537
10477.30 596
10478.27 540
10479.23 525
10480.20 524
10481.17 533
10482.13 512
10483.10 609
10484.07 592
10485.03 598
10486.00 572
10486.97 533
10487.93 487
10488.90 546
10489.87 545
10490.84 521
10491.80 537
10492.77 483
10493.74 538
10494.70 524
10495.67 565
10496.64 539
10497.61 494
10498.57 460
10499.54 585
10500.51 520
10501.48 512
10502.44 517
10503.41 559
10504.38 524
10505.35 474
10506.31 473
10507.28 544
10508.25 582
10509.22 526
10510.19 520
10511.15 485
10512.12 514
10513.09 519
10514.06 508
10515.03 523
10516.00 505
10516.96 537
10517.93 522
10518.90 539
10519.87 551
10520.84 570
10521.81 494
10522.77 522
10523.74 530
10524.71 568
10525.68 574
10526.65 544
10527.62 548
10528.59 507
10529.56 537
10530.52 522
10531.49 537
10532.46 500
10533.43 504
10534.40 496
10535.37 526
10536.34 499
10537.31 545
10538.28 556
10539.25 557
10540.22 511
10541.18 512
10542.15 556
10543.12 516
10544.09 547
10545.06 513
10546.03 532
10547.00 526
10547.97 517
10548.94 540
10549.91 492
10550.88 520
10551.85 507
10552.82 518
10553.79 536
10554.76 543
10555.73 592
10556.70 562
10557.67 532
10558.64 513
10559.61 503
10560.58 536
10561.55 586
10562.52 568
10563.49 534
10564.46 532
10565.43 558
10566.40 567
10567.38 577
10568.35 528
10569.32 547
10570.29 559
10571.26 510
10572.23 598
10573.20 525
10574.17 505
10575.14 516
10576.11 580
10577.08 528
10578.06 537
10579.03 509
10580.00 531
10580.97 563
10581.94 523
10582.91 530
10583.88 535
10584.85 550
10585.83 513
10586.80 476
10587.77 523
10588.74 549
10589.71 548
10590.68 530
10591.66 551
10592.63 525
10593.60 622
10594.57 589
10595.54 555
10596.51 567
10597.49 511
10598.46 539
10599.43 583
10600.40 546
10601.37 543
10602.35 529
10603.32 545
10604.29 538
10605.26 573
10606.24 583
10607.21 583
10608.18 607
10609.15 609
10610.13 627
10611.10 559
10612.07 603
10613.04 561
10614.02 595
10614.99 654
10615.96 589
10616.94 519
10617.91 539
10618.88 623
10619.85 580
10620.83 630
10621.80 622
10622.77 643
10623.75 607
10624.72 621
10625.69 586
10626.67 616
10627.64 652
10628.61 599
10629.59 556
10630.56 596
10631.53 586
10632.51 639
10633.48 647
10634.46 647
10635.43 600
10636.40 653
10637.38 717
10638.35 752
10639.32 817
10640.30 803
10641.27 774
10642.25 854
10643.22 851
10644.19 841
10645.17 818
10646.14 745
10647.12 615
10648.09 702
10649.07 682
10650.04 617
10651.01 596
10651.99 601
10652.96 624
10653.94 664
10654.91 631
10655.89 637
10656.86 571
10657.84 553
10658.81 595
10659.79 559
10660.76 610
10661.74 637
10662.71 619
10663.69 558
10664.66 605
10665.64 612
10666.61 619
10667.59 607
10668.56 552
10669.54 514
10670.51 547
10671.49 558
10672.46 610
10673.44 627
10674.42 610
10675.39 615
10676.37 623
10677.34 632
10678.32 642
10679.29 705
10680.27 631
10681.25 602
10682.22 579
10683.20 557
10684.17 595
10685.15 626
10686.12 606
10687.10 610
10688.08 597
10689.05 536
10690.03 559
10691.01 562
10691.98 525
10692.96 542
10693.94 568
10694.91 591
10695.89 593
10696.86 512
10697.84 604
10698.82 618
10699.79 583
10700.77 548
10701.75 572
10702.72 615
10703.70 572
10704.68 550
10705.66 542
10706.63 584
10707.61 524
10708.59 543
10709.56 547
10710.54 545
10711.52 564
10712.50 586
10713.47 521
10714.45 553
10715.43 604
10716.41 582
10717.38 613
10718.36 630
10719.34 604
10720.32 588
10721.29 610
10722.27 558
10723.25 546
10724.23 586
10725.20 554
10726.18 561
10727.16 603
10728.14 592
10729.12 601
10730.09 585
10731.07 511
10732.05 530
10733.03 564
10734.01 522
10734.99 531
10735.96 594
10736.94 596
10737.92 512
10738.90 520
10739.88 510
10740.86 549
10741.83 555
10742.81 545
10743.79 593
10744.77 609
10745.75 577
10746.73 573
10747.71 586
10748.69 556
10749.67 526
10750.64 584
10751.62 601
10752.60 568
10753.58 572
10754.56 572
10755.54 550
10756.52 511
10757.50 561
10758.48 529
10759.46 534
10760.44 515
10761.42 518
10762.40 531
10763.38 494
10764.35 530
10765.33 575
10766.31 527
10767.29 523
10768.27 540
10769.25 525
10770.23 525
10771.21 548
10772.19 558
10773.17 595
10774.15 529
10775.13 619
10776.11 547
10777.09 628
10778.07 592
10779.05 560
10780.04 581
10781.02 648
10782.00 613
10782.98 589
10783.96 589
10784.94 627
10785.92 637
10786.90 633
10787.88 591
10788.86 613
10789.84 618
10790.82 598
10791.80 620
10792.78 612
10793.77 629
10794.75 577
10795.73 584
10796.71 561
10797.69 604
10798.67 623
10799.65 564
10800.63 580
10801.61 616
10802.60 616
10803.58 602
10804.56 547
10805.54 561
10806.52 557
10807.50 487
10808.49 539
10809.47 542
10810.45 546
10811.43 579
10812.41 527
10813.39 586
10814.38 604
10815.36 618
10816.34 629
10817.32 583
10818.30 608
10819.29 602
10820.27 625
10821.25 627
10822.23 604
10823.22 579
10824.20 587
10825.18 587
10826.16 577
10827.15 593
10828.13 576
10829.11 533
10830.09 578
10831.08 620
10832.06 596
10833.04 621
10834.02 674
10835.01 563
10835.99 602
10836.97 638
10837.96 621
10838.94 648
10839.92 580
10840.90 579
10841.89 622
10842.87 633
10843.85 625
10844.84 658
10845.82 657
10846.80 665
10847.79 711
10848.77 662
10849.76 650
10850.74 701
10851.72 652
10852.71 694
10853.69 692
10854.67 626
10855.66 678
10856.64 656
10857.62 669
10858.61 684
10859.59 645
10860.58 706
10861.56 737
10862.55 730
10863.53 765
10864.51 755
10865.50 725
10866.48 732
10867.47 723
10868.45 762
10869.44 695
10870.42 728
10871.40 743
10872.39 740
10873.37 703
10874.36 712
10875.34 691
10876.33 711
10877.31 704
10878.30 742
10879.28 724
10880.27 712
10881.25 742
10882.24 710
10883.22 697
10884.21 749
10885.19 747
10886.18 785
10887.16 822
10888.15 766
10889.13 836
10890.12 811
10891.10 843
10892.09 830
10893.07 854
10894.06 942
10895.05 939
10896.03 883
10897.02 803
10898.00 808
10898.99 828
10899.97 852
10900.96 845
10901.95 861
10902.93 924
10903.92 922
10904.90 862
10905.89 875
10906.88 1001
10907.86 982
10908.85 960
10909.84 945
10910.82 946
10911.81 875
10912.79 963
10913.78 1003
10914.77 931
10915.75 955
10916.74 989
10917.73 1029
10918.71 1049
10919.70 1035
10920.69 1055
10921.67 1069
10922.66 1097
10923.65 1055
10924.63 1010
10925.62 996
10926.61 1024
10927.60 1031
10928.58 1085
10929.57 1079
10930.56 1161
10931.54 1174
10932.53 1040
10933.52 1073
10934.51 1040
10935.49 1092
10936.48 1179
10937.47 1072
10938.46 1139
10939.44 1042
10940.43 1176
10941.42 1228
10942.41 1248
10943.39 1269
10944.38 1251
10945.37 1260
10946.36 1299
10947.35 1290
10948.33 1292
10949.32 1412
10950.31 1351
10951.30 1419
10952.29 1372
10953.28 1403
10954.26 1545
10955.25 1675
10956.24 1643
10957.23 1786
10958.22 1871
10959.21 1946
10960.19 2031
10961.18 2019
10962.17 2086
10963.16 1972
10964.15 1891
10965.14 1804
10966.13 1708
10967.11 1641
10968.10 1601
10969.09 1639
10970.08 1482
10971.07 1478
10972.06 1397
10973.05 1436
10974.04 1373
10975.03 1384
10976.02 1394
10977.01 1462
10978.00 1483
10978.98 1337
10979.97 1338
10980.96 1288
10981.95 1400
10982.94 1428
10983.93 1557
10984.92 1462
10985.91 1392
10986.90 1408
10987.89 1393
10988.88 1384
10989.87 1442
10990.86 1628
10991.85 1620
10992.84 1516
10993.83 1721
10994.82 1779
10995.81 1819
10996.80 2025
10997.79 2196
10998.78 2414
10999.77 2618
11000.76 2849
11001.75 2873
11002.74 2855
11003.73 2751
11004.72 2711
11005.72 2530
11006.71 2334
11007.70 2094
11008.69 1993
11009.68 1893
11010.67 1620
11011.66 1466
11012.65 1428
11013.64 1311
11014.63 1262
11015.62 1263
11016.61 1256
11017.61 1266
11018.60 1191
11019.59 1159
11020.58 1151
11021.57 1200
11022.56 1177
11023.55 1171
11024.55 1142
11025.54 1115
11026.53 1124
11027.52 1121
11028.51 1114
11029.50 1017
11030.49 1042
11031.49 1152
11032.48 1041
11033.47 998
11034.46 1029
11035.45 1108
11036.45 1079
11037.44 1126
11038.43 1051
11039.42 1078
11040.41 1080
11041.41 1097
11042.40 1119
11043.39 986
11044.38 1045
11045.38 981
11046.37 946
11047.36 987
11048.35 1074
11049.35 955
11050.34 880
11051.33 907
11052.32 904
11053.32 816
11054.31 880
11055.30 952
11056.30 851
11057.29 880
11058.28 877
11059.27 872
11060.27 918
11061.26 925
11062.25 883
11063.25 862
11064.24 841
11065.23 848
11066.23 827
11067.22 851
11068.21 923
11069.21 838
11070.20 884
11071.19 919
11072.19 970
11073.18 895
11074.17 900
11075.17 918
11076.16 881
11077.16 887
11078.15 925
11079.14 949
11080.14 919
11081.13 996
11082.13 994
11083.12 877
11084.11 881
11085.11 879
11086.10 925
11087.10 886
11088.09 854
11089.09 867
11090.08 794
11091.07 795
11092.07 918
11093.06 835
11094.06 848
11095.05 845
11096.05 792
11097.04 751
11098.04 820
11099.03 789
11100.03 759
11101.02 784
11102.02 835
11103.01 806
11104.01 820
11105.00 793
11106.00 748
11106.99 822
11107.99 740
11108.98 742
11109.98 796
11110.97 792
11111.97 728
11112.96 763
11113.96 731
11114.95 716
11115.95 792
11116.95 760
11117.94 740
11118.94 721
11119.93 763
11120.93 692
11121.92 741
11122.92 741
11123.92 717
11124.91 768
11125.91 727
11126.90 691
11127.90 736
11128.90 723
11129.89 704
11130.89 771
11131.89 736
11132.88 701
11133.88 679
11134.87 733
11135.87 694
11136.87 725
11137.86 690
11138.86 707
11139.86 734
11140.85 612
11141.85 630
11142.85 730
11143.84 692
11144.84 649
11145.84 626
11146.84 645
11147.83 619
11148.83 704
11149.83 677
11150.82 621
11151.82 656
11152.82 712
11153.82 685
11154.81 671
11155.81 686
11156.81 665
11157.80 612
11158.80 624
11159.80 707
11160.80 667
11161.79 684
11162.79 678
11163.79 667
11164.79 639
11165.79 594
11166.78 710
11167.78 654
11168.78 628
11169.78 638
11170.78 643
11171.77 688
11172.77 696
11173.77 712
11174.77 597
11175.77 654
11176.76 663
11177.76 654
11178.76 644
11179.76 623
11180.76 714
11181.76 676
11182.76 667
11183.75 638
11184.75 655
11185.75 658
11186.75 620
11187.75 628
11188.75 638
11189.75 633
11190.75 666
11191.74 633
11192.74 670
11193.74 693
11194.74 697
11195.74 724
11196.74 664
11197.74 675
11198.74 630
11199.74 647
11200.74 667
11201.74 620
11202.74 645
11203.74 665
11204.74 661
11205.73 671
11206.73 678
11207.73 732
11208.73 655
11209.73 670
11210.73 679
11211.73 701
11212.73 653
11213.73 654
11214.73 657
11215.73 656
11216.73 658
11217.73 681
11218.73 601
11219.73 669
11220.73 649
11221.73 553
11222.73 592
11223.74 621
11224.74 647
11225.74 654
11226.74 630
11227.74 575
11228.74 610
11229.74 571
11230.74 556
11231.74 551
11232.74 571
11233.74 555
11234.74 612
11235.74 573
11236.74 562
11237.75 605
11238.75 620
11239.75 624
11240.75 569
11241.75 567
11242.75 588
11243.75 548
11244.75 544
11245.76 597
11246.76 578
11247.76 612
11248.76 634
11249.76 614
11250.76 571
11251.76 561
11252.77 544
11253.77 587
11254.77 584
11255.77 562
11256.77 585
11257.78 545
11258.78 540
11259.78 574
11260.78 639
11261.78 635
11262.79 651
11263.79 604
11264.79 652
11265.79 647
11266.79 597
11267.80 547
11268.80 635
11269.80 613
11270.80 636
11271.81 673
11272.81 611
11273.81 623
11274.81 646
11275.82 693
11276.82 634
11277.82 576
11278.83 632
11279.83 613
11280.83 621
11281.83 608
11282.84 596
11283.84 619
11284.84 618
11285.85 632
11286.85 657
11287.85 675
11288.86 608
11289.86 596
11290.86 619
11291.87 596
11292.87 636
11293.87 717
11294.88 668
11295.88 658
11296.89 635
11297.89 643
11298.89 649
11299.90 688
11300.90 714
11301.90 693
11302.91 653
11303.91 648
11304.92 643
11305.92 674
11306.92 712
11307.93 710
11308.93 644
11309.94 754
11310.94 790
11311.95 837
11312.95 911
11313.95 916
11314.96 900
11315.96 954
11316.97 794
11317.97 827
11318.98 839
11319.98 813
11320.99 774
11321.99 792
11323.00 766
11324.00 660
11325.01 703
11326.01 648
11327.02 616
11328.02 634
11329.03 622
11330.03 621
11331.04 646
11332.04 607
11333.05 618
11334.05 539
11335.06 565
11336.06 545
11337.07 561
11338.07 509
11339.08 560
11340.09 584
11341.09 602
11342.10 571
11343.10 575
11344.11 535
11345.11 567
11346.12 596
11347.13 579
11348.13 594
11349.14 586
11350.14 600
11351.15 640
11352.16 595
11353.16 608
11354.17 554
11355.17 553
11356.18 568
11357.19 545
11358.19 537
11359.20 546
11360.21 550
11361.21 555
11362.22 531
11363.23 615
11364.23 586
11365.24 578
11366.25 561
11367.25 548
11368.26 568
11369.27 541
11370.27 528
11371.28 495
11372.29 505
11373.29 551
11374.30 568
11375.31 565
11376.32 563
11377.32 555
11378.33 531
11379.34 537
11380.35 512
11381.35 523
11382.36 548
11383.37 570
11384.38 583
11385.38 532
11386.39 532
11387.40 586
11388.41 578
11389.41 551
11390.42 517
11391.43 553
11392.44 531
11393.45 530
11394.45 563
11395.46 528
11396.47 580
11397.48 557
11398.49 548
11399.49 564
11400.50 551
11401.51 563
11402.52 571
11403.53 540
11404.54 540
11405.54 541
11406.55 548
11407.56 600
11408.57 565
11409.58 536
11410.59 562
11411.60 557
11412.61 515
11413.61 584
11414.62 492
11415.63 512
11416.64 494
11417.65 527
11418.66 473
11419.67 558
11420.68 561
11421.69 615
11422.70 540
11423.71 536
11424.71 546
11425.72 540
11426.73 532
11427.74 540
11428.75 564
11429.76 586
11430.77 559
11431.78 518
11432.79 522
11433.80 544
11434.81 559
11435.82 475
11436.83 524
11437.84 497
11438.85 496
11439.86 568
11440.87 543
11441.88 567
11442.89 507
11443.90 568
11444.91 573
11445.92 496
11446.93 505
11447.94 554
11448.95 531
11449.96 539
11450.97 587
11451.98 549
11452.99 533
11454.01 556
11455.02 525
11456.03 566
11457.04 545
11458.05 520
11459.06 525
11460.07 533
11461.08 581
11462.09 564
11463.10 534
11464.11 572
11465.13 585
11466.14 563
11467.15 584
11468.16 555
11469.17 528
11470.18 599
11471.19 540
11472.20 485
11473.22 531
11474.23 546
11475.24 553
11476.25 495
11477.26 494
11478.27 500
11479.29 526
11480.30 495
11481.31 525
11482.32 496
11483.33 507
11484.35 529
11485.36 509
11486.37 531
11487.38 499
11488.39 504
11489.41 568
11490.42 493
11491.43 541
11492.44 533
11493.46 529
11494.47 576
11495.48 575
11496.49 522
11497.51 571
11498.52 513
11499.53 558
11500.54 564
11501.56 539
11502.57 535
11503.58 515
11504.59 531
11505.61 509
11506.62 568
11507.63 582
11508.65 506
11509.66 501
11510.67 521
11511.69 517
11512.70 537
11513.71 480
11514.73 544
11515.74 531
11516.75 499
11517.77 494
11518.78 522
11519.79 513
11520.81 478
11521.82 514
11522.83 521
11523.85 504
11524.86 480
11525.88 473
11526.89 523
11527.90 496
11528.92 536
11529.93 515
11530.95 487
11531.96 495
11532.97 544
11533.99 480
11535.00 474
11536.02 506
11537.03 460
11538.05 517
11539.06 492
11540.07 470
11541.09 530
11542.10 560
11543.12 509
11544.13 500
11545.15 550
11546.16 509
11547.18 480
11548.19 501
11549.21 520
11550.22 505
11551.24 480
11552.25 496
11553.27 533
11554.28 540
11555.30 564
11556.31 538
11557.33 520
11558.34 478
11559.36 555
11560.37 544
11561.39 552
11562.40 551
11563.42 526
11564.43 558
11565.45 527
11566.47 525
11567.48 547
11568.50 530
11569.51 488
11570.53 514
11571.54 512
11572.56 545
11573.58 618
11574.59 539
11575.61 562
11576.62 508
11577.64 570
11578.66 567
11579.67 576
11580.69 594
11581.70 594
11582.72 573
11583.74 602
11584.75 589
11585.77 550
11586.79 574
11587.80 597
11588.82 565
11589.84 619
11590.85 600
11591.87 588
11592.89 559
11593.90 654
11594.92 606
11595.94 639
11596.95 632
11597.97 618
11598.99 591
11600.01 758
11601.02 747
11602.04 790
11603.06 815
11604.07 898
11605.09 882
11606.11 874
11607.13 890
11608.14 873
11609.16 802
11610.18 788
11611.20 790
11612.21 711
11613.23 701
11614.25 631
11615.27 628
11616.29 604
11617.30 535
11618.32 607
11619.34 625
11620.36 609
11621.38 614
11622.39 600
11623.41 560
11624.43 586
11625.45 590
11626.47 593
11627.48 620
11628.50 548
11629.52 546
11630.54 651
11631.56 545
11632.58 614
11633.59 609
11634.61 539
11635.63 627
11636.65 589
11637.67 584
11638.69 548
11639.71 565
11640.73 515
11641.75 517
11642.76 536
11643.78 553
11644.80 531
11645.82 538
11646.84 479
11647.86 545
11648.88 545
11649.90 554
11650.92 492
11651.94 535
11652.96 537
11653.98 528
11655.00 505
11656.01 515
11657.03 512
11658.05 493
11659.07 516
11660.09 504
11661.11 511
11662.13 542
11663.15 504
11664.17 569
11665.19 583
11666.21 565
11667.23 549
11668.25 518
11669.27 557
11670.29 544
11671.31 585
11672.33 545
11673.35 538
11674.37 522
11675.39 531
11676.42 523
11677.44 508
11678.46 524
11679.48 466
11680.50 555
11681.52 577
11682.54 514
11683.56 505
11684.58 486
11685.60 534
11686.62 491
11687.64 519
11688.66 550
11689.69 581
11690.71 504
11691.73 571
11692.75 543
11693.77 512
11694.79 528
11695.81 525
11696.83 576
11697.85 578
11698.88 534
11699.90 568
11700.92 518
11701.94 518
11702.96 492
11703.98 487
11705.01 488
11706.03 485
11707.05 485
11708.07 465
11709.09 441
11710.12 526
11711.14 519
11712.16 524
11713.18 496
11714.20 542
11715.23 509
11716.25 484
11717.27 492
11718.29 484
11719.31 591
11720.34 589
11721.36 498
11722.38 519
11723.40 493
11724.43 482
11725.45 523
11726.47 554
11727.49 464
11728.52 481
11729.54 538
11730.56 503
11731.59 456
11732.61 478
11733.63 538
11734.65 496
11735.68 537
11736.70 522
11737.72 532
11738.75 550
11739.77 534
11740.79 503
11741.82 536
11742.84 540
11743.86 483
11744.89 527
11745.91 514
11746.93 596
11747.96 497
11748.98 478
11750.01 521
11751.03 544
11752.05 515
11753.08 532
11754.10 505
11755.12 524
11756.15 462
11757.17 483
11758.20 463
11759.22 463
11760.24 508
11761.27 470
11762.29 492
11763.32 522
11764.34 504
11765.37 510
11766.39 504
11767.41 507
11768.44 505
11769.46 502
11770.49 533
11771.51 531
11772.54 536
11773.56 529
11774.59 550
11775.61 568
11776.64 550
11777.66 559
11778.69 562
11779.71 512
11780.74 475
11781.76 593
11782.79 512
11783.81 524
11784.84 569
11785.86 555
11786.89 492
11787.91 530
11788.94 505
11789.96 525
11790.99 516
11792.01 515
11793.04 559
11794.07 583
11795.09 598
11796.12 600
11797.14 580
11798.17 577
11799.19 588
11800.22 564
11801.25 552
11802.27 595
11803.30 584
11804.32 573
11805.35 619
11806.38 537
11807.40 600
11808.43 597
11809.45 559
11810.48 591
11811.51 581
11812.53 625
11813.56 611
11814.59 602
11815.61 651
11816.64 610
11817.67 671
11818.69 684
11819.72 575
11820.75 539
11821.77 611
11822.80 578
11823.83 595
11824.85 589
11825.88 580
11826.91 605
11827.94 592
11828.96 564
11829.99 601
11831.02 651
11832.04 640
11833.07 642
11834.10 705
11835.13 604
11836.15 623
11837.18 608
11838.21 624
11839.24 579
11840.26 602
11841.29 580
11842.32 594
11843.35 706
11844.37 671
11845.40 661
11846.43 656
11847.46 694
11848.49 698
11849.51 663
11850.54 676
11851.57 710
11852.60 666
11853.63 641
11854.65 633
11855.68 631
11856.71 724
11857.74 673
11858.77 707
11859.80 708
11860.83 679
11861.85 676
11862.88 732
11863.91 734
11864.94 688
11865.97 651
11867.00 724
11868.03 766
11869.05 804
11870.08 788
11871.11 826
11872.14 741
11873.17 792
11874.20 776
11875.23 762
11876.26 759
11877.29 802
11878.32 785
11879.35 795
11880.38 790
11881.40 802
11882.43 815
11883.46 831
11884.49 754
11885.52 775
11886.55 856
11887.58 821
11888.61 860
11889.64 875
11890.67 863
11891.70 949
11892.73 902
11893.76 891
11894.79 929
11895.82 921
11896.85 915
11897.88 993
11898.91 1026
11899.94 1102
11900.97 1045
11902.00 1119
11903.03 1160
11904.06 1161
11905.09 1247
11906.12 1109
11907.15 1139
11908.18 1117
11909.22 1127
11910.25 1076
11911.28 996
11912.31 1008
11913.34 1023
11914.37 1037
11915.40 1033
11916.43 1012
11917.46 1008
11918.49 1022
11919.52 1050
11920.55 1065
11921.59 1063
11922.62 1089
11923.65 1056
11924.68 1085
11925.71 1137
11926.74 1154
11927.77 1216
11928.81 1236
11929.84 1281
11930.87 1381
11931.90 1493
11932.93 1598
11933.96 1725
11935.00 1630
11936.03 1631
11937.06 1657
11938.09 1493
11939.12 1361
11940.15 1293
11941.19 1185
11942.22 1199
11943.25 1136
11944.28 1162
11945.31 1031
11946.35 1051
11947.38 983
11948.41 950
11949.44 903
11950.48 866
11951.51 917
11952.54 888
11953.57 869
11954.61 904
11955.64 804
11956.67 871
11957.70 876
11958.74 815
11959.77 859
11960.80 887
11961.84 850
11962.87 862
11963.90 894
11964.93 920
11965.97 870
11967.00 835
11968.03 889
11969.07 847
11970.10 907
11971.13 879
11972.17 803
11973.20 887
11974.23 874
11975.27 852
11976.30 869
11977.33 904
11978.37 831
11979.40 829
11980.44 863
11981.47 844
11982.50 891
11983.54 932
11984.57 875
11985.60 849
11986.64 818
11987.67 833
11988.71 826
11989.74 817
11990.77 805
11991.81 837
11992.84 886
11993.88 840
11994.91 812
11995.95 913
11996.98 838
11998.02 871
11999.05 918
12000.08 861
12001.12 893
12002.15 834
12003.19 881
12004.22 859
12005.26 864
12006.29 911
12007.33 892
12008.36 895
12009.40 918
12010.43 939
12011.47 940
12012.50 890
12013.54 931
12014.57 916
12015.61 1002
12016.64 959
12017.68 893
12018.71 867
12019.75 948
12020.78 869
12021.82 941
12022.86 954
12023.89 952
12024.93 977
12025.96 976
12027.00 951
12028.03 944
12029.07 927
12030.11 920
12031.14 949
12032.18 957
12033.21 927
12034.25 949
12035.29 975
12036.32 979
12037.36 939
12038.39 910
12039.43 882
12040.47 876
12041.50 882
12042.54 950
12043.58 956
12044.61 950
12045.65 981
12046.69 951
12047.72 960
12048.76 962
12049.80 973
12050.83 928
12051.87 981
12052.91 960
12053.94 1063
12054.98 1053
12056.02 966
12057.05 1008
12058.09 1048
12059.13 978
12060.16 1021
12061.20 1023
12062.24 1089
12063.28 1032
12064.31 1037
12065.35 974
12066.39 1063
12067.43 1033
12068.46 1024
12069.50 1020
12070.54 980
12071.58 1018
12072.61 1107
12073.65 1097
12074.69 1058
12075.73 1061
12076.76 1082
12077.80 1116
12078.84 1151
12079.88 1075
12080.92 987
12081.95 1095
12082.99 1082
12084.03 1063
12085.07 1111
12086.11 1104
12087.15 1152
12088.18 1208
12089.22 1084
12090.26 1149
12091.30 1211
12092.34 1259
12093.38 1251
12094.42 1207
12095.45 1295
12096.49 1324
12097.53 1269
12098.57 1259
12099.61 1445
12100.65 1486
12101.69 1551
12102.73 1636
12103.76 1646
12104.80 1781
12105.84 1758
12106.88 1764
12107.92 1769
12108.96 1731
12110.00 1611
12111.04 1617
12112.08 1419
12113.12 1363
12114.16 1323
12115.20 1098
12116.24 1147
12117.28 1082
12118.32 1073
12119.36 951
12120.40 961
12121.44 896
12122.47 882
12123.51 855
12124.55 872
12125.59 861
12126.63 872
12127.67 858
12128.71 846
12129.76 847
12130.80 851
12131.84 845
12132.88 815
12133.92 809
12134.96 783
12136.00 804
12137.04 831
12138.08 805
12139.12 765
12140.16 814
12141.20 718
12142.24 745
12143.28 823
12144.32 830
12145.36 788
12146.40 784
12147.44 808
12148.49 783
12149.53 779
12150.57 723
12151.61 787
12152.65 765
12153.69 745
12154.73 711
12155.77 750
12156.81 792
12157.86 722
12158.90 753
12159.94 755
12160.98 714
12162.02 771
12163.06 778
12164.10 752
12165.15 720
12166.19 747
12167.23 726
12168.27 692
12169.31 662
12170.36 687
12171.40 711
12172.44 728
12173.48 747
12174.52 713
12175.57 747
12176.61 757
12177.65 742
12178.69 717
12179.73 743
12180.78 739
12181.82 704
12182.86 679
12183.90 701
12184.95 711
12185.99 772
12187.03 768
12188.07 725
12189.12 761
12190.16 722
12191.20 723
12192.25 713
12193.29 754
12194.33 765
12195.37 705
12196.42 722
12197.46 738
12198.50 666
12199.55 664
12200.59 729
12201.63 708
12202.68 648
12203.72 722
12204.76 740
12205.81 709
12206.85 687
12207.89 684
12208.94 698
12209.98 750
12211.02 673
12212.07 688
12213.11 682
12214.16 659
12215.20 728
12216.24 725
12217.29 685
12218.33 727
12219.37 669
12220.42 651
12221.46 666
12222.51 649
12223.55 690
12224.60 665
12225.64 658
12226.68 659
12227.73 678
12228.77 655
12229.82 648
12230.86 700
12231.91 623
12232.95 635
12234.00 623
12235.04 672
12236.08 633
12237.13 623
12238.17 642
12239.22 582
12240.26 691
12241.31 770
12242.35 739
12243.40 667
12244.44 658
12245.49 662
12246.53 703
12247.58 642
12248.62 665
12249.67 642
12250.72 598
12251.76 659
12252.81 636
12253.85 622
12254.90 599
12255.94 673
12256.99 634
12258.03 658
12259.08 613
12260.13 596
12261.17 570
12262.22 589
12263.26 601
12264.31 558
12265.35 577
12266.40 576
12267.45 640
12268.49 595
12269.54 593
12270.59 596
12271.63 625
12272.68 615
12273.72 591
12274.77 641
12275.82 605
12276.86 636
12277.91 594
12278.96 544
12280.00 619
12281.05 618
12282.10 643
12283.14 576
12284.19 585
12285.24 616
12286.28 575
12287.33 613
12288.38 567
12289.42 585
12290.47 559
12291.52 551
12292.57 541
12293.61 576
12294.66 556
12295.71 593
12296.75 599
12297.80 585
12298.85 536
12299.90 495
12300.94 551
12301.99 591
12303.04 565
12304.09 529
12305.13 558
12306.18 611
12307.23 599
12308.28 571
12309.33 565
12310.37 547
12311.42 550
12312.47 612
12313.52 570
12314.57 585
12315.61 598
12316.66 622
12317.71 560
12318.76 600
12319.81 572
12320.85 531
12321.90 531
12322.95 462
12324.00 496
12325.05 552
12326.10 616
12327.15 525
12328.19 511
12329.24 589
12330.29 575
12331.34 505
12332.39 557
12333.44 528
12334.49 488
12335.54 528
12336.59 575
12337.63 581
12338.68 522
12339.73 548
12340.78 541
12341.83 546
12342.88 536
12343.93 528
12344.98 551
12346.03 500
12347.08 586
12348.13 511
12349.18 534
12350.23 579
12351.28 586
12352.33 589
12353.38 556
12354.43 553
12355.48 538
12356.52 557
12357.57 555
12358.62 553
12359.67 521
12360.72 529
12361.77 585
12362.82 543
12363.88 550
12364.93 575
12365.98 606
12367.03 580
12368.08 580
12369.13 595
12370.18 569
12371.23 545
12372.28 546
12373.33 511
12374.38 509
12375.43 536
12376.48 581
12377.53 567
12378.58 551
12379.63 551
12380.68 567
12381.73 597
12382.79 598
12383.84 585
12384.89 619
12385.94 578
12386.99 556
12388.04 545
12389.09 524
12390.14 573
12391.20 567
12392.25 564
12393.30 534
12394.35 535
12395.40 552
12396.45 596
12397.50 595
12398.56 572
12399.61 584
12400.66 587
12401.71 628
12402.76 608
12403.81 587
12404.87 598
12405.92 590
12406.97 627
12408.02 599
12409.07 628
12410.13 597
12411.18 572
12412.23 628
12413.28 642
12414.34 615
12415.39 633
12416.44 625
12417.49 655
12418.55 594
12419.60 616
12420.65 641
12421.70 674
12422.76 668
12423.81 655
12424.86 649
12425.91 640
12426.97 607
12428.02 713
12429.07 692
12430.13 696
12431.18 645
12432.23 638
12433.29 638
12434.34 629
12435.39 690
12436.44 711
12437.50 710
12438.55 700
12439.61 656
12440.66 662
12441.71 698
12442.77 654
12443.82 644
12444.87 601
12445.93 638
12446.98 657
12448.03 642
12449.09 680
12450.14 688
12451.20 684
12452.25 672
12453.30 689
12454.36 689
12455.41 765
12456.47 706
12457.52 721
12458.57 716
12459.63 730
12460.68 817
12461.74 759
12462.79 775
12463.85 783
12464.90 830
12465.95 780
12467.01 800
12468.06 827
12469.12 864
12470.17 957
12471.23 1010
12472.28 964
12473.34 1060
12474.39 1124
12475.45 1307
12476.50 1399
12477.56 1400
12478.61 1442
12479.67 1487
12480.72 1556
12481.78 1417
12482.83 1449
12483.89 1380
12484.94 1368
12486.00 1189
12487.05 1130
12488.11 1034
12489.17 1030
12490.22 937
12491.28 936
12492.33 885
12493.39 783
12494.44 807
12495.50 830
12496.55 753
12497.61 746
12498.67 792
12499.72 740
12500.78 745
12501.83 714
12502.89 734
12503.95 822
12505.00 760
12506.06 724
12507.12 736
12508.17 739
12509.23 697
12510.28 678
12511.34 678
12512.40 680
12513.45 685
12514.51 685
12515.57 712
12516.62 712
12517.68 688
12518.74 697
12519.79 739
12520.85 729
12521.91 737
12522.96 710
12524.02 718
12525.08 773
12526.14 682
12527.19 733
12528.25 723
12529.31 684
12530.36 644
12531.42 740
12532.48 739
12533.54 704
12534.59 671
12535.65 698
12536.71 776
12537.77 714
12538.82 730
12539.88 731
12540.94 756
12542.00 736
12543.05 725
12544.11 711
12545.17 753
12546.23 775
12547.29 820
12548.34 806
12549.40 775
12550.46 812
12551.52 831
12552.58 897
12553.64 867
12554.69 889
12555.75 929
12556.81 943
12557.87 966
12558.93 1068
12559.99 1079
12561.04 1049
12562.10 968
12563.16 939
12564.22 953
12565.28 960
12566.34 895
12567.40 858
12568.45 816
12569.51 780
12570.57 807
12571.63 749
12572.69 807
12573.75 808
12574.81 733
12575.87 712
12576.93 745
12577.99 738
12579.05 727
12580.11 759
12581.16 728
12582.22 711
12583.28 734
12584.34 684
12585.40 670
12586.46 676
12587.52 699
12588.58 707
12589.64 700
12590.70 735
12591.76 638
12592.82 647
12593.88 700
12594.94 660
12596.00 672
12597.06 662
12598.12 739
12599.18 691
12600.24 653
12601.30 677
12602.36 646
12603.42 650
12604.48 650
12605.54 672
12606.60 631
12607.66 637
12608.72 657
12609.79 637
12610.85 638
12611.91 585
12612.97 619
12614.03 663
12615.09 584
12616.15 567
12617.21 623
12618.27 607
12619.33 623
12620.39 594
12621.45 605
12622.52 643
12623.58 638
12624.64 623
12625.70 645
12626.76 637
12627.82 581
12628.88 580
12629.95 572
12631.01 619
12632.07 593
12633.13 646
12634.19 639
12635.25 591
12636.31 599
12637.38 647
12638.44 670
12639.50 584
12640.56 587
12641.62 564
12642.69 592
12643.75 595
12644.81 615
12645.87 671
12646.93 592
12648.00 550
12649.06 591
12650.12 604
12651.18 560
12652.25 583
12653.31 593
12654.37 578
12655.43 565
12656.50 543
12657.56 599
12658.62 564
12659.68 568
12660.75 582
12661.81 565
12662.87 557
12663.94 549
12665.00 555
12666.06 513
12667.12 629
12668.19 578
12669.25 528
12670.31 537
12671.38 538
12672.44 550
12673.50 518
12674.57 508
12675.63 525
12676.69 541
12677.76 567
12678.82 540
12679.88 571
12680.95 539
12682.01 552
12683.07 571
12684.14 550
12685.20 504
12686.27 525
12687.33 571
12688.39 540
12689.46 547
12690.52 603
12691.59 618
12692.65 568
12693.71 544
12694.78 609
12695.84 568
12696.91 568
12697.97 530
12699.04 544
12700.10 555
12701.16 564
12702.23 585
12703.29 531
12704.36 534
12705.42 587
12706.49 518
12707.55 565
12708.62 569
12709.68 601
12710.75 601
12711.81 580
12712.88 562
12713.94 582
12715.01 567
12716.07 545
12717.14 547
12718.20 588
12719.27 588
12720.33 576
12721.40 566
12722.46 496
12723.53 547
12724.59 586
12725.66 538
12726.72 532
12727.79 510
12728.86 518
12729.92 517
12730.99 568
12732.05 508
12733.12 573
12734.18 485
12735.25 511
12736.32 596
12737.38 553
12738.45 533
12739.51 514
12740.58 531
12741.65 570
12742.71 606
12743.78 512
12744.85 542
12745.91 545
12746.98 560
12748.04 529
12749.11 519
12750.18 548
12751.24 563
12752.31 496
12753.38 530
12754.44 553
12755.51 495
12756.58 519
12757.64 522
12758.71 535
12759.78 532
12760.85 563
12761.91 549
12762.98 499
12764.05 463
12765.11 471
12766.18 504
12767.25 526
12768.32 518
12769.38 484
12770.45 465
12771.52 480
12772.58 560
12773.65 484
12774.72 510
12775.79 506
12776.86 475
12777.92 489
12778.99 527
12780.06 569
12781.13 520
12782.19 499
12783.26 485
12784.33 448
12785.40 473
12786.47 478
12787.53 509
12788.60 489
12789.67 449
12790.74 509
12791.81 533
12792.87 489
12793.94 482
12795.01 472
12796.08 459
12797.15 556
12798.22 503
12799.29 497
12800.35 496
12801.42 457
12802.49 422
12803.56 506
12804.63 537
12805.70 519
12806.77 501
12807.84 502
12808.90 539
12809.97 466
12811.04 429
12812.11 502
12813.18 544
12814.25 512
12815.32 555
12816.39 550
12817.46 523
12818.53 505
12819.60 488
12820.67 507
12821.74 464
12822.81 541
12823.88 537
12824.94 548
12826.01 491
12827.08 454
12828.15 483
12829.22 511
12830.29 515
12831.36 509
12832.43 532
12833.50 478
12834.57 510
12835.64 506
12836.71 471
12837.78 484
12838.85 485
12839.92 490
12840.99 473
12842.07 451
12843.14 476
12844.21 501
12845.28 457
12846.35 445
12847.42 473
12848.49 404
12849.56 473
12850.63 396
12851.70 482
12852.77 446
12853.84 535
12854.91 540
12855.98 479
12857.06 434
12858.13 482
12859.20 503
12860.27 511
12861.34 436
12862.41 440
12863.48 473
12864.55 464
12865.62 475
12866.70 502
12867.77 504
12868.84 475
12869.91 437
12870.98 478
12872.05 465
12873.13 415
12874.20 447
12875.27 440
12876.34 463
12877.41 494
12878.48 442
12879.56 433
12880.63 448
12881.70 417
12882.77 480
12883.84 496
12884.92 490
12885.99 470
12887.06 440
12888.13 469
12889.21 424
12890.28 424
12891.35 452
12892.42 363
12893.50 404
12894.57 462
12895.64 485
12896.71 469
12897.79 453
12898.86 459
12899.93 473
12901.00 435
12902.08 429
12903.15 451
12904.22 429
12905.30 419
12906.37 443
12907.44 465
12908.52 448
12909.59 488
12910.66 506
12911.73 489
12912.81 445
12913.88 491
12914.96 438
12916.03 452
12917.10 495
12918.18 430
12919.25 433
12920.32 455
12921.40 427
12922.47 467
12923.54 461
12924.62 466
12925.69 456
12926.77 426
12927.84 461
12928.91 439
12929.99 442
12931.06 451
12932.14 496
12933.21 423
12934.28 406
12935.36 435
12936.43 453
12937.51 381
12938.58 429
12939.66 429
12940.73 425
12941.80 417
12942.88 435
12943.95 466
12945.03 429
12946.10 475
12947.18 471
12948.25 524
12949.33 454
12950.40 486
12951.48 450
12952.55 498
12953.63 435
12954.70 495
12955.78 442
12956.85 422
12957.93 477
12959.00 482
12960.08 514
12961.15 395
12962.23 413
12963.30 439
12964.38 470
12965.46 510
12966.53 470
12967.61 422
12968.68 449
12969.76 418
12970.83 441
12971.91 428
12972.99 480
12974.06 471
12975.14 496
12976.21 476
12977.29 433
12978.37 478
12979.44 459
12980.52 432
12981.59 475
12982.67 476
12983.75 463
12984.82 487
12985.90 448
12986.98 474
12988.05 455
12989.13 462
12990.20 469
12991.28 519
12992.36 541
12993.43 478
12994.51 443
12995.59 491
12996.67 510
12997.74 507
12998.82 548
12999.90 488
13000.97 485
13002.05 447
13003.13 467
13004.20 452
13005.28 425
13006.36 498
13007.44 496
13008.51 435
13009.59 436
13010.67 508
13011.75 493
13012.82 407
13013.90 453
13014.98 501
13016.06 473
13017.13 532
13018.21 458
13019.29 436
13020.37 449
13021.44 456
13022.52 454
13023.60 531
13024.68 474
13025.76 413
13026.83 421
13027.91 522
13028.99 467
13030.07 425
13031.15 446
13032.23 504
13033.30 493
13034.38 481
13035.46 505
13036.54 487
13037.62 469
13038.70 472
13039.77 458
13040.85 506
13041.93 542
13043.01 466
13044.09 476
13045.17 498
13046.25 479
13047.33 514
13048.40 470
13049.48 527
13050.56 480
13051.64 478
13052.72 498
13053.80 485
13054.88 480
13055.96 478
13057.04 519
13058.12 532
13059.20 532
13060.28 519
13061.36 502
13062.44 490
13063.51 527
13064.59 498
13065.67 482
13066.75 450
13067.83 437
13068.91 547
13069.99 534
13071.07 500
13072.15 496
13073.23 462
13074.31 452
13075.39 494
13076.47 434
13077.55 457
13078.63 478
13079.71 442
13080.79 492
13081.87 514
13082.96 490
13084.04 469
13085.12 459
13086.20 480
13087.28 500
13088.36 490
13089.44 488
13090.52 495
13091.60 501
13092.68 478
13093.76 466
13094.84 484
13095.92 501
13097.00 463
13098.09 448
13099.17 456
13100.25 485
13101.33 485
13102.41 474
13103.49 514
13104.57 504
13105.65 473
13106.74 509
13107.82 508
13108.90 485
13109.98 467
13111.06 479
13112.14 506
13113.22 453
13114.31 445
13115.39 450
13116.47 457
13117.55 493
13118.63 471
13119.72 433
13120.80 466
13121.88 463
13122.96 499
13124.04 492
13125.13 469
13126.21 461
13127.29 424
13128.37 479
13129.45 450
13130.54 457
13131.62 480
13132.70 502
13133.78 506
13134.87 445
13135.95 514
13137.03 473
13138.11 504
13139.20 484
13140.28 461
13141.36 482
13142.45 487
13143.53 491
13144.61 507
13145.69 499
13146.78 490
13147.86 504
13148.94 473
13150.03 512
13151.11 540
13152.19 534
13153.28 506
13154.36 441
13155.44 440
13156.53 491
13157.61 514
13158.69 481
13159.78 452
13160.86 507
13161.94 511
13163.03 477
13164.11 475
13165.20 551
13166.28 537
13167.36 512
13168.45 525
13169.53 517
13170.62 522
13171.70 483
13172.78 457
13173.87 472
13174.95 502
13176.04 557
13177.12 556
13178.21 513
13179.29 516
13180.37 539
13181.46 489
13182.54 485
13183.63 483
13184.71 568
13185.80 514
13186.88 573
13187.97 552
13189.05 561
13190.14 532
13191.22 563
13192.31 539
13193.39 545
13194.48 509
13195.56 559
13196.65 526
13197.73 524
13198.82 513
13199.90 513
13200.99 551
13202.07 539
13203.16 525
13204.24 515
13205.33 519
13206.41 484
13207.50 516
13208.58 528
13209.67 550
13210.76 533
13211.84 521
13212.93 540
13214.01 553
13215.10 507
13216.19 494
13217.27 526
13218.36 559
13219.44 517
13220.53 498
13221.62 581
13222.70 475
13223.79 555
13224.87 543
13225.96 545
13227.05 557
13228.13 596
13229.22 523
13230.31 525
13231.39 548
13232.48 591
13233.57 548
13234.65 552
13235.74 502
13236.83 481
13237.91 560
13239.00 567
13240.09 550
13241.17 566
13242.26 577
13243.35 594
13244.43 584
13245.52 607
13246.61 554
13247.70 567
13248.78 548
13249.87 538
13250.96 525
13252.05 572
13253.13 572
13254.22 569
13255.31 584
13256.39 658
13257.48 596
13258.57 590
13259.66 564
13260.75 615
13261.83 605
13262.92 625
13264.01 636
13265.10 621
13266.19 550
13267.27 600
13268.36 608
13269.45 580
13270.54 645
13271.63 616
13272.71 571
13273.80 630
13274.89 640
13275.98 693
13277.07 636
13278.16 651
13279.24 686
13280.33 657
13281.42 683
13282.51 660
13283.60 679
13284.69 709
13285.78 681
13286.86 712
13287.95 670
13289.04 764
13290.13 693
13291.22 684
13292.31 714
13293.40 684
13294.49 731
13295.58 756
13296.67 789
13297.76 744
13298.84 740
13299.93 686
13301.02 725
13302.11 720
13303.20 734
13304.29 804
13305.38 778
13306.47 734
13307.56 768
13308.65 803
13309.74 775
13310.83 766
13311.92 765
13313.01 787
13314.10 826
13315.19 812
13316.28 810
13317.37 875
13318.46 825
13319.55 813
13320.64 834
13321.73 790
13322.82 755
13323.91 780
13325.00 818
13326.09 851
13327.18 807
13328.27 769
13329.36 785
13330.45 810
13331.54 762
13332.64 773
13333.73 801
13334.82 811
13335.91 827
13337.00 811
13338.09 809
13339.18 802
13340.27 821
13341.36 802
13342.45 827
13343.54 820
13344.64 803
13345.73 799
13346.82 748
13347.91 799
13349.00 787
13350.09 806
13351.18 846
13352.28 866
13353.37 806
13354.46 801
13355.55 851
13356.64 877
13357.73 907
13358.83 912
13359.92 889
13361.01 984
13362.10 899
13363.19 904
13364.29 925
13365.38 936
13366.47 1043
13367.56 1037
13368.65 1068
13369.75 1024
13370.84 970
13371.93 1007
13373.02 1048
13374.12 974
13375.21 1022
13376.30 1032
13377.39 1018
13378.49 1001
13379.58 934
13380.67 852
13381.76 889
13382.86 872
13383.95 806
13385.04 754
13386.13 828
13387.23 859
13388.32 847
13389.41 853
13390.51 869
13391.60 843
13392.69 745
13393.79 750
13394.88 695
13395.97 763
13397.07 809
13398.16 784
13399.25 775
13400.35 697
13401.44 724
13402.53 715
13403.63 747
13404.72 758
13405.81 811
13406.91 736
13408.00 780
13409.10 740
13410.19 702
13411.28 698
13412.38 797
13413.47 747
13414.57 741
13415.66 767
13416.75 736
13417.85 741
13418.94 739
13420.04 778
13421.13 737
13422.22 814
13423.32 806
13424.41 753
13425.51 727
13426.60 792
13427.70 741
13428.79 729
13429.89 783
13430.98 770
13432.08 715
13433.17 792
13434.27 754
13435.36 804
13436.46 783
13437.55 831
13438.65 768
13439.74 810
13440.84 799
13441.93 822
13443.03 820
13444.12 817
13445.22 806
13446.31 807
13447.41 801
13448.50 839
13449.60 839
13450.69 801
13451.79 816
13452.89 846
13453.98 911
13455.08 785
13456.17 819
13457.27 838
13458.36 895
13459.46 961
13460.56 930
13461.65 963
13462.75 896
13463.84 876
13464.94 902
13466.04 871
13467.13 929
13468.23 993
13469.32 957
13470.42 995
13471.52 983
13472.61 1018
13473.71 960
13474.81 917
13475.90 978
13477.00 941
13478.10 1002
13479.19 949
13480.29 969
13481.39 1056
13482.48 931
13483.58 950
13484.68 1015
13485.77 993
13486.87 984
13487.97 946
13489.07 962
13490.16 928
13491.26 951
13492.36 1077
13493.45 1052
13494.55 1056
13495.65 1109
13496.75 1124
13497.84 1165
13498.94 1146
13500.04 1195
13501.14 1163
13502.23 1251
13503.33 1241
13504.43 1333
13505.53 1294
13506.63 1251
13507.72 1178
13508.82 1198
13509.92 1162
13511.02 1160
13512.12 1122
13513.21 1177
13514.31 1068
13515.41 998
13516.51 1008
13517.61 987
13518.70 998
13519.80 904
13520.90 920
13522.00 897
13523.10 862
13524.20 893
13525.30 866
13526.39 808
13527.49 891
13528.59 871
13529.69 852
13530.79 865
13531.89 777
13532.99 772
13534.09 764
13535.18 785
13536.28 785
13537.38 781
13538.48 816
13539.58 795
13540.68 724
13541.78 771
13542.88 773
13543.98 786
13545.08 739
13546.18 777
13547.28 772
13548.38 730
13549.48 766
13550.57 772
13551.67 776
13552.77 714
13553.87 765
13554.97 746
13556.07 730
13557.17 692
13558.27 713
13559.37 720
13560.47 703
13561.57 687
13562.67 725
13563.77 696
13564.87 770
13565.97 743
13567.07 718
13568.17 729
13569.28 720
13570.38 684
13571.48 720
13572.58 720
13573.68 707
13574.78 706
13575.88 697
13576.98 724
13578.08 682
13579.18 704
13580.28 698
13581.38 678
13582.48 669
13583.58 720
13584.69 678
13585.79 709
13586.89 715
13587.99 733
13589.09 706
13590.19 711
13591.29 709
13592.39 715
13593.49 687
13594.60 731
13595.70 710
13596.80 704
13597.90 701
13599.00 686
13600.10 608
13601.21 664
13602.31 688
13603.41 679
13604.51 709
13605.61 699
13606.71 685
13607.82 696
13608.92 722
13610.02 710
13611.12 708
13612.22 686
13613.33 687
13614.43 685
13615.53 695
13616.63 679
13617.74 678
13618.84 693
13619.94 690
13621.04 631
13622.15 685
13623.25 670
13624.35 694
13625.45 688
13626.56 694
13627.66 669
13628.76 688
13629.86 754
13630.97 710
13632.07 718
13633.17 668
13634.28 668
13635.38 683
13636.48 683
13637.59 667
13638.69 705
13639.79 718
13640.90 698
13642.00 631
13643.10 655
13644.21 673
13645.31 714
13646.41 700
13647.52 632
13648.62 687
13649.72 687
13650.83 630
13651.93 656
13653.03 693
13654.14 679
13655.24 660
13656.35 614
13657.45 632
13658.55 675
13659.66 708
13660.76 675
13661.87 647
13662.97 620
13664.07 587
13665.18 677
13666.28 648
13667.39 665
13668.49 638
13669.60 651
13670.70 650
13671.81 686
13672.91 675
13674.01 662
13675.12 666
13676.22 654
13677.33 642
13678.43 684
13679.54 695
13680.64 690
13681.75 704
13682.85 705
13683.96 680
13685.06 582
13686.17 649
13687.27 679
13688.38 668
13689.48 725
13690.59 698
13691.69 671
13692.80 686
13693.91 662
13695.01 679
13696.12 707
13697.22 729
13698.33 708
13699.43 666
13700.54 707
13701.64 647
13702.75 661
13703.86 670
13704.96 734
13706.07 658
13707.17 731
13708.28 731
13709.39 717
13710.49 678
13711.60 708
13712.70 734
13713.81 743
13714.92 757
13716.02 729
13717.13 750
13718.24 740
13719.34 767
13720.45 741
13721.56 813
13722.66 788
13723.77 791
13724.88 778
13725.98 770
13727.09 821
13728.20 807
13729.30 809
13730.41 810
13731.52 792
13732.62 783
13733.73 836
13734.84 943
13735.94 916
13737.05 915
13738.16 896
13739.27 912
13740.37 875
13741.48 865
13742.59 873
13743.70 849
13744.80 880
13745.91 929
13747.02 975
13748.13 956
13749.23 976
13750.34 993
13751.45 931
13752.56 918
13753.67 929
13754.77 1008
13755.88 1002
13756.99 969
13758.10 1054
13759.21 992
13760.31 1049
13761.42 1098
13762.53 1081
13763.64 1096
13764.75 1246
13765.85 1215
13766.96 1218
13768.07 1255
13769.18 1405
13770.29 1417
13771.40 1427
13772.51 1422
13773.61 1558
13774.72 1530
13775.83 1562
13776.94 1630
13778.05 1648
13779.16 1569
13780.27 1610
13781.38 1560
13782.48 1433
13783.59 1387
13784.70 1310
13785.81 1302
13786.92 1308
13788.03 1224
13789.14 1169
13790.25 1100
13791.36 1065
13792.47 997
13793.58 1005
13794.69 1026
13795.80 959
13796.91 964
13798.02 1002
13799.13 975
13800.24 966
13801.35 936
13802.45 910
13803.56 882
13804.67 914
13805.78 943
13806.89 951
13808.00 904
13809.11 879
13810.22 866
13811.34 856
13812.45 832
13813.56 896
13814.67 842
13815.78 850
13816.89 891
13818.00 805
13819.11 805
13820.22 780
13821.33 830
13822.44 786
13823.55 793
13824.66 805
13825.77 779
13826.88 815
13827.99 709
13829.10 720
13830.22 752
13831.33 766
13832.44 781
13833.55 763
13834.66 703
13835.77 819
13836.88 693
13837.99 678
13839.10 683
13840.22 764
13841.33 765
13842.44 766
13843.55 755
13844.66 743
13845.77 718
13846.88 701
13848.00 737
13849.11 750
13850.22 738
13851.33 777
13852.44 766
13853.56 761
13854.67 700
13855.78 748
13856.89 761
13858.00 747
13859.12 753
13860.23 771
13861.34 766
13862.45 712
13863.56 710
13864.68 706
13865.79 711
13866.90 719
13868.01 751
13869.13 793
13870.24 757
13871.35 750
13872.46 780
13873.58 769
13874.69 760
13875.80 760
13876.91 740
13878.03 780
13879.14 754
13880.25 733
13881.37 754
13882.48 735
13883.59 725
13884.71 701
13885.82 773
13886.93 768
13888.05 778
13889.16 782
13890.27 859
13891.39 793
13892.50 789
13893.61 814
13894.73 842
13895.84 811
13896.95 835
13898.07 845
13899.18 849
13900.29 866
13901.41 815
13902.52 772
13903.64 782
13904.75 772
13905.86 814
13906.98 776
13908.09 769
13909.21 770
13910.32 738
13911.43 744
13912.55 658
13913.66 656
13914.78 711
13915.89 699
13917.01 711
13918.12 700
13919.24 742
13920.35 733
13921.46 722
13922.58 744
13923.69 697
13924.81 712
13925.92 708
13927.04 695
13928.15 736
13929.27 683
13930.38 677
13931.50 642
13932.61 688
13933.73 621
13934.84 623
13935.96 675
13937.07 654
13938.19 672
13939.30 691
13940.42 686
13941.54 650
13942.65 691
13943.77 671
13944.88 661
13946.00 639
13947.11 702
13948.23 676
13949.34 677
13950.46 656
13951.58 642
13952.69 664
13953.81 655
13954.92 647
13956.04 651
13957.16 675
13958.27 643
13959.39 585
13960.50 624
13961.62 701
13962.74 645
13963.85 645
13964.97 629
13966.09 602
13967.20 618
13968.32 686
13969.44 607
13970.55 646
13971.67 604
13972.79 680
13973.90 678
13975.02 633
13976.14 619
13977.25 642
13978.37 612
13979.49 597
13980.60 635
13981.72 650
13982.84 665
13983.95 604
13985.07 578
13986.19 594
13987.31 635
13988.42 644
13989.54 666
13990.66 673
13991.78 614
13992.89 645
13994.01 612
13995.13 587
13996.25 577
13997.36 606
13998.48 636
13999.60 609
14000.72 661
14001.83 615
14002.95 624
14004.07 677
14005.19 648
14006.31 640
14007.42 612
14008.54 613
14009.66 624
14010.78 672
14011.90 657
14013.02 651
14014.13 616
14015.25 614
14016.37 646
14017.49 649
14018.61 582
14019.73 557
14020.84 584
14021.96 627
14023.08 607
14024.20 615
14025.32 615
14026.44 647
14027.56 642
14028.68 565
14029.80 622
14030.91 653
14032.03 682
14033.15 643
14034.27 643
14035.39 640
14036.51 620
14037.63 648
14038.75 644
14039.87 640
14040.99 683
14042.11 703
14043.23 668
14044.35 670
14045.47 698
14046.58 680
14047.70 735
14048.82 741
14049.94 683
14051.06 697
14052.18 705
14053.30 693
14054.42 718
14055.54 690
14056.66 732
14057.78 703
14058.90 717
14060.02 783
14061.14 782
14062.26 766
14063.38 728
14064.51 745
14065.63 731
14066.75 754
14067.87 856
14068.99 807
14070.11 752
14071.23 719
14072.35 761
14073.47 849
14074.59 845
14075.71 885
14076.83 843
14077.95 799
14079.07 809
14080.19 794
14081.32 871
14082.44 837
14083.56 904
14084.68 872
14085.80 905
14086.92 912
14088.04 835
14089.16 933
14090.29 935
14091.41 916
14092.53 967
14093.65 973
14094.77 996
14095.89 971
14097.01 1092
14098.14 1048
14099.26 1033
14100.38 1051
14101.50 1061
14102.62 1073
14103.75 1024
14104.87 1075
14105.99 1022
14107.11 1061
14108.23 995
14109.36 1003
14110.48 1001
14111.60 958
14112.72 927
14113.84 850
14114.97 784
14116.09 801
14117.21 796
14118.33 773
14119.46 763
14120.58 764
14121.70 728
14122.82 765
14123.95 766
14125.07 799
14126.19 735
14127.32 765
14128.44 801
14129.56 803
14130.68 737
14131.81 709
14132.93 728
14134.05 763
14135.18 743
14136.30 724
14137.42 736
14138.55 669
14139.67 688
14140.79 741
14141.92 715
14143.04 711
14144.16 724
14145.29 747
14146.41 748
14147.54 754
14148.66 707
14149.78 724
14150.91 716
14152.03 777
14153.15 668
14154.28 630
14155.40 697
14156.53 685
14157.65 752
14158.77 713
14159.90 704
14161.02 750
14162.15 733
14163.27 709
14164.40 699
14165.52 668
14166.64 672
14167.77 666
14168.89 706
14170.02 705
14171.14 658
14172.27 637
14173.39 739
14174.52 721
14175.64 650
14176.77 679
14177.89 661
14179.02 684
14180.14 637
14181.27 678
14182.39 620
14183.52 645
14184.64 696
14185.77 678
14186.89 654
14188.02 672
14189.14 705
14190.27 692
14191.39 622
14192.52 623
14193.64 639
14194.77 652
14195.90 637
14197.02 675
14198.15 648
14199.27 649
14200.40 653
14201.52 633
14202.65 639
14203.78 653
14204.90 664
14206.03 702
14207.15 657
14208.28 648
14209.41 652
14210.53 626
14211.66 578
14212.78 626
14213.91 664
14215.04 669
14216.16 589
14217.29 641
14218.42 647
14219.54 605
14220.67 605
14221.80 564
14222.92 584
14224.05 618
14225.18 660
14226.30 594
14227.43 589
14228.56 613
14229.68 573
14230.81 631
14231.94 651
14233.06 647
14234.19 582
14235.32 596
14236.45 616
14237.57 608
14238.70 582
14239.83 560
14240.96 636
14242.08 606
14243.21 564
14244.34 574
14245.47 584
14246.59 564
14247.72 577
14248.85 576
14249.98 542
14251.10 595
14252.23 592
14253.36 639
14254.49 593
14255.62 581
14256.74 558
14257.87 587
14259.00 533
14260.13 550
14261.26 527
14262.38 571
14263.51 585
14264.64 627
14265.77 607
14266.90 500
14268.03 567
14269.15 589
14270.28 544
14271.41 537
14272.54 543
14273.67 548
14274.80 557
14275.93 530
14277.06 501
14278.18 526
14279.31 574
14280.44 532
14281.57 531
14282.70 478
14283.83 535
14284.96 553
14286.09 530
14287.22 522
14288.35 490
14289.48 554
14290.60 519
14291.73 543
14292.86 531
14293.99 542
14295.12 539
14296.25 521
14297.38 499
14298.51 508
14299.64 498
14300.77 449
14301.90 499
14303.03 478
14304.16 488
14305.29 521
14306.42 508
14307.55 533
14308.68 487
14309.81 455
14310.94 468
14312.07 506
14313.20 513
14314.33 450
14315.46 492
14316.59 506
14317.72 520
14318.85 452
14319.98 466
14321.11 453
14322.24 487
14323.38 497
14324.51 481
14325.64 489
14326.77 505
14327.90 490
14329.03 486
14330.16 466
14331.29 479
14332.42 477
14333.55 490
14334.68 507
14335.82 507
14336.95 480
14338.08 465
14339.21 497
14340.34 455
14341.47 473
14342.60 466
14343.73 434
14344.87 467
14346.00 456
14347.13 458
14348.26 480
14349.39 485
14350.52 487
14351.66 435
14352.79 461
14353.92 478
14355.05 492
14356.18 478
14357.32 423
14358.45 463
14359.58 455
14360.71 444
14361.84 470
14362.98 498
14364.11 474
14365.24 430
14366.37 421
14367.51 470
14368.64 464
14369.77 452
14370.90 445
14372.04 430
14373.17 430
14374.30 452
14375.43 445
14376.57 452
14377.70 443
14378.83 435
14379.97 475
14381.10 439
14382.23 425
14383.36 478
14384.50 446
14385.63 412
14386.76 400
14387.90 434
14389.03 452
14390.16 438
14391.30 429
14392.43 395
14393.56 419
14394.70 429
14395.83 447
14396.96 431
14398.10 439
14399.23 467
14400.37 441
14401.50 405
14402.63 425
14403.77 458
14404.90 451
14406.03 430
14407.17 427
14408.30 434
14409.44 430
14410.57 423
14411.70 456
14412.84 405
14413.97 438
14415.11 470
14416.24 463
14417.38 454
14418.51 415
14419.64 438
14420.78 463
14421.91 469
14423.05 451
14424.18 463
14425.32 456
14426.45 429
14427.59 480
14428.72 483
14429.86 492
14430.99 430
14432.13 479
14433.26 491
14434.40 429
14435.53 442
14436.67 454
14437.80 488
14438.94 477
14440.07 464
14441.21 425
14442.34 471
14443.48 465
14444.61 431
14445.75 489
14446.89 471
14448.02 473
14449.16 478
14450.29 466
14451.43 455
14452.56 489
14453.70 495
14454.84 462
14455.97 441
14457.11 470
14458.24 484
14459.38 509
14460.52 460
14461.65 450
14462.79 428
14463.92 466
14465.06 463
14466.20 441
14467.33 480
14468.47 465
14469.61 444
14470.74 461
14471.88 440
14473.02 459
14474.15 454
14475.29 446
14476.43 428
14477.56 467
14478.70 473
14479.84 458
14480.97 461
14482.11 426
14483.25 429
14484.38 469
14485.52 482
14486.66 534
14487.79 487
14488.93 448
14490.07 490
14491.21 458
14492.34 459
14493.48 502
14494.62 462
14495.76 464
14496.89 505
14498.03 481
14499.17 524
14500.31 508
14501.44 475
14502.58 471
14503.72 498
14504.86 501
14506.00 498
14507.13 508
14508.27 496
14509.41 553
14510.55 533
14511.69 504
14512.82 487
14513.96 571
14515.10 494
14516.24 494
14517.38 511
14518.51 561
14519.65 558
14520.79 539
14521.93 564
14523.07 541
14524.21 546
14525.35 576
14526.48 598
14527.62 622
14528.76 549
14529.90 510
14531.04 544
14532.18 529
14533.32 549
14534.46 488
14535.60 579
14536.73 496
14537.87 463
14539.01 502
14540.15 502
14541.29 480
14542.43 503
14543.57 552
14544.71 511
14545.85 478
14546.99 483
14548.13 540
14549.27 486
14550.41 487
14551.55 511
14552.69 555
14553.83 532
14554.97 492
14556.11 490
14557.25 518
14558.39 485
14559.53 506
14560.67 484
14561.81 532
14562.95 557
14564.09 519
14565.23 485
14566.37 525
14567.51 539
14568.65 546
14569.79 536
14570.93 536
14572.07 517
14573.21 505
14574.35 563
14575.49 580
14576.63 595
14577.77 590
14578.91 578
14580.05 506
14581.19 523
14582.33 524
14583.48 491
14584.62 526
14585.76 579
14586.90 571
14588.04 538
14589.18 570
14590.32 563
14591.46 592
14592.60 579
14593.75 536
14594.89 496
14596.03 563
14597.17 656
14598.31 581
14599.45 573
14600.59 565
14601.74 611
14602.88 667
14604.02 664
14605.16 639
14606.30 614
14607.44 586
14608.59 625
14609.73 574
14610.87 657
14612.01 647
14613.15 632
14614.30 641
14615.44 666
14616.58 678
14617.72 676
14618.87 685
14620.01 663
14621.15 686
14622.29 744
14623.44 710
14624.58 727
14625.72 730
14626.86 717
14628.01 738
14629.15 716
14630.29 775
14631.43 753
14632.58 785
14633.72 772
14634.86 767
14636.01 818
14637.15 876
14638.29 855
14639.44 872
14640.58 896
14641.72 824
14642.86 863
14644.01 881
14645.15 781
14646.29 785
14647.44 732
14648.58 764
14649.73 735
14650.87 711
14652.01 690
14653.16 598
14654.30 660
14655.44 588
14656.59 559
14657.73 556
14658.87 598
14660.02 620
14661.16 583
14662.31 594
14663.45 564
14664.59 555
14665.74 539
14666.88 554
14668.03 538
14669.17 542
14670.32 560
14671.46 554
14672.60 575
14673.75 557
14674.89 553
14676.04 524
14677.18 557
14678.33 536
14679.47 577
14680.62 524
14681.76 521
14682.91 517
14684.05 511
14685.20 484
14686.34 484
14687.49 523
14688.63 537
14689.78 516
14690.92 496
14692.07 525
14693.21 472
14694.36 506
14695.50 477
14696.65 474
14697.79 459
14698.94 501
14700.08 511
14701.23 484
14702.38 518
14703.52 473
14704.67 491
14705.81 487
14706.96 498
14708.10 538
14709.25 485
14710.40 459
14711.54 510
14712.69 470
14713.83 463
14714.98 485
14716.13 510
14717.27 482
14718.42 484
14719.56 419
14720.71 463
14721.86 483
14723.00 446
14724.15 495
14725.30 463
14726.44 498
14727.59 508
14728.74 496
14729.88 473
14731.03 474
14732.18 445
14733.32 475
14734.47 449
14735.62 474
14736.76 426
14737.91 469
14739.06 480
14740.20 500
14741.35 455
14742.50 455
14743.65 453
14744.79 470
14745.94 413
14747.09 398
14748.23 429
14749.38 478
14750.53 424
14751.68 430
14752.82 398
14753.97 421
14755.12 423
14756.27 443
14757.42 405
14758.56 455
14759.71 494
14760.86 435
14762.01 392
14763.15 438
14764.30 436
14765.45 425
14766.60 439
14767.75 424
14768.90 444
14770.04 453
14771.19 435
14772.34 419
14773.49 415
14774.64 415
14775.79 373
14776.93 377
14778.08 419
14779.23 426
14780.38 419
14781.53 456
14782.68 377
14783.83 401
14784.97 428
14786.12 416
14787.27 380
14788.42 345
14789.57 407
14790.72 374
14791.87 389
14793.02 384
14794.17 409
14795.32 380
14796.46 344
14797.61 366
14798.76 365
14799.91 364
14801.06 370
14802.21 419
14803.36 378
14804.51 361
14805.66 422
14806.81 423
14807.96 398
14809.11 415
14810.26 406
14811.41 377
14812.56 386
14813.71 429
14814.86 380
14816.01 381
14817.16 410
14818.31 399
14819.46 340
14820.61 375
14821.76 387
14822.91 353
14824.06 379
14825.21 344
14826.36 307
14827.51 325
14828.66 366
14829.81 393
14830.96 328
14832.11 336
14833.26 358
14834.42 345
14835.57 351
14836.72 359
14837.87 419
14839.02 369
14840.17 351
14841.32 402
14842.47 330
14843.62 351
14844.77 358
14845.92 391
14847.08 345
14848.23 358
14849.38 370
14850.53 375
14851.68 354
14852.83 358
14853.98 349
14855.14 346
14856.29 384
14857.44 345
14858.59 378
14859.74 343
14860.89 360
14862.05 384
14863.20 397
14864.35 331
14865.50 336
14866.65 357
14867.81 362
14868.96 392
14870.11 359
14871.26 335
14872.41 369
14873.57 376
14874.72 371
14875.87 364
14877.02 371
14878.18 370
14879.33 355
14880.48 346
14881.63 355
14882.79 361
14883.94 381
14885.09 368
14886.24 342
14887.40 330
14888.55 330
14889.70 358
14890.86 338
14892.01 338
14893.16 347
14894.31 363
14895.47 397
14896.62 405
14897.77 394
14898.93 347
14900.08 348
14901.23 378
14902.39 380
14903.54 400
14904.69 355
14905.85 393
14907.00 363
14908.16 335
14909.31 335
14910.46 349
14911.62 359
14912.77 387
14913.92 367
14915.08 324
14916.23 396
14917.39 367
14918.54 380
14919.69 308
14920.85 305
14922.00 355
14923.16 363
14924.31 373
14925.46 366
14926.62 359
14927.77 382
14928.93 343
14930.08 359
14931.24 351
14932.39 345
14933.55 345
14934.70 378
14935.85 354
14937.01 346
14938.16 355
14939.32 391
14940.47 374
14941.63 355
14942.78 372
14943.94 375
14945.09 409
14946.25 387
14947.40 389
14948.56 411
14949.71 400
14950.87 401
14952.03 396
14953.18 375
14954.34 394
14955.49 379
14956.65 403
14957.80 423
14958.96 393
14960.11 390
14961.27 444
14962.42 400
14963.58 379
14964.74 402
14965.89 403
14967.05 409
14968.20 414
14969.36 433
14970.52 432
14971.67 431
14972.83 416
14973.98 389
14975.14 392
14976.30 403
14977.45 419
14978.61 360
14979.77 422
14980.92 385
14982.08 412
14983.24 429
14984.39 385
14985.55 372
14986.70 379
14987.86 386
14989.02 409
14990.18 360
14991.33 393
14992.49 366
14993.65 353
14994.80 347
14995.96 343
14997.12 329
14998.27 347
14999.43 388
15000.59 366
15001.75 375
15002.90 364
15004.06 327
15005.22 383
15006.37 355
15007.53 340
15008.69 346
15009.85 318
15011.00 316
15012.16 351
15013.32 318
15014.48 329
15015.64 320
15016.79 366
15017.95 370
15019.11 371
15020.27 353
15021.43 385
15022.58 334
15023.74 362
15024.90 356
15026.06 372
15027.22 338
15028.37 332
15029.53 321
15030.69 360
15031.85 340
15033.01 299
15034.17 360
15035.32 344
15036.48 341
15037.64 342
15038.80 335
15039.96 317
15041.12 322
15042.28 375
15043.44 371
15044.59 329
15045.75 300
15046.91 358
15048.07 347
15049.23 324
15050.39 305
15051.55 339
15052.71 333
15053.87 347
15055.03 324
15056.19 333
15057.35 329
15058.50 339
15059.66 353
15060.82 310
15061.98 302
15063.14 341
15064.30 340
15065.46 306
15066.62 322
15067.78 329
15068.94 316
15070.10 367
15071.26 346
15072.42 326
15073.58 334
15074.74 351
15075.90 304
15077.06 365
15078.22 371
15079.38 335
15080.54 315
15081.70 332
15082.86 324
15084.02 316
15085.18 327
15086.34 338
15087.50 345
15088.67 344
15089.83 333
15090.99 333
15092.15 329
15093.31 310
15094.47 351
15095.63 365
15096.79 371
15097.95 337
15099.11 311
15100.27 360
15101.43 372
15102.60 353
15103.76 360
15104.92 326
15106.08 314
15107.24 324
15108.40 334
15109.56 321
15110.72 329
15111.89 316
15113.05 321
15114.21 357
15115.37 344
15116.53 411
15117.69 333
15118.86 303
15120.02 318
15121.18 349
15122.34 325
15123.50 279
15124.67 364
15125.83 371
15126.99 298
15128.15 345
15129.31 341
15130.48 310
15131.64 335
15132.80 325
15133.96 329
15135.13 329
15136.29 351
15137.45 323
15138.61 329
15139.78 327
15140.94 311
15142.10 317
15143.26 309
15144.43 318
15145.59 358
15146.75 339
15147.91 349
15149.08 365
15150.24 303
15151.40 348
15152.57 358
15153.73 348
15154.89 362
15156.06 354
15157.22 363
15158.38 351
15159.55 346
15160.71 337
15161.87 338
15163.04 309
15164.20 354
15165.36 309
15166.53 313
15167.69 329
15168.85 347
15170.02 357
15171.18 348
15172.35 336
15173.51 330
15174.67 322
15175.84 422
15177.00 405
15178.17 358
15179.33 329
15180.49 382
15181.66 388
15182.82 344
15183.99 399
15185.15 336
15186.31 323
15187.48 321
15188.64 337
15189.81 355
15190.97 389
15192.14 381
15193.30 374
15194.47 370
15195.63 328
15196.80 351
15197.96 374
15199.13 354
15200.29 344
15201.46 391
15202.62 394
15203.79 389
15204.95 332
15206.12 349
15207.28 401
15208.45 383
15209.61 345
15210.78 378
15211.94 402
15213.11 396
15214.27 363
15215.44 417
15216.60 356
15217.77 393
15218.93 418
15220.10 404
15221.27 388
15222.43 370
15223.60 391
15224.76 389
15225.93 451
15227.10 408
15228.26 406
15229.43 428
15230.59 401
15231.76 379
15232.93 405
15234.09 453
15235.26 411
15236.42 433
15237.59 389
15238.76 407
15239.92 400
15241.09 444
15242.26 408
15243.42 477
15244.59 408
15245.76 458
15246.92 424
15248.09 383
15249.26 383
15250.42 365
15251.59 369
15252.76 425
15253.92 399
15255.09 352
15256.26 355
15257.43 341
15258.59 378
15259.76 349
15260.93 393
15262.09 353
15263.26 346
15264.43 309
15265.60 359
15266.76 375
15267.93 351
15269.10 348
15270.27 364
15271.43 378
15272.60 396
15273.77 347
15274.94 350
15276.10 330
15277.27 350
15278.44 353
15279.61 347
15280.78 433
15281.94 369
15283.11 329
15284.28 330
15285.45 366
15286.62 342
15287.79 324
15288.95 319
15290.12 365
15291.29 351
15292.46 350
15293.63 377
15294.80 330
15295.96 315
15297.13 345
15298.30 378
15299.47 342
15300.64 365
15301.81 348
15302.98 393
15304.15 305
15305.31 365
15306.48 295
15307.65 318
15308.82 343
15309.99 350
15311.16 345
15312.33 337
15313.50 369
15314.67 342
15315.84 357
15317.01 303
15318.18 351
15319.34 317
15320.51 356
15321.68 344
15322.85 361
15324.02 340
15325.19 323
15326.36 345
15327.53 365
15328.70 370
15329.87 361
15331.04 350
15332.21 331
15333.38 367
15334.55 325
15335.72 331
15336.89 319
15338.06 342
15339.23 334
15340.40 328
15341.57 336
15342.74 359
15343.91 327
15345.08 339
15346.26 341
15347.43 325
15348.60 373
15349.77 319
15350.94 342
15352.11 329
15353.28 345
15354.45 327
15355.62 312
15356.79 350
15357.96 349
15359.13 336
15360.30 311
15361.48 322
15362.65 363
15363.82 360
15364.99 325
15366.16 331
15367.33 368
15368.50 379
15369.67 342
15370.85 368
15372.02 333
15373.19 333
15374.36 309
15375.53 341
15376.70 347
15377.88 374
15379.05 338
15380.22 350
15381.39 336
15382.56 327
15383.73 361
15384.91 303
15386.08 345
15387.25 324
15388.42 326
15389.59 331
15390.77 311
15391.94 325
15393.11 339
15394.28 300
15395.46 327
15396.63 314
15397.80 374
15398.97 366
15400.15 366
15401.32 359
15402.49 348
15403.66 360
15404.84 377
15406.01 352
15407.18 339
15408.36 360
15409.53 342
15410.70 325
15411.87 323
15413.05 340
15414.22 338
15415.39 359
15416.57 387
15417.74 328
15418.91 323
15420.09 358
15421.26 321
15422.43 328
15423.61 335
15424.78 331
15425.95 354
15427.13 331
15428.30 337
15429.47 354
15430.65 321
15431.82 347
15433.00 304
15434.17 294
15435.34 280
15436.52 326
15437.69 306
15438.87 302
15440.04 295
15441.21 319
15442.39 267
15443.56 344
15444.74 355
15445.91 358
15447.09 350
15448.26 325
15449.43 341
15450.61 352
15451.78 345
15452.96 341
15454.13 344
15455.31 353
15456.48 324
15457.66 316
15458.83 326
15460.01 334
15461.18 353
15462.36 299
15463.53 295
15464.71 278
15465.88 332
15467.06 322
15468.23 352
15469.41 351
15470.58 335
15471.76 305
15472.93 330
15474.11 328
15475.28 337
15476.46 379
15477.63 319
15478.81 339
15479.99 282
15481.16 294
15482.34 302
15483.51 317
15484.69 292
15485.86 309
15487.04 350
15488.22 296
15489.39 286
15490.57 324
15491.74 300
15492.92 286
15494.10 310
15495.27 323
15496.45 349
15497.62 296
15498.80 328
15499.98 332
15501.15 347
15502.33 329
15503.51 328
15504.68 312
15505.86 344
15507.04 372
15508.21 359
15509.39 318
15510.57 316
15511.74 339
15512.92 334
15514.10 315
15515.27 296
15516.45 374
15517.63 300
15518.81 321
15519.98 338
15521.16 318
15522.34 296
15523.51 354
15524.69 337
15525.87 340
15527.05 395
15528.22 367
15529.40 353
15530.58 370
15531.76 343
15532.93 328
15534.11 314
15535.29 340
15536.47 360
15537.64 326
15538.82 377
15540.00 361
15541.18 364
15542.36 362
15543.53 399
15544.71 336
15545.89 334
15547.07 345
15548.25 381
15549.43 378
15550.60 339
15551.78 378
15552.96 393
15554.14 369
15555.32 376
15556.50 359
15557.67 331
15558.85 357
15560.03 379
15561.21 354
15562.39 336
15563.57 394
15564.75 329
15565.93 318
15567.10 299
15568.28 342
15569.46 332
15570.64 348
15571.82 366
15573.00 372
15574.18 354
15575.36 422
15576.54 351
15577.72 375
15578.90 352
15580.08 362
15581.26 377
15582.43 364
15583.61 350
15584.79 362
15585.97 387
15587.15 403
15588.33 396
15589.51 370
15590.69 377
15591.87 365
15593.05 352
15594.23 368
15595.41 388
15596.59 427
15597.77 389
15598.95 393
15600.13 393
15601.31 407
15602.49 359
15603.67 382
15604.85 383
15606.03 348
15607.21 417
15608.40 413
15609.58 433
15610.76 392
15611.94 408
15613.12 409
15614.30 425
15615.48 388
15616.66 414
15617.84 423
15619.02 405
15620.20 411
15621.38 417
15622.56 425
15623.75 416
15624.93 428
15626.11 420
15627.29 429
15628.47 451
15629.65 420
15630.83 464
15632.01 464
15633.20 420
15634.38 404
15635.56 448
15636.74 452
15637.92 415
15639.10 450
15640.29 491
15641.47 474
15642.65 474
15643.83 506
15645.01 498
15646.19 503
15647.38 511
15648.56 479
15649.74 507
15650.92 473
15652.10 485
15653.29 511
15654.47 468
15655.65 502
15656.83 505
15658.02 479
15659.20 469
15660.38 503
15661.56 504
15662.75 518
15663.93 486
15665.11 492
15666.29 549
15667.48 553
15668.66 505
15669.84 533
15671.03 547
15672.21 496
15673.39 475
15674.57 495
15675.76 545
15676.94 550
15678.12 496
15679.31 559
15680.49 525
15681.67 539
15682.86 495
15684.04 544
15685.22 552
15686.41 515
15687.59 529
15688.77 520
15689.96 509
15691.14 538
15692.32 494
15693.51 503
15694.69 481
15695.88 534
15697.06 490
15698.24 493
15699.43 516
15700.61 472
15701.80 548
15702.98 530
15704.16 531
15705.35 545
15706.53 526
15707.72 563
15708.90 550
15710.09 532
15711.27 578
15712.45 586
15713.64 570
15714.82 579
15716.01 564
15717.19 593
15718.38 629
15719.56 593
15720.75 561
15721.93 603
15723.12 632
15724.30 582
15725.49 623
15726.67 579
15727.86 581
15729.04 592
15730.23 575
15731.41 548
15732.60 507
15733.78 529
15734.97 536
15736.15 546
15737.34 548
15738.52 498
15739.71 506
15740.89 530
15742.08 555
15743.27 487
15744.45 500
15745.64 524
15746.82 539
15748.01 552
15749.19 500
15750.38 587
15751.57 547
15752.75 538
15753.94 583
15755.12 552
15756.31 525
15757.50 558
15758.68 609
15759.87 550
15761.05 510
15762.24 525
15763.43 586
15764.61 553
15765.80 550
15766.99 529
15768.17 545
15769.36 495
15770.55 498
15771.73 484
15772.92 467
15774.11 489
15775.29 472
15776.48 457
15777.67 497
15778.85 512
15780.04 520
15781.23 517
15782.42 497
15783.60 467
15784.79 508
15785.98 484
15787.16 471
15788.35 494
15789.54 452
15790.73 454
15791.91 439
15793.10 550
15794.29 529
15795.48 464
15796.66 431
15797.85 481
15799.04 442
15800.23 439
15801.41 454
15802.60 448
15803.79 456
15804.98 398
15806.17 416
15807.35 451
15808.54 441
15809.73 463
15810.92 493
15812.11 425
15813.30 454
15814.48 447
15815.67 452
15816.86 437
15818.05 427
15819.24 367
15820.43 386
15821.61 427
15822.80 440
15823.99 409
15825.18 439
15826.37 461
15827.56 386
15828.75 399
15829.94 422
15831.12 423
15832.31 408
15833.50 372
15834.69 379
15835.88 381
15837.07 399
15838.26 432
15839.45 464
15840.64 442
15841.83 384
15843.02 371
15844.21 401
15845.39 404
15846.58 435
15847.77 435
15848.96 417
15850.15 419
15851.34 403
15852.53 401
15853.72 341
15854.91 407
15856.10 455
15857.29 447
15858.48 390
15859.67 394
15860.86 413
15862.05 376
15863.24 359
15864.43 422
15865.62 421
15866.81 415
15868.00 403
15869.19 409
15870.38 415
15871.57 408
15872.76 432
15873.96 413
15875.15 414
15876.34 365
15877.53 409
15878.72 407
15879.91 453
15881.10 416
15882.29 395
15883.48 406
15884.67 393
15885.86 405
15887.05 370
15888.25 369
15889.44 361
15890.63 414
15891.82 397
15893.01 407
15894.20 381
15895.39 421
15896.58 399
15897.78 406
15898.97 415
15900.16 444
15901.35 390
15902.54 377
15903.73 419
15904.92 419
15906.12 413
15907.31 439
15908.50 422
15909.69 427
15910.88 444
15912.08 461
15913.27 475
15914.46 457
15915.65 409
15916.84 365
15918.04 428
15919.23 420
15920.42 423
15921.61 483
15922.81 428
15924.00 420
15925.19 410
15926.38 400
15927.58 435
15928.77 408
15929.96 407
15931.15 415
15932.35 413
15933.54 422
15934.73 429
15935.92 437
15937.12 447
15938.31 419
15939.50 402
15940.70 439
15941.89 410
15943.08 355
15944.28 362
15945.47 359
15946.66 380
15947.86 386
15949.05 382
15950.24 394
15951.44 374
15952.63 386
15953.82 389
15955.02 360
15956.21 373
15957.40 364
15958.60 372
15959.79 348
15960.99 357
15962.18 339
15963.37 369
15964.57 385
15965.76 327
15966.96 370
15968.15 359
15969.34 330
15970.54 318
15971.73 342
15972.93 348
15974.12 353
15975.31 335
15976.51 368
15977.70 341
15978.90 339
15980.09 337
15981.29 344
15982.48 357
15983.68 339
15984.87 342
15986.07 309
15987.26 302
15988.46 326
15989.65 329
15990.85 316
15992.04 342
15993.24 334
15994.43 289
15995.63 358
15996.82 322
15998.02 312
15999.21 312
16000.41 312
16001.60 282
16002.80 297
16003.99 337
16005.19 314
16006.38 292
16007.58 353
16008.77 318
16009.97 298
16011.17 299
16012.36 244
16013.56 307
16014.75 320
16015.95 334
16017.14 334
16018.34 311
16019.54 286
16020.73 321
16021.93 309
16023.13 314
16024.32 334
16025.52 337
16026.71 294
16027.91 287
16029.11 314
16030.30 328
16031.50 329
16032.70 317
16033.89 291
16035.09 284
16036.29 270
16037.48 301
16038.68 294
16039.88 321
16041.07 327
16042.27 283
16043.47 296
16044.66 301
16045.86 318
16047.06 293
16048.25 272
16049.45 302
16050.65 310
16051.85 313
16053.04 302
16054.24 345
16055.44 330
16056.64 290
16057.83 331
16059.03 298
16060.23 325
16061.43 283
16062.62 279
16063.82 288
16065.02 316
16066.22 299
16067.41 296
16068.61 342
16069.81 322
16071.01 306
16072.21 312
16073.40 292
16074.60 294
16075.80 311
16077.00 284
16078.20 281
16079.39 313
16080.59 287
16081.79 264
16082.99 299
16084.19 284
16085.39 269
16086.58 285
16087.78 263
16088.98 270
16090.18 265
16091.38 292
16092.58 264
16093.78 285
16094.98 288
16096.17 264
16097.37 287
16098.57 276
16099.77 265
16100.97 272
16102.17 321
16103.37 277
16104.57 258
16105.77 266
16106.97 312
16108.17 262
16109.36 287
16110.56 319
16111.76 272
16112.96 255
16114.16 291
16115.36 292
16116.56 271
16117.76 282
16118.96 312
16120.16 312
16121.36 286
16122.56 301
16123.76 268
16124.96 274
16126.16 310
16127.36 295
16128.56 283
16129.76 259
16130.96 280
16132.16 277
16133.36 307
16134.56 263
16135.76 294
16136.96 272
16138.16 262
16139.36 279
16140.56 321
16141.76 298
16142.97 351
16144.17 338
16145.37 307
16146.57 306
16147.77 317
16148.97 319
16150.17 334
16151.37 313
16152.57 252
16153.77 286
16154.97 286
16156.18 295
16157.38 281
16158.58 305
16159.78 346
16160.98 314
16162.18 298
16163.38 332
16164.58 324
16165.79 327
16166.99 286
16168.19 292
16169.39 297
16170.59 297
16171.79 315
16173.00 334
16174.20 318
16175.40 272
16176.60 303
16177.80 274
16179.01 294
16180.21 304
16181.41 321
16182.61 337
16183.81 338
16185.02 307
16186.22 272
16187.42 313
16188.62 317
16189.82 281
16191.03 297
16192.23 320
16193.43 330
16194.63 340
16195.84 300
16197.04 309
16198.24 337
16199.45 325
16200.65 318
16201.85 316
16203.05 322
16204.26 304
16205.46 334
16206.66 306
16207.87 310
16209.07 281
16210.27 330
16211.48 314
16212.68 319
16213.88 322
16215.08 307
16216.29 317
16217.49 323
16218.70 286
16219.90 286
16221.10 323
16222.31 300
16223.51 317
16224.71 291
16225.92 325
16227.12 326
16228.32 383
16229.53 321
16230.73 315
16231.94 314
16233.14 370
16234.34 347
16235.55 304
16236.75 335
16237.96 328
16239.16 341
16240.36 302
16241.57 308
16242.77 310
16243.98 342
16245.18 346
16246.39 360
16247.59 308
16248.80 327
16250.00 369
16251.21 390
16252.41 323
16253.61 348
16254.82 333
16256.02 311
16257.23 330
16258.43 328
16259.64 325
16260.84 331
16262.05 401
16263.25 335
16264.46 320
16265.66 341
16266.87 364
16268.08 361
16269.28 366
16270.49 351
16271.69 352
16272.90 312
16274.10 371
16275.31 330
16276.51 330
16277.72 333
16278.92 331
16280.13 385
16281.34 334
16282.54 345
16283.75 365
16284.95 349
16286.16 353
16287.37 344
16288.57 367
16289.78 363
16290.98 434
16292.19 398
16293.40 385
16294.60 355
16295.81 375
16297.02 364
16298.22 349
16299.43 374
16300.63 392
16301.84 393
16303.05 407
16304.25 410
16305.46 417
16306.67 361
16307.87 338
16309.08 353
16310.29 377
16311.50 386
16312.70 405
16313.91 371
16315.12 402
16316.32 393
16317.53 379
16318.74 418
16319.94 365
16321.15 379
16322.36 402
16323.57 357
16324.77 358
16325.98 379
16327.19 362
16328.40 368
16329.60 316
16330.81 348
16332.02 354
16333.23 314
16334.43 364
16335.64 284
16336.85 329
16338.06 334
16339.27 347
16340.47 341
16341.68 347
16342.89 331
16344.10 354
16345.31 339
16346.51 307
16347.72 318
16348.93 336
16350.14 326
16351.35 344
16352.56 334
16353.77 323
16354.97 347
16356.18 318
16357.39 301
16358.60 291
16359.81 299
16361.02 306
16362.23 305
16363.43 300
16364.64 324
16365.85 293
16367.06 305
16368.27 321
16369.48 300
16370.69 322
16371.90 336
16373.11 322
16374.32 309
16375.53 273
16376.73 291
16377.94 313
16379.15 305
16380.36 318
16381.57 296
16382.78 318
16383.99 342
16385.20 313
16386.41 302
16387.62 298
16388.83 307
16390.04 316
16391.25 308
16392.46 284
16393.67 279
16394.88 307
16396.09 297
16397.30 314
16398.51 328
16399.72 308
16400.93 308
16402.14 299
16403.35 287
16404.56 296
16405.77 303
16406.98 348
16408.19 293
16409.40 259
16410.61 296
16411.82 252
16413.04 305
16414.25 278
16415.46 264
16416.67 292
16417.88 284
16419.09 269
16420.30 282
16421.51 295
16422.72 280
16423.93 309
16425.14 259
16426.36 289
16427.57 300
16428.78 308
16429.99 300
16431.20 279
16432.41 298
16433.62 288
16434.83 314
16436.05 328
16437.26 273
16438.47 274
16439.68 293
16440.89 293
16442.10 252
16443.32 279
16444.53 255
16445.74 310
16446.95 281
16448.16 301
16449.38 322
16450.59 285
16451.80 302
16453.01 285
16454.22 274
16455.44 318
16456.65 316
16457.86 288
16459.07 291
16460.29 253
16461.50 266
16462.71 321
16463.92 267
16465.14 269
16466.35 289
16467.56 258
16468.77 270
16469.99 280
16471.20 297
16472.41 279
16473.63 312
16474.84 314
16476.05 283
16477.26 231
16478.48 266
16479.69 286
16480.90 301
16482.12 278
16483.33 286
16484.54 260
16485.76 286
16486.97 298
16488.18 278
16489.40 282
16490.61 282
16491.82 281
16493.04 270
16494.25 288
16495.47 294
16496.68 282
16497.89 256
16499.11 276
16500.32 266
16501.53 270
16502.75 285
16503.96 322
16505.18 250
16506.39 273
16507.61 306
16508.82 295
16510.03 254
16511.25 271
16512.46 283
16513.68 293
16514.89 276
16516.11 285
16517.32 280
16518.53 293
16519.75 264
16520.96 254
16522.18 272
16523.39 297
16524.61 271
16525.82 299
16527.04 270
16528.25 328
16529.47 291
16530.68 272
16531.90 232
16533.11 235
16534.33 269
16535.54 293
16536.76 284
16537.97 306
16539.19 272
16540.40 289
16541.62 291
16542.84 270
16544.05 292
16545.27 280
16546.48 258
16547.70 250
16548.91 280
16550.13 325
16551.35 292
16552.56 260
16553.78 280
16554.99 266
16556.21 306
16557.42 289
16558.64 280
16559.86 290
16561.07 295
16562.29 332
16563.51 297
16564.72 291
16565.94 309
16567.15 298
16568.37 269
16569.59 311
16570.80 325
16572.02 321
16573.24 301
16574.45 299
16575.67 279
16576.89 325
16578.10 311
16579.32 295
16580.54 311
16581.75 311
16582.97 290
16584.19 341
16585.41 282
16586.62 301
16587.84 321
16589.06 306
16590.27 312
16591.49 308
16592.71 331
16593.93 311
16595.14 311
16596.36 304
16597.58 303
16598.80 322
16600.01 284
16601.23 248
16602.45 312
16603.67 270
16604.88 255
16606.10 268
16607.32 289
16608.54 340
16609.76 316
16610.97 339
16612.19 282
16613.41 260
16614.63 269
16615.85 320
16617.06 292
16618.28 298
16619.50 264
16620.72 292
16621.94 291
16623.16 296
16624.37 259
16625.59 245
16626.81 255
16628.03 240
16629.25 248
16630.47 266
16631.69 273
16632.90 254
16634.12 285
16635.34 271
16636.56 262
16637.78 287
16639.00 275
16640.22 286
16641.44 294
16642.66 303
16643.88 248
16645.09 307
16646.31 281
16647.53 313
16648.75 305
16649.97 284
16651.19 284
16652.41 324
16653.63 271
16654.85 257
16656.07 247
16657.29 246
16658.51 250
16659.73 267
16660.95 282
16662.17 255
16663.39 293
16664.61 277
16665.83 254
16667.05 274
16668.27 272
16669.49 256
16670.71 285
16671.93 278
16673.15 308
16674.37 288
16675.59 298
16676.81 290
16678.03 293
16679.25 232
16680.47 239
16681.69 242
16682.91 259
16684.13 289
16685.35 280
16686.58 271
16687.80 256
16689.02 252
16690.24 287
16691.46 285
16692.68 273
16693.90 298
16695.12 271
16696.34 270
16697.56 244
16698.79 266
16700.01 303
16701.23 286
16702.45 260
16703.67 264
16704.89 283
16706.11 233
16707.34 272
16708.56 274
16709.78 257
16711.00 251
16712.22 286
16713.44 251
16714.67 238
16715.89 235
16717.11 227
16718.33 262
16719.55 241
16720.78 299
16722.00 293
16723.22 288
16724.44 281
16725.66 272
16726.89 254
16728.11 240
16729.33 261
16730.55 253
16731.78 270
16733.00 256
16734.22 271
16735.44 297
16736.67 232
16737.89 227
16739.11 262
16740.33 269
16741.56 251
16742.78 268
16744.00 229
16745.22 243
16746.45 251
16747.67 241
16748.89 287
16750.12 275
16751.34 219
16752.56 231
16753.79 223
16755.01 253
16756.23 250
16757.46 238
16758.68 249
16759.90 274
16761.13 262
16762.35 246
16763.57 241
16764.80 240
16766.02 232
16767.24 259
16768.47 275
16769.69 252
16770.92 255
16772.14 272
16773.36 256
16774.59 267
16775.81 266
16777.04 246
16778.26 237
16779.48 208
16780.71 253
16781.93 253
16783.16 289
16784.38 248
16785.61 245
16786.83 259
16788.05 270
16789.28 242
16790.50 243
16791.73 243
16792.95 276
16794.18 271
16795.40 272
16796.63 239
16797.85 220
16799.08 257
16800.30 259
16801.53 256
16802.75 230
16803.98 257
16805.20 253
16806.43 262
16807.65 260
16808.88 235
16810.10 252
16811.33 260
16812.55 276
16813.78 291
16815.00 256
16816.23 248
16817.46 275
16818.68 249
16819.91 234
16821.13 228
16822.36 265
16823.58 247
16824.81 234
16826.04 256
16827.26 240
16828.49 239
16829.71 247
16830.94 272
16832.17 276
16833.39 261
16834.62 269
16835.84 297
16837.07 246
16838.30 264
16839.52 232
16840.75 277
16841.98 245
16843.20 303
16844.43 263
16845.66 267
16846.88 295
16848.11 327
16849.34 304
16850.56 244
16851.79 251
16853.02 244
16854.24 284
16855.47 275
16856.70 282
16857.92 295
16859.15 303
16860.38 287
16861.61 301
16862.83 301
16864.06 296
16865.29 279
16866.52 296
16867.74 302
16868.97 282
16870.20 303
16871.42 308
16872.65 256
16873.88 301
16875.11 309
16876.34 306
16877.56 304
16878.79 295
16880.02 316
16881.25 306
16882.47 305
16883.70 338
16884.93 280
16886.16 265
16887.39 295
16888.62 280
16889.84 280
16891.07 295
16892.30 339
16893.53 308
16894.76 327
16895.98 314
16897.21 312
16898.44 351
16899.67 330
16900.90 307
16902.13 299
16903.36 297
16904.59 292
16905.81 266
16907.04 239
16908.27 308
16909.50 322
16910.73 315
16911.96 272
16913.19 275
16914.42 322
16915.65 298
16916.88 292
16918.10 332
16919.33 325
16920.56 281
16921.79 267
16923.02 260
16924.25 268
16925.48 262
16926.71 299
16927.94 276
16929.17 261
16930.40 289
16931.63 296
16932.86 291
16934.09 277
16935.32 260
16936.55 277
16937.78 267
16939.01 260
16940.24 299
16941.47 289
16942.70 280
16943.93 278
16945.16 251
16946.39 246
16947.62 270
16948.85 296
16950.08 285
16951.31 282
16952.54 266
16953.77 245
16955.00 299
16956.23 285
16957.46 282
16958.69 322
16959.93 289
16961.16 266
16962.39 225
16963.62 251
16964.85 259
16966.08 265
16967.31 260
16968.54 276
16969.77 296
16971.00 292
16972.24 253
16973.47 300
16974.70 297
16975.93 268
16977.16 277
16978.39 294
16979.62 274
16980.85 256
16982.09 270
16983.32 333
16984.55 293
16985.78 252
16987.01 313
16988.24 304
16989.48 262
16990.71 265
16991.94 268
16993.17 286
16994.40 255
16995.64 280
16996.87 243
16998.10 266
16999.33 272
17000.57 302
17001.80 268
17003.03 299
17004.26 300
17005.49 278
17006.73 295
17007.96 293
17009.19 297
17010.42 278
17011.66 260
17012.89 277
17014.12 305
17015.36 304
17016.59 343
17017.82 269
17019.05 256
17020.29 226
17021.52 243
17022.75 264
17023.99 270
17025.22 241
17026.45 300
17027.69 291
17028.92 271
17030.15 269
17031.39 252
17032.62 303
17033.85 263
17035.09 243
17036.32 258
17037.55 276
17038.79 275
17040.02 241
17041.25 236
17042.49 247
17043.72 254
17044.96 258
17046.19 249
17047.42 302
17048.66 267
17049.89 269
17051.13 280
17052.36 246
17053.59 243
17054.83 233
17056.06 231
17057.30 236
17058.53 245
17059.77 266
17061.00 237
17062.23 220
17063.47 242
17064.70 236
17065.94 257
17067.17 273
17068.41 239
17069.64 264
17070.88 246
17072.11 224
17073.35 233
17074.58 261
17075.82 265
17077.05 233
17078.29 235
17079.52 273
17080.76 223
17081.99 254
17083.23 255
17084.46 238
17085.70 247
17086.93 243
17088.17 237
17089.40 244
17090.64 240
17091.88 242
17093.11 248
17094.35 217
17095.58 227
17096.82 243
17098.05 220
17099.29 219
17100.53 225
17101.76 239
17103.00 260
17104.23 278
17105.47 261
17106.71 237
17107.94 234
17109.18 247
17110.41 246
17111.65 253
17112.89 256
17114.12 217
17115.36 261
17116.60 274
17117.83 243
17119.07 236
17120.31 256
17121.54 241
17122.78 223
17124.02 210
17125.25 213
17126.49 214
17127.73 214
17128.96 234
17130.20 204
17131.44 205
17132.67 230
17133.91 275
17135.15 256
17136.39 265
17137.62 236
17138.86 247
17140.10 213
17141.33 219
17142.57 244
17143.81 245
17145.05 242
17146.28 229
17147.52 220
17148.76 269
17150.00 235
17151.24 255
17152.47 242
17153.71 237
17154.95 257
17156.19 257
17157.42 230
17158.66 230
17159.90 279
17161.14 272
17162.38 227
17163.61 202
17164.85 215
17166.09 231
17167.33 244
17168.57 234
17169.81 211
17171.04 210
17172.28 196
17173.52 226
17174.76 222
17176.00 221
17177.24 230
17178.48 258
17179.72 235
17180.95 206
17182.19 231
17183.43 228
17184.67 205
17185.91 214
17187.15 202
17188.39 226
17189.63 272
17190.87 226
17192.10 207
17193.34 207
17194.58 216
17195.82 258
17197.06 208
17198.30 202
17199.54 241
17200.78 237
17202.02 247
17203.26 250
17204.50 226
17205.74 218
17206.98 213
17208.22 235
17209.46 243
17210.70 262
17211.94 227
17213.18 210
17214.42 244
17215.66 229
17216.90 204
17218.14 242
17219.38 262
17220.62 260
17221.86 231
17223.10 261
17224.34 251
17225.58 240
17226.82 226
17228.06 235
17229.30 235
17230.54 256
17231.78 214
17233.02 227
17234.26 235
17235.50 215
17236.75 237
17237.99 258
17239.23 275
17240.47 231
17241.71 226
17242.95 230
17244.19 219
17245.43 215
17246.67 212
17247.92 216
17249.16 213
17250.40 232
17251.64 223
17252.88 230
17254.12 187
17255.36 208
17256.60 195
17257.85 242
17259.09 246
17260.33 240
17261.57 252
17262.81 226
17264.05 227
17265.30 208
17266.54 226
17267.78 211
17269.02 241
17270.26 237
17271.51 220
17272.75 204
17273.99 187
17275.23 216
17276.48 207
17277.72 230
17278.96 237
17280.20 244
17281.44 269
17282.69 249
17283.93 231
17285.17 223
17286.41 232
17287.66 239
17288.90 218
17290.14 212
17291.39 227
17292.63 229
17293.87 217
17295.11 227
17296.36 253
17297.60 264
17298.84 245
17300.09 215
17301.33 220
17302.57 273
17303.82 252
17305.06 205
17306.30 240
17307.55 201
17308.79 263
17310.03 222
17311.28 239
17312.52 224
17313.76 220
17315.01 228
17316.25 237
17317.49 265
17318.74 262
17319.98 222
17321.23 198
17322.47 227
17323.71 216
17324.96 221
17326.20 202
17327.45 228
17328.69 216
17329.93 193
17331.18 192
17332.42 186
17333.67 221
17334.91 240
17336.16 180
17337.40 157
17338.64 177
17339.89 191
17341.13 233
17342.38 211
17343.62 225
17344.87 218
17346.11 224
17347.36 203
17348.60 232
17349.85 211
17351.09 225
17352.34 217
17353.58 196
17354.83 223
17356.07 211
17357.32 223
17358.56 224
17359.81 211
17361.05 227
17362.30 233
17363.54 207
17364.79 241
17366.03 210
17367.28 207
17368.53 183
17369.77 207
17371.02 183
17372.26 197
17373.51 239
17374.75 190
17376.00 196
17377.25 231
17378.49 205
17379.74 188
17380.98 224
17382.23 213
17383.48 226
17384.72 219
17385.97 211
17387.21 220
17388.46 231
17389.71 204
17390.95 187
17392.20 231
17393.45 213
17394.69 232
17395.94 227
17397.19 193
17398.43 186
17399.68 215
17400.93 249
17402.17 218
17403.42 214
17404.67 220
17405.91 216
17407.16 220
17408.41 212
17409.65 267
17410.90 233
17412.15 208
17413.40 224
17414.64 222
17415.89 217
17417.14 211
17418.39 234
17419.63 230
17420.88 221
17422.13 189
17423.38 226
17424.62 215
17425.87 219
17427.12 232
17428.37 230
17429.61 233
17430.86 212
17432.11 225
17433.36 218
17434.60 203
17435.85 214
17437.10 242
17438.35 279
17439.60 257
17440.85 226
17442.09 280
17443.34 255
17444.59 265
17445.84 224
17447.09 243
17448.34 241
17449.58 268
17450.83 241
17452.08 255
17453.33 210
17454.58 232
17455.83 256
17457.08 227
17458.32 267
17459.57 264
17460.82 236
17462.07 233
17463.32 216
17464.57 211
17465.82 224
17467.07 235
17468.32 224
17469.57 218
17470.81 228
17472.06 209
17473.31 216
17474.56 253
17475.81 222
17477.06 243
17478.31 221
17479.56 223
17480.81 236
17482.06 287
17483.31 229
17484.56 238
17485.81 208
17487.06 268
17488.31 288
17489.56 217
17490.81 251
17492.06 241
17493.31 239
17494.56 237
17495.81 266
17497.06 208
17498.31 234
17499.56 215
17500.81 250
17502.06 243
17503.31 241
17504.56 261
17505.81 243
17507.06 216
17508.31 241
17509.56 220
17510.81 230
17512.06 208
17513.32 218
17514.57 244
17515.82 267
17517.07 259
17518.32 242
17519.57 252
17520.82 260
17522.07 253
17523.32 224
17524.57 258
17525.83 221
17527.08 245
17528.33 219
17529.58 253
17530.83 246
17532.08 240
17533.33 286
17534.59 282
17535.84 243
17537.09 258
17538.34 280
17539.59 262
17540.84 252
17542.10 271
17543.35 285
17544.60 285
17545.85 230
17547.10 230
17548.36 285
17549.61 288
17550.86 272
17552.11 254
17553.36 244
17554.62 252
17555.87 242
17557.12 237
17558.37 245
17559.63 248
17560.88 226
17562.13 218
17563.38 259
17564.64 248
17565.89 229
17567.14 251
17568.39 244
17569.65 254
17570.90 257
17572.15 233
17573.41 230
17574.66 221
17575.91 231
17577.16 239
17578.42 215
17579.67 202
17580.92 228
17582.18 226
17583.43 245
17584.68 258
17585.94 220
17587.19 226
17588.44 272
17589.70 261
17590.95 265
17592.20 303
17593.46 297
17594.71 263
17595.97 258
17597.22 231
17598.47 244
17599.73 262
17600.98 271
17602.23 273
17603.49 230
17604.74 290
17606.00 280
17607.25 256
17608.51 234
17609.76 264
17611.01 242
17612.27 231
17613.52 255
17614.78 259
17616.03 281
17617.29 275
17618.54 257
17619.79 241
17621.05 258
17622.30 257
17623.56 253
17624.81 230
17626.07 251
17627.32 226
17628.58 219
17629.83 198
17631.09 274
17632.34 238
17633.60 223
17634.85 224
17636.11 224
17637.36 251
17638.62 264
17639.87 252
17641.13 242
17642.39 230
17643.64 217
17644.90 238
17646.15 225
17647.41 233
17648.66 247
17649.92 240
17651.17 241
17652.43 218
17653.69 230
17654.94 246
17656.20 235
17657.45 224
17658.71 223
17659.97 246
17661.22 224
17662.48 183
17663.73 210
17664.99 202
17666.25 232
17667.50 246
17668.76 224
17670.02 225
17671.27 233
17672.53 213
17673.78 225
17675.04 256
17676.30 215
17677.55 220
17678.81 245
17680.07 236
17681.32 219
17682.58 223
17683.84 206
17685.10 233
17686.35 229
17687.61 252
17688.87 243
17690.12 240
17691.38 212
17692.64 228
17693.89 242
17695.15 243
17696.41 247
17697.67 225
17698.92 215
17700.18 206
17701.44 207
17702.70 201
17703.95 204
17705.21 202
17706.47 185
17707.73 246
17708.98 226
17710.24 206
17711.50 211
17712.76 223
17714.02 217
17715.27 230
17716.53 219
17717.79 252
17719.05 238
17720.31 250
17721.57 208
17722.82 202
17724.08 195
17725.34 192
17726.60 215
17727.86 200
17729.12 207
17730.37 234
17731.63 233
17732.89 213
17734.15 221
17735.41 194
17736.67 175
17737.93 196
17739.18 214
17740.44 177
17741.70 237
17742.96 220
17744.22 208
17745.48 221
17746.74 224
17748.00 208
17749.26 222
17750.52 230
17751.78 214
17753.04 220
17754.29 181
17755.55 201
17756.81 172
17758.07 208
17759.33 185
17760.59 198
17761.85 201
17763.11 200
17764.37 176
17765.63 202
17766.89 240
17768.15 210
17769.41 219
17770.67 209
17771.93 233
17773.19 202
17774.45 233
17775.71 223
17776.97 218
17778.23 211
17779.49 227
17780.75 209
17782.01 205
17783.27 205
17784.53 188
17785.79 225
17787.05 213
17788.31 186
17789.58 211
17790.84 220
17792.10 211
17793.36 204
17794.62 193
17795.88 226
17797.14 234
17798.40 184
17799.66 223
17800.92 190
17802.18 196
17803.45 216
17804.71 183
17805.97 219
17807.23 186
17808.49 220
17809.75 221
17811.01 202
17812.27 158
17813.54 190
17814.80 209
17816.06 195
17817.32 206
17818.58 187
17819.84 213
17821.11 181
17822.37 192
17823.63 194
17824.89 196
17826.15 179
17827.42 186
17828.68 184
17829.94 176
17831.20 176
17832.46 177
17833.73 186
17834.99 159
17836.25 195
17837.51 192
17838.78 228
17840.04 223
17841.30 213
17842.56 208
17843.83 216
17845.09 230
17846.35 220
17847.61 192
17848.88 189
17850.14 198
17851.40 189
17852.66 187
17853.93 196
17855.19 193
17856.45 201
17857.72 192
17858.98 196
17860.24 224
17861.51 227
17862.77 234
17864.03 203
17865.30 182
17866.56 221
17867.82 209
17869.09 201
17870.35 207
17871.61 205
17872.88 203
17874.14 202
17875.40 215
17876.67 237
17877.93 212
17879.20 197
17880.46 182
17881.72 205
17882.99 203
17884.25 198
17885.52 202
17886.78 214
17888.04 198
17889.31 206
17890.57 207
17891.84 197
17893.10 208
17894.36 214
17895.63 223
17896.89 220
17898.16 186
17899.42 205
17900.69 212
17901.95 218
17903.22 183
17904.48 213
17905.75 196
17907.01 226
17908.28 234
17909.54 231
17910.81 223
17912.07 225
17913.34 218
17914.60 237
17915.87 203
17917.13 187
17918.40 210
17919.66 217
17920.93 219
17922.19 229
17923.46 235
17924.72 200
17925.99 179
17927.25 165
17928.52 178
17929.79 194
17931.05 186
17932.32 211
17933.58 199
17934.85 249
17936.11 245
17937.38 203
17938.65 196
17939.91 199
17941.18 228
17942.44 239
17943.71 202
17944.98 210
17946.24 197
17947.51 210
17948.77 200
17950.04 207
17951.31 203
17952.57 200
17953.84 201
17955.11 213
17956.37 178
17957.64 216
17958.91 229
17960.17 214
17961.44 238
17962.71 223
17963.97 207
17965.24 235
17966.51 177
17967.77 157
17969.04 198
17970.31 180
17971.58 186
17972.84 213
17974.11 191
17975.38 194
17976.64 207
17977.91 233
17979.18 195
17980.45 197
17981.71 204
17982.98 207
17984.25 202
17985.52 178
17986.78 184
17988.05 179
17989.32 195
17990.59 201
17991.86 174
17993.12 198
17994.39 182
17995.66 202
17996.93 197
17998.20 238
17999.46 226
18000.73 218
18002.00 223
18003.27 217
18004.54 243
18005.80 211
18007.07 209
18008.34 201
18009.61 206
18010.88 198
18012.15 157
18013.42 201
18014.68 188
18015.95 190
18017.22 180
18018.49 193
18019.76 187
18021.03 214
18022.30 212
18023.57 223
18024.83 209
18026.10 190
18027.37 179
18028.64 210
18029.91 198
18031.18 198
18032.45 196
18033.72 208
18034.99 207
18036.26 197
18037.53 212
18038.80 190
18040.07 214
18041.34 219
18042.60 222
18043.87 191
18045.14 197
18046.41 221
18047.68 208
18048.95 224
18050.22 219
18051.49 209
18052.76 183
18054.03 224
18055.30 201
18056.57 194
18057.84 239
18059.11 232
18060.38 220
18061.65 213
18062.92 200
18064.20 188
18065.47 201
18066.74 227
18068.01 188
18069.28 197
18070.55 195
18071.82 208
18073.09 212
18074.36 221
18075.63 182
18076.90 212
18078.17 203
18079.44 229
18080.71 225
18081.99 198
18083.26 194
18084.53 197
18085.80 210
18087.07 212
18088.34 214
18089.61 226
18090.88 224
18092.15 221
18093.43 203
18094.70 225
18095.97 213
18097.24 212
18098.51 228
18099.78 175
18101.06 203
18102.33 210
18103.60 195
18104.87 212
18106.14 206
18107.41 222
18108.69 208
18109.96 204
18111.23 189
18112.50 221
18113.77 212
18115.05 160
18116.32 189
18117.59 191
18118.86 207
18120.14 179
18121.41 186
18122.68 211
18123.95 210
18125.23 204
18126.50 206
18127.77 231
18129.04 219
18130.32 188
18131.59 222
18132.86 223
18134.13 174
18135.41 198
18136.68 209
18137.95 220
18139.23 213
18140.50 193
18141.77 183
18143.05 189
18144.32 167
18145.59 173
18146.87 205
18148.14 212
18149.41 183
18150.69 199
18151.96 194
18153.23 235
18154.51 189
18155.78 209
18157.05 174
18158.33 184
18159.60 198
18160.88 222
18162.15 207
18163.42 190
18164.70 219
18165.97 213
18167.24 202
18168.52 197
18169.79 219
18171.07 228
18172.34 222
18173.62 207
18174.89 201
18176.16 194
18177.44 194
18178.71 204
18179.99 194
18181.26 175
18182.54 220
18183.81 214
18185.09 209
18186.36 209
18187.63 197
18188.91 215
18190.18 224
18191.46 206
18192.73 211
18194.01 218
18195.28 214
18196.56 207
18197.83 177
18199.11 204
18200.38 225
18201.66 225
18202.94 185
18204.21 214
18205.49 195
18206.76 216
18208.04 216
18209.31 215
18210.59 203
18211.86 185
18213.14 218
18214.41 227
18215.69 232
18216.97 211
18218.24 207
18219.52 214
18220.79 195
18222.07 191
18223.35 191
18224.62 230
18225.90 215
18227.17 184
18228.45 191
18229.73 203
18231.00 200
18232.28 205
18233.56 187
18234.83 159
18236.11 216
18237.38 219
18238.66 181
18239.94 236
18241.21 194
18242.49 228
18243.77 210
18245.04 172
18246.32 199
18247.60 165
18248.87 186
18250.15 200
18251.43 205
18252.71 213
18253.98 210
18255.26 195
18256.54 188
18257.81 171
18259.09 196
18260.37 215
18261.65 196
18262.92 185
18264.20 195
18265.48 199
18266.76 193
18268.03 207
18269.31 209
18270.59 219
18271.87 187
18273.14 194
18274.42 235
18275.70 210
18276.98 250
18278.26 210
18279.53 240
18280.81 224
18282.09 202
18283.37 222
18284.65 184
18285.92 193
18287.20 187
18288.48 179
18289.76 217
18291.04 203
18292.32 177
18293.59 183
18294.87 195
18296.15 196
18297.43 215
18298.71 195
18299.99 179
18301.27 208
18302.54 199
18303.82 193
18305.10 192
18306.38 172
18307.66 207
18308.94 227
18310.22 188
18311.50 210
18312.78 216
18314.06 190
18315.33 216
18316.61 215
18317.89 170
18319.17 219
18320.45 218
18321.73 213
18323.01 191
18324.29 200
18325.57 220
18326.85 204
18328.13 228
18329.41 189
18330.69 228
18331.97 202
18333.25 192
18334.53 211
18335.81 187
18337.09 194
18338.37 231
18339.65 203
18340.93 204
18342.21 219
18343.49 181
18344.77 194
18346.05 213
18347.33 161
18348.61 172
18349.89 181
18351.17 193
18352.45 209
18353.73 197
18355.01 184
18356.29 199
18357.57 185
18358.85 206
18360.14 194
18361.42 167
18362.70 210
18363.98 163
18365.26 186
18366.54 195
18367.82 204
18369.10 201
18370.38 209
18371.66 193
18372.95 204
18374.23 198
18375.51 221
18376.79 184
18378.07 174
18379.35 209
18380.63 212
18381.92 187
18383.20 187
18384.48 181
18385.76 217
18387.04 202
18388.32 203
18389.61 200
18390.89 186
18392.17 174
18393.45 196
18394.73 227
18396.02 200
18397.30 185
18398.58 195
18399.86 194
18401.14 182
18402.43 197
18403.71 202
18404.99 178
18406.27 178
18407.56 192
18408.84 207
18410.12 170
18411.40 180
18412.69 205
18413.97 190
18415.25 171
18416.53 169
18417.82 205
18419.10 177
18420.38 199
18421.67 207
18422.95 184
18424.23 183
18425.51 182
18426.80 225
18428.08 205
18429.36 219
18430.65 178
18431.93 192
18433.21 171
18434.50 181
18435.78 164
18437.06 227
18438.35 175
18439.63 216
18440.92 176
18442.20 182
18443.48 179
18444.77 213
18446.05 168
18447.33 161
18448.62 191
18449.90 191
18451.19 212
18452.47 153
18453.75 181
18455.04 214
18456.32 203
18457.61 178
18458.89 184
18460.17 220
18461.46 191
18462.74 197
18464.03 204
18465.31 210
18466.60 201
18467.88 210
18469.17 208
18470.45 200
18471.74 180
18473.02 234
18474.30 196
18475.59 212
18476.87 187
18478.16 202
18479.44 239
18480.73 230
18482.01 196
18483.30 197
18484.58 203
18485.87 213
18487.16 181
18488.44 214
18489.73 205
18491.01 194
18492.30 198
18493.58 188
18494.87 206
18496.15 195
18497.44 231
18498.72 198
18500.01 173
18501.30 177
18502.58 166
18503.87 181
18505.15 176
18506.44 180
18507.73 178
18509.01 204
18510.30 184
18511.58 211
18512.87 202
18514.16 193
18515.44 192
18516.73 209
18518.01 167
18519.30 202
18520.59 175
18521.87 189
18523.16 186
18524.45 204
18525.73 192
18527.02 199
18528.31 207
18529.59 203
18530.88 207
18532.17 177
18533.45 210
18534.74 182
18536.03 214
18537.31 206
18538.60 205
18539.89 217
18541.18 207
18542.46 194
18543.75 204
18545.04 205
18546.32 184
18547.61 179
18548.90 203
18550.19 233
18551.47 199
18552.76 201
18554.05 169
18555.34 200
18556.62 199
18557.91 203
18559.20 195
18560.49 194
18561.78 188
18563.06 202
18564.35 142
18565.64 168
18566.93 221
18568.22 207
18569.50 206
18570.79 211
18572.08 210
18573.37 194
18574.66 226
18575.94 187
18577.23 196
18578.52 185
18579.81 235
18581.10 220
18582.39 251
18583.68 254
18584.96 222
18586.25 224
18587.54 208
18588.83 206
18590.12 197
18591.41 222
18592.70 207
18593.99 209
18595.27 187
18596.56 225
18597.85 220
18599.14 205
18600.43 213
18601.72 205
18603.01 219
18604.30 225
18605.59 235
18606.88 195
18608.17 190
18609.46 196
18610.75 226
18612.04 213
18613.33 214
18614.62 207
18615.90 197
18617.19 229
18618.48 232
18619.77 208
18621.06 210
18622.35 230
18623.64 229
18624.93 199
18626.22 200
18627.51 214
18628.80 224
18630.09 226
18631.39 219
18632.68 200
18633.97 232
18635.26 220
18636.55 201
18637.84 196
18639.13 179
18640.42 210
18641.71 193
18643.00 194
18644.29 212
18645.58 207
18646.87 188
18648.16 214
18649.45 218
18650.74 194
18652.04 218
18653.33 194
18654.62 202
18655.91 217
18657.20 208
18658.49 196
18659.78 213
18661.07 210
18662.36 189
18663.66 166
18664.95 181
18666.24 194
18667.53 211
18668.82 222
18670.11 208
18671.41 185
18672.70 213
18673.99 234
18675.28 226
18676.57 207
18677.86 199
18679.16 197
18680.45 195
18681.74 216
18683.03 166
18684.32 184
18685.62 205
18686.91 203
18688.20 205
18689.49 190
18690.79 185
18692.08 193
18693.37 189
18694.66 189
18695.96 189
18697.25 164
18698.54 200
18699.83 184
18701.13 185
18702.42 170
18703.71 188
18705.00 179
18706.30 181
18707.59 185
18708.88 177
18710.18 161
18711.47 194
18712.76 180
18714.05 168
18715.35 191
18716.64 168
18717.93 174
18719.23 159
18720.52 193
18721.81 227
18723.11 183
18724.40 204
18725.69 170
18726.99 168
18728.28 189
18729.58 232
18730.87 189
18732.16 179
18733.46 165
18734.75 208
18736.04 172
18737.34 170
18738.63 165
18739.93 195
18741.22 224
18742.51 204
18743.81 180
18745.10 183
18746.40 191
18747.69 217
18748.99 197
18750.28 169
18751.58 187
18752.87 191
18754.16 188
18755.46 159
18756.75 198
18758.05 186
18759.34 170
18760.64 167
18761.93 164
18763.23 209
18764.52 185
18765.82 191
18767.11 180
18768.41 185
18769.70 206
18771.00 158
18772.29 209
18773.59 201
18774.88 180
18776.18 236
18777.47 212
18778.77 179
18780.06 202
18781.36 207
18782.65 183
18783.95 166
18785.25 186
18786.54 191
18787.84 190
18789.13 179
18790.43 175
18791.72 176
18793.02 181
18794.32 194
18795.61 198
18796.91 194
18798.20 193
18799.50 199
18800.80 178
18802.09 176
18803.39 191
18804.69 168
18805.98 190
18807.28 146
18808.57 184
18809.87 212
18811.17 191
18812.46 185
18813.76 192
18815.06 187
18816.35 171
18817.65 166
18818.95 155
18820.24 156
18821.54 145
18822.84 222
18824.13 167
18825.43 181
18826.73 164
18828.03 187
18829.32 159
18830.62 193
18831.92 202
18833.21 174
18834.51 178
18835.81 167
18837.11 176
18838.40 169
18839.70 176
18841.00 189
18842.30 169
18843.59 171
18844.89 177
18846.19 172
18847.49 162
18848.79 157
18850.08 171
18851.38 149
18852.68 190
18853.98 195
18855.27 202
18856.57 173
18857.87 153
18859.17 180
18860.47 168
18861.77 201
18863.06 158
18864.36 177
18865.66 170
18866.96 195
18868.26 175
18869.56 194
18870.85 155
18872.15 165
18873.45 165
18874.75 174
18876.05 208
18877.35 169
18878.65 188
18879.95 175
18881.24 184
18882.54 152
18883.84 174
18885.14 195
18886.44 183
18887.74 202
18889.04 165
18890.34 154
18891.64 180
18892.94 182
18894.24 158
18895.54 183
18896.84 169
18898.13 177
18899.43 166
18900.73 176
18902.03 165
18903.33 207
18904.63 201
18905.93 166
18907.23 173
18908.53 187
18909.83 191
18911.13 209
18912.43 180
18913.73 162
18915.03 186
18916.33 156
18917.63 172
18918.93 168
18920.23 184
18921.53 152
18922.83 173
18924.13 173
18925.43 170
18926.74 163
18928.04 198
18929.34 185
18930.64 174
18931.94 170
18933.24 147
18934.54 187
18935.84 193
18937.14 176
18938.44 198
18939.74 194
18941.04 161
18942.34 190
18943.65 193
18944.95 161
18946.25 170
18947.55 195
18948.85 165
18950.15 175
18951.45 175
18952.75 177
18954.06 174
18955.36 160
18956.66 194
18957.96 200
18959.26 177
18960.56 176
18961.87 220
18963.17 177
18964.47 174
18965.77 147
18967.07 187
18968.37 175
18969.68 183
18970.98 173
18972.28 194
18973.58 188
18974.88 162
18976.19 189
18977.49 163
18978.79 205
18980.09 183
18981.40 165
18982.70 188
18984.00 207
18985.30 172
18986.61 182
18987.91 188
18989.21 202
18990.51 161
18991.82 158
18993.12 175
18994.42 162
18995.73 183
18997.03 156
18998.33 217
18999.63 175
19000.94 167
19002.24 139
19003.54 186
19004.85 165
19006.15 186
19007.45 169
19008.76 187
19010.06 173
19011.36 147
19012.67 173
19013.97 174
19015.27 160
19016.58 142
19017.88 166
19019.18 167
19020.49 202
19021.79 178
19023.10 189
19024.40 174
19025.70 211
19027.01 210
19028.31 176
19029.62 179
19030.92 178
19032.22 182
19033.53 202
19034.83 169
19036.14 183
19037.44 180
19038.75 187
19040.05 184
19041.35 183
19042.66 181
19043.96 166
19045.27 166
19046.57 174
19047.88 164
19049.18 197
19050.49 199
19051.79 172
19053.10 180
19054.40 146
19055.71 200
19057.01 174
19058.32 181
19059.62 209
19060.93 195
19062.23 175
19063.54 182
19064.84 183
19066.15 185
19067.45 194
19068.76 178
19070.06 189
19071.37 185
19072.67 184
19073.98 173
19075.29 203
19076.59 178
19077.90 157
19079.20 168
19080.51 158
19081.81 197
19083.12 161
19084.43 186
19085.73 168
19087.04 171
19088.34 172
19089.65 162
19090.96 166
19092.26 216
19093.57 184
19094.87 156
19096.18 142
19097.49 160
19098.79 186
19100.10 184
19101.41 201
19102.71 183
19104.02 178
19105.33 197
19106.63 185
19107.94 148
19109.25 180
19110.55 174
19111.86 202
19113.17 168
19114.47 204
19115.78 212
19117.09 185
19118.40 214
19119.70 204
19121.01 150
19122.32 149
19123.62 187
19124.93 194
19126.24 186
19127.55 153
19128.85 183
19130.16 172
19131.47 162
19132.78 174
19134.08 171
19135.39 173
19136.70 173
19138.01 162
19139.32 171
19140.62 181
19141.93 179
19143.24 170
19144.55 169
19145.85 149
19147.16 160
19148.47 189
19149.78 181
19151.09 163
19152.40 164
19153.70 171
19155.01 175
19156.32 181
19157.63 186
19158.94 200
19160.25 181
19161.55 157
19162.86 163
19164.17 151
19165.48 158
19166.79 159
19168.10 182
19169.41 212
19170.72 209
19172.02 181
19173.33 182
19174.64 175
19175.95 208
19177.26 177
19178.57 195
19179.88 205
19181.19 181
19182.50 204
19183.81 190
19185.12 180
19186.43 178
19187.74 198
19189.05 171
19190.35 180
19191.66 164
19192.97 165
19194.28 177
19195.59 158
19196.90 154
19198.21 205
19199.52 177
19200.83 155
19202.14 167
19203.45 190
19204.76 196
19206.07 204
19207.38 194
19208.69 157
19210.00 167
19211.31 198
19212.62 170
19213.93 136
19215.24 148
19216.56 177
19217.87 183
19219.18 207
19220.49 192
19221.80 219
19223.11 193
19224.42 166
19225.73 147
19227.04 175
19228.35 168
19229.66 183
19230.97 173
19232.28 181
19233.60 158
19234.91 194
19236.22 180
19237.53 186
19238.84 176
19240.15 168
19241.46 186
19242.77 162
19244.09 160
19245.40 160
19246.71 196
19248.02 194
19249.33 194
19250.64 175
19251.95 174
19253.27 186
19254.58 177
19255.89 179
19257.20 176
19258.51 180
19259.83 160
19261.14 208
19262.45 172
19263.76 193
19265.07 219
19266.39 201
19267.70 184
19269.01 190
19270.32 199
19271.63 214
19272.95 182
19274.26 152
19275.57 190
19276.88 195
19278.20 174
19279.51 146
19280.82 180
19282.14 174
19283.45 163
19284.76 174
19286.07 169
19287.39 166
19288.70 180
19290.01 188
19291.33 190
19292.64 157
19293.95 168
19295.26 203
19296.58 204
19297.89 180
19299.20 166
19300.52 177
19301.83 178
19303.14 210
19304.46 176
19305.77 169
19307.09 201
19308.40 186
19309.71 200
19311.03 171
19312.34 169
19313.65 173
19314.97 211
19316.28 171
19317.60 141
19318.91 168
19320.22 201
19321.54 192
19322.85 152
19324.17 198
19325.48 201
19326.79 199
19328.11 199
19329.42 191
19330.74 177
19332.05 163
19333.37 149
19334.68 163
19335.99 152
19337.31 166
19338.62 182
19339.94 220
19341.25 174
19342.57 163
19343.88 150
19345.20 177
19346.51 155
19347.83 177
19349.14 171
19350.46 175
19351.77 152
19353.09 179
19354.40 177
19355.72 196
19357.03 201
19358.35 171
19359.66 164
19360.98 200
19362.29 176
19363.61 195
19364.93 154
19366.24 157
19367.56 150
19368.87 168
19370.19 185
19371.50 185
19372.82 204
19374.14 183
19375.45 182
19376.77 183
19378.08 188
19379.40 169
19380.72 160
19382.03 175
19383.35 162
19384.66 187
19385.98 169
19387.30 178
19388.61 206
19389.93 194
19391.25 165
19392.56 174
19393.88 178
19395.20 159
19396.51 196
19397.83 182
19399.15 184
19400.46 169
19401.78 172
19403.10 172
19404.41 198
19405.73 180
19407.05 191
19408.36 212
19409.68 193
19411.00 173
19412.31 169
19413.63 163
19414.95 194
19416.27 181
19417.58 174
19418.90 209
19420.22 199
19421.54 164
19422.85 188
19424.17 195
19425.49 174
19426.81 178
19428.12 204
19429.44 223
19430.76 186
19432.08 171
19433.40 166
19434.71 188
19436.03 177
19437.35 162
19438.67 172
19439.99 176
19441.30 187
19442.62 159
19443.94 175
19445.26 160
19446.58 154
19447.89 161
19449.21 167
19450.53 173
19451.85 168
19453.17 161
19454.49 178
19455.81 181
19457.12 193
19458.44 225
19459.76 174
19461.08 183
19462.40 187
19463.72 170
19465.04 171
19466.36 169
19467.68 161
19468.99 156
19470.31 212
19471.63 167
19472.95 171
19474.27 155
19475.59 175
19476.91 162
19478.23 163
19479.55 178
19480.87 160
19482.19 171
19483.51 211
19484.83 207
19486.15 183
19487.47 185
19488.79 169
19490.11 150
19491.43 149
19492.75 160
19494.07 169
19495.39 140
19496.71 190
19498.03 178
19499.35 153
19500.67 186
19501.99 163
19503.31 167
19504.63 195
19505.95 175
19507.27 182
19508.59 183
19509.91 176
19511.23 185
19512.55 189
19513.87 205
19515.19 168
19516.51 188
19517.83 182
19519.15 214
19520.47 169
19521.79 181
19523.12 173
19524.44 170
19525.76 172
19527.08 149
19528.40 157
19529.72 165
19531.04 166
19532.36 214
19533.68 190
19535.01 154
19536.33 154
19537.65 218
19538.97 182
19540.29 166
19541.61 163
19542.93 165
19544.26 176
19545.58 177
19546.90 177
19548.22 186
19549.54 174
19550.87 181
19552.19 163
19553.51 184
19554.83 184
19556.15 183
19557.47 193
19558.80 163
19560.12 159
19561.44 163
19562.76 179
19564.09 186
19565.41 187
19566.73 184
19568.05 171
19569.38 174
19570.70 183
19572.02 177
19573.34 167
19574.67 188
19575.99 184
19577.31 169
19578.63 163
19579.96 166
19581.28 162
19582.60 175
19583.93 159
19585.25 178
19586.57 174
19587.90 178
19589.22 177
19590.54 211
19591.86 218
19593.19 191
19594.51 171
19595.83 185
19597.16 157
19598.48 143
19599.81 137
19601.13 155
19602.45 174
19603.78 188
19605.10 196
19606.42 192
19607.75 187
19609.07 178
19610.40 153
19611.72 202
19613.04 209
19614.37 175
19615.69 188
19617.02 228
19618.34 201
19619.66 166
19620.99 194
19622.31 162
19623.64 187
19624.96 180
19626.29 164
19627.61 154
19628.93 214
19630.26 222
19631.58 199
19632.91 167
19634.23 173
19635.56 187
19636.88 182
19638.21 167
19639.53 176
19640.86 151
19642.18 170
19643.51 175
19644.83 181
19646.16 164
19647.48 161
19648.81 200
19650.13 205
19651.46 153
19652.78 176
19654.11 163
19655.43 167
19656.76 166
19658.08 174
19659.41 149
19660.74 171
19662.06 198
19663.39 167
19664.71 164
19666.04 140
19667.36 186
19668.69 181
19670.02 170
19671.34 183
19672.67 186
19673.99 192
19675.32 180
19676.65 175
19677.97 158
19679.30 168
19680.63 188
19681.95 153
19683.28 175
19684.60 180
19685.93 142
19687.26 135
19688.58 174
19689.91 172
19691.24 212
19692.56 176
19693.89 150
19695.22 162
19696.54 180
19697.87 181
19699.20 165
19700.52 191
19701.85 167
19703.18 179
19704.51 179
19705.83 186
19707.16 167
19708.49 169
19709.81 197
19711.14 183
19712.47 149
19713.80 175
19715.12 211
19716.45 182
19717.78 179
19719.11 174
19720.43 172
19721.76 149
19723.09 167
19724.42 170
19725.74 162
19727.07 146
19728.40 172
19729.73 196
19731.06 170
19732.38 152
19733.71 141
19735.04 172
19736.37 182
19737.70 162
19739.02 169
19740.35 162
19741.68 164
19743.01 178
19744.34 181
19745.67 186
19747.00 174
19748.32 184
19749.65 190
19750.98 187
19752.31 174
19753.64 182
19754.97 155
19756.30 167
19757.62 160
19758.95 201
19760.28 209
19761.61 191
19762.94 171
19764.27 186
19765.60 164
19766.93 153
19768.26 155
19769.59 178
19770.92 154
19772.25 170
19773.57 183
19774.90 169
19776.23 155
19777.56 159
19778.89 165
19780.22 191
19781.55 183
19782.88 161
19784.21 200
19785.54 185
19786.87 166
19788.20 167
19789.53 171
19790.86 160
19792.19 167
19793.52 152
19794.85 150
19796.18 152
19797.51 165
19798.84 176
19800.17 171
19801.50 162
19802.83 136
19804.16 161
19805.49 181
19806.82 167
19808.16 173
19809.49 152
19810.82 155
19812.15 181
19813.48 174
19814.81 176
19816.14 172
19817.47 191
19818.80 180
19820.13 173
19821.46 173
19822.79 169
19824.13 202
19825.46 194
19826.79 162
19828.12 167
19829.45 176
19830.78 187
19832.11 177
19833.44 160
19834.78 140
19836.11 167
19837.44 185
19838.77 174
19840.10 148
19841.43 175
19842.77 171
19844.10 175
19845.43 176
19846.76 164
19848.09 178
19849.42 210
19850.76 180
19852.09 175
19853.42 195
19854.75 167
19856.09 196
19857.42 195
19858.75 172
19860.08 164
19861.41 176
19862.75 197
19864.08 211
19865.41 178
19866.74 171
19868.08 194
19869.41 190
19870.74 214
19872.08 181
19873.41 181
19874.74 170
19876.07 177
19877.41 172
19878.74 193
19880.07 173
19881.41 188
19882.74 185
19884.07 171
19885.40 173
19886.74 179
19888.07 167
19889.40 164
19890.74 167
19892.07 167
19893.40 202
19894.74 151
19896.07 158
19897.41 179
19898.74 192
19900.07 175
19901.41 162
19902.74 192
19904.07 198
19905.41 172
19906.74 166
19908.08 154
19909.41 185
19910.74 158
19912.08 180
19913.41 209
19914.75 163
19916.08 159
19917.41 173
19918.75 187
19920.08 156
19921.42 148
19922.75 166
19924.09 194
19925.42 169
19926.76 198
19928.09 169
19929.42 168
19930.76 156
19932.09 191
19933.43 181
19934.76 157
19936.10 166
19937.43 165
19938.77 165
19940.10 149
19941.44 184
19942.77 191
19944.11 208
19945.44 191
19946.78 198
19948.11 177
19949.45 164
19950.79 170
19952.12 159
19953.46 183
19954.79 162
19956.13 148
19957.46 173
19958.80 174
19960.13 159
19961.47 198
19962.81 168
19964.14 155
19965.48 187
19966.81 186
19968.15 236
19969.49 208
19970.82 182
19972.16 188
19973.49 174
19974.83 177
19976.17 173
19977.50 174
19978.84 170
19980.18 142
19981.51 167
19982.85 204
19984.18 181
19985.52 182
19986.86 155
19988.19 176
19989.53 183
19990.87 173
19992.20 174
19993.54 161
19994.88 160
19996.21 197
19997.55 203
19998.89 190
20000.23 196
20001.56 189
20002.90 182
20004.24 192
20005.57 195
20006.91 190
20008.25 200
20009.59 168
20010.92 171
20012.26 174
20013.60 161
20014.94 187
20016.27 174
20017.61 172
20018.95 160
20020.29 177
20021.62 198
20022.96 193
20024.30 172
20025.64 162
20026.98 161
20028.31 184
20029.65 210
20030.99 192
20032.33 189
20033.67 184
20035.00 140
20036.34 171
20037.68 187
20039.02 167
20040.36 150
20041.70 172
20043.03 174
20044.37 159
20045.71 164
20047.05 184
20048.39 171
20049.73 147
20051.07 175
20052.41 180
20053.74 165
20055.08 164
20056.42 183
20057.76 171
20059.10 175
20060.44 162
20061.78 178
20063.12 180
20064.46 205
20065.80 156
20067.13 159
20068.47 160
20069.81 171
20071.15 149
20072.49 166
20073.83 168
20075.17 174
20076.51 199
20077.85 183
20079.19 166
20080.53 159
20081.87 191
20083.21 204
20084.55 184
20085.89 191
20087.23 163
20088.57 181
20089.91 174
20091.25 159
20092.59 183
20093.93 197
20095.27 221
20096.61 205
20097.95 170
20099.29 165
20100.63 168
20101.97 163
20103.31 195
20104.65 191
20105.99 165
20107.33 195
20108.67 177
20110.02 186
20111.36 202
20112.70 180
20114.04 179
20115.38 143
20116.72 164
20118.06 127
20119.40 157
20120.74 173
20122.08 177
20123.43 181
20124.77 160
20126.11 172
20127.45 216
20128.79 162
20130.13 166
20131.47 161
20132.81 191
20134.16 169
20135.50 137
20136.84 136
20138.18 168
20139.52 164
20140.86 163
20142.21 174
20143.55 159
20144.89 158
