# Supplementary material for: MALDI-TOF MS typing enables the classification of brewing yeasts of the genus Saccharomyces to major beer styles
Source: PLoS One. 2017 Aug 9;12(8):e0181694. doi: 10.1371/journal.pone.0181694 (PMC5549903; doi:10.1371/journal.pone.0181694)
Supplement: S12 File — The directory includes 90 raw files and was zipped to “.zip”; the folder has three strains with 30 spectra per strain; S1 Text explains the raw files with an example and Table 1 represents the yeast strains used within the experiment. (ZIP) [file pone.0181694.s015.zip › 34-36/30343-505-OG-WB-WB-YPG-18h-E-E_2015-07-08_2_0_B5_1.dat]

2000.66 2345
2001.08 2343
2001.50 2220
2001.92 2523
2002.34 2170
2002.77 2162
2003.19 2030
2003.61 1841
2004.03 1852
2004.45 1859
2004.88 1961
2005.30 1979
2005.72 1918
2006.14 1983
2006.56 1943
2006.99 1934
2007.41 1861
2007.83 2244
2008.25 2219
2008.67 2130
2009.10 2005
2009.52 2144
2009.94 2175
2010.36 1987
2010.79 2013
2011.21 2102
2011.63 1999
2012.06 1932
2012.48 2045
2012.90 1925
2013.32 1953
2013.75 2077
2014.17 1928
2014.59 1790
2015.02 1934
2015.44 2118
2015.86 2076
2016.28 1956
2016.71 2092
2017.13 2136
2017.55 2112
2017.98 1920
2018.40 2009
2018.82 2077
2019.25 2004
2019.67 1924
2020.09 1997
2020.52 1973
2020.94 2069
2021.37 2015
2021.79 2006
2022.21 1950
2022.64 2004
2023.06 2096
2023.48 1855
2023.91 1960
2024.33 2013
2024.76 2035
2025.18 1993
2025.60 1962
2026.03 1883
2026.45 1817
2026.88 1867
2027.30 1847
2027.73 1767
2028.15 1550
2028.57 1658
2029.00 1602
2029.42 1769
2029.85 1767
2030.27 1696
2030.70 1737
2031.12 1880
2031.55 1769
2031.97 1951
2032.40 1900
2032.82 1851
2033.25 1759
2033.67 1987
2034.10 1957
2034.52 1844
2034.95 1965
2035.37 1874
2035.80 1802
2036.22 1721
2036.65 1900
2037.07 1910
2037.50 1909
2037.92 1919
2038.35 1861
2038.77 1791
2039.20 2067
2039.63 2117
2040.05 1753
2040.48 1683
2040.90 1943
2041.33 1966
2041.75 1811
2042.18 2026
2042.61 1919
2043.03 1724
2043.46 1956
2043.88 1952
2044.31 1930
2044.74 1988
2045.16 1889
2045.59 1882
2046.01 1911
2046.44 2057
2046.87 2214
2047.29 2054
2047.72 2086
2048.15 2204
2048.57 2052
2049.00 1953
2049.43 2016
2049.85 2194
2050.28 2066
2050.71 2038
2051.13 1852
2051.56 1761
2051.99 1654
2052.41 1819
2052.84 1873
2053.27 1723
2053.69 1664
2054.12 1917
2054.55 1920
2054.98 1820
2055.40 2029
2055.83 2033
2056.26 1837
2056.68 1958
2057.11 2001
2057.54 2020
2057.97 1952
2058.39 1975
2058.82 2299
2059.25 2078
2059.68 2013
2060.11 1872
2060.53 1949
2060.96 2024
2061.39 1996
2061.82 1800
2062.24 1772
2062.67 1900
2063.10 2036
2063.53 2074
2063.96 2045
2064.39 2239
2064.81 2269
2065.24 2041
2065.67 2303
2066.10 2209
2066.53 2359
2066.95 2442
2067.38 2451
2067.81 2090
2068.24 2030
2068.67 2066
2069.10 2118
2069.53 2207
2069.96 2197
2070.38 2152
2070.81 2161
2071.24 1953
2071.67 1767
2072.10 1802
2072.53 1920
2072.96 2085
2073.39 1884
2073.82 2041
2074.24 2049
2074.67 2155
2075.10 2116
2075.53 2045
2075.96 2133
2076.39 2307
2076.82 2275
2077.25 2053
2077.68 2099
2078.11 1854
2078.54 1916
2078.97 2021
2079.40 1960
2079.83 1996
2080.26 1946
2080.69 1936
2081.12 1982
2081.55 2153
2081.98 1934
2082.41 1772
2082.84 1933
2083.27 1872
2083.70 1778
2084.13 1709
2084.56 1819
2084.99 1923
2085.42 1702
2085.85 1677
2086.28 2059
2086.71 2019
2087.14 1825
2087.57 1968
2088.00 1921
2088.43 1759
2088.86 1820
2089.29 1940
2089.73 1808
2090.16 1625
2090.59 1638
2091.02 1793
2091.45 1730
2091.88 1746
2092.31 1702
2092.74 1686
2093.17 1892
2093.60 1778
2094.04 1812
2094.47 1766
2094.90 1782
2095.33 1896
2095.76 1718
2096.19 1703
2096.62 1989
2097.06 1856
2097.49 1700
2097.92 1759
2098.35 1827
2098.78 1665
2099.21 1615
2099.65 1700
2100.08 1806
2100.51 1703
2100.94 1793
2101.37 1453
2101.81 1599
2102.24 1666
2102.67 1690
2103.10 1697
2103.53 1670
2103.97 1588
2104.40 1493
2104.83 1658
2105.26 1912
2105.70 1965
2106.13 2037
2106.56 2000
2106.99 2033
2107.43 1883
2107.86 1987
2108.29 1850
2108.72 1929
2109.16 1919
2109.59 1761
2110.02 1813
2110.46 1784
2110.89 1789
2111.32 1768
2111.75 1812
2112.19 1917
2112.62 1908
2113.05 1671
2113.49 1818
2113.92 1967
2114.35 1665
2114.79 1677
2115.22 1689
2115.65 1988
2116.09 1883
2116.52 1738
2116.95 1784
2117.39 1848
2117.82 1782
2118.26 1731
2118.69 1758
2119.12 1692
2119.56 1762
2119.99 1724
2120.42 1654
2120.86 1635
2121.29 1717
2121.73 1869
2122.16 1864
2122.59 1881
2123.03 1754
2123.46 1833
2123.90 1917
2124.33 1825
2124.77 1750
2125.20 1805
2125.64 1928
2126.07 1813
2126.50 1770
2126.94 1747
2127.37 1813
2127.81 2041
2128.24 2170
2128.68 1935
2129.11 2001
2129.55 2194
2129.98 2372
2130.42 2327
2130.85 2307
2131.29 2317
2131.72 2386
2132.16 2147
2132.59 2282
2133.03 2086
2133.46 2114
2133.90 2083
2134.33 1851
2134.77 1879
2135.20 1747
2135.64 1600
2136.08 1769
2136.51 1898
2136.95 1713
2137.38 1775
2137.82 1826
2138.25 1774
2138.69 1612
2139.13 1720
2139.56 1787
2140.00 1769
2140.43 1764
2140.87 1924
2141.31 1725
2141.74 1766
2142.18 1650
2142.61 1798
2143.05 1758
2143.49 1813
2143.92 1699
2144.36 1739
2144.80 1947
2145.23 1744
2145.67 1736
2146.11 1783
2146.54 1793
2146.98 1821
2147.42 1745
2147.85 1743
2148.29 1892
2148.73 1859
2149.16 1984
2149.60 1930
2150.04 1981
2150.47 2163
2150.91 2080
2151.35 2021
2151.79 2146
2152.22 1910
2152.66 2062
2153.10 2035
2153.53 2043
2153.97 1912
2154.41 1773
2154.85 1981
2155.28 1850
2155.72 1810
2156.16 1877
2156.60 2002
2157.03 1942
2157.47 2075
2157.91 2026
2158.35 1849
2158.79 1871
2159.22 2064
2159.66 2027
2160.10 2162
2160.54 1961
2160.98 1987
2161.41 2035
2161.85 1897
2162.29 1810
2162.73 1853
2163.17 1903
2163.60 1780
2164.04 1801
2164.48 1939
2164.92 2097
2165.36 2032
2165.80 1674
2166.24 1678
2166.67 1681
2167.11 1687
2167.55 1743
2167.99 1684
2168.43 1981
2168.87 1804
2169.31 1782
2169.75 1917
2170.19 1973
2170.62 2044
2171.06 2305
2171.50 1991
2171.94 1904
2172.38 2047
2172.82 2269
2173.26 1980
2173.70 1803
2174.14 2311
2174.58 2507
2175.02 2209
2175.46 2448
2175.90 2497
2176.34 2659
2176.78 2431
2177.22 2194
2177.66 2390
2178.10 2181
2178.54 1932
2178.97 1907
2179.41 1949
2179.85 2045
2180.29 2092
2180.74 2039
2181.18 1815
2181.62 1701
2182.06 1868
2182.50 1685
2182.94 1772
2183.38 1828
2183.82 1757
2184.26 1834
2184.70 1727
2185.14 1772
2185.58 1879
2186.02 1942
2186.46 1817
2186.90 1771
2187.34 1869
2187.78 1868
2188.22 1788
2188.66 2093
2189.11 2203
2189.55 2091
2189.99 1909
2190.43 1896
2190.87 1932
2191.31 1897
2191.75 1937
2192.19 1868
2192.63 2069
2193.08 2005
2193.52 1916
2193.96 1939
2194.40 2059
2194.84 2178
2195.28 2197
2195.72 2253
2196.17 2104
2196.61 2054
2197.05 2207
2197.49 2369
2197.93 2149
2198.37 2041
2198.82 2055
2199.26 2083
2199.70 2009
2200.14 1996
2200.58 1853
2201.03 1879
2201.47 1887
2201.91 1752
2202.35 1750
2202.80 1758
2203.24 1934
2203.68 1731
2204.12 1894
2204.57 1981
2205.01 1874
2205.45 2031
2205.89 2047
2206.34 2021
2206.78 1877
2207.22 2010
2207.66 1873
2208.11 1911
2208.55 1949
2208.99 2003
2209.44 1910
2209.88 1844
2210.32 1972
2210.76 1970
2211.21 1781
2211.65 1756
2212.09 2029
2212.54 1943
2212.98 1922
2213.42 1947
2213.87 2099
2214.31 1950
2214.75 1947
2215.20 2054
2215.64 2276
2216.09 2252
2216.53 1989
2216.97 2040
2217.42 2158
2217.86 2107
2218.30 1944
2218.75 1955
2219.19 1917
2219.64 1854
2220.08 1959
2220.52 1893
2220.97 2095
2221.41 2119
2221.86 2048
2222.30 2180
2222.75 2337
2223.19 2288
2223.63 2311
2224.08 2303
2224.52 2260
2224.97 2339
2225.41 2452
2225.86 2541
2226.30 2440
2226.75 2503
2227.19 2472
2227.64 2353
2228.08 2177
2228.53 2297
2228.97 2443
2229.42 2127
2229.86 2041
2230.31 2129
2230.75 2232
2231.20 2128
2231.64 2305
2232.09 2249
2232.53 2193
2232.98 2261
2233.42 2205
2233.87 2345
2234.31 2230
2234.76 2355
2235.20 2135
2235.65 2075
2236.10 2015
2236.54 2080
2236.99 2296
2237.43 2117
2237.88 1856
2238.32 1912
2238.77 1947
2239.22 2031
2239.66 1759
2240.11 1852
2240.55 1781
2241.00 1715
2241.45 1744
2241.89 1810
2242.34 1800
2242.79 1786
2243.23 1840
2243.68 1665
2244.12 1664
2244.57 1705
2245.02 1739
2245.46 1887
2245.91 1729
2246.36 1762
2246.80 1752
2247.25 1716
2247.70 1809
2248.14 1657
2248.59 1733
2249.04 1910
2249.49 1875
2249.93 1838
2250.38 1735
2250.83 1785
2251.27 1686
2251.72 1657
2252.17 1830
2252.62 1905
2253.06 1692
2253.51 1667
2253.96 1718
2254.40 1732
2254.85 1826
2255.30 1779
2255.75 1637
2256.20 1775
2256.64 1725
2257.09 1631
2257.54 1729
2257.99 1770
2258.43 1694
2258.88 1617
2259.33 1707
2259.78 1608
2260.23 1739
2260.67 1644
2261.12 1697
2261.57 1624
2262.02 1676
2262.47 1921
2262.92 2030
2263.36 1957
2263.81 1901
2264.26 1881
2264.71 1613
2265.16 1843
2265.61 1984
2266.05 2045
2266.50 1798
2266.95 1710
2267.40 1822
2267.85 1790
2268.30 1728
2268.75 1892
2269.20 2092
2269.65 2271
2270.09 2020
2270.54 1955
2270.99 2135
2271.44 2389
2271.89 2265
2272.34 2475
2272.79 2284
2273.24 2270
2273.69 2200
2274.14 2046
2274.59 2077
2275.04 2019
2275.49 2133
2275.94 2004
2276.38 1804
2276.83 2072
2277.28 1870
2277.73 1798
2278.18 1761
2278.63 1697
2279.08 1739
2279.53 1858
2279.98 1631
2280.43 1745
2280.88 1746
2281.33 1735
2281.78 1731
2282.23 1617
2282.68 1670
2283.13 1696
2283.59 1786
2284.04 1675
2284.49 1506
2284.94 1550
2285.39 1511
2285.84 1543
2286.29 1810
2286.74 1819
2287.19 1794
2287.64 2050
2288.09 2181
2288.54 2438
2288.99 2898
2289.44 3286
2289.89 3244
2290.35 3495
2290.80 3814
2291.25 4111
2291.70 4190
2292.15 4189
2292.60 4222
2293.05 3781
2293.50 3770
2293.96 3037
2294.41 2763
2294.86 2811
2295.31 2448
2295.76 2217
2296.21 2151
2296.66 2130
2297.12 1820
2297.57 1760
2298.02 1835
2298.47 1732
2298.92 1704
2299.38 1857
2299.83 1847
2300.28 1695
2300.73 1753
2301.18 1692
2301.64 1779
2302.09 1744
2302.54 1697
2302.99 1684
2303.44 1644
2303.90 1683
2304.35 1726
2304.80 1664
2305.25 1705
2305.71 1624
2306.16 1564
2306.61 1771
2307.07 1957
2307.52 1932
2307.97 2016
2308.42 1930
2308.88 1885
2309.33 2289
2309.78 2065
2310.23 2068
2310.69 1896
2311.14 2170
2311.59 2328
2312.05 2107
2312.50 2091
2312.95 2140
2313.41 2262
2313.86 2268
2314.31 2105
2314.77 1972
2315.22 2076
2315.67 2214
2316.13 2091
2316.58 2043
2317.04 2036
2317.49 2251
2317.94 2175
2318.40 2171
2318.85 2241
2319.30 2277
2319.76 2155
2320.21 2000
2320.67 2060
2321.12 2153
2321.57 2244
2322.03 1905
2322.48 2028
2322.94 2008
2323.39 2023
2323.85 2058
2324.30 2057
2324.75 2308
2325.21 1942
2325.66 1976
2326.12 2206
2326.57 2354
2327.03 2404
2327.48 2504
2327.94 2203
2328.39 2132
2328.85 1997
2329.30 2084
2329.76 1849
2330.21 1864
2330.67 2124
2331.12 1984
2331.58 1970
2332.03 1868
2332.49 1707
2332.94 1785
2333.40 1965
2333.85 1786
2334.31 1998
2334.76 1758
2335.22 1827
2335.67 1689
2336.13 1677
2336.58 1930
2337.04 1837
2337.50 1714
2337.95 1776
2338.41 1800
2338.86 1910
2339.32 1913
2339.77 1841
2340.23 1780
2340.69 1818
2341.14 1759
2341.60 1778
2342.05 1817
2342.51 1779
2342.97 1795
2343.42 1668
2343.88 1705
2344.34 1671
2344.79 1623
2345.25 1937
2345.70 1734
2346.16 1704
2346.62 1745
2347.07 1766
2347.53 1872
2347.99 1576
2348.44 1712
2348.90 1724
2349.36 1702
2349.81 1830
2350.27 1792
2350.73 1892
2351.19 1716
2351.64 1608
2352.10 1652
2352.56 1656
2353.01 1706
2353.47 1643
2353.93 1647
2354.39 1560
2354.84 1552
2355.30 1715
2355.76 1651
2356.22 1670
2356.67 1697
2357.13 1652
2357.59 1747
2358.05 1795
2358.50 1691
2358.96 1704
2359.42 1755
2359.88 1993
2360.33 1922
2360.79 1658
2361.25 1870
2361.71 1898
2362.17 1716
2362.62 1699
2363.08 1705
2363.54 1779
2364.00 1616
2364.46 1561
2364.92 1735
2365.37 1892
2365.83 1789
2366.29 1877
2366.75 1844
2367.21 1779
2367.67 1683
2368.12 1860
2368.58 1818
2369.04 1679
2369.50 1713
2369.96 1768
2370.42 1686
2370.88 1723
2371.34 1735
2371.80 2000
2372.25 1930
2372.71 1924
2373.17 2145
2373.63 2136
2374.09 2069
2374.55 2248
2375.01 2211
2375.47 2363
2375.93 2110
2376.39 2205
2376.85 2177
2377.31 2128
2377.77 2308
2378.23 2182
2378.69 1961
2379.15 1989
2379.61 2055
2380.06 1877
2380.52 1843
2380.98 1940
2381.44 1812
2381.90 1752
2382.36 1798
2382.82 1639
2383.28 1725
2383.74 1834
2384.20 1825
2384.67 1677
2385.13 1748
2385.59 1706
2386.05 1645
2386.51 1510
2386.97 1655
2387.43 1631
2387.89 1667
2388.35 1829
2388.81 1738
2389.27 1882
2389.73 1721
2390.19 1777
2390.65 1839
2391.11 1921
2391.57 2014
2392.03 2024
2392.50 2159
2392.96 1980
2393.42 1884
2393.88 1850
2394.34 1839
2394.80 1809
2395.26 1782
2395.72 1768
2396.19 1830
2396.65 1589
2397.11 1798
2397.57 1549
2398.03 1599
2398.49 1804
2398.95 1813
2399.42 1667
2399.88 1782
2400.34 1667
2400.80 1761
2401.26 1717
2401.73 1670
2402.19 1683
2402.65 1697
2403.11 1725
2403.57 1761
2404.04 1820
2404.50 1583
2404.96 1590
2405.42 1722
2405.88 1853
2406.35 1854
2406.81 1890
2407.27 1872
2407.73 1600
2408.20 1711
2408.66 1720
2409.12 1772
2409.58 1852
2410.05 1847
2410.51 1634
2410.97 1609
2411.43 1736
2411.90 1861
2412.36 1768
2412.82 1698
2413.29 1675
2413.75 1746
2414.21 1775
2414.68 1639
2415.14 1727
2415.60 1644
2416.07 2005
2416.53 1995
2416.99 1760
2417.46 1609
2417.92 1841
2418.38 1916
2418.85 1668
2419.31 1742
2419.77 1865
2420.24 1767
2420.70 1817
2421.16 1836
2421.63 1875
2422.09 1861
2422.56 1671
2423.02 1728
2423.48 1629
2423.95 1640
2424.41 1854
2424.88 1575
2425.34 1671
2425.80 1756
2426.27 1645
2426.73 1712
2427.20 1636
2427.66 1763
2428.13 1829
2428.59 1748
2429.05 1653
2429.52 1632
2429.98 1617
2430.45 1752
2430.91 1729
2431.38 1729
2431.84 1634
2432.31 1721
2432.77 1750
2433.24 1489
2433.70 1613
2434.17 1842
2434.63 1768
2435.10 1818
2435.56 1754
2436.03 1742
2436.49 1665
2436.96 1788
2437.42 1751
2437.89 1661
2438.35 1689
2438.82 1740
2439.28 1513
2439.75 1664
2440.22 1726
2440.68 1720
2441.15 1677
2441.61 1713
2442.08 1937
2442.54 1658
2443.01 1750
2443.48 1906
2443.94 1677
2444.41 1583
2444.87 1651
2445.34 1732
2445.81 1727
2446.27 1656
2446.74 1703
2447.20 1655
2447.67 1830
2448.14 1863
2448.60 1856
2449.07 1692
2449.54 1548
2450.00 1841
2450.47 1783
2450.94 1631
2451.40 1718
2451.87 1673
2452.34 1661
2452.80 1703
2453.27 1893
2453.74 1745
2454.20 1661
2454.67 1628
2455.14 1699
2455.60 1682
2456.07 1730
2456.54 1608
2457.01 1609
2457.47 1586
2457.94 1550
2458.41 1692
2458.88 1637
2459.34 1589
2459.81 1572
2460.28 1486
2460.74 1592
2461.21 1595
2461.68 1582
2462.15 1564
2462.62 1429
2463.08 1548
2463.55 1661
2464.02 1537
2464.49 1518
2464.95 1669
2465.42 1627
2465.89 1666
2466.36 1721
2466.83 1626
2467.30 1671
2467.76 1728
2468.23 1676
2468.70 1679
2469.17 1678
2469.64 1620
2470.10 1764
2470.57 1692
2471.04 1464
2471.51 1554
2471.98 1485
2472.45 1462
2472.92 1579
2473.39 1606
2473.85 1574
2474.32 1561
2474.79 1713
2475.26 1702
2475.73 1611
2476.20 1610
2476.67 1668
2477.14 1547
2477.61 1497
2478.07 1485
2478.54 1587
2479.01 1718
2479.48 1558
2479.95 1569
2480.42 1392
2480.89 1518
2481.36 1445
2481.83 1393
2482.30 1380
2482.77 1404
2483.24 1320
2483.71 1481
2484.18 1523
2484.65 1422
2485.12 1581
2485.59 1583
2486.06 1652
2486.53 1393
2487.00 1647
2487.47 1662
2487.94 1613
2488.41 1947
2488.88 1870
2489.35 1740
2489.82 1649
2490.29 1768
2490.76 1826
2491.23 1832
2491.70 1977
2492.17 1952
2492.64 1747
2493.11 1853
2493.58 1792
2494.05 1783
2494.52 1643
2494.99 1648
2495.47 1597
2495.94 1613
2496.41 1523
2496.88 1518
2497.35 1494
2497.82 1553
2498.29 1646
2498.76 1629
2499.23 1579
2499.70 1616
2500.18 1570
2500.65 1566
2501.12 1366
2501.59 1524
2502.06 1575
2502.53 1449
2503.00 1582
2503.48 1484
2503.95 1515
2504.42 1518
2504.89 1615
2505.36 1563
2505.83 1575
2506.31 1541
2506.78 1565
2507.25 1558
2507.72 1611
2508.19 1774
2508.67 1725
2509.14 1778
2509.61 1729
2510.08 1655
2510.56 1761
2511.03 1927
2511.50 1958
2511.97 1910
2512.44 1872
2512.92 1904
2513.39 1794
2513.86 1962
2514.33 1903
2514.81 2009
2515.28 1788
2515.75 1782
2516.23 1664
2516.70 1560
2517.17 1515
2517.64 1692
2518.12 1789
2518.59 1524
2519.06 1529
2519.54 1525
2520.01 1568
2520.48 1619
2520.96 1452
2521.43 1542
2521.90 1402
2522.38 1347
2522.85 1555
2523.32 1648
2523.80 1405
2524.27 1634
2524.74 1495
2525.22 1539
2525.69 1560
2526.16 1592
2526.64 1639
2527.11 1662
2527.59 1687
2528.06 1689
2528.53 1758
2529.01 1727
2529.48 1805
2529.96 1817
2530.43 1719
2530.90 1774
2531.38 1618
2531.85 1601
2532.33 1599
2532.80 1521
2533.28 1608
2533.75 1724
2534.22 1538
2534.70 1696
2535.17 1616
2535.65 1406
2536.12 1662
2536.60 1525
2537.07 1729
2537.55 1754
2538.02 1779
2538.50 1681
2538.97 1592
2539.45 1686
2539.92 1834
2540.40 1656
2540.87 1537
2541.35 1620
2541.82 1699
2542.30 1611
2542.77 1814
2543.25 1723
2543.72 1752
2544.20 1814
2544.67 1787
2545.15 1695
2545.62 1848
2546.10 1775
2546.58 1778
2547.05 1745
2547.53 1898
2548.00 2167
2548.48 2150
2548.95 1978
2549.43 2104
2549.91 2194
2550.38 2166
2550.86 2038
2551.33 2057
2551.81 1928
2552.29 1953
2552.76 2004
2553.24 1959
2553.72 1920
2554.19 1965
2554.67 1779
2555.14 1833
2555.62 1791
2556.10 1684
2556.57 1760
2557.05 1734
2557.53 1731
2558.00 1873
2558.48 1714
2558.96 1655
2559.43 1625
2559.91 1463
2560.39 1513
2560.87 1517
2561.34 1834
2561.82 1559
2562.30 1533
2562.77 1649
2563.25 1737
2563.73 1612
2564.21 1667
2564.68 1483
2565.16 1601
2565.64 1603
2566.11 1446
2566.59 1560
2567.07 1526
2567.55 1531
2568.03 1362
2568.50 1483
2568.98 1400
2569.46 1389
2569.94 1429
2570.41 1579
2570.89 1656
2571.37 1549
2571.85 1431
2572.33 1557
2572.80 1576
2573.28 1298
2573.76 1616
2574.24 1736
2574.72 1512
2575.19 1544
2575.67 1410
2576.15 1409
2576.63 1633
2577.11 1612
2577.59 1646
2578.07 1423
2578.54 1624
2579.02 1550
2579.50 1638
2579.98 1730
2580.46 1643
2580.94 1460
2581.42 1628
2581.90 1527
2582.37 1606
2582.85 1554
2583.33 1431
2583.81 1598
2584.29 1437
2584.77 1419
2585.25 1418
2585.73 1470
2586.21 1275
2586.69 1522
2587.17 1648
2587.65 1548
2588.13 1475
2588.61 1638
2589.08 1528
2589.56 1471
2590.04 1555
2590.52 1630
2591.00 1550
2591.48 1664
2591.96 1484
2592.44 1492
2592.92 1582
2593.40 1425
2593.88 1634
2594.36 1580
2594.84 1595
2595.32 1475
2595.80 1483
2596.28 1625
2596.76 1518
2597.24 1466
2597.72 1522
2598.21 1430
2598.69 1481
2599.17 1711
2599.65 1510
2600.13 1538
2600.61 1540
2601.09 1431
2601.57 1402
2602.05 1452
2602.53 1388
2603.01 1522
2603.49 1461
2603.97 1354
2604.45 1459
2604.94 1389
2605.42 1586
2605.90 1636
2606.38 1644
2606.86 1444
2607.34 1562
2607.82 1612
2608.30 1491
2608.79 1387
2609.27 1452
2609.75 1487
2610.23 1456
2610.71 1464
2611.19 1552
2611.68 1386
2612.16 1488
2612.64 1520
2613.12 1436
2613.60 1357
2614.08 1413
2614.57 1517
2615.05 1653
2615.53 1468
2616.01 1435
2616.49 1520
2616.98 1536
2617.46 1651
2617.94 1586
2618.42 1618
2618.91 1781
2619.39 1751
2619.87 1743
2620.35 1560
2620.84 1564
2621.32 1518
2621.80 1787
2622.28 1533
2622.77 1632
2623.25 1500
2623.73 1604
2624.21 1435
2624.70 1542
2625.18 1659
2625.66 1658
2626.15 1608
2626.63 1615
2627.11 1620
2627.60 1500
2628.08 1606
2628.56 1661
2629.05 1410
2629.53 1651
2630.01 1814
2630.50 1814
2630.98 1834
2631.46 1801
2631.95 1884
2632.43 2016
2632.91 2111
2633.40 1959
2633.88 1802
2634.36 1786
2634.85 1829
2635.33 1729
2635.82 1749
2636.30 1721
2636.78 1643
2637.27 1624
2637.75 1581
2638.24 1544
2638.72 1441
2639.20 1424
2639.69 1511
2640.17 1548
2640.66 1425
2641.14 1505
2641.63 1463
2642.11 1530
2642.60 1557
2643.08 1566
2643.56 1444
2644.05 1330
2644.53 1515
2645.02 1390
2645.50 1376
2645.99 1504
2646.47 1471
2646.96 1490
2647.44 1583
2647.93 1616
2648.41 1578
2648.90 1473
2649.38 1454
2649.87 1596
2650.35 1654
2650.84 1652
2651.32 1710
2651.81 1768
2652.30 1513
2652.78 1724
2653.27 1659
2653.75 1706
2654.24 1530
2654.72 1670
2655.21 1613
2655.69 1524
2656.18 1450
2656.67 1510
2657.15 1650
2657.64 1456
2658.12 1455
2658.61 1446
2659.10 1541
2659.58 1598
2660.07 1547
2660.55 1410
2661.04 1524
2661.53 1547
2662.01 1511
2662.50 1605
2662.99 1511
2663.47 1643
2663.96 1729
2664.44 1625
2664.93 1580
2665.42 1638
2665.90 1533
2666.39 1566
2666.88 1627
2667.36 1607
2667.85 1583
2668.34 1539
2668.83 1428
2669.31 1379
2669.80 1432
2670.29 1601
2670.77 1592
2671.26 1413
2671.75 1638
2672.24 1726
2672.72 1690
2673.21 1740
2673.70 1938
2674.18 1967
2674.67 1698
2675.16 1931
2675.65 2000
2676.13 1992
2676.62 2100
2677.11 1881
2677.60 1848
2678.09 1824
2678.57 1827
2679.06 1880
2679.55 1667
2680.04 1534
2680.53 1537
2681.01 1524
2681.50 1450
2681.99 1437
2682.48 1595
2682.97 1454
2683.45 1675
2683.94 1639
2684.43 1388
2684.92 1379
2685.41 1530
2685.90 1511
2686.38 1233
2686.87 1320
2687.36 1566
2687.85 1537
2688.34 1480
2688.83 1393
2689.32 1392
2689.81 1432
2690.29 1495
2690.78 1344
2691.27 1441
2691.76 1442
2692.25 1595
2692.74 1516
2693.23 1472
2693.72 1542
2694.21 1501
2694.70 1458
2695.19 1565
2695.68 1562
2696.16 1484
2696.65 1571
2697.14 1464
2697.63 1222
2698.12 1388
2698.61 1623
2699.10 1549
2699.59 1474
2700.08 1514
2700.57 1522
2701.06 1472
2701.55 1564
2702.04 1536
2702.53 1555
2703.02 1690
2703.51 1467
2704.00 1442
2704.49 1458
2704.98 1723
2705.47 1592
2705.96 1555
2706.45 1530
2706.94 1594
2707.43 1393
2707.92 1563
2708.41 1477
2708.91 1456
2709.40 1481
2709.89 1412
2710.38 1453
2710.87 1495
2711.36 1464
2711.85 1352
2712.34 1548
2712.83 1502
2713.32 1462
2713.81 1609
2714.30 1483
2714.80 1607
2715.29 1598
2715.78 1435
2716.27 1420
2716.76 1480
2717.25 1484
2717.74 1410
2718.23 1436
2718.73 1532
2719.22 1416
2719.71 1493
2720.20 1561
2720.69 1568
2721.18 1631
2721.68 1590
2722.17 1609
2722.66 1596
2723.15 1643
2723.64 1510
2724.14 1743
2724.63 1577
2725.12 1492
2725.61 1512
2726.10 1576
2726.60 1570
2727.09 1577
2727.58 1313
2728.07 1526
2728.56 1561
2729.06 1470
2729.55 1426
2730.04 1562
2730.53 1655
2731.03 1551
2731.52 1495
2732.01 1476
2732.51 1629
2733.00 1486
2733.49 1492
2733.98 1683
2734.48 1819
2734.97 1714
2735.46 1755
2735.96 1635
2736.45 1749
2736.94 1493
2737.43 1563
2737.93 1520
2738.42 1541
2738.91 1591
2739.41 1707
2739.90 1675
2740.39 1681
2740.89 1744
2741.38 1764
2741.88 1708
2742.37 1630
2742.86 1574
2743.36 1490
2743.85 1502
2744.34 1445
2744.84 1365
2745.33 1334
2745.83 1394
2746.32 1480
2746.81 1450
2747.31 1429
2747.80 1624
2748.30 1553
2748.79 1410
2749.28 1386
2749.78 1477
2750.27 1497
2750.77 1454
2751.26 1338
2751.76 1397
2752.25 1310
2752.74 1449
2753.24 1498
2753.73 1374
2754.23 1451
2754.72 1448
2755.22 1572
2755.71 1641
2756.21 1639
2756.70 1592
2757.20 1351
2757.69 1584
2758.19 1587
2758.68 1556
2759.18 1521
2759.67 1512
2760.17 1530
2760.66 1494
2761.16 1449
2761.65 1591
2762.15 1421
2762.64 1629
2763.14 1556
2763.64 1551
2764.13 1628
2764.63 1705
2765.12 1633
2765.62 1559
2766.11 1555
2766.61 1713
2767.11 1666
2767.60 1592
2768.10 1548
2768.59 1704
2769.09 1539
2769.59 1566
2770.08 1590
2770.58 1545
2771.07 1528
2771.57 1646
2772.07 1528
2772.56 1558
2773.06 1654
2773.56 1537
2774.05 1628
2774.55 1656
2775.04 1685
2775.54 1809
2776.04 1847
2776.53 1909
2777.03 1898
2777.53 1951
2778.03 2041
2778.52 1986
2779.02 2011
2779.52 1903
2780.01 1940
2780.51 1774
2781.01 1670
2781.50 1606
2782.00 1499
2782.50 1437
2783.00 1700
2783.49 1645
2783.99 1703
2784.49 1677
2784.99 1523
2785.48 1472
2785.98 1528
2786.48 1377
2786.98 1287
2787.47 1530
2787.97 1609
2788.47 1592
2788.97 1504
2789.46 1459
2789.96 1274
2790.46 1267
2790.96 1374
2791.46 1324
2791.95 1299
2792.45 1427
2792.95 1299
2793.45 1407
2793.95 1342
2794.44 1343
2794.94 1455
2795.44 1663
2795.94 1543
2796.44 1601
2796.94 1456
2797.44 1409
2797.93 1462
2798.43 1572
2798.93 1486
2799.43 1496
2799.93 1526
2800.43 1413
2800.93 1487
2801.43 1545
2801.92 1443
2802.42 1539
2802.92 1431
2803.42 1550
2803.92 1343
2804.42 1560
2804.92 1696
2805.42 1784
2805.92 1953
2806.42 1760
2806.92 1844
2807.42 1956
2807.91 1665
2808.41 1578
2808.91 1818
2809.41 1817
2809.91 1674
2810.41 1584
2810.91 1570
2811.41 1635
2811.91 1642
2812.41 1605
2812.91 1531
2813.41 1449
2813.91 1458
2814.41 1439
2814.91 1320
2815.41 1360
2815.91 1300
2816.41 1266
2816.91 1435
2817.41 1446
2817.91 1292
2818.41 1237
2818.91 1279
2819.42 1314
2819.92 1333
2820.42 1354
2820.92 1414
2821.42 1522
2821.92 1475
2822.42 1489
2822.92 1584
2823.42 1429
2823.92 1327
2824.42 1391
2824.92 1434
2825.42 1455
2825.93 1394
2826.43 1394
2826.93 1398
2827.43 1475
2827.93 1440
2828.43 1342
2828.93 1434
2829.43 1593
2829.94 1511
2830.44 1404
2830.94 1403
2831.44 1248
2831.94 1450
2832.44 1405
2832.95 1375
2833.45 1487
2833.95 1524
2834.45 1520
2834.95 1357
2835.45 1349
2835.96 1349
2836.46 1565
2836.96 1529
2837.46 1537
2837.97 1460
2838.47 1459
2838.97 1387
2839.47 1499
2839.97 1479
2840.48 1480
2840.98 1409
2841.48 1387
2841.98 1450
2842.49 1418
2842.99 1337
2843.49 1318
2843.99 1475
2844.50 1628
2845.00 1355
2845.50 1423
2846.01 1418
2846.51 1511
2847.01 1503
2847.51 1597
2848.02 1623
2848.52 1505
2849.02 1517
2849.53 1676
2850.03 1748
2850.53 1734
2851.04 1717
2851.54 1630
2852.04 1641
2852.55 1668
2853.05 1630
2853.55 1476
2854.06 1705
2854.56 1698
2855.06 1825
2855.57 1853
2856.07 1670
2856.58 1730
2857.08 1750
2857.58 1678
2858.09 1755
2858.59 1524
2859.10 1564
2859.60 1604
2860.10 1547
2860.61 1580
2861.11 1430
2861.62 1410
2862.12 1280
2862.62 1252
2863.13 1379
2863.63 1304
2864.14 1433
2864.64 1448
2865.15 1477
2865.65 1377
2866.16 1304
2866.66 1561
2867.17 1562
2867.67 1590
2868.18 1529
2868.68 1561
2869.19 1499
2869.69 1648
2870.20 1572
2870.70 1553
2871.21 1568
2871.71 1644
2872.22 1753
2872.72 1534
2873.23 1480
2873.73 1574
2874.24 1750
2874.74 1663
2875.25 1628
2875.75 1900
2876.26 1796
2876.76 1817
2877.27 1638
2877.78 1656
2878.28 1614
2878.79 1591
2879.29 1550
2879.80 1467
2880.30 1637
2880.81 1546
2881.32 1533
2881.82 1569
2882.33 1487
2882.83 1689
2883.34 1456
2883.85 1770
2884.35 1669
2884.86 1719
2885.37 1507
2885.87 1446
2886.38 1367
2886.88 1488
2887.39 1615
2887.90 1479
2888.40 1447
2888.91 1581
2889.42 1654
2889.92 1779
2890.43 1857
2890.94 1865
2891.45 1899
2891.95 1754
2892.46 1758
2892.97 1695
2893.47 1603
2893.98 1617
2894.49 1564
2894.99 1724
2895.50 1793
2896.01 2081
2896.52 2305
2897.02 1968
2897.53 1917
2898.04 1718
2898.55 1874
2899.05 1692
2899.56 1640
2900.07 1631
2900.58 1623
2901.08 1626
2901.59 1644
2902.10 1426
2902.61 1450
2903.12 1534
2903.62 1536
2904.13 1644
2904.64 1530
2905.15 1624
2905.66 1586
2906.16 1736
2906.67 1979
2907.18 1827
2907.69 1754
2908.20 1739
2908.71 1711
2909.21 1602
2909.72 1554
2910.23 1524
2910.74 1498
2911.25 1581
2911.76 1672
2912.26 1521
2912.77 1677
2913.28 1642
2913.79 1427
2914.30 1674
2914.81 1721
2915.32 1694
2915.83 1605
2916.34 1701
2916.85 1745
2917.35 1577
2917.86 1413
2918.37 1386
2918.88 1532
2919.39 1389
2919.90 1490
2920.41 1578
2920.92 1536
2921.43 1502
2921.94 1554
2922.45 1537
2922.96 1541
2923.47 1533
2923.98 1622
2924.49 1538
2925.00 1437
2925.51 1553
2926.02 1496
2926.53 1424
2927.04 1452
2927.55 1427
2928.06 1423
2928.57 1345
2929.08 1367
2929.59 1464
2930.10 1383
2930.61 1504
2931.12 1383
2931.63 1395
2932.14 1481
2932.65 1467
2933.16 1494
2933.67 1518
2934.18 1430
2934.69 1545
2935.20 1487
2935.71 1443
2936.22 1534
2936.73 1558
2937.25 1683
2937.76 1840
2938.27 1768
2938.78 1628
2939.29 1659
2939.80 1646
2940.31 1639
2940.82 1646
2941.33 1642
2941.85 1630
2942.36 1605
2942.87 1459
2943.38 1630
2943.89 1487
2944.40 1472
2944.91 1503
2945.43 1588
2945.94 1606
2946.45 1384
2946.96 1475
2947.47 1423
2947.98 1480
2948.50 1486
2949.01 1363
2949.52 1313
2950.03 1280
2950.54 1252
2951.06 1284
2951.57 1239
2952.08 1294
2952.59 1335
2953.10 1365
2953.62 1442
2954.13 1329
2954.64 1399
2955.15 1381
2955.67 1488
2956.18 1372
2956.69 1489
2957.20 1396
2957.72 1322
2958.23 1290
2958.74 1327
2959.25 1576
2959.77 1620
2960.28 1449
2960.79 1483
2961.31 1583
2961.82 1430
2962.33 1591
2962.85 1691
2963.36 1680
2963.87 1496
2964.39 1540
2964.90 1662
2965.41 1599
2965.93 1478
2966.44 1374
2966.95 1522
2967.47 1582
2967.98 1494
2968.49 1496
2969.01 1352
2969.52 1626
2970.03 1485
2970.55 1337
2971.06 1574
2971.58 1466
2972.09 1542
2972.60 1564
2973.12 1600
2973.63 1566
2974.15 1418
2974.66 1530
2975.17 1451
2975.69 1383
2976.20 1430
2976.72 1587
2977.23 1566
2977.74 1381
2978.26 1429
2978.77 1527
2979.29 1484
2979.80 1534
2980.32 1507
2980.83 1566
2981.35 1574
2981.86 1616
2982.38 1868
2982.89 1895
2983.41 1734
2983.92 1768
2984.44 1675
2984.95 1585
2985.47 1537
2985.98 1680
2986.50 1840
2987.01 1820
2987.53 1940
2988.04 1746
2988.56 1835
2989.07 2035
2989.59 2395
2990.10 2353
2990.62 2231
2991.13 2257
2991.65 2295
2992.17 2316
2992.68 2185
2993.20 1922
2993.71 2153
2994.23 2244
2994.74 2205
2995.26 2098
2995.78 2154
2996.29 2283
2996.81 2241
2997.32 2202
2997.84 2314
2998.36 2260
2998.87 2241
2999.39 2390
2999.91 2434
3000.42 2448
3000.94 2420
3001.45 2577
3001.97 3015
3002.49 3053
3003.00 3394
3003.52 4250
3004.04 5014
3004.55 5209
3005.07 5475
3005.59 6085
3006.10 6609
3006.62 6756
3007.14 6030
3007.66 5541
3008.17 5025
3008.69 4260
3009.21 3854
3009.72 3392
3010.24 2926
3010.76 2495
3011.28 2369
3011.79 2228
3012.31 2347
3012.83 2206
3013.35 2135
3013.86 2231
3014.38 2126
3014.90 2292
3015.42 2034
3015.93 2084
3016.45 2075
3016.97 2004
3017.49 2047
3018.00 2212
3018.52 1993
3019.04 2043
3019.56 2090
3020.08 1929
3020.59 1856
3021.11 1989
3021.63 1898
3022.15 1903
3022.67 1834
3023.19 1937
3023.70 2047
3024.22 2079
3024.74 2161
3025.26 2137
3025.78 1873
3026.30 1918
3026.81 1854
3027.33 1812
3027.85 1796
3028.37 1944
3028.89 1943
3029.41 1878
3029.93 1876
3030.45 1878
3030.97 1768
3031.48 1753
3032.00 1574
3032.52 1652
3033.04 1764
3033.56 1816
3034.08 1734
3034.60 1775
3035.12 1794
3035.64 1814
3036.16 1803
3036.68 1780
3037.20 1691
3037.72 1860
3038.24 1748
3038.76 1636
3039.27 1635
3039.79 1439
3040.31 1528
3040.83 1701
3041.35 1670
3041.87 1671
3042.39 1710
3042.91 1660
3043.43 1678
3043.95 1598
3044.47 1726
3044.99 1580
3045.51 1665
3046.03 1603
3046.56 1609
3047.08 1735
3047.60 1517
3048.12 1378
3048.64 1579
3049.16 1560
3049.68 1587
3050.20 1575
3050.72 1613
3051.24 1536
3051.76 1448
3052.28 1529
3052.80 1716
3053.32 1571
3053.84 1630
3054.37 1731
3054.89 1606
3055.41 1514
3055.93 1609
3056.45 1442
3056.97 1497
3057.49 1525
3058.01 1677
3058.53 1776
3059.06 1601
3059.58 1553
3060.10 1626
3060.62 1587
3061.14 1666
3061.66 1544
3062.19 1437
3062.71 1642
3063.23 1660
3063.75 1871
3064.27 1872
3064.79 1868
3065.32 1831
3065.84 1749
3066.36 1709
3066.88 1708
3067.40 1911
3067.93 2069
3068.45 1690
3068.97 1791
3069.49 1878
3070.02 1576
3070.54 1592
3071.06 1708
3071.58 1654
3072.10 1526
3072.63 1589
3073.15 1480
3073.67 1421
3074.20 1593
3074.72 1667
3075.24 1649
3075.76 1648
3076.29 1659
3076.81 1803
3077.33 1875
3077.86 1896
3078.38 2025
3078.90 2183
3079.42 2167
3079.95 2185
3080.47 2102
3080.99 2294
3081.52 2434
3082.04 2475
3082.56 2430
3083.09 2152
3083.61 2164
3084.13 2134
3084.66 2115
3085.18 2176
3085.71 2204
3086.23 2115
3086.75 2043
3087.28 1989
3087.80 1908
3088.32 1841
3088.85 1817
3089.37 1950
3089.90 2054
3090.42 1914
3090.94 1929
3091.47 1992
3091.99 1996
3092.52 2026
3093.04 2064
3093.57 1925
3094.09 2081
3094.61 1951
3095.14 1939
3095.66 1976
3096.19 2165
3096.71 2403
3097.24 2112
3097.76 2475
3098.29 2565
3098.81 2339
3099.34 2466
3099.86 2890
3100.39 3436
3100.91 3978
3101.44 5036
3101.96 5962
3102.49 6750
3103.01 7611
3103.54 8614
3104.06 9771
3104.59 9003
3105.11 8617
3105.64 8228
3106.16 6924
3106.69 5758
3107.21 4988
3107.74 4107
3108.26 3638
3108.79 3356
3109.32 2832
3109.84 2640
3110.37 2678
3110.89 2706
3111.42 2724
3111.94 2796
3112.47 2557
3113.00 2574
3113.52 2263
3114.05 2472
3114.57 2557
3115.10 2323
3115.63 2156
3116.15 2048
3116.68 2079
3117.21 2092
3117.73 1809
3118.26 1987
3118.78 2096
3119.31 1978
3119.84 2217
3120.36 2503
3120.89 2237
3121.42 2053
3121.94 2240
3122.47 2208
3123.00 2224
3123.52 2298
3124.05 2284
3124.58 2124
3125.11 1955
3125.63 1922
3126.16 1815
3126.69 1878
3127.21 1849
3127.74 1690
3128.27 1709
3128.80 1843
3129.32 1873
3129.85 1739
3130.38 1739
3130.91 1825
3131.43 1723
3131.96 1526
3132.49 1501
3133.02 1435
3133.54 1572
3134.07 1483
3134.60 1618
3135.13 1682
3135.65 1618
3136.18 1723
3136.71 1660
3137.24 1745
3137.77 1682
3138.29 1570
3138.82 1798
3139.35 1704
3139.88 1564
3140.41 1762
3140.94 1726
3141.46 1663
3141.99 1462
3142.52 1525
3143.05 1681
3143.58 1654
3144.11 1481
3144.64 1485
3145.16 1584
3145.69 1673
3146.22 1875
3146.75 1794
3147.28 1727
3147.81 1725
3148.34 1701
3148.87 1981
3149.40 1965
3149.92 1994
3150.45 2088
3150.98 2103
3151.51 1984
3152.04 1843
3152.57 1947
3153.10 1929
3153.63 1989
3154.16 1941
3154.69 1763
3155.22 1850
3155.75 1787
3156.28 1714
3156.81 1776
3157.34 1861
3157.87 2074
3158.40 2137
3158.93 2313
3159.46 2240
3159.99 2285
3160.52 2146
3161.05 2095
3161.58 2236
3162.11 1976
3162.64 1766
3163.17 1740
3163.70 1770
3164.23 1729
3164.76 1851
3165.29 1969
3165.82 1777
3166.35 1668
3166.88 1539
3167.41 1704
3167.94 1475
3168.47 1577
3169.00 1609
3169.53 1581
3170.06 1550
3170.59 1524
3171.12 1564
3171.65 1788
3172.19 1745
3172.72 1751
3173.25 2038
3173.78 2045
3174.31 2207
3174.84 1961
3175.37 2180
3175.90 2262
3176.44 2073
3176.97 2087
3177.50 2058
3178.03 1938
3178.56 1925
3179.09 1852
3179.62 1785
3180.16 1801
3180.69 1565
3181.22 1488
3181.75 1454
3182.28 1536
3182.81 1662
3183.35 1536
3183.88 1421
3184.41 1569
3184.94 1651
3185.47 1692
3186.01 1590
3186.54 1670
3187.07 1606
3187.60 1708
3188.14 1673
3188.67 1644
3189.20 1499
3189.73 1550
3190.26 1562
3190.80 1472
3191.33 1565
3191.86 1471
3192.39 1558
3192.93 1557
3193.46 1578
3193.99 1580
3194.53 1643
3195.06 1587
3195.59 1641
3196.12 1763
3196.66 1677
3197.19 1706
3197.72 1767
3198.26 1700
3198.79 1809
3199.32 1594
3199.86 1617
3200.39 1798
3200.92 1705
3201.46 1700
3201.99 1795
3202.52 1813
3203.06 1779
3203.59 1819
3204.12 1751
3204.66 1935
3205.19 1975
3205.73 1784
3206.26 1693
3206.79 1603
3207.33 1889
3207.86 1844
3208.39 1788
3208.93 1868
3209.46 2033
3210.00 2034
3210.53 2066
3211.07 1915
3211.60 1997
3212.13 1984
3212.67 2187
3213.20 2255
3213.74 2213
3214.27 1936
3214.81 2000
3215.34 2071
3215.88 1709
3216.41 1638
3216.94 1715
3217.48 1800
3218.01 1646
3218.55 1746
3219.08 1561
3219.62 1564
3220.15 1749
3220.69 1830
3221.22 1705
3221.76 1832
3222.29 1926
3222.83 1900
3223.36 1980
3223.90 1972
3224.43 2156
3224.97 2362
3225.51 2241
3226.04 2327
3226.58 2323
3227.11 2374
3227.65 2159
3228.18 2108
3228.72 2146
3229.25 2042
3229.79 2037
3230.33 2067
3230.86 2160
3231.40 1895
3231.93 2026
3232.47 2124
3233.01 2093
3233.54 2032
3234.08 2004
3234.61 2084
3235.15 2039
3235.69 2155
3236.22 2325
3236.76 2159
3237.30 2066
3237.83 2180
3238.37 2094
3238.91 2118
3239.44 1946
3239.98 1858
3240.51 2073
3241.05 2060
3241.59 2161
3242.13 2122
3242.66 2196
3243.20 2322
3243.74 2286
3244.27 2370
3244.81 2287
3245.35 2111
3245.88 2283
3246.42 2381
3246.96 2359
3247.50 2373
3248.03 2493
3248.57 2308
3249.11 2383
3249.64 2316
3250.18 2182
3250.72 2317
3251.26 2462
3251.79 2609
3252.33 2220
3252.87 2282
3253.41 2364
3253.95 2213
3254.48 2229
3255.02 2270
3255.56 2475
3256.10 2550
3256.64 2410
3257.17 2409
3257.71 2470
3258.25 2437
3258.79 2709
3259.33 2700
3259.86 3246
3260.40 3145
3260.94 3364
3261.48 3780
3262.02 4185
3262.56 4597
3263.09 5051
3263.63 5453
3264.17 6077
3264.71 6500
3265.25 7037
3265.79 7486
3266.33 8152
3266.87 8376
3267.40 8876
3267.94 9706
3268.48 9499
3269.02 8920
3269.56 8249
3270.10 7550
3270.64 6638
3271.18 5388
3271.72 4940
3272.26 4085
3272.80 3583
3273.33 3556
3273.87 3057
3274.41 3027
3274.95 3061
3275.49 2884
3276.03 2956
3276.57 2894
3277.11 2763
3277.65 2669
3278.19 2613
3278.73 2728
3279.27 2783
3279.81 2964
3280.35 2913
3280.89 2788
3281.43 2720
3281.97 2625
3282.51 2716
3283.05 2629
3283.59 2540
3284.13 2786
3284.67 2795
3285.21 2989
3285.75 2828
3286.29 2887
3286.83 3327
3287.37 3233
3287.91 3485
3288.45 3202
3289.00 3136
3289.54 2836
3290.08 2818
3290.62 3108
3291.16 2816
3291.70 2725
3292.24 2897
3292.78 3205
3293.32 3492
3293.86 3746
3294.40 3899
3294.95 4315
3295.49 4365
3296.03 4771
3296.57 4868
3297.11 4579
3297.65 4784
3298.19 4737
3298.74 4741
3299.28 4193
3299.82 3807
3300.36 3416
3300.90 3355
3301.44 3116
3301.98 2744
3302.53 2901
3303.07 2893
3303.61 3062
3304.15 3061
3304.69 2739
3305.24 2809
3305.78 2835
3306.32 2606
3306.86 2504
3307.40 2335
3307.95 2538
3308.49 2490
3309.03 2563
3309.57 2393
3310.12 2480
3310.66 2546
3311.20 2503
3311.74 2533
3312.29 2493
3312.83 2372
3313.37 2461
3313.91 2587
3314.46 2822
3315.00 2879
3315.54 2877
3316.09 3113
3316.63 3183
3317.17 3319
3317.71 3249
3318.26 3372
3318.80 3599
3319.34 3412
3319.89 3405
3320.43 3424
3320.97 3275
3321.52 3551
3322.06 3460
3322.60 3499
3323.15 3407
3323.69 3329
3324.23 3535
3324.78 3419
3325.32 3362
3325.86 3070
3326.41 3263
3326.95 3127
3327.50 3086
3328.04 3056
3328.58 3259
3329.13 3175
3329.67 2934
3330.22 3385
3330.76 3822
3331.30 4308
3331.85 5176
3332.39 6653
3332.94 8466
3333.48 10490
3334.03 12996
3334.57 15571
3335.11 18345
3335.66 20771
3336.20 22520
3336.75 23476
3337.29 24781
3337.84 24277
3338.38 23419
3338.93 21089
3339.47 18844
3340.02 15840
3340.56 13193
3341.11 10751
3341.65 8550
3342.20 7054
3342.74 5923
3343.29 5090
3343.83 4143
3344.38 3768
3344.92 3420
3345.47 3255
3346.01 3165
3346.56 3160
3347.10 3182
3347.65 3008
3348.19 3063
3348.74 3037
3349.29 3107
3349.83 3066
3350.38 3154
3350.92 3145
3351.47 3066
3352.01 3086
3352.56 2941
3353.11 2950
3353.65 2941
3354.20 3034
3354.74 2939
3355.29 2843
3355.84 2968
3356.38 2673
3356.93 2643
3357.47 2566
3358.02 2505
3358.57 2401
3359.11 2551
3359.66 2516
3360.21 2503
3360.75 2315
3361.30 2310
3361.85 2516
3362.39 2476
3362.94 2614
3363.49 2677
3364.03 2815
3364.58 2765
3365.13 2712
3365.67 2624
3366.22 2695
3366.77 2790
3367.31 2829
3367.86 2728
3368.41 2698
3368.96 2431
3369.50 2660
3370.05 2609
3370.60 2857
3371.15 2665
3371.69 2759
3372.24 3054
3372.79 3319
3373.34 3497
3373.88 3737
3374.43 3906
3374.98 3958
3375.53 3981
3376.07 4073
3376.62 3754
3377.17 3460
3377.72 3175
3378.27 2996
3378.81 2694
3379.36 2567
3379.91 2363
3380.46 2364
3381.01 2246
3381.55 2307
3382.10 2294
3382.65 2275
3383.20 2072
3383.75 2183
3384.30 2300
3384.84 2119
3385.39 1931
3385.94 2176
3386.49 2106
3387.04 2101
3387.59 2078
3388.14 2113
3388.69 1973
3389.23 1853
3389.78 1922
3390.33 1952
3390.88 1891
3391.43 1829
3391.98 1891
3392.53 1854
3393.08 1873
3393.63 1697
3394.18 1798
3394.72 1715
3395.27 1705
3395.82 1980
3396.37 1893
3396.92 1786
3397.47 1838
3398.02 1862
3398.57 1896
3399.12 1852
3399.67 1882
3400.22 1649
3400.77 1659
3401.32 1839
3401.87 1901
3402.42 1889
3402.97 1868
3403.52 1712
3404.07 1612
3404.62 1634
3405.17 1640
3405.72 1644
3406.27 1693
3406.82 1572
3407.37 1774
3407.92 1838
3408.47 1639
3409.02 1845
3409.57 1775
3410.12 2005
3410.67 1901
3411.22 2011
3411.78 1982
3412.33 2178
3412.88 2251
3413.43 2553
3413.98 2452
3414.53 2222
3415.08 2288
3415.63 2272
3416.18 2242
3416.73 2114
3417.28 1924
3417.84 1838
3418.39 1978
3418.94 1804
3419.49 1691
3420.04 1723
3420.59 1720
3421.14 1795
3421.69 1767
3422.25 1761
3422.80 1961
3423.35 1938
3423.90 1883
3424.45 1905
3425.00 2088
3425.56 2193
3426.11 2082
3426.66 2036
3427.21 1887
3427.76 1791
3428.32 1809
3428.87 1875
3429.42 1691
3429.97 1690
3430.52 1639
3431.08 1708
3431.63 1659
3432.18 1536
3432.73 1682
3433.29 1653
3433.84 1664
3434.39 1524
3434.94 1644
3435.50 1605
3436.05 1634
3436.60 1539
3437.15 1616
3437.71 1675
3438.26 1724
3438.81 1655
3439.37 1781
3439.92 1712
3440.47 1586
3441.02 1792
3441.58 1838
3442.13 1787
3442.68 1879
3443.24 1649
3443.79 1701
3444.34 1797
3444.90 1759
3445.45 1812
3446.00 1735
3446.56 1619
3447.11 1602
3447.66 1688
3448.22 1700
3448.77 1696
3449.33 1713
3449.88 1656
3450.43 1833
3450.99 1453
3451.54 1472
3452.09 1622
3452.65 1598
3453.20 1719
3453.76 1579
3454.31 1483
3454.86 1393
3455.42 1539
3455.97 1710
3456.53 1878
3457.08 1648
3457.64 1474
3458.19 1574
3458.75 1594
3459.30 1558
3459.85 1546
3460.41 1707
3460.96 1657
3461.52 1656
3462.07 1724
3462.63 1553
3463.18 1780
3463.74 1778
3464.29 1746
3464.85 1636
3465.40 1736
3465.96 1852
3466.51 1799
3467.07 1880
3467.62 1910
3468.18 1871
3468.73 1932
3469.29 2082
3469.84 2045
3470.40 1964
3470.95 2105
3471.51 1900
3472.07 2120
3472.62 2266
3473.18 2211
3473.73 2311
3474.29 2429
3474.84 2240
3475.40 2184
3475.96 2232
3476.51 2113
3477.07 2083
3477.62 2034
3478.18 2116
3478.74 2057
3479.29 2148
3479.85 2404
3480.40 2429
3480.96 2400
3481.52 2233
3482.07 2405
3482.63 2335
3483.19 2495
3483.74 2550
3484.30 2238
3484.86 2349
3485.41 2454
3485.97 2843
3486.53 2772
3487.08 2704
3487.64 2799
3488.20 3154
3488.75 3360
3489.31 3945
3489.87 4532
3490.42 5763
3490.98 7219
3491.54 8265
3492.09 9402
3492.65 10278
3493.21 10579
3493.77 10242
3494.32 10002
3494.88 9359
3495.44 8370
3496.00 7361
3496.55 5914
3497.11 5368
3497.67 4738
3498.23 4165
3498.78 3828
3499.34 3867
3499.90 3675
3500.46 3663
3501.01 3854
3501.57 3528
3502.13 3607
3502.69 3541
3503.25 3657
3503.80 3591
3504.36 3933
3504.92 3904
3505.48 3773
3506.04 3762
3506.60 3597
3507.15 3674
3507.71 3467
3508.27 3287
3508.83 3087
3509.39 3174
3509.95 2985
3510.50 2648
3511.06 2466
3511.62 2462
3512.18 2352
3512.74 2318
3513.30 2325
3513.86 2329
3514.42 2154
3514.98 2043
3515.53 1967
3516.09 1791
3516.65 1780
3517.21 1632
3517.77 1719
3518.33 1947
3518.89 1769
3519.45 1906
3520.01 1867
3520.57 1834
3521.13 2015
3521.69 2033
3522.25 2002
3522.81 2057
3523.36 1994
3523.92 1861
3524.48 1806
3525.04 1783
3525.60 1945
3526.16 1792
3526.72 1779
3527.28 1823
3527.84 1733
3528.40 1913
3528.96 1702
3529.52 1759
3530.08 1690
3530.64 1677
3531.20 1785
3531.76 1801
3532.32 1947
3532.89 1899
3533.45 1792
3534.01 1935
3534.57 1910
3535.13 1910
3535.69 1987
3536.25 1685
3536.81 1754
3537.37 2152
3537.93 1999
3538.49 1903
3539.05 1855
3539.61 1680
3540.17 1774
3540.74 1790
3541.30 1657
3541.86 1813
3542.42 1725
3542.98 1581
3543.54 1878
3544.10 1737
3544.66 1734
3545.22 1871
3545.79 1784
3546.35 1666
3546.91 1584
3547.47 1603
3548.03 1651
3548.59 1746
3549.16 1809
3549.72 1763
3550.28 1750
3550.84 1641
3551.40 1594
3551.96 1527
3552.53 1422
3553.09 1387
3553.65 1446
3554.21 1439
3554.77 1536
3555.34 1452
3555.90 1349
3556.46 1401
3557.02 1490
3557.59 1479
3558.15 1476
3558.71 1452
3559.27 1524
3559.84 1735
3560.40 1610
3560.96 1508
3561.52 1668
3562.09 1779
3562.65 1771
3563.21 1701
3563.77 1550
3564.34 1676
3564.90 1747
3565.46 1701
3566.03 1494
3566.59 1505
3567.15 1597
3567.72 1356
3568.28 1555
3568.84 1442
3569.41 1515
3569.97 1376
3570.53 1412
3571.10 1395
3571.66 1458
3572.22 1478
3572.79 1500
3573.35 1639
3573.91 1547
3574.48 1503
3575.04 1609
3575.60 1644
3576.17 1871
3576.73 1847
3577.30 1796
3577.86 1898
3578.42 1905
3578.99 1728
3579.55 1728
3580.12 1770
3580.68 1688
3581.24 1586
3581.81 1558
3582.37 1617
3582.94 1489
3583.50 1466
3584.07 1654
3584.63 1691
3585.20 1550
3585.76 1430
3586.32 1486
3586.89 1641
3587.45 1605
3588.02 1486
3588.58 1452
3589.15 1519
3589.71 1371
3590.28 1473
3590.84 1378
3591.41 1382
3591.97 1463
3592.54 1370
3593.10 1497
3593.67 1476
3594.23 1425
3594.80 1386
3595.36 1357
3595.93 1425
3596.50 1449
3597.06 1462
3597.63 1405
3598.19 1376
3598.76 1274
3599.32 1327
3599.89 1426
3600.45 1440
3601.02 1503
3601.59 1425
3602.15 1407
3602.72 1458
3603.28 1391
3603.85 1405
3604.42 1468
3604.98 1455
3605.55 1360
3606.11 1361
3606.68 1359
3607.25 1404
3607.81 1284
3608.38 1442
3608.95 1492
3609.51 1300
3610.08 1384
3610.65 1237
3611.21 1238
3611.78 1177
3612.35 1307
3612.91 1233
3613.48 1311
3614.05 1239
3614.61 1293
3615.18 1390
3615.75 1309
3616.31 1262
3616.88 1416
3617.45 1441
3618.01 1467
3618.58 1501
3619.15 1778
3619.72 1481
3620.28 1513
3620.85 1557
3621.42 1610
3621.99 1652
3622.55 1546
3623.12 1374
3623.69 1396
3624.26 1343
3624.82 1247
3625.39 1313
3625.96 1441
3626.53 1166
3627.09 1408
3627.66 1544
3628.23 1369
3628.80 1375
3629.37 1205
3629.93 1334
3630.50 1408
3631.07 1292
3631.64 1287
3632.21 1399
3632.77 1329
3633.34 1292
3633.91 1450
3634.48 1395
3635.05 1273
3635.62 1305
3636.19 1368
3636.75 1443
3637.32 1435
3637.89 1353
3638.46 1266
3639.03 1225
3639.60 1392
3640.17 1508
3640.73 1591
3641.30 1479
3641.87 1432
3642.44 1413
3643.01 1535
3643.58 1666
3644.15 1460
3644.72 1488
3645.29 1481
3645.86 1319
3646.43 1308
3647.00 1375
3647.57 1400
3648.13 1410
3648.70 1407
3649.27 1371
3649.84 1479
3650.41 1705
3650.98 1839
3651.55 1787
3652.12 1637
3652.69 1643
3653.26 1652
3653.83 1741
3654.40 1631
3654.97 1634
3655.54 1494
3656.11 1518
3656.68 1501
3657.25 1566
3657.82 1579
3658.39 1460
3658.96 1361
3659.53 1521
3660.10 1505
3660.67 1372
3661.24 1400
3661.82 1397
3662.39 1450
3662.96 1512
3663.53 1500
3664.10 1540
3664.67 1776
3665.24 1652
3665.81 1831
3666.38 1757
3666.95 1750
3667.52 2070
3668.09 2050
3668.67 1575
3669.24 1499
3669.81 1616
3670.38 1604
3670.95 1476
3671.52 1481
3672.09 1485
3672.66 1455
3673.24 1716
3673.81 1626
3674.38 1647
3674.95 1443
3675.52 1541
3676.09 1421
3676.66 1322
3677.24 1434
3677.81 1485
3678.38 1307
3678.95 1439
3679.52 1551
3680.10 1467
3680.67 1369
3681.24 1314
3681.81 1361
3682.38 1392
3682.96 1362
3683.53 1231
3684.10 1234
3684.67 1341
3685.25 1377
3685.82 1203
3686.39 1255
3686.96 1354
3687.54 1279
3688.11 1304
3688.68 1388
3689.25 1424
3689.83 1324
3690.40 1497
3690.97 1633
3691.54 1469
3692.12 1419
3692.69 1360
3693.26 1364
3693.84 1257
3694.41 1392
3694.98 1348
3695.56 1335
3696.13 1339
3696.70 1229
3697.28 1101
3697.85 1241
3698.42 1278
3699.00 1296
3699.57 1368
3700.14 1249
3700.72 1195
3701.29 1256
3701.86 1297
3702.44 1285
3703.01 1328
3703.58 1187
3704.16 1327
3704.73 1302
3705.31 1406
3705.88 1241
3706.45 1270
3707.03 1523
3707.60 1488
3708.18 1257
3708.75 1433
3709.33 1383
3709.90 1404
3710.47 1380
3711.05 1286
3711.62 1515
3712.20 1371
3712.77 1491
3713.35 1532
3713.92 1296
3714.50 1369
3715.07 1491
3715.64 1440
3716.22 1348
3716.79 1262
3717.37 1222
3717.94 1256
3718.52 1245
3719.09 1259
3719.67 1196
3720.24 1160
3720.82 1274
3721.39 1165
3721.97 1186
3722.54 1188
3723.12 1040
3723.70 1140
3724.27 1185
3724.85 1213
3725.42 1165
3726.00 1285
3726.57 1304
3727.15 1223
3727.72 1200
3728.30 1248
3728.88 1310
3729.45 1278
3730.03 1279
3730.60 1225
3731.18 1256
3731.75 1232
3732.33 1355
3732.91 1345
3733.48 1383
3734.06 1354
3734.64 1318
3735.21 1483
3735.79 1428
3736.36 1386
3736.94 1376
3737.52 1230
3738.09 1268
3738.67 1347
3739.25 1335
3739.82 1300
3740.40 1122
3740.98 1091
3741.55 1263
3742.13 1215
3742.71 1242
3743.28 1220
3743.86 1197
3744.44 1243
3745.01 1215
3745.59 1285
3746.17 1263
3746.75 1241
3747.32 1218
3747.90 1260
3748.48 1281
3749.05 1303
3749.63 1415
3750.21 1341
3750.79 1255
3751.36 1308
3751.94 1410
3752.52 1287
3753.10 1289
3753.67 1250
3754.25 1225
3754.83 1244
3755.41 1178
3755.99 1212
3756.56 1355
3757.14 1204
3757.72 1022
3758.30 1139
3758.88 1201
3759.45 1263
3760.03 1247
3760.61 1237
3761.19 1303
3761.77 1295
3762.35 1165
3762.92 1295
3763.50 1404
3764.08 1383
3764.66 1342
3765.24 1291
3765.82 1268
3766.39 1106
3766.97 1186
3767.55 1243
3768.13 1302
3768.71 1230
3769.29 1331
3769.87 1289
3770.45 1342
3771.03 1426
3771.60 1383
3772.18 1291
3772.76 1115
3773.34 1294
3773.92 1288
3774.50 1203
3775.08 1325
3775.66 1386
3776.24 1225
3776.82 1250
3777.40 1111
3777.98 1168
3778.56 1293
3779.14 1206
3779.72 1083
3780.30 1186
3780.88 1155
3781.46 1199
3782.04 1169
3782.61 1127
3783.19 1091
3783.77 1111
3784.35 1201
3784.93 1322
3785.52 1328
3786.10 1208
3786.68 1223
3787.26 1159
3787.84 1222
3788.42 1381
3789.00 1221
3789.58 1286
3790.16 1170
3790.74 1265
3791.32 1251
3791.90 1279
3792.48 1326
3793.06 1288
3793.64 1327
3794.22 1460
3794.80 1289
3795.38 1430
3795.96 1303
3796.55 1167
3797.13 1215
3797.71 1192
3798.29 1286
3798.87 1310
3799.45 1316
3800.03 1255
3800.61 1342
3801.19 1283
3801.78 1316
3802.36 1246
3802.94 1258
3803.52 1286
3804.10 1364
3804.68 1363
3805.27 1306
3805.85 1328
3806.43 1290
3807.01 1417
3807.59 1377
3808.17 1486
3808.76 1559
3809.34 1531
3809.92 1609
3810.50 1612
3811.08 1500
3811.67 1528
3812.25 1522
3812.83 1581
3813.41 1591
3814.00 1608
3814.58 1539
3815.16 1563
3815.74 1532
3816.32 1401
3816.91 1487
3817.49 1437
3818.07 1313
3818.66 1252
3819.24 1326
3819.82 1216
3820.40 1224
3820.99 1463
3821.57 1380
3822.15 1197
3822.73 1272
3823.32 1190
3823.90 1448
3824.48 1527
3825.07 1192
3825.65 1164
3826.23 1328
3826.82 1347
3827.40 1429
3827.98 1267
3828.57 1226
3829.15 1363
3829.73 1282
3830.32 1233
3830.90 1204
3831.48 1111
3832.07 1156
3832.65 1246
3833.24 1305
3833.82 1234
3834.40 1190
3834.99 1103
3835.57 1090
3836.16 1116
3836.74 1166
3837.32 1204
3837.91 1228
3838.49 1163
3839.08 1119
3839.66 1268
3840.24 1402
3840.83 1259
3841.41 1292
3842.00 1186
3842.58 1123
3843.17 1245
3843.75 1166
3844.34 1092
3844.92 1170
3845.51 1282
3846.09 1363
3846.67 1217
3847.26 1205
3847.84 1173
3848.43 1188
3849.01 1245
3849.60 1311
3850.18 1157
3850.77 1183
3851.35 1253
3851.94 1270
3852.53 1263
3853.11 1274
3853.70 1319
3854.28 1315
3854.87 1219
3855.45 1203
3856.04 1137
3856.62 1250
3857.21 1364
3857.79 1199
3858.38 1339
3858.97 1272
3859.55 1302
3860.14 1349
3860.72 1348
3861.31 1390
3861.90 1382
3862.48 1298
3863.07 1445
3863.65 1441
3864.24 1369
3864.83 1327
3865.41 1276
3866.00 1330
3866.58 1283
3867.17 1228
3867.76 1343
3868.34 1423
3868.93 1292
3869.52 1233
3870.10 1210
3870.69 1271
3871.28 1225
3871.86 1240
3872.45 1441
3873.04 1534
3873.62 1389
3874.21 1468
3874.80 1408
3875.38 1288
3875.97 1341
3876.56 1383
3877.15 1305
3877.73 1300
3878.32 1472
3878.91 1402
3879.49 1199
3880.08 1294
3880.67 1288
3881.26 1383
3881.84 1121
3882.43 1206
3883.02 1165
3883.61 1192
3884.19 1119
3884.78 1174
3885.37 1249
3885.96 1289
3886.55 1259
3887.13 1295
3887.72 1295
3888.31 1423
3888.90 1435
3889.49 1454
3890.07 1580
3890.66 1604
3891.25 1420
3891.84 1507
3892.43 1547
3893.01 1492
3893.60 1487
3894.19 1354
3894.78 1258
3895.37 1354
3895.96 1372
3896.55 1249
3897.13 1223
3897.72 1193
3898.31 1310
3898.90 1392
3899.49 1411
3900.08 1470
3900.67 1342
3901.26 1200
3901.84 1352
3902.43 1259
3903.02 1284
3903.61 1370
3904.20 1186
3904.79 1257
3905.38 1365
3905.97 1364
3906.56 1269
3907.15 1299
3907.74 1464
3908.33 1393
3908.92 1395
3909.50 1390
3910.09 1282
3910.68 1242
3911.27 1242
3911.86 1327
3912.45 1172
3913.04 1249
3913.63 1148
3914.22 1245
3914.81 1251
3915.40 1320
3915.99 1388
3916.58 1292
3917.17 1339
3917.76 1144
3918.35 1303
3918.94 1338
3919.53 1205
3920.12 1212
3920.72 1181
3921.31 1232
3921.90 1183
3922.49 1252
3923.08 1226
3923.67 1168
3924.26 1268
3924.85 1222
3925.44 1146
3926.03 1211
3926.62 1195
3927.21 1303
3927.80 1362
3928.39 1252
3928.99 1233
3929.58 1204
3930.17 1172
3930.76 1107
3931.35 1162
3931.94 1077
3932.53 1034
3933.12 1151
3933.72 972
3934.31 1075
3934.90 1074
3935.49 1046
3936.08 1077
3936.67 1098
3937.26 1179
3937.86 1222
3938.45 1325
3939.04 1399
3939.63 1333
3940.22 1391
3940.82 1321
3941.41 1444
3942.00 1610
3942.59 1508
3943.18 1679
3943.78 1565
3944.37 1447
3944.96 1393
3945.55 1414
3946.14 1453
3946.74 1414
3947.33 1378
3947.92 1205
3948.51 1280
3949.11 1216
3949.70 1332
3950.29 1466
3950.88 1443
3951.48 1261
3952.07 1259
3952.66 1241
3953.26 1256
3953.85 1248
3954.44 1398
3955.03 1414
3955.63 1327
3956.22 1317
3956.81 1296
3957.41 1392
3958.00 1372
3958.59 1371
3959.19 1332
3959.78 1342
3960.37 1247
3960.97 1397
3961.56 1401
3962.15 1373
3962.75 1355
3963.34 1340
3963.93 1317
3964.53 1325
3965.12 1197
3965.72 1286
3966.31 1554
3966.90 1644
3967.50 1380
3968.09 1431
3968.69 1337
3969.28 1328
3969.87 1382
3970.47 1525
3971.06 1415
3971.66 1323
3972.25 1425
3972.85 1480
3973.44 1537
3974.03 1453
3974.63 1439
3975.22 1478
3975.82 1576
3976.41 1531
3977.01 1675
3977.60 1975
3978.20 1741
3978.79 1602
3979.39 1560
3979.98 1675
3980.58 1717
3981.17 1421
3981.77 1466
3982.36 1571
3982.96 1575
3983.55 1452
3984.15 1441
3984.74 1568
3985.34 1390
3985.93 1501
3986.53 1551
3987.12 1537
3987.72 1449
3988.31 1593
3988.91 1492
3989.50 1503
3990.10 1476
3990.70 1595
3991.29 1527
3991.89 1646
3992.48 1576
3993.08 1591
3993.67 1623
3994.27 1617
3994.87 1538
3995.46 1517
3996.06 1490
3996.65 1638
3997.25 1658
3997.85 1599
3998.44 1791
3999.04 1532
3999.64 1536
4000.23 1501
4000.83 1386
4001.43 1471
4002.02 1222
4002.62 1271
4003.21 1364
4003.81 1391
4004.41 1472
4005.00 1413
4005.60 1470
4006.20 1470
4006.80 1504
4007.39 1591
4007.99 1485
4008.59 1416
4009.18 1408
4009.78 1412
4010.38 1524
4010.97 1486
4011.57 1255
4012.17 1273
4012.77 1454
4013.36 1352
4013.96 1373
4014.56 1416
4015.16 1433
4015.75 1364
4016.35 1373
4016.95 1563
4017.55 1381
4018.14 1394
4018.74 1398
4019.34 1336
4019.94 1530
4020.54 1395
4021.13 1278
4021.73 1503
4022.33 1528
4022.93 1449
4023.53 1517
4024.12 1547
4024.72 1659
4025.32 1830
4025.92 1872
4026.52 2114
4027.12 2223
4027.71 2339
4028.31 2627
4028.91 2810
4029.51 2728
4030.11 2916
4030.71 2798
4031.31 2814
4031.90 2470
4032.50 2272
4033.10 2324
4033.70 2113
4034.30 1889
4034.90 1856
4035.50 1743
4036.10 1746
4036.70 1802
4037.29 1841
4037.89 1700
4038.49 1426
4039.09 1349
4039.69 1326
4040.29 1201
4040.89 1199
4041.49 1089
4042.09 1132
4042.69 1200
4043.29 1274
4043.89 1218
4044.49 1363
4045.09 1373
4045.69 1257
4046.29 1269
4046.89 1345
4047.49 1325
4048.09 1285
4048.69 1111
4049.29 1037
4049.89 1254
4050.49 1274
4051.09 1240
4051.69 1307
4052.29 1262
4052.89 1323
4053.49 1311
4054.09 1240
4054.69 1439
4055.29 1387
4055.89 1402
4056.49 1479
4057.09 1480
4057.69 1481
4058.29 1412
4058.89 1499
4059.49 1504
4060.09 1222
4060.70 1520
4061.30 1482
4061.90 1375
4062.50 1320
4063.10 1468
4063.70 1318
4064.30 1363
4064.90 1437
4065.50 1439
4066.11 1437
4066.71 1271
4067.31 1298
4067.91 1313
4068.51 1396
4069.11 1473
4069.71 1458
4070.32 1334
4070.92 1316
4071.52 1198
4072.12 1174
4072.72 1301
4073.32 1228
4073.93 1189
4074.53 1172
4075.13 1240
4075.73 1251
4076.33 1085
4076.94 1118
4077.54 1096
4078.14 1014
4078.74 1090
4079.34 1213
4079.95 1196
4080.55 1078
4081.15 1033
4081.75 1136
4082.36 1215
4082.96 1266
4083.56 1282
4084.16 1103
4084.77 1169
4085.37 1121
4085.97 1179
4086.58 1082
4087.18 1196
4087.78 1118
4088.38 1229
4088.99 1115
4089.59 1096
4090.19 1060
4090.80 1078
4091.40 1142
4092.00 1032
4092.61 1079
4093.21 1066
4093.81 1097
4094.42 1157
4095.02 1244
4095.62 1118
4096.23 1169
4096.83 1247
4097.43 1330
4098.04 1091
4098.64 1085
4099.24 1214
4099.85 1222
4100.45 1220
4101.06 1121
4101.66 1132
4102.26 1092
4102.87 1315
4103.47 1132
4104.08 1136
4104.68 1234
4105.28 1220
4105.89 1256
4106.49 1249
4107.10 1211
4107.70 1319
4108.31 1226
4108.91 1316
4109.51 1361
4110.12 1214
4110.72 1204
4111.33 1204
4111.93 1140
4112.54 1156
4113.14 1123
4113.75 1256
4114.35 1267
4114.96 1241
4115.56 1061
4116.17 967
4116.77 989
4117.38 1085
4117.98 1043
4118.59 1078
4119.19 969
4119.80 1087
4120.40 1105
4121.01 1167
4121.61 1110
4122.22 1154
4122.82 1172
4123.43 1108
4124.04 1120
4124.64 1183
4125.25 1156
4125.85 1134
4126.46 1240
4127.06 1125
4127.67 1077
4128.28 1000
4128.88 1139
4129.49 1235
4130.09 1096
4130.70 966
4131.31 1120
4131.91 1139
4132.52 1186
4133.12 1094
4133.73 1098
4134.34 1188
4134.94 1296
4135.55 1268
4136.16 1292
4136.76 1325
4137.37 1260
4137.98 1292
4138.58 1318
4139.19 1143
4139.80 1275
4140.40 1309
4141.01 1306
4141.62 1527
4142.22 1429
4142.83 1494
4143.44 1497
4144.04 1238
4144.65 1241
4145.26 1345
4145.86 1325
4146.47 1291
4147.08 1279
4147.69 1377
4148.29 1373
4148.90 1228
4149.51 1124
4150.12 1149
4150.72 1066
4151.33 1054
4151.94 1123
4152.55 1200
4153.15 1111
4153.76 1132
4154.37 1177
4154.98 1147
4155.59 1121
4156.19 1093
4156.80 1255
4157.41 1163
4158.02 1091
4158.63 1107
4159.23 1033
4159.84 1198
4160.45 1330
4161.06 1137
4161.67 1123
4162.28 1163
4162.88 1182
4163.49 1107
4164.10 1128
4164.71 1116
4165.32 1376
4165.93 1293
4166.53 1070
4167.14 1151
4167.75 1232
4168.36 1197
4168.97 1274
4169.58 1047
4170.19 1271
4170.80 1259
4171.41 1190
4172.01 1265
4172.62 1239
4173.23 1137
4173.84 1139
4174.45 1216
4175.06 1181
4175.67 1196
4176.28 1158
4176.89 1219
4177.50 1143
4178.11 1268
4178.72 1310
4179.33 1304
4179.94 1238
4180.55 1314
4181.16 1332
4181.77 1286
4182.38 1250
4182.99 1135
4183.60 1096
4184.21 1107
4184.82 1241
4185.43 1227
4186.04 1213
4186.65 1315
4187.26 1351
4187.87 1188
4188.48 1157
4189.09 1163
4189.70 1183
4190.31 1265
4190.92 1257
4191.53 1093
4192.14 1193
4192.75 1221
4193.36 1205
4193.97 1301
4194.58 1358
4195.19 1432
4195.80 1411
4196.41 1380
4197.03 1268
4197.64 1160
4198.25 1188
4198.86 1120
4199.47 1141
4200.08 1047
4200.69 1063
4201.30 1116
4201.91 1250
4202.53 1141
4203.14 1089
4203.75 1207
4204.36 1187
4204.97 946
4205.58 1069
4206.19 1250
4206.81 1214
4207.42 1189
4208.03 1170
4208.64 1187
4209.25 1134
4209.86 1196
4210.48 1084
4211.09 1103
4211.70 1163
4212.31 1276
4212.92 1119
4213.54 1121
4214.15 1168
4214.76 1165
4215.37 1114
4215.99 1205
4216.60 1243
4217.21 1327
4217.82 1378
4218.43 1178
4219.05 1148
4219.66 1286
4220.27 1364
4220.89 1301
4221.50 1266
4222.11 1360
4222.72 1377
4223.34 1273
4223.95 1239
4224.56 1159
4225.17 1201
4225.79 1191
4226.40 1299
4227.01 1282
4227.63 1298
4228.24 1280
4228.85 1421
4229.47 1450
4230.08 1495
4230.69 1709
4231.31 1658
4231.92 1822
4232.53 1781
4233.15 1652
4233.76 1914
4234.37 2053
4234.99 2165
4235.60 2242
4236.22 2181
4236.83 2111
4237.44 2107
4238.06 2118
4238.67 1750
4239.28 1681
4239.90 1626
4240.51 1398
4241.13 1446
4241.74 1329
4242.36 1282
4242.97 1163
4243.58 1211
4244.20 1327
4244.81 1391
4245.43 1322
4246.04 1242
4246.66 1136
4247.27 1163
4247.89 1277
4248.50 1333
4249.11 1327
4249.73 1361
4250.34 1348
4250.96 1230
4251.57 1267
4252.19 1177
4252.80 1377
4253.42 1209
4254.03 1282
4254.65 1249
4255.26 1218
4255.88 1188
4256.49 1264
4257.11 1274
4257.72 1261
4258.34 1221
4258.96 1264
4259.57 1220
4260.19 1216
4260.80 1152
4261.42 1306
4262.03 1235
4262.65 1262
4263.26 1256
4263.88 1329
4264.50 1423
4265.11 1436
4265.73 1322
4266.34 1287
4266.96 1414
4267.58 1325
4268.19 1360
4268.81 1441
4269.42 1441
4270.04 1453
4270.66 1419
4271.27 1386
4271.89 1369
4272.51 1414
4273.12 1562
4273.74 1454
4274.36 1403
4274.97 1442
4275.59 1533
4276.20 1234
4276.82 1183
4277.44 1284
4278.06 1454
4278.67 1599
4279.29 1523
4279.91 1420
4280.52 1243
4281.14 1158
4281.76 1205
4282.37 1227
4282.99 1311
4283.61 1160
4284.23 1148
4284.84 1136
4285.46 1205
4286.08 1168
4286.69 1257
4287.31 1102
4287.93 1275
4288.55 1378
4289.16 1192
4289.78 1308
4290.40 1329
4291.02 1410
4291.64 1351
4292.25 1244
4292.87 1374
4293.49 1316
4294.11 1328
4294.73 1322
4295.34 1296
4295.96 1414
4296.58 1242
4297.20 1230
4297.82 1234
4298.43 1235
4299.05 1252
4299.67 1284
4300.29 1203
4300.91 1281
4301.53 1322
4302.14 1153
4302.76 1423
4303.38 1282
4304.00 1179
4304.62 1201
4305.24 1157
4305.86 1096
4306.48 1177
4307.09 1223
4307.71 1378
4308.33 1312
4308.95 1282
4309.57 1239
4310.19 1320
4310.81 1237
4311.43 1098
4312.05 1231
4312.67 1316
4313.29 1167
4313.90 1129
4314.52 1261
4315.14 1283
4315.76 1213
4316.38 1160
4317.00 1199
4317.62 1257
4318.24 1279
4318.86 1183
4319.48 1054
4320.10 1130
4320.72 1226
4321.34 1333
4321.96 1399
4322.58 1341
4323.20 1249
4323.82 1341
4324.44 1387
4325.06 1673
4325.68 1744
4326.30 1500
4326.92 1471
4327.54 1357
4328.16 1412
4328.78 1460
4329.40 1488
4330.02 1474
4330.64 1578
4331.27 1502
4331.89 1593
4332.51 1683
4333.13 1825
4333.75 1775
4334.37 1941
4334.99 1964
4335.61 2290
4336.23 2568
4336.85 2622
4337.47 3155
4338.09 3285
4338.72 3560
4339.34 3455
4339.96 3360
4340.58 2943
4341.20 2821
4341.82 2735
4342.44 2891
4343.07 2513
4343.69 2851
4344.31 3233
4344.93 3451
4345.55 4163
4346.17 4780
4346.79 5026
4347.42 5118
4348.04 5003
4348.66 4902
4349.28 4431
4349.90 3927
4350.53 3356
4351.15 2947
4351.77 2505
4352.39 2321
4353.01 2024
4353.64 1947
4354.26 1791
4354.88 1805
4355.50 1691
4356.13 1789
4356.75 1799
4357.37 1793
4357.99 1909
4358.62 1823
4359.24 1897
4359.86 2016
4360.48 1955
4361.11 1922
4361.73 1687
4362.35 1592
4362.98 1729
4363.60 1677
4364.22 1679
4364.84 1709
4365.47 1619
4366.09 1790
4366.71 1695
4367.34 1471
4367.96 1517
4368.58 1540
4369.21 1621
4369.83 1610
4370.45 1449
4371.08 1452
4371.70 1627
4372.32 1509
4372.95 1376
4373.57 1295
4374.20 1266
4374.82 1369
4375.44 1530
4376.07 1458
4376.69 1364
4377.31 1269
4377.94 1257
4378.56 1347
4379.19 1437
4379.81 1422
4380.43 1261
4381.06 1459
4381.68 1410
4382.31 1234
4382.93 1383
4383.56 1425
4384.18 1317
4384.80 1314
4385.43 1251
4386.05 1307
4386.68 1196
4387.30 1190
4387.93 1249
4388.55 1363
4389.18 1216
4389.80 1233
4390.43 1264
4391.05 1223
4391.68 1193
4392.30 1206
4392.93 1126
4393.55 1210
4394.18 1176
4394.80 1193
4395.43 1133
4396.05 1059
4396.68 1079
4397.30 1241
4397.93 1217
4398.55 1119
4399.18 1258
4399.80 1206
4400.43 1228
4401.06 1241
4401.68 1262
4402.31 1180
4402.93 1151
4403.56 1258
4404.18 1327
4404.81 1249
4405.44 1310
4406.06 1177
4406.69 1218
4407.31 1233
4407.94 1190
4408.57 1284
4409.19 1205
4409.82 1255
4410.45 1233
4411.07 1367
4411.70 1311
4412.32 1166
4412.95 1122
4413.58 1203
4414.20 1175
4414.83 1165
4415.46 1202
4416.08 1293
4416.71 1292
4417.34 1275
4417.96 1365
4418.59 1475
4419.22 1454
4419.84 1215
4420.47 1320
4421.10 1216
4421.73 1086
4422.35 1127
4422.98 1164
4423.61 1114
4424.23 1112
4424.86 1186
4425.49 1041
4426.12 1111
4426.74 1224
4427.37 1253
4428.00 1159
4428.63 1078
4429.25 1052
4429.88 983
4430.51 1087
4431.14 1162
4431.77 1053
4432.39 1290
4433.02 1260
4433.65 1332
4434.28 1194
4434.90 1096
4435.53 1302
4436.16 1216
4436.79 1336
4437.42 1281
4438.05 1255
4438.67 1277
4439.30 1202
4439.93 1233
4440.56 1261
4441.19 1167
4441.82 1076
4442.44 1098
4443.07 1247
4443.70 1138
4444.33 1221
4444.96 1281
4445.59 1243
4446.22 1116
4446.85 1362
4447.47 1410
4448.10 1254
4448.73 1391
4449.36 1261
4449.99 1248
4450.62 1429
4451.25 1459
4451.88 1367
4452.51 1332
4453.14 1238
4453.77 1373
4454.40 1335
4455.02 1264
4455.65 1429
4456.28 1624
4456.91 1525
4457.54 1347
4458.17 1499
4458.80 1439
4459.43 1364
4460.06 1253
4460.69 1249
4461.32 1134
4461.95 1129
4462.58 1244
4463.21 1160
4463.84 1126
4464.47 1258
4465.10 1107
4465.73 1028
4466.36 1143
4466.99 1107
4467.62 1133
4468.25 1240
4468.88 1159
4469.51 1117
4470.14 1095
4470.78 1102
4471.41 1221
4472.04 1137
4472.67 1127
4473.30 1166
4473.93 1183
4474.56 1104
4475.19 1104
4475.82 1166
4476.45 1082
4477.08 1093
4477.71 1090
4478.35 1084
4478.98 1114
4479.61 1102
4480.24 1104
4480.87 938
4481.50 1082
4482.13 1158
4482.76 1092
4483.40 1206
4484.03 1186
4484.66 1042
4485.29 1037
4485.92 1195
4486.55 1184
4487.19 1222
4487.82 1377
4488.45 1321
4489.08 1227
4489.71 1171
4490.34 1242
4490.98 1156
4491.61 1260
4492.24 1346
4492.87 1217
4493.50 1177
4494.14 1270
4494.77 1181
4495.40 1218
4496.03 1354
4496.67 1320
4497.30 1315
4497.93 1208
4498.56 1451
4499.20 1601
4499.83 1567
4500.46 1655
4501.09 1868
4501.73 1567
4502.36 1772
4502.99 1712
4503.63 1733
4504.26 1670
4504.89 1748
4505.52 1668
4506.16 1460
4506.79 1539
4507.42 1380
4508.06 1299
4508.69 1496
4509.32 1305
4509.96 1185
4510.59 1188
4511.22 1347
4511.86 1371
4512.49 1198
4513.12 1355
4513.76 1316
4514.39 1456
4515.02 1242
4515.66 1138
4516.29 1267
4516.93 1296
4517.56 1136
4518.19 1173
4518.83 1132
4519.46 1145
4520.10 1244
4520.73 1109
4521.36 1189
4522.00 1202
4522.63 1204
4523.27 1178
4523.90 1092
4524.54 1130
4525.17 1073
4525.80 1153
4526.44 1092
4527.07 1174
4527.71 1163
4528.34 1145
4528.98 1165
4529.61 1278
4530.25 1143
4530.88 1277
4531.52 1376
4532.15 1254
4532.79 1265
4533.42 1352
4534.06 1307
4534.69 1330
4535.33 1309
4535.96 1270
4536.60 1220
4537.23 1277
4537.87 1231
4538.50 1219
4539.14 1112
4539.77 1098
4540.41 1234
4541.04 1283
4541.68 1183
4542.31 1187
4542.95 1164
4543.59 979
4544.22 1132
4544.86 1130
4545.49 1072
4546.13 956
4546.77 1097
4547.40 1128
4548.04 1062
4548.67 973
4549.31 1061
4549.95 1234
4550.58 1049
4551.22 1084
4551.85 1154
4552.49 1039
4553.13 1075
4553.76 1035
4554.40 1083
4555.04 1070
4555.67 1090
4556.31 1042
4556.95 999
4557.58 1026
4558.22 1030
4558.86 1084
4559.49 1029
4560.13 990
4560.77 931
4561.40 906
4562.04 923
4562.68 1063
4563.31 1106
4563.95 1117
4564.59 1055
4565.23 1244
4565.86 1247
4566.50 1125
4567.14 1131
4567.77 1322
4568.41 1179
4569.05 1171
4569.69 1018
4570.32 1034
4570.96 1091
4571.60 1083
4572.24 1122
4572.88 1126
4573.51 1073
4574.15 1094
4574.79 1083
4575.43 1043
4576.06 1053
4576.70 1183
4577.34 1208
4577.98 1110
4578.62 1041
4579.26 1131
4579.89 1231
4580.53 1190
4581.17 1195
4581.81 1186
4582.45 1162
4583.09 1327
4583.72 1350
4584.36 1272
4585.00 1249
4585.64 1192
4586.28 1188
4586.92 1221
4587.56 1212
4588.19 1282
4588.83 1166
4589.47 1534
4590.11 1613
4590.75 1567
4591.39 1788
4592.03 1906
4592.67 1921
4593.31 1850
4593.95 1907
4594.58 1806
4595.22 1557
4595.86 1604
4596.50 1340
4597.14 1320
4597.78 1467
4598.42 1378
4599.06 1418
4599.70 1158
4600.34 1263
4600.98 1164
4601.62 1288
4602.26 1384
4602.90 1344
4603.54 1377
4604.18 1407
4604.82 1340
4605.46 1270
4606.10 1156
4606.74 1260
4607.38 1232
4608.02 1196
4608.66 1204
4609.30 1007
4609.94 1118
4610.58 1189
4611.22 1204
4611.86 1318
4612.50 1227
4613.14 1194
4613.78 1195
4614.42 1211
4615.06 1246
4615.70 1337
4616.35 1350
4616.99 1217
4617.63 1183
4618.27 1177
4618.91 1112
4619.55 1208
4620.19 1116
4620.83 1046
4621.47 1026
4622.11 1001
4622.76 1105
4623.40 981
4624.04 1046
4624.68 953
4625.32 1061
4625.96 1171
4626.60 1148
4627.25 1106
4627.89 1122
4628.53 1034
4629.17 1152
4629.81 1129
4630.45 1014
4631.10 1158
4631.74 1099
4632.38 1178
4633.02 1256
4633.66 1157
4634.30 1159
4634.95 1192
4635.59 1179
4636.23 1262
4636.87 1256
4637.52 1290
4638.16 1141
4638.80 1116
4639.44 1326
4640.08 1344
4640.73 1392
4641.37 1408
4642.01 1226
4642.66 1124
4643.30 1024
4643.94 1131
4644.58 1173
4645.23 1181
4645.87 1119
4646.51 1219
4647.15 1140
4647.80 1185
4648.44 1214
4649.08 1051
4649.73 1229
4650.37 1253
4651.01 1180
4651.66 1229
4652.30 1138
4652.94 1124
4653.59 1029
4654.23 1092
4654.87 1060
4655.52 997
4656.16 1035
4656.80 1063
4657.45 1104
4658.09 1183
4658.73 1081
4659.38 1036
4660.02 1116
4660.67 1013
4661.31 1046
4661.95 1021
4662.60 1014
4663.24 1009
4663.89 1104
4664.53 1074
4665.17 944
4665.82 1185
4666.46 1111
4667.11 922
4667.75 1047
4668.40 1081
4669.04 1076
4669.68 1103
4670.33 1022
4670.97 966
4671.62 1058
4672.26 1080
4672.91 1122
4673.55 1054
4674.20 1097
4674.84 1101
4675.49 1027
4676.13 991
4676.78 1062
4677.42 1013
4678.07 1058
4678.71 1100
4679.36 1123
4680.00 1107
4680.65 1144
4681.29 1137
4681.94 1235
4682.58 1320
4683.23 1180
4683.87 1168
4684.52 1044
4685.16 1094
4685.81 1186
4686.46 1107
4687.10 1187
4687.75 1199
4688.39 1028
4689.04 1118
4689.68 1151
4690.33 1157
4690.98 1121
4691.62 1030
4692.27 1115
4692.91 1125
4693.56 1285
4694.21 1116
4694.85 1106
4695.50 1206
4696.15 1162
4696.79 1275
4697.44 1206
4698.08 1375
4698.73 1482
4699.38 1574
4700.02 1677
4700.67 1614
4701.32 1636
4701.96 1718
4702.61 1607
4703.26 1474
4703.90 1354
4704.55 1257
4705.20 1148
4705.84 1337
4706.49 1315
4707.14 1190
4707.79 1349
4708.43 1233
4709.08 1087
4709.73 1200
4710.37 1310
4711.02 1286
4711.67 1168
4712.32 1248
4712.96 1218
4713.61 1168
4714.26 1197
4714.91 1216
4715.55 1179
4716.20 1215
4716.85 1102
4717.50 1060
4718.15 1160
4718.79 1193
4719.44 1194
4720.09 1164
4720.74 1165
4721.39 1339
4722.03 1229
4722.68 1198
4723.33 1181
4723.98 1294
4724.63 1192
4725.27 1300
4725.92 1417
4726.57 1288
4727.22 1334
4727.87 1277
4728.52 1278
4729.16 1293
4729.81 1321
4730.46 1241
4731.11 1278
4731.76 1315
4732.41 1331
4733.06 1217
4733.71 1160
4734.36 1170
4735.00 1168
4735.65 1185
4736.30 1282
4736.95 1256
4737.60 1106
4738.25 1078
4738.90 1188
4739.55 1164
4740.20 1193
4740.85 1276
4741.50 1235
4742.15 1158
4742.80 1108
4743.44 1163
4744.09 1160
4744.74 1225
4745.39 1140
4746.04 1156
4746.69 1120
4747.34 1305
4747.99 1367
4748.64 1453
4749.29 1416
4749.94 1567
4750.59 1538
4751.24 1616
4751.89 1735
4752.54 1807
4753.19 1800
4753.84 1770
4754.49 1638
4755.14 1590
4755.79 1626
4756.44 1642
4757.10 1425
4757.75 1351
4758.40 1250
4759.05 1289
4759.70 1243
4760.35 1123
4761.00 1089
4761.65 1095
4762.30 1109
4762.95 1065
4763.60 1171
4764.25 1172
4764.90 1158
4765.56 1121
4766.21 1151
4766.86 1139
4767.51 1284
4768.16 1248
4768.81 1236
4769.46 1223
4770.11 1217
4770.77 1207
4771.42 1114
4772.07 1120
4772.72 1167
4773.37 1136
4774.02 1063
4774.67 1085
4775.33 1077
4775.98 1263
4776.63 1098
4777.28 1237
4777.93 1326
4778.59 1331
4779.24 1269
4779.89 1223
4780.54 1258
4781.19 1262
4781.85 1320
4782.50 1357
4783.15 1158
4783.80 1198
4784.46 1195
4785.11 1227
4785.76 1293
4786.41 1255
4787.07 1252
4787.72 1267
4788.37 1190
4789.02 1103
4789.68 1092
4790.33 1133
4790.98 1153
4791.63 1228
4792.29 1327
4792.94 1209
4793.59 1205
4794.25 1266
4794.90 1314
4795.55 1246
4796.21 1283
4796.86 1168
4797.51 1180
4798.17 1142
4798.82 1123
4799.47 1071
4800.13 1096
4800.78 1268
4801.43 1195
4802.09 1200
4802.74 1197
4803.39 1261
4804.05 1237
4804.70 1234
4805.35 1269
4806.01 1128
4806.66 1163
4807.32 1241
4807.97 1141
4808.62 1173
4809.28 1101
4809.93 1145
4810.59 1274
4811.24 1253
4811.89 1339
4812.55 1273
4813.20 1265
4813.86 1313
4814.51 1305
4815.17 1342
4815.82 1256
4816.48 1443
4817.13 1375
4817.78 1272
4818.44 1293
4819.09 1337
4819.75 1498
4820.40 1394
4821.06 1388
4821.71 1377
4822.37 1399
4823.02 1453
4823.68 1259
4824.33 1426
4824.99 1388
4825.64 1429
4826.30 1410
4826.95 1570
4827.61 1581
4828.26 1486
4828.92 1449
4829.58 1466
4830.23 1571
4830.89 1589
4831.54 1576
4832.20 1519
4832.85 1534
4833.51 1650
4834.16 1767
4834.82 1727
4835.48 1809
4836.13 1915
4836.79 2077
4837.44 2088
4838.10 2078
4838.76 2043
4839.41 2107
4840.07 2180
4840.72 2215
4841.38 2084
4842.04 2104
4842.69 2114
4843.35 2197
4844.01 2315
4844.66 2264
4845.32 2451
4845.98 2554
4846.63 2598
4847.29 2622
4847.95 3009
4848.60 3096
4849.26 3211
4849.92 3516
4850.57 3815
4851.23 4063
4851.89 4206
4852.54 4268
4853.20 4015
4853.86 3470
4854.51 3367
4855.17 3427
4855.83 3240
4856.49 3393
4857.14 3523
4857.80 3589
4858.46 3975
4859.12 4066
4859.77 4076
4860.43 4002
4861.09 3966
4861.75 3480
4862.40 3101
4863.06 3249
4863.72 2987
4864.38 2781
4865.03 2963
4865.69 3055
4866.35 3176
4867.01 3516
4867.67 3330
4868.32 3326
4868.98 3204
4869.64 3258
4870.30 3040
4870.96 2850
4871.62 2810
4872.27 2619
4872.93 2666
4873.59 2601
4874.25 2663
4874.91 2450
4875.57 2340
4876.22 2451
4876.88 2490
4877.54 2607
4878.20 2871
4878.86 2902
4879.52 2608
4880.18 2482
4880.84 2466
4881.49 2379
4882.15 2364
4882.81 2247
4883.47 2302
4884.13 2169
4884.79 2195
4885.45 2031
4886.11 1863
4886.77 1806
4887.43 1985
4888.09 1917
4888.75 1896
4889.41 1978
4890.07 2161
4890.72 2109
4891.38 2151
4892.04 2164
4892.70 2069
4893.36 2177
4894.02 2189
4894.68 2022
4895.34 1783
4896.00 1904
4896.66 1725
4897.32 1587
4897.98 1536
4898.64 1546
4899.30 1599
4899.96 1507
4900.62 1560
4901.28 1664
4901.94 1736
4902.60 1720
4903.27 1657
4903.93 1688
4904.59 1589
4905.25 1551
4905.91 1301
4906.57 1563
4907.23 1517
4907.89 1489
4908.55 1562
4909.21 1697
4909.87 1633
4910.53 1479
4911.19 1430
4911.85 1331
4912.52 1490
4913.18 1439
4913.84 1370
4914.50 1400
4915.16 1520
4915.82 1330
4916.48 1366
4917.14 1349
4917.81 1358
4918.47 1150
4919.13 1221
4919.79 1222
4920.45 1086
4921.11 1309
4921.77 1399
4922.44 1332
4923.10 1317
4923.76 1250
4924.42 1235
4925.08 1131
4925.75 1130
4926.41 1098
4927.07 1314
4927.73 1189
4928.39 1146
4929.06 1241
4929.72 1252
4930.38 1297
4931.04 1247
4931.71 1239
4932.37 1283
4933.03 1303
4933.69 1301
4934.36 1359
4935.02 1207
4935.68 1232
4936.34 1244
4937.01 1206
4937.67 1265
4938.33 1180
4938.99 1194
4939.66 1098
4940.32 1195
4940.98 1252
4941.65 1430
4942.31 1239
4942.97 1152
4943.63 1144
4944.30 1112
4944.96 1144
4945.62 1096
4946.29 1089
4946.95 1150
4947.61 1144
4948.28 1151
4948.94 1134
4949.61 1153
4950.27 1118
4950.93 943
4951.60 1065
4952.26 991
4952.92 1039
4953.59 1179
4954.25 1128
4954.92 1212
4955.58 1142
4956.24 1176
4956.91 1158
4957.57 1150
4958.24 1187
4958.90 1086
4959.56 1099
4960.23 1102
4960.89 1277
4961.56 1171
4962.22 1305
4962.89 1452
4963.55 1464
4964.21 1306
4964.88 1442
4965.54 1396
4966.21 1329
4966.87 1304
4967.54 1356
4968.20 1320
4968.87 1164
4969.53 1236
4970.20 1176
4970.86 1173
4971.53 1087
4972.19 1039
4972.86 1120
4973.52 1304
4974.19 1202
4974.85 1147
4975.52 1217
4976.18 1392
4976.85 1197
4977.51 1178
4978.18 1176
4978.85 1048
4979.51 1190
4980.18 1277
4980.84 1226
4981.51 1213
4982.17 1228
4982.84 1080
4983.50 1124
4984.17 1007
4984.84 1108
4985.50 1148
4986.17 1142
4986.83 1146
4987.50 1260
4988.17 1252
4988.83 1294
4989.50 1304
4990.17 1454
4990.83 1442
4991.50 1276
4992.16 1297
4992.83 1338
4993.50 1363
4994.16 1313
4994.83 1313
4995.50 1265
4996.16 1242
4996.83 1229
4997.50 1190
4998.16 1152
4998.83 1088
4999.50 1116
5000.16 984
5000.83 1083
5001.50 1152
5002.17 1103
5002.83 1010
5003.50 997
5004.17 1104
5004.83 1165
5005.50 1082
5006.17 995
5006.84 957
5007.50 974
5008.17 971
5008.84 1044
5009.51 1114
5010.17 1199
5010.84 1160
5011.51 1073
5012.18 1149
5012.84 1151
5013.51 996
5014.18 1089
5014.85 1059
5015.52 1061
5016.18 1037
5016.85 1119
5017.52 1012
5018.19 994
5018.86 988
5019.52 1004
5020.19 958
5020.86 886
5021.53 1078
5022.20 1055
5022.87 988
5023.54 1000
5024.20 1075
5024.87 1127
5025.54 1162
5026.21 1088
5026.88 1110
5027.55 1090
5028.22 1151
5028.88 1119
5029.55 1093
5030.22 1004
5030.89 1034
5031.56 953
5032.23 918
5032.90 1046
5033.57 1094
5034.24 956
5034.91 1044
5035.58 965
5036.25 950
5036.91 1030
5037.58 1088
5038.25 1015
5038.92 1037
5039.59 1072
5040.26 1014
5040.93 1019
5041.60 1123
5042.27 999
5042.94 972
5043.61 1045
5044.28 963
5044.95 978
5045.62 1076
5046.29 992
5046.96 997
5047.63 965
5048.30 1049
5048.97 1064
5049.64 1023
5050.31 1001
5050.98 1061
5051.65 958
5052.32 996
5052.99 995
5053.66 990
5054.33 1016
5055.00 1004
5055.68 976
5056.35 942
5057.02 1028
5057.69 863
5058.36 867
5059.03 1088
5059.70 1042
5060.37 1059
5061.04 896
5061.71 915
5062.38 942
5063.06 997
5063.73 912
5064.40 930
5065.07 988
5065.74 910
5066.41 976
5067.08 965
5067.75 1014
5068.43 950
5069.10 979
5069.77 929
5070.44 1039
5071.11 1087
5071.78 1124
5072.46 978
5073.13 1128
5073.80 1186
5074.47 1043
5075.14 1117
5075.81 1104
5076.49 1069
5077.16 1111
5077.83 1147
5078.50 1131
5079.18 1020
5079.85 1147
5080.52 1255
5081.19 1149
5081.86 1169
5082.54 1127
5083.21 1146
5083.88 1124
5084.55 1047
5085.23 1038
5085.90 1114
5086.57 1141
5087.25 1030
5087.92 1003
5088.59 1186
5089.26 1226
5089.94 1179
5090.61 1367
5091.28 1419
5091.96 1416
5092.63 1395
5093.30 1397
5093.97 1492
5094.65 1466
5095.32 1535
5095.99 1366
5096.67 1336
5097.34 1344
5098.01 1214
5098.69 1131
5099.36 1137
5100.04 1132
5100.71 1065
5101.38 1061
5102.06 1105
5102.73 1013
5103.40 1125
5104.08 1222
5104.75 1233
5105.43 1125
5106.10 1204
5106.77 1139
5107.45 1136
5108.12 993
5108.80 1067
5109.47 1054
5110.14 946
5110.82 1012
5111.49 1075
5112.17 1080
5112.84 1104
5113.52 1115
5114.19 1118
5114.87 1002
5115.54 1114
5116.21 1129
5116.89 1220
5117.56 1196
5118.24 1042
5118.91 1120
5119.59 1167
5120.26 1211
5120.94 1197
5121.61 1051
5122.29 1029
5122.96 1015
5123.64 1120
5124.31 1065
5124.99 966
5125.66 1130
5126.34 1164
5127.01 1149
5127.69 1088
5128.37 1111
5129.04 1121
5129.72 1075
5130.39 1089
5131.07 1152
5131.74 1176
5132.42 1217
5133.09 1099
5133.77 1096
5134.45 1116
5135.12 1051
5135.80 1057
5136.47 1118
5137.15 1105
5137.83 959
5138.50 1007
5139.18 1109
5139.85 1103
5140.53 984
5141.21 1016
5141.88 965
5142.56 919
5143.24 972
5143.91 935
5144.59 960
5145.27 1019
5145.94 971
5146.62 973
5147.30 960
5147.97 1026
5148.65 977
5149.33 846
5150.00 824
5150.68 922
5151.36 1054
5152.03 971
5152.71 845
5153.39 976
5154.07 980
5154.74 863
5155.42 929
5156.10 910
5156.77 998
5157.45 902
5158.13 928
5158.81 959
5159.48 957
5160.16 968
5160.84 983
5161.52 964
5162.19 961
5162.87 837
5163.55 887
5164.23 987
5164.91 983
5165.58 1051
5166.26 1058
5166.94 1004
5167.62 1012
5168.30 1069
5168.97 1019
5169.65 1035
5170.33 1004
5171.01 1095
5171.69 961
5172.37 939
5173.04 963
5173.72 895
5174.40 887
5175.08 917
5175.76 950
5176.44 983
5177.11 924
5177.79 1049
5178.47 990
5179.15 973
5179.83 1103
5180.51 940
5181.19 998
5181.87 1068
5182.55 989
5183.22 1016
5183.90 972
5184.58 928
5185.26 1017
5185.94 875
5186.62 863
5187.30 1016
5187.98 1000
5188.66 968
5189.34 866
5190.02 853
5190.70 940
5191.38 851
5192.06 858
5192.74 944
5193.42 891
5194.10 840
5194.78 857
5195.46 950
5196.14 991
5196.82 957
5197.50 973
5198.18 978
5198.86 1054
5199.54 1052
5200.22 1047
5200.90 930
5201.58 964
5202.26 1003
5202.94 1054
5203.62 1103
5204.30 853
5204.98 937
5205.66 943
5206.34 861
5207.02 921
5207.70 859
5208.38 924
5209.06 1008
5209.74 1137
5210.42 1040
5211.10 978
5211.79 1018
5212.47 992
5213.15 1144
5213.83 1034
5214.51 1058
5215.19 928
5215.87 1012
5216.55 996
5217.23 1079
5217.92 1143
5218.60 1028
5219.28 1254
5219.96 1310
5220.64 1192
5221.32 1177
5222.00 1163
5222.69 1138
5223.37 1164
5224.05 1134
5224.73 1047
5225.41 1041
5226.10 925
5226.78 967
5227.46 1058
5228.14 992
5228.82 1037
5229.51 1047
5230.19 959
5230.87 935
5231.55 937
5232.23 959
5232.92 945
5233.60 875
5234.28 948
5234.96 1030
5235.65 998
5236.33 1061
5237.01 961
5237.69 987
5238.38 1071
5239.06 1101
5239.74 1079
5240.42 1233
5241.11 1175
5241.79 1050
5242.47 998
5243.16 962
5243.84 1035
5244.52 924
5245.21 946
5245.89 947
5246.57 982
5247.26 1004
5247.94 998
5248.62 922
5249.31 852
5249.99 895
5250.67 1150
5251.36 1115
5252.04 1055
5252.72 1109
5253.41 1110
5254.09 1005
5254.77 952
5255.46 923
5256.14 985
5256.83 963
5257.51 1015
5258.19 1041
5258.88 891
5259.56 914
5260.25 1042
5260.93 1048
5261.61 1049
5262.30 1017
5262.98 1057
5263.67 1102
5264.35 1075
5265.04 1021
5265.72 968
5266.40 1099
5267.09 1105
5267.77 1044
5268.46 1070
5269.14 1050
5269.83 1152
5270.51 1025
5271.20 980
5271.88 855
5272.57 958
5273.25 876
5273.94 1015
5274.62 989
5275.31 906
5275.99 925
5276.68 1005
5277.36 999
5278.05 906
5278.73 909
5279.42 1002
5280.10 1010
5280.79 1058
5281.47 1097
5282.16 1100
5282.85 1094
5283.53 960
5284.22 859
5284.90 930
5285.59 961
5286.27 1028
5286.96 915
5287.65 948
5288.33 932
5289.02 925
5289.70 937
5290.39 904
5291.08 883
5291.76 920
5292.45 956
5293.13 1026
5293.82 989
5294.51 969
5295.19 978
5295.88 1011
5296.57 957
5297.25 918
5297.94 946
5298.63 969
5299.31 1178
5300.00 1124
5300.69 1007
5301.37 1101
5302.06 1222
5302.75 1223
5303.43 1096
5304.12 985
5304.81 1037
5305.49 1038
5306.18 1134
5306.87 1113
5307.56 1178
5308.24 1141
5308.93 1076
5309.62 1048
5310.30 1151
5310.99 1127
5311.68 1163
5312.37 1079
5313.05 1195
5313.74 1183
5314.43 987
5315.12 1041
5315.81 1131
5316.49 1022
5317.18 1079
5317.87 1208
5318.56 1215
5319.24 1127
5319.93 1230
5320.62 1443
5321.31 1387
5322.00 1460
5322.68 1360
5323.37 1216
5324.06 1026
5324.75 1173
5325.44 1205
5326.13 971
5326.81 995
5327.50 1133
5328.19 988
5328.88 1000
5329.57 1043
5330.26 1009
5330.95 959
5331.63 990
5332.32 1004
5333.01 1096
5333.70 1140
5334.39 1044
5335.08 1010
5335.77 966
5336.46 971
5337.15 1012
5337.84 1021
5338.52 907
5339.21 873
5339.90 944
5340.59 1007
5341.28 967
5341.97 937
5342.66 991
5343.35 927
5344.04 947
5344.73 919
5345.42 1034
5346.11 1088
5346.80 1165
5347.49 1061
5348.18 989
5348.87 963
5349.56 1112
5350.25 1058
5350.94 1078
5351.63 1025
5352.32 992
5353.01 1072
5353.70 1048
5354.39 958
5355.08 987
5355.77 1063
5356.46 951
5357.15 875
5357.84 929
5358.53 838
5359.22 900
5359.91 979
5360.60 943
5361.29 983
5361.98 972
5362.67 1046
5363.36 1010
5364.06 941
5364.75 1047
5365.44 975
5366.13 970
5366.82 997
5367.51 845
5368.20 964
5368.89 904
5369.58 837
5370.27 936
5370.97 963
5371.66 921
5372.35 925
5373.04 968
5373.73 889
5374.42 823
5375.11 890
5375.81 928
5376.50 909
5377.19 837
5377.88 842
5378.57 844
5379.26 876
5379.96 953
5380.65 925
5381.34 926
5382.03 986
5382.72 926
5383.42 973
5384.11 917
5384.80 888
5385.49 859
5386.19 820
5386.88 950
5387.57 1035
5388.26 1029
5388.96 950
5389.65 930
5390.34 1077
5391.03 976
5391.73 961
5392.42 1004
5393.11 914
5393.80 1010
5394.50 1055
5395.19 1010
5395.88 1101
5396.57 1064
5397.27 978
5397.96 1034
5398.65 920
5399.35 815
5400.04 836
5400.73 930
5401.43 955
5402.12 981
5402.81 1009
5403.51 926
5404.20 922
5404.89 930
5405.59 905
5406.28 951
5406.97 974
5407.67 934
5408.36 944
5409.06 996
5409.75 1036
5410.44 990
5411.14 1092
5411.83 1074
5412.52 1054
5413.22 981
5413.91 958
5414.61 867
5415.30 932
5415.99 931
5416.69 871
5417.38 936
5418.08 999
5418.77 954
5419.47 997
5420.16 996
5420.86 1013
5421.55 1024
5422.24 962
5422.94 888
5423.63 923
5424.33 966
5425.02 951
5425.72 981
5426.41 1066
5427.11 1025
5427.80 928
5428.50 947
5429.19 953
5429.89 978
5430.58 1080
5431.28 1013
5431.97 1002
5432.67 979
5433.36 1130
5434.06 1072
5434.75 1054
5435.45 1051
5436.15 1054
5436.84 1211
5437.54 1045
5438.23 1183
5438.93 1266
5439.62 1115
5440.32 1126
5441.01 1105
5441.71 1114
5442.41 1221
5443.10 1198
5443.80 1180
5444.49 1221
5445.19 1310
5445.89 1252
5446.58 1329
5447.28 1260
5447.98 1378
5448.67 1518
5449.37 1429
5450.06 1334
5450.76 1258
5451.46 1288
5452.15 1351
5452.85 1337
5453.55 1351
5454.24 1211
5454.94 1132
5455.64 1151
5456.33 1177
5457.03 1263
5457.73 1208
5458.42 1154
5459.12 1260
5459.82 1263
5460.51 1167
5461.21 1303
5461.91 1470
5462.61 1352
5463.30 1342
5464.00 1538
5464.70 1508
5465.40 1419
5466.09 1424
5466.79 1452
5467.49 1530
5468.18 1450
5468.88 1362
5469.58 1415
5470.28 1320
5470.98 1278
5471.67 1378
5472.37 1534
5473.07 1529
5473.77 1521
5474.46 1728
5475.16 1608
5475.86 1602
5476.56 1569
5477.26 1705
5477.95 1951
5478.65 2166
5479.35 2412
5480.05 2645
5480.75 3026
5481.45 3004
5482.14 3016
5482.84 3120
5483.54 2950
5484.24 2639
5484.94 2310
5485.64 2107
5486.34 1997
5487.03 1970
5487.73 1920
5488.43 1918
5489.13 1906
5489.83 2022
5490.53 1969
5491.23 1879
5491.93 1865
5492.63 2009
5493.33 1939
5494.02 2127
5494.72 2121
5495.42 2016
5496.12 2278
5496.82 2249
5497.52 2616
5498.22 2617
5498.92 2916
5499.62 3138
5500.32 3937
5501.02 4393
5501.72 4781
5502.42 4628
5503.12 4351
5503.82 4183
5504.52 3906
5505.22 3591
5505.92 2952
5506.62 2411
5507.32 2132
5508.02 2123
5508.72 2038
5509.42 1878
5510.12 1743
5510.82 1755
5511.52 1745
5512.22 1750
5512.92 1700
5513.62 1634
5514.32 1579
5515.02 1729
5515.72 1620
5516.42 1640
5517.12 1611
5517.82 1592
5518.52 1607
5519.22 1627
5519.93 1500
5520.63 1416
5521.33 1373
5522.03 1415
5522.73 1335
5523.43 1318
5524.13 1415
5524.83 1542
5525.53 1459
5526.23 1265
5526.94 1311
5527.64 1302
5528.34 1254
5529.04 1214
5529.74 1289
5530.44 1498
5531.14 1464
5531.85 1373
5532.55 1338
5533.25 1227
5533.95 1124
5534.65 1199
5535.35 1252
5536.06 1169
5536.76 1080
5537.46 1208
5538.16 1252
5538.86 1199
5539.57 1178
5540.27 1167
5540.97 1193
5541.67 1105
5542.37 1280
5543.08 1164
5543.78 1046
5544.48 1110
5545.18 1154
5545.89 992
5546.59 1130
5547.29 1094
5547.99 1204
5548.70 1204
5549.40 1172
5550.10 1189
5550.81 1117
5551.51 1178
5552.21 1096
5552.91 1151
5553.62 1104
5554.32 1070
5555.02 1106
5555.73 1077
5556.43 1040
5557.13 1109
5557.84 1055
5558.54 1033
5559.24 1092
5559.95 1016
5560.65 1020
5561.35 1077
5562.06 1108
5562.76 1173
5563.46 1210
5564.17 1138
5564.87 1127
5565.57 1116
5566.28 1102
5566.98 1033
5567.69 1169
5568.39 1097
5569.09 1030
5569.80 1108
5570.50 1054
5571.21 1017
5571.91 1098
5572.61 1082
5573.32 1114
5574.02 975
5574.73 1007
5575.43 1022
5576.14 1066
5576.84 1060
5577.54 1067
5578.25 1015
5578.95 950
5579.66 1060
5580.36 1030
5581.07 877
5581.77 932
5582.48 914
5583.18 828
5583.89 993
5584.59 1032
5585.30 991
5586.00 1081
5586.71 1120
5587.41 1037
5588.12 1034
5588.82 1165
5589.53 1127
5590.23 1111
5590.94 1084
5591.64 1033
5592.35 915
5593.05 867
5593.76 998
5594.47 978
5595.17 916
5595.88 915
5596.58 874
5597.29 913
5597.99 864
5598.70 896
5599.41 1006
5600.11 916
5600.82 909
5601.52 921
5602.23 982
5602.94 1043
5603.64 1064
5604.35 976
5605.05 1039
5605.76 947
5606.47 954
5607.17 997
5607.88 902
5608.59 900
5609.29 847
5610.00 987
5610.70 983
5611.41 989
5612.12 1072
5612.82 928
5613.53 929
5614.24 888
5614.95 1049
5615.65 993
5616.36 929
5617.07 1046
5617.77 956
5618.48 868
5619.19 945
5619.89 894
5620.60 912
5621.31 965
5622.02 840
5622.72 902
5623.43 958
5624.14 964
5624.85 951
5625.55 1075
5626.26 1033
5626.97 1036
5627.68 1026
5628.38 1058
5629.09 1001
5629.80 969
5630.51 961
5631.21 957
5631.92 848
5632.63 965
5633.34 922
5634.05 1014
5634.75 975
5635.46 993
5636.17 1050
5636.88 1055
5637.59 1119
5638.30 1227
5639.00 1178
5639.71 1004
5640.42 979
5641.13 959
5641.84 1129
5642.55 1058
5643.26 1072
5643.96 1043
5644.67 1051
5645.38 996
5646.09 974
5646.80 1036
5647.51 991
5648.22 1013
5648.93 891
5649.64 1039
5650.34 1066
5651.05 992
5651.76 1044
5652.47 1113
5653.18 1041
5653.89 1031
5654.60 1074
5655.31 1209
5656.02 1155
5656.73 1318
5657.44 1421
5658.15 1502
5658.86 1573
5659.57 1521
5660.28 1394
5660.99 1353
5661.70 1257
5662.41 1188
5663.12 1109
5663.83 1047
5664.54 995
5665.25 988
5665.96 965
5666.67 1036
5667.38 1006
5668.09 1169
5668.80 1116
5669.51 994
5670.22 951
5670.93 954
5671.64 941
5672.35 996
5673.06 957
5673.77 1023
5674.48 1009
5675.19 964
5675.90 943
5676.61 1022
5677.32 1063
5678.03 945
5678.74 964
5679.45 888
5680.17 935
5680.88 935
5681.59 999
5682.30 1012
5683.01 1003
5683.72 1014
5684.43 1034
5685.14 941
5685.85 1068
5686.57 937
5687.28 895
5687.99 970
5688.70 957
5689.41 1021
5690.12 1078
5690.84 972
5691.55 909
5692.26 875
5692.97 929
5693.68 912
5694.39 910
5695.11 912
5695.82 882
5696.53 847
5697.24 895
5697.95 980
5698.67 944
5699.38 888
5700.09 836
5700.80 891
5701.51 919
5702.23 907
5702.94 970
5703.65 891
5704.36 803
5705.08 782
5705.79 783
5706.50 925
5707.21 904
5707.93 926
5708.64 900
5709.35 877
5710.07 805
5710.78 828
5711.49 835
5712.20 733
5712.92 827
5713.63 852
5714.34 843
5715.06 899
5715.77 882
5716.48 926
5717.20 855
5717.91 951
5718.62 780
5719.34 909
5720.05 891
5720.76 886
5721.48 870
5722.19 846
5722.90 825
5723.62 916
5724.33 911
5725.05 909
5725.76 902
5726.47 939
5727.19 893
5727.90 922
5728.61 1015
5729.33 935
5730.04 952
5730.76 979
5731.47 949
5732.19 889
5732.90 789
5733.61 789
5734.33 910
5735.04 909
5735.76 945
5736.47 931
5737.19 999
5737.90 968
5738.61 893
5739.33 847
5740.04 856
5740.76 912
5741.47 894
5742.19 880
5742.90 870
5743.62 776
5744.33 778
5745.05 955
5745.76 830
5746.48 825
5747.19 767
5747.91 818
5748.62 910
5749.34 892
5750.05 871
5750.77 898
5751.49 820
5752.20 920
5752.92 950
5753.63 810
5754.35 787
5755.06 820
5755.78 856
5756.49 917
5757.21 890
5757.93 875
5758.64 869
5759.36 826
5760.07 813
5760.79 801
5761.51 798
5762.22 832
5762.94 802
5763.65 792
5764.37 799
5765.09 771
5765.80 903
5766.52 974
5767.24 863
5767.95 767
5768.67 873
5769.39 903
5770.10 778
5770.82 851
5771.53 816
5772.25 832
5772.97 881
5773.69 878
5774.40 841
5775.12 765
5775.84 854
5776.55 759
5777.27 865
5777.99 900
5778.70 951
5779.42 841
5780.14 852
5780.86 850
5781.57 775
5782.29 915
5783.01 873
5783.72 917
5784.44 921
5785.16 904
5785.88 790
5786.59 877
5787.31 831
5788.03 854
5788.75 787
5789.47 945
5790.18 874
5790.90 819
5791.62 838
5792.34 912
5793.06 888
5793.77 919
5794.49 951
5795.21 848
5795.93 873
5796.65 997
5797.36 1064
5798.08 961
5798.80 991
5799.52 934
5800.24 1062
5800.96 1215
5801.67 1185
5802.39 1371
5803.11 1375
5803.83 1341
5804.55 1302
5805.27 1297
5805.99 1137
5806.71 1241
5807.42 1151
5808.14 1011
5808.86 883
5809.58 844
5810.30 941
5811.02 932
5811.74 978
5812.46 974
5813.18 1027
5813.90 995
5814.62 946
5815.34 945
5816.05 993
5816.77 1070
5817.49 1019
5818.21 917
5818.93 1011
5819.65 957
5820.37 1013
5821.09 902
5821.81 892
5822.53 993
5823.25 1058
5823.97 925
5824.69 942
5825.41 927
5826.13 980
5826.85 980
5827.57 952
5828.29 885
5829.01 925
5829.73 900
5830.45 957
5831.17 934
5831.89 893
5832.61 1053
5833.33 977
5834.05 907
5834.78 986
5835.50 940
5836.22 854
5836.94 873
5837.66 1022
5838.38 897
5839.10 899
5839.82 873
5840.54 941
5841.26 936
5841.98 999
5842.70 889
5843.43 911
5844.15 948
5844.87 933
5845.59 926
5846.31 1051
5847.03 894
5847.75 924
5848.47 920
5849.20 976
5849.92 926
5850.64 1025
5851.36 1009
5852.08 982
5852.80 959
5853.53 974
5854.25 1014
5854.97 873
5855.69 1011
5856.41 983
5857.14 934
5857.86 941
5858.58 897
5859.30 964
5860.02 1002
5860.75 938
5861.47 981
5862.19 1016
5862.91 959
5863.64 863
5864.36 921
5865.08 934
5865.80 1006
5866.52 995
5867.25 1153
5867.97 1044
5868.69 1159
5869.42 973
5870.14 983
5870.86 1075
5871.58 1065
5872.31 1087
5873.03 1160
5873.75 1081
5874.48 962
5875.20 1000
5875.92 982
5876.65 1049
5877.37 940
5878.09 981
5878.81 1014
5879.54 930
5880.26 972
5880.99 1083
5881.71 1053
5882.43 1128
5883.16 1104
5883.88 1199
5884.60 1111
5885.33 1181
5886.05 1069
5886.77 1071
5887.50 994
5888.22 1023
5888.95 1071
5889.67 1009
5890.39 1049
5891.12 1024
5891.84 957
5892.57 1051
5893.29 1140
5894.01 1102
5894.74 1110
5895.46 1091
5896.19 1006
5896.91 930
5897.64 1148
5898.36 1112
5899.09 981
5899.81 971
5900.53 1111
5901.26 1068
5901.98 1017
5902.71 1053
5903.43 1051
5904.16 1133
5904.88 1154
5905.61 1197
5906.33 1262
5907.06 1086
5907.78 1091
5908.51 1083
5909.23 1132
5909.96 1152
5910.68 1133
5911.41 1118
5912.14 1166
5912.86 1099
5913.59 1073
5914.31 1196
5915.04 1219
5915.76 1152
5916.49 1186
5917.21 1189
5917.94 1157
5918.67 1200
5919.39 1235
5920.12 1100
5920.84 1203
5921.57 1272
5922.29 1242
5923.02 1318
5923.75 1246
5924.47 1295
5925.20 1243
5925.93 1297
5926.65 1382
5927.38 1247
5928.10 1592
5928.83 1422
5929.56 1400
5930.28 1406
5931.01 1591
5931.74 1634
5932.46 1587
5933.19 1424
5933.92 1422
5934.64 1751
5935.37 1613
5936.10 1521
5936.82 1597
5937.55 1570
5938.28 1774
5939.00 1744
5939.73 1743
5940.46 1781
5941.19 1827
5941.91 1780
5942.64 1609
5943.37 1766
5944.09 1921
5944.82 2031
5945.55 1963
5946.28 2021
5947.00 2110
5947.73 2061
5948.46 2190
5949.19 2187
5949.92 2245
5950.64 2531
5951.37 2668
5952.10 2928
5952.83 2961
5953.55 2899
5954.28 3085
5955.01 2978
5955.74 2896
5956.47 2778
5957.19 2692
5957.92 2710
5958.65 2611
5959.38 2730
5960.11 2818
5960.84 2742
5961.56 2730
5962.29 2907
5963.02 3030
5963.75 3090
5964.48 3403
5965.21 3582
5965.94 3913
5966.66 4263
5967.39 4606
5968.12 4899
5968.85 4713
5969.58 4800
5970.31 4798
5971.04 4435
5971.77 4246
5972.50 3759
5973.22 3734
5973.95 3767
5974.68 3426
5975.41 3298
5976.14 3329
5976.87 3525
5977.60 3458
5978.33 3538
5979.06 3490
5979.79 3607
5980.52 3709
5981.25 3770
5981.98 4213
5982.71 4380
5983.44 4154
5984.17 4181
5984.90 4384
5985.63 4323
5986.36 4187
5987.09 4041
5987.82 4190
5988.55 4137
5989.28 4282
5990.01 4209
5990.74 4188
5991.47 4028
5992.20 4145
5992.93 4213
5993.66 4263
5994.39 4630
5995.12 4611
5995.85 4608
5996.58 4528
5997.31 4691
5998.04 4810
5998.77 5145
5999.50 5148
6000.23 4920
6000.96 4865
6001.69 4922
6002.42 4700
6003.16 4690
6003.89 4431
6004.62 4406
6005.35 4449
6006.08 4599
6006.81 4416
6007.54 4661
6008.27 5077
6009.00 5269
6009.74 6071
6010.47 7129
6011.20 8757
6011.93 10564
6012.66 12242
6013.39 14319
6014.13 15475
6014.86 16391
6015.59 16349
6016.32 15596
6017.05 14728
6017.78 13455
6018.52 11818
6019.25 9693
6019.98 7943
6020.71 6882
6021.44 6014
6022.18 5225
6022.91 4517
6023.64 4002
6024.37 3487
6025.10 3484
6025.84 3506
6026.57 3273
6027.30 3253
6028.03 2998
6028.77 2952
6029.50 3186
6030.23 3115
6030.96 2907
6031.70 2968
6032.43 2942
6033.16 2890
6033.90 2765
6034.63 2768
6035.36 2631
6036.09 2633
6036.83 2850
6037.56 3014
6038.29 2796
6039.03 2931
6039.76 3194
6040.49 3056
6041.23 3020
6041.96 2943
6042.69 3198
6043.43 3309
6044.16 3340
6044.89 3315
6045.63 3420
6046.36 3455
6047.09 3598
6047.83 3325
6048.56 3557
6049.29 3769
6050.03 3743
6050.76 4057
6051.50 4512
6052.23 4969
6052.96 5418
6053.70 5841
6054.43 5810
6055.17 5746
6055.90 5393
6056.63 4677
6057.37 4482
6058.10 4058
6058.84 3869
6059.57 3555
6060.31 3573
6061.04 3567
6061.77 3436
6062.51 3363
6063.24 3408
6063.98 3257
6064.71 3129
6065.45 3086
6066.18 3263
6066.92 3002
6067.65 3032
6068.39 2922
6069.12 2942
6069.86 2772
6070.59 2776
6071.33 2810
6072.06 2733
6072.80 2961
6073.53 2714
6074.27 2597
6075.00 2594
6075.74 2647
6076.47 2593
6077.21 2437
6077.95 2344
6078.68 2382
6079.42 2399
6080.15 2231
6080.89 2109
6081.62 2289
6082.36 2386
6083.09 2297
6083.83 2204
6084.57 2217
6085.30 2215
6086.04 2062
6086.77 2248
6087.51 2226
6088.25 2286
6088.98 2434
6089.72 2500
6090.46 2585
6091.19 2718
6091.93 2512
6092.66 2789
6093.40 2602
6094.14 2478
6094.87 2322
6095.61 2370
6096.35 2277
6097.08 2260
6097.82 2155
6098.56 2027
6099.29 1907
6100.03 1990
6100.77 1917
6101.50 1959
6102.24 2040
6102.98 1841
6103.72 1805
6104.45 1864
6105.19 1822
6105.93 1883
6106.66 1826
6107.40 1818
6108.14 1804
6108.88 1796
6109.61 1999
6110.35 1699
6111.09 1668
6111.83 1819
6112.56 1909
6113.30 1985
6114.04 1867
6114.78 1777
6115.51 1888
6116.25 1817
6116.99 1833
6117.73 1715
6118.47 1783
6119.20 1882
6119.94 1834
6120.68 1914
6121.42 1877
6122.16 1920
6122.89 1932
6123.63 1913
6124.37 1955
6125.11 1966
6125.85 1990
6126.59 2087
6127.32 1948
6128.06 2057
6128.80 2083
6129.54 2096
6130.28 2109
6131.02 2026
6131.76 1924
6132.49 2099
6133.23 2033
6133.97 2035
6134.71 2138
6135.45 2110
6136.19 2058
6136.93 2166
6137.67 2144
6138.41 2078
6139.15 2081
6139.88 2120
6140.62 2097
6141.36 2089
6142.10 2074
6142.84 2132
6143.58 2053
6144.32 2197
6145.06 2201
6145.80 2225
6146.54 2193
6147.28 2090
6148.02 2100
6148.76 2247
6149.50 2342
6150.24 2333
6150.98 2283
6151.72 2162
6152.46 2258
6153.20 2360
6153.94 2358
6154.68 2486
6155.42 2292
6156.16 2431
6156.90 2252
6157.64 2285
6158.38 2307
6159.12 2380
6159.86 2424
6160.60 2503
6161.34 2516
6162.08 2510
6162.82 2665
6163.56 2894
6164.30 2967
6165.05 3079
6165.79 3404
6166.53 3460
6167.27 3388
6168.01 3550
6168.75 3794
6169.49 4003
6170.23 3846
6170.97 3810
6171.71 3537
6172.46 3445
6173.20 3457
6173.94 3565
6174.68 3279
6175.42 3056
6176.16 3023
6176.90 2999
6177.64 3044
6178.39 3033
6179.13 3193
6179.87 3071
6180.61 3138
6181.35 3225
6182.09 3316
6182.84 3471
6183.58 3451
6184.32 3581
6185.06 3528
6185.80 3492
6186.55 3596
6187.29 3631
6188.03 3555
6188.77 3587
6189.52 3640
6190.26 3750
6191.00 3868
6191.74 4073
6192.48 4226
6193.23 4192
6193.97 4313
6194.71 4874
6195.45 4653
6196.20 4669
6196.94 4595
6197.68 4521
6198.43 4581
6199.17 4756
6199.91 4855
6200.65 4558
6201.40 4507
6202.14 4460
6202.88 4771
6203.63 5045
6204.37 5791
6205.11 6453
6205.86 8134
6206.60 9988
6207.34 12872
6208.09 16176
6208.83 18930
6209.57 21118
6210.32 22602
6211.06 23021
6211.80 22878
6212.55 21434
6213.29 19095
6214.03 16808
6214.78 14046
6215.52 11439
6216.26 9331
6217.01 7417
6217.75 6294
6218.50 5285
6219.24 4706
6219.98 4351
6220.73 4038
6221.47 4030
6222.22 4025
6222.96 3977
6223.71 3868
6224.45 4051
6225.19 4201
6225.94 4186
6226.68 4107
6227.43 3972
6228.17 3999
6228.92 3562
6229.66 3154
6230.41 2863
6231.15 2744
6231.90 2592
6232.64 2582
6233.39 2480
6234.13 2488
6234.87 2336
6235.62 2512
6236.36 2618
6237.11 2718
6237.86 2845
6238.60 2976
6239.35 3450
6240.09 3745
6240.84 3738
6241.58 3576
6242.33 3680
6243.07 3781
6243.82 3528
6244.56 3292
6245.31 3322
6246.05 3454
6246.80 3493
6247.55 3545
6248.29 3492
6249.04 3441
6249.78 3597
6250.53 3589
6251.27 3392
6252.02 3197
6252.77 3157
6253.51 2967
6254.26 2958
6255.01 2967
6255.75 2897
6256.50 2822
6257.24 2841
6257.99 2901
6258.74 2630
6259.48 2791
6260.23 2892
6260.98 2772
6261.72 2646
6262.47 2604
6263.22 2636
6263.96 2505
6264.71 2474
6265.46 2596
6266.20 2668
6266.95 2489
6267.70 2514
6268.44 2312
6269.19 2525
6269.94 2496
6270.68 2501
6271.43 2441
6272.18 2502
6272.93 2476
6273.67 2388
6274.42 2466
6275.17 2532
6275.92 2563
6276.66 2541
6277.41 2607
6278.16 2500
6278.91 2716
6279.65 2658
6280.40 2678
6281.15 2797
6281.90 2599
6282.64 2558
6283.39 2594
6284.14 2398
6284.89 2367
6285.64 2304
6286.38 2087
6287.13 2218
6287.88 2198
6288.63 2065
6289.38 2114
6290.12 2093
6290.87 1966
6291.62 1951
6292.37 1925
6293.12 1991
6293.87 1895
6294.61 2112
6295.36 2028
6296.11 1887
6296.86 1856
6297.61 1959
6298.36 1906
6299.11 1887
6299.86 1880
6300.60 1681
6301.35 1817
6302.10 1835
6302.85 1893
6303.60 1987
6304.35 1814
6305.10 1728
6305.85 1716
6306.60 1694
6307.35 1776
6308.10 1759
6308.85 1719
6309.59 1765
6310.34 1812
6311.09 1879
6311.84 1866
6312.59 1914
6313.34 2042
6314.09 2021
6314.84 1990
6315.59 2087
6316.34 2038
6317.09 2009
6317.84 2015
6318.59 2002
6319.34 1897
6320.09 1887
6320.84 1987
6321.59 1989
6322.34 1986
6323.09 1729
6323.84 1811
6324.59 1671
6325.34 1563
6326.09 1604
6326.84 1603
6327.59 1610
6328.34 1537
6329.09 1456
6329.85 1446
6330.60 1408
6331.35 1462
6332.10 1439
6332.85 1399
6333.60 1570
6334.35 1543
6335.10 1521
6335.85 1575
6336.60 1513
6337.35 1434
6338.10 1439
6338.86 1483
6339.61 1546
6340.36 1549
6341.11 1487
6341.86 1350
6342.61 1346
6343.36 1469
6344.12 1495
6344.87 1339
6345.62 1443
6346.37 1440
6347.12 1551
6347.87 1605
6348.62 1621
6349.38 1569
6350.13 1762
6350.88 1758
6351.63 1755
6352.38 1737
6353.14 1711
6353.89 1756
6354.64 1765
6355.39 1866
6356.14 1785
6356.90 1786
6357.65 1697
6358.40 1693
6359.15 1671
6359.91 1584
6360.66 1631
6361.41 1610
6362.16 1476
6362.92 1482
6363.67 1355
6364.42 1441
6365.17 1371
6365.93 1426
6366.68 1515
6367.43 1491
6368.19 1446
6368.94 1607
6369.69 1424
6370.44 1445
6371.20 1340
6371.95 1357
6372.70 1384
6373.46 1417
6374.21 1453
6374.96 1400
6375.72 1527
6376.47 1344
6377.22 1399
6377.98 1369
6378.73 1333
6379.48 1459
6380.24 1398
6380.99 1490
6381.75 1403
6382.50 1385
6383.25 1388
6384.01 1478
6384.76 1370
6385.51 1319
6386.27 1527
6387.02 1447
6387.78 1422
6388.53 1357
6389.28 1275
6390.04 1306
6390.79 1225
6391.55 1246
6392.30 1290
6393.06 1320
6393.81 1291
6394.56 1364
6395.32 1371
6396.07 1360
6396.83 1364
6397.58 1279
6398.34 1416
6399.09 1375
6399.85 1307
6400.60 1340
6401.36 1314
6402.11 1436
6402.87 1423
6403.62 1284
6404.38 1341
6405.13 1348
6405.89 1404
6406.64 1479
6407.40 1511
6408.15 1544
6408.91 1601
6409.66 1500
6410.42 1509
6411.17 1488
6411.93 1457
6412.68 1472
6413.44 1410
6414.20 1405
6414.95 1300
6415.71 1295
6416.46 1443
6417.22 1344
6417.97 1371
6418.73 1310
6419.49 1324
6420.24 1309
6421.00 1266
6421.75 1318
6422.51 1444
6423.27 1413
6424.02 1281
6424.78 1186
6425.54 1345
6426.29 1271
6427.05 1364
6427.80 1377
6428.56 1341
6429.32 1413
6430.07 1419
6430.83 1474
6431.59 1364
6432.34 1344
6433.10 1470
6433.86 1468
6434.61 1381
6435.37 1428
6436.13 1467
6436.88 1328
6437.64 1440
6438.40 1387
6439.16 1321
6439.91 1415
6440.67 1382
6441.43 1423
6442.18 1513
6442.94 1513
6443.70 1567
6444.46 1527
6445.21 1418
6445.97 1352
6446.73 1476
6447.49 1495
6448.24 1409
6449.00 1562
6449.76 1451
6450.52 1406
6451.28 1509
6452.03 1520
6452.79 1511
6453.55 1427
6454.31 1465
6455.06 1571
6455.82 1576
6456.58 1566
6457.34 1618
6458.10 1573
6458.86 1682
6459.61 1781
6460.37 1722
6461.13 1742
6461.89 1774
6462.65 1702
6463.41 1851
6464.16 1873
6464.92 1768
6465.68 1855
6466.44 1873
6467.20 1873
6467.96 1757
6468.72 1821
6469.48 1825
6470.23 1951
6470.99 1931
6471.75 1929
6472.51 1920
6473.27 1977
6474.03 2066
6474.79 2039
6475.55 2052
6476.31 2000
6477.07 2073
6477.83 2139
6478.59 2094
6479.35 2068
6480.10 2026
6480.86 2074
6481.62 1978
6482.38 2129
6483.14 2226
6483.90 2295
6484.66 2293
6485.42 2462
6486.18 2436
6486.94 2468
6487.70 2592
6488.46 2418
6489.22 2454
6489.98 2557
6490.74 2715
6491.50 2693
6492.26 2826
6493.02 3023
6493.78 3138
6494.54 3098
6495.30 3260
6496.06 3392
6496.82 3510
6497.59 3424
6498.35 3373
6499.11 3636
6499.87 3424
6500.63 3202
6501.39 3264
6502.15 3279
6502.91 3302
6503.67 3384
6504.43 3327
6505.19 3276
6505.95 3662
6506.71 3668
6507.48 3668
6508.24 3913
6509.00 3833
6509.76 3871
6510.52 4048
6511.28 3982
6512.04 3931
6512.80 4086
6513.57 4085
6514.33 4127
6515.09 4264
6515.85 4280
6516.61 4173
6517.37 4255
6518.14 4401
6518.90 4521
6519.66 4638
6520.42 4763
6521.18 5153
6521.95 5147
6522.71 5192
6523.47 5464
6524.23 5731
6524.99 6010
6525.76 6526
6526.52 7084
6527.28 7721
6528.04 8291
6528.80 8598
6529.57 8668
6530.33 8478
6531.09 8445
6531.85 8592
6532.62 8677
6533.38 9452
6534.14 11523
6534.91 14031
6535.67 16847
6536.43 19568
6537.19 22016
6537.96 23026
6538.72 22550
6539.48 20798
6540.25 19055
6541.01 16644
6541.77 13724
6542.53 11302
6543.30 8990
6544.06 7444
6544.82 6187
6545.59 5198
6546.35 4672
6547.11 4265
6547.88 4007
6548.64 3822
6549.41 3812
6550.17 3465
6550.93 3575
6551.70 3601
6552.46 3551
6553.22 3448
6553.99 3402
6554.75 3425
6555.52 3231
6556.28 2942
6557.04 2903
6557.81 2841
6558.57 2822
6559.34 2884
6560.10 2910
6560.86 3048
6561.63 3039
6562.39 3332
6563.16 3603
6563.92 3798
6564.69 3780
6565.45 3916
6566.21 3764
6566.98 3940
6567.74 3902
6568.51 3730
6569.27 3460
6570.04 3586
6570.80 3626
6571.57 3612
6572.33 3792
6573.10 3781
6573.86 4005
6574.63 4221
6575.39 4426
6576.16 4625
6576.92 4835
6577.69 4930
6578.45 4725
6579.22 4611
6579.98 4466
6580.75 4267
6581.51 3995
6582.28 4019
6583.05 4025
6583.81 3870
6584.58 3938
6585.34 4021
6586.11 3894
6586.87 3798
6587.64 3702
6588.41 3970
6589.17 4030
6589.94 4130
6590.70 4485
6591.47 4581
6592.24 5082
6593.00 5672
6593.77 6056
6594.53 6558
6595.30 6815
6596.07 7073
6596.83 7334
6597.60 7027
6598.37 6825
6599.13 6085
6599.90 5667
6600.66 5250
6601.43 4549
6602.20 4336
6602.96 3926
6603.73 3706
6604.50 3493
6605.26 3290
6606.03 3265
6606.80 3137
6607.57 3053
6608.33 3079
6609.10 3096
6609.87 2963
6610.63 3102
6611.40 3039
6612.17 3103
6612.94 2905
6613.70 2964
6614.47 2974
6615.24 2978
6616.00 2853
6616.77 2773
6617.54 2755
6618.31 2612
6619.08 2568
6619.84 2636
6620.61 2635
6621.38 2573
6622.15 2530
6622.91 2613
6623.68 2601
6624.45 2544
6625.22 2484
6625.99 2579
6626.75 2601
6627.52 2589
6628.29 2370
6629.06 2473
6629.83 2517
6630.59 2530
6631.36 2626
6632.13 2876
6632.90 3034
6633.67 3461
6634.44 3747
6635.21 3744
6635.97 3779
6636.74 3715
6637.51 3548
6638.28 3310
6639.05 3204
6639.82 3185
6640.59 2907
6641.36 2734
6642.12 2484
6642.89 2489
6643.66 2473
6644.43 2499
6645.20 2382
6645.97 2318
6646.74 2432
6647.51 2230
6648.28 2327
6649.05 2345
6649.82 2507
6650.59 2449
6651.36 2394
6652.12 2492
6652.89 2516
6653.66 2499
6654.43 2517
6655.20 2552
6655.97 2557
6656.74 2784
6657.51 2723
6658.28 2728
6659.05 2500
6659.82 2441
6660.59 2363
6661.36 2325
6662.13 2174
6662.90 2217
6663.67 2254
6664.44 2319
6665.21 2325
6665.98 2412
6666.75 2284
6667.52 2196
6668.30 2310
6669.07 2409
6669.84 2332
6670.61 2352
6671.38 2378
6672.15 2393
6672.92 2448
6673.69 2388
6674.46 2299
6675.23 2416
6676.00 2444
6676.77 2572
6677.54 2357
6678.32 2250
6679.09 2398
6679.86 2491
6680.63 2455
6681.40 2656
6682.17 2751
6682.94 2764
6683.71 3009
6684.49 3062
6685.26 3014
6686.03 3199
6686.80 3374
6687.57 3411
6688.34 3103
6689.11 3110
6689.89 2795
6690.66 2542
6691.43 2444
6692.20 2307
6692.97 2301
6693.75 2380
6694.52 2199
6695.29 2141
6696.06 2130
6696.83 2051
6697.61 2004
6698.38 2081
6699.15 2249
6699.92 2108
6700.70 2144
6701.47 2026
6702.24 2058
6703.01 2194
6703.79 1971
6704.56 1953
6705.33 1991
6706.10 2040
6706.88 2093
6707.65 2126
6708.42 2028
6709.19 2111
6709.97 2252
6710.74 2098
6711.51 2061
6712.29 2086
6713.06 1898
6713.83 1956
6714.61 1944
6715.38 1930
6716.15 1894
6716.92 1841
6717.70 2004
6718.47 1761
6719.24 1844
6720.02 1866
6720.79 1853
6721.57 1814
6722.34 1792
6723.11 1712
6723.89 1818
6724.66 1755
6725.43 1822
6726.21 1942
6726.98 1867
6727.76 1838
6728.53 1981
6729.30 1801
6730.08 1861
6730.85 2055
6731.63 2013
6732.40 2025
6733.17 2048
6733.95 2121
6734.72 2121
6735.50 2088
6736.27 2039
6737.05 2087
6737.82 2116
6738.59 2175
6739.37 2280
6740.14 2065
6740.92 2109
6741.69 1938
6742.47 1930
6743.24 2223
6744.02 2081
6744.79 2117
6745.57 2136
6746.34 2230
6747.12 2239
6747.89 2221
6748.67 2496
6749.44 2417
6750.22 2728
6750.99 2732
6751.77 2876
6752.54 3318
6753.32 3583
6754.09 3492
6754.87 3620
6755.65 3467
6756.42 3277
6757.20 2945
6757.97 2630
6758.75 2563
6759.52 2338
6760.30 2132
6761.08 1913
6761.85 2012
6762.63 2058
6763.40 2013
6764.18 1946
6764.96 1993
6765.73 1998
6766.51 1907
6767.28 1942
6768.06 1960
6768.84 1845
6769.61 1849
6770.39 1887
6771.17 1790
6771.94 1756
6772.72 1948
6773.50 1887
6774.27 1825
6775.05 1869
6775.82 1795
6776.60 1803
6777.38 1918
6778.16 1827
6778.93 1800
6779.71 1719
6780.49 1810
6781.26 1922
6782.04 1776
6782.82 1761
6783.59 1703
6784.37 1693
6785.15 1696
6785.93 1693
6786.70 1598
6787.48 1494
6788.26 1600
6789.04 1639
6789.81 1608
6790.59 1582
6791.37 1575
6792.15 1610
6792.92 1528
6793.70 1608
6794.48 1507
6795.26 1637
6796.03 1499
6796.81 1485
6797.59 1447
6798.37 1426
6799.15 1471
6799.92 1557
6800.70 1642
6801.48 1572
6802.26 1677
6803.04 1704
6803.81 1787
6804.59 1792
6805.37 1789
6806.15 1744
6806.93 1731
6807.71 1714
6808.49 1640
6809.26 1501
6810.04 1606
6810.82 1545
6811.60 1554
6812.38 1633
6813.16 1632
6813.94 1595
6814.72 1591
6815.49 1466
6816.27 1579
6817.05 1710
6817.83 1615
6818.61 1727
6819.39 1747
6820.17 1651
6820.95 1609
6821.73 1655
6822.51 1575
6823.29 1526
6824.07 1571
6824.85 1500
6825.62 1560
6826.40 1612
6827.18 1628
6827.96 1673
6828.74 1713
6829.52 1728
6830.30 1787
6831.08 1786
6831.86 1680
6832.64 1562
6833.42 1464
6834.20 1490
6834.98 1585
6835.76 1523
6836.54 1563
6837.32 1672
6838.10 1580
6838.88 1548
6839.66 1524
6840.44 1556
6841.22 1471
6842.01 1539
6842.79 1513
6843.57 1537
6844.35 1562
6845.13 1642
6845.91 1598
6846.69 1738
6847.47 1849
6848.25 2104
6849.03 2371
6849.81 2656
6850.59 2929
6851.37 3348
6852.16 3632
6852.94 3631
6853.72 3410
6854.50 3217
6855.28 3141
6856.06 2688
6856.84 2520
6857.62 2184
6858.41 2105
6859.19 2070
6859.97 1859
6860.75 1831
6861.53 1849
6862.31 1903
6863.09 1836
6863.88 1762
6864.66 1935
6865.44 1771
6866.22 1888
6867.00 2051
6867.79 2055
6868.57 2130
6869.35 2083
6870.13 2179
6870.91 2041
6871.70 2056
6872.48 1991
6873.26 2026
6874.04 2158
6874.83 2001
6875.61 1926
6876.39 2036
6877.17 2113
6877.96 2013
6878.74 2153
6879.52 2181
6880.30 2293
6881.09 2256
6881.87 2504
6882.65 2650
6883.43 2592
6884.22 2600
6885.00 2710
6885.78 2943
6886.57 3335
6887.35 3969
6888.13 4435
6888.92 5014
6889.70 5339
6890.48 5040
6891.26 4883
6892.05 4394
6892.83 3818
6893.62 3358
6894.40 3075
6895.18 3065
6895.97 2662
6896.75 2635
6897.53 2606
6898.32 2678
6899.10 2667
6899.88 2656
6900.67 2527
6901.45 2619
6902.24 2636
6903.02 2576
6903.80 2594
6904.59 2447
6905.37 2564
6906.16 2644
6906.94 2478
6907.72 2520
6908.51 2421
6909.29 2370
6910.08 2500
6910.86 2453
6911.65 2390
6912.43 2174
6913.21 2189
6914.00 2201
6914.78 2229
6915.57 2160
6916.35 2135
6917.14 1978
6917.92 2083
6918.71 2096
6919.49 2142
6920.28 2117
6921.06 2086
6921.85 2040
6922.63 2165
6923.42 2254
6924.20 2111
6924.99 2261
6925.77 2245
6926.56 2206
6927.34 2255
6928.13 2205
6928.91 2395
6929.70 2347
6930.49 2319
6931.27 2282
6932.06 2522
6932.84 2446
6933.63 2364
6934.41 2256
6935.20 2416
6935.99 2408
6936.77 2466
6937.56 2389
6938.34 2422
6939.13 2539
6939.92 2654
6940.70 3047
6941.49 3091
6942.27 3181
6943.06 3456
6943.85 3506
6944.63 3601
6945.42 3750
6946.21 3932
6946.99 3906
6947.78 3957
6948.57 3973
6949.35 3742
6950.14 3791
6950.92 3763
6951.71 3525
6952.50 3739
6953.29 3595
6954.07 3285
6954.86 3232
6955.65 3159
6956.43 3096
6957.22 3360
6958.01 3345
6958.79 3171
6959.58 3237
6960.37 3283
6961.16 3476
6961.94 3420
6962.73 3413
6963.52 3288
6964.31 3288
6965.09 3195
6965.88 3574
6966.67 3829
6967.46 3911
6968.24 3945
6969.03 4502
6969.82 4638
6970.61 4722
6971.39 4869
6972.18 5079
6972.97 4982
6973.76 4918
6974.55 4863
6975.33 4718
6976.12 4811
6976.91 4816
6977.70 4742
6978.49 4754
6979.27 4946
6980.06 5128
6980.85 5529
6981.64 6427
6982.43 7870
6983.22 9976
6984.01 12404
6984.79 15820
6985.58 19036
6986.37 21664
6987.16 22806
6987.95 23152
6988.74 22245
6989.53 20159
6990.32 17589
6991.10 14916
6991.89 12471
6992.68 10306
6993.47 7747
6994.26 6457
6995.05 5464
6995.84 4807
6996.63 4258
6997.42 4095
6998.21 3787
6999.00 3783
6999.79 3728
7000.58 3639
7001.36 3748
7002.15 3704
7002.94 3805
7003.73 3820
7004.52 3615
7005.31 3335
7006.10 2901
7006.89 2794
7007.68 2704
7008.47 2351
7009.26 2351
7010.05 2303
7010.84 2346
7011.63 2554
7012.42 2661
7013.21 2914
7014.00 2893
7014.79 2894
7015.58 2830
7016.37 2906
7017.16 2989
7017.96 2866
7018.75 2739
7019.54 2819
7020.33 2678
7021.12 2840
7021.91 2748
7022.70 2904
7023.49 3133
7024.28 3141
7025.07 3281
7025.86 3322
7026.65 3305
7027.44 3159
7028.24 3080
7029.03 2937
7029.82 2705
7030.61 2676
7031.40 2677
7032.19 2603
7032.98 2443
7033.77 2359
7034.57 2266
7035.36 2296
7036.15 2411
7036.94 2567
7037.73 2481
7038.52 2362
7039.32 2532
7040.11 2796
7040.90 2730
7041.69 2593
7042.48 2776
7043.27 2957
7044.07 2930
7044.86 3090
7045.65 2957
7046.44 2982
7047.23 3169
7048.03 3193
7048.82 3516
7049.61 3759
7050.40 4200
7051.20 4463
7051.99 4377
7052.78 4197
7053.57 4066
7054.37 3671
7055.16 3065
7055.95 3027
7056.74 2748
7057.54 2619
7058.33 2645
7059.12 2745
7059.91 2715
7060.71 2707
7061.50 2794
7062.29 2713
7063.09 2599
7063.88 2596
7064.67 2684
7065.47 2781
7066.26 2545
7067.05 2425
7067.85 2452
7068.64 2483
7069.43 2266
7070.23 2217
7071.02 2145
7071.81 2041
7072.61 2035
7073.40 2156
7074.19 2125
7074.99 2055
7075.78 2003
7076.57 2029
7077.37 1991
7078.16 1894
7078.96 2091
7079.75 2012
7080.54 2084
7081.34 2022
7082.13 2037
7082.93 1894
7083.72 1901
7084.51 1983
7085.31 1853
7086.10 1688
7086.90 1632
7087.69 1753
7088.49 1708
7089.28 1813
7090.08 1749
7090.87 1698
7091.66 1708
7092.46 1668
7093.25 1691
7094.05 1768
7094.84 1837
7095.64 1841
7096.43 1557
7097.23 1596
7098.02 1788
7098.82 1657
7099.61 1602
7100.41 1652
7101.20 1618
7102.00 1620
7102.79 1686
7103.59 1685
7104.38 1536
7105.18 1478
7105.98 1427
7106.77 1480
7107.57 1486
7108.36 1358
7109.16 1391
7109.95 1428
7110.75 1393
7111.54 1417
7112.34 1428
7113.14 1369
7113.93 1445
7114.73 1417
7115.52 1447
7116.32 1472
7117.12 1444
7117.91 1504
7118.71 1600
7119.50 1538
7120.30 1652
7121.10 1539
7121.89 1444
7122.69 1357
7123.49 1502
7124.28 1552
7125.08 1395
7125.88 1333
7126.67 1362
7127.47 1380
7128.27 1338
7129.06 1371
7129.86 1466
7130.66 1576
7131.45 1568
7132.25 1565
7133.05 1608
7133.84 1520
7134.64 1444
7135.44 1378
7136.23 1486
7137.03 1559
7137.83 1474
7138.63 1421
7139.42 1378
7140.22 1301
7141.02 1361
7141.82 1412
7142.61 1297
7143.41 1381
7144.21 1338
7145.01 1276
7145.80 1201
7146.60 1275
7147.40 1304
7148.20 1289
7148.99 1169
7149.79 1234
7150.59 1187
7151.39 1137
7152.19 1121
7152.98 1214
7153.78 1237
7154.58 1217
7155.38 1132
7156.18 1125
7156.98 1202
7157.77 1368
7158.57 1395
7159.37 1361
7160.17 1346
7160.97 1338
7161.77 1384
7162.56 1300
7163.36 1162
7164.16 1166
7164.96 1163
7165.76 1078
7166.56 1039
7167.36 1082
7168.16 1189
7168.95 1137
7169.75 1131
7170.55 1155
7171.35 1157
7172.15 1113
7172.95 1137
7173.75 1167
7174.55 1191
7175.35 1070
7176.15 1090
7176.95 1099
7177.75 997
7178.55 1136
7179.35 1140
7180.14 1116
7180.94 1133
7181.74 1112
7182.54 1068
7183.34 1133
7184.14 1102
7184.94 1214
7185.74 979
7186.54 1024
7187.34 1065
7188.14 1086
7188.94 1067
7189.74 1174
7190.54 1112
7191.34 1025
7192.14 967
7192.94 993
7193.74 1026
7194.54 1077
7195.35 956
7196.15 899
7196.95 985
7197.75 1054
7198.55 1205
7199.35 1051
7200.15 1037
7200.95 1039
7201.75 978
7202.55 1125
7203.35 1011
7204.15 934
7204.95 996
7205.75 969
7206.56 992
7207.36 1003
7208.16 996
7208.96 891
7209.76 909
7210.56 1019
7211.36 1028
7212.16 1078
7212.97 1117
7213.77 1009
7214.57 1038
7215.37 963
7216.17 958
7216.97 1018
7217.78 980
7218.58 1057
7219.38 1067
7220.18 1074
7220.98 1061
7221.78 1063
7222.59 1024
7223.39 1000
7224.19 996
7224.99 1041
7225.79 1047
7226.60 1044
7227.40 1114
7228.20 1085
7229.00 1027
7229.81 996
7230.61 983
7231.41 959
7232.21 973
7233.02 959
7233.82 1100
7234.62 986
7235.42 968
7236.23 1026
7237.03 991
7237.83 989
7238.63 1020
7239.44 1050
7240.24 1000
7241.04 1010
7241.85 1003
7242.65 1083
7243.45 1010
7244.26 1021
7245.06 1070
7245.86 1023
7246.67 1080
7247.47 1030
7248.27 945
7249.08 904
7249.88 950
7250.68 929
7251.49 986
7252.29 1136
7253.09 996
7253.90 1064
7254.70 1100
7255.50 1078
7256.31 975
7257.11 999
7257.92 1048
7258.72 1082
7259.52 1160
7260.33 1107
7261.13 1211
7261.94 1249
7262.74 1240
7263.54 1328
7264.35 1241
7265.15 1162
7265.96 1176
7266.76 1195
7267.57 1023
7268.37 1210
7269.18 1073
7269.98 1028
7270.78 1137
7271.59 1209
7272.39 1157
7273.20 1126
7274.00 1082
7274.81 1046
7275.61 1084
7276.42 1117
7277.22 1129
7278.03 1156
7278.83 1168
7279.64 1171
7280.44 1140
7281.25 1109
7282.05 1328
7282.86 1557
7283.66 1648
7284.47 1728
7285.28 1847
7286.08 1904
7286.89 1891
7287.69 1885
7288.50 1650
7289.30 1552
7290.11 1450
7290.91 1361
7291.72 1314
7292.53 1208
7293.33 1239
7294.14 1243
7294.94 1281
7295.75 1106
7296.56 1109
7297.36 1199
7298.17 1130
7298.97 1220
7299.78 1272
7300.59 1242
7301.39 1083
7302.20 1238
7303.01 1273
7303.81 1346
7304.62 1245
7305.43 1234
7306.23 1258
7307.04 1267
7307.85 1272
7308.65 1271
7309.46 1256
7310.27 1405
7311.07 1447
7311.88 1405
7312.69 1416
7313.49 1541
7314.30 1443
7315.11 1537
7315.91 1614
7316.72 1737
7317.53 2006
7318.34 2436
7319.14 2547
7319.95 2775
7320.76 3003
7321.57 2705
7322.37 2296
7323.18 2014
7323.99 1862
7324.80 1755
7325.60 1698
7326.41 1636
7327.22 1509
7328.03 1430
7328.83 1356
7329.64 1428
7330.45 1483
7331.26 1332
7332.07 1353
7332.87 1472
7333.68 1432
7334.49 1410
7335.30 1489
7336.11 1245
7336.92 1196
7337.72 1243
7338.53 1237
7339.34 1331
7340.15 1178
7340.96 1210
7341.77 1261
7342.57 1326
7343.38 1217
7344.19 1120
7345.00 1183
7345.81 1126
7346.62 1209
7347.43 1136
7348.24 1095
7349.05 1203
7349.85 1074
7350.66 1070
7351.47 1140
7352.28 1131
7353.09 1131
7353.90 1185
7354.71 1026
7355.52 934
7356.33 1074
7357.14 1014
7357.95 1039
7358.76 974
7359.57 1061
7360.38 1114
7361.18 1040
7361.99 1082
7362.80 1134
7363.61 1011
7364.42 1037
7365.23 1057
7366.04 1096
7366.85 1116
7367.66 1008
7368.47 1079
7369.28 1048
7370.09 1048
7370.90 966
7371.71 1021
7372.52 1006
7373.33 1003
7374.14 933
7374.96 966
7375.77 941
7376.58 1023
7377.39 970
7378.20 933
7379.01 1008
7379.82 917
7380.63 978
7381.44 995
7382.25 995
7383.06 931
7383.87 955
7384.68 930
7385.49 1071
7386.31 994
7387.12 933
7387.93 1003
7388.74 1053
7389.55 998
7390.36 924
7391.17 982
7391.98 930
7392.79 945
7393.61 1006
7394.42 1012
7395.23 946
7396.04 963
7396.85 948
7397.66 975
7398.48 931
7399.29 917
7400.10 963
7400.91 1053
7401.72 957
7402.53 971
7403.35 922
7404.16 980
7404.97 1045
7405.78 943
7406.59 925
7407.41 942
7408.22 887
7409.03 887
7409.84 850
7410.66 799
7411.47 800
7412.28 880
7413.09 1046
7413.91 940
7414.72 926
7415.53 901
7416.34 851
7417.16 883
7417.97 893
7418.78 855
7419.60 846
7420.41 849
7421.22 824
7422.03 866
7422.85 968
7423.66 850
7424.47 867
7425.29 902
7426.10 895
7426.91 887
7427.73 824
7428.54 826
7429.35 813
7430.17 917
7430.98 1004
7431.79 965
7432.61 962
7433.42 932
7434.23 968
7435.05 1059
7435.86 1010
7436.67 946
7437.49 938
7438.30 907
7439.12 908
7439.93 1015
7440.74 884
7441.56 918
7442.37 860
7443.19 1003
7444.00 897
7444.82 898
7445.63 910
7446.44 919
7447.26 873
7448.07 887
7448.89 848
7449.70 843
7450.52 841
7451.33 828
7452.15 831
7452.96 854
7453.77 887
7454.59 910
7455.40 824
7456.22 778
7457.03 845
7457.85 841
7458.66 831
7459.48 864
7460.29 859
7461.11 807
7461.92 943
7462.74 926
7463.55 954
7464.37 977
7465.19 1030
7466.00 877
7466.82 845
7467.63 962
7468.45 871
7469.26 883
7470.08 960
7470.89 848
7471.71 855
7472.53 982
7473.34 970
7474.16 921
7474.97 887
7475.79 875
7476.60 895
7477.42 954
7478.24 914
7479.05 890
7479.87 950
7480.69 907
7481.50 886
7482.32 990
7483.13 933
7483.95 938
7484.77 949
7485.58 846
7486.40 839
7487.22 879
7488.03 934
7488.85 971
7489.67 890
7490.48 881
7491.30 841
7492.12 869
7492.93 857
7493.75 914
7494.57 900
7495.38 812
7496.20 826
7497.02 834
7497.84 893
7498.65 862
7499.47 866
7500.29 887
7501.10 898
7501.92 877
7502.74 883
7503.56 831
7504.37 853
7505.19 924
7506.01 873
7506.83 844
7507.64 794
7508.46 895
7509.28 846
7510.10 873
7510.92 834
7511.73 861
7512.55 824
7513.37 809
7514.19 848
7515.01 807
7515.82 754
7516.64 749
7517.46 765
7518.28 792
7519.10 791
7519.91 806
7520.73 819
7521.55 827
7522.37 720
7523.19 698
7524.01 768
7524.83 781
7525.64 793
7526.46 833
7527.28 800
7528.10 929
7528.92 946
7529.74 862
7530.56 806
7531.38 763
7532.20 795
7533.01 798
7533.83 795
7534.65 864
7535.47 804
7536.29 927
7537.11 905
7537.93 836
7538.75 810
7539.57 841
7540.39 779
7541.21 789
7542.03 840
7542.85 840
7543.67 869
7544.49 799
7545.31 807
7546.12 807
7546.94 786
7547.76 830
7548.58 884
7549.40 829
7550.22 808
7551.04 773
7551.86 693
7552.68 789
7553.50 772
7554.33 737
7555.15 827
7555.97 862
7556.79 881
7557.61 870
7558.43 884
7559.25 810
7560.07 821
7560.89 864
7561.71 884
7562.53 904
7563.35 918
7564.17 978
7564.99 918
7565.81 861
7566.63 836
7567.45 836
7568.28 916
7569.10 839
7569.92 861
7570.74 891
7571.56 824
7572.38 798
7573.20 772
7574.02 809
7574.84 731
7575.67 782
7576.49 779
7577.31 809
7578.13 800
7578.95 828
7579.77 932
7580.60 902
7581.42 880
7582.24 833
7583.06 883
7583.88 931
7584.70 886
7585.53 887
7586.35 899
7587.17 908
7587.99 954
7588.81 903
7589.64 881
7590.46 940
7591.28 844
7592.10 903
7592.93 842
7593.75 897
7594.57 898
7595.39 933
7596.21 867
7597.04 954
7597.86 993
7598.68 992
7599.51 1012
7600.33 1022
7601.15 1003
7601.97 1088
7602.80 1059
7603.62 1055
7604.44 1101
7605.27 1123
7606.09 1125
7606.91 1203
7607.73 1199
7608.56 1101
7609.38 1067
7610.20 1095
7611.03 1113
7611.85 1032
7612.67 913
7613.50 992
7614.32 985
7615.14 1002
7615.97 1110
7616.79 1174
7617.62 1238
7618.44 1305
7619.26 1375
7620.09 1397
7620.91 1304
7621.73 1288
7622.56 1215
7623.38 1237
7624.21 1122
7625.03 1160
7625.85 1068
7626.68 1180
7627.50 1103
7628.33 1134
7629.15 1026
7629.98 1070
7630.80 1191
7631.62 1202
7632.45 1198
7633.27 1098
7634.10 1222
7634.92 1188
7635.75 1201
7636.57 1281
7637.40 1168
7638.22 968
7639.05 986
7639.87 990
7640.70 969
7641.52 983
7642.35 961
7643.17 904
7644.00 922
7644.82 902
7645.65 924
7646.47 928
7647.30 953
7648.12 969
7648.95 965
7649.77 899
7650.60 898
7651.42 918
7652.25 872
7653.07 912
7653.90 953
7654.73 905
7655.55 851
7656.38 859
7657.20 863
7658.03 822
7658.85 869
7659.68 923
7660.51 858
7661.33 890
7662.16 884
7662.98 809
7663.81 882
7664.64 823
7665.46 815
7666.29 823
7667.12 799
7667.94 761
7668.77 904
7669.59 894
7670.42 811
7671.25 868
7672.07 831
7672.90 930
7673.73 898
7674.55 744
7675.38 820
7676.21 807
7677.03 818
7677.86 824
7678.69 793
7679.52 787
7680.34 830
7681.17 838
7682.00 823
7682.82 774
7683.65 783
7684.48 810
7685.31 851
7686.13 840
7686.96 889
7687.79 819
7688.62 798
7689.44 788
7690.27 851
7691.10 849
7691.93 806
7692.75 783
7693.58 840
7694.41 822
7695.24 855
7696.07 836
7696.89 811
7697.72 821
7698.55 879
7699.38 828
7700.21 861
7701.03 814
7701.86 809
7702.69 841
7703.52 836
7704.35 732
7705.17 750
7706.00 842
7706.83 748
7707.66 734
7708.49 826
7709.32 737
7710.15 763
7710.97 848
7711.80 856
7712.63 808
7713.46 813
7714.29 781
7715.12 711
7715.95 740
7716.78 739
7717.61 735
7718.44 781
7719.26 763
7720.09 712
7720.92 779
7721.75 795
7722.58 818
7723.41 800
7724.24 777
7725.07 814
7725.90 746
7726.73 794
7727.56 812
7728.39 753
7729.22 856
7730.05 826
7730.88 778
7731.71 745
7732.54 760
7733.37 823
7734.20 782
7735.03 714
7735.86 794
7736.69 687
7737.52 742
7738.35 816
7739.18 757
7740.01 787
7740.84 662
7741.67 781
7742.50 749
7743.33 709
7744.16 755
7744.99 764
7745.82 846
7746.65 875
7747.48 886
7748.31 952
7749.14 968
7749.97 966
7750.80 889
7751.64 894
7752.47 945
7753.30 910
7754.13 855
7754.96 716
7755.79 784
7756.62 712
7757.45 706
7758.28 763
7759.12 807
7759.95 823
7760.78 855
7761.61 793
7762.44 858
7763.27 861
7764.10 796
7764.94 826
7765.77 905
7766.60 845
7767.43 906
7768.26 958
7769.09 871
7769.93 985
7770.76 837
7771.59 815
7772.42 895
7773.25 887
7774.09 866
7774.92 889
7775.75 827
7776.58 852
7777.41 834
7778.25 802
7779.08 800
7779.91 798
7780.74 832
7781.58 819
7782.41 822
7783.24 773
7784.07 768
7784.91 723
7785.74 826
7786.57 842
7787.41 817
7788.24 808
7789.07 792
7789.90 825
7790.74 797
7791.57 852
7792.40 850
7793.24 893
7794.07 877
7794.90 883
7795.74 843
7796.57 831
7797.40 756
7798.24 803
7799.07 929
7799.90 935
7800.74 831
7801.57 991
7802.40 909
7803.24 912
7804.07 923
7804.90 874
7805.74 924
7806.57 1002
7807.41 960
7808.24 869
7809.07 943
7809.91 958
7810.74 1051
7811.58 965
7812.41 1046
7813.24 971
7814.08 1054
7814.91 1089
7815.75 1235
7816.58 1280
7817.42 1340
7818.25 1429
7819.09 1313
7819.92 1281
7820.75 1218
7821.59 1224
7822.42 1152
7823.26 1186
7824.09 1251
7824.93 1196
7825.76 1248
7826.60 1390
7827.43 1366
7828.27 1476
7829.10 1545
7829.94 1411
7830.77 1386
7831.61 1215
7832.44 1242
7833.28 1312
7834.11 1269
7834.95 1245
7835.78 1239
7836.62 1342
7837.46 1199
7838.29 1233
7839.13 1238
7839.96 1161
7840.80 1157
7841.63 1204
7842.47 1188
7843.31 1196
7844.14 1167
7844.98 1150
7845.81 984
7846.65 1132
7847.48 1079
7848.32 1066
7849.16 1028
7849.99 1091
7850.83 1107
7851.67 1069
7852.50 1042
7853.34 1184
7854.17 1150
7855.01 1141
7855.85 1140
7856.68 1208
7857.52 1268
7858.36 1278
7859.19 1329
7860.03 1420
7860.87 1307
7861.70 1343
7862.54 1325
7863.38 1261
7864.21 1183
7865.05 1261
7865.89 1261
7866.73 1245
7867.56 1187
7868.40 1139
7869.24 1247
7870.07 1270
7870.91 1220
7871.75 1255
7872.59 1159
7873.42 1171
7874.26 1282
7875.10 1301
7875.94 1414
7876.77 1275
7877.61 1346
7878.45 1539
7879.29 1702
7880.12 1702
7880.96 1766
7881.80 1758
7882.64 1857
7883.48 1726
7884.31 1640
7885.15 1541
7885.99 1632
7886.83 1493
7887.67 1352
7888.50 1276
7889.34 1208
7890.18 1233
7891.02 1250
7891.86 1221
7892.70 1278
7893.53 1219
7894.37 1173
7895.21 1162
7896.05 1285
7896.89 1166
7897.73 1139
7898.57 1072
7899.41 1029
7900.24 1063
7901.08 1069
7901.92 969
7902.76 970
7903.60 950
7904.44 974
7905.28 1018
7906.12 956
7906.96 937
7907.80 922
7908.63 997
7909.47 967
7910.31 855
7911.15 956
7911.99 1069
7912.83 951
7913.67 942
7914.51 982
7915.35 1003
7916.19 1118
7917.03 1050
7917.87 1164
7918.71 1301
7919.55 1253
7920.39 1247
7921.23 1128
7922.07 1217
7922.91 1185
7923.75 1065
7924.59 954
7925.43 948
7926.27 958
7927.11 949
7927.95 854
7928.79 1002
7929.63 964
7930.47 834
7931.31 870
7932.15 861
7932.99 891
7933.83 875
7934.67 842
7935.52 864
7936.36 875
7937.20 872
7938.04 893
7938.88 891
7939.72 888
7940.56 895
7941.40 891
7942.24 934
7943.08 874
7943.92 827
7944.77 861
7945.61 968
7946.45 941
7947.29 915
7948.13 889
7948.97 937
7949.81 976
7950.66 931
7951.50 980
7952.34 954
7953.18 1035
7954.02 1119
7954.86 997
7955.71 1079
7956.55 1116
7957.39 1078
7958.23 1023
7959.07 1022
7959.92 917
7960.76 973
7961.60 979
7962.44 1013
7963.28 1009
7964.13 1018
7964.97 977
7965.81 1042
7966.65 1087
7967.50 1208
7968.34 1020
7969.18 1093
7970.02 1176
7970.87 1152
7971.71 997
7972.55 940
7973.39 1037
7974.24 947
7975.08 942
7975.92 822
7976.76 796
7977.61 886
7978.45 838
7979.29 913
7980.14 802
7980.98 932
7981.82 922
7982.67 929
7983.51 892
7984.35 841
7985.20 851
7986.04 837
7986.88 903
7987.73 869
7988.57 776
7989.41 781
7990.26 842
7991.10 809
7991.94 840
7992.79 762
7993.63 838
7994.48 847
7995.32 816
7996.16 756
7997.01 838
7997.85 817
7998.70 733
7999.54 706
8000.38 723
8001.23 783
8002.07 714
8002.92 763
8003.76 749
8004.61 741
8005.45 772
8006.29 769
8007.14 712
8007.98 730
8008.83 697
8009.67 640
8010.52 702
8011.36 733
8012.21 750
8013.05 728
8013.90 741
8014.74 718
8015.59 736
8016.43 717
8017.28 662
8018.12 696
8018.97 711
8019.81 687
8020.66 733
8021.50 772
8022.35 787
8023.19 706
8024.04 663
8024.88 701
8025.73 674
8026.57 751
8027.42 681
8028.27 744
8029.11 731
8029.96 709
8030.80 689
8031.65 684
8032.49 717
8033.34 742
8034.19 700
8035.03 654
8035.88 719
8036.72 747
8037.57 760
8038.42 784
8039.26 695
8040.11 692
8040.96 681
8041.80 724
8042.65 739
8043.49 721
8044.34 679
8045.19 665
8046.03 620
8046.88 671
8047.73 732
8048.57 692
8049.42 716
8050.27 696
8051.11 722
8051.96 612
8052.81 716
8053.66 793
8054.50 742
8055.35 722
8056.20 722
8057.04 699
8057.89 608
8058.74 697
8059.59 707
8060.43 638
8061.28 629
8062.13 690
8062.97 704
8063.82 662
8064.67 677
8065.52 691
8066.37 689
8067.21 586
8068.06 653
8068.91 704
8069.76 728
8070.60 676
8071.45 694
8072.30 706
8073.15 690
8074.00 685
8074.84 626
8075.69 650
8076.54 657
8077.39 630
8078.24 581
8079.08 605
8079.93 716
8080.78 639
8081.63 691
8082.48 668
8083.33 650
8084.18 709
8085.02 627
8085.87 718
8086.72 667
8087.57 651
8088.42 634
8089.27 608
8090.12 616
8090.97 632
8091.81 580
8092.66 601
8093.51 666
8094.36 679
8095.21 706
8096.06 669
8096.91 666
8097.76 609
8098.61 633
8099.46 651
8100.31 695
8101.16 717
8102.01 731
8102.86 688
8103.71 660
8104.55 735
8105.40 738
8106.25 731
8107.10 641
8107.95 706
8108.80 691
8109.65 690
8110.50 686
8111.35 748
8112.20 682
8113.05 664
8113.90 649
8114.75 619
8115.60 674
8116.45 682
8117.30 722
8118.16 694
8119.01 768
8119.86 698
8120.71 679
8121.56 781
8122.41 641
8123.26 650
8124.11 677
8124.96 704
8125.81 733
8126.66 716
8127.51 752
8128.36 643
8129.21 699
8130.06 702
8130.92 660
8131.77 695
8132.62 780
8133.47 661
8134.32 720
8135.17 701
8136.02 788
8136.87 732
8137.73 732
8138.58 741
8139.43 896
8140.28 797
8141.13 796
8141.98 739
8142.83 789
8143.69 780
8144.54 769
8145.39 827
8146.24 742
8147.09 798
8147.95 744
8148.80 750
8149.65 701
8150.50 785
8151.35 874
8152.21 835
8153.06 887
8153.91 929
8154.76 936
8155.61 941
8156.47 957
8157.32 1005
8158.17 922
8159.02 1008
8159.88 887
8160.73 832
8161.58 831
8162.44 778
8163.29 798
8164.14 824
8164.99 676
8165.85 707
8166.70 776
8167.55 700
8168.41 791
8169.26 722
8170.11 697
8170.96 753
8171.82 708
8172.67 752
8173.52 778
8174.38 700
8175.23 685
8176.08 781
8176.94 788
8177.79 679
8178.64 612
8179.50 698
8180.35 720
8181.21 649
8182.06 689
8182.91 702
8183.77 626
8184.62 690
8185.47 751
8186.33 703
8187.18 681
8188.04 664
8188.89 674
8189.74 726
8190.60 710
8191.45 657
8192.31 618
8193.16 728
8194.02 648
8194.87 659
8195.72 703
8196.58 611
8197.43 584
8198.29 663
8199.14 616
8200.00 545
8200.85 676
8201.71 612
8202.56 660
8203.42 621
8204.27 689
8205.13 682
8205.98 665
8206.84 615
8207.69 624
8208.55 694
8209.40 629
8210.26 782
8211.11 679
8211.97 668
8212.82 617
8213.68 663
8214.53 682
8215.39 656
8216.24 675
8217.10 684
8217.96 703
8218.81 664
8219.67 775
8220.52 643
8221.38 675
8222.23 695
8223.09 672
8223.95 675
8224.80 673
8225.66 637
8226.51 719
8227.37 683
8228.23 753
8229.08 711
8229.94 724
8230.79 745
8231.65 693
8232.51 660
8233.36 697
8234.22 681
8235.08 667
8235.93 655
8236.79 637
8237.65 634
8238.50 591
8239.36 702
8240.22 680
8241.07 635
8241.93 608
8242.79 730
8243.64 664
8244.50 712
8245.36 656
8246.21 701
8247.07 676
8247.93 634
8248.79 686
8249.64 615
8250.50 667
8251.36 655
8252.22 592
8253.07 621
8253.93 618
8254.79 592
8255.65 644
8256.50 682
8257.36 651
8258.22 635
8259.08 619
8259.93 549
8260.79 609
8261.65 606
8262.51 606
8263.37 623
8264.22 655
8265.08 652
8265.94 676
8266.80 703
8267.66 676
8268.51 694
8269.37 738
8270.23 686
8271.09 639
8271.95 664
8272.81 674
8273.66 731
8274.52 772
8275.38 704
8276.24 680
8277.10 629
8277.96 658
8278.82 638
8279.67 685
8280.53 757
8281.39 749
8282.25 697
8283.11 678
8283.97 654
8284.83 732
8285.69 577
8286.55 697
8287.41 769
8288.27 708
8289.12 630
8289.98 742
8290.84 873
8291.70 822
8292.56 838
8293.42 886
8294.28 876
8295.14 907
8296.00 940
8296.86 931
8297.72 909
8298.58 857
8299.44 830
8300.30 831
8301.16 796
8302.02 792
8302.88 720
8303.74 728
8304.60 698
8305.46 757
8306.32 741
8307.18 723
8308.04 727
8308.90 687
8309.76 645
8310.62 731
8311.48 715
8312.34 617
8313.20 647
8314.06 659
8314.92 689
8315.78 710
8316.65 668
8317.51 763
8318.37 707
8319.23 700
8320.09 661
8320.95 644
8321.81 729
8322.67 686
8323.53 668
8324.39 654
8325.26 666
8326.12 646
8326.98 578
8327.84 585
8328.70 659
8329.56 672
8330.42 686
8331.28 657
8332.15 672
8333.01 649
8333.87 650
8334.73 633
8335.59 634
8336.45 587
8337.32 554
8338.18 690
8339.04 639
8339.90 659
8340.76 709
8341.63 693
8342.49 687
8343.35 765
8344.21 669
8345.07 670
8345.94 732
8346.80 675
8347.66 684
8348.52 645
8349.39 664
8350.25 654
8351.11 630
8351.97 775
8352.84 613
8353.70 616
8354.56 668
8355.42 662
8356.29 646
8357.15 704
8358.01 703
8358.88 734
8359.74 616
8360.60 670
8361.46 652
8362.33 617
8363.19 646
8364.05 663
8364.92 664
8365.78 719
8366.64 679
8367.51 707
8368.37 649
8369.23 626
8370.10 634
8370.96 683
8371.82 673
8372.69 652
8373.55 639
8374.42 697
8375.28 716
8376.14 621
8377.01 641
8377.87 680
8378.73 628
8379.60 624
8380.46 711
8381.33 667
8382.19 725
8383.06 664
8383.92 623
8384.78 604
8385.65 654
8386.51 668
8387.38 691
8388.24 746
8389.11 702
8389.97 636
8390.83 735
8391.70 705
8392.56 699
8393.43 689
8394.29 680
8395.16 682
8396.02 653
8396.89 762
8397.75 777
8398.62 715
8399.48 675
8400.35 652
8401.21 756
8402.08 689
8402.94 738
8403.81 702
8404.67 733
8405.54 665
8406.40 721
8407.27 675
8408.14 700
8409.00 733
8409.87 714
8410.73 777
8411.60 755
8412.46 650
8413.33 730
8414.19 751
8415.06 707
8415.93 682
8416.79 701
8417.66 775
8418.52 771
8419.39 811
8420.26 748
8421.12 734
8421.99 757
8422.85 709
8423.72 761
8424.59 827
8425.45 866
8426.32 802
8427.19 799
8428.05 917
8428.92 830
8429.79 860
8430.65 909
8431.52 887
8432.39 924
8433.25 875
8434.12 936
8434.99 864
8435.85 838
8436.72 993
8437.59 953
8438.45 979
8439.32 1001
8440.19 955
8441.06 1033
8441.92 1052
8442.79 1072
8443.66 1167
8444.52 1156
8445.39 1093
8446.26 1141
8447.13 1171
8447.99 1160
8448.86 1107
8449.73 1091
8450.60 1176
8451.47 1174
8452.33 1188
8453.20 1235
8454.07 1123
8454.94 1155
8455.80 1271
8456.67 1210
8457.54 1253
8458.41 1320
8459.28 1315
8460.14 1221
8461.01 1189
8461.88 1181
8462.75 1241
8463.62 1196
8464.49 1295
8465.35 1392
8466.22 1412
8467.09 1542
8467.96 1704
8468.83 2152
8469.70 2453
8470.57 2825
8471.43 3095
8472.30 3096
8473.17 3069
8474.04 2777
8474.91 2374
8475.78 2005
8476.65 1825
8477.52 1611
8478.39 1360
8479.25 1262
8480.12 1111
8480.99 1022
8481.86 1123
8482.73 1060
8483.60 976
8484.47 942
8485.34 1075
8486.21 865
8487.08 945
8487.95 943
8488.82 921
8489.69 970
8490.56 900
8491.43 861
8492.30 880
8493.17 831
8494.04 880
8494.91 939
8495.78 849
8496.65 897
8497.52 830
8498.39 870
8499.26 910
8500.13 905
8501.00 977
8501.87 1012
8502.74 963
8503.61 860
8504.48 992
8505.35 927
8506.22 948
8507.09 980
8507.96 977
8508.83 956
8509.70 1007
8510.57 948
8511.44 980
8512.31 981
8513.19 1008
8514.06 997
8514.93 973
8515.80 913
8516.67 927
8517.54 902
8518.41 965
8519.28 961
8520.15 866
8521.03 829
8521.90 913
8522.77 946
8523.64 918
8524.51 822
8525.38 867
8526.25 923
8527.13 900
8528.00 882
8528.87 970
8529.74 925
8530.61 959
8531.48 1043
8532.36 989
8533.23 1034
8534.10 966
8534.97 936
8535.84 982
8536.72 1007
8537.59 1031
8538.46 1100
8539.33 1038
8540.20 1016
8541.08 1007
8541.95 1001
8542.82 1016
8543.69 1068
8544.57 1014
8545.44 1044
8546.31 1104
8547.18 1137
8548.06 1159
8548.93 1170
8549.80 1226
8550.67 1127
8551.55 1176
8552.42 1249
8553.29 1390
8554.17 1330
8555.04 1432
8555.91 1465
8556.79 1370
8557.66 1315
8558.53 1218
8559.41 1170
8560.28 1130
8561.15 1082
8562.03 1005
8562.90 1019
8563.77 928
8564.65 864
8565.52 978
8566.39 979
8567.27 942
8568.14 901
8569.01 813
8569.89 859
8570.76 879
8571.64 914
8572.51 879
8573.38 896
8574.26 963
8575.13 879
8576.01 841
8576.88 875
8577.75 861
8578.63 814
8579.50 748
8580.38 758
8581.25 783
8582.12 772
8583.00 823
8583.87 835
8584.75 859
8585.62 906
8586.50 933
8587.37 825
8588.25 819
8589.12 854
8590.00 967
8590.87 900
8591.75 898
8592.62 879
8593.50 893
8594.37 890
8595.25 888
8596.12 993
8597.00 936
8597.87 901
8598.75 962
8599.62 884
8600.50 911
8601.37 1004
8602.25 960
8603.12 939
8604.00 949
8604.87 1019
8605.75 969
8606.63 1043
8607.50 992
8608.38 950
8609.25 1028
8610.13 991
8611.01 986
8611.88 1017
8612.76 984
8613.63 1006
8614.51 978
8615.39 940
8616.26 996
8617.14 1043
8618.01 1063
8618.89 1023
8619.77 1058
8620.64 1006
8621.52 1143
8622.40 1186
8623.27 1062
8624.15 1087
8625.03 1097
8625.90 1190
8626.78 1124
8627.66 1185
8628.53 1201
8629.41 1224
8630.29 1246
8631.16 1240
8632.04 1327
8632.92 1349
8633.79 1298
8634.67 1296
8635.55 1367
8636.42 1333
8637.30 1336
8638.18 1391
8639.06 1510
8639.93 1398
8640.81 1351
8641.69 1354
8642.57 1451
8643.44 1481
8644.32 1515
8645.20 1434
8646.08 1474
8646.95 1720
8647.83 1552
8648.71 1508
8649.59 1586
8650.47 1622
8651.34 1663
8652.22 1725
8653.10 1751
8653.98 1646
8654.86 1669
8655.73 1739
8656.61 1784
8657.49 1734
8658.37 1718
8659.25 1676
8660.13 1718
8661.00 1806
8661.88 1843
8662.76 1859
8663.64 1916
8664.52 1878
8665.40 1817
8666.27 1721
8667.15 1856
8668.03 1830
8668.91 1857
8669.79 1970
8670.67 2399
8671.55 2600
8672.43 2893
8673.31 3240
8674.19 3692
8675.06 4228
8675.94 4703
8676.82 4557
8677.70 4481
8678.58 4193
8679.46 3762
8680.34 3549
8681.22 3075
8682.10 2919
8682.98 2711
8683.86 2561
8684.74 2217
8685.62 2194
8686.50 2220
8687.38 2271
8688.26 2412
8689.14 2600
8690.02 3050
8690.90 3863
8691.78 4744
8692.66 5237
8693.54 5878
8694.42 6070
8695.30 5881
8696.18 5607
8697.06 5020
8697.94 4359
8698.82 3731
8699.70 3075
8700.58 2701
8701.46 2206
8702.34 2062
8703.22 1846
8704.10 1722
8704.98 1624
8705.86 1599
8706.74 1477
8707.62 1473
8708.50 1413
8709.39 1308
8710.27 1364
8711.15 1299
8712.03 1331
8712.91 1291
8713.79 1301
8714.67 1376
8715.55 1305
8716.43 1215
8717.32 1244
8718.20 1160
8719.08 1153
8719.96 1222
8720.84 1283
8721.72 1259
8722.60 1345
8723.49 1342
8724.37 1313
8725.25 1289
8726.13 1257
8727.01 1205
8727.89 1167
8728.78 1313
8729.66 1334
8730.54 1363
8731.42 1348
8732.30 1356
8733.19 1361
8734.07 1386
8734.95 1364
8735.83 1257
8736.71 1281
8737.60 1298
8738.48 1200
8739.36 1172
8740.24 1200
8741.13 1204
8742.01 1181
8742.89 1124
8743.77 1084
8744.66 1181
8745.54 1230
8746.42 1182
8747.31 1055
8748.19 1131
8749.07 1179
8749.95 1231
8750.84 1228
8751.72 1201
8752.60 1245
8753.49 1241
8754.37 1235
8755.25 1263
8756.14 1300
8757.02 1333
8757.90 1279
8758.79 1298
8759.67 1264
8760.55 1188
8761.44 1306
8762.32 1321
8763.20 1272
8764.09 1302
8764.97 1228
8765.85 1233
8766.74 1232
8767.62 1210
8768.51 1188
8769.39 1159
8770.27 1308
8771.16 1383
8772.04 1271
8772.93 1253
8773.81 1218
8774.69 1167
8775.58 1169
8776.46 1151
8777.35 976
8778.23 1013
8779.12 1052
8780.00 1050
8780.88 1044
8781.77 994
8782.65 990
8783.54 1027
8784.42 1015
8785.31 900
8786.19 943
8787.08 1010
8787.96 1005
8788.85 1006
8789.73 955
8790.62 966
8791.50 944
8792.39 900
8793.27 902
8794.16 935
8795.04 844
8795.93 904
8796.81 935
8797.70 927
8798.58 904
8799.47 915
8800.35 892
8801.24 835
8802.13 944
8803.01 874
8803.90 861
8804.78 1011
8805.67 845
8806.55 959
8807.44 965
8808.33 952
8809.21 920
8810.10 970
8810.98 958
8811.87 891
8812.76 883
8813.64 905
8814.53 809
8815.41 779
8816.30 903
8817.19 858
8818.07 786
8818.96 843
8819.85 891
8820.73 849
8821.62 829
8822.51 880
8823.39 873
8824.28 812
8825.17 888
8826.05 792
8826.94 788
8827.83 797
8828.71 823
8829.60 784
8830.49 801
8831.37 840
8832.26 829
8833.15 750
8834.04 785
8834.92 792
8835.81 809
8836.70 870
8837.58 810
8838.47 915
8839.36 829
8840.25 741
8841.13 769
8842.02 746
8842.91 777
8843.80 722
8844.69 783
8845.57 778
8846.46 817
8847.35 759
8848.24 754
8849.12 736
8850.01 732
8850.90 742
8851.79 724
8852.68 721
8853.56 754
8854.45 669
8855.34 677
8856.23 699
8857.12 665
8858.01 686
8858.89 748
8859.78 735
8860.67 680
8861.56 654
8862.45 645
8863.34 697
8864.23 669
8865.12 710
8866.00 707
8866.89 765
8867.78 722
8868.67 643
8869.56 667
8870.45 714
8871.34 679
8872.23 634
8873.12 625
8874.00 651
8874.89 683
8875.78 685
8876.67 623
8877.56 686
8878.45 702
8879.34 682
8880.23 660
8881.12 608
8882.01 687
8882.90 658
8883.79 666
8884.68 677
8885.57 590
8886.46 564
8887.35 575
8888.24 661
8889.13 640
8890.02 609
8890.91 680
8891.80 642
8892.69 660
8893.58 635
8894.47 671
8895.36 645
8896.25 622
8897.14 602
8898.03 634
8898.92 607
8899.81 666
8900.70 610
8901.59 632
8902.48 624
8903.37 608
8904.26 554
8905.15 488
8906.05 595
8906.94 582
8907.83 641
8908.72 600
8909.61 626
8910.50 589
8911.39 565
8912.28 563
8913.17 558
8914.06 643
8914.96 661
8915.85 581
8916.74 595
8917.63 590
8918.52 623
8919.41 503
8920.30 592
8921.20 650
8922.09 632
8922.98 557
8923.87 612
8924.76 576
8925.65 686
8926.55 588
8927.44 548
8928.33 580
8929.22 569
8930.11 578
8931.01 586
8931.90 600
8932.79 593
8933.68 597
8934.57 532
8935.47 580
8936.36 554
8937.25 560
8938.14 541
8939.04 581
8939.93 572
8940.82 624
8941.71 563
8942.61 580
8943.50 599
8944.39 583
8945.28 583
8946.18 528
8947.07 599
8947.96 514
8948.86 559
8949.75 611
8950.64 528
8951.54 548
8952.43 587
8953.32 603
8954.21 616
8955.11 616
8956.00 585
8956.89 577
8957.79 560
8958.68 549
8959.57 576
8960.47 586
8961.36 620
8962.26 552
8963.15 591
8964.04 591
8964.94 624
8965.83 565
8966.72 586
8967.62 550
8968.51 609
8969.41 614
8970.30 617
8971.19 643
8972.09 713
8972.98 633
8973.88 619
8974.77 577
8975.67 642
8976.56 625
8977.45 607
8978.35 661
8979.24 663
8980.14 647
8981.03 632
8981.93 645
8982.82 576
8983.72 599
8984.61 595
8985.51 534
8986.40 483
8987.29 548
8988.19 563
8989.08 578
8989.98 526
8990.87 603
8991.77 612
8992.66 566
8993.56 566
8994.46 575
8995.35 574
8996.25 584
8997.14 581
8998.04 618
8998.93 666
8999.83 629
9000.72 585
9001.62 549
9002.51 587
9003.41 560
9004.31 531
9005.20 551
9006.10 560
9006.99 489
9007.89 523
9008.78 597
9009.68 541
9010.58 542
9011.47 551
9012.37 563
9013.27 550
9014.16 593
9015.06 525
9015.95 579
9016.85 551
9017.75 485
9018.64 525
9019.54 578
9020.44 570
9021.33 502
9022.23 549
9023.13 495
9024.02 506
9024.92 485
9025.82 529
9026.71 560
9027.61 529
9028.51 517
9029.40 525
9030.30 503
9031.20 538
9032.09 520
9032.99 530
9033.89 526
9034.79 533
9035.68 514
9036.58 498
9037.48 522
9038.38 544
9039.27 526
9040.17 481
9041.07 605
9041.97 570
9042.86 545
9043.76 589
9044.66 559
9045.56 557
9046.45 592
9047.35 587
9048.25 523
9049.15 570
9050.05 500
9050.94 536
9051.84 498
9052.74 529
9053.64 563
9054.54 558
9055.44 551
9056.33 533
9057.23 497
9058.13 593
9059.03 589
9059.93 621
9060.83 636
9061.72 622
9062.62 624
9063.52 589
9064.42 563
9065.32 627
9066.22 641
9067.12 635
9068.02 589
9068.91 551
9069.81 551
9070.71 532
9071.61 616
9072.51 669
9073.41 633
9074.31 538
9075.21 532
9076.11 557
9077.01 574
9077.91 565
9078.81 628
9079.71 610
9080.60 587
9081.50 634
9082.40 611
9083.30 622
9084.20 633
9085.10 677
9086.00 623
9086.90 634
9087.80 681
9088.70 634
9089.60 641
9090.50 631
9091.40 596
9092.30 621
9093.20 631
9094.10 642
9095.00 628
9095.90 572
9096.80 595
9097.70 543
9098.60 588
9099.50 610
9100.41 558
9101.31 550
9102.21 590
9103.11 622
9104.01 567
9104.91 570
9105.81 636
9106.71 626
9107.61 521
9108.51 659
9109.41 603
9110.31 543
9111.21 534
9112.12 539
9113.02 563
9113.92 566
9114.82 517
9115.72 533
9116.62 567
9117.52 627
9118.42 531
9119.33 555
9120.23 485
9121.13 500
9122.03 553
9122.93 523
9123.83 573
9124.74 572
9125.64 550
9126.54 539
9127.44 570
9128.34 485
9129.24 569
9130.15 546
9131.05 545
9131.95 568
9132.85 546
9133.75 603
9134.66 503
9135.56 472
9136.46 552
9137.36 574
9138.27 547
9139.17 523
9140.07 504
9140.97 592
9141.88 553
9142.78 482
9143.68 520
9144.58 575
9145.49 547
9146.39 555
9147.29 532
9148.20 524
9149.10 538
9150.00 583
9150.90 542
9151.81 550
9152.71 576
9153.61 554
9154.52 497
9155.42 456
9156.32 527
9157.23 532
9158.13 509
9159.03 535
9159.94 575
9160.84 586
9161.74 564
9162.65 591
9163.55 515
9164.45 538
9165.36 536
9166.26 514
9167.17 545
9168.07 578
9168.97 543
9169.88 555
9170.78 517
9171.69 524
9172.59 552
9173.49 570
9174.40 521
9175.30 517
9176.21 537
9177.11 544
9178.01 526
9178.92 508
9179.82 514
9180.73 491
9181.63 516
9182.54 578
9183.44 625
9184.35 576
9185.25 550
9186.16 589
9187.06 541
9187.97 548
9188.87 576
9189.78 615
9190.68 559
9191.59 568
9192.49 571
9193.40 539
9194.30 583
9195.21 571
9196.11 561
9197.02 559
9197.92 506
9198.83 576
9199.73 537
9200.64 520
9201.54 556
9202.45 538
9203.35 604
9204.26 563
9205.17 570
9206.07 545
9206.98 534
9207.88 606
9208.79 580
9209.69 496
9210.60 533
9211.51 491
9212.41 472
9213.32 579
9214.22 552
9215.13 591
9216.04 583
9216.94 523
9217.85 457
9218.76 490
9219.66 500
9220.57 467
9221.48 578
9222.38 566
9223.29 478
9224.20 542
9225.10 587
9226.01 495
9226.92 512
9227.82 555
9228.73 610
9229.64 534
9230.54 559
9231.45 519
9232.36 526
9233.26 553
9234.17 550
9235.08 527
9235.99 501
9236.89 533
9237.80 592
9238.71 570
9239.61 574
9240.52 585
9241.43 588
9242.34 507
9243.24 470
9244.15 473
9245.06 546
9245.97 538
9246.88 523
9247.78 519
9248.69 565
9249.60 568
9250.51 503
9251.41 500
9252.32 506
9253.23 508
9254.14 504
9255.05 521
9255.96 535
9256.86 537
9257.77 499
9258.68 580
9259.59 541
9260.50 532
9261.41 483
9262.31 527
9263.22 518
9264.13 470
9265.04 412
9265.95 491
9266.86 481
9267.77 544
9268.67 504
9269.58 463
9270.49 471
9271.40 450
9272.31 512
9273.22 509
9274.13 510
9275.04 527
9275.95 508
9276.86 499
9277.76 512
9278.67 529
9279.58 497
9280.49 459
9281.40 499
9282.31 491
9283.22 455
9284.13 529
9285.04 484
9285.95 518
9286.86 548
9287.77 454
9288.68 484
9289.59 495
9290.50 448
9291.41 489
9292.32 522
9293.23 525
9294.14 484
9295.05 489
9295.96 502
9296.87 542
9297.78 576
9298.69 547
9299.60 560
9300.51 547
9301.42 525
9302.33 624
9303.24 650
9304.15 517
9305.06 510
9305.97 505
9306.88 575
9307.80 643
9308.71 641
9309.62 681
9310.53 632
9311.44 710
9312.35 595
9313.26 632
9314.17 611
9315.08 624
9315.99 613
9316.91 657
9317.82 595
9318.73 559
9319.64 556
9320.55 559
9321.46 559
9322.37 635
9323.28 584
9324.20 541
9325.11 541
9326.02 511
9326.93 511
9327.84 561
9328.75 597
9329.67 540
9330.58 550
9331.49 511
9332.40 454
9333.31 535
9334.23 525
9335.14 509
9336.05 532
9336.96 552
9337.87 514
9338.79 533
9339.70 526
9340.61 434
9341.52 421
9342.44 495
9343.35 488
9344.26 520
9345.17 477
9346.09 480
9347.00 506
9347.91 605
9348.82 541
9349.74 530
9350.65 541
9351.56 585
9352.48 557
9353.39 517
9354.30 519
9355.21 554
9356.13 533
9357.04 543
9357.95 519
9358.87 482
9359.78 536
9360.69 495
9361.61 494
9362.52 570
9363.43 485
9364.35 536
9365.26 506
9366.18 467
9367.09 498
9368.00 446
9368.92 477
9369.83 482
9370.74 452
9371.66 500
9372.57 496
9373.49 504
9374.40 562
9375.31 544
9376.23 547
9377.14 555
9378.06 468
9378.97 499
9379.88 532
9380.80 551
9381.71 569
9382.63 553
9383.54 598
9384.46 575
9385.37 551
9386.29 492
9387.20 568
9388.11 534
9389.03 443
9389.94 491
9390.86 536
9391.77 597
9392.69 575
9393.60 551
9394.52 539
9395.43 558
9396.35 565
9397.26 573
9398.18 593
9399.09 520
9400.01 528
9400.92 540
9401.84 571
9402.76 574
9403.67 538
9404.59 554
9405.50 498
9406.42 531
9407.33 522
9408.25 538
9409.16 610
9410.08 595
9411.00 601
9411.91 557
9412.83 613
9413.74 583
9414.66 530
9415.58 541
9416.49 522
9417.41 535
9418.32 598
9419.24 568
9420.16 523
9421.07 552
9421.99 573
9422.91 579
9423.82 559
9424.74 609
9425.65 599
9426.57 590
9427.49 601
9428.40 530
9429.32 577
9430.24 604
9431.15 629
9432.07 608
9432.99 612
9433.90 634
9434.82 593
9435.74 552
9436.66 622
9437.57 593
9438.49 564
9439.41 611
9440.32 560
9441.24 575
9442.16 548
9443.08 592
9443.99 641
9444.91 649
9445.83 586
9446.75 580
9447.66 578
9448.58 648
9449.50 668
9450.42 650
9451.33 674
9452.25 821
9453.17 814
9454.09 836
9455.01 807
9455.92 819
9456.84 863
9457.76 824
9458.68 761
9459.60 748
9460.51 684
9461.43 702
9462.35 647
9463.27 618
9464.19 655
9465.11 697
9466.02 665
9466.94 577
9467.86 577
9468.78 589
9469.70 624
9470.62 614
9471.54 578
9472.46 610
9473.37 581
9474.29 612
9475.21 626
9476.13 576
9477.05 596
9477.97 627
9478.89 583
9479.81 621
9480.73 714
9481.65 763
9482.56 697
9483.48 716
9484.40 696
9485.32 652
9486.24 595
9487.16 666
9488.08 670
9489.00 615
9489.92 677
9490.84 686
9491.76 641
9492.68 613
9493.60 628
9494.52 609
9495.44 565
9496.36 578
9497.28 579
9498.20 574
9499.12 606
9500.04 592
9500.96 615
9501.88 637
9502.80 623
9503.72 659
9504.64 627
9505.56 668
9506.48 634
9507.40 595
9508.32 629
9509.24 642
9510.16 662
9511.08 675
9512.00 613
9512.93 649
9513.85 663
9514.77 720
9515.69 644
9516.61 676
9517.53 668
9518.45 742
9519.37 709
9520.29 669
9521.21 740
9522.14 643
9523.06 694
9523.98 733
9524.90 723
9525.82 761
9526.74 784
9527.66 715
9528.59 725
9529.51 763
9530.43 865
9531.35 829
9532.27 816
9533.19 906
9534.11 878
9535.04 855
9535.96 866
9536.88 926
9537.80 927
9538.72 892
9539.65 772
9540.57 772
9541.49 786
9542.41 768
9543.34 711
9544.26 748
9545.18 785
9546.10 713
9547.02 685
9547.95 676
9548.87 731
9549.79 802
9550.71 742
9551.64 766
9552.56 765
9553.48 722
9554.41 687
9555.33 790
9556.25 865
9557.17 775
9558.10 775
9559.02 874
9559.94 816
9560.87 799
9561.79 851
9562.71 812
9563.64 864
9564.56 877
9565.48 858
9566.41 854
9567.33 819
9568.25 867
9569.18 789
9570.10 827
9571.02 776
9571.95 763
9572.87 838
9573.79 712
9574.72 737
9575.64 743
9576.56 752
9577.49 767
9578.41 813
9579.34 786
9580.26 798
9581.18 773
9582.11 749
9583.03 754
9583.96 812
9584.88 769
9585.81 814
9586.73 709
9587.65 834
9588.58 861
9589.50 790
9590.43 827
9591.35 858
9592.28 800
9593.20 858
9594.13 874
9595.05 858
9595.98 883
9596.90 822
9597.83 839
9598.75 884
9599.68 919
9600.60 896
9601.53 845
9602.45 877
9603.38 902
9604.30 955
9605.23 946
9606.15 964
9607.08 966
9608.00 978
9608.93 998
9609.85 947
9610.78 939
9611.70 969
9612.63 970
9613.55 950
9614.48 1012
9615.41 997
9616.33 1019
9617.26 1055
9618.18 1074
9619.11 1008
9620.04 1019
9620.96 1027
9621.89 961
9622.81 1042
9623.74 1034
9624.67 1086
9625.59 1085
9626.52 1095
9627.44 1127
9628.37 1110
9629.30 1172
9630.22 1180
9631.15 1139
9632.08 1238
9633.00 1170
9633.93 1162
9634.86 1188
9635.78 1249
9636.71 1180
9637.64 1250
9638.56 1223
9639.49 1316
9640.42 1285
9641.34 1301
9642.27 1335
9643.20 1349
9644.13 1340
9645.05 1339
9645.98 1365
9646.91 1289
9647.83 1413
9648.76 1445
9649.69 1387
9650.62 1520
9651.54 1492
9652.47 1539
9653.40 1470
9654.33 1610
9655.25 1665
9656.18 1599
9657.11 1621
9658.04 1630
9658.96 1641
9659.89 1573
9660.82 1553
9661.75 1444
9662.68 1657
9663.60 1633
9664.53 1592
9665.46 1574
9666.39 1684
9667.32 1786
9668.25 1757
9669.17 1698
9670.10 1754
9671.03 1833
9671.96 1834
9672.89 1871
9673.82 1821
9674.74 1844
9675.67 1947
9676.60 2059
9677.53 1984
9678.46 1875
9679.39 1961
9680.32 2032
9681.25 2071
9682.17 2130
9683.10 2074
9684.03 2307
9684.96 2305
9685.89 2212
9686.82 2202
9687.75 2213
9688.68 2231
9689.61 2210
9690.54 2257
9691.47 2179
9692.40 2277
9693.33 2329
9694.25 2335
9695.18 2513
9696.11 2675
9697.04 2863
9697.97 3135
9698.90 3469
9699.83 3772
9700.76 4031
9701.69 4059
9702.62 3819
9703.55 3864
9704.48 3559
9705.41 3232
9706.34 3009
9707.27 2757
9708.20 2639
9709.13 2460
9710.06 2360
9710.99 2544
9711.92 2495
9712.85 2676
9713.78 2603
9714.71 2835
9715.65 2865
9716.58 3007
9717.51 3026
9718.44 3001
9719.37 2871
9720.30 2762
9721.23 2526
9722.16 2329
9723.09 2291
9724.02 2145
9724.95 1940
9725.88 1939
9726.82 2003
9727.75 1940
9728.68 1968
9729.61 2015
9730.54 1980
9731.47 1995
9732.40 2061
9733.33 2083
9734.27 2203
9735.20 2091
9736.13 2205
9737.06 2145
9737.99 2070
9738.92 2044
9739.86 1917
9740.79 1938
9741.72 1716
9742.65 1650
9743.58 1658
9744.51 1625
9745.45 1549
9746.38 1513
9747.31 1456
9748.24 1541
9749.17 1417
9750.11 1457
9751.04 1491
9751.97 1413
9752.90 1451
9753.84 1415
9754.77 1429
9755.70 1475
9756.63 1495
9757.57 1430
9758.50 1365
9759.43 1426
9760.36 1424
9761.30 1420
9762.23 1428
9763.16 1445
9764.09 1519
9765.03 1478
9765.96 1439
9766.89 1483
9767.83 1469
9768.76 1358
9769.69 1376
9770.63 1466
9771.56 1380
9772.49 1387
9773.43 1458
9774.36 1408
9775.29 1459
9776.23 1472
9777.16 1521
9778.09 1561
9779.03 1607
9779.96 1655
9780.89 1635
9781.83 1707
9782.76 1697
9783.70 1638
9784.63 1566
9785.56 1586
9786.50 1546
9787.43 1557
9788.37 1478
9789.30 1404
9790.23 1412
9791.17 1349
9792.10 1266
9793.04 1242
9793.97 1284
9794.90 1224
9795.84 1281
9796.77 1322
9797.71 1374
9798.64 1302
9799.58 1278
9800.51 1322
9801.45 1299
9802.38 1372
9803.32 1302
9804.25 1291
9805.19 1226
9806.12 1219
9807.05 1132
9807.99 1066
9808.92 1045
9809.86 1089
9810.80 1109
9811.73 1080
9812.67 1126
9813.60 1051
9814.54 1053
9815.47 1015
9816.41 1003
9817.34 1115
9818.28 943
9819.21 1020
9820.15 1013
9821.08 955
9822.02 1023
9822.96 979
9823.89 1019
9824.83 990
9825.76 966
9826.70 1035
9827.63 1032
9828.57 1002
9829.51 990
9830.44 947
9831.38 935
9832.31 923
9833.25 857
9834.19 906
9835.12 870
9836.06 840
9837.00 911
9837.93 873
9838.87 892
9839.81 921
9840.74 940
9841.68 953
9842.61 950
9843.55 978
9844.49 953
9845.43 947
9846.36 930
9847.30 857
9848.24 887
9849.17 895
9850.11 863
9851.05 894
9851.98 898
9852.92 971
9853.86 931
9854.79 882
9855.73 801
9856.67 892
9857.61 867
9858.54 903
9859.48 885
9860.42 938
9861.36 935
9862.29 865
9863.23 938
9864.17 875
9865.11 825
9866.04 837
9866.98 823
9867.92 836
9868.86 803
9869.80 836
9870.73 892
9871.67 873
9872.61 863
9873.55 873
9874.49 934
9875.42 872
9876.36 964
9877.30 932
9878.24 825
9879.18 889
9880.12 895
9881.05 874
9881.99 876
9882.93 911
9883.87 843
9884.81 832
9885.75 786
9886.69 791
9887.63 788
9888.56 834
9889.50 828
9890.44 756
9891.38 795
9892.32 761
9893.26 779
9894.20 749
9895.14 753
9896.08 778
9897.02 817
9897.95 844
9898.89 736
9899.83 731
9900.77 738
9901.71 760
9902.65 740
9903.59 676
9904.53 745
9905.47 731
9906.41 732
9907.35 802
9908.29 772
9909.23 840
9910.17 753
9911.11 757
9912.05 834
9912.99 799
9913.93 805
9914.87 820
9915.81 797
9916.75 763
9917.69 789
9918.63 880
9919.57 835
9920.51 775
9921.45 754
9922.39 841
9923.33 874
9924.27 997
9925.21 1121
9926.15 1082
9927.09 1292
9928.03 1351
9928.97 1432
9929.92 1453
9930.86 1288
9931.80 1280
9932.74 1170
9933.68 1180
9934.62 1065
9935.56 949
9936.50 912
9937.44 927
9938.38 831
9939.33 749
9940.27 783
9941.21 799
9942.15 720
9943.09 792
9944.03 780
9944.97 743
9945.92 746
9946.86 763
9947.80 782
9948.74 775
9949.68 746
9950.62 795
9951.57 822
9952.51 812
9953.45 825
9954.39 764
9955.33 793
9956.28 776
9957.22 681
9958.16 781
9959.10 762
9960.04 727
9960.99 736
9961.93 697
9962.87 786
9963.81 817
9964.76 834
9965.70 770
9966.64 699
9967.58 762
9968.53 792
9969.47 825
9970.41 821
9971.35 794
9972.30 798
9973.24 793
9974.18 761
9975.13 761
9976.07 756
9977.01 783
9977.95 788
9978.90 711
9979.84 694
9980.78 698
9981.73 755
9982.67 800
9983.61 717
9984.56 707
9985.50 774
9986.44 735
9987.39 719
9988.33 675
9989.27 697
9990.22 702
9991.16 665
9992.11 686
9993.05 718
9993.99 731
9994.94 681
9995.88 698
9996.82 619
9997.77 614
9998.71 626
9999.66 666
10000.60 684
10001.55 706
10002.49 702
10003.43 645
10004.38 638
10005.32 648
10006.27 701
10007.21 768
10008.16 678
10009.10 712
10010.04 663
10010.99 655
10011.93 665
10012.88 641
10013.82 698
10014.77 619
10015.71 655
10016.66 654
10017.60 710
10018.55 691
10019.49 708
10020.44 685
10021.38 640
10022.33 654
10023.27 657
10024.22 630
10025.16 628
10026.11 644
10027.05 652
10028.00 665
10028.95 624
10029.89 626
10030.84 619
10031.78 575
10032.73 639
10033.67 675
10034.62 643
10035.57 630
10036.51 602
10037.46 680
10038.40 614
10039.35 592
10040.30 625
10041.24 539
10042.19 678
10043.13 655
10044.08 623
10045.03 567
10045.97 555
10046.92 646
10047.86 595
10048.81 602
10049.76 666
10050.70 640
10051.65 642
10052.60 582
10053.54 561
10054.49 577
10055.44 613
10056.38 585
10057.33 585
10058.28 594
10059.22 665
10060.17 630
10061.12 560
10062.07 573
10063.01 556
10063.96 639
10064.91 569
10065.85 611
10066.80 555
10067.75 585
10068.70 506
10069.64 615
10070.59 588
10071.54 565
10072.49 606
10073.43 589
10074.38 576
10075.33 533
10076.28 599
10077.22 542
10078.17 574
10079.12 595
10080.07 553
10081.02 514
10081.96 550
10082.91 563
10083.86 580
10084.81 567
10085.76 545
10086.70 513
10087.65 523
10088.60 559
10089.55 515
10090.50 515
10091.45 546
10092.39 570
10093.34 552
10094.29 545
10095.24 552
10096.19 539
10097.14 553
10098.09 573
10099.03 556
10099.98 591
10100.93 541
10101.88 564
10102.83 579
10103.78 599
10104.73 504
10105.68 565
10106.63 617
10107.58 555
10108.53 560
10109.47 532
10110.42 531
10111.37 523
10112.32 490
10113.27 522
10114.22 554
10115.17 521
10116.12 504
10117.07 566
10118.02 559
10118.97 558
10119.92 558
10120.87 645
10121.82 588
10122.77 547
10123.72 550
10124.67 540
10125.62 541
10126.57 510
10127.52 550
10128.47 561
10129.42 612
10130.37 535
10131.32 567
10132.27 544
10133.22 550
10134.17 584
10135.12 591
10136.07 596
10137.02 559
10137.97 588
10138.92 601
10139.87 618
10140.83 593
10141.78 616
10142.73 557
10143.68 561
10144.63 591
10145.58 563
10146.53 586
10147.48 607
10148.43 611
10149.38 578
10150.34 615
10151.29 598
10152.24 633
10153.19 621
10154.14 565
10155.09 577
10156.04 618
10156.99 526
10157.95 526
10158.90 589
10159.85 611
10160.80 561
10161.75 561
10162.70 559
10163.66 621
10164.61 623
10165.56 622
10166.51 553
10167.46 567
10168.42 635
10169.37 688
10170.32 615
10171.27 635
10172.23 588
10173.18 619
10174.13 650
10175.08 641
10176.03 642
10176.99 667
10177.94 669
10178.89 658
10179.84 626
10180.80 668
10181.75 682
10182.70 623
10183.66 654
10184.61 697
10185.56 703
10186.51 665
10187.47 719
10188.42 742
10189.37 718
10190.33 715
10191.28 715
10192.23 670
10193.19 683
10194.14 684
10195.09 655
10196.05 809
10197.00 806
10197.95 685
10198.91 738
10199.86 816
10200.81 730
10201.77 712
10202.72 672
10203.67 803
10204.63 806
10205.58 788
10206.53 856
10207.49 962
10208.44 947
10209.40 916
10210.35 921
10211.30 894
10212.26 897
10213.21 872
10214.17 812
10215.12 759
10216.08 737
10217.03 673
10217.98 701
10218.94 687
10219.89 708
10220.85 638
10221.80 646
10222.76 627
10223.71 670
10224.67 759
10225.62 669
10226.58 631
10227.53 700
10228.49 702
10229.44 687
10230.40 657
10231.35 751
10232.31 676
10233.26 666
10234.22 596
10235.17 662
10236.13 706
10237.08 710
10238.04 696
10238.99 644
10239.95 695
10240.90 711
10241.86 833
10242.81 650
10243.77 626
10244.72 605
10245.68 648
10246.64 642
10247.59 630
10248.55 587
10249.50 504
10250.46 616
10251.42 604
10252.37 571
10253.33 573
10254.28 557
10255.24 564
10256.20 523
10257.15 531
10258.11 561
10259.06 524
10260.02 552
10260.98 525
10261.93 490
10262.89 535
10263.85 522
10264.80 560
10265.76 483
10266.72 491
10267.67 481
10268.63 538
10269.59 521
10270.54 487
10271.50 535
10272.46 514
10273.41 577
10274.37 489
10275.33 537
10276.29 547
10277.24 582
10278.20 515
10279.16 538
10280.11 491
10281.07 507
10282.03 484
10282.99 533
10283.94 483
10284.90 571
10285.86 515
10286.82 539
10287.77 539
10288.73 504
10289.69 521
10290.65 481
10291.61 553
10292.56 518
10293.52 563
10294.48 508
10295.44 512
10296.39 533
10297.35 572
10298.31 577
10299.27 473
10300.23 519
10301.19 517
10302.14 508
10303.10 532
10304.06 514
10305.02 541
10305.98 520
10306.94 469
10307.89 493
10308.85 506
10309.81 497
10310.77 454
10311.73 400
10312.69 389
10313.65 501
10314.61 560
10315.57 478
10316.52 492
10317.48 532
10318.44 497
10319.40 494
10320.36 510
10321.32 517
10322.28 554
10323.24 565
10324.20 561
10325.16 490
10326.12 508
10327.08 517
10328.04 542
10328.99 592
10329.95 549
10330.91 524
10331.87 581
10332.83 565
10333.79 494
10334.75 531
10335.71 502
10336.67 467
10337.63 480
10338.59 466
10339.55 487
10340.51 463
10341.47 463
10342.43 503
10343.39 532
10344.35 550
10345.31 481
10346.27 557
10347.23 512
10348.20 523
10349.16 525
10350.12 510
10351.08 498
10352.04 519
10353.00 491
10353.96 446
10354.92 496
10355.88 431
10356.84 428
10357.80 469
10358.76 485
10359.72 497
10360.69 488
10361.65 494
10362.61 547
10363.57 487
10364.53 516
10365.49 512
10366.45 505
10367.41 464
10368.38 445
10369.34 491
10370.30 488
10371.26 460
10372.22 424
10373.18 480
10374.14 457
10375.11 510
10376.07 492
10377.03 488
10377.99 481
10378.95 451
10379.92 489
10380.88 486
10381.84 461
10382.80 451
10383.76 493
10384.73 514
10385.69 506
10386.65 438
10387.61 459
10388.57 420
10389.54 460
10390.50 425
10391.46 442
10392.42 398
10393.39 447
10394.35 442
10395.31 448
10396.27 423
10397.24 443
10398.20 470
10399.16 485
10400.13 461
10401.09 426
10402.05 516
10403.02 449
10403.98 497
10404.94 480
10405.90 422
10406.87 504
10407.83 454
10408.79 451
10409.76 451
10410.72 546
10411.68 468
10412.65 450
10413.61 448
10414.57 422
10415.54 498
10416.50 499
10417.47 442
10418.43 443
10419.39 478
10420.36 476
10421.32 431
10422.28 421
10423.25 454
10424.21 466
10425.18 473
10426.14 506
10427.10 431
10428.07 415
10429.03 428
10430.00 445
10430.96 426
10431.93 444
10432.89 483
10433.85 411
10434.82 359
10435.78 404
10436.75 451
10437.71 402
10438.68 439
10439.64 408
10440.61 388
10441.57 404
10442.54 431
10443.50 460
10444.47 382
10445.43 429
10446.40 456
10447.36 490
10448.33 395
10449.29 363
10450.26 380
10451.22 380
10452.19 377
10453.15 387
10454.12 403
10455.08 437
10456.05 408
10457.01 472
10457.98 423
10458.95 410
10459.91 446
10460.88 395
10461.84 432
10462.81 380
10463.77 407
10464.74 393
10465.71 429
10466.67 417
10467.64 404
10468.60 387
10469.57 383
10470.54 487
10471.50 391
10472.47 384
10473.44 381
10474.40 443
10475.37 421
10476.33 396
10477.30 403
10478.27 425
10479.23 393
10480.20 401
10481.17 416
10482.13 404
10483.10 435
10484.07 437
10485.03 422
10486.00 407
10486.97 349
10487.93 378
10488.90 445
10489.87 403
10490.84 401
10491.80 384
10492.77 421
10493.74 416
10494.70 414
10495.67 380
10496.64 400
10497.61 390
10498.57 409
10499.54 401
10500.51 421
10501.48 415
10502.44 414
10503.41 439
10504.38 423
10505.35 469
10506.31 430
10507.28 411
10508.25 371
10509.22 424
10510.19 437
10511.15 415
10512.12 406
10513.09 418
10514.06 373
10515.03 381
10516.00 397
10516.96 451
10517.93 399
10518.90 394
10519.87 435
10520.84 444
10521.81 441
10522.77 400
10523.74 416
10524.71 410
10525.68 399
10526.65 399
10527.62 452
10528.59 405
10529.56 380
10530.52 383
10531.49 355
10532.46 452
10533.43 415
10534.40 479
10535.37 411
10536.34 458
10537.31 440
10538.28 464
10539.25 466
10540.22 432
10541.18 415
10542.15 433
10543.12 426
10544.09 443
10545.06 416
10546.03 418
10547.00 405
10547.97 403
10548.94 427
10549.91 378
10550.88 409
10551.85 419
10552.82 350
10553.79 383
10554.76 376
10555.73 382
10556.70 381
10557.67 406
10558.64 437
10559.61 420
10560.58 467
10561.55 457
10562.52 442
10563.49 448
10564.46 441
10565.43 405
10566.40 440
10567.38 368
10568.35 400
10569.32 417
10570.29 388
10571.26 395
10572.23 402
10573.20 425
10574.17 428
10575.14 438
10576.11 445
10577.08 388
10578.06 402
10579.03 472
10580.00 477
10580.97 469
10581.94 414
10582.91 470
10583.88 410
10584.85 444
10585.83 431
10586.80 408
10587.77 420
10588.74 507
10589.71 488
10590.68 509
10591.66 431
10592.63 451
10593.60 390
10594.57 441
10595.54 436
10596.51 450
10597.49 505
10598.46 449
10599.43 431
10600.40 430
10601.37 460
10602.35 500
10603.32 441
10604.29 386
10605.26 457
10606.24 430
10607.21 408
10608.18 483
10609.15 438
10610.13 453
10611.10 486
10612.07 463
10613.04 492
10614.02 458
10614.99 423
10615.96 392
10616.94 425
10617.91 420
10618.88 418
10619.85 482
10620.83 513
10621.80 466
10622.77 491
10623.75 480
10624.72 454
10625.69 438
10626.67 413
10627.64 498
10628.61 508
10629.59 528
10630.56 465
10631.53 468
10632.51 485
10633.48 469
10634.46 462
10635.43 439
10636.40 501
10637.38 539
10638.35 515
10639.32 567
10640.30 656
10641.27 641
10642.25 671
10643.22 643
10644.19 673
10645.17 609
10646.14 581
10647.12 588
10648.09 510
10649.07 506
10650.04 489
10651.01 465
10651.99 460
10652.96 418
10653.94 449
10654.91 392
10655.89 432
10656.86 474
10657.84 387
10658.81 438
10659.79 470
10660.76 451
10661.74 456
10662.71 443
10663.69 407
10664.66 413
10665.64 428
10666.61 395
10667.59 456
10668.56 418
10669.54 378
10670.51 444
10671.49 435
10672.46 430
10673.44 471
10674.42 409
10675.39 439
10676.37 448
10677.34 436
10678.32 415
10679.29 464
10680.27 459
10681.25 459
10682.22 471
10683.20 476
10684.17 461
10685.15 438
10686.12 474
10687.10 389
10688.08 467
10689.05 439
10690.03 403
10691.01 421
10691.98 446
10692.96 442
10693.94 450
10694.91 422
10695.89 443
10696.86 472
10697.84 443
10698.82 421
10699.79 509
10700.77 462
10701.75 440
10702.72 452
10703.70 424
10704.68 420
10705.66 390
10706.63 441
10707.61 421
10708.59 419
10709.56 415
10710.54 370
10711.52 429
10712.50 402
10713.47 420
10714.45 400
10715.43 435
10716.41 430
10717.38 420
10718.36 454
10719.34 441
10720.32 458
10721.29 464
10722.27 463
10723.25 435
10724.23 391
10725.20 392
10726.18 450
10727.16 436
10728.14 415
10729.12 411
10730.09 428
10731.07 437
10732.05 401
10733.03 401
10734.01 431
10734.99 427
10735.96 421
10736.94 453
10737.92 362
10738.90 410
10739.88 479
10740.86 453
10741.83 408
10742.81 413
10743.79 422
10744.77 439
10745.75 450
10746.73 459
10747.71 399
10748.69 464
10749.67 456
10750.64 420
10751.62 432
10752.60 415
10753.58 405
10754.56 422
10755.54 448
10756.52 457
10757.50 427
10758.48 418
10759.46 460
10760.44 490
10761.42 429
10762.40 429
10763.38 461
10764.35 454
10765.33 449
10766.31 437
10767.29 438
10768.27 439
10769.25 456
10770.23 439
10771.21 477
10772.19 425
10773.17 451
10774.15 457
10775.13 413
10776.11 427
10777.09 452
10778.07 415
10779.05 488
10780.04 428
10781.02 468
10782.00 484
10782.98 469
10783.96 506
10784.94 462
10785.92 448
10786.90 423
10787.88 472
10788.86 491
10789.84 466
10790.82 444
10791.80 452
10792.78 459
10793.77 431
10794.75 430
10795.73 454
10796.71 500
10797.69 407
10798.67 434
10799.65 407
10800.63 428
10801.61 447
10802.60 458
10803.58 468
10804.56 479
10805.54 471
10806.52 498
10807.50 463
10808.49 508
10809.47 529
10810.45 444
10811.43 484
10812.41 510
10813.39 466
10814.38 437
10815.36 490
10816.34 449
10817.32 454
10818.30 446
10819.29 480
10820.27 501
10821.25 492
10822.23 464
10823.22 483
10824.20 433
10825.18 439
10826.16 483
10827.15 481
10828.13 504
10829.11 517
10830.09 483
10831.08 463
10832.06 550
10833.04 537
10834.02 501
10835.01 487
10835.99 458
10836.97 504
10837.96 489
10838.94 411
10839.92 452
10840.90 581
10841.89 491
10842.87 480
10843.85 496
10844.84 521
10845.82 491
10846.80 491
10847.79 500
10848.77 489
10849.76 496
10850.74 533
10851.72 487
10852.71 469
10853.69 502
10854.67 454
10855.66 513
10856.64 551
10857.62 540
10858.61 539
10859.59 535
10860.58 556
10861.56 605
10862.55 493
10863.53 510
10864.51 545
10865.50 583
10866.48 523
10867.47 540
10868.45 582
10869.44 564
10870.42 573
10871.40 549
10872.39 590
10873.37 552
10874.36 580
10875.34 530
10876.33 564
10877.31 610
10878.30 582
10879.28 615
10880.27 540
10881.25 571
10882.24 630
10883.22 636
10884.21 681
10885.19 633
10886.18 654
10887.16 665
10888.15 653
10889.13 726
10890.12 659
10891.10 624
10892.09 652
10893.07 617
10894.06 666
10895.05 618
10896.03 722
10897.02 710
10898.00 671
10898.99 714
10899.97 677
10900.96 708
10901.95 690
10902.93 669
10903.92 712
10904.90 714
10905.89 761
10906.88 729
10907.86 752
10908.85 734
10909.84 751
10910.82 786
10911.81 779
10912.79 773
10913.78 767
10914.77 777
10915.75 728
10916.74 837
10917.73 852
10918.71 797
10919.70 821
10920.69 808
10921.67 798
10922.66 880
10923.65 852
10924.63 921
10925.62 773
10926.61 833
10927.60 885
10928.58 926
10929.57 862
10930.56 893
10931.54 925
10932.53 917
10933.52 864
10934.51 942
10935.49 871
10936.48 864
10937.47 905
10938.46 989
10939.44 940
10940.43 928
10941.42 966
10942.41 974
10943.39 1026
10944.38 997
10945.37 995
10946.36 1068
10947.35 1086
10948.33 1089
10949.32 1071
10950.31 1133
10951.30 1148
10952.29 1152
10953.28 1239
10954.26 1254
10955.25 1374
10956.24 1457
10957.23 1531
10958.22 1507
10959.21 1657
10960.19 1658
10961.18 1686
10962.17 1685
10963.16 1671
10964.15 1681
10965.14 1490
10966.13 1501
10967.11 1529
10968.10 1363
10969.09 1371
10970.08 1310
10971.07 1254
10972.06 1194
10973.05 1144
10974.04 1117
10975.03 1196
10976.02 1160
10977.01 1138
10978.00 1171
10978.98 1192
10979.97 1189
10980.96 1223
10981.95 1114
10982.94 1198
10983.93 1145
10984.92 1288
10985.91 1206
10986.90 1220
10987.89 1191
10988.88 1151
10989.87 1262
10990.86 1206
10991.85 1307
10992.84 1377
10993.83 1409
10994.82 1474
10995.81 1574
10996.80 1776
10997.79 2050
10998.78 2200
10999.77 2335
11000.76 2429
11001.75 2530
11002.74 2543
11003.73 2501
11004.72 2281
11005.72 2096
11006.71 2005
11007.70 1934
11008.69 1670
11009.68 1397
11010.67 1355
11011.66 1291
11012.65 1163
11013.64 1084
11014.63 1087
11015.62 1158
11016.61 1003
11017.61 977
11018.60 993
11019.59 957
11020.58 981
11021.57 975
11022.56 980
11023.55 942
11024.55 945
11025.54 913
11026.53 838
11027.52 877
11028.51 867
11029.50 864
11030.49 849
11031.49 847
11032.48 790
11033.47 795
11034.46 820
11035.45 792
11036.45 840
11037.44 840
11038.43 821
11039.42 863
11040.41 852
11041.41 831
11042.40 856
11043.39 860
11044.38 823
11045.38 865
11046.37 803
11047.36 766
11048.35 731
11049.35 715
11050.34 730
11051.33 656
11052.32 731
11053.32 745
11054.31 771
11055.30 761
11056.30 729
11057.29 756
11058.28 651
11059.27 724
11060.27 776
11061.26 715
11062.25 750
11063.25 780
11064.24 744
11065.23 801
11066.23 735
11067.22 735
11068.21 771
11069.21 678
11070.20 733
11071.19 741
11072.19 731
11073.18 751
11074.17 757
11075.17 718
11076.16 694
11077.16 728
11078.15 715
11079.14 755
11080.14 775
11081.13 661
11082.13 716
11083.12 744
11084.11 701
11085.11 676
11086.10 657
11087.10 671
11088.09 720
11089.09 723
11090.08 675
11091.07 730
11092.07 673
11093.06 707
11094.06 682
11095.05 679
11096.05 652
11097.04 714
11098.04 760
11099.03 722
11100.03 684
11101.02 706
11102.02 687
11103.01 652
11104.01 684
11105.00 670
11106.00 572
11106.99 670
11107.99 622
11108.98 656
11109.98 571
11110.97 597
11111.97 588
11112.96 551
11113.96 573
11114.95 582
11115.95 595
11116.95 525
11117.94 586
11118.94 583
11119.93 590
11120.93 555
11121.92 570
11122.92 533
11123.92 556
11124.91 512
11125.91 542
11126.90 578
11127.90 628
11128.90 593
11129.89 571
11130.89 611
11131.89 581
11132.88 548
11133.88 585
11134.87 593
11135.87 558
11136.87 572
11137.86 516
11138.86 522
11139.86 565
11140.85 583
11141.85 566
11142.85 582
11143.84 516
11144.84 543
11145.84 578
11146.84 554
11147.83 538
11148.83 533
11149.83 610
11150.82 567
11151.82 548
11152.82 538
11153.82 547
11154.81 544
11155.81 576
11156.81 543
11157.80 548
11158.80 495
11159.80 536
11160.80 551
11161.79 558
11162.79 524
11163.79 509
11164.79 531
11165.79 517
11166.78 529
11167.78 490
11168.78 514
11169.78 540
11170.78 561
11171.77 545
11172.77 587
11173.77 578
11174.77 582
11175.77 559
11176.76 564
11177.76 532
11178.76 547
11179.76 555
11180.76 541
11181.76 489
11182.76 569
11183.75 579
11184.75 547
11185.75 509
11186.75 522
11187.75 470
11188.75 519
11189.75 549
11190.75 625
11191.74 573
11192.74 590
11193.74 659
11194.74 677
11195.74 690
11196.74 703
11197.74 627
11198.74 676
11199.74 619
11200.74 606
11201.74 679
11202.74 570
11203.74 560
11204.74 511
11205.73 576
11206.73 573
11207.73 529
11208.73 522
11209.73 541
11210.73 571
11211.73 562
11212.73 529
11213.73 534
11214.73 517
11215.73 506
11216.73 550
11217.73 520
11218.73 457
11219.73 504
11220.73 542
11221.73 528
11222.73 472
11223.74 453
11224.74 511
11225.74 564
11226.74 476
11227.74 490
11228.74 499
11229.74 570
11230.74 504
11231.74 487
11232.74 522
11233.74 479
11234.74 496
11235.74 493
11236.74 470
11237.75 429
11238.75 421
11239.75 512
11240.75 543
11241.75 472
11242.75 476
11243.75 477
11244.75 481
11245.76 433
11246.76 440
11247.76 501
11248.76 511
11249.76 464
11250.76 481
11251.76 466
11252.77 499
11253.77 501
11254.77 532
11255.77 516
11256.77 470
11257.78 436
11258.78 475
11259.78 453
11260.78 471
11261.78 486
11262.79 531
11263.79 526
11264.79 494
11265.79 498
11266.79 493
11267.80 469
11268.80 473
11269.80 469
11270.80 465
11271.81 482
11272.81 521
11273.81 533
11274.81 489
11275.82 529
11276.82 557
11277.82 510
11278.83 557
11279.83 516
11280.83 503
11281.83 572
11282.84 569
11283.84 496
11284.84 528
11285.85 529
11286.85 559
11287.85 576
11288.86 520
11289.86 469
11290.86 493
11291.87 502
11292.87 502
11293.87 561
11294.88 564
11295.88 517
11296.89 476
11297.89 506
11298.89 525
11299.90 523
11300.90 499
11301.90 505
11302.91 482
11303.91 589
11304.92 535
11305.92 513
11306.92 602
11307.93 563
11308.93 604
11309.94 605
11310.94 631
11311.95 614
11312.95 777
11313.95 815
11314.96 789
11315.96 689
11316.97 728
11317.97 732
11318.98 673
11319.98 681
11320.99 598
11321.99 612
11323.00 577
11324.00 555
11325.01 487
11326.01 481
11327.02 470
11328.02 464
11329.03 433
11330.03 444
11331.04 504
11332.04 500
11333.05 499
11334.05 432
11335.06 453
11336.06 470
11337.07 461
11338.07 409
11339.08 414
11340.09 450
11341.09 488
11342.10 449
11343.10 472
11344.11 446
11345.11 433
11346.12 466
11347.13 422
11348.13 373
11349.14 440
11350.14 417
11351.15 436
11352.16 477
11353.16 410
11354.17 404
11355.17 431
11356.18 412
11357.19 462
11358.19 452
11359.20 450
11360.21 450
11361.21 396
11362.22 429
11363.23 408
11364.23 450
11365.24 487
11366.25 488
11367.25 422
11368.26 448
11369.27 461
11370.27 478
11371.28 395
11372.29 431
11373.29 471
11374.30 402
11375.31 376
11376.32 413
11377.32 422
11378.33 419
11379.34 434
11380.35 471
11381.35 467
11382.36 402
11383.37 447
11384.38 435
11385.38 406
11386.39 415
11387.40 402
11388.41 405
11389.41 416
11390.42 410
11391.43 471
11392.44 462
11393.45 454
11394.45 426
11395.46 392
11396.47 450
11397.48 417
11398.49 389
11399.49 405
11400.50 405
11401.51 434
11402.52 431
11403.53 425
11404.54 390
11405.54 392
11406.55 428
11407.56 405
11408.57 447
11409.58 381
11410.59 422
11411.60 405
11412.61 380
11413.61 447
11414.62 452
11415.63 475
11416.64 444
11417.65 410
11418.66 437
11419.67 419
11420.68 410
11421.69 396
11422.70 395
11423.71 433
11424.71 448
11425.72 477
11426.73 453
11427.74 408
11428.75 388
11429.76 453
11430.77 453
11431.78 396
11432.79 417
11433.80 415
11434.81 405
11435.82 416
11436.83 378
11437.84 391
11438.85 439
11439.86 390
11440.87 366
11441.88 397
11442.89 432
11443.90 419
11444.91 391
11445.92 442
11446.93 412
11447.94 432
11448.95 464
11449.96 465
11450.97 438
11451.98 408
11452.99 398
11454.01 389
11455.02 399
11456.03 413
11457.04 451
11458.05 455
11459.06 457
11460.07 450
11461.08 450
11462.09 412
11463.10 442
11464.11 383
11465.13 390
11466.14 397
11467.15 410
11468.16 392
11469.17 405
11470.18 458
11471.19 467
11472.20 424
11473.22 356
11474.23 452
11475.24 429
11476.25 410
11477.26 402
11478.27 379
11479.29 423
11480.30 359
11481.31 383
11482.32 372
11483.33 374
11484.35 376
11485.36 392
11486.37 407
11487.38 396
11488.39 419
11489.41 429
11490.42 461
11491.43 408
11492.44 395
11493.46 442
11494.47 409
11495.48 397
11496.49 361
11497.51 365
11498.52 408
11499.53 424
11500.54 417
11501.56 471
11502.57 410
11503.58 370
11504.59 407
11505.61 394
11506.62 398
11507.63 368
11508.65 359
11509.66 370
11510.67 370
11511.69 411
11512.70 420
11513.71 433
11514.73 379
11515.74 410
11516.75 387
11517.77 368
11518.78 373
11519.79 457
11520.81 474
11521.82 399
11522.83 367
11523.85 341
11524.86 384
11525.88 379
11526.89 411
11527.90 362
11528.92 399
11529.93 351
11530.95 383
11531.96 418
11532.97 400
11533.99 405
11535.00 417
11536.02 450
11537.03 397
11538.05 385
11539.06 420
11540.07 394
11541.09 358
11542.10 353
11543.12 377
11544.13 387
11545.15 315
11546.16 398
11547.18 389
11548.19 428
11549.21 379
11550.22 477
11551.24 416
11552.25 381
11553.27 361
11554.28 382
11555.30 395
11556.31 361
11557.33 343
11558.34 408
11559.36 419
11560.37 422
11561.39 424
11562.40 401
11563.42 412
11564.43 410
11565.45 417
11566.47 412
11567.48 437
11568.50 350
11569.51 365
11570.53 395
11571.54 402
11572.56 387
11573.58 412
11574.59 419
11575.61 427
11576.62 449
11577.64 383
11578.66 409
11579.67 409
11580.69 408
11581.70 421
11582.72 417
11583.74 447
11584.75 458
11585.77 425
11586.79 422
11587.80 485
11588.82 502
11589.84 416
11590.85 407
11591.87 460
11592.89 504
11593.90 497
11594.92 492
11595.94 504
11596.95 515
11597.97 488
11598.99 520
11600.01 567
11601.02 599
11602.04 620
11603.06 613
11604.07 592
11605.09 701
11606.11 695
11607.13 688
11608.14 666
11609.16 685
11610.18 556
11611.20 545
11612.21 554
11613.23 497
11614.25 525
11615.27 524
11616.29 476
11617.30 407
11618.32 423
11619.34 426
11620.36 431
11621.38 438
11622.39 467
11623.41 399
11624.43 412
11625.45 376
11626.47 432
11627.48 396
11628.50 412
11629.52 446
11630.54 430
11631.56 413
11632.58 425
11633.59 436
11634.61 469
11635.63 410
11636.65 432
11637.67 418
11638.69 458
11639.71 432
11640.73 411
11641.75 400
11642.76 375
11643.78 406
11644.80 429
11645.82 449
11646.84 369
11647.86 391
11648.88 398
11649.90 375
11650.92 376
11651.94 388
11652.96 387
11653.98 408
11655.00 434
11656.01 403
11657.03 395
11658.05 389
11659.07 420
11660.09 415
11661.11 370
11662.13 424
11663.15 447
11664.17 432
11665.19 399
11666.21 442
11667.23 430
11668.25 376
11669.27 331
11670.29 460
11671.31 441
11672.33 392
11673.35 329
11674.37 378
11675.39 389
11676.42 382
11677.44 370
11678.46 375
11679.48 379
11680.50 389
11681.52 418
11682.54 425
11683.56 399
11684.58 419
11685.60 414
11686.62 431
11687.64 424
11688.66 406
11689.69 380
11690.71 355
11691.73 394
11692.75 386
11693.77 428
11694.79 387
11695.81 405
11696.83 443
11697.85 401
11698.88 382
11699.90 438
11700.92 375
11701.94 407
11702.96 388
11703.98 361
11705.01 389
11706.03 398
11707.05 373
11708.07 424
11709.09 371
11710.12 324
11711.14 412
11712.16 396
11713.18 393
11714.20 434
11715.23 424
11716.25 432
11717.27 402
11718.29 353
11719.31 368
11720.34 430
11721.36 414
11722.38 385
11723.40 393
11724.43 389
11725.45 417
11726.47 386
11727.49 396
11728.52 402
11729.54 440
11730.56 439
11731.59 432
11732.61 407
11733.63 469
11734.65 454
11735.68 461
11736.70 387
11737.72 375
11738.75 372
11739.77 423
11740.79 445
11741.82 413
11742.84 408
11743.86 416
11744.89 422
11745.91 386
11746.93 347
11747.96 383
11748.98 399
11750.01 348
11751.03 407
11752.05 388
11753.08 382
11754.10 377
11755.12 440
11756.15 415
11757.17 416
11758.20 416
11759.22 413
11760.24 409
11761.27 416
11762.29 433
11763.32 382
11764.34 347
11765.37 395
11766.39 439
11767.41 406
11768.44 418
11769.46 443
11770.49 428
11771.51 407
11772.54 402
11773.56 448
11774.59 428
11775.61 390
11776.64 418
11777.66 435
11778.69 432
11779.71 394
11780.74 422
11781.76 429
11782.79 433
11783.81 467
11784.84 374
11785.86 427
11786.89 417
11787.91 420
11788.94 429
11789.96 423
11790.99 417
11792.01 487
11793.04 469
11794.07 432
11795.09 403
11796.12 402
11797.14 399
11798.17 408
11799.19 425
11800.22 464
11801.25 433
11802.27 405
11803.30 467
11804.32 443
11805.35 477
11806.38 477
11807.40 421
11808.43 503
11809.45 437
11810.48 445
11811.51 424
11812.53 488
11813.56 427
11814.59 450
11815.61 447
11816.64 488
11817.67 465
11818.69 500
11819.72 476
11820.75 497
11821.77 460
11822.80 478
11823.83 473
11824.85 485
11825.88 459
11826.91 445
11827.94 511
11828.96 464
11829.99 461
11831.02 511
11832.04 462
11833.07 466
11834.10 481
11835.13 485
11836.15 439
11837.18 461
11838.21 502
11839.24 494
11840.26 503
11841.29 524
11842.32 523
11843.35 516
11844.37 463
11845.40 532
11846.43 477
11847.46 500
11848.49 514
11849.51 511
11850.54 555
11851.57 488
11852.60 513
11853.63 521
11854.65 514
11855.68 550
11856.71 521
11857.74 572
11858.77 578
11859.80 555
11860.83 598
11861.85 622
11862.88 547
11863.91 583
11864.94 569
11865.97 559
11867.00 538
11868.03 543
11869.05 582
11870.08 581
11871.11 553
11872.14 611
11873.17 582
11874.20 590
11875.23 571
11876.26 593
11877.29 639
11878.32 674
11879.35 666
11880.38 622
11881.40 637
11882.43 601
11883.46 636
11884.49 643
11885.52 677
11886.55 666
11887.58 690
11888.61 712
11889.64 662
11890.67 664
11891.70 734
11892.73 733
11893.76 703
11894.79 708
11895.82 757
11896.85 831
11897.88 901
11898.91 828
11899.94 889
11900.97 903
11902.00 893
11903.03 976
11904.06 1040
11905.09 1004
11906.12 924
11907.15 885
11908.18 1045
11909.22 989
11910.25 891
11911.28 825
11912.31 795
11913.34 844
11914.37 918
11915.40 846
11916.43 791
11917.46 843
11918.49 877
11919.52 902
11920.55 827
11921.59 820
11922.62 832
11923.65 810
11924.68 814
11925.71 915
11926.74 938
11927.77 990
11928.81 1099
11929.84 1233
11930.87 1316
11931.90 1336
11932.93 1400
11933.96 1495
11935.00 1366
11936.03 1360
11937.06 1422
11938.09 1244
11939.12 1168
11940.15 1095
11941.19 1077
11942.22 983
11943.25 940
11944.28 850
11945.31 844
11946.35 816
11947.38 858
11948.41 733
11949.44 757
11950.48 728
11951.51 689
11952.54 692
11953.57 672
11954.61 725
11955.64 652
11956.67 671
11957.70 688
11958.74 655
11959.77 669
11960.80 643
11961.84 672
11962.87 668
11963.90 649
11964.93 727
11965.97 667
11967.00 650
11968.03 614
11969.07 632
11970.10 665
11971.13 663
11972.17 664
11973.20 698
11974.23 686
11975.27 634
11976.30 618
11977.33 627
11978.37 680
11979.40 692
11980.44 675
11981.47 708
11982.50 660
11983.54 693
11984.57 710
11985.60 641
11986.64 627
11987.67 661
11988.71 628
11989.74 604
11990.77 663
11991.81 669
11992.84 723
11993.88 696
11994.91 629
11995.95 663
11996.98 698
11998.02 653
11999.05 692
12000.08 623
12001.12 629
12002.15 702
12003.19 711
12004.22 664
12005.26 662
12006.29 683
12007.33 704
12008.36 654
12009.40 708
12010.43 718
12011.47 758
12012.50 756
12013.54 747
12014.57 809
12015.61 747
12016.64 734
12017.68 766
12018.71 775
12019.75 743
12020.78 803
12021.82 749
12022.86 742
12023.89 752
12024.93 751
12025.96 750
12027.00 763
12028.03 743
12029.07 713
12030.11 719
12031.14 766
12032.18 766
12033.21 782
12034.25 746
12035.29 735
12036.32 751
12037.36 790
12038.39 773
12039.43 760
12040.47 763
12041.50 744
12042.54 771
12043.58 749
12044.61 811
12045.65 680
12046.69 736
12047.72 781
12048.76 894
12049.80 904
12050.83 771
12051.87 763
12052.91 833
12053.94 760
12054.98 781
12056.02 764
12057.05 810
12058.09 774
12059.13 768
12060.16 746
12061.20 840
12062.24 852
12063.28 846
12064.31 863
12065.35 788
12066.39 767
12067.43 876
12068.46 864
12069.50 791
12070.54 797
12071.58 812
12072.61 874
12073.65 854
12074.69 829
12075.73 854
12076.76 852
12077.80 864
12078.84 861
12079.88 787
12080.92 804
12081.95 817
12082.99 815
12084.03 870
12085.07 973
12086.11 978
12087.15 895
12088.18 908
12089.22 999
12090.26 976
12091.30 1050
12092.34 994
12093.38 937
12094.42 961
12095.45 985
12096.49 1039
12097.53 1041
12098.57 1086
12099.61 1197
12100.65 1302
12101.69 1307
12102.73 1394
12103.76 1404
12104.80 1496
12105.84 1486
12106.88 1393
12107.92 1365
12108.96 1314
12110.00 1273
12111.04 1195
12112.08 1178
12113.12 1081
12114.16 969
12115.20 911
12116.24 868
12117.28 773
12118.32 803
12119.36 752
12120.40 707
12121.44 717
12122.47 704
12123.51 711
12124.55 674
12125.59 654
12126.63 676
12127.67 684
12128.71 696
12129.76 634
12130.80 675
12131.84 647
12132.88 586
12133.92 587
12134.96 575
12136.00 588
12137.04 598
12138.08 589
12139.12 593
12140.16 639
12141.20 620
12142.24 647
12143.28 590
12144.32 617
12145.36 650
12146.40 643
12147.44 661
12148.49 603
12149.53 564
12150.57 580
12151.61 582
12152.65 531
12153.69 522
12154.73 540
12155.77 555
12156.81 612
12157.86 547
12158.90 546
12159.94 540
12160.98 559
12162.02 553
12163.06 554
12164.10 492
12165.15 539
12166.19 574
12167.23 523
12168.27 546
12169.31 546
12170.36 595
12171.40 580
12172.44 523
12173.48 515
12174.52 558
12175.57 574
12176.61 618
12177.65 571
12178.69 607
12179.73 608
12180.78 617
12181.82 603
12182.86 565
12183.90 512
12184.95 578
12185.99 539
12187.03 551
12188.07 568
12189.12 556
12190.16 607
12191.20 600
12192.25 598
12193.29 534
12194.33 547
12195.37 530
12196.42 529
12197.46 588
12198.50 543
12199.55 558
12200.59 505
12201.63 506
12202.68 557
12203.72 529
12204.76 529
12205.81 556
12206.85 553
12207.89 534
12208.94 578
12209.98 609
12211.02 516
12212.07 496
12213.11 498
12214.16 494
12215.20 489
12216.24 490
12217.29 525
12218.33 512
12219.37 506
12220.42 524
12221.46 505
12222.51 520
12223.55 536
12224.60 527
12225.64 503
12226.68 532
12227.73 560
12228.77 542
12229.82 485
12230.86 523
12231.91 543
12232.95 513
12234.00 515
12235.04 481
12236.08 512
12237.13 519
12238.17 470
12239.22 526
12240.26 535
12241.31 513
12242.35 470
12243.40 481
12244.44 476
12245.49 472
12246.53 472
12247.58 494
12248.62 499
12249.67 455
12250.72 470
12251.76 459
12252.81 475
12253.85 456
12254.90 473
12255.94 495
12256.99 541
12258.03 557
12259.08 444
12260.13 483
12261.17 449
12262.22 481
12263.26 470
12264.31 477
12265.35 443
12266.40 458
12267.45 501
12268.49 512
12269.54 439
12270.59 434
12271.63 467
12272.68 395
12273.72 447
12274.77 460
12275.82 417
12276.86 433
12277.91 428
12278.96 497
12280.00 471
12281.05 418
12282.10 487
12283.14 450
12284.19 464
12285.24 504
12286.28 472
12287.33 417
12288.38 455
12289.42 461
12290.47 428
12291.52 484
12292.57 459
12293.61 467
12294.66 444
12295.71 515
12296.75 473
12297.80 474
12298.85 540
12299.90 412
12300.94 436
12301.99 472
12303.04 421
12304.09 423
12305.13 417
12306.18 467
12307.23 436
12308.28 391
12309.33 449
12310.37 448
12311.42 415
12312.47 435
12313.52 473
12314.57 425
12315.61 489
12316.66 426
12317.71 388
12318.76 437
12319.81 426
12320.85 410
12321.90 470
12322.95 458
12324.00 419
12325.05 402
12326.10 407
12327.15 467
12328.19 426
12329.24 409
12330.29 390
12331.34 449
12332.39 378
12333.44 416
12334.49 477
12335.54 398
12336.59 389
12337.63 456
12338.68 462
12339.73 437
12340.78 472
12341.83 432
12342.88 430
12343.93 427
12344.98 414
12346.03 406
12347.08 391
12348.13 367
12349.18 369
12350.23 423
12351.28 403
12352.33 400
12353.38 436
12354.43 386
12355.48 408
12356.52 456
12357.57 451
12358.62 370
12359.67 373
12360.72 446
12361.77 447
12362.82 436
12363.88 429
12364.93 470
12365.98 427
12367.03 437
12368.08 409
12369.13 431
12370.18 461
12371.23 428
12372.28 452
12373.33 449
12374.38 429
12375.43 406
12376.48 459
12377.53 439
12378.58 426
12379.63 428
12380.68 450
12381.73 426
12382.79 435
12383.84 442
12384.89 428
12385.94 441
12386.99 420
12388.04 428
12389.09 452
12390.14 455
12391.20 474
12392.25 424
12393.30 489
12394.35 461
12395.40 457
12396.45 431
12397.50 458
12398.56 439
12399.61 514
12400.66 430
12401.71 481
12402.76 448
12403.81 450
12404.87 465
12405.92 473
12406.97 485
12408.02 475
12409.07 428
12410.13 392
12411.18 428
12412.23 480
12413.28 478
12414.34 520
12415.39 514
12416.44 517
12417.49 475
12418.55 463
12419.60 508
12420.65 505
12421.70 482
12422.76 530
12423.81 531
12424.86 481
12425.91 484
12426.97 525
12428.02 495
12429.07 503
12430.13 516
12431.18 491
12432.23 514
12433.29 517
12434.34 495
12435.39 538
12436.44 564
12437.50 526
12438.55 492
12439.61 507
12440.66 471
12441.71 485
12442.77 523
12443.82 538
12444.87 518
12445.93 502
12446.98 523
12448.03 504
12449.09 521
12450.14 491
12451.20 557
12452.25 523
12453.30 554
12454.36 548
12455.41 540
12456.47 592
12457.52 615
12458.57 604
12459.63 639
12460.68 630
12461.74 614
12462.79 665
12463.85 655
12464.90 633
12465.95 718
12467.01 646
12468.06 681
12469.12 685
12470.17 663
12471.23 791
12472.28 880
12473.34 908
12474.39 963
12475.45 1090
12476.50 1204
12477.56 1254
12478.61 1330
12479.67 1323
12480.72 1319
12481.78 1244
12482.83 1189
12483.89 1150
12484.94 1017
12486.00 948
12487.05 817
12488.11 757
12489.17 764
12490.22 737
12491.28 698
12492.33 650
12493.39 646
12494.44 620
12495.50 634
12496.55 616
12497.61 643
12498.67 597
12499.72 580
12500.78 593
12501.83 600
12502.89 522
12503.95 561
12505.00 550
12506.06 570
12507.12 520
12508.17 521
12509.23 515
12510.28 474
12511.34 513
12512.40 539
12513.45 535
12514.51 568
12515.57 610
12516.62 599
12517.68 585
12518.74 475
12519.79 537
12520.85 548
12521.91 595
12522.96 543
12524.02 562
12525.08 532
12526.14 514
12527.19 512
12528.25 541
12529.31 528
12530.36 501
12531.42 569
12532.48 516
12533.54 497
12534.59 528
12535.65 515
12536.71 527
12537.77 570
12538.82 594
12539.88 541
12540.94 562
12542.00 536
12543.05 630
12544.11 572
12545.17 559
12546.23 537
12547.29 541
12548.34 570
12549.40 570
12550.46 572
12551.52 624
12552.58 720
12553.64 649
12554.69 727
12555.75 799
12556.81 762
12557.87 786
12558.93 804
12559.99 822
12561.04 800
12562.10 787
12563.16 762
12564.22 736
12565.28 724
12566.34 731
12567.40 708
12568.45 691
12569.51 629
12570.57 614
12571.63 594
12572.69 607
12573.75 639
12574.81 561
12575.87 516
12576.93 559
12577.99 535
12579.05 468
12580.11 528
12581.16 547
12582.22 516
12583.28 505
12584.34 531
12585.40 520
12586.46 544
12587.52 548
12588.58 543
12589.64 543
12590.70 556
12591.76 544
12592.82 506
12593.88 507
12594.94 495
12596.00 498
12597.06 517
12598.12 514
12599.18 486
12600.24 487
12601.30 511
12602.36 510
12603.42 472
12604.48 447
12605.54 507
12606.60 482
12607.66 483
12608.72 481
12609.79 467
12610.85 519
12611.91 498
12612.97 523
12614.03 508
12615.09 464
12616.15 483
12617.21 544
12618.27 475
12619.33 500
12620.39 472
12621.45 520
12622.52 491
12623.58 503
12624.64 489
12625.70 502
12626.76 424
12627.82 490
12628.88 475
12629.95 454
12631.01 455
12632.07 470
12633.13 458
12634.19 492
12635.25 478
12636.31 485
12637.38 476
12638.44 466
12639.50 450
12640.56 455
12641.62 495
12642.69 442
12643.75 442
12644.81 475
12645.87 475
12646.93 445
12648.00 464
12649.06 467
12650.12 436
12651.18 407
12652.25 451
12653.31 467
12654.37 410
12655.43 446
12656.50 432
12657.56 372
12658.62 444
12659.68 445
12660.75 452
12661.81 478
12662.87 442
12663.94 424
12665.00 469
12666.06 446
12667.12 434
12668.19 445
12669.25 426
12670.31 415
12671.38 434
12672.44 407
12673.50 411
12674.57 481
12675.63 449
12676.69 428
12677.76 388
12678.82 392
12679.88 414
12680.95 460
12682.01 409
12683.07 461
12684.14 400
12685.20 423
12686.27 469
12687.33 398
12688.39 413
12689.46 428
12690.52 438
12691.59 435
12692.65 430
12693.71 462
12694.78 444
12695.84 401
12696.91 441
12697.97 433
12699.04 451
12700.10 413
12701.16 435
12702.23 426
12703.29 448
12704.36 463
12705.42 453
12706.49 494
12707.55 441
12708.62 437
12709.68 432
12710.75 411
12711.81 422
12712.88 399
12713.94 419
12715.01 463
12716.07 438
12717.14 440
12718.20 415
12719.27 412
12720.33 399
12721.40 392
12722.46 412
12723.53 433
12724.59 462
12725.66 458
12726.72 432
12727.79 436
12728.86 453
12729.92 459
12730.99 427
12732.05 409
12733.12 436
12734.18 490
12735.25 425
12736.32 443
12737.38 437
12738.45 415
12739.51 408
12740.58 413
12741.65 479
12742.71 450
12743.78 451
12744.85 449
12745.91 419
12746.98 414
12748.04 412
12749.11 412
12750.18 428
12751.24 388
12752.31 381
12753.38 393
12754.44 359
12755.51 377
12756.58 392
12757.64 407
12758.71 392
12759.78 391
12760.85 370
12761.91 384
12762.98 326
12764.05 332
12765.11 413
12766.18 360
12767.25 367
12768.32 371
12769.38 425
12770.45 369
12771.52 353
12772.58 392
12773.65 353
12774.72 367
12775.79 366
12776.86 390
12777.92 362
12778.99 376
12780.06 351
12781.13 351
12782.19 345
12783.26 335
12784.33 401
12785.40 375
12786.47 394
12787.53 396
12788.60 387
12789.67 355
12790.74 384
12791.81 394
12792.87 418
12793.94 378
12795.01 375
12796.08 385
12797.15 400
12798.22 352
12799.29 368
12800.35 387
12801.42 387
12802.49 394
12803.56 384
12804.63 370
12805.70 409
12806.77 391
12807.84 370
12808.90 362
12809.97 373
12811.04 348
12812.11 358
12813.18 400
12814.25 415
12815.32 343
12816.39 383
12817.46 438
12818.53 412
12819.60 366
12820.67 457
12821.74 428
12822.81 378
12823.88 403
12824.94 406
12826.01 435
12827.08 383
12828.15 441
12829.22 358
12830.29 386
12831.36 434
12832.43 406
12833.50 375
12834.57 384
12835.64 370
12836.71 352
12837.78 343
12838.85 369
12839.92 325
12840.99 352
12842.07 389
12843.14 355
12844.21 366
12845.28 374
12846.35 339
12847.42 371
12848.49 358
12849.56 347
12850.63 356
12851.70 351
12852.77 335
12853.84 333
12854.91 357
12855.98 344
12857.06 345
12858.13 370
12859.20 370
12860.27 355
12861.34 337
12862.41 358
12863.48 389
12864.55 335
12865.62 372
12866.70 374
12867.77 344
12868.84 359
12869.91 329
12870.98 364
12872.05 338
12873.13 346
12874.20 370
12875.27 322
12876.34 319
12877.41 368
12878.48 327
12879.56 343
12880.63 350
12881.70 339
12882.77 313
12883.84 390
12884.92 364
12885.99 354
12887.06 365
12888.13 347
12889.21 351
12890.28 323
12891.35 296
12892.42 385
12893.50 357
12894.57 376
12895.64 333
12896.71 372
12897.79 368
12898.86 369
12899.93 353
12901.00 348
12902.08 312
12903.15 336
12904.22 399
12905.30 375
12906.37 337
12907.44 338
12908.52 363
12909.59 339
12910.66 308
12911.73 328
12912.81 326
12913.88 332
12914.96 338
12916.03 357
12917.10 345
12918.18 330
12919.25 360
12920.32 374
12921.40 351
12922.47 329
12923.54 329
12924.62 392
12925.69 341
12926.77 348
12927.84 322
12928.91 323
12929.99 337
12931.06 349
12932.14 344
12933.21 362
12934.28 325
12935.36 349
12936.43 337
12937.51 343
12938.58 359
12939.66 327
12940.73 355
12941.80 351
12942.88 340
12943.95 331
12945.03 327
12946.10 336
12947.18 311
12948.25 347
12949.33 357
12950.40 329
12951.48 320
12952.55 339
12953.63 329
12954.70 371
12955.78 350
12956.85 324
12957.93 275
12959.00 296
12960.08 320
12961.15 324
12962.23 335
12963.30 319
12964.38 346
12965.46 362
12966.53 380
12967.61 382
12968.68 335
12969.76 347
12970.83 355
12971.91 353
12972.99 310
12974.06 323
12975.14 371
12976.21 338
12977.29 330
12978.37 356
12979.44 323
12980.52 342
12981.59 344
12982.67 367
12983.75 380
12984.82 380
12985.90 385
12986.98 339
12988.05 323
12989.13 326
12990.20 323
12991.28 327
12992.36 375
12993.43 353
12994.51 325
12995.59 323
12996.67 347
12997.74 337
12998.82 336
12999.90 320
13000.97 355
13002.05 371
13003.13 317
13004.20 325
13005.28 363
13006.36 320
13007.44 305
13008.51 348
13009.59 348
13010.67 349
13011.75 364
13012.82 336
13013.90 354
13014.98 322
13016.06 321
13017.13 342
13018.21 347
13019.29 339
13020.37 336
13021.44 340
13022.52 371
13023.60 368
13024.68 354
13025.76 337
13026.83 360
13027.91 354
13028.99 353
13030.07 338
13031.15 360
13032.23 384
13033.30 354
13034.38 351
13035.46 337
13036.54 329
13037.62 323
13038.70 381
13039.77 366
13040.85 382
13041.93 380
13043.01 335
13044.09 355
13045.17 389
13046.25 387
13047.33 362
13048.40 370
13049.48 326
13050.56 336
13051.64 353
13052.72 353
13053.80 378
13054.88 355
13055.96 370
13057.04 352
13058.12 354
13059.20 337
13060.28 364
13061.36 348
13062.44 323
13063.51 396
13064.59 409
13065.67 359
13066.75 337
13067.83 365
13068.91 365
13069.99 362
13071.07 383
13072.15 386
13073.23 380
13074.31 318
13075.39 345
13076.47 359
13077.55 364
13078.63 345
13079.71 329
13080.79 357
13081.87 395
13082.96 360
13084.04 346
13085.12 405
13086.20 368
13087.28 351
13088.36 324
13089.44 348
13090.52 337
13091.60 356
13092.68 378
13093.76 361
13094.84 406
13095.92 331
13097.00 359
13098.09 355
13099.17 382
13100.25 398
13101.33 406
13102.41 383
13103.49 411
13104.57 347
13105.65 364
13106.74 358
13107.82 327
13108.90 371
13109.98 328
13111.06 376
13112.14 395
13113.22 343
13114.31 323
13115.39 376
13116.47 383
13117.55 390
13118.63 350
13119.72 355
13120.80 378
13121.88 354
13122.96 353
13124.04 342
13125.13 329
13126.21 324
13127.29 368
13128.37 360
13129.45 323
13130.54 377
13131.62 409
13132.70 338
13133.78 388
13134.87 309
13135.95 294
13137.03 361
13138.11 358
13139.20 313
13140.28 334
13141.36 395
13142.45 388
13143.53 373
13144.61 356
13145.69 352
13146.78 367
13147.86 393
13148.94 337
13150.03 382
13151.11 417
13152.19 360
13153.28 355
13154.36 354
13155.44 402
13156.53 390
13157.61 345
13158.69 364
13159.78 396
13160.86 377
13161.94 379
13163.03 337
13164.11 331
13165.20 344
13166.28 396
13167.36 391
13168.45 379
13169.53 399
13170.62 355
13171.70 365
13172.78 382
13173.87 409
13174.95 356
13176.04 383
13177.12 404
13178.21 389
13179.29 370
13180.37 397
13181.46 399
13182.54 374
13183.63 395
13184.71 376
13185.80 386
13186.88 372
13187.97 393
13189.05 412
13190.14 374
13191.22 385
13192.31 384
13193.39 458
13194.48 420
13195.56 330
13196.65 411
13197.73 424
13198.82 431
13199.90 410
13200.99 413
13202.07 377
13203.16 400
13204.24 449
13205.33 375
13206.41 377
13207.50 377
13208.58 436
13209.67 419
13210.76 382
13211.84 437
13212.93 438
13214.01 400
13215.10 402
13216.19 433
13217.27 413
13218.36 421
13219.44 429
13220.53 427
13221.62 441
13222.70 384
13223.79 432
13224.87 416
13225.96 352
13227.05 343
13228.13 389
13229.22 427
13230.31 427
13231.39 402
13232.48 401
13233.57 434
13234.65 430
13235.74 402
13236.83 447
13237.91 429
13239.00 419
13240.09 436
13241.17 369
13242.26 427
13243.35 466
13244.43 470
13245.52 422
13246.61 456
13247.70 492
13248.78 491
13249.87 414
13250.96 402
13252.05 414
13253.13 441
13254.22 495
13255.31 430
13256.39 438
13257.48 423
13258.57 440
13259.66 375
13260.75 451
13261.83 482
13262.92 457
13264.01 536
13265.10 476
13266.19 420
13267.27 468
13268.36 514
13269.45 542
13270.54 481
13271.63 474
13272.71 478
13273.80 534
13274.89 525
13275.98 532
13277.07 513
13278.16 557
13279.24 519
13280.33 515
13281.42 493
13282.51 530
13283.60 566
13284.69 590
13285.78 525
13286.86 521
13287.95 580
13289.04 568
13290.13 537
13291.22 507
13292.31 570
13293.40 556
13294.49 545
13295.58 564
13296.67 555
13297.76 584
13298.84 589
13299.93 614
13301.02 597
13302.11 630
13303.20 619
13304.29 621
13305.38 588
13306.47 610
13307.56 596
13308.65 628
13309.74 665
13310.83 695
13311.92 665
13313.01 666
13314.10 702
13315.19 720
13316.28 682
13317.37 633
13318.46 652
13319.55 667
13320.64 636
13321.73 637
13322.82 625
13323.91 630
13325.00 686
13326.09 624
13327.18 692
13328.27 666
13329.36 614
13330.45 630
13331.54 676
13332.64 609
13333.73 652
13334.82 683
13335.91 670
13337.00 629
13338.09 669
13339.18 711
13340.27 714
13341.36 683
13342.45 677
13343.54 683
13344.64 668
13345.73 630
13346.82 645
13347.91 637
13349.00 705
13350.09 699
13351.18 708
13352.28 728
13353.37 729
13354.46 739
13355.55 720
13356.64 680
13357.73 731
13358.83 714
13359.92 719
13361.01 707
13362.10 758
13363.19 713
13364.29 772
13365.38 834
13366.47 850
13367.56 785
13368.65 819
13369.75 872
13370.84 899
13371.93 914
13373.02 846
13374.12 843
13375.21 794
13376.30 829
13377.39 754
13378.49 707
13379.58 719
13380.67 753
13381.76 698
13382.86 634
13383.95 666
13385.04 610
13386.13 638
13387.23 662
13388.32 658
13389.41 650
13390.51 606
13391.60 669
13392.69 683
13393.79 684
13394.88 622
13395.97 644
13397.07 695
13398.16 618
13399.25 585
13400.35 652
13401.44 668
13402.53 616
13403.63 612
13404.72 573
13405.81 569
13406.91 582
13408.00 600
13409.10 582
13410.19 532
13411.28 580
13412.38 593
13413.47 571
13414.57 574
13415.66 588
13416.75 594
13417.85 555
13418.94 603
13420.04 586
13421.13 570
13422.22 613
13423.32 600
13424.41 584
13425.51 578
13426.60 605
13427.70 589
13428.79 569
13429.89 559
13430.98 595
13432.08 624
13433.17 570
13434.27 617
13435.36 599
13436.46 559
13437.55 584
13438.65 628
13439.74 642
13440.84 634
13441.93 659
13443.03 657
13444.12 702
13445.22 677
13446.31 710
13447.41 637
13448.50 616
13449.60 654
13450.69 715
13451.79 695
13452.89 655
13453.98 669
13455.08 661
13456.17 735
13457.27 739
13458.36 747
13459.46 769
13460.56 689
13461.65 734
13462.75 752
13463.84 764
13464.94 742
13466.04 762
13467.13 725
13468.23 753
13469.32 690
13470.42 755
13471.52 749
13472.61 795
13473.71 783
13474.81 799
13475.90 799
13477.00 779
13478.10 716
13479.19 737
13480.29 746
13481.39 738
13482.48 748
13483.58 768
13484.68 712
13485.77 813
13486.87 810
13487.97 735
13489.07 758
13490.16 801
13491.26 843
13492.36 868
13493.45 835
13494.55 820
13495.65 844
13496.75 902
13497.84 914
13498.94 895
13500.04 1044
13501.14 1071
13502.23 1044
13503.33 995
13504.43 972
13505.53 1095
13506.63 1102
13507.72 1047
13508.82 1001
13509.92 1001
13511.02 957
13512.12 946
13513.21 926
13514.31 855
13515.41 810
13516.51 792
13517.61 792
13518.70 826
13519.80 750
13520.90 744
13522.00 706
13523.10 680
13524.20 629
13525.30 668
13526.39 696
13527.49 681
13528.59 671
13529.69 660
13530.79 643
13531.89 675
13532.99 664
13534.09 661
13535.18 622
13536.28 586
13537.38 604
13538.48 598
13539.58 554
13540.68 589
13541.78 605
13542.88 586
13543.98 583
13545.08 536
13546.18 555
13547.28 589
13548.38 590
13549.48 580
13550.57 552
13551.67 578
13552.77 574
13553.87 603
13554.97 539
13556.07 529
13557.17 518
13558.27 527
13559.37 542
13560.47 557
13561.57 570
13562.67 548
13563.77 567
13564.87 571
13565.97 545
13567.07 567
13568.17 583
13569.28 622
13570.38 530
13571.48 496
13572.58 510
13573.68 524
13574.78 531
13575.88 703
13576.98 619
13578.08 544
13579.18 559
13580.28 551
13581.38 514
13582.48 515
13583.58 527
13584.69 511
13585.79 525
13586.89 561
13587.99 575
13589.09 589
13590.19 602
13591.29 551
13592.39 536
13593.49 548
13594.60 522
13595.70 570
13596.80 548
13597.90 532
13599.00 542
13600.10 563
13601.21 588
13602.31 605
13603.41 542
13604.51 587
13605.61 569
13606.71 579
13607.82 610
13608.92 593
13610.02 575
13611.12 579
13612.22 544
13613.33 552
13614.43 549
13615.53 601
13616.63 556
13617.74 539
13618.84 537
13619.94 560
13621.04 524
13622.15 559
13623.25 542
13624.35 571
13625.45 539
13626.56 613
13627.66 548
13628.76 599
13629.86 548
13630.97 518
13632.07 552
13633.17 526
13634.28 566
13635.38 570
13636.48 583
13637.59 627
13638.69 578
13639.79 564
13640.90 529
13642.00 613
13643.10 557
13644.21 539
13645.31 560
13646.41 593
13647.52 547
13648.62 564
13649.72 566
13650.83 510
13651.93 580
13653.03 583
13654.14 581
13655.24 568
13656.35 502
13657.45 505
13658.55 548
13659.66 538
13660.76 525
13661.87 517
13662.97 536
13664.07 541
13665.18 542
13666.28 530
13667.39 545
13668.49 522
13669.60 482
13670.70 492
13671.81 492
13672.91 558
13674.01 583
13675.12 564
13676.22 500
13677.33 532
13678.43 524
13679.54 581
13680.64 524
13681.75 551
13682.85 561
13683.96 552
13685.06 525
13686.17 537
13687.27 509
13688.38 553
13689.48 582
13690.59 553
13691.69 533
13692.80 538
13693.91 575
13695.01 580
13696.12 566
13697.22 592
13698.33 586
13699.43 555
13700.54 574
13701.64 563
13702.75 576
13703.86 545
13704.96 561
13706.07 564
13707.17 562
13708.28 586
13709.39 600
13710.49 610
13711.60 607
13712.70 606
13713.81 574
13714.92 576
13716.02 600
13717.13 629
13718.24 555
13719.34 580
13720.45 580
13721.56 678
13722.66 700
13723.77 645
13724.88 665
13725.98 638
13727.09 669
13728.20 724
13729.30 712
13730.41 665
13731.52 729
13732.62 788
13733.73 767
13734.84 695
13735.94 720
13737.05 780
13738.16 774
13739.27 752
13740.37 758
13741.48 753
13742.59 761
13743.70 757
13744.80 738
13745.91 781
13747.02 801
13748.13 785
13749.23 791
13750.34 732
13751.45 791
13752.56 824
13753.67 872
13754.77 874
13755.88 871
13756.99 902
13758.10 914
13759.21 862
13760.31 939
13761.42 895
13762.53 984
13763.64 984
13764.75 993
13765.85 1153
13766.96 1145
13768.07 1186
13769.18 1211
13770.29 1289
13771.40 1365
13772.51 1347
13773.61 1434
13774.72 1432
13775.83 1440
13776.94 1486
13778.05 1526
13779.16 1463
13780.27 1460
13781.38 1371
13782.48 1352
13783.59 1237
13784.70 1181
13785.81 1030
13786.92 982
13788.03 997
13789.14 1021
13790.25 986
13791.36 929
13792.47 837
13793.58 835
13794.69 824
13795.80 860
13796.91 850
13798.02 836
13799.13 878
13800.24 794
13801.35 793
13802.45 747
13803.56 728
13804.67 741
13805.78 762
13806.89 758
13808.00 698
13809.11 717
13810.22 693
13811.34 681
13812.45 729
13813.56 741
13814.67 610
13815.78 653
13816.89 660
13818.00 640
13819.11 678
13820.22 680
13821.33 642
13822.44 642
13823.55 648
13824.66 642
13825.77 634
13826.88 651
13827.99 632
13829.10 590
13830.22 566
13831.33 613
13832.44 660
13833.55 589
13834.66 622
13835.77 573
13836.88 617
13837.99 598
13839.10 570
13840.22 599
13841.33 611
13842.44 621
13843.55 592
13844.66 631
13845.77 579
13846.88 577
13848.00 622
13849.11 576
13850.22 584
13851.33 562
13852.44 598
13853.56 599
13854.67 605
13855.78 611
13856.89 627
13858.00 657
13859.12 639
13860.23 644
13861.34 610
13862.45 593
13863.56 603
13864.68 613
13865.79 705
13866.90 651
13868.01 646
13869.13 644
13870.24 643
13871.35 616
13872.46 645
13873.58 655
13874.69 660
13875.80 622
13876.91 606
13878.03 647
13879.14 692
13880.25 644
13881.37 611
13882.48 668
13883.59 662
13884.71 660
13885.82 622
13886.93 621
13888.05 659
13889.16 702
13890.27 674
13891.39 676
13892.50 699
13893.61 725
13894.73 679
13895.84 695
13896.95 706
13898.07 744
13899.18 721
13900.29 699
13901.41 638
13902.52 656
13903.64 667
13904.75 698
13905.86 655
13906.98 635
13908.09 662
13909.21 605
13910.32 597
13911.43 640
13912.55 621
13913.66 620
13914.78 614
13915.89 631
13917.01 601
13918.12 634
13919.24 569
13920.35 616
13921.46 583
13922.58 588
13923.69 584
13924.81 572
13925.92 571
13927.04 613
13928.15 578
13929.27 563
13930.38 530
13931.50 521
13932.61 515
13933.73 520
13934.84 581
13935.96 590
13937.07 656
13938.19 606
13939.30 520
13940.42 501
13941.54 580
13942.65 600
13943.77 545
13944.88 563
13946.00 560
13947.11 577
13948.23 537
13949.34 547
13950.46 506
13951.58 557
13952.69 574
13953.81 538
13954.92 513
13956.04 489
13957.16 569
13958.27 564
13959.39 504
13960.50 538
13961.62 549
13962.74 545
13963.85 527
13964.97 531
13966.09 553
13967.20 524
13968.32 531
13969.44 578
13970.55 553
13971.67 487
13972.79 515
13973.90 553
13975.02 559
13976.14 534
13977.25 512
13978.37 544
13979.49 550
13980.60 523
13981.72 514
13982.84 558
13983.95 492
13985.07 528
13986.19 474
13987.31 510
13988.42 513
13989.54 478
13990.66 505
13991.78 516
13992.89 514
13994.01 513
13995.13 533
13996.25 505
13997.36 516
13998.48 480
13999.60 529
14000.72 519
14001.83 504
14002.95 499
14004.07 546
14005.19 498
14006.31 478
14007.42 538
14008.54 513
14009.66 517
14010.78 499
14011.90 500
14013.02 470
14014.13 497
14015.25 492
14016.37 498
14017.49 513
14018.61 500
14019.73 485
14020.84 552
14021.96 506
14023.08 472
14024.20 558
14025.32 547
14026.44 545
14027.56 533
14028.68 525
14029.80 522
14030.91 512
14032.03 500
14033.15 502
14034.27 493
14035.39 474
14036.51 500
14037.63 533
14038.75 518
14039.87 538
14040.99 549
14042.11 559
14043.23 553
14044.35 528
14045.47 548
14046.58 534
14047.70 552
14048.82 581
14049.94 531
14051.06 560
14052.18 568
14053.30 551
14054.42 553
14055.54 550
14056.66 558
14057.78 536
14058.90 590
14060.02 579
14061.14 593
14062.26 640
14063.38 593
14064.51 580
14065.63 651
14066.75 597
14067.87 570
14068.99 595
14070.11 600
14071.23 639
14072.35 696
14073.47 652
14074.59 612
14075.71 670
14076.83 700
14077.95 697
14079.07 718
14080.19 677
14081.32 695
14082.44 764
14083.56 683
14084.68 729
14085.80 720
14086.92 749
14088.04 753
14089.16 781
14090.29 826
14091.41 789
14092.53 794
14093.65 825
14094.77 863
14095.89 862
14097.01 931
14098.14 909
14099.26 931
14100.38 971
14101.50 912
14102.62 914
14103.75 854
14104.87 895
14105.99 884
14107.11 811
14108.23 851
14109.36 856
14110.48 810
14111.60 756
14112.72 730
14113.84 724
14114.97 709
14116.09 669
14117.21 658
14118.33 676
14119.46 589
14120.58 607
14121.70 580
14122.82 639
14123.95 613
14125.07 637
14126.19 620
14127.32 552
14128.44 558
14129.56 573
14130.68 557
14131.81 557
14132.93 546
14134.05 560
14135.18 584
14136.30 644
14137.42 588
14138.55 597
14139.67 596
14140.79 574
14141.92 602
14143.04 577
14144.16 585
14145.29 584
14146.41 564
14147.54 527
14148.66 542
14149.78 554
14150.91 586
14152.03 583
14153.15 533
14154.28 534
14155.40 561
14156.53 601
14157.65 566
14158.77 536
14159.90 562
14161.02 618
14162.15 601
14163.27 633
14164.40 539
14165.52 518
14166.64 567
14167.77 470
14168.89 542
14170.02 536
14171.14 542
14172.27 534
14173.39 558
14174.52 549
14175.64 531
14176.77 525
14177.89 519
14179.02 486
14180.14 550
14181.27 524
14182.39 570
14183.52 559
14184.64 557
14185.77 543
14186.89 518
14188.02 539
14189.14 553
14190.27 524
14191.39 551
14192.52 531
14193.64 563
14194.77 519
14195.90 531
14197.02 491
14198.15 522
14199.27 569
14200.40 525
14201.52 486
14202.65 529
14203.78 511
14204.90 527
14206.03 508
14207.15 483
14208.28 475
14209.41 487
14210.53 516
14211.66 496
14212.78 502
14213.91 504
14215.04 527
14216.16 487
14217.29 474
14218.42 485
14219.54 515
14220.67 490
14221.80 466
14222.92 468
14224.05 462
14225.18 478
14226.30 486
14227.43 481
14228.56 496
14229.68 475
14230.81 490
14231.94 527
14233.06 472
14234.19 433
14235.32 489
14236.45 478
14237.57 487
14238.70 486
14239.83 443
14240.96 506
14242.08 494
14243.21 503
14244.34 527
14245.47 473
14246.59 483
14247.72 470
14248.85 429
14249.98 449
14251.10 488
14252.23 509
14253.36 466
14254.49 437
14255.62 393
14256.74 431
14257.87 416
14259.00 498
14260.13 449
14261.26 399
14262.38 439
14263.51 428
14264.64 409
14265.77 425
14266.90 407
14268.03 429
14269.15 394
14270.28 420
14271.41 446
14272.54 454
14273.67 416
14274.80 422
14275.93 425
14277.06 392
14278.18 392
14279.31 413
14280.44 413
14281.57 404
14282.70 385
14283.83 419
14284.96 427
14286.09 415
14287.22 419
14288.35 400
14289.48 379
14290.60 410
14291.73 431
14292.86 438
14293.99 416
14295.12 408
14296.25 391
14297.38 422
14298.51 384
14299.64 377
14300.77 424
14301.90 425
14303.03 416
14304.16 415
14305.29 399
14306.42 383
14307.55 373
14308.68 358
14309.81 361
14310.94 343
14312.07 359
14313.20 384
14314.33 365
14315.46 345
14316.59 370
14317.72 412
14318.85 388
14319.98 358
14321.11 366
14322.24 388
14323.38 379
14324.51 380
14325.64 364
14326.77 383
14327.90 345
14329.03 356
14330.16 400
14331.29 390
14332.42 355
14333.55 319
14334.68 378
14335.82 396
14336.95 346
14338.08 374
14339.21 380
14340.34 325
14341.47 369
14342.60 354
14343.73 362
14344.87 365
14346.00 353
14347.13 379
14348.26 348
14349.39 328
14350.52 383
14351.66 377
14352.79 368
14353.92 416
14355.05 385
14356.18 373
14357.32 371
14358.45 319
14359.58 342
14360.71 392
14361.84 373
14362.98 362
14364.11 376
14365.24 401
14366.37 341
14367.51 354
14368.64 318
14369.77 394
14370.90 384
14372.04 340
14373.17 394
14374.30 338
14375.43 380
14376.57 356
14377.70 373
14378.83 355
14379.97 368
14381.10 372
14382.23 367
14383.36 364
14384.50 346
14385.63 353
14386.76 364
14387.90 361
14389.03 372
14390.16 339
14391.30 313
14392.43 361
14393.56 359
14394.70 332
14395.83 312
14396.96 357
14398.10 383
14399.23 364
14400.37 344
14401.50 350
14402.63 325
14403.77 324
14404.90 340
14406.03 353
14407.17 346
14408.30 331
14409.44 340
14410.57 343
14411.70 345
14412.84 348
14413.97 340
14415.11 349
14416.24 406
14417.38 411
14418.51 364
14419.64 345
14420.78 345
14421.91 385
14423.05 356
14424.18 384
14425.32 366
14426.45 355
14427.59 336
14428.72 407
14429.86 358
14430.99 359
14432.13 363
14433.26 362
14434.40 344
14435.53 357
14436.67 355
14437.80 351
14438.94 356
14440.07 396
14441.21 392
14442.34 352
14443.48 417
14444.61 391
14445.75 397
14446.89 342
14448.02 402
14449.16 404
14450.29 399
14451.43 368
14452.56 332
14453.70 339
14454.84 341
14455.97 377
14457.11 362
14458.24 317
14459.38 333
14460.52 376
14461.65 376
14462.79 406
14463.92 366
14465.06 350
14466.20 355
14467.33 358
14468.47 317
14469.61 356
14470.74 385
14471.88 363
14473.02 404
14474.15 395
14475.29 409
14476.43 375
14477.56 409
14478.70 374
14479.84 367
14480.97 379
14482.11 368
14483.25 335
14484.38 367
14485.52 378
14486.66 382
14487.79 348
14488.93 397
14490.07 361
14491.21 393
14492.34 413
14493.48 400
14494.62 383
14495.76 354
14496.89 364
14498.03 379
14499.17 373
14500.31 399
14501.44 408
14502.58 379
14503.72 363
14504.86 378
14506.00 437
14507.13 419
14508.27 377
14509.41 398
14510.55 384
14511.69 415
14512.82 390
14513.96 426
14515.10 377
14516.24 431
14517.38 470
14518.51 443
14519.65 403
14520.79 402
14521.93 433
14523.07 447
14524.21 416
14525.35 449
14526.48 424
14527.62 453
14528.76 423
14529.90 374
14531.04 400
14532.18 399
14533.32 420
14534.46 348
14535.60 383
14536.73 397
14537.87 419
14539.01 396
14540.15 370
14541.29 371
14542.43 373
14543.57 385
14544.71 378
14545.85 371
14546.99 425
14548.13 400
14549.27 399
14550.41 437
14551.55 369
14552.69 394
14553.83 444
14554.97 417
14556.11 394
14557.25 365
14558.39 377
14559.53 399
14560.67 403
14561.81 426
14562.95 433
14564.09 379
14565.23 401
14566.37 417
14567.51 444
14568.65 444
14569.79 469
14570.93 428
14572.07 401
14573.21 432
14574.35 422
14575.49 400
14576.63 491
14577.77 496
14578.91 463
14580.05 450
14581.19 418
14582.33 438
14583.48 457
14584.62 471
14585.76 430
14586.90 467
14588.04 443
14589.18 465
14590.32 449
14591.46 418
14592.60 438
14593.75 429
14594.89 507
14596.03 493
14597.17 516
14598.31 505
14599.45 462
14600.59 496
14601.74 510
14602.88 519
14604.02 519
14605.16 475
14606.30 452
14607.44 490
14608.59 569
14609.73 557
14610.87 516
14612.01 544
14613.15 553
14614.30 521
14615.44 568
14616.58 570
14617.72 575
14618.87 592
14620.01 535
14621.15 541
14622.29 534
14623.44 568
14624.58 603
14625.72 586
14626.86 601
14628.01 642
14629.15 653
14630.29 626
14631.43 641
14632.58 712
14633.72 691
14634.86 707
14636.01 729
14637.15 680
14638.29 680
14639.44 729
14640.58 741
14641.72 669
14642.86 672
14644.01 659
14645.15 617
14646.29 636
14647.44 609
14648.58 521
14649.73 508
14650.87 548
14652.01 603
14653.16 507
14654.30 511
14655.44 477
14656.59 472
14657.73 486
14658.87 498
14660.02 438
14661.16 377
14662.31 514
14663.45 408
14664.59 375
14665.74 409
14666.88 449
14668.03 436
14669.17 418
14670.32 444
14671.46 461
14672.60 408
14673.75 429
14674.89 429
14676.04 441
14677.18 463
14678.33 391
14679.47 461
14680.62 419
14681.76 405
14682.91 421
14684.05 366
14685.20 392
14686.34 376
14687.49 378
14688.63 373
14689.78 375
14690.92 357
14692.07 380
14693.21 423
14694.36 376
14695.50 332
14696.65 345
14697.79 367
14698.94 353
14700.08 394
14701.23 419
14702.38 335
14703.52 365
14704.67 406
14705.81 390
14706.96 376
14708.10 344
14709.25 363
14710.40 381
14711.54 368
14712.69 347
14713.83 358
14714.98 358
14716.13 349
14717.27 324
14718.42 383
14719.56 352
14720.71 382
14721.86 403
14723.00 324
14724.15 380
14725.30 325
14726.44 380
14727.59 390
14728.74 374
14729.88 342
14731.03 361
14732.18 339
14733.32 336
14734.47 341
14735.62 339
14736.76 353
14737.91 364
14739.06 325
14740.20 327
14741.35 363
14742.50 353
14743.65 389
14744.79 329
14745.94 328
14747.09 314
14748.23 354
14749.38 375
14750.53 344
14751.68 289
14752.82 324
14753.97 308
14755.12 308
14756.27 342
14757.42 313
14758.56 320
14759.71 338
14760.86 304
14762.01 347
14763.15 316
14764.30 318
14765.45 384
14766.60 358
14767.75 351
14768.90 310
14770.04 352
14771.19 375
14772.34 369
14773.49 302
14774.64 327
14775.79 303
14776.93 317
14778.08 301
14779.23 304
14780.38 309
14781.53 324
14782.68 351
14783.83 327
14784.97 349
14786.12 322
14787.27 307
14788.42 331
14789.57 303
14790.72 315
14791.87 328
14793.02 301
14794.17 273
14795.32 289
14796.46 314
14797.61 316
14798.76 300
14799.91 292
14801.06 279
14802.21 292
14803.36 317
14804.51 292
14805.66 275
14806.81 321
14807.96 297
14809.11 301
14810.26 305
14811.41 303
14812.56 378
14813.71 292
14814.86 294
14816.01 303
14817.16 299
14818.31 274
14819.46 301
14820.61 296
14821.76 285
14822.91 288
14824.06 304
14825.21 329
14826.36 273
14827.51 262
14828.66 297
14829.81 306
14830.96 295
14832.11 304
14833.26 298
14834.42 295
14835.57 282
14836.72 294
14837.87 282
14839.02 253
14840.17 257
14841.32 248
14842.47 288
14843.62 292
14844.77 265
14845.92 290
14847.08 246
14848.23 292
14849.38 262
14850.53 282
14851.68 255
14852.83 247
14853.98 265
14855.14 265
14856.29 289
14857.44 248
14858.59 299
14859.74 285
14860.89 288
14862.05 260
14863.20 299
14864.35 276
14865.50 303
14866.65 312
14867.81 270
14868.96 289
14870.11 277
14871.26 275
14872.41 295
14873.57 257
14874.72 262
14875.87 244
14877.02 241
14878.18 232
14879.33 253
14880.48 271
14881.63 278
14882.79 286
14883.94 278
14885.09 308
14886.24 297
14887.40 271
14888.55 269
14889.70 289
14890.86 269
14892.01 261
14893.16 241
14894.31 287
14895.47 262
14896.62 252
14897.77 324
14898.93 308
14900.08 272
14901.23 304
14902.39 271
14903.54 250
14904.69 275
14905.85 298
14907.00 276
14908.16 254
14909.31 235
14910.46 286
14911.62 307
14912.77 292
14913.92 242
14915.08 238
14916.23 295
14917.39 295
14918.54 287
14919.69 314
14920.85 282
14922.00 272
14923.16 299
14924.31 316
14925.46 266
14926.62 274
14927.77 296
14928.93 331
14930.08 294
14931.24 288
14932.39 312
14933.55 295
14934.70 284
14935.85 286
14937.01 319
14938.16 337
14939.32 296
14940.47 293
14941.63 274
14942.78 289
14943.94 287
14945.09 276
14946.25 321
14947.40 291
14948.56 305
14949.71 294
14950.87 299
14952.03 314
14953.18 273
14954.34 274
14955.49 286
14956.65 280
14957.80 324
14958.96 325
14960.11 317
14961.27 330
14962.42 351
14963.58 369
14964.74 375
14965.89 354
14967.05 338
14968.20 314
14969.36 315
14970.52 334
14971.67 323
14972.83 362
14973.98 355
14975.14 324
14976.30 342
14977.45 330
14978.61 310
14979.77 280
14980.92 289
14982.08 304
14983.24 331
14984.39 397
14985.55 314
14986.70 332
14987.86 317
14989.02 270
14990.18 278
14991.33 274
14992.49 291
14993.65 272
14994.80 272
14995.96 289
14997.12 282
14998.27 304
14999.43 326
15000.59 303
15001.75 287
15002.90 288
15004.06 291
15005.22 315
15006.37 281
15007.53 270
15008.69 262
15009.85 307
15011.00 294
15012.16 267
15013.32 268
15014.48 282
15015.64 269
15016.79 282
15017.95 290
15019.11 283
15020.27 242
15021.43 255
15022.58 270
15023.74 247
15024.90 275
15026.06 271
15027.22 273
15028.37 273
15029.53 243
15030.69 285
15031.85 264
15033.01 273
15034.17 229
15035.32 268
15036.48 264
15037.64 265
15038.80 287
15039.96 279
15041.12 244
15042.28 265
15043.44 256
15044.59 258
15045.75 243
15046.91 235
15048.07 229
15049.23 267
15050.39 277
15051.55 272
15052.71 243
15053.87 255
15055.03 273
15056.19 254
15057.35 269
15058.50 267
15059.66 268
15060.82 286
15061.98 269
15063.14 260
15064.30 232
15065.46 243
15066.62 283
15067.78 259
15068.94 244
15070.10 250
15071.26 250
15072.42 278
15073.58 243
15074.74 250
15075.90 251
15077.06 245
15078.22 257
15079.38 273
15080.54 241
15081.70 247
15082.86 230
15084.02 222
15085.18 233
15086.34 230
15087.50 254
15088.67 258
15089.83 245
15090.99 253
15092.15 249
15093.31 294
15094.47 296
15095.63 260
15096.79 267
15097.95 264
15099.11 274
15100.27 216
15101.43 236
15102.60 258
15103.76 248
15104.92 260
15106.08 255
15107.24 257
15108.40 273
15109.56 313
15110.72 291
15111.89 274
15113.05 233
15114.21 274
15115.37 251
15116.53 278
15117.69 247
15118.86 239
15120.02 259
15121.18 267
15122.34 218
15123.50 240
15124.67 275
15125.83 226
15126.99 222
15128.15 240
15129.31 263
15130.48 266
15131.64 268
15132.80 245
15133.96 273
15135.13 260
15136.29 255
15137.45 277
15138.61 271
15139.78 261
15140.94 248
15142.10 277
15143.26 239
15144.43 296
15145.59 291
15146.75 279
15147.91 252
15149.08 266
15150.24 297
15151.40 256
15152.57 247
15153.73 257
15154.89 281
15156.06 294
15157.22 240
15158.38 268
15159.55 277
15160.71 264
15161.87 269
15163.04 254
15164.20 264
15165.36 232
15166.53 236
15167.69 240
15168.85 262
15170.02 279
15171.18 323
15172.35 252
15173.51 281
15174.67 289
15175.84 285
15177.00 233
15178.17 263
15179.33 249
15180.49 259
15181.66 289
15182.82 274
15183.99 299
15185.15 321
15186.31 336
15187.48 336
15188.64 305
15189.81 299
15190.97 286
15192.14 261
15193.30 287
15194.47 297
15195.63 254
15196.80 258
15197.96 287
15199.13 303
15200.29 290
15201.46 276
15202.62 331
15203.79 313
15204.95 281
15206.12 290
15207.28 254
15208.45 287
15209.61 282
15210.78 291
15211.94 280
15213.11 311
15214.27 311
15215.44 338
15216.60 335
15217.77 350
15218.93 316
15220.10 294
15221.27 297
15222.43 264
15223.60 293
15224.76 283
15225.93 283
15227.10 286
15228.26 336
15229.43 325
15230.59 369
15231.76 375
15232.93 342
15234.09 318
15235.26 354
15236.42 373
15237.59 344
15238.76 345
15239.92 364
15241.09 356
15242.26 314
15243.42 376
15244.59 318
15245.76 346
15246.92 314
15248.09 309
15249.26 321
15250.42 319
15251.59 336
15252.76 317
15253.92 271
15255.09 292
15256.26 292
15257.43 297
15258.59 257
15259.76 267
15260.93 251
15262.09 242
15263.26 276
15264.43 280
15265.60 247
15266.76 295
15267.93 287
15269.10 303
15270.27 303
15271.43 314
15272.60 304
15273.77 292
15274.94 266
15276.10 268
15277.27 237
15278.44 246
15279.61 257
15280.78 262
15281.94 270
15283.11 317
15284.28 304
15285.45 262
15286.62 232
15287.79 257
15288.95 286
15290.12 299
15291.29 301
15292.46 308
15293.63 269
15294.80 284
15295.96 252
15297.13 242
15298.30 291
15299.47 239
15300.64 263
15301.81 281
15302.98 246
15304.15 259
15305.31 284
15306.48 296
15307.65 253
15308.82 231
15309.99 264
15311.16 288
15312.33 241
15313.50 231
15314.67 267
15315.84 307
15317.01 272
15318.18 251
15319.34 271
15320.51 281
15321.68 277
15322.85 261
15324.02 267
15325.19 282
15326.36 280
15327.53 295
15328.70 258
15329.87 236
15331.04 277
15332.21 254
15333.38 297
15334.55 291
15335.72 281
15336.89 289
15338.06 254
15339.23 254
15340.40 250
15341.57 264
15342.74 292
15343.91 253
15345.08 259
15346.26 259
15347.43 231
15348.60 248
15349.77 282
15350.94 278
15352.11 277
15353.28 240
15354.45 249
15355.62 284
15356.79 283
15357.96 282
15359.13 234
15360.30 265
15361.48 255
15362.65 258
15363.82 289
15364.99 234
15366.16 227
15367.33 244
15368.50 264
15369.67 254
15370.85 266
15372.02 261
15373.19 293
15374.36 265
15375.53 254
15376.70 252
15377.88 262
15379.05 277
15380.22 237
15381.39 265
15382.56 281
15383.73 260
15384.91 269
15386.08 265
15387.25 228
15388.42 262
15389.59 264
15390.77 251
15391.94 273
15393.11 274
15394.28 300
15395.46 301
15396.63 275
15397.80 269
15398.97 239
15400.15 279
15401.32 282
15402.49 252
15403.66 237
15404.84 229
15406.01 234
15407.18 243
15408.36 242
15409.53 250
15410.70 231
15411.87 245
15413.05 253
15414.22 230
15415.39 247
15416.57 254
15417.74 253
15418.91 248
15420.09 256
15421.26 213
15422.43 242
15423.61 251
15424.78 256
15425.95 257
15427.13 196
15428.30 231
15429.47 224
15430.65 237
15431.82 236
15433.00 266
15434.17 297
15435.34 255
15436.52 257
15437.69 240
15438.87 247
15440.04 208
15441.21 208
15442.39 231
15443.56 217
15444.74 227
15445.91 264
15447.09 275
15448.26 267
15449.43 247
15450.61 268
15451.78 259
15452.96 281
15454.13 248
15455.31 236
15456.48 250
15457.66 240
15458.83 244
15460.01 212
15461.18 257
15462.36 273
15463.53 297
15464.71 246
15465.88 252
15467.06 260
15468.23 239
15469.41 251
15470.58 255
15471.76 247
15472.93 224
15474.11 270
15475.28 240
15476.46 246
15477.63 261
15478.81 240
15479.99 227
15481.16 264
15482.34 224
15483.51 245
15484.69 247
15485.86 248
15487.04 267
15488.22 280
15489.39 246
15490.57 237
15491.74 292
15492.92 248
15494.10 221
15495.27 267
15496.45 256
15497.62 234
15498.80 232
15499.98 256
15501.15 255
15502.33 254
15503.51 265
15504.68 249
15505.86 232
15507.04 261
15508.21 251
15509.39 241
15510.57 230
15511.74 242
15512.92 216
15514.10 235
15515.27 252
15516.45 264
15517.63 246
15518.81 250
15519.98 222
15521.16 232
15522.34 266
15523.51 247
15524.69 254
15525.87 261
15527.05 272
15528.22 225
15529.40 251
15530.58 244
15531.76 302
15532.93 265
15534.11 298
15535.29 281
15536.47 251
15537.64 299
15538.82 266
15540.00 231
15541.18 216
15542.36 251
15543.53 253
15544.71 261
15545.89 260
15547.07 287
15548.25 258
15549.43 291
15550.60 264
15551.78 278
15552.96 268
15554.14 291
15555.32 250
15556.50 265
15557.67 272
15558.85 271
15560.03 287
15561.21 294
15562.39 282
15563.57 238
15564.75 247
15565.93 280
15567.10 309
15568.28 290
15569.46 281
15570.64 298
15571.82 273
15573.00 279
15574.18 310
15575.36 283
15576.54 304
15577.72 254
15578.90 294
15580.08 314
15581.26 276
15582.43 317
15583.61 287
15584.79 302
15585.97 303
15587.15 322
15588.33 329
15589.51 313
15590.69 301
15591.87 336
15593.05 326
15594.23 287
15595.41 301
15596.59 331
15597.77 350
15598.95 317
15600.13 348
15601.31 311
15602.49 286
15603.67 330
15604.85 367
15606.03 316
15607.21 332
15608.40 349
15609.58 299
15610.76 338
15611.94 317
15613.12 316
15614.30 342
15615.48 332
15616.66 342
15617.84 345
15619.02 390
15620.20 376
15621.38 348
15622.56 363
15623.75 365
15624.93 395
15626.11 384
15627.29 383
15628.47 402
15629.65 339
15630.83 359
15632.01 342
15633.20 372
15634.38 344
15635.56 365
15636.74 408
15637.92 361
15639.10 342
15640.29 437
15641.47 365
15642.65 380
15643.83 382
15645.01 442
15646.19 395
15647.38 423
15648.56 389
15649.74 377
15650.92 418
15652.10 417
15653.29 456
15654.47 455
15655.65 409
15656.83 436
15658.02 492
15659.20 496
15660.38 456
15661.56 449
15662.75 427
15663.93 454
15665.11 402
15666.29 434
15667.48 450
15668.66 449
15669.84 456
15671.03 467
15672.21 416
15673.39 458
15674.57 448
15675.76 389
15676.94 384
15678.12 451
15679.31 496
15680.49 428
15681.67 397
15682.86 434
15684.04 453
15685.22 419
15686.41 438
15687.59 421
15688.77 458
15689.96 440
15691.14 470
15692.32 477
15693.51 485
15694.69 442
15695.88 473
15697.06 446
15698.24 431
15699.43 411
15700.61 394
15701.80 398
15702.98 462
15704.16 462
15705.35 434
15706.53 466
15707.72 507
15708.90 500
15710.09 432
15711.27 435
15712.45 462
15713.64 504
15714.82 520
15716.01 479
15717.19 515
15718.38 530
15719.56 508
15720.75 523
15721.93 515
15723.12 498
15724.30 569
15725.49 543
15726.67 491
15727.86 445
15729.04 485
15730.23 470
15731.41 451
15732.60 477
15733.78 497
15734.97 470
15736.15 472
15737.34 461
15738.52 430
15739.71 442
15740.89 490
15742.08 499
15743.27 504
15744.45 428
15745.64 486
15746.82 489
15748.01 478
15749.19 468
15750.38 458
15751.57 497
15752.75 456
15753.94 458
15755.12 493
15756.31 439
15757.50 490
15758.68 522
15759.87 495
15761.05 478
15762.24 505
15763.43 519
15764.61 442
15765.80 444
15766.99 423
15768.17 450
15769.36 437
15770.55 397
15771.73 441
15772.92 497
15774.11 466
15775.29 437
15776.48 434
15777.67 442
15778.85 461
15780.04 433
15781.23 451
15782.42 400
15783.60 454
15784.79 409
15785.98 428
15787.16 378
15788.35 406
15789.54 387
15790.73 383
15791.91 373
15793.10 385
15794.29 387
15795.48 375
15796.66 381
15797.85 372
15799.04 354
15800.23 409
15801.41 368
15802.60 380
15803.79 401
15804.98 398
15806.17 441
15807.35 388
15808.54 332
15809.73 348
15810.92 329
15812.11 307
15813.30 327
15814.48 346
15815.67 363
15816.86 380
15818.05 365
15819.24 343
15820.43 342
15821.61 383
15822.80 360
15823.99 332
15825.18 357
15826.37 356
15827.56 314
15828.75 358
15829.94 356
15831.12 341
15832.31 334
15833.50 375
15834.69 332
15835.88 331
15837.07 316
15838.26 314
15839.45 315
15840.64 326
15841.83 352
15843.02 381
15844.21 358
15845.39 361
15846.58 332
15847.77 316
15848.96 318
15850.15 318
15851.34 333
15852.53 336
15853.72 319
15854.91 342
15856.10 341
15857.29 354
15858.48 372
15859.67 348
15860.86 325
15862.05 301
15863.24 323
15864.43 351
15865.62 385
15866.81 333
15868.00 331
15869.19 335
15870.38 354
15871.57 331
15872.76 327
15873.96 340
15875.15 300
15876.34 336
15877.53 308
15878.72 342
15879.91 316
15881.10 324
15882.29 329
15883.48 306
15884.67 374
15885.86 374
15887.05 329
15888.25 306
15889.44 296
15890.63 358
15891.82 346
15893.01 340
15894.20 342
15895.39 378
15896.58 337
15897.78 361
15898.97 331
15900.16 360
15901.35 362
15902.54 360
15903.73 328
15904.92 350
15906.12 356
15907.31 332
15908.50 373
15909.69 366
15910.88 366
15912.08 379
15913.27 371
15914.46 339
15915.65 355
15916.84 344
15918.04 354
15919.23 348
15920.42 360
15921.61 339
15922.81 329
15924.00 348
15925.19 373
15926.38 360
15927.58 337
15928.77 352
15929.96 307
15931.15 355
15932.35 352
15933.54 339
15934.73 324
15935.92 348
15937.12 351
15938.31 406
15939.50 346
15940.70 341
15941.89 326
15943.08 344
15944.28 333
15945.47 325
15946.66 325
15947.86 343
15949.05 295
15950.24 311
15951.44 323
15952.63 338
15953.82 351
15955.02 309
15956.21 316
15957.40 286
15958.60 286
15959.79 302
15960.99 285
15962.18 276
15963.37 266
15964.57 292
15965.76 307
15966.96 254
15968.15 262
15969.34 262
15970.54 251
15971.73 300
15972.93 252
15974.12 292
15975.31 259
15976.51 259
15977.70 270
15978.90 299
15980.09 248
15981.29 250
15982.48 246
15983.68 251
15984.87 257
15986.07 233
15987.26 256
15988.46 237
15989.65 258
15990.85 237
15992.04 268
15993.24 268
15994.43 257
15995.63 225
15996.82 241
15998.02 253
15999.21 235
16000.41 227
16001.60 246
16002.80 270
16003.99 274
16005.19 259
16006.38 266
16007.58 273
16008.77 251
16009.97 275
16011.17 261
16012.36 261
16013.56 246
16014.75 233
16015.95 238
16017.14 257
16018.34 265
16019.54 261
16020.73 268
16021.93 232
16023.13 238
16024.32 246
16025.52 265
16026.71 227
16027.91 228
16029.11 219
16030.30 247
16031.50 256
16032.70 233
16033.89 232
16035.09 224
16036.29 267
16037.48 289
16038.68 257
16039.88 212
16041.07 222
16042.27 232
16043.47 241
16044.66 279
16045.86 262
16047.06 245
16048.25 245
16049.45 260
16050.65 226
16051.85 229
16053.04 214
16054.24 222
16055.44 235
16056.64 187
16057.83 237
16059.03 240
16060.23 205
16061.43 212
16062.62 210
16063.82 293
16065.02 220
16066.22 214
16067.41 218
16068.61 258
16069.81 233
16071.01 242
16072.21 218
16073.40 203
16074.60 227
16075.80 251
16077.00 200
16078.20 222
16079.39 224
16080.59 234
16081.79 232
16082.99 208
16084.19 226
16085.39 242
16086.58 213
16087.78 227
16088.98 225
16090.18 189
16091.38 216
16092.58 262
16093.78 214
16094.98 182
16096.17 211
16097.37 222
16098.57 219
16099.77 224
16100.97 241
16102.17 241
16103.37 235
16104.57 213
16105.77 216
16106.97 229
16108.17 220
16109.36 238
16110.56 240
16111.76 223
16112.96 175
16114.16 242
16115.36 231
16116.56 195
16117.76 225
16118.96 262
16120.16 251
16121.36 205
16122.56 219
16123.76 209
16124.96 206
16126.16 202
16127.36 228
16128.56 211
16129.76 218
16130.96 212
16132.16 197
16133.36 233
16134.56 201
16135.76 220
16136.96 233
16138.16 206
16139.36 206
16140.56 213
16141.76 213
16142.97 208
16144.17 236
16145.37 250
16146.57 209
16147.77 198
16148.97 188
16150.17 177
16151.37 203
16152.57 195
16153.77 215
16154.97 240
16156.18 239
16157.38 196
16158.58 206
16159.78 217
16160.98 209
16162.18 194
16163.38 211
16164.58 217
16165.79 227
16166.99 235
16168.19 216
16169.39 223
16170.59 233
16171.79 219
16173.00 242
16174.20 245
16175.40 244
16176.60 206
16177.80 212
16179.01 253
16180.21 240
16181.41 250
16182.61 251
16183.81 243
16185.02 232
16186.22 228
16187.42 222
16188.62 203
16189.82 242
16191.03 235
16192.23 213
16193.43 221
16194.63 242
16195.84 220
16197.04 225
16198.24 243
16199.45 247
16200.65 248
16201.85 256
16203.05 230
16204.26 203
16205.46 251
16206.66 229
16207.87 227
16209.07 204
16210.27 229
16211.48 238
16212.68 212
16213.88 227
16215.08 233
16216.29 224
16217.49 219
16218.70 217
16219.90 227
16221.10 240
16222.31 266
16223.51 264
16224.71 253
16225.92 250
16227.12 273
16228.32 265
16229.53 229
16230.73 264
16231.94 243
16233.14 260
16234.34 286
16235.55 277
16236.75 258
16237.96 269
16239.16 284
16240.36 273
16241.57 262
16242.77 279
16243.98 250
16245.18 251
16246.39 232
16247.59 259
16248.80 238
16250.00 261
16251.21 279
16252.41 235
16253.61 257
16254.82 220
16256.02 268
16257.23 252
16258.43 253
16259.64 244
16260.84 253
16262.05 266
16263.25 261
16264.46 259
16265.66 256
16266.87 286
16268.08 262
16269.28 270
16270.49 265
16271.69 271
16272.90 265
16274.10 268
16275.31 271
16276.51 271
16277.72 274
16278.92 277
16280.13 288
16281.34 274
16282.54 257
16283.75 280
16284.95 301
16286.16 292
16287.37 239
16288.57 265
16289.78 262
16290.98 283
16292.19 306
16293.40 306
16294.60 300
16295.81 264
16297.02 319
16298.22 313
16299.43 308
16300.63 254
16301.84 267
16303.05 286
16304.25 276
16305.46 298
16306.67 306
16307.87 306
16309.08 271
16310.29 312
16311.50 319
16312.70 308
16313.91 288
16315.12 347
16316.32 310
16317.53 300
16318.74 288
16319.94 317
16321.15 279
16322.36 268
16323.57 281
16324.77 298
16325.98 292
16327.19 270
16328.40 283
16329.60 246
16330.81 303
16332.02 262
16333.23 278
16334.43 249
16335.64 254
16336.85 273
16338.06 265
16339.27 233
16340.47 221
16341.68 229
16342.89 245
16344.10 246
16345.31 209
16346.51 233
16347.72 236
16348.93 255
16350.14 217
16351.35 234
16352.56 244
16353.77 243
16354.97 246
16356.18 253
16357.39 231
16358.60 227
16359.81 246
16361.02 197
16362.23 221
16363.43 234
16364.64 228
16365.85 244
16367.06 243
16368.27 237
16369.48 226
16370.69 225
16371.90 217
16373.11 232
16374.32 231
16375.53 228
16376.73 218
16377.94 256
16379.15 271
16380.36 222
16381.57 238
16382.78 230
16383.99 227
16385.20 263
16386.41 238
16387.62 244
16388.83 243
16390.04 248
16391.25 255
16392.46 229
16393.67 222
16394.88 235
16396.09 221
16397.30 249
16398.51 212
16399.72 211
16400.93 219
16402.14 225
16403.35 237
16404.56 228
16405.77 213
16406.98 199
16408.19 217
16409.40 234
16410.61 217
16411.82 194
16413.04 251
16414.25 246
16415.46 216
16416.67 217
16417.88 186
16419.09 205
16420.30 193
16421.51 206
16422.72 231
16423.93 229
16425.14 230
16426.36 220
16427.57 239
16428.78 240
16429.99 248
16431.20 251
16432.41 220
16433.62 239
16434.83 211
16436.05 250
16437.26 245
16438.47 248
16439.68 230
16440.89 207
16442.10 210
16443.32 238
16444.53 225
16445.74 198
16446.95 251
16448.16 253
16449.38 218
16450.59 229
16451.80 202
16453.01 225
16454.22 201
16455.44 225
16456.65 227
16457.86 204
16459.07 179
16460.29 210
16461.50 195
16462.71 207
16463.92 238
16465.14 207
16466.35 209
16467.56 185
16468.77 221
16469.99 214
16471.20 200
16472.41 226
16473.63 198
16474.84 177
16476.05 194
16477.26 191
16478.48 192
16479.69 232
16480.90 224
16482.12 194
16483.33 197
16484.54 190
16485.76 219
16486.97 213
16488.18 194
16489.40 208
16490.61 189
16491.82 187
16493.04 204
16494.25 196
16495.47 203
16496.68 222
16497.89 204
16499.11 206
16500.32 198
16501.53 217
16502.75 168
16503.96 167
16505.18 212
16506.39 175
16507.61 188
16508.82 195
16510.03 219
16511.25 224
16512.46 200
16513.68 203
16514.89 193
16516.11 194
16517.32 195
16518.53 195
16519.75 212
16520.96 208
16522.18 213
16523.39 204
16524.61 200
16525.82 215
16527.04 220
16528.25 222
16529.47 192
16530.68 215
16531.90 192
16533.11 192
16534.33 210
16535.54 221
16536.76 222
16537.97 213
16539.19 226
16540.40 232
16541.62 243
16542.84 198
16544.05 201
16545.27 188
16546.48 183
16547.70 237
16548.91 233
16550.13 219
16551.35 229
16552.56 234
16553.78 261
16554.99 206
16556.21 201
16557.42 238
16558.64 196
16559.86 217
16561.07 212
16562.29 220
16563.51 200
16564.72 221
16565.94 243
16567.15 266
16568.37 233
16569.59 228
16570.80 250
16572.02 237
16573.24 215
16574.45 254
16575.67 246
16576.89 232
16578.10 269
16579.32 215
16580.54 221
16581.75 233
16582.97 253
16584.19 243
16585.41 245
16586.62 257
16587.84 246
16589.06 227
16590.27 244
16591.49 273
16592.71 256
16593.93 243
16595.14 257
16596.36 210
16597.58 207
16598.80 244
16600.01 250
16601.23 254
16602.45 225
16603.67 205
16604.88 223
16606.10 213
16607.32 218
16608.54 242
16609.76 239
16610.97 210
16612.19 227
16613.41 240
16614.63 221
16615.85 230
16617.06 238
16618.28 226
16619.50 189
16620.72 229
16621.94 209
16623.16 202
16624.37 191
16625.59 231
16626.81 225
16628.03 211
16629.25 176
16630.47 175
16631.69 210
16632.90 206
16634.12 198
16635.34 190
16636.56 208
16637.78 204
16639.00 204
16640.22 211
16641.44 188
16642.66 231
16643.88 204
16645.09 175
16646.31 191
16647.53 219
16648.75 239
16649.97 233
16651.19 180
16652.41 196
16653.63 189
16654.85 231
16656.07 221
16657.29 164
16658.51 197
16659.73 192
16660.95 189
16662.17 180
16663.39 194
16664.61 208
16665.83 246
16667.05 209
16668.27 176
16669.49 189
16670.71 206
16671.93 207
16673.15 182
16674.37 197
16675.59 212
16676.81 215
16678.03 178
16679.25 177
16680.47 174
16681.69 174
16682.91 200
16684.13 207
16685.35 194
16686.58 246
16687.80 209
16689.02 211
16690.24 194
16691.46 217
16692.68 191
16693.90 238
16695.12 232
16696.34 209
16697.56 203
16698.79 188
16700.01 194
16701.23 205
16702.45 212
16703.67 179
16704.89 209
16706.11 175
16707.34 167
16708.56 153
16709.78 208
16711.00 229
16712.22 204
16713.44 212
16714.67 205
16715.89 173
16717.11 182
16718.33 193
16719.55 255
16720.78 185
16722.00 203
16723.22 168
16724.44 183
16725.66 214
16726.89 224
16728.11 197
16729.33 188
16730.55 164
16731.78 164
16733.00 166
16734.22 178
16735.44 192
16736.67 190
16737.89 200
16739.11 179
16740.33 184
16741.56 181
16742.78 165
16744.00 192
16745.22 208
16746.45 179
16747.67 194
16748.89 197
16750.12 214
16751.34 200
16752.56 198
16753.79 164
16755.01 202
16756.23 212
16757.46 196
16758.68 190
16759.90 182
16761.13 171
16762.35 189
16763.57 165
16764.80 167
16766.02 191
16767.24 198
16768.47 197
16769.69 203
16770.92 189
16772.14 193
16773.36 177
16774.59 198
16775.81 179
16777.04 170
16778.26 186
16779.48 179
16780.71 179
16781.93 182
16783.16 198
16784.38 183
16785.61 170
16786.83 171
16788.05 202
16789.28 215
16790.50 189
16791.73 223
16792.95 235
16794.18 185
16795.40 168
16796.63 188
16797.85 191
16799.08 216
16800.30 167
16801.53 201
16802.75 193
16803.98 205
16805.20 184
16806.43 196
16807.65 178
16808.88 175
16810.10 225
16811.33 212
16812.55 195
16813.78 194
16815.00 210
16816.23 177
16817.46 182
16818.68 204
16819.91 213
16821.13 222
16822.36 200
16823.58 211
16824.81 236
16826.04 195
16827.26 208
16828.49 214
16829.71 187
16830.94 249
16832.17 214
16833.39 199
16834.62 211
16835.84 210
16837.07 231
16838.30 204
16839.52 199
16840.75 235
16841.98 214
16843.20 208
16844.43 172
16845.66 189
16846.88 188
16848.11 213
16849.34 217
16850.56 217
16851.79 187
16853.02 200
16854.24 209
16855.47 200
16856.70 195
16857.92 220
16859.15 230
16860.38 233
16861.61 241
16862.83 263
16864.06 244
16865.29 254
16866.52 252
16867.74 254
16868.97 240
16870.20 247
16871.42 263
16872.65 230
16873.88 273
16875.11 251
16876.34 280
16877.56 294
16878.79 272
16880.02 277
16881.25 302
16882.47 298
16883.70 307
16884.93 278
16886.16 270
16887.39 286
16888.62 262
16889.84 257
16891.07 284
16892.30 287
16893.53 271
16894.76 264
16895.98 272
16897.21 249
16898.44 274
16899.67 251
16900.90 264
16902.13 232
16903.36 249
16904.59 222
16905.81 248
16907.04 226
16908.27 240
16909.50 242
16910.73 250
16911.96 246
16913.19 227
16914.42 257
16915.65 240
16916.88 222
16918.10 218
16919.33 267
16920.56 244
16921.79 225
16923.02 248
16924.25 203
16925.48 196
16926.71 218
16927.94 197
16929.17 209
16930.40 191
16931.63 253
16932.86 224
16934.09 194
16935.32 225
16936.55 199
16937.78 204
16939.01 217
16940.24 227
16941.47 199
16942.70 188
16943.93 186
16945.16 178
16946.39 195
16947.62 198
16948.85 193
16950.08 208
16951.31 192
16952.54 215
16953.77 204
16955.00 181
16956.23 191
16957.46 234
16958.69 221
16959.93 190
16961.16 229
16962.39 173
16963.62 194
16964.85 217
16966.08 217
16967.31 218
16968.54 196
16969.77 214
16971.00 205
16972.24 202
16973.47 216
16974.70 198
16975.93 206
16977.16 252
16978.39 209
16979.62 184
16980.85 210
16982.09 209
16983.32 223
16984.55 218
16985.78 214
16987.01 234
16988.24 212
16989.48 207
16990.71 162
16991.94 179
16993.17 182
16994.40 183
16995.64 192
16996.87 173
16998.10 214
16999.33 218
17000.57 179
17001.80 180
17003.03 188
17004.26 203
17005.49 205
17006.73 208
17007.96 208
17009.19 206
17010.42 214
17011.66 210
17012.89 204
17014.12 169
17015.36 205
17016.59 202
17017.82 196
17019.05 206
17020.29 194
17021.52 184
17022.75 197
17023.99 220
17025.22 194
17026.45 156
17027.69 200
17028.92 197
17030.15 227
17031.39 197
17032.62 193
17033.85 202
17035.09 229
17036.32 176
17037.55 174
17038.79 176
17040.02 185
17041.25 191
17042.49 188
17043.72 190
17044.96 170
17046.19 168
17047.42 184
17048.66 188
17049.89 181
17051.13 192
17052.36 219
17053.59 205
17054.83 207
17056.06 187
17057.30 176
17058.53 186
17059.77 179
17061.00 176
17062.23 205
17063.47 200
17064.70 187
17065.94 153
17067.17 162
17068.41 185
17069.64 189
17070.88 175
17072.11 191
17073.35 179
17074.58 164
17075.82 198
17077.05 214
17078.29 197
17079.52 210
17080.76 180
17081.99 176
17083.23 170
17084.46 168
17085.70 200
17086.93 174
17088.17 181
17089.40 180
17090.64 185
17091.88 184
17093.11 164
17094.35 177
17095.58 193
17096.82 168
17098.05 159
17099.29 165
17100.53 152
17101.76 166
17103.00 129
17104.23 197
17105.47 165
17106.71 147
17107.94 151
17109.18 176
17110.41 195
17111.65 207
17112.89 199
17114.12 187
17115.36 178
17116.60 190
17117.83 168
17119.07 184
17120.31 180
17121.54 180
17122.78 181
17124.02 151
17125.25 161
17126.49 178
17127.73 193
17128.96 171
17130.20 160
17131.44 185
17132.67 193
17133.91 201
17135.15 177
17136.39 180
17137.62 175
17138.86 190
17140.10 157
17141.33 164
17142.57 184
17143.81 177
17145.05 169
17146.28 161
17147.52 162
17148.76 169
17150.00 186
17151.24 164
17152.47 172
17153.71 154
17154.95 180
17156.19 207
17157.42 222
17158.66 184
17159.90 188
17161.14 180
17162.38 184
17163.61 164
17164.85 161
17166.09 207
17167.33 185
17168.57 166
17169.81 157
17171.04 155
17172.28 175
17173.52 160
17174.76 154
17176.00 147
17177.24 169
17178.48 175
17179.72 144
17180.95 158
17182.19 149
17183.43 188
17184.67 191
17185.91 204
17187.15 165
17188.39 169
17189.63 190
17190.87 156
17192.10 185
17193.34 172
17194.58 190
17195.82 153
17197.06 181
17198.30 157
17199.54 171
17200.78 174
17202.02 181
17203.26 170
17204.50 146
17205.74 164
17206.98 181
17208.22 197
17209.46 197
17210.70 199
17211.94 211
17213.18 180
17214.42 176
17215.66 187
17216.90 159
17218.14 187
17219.38 187
17220.62 178
17221.86 180
17223.10 177
17224.34 189
17225.58 186
17226.82 158
17228.06 183
17229.30 178
17230.54 184
17231.78 154
17233.02 180
17234.26 150
17235.50 166
17236.75 158
17237.99 164
17239.23 182
17240.47 156
17241.71 147
17242.95 154
17244.19 154
17245.43 175
17246.67 193
17247.92 216
17249.16 185
17250.40 191
17251.64 156
17252.88 141
17254.12 166
17255.36 163
17256.60 156
17257.85 183
17259.09 176
17260.33 184
17261.57 138
17262.81 161
17264.05 171
17265.30 155
17266.54 171
17267.78 158
17269.02 159
17270.26 176
17271.51 181
17272.75 155
17273.99 155
17275.23 156
17276.48 168
17277.72 169
17278.96 171
17280.20 141
17281.44 141
17282.69 177
17283.93 169
17285.17 168
17286.41 174
17287.66 146
17288.90 166
17290.14 162
17291.39 168
17292.63 171
17293.87 142
17295.11 158
17296.36 135
17297.60 140
17298.84 157
17300.09 152
17301.33 145
17302.57 138
17303.82 156
17305.06 198
17306.30 184
17307.55 180
17308.79 170
17310.03 133
17311.28 188
17312.52 164
17313.76 149
17315.01 143
17316.25 159
17317.49 137
17318.74 178
17319.98 154
17321.23 198
17322.47 213
17323.71 185
17324.96 166
17326.20 173
17327.45 137
17328.69 150
17329.93 168
17331.18 172
17332.42 156
17333.67 154
17334.91 173
17336.16 142
17337.40 130
17338.64 138
17339.89 155
17341.13 136
17342.38 156
17343.62 157
17344.87 177
17346.11 161
17347.36 164
17348.60 145
17349.85 154
17351.09 152
17352.34 142
17353.58 166
17354.83 158
17356.07 174
17357.32 176
17358.56 172
17359.81 142
17361.05 150
17362.30 145
17363.54 163
17364.79 168
17366.03 164
17367.28 168
17368.53 195
17369.77 165
17371.02 129
17372.26 116
17373.51 179
17374.75 148
17376.00 176
17377.25 166
17378.49 137
17379.74 162
17380.98 147
17382.23 156
17383.48 146
17384.72 178
17385.97 160
17387.21 154
17388.46 166
17389.71 182
17390.95 161
17392.20 173
17393.45 184
17394.69 166
17395.94 154
17397.19 154
17398.43 162
17399.68 177
17400.93 160
17402.17 149
17403.42 165
17404.67 178
17405.91 174
17407.16 167
17408.41 154
17409.65 164
17410.90 160
17412.15 161
17413.40 198
17414.64 166
17415.89 165
17417.14 170
17418.39 158
17419.63 148
17420.88 151
17422.13 158
17423.38 189
17424.62 158
17425.87 177
17427.12 185
17428.37 185
17429.61 190
17430.86 153
17432.11 161
17433.36 191
17434.60 182
17435.85 168
17437.10 170
17438.35 193
17439.60 169
17440.85 212
17442.09 190
17443.34 197
17444.59 186
17445.84 174
17447.09 174
17448.34 172
17449.58 179
17450.83 181
17452.08 170
17453.33 141
17454.58 166
17455.83 184
17457.08 175
17458.32 168
17459.57 164
17460.82 156
17462.07 147
17463.32 178
17464.57 186
17465.82 172
17467.07 187
17468.32 150
17469.57 156
17470.81 180
17472.06 152
17473.31 187
17474.56 185
17475.81 215
17477.06 182
17478.31 210
17479.56 202
17480.81 158
17482.06 155
17483.31 183
17484.56 181
17485.81 174
17487.06 147
17488.31 175
17489.56 174
17490.81 183
17492.06 171
17493.31 195
17494.56 232
17495.81 187
17497.06 206
17498.31 171
17499.56 187
17500.81 166
17502.06 197
17503.31 203
17504.56 197
17505.81 169
17507.06 140
17508.31 169
17509.56 127
17510.81 190
17512.06 196
17513.32 200
17514.57 174
17515.82 220
17517.07 206
17518.32 181
17519.57 195
17520.82 176
17522.07 196
17523.32 176
17524.57 160
17525.83 174
17527.08 194
17528.33 195
17529.58 189
17530.83 154
17532.08 198
17533.33 185
17534.59 174
17535.84 190
17537.09 233
17538.34 192
17539.59 225
17540.84 175
17542.10 199
17543.35 208
17544.60 236
17545.85 187
17547.10 190
17548.36 217
17549.61 212
17550.86 175
17552.11 197
17553.36 213
17554.62 205
17555.87 205
17557.12 168
17558.37 201
17559.63 173
17560.88 164
17562.13 198
17563.38 173
17564.64 190
17565.89 236
17567.14 217
17568.39 181
17569.65 163
17570.90 189
17572.15 187
17573.41 183
17574.66 179
17575.91 188
17577.16 173
17578.42 197
17579.67 205
17580.92 214
17582.18 171
17583.43 192
17584.68 166
17585.94 174
17587.19 173
17588.44 176
17589.70 158
17590.95 203
17592.20 179
17593.46 186
17594.71 175
17595.97 203
17597.22 196
17598.47 181
17599.73 174
17600.98 201
17602.23 181
17603.49 143
17604.74 164
17606.00 173
17607.25 189
17608.51 191
17609.76 177
17611.01 192
17612.27 183
17613.52 175
17614.78 172
17616.03 164
17617.29 193
17618.54 182
17619.79 163
17621.05 182
17622.30 188
17623.56 193
17624.81 168
17626.07 170
17627.32 182
17628.58 183
17629.83 165
17631.09 193
17632.34 176
17633.60 213
17634.85 174
17636.11 163
17637.36 140
17638.62 157
17639.87 169
17641.13 153
17642.39 150
17643.64 177
17644.90 197
17646.15 205
17647.41 152
17648.66 150
17649.92 170
17651.17 172
17652.43 157
17653.69 146
17654.94 170
17656.20 138
17657.45 162
17658.71 170
17659.97 157
17661.22 166
17662.48 164
17663.73 175
17664.99 160
17666.25 149
17667.50 155
17668.76 173
17670.02 180
17671.27 180
17672.53 184
17673.78 207
17675.04 189
17676.30 193
17677.55 149
17678.81 171
17680.07 156
17681.32 129
17682.58 171
17683.84 154
17685.10 164
17686.35 133
17687.61 151
17688.87 167
17690.12 166
17691.38 190
17692.64 181
17693.89 159
17695.15 171
17696.41 181
17697.67 153
17698.92 174
17700.18 158
17701.44 155
17702.70 165
17703.95 156
17705.21 149
17706.47 171
17707.73 158
17708.98 174
17710.24 131
17711.50 134
17712.76 140
17714.02 134
17715.27 147
17716.53 152
17717.79 148
17719.05 138
17720.31 141
17721.57 141
17722.82 152
17724.08 153
17725.34 146
17726.60 151
17727.86 171
17729.12 137
17730.37 156
17731.63 133
17732.89 166
17734.15 153
17735.41 148
17736.67 160
17737.93 165
17739.18 171
17740.44 180
17741.70 166
17742.96 163
17744.22 197
17745.48 168
17746.74 172
17748.00 154
17749.26 166
17750.52 132
17751.78 146
17753.04 128
17754.29 143
17755.55 142
17756.81 122
17758.07 140
17759.33 137
17760.59 135
17761.85 131
17763.11 162
17764.37 165
17765.63 165
17766.89 154
17768.15 161
17769.41 132
17770.67 197
17771.93 191
17773.19 162
17774.45 176
17775.71 172
17776.97 141
17778.23 141
17779.49 167
17780.75 186
17782.01 186
17783.27 183
17784.53 155
17785.79 164
17787.05 127
17788.31 157
17789.58 205
17790.84 174
17792.10 146
17793.36 151
17794.62 143
17795.88 126
17797.14 143
17798.40 137
17799.66 112
17800.92 135
17802.18 161
17803.45 181
17804.71 153
17805.97 159
17807.23 141
17808.49 187
17809.75 168
17811.01 167
17812.27 149
17813.54 171
17814.80 144
17816.06 167
17817.32 157
17818.58 144
17819.84 178
17821.11 201
17822.37 175
17823.63 141
17824.89 144
17826.15 152
17827.42 160
17828.68 135
17829.94 167
17831.20 155
17832.46 140
17833.73 116
17834.99 175
17836.25 164
17837.51 154
17838.78 133
17840.04 143
17841.30 156
17842.56 156
17843.83 172
17845.09 126
17846.35 149
17847.61 125
17848.88 165
17850.14 192
17851.40 148
17852.66 143
17853.93 133
17855.19 154
17856.45 145
17857.72 168
17858.98 134
17860.24 156
17861.51 151
17862.77 155
17864.03 141
17865.30 150
17866.56 161
17867.82 161
17869.09 150
17870.35 164
17871.61 143
17872.88 138
17874.14 163
17875.40 175
17876.67 159
17877.93 133
17879.20 149
17880.46 135
17881.72 122
17882.99 121
17884.25 135
17885.52 129
17886.78 137
17888.04 156
17889.31 174
17890.57 151
17891.84 155
17893.10 137
17894.36 163
17895.63 141
17896.89 168
17898.16 150
17899.42 150
17900.69 124
17901.95 148
17903.22 145
17904.48 111
17905.75 137
17907.01 154
17908.28 153
17909.54 127
17910.81 130
17912.07 119
17913.34 146
17914.60 164
17915.87 164
17917.13 163
17918.40 161
17919.66 153
17920.93 150
17922.19 151
17923.46 159
17924.72 153
17925.99 145
17927.25 139
17928.52 134
17929.79 124
17931.05 177
17932.32 161
17933.58 139
17934.85 150
17936.11 146
17937.38 134
17938.65 145
17939.91 126
17941.18 152
17942.44 149
17943.71 166
17944.98 147
17946.24 142
17947.51 145
17948.77 143
17950.04 155
17951.31 153
17952.57 140
17953.84 157
17955.11 131
17956.37 154
17957.64 150
17958.91 166
17960.17 150
17961.44 140
17962.71 167
17963.97 138
17965.24 147
17966.51 129
17967.77 157
17969.04 141
17970.31 147
17971.58 158
17972.84 144
17974.11 173
17975.38 149
17976.64 139
17977.91 148
17979.18 131
17980.45 140
17981.71 162
17982.98 191
17984.25 164
17985.52 157
17986.78 154
17988.05 140
17989.32 141
17990.59 131
17991.86 158
17993.12 152
17994.39 170
17995.66 147
17996.93 129
17998.20 131
17999.46 152
18000.73 132
18002.00 150
18003.27 167
18004.54 151
18005.80 155
18007.07 135
18008.34 132
18009.61 166
18010.88 160
18012.15 129
18013.42 109
18014.68 124
18015.95 128
18017.22 144
18018.49 154
18019.76 178
18021.03 146
18022.30 157
18023.57 150
18024.83 150
18026.10 141
18027.37 153
18028.64 150
18029.91 145
18031.18 156
18032.45 130
18033.72 113
18034.99 154
18036.26 163
18037.53 133
18038.80 169
18040.07 139
18041.34 149
18042.60 129
18043.87 142
18045.14 148
18046.41 145
18047.68 135
18048.95 151
18050.22 155
18051.49 146
18052.76 140
18054.03 160
18055.30 179
18056.57 127
18057.84 121
18059.11 131
18060.38 159
18061.65 176
18062.92 175
18064.20 164
18065.47 147
18066.74 153
18068.01 165
18069.28 142
18070.55 188
18071.82 153
18073.09 143
18074.36 162
18075.63 165
18076.90 163
18078.17 148
18079.44 140
18080.71 135
18081.99 150
18083.26 136
18084.53 171
18085.80 133
18087.07 135
18088.34 179
18089.61 151
18090.88 137
18092.15 147
18093.43 132
18094.70 132
18095.97 151
18097.24 162
18098.51 160
18099.78 165
18101.06 170
18102.33 165
18103.60 153
18104.87 141
18106.14 146
18107.41 142
18108.69 151
18109.96 125
18111.23 134
18112.50 184
18113.77 150
18115.05 155
18116.32 192
18117.59 171
18118.86 150
18120.14 162
18121.41 149
18122.68 164
18123.95 135
18125.23 152
18126.50 162
18127.77 124
18129.04 145
18130.32 141
18131.59 182
18132.86 160
18134.13 131
18135.41 138
18136.68 179
18137.95 131
18139.23 131
18140.50 175
18141.77 158
18143.05 132
18144.32 156
18145.59 163
18146.87 164
18148.14 166
18149.41 154
18150.69 160
18151.96 148
18153.23 127
18154.51 158
18155.78 131
18157.05 152
18158.33 156
18159.60 160
18160.88 157
18162.15 157
18163.42 149
18164.70 138
18165.97 154
18167.24 157
18168.52 170
18169.79 147
18171.07 168
18172.34 188
18173.62 138
18174.89 148
18176.16 128
18177.44 112
18178.71 140
18179.99 138
18181.26 120
18182.54 144
18183.81 134
18185.09 152
18186.36 133
18187.63 120
18188.91 137
18190.18 131
18191.46 142
18192.73 137
18194.01 127
18195.28 134
18196.56 131
18197.83 148
18199.11 126
18200.38 130
18201.66 153
18202.94 145
18204.21 153
18205.49 144
18206.76 131
18208.04 153
18209.31 144
18210.59 112
18211.86 149
18213.14 148
18214.41 131
18215.69 143
18216.97 144
18218.24 132
18219.52 142
18220.79 156
18222.07 141
18223.35 161
18224.62 121
18225.90 117
18227.17 121
18228.45 176
18229.73 159
18231.00 176
18232.28 153
18233.56 137
18234.83 173
18236.11 179
18237.38 142
18238.66 134
18239.94 148
18241.21 126
18242.49 141
18243.77 136
18245.04 154
18246.32 132
18247.60 142
18248.87 141
18250.15 145
18251.43 131
18252.71 147
18253.98 149
18255.26 150
18256.54 169
18257.81 139
18259.09 133
18260.37 135
18261.65 145
18262.92 152
18264.20 137
18265.48 141
18266.76 146
18268.03 139
18269.31 177
18270.59 151
18271.87 143
18273.14 130
18274.42 151
18275.70 142
18276.98 129
18278.26 143
18279.53 164
18280.81 162
18282.09 137
18283.37 162
18284.65 118
18285.92 157
18287.20 141
18288.48 125
18289.76 129
18291.04 167
18292.32 114
18293.59 136
18294.87 142
18296.15 155
18297.43 152
18298.71 159
18299.99 175
18301.27 139
18302.54 131
18303.82 138
18305.10 141
18306.38 145
18307.66 138
18308.94 132
18310.22 163
18311.50 147
18312.78 151
18314.06 147
18315.33 134
18316.61 126
18317.89 163
18319.17 117
18320.45 127
18321.73 136
18323.01 137
18324.29 147
18325.57 140
18326.85 135
18328.13 118
18329.41 154
18330.69 152
18331.97 170
18333.25 166
18334.53 182
18335.81 183
18337.09 146
18338.37 156
18339.65 135
18340.93 127
18342.21 125
18343.49 145
18344.77 149
18346.05 150
18347.33 142
18348.61 158
18349.89 118
18351.17 134
18352.45 141
18353.73 117
18355.01 170
18356.29 168
18357.57 152
18358.85 138
18360.14 133
18361.42 146
18362.70 165
18363.98 149
18365.26 138
18366.54 125
18367.82 131
18369.10 136
18370.38 137
18371.66 125
18372.95 178
18374.23 168
18375.51 161
18376.79 164
18378.07 156
18379.35 150
18380.63 153
18381.92 160
18383.20 131
18384.48 152
18385.76 156
18387.04 160
18388.32 105
18389.61 135
18390.89 136
18392.17 130
18393.45 136
18394.73 132
18396.02 138
18397.30 153
18398.58 175
18399.86 150
18401.14 139
18402.43 139
18403.71 155
18404.99 154
18406.27 161
18407.56 137
18408.84 130
18410.12 130
18411.40 146
18412.69 135
18413.97 169
18415.25 100
18416.53 126
18417.82 138
18419.10 129
18420.38 144
18421.67 136
18422.95 146
18424.23 116
18425.51 148
18426.80 120
18428.08 156
18429.36 138
18430.65 149
18431.93 162
18433.21 169
18434.50 133
18435.78 131
18437.06 142
18438.35 141
18439.63 143
18440.92 127
18442.20 169
18443.48 206
18444.77 159
18446.05 124
18447.33 157
18448.62 147
18449.90 183
18451.19 138
18452.47 175
18453.75 119
18455.04 147
18456.32 139
18457.61 151
18458.89 151
18460.17 155
18461.46 162
18462.74 132
18464.03 149
18465.31 141
18466.60 150
18467.88 115
18469.17 138
18470.45 128
18471.74 169
18473.02 130
18474.30 128
18475.59 143
18476.87 162
18478.16 156
18479.44 136
18480.73 149
18482.01 131
18483.30 163
18484.58 160
18485.87 145
18487.16 147
18488.44 155
18489.73 159
18491.01 137
18492.30 171
18493.58 142
18494.87 145
18496.15 154
18497.44 120
18498.72 176
18500.01 171
18501.30 169
18502.58 151
18503.87 145
18505.15 163
18506.44 140
18507.73 149
18509.01 158
18510.30 137
18511.58 112
18512.87 130
18514.16 170
18515.44 175
18516.73 171
18518.01 158
18519.30 139
18520.59 157
18521.87 152
18523.16 151
18524.45 137
18525.73 154
18527.02 156
18528.31 154
18529.59 170
18530.88 150
18532.17 141
18533.45 141
18534.74 127
18536.03 122
18537.31 136
18538.60 153
18539.89 122
18541.18 135
18542.46 147
18543.75 147
18545.04 157
18546.32 147
18547.61 133
18548.90 182
18550.19 170
18551.47 156
18552.76 122
18554.05 151
18555.34 129
18556.62 172
18557.91 165
18559.20 130
18560.49 127
18561.78 139
18563.06 145
18564.35 171
18565.64 164
18566.93 152
18568.22 181
18569.50 137
18570.79 131
18572.08 141
18573.37 156
18574.66 136
18575.94 158
18577.23 151
18578.52 148
18579.81 145
18581.10 148
18582.39 159
18583.68 153
18584.96 144
18586.25 133
18587.54 173
18588.83 156
18590.12 164
18591.41 139
18592.70 175
18593.99 140
18595.27 168
18596.56 146
18597.85 117
18599.14 152
18600.43 134
18601.72 135
18603.01 163
18604.30 152
18605.59 139
18606.88 152
18608.17 151
18609.46 172
18610.75 169
18612.04 159
18613.33 152
18614.62 162
18615.90 167
18617.19 176
18618.48 189
18619.77 141
18621.06 150
18622.35 173
18623.64 138
18624.93 151
18626.22 172
18627.51 185
18628.80 157
18630.09 167
18631.39 147
18632.68 156
18633.97 170
18635.26 136
18636.55 169
18637.84 157
18639.13 158
18640.42 152
18641.71 136
18643.00 157
18644.29 135
18645.58 136
18646.87 126
18648.16 149
18649.45 147
18650.74 145
18652.04 146
18653.33 155
18654.62 153
18655.91 146
18657.20 153
18658.49 181
18659.78 141
18661.07 138
18662.36 134
18663.66 168
18664.95 128
18666.24 133
18667.53 137
18668.82 134
18670.11 132
18671.41 134
18672.70 160
18673.99 157
18675.28 168
18676.57 174
18677.86 144
18679.16 144
18680.45 124
18681.74 157
18683.03 126
18684.32 148
18685.62 150
18686.91 152
18688.20 162
18689.49 178
18690.79 156
18692.08 125
18693.37 135
18694.66 147
18695.96 128
18697.25 164
18698.54 149
18699.83 129
18701.13 135
18702.42 130
18703.71 121
18705.00 122
18706.30 140
18707.59 136
18708.88 114
18710.18 99
18711.47 121
18712.76 135
18714.05 140
18715.35 156
18716.64 146
18717.93 138
18719.23 156
18720.52 126
18721.81 133
18723.11 149
18724.40 140
18725.69 129
18726.99 121
18728.28 154
18729.58 117
18730.87 124
18732.16 133
18733.46 135
18734.75 135
18736.04 153
18737.34 121
18738.63 129
18739.93 153
18741.22 146
18742.51 119
18743.81 146
18745.10 144
18746.40 143
18747.69 162
18748.99 143
18750.28 147
18751.58 149
18752.87 136
18754.16 129
18755.46 142
18756.75 114
18758.05 143
18759.34 135
18760.64 140
18761.93 129
18763.23 117
18764.52 154
18765.82 121
18767.11 132
18768.41 129
18769.70 141
18771.00 136
18772.29 123
18773.59 121
18774.88 124
18776.18 131
18777.47 149
18778.77 148
18780.06 112
18781.36 136
18782.65 124
18783.95 144
18785.25 159
18786.54 158
18787.84 144
18789.13 101
18790.43 166
18791.72 146
18793.02 143
18794.32 132
18795.61 124
18796.91 148
18798.20 123
18799.50 165
18800.80 139
18802.09 128
18803.39 101
18804.69 138
18805.98 131
18807.28 125
18808.57 125
18809.87 131
18811.17 149
18812.46 124
18813.76 125
18815.06 157
18816.35 143
18817.65 146
18818.95 147
18820.24 149
18821.54 139
18822.84 149
18824.13 102
18825.43 81
18826.73 127
18828.03 146
18829.32 114
18830.62 128
18831.92 165
18833.21 131
18834.51 157
18835.81 155
18837.11 128
18838.40 119
18839.70 125
18841.00 131
18842.30 134
18843.59 130
18844.89 141
18846.19 144
18847.49 135
18848.79 128
18850.08 138
18851.38 147
18852.68 125
18853.98 125
18855.27 131
18856.57 138
18857.87 119
18859.17 116
18860.47 128
18861.77 185
18863.06 163
18864.36 130
18865.66 123
18866.96 129
18868.26 134
18869.56 114
18870.85 117
18872.15 119
18873.45 128
18874.75 120
18876.05 108
18877.35 121
18878.65 127
18879.95 123
18881.24 153
18882.54 126
18883.84 109
18885.14 98
18886.44 125
18887.74 110
18889.04 102
18890.34 153
18891.64 128
18892.94 122
18894.24 123
18895.54 125
18896.84 128
18898.13 129
18899.43 134
18900.73 129
18902.03 134
18903.33 144
18904.63 106
18905.93 111
18907.23 122
18908.53 117
18909.83 118
18911.13 138
18912.43 137
18913.73 130
18915.03 135
18916.33 129
18917.63 125
18918.93 120
18920.23 127
18921.53 120
18922.83 124
18924.13 123
18925.43 151
18926.74 139
18928.04 132
18929.34 121
18930.64 126
18931.94 144
18933.24 153
18934.54 121
18935.84 136
18937.14 138
18938.44 109
18939.74 135
18941.04 138
18942.34 133
18943.65 119
18944.95 142
18946.25 138
18947.55 140
18948.85 115
18950.15 116
18951.45 131
18952.75 110
18954.06 142
18955.36 97
18956.66 110
18957.96 118
18959.26 119
18960.56 125
18961.87 117
18963.17 134
18964.47 105
18965.77 117
18967.07 122
18968.37 125
18969.68 137
18970.98 137
18972.28 105
18973.58 113
18974.88 114
18976.19 135
18977.49 154
18978.79 148
18980.09 120
18981.40 133
18982.70 138
18984.00 134
18985.30 115
18986.61 122
18987.91 127
18989.21 137
18990.51 144
18991.82 127
18993.12 139
18994.42 114
18995.73 130
18997.03 113
18998.33 117
18999.63 112
19000.94 143
19002.24 130
19003.54 148
19004.85 117
19006.15 132
19007.45 123
19008.76 123
19010.06 122
19011.36 102
19012.67 129
19013.97 125
19015.27 137
19016.58 119
19017.88 112
19019.18 132
19020.49 144
19021.79 124
19023.10 102
19024.40 118
19025.70 147
19027.01 130
19028.31 144
19029.62 155
19030.92 148
19032.22 127
19033.53 126
19034.83 123
19036.14 102
19037.44 135
19038.75 112
19040.05 146
19041.35 121
19042.66 127
19043.96 119
19045.27 129
19046.57 134
19047.88 120
19049.18 145
19050.49 133
19051.79 135
19053.10 127
19054.40 148
19055.71 119
19057.01 110
19058.32 104
19059.62 143
19060.93 130
19062.23 110
19063.54 127
19064.84 125
19066.15 117
19067.45 105
19068.76 132
19070.06 120
19071.37 137
19072.67 119
19073.98 145
19075.29 140
19076.59 148
19077.90 108
19079.20 130
19080.51 144
19081.81 121
19083.12 138
19084.43 151
19085.73 136
19087.04 128
19088.34 133
19089.65 140
19090.96 170
19092.26 137
19093.57 141
19094.87 138
19096.18 141
19097.49 124
19098.79 135
19100.10 127
19101.41 147
19102.71 139
19104.02 163
19105.33 134
19106.63 120
19107.94 133
19109.25 117
19110.55 142
19111.86 127
19113.17 122
19114.47 105
19115.78 147
19117.09 98
19118.40 130
19119.70 117
19121.01 124
19122.32 122
19123.62 130
19124.93 124
19126.24 123
19127.55 127
19128.85 134
19130.16 152
19131.47 145
19132.78 160
19134.08 136
19135.39 121
19136.70 130
19138.01 144
19139.32 154
19140.62 154
19141.93 151
19143.24 130
19144.55 119
19145.85 130
19147.16 124
19148.47 126
19149.78 163
19151.09 132
19152.40 150
19153.70 133
19155.01 131
19156.32 120
19157.63 170
19158.94 156
19160.25 181
19161.55 138
19162.86 158
19164.17 109
19165.48 108
19166.79 139
19168.10 133
19169.41 146
19170.72 141
19172.02 128
19173.33 101
19174.64 155
19175.95 147
19177.26 132
19178.57 125
19179.88 125
19181.19 142
19182.50 129
19183.81 138
19185.12 142
19186.43 120
19187.74 128
19189.05 128
19190.35 124
19191.66 125
19192.97 98
19194.28 122
19195.59 108
19196.90 120
19198.21 111
19199.52 128
19200.83 123
19202.14 125
19203.45 108
19204.76 133
19206.07 128
19207.38 137
19208.69 124
19210.00 128
19211.31 134
19212.62 121
19213.93 159
19215.24 150
19216.56 145
19217.87 143
19219.18 119
19220.49 123
19221.80 143
19223.11 110
19224.42 100
19225.73 121
19227.04 132
19228.35 132
19229.66 140
19230.97 134
19232.28 132
19233.60 142
19234.91 128
19236.22 120
19237.53 98
19238.84 136
19240.15 107
19241.46 123
19242.77 123
19244.09 122
19245.40 117
19246.71 133
19248.02 119
19249.33 116
19250.64 137
19251.95 123
19253.27 127
19254.58 133
19255.89 147
19257.20 150
19258.51 149
19259.83 130
19261.14 148
19262.45 124
19263.76 145
19265.07 130
19266.39 116
19267.70 113
19269.01 136
19270.32 133
19271.63 142
19272.95 147
19274.26 95
19275.57 134
19276.88 115
19278.20 144
19279.51 140
19280.82 141
19282.14 119
19283.45 142
19284.76 121
19286.07 100
19287.39 134
19288.70 149
19290.01 154
19291.33 97
19292.64 116
19293.95 103
19295.26 113
19296.58 122
19297.89 118
19299.20 134
19300.52 141
19301.83 127
19303.14 127
19304.46 105
19305.77 131
19307.09 130
19308.40 132
19309.71 128
19311.03 106
19312.34 103
19313.65 140
19314.97 140
19316.28 103
19317.60 120
19318.91 124
19320.22 172
19321.54 137
19322.85 139
19324.17 119
19325.48 133
19326.79 120
19328.11 154
19329.42 104
19330.74 123
19332.05 127
19333.37 139
19334.68 128
19335.99 120
19337.31 152
19338.62 136
19339.94 147
19341.25 155
19342.57 148
19343.88 138
19345.20 139
19346.51 140
19347.83 154
19349.14 125
19350.46 113
19351.77 132
19353.09 133
19354.40 126
19355.72 118
19357.03 139
19358.35 133
19359.66 124
19360.98 126
19362.29 113
19363.61 119
19364.93 129
19366.24 122
19367.56 118
19368.87 128
19370.19 109
19371.50 123
19372.82 120
19374.14 157
19375.45 133
19376.77 134
19378.08 112
19379.40 119
19380.72 116
19382.03 114
19383.35 101
19384.66 117
19385.98 124
19387.30 120
19388.61 123
19389.93 113
19391.25 142
19392.56 141
19393.88 107
19395.20 127
19396.51 154
19397.83 117
19399.15 125
19400.46 114
19401.78 146
19403.10 144
19404.41 128
19405.73 122
19407.05 128
19408.36 111
19409.68 109
19411.00 132
19412.31 127
19413.63 106
19414.95 102
19416.27 108
19417.58 96
19418.90 139
19420.22 127
19421.54 116
19422.85 102
19424.17 132
19425.49 122
19426.81 117
19428.12 134
19429.44 129
19430.76 133
19432.08 152
19433.40 117
19434.71 101
19436.03 144
19437.35 138
19438.67 124
19439.99 114
19441.30 102
19442.62 140
19443.94 110
19445.26 113
19446.58 136
19447.89 126
19449.21 139
19450.53 130
19451.85 146
19453.17 132
19454.49 120
19455.81 119
19457.12 104
19458.44 120
19459.76 155
19461.08 135
19462.40 116
19463.72 131
19465.04 106
19466.36 140
19467.68 129
19468.99 149
19470.31 119
19471.63 122
19472.95 140
19474.27 121
19475.59 111
19476.91 135
19478.23 124
19479.55 121
19480.87 112
19482.19 110
19483.51 119
19484.83 126
19486.15 123
19487.47 128
19488.79 146
19490.11 146
19491.43 122
19492.75 131
19494.07 116
19495.39 100
19496.71 119
19498.03 123
19499.35 129
19500.67 112
19501.99 132
19503.31 122
19504.63 123
19505.95 135
19507.27 115
19508.59 141
19509.91 135
19511.23 135
19512.55 136
19513.87 109
19515.19 128
19516.51 109
19517.83 100
19519.15 139
19520.47 145
19521.79 100
19523.12 122
19524.44 124
19525.76 145
19527.08 136
19528.40 127
19529.72 106
19531.04 161
19532.36 133
19533.68 135
19535.01 115
19536.33 130
19537.65 140
19538.97 117
19540.29 140
19541.61 125
19542.93 133
19544.26 132
19545.58 136
19546.90 119
19548.22 109
19549.54 108
19550.87 124
19552.19 125
19553.51 137
19554.83 123
19556.15 109
19557.47 125
19558.80 101
19560.12 108
19561.44 153
19562.76 128
19564.09 120
19565.41 118
19566.73 78
19568.05 93
19569.38 124
19570.70 141
19572.02 108
19573.34 118
19574.67 124
19575.99 119
19577.31 135
19578.63 112
19579.96 120
19581.28 141
19582.60 151
19583.93 138
19585.25 122
19586.57 110
19587.90 109
19589.22 124
19590.54 113
19591.86 107
19593.19 128
19594.51 120
19595.83 113
19597.16 125
19598.48 105
19599.81 151
19601.13 130
19602.45 110
19603.78 131
19605.10 147
19606.42 108
19607.75 117
19609.07 108
19610.40 122
19611.72 98
19613.04 99
19614.37 141
19615.69 118
19617.02 116
19618.34 139
19619.66 117
19620.99 112
19622.31 110
19623.64 129
19624.96 137
19626.29 124
19627.61 128
19628.93 117
19630.26 124
19631.58 113
19632.91 129
19634.23 129
19635.56 132
19636.88 123
19638.21 129
19639.53 135
19640.86 142
19642.18 147
19643.51 135
19644.83 118
19646.16 124
19647.48 173
19648.81 146
19650.13 134
19651.46 118
19652.78 112
19654.11 139
19655.43 143
19656.76 117
19658.08 139
19659.41 161
19660.74 127
19662.06 125
19663.39 114
19664.71 128
19666.04 123
19667.36 120
19668.69 129
19670.02 128
19671.34 136
19672.67 138
19673.99 125
19675.32 135
19676.65 133
19677.97 139
19679.30 117
19680.63 110
19681.95 115
19683.28 135
19684.60 148
19685.93 131
19687.26 122
19688.58 113
19689.91 130
19691.24 118
19692.56 134
19693.89 116
19695.22 117
19696.54 134
19697.87 149
19699.20 130
19700.52 121
19701.85 122
19703.18 158
19704.51 142
19705.83 113
19707.16 123
19708.49 149
19709.81 149
19711.14 127
19712.47 127
19713.80 127
19715.12 142
19716.45 114
19717.78 137
19719.11 111
19720.43 134
19721.76 125
19723.09 123
19724.42 115
19725.74 119
19727.07 129
19728.40 138
19729.73 120
19731.06 150
19732.38 160
19733.71 151
19735.04 146
19736.37 124
19737.70 124
19739.02 132
19740.35 129
19741.68 147
19743.01 144
19744.34 151
19745.67 131
19747.00 138
19748.32 134
19749.65 130
19750.98 129
19752.31 127
19753.64 120
19754.97 132
19756.30 103
19757.62 111
19758.95 123
19760.28 114
19761.61 112
19762.94 114
19764.27 102
19765.60 96
19766.93 116
19768.26 132
19769.59 133
19770.92 126
19772.25 125
19773.57 127
19774.90 102
19776.23 116
19777.56 101
19778.89 131
19780.22 111
19781.55 137
19782.88 172
19784.21 131
19785.54 124
19786.87 137
19788.20 105
19789.53 144
19790.86 127
19792.19 116
19793.52 118
19794.85 115
19796.18 125
19797.51 115
19798.84 104
19800.17 133
19801.50 148
19802.83 119
19804.16 127
19805.49 114
19806.82 105
19808.16 141
19809.49 142
19810.82 124
19812.15 118
19813.48 115
19814.81 139
19816.14 119
19817.47 107
19818.80 127
19820.13 120
19821.46 128
19822.79 86
19824.13 108
19825.46 105
19826.79 120
19828.12 98
19829.45 128
19830.78 133
19832.11 164
19833.44 151
19834.78 122
19836.11 123
19837.44 117
19838.77 154
19840.10 116
19841.43 123
19842.77 110
19844.10 114
19845.43 138
19846.76 120
19848.09 126
19849.42 131
19850.76 125
19852.09 99
19853.42 111
19854.75 129
19856.09 98
19857.42 132
19858.75 131
19860.08 138
19861.41 146
19862.75 123
19864.08 136
19865.41 124
19866.74 125
19868.08 149
19869.41 153
19870.74 139
19872.08 145
19873.41 138
19874.74 130
19876.07 114
19877.41 133
19878.74 123
19880.07 135
19881.41 117
19882.74 127
19884.07 108
19885.40 103
19886.74 111
19888.07 125
19889.40 130
19890.74 120
19892.07 145
19893.40 118
19894.74 155
19896.07 110
19897.41 105
19898.74 100
19900.07 97
19901.41 128
19902.74 144
19904.07 108
19905.41 122
19906.74 150
19908.08 130
19909.41 130
19910.74 120
19912.08 123
19913.41 119
19914.75 139
19916.08 133
19917.41 145
19918.75 137
19920.08 119
19921.42 118
19922.75 108
19924.09 149
19925.42 132
19926.76 119
19928.09 120
19929.42 139
19930.76 110
19932.09 123
19933.43 142
19934.76 168
19936.10 113
19937.43 152
19938.77 133
19940.10 126
19941.44 136
19942.77 139
19944.11 142
19945.44 137
19946.78 139
19948.11 129
19949.45 148
19950.79 121
19952.12 121
19953.46 104
19954.79 99
19956.13 120
19957.46 119
19958.80 126
19960.13 108
19961.47 110
19962.81 100
19964.14 113
19965.48 110
19966.81 143
19968.15 116
19969.49 122
19970.82 127
19972.16 149
19973.49 117
19974.83 119
19976.17 137
19977.50 133
19978.84 123
19980.18 125
19981.51 119
19982.85 135
19984.18 137
19985.52 124
19986.86 117
19988.19 130
19989.53 144
19990.87 129
19992.20 113
19993.54 107
19994.88 144
19996.21 131
19997.55 122
19998.89 104
20000.23 127
20001.56 143
20002.90 114
20004.24 115
20005.57 111
20006.91 137
20008.25 137
20009.59 134
20010.92 122
20012.26 113
20013.60 127
20014.94 125
20016.27 102
20017.61 126
20018.95 147
20020.29 111
20021.62 98
20022.96 132
20024.30 121
20025.64 133
20026.98 140
20028.31 121
20029.65 132
20030.99 133
20032.33 144
20033.67 127
20035.00 127
20036.34 120
20037.68 99
20039.02 137
20040.36 118
20041.70 106
20043.03 128
20044.37 128
20045.71 107
20047.05 105
20048.39 114
20049.73 147
20051.07 115
20052.41 109
20053.74 116
20055.08 141
20056.42 114
20057.76 141
20059.10 123
20060.44 119
20061.78 120
20063.12 127
20064.46 130
20065.80 101
20067.13 123
20068.47 135
20069.81 125
20071.15 111
20072.49 126
20073.83 119
20075.17 113
20076.51 110
20077.85 106
20079.19 132
20080.53 120
20081.87 112
20083.21 123
20084.55 99
20085.89 118
20087.23 130
20088.57 112
20089.91 119
20091.25 132
20092.59 135
20093.93 139
20095.27 120
20096.61 104
20097.95 134
20099.29 153
20100.63 116
20101.97 120
20103.31 129
20104.65 156
20105.99 124
20107.33 115
20108.67 114
20110.02 121
20111.36 112
20112.70 141
20114.04 140
20115.38 111
20116.72 115
20118.06 129
20119.40 119
20120.74 133
20122.08 126
20123.43 147
20124.77 149
20126.11 111
20127.45 142
20128.79 122
20130.13 142
20131.47 139
20132.81 131
20134.16 115
20135.50 117
20136.84 123
20138.18 125
20139.52 125
20140.86 110
20142.21 150
20143.55 142
20144.89 114
