# Supplementary material for: MALDI-TOF MS typing enables the classification of brewing yeasts of the genus Saccharomyces to major beer styles
Source: PLoS One. 2017 Aug 9;12(8):e0181694. doi: 10.1371/journal.pone.0181694 (PMC5549903; doi:10.1371/journal.pone.0181694)
Supplement: S12 File — The directory includes 90 raw files and was zipped to “.zip”; the folder has three strains with 30 spectra per strain; S1 Text explains the raw files with an example and Table 1 represents the yeast strains used within the experiment. (ZIP) [file pone.0181694.s015.zip › 34-36/30343-505-OG-WB-WB-YPG-18h-E-E_2015-07-08_3_0_B6_1.dat]

2000.66 3045
2001.08 3315
2001.50 3371
2001.92 3035
2002.34 3080
2002.77 2878
2003.19 2910
2003.61 2645
2004.03 2790
2004.45 2835
2004.88 2907
2005.30 2804
2005.72 2576
2006.14 2758
2006.56 2961
2006.99 3059
2007.41 2923
2007.83 2875
2008.25 2925
2008.67 3137
2009.10 3109
2009.52 3132
2009.94 2857
2010.36 2817
2010.79 2810
2011.21 2877
2011.63 2837
2012.06 3021
2012.48 2970
2012.90 2905
2013.32 2628
2013.75 2649
2014.17 2755
2014.59 2650
2015.02 2688
2015.44 2696
2015.86 2811
2016.28 2729
2016.71 2745
2017.13 2559
2017.55 3001
2017.98 3140
2018.40 3246
2018.82 3049
2019.25 2977
2019.67 3172
2020.09 2848
2020.52 3009
2020.94 3165
2021.37 3346
2021.79 3254
2022.21 3184
2022.64 2970
2023.06 2656
2023.48 2743
2023.91 2821
2024.33 2912
2024.76 3074
2025.18 2979
2025.60 2753
2026.03 2672
2026.45 2792
2026.88 2638
2027.30 2513
2027.73 2678
2028.15 2569
2028.57 2585
2029.00 2598
2029.42 2409
2029.85 2618
2030.27 2767
2030.70 2641
2031.12 2700
2031.55 2889
2031.97 2634
2032.40 2473
2032.82 2616
2033.25 2779
2033.67 3024
2034.10 2763
2034.52 2684
2034.95 2742
2035.37 2848
2035.80 2963
2036.22 2890
2036.65 2954
2037.07 2932
2037.50 2771
2037.92 2712
2038.35 2898
2038.77 2877
2039.20 2605
2039.63 2883
2040.05 2734
2040.48 2608
2040.90 2636
2041.33 2921
2041.75 2796
2042.18 2806
2042.61 2622
2043.03 2782
2043.46 2636
2043.88 2991
2044.31 2743
2044.74 2752
2045.16 2681
2045.59 2945
2046.01 2947
2046.44 2936
2046.87 3104
2047.29 3218
2047.72 3005
2048.15 3111
2048.57 3097
2049.00 2909
2049.43 2904
2049.85 2672
2050.28 2759
2050.71 2634
2051.13 2673
2051.56 2798
2051.99 2868
2052.41 2843
2052.84 2766
2053.27 2834
2053.69 2995
2054.12 2849
2054.55 2817
2054.98 3040
2055.40 2776
2055.83 2804
2056.26 2454
2056.68 2642
2057.11 2719
2057.54 2863
2057.97 2997
2058.39 2823
2058.82 2865
2059.25 2863
2059.68 2971
2060.11 2863
2060.53 2879
2060.96 3111
2061.39 2950
2061.82 2618
2062.24 2762
2062.67 3106
2063.10 3007
2063.53 3040
2063.96 3105
2064.39 2997
2064.81 2924
2065.24 3068
2065.67 3075
2066.10 3097
2066.53 3450
2066.95 3597
2067.38 3312
2067.81 3037
2068.24 3068
2068.67 3192
2069.10 3111
2069.53 3155
2069.96 3038
2070.38 2831
2070.81 2778
2071.24 2855
2071.67 2963
2072.10 2938
2072.53 3067
2072.96 3086
2073.39 3027
2073.82 3079
2074.24 2751
2074.67 2594
2075.10 2952
2075.53 2812
2075.96 2880
2076.39 2891
2076.82 2961
2077.25 3067
2077.68 2919
2078.11 2980
2078.54 3013
2078.97 2935
2079.40 2983
2079.83 2813
2080.26 2629
2080.69 2789
2081.12 2717
2081.55 2717
2081.98 2787
2082.41 2788
2082.84 2841
2083.27 2745
2083.70 2588
2084.13 2720
2084.56 2729
2084.99 2685
2085.42 2807
2085.85 2800
2086.28 3019
2086.71 2966
2087.14 2956
2087.57 2909
2088.00 2734
2088.43 2428
2088.86 2540
2089.29 2622
2089.73 2490
2090.16 2758
2090.59 2680
2091.02 2633
2091.45 2719
2091.88 2862
2092.31 2575
2092.74 2551
2093.17 2542
2093.60 2728
2094.04 2508
2094.47 2679
2094.90 2585
2095.33 2734
2095.76 2855
2096.19 2884
2096.62 2815
2097.06 2649
2097.49 2737
2097.92 2695
2098.35 2809
2098.78 2773
2099.21 2606
2099.65 2495
2100.08 2593
2100.51 2546
2100.94 2626
2101.37 2533
2101.81 2444
2102.24 2465
2102.67 2514
2103.10 2549
2103.53 2538
2103.97 2493
2104.40 2599
2104.83 2672
2105.26 2693
2105.70 2766
2106.13 2565
2106.56 2765
2106.99 2814
2107.43 2620
2107.86 2786
2108.29 2742
2108.72 2762
2109.16 3155
2109.59 3033
2110.02 3010
2110.46 2883
2110.89 2957
2111.32 2775
2111.75 2704
2112.19 2874
2112.62 2822
2113.05 2714
2113.49 3044
2113.92 2878
2114.35 2583
2114.79 2643
2115.22 2754
2115.65 2668
2116.09 2643
2116.52 2296
2116.95 2512
2117.39 2434
2117.82 2655
2118.26 2533
2118.69 2411
2119.12 2414
2119.56 2414
2119.99 2493
2120.42 2362
2120.86 2583
2121.29 2447
2121.73 2335
2122.16 2767
2122.59 2875
2123.03 2610
2123.46 2606
2123.90 2661
2124.33 2665
2124.77 2584
2125.20 2650
2125.64 2847
2126.07 2941
2126.50 2732
2126.94 2799
2127.37 2616
2127.81 2713
2128.24 2934
2128.68 2705
2129.11 2879
2129.55 2975
2129.98 2940
2130.42 3185
2130.85 3547
2131.29 3132
2131.72 3190
2132.16 3110
2132.59 3080
2133.03 2948
2133.46 2877
2133.90 3110
2134.33 2821
2134.77 3045
2135.20 2725
2135.64 2775
2136.08 2856
2136.51 2690
2136.95 2725
2137.38 2670
2137.82 2611
2138.25 2779
2138.69 2602
2139.13 2393
2139.56 2560
2140.00 2511
2140.43 2568
2140.87 2628
2141.31 2532
2141.74 2521
2142.18 2392
2142.61 2633
2143.05 2627
2143.49 2684
2143.92 2529
2144.36 2255
2144.80 2534
2145.23 2671
2145.67 2656
2146.11 2689
2146.54 2753
2146.98 2631
2147.42 2472
2147.85 2632
2148.29 2816
2148.73 2828
2149.16 2949
2149.60 2922
2150.04 3091
2150.47 3208
2150.91 3257
2151.35 3337
2151.79 3143
2152.22 3456
2152.66 3398
2153.10 3112
2153.53 2588
2153.97 2890
2154.41 2916
2154.85 2848
2155.28 2843
2155.72 2953
2156.16 2709
2156.60 2703
2157.03 2726
2157.47 2767
2157.91 3040
2158.35 2964
2158.79 2974
2159.22 2833
2159.66 2786
2160.10 2873
2160.54 2862
2160.98 2945
2161.41 3002
2161.85 3039
2162.29 2914
2162.73 2571
2163.17 2553
2163.60 2500
2164.04 2686
2164.48 2753
2164.92 2644
2165.36 2731
2165.80 2696
2166.24 2598
2166.67 2501
2167.11 2873
2167.55 2841
2167.99 2709
2168.43 2912
2168.87 2891
2169.31 3012
2169.75 3022
2170.19 2967
2170.62 2980
2171.06 2991
2171.50 3030
2171.94 3166
2172.38 3009
2172.82 3027
2173.26 2922
2173.70 3052
2174.14 3217
2174.58 3215
2175.02 3320
2175.46 3190
2175.90 3552
2176.34 3687
2176.78 3719
2177.22 3454
2177.66 3413
2178.10 3412
2178.54 3157
2178.97 2770
2179.41 2906
2179.85 2972
2180.29 2726
2180.74 2992
2181.18 2837
2181.62 2735
2182.06 2675
2182.50 2597
2182.94 2564
2183.38 2559
2183.82 2677
2184.26 2666
2184.70 2764
2185.14 2732
2185.58 2553
2186.02 2556
2186.46 2696
2186.90 2636
2187.34 2840
2187.78 2794
2188.22 2947
2188.66 2996
2189.11 2985
2189.55 2982
2189.99 2859
2190.43 2731
2190.87 2947
2191.31 2849
2191.75 3096
2192.19 3019
2192.63 2920
2193.08 3130
2193.52 3032
2193.96 3109
2194.40 3029
2194.84 3085
2195.28 2985
2195.72 2985
2196.17 3134
2196.61 3502
2197.05 3550
2197.49 3200
2197.93 3357
2198.37 3196
2198.82 2947
2199.26 3106
2199.70 3037
2200.14 2983
2200.58 2903
2201.03 2977
2201.47 2886
2201.91 2738
2202.35 2823
2202.80 2773
2203.24 2707
2203.68 2712
2204.12 2633
2204.57 2725
2205.01 2942
2205.45 2654
2205.89 2756
2206.34 2796
2206.78 2997
2207.22 3231
2207.66 3207
2208.11 3056
2208.55 2885
2208.99 2810
2209.44 3096
2209.88 3121
2210.32 2948
2210.76 2690
2211.21 2729
2211.65 2902
2212.09 2838
2212.54 2638
2212.98 2736
2213.42 2609
2213.87 2636
2214.31 2795
2214.75 2896
2215.20 2771
2215.64 2854
2216.09 2947
2216.53 2892
2216.97 2869
2217.42 3075
2217.86 3026
2218.30 2660
2218.75 2638
2219.19 2450
2219.64 2730
2220.08 2541
2220.52 2811
2220.97 2884
2221.41 2868
2221.86 2894
2222.30 3071
2222.75 3098
2223.19 3229
2223.63 3330
2224.08 3195
2224.52 3189
2224.97 3349
2225.41 3467
2225.86 3407
2226.30 3531
2226.75 3565
2227.19 3673
2227.64 3531
2228.08 3687
2228.53 3502
2228.97 3648
2229.42 3476
2229.86 3423
2230.31 3398
2230.75 3128
2231.20 3374
2231.64 3344
2232.09 3363
2232.53 3365
2232.98 3191
2233.42 3205
2233.87 3280
2234.31 3293
2234.76 3535
2235.20 3351
2235.65 3144
2236.10 2944
2236.54 2854
2236.99 2999
2237.43 2808
2237.88 2601
2238.32 2697
2238.77 2726
2239.22 2475
2239.66 2452
2240.11 2584
2240.55 2576
2241.00 2485
2241.45 2290
2241.89 2315
2242.34 2460
2242.79 2443
2243.23 2451
2243.68 2528
2244.12 2394
2244.57 2575
2245.02 2541
2245.46 2499
2245.91 2616
2246.36 2565
2246.80 2522
2247.25 2722
2247.70 2632
2248.14 2560
2248.59 2538
2249.04 2528
2249.49 2527
2249.93 2654
2250.38 2551
2250.83 2512
2251.27 2770
2251.72 2800
2252.17 2686
2252.62 2708
2253.06 2574
2253.51 2441
2253.96 2419
2254.40 2504
2254.85 2611
2255.30 2565
2255.75 2401
2256.20 2403
2256.64 2405
2257.09 2427
2257.54 2496
2257.99 2341
2258.43 2332
2258.88 2444
2259.33 2400
2259.78 2482
2260.23 2523
2260.67 2564
2261.12 2615
2261.57 2750
2262.02 2880
2262.47 2923
2262.92 3024
2263.36 2961
2263.81 2735
2264.26 2724
2264.71 3016
2265.16 3111
2265.61 2744
2266.05 2617
2266.50 2816
2266.95 2724
2267.40 2623
2267.85 2836
2268.30 2855
2268.75 2656
2269.20 2807
2269.65 2935
2270.09 3047
2270.54 2886
2270.99 2802
2271.44 3108
2271.89 3371
2272.34 3027
2272.79 3188
2273.24 3317
2273.69 3214
2274.14 3184
2274.59 3099
2275.04 2901
2275.49 2899
2275.94 2897
2276.38 3023
2276.83 2992
2277.28 2721
2277.73 2588
2278.18 2592
2278.63 2712
2279.08 2515
2279.53 2785
2279.98 2818
2280.43 2639
2280.88 2677
2281.33 2719
2281.78 2598
2282.23 2413
2282.68 2507
2283.13 2498
2283.59 2550
2284.04 2333
2284.49 2134
2284.94 2467
2285.39 2554
2285.84 2527
2286.29 2566
2286.74 2656
2287.19 2597
2287.64 2723
2288.09 3044
2288.54 3234
2288.99 3564
2289.44 3874
2289.89 4340
2290.35 4806
2290.80 5112
2291.25 5517
2291.70 5403
2292.15 5708
2292.60 5941
2293.05 5414
2293.50 5177
2293.96 4642
2294.41 4480
2294.86 3835
2295.31 3589
2295.76 3240
2296.21 3026
2296.66 2881
2297.12 2706
2297.57 2678
2298.02 2832
2298.47 2554
2298.92 2617
2299.38 2627
2299.83 2508
2300.28 2716
2300.73 2526
2301.18 2549
2301.64 2645
2302.09 2676
2302.54 2726
2302.99 2513
2303.44 2316
2303.90 2579
2304.35 2478
2304.80 2263
2305.25 2222
2305.71 2398
2306.16 2616
2306.61 2589
2307.07 2680
2307.52 2680
2307.97 2863
2308.42 2650
2308.88 2753
2309.33 3023
2309.78 2916
2310.23 2871
2310.69 3066
2311.14 3136
2311.59 3131
2312.05 3081
2312.50 3196
2312.95 3059
2313.41 2910
2313.86 3011
2314.31 2954
2314.77 2732
2315.22 2856
2315.67 2832
2316.13 2685
2316.58 2955
2317.04 2799
2317.49 2911
2317.94 3029
2318.40 3208
2318.85 3091
2319.30 3154
2319.76 3026
2320.21 2946
2320.67 3115
2321.12 3045
2321.57 2888
2322.03 2922
2322.48 2944
2322.94 2818
2323.39 2919
2323.85 3104
2324.30 3379
2324.75 3290
2325.21 3362
2325.66 3465
2326.12 3586
2326.57 3578
2327.03 3569
2327.48 3304
2327.94 3307
2328.39 3265
2328.85 3226
2329.30 3074
2329.76 3070
2330.21 2812
2330.67 2720
2331.12 2712
2331.58 2623
2332.03 2517
2332.49 2607
2332.94 2612
2333.40 2691
2333.85 2711
2334.31 2677
2334.76 2531
2335.22 2553
2335.67 2625
2336.13 2596
2336.58 2441
2337.04 2507
2337.50 2720
2337.95 2749
2338.41 2552
2338.86 2616
2339.32 2485
2339.77 2522
2340.23 2651
2340.69 2441
2341.14 2524
2341.60 2586
2342.05 2517
2342.51 2457
2342.97 2629
2343.42 2678
2343.88 2703
2344.34 2563
2344.79 2274
2345.25 2688
2345.70 2361
2346.16 2623
2346.62 2569
2347.07 2544
2347.53 2602
2347.99 2476
2348.44 2688
2348.90 2610
2349.36 2882
2349.81 2711
2350.27 2481
2350.73 2513
2351.19 2552
2351.64 2623
2352.10 2666
2352.56 2533
2353.01 2525
2353.47 2439
2353.93 2599
2354.39 2600
2354.84 2510
2355.30 2601
2355.76 2551
2356.22 2518
2356.67 2413
2357.13 2427
2357.59 2537
2358.05 2530
2358.50 2530
2358.96 2332
2359.42 2452
2359.88 2441
2360.33 2411
2360.79 2471
2361.25 2545
2361.71 2488
2362.17 2585
2362.62 2597
2363.08 2468
2363.54 2503
2364.00 2591
2364.46 2804
2364.92 2600
2365.37 2609
2365.83 2698
2366.29 2559
2366.75 2566
2367.21 2405
2367.67 2550
2368.12 2400
2368.58 2285
2369.04 2354
2369.50 2427
2369.96 2735
2370.42 2495
2370.88 2445
2371.34 2409
2371.80 2500
2372.25 2655
2372.71 2806
2373.17 2871
2373.63 3004
2374.09 3176
2374.55 3416
2375.01 3249
2375.47 3217
2375.93 3215
2376.39 3511
2376.85 3179
2377.31 3090
2377.77 3102
2378.23 3062
2378.69 2950
2379.15 2637
2379.61 2878
2380.06 2962
2380.52 2841
2380.98 2712
2381.44 2584
2381.90 2591
2382.36 2518
2382.82 2795
2383.28 2511
2383.74 2486
2384.20 2406
2384.67 2463
2385.13 2593
2385.59 2383
2386.05 2488
2386.51 2478
2386.97 2687
2387.43 2468
2387.89 2474
2388.35 2424
2388.81 2598
2389.27 2808
2389.73 2593
2390.19 2717
2390.65 2649
2391.11 2486
2391.57 2679
2392.03 2764
2392.50 2737
2392.96 2838
2393.42 2808
2393.88 2534
2394.34 2731
2394.80 2619
2395.26 2629
2395.72 2555
2396.19 2517
2396.65 2512
2397.11 2352
2397.57 2569
2398.03 2610
2398.49 2432
2398.95 2565
2399.42 2499
2399.88 2431
2400.34 2381
2400.80 2386
2401.26 2420
2401.73 2324
2402.19 2480
2402.65 2304
2403.11 2281
2403.57 2556
2404.04 2609
2404.50 2586
2404.96 2434
2405.42 2607
2405.88 2434
2406.35 2452
2406.81 2435
2407.27 2444
2407.73 2369
2408.20 2640
2408.66 2539
2409.12 2444
2409.58 2410
2410.05 2374
2410.51 2423
2410.97 2454
2411.43 2621
2411.90 2672
2412.36 2379
2412.82 2253
2413.29 2520
2413.75 2406
2414.21 2443
2414.68 2567
2415.14 2656
2415.60 2553
2416.07 2622
2416.53 2552
2416.99 2593
2417.46 2737
2417.92 2527
2418.38 2635
2418.85 2706
2419.31 2500
2419.77 2487
2420.24 2689
2420.70 2597
2421.16 2772
2421.63 2648
2422.09 2571
2422.56 2421
2423.02 2663
2423.48 2673
2423.95 2526
2424.41 2501
2424.88 2515
2425.34 2585
2425.80 2471
2426.27 2415
2426.73 2388
2427.20 2495
2427.66 2410
2428.13 2322
2428.59 2442
2429.05 2489
2429.52 2348
2429.98 2450
2430.45 2374
2430.91 2421
2431.38 2332
2431.84 2271
2432.31 2492
2432.77 2389
2433.24 2426
2433.70 2521
2434.17 2548
2434.63 2401
2435.10 2464
2435.56 2321
2436.03 2411
2436.49 2388
2436.96 2541
2437.42 2687
2437.89 2445
2438.35 2157
2438.82 2435
2439.28 2720
2439.75 2453
2440.22 2479
2440.68 2746
2441.15 2643
2441.61 2653
2442.08 2809
2442.54 2752
2443.01 2618
2443.48 2675
2443.94 2628
2444.41 2762
2444.87 2679
2445.34 2533
2445.81 2493
2446.27 2414
2446.74 2426
2447.20 2617
2447.67 2571
2448.14 2661
2448.60 2660
2449.07 2401
2449.54 2427
2450.00 2518
2450.47 2382
2450.94 2457
2451.40 2471
2451.87 2625
2452.34 2574
2452.80 2693
2453.27 2548
2453.74 2609
2454.20 2677
2454.67 2557
2455.14 2511
2455.60 2290
2456.07 2327
2456.54 2462
2457.01 2266
2457.47 2199
2457.94 2283
2458.41 2292
2458.88 2459
2459.34 2414
2459.81 2163
2460.28 2168
2460.74 2348
2461.21 2435
2461.68 2351
2462.15 2196
2462.62 2334
2463.08 2382
2463.55 2231
2464.02 2198
2464.49 2182
2464.95 2267
2465.42 2118
2465.89 2306
2466.36 2368
2466.83 2500
2467.30 2445
2467.76 2245
2468.23 2244
2468.70 2314
2469.17 2494
2469.64 2376
2470.10 2228
2470.57 2309
2471.04 2238
2471.51 2288
2471.98 2172
2472.45 2406
2472.92 2431
2473.39 2371
2473.85 2449
2474.32 2345
2474.79 2227
2475.26 2289
2475.73 2282
2476.20 2367
2476.67 2483
2477.14 2385
2477.61 2409
2478.07 2445
2478.54 2356
2479.01 2240
2479.48 2347
2479.95 2234
2480.42 2297
2480.89 2157
2481.36 2232
2481.83 2404
2482.30 1968
2482.77 2191
2483.24 2105
2483.71 2046
2484.18 2265
2484.65 2081
2485.12 2350
2485.59 2563
2486.06 2444
2486.53 2367
2487.00 2515
2487.47 2380
2487.94 2424
2488.41 2404
2488.88 2522
2489.35 2591
2489.82 2465
2490.29 2734
2490.76 2842
2491.23 2798
2491.70 2514
2492.17 2553
2492.64 2527
2493.11 2707
2493.58 2308
2494.05 2313
2494.52 2426
2494.99 2214
2495.47 2383
2495.94 2447
2496.41 2418
2496.88 2684
2497.35 2422
2497.82 2476
2498.29 2397
2498.76 2442
2499.23 2297
2499.70 2199
2500.18 2297
2500.65 2209
2501.12 2222
2501.59 2162
2502.06 2318
2502.53 2274
2503.00 2267
2503.48 2306
2503.95 2416
2504.42 2296
2504.89 2357
2505.36 2390
2505.83 2363
2506.31 2259
2506.78 2450
2507.25 2458
2507.72 2727
2508.19 2562
2508.67 2469
2509.14 2645
2509.61 2603
2510.08 2624
2510.56 2602
2511.03 2566
2511.50 2608
2511.97 2727
2512.44 2982
2512.92 2901
2513.39 3065
2513.86 2934
2514.33 2924
2514.81 3010
2515.28 2751
2515.75 2528
2516.23 2434
2516.70 2533
2517.17 2570
2517.64 2443
2518.12 2367
2518.59 2413
2519.06 2452
2519.54 2423
2520.01 2371
2520.48 2320
2520.96 2496
2521.43 2383
2521.90 2281
2522.38 2159
2522.85 2317
2523.32 2265
2523.80 2133
2524.27 2118
2524.74 2324
2525.22 2306
2525.69 2183
2526.16 2195
2526.64 2239
2527.11 2322
2527.59 2528
2528.06 2448
2528.53 2246
2529.01 2364
2529.48 2649
2529.96 2577
2530.43 2711
2530.90 2641
2531.38 2569
2531.85 2472
2532.33 2261
2532.80 2328
2533.28 2307
2533.75 2403
2534.22 2354
2534.70 2558
2535.17 2516
2535.65 2308
2536.12 2419
2536.60 2421
2537.07 2315
2537.55 2413
2538.02 2372
2538.50 2303
2538.97 2461
2539.45 2480
2539.92 2535
2540.40 2662
2540.87 2422
2541.35 2447
2541.82 2437
2542.30 2227
2542.77 2509
2543.25 2482
2543.72 2637
2544.20 2542
2544.67 2470
2545.15 2479
2545.62 2768
2546.10 2613
2546.58 2572
2547.05 2858
2547.53 2998
2548.00 2900
2548.48 2884
2548.95 3078
2549.43 3351
2549.91 3535
2550.38 3470
2550.86 3182
2551.33 3103
2551.81 3141
2552.29 2969
2552.76 2965
2553.24 3020
2553.72 2913
2554.19 2821
2554.67 2987
2555.14 2852
2555.62 2663
2556.10 2647
2556.57 2560
2557.05 2477
2557.53 2600
2558.00 2504
2558.48 2571
2558.96 2665
2559.43 2585
2559.91 2530
2560.39 2646
2560.87 2243
2561.34 2195
2561.82 2248
2562.30 2335
2562.77 2258
2563.25 2448
2563.73 2418
2564.21 2208
2564.68 2129
2565.16 2181
2565.64 2096
2566.11 2063
2566.59 2193
2567.07 2334
2567.55 2195
2568.03 2282
2568.50 2215
2568.98 2185
2569.46 2066
2569.94 2064
2570.41 2095
2570.89 2255
2571.37 2142
2571.85 2184
2572.33 2246
2572.80 2296
2573.28 2188
2573.76 2202
2574.24 2306
2574.72 2182
2575.19 2114
2575.67 2212
2576.15 2335
2576.63 2477
2577.11 2377
2577.59 2526
2578.07 2551
2578.54 2290
2579.02 2373
2579.50 2408
2579.98 2365
2580.46 2250
2580.94 2215
2581.42 2422
2581.90 2140
2582.37 2163
2582.85 2074
2583.33 2121
2583.81 2219
2584.29 2298
2584.77 2308
2585.25 2188
2585.73 2258
2586.21 2264
2586.69 2372
2587.17 2407
2587.65 2394
2588.13 2406
2588.61 2397
2589.08 2192
2589.56 2216
2590.04 2225
2590.52 2151
2591.00 2351
2591.48 2305
2591.96 2192
2592.44 2394
2592.92 2380
2593.40 2079
2593.88 2116
2594.36 2178
2594.84 2190
2595.32 2236
2595.80 2165
2596.28 2286
2596.76 2225
2597.24 2250
2597.72 2254
2598.21 2106
2598.69 1961
2599.17 2260
2599.65 2314
2600.13 2107
2600.61 2019
2601.09 1861
2601.57 2052
2602.05 2336
2602.53 2199
2603.01 2199
2603.49 2194
2603.97 2076
2604.45 2313
2604.94 2161
2605.42 2295
2605.90 2416
2606.38 2209
2606.86 2407
2607.34 2362
2607.82 2210
2608.30 2235
2608.79 2345
2609.27 2210
2609.75 2284
2610.23 2143
2610.71 2293
2611.19 2246
2611.68 2105
2612.16 2116
2612.64 2167
2613.12 2170
2613.60 2126
2614.08 2261
2614.57 2260
2615.05 2190
2615.53 2040
2616.01 2175
2616.49 2201
2616.98 2353
2617.46 2518
2617.94 2240
2618.42 2342
2618.91 2446
2619.39 2457
2619.87 2266
2620.35 2368
2620.84 2188
2621.32 1916
2621.80 2102
2622.28 2193
2622.77 2095
2623.25 2045
2623.73 2172
2624.21 2233
2624.70 2157
2625.18 2276
2625.66 2331
2626.15 2370
2626.63 2285
2627.11 2287
2627.60 2277
2628.08 2387
2628.56 2361
2629.05 2453
2629.53 2492
2630.01 2473
2630.50 2742
2630.98 2637
2631.46 2393
2631.95 2363
2632.43 2588
2632.91 2510
2633.40 2549
2633.88 2384
2634.36 2566
2634.85 2626
2635.33 2570
2635.82 2714
2636.30 2553
2636.78 2338
2637.27 2130
2637.75 2097
2638.24 2122
2638.72 2160
2639.20 2300
2639.69 2307
2640.17 2078
2640.66 2143
2641.14 2123
2641.63 2014
2642.11 2373
2642.60 2295
2643.08 2205
2643.56 2225
2644.05 2236
2644.53 2164
2645.02 2212
2645.50 2219
2645.99 2038
2646.47 2140
2646.96 2098
2647.44 2249
2647.93 2114
2648.41 2160
2648.90 2026
2649.38 2007
2649.87 2081
2650.35 2045
2650.84 2242
2651.32 2158
2651.81 2299
2652.30 2054
2652.78 2145
2653.27 2367
2653.75 2496
2654.24 2170
2654.72 2309
2655.21 2325
2655.69 2060
2656.18 2160
2656.67 2265
2657.15 2089
2657.64 2189
2658.12 2200
2658.61 2104
2659.10 2190
2659.58 2240
2660.07 2380
2660.55 2287
2661.04 2208
2661.53 2175
2662.01 2294
2662.50 2214
2662.99 2234
2663.47 2243
2663.96 2259
2664.44 2287
2664.93 2215
2665.42 2033
2665.90 2130
2666.39 2208
2666.88 2070
2667.36 2019
2667.85 1976
2668.34 2012
2668.83 2133
2669.31 2018
2669.80 2164
2670.29 2097
2670.77 2130
2671.26 2321
2671.75 2068
2672.24 2344
2672.72 2426
2673.21 2242
2673.70 2178
2674.18 2276
2674.67 2408
2675.16 2860
2675.65 2708
2676.13 2807
2676.62 2795
2677.11 2718
2677.60 2742
2678.09 2454
2678.57 2284
2679.06 2467
2679.55 2277
2680.04 2063
2680.53 2272
2681.01 2272
2681.50 2026
2681.99 2115
2682.48 2275
2682.97 1916
2683.45 1911
2683.94 2009
2684.43 2024
2684.92 1881
2685.41 2067
2685.90 2195
2686.38 2010
2686.87 2275
2687.36 2309
2687.85 2172
2688.34 2249
2688.83 2387
2689.32 2088
2689.81 1911
2690.29 2183
2690.78 2235
2691.27 2173
2691.76 2014
2692.25 1988
2692.74 2078
2693.23 2274
2693.72 2164
2694.21 2331
2694.70 2107
2695.19 2081
2695.68 2145
2696.16 1922
2696.65 1851
2697.14 2074
2697.63 2082
2698.12 2138
2698.61 2087
2699.10 1902
2699.59 2172
2700.08 2244
2700.57 2078
2701.06 1904
2701.55 2019
2702.04 2216
2702.53 2272
2703.02 2277
2703.51 2293
2704.00 2236
2704.49 2355
2704.98 2482
2705.47 2262
2705.96 2380
2706.45 2409
2706.94 2555
2707.43 2399
2707.92 2046
2708.41 1930
2708.91 1894
2709.40 1927
2709.89 2043
2710.38 2207
2710.87 2053
2711.36 2065
2711.85 1980
2712.34 2112
2712.83 2235
2713.32 2227
2713.81 2254
2714.30 2255
2714.80 2193
2715.29 2340
2715.78 2278
2716.27 2286
2716.76 2223
2717.25 2189
2717.74 2244
2718.23 2272
2718.73 2318
2719.22 2252
2719.71 2253
2720.20 2175
2720.69 2079
2721.18 2263
2721.68 2240
2722.17 2438
2722.66 2590
2723.15 2576
2723.64 2431
2724.14 2421
2724.63 2377
2725.12 2349
2725.61 2379
2726.10 2297
2726.60 2390
2727.09 2244
2727.58 2235
2728.07 2338
2728.56 2192
2729.06 2086
2729.55 2086
2730.04 2258
2730.53 2413
2731.03 2434
2731.52 2374
2732.01 2559
2732.51 2443
2733.00 2430
2733.49 2662
2733.98 2670
2734.48 2497
2734.97 2467
2735.46 2487
2735.96 2752
2736.45 2536
2736.94 2607
2737.43 2702
2737.93 2612
2738.42 2465
2738.91 2337
2739.41 2362
2739.90 2443
2740.39 2565
2740.89 2504
2741.38 2405
2741.88 2401
2742.37 2549
2742.86 2348
2743.36 2343
2743.85 2223
2744.34 2323
2744.84 2220
2745.33 2274
2745.83 2228
2746.32 2137
2746.81 2232
2747.31 2075
2747.80 1903
2748.30 1999
2748.79 1933
2749.28 2149
2749.78 2156
2750.27 1960
2750.77 2009
2751.26 2074
2751.76 2163
2752.25 2295
2752.74 2226
2753.24 2323
2753.73 2087
2754.23 2214
2754.72 2231
2755.22 2169
2755.71 2182
2756.21 2019
2756.70 2098
2757.20 2102
2757.69 2020
2758.19 2292
2758.68 2232
2759.18 2262
2759.67 2253
2760.17 2012
2760.66 2300
2761.16 2303
2761.65 2322
2762.15 2339
2762.64 2437
2763.14 2205
2763.64 2185
2764.13 2200
2764.63 2396
2765.12 2197
2765.62 2365
2766.11 2470
2766.61 2174
2767.11 2105
2767.60 2026
2768.10 2209
2768.59 2206
2769.09 2222
2769.59 2180
2770.08 2293
2770.58 2099
2771.07 2248
2771.57 2392
2772.07 2210
2772.56 2061
2773.06 2241
2773.56 2174
2774.05 2402
2774.55 2659
2775.04 2511
2775.54 2499
2776.04 2716
2776.53 2797
2777.03 2618
2777.53 2767
2778.03 2840
2778.52 2725
2779.02 2855
2779.52 2578
2780.01 2694
2780.51 2540
2781.01 2570
2781.50 2498
2782.00 2445
2782.50 2179
2783.00 2062
2783.49 2197
2783.99 2187
2784.49 2134
2784.99 2141
2785.48 2101
2785.98 1978
2786.48 2123
2786.98 2159
2787.47 1984
2787.97 2020
2788.47 2019
2788.97 2109
2789.46 2003
2789.96 1871
2790.46 1995
2790.96 2047
2791.46 2346
2791.95 2148
2792.45 1997
2792.95 2087
2793.45 2136
2793.95 2128
2794.44 2068
2794.94 1992
2795.44 2239
2795.94 1909
2796.44 2199
2796.94 2449
2797.44 2305
2797.93 2473
2798.43 2483
2798.93 2309
2799.43 2281
2799.93 2364
2800.43 2102
2800.93 2227
2801.43 1986
2801.92 2058
2802.42 2219
2802.92 2234
2803.42 2240
2803.92 2318
2804.42 2435
2804.92 2550
2805.42 2601
2805.92 2534
2806.42 2720
2806.92 2601
2807.42 2758
2807.91 2924
2808.41 2750
2808.91 2626
2809.41 2793
2809.91 2603
2810.41 2502
2810.91 2471
2811.41 2455
2811.91 2361
2812.41 2409
2812.91 2320
2813.41 2116
2813.91 2081
2814.41 2213
2814.91 2229
2815.41 1915
2815.91 1970
2816.41 2003
2816.91 2036
2817.41 2088
2817.91 2260
2818.41 2206
2818.91 2277
2819.42 2056
2819.92 2151
2820.42 2246
2820.92 2068
2821.42 2220
2821.92 2161
2822.42 2123
2822.92 2076
2823.42 1972
2823.92 2060
2824.42 2068
2824.92 2038
2825.42 1950
2825.93 2113
2826.43 2117
2826.93 2281
2827.43 2042
2827.93 1966
2828.43 1888
2828.93 1930
2829.43 2145
2829.94 2148
2830.44 2052
2830.94 1999
2831.44 2140
2831.94 1840
2832.44 1860
2832.95 1917
2833.45 2027
2833.95 1987
2834.45 1888
2834.95 1806
2835.45 2014
2835.96 2038
2836.46 2036
2836.96 2194
2837.46 2036
2837.97 2214
2838.47 2359
2838.97 2272
2839.47 2000
2839.97 1975
2840.48 2144
2840.98 2096
2841.48 2266
2841.98 2258
2842.49 2125
2842.99 1963
2843.49 1988
2843.99 2123
2844.50 2243
2845.00 2245
2845.50 2136
2846.01 2228
2846.51 2305
2847.01 2146
2847.51 2232
2848.02 2368
2848.52 2358
2849.02 2498
2849.53 2339
2850.03 2474
2850.53 2382
2851.04 2378
2851.54 2268
2852.04 2233
2852.55 2199
2853.05 2235
2853.55 2222
2854.06 2302
2854.56 2193
2855.06 2391
2855.57 2458
2856.07 2658
2856.58 2722
2857.08 2611
2857.58 2473
2858.09 2541
2858.59 2529
2859.10 2614
2859.60 2433
2860.10 2523
2860.61 2337
2861.11 2129
2861.62 2044
2862.12 2098
2862.62 2034
2863.13 1906
2863.63 1924
2864.14 2007
2864.64 2020
2865.15 1931
2865.65 1818
2866.16 2021
2866.66 2022
2867.17 2066
2867.67 1971
2868.18 2123
2868.68 2115
2869.19 2179
2869.69 2088
2870.20 2177
2870.70 2467
2871.21 2766
2871.71 2441
2872.22 2428
2872.72 2524
2873.23 2242
2873.73 2366
2874.24 2439
2874.74 2512
2875.25 2553
2875.75 2535
2876.26 2482
2876.76 2390
2877.27 2340
2877.78 2348
2878.28 2341
2878.79 2474
2879.29 2393
2879.80 2379
2880.30 2285
2880.81 2123
2881.32 2240
2881.82 2363
2882.33 2402
2882.83 2357
2883.34 2331
2883.85 2348
2884.35 2337
2884.86 2212
2885.37 2192
2885.87 2214
2886.38 2336
2886.88 2354
2887.39 2332
2887.90 2305
2888.40 2400
2888.91 2606
2889.42 2569
2889.92 2302
2890.43 2249
2890.94 2244
2891.45 2255
2891.95 2342
2892.46 2454
2892.97 2582
2893.47 2516
2893.98 2572
2894.49 2520
2894.99 2654
2895.50 2594
2896.01 2776
2896.52 2894
2897.02 2634
2897.53 2457
2898.04 2528
2898.55 2411
2899.05 2505
2899.56 2298
2900.07 2340
2900.58 2200
2901.08 2139
2901.59 2250
2902.10 2318
2902.61 2127
2903.12 2366
2903.62 2285
2904.13 2196
2904.64 2099
2905.15 2414
2905.66 2302
2906.16 2479
2906.67 2684
2907.18 2448
2907.69 2542
2908.20 2428
2908.71 2309
2909.21 2351
2909.72 2540
2910.23 2426
2910.74 2173
2911.25 2098
2911.76 2152
2912.26 2248
2912.77 2473
2913.28 2430
2913.79 2264
2914.30 2529
2914.81 2488
2915.32 2331
2915.83 2251
2916.34 2308
2916.85 2484
2917.35 2404
2917.86 2266
2918.37 2359
2918.88 2338
2919.39 2449
2919.90 2217
2920.41 2049
2920.92 2064
2921.43 2120
2921.94 2199
2922.45 2212
2922.96 2289
2923.47 2233
2923.98 2100
2924.49 2280
2925.00 2205
2925.51 2140
2926.02 1982
2926.53 2030
2927.04 2249
2927.55 2125
2928.06 2185
2928.57 2158
2929.08 1993
2929.59 2117
2930.10 2079
2930.61 2066
2931.12 2002
2931.63 2139
2932.14 2193
2932.65 1992
2933.16 1982
2933.67 2171
2934.18 2107
2934.69 2310
2935.20 2174
2935.71 2258
2936.22 2418
2936.73 2225
2937.25 2373
2937.76 2455
2938.27 2570
2938.78 2543
2939.29 2378
2939.80 2635
2940.31 2711
2940.82 2606
2941.33 2467
2941.85 2474
2942.36 2324
2942.87 2403
2943.38 2415
2943.89 2245
2944.40 2365
2944.91 2067
2945.43 2156
2945.94 2229
2946.45 2189
2946.96 2249
2947.47 2131
2947.98 1926
2948.50 2078
2949.01 2075
2949.52 2036
2950.03 2044
2950.54 1875
2951.06 2104
2951.57 2195
2952.08 2113
2952.59 1998
2953.10 1959
2953.62 1992
2954.13 1932
2954.64 1955
2955.15 2047
2955.67 2091
2956.18 1912
2956.69 2005
2957.20 2238
2957.72 2069
2958.23 2100
2958.74 2150
2959.25 2161
2959.77 2078
2960.28 2175
2960.79 2416
2961.31 2309
2961.82 1918
2962.33 2039
2962.85 2127
2963.36 2195
2963.87 2214
2964.39 2138
2964.90 2175
2965.41 2384
2965.93 2261
2966.44 2236
2966.95 2304
2967.47 2221
2967.98 2279
2968.49 2062
2969.01 1959
2969.52 2127
2970.03 2085
2970.55 1897
2971.06 2053
2971.58 2263
2972.09 2113
2972.60 1960
2973.12 2137
2973.63 2178
2974.15 2098
2974.66 2045
2975.17 2146
2975.69 2207
2976.20 2166
2976.72 2386
2977.23 2326
2977.74 2364
2978.26 2275
2978.77 2170
2979.29 2245
2979.80 2500
2980.32 2403
2980.83 2536
2981.35 2360
2981.86 2313
2982.38 2315
2982.89 2659
2983.41 2650
2983.92 2504
2984.44 2686
2984.95 2607
2985.47 2643
2985.98 2749
2986.50 2747
2987.01 2953
2987.53 2827
2988.04 2833
2988.56 3065
2989.07 3012
2989.59 3147
2990.10 3132
2990.62 3231
2991.13 3481
2991.65 3230
2992.17 3225
2992.68 3151
2993.20 3159
2993.71 2936
2994.23 3116
2994.74 3245
2995.26 3063
2995.78 3148
2996.29 3393
2996.81 3309
2997.32 3400
2997.84 3150
2998.36 3205
2998.87 3594
2999.39 3718
2999.91 3756
3000.42 3583
3000.94 3286
3001.45 3743
3001.97 4144
3002.49 4629
3003.00 5276
3003.52 5558
3004.04 6450
3004.55 7316
3005.07 8488
3005.59 9129
3006.10 9699
3006.62 10067
3007.14 9957
3007.66 9573
3008.17 8720
3008.69 7360
3009.21 6306
3009.72 5570
3010.24 4820
3010.76 4034
3011.28 4134
3011.79 3557
3012.31 3214
3012.83 3061
3013.35 2956
3013.86 2919
3014.38 2991
3014.90 3011
3015.42 2860
3015.93 2849
3016.45 2821
3016.97 3183
3017.49 3063
3018.00 2697
3018.52 2952
3019.04 2795
3019.56 2694
3020.08 2788
3020.59 2694
3021.11 2898
3021.63 3118
3022.15 2966
3022.67 2864
3023.19 2628
3023.70 2633
3024.22 2787
3024.74 2858
3025.26 2886
3025.78 3025
3026.30 2852
3026.81 2771
3027.33 2719
3027.85 2865
3028.37 2830
3028.89 2795
3029.41 2529
3029.93 2656
3030.45 2856
3030.97 2698
3031.48 2595
3032.00 2532
3032.52 2438
3033.04 2546
3033.56 2596
3034.08 2331
3034.60 2499
3035.12 2331
3035.64 2584
3036.16 2615
3036.68 2619
3037.20 2654
3037.72 2695
3038.24 2268
3038.76 2436
3039.27 2416
3039.79 2355
3040.31 2688
3040.83 2431
3041.35 2370
3041.87 2337
3042.39 2116
3042.91 2431
3043.43 2303
3043.95 2246
3044.47 2503
3044.99 2485
3045.51 2570
3046.03 2392
3046.56 2232
3047.08 2190
3047.60 2197
3048.12 2281
3048.64 2406
3049.16 2353
3049.68 2258
3050.20 2426
3050.72 2529
3051.24 2446
3051.76 2358
3052.28 2436
3052.80 2447
3053.32 2287
3053.84 2121
3054.37 2229
3054.89 2107
3055.41 2202
3055.93 2156
3056.45 2098
3056.97 2221
3057.49 2269
3058.01 2223
3058.53 2460
3059.06 2062
3059.58 2088
3060.10 2115
3060.62 2398
3061.14 2296
3061.66 2148
3062.19 2187
3062.71 2292
3063.23 2257
3063.75 2353
3064.27 2355
3064.79 2453
3065.32 2585
3065.84 2554
3066.36 2510
3066.88 2584
3067.40 2503
3067.93 2446
3068.45 2622
3068.97 2587
3069.49 2533
3070.02 2489
3070.54 2487
3071.06 2536
3071.58 2360
3072.10 2409
3072.63 2390
3073.15 2327
3073.67 2247
3074.20 2278
3074.72 2244
3075.24 2438
3075.76 2357
3076.29 2538
3076.81 2589
3077.33 2666
3077.86 2717
3078.38 2793
3078.90 2885
3079.42 3152
3079.95 3219
3080.47 3272
3080.99 3342
3081.52 3299
3082.04 3385
3082.56 3424
3083.09 3325
3083.61 3198
3084.13 3138
3084.66 2924
3085.18 2897
3085.71 2979
3086.23 3158
3086.75 3106
3087.28 2961
3087.80 2807
3088.32 2492
3088.85 2512
3089.37 2647
3089.90 2482
3090.42 2728
3090.94 2684
3091.47 2406
3091.99 2622
3092.52 2694
3093.04 2434
3093.57 2682
3094.09 2761
3094.61 2857
3095.14 2910
3095.66 3062
3096.19 3123
3096.71 3008
3097.24 3318
3097.76 3401
3098.29 3464
3098.81 3445
3099.34 3600
3099.86 4176
3100.39 4582
3100.91 4833
3101.44 6217
3101.96 7059
3102.49 8385
3103.01 9675
3103.54 11110
3104.06 12297
3104.59 12636
3105.11 12555
3105.64 11815
3106.16 10734
3106.69 9508
3107.21 8241
3107.74 6770
3108.26 5628
3108.79 4794
3109.32 4226
3109.84 3904
3110.37 3672
3110.89 3832
3111.42 3674
3111.94 3725
3112.47 3722
3113.00 3601
3113.52 3803
3114.05 3656
3114.57 3535
3115.10 3355
3115.63 3095
3116.15 3158
3116.68 3046
3117.21 2926
3117.73 3098
3118.26 3233
3118.78 3181
3119.31 3178
3119.84 3306
3120.36 3242
3120.89 3188
3121.42 3236
3121.94 3419
3122.47 3460
3123.00 3484
3123.52 3296
3124.05 3209
3124.58 3122
3125.11 2981
3125.63 2847
3126.16 2766
3126.69 2946
3127.21 2673
3127.74 2522
3128.27 2551
3128.80 2468
3129.32 2692
3129.85 2533
3130.38 2469
3130.91 2462
3131.43 2427
3131.96 2409
3132.49 2186
3133.02 2192
3133.54 2215
3134.07 2159
3134.60 2484
3135.13 2286
3135.65 2160
3136.18 2185
3136.71 2302
3137.24 2442
3137.77 2318
3138.29 2340
3138.82 2356
3139.35 2410
3139.88 2403
3140.41 2340
3140.94 2379
3141.46 2390
3141.99 2207
3142.52 2232
3143.05 2353
3143.58 2215
3144.11 2248
3144.64 2304
3145.16 2234
3145.69 2335
3146.22 2417
3146.75 2490
3147.28 2426
3147.81 2433
3148.34 2646
3148.87 2604
3149.40 2646
3149.92 2943
3150.45 3083
3150.98 2986
3151.51 3001
3152.04 2970
3152.57 2939
3153.10 2794
3153.63 2398
3154.16 2637
3154.69 3046
3155.22 2666
3155.75 2714
3156.28 2739
3156.81 2877
3157.34 2748
3157.87 2603
3158.40 3049
3158.93 3157
3159.46 2977
3159.99 2918
3160.52 2934
3161.05 2918
3161.58 2837
3162.11 3044
3162.64 2932
3163.17 2716
3163.70 2537
3164.23 2553
3164.76 2349
3165.29 2458
3165.82 2299
3166.35 2414
3166.88 2216
3167.41 2280
3167.94 2320
3168.47 2324
3169.00 2296
3169.53 2266
3170.06 2482
3170.59 2288
3171.12 2484
3171.65 2596
3172.19 2553
3172.72 2817
3173.25 3029
3173.78 3162
3174.31 3110
3174.84 3209
3175.37 3580
3175.90 3641
3176.44 3258
3176.97 3086
3177.50 2695
3178.03 2957
3178.56 2676
3179.09 2627
3179.62 2619
3180.16 2549
3180.69 2372
3181.22 2382
3181.75 2327
3182.28 2280
3182.81 2233
3183.35 2272
3183.88 2200
3184.41 2211
3184.94 2177
3185.47 2009
3186.01 2249
3186.54 2365
3187.07 2338
3187.60 2259
3188.14 2257
3188.67 2491
3189.20 2308
3189.73 2111
3190.26 2224
3190.80 2087
3191.33 2435
3191.86 2431
3192.39 2353
3192.93 2398
3193.46 2385
3193.99 2167
3194.53 2191
3195.06 2407
3195.59 2252
3196.12 2322
3196.66 2210
3197.19 2361
3197.72 2375
3198.26 2377
3198.79 2347
3199.32 2390
3199.86 2402
3200.39 2526
3200.92 2611
3201.46 2571
3201.99 2720
3202.52 2910
3203.06 2724
3203.59 2596
3204.12 2639
3204.66 2723
3205.19 2596
3205.73 2582
3206.26 2593
3206.79 2539
3207.33 2498
3207.86 2685
3208.39 2721
3208.93 2597
3209.46 2712
3210.00 2775
3210.53 3035
3211.07 3142
3211.60 3176
3212.13 3177
3212.67 3197
3213.20 3033
3213.74 3238
3214.27 3172
3214.81 2916
3215.34 2950
3215.88 2506
3216.41 2660
3216.94 2763
3217.48 2459
3218.01 2517
3218.55 2460
3219.08 2680
3219.62 2418
3220.15 2277
3220.69 2396
3221.22 2659
3221.76 2459
3222.29 2555
3222.83 2829
3223.36 2978
3223.90 2999
3224.43 2930
3224.97 3288
3225.51 3282
3226.04 3474
3226.58 3600
3227.11 3540
3227.65 3604
3228.18 3277
3228.72 3121
3229.25 2936
3229.79 2752
3230.33 2764
3230.86 2988
3231.40 3137
3231.93 3016
3232.47 2820
3233.01 2905
3233.54 3031
3234.08 3070
3234.61 3011
3235.15 3305
3235.69 3133
3236.22 3166
3236.76 3302
3237.30 3186
3237.83 3101
3238.37 3163
3238.91 3299
3239.44 3359
3239.98 3212
3240.51 3235
3241.05 3045
3241.59 3158
3242.13 2891
3242.66 2982
3243.20 3154
3243.74 3338
3244.27 3106
3244.81 3146
3245.35 3048
3245.88 3293
3246.42 3223
3246.96 3513
3247.50 3214
3248.03 3179
3248.57 3261
3249.11 3250
3249.64 3426
3250.18 3470
3250.72 3376
3251.26 3447
3251.79 3275
3252.33 3285
3252.87 3238
3253.41 3255
3253.95 3141
3254.48 3053
3255.02 3007
3255.56 3374
3256.10 3495
3256.64 3679
3257.17 3747
3257.71 3624
3258.25 3842
3258.79 3906
3259.33 3885
3259.86 3945
3260.40 4272
3260.94 4614
3261.48 5096
3262.02 5609
3262.56 6251
3263.09 6662
3263.63 6889
3264.17 7809
3264.71 9068
3265.25 9456
3265.79 10725
3266.33 12021
3266.87 12739
3267.40 12996
3267.94 13776
3268.48 14237
3269.02 13996
3269.56 12800
3270.10 12281
3270.64 10629
3271.18 9407
3271.72 7621
3272.26 6781
3272.80 5955
3273.33 5172
3273.87 4822
3274.41 4465
3274.95 4241
3275.49 4429
3276.03 4204
3276.57 4273
3277.11 4277
3277.65 4397
3278.19 4368
3278.73 3974
3279.27 4383
3279.81 4301
3280.35 3906
3280.89 4095
3281.43 4209
3281.97 4241
3282.51 4123
3283.05 3902
3283.59 3801
3284.13 3677
3284.67 3958
3285.21 4452
3285.75 4541
3286.29 4196
3286.83 4404
3287.37 4602
3287.91 4715
3288.45 4812
3289.00 4932
3289.54 4271
3290.08 4437
3290.62 4250
3291.16 4184
3291.70 4277
3292.24 4318
3292.78 4335
3293.32 4589
3293.86 4872
3294.40 5437
3294.95 5472
3295.49 5557
3296.03 6061
3296.57 6452
3297.11 6875
3297.65 6617
3298.19 6350
3298.74 6239
3299.28 5724
3299.82 5503
3300.36 5161
3300.90 4673
3301.44 4450
3301.98 4033
3302.53 4130
3303.07 3849
3303.61 3884
3304.15 3920
3304.69 3721
3305.24 3687
3305.78 3725
3306.32 3754
3306.86 3668
3307.40 3845
3307.95 3741
3308.49 3550
3309.03 3628
3309.57 3487
3310.12 3545
3310.66 3367
3311.20 3383
3311.74 3437
3312.29 3655
3312.83 3592
3313.37 3427
3313.91 3521
3314.46 3998
3315.00 3896
3315.54 4022
3316.09 4072
3316.63 4228
3317.17 4567
3317.71 4666
3318.26 5307
3318.80 5159
3319.34 4919
3319.89 4931
3320.43 5217
3320.97 5079
3321.52 5330
3322.06 5289
3322.60 5397
3323.15 5420
3323.69 5244
3324.23 4941
3324.78 4805
3325.32 4751
3325.86 4792
3326.41 4801
3326.95 4833
3327.50 4617
3328.04 4406
3328.58 4392
3329.13 4515
3329.67 4472
3330.22 4712
3330.76 4931
3331.30 5454
3331.85 6532
3332.39 8267
3332.94 10356
3333.48 13153
3334.03 16400
3334.57 20170
3335.11 23849
3335.66 26962
3336.20 29107
3336.75 30674
3337.29 31477
3337.84 31734
3338.38 30644
3338.93 29275
3339.47 27446
3340.02 23985
3340.56 21184
3341.11 17920
3341.65 14230
3342.20 11958
3342.74 9876
3343.29 8197
3343.83 6957
3344.38 6169
3344.92 5475
3345.47 5106
3346.01 4763
3346.56 4671
3347.10 4488
3347.65 4551
3348.19 4466
3348.74 4053
3349.29 4340
3349.83 4447
3350.38 4824
3350.92 4397
3351.47 4308
3352.01 4282
3352.56 4624
3353.11 4331
3353.65 4357
3354.20 4462
3354.74 4753
3355.29 4349
3355.84 4141
3356.38 3885
3356.93 3667
3357.47 3763
3358.02 3604
3358.57 3773
3359.11 3593
3359.66 3674
3360.21 3707
3360.75 3746
3361.30 3756
3361.85 3931
3362.39 3598
3362.94 3720
3363.49 3806
3364.03 3595
3364.58 3852
3365.13 4129
3365.67 4186
3366.22 4134
3366.77 3963
3367.31 3875
3367.86 3696
3368.41 3587
3368.96 3702
3369.50 3686
3370.05 3477
3370.60 3766
3371.15 3755
3371.69 4191
3372.24 4324
3372.79 4619
3373.34 5163
3373.88 5288
3374.43 5352
3374.98 6008
3375.53 6047
3376.07 6003
3376.62 5626
3377.17 5147
3377.72 5106
3378.27 4634
3378.81 4375
3379.36 4136
3379.91 3979
3380.46 3825
3381.01 3769
3381.55 3435
3382.10 3115
3382.65 3151
3383.20 3096
3383.75 3223
3384.30 3087
3384.84 3228
3385.39 3078
3385.94 3175
3386.49 3064
3387.04 2997
3387.59 2959
3388.14 2872
3388.69 2730
3389.23 2774
3389.78 2711
3390.33 2701
3390.88 2741
3391.43 2694
3391.98 2627
3392.53 2853
3393.08 2855
3393.63 2711
3394.18 2696
3394.72 2726
3395.27 2723
3395.82 2757
3396.37 2670
3396.92 2795
3397.47 2763
3398.02 2721
3398.57 2603
3399.12 2622
3399.67 2806
3400.22 2903
3400.77 2690
3401.32 2690
3401.87 2721
3402.42 2585
3402.97 2611
3403.52 2620
3404.07 2699
3404.62 2454
3405.17 2313
3405.72 2462
3406.27 2327
3406.82 2440
3407.37 2358
3407.92 2461
3408.47 2528
3409.02 2431
3409.57 2377
3410.12 2568
3410.67 2739
3411.22 3007
3411.78 3030
3412.33 3271
3412.88 3356
3413.43 3378
3413.98 3448
3414.53 3575
3415.08 3346
3415.63 3286
3416.18 3070
3416.73 3100
3417.28 2885
3417.84 3008
3418.39 2825
3418.94 2889
3419.49 2635
3420.04 2602
3420.59 2736
3421.14 2766
3421.69 2680
3422.25 2856
3422.80 2713
3423.35 2660
3423.90 2900
3424.45 3145
3425.00 2987
3425.56 2913
3426.11 3288
3426.66 3370
3427.21 2970
3427.76 2831
3428.32 2770
3428.87 2641
3429.42 2685
3429.97 2513
3430.52 2543
3431.08 2494
3431.63 2360
3432.18 2498
3432.73 2506
3433.29 2542
3433.84 2570
3434.39 2542
3434.94 2552
3435.50 2397
3436.05 2354
3436.60 2485
3437.15 2402
3437.71 2387
3438.26 2529
3438.81 2457
3439.37 2441
3439.92 2584
3440.47 2420
3441.02 2597
3441.58 2566
3442.13 2548
3442.68 2494
3443.24 2513
3443.79 2241
3444.34 2456
3444.90 2352
3445.45 2301
3446.00 2195
3446.56 2153
3447.11 2174
3447.66 2319
3448.22 2359
3448.77 2240
3449.33 2331
3449.88 2324
3450.43 2189
3450.99 2249
3451.54 2497
3452.09 2428
3452.65 2234
3453.20 2317
3453.76 2397
3454.31 2264
3454.86 2331
3455.42 2452
3455.97 2429
3456.53 2455
3457.08 2426
3457.64 2520
3458.19 2487
3458.75 2415
3459.30 2327
3459.85 2469
3460.41 2424
3460.96 2428
3461.52 2634
3462.07 2518
3462.63 2601
3463.18 2514
3463.74 2631
3464.29 2502
3464.85 2557
3465.40 2557
3465.96 2381
3466.51 2339
3467.07 2626
3467.62 2665
3468.18 2718
3468.73 2778
3469.29 2674
3469.84 2672
3470.40 3042
3470.95 3214
3471.51 3178
3472.07 3000
3472.62 3029
3473.18 3290
3473.73 3279
3474.29 3087
3474.84 3051
3475.40 3018
3475.96 3047
3476.51 3187
3477.07 3212
3477.62 2914
3478.18 2790
3478.74 3273
3479.29 3234
3479.85 3242
3480.40 3453
3480.96 3375
3481.52 3279
3482.07 3355
3482.63 3321
3483.19 3863
3483.74 3678
3484.30 3476
3484.86 3640
3485.41 3643
3485.97 3939
3486.53 3939
3487.08 4009
3487.64 3933
3488.20 4117
3488.75 4584
3489.31 5239
3489.87 6657
3490.42 8055
3490.98 9777
3491.54 11334
3492.09 13315
3492.65 14686
3493.21 16227
3493.77 16145
3494.32 15809
3494.88 14426
3495.44 13148
3496.00 11653
3496.55 10165
3497.11 8470
3497.67 6834
3498.23 5757
3498.78 5705
3499.34 5442
3499.90 5291
3500.46 5284
3501.01 5261
3501.57 5346
3502.13 5621
3502.69 5499
3503.25 5511
3503.80 5810
3504.36 5379
3504.92 5284
3505.48 5243
3506.04 5139
3506.60 4957
3507.15 4962
3507.71 4981
3508.27 4443
3508.83 4409
3509.39 4482
3509.95 4262
3510.50 3739
3511.06 3728
3511.62 3914
3512.18 4051
3512.74 3693
3513.30 3549
3513.86 3515
3514.42 3130
3514.98 3148
3515.53 3151
3516.09 2740
3516.65 2862
3517.21 2771
3517.77 2639
3518.33 2559
3518.89 2811
3519.45 2809
3520.01 2739
3520.57 2905
3521.13 2812
3521.69 2622
3522.25 2758
3522.81 2922
3523.36 2972
3523.92 2853
3524.48 2702
3525.04 2632
3525.60 2718
3526.16 2795
3526.72 2550
3527.28 2664
3527.84 2315
3528.40 2573
3528.96 2789
3529.52 2425
3530.08 2492
3530.64 2717
3531.20 2658
3531.76 2636
3532.32 2666
3532.89 2659
3533.45 2475
3534.01 2443
3534.57 2480
3535.13 2651
3535.69 2677
3536.25 2605
3536.81 2823
3537.37 2902
3537.93 2765
3538.49 2628
3539.05 2932
3539.61 2923
3540.17 2733
3540.74 2829
3541.30 2672
3541.86 2515
3542.42 2403
3542.98 2520
3543.54 2600
3544.10 2710
3544.66 2603
3545.22 2685
3545.79 2694
3546.35 2426
3546.91 2467
3547.47 2410
3548.03 2501
3548.59 2478
3549.16 2308
3549.72 2287
3550.28 2444
3550.84 2598
3551.40 2531
3551.96 2382
3552.53 2263
3553.09 2241
3553.65 2204
3554.21 2238
3554.77 2072
3555.34 2013
3555.90 2212
3556.46 2087
3557.02 2016
3557.59 2075
3558.15 2034
3558.71 2115
3559.27 2155
3559.84 2128
3560.40 2210
3560.96 2435
3561.52 2344
3562.09 2390
3562.65 2478
3563.21 2273
3563.77 2335
3564.34 2146
3564.90 2256
3565.46 2439
3566.03 2277
3566.59 2190
3567.15 2365
3567.72 2395
3568.28 2304
3568.84 2298
3569.41 2109
3569.97 2126
3570.53 2021
3571.10 2032
3571.66 2048
3572.22 1941
3572.79 2117
3573.35 2091
3573.91 2222
3574.48 2235
3575.04 2148
3575.60 2393
3576.17 2429
3576.73 2508
3577.30 2531
3577.86 2560
3578.42 2590
3578.99 2602
3579.55 2480
3580.12 2451
3580.68 2520
3581.24 2480
3581.81 2519
3582.37 2472
3582.94 2226
3583.50 2302
3584.07 2230
3584.63 2348
3585.20 2487
3585.76 2477
3586.32 2269
3586.89 2287
3587.45 2209
3588.02 2076
3588.58 2164
3589.15 2050
3589.71 2056
3590.28 2103
3590.84 1928
3591.41 2336
3591.97 2258
3592.54 2312
3593.10 2274
3593.67 2121
3594.23 2238
3594.80 2167
3595.36 1991
3595.93 2132
3596.50 2116
3597.06 2039
3597.63 2115
3598.19 2051
3598.76 1984
3599.32 2315
3599.89 2177
3600.45 2092
3601.02 2090
3601.59 2043
3602.15 2081
3602.72 2185
3603.28 2094
3603.85 2084
3604.42 1862
3604.98 1837
3605.55 1915
3606.11 1915
3606.68 1795
3607.25 2060
3607.81 1943
3608.38 1914
3608.95 1875
3609.51 1853
3610.08 1882
3610.65 1811
3611.21 1945
3611.78 1984
3612.35 1993
3612.91 1751
3613.48 1834
3614.05 1930
3614.61 1712
3615.18 1857
3615.75 2050
3616.31 1981
3616.88 2147
3617.45 2207
3618.01 2254
3618.58 2138
3619.15 2425
3619.72 2511
3620.28 2329
3620.85 2170
3621.42 2308
3621.99 2508
3622.55 2468
3623.12 2129
3623.69 2117
3624.26 2003
3624.82 2018
3625.39 1998
3625.96 1970
3626.53 1804
3627.09 1904
3627.66 1912
3628.23 1906
3628.80 1883
3629.37 1915
3629.93 2088
3630.50 2073
3631.07 1961
3631.64 1979
3632.21 2007
3632.77 1913
3633.34 1904
3633.91 2077
3634.48 2047
3635.05 1965
3635.62 2111
3636.19 2107
3636.75 1978
3637.32 2051
3637.89 2099
3638.46 2036
3639.03 1819
3639.60 1876
3640.17 2114
3640.73 1997
3641.30 2016
3641.87 2053
3642.44 2095
3643.01 2073
3643.58 2208
3644.15 2165
3644.72 2082
3645.29 2102
3645.86 2104
3646.43 2044
3647.00 2071
3647.57 2024
3648.13 2107
3648.70 2069
3649.27 1983
3649.84 2005
3650.41 1975
3650.98 2080
3651.55 2146
3652.12 2333
3652.69 2175
3653.26 2404
3653.83 2241
3654.40 2433
3654.97 2434
3655.54 2454
3656.11 2455
3656.68 2416
3657.25 2157
3657.82 2129
3658.39 2331
3658.96 2310
3659.53 2259
3660.10 2184
3660.67 2186
3661.24 2237
3661.82 2170
3662.39 2116
3662.96 2093
3663.53 2119
3664.10 2406
3664.67 2372
3665.24 2372
3665.81 2510
3666.38 2636
3666.95 2563
3667.52 2232
3668.09 2401
3668.67 2473
3669.24 2273
3669.81 2255
3670.38 2117
3670.95 2050
3671.52 1825
3672.09 2085
3672.66 2114
3673.24 2219
3673.81 2077
3674.38 2169
3674.95 2216
3675.52 2179
3676.09 2036
3676.66 2048
3677.24 2011
3677.81 2137
3678.38 2154
3678.95 2041
3679.52 2170
3680.10 2217
3680.67 2323
3681.24 2168
3681.81 2256
3682.38 2033
3682.96 2029
3683.53 2086
3684.10 2063
3684.67 1950
3685.25 1844
3685.82 1909
3686.39 1965
3686.96 2083
3687.54 1888
3688.11 1909
3688.68 1992
3689.25 2070
3689.83 1904
3690.40 2053
3690.97 1957
3691.54 1902
3692.12 1923
3692.69 1939
3693.26 1924
3693.84 1902
3694.41 1873
3694.98 1799
3695.56 1742
3696.13 1715
3696.70 1749
3697.28 1738
3697.85 1859
3698.42 1749
3699.00 1702
3699.57 1900
3700.14 1777
3700.72 1856
3701.29 1864
3701.86 1978
3702.44 1968
3703.01 1901
3703.58 1782
3704.16 1826
3704.73 1901
3705.31 2064
3705.88 1916
3706.45 1736
3707.03 1940
3707.60 2054
3708.18 1932
3708.75 2077
3709.33 2124
3709.90 2064
3710.47 2038
3711.05 2066
3711.62 2164
3712.20 2123
3712.77 2079
3713.35 2010
3713.92 1954
3714.50 2010
3715.07 1917
3715.64 1867
3716.22 1811
3716.79 1835
3717.37 1984
3717.94 2015
3718.52 1901
3719.09 1875
3719.67 1912
3720.24 1731
3720.82 1847
3721.39 1743
3721.97 1600
3722.54 1794
3723.12 1821
3723.70 1720
3724.27 1690
3724.85 1616
3725.42 1613
3726.00 1724
3726.57 1736
3727.15 1596
3727.72 1705
3728.30 1807
3728.88 1713
3729.45 1780
3730.03 1835
3730.60 1793
3731.18 1812
3731.75 1725
3732.33 1802
3732.91 1998
3733.48 2108
3734.06 1925
3734.64 2093
3735.21 2141
3735.79 2181
3736.36 2022
3736.94 2114
3737.52 2052
3738.09 1977
3738.67 1842
3739.25 1787
3739.82 1817
3740.40 1752
3740.98 1693
3741.55 1841
3742.13 1745
3742.71 1707
3743.28 1601
3743.86 1634
3744.44 1801
3745.01 1896
3745.59 1804
3746.17 1762
3746.75 1840
3747.32 1745
3747.90 1765
3748.48 2090
3749.05 1865
3749.63 1867
3750.21 1929
3750.79 1665
3751.36 1823
3751.94 1846
3752.52 1812
3753.10 1856
3753.67 1771
3754.25 1576
3754.83 1720
3755.41 1751
3755.99 1600
3756.56 1714
3757.14 1766
3757.72 1771
3758.30 1661
3758.88 1802
3759.45 1801
3760.03 1780
3760.61 1876
3761.19 1900
3761.77 1933
3762.35 1987
3762.92 1958
3763.50 1898
3764.08 1958
3764.66 1978
3765.24 1904
3765.82 1754
3766.39 1885
3766.97 1819
3767.55 1814
3768.13 1918
3768.71 1809
3769.29 1842
3769.87 1809
3770.45 1936
3771.03 1885
3771.60 1997
3772.18 1784
3772.76 1869
3773.34 1936
3773.92 1949
3774.50 1837
3775.08 1729
3775.66 1886
3776.24 1898
3776.82 1830
3777.40 1831
3777.98 1734
3778.56 1832
3779.14 1770
3779.72 1721
3780.30 1786
3780.88 1766
3781.46 1729
3782.04 1846
3782.61 1734
3783.19 1709
3783.77 1781
3784.35 1623
3784.93 1698
3785.52 1765
3786.10 1873
3786.68 1772
3787.26 1804
3787.84 1698
3788.42 1636
3789.00 1692
3789.58 1747
3790.16 1753
3790.74 1806
3791.32 1926
3791.90 2003
3792.48 2017
3793.06 1871
3793.64 1750
3794.22 1881
3794.80 1944
3795.38 1991
3795.96 1847
3796.55 1769
3797.13 1851
3797.71 1923
3798.29 1916
3798.87 2010
3799.45 1771
3800.03 1756
3800.61 1888
3801.19 1790
3801.78 1796
3802.36 1841
3802.94 1898
3803.52 1834
3804.10 1872
3804.68 1760
3805.27 1557
3805.85 1775
3806.43 1839
3807.01 1813
3807.59 2055
3808.17 2234
3808.76 2009
3809.34 2085
3809.92 2168
3810.50 2150
3811.08 2036
3811.67 2076
3812.25 2134
3812.83 2249
3813.41 2179
3814.00 2125
3814.58 1827
3815.16 1916
3815.74 1916
3816.32 2074
3816.91 2108
3817.49 2097
3818.07 1935
3818.66 1694
3819.24 1620
3819.82 1801
3820.40 1788
3820.99 2042
3821.57 1830
3822.15 1849
3822.73 1789
3823.32 1791
3823.90 1664
3824.48 1827
3825.07 1819
3825.65 1805
3826.23 1679
3826.82 1795
3827.40 1790
3827.98 1894
3828.57 1723
3829.15 1762
3829.73 1895
3830.32 1918
3830.90 1728
3831.48 1710
3832.07 1828
3832.65 1787
3833.24 1907
3833.82 1893
3834.40 1837
3834.99 1916
3835.57 1830
3836.16 1808
3836.74 1917
3837.32 1835
3837.91 1866
3838.49 1836
3839.08 1788
3839.66 1749
3840.24 1840
3840.83 1728
3841.41 1700
3842.00 1607
3842.58 1589
3843.17 1618
3843.75 1728
3844.34 1869
3844.92 1775
3845.51 1709
3846.09 1715
3846.67 1786
3847.26 1788
3847.84 1885
3848.43 1658
3849.01 1747
3849.60 1666
3850.18 1917
3850.77 2007
3851.35 1800
3851.94 1731
3852.53 1823
3853.11 1788
3853.70 1669
3854.28 1620
3854.87 1714
3855.45 1817
3856.04 1946
3856.62 1695
3857.21 1826
3857.79 2026
3858.38 1804
3858.97 1837
3859.55 1848
3860.14 1894
3860.72 2061
3861.31 2101
3861.90 2020
3862.48 2167
3863.07 2009
3863.65 1953
3864.24 2043
3864.83 2176
3865.41 2143
3866.00 2090
3866.58 1962
3867.17 2035
3867.76 2115
3868.34 2023
3868.93 2108
3869.52 1896
3870.10 2002
3870.69 1947
3871.28 1932
3871.86 1908
3872.45 1965
3873.04 2003
3873.62 1941
3874.21 1902
3874.80 2092
3875.38 2225
3875.97 2005
3876.56 2041
3877.15 2129
3877.73 2155
3878.32 2099
3878.91 2062
3879.49 1921
3880.08 1806
3880.67 1887
3881.26 1825
3881.84 1804
3882.43 1788
3883.02 1773
3883.61 1821
3884.19 1743
3884.78 1889
3885.37 1862
3885.96 1821
3886.55 1780
3887.13 1876
3887.72 2018
3888.31 2044
3888.90 2078
3889.49 2099
3890.07 2264
3890.66 2243
3891.25 2476
3891.84 2409
3892.43 2361
3893.01 2024
3893.60 2110
3894.19 2206
3894.78 2087
3895.37 1962
3895.96 2069
3896.55 1979
3897.13 2111
3897.72 2066
3898.31 1979
3898.90 1863
3899.49 1929
3900.08 1983
3900.67 2022
3901.26 1971
3901.84 2018
3902.43 2154
3903.02 2140
3903.61 2045
3904.20 1960
3904.79 1947
3905.38 2171
3905.97 2053
3906.56 2134
3907.15 2128
3907.74 2075
3908.33 2038
3908.92 2200
3909.50 2145
3910.09 1879
3910.68 1913
3911.27 1967
3911.86 1944
3912.45 1971
3913.04 1845
3913.63 1726
3914.22 1822
3914.81 1825
3915.40 1941
3915.99 1852
3916.58 1711
3917.17 1799
3917.76 1781
3918.35 1771
3918.94 1801
3919.53 1671
3920.12 1704
3920.72 1883
3921.31 1894
3921.90 1759
3922.49 1744
3923.08 1744
3923.67 1699
3924.26 1713
3924.85 1656
3925.44 1663
3926.03 1801
3926.62 1928
3927.21 1939
3927.80 1748
3928.39 1761
3928.99 1764
3929.58 1711
3930.17 1637
3930.76 1522
3931.35 1577
3931.94 1671
3932.53 1605
3933.12 1768
3933.72 1513
3934.31 1625
3934.90 1631
3935.49 1684
3936.08 1744
3936.67 1643
3937.26 1625
3937.86 1723
3938.45 1763
3939.04 1775
3939.63 1870
3940.22 2073
3940.82 2005
3941.41 2226
3942.00 2232
3942.59 2274
3943.18 2280
3943.78 2285
3944.37 2215
3944.96 2287
3945.55 2260
3946.14 2183
3946.74 2249
3947.33 1951
3947.92 1945
3948.51 1933
3949.11 1892
3949.70 1875
3950.29 1627
3950.88 1591
3951.48 1505
3952.07 1591
3952.66 1715
3953.26 1772
3953.85 1822
3954.44 1805
3955.03 1991
3955.63 1912
3956.22 1804
3956.81 1903
3957.41 1981
3958.00 2102
3958.59 2148
3959.19 2131
3959.78 1890
3960.37 2075
3960.97 1906
3961.56 1853
3962.15 1901
3962.75 1993
3963.34 1941
3963.93 1771
3964.53 1807
3965.12 1812
3965.72 1765
3966.31 1903
3966.90 2101
3967.50 2086
3968.09 2013
3968.69 1907
3969.28 1972
3969.87 1905
3970.47 1869
3971.06 1976
3971.66 1859
3972.25 1897
3972.85 1889
3973.44 1850
3974.03 1860
3974.63 1798
3975.22 2139
3975.82 2299
3976.41 2105
3977.01 2115
3977.60 2153
3978.20 2406
3978.79 2285
3979.39 2437
3979.98 2396
3980.58 2217
3981.17 2075
3981.77 2048
3982.36 2090
3982.96 2039
3983.55 2161
3984.15 1941
3984.74 2098
3985.34 2035
3985.93 1959
3986.53 1990
3987.12 2277
3987.72 2323
3988.31 2366
3988.91 2278
3989.50 2214
3990.10 2095
3990.70 2157
3991.29 2263
3991.89 2316
3992.48 2221
3993.08 2211
3993.67 2205
3994.27 2336
3994.87 2389
3995.46 2454
3996.06 2418
3996.65 2382
3997.25 2251
3997.85 2115
3998.44 2322
3999.04 2474
3999.64 2381
4000.23 2166
4000.83 2096
4001.43 2193
4002.02 2165
4002.62 2316
4003.21 2245
4003.81 2188
4004.41 2259
4005.00 2276
4005.60 2395
4006.20 2264
4006.80 2352
4007.39 2320
4007.99 2361
4008.59 2112
4009.18 1964
4009.78 1883
4010.38 2107
4010.97 2020
4011.57 2020
4012.17 2000
4012.77 1810
4013.36 1881
4013.96 2045
4014.56 1980
4015.16 2073
4015.75 2145
4016.35 2222
4016.95 2190
4017.55 2146
4018.14 2169
4018.74 2147
4019.34 1989
4019.94 2087
4020.54 2035
4021.13 2062
4021.73 2092
4022.33 1974
4022.93 2066
4023.53 2115
4024.12 2254
4024.72 2395
4025.32 2524
4025.92 2730
4026.52 2750
4027.12 2921
4027.71 3500
4028.31 4094
4028.91 3983
4029.51 3971
4030.11 4070
4030.71 4186
4031.31 4390
4031.90 4139
4032.50 3715
4033.10 3421
4033.70 3557
4034.30 3090
4034.90 2965
4035.50 2875
4036.10 2557
4036.70 2720
4037.29 2702
4037.89 2312
4038.49 2198
4039.09 2006
4039.69 2050
4040.29 2053
4040.89 2000
4041.49 1923
4042.09 2093
4042.69 1984
4043.29 2068
4043.89 1960
4044.49 1875
4045.09 1803
4045.69 1818
4046.29 1892
4046.89 1850
4047.49 1802
4048.09 1740
4048.69 1703
4049.29 1645
4049.89 1679
4050.49 1734
4051.09 1785
4051.69 1911
4052.29 1799
4052.89 1878
4053.49 1749
4054.09 2118
4054.69 1955
4055.29 2014
4055.89 1784
4056.49 1883
4057.09 1950
4057.69 2070
4058.29 2168
4058.89 2140
4059.49 2057
4060.09 1995
4060.70 1868
4061.30 2015
4061.90 1977
4062.50 1807
4063.10 1868
4063.70 1944
4064.30 2237
4064.90 2283
4065.50 2065
4066.11 2148
4066.71 2143
4067.31 2057
4067.91 2218
4068.51 2117
4069.11 2014
4069.71 1954
4070.32 1940
4070.92 1927
4071.52 1794
4072.12 1713
4072.72 1793
4073.32 1860
4073.93 1705
4074.53 1651
4075.13 1652
4075.73 1667
4076.33 1682
4076.94 1676
4077.54 1545
4078.14 1674
4078.74 1477
4079.34 1546
4079.95 1595
4080.55 1726
4081.15 1522
4081.75 1498
4082.36 1674
4082.96 1776
4083.56 1682
4084.16 1604
4084.77 1663
4085.37 1618
4085.97 1641
4086.58 1623
4087.18 1649
4087.78 1643
4088.38 1698
4088.99 1522
4089.59 1673
4090.19 1615
4090.80 1620
4091.40 1691
4092.00 1716
4092.61 1670
4093.21 1676
4093.81 1681
4094.42 1636
4095.02 1724
4095.62 1863
4096.23 1760
4096.83 1621
4097.43 1599
4098.04 1824
4098.64 1813
4099.24 1669
4099.85 1760
4100.45 1794
4101.06 1705
4101.66 1568
4102.26 1555
4102.87 1751
4103.47 1819
4104.08 1740
4104.68 1836
4105.28 1973
4105.89 1912
4106.49 1950
4107.10 1881
4107.70 1807
4108.31 1971
4108.91 1869
4109.51 1707
4110.12 1626
4110.72 1810
4111.33 1790
4111.93 1676
4112.54 1602
4113.14 1674
4113.75 1601
4114.35 1598
4114.96 1599
4115.56 1681
4116.17 1759
4116.77 1732
4117.38 1603
4117.98 1663
4118.59 1537
4119.19 1530
4119.80 1630
4120.40 1717
4121.01 1724
4121.61 1709
4122.22 1490
4122.82 1653
4123.43 1632
4124.04 1645
4124.64 1860
4125.25 1683
4125.85 1671
4126.46 1602
4127.06 1596
4127.67 1512
4128.28 1720
4128.88 1726
4129.49 1757
4130.09 1694
4130.70 1514
4131.31 1507
4131.91 1617
4132.52 1683
4133.12 1585
4133.73 1687
4134.34 1688
4134.94 1668
4135.55 1837
4136.16 1852
4136.76 1682
4137.37 1775
4137.98 1877
4138.58 1815
4139.19 1825
4139.80 1819
4140.40 2000
4141.01 1910
4141.62 1963
4142.22 1909
4142.83 1989
4143.44 1840
4144.04 1960
4144.65 2054
4145.26 2057
4145.86 1841
4146.47 1802
4147.08 1989
4147.69 1952
4148.29 1922
4148.90 1837
4149.51 1896
4150.12 1768
4150.72 1792
4151.33 1660
4151.94 1725
4152.55 1575
4153.15 1590
4153.76 1527
4154.37 1781
4154.98 1728
4155.59 1704
4156.19 1751
4156.80 1596
4157.41 1599
4158.02 1815
4158.63 1749
4159.23 1735
4159.84 1738
4160.45 1734
4161.06 1764
4161.67 1699
4162.28 1655
4162.88 1736
4163.49 1824
4164.10 1643
4164.71 1784
4165.32 1722
4165.93 1637
4166.53 1760
4167.14 1715
4167.75 1743
4168.36 1910
4168.97 1771
4169.58 1727
4170.19 1614
4170.80 1691
4171.41 1858
4172.01 1658
4172.62 1671
4173.23 1694
4173.84 1717
4174.45 1693
4175.06 1649
4175.67 1725
4176.28 1725
4176.89 1706
4177.50 1714
4178.11 1707
4178.72 1722
4179.33 1726
4179.94 1781
4180.55 1704
4181.16 1702
4181.77 1707
4182.38 1624
4182.99 1701
4183.60 1755
4184.21 1787
4184.82 1656
4185.43 1854
4186.04 1902
4186.65 1775
4187.26 1726
4187.87 1698
4188.48 1762
4189.09 1555
4189.70 1455
4190.31 1734
4190.92 1715
4191.53 1709
4192.14 1700
4192.75 1780
4193.36 1697
4193.97 1767
4194.58 1758
4195.19 1911
4195.80 1962
4196.41 1892
4197.03 1765
4197.64 1762
4198.25 1748
4198.86 1704
4199.47 1730
4200.08 1712
4200.69 1640
4201.30 1669
4201.91 1662
4202.53 1748
4203.14 1723
4203.75 1721
4204.36 1705
4204.97 1663
4205.58 1668
4206.19 1543
4206.81 1668
4207.42 1673
4208.03 1721
4208.64 1680
4209.25 1588
4209.86 1414
4210.48 1522
4211.09 1645
4211.70 1621
4212.31 1737
4212.92 1597
4213.54 1613
4214.15 1667
4214.76 1646
4215.37 1698
4215.99 1502
4216.60 1615
4217.21 1557
4217.82 1734
4218.43 1859
4219.05 1898
4219.66 1821
4220.27 1812
4220.89 1754
4221.50 1691
4222.11 1846
4222.72 1865
4223.34 1685
4223.95 1586
4224.56 1641
4225.17 1787
4225.79 1772
4226.40 1772
4227.01 1865
4227.63 1903
4228.24 2157
4228.85 2061
4229.47 2052
4230.08 2079
4230.69 1980
4231.31 2070
4231.92 2245
4232.53 2422
4233.15 2528
4233.76 2539
4234.37 2849
4234.99 2644
4235.60 2792
4236.22 3196
4236.83 3093
4237.44 3128
4238.06 2765
4238.67 2608
4239.28 2388
4239.90 2247
4240.51 1958
4241.13 1961
4241.74 1986
4242.36 1817
4242.97 1773
4243.58 1739
4244.20 1849
4244.81 1771
4245.43 1783
4246.04 1961
4246.66 1835
4247.27 1861
4247.89 1804
4248.50 1842
4249.11 1667
4249.73 1775
4250.34 1802
4250.96 1866
4251.57 1969
4252.19 1940
4252.80 1897
4253.42 1837
4254.03 1874
4254.65 1717
4255.26 1785
4255.88 1816
4256.49 1794
4257.11 1797
4257.72 1807
4258.34 1784
4258.96 1688
4259.57 1814
4260.19 1835
4260.80 1674
4261.42 1736
4262.03 1924
4262.65 1880
4263.26 1932
4263.88 2031
4264.50 2022
4265.11 1941
4265.73 2138
4266.34 2115
4266.96 2234
4267.58 2112
4268.19 2236
4268.81 2205
4269.42 2197
4270.04 2242
4270.66 2063
4271.27 2072
4271.89 2035
4272.51 2142
4273.12 2100
4273.74 2080
4274.36 1990
4274.97 2009
4275.59 2021
4276.20 1887
4276.82 1876
4277.44 2084
4278.06 2146
4278.67 2039
4279.29 1869
4279.91 1969
4280.52 1883
4281.14 1784
4281.76 1730
4282.37 1655
4282.99 1632
4283.61 1475
4284.23 1599
4284.84 1696
4285.46 1728
4286.08 1827
4286.69 1687
4287.31 1599
4287.93 1924
4288.55 1909
4289.16 1765
4289.78 1873
4290.40 1898
4291.02 1875
4291.64 1964
4292.25 1911
4292.87 1951
4293.49 1811
4294.11 1813
4294.73 1846
4295.34 1700
4295.96 1769
4296.58 1776
4297.20 1697
4297.82 1709
4298.43 1729
4299.05 1720
4299.67 1683
4300.29 1835
4300.91 1733
4301.53 1721
4302.14 1911
4302.76 1842
4303.38 1888
4304.00 1734
4304.62 1711
4305.24 1734
4305.86 1869
4306.48 1791
4307.09 1737
4307.71 1676
4308.33 1518
4308.95 1640
4309.57 1799
4310.19 1731
4310.81 1738
4311.43 1753
4312.05 1665
4312.67 1663
4313.29 1738
4313.90 1604
4314.52 1651
4315.14 1818
4315.76 1688
4316.38 1638
4317.00 1677
4317.62 1621
4318.24 1753
4318.86 1702
4319.48 1674
4320.10 1742
4320.72 1780
4321.34 1859
4321.96 1854
4322.58 1942
4323.20 2099
4323.82 2053
4324.44 1843
4325.06 1898
4325.68 2029
4326.30 2094
4326.92 2139
4327.54 2085
4328.16 2015
4328.78 2153
4329.40 2212
4330.02 1983
4330.64 2246
4331.27 2191
4331.89 2179
4332.51 2267
4333.13 2249
4333.75 2649
4334.37 2759
4334.99 2821
4335.61 3143
4336.23 3464
4336.85 3717
4337.47 3955
4338.09 4389
4338.72 4597
4339.34 4521
4339.96 4752
4340.58 4655
4341.20 4051
4341.82 3647
4342.44 3463
4343.07 3289
4343.69 3285
4344.31 3950
4344.93 4084
4345.55 4686
4346.17 5196
4346.79 5575
4347.42 6306
4348.04 6355
4348.66 6200
4349.28 5961
4349.90 5382
4350.53 4751
4351.15 4306
4351.77 3450
4352.39 3358
4353.01 3051
4353.64 2782
4354.26 2889
4354.88 2522
4355.50 2523
4356.13 2627
4356.75 2564
4357.37 2355
4357.99 2357
4358.62 2642
4359.24 2675
4359.86 2534
4360.48 2407
4361.11 2378
4361.73 2523
4362.35 2295
4362.98 2236
4363.60 2288
4364.22 2180
4364.84 2312
4365.47 2286
4366.09 2229
4366.71 2271
4367.34 2225
4367.96 2296
4368.58 2060
4369.21 2178
4369.83 2078
4370.45 1985
4371.08 1750
4371.70 1840
4372.32 1780
4372.95 1835
4373.57 1860
4374.20 1774
4374.82 2017
4375.44 1798
4376.07 1896
4376.69 1770
4377.31 1769
4377.94 1775
4378.56 1823
4379.19 2047
4379.81 2018
4380.43 1844
4381.06 1850
4381.68 1920
4382.31 1957
4382.93 1875
4383.56 1745
4384.18 1690
4384.80 1674
4385.43 1762
4386.05 1779
4386.68 1786
4387.30 1761
4387.93 1645
4388.55 1696
4389.18 1716
4389.80 1795
4390.43 1960
4391.05 1820
4391.68 1841
4392.30 1729
4392.93 1809
4393.55 1691
4394.18 1665
4394.80 1760
4395.43 1585
4396.05 1713
4396.68 1751
4397.30 1563
4397.93 1643
4398.55 1793
4399.18 1855
4399.80 1762
4400.43 1933
4401.06 1856
4401.68 1918
4402.31 1730
4402.93 1683
4403.56 1839
4404.18 1654
4404.81 1629
4405.44 1615
4406.06 1680
4406.69 1550
4407.31 1626
4407.94 1707
4408.57 1821
4409.19 1726
4409.82 1644
4410.45 1691
4411.07 1711
4411.70 1802
4412.32 1858
4412.95 1761
4413.58 1804
4414.20 1754
4414.83 1950
4415.46 1788
4416.08 1775
4416.71 1679
4417.34 1701
4417.96 1755
4418.59 1721
4419.22 1727
4419.84 1759
4420.47 1698
4421.10 1734
4421.73 1775
4422.35 1765
4422.98 1620
4423.61 1633
4424.23 1703
4424.86 1592
4425.49 1597
4426.12 1518
4426.74 1504
4427.37 1470
4428.00 1486
4428.63 1493
4429.25 1469
4429.88 1598
4430.51 1547
4431.14 1457
4431.77 1413
4432.39 1677
4433.02 1636
4433.65 1632
4434.28 1658
4434.90 1805
4435.53 1626
4436.16 1658
4436.79 1799
4437.42 1827
4438.05 1773
4438.67 1679
4439.30 1784
4439.93 1868
4440.56 1686
4441.19 1590
4441.82 1643
4442.44 1638
4443.07 1645
4443.70 1495
4444.33 1495
4444.96 1672
4445.59 1814
4446.22 1846
4446.85 1793
4447.47 1739
4448.10 1813
4448.73 1841
4449.36 1773
4449.99 1703
4450.62 1763
4451.25 1807
4451.88 1717
4452.51 1603
4453.14 1778
4453.77 1817
4454.40 1822
4455.02 1863
4455.65 1986
4456.28 2073
4456.91 1964
4457.54 1953
4458.17 1804
4458.80 1832
4459.43 1804
4460.06 1806
4460.69 1679
4461.32 1799
4461.95 1667
4462.58 1540
4463.21 1567
4463.84 1514
4464.47 1615
4465.10 1585
4465.73 1469
4466.36 1450
4466.99 1481
4467.62 1597
4468.25 1628
4468.88 1513
4469.51 1544
4470.14 1669
4470.78 1673
4471.41 1771
4472.04 1852
4472.67 1635
4473.30 1467
4473.93 1446
4474.56 1536
4475.19 1607
4475.82 1748
4476.45 1633
4477.08 1542
4477.71 1669
4478.35 1517
4478.98 1481
4479.61 1514
4480.24 1430
4480.87 1462
4481.50 1668
4482.13 1580
4482.76 1559
4483.40 1592
4484.03 1696
4484.66 1671
4485.29 1636
4485.92 1725
4486.55 1969
4487.19 1808
4487.82 1716
4488.45 1608
4489.08 1834
4489.71 1683
4490.34 1871
4490.98 1810
4491.61 1797
4492.24 1857
4492.87 1883
4493.50 1621
4494.14 1665
4494.77 1767
4495.40 1809
4496.03 1730
4496.67 1793
4497.30 1727
4497.93 1739
4498.56 1880
4499.20 1735
4499.83 1860
4500.46 2005
4501.09 2536
4501.73 2489
4502.36 2459
4502.99 2450
4503.63 2615
4504.26 2535
4504.89 2375
4505.52 2368
4506.16 2214
4506.79 2134
4507.42 2247
4508.06 2078
4508.69 1724
4509.32 1810
4509.96 1777
4510.59 1788
4511.22 1800
4511.86 1672
4512.49 1714
4513.12 1836
4513.76 1771
4514.39 1837
4515.02 1731
4515.66 1582
4516.29 1667
4516.93 1754
4517.56 1621
4518.19 1588
4518.83 1548
4519.46 1668
4520.10 1675
4520.73 1719
4521.36 1717
4522.00 1667
4522.63 1695
4523.27 1692
4523.90 1697
4524.54 1682
4525.17 1555
4525.80 1633
4526.44 1792
4527.07 1599
4527.71 1532
4528.34 1699
4528.98 1773
4529.61 1847
4530.25 1919
4530.88 2076
4531.52 2074
4532.15 1999
4532.79 1951
4533.42 1929
4534.06 1978
4534.69 2142
4535.33 2090
4535.96 2028
4536.60 1899
4537.23 1746
4537.87 1706
4538.50 1818
4539.14 1723
4539.77 1663
4540.41 1707
4541.04 1633
4541.68 1624
4542.31 1532
4542.95 1537
4543.59 1663
4544.22 1599
4544.86 1462
4545.49 1544
4546.13 1537
4546.77 1437
4547.40 1374
4548.04 1622
4548.67 1522
4549.31 1498
4549.95 1466
4550.58 1595
4551.22 1525
4551.85 1510
4552.49 1554
4553.13 1517
4553.76 1562
4554.40 1550
4555.04 1632
4555.67 1516
4556.31 1453
4556.95 1612
4557.58 1615
4558.22 1507
4558.86 1460
4559.49 1455
4560.13 1475
4560.77 1454
4561.40 1560
4562.04 1594
4562.68 1519
4563.31 1419
4563.95 1497
4564.59 1570
4565.23 1608
4565.86 1515
4566.50 1384
4567.14 1481
4567.77 1634
4568.41 1704
4569.05 1785
4569.69 1571
4570.32 1623
4570.96 1675
4571.60 1669
4572.24 1597
4572.88 1470
4573.51 1549
4574.15 1507
4574.79 1582
4575.43 1594
4576.06 1609
4576.70 1486
4577.34 1693
4577.98 1694
4578.62 1657
4579.26 1661
4579.89 1669
4580.53 1527
4581.17 1614
4581.81 1605
4582.45 1724
4583.09 1686
4583.72 1604
4584.36 1728
4585.00 1634
4585.64 1714
4586.28 1677
4586.92 1667
4587.56 1727
4588.19 1821
4588.83 1733
4589.47 1685
4590.11 1981
4590.75 2042
4591.39 2300
4592.03 2427
4592.67 2365
4593.31 2351
4593.95 2454
4594.58 2415
4595.22 2073
4595.86 1902
4596.50 1960
4597.14 1923
4597.78 1913
4598.42 1759
4599.06 1676
4599.70 1826
4600.34 1737
4600.98 1617
4601.62 1664
4602.26 1820
4602.90 1898
4603.54 1844
4604.18 1778
4604.82 1729
4605.46 1765
4606.10 1751
4606.74 1779
4607.38 1785
4608.02 1711
4608.66 1851
4609.30 1691
4609.94 1738
4610.58 1720
4611.22 1819
4611.86 1707
4612.50 1731
4613.14 1712
4613.78 1607
4614.42 1653
4615.06 1892
4615.70 1932
4616.35 1939
4616.99 1980
4617.63 2003
4618.27 1696
4618.91 1736
4619.55 1876
4620.19 1757
4620.83 1707
4621.47 1600
4622.11 1683
4622.76 1586
4623.40 1490
4624.04 1573
4624.68 1669
4625.32 1509
4625.96 1524
4626.60 1565
4627.25 1397
4627.89 1504
4628.53 1589
4629.17 1457
4629.81 1525
4630.45 1577
4631.10 1518
4631.74 1491
4632.38 1663
4633.02 1529
4633.66 1628
4634.30 1524
4634.95 1611
4635.59 1821
4636.23 1777
4636.87 1639
4637.52 1611
4638.16 1759
4638.80 1896
4639.44 1987
4640.08 1997
4640.73 1899
4641.37 1832
4642.01 1880
4642.66 2009
4643.30 1833
4643.94 1747
4644.58 1519
4645.23 1540
4645.87 1550
4646.51 1742
4647.15 1606
4647.80 1613
4648.44 1627
4649.08 1601
4649.73 1513
4650.37 1707
4651.01 1657
4651.66 1539
4652.30 1591
4652.94 1627
4653.59 1536
4654.23 1615
4654.87 1580
4655.52 1647
4656.16 1505
4656.80 1423
4657.45 1551
4658.09 1529
4658.73 1488
4659.38 1556
4660.02 1481
4660.67 1591
4661.31 1549
4661.95 1420
4662.60 1454
4663.24 1636
4663.89 1496
4664.53 1447
4665.17 1516
4665.82 1678
4666.46 1501
4667.11 1614
4667.75 1578
4668.40 1401
4669.04 1428
4669.68 1554
4670.33 1468
4670.97 1367
4671.62 1504
4672.26 1503
4672.91 1549
4673.55 1520
4674.20 1515
4674.84 1419
4675.49 1597
4676.13 1571
4676.78 1548
4677.42 1514
4678.07 1435
4678.71 1469
4679.36 1632
4680.00 1537
4680.65 1459
4681.29 1606
4681.94 1592
4682.58 1582
4683.23 1523
4683.87 1607
4684.52 1552
4685.16 1546
4685.81 1486
4686.46 1537
4687.10 1638
4687.75 1502
4688.39 1501
4689.04 1695
4689.68 1732
4690.33 1590
4690.98 1575
4691.62 1623
4692.27 1742
4692.91 1745
4693.56 1784
4694.21 1581
4694.85 1604
4695.50 1673
4696.15 1743
4696.79 1829
4697.44 1862
4698.08 1938
4698.73 1913
4699.38 1981
4700.02 2239
4700.67 2264
4701.32 2085
4701.96 1987
4702.61 2074
4703.26 1926
4703.90 1682
4704.55 1757
4705.20 1749
4705.84 1739
4706.49 1688
4707.14 1622
4707.79 1675
4708.43 1691
4709.08 1718
4709.73 1686
4710.37 1813
4711.02 1984
4711.67 1791
4712.32 1631
4712.96 1603
4713.61 1698
4714.26 1434
4714.91 1530
4715.55 1683
4716.20 1628
4716.85 1611
4717.50 1559
4718.15 1531
4718.79 1601
4719.44 1609
4720.09 1669
4720.74 1655
4721.39 1826
4722.03 1782
4722.68 1679
4723.33 1712
4723.98 1814
4724.63 1710
4725.27 1870
4725.92 1835
4726.57 1892
4727.22 1830
4727.87 1924
4728.52 1807
4729.16 1934
4729.81 1826
4730.46 1902
4731.11 1843
4731.76 1741
4732.41 1638
4733.06 1666
4733.71 1673
4734.36 1605
4735.00 1629
4735.65 1600
4736.30 1647
4736.95 1766
4737.60 1714
4738.25 1611
4738.90 1681
4739.55 1639
4740.20 1574
4740.85 1711
4741.50 1845
4742.15 1843
4742.80 1804
4743.44 1844
4744.09 1764
4744.74 1777
4745.39 1800
4746.04 1738
4746.69 1817
4747.34 1677
4747.99 1765
4748.64 1809
4749.29 2018
4749.94 2137
4750.59 2253
4751.24 2315
4751.89 2549
4752.54 2715
4753.19 2549
4753.84 2642
4754.49 2612
4755.14 2477
4755.79 2366
4756.44 2361
4757.10 2117
4757.75 1911
4758.40 1902
4759.05 1825
4759.70 1812
4760.35 1798
4761.00 1780
4761.65 1628
4762.30 1478
4762.95 1498
4763.60 1504
4764.25 1592
4764.90 1624
4765.56 1570
4766.21 1567
4766.86 1785
4767.51 1767
4768.16 1780
4768.81 1793
4769.46 1765
4770.11 1806
4770.77 1808
4771.42 1618
4772.07 1717
4772.72 1684
4773.37 1592
4774.02 1522
4774.67 1624
4775.33 1757
4775.98 1623
4776.63 1610
4777.28 1795
4777.93 1772
4778.59 1641
4779.24 1560
4779.89 1756
4780.54 1950
4781.19 1976
4781.85 1737
4782.50 1718
4783.15 1618
4783.80 1702
4784.46 1808
4785.11 1678
4785.76 1722
4786.41 1730
4787.07 1727
4787.72 1583
4788.37 1480
4789.02 1769
4789.68 1819
4790.33 1932
4790.98 1918
4791.63 1866
4792.29 1828
4792.94 1877
4793.59 1873
4794.25 1740
4794.90 1690
4795.55 1864
4796.21 1849
4796.86 1694
4797.51 1783
4798.17 1677
4798.82 1590
4799.47 1800
4800.13 1739
4800.78 1786
4801.43 1879
4802.09 1718
4802.74 1798
4803.39 1888
4804.05 1944
4804.70 1860
4805.35 1722
4806.01 1601
4806.66 1714
4807.32 1698
4807.97 1665
4808.62 1662
4809.28 1782
4809.93 1730
4810.59 1823
4811.24 1770
4811.89 1719
4812.55 1763
4813.20 1675
4813.86 1632
4814.51 1803
4815.17 1805
4815.82 1778
4816.48 1865
4817.13 1792
4817.78 1913
4818.44 1942
4819.09 1697
4819.75 1782
4820.40 1794
4821.06 1913
4821.71 2055
4822.37 1900
4823.02 1921
4823.68 1827
4824.33 1821
4824.99 2017
4825.64 2150
4826.30 2001
4826.95 2188
4827.61 2231
4828.26 2220
4828.92 2197
4829.58 2095
4830.23 2173
4830.89 2298
4831.54 2517
4832.20 2281
4832.85 2311
4833.51 2161
4834.16 2179
4834.82 2534
4835.48 2566
4836.13 2732
4836.79 2671
4837.44 2404
4838.10 2674
4838.76 2820
4839.41 2858
4840.07 2840
4840.72 2951
4841.38 2813
4842.04 3002
4842.69 3107
4843.35 3225
4844.01 3178
4844.66 3091
4845.32 3211
4845.98 3182
4846.63 3474
4847.29 3687
4847.95 3750
4848.60 3881
4849.26 4583
4849.92 4921
4850.57 5519
4851.23 5610
4851.89 6068
4852.54 5653
4853.20 5704
4853.86 5407
4854.51 4834
4855.17 4627
4855.83 4732
4856.49 4692
4857.14 5165
4857.80 5030
4858.46 5528
4859.12 5979
4859.77 6206
4860.43 6180
4861.09 5836
4861.75 5603
4862.40 5113
4863.06 4640
4863.72 4607
4864.38 4537
4865.03 4241
4865.69 4418
4866.35 4544
4867.01 4899
4867.67 4683
4868.32 4756
4868.98 4957
4869.64 4916
4870.30 4376
4870.96 4197
4871.62 4020
4872.27 3734
4872.93 4060
4873.59 4024
4874.25 3935
4874.91 3772
4875.57 3403
4876.22 3312
4876.88 3438
4877.54 3586
4878.20 3352
4878.86 3488
4879.52 3688
4880.18 3495
4880.84 3479
4881.49 3558
4882.15 3237
4882.81 3222
4883.47 3127
4884.13 3117
4884.79 2878
4885.45 2702
4886.11 2560
4886.77 2668
4887.43 2719
4888.09 2719
4888.75 2816
4889.41 2711
4890.07 2822
4890.72 2817
4891.38 2948
4892.04 2847
4892.70 2940
4893.36 2760
4894.02 2731
4894.68 2652
4895.34 2736
4896.00 2565
4896.66 2464
4897.32 2409
4897.98 2380
4898.64 2171
4899.30 2174
4899.96 2228
4900.62 2342
4901.28 2239
4901.94 2078
4902.60 2138
4903.27 2110
4903.93 2115
4904.59 2092
4905.25 2134
4905.91 2137
4906.57 2125
4907.23 2062
4907.89 1938
4908.55 2072
4909.21 2229
4909.87 2284
4910.53 2317
4911.19 2125
4911.85 2022
4912.52 2035
4913.18 2137
4913.84 2038
4914.50 1884
4915.16 2020
4915.82 2031
4916.48 1997
4917.14 1959
4917.81 1834
4918.47 1921
4919.13 1866
4919.79 1748
4920.45 1757
4921.11 1858
4921.77 1732
4922.44 1766
4923.10 1702
4923.76 1710
4924.42 1779
4925.08 1768
4925.75 1883
4926.41 1835
4927.07 1821
4927.73 1867
4928.39 1775
4929.06 1889
4929.72 1865
4930.38 1785
4931.04 1671
4931.71 1701
4932.37 1862
4933.03 1925
4933.69 1967
4934.36 1844
4935.02 1819
4935.68 1762
4936.34 1746
4937.01 1755
4937.67 1846
4938.33 1782
4938.99 1819
4939.66 1707
4940.32 1726
4940.98 1660
4941.65 1603
4942.31 1569
4942.97 1684
4943.63 1597
4944.30 1609
4944.96 1592
4945.62 1666
4946.29 1741
4946.95 1735
4947.61 1681
4948.28 1648
4948.94 1617
4949.61 1457
4950.27 1385
4950.93 1432
4951.60 1719
4952.26 1492
4952.92 1501
4953.59 1641
4954.25 1771
4954.92 1668
4955.58 1486
4956.24 1583
4956.91 1472
4957.57 1660
4958.24 1659
4958.90 1596
4959.56 1609
4960.23 1595
4960.89 1537
4961.56 1552
4962.22 1611
4962.89 1668
4963.55 1712
4964.21 1708
4964.88 1948
4965.54 2001
4966.21 1852
4966.87 1945
4967.54 1969
4968.20 1721
4968.87 1540
4969.53 1708
4970.20 1704
4970.86 1669
4971.53 1582
4972.19 1584
4972.86 1612
4973.52 1563
4974.19 1680
4974.85 1691
4975.52 1580
4976.18 1694
4976.85 1713
4977.51 1747
4978.18 1697
4978.85 1671
4979.51 1677
4980.18 1567
4980.84 1763
4981.51 1666
4982.17 1665
4982.84 1703
4983.50 1604
4984.17 1535
4984.84 1572
4985.50 1666
4986.17 1653
4986.83 1698
4987.50 1821
4988.17 1891
4988.83 1905
4989.50 2036
4990.17 2059
4990.83 1982
4991.50 1989
4992.16 1954
4992.83 1959
4993.50 1794
4994.16 1829
4994.83 1891
4995.50 1615
4996.16 1805
4996.83 1746
4997.50 1596
4998.16 1565
4998.83 1569
4999.50 1575
5000.16 1495
5000.83 1530
5001.50 1623
5002.17 1526
5002.83 1582
5003.50 1530
5004.17 1533
5004.83 1394
5005.50 1355
5006.17 1386
5006.84 1239
5007.50 1397
5008.17 1442
5008.84 1460
5009.51 1407
5010.17 1379
5010.84 1447
5011.51 1417
5012.18 1544
5012.84 1435
5013.51 1469
5014.18 1528
5014.85 1486
5015.52 1421
5016.18 1541
5016.85 1531
5017.52 1362
5018.19 1563
5018.86 1479
5019.52 1507
5020.19 1424
5020.86 1532
5021.53 1556
5022.20 1518
5022.87 1486
5023.54 1555
5024.20 1563
5024.87 1615
5025.54 1597
5026.21 1479
5026.88 1617
5027.55 1620
5028.22 1767
5028.88 1496
5029.55 1505
5030.22 1710
5030.89 1649
5031.56 1577
5032.23 1513
5032.90 1470
5033.57 1268
5034.24 1485
5034.91 1410
5035.58 1453
5036.25 1377
5036.91 1455
5037.58 1486
5038.25 1468
5038.92 1339
5039.59 1523
5040.26 1547
5040.93 1333
5041.60 1428
5042.27 1339
5042.94 1494
5043.61 1545
5044.28 1506
5044.95 1356
5045.62 1375
5046.29 1448
5046.96 1406
5047.63 1551
5048.30 1449
5048.97 1460
5049.64 1308
5050.31 1440
5050.98 1396
5051.65 1349
5052.32 1399
5052.99 1441
5053.66 1501
5054.33 1409
5055.00 1378
5055.68 1495
5056.35 1399
5057.02 1436
5057.69 1586
5058.36 1552
5059.03 1504
5059.70 1430
5060.37 1462
5061.04 1531
5061.71 1471
5062.38 1362
5063.06 1365
5063.73 1382
5064.40 1423
5065.07 1444
5065.74 1438
5066.41 1410
5067.08 1481
5067.75 1535
5068.43 1483
5069.10 1518
5069.77 1517
5070.44 1405
5071.11 1445
5071.78 1386
5072.46 1310
5073.13 1274
5073.80 1425
5074.47 1392
5075.14 1231
5075.81 1335
5076.49 1450
5077.16 1501
5077.83 1607
5078.50 1718
5079.18 1700
5079.85 1567
5080.52 1617
5081.19 1590
5081.86 1722
5082.54 1655
5083.21 1611
5083.88 1605
5084.55 1471
5085.23 1396
5085.90 1353
5086.57 1461
5087.25 1406
5087.92 1570
5088.59 1803
5089.26 1923
5089.94 1925
5090.61 2024
5091.28 2036
5091.96 2019
5092.63 2097
5093.30 2183
5093.97 2192
5094.65 2177
5095.32 1885
5095.99 1836
5096.67 1887
5097.34 1675
5098.01 1705
5098.69 1730
5099.36 1674
5100.04 1484
5100.71 1406
5101.38 1508
5102.06 1495
5102.73 1530
5103.40 1582
5104.08 1688
5104.75 1612
5105.43 1661
5106.10 1640
5106.77 1627
5107.45 1655
5108.12 1629
5108.80 1624
5109.47 1544
5110.14 1432
5110.82 1472
5111.49 1486
5112.17 1527
5112.84 1537
5113.52 1408
5114.19 1451
5114.87 1391
5115.54 1291
5116.21 1341
5116.89 1472
5117.56 1508
5118.24 1495
5118.91 1467
5119.59 1536
5120.26 1607
5120.94 1551
5121.61 1634
5122.29 1515
5122.96 1434
5123.64 1443
5124.31 1592
5124.99 1560
5125.66 1482
5126.34 1609
5127.01 1544
5127.69 1487
5128.37 1542
5129.04 1608
5129.72 1661
5130.39 1610
5131.07 1685
5131.74 1729
5132.42 1596
5133.09 1577
5133.77 1458
5134.45 1511
5135.12 1569
5135.80 1471
5136.47 1448
5137.15 1516
5137.83 1496
5138.50 1496
5139.18 1485
5139.85 1311
5140.53 1438
5141.21 1439
5141.88 1457
5142.56 1478
5143.24 1482
5143.91 1492
5144.59 1430
5145.27 1296
5145.94 1331
5146.62 1308
5147.30 1303
5147.97 1328
5148.65 1248
5149.33 1310
5150.00 1232
5150.68 1294
5151.36 1266
5152.03 1340
5152.71 1230
5153.39 1364
5154.07 1340
5154.74 1342
5155.42 1195
5156.10 1372
5156.77 1409
5157.45 1398
5158.13 1380
5158.81 1408
5159.48 1290
5160.16 1368
5160.84 1320
5161.52 1329
5162.19 1420
5162.87 1509
5163.55 1404
5164.23 1529
5164.91 1523
5165.58 1387
5166.26 1482
5166.94 1413
5167.62 1400
5168.30 1478
5168.97 1482
5169.65 1382
5170.33 1299
5171.01 1300
5171.69 1380
5172.37 1310
5173.04 1401
5173.72 1349
5174.40 1356
5175.08 1300
5175.76 1238
5176.44 1305
5177.11 1325
5177.79 1318
5178.47 1340
5179.15 1494
5179.83 1334
5180.51 1475
5181.19 1381
5181.87 1406
5182.55 1397
5183.22 1342
5183.90 1475
5184.58 1450
5185.26 1415
5185.94 1213
5186.62 1299
5187.30 1259
5187.98 1124
5188.66 1233
5189.34 1308
5190.02 1312
5190.70 1315
5191.38 1165
5192.06 1350
5192.74 1393
5193.42 1232
5194.10 1237
5194.78 1254
5195.46 1297
5196.14 1223
5196.82 1279
5197.50 1411
5198.18 1300
5198.86 1290
5199.54 1356
5200.22 1332
5200.90 1264
5201.58 1237
5202.26 1293
5202.94 1141
5203.62 1154
5204.30 1301
5204.98 1364
5205.66 1435
5206.34 1318
5207.02 1394
5207.70 1412
5208.38 1266
5209.06 1406
5209.74 1502
5210.42 1611
5211.10 1468
5211.79 1414
5212.47 1426
5213.15 1313
5213.83 1383
5214.51 1453
5215.19 1351
5215.87 1297
5216.55 1426
5217.23 1359
5217.92 1371
5218.60 1368
5219.28 1455
5219.96 1530
5220.64 1411
5221.32 1410
5222.00 1438
5222.69 1416
5223.37 1434
5224.05 1415
5224.73 1427
5225.41 1523
5226.10 1626
5226.78 1471
5227.46 1354
5228.14 1440
5228.82 1376
5229.51 1479
5230.19 1389
5230.87 1475
5231.55 1371
5232.23 1246
5232.92 1302
5233.60 1218
5234.28 1208
5234.96 1348
5235.65 1385
5236.33 1412
5237.01 1408
5237.69 1369
5238.38 1402
5239.06 1491
5239.74 1472
5240.42 1408
5241.11 1502
5241.79 1491
5242.47 1508
5243.16 1458
5243.84 1408
5244.52 1453
5245.21 1441
5245.89 1364
5246.57 1333
5247.26 1464
5247.94 1556
5248.62 1459
5249.31 1487
5249.99 1440
5250.67 1524
5251.36 1435
5252.04 1442
5252.72 1504
5253.41 1370
5254.09 1533
5254.77 1408
5255.46 1399
5256.14 1330
5256.83 1450
5257.51 1317
5258.19 1390
5258.88 1320
5259.56 1407
5260.25 1346
5260.93 1453
5261.61 1541
5262.30 1562
5262.98 1449
5263.67 1412
5264.35 1473
5265.04 1453
5265.72 1507
5266.40 1572
5267.09 1465
5267.77 1514
5268.46 1507
5269.14 1529
5269.83 1342
5270.51 1405
5271.20 1482
5271.88 1446
5272.57 1315
5273.25 1271
5273.94 1200
5274.62 1219
5275.31 1346
5275.99 1360
5276.68 1314
5277.36 1316
5278.05 1292
5278.73 1336
5279.42 1497
5280.10 1383
5280.79 1360
5281.47 1462
5282.16 1402
5282.85 1348
5283.53 1537
5284.22 1453
5284.90 1385
5285.59 1482
5286.27 1427
5286.96 1272
5287.65 1333
5288.33 1242
5289.02 1293
5289.70 1276
5290.39 1390
5291.08 1329
5291.76 1240
5292.45 1354
5293.13 1179
5293.82 1347
5294.51 1251
5295.19 1236
5295.88 1392
5296.57 1282
5297.25 1343
5297.94 1436
5298.63 1471
5299.31 1474
5300.00 1463
5300.69 1504
5301.37 1484
5302.06 1528
5302.75 1479
5303.43 1548
5304.12 1494
5304.81 1538
5305.49 1589
5306.18 1497
5306.87 1461
5307.56 1369
5308.24 1391
5308.93 1559
5309.62 1535
5310.30 1381
5310.99 1385
5311.68 1447
5312.37 1545
5313.05 1460
5313.74 1466
5314.43 1541
5315.12 1458
5315.81 1317
5316.49 1368
5317.18 1421
5317.87 1417
5318.56 1514
5319.24 1526
5319.93 1625
5320.62 1897
5321.31 1938
5322.00 2005
5322.68 2046
5323.37 1899
5324.06 1758
5324.75 1572
5325.44 1580
5326.13 1574
5326.81 1444
5327.50 1454
5328.19 1378
5328.88 1367
5329.57 1489
5330.26 1627
5330.95 1499
5331.63 1455
5332.32 1451
5333.01 1483
5333.70 1294
5334.39 1381
5335.08 1467
5335.77 1337
5336.46 1453
5337.15 1294
5337.84 1380
5338.52 1367
5339.21 1378
5339.90 1396
5340.59 1353
5341.28 1555
5341.97 1605
5342.66 1497
5343.35 1493
5344.04 1531
5344.73 1428
5345.42 1489
5346.11 1471
5346.80 1407
5347.49 1404
5348.18 1510
5348.87 1603
5349.56 1609
5350.25 1465
5350.94 1531
5351.63 1707
5352.32 1753
5353.01 1575
5353.70 1450
5354.39 1514
5355.08 1586
5355.77 1520
5356.46 1312
5357.15 1385
5357.84 1343
5358.53 1422
5359.22 1365
5359.91 1332
5360.60 1468
5361.29 1387
5361.98 1309
5362.67 1350
5363.36 1433
5364.06 1459
5364.75 1491
5365.44 1468
5366.13 1313
5366.82 1322
5367.51 1334
5368.20 1462
5368.89 1369
5369.58 1427
5370.27 1438
5370.97 1490
5371.66 1358
5372.35 1374
5373.04 1201
5373.73 1262
5374.42 1295
5375.11 1349
5375.81 1345
5376.50 1328
5377.19 1250
5377.88 1311
5378.57 1285
5379.26 1349
5379.96 1320
5380.65 1318
5381.34 1221
5382.03 1229
5382.72 1264
5383.42 1172
5384.11 1218
5384.80 1269
5385.49 1270
5386.19 1257
5386.88 1283
5387.57 1290
5388.26 1405
5388.96 1396
5389.65 1415
5390.34 1492
5391.03 1461
5391.73 1448
5392.42 1559
5393.11 1624
5393.80 1473
5394.50 1512
5395.19 1538
5395.88 1470
5396.57 1456
5397.27 1290
5397.96 1332
5398.65 1276
5399.35 1184
5400.04 1228
5400.73 1285
5401.43 1286
5402.12 1300
5402.81 1317
5403.51 1370
5404.20 1420
5404.89 1245
5405.59 1247
5406.28 1317
5406.97 1341
5407.67 1277
5408.36 1448
5409.06 1436
5409.75 1422
5410.44 1357
5411.14 1343
5411.83 1402
5412.52 1388
5413.22 1279
5413.91 1397
5414.61 1337
5415.30 1240
5415.99 1300
5416.69 1238
5417.38 1326
5418.08 1346
5418.77 1299
5419.47 1462
5420.16 1296
5420.86 1298
5421.55 1369
5422.24 1420
5422.94 1363
5423.63 1419
5424.33 1420
5425.02 1427
5425.72 1270
5426.41 1384
5427.11 1426
5427.80 1348
5428.50 1394
5429.19 1366
5429.89 1499
5430.58 1339
5431.28 1346
5431.97 1224
5432.67 1354
5433.36 1417
5434.06 1399
5434.75 1405
5435.45 1358
5436.15 1485
5436.84 1568
5437.54 1628
5438.23 1535
5438.93 1597
5439.62 1503
5440.32 1511
5441.01 1425
5441.71 1441
5442.41 1433
5443.10 1528
5443.80 1426
5444.49 1520
5445.19 1689
5445.89 1579
5446.58 1634
5447.28 1886
5447.98 1915
5448.67 1829
5449.37 2020
5450.06 2053
5450.76 2117
5451.46 1808
5452.15 1927
5452.85 1801
5453.55 1642
5454.24 1725
5454.94 1719
5455.64 1761
5456.33 1638
5457.03 1491
5457.73 1533
5458.42 1751
5459.12 1763
5459.82 1683
5460.51 1657
5461.21 1953
5461.91 1763
5462.61 1774
5463.30 1819
5464.00 1725
5464.70 1817
5465.40 1873
5466.09 1995
5466.79 1842
5467.49 1889
5468.18 1883
5468.88 1865
5469.58 1857
5470.28 1819
5470.98 1841
5471.67 1926
5472.37 1951
5473.07 2096
5473.77 1896
5474.46 1939
5475.16 1959
5475.86 1912
5476.56 2070
5477.26 2306
5477.95 2370
5478.65 2652
5479.35 2866
5480.05 3092
5480.75 3358
5481.45 3751
5482.14 3877
5482.84 3794
5483.54 3553
5484.24 3365
5484.94 2926
5485.64 2825
5486.34 2612
5487.03 2518
5487.73 2523
5488.43 2405
5489.13 2436
5489.83 2415
5490.53 2476
5491.23 2530
5491.93 2501
5492.63 2369
5493.33 2512
5494.02 2612
5494.72 2763
5495.42 2810
5496.12 2751
5496.82 2734
5497.52 2717
5498.22 2937
5498.92 3597
5499.62 4011
5500.32 4548
5501.02 5276
5501.72 5801
5502.42 6253
5503.12 6098
5503.82 5588
5504.52 5198
5505.22 4390
5505.92 3681
5506.62 3325
5507.32 3038
5508.02 3002
5508.72 2635
5509.42 2531
5510.12 2418
5510.82 2677
5511.52 2453
5512.22 2333
5512.92 2108
5513.62 2258
5514.32 2220
5515.02 2234
5515.72 2343
5516.42 2144
5517.12 2168
5517.82 2052
5518.52 1980
5519.22 2229
5519.93 2059
5520.63 1898
5521.33 2243
5522.03 2113
5522.73 2095
5523.43 1981
5524.13 1887
5524.83 1875
5525.53 1827
5526.23 1709
5526.94 1728
5527.64 1637
5528.34 1789
5529.04 1758
5529.74 1697
5530.44 1732
5531.14 1690
5531.85 1753
5532.55 1882
5533.25 1698
5533.95 1605
5534.65 1722
5535.35 1719
5536.06 1728
5536.76 1650
5537.46 1678
5538.16 1637
5538.86 1625
5539.57 1620
5540.27 1692
5540.97 1636
5541.67 1580
5542.37 1507
5543.08 1556
5543.78 1645
5544.48 1540
5545.18 1495
5545.89 1422
5546.59 1503
5547.29 1523
5547.99 1674
5548.70 1550
5549.40 1648
5550.10 1596
5550.81 1566
5551.51 1499
5552.21 1516
5552.91 1355
5553.62 1378
5554.32 1470
5555.02 1431
5555.73 1397
5556.43 1358
5557.13 1507
5557.84 1489
5558.54 1449
5559.24 1426
5559.95 1443
5560.65 1470
5561.35 1589
5562.06 1483
5562.76 1624
5563.46 1508
5564.17 1508
5564.87 1671
5565.57 1517
5566.28 1342
5566.98 1480
5567.69 1500
5568.39 1482
5569.09 1471
5569.80 1386
5570.50 1481
5571.21 1446
5571.91 1412
5572.61 1420
5573.32 1486
5574.02 1573
5574.73 1510
5575.43 1523
5576.14 1507
5576.84 1449
5577.54 1528
5578.25 1465
5578.95 1559
5579.66 1410
5580.36 1371
5581.07 1330
5581.77 1278
5582.48 1271
5583.18 1339
5583.89 1400
5584.59 1456
5585.30 1341
5586.00 1306
5586.71 1411
5587.41 1392
5588.12 1243
5588.82 1311
5589.53 1409
5590.23 1434
5590.94 1317
5591.64 1327
5592.35 1265
5593.05 1247
5593.76 1283
5594.47 1306
5595.17 1305
5595.88 1377
5596.58 1402
5597.29 1344
5597.99 1251
5598.70 1373
5599.41 1383
5600.11 1320
5600.82 1370
5601.52 1247
5602.23 1309
5602.94 1364
5603.64 1425
5604.35 1174
5605.05 1280
5605.76 1261
5606.47 1425
5607.17 1348
5607.88 1229
5608.59 1275
5609.29 1313
5610.00 1247
5610.70 1278
5611.41 1261
5612.12 1221
5612.82 1251
5613.53 1233
5614.24 1345
5614.95 1263
5615.65 1274
5616.36 1332
5617.07 1386
5617.77 1260
5618.48 1377
5619.19 1467
5619.89 1503
5620.60 1352
5621.31 1190
5622.02 1171
5622.72 1300
5623.43 1378
5624.14 1329
5624.85 1315
5625.55 1314
5626.26 1376
5626.97 1397
5627.68 1325
5628.38 1343
5629.09 1428
5629.80 1483
5630.51 1350
5631.21 1451
5631.92 1391
5632.63 1337
5633.34 1354
5634.05 1324
5634.75 1390
5635.46 1336
5636.17 1291
5636.88 1296
5637.59 1281
5638.30 1388
5639.00 1389
5639.71 1372
5640.42 1409
5641.13 1535
5641.84 1500
5642.55 1360
5643.26 1492
5643.96 1436
5644.67 1351
5645.38 1436
5646.09 1372
5646.80 1349
5647.51 1389
5648.22 1321
5648.93 1502
5649.64 1498
5650.34 1296
5651.05 1379
5651.76 1275
5652.47 1527
5653.18 1485
5653.89 1449
5654.60 1399
5655.31 1541
5656.02 1836
5656.73 1893
5657.44 2140
5658.15 2177
5658.86 2249
5659.57 2377
5660.28 2115
5660.99 1982
5661.70 1765
5662.41 1708
5663.12 1674
5663.83 1638
5664.54 1570
5665.25 1514
5665.96 1574
5666.67 1463
5667.38 1365
5668.09 1454
5668.80 1574
5669.51 1585
5670.22 1518
5670.93 1563
5671.64 1461
5672.35 1452
5673.06 1431
5673.77 1423
5674.48 1410
5675.19 1496
5675.90 1405
5676.61 1251
5677.32 1359
5678.03 1240
5678.74 1302
5679.45 1363
5680.17 1476
5680.88 1550
5681.59 1417
5682.30 1373
5683.01 1471
5683.72 1455
5684.43 1365
5685.14 1474
5685.85 1441
5686.57 1415
5687.28 1451
5687.99 1433
5688.70 1319
5689.41 1380
5690.12 1330
5690.84 1239
5691.55 1310
5692.26 1269
5692.97 1322
5693.68 1310
5694.39 1297
5695.11 1306
5695.82 1379
5696.53 1387
5697.24 1299
5697.95 1259
5698.67 1374
5699.38 1401
5700.09 1318
5700.80 1420
5701.51 1381
5702.23 1361
5702.94 1234
5703.65 1303
5704.36 1203
5705.08 1217
5705.79 1143
5706.50 1207
5707.21 1169
5707.93 1225
5708.64 1179
5709.35 1147
5710.07 1180
5710.78 1250
5711.49 1206
5712.20 1168
5712.92 1188
5713.63 1204
5714.34 1242
5715.06 1172
5715.77 1231
5716.48 1241
5717.20 1218
5717.91 1210
5718.62 1167
5719.34 1260
5720.05 1174
5720.76 1269
5721.48 1165
5722.19 1236
5722.90 1188
5723.62 1273
5724.33 1315
5725.05 1203
5725.76 1128
5726.47 1190
5727.19 1215
5727.90 1313
5728.61 1321
5729.33 1348
5730.04 1415
5730.76 1267
5731.47 1480
5732.19 1285
5732.90 1293
5733.61 1193
5734.33 1205
5735.04 1184
5735.76 1144
5736.47 1204
5737.19 1239
5737.90 1148
5738.61 1224
5739.33 1321
5740.04 1190
5740.76 1203
5741.47 1220
5742.19 1280
5742.90 1133
5743.62 1100
5744.33 1159
5745.05 1302
5745.76 1286
5746.48 1265
5747.19 1203
5747.91 1170
5748.62 1236
5749.34 1151
5750.05 1225
5750.77 1166
5751.49 1168
5752.20 1180
5752.92 1124
5753.63 1235
5754.35 1246
5755.06 1308
5755.78 1281
5756.49 1298
5757.21 1207
5757.93 1207
5758.64 1274
5759.36 1282
5760.07 1171
5760.79 1269
5761.51 1227
5762.22 1119
5762.94 1151
5763.65 1325
5764.37 1150
5765.09 1267
5765.80 1246
5766.52 1265
5767.24 1293
5767.95 1292
5768.67 1231
5769.39 1285
5770.10 1260
5770.82 1236
5771.53 1237
5772.25 1175
5772.97 1085
5773.69 1096
5774.40 1198
5775.12 1321
5775.84 1307
5776.55 1241
5777.27 1204
5777.99 1248
5778.70 1242
5779.42 1172
5780.14 1254
5780.86 1197
5781.57 1209
5782.29 1213
5783.01 1185
5783.72 1129
5784.44 1119
5785.16 1240
5785.88 1324
5786.59 1146
5787.31 1078
5788.03 1312
5788.75 1249
5789.47 1342
5790.18 1164
5790.90 1238
5791.62 1337
5792.34 1314
5793.06 1197
5793.77 1257
5794.49 1116
5795.21 1209
5795.93 1294
5796.65 1311
5797.36 1336
5798.08 1331
5798.80 1234
5799.52 1497
5800.24 1483
5800.96 1669
5801.67 1651
5802.39 1950
5803.11 2098
5803.83 1892
5804.55 1944
5805.27 2088
5805.99 1948
5806.71 1892
5807.42 1667
5808.14 1517
5808.86 1482
5809.58 1333
5810.30 1292
5811.02 1293
5811.74 1344
5812.46 1363
5813.18 1354
5813.90 1478
5814.62 1418
5815.34 1384
5816.05 1294
5816.77 1411
5817.49 1385
5818.21 1374
5818.93 1505
5819.65 1564
5820.37 1417
5821.09 1431
5821.81 1427
5822.53 1433
5823.25 1335
5823.97 1375
5824.69 1323
5825.41 1348
5826.13 1403
5826.85 1466
5827.57 1435
5828.29 1388
5829.01 1324
5829.73 1251
5830.45 1446
5831.17 1360
5831.89 1339
5832.61 1328
5833.33 1371
5834.05 1372
5834.78 1306
5835.50 1296
5836.22 1367
5836.94 1316
5837.66 1318
5838.38 1364
5839.10 1310
5839.82 1350
5840.54 1333
5841.26 1254
5841.98 1445
5842.70 1402
5843.43 1200
5844.15 1324
5844.87 1337
5845.59 1311
5846.31 1396
5847.03 1339
5847.75 1430
5848.47 1334
5849.20 1408
5849.92 1351
5850.64 1423
5851.36 1363
5852.08 1322
5852.80 1382
5853.53 1331
5854.25 1250
5854.97 1346
5855.69 1518
5856.41 1502
5857.14 1371
5857.86 1367
5858.58 1239
5859.30 1312
5860.02 1191
5860.75 1281
5861.47 1322
5862.19 1433
5862.91 1518
5863.64 1419
5864.36 1337
5865.08 1321
5865.80 1499
5866.52 1447
5867.25 1378
5867.97 1318
5868.69 1311
5869.42 1290
5870.14 1525
5870.86 1499
5871.58 1411
5872.31 1536
5873.03 1498
5873.75 1435
5874.48 1438
5875.20 1406
5875.92 1397
5876.65 1406
5877.37 1447
5878.09 1443
5878.81 1370
5879.54 1452
5880.26 1535
5880.99 1599
5881.71 1491
5882.43 1392
5883.16 1448
5883.88 1451
5884.60 1462
5885.33 1609
5886.05 1602
5886.77 1443
5887.50 1485
5888.22 1630
5888.95 1454
5889.67 1451
5890.39 1605
5891.12 1564
5891.84 1459
5892.57 1417
5893.29 1461
5894.01 1395
5894.74 1390
5895.46 1437
5896.19 1389
5896.91 1528
5897.64 1388
5898.36 1399
5899.09 1433
5899.81 1491
5900.53 1521
5901.26 1582
5901.98 1614
5902.71 1634
5903.43 1496
5904.16 1548
5904.88 1456
5905.61 1527
5906.33 1536
5907.06 1510
5907.78 1543
5908.51 1693
5909.23 1623
5909.96 1684
5910.68 1599
5911.41 1709
5912.14 1770
5912.86 1540
5913.59 1603
5914.31 1707
5915.04 1763
5915.76 1763
5916.49 1736
5917.21 1700
5917.94 1732
5918.67 1733
5919.39 1735
5920.12 1812
5920.84 1623
5921.57 1675
5922.29 1700
5923.02 1864
5923.75 1842
5924.47 1939
5925.20 1866
5925.93 1936
5926.65 2058
5927.38 1924
5928.10 2024
5928.83 2040
5929.56 1946
5930.28 1992
5931.01 2053
5931.74 2131
5932.46 2152
5933.19 2019
5933.92 2176
5934.64 2146
5935.37 2233
5936.10 2111
5936.82 2432
5937.55 2563
5938.28 2413
5939.00 2357
5939.73 2432
5940.46 2493
5941.19 2517
5941.91 2490
5942.64 2606
5943.37 2436
5944.09 2647
5944.82 2662
5945.55 2617
5946.28 2707
5947.00 2750
5947.73 3020
5948.46 3121
5949.19 3093
5949.92 3145
5950.64 3218
5951.37 3423
5952.10 3828
5952.83 3971
5953.55 4044
5954.28 4090
5955.01 4206
5955.74 4070
5956.47 3931
5957.19 3921
5957.92 3855
5958.65 3778
5959.38 3987
5960.11 3976
5960.84 3917
5961.56 4151
5962.29 4074
5963.02 4009
5963.75 4354
5964.48 4233
5965.21 4427
5965.94 4892
5966.66 5394
5967.39 6194
5968.12 6543
5968.85 6882
5969.58 6892
5970.31 6335
5971.04 5904
5971.77 5671
5972.50 5533
5973.22 5521
5973.95 5187
5974.68 5118
5975.41 4995
5976.14 5055
5976.87 5083
5977.60 5330
5978.33 5194
5979.06 5104
5979.79 5580
5980.52 5959
5981.25 5771
5981.98 5844
5982.71 6231
5983.44 6452
5984.17 6507
5984.90 6469
5985.63 6550
5986.36 6560
5987.09 6388
5987.82 6348
5988.55 6217
5989.28 6266
5990.01 6279
5990.74 6427
5991.47 6416
5992.20 6249
5992.93 6149
5993.66 6395
5994.39 6752
5995.12 6479
5995.85 6816
5996.58 6939
5997.31 7198
5998.04 7286
5998.77 7528
5999.50 7639
6000.23 7530
6000.96 7547
6001.69 7692
6002.42 7342
6003.16 7283
6003.89 7385
6004.62 7053
6005.35 6743
6006.08 6813
6006.81 6785
6007.54 6768
6008.27 7034
6009.00 7628
6009.74 8685
6010.47 10366
6011.20 12341
6011.93 15456
6012.66 18298
6013.39 20672
6014.13 23037
6014.86 24156
6015.59 25181
6016.32 25099
6017.05 24449
6017.78 22197
6018.52 19982
6019.25 17389
6019.98 14654
6020.71 12068
6021.44 10160
6022.18 8829
6022.91 7366
6023.64 6558
6024.37 5881
6025.10 5586
6025.84 5376
6026.57 5148
6027.30 4875
6028.03 4693
6028.77 4659
6029.50 4597
6030.23 4476
6030.96 4522
6031.70 4552
6032.43 4270
6033.16 4125
6033.90 4058
6034.63 3912
6035.36 3985
6036.09 3967
6036.83 3917
6037.56 3987
6038.29 3953
6039.03 3964
6039.76 4333
6040.49 4466
6041.23 4753
6041.96 4580
6042.69 4645
6043.43 4731
6044.16 5006
6044.89 4859
6045.63 4799
6046.36 4990
6047.09 5214
6047.83 5039
6048.56 5144
6049.29 5391
6050.03 5488
6050.76 5924
6051.50 6622
6052.23 6963
6052.96 7488
6053.70 8403
6054.43 8538
6055.17 8358
6055.90 8304
6056.63 7819
6057.37 7116
6058.10 6392
6058.84 5960
6059.57 5502
6060.31 5228
6061.04 5258
6061.77 5245
6062.51 5056
6063.24 4885
6063.98 4867
6064.71 4704
6065.45 4808
6066.18 4745
6066.92 4625
6067.65 4480
6068.39 4510
6069.12 4440
6069.86 4321
6070.59 4194
6071.33 4367
6072.06 4229
6072.80 4020
6073.53 3984
6074.27 3912
6075.00 3720
6075.74 3724
6076.47 3878
6077.21 3746
6077.95 3529
6078.68 3554
6079.42 3681
6080.15 3642
6080.89 3394
6081.62 3348
6082.36 3392
6083.09 3381
6083.83 3301
6084.57 3251
6085.30 3331
6086.04 3261
6086.77 3105
6087.51 3249
6088.25 3330
6088.98 3346
6089.72 3760
6090.46 3811
6091.19 3900
6091.93 4083
6092.66 3949
6093.40 4081
6094.14 4161
6094.87 3924
6095.61 3765
6096.35 3428
6097.08 3333
6097.82 3288
6098.56 2978
6099.29 2952
6100.03 2916
6100.77 3011
6101.50 2841
6102.24 2925
6102.98 2804
6103.72 2812
6104.45 2874
6105.19 2783
6105.93 2595
6106.66 2664
6107.40 2684
6108.14 2648
6108.88 2607
6109.61 2548
6110.35 2821
6111.09 2781
6111.83 2676
6112.56 2720
6113.30 2737
6114.04 2675
6114.78 2816
6115.51 2573
6116.25 2608
6116.99 2939
6117.73 2741
6118.47 2844
6119.20 2768
6119.94 2695
6120.68 2485
6121.42 2727
6122.16 2728
6122.89 2781
6123.63 2747
6124.37 2940
6125.11 3013
6125.85 3011
6126.59 3094
6127.32 3071
6128.06 2926
6128.80 2981
6129.54 2944
6130.28 3137
6131.02 3173
6131.76 3069
6132.49 3006
6133.23 2953
6133.97 3101
6134.71 3112
6135.45 3123
6136.19 3183
6136.93 3302
6137.67 3227
6138.41 3133
6139.15 3037
6139.88 2973
6140.62 3015
6141.36 3153
6142.10 3080
6142.84 3029
6143.58 2812
6144.32 2911
6145.06 2958
6145.80 2871
6146.54 2924
6147.28 3010
6148.02 2995
6148.76 3170
6149.50 3041
6150.24 3143
6150.98 3231
6151.72 3093
6152.46 3276
6153.20 3400
6153.94 3426
6154.68 3422
6155.42 3254
6156.16 3521
6156.90 3627
6157.64 3552
6158.38 3507
6159.12 3444
6159.86 3540
6160.60 3697
6161.34 3557
6162.08 3673
6162.82 3722
6163.56 3915
6164.30 4292
6165.05 4609
6165.79 4638
6166.53 4793
6167.27 5346
6168.01 5612
6168.75 5411
6169.49 5304
6170.23 5406
6170.97 5333
6171.71 5291
6172.46 5039
6173.20 4952
6173.94 4704
6174.68 4687
6175.42 4603
6176.16 4468
6176.90 4439
6177.64 4448
6178.39 4372
6179.13 4403
6179.87 4549
6180.61 4741
6181.35 4616
6182.09 4562
6182.84 4596
6183.58 4788
6184.32 4813
6185.06 4946
6185.80 5104
6186.55 5186
6187.29 5082
6188.03 5046
6188.77 5179
6189.52 5273
6190.26 5401
6191.00 5719
6191.74 5883
6192.48 6099
6193.23 6144
6193.97 6391
6194.71 6357
6195.45 6684
6196.20 6709
6196.94 6579
6197.68 6759
6198.43 6537
6199.17 6428
6199.91 6300
6200.65 6213
6201.40 6256
6202.14 6127
6202.88 6302
6203.63 6581
6204.37 7218
6205.11 8029
6205.86 9618
6206.60 12008
6207.34 15263
6208.09 19145
6208.83 22937
6209.57 26234
6210.32 28253
6211.06 28997
6211.80 29118
6212.55 28353
6213.29 26497
6214.03 24143
6214.78 20958
6215.52 17723
6216.26 14064
6217.01 11907
6217.75 9935
6218.50 8330
6219.24 6916
6219.98 6332
6220.73 6041
6221.47 5691
6222.22 5538
6222.96 5429
6223.71 5581
6224.45 5697
6225.19 5860
6225.94 6194
6226.68 5852
6227.43 5867
6228.17 5595
6228.92 5140
6229.66 4888
6230.41 4490
6231.15 4134
6231.90 3846
6232.64 3706
6233.39 3756
6234.13 3644
6234.87 3732
6235.62 3732
6236.36 3737
6237.11 4011
6237.86 4275
6238.60 4291
6239.35 4561
6240.09 5018
6240.84 5227
6241.58 5233
6242.33 5196
6243.07 5307
6243.82 5159
6244.56 4649
6245.31 4448
6246.05 4555
6246.80 4902
6247.55 4742
6248.29 5005
6249.04 5175
6249.78 5111
6250.53 4968
6251.27 5000
6252.02 4827
6252.77 4559
6253.51 4504
6254.26 4332
6255.01 4263
6255.75 4517
6256.50 4173
6257.24 4060
6257.99 3951
6258.74 3965
6259.48 4178
6260.23 3838
6260.98 3899
6261.72 3624
6262.47 3573
6263.22 3708
6263.96 3719
6264.71 3608
6265.46 3609
6266.20 3625
6266.95 3547
6267.70 3552
6268.44 3520
6269.19 3480
6269.94 3477
6270.68 3577
6271.43 3528
6272.18 3542
6272.93 3597
6273.67 3657
6274.42 3434
6275.17 3409
6275.92 3525
6276.66 3581
6277.41 3519
6278.16 3696
6278.91 3541
6279.65 3683
6280.40 3579
6281.15 3807
6281.90 3706
6282.64 3738
6283.39 3473
6284.14 3250
6284.89 3303
6285.64 3128
6286.38 3258
6287.13 3059
6287.88 3097
6288.63 3017
6289.38 2977
6290.12 2926
6290.87 2767
6291.62 2791
6292.37 2889
6293.12 2943
6293.87 2793
6294.61 2774
6295.36 2669
6296.11 2823
6296.86 2728
6297.61 2656
6298.36 2660
6299.11 2677
6299.86 2614
6300.60 2652
6301.35 2855
6302.10 2575
6302.85 2613
6303.60 2573
6304.35 2510
6305.10 2561
6305.85 2617
6306.60 2620
6307.35 2523
6308.10 2604
6308.85 2572
6309.59 2608
6310.34 2660
6311.09 2580
6311.84 2778
6312.59 2806
6313.34 2831
6314.09 2848
6314.84 2978
6315.59 2925
6316.34 3092
6317.09 2993
6317.84 3037
6318.59 3008
6319.34 3016
6320.09 2975
6320.84 2876
6321.59 2720
6322.34 2821
6323.09 2838
6323.84 2745
6324.59 2494
6325.34 2522
6326.09 2382
6326.84 2316
6327.59 2258
6328.34 2327
6329.09 2270
6329.85 2132
6330.60 2275
6331.35 2143
6332.10 2130
6332.85 2060
6333.60 2203
6334.35 2113
6335.10 2071
6335.85 2249
6336.60 2183
6337.35 2218
6338.10 2226
6338.86 2258
6339.61 2165
6340.36 2108
6341.11 2140
6341.86 2116
6342.61 2163
6343.36 1975
6344.12 1957
6344.87 2131
6345.62 2217
6346.37 2145
6347.12 2295
6347.87 2438
6348.62 2475
6349.38 2456
6350.13 2575
6350.88 2614
6351.63 2655
6352.38 2752
6353.14 2612
6353.89 2522
6354.64 2642
6355.39 2595
6356.14 2766
6356.90 2430
6357.65 2461
6358.40 2349
6359.15 2347
6359.91 2274
6360.66 2247
6361.41 2082
6362.16 2174
6362.92 2076
6363.67 1966
6364.42 2053
6365.17 1926
6365.93 1950
6366.68 1916
6367.43 1984
6368.19 2192
6368.94 2112
6369.69 2070
6370.44 1953
6371.20 1943
6371.95 2059
6372.70 2043
6373.46 2179
6374.21 2030
6374.96 2087
6375.72 2110
6376.47 1993
6377.22 2166
6377.98 2178
6378.73 2088
6379.48 2066
6380.24 2129
6380.99 2273
6381.75 2166
6382.50 2189
6383.25 2180
6384.01 2036
6384.76 1982
6385.51 2122
6386.27 2174
6387.02 2249
6387.78 2031
6388.53 1900
6389.28 1917
6390.04 1930
6390.79 1934
6391.55 1973
6392.30 1992
6393.06 2076
6393.81 2005
6394.56 2033
6395.32 2013
6396.07 2042
6396.83 2104
6397.58 2049
6398.34 2037
6399.09 1891
6399.85 2021
6400.60 2027
6401.36 1954
6402.11 1866
6402.87 1812
6403.62 1933
6404.38 1935
6405.13 1877
6405.89 1900
6406.64 1902
6407.40 2002
6408.15 2094
6408.91 2183
6409.66 2147
6410.42 2150
6411.17 2150
6411.93 2084
6412.68 2278
6413.44 2000
6414.20 2000
6414.95 1915
6415.71 1756
6416.46 1882
6417.22 1933
6417.97 1886
6418.73 1809
6419.49 1844
6420.24 1851
6421.00 1847
6421.75 1828
6422.51 1797
6423.27 1933
6424.02 1786
6424.78 1846
6425.54 1823
6426.29 1872
6427.05 1944
6427.80 1919
6428.56 1870
6429.32 1777
6430.07 1904
6430.83 1880
6431.59 1943
6432.34 1861
6433.10 2009
6433.86 1987
6434.61 1986
6435.37 1989
6436.13 2090
6436.88 2097
6437.64 2217
6438.40 1966
6439.16 1806
6439.91 1860
6440.67 1933
6441.43 1947
6442.18 2085
6442.94 1968
6443.70 2106
6444.46 2051
6445.21 1944
6445.97 1910
6446.73 1985
6447.49 2078
6448.24 2250
6449.00 2233
6449.76 2094
6450.52 2092
6451.28 1970
6452.03 1993
6452.79 2116
6453.55 2091
6454.31 2217
6455.06 2285
6455.82 2384
6456.58 2292
6457.34 2219
6458.10 2397
6458.86 2298
6459.61 2291
6460.37 2261
6461.13 2281
6461.89 2344
6462.65 2245
6463.41 2308
6464.16 2448
6464.92 2501
6465.68 2602
6466.44 2659
6467.20 2763
6467.96 2804
6468.72 2696
6469.48 2713
6470.23 2700
6470.99 2782
6471.75 2809
6472.51 2776
6473.27 2816
6474.03 2812
6474.79 2776
6475.55 2836
6476.31 2940
6477.07 3097
6477.83 3157
6478.59 3004
6479.35 3040
6480.10 3147
6480.86 3160
6481.62 3214
6482.38 3293
6483.14 3185
6483.90 3177
6484.66 3275
6485.42 3412
6486.18 3394
6486.94 3521
6487.70 3521
6488.46 3810
6489.22 3653
6489.98 3877
6490.74 4013
6491.50 4150
6492.26 4326
6493.02 4367
6493.78 4699
6494.54 4766
6495.30 4909
6496.06 5191
6496.82 5125
6497.59 5177
6498.35 5154
6499.11 4983
6499.87 4940
6500.63 4892
6501.39 4583
6502.15 4762
6502.91 5033
6503.67 4851
6504.43 4943
6505.19 5027
6505.95 5064
6506.71 5332
6507.48 5370
6508.24 5466
6509.00 5623
6509.76 6027
6510.52 5937
6511.28 6087
6512.04 6145
6512.80 6228
6513.57 6289
6514.33 6200
6515.09 6164
6515.85 6129
6516.61 6075
6517.37 6265
6518.14 6334
6518.90 6608
6519.66 6677
6520.42 7057
6521.18 7249
6521.95 7619
6522.71 7634
6523.47 7822
6524.23 8252
6524.99 8700
6525.76 9654
6526.52 10203
6527.28 10752
6528.04 11624
6528.80 12201
6529.57 12163
6530.33 12298
6531.09 12405
6531.85 12263
6532.62 12504
6533.38 13638
6534.14 16033
6534.91 19389
6535.67 23106
6536.43 26719
6537.19 29260
6537.96 30813
6538.72 31346
6539.48 30730
6540.25 29460
6541.01 26838
6541.77 24070
6542.53 20899
6543.30 16904
6544.06 13607
6544.82 10961
6545.59 9271
6546.35 7960
6547.11 7139
6547.88 6410
6548.64 6011
6549.41 5691
6550.17 5504
6550.93 5365
6551.70 5581
6552.46 5278
6553.22 5241
6553.99 5297
6554.75 5083
6555.52 5090
6556.28 4776
6557.04 4370
6557.81 4115
6558.57 4133
6559.34 4007
6560.10 4255
6560.86 4363
6561.63 4418
6562.39 4495
6563.16 4783
6563.92 5181
6564.69 5322
6565.45 5702
6566.21 5961
6566.98 5779
6567.74 5772
6568.51 5523
6569.27 5430
6570.04 5316
6570.80 5300
6571.57 5261
6572.33 5315
6573.10 5526
6573.86 5997
6574.63 6356
6575.39 6878
6576.16 7333
6576.92 7530
6577.69 7323
6578.45 7387
6579.22 7208
6579.98 6699
6580.75 6410
6581.51 5999
6582.28 5812
6583.05 5893
6583.81 5797
6584.58 5678
6585.34 5377
6586.11 5721
6586.87 5704
6587.64 5477
6588.41 5800
6589.17 5657
6589.94 5862
6590.70 5741
6591.47 6069
6592.24 6736
6593.00 7377
6593.77 7889
6594.53 8991
6595.30 9694
6596.07 10597
6596.83 10665
6597.60 10137
6598.37 10037
6599.13 9267
6599.90 8737
6600.66 7822
6601.43 7081
6602.20 6509
6602.96 5867
6603.73 5474
6604.50 5110
6605.26 4974
6606.03 4871
6606.80 4688
6607.57 4510
6608.33 4627
6609.10 4631
6609.87 4340
6610.63 4264
6611.40 4503
6612.17 4442
6612.94 4312
6613.70 4709
6614.47 4752
6615.24 4606
6616.00 4383
6616.77 4415
6617.54 4222
6618.31 4099
6619.08 4039
6619.84 4034
6620.61 3965
6621.38 3882
6622.15 3713
6622.91 3641
6623.68 3754
6624.45 3689
6625.22 3809
6625.99 3709
6626.75 3722
6627.52 3556
6628.29 3471
6629.06 3424
6629.83 3588
6630.59 3685
6631.36 3685
6632.13 3752
6632.90 3924
6633.67 4385
6634.44 4824
6635.21 5448
6635.97 5540
6636.74 5600
6637.51 5548
6638.28 5128
6639.05 4735
6639.82 4663
6640.59 4295
6641.36 3978
6642.12 3741
6642.89 3803
6643.66 3578
6644.43 3611
6645.20 3237
6645.97 3212
6646.74 3086
6647.51 3233
6648.28 3364
6649.05 3373
6649.82 3418
6650.59 3280
6651.36 3312
6652.12 3297
6652.89 3387
6653.66 3494
6654.43 3418
6655.20 3423
6655.97 3507
6656.74 3388
6657.51 3345
6658.28 3516
6659.05 3549
6659.82 3426
6660.59 3225
6661.36 3116
6662.13 3038
6662.90 3093
6663.67 3199
6664.44 3221
6665.21 3224
6665.98 3114
6666.75 3059
6667.52 3053
6668.30 3136
6669.07 3182
6669.84 3357
6670.61 3378
6671.38 3424
6672.15 3302
6672.92 3475
6673.69 3409
6674.46 3371
6675.23 3187
6676.00 3361
6676.77 3406
6677.54 3344
6678.32 3524
6679.09 3365
6679.86 3329
6680.63 3500
6681.40 3599
6682.17 3634
6682.94 3874
6683.71 3776
6684.49 3868
6685.26 4288
6686.03 4658
6686.80 4538
6687.57 4633
6688.34 4405
6689.11 4128
6689.89 3864
6690.66 3540
6691.43 3460
6692.20 3068
6692.97 3155
6693.75 3012
6694.52 3007
6695.29 3041
6696.06 2923
6696.83 2706
6697.61 2610
6698.38 2784
6699.15 2891
6699.92 2845
6700.70 2742
6701.47 2795
6702.24 3051
6703.01 2881
6703.79 2672
6704.56 2690
6705.33 2699
6706.10 2831
6706.88 2731
6707.65 2942
6708.42 3002
6709.19 2865
6709.97 2914
6710.74 2943
6711.51 2831
6712.29 2698
6713.06 2801
6713.83 2711
6714.61 2784
6715.38 2564
6716.15 2466
6716.92 2587
6717.70 2646
6718.47 2505
6719.24 2469
6720.02 2479
6720.79 2384
6721.57 2503
6722.34 2444
6723.11 2336
6723.89 2356
6724.66 2539
6725.43 2420
6726.21 2556
6726.98 2564
6727.76 2541
6728.53 2470
6729.30 2627
6730.08 2717
6730.85 2714
6731.63 2649
6732.40 2685
6733.17 2727
6733.95 2820
6734.72 2731
6735.50 2758
6736.27 2829
6737.05 2837
6737.82 2891
6738.59 3014
6739.37 2847
6740.14 2805
6740.92 2792
6741.69 2678
6742.47 2724
6743.24 2691
6744.02 2775
6744.79 2872
6745.57 2824
6746.34 2827
6747.12 2808
6747.89 2894
6748.67 3013
6749.44 3026
6750.22 3229
6750.99 3239
6751.77 3554
6752.54 3926
6753.32 4244
6754.09 4500
6754.87 4705
6755.65 4492
6756.42 4399
6757.20 4051
6757.97 3704
6758.75 3628
6759.52 3302
6760.30 3162
6761.08 2812
6761.85 2876
6762.63 2884
6763.40 2812
6764.18 2900
6764.96 2677
6765.73 2733
6766.51 2803
6767.28 2703
6768.06 2786
6768.84 2826
6769.61 2736
6770.39 2610
6771.17 2586
6771.94 2545
6772.72 2502
6773.50 2591
6774.27 2564
6775.05 2385
6775.82 2512
6776.60 2547
6777.38 2273
6778.16 2273
6778.93 2433
6779.71 2463
6780.49 2360
6781.26 2353
6782.04 2365
6782.82 2489
6783.59 2439
6784.37 2364
6785.15 2296
6785.93 2244
6786.70 2249
6787.48 2205
6788.26 2230
6789.04 2350
6789.81 2336
6790.59 2323
6791.37 2351
6792.15 2330
6792.92 2212
6793.70 2081
6794.48 2101
6795.26 2126
6796.03 2169
6796.81 2115
6797.59 2151
6798.37 2092
6799.15 2133
6799.92 2104
6800.70 2065
6801.48 2152
6802.26 2199
6803.04 2143
6803.81 2227
6804.59 2244
6805.37 2349
6806.15 2426
6806.93 2422
6807.71 2360
6808.49 2253
6809.26 2274
6810.04 2416
6810.82 2315
6811.60 2209
6812.38 2050
6813.16 2102
6813.94 2255
6814.72 2169
6815.49 2376
6816.27 2300
6817.05 2175
6817.83 2111
6818.61 2039
6819.39 2138
6820.17 2190
6820.95 2243
6821.73 2361
6822.51 2343
6823.29 2264
6824.07 2202
6824.85 2294
6825.62 2265
6826.40 2310
6827.18 2511
6827.96 2282
6828.74 2260
6829.52 2141
6830.30 2210
6831.08 2098
6831.86 2102
6832.64 2047
6833.42 2035
6834.20 2126
6834.98 2054
6835.76 2223
6836.54 2313
6837.32 2218
6838.10 2179
6838.88 2118
6839.66 2183
6840.44 2198
6841.22 2096
6842.01 2151
6842.79 2162
6843.57 2169
6844.35 2141
6845.13 2193
6845.91 2215
6846.69 2414
6847.47 2440
6848.25 2643
6849.03 3088
6849.81 3654
6850.59 4301
6851.37 5129
6852.16 5466
6852.94 5632
6853.72 5727
6854.50 5560
6855.28 4811
6856.06 4427
6856.84 3974
6857.62 3563
6858.41 3127
6859.19 2892
6859.97 2666
6860.75 2568
6861.53 2554
6862.31 2530
6863.09 2524
6863.88 2491
6864.66 2526
6865.44 2725
6866.22 2709
6867.00 2741
6867.79 2768
6868.57 2905
6869.35 2826
6870.13 2789
6870.91 2850
6871.70 2799
6872.48 2653
6873.26 2762
6874.04 2591
6874.83 2615
6875.61 2738
6876.39 2679
6877.17 2643
6877.96 2733
6878.74 2852
6879.52 2896
6880.30 3064
6881.09 3102
6881.87 3152
6882.65 3160
6883.43 3260
6884.22 3210
6885.00 3320
6885.78 3486
6886.57 3904
6887.35 4558
6888.13 5147
6888.92 5791
6889.70 6194
6890.48 6513
6891.26 6246
6892.05 5761
6892.83 5116
6893.62 4930
6894.40 4470
6895.18 4061
6895.97 3631
6896.75 3609
6897.53 3514
6898.32 3493
6899.10 3456
6899.88 3391
6900.67 3633
6901.45 3632
6902.24 3524
6903.02 3593
6903.80 3573
6904.59 3387
6905.37 3535
6906.16 3513
6906.94 3453
6907.72 3320
6908.51 3336
6909.29 3190
6910.08 3342
6910.86 3158
6911.65 3042
6912.43 3079
6913.21 2926
6914.00 3073
6914.78 2902
6915.57 2761
6916.35 2768
6917.14 2925
6917.92 3102
6918.71 3032
6919.49 2923
6920.28 3023
6921.06 3005
6921.85 2946
6922.63 2915
6923.42 2894
6924.20 3031
6924.99 2953
6925.77 2927
6926.56 3278
6927.34 3255
6928.13 3197
6928.91 3325
6929.70 3250
6930.49 3173
6931.27 3255
6932.06 3110
6932.84 3285
6933.63 3339
6934.41 3095
6935.20 3095
6935.99 3287
6936.77 3322
6937.56 3449
6938.34 3466
6939.13 3632
6939.92 3717
6940.70 3938
6941.49 4340
6942.27 4450
6943.06 4765
6943.85 5076
6944.63 5387
6945.42 5369
6946.21 5450
6946.99 5487
6947.78 5761
6948.57 5754
6949.35 5406
6950.14 5435
6950.92 5314
6951.71 5098
6952.50 4887
6953.29 4857
6954.07 4839
6954.86 4627
6955.65 4546
6956.43 4366
6957.22 4607
6958.01 4629
6958.79 4683
6959.58 4835
6960.37 4499
6961.16 4574
6961.94 4547
6962.73 4634
6963.52 4934
6964.31 4701
6965.09 4869
6965.88 5040
6966.67 5035
6967.46 5626
6968.24 5929
6969.03 6232
6969.82 6698
6970.61 6921
6971.39 7285
6972.18 7252
6972.97 7110
6973.76 6894
6974.55 7032
6975.33 6930
6976.12 7322
6976.91 7406
6977.70 6972
6978.49 6930
6979.27 6987
6980.06 7346
6980.85 7741
6981.64 8489
6982.43 10443
6983.22 12833
6984.01 16712
6984.79 21060
6985.58 25387
6986.37 28535
6987.16 30185
6987.95 30738
6988.74 30204
6989.53 29100
6990.32 27040
6991.10 24289
6991.89 20904
6992.68 17326
6993.47 13843
6994.26 11293
6995.05 9856
6995.84 8091
6996.63 7096
6997.42 6156
6998.21 6048
6999.00 5837
6999.79 5758
7000.58 5636
7001.36 5552
7002.15 5588
7002.94 5710
7003.73 5575
7004.52 5612
7005.31 5188
7006.10 4838
7006.89 4521
7007.68 3945
7008.47 3622
7009.26 3612
7010.05 3555
7010.84 3715
7011.63 3776
7012.42 3858
7013.21 3907
7014.00 4287
7014.79 4577
7015.58 4545
7016.37 4625
7017.16 4253
7017.96 4362
7018.75 4491
7019.54 4180
7020.33 4127
7021.12 4099
7021.91 4158
7022.70 4526
7023.49 4656
7024.28 4615
7025.07 4962
7025.86 5138
7026.65 5175
7027.44 4930
7028.24 4808
7029.03 4484
7029.82 4258
7030.61 4125
7031.40 3872
7032.19 3817
7032.98 3687
7033.77 3579
7034.57 3401
7035.36 3461
7036.15 3433
7036.94 3434
7037.73 3498
7038.52 3520
7039.32 3465
7040.11 3610
7040.90 3705
7041.69 3737
7042.48 3919
7043.27 4058
7044.07 3962
7044.86 4131
7045.65 4065
7046.44 3960
7047.23 4251
7048.03 4326
7048.82 4443
7049.61 4654
7050.40 4849
7051.20 5271
7051.99 5672
7052.78 5623
7053.57 5209
7054.37 4894
7055.16 4740
7055.95 4448
7056.74 4074
7057.54 3784
7058.33 3742
7059.12 3613
7059.91 3677
7060.71 3714
7061.50 3844
7062.29 3743
7063.09 3750
7063.88 3717
7064.67 3712
7065.47 3760
7066.26 3707
7067.05 3731
7067.85 3627
7068.64 3304
7069.43 3363
7070.23 3369
7071.02 3343
7071.81 3182
7072.61 3028
7073.40 3069
7074.19 3012
7074.99 2945
7075.78 2880
7076.57 2938
7077.37 2788
7078.16 2794
7078.96 2642
7079.75 2735
7080.54 2872
7081.34 2857
7082.13 2651
7082.93 2676
7083.72 2813
7084.51 2824
7085.31 2640
7086.10 2441
7086.90 2554
7087.69 2549
7088.49 2507
7089.28 2459
7090.08 2485
7090.87 2389
7091.66 2386
7092.46 2523
7093.25 2510
7094.05 2568
7094.84 2548
7095.64 2536
7096.43 2326
7097.23 2305
7098.02 2389
7098.82 2334
7099.61 2305
7100.41 2299
7101.20 2139
7102.00 2171
7102.79 2188
7103.59 2418
7104.38 2505
7105.18 2237
7105.98 2223
7106.77 2116
7107.57 2064
7108.36 2120
7109.16 2011
7109.95 2038
7110.75 2129
7111.54 2031
7112.34 1871
7113.14 2005
7113.93 2027
7114.73 2141
7115.52 2147
7116.32 2106
7117.12 2088
7117.91 2158
7118.71 2192
7119.50 2126
7120.30 2019
7121.10 1989
7121.89 2066
7122.69 2066
7123.49 2011
7124.28 2105
7125.08 2009
7125.88 1865
7126.67 1799
7127.47 1903
7128.27 1985
7129.06 2043
7129.86 2181
7130.66 2230
7131.45 2124
7132.25 2322
7133.05 2326
7133.84 2253
7134.64 2285
7135.44 2041
7136.23 2044
7137.03 1981
7137.83 2004
7138.63 1952
7139.42 2053
7140.22 1707
7141.02 1708
7141.82 1829
7142.61 1762
7143.41 1731
7144.21 1711
7145.01 1798
7145.80 1840
7146.60 1821
7147.40 1831
7148.20 1847
7148.99 1923
7149.79 1870
7150.59 1648
7151.39 1711
7152.19 1664
7152.98 1599
7153.78 1807
7154.58 1736
7155.38 1805
7156.18 1953
7156.98 1994
7157.77 1956
7158.57 2075
7159.37 2065
7160.17 1996
7160.97 2028
7161.77 1960
7162.56 1819
7163.36 1668
7164.16 1648
7164.96 1723
7165.76 1691
7166.56 1656
7167.36 1684
7168.16 1600
7168.95 1637
7169.75 1685
7170.55 1686
7171.35 1583
7172.15 1578
7172.95 1579
7173.75 1683
7174.55 1578
7175.35 1630
7176.15 1607
7176.95 1507
7177.75 1503
7178.55 1522
7179.35 1591
7180.14 1500
7180.94 1574
7181.74 1577
7182.54 1524
7183.34 1553
7184.14 1502
7184.94 1454
7185.74 1538
7186.54 1533
7187.34 1516
7188.14 1531
7188.94 1536
7189.74 1548
7190.54 1541
7191.34 1363
7192.14 1514
7192.94 1485
7193.74 1500
7194.54 1396
7195.35 1329
7196.15 1414
7196.95 1368
7197.75 1414
7198.55 1531
7199.35 1516
7200.15 1480
7200.95 1509
7201.75 1587
7202.55 1603
7203.35 1384
7204.15 1359
7204.95 1375
7205.75 1343
7206.56 1346
7207.36 1342
7208.16 1405
7208.96 1415
7209.76 1578
7210.56 1464
7211.36 1430
7212.16 1425
7212.97 1389
7213.77 1418
7214.57 1443
7215.37 1406
7216.17 1441
7216.97 1412
7217.78 1399
7218.58 1430
7219.38 1397
7220.18 1414
7220.98 1468
7221.78 1464
7222.59 1371
7223.39 1294
7224.19 1429
7224.99 1448
7225.79 1538
7226.60 1478
7227.40 1415
7228.20 1426
7229.00 1491
7229.81 1421
7230.61 1508
7231.41 1307
7232.21 1438
7233.02 1370
7233.82 1479
7234.62 1478
7235.42 1406
7236.23 1360
7237.03 1439
7237.83 1508
7238.63 1459
7239.44 1633
7240.24 1487
7241.04 1524
7241.85 1415
7242.65 1492
7243.45 1492
7244.26 1494
7245.06 1459
7245.86 1494
7246.67 1486
7247.47 1429
7248.27 1428
7249.08 1411
7249.88 1420
7250.68 1514
7251.49 1490
7252.29 1491
7253.09 1453
7253.90 1347
7254.70 1360
7255.50 1517
7256.31 1533
7257.11 1490
7257.92 1580
7258.72 1553
7259.52 1630
7260.33 1580
7261.13 1673
7261.94 1813
7262.74 1866
7263.54 1758
7264.35 1789
7265.15 1676
7265.96 1589
7266.76 1528
7267.57 1475
7268.37 1587
7269.18 1466
7269.98 1525
7270.78 1595
7271.59 1545
7272.39 1511
7273.20 1547
7274.00 1551
7274.81 1628
7275.61 1689
7276.42 1635
7277.22 1497
7278.03 1573
7278.83 1612
7279.64 1524
7280.44 1667
7281.25 1641
7282.05 1728
7282.86 1963
7283.66 2069
7284.47 2202
7285.28 2330
7286.08 2486
7286.89 2554
7287.69 2602
7288.50 2379
7289.30 2199
7290.11 2109
7290.91 2056
7291.72 1908
7292.53 1850
7293.33 1845
7294.14 1719
7294.94 1536
7295.75 1666
7296.56 1786
7297.36 1700
7298.17 1656
7298.97 1722
7299.78 1757
7300.59 1714
7301.39 1735
7302.20 1723
7303.01 1789
7303.81 1762
7304.62 1832
7305.43 1767
7306.23 1700
7307.04 1671
7307.85 1651
7308.65 1615
7309.46 1687
7310.27 1774
7311.07 1863
7311.88 1809
7312.69 1904
7313.49 1871
7314.30 1856
7315.11 1893
7315.91 1945
7316.72 2156
7317.53 2458
7318.34 2664
7319.14 2875
7319.95 3264
7320.76 3649
7321.57 3626
7322.37 3386
7323.18 3021
7323.99 2734
7324.80 2539
7325.60 2300
7326.41 2213
7327.22 2162
7328.03 2235
7328.83 2104
7329.64 1827
7330.45 1826
7331.26 1910
7332.07 1916
7332.87 1875
7333.68 1883
7334.49 2023
7335.30 1953
7336.11 1877
7336.92 1885
7337.72 1833
7338.53 1743
7339.34 1764
7340.15 1729
7340.96 1912
7341.77 1835
7342.57 1699
7343.38 1646
7344.19 1722
7345.00 1682
7345.81 1582
7346.62 1607
7347.43 1562
7348.24 1579
7349.05 1550
7349.85 1571
7350.66 1505
7351.47 1470
7352.28 1542
7353.09 1571
7353.90 1469
7354.71 1470
7355.52 1476
7356.33 1507
7357.14 1505
7357.95 1509
7358.76 1512
7359.57 1587
7360.38 1646
7361.18 1509
7361.99 1424
7362.80 1439
7363.61 1444
7364.42 1378
7365.23 1274
7366.04 1444
7366.85 1461
7367.66 1391
7368.47 1515
7369.28 1481
7370.09 1502
7370.90 1442
7371.71 1451
7372.52 1349
7373.33 1410
7374.14 1424
7374.96 1461
7375.77 1423
7376.58 1441
7377.39 1339
7378.20 1276
7379.01 1284
7379.82 1363
7380.63 1401
7381.44 1380
7382.25 1296
7383.06 1398
7383.87 1468
7384.68 1387
7385.49 1224
7386.31 1409
7387.12 1336
7387.93 1363
7388.74 1322
7389.55 1379
7390.36 1375
7391.17 1320
7391.98 1356
7392.79 1483
7393.61 1342
7394.42 1332
7395.23 1311
7396.04 1284
7396.85 1272
7397.66 1316
7398.48 1335
7399.29 1334
7400.10 1324
7400.91 1317
7401.72 1397
7402.53 1428
7403.35 1295
7404.16 1331
7404.97 1373
7405.78 1399
7406.59 1291
7407.41 1338
7408.22 1307
7409.03 1355
7409.84 1391
7410.66 1340
7411.47 1302
7412.28 1351
7413.09 1328
7413.91 1387
7414.72 1249
7415.53 1226
7416.34 1262
7417.16 1257
7417.97 1203
7418.78 1218
7419.60 1332
7420.41 1275
7421.22 1155
7422.03 1134
7422.85 1152
7423.66 1166
7424.47 1193
7425.29 1282
7426.10 1272
7426.91 1242
7427.73 1238
7428.54 1225
7429.35 1274
7430.17 1255
7430.98 1472
7431.79 1489
7432.61 1529
7433.42 1554
7434.23 1393
7435.05 1339
7435.86 1286
7436.67 1352
7437.49 1498
7438.30 1401
7439.12 1318
7439.93 1311
7440.74 1257
7441.56 1331
7442.37 1200
7443.19 1276
7444.00 1401
7444.82 1182
7445.63 1262
7446.44 1267
7447.26 1371
7448.07 1340
7448.89 1273
7449.70 1309
7450.52 1236
7451.33 1236
7452.15 1341
7452.96 1259
7453.77 1252
7454.59 1378
7455.40 1242
7456.22 1269
7457.03 1232
7457.85 1171
7458.66 1282
7459.48 1271
7460.29 1235
7461.11 1251
7461.92 1236
7462.74 1321
7463.55 1254
7464.37 1224
7465.19 1257
7466.00 1264
7466.82 1274
7467.63 1272
7468.45 1231
7469.26 1233
7470.08 1301
7470.89 1313
7471.71 1264
7472.53 1286
7473.34 1249
7474.16 1286
7474.97 1240
7475.79 1276
7476.60 1294
7477.42 1335
7478.24 1319
7479.05 1263
7479.87 1256
7480.69 1228
7481.50 1321
7482.32 1276
7483.13 1271
7483.95 1389
7484.77 1356
7485.58 1316
7486.40 1345
7487.22 1284
7488.03 1229
7488.85 1225
7489.67 1247
7490.48 1244
7491.30 1268
7492.12 1182
7492.93 1203
7493.75 1279
7494.57 1272
7495.38 1268
7496.20 1256
7497.02 1155
7497.84 1189
7498.65 1179
7499.47 1220
7500.29 1217
7501.10 1162
7501.92 1230
7502.74 1264
7503.56 1262
7504.37 1241
7505.19 1281
7506.01 1171
7506.83 1211
7507.64 1102
7508.46 1230
7509.28 1193
7510.10 1139
7510.92 1128
7511.73 1199
7512.55 1210
7513.37 1177
7514.19 1252
7515.01 1289
7515.82 1210
7516.64 1190
7517.46 1156
7518.28 1206
7519.10 1114
7519.91 1160
7520.73 1152
7521.55 1208
7522.37 1176
7523.19 1095
7524.01 1244
7524.83 1234
7525.64 1199
7526.46 1176
7527.28 1220
7528.10 1292
7528.92 1279
7529.74 1299
7530.56 1359
7531.38 1176
7532.20 1095
7533.01 1047
7533.83 1109
7534.65 1085
7535.47 1123
7536.29 1138
7537.11 1078
7537.93 1121
7538.75 1133
7539.57 1091
7540.39 1254
7541.21 1072
7542.03 1122
7542.85 1204
7543.67 1136
7544.49 1302
7545.31 1271
7546.12 1195
7546.94 1206
7547.76 1165
7548.58 1129
7549.40 1220
7550.22 1082
7551.04 1120
7551.86 1198
7552.68 1131
7553.50 1094
7554.33 1162
7555.15 1114
7555.97 1112
7556.79 1122
7557.61 1179
7558.43 1247
7559.25 1156
7560.07 1194
7560.89 1175
7561.71 1247
7562.53 1237
7563.35 1203
7564.17 1222
7564.99 1237
7565.81 1102
7566.63 1165
7567.45 1182
7568.28 1168
7569.10 1141
7569.92 1128
7570.74 1138
7571.56 1015
7572.38 1084
7573.20 1120
7574.02 1035
7574.84 1098
7575.67 1104
7576.49 1185
7577.31 1086
7578.13 1206
7578.95 1195
7579.77 1161
7580.60 1206
7581.42 1203
7582.24 1183
7583.06 1122
7583.88 1097
7584.70 1151
7585.53 1124
7586.35 1157
7587.17 1204
7587.99 1166
7588.81 1182
7589.64 1145
7590.46 1269
7591.28 1321
7592.10 1235
7592.93 1189
7593.75 1216
7594.57 1236
7595.39 1212
7596.21 1286
7597.04 1318
7597.86 1317
7598.68 1311
7599.51 1309
7600.33 1298
7601.15 1383
7601.97 1343
7602.80 1393
7603.62 1370
7604.44 1394
7605.27 1458
7606.09 1579
7606.91 1619
7607.73 1484
7608.56 1482
7609.38 1382
7610.20 1368
7611.03 1333
7611.85 1374
7612.67 1371
7613.50 1283
7614.32 1321
7615.14 1419
7615.97 1343
7616.79 1513
7617.62 1571
7618.44 1649
7619.26 1690
7620.09 1602
7620.91 1631
7621.73 1603
7622.56 1528
7623.38 1508
7624.21 1472
7625.03 1376
7625.85 1333
7626.68 1525
7627.50 1455
7628.33 1382
7629.15 1496
7629.98 1459
7630.80 1365
7631.62 1523
7632.45 1618
7633.27 1658
7634.10 1513
7634.92 1458
7635.75 1527
7636.57 1535
7637.40 1549
7638.22 1539
7639.05 1425
7639.87 1410
7640.70 1188
7641.52 1220
7642.35 1208
7643.17 1289
7644.00 1287
7644.82 1276
7645.65 1244
7646.47 1195
7647.30 1225
7648.12 1296
7648.95 1309
7649.77 1301
7650.60 1354
7651.42 1290
7652.25 1264
7653.07 1297
7653.90 1358
7654.73 1199
7655.55 1203
7656.38 1197
7657.20 1112
7658.03 1071
7658.85 1104
7659.68 1158
7660.51 1130
7661.33 1173
7662.16 1209
7662.98 1132
7663.81 1152
7664.64 1188
7665.46 1266
7666.29 1176
7667.12 1181
7667.94 1097
7668.77 1083
7669.59 1164
7670.42 1161
7671.25 1140
7672.07 1210
7672.90 1149
7673.73 1012
7674.55 1042
7675.38 1140
7676.21 1164
7677.03 1203
7677.86 1130
7678.69 1172
7679.52 1072
7680.34 1125
7681.17 1165
7682.00 1093
7682.82 1170
7683.65 1095
7684.48 1144
7685.31 1172
7686.13 1074
7686.96 1124
7687.79 1217
7688.62 1151
7689.44 1182
7690.27 1073
7691.10 1195
7691.93 1220
7692.75 1060
7693.58 1052
7694.41 1052
7695.24 1107
7696.07 1156
7696.89 1095
7697.72 1031
7698.55 1133
7699.38 1160
7700.21 1267
7701.03 1146
7701.86 1136
7702.69 1188
7703.52 1122
7704.35 1088
7705.17 1103
7706.00 1058
7706.83 1137
7707.66 1094
7708.49 1125
7709.32 1088
7710.15 1072
7710.97 1016
7711.80 1137
7712.63 1158
7713.46 1115
7714.29 1176
7715.12 1097
7715.95 1120
7716.78 1153
7717.61 1138
7718.44 1121
7719.26 1121
7720.09 1047
7720.92 1017
7721.75 1076
7722.58 1084
7723.41 1133
7724.24 1086
7725.07 1039
7725.90 996
7726.73 1041
7727.56 1012
7728.39 1034
7729.22 1067
7730.05 1074
7730.88 1119
7731.71 1133
7732.54 1001
7733.37 1039
7734.20 1117
7735.03 1069
7735.86 1099
7736.69 1011
7737.52 1072
7738.35 1091
7739.18 1168
7740.01 1049
7740.84 1034
7741.67 1053
7742.50 1058
7743.33 1088
7744.16 1085
7744.99 1137
7745.82 1148
7746.65 1214
7747.48 1279
7748.31 1443
7749.14 1383
7749.97 1321
7750.80 1365
7751.64 1303
7752.47 1214
7753.30 1288
7754.13 1191
7754.96 1155
7755.79 1168
7756.62 1127
7757.45 1137
7758.28 1062
7759.12 1154
7759.95 1174
7760.78 1194
7761.61 1150
7762.44 1112
7763.27 1223
7764.10 1253
7764.94 1250
7765.77 1249
7766.60 1276
7767.43 1324
7768.26 1199
7769.09 1255
7769.93 1200
7770.76 1176
7771.59 1238
7772.42 1389
7773.25 1288
7774.09 1306
7774.92 1155
7775.75 1156
7776.58 1066
7777.41 1194
7778.25 1263
7779.08 1191
7779.91 1232
7780.74 1171
7781.58 1121
7782.41 1175
7783.24 1153
7784.07 1178
7784.91 1114
7785.74 1236
7786.57 1136
7787.41 1208
7788.24 1250
7789.07 1131
7789.90 1048
7790.74 1151
7791.57 1206
7792.40 1299
7793.24 1223
7794.07 1273
7794.90 1277
7795.74 1233
7796.57 1133
7797.40 1190
7798.24 1245
7799.07 1227
7799.90 1230
7800.74 1193
7801.57 1179
7802.40 1243
7803.24 1299
7804.07 1299
7804.90 1287
7805.74 1319
7806.57 1273
7807.41 1351
7808.24 1352
7809.07 1367
7809.91 1373
7810.74 1377
7811.58 1348
7812.41 1478
7813.24 1560
7814.08 1496
7814.91 1518
7815.75 1685
7816.58 1707
7817.42 1699
7818.25 1895
7819.09 2034
7819.92 1976
7820.75 1721
7821.59 1624
7822.42 1753
7823.26 1690
7824.09 1617
7824.93 1564
7825.76 1683
7826.60 1649
7827.43 1744
7828.27 1789
7829.10 1668
7829.94 1739
7830.77 1731
7831.61 1623
7832.44 1676
7833.28 1701
7834.11 1709
7834.95 1661
7835.78 1642
7836.62 1618
7837.46 1494
7838.29 1592
7839.13 1565
7839.96 1608
7840.80 1549
7841.63 1543
7842.47 1500
7843.31 1506
7844.14 1489
7844.98 1408
7845.81 1522
7846.65 1474
7847.48 1419
7848.32 1481
7849.16 1388
7849.99 1504
7850.83 1523
7851.67 1464
7852.50 1442
7853.34 1407
7854.17 1533
7855.01 1611
7855.85 1415
7856.68 1442
7857.52 1559
7858.36 1681
7859.19 1778
7860.03 1781
7860.87 1854
7861.70 1803
7862.54 1708
7863.38 1673
7864.21 1665
7865.05 1593
7865.89 1594
7866.73 1595
7867.56 1532
7868.40 1506
7869.24 1462
7870.07 1540
7870.91 1523
7871.75 1479
7872.59 1573
7873.42 1632
7874.26 1522
7875.10 1648
7875.94 1680
7876.77 1677
7877.61 1731
7878.45 1853
7879.29 2007
7880.12 2111
7880.96 2210
7881.80 2276
7882.64 2397
7883.48 2399
7884.31 2266
7885.15 2255
7885.99 2247
7886.83 1921
7887.67 1976
7888.50 1776
7889.34 1844
7890.18 1775
7891.02 1655
7891.86 1604
7892.70 1689
7893.53 1833
7894.37 1797
7895.21 1786
7896.05 1580
7896.89 1566
7897.73 1500
7898.57 1529
7899.41 1439
7900.24 1460
7901.08 1468
7901.92 1457
7902.76 1425
7903.60 1425
7904.44 1467
7905.28 1344
7906.12 1371
7906.96 1455
7907.80 1287
7908.63 1338
7909.47 1385
7910.31 1420
7911.15 1358
7911.99 1288
7912.83 1241
7913.67 1276
7914.51 1405
7915.35 1496
7916.19 1536
7917.03 1500
7917.87 1536
7918.71 1605
7919.55 1676
7920.39 1638
7921.23 1741
7922.07 1714
7922.91 1659
7923.75 1633
7924.59 1560
7925.43 1467
7926.27 1316
7927.11 1295
7927.95 1202
7928.79 1148
7929.63 1343
7930.47 1364
7931.31 1219
7932.15 1362
7932.99 1290
7933.83 1262
7934.67 1179
7935.52 1206
7936.36 1262
7937.20 1247
7938.04 1241
7938.88 1127
7939.72 1207
7940.56 1237
7941.40 1259
7942.24 1226
7943.08 1219
7943.92 1289
7944.77 1248
7945.61 1303
7946.45 1245
7947.29 1183
7948.13 1115
7948.97 1237
7949.81 1218
7950.66 1248
7951.50 1345
7952.34 1322
7953.18 1340
7954.02 1384
7954.86 1393
7955.71 1446
7956.55 1397
7957.39 1432
7958.23 1440
7959.07 1350
7959.92 1398
7960.76 1233
7961.60 1155
7962.44 1339
7963.28 1387
7964.13 1313
7964.97 1387
7965.81 1378
7966.65 1399
7967.50 1399
7968.34 1601
7969.18 1580
7970.02 1540
7970.87 1625
7971.71 1506
7972.55 1429
7973.39 1470
7974.24 1271
7975.08 1263
7975.92 1242
7976.76 1257
7977.61 1168
7978.45 1178
7979.29 1197
7980.14 1162
7980.98 1202
7981.82 1149
7982.67 1250
7983.51 1258
7984.35 1216
7985.20 1167
7986.04 1133
7986.88 1188
7987.73 1124
7988.57 1070
7989.41 1134
7990.26 1193
7991.10 1256
7991.94 1148
7992.79 1118
7993.63 1134
7994.48 1082
7995.32 1115
7996.16 1131
7997.01 978
7997.85 964
7998.70 1131
7999.54 1052
8000.38 1009
8001.23 1062
8002.07 1056
8002.92 1026
8003.76 1077
8004.61 1069
8005.45 1056
8006.29 1053
8007.14 1055
8007.98 1021
8008.83 1022
8009.67 1048
8010.52 990
8011.36 980
8012.21 980
8013.05 989
8013.90 1094
8014.74 992
8015.59 1009
8016.43 1029
8017.28 971
8018.12 821
8018.97 936
8019.81 966
8020.66 995
8021.50 1035
8022.35 1001
8023.19 1014
8024.04 977
8024.88 948
8025.73 942
8026.57 915
8027.42 991
8028.27 982
8029.11 961
8029.96 1006
8030.80 972
8031.65 956
8032.49 957
8033.34 997
8034.19 953
8035.03 967
8035.88 1077
8036.72 1121
8037.57 907
8038.42 1050
8039.26 1037
8040.11 1064
8040.96 925
8041.80 979
8042.65 965
8043.49 1025
8044.34 1079
8045.19 927
8046.03 981
8046.88 1026
8047.73 1075
8048.57 1049
8049.42 1163
8050.27 1165
8051.11 1168
8051.96 988
8052.81 994
8053.66 1006
8054.50 1011
8055.35 1029
8056.20 995
8057.04 1031
8057.89 1032
8058.74 944
8059.59 918
8060.43 1022
8061.28 1001
8062.13 934
8062.97 908
8063.82 914
8064.67 978
8065.52 1053
8066.37 1051
8067.21 961
8068.06 1056
8068.91 1056
8069.76 920
8070.60 820
8071.45 895
8072.30 984
8073.15 894
8074.00 902
8074.84 978
8075.69 977
8076.54 977
8077.39 887
8078.24 891
8079.08 936
8079.93 944
8080.78 994
8081.63 949
8082.48 995
8083.33 936
8084.18 913
8085.02 943
8085.87 962
8086.72 861
8087.57 888
8088.42 936
8089.27 959
8090.12 946
8090.97 838
8091.81 881
8092.66 928
8093.51 983
8094.36 1063
8095.21 972
8096.06 997
8096.91 917
8097.76 875
8098.61 906
8099.46 898
8100.31 950
8101.16 949
8102.01 956
8102.86 954
8103.71 1061
8104.55 961
8105.40 971
8106.25 1077
8107.10 989
8107.95 983
8108.80 988
8109.65 960
8110.50 966
8111.35 1050
8112.20 958
8113.05 996
8113.90 897
8114.75 909
8115.60 939
8116.45 992
8117.30 996
8118.16 1014
8119.01 971
8119.86 1052
8120.71 1053
8121.56 1003
8122.41 1023
8123.26 1000
8124.11 1027
8124.96 1059
8125.81 1023
8126.66 945
8127.51 904
8128.36 986
8129.21 958
8130.06 968
8130.92 976
8131.77 1007
8132.62 932
8133.47 1030
8134.32 1009
8135.17 1061
8136.02 1074
8136.87 1076
8137.73 1118
8138.58 1062
8139.43 947
8140.28 1042
8141.13 1078
8141.98 963
8142.83 1034
8143.69 1040
8144.54 1081
8145.39 1057
8146.24 1077
8147.09 1034
8147.95 1155
8148.80 1100
8149.65 1134
8150.50 1149
8151.35 1128
8152.21 1074
8153.06 1078
8153.91 1218
8154.76 1315
8155.61 1365
8156.47 1480
8157.32 1429
8158.17 1453
8159.02 1403
8159.88 1345
8160.73 1177
8161.58 1121
8162.44 1108
8163.29 1043
8164.14 1109
8164.99 1134
8165.85 1130
8166.70 1130
8167.55 1079
8168.41 1135
8169.26 1226
8170.11 1053
8170.96 1140
8171.82 1221
8172.67 1088
8173.52 1045
8174.38 1162
8175.23 975
8176.08 1078
8176.94 1017
8177.79 993
8178.64 1086
8179.50 1076
8180.35 937
8181.21 987
8182.06 1016
8182.91 853
8183.77 976
8184.62 934
8185.47 958
8186.33 1018
8187.18 922
8188.04 1001
8188.89 1008
8189.74 1019
8190.60 1060
8191.45 970
8192.31 892
8193.16 1015
8194.02 906
8194.87 898
8195.72 948
8196.58 994
8197.43 1001
8198.29 905
8199.14 963
8200.00 928
8200.85 893
8201.71 1058
8202.56 1004
8203.42 897
8204.27 859
8205.13 941
8205.98 899
8206.84 983
8207.69 984
8208.55 968
8209.40 1001
8210.26 1029
8211.11 921
8211.97 860
8212.82 959
8213.68 1011
8214.53 922
8215.39 964
8216.24 940
8217.10 984
8217.96 1008
8218.81 1072
8219.67 959
8220.52 987
8221.38 978
8222.23 973
8223.09 953
8223.95 981
8224.80 944
8225.66 952
8226.51 898
8227.37 969
8228.23 1057
8229.08 984
8229.94 957
8230.79 976
8231.65 998
8232.51 963
8233.36 971
8234.22 983
8235.08 1001
8235.93 885
8236.79 902
8237.65 837
8238.50 898
8239.36 867
8240.22 996
8241.07 950
8241.93 969
8242.79 930
8243.64 962
8244.50 977
8245.36 957
8246.21 950
8247.07 921
8247.93 939
8248.79 921
8249.64 990
8250.50 970
8251.36 912
8252.22 935
8253.07 896
8253.93 886
8254.79 981
8255.65 957
8256.50 859
8257.36 835
8258.22 922
8259.08 904
8259.93 919
8260.79 957
8261.65 932
8262.51 859
8263.37 896
8264.22 934
8265.08 939
8265.94 983
8266.80 963
8267.66 964
8268.51 1011
8269.37 1017
8270.23 1073
8271.09 1076
8271.95 1008
8272.81 1024
8273.66 1011
8274.52 1068
8275.38 1078
8276.24 983
8277.10 902
8277.96 946
8278.82 945
8279.67 912
8280.53 1060
8281.39 966
8282.25 919
8283.11 951
8283.97 923
8284.83 967
8285.69 1032
8286.55 1057
8287.41 941
8288.27 992
8289.12 1100
8289.98 1101
8290.84 1027
8291.70 1117
8292.56 1063
8293.42 1175
8294.28 1217
8295.14 1175
8296.00 1198
8296.86 1183
8297.72 1157
8298.58 1100
8299.44 1170
8300.30 1153
8301.16 1053
8302.02 1043
8302.88 1066
8303.74 994
8304.60 1012
8305.46 983
8306.32 972
8307.18 984
8308.04 955
8308.90 975
8309.76 1000
8310.62 1038
8311.48 907
8312.34 921
8313.20 1075
8314.06 1112
8314.92 1077
8315.78 999
8316.65 1010
8317.51 1075
8318.37 1059
8319.23 1029
8320.09 959
8320.95 1017
8321.81 996
8322.67 985
8323.53 954
8324.39 1017
8325.26 979
8326.12 878
8326.98 873
8327.84 889
8328.70 935
8329.56 910
8330.42 969
8331.28 929
8332.15 1006
8333.01 971
8333.87 924
8334.73 888
8335.59 1058
8336.45 976
8337.32 953
8338.18 955
8339.04 1007
8339.90 969
8340.76 997
8341.63 1038
8342.49 1042
8343.35 1087
8344.21 1069
8345.07 934
8345.94 1017
8346.80 1096
8347.66 1006
8348.52 914
8349.39 962
8350.25 955
8351.11 1010
8351.97 1029
8352.84 941
8353.70 888
8354.56 863
8355.42 1025
8356.29 995
8357.15 996
8358.01 1050
8358.88 982
8359.74 970
8360.60 1034
8361.46 977
8362.33 994
8363.19 996
8364.05 891
8364.92 967
8365.78 999
8366.64 1013
8367.51 1026
8368.37 978
8369.23 962
8370.10 878
8370.96 1004
8371.82 902
8372.69 844
8373.55 1047
8374.42 978
8375.28 955
8376.14 837
8377.01 879
8377.87 1009
8378.73 1039
8379.60 998
8380.46 942
8381.33 934
8382.19 925
8383.06 945
8383.92 864
8384.78 923
8385.65 1041
8386.51 1046
8387.38 1054
8388.24 998
8389.11 955
8389.97 1010
8390.83 1063
8391.70 916
8392.56 912
8393.43 928
8394.29 925
8395.16 915
8396.02 924
8396.89 836
8397.75 889
8398.62 939
8399.48 1010
8400.35 1010
8401.21 1001
8402.08 915
8402.94 903
8403.81 967
8404.67 1016
8405.54 996
8406.40 1026
8407.27 1030
8408.14 1038
8409.00 1067
8409.87 1106
8410.73 1073
8411.60 1112
8412.46 1029
8413.33 993
8414.19 961
8415.06 1096
8415.93 1037
8416.79 1086
8417.66 1047
8418.52 1024
8419.39 989
8420.26 1041
8421.12 1023
8421.99 1068
8422.85 1090
8423.72 1194
8424.59 1162
8425.45 1122
8426.32 1152
8427.19 1213
8428.05 1233
8428.92 1227
8429.79 1252
8430.65 1179
8431.52 1176
8432.39 1204
8433.25 1204
8434.12 1176
8434.99 1242
8435.85 1205
8436.72 1186
8437.59 1211
8438.45 1294
8439.32 1333
8440.19 1276
8441.06 1348
8441.92 1408
8442.79 1504
8443.66 1504
8444.52 1610
8445.39 1520
8446.26 1560
8447.13 1553
8447.99 1540
8448.86 1549
8449.73 1526
8450.60 1408
8451.47 1439
8452.33 1452
8453.20 1455
8454.07 1485
8454.94 1502
8455.80 1641
8456.67 1552
8457.54 1667
8458.41 1691
8459.28 1727
8460.14 1746
8461.01 1592
8461.88 1624
8462.75 1661
8463.62 1664
8464.49 1680
8465.35 1707
8466.22 1769
8467.09 1944
8467.96 2140
8468.83 2567
8469.70 2921
8470.57 3532
8471.43 3857
8472.30 4032
8473.17 4167
8474.04 4044
8474.91 3750
8475.78 3202
8476.65 2746
8477.52 2496
8478.39 2099
8479.25 1826
8480.12 1641
8480.99 1563
8481.86 1467
8482.73 1405
8483.60 1338
8484.47 1290
8485.34 1338
8486.21 1320
8487.08 1365
8487.95 1337
8488.82 1293
8489.69 1242
8490.56 1374
8491.43 1268
8492.30 1225
8493.17 1281
8494.04 1257
8494.91 1244
8495.78 1265
8496.65 1339
8497.52 1330
8498.39 1285
8499.26 1183
8500.13 1206
8501.00 1199
8501.87 1346
8502.74 1279
8503.61 1267
8504.48 1304
8505.35 1206
8506.22 1307
8507.09 1334
8507.96 1436
8508.83 1342
8509.70 1422
8510.57 1539
8511.44 1454
8512.31 1425
8513.19 1465
8514.06 1430
8514.93 1390
8515.80 1208
8516.67 1264
8517.54 1256
8518.41 1224
8519.28 1280
8520.15 1258
8521.03 1255
8521.90 1137
8522.77 1278
8523.64 1285
8524.51 1300
8525.38 1263
8526.25 1292
8527.13 1281
8528.00 1259
8528.87 1204
8529.74 1316
8530.61 1353
8531.48 1304
8532.36 1291
8533.23 1268
8534.10 1383
8534.97 1337
8535.84 1315
8536.72 1394
8537.59 1354
8538.46 1309
8539.33 1369
8540.20 1366
8541.08 1355
8541.95 1380
8542.82 1411
8543.69 1336
8544.57 1328
8545.44 1344
8546.31 1417
8547.18 1371
8548.06 1475
8548.93 1555
8549.80 1614
8550.67 1619
8551.55 1778
8552.42 1755
8553.29 1742
8554.17 1860
8555.04 1794
8555.91 1751
8556.79 1690
8557.66 1725
8558.53 1730
8559.41 1538
8560.28 1483
8561.15 1457
8562.03 1354
8562.90 1389
8563.77 1389
8564.65 1254
8565.52 1250
8566.39 1170
8567.27 1219
8568.14 1241
8569.01 1242
8569.89 1225
8570.76 1177
8571.64 1129
8572.51 1224
8573.38 1163
8574.26 1175
8575.13 1163
8576.01 1205
8576.88 1208
8577.75 1109
8578.63 1147
8579.50 1120
8580.38 1091
8581.25 1189
8582.12 1195
8583.00 1169
8583.87 1239
8584.75 1298
8585.62 1261
8586.50 1254
8587.37 1268
8588.25 1254
8589.12 1225
8590.00 1233
8590.87 1221
8591.75 1203
8592.62 1261
8593.50 1217
8594.37 1202
8595.25 1240
8596.12 1254
8597.00 1230
8597.87 1292
8598.75 1227
8599.62 1240
8600.50 1307
8601.37 1208
8602.25 1280
8603.12 1224
8604.00 1186
8604.87 1275
8605.75 1343
8606.63 1330
8607.50 1405
8608.38 1306
8609.25 1124
8610.13 1225
8611.01 1397
8611.88 1425
8612.76 1339
8613.63 1351
8614.51 1416
8615.39 1372
8616.26 1250
8617.14 1334
8618.01 1442
8618.89 1466
8619.77 1493
8620.64 1440
8621.52 1547
8622.40 1545
8623.27 1518
8624.15 1536
8625.03 1489
8625.90 1497
8626.78 1551
8627.66 1671
8628.53 1652
8629.41 1539
8630.29 1564
8631.16 1673
8632.04 1670
8632.92 1682
8633.79 1664
8634.67 1829
8635.55 1789
8636.42 1778
8637.30 1817
8638.18 1850
8639.06 1839
8639.93 1827
8640.81 1775
8641.69 1724
8642.57 1805
8643.44 1953
8644.32 2029
8645.20 2108
8646.08 2129
8646.95 2159
8647.83 2198
8648.71 2249
8649.59 2140
8650.47 2141
8651.34 2112
8652.22 2094
8653.10 2182
8653.98 2302
8654.86 2238
8655.73 2383
8656.61 2249
8657.49 2349
8658.37 2441
8659.25 2450
8660.13 2460
8661.00 2511
8661.88 2516
8662.76 2475
8663.64 2513
8664.52 2489
8665.40 2458
8666.27 2400
8667.15 2493
8668.03 2527
8668.91 2412
8669.79 2486
8670.67 2921
8671.55 3265
8672.43 3877
8673.31 4388
8674.19 5018
8675.06 5738
8675.94 6301
8676.82 6620
8677.70 6639
8678.58 6419
8679.46 5766
8680.34 5217
8681.22 4563
8682.10 4216
8682.98 3895
8683.86 3472
8684.74 3218
8685.62 2984
8686.50 2801
8687.38 2919
8688.26 3069
8689.14 3306
8690.02 3649
8690.90 4175
8691.78 4961
8692.66 5862
8693.54 6725
8694.42 7685
8695.30 7528
8696.18 7289
8697.06 6798
8697.94 6046
8698.82 5187
8699.70 4482
8700.58 3805
8701.46 3422
8702.34 3083
8703.22 2902
8704.10 2490
8704.98 2360
8705.86 2281
8706.74 2210
8707.62 2216
8708.50 1969
8709.39 1905
8710.27 1899
8711.15 1887
8712.03 1877
8712.91 1891
8713.79 1958
8714.67 1853
8715.55 1864
8716.43 1776
8717.32 1749
8718.20 1694
8719.08 1643
8719.96 1578
8720.84 1620
8721.72 1618
8722.60 1679
8723.49 1791
8724.37 1829
8725.25 1821
8726.13 1706
8727.01 1687
8727.89 1580
8728.78 1621
8729.66 1659
8730.54 1660
8731.42 1675
8732.30 1699
8733.19 1674
8734.07 1750
8734.95 1875
8735.83 1876
8736.71 1739
8737.60 1703
8738.48 1702
8739.36 1748
8740.24 1604
8741.13 1608
8742.01 1594
8742.89 1612
8743.77 1560
8744.66 1593
8745.54 1622
8746.42 1572
8747.31 1542
8748.19 1586
8749.07 1620
8749.95 1623
8750.84 1593
8751.72 1766
8752.60 1694
8753.49 1706
8754.37 1728
8755.25 1743
8756.14 1810
8757.02 1819
8757.90 1806
8758.79 1854
8759.67 1761
8760.55 1827
8761.44 1830
8762.32 1703
8763.20 1625
8764.09 1646
8764.97 1651
8765.85 1594
8766.74 1644
8767.62 1561
8768.51 1557
8769.39 1774
8770.27 1782
8771.16 1744
8772.04 1624
8772.93 1650
8773.81 1646
8774.69 1590
8775.58 1531
8776.46 1544
8777.35 1515
8778.23 1522
8779.12 1373
8780.00 1398
8780.88 1380
8781.77 1352
8782.65 1377
8783.54 1471
8784.42 1426
8785.31 1331
8786.19 1361
8787.08 1399
8787.96 1429
8788.85 1376
8789.73 1352
8790.62 1297
8791.50 1405
8792.39 1464
8793.27 1336
8794.16 1329
8795.04 1377
8795.93 1380
8796.81 1307
8797.70 1180
8798.58 1239
8799.47 1258
8800.35 1269
8801.24 1273
8802.13 1283
8803.01 1277
8803.90 1272
8804.78 1334
8805.67 1318
8806.55 1285
8807.44 1284
8808.33 1351
8809.21 1301
8810.10 1255
8810.98 1170
8811.87 1213
8812.76 1185
8813.64 1161
8814.53 1221
8815.41 1170
8816.30 1124
8817.19 1144
8818.07 1167
8818.96 1227
8819.85 1314
8820.73 1406
8821.62 1258
8822.51 1203
8823.39 1273
8824.28 1216
8825.17 1246
8826.05 1212
8826.94 1134
8827.83 1162
8828.71 1145
8829.60 1161
8830.49 1126
8831.37 1099
8832.26 1127
8833.15 1142
8834.04 1095
8834.92 1121
8835.81 1129
8836.70 1110
8837.58 1044
8838.47 1095
8839.36 1004
8840.25 1041
8841.13 1158
8842.02 1127
8842.91 1114
8843.80 1052
8844.69 1050
8845.57 1008
8846.46 1130
8847.35 1080
8848.24 1027
8849.12 1011
8850.01 1086
8850.90 1027
8851.79 1062
8852.68 1027
8853.56 1074
8854.45 1063
8855.34 977
8856.23 1040
8857.12 993
8858.01 1064
8858.89 1062
8859.78 1013
8860.67 976
8861.56 967
8862.45 996
8863.34 938
8864.23 950
8865.12 934
8866.00 942
8866.89 1010
8867.78 903
8868.67 956
8869.56 987
8870.45 993
8871.34 891
8872.23 940
8873.12 910
8874.00 918
8874.89 890
8875.78 931
8876.67 915
8877.56 935
8878.45 908
8879.34 905
8880.23 958
8881.12 888
8882.01 910
8882.90 966
8883.79 905
8884.68 957
8885.57 917
8886.46 997
8887.35 1009
8888.24 1026
8889.13 900
8890.02 854
8890.91 890
8891.80 968
8892.69 904
8893.58 846
8894.47 929
8895.36 1003
8896.25 959
8897.14 933
8898.03 928
8898.92 864
8899.81 860
8900.70 863
8901.59 902
8902.48 950
8903.37 905
8904.26 909
8905.15 793
8906.05 881
8906.94 920
8907.83 858
8908.72 855
8909.61 829
8910.50 873
8911.39 989
8912.28 917
8913.17 789
8914.06 824
8914.96 866
8915.85 825
8916.74 845
8917.63 983
8918.52 933
8919.41 871
8920.30 880
8921.20 784
8922.09 798
8922.98 874
8923.87 860
8924.76 775
8925.65 786
8926.55 830
8927.44 946
8928.33 897
8929.22 814
8930.11 779
8931.01 753
8931.90 835
8932.79 812
8933.68 841
8934.57 781
8935.47 817
8936.36 794
8937.25 787
8938.14 874
8939.04 863
8939.93 845
8940.82 870
8941.71 898
8942.61 817
8943.50 848
8944.39 783
8945.28 836
8946.18 827
8947.07 798
8947.96 834
8948.86 840
8949.75 804
8950.64 811
8951.54 806
8952.43 804
8953.32 872
8954.21 887
8955.11 847
8956.00 826
8956.89 751
8957.79 785
8958.68 769
8959.57 833
8960.47 837
8961.36 771
8962.26 830
8963.15 800
8964.04 794
8964.94 871
8965.83 821
8966.72 873
8967.62 866
8968.51 844
8969.41 900
8970.30 861
8971.19 834
8972.09 897
8972.98 826
8973.88 850
8974.77 893
8975.67 888
8976.56 841
8977.45 803
8978.35 851
8979.24 858
8980.14 888
8981.03 860
8981.93 852
8982.82 814
8983.72 870
8984.61 861
8985.51 855
8986.40 814
8987.29 800
8988.19 778
8989.08 764
8989.98 823
8990.87 872
8991.77 807
8992.66 750
8993.56 840
8994.46 837
8995.35 919
8996.25 871
8997.14 843
8998.04 788
8998.93 862
8999.83 766
9000.72 802
9001.62 835
9002.51 771
9003.41 814
9004.31 736
9005.20 756
9006.10 844
9006.99 816
9007.89 800
9008.78 895
9009.68 815
9010.58 872
9011.47 765
9012.37 822
9013.27 772
9014.16 755
9015.06 737
9015.95 770
9016.85 734
9017.75 781
9018.64 788
9019.54 726
9020.44 748
9021.33 837
9022.23 848
9023.13 810
9024.02 802
9024.92 767
9025.82 809
9026.71 743
9027.61 816
9028.51 750
9029.40 845
9030.30 796
9031.20 829
9032.09 772
9032.99 779
9033.89 798
9034.79 807
9035.68 807
9036.58 867
9037.48 779
9038.38 775
9039.27 754
9040.17 830
9041.07 799
9041.97 762
9042.86 826
9043.76 779
9044.66 834
9045.56 794
9046.45 787
9047.35 847
9048.25 814
9049.15 821
9050.05 848
9050.94 823
9051.84 823
9052.74 830
9053.64 791
9054.54 821
9055.44 792
9056.33 736
9057.23 726
9058.13 796
9059.03 789
9059.93 834
9060.83 846
9061.72 898
9062.62 907
9063.52 817
9064.42 804
9065.32 815
9066.22 780
9067.12 809
9068.02 830
9068.91 803
9069.81 852
9070.71 808
9071.61 815
9072.51 813
9073.41 824
9074.31 760
9075.21 807
9076.11 818
9077.01 890
9077.91 944
9078.81 858
9079.71 814
9080.60 806
9081.50 819
9082.40 769
9083.30 827
9084.20 876
9085.10 940
9086.00 815
9086.90 893
9087.80 906
9088.70 861
9089.60 867
9090.50 924
9091.40 864
9092.30 820
9093.20 903
9094.10 918
9095.00 907
9095.90 870
9096.80 713
9097.70 774
9098.60 779
9099.50 788
9100.41 854
9101.31 896
9102.21 877
9103.11 952
9104.01 866
9104.91 847
9105.81 863
9106.71 783
9107.61 713
9108.51 751
9109.41 792
9110.31 805
9111.21 728
9112.12 723
9113.02 720
9113.92 766
9114.82 811
9115.72 779
9116.62 788
9117.52 749
9118.42 781
9119.33 763
9120.23 689
9121.13 762
9122.03 882
9122.93 864
9123.83 771
9124.74 775
9125.64 730
9126.54 753
9127.44 790
9128.34 793
9129.24 733
9130.15 745
9131.05 792
9131.95 745
9132.85 754
9133.75 761
9134.66 837
9135.56 766
9136.46 767
9137.36 747
9138.27 764
9139.17 801
9140.07 801
9140.97 796
9141.88 745
9142.78 843
9143.68 758
9144.58 738
9145.49 826
9146.39 766
9147.29 745
9148.20 689
9149.10 705
9150.00 754
9150.90 815
9151.81 841
9152.71 767
9153.61 728
9154.52 761
9155.42 823
9156.32 749
9157.23 719
9158.13 775
9159.03 852
9159.94 734
9160.84 671
9161.74 706
9162.65 777
9163.55 768
9164.45 780
9165.36 731
9166.26 744
9167.17 758
9168.07 783
9168.97 714
9169.88 724
9170.78 677
9171.69 731
9172.59 784
9173.49 776
9174.40 783
9175.30 744
9176.21 740
9177.11 758
9178.01 782
9178.92 747
9179.82 789
9180.73 757
9181.63 723
9182.54 686
9183.44 750
9184.35 792
9185.25 754
9186.16 696
9187.06 733
9187.97 766
9188.87 773
9189.78 727
9190.68 781
9191.59 805
9192.49 748
9193.40 772
9194.30 793
9195.21 774
9196.11 720
9197.02 818
9197.92 832
9198.83 828
9199.73 756
9200.64 881
9201.54 792
9202.45 759
9203.35 831
9204.26 811
9205.17 822
9206.07 732
9206.98 806
9207.88 798
9208.79 736
9209.69 767
9210.60 776
9211.51 769
9212.41 814
9213.32 839
9214.22 776
9215.13 747
9216.04 694
9216.94 782
9217.85 777
9218.76 811
9219.66 809
9220.57 736
9221.48 741
9222.38 712
9223.29 727
9224.20 795
9225.10 869
9226.01 805
9226.92 759
9227.82 875
9228.73 807
9229.64 819
9230.54 752
9231.45 766
9232.36 798
9233.26 840
9234.17 807
9235.08 756
9235.99 765
9236.89 812
9237.80 838
9238.71 808
9239.61 741
9240.52 779
9241.43 730
9242.34 795
9243.24 852
9244.15 835
9245.06 884
9245.97 768
9246.88 754
9247.78 662
9248.69 774
9249.60 753
9250.51 747
9251.41 766
9252.32 739
9253.23 774
9254.14 726
9255.05 738
9255.96 728
9256.86 769
9257.77 729
9258.68 701
9259.59 747
9260.50 782
9261.41 745
9262.31 725
9263.22 719
9264.13 715
9265.04 728
9265.95 750
9266.86 764
9267.77 805
9268.67 817
9269.58 815
9270.49 747
9271.40 751
9272.31 803
9273.22 770
9274.13 713
9275.04 776
9275.95 793
9276.86 694
9277.76 748
9278.67 752
9279.58 767
9280.49 771
9281.40 719
9282.31 796
9283.22 783
9284.13 726
9285.04 750
9285.95 720
9286.86 719
9287.77 790
9288.68 791
9289.59 779
9290.50 746
9291.41 758
9292.32 747
9293.23 786
9294.14 768
9295.05 784
9295.96 734
9296.87 784
9297.78 764
9298.69 782
9299.60 837
9300.51 821
9301.42 731
9302.33 795
9303.24 850
9304.15 748
9305.06 744
9305.97 886
9306.88 829
9307.80 796
9308.71 838
9309.62 840
9310.53 841
9311.44 923
9312.35 959
9313.26 1021
9314.17 859
9315.08 888
9315.99 927
9316.91 821
9317.82 797
9318.73 746
9319.64 799
9320.55 848
9321.46 764
9322.37 778
9323.28 822
9324.20 799
9325.11 721
9326.02 688
9326.93 780
9327.84 794
9328.75 853
9329.67 809
9330.58 768
9331.49 746
9332.40 734
9333.31 742
9334.23 785
9335.14 788
9336.05 780
9336.96 732
9337.87 784
9338.79 739
9339.70 747
9340.61 772
9341.52 753
9342.44 765
9343.35 874
9344.26 789
9345.17 747
9346.09 807
9347.00 782
9347.91 813
9348.82 762
9349.74 802
9350.65 817
9351.56 741
9352.48 769
9353.39 732
9354.30 741
9355.21 778
9356.13 866
9357.04 800
9357.95 802
9358.87 764
9359.78 792
9360.69 711
9361.61 722
9362.52 759
9363.43 739
9364.35 829
9365.26 759
9366.18 808
9367.09 804
9368.00 820
9368.92 836
9369.83 766
9370.74 748
9371.66 784
9372.57 769
9373.49 661
9374.40 721
9375.31 719
9376.23 736
9377.14 783
9378.06 797
9378.97 725
9379.88 696
9380.80 742
9381.71 710
9382.63 762
9383.54 799
9384.46 800
9385.37 805
9386.29 795
9387.20 794
9388.11 752
9389.03 834
9389.94 798
9390.86 742
9391.77 781
9392.69 803
9393.60 817
9394.52 813
9395.43 806
9396.35 847
9397.26 878
9398.18 852
9399.09 793
9400.01 823
9400.92 839
9401.84 782
9402.76 844
9403.67 770
9404.59 839
9405.50 854
9406.42 844
9407.33 789
9408.25 768
9409.16 846
9410.08 805
9411.00 790
9411.91 749
9412.83 803
9413.74 811
9414.66 858
9415.58 799
9416.49 812
9417.41 743
9418.32 867
9419.24 843
9420.16 830
9421.07 840
9421.99 826
9422.91 875
9423.82 828
9424.74 859
9425.65 872
9426.57 732
9427.49 803
9428.40 839
9429.32 846
9430.24 787
9431.15 774
9432.07 839
9432.99 743
9433.90 848
9434.82 914
9435.74 909
9436.66 880
9437.57 918
9438.49 844
9439.41 943
9440.32 932
9441.24 972
9442.16 983
9443.08 913
9443.99 865
9444.91 852
9445.83 856
9446.75 879
9447.66 925
9448.58 955
9449.50 909
9450.42 1078
9451.33 1066
9452.25 1205
9453.17 1270
9454.09 1243
9455.01 1280
9455.92 1300
9456.84 1312
9457.76 1252
9458.68 1132
9459.60 1060
9460.51 1082
9461.43 1082
9462.35 920
9463.27 1011
9464.19 946
9465.11 1015
9466.02 955
9466.94 844
9467.86 816
9468.78 919
9469.70 936
9470.62 1041
9471.54 880
9472.46 888
9473.37 928
9474.29 979
9475.21 948
9476.13 927
9477.05 993
9477.97 951
9478.89 1025
9479.81 950
9480.73 946
9481.65 925
9482.56 1020
9483.48 1014
9484.40 1021
9485.32 966
9486.24 998
9487.16 1124
9488.08 1049
9489.00 916
9489.92 995
9490.84 938
9491.76 1003
9492.68 987
9493.60 926
9494.52 879
9495.44 958
9496.36 920
9497.28 974
9498.20 963
9499.12 903
9500.04 842
9500.96 927
9501.88 895
9502.80 891
9503.72 879
9504.64 871
9505.56 984
9506.48 1013
9507.40 903
9508.32 978
9509.24 914
9510.16 946
9511.08 928
9512.00 981
9512.93 1038
9513.85 1020
9514.77 977
9515.69 921
9516.61 997
9517.53 1038
9518.45 1004
9519.37 1049
9520.29 1007
9521.21 958
9522.14 959
9523.06 1022
9523.98 1049
9524.90 992
9525.82 1096
9526.74 1037
9527.66 1061
9528.59 1065
9529.51 1057
9530.43 1197
9531.35 1196
9532.27 1281
9533.19 1314
9534.11 1323
9535.04 1358
9535.96 1466
9536.88 1439
9537.80 1431
9538.72 1347
9539.65 1275
9540.57 1275
9541.49 1212
9542.41 1197
9543.34 1194
9544.26 1126
9545.18 1078
9546.10 1059
9547.02 1133
9547.95 1032
9548.87 1120
9549.79 1113
9550.71 1063
9551.64 1034
9552.56 1040
9553.48 1121
9554.41 1173
9555.33 1090
9556.25 1073
9557.17 1067
9558.10 1092
9559.02 1041
9559.94 1166
9560.87 1145
9561.79 1213
9562.71 1190
9563.64 1197
9564.56 1219
9565.48 1169
9566.41 1257
9567.33 1213
9568.25 1249
9569.18 1190
9570.10 1056
9571.02 1131
9571.95 1086
9572.87 1053
9573.79 1057
9574.72 1065
9575.64 1158
9576.56 1194
9577.49 1057
9578.41 1025
9579.34 1143
9580.26 1216
9581.18 1149
9582.11 1047
9583.03 1066
9583.96 1154
9584.88 1100
9585.81 1079
9586.73 1085
9587.65 1159
9588.58 1213
9589.50 1140
9590.43 1207
9591.35 1208
9592.28 1224
9593.20 1316
9594.13 1236
9595.05 1282
9595.98 1206
9596.90 1300
9597.83 1295
9598.75 1303
9599.68 1312
9600.60 1262
9601.53 1247
9602.45 1267
9603.38 1201
9604.30 1299
9605.23 1342
9606.15 1382
9607.08 1296
9608.00 1302
9608.93 1358
9609.85 1360
9610.78 1378
9611.70 1430
9612.63 1424
9613.55 1469
9614.48 1468
9615.41 1437
9616.33 1437
9617.26 1448
9618.18 1480
9619.11 1445
9620.04 1511
9620.96 1495
9621.89 1438
9622.81 1526
9623.74 1463
9624.67 1452
9625.59 1477
9626.52 1482
9627.44 1446
9628.37 1478
9629.30 1581
9630.22 1611
9631.15 1623
9632.08 1517
9633.00 1687
9633.93 1695
9634.86 1690
9635.78 1589
9636.71 1678
9637.64 1790
9638.56 1719
9639.49 1676
9640.42 1817
9641.34 1821
9642.27 1779
9643.20 1853
9644.13 1716
9645.05 1823
9645.98 1877
9646.91 1962
9647.83 1887
9648.76 1890
9649.69 2012
9650.62 2021
9651.54 2053
9652.47 2177
9653.40 2339
9654.33 2271
9655.25 2212
9656.18 2321
9657.11 2348
9658.04 2424
9658.96 2389
9659.89 2248
9660.82 2400
9661.75 2443
9662.68 2578
9663.60 2414
9664.53 2406
9665.46 2401
9666.39 2409
9667.32 2438
9668.25 2495
9669.17 2428
9670.10 2515
9671.03 2662
9671.96 2686
9672.89 2719
9673.82 2778
9674.74 2799
9675.67 2853
9676.60 2874
9677.53 2806
9678.46 2737
9679.39 3001
9680.32 3044
9681.25 3047
9682.17 2965
9683.10 3026
9684.03 3096
9684.96 3195
9685.89 3172
9686.82 3312
9687.75 3334
9688.68 3219
9689.61 3317
9690.54 3317
9691.47 3292
9692.40 3354
9693.33 3320
9694.25 3451
9695.18 3559
9696.11 3780
9697.04 4010
9697.97 4429
9698.90 4898
9699.83 5239
9700.76 5654
9701.69 5693
9702.62 5789
9703.55 5691
9704.48 5377
9705.41 4986
9706.34 4501
9707.27 4211
9708.20 3980
9709.13 3906
9710.06 3787
9710.99 3638
9711.92 3809
9712.85 3919
9713.78 4245
9714.71 4206
9715.65 4311
9716.58 4523
9717.51 4658
9718.44 4525
9719.37 4610
9720.30 4290
9721.23 4117
9722.16 3753
9723.09 3608
9724.02 3251
9724.95 3147
9725.88 3036
9726.82 2980
9727.75 2935
9728.68 2794
9729.61 2841
9730.54 2913
9731.47 3039
9732.40 3070
9733.33 3172
9734.27 3179
9735.20 3292
9736.13 3093
9737.06 3108
9737.99 3103
9738.92 3026
9739.86 2969
9740.79 2855
9741.72 2597
9742.65 2612
9743.58 2513
9744.51 2413
9745.45 2360
9746.38 2353
9747.31 2388
9748.24 2262
9749.17 2223
9750.11 2234
9751.04 2231
9751.97 2049
9752.90 2138
9753.84 2177
9754.77 2186
9755.70 2122
9756.63 2044
9757.57 2018
9758.50 2053
9759.43 2076
9760.36 1964
9761.30 1970
9762.23 1997
9763.16 2015
9764.09 1976
9765.03 2072
9765.96 2106
9766.89 2106
9767.83 2076
9768.76 2021
9769.69 1857
9770.63 1981
9771.56 2104
9772.49 2085
9773.43 2093
9774.36 1991
9775.29 1977
9776.23 2026
9777.16 1953
9778.09 2131
9779.03 2158
9779.96 2210
9780.89 2207
9781.83 2226
9782.76 2180
9783.70 2277
9784.63 2222
9785.56 2100
9786.50 2183
9787.43 2097
9788.37 1982
9789.30 2081
9790.23 2135
9791.17 2027
9792.10 1808
9793.04 1865
9793.97 1826
9794.90 1812
9795.84 1738
9796.77 1763
9797.71 1723
9798.64 1833
9799.58 1771
9800.51 1784
9801.45 1840
9802.38 1826
9803.32 1822
9804.25 1717
9805.19 1635
9806.12 1620
9807.05 1642
9807.99 1629
9808.92 1595
9809.86 1516
9810.80 1632
9811.73 1578
9812.67 1487
9813.60 1497
9814.54 1530
9815.47 1540
9816.41 1523
9817.34 1416
9818.28 1457
9819.21 1485
9820.15 1488
9821.08 1428
9822.02 1396
9822.96 1496
9823.89 1490
9824.83 1479
9825.76 1501
9826.70 1373
9827.63 1428
9828.57 1425
9829.51 1373
9830.44 1449
9831.38 1381
9832.31 1345
9833.25 1392
9834.19 1293
9835.12 1228
9836.06 1303
9837.00 1334
9837.93 1322
9838.87 1253
9839.81 1155
9840.74 1377
9841.68 1379
9842.61 1216
9843.55 1307
9844.49 1353
9845.43 1271
9846.36 1295
9847.30 1309
9848.24 1283
9849.17 1258
9850.11 1212
9851.05 1267
9851.98 1242
9852.92 1203
9853.86 1259
9854.79 1321
9855.73 1317
9856.67 1284
9857.61 1275
9858.54 1234
9859.48 1245
9860.42 1314
9861.36 1291
9862.29 1300
9863.23 1255
9864.17 1263
9865.11 1272
9866.04 1250
9866.98 1349
9867.92 1174
9868.86 1253
9869.80 1242
9870.73 1247
9871.67 1248
9872.61 1155
9873.55 1210
9874.49 1240
9875.42 1179
9876.36 1331
9877.30 1268
9878.24 1186
9879.18 1226
9880.12 1181
9881.05 1190
9881.99 1188
9882.93 1128
9883.87 1129
9884.81 1237
9885.75 1096
9886.69 990
9887.63 1091
9888.56 1191
9889.50 1122
9890.44 1157
9891.38 1206
9892.32 1124
9893.26 1169
9894.20 1152
9895.14 1040
9896.08 1046
9897.02 1167
9897.95 1166
9898.89 1178
9899.83 1146
9900.77 1097
9901.71 1056
9902.65 1058
9903.59 1071
9904.53 1185
9905.47 1177
9906.41 1086
9907.35 1096
9908.29 1073
9909.23 986
9910.17 1068
9911.11 1078
9912.05 1124
9912.99 1067
9913.93 1094
9914.87 1130
9915.81 1140
9916.75 1064
9917.69 1090
9918.63 1068
9919.57 1014
9920.51 1093
9921.45 1051
9922.39 1126
9923.33 1236
9924.27 1208
9925.21 1281
9926.15 1545
9927.09 1579
9928.03 1668
9928.97 1775
9929.92 1918
9930.86 1777
9931.80 1789
9932.74 1780
9933.68 1618
9934.62 1515
9935.56 1482
9936.50 1344
9937.44 1292
9938.38 1171
9939.33 1154
9940.27 1171
9941.21 1098
9942.15 1040
9943.09 1102
9944.03 1088
9944.97 1101
9945.92 1102
9946.86 1080
9947.80 1162
9948.74 1165
9949.68 1064
9950.62 1077
9951.57 1097
9952.51 1157
9953.45 1067
9954.39 1059
9955.33 1121
9956.28 1109
9957.22 1034
9958.16 1096
9959.10 1030
9960.04 951
9960.99 988
9961.93 1033
9962.87 1048
9963.81 1006
9964.76 1007
9965.70 1100
9966.64 1062
9967.58 1088
9968.53 1110
9969.47 1030
9970.41 1060
9971.35 1092
9972.30 988
9973.24 983
9974.18 977
9975.13 970
9976.07 1075
9977.01 1033
9977.95 1092
9978.90 1070
9979.84 1071
9980.78 1030
9981.73 1057
9982.67 1062
9983.61 1028
9984.56 944
9985.50 863
9986.44 942
9987.39 913
9988.33 1017
9989.27 1040
9990.22 1033
9991.16 972
9992.11 909
9993.05 982
9993.99 937
9994.94 936
9995.88 993
9996.82 997
9997.77 991
9998.71 951
9999.66 988
10000.60 1015
10001.55 968
10002.49 1008
10003.43 979
10004.38 967
10005.32 970
10006.27 917
10007.21 899
10008.16 980
10009.10 1015
10010.04 988
10010.99 922
10011.93 923
10012.88 870
10013.82 856
10014.77 915
10015.71 979
10016.66 960
10017.60 886
10018.55 939
10019.49 935
10020.44 893
10021.38 979
10022.33 974
10023.27 934
10024.22 887
10025.16 913
10026.11 1019
10027.05 947
10028.00 945
10028.95 914
10029.89 915
10030.84 884
10031.78 881
10032.73 929
10033.67 927
10034.62 956
10035.57 915
10036.51 936
10037.46 931
10038.40 878
10039.35 859
10040.30 864
10041.24 905
10042.19 954
10043.13 885
10044.08 908
10045.03 820
10045.97 832
10046.92 894
10047.86 903
10048.81 835
10049.76 831
10050.70 918
10051.65 870
10052.60 833
10053.54 886
10054.49 823
10055.44 839
10056.38 830
10057.33 876
10058.28 825
10059.22 893
10060.17 868
10061.12 907
10062.07 891
10063.01 856
10063.96 866
10064.91 793
10065.85 897
10066.80 851
10067.75 878
10068.70 798
10069.64 806
10070.59 827
10071.54 802
10072.49 788
10073.43 844
10074.38 786
10075.33 812
10076.28 858
10077.22 806
10078.17 834
10079.12 840
10080.07 826
10081.02 823
10081.96 839
10082.91 787
10083.86 873
10084.81 890
10085.76 854
10086.70 771
10087.65 779
10088.60 842
10089.55 801
10090.50 819
10091.45 800
10092.39 837
10093.34 858
10094.29 846
10095.24 776
10096.19 882
10097.14 799
10098.09 749
10099.03 810
10099.98 918
10100.93 856
10101.88 909
10102.83 813
10103.78 852
10104.73 845
10105.68 874
10106.63 840
10107.58 785
10108.53 808
10109.47 869
10110.42 830
10111.37 849
10112.32 895
10113.27 835
10114.22 846
10115.17 841
10116.12 823
10117.07 797
10118.02 856
10118.97 914
10119.92 878
10120.87 887
10121.82 794
10122.77 809
10123.72 866
10124.67 839
10125.62 771
10126.57 741
10127.52 794
10128.47 892
10129.42 770
10130.37 804
10131.32 781
10132.27 844
10133.22 808
10134.17 831
10135.12 789
10136.07 774
10137.02 842
10137.97 836
10138.92 819
10139.87 882
10140.83 841
10141.78 840
10142.73 791
10143.68 781
10144.63 746
10145.58 800
10146.53 835
10147.48 891
10148.43 828
10149.38 845
10150.34 816
10151.29 818
10152.24 825
10153.19 849
10154.14 845
10155.09 903
10156.04 859
10156.99 799
10157.95 885
10158.90 791
10159.85 769
10160.80 822
10161.75 860
10162.70 836
10163.66 874
10164.61 876
10165.56 877
10166.51 819
10167.46 898
10168.42 897
10169.37 875
10170.32 855
10171.27 784
10172.23 881
10173.18 853
10174.13 873
10175.08 834
10176.03 841
10176.99 843
10177.94 815
10178.89 889
10179.84 835
10180.80 868
10181.75 870
10182.70 867
10183.66 880
10184.61 871
10185.56 913
10186.51 897
10187.47 856
10188.42 894
10189.37 914
10190.33 974
10191.28 968
10192.23 897
10193.19 837
10194.14 921
10195.09 955
10196.05 1042
10197.00 955
10197.95 954
10198.91 919
10199.86 927
10200.81 969
10201.77 968
10202.72 981
10203.67 1009
10204.63 937
10205.58 1022
10206.53 1003
10207.49 1022
10208.44 1077
10209.40 1067
10210.35 1098
10211.30 1102
10212.26 1095
10213.21 1044
10214.17 1044
10215.12 982
10216.08 900
10217.03 955
10217.98 978
10218.94 1023
10219.89 972
10220.85 952
10221.80 964
10222.76 1026
10223.71 1037
10224.67 962
10225.62 1047
10226.58 877
10227.53 884
10228.49 894
10229.44 865
10230.40 893
10231.35 959
10232.31 940
10233.26 928
10234.22 919
10235.17 924
10236.13 981
10237.08 943
10238.04 876
10238.99 974
10239.95 965
10240.90 932
10241.86 902
10242.81 847
10243.77 900
10244.72 855
10245.68 888
10246.64 850
10247.59 837
10248.55 805
10249.50 824
10250.46 889
10251.42 833
10252.37 800
10253.33 740
10254.28 809
10255.24 835
10256.20 761
10257.15 826
10258.11 835
10259.06 825
10260.02 820
10260.98 732
10261.93 834
10262.89 810
10263.85 823
10264.80 757
10265.76 801
10266.72 804
10267.67 766
10268.63 861
10269.59 784
10270.54 727
10271.50 764
10272.46 756
10273.41 706
10274.37 737
10275.33 722
10276.29 828
10277.24 763
10278.20 738
10279.16 785
10280.11 788
10281.07 808
10282.03 770
10282.99 832
10283.94 744
10284.90 763
10285.86 694
10286.82 763
10287.77 739
10288.73 743
10289.69 719
10290.65 712
10291.61 751
10292.56 733
10293.52 763
10294.48 784
10295.44 813
10296.39 788
10297.35 804
10298.31 774
10299.27 789
10300.23 745
10301.19 677
10302.14 713
10303.10 727
10304.06 715
10305.02 711
10305.98 727
10306.94 740
10307.89 737
10308.85 751
10309.81 734
10310.77 752
10311.73 767
10312.69 803
10313.65 836
10314.61 761
10315.57 791
10316.52 797
10317.48 808
10318.44 762
10319.40 792
10320.36 785
10321.32 766
10322.28 824
10323.24 792
10324.20 752
10325.16 754
10326.12 815
10327.08 800
10328.04 830
10328.99 785
10329.95 772
10330.91 739
10331.87 739
10332.83 791
10333.79 796
10334.75 836
10335.71 823
10336.67 697
10337.63 789
10338.59 803
10339.55 744
10340.51 756
10341.47 718
10342.43 758
10343.39 746
10344.35 661
10345.31 728
10346.27 738
10347.23 710
10348.20 794
10349.16 760
10350.12 684
10351.08 701
10352.04 729
10353.00 722
10353.96 715
10354.92 755
10355.88 719
10356.84 727
10357.80 668
10358.76 720
10359.72 801
10360.69 748
10361.65 722
10362.61 741
10363.57 731
10364.53 743
10365.49 750
10366.45 702
10367.41 641
10368.38 768
10369.34 692
10370.30 633
10371.26 655
10372.22 683
10373.18 751
10374.14 707
10375.11 652
10376.07 653
10377.03 744
10377.99 753
10378.95 746
10379.92 741
10380.88 674
10381.84 657
10382.80 623
10383.76 730
10384.73 673
10385.69 724
10386.65 634
10387.61 637
10388.57 651
10389.54 671
10390.50 650
10391.46 665
10392.42 627
10393.39 655
10394.35 610
10395.31 650
10396.27 662
10397.24 640
10398.20 700
10399.16 738
10400.13 703
10401.09 683
10402.05 662
10403.02 671
10403.98 708
10404.94 611
10405.90 633
10406.87 668
10407.83 666
10408.79 645
10409.76 664
10410.72 717
10411.68 688
10412.65 695
10413.61 682
10414.57 687
10415.54 673
10416.50 707
10417.47 725
10418.43 655
10419.39 685
10420.36 709
10421.32 649
10422.28 705
10423.25 699
10424.21 673
10425.18 611
10426.14 658
10427.10 706
10428.07 633
10429.03 627
10430.00 655
10430.96 639
10431.93 618
10432.89 592
10433.85 647
10434.82 688
10435.78 594
10436.75 598
10437.71 609
10438.68 633
10439.64 623
10440.61 579
10441.57 558
10442.54 572
10443.50 582
10444.47 610
10445.43 625
10446.40 560
10447.36 600
10448.33 554
10449.29 567
10450.26 575
10451.22 612
10452.19 616
10453.15 617
10454.12 623
10455.08 630
10456.05 556
10457.01 596
10457.98 579
10458.95 601
10459.91 633
10460.88 645
10461.84 596
10462.81 568
10463.77 613
10464.74 666
10465.71 696
10466.67 615
10467.64 603
10468.60 613
10469.57 639
10470.54 636
10471.50 648
10472.47 641
10473.44 572
10474.40 651
10475.37 599
10476.33 620
10477.30 595
10478.27 607
10479.23 566
10480.20 631
10481.17 573
10482.13 602
10483.10 625
10484.07 590
10485.03 600
10486.00 638
10486.97 603
10487.93 590
10488.90 582
10489.87 605
10490.84 630
10491.80 589
10492.77 621
10493.74 612
10494.70 576
10495.67 601
10496.64 603
10497.61 588
10498.57 570
10499.54 607
10500.51 622
10501.48 616
10502.44 597
10503.41 549
10504.38 602
10505.35 581
10506.31 600
10507.28 593
10508.25 563
10509.22 600
10510.19 570
10511.15 588
10512.12 617
10513.09 635
10514.06 600
10515.03 595
10516.00 693
10516.96 610
10517.93 579
10518.90 567
10519.87 604
10520.84 580
10521.81 657
10522.77 644
10523.74 642
10524.71 555
10525.68 577
10526.65 594
10527.62 622
10528.59 576
10529.56 574
10530.52 549
10531.49 636
10532.46 589
10533.43 574
10534.40 547
10535.37 564
10536.34 641
10537.31 631
10538.28 639
10539.25 636
10540.22 591
10541.18 589
10542.15 620
10543.12 611
10544.09 547
10545.06 616
10546.03 689
10547.00 617
10547.97 583
10548.94 595
10549.91 564
10550.88 611
10551.85 546
10552.82 578
10553.79 611
10554.76 576
10555.73 612
10556.70 642
10557.67 671
10558.64 626
10559.61 632
10560.58 642
10561.55 643
10562.52 638
10563.49 660
10564.46 670
10565.43 677
10566.40 600
10567.38 633
10568.35 632
10569.32 670
10570.29 682
10571.26 620
10572.23 590
10573.20 638
10574.17 599
10575.14 595
10576.11 562
10577.08 609
10578.06 594
10579.03 674
10580.00 662
10580.97 653
10581.94 616
10582.91 573
10583.88 640
10584.85 604
10585.83 592
10586.80 627
10587.77 658
10588.74 632
10589.71 633
10590.68 572
10591.66 562
10592.63 581
10593.60 562
10594.57 617
10595.54 680
10596.51 602
10597.49 667
10598.46 622
10599.43 640
10600.40 690
10601.37 624
10602.35 604
10603.32 616
10604.29 619
10605.26 613
10606.24 656
10607.21 636
10608.18 615
10609.15 618
10610.13 644
10611.10 714
10612.07 661
10613.04 684
10614.02 638
10614.99 592
10615.96 641
10616.94 624
10617.91 636
10618.88 693
10619.85 615
10620.83 665
10621.80 708
10622.77 702
10623.75 753
10624.72 729
10625.69 759
10626.67 726
10627.64 703
10628.61 679
10629.59 698
10630.56 720
10631.53 769
10632.51 706
10633.48 690
10634.46 706
10635.43 785
10636.40 843
10637.38 834
10638.35 801
10639.32 874
10640.30 916
10641.27 939
10642.25 954
10643.22 1021
10644.19 1014
10645.17 878
10646.14 862
10647.12 848
10648.09 843
10649.07 823
10650.04 769
10651.01 749
10651.99 695
10652.96 672
10653.94 688
10654.91 718
10655.89 663
10656.86 689
10657.84 651
10658.81 639
10659.79 580
10660.76 680
10661.74 702
10662.71 658
10663.69 617
10664.66 635
10665.64 622
10666.61 659
10667.59 678
10668.56 706
10669.54 694
10670.51 637
10671.49 645
10672.46 666
10673.44 647
10674.42 615
10675.39 733
10676.37 674
10677.34 601
10678.32 675
10679.29 705
10680.27 648
10681.25 721
10682.22 638
10683.20 714
10684.17 709
10685.15 702
10686.12 712
10687.10 767
10688.08 710
10689.05 680
10690.03 633
10691.01 590
10691.98 635
10692.96 682
10693.94 615
10694.91 611
10695.89 614
10696.86 595
10697.84 658
10698.82 599
10699.79 585
10700.77 582
10701.75 579
10702.72 627
10703.70 659
10704.68 700
10705.66 670
10706.63 585
10707.61 579
10708.59 636
10709.56 681
10710.54 614
10711.52 617
10712.50 680
10713.47 685
10714.45 630
10715.43 676
10716.41 677
10717.38 616
10718.36 682
10719.34 691
10720.32 713
10721.29 645
10722.27 643
10723.25 699
10724.23 692
10725.20 699
10726.18 634
10727.16 643
10728.14 619
10729.12 587
10730.09 595
10731.07 587
10732.05 602
10733.03 621
10734.01 598
10734.99 572
10735.96 682
10736.94 683
10737.92 640
10738.90 590
10739.88 616
10740.86 641
10741.83 613
10742.81 588
10743.79 587
10744.77 619
10745.75 659
10746.73 630
10747.71 651
10748.69 671
10749.67 613
10750.64 623
10751.62 565
10752.60 586
10753.58 580
10754.56 555
10755.54 616
10756.52 595
10757.50 607
10758.48 572
10759.46 610
10760.44 642
10761.42 638
10762.40 569
10763.38 598
10764.35 580
10765.33 529
10766.31 612
10767.29 645
10768.27 622
10769.25 591
10770.23 603
10771.21 660
10772.19 661
10773.17 613
10774.15 676
10775.13 663
10776.11 615
10777.09 659
10778.07 621
10779.05 641
10780.04 685
10781.02 686
10782.00 722
10782.98 660
10783.96 678
10784.94 713
10785.92 657
10786.90 673
10787.88 645
10788.86 667
10789.84 668
10790.82 653
10791.80 682
10792.78 640
10793.77 688
10794.75 661
10795.73 611
10796.71 697
10797.69 645
10798.67 684
10799.65 604
10800.63 664
10801.61 644
10802.60 621
10803.58 699
10804.56 646
10805.54 644
10806.52 669
10807.50 638
10808.49 679
10809.47 752
10810.45 683
10811.43 627
10812.41 614
10813.39 626
10814.38 744
10815.36 674
10816.34 654
10817.32 677
10818.30 696
10819.29 693
10820.27 625
10821.25 654
10822.23 644
10823.22 664
10824.20 687
10825.18 659
10826.16 681
10827.15 641
10828.13 671
10829.11 658
10830.09 699
10831.08 696
10832.06 717
10833.04 757
10834.02 778
10835.01 680
10835.99 751
10836.97 665
10837.96 667
10838.94 650
10839.92 678
10840.90 711
10841.89 703
10842.87 698
10843.85 699
10844.84 740
10845.82 677
10846.80 727
10847.79 760
10848.77 731
10849.76 714
10850.74 621
10851.72 694
10852.71 666
10853.69 680
10854.67 690
10855.66 689
10856.64 743
10857.62 753
10858.61 712
10859.59 673
10860.58 737
10861.56 819
10862.55 741
10863.53 740
10864.51 812
10865.50 779
10866.48 829
10867.47 789
10868.45 786
10869.44 774
10870.42 740
10871.40 717
10872.39 787
10873.37 805
10874.36 761
10875.34 822
10876.33 851
10877.31 874
10878.30 735
10879.28 747
10880.27 827
10881.25 801
10882.24 815
10883.22 850
10884.21 823
10885.19 813
10886.18 857
10887.16 839
10888.15 817
10889.13 891
10890.12 927
10891.10 888
10892.09 846
10893.07 876
10894.06 922
10895.05 935
10896.03 896
10897.02 889
10898.00 902
10898.99 963
10899.97 946
10900.96 862
10901.95 862
10902.93 990
10903.92 959
10904.90 970
10905.89 944
10906.88 920
10907.86 954
10908.85 1001
10909.84 997
10910.82 1005
10911.81 1054
10912.79 1057
10913.78 1008
10914.77 932
10915.75 1048
10916.74 1105
10917.73 1103
10918.71 1046
10919.70 1076
10920.69 1078
10921.67 1015
10922.66 1071
10923.65 1047
10924.63 1117
10925.62 1053
10926.61 1035
10927.60 1141
10928.58 1093
10929.57 1074
10930.56 1088
10931.54 1149
10932.53 1110
10933.52 1098
10934.51 1185
10935.49 1196
10936.48 1096
10937.47 1168
10938.46 1251
10939.44 1223
10940.43 1245
10941.42 1296
10942.41 1216
10943.39 1232
10944.38 1295
10945.37 1223
10946.36 1272
10947.35 1434
10948.33 1363
10949.32 1398
10950.31 1422
10951.30 1360
10952.29 1415
10953.28 1379
10954.26 1535
10955.25 1707
10956.24 1748
10957.23 1835
10958.22 1977
10959.21 1997
10960.19 2136
10961.18 2215
10962.17 2126
10963.16 2135
10964.15 2180
10965.14 2090
10966.13 1940
10967.11 1867
10968.10 1778
10969.09 1729
10970.08 1773
10971.07 1633
10972.06 1546
10973.05 1552
10974.04 1579
10975.03 1537
10976.02 1504
10977.01 1480
10978.00 1504
10978.98 1533
10979.97 1404
10980.96 1543
10981.95 1602
10982.94 1534
10983.93 1523
10984.92 1562
10985.91 1584
10986.90 1593
10987.89 1630
10988.88 1555
10989.87 1644
10990.86 1592
10991.85 1725
10992.84 1747
10993.83 1783
10994.82 1923
10995.81 1970
10996.80 2087
10997.79 2261
10998.78 2547
10999.77 2651
11000.76 2875
11001.75 2968
11002.74 3153
11003.73 2945
11004.72 2981
11005.72 3002
11006.71 2667
11007.70 2397
11008.69 2280
11009.68 2138
11010.67 1970
11011.66 1709
11012.65 1663
11013.64 1555
11014.63 1551
11015.62 1505
11016.61 1413
11017.61 1384
11018.60 1383
11019.59 1353
11020.58 1295
11021.57 1309
11022.56 1298
11023.55 1231
11024.55 1123
11025.54 1180
11026.53 1225
11027.52 1180
11028.51 1181
11029.50 1204
11030.49 1170
11031.49 1060
11032.48 1083
11033.47 1092
11034.46 1136
11035.45 1160
11036.45 1085
11037.44 1206
11038.43 1187
11039.42 1131
11040.41 1121
11041.41 1085
11042.40 1198
11043.39 1101
11044.38 1155
11045.38 1084
11046.37 1067
11047.36 1025
11048.35 1036
11049.35 1028
11050.34 1007
11051.33 998
11052.32 1027
11053.32 995
11054.31 958
11055.30 1014
11056.30 1006
11057.29 949
11058.28 988
11059.27 965
11060.27 944
11061.26 949
11062.25 923
11063.25 870
11064.24 913
11065.23 947
11066.23 933
11067.22 913
11068.21 949
11069.21 908
11070.20 948
11071.19 1027
11072.19 931
11073.18 909
11074.17 961
11075.17 967
11076.16 982
11077.16 979
11078.15 945
11079.14 986
11080.14 1057
11081.13 976
11082.13 996
11083.12 965
11084.11 953
11085.11 969
11086.10 935
11087.10 955
11088.09 937
11089.09 952
11090.08 929
11091.07 880
11092.07 907
11093.06 840
11094.06 926
11095.05 816
11096.05 835
11097.04 924
11098.04 803
11099.03 868
11100.03 775
11101.02 867
11102.02 919
11103.01 887
11104.01 834
11105.00 835
11106.00 874
11106.99 799
11107.99 869
11108.98 882
11109.98 865
11110.97 849
11111.97 790
11112.96 866
11113.96 821
11114.95 809
11115.95 834
11116.95 766
11117.94 795
11118.94 813
11119.93 807
11120.93 797
11121.92 801
11122.92 796
11123.92 782
11124.91 871
11125.91 747
11126.90 752
11127.90 801
11128.90 783
11129.89 899
11130.89 891
11131.89 822
11132.88 846
11133.88 822
11134.87 788
11135.87 704
11136.87 694
11137.86 752
11138.86 767
11139.86 814
11140.85 772
11141.85 809
11142.85 789
11143.84 781
11144.84 815
11145.84 855
11146.84 779
11147.83 713
11148.83 701
11149.83 712
11150.82 765
11151.82 780
11152.82 750
11153.82 770
11154.81 747
11155.81 716
11156.81 807
11157.80 763
11158.80 757
11159.80 740
11160.80 710
11161.79 674
11162.79 740
11163.79 755
11164.79 759
11165.79 798
11166.78 706
11167.78 688
11168.78 750
11169.78 691
11170.78 698
11171.77 776
11172.77 717
11173.77 755
11174.77 749
11175.77 805
11176.76 715
11177.76 721
11178.76 769
11179.76 776
11180.76 721
11181.76 759
11182.76 809
11183.75 774
11184.75 744
11185.75 723
11186.75 744
11187.75 734
11188.75 763
11189.75 774
11190.75 736
11191.74 733
11192.74 742
11193.74 808
11194.74 828
11195.74 826
11196.74 799
11197.74 821
11198.74 757
11199.74 704
11200.74 716
11201.74 759
11202.74 711
11203.74 750
11204.74 829
11205.73 724
11206.73 771
11207.73 732
11208.73 719
11209.73 751
11210.73 715
11211.73 807
11212.73 796
11213.73 734
11214.73 705
11215.73 711
11216.73 744
11217.73 679
11218.73 649
11219.73 660
11220.73 712
11221.73 681
11222.73 744
11223.74 703
11224.74 682
11225.74 767
11226.74 739
11227.74 661
11228.74 672
11229.74 663
11230.74 615
11231.74 658
11232.74 675
11233.74 717
11234.74 728
11235.74 670
11236.74 701
11237.75 717
11238.75 660
11239.75 648
11240.75 626
11241.75 731
11242.75 659
11243.75 704
11244.75 729
11245.76 769
11246.76 710
11247.76 722
11248.76 710
11249.76 616
11250.76 661
11251.76 674
11252.77 694
11253.77 605
11254.77 642
11255.77 630
11256.77 697
11257.78 667
11258.78 626
11259.78 640
11260.78 636
11261.78 669
11262.79 719
11263.79 734
11264.79 681
11265.79 694
11266.79 634
11267.80 686
11268.80 679
11269.80 687
11270.80 710
11271.81 694
11272.81 692
11273.81 760
11274.81 715
11275.82 706
11276.82 752
11277.82 736
11278.83 722
11279.83 691
11280.83 734
11281.83 746
11282.84 701
11283.84 732
11284.84 761
11285.85 761
11286.85 741
11287.85 678
11288.86 646
11289.86 770
11290.86 756
11291.87 708
11292.87 707
11293.87 673
11294.88 739
11295.88 783
11296.89 783
11297.89 789
11298.89 677
11299.90 783
11300.90 710
11301.90 690
11302.91 743
11303.91 752
11304.92 748
11305.92 753
11306.92 785
11307.93 774
11308.93 799
11309.94 801
11310.94 836
11311.95 884
11312.95 1013
11313.95 1019
11314.96 1087
11315.96 1087
11316.97 1045
11317.97 1021
11318.98 978
11319.98 1039
11320.99 1026
11321.99 929
11323.00 858
11324.00 838
11325.01 791
11326.01 746
11327.02 695
11328.02 681
11329.03 700
11330.03 668
11331.04 682
11332.04 683
11333.05 680
11334.05 620
11335.06 622
11336.06 671
11337.07 664
11338.07 613
11339.08 677
11340.09 693
11341.09 654
11342.10 666
11343.10 645
11344.11 641
11345.11 610
11346.12 634
11347.13 680
11348.13 600
11349.14 639
11350.14 618
11351.15 672
11352.16 646
11353.16 645
11354.17 622
11355.17 639
11356.18 596
11357.19 666
11358.19 718
11359.20 614
11360.21 582
11361.21 603
11362.22 624
11363.23 557
11364.23 606
11365.24 644
11366.25 622
11367.25 599
11368.26 570
11369.27 629
11370.27 619
11371.28 639
11372.29 591
11373.29 647
11374.30 671
11375.31 585
11376.32 596
11377.32 645
11378.33 631
11379.34 590
11380.35 626
11381.35 570
11382.36 612
11383.37 593
11384.38 623
11385.38 614
11386.39 621
11387.40 630
11388.41 645
11389.41 653
11390.42 629
11391.43 633
11392.44 638
11393.45 614
11394.45 643
11395.46 597
11396.47 621
11397.48 585
11398.49 569
11399.49 611
11400.50 667
11401.51 567
11402.52 556
11403.53 640
11404.54 658
11405.54 623
11406.55 592
11407.56 554
11408.57 601
11409.58 652
11410.59 643
11411.60 640
11412.61 612
11413.61 654
11414.62 694
11415.63 624
11416.64 597
11417.65 681
11418.66 669
11419.67 629
11420.68 605
11421.69 639
11422.70 629
11423.71 632
11424.71 668
11425.72 658
11426.73 652
11427.74 646
11428.75 663
11429.76 660
11430.77 622
11431.78 600
11432.79 602
11433.80 607
11434.81 599
11435.82 632
11436.83 625
11437.84 628
11438.85 632
11439.86 638
11440.87 659
11441.88 589
11442.89 582
11443.90 582
11444.91 610
11445.92 651
11446.93 672
11447.94 638
11448.95 589
11449.96 609
11450.97 579
11451.98 620
11452.99 665
11454.01 588
11455.02 633
11456.03 673
11457.04 646
11458.05 602
11459.06 594
11460.07 513
11461.08 580
11462.09 546
11463.10 577
11464.11 599
11465.13 549
11466.14 533
11467.15 565
11468.16 540
11469.17 583
11470.18 554
11471.19 640
11472.20 600
11473.22 604
11474.23 608
11475.24 561
11476.25 577
11477.26 598
11478.27 624
11479.29 519
11480.30 527
11481.31 563
11482.32 604
11483.33 583
11484.35 596
11485.36 568
11486.37 582
11487.38 598
11488.39 623
11489.41 586
11490.42 592
11491.43 605
11492.44 575
11493.46 575
11494.47 574
11495.48 557
11496.49 581
11497.51 600
11498.52 524
11499.53 556
11500.54 625
11501.56 638
11502.57 612
11503.58 577
11504.59 575
11505.61 561
11506.62 559
11507.63 518
11508.65 554
11509.66 575
11510.67 566
11511.69 514
11512.70 521
11513.71 556
11514.73 564
11515.74 579
11516.75 580
11517.77 549
11518.78 585
11519.79 588
11520.81 569
11521.82 533
11522.83 535
11523.85 527
11524.86 556
11525.88 569
11526.89 616
11527.90 552
11528.92 547
11529.93 608
11530.95 551
11531.96 548
11532.97 534
11533.99 620
11535.00 581
11536.02 560
11537.03 553
11538.05 547
11539.06 558
11540.07 519
11541.09 550
11542.10 577
11543.12 567
11544.13 562
11545.15 565
11546.16 563
11547.18 589
11548.19 598
11549.21 594
11550.22 605
11551.24 595
11552.25 607
11553.27 589
11554.28 577
11555.30 555
11556.31 595
11557.33 639
11558.34 647
11559.36 624
11560.37 599
11561.39 630
11562.40 582
11563.42 569
11564.43 622
11565.45 646
11566.47 642
11567.48 658
11568.50 606
11569.51 540
11570.53 601
11571.54 626
11572.56 584
11573.58 625
11574.59 539
11575.61 586
11576.62 559
11577.64 568
11578.66 626
11579.67 647
11580.69 613
11581.70 656
11582.72 613
11583.74 575
11584.75 606
11585.77 593
11586.79 665
11587.80 665
11588.82 692
11589.84 703
11590.85 742
11591.87 673
11592.89 671
11593.90 686
11594.92 710
11595.94 751
11596.95 755
11597.97 768
11598.99 814
11600.01 785
11601.02 857
11602.04 870
11603.06 939
11604.07 962
11605.09 1021
11606.11 1077
11607.13 1036
11608.14 1027
11609.16 961
11610.18 970
11611.20 940
11612.21 897
11613.23 814
11614.25 767
11615.27 701
11616.29 730
11617.30 727
11618.32 669
11619.34 706
11620.36 648
11621.38 612
11622.39 678
11623.41 705
11624.43 605
11625.45 631
11626.47 630
11627.48 658
11628.50 704
11629.52 637
11630.54 649
11631.56 614
11632.58 599
11633.59 595
11634.61 644
11635.63 668
11636.65 622
11637.67 508
11638.69 550
11639.71 598
11640.73 652
11641.75 622
11642.76 588
11643.78 591
11644.80 636
11645.82 614
11646.84 633
11647.86 560
11648.88 600
11649.90 575
11650.92 591
11651.94 557
11652.96 540
11653.98 590
11655.00 551
11656.01 563
11657.03 567
11658.05 595
11659.07 588
11660.09 528
11661.11 568
11662.13 580
11663.15 571
11664.17 567
11665.19 611
11666.21 571
11667.23 549
11668.25 544
11669.27 600
11670.29 580
11671.31 575
11672.33 582
11673.35 571
11674.37 633
11675.39 574
11676.42 576
11677.44 592
11678.46 583
11679.48 543
11680.50 565
11681.52 583
11682.54 608
11683.56 579
11684.58 614
11685.60 547
11686.62 577
11687.64 653
11688.66 564
11689.69 547
11690.71 554
11691.73 563
11692.75 575
11693.77 526
11694.79 554
11695.81 530
11696.83 579
11697.85 636
11698.88 608
11699.90 648
11700.92 569
11701.94 575
11702.96 549
11703.98 557
11705.01 557
11706.03 576
11707.05 605
11708.07 613
11709.09 554
11710.12 623
11711.14 653
11712.16 592
11713.18 588
11714.20 537
11715.23 567
11716.25 575
11717.27 566
11718.29 619
11719.31 553
11720.34 596
11721.36 547
11722.38 621
11723.40 584
11724.43 602
11725.45 611
11726.47 606
11727.49 527
11728.52 538
11729.54 553
11730.56 567
11731.59 567
11732.61 596
11733.63 565
11734.65 547
11735.68 646
11736.70 651
11737.72 602
11738.75 580
11739.77 617
11740.79 611
11741.82 599
11742.84 622
11743.86 605
11744.89 642
11745.91 568
11746.93 555
11747.96 614
11748.98 591
11750.01 576
11751.03 541
11752.05 558
11753.08 569
11754.10 582
11755.12 582
11756.15 574
11757.17 596
11758.20 561
11759.22 607
11760.24 605
11761.27 627
11762.29 569
11763.32 600
11764.34 598
11765.37 545
11766.39 549
11767.41 614
11768.44 636
11769.46 569
11770.49 606
11771.51 641
11772.54 655
11773.56 626
11774.59 642
11775.61 580
11776.64 532
11777.66 583
11778.69 598
11779.71 637
11780.74 582
11781.76 611
11782.79 600
11783.81 587
11784.84 598
11785.86 586
11786.89 586
11787.91 613
11788.94 561
11789.96 591
11790.99 602
11792.01 562
11793.04 694
11794.07 631
11795.09 587
11796.12 583
11797.14 627
11798.17 583
11799.19 613
11800.22 593
11801.25 606
11802.27 583
11803.30 597
11804.32 654
11805.35 639
11806.38 581
11807.40 703
11808.43 645
11809.45 572
11810.48 624
11811.51 629
11812.53 617
11813.56 627
11814.59 563
11815.61 631
11816.64 587
11817.67 639
11818.69 687
11819.72 624
11820.75 609
11821.77 682
11822.80 660
11823.83 658
11824.85 598
11825.88 640
11826.91 639
11827.94 617
11828.96 630
11829.99 696
11831.02 624
11832.04 618
11833.07 629
11834.10 615
11835.13 611
11836.15 675
11837.18 626
11838.21 654
11839.24 679
11840.26 671
11841.29 652
11842.32 649
11843.35 630
11844.37 657
11845.40 703
11846.43 706
11847.46 673
11848.49 705
11849.51 651
11850.54 681
11851.57 668
11852.60 672
11853.63 693
11854.65 683
11855.68 712
11856.71 769
11857.74 672
11858.77 739
11859.80 771
11860.83 752
11861.85 719
11862.88 717
11863.91 698
11864.94 747
11865.97 732
11867.00 700
11868.03 765
11869.05 751
11870.08 719
11871.11 736
11872.14 744
11873.17 794
11874.20 799
11875.23 774
11876.26 824
11877.29 773
11878.32 779
11879.35 825
11880.38 859
11881.40 822
11882.43 854
11883.46 871
11884.49 829
11885.52 828
11886.55 835
11887.58 847
11888.61 871
11889.64 917
11890.67 926
11891.70 957
11892.73 918
11893.76 948
11894.79 984
11895.82 1060
11896.85 973
11897.88 1020
11898.91 1140
11899.94 1135
11900.97 1134
11902.00 1137
11903.03 1156
11904.06 1249
11905.09 1345
11906.12 1232
11907.15 1230
11908.18 1131
11909.22 1202
11910.25 1168
11911.28 1164
11912.31 1079
11913.34 1074
11914.37 1105
11915.40 1080
11916.43 1084
11917.46 1094
11918.49 1132
11919.52 1043
11920.55 1184
11921.59 1149
11922.62 1134
11923.65 1083
11924.68 1126
11925.71 1227
11926.74 1318
11927.77 1324
11928.81 1460
11929.84 1498
11930.87 1627
11931.90 1635
11932.93 1727
11933.96 1792
11935.00 1814
11936.03 1821
11937.06 1706
11938.09 1627
11939.12 1562
11940.15 1460
11941.19 1409
11942.22 1395
11943.25 1298
11944.28 1154
11945.31 1169
11946.35 1194
11947.38 1121
11948.41 1026
11949.44 969
11950.48 995
11951.51 1045
11952.54 979
11953.57 1012
11954.61 983
11955.64 929
11956.67 944
11957.70 985
11958.74 921
11959.77 891
11960.80 917
11961.84 956
11962.87 876
11963.90 902
11964.93 904
11965.97 898
11967.00 844
11968.03 942
11969.07 887
11970.10 814
11971.13 929
11972.17 885
11973.20 943
11974.23 863
11975.27 861
11976.30 874
11977.33 888
11978.37 871
11979.40 928
11980.44 958
11981.47 970
11982.50 890
11983.54 913
11984.57 901
11985.60 834
11986.64 883
11987.67 854
11988.71 852
11989.74 865
11990.77 782
11991.81 887
11992.84 901
11993.88 881
11994.91 848
11995.95 839
11996.98 924
11998.02 848
11999.05 866
12000.08 919
12001.12 864
12002.15 852
12003.19 889
12004.22 976
12005.26 998
12006.29 983
12007.33 957
12008.36 967
12009.40 934
12010.43 899
12011.47 912
12012.50 957
12013.54 987
12014.57 957
12015.61 1051
12016.64 1097
12017.68 1088
12018.71 1090
12019.75 1001
12020.78 992
12021.82 988
12022.86 1004
12023.89 1028
12024.93 1034
12025.96 973
12027.00 996
12028.03 1022
12029.07 965
12030.11 1026
12031.14 1021
12032.18 918
12033.21 895
12034.25 957
12035.29 974
12036.32 967
12037.36 1013
12038.39 1004
12039.43 1015
12040.47 993
12041.50 1062
12042.54 1003
12043.58 986
12044.61 955
12045.65 1056
12046.69 1037
12047.72 1051
12048.76 1112
12049.80 1104
12050.83 1057
12051.87 1044
12052.91 1089
12053.94 1022
12054.98 1017
12056.02 1044
12057.05 1090
12058.09 1112
12059.13 1123
12060.16 1014
12061.20 1142
12062.24 1165
12063.28 1147
12064.31 1151
12065.35 1194
12066.39 1179
12067.43 1212
12068.46 1157
12069.50 1129
12070.54 1146
12071.58 1110
12072.61 1151
12073.65 1151
12074.69 1166
12075.73 1211
12076.76 1286
12077.80 1199
12078.84 1142
12079.88 1123
12080.92 1175
12081.95 1138
12082.99 1249
12084.03 1236
12085.07 1288
12086.11 1250
12087.15 1299
12088.18 1345
12089.22 1336
12090.26 1376
12091.30 1403
12092.34 1375
12093.38 1381
12094.42 1430
12095.45 1404
12096.49 1518
12097.53 1437
12098.57 1451
12099.61 1544
12100.65 1662
12101.69 1737
12102.73 1803
12103.76 1917
12104.80 1955
12105.84 2022
12106.88 1997
12107.92 2112
12108.96 1986
12110.00 1923
12111.04 1811
12112.08 1761
12113.12 1618
12114.16 1582
12115.20 1451
12116.24 1355
12117.28 1231
12118.32 1223
12119.36 1101
12120.40 1093
12121.44 1174
12122.47 1080
12123.51 1028
12124.55 1026
12125.59 979
12126.63 981
12127.67 932
12128.71 958
12129.76 988
12130.80 942
12131.84 887
12132.88 883
12133.92 923
12134.96 864
12136.00 876
12137.04 911
12138.08 869
12139.12 886
12140.16 862
12141.20 879
12142.24 915
12143.28 847
12144.32 873
12145.36 857
12146.40 902
12147.44 904
12148.49 890
12149.53 850
12150.57 808
12151.61 728
12152.65 798
12153.69 819
12154.73 827
12155.77 725
12156.81 780
12157.86 720
12158.90 767
12159.94 770
12160.98 769
12162.02 760
12163.06 800
12164.10 797
12165.15 847
12166.19 747
12167.23 737
12168.27 833
12169.31 738
12170.36 779
12171.40 742
12172.44 855
12173.48 734
12174.52 757
12175.57 733
12176.61 836
12177.65 851
12178.69 771
12179.73 784
12180.78 780
12181.82 849
12182.86 790
12183.90 797
12184.95 841
12185.99 796
12187.03 726
12188.07 800
12189.12 811
12190.16 827
12191.20 775
12192.25 786
12193.29 765
12194.33 801
12195.37 765
12196.42 847
12197.46 832
12198.50 830
12199.55 796
12200.59 759
12201.63 736
12202.68 753
12203.72 834
12204.76 785
12205.81 743
12206.85 737
12207.89 728
12208.94 731
12209.98 813
12211.02 824
12212.07 749
12213.11 772
12214.16 793
12215.20 695
12216.24 698
12217.29 787
12218.33 741
12219.37 758
12220.42 750
12221.46 721
12222.51 733
12223.55 753
12224.60 725
12225.64 724
12226.68 739
12227.73 807
12228.77 718
12229.82 665
12230.86 711
12231.91 744
12232.95 765
12234.00 733
12235.04 771
12236.08 743
12237.13 722
12238.17 690
12239.22 728
12240.26 659
12241.31 681
12242.35 699
12243.40 768
12244.44 689
12245.49 709
12246.53 759
12247.58 701
12248.62 668
12249.67 694
12250.72 775
12251.76 706
12252.81 707
12253.85 736
12254.90 697
12255.94 714
12256.99 694
12258.03 662
12259.08 686
12260.13 685
12261.17 677
12262.22 707
12263.26 679
12264.31 667
12265.35 642
12266.40 684
12267.45 621
12268.49 623
12269.54 593
12270.59 651
12271.63 614
12272.68 661
12273.72 624
12274.77 722
12275.82 684
12276.86 642
12277.91 610
12278.96 676
12280.00 701
12281.05 672
12282.10 656
12283.14 692
12284.19 579
12285.24 638
12286.28 690
12287.33 659
12288.38 640
12289.42 618
12290.47 687
12291.52 607
12292.57 594
12293.61 597
12294.66 634
12295.71 596
12296.75 629
12297.80 642
12298.85 653
12299.90 645
12300.94 610
12301.99 635
12303.04 678
12304.09 649
12305.13 610
12306.18 640
12307.23 630
12308.28 652
12309.33 586
12310.37 607
12311.42 574
12312.47 562
12313.52 570
12314.57 603
12315.61 591
12316.66 636
12317.71 605
12318.76 629
12319.81 622
12320.85 614
12321.90 632
12322.95 618
12324.00 600
12325.05 585
12326.10 571
12327.15 630
12328.19 518
12329.24 568
12330.29 608
12331.34 561
12332.39 578
12333.44 594
12334.49 604
12335.54 578
12336.59 646
12337.63 634
12338.68 541
12339.73 547
12340.78 591
12341.83 648
12342.88 633
12343.93 591
12344.98 623
12346.03 605
12347.08 577
12348.13 527
12349.18 578
12350.23 598
12351.28 621
12352.33 582
12353.38 570
12354.43 584
12355.48 647
12356.52 609
12357.57 621
12358.62 665
12359.67 673
12360.72 589
12361.77 596
12362.82 549
12363.88 536
12364.93 567
12365.98 601
12367.03 604
12368.08 562
12369.13 576
12370.18 613
12371.23 638
12372.28 635
12373.33 669
12374.38 602
12375.43 662
12376.48 606
12377.53 574
12378.58 593
12379.63 608
12380.68 635
12381.73 593
12382.79 659
12383.84 665
12384.89 640
12385.94 624
12386.99 626
12388.04 623
12389.09 668
12390.14 667
12391.20 643
12392.25 615
12393.30 638
12394.35 622
12395.40 618
12396.45 576
12397.50 607
12398.56 600
12399.61 652
12400.66 683
12401.71 660
12402.76 661
12403.81 698
12404.87 685
12405.92 627
12406.97 701
12408.02 664
12409.07 609
12410.13 592
12411.18 657
12412.23 691
12413.28 667
12414.34 715
12415.39 654
12416.44 672
12417.49 661
12418.55 649
12419.60 677
12420.65 602
12421.70 700
12422.76 710
12423.81 723
12424.86 686
12425.91 682
12426.97 679
12428.02 656
12429.07 675
12430.13 741
12431.18 661
12432.23 689
12433.29 723
12434.34 696
12435.39 681
12436.44 746
12437.50 713
12438.55 761
12439.61 751
12440.66 718
12441.71 695
12442.77 673
12443.82 682
12444.87 721
12445.93 683
12446.98 698
12448.03 680
12449.09 688
12450.14 703
12451.20 755
12452.25 732
12453.30 674
12454.36 771
12455.41 751
12456.47 832
12457.52 807
12458.57 809
12459.63 792
12460.68 788
12461.74 828
12462.79 839
12463.85 840
12464.90 842
12465.95 883
12467.01 909
12468.06 891
12469.12 953
12470.17 1000
12471.23 1035
12472.28 1146
12473.34 1243
12474.39 1350
12475.45 1412
12476.50 1524
12477.56 1709
12478.61 1701
12479.67 1715
12480.72 1677
12481.78 1678
12482.83 1664
12483.89 1550
12484.94 1429
12486.00 1412
12487.05 1373
12488.11 1229
12489.17 1181
12490.22 1188
12491.28 1024
12492.33 1051
12493.39 991
12494.44 946
12495.50 829
12496.55 900
12497.61 849
12498.67 884
12499.72 858
12500.78 800
12501.83 809
12502.89 804
12503.95 799
12505.00 796
12506.06 805
12507.12 799
12508.17 771
12509.23 773
12510.28 764
12511.34 794
12512.40 788
12513.45 765
12514.51 751
12515.57 804
12516.62 838
12517.68 791
12518.74 796
12519.79 810
12520.85 798
12521.91 816
12522.96 786
12524.02 709
12525.08 703
12526.14 733
12527.19 772
12528.25 785
12529.31 716
12530.36 727
12531.42 784
12532.48 710
12533.54 696
12534.59 741
12535.65 748
12536.71 730
12537.77 724
12538.82 737
12539.88 768
12540.94 758
12542.00 852
12543.05 810
12544.11 843
12545.17 871
12546.23 890
12547.29 832
12548.34 912
12549.40 849
12550.46 913
12551.52 908
12552.58 934
12553.64 950
12554.69 1003
12555.75 1026
12556.81 1063
12557.87 1087
12558.93 1137
12559.99 1247
12561.04 1187
12562.10 1122
12563.16 1112
12564.22 1169
12565.28 1086
12566.34 1015
12567.40 967
12568.45 943
12569.51 926
12570.57 915
12571.63 877
12572.69 940
12573.75 909
12574.81 867
12575.87 830
12576.93 782
12577.99 838
12579.05 756
12580.11 776
12581.16 796
12582.22 762
12583.28 825
12584.34 790
12585.40 733
12586.46 770
12587.52 785
12588.58 714
12589.64 701
12590.70 707
12591.76 690
12592.82 677
12593.88 737
12594.94 786
12596.00 783
12597.06 759
12598.12 753
12599.18 709
12600.24 691
12601.30 731
12602.36 728
12603.42 703
12604.48 701
12605.54 705
12606.60 716
12607.66 669
12608.72 675
12609.79 689
12610.85 660
12611.91 662
12612.97 698
12614.03 681
12615.09 702
12616.15 706
12617.21 682
12618.27 652
12619.33 699
12620.39 770
12621.45 746
12622.52 754
12623.58 720
12624.64 714
12625.70 705
12626.76 666
12627.82 766
12628.88 726
12629.95 672
12631.01 663
12632.07 728
12633.13 653
12634.19 655
12635.25 656
12636.31 666
12637.38 607
12638.44 603
12639.50 632
12640.56 657
12641.62 690
12642.69 667
12643.75 627
12644.81 665
12645.87 608
12646.93 658
12648.00 632
12649.06 590
12650.12 625
12651.18 655
12652.25 661
12653.31 605
12654.37 632
12655.43 621
12656.50 634
12657.56 621
12658.62 679
12659.68 681
12660.75 671
12661.81 640
12662.87 646
12663.94 643
12665.00 644
12666.06 662
12667.12 610
12668.19 627
12669.25 633
12670.31 564
12671.38 585
12672.44 629
12673.50 602
12674.57 590
12675.63 593
12676.69 596
12677.76 625
12678.82 573
12679.88 521
12680.95 587
12682.01 608
12683.07 578
12684.14 560
12685.20 618
12686.27 578
12687.33 589
12688.39 529
12689.46 559
12690.52 595
12691.59 586
12692.65 613
12693.71 628
12694.78 675
12695.84 689
12696.91 704
12697.97 665
12699.04 665
12700.10 629
12701.16 584
12702.23 613
12703.29 586
12704.36 617
12705.42 608
12706.49 603
12707.55 645
12708.62 661
12709.68 608
12710.75 574
12711.81 595
12712.88 613
12713.94 601
12715.01 616
12716.07 593
12717.14 591
12718.20 596
12719.27 596
12720.33 619
12721.40 590
12722.46 531
12723.53 584
12724.59 551
12725.66 604
12726.72 603
12727.79 653
12728.86 685
12729.92 618
12730.99 616
12732.05 641
12733.12 570
12734.18 574
12735.25 639
12736.32 624
12737.38 645
12738.45 576
12739.51 601
12740.58 613
12741.65 619
12742.71 629
12743.78 607
12744.85 633
12745.91 645
12746.98 616
12748.04 594
12749.11 600
12750.18 558
12751.24 565
12752.31 517
12753.38 561
12754.44 532
12755.51 561
12756.58 560
12757.64 545
12758.71 546
12759.78 617
12760.85 583
12761.91 541
12762.98 506
12764.05 529
12765.11 607
12766.18 583
12767.25 553
12768.32 530
12769.38 517
12770.45 502
12771.52 524
12772.58 544
12773.65 537
12774.72 573
12775.79 552
12776.86 516
12777.92 507
12778.99 522
12780.06 529
12781.13 550
12782.19 533
12783.26 547
12784.33 505
12785.40 544
12786.47 535
12787.53 510
12788.60 493
12789.67 549
12790.74 583
12791.81 531
12792.87 572
12793.94 566
12795.01 539
12796.08 579
12797.15 572
12798.22 595
12799.29 523
12800.35 506
12801.42 525
12802.49 535
12803.56 508
12804.63 532
12805.70 614
12806.77 577
12807.84 533
12808.90 528
12809.97 530
12811.04 543
12812.11 548
12813.18 528
12814.25 575
12815.32 589
12816.39 552
12817.46 602
12818.53 575
12819.60 575
12820.67 582
12821.74 622
12822.81 591
12823.88 625
12824.94 625
12826.01 589
12827.08 581
12828.15 580
12829.22 571
12830.29 528
12831.36 544
12832.43 556
12833.50 546
12834.57 572
12835.64 584
12836.71 572
12837.78 564
12838.85 582
12839.92 503
12840.99 525
12842.07 540
12843.14 547
12844.21 506
12845.28 557
12846.35 549
12847.42 587
12848.49 573
12849.56 564
12850.63 535
12851.70 522
12852.77 502
12853.84 547
12854.91 519
12855.98 505
12857.06 506
12858.13 519
12859.20 533
12860.27 488
12861.34 546
12862.41 495
12863.48 484
12864.55 466
12865.62 504
12866.70 494
12867.77 502
12868.84 464
12869.91 516
12870.98 502
12872.05 488
12873.13 462
12874.20 466
12875.27 464
12876.34 471
12877.41 444
12878.48 478
12879.56 493
12880.63 449
12881.70 500
12882.77 486
12883.84 497
12884.92 468
12885.99 500
12887.06 565
12888.13 508
12889.21 527
12890.28 469
12891.35 453
12892.42 475
12893.50 538
12894.57 480
12895.64 488
12896.71 460
12897.79 493
12898.86 545
12899.93 493
12901.00 511
12902.08 470
12903.15 495
12904.22 486
12905.30 522
12906.37 460
12907.44 492
12908.52 480
12909.59 489
12910.66 521
12911.73 473
12912.81 492
12913.88 473
12914.96 470
12916.03 484
12917.10 480
12918.18 476
12919.25 494
12920.32 474
12921.40 482
12922.47 520
12923.54 556
12924.62 592
12925.69 553
12926.77 496
12927.84 455
12928.91 453
12929.99 471
12931.06 449
12932.14 532
12933.21 535
12934.28 490
12935.36 508
12936.43 509
12937.51 543
12938.58 497
12939.66 505
12940.73 490
12941.80 514
12942.88 519
12943.95 502
12945.03 489
12946.10 524
12947.18 486
12948.25 490
12949.33 450
12950.40 479
12951.48 558
12952.55 514
12953.63 537
12954.70 540
12955.78 516
12956.85 516
12957.93 559
12959.00 514
12960.08 499
12961.15 484
12962.23 494
12963.30 418
12964.38 447
12965.46 477
12966.53 504
12967.61 461
12968.68 456
12969.76 479
12970.83 522
12971.91 495
12972.99 503
12974.06 516
12975.14 510
12976.21 544
12977.29 541
12978.37 541
12979.44 497
12980.52 575
12981.59 558
12982.67 480
12983.75 554
12984.82 558
12985.90 516
12986.98 460
12988.05 488
12989.13 475
12990.20 438
12991.28 505
12992.36 524
12993.43 502
12994.51 549
12995.59 499
12996.67 517
12997.74 556
12998.82 553
12999.90 512
13000.97 467
13002.05 491
13003.13 557
13004.20 531
13005.28 551
13006.36 506
13007.44 552
13008.51 510
13009.59 519
13010.67 515
13011.75 499
13012.82 519
13013.90 471
13014.98 466
13016.06 479
13017.13 502
13018.21 510
13019.29 481
13020.37 537
13021.44 567
13022.52 534
13023.60 613
13024.68 533
13025.76 504
13026.83 503
13027.91 510
13028.99 540
13030.07 516
13031.15 521
13032.23 530
13033.30 551
13034.38 540
13035.46 552
13036.54 496
13037.62 502
13038.70 496
13039.77 474
13040.85 546
13041.93 542
13043.01 506
13044.09 556
13045.17 564
13046.25 512
13047.33 563
13048.40 579
13049.48 535
13050.56 523
13051.64 526
13052.72 516
13053.80 585
13054.88 530
13055.96 520
13057.04 532
13058.12 520
13059.20 550
13060.28 571
13061.36 564
13062.44 597
13063.51 564
13064.59 537
13065.67 507
13066.75 534
13067.83 527
13068.91 542
13069.99 529
13071.07 514
13072.15 575
13073.23 555
13074.31 495
13075.39 549
13076.47 583
13077.55 486
13078.63 446
13079.71 477
13080.79 494
13081.87 528
13082.96 537
13084.04 522
13085.12 503
13086.20 563
13087.28 493
13088.36 430
13089.44 459
13090.52 459
13091.60 477
13092.68 531
13093.76 552
13094.84 520
13095.92 506
13097.00 498
13098.09 522
13099.17 537
13100.25 554
13101.33 527
13102.41 550
13103.49 557
13104.57 536
13105.65 522
13106.74 557
13107.82 519
13108.90 521
13109.98 496
13111.06 541
13112.14 518
13113.22 505
13114.31 537
13115.39 508
13116.47 514
13117.55 480
13118.63 549
13119.72 511
13120.80 490
13121.88 543
13122.96 503
13124.04 528
13125.13 532
13126.21 540
13127.29 478
13128.37 562
13129.45 536
13130.54 533
13131.62 582
13132.70 537
13133.78 499
13134.87 529
13135.95 518
13137.03 511
13138.11 496
13139.20 502
13140.28 494
13141.36 525
13142.45 536
13143.53 530
13144.61 513
13145.69 534
13146.78 495
13147.86 489
13148.94 525
13150.03 567
13151.11 491
13152.19 484
13153.28 540
13154.36 563
13155.44 539
13156.53 502
13157.61 484
13158.69 554
13159.78 568
13160.86 531
13161.94 518
13163.03 564
13164.11 581
13165.20 535
13166.28 508
13167.36 534
13168.45 537
13169.53 578
13170.62 557
13171.70 537
13172.78 523
13173.87 596
13174.95 597
13176.04 534
13177.12 517
13178.21 505
13179.29 512
13180.37 546
13181.46 605
13182.54 545
13183.63 563
13184.71 595
13185.80 627
13186.88 539
13187.97 525
13189.05 608
13190.14 580
13191.22 512
13192.31 537
13193.39 551
13194.48 569
13195.56 515
13196.65 602
13197.73 594
13198.82 626
13199.90 628
13200.99 603
13202.07 584
13203.16 539
13204.24 552
13205.33 550
13206.41 600
13207.50 530
13208.58 523
13209.67 592
13210.76 560
13211.84 504
13212.93 576
13214.01 605
13215.10 584
13216.19 575
13217.27 532
13218.36 599
13219.44 566
13220.53 572
13221.62 576
13222.70 546
13223.79 514
13224.87 549
13225.96 590
13227.05 594
13228.13 604
13229.22 524
13230.31 574
13231.39 619
13232.48 573
13233.57 629
13234.65 561
13235.74 540
13236.83 613
13237.91 590
13239.00 590
13240.09 584
13241.17 590
13242.26 617
13243.35 624
13244.43 641
13245.52 620
13246.61 552
13247.70 546
13248.78 606
13249.87 596
13250.96 632
13252.05 590
13253.13 583
13254.22 597
13255.31 692
13256.39 654
13257.48 606
13258.57 621
13259.66 587
13260.75 617
13261.83 625
13262.92 591
13264.01 660
13265.10 652
13266.19 585
13267.27 615
13268.36 643
13269.45 678
13270.54 663
13271.63 652
13272.71 658
13273.80 667
13274.89 621
13275.98 710
13277.07 714
13278.16 716
13279.24 697
13280.33 693
13281.42 653
13282.51 703
13283.60 746
13284.69 722
13285.78 731
13286.86 709
13287.95 790
13289.04 696
13290.13 679
13291.22 748
13292.31 739
13293.40 764
13294.49 743
13295.58 744
13296.67 760
13297.76 758
13298.84 809
13299.93 788
13301.02 805
13302.11 807
13303.20 821
13304.29 807
13305.38 832
13306.47 799
13307.56 869
13308.65 910
13309.74 845
13310.83 842
13311.92 859
13313.01 868
13314.10 866
13315.19 827
13316.28 824
13317.37 865
13318.46 937
13319.55 887
13320.64 816
13321.73 821
13322.82 899
13323.91 865
13325.00 796
13326.09 778
13327.18 836
13328.27 756
13329.36 812
13330.45 929
13331.54 873
13332.64 798
13333.73 882
13334.82 880
13335.91 854
13337.00 903
13338.09 873
13339.18 920
13340.27 871
13341.36 826
13342.45 879
13343.54 907
13344.64 927
13345.73 880
13346.82 952
13347.91 900
13349.00 901
13350.09 945
13351.18 894
13352.28 855
13353.37 897
13354.46 930
13355.55 927
13356.64 912
13357.73 932
13358.83 954
13359.92 963
13361.01 1002
13362.10 950
13363.19 955
13364.29 939
13365.38 1017
13366.47 1108
13367.56 1108
13368.65 1081
13369.75 1078
13370.84 1109
13371.93 1180
13373.02 1131
13374.12 1154
13375.21 1137
13376.30 1086
13377.39 1055
13378.49 1077
13379.58 1023
13380.67 943
13381.76 938
13382.86 969
13383.95 929
13385.04 907
13386.13 936
13387.23 857
13388.32 792
13389.41 835
13390.51 817
13391.60 854
13392.69 799
13393.79 817
13394.88 837
13395.97 831
13397.07 809
13398.16 819
13399.25 760
13400.35 846
13401.44 800
13402.53 768
13403.63 780
13404.72 820
13405.81 750
13406.91 753
13408.00 802
13409.10 847
13410.19 782
13411.28 815
13412.38 787
13413.47 745
13414.57 823
13415.66 839
13416.75 809
13417.85 797
13418.94 809
13420.04 806
13421.13 732
13422.22 790
13423.32 821
13424.41 810
13425.51 812
13426.60 814
13427.70 779
13428.79 806
13429.89 769
13430.98 828
13432.08 800
13433.17 792
13434.27 787
13435.36 791
13436.46 851
13437.55 825
13438.65 803
13439.74 865
13440.84 864
13441.93 872
13443.03 877
13444.12 874
13445.22 839
13446.31 865
13447.41 865
13448.50 870
13449.60 907
13450.69 876
13451.79 901
13452.89 943
13453.98 931
13455.08 1035
13456.17 981
13457.27 973
13458.36 988
13459.46 935
13460.56 945
13461.65 1034
13462.75 976
13463.84 1013
13464.94 1026
13466.04 1052
13467.13 1041
13468.23 1027
13469.32 1022
13470.42 1065
13471.52 1063
13472.61 1072
13473.71 1097
13474.81 1116
13475.90 1082
13477.00 1047
13478.10 1022
13479.19 1090
13480.29 1066
13481.39 988
13482.48 991
13483.58 973
13484.68 1061
13485.77 1030
13486.87 1085
13487.97 1100
13489.07 1143
13490.16 1131
13491.26 1192
13492.36 1158
13493.45 1109
13494.55 1110
13495.65 1119
13496.75 1218
13497.84 1214
13498.94 1222
13500.04 1298
13501.14 1262
13502.23 1251
13503.33 1321
13504.43 1303
13505.53 1373
13506.63 1363
13507.72 1409
13508.82 1431
13509.92 1372
13511.02 1348
13512.12 1343
13513.21 1259
13514.31 1204
13515.41 1174
13516.51 1120
13517.61 1110
13518.70 1079
13519.80 1030
13520.90 1106
13522.00 1042
13523.10 969
13524.20 985
13525.30 973
13526.39 907
13527.49 944
13528.59 894
13529.69 919
13530.79 884
13531.89 874
13532.99 870
13534.09 931
13535.18 882
13536.28 841
13537.38 798
13538.48 841
13539.58 862
13540.68 887
13541.78 893
13542.88 853
13543.98 845
13545.08 795
13546.18 898
13547.28 809
13548.38 751
13549.48 806
13550.57 806
13551.67 712
13552.77 725
13553.87 740
13554.97 838
13556.07 827
13557.17 817
13558.27 759
13559.37 776
13560.47 764
13561.57 784
13562.67 731
13563.77 705
13564.87 759
13565.97 759
13567.07 704
13568.17 712
13569.28 784
13570.38 778
13571.48 744
13572.58 686
13573.68 675
13574.78 708
13575.88 714
13576.98 737
13578.08 734
13579.18 702
13580.28 707
13581.38 741
13582.48 705
13583.58 676
13584.69 715
13585.79 709
13586.89 739
13587.99 724
13589.09 675
13590.19 753
13591.29 679
13592.39 741
13593.49 777
13594.60 719
13595.70 758
13596.80 727
13597.90 723
13599.00 720
13600.10 706
13601.21 723
13602.31 782
13603.41 765
13604.51 689
13605.61 716
13606.71 720
13607.82 731
13608.92 707
13610.02 744
13611.12 691
13612.22 728
13613.33 724
13614.43 710
13615.53 772
13616.63 693
13617.74 708
13618.84 830
13619.94 782
13621.04 713
13622.15 688
13623.25 701
13624.35 691
13625.45 765
13626.56 738
13627.66 737
13628.76 766
13629.86 769
13630.97 760
13632.07 695
13633.17 777
13634.28 766
13635.38 802
13636.48 799
13637.59 754
13638.69 693
13639.79 727
13640.90 685
13642.00 688
13643.10 692
13644.21 718
13645.31 734
13646.41 714
13647.52 702
13648.62 710
13649.72 697
13650.83 714
13651.93 702
13653.03 707
13654.14 715
13655.24 723
13656.35 726
13657.45 729
13658.55 675
13659.66 678
13660.76 749
13661.87 683
13662.97 713
13664.07 665
13665.18 674
13666.28 673
13667.39 651
13668.49 712
13669.60 702
13670.70 704
13671.81 715
13672.91 637
13674.01 671
13675.12 678
13676.22 674
13677.33 732
13678.43 652
13679.54 677
13680.64 699
13681.75 708
13682.85 689
13683.96 671
13685.06 716
13686.17 683
13687.27 668
13688.38 702
13689.48 753
13690.59 709
13691.69 707
13692.80 733
13693.91 734
13695.01 716
13696.12 743
13697.22 746
13698.33 714
13699.43 721
13700.54 746
13701.64 731
13702.75 733
13703.86 742
13704.96 708
13706.07 738
13707.17 784
13708.28 770
13709.39 701
13710.49 719
13711.60 763
13712.70 813
13713.81 784
13714.92 763
13716.02 701
13717.13 786
13718.24 839
13719.34 809
13720.45 820
13721.56 927
13722.66 929
13723.77 866
13724.88 801
13725.98 829
13727.09 811
13728.20 934
13729.30 889
13730.41 802
13731.52 839
13732.62 854
13733.73 918
13734.84 937
13735.94 902
13737.05 941
13738.16 882
13739.27 973
13740.37 949
13741.48 930
13742.59 946
13743.70 935
13744.80 989
13745.91 986
13747.02 959
13748.13 916
13749.23 949
13750.34 1067
13751.45 1036
13752.56 1047
13753.67 1012
13754.77 1063
13755.88 1024
13756.99 993
13758.10 1043
13759.21 1092
13760.31 1158
13761.42 1246
13762.53 1169
13763.64 1161
13764.75 1190
13765.85 1320
13766.96 1405
13768.07 1441
13769.18 1410
13770.29 1469
13771.40 1538
13772.51 1567
13773.61 1584
13774.72 1681
13775.83 1706
13776.94 1701
13778.05 1696
13779.16 1808
13780.27 1720
13781.38 1642
13782.48 1734
13783.59 1638
13784.70 1600
13785.81 1467
13786.92 1429
13788.03 1395
13789.14 1323
13790.25 1274
13791.36 1217
13792.47 1200
13793.58 1123
13794.69 1143
13795.80 1084
13796.91 1014
13798.02 994
13799.13 1018
13800.24 1056
13801.35 1073
13802.45 954
13803.56 995
13804.67 1048
13805.78 986
13806.89 930
13808.00 900
13809.11 938
13810.22 874
13811.34 883
13812.45 888
13813.56 887
13814.67 840
13815.78 863
13816.89 853
13818.00 870
13819.11 888
13820.22 834
13821.33 878
13822.44 856
13823.55 824
13824.66 842
13825.77 832
13826.88 799
13827.99 800
13829.10 753
13830.22 785
13831.33 810
13832.44 734
13833.55 755
13834.66 764
13835.77 780
13836.88 766
13837.99 785
13839.10 734
13840.22 755
13841.33 746
13842.44 770
13843.55 771
13844.66 802
13845.77 795
13846.88 741
13848.00 814
13849.11 738
13850.22 717
13851.33 790
13852.44 843
13853.56 793
13854.67 787
13855.78 760
13856.89 811
13858.00 763
13859.12 790
13860.23 839
13861.34 852
13862.45 819
13863.56 814
13864.68 786
13865.79 830
13866.90 872
13868.01 867
13869.13 867
13870.24 815
13871.35 812
13872.46 835
13873.58 867
13874.69 834
13875.80 791
13876.91 828
13878.03 824
13879.14 832
13880.25 840
13881.37 841
13882.48 876
13883.59 843
13884.71 803
13885.82 849
13886.93 866
13888.05 871
13889.16 862
13890.27 870
13891.39 867
13892.50 860
13893.61 877
13894.73 843
13895.84 853
13896.95 886
13898.07 934
13899.18 933
13900.29 890
13901.41 903
13902.52 857
13903.64 936
13904.75 953
13905.86 920
13906.98 852
13908.09 832
13909.21 813
13910.32 823
13911.43 760
13912.55 735
13913.66 791
13914.78 750
13915.89 783
13917.01 773
13918.12 709
13919.24 750
13920.35 753
13921.46 755
13922.58 771
13923.69 756
13924.81 770
13925.92 779
13927.04 773
13928.15 772
13929.27 762
13930.38 760
13931.50 704
13932.61 724
13933.73 689
13934.84 712
13935.96 769
13937.07 711
13938.19 740
13939.30 711
13940.42 752
13941.54 757
13942.65 714
13943.77 739
13944.88 761
13946.00 753
13947.11 729
13948.23 727
13949.34 724
13950.46 781
13951.58 761
13952.69 763
13953.81 665
13954.92 704
13956.04 653
13957.16 647
13958.27 681
13959.39 706
13960.50 725
13961.62 713
13962.74 729
13963.85 713
13964.97 668
13966.09 665
13967.20 610
13968.32 675
13969.44 678
13970.55 673
13971.67 722
13972.79 675
13973.90 658
13975.02 683
13976.14 629
13977.25 631
13978.37 656
13979.49 673
13980.60 670
13981.72 657
13982.84 610
13983.95 699
13985.07 719
13986.19 726
13987.31 681
13988.42 698
13989.54 711
13990.66 701
13991.78 714
13992.89 736
13994.01 658
13995.13 670
13996.25 714
13997.36 709
13998.48 662
13999.60 627
14000.72 656
14001.83 674
14002.95 651
14004.07 680
14005.19 679
14006.31 649
14007.42 658
14008.54 695
14009.66 719
14010.78 684
14011.90 666
14013.02 660
14014.13 701
14015.25 655
14016.37 671
14017.49 702
14018.61 690
14019.73 651
14020.84 639
14021.96 617
14023.08 626
14024.20 660
14025.32 701
14026.44 712
14027.56 709
14028.68 631
14029.80 657
14030.91 684
14032.03 692
14033.15 719
14034.27 756
14035.39 737
14036.51 682
14037.63 674
14038.75 781
14039.87 699
14040.99 646
14042.11 715
14043.23 700
14044.35 675
14045.47 700
14046.58 675
14047.70 709
14048.82 727
14049.94 740
14051.06 692
14052.18 702
14053.30 673
14054.42 762
14055.54 772
14056.66 791
14057.78 691
14058.90 704
14060.02 742
14061.14 722
14062.26 744
14063.38 781
14064.51 761
14065.63 712
14066.75 747
14067.87 835
14068.99 791
14070.11 766
14071.23 827
14072.35 857
14073.47 801
14074.59 807
14075.71 850
14076.83 790
14077.95 805
14079.07 873
14080.19 879
14081.32 921
14082.44 842
14083.56 906
14084.68 969
14085.80 987
14086.92 960
14088.04 959
14089.16 931
14090.29 949
14091.41 930
14092.53 1035
14093.65 1069
14094.77 1040
14095.89 1024
14097.01 1061
14098.14 1108
14099.26 1109
14100.38 1185
14101.50 1184
14102.62 1206
14103.75 1179
14104.87 1146
14105.99 1121
14107.11 1088
14108.23 1021
14109.36 1033
14110.48 1022
14111.60 986
14112.72 974
14113.84 937
14114.97 867
14116.09 864
14117.21 855
14118.33 877
14119.46 844
14120.58 829
14121.70 855
14122.82 820
14123.95 835
14125.07 795
14126.19 754
14127.32 783
14128.44 746
14129.56 796
14130.68 751
14131.81 738
14132.93 761
14134.05 813
14135.18 808
14136.30 770
14137.42 766
14138.55 760
14139.67 771
14140.79 749
14141.92 748
14143.04 737
14144.16 723
14145.29 751
14146.41 824
14147.54 757
14148.66 829
14149.78 720
14150.91 744
14152.03 717
14153.15 739
14154.28 742
14155.40 801
14156.53 794
14157.65 730
14158.77 706
14159.90 781
14161.02 758
14162.15 708
14163.27 688
14164.40 724
14165.52 713
14166.64 709
14167.77 727
14168.89 762
14170.02 718
14171.14 725
14172.27 714
14173.39 706
14174.52 715
14175.64 728
14176.77 769
14177.89 696
14179.02 665
14180.14 680
14181.27 708
14182.39 724
14183.52 688
14184.64 690
14185.77 720
14186.89 717
14188.02 756
14189.14 740
14190.27 747
14191.39 696
14192.52 673
14193.64 725
14194.77 724
14195.90 672
14197.02 659
14198.15 684
14199.27 706
14200.40 705
14201.52 674
14202.65 627
14203.78 671
14204.90 720
14206.03 658
14207.15 645
14208.28 695
14209.41 674
14210.53 666
14211.66 671
14212.78 681
14213.91 643
14215.04 671
14216.16 634
14217.29 647
14218.42 620
14219.54 625
14220.67 664
14221.80 602
14222.92 621
14224.05 634
14225.18 652
14226.30 624
14227.43 615
14228.56 597
14229.68 602
14230.81 630
14231.94 608
14233.06 624
14234.19 624
14235.32 593
14236.45 636
14237.57 628
14238.70 672
14239.83 626
14240.96 583
14242.08 638
14243.21 616
14244.34 648
14245.47 627
14246.59 622
14247.72 641
14248.85 587
14249.98 614
14251.10 572
14252.23 603
14253.36 599
14254.49 558
14255.62 609
14256.74 656
14257.87 592
14259.00 610
14260.13 557
14261.26 605
14262.38 601
14263.51 628
14264.64 614
14265.77 625
14266.90 558
14268.03 574
14269.15 568
14270.28 579
14271.41 596
14272.54 602
14273.67 559
14274.80 548
14275.93 582
14277.06 540
14278.18 581
14279.31 580
14280.44 561
14281.57 605
14282.70 584
14283.83 536
14284.96 548
14286.09 568
14287.22 571
14288.35 572
14289.48 585
14290.60 544
14291.73 537
14292.86 556
14293.99 508
14295.12 529
14296.25 526
14297.38 533
14298.51 540
14299.64 501
14300.77 513
14301.90 564
14303.03 581
14304.16 544
14305.29 472
14306.42 536
14307.55 570
14308.68 557
14309.81 520
14310.94 505
14312.07 517
14313.20 512
14314.33 513
14315.46 554
14316.59 528
14317.72 589
14318.85 535
14319.98 507
14321.11 534
14322.24 498
14323.38 515
14324.51 494
14325.64 495
14326.77 466
14327.90 457
14329.03 565
14330.16 505
14331.29 511
14332.42 502
14333.55 462
14334.68 508
14335.82 461
14336.95 514
14338.08 518
14339.21 426
14340.34 454
14341.47 490
14342.60 518
14343.73 493
14344.87 497
14346.00 446
14347.13 470
14348.26 475
14349.39 475
14350.52 490
14351.66 475
14352.79 530
14353.92 529
14355.05 487
14356.18 467
14357.32 534
14358.45 471
14359.58 431
14360.71 427
14361.84 461
14362.98 476
14364.11 490
14365.24 463
14366.37 480
14367.51 462
14368.64 508
14369.77 494
14370.90 482
14372.04 468
14373.17 422
14374.30 470
14375.43 500
14376.57 469
14377.70 423
14378.83 456
14379.97 447
14381.10 404
14382.23 469
14383.36 457
14384.50 445
14385.63 470
14386.76 484
14387.90 493
14389.03 478
14390.16 461
14391.30 482
14392.43 484
14393.56 439
14394.70 484
14395.83 480
14396.96 475
14398.10 455
14399.23 493
14400.37 507
14401.50 484
14402.63 515
14403.77 506
14404.90 446
14406.03 438
14407.17 456
14408.30 520
14409.44 486
14410.57 507
14411.70 472
14412.84 465
14413.97 446
14415.11 492
14416.24 482
14417.38 466
14418.51 548
14419.64 547
14420.78 521
14421.91 488
14423.05 485
14424.18 510
14425.32 484
14426.45 471
14427.59 463
14428.72 485
14429.86 498
14430.99 458
14432.13 450
14433.26 439
14434.40 483
14435.53 444
14436.67 457
14437.80 480
14438.94 475
14440.07 528
14441.21 531
14442.34 511
14443.48 494
14444.61 504
14445.75 492
14446.89 495
14448.02 475
14449.16 492
14450.29 510
14451.43 567
14452.56 521
14453.70 475
14454.84 482
14455.97 454
14457.11 524
14458.24 473
14459.38 453
14460.52 456
14461.65 486
14462.79 471
14463.92 433
14465.06 451
14466.20 504
14467.33 454
14468.47 491
14469.61 484
14470.74 498
14471.88 489
14473.02 476
14474.15 461
14475.29 458
14476.43 479
14477.56 479
14478.70 476
14479.84 488
14480.97 498
14482.11 497
14483.25 481
14484.38 471
14485.52 513
14486.66 507
14487.79 545
14488.93 497
14490.07 565
14491.21 552
14492.34 505
14493.48 543
14494.62 496
14495.76 495
14496.89 508
14498.03 519
14499.17 561
14500.31 527
14501.44 503
14502.58 545
14503.72 562
14504.86 516
14506.00 483
14507.13 535
14508.27 533
14509.41 518
14510.55 539
14511.69 581
14512.82 540
14513.96 517
14515.10 564
14516.24 584
14517.38 615
14518.51 584
14519.65 553
14520.79 550
14521.93 575
14523.07 590
14524.21 562
14525.35 557
14526.48 602
14527.62 583
14528.76 567
14529.90 637
14531.04 632
14532.18 594
14533.32 590
14534.46 559
14535.60 487
14536.73 560
14537.87 558
14539.01 552
14540.15 501
14541.29 601
14542.43 555
14543.57 541
14544.71 543
14545.85 540
14546.99 576
14548.13 569
14549.27 533
14550.41 518
14551.55 519
14552.69 564
14553.83 560
14554.97 549
14556.11 561
14557.25 583
14558.39 556
14559.53 518
14560.67 516
14561.81 517
14562.95 535
14564.09 526
14565.23 524
14566.37 514
14567.51 502
14568.65 568
14569.79 596
14570.93 561
14572.07 618
14573.21 608
14574.35 555
14575.49 532
14576.63 538
14577.77 589
14578.91 576
14580.05 533
14581.19 517
14582.33 576
14583.48 550
14584.62 560
14585.76 573
14586.90 584
14588.04 624
14589.18 615
14590.32 603
14591.46 588
14592.60 601
14593.75 628
14594.89 666
14596.03 616
14597.17 660
14598.31 673
14599.45 633
14600.59 618
14601.74 632
14602.88 659
14604.02 607
14605.16 613
14606.30 653
14607.44 669
14608.59 633
14609.73 713
14610.87 657
14612.01 615
14613.15 628
14614.30 675
14615.44 652
14616.58 691
14617.72 699
14618.87 707
14620.01 727
14621.15 704
14622.29 712
14623.44 757
14624.58 731
14625.72 737
14626.86 777
14628.01 790
14629.15 763
14630.29 817
14631.43 879
14632.58 895
14633.72 923
14634.86 952
14636.01 879
14637.15 875
14638.29 902
14639.44 928
14640.58 882
14641.72 842
14642.86 847
14644.01 877
14645.15 882
14646.29 834
14647.44 802
14648.58 782
14649.73 774
14650.87 777
14652.01 708
14653.16 708
14654.30 712
14655.44 692
14656.59 663
14657.73 674
14658.87 665
14660.02 632
14661.16 666
14662.31 649
14663.45 601
14664.59 624
14665.74 631
14666.88 597
14668.03 590
14669.17 645
14670.32 647
14671.46 630
14672.60 545
14673.75 584
14674.89 599
14676.04 609
14677.18 607
14678.33 582
14679.47 537
14680.62 499
14681.76 516
14682.91 567
14684.05 541
14685.20 521
14686.34 498
14687.49 549
14688.63 515
14689.78 508
14690.92 506
14692.07 540
14693.21 496
14694.36 445
14695.50 503
14696.65 460
14697.79 484
14698.94 520
14700.08 479
14701.23 494
14702.38 563
14703.52 514
14704.67 492
14705.81 471
14706.96 477
14708.10 524
14709.25 510
14710.40 501
14711.54 526
14712.69 494
14713.83 526
14714.98 487
14716.13 472
14717.27 501
14718.42 474
14719.56 503
14720.71 486
14721.86 470
14723.00 500
14724.15 459
14725.30 436
14726.44 458
14727.59 474
14728.74 496
14729.88 520
14731.03 492
14732.18 491
14733.32 457
14734.47 511
14735.62 481
14736.76 508
14737.91 511
14739.06 520
14740.20 480
14741.35 472
14742.50 517
14743.65 477
14744.79 470
14745.94 467
14747.09 444
14748.23 433
14749.38 506
14750.53 465
14751.68 465
14752.82 498
14753.97 484
14755.12 478
14756.27 432
14757.42 480
14758.56 492
14759.71 475
14760.86 431
14762.01 430
14763.15 504
14764.30 539
14765.45 453
14766.60 455
14767.75 452
14768.90 432
14770.04 473
14771.19 453
14772.34 451
14773.49 438
14774.64 488
14775.79 467
14776.93 431
14778.08 407
14779.23 440
14780.38 469
14781.53 473
14782.68 434
14783.83 501
14784.97 467
14786.12 429
14787.27 395
14788.42 406
14789.57 433
14790.72 433
14791.87 436
14793.02 373
14794.17 405
14795.32 417
14796.46 422
14797.61 414
14798.76 379
14799.91 395
14801.06 404
14802.21 372
14803.36 362
14804.51 389
14805.66 357
14806.81 418
14807.96 417
14809.11 384
14810.26 394
14811.41 432
14812.56 381
14813.71 429
14814.86 391
14816.01 373
14817.16 378
14818.31 415
14819.46 425
14820.61 387
14821.76 371
14822.91 408
14824.06 383
14825.21 380
14826.36 389
14827.51 433
14828.66 452
14829.81 391
14830.96 392
14832.11 372
14833.26 408
14834.42 396
14835.57 383
14836.72 417
14837.87 403
14839.02 431
14840.17 380
14841.32 423
14842.47 395
14843.62 426
14844.77 399
14845.92 374
14847.08 382
14848.23 395
14849.38 377
14850.53 356
14851.68 376
14852.83 408
14853.98 358
14855.14 365
14856.29 407
14857.44 384
14858.59 381
14859.74 370
14860.89 361
14862.05 378
14863.20 395
14864.35 372
14865.50 437
14866.65 406
14867.81 393
14868.96 418
14870.11 355
14871.26 384
14872.41 402
14873.57 344
14874.72 316
14875.87 338
14877.02 347
14878.18 349
14879.33 417
14880.48 373
14881.63 396
14882.79 439
14883.94 442
14885.09 412
14886.24 353
14887.40 388
14888.55 379
14889.70 370
14890.86 399
14892.01 389
14893.16 376
14894.31 425
14895.47 383
14896.62 413
14897.77 408
14898.93 398
14900.08 408
14901.23 361
14902.39 382
14903.54 376
14904.69 378
14905.85 381
14907.00 389
14908.16 388
14909.31 357
14910.46 415
14911.62 415
14912.77 359
14913.92 396
14915.08 394
14916.23 377
14917.39 386
14918.54 382
14919.69 435
14920.85 422
14922.00 382
14923.16 377
14924.31 407
14925.46 398
14926.62 410
14927.77 421
14928.93 395
14930.08 405
14931.24 436
14932.39 414
14933.55 412
14934.70 393
14935.85 367
14937.01 416
14938.16 424
14939.32 446
14940.47 383
14941.63 425
14942.78 408
14943.94 405
14945.09 383
14946.25 409
14947.40 457
14948.56 421
14949.71 408
14950.87 462
14952.03 456
14953.18 464
14954.34 462
14955.49 408
14956.65 423
14957.80 437
14958.96 432
14960.11 457
14961.27 427
14962.42 382
14963.58 410
14964.74 428
14965.89 458
14967.05 449
14968.20 443
14969.36 484
14970.52 495
14971.67 458
14972.83 432
14973.98 422
14975.14 455
14976.30 444
14977.45 475
14978.61 474
14979.77 434
14980.92 398
14982.08 396
14983.24 406
14984.39 395
14985.55 399
14986.70 401
14987.86 384
14989.02 396
14990.18 416
14991.33 405
14992.49 377
14993.65 401
14994.80 395
14995.96 411
14997.12 391
14998.27 382
14999.43 399
15000.59 401
15001.75 406
15002.90 452
15004.06 395
15005.22 396
15006.37 399
15007.53 361
15008.69 401
15009.85 353
15011.00 373
15012.16 379
15013.32 388
15014.48 404
15015.64 371
15016.79 380
15017.95 375
15019.11 388
15020.27 416
15021.43 373
15022.58 398
15023.74 378
15024.90 345
15026.06 342
15027.22 330
15028.37 372
15029.53 361
15030.69 395
15031.85 389
15033.01 378
15034.17 366
15035.32 402
15036.48 392
15037.64 400
15038.80 369
15039.96 378
15041.12 383
15042.28 359
15043.44 377
15044.59 360
15045.75 394
15046.91 345
15048.07 348
15049.23 335
15050.39 341
15051.55 350
15052.71 433
15053.87 409
15055.03 344
15056.19 342
15057.35 351
15058.50 357
15059.66 342
15060.82 375
15061.98 378
15063.14 348
15064.30 363
15065.46 345
15066.62 313
15067.78 335
15068.94 357
15070.10 349
15071.26 335
15072.42 398
15073.58 394
15074.74 378
15075.90 366
15077.06 377
15078.22 356
15079.38 369
15080.54 331
15081.70 391
15082.86 393
15084.02 321
15085.18 344
15086.34 364
15087.50 355
15088.67 374
15089.83 380
15090.99 367
15092.15 386
15093.31 341
15094.47 347
15095.63 337
15096.79 337
15097.95 376
15099.11 393
15100.27 430
15101.43 388
15102.60 340
15103.76 356
15104.92 385
15106.08 394
15107.24 440
15108.40 375
15109.56 340
15110.72 321
15111.89 364
15113.05 362
15114.21 316
15115.37 380
15116.53 330
15117.69 380
15118.86 380
15120.02 355
15121.18 322
15122.34 375
15123.50 339
15124.67 369
15125.83 345
15126.99 401
15128.15 335
15129.31 387
15130.48 344
15131.64 368
15132.80 387
15133.96 353
15135.13 340
15136.29 327
15137.45 344
15138.61 324
15139.78 335
15140.94 348
15142.10 358
15143.26 328
15144.43 370
15145.59 349
15146.75 369
15147.91 388
15149.08 337
15150.24 368
15151.40 387
15152.57 392
15153.73 402
15154.89 346
15156.06 332
15157.22 360
15158.38 350
15159.55 360
15160.71 327
15161.87 362
15163.04 386
15164.20 417
15165.36 337
15166.53 349
15167.69 363
15168.85 370
15170.02 387
15171.18 369
15172.35 368
15173.51 384
15174.67 390
15175.84 370
15177.00 401
15178.17 371
15179.33 381
15180.49 355
15181.66 392
15182.82 393
15183.99 381
15185.15 416
15186.31 337
15187.48 361
15188.64 405
15189.81 375
15190.97 338
15192.14 383
15193.30 411
15194.47 404
15195.63 450
15196.80 419
15197.96 381
15199.13 389
15200.29 388
15201.46 372
15202.62 372
15203.79 395
15204.95 389
15206.12 397
15207.28 357
15208.45 358
15209.61 391
15210.78 405
15211.94 422
15213.11 414
15214.27 423
15215.44 425
15216.60 419
15217.77 400
15218.93 390
15220.10 418
15221.27 455
15222.43 410
15223.60 415
15224.76 407
15225.93 453
15227.10 432
15228.26 458
15229.43 439
15230.59 434
15231.76 445
15232.93 416
15234.09 434
15235.26 421
15236.42 421
15237.59 420
15238.76 446
15239.92 433
15241.09 454
15242.26 401
15243.42 417
15244.59 414
15245.76 440
15246.92 492
15248.09 404
15249.26 429
15250.42 435
15251.59 413
15252.76 383
15253.92 410
15255.09 426
15256.26 414
15257.43 386
15258.59 382
15259.76 387
15260.93 404
15262.09 369
15263.26 402
15264.43 409
15265.60 369
15266.76 400
15267.93 396
15269.10 387
15270.27 370
15271.43 328
15272.60 368
15273.77 425
15274.94 367
15276.10 392
15277.27 405
15278.44 391
15279.61 396
15280.78 368
15281.94 412
15283.11 377
15284.28 376
15285.45 328
15286.62 353
15287.79 370
15288.95 358
15290.12 324
15291.29 368
15292.46 401
15293.63 402
15294.80 371
15295.96 360
15297.13 387
15298.30 380
15299.47 359
15300.64 371
15301.81 349
15302.98 397
15304.15 364
15305.31 325
15306.48 362
15307.65 412
15308.82 390
15309.99 336
15311.16 357
15312.33 377
15313.50 349
15314.67 385
15315.84 376
15317.01 352
15318.18 374
15319.34 376
15320.51 372
15321.68 366
15322.85 412
15324.02 392
15325.19 399
15326.36 421
15327.53 407
15328.70 383
15329.87 426
15331.04 412
15332.21 350
15333.38 343
15334.55 359
15335.72 351
15336.89 365
15338.06 386
15339.23 362
15340.40 378
15341.57 369
15342.74 372
15343.91 400
15345.08 413
15346.26 330
15347.43 347
15348.60 336
15349.77 334
15350.94 350
15352.11 338
15353.28 371
15354.45 352
15355.62 350
15356.79 397
15357.96 411
15359.13 394
15360.30 340
15361.48 352
15362.65 350
15363.82 343
15364.99 357
15366.16 360
15367.33 350
15368.50 365
15369.67 371
15370.85 373
15372.02 375
15373.19 424
15374.36 344
15375.53 367
15376.70 341
15377.88 367
15379.05 345
15380.22 317
15381.39 327
15382.56 326
15383.73 350
15384.91 349
15386.08 329
15387.25 329
15388.42 334
15389.59 311
15390.77 341
15391.94 354
15393.11 342
15394.28 353
15395.46 321
15396.63 356
15397.80 379
15398.97 332
15400.15 329
15401.32 376
15402.49 346
15403.66 343
15404.84 352
15406.01 342
15407.18 339
15408.36 360
15409.53 372
15410.70 353
15411.87 304
15413.05 337
15414.22 385
15415.39 337
15416.57 376
15417.74 351
15418.91 285
15420.09 339
15421.26 348
15422.43 320
15423.61 359
15424.78 329
15425.95 333
15427.13 361
15428.30 348
15429.47 356
15430.65 357
15431.82 368
15433.00 375
15434.17 394
15435.34 398
15436.52 350
15437.69 314
15438.87 324
15440.04 316
15441.21 325
15442.39 335
15443.56 369
15444.74 360
15445.91 338
15447.09 303
15448.26 315
15449.43 360
15450.61 356
15451.78 340
15452.96 391
15454.13 348
15455.31 332
15456.48 314
15457.66 327
15458.83 309
15460.01 345
15461.18 322
15462.36 333
15463.53 350
15464.71 358
15465.88 354
15467.06 325
15468.23 345
15469.41 320
15470.58 327
15471.76 330
15472.93 349
15474.11 378
15475.28 325
15476.46 320
15477.63 344
15478.81 345
15479.99 419
15481.16 366
15482.34 310
15483.51 352
15484.69 371
15485.86 348
15487.04 346
15488.22 382
15489.39 331
15490.57 329
15491.74 339
15492.92 342
15494.10 351
15495.27 351
15496.45 358
15497.62 328
15498.80 366
15499.98 330
15501.15 354
15502.33 348
15503.51 346
15504.68 325
15505.86 386
15507.04 376
15508.21 328
15509.39 317
15510.57 309
15511.74 343
15512.92 376
15514.10 341
15515.27 372
15516.45 369
15517.63 360
15518.81 355
15519.98 327
15521.16 333
15522.34 357
15523.51 408
15524.69 358
15525.87 390
15527.05 338
15528.22 358
15529.40 383
15530.58 373
15531.76 346
15532.93 330
15534.11 344
15535.29 356
15536.47 315
15537.64 377
15538.82 387
15540.00 380
15541.18 350
15542.36 335
15543.53 355
15544.71 331
15545.89 316
15547.07 329
15548.25 383
15549.43 331
15550.60 335
15551.78 348
15552.96 365
15554.14 395
15555.32 369
15556.50 365
15557.67 330
15558.85 351
15560.03 387
15561.21 390
15562.39 366
15563.57 360
15564.75 353
15565.93 364
15567.10 364
15568.28 355
15569.46 359
15570.64 388
15571.82 432
15573.00 382
15574.18 440
15575.36 370
15576.54 362
15577.72 344
15578.90 370
15580.08 339
15581.26 386
15582.43 412
15583.61 410
15584.79 406
15585.97 396
15587.15 411
15588.33 430
15589.51 392
15590.69 379
15591.87 417
15593.05 425
15594.23 416
15595.41 383
15596.59 367
15597.77 398
15598.95 413
15600.13 459
15601.31 463
15602.49 447
15603.67 376
15604.85 398
15606.03 399
15607.21 430
15608.40 461
15609.58 433
15610.76 447
15611.94 419
15613.12 438
15614.30 451
15615.48 389
15616.66 415
15617.84 455
15619.02 437
15620.20 415
15621.38 392
15622.56 398
15623.75 487
15624.93 524
15626.11 440
15627.29 505
15628.47 472
15629.65 545
15630.83 478
15632.01 454
15633.20 423
15634.38 515
15635.56 481
15636.74 474
15637.92 489
15639.10 519
15640.29 530
15641.47 470
15642.65 480
15643.83 509
15645.01 501
15646.19 553
15647.38 544
15648.56 526
15649.74 498
15650.92 541
15652.10 564
15653.29 546
15654.47 540
15655.65 568
15656.83 590
15658.02 546
15659.20 598
15660.38 588
15661.56 552
15662.75 566
15663.93 523
15665.11 575
15666.29 549
15667.48 551
15668.66 546
15669.84 570
15671.03 570
15672.21 568
15673.39 569
15674.57 583
15675.76 570
15676.94 598
15678.12 549
15679.31 569
15680.49 549
15681.67 549
15682.86 591
15684.04 514
15685.22 537
15686.41 545
15687.59 569
15688.77 549
15689.96 512
15691.14 488
15692.32 580
15693.51 564
15694.69 549
15695.88 562
15697.06 543
15698.24 613
15699.43 544
15700.61 564
15701.80 540
15702.98 586
15704.16 550
15705.35 569
15706.53 609
15707.72 571
15708.90 573
15710.09 616
15711.27 587
15712.45 593
15713.64 573
15714.82 630
15716.01 633
15717.19 624
15718.38 614
15719.56 621
15720.75 618
15721.93 581
15723.12 597
15724.30 632
15725.49 607
15726.67 631
15727.86 643
15729.04 620
15730.23 676
15731.41 660
15732.60 662
15733.78 625
15734.97 592
15736.15 568
15737.34 631
15738.52 607
15739.71 587
15740.89 602
15742.08 566
15743.27 554
15744.45 571
15745.64 589
15746.82 603
15748.01 581
15749.19 599
15750.38 593
15751.57 586
15752.75 593
15753.94 618
15755.12 649
15756.31 621
15757.50 616
15758.68 586
15759.87 570
15761.05 564
15762.24 553
15763.43 621
15764.61 614
15765.80 573
15766.99 577
15768.17 564
15769.36 572
15770.55 562
15771.73 620
15772.92 588
15774.11 551
15775.29 549
15776.48 560
15777.67 575
15778.85 522
15780.04 558
15781.23 483
15782.42 491
15783.60 517
15784.79 554
15785.98 568
15787.16 491
15788.35 549
15789.54 528
15790.73 524
15791.91 472
15793.10 470
15794.29 458
15795.48 497
15796.66 542
15797.85 530
15799.04 532
15800.23 479
15801.41 499
15802.60 502
15803.79 473
15804.98 472
15806.17 476
15807.35 544
15808.54 485
15809.73 443
15810.92 501
15812.11 472
15813.30 421
15814.48 434
15815.67 470
15816.86 469
15818.05 447
15819.24 451
15820.43 475
15821.61 444
15822.80 477
15823.99 461
15825.18 439
15826.37 451
15827.56 447
15828.75 476
15829.94 460
15831.12 443
15832.31 442
15833.50 450
15834.69 433
15835.88 432
15837.07 453
15838.26 434
15839.45 420
15840.64 401
15841.83 429
15843.02 434
15844.21 449
15845.39 419
15846.58 435
15847.77 410
15848.96 422
15850.15 419
15851.34 446
15852.53 468
15853.72 442
15854.91 405
15856.10 439
15857.29 415
15858.48 398
15859.67 450
15860.86 423
15862.05 437
15863.24 409
15864.43 420
15865.62 435
15866.81 449
15868.00 417
15869.19 393
15870.38 422
15871.57 407
15872.76 400
15873.96 436
15875.15 465
15876.34 397
15877.53 432
15878.72 407
15879.91 427
15881.10 409
15882.29 400
15883.48 412
15884.67 407
15885.86 408
15887.05 414
15888.25 411
15889.44 449
15890.63 446
15891.82 453
15893.01 474
15894.20 447
15895.39 430
15896.58 448
15897.78 466
15898.97 420
15900.16 408
15901.35 439
15902.54 477
15903.73 460
15904.92 488
15906.12 438
15907.31 428
15908.50 449
15909.69 434
15910.88 438
15912.08 471
15913.27 431
15914.46 462
15915.65 479
15916.84 418
15918.04 478
15919.23 461
15920.42 469
15921.61 442
15922.81 481
15924.00 412
15925.19 475
15926.38 440
15927.58 463
15928.77 493
15929.96 488
15931.15 483
15932.35 473
15933.54 438
15934.73 445
15935.92 414
15937.12 450
15938.31 484
15939.50 448
15940.70 469
15941.89 448
15943.08 423
15944.28 417
15945.47 445
15946.66 438
15947.86 409
15949.05 407
15950.24 396
15951.44 430
15952.63 419
15953.82 406
15955.02 399
15956.21 396
15957.40 374
15958.60 347
15959.79 358
15960.99 362
15962.18 363
15963.37 351
15964.57 345
15965.76 358
15966.96 348
15968.15 350
15969.34 367
15970.54 340
15971.73 350
15972.93 375
15974.12 405
15975.31 414
15976.51 374
15977.70 327
15978.90 303
15980.09 345
15981.29 383
15982.48 364
15983.68 371
15984.87 396
15986.07 367
15987.26 351
15988.46 328
15989.65 324
15990.85 353
15992.04 321
15993.24 344
15994.43 390
15995.63 389
15996.82 366
15998.02 396
15999.21 369
16000.41 352
16001.60 313
16002.80 322
16003.99 323
16005.19 323
16006.38 340
16007.58 348
16008.77 328
16009.97 352
16011.17 343
16012.36 321
16013.56 324
16014.75 347
16015.95 348
16017.14 345
16018.34 330
16019.54 360
16020.73 333
16021.93 331
16023.13 329
16024.32 339
16025.52 385
16026.71 373
16027.91 355
16029.11 288
16030.30 324
16031.50 302
16032.70 265
16033.89 312
16035.09 336
16036.29 334
16037.48 317
16038.68 314
16039.88 325
16041.07 304
16042.27 309
16043.47 331
16044.66 292
16045.86 299
16047.06 322
16048.25 350
16049.45 319
16050.65 374
16051.85 382
16053.04 346
16054.24 319
16055.44 322
16056.64 303
16057.83 303
16059.03 331
16060.23 315
16061.43 325
16062.62 340
16063.82 332
16065.02 331
16066.22 343
16067.41 310
16068.61 326
16069.81 304
16071.01 373
16072.21 306
16073.40 308
16074.60 305
16075.80 298
16077.00 307
16078.20 361
16079.39 359
16080.59 352
16081.79 326
16082.99 336
16084.19 345
16085.39 326
16086.58 322
16087.78 306
16088.98 324
16090.18 312
16091.38 282
16092.58 330
16093.78 348
16094.98 315
16096.17 315
16097.37 293
16098.57 350
16099.77 317
16100.97 343
16102.17 309
16103.37 289
16104.57 328
16105.77 329
16106.97 325
16108.17 313
16109.36 307
16110.56 335
16111.76 294
16112.96 332
16114.16 324
16115.36 318
16116.56 309
16117.76 294
16118.96 330
16120.16 322
16121.36 290
16122.56 307
16123.76 283
16124.96 286
16126.16 309
16127.36 305
16128.56 307
16129.76 329
16130.96 298
16132.16 311
16133.36 320
16134.56 327
16135.76 315
16136.96 295
16138.16 304
16139.36 308
16140.56 316
16141.76 296
16142.97 361
16144.17 318
16145.37 318
16146.57 314
16147.77 310
16148.97 302
16150.17 317
16151.37 313
16152.57 343
16153.77 365
16154.97 296
16156.18 303
16157.38 310
16158.58 327
16159.78 287
16160.98 306
16162.18 310
16163.38 344
16164.58 353
16165.79 315
16166.99 258
16168.19 307
16169.39 290
16170.59 279
16171.79 311
16173.00 340
16174.20 343
16175.40 321
16176.60 315
16177.80 343
16179.01 316
16180.21 314
16181.41 326
16182.61 355
16183.81 355
16185.02 325
16186.22 301
16187.42 332
16188.62 335
16189.82 332
16191.03 348
16192.23 318
16193.43 335
16194.63 323
16195.84 318
16197.04 326
16198.24 302
16199.45 319
16200.65 333
16201.85 362
16203.05 302
16204.26 349
16205.46 350
16206.66 354
16207.87 313
16209.07 302
16210.27 274
16211.48 359
16212.68 345
16213.88 355
16215.08 343
16216.29 369
16217.49 383
16218.70 349
16219.90 365
16221.10 384
16222.31 366
16223.51 375
16224.71 359
16225.92 318
16227.12 330
16228.32 360
16229.53 368
16230.73 341
16231.94 357
16233.14 342
16234.34 332
16235.55 320
16236.75 327
16237.96 373
16239.16 376
16240.36 386
16241.57 343
16242.77 357
16243.98 315
16245.18 360
16246.39 381
16247.59 403
16248.80 360
16250.00 386
16251.21 384
16252.41 388
16253.61 357
16254.82 386
16256.02 407
16257.23 387
16258.43 399
16259.64 396
16260.84 374
16262.05 309
16263.25 395
16264.46 369
16265.66 338
16266.87 339
16268.08 366
16269.28 354
16270.49 387
16271.69 339
16272.90 367
16274.10 342
16275.31 404
16276.51 430
16277.72 385
16278.92 390
16280.13 394
16281.34 388
16282.54 409
16283.75 392
16284.95 405
16286.16 374
16287.37 353
16288.57 354
16289.78 365
16290.98 423
16292.19 394
16293.40 382
16294.60 379
16295.81 388
16297.02 411
16298.22 408
16299.43 413
16300.63 390
16301.84 399
16303.05 387
16304.25 434
16305.46 411
16306.67 400
16307.87 429
16309.08 431
16310.29 425
16311.50 366
16312.70 393
16313.91 388
16315.12 366
16316.32 386
16317.53 407
16318.74 419
16319.94 430
16321.15 401
16322.36 419
16323.57 358
16324.77 358
16325.98 396
16327.19 397
16328.40 382
16329.60 378
16330.81 399
16332.02 386
16333.23 326
16334.43 391
16335.64 355
16336.85 361
16338.06 359
16339.27 359
16340.47 335
16341.68 316
16342.89 325
16344.10 321
16345.31 345
16346.51 398
16347.72 367
16348.93 374
16350.14 330
16351.35 360
16352.56 324
16353.77 353
16354.97 345
16356.18 317
16357.39 288
16358.60 316
16359.81 341
16361.02 358
16362.23 280
16363.43 300
16364.64 336
16365.85 355
16367.06 305
16368.27 333
16369.48 318
16370.69 339
16371.90 335
16373.11 325
16374.32 339
16375.53 361
16376.73 322
16377.94 283
16379.15 291
16380.36 309
16381.57 329
16382.78 367
16383.99 327
16385.20 320
16386.41 330
16387.62 303
16388.83 282
16390.04 283
16391.25 330
16392.46 336
16393.67 324
16394.88 293
16396.09 330
16397.30 327
16398.51 317
16399.72 322
16400.93 287
16402.14 345
16403.35 332
16404.56 320
16405.77 297
16406.98 310
16408.19 296
16409.40 303
16410.61 325
16411.82 298
16413.04 351
16414.25 282
16415.46 300
16416.67 321
16417.88 326
16419.09 303
16420.30 272
16421.51 286
16422.72 290
16423.93 296
16425.14 299
16426.36 321
16427.57 324
16428.78 318
16429.99 325
16431.20 318
16432.41 302
16433.62 326
16434.83 321
16436.05 300
16437.26 312
16438.47 301
16439.68 318
16440.89 315
16442.10 324
16443.32 298
16444.53 325
16445.74 305
16446.95 290
16448.16 316
16449.38 300
16450.59 335
16451.80 302
16453.01 287
16454.22 325
16455.44 304
16456.65 311
16457.86 300
16459.07 309
16460.29 329
16461.50 279
16462.71 278
16463.92 311
16465.14 299
16466.35 311
16467.56 311
16468.77 312
16469.99 322
16471.20 301
16472.41 322
16473.63 305
16474.84 283
16476.05 280
16477.26 321
16478.48 322
16479.69 294
16480.90 310
16482.12 323
16483.33 300
16484.54 311
16485.76 312
16486.97 260
16488.18 302
16489.40 310
16490.61 313
16491.82 306
16493.04 296
16494.25 268
16495.47 309
16496.68 272
16497.89 314
16499.11 302
16500.32 297
16501.53 300
16502.75 317
16503.96 293
16505.18 313
16506.39 315
16507.61 278
16508.82 296
16510.03 276
16511.25 265
16512.46 345
16513.68 305
16514.89 291
16516.11 311
16517.32 290
16518.53 298
16519.75 287
16520.96 245
16522.18 299
16523.39 286
16524.61 285
16525.82 269
16527.04 286
16528.25 269
16529.47 268
16530.68 297
16531.90 305
16533.11 283
16534.33 315
16535.54 324
16536.76 297
16537.97 312
16539.19 298
16540.40 302
16541.62 292
16542.84 302
16544.05 295
16545.27 320
16546.48 299
16547.70 312
16548.91 319
16550.13 310
16551.35 301
16552.56 278
16553.78 324
16554.99 324
16556.21 270
16557.42 283
16558.64 318
16559.86 358
16561.07 301
16562.29 295
16563.51 344
16564.72 304
16565.94 299
16567.15 329
16568.37 367
16569.59 317
16570.80 306
16572.02 335
16573.24 340
16574.45 348
16575.67 347
16576.89 368
16578.10 354
16579.32 337
16580.54 334
16581.75 320
16582.97 302
16584.19 320
16585.41 333
16586.62 335
16587.84 335
16589.06 363
16590.27 358
16591.49 369
16592.71 333
16593.93 334
16595.14 354
16596.36 330
16597.58 377
16598.80 349
16600.01 363
16601.23 384
16602.45 369
16603.67 336
16604.88 313
16606.10 338
16607.32 354
16608.54 323
16609.76 362
16610.97 338
16612.19 322
16613.41 317
16614.63 323
16615.85 329
16617.06 342
16618.28 295
16619.50 320
16620.72 297
16621.94 319
16623.16 348
16624.37 319
16625.59 312
16626.81 318
16628.03 297
16629.25 277
16630.47 278
16631.69 295
16632.90 306
16634.12 311
16635.34 308
16636.56 270
16637.78 282
16639.00 310
16640.22 296
16641.44 261
16642.66 291
16643.88 296
16645.09 305
16646.31 288
16647.53 284
16648.75 280
16649.97 312
16651.19 296
16652.41 264
16653.63 317
16654.85 316
16656.07 316
16657.29 281
16658.51 286
16659.73 320
16660.95 288
16662.17 304
16663.39 303
16664.61 268
16665.83 235
16667.05 266
16668.27 288
16669.49 279
16670.71 234
16671.93 257
16673.15 335
16674.37 340
16675.59 307
16676.81 309
16678.03 332
16679.25 292
16680.47 272
16681.69 278
16682.91 284
16684.13 308
16685.35 282
16686.58 263
16687.80 259
16689.02 280
16690.24 276
16691.46 274
16692.68 285
16693.90 259
16695.12 297
16696.34 285
16697.56 333
16698.79 303
16700.01 264
16701.23 307
16702.45 296
16703.67 293
16704.89 305
16706.11 308
16707.34 320
16708.56 298
16709.78 267
16711.00 261
16712.22 282
16713.44 289
16714.67 276
16715.89 307
16717.11 249
16718.33 296
16719.55 312
16720.78 308
16722.00 263
16723.22 295
16724.44 270
16725.66 266
16726.89 293
16728.11 275
16729.33 255
16730.55 303
16731.78 285
16733.00 240
16734.22 256
16735.44 295
16736.67 299
16737.89 262
16739.11 244
16740.33 268
16741.56 280
16742.78 285
16744.00 269
16745.22 286
16746.45 273
16747.67 284
16748.89 282
16750.12 289
16751.34 251
16752.56 280
16753.79 308
16755.01 291
16756.23 277
16757.46 248
16758.68 253
16759.90 258
16761.13 282
16762.35 254
16763.57 274
16764.80 276
16766.02 276
16767.24 277
16768.47 278
16769.69 263
16770.92 259
16772.14 279
16773.36 307
16774.59 287
16775.81 264
16777.04 270
16778.26 288
16779.48 271
16780.71 243
16781.93 252
16783.16 240
16784.38 266
16785.61 279
16786.83 336
16788.05 294
16789.28 286
16790.50 285
16791.73 287
16792.95 283
16794.18 262
16795.40 311
16796.63 266
16797.85 271
16799.08 275
16800.30 247
16801.53 275
16802.75 258
16803.98 263
16805.20 292
16806.43 300
16807.65 299
16808.88 257
16810.10 257
16811.33 294
16812.55 276
16813.78 251
16815.00 277
16816.23 279
16817.46 286
16818.68 279
16819.91 262
16821.13 265
16822.36 298
16823.58 245
16824.81 292
16826.04 312
16827.26 300
16828.49 264
16829.71 289
16830.94 282
16832.17 313
16833.39 311
16834.62 274
16835.84 309
16837.07 317
16838.30 274
16839.52 262
16840.75 261
16841.98 273
16843.20 273
16844.43 285
16845.66 297
16846.88 247
16848.11 280
16849.34 250
16850.56 284
16851.79 279
16853.02 300
16854.24 313
16855.47 349
16856.70 360
16857.92 322
16859.15 343
16860.38 307
16861.61 363
16862.83 330
16864.06 280
16865.29 289
16866.52 321
16867.74 355
16868.97 374
16870.20 356
16871.42 395
16872.65 396
16873.88 343
16875.11 358
16876.34 361
16877.56 328
16878.79 338
16880.02 314
16881.25 347
16882.47 402
16883.70 403
16884.93 362
16886.16 345
16887.39 363
16888.62 332
16889.84 356
16891.07 384
16892.30 362
16893.53 324
16894.76 391
16895.98 363
16897.21 373
16898.44 371
16899.67 373
16900.90 359
16902.13 374
16903.36 333
16904.59 312
16905.81 317
16907.04 330
16908.27 337
16909.50 328
16910.73 310
16911.96 341
16913.19 346
16914.42 338
16915.65 384
16916.88 343
16918.10 272
16919.33 300
16920.56 289
16921.79 323
16923.02 315
16924.25 346
16925.48 309
16926.71 377
16927.94 357
16929.17 298
16930.40 296
16931.63 321
16932.86 312
16934.09 292
16935.32 293
16936.55 304
16937.78 307
16939.01 301
16940.24 289
16941.47 271
16942.70 327
16943.93 308
16945.16 275
16946.39 256
16947.62 337
16948.85 314
16950.08 288
16951.31 296
16952.54 297
16953.77 306
16955.00 305
16956.23 299
16957.46 267
16958.69 313
16959.93 327
16961.16 318
16962.39 310
16963.62 302
16964.85 304
16966.08 251
16967.31 273
16968.54 324
16969.77 259
16971.00 276
16972.24 295
16973.47 285
16974.70 275
16975.93 276
16977.16 306
16978.39 277
16979.62 287
16980.85 287
16982.09 287
16983.32 306
16984.55 310
16985.78 308
16987.01 345
16988.24 314
16989.48 271
16990.71 265
16991.94 262
16993.17 288
16994.40 263
16995.64 302
16996.87 254
16998.10 280
16999.33 278
17000.57 273
17001.80 289
17003.03 267
17004.26 315
17005.49 306
17006.73 288
17007.96 260
17009.19 280
17010.42 278
17011.66 299
17012.89 287
17014.12 271
17015.36 293
17016.59 277
17017.82 252
17019.05 287
17020.29 249
17021.52 292
17022.75 286
17023.99 254
17025.22 255
17026.45 322
17027.69 288
17028.92 274
17030.15 263
17031.39 276
17032.62 263
17033.85 257
17035.09 250
17036.32 240
17037.55 272
17038.79 276
17040.02 294
17041.25 317
17042.49 292
17043.72 309
17044.96 284
17046.19 305
17047.42 290
17048.66 291
17049.89 285
17051.13 247
17052.36 257
17053.59 272
17054.83 264
17056.06 268
17057.30 242
17058.53 263
17059.77 271
17061.00 300
17062.23 247
17063.47 257
17064.70 246
17065.94 254
17067.17 240
17068.41 289
17069.64 250
17070.88 254
17072.11 276
17073.35 245
17074.58 262
17075.82 238
17077.05 288
17078.29 237
17079.52 278
17080.76 284
17081.99 251
17083.23 273
17084.46 287
17085.70 295
17086.93 276
17088.17 273
17089.40 284
17090.64 240
17091.88 249
17093.11 269
17094.35 263
17095.58 250
17096.82 258
17098.05 236
17099.29 248
17100.53 286
17101.76 254
17103.00 252
17104.23 276
17105.47 285
17106.71 260
17107.94 228
17109.18 234
17110.41 210
17111.65 235
17112.89 230
17114.12 255
17115.36 259
17116.60 270
17117.83 260
17119.07 252
17120.31 253
17121.54 278
17122.78 298
17124.02 241
17125.25 247
17126.49 259
17127.73 300
17128.96 275
17130.20 291
17131.44 216
17132.67 239
17133.91 264
17135.15 276
17136.39 247
17137.62 251
17138.86 239
17140.10 266
17141.33 240
17142.57 240
17143.81 208
17145.05 257
17146.28 268
17147.52 268
17148.76 296
17150.00 264
17151.24 285
17152.47 265
17153.71 248
17154.95 267
17156.19 273
17157.42 273
17158.66 231
17159.90 241
17161.14 242
17162.38 248
17163.61 287
17164.85 326
17166.09 256
17167.33 247
17168.57 258
17169.81 258
17171.04 243
17172.28 254
17173.52 247
17174.76 268
17176.00 245
17177.24 242
17178.48 220
17179.72 245
17180.95 239
17182.19 270
17183.43 257
17184.67 265
17185.91 271
17187.15 260
17188.39 240
17189.63 256
17190.87 257
17192.10 248
17193.34 256
17194.58 247
17195.82 289
17197.06 269
17198.30 259
17199.54 244
17200.78 265
17202.02 263
17203.26 258
17204.50 249
17205.74 220
17206.98 221
17208.22 228
17209.46 231
17210.70 233
17211.94 259
17213.18 232
17214.42 250
17215.66 248
17216.90 210
17218.14 243
17219.38 263
17220.62 234
17221.86 271
17223.10 243
17224.34 235
17225.58 254
17226.82 217
17228.06 252
17229.30 209
17230.54 219
17231.78 249
17233.02 251
17234.26 249
17235.50 221
17236.75 234
17237.99 206
17239.23 257
17240.47 248
17241.71 252
17242.95 241
17244.19 255
17245.43 233
17246.67 243
17247.92 255
17249.16 250
17250.40 251
17251.64 227
17252.88 226
17254.12 229
17255.36 223
17256.60 223
17257.85 245
17259.09 239
17260.33 260
17261.57 235
17262.81 251
17264.05 224
17265.30 226
17266.54 253
17267.78 264
17269.02 247
17270.26 247
17271.51 248
17272.75 243
17273.99 244
17275.23 268
17276.48 250
17277.72 234
17278.96 259
17280.20 242
17281.44 216
17282.69 221
17283.93 233
17285.17 252
17286.41 211
17287.66 248
17288.90 234
17290.14 228
17291.39 246
17292.63 202
17293.87 224
17295.11 226
17296.36 233
17297.60 284
17298.84 271
17300.09 227
17301.33 240
17302.57 255
17303.82 254
17305.06 233
17306.30 254
17307.55 234
17308.79 221
17310.03 233
17311.28 204
17312.52 254
17313.76 261
17315.01 245
17316.25 274
17317.49 248
17318.74 240
17319.98 240
17321.23 248
17322.47 237
17323.71 244
17324.96 220
17326.20 247
17327.45 247
17328.69 282
17329.93 246
17331.18 249
17332.42 228
17333.67 233
17334.91 257
17336.16 265
17337.40 226
17338.64 232
17339.89 237
17341.13 207
17342.38 204
17343.62 245
17344.87 242
17346.11 217
17347.36 200
17348.60 244
17349.85 251
17351.09 246
17352.34 245
17353.58 251
17354.83 241
17356.07 213
17357.32 222
17358.56 213
17359.81 234
17361.05 241
17362.30 231
17363.54 229
17364.79 227
17366.03 267
17367.28 247
17368.53 264
17369.77 301
17371.02 251
17372.26 280
17373.51 256
17374.75 246
17376.00 237
17377.25 218
17378.49 216
17379.74 237
17380.98 241
17382.23 250
17383.48 226
17384.72 226
17385.97 252
17387.21 271
17388.46 226
17389.71 270
17390.95 245
17392.20 228
17393.45 215
17394.69 251
17395.94 259
17397.19 253
17398.43 202
17399.68 224
17400.93 211
17402.17 221
17403.42 246
17404.67 244
17405.91 241
17407.16 247
17408.41 249
17409.65 252
17410.90 240
17412.15 205
17413.40 274
17414.64 277
17415.89 206
17417.14 214
17418.39 233
17419.63 253
17420.88 282
17422.13 247
17423.38 214
17424.62 197
17425.87 261
17427.12 224
17428.37 233
17429.61 254
17430.86 246
17432.11 235
17433.36 222
17434.60 277
17435.85 224
17437.10 256
17438.35 235
17439.60 256
17440.85 254
17442.09 254
17443.34 240
17444.59 246
17445.84 234
17447.09 248
17448.34 243
17449.58 242
17450.83 240
17452.08 233
17453.33 235
17454.58 262
17455.83 251
17457.08 250
17458.32 264
17459.57 291
17460.82 278
17462.07 216
17463.32 220
17464.57 218
17465.82 271
17467.07 240
17468.32 201
17469.57 261
17470.81 237
17472.06 258
17473.31 282
17474.56 266
17475.81 284
17477.06 277
17478.31 257
17479.56 281
17480.81 228
17482.06 272
17483.31 252
17484.56 290
17485.81 304
17487.06 261
17488.31 238
17489.56 234
17490.81 254
17492.06 216
17493.31 228
17494.56 241
17495.81 277
17497.06 295
17498.31 257
17499.56 265
17500.81 247
17502.06 277
17503.31 269
17504.56 273
17505.81 277
17507.06 270
17508.31 301
17509.56 249
17510.81 226
17512.06 260
17513.32 261
17514.57 252
17515.82 267
17517.07 283
17518.32 275
17519.57 273
17520.82 290
17522.07 284
17523.32 252
17524.57 267
17525.83 241
17527.08 276
17528.33 273
17529.58 278
17530.83 250
17532.08 276
17533.33 284
17534.59 244
17535.84 270
17537.09 253
17538.34 267
17539.59 259
17540.84 301
17542.10 270
17543.35 258
17544.60 275
17545.85 291
17547.10 350
17548.36 349
17549.61 295
17550.86 284
17552.11 291
17553.36 281
17554.62 296
17555.87 241
17557.12 311
17558.37 286
17559.63 286
17560.88 274
17562.13 314
17563.38 293
17564.64 262
17565.89 258
17567.14 263
17568.39 252
17569.65 277
17570.90 257
17572.15 241
17573.41 297
17574.66 264
17575.91 280
17577.16 259
17578.42 260
17579.67 245
17580.92 243
17582.18 288
17583.43 285
17584.68 240
17585.94 257
17587.19 257
17588.44 282
17589.70 278
17590.95 250
17592.20 283
17593.46 237
17594.71 289
17595.97 293
17597.22 279
17598.47 340
17599.73 297
17600.98 283
17602.23 249
17603.49 278
17604.74 272
17606.00 252
17607.25 239
17608.51 270
17609.76 247
17611.01 219
17612.27 243
17613.52 251
17614.78 260
17616.03 262
17617.29 251
17618.54 258
17619.79 253
17621.05 281
17622.30 285
17623.56 256
17624.81 242
17626.07 268
17627.32 279
17628.58 294
17629.83 270
17631.09 247
17632.34 242
17633.60 250
17634.85 232
17636.11 240
17637.36 249
17638.62 264
17639.87 265
17641.13 258
17642.39 265
17643.64 269
17644.90 275
17646.15 236
17647.41 259
17648.66 261
17649.92 257
17651.17 252
17652.43 233
17653.69 240
17654.94 247
17656.20 290
17657.45 259
17658.71 287
17659.97 251
17661.22 288
17662.48 261
17663.73 263
17664.99 250
17666.25 280
17667.50 238
17668.76 273
17670.02 248
17671.27 210
17672.53 206
17673.78 249
17675.04 247
17676.30 256
17677.55 219
17678.81 262
17680.07 272
17681.32 255
17682.58 206
17683.84 235
17685.10 248
17686.35 248
17687.61 236
17688.87 258
17690.12 261
17691.38 221
17692.64 199
17693.89 245
17695.15 217
17696.41 232
17697.67 215
17698.92 225
17700.18 237
17701.44 213
17702.70 230
17703.95 219
17705.21 216
17706.47 242
17707.73 239
17708.98 233
17710.24 219
17711.50 219
17712.76 247
17714.02 253
17715.27 237
17716.53 233
17717.79 255
17719.05 246
17720.31 219
17721.57 232
17722.82 223
17724.08 252
17725.34 244
17726.60 215
17727.86 226
17729.12 215
17730.37 224
17731.63 236
17732.89 211
17734.15 228
17735.41 235
17736.67 220
17737.93 254
17739.18 234
17740.44 231
17741.70 239
17742.96 225
17744.22 223
17745.48 207
17746.74 191
17748.00 196
17749.26 224
17750.52 206
17751.78 214
17753.04 238
17754.29 234
17755.55 267
17756.81 225
17758.07 245
17759.33 242
17760.59 208
17761.85 215
17763.11 213
17764.37 215
17765.63 249
17766.89 256
17768.15 273
17769.41 231
17770.67 206
17771.93 222
17773.19 242
17774.45 229
17775.71 217
17776.97 243
17778.23 207
17779.49 222
17780.75 223
17782.01 217
17783.27 232
17784.53 273
17785.79 239
17787.05 247
17788.31 205
17789.58 237
17790.84 214
17792.10 239
17793.36 219
17794.62 187
17795.88 205
17797.14 197
17798.40 251
17799.66 241
17800.92 239
17802.18 204
17803.45 208
17804.71 215
17805.97 218
17807.23 200
17808.49 215
17809.75 223
17811.01 233
17812.27 227
17813.54 210
17814.80 218
17816.06 246
17817.32 216
17818.58 184
17819.84 229
17821.11 225
17822.37 219
17823.63 206
17824.89 193
17826.15 220
17827.42 261
17828.68 249
17829.94 212
17831.20 206
17832.46 238
17833.73 226
17834.99 226
17836.25 184
17837.51 231
17838.78 259
17840.04 242
17841.30 207
17842.56 221
17843.83 232
17845.09 236
17846.35 225
17847.61 212
17848.88 204
17850.14 231
17851.40 229
17852.66 178
17853.93 212
17855.19 246
17856.45 258
17857.72 246
17858.98 239
17860.24 251
17861.51 267
17862.77 242
17864.03 239
17865.30 210
17866.56 216
17867.82 209
17869.09 194
17870.35 212
17871.61 211
17872.88 213
17874.14 217
17875.40 209
17876.67 232
17877.93 205
17879.20 201
17880.46 215
17881.72 213
17882.99 215
17884.25 219
17885.52 233
17886.78 230
17888.04 215
17889.31 207
17890.57 212
17891.84 229
17893.10 230
17894.36 204
17895.63 221
17896.89 212
17898.16 202
17899.42 215
17900.69 226
17901.95 238
17903.22 214
17904.48 207
17905.75 219
17907.01 216
17908.28 221
17909.54 206
17910.81 198
17912.07 232
17913.34 228
17914.60 215
17915.87 218
17917.13 215
17918.40 189
17919.66 230
17920.93 221
17922.19 193
17923.46 213
17924.72 224
17925.99 241
17927.25 216
17928.52 217
17929.79 216
17931.05 219
17932.32 210
17933.58 200
17934.85 192
17936.11 222
17937.38 212
17938.65 214
17939.91 234
17941.18 218
17942.44 219
17943.71 218
17944.98 212
17946.24 212
17947.51 239
17948.77 237
17950.04 204
17951.31 228
17952.57 239
17953.84 232
17955.11 205
17956.37 215
17957.64 224
17958.91 208
17960.17 179
17961.44 212
17962.71 209
17963.97 223
17965.24 270
17966.51 228
17967.77 254
17969.04 243
17970.31 247
17971.58 227
17972.84 224
17974.11 269
17975.38 269
17976.64 222
17977.91 241
17979.18 216
17980.45 224
17981.71 237
17982.98 239
17984.25 245
17985.52 235
17986.78 248
17988.05 251
17989.32 220
17990.59 239
17991.86 208
17993.12 231
17994.39 208
17995.66 243
17996.93 214
17998.20 237
17999.46 226
18000.73 223
18002.00 232
18003.27 219
18004.54 214
18005.80 224
18007.07 225
18008.34 216
18009.61 240
18010.88 191
18012.15 195
18013.42 201
18014.68 200
18015.95 228
18017.22 238
18018.49 210
18019.76 213
18021.03 229
18022.30 221
18023.57 238
18024.83 218
18026.10 240
18027.37 218
18028.64 225
18029.91 216
18031.18 220
18032.45 205
18033.72 210
18034.99 203
18036.26 199
18037.53 220
18038.80 200
18040.07 214
18041.34 218
18042.60 210
18043.87 219
18045.14 243
18046.41 182
18047.68 230
18048.95 240
18050.22 221
18051.49 226
18052.76 239
18054.03 213
18055.30 225
18056.57 248
18057.84 208
18059.11 187
18060.38 197
18061.65 227
18062.92 220
18064.20 225
18065.47 228
18066.74 273
18068.01 219
18069.28 198
18070.55 243
18071.82 242
18073.09 211
18074.36 202
18075.63 233
18076.90 226
18078.17 223
18079.44 228
18080.71 246
18081.99 211
18083.26 220
18084.53 215
18085.80 241
18087.07 202
18088.34 223
18089.61 240
18090.88 238
18092.15 230
18093.43 251
18094.70 226
18095.97 258
18097.24 200
18098.51 215
18099.78 213
18101.06 217
18102.33 238
18103.60 233
18104.87 222
18106.14 222
18107.41 220
18108.69 193
18109.96 218
18111.23 217
18112.50 233
18113.77 236
18115.05 233
18116.32 210
18117.59 210
18118.86 227
18120.14 210
18121.41 187
18122.68 239
18123.95 249
18125.23 234
18126.50 222
18127.77 205
18129.04 213
18130.32 226
18131.59 244
18132.86 212
18134.13 202
18135.41 205
18136.68 224
18137.95 231
18139.23 227
18140.50 216
18141.77 212
18143.05 214
18144.32 225
18145.59 239
18146.87 209
18148.14 244
18149.41 243
18150.69 222
18151.96 200
18153.23 212
18154.51 240
18155.78 214
18157.05 184
18158.33 179
18159.60 224
18160.88 226
18162.15 220
18163.42 202
18164.70 254
18165.97 260
18167.24 212
18168.52 218
18169.79 238
18171.07 244
18172.34 227
18173.62 221
18174.89 218
18176.16 195
18177.44 214
18178.71 254
18179.99 250
18181.26 213
18182.54 202
18183.81 198
18185.09 211
18186.36 217
18187.63 219
18188.91 239
18190.18 223
18191.46 226
18192.73 222
18194.01 225
18195.28 205
18196.56 208
18197.83 228
18199.11 242
18200.38 197
18201.66 217
18202.94 220
18204.21 209
18205.49 226
18206.76 224
18208.04 216
18209.31 198
18210.59 187
18211.86 218
18213.14 205
18214.41 235
18215.69 207
18216.97 216
18218.24 252
18219.52 232
18220.79 179
18222.07 218
18223.35 228
18224.62 252
18225.90 216
18227.17 206
18228.45 190
18229.73 251
18231.00 219
18232.28 225
18233.56 211
18234.83 230
18236.11 209
18237.38 185
18238.66 205
18239.94 220
18241.21 242
18242.49 232
18243.77 231
18245.04 205
18246.32 200
18247.60 213
18248.87 239
18250.15 216
18251.43 224
18252.71 249
18253.98 212
18255.26 210
18256.54 202
18257.81 233
18259.09 207
18260.37 208
18261.65 216
18262.92 208
18264.20 233
18265.48 258
18266.76 242
18268.03 274
18269.31 275
18270.59 231
18271.87 243
18273.14 219
18274.42 230
18275.70 215
18276.98 215
18278.26 221
18279.53 204
18280.81 246
18282.09 208
18283.37 205
18284.65 246
18285.92 228
18287.20 244
18288.48 227
18289.76 216
18291.04 179
18292.32 222
18293.59 225
18294.87 218
18296.15 192
18297.43 221
18298.71 255
18299.99 217
18301.27 220
18302.54 223
18303.82 203
18305.10 201
18306.38 213
18307.66 215
18308.94 234
18310.22 237
18311.50 200
18312.78 240
18314.06 238
18315.33 222
18316.61 205
18317.89 223
18319.17 230
18320.45 213
18321.73 205
18323.01 219
18324.29 219
18325.57 210
18326.85 219
18328.13 225
18329.41 229
18330.69 215
18331.97 220
18333.25 212
18334.53 223
18335.81 191
18337.09 202
18338.37 208
18339.65 236
18340.93 208
18342.21 210
18343.49 228
18344.77 220
18346.05 226
18347.33 228
18348.61 220
18349.89 212
18351.17 202
18352.45 197
18353.73 181
18355.01 188
18356.29 249
18357.57 201
18358.85 243
18360.14 233
18361.42 207
18362.70 209
18363.98 185
18365.26 214
18366.54 226
18367.82 220
18369.10 229
18370.38 216
18371.66 230
18372.95 234
18374.23 226
18375.51 215
18376.79 202
18378.07 188
18379.35 215
18380.63 229
18381.92 215
18383.20 247
18384.48 237
18385.76 259
18387.04 233
18388.32 206
18389.61 230
18390.89 213
18392.17 219
18393.45 262
18394.73 206
18396.02 199
18397.30 190
18398.58 223
18399.86 211
18401.14 183
18402.43 197
18403.71 216
18404.99 213
18406.27 209
18407.56 224
18408.84 231
18410.12 194
18411.40 199
18412.69 217
18413.97 198
18415.25 237
18416.53 244
18417.82 233
18419.10 205
18420.38 229
18421.67 218
18422.95 212
18424.23 209
18425.51 192
18426.80 199
18428.08 185
18429.36 175
18430.65 192
18431.93 217
18433.21 220
18434.50 224
18435.78 240
18437.06 241
18438.35 234
18439.63 229
18440.92 235
18442.20 227
18443.48 218
18444.77 217
18446.05 205
18447.33 229
18448.62 224
18449.90 212
18451.19 209
18452.47 193
18453.75 214
18455.04 226
18456.32 215
18457.61 217
18458.89 209
18460.17 207
18461.46 198
18462.74 217
18464.03 190
18465.31 217
18466.60 202
18467.88 199
18469.17 212
18470.45 208
18471.74 192
18473.02 215
18474.30 244
18475.59 259
18476.87 226
18478.16 236
18479.44 237
18480.73 260
18482.01 227
18483.30 215
18484.58 238
18485.87 203
18487.16 208
18488.44 237
18489.73 200
18491.01 200
18492.30 213
18493.58 226
18494.87 206
18496.15 196
18497.44 206
18498.72 196
18500.01 215
18501.30 216
18502.58 232
18503.87 186
18505.15 232
18506.44 242
18507.73 217
18509.01 197
18510.30 201
18511.58 214
18512.87 201
18514.16 229
18515.44 180
18516.73 213
18518.01 210
18519.30 207
18520.59 198
18521.87 196
18523.16 214
18524.45 195
18525.73 183
18527.02 193
18528.31 192
18529.59 209
18530.88 217
18532.17 222
18533.45 235
18534.74 201
18536.03 210
18537.31 211
18538.60 192
18539.89 201
18541.18 211
18542.46 215
18543.75 241
18545.04 242
18546.32 223
18547.61 240
18548.90 213
18550.19 195
18551.47 198
18552.76 220
18554.05 195
18555.34 222
18556.62 189
18557.91 210
18559.20 212
18560.49 216
18561.78 192
18563.06 170
18564.35 188
18565.64 194
18566.93 186
18568.22 220
18569.50 203
18570.79 210
18572.08 214
18573.37 198
18574.66 190
18575.94 231
18577.23 236
18578.52 206
18579.81 221
18581.10 207
18582.39 216
18583.68 210
18584.96 197
18586.25 245
18587.54 267
18588.83 255
18590.12 242
18591.41 234
18592.70 192
18593.99 247
18595.27 232
18596.56 233
18597.85 230
18599.14 236
18600.43 207
18601.72 229
18603.01 223
18604.30 223
18605.59 209
18606.88 227
18608.17 222
18609.46 234
18610.75 234
18612.04 248
18613.33 235
18614.62 221
18615.90 212
18617.19 255
18618.48 226
18619.77 223
18621.06 235
18622.35 236
18623.64 223
18624.93 226
18626.22 212
18627.51 230
18628.80 240
18630.09 276
18631.39 220
18632.68 247
18633.97 214
18635.26 218
18636.55 232
18637.84 226
18639.13 205
18640.42 204
18641.71 217
18643.00 254
18644.29 231
18645.58 224
18646.87 223
18648.16 195
18649.45 213
18650.74 214
18652.04 220
18653.33 211
18654.62 193
18655.91 200
18657.20 225
18658.49 200
18659.78 207
18661.07 225
18662.36 250
18663.66 196
18664.95 223
18666.24 224
18667.53 195
18668.82 221
18670.11 208
18671.41 189
18672.70 186
18673.99 236
18675.28 237
18676.57 199
18677.86 189
18679.16 196
18680.45 208
18681.74 207
18683.03 213
18684.32 227
18685.62 213
18686.91 203
18688.20 207
18689.49 214
18690.79 223
18692.08 238
18693.37 202
18694.66 198
18695.96 194
18697.25 206
18698.54 238
18699.83 268
18701.13 251
18702.42 227
18703.71 215
18705.00 220
18706.30 211
18707.59 221
18708.88 207
18710.18 219
18711.47 226
18712.76 219
18714.05 185
18715.35 191
18716.64 214
18717.93 195
18719.23 228
18720.52 217
18721.81 235
18723.11 227
18724.40 210
18725.69 217
18726.99 187
18728.28 214
18729.58 230
18730.87 238
18732.16 206
18733.46 224
18734.75 215
18736.04 211
18737.34 217
18738.63 199
18739.93 210
18741.22 201
18742.51 186
18743.81 187
18745.10 199
18746.40 194
18747.69 197
18748.99 198
18750.28 205
18751.58 213
18752.87 210
18754.16 211
18755.46 208
18756.75 202
18758.05 200
18759.34 185
18760.64 227
18761.93 187
18763.23 200
18764.52 193
18765.82 239
18767.11 245
18768.41 183
18769.70 177
18771.00 200
18772.29 201
18773.59 202
18774.88 193
18776.18 189
18777.47 183
18778.77 194
18780.06 233
18781.36 188
18782.65 196
18783.95 211
18785.25 199
18786.54 208
18787.84 220
18789.13 215
18790.43 221
18791.72 205
18793.02 221
18794.32 199
18795.61 209
18796.91 190
18798.20 186
18799.50 202
18800.80 198
18802.09 203
18803.39 196
18804.69 213
18805.98 184
18807.28 178
18808.57 188
18809.87 208
18811.17 228
18812.46 204
18813.76 217
18815.06 218
18816.35 199
18817.65 185
18818.95 164
18820.24 199
18821.54 196
18822.84 197
18824.13 210
18825.43 218
18826.73 196
18828.03 224
18829.32 220
18830.62 219
18831.92 197
18833.21 198
18834.51 208
18835.81 185
18837.11 181
18838.40 209
18839.70 190
18841.00 178
18842.30 198
18843.59 194
18844.89 207
18846.19 214
18847.49 208
18848.79 182
18850.08 209
18851.38 213
18852.68 187
18853.98 199
18855.27 184
18856.57 184
18857.87 220
18859.17 199
18860.47 178
18861.77 183
18863.06 185
18864.36 196
18865.66 181
18866.96 170
18868.26 233
18869.56 195
18870.85 211
18872.15 237
18873.45 221
18874.75 189
18876.05 193
18877.35 184
18878.65 185
18879.95 207
18881.24 205
18882.54 196
18883.84 179
18885.14 177
18886.44 199
18887.74 197
18889.04 170
18890.34 193
18891.64 199
18892.94 199
18894.24 187
18895.54 187
18896.84 220
18898.13 195
18899.43 196
18900.73 222
18902.03 187
18903.33 189
18904.63 203
18905.93 217
18907.23 198
18908.53 193
18909.83 197
18911.13 199
18912.43 186
18913.73 190
18915.03 174
18916.33 200
18917.63 218
18918.93 180
18920.23 229
18921.53 209
18922.83 199
18924.13 206
18925.43 209
18926.74 197
18928.04 188
18929.34 217
18930.64 199
18931.94 196
18933.24 179
18934.54 196
18935.84 194
18937.14 172
18938.44 197
18939.74 195
18941.04 215
18942.34 227
18943.65 204
18944.95 189
18946.25 194
18947.55 216
18948.85 202
18950.15 177
18951.45 187
18952.75 178
18954.06 197
18955.36 196
18956.66 187
18957.96 193
18959.26 185
18960.56 182
18961.87 184
18963.17 202
18964.47 210
18965.77 197
18967.07 178
18968.37 203
18969.68 185
18970.98 199
18972.28 179
18973.58 195
18974.88 160
18976.19 177
18977.49 197
18978.79 216
18980.09 200
18981.40 170
18982.70 171
18984.00 205
18985.30 180
18986.61 184
18987.91 211
18989.21 197
18990.51 190
18991.82 202
18993.12 168
18994.42 198
18995.73 217
18997.03 175
18998.33 182
18999.63 197
19000.94 169
19002.24 186
19003.54 201
19004.85 172
19006.15 165
19007.45 194
19008.76 191
19010.06 147
19011.36 148
19012.67 209
19013.97 213
19015.27 186
19016.58 217
19017.88 206
19019.18 184
19020.49 187
19021.79 182
19023.10 187
19024.40 189
19025.70 201
19027.01 198
19028.31 220
19029.62 203
19030.92 252
19032.22 208
19033.53 205
19034.83 203
19036.14 183
19037.44 231
19038.75 174
19040.05 192
19041.35 202
19042.66 195
19043.96 174
19045.27 203
19046.57 206
19047.88 174
19049.18 209
19050.49 226
19051.79 198
19053.10 175
19054.40 214
19055.71 200
19057.01 205
19058.32 168
19059.62 225
19060.93 270
19062.23 224
19063.54 206
19064.84 190
19066.15 176
19067.45 179
19068.76 213
19070.06 205
19071.37 189
19072.67 206
19073.98 213
19075.29 201
19076.59 189
19077.90 183
19079.20 180
19080.51 212
19081.81 185
19083.12 176
19084.43 170
19085.73 198
19087.04 183
19088.34 191
19089.65 217
19090.96 189
19092.26 164
19093.57 198
19094.87 201
19096.18 197
19097.49 167
19098.79 189
19100.10 202
19101.41 182
19102.71 199
19104.02 194
19105.33 196
19106.63 178
19107.94 178
19109.25 175
19110.55 180
19111.86 149
19113.17 160
19114.47 158
19115.78 194
19117.09 208
19118.40 201
19119.70 203
19121.01 204
19122.32 223
19123.62 196
19124.93 165
19126.24 162
19127.55 200
19128.85 197
19130.16 196
19131.47 199
19132.78 178
19134.08 191
19135.39 178
19136.70 180
19138.01 221
19139.32 195
19140.62 194
19141.93 190
19143.24 170
19144.55 195
19145.85 182
19147.16 211
19148.47 179
19149.78 192
19151.09 179
19152.40 187
19153.70 210
19155.01 183
19156.32 181
19157.63 171
19158.94 183
19160.25 180
19161.55 206
19162.86 196
19164.17 215
19165.48 200
19166.79 195
19168.10 209
19169.41 167
19170.72 201
19172.02 221
19173.33 204
19174.64 175
19175.95 191
19177.26 218
19178.57 171
19179.88 175
19181.19 188
19182.50 197
19183.81 210
19185.12 230
19186.43 221
19187.74 199
19189.05 219
19190.35 189
19191.66 230
19192.97 184
19194.28 220
19195.59 200
19196.90 200
19198.21 177
19199.52 197
19200.83 199
19202.14 175
19203.45 173
19204.76 200
19206.07 184
19207.38 185
19208.69 197
19210.00 210
19211.31 204
19212.62 211
19213.93 224
19215.24 217
19216.56 203
19217.87 141
19219.18 172
19220.49 197
19221.80 183
19223.11 150
19224.42 194
19225.73 186
19227.04 186
19228.35 165
19229.66 186
19230.97 195
19232.28 206
19233.60 194
19234.91 182
19236.22 205
19237.53 192
19238.84 193
19240.15 204
19241.46 219
19242.77 184
19244.09 185
19245.40 178
19246.71 196
19248.02 190
19249.33 181
19250.64 199
19251.95 210
19253.27 210
19254.58 204
19255.89 179
19257.20 187
19258.51 210
19259.83 206
19261.14 214
19262.45 205
19263.76 214
19265.07 232
19266.39 173
19267.70 202
19269.01 217
19270.32 237
19271.63 183
19272.95 217
19274.26 194
19275.57 212
19276.88 174
19278.20 217
19279.51 203
19280.82 183
19282.14 198
19283.45 210
19284.76 197
19286.07 162
19287.39 193
19288.70 209
19290.01 198
19291.33 200
19292.64 205
19293.95 176
19295.26 176
19296.58 183
19297.89 182
19299.20 198
19300.52 228
19301.83 216
19303.14 194
19304.46 186
19305.77 210
19307.09 193
19308.40 236
19309.71 166
19311.03 203
19312.34 212
19313.65 175
19314.97 182
19316.28 178
19317.60 187
19318.91 164
19320.22 154
19321.54 163
19322.85 178
19324.17 186
19325.48 193
19326.79 207
19328.11 198
19329.42 199
19330.74 185
19332.05 169
19333.37 203
19334.68 200
19335.99 192
19337.31 227
19338.62 202
19339.94 180
19341.25 195
19342.57 199
19343.88 188
19345.20 176
19346.51 208
19347.83 197
19349.14 208
19350.46 208
19351.77 197
19353.09 182
19354.40 182
19355.72 176
19357.03 203
19358.35 193
19359.66 238
19360.98 196
19362.29 196
19363.61 199
19364.93 190
19366.24 183
19367.56 166
19368.87 194
19370.19 197
19371.50 189
19372.82 189
19374.14 161
19375.45 240
19376.77 200
19378.08 191
19379.40 196
19380.72 215
19382.03 180
19383.35 183
19384.66 179
19385.98 189
19387.30 196
19388.61 189
19389.93 205
19391.25 199
19392.56 178
19393.88 188
19395.20 187
19396.51 222
19397.83 195
19399.15 172
19400.46 175
19401.78 183
19403.10 191
19404.41 189
19405.73 188
19407.05 162
19408.36 186
19409.68 215
19411.00 182
19412.31 188
19413.63 172
19414.95 198
19416.27 212
19417.58 192
19418.90 180
19420.22 190
19421.54 201
19422.85 184
19424.17 176
19425.49 184
19426.81 190
19428.12 175
19429.44 216
19430.76 191
19432.08 174
19433.40 199
19434.71 231
19436.03 239
19437.35 196
19438.67 188
19439.99 185
19441.30 208
19442.62 172
19443.94 187
19445.26 155
19446.58 225
19447.89 199
19449.21 185
19450.53 186
19451.85 204
19453.17 209
19454.49 185
19455.81 195
19457.12 184
19458.44 207
19459.76 231
19461.08 219
19462.40 192
19463.72 194
19465.04 192
19466.36 185
19467.68 211
19468.99 179
19470.31 194
19471.63 172
19472.95 190
19474.27 185
19475.59 174
19476.91 196
19478.23 206
19479.55 177
19480.87 160
19482.19 178
19483.51 216
19484.83 205
19486.15 158
19487.47 183
19488.79 201
19490.11 201
19491.43 174
19492.75 204
19494.07 179
19495.39 224
19496.71 206
19498.03 219
19499.35 202
19500.67 176
19501.99 198
19503.31 221
19504.63 182
19505.95 201
19507.27 193
19508.59 199
19509.91 182
19511.23 164
19512.55 166
19513.87 175
19515.19 186
19516.51 184
19517.83 163
19519.15 192
19520.47 186
19521.79 176
19523.12 219
19524.44 171
19525.76 201
19527.08 182
19528.40 216
19529.72 171
19531.04 189
19532.36 228
19533.68 195
19535.01 194
19536.33 189
19537.65 203
19538.97 187
19540.29 191
19541.61 166
19542.93 166
19544.26 180
19545.58 190
19546.90 220
19548.22 212
19549.54 194
19550.87 180
19552.19 165
19553.51 184
19554.83 191
19556.15 219
19557.47 203
19558.80 184
19560.12 198
19561.44 219
19562.76 199
19564.09 173
19565.41 182
19566.73 198
19568.05 179
19569.38 179
19570.70 176
19572.02 198
19573.34 212
19574.67 198
19575.99 162
19577.31 172
19578.63 188
19579.96 171
19581.28 174
19582.60 181
19583.93 201
19585.25 177
19586.57 195
19587.90 193
19589.22 168
19590.54 212
19591.86 186
19593.19 152
19594.51 167
19595.83 190
19597.16 187
19598.48 200
19599.81 200
19601.13 203
19602.45 185
19603.78 161
19605.10 174
19606.42 155
19607.75 183
19609.07 191
19610.40 186
19611.72 180
19613.04 164
19614.37 187
19615.69 176
19617.02 170
19618.34 171
19619.66 198
19620.99 187
19622.31 174
19623.64 175
19624.96 204
19626.29 188
19627.61 200
19628.93 214
19630.26 197
19631.58 163
19632.91 172
19634.23 183
19635.56 190
19636.88 161
19638.21 173
19639.53 181
19640.86 181
19642.18 168
19643.51 171
19644.83 174
19646.16 182
19647.48 196
19648.81 189
19650.13 180
19651.46 152
19652.78 186
19654.11 186
19655.43 180
19656.76 186
19658.08 183
19659.41 186
19660.74 191
19662.06 189
19663.39 183
19664.71 213
19666.04 189
19667.36 220
19668.69 211
19670.02 159
19671.34 189
19672.67 184
19673.99 196
19675.32 193
19676.65 187
19677.97 174
19679.30 173
19680.63 190
19681.95 194
19683.28 202
19684.60 183
19685.93 191
19687.26 203
19688.58 215
19689.91 227
19691.24 201
19692.56 179
19693.89 202
19695.22 197
19696.54 187
19697.87 199
19699.20 192
19700.52 164
19701.85 179
19703.18 186
19704.51 203
19705.83 189
19707.16 189
19708.49 182
19709.81 150
19711.14 192
19712.47 168
19713.80 166
19715.12 166
19716.45 193
19717.78 197
19719.11 178
19720.43 165
19721.76 153
19723.09 180
19724.42 192
19725.74 150
19727.07 173
19728.40 182
19729.73 169
19731.06 197
19732.38 175
19733.71 174
19735.04 181
19736.37 178
19737.70 179
19739.02 199
19740.35 218
19741.68 186
19743.01 188
19744.34 193
19745.67 189
19747.00 226
19748.32 199
19749.65 210
19750.98 178
19752.31 178
19753.64 175
19754.97 174
19756.30 172
19757.62 168
19758.95 188
19760.28 178
19761.61 190
19762.94 181
19764.27 213
19765.60 177
19766.93 179
19768.26 173
19769.59 185
19770.92 155
19772.25 211
19773.57 194
19774.90 183
19776.23 164
19777.56 179
19778.89 183
19780.22 194
19781.55 179
19782.88 194
19784.21 171
19785.54 193
19786.87 197
19788.20 208
19789.53 190
19790.86 202
19792.19 214
19793.52 188
19794.85 192
19796.18 181
19797.51 183
19798.84 154
19800.17 186
19801.50 192
19802.83 189
19804.16 180
19805.49 173
19806.82 195
19808.16 171
19809.49 167
19810.82 179
19812.15 210
19813.48 192
19814.81 195
19816.14 180
19817.47 196
19818.80 189
19820.13 144
19821.46 193
19822.79 195
19824.13 187
19825.46 202
19826.79 197
19828.12 189
19829.45 167
19830.78 203
19832.11 202
19833.44 169
19834.78 182
19836.11 167
19837.44 179
19838.77 180
19840.10 205
19841.43 208
19842.77 199
19844.10 196
19845.43 200
19846.76 181
19848.09 171
19849.42 211
19850.76 214
19852.09 186
19853.42 181
19854.75 186
19856.09 184
19857.42 185
19858.75 165
19860.08 175
19861.41 187
19862.75 201
19864.08 173
19865.41 191
19866.74 250
19868.08 245
19869.41 186
19870.74 207
19872.08 213
19873.41 160
19874.74 188
19876.07 204
19877.41 215
19878.74 161
19880.07 181
19881.41 222
19882.74 164
19884.07 158
19885.40 175
19886.74 202
19888.07 188
19889.40 164
19890.74 178
19892.07 217
19893.40 169
19894.74 167
19896.07 163
19897.41 170
19898.74 173
19900.07 169
19901.41 194
19902.74 162
19904.07 147
19905.41 157
19906.74 172
19908.08 197
19909.41 173
19910.74 151
19912.08 189
19913.41 177
19914.75 194
19916.08 207
19917.41 205
19918.75 183
19920.08 214
19921.42 194
19922.75 166
19924.09 173
19925.42 184
19926.76 199
19928.09 169
19929.42 165
19930.76 130
19932.09 156
19933.43 173
19934.76 172
19936.10 181
19937.43 196
19938.77 151
19940.10 201
19941.44 206
19942.77 160
19944.11 174
19945.44 217
19946.78 181
19948.11 189
19949.45 198
19950.79 181
19952.12 228
19953.46 199
19954.79 186
19956.13 183
19957.46 189
19958.80 190
19960.13 168
19961.47 179
19962.81 190
19964.14 191
19965.48 194
19966.81 208
19968.15 182
19969.49 221
19970.82 182
19972.16 167
19973.49 195
19974.83 210
19976.17 174
19977.50 183
19978.84 166
19980.18 179
19981.51 168
19982.85 184
19984.18 184
19985.52 171
19986.86 168
19988.19 160
19989.53 168
19990.87 194
19992.20 182
19993.54 204
19994.88 178
19996.21 177
19997.55 193
19998.89 185
20000.23 192
20001.56 214
20002.90 187
20004.24 187
20005.57 173
20006.91 165
20008.25 185
20009.59 167
20010.92 200
20012.26 188
20013.60 182
20014.94 164
20016.27 160
20017.61 194
20018.95 175
20020.29 155
20021.62 195
20022.96 192
20024.30 172
20025.64 160
20026.98 153
20028.31 160
20029.65 167
20030.99 190
20032.33 213
20033.67 182
20035.00 171
20036.34 177
20037.68 202
20039.02 174
20040.36 173
20041.70 169
20043.03 135
20044.37 183
20045.71 179
20047.05 180
20048.39 205
20049.73 192
20051.07 204
20052.41 165
20053.74 172
20055.08 180
20056.42 177
20057.76 171
20059.10 156
20060.44 156
20061.78 177
20063.12 173
20064.46 197
20065.80 182
20067.13 168
20068.47 178
20069.81 190
20071.15 170
20072.49 176
20073.83 195
20075.17 202
20076.51 210
20077.85 165
20079.19 177
20080.53 185
20081.87 195
20083.21 208
20084.55 166
20085.89 156
20087.23 189
20088.57 204
20089.91 166
20091.25 178
20092.59 170
20093.93 183
20095.27 208
20096.61 201
20097.95 226
20099.29 191
20100.63 161
20101.97 200
20103.31 202
20104.65 178
20105.99 197
20107.33 169
20108.67 182
20110.02 175
20111.36 192
20112.70 221
20114.04 212
20115.38 206
20116.72 222
20118.06 165
20119.40 157
20120.74 187
20122.08 169
20123.43 180
20124.77 180
20126.11 166
20127.45 179
20128.79 186
20130.13 162
20131.47 173
20132.81 175
20134.16 187
20135.50 159
20136.84 176
20138.18 201
20139.52 167
20140.86 174
20142.21 157
20143.55 201
20144.89 172
