# Supplementary material for: MALDI-TOF MS typing enables the classification of brewing yeasts of the genus Saccharomyces to major beer styles
Source: PLoS One. 2017 Aug 9;12(8):e0181694. doi: 10.1371/journal.pone.0181694 (PMC5549903; doi:10.1371/journal.pone.0181694)
Supplement: S12 File — The directory includes 90 raw files and was zipped to “.zip”; the folder has three strains with 30 spectra per strain; S1 Text explains the raw files with an example and Table 1 represents the yeast strains used within the experiment. (ZIP) [file pone.0181694.s015.zip › 34-36/30343-505-OG-WB-WB-YPG-18h-E-E_2015-07-09_1_0_B10_1.dat]

2000.66 2308
2001.08 2548
2001.50 2423
2001.92 2403
2002.34 2409
2002.77 2230
2003.19 2322
2003.61 2018
2004.03 1964
2004.45 1964
2004.88 2040
2005.30 2031
2005.72 1957
2006.14 1839
2006.56 1942
2006.99 1844
2007.41 1724
2007.83 1858
2008.25 1965
2008.67 1867
2009.10 1876
2009.52 2108
2009.94 2202
2010.36 2044
2010.79 1961
2011.21 1929
2011.63 1898
2012.06 1931
2012.48 2000
2012.90 1886
2013.32 1762
2013.75 1726
2014.17 1755
2014.59 1875
2015.02 1841
2015.44 1932
2015.86 1970
2016.28 1813
2016.71 1734
2017.13 1805
2017.55 1844
2017.98 1843
2018.40 2008
2018.82 1955
2019.25 2096
2019.67 2046
2020.09 2121
2020.52 2023
2020.94 1922
2021.37 1978
2021.79 2033
2022.21 1825
2022.64 1804
2023.06 1722
2023.48 1847
2023.91 1849
2024.33 1940
2024.76 1943
2025.18 1858
2025.60 1870
2026.03 1943
2026.45 1924
2026.88 1942
2027.30 1893
2027.73 1767
2028.15 1645
2028.57 1821
2029.00 1908
2029.42 1774
2029.85 1731
2030.27 1687
2030.70 1724
2031.12 1760
2031.55 1890
2031.97 1896
2032.40 1862
2032.82 1873
2033.25 1964
2033.67 1903
2034.10 1933
2034.52 1856
2034.95 1864
2035.37 2074
2035.80 2060
2036.22 2029
2036.65 1841
2037.07 1761
2037.50 1752
2037.92 1825
2038.35 1875
2038.77 1865
2039.20 1749
2039.63 1926
2040.05 1806
2040.48 1858
2040.90 1798
2041.33 1941
2041.75 1877
2042.18 1788
2042.61 1831
2043.03 1821
2043.46 1987
2043.88 2031
2044.31 1919
2044.74 1962
2045.16 1924
2045.59 1986
2046.01 1978
2046.44 1966
2046.87 2073
2047.29 2060
2047.72 2108
2048.15 2057
2048.57 2008
2049.00 2100
2049.43 2080
2049.85 2073
2050.28 1950
2050.71 1864
2051.13 1956
2051.56 2025
2051.99 1899
2052.41 1883
2052.84 1890
2053.27 1873
2053.69 1788
2054.12 2029
2054.55 2011
2054.98 1971
2055.40 2019
2055.83 2104
2056.26 2113
2056.68 2037
2057.11 1838
2057.54 1851
2057.97 2026
2058.39 1858
2058.82 1960
2059.25 2027
2059.68 1836
2060.11 1837
2060.53 1990
2060.96 2066
2061.39 2039
2061.82 1982
2062.24 1971
2062.67 2060
2063.10 1969
2063.53 2070
2063.96 2133
2064.39 2489
2064.81 2504
2065.24 2668
2065.67 2539
2066.10 3059
2066.53 3296
2066.95 3223
2067.38 3142
2067.81 2989
2068.24 2693
2068.67 2623
2069.10 2314
2069.53 2262
2069.96 2177
2070.38 2367
2070.81 2156
2071.24 2107
2071.67 2097
2072.10 2035
2072.53 2011
2072.96 2085
2073.39 1947
2073.82 1945
2074.24 1871
2074.67 1997
2075.10 2009
2075.53 1946
2075.96 2007
2076.39 1848
2076.82 1952
2077.25 2069
2077.68 2197
2078.11 1978
2078.54 1804
2078.97 1887
2079.40 2002
2079.83 1891
2080.26 1890
2080.69 1834
2081.12 1725
2081.55 1836
2081.98 1863
2082.41 1851
2082.84 1722
2083.27 1854
2083.70 1886
2084.13 1793
2084.56 1722
2084.99 1952
2085.42 1867
2085.85 1848
2086.28 1780
2086.71 1804
2087.14 1805
2087.57 1830
2088.00 1902
2088.43 1928
2088.86 1780
2089.29 1649
2089.73 1734
2090.16 1643
2090.59 1656
2091.02 1812
2091.45 1700
2091.88 1768
2092.31 1684
2092.74 1736
2093.17 1868
2093.60 1773
2094.04 1769
2094.47 2029
2094.90 1965
2095.33 1860
2095.76 1809
2096.19 1840
2096.62 1778
2097.06 1774
2097.49 1654
2097.92 1803
2098.35 1843
2098.78 1772
2099.21 1633
2099.65 1710
2100.08 1817
2100.51 1792
2100.94 1825
2101.37 1868
2101.81 1822
2102.24 1936
2102.67 1938
2103.10 1782
2103.53 1651
2103.97 1823
2104.40 1672
2104.83 1537
2105.26 1838
2105.70 1992
2106.13 1796
2106.56 1845
2106.99 1835
2107.43 1923
2107.86 1868
2108.29 2014
2108.72 1782
2109.16 1695
2109.59 1702
2110.02 1612
2110.46 1644
2110.89 1743
2111.32 1823
2111.75 1891
2112.19 1743
2112.62 1782
2113.05 1901
2113.49 1849
2113.92 1770
2114.35 1685
2114.79 2000
2115.22 1743
2115.65 1871
2116.09 2034
2116.52 2047
2116.95 1784
2117.39 1805
2117.82 1881
2118.26 1815
2118.69 1870
2119.12 1765
2119.56 1651
2119.99 1758
2120.42 1957
2120.86 1980
2121.29 1659
2121.73 1845
2122.16 2062
2122.59 1990
2123.03 1940
2123.46 1907
2123.90 1691
2124.33 1774
2124.77 1922
2125.20 1778
2125.64 1820
2126.07 1862
2126.50 1760
2126.94 1991
2127.37 1836
2127.81 1699
2128.24 1669
2128.68 1705
2129.11 1848
2129.55 1837
2129.98 1793
2130.42 1833
2130.85 1889
2131.29 1870
2131.72 1876
2132.16 1961
2132.59 1677
2133.03 1777
2133.46 1820
2133.90 1676
2134.33 1808
2134.77 1765
2135.20 1774
2135.64 1556
2136.08 1631
2136.51 1816
2136.95 1610
2137.38 1424
2137.82 1584
2138.25 1866
2138.69 1683
2139.13 1794
2139.56 1762
2140.00 1807
2140.43 1804
2140.87 1646
2141.31 1645
2141.74 1777
2142.18 1749
2142.61 1582
2143.05 1834
2143.49 1769
2143.92 1684
2144.36 1825
2144.80 1801
2145.23 1786
2145.67 1857
2146.11 1769
2146.54 1762
2146.98 1847
2147.42 1733
2147.85 1911
2148.29 1787
2148.73 1776
2149.16 1820
2149.60 1692
2150.04 1731
2150.47 1923
2150.91 1961
2151.35 2111
2151.79 1964
2152.22 1761
2152.66 1847
2153.10 1857
2153.53 1893
2153.97 1916
2154.41 1881
2154.85 1983
2155.28 1823
2155.72 1951
2156.16 2041
2156.60 1947
2157.03 1829
2157.47 1826
2157.91 1938
2158.35 1844
2158.79 1802
2159.22 1923
2159.66 2006
2160.10 1696
2160.54 1904
2160.98 1953
2161.41 1853
2161.85 1722
2162.29 1784
2162.73 1803
2163.17 1844
2163.60 1892
2164.04 1641
2164.48 1820
2164.92 1787
2165.36 1861
2165.80 1792
2166.24 1792
2166.67 1699
2167.11 1720
2167.55 1718
2167.99 1596
2168.43 1801
2168.87 1900
2169.31 2025
2169.75 2022
2170.19 2077
2170.62 2074
2171.06 2232
2171.50 2241
2171.94 2272
2172.38 2318
2172.82 2415
2173.26 2254
2173.70 2348
2174.14 2583
2174.58 3050
2175.02 2961
2175.46 2928
2175.90 2947
2176.34 3167
2176.78 3037
2177.22 2697
2177.66 2559
2178.10 2479
2178.54 2392
2178.97 2270
2179.41 2215
2179.85 1927
2180.29 1782
2180.74 1882
2181.18 1820
2181.62 1891
2182.06 1951
2182.50 1863
2182.94 1896
2183.38 2028
2183.82 1809
2184.26 1793
2184.70 1854
2185.14 1829
2185.58 1806
2186.02 1854
2186.46 1947
2186.90 1871
2187.34 1867
2187.78 1905
2188.22 1820
2188.66 1692
2189.11 1916
2189.55 2035
2189.99 1991
2190.43 1930
2190.87 1834
2191.31 1822
2191.75 1975
2192.19 1930
2192.63 1999
2193.08 1981
2193.52 2243
2193.96 2404
2194.40 2226
2194.84 2318
2195.28 2335
2195.72 2189
2196.17 2223
2196.61 2338
2197.05 2277
2197.49 2090
2197.93 2281
2198.37 2286
2198.82 1998
2199.26 1997
2199.70 2115
2200.14 1973
2200.58 1883
2201.03 1971
2201.47 1953
2201.91 1897
2202.35 1997
2202.80 1866
2203.24 2016
2203.68 1848
2204.12 1870
2204.57 1743
2205.01 1770
2205.45 1683
2205.89 1849
2206.34 1984
2206.78 1978
2207.22 2149
2207.66 1911
2208.11 1845
2208.55 1915
2208.99 1895
2209.44 1831
2209.88 1777
2210.32 1961
2210.76 1918
2211.21 1770
2211.65 1863
2212.09 1837
2212.54 1812
2212.98 1793
2213.42 1798
2213.87 1808
2214.31 1840
2214.75 1705
2215.20 1967
2215.64 1981
2216.09 1836
2216.53 1897
2216.97 1859
2217.42 1868
2217.86 1776
2218.30 1846
2218.75 1803
2219.19 1764
2219.64 1744
2220.08 1781
2220.52 1764
2220.97 1752
2221.41 1947
2221.86 2015
2222.30 2019
2222.75 1966
2223.19 1968
2223.63 1800
2224.08 1971
2224.52 1956
2224.97 2074
2225.41 1967
2225.86 2144
2226.30 2037
2226.75 1862
2227.19 1882
2227.64 1823
2228.08 1952
2228.53 2024
2228.97 1820
2229.42 1821
2229.86 1980
2230.31 1898
2230.75 1866
2231.20 1859
2231.64 1853
2232.09 1736
2232.53 1751
2232.98 1852
2233.42 1895
2233.87 1886
2234.31 1936
2234.76 1977
2235.20 2038
2235.65 1958
2236.10 1840
2236.54 2023
2236.99 1939
2237.43 1758
2237.88 1814
2238.32 1787
2238.77 1751
2239.22 1503
2239.66 1542
2240.11 1724
2240.55 1648
2241.00 1572
2241.45 1634
2241.89 1450
2242.34 1522
2242.79 1538
2243.23 1659
2243.68 1617
2244.12 1580
2244.57 1758
2245.02 1521
2245.46 1872
2245.91 1748
2246.36 1490
2246.80 1642
2247.25 1624
2247.70 1641
2248.14 1715
2248.59 1848
2249.04 1724
2249.49 1565
2249.93 1589
2250.38 1689
2250.83 1704
2251.27 1729
2251.72 1775
2252.17 1655
2252.62 1736
2253.06 1650
2253.51 1749
2253.96 1717
2254.40 1578
2254.85 1641
2255.30 1699
2255.75 1820
2256.20 1769
2256.64 1644
2257.09 1576
2257.54 1483
2257.99 1527
2258.43 1605
2258.88 1571
2259.33 1455
2259.78 1582
2260.23 1648
2260.67 1588
2261.12 1613
2261.57 1683
2262.02 1629
2262.47 1548
2262.92 1727
2263.36 1809
2263.81 1667
2264.26 1743
2264.71 1827
2265.16 1799
2265.61 1786
2266.05 1795
2266.50 1787
2266.95 1721
2267.40 1754
2267.85 1737
2268.30 1654
2268.75 1713
2269.20 1806
2269.65 1776
2270.09 1881
2270.54 1966
2270.99 1795
2271.44 2059
2271.89 1975
2272.34 1886
2272.79 2000
2273.24 2029
2273.69 1889
2274.14 1747
2274.59 1729
2275.04 1764
2275.49 1853
2275.94 1694
2276.38 1693
2276.83 1756
2277.28 1597
2277.73 1591
2278.18 1737
2278.63 1814
2279.08 1584
2279.53 1650
2279.98 1687
2280.43 1702
2280.88 1849
2281.33 1878
2281.78 1813
2282.23 1632
2282.68 1689
2283.13 1673
2283.59 1657
2284.04 1570
2284.49 1755
2284.94 1751
2285.39 1469
2285.84 1620
2286.29 1810
2286.74 1711
2287.19 1678
2287.64 1723
2288.09 1788
2288.54 1905
2288.99 2072
2289.44 2157
2289.89 2428
2290.35 2586
2290.80 2858
2291.25 2700
2291.70 2678
2292.15 2596
2292.60 2810
2293.05 2846
2293.50 2824
2293.96 2615
2294.41 2372
2294.86 2193
2295.31 1932
2295.76 1843
2296.21 2005
2296.66 1897
2297.12 1840
2297.57 1748
2298.02 1588
2298.47 1792
2298.92 1767
2299.38 1863
2299.83 1749
2300.28 1831
2300.73 1759
2301.18 1641
2301.64 1654
2302.09 1614
2302.54 1623
2302.99 1659
2303.44 1767
2303.90 1548
2304.35 1581
2304.80 1700
2305.25 1675
2305.71 1587
2306.16 1730
2306.61 1725
2307.07 1644
2307.52 1692
2307.97 1788
2308.42 1776
2308.88 1821
2309.33 1913
2309.78 1938
2310.23 1883
2310.69 1885
2311.14 1874
2311.59 1820
2312.05 1783
2312.50 1767
2312.95 1761
2313.41 1807
2313.86 1867
2314.31 1868
2314.77 1757
2315.22 1881
2315.67 1895
2316.13 1871
2316.58 1835
2317.04 1819
2317.49 1770
2317.94 1939
2318.40 2049
2318.85 2071
2319.30 2093
2319.76 1993
2320.21 1831
2320.67 1796
2321.12 1883
2321.57 1853
2322.03 1669
2322.48 1715
2322.94 1950
2323.39 2082
2323.85 2351
2324.30 2750
2324.75 3049
2325.21 3008
2325.66 3413
2326.12 3301
2326.57 3282
2327.03 3328
2327.48 3233
2327.94 3146
2328.39 2803
2328.85 2674
2329.30 2680
2329.76 2273
2330.21 2001
2330.67 1845
2331.12 1883
2331.58 2010
2332.03 1777
2332.49 2111
2332.94 1974
2333.40 1921
2333.85 1842
2334.31 1821
2334.76 1766
2335.22 1948
2335.67 1871
2336.13 1830
2336.58 1796
2337.04 1575
2337.50 1655
2337.95 1886
2338.41 1846
2338.86 1772
2339.32 1818
2339.77 1644
2340.23 1638
2340.69 1745
2341.14 1764
2341.60 1711
2342.05 1733
2342.51 1737
2342.97 1732
2343.42 1543
2343.88 1660
2344.34 1790
2344.79 1828
2345.25 1739
2345.70 1618
2346.16 1630
2346.62 1706
2347.07 1605
2347.53 1618
2347.99 1819
2348.44 1758
2348.90 1757
2349.36 1685
2349.81 1780
2350.27 1809
2350.73 1824
2351.19 1938
2351.64 1813
2352.10 1664
2352.56 1764
2353.01 1657
2353.47 1682
2353.93 1652
2354.39 1637
2354.84 1650
2355.30 1533
2355.76 1620
2356.22 1620
2356.67 1492
2357.13 1562
2357.59 1501
2358.05 1556
2358.50 1588
2358.96 1683
2359.42 1789
2359.88 1696
2360.33 1575
2360.79 1808
2361.25 1780
2361.71 1710
2362.17 1559
2362.62 1559
2363.08 1626
2363.54 1680
2364.00 1589
2364.46 1655
2364.92 1859
2365.37 1891
2365.83 1705
2366.29 1644
2366.75 1721
2367.21 1859
2367.67 1810
2368.12 1665
2368.58 1739
2369.04 1708
2369.50 1718
2369.96 1745
2370.42 1682
2370.88 1419
2371.34 1664
2371.80 1808
2372.25 1866
2372.71 2009
2373.17 1763
2373.63 1771
2374.09 1970
2374.55 1870
2375.01 1795
2375.47 1764
2375.93 1782
2376.39 1917
2376.85 1986
2377.31 1842
2377.77 1844
2378.23 1754
2378.69 1804
2379.15 1903
2379.61 1841
2380.06 1807
2380.52 1597
2380.98 1580
2381.44 1916
2381.90 1793
2382.36 1608
2382.82 1736
2383.28 1741
2383.74 1648
2384.20 1567
2384.67 1484
2385.13 1409
2385.59 1544
2386.05 1493
2386.51 1599
2386.97 1739
2387.43 1689
2387.89 1509
2388.35 1538
2388.81 1588
2389.27 1631
2389.73 1711
2390.19 1674
2390.65 1839
2391.11 1673
2391.57 1744
2392.03 1658
2392.50 1631
2392.96 1623
2393.42 1848
2393.88 1674
2394.34 1643
2394.80 1605
2395.26 1533
2395.72 1527
2396.19 1578
2396.65 1472
2397.11 1748
2397.57 1676
2398.03 1611
2398.49 1655
2398.95 1475
2399.42 1401
2399.88 1553
2400.34 1651
2400.80 1689
2401.26 1682
2401.73 1589
2402.19 1585
2402.65 1588
2403.11 1575
2403.57 1530
2404.04 1712
2404.50 1699
2404.96 1642
2405.42 1624
2405.88 1750
2406.35 1695
2406.81 1625
2407.27 1616
2407.73 1661
2408.20 1580
2408.66 1669
2409.12 1766
2409.58 1681
2410.05 1639
2410.51 1532
2410.97 1472
2411.43 1392
2411.90 1505
2412.36 1416
2412.82 1635
2413.29 1513
2413.75 1502
2414.21 1594
2414.68 1617
2415.14 1623
2415.60 1693
2416.07 1861
2416.53 1752
2416.99 1694
2417.46 1728
2417.92 1638
2418.38 1635
2418.85 1729
2419.31 1706
2419.77 1638
2420.24 1680
2420.70 1603
2421.16 1623
2421.63 1703
2422.09 1815
2422.56 1696
2423.02 1661
2423.48 1761
2423.95 1781
2424.41 1639
2424.88 1532
2425.34 1703
2425.80 1764
2426.27 1750
2426.73 1532
2427.20 1534
2427.66 1494
2428.13 1615
2428.59 1634
2429.05 1651
2429.52 1660
2429.98 1742
2430.45 1751
2430.91 1545
2431.38 1734
2431.84 1824
2432.31 1711
2432.77 1758
2433.24 1682
2433.70 1543
2434.17 1729
2434.63 1865
2435.10 1774
2435.56 1618
2436.03 1618
2436.49 1637
2436.96 1615
2437.42 1633
2437.89 1618
2438.35 1624
2438.82 1620
2439.28 1666
2439.75 1542
2440.22 1597
2440.68 1480
2441.15 1625
2441.61 1718
2442.08 1532
2442.54 1708
2443.01 1640
2443.48 1585
2443.94 1591
2444.41 1541
2444.87 1609
2445.34 1500
2445.81 1559
2446.27 1551
2446.74 1546
2447.20 1658
2447.67 1675
2448.14 1508
2448.60 1491
2449.07 1514
2449.54 1639
2450.00 1654
2450.47 1522
2450.94 1466
2451.40 1507
2451.87 1629
2452.34 1387
2452.80 1434
2453.27 1654
2453.74 1720
2454.20 1625
2454.67 1698
2455.14 1536
2455.60 1504
2456.07 1472
2456.54 1464
2457.01 1516
2457.47 1547
2457.94 1634
2458.41 1576
2458.88 1408
2459.34 1565
2459.81 1505
2460.28 1625
2460.74 1551
2461.21 1605
2461.68 1524
2462.15 1474
2462.62 1559
2463.08 1496
2463.55 1540
2464.02 1564
2464.49 1418
2464.95 1525
2465.42 1664
2465.89 1545
2466.36 1604
2466.83 1618
2467.30 1676
2467.76 1695
2468.23 1537
2468.70 1482
2469.17 1491
2469.64 1652
2470.10 1520
2470.57 1583
2471.04 1707
2471.51 1565
2471.98 1658
2472.45 1543
2472.92 1453
2473.39 1341
2473.85 1443
2474.32 1589
2474.79 1497
2475.26 1519
2475.73 1561
2476.20 1395
2476.67 1531
2477.14 1642
2477.61 1472
2478.07 1452
2478.54 1379
2479.01 1450
2479.48 1479
2479.95 1375
2480.42 1345
2480.89 1417
2481.36 1496
2481.83 1503
2482.30 1553
2482.77 1371
2483.24 1453
2483.71 1572
2484.18 1546
2484.65 1508
2485.12 1359
2485.59 1489
2486.06 1458
2486.53 1481
2487.00 1493
2487.47 1640
2487.94 1591
2488.41 1648
2488.88 1798
2489.35 1553
2489.82 1571
2490.29 1615
2490.76 1670
2491.23 1577
2491.70 1650
2492.17 1670
2492.64 1788
2493.11 1696
2493.58 1641
2494.05 1664
2494.52 1606
2494.99 1632
2495.47 1637
2495.94 1609
2496.41 1637
2496.88 1515
2497.35 1586
2497.82 1676
2498.29 1600
2498.76 1636
2499.23 1547
2499.70 1493
2500.18 1348
2500.65 1323
2501.12 1520
2501.59 1380
2502.06 1346
2502.53 1494
2503.00 1657
2503.48 1523
2503.95 1525
2504.42 1521
2504.89 1390
2505.36 1423
2505.83 1341
2506.31 1463
2506.78 1566
2507.25 1550
2507.72 1441
2508.19 1601
2508.67 1560
2509.14 1526
2509.61 1467
2510.08 1445
2510.56 1482
2511.03 1736
2511.50 1789
2511.97 1558
2512.44 1566
2512.92 1582
2513.39 1625
2513.86 1724
2514.33 1733
2514.81 1694
2515.28 1587
2515.75 1652
2516.23 1651
2516.70 1546
2517.17 1611
2517.64 1686
2518.12 1596
2518.59 1573
2519.06 1498
2519.54 1565
2520.01 1455
2520.48 1542
2520.96 1584
2521.43 1673
2521.90 1536
2522.38 1551
2522.85 1657
2523.32 1498
2523.80 1495
2524.27 1529
2524.74 1478
2525.22 1552
2525.69 1585
2526.16 1527
2526.64 1564
2527.11 1680
2527.59 1654
2528.06 1576
2528.53 1563
2529.01 1545
2529.48 1614
2529.96 1622
2530.43 1601
2530.90 1449
2531.38 1545
2531.85 1543
2532.33 1638
2532.80 1537
2533.28 1457
2533.75 1580
2534.22 1485
2534.70 1614
2535.17 1603
2535.65 1566
2536.12 1617
2536.60 1584
2537.07 1502
2537.55 1543
2538.02 1503
2538.50 1558
2538.97 1604
2539.45 1578
2539.92 1637
2540.40 1746
2540.87 1833
2541.35 1588
2541.82 1673
2542.30 1635
2542.77 1792
2543.25 1652
2543.72 1626
2544.20 1799
2544.67 1616
2545.15 1586
2545.62 1686
2546.10 1620
2546.58 1694
2547.05 1564
2547.53 1690
2548.00 1544
2548.48 1565
2548.95 1650
2549.43 1650
2549.91 1740
2550.38 1839
2550.86 1787
2551.33 1633
2551.81 1664
2552.29 1665
2552.76 1536
2553.24 1567
2553.72 1599
2554.19 1574
2554.67 1691
2555.14 1712
2555.62 1484
2556.10 1548
2556.57 1745
2557.05 1653
2557.53 1574
2558.00 1496
2558.48 1707
2558.96 1567
2559.43 1331
2559.91 1491
2560.39 1572
2560.87 1550
2561.34 1502
2561.82 1390
2562.30 1326
2562.77 1411
2563.25 1509
2563.73 1549
2564.21 1407
2564.68 1395
2565.16 1518
2565.64 1544
2566.11 1520
2566.59 1601
2567.07 1603
2567.55 1477
2568.03 1374
2568.50 1574
2568.98 1573
2569.46 1529
2569.94 1559
2570.41 1592
2570.89 1437
2571.37 1506
2571.85 1404
2572.33 1351
2572.80 1398
2573.28 1383
2573.76 1404
2574.24 1532
2574.72 1449
2575.19 1488
2575.67 1501
2576.15 1381
2576.63 1326
2577.11 1418
2577.59 1420
2578.07 1427
2578.54 1403
2579.02 1376
2579.50 1455
2579.98 1433
2580.46 1379
2580.94 1523
2581.42 1520
2581.90 1568
2582.37 1386
2582.85 1509
2583.33 1598
2583.81 1611
2584.29 1572
2584.77 1443
2585.25 1424
2585.73 1523
2586.21 1699
2586.69 1519
2587.17 1501
2587.65 1649
2588.13 1528
2588.61 1622
2589.08 1378
2589.56 1261
2590.04 1556
2590.52 1583
2591.00 1521
2591.48 1536
2591.96 1403
2592.44 1574
2592.92 1369
2593.40 1351
2593.88 1442
2594.36 1437
2594.84 1646
2595.32 1572
2595.80 1412
2596.28 1406
2596.76 1474
2597.24 1474
2597.72 1710
2598.21 1511
2598.69 1419
2599.17 1469
2599.65 1447
2600.13 1396
2600.61 1418
2601.09 1414
2601.57 1479
2602.05 1497
2602.53 1413
2603.01 1560
2603.49 1382
2603.97 1535
2604.45 1453
2604.94 1406
2605.42 1478
2605.90 1469
2606.38 1446
2606.86 1567
2607.34 1551
2607.82 1504
2608.30 1487
2608.79 1331
2609.27 1544
2609.75 1672
2610.23 1615
2610.71 1344
2611.19 1336
2611.68 1395
2612.16 1291
2612.64 1459
2613.12 1611
2613.60 1565
2614.08 1482
2614.57 1383
2615.05 1411
2615.53 1482
2616.01 1468
2616.49 1503
2616.98 1535
2617.46 1352
2617.94 1505
2618.42 1496
2618.91 1405
2619.39 1402
2619.87 1327
2620.35 1447
2620.84 1343
2621.32 1396
2621.80 1404
2622.28 1352
2622.77 1320
2623.25 1329
2623.73 1328
2624.21 1378
2624.70 1365
2625.18 1452
2625.66 1537
2626.15 1416
2626.63 1475
2627.11 1566
2627.60 1503
2628.08 1578
2628.56 1526
2629.05 1539
2629.53 1541
2630.01 1591
2630.50 1690
2630.98 1626
2631.46 1747
2631.95 1805
2632.43 1573
2632.91 1715
2633.40 1780
2633.88 1685
2634.36 1669
2634.85 1519
2635.33 1553
2635.82 1611
2636.30 1427
2636.78 1416
2637.27 1549
2637.75 1659
2638.24 1498
2638.72 1450
2639.20 1576
2639.69 1423
2640.17 1460
2640.66 1454
2641.14 1410
2641.63 1437
2642.11 1444
2642.60 1433
2643.08 1358
2643.56 1392
2644.05 1418
2644.53 1448
2645.02 1554
2645.50 1485
2645.99 1437
2646.47 1427
2646.96 1307
2647.44 1321
2647.93 1426
2648.41 1479
2648.90 1404
2649.38 1435
2649.87 1350
2650.35 1465
2650.84 1536
2651.32 1353
2651.81 1319
2652.30 1442
2652.78 1526
2653.27 1480
2653.75 1326
2654.24 1510
2654.72 1442
2655.21 1388
2655.69 1347
2656.18 1352
2656.67 1232
2657.15 1292
2657.64 1297
2658.12 1363
2658.61 1437
2659.10 1368
2659.58 1303
2660.07 1402
2660.55 1450
2661.04 1359
2661.53 1295
2662.01 1448
2662.50 1406
2662.99 1518
2663.47 1468
2663.96 1471
2664.44 1633
2664.93 1537
2665.42 1409
2665.90 1363
2666.39 1303
2666.88 1286
2667.36 1420
2667.85 1527
2668.34 1462
2668.83 1331
2669.31 1520
2669.80 1625
2670.29 1462
2670.77 1544
2671.26 1553
2671.75 1482
2672.24 1360
2672.72 1521
2673.21 1637
2673.70 1693
2674.18 1546
2674.67 1576
2675.16 1610
2675.65 1722
2676.13 1748
2676.62 1759
2677.11 1787
2677.60 1641
2678.09 1561
2678.57 1533
2679.06 1556
2679.55 1561
2680.04 1437
2680.53 1370
2681.01 1305
2681.50 1371
2681.99 1298
2682.48 1369
2682.97 1346
2683.45 1416
2683.94 1335
2684.43 1315
2684.92 1519
2685.41 1388
2685.90 1433
2686.38 1542
2686.87 1423
2687.36 1394
2687.85 1362
2688.34 1433
2688.83 1419
2689.32 1240
2689.81 1284
2690.29 1416
2690.78 1435
2691.27 1334
2691.76 1484
2692.25 1497
2692.74 1378
2693.23 1215
2693.72 1386
2694.21 1377
2694.70 1319
2695.19 1314
2695.68 1362
2696.16 1386
2696.65 1446
2697.14 1336
2697.63 1332
2698.12 1331
2698.61 1296
2699.10 1374
2699.59 1463
2700.08 1395
2700.57 1360
2701.06 1386
2701.55 1426
2702.04 1455
2702.53 1417
2703.02 1413
2703.51 1475
2704.00 1640
2704.49 1375
2704.98 1578
2705.47 1457
2705.96 1507
2706.45 1398
2706.94 1486
2707.43 1478
2707.92 1391
2708.41 1414
2708.91 1539
2709.40 1297
2709.89 1398
2710.38 1596
2710.87 1456
2711.36 1411
2711.85 1453
2712.34 1534
2712.83 1533
2713.32 1450
2713.81 1377
2714.30 1420
2714.80 1468
2715.29 1438
2715.78 1475
2716.27 1443
2716.76 1464
2717.25 1310
2717.74 1310
2718.23 1336
2718.73 1436
2719.22 1481
2719.71 1401
2720.20 1337
2720.69 1497
2721.18 1468
2721.68 1364
2722.17 1589
2722.66 1721
2723.15 1559
2723.64 1493
2724.14 1684
2724.63 1551
2725.12 1359
2725.61 1483
2726.10 1608
2726.60 1351
2727.09 1291
2727.58 1351
2728.07 1377
2728.56 1495
2729.06 1538
2729.55 1489
2730.04 1457
2730.53 1395
2731.03 1321
2731.52 1355
2732.01 1468
2732.51 1537
2733.00 1448
2733.49 1601
2733.98 1453
2734.48 1418
2734.97 1346
2735.46 1288
2735.96 1402
2736.45 1455
2736.94 1519
2737.43 1462
2737.93 1582
2738.42 1555
2738.91 1662
2739.41 1719
2739.90 1504
2740.39 1538
2740.89 1422
2741.38 1678
2741.88 1615
2742.37 1439
2742.86 1363
2743.36 1395
2743.85 1467
2744.34 1524
2744.84 1478
2745.33 1456
2745.83 1358
2746.32 1584
2746.81 1651
2747.31 1589
2747.80 1548
2748.30 1448
2748.79 1700
2749.28 1789
2749.78 1634
2750.27 1597
2750.77 1270
2751.26 1411
2751.76 1418
2752.25 1416
2752.74 1481
2753.24 1552
2753.73 1502
2754.23 1485
2754.72 1336
2755.22 1318
2755.71 1373
2756.21 1372
2756.70 1311
2757.20 1363
2757.69 1374
2758.19 1549
2758.68 1401
2759.18 1471
2759.67 1507
2760.17 1541
2760.66 1417
2761.16 1408
2761.65 1350
2762.15 1491
2762.64 1366
2763.14 1400
2763.64 1312
2764.13 1330
2764.63 1362
2765.12 1449
2765.62 1521
2766.11 1405
2766.61 1363
2767.11 1417
2767.60 1459
2768.10 1583
2768.59 1551
2769.09 1465
2769.59 1392
2770.08 1404
2770.58 1348
2771.07 1280
2771.57 1317
2772.07 1384
2772.56 1355
2773.06 1519
2773.56 1471
2774.05 1505
2774.55 1570
2775.04 1601
2775.54 1718
2776.04 1742
2776.53 1676
2777.03 1500
2777.53 1843
2778.03 1669
2778.52 1774
2779.02 1848
2779.52 1836
2780.01 1660
2780.51 1473
2781.01 1620
2781.50 1568
2782.00 1500
2782.50 1517
2783.00 1558
2783.49 1440
2783.99 1611
2784.49 1380
2784.99 1356
2785.48 1399
2785.98 1335
2786.48 1397
2786.98 1385
2787.47 1375
2787.97 1538
2788.47 1497
2788.97 1386
2789.46 1473
2789.96 1446
2790.46 1342
2790.96 1475
2791.46 1381
2791.95 1380
2792.45 1291
2792.95 1255
2793.45 1264
2793.95 1295
2794.44 1344
2794.94 1282
2795.44 1313
2795.94 1323
2796.44 1495
2796.94 1416
2797.44 1253
2797.93 1331
2798.43 1336
2798.93 1530
2799.43 1502
2799.93 1499
2800.43 1456
2800.93 1336
2801.43 1258
2801.92 1416
2802.42 1425
2802.92 1397
2803.42 1418
2803.92 1373
2804.42 1579
2804.92 1528
2805.42 1488
2805.92 1410
2806.42 1369
2806.92 1449
2807.42 1440
2807.91 1679
2808.41 1477
2808.91 1447
2809.41 1404
2809.91 1397
2810.41 1325
2810.91 1341
2811.41 1295
2811.91 1330
2812.41 1373
2812.91 1401
2813.41 1426
2813.91 1487
2814.41 1349
2814.91 1561
2815.41 1484
2815.91 1481
2816.41 1544
2816.91 1415
2817.41 1458
2817.91 1470
2818.41 1579
2818.91 1478
2819.42 1306
2819.92 1446
2820.42 1462
2820.92 1630
2821.42 1623
2821.92 1502
2822.42 1568
2822.92 1585
2823.42 1527
2823.92 1641
2824.42 1760
2824.92 1425
2825.42 1431
2825.93 1514
2826.43 1356
2826.93 1327
2827.43 1459
2827.93 1352
2828.43 1406
2828.93 1413
2829.43 1375
2829.94 1386
2830.44 1323
2830.94 1275
2831.44 1375
2831.94 1362
2832.44 1379
2832.95 1482
2833.45 1435
2833.95 1396
2834.45 1347
2834.95 1405
2835.45 1327
2835.96 1378
2836.46 1265
2836.96 1230
2837.46 1309
2837.97 1340
2838.47 1336
2838.97 1445
2839.47 1284
2839.97 1339
2840.48 1316
2840.98 1327
2841.48 1433
2841.98 1495
2842.49 1410
2842.99 1396
2843.49 1381
2843.99 1441
2844.50 1322
2845.00 1284
2845.50 1399
2846.01 1333
2846.51 1362
2847.01 1431
2847.51 1516
2848.02 1507
2848.52 1589
2849.02 1425
2849.53 1547
2850.03 1608
2850.53 1528
2851.04 1518
2851.54 1568
2852.04 1453
2852.55 1399
2853.05 1402
2853.55 1629
2854.06 1696
2854.56 1572
2855.06 1620
2855.57 1473
2856.07 1451
2856.58 1339
2857.08 1355
2857.58 1394
2858.09 1488
2858.59 1534
2859.10 1396
2859.60 1367
2860.10 1413
2860.61 1433
2861.11 1338
2861.62 1480
2862.12 1479
2862.62 1414
2863.13 1537
2863.63 1440
2864.14 1431
2864.64 1295
2865.15 1263
2865.65 1403
2866.16 1370
2866.66 1224
2867.17 1283
2867.67 1330
2868.18 1340
2868.68 1431
2869.19 1446
2869.69 1585
2870.20 1623
2870.70 1580
2871.21 1746
2871.71 1554
2872.22 1519
2872.72 1681
2873.23 1629
2873.73 1531
2874.24 1500
2874.74 1554
2875.25 1533
2875.75 1473
2876.26 1521
2876.76 1680
2877.27 1505
2877.78 1562
2878.28 1468
2878.79 1663
2879.29 1506
2879.80 1443
2880.30 1401
2880.81 1583
2881.32 1423
2881.82 1523
2882.33 1516
2882.83 1432
2883.34 1369
2883.85 1350
2884.35 1515
2884.86 1526
2885.37 1451
2885.87 1346
2886.38 1514
2886.88 1557
2887.39 1515
2887.90 1466
2888.40 1396
2888.91 1548
2889.42 1534
2889.92 1701
2890.43 1804
2890.94 1816
2891.45 1907
2891.95 1815
2892.46 1792
2892.97 1867
2893.47 1980
2893.98 1925
2894.49 2022
2894.99 2510
2895.50 2592
2896.01 2842
2896.52 2946
2897.02 2770
2897.53 2487
2898.04 2593
2898.55 2380
2899.05 2322
2899.56 2319
2900.07 1944
2900.58 1791
2901.08 1838
2901.59 1780
2902.10 1471
2902.61 1449
2903.12 1696
2903.62 1826
2904.13 1737
2904.64 1712
2905.15 1568
2905.66 1716
2906.16 1802
2906.67 1660
2907.18 1770
2907.69 1646
2908.20 1542
2908.71 1684
2909.21 1708
2909.72 1630
2910.23 1477
2910.74 1430
2911.25 1369
2911.76 1446
2912.26 1647
2912.77 1416
2913.28 1362
2913.79 1395
2914.30 1451
2914.81 1512
2915.32 1560
2915.83 1541
2916.34 1447
2916.85 1525
2917.35 1442
2917.86 1445
2918.37 1456
2918.88 1545
2919.39 1465
2919.90 1323
2920.41 1324
2920.92 1456
2921.43 1598
2921.94 1536
2922.45 1367
2922.96 1424
2923.47 1479
2923.98 1425
2924.49 1307
2925.00 1388
2925.51 1380
2926.02 1332
2926.53 1339
2927.04 1218
2927.55 1378
2928.06 1467
2928.57 1516
2929.08 1530
2929.59 1435
2930.10 1441
2930.61 1223
2931.12 1356
2931.63 1394
2932.14 1322
2932.65 1415
2933.16 1500
2933.67 1452
2934.18 1422
2934.69 1409
2935.20 1530
2935.71 1513
2936.22 1402
2936.73 1637
2937.25 1523
2937.76 1550
2938.27 1482
2938.78 1548
2939.29 1606
2939.80 1643
2940.31 1482
2940.82 1420
2941.33 1395
2941.85 1509
2942.36 1605
2942.87 1497
2943.38 1424
2943.89 1468
2944.40 1453
2944.91 1406
2945.43 1452
2945.94 1494
2946.45 1384
2946.96 1416
2947.47 1301
2947.98 1467
2948.50 1572
2949.01 1317
2949.52 1307
2950.03 1368
2950.54 1336
2951.06 1339
2951.57 1254
2952.08 1166
2952.59 1216
2953.10 1272
2953.62 1349
2954.13 1327
2954.64 1327
2955.15 1156
2955.67 1456
2956.18 1409
2956.69 1342
2957.20 1386
2957.72 1337
2958.23 1489
2958.74 1380
2959.25 1344
2959.77 1341
2960.28 1293
2960.79 1288
2961.31 1455
2961.82 1477
2962.33 1401
2962.85 1477
2963.36 1430
2963.87 1480
2964.39 1489
2964.90 1456
2965.41 1513
2965.93 1494
2966.44 1412
2966.95 1461
2967.47 1523
2967.98 1468
2968.49 1437
2969.01 1265
2969.52 1312
2970.03 1289
2970.55 1270
2971.06 1428
2971.58 1448
2972.09 1432
2972.60 1543
2973.12 1563
2973.63 1491
2974.15 1418
2974.66 1416
2975.17 1618
2975.69 1595
2976.20 1616
2976.72 1595
2977.23 1549
2977.74 1611
2978.26 1499
2978.77 1577
2979.29 1746
2979.80 1745
2980.32 1711
2980.83 1840
2981.35 1939
2981.86 1863
2982.38 1847
2982.89 1899
2983.41 1855
2983.92 1896
2984.44 1899
2984.95 1864
2985.47 1919
2985.98 1924
2986.50 1793
2987.01 1895
2987.53 1883
2988.04 1833
2988.56 2055
2989.07 2060
2989.59 2250
2990.10 2026
2990.62 2325
2991.13 2318
2991.65 2242
2992.17 2219
2992.68 2328
2993.20 2017
2993.71 1982
2994.23 2050
2994.74 2213
2995.26 2165
2995.78 2364
2996.29 2106
2996.81 2100
2997.32 2135
2997.84 2188
2998.36 2333
2998.87 2479
2999.39 2555
2999.91 2494
3000.42 2587
3000.94 2699
3001.45 2784
3001.97 3266
3002.49 3728
3003.00 4297
3003.52 5111
3004.04 6126
3004.55 6477
3005.07 7342
3005.59 8028
3006.10 8544
3006.62 8808
3007.14 8614
3007.66 8227
3008.17 7648
3008.69 6590
3009.21 5633
3009.72 4491
3010.24 3688
3010.76 3250
3011.28 2779
3011.79 2777
3012.31 2394
3012.83 2270
3013.35 2177
3013.86 2155
3014.38 2185
3014.90 2116
3015.42 2127
3015.93 2204
3016.45 2330
3016.97 2216
3017.49 2309
3018.00 2149
3018.52 2060
3019.04 2034
3019.56 1957
3020.08 1866
3020.59 1791
3021.11 1974
3021.63 1988
3022.15 1961
3022.67 2079
3023.19 2193
3023.70 1990
3024.22 2169
3024.74 2039
3025.26 2161
3025.78 2212
3026.30 2110
3026.81 2017
3027.33 1766
3027.85 1978
3028.37 1948
3028.89 2097
3029.41 1965
3029.93 1846
3030.45 2072
3030.97 1836
3031.48 1771
3032.00 1655
3032.52 1712
3033.04 1850
3033.56 1783
3034.08 1652
3034.60 1791
3035.12 1627
3035.64 1584
3036.16 1650
3036.68 1654
3037.20 1859
3037.72 1729
3038.24 1846
3038.76 1867
3039.27 1759
3039.79 1673
3040.31 1800
3040.83 1798
3041.35 1732
3041.87 1763
3042.39 1689
3042.91 1569
3043.43 1680
3043.95 1845
3044.47 1929
3044.99 1675
3045.51 1755
3046.03 1708
3046.56 1673
3047.08 1718
3047.60 1525
3048.12 1656
3048.64 1623
3049.16 1702
3049.68 1633
3050.20 1608
3050.72 1621
3051.24 1590
3051.76 1597
3052.28 1706
3052.80 1688
3053.32 1550
3053.84 1526
3054.37 1749
3054.89 1580
3055.41 1487
3055.93 1381
3056.45 1514
3056.97 1544
3057.49 1477
3058.01 1577
3058.53 1703
3059.06 1611
3059.58 1457
3060.10 1618
3060.62 1676
3061.14 1793
3061.66 1626
3062.19 1476
3062.71 1727
3063.23 1703
3063.75 1762
3064.27 1840
3064.79 1866
3065.32 1926
3065.84 1737
3066.36 1687
3066.88 1736
3067.40 1760
3067.93 1691
3068.45 1776
3068.97 1697
3069.49 1836
3070.02 1825
3070.54 1791
3071.06 1810
3071.58 1800
3072.10 1749
3072.63 1558
3073.15 1695
3073.67 1670
3074.20 1687
3074.72 1737
3075.24 1737
3075.76 1658
3076.29 1866
3076.81 1943
3077.33 1796
3077.86 2000
3078.38 2102
3078.90 2203
3079.42 2095
3079.95 2264
3080.47 2251
3080.99 2320
3081.52 2296
3082.04 2224
3082.56 2287
3083.09 2472
3083.61 2339
3084.13 2219
3084.66 2195
3085.18 2208
3085.71 2219
3086.23 2289
3086.75 2269
3087.28 2324
3087.80 2139
3088.32 1931
3088.85 2070
3089.37 2099
3089.90 1979
3090.42 2065
3090.94 2194
3091.47 2282
3091.99 2222
3092.52 2090
3093.04 2065
3093.57 2279
3094.09 2226
3094.61 2339
3095.14 2332
3095.66 2437
3096.19 2541
3096.71 2671
3097.24 2589
3097.76 2578
3098.29 2664
3098.81 2778
3099.34 2898
3099.86 3352
3100.39 3752
3100.91 4597
3101.44 5579
3101.96 6904
3102.49 8112
3103.01 10059
3103.54 11500
3104.06 12511
3104.59 13122
3105.11 12854
3105.64 12272
3106.16 11085
3106.69 9717
3107.21 7742
3107.74 6609
3108.26 5766
3108.79 4822
3109.32 4277
3109.84 3701
3110.37 3597
3110.89 3855
3111.42 3914
3111.94 3803
3112.47 3915
3113.00 3659
3113.52 3618
3114.05 3812
3114.57 3394
3115.10 3232
3115.63 3139
3116.15 2998
3116.68 2810
3117.21 2632
3117.73 2461
3118.26 2467
3118.78 2294
3119.31 2316
3119.84 2729
3120.36 2761
3120.89 2723
3121.42 2553
3121.94 2514
3122.47 2776
3123.00 3141
3123.52 2915
3124.05 2752
3124.58 2670
3125.11 2686
3125.63 2528
3126.16 2312
3126.69 2389
3127.21 2452
3127.74 2248
3128.27 2244
3128.80 2189
3129.32 1999
3129.85 1954
3130.38 2044
3130.91 2049
3131.43 2012
3131.96 2082
3132.49 2042
3133.02 1912
3133.54 1797
3134.07 1868
3134.60 1870
3135.13 1843
3135.65 1876
3136.18 1749
3136.71 1625
3137.24 1741
3137.77 1785
3138.29 1802
3138.82 1788
3139.35 1707
3139.88 1796
3140.41 1759
3140.94 1752
3141.46 1780
3141.99 1628
3142.52 1783
3143.05 1824
3143.58 1753
3144.11 1805
3144.64 1724
3145.16 1694
3145.69 1654
3146.22 1764
3146.75 1741
3147.28 1916
3147.81 1811
3148.34 1725
3148.87 1854
3149.40 1985
3149.92 2079
3150.45 1925
3150.98 1914
3151.51 1996
3152.04 1898
3152.57 1805
3153.10 1835
3153.63 1700
3154.16 1786
3154.69 1887
3155.22 1713
3155.75 1806
3156.28 1918
3156.81 1928
3157.34 1957
3157.87 2055
3158.40 2200
3158.93 2216
3159.46 2224
3159.99 2089
3160.52 2072
3161.05 2228
3161.58 2069
3162.11 1887
3162.64 1836
3163.17 1721
3163.70 1673
3164.23 1663
3164.76 1800
3165.29 1696
3165.82 1689
3166.35 1793
3166.88 1701
3167.41 1615
3167.94 1766
3168.47 1659
3169.00 1475
3169.53 1549
3170.06 1579
3170.59 1600
3171.12 1611
3171.65 1537
3172.19 1624
3172.72 1714
3173.25 1853
3173.78 1853
3174.31 1937
3174.84 2050
3175.37 2190
3175.90 2130
3176.44 2188
3176.97 2042
3177.50 2104
3178.03 1887
3178.56 1939
3179.09 1856
3179.62 1835
3180.16 1739
3180.69 1646
3181.22 1622
3181.75 1761
3182.28 1624
3182.81 1667
3183.35 1738
3183.88 1561
3184.41 1623
3184.94 1588
3185.47 1434
3186.01 1745
3186.54 1597
3187.07 1659
3187.60 1731
3188.14 1722
3188.67 1593
3189.20 1539
3189.73 1615
3190.26 1551
3190.80 1593
3191.33 1590
3191.86 1546
3192.39 1700
3192.93 1565
3193.46 1578
3193.99 1641
3194.53 1656
3195.06 1718
3195.59 1486
3196.12 1519
3196.66 1557
3197.19 1621
3197.72 1732
3198.26 1609
3198.79 1680
3199.32 1545
3199.86 1529
3200.39 1618
3200.92 1660
3201.46 1626
3201.99 1630
3202.52 1652
3203.06 1801
3203.59 1810
3204.12 1803
3204.66 1641
3205.19 1640
3205.73 1711
3206.26 1603
3206.79 1734
3207.33 1609
3207.86 1659
3208.39 1747
3208.93 1862
3209.46 1908
3210.00 1885
3210.53 1792
3211.07 1773
3211.60 1825
3212.13 1867
3212.67 1841
3213.20 1708
3213.74 1943
3214.27 1873
3214.81 1737
3215.34 1810
3215.88 1834
3216.41 1883
3216.94 1786
3217.48 1750
3218.01 1661
3218.55 1612
3219.08 1720
3219.62 1652
3220.15 1569
3220.69 1557
3221.22 1655
3221.76 1736
3222.29 1773
3222.83 1869
3223.36 1874
3223.90 1854
3224.43 1849
3224.97 1993
3225.51 2156
3226.04 2132
3226.58 2064
3227.11 2079
3227.65 2022
3228.18 1986
3228.72 2103
3229.25 2083
3229.79 2224
3230.33 2088
3230.86 2347
3231.40 2594
3231.93 2489
3232.47 2453
3233.01 2496
3233.54 2848
3234.08 2638
3234.61 2585
3235.15 2451
3235.69 2438
3236.22 2523
3236.76 2381
3237.30 2567
3237.83 2521
3238.37 2448
3238.91 2484
3239.44 2550
3239.98 2470
3240.51 2521
3241.05 2539
3241.59 2665
3242.13 2779
3242.66 2460
3243.20 2422
3243.74 2561
3244.27 2497
3244.81 2489
3245.35 2552
3245.88 2494
3246.42 2536
3246.96 2537
3247.50 2535
3248.03 2826
3248.57 2700
3249.11 2691
3249.64 2585
3250.18 2749
3250.72 2719
3251.26 2417
3251.79 2528
3252.33 2533
3252.87 2365
3253.41 2340
3253.95 2537
3254.48 2429
3255.02 2566
3255.56 2770
3256.10 2603
3256.64 2606
3257.17 2567
3257.71 2605
3258.25 2928
3258.79 2989
3259.33 3105
3259.86 3275
3260.40 3788
3260.94 4145
3261.48 4470
3262.02 5126
3262.56 5744
3263.09 6152
3263.63 6778
3264.17 7519
3264.71 7606
3265.25 7950
3265.79 8425
3266.33 9268
3266.87 9974
3267.40 10311
3267.94 10738
3268.48 10351
3269.02 10343
3269.56 9844
3270.10 9088
3270.64 7543
3271.18 6205
3271.72 5590
3272.26 4621
3272.80 3716
3273.33 3466
3273.87 3542
3274.41 3240
3274.95 3187
3275.49 3171
3276.03 3099
3276.57 3157
3277.11 2953
3277.65 2975
3278.19 2825
3278.73 2904
3279.27 3072
3279.81 3027
3280.35 3152
3280.89 3084
3281.43 3171
3281.97 3037
3282.51 2781
3283.05 2759
3283.59 2822
3284.13 2951
3284.67 2846
3285.21 2767
3285.75 3094
3286.29 3195
3286.83 3170
3287.37 3056
3287.91 3142
3288.45 3159
3289.00 3262
3289.54 3092
3290.08 3137
3290.62 2776
3291.16 3078
3291.70 3139
3292.24 3024
3292.78 3023
3293.32 3268
3293.86 3495
3294.40 3920
3294.95 4372
3295.49 4578
3296.03 5130
3296.57 5538
3297.11 5795
3297.65 5993
3298.19 5878
3298.74 5918
3299.28 5384
3299.82 4702
3300.36 4411
3300.90 4017
3301.44 3616
3301.98 3210
3302.53 3086
3303.07 3007
3303.61 2939
3304.15 2658
3304.69 2732
3305.24 2748
3305.78 2680
3306.32 2832
3306.86 2857
3307.40 2782
3307.95 2576
3308.49 2468
3309.03 2618
3309.57 2437
3310.12 2460
3310.66 2507
3311.20 2380
3311.74 2602
3312.29 2569
3312.83 2431
3313.37 2407
3313.91 2668
3314.46 2784
3315.00 2961
3315.54 2997
3316.09 3082
3316.63 3294
3317.17 3281
3317.71 3164
3318.26 3425
3318.80 3461
3319.34 3490
3319.89 3032
3320.43 3060
3320.97 2883
3321.52 2750
3322.06 2853
3322.60 2794
3323.15 2576
3323.69 2530
3324.23 2593
3324.78 2684
3325.32 2699
3325.86 2509
3326.41 2610
3326.95 2385
3327.50 2447
3328.04 2618
3328.58 2345
3329.13 2499
3329.67 2516
3330.22 2601
3330.76 2611
3331.30 2602
3331.85 2799
3332.39 3291
3332.94 3779
3333.48 4563
3334.03 5663
3334.57 6768
3335.11 7996
3335.66 9097
3336.20 10242
3336.75 11702
3337.29 12559
3337.84 12274
3338.38 11884
3338.93 11063
3339.47 10149
3340.02 8588
3340.56 7549
3341.11 6195
3341.65 5202
3342.20 4554
3342.74 4016
3343.29 3532
3343.83 3187
3344.38 2994
3344.92 2807
3345.47 2519
3346.01 2561
3346.56 2508
3347.10 2406
3347.65 2663
3348.19 2427
3348.74 2415
3349.29 2481
3349.83 2495
3350.38 2533
3350.92 2590
3351.47 2758
3352.01 2908
3352.56 2683
3353.11 3013
3353.65 2702
3354.20 2584
3354.74 2667
3355.29 2651
3355.84 2440
3356.38 2312
3356.93 2294
3357.47 2214
3358.02 2309
3358.57 2426
3359.11 2326
3359.66 2222
3360.21 2164
3360.75 2139
3361.30 2089
3361.85 2083
3362.39 2142
3362.94 2101
3363.49 2160
3364.03 2179
3364.58 2092
3365.13 2251
3365.67 2310
3366.22 2248
3366.77 2122
3367.31 2094
3367.86 2170
3368.41 2181
3368.96 1819
3369.50 1945
3370.05 2130
3370.60 2148
3371.15 2264
3371.69 2310
3372.24 2339
3372.79 2499
3373.34 2408
3373.88 2580
3374.43 2821
3374.98 2890
3375.53 2842
3376.07 2797
3376.62 2908
3377.17 2583
3377.72 2623
3378.27 2224
3378.81 2212
3379.36 2063
3379.91 2058
3380.46 1984
3381.01 1985
3381.55 1977
3382.10 1976
3382.65 2000
3383.20 1939
3383.75 1967
3384.30 1953
3384.84 2095
3385.39 2052
3385.94 1982
3386.49 1929
3387.04 2015
3387.59 1953
3388.14 1871
3388.69 1792
3389.23 1825
3389.78 1738
3390.33 1760
3390.88 1796
3391.43 1663
3391.98 1602
3392.53 1661
3393.08 1597
3393.63 1601
3394.18 1727
3394.72 1577
3395.27 1513
3395.82 1683
3396.37 1725
3396.92 1724
3397.47 1749
3398.02 1749
3398.57 1643
3399.12 1737
3399.67 1743
3400.22 1710
3400.77 1621
3401.32 1717
3401.87 1561
3402.42 1550
3402.97 1666
3403.52 1599
3404.07 1642
3404.62 1575
3405.17 1451
3405.72 1625
3406.27 1585
3406.82 1622
3407.37 1619
3407.92 1534
3408.47 1447
3409.02 1552
3409.57 1735
3410.12 1682
3410.67 1686
3411.22 1737
3411.78 1790
3412.33 1821
3412.88 1831
3413.43 1838
3413.98 1677
3414.53 1764
3415.08 1763
3415.63 1689
3416.18 1738
3416.73 1685
3417.28 1882
3417.84 1883
3418.39 1630
3418.94 1592
3419.49 1756
3420.04 1744
3420.59 1678
3421.14 1730
3421.69 1681
3422.25 1717
3422.80 1857
3423.35 2067
3423.90 1987
3424.45 2002
3425.00 2006
3425.56 2225
3426.11 2285
3426.66 2354
3427.21 2213
3427.76 2124
3428.32 1971
3428.87 1873
3429.42 1768
3429.97 1793
3430.52 1814
3431.08 2042
3431.63 1798
3432.18 1822
3432.73 1994
3433.29 1747
3433.84 1797
3434.39 1788
3434.94 1930
3435.50 1835
3436.05 1835
3436.60 1766
3437.15 1843
3437.71 1767
3438.26 1682
3438.81 1632
3439.37 1591
3439.92 1804
3440.47 1841
3441.02 1987
3441.58 1907
3442.13 1774
3442.68 1903
3443.24 2178
3443.79 1990
3444.34 2098
3444.90 1947
3445.45 2036
3446.00 1799
3446.56 1803
3447.11 1705
3447.66 1518
3448.22 1657
3448.77 1782
3449.33 1949
3449.88 1900
3450.43 1755
3450.99 1723
3451.54 1594
3452.09 1655
3452.65 1640
3453.20 1756
3453.76 1746
3454.31 1722
3454.86 1847
3455.42 1783
3455.97 1700
3456.53 1770
3457.08 1888
3457.64 1752
3458.19 1715
3458.75 1669
3459.30 1504
3459.85 1686
3460.41 1734
3460.96 1699
3461.52 1687
3462.07 1754
3462.63 1692
3463.18 1774
3463.74 1767
3464.29 1808
3464.85 1688
3465.40 1794
3465.96 1906
3466.51 1702
3467.07 1709
3467.62 1746
3468.18 2033
3468.73 2026
3469.29 2107
3469.84 2096
3470.40 2220
3470.95 2319
3471.51 2225
3472.07 2138
3472.62 2268
3473.18 2305
3473.73 2466
3474.29 2333
3474.84 2186
3475.40 2455
3475.96 2201
3476.51 2360
3477.07 2398
3477.62 2279
3478.18 2266
3478.74 2279
3479.29 2275
3479.85 2322
3480.40 2408
3480.96 2363
3481.52 2235
3482.07 2477
3482.63 2501
3483.19 2583
3483.74 2548
3484.30 2561
3484.86 2740
3485.41 2662
3485.97 2934
3486.53 2819
3487.08 3115
3487.64 3220
3488.20 3280
3488.75 3833
3489.31 4581
3489.87 5441
3490.42 6974
3490.98 8768
3491.54 10311
3492.09 12325
3492.65 13758
3493.21 14653
3493.77 15075
3494.32 14801
3494.88 13106
3495.44 12533
3496.00 10544
3496.55 8975
3497.11 7023
3497.67 5889
3498.23 5005
3498.78 4540
3499.34 4134
3499.90 4305
3500.46 4274
3501.01 4393
3501.57 4061
3502.13 4481
3502.69 4456
3503.25 4141
3503.80 4288
3504.36 4343
3504.92 4310
3505.48 4458
3506.04 4268
3506.60 4254
3507.15 4115
3507.71 3905
3508.27 3937
3508.83 3664
3509.39 3327
3509.95 3376
3510.50 3162
3511.06 3080
3511.62 3037
3512.18 2961
3512.74 3155
3513.30 2988
3513.86 2827
3514.42 2597
3514.98 2563
3515.53 2487
3516.09 2278
3516.65 2103
3517.21 2006
3517.77 1936
3518.33 1841
3518.89 1834
3519.45 2082
3520.01 2070
3520.57 2168
3521.13 2192
3521.69 2288
3522.25 2178
3522.81 1990
3523.36 2174
3523.92 2289
3524.48 2275
3525.04 2284
3525.60 2260
3526.16 2168
3526.72 2026
3527.28 1931
3527.84 1786
3528.40 1866
3528.96 1978
3529.52 1964
3530.08 2118
3530.64 2183
3531.20 2129
3531.76 2044
3532.32 2352
3532.89 2018
3533.45 1988
3534.01 1939
3534.57 1929
3535.13 1800
3535.69 1953
3536.25 2027
3536.81 2184
3537.37 2030
3537.93 1948
3538.49 1928
3539.05 1788
3539.61 1747
3540.17 1881
3540.74 1988
3541.30 1951
3541.86 1888
3542.42 1798
3542.98 1885
3543.54 1907
3544.10 2021
3544.66 1990
3545.22 1917
3545.79 1792
3546.35 1802
3546.91 1973
3547.47 2004
3548.03 1846
3548.59 1804
3549.16 1749
3549.72 1727
3550.28 1685
3550.84 1851
3551.40 1787
3551.96 1671
3552.53 1701
3553.09 1618
3553.65 1695
3554.21 1606
3554.77 1619
3555.34 1608
3555.90 1606
3556.46 1578
3557.02 1612
3557.59 1523
3558.15 1754
3558.71 1853
3559.27 1852
3559.84 1678
3560.40 1541
3560.96 1546
3561.52 1589
3562.09 1718
3562.65 1568
3563.21 1604
3563.77 1702
3564.34 1695
3564.90 1754
3565.46 1650
3566.03 1757
3566.59 1644
3567.15 1691
3567.72 1668
3568.28 1533
3568.84 1476
3569.41 1575
3569.97 1705
3570.53 1363
3571.10 1463
3571.66 1483
3572.22 1445
3572.79 1567
3573.35 1497
3573.91 1598
3574.48 1557
3575.04 1598
3575.60 1845
3576.17 1946
3576.73 1969
3577.30 1838
3577.86 1879
3578.42 2112
3578.99 2108
3579.55 2059
3580.12 2317
3580.68 1999
3581.24 1951
3581.81 1852
3582.37 1821
3582.94 1675
3583.50 1589
3584.07 1618
3584.63 1493
3585.20 1449
3585.76 1599
3586.32 1518
3586.89 1558
3587.45 1637
3588.02 1383
3588.58 1544
3589.15 1537
3589.71 1486
3590.28 1520
3590.84 1520
3591.41 1546
3591.97 1616
3592.54 1551
3593.10 1538
3593.67 1490
3594.23 1433
3594.80 1441
3595.36 1441
3595.93 1498
3596.50 1406
3597.06 1444
3597.63 1334
3598.19 1293
3598.76 1310
3599.32 1340
3599.89 1350
3600.45 1297
3601.02 1355
3601.59 1433
3602.15 1313
3602.72 1602
3603.28 1496
3603.85 1452
3604.42 1440
3604.98 1414
3605.55 1372
3606.11 1437
3606.68 1339
3607.25 1265
3607.81 1128
3608.38 1147
3608.95 1387
3609.51 1305
3610.08 1295
3610.65 1236
3611.21 1286
3611.78 1277
3612.35 1254
3612.91 1402
3613.48 1244
3614.05 1170
3614.61 1329
3615.18 1428
3615.75 1429
3616.31 1349
3616.88 1294
3617.45 1356
3618.01 1479
3618.58 1576
3619.15 1554
3619.72 1524
3620.28 1557
3620.85 1498
3621.42 1497
3621.99 1593
3622.55 1361
3623.12 1459
3623.69 1390
3624.26 1393
3624.82 1344
3625.39 1334
3625.96 1218
3626.53 1329
3627.09 1388
3627.66 1388
3628.23 1341
3628.80 1320
3629.37 1444
3629.93 1434
3630.50 1434
3631.07 1484
3631.64 1508
3632.21 1341
3632.77 1490
3633.34 1357
3633.91 1415
3634.48 1461
3635.05 1289
3635.62 1290
3636.19 1283
3636.75 1512
3637.32 1454
3637.89 1385
3638.46 1505
3639.03 1501
3639.60 1604
3640.17 1515
3640.73 1624
3641.30 1697
3641.87 1800
3642.44 1829
3643.01 2064
3643.58 1888
3644.15 1617
3644.72 1831
3645.29 1789
3645.86 1450
3646.43 1548
3647.00 1535
3647.57 1573
3648.13 1535
3648.70 1513
3649.27 1400
3649.84 1678
3650.41 1623
3650.98 1623
3651.55 1870
3652.12 1937
3652.69 1947
3653.26 2223
3653.83 2203
3654.40 2437
3654.97 2185
3655.54 2066
3656.11 1888
3656.68 1810
3657.25 2020
3657.82 2020
3658.39 1887
3658.96 2080
3659.53 2023
3660.10 1926
3660.67 1949
3661.24 2005
3661.82 1884
3662.39 1937
3662.96 1953
3663.53 1996
3664.10 1885
3664.67 2037
3665.24 2443
3665.81 2564
3666.38 2570
3666.95 2915
3667.52 2983
3668.09 2838
3668.67 2593
3669.24 2533
3669.81 2322
3670.38 2265
3670.95 2079
3671.52 2017
3672.09 1828
3672.66 1734
3673.24 1748
3673.81 1697
3674.38 1740
3674.95 1855
3675.52 1839
3676.09 1683
3676.66 1685
3677.24 1813
3677.81 1711
3678.38 1570
3678.95 1592
3679.52 1703
3680.10 1661
3680.67 1665
3681.24 1567
3681.81 1584
3682.38 1614
3682.96 1520
3683.53 1458
3684.10 1642
3684.67 1485
3685.25 1487
3685.82 1302
3686.39 1376
3686.96 1470
3687.54 1376
3688.11 1348
3688.68 1418
3689.25 1400
3689.83 1509
3690.40 1445
3690.97 1437
3691.54 1528
3692.12 1466
3692.69 1463
3693.26 1461
3693.84 1435
3694.41 1393
3694.98 1321
3695.56 1493
3696.13 1361
3696.70 1312
3697.28 1365
3697.85 1373
3698.42 1343
3699.00 1447
3699.57 1332
3700.14 1334
3700.72 1324
3701.29 1293
3701.86 1286
3702.44 1280
3703.01 1381
3703.58 1530
3704.16 1356
3704.73 1345
3705.31 1449
3705.88 1355
3706.45 1447
3707.03 1556
3707.60 1451
3708.18 1334
3708.75 1256
3709.33 1396
3709.90 1457
3710.47 1366
3711.05 1392
3711.62 1449
3712.20 1435
3712.77 1444
3713.35 1430
3713.92 1331
3714.50 1410
3715.07 1488
3715.64 1623
3716.22 1601
3716.79 1581
3717.37 1391
3717.94 1497
3718.52 1396
3719.09 1286
3719.67 1343
3720.24 1468
3720.82 1352
3721.39 1181
3721.97 1350
3722.54 1324
3723.12 1219
3723.70 1267
3724.27 1320
3724.85 1365
3725.42 1175
3726.00 1067
3726.57 1308
3727.15 1381
3727.72 1421
3728.30 1342
3728.88 1243
3729.45 1342
3730.03 1413
3730.60 1241
3731.18 1497
3731.75 1473
3732.33 1325
3732.91 1377
3733.48 1374
3734.06 1318
3734.64 1318
3735.21 1406
3735.79 1415
3736.36 1485
3736.94 1454
3737.52 1372
3738.09 1266
3738.67 1386
3739.25 1481
3739.82 1316
3740.40 1354
3740.98 1428
3741.55 1444
3742.13 1286
3742.71 1457
3743.28 1486
3743.86 1387
3744.44 1315
3745.01 1180
3745.59 1274
3746.17 1187
3746.75 1200
3747.32 1243
3747.90 1217
3748.48 1267
3749.05 1226
3749.63 1143
3750.21 1252
3750.79 1304
3751.36 1145
3751.94 1357
3752.52 1451
3753.10 1354
3753.67 1167
3754.25 1389
3754.83 1421
3755.41 1321
3755.99 1438
3756.56 1537
3757.14 1464
3757.72 1383
3758.30 1266
3758.88 1368
3759.45 1339
3760.03 1321
3760.61 1353
3761.19 1464
3761.77 1391
3762.35 1546
3762.92 1611
3763.50 1289
3764.08 1289
3764.66 1393
3765.24 1392
3765.82 1450
3766.39 1496
3766.97 1294
3767.55 1292
3768.13 1444
3768.71 1466
3769.29 1464
3769.87 1565
3770.45 1673
3771.03 1552
3771.60 1496
3772.18 1524
3772.76 1471
3773.34 1585
3773.92 1510
3774.50 1480
3775.08 1410
3775.66 1482
3776.24 1566
3776.82 1428
3777.40 1462
3777.98 1401
3778.56 1457
3779.14 1338
3779.72 1155
3780.30 1148
3780.88 1315
3781.46 1459
3782.04 1342
3782.61 1367
3783.19 1411
3783.77 1543
3784.35 1382
3784.93 1326
3785.52 1336
3786.10 1375
3786.68 1348
3787.26 1498
3787.84 1440
3788.42 1436
3789.00 1399
3789.58 1370
3790.16 1342
3790.74 1366
3791.32 1437
3791.90 1384
3792.48 1387
3793.06 1374
3793.64 1357
3794.22 1381
3794.80 1328
3795.38 1454
3795.96 1557
3796.55 1612
3797.13 1456
3797.71 1475
3798.29 1394
3798.87 1578
3799.45 1633
3800.03 1496
3800.61 1609
3801.19 1708
3801.78 1859
3802.36 1967
3802.94 1954
3803.52 1763
3804.10 1838
3804.68 1803
3805.27 1742
3805.85 1785
3806.43 1713
3807.01 1729
3807.59 1720
3808.17 1860
3808.76 1907
3809.34 1954
3809.92 1964
3810.50 1798
3811.08 1908
3811.67 2014
3812.25 1984
3812.83 1948
3813.41 1952
3814.00 2003
3814.58 2223
3815.16 2424
3815.74 2259
3816.32 2211
3816.91 2304
3817.49 2279
3818.07 2093
3818.66 2054
3819.24 1831
3819.82 1731
3820.40 1643
3820.99 1558
3821.57 1529
3822.15 1595
3822.73 1485
3823.32 1634
3823.90 1477
3824.48 1401
3825.07 1399
3825.65 1436
3826.23 1478
3826.82 1582
3827.40 1474
3827.98 1466
3828.57 1561
3829.15 1460
3829.73 1389
3830.32 1301
3830.90 1357
3831.48 1386
3832.07 1392
3832.65 1336
3833.24 1369
3833.82 1505
3834.40 1487
3834.99 1414
3835.57 1403
3836.16 1391
3836.74 1500
3837.32 1352
3837.91 1426
3838.49 1454
3839.08 1358
3839.66 1277
3840.24 1361
3840.83 1391
3841.41 1351
3842.00 1246
3842.58 1372
3843.17 1270
3843.75 1208
3844.34 1222
3844.92 1382
3845.51 1412
3846.09 1308
3846.67 1257
3847.26 1360
3847.84 1289
3848.43 1389
3849.01 1500
3849.60 1322
3850.18 1275
3850.77 1420
3851.35 1299
3851.94 1296
3852.53 1380
3853.11 1322
3853.70 1341
3854.28 1302
3854.87 1245
3855.45 1128
3856.04 1255
3856.62 1287
3857.21 1330
3857.79 1250
3858.38 1244
3858.97 1465
3859.55 1290
3860.14 1194
3860.72 1136
3861.31 1040
3861.90 1237
3862.48 1361
3863.07 1301
3863.65 1355
3864.24 1355
3864.83 1330
3865.41 1459
3866.00 1527
3866.58 1436
3867.17 1525
3867.76 1635
3868.34 1657
3868.93 1580
3869.52 1562
3870.10 1511
3870.69 1328
3871.28 1384
3871.86 1454
3872.45 1567
3873.04 1401
3873.62 1478
3874.21 1369
3874.80 1367
3875.38 1625
3875.97 1501
3876.56 1355
3877.15 1564
3877.73 1546
3878.32 1450
3878.91 1310
3879.49 1435
3880.08 1299
3880.67 1244
3881.26 1400
3881.84 1375
3882.43 1301
3883.02 1305
3883.61 1202
3884.19 1221
3884.78 1082
3885.37 1244
3885.96 1281
3886.55 1239
3887.13 1291
3887.72 1169
3888.31 1354
3888.90 1498
3889.49 1573
3890.07 1612
3890.66 1514
3891.25 1478
3891.84 1565
3892.43 1460
3893.01 1442
3893.60 1445
3894.19 1410
3894.78 1396
3895.37 1444
3895.96 1382
3896.55 1400
3897.13 1231
3897.72 1163
3898.31 1315
3898.90 1231
3899.49 1301
3900.08 1277
3900.67 1344
3901.26 1302
3901.84 1313
3902.43 1399
3903.02 1389
3903.61 1292
3904.20 1303
3904.79 1289
3905.38 1473
3905.97 1437
3906.56 1419
3907.15 1498
3907.74 1609
3908.33 1558
3908.92 1418
3909.50 1583
3910.09 1524
3910.68 1432
3911.27 1441
3911.86 1480
3912.45 1622
3913.04 1395
3913.63 1333
3914.22 1404
3914.81 1388
3915.40 1449
3915.99 1360
3916.58 1315
3917.17 1258
3917.76 1304
3918.35 1320
3918.94 1375
3919.53 1429
3920.12 1379
3920.72 1414
3921.31 1250
3921.90 1187
3922.49 1276
3923.08 1276
3923.67 1177
3924.26 1447
3924.85 1281
3925.44 1371
3926.03 1246
3926.62 1205
3927.21 1227
3927.80 1283
3928.39 1225
3928.99 1143
3929.58 1288
3930.17 1489
3930.76 1239
3931.35 1197
3931.94 1322
3932.53 1264
3933.12 1132
3933.72 1228
3934.31 1159
3934.90 1221
3935.49 1224
3936.08 1178
3936.67 1195
3937.26 1372
3937.86 1488
3938.45 1429
3939.04 1338
3939.63 1515
3940.22 1571
3940.82 1429
3941.41 1530
3942.00 1549
3942.59 1659
3943.18 1483
3943.78 1609
3944.37 1549
3944.96 1560
3945.55 1424
3946.14 1518
3946.74 1546
3947.33 1429
3947.92 1300
3948.51 1308
3949.11 1348
3949.70 1356
3950.29 1293
3950.88 1228
3951.48 1322
3952.07 1182
3952.66 1208
3953.26 1272
3953.85 1164
3954.44 1229
3955.03 1259
3955.63 1250
3956.22 1310
3956.81 1280
3957.41 1403
3958.00 1314
3958.59 1351
3959.19 1365
3959.78 1345
3960.37 1419
3960.97 1515
3961.56 1428
3962.15 1420
3962.75 1461
3963.34 1335
3963.93 1362
3964.53 1393
3965.12 1539
3965.72 1491
3966.31 1566
3966.90 1545
3967.50 1568
3968.09 1616
3968.69 1626
3969.28 1758
3969.87 1443
3970.47 1603
3971.06 1719
3971.66 1697
3972.25 1686
3972.85 1653
3973.44 1521
3974.03 1541
3974.63 1685
3975.22 1766
3975.82 1909
3976.41 1862
3977.01 2052
3977.60 2260
3978.20 2096
3978.79 2165
3979.39 2231
3979.98 2147
3980.58 2131
3981.17 2032
3981.77 1901
3982.36 1705
3982.96 1762
3983.55 1843
3984.15 1658
3984.74 1633
3985.34 1559
3985.93 1638
3986.53 1613
3987.12 1738
3987.72 1596
3988.31 1633
3988.91 1585
3989.50 1598
3990.10 1476
3990.70 1744
3991.29 1673
3991.89 1598
3992.48 1519
3993.08 1514
3993.67 1641
3994.27 1747
3994.87 1565
3995.46 1494
3996.06 1564
3996.65 1527
3997.25 1540
3997.85 1607
3998.44 1453
3999.04 1499
3999.64 1398
4000.23 1429
4000.83 1491
4001.43 1454
4002.02 1432
4002.62 1413
4003.21 1311
4003.81 1499
4004.41 1270
4005.00 1304
4005.60 1333
4006.20 1454
4006.80 1410
4007.39 1432
4007.99 1387
4008.59 1439
4009.18 1466
4009.78 1401
4010.38 1258
4010.97 1489
4011.57 1453
4012.17 1253
4012.77 1378
4013.36 1252
4013.96 1361
4014.56 1425
4015.16 1444
4015.75 1361
4016.35 1392
4016.95 1500
4017.55 1403
4018.14 1359
4018.74 1401
4019.34 1352
4019.94 1550
4020.54 1261
4021.13 1388
4021.73 1316
4022.33 1395
4022.93 1343
4023.53 1378
4024.12 1537
4024.72 1408
4025.32 1443
4025.92 1523
4026.52 1592
4027.12 1461
4027.71 1533
4028.31 1670
4028.91 1791
4029.51 1800
4030.11 1776
4030.71 1897
4031.31 1826
4031.90 2032
4032.50 2007
4033.10 1911
4033.70 1777
4034.30 2050
4034.90 2082
4035.50 2168
4036.10 2034
4036.70 1913
4037.29 1977
4037.89 1829
4038.49 1704
4039.09 1558
4039.69 1446
4040.29 1399
4040.89 1298
4041.49 1454
4042.09 1302
4042.69 1395
4043.29 1436
4043.89 1339
4044.49 1402
4045.09 1363
4045.69 1374
4046.29 1288
4046.89 1255
4047.49 1363
4048.09 1265
4048.69 1351
4049.29 1321
4049.89 1250
4050.49 1283
4051.09 1171
4051.69 1247
4052.29 1225
4052.89 1129
4053.49 1188
4054.09 1334
4054.69 1336
4055.29 1321
4055.89 1181
4056.49 1366
4057.09 1351
4057.69 1264
4058.29 1297
4058.89 1309
4059.49 1204
4060.09 1227
4060.70 1163
4061.30 1160
4061.90 1307
4062.50 1241
4063.10 1266
4063.70 1336
4064.30 1347
4064.90 1320
4065.50 1274
4066.11 1229
4066.71 1255
4067.31 1333
4067.91 1186
4068.51 1334
4069.11 1243
4069.71 1233
4070.32 1330
4070.92 1261
4071.52 1207
4072.12 1293
4072.72 1265
4073.32 1299
4073.93 1338
4074.53 1267
4075.13 1240
4075.73 1269
4076.33 1386
4076.94 1369
4077.54 1373
4078.14 1449
4078.74 1306
4079.34 1209
4079.95 1139
4080.55 1166
4081.15 1237
4081.75 1359
4082.36 1341
4082.96 1348
4083.56 1401
4084.16 1368
4084.77 1348
4085.37 1343
4085.97 1123
4086.58 1179
4087.18 1320
4087.78 1314
4088.38 1235
4088.99 1358
4089.59 1250
4090.19 1313
4090.80 1308
4091.40 1246
4092.00 1320
4092.61 1318
4093.21 1311
4093.81 1211
4094.42 1040
4095.02 1071
4095.62 1058
4096.23 1173
4096.83 1203
4097.43 1177
4098.04 1153
4098.64 1209
4099.24 1173
4099.85 1170
4100.45 1158
4101.06 1075
4101.66 1182
4102.26 1206
4102.87 1257
4103.47 1220
4104.08 1219
4104.68 1249
4105.28 1357
4105.89 1230
4106.49 1122
4107.10 1179
4107.70 1117
4108.31 1113
4108.91 1213
4109.51 1166
4110.12 1187
4110.72 1242
4111.33 1141
4111.93 1219
4112.54 1275
4113.14 1193
4113.75 1227
4114.35 1086
4114.96 1009
4115.56 1077
4116.17 1101
4116.77 1033
4117.38 985
4117.98 1013
4118.59 1120
4119.19 1166
4119.80 1325
4120.40 1251
4121.01 1067
4121.61 1154
4122.22 1149
4122.82 1147
4123.43 1219
4124.04 1135
4124.64 1156
4125.25 1090
4125.85 1066
4126.46 1199
4127.06 1206
4127.67 1191
4128.28 1133
4128.88 1132
4129.49 1186
4130.09 1104
4130.70 1282
4131.31 1142
4131.91 1145
4132.52 1200
4133.12 1253
4133.73 1281
4134.34 1283
4134.94 1295
4135.55 1287
4136.16 1304
4136.76 1189
4137.37 1226
4137.98 1178
4138.58 1183
4139.19 1188
4139.80 1170
4140.40 1185
4141.01 1208
4141.62 1323
4142.22 1154
4142.83 1365
4143.44 1310
4144.04 1253
4144.65 1303
4145.26 1428
4145.86 1350
4146.47 1242
4147.08 1293
4147.69 1239
4148.29 1221
4148.90 1268
4149.51 1312
4150.12 1159
4150.72 1216
4151.33 1349
4151.94 1218
4152.55 1148
4153.15 1203
4153.76 1222
4154.37 1140
4154.98 1265
4155.59 1212
4156.19 1221
4156.80 1362
4157.41 1380
4158.02 1433
4158.63 1634
4159.23 1787
4159.84 1715
4160.45 1707
4161.06 1603
4161.67 1690
4162.28 1509
4162.88 1448
4163.49 1371
4164.10 1327
4164.71 1281
4165.32 1279
4165.93 1317
4166.53 1451
4167.14 1229
4167.75 1312
4168.36 1249
4168.97 1375
4169.58 1313
4170.19 1339
4170.80 1251
4171.41 1074
4172.01 1280
4172.62 1302
4173.23 1180
4173.84 1149
4174.45 1133
4175.06 1109
4175.67 1155
4176.28 1278
4176.89 1323
4177.50 1231
4178.11 1262
4178.72 1211
4179.33 1304
4179.94 1345
4180.55 1256
4181.16 1344
4181.77 1250
4182.38 1372
4182.99 1321
4183.60 1272
4184.21 1327
4184.82 1523
4185.43 1606
4186.04 1384
4186.65 1414
4187.26 1484
4187.87 1419
4188.48 1292
4189.09 1221
4189.70 1350
4190.31 1280
4190.92 1315
4191.53 1225
4192.14 1281
4192.75 1274
4193.36 1311
4193.97 1353
4194.58 1327
4195.19 1431
4195.80 1379
4196.41 1386
4197.03 1271
4197.64 1282
4198.25 1517
4198.86 1533
4199.47 1410
4200.08 1377
4200.69 1342
4201.30 1293
4201.91 1185
4202.53 1192
4203.14 1244
4203.75 1330
4204.36 1287
4204.97 1310
4205.58 1294
4206.19 1366
4206.81 1329
4207.42 1392
4208.03 1309
4208.64 1492
4209.25 1229
4209.86 1261
4210.48 1334
4211.09 1257
4211.70 1201
4212.31 1290
4212.92 1293
4213.54 1377
4214.15 1233
4214.76 1188
4215.37 1188
4215.99 1230
4216.60 1279
4217.21 1393
4217.82 1371
4218.43 1442
4219.05 1464
4219.66 1388
4220.27 1357
4220.89 1391
4221.50 1308
4222.11 1349
4222.72 1391
4223.34 1550
4223.95 1409
4224.56 1366
4225.17 1285
4225.79 1271
4226.40 1451
4227.01 1388
4227.63 1311
4228.24 1350
4228.85 1443
4229.47 1512
4230.08 1581
4230.69 1677
4231.31 1678
4231.92 1875
4232.53 1971
4233.15 2110
4233.76 2579
4234.37 2887
4234.99 3039
4235.60 2897
4236.22 3477
4236.83 3452
4237.44 3397
4238.06 3206
4238.67 2868
4239.28 2412
4239.90 2222
4240.51 2042
4241.13 1848
4241.74 1849
4242.36 1694
4242.97 1535
4243.58 1504
4244.20 1480
4244.81 1542
4245.43 1590
4246.04 1535
4246.66 1596
4247.27 1606
4247.89 1335
4248.50 1525
4249.11 1584
4249.73 1678
4250.34 1731
4250.96 1476
4251.57 1510
4252.19 1500
4252.80 1283
4253.42 1433
4254.03 1376
4254.65 1338
4255.26 1428
4255.88 1579
4256.49 1454
4257.11 1415
4257.72 1398
4258.34 1378
4258.96 1389
4259.57 1323
4260.19 1309
4260.80 1328
4261.42 1403
4262.03 1343
4262.65 1361
4263.26 1319
4263.88 1298
4264.50 1293
4265.11 1311
4265.73 1445
4266.34 1432
4266.96 1485
4267.58 1414
4268.19 1504
4268.81 1515
4269.42 1448
4270.04 1491
4270.66 1521
4271.27 1611
4271.89 1533
4272.51 1511
4273.12 1547
4273.74 1706
4274.36 1793
4274.97 1707
4275.59 1657
4276.20 1778
4276.82 1901
4277.44 1860
4278.06 1982
4278.67 2068
4279.29 1858
4279.91 1937
4280.52 1555
4281.14 1583
4281.76 1480
4282.37 1493
4282.99 1469
4283.61 1415
4284.23 1511
4284.84 1310
4285.46 1251
4286.08 1374
4286.69 1370
4287.31 1386
4287.93 1389
4288.55 1410
4289.16 1505
4289.78 1444
4290.40 1479
4291.02 1460
4291.64 1457
4292.25 1545
4292.87 1364
4293.49 1415
4294.11 1374
4294.73 1323
4295.34 1299
4295.96 1349
4296.58 1275
4297.20 1325
4297.82 1322
4298.43 1483
4299.05 1383
4299.67 1305
4300.29 1404
4300.91 1330
4301.53 1330
4302.14 1381
4302.76 1276
4303.38 1372
4304.00 1261
4304.62 1193
4305.24 1257
4305.86 1188
4306.48 1201
4307.09 1186
4307.71 1282
4308.33 1383
4308.95 1518
4309.57 1391
4310.19 1214
4310.81 1333
4311.43 1340
4312.05 1370
4312.67 1380
4313.29 1385
4313.90 1422
4314.52 1419
4315.14 1365
4315.76 1303
4316.38 1517
4317.00 1417
4317.62 1475
4318.24 1365
4318.86 1365
4319.48 1484
4320.10 1359
4320.72 1449
4321.34 1505
4321.96 1452
4322.58 1520
4323.20 1581
4323.82 1780
4324.44 1542
4325.06 1475
4325.68 1761
4326.30 1722
4326.92 1602
4327.54 1766
4328.16 1879
4328.78 1810
4329.40 1815
4330.02 1786
4330.64 1850
4331.27 1903
4331.89 1842
4332.51 2001
4333.13 1871
4333.75 1982
4334.37 2147
4334.99 2200
4335.61 2205
4336.23 2416
4336.85 2778
4337.47 3046
4338.09 3238
4338.72 3612
4339.34 3727
4339.96 3933
4340.58 3669
4341.20 3501
4341.82 3262
4342.44 3154
4343.07 3126
4343.69 3311
4344.31 3789
4344.93 4338
4345.55 5123
4346.17 6568
4346.79 7552
4347.42 8255
4348.04 8837
4348.66 8538
4349.28 7828
4349.90 7014
4350.53 6291
4351.15 5320
4351.77 4448
4352.39 3895
4353.01 3304
4353.64 2903
4354.26 2790
4354.88 2555
4355.50 2527
4356.13 2508
4356.75 2521
4357.37 2279
4357.99 2303
4358.62 2442
4359.24 2250
4359.86 2238
4360.48 2403
4361.11 2662
4361.73 2535
4362.35 2399
4362.98 2225
4363.60 2157
4364.22 2032
4364.84 2132
4365.47 2138
4366.09 2099
4366.71 2183
4367.34 1941
4367.96 2044
4368.58 1933
4369.21 1784
4369.83 1731
4370.45 1676
4371.08 1597
4371.70 1426
4372.32 1522
4372.95 1597
4373.57 1476
4374.20 1394
4374.82 1376
4375.44 1544
4376.07 1512
4376.69 1609
4377.31 1507
4377.94 1517
4378.56 1556
4379.19 1517
4379.81 1728
4380.43 1748
4381.06 1660
4381.68 1651
4382.31 1600
4382.93 1398
4383.56 1488
4384.18 1552
4384.80 1663
4385.43 1627
4386.05 1539
4386.68 1604
4387.30 1663
4387.93 1565
4388.55 1445
4389.18 1506
4389.80 1540
4390.43 1372
4391.05 1300
4391.68 1265
4392.30 1302
4392.93 1344
4393.55 1325
4394.18 1304
4394.80 1375
4395.43 1395
4396.05 1291
4396.68 1280
4397.30 1402
4397.93 1325
4398.55 1290
4399.18 1321
4399.80 1378
4400.43 1434
4401.06 1455
4401.68 1474
4402.31 1407
4402.93 1354
4403.56 1477
4404.18 1320
4404.81 1334
4405.44 1315
4406.06 1241
4406.69 1173
4407.31 1368
4407.94 1430
4408.57 1495
4409.19 1472
4409.82 1402
4410.45 1352
4411.07 1363
4411.70 1320
4412.32 1266
4412.95 1423
4413.58 1322
4414.20 1310
4414.83 1338
4415.46 1230
4416.08 1444
4416.71 1381
4417.34 1269
4417.96 1372
4418.59 1406
4419.22 1264
4419.84 1429
4420.47 1401
4421.10 1448
4421.73 1499
4422.35 1297
4422.98 1347
4423.61 1345
4424.23 1325
4424.86 1272
4425.49 1394
4426.12 1385
4426.74 1241
4427.37 1231
4428.00 1255
4428.63 1283
4429.25 1373
4429.88 1115
4430.51 1193
4431.14 1260
4431.77 1352
4432.39 1372
4433.02 1350
4433.65 1503
4434.28 1588
4434.90 1527
4435.53 1544
4436.16 1465
4436.79 1440
4437.42 1452
4438.05 1467
4438.67 1459
4439.30 1543
4439.93 1451
4440.56 1467
4441.19 1541
4441.82 1471
4442.44 1353
4443.07 1353
4443.70 1444
4444.33 1442
4444.96 1530
4445.59 1434
4446.22 1483
4446.85 1541
4447.47 1545
4448.10 1554
4448.73 1413
4449.36 1656
4449.99 1565
4450.62 1564
4451.25 1424
4451.88 1445
4452.51 1453
4453.14 1560
4453.77 1584
4454.40 1547
4455.02 1704
4455.65 1776
4456.28 1800
4456.91 1872
4457.54 1974
4458.17 2018
4458.80 1959
4459.43 1868
4460.06 1540
4460.69 1542
4461.32 1579
4461.95 1609
4462.58 1479
4463.21 1396
4463.84 1480
4464.47 1425
4465.10 1315
4465.73 1333
4466.36 1397
4466.99 1351
4467.62 1327
4468.25 1365
4468.88 1269
4469.51 1295
4470.14 1379
4470.78 1428
4471.41 1423
4472.04 1451
4472.67 1390
4473.30 1245
4473.93 1298
4474.56 1359
4475.19 1324
4475.82 1305
4476.45 1217
4477.08 1316
4477.71 1287
4478.35 1250
4478.98 1354
4479.61 1431
4480.24 1397
4480.87 1383
4481.50 1321
4482.13 1442
4482.76 1556
4483.40 1467
4484.03 1371
4484.66 1428
4485.29 1380
4485.92 1281
4486.55 1460
4487.19 1381
4487.82 1326
4488.45 1442
4489.08 1572
4489.71 1615
4490.34 1551
4490.98 1604
4491.61 1573
4492.24 1552
4492.87 1590
4493.50 1485
4494.14 1448
4494.77 1503
4495.40 1653
4496.03 1568
4496.67 1597
4497.30 1597
4497.93 1643
4498.56 1635
4499.20 1845
4499.83 1965
4500.46 2117
4501.09 2456
4501.73 2746
4502.36 2725
4502.99 2656
4503.63 2633
4504.26 2698
4504.89 2481
4505.52 2491
4506.16 2115
4506.79 1994
4507.42 1767
4508.06 1735
4508.69 1716
4509.32 1585
4509.96 1660
4510.59 1697
4511.22 1786
4511.86 1619
4512.49 1723
4513.12 1747
4513.76 1850
4514.39 1790
4515.02 1663
4515.66 1522
4516.29 1437
4516.93 1308
4517.56 1487
4518.19 1537
4518.83 1431
4519.46 1284
4520.10 1284
4520.73 1378
4521.36 1317
4522.00 1375
4522.63 1356
4523.27 1312
4523.90 1340
4524.54 1357
4525.17 1183
4525.80 1264
4526.44 1318
4527.07 1248
4527.71 1505
4528.34 1279
4528.98 1211
4529.61 1171
4530.25 1354
4530.88 1454
4531.52 1451
4532.15 1288
4532.79 1438
4533.42 1434
4534.06 1404
4534.69 1544
4535.33 1390
4535.96 1431
4536.60 1356
4537.23 1265
4537.87 1401
4538.50 1257
4539.14 1271
4539.77 1246
4540.41 1195
4541.04 1189
4541.68 1134
4542.31 1125
4542.95 1213
4543.59 1336
4544.22 1396
4544.86 1398
4545.49 1333
4546.13 1123
4546.77 1208
4547.40 1272
4548.04 1207
4548.67 1207
4549.31 1458
4549.95 1259
4550.58 1282
4551.22 1357
4551.85 1316
4552.49 1227
4553.13 1195
4553.76 1236
4554.40 1363
4555.04 1193
4555.67 1176
4556.31 1182
4556.95 1165
4557.58 1165
4558.22 1171
4558.86 1275
4559.49 1216
4560.13 1235
4560.77 1182
4561.40 1258
4562.04 1289
4562.68 1051
4563.31 1051
4563.95 1167
4564.59 1198
4565.23 1368
4565.86 1183
4566.50 1131
4567.14 1043
4567.77 1117
4568.41 1260
4569.05 1314
4569.69 1262
4570.32 1287
4570.96 1203
4571.60 1253
4572.24 1214
4572.88 1200
4573.51 1273
4574.15 1277
4574.79 1202
4575.43 1232
4576.06 1249
4576.70 1174
4577.34 1241
4577.98 1243
4578.62 1248
4579.26 1369
4579.89 1384
4580.53 1395
4581.17 1300
4581.81 1318
4582.45 1287
4583.09 1423
4583.72 1257
4584.36 1287
4585.00 1313
4585.64 1271
4586.28 1396
4586.92 1485
4587.56 1533
4588.19 1472
4588.83 1468
4589.47 1801
4590.11 2034
4590.75 2337
4591.39 2479
4592.03 2821
4592.67 3034
4593.31 2923
4593.95 3042
4594.58 2927
4595.22 2780
4595.86 2382
4596.50 2252
4597.14 2062
4597.78 1894
4598.42 1897
4599.06 1899
4599.70 1843
4600.34 1770
4600.98 1730
4601.62 1808
4602.26 1682
4602.90 1633
4603.54 1710
4604.18 1921
4604.82 1903
4605.46 1711
4606.10 1621
4606.74 1537
4607.38 1454
4608.02 1476
4608.66 1636
4609.30 1493
4609.94 1354
4610.58 1366
4611.22 1466
4611.86 1372
4612.50 1451
4613.14 1486
4613.78 1503
4614.42 1371
4615.06 1517
4615.70 1438
4616.35 1276
4616.99 1402
4617.63 1334
4618.27 1402
4618.91 1428
4619.55 1260
4620.19 1418
4620.83 1477
4621.47 1366
4622.11 1400
4622.76 1408
4623.40 1431
4624.04 1336
4624.68 1178
4625.32 1218
4625.96 1216
4626.60 1332
4627.25 1355
4627.89 1354
4628.53 1343
4629.17 1301
4629.81 1323
4630.45 1595
4631.10 1646
4631.74 1597
4632.38 1803
4633.02 1864
4633.66 1973
4634.30 1772
4634.95 1840
4635.59 1681
4636.23 1619
4636.87 1608
4637.52 1514
4638.16 1512
4638.80 1513
4639.44 1557
4640.08 1632
4640.73 1578
4641.37 1613
4642.01 1549
4642.66 1529
4643.30 1408
4643.94 1463
4644.58 1478
4645.23 1434
4645.87 1488
4646.51 1317
4647.15 1302
4647.80 1351
4648.44 1304
4649.08 1335
4649.73 1424
4650.37 1250
4651.01 1353
4651.66 1367
4652.30 1279
4652.94 1394
4653.59 1304
4654.23 1260
4654.87 1234
4655.52 1243
4656.16 1286
4656.80 1361
4657.45 1251
4658.09 1340
4658.73 1331
4659.38 1240
4660.02 1342
4660.67 1339
4661.31 1419
4661.95 1396
4662.60 1291
4663.24 1255
4663.89 1187
4664.53 1262
4665.17 1279
4665.82 1137
4666.46 1341
4667.11 1375
4667.75 1193
4668.40 1252
4669.04 1189
4669.68 1185
4670.33 1289
4670.97 1224
4671.62 1228
4672.26 1122
4672.91 1124
4673.55 1278
4674.20 1262
4674.84 1165
4675.49 1188
4676.13 1201
4676.78 1285
4677.42 1381
4678.07 1241
4678.71 1224
4679.36 1326
4680.00 1337
4680.65 1373
4681.29 1492
4681.94 1472
4682.58 1258
4683.23 1268
4683.87 1290
4684.52 1354
4685.16 1391
4685.81 1409
4686.46 1330
4687.10 1364
4687.75 1377
4688.39 1350
4689.04 1377
4689.68 1341
4690.33 1483
4690.98 1383
4691.62 1403
4692.27 1456
4692.91 1547
4693.56 1460
4694.21 1438
4694.85 1701
4695.50 1608
4696.15 1766
4696.79 1848
4697.44 2025
4698.08 2152
4698.73 2373
4699.38 2637
4700.02 2942
4700.67 3210
4701.32 3069
4701.96 2886
4702.61 2703
4703.26 2574
4703.90 2270
4704.55 2102
4705.20 1929
4705.84 1831
4706.49 1831
4707.14 1721
4707.79 1662
4708.43 1700
4709.08 1696
4709.73 1800
4710.37 1710
4711.02 1822
4711.67 1770
4712.32 1848
4712.96 1702
4713.61 1652
4714.26 1628
4714.91 1857
4715.55 1866
4716.20 1728
4716.85 1507
4717.50 1630
4718.15 1598
4718.79 1641
4719.44 1602
4720.09 1590
4720.74 1676
4721.39 1767
4722.03 1642
4722.68 1488
4723.33 1451
4723.98 1625
4724.63 1691
4725.27 1712
4725.92 1623
4726.57 1855
4727.22 1807
4727.87 1829
4728.52 2144
4729.16 2085
4729.81 1988
4730.46 1839
4731.11 1624
4731.76 1724
4732.41 1533
4733.06 1673
4733.71 1486
4734.36 1555
4735.00 1516
4735.65 1522
4736.30 1589
4736.95 1529
4737.60 1572
4738.25 1453
4738.90 1528
4739.55 1488
4740.20 1429
4740.85 1566
4741.50 1619
4742.15 1592
4742.80 1576
4743.44 1578
4744.09 1554
4744.74 1459
4745.39 1385
4746.04 1423
4746.69 1525
4747.34 1497
4747.99 1394
4748.64 1448
4749.29 1547
4749.94 1497
4750.59 1643
4751.24 1813
4751.89 1799
4752.54 1819
4753.19 1885
4753.84 1836
4754.49 1747
4755.14 1772
4755.79 1866
4756.44 1784
4757.10 1694
4757.75 1592
4758.40 1460
4759.05 1492
4759.70 1459
4760.35 1472
4761.00 1396
4761.65 1384
4762.30 1354
4762.95 1257
4763.60 1344
4764.25 1287
4764.90 1295
4765.56 1424
4766.21 1452
4766.86 1602
4767.51 1731
4768.16 1577
4768.81 1541
4769.46 1519
4770.11 1639
4770.77 1545
4771.42 1432
4772.07 1310
4772.72 1299
4773.37 1286
4774.02 1270
4774.67 1252
4775.33 1183
4775.98 1162
4776.63 1114
4777.28 1304
4777.93 1371
4778.59 1371
4779.24 1373
4779.89 1365
4780.54 1399
4781.19 1364
4781.85 1350
4782.50 1525
4783.15 1464
4783.80 1360
4784.46 1375
4785.11 1252
4785.76 1389
4786.41 1344
4787.07 1375
4787.72 1387
4788.37 1283
4789.02 1259
4789.68 1347
4790.33 1243
4790.98 1336
4791.63 1338
4792.29 1361
4792.94 1328
4793.59 1332
4794.25 1303
4794.90 1326
4795.55 1278
4796.21 1309
4796.86 1246
4797.51 1302
4798.17 1341
4798.82 1275
4799.47 1224
4800.13 1352
4800.78 1405
4801.43 1232
4802.09 1309
4802.74 1274
4803.39 1415
4804.05 1402
4804.70 1297
4805.35 1408
4806.01 1285
4806.66 1253
4807.32 1345
4807.97 1332
4808.62 1403
4809.28 1472
4809.93 1437
4810.59 1449
4811.24 1321
4811.89 1381
4812.55 1450
4813.20 1426
4813.86 1465
4814.51 1432
4815.17 1522
4815.82 1350
4816.48 1380
4817.13 1407
4817.78 1519
4818.44 1541
4819.09 1565
4819.75 1541
4820.40 1501
4821.06 1532
4821.71 1595
4822.37 1467
4823.02 1517
4823.68 1711
4824.33 1477
4824.99 1633
4825.64 1746
4826.30 1851
4826.95 1959
4827.61 1945
4828.26 1956
4828.92 1837
4829.58 1890
4830.23 1947
4830.89 1849
4831.54 1857
4832.20 2042
4832.85 1931
4833.51 2209
4834.16 2105
4834.82 1928
4835.48 1994
4836.13 2086
4836.79 2161
4837.44 2067
4838.10 2073
4838.76 2280
4839.41 2532
4840.07 2404
4840.72 2459
4841.38 2421
4842.04 2620
4842.69 2797
4843.35 2790
4844.01 2686
4844.66 2594
4845.32 2739
4845.98 2916
4846.63 3058
4847.29 3051
4847.95 3312
4848.60 3875
4849.26 4493
4849.92 5000
4850.57 5665
4851.23 5630
4851.89 5731
4852.54 5715
4853.20 5620
4853.86 5050
4854.51 4615
4855.17 4382
4855.83 4128
4856.49 4001
4857.14 4143
4857.80 4236
4858.46 4480
4859.12 4481
4859.77 4853
4860.43 4796
4861.09 4743
4861.75 4524
4862.40 4210
4863.06 3958
4863.72 3669
4864.38 3755
4865.03 3622
4865.69 3505
4866.35 3572
4867.01 3720
4867.67 3960
4868.32 3962
4868.98 3926
4869.64 3718
4870.30 3722
4870.96 3616
4871.62 3567
4872.27 3265
4872.93 3067
4873.59 3090
4874.25 2943
4874.91 2867
4875.57 2856
4876.22 2784
4876.88 2801
4877.54 3053
4878.20 3276
4878.86 3067
4879.52 3220
4880.18 3118
4880.84 2939
4881.49 2929
4882.15 3056
4882.81 2909
4883.47 2790
4884.13 2724
4884.79 2623
4885.45 2473
4886.11 2519
4886.77 2435
4887.43 2543
4888.09 2698
4888.75 2672
4889.41 2798
4890.07 2898
4890.72 2779
4891.38 2873
4892.04 2913
4892.70 2806
4893.36 2801
4894.02 2744
4894.68 2809
4895.34 2585
4896.00 2319
4896.66 2179
4897.32 2293
4897.98 2222
4898.64 2183
4899.30 2375
4899.96 2267
4900.62 2340
4901.28 2311
4901.94 2377
4902.60 2340
4903.27 2183
4903.93 2153
4904.59 2048
4905.25 1940
4905.91 2062
4906.57 1888
4907.23 1896
4907.89 1994
4908.55 1859
4909.21 1831
4909.87 1847
4910.53 1905
4911.19 1806
4911.85 1889
4912.52 1866
4913.18 1662
4913.84 1824
4914.50 1835
4915.16 1908
4915.82 1816
4916.48 1757
4917.14 1875
4917.81 1779
4918.47 1687
4919.13 1695
4919.79 1723
4920.45 1714
4921.11 1704
4921.77 1664
4922.44 1606
4923.10 1691
4923.76 1487
4924.42 1721
4925.08 1728
4925.75 1574
4926.41 1533
4927.07 1550
4927.73 1742
4928.39 1687
4929.06 1482
4929.72 1509
4930.38 1559
4931.04 1615
4931.71 1560
4932.37 1585
4933.03 1530
4933.69 1608
4934.36 1629
4935.02 1538
4935.68 1544
4936.34 1624
4937.01 1564
4937.67 1421
4938.33 1678
4938.99 1492
4939.66 1425
4940.32 1483
4940.98 1413
4941.65 1467
4942.31 1484
4942.97 1565
4943.63 1507
4944.30 1296
4944.96 1448
4945.62 1351
4946.29 1361
4946.95 1342
4947.61 1420
4948.28 1476
4948.94 1324
4949.61 1287
4950.27 1305
4950.93 1234
4951.60 1245
4952.26 1259
4952.92 1338
4953.59 1332
4954.25 1303
4954.92 1305
4955.58 1453
4956.24 1371
4956.91 1323
4957.57 1392
4958.24 1317
4958.90 1310
4959.56 1385
4960.23 1518
4960.89 1454
4961.56 1477
4962.22 1644
4962.89 1621
4963.55 1746
4964.21 1856
4964.88 1906
4965.54 1957
4966.21 2100
4966.87 2100
4967.54 1903
4968.20 1759
4968.87 1673
4969.53 1549
4970.20 1545
4970.86 1487
4971.53 1398
4972.19 1396
4972.86 1376
4973.52 1420
4974.19 1570
4974.85 1530
4975.52 1521
4976.18 1588
4976.85 1640
4977.51 1481
4978.18 1489
4978.85 1527
4979.51 1628
4980.18 1668
4980.84 1506
4981.51 1464
4982.17 1381
4982.84 1372
4983.50 1402
4984.17 1466
4984.84 1386
4985.50 1392
4986.17 1462
4986.83 1260
4987.50 1407
4988.17 1474
4988.83 1599
4989.50 1543
4990.17 1538
4990.83 1634
4991.50 1555
4992.16 1517
4992.83 1359
4993.50 1323
4994.16 1331
4994.83 1291
4995.50 1211
4996.16 1278
4996.83 1121
4997.50 1199
4998.16 1258
4998.83 1225
4999.50 1207
5000.16 1222
5000.83 1188
5001.50 1161
5002.17 1248
5002.83 1192
5003.50 1351
5004.17 1202
5004.83 1224
5005.50 1221
5006.17 1045
5006.84 1098
5007.50 1112
5008.17 1214
5008.84 1147
5009.51 1044
5010.17 1047
5010.84 1202
5011.51 1237
5012.18 1135
5012.84 1198
5013.51 1166
5014.18 1222
5014.85 1096
5015.52 1188
5016.18 1092
5016.85 1144
5017.52 1196
5018.19 1223
5018.86 1132
5019.52 1065
5020.19 1134
5020.86 1073
5021.53 1084
5022.20 1165
5022.87 1171
5023.54 1224
5024.20 1138
5024.87 1123
5025.54 1040
5026.21 1159
5026.88 1232
5027.55 1092
5028.22 1062
5028.88 1218
5029.55 1187
5030.22 1225
5030.89 1226
5031.56 1054
5032.23 1149
5032.90 1178
5033.57 1140
5034.24 1161
5034.91 938
5035.58 999
5036.25 1100
5036.91 1214
5037.58 1085
5038.25 1001
5038.92 1187
5039.59 1152
5040.26 1050
5040.93 1190
5041.60 1129
5042.27 1169
5042.94 1179
5043.61 1133
5044.28 1111
5044.95 1262
5045.62 1144
5046.29 1033
5046.96 1093
5047.63 1227
5048.30 1148
5048.97 1047
5049.64 1103
5050.31 1129
5050.98 1024
5051.65 1055
5052.32 1097
5052.99 1177
5053.66 1090
5054.33 1036
5055.00 1094
5055.68 1108
5056.35 1175
5057.02 1171
5057.69 1040
5058.36 1192
5059.03 1166
5059.70 1123
5060.37 1141
5061.04 1116
5061.71 1070
5062.38 941
5063.06 1032
5063.73 1294
5064.40 1155
5065.07 924
5065.74 1033
5066.41 1051
5067.08 1074
5067.75 1058
5068.43 977
5069.10 1182
5069.77 1074
5070.44 1043
5071.11 1023
5071.78 1141
5072.46 1084
5073.13 1144
5073.80 1029
5074.47 1024
5075.14 1092
5075.81 1212
5076.49 1204
5077.16 1348
5077.83 1339
5078.50 1511
5079.18 1496
5079.85 1517
5080.52 1459
5081.19 1379
5081.86 1315
5082.54 1332
5083.21 1356
5083.88 1247
5084.55 1247
5085.23 1224
5085.90 1387
5086.57 1259
5087.25 1317
5087.92 1260
5088.59 1433
5089.26 1410
5089.94 1468
5090.61 1330
5091.28 1422
5091.96 1445
5092.63 1457
5093.30 1315
5093.97 1370
5094.65 1522
5095.32 1426
5095.99 1321
5096.67 1316
5097.34 1240
5098.01 1425
5098.69 1259
5099.36 1132
5100.04 1264
5100.71 1251
5101.38 1245
5102.06 1414
5102.73 1518
5103.40 1513
5104.08 1537
5104.75 1625
5105.43 1469
5106.10 1496
5106.77 1469
5107.45 1436
5108.12 1255
5108.80 1244
5109.47 1319
5110.14 1379
5110.82 1318
5111.49 1187
5112.17 1179
5112.84 1245
5113.52 1367
5114.19 1324
5114.87 1192
5115.54 1188
5116.21 1246
5116.89 1317
5117.56 1437
5118.24 1249
5118.91 1199
5119.59 1249
5120.26 1281
5120.94 1251
5121.61 1232
5122.29 1329
5122.96 1412
5123.64 1467
5124.31 1553
5124.99 1245
5125.66 1273
5126.34 1248
5127.01 1144
5127.69 1235
5128.37 1258
5129.04 1336
5129.72 1234
5130.39 1184
5131.07 1138
5131.74 1260
5132.42 1238
5133.09 1332
5133.77 1312
5134.45 1280
5135.12 1254
5135.80 1246
5136.47 1219
5137.15 1117
5137.83 1261
5138.50 1276
5139.18 1150
5139.85 1198
5140.53 1155
5141.21 1229
5141.88 1312
5142.56 1154
5143.24 1044
5143.91 1078
5144.59 1043
5145.27 1097
5145.94 1096
5146.62 1025
5147.30 1030
5147.97 1023
5148.65 1046
5149.33 1016
5150.00 1026
5150.68 1081
5151.36 1178
5152.03 1181
5152.71 1110
5153.39 1214
5154.07 1101
5154.74 1061
5155.42 1019
5156.10 1029
5156.77 1012
5157.45 1077
5158.13 1089
5158.81 1000
5159.48 1024
5160.16 1171
5160.84 1074
5161.52 1140
5162.19 1146
5162.87 1108
5163.55 1097
5164.23 1035
5164.91 986
5165.58 987
5166.26 1113
5166.94 1107
5167.62 1006
5168.30 1076
5168.97 1094
5169.65 1125
5170.33 1088
5171.01 973
5171.69 1043
5172.37 971
5173.04 1089
5173.72 1110
5174.40 979
5175.08 1002
5175.76 1120
5176.44 1051
5177.11 1135
5177.79 1103
5178.47 1081
5179.15 1005
5179.83 1019
5180.51 968
5181.19 1109
5181.87 1005
5182.55 1092
5183.22 1191
5183.90 1284
5184.58 1196
5185.26 1114
5185.94 1024
5186.62 1054
5187.30 994
5187.98 1023
5188.66 984
5189.34 1018
5190.02 997
5190.70 1042
5191.38 1010
5192.06 932
5192.74 1048
5193.42 970
5194.10 1031
5194.78 955
5195.46 998
5196.14 1031
5196.82 1064
5197.50 1083
5198.18 1207
5198.86 954
5199.54 1029
5200.22 1003
5200.90 1045
5201.58 1065
5202.26 1033
5202.94 1080
5203.62 1076
5204.30 1102
5204.98 1156
5205.66 1072
5206.34 1129
5207.02 1237
5207.70 1335
5208.38 1382
5209.06 1370
5209.74 1206
5210.42 1300
5211.10 1214
5211.79 1194
5212.47 1169
5213.15 1251
5213.83 1208
5214.51 1200
5215.19 1289
5215.87 1370
5216.55 1436
5217.23 1409
5217.92 1542
5218.60 1573
5219.28 1747
5219.96 1718
5220.64 1864
5221.32 1526
5222.00 1537
5222.69 1531
5223.37 1568
5224.05 1516
5224.73 1585
5225.41 1484
5226.10 1478
5226.78 1424
5227.46 1445
5228.14 1448
5228.82 1426
5229.51 1268
5230.19 1278
5230.87 1274
5231.55 1416
5232.23 1402
5232.92 1284
5233.60 1230
5234.28 1196
5234.96 1249
5235.65 1285
5236.33 1371
5237.01 1426
5237.69 1298
5238.38 1205
5239.06 1417
5239.74 1489
5240.42 1481
5241.11 1414
5241.79 1365
5242.47 1261
5243.16 1435
5243.84 1488
5244.52 1241
5245.21 1255
5245.89 1174
5246.57 1215
5247.26 1278
5247.94 1373
5248.62 1276
5249.31 1407
5249.99 1599
5250.67 1814
5251.36 1945
5252.04 2028
5252.72 2033
5253.41 1819
5254.09 1917
5254.77 1619
5255.46 1656
5256.14 1539
5256.83 1428
5257.51 1347
5258.19 1439
5258.88 1302
5259.56 1340
5260.25 1571
5260.93 1428
5261.61 1552
5262.30 1711
5262.98 1504
5263.67 1492
5264.35 1421
5265.04 1512
5265.72 1387
5266.40 1407
5267.09 1503
5267.77 1467
5268.46 1435
5269.14 1368
5269.83 1370
5270.51 1214
5271.20 1192
5271.88 1304
5272.57 1455
5273.25 1355
5273.94 1199
5274.62 1352
5275.31 1195
5275.99 1130
5276.68 1182
5277.36 1109
5278.05 1275
5278.73 1267
5279.42 1249
5280.10 1162
5280.79 1282
5281.47 1303
5282.16 1250
5282.85 1254
5283.53 1315
5284.22 1243
5284.90 1301
5285.59 1198
5286.27 1241
5286.96 1139
5287.65 1160
5288.33 1099
5289.02 1069
5289.70 1066
5290.39 1147
5291.08 1094
5291.76 1171
5292.45 1180
5293.13 1069
5293.82 1025
5294.51 999
5295.19 1089
5295.88 1134
5296.57 1176
5297.25 1231
5297.94 1275
5298.63 1134
5299.31 1234
5300.00 1249
5300.69 1303
5301.37 1275
5302.06 1339
5302.75 1412
5303.43 1331
5304.12 1321
5304.81 1293
5305.49 1479
5306.18 1560
5306.87 1413
5307.56 1296
5308.24 1392
5308.93 1345
5309.62 1404
5310.30 1449
5310.99 1499
5311.68 1572
5312.37 1688
5313.05 1693
5313.74 1733
5314.43 1519
5315.12 1511
5315.81 1527
5316.49 1266
5317.18 1203
5317.87 1428
5318.56 1555
5319.24 1559
5319.93 1605
5320.62 1781
5321.31 1760
5322.00 1696
5322.68 1637
5323.37 1644
5324.06 1743
5324.75 1472
5325.44 1275
5326.13 1295
5326.81 1323
5327.50 1341
5328.19 1181
5328.88 1151
5329.57 1201
5330.26 1143
5330.95 1108
5331.63 1157
5332.32 1092
5333.01 1073
5333.70 1185
5334.39 1267
5335.08 1219
5335.77 1250
5336.46 1105
5337.15 1066
5337.84 1146
5338.52 1145
5339.21 1024
5339.90 1151
5340.59 1188
5341.28 1198
5341.97 1221
5342.66 1192
5343.35 1202
5344.04 1180
5344.73 1093
5345.42 1105
5346.11 1091
5346.80 1168
5347.49 1012
5348.18 1196
5348.87 1272
5349.56 1189
5350.25 1243
5350.94 1216
5351.63 1240
5352.32 1151
5353.01 1049
5353.70 1008
5354.39 1021
5355.08 1169
5355.77 1277
5356.46 1065
5357.15 1084
5357.84 1046
5358.53 1010
5359.22 979
5359.91 1027
5360.60 1066
5361.29 1148
5361.98 969
5362.67 1079
5363.36 1138
5364.06 1136
5364.75 1026
5365.44 942
5366.13 1010
5366.82 1139
5367.51 958
5368.20 950
5368.89 968
5369.58 911
5370.27 921
5370.97 1005
5371.66 970
5372.35 978
5373.04 947
5373.73 996
5374.42 989
5375.11 935
5375.81 947
5376.50 994
5377.19 1092
5377.88 988
5378.57 971
5379.26 1056
5379.96 1039
5380.65 1011
5381.34 944
5382.03 899
5382.72 949
5383.42 901
5384.11 996
5384.80 988
5385.49 1123
5386.19 1021
5386.88 1018
5387.57 1035
5388.26 1001
5388.96 1061
5389.65 1054
5390.34 1057
5391.03 1124
5391.73 1195
5392.42 1066
5393.11 1106
5393.80 1087
5394.50 1078
5395.19 1043
5395.88 952
5396.57 877
5397.27 954
5397.96 1010
5398.65 969
5399.35 1019
5400.04 1040
5400.73 1119
5401.43 1094
5402.12 1031
5402.81 1023
5403.51 992
5404.20 996
5404.89 924
5405.59 1020
5406.28 1090
5406.97 1039
5407.67 1087
5408.36 1038
5409.06 1066
5409.75 994
5410.44 930
5411.14 986
5411.83 1122
5412.52 989
5413.22 1019
5413.91 1039
5414.61 1005
5415.30 1113
5415.99 1053
5416.69 1051
5417.38 1026
5418.08 1008
5418.77 1090
5419.47 1038
5420.16 1000
5420.86 1131
5421.55 1138
5422.24 1148
5422.94 1115
5423.63 1175
5424.33 1171
5425.02 1144
5425.72 1070
5426.41 1151
5427.11 1128
5427.80 1095
5428.50 1119
5429.19 1133
5429.89 1224
5430.58 1160
5431.28 1119
5431.97 1074
5432.67 1168
5433.36 1180
5434.06 1186
5434.75 1261
5435.45 1410
5436.15 1408
5436.84 1501
5437.54 1509
5438.23 1480
5438.93 1471
5439.62 1331
5440.32 1257
5441.01 1363
5441.71 1423
5442.41 1276
5443.10 1268
5443.80 1283
5444.49 1454
5445.19 1512
5445.89 1523
5446.58 1517
5447.28 1456
5447.98 1322
5448.67 1502
5449.37 1297
5450.06 1542
5450.76 1489
5451.46 1500
5452.15 1402
5452.85 1458
5453.55 1576
5454.24 1487
5454.94 1445
5455.64 1423
5456.33 1367
5457.03 1319
5457.73 1305
5458.42 1430
5459.12 1440
5459.82 1326
5460.51 1529
5461.21 1599
5461.91 1389
5462.61 1471
5463.30 1387
5464.00 1309
5464.70 1396
5465.40 1450
5466.09 1544
5466.79 1607
5467.49 1684
5468.18 1529
5468.88 1404
5469.58 1573
5470.28 1632
5470.98 1609
5471.67 1629
5472.37 1655
5473.07 1707
5473.77 1745
5474.46 1845
5475.16 1802
5475.86 1845
5476.56 1948
5477.26 2057
5477.95 2275
5478.65 2395
5479.35 2718
5480.05 3098
5480.75 3489
5481.45 3628
5482.14 3803
5482.84 3651
5483.54 3697
5484.24 3573
5484.94 3100
5485.64 2873
5486.34 2769
5487.03 2671
5487.73 2470
5488.43 2403
5489.13 2336
5489.83 2380
5490.53 2282
5491.23 2279
5491.93 2198
5492.63 2415
5493.33 2558
5494.02 2735
5494.72 2676
5495.42 2721
5496.12 2738
5496.82 2593
5497.52 2872
5498.22 3135
5498.92 3442
5499.62 3983
5500.32 4876
5501.02 5451
5501.72 5941
5502.42 6727
5503.12 6746
5503.82 6207
5504.52 5549
5505.22 4716
5505.92 4282
5506.62 3679
5507.32 3217
5508.02 2831
5508.72 2672
5509.42 2720
5510.12 2739
5510.82 2709
5511.52 2540
5512.22 2451
5512.92 2406
5513.62 2382
5514.32 2359
5515.02 2212
5515.72 2166
5516.42 2217
5517.12 2319
5517.82 2010
5518.52 2032
5519.22 1952
5519.93 2015
5520.63 1988
5521.33 1920
5522.03 1847
5522.73 1779
5523.43 1925
5524.13 1821
5524.83 1742
5525.53 1657
5526.23 1628
5526.94 1710
5527.64 1522
5528.34 1633
5529.04 1515
5529.74 1542
5530.44 1572
5531.14 1533
5531.85 1554
5532.55 1529
5533.25 1439
5533.95 1436
5534.65 1488
5535.35 1448
5536.06 1449
5536.76 1500
5537.46 1532
5538.16 1413
5538.86 1440
5539.57 1403
5540.27 1436
5540.97 1397
5541.67 1468
5542.37 1497
5543.08 1297
5543.78 1256
5544.48 1349
5545.18 1439
5545.89 1379
5546.59 1257
5547.29 1280
5547.99 1392
5548.70 1391
5549.40 1378
5550.10 1309
5550.81 1271
5551.51 1235
5552.21 1281
5552.91 1253
5553.62 1346
5554.32 1298
5555.02 1299
5555.73 1268
5556.43 1312
5557.13 1285
5557.84 1250
5558.54 1352
5559.24 1280
5559.95 1276
5560.65 1278
5561.35 1229
5562.06 1386
5562.76 1386
5563.46 1414
5564.17 1478
5564.87 1453
5565.57 1434
5566.28 1328
5566.98 1415
5567.69 1457
5568.39 1381
5569.09 1376
5569.80 1391
5570.50 1399
5571.21 1284
5571.91 1174
5572.61 1205
5573.32 1383
5574.02 1356
5574.73 1327
5575.43 1319
5576.14 1170
5576.84 1266
5577.54 1273
5578.25 1280
5578.95 1340
5579.66 1173
5580.36 1183
5581.07 1326
5581.77 1224
5582.48 1212
5583.18 1193
5583.89 1180
5584.59 1235
5585.30 1067
5586.00 1256
5586.71 1232
5587.41 1270
5588.12 1254
5588.82 1209
5589.53 1125
5590.23 1309
5590.94 1201
5591.64 1157
5592.35 1106
5593.05 1051
5593.76 1039
5594.47 1085
5595.17 1127
5595.88 1165
5596.58 1216
5597.29 1263
5597.99 1324
5598.70 1186
5599.41 1100
5600.11 1164
5600.82 1194
5601.52 1108
5602.23 1066
5602.94 1094
5603.64 1048
5604.35 1146
5605.05 1133
5605.76 1013
5606.47 1124
5607.17 1106
5607.88 1113
5608.59 1107
5609.29 989
5610.00 977
5610.70 1079
5611.41 1105
5612.12 1192
5612.82 1177
5613.53 1113
5614.24 1077
5614.95 1050
5615.65 1155
5616.36 1159
5617.07 1189
5617.77 1140
5618.48 1138
5619.19 1171
5619.89 1092
5620.60 1050
5621.31 1077
5622.02 1098
5622.72 1139
5623.43 1221
5624.14 1242
5624.85 1214
5625.55 1264
5626.26 1221
5626.97 1204
5627.68 1448
5628.38 1356
5629.09 1384
5629.80 1637
5630.51 1600
5631.21 1442
5631.92 1569
5632.63 1548
5633.34 1431
5634.05 1288
5634.75 1454
5635.46 1469
5636.17 1430
5636.88 1413
5637.59 1320
5638.30 1439
5639.00 1385
5639.71 1397
5640.42 1387
5641.13 1342
5641.84 1450
5642.55 1493
5643.26 1365
5643.96 1403
5644.67 1324
5645.38 1370
5646.09 1193
5646.80 1264
5647.51 1349
5648.22 1340
5648.93 1208
5649.64 1153
5650.34 1225
5651.05 1223
5651.76 1477
5652.47 1361
5653.18 1300
5653.89 1307
5654.60 1288
5655.31 1448
5656.02 1454
5656.73 1536
5657.44 1886
5658.15 2001
5658.86 2301
5659.57 2308
5660.28 2142
5660.99 2040
5661.70 1901
5662.41 1771
5663.12 1587
5663.83 1472
5664.54 1473
5665.25 1420
5665.96 1291
5666.67 1297
5667.38 1337
5668.09 1327
5668.80 1265
5669.51 1290
5670.22 1315
5670.93 1279
5671.64 1188
5672.35 1210
5673.06 1252
5673.77 1309
5674.48 1237
5675.19 1350
5675.90 1271
5676.61 1272
5677.32 1156
5678.03 1234
5678.74 1280
5679.45 1249
5680.17 1238
5680.88 1238
5681.59 1217
5682.30 1182
5683.01 1182
5683.72 1193
5684.43 1310
5685.14 1318
5685.85 1205
5686.57 1217
5687.28 1196
5687.99 1115
5688.70 1180
5689.41 1231
5690.12 1095
5690.84 1062
5691.55 1088
5692.26 1039
5692.97 1216
5693.68 1167
5694.39 1089
5695.11 1307
5695.82 1167
5696.53 1103
5697.24 1213
5697.95 1195
5698.67 1080
5699.38 1151
5700.09 1142
5700.80 1123
5701.51 1094
5702.23 1050
5702.94 1048
5703.65 1058
5704.36 1007
5705.08 1041
5705.79 1016
5706.50 962
5707.21 913
5707.93 956
5708.64 1053
5709.35 1032
5710.07 944
5710.78 894
5711.49 955
5712.20 1019
5712.92 1012
5713.63 984
5714.34 999
5715.06 998
5715.77 947
5716.48 1035
5717.20 1104
5717.91 976
5718.62 1023
5719.34 1016
5720.05 991
5720.76 913
5721.48 958
5722.19 966
5722.90 996
5723.62 1093
5724.33 909
5725.05 962
5725.76 1119
5726.47 1084
5727.19 1094
5727.90 1095
5728.61 1128
5729.33 1209
5730.04 1059
5730.76 1009
5731.47 1082
5732.19 1066
5732.90 1047
5733.61 986
5734.33 989
5735.04 898
5735.76 949
5736.47 973
5737.19 962
5737.90 909
5738.61 957
5739.33 1048
5740.04 1038
5740.76 1017
5741.47 1000
5742.19 998
5742.90 1052
5743.62 1022
5744.33 1076
5745.05 1024
5745.76 851
5746.48 967
5747.19 940
5747.91 932
5748.62 942
5749.34 836
5750.05 950
5750.77 865
5751.49 898
5752.20 933
5752.92 987
5753.63 957
5754.35 923
5755.06 902
5755.78 1014
5756.49 867
5757.21 894
5757.93 970
5758.64 926
5759.36 885
5760.07 824
5760.79 874
5761.51 812
5762.22 847
5762.94 877
5763.65 800
5764.37 848
5765.09 857
5765.80 911
5766.52 890
5767.24 983
5767.95 980
5768.67 932
5769.39 982
5770.10 953
5770.82 1001
5771.53 918
5772.25 886
5772.97 1005
5773.69 963
5774.40 924
5775.12 1010
5775.84 1012
5776.55 991
5777.27 926
5777.99 1050
5778.70 1049
5779.42 1069
5780.14 1089
5780.86 1091
5781.57 961
5782.29 964
5783.01 962
5783.72 1027
5784.44 957
5785.16 937
5785.88 906
5786.59 916
5787.31 974
5788.03 856
5788.75 945
5789.47 906
5790.18 901
5790.90 1041
5791.62 1051
5792.34 963
5793.06 1062
5793.77 970
5794.49 1017
5795.21 915
5795.93 1039
5796.65 1169
5797.36 1159
5798.08 1208
5798.80 1084
5799.52 1063
5800.24 1149
5800.96 1421
5801.67 1535
5802.39 1651
5803.11 1841
5803.83 2096
5804.55 2172
5805.27 2242
5805.99 2035
5806.71 1705
5807.42 1583
5808.14 1410
5808.86 1338
5809.58 1360
5810.30 1154
5811.02 1261
5811.74 1186
5812.46 1155
5813.18 1198
5813.90 1155
5814.62 1100
5815.34 1114
5816.05 1176
5816.77 1189
5817.49 1271
5818.21 1279
5818.93 1326
5819.65 1307
5820.37 1164
5821.09 1245
5821.81 1305
5822.53 1193
5823.25 1136
5823.97 1116
5824.69 1059
5825.41 1064
5826.13 1110
5826.85 978
5827.57 1070
5828.29 1016
5829.01 1129
5829.73 1125
5830.45 1048
5831.17 943
5831.89 1023
5832.61 1073
5833.33 982
5834.05 988
5834.78 1154
5835.50 1052
5836.22 1041
5836.94 1013
5837.66 927
5838.38 953
5839.10 1012
5839.82 952
5840.54 1021
5841.26 1043
5841.98 960
5842.70 1051
5843.43 997
5844.15 1015
5844.87 1079
5845.59 1023
5846.31 1029
5847.03 1029
5847.75 1061
5848.47 1035
5849.20 1008
5849.92 1006
5850.64 934
5851.36 1000
5852.08 1029
5852.80 1031
5853.53 1053
5854.25 949
5854.97 1061
5855.69 1040
5856.41 882
5857.14 936
5857.86 1026
5858.58 1028
5859.30 974
5860.02 936
5860.75 934
5861.47 1048
5862.19 1002
5862.91 1006
5863.64 987
5864.36 950
5865.08 1027
5865.80 1023
5866.52 1024
5867.25 901
5867.97 966
5868.69 1081
5869.42 1181
5870.14 1071
5870.86 1028
5871.58 1017
5872.31 1002
5873.03 1051
5873.75 1052
5874.48 1048
5875.20 1037
5875.92 1004
5876.65 1068
5877.37 972
5878.09 981
5878.81 1032
5879.54 1062
5880.26 1135
5880.99 1018
5881.71 1004
5882.43 995
5883.16 1021
5883.88 1063
5884.60 1147
5885.33 1114
5886.05 1102
5886.77 1035
5887.50 1091
5888.22 1024
5888.95 1064
5889.67 1224
5890.39 1165
5891.12 1053
5891.84 1045
5892.57 1014
5893.29 1035
5894.01 949
5894.74 949
5895.46 989
5896.19 1049
5896.91 1035
5897.64 979
5898.36 938
5899.09 968
5899.81 1008
5900.53 1024
5901.26 1020
5901.98 979
5902.71 1058
5903.43 1058
5904.16 1047
5904.88 1022
5905.61 1134
5906.33 1136
5907.06 1108
5907.78 1074
5908.51 1094
5909.23 1063
5909.96 1083
5910.68 1034
5911.41 1021
5912.14 1202
5912.86 1254
5913.59 1308
5914.31 1230
5915.04 1035
5915.76 1111
5916.49 1095
5917.21 1117
5917.94 1164
5918.67 1158
5919.39 1152
5920.12 1146
5920.84 1213
5921.57 1225
5922.29 1298
5923.02 1213
5923.75 1232
5924.47 1285
5925.20 1174
5925.93 1229
5926.65 1310
5927.38 1293
5928.10 1328
5928.83 1238
5929.56 1335
5930.28 1414
5931.01 1294
5931.74 1287
5932.46 1292
5933.19 1430
5933.92 1407
5934.64 1582
5935.37 1513
5936.10 1521
5936.82 1489
5937.55 1548
5938.28 1756
5939.00 1624
5939.73 1738
5940.46 1844
5941.19 1727
5941.91 1747
5942.64 1874
5943.37 1851
5944.09 1728
5944.82 1668
5945.55 1912
5946.28 1968
5947.00 1930
5947.73 1936
5948.46 2123
5949.19 2169
5949.92 2249
5950.64 2345
5951.37 2461
5952.10 2756
5952.83 2870
5953.55 2923
5954.28 3155
5955.01 3128
5955.74 2920
5956.47 2846
5957.19 2744
5957.92 2680
5958.65 2523
5959.38 2460
5960.11 2612
5960.84 2684
5961.56 2702
5962.29 2608
5963.02 2742
5963.75 2768
5964.48 2923
5965.21 3125
5965.94 3800
5966.66 4248
5967.39 4871
5968.12 5333
5968.85 5551
5969.58 5317
5970.31 5363
5971.04 4880
5971.77 4287
5972.50 3969
5973.22 3737
5973.95 3669
5974.68 3480
5975.41 3452
5976.14 3565
5976.87 3547
5977.60 3268
5978.33 3229
5979.06 3325
5979.79 3459
5980.52 3579
5981.25 3676
5981.98 3827
5982.71 3929
5983.44 3800
5984.17 3976
5984.90 3843
5985.63 3809
5986.36 4005
5987.09 3898
5987.82 3805
5988.55 3891
5989.28 3908
5990.01 3926
5990.74 3651
5991.47 3623
5992.20 3960
5992.93 3822
5993.66 3691
5994.39 4044
5995.12 3936
5995.85 4082
5996.58 4039
5997.31 4137
5998.04 3950
5998.77 3834
5999.50 4056
6000.23 4082
6000.96 3973
6001.69 4133
6002.42 4175
6003.16 4152
6003.89 3992
6004.62 3741
6005.35 3845
6006.08 3965
6006.81 3943
6007.54 4041
6008.27 4147
6009.00 4406
6009.74 4987
6010.47 5909
6011.20 6963
6011.93 8216
6012.66 9897
6013.39 11304
6014.13 12486
6014.86 13600
6015.59 13989
6016.32 13908
6017.05 13238
6017.78 11954
6018.52 10619
6019.25 9069
6019.98 8057
6020.71 6825
6021.44 5610
6022.18 4929
6022.91 4316
6023.64 3839
6024.37 3612
6025.10 3220
6025.84 3050
6026.57 3106
6027.30 3079
6028.03 3009
6028.77 2901
6029.50 2849
6030.23 2924
6030.96 2882
6031.70 2889
6032.43 2758
6033.16 2601
6033.90 2499
6034.63 2476
6035.36 2515
6036.09 2494
6036.83 2485
6037.56 2582
6038.29 2787
6039.03 2652
6039.76 2621
6040.49 2749
6041.23 2865
6041.96 3026
6042.69 2874
6043.43 2923
6044.16 3003
6044.89 3050
6045.63 3144
6046.36 3185
6047.09 3072
6047.83 2964
6048.56 3351
6049.29 3449
6050.03 3497
6050.76 3653
6051.50 3810
6052.23 4548
6052.96 4926
6053.70 5033
6054.43 5172
6055.17 5005
6055.90 5129
6056.63 4908
6057.37 4478
6058.10 4046
6058.84 3545
6059.57 3529
6060.31 3493
6061.04 3195
6061.77 3264
6062.51 3146
6063.24 2998
6063.98 3003
6064.71 2920
6065.45 2908
6066.18 2871
6066.92 2886
6067.65 2787
6068.39 2739
6069.12 2710
6069.86 2690
6070.59 2643
6071.33 2652
6072.06 2525
6072.80 2466
6073.53 2418
6074.27 2485
6075.00 2444
6075.74 2406
6076.47 2278
6077.21 2261
6077.95 2278
6078.68 2266
6079.42 2237
6080.15 2145
6080.89 2110
6081.62 2082
6082.36 2093
6083.09 2027
6083.83 2060
6084.57 2065
6085.30 1986
6086.04 2041
6086.77 2128
6087.51 2079
6088.25 2128
6088.98 2121
6089.72 2076
6090.46 2072
6091.19 2253
6091.93 2223
6092.66 2127
6093.40 2190
6094.14 2244
6094.87 2199
6095.61 2059
6096.35 2005
6097.08 1978
6097.82 2179
6098.56 2062
6099.29 1966
6100.03 1832
6100.77 1816
6101.50 1796
6102.24 1785
6102.98 1735
6103.72 1726
6104.45 1710
6105.19 1764
6105.93 1781
6106.66 1650
6107.40 1665
6108.14 1632
6108.88 1776
6109.61 1749
6110.35 1749
6111.09 1864
6111.83 1812
6112.56 1755
6113.30 1886
6114.04 1914
6114.78 1837
6115.51 1896
6116.25 1768
6116.99 1773
6117.73 1847
6118.47 1818
6119.20 1966
6119.94 1930
6120.68 1946
6121.42 1785
6122.16 1876
6122.89 1859
6123.63 1934
6124.37 1891
6125.11 1941
6125.85 2026
6126.59 2141
6127.32 2105
6128.06 1866
6128.80 1952
6129.54 1913
6130.28 1970
6131.02 1954
6131.76 1954
6132.49 1990
6133.23 1962
6133.97 1958
6134.71 1967
6135.45 1875
6136.19 1802
6136.93 1958
6137.67 2021
6138.41 2087
6139.15 2088
6139.88 1916
6140.62 2005
6141.36 1959
6142.10 2131
6142.84 2153
6143.58 2036
6144.32 1865
6145.06 1877
6145.80 1972
6146.54 2040
6147.28 2159
6148.02 2030
6148.76 1925
6149.50 1890
6150.24 1961
6150.98 2068
6151.72 2104
6152.46 2105
6153.20 2183
6153.94 2127
6154.68 2116
6155.42 2286
6156.16 2169
6156.90 2047
6157.64 2118
6158.38 2070
6159.12 2051
6159.86 2271
6160.60 2202
6161.34 2329
6162.08 2256
6162.82 2287
6163.56 2461
6164.30 2594
6165.05 2643
6165.79 2681
6166.53 2828
6167.27 3184
6168.01 3382
6168.75 3344
6169.49 3242
6170.23 3247
6170.97 3209
6171.71 3222
6172.46 3114
6173.20 3004
6173.94 2900
6174.68 2815
6175.42 2750
6176.16 2806
6176.90 2909
6177.64 2850
6178.39 2784
6179.13 2744
6179.87 2551
6180.61 2650
6181.35 2788
6182.09 2944
6182.84 3024
6183.58 2987
6184.32 2963
6185.06 3147
6185.80 3234
6186.55 3218
6187.29 3004
6188.03 2977
6188.77 3233
6189.52 3366
6190.26 3300
6191.00 3394
6191.74 3609
6192.48 3763
6193.23 3701
6193.97 3801
6194.71 4050
6195.45 4023
6196.20 3902
6196.94 3973
6197.68 4034
6198.43 4013
6199.17 3864
6199.91 4034
6200.65 3922
6201.40 4069
6202.14 3948
6202.88 3858
6203.63 4138
6204.37 4483
6205.11 4822
6205.86 5937
6206.60 7034
6207.34 9023
6208.09 12018
6208.83 14614
6209.57 17437
6210.32 19807
6211.06 21581
6211.80 21467
6212.55 20691
6213.29 19171
6214.03 17088
6214.78 14452
6215.52 11755
6216.26 9764
6217.01 7885
6217.75 6809
6218.50 5734
6219.24 5195
6219.98 4707
6220.73 4309
6221.47 4211
6222.22 4028
6222.96 4078
6223.71 4435
6224.45 4328
6225.19 4634
6225.94 4829
6226.68 4976
6227.43 4745
6228.17 4678
6228.92 4477
6229.66 3934
6230.41 3641
6231.15 3279
6231.90 3035
6232.64 2966
6233.39 3031
6234.13 3031
6234.87 3041
6235.62 3025
6236.36 2901
6237.11 3116
6237.86 3212
6238.60 3593
6239.35 4133
6240.09 4693
6240.84 5136
6241.58 5391
6242.33 5609
6243.07 5389
6243.82 4971
6244.56 4400
6245.31 4257
6246.05 3926
6246.80 3895
6247.55 3936
6248.29 3841
6249.04 3928
6249.78 3770
6250.53 3714
6251.27 3713
6252.02 3481
6252.77 3414
6253.51 3314
6254.26 3261
6255.01 3096
6255.75 3177
6256.50 3226
6257.24 3238
6257.99 3145
6258.74 3108
6259.48 3115
6260.23 3021
6260.98 2971
6261.72 2898
6262.47 2784
6263.22 2897
6263.96 2811
6264.71 2777
6265.46 2628
6266.20 2584
6266.95 2578
6267.70 2585
6268.44 2663
6269.19 2542
6269.94 2598
6270.68 2474
6271.43 2571
6272.18 2615
6272.93 2756
6273.67 2619
6274.42 2618
6275.17 2499
6275.92 2450
6276.66 2539
6277.41 2646
6278.16 2901
6278.91 2814
6279.65 3086
6280.40 3445
6281.15 3501
6281.90 3301
6282.64 3222
6283.39 3208
6284.14 3018
6284.89 2843
6285.64 2721
6286.38 2532
6287.13 2361
6287.88 2288
6288.63 2110
6289.38 2173
6290.12 2196
6290.87 2159
6291.62 2204
6292.37 2110
6293.12 2012
6293.87 1954
6294.61 1991
6295.36 2096
6296.11 2210
6296.86 2133
6297.61 2181
6298.36 2071
6299.11 1998
6299.86 2071
6300.60 2086
6301.35 2043
6302.10 1982
6302.85 1827
6303.60 1966
6304.35 1871
6305.10 1805
6305.85 1928
6306.60 1845
6307.35 1995
6308.10 1948
6308.85 1874
6309.59 1900
6310.34 1936
6311.09 2015
6311.84 2176
6312.59 2240
6313.34 2112
6314.09 2201
6314.84 2092
6315.59 2231
6316.34 2158
6317.09 2041
6317.84 2075
6318.59 2031
6319.34 2092
6320.09 2112
6320.84 2195
6321.59 2054
6322.34 1862
6323.09 1727
6323.84 1755
6324.59 1688
6325.34 1697
6326.09 1606
6326.84 1629
6327.59 1572
6328.34 1553
6329.09 1713
6329.85 1613
6330.60 1575
6331.35 1675
6332.10 1631
6332.85 1591
6333.60 1608
6334.35 1603
6335.10 1597
6335.85 1603
6336.60 1598
6337.35 1498
6338.10 1489
6338.86 1502
6339.61 1598
6340.36 1578
6341.11 1499
6341.86 1445
6342.61 1501
6343.36 1429
6344.12 1481
6344.87 1495
6345.62 1471
6346.37 1440
6347.12 1615
6347.87 1592
6348.62 1489
6349.38 1565
6350.13 1643
6350.88 1610
6351.63 1702
6352.38 1459
6353.14 1652
6353.89 1782
6354.64 1844
6355.39 1770
6356.14 1802
6356.90 1703
6357.65 1843
6358.40 1848
6359.15 1683
6359.91 1578
6360.66 1693
6361.41 1618
6362.16 1544
6362.92 1554
6363.67 1619
6364.42 1513
6365.17 1537
6365.93 1485
6366.68 1595
6367.43 1616
6368.19 1728
6368.94 1598
6369.69 1630
6370.44 1774
6371.20 1708
6371.95 1619
6372.70 1581
6373.46 1633
6374.21 1527
6374.96 1514
6375.72 1445
6376.47 1402
6377.22 1388
6377.98 1371
6378.73 1447
6379.48 1545
6380.24 1597
6380.99 1558
6381.75 1523
6382.50 1396
6383.25 1595
6384.01 1515
6384.76 1581
6385.51 1592
6386.27 1569
6387.02 1480
6387.78 1429
6388.53 1403
6389.28 1346
6390.04 1351
6390.79 1458
6391.55 1541
6392.30 1345
6393.06 1303
6393.81 1359
6394.56 1481
6395.32 1433
6396.07 1503
6396.83 1434
6397.58 1443
6398.34 1444
6399.09 1436
6399.85 1415
6400.60 1258
6401.36 1399
6402.11 1421
6402.87 1399
6403.62 1359
6404.38 1377
6405.13 1395
6405.89 1389
6406.64 1419
6407.40 1364
6408.15 1413
6408.91 1573
6409.66 1570
6410.42 1607
6411.17 1686
6411.93 1729
6412.68 1612
6413.44 1628
6414.20 1552
6414.95 1525
6415.71 1495
6416.46 1518
6417.22 1495
6417.97 1531
6418.73 1360
6419.49 1470
6420.24 1385
6421.00 1328
6421.75 1384
6422.51 1340
6423.27 1387
6424.02 1437
6424.78 1389
6425.54 1368
6426.29 1310
6427.05 1278
6427.80 1250
6428.56 1393
6429.32 1337
6430.07 1397
6430.83 1339
6431.59 1258
6432.34 1301
6433.10 1329
6433.86 1372
6434.61 1290
6435.37 1404
6436.13 1418
6436.88 1320
6437.64 1299
6438.40 1384
6439.16 1348
6439.91 1321
6440.67 1364
6441.43 1237
6442.18 1333
6442.94 1398
6443.70 1335
6444.46 1380
6445.21 1366
6445.97 1289
6446.73 1206
6447.49 1227
6448.24 1282
6449.00 1372
6449.76 1285
6450.52 1255
6451.28 1300
6452.03 1344
6452.79 1451
6453.55 1267
6454.31 1363
6455.06 1390
6455.82 1473
6456.58 1472
6457.34 1441
6458.10 1387
6458.86 1492
6459.61 1449
6460.37 1427
6461.13 1444
6461.89 1409
6462.65 1399
6463.41 1461
6464.16 1574
6464.92 1535
6465.68 1521
6466.44 1546
6467.20 1549
6467.96 1573
6468.72 1475
6469.48 1559
6470.23 1627
6470.99 1632
6471.75 1664
6472.51 1676
6473.27 1634
6474.03 1677
6474.79 1646
6475.55 1704
6476.31 1681
6477.07 1733
6477.83 1750
6478.59 1675
6479.35 1691
6480.10 1651
6480.86 1789
6481.62 1675
6482.38 1851
6483.14 1885
6483.90 1945
6484.66 2008
6485.42 1973
6486.18 1929
6486.94 1880
6487.70 2073
6488.46 2120
6489.22 2110
6489.98 2146
6490.74 2194
6491.50 2168
6492.26 2380
6493.02 2309
6493.78 2381
6494.54 2501
6495.30 2542
6496.06 2627
6496.82 2696
6497.59 2733
6498.35 2749
6499.11 2764
6499.87 2824
6500.63 2723
6501.39 2750
6502.15 2693
6502.91 2716
6503.67 2714
6504.43 2701
6505.19 2728
6505.95 2692
6506.71 2843
6507.48 2765
6508.24 2787
6509.00 2892
6509.76 3053
6510.52 3127
6511.28 3101
6512.04 3298
6512.80 3400
6513.57 3405
6514.33 3261
6515.09 3350
6515.85 3324
6516.61 3318
6517.37 3206
6518.14 3322
6518.90 3355
6519.66 3683
6520.42 3611
6521.18 3764
6521.95 3829
6522.71 3919
6523.47 4028
6524.23 4168
6524.99 4688
6525.76 5084
6526.52 5919
6527.28 6341
6528.04 7253
6528.80 7925
6529.57 8216
6530.33 8162
6531.09 8244
6531.85 7940
6532.62 7522
6533.38 7664
6534.14 7908
6534.91 8664
6535.67 10213
6536.43 12327
6537.19 14516
6537.96 15623
6538.72 16379
6539.48 16274
6540.25 14859
6541.01 13179
6541.77 10987
6542.53 9266
6543.30 7752
6544.06 6466
6544.82 5423
6545.59 4580
6546.35 4043
6547.11 3632
6547.88 3485
6548.64 3257
6549.41 2937
6550.17 2876
6550.93 3048
6551.70 3071
6552.46 3148
6553.22 3040
6553.99 2964
6554.75 2907
6555.52 2899
6556.28 2738
6557.04 2627
6557.81 2675
6558.57 2636
6559.34 2685
6560.10 2689
6560.86 2749
6561.63 2736
6562.39 2935
6563.16 3009
6563.92 3275
6564.69 3372
6565.45 3351
6566.21 3414
6566.98 3525
6567.74 3402
6568.51 3344
6569.27 3344
6570.04 3203
6570.80 3236
6571.57 3163
6572.33 3117
6573.10 3349
6573.86 3472
6574.63 3678
6575.39 4017
6576.16 3956
6576.92 4128
6577.69 3954
6578.45 3865
6579.22 3995
6579.98 3959
6580.75 3612
6581.51 3608
6582.28 3678
6583.05 3631
6583.81 3547
6584.58 3372
6585.34 3266
6586.11 3300
6586.87 3413
6587.64 3363
6588.41 3488
6589.17 3481
6589.94 3454
6590.70 3690
6591.47 3980
6592.24 4341
6593.00 4688
6593.77 5375
6594.53 6119
6595.30 6730
6596.07 7018
6596.83 7152
6597.60 7235
6598.37 6959
6599.13 6520
6599.90 5982
6600.66 5515
6601.43 4998
6602.20 4376
6602.96 3808
6603.73 3618
6604.50 3340
6605.26 3119
6606.03 2982
6606.80 2938
6607.57 2766
6608.33 2843
6609.10 2878
6609.87 2993
6610.63 2993
6611.40 2863
6612.17 3011
6612.94 2979
6613.70 2925
6614.47 2945
6615.24 2759
6616.00 2732
6616.77 2564
6617.54 2600
6618.31 2591
6619.08 2505
6619.84 2522
6620.61 2597
6621.38 2495
6622.15 2459
6622.91 2437
6623.68 2529
6624.45 2587
6625.22 2545
6625.99 2406
6626.75 2312
6627.52 2431
6628.29 2364
6629.06 2476
6629.83 2481
6630.59 2443
6631.36 2496
6632.13 2721
6632.90 2981
6633.67 3257
6634.44 3440
6635.21 3745
6635.97 3831
6636.74 3793
6637.51 3903
6638.28 3877
6639.05 3587
6639.82 3278
6640.59 3116
6641.36 2876
6642.12 2671
6642.89 2583
6643.66 2495
6644.43 2394
6645.20 2505
6645.97 2339
6646.74 2278
6647.51 2334
6648.28 2360
6649.05 2410
6649.82 2509
6650.59 2479
6651.36 2383
6652.12 2446
6652.89 2407
6653.66 2556
6654.43 2481
6655.20 2606
6655.97 2784
6656.74 2864
6657.51 2849
6658.28 2742
6659.05 2476
6659.82 2616
6660.59 2488
6661.36 2390
6662.13 2349
6662.90 2451
6663.67 2439
6664.44 2288
6665.21 2473
6665.98 2387
6666.75 2276
6667.52 2379
6668.30 2410
6669.07 2426
6669.84 2377
6670.61 2411
6671.38 2418
6672.15 2495
6672.92 2441
6673.69 2488
6674.46 2561
6675.23 2548
6676.00 2635
6676.77 2595
6677.54 2555
6678.32 2647
6679.09 2650
6679.86 2461
6680.63 2585
6681.40 2705
6682.17 2690
6682.94 2816
6683.71 2928
6684.49 3051
6685.26 3471
6686.03 3730
6686.80 3616
6687.57 3718
6688.34 3574
6689.11 3485
6689.89 3115
6690.66 2913
6691.43 2801
6692.20 2526
6692.97 2392
6693.75 2418
6694.52 2457
6695.29 2460
6696.06 2372
6696.83 2384
6697.61 2275
6698.38 2288
6699.15 2384
6699.92 2368
6700.70 2376
6701.47 2345
6702.24 2226
6703.01 2248
6703.79 2336
6704.56 2324
6705.33 2242
6706.10 2160
6706.88 2191
6707.65 2291
6708.42 2230
6709.19 2247
6709.97 2368
6710.74 2256
6711.51 2230
6712.29 2145
6713.06 2143
6713.83 2263
6714.61 2212
6715.38 2020
6716.15 2021
6716.92 1999
6717.70 2014
6718.47 2103
6719.24 2086
6720.02 2051
6720.79 2070
6721.57 2100
6722.34 2106
6723.11 2045
6723.89 2149
6724.66 2102
6725.43 2086
6726.21 2090
6726.98 2060
6727.76 2122
6728.53 2148
6729.30 2090
6730.08 2127
6730.85 2205
6731.63 2276
6732.40 2212
6733.17 2397
6733.95 2378
6734.72 2353
6735.50 2331
6736.27 2536
6737.05 2394
6737.82 2628
6738.59 2524
6739.37 2405
6740.14 2464
6740.92 2491
6741.69 2590
6742.47 2603
6743.24 2446
6744.02 2493
6744.79 2600
6745.57 2708
6746.34 2750
6747.12 2670
6747.89 2725
6748.67 2904
6749.44 2834
6750.22 3121
6750.99 3268
6751.77 3596
6752.54 3973
6753.32 4160
6754.09 4570
6754.87 4825
6755.65 4618
6756.42 4367
6757.20 4049
6757.97 3552
6758.75 3255
6759.52 2888
6760.30 2752
6761.08 2544
6761.85 2551
6762.63 2510
6763.40 2507
6764.18 2474
6764.96 2510
6765.73 2439
6766.51 2438
6767.28 2567
6768.06 2618
6768.84 2397
6769.61 2401
6770.39 2500
6771.17 2598
6771.94 2549
6772.72 2272
6773.50 2197
6774.27 2424
6775.05 2307
6775.82 2247
6776.60 2177
6777.38 2092
6778.16 2020
6778.93 2037
6779.71 2010
6780.49 2081
6781.26 2159
6782.04 2117
6782.82 2002
6783.59 1893
6784.37 2018
6785.15 1961
6785.93 1947
6786.70 1980
6787.48 1953
6788.26 1912
6789.04 1965
6789.81 1949
6790.59 1997
6791.37 1902
6792.15 1881
6792.92 1941
6793.70 1879
6794.48 1920
6795.26 1928
6796.03 2055
6796.81 1921
6797.59 2028
6798.37 1964
6799.15 1928
6799.92 1879
6800.70 1957
6801.48 2001
6802.26 2112
6803.04 2119
6803.81 2207
6804.59 2271
6805.37 2366
6806.15 2546
6806.93 2541
6807.71 2592
6808.49 2696
6809.26 2448
6810.04 2271
6810.82 2233
6811.60 2244
6812.38 2255
6813.16 2216
6813.94 2100
6814.72 2277
6815.49 2105
6816.27 2130
6817.05 2060
6817.83 2083
6818.61 2144
6819.39 2109
6820.17 2077
6820.95 2024
6821.73 2145
6822.51 2081
6823.29 1991
6824.07 2015
6824.85 2172
6825.62 2088
6826.40 1963
6827.18 1998
6827.96 1877
6828.74 1924
6829.52 2026
6830.30 1893
6831.08 1793
6831.86 1973
6832.64 1944
6833.42 1822
6834.20 1766
6834.98 1669
6835.76 1900
6836.54 1890
6837.32 1839
6838.10 1827
6838.88 1723
6839.66 1756
6840.44 1786
6841.22 1845
6842.01 1880
6842.79 1770
6843.57 1754
6844.35 1710
6845.13 1793
6845.91 1637
6846.69 1771
6847.47 1870
6848.25 1983
6849.03 2108
6849.81 2394
6850.59 2537
6851.37 2934
6852.16 3058
6852.94 3139
6853.72 3374
6854.50 3260
6855.28 3073
6856.06 2775
6856.84 2673
6857.62 2517
6858.41 2450
6859.19 2339
6859.97 2094
6860.75 2099
6861.53 2094
6862.31 1961
6863.09 1934
6863.88 1907
6864.66 2003
6865.44 2127
6866.22 2022
6867.00 2179
6867.79 2396
6868.57 2390
6869.35 2350
6870.13 2480
6870.91 2413
6871.70 2403
6872.48 2422
6873.26 2265
6874.04 2254
6874.83 2121
6875.61 2009
6876.39 2088
6877.17 2080
6877.96 2278
6878.74 2340
6879.52 2424
6880.30 2521
6881.09 2575
6881.87 2656
6882.65 2680
6883.43 2676
6884.22 2740
6885.00 2738
6885.78 2948
6886.57 3286
6887.35 3846
6888.13 4609
6888.92 5698
6889.70 6111
6890.48 6348
6891.26 6078
6892.05 5429
6892.83 5005
6893.62 4545
6894.40 3984
6895.18 3530
6895.97 3286
6896.75 3200
6897.53 2861
6898.32 2874
6899.10 2993
6899.88 2898
6900.67 2890
6901.45 2840
6902.24 2845
6903.02 2924
6903.80 2856
6904.59 2795
6905.37 2824
6906.16 2800
6906.94 2828
6907.72 2797
6908.51 2774
6909.29 2690
6910.08 2677
6910.86 2530
6911.65 2566
6912.43 2507
6913.21 2409
6914.00 2418
6914.78 2256
6915.57 2222
6916.35 2276
6917.14 2247
6917.92 2333
6918.71 2195
6919.49 2231
6920.28 2217
6921.06 2354
6921.85 2289
6922.63 2265
6923.42 2302
6924.20 2313
6924.99 2139
6925.77 2173
6926.56 2327
6927.34 2401
6928.13 2502
6928.91 2568
6929.70 2517
6930.49 2263
6931.27 2401
6932.06 2463
6932.84 2481
6933.63 2487
6934.41 2568
6935.20 2528
6935.99 2570
6936.77 2489
6937.56 2600
6938.34 2681
6939.13 2734
6939.92 2781
6940.70 2689
6941.49 3012
6942.27 3302
6943.06 3512
6943.85 3381
6944.63 3454
6945.42 3606
6946.21 3917
6946.99 4088
6947.78 4142
6948.57 4370
6949.35 4566
6950.14 4820
6950.92 4900
6951.71 4774
6952.50 4428
6953.29 3853
6954.07 3660
6954.86 3491
6955.65 3498
6956.43 3381
6957.22 3164
6958.01 3216
6958.79 3176
6959.58 3301
6960.37 3259
6961.16 3187
6961.94 3296
6962.73 3343
6963.52 3289
6964.31 3371
6965.09 3444
6965.88 3599
6966.67 3718
6967.46 3923
6968.24 4046
6969.03 4047
6969.82 4347
6970.61 4577
6971.39 4792
6972.18 4925
6972.97 4743
6973.76 4654
6974.55 4897
6975.33 4637
6976.12 4538
6976.91 4356
6977.70 4505
6978.49 4370
6979.27 4474
6980.06 4655
6980.85 4791
6981.64 5360
6982.43 5982
6983.22 7274
6984.01 9304
6984.79 12118
6985.58 15514
6986.37 18484
6987.16 20664
6987.95 22025
6988.74 21356
6989.53 20524
6990.32 18572
6991.10 16211
6991.89 13621
6992.68 10907
6993.47 8952
6994.26 7118
6995.05 5945
6995.84 4949
6996.63 4491
6997.42 4286
6998.21 3982
6999.00 3882
6999.79 3892
7000.58 3804
7001.36 3952
7002.15 4089
7002.94 4292
7003.73 4183
7004.52 4204
7005.31 3902
7006.10 3728
7006.89 3403
7007.68 3221
7008.47 2992
7009.26 2770
7010.05 2765
7010.84 2858
7011.63 2611
7012.42 2520
7013.21 2880
7014.00 3130
7014.79 3042
7015.58 3151
7016.37 3252
7017.16 3142
7017.96 2909
7018.75 3063
7019.54 2984
7020.33 2803
7021.12 2981
7021.91 3050
7022.70 3111
7023.49 3150
7024.28 3333
7025.07 3682
7025.86 3674
7026.65 3556
7027.44 3585
7028.24 3590
7029.03 3635
7029.82 3267
7030.61 3023
7031.40 3008
7032.19 2866
7032.98 2766
7033.77 2849
7034.57 2852
7035.36 2685
7036.15 2758
7036.94 2763
7037.73 2868
7038.52 2826
7039.32 2833
7040.11 2915
7040.90 3155
7041.69 3229
7042.48 3414
7043.27 3307
7044.07 3513
7044.86 3621
7045.65 3521
7046.44 3522
7047.23 3694
7048.03 3779
7048.82 4239
7049.61 4847
7050.40 5530
7051.20 5872
7051.99 6167
7052.78 6426
7053.57 6439
7054.37 5708
7055.16 4950
7055.95 4387
7056.74 3901
7057.54 3505
7058.33 3505
7059.12 3432
7059.91 3266
7060.71 3238
7061.50 3259
7062.29 3358
7063.09 3393
7063.88 3340
7064.67 3488
7065.47 3399
7066.26 3446
7067.05 3264
7067.85 3119
7068.64 3041
7069.43 2909
7070.23 2746
7071.02 2808
7071.81 2816
7072.61 2836
7073.40 2881
7074.19 2680
7074.99 2641
7075.78 2543
7076.57 2402
7077.37 2409
7078.16 2440
7078.96 2390
7079.75 2320
7080.54 2332
7081.34 2403
7082.13 2436
7082.93 2390
7083.72 2252
7084.51 2240
7085.31 2260
7086.10 2232
7086.90 2193
7087.69 2241
7088.49 2199
7089.28 2101
7090.08 2102
7090.87 2141
7091.66 2015
7092.46 2138
7093.25 2180
7094.05 2234
7094.84 2155
7095.64 2006
7096.43 1997
7097.23 2045
7098.02 2015
7098.82 1953
7099.61 1994
7100.41 1965
7101.20 1971
7102.00 2009
7102.79 2078
7103.59 2105
7104.38 2036
7105.18 1974
7105.98 1917
7106.77 1931
7107.57 1973
7108.36 1840
7109.16 1727
7109.95 1844
7110.75 1842
7111.54 1770
7112.34 1713
7113.14 1752
7113.93 1781
7114.73 1819
7115.52 1826
7116.32 1849
7117.12 1852
7117.91 1745
7118.71 1729
7119.50 1754
7120.30 1743
7121.10 1780
7121.89 1921
7122.69 1836
7123.49 1784
7124.28 1817
7125.08 1694
7125.88 1566
7126.67 1636
7127.47 1645
7128.27 1621
7129.06 1633
7129.86 1639
7130.66 1701
7131.45 1792
7132.25 1689
7133.05 1668
7133.84 1764
7134.64 1842
7135.44 1902
7136.23 1872
7137.03 1773
7137.83 1745
7138.63 1637
7139.42 1649
7140.22 1680
7141.02 1667
7141.82 1521
7142.61 1494
7143.41 1506
7144.21 1545
7145.01 1582
7145.80 1587
7146.60 1552
7147.40 1508
7148.20 1420
7148.99 1332
7149.79 1439
7150.59 1423
7151.39 1351
7152.19 1388
7152.98 1397
7153.78 1399
7154.58 1308
7155.38 1413
7156.18 1287
7156.98 1337
7157.77 1413
7158.57 1533
7159.37 1554
7160.17 1535
7160.97 1505
7161.77 1408
7162.56 1384
7163.36 1328
7164.16 1415
7164.96 1506
7165.76 1204
7166.56 1218
7167.36 1210
7168.16 1268
7168.95 1261
7169.75 1286
7170.55 1143
7171.35 1221
7172.15 1267
7172.95 1247
7173.75 1269
7174.55 1279
7175.35 1332
7176.15 1249
7176.95 1181
7177.75 1149
7178.55 1286
7179.35 1195
7180.14 1149
7180.94 1124
7181.74 1175
7182.54 1241
7183.34 1189
7184.14 1148
7184.94 1138
7185.74 1203
7186.54 1180
7187.34 1173
7188.14 1155
7188.94 1102
7189.74 1112
7190.54 1096
7191.34 1108
7192.14 1102
7192.94 1070
7193.74 1110
7194.54 1179
7195.35 1123
7196.15 1118
7196.95 1089
7197.75 1199
7198.55 1205
7199.35 1185
7200.15 1150
7200.95 1135
7201.75 1081
7202.55 1269
7203.35 1158
7204.15 1180
7204.95 1081
7205.75 1079
7206.56 1111
7207.36 1051
7208.16 1061
7208.96 1102
7209.76 1201
7210.56 1190
7211.36 1220
7212.16 1151
7212.97 1188
7213.77 1142
7214.57 1160
7215.37 1131
7216.17 1105
7216.97 1117
7217.78 1170
7218.58 1271
7219.38 1193
7220.18 1189
7220.98 1230
7221.78 1267
7222.59 1361
7223.39 1241
7224.19 1162
7224.99 1159
7225.79 1185
7226.60 1203
7227.40 1134
7228.20 1181
7229.00 1131
7229.81 1109
7230.61 1041
7231.41 1058
7232.21 1071
7233.02 1048
7233.82 1014
7234.62 1147
7235.42 1200
7236.23 1153
7237.03 1147
7237.83 1227
7238.63 1157
7239.44 1079
7240.24 1037
7241.04 1080
7241.85 1092
7242.65 1070
7243.45 1169
7244.26 1264
7245.06 1094
7245.86 1182
7246.67 1111
7247.47 1079
7248.27 1180
7249.08 1110
7249.88 1142
7250.68 1079
7251.49 1083
7252.29 1142
7253.09 1155
7253.90 1130
7254.70 1236
7255.50 1189
7256.31 1179
7257.11 1275
7257.92 1311
7258.72 1215
7259.52 1187
7260.33 1270
7261.13 1449
7261.94 1456
7262.74 1489
7263.54 1589
7264.35 1628
7265.15 1552
7265.96 1438
7266.76 1329
7267.57 1258
7268.37 1252
7269.18 1203
7269.98 1261
7270.78 1245
7271.59 1279
7272.39 1133
7273.20 1136
7274.00 1261
7274.81 1236
7275.61 1207
7276.42 1197
7277.22 1304
7278.03 1275
7278.83 1204
7279.64 1351
7280.44 1359
7281.25 1346
7282.05 1312
7282.86 1335
7283.66 1559
7284.47 1807
7285.28 1971
7286.08 1987
7286.89 2100
7287.69 2103
7288.50 2027
7289.30 1878
7290.11 1699
7290.91 1601
7291.72 1585
7292.53 1289
7293.33 1221
7294.14 1326
7294.94 1317
7295.75 1172
7296.56 1226
7297.36 1243
7298.17 1215
7298.97 1274
7299.78 1318
7300.59 1402
7301.39 1318
7302.20 1262
7303.01 1315
7303.81 1288
7304.62 1340
7305.43 1273
7306.23 1240
7307.04 1327
7307.85 1297
7308.65 1382
7309.46 1350
7310.27 1368
7311.07 1489
7311.88 1586
7312.69 1506
7313.49 1469
7314.30 1491
7315.11 1563
7315.91 1548
7316.72 1539
7317.53 1622
7318.34 1957
7319.14 2365
7319.95 2524
7320.76 2708
7321.57 2829
7322.37 2472
7323.18 2387
7323.99 2149
7324.80 1948
7325.60 1803
7326.41 1659
7327.22 1631
7328.03 1694
7328.83 1687
7329.64 1575
7330.45 1462
7331.26 1487
7332.07 1336
7332.87 1392
7333.68 1512
7334.49 1550
7335.30 1449
7336.11 1403
7336.92 1443
7337.72 1479
7338.53 1464
7339.34 1432
7340.15 1362
7340.96 1346
7341.77 1432
7342.57 1391
7343.38 1291
7344.19 1162
7345.00 1177
7345.81 1185
7346.62 1203
7347.43 1214
7348.24 1160
7349.05 1149
7349.85 1109
7350.66 1119
7351.47 1126
7352.28 1059
7353.09 1080
7353.90 1130
7354.71 1162
7355.52 1040
7356.33 1008
7357.14 1142
7357.95 1132
7358.76 1148
7359.57 1167
7360.38 1128
7361.18 1216
7361.99 1090
7362.80 1018
7363.61 1009
7364.42 1024
7365.23 1087
7366.04 1030
7366.85 1004
7367.66 1054
7368.47 1030
7369.28 933
7370.09 995
7370.90 1062
7371.71 1077
7372.52 998
7373.33 957
7374.14 1022
7374.96 1033
7375.77 1087
7376.58 952
7377.39 925
7378.20 973
7379.01 968
7379.82 1039
7380.63 1103
7381.44 1013
7382.25 1032
7383.06 1083
7383.87 1104
7384.68 1034
7385.49 1009
7386.31 1025
7387.12 1108
7387.93 1042
7388.74 1033
7389.55 1093
7390.36 988
7391.17 1145
7391.98 1065
7392.79 1035
7393.61 964
7394.42 925
7395.23 983
7396.04 997
7396.85 1028
7397.66 941
7398.48 972
7399.29 1050
7400.10 1089
7400.91 1009
7401.72 1004
7402.53 1021
7403.35 1001
7404.16 1086
7404.97 955
7405.78 1009
7406.59 994
7407.41 1013
7408.22 1023
7409.03 983
7409.84 921
7410.66 945
7411.47 951
7412.28 984
7413.09 1059
7413.91 1037
7414.72 928
7415.53 965
7416.34 965
7417.16 968
7417.97 876
7418.78 912
7419.60 902
7420.41 946
7421.22 835
7422.03 876
7422.85 831
7423.66 925
7424.47 978
7425.29 960
7426.10 911
7426.91 893
7427.73 976
7428.54 987
7429.35 1032
7430.17 1036
7430.98 986
7431.79 1091
7432.61 1161
7433.42 1128
7434.23 1161
7435.05 1085
7435.86 1143
7436.67 997
7437.49 995
7438.30 1001
7439.12 1063
7439.93 989
7440.74 1052
7441.56 1060
7442.37 994
7443.19 965
7444.00 910
7444.82 987
7445.63 924
7446.44 936
7447.26 972
7448.07 822
7448.89 883
7449.70 901
7450.52 955
7451.33 889
7452.15 996
7452.96 901
7453.77 911
7454.59 966
7455.40 1034
7456.22 982
7457.03 1001
7457.85 983
7458.66 1045
7459.48 934
7460.29 917
7461.11 999
7461.92 1056
7462.74 1058
7463.55 1044
7464.37 1093
7465.19 1132
7466.00 1081
7466.82 1077
7467.63 1068
7468.45 1021
7469.26 1030
7470.08 1021
7470.89 1021
7471.71 1044
7472.53 1157
7473.34 1072
7474.16 1144
7474.97 1081
7475.79 1143
7476.60 1179
7477.42 1101
7478.24 1099
7479.05 1108
7479.87 1088
7480.69 1121
7481.50 1006
7482.32 1190
7483.13 1205
7483.95 1169
7484.77 1235
7485.58 1171
7486.40 1053
7487.22 1078
7488.03 1036
7488.85 989
7489.67 972
7490.48 967
7491.30 969
7492.12 1017
7492.93 973
7493.75 966
7494.57 961
7495.38 934
7496.20 989
7497.02 1034
7497.84 920
7498.65 961
7499.47 963
7500.29 960
7501.10 986
7501.92 962
7502.74 895
7503.56 850
7504.37 862
7505.19 889
7506.01 901
7506.83 995
7507.64 949
7508.46 856
7509.28 879
7510.10 916
7510.92 827
7511.73 786
7512.55 868
7513.37 918
7514.19 901
7515.01 816
7515.82 926
7516.64 960
7517.46 917
7518.28 829
7519.10 820
7519.91 835
7520.73 916
7521.55 893
7522.37 867
7523.19 868
7524.01 896
7524.83 909
7525.64 861
7526.46 941
7527.28 916
7528.10 887
7528.92 873
7529.74 830
7530.56 850
7531.38 910
7532.20 824
7533.01 857
7533.83 857
7534.65 820
7535.47 833
7536.29 755
7537.11 800
7537.93 925
7538.75 908
7539.57 881
7540.39 828
7541.21 849
7542.03 806
7542.85 902
7543.67 834
7544.49 793
7545.31 841
7546.12 864
7546.94 908
7547.76 844
7548.58 885
7549.40 788
7550.22 806
7551.04 845
7551.86 817
7552.68 935
7553.50 854
7554.33 852
7555.15 903
7555.97 903
7556.79 850
7557.61 850
7558.43 781
7559.25 831
7560.07 873
7560.89 886
7561.71 923
7562.53 1038
7563.35 1028
7564.17 1124
7564.99 953
7565.81 921
7566.63 916
7567.45 917
7568.28 975
7569.10 974
7569.92 932
7570.74 857
7571.56 890
7572.38 876
7573.20 977
7574.02 962
7574.84 911
7575.67 876
7576.49 946
7577.31 1032
7578.13 948
7578.95 958
7579.77 939
7580.60 924
7581.42 856
7582.24 918
7583.06 997
7583.88 1007
7584.70 949
7585.53 993
7586.35 982
7587.17 1113
7587.99 1091
7588.81 1052
7589.64 1050
7590.46 1096
7591.28 1152
7592.10 1145
7592.93 1143
7593.75 1064
7594.57 1125
7595.39 1130
7596.21 1151
7597.04 1272
7597.86 1274
7598.68 1231
7599.51 1187
7600.33 1283
7601.15 1167
7601.97 1219
7602.80 1274
7603.62 1334
7604.44 1481
7605.27 1494
7606.09 1589
7606.91 1738
7607.73 1637
7608.56 1563
7609.38 1556
7610.20 1494
7611.03 1462
7611.85 1407
7612.67 1309
7613.50 1406
7614.32 1448
7615.14 1430
7615.97 1246
7616.79 1455
7617.62 1591
7618.44 1769
7619.26 1914
7620.09 1976
7620.91 2006
7621.73 1936
7622.56 1652
7623.38 1685
7624.21 1580
7625.03 1570
7625.85 1512
7626.68 1595
7627.50 1541
7628.33 1520
7629.15 1479
7629.98 1592
7630.80 1688
7631.62 1761
7632.45 1754
7633.27 1964
7634.10 1998
7634.92 1940
7635.75 1843
7636.57 1678
7637.40 1653
7638.22 1615
7639.05 1439
7639.87 1287
7640.70 1278
7641.52 1250
7642.35 1203
7643.17 1196
7644.00 1133
7644.82 1247
7645.65 1119
7646.47 1033
7647.30 1049
7648.12 1119
7648.95 1133
7649.77 1165
7650.60 1103
7651.42 1057
7652.25 1100
7653.07 1129
7653.90 1015
7654.73 925
7655.55 985
7656.38 998
7657.20 1085
7658.03 1058
7658.85 992
7659.68 1088
7660.51 1116
7661.33 1036
7662.16 1090
7662.98 1003
7663.81 1095
7664.64 1085
7665.46 1032
7666.29 943
7667.12 899
7667.94 986
7668.77 998
7669.59 962
7670.42 1014
7671.25 933
7672.07 945
7672.90 1032
7673.73 1045
7674.55 897
7675.38 966
7676.21 977
7677.03 940
7677.86 922
7678.69 964
7679.52 977
7680.34 898
7681.17 955
7682.00 944
7682.82 949
7683.65 899
7684.48 842
7685.31 943
7686.13 1057
7686.96 1146
7687.79 1015
7688.62 1025
7689.44 1022
7690.27 936
7691.10 903
7691.93 922
7692.75 980
7693.58 949
7694.41 967
7695.24 925
7696.07 941
7696.89 963
7697.72 982
7698.55 932
7699.38 984
7700.21 1016
7701.03 980
7701.86 1090
7702.69 981
7703.52 938
7704.35 1007
7705.17 945
7706.00 899
7706.83 932
7707.66 984
7708.49 939
7709.32 883
7710.15 845
7710.97 863
7711.80 911
7712.63 821
7713.46 951
7714.29 825
7715.12 819
7715.95 898
7716.78 887
7717.61 908
7718.44 753
7719.26 791
7720.09 816
7720.92 952
7721.75 879
7722.58 773
7723.41 810
7724.24 749
7725.07 814
7725.90 872
7726.73 819
7727.56 813
7728.39 844
7729.22 861
7730.05 837
7730.88 818
7731.71 751
7732.54 780
7733.37 772
7734.20 782
7735.03 806
7735.86 764
7736.69 746
7737.52 841
7738.35 860
7739.18 783
7740.01 816
7740.84 804
7741.67 718
7742.50 789
7743.33 757
7744.16 808
7744.99 779
7745.82 744
7746.65 856
7747.48 981
7748.31 953
7749.14 1035
7749.97 898
7750.80 847
7751.64 931
7752.47 972
7753.30 966
7754.13 878
7754.96 801
7755.79 838
7756.62 811
7757.45 933
7758.28 887
7759.12 813
7759.95 749
7760.78 835
7761.61 885
7762.44 888
7763.27 917
7764.10 801
7764.94 780
7765.77 891
7766.60 785
7767.43 831
7768.26 858
7769.09 813
7769.93 911
7770.76 892
7771.59 946
7772.42 966
7773.25 857
7774.09 860
7774.92 806
7775.75 794
7776.58 882
7777.41 885
7778.25 813
7779.08 759
7779.91 854
7780.74 824
7781.58 874
7782.41 863
7783.24 844
7784.07 881
7784.91 937
7785.74 952
7786.57 924
7787.41 880
7788.24 851
7789.07 886
7789.90 911
7790.74 858
7791.57 830
7792.40 907
7793.24 867
7794.07 873
7794.90 999
7795.74 945
7796.57 917
7797.40 935
7798.24 934
7799.07 935
7799.90 969
7800.74 1000
7801.57 1075
7802.40 1039
7803.24 1078
7804.07 1032
7804.90 1087
7805.74 1153
7806.57 1262
7807.41 1181
7808.24 1157
7809.07 1147
7809.91 1139
7810.74 1247
7811.58 1253
7812.41 1247
7813.24 1270
7814.08 1352
7814.91 1512
7815.75 1436
7816.58 1471
7817.42 1469
7818.25 1502
7819.09 1552
7819.92 1490
7820.75 1601
7821.59 1599
7822.42 1500
7823.26 1499
7824.09 1453
7824.93 1670
7825.76 1663
7826.60 1789
7827.43 1954
7828.27 2085
7829.10 2201
7829.94 2198
7830.77 2030
7831.61 1865
7832.44 1817
7833.28 1855
7834.11 1786
7834.95 1776
7835.78 1741
7836.62 1736
7837.46 1777
7838.29 1815
7839.13 1538
7839.96 1604
7840.80 1525
7841.63 1532
7842.47 1530
7843.31 1420
7844.14 1412
7844.98 1398
7845.81 1336
7846.65 1287
7847.48 1399
7848.32 1310
7849.16 1312
7849.99 1453
7850.83 1446
7851.67 1500
7852.50 1381
7853.34 1263
7854.17 1426
7855.01 1445
7855.85 1408
7856.68 1348
7857.52 1409
7858.36 1535
7859.19 1623
7860.03 1653
7860.87 1731
7861.70 1631
7862.54 1695
7863.38 1604
7864.21 1414
7865.05 1505
7865.89 1371
7866.73 1375
7867.56 1396
7868.40 1505
7869.24 1500
7870.07 1611
7870.91 1592
7871.75 1615
7872.59 1575
7873.42 1571
7874.26 1634
7875.10 1730
7875.94 1826
7876.77 1997
7877.61 2204
7878.45 2436
7879.29 2629
7880.12 2740
7880.96 2687
7881.80 2481
7882.64 2479
7883.48 2284
7884.31 2149
7885.15 2005
7885.99 1996
7886.83 1856
7887.67 1823
7888.50 1809
7889.34 1829
7890.18 1794
7891.02 1833
7891.86 1970
7892.70 2008
7893.53 2013
7894.37 1987
7895.21 1811
7896.05 1785
7896.89 1592
7897.73 1751
7898.57 1561
7899.41 1469
7900.24 1532
7901.08 1501
7901.92 1441
7902.76 1518
7903.60 1485
7904.44 1417
7905.28 1328
7906.12 1386
7906.96 1204
7907.80 1271
7908.63 1341
7909.47 1267
7910.31 1219
7911.15 1259
7911.99 1140
7912.83 1123
7913.67 1187
7914.51 1208
7915.35 1196
7916.19 1273
7917.03 1196
7917.87 1225
7918.71 1221
7919.55 1318
7920.39 1383
7921.23 1348
7922.07 1269
7922.91 1270
7923.75 1167
7924.59 1163
7925.43 1141
7926.27 1122
7927.11 1142
7927.95 1219
7928.79 1245
7929.63 1077
7930.47 1112
7931.31 1053
7932.15 1075
7932.99 1177
7933.83 1118
7934.67 1091
7935.52 1047
7936.36 1093
7937.20 1059
7938.04 1014
7938.88 1083
7939.72 1044
7940.56 1080
7941.40 1016
7942.24 1061
7943.08 1081
7943.92 1061
7944.77 1138
7945.61 1272
7946.45 1107
7947.29 1045
7948.13 1226
7948.97 1237
7949.81 1183
7950.66 1132
7951.50 1151
7952.34 1282
7953.18 1317
7954.02 1403
7954.86 1300
7955.71 1385
7956.55 1484
7957.39 1401
7958.23 1470
7959.07 1473
7959.92 1343
7960.76 1269
7961.60 1232
7962.44 1260
7963.28 1351
7964.13 1334
7964.97 1311
7965.81 1401
7966.65 1535
7967.50 1500
7968.34 1509
7969.18 1625
7970.02 1657
7970.87 1643
7971.71 1632
7972.55 1500
7973.39 1288
7974.24 1204
7975.08 1099
7975.92 1077
7976.76 1029
7977.61 1089
7978.45 1071
7979.29 1032
7980.14 1121
7980.98 1127
7981.82 997
7982.67 1027
7983.51 980
7984.35 1082
7985.20 1023
7986.04 1031
7986.88 983
7987.73 913
7988.57 965
7989.41 927
7990.26 882
7991.10 862
7991.94 971
7992.79 939
7993.63 910
7994.48 895
7995.32 840
7996.16 836
7997.01 829
7997.85 812
7998.70 823
7999.54 795
8000.38 864
8001.23 852
8002.07 874
8002.92 849
8003.76 844
8004.61 724
8005.45 785
8006.29 767
8007.14 781
8007.98 876
8008.83 754
8009.67 742
8010.52 831
8011.36 929
8012.21 900
8013.05 837
8013.90 722
8014.74 855
8015.59 765
8016.43 682
8017.28 760
8018.12 808
8018.97 766
8019.81 774
8020.66 852
8021.50 834
8022.35 818
8023.19 878
8024.04 881
8024.88 797
8025.73 790
8026.57 864
8027.42 796
8028.27 794
8029.11 792
8029.96 780
8030.80 814
8031.65 839
8032.49 748
8033.34 796
8034.19 794
8035.03 772
8035.88 770
8036.72 781
8037.57 822
8038.42 791
8039.26 748
8040.11 830
8040.96 767
8041.80 816
8042.65 741
8043.49 680
8044.34 770
8045.19 759
8046.03 745
8046.88 783
8047.73 794
8048.57 683
8049.42 725
8050.27 708
8051.11 811
8051.96 840
8052.81 742
8053.66 768
8054.50 794
8055.35 809
8056.20 790
8057.04 769
8057.89 744
8058.74 752
8059.59 727
8060.43 736
8061.28 686
8062.13 666
8062.97 694
8063.82 689
8064.67 685
8065.52 650
8066.37 699
8067.21 685
8068.06 702
8068.91 695
8069.76 752
8070.60 749
8071.45 659
8072.30 675
8073.15 687
8074.00 706
8074.84 746
8075.69 692
8076.54 691
8077.39 648
8078.24 602
8079.08 642
8079.93 689
8080.78 660
8081.63 648
8082.48 684
8083.33 693
8084.18 727
8085.02 729
8085.87 694
8086.72 653
8087.57 670
8088.42 626
8089.27 592
8090.12 661
8090.97 689
8091.81 627
8092.66 673
8093.51 644
8094.36 652
8095.21 576
8096.06 627
8096.91 607
8097.76 617
8098.61 710
8099.46 759
8100.31 686
8101.16 669
8102.01 739
8102.86 705
8103.71 716
8104.55 753
8105.40 639
8106.25 666
8107.10 749
8107.95 751
8108.80 785
8109.65 769
8110.50 722
8111.35 681
8112.20 651
8113.05 630
8113.90 624
8114.75 678
8115.60 791
8116.45 703
8117.30 719
8118.16 725
8119.01 705
8119.86 690
8120.71 679
8121.56 659
8122.41 632
8123.26 766
8124.11 699
8124.96 744
8125.81 744
8126.66 734
8127.51 751
8128.36 718
8129.21 706
8130.06 682
8130.92 703
8131.77 772
8132.62 741
8133.47 723
8134.32 831
8135.17 827
8136.02 800
8136.87 728
8137.73 847
8138.58 764
8139.43 787
8140.28 755
8141.13 763
8141.98 781
8142.83 777
8143.69 784
8144.54 795
8145.39 897
8146.24 841
8147.09 828
8147.95 873
8148.80 948
8149.65 915
8150.50 945
8151.35 942
8152.21 931
8153.06 1013
8153.91 1014
8154.76 1123
8155.61 1142
8156.47 1269
8157.32 1375
8158.17 1321
8159.02 1298
8159.88 1226
8160.73 1236
8161.58 1075
8162.44 975
8163.29 959
8164.14 950
8164.99 919
8165.85 861
8166.70 837
8167.55 868
8168.41 823
8169.26 816
8170.11 875
8170.96 890
8171.82 819
8172.67 827
8173.52 765
8174.38 879
8175.23 859
8176.08 826
8176.94 795
8177.79 810
8178.64 820
8179.50 791
8180.35 724
8181.21 728
8182.06 834
8182.91 810
8183.77 757
8184.62 744
8185.47 760
8186.33 654
8187.18 711
8188.04 681
8188.89 650
8189.74 677
8190.60 713
8191.45 668
8192.31 725
8193.16 693
8194.02 609
8194.87 661
8195.72 714
8196.58 636
8197.43 606
8198.29 670
8199.14 671
8200.00 612
8200.85 675
8201.71 604
8202.56 653
8203.42 651
8204.27 709
8205.13 696
8205.98 661
8206.84 669
8207.69 711
8208.55 675
8209.40 684
8210.26 714
8211.11 691
8211.97 706
8212.82 630
8213.68 639
8214.53 711
8215.39 695
8216.24 688
8217.10 646
8217.96 725
8218.81 833
8219.67 753
8220.52 700
8221.38 731
8222.23 669
8223.09 651
8223.95 710
8224.80 684
8225.66 688
8226.51 582
8227.37 671
8228.23 686
8229.08 678
8229.94 681
8230.79 706
8231.65 722
8232.51 669
8233.36 671
8234.22 654
8235.08 700
8235.93 610
8236.79 675
8237.65 619
8238.50 645
8239.36 640
8240.22 688
8241.07 656
8241.93 626
8242.79 691
8243.64 705
8244.50 669
8245.36 705
8246.21 645
8247.07 677
8247.93 660
8248.79 669
8249.64 744
8250.50 686
8251.36 601
8252.22 596
8253.07 656
8253.93 615
8254.79 575
8255.65 566
8256.50 667
8257.36 652
8258.22 665
8259.08 645
8259.93 619
8260.79 639
8261.65 631
8262.51 598
8263.37 635
8264.22 692
8265.08 670
8265.94 684
8266.80 601
8267.66 560
8268.51 637
8269.37 687
8270.23 615
8271.09 663
8271.95 646
8272.81 664
8273.66 646
8274.52 693
8275.38 642
8276.24 717
8277.10 659
8277.96 694
8278.82 702
8279.67 664
8280.53 693
8281.39 711
8282.25 762
8283.11 755
8283.97 715
8284.83 778
8285.69 655
8286.55 693
8287.41 752
8288.27 760
8289.12 783
8289.98 874
8290.84 793
8291.70 707
8292.56 795
8293.42 832
8294.28 917
8295.14 937
8296.00 1004
8296.86 1010
8297.72 843
8298.58 861
8299.44 844
8300.30 800
8301.16 730
8302.02 765
8302.88 876
8303.74 836
8304.60 741
8305.46 710
8306.32 672
8307.18 704
8308.04 741
8308.90 708
8309.76 692
8310.62 747
8311.48 771
8312.34 736
8313.20 798
8314.06 745
8314.92 706
8315.78 698
8316.65 725
8317.51 740
8318.37 735
8319.23 741
8320.09 760
8320.95 671
8321.81 684
8322.67 685
8323.53 697
8324.39 711
8325.26 751
8326.12 667
8326.98 641
8327.84 692
8328.70 618
8329.56 574
8330.42 635
8331.28 567
8332.15 587
8333.01 635
8333.87 682
8334.73 672
8335.59 587
8336.45 602
8337.32 661
8338.18 618
8339.04 651
8339.90 705
8340.76 659
8341.63 605
8342.49 632
8343.35 642
8344.21 613
8345.07 669
8345.94 673
8346.80 665
8347.66 662
8348.52 643
8349.39 658
8350.25 635
8351.11 714
8351.97 657
8352.84 646
8353.70 653
8354.56 664
8355.42 708
8356.29 676
8357.15 647
8358.01 641
8358.88 606
8359.74 611
8360.60 710
8361.46 717
8362.33 642
8363.19 653
8364.05 633
8364.92 665
8365.78 595
8366.64 679
8367.51 741
8368.37 637
8369.23 666
8370.10 619
8370.96 675
8371.82 612
8372.69 624
8373.55 564
8374.42 599
8375.28 693
8376.14 652
8377.01 700
8377.87 628
8378.73 611
8379.60 644
8380.46 646
8381.33 634
8382.19 625
8383.06 688
8383.92 617
8384.78 707
8385.65 650
8386.51 675
8387.38 687
8388.24 647
8389.11 670
8389.97 663
8390.83 685
8391.70 682
8392.56 677
8393.43 621
8394.29 683
8395.16 694
8396.02 747
8396.89 737
8397.75 674
8398.62 658
8399.48 643
8400.35 651
8401.21 658
8402.08 735
8402.94 683
8403.81 620
8404.67 681
8405.54 654
8406.40 692
8407.27 699
8408.14 659
8409.00 652
8409.87 726
8410.73 684
8411.60 733
8412.46 748
8413.33 695
8414.19 705
8415.06 720
8415.93 739
8416.79 682
8417.66 683
8418.52 724
8419.39 791
8420.26 837
8421.12 799
8421.99 790
8422.85 832
8423.72 811
8424.59 838
8425.45 880
8426.32 940
8427.19 859
8428.05 875
8428.92 861
8429.79 875
8430.65 925
8431.52 924
8432.39 872
8433.25 865
8434.12 951
8434.99 898
8435.85 921
8436.72 984
8437.59 963
8438.45 1019
8439.32 995
8440.19 1089
8441.06 1032
8441.92 1194
8442.79 1419
8443.66 1599
8444.52 1588
8445.39 1688
8446.26 1706
8447.13 1640
8447.99 1491
8448.86 1438
8449.73 1411
8450.60 1370
8451.47 1312
8452.33 1290
8453.20 1287
8454.07 1336
8454.94 1306
8455.80 1388
8456.67 1456
8457.54 1396
8458.41 1296
8459.28 1341
8460.14 1312
8461.01 1267
8461.88 1251
8462.75 1262
8463.62 1274
8464.49 1385
8465.35 1347
8466.22 1273
8467.09 1330
8467.96 1579
8468.83 1852
8469.70 2132
8470.57 2761
8471.43 3194
8472.30 3728
8473.17 3688
8474.04 3346
8474.91 3138
8475.78 2747
8476.65 2405
8477.52 2016
8478.39 1712
8479.25 1483
8480.12 1288
8480.99 1247
8481.86 1184
8482.73 1118
8483.60 1069
8484.47 1030
8485.34 954
8486.21 954
8487.08 994
8487.95 955
8488.82 939
8489.69 910
8490.56 928
8491.43 947
8492.30 956
8493.17 931
8494.04 1013
8494.91 926
8495.78 850
8496.65 925
8497.52 936
8498.39 907
8499.26 950
8500.13 910
8501.00 890
8501.87 850
8502.74 946
8503.61 933
8504.48 917
8505.35 975
8506.22 928
8507.09 973
8507.96 1002
8508.83 1033
8509.70 1085
8510.57 1128
8511.44 1217
8512.31 1096
8513.19 1081
8514.06 1031
8514.93 1021
8515.80 985
8516.67 976
8517.54 932
8518.41 910
8519.28 887
8520.15 871
8521.03 994
8521.90 962
8522.77 888
8523.64 883
8524.51 947
8525.38 956
8526.25 924
8527.13 877
8528.00 940
8528.87 915
8529.74 906
8530.61 1018
8531.48 946
8532.36 945
8533.23 1005
8534.10 993
8534.97 1014
8535.84 992
8536.72 1084
8537.59 1077
8538.46 1057
8539.33 1010
8540.20 1007
8541.08 1043
8541.95 1027
8542.82 1062
8543.69 999
8544.57 1072
8545.44 1110
8546.31 1053
8547.18 1058
8548.06 1096
8548.93 1182
8549.80 1182
8550.67 1234
8551.55 1263
8552.42 1414
8553.29 1392
8554.17 1419
8555.04 1534
8555.91 1633
8556.79 1611
8557.66 1583
8558.53 1398
8559.41 1349
8560.28 1254
8561.15 1155
8562.03 1111
8562.90 988
8563.77 966
8564.65 902
8565.52 976
8566.39 922
8567.27 947
8568.14 872
8569.01 916
8569.89 896
8570.76 827
8571.64 862
8572.51 866
8573.38 792
8574.26 786
8575.13 836
8576.01 782
8576.88 777
8577.75 823
8578.63 831
8579.50 780
8580.38 836
8581.25 789
8582.12 830
8583.00 840
8583.87 959
8584.75 863
8585.62 833
8586.50 805
8587.37 802
8588.25 738
8589.12 875
8590.00 874
8590.87 868
8591.75 911
8592.62 797
8593.50 876
8594.37 818
8595.25 841
8596.12 839
8597.00 830
8597.87 862
8598.75 823
8599.62 873
8600.50 904
8601.37 909
8602.25 913
8603.12 848
8604.00 822
8604.87 886
8605.75 833
8606.63 869
8607.50 841
8608.38 886
8609.25 819
8610.13 814
8611.01 816
8611.88 896
8612.76 898
8613.63 896
8614.51 915
8615.39 914
8616.26 1006
8617.14 944
8618.01 894
8618.89 974
8619.77 961
8620.64 947
8621.52 973
8622.40 984
8623.27 1000
8624.15 956
8625.03 965
8625.90 1082
8626.78 1006
8627.66 955
8628.53 1045
8629.41 1089
8630.29 1118
8631.16 1103
8632.04 1136
8632.92 1155
8633.79 1077
8634.67 1083
8635.55 1098
8636.42 1087
8637.30 1078
8638.18 1109
8639.06 1256
8639.93 1089
8640.81 1143
8641.69 1184
8642.57 1202
8643.44 1260
8644.32 1272
8645.20 1271
8646.08 1251
8646.95 1273
8647.83 1304
8648.71 1384
8649.59 1414
8650.47 1460
8651.34 1483
8652.22 1449
8653.10 1472
8653.98 1391
8654.86 1431
8655.73 1485
8656.61 1548
8657.49 1493
8658.37 1550
8659.25 1520
8660.13 1487
8661.00 1493
8661.88 1548
8662.76 1552
8663.64 1563
8664.52 1566
8665.40 1612
8666.27 1616
8667.15 1525
8668.03 1579
8668.91 1662
8669.79 1693
8670.67 1693
8671.55 1864
8672.43 2071
8673.31 2273
8674.19 2621
8675.06 2992
8675.94 3273
8676.82 3424
8677.70 3441
8678.58 3413
8679.46 3252
8680.34 2905
8681.22 2720
8682.10 2498
8682.98 2233
8683.86 2159
8684.74 2093
8685.62 2000
8686.50 2058
8687.38 2087
8688.26 2102
8689.14 2289
8690.02 2712
8690.90 3360
8691.78 4207
8692.66 5233
8693.54 6256
8694.42 6994
8695.30 7067
8696.18 6928
8697.06 6398
8697.94 5622
8698.82 4893
8699.70 4076
8700.58 3283
8701.46 2962
8702.34 2437
8703.22 2123
8704.10 1868
8704.98 1739
8705.86 1726
8706.74 1502
8707.62 1442
8708.50 1408
8709.39 1342
8710.27 1289
8711.15 1274
8712.03 1256
8712.91 1282
8713.79 1333
8714.67 1256
8715.55 1241
8716.43 1208
8717.32 1123
8718.20 1108
8719.08 1095
8719.96 1213
8720.84 1242
8721.72 1277
8722.60 1337
8723.49 1268
8724.37 1196
8725.25 1222
8726.13 1222
8727.01 1204
8727.89 1115
8728.78 1164
8729.66 1262
8730.54 1296
8731.42 1252
8732.30 1305
8733.19 1404
8734.07 1385
8734.95 1303
8735.83 1306
8736.71 1404
8737.60 1207
8738.48 1104
8739.36 1011
8740.24 1019
8741.13 1062
8742.01 1014
8742.89 1048
8743.77 1055
8744.66 971
8745.54 967
8746.42 950
8747.31 991
8748.19 953
8749.07 1107
8749.95 1068
8750.84 1062
8751.72 1074
8752.60 1033
8753.49 1076
8754.37 1158
8755.25 1202
8756.14 1096
8757.02 1051
8757.90 1146
8758.79 1167
8759.67 1139
8760.55 1178
8761.44 1140
8762.32 1097
8763.20 1122
8764.09 1165
8764.97 1142
8765.85 1158
8766.74 1115
8767.62 1177
8768.51 1076
8769.39 1103
8770.27 1159
8771.16 1190
8772.04 1155
8772.93 1070
8773.81 1023
8774.69 1087
8775.58 1064
8776.46 1036
8777.35 1004
8778.23 996
8779.12 995
8780.00 957
8780.88 885
8781.77 889
8782.65 924
8783.54 872
8784.42 827
8785.31 843
8786.19 787
8787.08 860
8787.96 875
8788.85 890
8789.73 920
8790.62 834
8791.50 901
8792.39 845
8793.27 879
8794.16 870
8795.04 843
8795.93 838
8796.81 826
8797.70 828
8798.58 872
8799.47 934
8800.35 868
8801.24 836
8802.13 807
8803.01 829
8803.90 844
8804.78 875
8805.67 931
8806.55 923
8807.44 852
8808.33 841
8809.21 814
8810.10 794
8810.98 763
8811.87 744
8812.76 831
8813.64 791
8814.53 704
8815.41 757
8816.30 800
8817.19 721
8818.07 771
8818.96 785
8819.85 834
8820.73 820
8821.62 843
8822.51 764
8823.39 746
8824.28 756
8825.17 776
8826.05 765
8826.94 810
8827.83 802
8828.71 782
8829.60 804
8830.49 839
8831.37 760
8832.26 738
8833.15 736
8834.04 731
8834.92 666
8835.81 752
8836.70 782
8837.58 758
8838.47 693
8839.36 672
8840.25 720
8841.13 855
8842.02 777
8842.91 695
8843.80 631
8844.69 675
8845.57 722
8846.46 730
8847.35 724
8848.24 699
8849.12 739
8850.01 642
8850.90 672
8851.79 786
8852.68 748
8853.56 715
8854.45 668
8855.34 680
8856.23 692
8857.12 679
8858.01 623
8858.89 635
8859.78 674
8860.67 697
8861.56 669
8862.45 687
8863.34 676
8864.23 660
8865.12 688
8866.00 769
8866.89 738
8867.78 702
8868.67 662
8869.56 659
8870.45 638
8871.34 681
8872.23 650
8873.12 654
8874.00 674
8874.89 602
8875.78 559
8876.67 616
8877.56 615
8878.45 659
8879.34 584
8880.23 649
8881.12 583
8882.01 587
8882.90 681
8883.79 777
8884.68 666
8885.57 681
8886.46 695
8887.35 784
8888.24 706
8889.13 665
8890.02 677
8890.91 688
8891.80 605
8892.69 628
8893.58 640
8894.47 624
8895.36 642
8896.25 658
8897.14 643
8898.03 657
8898.92 570
8899.81 529
8900.70 616
8901.59 596
8902.48 554
8903.37 583
8904.26 610
8905.15 644
8906.05 594
8906.94 559
8907.83 525
8908.72 574
8909.61 592
8910.50 571
8911.39 556
8912.28 543
8913.17 566
8914.06 583
8914.96 650
8915.85 615
8916.74 559
8917.63 610
8918.52 570
8919.41 538
8920.30 540
8921.20 618
8922.09 595
8922.98 547
8923.87 572
8924.76 659
8925.65 635
8926.55 643
8927.44 560
8928.33 591
8929.22 526
8930.11 559
8931.01 590
8931.90 537
8932.79 584
8933.68 528
8934.57 554
8935.47 505
8936.36 497
8937.25 480
8938.14 494
8939.04 504
8939.93 561
8940.82 532
8941.71 508
8942.61 480
8943.50 544
8944.39 535
8945.28 504
8946.18 472
8947.07 531
8947.96 515
8948.86 535
8949.75 507
8950.64 456
8951.54 501
8952.43 536
8953.32 501
8954.21 549
8955.11 559
8956.00 538
8956.89 566
8957.79 588
8958.68 539
8959.57 527
8960.47 573
8961.36 526
8962.26 526
8963.15 537
8964.04 578
8964.94 474
8965.83 531
8966.72 574
8967.62 546
8968.51 584
8969.41 639
8970.30 576
8971.19 536
8972.09 507
8972.98 536
8973.88 513
8974.77 584
8975.67 495
8976.56 472
8977.45 557
8978.35 563
8979.24 563
8980.14 607
8981.03 598
8981.93 576
8982.82 549
8983.72 548
8984.61 567
8985.51 514
8986.40 543
8987.29 494
8988.19 547
8989.08 516
8989.98 478
8990.87 453
8991.77 488
8992.66 487
8993.56 503
8994.46 498
8995.35 561
8996.25 500
8997.14 481
8998.04 510
8998.93 504
8999.83 458
9000.72 460
9001.62 529
9002.51 516
9003.41 493
9004.31 490
9005.20 457
9006.10 491
9006.99 489
9007.89 478
9008.78 519
9009.68 531
9010.58 532
9011.47 402
9012.37 440
9013.27 459
9014.16 480
9015.06 469
9015.95 461
9016.85 486
9017.75 483
9018.64 491
9019.54 494
9020.44 474
9021.33 459
9022.23 443
9023.13 533
9024.02 517
9024.92 483
9025.82 422
9026.71 433
9027.61 452
9028.51 468
9029.40 458
9030.30 471
9031.20 489
9032.09 464
9032.99 509
9033.89 449
9034.79 474
9035.68 513
9036.58 477
9037.48 502
9038.38 482
9039.27 494
9040.17 513
9041.07 491
9041.97 461
9042.86 514
9043.76 561
9044.66 506
9045.56 510
9046.45 479
9047.35 448
9048.25 529
9049.15 547
9050.05 543
9050.94 535
9051.84 500
9052.74 530
9053.64 595
9054.54 506
9055.44 499
9056.33 531
9057.23 568
9058.13 578
9059.03 525
9059.93 574
9060.83 565
9061.72 502
9062.62 503
9063.52 593
9064.42 622
9065.32 512
9066.22 490
9067.12 537
9068.02 553
9068.91 516
9069.81 511
9070.71 542
9071.61 528
9072.51 491
9073.41 546
9074.31 526
9075.21 528
9076.11 532
9077.01 595
9077.91 537
9078.81 596
9079.71 612
9080.60 583
9081.50 581
9082.40 539
9083.30 559
9084.20 514
9085.10 603
9086.00 647
9086.90 654
9087.80 593
9088.70 609
9089.60 634
9090.50 586
9091.40 658
9092.30 711
9093.20 730
9094.10 692
9095.00 682
9095.90 614
9096.80 614
9097.70 646
9098.60 653
9099.50 613
9100.41 567
9101.31 657
9102.21 634
9103.11 629
9104.01 603
9104.91 579
9105.81 560
9106.71 572
9107.61 556
9108.51 543
9109.41 554
9110.31 551
9111.21 573
9112.12 567
9113.02 534
9113.92 525
9114.82 564
9115.72 528
9116.62 489
9117.52 499
9118.42 504
9119.33 484
9120.23 500
9121.13 489
9122.03 562
9122.93 552
9123.83 520
9124.74 516
9125.64 448
9126.54 452
9127.44 521
9128.34 546
9129.24 531
9130.15 507
9131.05 545
9131.95 565
9132.85 545
9133.75 455
9134.66 516
9135.56 550
9136.46 553
9137.36 486
9138.27 466
9139.17 519
9140.07 526
9140.97 454
9141.88 474
9142.78 458
9143.68 441
9144.58 463
9145.49 526
9146.39 502
9147.29 508
9148.20 467
9149.10 494
9150.00 498
9150.90 502
9151.81 515
9152.71 477
9153.61 463
9154.52 486
9155.42 468
9156.32 463
9157.23 538
9158.13 558
9159.03 497
9159.94 490
9160.84 486
9161.74 511
9162.65 465
9163.55 501
9164.45 504
9165.36 516
9166.26 457
9167.17 524
9168.07 558
9168.97 484
9169.88 498
9170.78 473
9171.69 510
9172.59 456
9173.49 475
9174.40 479
9175.30 515
9176.21 470
9177.11 488
9178.01 492
9178.92 456
9179.82 463
9180.73 470
9181.63 504
9182.54 515
9183.44 449
9184.35 475
9185.25 441
9186.16 427
9187.06 491
9187.97 541
9188.87 435
9189.78 478
9190.68 527
9191.59 418
9192.49 437
9193.40 469
9194.30 489
9195.21 503
9196.11 487
9197.02 481
9197.92 486
9198.83 483
9199.73 513
9200.64 517
9201.54 573
9202.45 548
9203.35 517
9204.26 549
9205.17 530
9206.07 498
9206.98 509
9207.88 496
9208.79 562
9209.69 501
9210.60 480
9211.51 489
9212.41 492
9213.32 458
9214.22 456
9215.13 479
9216.04 528
9216.94 516
9217.85 464
9218.76 473
9219.66 474
9220.57 508
9221.48 510
9222.38 497
9223.29 506
9224.20 542
9225.10 488
9226.01 437
9226.92 427
9227.82 490
9228.73 487
9229.64 459
9230.54 493
9231.45 451
9232.36 486
9233.26 511
9234.17 482
9235.08 483
9235.99 442
9236.89 455
9237.80 544
9238.71 487
9239.61 504
9240.52 497
9241.43 485
9242.34 507
9243.24 521
9244.15 500
9245.06 477
9245.97 477
9246.88 458
9247.78 514
9248.69 522
9249.60 471
9250.51 483
9251.41 510
9252.32 522
9253.23 483
9254.14 464
9255.05 417
9255.96 439
9256.86 466
9257.77 462
9258.68 460
9259.59 485
9260.50 447
9261.41 430
9262.31 431
9263.22 444
9264.13 441
9265.04 447
9265.95 464
9266.86 498
9267.77 494
9268.67 451
9269.58 470
9270.49 422
9271.40 482
9272.31 434
9273.22 417
9274.13 400
9275.04 429
9275.95 534
9276.86 466
9277.76 481
9278.67 441
9279.58 441
9280.49 492
9281.40 483
9282.31 503
9283.22 479
9284.13 461
9285.04 459
9285.95 441
9286.86 465
9287.77 465
9288.68 480
9289.59 482
9290.50 496
9291.41 483
9292.32 493
9293.23 542
9294.14 550
9295.05 462
9295.96 421
9296.87 521
9297.78 500
9298.69 466
9299.60 513
9300.51 531
9301.42 551
9302.33 531
9303.24 523
9304.15 636
9305.06 586
9305.97 561
9306.88 567
9307.80 546
9308.71 648
9309.62 720
9310.53 685
9311.44 646
9312.35 734
9313.26 680
9314.17 622
9315.08 622
9315.99 591
9316.91 569
9317.82 584
9318.73 640
9319.64 535
9320.55 541
9321.46 578
9322.37 561
9323.28 552
9324.20 596
9325.11 561
9326.02 534
9326.93 550
9327.84 572
9328.75 545
9329.67 518
9330.58 574
9331.49 518
9332.40 556
9333.31 572
9334.23 533
9335.14 517
9336.05 532
9336.96 565
9337.87 572
9338.79 535
9339.70 517
9340.61 563
9341.52 508
9342.44 523
9343.35 505
9344.26 498
9345.17 470
9346.09 526
9347.00 514
9347.91 577
9348.82 564
9349.74 578
9350.65 538
9351.56 507
9352.48 480
9353.39 459
9354.30 451
9355.21 503
9356.13 468
9357.04 460
9357.95 499
9358.87 549
9359.78 493
9360.69 509
9361.61 505
9362.52 550
9363.43 476
9364.35 498
9365.26 444
9366.18 428
9367.09 427
9368.00 508
9368.92 508
9369.83 468
9370.74 465
9371.66 471
9372.57 502
9373.49 438
9374.40 483
9375.31 504
9376.23 453
9377.14 424
9378.06 462
9378.97 499
9379.88 489
9380.80 479
9381.71 452
9382.63 524
9383.54 499
9384.46 514
9385.37 532
9386.29 532
9387.20 438
9388.11 462
9389.03 461
9389.94 466
9390.86 450
9391.77 506
9392.69 540
9393.60 560
9394.52 514
9395.43 520
9396.35 483
9397.26 514
9398.18 507
9399.09 496
9400.01 562
9400.92 524
9401.84 502
9402.76 507
9403.67 476
9404.59 469
9405.50 440
9406.42 538
9407.33 595
9408.25 487
9409.16 516
9410.08 532
9411.00 543
9411.91 514
9412.83 515
9413.74 548
9414.66 469
9415.58 473
9416.49 458
9417.41 493
9418.32 498
9419.24 485
9420.16 540
9421.07 493
9421.99 499
9422.91 494
9423.82 532
9424.74 502
9425.65 520
9426.57 497
9427.49 491
9428.40 461
9429.32 488
9430.24 523
9431.15 494
9432.07 498
9432.99 541
9433.90 509
9434.82 516
9435.74 530
9436.66 576
9437.57 583
9438.49 548
9439.41 569
9440.32 601
9441.24 570
9442.16 578
9443.08 527
9443.99 532
9444.91 525
9445.83 570
9446.75 547
9447.66 525
9448.58 565
9449.50 625
9450.42 610
9451.33 680
9452.25 677
9453.17 712
9454.09 775
9455.01 816
9455.92 830
9456.84 863
9457.76 886
9458.68 855
9459.60 741
9460.51 747
9461.43 632
9462.35 600
9463.27 600
9464.19 613
9465.11 604
9466.02 591
9466.94 517
9467.86 555
9468.78 549
9469.70 539
9470.62 571
9471.54 584
9472.46 577
9473.37 561
9474.29 583
9475.21 552
9476.13 537
9477.05 595
9477.97 544
9478.89 598
9479.81 607
9480.73 639
9481.65 711
9482.56 636
9483.48 664
9484.40 666
9485.32 664
9486.24 624
9487.16 603
9488.08 584
9489.00 552
9489.92 536
9490.84 545
9491.76 513
9492.68 486
9493.60 541
9494.52 581
9495.44 535
9496.36 557
9497.28 557
9498.20 552
9499.12 561
9500.04 525
9500.96 542
9501.88 514
9502.80 530
9503.72 515
9504.64 503
9505.56 538
9506.48 546
9507.40 488
9508.32 528
9509.24 586
9510.16 552
9511.08 529
9512.00 584
9512.93 520
9513.85 540
9514.77 533
9515.69 538
9516.61 566
9517.53 574
9518.45 608
9519.37 622
9520.29 633
9521.21 616
9522.14 601
9523.06 593
9523.98 598
9524.90 608
9525.82 598
9526.74 582
9527.66 536
9528.59 605
9529.51 580
9530.43 563
9531.35 702
9532.27 718
9533.19 771
9534.11 857
9535.04 866
9535.96 808
9536.88 857
9537.80 838
9538.72 745
9539.65 691
9540.57 696
9541.49 741
9542.41 659
9543.34 670
9544.26 655
9545.18 667
9546.10 645
9547.02 554
9547.95 607
9548.87 624
9549.79 643
9550.71 656
9551.64 632
9552.56 606
9553.48 608
9554.41 622
9555.33 609
9556.25 636
9557.17 666
9558.10 630
9559.02 659
9559.94 692
9560.87 692
9561.79 687
9562.71 682
9563.64 680
9564.56 636
9565.48 652
9566.41 642
9567.33 663
9568.25 658
9569.18 707
9570.10 659
9571.02 669
9571.95 634
9572.87 701
9573.79 632
9574.72 641
9575.64 611
9576.56 612
9577.49 634
9578.41 612
9579.34 660
9580.26 698
9581.18 571
9582.11 652
9583.03 663
9583.96 610
9584.88 623
9585.81 694
9586.73 694
9587.65 643
9588.58 632
9589.50 677
9590.43 725
9591.35 630
9592.28 696
9593.20 748
9594.13 648
9595.05 751
9595.98 714
9596.90 770
9597.83 715
9598.75 686
9599.68 692
9600.60 732
9601.53 737
9602.45 702
9603.38 646
9604.30 652
9605.23 762
9606.15 786
9607.08 722
9608.00 745
9608.93 730
9609.85 759
9610.78 749
9611.70 765
9612.63 766
9613.55 750
9614.48 803
9615.41 800
9616.33 839
9617.26 785
9618.18 834
9619.11 787
9620.04 829
9620.96 823
9621.89 849
9622.81 836
9623.74 785
9624.67 786
9625.59 726
9626.52 851
9627.44 822
9628.37 862
9629.30 872
9630.22 882
9631.15 918
9632.08 939
9633.00 890
9633.93 970
9634.86 972
9635.78 890
9636.71 884
9637.64 954
9638.56 1022
9639.49 1024
9640.42 1004
9641.34 1000
9642.27 946
9643.20 1014
9644.13 1031
9645.05 1059
9645.98 1007
9646.91 1033
9647.83 1141
9648.76 1075
9649.69 1066
9650.62 1262
9651.54 1168
9652.47 1189
9653.40 1233
9654.33 1200
9655.25 1281
9656.18 1273
9657.11 1205
9658.04 1264
9658.96 1230
9659.89 1243
9660.82 1355
9661.75 1374
9662.68 1291
9663.60 1253
9664.53 1335
9665.46 1305
9666.39 1349
9667.32 1389
9668.25 1457
9669.17 1387
9670.10 1449
9671.03 1549
9671.96 1461
9672.89 1449
9673.82 1383
9674.74 1375
9675.67 1546
9676.60 1572
9677.53 1583
9678.46 1598
9679.39 1626
9680.32 1637
9681.25 1733
9682.17 1805
9683.10 1781
9684.03 1832
9684.96 1901
9685.89 1861
9686.82 1933
9687.75 1984
9688.68 1871
9689.61 1840
9690.54 1876
9691.47 1916
9692.40 2032
9693.33 1913
9694.25 2012
9695.18 2081
9696.11 2199
9697.04 2395
9697.97 2752
9698.90 3129
9699.83 3269
9700.76 3594
9701.69 3698
9702.62 3746
9703.55 3550
9704.48 3409
9705.41 3119
9706.34 2964
9707.27 2673
9708.20 2398
9709.13 2197
9710.06 2103
9710.99 2058
9711.92 2121
9712.85 2116
9713.78 2188
9714.71 2122
9715.65 2222
9716.58 2253
9717.51 2436
9718.44 2523
9719.37 2331
9720.30 2220
9721.23 2151
9722.16 1898
9723.09 1923
9724.02 1771
9724.95 1663
9725.88 1677
9726.82 1611
9727.75 1666
9728.68 1579
9729.61 1601
9730.54 1603
9731.47 1693
9732.40 1732
9733.33 1736
9734.27 1768
9735.20 1749
9736.13 1798
9737.06 1795
9737.99 1821
9738.92 1643
9739.86 1580
9740.79 1621
9741.72 1641
9742.65 1453
9743.58 1430
9744.51 1430
9745.45 1432
9746.38 1380
9747.31 1213
9748.24 1286
9749.17 1257
9750.11 1349
9751.04 1363
9751.97 1334
9752.90 1270
9753.84 1329
9754.77 1199
9755.70 1213
9756.63 1228
9757.57 1239
9758.50 1202
9759.43 1262
9760.36 1262
9761.30 1308
9762.23 1329
9763.16 1300
9764.09 1257
9765.03 1331
9765.96 1280
9766.89 1269
9767.83 1242
9768.76 1291
9769.69 1240
9770.63 1204
9771.56 1290
9772.49 1305
9773.43 1256
9774.36 1257
9775.29 1359
9776.23 1326
9777.16 1297
9778.09 1425
9779.03 1440
9779.96 1585
9780.89 1554
9781.83 1540
9782.76 1476
9783.70 1567
9784.63 1548
9785.56 1508
9786.50 1562
9787.43 1569
9788.37 1460
9789.30 1492
9790.23 1320
9791.17 1310
9792.10 1349
9793.04 1248
9793.97 1148
9794.90 1169
9795.84 1186
9796.77 1207
9797.71 1203
9798.64 1261
9799.58 1305
9800.51 1377
9801.45 1313
9802.38 1198
9803.32 1255
9804.25 1178
9805.19 1151
9806.12 1042
9807.05 1019
9807.99 985
9808.92 1066
9809.86 1029
9810.80 995
9811.73 962
9812.67 961
9813.60 982
9814.54 967
9815.47 963
9816.41 1000
9817.34 964
9818.28 928
9819.21 965
9820.15 923
9821.08 945
9822.02 962
9822.96 919
9823.89 910
9824.83 932
9825.76 940
9826.70 895
9827.63 924
9828.57 906
9829.51 972
9830.44 936
9831.38 869
9832.31 879
9833.25 968
9834.19 807
9835.12 880
9836.06 872
9837.00 795
9837.93 820
9838.87 813
9839.81 862
9840.74 800
9841.68 865
9842.61 881
9843.55 844
9844.49 853
9845.43 877
9846.36 858
9847.30 870
9848.24 844
9849.17 903
9850.11 856
9851.05 790
9851.98 830
9852.92 821
9853.86 764
9854.79 822
9855.73 884
9856.67 850
9857.61 840
9858.54 845
9859.48 857
9860.42 846
9861.36 843
9862.29 821
9863.23 890
9864.17 770
9865.11 756
9866.04 802
9866.98 807
9867.92 805
9868.86 802
9869.80 822
9870.73 790
9871.67 818
9872.61 805
9873.55 803
9874.49 823
9875.42 834
9876.36 832
9877.30 799
9878.24 867
9879.18 841
9880.12 729
9881.05 709
9881.99 700
9882.93 745
9883.87 762
9884.81 744
9885.75 828
9886.69 748
9887.63 747
9888.56 754
9889.50 756
9890.44 722
9891.38 665
9892.32 700
9893.26 738
9894.20 762
9895.14 751
9896.08 772
9897.02 750
9897.95 713
9898.89 651
9899.83 678
9900.77 699
9901.71 725
9902.65 653
9903.59 665
9904.53 743
9905.47 739
9906.41 716
9907.35 789
9908.29 748
9909.23 744
9910.17 680
9911.11 741
9912.05 758
9912.99 845
9913.93 838
9914.87 815
9915.81 754
9916.75 761
9917.69 729
9918.63 736
9919.57 699
9920.51 726
9921.45 741
9922.39 768
9923.33 862
9924.27 901
9925.21 955
9926.15 1123
9927.09 1134
9928.03 1280
9928.97 1372
9929.92 1521
9930.86 1446
9931.80 1349
9932.74 1311
9933.68 1252
9934.62 1181
9935.56 1068
9936.50 972
9937.44 891
9938.38 859
9939.33 817
9940.27 843
9941.21 819
9942.15 745
9943.09 764
9944.03 816
9944.97 830
9945.92 773
9946.86 708
9947.80 741
9948.74 780
9949.68 715
9950.62 696
9951.57 708
9952.51 672
9953.45 690
9954.39 708
9955.33 756
9956.28 741
9957.22 785
9958.16 767
9959.10 751
9960.04 656
9960.99 705
9961.93 768
9962.87 676
9963.81 699
9964.76 739
9965.70 846
9966.64 796
9967.58 791
9968.53 788
9969.47 717
9970.41 786
9971.35 759
9972.30 756
9973.24 827
9974.18 770
9975.13 779
9976.07 788
9977.01 800
9977.95 846
9978.90 857
9979.84 816
9980.78 792
9981.73 804
9982.67 811
9983.61 812
9984.56 823
9985.50 698
9986.44 707
9987.39 774
9988.33 739
9989.27 694
9990.22 703
9991.16 728
9992.11 707
9993.05 702
9993.99 712
9994.94 677
9995.88 725
9996.82 679
9997.77 694
9998.71 644
9999.66 597
10000.60 629
10001.55 652
10002.49 684
10003.43 636
10004.38 620
10005.32 610
10006.27 653
10007.21 714
10008.16 663
10009.10 631
10010.04 662
10010.99 648
10011.93 576
10012.88 599
10013.82 549
10014.77 613
10015.71 625
10016.66 647
10017.60 587
10018.55 635
10019.49 584
10020.44 596
10021.38 641
10022.33 706
10023.27 694
10024.22 615
10025.16 634
10026.11 662
10027.05 621
10028.00 566
10028.95 580
10029.89 658
10030.84 662
10031.78 649
10032.73 631
10033.67 628
10034.62 606
10035.57 639
10036.51 577
10037.46 563
10038.40 569
10039.35 590
10040.30 479
10041.24 528
10042.19 576
10043.13 617
10044.08 583
10045.03 562
10045.97 602
10046.92 627
10047.86 563
10048.81 600
10049.76 522
10050.70 492
10051.65 585
10052.60 601
10053.54 566
10054.49 550
10055.44 546
10056.38 600
10057.33 618
10058.28 567
10059.22 575
10060.17 598
10061.12 622
10062.07 553
10063.01 619
10063.96 584
10064.91 546
10065.85 589
10066.80 600
10067.75 557
10068.70 558
10069.64 533
10070.59 561
10071.54 560
10072.49 589
10073.43 572
10074.38 521
10075.33 535
10076.28 557
10077.22 564
10078.17 540
10079.12 565
10080.07 514
10081.02 535
10081.96 509
10082.91 514
10083.86 547
10084.81 513
10085.76 522
10086.70 516
10087.65 538
10088.60 519
10089.55 514
10090.50 544
10091.45 542
10092.39 523
10093.34 534
10094.29 517
10095.24 537
10096.19 537
10097.14 526
10098.09 542
10099.03 510
10099.98 526
10100.93 516
10101.88 487
10102.83 482
10103.78 553
10104.73 514
10105.68 470
10106.63 497
10107.58 524
10108.53 521
10109.47 557
10110.42 496
10111.37 507
10112.32 538
10113.27 538
10114.22 526
10115.17 490
10116.12 527
10117.07 536
10118.02 539
10118.97 571
10119.92 512
10120.87 489
10121.82 464
10122.77 513
10123.72 567
10124.67 541
10125.62 541
10126.57 577
10127.52 506
10128.47 485
10129.42 475
10130.37 527
10131.32 586
10132.27 623
10133.22 559
10134.17 515
10135.12 525
10136.07 500
10137.02 522
10137.97 525
10138.92 538
10139.87 511
10140.83 544
10141.78 553
10142.73 567
10143.68 563
10144.63 600
10145.58 575
10146.53 574
10147.48 577
10148.43 544
10149.38 580
10150.34 541
10151.29 542
10152.24 582
10153.19 594
10154.14 575
10155.09 538
10156.04 600
10156.99 578
10157.95 623
10158.90 634
10159.85 650
10160.80 655
10161.75 590
10162.70 617
10163.66 572
10164.61 607
10165.56 673
10166.51 676
10167.46 630
10168.42 630
10169.37 634
10170.32 601
10171.27 603
10172.23 635
10173.18 668
10174.13 599
10175.08 650
10176.03 665
10176.99 678
10177.94 646
10178.89 696
10179.84 644
10180.80 718
10181.75 743
10182.70 769
10183.66 732
10184.61 771
10185.56 833
10186.51 809
10187.47 778
10188.42 866
10189.37 879
10190.33 868
10191.28 842
10192.23 848
10193.19 864
10194.14 851
10195.09 848
10196.05 878
10197.00 912
10197.95 907
10198.91 889
10199.86 892
10200.81 915
10201.77 938
10202.72 966
10203.67 968
10204.63 1063
10205.58 1155
10206.53 1141
10207.49 1252
10208.44 1314
10209.40 1325
10210.35 1180
10211.30 1117
10212.26 1185
10213.21 1102
10214.17 1059
10215.12 978
10216.08 1009
10217.03 974
10217.98 873
10218.94 908
10219.89 855
10220.85 857
10221.80 869
10222.76 854
10223.71 794
10224.67 822
10225.62 850
10226.58 762
10227.53 748
10228.49 845
10229.44 722
10230.40 734
10231.35 717
10232.31 705
10233.26 714
10234.22 763
10235.17 701
10236.13 724
10237.08 741
10238.04 748
10238.99 730
10239.95 703
10240.90 727
10241.86 706
10242.81 686
10243.77 698
10244.72 675
10245.68 635
10246.64 615
10247.59 629
10248.55 668
10249.50 632
10250.46 630
10251.42 584
10252.37 559
10253.33 642
10254.28 641
10255.24 591
10256.20 613
10257.15 566
10258.11 575
10259.06 534
10260.02 582
10260.98 603
10261.93 565
10262.89 570
10263.85 539
10264.80 525
10265.76 609
10266.72 613
10267.67 559
10268.63 538
10269.59 544
10270.54 522
10271.50 588
10272.46 619
10273.41 525
10274.37 524
10275.33 569
10276.29 571
10277.24 614
10278.20 562
10279.16 536
10280.11 520
10281.07 542
10282.03 526
10282.99 552
10283.94 529
10284.90 525
10285.86 516
10286.82 547
10287.77 567
10288.73 555
10289.69 527
10290.65 545
10291.61 559
10292.56 558
10293.52 519
10294.48 524
10295.44 512
10296.39 550
10297.35 547
10298.31 553
10299.27 529
10300.23 533
10301.19 512
10302.14 547
10303.10 481
10304.06 529
10305.02 532
10305.98 486
10306.94 500
10307.89 492
10308.85 471
10309.81 468
10310.77 464
10311.73 461
10312.69 464
10313.65 493
10314.61 476
10315.57 484
10316.52 478
10317.48 466
10318.44 462
10319.40 549
10320.36 518
10321.32 428
10322.28 480
10323.24 474
10324.20 460
10325.16 436
10326.12 470
10327.08 464
10328.04 448
10328.99 429
10329.95 464
10330.91 451
10331.87 494
10332.83 505
10333.79 461
10334.75 437
10335.71 517
10336.67 520
10337.63 473
10338.59 491
10339.55 435
10340.51 518
10341.47 475
10342.43 466
10343.39 423
10344.35 487
10345.31 467
10346.27 508
10347.23 479
10348.20 466
10349.16 478
10350.12 435
10351.08 442
10352.04 456
10353.00 449
10353.96 460
10354.92 471
10355.88 486
10356.84 448
10357.80 447
10358.76 453
10359.72 471
10360.69 505
10361.65 502
10362.61 456
10363.57 450
10364.53 490
10365.49 455
10366.45 396
10367.41 464
10368.38 455
10369.34 456
10370.30 447
10371.26 494
10372.22 519
10373.18 475
10374.14 465
10375.11 431
10376.07 437
10377.03 434
10377.99 426
10378.95 478
10379.92 412
10380.88 418
10381.84 383
10382.80 436
10383.76 444
10384.73 407
10385.69 429
10386.65 442
10387.61 395
10388.57 406
10389.54 378
10390.50 446
10391.46 470
10392.42 417
10393.39 395
10394.35 465
10395.31 404
10396.27 427
10397.24 394
10398.20 412
10399.16 417
10400.13 394
10401.09 436
10402.05 414
10403.02 397
10403.98 359
10404.94 374
10405.90 370
10406.87 454
10407.83 438
10408.79 382
10409.76 409
10410.72 400
10411.68 441
10412.65 402
10413.61 379
10414.57 367
10415.54 427
10416.50 404
10417.47 391
10418.43 455
10419.39 479
10420.36 484
10421.32 445
10422.28 432
10423.25 469
10424.21 429
10425.18 466
10426.14 420
10427.10 361
10428.07 403
10429.03 424
10430.00 415
10430.96 446
10431.93 407
10432.89 396
10433.85 396
10434.82 377
10435.78 369
10436.75 399
10437.71 395
10438.68 416
10439.64 420
10440.61 362
10441.57 365
10442.54 382
10443.50 347
10444.47 388
10445.43 368
10446.40 396
10447.36 377
10448.33 391
10449.29 382
10450.26 346
10451.22 355
10452.19 394
10453.15 376
10454.12 374
10455.08 385
10456.05 410
10457.01 399
10457.98 366
10458.95 421
10459.91 434
10460.88 352
10461.84 368
10462.81 370
10463.77 350
10464.74 341
10465.71 350
10466.67 340
10467.64 374
10468.60 352
10469.57 347
10470.54 377
10471.50 383
10472.47 378
10473.44 396
10474.40 295
10475.37 333
10476.33 315
10477.30 300
10478.27 339
10479.23 362
10480.20 343
10481.17 340
10482.13 375
10483.10 304
10484.07 345
10485.03 350
10486.00 366
10486.97 407
10487.93 358
10488.90 313
10489.87 330
10490.84 326
10491.80 351
10492.77 337
10493.74 318
10494.70 362
10495.67 372
10496.64 350
10497.61 348
10498.57 346
10499.54 397
10500.51 326
10501.48 374
10502.44 423
10503.41 330
10504.38 321
10505.35 306
10506.31 368
10507.28 345
10508.25 371
10509.22 298
10510.19 332
10511.15 351
10512.12 369
10513.09 349
10514.06 326
10515.03 365
10516.00 335
10516.96 303
10517.93 373
10518.90 330
10519.87 334
10520.84 347
10521.81 344
10522.77 362
10523.74 354
10524.71 362
10525.68 355
10526.65 398
10527.62 381
10528.59 351
10529.56 364
10530.52 347
10531.49 380
10532.46 369
10533.43 380
10534.40 415
10535.37 371
10536.34 374
10537.31 373
10538.28 362
10539.25 393
10540.22 369
10541.18 333
10542.15 325
10543.12 331
10544.09 388
10545.06 376
10546.03 330
10547.00 378
10547.97 376
10548.94 336
10549.91 373
10550.88 368
10551.85 333
10552.82 382
10553.79 400
10554.76 369
10555.73 422
10556.70 350
10557.67 308
10558.64 389
10559.61 394
10560.58 366
10561.55 390
10562.52 377
10563.49 442
10564.46 472
10565.43 367
10566.40 418
10567.38 415
10568.35 403
10569.32 352
10570.29 357
10571.26 398
10572.23 337
10573.20 353
10574.17 387
10575.14 354
10576.11 343
10577.08 379
10578.06 346
10579.03 360
10580.00 369
10580.97 390
10581.94 368
10582.91 322
10583.88 335
10584.85 316
10585.83 363
10586.80 346
10587.77 351
10588.74 316
10589.71 331
10590.68 366
10591.66 402
10592.63 468
10593.60 429
10594.57 420
10595.54 455
10596.51 405
10597.49 371
10598.46 399
10599.43 394
10600.40 391
10601.37 387
10602.35 358
10603.32 376
10604.29 453
10605.26 401
10606.24 321
10607.21 371
10608.18 403
10609.15 426
10610.13 345
10611.10 344
10612.07 403
10613.04 399
10614.02 383
10614.99 350
10615.96 337
10616.94 385
10617.91 396
10618.88 397
10619.85 405
10620.83 439
10621.80 373
10622.77 391
10623.75 445
10624.72 407
10625.69 434
10626.67 485
10627.64 449
10628.61 440
10629.59 427
10630.56 402
10631.53 443
10632.51 364
10633.48 422
10634.46 405
10635.43 466
10636.40 476
10637.38 497
10638.35 526
10639.32 628
10640.30 676
10641.27 682
10642.25 615
10643.22 687
10644.19 638
10645.17 591
10646.14 547
10647.12 481
10648.09 516
10649.07 467
10650.04 482
10651.01 432
10651.99 412
10652.96 423
10653.94 446
10654.91 416
10655.89 400
10656.86 417
10657.84 433
10658.81 395
10659.79 375
10660.76 389
10661.74 422
10662.71 358
10663.69 400
10664.66 361
10665.64 395
10666.61 412
10667.59 402
10668.56 416
10669.54 382
10670.51 390
10671.49 398
10672.46 402
10673.44 387
10674.42 360
10675.39 378
10676.37 393
10677.34 419
10678.32 463
10679.29 431
10680.27 404
10681.25 374
10682.22 409
10683.20 420
10684.17 406
10685.15 418
10686.12 390
10687.10 427
10688.08 409
10689.05 358
10690.03 339
10691.01 390
10691.98 387
10692.96 359
10693.94 339
10694.91 394
10695.89 366
10696.86 364
10697.84 337
10698.82 320
10699.79 321
10700.77 371
10701.75 347
10702.72 335
10703.70 373
10704.68 375
10705.66 370
10706.63 390
10707.61 373
10708.59 385
10709.56 406
10710.54 333
10711.52 319
10712.50 337
10713.47 334
10714.45 317
10715.43 420
10716.41 410
10717.38 387
10718.36 365
10719.34 386
10720.32 357
10721.29 391
10722.27 385
10723.25 355
10724.23 365
10725.20 362
10726.18 360
10727.16 369
10728.14 333
10729.12 385
10730.09 380
10731.07 370
10732.05 374
10733.03 403
10734.01 352
10734.99 358
10735.96 356
10736.94 371
10737.92 396
10738.90 309
10739.88 361
10740.86 381
10741.83 336
10742.81 320
10743.79 361
10744.77 373
10745.75 391
10746.73 359
10747.71 363
10748.69 353
10749.67 328
10750.64 409
10751.62 385
10752.60 367
10753.58 356
10754.56 334
10755.54 325
10756.52 298
10757.50 377
10758.48 320
10759.46 305
10760.44 342
10761.42 362
10762.40 365
10763.38 415
10764.35 363
10765.33 383
10766.31 369
10767.29 350
10768.27 330
10769.25 336
10770.23 339
10771.21 330
10772.19 360
10773.17 322
10774.15 326
10775.13 397
10776.11 401
10777.09 389
10778.07 366
10779.05 323
10780.04 384
10781.02 367
10782.00 361
10782.98 401
10783.96 406
10784.94 449
10785.92 411
10786.90 405
10787.88 380
10788.86 341
10789.84 363
10790.82 362
10791.80 367
10792.78 378
10793.77 344
10794.75 342
10795.73 361
10796.71 320
10797.69 375
10798.67 356
10799.65 328
10800.63 355
10801.61 299
10802.60 323
10803.58 411
10804.56 407
10805.54 368
10806.52 338
10807.50 405
10808.49 393
10809.47 405
10810.45 370
10811.43 396
10812.41 442
10813.39 341
10814.38 360
10815.36 362
10816.34 359
10817.32 394
10818.30 417
10819.29 418
10820.27 385
10821.25 362
10822.23 376
10823.22 393
10824.20 426
10825.18 405
10826.16 419
10827.15 428
10828.13 383
10829.11 366
10830.09 366
10831.08 370
10832.06 411
10833.04 390
10834.02 399
10835.01 400
10835.99 464
10836.97 422
10837.96 399
10838.94 349
10839.92 387
10840.90 382
10841.89 406
10842.87 408
10843.85 373
10844.84 392
10845.82 360
10846.80 388
10847.79 348
10848.77 345
10849.76 387
10850.74 428
10851.72 425
10852.71 403
10853.69 448
10854.67 430
10855.66 450
10856.64 391
10857.62 419
10858.61 428
10859.59 445
10860.58 439
10861.56 392
10862.55 404
10863.53 392
10864.51 430
10865.50 444
10866.48 449
10867.47 420
10868.45 465
10869.44 468
10870.42 446
10871.40 432
10872.39 455
10873.37 434
10874.36 464
10875.34 488
10876.33 460
10877.31 433
10878.30 458
10879.28 454
10880.27 469
10881.25 524
10882.24 474
10883.22 474
10884.21 480
10885.19 537
10886.18 497
10887.16 486
10888.15 517
10889.13 500
10890.12 516
10891.10 548
10892.09 589
10893.07 552
10894.06 554
10895.05 523
10896.03 558
10897.02 582
10898.00 524
10898.99 546
10899.97 550
10900.96 532
10901.95 565
10902.93 565
10903.92 559
10904.90 576
10905.89 577
10906.88 615
10907.86 587
10908.85 581
10909.84 560
10910.82 555
10911.81 566
10912.79 576
10913.78 579
10914.77 625
10915.75 632
10916.74 593
10917.73 646
10918.71 677
10919.70 640
10920.69 708
10921.67 739
10922.66 712
10923.65 670
10924.63 687
10925.62 820
10926.61 778
10927.60 736
10928.58 705
10929.57 726
10930.56 718
10931.54 635
10932.53 730
10933.52 752
10934.51 740
10935.49 740
10936.48 753
10937.47 773
10938.46 804
10939.44 825
10940.43 829
10941.42 800
10942.41 800
10943.39 837
10944.38 841
10945.37 803
10946.36 887
10947.35 915
10948.33 887
10949.32 940
10950.31 944
10951.30 1001
10952.29 960
10953.28 1008
10954.26 1117
10955.25 1139
10956.24 1166
10957.23 1261
10958.22 1277
10959.21 1421
10960.19 1588
10961.18 1526
10962.17 1583
10963.16 1507
10964.15 1551
10965.14 1463
10966.13 1327
10967.11 1332
10968.10 1212
10969.09 1113
10970.08 1140
10971.07 1143
10972.06 1039
10973.05 1005
10974.04 980
10975.03 987
10976.02 1032
10977.01 1036
10978.00 1013
10978.98 992
10979.97 964
10980.96 1107
10981.95 1066
10982.94 1093
10983.93 1126
10984.92 1060
10985.91 1046
10986.90 1047
10987.89 1094
10988.88 1144
10989.87 1148
10990.86 1117
10991.85 1120
10992.84 1191
10993.83 1262
10994.82 1320
10995.81 1337
10996.80 1560
10997.79 1657
10998.78 1851
10999.77 1963
11000.76 2093
11001.75 2198
11002.74 2395
11003.73 2426
11004.72 2298
11005.72 2147
11006.71 2003
11007.70 1733
11008.69 1668
11009.68 1547
11010.67 1382
11011.66 1250
11012.65 1210
11013.64 1102
11014.63 1116
11015.62 1042
11016.61 1005
11017.61 980
11018.60 966
11019.59 991
11020.58 990
11021.57 937
11022.56 883
11023.55 845
11024.55 845
11025.54 861
11026.53 842
11027.52 821
11028.51 834
11029.50 824
11030.49 824
11031.49 768
11032.48 758
11033.47 824
11034.46 875
11035.45 817
11036.45 730
11037.44 741
11038.43 829
11039.42 769
11040.41 773
11041.41 836
11042.40 785
11043.39 767
11044.38 817
11045.38 717
11046.37 715
11047.36 722
11048.35 698
11049.35 720
11050.34 756
11051.33 644
11052.32 660
11053.32 725
11054.31 641
11055.30 663
11056.30 648
11057.29 673
11058.28 647
11059.27 672
11060.27 659
11061.26 689
11062.25 675
11063.25 644
11064.24 609
11065.23 661
11066.23 670
11067.22 612
11068.21 653
11069.21 645
11070.20 599
11071.19 644
11072.19 628
11073.18 640
11074.17 652
11075.17 644
11076.16 633
11077.16 640
11078.15 666
11079.14 655
11080.14 706
11081.13 640
11082.13 691
11083.12 706
11084.11 668
11085.11 717
11086.10 683
11087.10 682
11088.09 668
11089.09 673
11090.08 624
11091.07 672
11092.07 673
11093.06 607
11094.06 561
11095.05 568
11096.05 657
11097.04 674
11098.04 604
11099.03 586
11100.03 622
11101.02 626
11102.02 565
11103.01 557
11104.01 561
11105.00 594
11106.00 602
11106.99 640
11107.99 642
11108.98 559
11109.98 572
11110.97 631
11111.97 588
11112.96 593
11113.96 575
11114.95 581
11115.95 606
11116.95 545
11117.94 492
11118.94 580
11119.93 637
11120.93 612
11121.92 549
11122.92 556
11123.92 588
11124.91 602
11125.91 671
11126.90 642
11127.90 652
11128.90 749
11129.89 746
11130.89 716
11131.89 698
11132.88 661
11133.88 638
11134.87 593
11135.87 597
11136.87 613
11137.86 584
11138.86 569
11139.86 567
11140.85 590
11141.85 520
11142.85 585
11143.84 593
11144.84 591
11145.84 583
11146.84 537
11147.83 560
11148.83 570
11149.83 474
11150.82 559
11151.82 516
11152.82 531
11153.82 471
11154.81 528
11155.81 469
11156.81 536
11157.80 510
11158.80 494
11159.80 543
11160.80 508
11161.79 547
11162.79 515
11163.79 539
11164.79 469
11165.79 539
11166.78 539
11167.78 534
11168.78 523
11169.78 564
11170.78 542
11171.77 531
11172.77 542
11173.77 515
11174.77 543
11175.77 553
11176.76 570
11177.76 536
11178.76 517
11179.76 554
11180.76 571
11181.76 559
11182.76 545
11183.75 596
11184.75 546
11185.75 551
11186.75 576
11187.75 543
11188.75 516
11189.75 534
11190.75 529
11191.74 556
11192.74 563
11193.74 585
11194.74 606
11195.74 583
11196.74 578
11197.74 583
11198.74 592
11199.74 548
11200.74 516
11201.74 508
11202.74 526
11203.74 550
11204.74 595
11205.73 517
11206.73 580
11207.73 528
11208.73 574
11209.73 609
11210.73 545
11211.73 635
11212.73 565
11213.73 586
11214.73 539
11215.73 514
11216.73 568
11217.73 537
11218.73 475
11219.73 464
11220.73 493
11221.73 521
11222.73 497
11223.74 472
11224.74 463
11225.74 444
11226.74 452
11227.74 456
11228.74 477
11229.74 459
11230.74 492
11231.74 498
11232.74 487
11233.74 447
11234.74 454
11235.74 497
11236.74 468
11237.75 480
11238.75 471
11239.75 443
11240.75 481
11241.75 410
11242.75 420
11243.75 447
11244.75 413
11245.76 434
11246.76 445
11247.76 453
11248.76 422
11249.76 491
11250.76 490
11251.76 484
11252.77 511
11253.77 469
11254.77 416
11255.77 390
11256.77 416
11257.78 448
11258.78 459
11259.78 471
11260.78 500
11261.78 443
11262.79 473
11263.79 519
11264.79 450
11265.79 465
11266.79 480
11267.80 430
11268.80 497
11269.80 446
11270.80 466
11271.81 506
11272.81 494
11273.81 503
11274.81 539
11275.82 530
11276.82 550
11277.82 497
11278.83 521
11279.83 500
11280.83 563
11281.83 547
11282.84 585
11283.84 505
11284.84 507
11285.85 484
11286.85 543
11287.85 521
11288.86 516
11289.86 525
11290.86 494
11291.87 450
11292.87 480
11293.87 498
11294.88 524
11295.88 516
11296.89 564
11297.89 492
11298.89 548
11299.90 483
11300.90 499
11301.90 493
11302.91 485
11303.91 460
11304.92 512
11305.92 518
11306.92 534
11307.93 493
11308.93 553
11309.94 622
11310.94 642
11311.95 618
11312.95 672
11313.95 696
11314.96 735
11315.96 821
11316.97 805
11317.97 692
11318.98 682
11319.98 675
11320.99 644
11321.99 589
11323.00 607
11324.00 521
11325.01 518
11326.01 549
11327.02 456
11328.02 431
11329.03 437
11330.03 446
11331.04 452
11332.04 466
11333.05 467
11334.05 417
11335.06 428
11336.06 414
11337.07 420
11338.07 443
11339.08 461
11340.09 461
11341.09 451
11342.10 431
11343.10 399
11344.11 433
11345.11 392
11346.12 429
11347.13 411
11348.13 413
11349.14 474
11350.14 449
11351.15 377
11352.16 391
11353.16 411
11354.17 423
11355.17 447
11356.18 390
11357.19 403
11358.19 428
11359.20 437
11360.21 376
11361.21 452
11362.22 423
11363.23 455
11364.23 402
11365.24 411
11366.25 378
11367.25 414
11368.26 404
11369.27 392
11370.27 377
11371.28 381
11372.29 389
11373.29 389
11374.30 384
11375.31 388
11376.32 413
11377.32 389
11378.33 392
11379.34 402
11380.35 388
11381.35 413
11382.36 374
11383.37 346
11384.38 364
11385.38 407
11386.39 409
11387.40 345
11388.41 360
11389.41 384
11390.42 359
11391.43 384
11392.44 404
11393.45 361
11394.45 339
11395.46 426
11396.47 411
11397.48 396
11398.49 374
11399.49 401
11400.50 407
11401.51 377
11402.52 429
11403.53 422
11404.54 382
11405.54 387
11406.55 413
11407.56 360
11408.57 404
11409.58 384
11410.59 378
11411.60 356
11412.61 401
11413.61 364
11414.62 426
11415.63 437
11416.64 352
11417.65 357
11418.66 366
11419.67 381
11420.68 372
11421.69 395
11422.70 419
11423.71 404
11424.71 388
11425.72 402
11426.73 382
11427.74 389
11428.75 384
11429.76 352
11430.77 359
11431.78 397
11432.79 380
11433.80 385
11434.81 345
11435.82 362
11436.83 392
11437.84 407
11438.85 377
11439.86 368
11440.87 395
11441.88 364
11442.89 344
11443.90 332
11444.91 357
11445.92 351
11446.93 348
11447.94 371
11448.95 378
11449.96 364
11450.97 370
11451.98 397
11452.99 435
11454.01 411
11455.02 344
11456.03 350
11457.04 369
11458.05 322
11459.06 323
11460.07 353
11461.08 334
11462.09 361
11463.10 346
11464.11 366
11465.13 380
11466.14 380
11467.15 352
11468.16 353
11469.17 381
11470.18 401
11471.19 322
11472.20 337
11473.22 383
11474.23 384
11475.24 373
11476.25 350
11477.26 378
11478.27 358
11479.29 363
11480.30 375
11481.31 387
11482.32 354
11483.33 369
11484.35 385
11485.36 332
11486.37 316
11487.38 293
11488.39 303
11489.41 364
11490.42 337
11491.43 347
11492.44 338
11493.46 308
11494.47 346
11495.48 333
11496.49 359
11497.51 342
11498.52 392
11499.53 400
11500.54 338
11501.56 326
11502.57 361
11503.58 332
11504.59 338
11505.61 352
11506.62 337
11507.63 338
11508.65 284
11509.66 289
11510.67 300
11511.69 307
11512.70 338
11513.71 327
11514.73 341
11515.74 313
11516.75 331
11517.77 319
11518.78 365
11519.79 373
11520.81 329
11521.82 335
11522.83 287
11523.85 333
11524.86 332
11525.88 351
11526.89 345
11527.90 316
11528.92 363
11529.93 329
11530.95 351
11531.96 354
11532.97 339
11533.99 356
11535.00 339
11536.02 327
11537.03 381
11538.05 346
11539.06 321
11540.07 347
11541.09 363
11542.10 337
11543.12 315
11544.13 323
11545.15 319
11546.16 342
11547.18 359
11548.19 428
11549.21 312
11550.22 370
11551.24 360
11552.25 393
11553.27 392
11554.28 366
11555.30 367
11556.31 410
11557.33 411
11558.34 337
11559.36 344
11560.37 345
11561.39 350
11562.40 388
11563.42 369
11564.43 358
11565.45 357
11566.47 420
11567.48 370
11568.50 364
11569.51 314
11570.53 373
11571.54 353
11572.56 357
11573.58 346
11574.59 375
11575.61 414
11576.62 424
11577.64 379
11578.66 363
11579.67 415
11580.69 415
11581.70 445
11582.72 432
11583.74 420
11584.75 419
11585.77 375
11586.79 409
11587.80 481
11588.82 412
11589.84 469
11590.85 427
11591.87 418
11592.89 450
11593.90 442
11594.92 453
11595.94 481
11596.95 469
11597.97 497
11598.99 521
11600.01 555
11601.02 612
11602.04 638
11603.06 675
11604.07 775
11605.09 818
11606.11 863
11607.13 816
11608.14 816
11609.16 802
11610.18 704
11611.20 685
11612.21 579
11613.23 506
11614.25 571
11615.27 499
11616.29 460
11617.30 412
11618.32 416
11619.34 458
11620.36 458
11621.38 424
11622.39 379
11623.41 384
11624.43 370
11625.45 410
11626.47 397
11627.48 391
11628.50 386
11629.52 389
11630.54 354
11631.56 378
11632.58 391
11633.59 359
11634.61 352
11635.63 385
11636.65 373
11637.67 367
11638.69 404
11639.71 348
11640.73 359
11641.75 404
11642.76 353
11643.78 370
11644.80 338
11645.82 362
11646.84 374
11647.86 337
11648.88 356
11649.90 352
11650.92 339
11651.94 348
11652.96 326
11653.98 314
11655.00 364
11656.01 352
11657.03 346
11658.05 333
11659.07 292
11660.09 292
11661.11 330
11662.13 325
11663.15 313
11664.17 343
11665.19 310
11666.21 330
11667.23 321
11668.25 329
11669.27 320
11670.29 335
11671.31 360
11672.33 330
11673.35 352
11674.37 370
11675.39 318
11676.42 328
11677.44 339
11678.46 315
11679.48 320
11680.50 322
11681.52 360
11682.54 339
11683.56 348
11684.58 392
11685.60 353
11686.62 309
11687.64 294
11688.66 317
11689.69 334
11690.71 330
11691.73 313
11692.75 353
11693.77 340
11694.79 333
11695.81 332
11696.83 310
11697.85 342
11698.88 385
11699.90 366
11700.92 330
11701.94 347
11702.96 329
11703.98 322
11705.01 298
11706.03 318
11707.05 341
11708.07 334
11709.09 338
11710.12 305
11711.14 324
11712.16 299
11713.18 347
11714.20 334
11715.23 326
11716.25 299
11717.27 305
11718.29 304
11719.31 304
11720.34 330
11721.36 329
11722.38 330
11723.40 332
11724.43 338
11725.45 348
11726.47 342
11727.49 346
11728.52 318
11729.54 324
11730.56 316
11731.59 326
11732.61 351
11733.63 341
11734.65 356
11735.68 334
11736.70 357
11737.72 354
11738.75 342
11739.77 343
11740.79 350
11741.82 355
11742.84 347
11743.86 323
11744.89 290
11745.91 305
11746.93 310
11747.96 335
11748.98 312
11750.01 343
11751.03 318
11752.05 336
11753.08 294
11754.10 303
11755.12 311
11756.15 313
11757.17 345
11758.20 353
11759.22 322
11760.24 343
11761.27 342
11762.29 321
11763.32 334
11764.34 326
11765.37 317
11766.39 298
11767.41 337
11768.44 333
11769.46 336
11770.49 330
11771.51 321
11772.54 378
11773.56 358
11774.59 337
11775.61 366
11776.64 314
11777.66 326
11778.69 343
11779.71 317
11780.74 360
11781.76 338
11782.79 345
11783.81 340
11784.84 333
11785.86 330
11786.89 327
11787.91 340
11788.94 358
11789.96 341
11790.99 313
11792.01 321
11793.04 349
11794.07 357
11795.09 349
11796.12 390
11797.14 361
11798.17 364
11799.19 328
11800.22 356
11801.25 355
11802.27 332
11803.30 389
11804.32 399
11805.35 385
11806.38 391
11807.40 368
11808.43 354
11809.45 386
11810.48 354
11811.51 430
11812.53 420
11813.56 366
11814.59 377
11815.61 372
11816.64 351
11817.67 345
11818.69 393
11819.72 381
11820.75 341
11821.77 365
11822.80 362
11823.83 381
11824.85 340
11825.88 325
11826.91 357
11827.94 375
11828.96 371
11829.99 377
11831.02 383
11832.04 434
11833.07 388
11834.10 383
11835.13 393
11836.15 365
11837.18 374
11838.21 366
11839.24 371
11840.26 374
11841.29 384
11842.32 391
11843.35 393
11844.37 367
11845.40 381
11846.43 393
11847.46 340
11848.49 376
11849.51 390
11850.54 394
11851.57 361
11852.60 419
11853.63 421
11854.65 450
11855.68 479
11856.71 452
11857.74 437
11858.77 392
11859.80 481
11860.83 413
11861.85 451
11862.88 451
11863.91 446
11864.94 442
11865.97 465
11867.00 466
11868.03 485
11869.05 447
11870.08 446
11871.11 456
11872.14 460
11873.17 469
11874.20 439
11875.23 464
11876.26 500
11877.29 545
11878.32 508
11879.35 506
11880.38 496
11881.40 483
11882.43 507
11883.46 480
11884.49 528
11885.52 569
11886.55 517
11887.58 572
11888.61 542
11889.64 596
11890.67 608
11891.70 626
11892.73 537
11893.76 616
11894.79 579
11895.82 572
11896.85 694
11897.88 692
11898.91 696
11899.94 681
11900.97 767
11902.00 822
11903.03 768
11904.06 792
11905.09 828
11906.12 828
11907.15 780
11908.18 793
11909.22 787
11910.25 800
11911.28 754
11912.31 691
11913.34 703
11914.37 765
11915.40 767
11916.43 765
11917.46 687
11918.49 715
11919.52 719
11920.55 702
11921.59 672
11922.62 648
11923.65 683
11924.68 700
11925.71 763
11926.74 784
11927.77 813
11928.81 970
11929.84 977
11930.87 1008
11931.90 1041
11932.93 1188
11933.96 1320
11935.00 1202
11936.03 1328
11937.06 1216
11938.09 1167
11939.12 1117
11940.15 1034
11941.19 937
11942.22 841
11943.25 775
11944.28 757
11945.31 786
11946.35 702
11947.38 684
11948.41 618
11949.44 659
11950.48 694
11951.51 600
11952.54 643
11953.57 587
11954.61 588
11955.64 609
11956.67 577
11957.70 581
11958.74 552
11959.77 528
11960.80 553
11961.84 502
11962.87 582
11963.90 620
11964.93 552
11965.97 569
11967.00 555
11968.03 534
11969.07 589
11970.10 573
11971.13 556
11972.17 538
11973.20 560
11974.23 559
11975.27 565
11976.30 557
11977.33 536
11978.37 547
11979.40 534
11980.44 534
11981.47 506
11982.50 482
11983.54 486
11984.57 496
11985.60 526
11986.64 505
11987.67 503
11988.71 483
11989.74 536
11990.77 508
11991.81 513
11992.84 492
11993.88 532
11994.91 524
11995.95 534
11996.98 544
11998.02 529
11999.05 536
12000.08 573
12001.12 532
12002.15 535
12003.19 489
12004.22 521
12005.26 560
12006.29 580
12007.33 614
12008.36 622
12009.40 596
12010.43 584
12011.47 574
12012.50 568
12013.54 567
12014.57 552
12015.61 650
12016.64 628
12017.68 679
12018.71 648
12019.75 606
12020.78 712
12021.82 682
12022.86 719
12023.89 721
12024.93 609
12025.96 637
12027.00 614
12028.03 631
12029.07 622
12030.11 624
12031.14 618
12032.18 670
12033.21 593
12034.25 585
12035.29 633
12036.32 612
12037.36 616
12038.39 594
12039.43 590
12040.47 631
12041.50 638
12042.54 634
12043.58 612
12044.61 586
12045.65 546
12046.69 545
12047.72 606
12048.76 598
12049.80 563
12050.83 544
12051.87 636
12052.91 618
12053.94 597
12054.98 560
12056.02 601
12057.05 626
12058.09 685
12059.13 654
12060.16 555
12061.20 541
12062.24 615
12063.28 620
12064.31 612
12065.35 646
12066.39 598
12067.43 604
12068.46 571
12069.50 585
12070.54 630
12071.58 621
12072.61 641
12073.65 624
12074.69 616
12075.73 620
12076.76 602
12077.80 623
12078.84 665
12079.88 615
12080.92 629
12081.95 641
12082.99 676
12084.03 596
12085.07 635
12086.11 677
12087.15 669
12088.18 683
12089.22 718
12090.26 718
12091.30 689
12092.34 691
12093.38 712
12094.42 664
12095.45 665
12096.49 695
12097.53 710
12098.57 748
12099.61 782
12100.65 886
12101.69 882
12102.73 932
12103.76 892
12104.80 896
12105.84 975
12106.88 955
12107.92 925
12108.96 911
12110.00 831
12111.04 846
12112.08 789
12113.12 747
12114.16 671
12115.20 694
12116.24 643
12117.28 672
12118.32 620
12119.36 545
12120.40 526
12121.44 529
12122.47 517
12123.51 553
12124.55 483
12125.59 441
12126.63 506
12127.67 478
12128.71 491
12129.76 490
12130.80 484
12131.84 500
12132.88 462
12133.92 471
12134.96 490
12136.00 476
12137.04 456
12138.08 484
12139.12 532
12140.16 480
12141.20 489
12142.24 479
12143.28 456
12144.32 458
12145.36 464
12146.40 472
12147.44 471
12148.49 447
12149.53 450
12150.57 437
12151.61 410
12152.65 416
12153.69 431
12154.73 456
12155.77 460
12156.81 439
12157.86 426
12158.90 392
12159.94 416
12160.98 394
12162.02 423
12163.06 438
12164.10 437
12165.15 408
12166.19 383
12167.23 419
12168.27 408
12169.31 358
12170.36 382
12171.40 426
12172.44 453
12173.48 388
12174.52 447
12175.57 408
12176.61 379
12177.65 393
12178.69 410
12179.73 434
12180.78 468
12181.82 426
12182.86 409
12183.90 436
12184.95 436
12185.99 420
12187.03 445
12188.07 423
12189.12 462
12190.16 432
12191.20 455
12192.25 443
12193.29 411
12194.33 456
12195.37 425
12196.42 421
12197.46 430
12198.50 428
12199.55 431
12200.59 429
12201.63 427
12202.68 411
12203.72 437
12204.76 432
12205.81 436
12206.85 352
12207.89 399
12208.94 428
12209.98 426
12211.02 418
12212.07 421
12213.11 381
12214.16 411
12215.20 426
12216.24 407
12217.29 364
12218.33 392
12219.37 424
12220.42 435
12221.46 385
12222.51 372
12223.55 386
12224.60 391
12225.64 435
12226.68 381
12227.73 406
12228.77 413
12229.82 424
12230.86 436
12231.91 436
12232.95 429
12234.00 406
12235.04 393
12236.08 408
12237.13 376
12238.17 437
12239.22 403
12240.26 417
12241.31 431
12242.35 378
12243.40 392
12244.44 365
12245.49 389
12246.53 431
12247.58 380
12248.62 408
12249.67 395
12250.72 421
12251.76 375
12252.81 369
12253.85 407
12254.90 447
12255.94 399
12256.99 401
12258.03 380
12259.08 385
12260.13 383
12261.17 360
12262.22 389
12263.26 374
12264.31 367
12265.35 370
12266.40 367
12267.45 344
12268.49 376
12269.54 384
12270.59 388
12271.63 336
12272.68 344
12273.72 361
12274.77 372
12275.82 352
12276.86 349
12277.91 345
12278.96 316
12280.00 331
12281.05 365
12282.10 353
12283.14 390
12284.19 377
12285.24 364
12286.28 422
12287.33 386
12288.38 359
12289.42 381
12290.47 366
12291.52 317
12292.57 341
12293.61 330
12294.66 342
12295.71 346
12296.75 335
12297.80 345
12298.85 345
12299.90 344
12300.94 333
12301.99 356
12303.04 367
12304.09 384
12305.13 342
12306.18 338
12307.23 309
12308.28 360
12309.33 379
12310.37 403
12311.42 342
12312.47 368
12313.52 328
12314.57 362
12315.61 377
12316.66 369
12317.71 355
12318.76 334
12319.81 343
12320.85 352
12321.90 339
12322.95 351
12324.00 398
12325.05 403
12326.10 326
12327.15 352
12328.19 342
12329.24 308
12330.29 339
12331.34 383
12332.39 358
12333.44 340
12334.49 337
12335.54 294
12336.59 365
12337.63 377
12338.68 332
12339.73 340
12340.78 310
12341.83 352
12342.88 375
12343.93 329
12344.98 314
12346.03 345
12347.08 332
12348.13 325
12349.18 359
12350.23 358
12351.28 324
12352.33 336
12353.38 340
12354.43 373
12355.48 374
12356.52 353
12357.57 381
12358.62 379
12359.67 367
12360.72 350
12361.77 336
12362.82 357
12363.88 417
12364.93 441
12365.98 381
12367.03 373
12368.08 368
12369.13 361
12370.18 377
12371.23 393
12372.28 389
12373.33 375
12374.38 349
12375.43 345
12376.48 344
12377.53 340
12378.58 374
12379.63 380
12380.68 341
12381.73 373
12382.79 382
12383.84 361
12384.89 346
12385.94 388
12386.99 404
12388.04 352
12389.09 382
12390.14 393
12391.20 370
12392.25 367
12393.30 347
12394.35 348
12395.40 359
12396.45 426
12397.50 405
12398.56 405
12399.61 442
12400.66 473
12401.71 439
12402.76 404
12403.81 390
12404.87 388
12405.92 391
12406.97 354
12408.02 416
12409.07 429
12410.13 428
12411.18 474
12412.23 460
12413.28 407
12414.34 411
12415.39 403
12416.44 429
12417.49 415
12418.55 427
12419.60 460
12420.65 492
12421.70 435
12422.76 472
12423.81 478
12424.86 421
12425.91 445
12426.97 437
12428.02 435
12429.07 460
12430.13 527
12431.18 447
12432.23 454
12433.29 466
12434.34 493
12435.39 522
12436.44 449
12437.50 504
12438.55 544
12439.61 511
12440.66 472
12441.71 483
12442.77 498
12443.82 476
12444.87 489
12445.93 454
12446.98 497
12448.03 546
12449.09 569
12450.14 468
12451.20 514
12452.25 509
12453.30 539
12454.36 546
12455.41 514
12456.47 525
12457.52 588
12458.57 568
12459.63 558
12460.68 582
12461.74 651
12462.79 667
12463.85 698
12464.90 594
12465.95 665
12467.01 681
12468.06 682
12469.12 688
12470.17 778
12471.23 770
12472.28 840
12473.34 954
12474.39 1113
12475.45 1165
12476.50 1251
12477.56 1346
12478.61 1432
12479.67 1531
12480.72 1481
12481.78 1526
12482.83 1548
12483.89 1465
12484.94 1312
12486.00 1140
12487.05 1056
12488.11 934
12489.17 911
12490.22 798
12491.28 731
12492.33 721
12493.39 649
12494.44 650
12495.50 637
12496.55 610
12497.61 575
12498.67 620
12499.72 575
12500.78 599
12501.83 638
12502.89 630
12503.95 553
12505.00 529
12506.06 580
12507.12 588
12508.17 503
12509.23 533
12510.28 553
12511.34 574
12512.40 546
12513.45 538
12514.51 554
12515.57 596
12516.62 557
12517.68 611
12518.74 530
12519.79 553
12520.85 548
12521.91 534
12522.96 542
12524.02 503
12525.08 481
12526.14 480
12527.19 461
12528.25 436
12529.31 447
12530.36 481
12531.42 484
12532.48 499
12533.54 509
12534.59 510
12535.65 487
12536.71 489
12537.77 547
12538.82 526
12539.88 539
12540.94 527
12542.00 520
12543.05 498
12544.11 522
12545.17 510
12546.23 550
12547.29 569
12548.34 594
12549.40 669
12550.46 617
12551.52 662
12552.58 672
12553.64 696
12554.69 761
12555.75 815
12556.81 832
12557.87 886
12558.93 900
12559.99 876
12561.04 923
12562.10 893
12563.16 871
12564.22 828
12565.28 800
12566.34 783
12567.40 720
12568.45 732
12569.51 667
12570.57 650
12571.63 669
12572.69 581
12573.75 595
12574.81 566
12575.87 539
12576.93 524
12577.99 521
12579.05 536
12580.11 534
12581.16 549
12582.22 501
12583.28 465
12584.34 479
12585.40 523
12586.46 507
12587.52 471
12588.58 449
12589.64 456
12590.70 463
12591.76 454
12592.82 473
12593.88 466
12594.94 477
12596.00 513
12597.06 454
12598.12 475
12599.18 452
12600.24 466
12601.30 492
12602.36 487
12603.42 471
12604.48 427
12605.54 457
12606.60 431
12607.66 449
12608.72 515
12609.79 447
12610.85 453
12611.91 443
12612.97 425
12614.03 432
12615.09 484
12616.15 455
12617.21 511
12618.27 502
12619.33 439
12620.39 466
12621.45 475
12622.52 487
12623.58 454
12624.64 466
12625.70 502
12626.76 502
12627.82 497
12628.88 468
12629.95 444
12631.01 482
12632.07 465
12633.13 452
12634.19 444
12635.25 414
12636.31 419
12637.38 409
12638.44 433
12639.50 423
12640.56 422
12641.62 413
12642.69 415
12643.75 425
12644.81 419
12645.87 396
12646.93 404
12648.00 426
12649.06 425
12650.12 436
12651.18 427
12652.25 410
12653.31 406
12654.37 403
12655.43 409
12656.50 399
12657.56 407
12658.62 424
12659.68 375
12660.75 400
12661.81 442
12662.87 421
12663.94 393
12665.00 390
12666.06 375
12667.12 362
12668.19 345
12669.25 376
12670.31 386
12671.38 341
12672.44 324
12673.50 379
12674.57 405
12675.63 432
12676.69 348
12677.76 334
12678.82 374
12679.88 364
12680.95 349
12682.01 374
12683.07 381
12684.14 355
12685.20 347
12686.27 366
12687.33 363
12688.39 351
12689.46 367
12690.52 365
12691.59 372
12692.65 391
12693.71 336
12694.78 342
12695.84 352
12696.91 346
12697.97 336
12699.04 338
12700.10 343
12701.16 372
12702.23 397
12703.29 417
12704.36 436
12705.42 401
12706.49 343
12707.55 375
12708.62 374
12709.68 395
12710.75 354
12711.81 367
12712.88 333
12713.94 393
12715.01 368
12716.07 395
12717.14 371
12718.20 367
12719.27 393
12720.33 375
12721.40 398
12722.46 373
12723.53 397
12724.59 372
12725.66 381
12726.72 393
12727.79 360
12728.86 340
12729.92 347
12730.99 437
12732.05 410
12733.12 445
12734.18 396
12735.25 396
12736.32 401
12737.38 388
12738.45 395
12739.51 387
12740.58 401
12741.65 412
12742.71 385
12743.78 360
12744.85 345
12745.91 342
12746.98 369
12748.04 319
12749.11 321
12750.18 365
12751.24 315
12752.31 301
12753.38 335
12754.44 336
12755.51 401
12756.58 386
12757.64 328
12758.71 350
12759.78 351
12760.85 343
12761.91 355
12762.98 351
12764.05 323
12765.11 328
12766.18 335
12767.25 333
12768.32 294
12769.38 330
12770.45 323
12771.52 319
12772.58 322
12773.65 383
12774.72 348
12775.79 312
12776.86 346
12777.92 334
12778.99 310
12780.06 299
12781.13 322
12782.19 307
12783.26 321
12784.33 354
12785.40 309
12786.47 308
12787.53 353
12788.60 308
12789.67 301
12790.74 369
12791.81 336
12792.87 303
12793.94 348
12795.01 340
12796.08 318
12797.15 353
12798.22 349
12799.29 349
12800.35 341
12801.42 289
12802.49 309
12803.56 325
12804.63 321
12805.70 319
12806.77 317
12807.84 295
12808.90 282
12809.97 323
12811.04 322
12812.11 362
12813.18 364
12814.25 345
12815.32 396
12816.39 355
12817.46 323
12818.53 361
12819.60 401
12820.67 400
12821.74 367
12822.81 340
12823.88 353
12824.94 353
12826.01 360
12827.08 368
12828.15 417
12829.22 329
12830.29 310
12831.36 351
12832.43 367
12833.50 319
12834.57 335
12835.64 356
12836.71 312
12837.78 366
12838.85 316
12839.92 307
12840.99 289
12842.07 313
12843.14 293
12844.21 314
12845.28 301
12846.35 260
12847.42 264
12848.49 321
12849.56 291
12850.63 264
12851.70 279
12852.77 275
12853.84 301
12854.91 311
12855.98 300
12857.06 319
12858.13 324
12859.20 339
12860.27 303
12861.34 318
12862.41 324
12863.48 274
12864.55 314
12865.62 320
12866.70 271
12867.77 272
12868.84 270
12869.91 271
12870.98 265
12872.05 290
12873.13 271
12874.20 273
12875.27 277
12876.34 289
12877.41 290
12878.48 295
12879.56 275
12880.63 279
12881.70 256
12882.77 267
12883.84 265
12884.92 286
12885.99 280
12887.06 278
12888.13 265
12889.21 314
12890.28 304
12891.35 289
12892.42 286
12893.50 311
12894.57 303
12895.64 277
12896.71 246
12897.79 275
12898.86 266
12899.93 289
12901.00 280
12902.08 279
12903.15 325
12904.22 261
12905.30 250
12906.37 270
12907.44 294
12908.52 262
12909.59 268
12910.66 233
12911.73 272
12912.81 255
12913.88 238
12914.96 259
12916.03 288
12917.10 268
12918.18 287
12919.25 273
12920.32 275
12921.40 317
12922.47 286
12923.54 267
12924.62 241
12925.69 308
12926.77 287
12927.84 264
12928.91 242
12929.99 260
12931.06 257
12932.14 285
12933.21 253
12934.28 272
12935.36 253
12936.43 268
12937.51 282
12938.58 289
12939.66 278
12940.73 257
12941.80 241
12942.88 266
12943.95 272
12945.03 307
12946.10 302
12947.18 285
12948.25 258
12949.33 270
12950.40 256
12951.48 323
12952.55 308
12953.63 262
12954.70 250
12955.78 260
12956.85 284
12957.93 307
12959.00 271
12960.08 307
12961.15 272
12962.23 251
12963.30 254
12964.38 288
12965.46 303
12966.53 306
12967.61 270
12968.68 260
12969.76 271
12970.83 274
12971.91 273
12972.99 285
12974.06 266
12975.14 277
12976.21 282
12977.29 289
12978.37 246
12979.44 250
12980.52 281
12981.59 279
12982.67 281
12983.75 292
12984.82 242
12985.90 255
12986.98 239
12988.05 298
12989.13 339
12990.20 292
12991.28 278
12992.36 285
12993.43 281
12994.51 263
12995.59 281
12996.67 287
12997.74 298
12998.82 285
12999.90 296
13000.97 263
13002.05 249
13003.13 255
13004.20 301
13005.28 266
13006.36 269
13007.44 275
13008.51 293
13009.59 290
13010.67 321
13011.75 277
13012.82 287
13013.90 259
13014.98 237
13016.06 283
13017.13 300
13018.21 262
13019.29 293
13020.37 296
13021.44 261
13022.52 283
13023.60 283
13024.68 261
13025.76 239
13026.83 264
13027.91 271
13028.99 269
13030.07 307
13031.15 283
13032.23 306
13033.30 295
13034.38 301
13035.46 329
13036.54 294
13037.62 293
13038.70 279
13039.77 319
13040.85 275
13041.93 268
13043.01 291
13044.09 275
13045.17 336
13046.25 304
13047.33 270
13048.40 306
13049.48 299
13050.56 298
13051.64 280
13052.72 292
13053.80 262
13054.88 271
13055.96 270
13057.04 296
13058.12 283
13059.20 261
13060.28 279
13061.36 317
13062.44 312
13063.51 280
13064.59 253
13065.67 280
13066.75 285
13067.83 286
13068.91 245
13069.99 258
13071.07 321
13072.15 299
13073.23 264
13074.31 258
13075.39 312
13076.47 301
13077.55 258
13078.63 235
13079.71 297
13080.79 266
13081.87 283
13082.96 293
13084.04 262
13085.12 270
13086.20 318
13087.28 303
13088.36 268
13089.44 223
13090.52 271
13091.60 271
13092.68 291
13093.76 285
13094.84 246
13095.92 285
13097.00 278
13098.09 263
13099.17 269
13100.25 276
13101.33 287
13102.41 292
13103.49 299
13104.57 279
13105.65 280
13106.74 292
13107.82 290
13108.90 333
13109.98 274
13111.06 248
13112.14 266
13113.22 305
13114.31 308
13115.39 267
13116.47 285
13117.55 326
13118.63 295
13119.72 247
13120.80 310
13121.88 313
13122.96 305
13124.04 263
13125.13 295
13126.21 278
13127.29 264
13128.37 282
13129.45 273
13130.54 239
13131.62 263
13132.70 299
13133.78 259
13134.87 274
13135.95 279
13137.03 288
13138.11 267
13139.20 288
13140.28 295
13141.36 297
13142.45 282
13143.53 279
13144.61 263
13145.69 264
13146.78 283
13147.86 271
13148.94 264
13150.03 249
13151.11 256
13152.19 281
13153.28 309
13154.36 319
13155.44 261
13156.53 273
13157.61 296
13158.69 240
13159.78 246
13160.86 270
13161.94 304
13163.03 283
13164.11 313
13165.20 322
13166.28 297
13167.36 318
13168.45 293
13169.53 288
13170.62 326
13171.70 299
13172.78 318
13173.87 286
13174.95 297
13176.04 305
13177.12 289
13178.21 277
13179.29 275
13180.37 281
13181.46 303
13182.54 349
13183.63 307
13184.71 316
13185.80 310
13186.88 290
13187.97 267
13189.05 320
13190.14 262
13191.22 287
13192.31 258
13193.39 264
13194.48 279
13195.56 314
13196.65 325
13197.73 281
13198.82 278
13199.90 282
13200.99 319
13202.07 338
13203.16 301
13204.24 287
13205.33 307
13206.41 326
13207.50 300
13208.58 312
13209.67 322
13210.76 328
13211.84 333
13212.93 319
13214.01 291
13215.10 289
13216.19 321
13217.27 312
13218.36 315
13219.44 334
13220.53 322
13221.62 309
13222.70 309
13223.79 293
13224.87 305
13225.96 337
13227.05 326
13228.13 309
13229.22 281
13230.31 283
13231.39 289
13232.48 266
13233.57 298
13234.65 314
13235.74 284
13236.83 302
13237.91 303
13239.00 341
13240.09 328
13241.17 328
13242.26 300
13243.35 304
13244.43 328
13245.52 350
13246.61 336
13247.70 331
13248.78 333
13249.87 331
13250.96 330
13252.05 340
13253.13 361
13254.22 365
13255.31 365
13256.39 337
13257.48 333
13258.57 349
13259.66 345
13260.75 356
13261.83 326
13262.92 328
13264.01 336
13265.10 377
13266.19 387
13267.27 370
13268.36 372
13269.45 365
13270.54 374
13271.63 387
13272.71 408
13273.80 466
13274.89 381
13275.98 367
13277.07 390
13278.16 392
13279.24 419
13280.33 388
13281.42 414
13282.51 396
13283.60 430
13284.69 411
13285.78 430
13286.86 428
13287.95 421
13289.04 400
13290.13 433
13291.22 445
13292.31 497
13293.40 437
13294.49 443
13295.58 485
13296.67 485
13297.76 451
13298.84 466
13299.93 458
13301.02 459
13302.11 479
13303.20 480
13304.29 434
13305.38 491
13306.47 458
13307.56 455
13308.65 486
13309.74 524
13310.83 524
13311.92 558
13313.01 519
13314.10 501
13315.19 498
13316.28 489
13317.37 483
13318.46 548
13319.55 497
13320.64 517
13321.73 526
13322.82 485
13323.91 486
13325.00 485
13326.09 490
13327.18 466
13328.27 482
13329.36 464
13330.45 456
13331.54 503
13332.64 469
13333.73 463
13334.82 548
13335.91 560
13337.00 510
13338.09 502
13339.18 565
13340.27 464
13341.36 513
13342.45 489
13343.54 508
13344.64 551
13345.73 543
13346.82 598
13347.91 562
13349.00 544
13350.09 589
13351.18 568
13352.28 541
13353.37 547
13354.46 542
13355.55 553
13356.64 553
13357.73 541
13358.83 553
13359.92 578
13361.01 637
13362.10 630
13363.19 611
13364.29 659
13365.38 697
13366.47 724
13367.56 665
13368.65 655
13369.75 700
13370.84 704
13371.93 681
13373.02 691
13374.12 688
13375.21 666
13376.30 632
13377.39 604
13378.49 569
13379.58 585
13380.67 575
13381.76 588
13382.86 595
13383.95 524
13385.04 515
13386.13 517
13387.23 556
13388.32 484
13389.41 491
13390.51 515
13391.60 548
13392.69 493
13393.79 458
13394.88 497
13395.97 462
13397.07 437
13398.16 468
13399.25 456
13400.35 422
13401.44 447
13402.53 480
13403.63 489
13404.72 497
13405.81 498
13406.91 513
13408.00 504
13409.10 479
13410.19 481
13411.28 503
13412.38 566
13413.47 509
13414.57 448
13415.66 471
13416.75 461
13417.85 475
13418.94 436
13420.04 496
13421.13 475
13422.22 473
13423.32 503
13424.41 470
13425.51 438
13426.60 444
13427.70 487
13428.79 534
13429.89 504
13430.98 479
13432.08 464
13433.17 498
13434.27 529
13435.36 479
13436.46 463
13437.55 507
13438.65 494
13439.74 514
13440.84 544
13441.93 545
13443.03 534
13444.12 521
13445.22 506
13446.31 537
13447.41 539
13448.50 543
13449.60 540
13450.69 620
13451.79 601
13452.89 577
13453.98 589
13455.08 580
13456.17 554
13457.27 564
13458.36 596
13459.46 556
13460.56 565
13461.65 620
13462.75 593
13463.84 618
13464.94 637
13466.04 609
13467.13 636
13468.23 628
13469.32 708
13470.42 669
13471.52 650
13472.61 640
13473.71 678
13474.81 684
13475.90 700
13477.00 699
13478.10 668
13479.19 639
13480.29 628
13481.39 678
13482.48 695
13483.58 657
13484.68 700
13485.77 686
13486.87 733
13487.97 716
13489.07 717
13490.16 746
13491.26 713
13492.36 757
13493.45 700
13494.55 732
13495.65 742
13496.75 765
13497.84 814
13498.94 835
13500.04 862
13501.14 924
13502.23 890
13503.33 869
13504.43 908
13505.53 957
13506.63 918
13507.72 890
13508.82 899
13509.92 880
13511.02 900
13512.12 834
13513.21 810
13514.31 738
13515.41 722
13516.51 759
13517.61 706
13518.70 700
13519.80 646
13520.90 638
13522.00 626
13523.10 572
13524.20 585
13525.30 571
13526.39 602
13527.49 593
13528.59 548
13529.69 544
13530.79 564
13531.89 562
13532.99 560
13534.09 524
13535.18 550
13536.28 548
13537.38 490
13538.48 498
13539.58 534
13540.68 523
13541.78 543
13542.88 507
13543.98 484
13545.08 543
13546.18 505
13547.28 500
13548.38 525
13549.48 480
13550.57 459
13551.67 505
13552.77 495
13553.87 483
13554.97 474
13556.07 478
13557.17 437
13558.27 481
13559.37 469
13560.47 491
13561.57 437
13562.67 430
13563.77 466
13564.87 495
13565.97 448
13567.07 456
13568.17 436
13569.28 409
13570.38 427
13571.48 409
13572.58 467
13573.68 470
13574.78 480
13575.88 517
13576.98 499
13578.08 491
13579.18 473
13580.28 415
13581.38 475
13582.48 490
13583.58 475
13584.69 456
13585.79 453
13586.89 478
13587.99 431
13589.09 494
13590.19 491
13591.29 480
13592.39 483
13593.49 539
13594.60 473
13595.70 477
13596.80 480
13597.90 463
13599.00 476
13600.10 483
13601.21 496
13602.31 503
13603.41 492
13604.51 457
13605.61 481
13606.71 471
13607.82 469
13608.92 481
13610.02 469
13611.12 520
13612.22 498
13613.33 494
13614.43 452
13615.53 488
13616.63 485
13617.74 475
13618.84 496
13619.94 455
13621.04 486
13622.15 515
13623.25 515
13624.35 499
13625.45 488
13626.56 498
13627.66 548
13628.76 514
13629.86 517
13630.97 467
13632.07 515
13633.17 533
13634.28 505
13635.38 491
13636.48 500
13637.59 527
13638.69 523
13639.79 477
13640.90 500
13642.00 478
13643.10 495
13644.21 473
13645.31 442
13646.41 472
13647.52 529
13648.62 493
13649.72 508
13650.83 461
13651.93 461
13653.03 422
13654.14 470
13655.24 458
13656.35 439
13657.45 463
13658.55 478
13659.66 482
13660.76 452
13661.87 448
13662.97 465
13664.07 458
13665.18 442
13666.28 406
13667.39 449
13668.49 464
13669.60 466
13670.70 450
13671.81 422
13672.91 425
13674.01 466
13675.12 436
13676.22 381
13677.33 414
13678.43 417
13679.54 424
13680.64 406
13681.75 406
13682.85 405
13683.96 454
13685.06 433
13686.17 440
13687.27 476
13688.38 419
13689.48 457
13690.59 464
13691.69 462
13692.80 411
13693.91 413
13695.01 493
13696.12 506
13697.22 475
13698.33 461
13699.43 509
13700.54 454
13701.64 450
13702.75 471
13703.86 515
13704.96 514
13706.07 509
13707.17 453
13708.28 458
13709.39 501
13710.49 474
13711.60 510
13712.70 498
13713.81 540
13714.92 481
13716.02 491
13717.13 481
13718.24 507
13719.34 465
13720.45 448
13721.56 467
13722.66 511
13723.77 525
13724.88 561
13725.98 565
13727.09 571
13728.20 567
13729.30 576
13730.41 513
13731.52 551
13732.62 548
13733.73 516
13734.84 579
13735.94 563
13737.05 573
13738.16 561
13739.27 613
13740.37 648
13741.48 611
13742.59 622
13743.70 630
13744.80 617
13745.91 654
13747.02 652
13748.13 633
13749.23 651
13750.34 610
13751.45 651
13752.56 670
13753.67 618
13754.77 690
13755.88 717
13756.99 716
13758.10 734
13759.21 735
13760.31 770
13761.42 787
13762.53 792
13763.64 786
13764.75 833
13765.85 918
13766.96 949
13768.07 901
13769.18 1031
13770.29 1128
13771.40 1100
13772.51 1220
13773.61 1208
13774.72 1205
13775.83 1263
13776.94 1249
13778.05 1181
13779.16 1177
13780.27 1202
13781.38 1117
13782.48 1066
13783.59 1061
13784.70 1038
13785.81 1003
13786.92 888
13788.03 877
13789.14 872
13790.25 823
13791.36 783
13792.47 788
13793.58 746
13794.69 719
13795.80 681
13796.91 677
13798.02 698
13799.13 691
13800.24 680
13801.35 700
13802.45 673
13803.56 661
13804.67 678
13805.78 624
13806.89 604
13808.00 638
13809.11 564
13810.22 698
13811.34 631
13812.45 587
13813.56 619
13814.67 577
13815.78 587
13816.89 625
13818.00 596
13819.11 536
13820.22 583
13821.33 600
13822.44 527
13823.55 534
13824.66 601
13825.77 587
13826.88 531
13827.99 569
13829.10 546
13830.22 543
13831.33 537
13832.44 518
13833.55 505
13834.66 531
13835.77 499
13836.88 513
13837.99 533
13839.10 530
13840.22 530
13841.33 553
13842.44 514
13843.55 534
13844.66 566
13845.77 547
13846.88 496
13848.00 535
13849.11 533
13850.22 525
13851.33 558
13852.44 568
13853.56 560
13854.67 618
13855.78 584
13856.89 586
13858.00 596
13859.12 598
13860.23 615
13861.34 608
13862.45 583
13863.56 573
13864.68 569
13865.79 583
13866.90 635
13868.01 659
13869.13 658
13870.24 680
13871.35 642
13872.46 681
13873.58 654
13874.69 641
13875.80 614
13876.91 619
13878.03 642
13879.14 615
13880.25 608
13881.37 601
13882.48 659
13883.59 684
13884.71 686
13885.82 602
13886.93 599
13888.05 653
13889.16 662
13890.27 660
13891.39 716
13892.50 724
13893.61 756
13894.73 764
13895.84 712
13896.95 732
13898.07 795
13899.18 824
13900.29 840
13901.41 836
13902.52 733
13903.64 701
13904.75 740
13905.86 717
13906.98 730
13908.09 702
13909.21 666
13910.32 675
13911.43 606
13912.55 576
13913.66 593
13914.78 556
13915.89 603
13917.01 595
13918.12 591
13919.24 605
13920.35 549
13921.46 576
13922.58 531
13923.69 522
13924.81 543
13925.92 593
13927.04 533
13928.15 552
13929.27 550
13930.38 606
13931.50 561
13932.61 567
13933.73 567
13934.84 574
13935.96 545
13937.07 499
13938.19 545
13939.30 583
13940.42 563
13941.54 547
13942.65 551
13943.77 555
13944.88 607
13946.00 562
13947.11 573
13948.23 546
13949.34 544
13950.46 551
13951.58 528
13952.69 507
13953.81 526
13954.92 486
13956.04 523
13957.16 492
13958.27 535
13959.39 515
13960.50 532
13961.62 500
13962.74 527
13963.85 564
13964.97 518
13966.09 514
13967.20 495
13968.32 497
13969.44 494
13970.55 506
13971.67 527
13972.79 506
13973.90 524
13975.02 530
13976.14 517
13977.25 539
13978.37 489
13979.49 469
13980.60 474
13981.72 482
13982.84 506
13983.95 528
13985.07 523
13986.19 517
13987.31 468
13988.42 539
13989.54 524
13990.66 507
13991.78 440
13992.89 438
13994.01 459
13995.13 513
13996.25 504
13997.36 503
13998.48 508
13999.60 485
14000.72 526
14001.83 504
14002.95 496
14004.07 497
14005.19 475
14006.31 472
14007.42 476
14008.54 495
14009.66 484
14010.78 521
14011.90 455
14013.02 473
14014.13 451
14015.25 512
14016.37 525
14017.49 503
14018.61 504
14019.73 495
14020.84 512
14021.96 491
14023.08 487
14024.20 478
14025.32 481
14026.44 512
14027.56 547
14028.68 529
14029.80 488
14030.91 542
14032.03 525
14033.15 498
14034.27 500
14035.39 526
14036.51 513
14037.63 451
14038.75 519
14039.87 529
14040.99 562
14042.11 536
14043.23 497
14044.35 521
14045.47 539
14046.58 513
14047.70 495
14048.82 508
14049.94 556
14051.06 529
14052.18 533
14053.30 569
14054.42 573
14055.54 562
14056.66 555
14057.78 545
14058.90 545
14060.02 554
14061.14 575
14062.26 595
14063.38 610
14064.51 594
14065.63 590
14066.75 650
14067.87 654
14068.99 630
14070.11 599
14071.23 620
14072.35 615
14073.47 645
14074.59 677
14075.71 701
14076.83 658
14077.95 705
14079.07 691
14080.19 749
14081.32 762
14082.44 699
14083.56 779
14084.68 765
14085.80 852
14086.92 813
14088.04 839
14089.16 846
14090.29 791
14091.41 877
14092.53 898
14093.65 834
14094.77 919
14095.89 946
14097.01 1018
14098.14 998
14099.26 997
14100.38 1081
14101.50 1048
14102.62 1011
14103.75 1032
14104.87 1037
14105.99 975
14107.11 929
14108.23 1002
14109.36 908
14110.48 824
14111.60 892
14112.72 813
14113.84 859
14114.97 763
14116.09 738
14117.21 696
14118.33 695
14119.46 674
14120.58 633
14121.70 683
14122.82 659
14123.95 704
14125.07 662
14126.19 618
14127.32 630
14128.44 602
14129.56 612
14130.68 618
14131.81 665
14132.93 609
14134.05 597
14135.18 601
14136.30 597
14137.42 619
14138.55 595
14139.67 590
14140.79 613
14141.92 584
14143.04 549
14144.16 574
14145.29 564
14146.41 570
14147.54 607
14148.66 597
14149.78 559
14150.91 585
14152.03 527
14153.15 516
14154.28 503
14155.40 582
14156.53 586
14157.65 560
14158.77 552
14159.90 546
14161.02 574
14162.15 621
14163.27 609
14164.40 575
14165.52 565
14166.64 534
14167.77 557
14168.89 520
14170.02 515
14171.14 503
14172.27 498
14173.39 518
14174.52 546
14175.64 563
14176.77 516
14177.89 489
14179.02 503
14180.14 531
14181.27 485
14182.39 501
14183.52 486
14184.64 527
14185.77 531
14186.89 513
14188.02 523
14189.14 542
14190.27 504
14191.39 504
14192.52 514
14193.64 500
14194.77 542
14195.90 538
14197.02 502
14198.15 480
14199.27 472
14200.40 513
14201.52 455
14202.65 512
14203.78 520
14204.90 547
14206.03 487
14207.15 503
14208.28 451
14209.41 448
14210.53 479
14211.66 456
14212.78 453
14213.91 473
14215.04 476
14216.16 458
14217.29 455
14218.42 414
14219.54 432
14220.67 443
14221.80 415
14222.92 429
14224.05 457
14225.18 481
14226.30 453
14227.43 406
14228.56 421
14229.68 472
14230.81 434
14231.94 407
14233.06 448
14234.19 426
14235.32 463
14236.45 460
14237.57 429
14238.70 402
14239.83 409
14240.96 418
14242.08 438
14243.21 466
14244.34 430
14245.47 421
14246.59 418
14247.72 422
14248.85 403
14249.98 444
14251.10 447
14252.23 421
14253.36 395
14254.49 397
14255.62 404
14256.74 419
14257.87 405
14259.00 389
14260.13 399
14261.26 387
14262.38 382
14263.51 367
14264.64 412
14265.77 365
14266.90 382
14268.03 400
14269.15 357
14270.28 353
14271.41 381
14272.54 417
14273.67 377
14274.80 347
14275.93 351
14277.06 350
14278.18 365
14279.31 404
14280.44 385
14281.57 363
14282.70 341
14283.83 367
14284.96 352
14286.09 331
14287.22 352
14288.35 348
14289.48 340
14290.60 334
14291.73 353
14292.86 363
14293.99 364
14295.12 383
14296.25 367
14297.38 320
14298.51 326
14299.64 339
14300.77 335
14301.90 347
14303.03 302
14304.16 356
14305.29 366
14306.42 327
14307.55 333
14308.68 306
14309.81 311
14310.94 336
14312.07 377
14313.20 290
14314.33 322
14315.46 347
14316.59 337
14317.72 348
14318.85 336
14319.98 347
14321.11 363
14322.24 334
14323.38 315
14324.51 341
14325.64 280
14326.77 313
14327.90 330
14329.03 279
14330.16 280
14331.29 303
14332.42 369
14333.55 318
14334.68 322
14335.82 308
14336.95 315
14338.08 339
14339.21 333
14340.34 308
14341.47 325
14342.60 300
14343.73 292
14344.87 271
14346.00 302
14347.13 296
14348.26 262
14349.39 278
14350.52 259
14351.66 258
14352.79 274
14353.92 315
14355.05 285
14356.18 307
14357.32 313
14358.45 287
14359.58 319
14360.71 300
14361.84 294
14362.98 286
14364.11 281
14365.24 283
14366.37 281
14367.51 254
14368.64 293
14369.77 275
14370.90 276
14372.04 280
14373.17 288
14374.30 315
14375.43 313
14376.57 244
14377.70 303
14378.83 323
14379.97 320
14381.10 300
14382.23 315
14383.36 295
14384.50 303
14385.63 318
14386.76 304
14387.90 320
14389.03 314
14390.16 315
14391.30 323
14392.43 281
14393.56 248
14394.70 259
14395.83 266
14396.96 290
14398.10 292
14399.23 300
14400.37 296
14401.50 329
14402.63 303
14403.77 306
14404.90 291
14406.03 295
14407.17 266
14408.30 256
14409.44 263
14410.57 265
14411.70 298
14412.84 310
14413.97 298
14415.11 259
14416.24 272
14417.38 280
14418.51 290
14419.64 283
14420.78 274
14421.91 281
14423.05 273
14424.18 308
14425.32 289
14426.45 282
14427.59 277
14428.72 287
14429.86 269
14430.99 312
14432.13 297
14433.26 311
14434.40 311
14435.53 324
14436.67 312
14437.80 321
14438.94 307
14440.07 331
14441.21 351
14442.34 313
14443.48 342
14444.61 317
14445.75 332
14446.89 298
14448.02 295
14449.16 290
14450.29 310
14451.43 323
14452.56 309
14453.70 322
14454.84 313
14455.97 306
14457.11 258
14458.24 290
14459.38 325
14460.52 297
14461.65 273
14462.79 278
14463.92 311
14465.06 337
14466.20 341
14467.33 319
14468.47 283
14469.61 282
14470.74 298
14471.88 272
14473.02 305
14474.15 287
14475.29 299
14476.43 286
14477.56 293
14478.70 319
14479.84 300
14480.97 293
14482.11 275
14483.25 284
14484.38 299
14485.52 309
14486.66 339
14487.79 296
14488.93 307
14490.07 302
14491.21 308
14492.34 245
14493.48 282
14494.62 307
14495.76 321
14496.89 310
14498.03 333
14499.17 326
14500.31 324
14501.44 342
14502.58 338
14503.72 287
14504.86 334
14506.00 354
14507.13 323
14508.27 294
14509.41 351
14510.55 327
14511.69 311
14512.82 317
14513.96 374
14515.10 366
14516.24 355
14517.38 365
14518.51 344
14519.65 365
14520.79 367
14521.93 392
14523.07 359
14524.21 370
14525.35 366
14526.48 377
14527.62 395
14528.76 413
14529.90 406
14531.04 363
14532.18 331
14533.32 342
14534.46 309
14535.60 300
14536.73 321
14537.87 342
14539.01 321
14540.15 326
14541.29 314
14542.43 337
14543.57 305
14544.71 314
14545.85 307
14546.99 286
14548.13 300
14549.27 345
14550.41 323
14551.55 308
14552.69 330
14553.83 320
14554.97 311
14556.11 330
14557.25 319
14558.39 331
14559.53 288
14560.67 293
14561.81 312
14562.95 287
14564.09 295
14565.23 308
14566.37 349
14567.51 333
14568.65 318
14569.79 296
14570.93 321
14572.07 353
14573.21 298
14574.35 315
14575.49 373
14576.63 344
14577.77 322
14578.91 333
14580.05 322
14581.19 314
14582.33 322
14583.48 318
14584.62 319
14585.76 373
14586.90 367
14588.04 332
14589.18 326
14590.32 337
14591.46 323
14592.60 361
14593.75 359
14594.89 321
14596.03 345
14597.17 345
14598.31 327
14599.45 322
14600.59 301
14601.74 357
14602.88 368
14604.02 370
14605.16 342
14606.30 384
14607.44 394
14608.59 370
14609.73 374
14610.87 330
14612.01 388
14613.15 383
14614.30 374
14615.44 365
14616.58 409
14617.72 375
14618.87 441
14620.01 427
14621.15 382
14622.29 392
14623.44 416
14624.58 402
14625.72 425
14626.86 410
14628.01 442
14629.15 427
14630.29 447
14631.43 492
14632.58 493
14633.72 444
14634.86 457
14636.01 515
14637.15 490
14638.29 497
14639.44 542
14640.58 520
14641.72 506
14642.86 445
14644.01 448
14645.15 458
14646.29 425
14647.44 408
14648.58 451
14649.73 429
14650.87 414
14652.01 396
14653.16 365
14654.30 379
14655.44 350
14656.59 359
14657.73 342
14658.87 352
14660.02 344
14661.16 321
14662.31 325
14663.45 343
14664.59 347
14665.74 335
14666.88 334
14668.03 319
14669.17 330
14670.32 319
14671.46 343
14672.60 362
14673.75 311
14674.89 347
14676.04 351
14677.18 313
14678.33 329
14679.47 271
14680.62 289
14681.76 305
14682.91 303
14684.05 281
14685.20 307
14686.34 289
14687.49 274
14688.63 292
14689.78 271
14690.92 287
14692.07 291
14693.21 271
14694.36 256
14695.50 286
14696.65 305
14697.79 299
14698.94 278
14700.08 280
14701.23 274
14702.38 269
14703.52 266
14704.67 241
14705.81 225
14706.96 241
14708.10 249
14709.25 232
14710.40 235
14711.54 244
14712.69 265
14713.83 271
14714.98 224
14716.13 300
14717.27 300
14718.42 238
14719.56 259
14720.71 295
14721.86 292
14723.00 283
14724.15 264
14725.30 272
14726.44 281
14727.59 258
14728.74 252
14729.88 217
14731.03 246
14732.18 273
14733.32 283
14734.47 281
14735.62 254
14736.76 240
14737.91 243
14739.06 220
14740.20 234
14741.35 254
14742.50 238
14743.65 231
14744.79 243
14745.94 229
14747.09 240
14748.23 241
14749.38 231
14750.53 259
14751.68 264
14752.82 253
14753.97 229
14755.12 242
14756.27 221
14757.42 230
14758.56 237
14759.71 255
14760.86 210
14762.01 245
14763.15 246
14764.30 227
14765.45 236
14766.60 262
14767.75 214
14768.90 231
14770.04 218
14771.19 216
14772.34 205
14773.49 219
14774.64 228
14775.79 198
14776.93 213
14778.08 251
14779.23 225
14780.38 242
14781.53 242
14782.68 237
14783.83 206
14784.97 246
14786.12 235
14787.27 205
14788.42 240
14789.57 250
14790.72 206
14791.87 227
14793.02 248
14794.17 229
14795.32 212
14796.46 230
14797.61 191
14798.76 194
14799.91 214
14801.06 226
14802.21 224
14803.36 207
14804.51 205
14805.66 237
14806.81 226
14807.96 199
14809.11 206
14810.26 224
14811.41 189
14812.56 167
14813.71 190
14814.86 223
14816.01 241
14817.16 227
14818.31 234
14819.46 198
14820.61 184
14821.76 210
14822.91 240
14824.06 218
14825.21 181
14826.36 207
14827.51 216
14828.66 210
14829.81 232
14830.96 262
14832.11 208
14833.26 195
14834.42 223
14835.57 197
14836.72 202
14837.87 216
14839.02 173
14840.17 187
14841.32 197
14842.47 218
14843.62 170
14844.77 191
14845.92 196
14847.08 214
14848.23 210
14849.38 186
14850.53 171
14851.68 202
14852.83 192
14853.98 186
14855.14 183
14856.29 213
14857.44 200
14858.59 173
14859.74 185
14860.89 188
14862.05 244
14863.20 196
14864.35 183
14865.50 177
14866.65 190
14867.81 217
14868.96 199
14870.11 221
14871.26 207
14872.41 192
14873.57 202
14874.72 207
14875.87 177
14877.02 218
14878.18 217
14879.33 230
14880.48 212
14881.63 181
14882.79 214
14883.94 206
14885.09 225
14886.24 181
14887.40 198
14888.55 204
14889.70 191
14890.86 192
14892.01 218
14893.16 231
14894.31 214
14895.47 208
14896.62 203
14897.77 212
14898.93 205
14900.08 216
14901.23 204
14902.39 166
14903.54 187
14904.69 232
14905.85 196
14907.00 221
14908.16 174
14909.31 200
14910.46 205
14911.62 220
14912.77 221
14913.92 200
14915.08 216
14916.23 224
14917.39 195
14918.54 172
14919.69 197
14920.85 242
14922.00 214
14923.16 198
14924.31 224
14925.46 206
14926.62 243
14927.77 245
14928.93 253
14930.08 270
14931.24 245
14932.39 230
14933.55 251
14934.70 229
14935.85 213
14937.01 275
14938.16 227
14939.32 236
14940.47 251
14941.63 199
14942.78 204
14943.94 250
14945.09 257
14946.25 276
14947.40 258
14948.56 278
14949.71 279
14950.87 273
14952.03 306
14953.18 257
14954.34 262
14955.49 269
14956.65 278
14957.80 286
14958.96 300
14960.11 293
14961.27 296
14962.42 327
14963.58 293
14964.74 313
14965.89 275
14967.05 246
14968.20 275
14969.36 284
14970.52 299
14971.67 321
14972.83 271
14973.98 289
14975.14 272
14976.30 266
14977.45 234
14978.61 277
14979.77 254
14980.92 284
14982.08 283
14983.24 230
14984.39 237
14985.55 232
14986.70 268
14987.86 241
14989.02 231
14990.18 203
14991.33 229
14992.49 240
14993.65 223
14994.80 193
14995.96 227
14997.12 239
14998.27 210
14999.43 230
15000.59 240
15001.75 190
15002.90 207
15004.06 218
15005.22 212
15006.37 210
15007.53 174
15008.69 175
15009.85 182
15011.00 167
15012.16 196
15013.32 173
15014.48 230
15015.64 238
15016.79 206
15017.95 196
15019.11 201
15020.27 210
15021.43 185
15022.58 170
15023.74 210
15024.90 205
15026.06 191
15027.22 198
15028.37 198
15029.53 169
15030.69 169
15031.85 183
15033.01 178
15034.17 174
15035.32 181
15036.48 175
15037.64 183
15038.80 186
15039.96 216
15041.12 184
15042.28 200
15043.44 198
15044.59 179
15045.75 195
15046.91 179
15048.07 197
15049.23 211
15050.39 211
15051.55 197
15052.71 192
15053.87 197
15055.03 190
15056.19 212
15057.35 194
15058.50 175
15059.66 180
15060.82 214
15061.98 173
15063.14 191
15064.30 186
15065.46 202
15066.62 184
15067.78 175
15068.94 201
15070.10 195
15071.26 177
15072.42 170
15073.58 199
15074.74 184
15075.90 224
15077.06 192
15078.22 177
15079.38 188
15080.54 163
15081.70 168
15082.86 208
15084.02 202
15085.18 156
15086.34 164
15087.50 178
15088.67 181
15089.83 169
15090.99 181
15092.15 184
15093.31 199
15094.47 179
15095.63 186
15096.79 187
15097.95 165
15099.11 163
15100.27 138
15101.43 170
15102.60 187
15103.76 167
15104.92 187
15106.08 182
15107.24 180
15108.40 150
15109.56 147
15110.72 163
15111.89 142
15113.05 177
15114.21 200
15115.37 146
15116.53 142
15117.69 150
15118.86 189
15120.02 193
15121.18 166
15122.34 170
15123.50 171
15124.67 176
15125.83 184
15126.99 188
15128.15 188
15129.31 166
15130.48 198
15131.64 188
15132.80 169
15133.96 155
15135.13 174
15136.29 177
15137.45 192
15138.61 144
15139.78 161
15140.94 169
15142.10 169
15143.26 176
15144.43 203
15145.59 182
15146.75 167
15147.91 155
15149.08 171
15150.24 164
15151.40 186
15152.57 202
15153.73 207
15154.89 187
15156.06 175
15157.22 171
15158.38 184
15159.55 180
15160.71 162
15161.87 179
15163.04 190
15164.20 227
15165.36 199
15166.53 183
15167.69 207
15168.85 223
15170.02 226
15171.18 204
15172.35 201
15173.51 207
15174.67 223
15175.84 202
15177.00 191
15178.17 212
15179.33 190
15180.49 217
15181.66 221
15182.82 202
15183.99 194
15185.15 205
15186.31 204
15187.48 212
15188.64 219
15189.81 195
15190.97 263
15192.14 218
15193.30 198
15194.47 205
15195.63 212
15196.80 217
15197.96 188
15199.13 200
15200.29 204
15201.46 218
15202.62 219
15203.79 209
15204.95 189
15206.12 188
15207.28 216
15208.45 244
15209.61 240
15210.78 190
15211.94 197
15213.11 220
15214.27 222
15215.44 240
15216.60 252
15217.77 241
15218.93 226
15220.10 275
15221.27 242
15222.43 252
15223.60 257
15224.76 287
15225.93 279
15227.10 247
15228.26 248
15229.43 280
15230.59 267
15231.76 260
15232.93 266
15234.09 267
15235.26 270
15236.42 285
15237.59 254
15238.76 231
15239.92 256
15241.09 289
15242.26 275
15243.42 254
15244.59 263
15245.76 222
15246.92 226
15248.09 228
15249.26 243
15250.42 267
15251.59 246
15252.76 223
15253.92 210
15255.09 243
15256.26 230
15257.43 234
15258.59 189
15259.76 208
15260.93 257
15262.09 234
15263.26 234
15264.43 240
15265.60 237
15266.76 192
15267.93 169
15269.10 211
15270.27 194
15271.43 220
15272.60 226
15273.77 189
15274.94 193
15276.10 203
15277.27 196
15278.44 194
15279.61 195
15280.78 181
15281.94 199
15283.11 198
15284.28 186
15285.45 194
15286.62 190
15287.79 181
15288.95 166
15290.12 184
15291.29 163
15292.46 189
15293.63 165
15294.80 164
15295.96 155
15297.13 183
15298.30 182
15299.47 182
15300.64 190
15301.81 183
15302.98 186
15304.15 186
15305.31 196
15306.48 214
15307.65 198
15308.82 210
15309.99 191
15311.16 195
15312.33 186
15313.50 202
15314.67 209
15315.84 200
15317.01 206
15318.18 178
15319.34 168
15320.51 178
15321.68 180
15322.85 173
15324.02 175
15325.19 212
15326.36 173
15327.53 167
15328.70 173
15329.87 160
15331.04 172
15332.21 193
15333.38 217
15334.55 195
15335.72 168
15336.89 210
15338.06 183
15339.23 179
15340.40 161
15341.57 185
15342.74 187
15343.91 182
15345.08 189
15346.26 173
15347.43 182
15348.60 167
15349.77 151
15350.94 181
15352.11 178
15353.28 213
15354.45 216
15355.62 189
15356.79 201
15357.96 203
15359.13 186
15360.30 172
15361.48 189
15362.65 175
15363.82 168
15364.99 207
15366.16 206
15367.33 186
15368.50 168
15369.67 200
15370.85 201
15372.02 188
15373.19 195
15374.36 188
15375.53 187
15376.70 185
15377.88 193
15379.05 201
15380.22 178
15381.39 200
15382.56 204
15383.73 180
15384.91 167
15386.08 178
15387.25 196
15388.42 184
15389.59 197
15390.77 181
15391.94 216
15393.11 188
15394.28 176
15395.46 194
15396.63 183
15397.80 208
15398.97 167
15400.15 179
15401.32 159
15402.49 160
15403.66 184
15404.84 193
15406.01 203
15407.18 189
15408.36 174
15409.53 169
15410.70 188
15411.87 201
15413.05 186
15414.22 190
15415.39 185
15416.57 173
15417.74 168
15418.91 184
15420.09 197
15421.26 154
15422.43 173
15423.61 184
15424.78 182
15425.95 185
15427.13 159
15428.30 176
15429.47 179
15430.65 175
15431.82 153
15433.00 163
15434.17 174
15435.34 157
15436.52 169
15437.69 198
15438.87 208
15440.04 171
15441.21 163
15442.39 166
15443.56 174
15444.74 178
15445.91 154
15447.09 150
15448.26 152
15449.43 156
15450.61 159
15451.78 174
15452.96 159
15454.13 166
15455.31 186
15456.48 179
15457.66 176
15458.83 165
15460.01 167
15461.18 168
15462.36 179
15463.53 179
15464.71 172
15465.88 170
15467.06 185
15468.23 192
15469.41 178
15470.58 171
15471.76 170
15472.93 186
15474.11 195
15475.28 185
15476.46 185
15477.63 211
15478.81 226
15479.99 174
15481.16 167
15482.34 170
15483.51 163
15484.69 177
15485.86 181
15487.04 179
15488.22 200
15489.39 204
15490.57 186
15491.74 199
15492.92 154
15494.10 171
15495.27 205
15496.45 175
15497.62 193
15498.80 200
15499.98 189
15501.15 175
15502.33 171
15503.51 156
15504.68 208
15505.86 183
15507.04 163
15508.21 163
15509.39 159
15510.57 167
15511.74 157
15512.92 181
15514.10 164
15515.27 200
15516.45 192
15517.63 176
15518.81 163
15519.98 166
15521.16 164
15522.34 175
15523.51 189
15524.69 192
15525.87 175
15527.05 174
15528.22 175
15529.40 201
15530.58 219
15531.76 230
15532.93 198
15534.11 181
15535.29 177
15536.47 177
15537.64 186
15538.82 191
15540.00 199
15541.18 190
15542.36 174
15543.53 210
15544.71 204
15545.89 191
15547.07 199
15548.25 212
15549.43 200
15550.60 187
15551.78 175
15552.96 202
15554.14 204
15555.32 216
15556.50 210
15557.67 202
15558.85 181
15560.03 261
15561.21 208
15562.39 194
15563.57 211
15564.75 239
15565.93 217
15567.10 234
15568.28 206
15569.46 193
15570.64 193
15571.82 196
15573.00 212
15574.18 276
15575.36 230
15576.54 240
15577.72 230
15578.90 236
15580.08 257
15581.26 246
15582.43 249
15583.61 216
15584.79 224
15585.97 220
15587.15 258
15588.33 241
15589.51 255
15590.69 247
15591.87 265
15593.05 274
15594.23 261
15595.41 252
15596.59 235
15597.77 261
15598.95 292
15600.13 263
15601.31 240
15602.49 287
15603.67 267
15604.85 282
15606.03 289
15607.21 285
15608.40 291
15609.58 294
15610.76 276
15611.94 281
15613.12 322
15614.30 281
15615.48 314
15616.66 313
15617.84 326
15619.02 326
15620.20 343
15621.38 326
15622.56 338
15623.75 332
15624.93 323
15626.11 326
15627.29 329
15628.47 355
15629.65 347
15630.83 362
15632.01 347
15633.20 363
15634.38 333
15635.56 378
15636.74 346
15637.92 328
15639.10 339
15640.29 361
15641.47 383
15642.65 371
15643.83 372
15645.01 387
15646.19 377
15647.38 419
15648.56 402
15649.74 405
15650.92 380
15652.10 408
15653.29 405
15654.47 433
15655.65 401
15656.83 355
15658.02 393
15659.20 453
15660.38 430
15661.56 438
15662.75 398
15663.93 398
15665.11 388
15666.29 411
15667.48 454
15668.66 428
15669.84 454
15671.03 437
15672.21 425
15673.39 403
15674.57 447
15675.76 422
15676.94 404
15678.12 373
15679.31 361
15680.49 357
15681.67 396
15682.86 390
15684.04 391
15685.22 392
15686.41 406
15687.59 396
15688.77 376
15689.96 410
15691.14 429
15692.32 378
15693.51 395
15694.69 393
15695.88 366
15697.06 381
15698.24 370
15699.43 370
15700.61 384
15701.80 349
15702.98 397
15704.16 394
15705.35 383
15706.53 408
15707.72 400
15708.90 424
15710.09 458
15711.27 423
15712.45 453
15713.64 416
15714.82 430
15716.01 429
15717.19 428
15718.38 463
15719.56 482
15720.75 461
15721.93 464
15723.12 480
15724.30 450
15725.49 446
15726.67 456
15727.86 481
15729.04 449
15730.23 441
15731.41 458
15732.60 444
15733.78 468
15734.97 535
15736.15 478
15737.34 473
15738.52 456
15739.71 443
15740.89 507
15742.08 491
15743.27 485
15744.45 495
15745.64 490
15746.82 494
15748.01 550
15749.19 519
15750.38 516
15751.57 569
15752.75 523
15753.94 514
15755.12 520
15756.31 553
15757.50 577
15758.68 562
15759.87 557
15761.05 591
15762.24 542
15763.43 526
15764.61 524
15765.80 509
15766.99 528
15768.17 505
15769.36 489
15770.55 465
15771.73 455
15772.92 468
15774.11 469
15775.29 456
15776.48 434
15777.67 451
15778.85 493
15780.04 472
15781.23 453
15782.42 428
15783.60 440
15784.79 457
15785.98 475
15787.16 484
15788.35 428
15789.54 439
15790.73 467
15791.91 415
15793.10 388
15794.29 414
15795.48 449
15796.66 463
15797.85 401
15799.04 388
15800.23 405
15801.41 356
15802.60 329
15803.79 393
15804.98 351
15806.17 377
15807.35 386
15808.54 369
15809.73 352
15810.92 373
15812.11 317
15813.30 347
15814.48 336
15815.67 320
15816.86 322
15818.05 321
15819.24 350
15820.43 333
15821.61 340
15822.80 328
15823.99 327
15825.18 292
15826.37 336
15827.56 337
15828.75 310
15829.94 331
15831.12 328
15832.31 291
15833.50 326
15834.69 303
15835.88 313
15837.07 278
15838.26 302
15839.45 341
15840.64 295
15841.83 294
15843.02 300
15844.21 281
15845.39 285
15846.58 295
15847.77 283
15848.96 291
15850.15 282
15851.34 276
15852.53 293
15853.72 286
15854.91 289
15856.10 289
15857.29 301
15858.48 308
15859.67 284
15860.86 265
15862.05 271
15863.24 281
15864.43 300
15865.62 275
15866.81 278
15868.00 270
15869.19 280
15870.38 317
15871.57 310
15872.76 313
15873.96 280
15875.15 326
15876.34 312
15877.53 326
15878.72 317
15879.91 283
15881.10 289
15882.29 303
15883.48 294
15884.67 329
15885.86 290
15887.05 322
15888.25 345
15889.44 329
15890.63 355
15891.82 334
15893.01 296
15894.20 310
15895.39 275
15896.58 298
15897.78 299
15898.97 323
15900.16 336
15901.35 334
15902.54 332
15903.73 308
15904.92 320
15906.12 347
15907.31 370
15908.50 336
15909.69 355
15910.88 366
15912.08 364
15913.27 341
15914.46 325
15915.65 323
15916.84 334
15918.04 325
15919.23 343
15920.42 337
15921.61 370
15922.81 321
15924.00 324
15925.19 327
15926.38 325
15927.58 306
15928.77 347
15929.96 366
15931.15 362
15932.35 350
15933.54 330
15934.73 339
15935.92 337
15937.12 338
15938.31 362
15939.50 361
15940.70 358
15941.89 316
15943.08 312
15944.28 314
15945.47 307
15946.66 303
15947.86 281
15949.05 288
15950.24 293
15951.44 271
15952.63 261
15953.82 272
15955.02 236
15956.21 256
15957.40 247
15958.60 238
15959.79 224
15960.99 263
15962.18 256
15963.37 256
15964.57 244
15965.76 272
15966.96 240
15968.15 255
15969.34 256
15970.54 239
15971.73 251
15972.93 198
15974.12 244
15975.31 200
15976.51 224
15977.70 205
15978.90 204
15980.09 195
15981.29 200
15982.48 207
15983.68 210
15984.87 222
15986.07 227
15987.26 212
15988.46 209
15989.65 200
15990.85 202
15992.04 201
15993.24 204
15994.43 194
15995.63 168
15996.82 174
15998.02 203
15999.21 194
16000.41 206
16001.60 212
16002.80 226
16003.99 211
16005.19 214
16006.38 200
16007.58 197
16008.77 201
16009.97 216
16011.17 215
16012.36 204
16013.56 187
16014.75 180
16015.95 217
16017.14 215
16018.34 164
16019.54 194
16020.73 184
16021.93 185
16023.13 203
16024.32 213
16025.52 219
16026.71 194
16027.91 211
16029.11 232
16030.30 219
16031.50 215
16032.70 188
16033.89 198
16035.09 219
16036.29 182
16037.48 190
16038.68 213
16039.88 186
16041.07 195
16042.27 189
16043.47 164
16044.66 204
16045.86 189
16047.06 189
16048.25 201
16049.45 181
16050.65 180
16051.85 205
16053.04 233
16054.24 179
16055.44 197
16056.64 212
16057.83 183
16059.03 165
16060.23 170
16061.43 165
16062.62 193
16063.82 152
16065.02 188
16066.22 167
16067.41 197
16068.61 182
16069.81 194
16071.01 172
16072.21 209
16073.40 193
16074.60 185
16075.80 168
16077.00 160
16078.20 190
16079.39 193
16080.59 196
16081.79 195
16082.99 177
16084.19 178
16085.39 170
16086.58 150
16087.78 123
16088.98 158
16090.18 169
16091.38 197
16092.58 177
16093.78 178
16094.98 190
16096.17 183
16097.37 170
16098.57 172
16099.77 163
16100.97 167
16102.17 172
16103.37 149
16104.57 185
16105.77 163
16106.97 145
16108.17 171
16109.36 174
16110.56 160
16111.76 191
16112.96 189
16114.16 171
16115.36 147
16116.56 188
16117.76 197
16118.96 181
16120.16 176
16121.36 179
16122.56 165
16123.76 168
16124.96 172
16126.16 156
16127.36 174
16128.56 182
16129.76 191
16130.96 180
16132.16 163
16133.36 174
16134.56 170
16135.76 194
16136.96 166
16138.16 176
16139.36 186
16140.56 181
16141.76 170
16142.97 151
16144.17 164
16145.37 174
16146.57 184
16147.77 158
16148.97 147
16150.17 153
16151.37 159
16152.57 130
16153.77 167
16154.97 164
16156.18 144
16157.38 177
16158.58 187
16159.78 159
16160.98 141
16162.18 163
16163.38 151
16164.58 148
16165.79 155
16166.99 180
16168.19 174
16169.39 164
16170.59 139
16171.79 157
16173.00 159
16174.20 164
16175.40 164
16176.60 139
16177.80 163
16179.01 151
16180.21 148
16181.41 160
16182.61 186
16183.81 163
16185.02 173
16186.22 171
16187.42 168
16188.62 145
16189.82 180
16191.03 195
16192.23 177
16193.43 164
16194.63 193
16195.84 138
16197.04 153
16198.24 186
16199.45 165
16200.65 183
16201.85 178
16203.05 168
16204.26 182
16205.46 180
16206.66 178
16207.87 168
16209.07 150
16210.27 145
16211.48 160
16212.68 203
16213.88 186
16215.08 168
16216.29 205
16217.49 154
16218.70 155
16219.90 165
16221.10 168
16222.31 163
16223.51 169
16224.71 178
16225.92 173
16227.12 166
16228.32 168
16229.53 190
16230.73 177
16231.94 169
16233.14 195
16234.34 206
16235.55 208
16236.75 167
16237.96 173
16239.16 179
16240.36 177
16241.57 166
16242.77 186
16243.98 202
16245.18 198
16246.39 179
16247.59 185
16248.80 187
16250.00 196
16251.21 172
16252.41 203
16253.61 213
16254.82 198
16256.02 228
16257.23 214
16258.43 239
16259.64 221
16260.84 233
16262.05 194
16263.25 213
16264.46 219
16265.66 227
16266.87 249
16268.08 217
16269.28 230
16270.49 233
16271.69 222
16272.90 231
16274.10 209
16275.31 221
16276.51 208
16277.72 220
16278.92 223
16280.13 212
16281.34 210
16282.54 214
16283.75 252
16284.95 281
16286.16 279
16287.37 242
16288.57 228
16289.78 239
16290.98 230
16292.19 234
16293.40 209
16294.60 183
16295.81 232
16297.02 245
16298.22 270
16299.43 258
16300.63 247
16301.84 258
16303.05 262
16304.25 265
16305.46 234
16306.67 235
16307.87 232
16309.08 275
16310.29 250
16311.50 249
16312.70 252
16313.91 259
16315.12 225
16316.32 242
16317.53 271
16318.74 216
16319.94 222
16321.15 234
16322.36 249
16323.57 259
16324.77 210
16325.98 239
16327.19 252
16328.40 229
16329.60 217
16330.81 209
16332.02 208
16333.23 207
16334.43 219
16335.64 200
16336.85 214
16338.06 243
16339.27 210
16340.47 172
16341.68 185
16342.89 213
16344.10 190
16345.31 200
16346.51 210
16347.72 167
16348.93 200
16350.14 198
16351.35 190
16352.56 182
16353.77 197
16354.97 185
16356.18 192
16357.39 192
16358.60 162
16359.81 150
16361.02 155
16362.23 184
16363.43 166
16364.64 164
16365.85 185
16367.06 199
16368.27 170
16369.48 155
16370.69 169
16371.90 166
16373.11 199
16374.32 181
16375.53 174
16376.73 161
16377.94 168
16379.15 190
16380.36 167
16381.57 142
16382.78 191
16383.99 184
16385.20 173
16386.41 155
16387.62 167
16388.83 149
16390.04 159
16391.25 178
16392.46 128
16393.67 173
16394.88 162
16396.09 153
16397.30 162
16398.51 177
16399.72 219
16400.93 185
16402.14 160
16403.35 167
16404.56 155
16405.77 163
16406.98 165
16408.19 159
16409.40 156
16410.61 155
16411.82 163
16413.04 169
16414.25 181
16415.46 175
16416.67 180
16417.88 141
16419.09 154
16420.30 145
16421.51 183
16422.72 169
16423.93 171
16425.14 166
16426.36 163
16427.57 169
16428.78 165
16429.99 165
16431.20 160
16432.41 157
16433.62 136
16434.83 149
16436.05 187
16437.26 149
16438.47 144
16439.68 163
16440.89 160
16442.10 157
16443.32 149
16444.53 161
16445.74 141
16446.95 158
16448.16 157
16449.38 149
16450.59 133
16451.80 150
16453.01 131
16454.22 150
16455.44 147
16456.65 152
16457.86 173
16459.07 137
16460.29 142
16461.50 152
16462.71 150
16463.92 156
16465.14 145
16466.35 136
16467.56 143
16468.77 146
16469.99 148
16471.20 129
16472.41 148
16473.63 146
16474.84 120
16476.05 137
16477.26 139
16478.48 139
16479.69 156
16480.90 139
16482.12 172
16483.33 150
16484.54 170
16485.76 126
16486.97 123
16488.18 154
16489.40 163
16490.61 141
16491.82 141
16493.04 136
16494.25 162
16495.47 148
16496.68 150
16497.89 159
16499.11 165
16500.32 156
16501.53 162
16502.75 149
16503.96 131
16505.18 174
16506.39 165
16507.61 116
16508.82 130
16510.03 150
16511.25 136
16512.46 146
16513.68 155
16514.89 142
16516.11 154
16517.32 140
16518.53 133
16519.75 107
16520.96 120
16522.18 131
16523.39 127
16524.61 147
16525.82 136
16527.04 181
16528.25 157
16529.47 124
16530.68 135
16531.90 151
16533.11 141
16534.33 137
16535.54 168
16536.76 149
16537.97 152
16539.19 144
16540.40 143
16541.62 103
16542.84 135
16544.05 157
16545.27 163
16546.48 144
16547.70 175
16548.91 163
16550.13 143
16551.35 110
16552.56 126
16553.78 148
16554.99 128
16556.21 147
16557.42 131
16558.64 149
16559.86 187
16561.07 160
16562.29 139
16563.51 148
16564.72 153
16565.94 150
16567.15 154
16568.37 122
16569.59 124
16570.80 137
16572.02 173
16573.24 174
16574.45 201
16575.67 194
16576.89 179
16578.10 156
16579.32 163
16580.54 160
16581.75 176
16582.97 155
16584.19 193
16585.41 185
16586.62 170
16587.84 177
16589.06 191
16590.27 144
16591.49 172
16592.71 175
16593.93 142
16595.14 146
16596.36 165
16597.58 141
16598.80 158
16600.01 145
16601.23 166
16602.45 163
16603.67 184
16604.88 160
16606.10 152
16607.32 145
16608.54 146
16609.76 119
16610.97 133
16612.19 152
16613.41 141
16614.63 151
16615.85 157
16617.06 140
16618.28 144
16619.50 156
16620.72 144
16621.94 138
16623.16 142
16624.37 158
16625.59 134
16626.81 118
16628.03 132
16629.25 149
16630.47 131
16631.69 127
16632.90 124
16634.12 145
16635.34 125
16636.56 116
16637.78 146
16639.00 133
16640.22 121
16641.44 154
16642.66 142
16643.88 127
16645.09 129
16646.31 115
16647.53 114
16648.75 111
16649.97 105
16651.19 113
16652.41 149
16653.63 132
16654.85 98
16656.07 113
16657.29 139
16658.51 128
16659.73 131
16660.95 116
16662.17 112
16663.39 118
16664.61 140
16665.83 151
16667.05 121
16668.27 107
16669.49 132
16670.71 128
16671.93 107
16673.15 115
16674.37 120
16675.59 120
16676.81 149
16678.03 125
16679.25 153
16680.47 100
16681.69 128
16682.91 144
16684.13 137
16685.35 122
16686.58 135
16687.80 139
16689.02 133
16690.24 140
16691.46 143
16692.68 123
16693.90 130
16695.12 131
16696.34 111
16697.56 125
16698.79 145
16700.01 155
16701.23 105
16702.45 113
16703.67 109
16704.89 107
16706.11 120
16707.34 115
16708.56 135
16709.78 131
16711.00 105
16712.22 99
16713.44 127
16714.67 117
16715.89 121
16717.11 105
16718.33 114
16719.55 120
16720.78 124
16722.00 124
16723.22 114
16724.44 129
16725.66 151
16726.89 122
16728.11 119
16729.33 131
16730.55 123
16731.78 126
16733.00 112
16734.22 120
16735.44 135
16736.67 131
16737.89 120
16739.11 114
16740.33 136
16741.56 121
16742.78 124
16744.00 118
16745.22 98
16746.45 109
16747.67 119
16748.89 115
16750.12 123
16751.34 110
16752.56 113
16753.79 137
16755.01 139
16756.23 151
16757.46 131
16758.68 130
16759.90 126
16761.13 125
16762.35 142
16763.57 125
16764.80 122
16766.02 126
16767.24 119
16768.47 123
16769.69 139
16770.92 110
16772.14 120
16773.36 133
16774.59 149
16775.81 123
16777.04 104
16778.26 133
16779.48 155
16780.71 133
16781.93 131
16783.16 153
16784.38 141
16785.61 117
16786.83 137
16788.05 134
16789.28 162
16790.50 123
16791.73 132
16792.95 144
16794.18 156
16795.40 146
16796.63 114
16797.85 126
16799.08 101
16800.30 144
16801.53 138
16802.75 159
16803.98 158
16805.20 129
16806.43 161
16807.65 115
16808.88 117
16810.10 141
16811.33 127
16812.55 113
16813.78 133
16815.00 134
16816.23 143
16817.46 157
16818.68 146
16819.91 129
16821.13 116
16822.36 155
16823.58 158
16824.81 149
16826.04 171
16827.26 132
16828.49 137
16829.71 163
16830.94 145
16832.17 148
16833.39 153
16834.62 138
16835.84 121
16837.07 154
16838.30 151
16839.52 150
16840.75 142
16841.98 145
16843.20 186
16844.43 146
16845.66 165
16846.88 171
16848.11 160
16849.34 156
16850.56 156
16851.79 152
16853.02 160
16854.24 182
16855.47 187
16856.70 171
16857.92 170
16859.15 169
16860.38 166
16861.61 197
16862.83 163
16864.06 189
16865.29 199
16866.52 204
16867.74 198
16868.97 221
16870.20 209
16871.42 197
16872.65 228
16873.88 209
16875.11 249
16876.34 242
16877.56 277
16878.79 249
16880.02 259
16881.25 218
16882.47 244
16883.70 299
16884.93 270
16886.16 259
16887.39 276
16888.62 294
16889.84 273
16891.07 235
16892.30 237
16893.53 254
16894.76 266
16895.98 272
16897.21 280
16898.44 218
16899.67 245
16900.90 249
16902.13 249
16903.36 262
16904.59 214
16905.81 218
16907.04 221
16908.27 216
16909.50 226
16910.73 216
16911.96 197
16913.19 203
16914.42 219
16915.65 199
16916.88 190
16918.10 189
16919.33 189
16920.56 154
16921.79 184
16923.02 210
16924.25 198
16925.48 172
16926.71 156
16927.94 159
16929.17 187
16930.40 158
16931.63 143
16932.86 190
16934.09 171
16935.32 176
16936.55 163
16937.78 183
16939.01 183
16940.24 158
16941.47 179
16942.70 163
16943.93 145
16945.16 171
16946.39 178
16947.62 182
16948.85 182
16950.08 135
16951.31 193
16952.54 145
16953.77 148
16955.00 164
16956.23 141
16957.46 138
16958.69 128
16959.93 152
16961.16 145
16962.39 148
16963.62 160
16964.85 143
16966.08 166
16967.31 146
16968.54 130
16969.77 138
16971.00 127
16972.24 137
16973.47 142
16974.70 127
16975.93 133
16977.16 119
16978.39 126
16979.62 157
16980.85 153
16982.09 156
16983.32 158
16984.55 158
16985.78 141
16987.01 123
16988.24 118
16989.48 172
16990.71 159
16991.94 156
16993.17 145
16994.40 143
16995.64 162
16996.87 152
16998.10 141
16999.33 128
17000.57 167
17001.80 164
17003.03 151
17004.26 136
17005.49 138
17006.73 143
17007.96 135
17009.19 138
17010.42 126
17011.66 134
17012.89 177
17014.12 143
17015.36 137
17016.59 117
17017.82 116
17019.05 153
17020.29 159
17021.52 155
17022.75 134
17023.99 160
17025.22 157
17026.45 129
17027.69 138
17028.92 139
17030.15 131
17031.39 132
17032.62 131
17033.85 114
17035.09 109
17036.32 130
17037.55 122
17038.79 137
17040.02 99
17041.25 108
17042.49 132
17043.72 122
17044.96 128
17046.19 137
17047.42 154
17048.66 127
17049.89 137
17051.13 122
17052.36 113
17053.59 131
17054.83 125
17056.06 123
17057.30 136
17058.53 131
17059.77 129
17061.00 147
17062.23 133
17063.47 101
17064.70 117
17065.94 117
17067.17 122
17068.41 132
17069.64 110
17070.88 133
17072.11 131
17073.35 131
17074.58 152
17075.82 117
17077.05 131
17078.29 120
17079.52 115
17080.76 123
17081.99 100
17083.23 95
17084.46 123
17085.70 100
17086.93 135
17088.17 119
17089.40 126
17090.64 135
17091.88 112
17093.11 124
17094.35 105
17095.58 119
17096.82 115
17098.05 117
17099.29 98
17100.53 112
17101.76 117
17103.00 126
17104.23 116
17105.47 104
17106.71 135
17107.94 111
17109.18 131
17110.41 104
17111.65 118
17112.89 121
17114.12 126
17115.36 124
17116.60 128
17117.83 114
17119.07 103
17120.31 112
17121.54 111
17122.78 89
17124.02 122
17125.25 135
17126.49 136
17127.73 114
17128.96 110
17130.20 109
17131.44 89
17132.67 112
17133.91 99
17135.15 106
17136.39 123
17137.62 107
17138.86 120
17140.10 111
17141.33 124
17142.57 130
17143.81 124
17145.05 118
17146.28 107
17147.52 117
17148.76 103
17150.00 126
17151.24 131
17152.47 114
17153.71 97
17154.95 112
17156.19 93
17157.42 104
17158.66 78
17159.90 112
17161.14 131
17162.38 115
17163.61 119
17164.85 119
17166.09 142
17167.33 120
17168.57 100
17169.81 100
17171.04 137
17172.28 101
17173.52 120
17174.76 99
17176.00 100
17177.24 111
17178.48 121
17179.72 128
17180.95 84
17182.19 101
17183.43 117
17184.67 100
17185.91 96
17187.15 91
17188.39 114
17189.63 116
17190.87 97
17192.10 98
17193.34 92
17194.58 94
17195.82 81
17197.06 96
17198.30 97
17199.54 95
17200.78 89
17202.02 93
17203.26 92
17204.50 102
17205.74 90
17206.98 84
17208.22 78
17209.46 99
17210.70 150
17211.94 114
17213.18 97
17214.42 107
17215.66 93
17216.90 98
17218.14 95
17219.38 86
17220.62 92
17221.86 90
17223.10 107
17224.34 97
17225.58 93
17226.82 99
17228.06 108
17229.30 96
17230.54 106
17231.78 99
17233.02 102
17234.26 114
17235.50 93
17236.75 90
17237.99 95
17239.23 94
17240.47 108
17241.71 98
17242.95 116
17244.19 103
17245.43 89
17246.67 87
17247.92 97
17249.16 102
17250.40 105
17251.64 99
17252.88 106
17254.12 106
17255.36 100
17256.60 117
17257.85 114
17259.09 96
17260.33 122
17261.57 110
17262.81 96
17264.05 88
17265.30 95
17266.54 83
17267.78 95
17269.02 95
17270.26 98
17271.51 104
17272.75 114
17273.99 124
17275.23 101
17276.48 102
17277.72 98
17278.96 90
17280.20 89
17281.44 72
17282.69 96
17283.93 103
17285.17 92
17286.41 121
17287.66 92
17288.90 76
17290.14 82
17291.39 89
17292.63 116
17293.87 130
17295.11 89
17296.36 119
17297.60 106
17298.84 97
17300.09 89
17301.33 104
17302.57 84
17303.82 92
17305.06 117
17306.30 92
17307.55 90
17308.79 94
17310.03 106
17311.28 97
17312.52 80
17313.76 100
17315.01 112
17316.25 92
17317.49 107
17318.74 99
17319.98 77
17321.23 72
17322.47 93
17323.71 106
17324.96 99
17326.20 90
17327.45 120
17328.69 108
17329.93 104
17331.18 102
17332.42 92
17333.67 100
17334.91 90
17336.16 79
17337.40 111
17338.64 114
17339.89 121
17341.13 95
17342.38 88
17343.62 93
17344.87 94
17346.11 90
17347.36 94
17348.60 97
17349.85 83
17351.09 81
17352.34 96
17353.58 106
17354.83 101
17356.07 106
17357.32 97
17358.56 108
17359.81 77
17361.05 109
17362.30 90
17363.54 112
17364.79 116
17366.03 99
17367.28 91
17368.53 99
17369.77 129
17371.02 105
17372.26 80
17373.51 92
17374.75 82
17376.00 80
17377.25 74
17378.49 85
17379.74 87
17380.98 123
17382.23 115
17383.48 100
17384.72 88
17385.97 84
17387.21 92
17388.46 106
17389.71 90
17390.95 100
17392.20 109
17393.45 81
17394.69 83
17395.94 90
17397.19 76
17398.43 91
17399.68 90
17400.93 89
17402.17 87
17403.42 93
17404.67 92
17405.91 87
17407.16 109
17408.41 104
17409.65 85
17410.90 85
17412.15 89
17413.40 62
17414.64 77
17415.89 84
17417.14 103
17418.39 111
17419.63 87
17420.88 94
17422.13 103
17423.38 88
17424.62 86
17425.87 97
17427.12 88
17428.37 84
17429.61 83
17430.86 94
17432.11 79
17433.36 83
17434.60 91
17435.85 98
17437.10 119
17438.35 102
17439.60 68
17440.85 113
17442.09 110
17443.34 97
17444.59 93
17445.84 88
17447.09 84
17448.34 90
17449.58 90
17450.83 77
17452.08 97
17453.33 96
17454.58 118
17455.83 97
17457.08 87
17458.32 89
17459.57 79
17460.82 86
17462.07 84
17463.32 110
17464.57 87
17465.82 73
17467.07 80
17468.32 87
17469.57 102
17470.81 75
17472.06 86
17473.31 89
17474.56 95
17475.81 79
17477.06 89
17478.31 117
17479.56 91
17480.81 81
17482.06 79
17483.31 95
17484.56 96
17485.81 118
17487.06 105
17488.31 100
17489.56 103
17490.81 99
17492.06 107
17493.31 104
17494.56 94
17495.81 101
17497.06 119
17498.31 118
17499.56 97
17500.81 114
17502.06 81
17503.31 89
17504.56 79
17505.81 87
17507.06 95
17508.31 92
17509.56 110
17510.81 90
17512.06 85
17513.32 100
17514.57 115
17515.82 91
17517.07 95
17518.32 102
17519.57 110
17520.82 116
17522.07 107
17523.32 106
17524.57 116
17525.83 84
17527.08 106
17528.33 93
17529.58 93
17530.83 96
17532.08 94
17533.33 109
17534.59 87
17535.84 107
17537.09 109
17538.34 107
17539.59 113
17540.84 95
17542.10 115
17543.35 115
17544.60 109
17545.85 93
17547.10 97
17548.36 96
17549.61 84
17550.86 73
17552.11 92
17553.36 109
17554.62 96
17555.87 83
17557.12 90
17558.37 89
17559.63 95
17560.88 89
17562.13 98
17563.38 108
17564.64 116
17565.89 104
17567.14 106
17568.39 112
17569.65 109
17570.90 101
17572.15 90
17573.41 87
17574.66 94
17575.91 110
17577.16 103
17578.42 94
17579.67 89
17580.92 95
17582.18 83
17583.43 96
17584.68 87
17585.94 88
17587.19 76
17588.44 76
17589.70 91
17590.95 87
17592.20 111
17593.46 113
17594.71 98
17595.97 88
17597.22 101
17598.47 95
17599.73 92
17600.98 88
17602.23 91
17603.49 96
17604.74 122
17606.00 99
17607.25 89
17608.51 101
17609.76 95
17611.01 88
17612.27 109
17613.52 105
17614.78 89
17616.03 104
17617.29 108
17618.54 127
17619.79 104
17621.05 107
17622.30 103
17623.56 89
17624.81 88
17626.07 98
17627.32 94
17628.58 107
17629.83 109
17631.09 109
17632.34 88
17633.60 77
17634.85 91
17636.11 94
17637.36 112
17638.62 91
17639.87 101
17641.13 96
17642.39 99
17643.64 78
17644.90 85
17646.15 106
17647.41 125
17648.66 99
17649.92 108
17651.17 95
17652.43 109
17653.69 94
17654.94 101
17656.20 93
17657.45 90
17658.71 99
17659.97 87
17661.22 95
17662.48 92
17663.73 73
17664.99 83
17666.25 127
17667.50 102
17668.76 91
17670.02 86
17671.27 75
17672.53 103
17673.78 79
17675.04 113
17676.30 121
17677.55 100
17678.81 101
17680.07 96
17681.32 78
17682.58 99
17683.84 118
17685.10 99
17686.35 94
17687.61 93
17688.87 101
17690.12 78
17691.38 92
17692.64 106
17693.89 110
17695.15 105
17696.41 86
17697.67 89
17698.92 89
17700.18 91
17701.44 97
17702.70 85
17703.95 64
17705.21 87
17706.47 82
17707.73 95
17708.98 82
17710.24 77
17711.50 93
17712.76 99
17714.02 91
17715.27 74
17716.53 106
17717.79 83
17719.05 95
17720.31 86
17721.57 91
17722.82 105
17724.08 93
17725.34 98
17726.60 101
17727.86 72
17729.12 78
17730.37 94
17731.63 98
17732.89 91
17734.15 102
17735.41 92
17736.67 118
17737.93 93
17739.18 77
17740.44 130
17741.70 100
17742.96 113
17744.22 98
17745.48 95
17746.74 97
17748.00 98
17749.26 82
17750.52 76
17751.78 71
17753.04 83
17754.29 76
17755.55 77
17756.81 88
17758.07 88
17759.33 66
17760.59 88
17761.85 88
17763.11 79
17764.37 71
17765.63 93
17766.89 98
17768.15 99
17769.41 88
17770.67 81
17771.93 96
17773.19 94
17774.45 96
17775.71 105
17776.97 81
17778.23 101
17779.49 90
17780.75 77
17782.01 97
17783.27 81
17784.53 115
17785.79 93
17787.05 80
17788.31 76
17789.58 82
17790.84 93
17792.10 84
17793.36 85
17794.62 92
17795.88 103
17797.14 125
17798.40 83
17799.66 85
17800.92 87
17802.18 99
17803.45 92
17804.71 104
17805.97 108
17807.23 83
17808.49 91
17809.75 75
17811.01 79
17812.27 73
17813.54 103
17814.80 88
17816.06 92
17817.32 94
17818.58 90
17819.84 79
17821.11 87
17822.37 73
17823.63 116
17824.89 96
17826.15 98
17827.42 99
17828.68 95
17829.94 91
17831.20 83
17832.46 96
17833.73 108
17834.99 91
17836.25 85
17837.51 94
17838.78 84
17840.04 92
17841.30 85
17842.56 93
17843.83 108
17845.09 97
17846.35 86
17847.61 77
17848.88 84
17850.14 99
17851.40 87
17852.66 61
17853.93 83
17855.19 77
17856.45 74
17857.72 81
17858.98 73
17860.24 87
17861.51 64
17862.77 64
17864.03 89
17865.30 86
17866.56 80
17867.82 80
17869.09 84
17870.35 74
17871.61 89
17872.88 84
17874.14 67
17875.40 76
17876.67 78
17877.93 86
17879.20 79
17880.46 74
17881.72 74
17882.99 81
17884.25 94
17885.52 95
17886.78 78
17888.04 87
17889.31 91
17890.57 77
17891.84 85
17893.10 96
17894.36 100
17895.63 84
17896.89 84
17898.16 71
17899.42 77
17900.69 102
17901.95 95
17903.22 89
17904.48 93
17905.75 81
17907.01 77
17908.28 74
17909.54 78
17910.81 76
17912.07 73
17913.34 66
17914.60 45
17915.87 76
17917.13 73
17918.40 84
17919.66 91
17920.93 72
17922.19 84
17923.46 90
17924.72 73
17925.99 70
17927.25 78
17928.52 64
17929.79 71
17931.05 93
17932.32 76
17933.58 66
17934.85 73
17936.11 108
17937.38 69
17938.65 70
17939.91 92
17941.18 100
17942.44 92
17943.71 70
17944.98 74
17946.24 82
17947.51 83
17948.77 71
17950.04 102
17951.31 70
17952.57 76
17953.84 93
17955.11 75
17956.37 56
17957.64 78
17958.91 75
17960.17 65
17961.44 81
17962.71 68
17963.97 87
17965.24 98
17966.51 90
17967.77 72
17969.04 100
17970.31 96
17971.58 73
17972.84 85
17974.11 78
17975.38 77
17976.64 85
17977.91 83
17979.18 70
17980.45 84
17981.71 85
17982.98 107
17984.25 85
17985.52 74
17986.78 71
17988.05 61
17989.32 72
17990.59 90
17991.86 89
17993.12 81
17994.39 77
17995.66 77
17996.93 70
17998.20 67
17999.46 68
18000.73 83
18002.00 96
18003.27 81
18004.54 67
18005.80 97
18007.07 85
18008.34 95
18009.61 105
18010.88 84
18012.15 77
18013.42 80
18014.68 63
18015.95 72
18017.22 86
18018.49 66
18019.76 82
18021.03 70
18022.30 85
18023.57 64
18024.83 70
18026.10 81
18027.37 70
18028.64 79
18029.91 76
18031.18 88
18032.45 96
18033.72 59
18034.99 87
18036.26 77
18037.53 79
18038.80 58
18040.07 81
18041.34 81
18042.60 69
18043.87 88
18045.14 73
18046.41 82
18047.68 82
18048.95 80
18050.22 72
18051.49 75
18052.76 80
18054.03 82
18055.30 63
18056.57 70
18057.84 79
18059.11 70
18060.38 95
18061.65 82
18062.92 91
18064.20 75
18065.47 83
18066.74 62
18068.01 74
18069.28 85
18070.55 70
18071.82 81
18073.09 82
18074.36 77
18075.63 76
18076.90 84
18078.17 104
18079.44 55
18080.71 59
18081.99 97
18083.26 94
18084.53 85
18085.80 67
18087.07 83
18088.34 88
18089.61 110
18090.88 86
18092.15 70
18093.43 85
18094.70 83
18095.97 92
18097.24 90
18098.51 102
18099.78 75
18101.06 78
18102.33 72
18103.60 96
18104.87 116
18106.14 94
18107.41 98
18108.69 85
18109.96 75
18111.23 96
18112.50 83
18113.77 71
18115.05 79
18116.32 97
18117.59 95
18118.86 90
18120.14 80
18121.41 74
18122.68 71
18123.95 85
18125.23 85
18126.50 81
18127.77 98
18129.04 122
18130.32 86
18131.59 69
18132.86 97
18134.13 91
18135.41 92
18136.68 72
18137.95 73
18139.23 77
18140.50 97
18141.77 85
18143.05 93
18144.32 80
18145.59 87
18146.87 102
18148.14 85
18149.41 91
18150.69 86
18151.96 86
18153.23 93
18154.51 97
18155.78 82
18157.05 78
18158.33 74
18159.60 82
18160.88 85
18162.15 82
18163.42 71
18164.70 81
18165.97 66
18167.24 87
18168.52 76
18169.79 67
18171.07 81
18172.34 86
18173.62 86
18174.89 79
18176.16 74
18177.44 66
18178.71 86
18179.99 75
18181.26 96
18182.54 79
18183.81 84
18185.09 90
18186.36 73
18187.63 64
18188.91 77
18190.18 66
18191.46 85
18192.73 100
18194.01 101
18195.28 92
18196.56 92
18197.83 90
18199.11 87
18200.38 106
18201.66 79
18202.94 93
18204.21 99
18205.49 86
18206.76 74
18208.04 73
18209.31 54
18210.59 70
18211.86 78
18213.14 51
18214.41 86
18215.69 96
18216.97 89
18218.24 84
18219.52 97
18220.79 100
18222.07 73
18223.35 64
18224.62 69
18225.90 74
18227.17 64
18228.45 108
18229.73 98
18231.00 87
18232.28 79
18233.56 93
18234.83 94
18236.11 95
18237.38 92
18238.66 84
18239.94 76
18241.21 105
18242.49 89
18243.77 78
18245.04 76
18246.32 77
18247.60 78
18248.87 78
18250.15 71
18251.43 82
18252.71 82
18253.98 92
18255.26 79
18256.54 62
18257.81 61
18259.09 55
18260.37 86
18261.65 75
18262.92 89
18264.20 78
18265.48 95
18266.76 90
18268.03 88
18269.31 96
18270.59 102
18271.87 82
18273.14 86
18274.42 70
18275.70 75
18276.98 99
18278.26 110
18279.53 107
18280.81 75
18282.09 81
18283.37 83
18284.65 76
18285.92 93
18287.20 82
18288.48 75
18289.76 78
18291.04 82
18292.32 85
18293.59 81
18294.87 95
18296.15 71
18297.43 61
18298.71 73
18299.99 89
18301.27 95
18302.54 107
18303.82 81
18305.10 91
18306.38 92
18307.66 91
18308.94 99
18310.22 90
18311.50 92
18312.78 84
18314.06 87
18315.33 83
18316.61 97
18317.89 91
18319.17 94
18320.45 69
18321.73 55
18323.01 64
18324.29 83
18325.57 80
18326.85 96
18328.13 84
18329.41 64
18330.69 83
18331.97 80
18333.25 82
18334.53 74
18335.81 76
18337.09 75
18338.37 67
18339.65 73
18340.93 78
18342.21 82
18343.49 96
18344.77 73
18346.05 82
18347.33 83
18348.61 84
18349.89 68
18351.17 74
18352.45 69
18353.73 69
18355.01 92
18356.29 81
18357.57 88
18358.85 75
18360.14 81
18361.42 73
18362.70 67
18363.98 85
18365.26 88
18366.54 76
18367.82 72
18369.10 72
18370.38 91
18371.66 59
18372.95 72
18374.23 83
18375.51 73
18376.79 81
18378.07 80
18379.35 77
18380.63 70
18381.92 83
18383.20 97
18384.48 67
18385.76 71
18387.04 76
18388.32 85
18389.61 76
18390.89 88
18392.17 77
18393.45 74
18394.73 70
18396.02 75
18397.30 77
18398.58 72
18399.86 81
18401.14 109
18402.43 89
18403.71 83
18404.99 98
18406.27 103
18407.56 106
18408.84 90
18410.12 95
18411.40 83
18412.69 79
18413.97 72
18415.25 88
18416.53 70
18417.82 88
18419.10 86
18420.38 66
18421.67 95
18422.95 76
18424.23 68
18425.51 96
18426.80 81
18428.08 86
18429.36 89
18430.65 78
18431.93 95
18433.21 51
18434.50 76
18435.78 64
18437.06 82
18438.35 58
18439.63 74
18440.92 90
18442.20 97
18443.48 84
18444.77 75
18446.05 71
18447.33 76
18448.62 94
18449.90 83
18451.19 80
18452.47 72
18453.75 78
18455.04 95
18456.32 96
18457.61 58
18458.89 88
18460.17 112
18461.46 81
18462.74 92
18464.03 70
18465.31 74
18466.60 78
18467.88 96
18469.17 58
18470.45 56
18471.74 67
18473.02 86
18474.30 102
18475.59 95
18476.87 73
18478.16 77
18479.44 99
18480.73 84
18482.01 75
18483.30 84
18484.58 93
18485.87 75
18487.16 68
18488.44 84
18489.73 100
18491.01 91
18492.30 87
18493.58 68
18494.87 81
18496.15 88
18497.44 98
18498.72 93
18500.01 55
18501.30 78
18502.58 98
18503.87 86
18505.15 78
18506.44 80
18507.73 95
18509.01 107
18510.30 95
18511.58 102
18512.87 94
18514.16 82
18515.44 92
18516.73 82
18518.01 87
18519.30 95
18520.59 89
18521.87 87
18523.16 60
18524.45 73
18525.73 104
18527.02 91
18528.31 86
18529.59 71
18530.88 87
18532.17 81
18533.45 84
18534.74 94
18536.03 79
18537.31 98
18538.60 89
18539.89 90
18541.18 72
18542.46 88
18543.75 95
18545.04 92
18546.32 84
18547.61 63
18548.90 77
18550.19 86
18551.47 88
18552.76 96
18554.05 70
18555.34 87
18556.62 80
18557.91 67
18559.20 84
18560.49 102
18561.78 87
18563.06 102
18564.35 79
18565.64 85
18566.93 88
18568.22 98
18569.50 87
18570.79 84
18572.08 93
18573.37 108
18574.66 88
18575.94 94
18577.23 82
18578.52 91
18579.81 96
18581.10 87
18582.39 93
18583.68 80
18584.96 90
18586.25 95
18587.54 85
18588.83 82
18590.12 96
18591.41 93
18592.70 103
18593.99 101
18595.27 89
18596.56 81
18597.85 116
18599.14 114
18600.43 96
18601.72 102
18603.01 97
18604.30 85
18605.59 86
18606.88 112
18608.17 116
18609.46 120
18610.75 105
18612.04 101
18613.33 97
18614.62 103
18615.90 122
18617.19 112
18618.48 118
18619.77 98
18621.06 90
18622.35 107
18623.64 111
18624.93 112
18626.22 123
18627.51 125
18628.80 116
18630.09 149
18631.39 116
18632.68 118
18633.97 97
18635.26 90
18636.55 111
18637.84 93
18639.13 88
18640.42 106
18641.71 87
18643.00 87
18644.29 109
18645.58 84
18646.87 106
18648.16 99
18649.45 72
18650.74 76
18652.04 93
18653.33 79
18654.62 93
18655.91 94
18657.20 121
18658.49 102
18659.78 75
18661.07 90
18662.36 92
18663.66 100
18664.95 87
18666.24 69
18667.53 88
18668.82 84
18670.11 92
18671.41 97
18672.70 88
18673.99 80
18675.28 98
18676.57 90
18677.86 91
18679.16 67
18680.45 63
18681.74 94
18683.03 96
18684.32 94
18685.62 79
18686.91 82
18688.20 81
18689.49 79
18690.79 79
18692.08 70
18693.37 79
18694.66 75
18695.96 79
18697.25 77
18698.54 91
18699.83 80
18701.13 76
18702.42 76
18703.71 64
18705.00 74
18706.30 86
18707.59 73
18708.88 58
18710.18 66
18711.47 81
18712.76 69
18714.05 68
18715.35 78
18716.64 84
18717.93 70
18719.23 78
18720.52 73
18721.81 92
18723.11 71
18724.40 64
18725.69 100
18726.99 72
18728.28 67
18729.58 59
18730.87 86
18732.16 86
18733.46 75
18734.75 77
18736.04 73
18737.34 86
18738.63 66
18739.93 61
18741.22 65
18742.51 71
18743.81 76
18745.10 82
18746.40 78
18747.69 70
18748.99 69
18750.28 89
18751.58 88
18752.87 58
18754.16 88
18755.46 96
18756.75 84
18758.05 72
18759.34 67
18760.64 68
18761.93 97
18763.23 83
18764.52 82
18765.82 83
18767.11 85
18768.41 81
18769.70 84
18771.00 76
18772.29 73
18773.59 72
18774.88 87
18776.18 62
18777.47 54
18778.77 67
18780.06 104
18781.36 87
18782.65 87
18783.95 87
18785.25 89
18786.54 97
18787.84 82
18789.13 70
18790.43 65
18791.72 65
18793.02 66
18794.32 76
18795.61 85
18796.91 85
18798.20 82
18799.50 63
18800.80 81
18802.09 71
18803.39 70
18804.69 68
18805.98 76
18807.28 71
18808.57 89
18809.87 73
18811.17 56
18812.46 72
18813.76 84
18815.06 80
18816.35 68
18817.65 77
18818.95 84
18820.24 93
18821.54 82
18822.84 79
18824.13 76
18825.43 84
18826.73 79
18828.03 81
18829.32 59
18830.62 52
18831.92 76
18833.21 76
18834.51 64
18835.81 62
18837.11 71
18838.40 69
18839.70 49
18841.00 56
18842.30 62
18843.59 69
18844.89 81
18846.19 82
18847.49 99
18848.79 88
18850.08 77
18851.38 68
18852.68 74
18853.98 87
18855.27 71
18856.57 64
18857.87 73
18859.17 65
18860.47 75
18861.77 75
18863.06 60
18864.36 79
18865.66 78
18866.96 82
18868.26 80
18869.56 66
18870.85 65
18872.15 70
18873.45 78
18874.75 68
18876.05 59
18877.35 81
18878.65 73
18879.95 61
18881.24 62
18882.54 67
18883.84 65
18885.14 69
18886.44 71
18887.74 73
18889.04 78
18890.34 59
18891.64 78
18892.94 63
18894.24 66
18895.54 56
18896.84 62
18898.13 79
18899.43 95
18900.73 83
18902.03 71
18903.33 65
18904.63 60
18905.93 61
18907.23 74
18908.53 74
18909.83 98
18911.13 61
18912.43 71
18913.73 76
18915.03 76
18916.33 68
18917.63 60
18918.93 66
18920.23 67
18921.53 59
18922.83 79
18924.13 80
18925.43 56
18926.74 62
18928.04 60
18929.34 65
18930.64 59
18931.94 50
18933.24 73
18934.54 67
18935.84 65
18937.14 69
18938.44 57
18939.74 68
18941.04 66
18942.34 67
18943.65 64
18944.95 78
18946.25 73
18947.55 52
18948.85 49
18950.15 52
18951.45 54
18952.75 60
18954.06 61
18955.36 80
18956.66 88
18957.96 91
18959.26 62
18960.56 56
18961.87 57
18963.17 69
18964.47 78
18965.77 61
18967.07 82
18968.37 66
18969.68 74
18970.98 84
18972.28 86
18973.58 70
18974.88 73
18976.19 61
18977.49 73
18978.79 80
18980.09 84
18981.40 79
18982.70 84
18984.00 83
18985.30 57
18986.61 64
18987.91 73
18989.21 63
18990.51 77
18991.82 62
18993.12 64
18994.42 63
18995.73 79
18997.03 71
18998.33 82
18999.63 57
19000.94 67
19002.24 83
19003.54 50
19004.85 63
19006.15 57
19007.45 75
19008.76 77
19010.06 46
19011.36 71
19012.67 59
19013.97 62
19015.27 72
19016.58 66
19017.88 63
19019.18 75
19020.49 63
19021.79 77
19023.10 65
19024.40 72
19025.70 70
19027.01 69
19028.31 54
19029.62 77
19030.92 69
19032.22 82
19033.53 66
19034.83 55
19036.14 77
19037.44 66
19038.75 69
19040.05 87
19041.35 64
19042.66 62
19043.96 72
19045.27 82
19046.57 70
19047.88 66
19049.18 65
19050.49 70
19051.79 64
19053.10 66
19054.40 80
19055.71 79
19057.01 83
19058.32 75
19059.62 53
19060.93 56
19062.23 72
19063.54 65
19064.84 69
19066.15 60
19067.45 89
19068.76 75
19070.06 78
19071.37 73
19072.67 58
19073.98 80
19075.29 67
19076.59 51
19077.90 49
19079.20 71
19080.51 67
19081.81 87
19083.12 86
19084.43 71
19085.73 81
19087.04 73
19088.34 73
19089.65 54
19090.96 74
19092.26 74
19093.57 75
19094.87 67
19096.18 81
19097.49 79
19098.79 74
19100.10 65
19101.41 64
19102.71 64
19104.02 72
19105.33 79
19106.63 45
19107.94 62
19109.25 73
19110.55 71
19111.86 71
19113.17 93
19114.47 75
19115.78 72
19117.09 73
19118.40 82
19119.70 89
19121.01 81
19122.32 83
19123.62 78
19124.93 62
19126.24 77
19127.55 68
19128.85 65
19130.16 60
19131.47 79
19132.78 50
19134.08 60
19135.39 79
19136.70 76
19138.01 103
19139.32 77
19140.62 72
19141.93 64
19143.24 61
19144.55 79
19145.85 61
19147.16 70
19148.47 63
19149.78 73
19151.09 79
19152.40 62
19153.70 68
19155.01 81
19156.32 89
19157.63 79
19158.94 86
19160.25 77
19161.55 83
19162.86 81
19164.17 84
19165.48 82
19166.79 66
19168.10 72
19169.41 71
19170.72 61
19172.02 72
19173.33 95
19174.64 77
19175.95 84
19177.26 72
19178.57 64
19179.88 62
19181.19 54
19182.50 59
19183.81 64
19185.12 56
19186.43 67
19187.74 68
19189.05 60
19190.35 71
19191.66 82
19192.97 95
19194.28 74
19195.59 84
19196.90 58
19198.21 85
19199.52 74
19200.83 73
19202.14 62
19203.45 63
19204.76 46
19206.07 50
19207.38 60
19208.69 37
19210.00 67
19211.31 64
19212.62 55
19213.93 61
19215.24 69
19216.56 76
19217.87 86
19219.18 64
19220.49 84
19221.80 89
19223.11 61
19224.42 64
19225.73 73
19227.04 74
19228.35 63
19229.66 63
19230.97 68
19232.28 76
19233.60 79
19234.91 66
19236.22 75
19237.53 59
19238.84 64
19240.15 67
19241.46 61
19242.77 68
19244.09 76
19245.40 62
19246.71 76
19248.02 56
19249.33 54
19250.64 59
19251.95 60
19253.27 60
19254.58 56
19255.89 63
19257.20 72
19258.51 81
19259.83 90
19261.14 71
19262.45 50
19263.76 56
19265.07 73
19266.39 65
19267.70 57
19269.01 77
19270.32 78
19271.63 65
19272.95 65
19274.26 67
19275.57 66
19276.88 58
19278.20 54
19279.51 75
19280.82 56
19282.14 74
19283.45 58
19284.76 53
19286.07 61
19287.39 62
19288.70 69
19290.01 60
19291.33 81
19292.64 68
19293.95 71
19295.26 79
19296.58 77
19297.89 71
19299.20 66
19300.52 75
19301.83 68
19303.14 70
19304.46 61
19305.77 76
19307.09 85
19308.40 95
19309.71 75
19311.03 73
19312.34 55
19313.65 80
19314.97 66
19316.28 57
19317.60 68
19318.91 76
19320.22 56
19321.54 59
19322.85 70
19324.17 60
19325.48 47
19326.79 62
19328.11 69
19329.42 53
19330.74 65
19332.05 69
19333.37 65
19334.68 62
19335.99 79
19337.31 72
19338.62 75
19339.94 55
19341.25 58
19342.57 55
19343.88 63
19345.20 80
19346.51 81
19347.83 75
19349.14 52
19350.46 75
19351.77 72
19353.09 68
19354.40 74
19355.72 79
19357.03 56
19358.35 51
19359.66 74
19360.98 70
19362.29 72
19363.61 67
19364.93 67
19366.24 69
19367.56 63
19368.87 75
19370.19 70
19371.50 63
19372.82 91
19374.14 66
19375.45 65
19376.77 63
19378.08 54
19379.40 75
19380.72 60
19382.03 63
19383.35 71
19384.66 63
19385.98 80
19387.30 61
19388.61 83
19389.93 77
19391.25 66
19392.56 83
19393.88 65
19395.20 77
19396.51 67
19397.83 87
19399.15 83
19400.46 57
19401.78 67
19403.10 64
19404.41 69
19405.73 74
19407.05 95
19408.36 67
19409.68 80
19411.00 82
19412.31 83
19413.63 72
19414.95 64
19416.27 56
19417.58 61
19418.90 67
19420.22 58
19421.54 66
19422.85 70
19424.17 77
19425.49 68
19426.81 91
19428.12 99
19429.44 96
19430.76 64
19432.08 70
19433.40 69
19434.71 82
19436.03 96
19437.35 73
19438.67 72
19439.99 60
19441.30 79
19442.62 70
19443.94 68
19445.26 69
19446.58 65
19447.89 85
19449.21 71
19450.53 66
19451.85 62
19453.17 69
19454.49 69
19455.81 63
19457.12 74
19458.44 65
19459.76 55
19461.08 73
19462.40 61
19463.72 64
19465.04 80
19466.36 54
19467.68 66
19468.99 89
19470.31 73
19471.63 73
19472.95 84
19474.27 55
19475.59 65
19476.91 62
19478.23 77
19479.55 74
19480.87 52
19482.19 69
19483.51 71
19484.83 69
19486.15 91
19487.47 75
19488.79 64
19490.11 68
19491.43 67
19492.75 74
19494.07 77
19495.39 63
19496.71 79
19498.03 82
19499.35 89
19500.67 54
19501.99 65
19503.31 57
19504.63 69
19505.95 63
19507.27 78
19508.59 86
19509.91 67
19511.23 79
19512.55 74
19513.87 72
19515.19 70
19516.51 73
19517.83 81
19519.15 58
19520.47 80
19521.79 66
19523.12 78
19524.44 67
19525.76 54
19527.08 87
19528.40 65
19529.72 70
19531.04 57
19532.36 61
19533.68 68
19535.01 67
19536.33 60
19537.65 82
19538.97 83
19540.29 70
19541.61 80
19542.93 75
19544.26 62
19545.58 71
19546.90 94
19548.22 78
19549.54 61
19550.87 61
19552.19 82
19553.51 64
19554.83 71
19556.15 63
19557.47 73
19558.80 76
19560.12 83
19561.44 65
19562.76 60
19564.09 71
19565.41 59
19566.73 66
19568.05 69
19569.38 69
19570.70 77
19572.02 51
19573.34 63
19574.67 72
19575.99 77
19577.31 78
19578.63 82
19579.96 52
19581.28 45
19582.60 62
19583.93 54
19585.25 73
19586.57 55
19587.90 62
19589.22 51
19590.54 66
19591.86 65
19593.19 74
19594.51 61
19595.83 64
19597.16 65
19598.48 58
19599.81 67
19601.13 64
19602.45 70
19603.78 67
19605.10 75
19606.42 56
19607.75 60
19609.07 79
19610.40 67
19611.72 83
19613.04 74
19614.37 61
19615.69 72
19617.02 67
19618.34 93
19619.66 86
19620.99 93
19622.31 78
19623.64 51
19624.96 72
19626.29 75
19627.61 83
19628.93 67
19630.26 49
19631.58 65
19632.91 79
19634.23 75
19635.56 61
19636.88 52
19638.21 57
19639.53 75
19640.86 63
19642.18 75
19643.51 70
19644.83 52
19646.16 68
19647.48 59
19648.81 64
19650.13 71
19651.46 70
19652.78 80
19654.11 46
19655.43 67
19656.76 65
19658.08 60
19659.41 77
19660.74 63
19662.06 75
19663.39 49
19664.71 76
19666.04 68
19667.36 82
19668.69 79
19670.02 58
19671.34 56
19672.67 52
19673.99 68
19675.32 68
19676.65 74
19677.97 55
19679.30 66
19680.63 63
19681.95 53
19683.28 72
19684.60 77
19685.93 70
19687.26 72
19688.58 76
19689.91 80
19691.24 70
19692.56 89
19693.89 68
19695.22 59
19696.54 61
19697.87 67
19699.20 60
19700.52 56
19701.85 63
19703.18 69
19704.51 68
19705.83 89
19707.16 73
19708.49 53
19709.81 77
19711.14 74
19712.47 79
19713.80 72
19715.12 70
19716.45 52
19717.78 82
19719.11 67
19720.43 50
19721.76 67
19723.09 62
19724.42 64
19725.74 64
19727.07 62
19728.40 76
19729.73 63
19731.06 60
19732.38 65
19733.71 59
19735.04 62
19736.37 55
19737.70 79
19739.02 68
19740.35 66
19741.68 68
19743.01 65
19744.34 71
19745.67 66
19747.00 75
19748.32 71
19749.65 84
19750.98 52
19752.31 63
19753.64 73
19754.97 66
19756.30 68
19757.62 76
19758.95 75
19760.28 73
19761.61 69
19762.94 62
19764.27 65
19765.60 58
19766.93 46
19768.26 62
19769.59 59
19770.92 55
19772.25 74
19773.57 81
19774.90 78
19776.23 68
19777.56 55
19778.89 58
19780.22 75
19781.55 66
19782.88 61
19784.21 60
19785.54 76
19786.87 69
19788.20 68
19789.53 48
19790.86 63
19792.19 65
19793.52 69
19794.85 63
19796.18 60
19797.51 64
19798.84 62
19800.17 62
19801.50 50
19802.83 67
19804.16 76
19805.49 69
19806.82 43
19808.16 60
19809.49 50
19810.82 48
19812.15 78
19813.48 68
19814.81 66
19816.14 59
19817.47 57
19818.80 74
19820.13 57
19821.46 67
19822.79 77
19824.13 85
19825.46 52
19826.79 76
19828.12 88
19829.45 69
19830.78 63
19832.11 65
19833.44 58
19834.78 72
19836.11 54
19837.44 73
19838.77 86
19840.10 62
19841.43 60
19842.77 60
19844.10 68
19845.43 51
19846.76 63
19848.09 74
19849.42 84
19850.76 91
19852.09 71
19853.42 71
19854.75 57
19856.09 50
19857.42 70
19858.75 64
19860.08 61
19861.41 65
19862.75 74
19864.08 66
19865.41 66
19866.74 69
19868.08 59
19869.41 41
19870.74 66
19872.08 57
19873.41 61
19874.74 62
19876.07 59
19877.41 70
19878.74 44
19880.07 52
19881.41 55
19882.74 51
19884.07 53
19885.40 71
19886.74 67
19888.07 51
19889.40 59
19890.74 67
19892.07 71
19893.40 58
19894.74 71
19896.07 67
19897.41 58
19898.74 56
19900.07 52
19901.41 65
19902.74 66
19904.07 69
19905.41 64
19906.74 71
19908.08 76
19909.41 74
19910.74 101
19912.08 70
19913.41 73
19914.75 61
19916.08 75
19917.41 69
19918.75 61
19920.08 67
19921.42 62
19922.75 67
19924.09 51
19925.42 68
19926.76 73
19928.09 78
19929.42 80
19930.76 49
19932.09 54
19933.43 53
19934.76 60
19936.10 58
19937.43 63
19938.77 72
19940.10 70
19941.44 63
19942.77 74
19944.11 68
19945.44 71
19946.78 63
19948.11 66
19949.45 49
19950.79 60
19952.12 69
19953.46 61
19954.79 75
19956.13 58
19957.46 64
19958.80 59
19960.13 69
19961.47 64
19962.81 65
19964.14 83
19965.48 69
19966.81 72
19968.15 64
19969.49 69
19970.82 60
19972.16 54
19973.49 66
19974.83 74
19976.17 73
19977.50 75
19978.84 75
19980.18 58
19981.51 73
19982.85 76
19984.18 73
19985.52 50
19986.86 77
19988.19 50
19989.53 83
19990.87 72
19992.20 81
19993.54 76
19994.88 63
19996.21 87
19997.55 71
19998.89 65
20000.23 87
20001.56 74
20002.90 73
20004.24 66
20005.57 69
20006.91 81
20008.25 66
20009.59 72
20010.92 76
20012.26 69
20013.60 58
20014.94 66
20016.27 59
20017.61 71
20018.95 92
20020.29 86
20021.62 67
20022.96 79
20024.30 74
20025.64 64
20026.98 83
20028.31 83
20029.65 77
20030.99 89
20032.33 94
20033.67 85
20035.00 68
20036.34 76
20037.68 77
20039.02 59
20040.36 62
20041.70 77
20043.03 80
20044.37 52
20045.71 65
20047.05 75
20048.39 81
20049.73 70
20051.07 80
20052.41 87
20053.74 88
20055.08 69
20056.42 61
20057.76 59
20059.10 52
20060.44 72
20061.78 66
20063.12 63
20064.46 59
20065.80 108
20067.13 85
20068.47 74
20069.81 74
20071.15 66
20072.49 55
20073.83 52
20075.17 54
20076.51 74
20077.85 67
20079.19 69
20080.53 84
20081.87 78
20083.21 72
20084.55 68
20085.89 60
20087.23 72
20088.57 80
20089.91 86
20091.25 85
20092.59 72
20093.93 57
20095.27 83
20096.61 67
20097.95 78
20099.29 79
20100.63 68
20101.97 64
20103.31 75
20104.65 77
20105.99 50
20107.33 47
20108.67 80
20110.02 69
20111.36 81
20112.70 65
20114.04 48
20115.38 55
20116.72 67
20118.06 72
20119.40 66
20120.74 76
20122.08 60
20123.43 78
20124.77 66
20126.11 56
20127.45 59
20128.79 69
20130.13 87
20131.47 70
20132.81 74
20134.16 76
20135.50 76
20136.84 76
20138.18 57
20139.52 62
20140.86 73
20142.21 78
20143.55 73
20144.89 97
