# Supplementary material for: MALDI-TOF MS typing enables the classification of brewing yeasts of the genus Saccharomyces to major beer styles
Source: PLoS One. 2017 Aug 9;12(8):e0181694. doi: 10.1371/journal.pone.0181694 (PMC5549903; doi:10.1371/journal.pone.0181694)
Supplement: S12 File — The directory includes 90 raw files and was zipped to “.zip”; the folder has three strains with 30 spectra per strain; S1 Text explains the raw files with an example and Table 1 represents the yeast strains used within the experiment. (ZIP) [file pone.0181694.s015.zip › 34-36/30343-505-OG-WB-WB-YPG-18h-E-E_2015-07-09_2_0_B11_1.dat]

2000.66 2643
2001.08 2743
2001.50 2695
2001.92 2600
2002.34 2602
2002.77 2488
2003.19 2257
2003.61 2233
2004.03 2102
2004.45 2053
2004.88 2169
2005.30 2021
2005.72 1968
2006.14 2073
2006.56 2044
2006.99 1918
2007.41 1944
2007.83 2045
2008.25 2029
2008.67 2118
2009.10 1985
2009.52 2038
2009.94 1970
2010.36 2024
2010.79 2133
2011.21 2003
2011.63 1920
2012.06 2054
2012.48 2127
2012.90 2170
2013.32 1896
2013.75 1997
2014.17 1863
2014.59 1765
2015.02 1834
2015.44 1920
2015.86 2048
2016.28 1977
2016.71 1956
2017.13 2088
2017.55 1998
2017.98 2021
2018.40 2023
2018.82 1998
2019.25 2121
2019.67 1998
2020.09 2081
2020.52 2268
2020.94 2142
2021.37 2193
2021.79 2045
2022.21 2216
2022.64 2045
2023.06 1925
2023.48 2037
2023.91 2039
2024.33 1923
2024.76 2032
2025.18 2085
2025.60 2219
2026.03 2112
2026.45 1977
2026.88 2008
2027.30 1756
2027.73 1874
2028.15 1952
2028.57 1918
2029.00 1880
2029.42 1765
2029.85 1932
2030.27 1907
2030.70 1920
2031.12 1953
2031.55 1908
2031.97 1883
2032.40 1963
2032.82 2153
2033.25 2108
2033.67 2185
2034.10 2099
2034.52 1938
2034.95 2186
2035.37 1764
2035.80 1920
2036.22 1892
2036.65 1958
2037.07 1993
2037.50 2016
2037.92 2066
2038.35 2020
2038.77 1956
2039.20 1917
2039.63 2084
2040.05 1854
2040.48 1931
2040.90 1844
2041.33 1779
2041.75 1836
2042.18 2150
2042.61 1946
2043.03 1982
2043.46 1873
2043.88 1854
2044.31 1786
2044.74 1921
2045.16 1892
2045.59 1938
2046.01 2087
2046.44 2097
2046.87 2043
2047.29 2250
2047.72 2307
2048.15 2257
2048.57 2190
2049.00 1923
2049.43 1996
2049.85 2151
2050.28 2232
2050.71 2225
2051.13 2075
2051.56 2141
2051.99 2091
2052.41 1925
2052.84 1942
2053.27 1881
2053.69 1903
2054.12 2007
2054.55 1936
2054.98 1864
2055.40 1797
2055.83 1890
2056.26 1925
2056.68 1886
2057.11 1928
2057.54 1940
2057.97 1836
2058.39 2005
2058.82 1963
2059.25 2106
2059.68 2079
2060.11 1830
2060.53 1966
2060.96 2023
2061.39 2133
2061.82 1874
2062.24 1949
2062.67 2252
2063.10 2118
2063.53 2076
2063.96 2276
2064.39 2355
2064.81 2564
2065.24 2672
2065.67 2640
2066.10 2800
2066.53 3183
2066.95 3305
2067.38 3049
2067.81 2805
2068.24 2783
2068.67 2765
2069.10 2520
2069.53 2322
2069.96 2213
2070.38 2112
2070.81 2038
2071.24 2103
2071.67 2264
2072.10 1955
2072.53 2024
2072.96 2008
2073.39 1983
2073.82 1966
2074.24 1933
2074.67 2144
2075.10 2109
2075.53 1968
2075.96 2010
2076.39 1889
2076.82 2193
2077.25 2265
2077.68 2047
2078.11 1947
2078.54 2033
2078.97 2080
2079.40 2036
2079.83 1771
2080.26 2013
2080.69 2131
2081.12 1920
2081.55 1923
2081.98 2032
2082.41 1851
2082.84 1996
2083.27 2003
2083.70 1898
2084.13 1733
2084.56 1867
2084.99 1940
2085.42 1894
2085.85 1796
2086.28 1929
2086.71 1842
2087.14 1767
2087.57 1761
2088.00 1940
2088.43 1822
2088.86 1759
2089.29 1703
2089.73 1853
2090.16 1901
2090.59 1701
2091.02 1816
2091.45 1844
2091.88 1879
2092.31 1810
2092.74 1870
2093.17 1785
2093.60 1825
2094.04 1814
2094.47 1773
2094.90 1963
2095.33 1997
2095.76 1875
2096.19 1892
2096.62 1741
2097.06 1923
2097.49 1967
2097.92 1835
2098.35 1680
2098.78 1612
2099.21 1669
2099.65 1672
2100.08 1742
2100.51 1798
2100.94 1755
2101.37 1747
2101.81 1773
2102.24 1796
2102.67 1768
2103.10 1886
2103.53 1938
2103.97 1843
2104.40 1813
2104.83 1886
2105.26 1872
2105.70 1922
2106.13 1858
2106.56 1983
2106.99 1767
2107.43 1855
2107.86 1986
2108.29 2043
2108.72 2125
2109.16 1954
2109.59 2096
2110.02 2073
2110.46 1917
2110.89 2002
2111.32 1940
2111.75 1870
2112.19 1991
2112.62 2040
2113.05 1925
2113.49 1825
2113.92 1955
2114.35 2015
2114.79 2013
2115.22 1950
2115.65 2003
2116.09 1861
2116.52 1937
2116.95 1833
2117.39 1772
2117.82 1813
2118.26 1909
2118.69 1748
2119.12 1630
2119.56 1715
2119.99 1717
2120.42 1730
2120.86 1807
2121.29 1943
2121.73 1682
2122.16 1778
2122.59 1794
2123.03 1871
2123.46 1935
2123.90 1996
2124.33 1858
2124.77 1764
2125.20 1680
2125.64 1619
2126.07 1691
2126.50 1691
2126.94 1876
2127.37 1720
2127.81 1893
2128.24 1816
2128.68 1904
2129.11 1848
2129.55 1836
2129.98 1857
2130.42 1847
2130.85 2081
2131.29 1920
2131.72 1827
2132.16 1798
2132.59 1663
2133.03 1723
2133.46 1737
2133.90 1725
2134.33 1713
2134.77 1598
2135.20 1707
2135.64 1663
2136.08 1465
2136.51 1754
2136.95 1793
2137.38 1766
2137.82 1728
2138.25 1626
2138.69 1769
2139.13 1705
2139.56 1820
2140.00 2006
2140.43 1905
2140.87 1782
2141.31 1744
2141.74 1789
2142.18 1843
2142.61 1744
2143.05 1869
2143.49 1740
2143.92 1769
2144.36 1737
2144.80 1857
2145.23 1888
2145.67 1861
2146.11 1814
2146.54 1747
2146.98 1682
2147.42 1717
2147.85 1754
2148.29 1920
2148.73 1955
2149.16 1973
2149.60 1915
2150.04 1859
2150.47 1902
2150.91 1825
2151.35 1773
2151.79 1864
2152.22 1917
2152.66 1954
2153.10 1924
2153.53 1841
2153.97 1775
2154.41 1703
2154.85 1721
2155.28 1875
2155.72 1842
2156.16 1870
2156.60 1890
2157.03 1928
2157.47 2005
2157.91 1995
2158.35 2059
2158.79 2057
2159.22 1977
2159.66 1946
2160.10 1960
2160.54 1929
2160.98 1968
2161.41 1823
2161.85 1757
2162.29 1895
2162.73 1894
2163.17 1947
2163.60 1937
2164.04 1806
2164.48 1862
2164.92 1921
2165.36 1812
2165.80 1783
2166.24 1838
2166.67 1550
2167.11 1744
2167.55 1949
2167.99 1806
2168.43 2006
2168.87 1950
2169.31 1769
2169.75 1989
2170.19 1897
2170.62 2068
2171.06 2159
2171.50 2228
2171.94 2290
2172.38 2355
2172.82 2570
2173.26 2493
2173.70 2379
2174.14 2471
2174.58 2584
2175.02 2915
2175.46 3067
2175.90 2694
2176.34 2800
2176.78 3014
2177.22 2735
2177.66 2676
2178.10 2432
2178.54 2232
2178.97 2154
2179.41 2114
2179.85 2053
2180.29 2023
2180.74 2048
2181.18 1993
2181.62 1892
2182.06 1836
2182.50 1788
2182.94 1684
2183.38 1877
2183.82 1787
2184.26 1918
2184.70 1789
2185.14 1901
2185.58 1989
2186.02 2003
2186.46 1806
2186.90 1741
2187.34 1785
2187.78 1838
2188.22 2082
2188.66 2093
2189.11 2012
2189.55 2009
2189.99 2206
2190.43 2117
2190.87 2021
2191.31 2026
2191.75 1992
2192.19 2043
2192.63 1978
2193.08 2123
2193.52 2081
2193.96 2092
2194.40 2218
2194.84 2376
2195.28 2360
2195.72 2389
2196.17 2509
2196.61 2452
2197.05 2232
2197.49 2247
2197.93 2273
2198.37 2235
2198.82 2182
2199.26 2067
2199.70 1920
2200.14 1912
2200.58 1950
2201.03 1786
2201.47 1929
2201.91 1876
2202.35 1953
2202.80 1997
2203.24 2032
2203.68 2036
2204.12 2014
2204.57 1831
2205.01 1905
2205.45 2048
2205.89 1989
2206.34 1948
2206.78 1880
2207.22 1929
2207.66 1936
2208.11 1984
2208.55 2096
2208.99 1991
2209.44 2122
2209.88 2057
2210.32 2085
2210.76 2009
2211.21 1987
2211.65 2040
2212.09 2108
2212.54 2039
2212.98 2048
2213.42 2087
2213.87 1867
2214.31 1848
2214.75 2012
2215.20 2098
2215.64 2089
2216.09 1846
2216.53 1949
2216.97 2071
2217.42 1983
2217.86 1985
2218.30 1901
2218.75 1797
2219.19 1937
2219.64 2062
2220.08 1926
2220.52 2043
2220.97 1986
2221.41 2042
2221.86 2059
2222.30 2138
2222.75 2223
2223.19 2071
2223.63 2054
2224.08 2142
2224.52 2296
2224.97 1985
2225.41 2141
2225.86 2113
2226.30 2218
2226.75 2119
2227.19 2106
2227.64 2067
2228.08 1978
2228.53 2021
2228.97 1964
2229.42 2082
2229.86 1995
2230.31 2040
2230.75 2150
2231.20 2254
2231.64 2218
2232.09 2134
2232.53 2247
2232.98 2282
2233.42 2234
2233.87 2137
2234.31 2270
2234.76 2153
2235.20 2224
2235.65 1907
2236.10 1910
2236.54 2108
2236.99 2020
2237.43 1837
2237.88 1832
2238.32 1832
2238.77 1771
2239.22 1913
2239.66 1920
2240.11 1781
2240.55 1752
2241.00 1864
2241.45 1783
2241.89 1802
2242.34 1936
2242.79 1874
2243.23 1732
2243.68 1625
2244.12 1746
2244.57 1734
2245.02 1756
2245.46 1931
2245.91 1812
2246.36 1812
2246.80 1889
2247.25 1799
2247.70 1637
2248.14 1757
2248.59 1678
2249.04 1715
2249.49 1714
2249.93 1752
2250.38 1823
2250.83 1709
2251.27 1872
2251.72 2057
2252.17 1912
2252.62 1811
2253.06 1964
2253.51 2038
2253.96 1994
2254.40 1811
2254.85 1725
2255.30 1816
2255.75 1866
2256.20 1719
2256.64 1744
2257.09 1731
2257.54 1797
2257.99 1752
2258.43 1814
2258.88 1870
2259.33 1770
2259.78 1810
2260.23 1823
2260.67 1906
2261.12 2016
2261.57 2031
2262.02 1931
2262.47 1896
2262.92 1923
2263.36 1932
2263.81 1954
2264.26 1972
2264.71 1940
2265.16 1938
2265.61 2135
2266.05 1827
2266.50 1838
2266.95 1902
2267.40 1866
2267.85 1847
2268.30 1783
2268.75 1922
2269.20 1986
2269.65 1973
2270.09 2064
2270.54 2062
2270.99 2156
2271.44 2222
2271.89 2052
2272.34 2045
2272.79 2041
2273.24 2144
2273.69 2307
2274.14 2362
2274.59 2171
2275.04 2128
2275.49 2012
2275.94 1835
2276.38 1917
2276.83 1915
2277.28 1885
2277.73 1783
2278.18 1789
2278.63 1964
2279.08 1992
2279.53 1867
2279.98 1885
2280.43 2033
2280.88 1923
2281.33 1881
2281.78 1750
2282.23 1863
2282.68 1870
2283.13 1813
2283.59 1836
2284.04 1881
2284.49 1806
2284.94 1650
2285.39 1952
2285.84 2017
2286.29 1884
2286.74 1843
2287.19 2020
2287.64 2068
2288.09 2111
2288.54 2138
2288.99 2254
2289.44 2477
2289.89 2762
2290.35 3133
2290.80 3347
2291.25 3462
2291.70 3277
2292.15 3332
2292.60 3356
2293.05 3115
2293.50 2875
2293.96 2451
2294.41 2522
2294.86 2262
2295.31 2311
2295.76 2249
2296.21 2025
2296.66 1905
2297.12 1823
2297.57 2010
2298.02 2018
2298.47 1890
2298.92 1775
2299.38 1636
2299.83 1733
2300.28 1728
2300.73 1730
2301.18 1702
2301.64 1674
2302.09 1846
2302.54 1779
2302.99 1806
2303.44 1689
2303.90 1740
2304.35 1671
2304.80 1722
2305.25 1672
2305.71 1709
2306.16 1780
2306.61 1764
2307.07 1773
2307.52 1772
2307.97 1733
2308.42 1708
2308.88 1750
2309.33 1887
2309.78 1965
2310.23 1786
2310.69 1754
2311.14 2005
2311.59 2087
2312.05 2043
2312.50 2086
2312.95 2271
2313.41 1972
2313.86 1758
2314.31 1857
2314.77 2070
2315.22 2091
2315.67 1965
2316.13 1934
2316.58 2062
2317.04 1902
2317.49 2112
2317.94 2202
2318.40 2082
2318.85 2035
2319.30 1971
2319.76 1853
2320.21 2014
2320.67 1982
2321.12 1994
2321.57 1835
2322.03 2121
2322.48 2073
2322.94 2005
2323.39 2032
2323.85 2259
2324.30 2405
2324.75 2734
2325.21 3093
2325.66 3079
2326.12 3105
2326.57 3211
2327.03 3396
2327.48 2956
2327.94 2966
2328.39 2750
2328.85 2643
2329.30 2319
2329.76 2281
2330.21 2115
2330.67 2138
2331.12 2123
2331.58 2009
2332.03 2041
2332.49 1940
2332.94 2101
2333.40 2089
2333.85 2030
2334.31 2036
2334.76 1900
2335.22 1935
2335.67 2096
2336.13 2063
2336.58 1823
2337.04 1843
2337.50 1951
2337.95 2004
2338.41 1925
2338.86 1871
2339.32 1831
2339.77 1826
2340.23 1738
2340.69 1772
2341.14 1627
2341.60 1785
2342.05 1847
2342.51 1851
2342.97 1866
2343.42 1782
2343.88 1638
2344.34 1763
2344.79 1766
2345.25 1678
2345.70 1739
2346.16 1537
2346.62 1792
2347.07 1766
2347.53 1804
2347.99 1898
2348.44 1947
2348.90 2022
2349.36 2022
2349.81 1845
2350.27 1791
2350.73 1709
2351.19 1738
2351.64 1761
2352.10 1714
2352.56 1853
2353.01 1809
2353.47 1695
2353.93 1933
2354.39 1764
2354.84 1783
2355.30 1576
2355.76 1595
2356.22 1527
2356.67 1647
2357.13 1708
2357.59 1634
2358.05 1544
2358.50 1528
2358.96 1501
2359.42 1686
2359.88 1721
2360.33 1602
2360.79 1642
2361.25 1718
2361.71 1542
2362.17 1617
2362.62 1562
2363.08 1671
2363.54 1734
2364.00 1767
2364.46 1788
2364.92 1695
2365.37 1658
2365.83 1758
2366.29 1775
2366.75 1663
2367.21 1680
2367.67 1738
2368.12 1844
2368.58 1745
2369.04 1694
2369.50 1847
2369.96 1903
2370.42 1838
2370.88 1780
2371.34 1794
2371.80 1876
2372.25 1854
2372.71 1833
2373.17 1901
2373.63 1944
2374.09 1900
2374.55 1889
2375.01 2025
2375.47 2040
2375.93 2242
2376.39 2143
2376.85 2049
2377.31 2172
2377.77 2029
2378.23 1953
2378.69 1909
2379.15 1906
2379.61 1861
2380.06 1918
2380.52 1873
2380.98 1782
2381.44 1823
2381.90 1880
2382.36 1786
2382.82 1669
2383.28 1579
2383.74 1564
2384.20 1614
2384.67 1717
2385.13 1763
2385.59 1774
2386.05 1761
2386.51 1503
2386.97 1605
2387.43 1627
2387.89 1871
2388.35 1776
2388.81 1776
2389.27 1671
2389.73 1825
2390.19 1752
2390.65 1872
2391.11 1982
2391.57 1856
2392.03 1815
2392.50 2014
2392.96 1867
2393.42 1848
2393.88 1752
2394.34 1831
2394.80 1796
2395.26 1847
2395.72 1631
2396.19 1684
2396.65 1710
2397.11 1699
2397.57 1714
2398.03 1740
2398.49 1740
2398.95 1777
2399.42 1616
2399.88 1584
2400.34 1699
2400.80 1639
2401.26 1568
2401.73 1718
2402.19 1581
2402.65 1676
2403.11 1798
2403.57 1675
2404.04 1581
2404.50 1626
2404.96 1529
2405.42 1657
2405.88 1579
2406.35 1593
2406.81 1655
2407.27 1527
2407.73 1613
2408.20 1682
2408.66 1569
2409.12 1719
2409.58 1683
2410.05 1672
2410.51 1543
2410.97 1471
2411.43 1658
2411.90 1531
2412.36 1571
2412.82 1707
2413.29 1678
2413.75 1650
2414.21 1701
2414.68 1731
2415.14 1726
2415.60 1786
2416.07 1854
2416.53 1836
2416.99 1682
2417.46 1879
2417.92 1763
2418.38 1843
2418.85 1696
2419.31 1683
2419.77 1595
2420.24 1843
2420.70 1823
2421.16 1764
2421.63 1835
2422.09 1719
2422.56 1840
2423.02 1831
2423.48 1633
2423.95 1772
2424.41 1750
2424.88 1605
2425.34 1709
2425.80 1802
2426.27 1979
2426.73 1969
2427.20 1795
2427.66 1867
2428.13 1808
2428.59 1672
2429.05 1707
2429.52 1657
2429.98 1696
2430.45 1757
2430.91 1684
2431.38 1827
2431.84 1775
2432.31 1680
2432.77 1754
2433.24 1722
2433.70 1738
2434.17 1632
2434.63 1839
2435.10 1843
2435.56 1767
2436.03 1658
2436.49 1638
2436.96 1640
2437.42 1566
2437.89 1613
2438.35 1700
2438.82 1628
2439.28 1636
2439.75 1677
2440.22 1726
2440.68 1696
2441.15 1759
2441.61 1814
2442.08 1707
2442.54 1686
2443.01 1608
2443.48 1687
2443.94 1715
2444.41 1863
2444.87 1713
2445.34 1791
2445.81 1827
2446.27 1817
2446.74 1710
2447.20 1611
2447.67 1651
2448.14 1792
2448.60 1775
2449.07 1711
2449.54 1760
2450.00 1758
2450.47 1649
2450.94 1528
2451.40 1729
2451.87 1663
2452.34 1641
2452.80 1597
2453.27 1604
2453.74 1511
2454.20 1620
2454.67 1635
2455.14 1624
2455.60 1601
2456.07 1588
2456.54 1679
2457.01 1585
2457.47 1480
2457.94 1602
2458.41 1722
2458.88 1580
2459.34 1596
2459.81 1616
2460.28 1582
2460.74 1588
2461.21 1584
2461.68 1476
2462.15 1608
2462.62 1606
2463.08 1504
2463.55 1674
2464.02 1591
2464.49 1645
2464.95 1584
2465.42 1498
2465.89 1506
2466.36 1529
2466.83 1588
2467.30 1704
2467.76 1589
2468.23 1508
2468.70 1596
2469.17 1676
2469.64 1660
2470.10 1593
2470.57 1547
2471.04 1636
2471.51 1644
2471.98 1613
2472.45 1606
2472.92 1684
2473.39 1550
2473.85 1490
2474.32 1430
2474.79 1579
2475.26 1701
2475.73 1597
2476.20 1635
2476.67 1634
2477.14 1699
2477.61 1675
2478.07 1741
2478.54 1720
2479.01 1661
2479.48 1655
2479.95 1487
2480.42 1392
2480.89 1426
2481.36 1573
2481.83 1663
2482.30 1539
2482.77 1580
2483.24 1547
2483.71 1493
2484.18 1645
2484.65 1625
2485.12 1723
2485.59 1659
2486.06 1556
2486.53 1707
2487.00 1630
2487.47 1698
2487.94 1788
2488.41 1792
2488.88 1901
2489.35 1592
2489.82 1534
2490.29 1542
2490.76 1689
2491.23 1959
2491.70 1828
2492.17 1841
2492.64 1695
2493.11 1870
2493.58 1830
2494.05 1597
2494.52 1682
2494.99 1536
2495.47 1538
2495.94 1688
2496.41 1761
2496.88 1615
2497.35 1676
2497.82 1732
2498.29 1594
2498.76 1529
2499.23 1488
2499.70 1559
2500.18 1636
2500.65 1634
2501.12 1585
2501.59 1546
2502.06 1615
2502.53 1592
2503.00 1509
2503.48 1544
2503.95 1570
2504.42 1600
2504.89 1593
2505.36 1626
2505.83 1673
2506.31 1567
2506.78 1654
2507.25 1671
2507.72 1723
2508.19 1707
2508.67 1592
2509.14 1599
2509.61 1716
2510.08 1673
2510.56 1634
2511.03 1621
2511.50 1802
2511.97 1939
2512.44 1839
2512.92 1907
2513.39 1950
2513.86 1908
2514.33 1915
2514.81 1707
2515.28 1770
2515.75 1764
2516.23 1763
2516.70 1714
2517.17 1696
2517.64 1724
2518.12 1507
2518.59 1467
2519.06 1502
2519.54 1548
2520.01 1727
2520.48 1632
2520.96 1633
2521.43 1682
2521.90 1504
2522.38 1582
2522.85 1600
2523.32 1513
2523.80 1567
2524.27 1591
2524.74 1611
2525.22 1679
2525.69 1775
2526.16 1606
2526.64 1624
2527.11 1671
2527.59 1696
2528.06 1638
2528.53 1684
2529.01 1928
2529.48 1867
2529.96 1785
2530.43 1742
2530.90 1781
2531.38 1646
2531.85 1718
2532.33 1736
2532.80 1787
2533.28 1485
2533.75 1732
2534.22 1633
2534.70 1493
2535.17 1559
2535.65 1566
2536.12 1536
2536.60 1685
2537.07 1679
2537.55 1649
2538.02 1664
2538.50 1690
2538.97 1634
2539.45 1627
2539.92 1786
2540.40 1649
2540.87 1729
2541.35 1866
2541.82 1775
2542.30 1677
2542.77 1762
2543.25 1674
2543.72 1739
2544.20 1711
2544.67 1568
2545.15 1551
2545.62 1659
2546.10 1721
2546.58 1623
2547.05 1749
2547.53 1850
2548.00 1733
2548.48 1692
2548.95 1826
2549.43 1801
2549.91 1925
2550.38 1989
2550.86 1771
2551.33 1808
2551.81 1963
2552.29 1833
2552.76 1817
2553.24 1759
2553.72 1688
2554.19 1805
2554.67 1732
2555.14 1673
2555.62 1615
2556.10 1690
2556.57 1802
2557.05 1476
2557.53 1511
2558.00 1707
2558.48 1659
2558.96 1683
2559.43 1646
2559.91 1634
2560.39 1607
2560.87 1666
2561.34 1708
2561.82 1640
2562.30 1560
2562.77 1506
2563.25 1498
2563.73 1564
2564.21 1670
2564.68 1628
2565.16 1528
2565.64 1369
2566.11 1476
2566.59 1584
2567.07 1369
2567.55 1361
2568.03 1495
2568.50 1466
2568.98 1493
2569.46 1453
2569.94 1443
2570.41 1512
2570.89 1465
2571.37 1370
2571.85 1314
2572.33 1430
2572.80 1576
2573.28 1405
2573.76 1412
2574.24 1413
2574.72 1470
2575.19 1486
2575.67 1585
2576.15 1399
2576.63 1447
2577.11 1628
2577.59 1558
2578.07 1442
2578.54 1448
2579.02 1577
2579.50 1537
2579.98 1511
2580.46 1543
2580.94 1533
2581.42 1664
2581.90 1547
2582.37 1427
2582.85 1536
2583.33 1408
2583.81 1417
2584.29 1514
2584.77 1534
2585.25 1503
2585.73 1514
2586.21 1445
2586.69 1608
2587.17 1510
2587.65 1569
2588.13 1595
2588.61 1673
2589.08 1540
2589.56 1420
2590.04 1403
2590.52 1480
2591.00 1452
2591.48 1369
2591.96 1385
2592.44 1434
2592.92 1292
2593.40 1395
2593.88 1472
2594.36 1457
2594.84 1447
2595.32 1340
2595.80 1392
2596.28 1498
2596.76 1581
2597.24 1571
2597.72 1482
2598.21 1546
2598.69 1587
2599.17 1604
2599.65 1575
2600.13 1567
2600.61 1539
2601.09 1390
2601.57 1423
2602.05 1330
2602.53 1461
2603.01 1528
2603.49 1524
2603.97 1510
2604.45 1581
2604.94 1580
2605.42 1581
2605.90 1379
2606.38 1420
2606.86 1540
2607.34 1543
2607.82 1639
2608.30 1559
2608.79 1609
2609.27 1491
2609.75 1548
2610.23 1511
2610.71 1541
2611.19 1536
2611.68 1585
2612.16 1557
2612.64 1423
2613.12 1467
2613.60 1417
2614.08 1449
2614.57 1541
2615.05 1480
2615.53 1490
2616.01 1431
2616.49 1497
2616.98 1581
2617.46 1383
2617.94 1524
2618.42 1500
2618.91 1337
2619.39 1489
2619.87 1534
2620.35 1464
2620.84 1513
2621.32 1443
2621.80 1516
2622.28 1480
2622.77 1489
2623.25 1399
2623.73 1440
2624.21 1369
2624.70 1423
2625.18 1401
2625.66 1415
2626.15 1614
2626.63 1693
2627.11 1709
2627.60 1657
2628.08 1684
2628.56 1546
2629.05 1375
2629.53 1581
2630.01 1625
2630.50 1646
2630.98 1556
2631.46 1728
2631.95 1745
2632.43 1750
2632.91 1813
2633.40 1974
2633.88 2062
2634.36 1882
2634.85 1654
2635.33 1584
2635.82 1589
2636.30 1527
2636.78 1421
2637.27 1439
2637.75 1369
2638.24 1533
2638.72 1449
2639.20 1444
2639.69 1456
2640.17 1370
2640.66 1456
2641.14 1545
2641.63 1375
2642.11 1431
2642.60 1349
2643.08 1325
2643.56 1283
2644.05 1436
2644.53 1472
2645.02 1419
2645.50 1400
2645.99 1351
2646.47 1327
2646.96 1498
2647.44 1315
2647.93 1438
2648.41 1551
2648.90 1465
2649.38 1318
2649.87 1470
2650.35 1514
2650.84 1489
2651.32 1456
2651.81 1471
2652.30 1464
2652.78 1484
2653.27 1439
2653.75 1533
2654.24 1316
2654.72 1466
2655.21 1538
2655.69 1466
2656.18 1487
2656.67 1603
2657.15 1652
2657.64 1471
2658.12 1296
2658.61 1323
2659.10 1268
2659.58 1419
2660.07 1578
2660.55 1553
2661.04 1182
2661.53 1195
2662.01 1435
2662.50 1445
2662.99 1435
2663.47 1296
2663.96 1416
2664.44 1416
2664.93 1477
2665.42 1399
2665.90 1452
2666.39 1365
2666.88 1397
2667.36 1281
2667.85 1401
2668.34 1405
2668.83 1464
2669.31 1335
2669.80 1445
2670.29 1304
2670.77 1369
2671.26 1470
2671.75 1405
2672.24 1567
2672.72 1547
2673.21 1586
2673.70 1661
2674.18 1578
2674.67 1715
2675.16 1741
2675.65 1703
2676.13 1695
2676.62 1826
2677.11 1883
2677.60 1729
2678.09 1689
2678.57 1798
2679.06 1572
2679.55 1558
2680.04 1546
2680.53 1572
2681.01 1355
2681.50 1469
2681.99 1475
2682.48 1446
2682.97 1348
2683.45 1468
2683.94 1379
2684.43 1280
2684.92 1278
2685.41 1371
2685.90 1396
2686.38 1288
2686.87 1432
2687.36 1368
2687.85 1318
2688.34 1290
2688.83 1384
2689.32 1369
2689.81 1412
2690.29 1415
2690.78 1289
2691.27 1301
2691.76 1292
2692.25 1425
2692.74 1431
2693.23 1516
2693.72 1342
2694.21 1378
2694.70 1447
2695.19 1396
2695.68 1290
2696.16 1399
2696.65 1382
2697.14 1485
2697.63 1356
2698.12 1455
2698.61 1373
2699.10 1339
2699.59 1273
2700.08 1324
2700.57 1354
2701.06 1392
2701.55 1436
2702.04 1457
2702.53 1406
2703.02 1470
2703.51 1416
2704.00 1488
2704.49 1499
2704.98 1489
2705.47 1422
2705.96 1392
2706.45 1490
2706.94 1461
2707.43 1431
2707.92 1544
2708.41 1331
2708.91 1242
2709.40 1337
2709.89 1443
2710.38 1406
2710.87 1287
2711.36 1420
2711.85 1257
2712.34 1362
2712.83 1526
2713.32 1354
2713.81 1471
2714.30 1566
2714.80 1538
2715.29 1403
2715.78 1357
2716.27 1351
2716.76 1339
2717.25 1381
2717.74 1544
2718.23 1431
2718.73 1503
2719.22 1563
2719.71 1428
2720.20 1411
2720.69 1364
2721.18 1450
2721.68 1452
2722.17 1469
2722.66 1505
2723.15 1715
2723.64 1610
2724.14 1615
2724.63 1587
2725.12 1483
2725.61 1441
2726.10 1462
2726.60 1333
2727.09 1242
2727.58 1311
2728.07 1421
2728.56 1258
2729.06 1315
2729.55 1356
2730.04 1442
2730.53 1444
2731.03 1318
2731.52 1333
2732.01 1418
2732.51 1467
2733.00 1468
2733.49 1548
2733.98 1620
2734.48 1399
2734.97 1473
2735.46 1510
2735.96 1425
2736.45 1545
2736.94 1434
2737.43 1510
2737.93 1445
2738.42 1467
2738.91 1496
2739.41 1557
2739.90 1590
2740.39 1698
2740.89 1523
2741.38 1445
2741.88 1600
2742.37 1591
2742.86 1633
2743.36 1389
2743.85 1474
2744.34 1459
2744.84 1405
2745.33 1387
2745.83 1441
2746.32 1470
2746.81 1338
2747.31 1447
2747.80 1621
2748.30 1621
2748.79 1493
2749.28 1531
2749.78 1529
2750.27 1464
2750.77 1444
2751.26 1398
2751.76 1376
2752.25 1467
2752.74 1569
2753.24 1644
2753.73 1358
2754.23 1463
2754.72 1452
2755.22 1534
2755.71 1480
2756.21 1492
2756.70 1506
2757.20 1486
2757.69 1362
2758.19 1401
2758.68 1403
2759.18 1376
2759.67 1339
2760.17 1395
2760.66 1380
2761.16 1387
2761.65 1319
2762.15 1451
2762.64 1460
2763.14 1297
2763.64 1365
2764.13 1366
2764.63 1477
2765.12 1497
2765.62 1397
2766.11 1498
2766.61 1459
2767.11 1396
2767.60 1507
2768.10 1648
2768.59 1360
2769.09 1314
2769.59 1454
2770.08 1533
2770.58 1300
2771.07 1363
2771.57 1240
2772.07 1262
2772.56 1315
2773.06 1442
2773.56 1488
2774.05 1473
2774.55 1413
2775.04 1561
2775.54 1698
2776.04 1681
2776.53 1644
2777.03 1641
2777.53 1661
2778.03 1633
2778.52 1734
2779.02 1734
2779.52 1626
2780.01 1653
2780.51 1573
2781.01 1524
2781.50 1548
2782.00 1512
2782.50 1434
2783.00 1545
2783.49 1439
2783.99 1306
2784.49 1332
2784.99 1364
2785.48 1343
2785.98 1510
2786.48 1397
2786.98 1304
2787.47 1262
2787.97 1290
2788.47 1240
2788.97 1269
2789.46 1319
2789.96 1321
2790.46 1228
2790.96 1323
2791.46 1267
2791.95 1227
2792.45 1366
2792.95 1344
2793.45 1338
2793.95 1346
2794.44 1269
2794.94 1278
2795.44 1290
2795.94 1379
2796.44 1327
2796.94 1330
2797.44 1337
2797.93 1441
2798.43 1343
2798.93 1540
2799.43 1388
2799.93 1436
2800.43 1421
2800.93 1427
2801.43 1247
2801.92 1326
2802.42 1376
2802.92 1337
2803.42 1401
2803.92 1311
2804.42 1263
2804.92 1408
2805.42 1387
2805.92 1386
2806.42 1413
2806.92 1538
2807.42 1649
2807.91 1494
2808.41 1526
2808.91 1596
2809.41 1521
2809.91 1505
2810.41 1347
2810.91 1357
2811.41 1375
2811.91 1377
2812.41 1338
2812.91 1330
2813.41 1450
2813.91 1518
2814.41 1436
2814.91 1361
2815.41 1354
2815.91 1514
2816.41 1459
2816.91 1425
2817.41 1472
2817.91 1321
2818.41 1341
2818.91 1143
2819.42 1401
2819.92 1399
2820.42 1519
2820.92 1432
2821.42 1457
2821.92 1451
2822.42 1534
2822.92 1311
2823.42 1475
2823.92 1478
2824.42 1502
2824.92 1509
2825.42 1535
2825.93 1568
2826.43 1423
2826.93 1311
2827.43 1349
2827.93 1322
2828.43 1374
2828.93 1362
2829.43 1344
2829.94 1361
2830.44 1292
2830.94 1439
2831.44 1451
2831.94 1452
2832.44 1398
2832.95 1373
2833.45 1285
2833.95 1387
2834.45 1400
2834.95 1278
2835.45 1278
2835.96 1286
2836.46 1350
2836.96 1246
2837.46 1298
2837.97 1274
2838.47 1430
2838.97 1328
2839.47 1272
2839.97 1273
2840.48 1465
2840.98 1387
2841.48 1474
2841.98 1428
2842.49 1306
2842.99 1443
2843.49 1326
2843.99 1421
2844.50 1396
2845.00 1377
2845.50 1490
2846.01 1406
2846.51 1417
2847.01 1311
2847.51 1553
2848.02 1669
2848.52 1645
2849.02 1507
2849.53 1639
2850.03 1547
2850.53 1353
2851.04 1410
2851.54 1388
2852.04 1316
2852.55 1488
2853.05 1488
2853.55 1472
2854.06 1450
2854.56 1425
2855.06 1430
2855.57 1614
2856.07 1557
2856.58 1420
2857.08 1454
2857.58 1528
2858.09 1514
2858.59 1502
2859.10 1359
2859.60 1268
2860.10 1462
2860.61 1409
2861.11 1388
2861.62 1282
2862.12 1361
2862.62 1379
2863.13 1352
2863.63 1321
2864.14 1228
2864.64 1365
2865.15 1396
2865.65 1338
2866.16 1334
2866.66 1373
2867.17 1461
2867.67 1412
2868.18 1503
2868.68 1521
2869.19 1525
2869.69 1513
2870.20 1728
2870.70 1701
2871.21 1522
2871.71 1486
2872.22 1634
2872.72 1571
2873.23 1481
2873.73 1720
2874.24 1592
2874.74 1610
2875.25 1753
2875.75 1770
2876.26 1792
2876.76 1756
2877.27 1678
2877.78 1596
2878.28 1601
2878.79 1543
2879.29 1631
2879.80 1409
2880.30 1436
2880.81 1439
2881.32 1407
2881.82 1451
2882.33 1346
2882.83 1412
2883.34 1459
2883.85 1555
2884.35 1527
2884.86 1407
2885.37 1584
2885.87 1465
2886.38 1549
2886.88 1628
2887.39 1537
2887.90 1537
2888.40 1591
2888.91 1607
2889.42 1668
2889.92 1712
2890.43 1721
2890.94 1721
2891.45 1721
2891.95 1647
2892.46 1605
2892.97 1762
2893.47 1785
2893.98 1901
2894.49 1842
2894.99 1889
2895.50 2217
2896.01 2342
2896.52 2231
2897.02 2501
2897.53 2424
2898.04 2462
2898.55 2371
2899.05 1995
2899.56 1862
2900.07 1914
2900.58 1799
2901.08 1643
2901.59 1670
2902.10 1585
2902.61 1549
2903.12 1644
2903.62 1584
2904.13 1744
2904.64 1579
2905.15 1555
2905.66 1551
2906.16 1508
2906.67 1470
2907.18 1538
2907.69 1574
2908.20 1440
2908.71 1469
2909.21 1498
2909.72 1583
2910.23 1424
2910.74 1567
2911.25 1564
2911.76 1596
2912.26 1547
2912.77 1393
2913.28 1361
2913.79 1346
2914.30 1481
2914.81 1526
2915.32 1546
2915.83 1634
2916.34 1464
2916.85 1363
2917.35 1292
2917.86 1302
2918.37 1328
2918.88 1379
2919.39 1360
2919.90 1425
2920.41 1395
2920.92 1322
2921.43 1402
2921.94 1447
2922.45 1386
2922.96 1531
2923.47 1504
2923.98 1503
2924.49 1617
2925.00 1425
2925.51 1560
2926.02 1263
2926.53 1309
2927.04 1477
2927.55 1364
2928.06 1483
2928.57 1542
2929.08 1447
2929.59 1384
2930.10 1290
2930.61 1358
2931.12 1265
2931.63 1301
2932.14 1526
2932.65 1363
2933.16 1399
2933.67 1344
2934.18 1381
2934.69 1434
2935.20 1347
2935.71 1525
2936.22 1530
2936.73 1587
2937.25 1443
2937.76 1448
2938.27 1551
2938.78 1640
2939.29 1528
2939.80 1725
2940.31 1618
2940.82 1521
2941.33 1492
2941.85 1503
2942.36 1593
2942.87 1469
2943.38 1570
2943.89 1555
2944.40 1539
2944.91 1502
2945.43 1368
2945.94 1405
2946.45 1466
2946.96 1304
2947.47 1254
2947.98 1473
2948.50 1592
2949.01 1478
2949.52 1317
2950.03 1197
2950.54 1293
2951.06 1461
2951.57 1454
2952.08 1334
2952.59 1143
2953.10 1440
2953.62 1386
2954.13 1215
2954.64 1146
2955.15 1307
2955.67 1479
2956.18 1455
2956.69 1483
2957.20 1379
2957.72 1313
2958.23 1264
2958.74 1441
2959.25 1522
2959.77 1426
2960.28 1319
2960.79 1249
2961.31 1389
2961.82 1494
2962.33 1477
2962.85 1445
2963.36 1392
2963.87 1578
2964.39 1491
2964.90 1596
2965.41 1651
2965.93 1578
2966.44 1407
2966.95 1383
2967.47 1369
2967.98 1554
2968.49 1478
2969.01 1422
2969.52 1438
2970.03 1270
2970.55 1452
2971.06 1426
2971.58 1408
2972.09 1360
2972.60 1380
2973.12 1408
2973.63 1444
2974.15 1462
2974.66 1565
2975.17 1593
2975.69 1523
2976.20 1484
2976.72 1441
2977.23 1408
2977.74 1345
2978.26 1599
2978.77 1476
2979.29 1435
2979.80 1477
2980.32 1743
2980.83 1733
2981.35 1787
2981.86 1968
2982.38 1965
2982.89 1866
2983.41 1940
2983.92 1890
2984.44 1852
2984.95 1934
2985.47 1899
2985.98 1886
2986.50 2014
2987.01 1951
2987.53 2100
2988.04 2048
2988.56 2052
2989.07 2224
2989.59 2156
2990.10 2160
2990.62 2128
2991.13 2123
2991.65 2301
2992.17 2169
2992.68 2017
2993.20 2113
2993.71 2164
2994.23 2324
2994.74 2099
2995.26 2097
2995.78 2325
2996.29 2277
2996.81 2344
2997.32 2544
2997.84 2694
2998.36 2421
2998.87 2524
2999.39 2798
2999.91 2728
3000.42 2846
3000.94 2821
3001.45 3243
3001.97 3514
3002.49 3673
3003.00 4462
3003.52 5509
3004.04 6416
3004.55 7526
3005.07 8354
3005.59 9120
3006.10 9254
3006.62 9139
3007.14 9246
3007.66 8432
3008.17 7515
3008.69 6597
3009.21 5830
3009.72 4743
3010.24 3935
3010.76 3206
3011.28 2679
3011.79 2541
3012.31 2381
3012.83 2390
3013.35 2313
3013.86 2243
3014.38 2095
3014.90 2233
3015.42 2120
3015.93 2101
3016.45 2093
3016.97 1977
3017.49 2012
3018.00 2072
3018.52 2114
3019.04 2020
3019.56 2089
3020.08 2049
3020.59 2113
3021.11 2126
3021.63 2077
3022.15 2142
3022.67 2185
3023.19 2251
3023.70 2303
3024.22 2078
3024.74 2336
3025.26 2377
3025.78 2248
3026.30 2197
3026.81 2098
3027.33 2074
3027.85 1910
3028.37 1876
3028.89 2013
3029.41 2007
3029.93 1802
3030.45 1820
3030.97 1756
3031.48 1902
3032.00 1905
3032.52 1781
3033.04 1785
3033.56 1840
3034.08 1933
3034.60 1753
3035.12 1669
3035.64 1884
3036.16 1740
3036.68 1664
3037.20 1646
3037.72 1676
3038.24 1774
3038.76 1618
3039.27 1706
3039.79 1731
3040.31 1649
3040.83 1730
3041.35 1509
3041.87 1646
3042.39 1580
3042.91 1606
3043.43 1582
3043.95 1625
3044.47 1752
3044.99 1676
3045.51 1708
3046.03 1675
3046.56 1767
3047.08 1622
3047.60 1599
3048.12 1620
3048.64 1525
3049.16 1783
3049.68 1560
3050.20 1524
3050.72 1380
3051.24 1374
3051.76 1492
3052.28 1576
3052.80 1530
3053.32 1641
3053.84 1624
3054.37 1592
3054.89 1390
3055.41 1393
3055.93 1550
3056.45 1587
3056.97 1391
3057.49 1586
3058.01 1601
3058.53 1580
3059.06 1592
3059.58 1588
3060.10 1567
3060.62 1640
3061.14 1589
3061.66 1533
3062.19 1498
3062.71 1700
3063.23 1799
3063.75 1765
3064.27 1839
3064.79 1738
3065.32 1810
3065.84 1815
3066.36 1817
3066.88 1725
3067.40 1674
3067.93 1808
3068.45 1767
3068.97 1821
3069.49 1716
3070.02 1709
3070.54 1641
3071.06 1616
3071.58 1590
3072.10 1651
3072.63 1739
3073.15 1654
3073.67 1575
3074.20 1624
3074.72 1700
3075.24 1673
3075.76 1755
3076.29 1718
3076.81 1831
3077.33 1758
3077.86 1887
3078.38 1959
3078.90 2013
3079.42 2314
3079.95 2495
3080.47 2401
3080.99 2312
3081.52 2480
3082.04 2370
3082.56 2457
3083.09 2551
3083.61 2485
3084.13 2495
3084.66 2338
3085.18 2458
3085.71 2259
3086.23 2303
3086.75 2340
3087.28 2267
3087.80 2086
3088.32 2140
3088.85 2031
3089.37 2038
3089.90 1940
3090.42 1943
3090.94 1966
3091.47 2097
3091.99 2100
3092.52 1978
3093.04 2282
3093.57 2286
3094.09 2108
3094.61 2454
3095.14 2347
3095.66 2468
3096.19 2680
3096.71 2605
3097.24 2756
3097.76 2578
3098.29 2845
3098.81 3013
3099.34 3247
3099.86 3373
3100.39 3983
3100.91 4850
3101.44 5855
3101.96 7419
3102.49 9400
3103.01 10489
3103.54 11827
3104.06 13687
3104.59 14257
3105.11 13820
3105.64 12553
3106.16 11451
3106.69 9818
3107.21 8030
3107.74 6457
3108.26 5264
3108.79 4651
3109.32 4125
3109.84 3741
3110.37 3698
3110.89 3512
3111.42 3370
3111.94 3698
3112.47 3479
3113.00 3419
3113.52 3438
3114.05 3344
3114.57 3142
3115.10 2997
3115.63 2799
3116.15 2726
3116.68 2455
3117.21 2358
3117.73 2257
3118.26 2290
3118.78 2216
3119.31 2478
3119.84 2444
3120.36 2627
3120.89 2801
3121.42 2681
3121.94 2712
3122.47 2656
3123.00 2792
3123.52 2819
3124.05 2622
3124.58 2702
3125.11 2507
3125.63 2442
3126.16 2410
3126.69 2101
3127.21 2035
3127.74 1886
3128.27 1847
3128.80 1898
3129.32 2013
3129.85 1897
3130.38 1892
3130.91 1868
3131.43 1741
3131.96 1713
3132.49 1747
3133.02 1757
3133.54 1864
3134.07 1829
3134.60 1746
3135.13 1650
3135.65 1786
3136.18 1705
3136.71 1683
3137.24 1863
3137.77 1752
3138.29 1709
3138.82 1879
3139.35 1745
3139.88 1771
3140.41 1709
3140.94 1666
3141.46 1737
3141.99 1752
3142.52 1746
3143.05 1682
3143.58 1705
3144.11 1715
3144.64 1665
3145.16 1578
3145.69 1692
3146.22 1690
3146.75 1645
3147.28 1886
3147.81 1809
3148.34 1788
3148.87 1714
3149.40 1907
3149.92 2061
3150.45 1880
3150.98 1950
3151.51 1956
3152.04 1951
3152.57 1793
3153.10 1839
3153.63 1969
3154.16 1969
3154.69 2149
3155.22 1833
3155.75 1899
3156.28 1959
3156.81 1976
3157.34 2088
3157.87 2152
3158.40 2306
3158.93 2315
3159.46 2309
3159.99 2244
3160.52 2163
3161.05 2067
3161.58 1897
3162.11 1981
3162.64 1984
3163.17 1846
3163.70 1797
3164.23 1817
3164.76 1771
3165.29 1687
3165.82 1737
3166.35 1524
3166.88 1570
3167.41 1582
3167.94 1612
3168.47 1551
3169.00 1457
3169.53 1570
3170.06 1780
3170.59 1641
3171.12 1709
3171.65 1651
3172.19 1766
3172.72 1926
3173.25 2036
3173.78 1842
3174.31 1892
3174.84 2055
3175.37 2329
3175.90 2592
3176.44 2570
3176.97 2223
3177.50 2224
3178.03 1921
3178.56 1876
3179.09 1910
3179.62 1737
3180.16 1871
3180.69 1870
3181.22 1879
3181.75 1692
3182.28 1543
3182.81 1552
3183.35 1537
3183.88 1616
3184.41 1499
3184.94 1611
3185.47 1557
3186.01 1706
3186.54 1504
3187.07 1576
3187.60 1466
3188.14 1486
3188.67 1662
3189.20 1561
3189.73 1650
3190.26 1728
3190.80 1438
3191.33 1496
3191.86 1538
3192.39 1575
3192.93 1443
3193.46 1500
3193.99 1456
3194.53 1437
3195.06 1478
3195.59 1491
3196.12 1579
3196.66 1540
3197.19 1525
3197.72 1529
3198.26 1548
3198.79 1682
3199.32 1797
3199.86 1708
3200.39 1756
3200.92 1652
3201.46 1767
3201.99 1604
3202.52 1656
3203.06 1728
3203.59 1722
3204.12 1640
3204.66 1765
3205.19 1747
3205.73 1725
3206.26 1713
3206.79 1693
3207.33 1700
3207.86 1595
3208.39 1625
3208.93 1743
3209.46 1725
3210.00 1814
3210.53 1731
3211.07 1985
3211.60 1903
3212.13 1933
3212.67 1889
3213.20 1783
3213.74 1718
3214.27 1705
3214.81 1619
3215.34 1698
3215.88 1564
3216.41 1681
3216.94 1655
3217.48 1711
3218.01 1602
3218.55 1409
3219.08 1530
3219.62 1527
3220.15 1572
3220.69 1623
3221.22 1533
3221.76 1704
3222.29 1747
3222.83 1773
3223.36 1998
3223.90 1983
3224.43 2009
3224.97 1824
3225.51 1899
3226.04 2005
3226.58 2180
3227.11 2136
3227.65 2072
3228.18 2263
3228.72 2014
3229.25 2173
3229.79 2093
3230.33 2199
3230.86 2066
3231.40 2209
3231.93 2324
3232.47 2479
3233.01 2600
3233.54 2373
3234.08 2340
3234.61 2467
3235.15 2370
3235.69 2235
3236.22 2061
3236.76 2169
3237.30 2098
3237.83 2339
3238.37 2422
3238.91 2431
3239.44 2344
3239.98 2544
3240.51 2546
3241.05 2361
3241.59 2384
3242.13 2315
3242.66 2265
3243.20 2247
3243.74 2370
3244.27 2419
3244.81 2463
3245.35 2452
3245.88 2529
3246.42 2500
3246.96 2583
3247.50 2708
3248.03 2790
3248.57 2517
3249.11 2544
3249.64 2555
3250.18 2226
3250.72 2267
3251.26 2234
3251.79 2233
3252.33 2308
3252.87 2222
3253.41 2216
3253.95 2294
3254.48 2441
3255.02 2536
3255.56 2681
3256.10 2423
3256.64 2429
3257.17 2465
3257.71 2359
3258.25 2769
3258.79 2775
3259.33 2885
3259.86 3132
3260.40 3621
3260.94 4221
3261.48 4380
3262.02 4666
3262.56 5472
3263.09 5898
3263.63 6492
3264.17 7114
3264.71 7942
3265.25 7961
3265.79 8453
3266.33 9030
3266.87 10216
3267.40 11135
3267.94 11586
3268.48 11657
3269.02 11384
3269.56 10469
3270.10 9449
3270.64 7996
3271.18 6643
3271.72 5965
3272.26 4877
3272.80 4196
3273.33 3761
3273.87 3526
3274.41 3241
3274.95 3043
3275.49 2984
3276.03 3002
3276.57 2923
3277.11 3064
3277.65 3055
3278.19 2822
3278.73 3070
3279.27 3012
3279.81 2833
3280.35 2961
3280.89 3082
3281.43 2773
3281.97 2745
3282.51 2658
3283.05 2698
3283.59 2681
3284.13 2857
3284.67 2863
3285.21 2869
3285.75 2867
3286.29 2964
3286.83 3088
3287.37 3105
3287.91 3165
3288.45 3369
3289.00 3241
3289.54 3202
3290.08 3077
3290.62 2903
3291.16 2894
3291.70 2811
3292.24 2808
3292.78 3098
3293.32 3139
3293.86 3380
3294.40 3683
3294.95 4177
3295.49 4613
3296.03 4984
3296.57 5294
3297.11 5801
3297.65 5481
3298.19 5326
3298.74 5096
3299.28 4676
3299.82 4199
3300.36 3791
3300.90 3421
3301.44 3101
3301.98 2946
3302.53 2742
3303.07 2567
3303.61 2523
3304.15 2495
3304.69 2795
3305.24 2614
3305.78 2730
3306.32 2848
3306.86 2741
3307.40 2632
3307.95 2551
3308.49 2445
3309.03 2503
3309.57 2416
3310.12 2403
3310.66 2261
3311.20 2142
3311.74 2270
3312.29 2319
3312.83 2385
3313.37 2356
3313.91 2202
3314.46 2364
3315.00 2503
3315.54 2870
3316.09 2834
3316.63 2863
3317.17 2865
3317.71 3038
3318.26 3292
3318.80 3053
3319.34 3061
3319.89 3057
3320.43 3021
3320.97 2880
3321.52 2742
3322.06 2803
3322.60 2822
3323.15 2696
3323.69 2814
3324.23 2740
3324.78 2752
3325.32 2579
3325.86 2458
3326.41 2424
3326.95 2278
3327.50 2313
3328.04 2755
3328.58 2507
3329.13 2396
3329.67 2296
3330.22 2399
3330.76 2478
3331.30 2748
3331.85 3003
3332.39 3705
3332.94 4439
3333.48 5610
3334.03 6970
3334.57 8654
3335.11 10370
3335.66 11784
3336.20 13563
3336.75 14648
3337.29 15073
3337.84 15268
3338.38 14550
3338.93 13671
3339.47 11955
3340.02 9957
3340.56 8557
3341.11 6798
3341.65 5749
3342.20 4931
3342.74 4069
3343.29 3657
3343.83 3224
3344.38 2925
3344.92 2759
3345.47 2570
3346.01 2526
3346.56 2582
3347.10 2308
3347.65 2341
3348.19 2370
3348.74 2395
3349.29 2501
3349.83 2451
3350.38 2551
3350.92 2793
3351.47 2700
3352.01 2820
3352.56 2760
3353.11 2708
3353.65 2860
3354.20 2854
3354.74 2806
3355.29 2523
3355.84 2377
3356.38 2442
3356.93 2284
3357.47 2121
3358.02 2053
3358.57 2020
3359.11 2060
3359.66 2133
3360.21 2013
3360.75 2097
3361.30 2067
3361.85 2024
3362.39 1934
3362.94 2089
3363.49 2239
3364.03 2134
3364.58 2207
3365.13 2253
3365.67 2123
3366.22 2082
3366.77 2174
3367.31 1952
3367.86 2031
3368.41 2011
3368.96 1946
3369.50 1951
3370.05 2089
3370.60 2041
3371.15 2121
3371.69 2256
3372.24 2656
3372.79 2462
3373.34 2551
3373.88 2453
3374.43 2606
3374.98 2705
3375.53 2712
3376.07 2722
3376.62 2662
3377.17 2556
3377.72 2424
3378.27 2415
3378.81 2231
3379.36 2020
3379.91 1980
3380.46 1863
3381.01 1741
3381.55 1747
3382.10 1858
3382.65 1766
3383.20 1774
3383.75 1879
3384.30 1850
3384.84 1801
3385.39 1798
3385.94 1687
3386.49 1569
3387.04 1735
3387.59 1790
3388.14 1753
3388.69 1735
3389.23 1797
3389.78 1816
3390.33 1744
3390.88 1667
3391.43 1617
3391.98 1750
3392.53 1726
3393.08 1572
3393.63 1544
3394.18 1581
3394.72 1560
3395.27 1583
3395.82 1617
3396.37 1578
3396.92 1579
3397.47 1577
3398.02 1617
3398.57 1513
3399.12 1534
3399.67 1548
3400.22 1654
3400.77 1596
3401.32 1416
3401.87 1585
3402.42 1664
3402.97 1476
3403.52 1698
3404.07 1570
3404.62 1569
3405.17 1562
3405.72 1664
3406.27 1701
3406.82 1595
3407.37 1612
3407.92 1630
3408.47 1513
3409.02 1566
3409.57 1666
3410.12 1518
3410.67 1561
3411.22 1562
3411.78 1566
3412.33 1673
3412.88 1892
3413.43 1795
3413.98 1907
3414.53 1856
3415.08 1798
3415.63 1853
3416.18 1841
3416.73 1747
3417.28 1566
3417.84 1707
3418.39 1666
3418.94 1642
3419.49 1587
3420.04 1679
3420.59 1618
3421.14 1597
3421.69 1655
3422.25 1673
3422.80 1860
3423.35 2071
3423.90 2213
3424.45 1985
3425.00 2057
3425.56 2403
3426.11 2638
3426.66 2391
3427.21 2233
3427.76 2288
3428.32 2153
3428.87 1819
3429.42 1685
3429.97 1691
3430.52 1761
3431.08 1535
3431.63 1719
3432.18 1768
3432.73 1670
3433.29 1628
3433.84 1644
3434.39 1543
3434.94 1470
3435.50 1607
3436.05 1645
3436.60 1593
3437.15 1621
3437.71 1650
3438.26 1572
3438.81 1592
3439.37 1678
3439.92 1903
3440.47 1690
3441.02 1828
3441.58 1825
3442.13 1973
3442.68 1915
3443.24 1932
3443.79 2038
3444.34 2071
3444.90 2036
3445.45 1983
3446.00 1839
3446.56 1670
3447.11 1671
3447.66 1734
3448.22 1707
3448.77 1535
3449.33 1653
3449.88 1713
3450.43 1707
3450.99 1705
3451.54 1477
3452.09 1622
3452.65 1753
3453.20 1614
3453.76 1574
3454.31 1614
3454.86 1547
3455.42 1689
3455.97 1452
3456.53 1538
3457.08 1528
3457.64 1624
3458.19 1557
3458.75 1678
3459.30 1519
3459.85 1602
3460.41 1693
3460.96 1688
3461.52 1646
3462.07 1611
3462.63 1648
3463.18 1705
3463.74 1599
3464.29 1698
3464.85 1794
3465.40 1857
3465.96 1744
3466.51 1905
3467.07 1804
3467.62 1749
3468.18 2060
3468.73 2163
3469.29 2022
3469.84 1986
3470.40 2043
3470.95 2309
3471.51 2437
3472.07 2505
3472.62 2483
3473.18 2521
3473.73 2403
3474.29 2478
3474.84 2457
3475.40 2377
3475.96 2184
3476.51 2182
3477.07 2163
3477.62 2293
3478.18 2348
3478.74 2223
3479.29 2164
3479.85 2405
3480.40 2440
3480.96 2444
3481.52 2323
3482.07 2445
3482.63 2626
3483.19 2339
3483.74 2403
3484.30 2670
3484.86 3005
3485.41 2822
3485.97 2939
3486.53 2842
3487.08 2993
3487.64 3190
3488.20 3405
3488.75 3947
3489.31 4441
3489.87 5498
3490.42 7188
3490.98 8966
3491.54 10448
3492.09 12764
3492.65 14556
3493.21 15630
3493.77 15821
3494.32 15273
3494.88 14146
3495.44 12718
3496.00 10760
3496.55 8546
3497.11 6794
3497.67 5689
3498.23 5052
3498.78 4457
3499.34 4041
3499.90 4048
3500.46 4027
3501.01 4069
3501.57 4325
3502.13 4179
3502.69 4210
3503.25 3999
3503.80 4147
3504.36 4148
3504.92 4122
3505.48 4066
3506.04 4116
3506.60 3990
3507.15 4059
3507.71 3939
3508.27 3620
3508.83 3480
3509.39 3495
3509.95 3262
3510.50 3071
3511.06 3059
3511.62 2870
3512.18 3067
3512.74 3006
3513.30 2724
3513.86 2459
3514.42 2267
3514.98 2249
3515.53 2255
3516.09 2051
3516.65 2036
3517.21 1937
3517.77 1932
3518.33 2085
3518.89 1773
3519.45 1795
3520.01 1878
3520.57 1985
3521.13 2010
3521.69 1888
3522.25 1875
3522.81 2192
3523.36 2247
3523.92 2360
3524.48 2157
3525.04 2290
3525.60 2045
3526.16 2011
3526.72 1852
3527.28 1711
3527.84 1789
3528.40 1560
3528.96 1678
3529.52 1900
3530.08 1887
3530.64 1684
3531.20 1854
3531.76 1951
3532.32 1925
3532.89 1931
3533.45 1909
3534.01 1941
3534.57 1929
3535.13 1999
3535.69 1829
3536.25 1695
3536.81 1768
3537.37 1987
3537.93 1847
3538.49 1903
3539.05 1921
3539.61 1994
3540.17 1882
3540.74 2047
3541.30 2101
3541.86 1811
3542.42 1570
3542.98 1664
3543.54 1837
3544.10 1796
3544.66 1855
3545.22 1901
3545.79 1784
3546.35 2000
3546.91 1995
3547.47 1751
3548.03 1921
3548.59 1713
3549.16 1664
3549.72 1553
3550.28 1597
3550.84 1744
3551.40 1686
3551.96 1511
3552.53 1540
3553.09 1501
3553.65 1472
3554.21 1383
3554.77 1454
3555.34 1446
3555.90 1429
3556.46 1421
3557.02 1392
3557.59 1568
3558.15 1470
3558.71 1628
3559.27 1622
3559.84 1643
3560.40 1507
3560.96 1639
3561.52 1683
3562.09 1642
3562.65 1700
3563.21 1756
3563.77 1802
3564.34 1655
3564.90 1692
3565.46 1718
3566.03 1687
3566.59 1491
3567.15 1503
3567.72 1531
3568.28 1589
3568.84 1523
3569.41 1555
3569.97 1595
3570.53 1521
3571.10 1464
3571.66 1526
3572.22 1441
3572.79 1427
3573.35 1320
3573.91 1392
3574.48 1399
3575.04 1504
3575.60 1633
3576.17 1753
3576.73 1832
3577.30 1882
3577.86 1898
3578.42 2011
3578.99 2048
3579.55 1920
3580.12 2002
3580.68 1850
3581.24 1648
3581.81 1679
3582.37 1672
3582.94 1366
3583.50 1290
3584.07 1483
3584.63 1518
3585.20 1613
3585.76 1608
3586.32 1456
3586.89 1398
3587.45 1519
3588.02 1519
3588.58 1453
3589.15 1380
3589.71 1424
3590.28 1304
3590.84 1392
3591.41 1391
3591.97 1590
3592.54 1527
3593.10 1575
3593.67 1556
3594.23 1506
3594.80 1355
3595.36 1389
3595.93 1423
3596.50 1459
3597.06 1406
3597.63 1340
3598.19 1467
3598.76 1549
3599.32 1383
3599.89 1423
3600.45 1382
3601.02 1457
3601.59 1335
3602.15 1256
3602.72 1384
3603.28 1431
3603.85 1278
3604.42 1275
3604.98 1396
3605.55 1457
3606.11 1276
3606.68 1337
3607.25 1334
3607.81 1511
3608.38 1402
3608.95 1293
3609.51 1340
3610.08 1255
3610.65 1274
3611.21 1265
3611.78 1211
3612.35 1219
3612.91 1208
3613.48 1243
3614.05 1293
3614.61 1381
3615.18 1403
3615.75 1324
3616.31 1388
3616.88 1336
3617.45 1291
3618.01 1426
3618.58 1443
3619.15 1355
3619.72 1462
3620.28 1606
3620.85 1403
3621.42 1512
3621.99 1356
3622.55 1399
3623.12 1427
3623.69 1449
3624.26 1488
3624.82 1433
3625.39 1342
3625.96 1272
3626.53 1348
3627.09 1335
3627.66 1216
3628.23 1356
3628.80 1447
3629.37 1402
3629.93 1250
3630.50 1195
3631.07 1224
3631.64 1262
3632.21 1273
3632.77 1339
3633.34 1320
3633.91 1413
3634.48 1363
3635.05 1379
3635.62 1465
3636.19 1325
3636.75 1338
3637.32 1466
3637.89 1534
3638.46 1385
3639.03 1376
3639.60 1537
3640.17 1530
3640.73 1586
3641.30 1715
3641.87 1742
3642.44 1724
3643.01 1753
3643.58 1814
3644.15 1680
3644.72 1626
3645.29 1649
3645.86 1619
3646.43 1509
3647.00 1495
3647.57 1526
3648.13 1468
3648.70 1527
3649.27 1510
3649.84 1565
3650.41 1665
3650.98 1754
3651.55 1799
3652.12 1739
3652.69 1800
3653.26 1922
3653.83 2005
3654.40 2081
3654.97 2078
3655.54 1910
3656.11 1758
3656.68 1764
3657.25 1779
3657.82 1687
3658.39 1517
3658.96 1521
3659.53 1703
3660.10 1763
3660.67 1829
3661.24 1760
3661.82 1866
3662.39 1736
3662.96 1666
3663.53 1788
3664.10 1828
3664.67 2070
3665.24 2134
3665.81 2087
3666.38 2484
3666.95 2619
3667.52 2683
3668.09 2608
3668.67 2550
3669.24 2393
3669.81 2313
3670.38 2124
3670.95 1927
3671.52 1756
3672.09 1679
3672.66 1532
3673.24 1700
3673.81 1670
3674.38 1580
3674.95 1620
3675.52 1642
3676.09 1627
3676.66 1674
3677.24 1694
3677.81 1531
3678.38 1429
3678.95 1451
3679.52 1493
3680.10 1499
3680.67 1454
3681.24 1491
3681.81 1476
3682.38 1430
3682.96 1506
3683.53 1423
3684.10 1364
3684.67 1227
3685.25 1338
3685.82 1360
3686.39 1499
3686.96 1467
3687.54 1418
3688.11 1315
3688.68 1345
3689.25 1429
3689.83 1421
3690.40 1587
3690.97 1451
3691.54 1364
3692.12 1296
3692.69 1236
3693.26 1331
3693.84 1314
3694.41 1421
3694.98 1319
3695.56 1306
3696.13 1332
3696.70 1289
3697.28 1152
3697.85 1304
3698.42 1240
3699.00 1233
3699.57 1295
3700.14 1210
3700.72 1247
3701.29 1326
3701.86 1265
3702.44 1318
3703.01 1283
3703.58 1183
3704.16 1294
3704.73 1246
3705.31 1354
3705.88 1243
3706.45 1216
3707.03 1273
3707.60 1340
3708.18 1421
3708.75 1411
3709.33 1405
3709.90 1249
3710.47 1405
3711.05 1398
3711.62 1416
3712.20 1367
3712.77 1383
3713.35 1315
3713.92 1399
3714.50 1509
3715.07 1384
3715.64 1486
3716.22 1527
3716.79 1490
3717.37 1385
3717.94 1281
3718.52 1358
3719.09 1359
3719.67 1239
3720.24 1342
3720.82 1246
3721.39 1285
3721.97 1360
3722.54 1389
3723.12 1223
3723.70 1230
3724.27 1183
3724.85 1149
3725.42 1201
3726.00 1189
3726.57 1274
3727.15 1230
3727.72 1192
3728.30 1304
3728.88 1223
3729.45 1264
3730.03 1438
3730.60 1351
3731.18 1393
3731.75 1367
3732.33 1377
3732.91 1273
3733.48 1272
3734.06 1315
3734.64 1387
3735.21 1378
3735.79 1389
3736.36 1275
3736.94 1326
3737.52 1352
3738.09 1369
3738.67 1271
3739.25 1240
3739.82 1336
3740.40 1253
3740.98 1244
3741.55 1168
3742.13 1197
3742.71 1169
3743.28 1123
3743.86 1208
3744.44 1185
3745.01 1222
3745.59 1108
3746.17 1181
3746.75 1222
3747.32 1184
3747.90 1219
3748.48 1138
3749.05 1134
3749.63 1189
3750.21 1252
3750.79 1232
3751.36 1253
3751.94 1254
3752.52 1188
3753.10 1137
3753.67 1173
3754.25 1390
3754.83 1285
3755.41 1211
3755.99 1260
3756.56 1190
3757.14 1258
3757.72 1134
3758.30 1258
3758.88 1204
3759.45 1202
3760.03 1260
3760.61 1305
3761.19 1257
3761.77 1256
3762.35 1321
3762.92 1181
3763.50 1380
3764.08 1322
3764.66 1312
3765.24 1349
3765.82 1254
3766.39 1217
3766.97 1237
3767.55 1303
3768.13 1310
3768.71 1380
3769.29 1299
3769.87 1273
3770.45 1322
3771.03 1460
3771.60 1506
3772.18 1515
3772.76 1478
3773.34 1464
3773.92 1400
3774.50 1449
3775.08 1303
3775.66 1226
3776.24 1347
3776.82 1301
3777.40 1234
3777.98 1222
3778.56 1245
3779.14 1194
3779.72 1071
3780.30 1100
3780.88 1067
3781.46 1209
3782.04 1280
3782.61 1263
3783.19 1266
3783.77 1289
3784.35 1115
3784.93 1203
3785.52 1093
3786.10 1142
3786.68 1155
3787.26 1150
3787.84 1398
3788.42 1209
3789.00 1272
3789.58 1301
3790.16 1584
3790.74 1406
3791.32 1267
3791.90 1271
3792.48 1380
3793.06 1253
3793.64 1310
3794.22 1346
3794.80 1277
3795.38 1317
3795.96 1325
3796.55 1388
3797.13 1503
3797.71 1326
3798.29 1409
3798.87 1406
3799.45 1510
3800.03 1605
3800.61 1508
3801.19 1501
3801.78 1579
3802.36 1662
3802.94 1666
3803.52 1732
3804.10 1690
3804.68 1525
3805.27 1496
3805.85 1369
3806.43 1492
3807.01 1424
3807.59 1613
3808.17 1564
3808.76 1771
3809.34 1674
3809.92 1714
3810.50 1641
3811.08 1719
3811.67 1658
3812.25 1689
3812.83 1875
3813.41 1978
3814.00 1891
3814.58 1922
3815.16 1847
3815.74 1879
3816.32 1997
3816.91 1762
3817.49 1716
3818.07 1665
3818.66 1696
3819.24 1483
3819.82 1592
3820.40 1433
3820.99 1426
3821.57 1481
3822.15 1434
3822.73 1383
3823.32 1463
3823.90 1401
3824.48 1419
3825.07 1434
3825.65 1430
3826.23 1208
3826.82 1205
3827.40 1471
3827.98 1313
3828.57 1356
3829.15 1347
3829.73 1310
3830.32 1369
3830.90 1255
3831.48 1251
3832.07 1365
3832.65 1287
3833.24 1113
3833.82 1277
3834.40 1261
3834.99 1214
3835.57 1212
3836.16 1140
3836.74 1214
3837.32 1302
3837.91 1213
3838.49 1224
3839.08 1131
3839.66 1051
3840.24 1315
3840.83 1220
3841.41 1166
3842.00 1368
3842.58 1160
3843.17 1202
3843.75 1235
3844.34 1102
3844.92 1106
3845.51 1203
3846.09 1244
3846.67 1280
3847.26 1207
3847.84 1284
3848.43 1302
3849.01 1292
3849.60 1299
3850.18 1162
3850.77 1180
3851.35 1201
3851.94 1192
3852.53 1266
3853.11 1266
3853.70 1139
3854.28 1146
3854.87 1156
3855.45 1230
3856.04 1097
3856.62 1255
3857.21 1297
3857.79 1189
3858.38 1101
3858.97 1129
3859.55 1243
3860.14 1239
3860.72 1248
3861.31 1136
3861.90 1285
3862.48 1304
3863.07 1226
3863.65 1303
3864.24 1312
3864.83 1362
3865.41 1344
3866.00 1315
3866.58 1327
3867.17 1295
3867.76 1521
3868.34 1619
3868.93 1378
3869.52 1486
3870.10 1433
3870.69 1305
3871.28 1269
3871.86 1397
3872.45 1469
3873.04 1357
3873.62 1398
3874.21 1391
3874.80 1337
3875.38 1465
3875.97 1412
3876.56 1364
3877.15 1385
3877.73 1405
3878.32 1489
3878.91 1430
3879.49 1364
3880.08 1238
3880.67 1302
3881.26 1209
3881.84 1129
3882.43 1152
3883.02 1256
3883.61 1230
3884.19 1286
3884.78 1342
3885.37 1206
3885.96 1347
3886.55 1453
3887.13 1346
3887.72 1233
3888.31 1413
3888.90 1439
3889.49 1545
3890.07 1499
3890.66 1577
3891.25 1653
3891.84 1528
3892.43 1499
3893.01 1447
3893.60 1316
3894.19 1304
3894.78 1357
3895.37 1316
3895.96 1259
3896.55 1205
3897.13 1184
3897.72 1212
3898.31 1246
3898.90 1247
3899.49 1204
3900.08 1204
3900.67 1332
3901.26 1181
3901.84 1237
3902.43 1239
3903.02 1256
3903.61 1294
3904.20 1354
3904.79 1319
3905.38 1286
3905.97 1330
3906.56 1488
3907.15 1363
3907.74 1550
3908.33 1638
3908.92 1387
3909.50 1417
3910.09 1331
3910.68 1344
3911.27 1387
3911.86 1418
3912.45 1304
3913.04 1299
3913.63 1380
3914.22 1332
3914.81 1261
3915.40 1193
3915.99 1375
3916.58 1370
3917.17 1134
3917.76 1394
3918.35 1353
3918.94 1269
3919.53 1329
3920.12 1332
3920.72 1299
3921.31 1269
3921.90 1304
3922.49 1216
3923.08 1219
3923.67 1285
3924.26 1117
3924.85 1234
3925.44 1077
3926.03 1151
3926.62 1187
3927.21 1068
3927.80 1199
3928.39 1111
3928.99 1110
3929.58 1054
3930.17 1064
3930.76 1136
3931.35 1078
3931.94 1043
3932.53 1015
3933.12 1014
3933.72 1051
3934.31 1019
3934.90 1009
3935.49 1106
3936.08 1278
3936.67 1101
3937.26 1073
3937.86 1082
3938.45 1313
3939.04 1485
3939.63 1358
3940.22 1374
3940.82 1555
3941.41 1200
3942.00 1293
3942.59 1604
3943.18 1576
3943.78 1470
3944.37 1525
3944.96 1399
3945.55 1315
3946.14 1387
3946.74 1325
3947.33 1429
3947.92 1299
3948.51 1181
3949.11 1090
3949.70 1239
3950.29 1195
3950.88 1196
3951.48 1274
3952.07 1240
3952.66 1177
3953.26 1209
3953.85 1161
3954.44 1214
3955.03 1212
3955.63 1246
3956.22 1320
3956.81 1400
3957.41 1218
3958.00 1328
3958.59 1363
3959.19 1290
3959.78 1169
3960.37 1222
3960.97 1239
3961.56 1292
3962.15 1240
3962.75 1320
3963.34 1438
3963.93 1297
3964.53 1194
3965.12 1364
3965.72 1382
3966.31 1433
3966.90 1449
3967.50 1481
3968.09 1473
3968.69 1549
3969.28 1480
3969.87 1673
3970.47 1653
3971.06 1502
3971.66 1489
3972.25 1424
3972.85 1355
3973.44 1401
3974.03 1477
3974.63 1556
3975.22 1739
3975.82 1696
3976.41 1768
3977.01 1873
3977.60 2164
3978.20 2068
3978.79 2151
3979.39 2008
3979.98 2010
3980.58 1828
3981.17 1517
3981.77 1515
3982.36 1465
3982.96 1442
3983.55 1435
3984.15 1524
3984.74 1554
3985.34 1606
3985.93 1582
3986.53 1534
3987.12 1433
3987.72 1426
3988.31 1562
3988.91 1464
3989.50 1364
3990.10 1424
3990.70 1390
3991.29 1377
3991.89 1340
3992.48 1353
3993.08 1392
3993.67 1440
3994.27 1489
3994.87 1556
3995.46 1426
3996.06 1571
3996.65 1494
3997.25 1608
3997.85 1529
3998.44 1421
3999.04 1369
3999.64 1356
4000.23 1357
4000.83 1328
4001.43 1220
4002.02 1296
4002.62 1403
4003.21 1262
4003.81 1271
4004.41 1312
4005.00 1353
4005.60 1493
4006.20 1239
4006.80 1294
4007.39 1294
4007.99 1259
4008.59 1293
4009.18 1359
4009.78 1394
4010.38 1355
4010.97 1162
4011.57 1247
4012.17 1191
4012.77 1331
4013.36 1259
4013.96 1218
4014.56 1251
4015.16 1261
4015.75 1190
4016.35 1148
4016.95 1227
4017.55 1299
4018.14 1305
4018.74 1334
4019.34 1417
4019.94 1236
4020.54 1283
4021.13 1371
4021.73 1277
4022.33 1306
4022.93 1286
4023.53 1370
4024.12 1249
4024.72 1355
4025.32 1432
4025.92 1631
4026.52 1727
4027.12 1779
4027.71 1860
4028.31 1799
4028.91 1761
4029.51 1709
4030.11 1825
4030.71 2006
4031.31 1950
4031.90 1848
4032.50 1963
4033.10 1928
4033.70 1945
4034.30 1962
4034.90 2092
4035.50 2038
4036.10 1915
4036.70 1866
4037.29 1734
4037.89 1684
4038.49 1582
4039.09 1494
4039.69 1461
4040.29 1255
4040.89 1232
4041.49 1213
4042.09 1118
4042.69 1233
4043.29 1321
4043.89 1258
4044.49 1296
4045.09 1335
4045.69 1157
4046.29 1114
4046.89 1200
4047.49 1184
4048.09 1090
4048.69 1231
4049.29 1156
4049.89 1174
4050.49 1087
4051.09 1074
4051.69 1125
4052.29 1078
4052.89 1134
4053.49 1305
4054.09 1329
4054.69 1189
4055.29 1286
4055.89 1200
4056.49 1290
4057.09 1331
4057.69 1269
4058.29 1243
4058.89 1238
4059.49 1149
4060.09 1174
4060.70 1215
4061.30 1264
4061.90 1185
4062.50 1160
4063.10 1157
4063.70 1206
4064.30 1191
4064.90 1181
4065.50 1156
4066.11 1199
4066.71 1216
4067.31 1314
4067.91 1225
4068.51 1163
4069.11 1287
4069.71 1269
4070.32 1165
4070.92 1153
4071.52 1059
4072.12 1024
4072.72 1131
4073.32 1109
4073.93 1169
4074.53 1284
4075.13 1142
4075.73 1253
4076.33 1190
4076.94 1282
4077.54 1236
4078.14 1070
4078.74 1259
4079.34 1297
4079.95 1236
4080.55 1156
4081.15 1182
4081.75 1151
4082.36 1239
4082.96 1215
4083.56 1096
4084.16 1161
4084.77 1252
4085.37 1203
4085.97 1223
4086.58 1202
4087.18 1148
4087.78 1175
4088.38 1254
4088.99 1230
4089.59 1096
4090.19 1064
4090.80 1164
4091.40 1125
4092.00 1151
4092.61 1101
4093.21 1014
4093.81 1024
4094.42 1098
4095.02 988
4095.62 1160
4096.23 1133
4096.83 1083
4097.43 1175
4098.04 1158
4098.64 1192
4099.24 1129
4099.85 1125
4100.45 1119
4101.06 1156
4101.66 1041
4102.26 1125
4102.87 1142
4103.47 1215
4104.08 1211
4104.68 1204
4105.28 1311
4105.89 1077
4106.49 1102
4107.10 1131
4107.70 1173
4108.31 1156
4108.91 1137
4109.51 1118
4110.12 1145
4110.72 1240
4111.33 1134
4111.93 1122
4112.54 1123
4113.14 1186
4113.75 1099
4114.35 1147
4114.96 1115
4115.56 1148
4116.17 1134
4116.77 1131
4117.38 1057
4117.98 1054
4118.59 1021
4119.19 1008
4119.80 977
4120.40 1091
4121.01 1079
4121.61 1178
4122.22 1157
4122.82 1089
4123.43 1098
4124.04 1176
4124.64 987
4125.25 1024
4125.85 1184
4126.46 1145
4127.06 1088
4127.67 1118
4128.28 1074
4128.88 1029
4129.49 1090
4130.09 1138
4130.70 1176
4131.31 1105
4131.91 1076
4132.52 1131
4133.12 1081
4133.73 1133
4134.34 1132
4134.94 1184
4135.55 1190
4136.16 1189
4136.76 1245
4137.37 1143
4137.98 1079
4138.58 1126
4139.19 1094
4139.80 1252
4140.40 1200
4141.01 1222
4141.62 1307
4142.22 1264
4142.83 1205
4143.44 1164
4144.04 1215
4144.65 1235
4145.26 1255
4145.86 1285
4146.47 1195
4147.08 1225
4147.69 1167
4148.29 1189
4148.90 1167
4149.51 1057
4150.12 1155
4150.72 1282
4151.33 1223
4151.94 1176
4152.55 1174
4153.15 1246
4153.76 1227
4154.37 1281
4154.98 1246
4155.59 1252
4156.19 1254
4156.80 1249
4157.41 1372
4158.02 1272
4158.63 1508
4159.23 1564
4159.84 1729
4160.45 1737
4161.06 1568
4161.67 1485
4162.28 1289
4162.88 1357
4163.49 1227
4164.10 1285
4164.71 1168
4165.32 1186
4165.93 1168
4166.53 1178
4167.14 1200
4167.75 1138
4168.36 1301
4168.97 1302
4169.58 1496
4170.19 1236
4170.80 1079
4171.41 1083
4172.01 1322
4172.62 1300
4173.23 1100
4173.84 1180
4174.45 1087
4175.06 1163
4175.67 1071
4176.28 1090
4176.89 1173
4177.50 1228
4178.11 1186
4178.72 1180
4179.33 1205
4179.94 1191
4180.55 1105
4181.16 1321
4181.77 1222
4182.38 1123
4182.99 1257
4183.60 1291
4184.21 1292
4184.82 1271
4185.43 1309
4186.04 1279
4186.65 1259
4187.26 1411
4187.87 1307
4188.48 1344
4189.09 1400
4189.70 1274
4190.31 1263
4190.92 1179
4191.53 1173
4192.14 1338
4192.75 1220
4193.36 1206
4193.97 1253
4194.58 1358
4195.19 1341
4195.80 1311
4196.41 1273
4197.03 1303
4197.64 1308
4198.25 1225
4198.86 1268
4199.47 1308
4200.08 1278
4200.69 1239
4201.30 1210
4201.91 1301
4202.53 1224
4203.14 1089
4203.75 979
4204.36 984
4204.97 1146
4205.58 1092
4206.19 1054
4206.81 1052
4207.42 1057
4208.03 1153
4208.64 1274
4209.25 1221
4209.86 1136
4210.48 1143
4211.09 1238
4211.70 1261
4212.31 1126
4212.92 1166
4213.54 1162
4214.15 1203
4214.76 1237
4215.37 1162
4215.99 1121
4216.60 1189
4217.21 1382
4217.82 1320
4218.43 1197
4219.05 1179
4219.66 1255
4220.27 1263
4220.89 1270
4221.50 1220
4222.11 1350
4222.72 1470
4223.34 1312
4223.95 1312
4224.56 1226
4225.17 1231
4225.79 1287
4226.40 1346
4227.01 1294
4227.63 1349
4228.24 1396
4228.85 1352
4229.47 1496
4230.08 1526
4230.69 1589
4231.31 1710
4231.92 1739
4232.53 1909
4233.15 2074
4233.76 2315
4234.37 2310
4234.99 2677
4235.60 2861
4236.22 2972
4236.83 3155
4237.44 2952
4238.06 2662
4238.67 2293
4239.28 2167
4239.90 2136
4240.51 1868
4241.13 1586
4241.74 1357
4242.36 1405
4242.97 1301
4243.58 1328
4244.20 1403
4244.81 1419
4245.43 1412
4246.04 1418
4246.66 1512
4247.27 1518
4247.89 1359
4248.50 1347
4249.11 1386
4249.73 1398
4250.34 1296
4250.96 1340
4251.57 1402
4252.19 1309
4252.80 1248
4253.42 1311
4254.03 1292
4254.65 1389
4255.26 1272
4255.88 1559
4256.49 1409
4257.11 1243
4257.72 1369
4258.34 1360
4258.96 1423
4259.57 1348
4260.19 1185
4260.80 1242
4261.42 1152
4262.03 1151
4262.65 1242
4263.26 1325
4263.88 1220
4264.50 1237
4265.11 1324
4265.73 1422
4266.34 1386
4266.96 1458
4267.58 1411
4268.19 1298
4268.81 1240
4269.42 1362
4270.04 1405
4270.66 1375
4271.27 1375
4271.89 1256
4272.51 1471
4273.12 1466
4273.74 1342
4274.36 1508
4274.97 1541
4275.59 1606
4276.20 1793
4276.82 1890
4277.44 1759
4278.06 1714
4278.67 1707
4279.29 1716
4279.91 1645
4280.52 1589
4281.14 1492
4281.76 1433
4282.37 1280
4282.99 1306
4283.61 1225
4284.23 1201
4284.84 1202
4285.46 1209
4286.08 1328
4286.69 1314
4287.31 1364
4287.93 1253
4288.55 1420
4289.16 1382
4289.78 1321
4290.40 1349
4291.02 1329
4291.64 1261
4292.25 1287
4292.87 1253
4293.49 1209
4294.11 1247
4294.73 1337
4295.34 1320
4295.96 1320
4296.58 1289
4297.20 1190
4297.82 1103
4298.43 1250
4299.05 1272
4299.67 1220
4300.29 1206
4300.91 1302
4301.53 1288
4302.14 1285
4302.76 1273
4303.38 1147
4304.00 1246
4304.62 1274
4305.24 1184
4305.86 1276
4306.48 1497
4307.09 1266
4307.71 1175
4308.33 1328
4308.95 1120
4309.57 1242
4310.19 1288
4310.81 1337
4311.43 1229
4312.05 1292
4312.67 1223
4313.29 1297
4313.90 1317
4314.52 1231
4315.14 1130
4315.76 1291
4316.38 1249
4317.00 1279
4317.62 1162
4318.24 1266
4318.86 1301
4319.48 1375
4320.10 1454
4320.72 1337
4321.34 1387
4321.96 1468
4322.58 1443
4323.20 1367
4323.82 1452
4324.44 1432
4325.06 1529
4325.68 1612
4326.30 1663
4326.92 1555
4327.54 1574
4328.16 1673
4328.78 1589
4329.40 1726
4330.02 1586
4330.64 1595
4331.27 1688
4331.89 1746
4332.51 1676
4333.13 1574
4333.75 1673
4334.37 1876
4334.99 1960
4335.61 2116
4336.23 2437
4336.85 3001
4337.47 3242
4338.09 3229
4338.72 3467
4339.34 3365
4339.96 3546
4340.58 3287
4341.20 3045
4341.82 3093
4342.44 2759
4343.07 2998
4343.69 3060
4344.31 3512
4344.93 4268
4345.55 4894
4346.17 5828
4346.79 6485
4347.42 6925
4348.04 7244
4348.66 7231
4349.28 6601
4349.90 6496
4350.53 5309
4351.15 4413
4351.77 3702
4352.39 3082
4353.01 2752
4353.64 2335
4354.26 2189
4354.88 1880
4355.50 1914
4356.13 1860
4356.75 2062
4357.37 2030
4357.99 1958
4358.62 2075
4359.24 2067
4359.86 2150
4360.48 1982
4361.11 2007
4361.73 2012
4362.35 1932
4362.98 1888
4363.60 1885
4364.22 1865
4364.84 1836
4365.47 1894
4366.09 1791
4366.71 1847
4367.34 1792
4367.96 1827
4368.58 1775
4369.21 1651
4369.83 1737
4370.45 1558
4371.08 1422
4371.70 1419
4372.32 1240
4372.95 1338
4373.57 1359
4374.20 1267
4374.82 1245
4375.44 1178
4376.07 1255
4376.69 1387
4377.31 1421
4377.94 1477
4378.56 1343
4379.19 1301
4379.81 1343
4380.43 1425
4381.06 1311
4381.68 1503
4382.31 1431
4382.93 1275
4383.56 1300
4384.18 1430
4384.80 1442
4385.43 1455
4386.05 1377
4386.68 1444
4387.30 1350
4387.93 1262
4388.55 1332
4389.18 1461
4389.80 1317
4390.43 1223
4391.05 1288
4391.68 1271
4392.30 1279
4392.93 1163
4393.55 1318
4394.18 1270
4394.80 1280
4395.43 1316
4396.05 1251
4396.68 1259
4397.30 1399
4397.93 1288
4398.55 1264
4399.18 1182
4399.80 1131
4400.43 1196
4401.06 1220
4401.68 1132
4402.31 1287
4402.93 1249
4403.56 1224
4404.18 1264
4404.81 1322
4405.44 1308
4406.06 1333
4406.69 1341
4407.31 1359
4407.94 1385
4408.57 1232
4409.19 1177
4409.82 1200
4410.45 1298
4411.07 1346
4411.70 1194
4412.32 1186
4412.95 1170
4413.58 1273
4414.20 1267
4414.83 1364
4415.46 1248
4416.08 1251
4416.71 1253
4417.34 1123
4417.96 1139
4418.59 1182
4419.22 1227
4419.84 1288
4420.47 1122
4421.10 1188
4421.73 1239
4422.35 1157
4422.98 1217
4423.61 1156
4424.23 1122
4424.86 1185
4425.49 1230
4426.12 1030
4426.74 1141
4427.37 1120
4428.00 1191
4428.63 1219
4429.25 1207
4429.88 1155
4430.51 1115
4431.14 1130
4431.77 1273
4432.39 1332
4433.02 1262
4433.65 1277
4434.28 1440
4434.90 1335
4435.53 1239
4436.16 1476
4436.79 1471
4437.42 1270
4438.05 1236
4438.67 1429
4439.30 1425
4439.93 1421
4440.56 1305
4441.19 1177
4441.82 1124
4442.44 1212
4443.07 1279
4443.70 1254
4444.33 1256
4444.96 1222
4445.59 1326
4446.22 1315
4446.85 1462
4447.47 1437
4448.10 1427
4448.73 1359
4449.36 1526
4449.99 1476
4450.62 1535
4451.25 1435
4451.88 1287
4452.51 1427
4453.14 1337
4453.77 1588
4454.40 1538
4455.02 1508
4455.65 1562
4456.28 1602
4456.91 1679
4457.54 1602
4458.17 1669
4458.80 1799
4459.43 1505
4460.06 1418
4460.69 1599
4461.32 1449
4461.95 1484
4462.58 1449
4463.21 1288
4463.84 1234
4464.47 1269
4465.10 1211
4465.73 1181
4466.36 1193
4466.99 1192
4467.62 1279
4468.25 1285
4468.88 1347
4469.51 1267
4470.14 1234
4470.78 1180
4471.41 1209
4472.04 1230
4472.67 1103
4473.30 1173
4473.93 1322
4474.56 1224
4475.19 1166
4475.82 1083
4476.45 1137
4477.08 1122
4477.71 1134
4478.35 1266
4478.98 1267
4479.61 1222
4480.24 1209
4480.87 1288
4481.50 1232
4482.13 1122
4482.76 1059
4483.40 1139
4484.03 1268
4484.66 1346
4485.29 1342
4485.92 1414
4486.55 1353
4487.19 1331
4487.82 1474
4488.45 1144
4489.08 1153
4489.71 1269
4490.34 1361
4490.98 1404
4491.61 1370
4492.24 1412
4492.87 1372
4493.50 1325
4494.14 1314
4494.77 1266
4495.40 1267
4496.03 1332
4496.67 1299
4497.30 1340
4497.93 1299
4498.56 1502
4499.20 1530
4499.83 1907
4500.46 1945
4501.09 2073
4501.73 2145
4502.36 2537
4502.99 2473
4503.63 2310
4504.26 2347
4504.89 2050
4505.52 1798
4506.16 1609
4506.79 1675
4507.42 1687
4508.06 1426
4508.69 1587
4509.32 1497
4509.96 1357
4510.59 1449
4511.22 1449
4511.86 1469
4512.49 1336
4513.12 1340
4513.76 1454
4514.39 1511
4515.02 1480
4515.66 1329
4516.29 1163
4516.93 1240
4517.56 1296
4518.19 1242
4518.83 1216
4519.46 1206
4520.10 1114
4520.73 1258
4521.36 1249
4522.00 1145
4522.63 1189
4523.27 1261
4523.90 1217
4524.54 1138
4525.17 1166
4525.80 1241
4526.44 1238
4527.07 1195
4527.71 1287
4528.34 1187
4528.98 1149
4529.61 1177
4530.25 1374
4530.88 1272
4531.52 1277
4532.15 1429
4532.79 1475
4533.42 1392
4534.06 1380
4534.69 1476
4535.33 1391
4535.96 1349
4536.60 1333
4537.23 1289
4537.87 1176
4538.50 1052
4539.14 1168
4539.77 1266
4540.41 1211
4541.04 1121
4541.68 1168
4542.31 1170
4542.95 1114
4543.59 1119
4544.22 1170
4544.86 1127
4545.49 1183
4546.13 1085
4546.77 1085
4547.40 1175
4548.04 1155
4548.67 1129
4549.31 952
4549.95 1061
4550.58 1034
4551.22 1099
4551.85 1081
4552.49 1132
4553.13 1140
4553.76 1156
4554.40 1209
4555.04 1183
4555.67 1079
4556.31 1076
4556.95 1180
4557.58 1133
4558.22 1126
4558.86 1139
4559.49 1109
4560.13 1128
4560.77 1162
4561.40 1222
4562.04 1201
4562.68 1140
4563.31 1196
4563.95 1176
4564.59 1158
4565.23 1149
4565.86 1179
4566.50 1180
4567.14 1138
4567.77 1050
4568.41 1074
4569.05 1226
4569.69 1118
4570.32 1056
4570.96 1177
4571.60 1118
4572.24 1190
4572.88 1256
4573.51 1048
4574.15 1129
4574.79 1161
4575.43 970
4576.06 986
4576.70 1055
4577.34 1166
4577.98 1042
4578.62 1207
4579.26 1145
4579.89 1159
4580.53 1186
4581.17 1298
4581.81 1304
4582.45 1327
4583.09 1218
4583.72 1339
4584.36 1284
4585.00 1326
4585.64 1267
4586.28 1289
4586.92 1294
4587.56 1343
4588.19 1352
4588.83 1480
4589.47 1566
4590.11 1683
4590.75 1822
4591.39 2279
4592.03 2183
4592.67 2444
4593.31 2691
4593.95 2589
4594.58 2412
4595.22 2323
4595.86 2243
4596.50 1942
4597.14 1687
4597.78 1623
4598.42 1495
4599.06 1494
4599.70 1475
4600.34 1516
4600.98 1551
4601.62 1567
4602.26 1466
4602.90 1438
4603.54 1449
4604.18 1463
4604.82 1495
4605.46 1602
4606.10 1545
4606.74 1400
4607.38 1375
4608.02 1384
4608.66 1260
4609.30 1216
4609.94 1351
4610.58 1341
4611.22 1293
4611.86 1342
4612.50 1356
4613.14 1290
4613.78 1344
4614.42 1227
4615.06 1281
4615.70 1117
4616.35 1187
4616.99 1137
4617.63 1217
4618.27 1219
4618.91 1246
4619.55 1194
4620.19 1243
4620.83 1183
4621.47 1183
4622.11 1199
4622.76 1170
4623.40 1221
4624.04 1250
4624.68 1260
4625.32 1138
4625.96 1313
4626.60 1295
4627.25 1231
4627.89 1160
4628.53 1294
4629.17 1314
4629.81 1339
4630.45 1386
4631.10 1449
4631.74 1484
4632.38 1531
4633.02 1743
4633.66 1658
4634.30 1625
4634.95 1637
4635.59 1479
4636.23 1485
4636.87 1499
4637.52 1390
4638.16 1373
4638.80 1379
4639.44 1386
4640.08 1421
4640.73 1336
4641.37 1269
4642.01 1250
4642.66 1248
4643.30 1395
4643.94 1355
4644.58 1218
4645.23 1358
4645.87 1423
4646.51 1376
4647.15 1454
4647.80 1351
4648.44 1304
4649.08 1215
4649.73 1236
4650.37 1187
4651.01 1221
4651.66 1318
4652.30 1290
4652.94 1195
4653.59 1169
4654.23 1244
4654.87 1276
4655.52 1214
4656.16 1285
4656.80 1273
4657.45 1239
4658.09 1243
4658.73 1181
4659.38 1241
4660.02 1139
4660.67 1148
4661.31 1140
4661.95 1105
4662.60 1099
4663.24 1170
4663.89 1109
4664.53 1179
4665.17 1119
4665.82 985
4666.46 1059
4667.11 1119
4667.75 1073
4668.40 1123
4669.04 1053
4669.68 1135
4670.33 1140
4670.97 1085
4671.62 1144
4672.26 1114
4672.91 1051
4673.55 1012
4674.20 991
4674.84 1109
4675.49 1149
4676.13 1074
4676.78 1004
4677.42 1001
4678.07 1143
4678.71 1122
4679.36 1166
4680.00 1134
4680.65 1104
4681.29 1239
4681.94 1346
4682.58 1233
4683.23 1110
4683.87 1189
4684.52 1150
4685.16 1149
4685.81 1163
4686.46 1317
4687.10 1264
4687.75 1244
4688.39 1077
4689.04 1217
4689.68 1286
4690.33 1301
4690.98 1195
4691.62 1143
4692.27 1312
4692.91 1382
4693.56 1292
4694.21 1283
4694.85 1311
4695.50 1457
4696.15 1559
4696.79 1678
4697.44 1955
4698.08 1908
4698.73 2012
4699.38 2238
4700.02 2301
4700.67 2306
4701.32 2515
4701.96 2461
4702.61 2384
4703.26 2020
4703.90 1829
4704.55 1617
4705.20 1542
4705.84 1473
4706.49 1529
4707.14 1496
4707.79 1476
4708.43 1433
4709.08 1485
4709.73 1497
4710.37 1550
4711.02 1512
4711.67 1488
4712.32 1462
4712.96 1585
4713.61 1568
4714.26 1669
4714.91 1497
4715.55 1408
4716.20 1452
4716.85 1473
4717.50 1455
4718.15 1404
4718.79 1329
4719.44 1396
4720.09 1484
4720.74 1444
4721.39 1382
4722.03 1414
4722.68 1442
4723.33 1517
4723.98 1434
4724.63 1406
4725.27 1413
4725.92 1460
4726.57 1646
4727.22 1757
4727.87 1843
4728.52 1831
4729.16 1764
4729.81 1785
4730.46 1748
4731.11 1524
4731.76 1483
4732.41 1339
4733.06 1335
4733.71 1391
4734.36 1381
4735.00 1282
4735.65 1396
4736.30 1427
4736.95 1243
4737.60 1284
4738.25 1315
4738.90 1440
4739.55 1410
4740.20 1291
4740.85 1418
4741.50 1473
4742.15 1507
4742.80 1549
4743.44 1337
4744.09 1332
4744.74 1336
4745.39 1335
4746.04 1462
4746.69 1337
4747.34 1401
4747.99 1427
4748.64 1464
4749.29 1403
4749.94 1488
4750.59 1458
4751.24 1532
4751.89 1551
4752.54 1652
4753.19 1759
4753.84 1785
4754.49 1734
4755.14 1643
4755.79 1603
4756.44 1622
4757.10 1594
4757.75 1511
4758.40 1386
4759.05 1478
4759.70 1383
4760.35 1333
4761.00 1304
4761.65 1190
4762.30 1197
4762.95 1214
4763.60 1248
4764.25 1458
4764.90 1366
4765.56 1323
4766.21 1386
4766.86 1404
4767.51 1452
4768.16 1440
4768.81 1579
4769.46 1530
4770.11 1439
4770.77 1502
4771.42 1277
4772.07 1195
4772.72 1320
4773.37 1334
4774.02 1266
4774.67 1169
4775.33 1213
4775.98 1239
4776.63 1133
4777.28 1168
4777.93 1164
4778.59 1160
4779.24 1372
4779.89 1366
4780.54 1472
4781.19 1401
4781.85 1383
4782.50 1316
4783.15 1366
4783.80 1396
4784.46 1299
4785.11 1053
4785.76 1224
4786.41 1273
4787.07 1261
4787.72 1342
4788.37 1311
4789.02 1240
4789.68 1330
4790.33 1196
4790.98 1101
4791.63 1272
4792.29 1402
4792.94 1450
4793.59 1227
4794.25 1377
4794.90 1252
4795.55 1202
4796.21 1196
4796.86 1152
4797.51 1213
4798.17 1228
4798.82 1141
4799.47 1118
4800.13 1281
4800.78 1181
4801.43 1120
4802.09 1354
4802.74 1277
4803.39 1235
4804.05 1228
4804.70 1280
4805.35 1219
4806.01 1250
4806.66 1311
4807.32 1161
4807.97 1254
4808.62 1259
4809.28 1209
4809.93 1239
4810.59 1289
4811.24 1250
4811.89 1373
4812.55 1399
4813.20 1403
4813.86 1567
4814.51 1602
4815.17 1405
4815.82 1391
4816.48 1385
4817.13 1257
4817.78 1418
4818.44 1430
4819.09 1233
4819.75 1234
4820.40 1323
4821.06 1468
4821.71 1548
4822.37 1520
4823.02 1517
4823.68 1508
4824.33 1604
4824.99 1690
4825.64 1565
4826.30 1663
4826.95 1609
4827.61 1677
4828.26 1700
4828.92 1643
4829.58 1625
4830.23 1768
4830.89 1675
4831.54 1629
4832.20 1788
4832.85 1750
4833.51 1972
4834.16 1882
4834.82 1840
4835.48 1852
4836.13 2006
4836.79 2046
4837.44 2038
4838.10 2174
4838.76 2146
4839.41 2297
4840.07 2396
4840.72 2598
4841.38 2523
4842.04 2413
4842.69 2447
4843.35 2576
4844.01 2522
4844.66 2486
4845.32 2550
4845.98 2915
4846.63 2841
4847.29 2974
4847.95 3350
4848.60 3845
4849.26 4017
4849.92 4577
4850.57 5108
4851.23 5425
4851.89 5662
4852.54 5761
4853.20 5185
4853.86 5006
4854.51 4263
4855.17 4077
4855.83 4079
4856.49 4034
4857.14 4025
4857.80 4108
4858.46 4157
4859.12 4518
4859.77 4707
4860.43 4586
4861.09 4267
4861.75 4080
4862.40 3841
4863.06 3607
4863.72 3336
4864.38 3390
4865.03 3495
4865.69 3568
4866.35 3511
4867.01 3633
4867.67 3721
4868.32 3501
4868.98 3495
4869.64 3401
4870.30 3416
4870.96 3296
4871.62 3214
4872.27 3052
4872.93 2813
4873.59 2691
4874.25 2707
4874.91 2723
4875.57 2665
4876.22 2662
4876.88 2647
4877.54 2694
4878.20 2666
4878.86 2709
4879.52 2764
4880.18 2726
4880.84 2769
4881.49 2927
4882.15 2695
4882.81 2486
4883.47 2341
4884.13 2261
4884.79 2213
4885.45 2176
4886.11 2127
4886.77 2170
4887.43 2065
4888.09 2254
4888.75 2150
4889.41 2180
4890.07 2313
4890.72 2423
4891.38 2443
4892.04 2313
4892.70 2465
4893.36 2513
4894.02 2517
4894.68 2351
4895.34 2303
4896.00 2233
4896.66 1996
4897.32 1875
4897.98 1915
4898.64 1818
4899.30 1690
4899.96 1820
4900.62 1873
4901.28 1876
4901.94 1911
4902.60 1746
4903.27 1846
4903.93 1951
4904.59 1978
4905.25 1834
4905.91 1672
4906.57 1758
4907.23 1597
4907.89 1739
4908.55 1618
4909.21 1580
4909.87 1661
4910.53 1524
4911.19 1617
4911.85 1573
4912.52 1510
4913.18 1589
4913.84 1520
4914.50 1524
4915.16 1526
4915.82 1435
4916.48 1488
4917.14 1408
4917.81 1400
4918.47 1382
4919.13 1421
4919.79 1310
4920.45 1380
4921.11 1459
4921.77 1361
4922.44 1536
4923.10 1535
4923.76 1545
4924.42 1478
4925.08 1365
4925.75 1553
4926.41 1520
4927.07 1381
4927.73 1409
4928.39 1403
4929.06 1438
4929.72 1305
4930.38 1344
4931.04 1228
4931.71 1316
4932.37 1372
4933.03 1419
4933.69 1487
4934.36 1491
4935.02 1417
4935.68 1442
4936.34 1313
4937.01 1361
4937.67 1217
4938.33 1169
4938.99 1273
4939.66 1319
4940.32 1248
4940.98 1297
4941.65 1247
4942.31 1423
4942.97 1338
4943.63 1309
4944.30 1293
4944.96 1249
4945.62 1205
4946.29 1135
4946.95 1183
4947.61 1151
4948.28 1135
4948.94 1118
4949.61 1153
4950.27 1246
4950.93 1224
4951.60 1240
4952.26 1186
4952.92 1109
4953.59 1191
4954.25 1031
4954.92 1168
4955.58 1205
4956.24 1238
4956.91 1167
4957.57 1163
4958.24 1233
4958.90 1375
4959.56 1135
4960.23 1174
4960.89 1286
4961.56 1305
4962.22 1404
4962.89 1520
4963.55 1662
4964.21 1720
4964.88 1925
4965.54 1865
4966.21 1942
4966.87 1969
4967.54 1720
4968.20 1525
4968.87 1453
4969.53 1400
4970.20 1234
4970.86 1280
4971.53 1336
4972.19 1375
4972.86 1205
4973.52 1302
4974.19 1182
4974.85 1377
4975.52 1440
4976.18 1286
4976.85 1158
4977.51 1291
4978.18 1313
4978.85 1370
4979.51 1353
4980.18 1300
4980.84 1139
4981.51 1202
4982.17 1177
4982.84 1315
4983.50 1340
4984.17 1215
4984.84 1217
4985.50 1165
4986.17 1263
4986.83 1297
4987.50 1313
4988.17 1369
4988.83 1243
4989.50 1286
4990.17 1437
4990.83 1582
4991.50 1583
4992.16 1425
4992.83 1501
4993.50 1297
4994.16 1132
4994.83 1298
4995.50 1311
4996.16 1225
4996.83 1221
4997.50 1115
4998.16 1170
4998.83 1231
4999.50 1158
5000.16 1142
5000.83 1270
5001.50 1118
5002.17 1102
5002.83 1115
5003.50 1135
5004.17 1075
5004.83 1172
5005.50 1262
5006.17 1132
5006.84 1147
5007.50 1110
5008.17 1196
5008.84 1135
5009.51 1135
5010.17 1056
5010.84 1230
5011.51 1181
5012.18 1075
5012.84 1184
5013.51 1168
5014.18 1054
5014.85 1229
5015.52 1164
5016.18 1145
5016.85 1108
5017.52 1036
5018.19 1057
5018.86 1107
5019.52 1137
5020.19 1120
5020.86 1171
5021.53 1171
5022.20 1188
5022.87 1205
5023.54 1027
5024.20 1056
5024.87 1017
5025.54 1043
5026.21 1107
5026.88 1108
5027.55 1143
5028.22 1057
5028.88 1109
5029.55 1160
5030.22 1044
5030.89 1042
5031.56 1150
5032.23 1147
5032.90 1072
5033.57 998
5034.24 933
5034.91 1052
5035.58 1105
5036.25 1083
5036.91 1130
5037.58 1051
5038.25 1173
5038.92 1115
5039.59 1167
5040.26 1170
5040.93 1053
5041.60 978
5042.27 1005
5042.94 995
5043.61 991
5044.28 1023
5044.95 992
5045.62 1094
5046.29 1103
5046.96 1076
5047.63 1030
5048.30 1038
5048.97 947
5049.64 973
5050.31 998
5050.98 973
5051.65 1035
5052.32 1094
5052.99 985
5053.66 998
5054.33 891
5055.00 943
5055.68 1042
5056.35 1089
5057.02 925
5057.69 1049
5058.36 1126
5059.03 1075
5059.70 1012
5060.37 960
5061.04 1041
5061.71 1081
5062.38 1027
5063.06 984
5063.73 1058
5064.40 1158
5065.07 1128
5065.74 949
5066.41 1009
5067.08 1048
5067.75 999
5068.43 1015
5069.10 1021
5069.77 918
5070.44 939
5071.11 1011
5071.78 876
5072.46 942
5073.13 1084
5073.80 1123
5074.47 1033
5075.14 1033
5075.81 1116
5076.49 1048
5077.16 1173
5077.83 1100
5078.50 1170
5079.18 1231
5079.85 1208
5080.52 1482
5081.19 1346
5081.86 1282
5082.54 1297
5083.21 1203
5083.88 1083
5084.55 1171
5085.23 1091
5085.90 1111
5086.57 1093
5087.25 1192
5087.92 1154
5088.59 1063
5089.26 1099
5089.94 1210
5090.61 1342
5091.28 1324
5091.96 1271
5092.63 1259
5093.30 1304
5093.97 1225
5094.65 1195
5095.32 1248
5095.99 1162
5096.67 1120
5097.34 1069
5098.01 1113
5098.69 1159
5099.36 1265
5100.04 1253
5100.71 1144
5101.38 1197
5102.06 1164
5102.73 1198
5103.40 1288
5104.08 1360
5104.75 1531
5105.43 1486
5106.10 1414
5106.77 1452
5107.45 1240
5108.12 1228
5108.80 1239
5109.47 1216
5110.14 1267
5110.82 1166
5111.49 1057
5112.17 1227
5112.84 1125
5113.52 1130
5114.19 1095
5114.87 1032
5115.54 1056
5116.21 1195
5116.89 1145
5117.56 1217
5118.24 1083
5118.91 1070
5119.59 1247
5120.26 1273
5120.94 1298
5121.61 1222
5122.29 1189
5122.96 1171
5123.64 1231
5124.31 1150
5124.99 1106
5125.66 1235
5126.34 1208
5127.01 1091
5127.69 1143
5128.37 1148
5129.04 1098
5129.72 1207
5130.39 1177
5131.07 1220
5131.74 1169
5132.42 1241
5133.09 1241
5133.77 1125
5134.45 1075
5135.12 1025
5135.80 1103
5136.47 1132
5137.15 1138
5137.83 1074
5138.50 1072
5139.18 1019
5139.85 1043
5140.53 964
5141.21 982
5141.88 996
5142.56 991
5143.24 994
5143.91 909
5144.59 912
5145.27 864
5145.94 856
5146.62 897
5147.30 980
5147.97 961
5148.65 963
5149.33 937
5150.00 982
5150.68 926
5151.36 809
5152.03 987
5152.71 997
5153.39 824
5154.07 951
5154.74 925
5155.42 1021
5156.10 950
5156.77 919
5157.45 967
5158.13 931
5158.81 964
5159.48 1052
5160.16 1092
5160.84 1022
5161.52 1034
5162.19 1031
5162.87 954
5163.55 974
5164.23 929
5164.91 1047
5165.58 979
5166.26 964
5166.94 1065
5167.62 1205
5168.30 1236
5168.97 953
5169.65 980
5170.33 1104
5171.01 1021
5171.69 1082
5172.37 1051
5173.04 1013
5173.72 957
5174.40 938
5175.08 1034
5175.76 924
5176.44 927
5177.11 961
5177.79 1049
5178.47 944
5179.15 1108
5179.83 1000
5180.51 955
5181.19 1061
5181.87 1039
5182.55 1101
5183.22 955
5183.90 945
5184.58 1039
5185.26 1018
5185.94 1010
5186.62 985
5187.30 959
5187.98 1022
5188.66 1031
5189.34 951
5190.02 980
5190.70 994
5191.38 938
5192.06 1008
5192.74 1028
5193.42 923
5194.10 934
5194.78 1025
5195.46 998
5196.14 958
5196.82 899
5197.50 964
5198.18 950
5198.86 860
5199.54 894
5200.22 871
5200.90 946
5201.58 927
5202.26 993
5202.94 868
5203.62 965
5204.30 940
5204.98 975
5205.66 903
5206.34 956
5207.02 905
5207.70 1015
5208.38 947
5209.06 1092
5209.74 1181
5210.42 1134
5211.10 1162
5211.79 1154
5212.47 1148
5213.15 1271
5213.83 1164
5214.51 1199
5215.19 1150
5215.87 1165
5216.55 1278
5217.23 1447
5217.92 1473
5218.60 1554
5219.28 1446
5219.96 1527
5220.64 1507
5221.32 1459
5222.00 1406
5222.69 1386
5223.37 1321
5224.05 1356
5224.73 1288
5225.41 1339
5226.10 1349
5226.78 1171
5227.46 1161
5228.14 1167
5228.82 1114
5229.51 1189
5230.19 1184
5230.87 1188
5231.55 1110
5232.23 1201
5232.92 1125
5233.60 1062
5234.28 1121
5234.96 1149
5235.65 1147
5236.33 1197
5237.01 1223
5237.69 1212
5238.38 1152
5239.06 1109
5239.74 1162
5240.42 1149
5241.11 1408
5241.79 1356
5242.47 1299
5243.16 1162
5243.84 1219
5244.52 1291
5245.21 1168
5245.89 1100
5246.57 990
5247.26 1167
5247.94 1237
5248.62 1208
5249.31 1249
5249.99 1392
5250.67 1300
5251.36 1318
5252.04 1591
5252.72 1721
5253.41 1720
5254.09 1608
5254.77 1438
5255.46 1365
5256.14 1196
5256.83 1218
5257.51 1221
5258.19 1315
5258.88 1350
5259.56 1365
5260.25 1271
5260.93 1341
5261.61 1413
5262.30 1363
5262.98 1428
5263.67 1321
5264.35 1250
5265.04 1304
5265.72 1268
5266.40 1279
5267.09 1289
5267.77 1173
5268.46 1279
5269.14 1233
5269.83 1172
5270.51 1182
5271.20 1075
5271.88 1006
5272.57 1048
5273.25 1116
5273.94 1127
5274.62 1104
5275.31 1140
5275.99 1168
5276.68 1083
5277.36 1166
5278.05 1033
5278.73 1085
5279.42 1093
5280.10 1129
5280.79 1204
5281.47 1153
5282.16 1133
5282.85 1136
5283.53 1105
5284.22 1099
5284.90 1139
5285.59 1113
5286.27 1075
5286.96 1051
5287.65 1068
5288.33 1007
5289.02 888
5289.70 1128
5290.39 985
5291.08 812
5291.76 944
5292.45 1047
5293.13 985
5293.82 917
5294.51 1069
5295.19 966
5295.88 1046
5296.57 987
5297.25 1018
5297.94 1030
5298.63 1049
5299.31 1008
5300.00 1074
5300.69 1105
5301.37 1200
5302.06 1186
5302.75 1149
5303.43 1327
5304.12 1414
5304.81 1343
5305.49 1340
5306.18 1235
5306.87 1148
5307.56 1037
5308.24 1146
5308.93 1174
5309.62 1199
5310.30 1136
5310.99 1268
5311.68 1279
5312.37 1380
5313.05 1471
5313.74 1457
5314.43 1393
5315.12 1341
5315.81 1247
5316.49 1166
5317.18 1107
5317.87 1255
5318.56 1418
5319.24 1410
5319.93 1466
5320.62 1585
5321.31 1639
5322.00 1545
5322.68 1586
5323.37 1571
5324.06 1594
5324.75 1473
5325.44 1303
5326.13 1240
5326.81 1209
5327.50 1069
5328.19 1182
5328.88 1225
5329.57 1260
5330.26 1183
5330.95 1142
5331.63 1014
5332.32 956
5333.01 981
5333.70 1036
5334.39 1104
5335.08 1044
5335.77 965
5336.46 979
5337.15 1112
5337.84 1165
5338.52 1097
5339.21 1066
5339.90 1043
5340.59 1167
5341.28 1217
5341.97 1115
5342.66 1163
5343.35 1129
5344.04 1054
5344.73 1069
5345.42 975
5346.11 981
5346.80 1036
5347.49 1102
5348.18 1061
5348.87 1020
5349.56 1089
5350.25 1153
5350.94 1150
5351.63 1027
5352.32 1073
5353.01 1049
5353.70 1089
5354.39 1034
5355.08 999
5355.77 1076
5356.46 1049
5357.15 979
5357.84 1003
5358.53 859
5359.22 958
5359.91 999
5360.60 1043
5361.29 929
5361.98 929
5362.67 972
5363.36 934
5364.06 1012
5364.75 1000
5365.44 900
5366.13 1022
5366.82 900
5367.51 926
5368.20 994
5368.89 885
5369.58 914
5370.27 908
5370.97 949
5371.66 910
5372.35 944
5373.04 1030
5373.73 936
5374.42 884
5375.11 898
5375.81 906
5376.50 850
5377.19 825
5377.88 875
5378.57 936
5379.26 913
5379.96 896
5380.65 942
5381.34 894
5382.03 836
5382.72 805
5383.42 778
5384.11 927
5384.80 816
5385.49 885
5386.19 973
5386.88 922
5387.57 964
5388.26 965
5388.96 854
5389.65 981
5390.34 1125
5391.03 1140
5391.73 1207
5392.42 1159
5393.11 862
5393.80 947
5394.50 914
5395.19 919
5395.88 1008
5396.57 924
5397.27 857
5397.96 814
5398.65 1014
5399.35 976
5400.04 997
5400.73 879
5401.43 934
5402.12 956
5402.81 912
5403.51 813
5404.20 923
5404.89 944
5405.59 950
5406.28 1057
5406.97 1004
5407.67 930
5408.36 999
5409.06 1003
5409.75 990
5410.44 946
5411.14 907
5411.83 906
5412.52 1056
5413.22 1007
5413.91 997
5414.61 1011
5415.30 1031
5415.99 1026
5416.69 959
5417.38 1007
5418.08 982
5418.77 1079
5419.47 1011
5420.16 1101
5420.86 1100
5421.55 1097
5422.24 1071
5422.94 991
5423.63 1070
5424.33 1039
5425.02 1046
5425.72 979
5426.41 958
5427.11 1000
5427.80 987
5428.50 1012
5429.19 943
5429.89 990
5430.58 1033
5431.28 1005
5431.97 1072
5432.67 1066
5433.36 1073
5434.06 1136
5434.75 1058
5435.45 1207
5436.15 1309
5436.84 1290
5437.54 1204
5438.23 1339
5438.93 1293
5439.62 1338
5440.32 1196
5441.01 1185
5441.71 1246
5442.41 1321
5443.10 1301
5443.80 1253
5444.49 1200
5445.19 1267
5445.89 1263
5446.58 1393
5447.28 1469
5447.98 1497
5448.67 1393
5449.37 1502
5450.06 1428
5450.76 1371
5451.46 1216
5452.15 1269
5452.85 1284
5453.55 1265
5454.24 1275
5454.94 1313
5455.64 1307
5456.33 1372
5457.03 1222
5457.73 1315
5458.42 1320
5459.12 1251
5459.82 1297
5460.51 1353
5461.21 1383
5461.91 1397
5462.61 1435
5463.30 1463
5464.00 1475
5464.70 1421
5465.40 1467
5466.09 1438
5466.79 1392
5467.49 1467
5468.18 1554
5468.88 1504
5469.58 1498
5470.28 1488
5470.98 1479
5471.67 1527
5472.37 1601
5473.07 1671
5473.77 1674
5474.46 1743
5475.16 1613
5475.86 1692
5476.56 1960
5477.26 2000
5477.95 1915
5478.65 2115
5479.35 2403
5480.05 2798
5480.75 3138
5481.45 3446
5482.14 3534
5482.84 3535
5483.54 3418
5484.24 3156
5484.94 2668
5485.64 2392
5486.34 2305
5487.03 2236
5487.73 2215
5488.43 2186
5489.13 2244
5489.83 2143
5490.53 1998
5491.23 1976
5491.93 2191
5492.63 2319
5493.33 2416
5494.02 2267
5494.72 2310
5495.42 2394
5496.12 2358
5496.82 2384
5497.52 2400
5498.22 2750
5498.92 3115
5499.62 3824
5500.32 4316
5501.02 4873
5501.72 5505
5502.42 5829
5503.12 6287
5503.82 5782
5504.52 5014
5505.22 4168
5505.92 3429
5506.62 3138
5507.32 2737
5508.02 2347
5508.72 2206
5509.42 2241
5510.12 2237
5510.82 2136
5511.52 2143
5512.22 2188
5512.92 1957
5513.62 2061
5514.32 2110
5515.02 1896
5515.72 1931
5516.42 2024
5517.12 1794
5517.82 1810
5518.52 1837
5519.22 1662
5519.93 1725
5520.63 1651
5521.33 1667
5522.03 1638
5522.73 1544
5523.43 1674
5524.13 1545
5524.83 1448
5525.53 1532
5526.23 1407
5526.94 1393
5527.64 1383
5528.34 1386
5529.04 1478
5529.74 1494
5530.44 1439
5531.14 1447
5531.85 1458
5532.55 1349
5533.25 1359
5533.95 1267
5534.65 1443
5535.35 1335
5536.06 1268
5536.76 1344
5537.46 1192
5538.16 1154
5538.86 1297
5539.57 1359
5540.27 1327
5540.97 1219
5541.67 1238
5542.37 1162
5543.08 1145
5543.78 1172
5544.48 1190
5545.18 1238
5545.89 1221
5546.59 1156
5547.29 1085
5547.99 1057
5548.70 1035
5549.40 1115
5550.10 1184
5550.81 1131
5551.51 1170
5552.21 1187
5552.91 1203
5553.62 1221
5554.32 1172
5555.02 1187
5555.73 1249
5556.43 1252
5557.13 1236
5557.84 1163
5558.54 1141
5559.24 1204
5559.95 1259
5560.65 1153
5561.35 1112
5562.06 1133
5562.76 1163
5563.46 1205
5564.17 1191
5564.87 1268
5565.57 1460
5566.28 1391
5566.98 1377
5567.69 1287
5568.39 1231
5569.09 1168
5569.80 1206
5570.50 1104
5571.21 1121
5571.91 994
5572.61 1142
5573.32 1297
5574.02 1165
5574.73 1240
5575.43 1254
5576.14 1201
5576.84 1070
5577.54 1084
5578.25 1149
5578.95 1111
5579.66 1239
5580.36 1164
5581.07 1221
5581.77 1160
5582.48 1105
5583.18 1047
5583.89 1102
5584.59 1062
5585.30 1016
5586.00 1016
5586.71 1173
5587.41 1093
5588.12 1083
5588.82 1153
5589.53 1059
5590.23 1044
5590.94 1083
5591.64 1011
5592.35 975
5593.05 1004
5593.76 1082
5594.47 1132
5595.17 943
5595.88 1044
5596.58 1084
5597.29 1039
5597.99 1136
5598.70 1141
5599.41 1032
5600.11 1094
5600.82 1093
5601.52 1098
5602.23 976
5602.94 935
5603.64 982
5604.35 1018
5605.05 1062
5605.76 1001
5606.47 937
5607.17 1044
5607.88 1117
5608.59 1097
5609.29 1044
5610.00 988
5610.70 944
5611.41 932
5612.12 1021
5612.82 1032
5613.53 1003
5614.24 911
5614.95 1010
5615.65 1065
5616.36 1008
5617.07 919
5617.77 971
5618.48 920
5619.19 931
5619.89 1052
5620.60 984
5621.31 1013
5622.02 1116
5622.72 1115
5623.43 988
5624.14 962
5624.85 1062
5625.55 1023
5626.26 1176
5626.97 1065
5627.68 1088
5628.38 1225
5629.09 1370
5629.80 1436
5630.51 1267
5631.21 1349
5631.92 1301
5632.63 1363
5633.34 1296
5634.05 1201
5634.75 1221
5635.46 1285
5636.17 1099
5636.88 1130
5637.59 1183
5638.30 1302
5639.00 1176
5639.71 1259
5640.42 1286
5641.13 1390
5641.84 1496
5642.55 1513
5643.26 1360
5643.96 1298
5644.67 1214
5645.38 1223
5646.09 1302
5646.80 1202
5647.51 1170
5648.22 1155
5648.93 1169
5649.64 1165
5650.34 1156
5651.05 1129
5651.76 1233
5652.47 1179
5653.18 1178
5653.89 1193
5654.60 1388
5655.31 1442
5656.02 1377
5656.73 1643
5657.44 1899
5658.15 1843
5658.86 1918
5659.57 2215
5660.28 2096
5660.99 1927
5661.70 1750
5662.41 1537
5663.12 1412
5663.83 1346
5664.54 1302
5665.25 1287
5665.96 1316
5666.67 1212
5667.38 1088
5668.09 1184
5668.80 1247
5669.51 1187
5670.22 1112
5670.93 1233
5671.64 1190
5672.35 1164
5673.06 1115
5673.77 1158
5674.48 1170
5675.19 1214
5675.90 1165
5676.61 1176
5677.32 1174
5678.03 1009
5678.74 1092
5679.45 1175
5680.17 1111
5680.88 1121
5681.59 1153
5682.30 1251
5683.01 1126
5683.72 1029
5684.43 1107
5685.14 1052
5685.85 1086
5686.57 1196
5687.28 1101
5687.99 1021
5688.70 1057
5689.41 1037
5690.12 998
5690.84 1042
5691.55 998
5692.26 1033
5692.97 1047
5693.68 1072
5694.39 1082
5695.11 1040
5695.82 1177
5696.53 1098
5697.24 1045
5697.95 934
5698.67 919
5699.38 842
5700.09 917
5700.80 998
5701.51 923
5702.23 951
5702.94 1026
5703.65 920
5704.36 985
5705.08 1071
5705.79 1028
5706.50 982
5707.21 1012
5707.93 912
5708.64 930
5709.35 958
5710.07 904
5710.78 926
5711.49 933
5712.20 871
5712.92 962
5713.63 876
5714.34 975
5715.06 914
5715.77 924
5716.48 1007
5717.20 954
5717.91 888
5718.62 867
5719.34 864
5720.05 942
5720.76 905
5721.48 834
5722.19 900
5722.90 954
5723.62 906
5724.33 932
5725.05 875
5725.76 903
5726.47 903
5727.19 884
5727.90 980
5728.61 1145
5729.33 1100
5730.04 987
5730.76 1013
5731.47 1015
5732.19 1057
5732.90 944
5733.61 979
5734.33 918
5735.04 891
5735.76 1016
5736.47 1011
5737.19 875
5737.90 885
5738.61 844
5739.33 961
5740.04 788
5740.76 773
5741.47 859
5742.19 839
5742.90 907
5743.62 962
5744.33 884
5745.05 813
5745.76 833
5746.48 954
5747.19 903
5747.91 811
5748.62 869
5749.34 866
5750.05 857
5750.77 841
5751.49 807
5752.20 874
5752.92 853
5753.63 986
5754.35 881
5755.06 816
5755.78 880
5756.49 865
5757.21 848
5757.93 947
5758.64 913
5759.36 982
5760.07 1060
5760.79 914
5761.51 856
5762.22 893
5762.94 874
5763.65 900
5764.37 888
5765.09 883
5765.80 837
5766.52 896
5767.24 886
5767.95 865
5768.67 836
5769.39 898
5770.10 902
5770.82 957
5771.53 986
5772.25 939
5772.97 953
5773.69 936
5774.40 900
5775.12 866
5775.84 905
5776.55 923
5777.27 892
5777.99 943
5778.70 908
5779.42 964
5780.14 904
5780.86 950
5781.57 889
5782.29 868
5783.01 868
5783.72 867
5784.44 873
5785.16 924
5785.88 920
5786.59 950
5787.31 956
5788.03 936
5788.75 891
5789.47 842
5790.18 903
5790.90 906
5791.62 878
5792.34 1001
5793.06 1050
5793.77 940
5794.49 904
5795.21 898
5795.93 1010
5796.65 1060
5797.36 996
5798.08 1132
5798.80 976
5799.52 1119
5800.24 1160
5800.96 1272
5801.67 1421
5802.39 1771
5803.11 1876
5803.83 2104
5804.55 2130
5805.27 2098
5805.99 1922
5806.71 1840
5807.42 1503
5808.14 1363
5808.86 1257
5809.58 1236
5810.30 1256
5811.02 1133
5811.74 1061
5812.46 1142
5813.18 1168
5813.90 1135
5814.62 1123
5815.34 1079
5816.05 1103
5816.77 1042
5817.49 1036
5818.21 1085
5818.93 1118
5819.65 1110
5820.37 1156
5821.09 1117
5821.81 1141
5822.53 1081
5823.25 1069
5823.97 1041
5824.69 988
5825.41 976
5826.13 997
5826.85 984
5827.57 1026
5828.29 995
5829.01 1048
5829.73 1006
5830.45 985
5831.17 936
5831.89 905
5832.61 939
5833.33 970
5834.05 1040
5834.78 916
5835.50 910
5836.22 925
5836.94 958
5837.66 967
5838.38 965
5839.10 943
5839.82 858
5840.54 935
5841.26 979
5841.98 940
5842.70 1001
5843.43 973
5844.15 937
5844.87 1003
5845.59 1008
5846.31 908
5847.03 1039
5847.75 1035
5848.47 1036
5849.20 934
5849.92 954
5850.64 919
5851.36 854
5852.08 935
5852.80 955
5853.53 912
5854.25 983
5854.97 952
5855.69 994
5856.41 904
5857.14 868
5857.86 800
5858.58 907
5859.30 888
5860.02 893
5860.75 854
5861.47 873
5862.19 935
5862.91 891
5863.64 897
5864.36 947
5865.08 931
5865.80 902
5866.52 906
5867.25 1027
5867.97 976
5868.69 979
5869.42 972
5870.14 949
5870.86 964
5871.58 974
5872.31 913
5873.03 1014
5873.75 1037
5874.48 913
5875.20 969
5875.92 999
5876.65 1004
5877.37 932
5878.09 986
5878.81 1008
5879.54 1019
5880.26 1018
5880.99 1113
5881.71 1078
5882.43 1092
5883.16 1094
5883.88 1071
5884.60 1132
5885.33 1018
5886.05 1020
5886.77 1055
5887.50 1054
5888.22 971
5888.95 954
5889.67 964
5890.39 964
5891.12 953
5891.84 1116
5892.57 990
5893.29 1013
5894.01 1100
5894.74 1064
5895.46 1062
5896.19 968
5896.91 959
5897.64 1012
5898.36 1098
5899.09 1087
5899.81 1031
5900.53 1045
5901.26 999
5901.98 1001
5902.71 1042
5903.43 1055
5904.16 1149
5904.88 1176
5905.61 1169
5906.33 1116
5907.06 1039
5907.78 1088
5908.51 985
5909.23 1064
5909.96 1131
5910.68 1071
5911.41 1162
5912.14 1125
5912.86 1041
5913.59 1121
5914.31 1014
5915.04 1142
5915.76 1173
5916.49 1087
5917.21 1134
5917.94 1151
5918.67 1165
5919.39 1234
5920.12 1210
5920.84 1131
5921.57 1196
5922.29 1175
5923.02 1107
5923.75 1232
5924.47 1271
5925.20 1270
5925.93 1384
5926.65 1285
5927.38 1199
5928.10 1312
5928.83 1298
5929.56 1351
5930.28 1302
5931.01 1378
5931.74 1373
5932.46 1302
5933.19 1328
5933.92 1460
5934.64 1486
5935.37 1424
5936.10 1438
5936.82 1464
5937.55 1542
5938.28 1636
5939.00 1656
5939.73 1440
5940.46 1621
5941.19 1707
5941.91 1655
5942.64 1663
5943.37 1681
5944.09 1726
5944.82 1838
5945.55 1884
5946.28 1808
5947.00 1923
5947.73 1997
5948.46 2092
5949.19 1968
5949.92 2129
5950.64 2255
5951.37 2410
5952.10 2625
5952.83 2886
5953.55 2882
5954.28 2939
5955.01 3068
5955.74 2976
5956.47 2780
5957.19 2670
5957.92 2441
5958.65 2460
5959.38 2628
5960.11 2699
5960.84 2694
5961.56 2640
5962.29 2786
5963.02 2775
5963.75 2783
5964.48 3029
5965.21 2980
5965.94 3606
5966.66 3913
5967.39 4274
5968.12 4835
5968.85 4828
5969.58 5136
5970.31 4917
5971.04 4646
5971.77 4346
5972.50 3934
5973.22 3570
5973.95 3549
5974.68 3599
5975.41 3501
5976.14 3560
5976.87 3372
5977.60 3328
5978.33 3364
5979.06 3486
5979.79 3667
5980.52 3787
5981.25 3662
5981.98 3865
5982.71 3850
5983.44 3861
5984.17 4019
5984.90 4143
5985.63 4275
5986.36 4160
5987.09 4153
5987.82 3846
5988.55 4060
5989.28 4203
5990.01 4222
5990.74 4083
5991.47 4068
5992.20 4048
5992.93 4114
5993.66 4219
5994.39 4323
5995.12 4186
5995.85 4411
5996.58 4636
5997.31 4456
5998.04 4485
5998.77 4514
5999.50 4415
6000.23 4753
6000.96 4732
6001.69 4591
6002.42 4609
6003.16 4512
6003.89 4368
6004.62 4286
6005.35 4083
6006.08 4176
6006.81 4260
6007.54 4261
6008.27 4553
6009.00 5083
6009.74 5660
6010.47 6933
6011.20 8170
6011.93 9498
6012.66 11598
6013.39 13280
6014.13 14850
6014.86 15724
6015.59 15994
6016.32 16021
6017.05 15322
6017.78 13694
6018.52 12185
6019.25 10588
6019.98 8596
6020.71 7321
6021.44 6286
6022.18 5225
6022.91 4445
6023.64 4018
6024.37 3664
6025.10 3528
6025.84 3340
6026.57 3082
6027.30 2954
6028.03 3020
6028.77 3005
6029.50 3014
6030.23 2980
6030.96 2831
6031.70 2641
6032.43 2747
6033.16 2736
6033.90 2605
6034.63 2359
6035.36 2368
6036.09 2510
6036.83 2396
6037.56 2549
6038.29 2463
6039.03 2529
6039.76 2806
6040.49 2846
6041.23 2736
6041.96 2815
6042.69 3022
6043.43 3048
6044.16 3099
6044.89 3095
6045.63 3146
6046.36 3192
6047.09 3046
6047.83 3088
6048.56 3352
6049.29 3232
6050.03 3379
6050.76 3501
6051.50 3902
6052.23 4329
6052.96 4712
6053.70 5018
6054.43 5024
6055.17 4901
6055.90 4986
6056.63 4797
6057.37 4424
6058.10 3974
6058.84 3720
6059.57 3417
6060.31 3347
6061.04 3188
6061.77 3186
6062.51 3097
6063.24 3086
6063.98 3023
6064.71 2854
6065.45 2847
6066.18 2918
6066.92 2783
6067.65 2664
6068.39 2674
6069.12 2778
6069.86 2745
6070.59 2503
6071.33 2387
6072.06 2492
6072.80 2450
6073.53 2437
6074.27 2454
6075.00 2539
6075.74 2479
6076.47 2391
6077.21 2328
6077.95 2376
6078.68 2425
6079.42 2426
6080.15 2168
6080.89 2018
6081.62 1984
6082.36 2014
6083.09 2051
6083.83 1970
6084.57 2149
6085.30 2037
6086.04 1935
6086.77 1897
6087.51 1990
6088.25 1948
6088.98 2022
6089.72 2116
6090.46 2108
6091.19 2012
6091.93 2162
6092.66 2151
6093.40 2123
6094.14 2140
6094.87 2156
6095.61 2081
6096.35 2048
6097.08 2078
6097.82 1925
6098.56 1961
6099.29 1955
6100.03 1863
6100.77 1845
6101.50 1861
6102.24 1837
6102.98 1775
6103.72 1663
6104.45 1850
6105.19 1730
6105.93 1800
6106.66 1755
6107.40 1785
6108.14 1772
6108.88 1846
6109.61 1753
6110.35 1668
6111.09 1810
6111.83 1806
6112.56 1786
6113.30 1798
6114.04 1852
6114.78 1886
6115.51 1740
6116.25 1838
6116.99 1846
6117.73 1779
6118.47 1757
6119.20 1855
6119.94 1797
6120.68 1765
6121.42 1756
6122.16 1914
6122.89 1848
6123.63 2075
6124.37 1856
6125.11 1828
6125.85 1915
6126.59 1884
6127.32 1891
6128.06 1938
6128.80 1946
6129.54 1860
6130.28 1911
6131.02 1905
6131.76 1934
6132.49 1883
6133.23 1912
6133.97 1888
6134.71 2009
6135.45 2000
6136.19 2044
6136.93 1906
6137.67 1980
6138.41 1946
6139.15 2116
6139.88 2034
6140.62 2050
6141.36 2119
6142.10 2007
6142.84 1993
6143.58 2112
6144.32 2004
6145.06 1921
6145.80 2084
6146.54 1976
6147.28 1897
6148.02 1989
6148.76 2099
6149.50 1970
6150.24 2052
6150.98 2270
6151.72 2041
6152.46 2166
6153.20 2112
6153.94 2089
6154.68 2131
6155.42 2153
6156.16 2237
6156.90 2370
6157.64 2261
6158.38 2304
6159.12 2175
6159.86 2206
6160.60 2311
6161.34 2437
6162.08 2490
6162.82 2519
6163.56 2573
6164.30 2703
6165.05 2911
6165.79 3117
6166.53 3114
6167.27 3274
6168.01 3466
6168.75 3562
6169.49 3599
6170.23 3606
6170.97 3581
6171.71 3392
6172.46 3298
6173.20 3083
6173.94 3020
6174.68 3049
6175.42 3085
6176.16 2824
6176.90 2995
6177.64 2951
6178.39 2789
6179.13 2935
6179.87 3015
6180.61 2882
6181.35 2995
6182.09 3120
6182.84 3096
6183.58 3140
6184.32 3257
6185.06 3334
6185.80 3509
6186.55 3549
6187.29 3470
6188.03 3562
6188.77 3580
6189.52 3378
6190.26 3447
6191.00 3508
6191.74 3846
6192.48 3853
6193.23 3884
6193.97 4136
6194.71 4226
6195.45 4338
6196.20 4426
6196.94 4502
6197.68 4437
6198.43 4234
6199.17 4127
6199.91 4298
6200.65 4311
6201.40 4305
6202.14 4159
6202.88 4328
6203.63 4712
6204.37 4890
6205.11 5499
6205.86 6582
6206.60 8059
6207.34 10176
6208.09 13175
6208.83 16718
6209.57 19818
6210.32 21901
6211.06 23093
6211.80 23317
6212.55 22722
6213.29 20765
6214.03 18374
6214.78 15586
6215.52 12956
6216.26 10656
6217.01 8716
6217.75 7176
6218.50 6157
6219.24 5059
6219.98 4542
6220.73 4417
6221.47 4259
6222.22 4112
6222.96 3988
6223.71 4102
6224.45 4333
6225.19 4510
6225.94 4747
6226.68 4744
6227.43 4643
6228.17 4300
6228.92 4177
6229.66 3824
6230.41 3407
6231.15 3092
6231.90 3003
6232.64 2905
6233.39 2832
6234.13 2875
6234.87 2824
6235.62 2817
6236.36 3088
6237.11 3133
6237.86 3078
6238.60 3542
6239.35 4015
6240.09 4554
6240.84 4965
6241.58 5141
6242.33 5028
6243.07 4728
6243.82 4604
6244.56 4346
6245.31 3922
6246.05 3494
6246.80 3405
6247.55 3575
6248.29 3666
6249.04 3633
6249.78 3751
6250.53 3435
6251.27 3344
6252.02 3295
6252.77 3367
6253.51 3416
6254.26 3328
6255.01 3170
6255.75 3141
6256.50 2900
6257.24 2887
6257.99 3039
6258.74 3114
6259.48 3014
6260.23 2958
6260.98 2970
6261.72 2932
6262.47 2913
6263.22 2606
6263.96 2793
6264.71 2592
6265.46 2525
6266.20 2523
6266.95 2562
6267.70 2558
6268.44 2487
6269.19 2494
6269.94 2436
6270.68 2476
6271.43 2483
6272.18 2597
6272.93 2617
6273.67 2613
6274.42 2617
6275.17 2659
6275.92 2599
6276.66 2461
6277.41 2569
6278.16 2808
6278.91 2990
6279.65 3055
6280.40 3199
6281.15 3290
6281.90 3306
6282.64 3172
6283.39 2928
6284.14 2905
6284.89 2712
6285.64 2457
6286.38 2268
6287.13 2248
6287.88 2340
6288.63 2243
6289.38 2155
6290.12 2010
6290.87 2175
6291.62 2186
6292.37 2009
6293.12 1980
6293.87 1957
6294.61 1935
6295.36 2006
6296.11 1921
6296.86 1936
6297.61 1960
6298.36 2141
6299.11 2121
6299.86 1987
6300.60 1978
6301.35 1960
6302.10 1985
6302.85 1805
6303.60 1847
6304.35 1899
6305.10 1867
6305.85 1699
6306.60 1718
6307.35 1701
6308.10 1748
6308.85 1865
6309.59 1996
6310.34 2032
6311.09 2090
6311.84 2123
6312.59 2086
6313.34 2195
6314.09 2154
6314.84 2113
6315.59 2135
6316.34 2141
6317.09 2107
6317.84 2032
6318.59 2023
6319.34 2062
6320.09 2197
6320.84 2014
6321.59 1971
6322.34 1961
6323.09 1948
6323.84 1882
6324.59 1779
6325.34 1607
6326.09 1654
6326.84 1530
6327.59 1545
6328.34 1545
6329.09 1546
6329.85 1553
6330.60 1525
6331.35 1465
6332.10 1546
6332.85 1503
6333.60 1415
6334.35 1332
6335.10 1392
6335.85 1429
6336.60 1532
6337.35 1561
6338.10 1526
6338.86 1483
6339.61 1429
6340.36 1497
6341.11 1508
6341.86 1444
6342.61 1502
6343.36 1531
6344.12 1443
6344.87 1314
6345.62 1511
6346.37 1362
6347.12 1410
6347.87 1426
6348.62 1545
6349.38 1699
6350.13 1556
6350.88 1620
6351.63 1600
6352.38 1723
6353.14 1784
6353.89 1710
6354.64 1733
6355.39 1817
6356.14 1724
6356.90 1702
6357.65 1721
6358.40 1763
6359.15 1698
6359.91 1571
6360.66 1551
6361.41 1572
6362.16 1611
6362.92 1481
6363.67 1486
6364.42 1442
6365.17 1382
6365.93 1610
6366.68 1517
6367.43 1632
6368.19 1525
6368.94 1523
6369.69 1592
6370.44 1652
6371.20 1716
6371.95 1579
6372.70 1536
6373.46 1567
6374.21 1533
6374.96 1463
6375.72 1336
6376.47 1342
6377.22 1412
6377.98 1385
6378.73 1441
6379.48 1388
6380.24 1392
6380.99 1508
6381.75 1540
6382.50 1576
6383.25 1460
6384.01 1531
6384.76 1463
6385.51 1467
6386.27 1477
6387.02 1413
6387.78 1380
6388.53 1486
6389.28 1371
6390.04 1316
6390.79 1220
6391.55 1191
6392.30 1286
6393.06 1316
6393.81 1346
6394.56 1340
6395.32 1388
6396.07 1329
6396.83 1321
6397.58 1256
6398.34 1240
6399.09 1308
6399.85 1266
6400.60 1272
6401.36 1471
6402.11 1309
6402.87 1325
6403.62 1341
6404.38 1355
6405.13 1329
6405.89 1325
6406.64 1340
6407.40 1404
6408.15 1390
6408.91 1356
6409.66 1520
6410.42 1555
6411.17 1613
6411.93 1617
6412.68 1587
6413.44 1441
6414.20 1460
6414.95 1556
6415.71 1395
6416.46 1313
6417.22 1299
6417.97 1340
6418.73 1369
6419.49 1362
6420.24 1410
6421.00 1327
6421.75 1312
6422.51 1386
6423.27 1400
6424.02 1354
6424.78 1309
6425.54 1239
6426.29 1360
6427.05 1244
6427.80 1287
6428.56 1358
6429.32 1289
6430.07 1258
6430.83 1204
6431.59 1188
6432.34 1283
6433.10 1290
6433.86 1248
6434.61 1272
6435.37 1250
6436.13 1335
6436.88 1269
6437.64 1237
6438.40 1244
6439.16 1245
6439.91 1341
6440.67 1315
6441.43 1388
6442.18 1365
6442.94 1269
6443.70 1317
6444.46 1271
6445.21 1346
6445.97 1299
6446.73 1264
6447.49 1241
6448.24 1369
6449.00 1357
6449.76 1350
6450.52 1267
6451.28 1248
6452.03 1273
6452.79 1277
6453.55 1387
6454.31 1354
6455.06 1342
6455.82 1330
6456.58 1443
6457.34 1295
6458.10 1378
6458.86 1419
6459.61 1466
6460.37 1422
6461.13 1461
6461.89 1512
6462.65 1477
6463.41 1431
6464.16 1579
6464.92 1541
6465.68 1444
6466.44 1589
6467.20 1632
6467.96 1591
6468.72 1495
6469.48 1596
6470.23 1726
6470.99 1717
6471.75 1682
6472.51 1598
6473.27 1700
6474.03 1732
6474.79 1685
6475.55 1776
6476.31 1843
6477.07 1730
6477.83 1690
6478.59 1755
6479.35 1772
6480.10 1785
6480.86 1787
6481.62 1795
6482.38 1844
6483.14 1952
6483.90 1818
6484.66 1823
6485.42 1978
6486.18 2030
6486.94 2098
6487.70 2015
6488.46 2174
6489.22 2103
6489.98 2215
6490.74 2295
6491.50 2251
6492.26 2306
6493.02 2490
6493.78 2564
6494.54 2593
6495.30 2710
6496.06 2818
6496.82 2927
6497.59 3100
6498.35 2957
6499.11 2978
6499.87 2927
6500.63 2765
6501.39 2738
6502.15 2763
6502.91 2865
6503.67 2971
6504.43 2760
6505.19 2879
6505.95 2897
6506.71 2838
6507.48 2993
6508.24 3077
6509.00 3024
6509.76 3177
6510.52 3147
6511.28 3272
6512.04 3456
6512.80 3345
6513.57 3516
6514.33 3511
6515.09 3502
6515.85 3654
6516.61 3534
6517.37 3517
6518.14 3492
6518.90 3643
6519.66 3837
6520.42 3819
6521.18 3971
6521.95 4193
6522.71 4242
6523.47 4425
6524.23 4489
6524.99 4953
6525.76 5275
6526.52 5888
6527.28 6432
6528.04 7085
6528.80 8009
6529.57 7993
6530.33 7934
6531.09 7843
6531.85 7715
6532.62 7787
6533.38 7913
6534.14 8565
6534.91 9632
6535.67 12037
6536.43 14548
6537.19 16836
6537.96 18534
6538.72 19283
6539.48 18508
6540.25 17520
6541.01 15096
6541.77 12877
6542.53 10936
6543.30 8646
6544.06 7171
6544.82 5804
6545.59 4996
6546.35 4454
6547.11 3963
6547.88 3544
6548.64 3391
6549.41 3190
6550.17 3033
6550.93 2933
6551.70 3001
6552.46 3026
6553.22 3170
6553.99 3082
6554.75 2971
6555.52 2781
6556.28 2647
6557.04 2696
6557.81 2648
6558.57 2400
6559.34 2525
6560.10 2649
6560.86 2606
6561.63 2538
6562.39 2840
6563.16 3054
6563.92 3017
6564.69 3048
6565.45 3256
6566.21 3498
6566.98 3494
6567.74 3463
6568.51 3337
6569.27 3375
6570.04 3243
6570.80 3164
6571.57 3232
6572.33 3169
6573.10 3168
6573.86 3519
6574.63 3698
6575.39 3775
6576.16 3922
6576.92 3964
6577.69 3839
6578.45 3769
6579.22 3729
6579.98 3741
6580.75 3914
6581.51 3567
6582.28 3449
6583.05 3436
6583.81 3475
6584.58 3396
6585.34 3511
6586.11 3422
6586.87 3320
6587.64 3325
6588.41 3427
6589.17 3514
6589.94 3455
6590.70 3657
6591.47 3851
6592.24 4156
6593.00 4644
6593.77 5291
6594.53 5926
6595.30 6403
6596.07 6823
6596.83 7179
6597.60 7174
6598.37 6925
6599.13 6513
6599.90 5731
6600.66 4951
6601.43 4553
6602.20 4257
6602.96 3842
6603.73 3595
6604.50 3219
6605.26 3130
6606.03 2949
6606.80 2945
6607.57 2832
6608.33 2805
6609.10 2928
6609.87 2918
6610.63 2834
6611.40 2858
6612.17 2970
6612.94 2949
6613.70 2770
6614.47 2794
6615.24 2728
6616.00 2612
6616.77 2534
6617.54 2499
6618.31 2580
6619.08 2438
6619.84 2441
6620.61 2563
6621.38 2458
6622.15 2409
6622.91 2481
6623.68 2419
6624.45 2289
6625.22 2316
6625.99 2441
6626.75 2367
6627.52 2225
6628.29 2463
6629.06 2336
6629.83 2240
6630.59 2482
6631.36 2571
6632.13 2777
6632.90 2866
6633.67 3053
6634.44 3230
6635.21 3409
6635.97 3630
6636.74 3804
6637.51 3761
6638.28 3670
6639.05 3531
6639.82 3221
6640.59 2968
6641.36 2845
6642.12 2701
6642.89 2514
6643.66 2430
6644.43 2394
6645.20 2254
6645.97 2322
6646.74 2337
6647.51 2327
6648.28 2337
6649.05 2276
6649.82 2360
6650.59 2523
6651.36 2516
6652.12 2449
6652.89 2354
6653.66 2397
6654.43 2484
6655.20 2421
6655.97 2536
6656.74 2674
6657.51 2506
6658.28 2659
6659.05 2796
6659.82 2612
6660.59 2442
6661.36 2252
6662.13 2258
6662.90 2252
6663.67 2283
6664.44 2168
6665.21 2295
6665.98 2176
6666.75 2187
6667.52 2189
6668.30 2344
6669.07 2268
6669.84 2224
6670.61 2193
6671.38 2252
6672.15 2382
6672.92 2346
6673.69 2354
6674.46 2464
6675.23 2450
6676.00 2373
6676.77 2306
6677.54 2266
6678.32 2336
6679.09 2386
6679.86 2334
6680.63 2414
6681.40 2413
6682.17 2603
6682.94 2655
6683.71 2819
6684.49 3044
6685.26 3127
6686.03 3343
6686.80 3490
6687.57 3468
6688.34 3478
6689.11 3228
6689.89 2966
6690.66 2726
6691.43 2568
6692.20 2361
6692.97 2194
6693.75 2283
6694.52 2399
6695.29 2163
6696.06 2114
6696.83 2165
6697.61 2080
6698.38 2158
6699.15 2108
6699.92 2119
6700.70 2063
6701.47 2082
6702.24 2082
6703.01 2057
6703.79 2151
6704.56 2167
6705.33 1934
6706.10 2072
6706.88 2005
6707.65 2213
6708.42 2250
6709.19 2101
6709.97 1981
6710.74 1987
6711.51 2057
6712.29 2142
6713.06 2133
6713.83 2016
6714.61 1921
6715.38 1802
6716.15 1898
6716.92 1879
6717.70 1793
6718.47 1812
6719.24 1826
6720.02 1756
6720.79 1800
6721.57 1776
6722.34 1720
6723.11 1980
6723.89 1818
6724.66 1930
6725.43 1888
6726.21 1938
6726.98 1982
6727.76 1768
6728.53 1764
6729.30 1947
6730.08 1977
6730.85 1931
6731.63 1997
6732.40 2001
6733.17 2017
6733.95 2025
6734.72 1997
6735.50 1985
6736.27 2151
6737.05 2136
6737.82 2054
6738.59 2302
6739.37 2185
6740.14 2157
6740.92 2058
6741.69 2138
6742.47 2208
6743.24 2234
6744.02 2229
6744.79 2345
6745.57 2313
6746.34 2396
6747.12 2272
6747.89 2254
6748.67 2180
6749.44 2312
6750.22 2485
6750.99 2845
6751.77 3079
6752.54 3404
6753.32 3627
6754.09 3901
6754.87 3881
6755.65 3893
6756.42 3644
6757.20 3339
6757.97 2974
6758.75 2856
6759.52 2614
6760.30 2454
6761.08 2386
6761.85 2247
6762.63 2141
6763.40 2058
6764.18 1972
6764.96 2142
6765.73 2245
6766.51 2207
6767.28 2206
6768.06 2323
6768.84 2221
6769.61 2094
6770.39 2150
6771.17 2071
6771.94 2065
6772.72 1985
6773.50 1913
6774.27 1929
6775.05 1912
6775.82 1828
6776.60 1810
6777.38 1733
6778.16 1981
6778.93 1824
6779.71 1888
6780.49 1862
6781.26 1918
6782.04 1834
6782.82 1858
6783.59 1802
6784.37 1839
6785.15 1655
6785.93 1567
6786.70 1678
6787.48 1730
6788.26 1704
6789.04 1602
6789.81 1730
6790.59 1667
6791.37 1770
6792.15 1835
6792.92 1781
6793.70 1693
6794.48 1727
6795.26 1708
6796.03 1598
6796.81 1632
6797.59 1665
6798.37 1644
6799.15 1642
6799.92 1744
6800.70 1754
6801.48 1752
6802.26 1738
6803.04 1734
6803.81 1706
6804.59 1876
6805.37 1982
6806.15 2244
6806.93 2163
6807.71 2176
6808.49 2060
6809.26 2113
6810.04 1989
6810.82 2020
6811.60 1938
6812.38 1736
6813.16 1817
6813.94 1962
6814.72 1767
6815.49 1778
6816.27 1815
6817.05 1717
6817.83 1739
6818.61 1795
6819.39 1853
6820.17 1842
6820.95 1785
6821.73 1822
6822.51 1707
6823.29 1780
6824.07 1607
6824.85 1735
6825.62 1787
6826.40 1794
6827.18 1711
6827.96 1668
6828.74 1665
6829.52 1602
6830.30 1707
6831.08 1699
6831.86 1610
6832.64 1799
6833.42 1686
6834.20 1722
6834.98 1715
6835.76 1792
6836.54 1675
6837.32 1750
6838.10 1687
6838.88 1666
6839.66 1574
6840.44 1578
6841.22 1712
6842.01 1642
6842.79 1707
6843.57 1521
6844.35 1625
6845.13 1606
6845.91 1660
6846.69 1633
6847.47 1660
6848.25 1848
6849.03 2183
6849.81 2546
6850.59 2752
6851.37 3182
6852.16 3546
6852.94 3575
6853.72 3747
6854.50 3574
6855.28 3419
6856.06 3062
6856.84 2750
6857.62 2551
6858.41 2456
6859.19 2142
6859.97 2038
6860.75 1941
6861.53 1956
6862.31 1891
6863.09 1820
6863.88 1795
6864.66 1978
6865.44 2007
6866.22 2143
6867.00 2170
6867.79 2253
6868.57 2301
6869.35 2306
6870.13 2318
6870.91 2357
6871.70 2266
6872.48 2062
6873.26 2035
6874.04 2109
6874.83 2107
6875.61 2035
6876.39 2057
6877.17 2078
6877.96 1911
6878.74 2080
6879.52 2263
6880.30 2279
6881.09 2339
6881.87 2441
6882.65 2544
6883.43 2519
6884.22 2514
6885.00 2515
6885.78 2601
6886.57 3150
6887.35 3664
6888.13 4321
6888.92 4810
6889.70 5088
6890.48 5368
6891.26 5520
6892.05 5013
6892.83 4827
6893.62 4317
6894.40 3784
6895.18 3196
6895.97 2972
6896.75 2951
6897.53 2865
6898.32 2713
6899.10 2726
6899.88 2774
6900.67 2718
6901.45 2665
6902.24 2660
6903.02 2495
6903.80 2644
6904.59 2501
6905.37 2622
6906.16 2529
6906.94 2408
6907.72 2573
6908.51 2472
6909.29 2306
6910.08 2368
6910.86 2332
6911.65 2163
6912.43 2316
6913.21 2084
6914.00 2136
6914.78 2107
6915.57 1994
6916.35 2164
6917.14 2081
6917.92 2065
6918.71 2081
6919.49 2179
6920.28 2182
6921.06 2168
6921.85 2070
6922.63 2106
6923.42 2125
6924.20 2125
6924.99 2206
6925.77 2225
6926.56 2326
6927.34 2268
6928.13 2205
6928.91 2304
6929.70 2333
6930.49 2424
6931.27 2505
6932.06 2429
6932.84 2357
6933.63 2396
6934.41 2422
6935.20 2639
6935.99 2495
6936.77 2512
6937.56 2612
6938.34 2634
6939.13 2918
6939.92 2945
6940.70 2871
6941.49 3109
6942.27 3271
6943.06 3645
6943.85 3565
6944.63 3708
6945.42 3890
6946.21 4199
6946.99 4251
6947.78 4306
6948.57 4523
6949.35 4711
6950.14 4635
6950.92 4632
6951.71 4705
6952.50 4562
6953.29 4219
6954.07 3826
6954.86 3589
6955.65 3602
6956.43 3522
6957.22 3527
6958.01 3379
6958.79 3394
6959.58 3432
6960.37 3410
6961.16 3353
6961.94 3443
6962.73 3351
6963.52 3353
6964.31 3566
6965.09 3513
6965.88 3528
6966.67 3733
6967.46 4055
6968.24 4191
6969.03 4437
6969.82 4592
6970.61 4942
6971.39 4832
6972.18 5011
6972.97 4984
6973.76 4934
6974.55 4917
6975.33 4736
6976.12 4881
6976.91 4723
6977.70 4700
6978.49 4665
6979.27 4850
6980.06 5003
6980.85 5158
6981.64 5553
6982.43 6527
6983.22 8076
6984.01 10168
6984.79 13334
6985.58 16729
6986.37 20008
6987.16 22139
6987.95 23182
6988.74 23288
6989.53 22174
6990.32 20511
6991.10 17819
6991.89 15159
6992.68 12343
6993.47 9957
6994.26 7900
6995.05 6639
6995.84 5625
6996.63 4707
6997.42 4343
6998.21 4207
6999.00 4048
6999.79 3937
7000.58 3972
7001.36 4099
7002.15 4166
7002.94 4078
7003.73 4090
7004.52 3892
7005.31 3827
7006.10 3738
7006.89 3432
7007.68 3124
7008.47 2949
7009.26 2743
7010.05 2529
7010.84 2531
7011.63 2643
7012.42 2692
7013.21 2666
7014.00 2685
7014.79 2959
7015.58 3021
7016.37 3022
7017.16 3045
7017.96 2943
7018.75 2853
7019.54 2782
7020.33 2758
7021.12 2772
7021.91 2844
7022.70 2965
7023.49 3052
7024.28 3158
7025.07 3197
7025.86 3263
7026.65 3272
7027.44 3208
7028.24 3234
7029.03 3029
7029.82 2921
7030.61 3012
7031.40 2746
7032.19 2707
7032.98 2670
7033.77 2764
7034.57 2667
7035.36 2565
7036.15 2570
7036.94 2558
7037.73 2564
7038.52 2548
7039.32 2574
7040.11 2744
7040.90 2786
7041.69 2775
7042.48 2788
7043.27 2922
7044.07 3143
7044.86 3089
7045.65 3080
7046.44 3138
7047.23 3177
7048.03 3475
7048.82 3699
7049.61 3968
7050.40 4424
7051.20 4991
7051.99 5072
7052.78 4990
7053.57 4865
7054.37 4606
7055.16 4286
7055.95 3702
7056.74 3430
7057.54 3174
7058.33 2932
7059.12 2858
7059.91 2808
7060.71 2838
7061.50 2872
7062.29 2785
7063.09 2850
7063.88 2888
7064.67 2899
7065.47 2853
7066.26 2940
7067.05 2744
7067.85 2786
7068.64 2706
7069.43 2600
7070.23 2431
7071.02 2455
7071.81 2371
7072.61 2399
7073.40 2376
7074.19 2422
7074.99 2377
7075.78 2305
7076.57 2319
7077.37 2200
7078.16 1968
7078.96 2232
7079.75 2146
7080.54 2063
7081.34 2199
7082.13 2190
7082.93 2231
7083.72 2102
7084.51 1894
7085.31 2100
7086.10 2034
7086.90 1814
7087.69 1948
7088.49 2004
7089.28 1951
7090.08 1980
7090.87 1845
7091.66 1794
7092.46 1825
7093.25 1901
7094.05 1939
7094.84 1871
7095.64 1832
7096.43 1853
7097.23 1875
7098.02 1813
7098.82 1740
7099.61 1812
7100.41 1808
7101.20 1759
7102.00 1841
7102.79 1769
7103.59 1742
7104.38 1755
7105.18 1719
7105.98 1693
7106.77 1576
7107.57 1513
7108.36 1517
7109.16 1481
7109.95 1589
7110.75 1479
7111.54 1592
7112.34 1564
7113.14 1571
7113.93 1699
7114.73 1655
7115.52 1602
7116.32 1686
7117.12 1726
7117.91 1755
7118.71 1742
7119.50 1691
7120.30 1609
7121.10 1630
7121.89 1681
7122.69 1732
7123.49 1627
7124.28 1575
7125.08 1505
7125.88 1514
7126.67 1485
7127.47 1476
7128.27 1521
7129.06 1573
7129.86 1694
7130.66 1642
7131.45 1503
7132.25 1596
7133.05 1663
7133.84 1611
7134.64 1564
7135.44 1599
7136.23 1564
7137.03 1591
7137.83 1517
7138.63 1521
7139.42 1561
7140.22 1487
7141.02 1535
7141.82 1428
7142.61 1343
7143.41 1389
7144.21 1430
7145.01 1388
7145.80 1390
7146.60 1369
7147.40 1318
7148.20 1300
7148.99 1349
7149.79 1240
7150.59 1314
7151.39 1267
7152.19 1263
7152.98 1198
7153.78 1281
7154.58 1266
7155.38 1309
7156.18 1509
7156.98 1481
7157.77 1380
7158.57 1405
7159.37 1397
7160.17 1373
7160.97 1368
7161.77 1341
7162.56 1351
7163.36 1240
7164.16 1249
7164.96 1277
7165.76 1197
7166.56 1155
7167.36 1187
7168.16 1324
7168.95 1224
7169.75 1204
7170.55 1240
7171.35 1207
7172.15 1252
7172.95 1226
7173.75 1161
7174.55 1084
7175.35 1085
7176.15 1059
7176.95 1072
7177.75 1127
7178.55 1180
7179.35 1089
7180.14 1075
7180.94 1082
7181.74 1072
7182.54 1114
7183.34 1014
7184.14 1072
7184.94 1120
7185.74 1058
7186.54 1140
7187.34 1113
7188.14 1198
7188.94 1121
7189.74 1094
7190.54 935
7191.34 1005
7192.14 1096
7192.94 1139
7193.74 1111
7194.54 1039
7195.35 1035
7196.15 1068
7196.95 1099
7197.75 1084
7198.55 1003
7199.35 968
7200.15 1027
7200.95 1027
7201.75 987
7202.55 1016
7203.35 1109
7204.15 1089
7204.95 1024
7205.75 1042
7206.56 1028
7207.36 1085
7208.16 1038
7208.96 948
7209.76 971
7210.56 1035
7211.36 1054
7212.16 1063
7212.97 1088
7213.77 1110
7214.57 1099
7215.37 1147
7216.17 1073
7216.97 1102
7217.78 1010
7218.58 1064
7219.38 1127
7220.18 1117
7220.98 1085
7221.78 1134
7222.59 1148
7223.39 1096
7224.19 1127
7224.99 1039
7225.79 1100
7226.60 1104
7227.40 1063
7228.20 1139
7229.00 1169
7229.81 1051
7230.61 1003
7231.41 1028
7232.21 1009
7233.02 1119
7233.82 1046
7234.62 993
7235.42 929
7236.23 970
7237.03 996
7237.83 958
7238.63 1023
7239.44 1051
7240.24 1030
7241.04 1088
7241.85 1084
7242.65 952
7243.45 973
7244.26 1058
7245.06 1015
7245.86 1049
7246.67 994
7247.47 1051
7248.27 999
7249.08 1085
7249.88 1170
7250.68 1129
7251.49 1099
7252.29 1051
7253.09 1068
7253.90 1056
7254.70 1097
7255.50 1180
7256.31 1065
7257.11 1018
7257.92 1177
7258.72 1156
7259.52 1146
7260.33 1121
7261.13 1265
7261.94 1457
7262.74 1496
7263.54 1509
7264.35 1450
7265.15 1409
7265.96 1299
7266.76 1242
7267.57 1233
7268.37 1143
7269.18 1094
7269.98 1122
7270.78 1119
7271.59 1250
7272.39 1191
7273.20 1145
7274.00 1106
7274.81 1026
7275.61 1176
7276.42 1183
7277.22 1243
7278.03 1188
7278.83 1132
7279.64 1127
7280.44 1159
7281.25 1183
7282.05 1224
7282.86 1343
7283.66 1620
7284.47 1611
7285.28 1712
7286.08 1833
7286.89 1951
7287.69 2059
7288.50 1975
7289.30 1721
7290.11 1627
7290.91 1621
7291.72 1378
7292.53 1358
7293.33 1353
7294.14 1326
7294.94 1193
7295.75 1257
7296.56 1238
7297.36 1229
7298.17 1134
7298.97 1150
7299.78 1203
7300.59 1205
7301.39 1120
7302.20 1180
7303.01 1198
7303.81 1163
7304.62 1184
7305.43 1256
7306.23 1253
7307.04 1154
7307.85 1104
7308.65 1138
7309.46 1171
7310.27 1078
7311.07 1161
7311.88 1334
7312.69 1423
7313.49 1437
7314.30 1414
7315.11 1417
7315.91 1361
7316.72 1408
7317.53 1569
7318.34 1713
7319.14 2030
7319.95 2296
7320.76 2445
7321.57 2506
7322.37 2363
7323.18 2246
7323.99 2093
7324.80 1846
7325.60 1677
7326.41 1653
7327.22 1519
7328.03 1445
7328.83 1408
7329.64 1429
7330.45 1521
7331.26 1493
7332.07 1321
7332.87 1407
7333.68 1348
7334.49 1287
7335.30 1384
7336.11 1365
7336.92 1391
7337.72 1399
7338.53 1330
7339.34 1308
7340.15 1331
7340.96 1380
7341.77 1347
7342.57 1209
7343.38 1136
7344.19 1147
7345.00 1152
7345.81 1088
7346.62 1147
7347.43 1111
7348.24 1075
7349.05 1098
7349.85 1116
7350.66 1081
7351.47 1061
7352.28 964
7353.09 1050
7353.90 1129
7354.71 1078
7355.52 1031
7356.33 1026
7357.14 1023
7357.95 1080
7358.76 1075
7359.57 1016
7360.38 940
7361.18 1013
7361.99 1066
7362.80 959
7363.61 1068
7364.42 992
7365.23 1085
7366.04 1029
7366.85 966
7367.66 998
7368.47 966
7369.28 929
7370.09 916
7370.90 982
7371.71 972
7372.52 878
7373.33 974
7374.14 979
7374.96 1039
7375.77 1026
7376.58 889
7377.39 904
7378.20 953
7379.01 966
7379.82 918
7380.63 997
7381.44 999
7382.25 976
7383.06 986
7383.87 1048
7384.68 973
7385.49 916
7386.31 925
7387.12 860
7387.93 894
7388.74 929
7389.55 954
7390.36 948
7391.17 991
7391.98 994
7392.79 984
7393.61 1087
7394.42 1042
7395.23 947
7396.04 927
7396.85 888
7397.66 900
7398.48 868
7399.29 828
7400.10 919
7400.91 913
7401.72 861
7402.53 913
7403.35 857
7404.16 894
7404.97 936
7405.78 891
7406.59 876
7407.41 871
7408.22 902
7409.03 905
7409.84 914
7410.66 879
7411.47 969
7412.28 923
7413.09 932
7413.91 864
7414.72 856
7415.53 947
7416.34 846
7417.16 785
7417.97 779
7418.78 835
7419.60 818
7420.41 809
7421.22 806
7422.03 885
7422.85 856
7423.66 894
7424.47 862
7425.29 828
7426.10 800
7426.91 932
7427.73 946
7428.54 873
7429.35 924
7430.17 960
7430.98 1020
7431.79 997
7432.61 984
7433.42 1095
7434.23 1041
7435.05 969
7435.86 1086
7436.67 993
7437.49 1026
7438.30 1046
7439.12 1030
7439.93 1057
7440.74 972
7441.56 982
7442.37 976
7443.19 952
7444.00 898
7444.82 886
7445.63 821
7446.44 949
7447.26 952
7448.07 951
7448.89 818
7449.70 898
7450.52 870
7451.33 912
7452.15 900
7452.96 894
7453.77 922
7454.59 987
7455.40 911
7456.22 867
7457.03 898
7457.85 877
7458.66 898
7459.48 879
7460.29 905
7461.11 935
7461.92 997
7462.74 963
7463.55 873
7464.37 902
7465.19 974
7466.00 994
7466.82 985
7467.63 1031
7468.45 1038
7469.26 947
7470.08 974
7470.89 1026
7471.71 950
7472.53 1036
7473.34 1061
7474.16 1017
7474.97 964
7475.79 1006
7476.60 1004
7477.42 944
7478.24 871
7479.05 948
7479.87 1020
7480.69 915
7481.50 1113
7482.32 1011
7483.13 954
7483.95 1050
7484.77 1059
7485.58 998
7486.40 1065
7487.22 996
7488.03 879
7488.85 912
7489.67 939
7490.48 970
7491.30 958
7492.12 962
7492.93 922
7493.75 924
7494.57 904
7495.38 966
7496.20 849
7497.02 852
7497.84 848
7498.65 914
7499.47 934
7500.29 817
7501.10 855
7501.92 869
7502.74 803
7503.56 765
7504.37 792
7505.19 905
7506.01 870
7506.83 813
7507.64 812
7508.46 851
7509.28 821
7510.10 852
7510.92 825
7511.73 843
7512.55 801
7513.37 860
7514.19 759
7515.01 830
7515.82 879
7516.64 850
7517.46 805
7518.28 748
7519.10 779
7519.91 806
7520.73 815
7521.55 840
7522.37 894
7523.19 781
7524.01 853
7524.83 901
7525.64 843
7526.46 765
7527.28 811
7528.10 829
7528.92 885
7529.74 893
7530.56 860
7531.38 766
7532.20 795
7533.01 896
7533.83 858
7534.65 835
7535.47 912
7536.29 803
7537.11 821
7537.93 840
7538.75 834
7539.57 826
7540.39 824
7541.21 796
7542.03 802
7542.85 797
7543.67 803
7544.49 856
7545.31 860
7546.12 795
7546.94 857
7547.76 818
7548.58 811
7549.40 785
7550.22 869
7551.04 887
7551.86 797
7552.68 795
7553.50 806
7554.33 815
7555.15 760
7555.97 836
7556.79 886
7557.61 883
7558.43 827
7559.25 838
7560.07 843
7560.89 868
7561.71 851
7562.53 834
7563.35 919
7564.17 888
7564.99 797
7565.81 817
7566.63 857
7567.45 885
7568.28 869
7569.10 872
7569.92 854
7570.74 882
7571.56 852
7572.38 884
7573.20 904
7574.02 865
7574.84 859
7575.67 847
7576.49 931
7577.31 921
7578.13 802
7578.95 877
7579.77 816
7580.60 813
7581.42 878
7582.24 837
7583.06 852
7583.88 853
7584.70 898
7585.53 901
7586.35 989
7587.17 961
7587.99 907
7588.81 973
7589.64 1016
7590.46 1009
7591.28 969
7592.10 932
7592.93 972
7593.75 990
7594.57 1013
7595.39 1034
7596.21 1120
7597.04 1161
7597.86 1181
7598.68 1088
7599.51 1097
7600.33 1062
7601.15 1057
7601.97 1130
7602.80 1160
7603.62 1251
7604.44 1297
7605.27 1415
7606.09 1352
7606.91 1403
7607.73 1290
7608.56 1348
7609.38 1321
7610.20 1194
7611.03 1159
7611.85 1200
7612.67 1152
7613.50 1051
7614.32 1063
7615.14 1120
7615.97 1159
7616.79 1191
7617.62 1249
7618.44 1298
7619.26 1382
7620.09 1512
7620.91 1615
7621.73 1434
7622.56 1388
7623.38 1347
7624.21 1313
7625.03 1290
7625.85 1238
7626.68 1207
7627.50 1185
7628.33 1329
7629.15 1248
7629.98 1202
7630.80 1304
7631.62 1447
7632.45 1524
7633.27 1569
7634.10 1557
7634.92 1583
7635.75 1549
7636.57 1519
7637.40 1340
7638.22 1270
7639.05 1221
7639.87 1256
7640.70 1144
7641.52 1071
7642.35 1044
7643.17 1045
7644.00 977
7644.82 1005
7645.65 1039
7646.47 1024
7647.30 999
7648.12 1015
7648.95 1011
7649.77 960
7650.60 1013
7651.42 1038
7652.25 935
7653.07 909
7653.90 893
7654.73 945
7655.55 932
7656.38 971
7657.20 944
7658.03 846
7658.85 916
7659.68 960
7660.51 954
7661.33 838
7662.16 929
7662.98 921
7663.81 875
7664.64 1000
7665.46 918
7666.29 937
7667.12 945
7667.94 933
7668.77 812
7669.59 944
7670.42 935
7671.25 908
7672.07 965
7672.90 916
7673.73 864
7674.55 867
7675.38 910
7676.21 884
7677.03 890
7677.86 813
7678.69 835
7679.52 831
7680.34 817
7681.17 846
7682.00 823
7682.82 820
7683.65 806
7684.48 772
7685.31 845
7686.13 882
7686.96 780
7687.79 833
7688.62 823
7689.44 841
7690.27 866
7691.10 949
7691.93 831
7692.75 884
7693.58 867
7694.41 796
7695.24 749
7696.07 806
7696.89 771
7697.72 856
7698.55 845
7699.38 913
7700.21 966
7701.03 880
7701.86 878
7702.69 890
7703.52 774
7704.35 859
7705.17 862
7706.00 853
7706.83 826
7707.66 708
7708.49 743
7709.32 784
7710.15 771
7710.97 823
7711.80 825
7712.63 734
7713.46 746
7714.29 749
7715.12 801
7715.95 802
7716.78 834
7717.61 804
7718.44 770
7719.26 813
7720.09 745
7720.92 698
7721.75 761
7722.58 773
7723.41 762
7724.24 757
7725.07 715
7725.90 740
7726.73 723
7727.56 691
7728.39 788
7729.22 831
7730.05 781
7730.88 703
7731.71 756
7732.54 799
7733.37 780
7734.20 734
7735.03 784
7735.86 775
7736.69 743
7737.52 752
7738.35 791
7739.18 763
7740.01 745
7740.84 765
7741.67 752
7742.50 748
7743.33 761
7744.16 766
7744.99 803
7745.82 779
7746.65 835
7747.48 849
7748.31 930
7749.14 965
7749.97 943
7750.80 952
7751.64 879
7752.47 932
7753.30 900
7754.13 873
7754.96 915
7755.79 876
7756.62 779
7757.45 776
7758.28 826
7759.12 881
7759.95 874
7760.78 783
7761.61 831
7762.44 915
7763.27 847
7764.10 806
7764.94 853
7765.77 782
7766.60 840
7767.43 756
7768.26 810
7769.09 849
7769.93 802
7770.76 746
7771.59 835
7772.42 804
7773.25 790
7774.09 797
7774.92 800
7775.75 784
7776.58 803
7777.41 760
7778.25 850
7779.08 835
7779.91 840
7780.74 811
7781.58 784
7782.41 852
7783.24 864
7784.07 802
7784.91 776
7785.74 827
7786.57 844
7787.41 753
7788.24 829
7789.07 844
7789.90 865
7790.74 886
7791.57 849
7792.40 843
7793.24 829
7794.07 826
7794.90 854
7795.74 821
7796.57 803
7797.40 729
7798.24 898
7799.07 955
7799.90 956
7800.74 896
7801.57 899
7802.40 1013
7803.24 976
7804.07 1021
7804.90 1083
7805.74 1059
7806.57 966
7807.41 992
7808.24 1045
7809.07 1075
7809.91 1057
7810.74 1075
7811.58 1219
7812.41 1263
7813.24 1281
7814.08 1181
7814.91 1211
7815.75 1247
7816.58 1288
7817.42 1444
7818.25 1396
7819.09 1491
7819.92 1520
7820.75 1260
7821.59 1400
7822.42 1329
7823.26 1297
7824.09 1417
7824.93 1400
7825.76 1372
7826.60 1511
7827.43 1600
7828.27 1782
7829.10 1747
7829.94 1746
7830.77 1707
7831.61 1758
7832.44 1617
7833.28 1612
7834.11 1549
7834.95 1590
7835.78 1636
7836.62 1687
7837.46 1537
7838.29 1489
7839.13 1497
7839.96 1334
7840.80 1271
7841.63 1298
7842.47 1233
7843.31 1321
7844.14 1332
7844.98 1333
7845.81 1312
7846.65 1229
7847.48 1266
7848.32 1167
7849.16 1202
7849.99 1187
7850.83 1222
7851.67 1148
7852.50 1136
7853.34 1275
7854.17 1246
7855.01 1191
7855.85 1219
7856.68 1186
7857.52 1242
7858.36 1284
7859.19 1382
7860.03 1299
7860.87 1402
7861.70 1372
7862.54 1510
7863.38 1454
7864.21 1371
7865.05 1255
7865.89 1289
7866.73 1341
7867.56 1399
7868.40 1369
7869.24 1342
7870.07 1383
7870.91 1506
7871.75 1395
7872.59 1471
7873.42 1503
7874.26 1453
7875.10 1489
7875.94 1633
7876.77 1697
7877.61 1906
7878.45 2039
7879.29 2264
7880.12 2394
7880.96 2334
7881.80 2189
7882.64 2095
7883.48 1913
7884.31 1910
7885.15 1869
7885.99 1701
7886.83 1591
7887.67 1625
7888.50 1630
7889.34 1593
7890.18 1513
7891.02 1685
7891.86 1725
7892.70 1781
7893.53 1764
7894.37 1760
7895.21 1708
7896.05 1513
7896.89 1376
7897.73 1284
7898.57 1300
7899.41 1313
7900.24 1371
7901.08 1342
7901.92 1336
7902.76 1305
7903.60 1260
7904.44 1265
7905.28 1237
7906.12 1119
7906.96 1078
7907.80 1121
7908.63 1207
7909.47 1188
7910.31 1203
7911.15 1111
7911.99 1063
7912.83 1106
7913.67 1158
7914.51 1195
7915.35 1033
7916.19 1154
7917.03 1168
7917.87 1114
7918.71 1176
7919.55 1146
7920.39 1250
7921.23 1288
7922.07 1172
7922.91 1144
7923.75 1057
7924.59 1059
7925.43 1035
7926.27 988
7927.11 994
7927.95 969
7928.79 980
7929.63 1007
7930.47 983
7931.31 1052
7932.15 1070
7932.99 1014
7933.83 1044
7934.67 1024
7935.52 952
7936.36 985
7937.20 972
7938.04 1032
7938.88 943
7939.72 875
7940.56 941
7941.40 974
7942.24 927
7943.08 985
7943.92 885
7944.77 946
7945.61 973
7946.45 1062
7947.29 1140
7948.13 1086
7948.97 1048
7949.81 1196
7950.66 1114
7951.50 1071
7952.34 1115
7953.18 1152
7954.02 1065
7954.86 1162
7955.71 1255
7956.55 1350
7957.39 1277
7958.23 1360
7959.07 1220
7959.92 1146
7960.76 1108
7961.60 1167
7962.44 1111
7963.28 1104
7964.13 1186
7964.97 1179
7965.81 1240
7966.65 1260
7967.50 1207
7968.34 1279
7969.18 1298
7970.02 1304
7970.87 1326
7971.71 1249
7972.55 1171
7973.39 1079
7974.24 1118
7975.08 1000
7975.92 990
7976.76 995
7977.61 916
7978.45 935
7979.29 985
7980.14 978
7980.98 1015
7981.82 916
7982.67 946
7983.51 994
7984.35 948
7985.20 908
7986.04 871
7986.88 878
7987.73 841
7988.57 897
7989.41 834
7990.26 800
7991.10 771
7991.94 789
7992.79 755
7993.63 796
7994.48 700
7995.32 745
7996.16 847
7997.01 819
7997.85 748
7998.70 766
7999.54 763
8000.38 750
8001.23 773
8002.07 793
8002.92 625
8003.76 697
8004.61 723
8005.45 752
8006.29 717
8007.14 758
8007.98 760
8008.83 714
8009.67 693
8010.52 760
8011.36 769
8012.21 735
8013.05 739
8013.90 735
8014.74 736
8015.59 709
8016.43 649
8017.28 692
8018.12 691
8018.97 699
8019.81 724
8020.66 779
8021.50 686
8022.35 602
8023.19 696
8024.04 667
8024.88 717
8025.73 702
8026.57 746
8027.42 777
8028.27 801
8029.11 720
8029.96 671
8030.80 760
8031.65 688
8032.49 733
8033.34 758
8034.19 671
8035.03 665
8035.88 638
8036.72 703
8037.57 666
8038.42 654
8039.26 666
8040.11 714
8040.96 734
8041.80 766
8042.65 665
8043.49 778
8044.34 773
8045.19 696
8046.03 753
8046.88 669
8047.73 732
8048.57 692
8049.42 714
8050.27 610
8051.11 657
8051.96 735
8052.81 711
8053.66 679
8054.50 736
8055.35 691
8056.20 647
8057.04 659
8057.89 659
8058.74 565
8059.59 638
8060.43 709
8061.28 626
8062.13 688
8062.97 740
8063.82 614
8064.67 551
8065.52 593
8066.37 631
8067.21 671
8068.06 680
8068.91 582
8069.76 601
8070.60 670
8071.45 620
8072.30 635
8073.15 618
8074.00 616
8074.84 650
8075.69 613
8076.54 554
8077.39 574
8078.24 559
8079.08 605
8079.93 606
8080.78 644
8081.63 742
8082.48 676
8083.33 613
8084.18 580
8085.02 583
8085.87 591
8086.72 560
8087.57 645
8088.42 614
8089.27 628
8090.12 657
8090.97 714
8091.81 610
8092.66 655
8093.51 660
8094.36 642
8095.21 606
8096.06 699
8096.91 600
8097.76 679
8098.61 630
8099.46 629
8100.31 654
8101.16 717
8102.01 688
8102.86 716
8103.71 641
8104.55 617
8105.40 616
8106.25 617
8107.10 621
8107.95 637
8108.80 647
8109.65 640
8110.50 625
8111.35 654
8112.20 612
8113.05 614
8113.90 675
8114.75 666
8115.60 667
8116.45 635
8117.30 624
8118.16 674
8119.01 686
8119.86 631
8120.71 727
8121.56 717
8122.41 730
8123.26 729
8124.11 725
8124.96 692
8125.81 726
8126.66 656
8127.51 689
8128.36 698
8129.21 735
8130.06 720
8130.92 702
8131.77 680
8132.62 711
8133.47 702
8134.32 724
8135.17 743
8136.02 763
8136.87 702
8137.73 820
8138.58 808
8139.43 683
8140.28 691
8141.13 725
8141.98 752
8142.83 715
8143.69 789
8144.54 798
8145.39 733
8146.24 856
8147.09 809
8147.95 779
8148.80 874
8149.65 893
8150.50 886
8151.35 887
8152.21 881
8153.06 820
8153.91 885
8154.76 951
8155.61 1038
8156.47 1098
8157.32 1156
8158.17 1161
8159.02 1151
8159.88 1028
8160.73 980
8161.58 934
8162.44 942
8163.29 891
8164.14 823
8164.99 757
8165.85 813
8166.70 776
8167.55 766
8168.41 766
8169.26 759
8170.11 790
8170.96 681
8171.82 806
8172.67 792
8173.52 746
8174.38 775
8175.23 737
8176.08 765
8176.94 688
8177.79 705
8178.64 710
8179.50 733
8180.35 737
8181.21 706
8182.06 643
8182.91 591
8183.77 661
8184.62 653
8185.47 628
8186.33 687
8187.18 677
8188.04 666
8188.89 654
8189.74 676
8190.60 677
8191.45 619
8192.31 649
8193.16 684
8194.02 578
8194.87 592
8195.72 664
8196.58 703
8197.43 706
8198.29 660
8199.14 647
8200.00 633
8200.85 618
8201.71 671
8202.56 634
8203.42 646
8204.27 712
8205.13 636
8205.98 601
8206.84 626
8207.69 641
8208.55 646
8209.40 619
8210.26 624
8211.11 667
8211.97 596
8212.82 615
8213.68 676
8214.53 611
8215.39 655
8216.24 612
8217.10 672
8217.96 626
8218.81 699
8219.67 681
8220.52 676
8221.38 671
8222.23 698
8223.09 746
8223.95 650
8224.80 644
8225.66 705
8226.51 660
8227.37 650
8228.23 719
8229.08 720
8229.94 660
8230.79 629
8231.65 650
8232.51 680
8233.36 637
8234.22 633
8235.08 604
8235.93 658
8236.79 642
8237.65 659
8238.50 594
8239.36 605
8240.22 604
8241.07 633
8241.93 706
8242.79 667
8243.64 638
8244.50 608
8245.36 566
8246.21 577
8247.07 595
8247.93 600
8248.79 582
8249.64 592
8250.50 623
8251.36 638
8252.22 662
8253.07 575
8253.93 566
8254.79 613
8255.65 577
8256.50 588
8257.36 596
8258.22 629
8259.08 574
8259.93 560
8260.79 570
8261.65 595
8262.51 629
8263.37 632
8264.22 606
8265.08 599
8265.94 652
8266.80 627
8267.66 620
8268.51 696
8269.37 637
8270.23 641
8271.09 735
8271.95 718
8272.81 657
8273.66 670
8274.52 680
8275.38 671
8276.24 712
8277.10 653
8277.96 724
8278.82 716
8279.67 678
8280.53 657
8281.39 595
8282.25 642
8283.11 651
8283.97 675
8284.83 709
8285.69 687
8286.55 659
8287.41 664
8288.27 714
8289.12 758
8289.98 735
8290.84 661
8291.70 756
8292.56 828
8293.42 755
8294.28 812
8295.14 859
8296.00 918
8296.86 987
8297.72 923
8298.58 826
8299.44 801
8300.30 762
8301.16 711
8302.02 681
8302.88 734
8303.74 756
8304.60 697
8305.46 691
8306.32 673
8307.18 712
8308.04 705
8308.90 603
8309.76 667
8310.62 672
8311.48 688
8312.34 766
8313.20 751
8314.06 704
8314.92 745
8315.78 750
8316.65 730
8317.51 773
8318.37 775
8319.23 728
8320.09 683
8320.95 683
8321.81 686
8322.67 701
8323.53 627
8324.39 650
8325.26 646
8326.12 651
8326.98 599
8327.84 563
8328.70 583
8329.56 580
8330.42 602
8331.28 627
8332.15 621
8333.01 595
8333.87 670
8334.73 648
8335.59 603
8336.45 588
8337.32 633
8338.18 608
8339.04 628
8339.90 510
8340.76 551
8341.63 578
8342.49 663
8343.35 653
8344.21 589
8345.07 628
8345.94 667
8346.80 672
8347.66 662
8348.52 695
8349.39 649
8350.25 644
8351.11 642
8351.97 596
8352.84 631
8353.70 660
8354.56 620
8355.42 699
8356.29 724
8357.15 688
8358.01 631
8358.88 641
8359.74 636
8360.60 575
8361.46 643
8362.33 679
8363.19 652
8364.05 622
8364.92 579
8365.78 615
8366.64 578
8367.51 599
8368.37 682
8369.23 622
8370.10 665
8370.96 586
8371.82 618
8372.69 677
8373.55 644
8374.42 562
8375.28 606
8376.14 690
8377.01 700
8377.87 614
8378.73 646
8379.60 684
8380.46 629
8381.33 618
8382.19 624
8383.06 635
8383.92 645
8384.78 587
8385.65 610
8386.51 630
8387.38 712
8388.24 682
8389.11 702
8389.97 656
8390.83 650
8391.70 641
8392.56 695
8393.43 635
8394.29 684
8395.16 646
8396.02 639
8396.89 685
8397.75 666
8398.62 638
8399.48 677
8400.35 716
8401.21 772
8402.08 661
8402.94 661
8403.81 689
8404.67 720
8405.54 663
8406.40 595
8407.27 689
8408.14 664
8409.00 635
8409.87 720
8410.73 693
8411.60 694
8412.46 712
8413.33 707
8414.19 681
8415.06 659
8415.93 682
8416.79 664
8417.66 703
8418.52 738
8419.39 728
8420.26 733
8421.12 730
8421.99 687
8422.85 709
8423.72 775
8424.59 767
8425.45 892
8426.32 815
8427.19 800
8428.05 801
8428.92 826
8429.79 886
8430.65 852
8431.52 819
8432.39 856
8433.25 835
8434.12 889
8434.99 873
8435.85 960
8436.72 963
8437.59 956
8438.45 995
8439.32 914
8440.19 905
8441.06 1006
8441.92 1087
8442.79 1170
8443.66 1352
8444.52 1400
8445.39 1513
8446.26 1415
8447.13 1493
8447.99 1375
8448.86 1254
8449.73 1270
8450.60 1222
8451.47 1188
8452.33 1245
8453.20 1318
8454.07 1232
8454.94 1272
8455.80 1247
8456.67 1185
8457.54 1243
8458.41 1262
8459.28 1284
8460.14 1269
8461.01 1265
8461.88 1254
8462.75 1263
8463.62 1226
8464.49 1068
8465.35 1159
8466.22 1296
8467.09 1304
8467.96 1432
8468.83 1697
8469.70 2079
8470.57 2468
8471.43 2880
8472.30 3038
8473.17 3209
8474.04 3111
8474.91 3007
8475.78 2683
8476.65 2330
8477.52 1940
8478.39 1657
8479.25 1566
8480.12 1367
8480.99 1133
8481.86 1060
8482.73 1012
8483.60 992
8484.47 915
8485.34 974
8486.21 951
8487.08 966
8487.95 867
8488.82 864
8489.69 894
8490.56 888
8491.43 871
8492.30 847
8493.17 852
8494.04 813
8494.91 851
8495.78 804
8496.65 876
8497.52 836
8498.39 852
8499.26 912
8500.13 859
8501.00 917
8501.87 893
8502.74 873
8503.61 858
8504.48 871
8505.35 893
8506.22 842
8507.09 890
8507.96 962
8508.83 1041
8509.70 997
8510.57 1003
8511.44 962
8512.31 989
8513.19 1002
8514.06 912
8514.93 992
8515.80 966
8516.67 867
8517.54 872
8518.41 902
8519.28 961
8520.15 892
8521.03 870
8521.90 869
8522.77 909
8523.64 877
8524.51 875
8525.38 800
8526.25 914
8527.13 900
8528.00 923
8528.87 898
8529.74 911
8530.61 932
8531.48 903
8532.36 998
8533.23 1043
8534.10 1013
8534.97 988
8535.84 1063
8536.72 1018
8537.59 985
8538.46 970
8539.33 978
8540.20 987
8541.08 928
8541.95 938
8542.82 962
8543.69 902
8544.57 920
8545.44 911
8546.31 983
8547.18 958
8548.06 964
8548.93 1055
8549.80 1112
8550.67 1191
8551.55 1169
8552.42 1205
8553.29 1228
8554.17 1293
8555.04 1390
8555.91 1383
8556.79 1336
8557.66 1288
8558.53 1269
8559.41 1207
8560.28 1083
8561.15 1050
8562.03 991
8562.90 909
8563.77 855
8564.65 889
8565.52 885
8566.39 869
8567.27 824
8568.14 842
8569.01 850
8569.89 848
8570.76 848
8571.64 842
8572.51 827
8573.38 816
8574.26 817
8575.13 764
8576.01 781
8576.88 752
8577.75 789
8578.63 745
8579.50 793
8580.38 727
8581.25 790
8582.12 717
8583.00 774
8583.87 719
8584.75 775
8585.62 822
8586.50 797
8587.37 801
8588.25 796
8589.12 804
8590.00 822
8590.87 886
8591.75 790
8592.62 776
8593.50 794
8594.37 810
8595.25 788
8596.12 750
8597.00 805
8597.87 840
8598.75 773
8599.62 865
8600.50 825
8601.37 847
8602.25 851
8603.12 848
8604.00 850
8604.87 792
8605.75 813
8606.63 815
8607.50 822
8608.38 782
8609.25 802
8610.13 832
8611.01 803
8611.88 880
8612.76 853
8613.63 871
8614.51 898
8615.39 879
8616.26 886
8617.14 916
8618.01 897
8618.89 950
8619.77 1017
8620.64 1022
8621.52 968
8622.40 893
8623.27 871
8624.15 915
8625.03 969
8625.90 972
8626.78 1026
8627.66 983
8628.53 932
8629.41 966
8630.29 1090
8631.16 1034
8632.04 1060
8632.92 1020
8633.79 992
8634.67 1097
8635.55 1079
8636.42 1052
8637.30 1063
8638.18 1104
8639.06 1084
8639.93 1132
8640.81 1186
8641.69 1182
8642.57 1190
8643.44 1180
8644.32 1188
8645.20 1200
8646.08 1208
8646.95 1151
8647.83 1232
8648.71 1345
8649.59 1322
8650.47 1439
8651.34 1423
8652.22 1419
8653.10 1492
8653.98 1383
8654.86 1480
8655.73 1456
8656.61 1494
8657.49 1459
8658.37 1585
8659.25 1476
8660.13 1454
8661.00 1416
8661.88 1478
8662.76 1520
8663.64 1403
8664.52 1553
8665.40 1496
8666.27 1444
8667.15 1558
8668.03 1515
8668.91 1587
8669.79 1598
8670.67 1743
8671.55 1786
8672.43 2039
8673.31 2168
8674.19 2592
8675.06 2873
8675.94 3085
8676.82 3409
8677.70 3357
8678.58 3415
8679.46 3287
8680.34 2864
8681.22 2706
8682.10 2448
8682.98 2347
8683.86 2190
8684.74 2015
8685.62 2083
8686.50 1921
8687.38 1983
8688.26 1892
8689.14 2104
8690.02 2472
8690.90 2839
8691.78 3668
8692.66 4429
8693.54 5269
8694.42 6030
8695.30 6143
8696.18 6155
8697.06 5870
8697.94 5266
8698.82 4552
8699.70 3802
8700.58 3218
8701.46 2686
8702.34 2298
8703.22 1913
8704.10 1713
8704.98 1556
8705.86 1529
8706.74 1504
8707.62 1376
8708.50 1341
8709.39 1275
8710.27 1160
8711.15 1157
8712.03 1150
8712.91 1144
8713.79 1210
8714.67 1194
8715.55 1137
8716.43 1157
8717.32 1034
8718.20 1026
8719.08 1068
8719.96 1008
8720.84 1031
8721.72 1098
8722.60 1132
8723.49 1058
8724.37 1060
8725.25 1073
8726.13 1049
8727.01 943
8727.89 1039
8728.78 1004
8729.66 1053
8730.54 1054
8731.42 1184
8732.30 1192
8733.19 1158
8734.07 1205
8734.95 1203
8735.83 1209
8736.71 1138
8737.60 1106
8738.48 1089
8739.36 1000
8740.24 986
8741.13 933
8742.01 926
8742.89 908
8743.77 925
8744.66 964
8745.54 952
8746.42 908
8747.31 904
8748.19 922
8749.07 958
8749.95 929
8750.84 969
8751.72 949
8752.60 1031
8753.49 1067
8754.37 968
8755.25 948
8756.14 992
8757.02 1101
8757.90 1034
8758.79 1113
8759.67 1089
8760.55 1064
8761.44 1095
8762.32 1079
8763.20 1052
8764.09 1078
8764.97 997
8765.85 1052
8766.74 1113
8767.62 1090
8768.51 1086
8769.39 1082
8770.27 1114
8771.16 1050
8772.04 1058
8772.93 1061
8773.81 998
8774.69 944
8775.58 995
8776.46 933
8777.35 1001
8778.23 951
8779.12 892
8780.00 907
8780.88 870
8781.77 821
8782.65 906
8783.54 836
8784.42 832
8785.31 870
8786.19 851
8787.08 863
8787.96 777
8788.85 766
8789.73 706
8790.62 785
8791.50 737
8792.39 779
8793.27 789
8794.16 762
8795.04 762
8795.93 801
8796.81 854
8797.70 831
8798.58 823
8799.47 818
8800.35 773
8801.24 774
8802.13 762
8803.01 735
8803.90 719
8804.78 696
8805.67 675
8806.55 717
8807.44 743
8808.33 732
8809.21 753
8810.10 799
8810.98 764
8811.87 763
8812.76 753
8813.64 712
8814.53 729
8815.41 710
8816.30 685
8817.19 668
8818.07 763
8818.96 777
8819.85 749
8820.73 727
8821.62 703
8822.51 705
8823.39 729
8824.28 706
8825.17 772
8826.05 729
8826.94 688
8827.83 717
8828.71 770
8829.60 825
8830.49 715
8831.37 733
8832.26 644
8833.15 647
8834.04 674
8834.92 649
8835.81 674
8836.70 677
8837.58 634
8838.47 705
8839.36 614
8840.25 619
8841.13 625
8842.02 589
8842.91 641
8843.80 727
8844.69 679
8845.57 675
8846.46 673
8847.35 753
8848.24 746
8849.12 727
8850.01 629
8850.90 652
8851.79 675
8852.68 663
8853.56 660
8854.45 597
8855.34 600
8856.23 625
8857.12 589
8858.01 573
8858.89 624
8859.78 660
8860.67 654
8861.56 618
8862.45 643
8863.34 584
8864.23 680
8865.12 656
8866.00 667
8866.89 676
8867.78 610
8868.67 571
8869.56 613
8870.45 642
8871.34 637
8872.23 573
8873.12 576
8874.00 599
8874.89 593
8875.78 584
8876.67 584
8877.56 586
8878.45 544
8879.34 577
8880.23 611
8881.12 578
8882.01 543
8882.90 557
8883.79 545
8884.68 655
8885.57 637
8886.46 611
8887.35 651
8888.24 687
8889.13 654
8890.02 647
8890.91 637
8891.80 624
8892.69 604
8893.58 588
8894.47 621
8895.36 609
8896.25 575
8897.14 555
8898.03 599
8898.92 603
8899.81 528
8900.70 544
8901.59 613
8902.48 602
8903.37 586
8904.26 540
8905.15 548
8906.05 565
8906.94 598
8907.83 617
8908.72 569
8909.61 531
8910.50 548
8911.39 510
8912.28 553
8913.17 558
8914.06 559
8914.96 520
8915.85 539
8916.74 546
8917.63 542
8918.52 589
8919.41 562
8920.30 547
8921.20 523
8922.09 484
8922.98 517
8923.87 590
8924.76 544
8925.65 508
8926.55 535
8927.44 547
8928.33 528
8929.22 537
8930.11 480
8931.01 515
8931.90 527
8932.79 588
8933.68 558
8934.57 543
8935.47 510
8936.36 570
8937.25 548
8938.14 508
8939.04 532
8939.93 534
8940.82 480
8941.71 508
8942.61 533
8943.50 540
8944.39 508
8945.28 476
8946.18 485
8947.07 495
8947.96 573
8948.86 512
8949.75 514
8950.64 511
8951.54 484
8952.43 465
8953.32 508
8954.21 505
8955.11 540
8956.00 507
8956.89 489
8957.79 454
8958.68 506
8959.57 545
8960.47 529
8961.36 524
8962.26 562
8963.15 517
8964.04 486
8964.94 509
8965.83 539
8966.72 516
8967.62 501
8968.51 518
8969.41 527
8970.30 555
8971.19 534
8972.09 500
8972.98 548
8973.88 504
8974.77 475
8975.67 487
8976.56 517
8977.45 559
8978.35 532
8979.24 524
8980.14 489
8981.03 531
8981.93 551
8982.82 585
8983.72 553
8984.61 516
8985.51 575
8986.40 505
8987.29 458
8988.19 504
8989.08 492
8989.98 533
8990.87 497
8991.77 518
8992.66 523
8993.56 484
8994.46 542
8995.35 541
8996.25 505
8997.14 465
8998.04 477
8998.93 486
8999.83 547
9000.72 547
9001.62 515
9002.51 446
9003.41 463
9004.31 449
9005.20 466
9006.10 499
9006.99 458
9007.89 467
9008.78 507
9009.68 526
9010.58 475
9011.47 491
9012.37 469
9013.27 463
9014.16 494
9015.06 491
9015.95 499
9016.85 473
9017.75 484
9018.64 456
9019.54 454
9020.44 505
9021.33 504
9022.23 431
9023.13 500
9024.02 547
9024.92 495
9025.82 464
9026.71 470
9027.61 518
9028.51 451
9029.40 452
9030.30 492
9031.20 432
9032.09 510
9032.99 455
9033.89 476
9034.79 477
9035.68 434
9036.58 456
9037.48 487
9038.38 446
9039.27 460
9040.17 510
9041.07 495
9041.97 461
9042.86 520
9043.76 465
9044.66 450
9045.56 473
9046.45 460
9047.35 477
9048.25 415
9049.15 497
9050.05 522
9050.94 483
9051.84 469
9052.74 431
9053.64 446
9054.54 464
9055.44 445
9056.33 441
9057.23 459
9058.13 549
9059.03 505
9059.93 476
9060.83 518
9061.72 546
9062.62 535
9063.52 585
9064.42 549
9065.32 515
9066.22 437
9067.12 446
9068.02 535
9068.91 480
9069.81 539
9070.71 546
9071.61 510
9072.51 452
9073.41 496
9074.31 541
9075.21 494
9076.11 469
9077.01 553
9077.91 524
9078.81 501
9079.71 475
9080.60 532
9081.50 538
9082.40 501
9083.30 522
9084.20 497
9085.10 515
9086.00 556
9086.90 524
9087.80 565
9088.70 569
9089.60 599
9090.50 583
9091.40 484
9092.30 554
9093.20 566
9094.10 584
9095.00 542
9095.90 526
9096.80 587
9097.70 512
9098.60 580
9099.50 548
9100.41 524
9101.31 528
9102.21 548
9103.11 550
9104.01 591
9104.91 567
9105.81 531
9106.71 513
9107.61 536
9108.51 541
9109.41 527
9110.31 538
9111.21 490
9112.12 475
9113.02 480
9113.92 497
9114.82 473
9115.72 532
9116.62 491
9117.52 552
9118.42 547
9119.33 479
9120.23 523
9121.13 534
9122.03 494
9122.93 514
9123.83 502
9124.74 467
9125.64 508
9126.54 510
9127.44 523
9128.34 504
9129.24 501
9130.15 534
9131.05 503
9131.95 426
9132.85 425
9133.75 417
9134.66 455
9135.56 484
9136.46 457
9137.36 487
9138.27 516
9139.17 432
9140.07 460
9140.97 423
9141.88 421
9142.78 472
9143.68 421
9144.58 476
9145.49 497
9146.39 465
9147.29 516
9148.20 488
9149.10 505
9150.00 428
9150.90 468
9151.81 467
9152.71 449
9153.61 432
9154.52 443
9155.42 464
9156.32 406
9157.23 503
9158.13 466
9159.03 497
9159.94 457
9160.84 414
9161.74 459
9162.65 442
9163.55 464
9164.45 495
9165.36 422
9166.26 445
9167.17 495
9168.07 447
9168.97 425
9169.88 399
9170.78 472
9171.69 426
9172.59 429
9173.49 445
9174.40 451
9175.30 440
9176.21 421
9177.11 428
9178.01 432
9178.92 437
9179.82 497
9180.73 482
9181.63 462
9182.54 475
9183.44 492
9184.35 502
9185.25 517
9186.16 481
9187.06 477
9187.97 425
9188.87 458
9189.78 445
9190.68 510
9191.59 463
9192.49 462
9193.40 505
9194.30 482
9195.21 460
9196.11 489
9197.02 480
9197.92 494
9198.83 522
9199.73 545
9200.64 577
9201.54 498
9202.45 476
9203.35 514
9204.26 472
9205.17 509
9206.07 530
9206.98 495
9207.88 462
9208.79 478
9209.69 440
9210.60 447
9211.51 473
9212.41 495
9213.32 495
9214.22 473
9215.13 435
9216.04 452
9216.94 493
9217.85 486
9218.76 505
9219.66 460
9220.57 420
9221.48 407
9222.38 460
9223.29 419
9224.20 386
9225.10 461
9226.01 488
9226.92 477
9227.82 446
9228.73 486
9229.64 420
9230.54 434
9231.45 476
9232.36 446
9233.26 475
9234.17 500
9235.08 545
9235.99 526
9236.89 461
9237.80 498
9238.71 494
9239.61 482
9240.52 515
9241.43 477
9242.34 452
9243.24 510
9244.15 508
9245.06 462
9245.97 453
9246.88 452
9247.78 418
9248.69 394
9249.60 437
9250.51 427
9251.41 462
9252.32 453
9253.23 466
9254.14 452
9255.05 478
9255.96 411
9256.86 469
9257.77 434
9258.68 432
9259.59 460
9260.50 434
9261.41 437
9262.31 435
9263.22 418
9264.13 434
9265.04 485
9265.95 460
9266.86 467
9267.77 435
9268.67 502
9269.58 497
9270.49 480
9271.40 452
9272.31 461
9273.22 437
9274.13 446
9275.04 419
9275.95 420
9276.86 483
9277.76 467
9278.67 404
9279.58 473
9280.49 481
9281.40 488
9282.31 442
9283.22 395
9284.13 457
9285.04 497
9285.95 464
9286.86 417
9287.77 492
9288.68 555
9289.59 489
9290.50 510
9291.41 484
9292.32 440
9293.23 412
9294.14 492
9295.05 535
9295.96 481
9296.87 446
9297.78 513
9298.69 499
9299.60 473
9300.51 468
9301.42 514
9302.33 568
9303.24 502
9304.15 527
9305.06 594
9305.97 609
9306.88 583
9307.80 608
9308.71 650
9309.62 682
9310.53 700
9311.44 738
9312.35 717
9313.26 668
9314.17 707
9315.08 646
9315.99 619
9316.91 558
9317.82 598
9318.73 566
9319.64 567
9320.55 553
9321.46 554
9322.37 534
9323.28 518
9324.20 527
9325.11 478
9326.02 516
9326.93 559
9327.84 517
9328.75 508
9329.67 539
9330.58 553
9331.49 496
9332.40 521
9333.31 511
9334.23 508
9335.14 543
9336.05 559
9336.96 564
9337.87 475
9338.79 548
9339.70 560
9340.61 541
9341.52 521
9342.44 472
9343.35 454
9344.26 528
9345.17 562
9346.09 524
9347.00 512
9347.91 522
9348.82 551
9349.74 499
9350.65 509
9351.56 516
9352.48 540
9353.39 451
9354.30 488
9355.21 459
9356.13 465
9357.04 499
9357.95 528
9358.87 483
9359.78 443
9360.69 486
9361.61 457
9362.52 506
9363.43 460
9364.35 477
9365.26 447
9366.18 484
9367.09 491
9368.00 461
9368.92 454
9369.83 515
9370.74 434
9371.66 454
9372.57 492
9373.49 480
9374.40 448
9375.31 443
9376.23 449
9377.14 459
9378.06 479
9378.97 477
9379.88 484
9380.80 458
9381.71 491
9382.63 529
9383.54 514
9384.46 507
9385.37 521
9386.29 466
9387.20 484
9388.11 518
9389.03 518
9389.94 473
9390.86 495
9391.77 595
9392.69 547
9393.60 569
9394.52 564
9395.43 513
9396.35 499
9397.26 471
9398.18 513
9399.09 520
9400.01 502
9400.92 495
9401.84 497
9402.76 516
9403.67 504
9404.59 500
9405.50 534
9406.42 500
9407.33 484
9408.25 501
9409.16 495
9410.08 465
9411.00 466
9411.91 409
9412.83 456
9413.74 502
9414.66 490
9415.58 509
9416.49 505
9417.41 474
9418.32 487
9419.24 504
9420.16 467
9421.07 494
9421.99 513
9422.91 480
9423.82 517
9424.74 566
9425.65 563
9426.57 584
9427.49 509
9428.40 526
9429.32 538
9430.24 562
9431.15 546
9432.07 557
9432.99 549
9433.90 493
9434.82 526
9435.74 566
9436.66 557
9437.57 516
9438.49 545
9439.41 527
9440.32 503
9441.24 567
9442.16 585
9443.08 625
9443.99 632
9444.91 541
9445.83 578
9446.75 576
9447.66 565
9448.58 568
9449.50 561
9450.42 605
9451.33 630
9452.25 664
9453.17 754
9454.09 811
9455.01 818
9455.92 807
9456.84 838
9457.76 879
9458.68 911
9459.60 835
9460.51 816
9461.43 716
9462.35 733
9463.27 635
9464.19 666
9465.11 635
9466.02 599
9466.94 571
9467.86 572
9468.78 636
9469.70 525
9470.62 576
9471.54 630
9472.46 587
9473.37 571
9474.29 560
9475.21 592
9476.13 593
9477.05 508
9477.97 544
9478.89 580
9479.81 632
9480.73 660
9481.65 690
9482.56 697
9483.48 678
9484.40 681
9485.32 668
9486.24 624
9487.16 558
9488.08 649
9489.00 577
9489.92 574
9490.84 605
9491.76 572
9492.68 569
9493.60 529
9494.52 528
9495.44 615
9496.36 560
9497.28 509
9498.20 578
9499.12 550
9500.04 562
9500.96 583
9501.88 523
9502.80 530
9503.72 543
9504.64 577
9505.56 532
9506.48 586
9507.40 549
9508.32 579
9509.24 515
9510.16 544
9511.08 560
9512.00 566
9512.93 608
9513.85 599
9514.77 546
9515.69 563
9516.61 598
9517.53 589
9518.45 596
9519.37 574
9520.29 581
9521.21 587
9522.14 560
9523.06 541
9523.98 579
9524.90 612
9525.82 623
9526.74 666
9527.66 632
9528.59 650
9529.51 641
9530.43 690
9531.35 687
9532.27 708
9533.19 765
9534.11 852
9535.04 869
9535.96 842
9536.88 831
9537.80 795
9538.72 803
9539.65 809
9540.57 729
9541.49 685
9542.41 646
9543.34 606
9544.26 605
9545.18 588
9546.10 640
9547.02 663
9547.95 659
9548.87 600
9549.79 614
9550.71 702
9551.64 678
9552.56 660
9553.48 617
9554.41 565
9555.33 545
9556.25 612
9557.17 607
9558.10 654
9559.02 679
9559.94 649
9560.87 651
9561.79 697
9562.71 693
9563.64 709
9564.56 750
9565.48 680
9566.41 737
9567.33 671
9568.25 675
9569.18 683
9570.10 656
9571.02 615
9571.95 608
9572.87 657
9573.79 696
9574.72 676
9575.64 748
9576.56 663
9577.49 593
9578.41 622
9579.34 618
9580.26 659
9581.18 685
9582.11 659
9583.03 647
9583.96 647
9584.88 601
9585.81 633
9586.73 624
9587.65 663
9588.58 658
9589.50 704
9590.43 772
9591.35 736
9592.28 690
9593.20 646
9594.13 754
9595.05 659
9595.98 663
9596.90 665
9597.83 653
9598.75 709
9599.68 735
9600.60 713
9601.53 726
9602.45 788
9603.38 780
9604.30 720
9605.23 711
9606.15 785
9607.08 743
9608.00 735
9608.93 698
9609.85 714
9610.78 821
9611.70 794
9612.63 805
9613.55 846
9614.48 802
9615.41 841
9616.33 838
9617.26 825
9618.18 771
9619.11 788
9620.04 859
9620.96 840
9621.89 878
9622.81 835
9623.74 838
9624.67 828
9625.59 781
9626.52 809
9627.44 835
9628.37 815
9629.30 849
9630.22 926
9631.15 904
9632.08 940
9633.00 945
9633.93 952
9634.86 882
9635.78 994
9636.71 1042
9637.64 985
9638.56 1015
9639.49 974
9640.42 1027
9641.34 1057
9642.27 1051
9643.20 1077
9644.13 1053
9645.05 1088
9645.98 1083
9646.91 1061
9647.83 1099
9648.76 1179
9649.69 1220
9650.62 1149
9651.54 1251
9652.47 1197
9653.40 1294
9654.33 1220
9655.25 1156
9656.18 1286
9657.11 1322
9658.04 1337
9658.96 1330
9659.89 1364
9660.82 1415
9661.75 1375
9662.68 1332
9663.60 1259
9664.53 1311
9665.46 1314
9666.39 1329
9667.32 1459
9668.25 1448
9669.17 1397
9670.10 1405
9671.03 1547
9671.96 1581
9672.89 1575
9673.82 1566
9674.74 1540
9675.67 1568
9676.60 1558
9677.53 1489
9678.46 1593
9679.39 1684
9680.32 1735
9681.25 1686
9682.17 1717
9683.10 1810
9684.03 1859
9684.96 1790
9685.89 1810
9686.82 1910
9687.75 2052
9688.68 1910
9689.61 1938
9690.54 2024
9691.47 1957
9692.40 1955
9693.33 2010
9694.25 2036
9695.18 2094
9696.11 2177
9697.04 2415
9697.97 2641
9698.90 2971
9699.83 3332
9700.76 3526
9701.69 3752
9702.62 3842
9703.55 3799
9704.48 3539
9705.41 3236
9706.34 3009
9707.27 2785
9708.20 2598
9709.13 2428
9710.06 2280
9710.99 2095
9711.92 2014
9712.85 2131
9713.78 2111
9714.71 2273
9715.65 2339
9716.58 2340
9717.51 2432
9718.44 2326
9719.37 2436
9720.30 2249
9721.23 2136
9722.16 2105
9723.09 1908
9724.02 1772
9724.95 1725
9725.88 1635
9726.82 1657
9727.75 1644
9728.68 1520
9729.61 1604
9730.54 1753
9731.47 1687
9732.40 1714
9733.33 1683
9734.27 1676
9735.20 1703
9736.13 1819
9737.06 1756
9737.99 1686
9738.92 1743
9739.86 1632
9740.79 1628
9741.72 1524
9742.65 1485
9743.58 1400
9744.51 1443
9745.45 1412
9746.38 1438
9747.31 1264
9748.24 1231
9749.17 1289
9750.11 1260
9751.04 1279
9751.97 1203
9752.90 1242
9753.84 1186
9754.77 1301
9755.70 1286
9756.63 1283
9757.57 1262
9758.50 1201
9759.43 1231
9760.36 1126
9761.30 1174
9762.23 1252
9763.16 1221
9764.09 1198
9765.03 1150
9765.96 1204
9766.89 1156
9767.83 1185
9768.76 1213
9769.69 1129
9770.63 1149
9771.56 1208
9772.49 1177
9773.43 1187
9774.36 1173
9775.29 1230
9776.23 1281
9777.16 1288
9778.09 1277
9779.03 1275
9779.96 1416
9780.89 1488
9781.83 1521
9782.76 1498
9783.70 1451
9784.63 1400
9785.56 1415
9786.50 1403
9787.43 1433
9788.37 1355
9789.30 1271
9790.23 1246
9791.17 1214
9792.10 1186
9793.04 1136
9793.97 1105
9794.90 1093
9795.84 1105
9796.77 1071
9797.71 1126
9798.64 1143
9799.58 1157
9800.51 1186
9801.45 1180
9802.38 1148
9803.32 1140
9804.25 1007
9805.19 1106
9806.12 1058
9807.05 1070
9807.99 981
9808.92 992
9809.86 993
9810.80 959
9811.73 1015
9812.67 989
9813.60 904
9814.54 940
9815.47 906
9816.41 921
9817.34 947
9818.28 939
9819.21 892
9820.15 900
9821.08 842
9822.02 858
9822.96 874
9823.89 837
9824.83 865
9825.76 931
9826.70 902
9827.63 831
9828.57 789
9829.51 844
9830.44 875
9831.38 863
9832.31 805
9833.25 828
9834.19 798
9835.12 830
9836.06 817
9837.00 790
9837.93 756
9838.87 779
9839.81 800
9840.74 855
9841.68 779
9842.61 788
9843.55 809
9844.49 778
9845.43 835
9846.36 893
9847.30 811
9848.24 811
9849.17 769
9850.11 826
9851.05 850
9851.98 869
9852.92 794
9853.86 730
9854.79 730
9855.73 757
9856.67 837
9857.61 840
9858.54 826
9859.48 809
9860.42 886
9861.36 709
9862.29 747
9863.23 825
9864.17 805
9865.11 801
9866.04 759
9866.98 798
9867.92 786
9868.86 731
9869.80 758
9870.73 738
9871.67 755
9872.61 697
9873.55 791
9874.49 810
9875.42 735
9876.36 723
9877.30 723
9878.24 704
9879.18 728
9880.12 711
9881.05 737
9881.99 752
9882.93 737
9883.87 738
9884.81 696
9885.75 710
9886.69 735
9887.63 759
9888.56 749
9889.50 736
9890.44 780
9891.38 694
9892.32 662
9893.26 695
9894.20 736
9895.14 685
9896.08 697
9897.02 776
9897.95 709
9898.89 746
9899.83 694
9900.77 665
9901.71 730
9902.65 708
9903.59 705
9904.53 701
9905.47 663
9906.41 745
9907.35 723
9908.29 703
9909.23 710
9910.17 726
9911.11 688
9912.05 725
9912.99 757
9913.93 728
9914.87 751
9915.81 670
9916.75 711
9917.69 698
9918.63 714
9919.57 733
9920.51 813
9921.45 753
9922.39 702
9923.33 772
9924.27 789
9925.21 850
9926.15 957
9927.09 1136
9928.03 1185
9928.97 1441
9929.92 1455
9930.86 1492
9931.80 1379
9932.74 1301
9933.68 1184
9934.62 1034
9935.56 1026
9936.50 1016
9937.44 918
9938.38 771
9939.33 719
9940.27 719
9941.21 721
9942.15 768
9943.09 759
9944.03 771
9944.97 735
9945.92 703
9946.86 807
9947.80 727
9948.74 760
9949.68 763
9950.62 682
9951.57 739
9952.51 698
9953.45 701
9954.39 683
9955.33 734
9956.28 676
9957.22 690
9958.16 659
9959.10 672
9960.04 697
9960.99 739
9961.93 742
9962.87 742
9963.81 800
9964.76 737
9965.70 747
9966.64 721
9967.58 752
9968.53 753
9969.47 661
9970.41 685
9971.35 700
9972.30 687
9973.24 683
9974.18 706
9975.13 645
9976.07 705
9977.01 731
9977.95 795
9978.90 740
9979.84 750
9980.78 752
9981.73 771
9982.67 740
9983.61 714
9984.56 685
9985.50 692
9986.44 729
9987.39 744
9988.33 715
9989.27 681
9990.22 685
9991.16 627
9992.11 603
9993.05 632
9993.99 613
9994.94 643
9995.88 689
9996.82 614
9997.77 622
9998.71 634
9999.66 643
10000.60 621
10001.55 644
10002.49 653
10003.43 639
10004.38 638
10005.32 583
10006.27 602
10007.21 547
10008.16 620
10009.10 668
10010.04 610
10010.99 589
10011.93 664
10012.88 614
10013.82 553
10014.77 586
10015.71 605
10016.66 586
10017.60 644
10018.55 544
10019.49 548
10020.44 632
10021.38 609
10022.33 616
10023.27 535
10024.22 569
10025.16 613
10026.11 630
10027.05 606
10028.00 577
10028.95 576
10029.89 572
10030.84 602
10031.78 614
10032.73 596
10033.67 591
10034.62 584
10035.57 496
10036.51 550
10037.46 539
10038.40 524
10039.35 597
10040.30 547
10041.24 541
10042.19 536
10043.13 570
10044.08 595
10045.03 592
10045.97 585
10046.92 583
10047.86 541
10048.81 504
10049.76 567
10050.70 538
10051.65 518
10052.60 536
10053.54 554
10054.49 521
10055.44 582
10056.38 551
10057.33 537
10058.28 499
10059.22 531
10060.17 568
10061.12 566
10062.07 547
10063.01 544
10063.96 550
10064.91 561
10065.85 528
10066.80 536
10067.75 535
10068.70 491
10069.64 515
10070.59 500
10071.54 476
10072.49 549
10073.43 558
10074.38 556
10075.33 484
10076.28 497
10077.22 464
10078.17 535
10079.12 550
10080.07 522
10081.02 482
10081.96 554
10082.91 530
10083.86 485
10084.81 456
10085.76 510
10086.70 524
10087.65 491
10088.60 472
10089.55 482
10090.50 504
10091.45 519
10092.39 522
10093.34 498
10094.29 461
10095.24 487
10096.19 488
10097.14 549
10098.09 437
10099.03 469
10099.98 547
10100.93 467
10101.88 536
10102.83 541
10103.78 462
10104.73 464
10105.68 506
10106.63 482
10107.58 518
10108.53 532
10109.47 545
10110.42 526
10111.37 478
10112.32 521
10113.27 528
10114.22 513
10115.17 494
10116.12 481
10117.07 480
10118.02 507
10118.97 474
10119.92 522
10120.87 520
10121.82 506
10122.77 462
10123.72 470
10124.67 517
10125.62 578
10126.57 473
10127.52 489
10128.47 490
10129.42 473
10130.37 465
10131.32 530
10132.27 475
10133.22 507
10134.17 506
10135.12 559
10136.07 507
10137.02 493
10137.97 541
10138.92 544
10139.87 505
10140.83 500
10141.78 561
10142.73 524
10143.68 505
10144.63 534
10145.58 570
10146.53 510
10147.48 508
10148.43 506
10149.38 514
10150.34 500
10151.29 515
10152.24 487
10153.19 471
10154.14 507
10155.09 559
10156.04 497
10156.99 500
10157.95 549
10158.90 540
10159.85 555
10160.80 550
10161.75 525
10162.70 554
10163.66 567
10164.61 561
10165.56 519
10166.51 553
10167.46 638
10168.42 620
10169.37 552
10170.32 590
10171.27 583
10172.23 633
10173.18 610
10174.13 599
10175.08 602
10176.03 649
10176.99 573
10177.94 606
10178.89 648
10179.84 705
10180.80 673
10181.75 638
10182.70 615
10183.66 642
10184.61 725
10185.56 700
10186.51 702
10187.47 777
10188.42 777
10189.37 751
10190.33 755
10191.28 703
10192.23 699
10193.19 721
10194.14 752
10195.09 713
10196.05 738
10197.00 762
10197.95 763
10198.91 785
10199.86 804
10200.81 833
10201.77 805
10202.72 802
10203.67 846
10204.63 907
10205.58 962
10206.53 998
10207.49 1019
10208.44 1100
10209.40 1117
10210.35 1155
10211.30 1126
10212.26 1056
10213.21 1007
10214.17 944
10215.12 880
10216.08 833
10217.03 875
10217.98 825
10218.94 766
10219.89 691
10220.85 816
10221.80 794
10222.76 700
10223.71 752
10224.67 738
10225.62 714
10226.58 662
10227.53 644
10228.49 692
10229.44 692
10230.40 685
10231.35 700
10232.31 645
10233.26 626
10234.22 641
10235.17 630
10236.13 636
10237.08 702
10238.04 712
10238.99 639
10239.95 687
10240.90 677
10241.86 674
10242.81 704
10243.77 641
10244.72 633
10245.68 616
10246.64 574
10247.59 545
10248.55 558
10249.50 542
10250.46 607
10251.42 549
10252.37 539
10253.33 536
10254.28 508
10255.24 517
10256.20 549
10257.15 567
10258.11 534
10259.06 535
10260.02 538
10260.98 598
10261.93 539
10262.89 414
10263.85 503
10264.80 460
10265.76 477
10266.72 494
10267.67 511
10268.63 491
10269.59 521
10270.54 531
10271.50 527
10272.46 493
10273.41 527
10274.37 530
10275.33 526
10276.29 416
10277.24 471
10278.20 521
10279.16 481
10280.11 510
10281.07 521
10282.03 511
10282.99 542
10283.94 512
10284.90 521
10285.86 495
10286.82 485
10287.77 550
10288.73 486
10289.69 522
10290.65 537
10291.61 503
10292.56 497
10293.52 529
10294.48 499
10295.44 521
10296.39 504
10297.35 529
10298.31 531
10299.27 491
10300.23 497
10301.19 496
10302.14 470
10303.10 488
10304.06 453
10305.02 447
10305.98 465
10306.94 505
10307.89 516
10308.85 462
10309.81 469
10310.77 492
10311.73 440
10312.69 398
10313.65 480
10314.61 449
10315.57 471
10316.52 411
10317.48 442
10318.44 474
10319.40 458
10320.36 454
10321.32 438
10322.28 419
10323.24 503
10324.20 478
10325.16 479
10326.12 435
10327.08 432
10328.04 465
10328.99 451
10329.95 447
10330.91 466
10331.87 444
10332.83 442
10333.79 476
10334.75 497
10335.71 460
10336.67 457
10337.63 433
10338.59 440
10339.55 442
10340.51 402
10341.47 431
10342.43 403
10343.39 385
10344.35 406
10345.31 405
10346.27 425
10347.23 437
10348.20 452
10349.16 406
10350.12 459
10351.08 454
10352.04 439
10353.00 432
10353.96 465
10354.92 463
10355.88 439
10356.84 407
10357.80 373
10358.76 416
10359.72 427
10360.69 442
10361.65 405
10362.61 436
10363.57 455
10364.53 461
10365.49 490
10366.45 425
10367.41 375
10368.38 450
10369.34 439
10370.30 428
10371.26 403
10372.22 353
10373.18 411
10374.14 428
10375.11 380
10376.07 394
10377.03 394
10377.99 433
10378.95 413
10379.92 418
10380.88 386
10381.84 440
10382.80 424
10383.76 372
10384.73 417
10385.69 407
10386.65 397
10387.61 394
10388.57 408
10389.54 424
10390.50 397
10391.46 447
10392.42 429
10393.39 391
10394.35 420
10395.31 437
10396.27 417
10397.24 382
10398.20 400
10399.16 424
10400.13 368
10401.09 353
10402.05 403
10403.02 428
10403.98 397
10404.94 433
10405.90 430
10406.87 451
10407.83 423
10408.79 419
10409.76 391
10410.72 345
10411.68 398
10412.65 394
10413.61 388
10414.57 407
10415.54 382
10416.50 425
10417.47 399
10418.43 426
10419.39 431
10420.36 426
10421.32 430
10422.28 405
10423.25 439
10424.21 455
10425.18 432
10426.14 406
10427.10 377
10428.07 419
10429.03 400
10430.00 410
10430.96 366
10431.93 375
10432.89 375
10433.85 387
10434.82 385
10435.78 408
10436.75 358
10437.71 369
10438.68 387
10439.64 371
10440.61 379
10441.57 378
10442.54 379
10443.50 332
10444.47 344
10445.43 382
10446.40 406
10447.36 410
10448.33 386
10449.29 373
10450.26 364
10451.22 381
10452.19 359
10453.15 373
10454.12 323
10455.08 366
10456.05 355
10457.01 372
10457.98 350
10458.95 353
10459.91 393
10460.88 369
10461.84 336
10462.81 342
10463.77 340
10464.74 349
10465.71 369
10466.67 356
10467.64 332
10468.60 350
10469.57 356
10470.54 318
10471.50 356
10472.47 373
10473.44 381
10474.40 430
10475.37 425
10476.33 405
10477.30 356
10478.27 352
10479.23 355
10480.20 360
10481.17 344
10482.13 342
10483.10 356
10484.07 329
10485.03 334
10486.00 347
10486.97 315
10487.93 333
10488.90 362
10489.87 319
10490.84 307
10491.80 342
10492.77 312
10493.74 339
10494.70 318
10495.67 315
10496.64 364
10497.61 390
10498.57 398
10499.54 320
10500.51 349
10501.48 369
10502.44 351
10503.41 338
10504.38 378
10505.35 380
10506.31 357
10507.28 308
10508.25 315
10509.22 363
10510.19 328
10511.15 387
10512.12 372
10513.09 345
10514.06 351
10515.03 361
10516.00 363
10516.96 363
10517.93 371
10518.90 414
10519.87 350
10520.84 331
10521.81 358
10522.77 361
10523.74 377
10524.71 389
10525.68 391
10526.65 368
10527.62 393
10528.59 364
10529.56 337
10530.52 375
10531.49 367
10532.46 352
10533.43 366
10534.40 360
10535.37 347
10536.34 361
10537.31 387
10538.28 391
10539.25 353
10540.22 367
10541.18 366
10542.15 305
10543.12 359
10544.09 370
10545.06 365
10546.03 403
10547.00 370
10547.97 377
10548.94 337
10549.91 350
10550.88 406
10551.85 387
10552.82 358
10553.79 375
10554.76 343
10555.73 350
10556.70 370
10557.67 385
10558.64 401
10559.61 391
10560.58 407
10561.55 378
10562.52 428
10563.49 436
10564.46 449
10565.43 418
10566.40 425
10567.38 383
10568.35 441
10569.32 404
10570.29 370
10571.26 366
10572.23 409
10573.20 349
10574.17 369
10575.14 378
10576.11 390
10577.08 321
10578.06 320
10579.03 337
10580.00 345
10580.97 382
10581.94 360
10582.91 338
10583.88 362
10584.85 378
10585.83 381
10586.80 368
10587.77 351
10588.74 342
10589.71 352
10590.68 343
10591.66 335
10592.63 353
10593.60 347
10594.57 389
10595.54 334
10596.51 402
10597.49 392
10598.46 412
10599.43 371
10600.40 375
10601.37 403
10602.35 376
10603.32 384
10604.29 366
10605.26 386
10606.24 369
10607.21 408
10608.18 383
10609.15 387
10610.13 381
10611.10 432
10612.07 397
10613.04 363
10614.02 378
10614.99 413
10615.96 384
10616.94 409
10617.91 403
10618.88 415
10619.85 386
10620.83 379
10621.80 465
10622.77 474
10623.75 460
10624.72 432
10625.69 460
10626.67 409
10627.64 460
10628.61 453
10629.59 457
10630.56 460
10631.53 383
10632.51 376
10633.48 388
10634.46 444
10635.43 451
10636.40 432
10637.38 474
10638.35 556
10639.32 539
10640.30 618
10641.27 620
10642.25 589
10643.22 662
10644.19 708
10645.17 613
10646.14 583
10647.12 572
10648.09 485
10649.07 494
10650.04 446
10651.01 451
10651.99 425
10652.96 422
10653.94 429
10654.91 396
10655.89 394
10656.86 399
10657.84 391
10658.81 394
10659.79 384
10660.76 386
10661.74 362
10662.71 396
10663.69 375
10664.66 391
10665.64 407
10666.61 378
10667.59 366
10668.56 378
10669.54 390
10670.51 418
10671.49 389
10672.46 366
10673.44 370
10674.42 400
10675.39 407
10676.37 406
10677.34 409
10678.32 400
10679.29 398
10680.27 439
10681.25 423
10682.22 396
10683.20 419
10684.17 443
10685.15 435
10686.12 390
10687.10 413
10688.08 416
10689.05 358
10690.03 347
10691.01 380
10691.98 411
10692.96 395
10693.94 358
10694.91 349
10695.89 408
10696.86 384
10697.84 352
10698.82 348
10699.79 362
10700.77 377
10701.75 354
10702.72 365
10703.70 346
10704.68 384
10705.66 407
10706.63 360
10707.61 348
10708.59 355
10709.56 373
10710.54 337
10711.52 389
10712.50 377
10713.47 393
10714.45 412
10715.43 346
10716.41 356
10717.38 367
10718.36 381
10719.34 375
10720.32 401
10721.29 372
10722.27 392
10723.25 396
10724.23 380
10725.20 353
10726.18 347
10727.16 367
10728.14 374
10729.12 395
10730.09 337
10731.07 365
10732.05 330
10733.03 361
10734.01 416
10734.99 365
10735.96 318
10736.94 336
10737.92 312
10738.90 327
10739.88 329
10740.86 332
10741.83 372
10742.81 367
10743.79 358
10744.77 354
10745.75 347
10746.73 352
10747.71 359
10748.69 354
10749.67 348
10750.64 344
10751.62 383
10752.60 337
10753.58 341
10754.56 351
10755.54 313
10756.52 366
10757.50 351
10758.48 304
10759.46 351
10760.44 389
10761.42 329
10762.40 341
10763.38 350
10764.35 334
10765.33 302
10766.31 362
10767.29 374
10768.27 376
10769.25 362
10770.23 335
10771.21 308
10772.19 336
10773.17 327
10774.15 357
10775.13 392
10776.11 390
10777.09 347
10778.07 355
10779.05 394
10780.04 418
10781.02 362
10782.00 421
10782.98 501
10783.96 398
10784.94 380
10785.92 359
10786.90 378
10787.88 385
10788.86 377
10789.84 388
10790.82 360
10791.80 334
10792.78 372
10793.77 334
10794.75 348
10795.73 351
10796.71 348
10797.69 386
10798.67 362
10799.65 380
10800.63 367
10801.61 352
10802.60 347
10803.58 337
10804.56 413
10805.54 342
10806.52 375
10807.50 386
10808.49 334
10809.47 324
10810.45 395
10811.43 412
10812.41 433
10813.39 419
10814.38 373
10815.36 375
10816.34 419
10817.32 390
10818.30 369
10819.29 364
10820.27 373
10821.25 372
10822.23 345
10823.22 378
10824.20 355
10825.18 372
10826.16 325
10827.15 446
10828.13 397
10829.11 376
10830.09 403
10831.08 358
10832.06 374
10833.04 390
10834.02 382
10835.01 400
10835.99 404
10836.97 489
10837.96 386
10838.94 363
10839.92 384
10840.90 388
10841.89 448
10842.87 369
10843.85 387
10844.84 389
10845.82 391
10846.80 424
10847.79 403
10848.77 386
10849.76 396
10850.74 404
10851.72 337
10852.71 385
10853.69 432
10854.67 412
10855.66 412
10856.64 406
10857.62 432
10858.61 412
10859.59 407
10860.58 432
10861.56 412
10862.55 461
10863.53 423
10864.51 454
10865.50 420
10866.48 399
10867.47 426
10868.45 434
10869.44 446
10870.42 470
10871.40 510
10872.39 469
10873.37 464
10874.36 486
10875.34 468
10876.33 462
10877.31 499
10878.30 518
10879.28 480
10880.27 483
10881.25 497
10882.24 470
10883.22 480
10884.21 565
10885.19 484
10886.18 521
10887.16 515
10888.15 496
10889.13 496
10890.12 509
10891.10 565
10892.09 532
10893.07 491
10894.06 491
10895.05 511
10896.03 546
10897.02 570
10898.00 556
10898.99 588
10899.97 568
10900.96 559
10901.95 576
10902.93 554
10903.92 581
10904.90 558
10905.89 566
10906.88 597
10907.86 542
10908.85 574
10909.84 580
10910.82 541
10911.81 562
10912.79 568
10913.78 588
10914.77 564
10915.75 595
10916.74 570
10917.73 607
10918.71 669
10919.70 656
10920.69 724
10921.67 684
10922.66 672
10923.65 682
10924.63 704
10925.62 676
10926.61 629
10927.60 717
10928.58 694
10929.57 684
10930.56 682
10931.54 645
10932.53 729
10933.52 712
10934.51 701
10935.49 702
10936.48 776
10937.47 719
10938.46 746
10939.44 678
10940.43 688
10941.42 791
10942.41 712
10943.39 811
10944.38 838
10945.37 819
10946.36 811
10947.35 801
10948.33 838
10949.32 830
10950.31 806
10951.30 833
10952.29 939
10953.28 927
10954.26 948
10955.25 1028
10956.24 1095
10957.23 1204
10958.22 1281
10959.21 1394
10960.19 1488
10961.18 1452
10962.17 1480
10963.16 1494
10964.15 1490
10965.14 1474
10966.13 1401
10967.11 1284
10968.10 1208
10969.09 1165
10970.08 1113
10971.07 1014
10972.06 1011
10973.05 957
10974.04 946
10975.03 1034
10976.02 1008
10977.01 1049
10978.00 991
10978.98 994
10979.97 956
10980.96 962
10981.95 990
10982.94 975
10983.93 980
10984.92 1053
10985.91 1033
10986.90 973
10987.89 994
10988.88 1046
10989.87 1035
10990.86 1115
10991.85 1117
10992.84 1116
10993.83 1126
10994.82 1161
10995.81 1328
10996.80 1375
10997.79 1544
10998.78 1694
10999.77 1861
11000.76 1969
11001.75 2129
11002.74 2312
11003.73 2352
11004.72 2166
11005.72 2079
11006.71 1956
11007.70 1752
11008.69 1529
11009.68 1409
11010.67 1283
11011.66 1228
11012.65 1135
11013.64 1007
11014.63 1003
11015.62 957
11016.61 949
11017.61 920
11018.60 848
11019.59 866
11020.58 856
11021.57 813
11022.56 776
11023.55 786
11024.55 797
11025.54 750
11026.53 754
11027.52 745
11028.51 773
11029.50 787
11030.49 747
11031.49 718
11032.48 741
11033.47 728
11034.46 699
11035.45 699
11036.45 690
11037.44 741
11038.43 668
11039.42 697
11040.41 758
11041.41 746
11042.40 728
11043.39 721
11044.38 720
11045.38 683
11046.37 628
11047.36 671
11048.35 651
11049.35 683
11050.34 615
11051.33 589
11052.32 625
11053.32 645
11054.31 637
11055.30 631
11056.30 623
11057.29 572
11058.28 590
11059.27 586
11060.27 613
11061.26 609
11062.25 609
11063.25 644
11064.24 624
11065.23 622
11066.23 596
11067.22 647
11068.21 623
11069.21 586
11070.20 611
11071.19 616
11072.19 636
11073.18 618
11074.17 650
11075.17 691
11076.16 639
11077.16 651
11078.15 670
11079.14 626
11080.14 629
11081.13 609
11082.13 637
11083.12 691
11084.11 675
11085.11 668
11086.10 668
11087.10 622
11088.09 663
11089.09 550
11090.08 579
11091.07 583
11092.07 589
11093.06 576
11094.06 559
11095.05 533
11096.05 535
11097.04 569
11098.04 581
11099.03 585
11100.03 581
11101.02 567
11102.02 582
11103.01 540
11104.01 562
11105.00 553
11106.00 598
11106.99 555
11107.99 546
11108.98 518
11109.98 525
11110.97 570
11111.97 524
11112.96 559
11113.96 571
11114.95 567
11115.95 575
11116.95 537
11117.94 492
11118.94 547
11119.93 588
11120.93 589
11121.92 601
11122.92 527
11123.92 569
11124.91 579
11125.91 620
11126.90 600
11127.90 585
11128.90 580
11129.89 594
11130.89 582
11131.89 590
11132.88 565
11133.88 622
11134.87 588
11135.87 577
11136.87 537
11137.86 508
11138.86 537
11139.86 591
11140.85 509
11141.85 490
11142.85 528
11143.84 553
11144.84 574
11145.84 533
11146.84 477
11147.83 485
11148.83 575
11149.83 531
11150.82 517
11151.82 518
11152.82 549
11153.82 566
11154.81 519
11155.81 470
11156.81 453
11157.80 514
11158.80 535
11159.80 520
11160.80 522
11161.79 511
11162.79 481
11163.79 510
11164.79 471
11165.79 465
11166.78 502
11167.78 548
11168.78 455
11169.78 486
11170.78 429
11171.77 462
11172.77 510
11173.77 563
11174.77 474
11175.77 455
11176.76 511
11177.76 519
11178.76 518
11179.76 563
11180.76 480
11181.76 502
11182.76 530
11183.75 486
11184.75 480
11185.75 534
11186.75 510
11187.75 511
11188.75 503
11189.75 531
11190.75 543
11191.74 516
11192.74 535
11193.74 524
11194.74 545
11195.74 560
11196.74 530
11197.74 574
11198.74 601
11199.74 588
11200.74 499
11201.74 546
11202.74 552
11203.74 522
11204.74 492
11205.73 522
11206.73 553
11207.73 547
11208.73 492
11209.73 498
11210.73 531
11211.73 494
11212.73 516
11213.73 531
11214.73 483
11215.73 485
11216.73 469
11217.73 475
11218.73 480
11219.73 427
11220.73 449
11221.73 510
11222.73 497
11223.74 434
11224.74 388
11225.74 421
11226.74 469
11227.74 544
11228.74 426
11229.74 486
11230.74 424
11231.74 417
11232.74 477
11233.74 480
11234.74 469
11235.74 462
11236.74 404
11237.75 463
11238.75 460
11239.75 429
11240.75 455
11241.75 415
11242.75 438
11243.75 471
11244.75 481
11245.76 448
11246.76 416
11247.76 445
11248.76 454
11249.76 519
11250.76 505
11251.76 425
11252.77 368
11253.77 453
11254.77 483
11255.77 440
11256.77 422
11257.78 449
11258.78 459
11259.78 477
11260.78 417
11261.78 450
11262.79 480
11263.79 504
11264.79 414
11265.79 410
11266.79 459
11267.80 480
11268.80 474
11269.80 490
11270.80 499
11271.81 478
11272.81 481
11273.81 498
11274.81 542
11275.82 501
11276.82 463
11277.82 495
11278.83 530
11279.83 488
11280.83 513
11281.83 553
11282.84 566
11283.84 554
11284.84 556
11285.85 509
11286.85 531
11287.85 545
11288.86 532
11289.86 506
11290.86 497
11291.87 541
11292.87 515
11293.87 522
11294.88 559
11295.88 587
11296.89 531
11297.89 486
11298.89 551
11299.90 503
11300.90 514
11301.90 527
11302.91 504
11303.91 550
11304.92 474
11305.92 492
11306.92 496
11307.93 538
11308.93 550
11309.94 560
11310.94 583
11311.95 684
11312.95 636
11313.95 683
11314.96 750
11315.96 768
11316.97 851
11317.97 782
11318.98 765
11319.98 717
11320.99 636
11321.99 624
11323.00 585
11324.00 547
11325.01 510
11326.01 497
11327.02 525
11328.02 490
11329.03 451
11330.03 462
11331.04 496
11332.04 432
11333.05 428
11334.05 440
11335.06 437
11336.06 460
11337.07 418
11338.07 414
11339.08 427
11340.09 370
11341.09 392
11342.10 425
11343.10 420
11344.11 370
11345.11 402
11346.12 397
11347.13 345
11348.13 369
11349.14 385
11350.14 408
11351.15 402
11352.16 407
11353.16 377
11354.17 425
11355.17 397
11356.18 442
11357.19 387
11358.19 437
11359.20 453
11360.21 436
11361.21 390
11362.22 449
11363.23 421
11364.23 365
11365.24 425
11366.25 442
11367.25 398
11368.26 369
11369.27 413
11370.27 423
11371.28 373
11372.29 376
11373.29 386
11374.30 398
11375.31 419
11376.32 398
11377.32 384
11378.33 409
11379.34 389
11380.35 420
11381.35 418
11382.36 411
11383.37 416
11384.38 391
11385.38 392
11386.39 353
11387.40 382
11388.41 375
11389.41 404
11390.42 418
11391.43 419
11392.44 400
11393.45 385
11394.45 387
11395.46 404
11396.47 377
11397.48 385
11398.49 369
11399.49 356
11400.50 366
11401.51 379
11402.52 415
11403.53 400
11404.54 383
11405.54 383
11406.55 330
11407.56 353
11408.57 356
11409.58 404
11410.59 397
11411.60 384
11412.61 398
11413.61 404
11414.62 380
11415.63 375
11416.64 363
11417.65 367
11418.66 371
11419.67 371
11420.68 348
11421.69 379
11422.70 370
11423.71 339
11424.71 346
11425.72 384
11426.73 365
11427.74 358
11428.75 381
11429.76 358
11430.77 357
11431.78 403
11432.79 404
11433.80 397
11434.81 337
11435.82 408
11436.83 392
11437.84 364
11438.85 373
11439.86 364
11440.87 372
11441.88 361
11442.89 404
11443.90 361
11444.91 368
11445.92 435
11446.93 386
11447.94 346
11448.95 365
11449.96 392
11450.97 381
11451.98 384
11452.99 389
11454.01 356
11455.02 363
11456.03 366
11457.04 336
11458.05 349
11459.06 388
11460.07 368
11461.08 353
11462.09 396
11463.10 422
11464.11 384
11465.13 395
11466.14 379
11467.15 401
11468.16 367
11469.17 352
11470.18 390
11471.19 341
11472.20 378
11473.22 351
11474.23 361
11475.24 358
11476.25 379
11477.26 339
11478.27 336
11479.29 347
11480.30 315
11481.31 376
11482.32 391
11483.33 366
11484.35 340
11485.36 373
11486.37 360
11487.38 394
11488.39 338
11489.41 365
11490.42 367
11491.43 324
11492.44 329
11493.46 338
11494.47 355
11495.48 365
11496.49 313
11497.51 305
11498.52 315
11499.53 309
11500.54 326
11501.56 341
11502.57 305
11503.58 365
11504.59 353
11505.61 336
11506.62 329
11507.63 329
11508.65 321
11509.66 355
11510.67 345
11511.69 354
11512.70 341
11513.71 311
11514.73 307
11515.74 326
11516.75 314
11517.77 365
11518.78 360
11519.79 332
11520.81 329
11521.82 298
11522.83 310
11523.85 329
11524.86 328
11525.88 317
11526.89 312
11527.90 298
11528.92 299
11529.93 303
11530.95 326
11531.96 359
11532.97 342
11533.99 353
11535.00 313
11536.02 293
11537.03 297
11538.05 329
11539.06 347
11540.07 319
11541.09 368
11542.10 391
11543.12 373
11544.13 363
11545.15 343
11546.16 325
11547.18 324
11548.19 343
11549.21 320
11550.22 364
11551.24 315
11552.25 335
11553.27 303
11554.28 315
11555.30 368
11556.31 342
11557.33 339
11558.34 375
11559.36 357
11560.37 371
11561.39 379
11562.40 330
11563.42 373
11564.43 352
11565.45 336
11566.47 362
11567.48 381
11568.50 358
11569.51 388
11570.53 368
11571.54 371
11572.56 373
11573.58 373
11574.59 406
11575.61 401
11576.62 380
11577.64 397
11578.66 404
11579.67 433
11580.69 426
11581.70 424
11582.72 425
11583.74 395
11584.75 469
11585.77 412
11586.79 412
11587.80 432
11588.82 456
11589.84 466
11590.85 513
11591.87 480
11592.89 535
11593.90 491
11594.92 460
11595.94 481
11596.95 474
11597.97 485
11598.99 533
11600.01 590
11601.02 565
11602.04 605
11603.06 753
11604.07 768
11605.09 774
11606.11 843
11607.13 883
11608.14 829
11609.16 788
11610.18 818
11611.20 742
11612.21 602
11613.23 580
11614.25 615
11615.27 558
11616.29 529
11617.30 491
11618.32 466
11619.34 490
11620.36 480
11621.38 510
11622.39 466
11623.41 375
11624.43 412
11625.45 381
11626.47 384
11627.48 400
11628.50 381
11629.52 357
11630.54 400
11631.56 392
11632.58 328
11633.59 374
11634.61 361
11635.63 351
11636.65 357
11637.67 350
11638.69 349
11639.71 403
11640.73 383
11641.75 383
11642.76 341
11643.78 343
11644.80 353
11645.82 355
11646.84 360
11647.86 351
11648.88 334
11649.90 374
11650.92 372
11651.94 379
11652.96 338
11653.98 297
11655.00 283
11656.01 324
11657.03 320
11658.05 271
11659.07 301
11660.09 313
11661.11 299
11662.13 316
11663.15 314
11664.17 322
11665.19 346
11666.21 340
11667.23 343
11668.25 338
11669.27 307
11670.29 346
11671.31 321
11672.33 320
11673.35 346
11674.37 344
11675.39 313
11676.42 308
11677.44 343
11678.46 343
11679.48 294
11680.50 334
11681.52 372
11682.54 355
11683.56 337
11684.58 346
11685.60 401
11686.62 367
11687.64 342
11688.66 352
11689.69 341
11690.71 355
11691.73 350
11692.75 347
11693.77 332
11694.79 343
11695.81 322
11696.83 349
11697.85 339
11698.88 368
11699.90 324
11700.92 337
11701.94 330
11702.96 350
11703.98 350
11705.01 373
11706.03 345
11707.05 367
11708.07 349
11709.09 327
11710.12 289
11711.14 276
11712.16 296
11713.18 345
11714.20 308
11715.23 352
11716.25 386
11717.27 367
11718.29 347
11719.31 345
11720.34 324
11721.36 296
11722.38 345
11723.40 296
11724.43 332
11725.45 332
11726.47 363
11727.49 366
11728.52 359
11729.54 307
11730.56 287
11731.59 319
11732.61 342
11733.63 383
11734.65 351
11735.68 321
11736.70 344
11737.72 322
11738.75 338
11739.77 347
11740.79 357
11741.82 340
11742.84 333
11743.86 357
11744.89 322
11745.91 300
11746.93 316
11747.96 344
11748.98 346
11750.01 314
11751.03 257
11752.05 303
11753.08 319
11754.10 321
11755.12 353
11756.15 345
11757.17 302
11758.20 299
11759.22 289
11760.24 270
11761.27 301
11762.29 302
11763.32 323
11764.34 320
11765.37 342
11766.39 342
11767.41 322
11768.44 321
11769.46 285
11770.49 305
11771.51 267
11772.54 297
11773.56 324
11774.59 346
11775.61 346
11776.64 285
11777.66 323
11778.69 323
11779.71 294
11780.74 307
11781.76 319
11782.79 353
11783.81 333
11784.84 307
11785.86 341
11786.89 323
11787.91 332
11788.94 387
11789.96 359
11790.99 344
11792.01 332
11793.04 317
11794.07 377
11795.09 323
11796.12 343
11797.14 335
11798.17 321
11799.19 324
11800.22 313
11801.25 324
11802.27 374
11803.30 327
11804.32 318
11805.35 351
11806.38 369
11807.40 370
11808.43 382
11809.45 369
11810.48 311
11811.51 327
11812.53 319
11813.56 363
11814.59 354
11815.61 356
11816.64 356
11817.67 343
11818.69 317
11819.72 385
11820.75 345
11821.77 373
11822.80 373
11823.83 350
11824.85 367
11825.88 393
11826.91 402
11827.94 376
11828.96 368
11829.99 357
11831.02 368
11832.04 410
11833.07 354
11834.10 373
11835.13 393
11836.15 405
11837.18 370
11838.21 389
11839.24 365
11840.26 359
11841.29 400
11842.32 398
11843.35 413
11844.37 391
11845.40 374
11846.43 380
11847.46 366
11848.49 384
11849.51 365
11850.54 373
11851.57 361
11852.60 409
11853.63 400
11854.65 405
11855.68 397
11856.71 414
11857.74 428
11858.77 371
11859.80 418
11860.83 431
11861.85 455
11862.88 424
11863.91 425
11864.94 412
11865.97 444
11867.00 439
11868.03 481
11869.05 426
11870.08 460
11871.11 423
11872.14 404
11873.17 434
11874.20 409
11875.23 487
11876.26 439
11877.29 463
11878.32 480
11879.35 473
11880.38 507
11881.40 458
11882.43 470
11883.46 479
11884.49 485
11885.52 500
11886.55 534
11887.58 496
11888.61 540
11889.64 509
11890.67 516
11891.70 570
11892.73 529
11893.76 548
11894.79 529
11895.82 609
11896.85 639
11897.88 559
11898.91 609
11899.94 659
11900.97 705
11902.00 725
11903.03 701
11904.06 695
11905.09 724
11906.12 740
11907.15 753
11908.18 663
11909.22 680
11910.25 665
11911.28 618
11912.31 656
11913.34 679
11914.37 666
11915.40 717
11916.43 709
11917.46 662
11918.49 614
11919.52 604
11920.55 656
11921.59 670
11922.62 687
11923.65 649
11924.68 655
11925.71 673
11926.74 685
11927.77 726
11928.81 835
11929.84 860
11930.87 876
11931.90 890
11932.93 1068
11933.96 1153
11935.00 1134
11936.03 1095
11937.06 1146
11938.09 1092
11939.12 1069
11940.15 982
11941.19 855
11942.22 808
11943.25 754
11944.28 689
11945.31 681
11946.35 648
11947.38 655
11948.41 658
11949.44 569
11950.48 541
11951.51 543
11952.54 562
11953.57 541
11954.61 585
11955.64 512
11956.67 509
11957.70 528
11958.74 542
11959.77 507
11960.80 485
11961.84 496
11962.87 499
11963.90 528
11964.93 518
11965.97 501
11967.00 466
11968.03 500
11969.07 476
11970.10 511
11971.13 506
11972.17 502
11973.20 504
11974.23 517
11975.27 517
11976.30 536
11977.33 546
11978.37 511
11979.40 491
11980.44 515
11981.47 468
11982.50 462
11983.54 473
11984.57 476
11985.60 463
11986.64 429
11987.67 429
11988.71 481
11989.74 481
11990.77 486
11991.81 489
11992.84 485
11993.88 504
11994.91 480
11995.95 490
11996.98 516
11998.02 479
11999.05 513
12000.08 519
12001.12 443
12002.15 483
12003.19 469
12004.22 456
12005.26 489
12006.29 428
12007.33 483
12008.36 517
12009.40 510
12010.43 499
12011.47 442
12012.50 503
12013.54 483
12014.57 526
12015.61 524
12016.64 496
12017.68 562
12018.71 603
12019.75 564
12020.78 587
12021.82 541
12022.86 589
12023.89 566
12024.93 542
12025.96 560
12027.00 555
12028.03 597
12029.07 510
12030.11 503
12031.14 514
12032.18 551
12033.21 537
12034.25 537
12035.29 566
12036.32 560
12037.36 596
12038.39 570
12039.43 520
12040.47 549
12041.50 540
12042.54 583
12043.58 550
12044.61 524
12045.65 545
12046.69 498
12047.72 487
12048.76 545
12049.80 553
12050.83 548
12051.87 533
12052.91 547
12053.94 494
12054.98 496
12056.02 550
12057.05 519
12058.09 533
12059.13 576
12060.16 537
12061.20 570
12062.24 590
12063.28 576
12064.31 541
12065.35 601
12066.39 586
12067.43 571
12068.46 562
12069.50 582
12070.54 651
12071.58 574
12072.61 537
12073.65 531
12074.69 583
12075.73 620
12076.76 600
12077.80 592
12078.84 564
12079.88 564
12080.92 549
12081.95 591
12082.99 617
12084.03 566
12085.07 656
12086.11 632
12087.15 580
12088.18 554
12089.22 641
12090.26 629
12091.30 666
12092.34 621
12093.38 614
12094.42 619
12095.45 672
12096.49 654
12097.53 671
12098.57 653
12099.61 728
12100.65 735
12101.69 797
12102.73 833
12103.76 878
12104.80 925
12105.84 917
12106.88 996
12107.92 970
12108.96 917
12110.00 914
12111.04 842
12112.08 752
12113.12 750
12114.16 709
12115.20 676
12116.24 664
12117.28 609
12118.32 605
12119.36 541
12120.40 547
12121.44 529
12122.47 457
12123.51 516
12124.55 484
12125.59 459
12126.63 409
12127.67 440
12128.71 436
12129.76 433
12130.80 450
12131.84 483
12132.88 440
12133.92 472
12134.96 463
12136.00 467
12137.04 491
12138.08 470
12139.12 443
12140.16 433
12141.20 400
12142.24 398
12143.28 409
12144.32 434
12145.36 428
12146.40 464
12147.44 429
12148.49 421
12149.53 421
12150.57 393
12151.61 382
12152.65 369
12153.69 384
12154.73 377
12155.77 460
12156.81 414
12157.86 366
12158.90 385
12159.94 436
12160.98 374
12162.02 410
12163.06 403
12164.10 391
12165.15 404
12166.19 395
12167.23 419
12168.27 406
12169.31 361
12170.36 389
12171.40 332
12172.44 381
12173.48 373
12174.52 413
12175.57 381
12176.61 371
12177.65 386
12178.69 410
12179.73 431
12180.78 403
12181.82 428
12182.86 364
12183.90 424
12184.95 418
12185.99 393
12187.03 396
12188.07 412
12189.12 382
12190.16 336
12191.20 415
12192.25 433
12193.29 444
12194.33 408
12195.37 430
12196.42 416
12197.46 415
12198.50 430
12199.55 384
12200.59 387
12201.63 414
12202.68 455
12203.72 456
12204.76 424
12205.81 374
12206.85 424
12207.89 412
12208.94 381
12209.98 401
12211.02 429
12212.07 433
12213.11 436
12214.16 373
12215.20 374
12216.24 436
12217.29 424
12218.33 410
12219.37 398
12220.42 374
12221.46 402
12222.51 405
12223.55 365
12224.60 406
12225.64 420
12226.68 453
12227.73 429
12228.77 401
12229.82 408
12230.86 412
12231.91 435
12232.95 456
12234.00 429
12235.04 428
12236.08 432
12237.13 386
12238.17 391
12239.22 408
12240.26 379
12241.31 386
12242.35 429
12243.40 426
12244.44 426
12245.49 382
12246.53 428
12247.58 410
12248.62 338
12249.67 377
12250.72 414
12251.76 356
12252.81 377
12253.85 403
12254.90 445
12255.94 368
12256.99 385
12258.03 382
12259.08 325
12260.13 393
12261.17 369
12262.22 371
12263.26 355
12264.31 366
12265.35 351
12266.40 326
12267.45 370
12268.49 405
12269.54 358
12270.59 355
12271.63 338
12272.68 337
12273.72 333
12274.77 375
12275.82 355
12276.86 306
12277.91 330
12278.96 386
12280.00 374
12281.05 331
12282.10 340
12283.14 371
12284.19 367
12285.24 354
12286.28 358
12287.33 363
12288.38 319
12289.42 315
12290.47 366
12291.52 372
12292.57 352
12293.61 359
12294.66 373
12295.71 324
12296.75 346
12297.80 360
12298.85 333
12299.90 360
12300.94 330
12301.99 327
12303.04 371
12304.09 319
12305.13 344
12306.18 376
12307.23 337
12308.28 340
12309.33 303
12310.37 342
12311.42 370
12312.47 318
12313.52 363
12314.57 351
12315.61 360
12316.66 340
12317.71 361
12318.76 376
12319.81 342
12320.85 326
12321.90 326
12322.95 324
12324.00 387
12325.05 341
12326.10 293
12327.15 327
12328.19 324
12329.24 329
12330.29 300
12331.34 328
12332.39 334
12333.44 321
12334.49 318
12335.54 323
12336.59 350
12337.63 347
12338.68 316
12339.73 335
12340.78 321
12341.83 314
12342.88 371
12343.93 333
12344.98 332
12346.03 314
12347.08 359
12348.13 350
12349.18 330
12350.23 324
12351.28 344
12352.33 318
12353.38 312
12354.43 320
12355.48 389
12356.52 347
12357.57 377
12358.62 373
12359.67 368
12360.72 348
12361.77 331
12362.82 328
12363.88 352
12364.93 333
12365.98 350
12367.03 383
12368.08 336
12369.13 352
12370.18 364
12371.23 334
12372.28 363
12373.33 348
12374.38 371
12375.43 402
12376.48 357
12377.53 354
12378.58 356
12379.63 347
12380.68 349
12381.73 355
12382.79 356
12383.84 376
12384.89 372
12385.94 348
12386.99 403
12388.04 383
12389.09 343
12390.14 341
12391.20 380
12392.25 372
12393.30 377
12394.35 362
12395.40 416
12396.45 368
12397.50 388
12398.56 366
12399.61 398
12400.66 387
12401.71 398
12402.76 375
12403.81 410
12404.87 389
12405.92 397
12406.97 403
12408.02 408
12409.07 407
12410.13 438
12411.18 438
12412.23 435
12413.28 438
12414.34 431
12415.39 441
12416.44 450
12417.49 432
12418.55 441
12419.60 424
12420.65 451
12421.70 427
12422.76 445
12423.81 455
12424.86 451
12425.91 444
12426.97 446
12428.02 476
12429.07 471
12430.13 471
12431.18 466
12432.23 447
12433.29 432
12434.34 444
12435.39 457
12436.44 462
12437.50 435
12438.55 469
12439.61 454
12440.66 449
12441.71 428
12442.77 471
12443.82 473
12444.87 474
12445.93 447
12446.98 489
12448.03 455
12449.09 462
12450.14 485
12451.20 520
12452.25 492
12453.30 451
12454.36 484
12455.41 462
12456.47 523
12457.52 495
12458.57 564
12459.63 566
12460.68 580
12461.74 586
12462.79 614
12463.85 679
12464.90 652
12465.95 604
12467.01 608
12468.06 641
12469.12 715
12470.17 734
12471.23 746
12472.28 780
12473.34 893
12474.39 963
12475.45 1126
12476.50 1171
12477.56 1356
12478.61 1399
12479.67 1489
12480.72 1541
12481.78 1465
12482.83 1422
12483.89 1409
12484.94 1291
12486.00 1186
12487.05 1124
12488.11 1037
12489.17 832
12490.22 825
12491.28 801
12492.33 709
12493.39 593
12494.44 604
12495.50 658
12496.55 674
12497.61 585
12498.67 560
12499.72 579
12500.78 559
12501.83 563
12502.89 553
12503.95 558
12505.00 569
12506.06 542
12507.12 565
12508.17 573
12509.23 514
12510.28 514
12511.34 504
12512.40 487
12513.45 462
12514.51 510
12515.57 513
12516.62 511
12517.68 498
12518.74 466
12519.79 477
12520.85 564
12521.91 551
12522.96 469
12524.02 471
12525.08 473
12526.14 510
12527.19 461
12528.25 479
12529.31 410
12530.36 416
12531.42 467
12532.48 439
12533.54 460
12534.59 444
12535.65 458
12536.71 493
12537.77 494
12538.82 511
12539.88 515
12540.94 526
12542.00 514
12543.05 525
12544.11 502
12545.17 522
12546.23 519
12547.29 503
12548.34 538
12549.40 627
12550.46 592
12551.52 584
12552.58 643
12553.64 669
12554.69 731
12555.75 701
12556.81 750
12557.87 831
12558.93 873
12559.99 837
12561.04 908
12562.10 872
12563.16 857
12564.22 836
12565.28 807
12566.34 771
12567.40 752
12568.45 690
12569.51 686
12570.57 647
12571.63 612
12572.69 563
12573.75 540
12574.81 580
12575.87 527
12576.93 530
12577.99 550
12579.05 502
12580.11 496
12581.16 527
12582.22 502
12583.28 493
12584.34 480
12585.40 465
12586.46 455
12587.52 502
12588.58 499
12589.64 459
12590.70 436
12591.76 463
12592.82 476
12593.88 482
12594.94 514
12596.00 505
12597.06 468
12598.12 444
12599.18 439
12600.24 450
12601.30 446
12602.36 456
12603.42 431
12604.48 410
12605.54 438
12606.60 422
12607.66 438
12608.72 435
12609.79 434
12610.85 460
12611.91 421
12612.97 392
12614.03 423
12615.09 425
12616.15 475
12617.21 444
12618.27 499
12619.33 482
12620.39 493
12621.45 503
12622.52 484
12623.58 440
12624.64 477
12625.70 505
12626.76 449
12627.82 447
12628.88 420
12629.95 421
12631.01 411
12632.07 396
12633.13 395
12634.19 431
12635.25 401
12636.31 376
12637.38 397
12638.44 368
12639.50 405
12640.56 420
12641.62 401
12642.69 384
12643.75 383
12644.81 435
12645.87 416
12646.93 404
12648.00 395
12649.06 437
12650.12 429
12651.18 379
12652.25 396
12653.31 370
12654.37 413
12655.43 463
12656.50 436
12657.56 410
12658.62 419
12659.68 365
12660.75 379
12661.81 382
12662.87 379
12663.94 399
12665.00 375
12666.06 361
12667.12 377
12668.19 341
12669.25 358
12670.31 365
12671.38 361
12672.44 344
12673.50 343
12674.57 360
12675.63 355
12676.69 402
12677.76 357
12678.82 356
12679.88 391
12680.95 389
12682.01 360
12683.07 383
12684.14 327
12685.20 364
12686.27 351
12687.33 332
12688.39 364
12689.46 375
12690.52 358
12691.59 378
12692.65 371
12693.71 388
12694.78 394
12695.84 353
12696.91 363
12697.97 363
12699.04 337
12700.10 400
12701.16 364
12702.23 376
12703.29 380
12704.36 362
12705.42 388
12706.49 398
12707.55 389
12708.62 403
12709.68 391
12710.75 319
12711.81 340
12712.88 365
12713.94 392
12715.01 389
12716.07 397
12717.14 361
12718.20 369
12719.27 350
12720.33 389
12721.40 366
12722.46 345
12723.53 345
12724.59 378
12725.66 387
12726.72 380
12727.79 329
12728.86 336
12729.92 403
12730.99 404
12732.05 372
12733.12 389
12734.18 406
12735.25 420
12736.32 403
12737.38 389
12738.45 383
12739.51 372
12740.58 438
12741.65 398
12742.71 417
12743.78 377
12744.85 386
12745.91 394
12746.98 377
12748.04 370
12749.11 357
12750.18 352
12751.24 323
12752.31 313
12753.38 375
12754.44 367
12755.51 352
12756.58 328
12757.64 332
12758.71 320
12759.78 333
12760.85 351
12761.91 335
12762.98 279
12764.05 307
12765.11 329
12766.18 321
12767.25 307
12768.32 332
12769.38 351
12770.45 330
12771.52 295
12772.58 318
12773.65 314
12774.72 300
12775.79 348
12776.86 324
12777.92 327
12778.99 324
12780.06 300
12781.13 315
12782.19 306
12783.26 340
12784.33 322
12785.40 327
12786.47 316
12787.53 322
12788.60 276
12789.67 328
12790.74 346
12791.81 348
12792.87 321
12793.94 322
12795.01 339
12796.08 315
12797.15 303
12798.22 311
12799.29 292
12800.35 292
12801.42 291
12802.49 321
12803.56 300
12804.63 300
12805.70 317
12806.77 303
12807.84 307
12808.90 335
12809.97 313
12811.04 321
12812.11 355
12813.18 306
12814.25 307
12815.32 322
12816.39 316
12817.46 329
12818.53 360
12819.60 379
12820.67 352
12821.74 338
12822.81 357
12823.88 339
12824.94 350
12826.01 357
12827.08 304
12828.15 322
12829.22 312
12830.29 335
12831.36 317
12832.43 330
12833.50 339
12834.57 343
12835.64 296
12836.71 269
12837.78 282
12838.85 279
12839.92 285
12840.99 279
12842.07 290
12843.14 274
12844.21 307
12845.28 301
12846.35 305
12847.42 308
12848.49 297
12849.56 307
12850.63 285
12851.70 261
12852.77 261
12853.84 276
12854.91 275
12855.98 284
12857.06 289
12858.13 254
12859.20 298
12860.27 290
12861.34 290
12862.41 259
12863.48 262
12864.55 264
12865.62 274
12866.70 349
12867.77 304
12868.84 328
12869.91 290
12870.98 285
12872.05 261
12873.13 290
12874.20 272
12875.27 287
12876.34 293
12877.41 270
12878.48 290
12879.56 325
12880.63 329
12881.70 315
12882.77 293
12883.84 326
12884.92 294
12885.99 300
12887.06 274
12888.13 287
12889.21 277
12890.28 295
12891.35 296
12892.42 315
12893.50 273
12894.57 300
12895.64 291
12896.71 268
12897.79 254
12898.86 291
12899.93 298
12901.00 267
12902.08 253
12903.15 267
12904.22 247
12905.30 259
12906.37 280
12907.44 293
12908.52 250
12909.59 275
12910.66 272
12911.73 276
12912.81 250
12913.88 287
12914.96 284
12916.03 256
12917.10 263
12918.18 284
12919.25 303
12920.32 276
12921.40 276
12922.47 265
12923.54 278
12924.62 246
12925.69 259
12926.77 235
12927.84 254
12928.91 269
12929.99 313
12931.06 271
12932.14 257
12933.21 276
12934.28 288
12935.36 304
12936.43 280
12937.51 288
12938.58 302
12939.66 286
12940.73 281
12941.80 273
12942.88 249
12943.95 259
12945.03 231
12946.10 257
12947.18 279
12948.25 258
12949.33 257
12950.40 289
12951.48 304
12952.55 285
12953.63 281
12954.70 283
12955.78 286
12956.85 270
12957.93 252
12959.00 257
12960.08 275
12961.15 265
12962.23 260
12963.30 276
12964.38 304
12965.46 296
12966.53 258
12967.61 282
12968.68 286
12969.76 272
12970.83 271
12971.91 264
12972.99 277
12974.06 277
12975.14 259
12976.21 282
12977.29 239
12978.37 270
12979.44 266
12980.52 303
12981.59 294
12982.67 270
12983.75 235
12984.82 284
12985.90 287
12986.98 279
12988.05 293
12989.13 282
12990.20 282
12991.28 266
12992.36 256
12993.43 287
12994.51 293
12995.59 266
12996.67 279
12997.74 308
12998.82 297
12999.90 285
13000.97 249
13002.05 319
13003.13 286
13004.20 290
13005.28 290
13006.36 258
13007.44 286
13008.51 297
13009.59 271
13010.67 298
13011.75 272
13012.82 301
13013.90 304
13014.98 261
13016.06 284
13017.13 312
13018.21 280
13019.29 274
13020.37 268
13021.44 301
13022.52 268
13023.60 313
13024.68 327
13025.76 328
13026.83 296
13027.91 263
13028.99 281
13030.07 305
13031.15 283
13032.23 294
13033.30 299
13034.38 307
13035.46 263
13036.54 273
13037.62 329
13038.70 319
13039.77 272
13040.85 315
13041.93 297
13043.01 284
13044.09 289
13045.17 295
13046.25 295
13047.33 299
13048.40 302
13049.48 268
13050.56 330
13051.64 298
13052.72 299
13053.80 296
13054.88 272
13055.96 309
13057.04 295
13058.12 276
13059.20 269
13060.28 278
13061.36 287
13062.44 245
13063.51 249
13064.59 267
13065.67 325
13066.75 320
13067.83 275
13068.91 286
13069.99 295
13071.07 311
13072.15 263
13073.23 275
13074.31 261
13075.39 271
13076.47 282
13077.55 264
13078.63 290
13079.71 325
13080.79 312
13081.87 320
13082.96 284
13084.04 289
13085.12 320
13086.20 312
13087.28 305
13088.36 248
13089.44 265
13090.52 278
13091.60 270
13092.68 290
13093.76 290
13094.84 306
13095.92 255
13097.00 280
13098.09 312
13099.17 312
13100.25 284
13101.33 306
13102.41 330
13103.49 301
13104.57 285
13105.65 282
13106.74 277
13107.82 283
13108.90 288
13109.98 274
13111.06 275
13112.14 294
13113.22 311
13114.31 279
13115.39 272
13116.47 248
13117.55 268
13118.63 313
13119.72 293
13120.80 285
13121.88 262
13122.96 276
13124.04 292
13125.13 266
13126.21 233
13127.29 232
13128.37 244
13129.45 259
13130.54 267
13131.62 258
13132.70 274
13133.78 266
13134.87 302
13135.95 299
13137.03 247
13138.11 267
13139.20 258
13140.28 266
13141.36 295
13142.45 244
13143.53 238
13144.61 284
13145.69 278
13146.78 302
13147.86 281
13148.94 262
13150.03 306
13151.11 283
13152.19 271
13153.28 229
13154.36 260
13155.44 308
13156.53 329
13157.61 308
13158.69 278
13159.78 261
13160.86 269
13161.94 263
13163.03 311
13164.11 324
13165.20 291
13166.28 276
13167.36 307
13168.45 300
13169.53 259
13170.62 266
13171.70 262
13172.78 284
13173.87 294
13174.95 267
13176.04 290
13177.12 268
13178.21 267
13179.29 258
13180.37 268
13181.46 254
13182.54 298
13183.63 296
13184.71 310
13185.80 297
13186.88 277
13187.97 293
13189.05 300
13190.14 296
13191.22 329
13192.31 340
13193.39 303
13194.48 322
13195.56 304
13196.65 326
13197.73 311
13198.82 308
13199.90 320
13200.99 297
13202.07 277
13203.16 295
13204.24 341
13205.33 299
13206.41 310
13207.50 295
13208.58 294
13209.67 295
13210.76 306
13211.84 277
13212.93 269
13214.01 321
13215.10 308
13216.19 310
13217.27 307
13218.36 297
13219.44 308
13220.53 325
13221.62 314
13222.70 303
13223.79 314
13224.87 302
13225.96 281
13227.05 301
13228.13 310
13229.22 296
13230.31 307
13231.39 281
13232.48 276
13233.57 336
13234.65 334
13235.74 325
13236.83 285
13237.91 277
13239.00 319
13240.09 319
13241.17 289
13242.26 331
13243.35 335
13244.43 331
13245.52 304
13246.61 314
13247.70 355
13248.78 340
13249.87 367
13250.96 318
13252.05 303
13253.13 306
13254.22 344
13255.31 349
13256.39 354
13257.48 384
13258.57 353
13259.66 372
13260.75 339
13261.83 326
13262.92 311
13264.01 292
13265.10 314
13266.19 338
13267.27 357
13268.36 325
13269.45 345
13270.54 363
13271.63 369
13272.71 377
13273.80 433
13274.89 387
13275.98 387
13277.07 394
13278.16 396
13279.24 411
13280.33 426
13281.42 381
13282.51 383
13283.60 372
13284.69 423
13285.78 414
13286.86 412
13287.95 379
13289.04 392
13290.13 439
13291.22 416
13292.31 402
13293.40 405
13294.49 434
13295.58 443
13296.67 430
13297.76 428
13298.84 409
13299.93 432
13301.02 445
13302.11 501
13303.20 488
13304.29 496
13305.38 478
13306.47 434
13307.56 468
13308.65 461
13309.74 457
13310.83 449
13311.92 501
13313.01 550
13314.10 496
13315.19 498
13316.28 481
13317.37 493
13318.46 461
13319.55 466
13320.64 468
13321.73 469
13322.82 471
13323.91 479
13325.00 475
13326.09 478
13327.18 484
13328.27 502
13329.36 496
13330.45 432
13331.54 465
13332.64 468
13333.73 463
13334.82 468
13335.91 479
13337.00 513
13338.09 488
13339.18 482
13340.27 436
13341.36 486
13342.45 505
13343.54 503
13344.64 521
13345.73 503
13346.82 472
13347.91 453
13349.00 527
13350.09 518
13351.18 485
13352.28 492
13353.37 477
13354.46 564
13355.55 571
13356.64 516
13357.73 526
13358.83 536
13359.92 580
13361.01 539
13362.10 558
13363.19 601
13364.29 565
13365.38 613
13366.47 658
13367.56 599
13368.65 612
13369.75 630
13370.84 671
13371.93 666
13373.02 631
13374.12 639
13375.21 632
13376.30 652
13377.39 643
13378.49 592
13379.58 577
13380.67 546
13381.76 497
13382.86 508
13383.95 496
13385.04 476
13386.13 501
13387.23 479
13388.32 438
13389.41 459
13390.51 460
13391.60 479
13392.69 487
13393.79 496
13394.88 477
13395.97 489
13397.07 503
13398.16 423
13399.25 422
13400.35 477
13401.44 490
13402.53 511
13403.63 478
13404.72 391
13405.81 443
13406.91 429
13408.00 421
13409.10 405
13410.19 389
13411.28 412
13412.38 454
13413.47 494
13414.57 433
13415.66 493
13416.75 434
13417.85 486
13418.94 474
13420.04 452
13421.13 442
13422.22 458
13423.32 491
13424.41 422
13425.51 455
13426.60 478
13427.70 450
13428.79 478
13429.89 501
13430.98 444
13432.08 441
13433.17 498
13434.27 465
13435.36 472
13436.46 475
13437.55 513
13438.65 480
13439.74 492
13440.84 468
13441.93 463
13443.03 514
13444.12 513
13445.22 485
13446.31 473
13447.41 473
13448.50 498
13449.60 491
13450.69 552
13451.79 487
13452.89 496
13453.98 510
13455.08 490
13456.17 505
13457.27 564
13458.36 515
13459.46 543
13460.56 580
13461.65 532
13462.75 564
13463.84 585
13464.94 589
13466.04 547
13467.13 571
13468.23 544
13469.32 597
13470.42 618
13471.52 615
13472.61 599
13473.71 626
13474.81 579
13475.90 634
13477.00 617
13478.10 595
13479.19 658
13480.29 642
13481.39 550
13482.48 566
13483.58 605
13484.68 614
13485.77 597
13486.87 630
13487.97 603
13489.07 638
13490.16 645
13491.26 651
13492.36 619
13493.45 649
13494.55 704
13495.65 766
13496.75 761
13497.84 747
13498.94 744
13500.04 758
13501.14 780
13502.23 838
13503.33 807
13504.43 801
13505.53 748
13506.63 794
13507.72 841
13508.82 840
13509.92 795
13511.02 766
13512.12 740
13513.21 689
13514.31 650
13515.41 701
13516.51 702
13517.61 615
13518.70 576
13519.80 562
13520.90 568
13522.00 623
13523.10 567
13524.20 478
13525.30 524
13526.39 566
13527.49 534
13528.59 542
13529.69 460
13530.79 541
13531.89 508
13532.99 474
13534.09 512
13535.18 515
13536.28 451
13537.38 456
13538.48 417
13539.58 436
13540.68 428
13541.78 450
13542.88 458
13543.98 443
13545.08 439
13546.18 411
13547.28 449
13548.38 443
13549.48 428
13550.57 411
13551.67 443
13552.77 450
13553.87 469
13554.97 435
13556.07 410
13557.17 415
13558.27 435
13559.37 412
13560.47 433
13561.57 440
13562.67 451
13563.77 400
13564.87 445
13565.97 370
13567.07 391
13568.17 414
13569.28 443
13570.38 437
13571.48 419
13572.58 394
13573.68 444
13574.78 430
13575.88 441
13576.98 416
13578.08 445
13579.18 415
13580.28 386
13581.38 429
13582.48 445
13583.58 402
13584.69 416
13585.79 444
13586.89 390
13587.99 436
13589.09 430
13590.19 419
13591.29 455
13592.39 469
13593.49 449
13594.60 451
13595.70 410
13596.80 437
13597.90 442
13599.00 477
13600.10 429
13601.21 433
13602.31 448
13603.41 455
13604.51 416
13605.61 443
13606.71 421
13607.82 436
13608.92 444
13610.02 446
13611.12 475
13612.22 418
13613.33 444
13614.43 476
13615.53 461
13616.63 477
13617.74 438
13618.84 387
13619.94 423
13621.04 422
13622.15 386
13623.25 408
13624.35 430
13625.45 408
13626.56 415
13627.66 453
13628.76 461
13629.86 437
13630.97 438
13632.07 446
13633.17 465
13634.28 447
13635.38 420
13636.48 480
13637.59 454
13638.69 479
13639.79 385
13640.90 413
13642.00 466
13643.10 444
13644.21 432
13645.31 443
13646.41 464
13647.52 424
13648.62 455
13649.72 449
13650.83 410
13651.93 412
13653.03 402
13654.14 376
13655.24 371
13656.35 383
13657.45 430
13658.55 433
13659.66 416
13660.76 377
13661.87 384
13662.97 382
13664.07 400
13665.18 364
13666.28 358
13667.39 354
13668.49 414
13669.60 404
13670.70 363
13671.81 408
13672.91 391
13674.01 381
13675.12 392
13676.22 412
13677.33 422
13678.43 426
13679.54 412
13680.64 405
13681.75 412
13682.85 370
13683.96 435
13685.06 396
13686.17 364
13687.27 376
13688.38 395
13689.48 397
13690.59 388
13691.69 389
13692.80 417
13693.91 433
13695.01 398
13696.12 405
13697.22 417
13698.33 425
13699.43 430
13700.54 398
13701.64 420
13702.75 433
13703.86 411
13704.96 428
13706.07 429
13707.17 433
13708.28 402
13709.39 424
13710.49 412
13711.60 437
13712.70 466
13713.81 464
13714.92 440
13716.02 433
13717.13 452
13718.24 465
13719.34 489
13720.45 497
13721.56 458
13722.66 473
13723.77 524
13724.88 505
13725.98 518
13727.09 518
13728.20 543
13729.30 519
13730.41 492
13731.52 511
13732.62 543
13733.73 545
13734.84 556
13735.94 527
13737.05 548
13738.16 587
13739.27 586
13740.37 583
13741.48 567
13742.59 579
13743.70 548
13744.80 584
13745.91 573
13747.02 588
13748.13 607
13749.23 574
13750.34 602
13751.45 531
13752.56 568
13753.67 684
13754.77 680
13755.88 633
13756.99 630
13758.10 746
13759.21 649
13760.31 690
13761.42 731
13762.53 775
13763.64 728
13764.75 830
13765.85 805
13766.96 783
13768.07 848
13769.18 909
13770.29 937
13771.40 1003
13772.51 1094
13773.61 1115
13774.72 1061
13775.83 1122
13776.94 1094
13778.05 1139
13779.16 1133
13780.27 1158
13781.38 1090
13782.48 1105
13783.59 1047
13784.70 986
13785.81 995
13786.92 950
13788.03 802
13789.14 791
13790.25 799
13791.36 727
13792.47 731
13793.58 723
13794.69 705
13795.80 711
13796.91 708
13798.02 628
13799.13 625
13800.24 576
13801.35 604
13802.45 616
13803.56 613
13804.67 629
13805.78 613
13806.89 601
13808.00 572
13809.11 598
13810.22 569
13811.34 552
13812.45 617
13813.56 580
13814.67 533
13815.78 577
13816.89 549
13818.00 529
13819.11 549
13820.22 518
13821.33 560
13822.44 499
13823.55 503
13824.66 507
13825.77 519
13826.88 517
13827.99 522
13829.10 485
13830.22 476
13831.33 505
13832.44 451
13833.55 461
13834.66 494
13835.77 478
13836.88 468
13837.99 493
13839.10 508
13840.22 539
13841.33 510
13842.44 517
13843.55 527
13844.66 495
13845.77 490
13846.88 499
13848.00 521
13849.11 531
13850.22 543
13851.33 552
13852.44 537
13853.56 596
13854.67 558
13855.78 559
13856.89 561
13858.00 539
13859.12 554
13860.23 573
13861.34 579
13862.45 545
13863.56 561
13864.68 536
13865.79 564
13866.90 564
13868.01 583
13869.13 636
13870.24 559
13871.35 580
13872.46 600
13873.58 608
13874.69 601
13875.80 629
13876.91 592
13878.03 590
13879.14 574
13880.25 552
13881.37 560
13882.48 574
13883.59 577
13884.71 592
13885.82 640
13886.93 596
13888.05 651
13889.16 652
13890.27 684
13891.39 684
13892.50 672
13893.61 711
13894.73 675
13895.84 778
13896.95 766
13898.07 786
13899.18 822
13900.29 776
13901.41 842
13902.52 711
13903.64 740
13904.75 717
13905.86 674
13906.98 655
13908.09 710
13909.21 678
13910.32 674
13911.43 652
13912.55 624
13913.66 573
13914.78 532
13915.89 530
13917.01 527
13918.12 550
13919.24 527
13920.35 581
13921.46 501
13922.58 553
13923.69 558
13924.81 527
13925.92 549
13927.04 524
13928.15 508
13929.27 506
13930.38 497
13931.50 540
13932.61 501
13933.73 482
13934.84 523
13935.96 571
13937.07 518
13938.19 523
13939.30 517
13940.42 511
13941.54 525
13942.65 530
13943.77 537
13944.88 540
13946.00 508
13947.11 535
13948.23 473
13949.34 446
13950.46 539
13951.58 502
13952.69 550
13953.81 484
13954.92 484
13956.04 511
13957.16 481
13958.27 523
13959.39 435
13960.50 465
13961.62 481
13962.74 496
13963.85 473
13964.97 435
13966.09 460
13967.20 510
13968.32 504
13969.44 486
13970.55 443
13971.67 459
13972.79 447
13973.90 502
13975.02 462
13976.14 439
13977.25 468
13978.37 514
13979.49 491
13980.60 473
13981.72 467
13982.84 461
13983.95 455
13985.07 451
13986.19 474
13987.31 437
13988.42 465
13989.54 454
13990.66 476
13991.78 479
13992.89 483
13994.01 471
13995.13 451
13996.25 461
13997.36 452
13998.48 449
13999.60 461
14000.72 462
14001.83 472
14002.95 463
14004.07 473
14005.19 505
14006.31 455
14007.42 444
14008.54 483
14009.66 520
14010.78 451
14011.90 438
14013.02 443
14014.13 409
14015.25 408
14016.37 427
14017.49 481
14018.61 468
14019.73 464
14020.84 440
14021.96 444
14023.08 457
14024.20 502
14025.32 446
14026.44 412
14027.56 416
14028.68 453
14029.80 474
14030.91 471
14032.03 439
14033.15 452
14034.27 457
14035.39 452
14036.51 465
14037.63 457
14038.75 469
14039.87 532
14040.99 481
14042.11 473
14043.23 455
14044.35 474
14045.47 507
14046.58 500
14047.70 480
14048.82 432
14049.94 466
14051.06 459
14052.18 472
14053.30 483
14054.42 497
14055.54 506
14056.66 467
14057.78 510
14058.90 546
14060.02 490
14061.14 526
14062.26 530
14063.38 569
14064.51 539
14065.63 513
14066.75 512
14067.87 539
14068.99 526
14070.11 516
14071.23 540
14072.35 546
14073.47 568
14074.59 565
14075.71 648
14076.83 631
14077.95 638
14079.07 689
14080.19 612
14081.32 643
14082.44 661
14083.56 703
14084.68 685
14085.80 645
14086.92 669
14088.04 682
14089.16 672
14090.29 749
14091.41 777
14092.53 744
14093.65 773
14094.77 808
14095.89 803
14097.01 857
14098.14 820
14099.26 819
14100.38 868
14101.50 943
14102.62 864
14103.75 831
14104.87 818
14105.99 851
14107.11 783
14108.23 808
14109.36 779
14110.48 757
14111.60 684
14112.72 685
14113.84 686
14114.97 660
14116.09 623
14117.21 625
14118.33 611
14119.46 534
14120.58 596
14121.70 535
14122.82 565
14123.95 528
14125.07 518
14126.19 543
14127.32 560
14128.44 512
14129.56 527
14130.68 544
14131.81 569
14132.93 596
14134.05 536
14135.18 499
14136.30 501
14137.42 492
14138.55 502
14139.67 516
14140.79 517
14141.92 534
14143.04 509
14144.16 494
14145.29 511
14146.41 528
14147.54 534
14148.66 568
14149.78 543
14150.91 523
14152.03 486
14153.15 509
14154.28 528
14155.40 510
14156.53 454
14157.65 451
14158.77 497
14159.90 490
14161.02 478
14162.15 495
14163.27 486
14164.40 456
14165.52 480
14166.64 448
14167.77 451
14168.89 499
14170.02 455
14171.14 417
14172.27 442
14173.39 415
14174.52 478
14175.64 463
14176.77 401
14177.89 465
14179.02 427
14180.14 433
14181.27 426
14182.39 455
14183.52 433
14184.64 458
14185.77 444
14186.89 418
14188.02 447
14189.14 501
14190.27 488
14191.39 438
14192.52 481
14193.64 433
14194.77 451
14195.90 457
14197.02 427
14198.15 450
14199.27 424
14200.40 454
14201.52 472
14202.65 485
14203.78 439
14204.90 422
14206.03 414
14207.15 409
14208.28 436
14209.41 407
14210.53 464
14211.66 455
14212.78 457
14213.91 402
14215.04 440
14216.16 385
14217.29 406
14218.42 407
14219.54 407
14220.67 421
14221.80 376
14222.92 339
14224.05 408
14225.18 381
14226.30 412
14227.43 380
14228.56 377
14229.68 411
14230.81 399
14231.94 359
14233.06 426
14234.19 384
14235.32 405
14236.45 363
14237.57 386
14238.70 386
14239.83 371
14240.96 387
14242.08 370
14243.21 353
14244.34 409
14245.47 393
14246.59 372
14247.72 377
14248.85 406
14249.98 365
14251.10 390
14252.23 353
14253.36 345
14254.49 377
14255.62 381
14256.74 366
14257.87 394
14259.00 324
14260.13 333
14261.26 350
14262.38 370
14263.51 337
14264.64 310
14265.77 364
14266.90 349
14268.03 358
14269.15 350
14270.28 351
14271.41 341
14272.54 366
14273.67 335
14274.80 330
14275.93 320
14277.06 331
14278.18 346
14279.31 325
14280.44 364
14281.57 319
14282.70 350
14283.83 319
14284.96 320
14286.09 333
14287.22 369
14288.35 369
14289.48 381
14290.60 368
14291.73 328
14292.86 312
14293.99 295
14295.12 324
14296.25 303
14297.38 310
14298.51 300
14299.64 328
14300.77 335
14301.90 311
14303.03 316
14304.16 323
14305.29 367
14306.42 345
14307.55 307
14308.68 275
14309.81 299
14310.94 291
14312.07 266
14313.20 294
14314.33 274
14315.46 286
14316.59 325
14317.72 279
14318.85 260
14319.98 335
14321.11 312
14322.24 287
14323.38 304
14324.51 290
14325.64 283
14326.77 262
14327.90 289
14329.03 327
14330.16 290
14331.29 282
14332.42 290
14333.55 320
14334.68 308
14335.82 310
14336.95 279
14338.08 300
14339.21 288
14340.34 273
14341.47 303
14342.60 289
14343.73 283
14344.87 287
14346.00 284
14347.13 273
14348.26 290
14349.39 285
14350.52 288
14351.66 276
14352.79 307
14353.92 302
14355.05 300
14356.18 303
14357.32 309
14358.45 290
14359.58 283
14360.71 306
14361.84 284
14362.98 267
14364.11 274
14365.24 271
14366.37 254
14367.51 272
14368.64 264
14369.77 279
14370.90 277
14372.04 292
14373.17 252
14374.30 267
14375.43 275
14376.57 274
14377.70 259
14378.83 284
14379.97 279
14381.10 284
14382.23 272
14383.36 249
14384.50 271
14385.63 300
14386.76 275
14387.90 302
14389.03 283
14390.16 263
14391.30 295
14392.43 303
14393.56 301
14394.70 276
14395.83 280
14396.96 300
14398.10 275
14399.23 294
14400.37 288
14401.50 288
14402.63 279
14403.77 286
14404.90 283
14406.03 280
14407.17 290
14408.30 274
14409.44 260
14410.57 271
14411.70 288
14412.84 314
14413.97 280
14415.11 273
14416.24 262
14417.38 286
14418.51 299
14419.64 255
14420.78 245
14421.91 267
14423.05 244
14424.18 272
14425.32 309
14426.45 295
14427.59 340
14428.72 296
14429.86 324
14430.99 318
14432.13 314
14433.26 313
14434.40 321
14435.53 295
14436.67 273
14437.80 311
14438.94 310
14440.07 304
14441.21 298
14442.34 280
14443.48 340
14444.61 304
14445.75 298
14446.89 288
14448.02 300
14449.16 303
14450.29 311
14451.43 257
14452.56 292
14453.70 313
14454.84 336
14455.97 302
14457.11 276
14458.24 295
14459.38 289
14460.52 316
14461.65 271
14462.79 280
14463.92 280
14465.06 301
14466.20 268
14467.33 284
14468.47 253
14469.61 264
14470.74 288
14471.88 300
14473.02 315
14474.15 295
14475.29 313
14476.43 276
14477.56 320
14478.70 270
14479.84 266
14480.97 319
14482.11 280
14483.25 273
14484.38 266
14485.52 281
14486.66 270
14487.79 296
14488.93 292
14490.07 285
14491.21 313
14492.34 287
14493.48 262
14494.62 275
14495.76 307
14496.89 318
14498.03 301
14499.17 310
14500.31 312
14501.44 325
14502.58 307
14503.72 300
14504.86 295
14506.00 361
14507.13 316
14508.27 324
14509.41 319
14510.55 328
14511.69 312
14512.82 292
14513.96 341
14515.10 325
14516.24 346
14517.38 359
14518.51 317
14519.65 340
14520.79 345
14521.93 374
14523.07 372
14524.21 358
14525.35 346
14526.48 348
14527.62 330
14528.76 341
14529.90 372
14531.04 374
14532.18 341
14533.32 350
14534.46 365
14535.60 365
14536.73 310
14537.87 321
14539.01 296
14540.15 306
14541.29 318
14542.43 286
14543.57 306
14544.71 317
14545.85 313
14546.99 320
14548.13 295
14549.27 312
14550.41 332
14551.55 315
14552.69 306
14553.83 302
14554.97 304
14556.11 315
14557.25 321
14558.39 329
14559.53 303
14560.67 302
14561.81 266
14562.95 288
14564.09 284
14565.23 276
14566.37 290
14567.51 274
14568.65 281
14569.79 281
14570.93 296
14572.07 318
14573.21 296
14574.35 285
14575.49 288
14576.63 299
14577.77 333
14578.91 309
14580.05 286
14581.19 310
14582.33 316
14583.48 319
14584.62 318
14585.76 315
14586.90 299
14588.04 302
14589.18 288
14590.32 315
14591.46 334
14592.60 318
14593.75 293
14594.89 338
14596.03 334
14597.17 331
14598.31 323
14599.45 318
14600.59 313
14601.74 357
14602.88 344
14604.02 299
14605.16 348
14606.30 351
14607.44 325
14608.59 332
14609.73 328
14610.87 364
14612.01 384
14613.15 389
14614.30 391
14615.44 386
14616.58 342
14617.72 343
14618.87 347
14620.01 413
14621.15 366
14622.29 346
14623.44 342
14624.58 421
14625.72 413
14626.86 406
14628.01 388
14629.15 420
14630.29 414
14631.43 421
14632.58 428
14633.72 440
14634.86 470
14636.01 460
14637.15 441
14638.29 449
14639.44 438
14640.58 481
14641.72 453
14642.86 481
14644.01 470
14645.15 462
14646.29 416
14647.44 419
14648.58 387
14649.73 397
14650.87 389
14652.01 370
14653.16 406
14654.30 360
14655.44 367
14656.59 352
14657.73 324
14658.87 330
14660.02 329
14661.16 339
14662.31 331
14663.45 323
14664.59 320
14665.74 277
14666.88 306
14668.03 301
14669.17 302
14670.32 310
14671.46 302
14672.60 285
14673.75 268
14674.89 293
14676.04 278
14677.18 334
14678.33 295
14679.47 268
14680.62 278
14681.76 266
14682.91 289
14684.05 292
14685.20 270
14686.34 241
14687.49 269
14688.63 236
14689.78 254
14690.92 272
14692.07 282
14693.21 232
14694.36 232
14695.50 261
14696.65 263
14697.79 254
14698.94 271
14700.08 274
14701.23 293
14702.38 226
14703.52 218
14704.67 224
14705.81 231
14706.96 271
14708.10 265
14709.25 221
14710.40 231
14711.54 256
14712.69 258
14713.83 277
14714.98 261
14716.13 257
14717.27 259
14718.42 263
14719.56 250
14720.71 262
14721.86 271
14723.00 260
14724.15 226
14725.30 270
14726.44 285
14727.59 254
14728.74 239
14729.88 246
14731.03 217
14732.18 244
14733.32 233
14734.47 258
14735.62 219
14736.76 229
14737.91 243
14739.06 247
14740.20 263
14741.35 234
14742.50 237
14743.65 238
14744.79 233
14745.94 266
14747.09 221
14748.23 207
14749.38 238
14750.53 227
14751.68 216
14752.82 240
14753.97 224
14755.12 232
14756.27 222
14757.42 223
14758.56 236
14759.71 230
14760.86 239
14762.01 218
14763.15 198
14764.30 207
14765.45 261
14766.60 273
14767.75 241
14768.90 238
14770.04 242
14771.19 223
14772.34 233
14773.49 238
14774.64 213
14775.79 239
14776.93 224
14778.08 194
14779.23 215
14780.38 221
14781.53 255
14782.68 256
14783.83 227
14784.97 221
14786.12 214
14787.27 231
14788.42 229
14789.57 211
14790.72 198
14791.87 234
14793.02 228
14794.17 233
14795.32 200
14796.46 186
14797.61 209
14798.76 194
14799.91 201
14801.06 224
14802.21 194
14803.36 216
14804.51 225
14805.66 229
14806.81 227
14807.96 203
14809.11 203
14810.26 192
14811.41 199
14812.56 206
14813.71 235
14814.86 243
14816.01 205
14817.16 201
14818.31 213
14819.46 226
14820.61 208
14821.76 176
14822.91 209
14824.06 193
14825.21 188
14826.36 204
14827.51 207
14828.66 186
14829.81 215
14830.96 190
14832.11 176
14833.26 190
14834.42 228
14835.57 205
14836.72 187
14837.87 164
14839.02 212
14840.17 223
14841.32 221
14842.47 204
14843.62 213
14844.77 204
14845.92 228
14847.08 201
14848.23 162
14849.38 204
14850.53 213
14851.68 244
14852.83 216
14853.98 186
14855.14 199
14856.29 197
14857.44 182
14858.59 180
14859.74 193
14860.89 187
14862.05 192
14863.20 188
14864.35 218
14865.50 185
14866.65 216
14867.81 203
14868.96 181
14870.11 201
14871.26 223
14872.41 215
14873.57 190
14874.72 201
14875.87 184
14877.02 193
14878.18 220
14879.33 185
14880.48 164
14881.63 168
14882.79 177
14883.94 197
14885.09 196
14886.24 182
14887.40 203
14888.55 217
14889.70 209
14890.86 215
14892.01 219
14893.16 194
14894.31 203
14895.47 204
14896.62 196
14897.77 209
14898.93 209
14900.08 204
14901.23 215
14902.39 217
14903.54 218
14904.69 219
14905.85 209
14907.00 206
14908.16 189
14909.31 206
14910.46 217
14911.62 200
14912.77 219
14913.92 229
14915.08 252
14916.23 226
14917.39 208
14918.54 218
14919.69 215
14920.85 200
14922.00 217
14923.16 247
14924.31 213
14925.46 236
14926.62 226
14927.77 235
14928.93 235
14930.08 243
14931.24 211
14932.39 232
14933.55 246
14934.70 240
14935.85 252
14937.01 241
14938.16 249
14939.32 260
14940.47 235
14941.63 226
14942.78 245
14943.94 222
14945.09 271
14946.25 256
14947.40 259
14948.56 268
14949.71 254
14950.87 246
14952.03 211
14953.18 266
14954.34 268
14955.49 229
14956.65 245
14957.80 285
14958.96 241
14960.11 275
14961.27 254
14962.42 269
14963.58 277
14964.74 259
14965.89 229
14967.05 261
14968.20 257
14969.36 293
14970.52 290
14971.67 265
14972.83 278
14973.98 291
14975.14 255
14976.30 235
14977.45 214
14978.61 245
14979.77 198
14980.92 215
14982.08 229
14983.24 243
14984.39 246
14985.55 231
14986.70 244
14987.86 227
14989.02 209
14990.18 233
14991.33 223
14992.49 244
14993.65 207
14994.80 188
14995.96 194
14997.12 207
14998.27 188
14999.43 194
15000.59 228
15001.75 215
15002.90 208
15004.06 193
15005.22 218
15006.37 200
15007.53 205
15008.69 223
15009.85 214
15011.00 204
15012.16 225
15013.32 209
15014.48 200
15015.64 181
15016.79 165
15017.95 183
15019.11 199
15020.27 215
15021.43 173
15022.58 180
15023.74 219
15024.90 196
15026.06 174
15027.22 156
15028.37 179
15029.53 176
15030.69 222
15031.85 211
15033.01 191
15034.17 173
15035.32 167
15036.48 182
15037.64 211
15038.80 197
15039.96 225
15041.12 240
15042.28 175
15043.44 164
15044.59 186
15045.75 170
15046.91 189
15048.07 176
15049.23 174
15050.39 169
15051.55 189
15052.71 184
15053.87 158
15055.03 181
15056.19 220
15057.35 176
15058.50 190
15059.66 177
15060.82 187
15061.98 216
15063.14 230
15064.30 191
15065.46 160
15066.62 191
15067.78 170
15068.94 189
15070.10 184
15071.26 203
15072.42 193
15073.58 173
15074.74 182
15075.90 178
15077.06 181
15078.22 187
15079.38 197
15080.54 196
15081.70 207
15082.86 201
15084.02 172
15085.18 176
15086.34 187
15087.50 188
15088.67 160
15089.83 163
15090.99 189
15092.15 162
15093.31 175
15094.47 172
15095.63 183
15096.79 157
15097.95 211
15099.11 181
15100.27 195
15101.43 172
15102.60 181
15103.76 166
15104.92 175
15106.08 173
15107.24 173
15108.40 201
15109.56 175
15110.72 183
15111.89 173
15113.05 163
15114.21 183
15115.37 193
15116.53 176
15117.69 155
15118.86 175
15120.02 172
15121.18 168
15122.34 157
15123.50 145
15124.67 165
15125.83 187
15126.99 229
15128.15 210
15129.31 207
15130.48 198
15131.64 185
15132.80 176
15133.96 190
15135.13 180
15136.29 175
15137.45 155
15138.61 171
15139.78 185
15140.94 188
15142.10 174
15143.26 169
15144.43 200
15145.59 193
15146.75 192
15147.91 184
15149.08 193
15150.24 166
15151.40 198
15152.57 179
15153.73 173
15154.89 159
15156.06 189
15157.22 213
15158.38 199
15159.55 190
15160.71 195
15161.87 159
15163.04 177
15164.20 195
15165.36 191
15166.53 219
15167.69 186
15168.85 172
15170.02 238
15171.18 203
15172.35 182
15173.51 186
15174.67 176
15175.84 190
15177.00 209
15178.17 206
15179.33 186
15180.49 196
15181.66 207
15182.82 201
15183.99 179
15185.15 167
15186.31 176
15187.48 189
15188.64 187
15189.81 216
15190.97 225
15192.14 192
15193.30 209
15194.47 192
15195.63 189
15196.80 171
15197.96 216
15199.13 194
15200.29 214
15201.46 204
15202.62 212
15203.79 199
15204.95 172
15206.12 191
15207.28 176
15208.45 196
15209.61 187
15210.78 201
15211.94 207
15213.11 211
15214.27 232
15215.44 245
15216.60 220
15217.77 217
15218.93 244
15220.10 231
15221.27 194
15222.43 210
15223.60 229
15224.76 227
15225.93 210
15227.10 206
15228.26 220
15229.43 239
15230.59 255
15231.76 231
15232.93 239
15234.09 257
15235.26 230
15236.42 218
15237.59 241
15238.76 271
15239.92 230
15241.09 235
15242.26 248
15243.42 248
15244.59 247
15245.76 235
15246.92 208
15248.09 214
15249.26 209
15250.42 222
15251.59 218
15252.76 190
15253.92 210
15255.09 217
15256.26 242
15257.43 217
15258.59 211
15259.76 191
15260.93 203
15262.09 193
15263.26 191
15264.43 215
15265.60 202
15266.76 210
15267.93 198
15269.10 180
15270.27 173
15271.43 182
15272.60 206
15273.77 205
15274.94 181
15276.10 213
15277.27 184
15278.44 191
15279.61 198
15280.78 191
15281.94 194
15283.11 200
15284.28 164
15285.45 147
15286.62 184
15287.79 221
15288.95 203
15290.12 179
15291.29 182
15292.46 169
15293.63 191
15294.80 192
15295.96 176
15297.13 175
15298.30 201
15299.47 178
15300.64 208
15301.81 174
15302.98 188
15304.15 203
15305.31 202
15306.48 182
15307.65 171
15308.82 196
15309.99 218
15311.16 224
15312.33 193
15313.50 213
15314.67 197
15315.84 169
15317.01 175
15318.18 202
15319.34 196
15320.51 186
15321.68 183
15322.85 199
15324.02 195
15325.19 207
15326.36 200
15327.53 156
15328.70 194
15329.87 190
15331.04 171
15332.21 182
15333.38 178
15334.55 149
15335.72 180
15336.89 191
15338.06 225
15339.23 221
15340.40 198
15341.57 162
15342.74 168
15343.91 201
15345.08 180
15346.26 197
15347.43 192
15348.60 220
15349.77 198
15350.94 187
15352.11 206
15353.28 212
15354.45 198
15355.62 168
15356.79 174
15357.96 185
15359.13 196
15360.30 181
15361.48 160
15362.65 180
15363.82 172
15364.99 183
15366.16 161
15367.33 202
15368.50 205
15369.67 208
15370.85 174
15372.02 189
15373.19 194
15374.36 194
15375.53 154
15376.70 200
15377.88 196
15379.05 169
15380.22 166
15381.39 192
15382.56 186
15383.73 167
15384.91 195
15386.08 162
15387.25 155
15388.42 134
15389.59 158
15390.77 189
15391.94 187
15393.11 206
15394.28 197
15395.46 218
15396.63 207
15397.80 197
15398.97 180
15400.15 175
15401.32 162
15402.49 170
15403.66 160
15404.84 177
15406.01 164
15407.18 198
15408.36 168
15409.53 162
15410.70 168
15411.87 182
15413.05 179
15414.22 189
15415.39 159
15416.57 162
15417.74 148
15418.91 175
15420.09 156
15421.26 152
15422.43 168
15423.61 176
15424.78 185
15425.95 185
15427.13 195
15428.30 177
15429.47 168
15430.65 165
15431.82 149
15433.00 175
15434.17 180
15435.34 177
15436.52 161
15437.69 170
15438.87 188
15440.04 186
15441.21 201
15442.39 176
15443.56 161
15444.74 173
15445.91 156
15447.09 169
15448.26 180
15449.43 171
15450.61 173
15451.78 185
15452.96 168
15454.13 188
15455.31 175
15456.48 169
15457.66 184
15458.83 197
15460.01 176
15461.18 185
15462.36 176
15463.53 190
15464.71 145
15465.88 169
15467.06 209
15468.23 185
15469.41 170
15470.58 181
15471.76 184
15472.93 181
15474.11 171
15475.28 175
15476.46 158
15477.63 183
15478.81 207
15479.99 192
15481.16 169
15482.34 178
15483.51 175
15484.69 200
15485.86 206
15487.04 177
15488.22 179
15489.39 194
15490.57 203
15491.74 186
15492.92 214
15494.10 176
15495.27 185
15496.45 174
15497.62 163
15498.80 188
15499.98 171
15501.15 177
15502.33 183
15503.51 197
15504.68 186
15505.86 182
15507.04 194
15508.21 176
15509.39 179
15510.57 206
15511.74 197
15512.92 192
15514.10 179
15515.27 210
15516.45 221
15517.63 179
15518.81 149
15519.98 175
15521.16 197
15522.34 175
15523.51 190
15524.69 165
15525.87 196
15527.05 189
15528.22 173
15529.40 183
15530.58 189
15531.76 217
15532.93 184
15534.11 176
15535.29 167
15536.47 200
15537.64 190
15538.82 186
15540.00 200
15541.18 203
15542.36 209
15543.53 193
15544.71 192
15545.89 192
15547.07 207
15548.25 212
15549.43 202
15550.60 242
15551.78 209
15552.96 208
15554.14 203
15555.32 205
15556.50 232
15557.67 208
15558.85 233
15560.03 227
15561.21 185
15562.39 206
15563.57 213
15564.75 219
15565.93 225
15567.10 253
15568.28 233
15569.46 211
15570.64 227
15571.82 236
15573.00 219
15574.18 236
15575.36 220
15576.54 225
15577.72 233
15578.90 204
15580.08 217
15581.26 196
15582.43 237
15583.61 217
15584.79 230
15585.97 234
15587.15 260
15588.33 266
15589.51 266
15590.69 239
15591.87 243
15593.05 238
15594.23 238
15595.41 260
15596.59 249
15597.77 272
15598.95 263
15600.13 271
15601.31 322
15602.49 272
15603.67 277
15604.85 243
15606.03 233
15607.21 269
15608.40 280
15609.58 260
15610.76 265
15611.94 292
15613.12 296
15614.30 292
15615.48 283
15616.66 297
15617.84 311
15619.02 281
15620.20 271
15621.38 320
15622.56 315
15623.75 284
15624.93 287
15626.11 363
15627.29 349
15628.47 282
15629.65 300
15630.83 308
15632.01 367
15633.20 380
15634.38 316
15635.56 336
15636.74 325
15637.92 386
15639.10 350
15640.29 350
15641.47 318
15642.65 347
15643.83 398
15645.01 354
15646.19 350
15647.38 365
15648.56 358
15649.74 352
15650.92 347
15652.10 406
15653.29 388
15654.47 375
15655.65 352
15656.83 393
15658.02 374
15659.20 351
15660.38 396
15661.56 387
15662.75 391
15663.93 398
15665.11 417
15666.29 436
15667.48 391
15668.66 396
15669.84 396
15671.03 387
15672.21 397
15673.39 392
15674.57 388
15675.76 396
15676.94 359
15678.12 387
15679.31 398
15680.49 355
15681.67 374
15682.86 346
15684.04 339
15685.22 300
15686.41 360
15687.59 384
15688.77 362
15689.96 328
15691.14 365
15692.32 317
15693.51 325
15694.69 335
15695.88 339
15697.06 369
15698.24 348
15699.43 370
15700.61 399
15701.80 365
15702.98 378
15704.16 331
15705.35 329
15706.53 331
15707.72 363
15708.90 348
15710.09 407
15711.27 325
15712.45 348
15713.64 373
15714.82 360
15716.01 390
15717.19 415
15718.38 393
15719.56 389
15720.75 404
15721.93 412
15723.12 400
15724.30 417
15725.49 438
15726.67 380
15727.86 427
15729.04 447
15730.23 406
15731.41 400
15732.60 365
15733.78 453
15734.97 500
15736.15 441
15737.34 408
15738.52 408
15739.71 414
15740.89 418
15742.08 428
15743.27 456
15744.45 452
15745.64 459
15746.82 465
15748.01 480
15749.19 497
15750.38 478
15751.57 471
15752.75 486
15753.94 509
15755.12 518
15756.31 510
15757.50 460
15758.68 502
15759.87 491
15761.05 459
15762.24 467
15763.43 508
15764.61 447
15765.80 475
15766.99 459
15768.17 487
15769.36 465
15770.55 480
15771.73 478
15772.92 483
15774.11 397
15775.29 419
15776.48 403
15777.67 454
15778.85 435
15780.04 459
15781.23 451
15782.42 459
15783.60 392
15784.79 427
15785.98 416
15787.16 425
15788.35 428
15789.54 466
15790.73 433
15791.91 431
15793.10 365
15794.29 375
15795.48 346
15796.66 339
15797.85 332
15799.04 346
15800.23 364
15801.41 351
15802.60 327
15803.79 342
15804.98 341
15806.17 302
15807.35 338
15808.54 375
15809.73 370
15810.92 305
15812.11 311
15813.30 315
15814.48 308
15815.67 325
15816.86 291
15818.05 267
15819.24 260
15820.43 277
15821.61 288
15822.80 270
15823.99 262
15825.18 314
15826.37 296
15827.56 315
15828.75 289
15829.94 286
15831.12 296
15832.31 293
15833.50 262
15834.69 267
15835.88 296
15837.07 305
15838.26 286
15839.45 251
15840.64 276
15841.83 285
15843.02 242
15844.21 271
15845.39 251
15846.58 275
15847.77 262
15848.96 250
15850.15 280
15851.34 256
15852.53 250
15853.72 281
15854.91 275
15856.10 281
15857.29 287
15858.48 279
15859.67 242
15860.86 266
15862.05 276
15863.24 278
15864.43 260
15865.62 278
15866.81 285
15868.00 276
15869.19 327
15870.38 280
15871.57 284
15872.76 277
15873.96 298
15875.15 289
15876.34 277
15877.53 247
15878.72 268
15879.91 296
15881.10 261
15882.29 266
15883.48 290
15884.67 265
15885.86 285
15887.05 292
15888.25 255
15889.44 282
15890.63 295
15891.82 286
15893.01 273
15894.20 316
15895.39 319
15896.58 291
15897.78 285
15898.97 308
15900.16 292
15901.35 309
15902.54 324
15903.73 328
15904.92 303
15906.12 326
15907.31 318
15908.50 330
15909.69 295
15910.88 307
15912.08 331
15913.27 304
15914.46 274
15915.65 306
15916.84 317
15918.04 308
15919.23 300
15920.42 309
15921.61 317
15922.81 300
15924.00 325
15925.19 295
15926.38 304
15927.58 311
15928.77 273
15929.96 295
15931.15 300
15932.35 300
15933.54 292
15934.73 284
15935.92 273
15937.12 276
15938.31 322
15939.50 296
15940.70 266
15941.89 268
15943.08 280
15944.28 273
15945.47 267
15946.66 239
15947.86 224
15949.05 240
15950.24 235
15951.44 235
15952.63 221
15953.82 231
15955.02 245
15956.21 235
15957.40 225
15958.60 213
15959.79 235
15960.99 251
15962.18 232
15963.37 220
15964.57 228
15965.76 185
15966.96 211
15968.15 236
15969.34 219
15970.54 197
15971.73 229
15972.93 224
15974.12 215
15975.31 225
15976.51 201
15977.70 164
15978.90 196
15980.09 218
15981.29 208
15982.48 210
15983.68 186
15984.87 178
15986.07 173
15987.26 197
15988.46 204
15989.65 211
15990.85 189
15992.04 190
15993.24 179
15994.43 196
15995.63 192
15996.82 182
15998.02 206
15999.21 174
16000.41 199
16001.60 179
16002.80 176
16003.99 202
16005.19 198
16006.38 185
16007.58 181
16008.77 184
16009.97 188
16011.17 183
16012.36 190
16013.56 189
16014.75 164
16015.95 170
16017.14 174
16018.34 168
16019.54 183
16020.73 181
16021.93 203
16023.13 197
16024.32 164
16025.52 194
16026.71 183
16027.91 185
16029.11 215
16030.30 224
16031.50 197
16032.70 178
16033.89 193
16035.09 213
16036.29 225
16037.48 211
16038.68 208
16039.88 168
16041.07 187
16042.27 202
16043.47 196
16044.66 186
16045.86 207
16047.06 186
16048.25 187
16049.45 164
16050.65 186
16051.85 189
16053.04 165
16054.24 182
16055.44 183
16056.64 167
16057.83 178
16059.03 183
16060.23 188
16061.43 183
16062.62 188
16063.82 156
16065.02 164
16066.22 165
16067.41 175
16068.61 165
16069.81 153
16071.01 154
16072.21 172
16073.40 147
16074.60 175
16075.80 152
16077.00 187
16078.20 181
16079.39 167
16080.59 171
16081.79 187
16082.99 183
16084.19 165
16085.39 177
16086.58 149
16087.78 209
16088.98 186
16090.18 159
16091.38 153
16092.58 177
16093.78 158
16094.98 162
16096.17 196
16097.37 157
16098.57 175
16099.77 174
16100.97 185
16102.17 164
16103.37 177
16104.57 182
16105.77 160
16106.97 160
16108.17 165
16109.36 147
16110.56 156
16111.76 159
16112.96 153
16114.16 167
16115.36 194
16116.56 196
16117.76 189
16118.96 158
16120.16 170
16121.36 170
16122.56 173
16123.76 152
16124.96 162
16126.16 153
16127.36 139
16128.56 134
16129.76 159
16130.96 153
16132.16 147
16133.36 122
16134.56 144
16135.76 151
16136.96 164
16138.16 160
16139.36 149
16140.56 146
16141.76 154
16142.97 148
16144.17 171
16145.37 131
16146.57 165
16147.77 153
16148.97 203
16150.17 178
16151.37 137
16152.57 163
16153.77 167
16154.97 170
16156.18 157
16157.38 156
16158.58 136
16159.78 172
16160.98 206
16162.18 160
16163.38 153
16164.58 171
16165.79 195
16166.99 166
16168.19 160
16169.39 184
16170.59 156
16171.79 154
16173.00 151
16174.20 159
16175.40 146
16176.60 199
16177.80 181
16179.01 156
16180.21 151
16181.41 193
16182.61 174
16183.81 153
16185.02 145
16186.22 168
16187.42 170
16188.62 157
16189.82 199
16191.03 169
16192.23 171
16193.43 164
16194.63 157
16195.84 168
16197.04 183
16198.24 186
16199.45 203
16200.65 166
16201.85 166
16203.05 164
16204.26 200
16205.46 188
16206.66 163
16207.87 176
16209.07 199
16210.27 197
16211.48 176
16212.68 173
16213.88 174
16215.08 178
16216.29 180
16217.49 168
16218.70 182
16219.90 197
16221.10 222
16222.31 217
16223.51 177
16224.71 188
16225.92 167
16227.12 189
16228.32 179
16229.53 181
16230.73 180
16231.94 171
16233.14 191
16234.34 176
16235.55 209
16236.75 192
16237.96 194
16239.16 217
16240.36 198
16241.57 165
16242.77 203
16243.98 194
16245.18 190
16246.39 200
16247.59 178
16248.80 201
16250.00 207
16251.21 212
16252.41 200
16253.61 202
16254.82 178
16256.02 200
16257.23 209
16258.43 222
16259.64 195
16260.84 192
16262.05 223
16263.25 213
16264.46 200
16265.66 212
16266.87 221
16268.08 206
16269.28 210
16270.49 206
16271.69 199
16272.90 213
16274.10 193
16275.31 203
16276.51 219
16277.72 209
16278.92 233
16280.13 220
16281.34 187
16282.54 206
16283.75 239
16284.95 232
16286.16 227
16287.37 198
16288.57 213
16289.78 226
16290.98 232
16292.19 215
16293.40 207
16294.60 236
16295.81 237
16297.02 294
16298.22 223
16299.43 225
16300.63 231
16301.84 250
16303.05 218
16304.25 204
16305.46 238
16306.67 228
16307.87 260
16309.08 226
16310.29 247
16311.50 233
16312.70 222
16313.91 223
16315.12 224
16316.32 209
16317.53 225
16318.74 218
16319.94 229
16321.15 230
16322.36 230
16323.57 235
16324.77 190
16325.98 186
16327.19 212
16328.40 216
16329.60 196
16330.81 230
16332.02 217
16333.23 204
16334.43 213
16335.64 191
16336.85 242
16338.06 186
16339.27 186
16340.47 199
16341.68 175
16342.89 186
16344.10 194
16345.31 163
16346.51 162
16347.72 174
16348.93 192
16350.14 202
16351.35 202
16352.56 193
16353.77 177
16354.97 174
16356.18 152
16357.39 181
16358.60 196
16359.81 189
16361.02 173
16362.23 193
16363.43 154
16364.64 160
16365.85 164
16367.06 158
16368.27 168
16369.48 157
16370.69 153
16371.90 179
16373.11 168
16374.32 176
16375.53 158
16376.73 151
16377.94 166
16379.15 168
16380.36 186
16381.57 172
16382.78 165
16383.99 187
16385.20 176
16386.41 158
16387.62 153
16388.83 179
16390.04 153
16391.25 189
16392.46 176
16393.67 160
16394.88 159
16396.09 175
16397.30 161
16398.51 160
16399.72 132
16400.93 140
16402.14 159
16403.35 180
16404.56 174
16405.77 157
16406.98 153
16408.19 170
16409.40 148
16410.61 164
16411.82 149
16413.04 196
16414.25 187
16415.46 160
16416.67 152
16417.88 171
16419.09 172
16420.30 163
16421.51 174
16422.72 144
16423.93 178
16425.14 170
16426.36 169
16427.57 155
16428.78 186
16429.99 173
16431.20 157
16432.41 163
16433.62 161
16434.83 172
16436.05 153
16437.26 179
16438.47 145
16439.68 156
16440.89 151
16442.10 180
16443.32 176
16444.53 154
16445.74 163
16446.95 151
16448.16 146
16449.38 173
16450.59 150
16451.80 161
16453.01 155
16454.22 154
16455.44 149
16456.65 137
16457.86 151
16459.07 154
16460.29 132
16461.50 142
16462.71 144
16463.92 129
16465.14 167
16466.35 151
16467.56 147
16468.77 134
16469.99 142
16471.20 173
16472.41 118
16473.63 133
16474.84 135
16476.05 132
16477.26 112
16478.48 124
16479.69 138
16480.90 171
16482.12 146
16483.33 140
16484.54 128
16485.76 159
16486.97 151
16488.18 150
16489.40 129
16490.61 139
16491.82 137
16493.04 160
16494.25 171
16495.47 149
16496.68 137
16497.89 143
16499.11 151
16500.32 166
16501.53 163
16502.75 132
16503.96 148
16505.18 175
16506.39 157
16507.61 121
16508.82 133
16510.03 160
16511.25 129
16512.46 130
16513.68 122
16514.89 145
16516.11 167
16517.32 141
16518.53 135
16519.75 135
16520.96 151
16522.18 136
16523.39 155
16524.61 144
16525.82 168
16527.04 152
16528.25 144
16529.47 146
16530.68 172
16531.90 140
16533.11 132
16534.33 134
16535.54 131
16536.76 141
16537.97 156
16539.19 142
16540.40 132
16541.62 125
16542.84 133
16544.05 136
16545.27 145
16546.48 139
16547.70 139
16548.91 146
16550.13 175
16551.35 169
16552.56 167
16553.78 158
16554.99 170
16556.21 133
16557.42 144
16558.64 150
16559.86 130
16561.07 130
16562.29 155
16563.51 145
16564.72 152
16565.94 159
16567.15 183
16568.37 159
16569.59 167
16570.80 148
16572.02 146
16573.24 143
16574.45 169
16575.67 183
16576.89 146
16578.10 149
16579.32 178
16580.54 181
16581.75 145
16582.97 162
16584.19 199
16585.41 180
16586.62 182
16587.84 188
16589.06 183
16590.27 179
16591.49 174
16592.71 170
16593.93 149
16595.14 136
16596.36 174
16597.58 182
16598.80 174
16600.01 164
16601.23 152
16602.45 173
16603.67 185
16604.88 144
16606.10 143
16607.32 135
16608.54 158
16609.76 157
16610.97 154
16612.19 158
16613.41 186
16614.63 161
16615.85 164
16617.06 165
16618.28 169
16619.50 141
16620.72 160
16621.94 150
16623.16 146
16624.37 156
16625.59 167
16626.81 145
16628.03 131
16629.25 136
16630.47 154
16631.69 157
16632.90 151
16634.12 125
16635.34 153
16636.56 139
16637.78 137
16639.00 158
16640.22 165
16641.44 140
16642.66 140
16643.88 149
16645.09 158
16646.31 128
16647.53 134
16648.75 134
16649.97 140
16651.19 115
16652.41 114
16653.63 128
16654.85 146
16656.07 137
16657.29 167
16658.51 168
16659.73 137
16660.95 114
16662.17 122
16663.39 135
16664.61 134
16665.83 117
16667.05 129
16668.27 154
16669.49 137
16670.71 137
16671.93 100
16673.15 129
16674.37 125
16675.59 150
16676.81 166
16678.03 129
16679.25 122
16680.47 122
16681.69 155
16682.91 145
16684.13 134
16685.35 118
16686.58 135
16687.80 127
16689.02 103
16690.24 121
16691.46 112
16692.68 134
16693.90 136
16695.12 145
16696.34 127
16697.56 142
16698.79 142
16700.01 143
16701.23 133
16702.45 134
16703.67 128
16704.89 138
16706.11 143
16707.34 134
16708.56 143
16709.78 137
16711.00 143
16712.22 125
16713.44 103
16714.67 128
16715.89 169
16717.11 147
16718.33 121
16719.55 159
16720.78 131
16722.00 141
16723.22 151
16724.44 119
16725.66 125
16726.89 105
16728.11 139
16729.33 138
16730.55 125
16731.78 142
16733.00 142
16734.22 122
16735.44 152
16736.67 134
16737.89 120
16739.11 140
16740.33 125
16741.56 120
16742.78 127
16744.00 135
16745.22 149
16746.45 107
16747.67 122
16748.89 132
16750.12 134
16751.34 126
16752.56 128
16753.79 135
16755.01 150
16756.23 160
16757.46 124
16758.68 149
16759.90 154
16761.13 137
16762.35 109
16763.57 118
16764.80 125
16766.02 130
16767.24 119
16768.47 125
16769.69 110
16770.92 129
16772.14 133
16773.36 158
16774.59 118
16775.81 97
16777.04 133
16778.26 144
16779.48 120
16780.71 131
16781.93 121
16783.16 134
16784.38 149
16785.61 158
16786.83 114
16788.05 131
16789.28 138
16790.50 149
16791.73 137
16792.95 137
16794.18 113
16795.40 149
16796.63 133
16797.85 129
16799.08 115
16800.30 123
16801.53 112
16802.75 136
16803.98 128
16805.20 145
16806.43 140
16807.65 151
16808.88 125
16810.10 115
16811.33 124
16812.55 136
16813.78 152
16815.00 145
16816.23 138
16817.46 132
16818.68 128
16819.91 142
16821.13 125
16822.36 142
16823.58 139
16824.81 149
16826.04 154
16827.26 188
16828.49 122
16829.71 131
16830.94 139
16832.17 134
16833.39 116
16834.62 162
16835.84 155
16837.07 146
16838.30 138
16839.52 143
16840.75 125
16841.98 140
16843.20 155
16844.43 137
16845.66 156
16846.88 156
16848.11 164
16849.34 166
16850.56 161
16851.79 162
16853.02 159
16854.24 178
16855.47 168
16856.70 168
16857.92 190
16859.15 180
16860.38 186
16861.61 193
16862.83 189
16864.06 186
16865.29 201
16866.52 216
16867.74 205
16868.97 227
16870.20 207
16871.42 190
16872.65 227
16873.88 225
16875.11 234
16876.34 245
16877.56 224
16878.79 239
16880.02 237
16881.25 240
16882.47 238
16883.70 241
16884.93 250
16886.16 281
16887.39 252
16888.62 244
16889.84 288
16891.07 256
16892.30 227
16893.53 280
16894.76 270
16895.98 255
16897.21 261
16898.44 242
16899.67 252
16900.90 266
16902.13 212
16903.36 227
16904.59 231
16905.81 196
16907.04 206
16908.27 190
16909.50 195
16910.73 225
16911.96 205
16913.19 194
16914.42 178
16915.65 200
16916.88 188
16918.10 174
16919.33 202
16920.56 205
16921.79 200
16923.02 179
16924.25 202
16925.48 161
16926.71 165
16927.94 167
16929.17 164
16930.40 163
16931.63 162
16932.86 152
16934.09 151
16935.32 183
16936.55 151
16937.78 174
16939.01 191
16940.24 160
16941.47 178
16942.70 150
16943.93 168
16945.16 183
16946.39 168
16947.62 155
16948.85 138
16950.08 145
16951.31 162
16952.54 173
16953.77 131
16955.00 160
16956.23 135
16957.46 141
16958.69 146
16959.93 140
16961.16 155
16962.39 158
16963.62 150
16964.85 164
16966.08 171
16967.31 153
16968.54 155
16969.77 159
16971.00 146
16972.24 129
16973.47 136
16974.70 179
16975.93 179
16977.16 166
16978.39 159
16979.62 166
16980.85 175
16982.09 143
16983.32 132
16984.55 167
16985.78 148
16987.01 157
16988.24 157
16989.48 154
16990.71 129
16991.94 122
16993.17 162
16994.40 126
16995.64 166
16996.87 129
16998.10 139
16999.33 152
17000.57 155
17001.80 158
17003.03 149
17004.26 141
17005.49 171
17006.73 164
17007.96 169
17009.19 134
17010.42 141
17011.66 140
17012.89 162
17014.12 146
17015.36 148
17016.59 141
17017.82 131
17019.05 135
17020.29 147
17021.52 134
17022.75 155
17023.99 143
17025.22 143
17026.45 116
17027.69 136
17028.92 125
17030.15 132
17031.39 133
17032.62 145
17033.85 137
17035.09 131
17036.32 144
17037.55 127
17038.79 162
17040.02 163
17041.25 139
17042.49 153
17043.72 145
17044.96 123
17046.19 145
17047.42 147
17048.66 136
17049.89 116
17051.13 135
17052.36 139
17053.59 125
17054.83 130
17056.06 123
17057.30 123
17058.53 127
17059.77 135
17061.00 150
17062.23 142
17063.47 142
17064.70 153
17065.94 133
17067.17 151
17068.41 147
17069.64 123
17070.88 137
17072.11 146
17073.35 141
17074.58 122
17075.82 132
17077.05 129
17078.29 124
17079.52 118
17080.76 130
17081.99 117
17083.23 128
17084.46 113
17085.70 110
17086.93 120
17088.17 151
17089.40 122
17090.64 112
17091.88 121
17093.11 136
17094.35 127
17095.58 119
17096.82 114
17098.05 113
17099.29 124
17100.53 114
17101.76 122
17103.00 136
17104.23 110
17105.47 94
17106.71 120
17107.94 117
17109.18 113
17110.41 120
17111.65 126
17112.89 126
17114.12 123
17115.36 128
17116.60 94
17117.83 122
17119.07 119
17120.31 110
17121.54 113
17122.78 112
17124.02 118
17125.25 117
17126.49 138
17127.73 141
17128.96 135
17130.20 117
17131.44 118
17132.67 134
17133.91 113
17135.15 144
17136.39 129
17137.62 123
17138.86 95
17140.10 102
17141.33 115
17142.57 126
17143.81 125
17145.05 99
17146.28 128
17147.52 105
17148.76 125
17150.00 129
17151.24 115
17152.47 111
17153.71 107
17154.95 103
17156.19 117
17157.42 118
17158.66 112
17159.90 110
17161.14 105
17162.38 132
17163.61 106
17164.85 135
17166.09 118
17167.33 127
17168.57 121
17169.81 119
17171.04 114
17172.28 103
17173.52 95
17174.76 123
17176.00 107
17177.24 109
17178.48 121
17179.72 115
17180.95 108
17182.19 101
17183.43 112
17184.67 124
17185.91 116
17187.15 116
17188.39 104
17189.63 114
17190.87 111
17192.10 122
17193.34 123
17194.58 144
17195.82 164
17197.06 115
17198.30 141
17199.54 110
17200.78 118
17202.02 117
17203.26 122
17204.50 112
17205.74 104
17206.98 105
17208.22 94
17209.46 125
17210.70 114
17211.94 104
17213.18 108
17214.42 117
17215.66 115
17216.90 102
17218.14 122
17219.38 109
17220.62 82
17221.86 113
17223.10 110
17224.34 111
17225.58 122
17226.82 123
17228.06 104
17229.30 85
17230.54 110
17231.78 78
17233.02 98
17234.26 101
17235.50 115
17236.75 85
17237.99 105
17239.23 112
17240.47 128
17241.71 96
17242.95 97
17244.19 117
17245.43 108
17246.67 100
17247.92 95
17249.16 83
17250.40 107
17251.64 105
17252.88 119
17254.12 131
17255.36 101
17256.60 95
17257.85 110
17259.09 93
17260.33 101
17261.57 101
17262.81 131
17264.05 124
17265.30 101
17266.54 91
17267.78 121
17269.02 113
17270.26 112
17271.51 125
17272.75 138
17273.99 119
17275.23 98
17276.48 101
17277.72 100
17278.96 106
17280.20 88
17281.44 116
17282.69 97
17283.93 96
17285.17 116
17286.41 107
17287.66 98
17288.90 113
17290.14 98
17291.39 97
17292.63 97
17293.87 89
17295.11 94
17296.36 103
17297.60 106
17298.84 110
17300.09 113
17301.33 94
17302.57 106
17303.82 106
17305.06 129
17306.30 111
17307.55 127
17308.79 117
17310.03 95
17311.28 102
17312.52 146
17313.76 111
17315.01 97
17316.25 133
17317.49 106
17318.74 92
17319.98 104
17321.23 91
17322.47 99
17323.71 95
17324.96 119
17326.20 88
17327.45 110
17328.69 95
17329.93 91
17331.18 108
17332.42 102
17333.67 106
17334.91 93
17336.16 116
17337.40 124
17338.64 151
17339.89 101
17341.13 97
17342.38 97
17343.62 119
17344.87 97
17346.11 89
17347.36 87
17348.60 107
17349.85 116
17351.09 107
17352.34 89
17353.58 108
17354.83 110
17356.07 115
17357.32 93
17358.56 100
17359.81 116
17361.05 106
17362.30 90
17363.54 94
17364.79 119
17366.03 106
17367.28 90
17368.53 83
17369.77 109
17371.02 133
17372.26 105
17373.51 100
17374.75 96
17376.00 87
17377.25 98
17378.49 117
17379.74 100
17380.98 76
17382.23 95
17383.48 121
17384.72 119
17385.97 102
17387.21 98
17388.46 108
17389.71 101
17390.95 101
17392.20 70
17393.45 79
17394.69 109
17395.94 97
17397.19 94
17398.43 88
17399.68 112
17400.93 87
17402.17 93
17403.42 101
17404.67 108
17405.91 113
17407.16 116
17408.41 98
17409.65 78
17410.90 94
17412.15 90
17413.40 122
17414.64 96
17415.89 99
17417.14 120
17418.39 114
17419.63 104
17420.88 117
17422.13 96
17423.38 110
17424.62 122
17425.87 102
17427.12 112
17428.37 127
17429.61 84
17430.86 106
17432.11 112
17433.36 97
17434.60 119
17435.85 106
17437.10 99
17438.35 85
17439.60 103
17440.85 135
17442.09 110
17443.34 117
17444.59 115
17445.84 110
17447.09 121
17448.34 105
17449.58 99
17450.83 111
17452.08 101
17453.33 128
17454.58 111
17455.83 95
17457.08 110
17458.32 101
17459.57 105
17460.82 115
17462.07 104
17463.32 75
17464.57 115
17465.82 120
17467.07 123
17468.32 116
17469.57 113
17470.81 105
17472.06 102
17473.31 98
17474.56 94
17475.81 107
17477.06 96
17478.31 90
17479.56 98
17480.81 113
17482.06 112
17483.31 115
17484.56 112
17485.81 107
17487.06 106
17488.31 108
17489.56 122
17490.81 113
17492.06 97
17493.31 126
17494.56 118
17495.81 105
17497.06 108
17498.31 98
17499.56 100
17500.81 108
17502.06 92
17503.31 91
17504.56 99
17505.81 84
17507.06 121
17508.31 97
17509.56 100
17510.81 108
17512.06 94
17513.32 94
17514.57 91
17515.82 80
17517.07 102
17518.32 96
17519.57 94
17520.82 104
17522.07 110
17523.32 92
17524.57 111
17525.83 91
17527.08 87
17528.33 99
17529.58 115
17530.83 112
17532.08 120
17533.33 101
17534.59 113
17535.84 123
17537.09 107
17538.34 105
17539.59 104
17540.84 107
17542.10 99
17543.35 91
17544.60 112
17545.85 104
17547.10 141
17548.36 117
17549.61 102
17550.86 117
17552.11 114
17553.36 115
17554.62 112
17555.87 117
17557.12 82
17558.37 113
17559.63 92
17560.88 97
17562.13 106
17563.38 82
17564.64 89
17565.89 82
17567.14 104
17568.39 99
17569.65 100
17570.90 88
17572.15 108
17573.41 126
17574.66 105
17575.91 95
17577.16 83
17578.42 118
17579.67 117
17580.92 82
17582.18 73
17583.43 91
17584.68 93
17585.94 107
17587.19 100
17588.44 97
17589.70 97
17590.95 127
17592.20 144
17593.46 86
17594.71 98
17595.97 110
17597.22 100
17598.47 101
17599.73 85
17600.98 95
17602.23 88
17603.49 87
17604.74 89
17606.00 95
17607.25 98
17608.51 105
17609.76 97
17611.01 80
17612.27 65
17613.52 104
17614.78 116
17616.03 103
17617.29 116
17618.54 109
17619.79 107
17621.05 101
17622.30 121
17623.56 113
17624.81 95
17626.07 110
17627.32 96
17628.58 77
17629.83 101
17631.09 106
17632.34 120
17633.60 99
17634.85 94
17636.11 93
17637.36 93
17638.62 105
17639.87 86
17641.13 99
17642.39 84
17643.64 81
17644.90 103
17646.15 81
17647.41 96
17648.66 112
17649.92 108
17651.17 93
17652.43 88
17653.69 82
17654.94 89
17656.20 114
17657.45 112
17658.71 85
17659.97 87
17661.22 74
17662.48 112
17663.73 86
17664.99 104
17666.25 85
17667.50 107
17668.76 96
17670.02 91
17671.27 98
17672.53 95
17673.78 104
17675.04 96
17676.30 107
17677.55 95
17678.81 80
17680.07 77
17681.32 83
17682.58 100
17683.84 95
17685.10 89
17686.35 110
17687.61 101
17688.87 81
17690.12 84
17691.38 65
17692.64 79
17693.89 121
17695.15 108
17696.41 87
17697.67 91
17698.92 133
17700.18 102
17701.44 106
17702.70 88
17703.95 113
17705.21 86
17706.47 79
17707.73 83
17708.98 73
17710.24 97
17711.50 78
17712.76 76
17714.02 85
17715.27 95
17716.53 126
17717.79 112
17719.05 102
17720.31 103
17721.57 117
17722.82 104
17724.08 104
17725.34 104
17726.60 115
17727.86 112
17729.12 94
17730.37 89
17731.63 67
17732.89 69
17734.15 106
17735.41 86
17736.67 90
17737.93 87
17739.18 96
17740.44 108
17741.70 68
17742.96 118
17744.22 95
17745.48 104
17746.74 125
17748.00 106
17749.26 75
17750.52 117
17751.78 108
17753.04 118
17754.29 111
17755.55 85
17756.81 79
17758.07 97
17759.33 85
17760.59 88
17761.85 98
17763.11 96
17764.37 105
17765.63 107
17766.89 78
17768.15 79
17769.41 80
17770.67 96
17771.93 84
17773.19 104
17774.45 113
17775.71 99
17776.97 114
17778.23 99
17779.49 119
17780.75 101
17782.01 91
17783.27 100
17784.53 94
17785.79 124
17787.05 103
17788.31 88
17789.58 106
17790.84 127
17792.10 109
17793.36 92
17794.62 92
17795.88 93
17797.14 110
17798.40 102
17799.66 77
17800.92 104
17802.18 95
17803.45 103
17804.71 101
17805.97 84
17807.23 87
17808.49 106
17809.75 93
17811.01 70
17812.27 77
17813.54 68
17814.80 100
17816.06 104
17817.32 85
17818.58 87
17819.84 91
17821.11 100
17822.37 101
17823.63 82
17824.89 99
17826.15 81
17827.42 85
17828.68 91
17829.94 97
17831.20 103
17832.46 90
17833.73 88
17834.99 84
17836.25 85
17837.51 90
17838.78 86
17840.04 91
17841.30 92
17842.56 87
17843.83 99
17845.09 118
17846.35 109
17847.61 99
17848.88 100
17850.14 101
17851.40 93
17852.66 107
17853.93 76
17855.19 102
17856.45 98
17857.72 105
17858.98 94
17860.24 76
17861.51 91
17862.77 114
17864.03 103
17865.30 97
17866.56 86
17867.82 99
17869.09 84
17870.35 92
17871.61 97
17872.88 94
17874.14 85
17875.40 114
17876.67 101
17877.93 86
17879.20 71
17880.46 97
17881.72 86
17882.99 95
17884.25 114
17885.52 71
17886.78 73
17888.04 100
17889.31 98
17890.57 75
17891.84 88
17893.10 88
17894.36 92
17895.63 101
17896.89 106
17898.16 102
17899.42 94
17900.69 85
17901.95 89
17903.22 84
17904.48 58
17905.75 96
17907.01 96
17908.28 79
17909.54 69
17910.81 82
17912.07 101
17913.34 94
17914.60 83
17915.87 100
17917.13 97
17918.40 121
17919.66 75
17920.93 103
17922.19 96
17923.46 98
17924.72 93
17925.99 79
17927.25 105
17928.52 109
17929.79 88
17931.05 90
17932.32 108
17933.58 85
17934.85 99
17936.11 105
17937.38 86
17938.65 84
17939.91 94
17941.18 104
17942.44 108
17943.71 77
17944.98 85
17946.24 86
17947.51 86
17948.77 117
17950.04 81
17951.31 81
17952.57 88
17953.84 96
17955.11 85
17956.37 103
17957.64 98
17958.91 104
17960.17 111
17961.44 93
17962.71 86
17963.97 92
17965.24 79
17966.51 95
17967.77 62
17969.04 84
17970.31 101
17971.58 102
17972.84 88
17974.11 79
17975.38 77
17976.64 77
17977.91 78
17979.18 91
17980.45 81
17981.71 124
17982.98 114
17984.25 90
17985.52 73
17986.78 76
17988.05 83
17989.32 89
17990.59 57
17991.86 63
17993.12 85
17994.39 82
17995.66 68
17996.93 68
17998.20 78
17999.46 87
18000.73 87
18002.00 104
18003.27 80
18004.54 83
18005.80 104
18007.07 90
18008.34 79
18009.61 95
18010.88 85
18012.15 90
18013.42 93
18014.68 75
18015.95 66
18017.22 75
18018.49 86
18019.76 78
18021.03 76
18022.30 70
18023.57 82
18024.83 111
18026.10 92
18027.37 64
18028.64 91
18029.91 69
18031.18 88
18032.45 90
18033.72 103
18034.99 75
18036.26 84
18037.53 92
18038.80 104
18040.07 98
18041.34 85
18042.60 80
18043.87 78
18045.14 85
18046.41 93
18047.68 81
18048.95 94
18050.22 77
18051.49 93
18052.76 95
18054.03 116
18055.30 116
18056.57 106
18057.84 104
18059.11 77
18060.38 94
18061.65 80
18062.92 83
18064.20 71
18065.47 76
18066.74 90
18068.01 99
18069.28 105
18070.55 85
18071.82 108
18073.09 95
18074.36 103
18075.63 98
18076.90 80
18078.17 90
18079.44 90
18080.71 92
18081.99 126
18083.26 89
18084.53 91
18085.80 93
18087.07 89
18088.34 96
18089.61 93
18090.88 95
18092.15 84
18093.43 95
18094.70 94
18095.97 84
18097.24 90
18098.51 94
18099.78 88
18101.06 92
18102.33 90
18103.60 100
18104.87 98
18106.14 105
18107.41 99
18108.69 93
18109.96 119
18111.23 91
18112.50 98
18113.77 93
18115.05 86
18116.32 111
18117.59 113
18118.86 102
18120.14 106
18121.41 100
18122.68 77
18123.95 83
18125.23 96
18126.50 120
18127.77 101
18129.04 94
18130.32 86
18131.59 108
18132.86 96
18134.13 97
18135.41 100
18136.68 98
18137.95 88
18139.23 103
18140.50 98
18141.77 91
18143.05 95
18144.32 83
18145.59 78
18146.87 92
18148.14 94
18149.41 106
18150.69 85
18151.96 111
18153.23 104
18154.51 84
18155.78 98
18157.05 92
18158.33 93
18159.60 73
18160.88 73
18162.15 84
18163.42 81
18164.70 67
18165.97 68
18167.24 81
18168.52 105
18169.79 90
18171.07 102
18172.34 80
18173.62 86
18174.89 70
18176.16 55
18177.44 92
18178.71 86
18179.99 109
18181.26 96
18182.54 72
18183.81 71
18185.09 65
18186.36 88
18187.63 83
18188.91 70
18190.18 81
18191.46 89
18192.73 88
18194.01 85
18195.28 76
18196.56 73
18197.83 101
18199.11 111
18200.38 66
18201.66 77
18202.94 63
18204.21 88
18205.49 106
18206.76 100
18208.04 74
18209.31 93
18210.59 116
18211.86 85
18213.14 86
18214.41 72
18215.69 85
18216.97 100
18218.24 86
18219.52 74
18220.79 86
18222.07 98
18223.35 98
18224.62 85
18225.90 117
18227.17 101
18228.45 90
18229.73 97
18231.00 69
18232.28 69
18233.56 64
18234.83 84
18236.11 89
18237.38 99
18238.66 79
18239.94 88
18241.21 87
18242.49 81
18243.77 79
18245.04 97
18246.32 79
18247.60 77
18248.87 97
18250.15 96
18251.43 107
18252.71 109
18253.98 102
18255.26 83
18256.54 82
18257.81 83
18259.09 88
18260.37 74
18261.65 93
18262.92 84
18264.20 83
18265.48 94
18266.76 108
18268.03 110
18269.31 95
18270.59 78
18271.87 78
18273.14 95
18274.42 80
18275.70 103
18276.98 72
18278.26 67
18279.53 83
18280.81 84
18282.09 89
18283.37 82
18284.65 91
18285.92 91
18287.20 88
18288.48 90
18289.76 87
18291.04 96
18292.32 90
18293.59 72
18294.87 95
18296.15 97
18297.43 89
18298.71 82
18299.99 104
18301.27 86
18302.54 80
18303.82 81
18305.10 84
18306.38 66
18307.66 85
18308.94 90
18310.22 83
18311.50 83
18312.78 87
18314.06 66
18315.33 77
18316.61 101
18317.89 94
18319.17 80
18320.45 88
18321.73 77
18323.01 98
18324.29 93
18325.57 82
18326.85 91
18328.13 89
18329.41 73
18330.69 84
18331.97 96
18333.25 82
18334.53 87
18335.81 85
18337.09 99
18338.37 84
18339.65 92
18340.93 82
18342.21 80
18343.49 84
18344.77 88
18346.05 98
18347.33 88
18348.61 81
18349.89 91
18351.17 71
18352.45 102
18353.73 93
18355.01 90
18356.29 84
18357.57 82
18358.85 68
18360.14 80
18361.42 82
18362.70 78
18363.98 77
18365.26 92
18366.54 73
18367.82 73
18369.10 69
18370.38 88
18371.66 81
18372.95 61
18374.23 103
18375.51 86
18376.79 85
18378.07 84
18379.35 75
18380.63 84
18381.92 105
18383.20 100
18384.48 82
18385.76 96
18387.04 83
18388.32 84
18389.61 79
18390.89 86
18392.17 95
18393.45 87
18394.73 87
18396.02 68
18397.30 93
18398.58 96
18399.86 87
18401.14 89
18402.43 105
18403.71 87
18404.99 85
18406.27 87
18407.56 94
18408.84 77
18410.12 96
18411.40 95
18412.69 72
18413.97 82
18415.25 58
18416.53 86
18417.82 88
18419.10 79
18420.38 99
18421.67 89
18422.95 91
18424.23 73
18425.51 77
18426.80 76
18428.08 80
18429.36 102
18430.65 99
18431.93 88
18433.21 69
18434.50 83
18435.78 83
18437.06 61
18438.35 69
18439.63 70
18440.92 93
18442.20 104
18443.48 103
18444.77 83
18446.05 90
18447.33 89
18448.62 85
18449.90 81
18451.19 91
18452.47 123
18453.75 68
18455.04 78
18456.32 90
18457.61 77
18458.89 80
18460.17 76
18461.46 83
18462.74 91
18464.03 101
18465.31 90
18466.60 77
18467.88 78
18469.17 68
18470.45 71
18471.74 77
18473.02 71
18474.30 66
18475.59 67
18476.87 73
18478.16 74
18479.44 99
18480.73 74
18482.01 85
18483.30 94
18484.58 90
18485.87 113
18487.16 115
18488.44 108
18489.73 71
18491.01 82
18492.30 103
18493.58 97
18494.87 95
18496.15 92
18497.44 88
18498.72 90
18500.01 86
18501.30 73
18502.58 92
18503.87 67
18505.15 88
18506.44 100
18507.73 91
18509.01 102
18510.30 103
18511.58 56
18512.87 97
18514.16 89
18515.44 90
18516.73 82
18518.01 85
18519.30 90
18520.59 90
18521.87 75
18523.16 90
18524.45 91
18525.73 99
18527.02 82
18528.31 87
18529.59 99
18530.88 99
18532.17 98
18533.45 86
18534.74 88
18536.03 89
18537.31 97
18538.60 93
18539.89 78
18541.18 89
18542.46 80
18543.75 71
18545.04 80
18546.32 97
18547.61 72
18548.90 83
18550.19 84
18551.47 109
18552.76 91
18554.05 79
18555.34 74
18556.62 99
18557.91 87
18559.20 81
18560.49 80
18561.78 81
18563.06 88
18564.35 108
18565.64 91
18566.93 102
18568.22 101
18569.50 107
18570.79 87
18572.08 96
18573.37 88
18574.66 85
18575.94 107
18577.23 105
18578.52 101
18579.81 93
18581.10 105
18582.39 128
18583.68 95
18584.96 91
18586.25 119
18587.54 114
18588.83 113
18590.12 82
18591.41 112
18592.70 89
18593.99 95
18595.27 101
18596.56 110
18597.85 106
18599.14 104
18600.43 110
18601.72 126
18603.01 104
18604.30 88
18605.59 97
18606.88 87
18608.17 97
18609.46 121
18610.75 124
18612.04 114
18613.33 118
18614.62 133
18615.90 120
18617.19 130
18618.48 112
18619.77 132
18621.06 100
18622.35 105
18623.64 114
18624.93 99
18626.22 113
18627.51 106
18628.80 102
18630.09 118
18631.39 104
18632.68 110
18633.97 115
18635.26 100
18636.55 90
18637.84 111
18639.13 105
18640.42 110
18641.71 87
18643.00 99
18644.29 97
18645.58 89
18646.87 79
18648.16 88
18649.45 84
18650.74 62
18652.04 91
18653.33 103
18654.62 84
18655.91 79
18657.20 109
18658.49 78
18659.78 94
18661.07 77
18662.36 107
18663.66 83
18664.95 88
18666.24 104
18667.53 87
18668.82 88
18670.11 102
18671.41 90
18672.70 125
18673.99 108
18675.28 98
18676.57 93
18677.86 82
18679.16 80
18680.45 77
18681.74 94
18683.03 74
18684.32 82
18685.62 102
18686.91 81
18688.20 84
18689.49 84
18690.79 67
18692.08 67
18693.37 71
18694.66 87
18695.96 86
18697.25 74
18698.54 80
18699.83 82
18701.13 90
18702.42 91
18703.71 94
18705.00 91
18706.30 105
18707.59 106
18708.88 99
18710.18 87
18711.47 95
18712.76 103
18714.05 84
18715.35 84
18716.64 76
18717.93 93
18719.23 96
18720.52 75
18721.81 78
18723.11 83
18724.40 82
18725.69 79
18726.99 91
18728.28 88
18729.58 75
18730.87 91
18732.16 86
18733.46 89
18734.75 119
18736.04 100
18737.34 96
18738.63 85
18739.93 71
18741.22 89
18742.51 87
18743.81 84
18745.10 90
18746.40 81
18747.69 92
18748.99 81
18750.28 80
18751.58 83
18752.87 82
18754.16 86
18755.46 100
18756.75 99
18758.05 85
18759.34 57
18760.64 88
18761.93 98
18763.23 92
18764.52 106
18765.82 103
18767.11 112
18768.41 68
18769.70 90
18771.00 65
18772.29 76
18773.59 91
18774.88 74
18776.18 69
18777.47 107
18778.77 105
18780.06 63
18781.36 95
18782.65 96
18783.95 89
18785.25 78
18786.54 87
18787.84 89
18789.13 102
18790.43 96
18791.72 81
18793.02 81
18794.32 98
18795.61 75
18796.91 81
18798.20 74
18799.50 79
18800.80 91
18802.09 88
18803.39 77
18804.69 73
18805.98 89
18807.28 74
18808.57 89
18809.87 91
18811.17 75
18812.46 81
18813.76 98
18815.06 81
18816.35 69
18817.65 77
18818.95 87
18820.24 86
18821.54 79
18822.84 81
18824.13 87
18825.43 78
18826.73 80
18828.03 78
18829.32 62
18830.62 76
18831.92 97
18833.21 85
18834.51 78
18835.81 81
18837.11 91
18838.40 87
18839.70 80
18841.00 74
18842.30 76
18843.59 72
18844.89 61
18846.19 68
18847.49 78
18848.79 68
18850.08 71
18851.38 86
18852.68 69
18853.98 86
18855.27 82
18856.57 82
18857.87 86
18859.17 80
18860.47 73
18861.77 77
18863.06 89
18864.36 88
18865.66 82
18866.96 89
18868.26 113
18869.56 70
18870.85 62
18872.15 78
18873.45 69
18874.75 58
18876.05 80
18877.35 81
18878.65 78
18879.95 77
18881.24 70
18882.54 84
18883.84 84
18885.14 59
18886.44 89
18887.74 87
18889.04 94
18890.34 104
18891.64 74
18892.94 73
18894.24 75
18895.54 75
18896.84 89
18898.13 88
18899.43 91
18900.73 83
18902.03 97
18903.33 97
18904.63 80
18905.93 88
18907.23 64
18908.53 77
18909.83 67
18911.13 91
18912.43 84
18913.73 67
18915.03 62
18916.33 77
18917.63 76
18918.93 79
18920.23 80
18921.53 90
18922.83 67
18924.13 77
18925.43 66
18926.74 86
18928.04 95
18929.34 83
18930.64 79
18931.94 75
18933.24 69
18934.54 75
18935.84 77
18937.14 90
18938.44 76
18939.74 59
18941.04 74
18942.34 75
18943.65 74
18944.95 75
18946.25 92
18947.55 94
18948.85 92
18950.15 68
18951.45 69
18952.75 81
18954.06 95
18955.36 69
18956.66 87
18957.96 67
18959.26 85
18960.56 74
18961.87 76
18963.17 75
18964.47 60
18965.77 65
18967.07 83
18968.37 91
18969.68 86
18970.98 69
18972.28 65
18973.58 74
18974.88 72
18976.19 75
18977.49 64
18978.79 85
18980.09 73
18981.40 89
18982.70 88
18984.00 84
18985.30 79
18986.61 81
18987.91 80
18989.21 71
18990.51 71
18991.82 72
18993.12 75
18994.42 68
18995.73 83
18997.03 72
18998.33 71
18999.63 86
19000.94 71
19002.24 61
19003.54 58
19004.85 82
19006.15 89
19007.45 91
19008.76 70
19010.06 62
19011.36 65
19012.67 79
19013.97 98
19015.27 67
19016.58 107
19017.88 90
19019.18 73
19020.49 76
19021.79 76
19023.10 77
19024.40 72
19025.70 92
19027.01 93
19028.31 99
19029.62 86
19030.92 53
19032.22 62
19033.53 75
19034.83 74
19036.14 57
19037.44 74
19038.75 51
19040.05 69
19041.35 76
19042.66 76
19043.96 90
19045.27 81
19046.57 78
19047.88 85
19049.18 78
19050.49 89
19051.79 51
19053.10 80
19054.40 79
19055.71 86
19057.01 88
19058.32 70
19059.62 81
19060.93 100
19062.23 96
19063.54 80
19064.84 67
19066.15 95
19067.45 106
19068.76 96
19070.06 84
19071.37 67
19072.67 67
19073.98 90
19075.29 77
19076.59 74
19077.90 72
19079.20 86
19080.51 77
19081.81 80
19083.12 77
19084.43 57
19085.73 75
19087.04 60
19088.34 43
19089.65 60
19090.96 75
19092.26 107
19093.57 104
19094.87 67
19096.18 80
19097.49 85
19098.79 91
19100.10 97
19101.41 92
19102.71 76
19104.02 85
19105.33 80
19106.63 90
19107.94 80
19109.25 85
19110.55 90
19111.86 96
19113.17 94
19114.47 70
19115.78 75
19117.09 66
19118.40 91
19119.70 64
19121.01 69
19122.32 57
19123.62 65
19124.93 72
19126.24 83
19127.55 72
19128.85 77
19130.16 77
19131.47 85
19132.78 83
19134.08 71
19135.39 85
19136.70 84
19138.01 63
19139.32 83
19140.62 61
19141.93 80
19143.24 66
19144.55 72
19145.85 69
19147.16 66
19148.47 72
19149.78 77
19151.09 79
19152.40 72
19153.70 58
19155.01 57
19156.32 62
19157.63 85
19158.94 80
19160.25 102
19161.55 87
19162.86 80
19164.17 113
19165.48 89
19166.79 86
19168.10 77
19169.41 75
19170.72 81
19172.02 85
19173.33 85
19174.64 91
19175.95 88
19177.26 98
19178.57 84
19179.88 77
19181.19 81
19182.50 64
19183.81 63
19185.12 86
19186.43 93
19187.74 66
19189.05 77
19190.35 86
19191.66 79
19192.97 69
19194.28 72
19195.59 92
19196.90 79
19198.21 87
19199.52 82
19200.83 84
19202.14 81
19203.45 64
19204.76 70
19206.07 64
19207.38 64
19208.69 61
19210.00 65
19211.31 74
19212.62 59
19213.93 73
19215.24 75
19216.56 90
19217.87 88
19219.18 66
19220.49 50
19221.80 62
19223.11 99
19224.42 82
19225.73 65
19227.04 61
19228.35 83
19229.66 110
19230.97 91
19232.28 75
19233.60 57
19234.91 71
19236.22 71
19237.53 71
19238.84 73
19240.15 78
19241.46 82
19242.77 65
19244.09 76
19245.40 83
19246.71 54
19248.02 76
19249.33 74
19250.64 52
19251.95 58
19253.27 59
19254.58 83
19255.89 74
19257.20 80
19258.51 90
19259.83 78
19261.14 73
19262.45 57
19263.76 65
19265.07 74
19266.39 53
19267.70 79
19269.01 69
19270.32 60
19271.63 74
19272.95 91
19274.26 77
19275.57 63
19276.88 58
19278.20 67
19279.51 64
19280.82 78
19282.14 70
19283.45 65
19284.76 57
19286.07 69
19287.39 82
19288.70 51
19290.01 65
19291.33 93
19292.64 76
19293.95 62
19295.26 79
19296.58 66
19297.89 52
19299.20 75
19300.52 53
19301.83 80
19303.14 60
19304.46 73
19305.77 60
19307.09 70
19308.40 99
19309.71 88
19311.03 77
19312.34 83
19313.65 55
19314.97 74
19316.28 81
19317.60 92
19318.91 81
19320.22 79
19321.54 74
19322.85 92
19324.17 77
19325.48 76
19326.79 76
19328.11 80
19329.42 81
19330.74 81
19332.05 65
19333.37 79
19334.68 74
19335.99 93
19337.31 79
19338.62 69
19339.94 80
19341.25 88
19342.57 71
19343.88 87
19345.20 61
19346.51 58
19347.83 63
19349.14 85
19350.46 76
19351.77 91
19353.09 97
19354.40 87
19355.72 77
19357.03 59
19358.35 70
19359.66 70
19360.98 79
19362.29 70
19363.61 77
19364.93 83
19366.24 87
19367.56 81
19368.87 67
19370.19 71
19371.50 83
19372.82 80
19374.14 73
19375.45 78
19376.77 62
19378.08 61
19379.40 49
19380.72 71
19382.03 89
19383.35 72
19384.66 73
19385.98 88
19387.30 87
19388.61 79
19389.93 106
19391.25 99
19392.56 91
19393.88 97
19395.20 80
19396.51 65
19397.83 66
19399.15 90
19400.46 74
19401.78 86
19403.10 76
19404.41 79
19405.73 84
19407.05 79
19408.36 79
19409.68 61
19411.00 77
19412.31 60
19413.63 65
19414.95 59
19416.27 62
19417.58 75
19418.90 84
19420.22 76
19421.54 85
19422.85 96
19424.17 75
19425.49 60
19426.81 67
19428.12 72
19429.44 89
19430.76 81
19432.08 47
19433.40 73
19434.71 71
19436.03 82
19437.35 76
19438.67 68
19439.99 67
19441.30 65
19442.62 71
19443.94 69
19445.26 82
19446.58 65
19447.89 82
19449.21 74
19450.53 89
19451.85 73
19453.17 60
19454.49 84
19455.81 76
19457.12 74
19458.44 75
19459.76 77
19461.08 70
19462.40 62
19463.72 60
19465.04 51
19466.36 70
19467.68 57
19468.99 69
19470.31 60
19471.63 58
19472.95 80
19474.27 68
19475.59 80
19476.91 77
19478.23 79
19479.55 79
19480.87 98
19482.19 80
19483.51 66
19484.83 83
19486.15 80
19487.47 86
19488.79 81
19490.11 84
19491.43 83
19492.75 63
19494.07 58
19495.39 82
19496.71 80
19498.03 61
19499.35 67
19500.67 67
19501.99 63
19503.31 76
19504.63 73
19505.95 72
19507.27 62
19508.59 55
19509.91 49
19511.23 70
19512.55 83
19513.87 89
19515.19 72
19516.51 68
19517.83 76
19519.15 82
19520.47 83
19521.79 80
19523.12 79
19524.44 79
19525.76 96
19527.08 69
19528.40 70
19529.72 67
19531.04 85
19532.36 71
19533.68 65
19535.01 81
19536.33 55
19537.65 63
19538.97 95
19540.29 87
19541.61 85
19542.93 67
19544.26 61
19545.58 54
19546.90 68
19548.22 65
19549.54 62
19550.87 72
19552.19 88
19553.51 57
19554.83 70
19556.15 70
19557.47 82
19558.80 81
19560.12 95
19561.44 92
19562.76 86
19564.09 61
19565.41 68
19566.73 72
19568.05 72
19569.38 67
19570.70 82
19572.02 84
19573.34 71
19574.67 71
19575.99 67
19577.31 61
19578.63 77
19579.96 78
19581.28 80
19582.60 45
19583.93 62
19585.25 69
19586.57 77
19587.90 95
19589.22 90
19590.54 86
19591.86 67
19593.19 80
19594.51 84
19595.83 86
19597.16 62
19598.48 61
19599.81 58
19601.13 55
19602.45 58
19603.78 83
19605.10 81
19606.42 56
19607.75 55
19609.07 68
19610.40 62
19611.72 72
19613.04 64
19614.37 67
19615.69 64
19617.02 75
19618.34 69
19619.66 62
19620.99 51
19622.31 76
19623.64 84
19624.96 85
19626.29 61
19627.61 67
19628.93 53
19630.26 66
19631.58 55
19632.91 57
19634.23 63
19635.56 72
19636.88 77
19638.21 74
19639.53 54
19640.86 53
19642.18 65
19643.51 70
19644.83 79
19646.16 81
19647.48 83
19648.81 91
19650.13 91
19651.46 60
19652.78 91
19654.11 73
19655.43 66
19656.76 51
19658.08 52
19659.41 60
19660.74 71
19662.06 79
19663.39 71
19664.71 79
19666.04 83
19667.36 83
19668.69 82
19670.02 78
19671.34 67
19672.67 88
19673.99 82
19675.32 73
19676.65 77
19677.97 78
19679.30 83
19680.63 68
19681.95 71
19683.28 82
19684.60 74
19685.93 67
19687.26 87
19688.58 70
19689.91 82
19691.24 79
19692.56 89
19693.89 75
19695.22 72
19696.54 84
19697.87 66
19699.20 70
19700.52 80
19701.85 77
19703.18 77
19704.51 95
19705.83 69
19707.16 53
19708.49 71
19709.81 76
19711.14 74
19712.47 78
19713.80 69
19715.12 59
19716.45 77
19717.78 78
19719.11 75
19720.43 66
19721.76 55
19723.09 80
19724.42 88
19725.74 79
19727.07 64
19728.40 65
19729.73 71
19731.06 77
19732.38 87
19733.71 65
19735.04 63
19736.37 66
19737.70 61
19739.02 80
19740.35 86
19741.68 85
19743.01 78
19744.34 58
19745.67 69
19747.00 66
19748.32 84
19749.65 63
19750.98 70
19752.31 62
19753.64 65
19754.97 52
19756.30 86
19757.62 73
19758.95 81
19760.28 72
19761.61 70
19762.94 81
19764.27 92
19765.60 69
19766.93 73
19768.26 93
19769.59 74
19770.92 67
19772.25 49
19773.57 51
19774.90 59
19776.23 75
19777.56 75
19778.89 69
19780.22 80
19781.55 61
19782.88 55
19784.21 51
19785.54 69
19786.87 86
19788.20 97
19789.53 83
19790.86 57
19792.19 86
19793.52 79
19794.85 73
19796.18 61
19797.51 67
19798.84 87
19800.17 54
19801.50 57
19802.83 73
19804.16 78
19805.49 61
19806.82 73
19808.16 78
19809.49 61
19810.82 94
19812.15 78
19813.48 65
19814.81 65
19816.14 74
19817.47 72
19818.80 73
19820.13 69
19821.46 65
19822.79 59
19824.13 91
19825.46 55
19826.79 73
19828.12 56
19829.45 79
19830.78 65
19832.11 68
19833.44 64
19834.78 66
19836.11 88
19837.44 70
19838.77 57
19840.10 65
19841.43 55
19842.77 73
19844.10 74
19845.43 76
19846.76 64
19848.09 72
19849.42 82
19850.76 85
19852.09 71
19853.42 70
19854.75 71
19856.09 79
19857.42 64
19858.75 60
19860.08 63
19861.41 84
19862.75 59
19864.08 83
19865.41 63
19866.74 70
19868.08 89
19869.41 67
19870.74 75
19872.08 78
19873.41 83
19874.74 73
19876.07 68
19877.41 69
19878.74 70
19880.07 71
19881.41 64
19882.74 67
19884.07 91
19885.40 72
19886.74 76
19888.07 79
19889.40 67
19890.74 70
19892.07 73
19893.40 80
19894.74 82
19896.07 97
19897.41 62
19898.74 77
19900.07 56
19901.41 52
19902.74 60
19904.07 66
19905.41 57
19906.74 58
19908.08 81
19909.41 87
19910.74 78
19912.08 74
19913.41 68
19914.75 69
19916.08 64
19917.41 69
19918.75 74
19920.08 75
19921.42 71
19922.75 69
19924.09 82
19925.42 71
19926.76 78
19928.09 77
19929.42 65
19930.76 67
19932.09 67
19933.43 67
19934.76 68
19936.10 88
19937.43 66
19938.77 68
19940.10 56
19941.44 76
19942.77 63
19944.11 70
19945.44 79
19946.78 71
19948.11 71
19949.45 68
19950.79 83
19952.12 87
19953.46 74
19954.79 72
19956.13 80
19957.46 71
19958.80 77
19960.13 66
19961.47 52
19962.81 77
19964.14 68
19965.48 68
19966.81 66
19968.15 77
19969.49 79
19970.82 69
19972.16 63
19973.49 88
19974.83 82
19976.17 75
19977.50 61
19978.84 75
19980.18 84
19981.51 97
19982.85 73
19984.18 76
19985.52 76
19986.86 73
19988.19 74
19989.53 69
19990.87 70
19992.20 81
19993.54 64
19994.88 59
19996.21 76
19997.55 75
19998.89 58
20000.23 75
20001.56 72
20002.90 90
20004.24 66
20005.57 67
20006.91 72
20008.25 91
20009.59 74
20010.92 73
20012.26 76
20013.60 76
20014.94 74
20016.27 57
20017.61 64
20018.95 72
20020.29 83
20021.62 73
20022.96 76
20024.30 75
20025.64 67
20026.98 82
20028.31 84
20029.65 94
20030.99 96
20032.33 66
20033.67 63
20035.00 76
20036.34 78
20037.68 78
20039.02 69
20040.36 71
20041.70 64
20043.03 73
20044.37 76
20045.71 68
20047.05 80
20048.39 85
20049.73 62
20051.07 62
20052.41 76
20053.74 89
20055.08 94
20056.42 57
20057.76 73
20059.10 76
20060.44 73
20061.78 70
20063.12 58
20064.46 76
20065.80 81
20067.13 81
20068.47 70
20069.81 51
20071.15 82
20072.49 97
20073.83 75
20075.17 73
20076.51 71
20077.85 74
20079.19 83
20080.53 103
20081.87 76
20083.21 69
20084.55 79
20085.89 78
20087.23 101
20088.57 72
20089.91 53
20091.25 70
20092.59 81
20093.93 73
20095.27 74
20096.61 73
20097.95 68
20099.29 78
20100.63 77
20101.97 67
20103.31 56
20104.65 75
20105.99 71
20107.33 67
20108.67 49
20110.02 79
20111.36 84
20112.70 71
20114.04 71
20115.38 64
20116.72 70
20118.06 82
20119.40 70
20120.74 69
20122.08 60
20123.43 61
20124.77 69
20126.11 47
20127.45 60
20128.79 72
20130.13 79
20131.47 66
20132.81 52
20134.16 58
20135.50 73
20136.84 69
20138.18 77
20139.52 79
20140.86 67
20142.21 96
20143.55 79
20144.89 81
