# Supplementary material for: MALDI-TOF MS typing enables the classification of brewing yeasts of the genus Saccharomyces to major beer styles
Source: PLoS One. 2017 Aug 9;12(8):e0181694. doi: 10.1371/journal.pone.0181694 (PMC5549903; doi:10.1371/journal.pone.0181694)
Supplement: S12 File — The directory includes 90 raw files and was zipped to “.zip”; the folder has three strains with 30 spectra per strain; S1 Text explains the raw files with an example and Table 1 represents the yeast strains used within the experiment. (ZIP) [file pone.0181694.s015.zip › 34-36/30343-505-OG-WB-WB-YPG-18h-E-E_2015-07-09_3_0_B12_1.dat]

2000.66 2320
2001.08 2507
2001.50 2348
2001.92 2311
2002.34 2188
2002.77 2289
2003.19 2088
2003.61 2038
2004.03 2117
2004.45 2113
2004.88 2000
2005.30 2086
2005.72 1973
2006.14 1895
2006.56 1821
2006.99 1959
2007.41 2077
2007.83 1768
2008.25 1794
2008.67 1990
2009.10 1899
2009.52 1720
2009.94 2010
2010.36 1900
2010.79 1988
2011.21 1723
2011.63 1803
2012.06 1853
2012.48 1964
2012.90 1805
2013.32 1809
2013.75 1832
2014.17 1746
2014.59 1736
2015.02 1744
2015.44 1741
2015.86 1813
2016.28 1695
2016.71 1682
2017.13 1781
2017.55 1746
2017.98 1885
2018.40 1891
2018.82 1936
2019.25 2198
2019.67 2048
2020.09 2055
2020.52 1973
2020.94 1765
2021.37 1940
2021.79 1879
2022.21 2011
2022.64 1943
2023.06 1861
2023.48 2013
2023.91 1787
2024.33 1655
2024.76 1724
2025.18 1917
2025.60 2005
2026.03 1904
2026.45 1788
2026.88 1873
2027.30 1814
2027.73 1648
2028.15 1678
2028.57 1840
2029.00 1786
2029.42 1694
2029.85 1724
2030.27 1737
2030.70 1843
2031.12 1866
2031.55 1855
2031.97 1886
2032.40 1858
2032.82 1844
2033.25 1962
2033.67 1860
2034.10 2034
2034.52 1921
2034.95 1888
2035.37 1958
2035.80 1974
2036.22 1756
2036.65 1898
2037.07 1957
2037.50 1798
2037.92 1932
2038.35 1849
2038.77 1671
2039.20 1837
2039.63 1962
2040.05 1731
2040.48 1551
2040.90 1810
2041.33 1956
2041.75 1740
2042.18 1622
2042.61 1750
2043.03 1711
2043.46 1817
2043.88 1620
2044.31 1857
2044.74 2059
2045.16 1963
2045.59 1906
2046.01 2013
2046.44 2038
2046.87 1986
2047.29 2117
2047.72 2084
2048.15 2138
2048.57 2029
2049.00 1997
2049.43 1935
2049.85 1977
2050.28 2240
2050.71 2088
2051.13 2128
2051.56 1697
2051.99 1722
2052.41 1744
2052.84 1758
2053.27 1863
2053.69 1913
2054.12 1874
2054.55 1790
2054.98 1641
2055.40 1836
2055.83 1804
2056.26 1796
2056.68 1987
2057.11 1981
2057.54 1976
2057.97 1843
2058.39 2012
2058.82 2125
2059.25 1783
2059.68 1766
2060.11 1898
2060.53 1824
2060.96 1658
2061.39 1618
2061.82 1839
2062.24 1952
2062.67 2076
2063.10 2195
2063.53 2125
2063.96 2157
2064.39 2348
2064.81 2375
2065.24 2506
2065.67 2384
2066.10 2999
2066.53 3072
2066.95 3033
2067.38 3183
2067.81 3073
2068.24 2614
2068.67 2490
2069.10 2341
2069.53 2412
2069.96 2109
2070.38 2101
2070.81 1965
2071.24 2185
2071.67 2156
2072.10 1896
2072.53 2094
2072.96 1935
2073.39 2036
2073.82 2139
2074.24 2069
2074.67 1925
2075.10 1938
2075.53 2083
2075.96 1992
2076.39 1983
2076.82 2069
2077.25 1974
2077.68 1912
2078.11 1716
2078.54 1805
2078.97 1875
2079.40 1946
2079.83 1918
2080.26 1991
2080.69 1936
2081.12 1740
2081.55 1917
2081.98 1783
2082.41 1878
2082.84 1829
2083.27 1724
2083.70 1802
2084.13 1826
2084.56 1798
2084.99 1742
2085.42 1719
2085.85 1748
2086.28 1807
2086.71 1782
2087.14 1832
2087.57 1741
2088.00 1740
2088.43 1706
2088.86 1609
2089.29 1759
2089.73 1633
2090.16 1683
2090.59 1702
2091.02 1706
2091.45 1736
2091.88 1688
2092.31 1694
2092.74 1623
2093.17 1698
2093.60 1723
2094.04 1776
2094.47 1684
2094.90 1655
2095.33 1637
2095.76 1720
2096.19 1774
2096.62 1674
2097.06 1777
2097.49 1775
2097.92 1647
2098.35 1759
2098.78 1606
2099.21 1497
2099.65 1789
2100.08 1899
2100.51 1677
2100.94 1646
2101.37 1750
2101.81 1725
2102.24 1607
2102.67 1682
2103.10 1688
2103.53 1701
2103.97 1745
2104.40 1623
2104.83 1714
2105.26 1629
2105.70 1826
2106.13 1654
2106.56 1756
2106.99 1960
2107.43 1831
2107.86 1748
2108.29 1985
2108.72 1868
2109.16 1872
2109.59 1858
2110.02 1950
2110.46 1915
2110.89 1898
2111.32 1834
2111.75 1623
2112.19 1732
2112.62 1774
2113.05 1720
2113.49 1761
2113.92 1722
2114.35 1669
2114.79 1696
2115.22 1657
2115.65 1760
2116.09 1788
2116.52 1586
2116.95 1545
2117.39 1630
2117.82 1511
2118.26 1588
2118.69 1754
2119.12 1543
2119.56 1556
2119.99 1617
2120.42 1713
2120.86 1813
2121.29 1783
2121.73 1618
2122.16 1674
2122.59 1788
2123.03 2036
2123.46 1764
2123.90 1760
2124.33 1766
2124.77 1694
2125.20 1725
2125.64 1878
2126.07 1812
2126.50 1560
2126.94 1731
2127.37 1736
2127.81 1690
2128.24 1769
2128.68 1803
2129.11 1830
2129.55 1695
2129.98 1833
2130.42 1782
2130.85 1869
2131.29 1877
2131.72 1853
2132.16 1906
2132.59 1839
2133.03 1812
2133.46 1908
2133.90 1724
2134.33 1840
2134.77 1617
2135.20 1694
2135.64 1790
2136.08 1613
2136.51 1742
2136.95 1724
2137.38 1735
2137.82 1868
2138.25 1583
2138.69 1755
2139.13 1606
2139.56 1654
2140.00 1691
2140.43 1546
2140.87 1496
2141.31 1576
2141.74 1638
2142.18 1586
2142.61 1621
2143.05 1577
2143.49 1752
2143.92 1691
2144.36 1888
2144.80 2025
2145.23 1936
2145.67 1867
2146.11 1785
2146.54 1660
2146.98 1689
2147.42 1861
2147.85 1800
2148.29 1758
2148.73 1786
2149.16 1792
2149.60 1780
2150.04 1730
2150.47 1936
2150.91 1831
2151.35 1744
2151.79 1794
2152.22 1933
2152.66 1746
2153.10 1895
2153.53 1897
2153.97 1778
2154.41 1774
2154.85 1957
2155.28 1753
2155.72 1828
2156.16 1748
2156.60 1691
2157.03 1890
2157.47 1987
2157.91 1779
2158.35 1912
2158.79 2027
2159.22 1891
2159.66 1850
2160.10 1776
2160.54 1888
2160.98 1881
2161.41 1702
2161.85 1641
2162.29 1657
2162.73 1843
2163.17 1810
2163.60 1762
2164.04 1694
2164.48 1724
2164.92 1736
2165.36 1822
2165.80 1918
2166.24 1774
2166.67 1837
2167.11 1954
2167.55 1791
2167.99 1709
2168.43 1887
2168.87 1875
2169.31 1665
2169.75 1864
2170.19 1946
2170.62 1770
2171.06 1873
2171.50 2012
2171.94 2229
2172.38 2301
2172.82 2404
2173.26 2490
2173.70 2389
2174.14 2525
2174.58 2478
2175.02 2384
2175.46 2526
2175.90 2656
2176.34 2735
2176.78 2902
2177.22 2583
2177.66 2520
2178.10 2410
2178.54 2225
2178.97 2144
2179.41 2190
2179.85 2040
2180.29 2028
2180.74 1784
2181.18 1778
2181.62 1877
2182.06 1750
2182.50 1856
2182.94 1792
2183.38 1736
2183.82 1834
2184.26 1967
2184.70 1834
2185.14 1582
2185.58 1701
2186.02 1648
2186.46 1656
2186.90 1867
2187.34 1839
2187.78 1842
2188.22 1828
2188.66 1730
2189.11 1988
2189.55 1934
2189.99 1740
2190.43 1886
2190.87 1977
2191.31 2017
2191.75 2059
2192.19 1959
2192.63 1733
2193.08 2047
2193.52 2113
2193.96 2096
2194.40 1952
2194.84 2100
2195.28 2265
2195.72 2323
2196.17 2142
2196.61 2075
2197.05 2121
2197.49 2145
2197.93 2069
2198.37 2069
2198.82 1915
2199.26 1839
2199.70 1924
2200.14 1947
2200.58 1652
2201.03 1749
2201.47 1704
2201.91 1874
2202.35 1875
2202.80 1781
2203.24 1673
2203.68 1736
2204.12 1779
2204.57 1858
2205.01 1972
2205.45 1851
2205.89 1731
2206.34 1850
2206.78 1870
2207.22 2004
2207.66 1864
2208.11 1869
2208.55 1795
2208.99 1772
2209.44 1772
2209.88 1873
2210.32 1890
2210.76 1836
2211.21 1928
2211.65 1893
2212.09 1910
2212.54 1979
2212.98 1939
2213.42 1807
2213.87 1749
2214.31 1841
2214.75 1663
2215.20 1656
2215.64 1672
2216.09 1819
2216.53 1815
2216.97 1866
2217.42 1817
2217.86 1835
2218.30 1790
2218.75 1833
2219.19 1719
2219.64 1730
2220.08 1620
2220.52 1655
2220.97 1881
2221.41 1841
2221.86 1663
2222.30 1917
2222.75 1926
2223.19 2005
2223.63 1989
2224.08 1912
2224.52 1965
2224.97 1979
2225.41 1947
2225.86 1807
2226.30 1793
2226.75 1971
2227.19 1926
2227.64 1963
2228.08 2067
2228.53 1928
2228.97 1829
2229.42 1720
2229.86 1849
2230.31 1998
2230.75 2021
2231.20 1975
2231.64 2061
2232.09 1994
2232.53 2105
2232.98 1956
2233.42 1988
2233.87 1942
2234.31 1906
2234.76 1760
2235.20 1843
2235.65 1840
2236.10 1843
2236.54 1628
2236.99 1739
2237.43 1812
2237.88 1851
2238.32 1600
2238.77 1618
2239.22 1695
2239.66 1473
2240.11 1565
2240.55 1615
2241.00 1727
2241.45 1565
2241.89 1484
2242.34 1549
2242.79 1864
2243.23 1741
2243.68 1609
2244.12 1569
2244.57 1487
2245.02 1564
2245.46 1612
2245.91 1634
2246.36 1477
2246.80 1413
2247.25 1543
2247.70 1683
2248.14 1775
2248.59 1658
2249.04 1370
2249.49 1441
2249.93 1500
2250.38 1571
2250.83 1733
2251.27 1837
2251.72 1823
2252.17 1525
2252.62 1473
2253.06 1686
2253.51 1668
2253.96 1617
2254.40 1579
2254.85 1504
2255.30 1586
2255.75 1628
2256.20 1597
2256.64 1376
2257.09 1490
2257.54 1571
2257.99 1596
2258.43 1559
2258.88 1644
2259.33 1527
2259.78 1652
2260.23 1632
2260.67 1566
2261.12 1734
2261.57 1801
2262.02 1859
2262.47 1739
2262.92 1651
2263.36 1761
2263.81 1835
2264.26 1818
2264.71 1761
2265.16 1940
2265.61 1679
2266.05 1774
2266.50 1797
2266.95 1708
2267.40 1630
2267.85 1709
2268.30 1715
2268.75 1623
2269.20 1685
2269.65 1813
2270.09 1713
2270.54 1860
2270.99 1724
2271.44 1844
2271.89 2016
2272.34 1962
2272.79 1861
2273.24 1749
2273.69 1848
2274.14 1726
2274.59 1944
2275.04 1946
2275.49 1661
2275.94 1673
2276.38 1632
2276.83 1647
2277.28 1731
2277.73 1698
2278.18 1599
2278.63 1724
2279.08 1679
2279.53 1601
2279.98 1625
2280.43 1568
2280.88 1762
2281.33 1662
2281.78 1566
2282.23 1609
2282.68 1637
2283.13 1545
2283.59 1588
2284.04 1611
2284.49 1521
2284.94 1633
2285.39 1631
2285.84 1628
2286.29 1482
2286.74 1582
2287.19 1543
2287.64 1722
2288.09 1864
2288.54 2042
2288.99 2198
2289.44 2293
2289.89 2443
2290.35 2749
2290.80 2971
2291.25 2948
2291.70 2932
2292.15 3176
2292.60 3140
2293.05 3150
2293.50 2866
2293.96 2624
2294.41 2466
2294.86 2342
2295.31 2064
2295.76 1991
2296.21 1871
2296.66 1623
2297.12 1819
2297.57 1650
2298.02 1442
2298.47 1555
2298.92 1611
2299.38 1547
2299.83 1463
2300.28 1537
2300.73 1518
2301.18 1516
2301.64 1479
2302.09 1583
2302.54 1540
2302.99 1651
2303.44 1534
2303.90 1623
2304.35 1397
2304.80 1603
2305.25 1586
2305.71 1594
2306.16 1713
2306.61 1657
2307.07 1709
2307.52 1626
2307.97 1731
2308.42 1786
2308.88 1691
2309.33 1746
2309.78 1788
2310.23 1818
2310.69 1823
2311.14 1958
2311.59 1930
2312.05 1832
2312.50 1727
2312.95 1787
2313.41 1902
2313.86 2066
2314.31 1831
2314.77 1687
2315.22 1866
2315.67 1781
2316.13 1800
2316.58 1971
2317.04 1870
2317.49 1823
2317.94 1719
2318.40 1610
2318.85 1850
2319.30 1765
2319.76 1823
2320.21 1804
2320.67 1892
2321.12 1788
2321.57 1833
2322.03 1858
2322.48 1819
2322.94 1866
2323.39 1796
2323.85 1924
2324.30 2153
2324.75 2186
2325.21 2520
2325.66 2814
2326.12 2702
2326.57 2966
2327.03 2972
2327.48 2905
2327.94 2680
2328.39 2773
2328.85 2640
2329.30 2281
2329.76 2292
2330.21 2005
2330.67 1747
2331.12 1769
2331.58 1775
2332.03 1758
2332.49 1782
2332.94 1591
2333.40 1704
2333.85 1821
2334.31 1752
2334.76 1756
2335.22 1933
2335.67 1759
2336.13 1656
2336.58 1854
2337.04 1701
2337.50 1640
2337.95 1568
2338.41 1643
2338.86 1780
2339.32 1775
2339.77 1717
2340.23 1610
2340.69 1567
2341.14 1534
2341.60 1651
2342.05 1739
2342.51 1827
2342.97 1618
2343.42 1727
2343.88 1684
2344.34 1585
2344.79 1575
2345.25 1413
2345.70 1571
2346.16 1470
2346.62 1687
2347.07 1716
2347.53 1782
2347.99 1713
2348.44 1658
2348.90 1760
2349.36 1890
2349.81 1717
2350.27 1714
2350.73 1543
2351.19 1687
2351.64 1612
2352.10 1532
2352.56 1470
2353.01 1600
2353.47 1653
2353.93 1512
2354.39 1474
2354.84 1530
2355.30 1578
2355.76 1550
2356.22 1751
2356.67 1629
2357.13 1584
2357.59 1711
2358.05 1740
2358.50 1519
2358.96 1485
2359.42 1661
2359.88 1722
2360.33 1555
2360.79 1540
2361.25 1522
2361.71 1626
2362.17 1590
2362.62 1355
2363.08 1438
2363.54 1399
2364.00 1497
2364.46 1594
2364.92 1603
2365.37 1534
2365.83 1547
2366.29 1584
2366.75 1598
2367.21 1652
2367.67 1624
2368.12 1626
2368.58 1723
2369.04 1587
2369.50 1523
2369.96 1626
2370.42 1401
2370.88 1517
2371.34 1795
2371.80 1596
2372.25 1655
2372.71 1761
2373.17 1638
2373.63 1616
2374.09 1761
2374.55 1766
2375.01 1868
2375.47 1887
2375.93 1889
2376.39 1679
2376.85 1644
2377.31 1844
2377.77 1922
2378.23 1811
2378.69 1845
2379.15 1796
2379.61 1692
2380.06 1670
2380.52 1653
2380.98 1506
2381.44 1682
2381.90 1665
2382.36 1576
2382.82 1446
2383.28 1337
2383.74 1449
2384.20 1436
2384.67 1332
2385.13 1488
2385.59 1598
2386.05 1488
2386.51 1469
2386.97 1550
2387.43 1561
2387.89 1607
2388.35 1736
2388.81 1587
2389.27 1501
2389.73 1494
2390.19 1546
2390.65 1749
2391.11 1562
2391.57 1605
2392.03 1599
2392.50 1706
2392.96 1710
2393.42 1612
2393.88 1679
2394.34 1647
2394.80 1529
2395.26 1434
2395.72 1480
2396.19 1627
2396.65 1668
2397.11 1665
2397.57 1649
2398.03 1576
2398.49 1531
2398.95 1605
2399.42 1657
2399.88 1609
2400.34 1677
2400.80 1549
2401.26 1515
2401.73 1521
2402.19 1466
2402.65 1662
2403.11 1639
2403.57 1505
2404.04 1587
2404.50 1518
2404.96 1537
2405.42 1405
2405.88 1550
2406.35 1627
2406.81 1499
2407.27 1549
2407.73 1457
2408.20 1474
2408.66 1574
2409.12 1482
2409.58 1342
2410.05 1463
2410.51 1414
2410.97 1386
2411.43 1532
2411.90 1508
2412.36 1492
2412.82 1471
2413.29 1480
2413.75 1498
2414.21 1479
2414.68 1472
2415.14 1729
2415.60 1590
2416.07 1752
2416.53 1665
2416.99 1702
2417.46 1719
2417.92 1771
2418.38 1730
2418.85 1643
2419.31 1770
2419.77 1748
2420.24 1732
2420.70 1692
2421.16 1713
2421.63 1681
2422.09 1807
2422.56 1727
2423.02 1625
2423.48 1687
2423.95 1740
2424.41 1595
2424.88 1576
2425.34 1611
2425.80 1684
2426.27 1652
2426.73 1866
2427.20 1619
2427.66 1574
2428.13 1594
2428.59 1705
2429.05 1613
2429.52 1649
2429.98 1546
2430.45 1610
2430.91 1541
2431.38 1617
2431.84 1538
2432.31 1614
2432.77 1483
2433.24 1433
2433.70 1688
2434.17 1466
2434.63 1434
2435.10 1516
2435.56 1620
2436.03 1639
2436.49 1580
2436.96 1645
2437.42 1637
2437.89 1499
2438.35 1536
2438.82 1511
2439.28 1353
2439.75 1465
2440.22 1601
2440.68 1559
2441.15 1580
2441.61 1581
2442.08 1694
2442.54 1731
2443.01 1732
2443.48 1734
2443.94 1600
2444.41 1633
2444.87 1815
2445.34 1561
2445.81 1524
2446.27 1751
2446.74 1528
2447.20 1493
2447.67 1517
2448.14 1429
2448.60 1581
2449.07 1770
2449.54 1750
2450.00 1480
2450.47 1469
2450.94 1565
2451.40 1534
2451.87 1533
2452.34 1486
2452.80 1481
2453.27 1454
2453.74 1521
2454.20 1617
2454.67 1608
2455.14 1635
2455.60 1523
2456.07 1559
2456.54 1389
2457.01 1446
2457.47 1629
2457.94 1505
2458.41 1450
2458.88 1414
2459.34 1427
2459.81 1387
2460.28 1381
2460.74 1406
2461.21 1236
2461.68 1340
2462.15 1346
2462.62 1505
2463.08 1511
2463.55 1490
2464.02 1422
2464.49 1451
2464.95 1450
2465.42 1469
2465.89 1481
2466.36 1457
2466.83 1461
2467.30 1335
2467.76 1509
2468.23 1555
2468.70 1475
2469.17 1378
2469.64 1376
2470.10 1366
2470.57 1463
2471.04 1424
2471.51 1438
2471.98 1438
2472.45 1528
2472.92 1437
2473.39 1529
2473.85 1427
2474.32 1361
2474.79 1452
2475.26 1350
2475.73 1290
2476.20 1305
2476.67 1354
2477.14 1407
2477.61 1420
2478.07 1515
2478.54 1417
2479.01 1510
2479.48 1576
2479.95 1399
2480.42 1394
2480.89 1426
2481.36 1243
2481.83 1129
2482.30 1370
2482.77 1405
2483.24 1306
2483.71 1261
2484.18 1289
2484.65 1396
2485.12 1417
2485.59 1471
2486.06 1539
2486.53 1452
2487.00 1486
2487.47 1590
2487.94 1703
2488.41 1561
2488.88 1549
2489.35 1878
2489.82 1751
2490.29 1603
2490.76 1665
2491.23 1592
2491.70 1522
2492.17 1628
2492.64 1564
2493.11 1703
2493.58 1658
2494.05 1627
2494.52 1564
2494.99 1422
2495.47 1479
2495.94 1365
2496.41 1466
2496.88 1414
2497.35 1486
2497.82 1438
2498.29 1314
2498.76 1434
2499.23 1556
2499.70 1414
2500.18 1520
2500.65 1637
2501.12 1566
2501.59 1624
2502.06 1403
2502.53 1412
2503.00 1447
2503.48 1457
2503.95 1321
2504.42 1283
2504.89 1494
2505.36 1327
2505.83 1364
2506.31 1504
2506.78 1550
2507.25 1366
2507.72 1445
2508.19 1549
2508.67 1469
2509.14 1614
2509.61 1693
2510.08 1486
2510.56 1569
2511.03 1531
2511.50 1618
2511.97 1736
2512.44 1794
2512.92 1804
2513.39 1618
2513.86 1484
2514.33 1762
2514.81 1916
2515.28 1685
2515.75 1820
2516.23 1644
2516.70 1487
2517.17 1513
2517.64 1421
2518.12 1439
2518.59 1518
2519.06 1569
2519.54 1658
2520.01 1575
2520.48 1576
2520.96 1451
2521.43 1494
2521.90 1437
2522.38 1380
2522.85 1593
2523.32 1493
2523.80 1398
2524.27 1303
2524.74 1498
2525.22 1555
2525.69 1453
2526.16 1461
2526.64 1497
2527.11 1482
2527.59 1513
2528.06 1592
2528.53 1663
2529.01 1643
2529.48 1590
2529.96 1720
2530.43 1869
2530.90 1607
2531.38 1631
2531.85 1542
2532.33 1482
2532.80 1606
2533.28 1546
2533.75 1532
2534.22 1480
2534.70 1501
2535.17 1522
2535.65 1346
2536.12 1443
2536.60 1472
2537.07 1318
2537.55 1462
2538.02 1694
2538.50 1552
2538.97 1538
2539.45 1493
2539.92 1528
2540.40 1517
2540.87 1581
2541.35 1782
2541.82 1594
2542.30 1464
2542.77 1481
2543.25 1683
2543.72 1491
2544.20 1658
2544.67 1683
2545.15 1606
2545.62 1664
2546.10 1518
2546.58 1526
2547.05 1666
2547.53 1688
2548.00 1841
2548.48 1710
2548.95 1585
2549.43 1744
2549.91 1541
2550.38 1688
2550.86 1751
2551.33 1750
2551.81 1689
2552.29 1835
2552.76 1578
2553.24 1501
2553.72 1456
2554.19 1623
2554.67 1641
2555.14 1652
2555.62 1625
2556.10 1619
2556.57 1570
2557.05 1622
2557.53 1386
2558.00 1403
2558.48 1546
2558.96 1457
2559.43 1407
2559.91 1416
2560.39 1467
2560.87 1380
2561.34 1426
2561.82 1362
2562.30 1506
2562.77 1381
2563.25 1428
2563.73 1473
2564.21 1560
2564.68 1574
2565.16 1672
2565.64 1473
2566.11 1380
2566.59 1252
2567.07 1290
2567.55 1325
2568.03 1564
2568.50 1342
2568.98 1332
2569.46 1388
2569.94 1391
2570.41 1450
2570.89 1486
2571.37 1629
2571.85 1538
2572.33 1345
2572.80 1307
2573.28 1346
2573.76 1346
2574.24 1414
2574.72 1493
2575.19 1409
2575.67 1449
2576.15 1378
2576.63 1486
2577.11 1499
2577.59 1439
2578.07 1465
2578.54 1492
2579.02 1541
2579.50 1392
2579.98 1392
2580.46 1563
2580.94 1423
2581.42 1493
2581.90 1489
2582.37 1249
2582.85 1303
2583.33 1277
2583.81 1307
2584.29 1271
2584.77 1318
2585.25 1392
2585.73 1402
2586.21 1256
2586.69 1360
2587.17 1360
2587.65 1432
2588.13 1378
2588.61 1428
2589.08 1414
2589.56 1385
2590.04 1282
2590.52 1397
2591.00 1446
2591.48 1255
2591.96 1425
2592.44 1469
2592.92 1208
2593.40 1301
2593.88 1434
2594.36 1367
2594.84 1507
2595.32 1392
2595.80 1298
2596.28 1459
2596.76 1367
2597.24 1413
2597.72 1413
2598.21 1393
2598.69 1344
2599.17 1278
2599.65 1415
2600.13 1319
2600.61 1405
2601.09 1483
2601.57 1462
2602.05 1383
2602.53 1348
2603.01 1498
2603.49 1503
2603.97 1379
2604.45 1549
2604.94 1494
2605.42 1401
2605.90 1360
2606.38 1406
2606.86 1569
2607.34 1427
2607.82 1551
2608.30 1479
2608.79 1516
2609.27 1420
2609.75 1508
2610.23 1632
2610.71 1370
2611.19 1217
2611.68 1349
2612.16 1294
2612.64 1178
2613.12 1227
2613.60 1350
2614.08 1336
2614.57 1350
2615.05 1245
2615.53 1350
2616.01 1543
2616.49 1547
2616.98 1533
2617.46 1358
2617.94 1482
2618.42 1419
2618.91 1470
2619.39 1476
2619.87 1515
2620.35 1435
2620.84 1296
2621.32 1337
2621.80 1381
2622.28 1460
2622.77 1307
2623.25 1406
2623.73 1392
2624.21 1523
2624.70 1409
2625.18 1330
2625.66 1330
2626.15 1286
2626.63 1306
2627.11 1429
2627.60 1522
2628.08 1420
2628.56 1513
2629.05 1472
2629.53 1412
2630.01 1440
2630.50 1585
2630.98 1494
2631.46 1588
2631.95 1489
2632.43 1647
2632.91 1753
2633.40 1753
2633.88 1676
2634.36 1606
2634.85 1531
2635.33 1518
2635.82 1480
2636.30 1418
2636.78 1449
2637.27 1387
2637.75 1462
2638.24 1447
2638.72 1352
2639.20 1349
2639.69 1388
2640.17 1282
2640.66 1407
2641.14 1496
2641.63 1456
2642.11 1347
2642.60 1280
2643.08 1374
2643.56 1378
2644.05 1459
2644.53 1391
2645.02 1380
2645.50 1445
2645.99 1363
2646.47 1213
2646.96 1239
2647.44 1386
2647.93 1335
2648.41 1296
2648.90 1335
2649.38 1357
2649.87 1229
2650.35 1430
2650.84 1349
2651.32 1499
2651.81 1270
2652.30 1378
2652.78 1353
2653.27 1328
2653.75 1250
2654.24 1360
2654.72 1357
2655.21 1279
2655.69 1334
2656.18 1386
2656.67 1525
2657.15 1480
2657.64 1375
2658.12 1326
2658.61 1282
2659.10 1264
2659.58 1339
2660.07 1479
2660.55 1407
2661.04 1399
2661.53 1438
2662.01 1262
2662.50 1237
2662.99 1309
2663.47 1305
2663.96 1300
2664.44 1385
2664.93 1379
2665.42 1361
2665.90 1387
2666.39 1205
2666.88 1219
2667.36 1266
2667.85 1282
2668.34 1430
2668.83 1504
2669.31 1449
2669.80 1401
2670.29 1437
2670.77 1468
2671.26 1399
2671.75 1296
2672.24 1409
2672.72 1517
2673.21 1532
2673.70 1643
2674.18 1632
2674.67 1856
2675.16 1815
2675.65 1751
2676.13 1820
2676.62 1868
2677.11 1871
2677.60 1601
2678.09 1880
2678.57 1615
2679.06 1579
2679.55 1545
2680.04 1437
2680.53 1417
2681.01 1432
2681.50 1344
2681.99 1349
2682.48 1286
2682.97 1214
2683.45 1229
2683.94 1246
2684.43 1275
2684.92 1384
2685.41 1454
2685.90 1313
2686.38 1279
2686.87 1405
2687.36 1480
2687.85 1343
2688.34 1396
2688.83 1437
2689.32 1433
2689.81 1299
2690.29 1273
2690.78 1293
2691.27 1244
2691.76 1302
2692.25 1377
2692.74 1163
2693.23 1239
2693.72 1342
2694.21 1290
2694.70 1316
2695.19 1402
2695.68 1259
2696.16 1287
2696.65 1304
2697.14 1267
2697.63 1329
2698.12 1338
2698.61 1275
2699.10 1208
2699.59 1353
2700.08 1359
2700.57 1335
2701.06 1411
2701.55 1450
2702.04 1388
2702.53 1450
2703.02 1584
2703.51 1398
2704.00 1388
2704.49 1374
2704.98 1477
2705.47 1656
2705.96 1478
2706.45 1450
2706.94 1573
2707.43 1475
2707.92 1399
2708.41 1396
2708.91 1335
2709.40 1377
2709.89 1386
2710.38 1347
2710.87 1358
2711.36 1410
2711.85 1351
2712.34 1288
2712.83 1488
2713.32 1463
2713.81 1374
2714.30 1467
2714.80 1555
2715.29 1556
2715.78 1485
2716.27 1402
2716.76 1379
2717.25 1237
2717.74 1201
2718.23 1307
2718.73 1338
2719.22 1264
2719.71 1301
2720.20 1513
2720.69 1513
2721.18 1397
2721.68 1448
2722.17 1471
2722.66 1493
2723.15 1644
2723.64 1613
2724.14 1607
2724.63 1657
2725.12 1571
2725.61 1574
2726.10 1397
2726.60 1353
2727.09 1422
2727.58 1280
2728.07 1236
2728.56 1159
2729.06 1326
2729.55 1434
2730.04 1375
2730.53 1373
2731.03 1379
2731.52 1496
2732.01 1409
2732.51 1279
2733.00 1312
2733.49 1533
2733.98 1641
2734.48 1603
2734.97 1430
2735.46 1415
2735.96 1353
2736.45 1401
2736.94 1423
2737.43 1590
2737.93 1814
2738.42 1472
2738.91 1589
2739.41 1711
2739.90 1659
2740.39 1612
2740.89 1626
2741.38 1499
2741.88 1495
2742.37 1460
2742.86 1424
2743.36 1383
2743.85 1391
2744.34 1426
2744.84 1536
2745.33 1475
2745.83 1431
2746.32 1484
2746.81 1385
2747.31 1304
2747.80 1374
2748.30 1484
2748.79 1458
2749.28 1347
2749.78 1445
2750.27 1545
2750.77 1645
2751.26 1415
2751.76 1312
2752.25 1359
2752.74 1358
2753.24 1529
2753.73 1390
2754.23 1300
2754.72 1364
2755.22 1439
2755.71 1386
2756.21 1327
2756.70 1328
2757.20 1413
2757.69 1482
2758.19 1504
2758.68 1287
2759.18 1398
2759.67 1360
2760.17 1209
2760.66 1337
2761.16 1286
2761.65 1311
2762.15 1336
2762.64 1385
2763.14 1384
2763.64 1435
2764.13 1375
2764.63 1134
2765.12 1181
2765.62 1291
2766.11 1365
2766.61 1336
2767.11 1348
2767.60 1265
2768.10 1211
2768.59 1240
2769.09 1251
2769.59 1397
2770.08 1323
2770.58 1319
2771.07 1395
2771.57 1264
2772.07 1269
2772.56 1418
2773.06 1349
2773.56 1407
2774.05 1383
2774.55 1450
2775.04 1537
2775.54 1447
2776.04 1583
2776.53 1667
2777.03 1667
2777.53 1816
2778.03 1821
2778.52 1844
2779.02 1780
2779.52 1814
2780.01 1703
2780.51 1594
2781.01 1621
2781.50 1618
2782.00 1372
2782.50 1365
2783.00 1385
2783.49 1363
2783.99 1178
2784.49 1158
2784.99 1200
2785.48 1308
2785.98 1432
2786.48 1337
2786.98 1302
2787.47 1425
2787.97 1443
2788.47 1374
2788.97 1280
2789.46 1339
2789.96 1346
2790.46 1273
2790.96 1247
2791.46 1222
2791.95 1204
2792.45 1260
2792.95 1180
2793.45 1289
2793.95 1390
2794.44 1286
2794.94 1187
2795.44 1223
2795.94 1322
2796.44 1403
2796.94 1284
2797.44 1267
2797.93 1400
2798.43 1536
2798.93 1459
2799.43 1306
2799.93 1355
2800.43 1348
2800.93 1340
2801.43 1254
2801.92 1255
2802.42 1276
2802.92 1240
2803.42 1353
2803.92 1403
2804.42 1396
2804.92 1291
2805.42 1286
2805.92 1350
2806.42 1375
2806.92 1347
2807.42 1394
2807.91 1422
2808.41 1513
2808.91 1473
2809.41 1478
2809.91 1483
2810.41 1507
2810.91 1340
2811.41 1283
2811.91 1388
2812.41 1341
2812.91 1228
2813.41 1243
2813.91 1206
2814.41 1318
2814.91 1339
2815.41 1296
2815.91 1423
2816.41 1261
2816.91 1196
2817.41 1295
2817.91 1431
2818.41 1429
2818.91 1291
2819.42 1258
2819.92 1571
2820.42 1625
2820.92 1557
2821.42 1449
2821.92 1420
2822.42 1396
2822.92 1430
2823.42 1636
2823.92 1610
2824.42 1428
2824.92 1326
2825.42 1506
2825.93 1421
2826.43 1406
2826.93 1381
2827.43 1450
2827.93 1216
2828.43 1232
2828.93 1249
2829.43 1322
2829.94 1294
2830.44 1195
2830.94 1202
2831.44 1245
2831.94 1303
2832.44 1350
2832.95 1081
2833.45 1204
2833.95 1302
2834.45 1361
2834.95 1281
2835.45 1251
2835.96 1313
2836.46 1264
2836.96 1207
2837.46 1198
2837.97 1156
2838.47 1214
2838.97 1218
2839.47 1384
2839.97 1355
2840.48 1371
2840.98 1383
2841.48 1247
2841.98 1272
2842.49 1417
2842.99 1411
2843.49 1286
2843.99 1356
2844.50 1384
2845.00 1294
2845.50 1420
2846.01 1453
2846.51 1355
2847.01 1409
2847.51 1353
2848.02 1429
2848.52 1516
2849.02 1423
2849.53 1501
2850.03 1375
2850.53 1675
2851.04 1644
2851.54 1645
2852.04 1655
2852.55 1400
2853.05 1364
2853.55 1626
2854.06 1497
2854.56 1365
2855.06 1333
2855.57 1364
2856.07 1412
2856.58 1468
2857.08 1456
2857.58 1388
2858.09 1323
2858.59 1435
2859.10 1373
2859.60 1463
2860.10 1458
2860.61 1352
2861.11 1331
2861.62 1358
2862.12 1218
2862.62 1265
2863.13 1525
2863.63 1393
2864.14 1195
2864.64 1226
2865.15 1137
2865.65 1238
2866.16 1255
2866.66 1324
2867.17 1349
2867.67 1410
2868.18 1376
2868.68 1359
2869.19 1497
2869.69 1461
2870.20 1472
2870.70 1540
2871.21 1537
2871.71 1445
2872.22 1537
2872.72 1562
2873.23 1417
2873.73 1505
2874.24 1756
2874.74 1548
2875.25 1446
2875.75 1415
2876.26 1544
2876.76 1510
2877.27 1502
2877.78 1501
2878.28 1472
2878.79 1316
2879.29 1438
2879.80 1491
2880.30 1398
2880.81 1408
2881.32 1484
2881.82 1356
2882.33 1537
2882.83 1467
2883.34 1363
2883.85 1451
2884.35 1452
2884.86 1499
2885.37 1499
2885.87 1329
2886.38 1389
2886.88 1517
2887.39 1461
2887.90 1542
2888.40 1529
2888.91 1641
2889.42 1615
2889.92 1568
2890.43 1705
2890.94 1893
2891.45 1729
2891.95 1624
2892.46 1593
2892.97 1613
2893.47 1669
2893.98 1839
2894.49 2009
2894.99 1907
2895.50 2249
2896.01 2172
2896.52 2414
2897.02 2218
2897.53 2124
2898.04 2077
2898.55 2186
2899.05 2122
2899.56 1906
2900.07 1858
2900.58 1636
2901.08 1603
2901.59 1720
2902.10 1591
2902.61 1499
2903.12 1542
2903.62 1431
2904.13 1565
2904.64 1785
2905.15 1508
2905.66 1566
2906.16 1560
2906.67 1466
2907.18 1506
2907.69 1461
2908.20 1479
2908.71 1449
2909.21 1463
2909.72 1276
2910.23 1394
2910.74 1324
2911.25 1396
2911.76 1414
2912.26 1423
2912.77 1418
2913.28 1627
2913.79 1601
2914.30 1355
2914.81 1557
2915.32 1568
2915.83 1419
2916.34 1384
2916.85 1261
2917.35 1414
2917.86 1434
2918.37 1428
2918.88 1293
2919.39 1335
2919.90 1283
2920.41 1297
2920.92 1381
2921.43 1328
2921.94 1296
2922.45 1428
2922.96 1376
2923.47 1425
2923.98 1501
2924.49 1395
2925.00 1355
2925.51 1347
2926.02 1398
2926.53 1421
2927.04 1515
2927.55 1377
2928.06 1397
2928.57 1407
2929.08 1360
2929.59 1267
2930.10 1264
2930.61 1307
2931.12 1342
2931.63 1377
2932.14 1392
2932.65 1283
2933.16 1316
2933.67 1453
2934.18 1438
2934.69 1403
2935.20 1353
2935.71 1431
2936.22 1475
2936.73 1427
2937.25 1588
2937.76 1425
2938.27 1452
2938.78 1427
2939.29 1472
2939.80 1440
2940.31 1374
2940.82 1470
2941.33 1566
2941.85 1516
2942.36 1619
2942.87 1674
2943.38 1414
2943.89 1414
2944.40 1520
2944.91 1485
2945.43 1459
2945.94 1250
2946.45 1336
2946.96 1411
2947.47 1321
2947.98 1408
2948.50 1517
2949.01 1376
2949.52 1346
2950.03 1306
2950.54 1304
2951.06 1348
2951.57 1320
2952.08 1234
2952.59 1261
2953.10 1377
2953.62 1255
2954.13 1320
2954.64 1426
2955.15 1220
2955.67 1388
2956.18 1431
2956.69 1292
2957.20 1197
2957.72 1372
2958.23 1371
2958.74 1429
2959.25 1363
2959.77 1365
2960.28 1509
2960.79 1431
2961.31 1344
2961.82 1457
2962.33 1399
2962.85 1383
2963.36 1390
2963.87 1471
2964.39 1468
2964.90 1465
2965.41 1528
2965.93 1517
2966.44 1498
2966.95 1620
2967.47 1399
2967.98 1380
2968.49 1410
2969.01 1353
2969.52 1339
2970.03 1395
2970.55 1415
2971.06 1179
2971.58 1271
2972.09 1382
2972.60 1517
2973.12 1484
2973.63 1496
2974.15 1487
2974.66 1486
2975.17 1514
2975.69 1625
2976.20 1632
2976.72 1483
2977.23 1431
2977.74 1510
2978.26 1459
2978.77 1662
2979.29 1645
2979.80 1667
2980.32 1576
2980.83 1602
2981.35 1856
2981.86 1711
2982.38 1653
2982.89 1799
2983.41 1765
2983.92 1721
2984.44 1796
2984.95 1581
2985.47 1746
2985.98 1973
2986.50 2075
2987.01 1963
2987.53 1929
2988.04 1894
2988.56 1886
2989.07 2027
2989.59 2171
2990.10 2156
2990.62 2193
2991.13 2389
2991.65 2012
2992.17 2094
2992.68 2282
2993.20 2153
2993.71 2159
2994.23 2185
2994.74 1969
2995.26 2058
2995.78 2266
2996.29 2164
2996.81 2442
2997.32 2379
2997.84 2304
2998.36 2598
2998.87 2595
2999.39 2471
2999.91 2646
3000.42 2667
3000.94 2933
3001.45 2966
3001.97 3294
3002.49 3985
3003.00 4230
3003.52 5146
3004.04 6277
3004.55 6973
3005.07 7589
3005.59 8718
3006.10 9028
3006.62 8934
3007.14 8997
3007.66 8382
3008.17 7419
3008.69 6806
3009.21 5647
3009.72 4850
3010.24 4420
3010.76 3498
3011.28 2734
3011.79 2821
3012.31 2542
3012.83 2504
3013.35 2398
3013.86 2173
3014.38 2349
3014.90 2251
3015.42 2151
3015.93 2305
3016.45 2363
3016.97 2169
3017.49 2039
3018.00 2087
3018.52 2085
3019.04 1940
3019.56 2044
3020.08 2239
3020.59 2109
3021.11 1969
3021.63 2124
3022.15 2059
3022.67 2001
3023.19 2166
3023.70 2231
3024.22 2165
3024.74 2138
3025.26 2232
3025.78 2134
3026.30 2077
3026.81 2095
3027.33 1900
3027.85 1871
3028.37 1981
3028.89 1864
3029.41 1870
3029.93 1887
3030.45 1954
3030.97 1805
3031.48 1627
3032.00 1751
3032.52 1794
3033.04 1871
3033.56 1935
3034.08 1697
3034.60 1660
3035.12 1668
3035.64 1786
3036.16 1725
3036.68 1789
3037.20 1678
3037.72 1635
3038.24 1756
3038.76 1640
3039.27 1674
3039.79 1726
3040.31 1730
3040.83 1837
3041.35 1641
3041.87 1530
3042.39 1501
3042.91 1599
3043.43 1601
3043.95 1511
3044.47 1562
3044.99 1571
3045.51 1700
3046.03 1631
3046.56 1621
3047.08 1661
3047.60 1660
3048.12 1552
3048.64 1487
3049.16 1599
3049.68 1458
3050.20 1637
3050.72 1669
3051.24 1564
3051.76 1611
3052.28 1676
3052.80 1652
3053.32 1715
3053.84 1447
3054.37 1335
3054.89 1535
3055.41 1583
3055.93 1521
3056.45 1525
3056.97 1525
3057.49 1546
3058.01 1509
3058.53 1541
3059.06 1707
3059.58 1691
3060.10 1563
3060.62 1534
3061.14 1422
3061.66 1515
3062.19 1625
3062.71 1615
3063.23 1529
3063.75 1637
3064.27 1688
3064.79 1695
3065.32 1754
3065.84 1767
3066.36 1834
3066.88 1848
3067.40 1929
3067.93 2052
3068.45 1803
3068.97 1794
3069.49 1767
3070.02 1742
3070.54 1765
3071.06 1762
3071.58 1654
3072.10 1601
3072.63 1587
3073.15 1530
3073.67 1716
3074.20 1770
3074.72 1760
3075.24 1687
3075.76 1683
3076.29 1661
3076.81 1702
3077.33 1840
3077.86 1939
3078.38 1953
3078.90 2098
3079.42 2186
3079.95 2118
3080.47 2408
3080.99 2543
3081.52 2716
3082.04 2646
3082.56 2572
3083.09 2562
3083.61 2566
3084.13 2603
3084.66 2523
3085.18 2428
3085.71 2207
3086.23 2336
3086.75 2296
3087.28 2225
3087.80 2131
3088.32 2152
3088.85 2283
3089.37 2139
3089.90 2094
3090.42 2040
3090.94 2001
3091.47 2114
3091.99 1912
3092.52 1968
3093.04 2148
3093.57 1984
3094.09 2203
3094.61 2318
3095.14 2379
3095.66 2523
3096.19 2754
3096.71 2603
3097.24 2547
3097.76 2558
3098.29 2835
3098.81 2928
3099.34 3186
3099.86 3510
3100.39 3742
3100.91 4668
3101.44 6416
3101.96 7722
3102.49 9108
3103.01 11246
3103.54 12025
3104.06 13187
3104.59 13716
3105.11 13968
3105.64 13437
3106.16 11992
3106.69 10495
3107.21 9177
3107.74 7584
3108.26 6265
3108.79 5264
3109.32 4543
3109.84 4099
3110.37 3669
3110.89 3760
3111.42 3709
3111.94 3808
3112.47 4060
3113.00 4021
3113.52 3796
3114.05 3514
3114.57 3388
3115.10 3331
3115.63 3063
3116.15 2912
3116.68 2570
3117.21 2854
3117.73 2795
3118.26 2404
3118.78 2647
3119.31 2466
3119.84 2548
3120.36 2784
3120.89 2569
3121.42 2806
3121.94 2880
3122.47 2823
3123.00 2635
3123.52 2522
3124.05 2660
3124.58 2573
3125.11 2436
3125.63 2280
3126.16 2215
3126.69 2275
3127.21 2125
3127.74 2197
3128.27 2225
3128.80 2089
3129.32 1963
3129.85 2217
3130.38 2194
3130.91 1920
3131.43 1867
3131.96 1716
3132.49 1710
3133.02 1669
3133.54 1725
3134.07 1694
3134.60 1630
3135.13 1645
3135.65 1717
3136.18 1792
3136.71 1715
3137.24 1680
3137.77 1636
3138.29 1749
3138.82 1814
3139.35 1847
3139.88 1656
3140.41 1611
3140.94 1635
3141.46 1650
3141.99 1728
3142.52 1762
3143.05 1667
3143.58 1612
3144.11 1593
3144.64 1612
3145.16 1650
3145.69 1644
3146.22 1548
3146.75 1550
3147.28 1583
3147.81 1628
3148.34 1782
3148.87 1722
3149.40 1712
3149.92 1936
3150.45 2065
3150.98 1905
3151.51 1922
3152.04 1920
3152.57 1911
3153.10 1830
3153.63 1927
3154.16 1956
3154.69 1895
3155.22 1841
3155.75 1860
3156.28 1903
3156.81 1942
3157.34 2007
3157.87 2070
3158.40 2135
3158.93 2243
3159.46 2163
3159.99 1988
3160.52 2067
3161.05 1815
3161.58 1869
3162.11 2020
3162.64 1799
3163.17 1874
3163.70 1866
3164.23 1682
3164.76 1761
3165.29 1688
3165.82 1673
3166.35 1551
3166.88 1609
3167.41 1696
3167.94 1520
3168.47 1517
3169.00 1635
3169.53 1575
3170.06 1651
3170.59 1652
3171.12 1527
3171.65 1527
3172.19 1786
3172.72 1876
3173.25 2224
3173.78 2167
3174.31 2319
3174.84 2146
3175.37 2091
3175.90 2330
3176.44 2403
3176.97 2316
3177.50 2122
3178.03 2008
3178.56 2056
3179.09 2029
3179.62 1747
3180.16 1749
3180.69 1552
3181.22 1748
3181.75 1656
3182.28 1487
3182.81 1411
3183.35 1466
3183.88 1475
3184.41 1484
3184.94 1524
3185.47 1435
3186.01 1505
3186.54 1556
3187.07 1505
3187.60 1519
3188.14 1592
3188.67 1653
3189.20 1813
3189.73 1696
3190.26 1574
3190.80 1700
3191.33 1756
3191.86 1677
3192.39 1509
3192.93 1477
3193.46 1572
3193.99 1572
3194.53 1574
3195.06 1524
3195.59 1517
3196.12 1538
3196.66 1423
3197.19 1414
3197.72 1483
3198.26 1630
3198.79 1771
3199.32 1597
3199.86 1623
3200.39 1676
3200.92 1734
3201.46 1719
3201.99 1546
3202.52 1613
3203.06 1559
3203.59 1582
3204.12 1574
3204.66 1683
3205.19 1649
3205.73 1686
3206.26 1661
3206.79 1588
3207.33 1460
3207.86 1498
3208.39 1403
3208.93 1532
3209.46 1634
3210.00 1784
3210.53 1674
3211.07 1765
3211.60 1843
3212.13 1716
3212.67 1861
3213.20 1960
3213.74 1951
3214.27 1832
3214.81 1607
3215.34 1597
3215.88 1703
3216.41 1672
3216.94 1712
3217.48 1641
3218.01 1491
3218.55 1487
3219.08 1607
3219.62 1442
3220.15 1458
3220.69 1520
3221.22 1830
3221.76 1910
3222.29 1857
3222.83 1684
3223.36 1841
3223.90 1915
3224.43 1802
3224.97 1890
3225.51 1908
3226.04 1925
3226.58 2039
3227.11 2031
3227.65 1888
3228.18 1932
3228.72 2058
3229.25 2011
3229.79 2056
3230.33 1982
3230.86 1991
3231.40 2259
3231.93 2372
3232.47 2372
3233.01 2448
3233.54 2472
3234.08 2326
3234.61 2552
3235.15 2443
3235.69 2217
3236.22 2183
3236.76 2319
3237.30 2274
3237.83 2533
3238.37 2247
3238.91 2335
3239.44 2526
3239.98 2426
3240.51 2500
3241.05 2382
3241.59 2207
3242.13 2351
3242.66 2420
3243.20 2452
3243.74 2447
3244.27 2329
3244.81 2616
3245.35 2596
3245.88 2512
3246.42 2644
3246.96 2439
3247.50 2510
3248.03 2550
3248.57 2436
3249.11 2449
3249.64 2599
3250.18 2448
3250.72 2194
3251.26 2359
3251.79 2369
3252.33 2266
3252.87 2452
3253.41 2390
3253.95 2457
3254.48 2467
3255.02 2368
3255.56 2490
3256.10 2467
3256.64 2609
3257.17 2611
3257.71 2638
3258.25 2825
3258.79 2902
3259.33 3132
3259.86 3426
3260.40 3821
3260.94 3980
3261.48 4493
3262.02 5290
3262.56 5673
3263.09 6079
3263.63 6652
3264.17 7018
3264.71 7987
3265.25 8294
3265.79 8749
3266.33 9349
3266.87 9732
3267.40 10833
3267.94 11548
3268.48 11249
3269.02 10816
3269.56 9573
3270.10 9179
3270.64 8549
3271.18 7353
3271.72 6299
3272.26 5464
3272.80 4593
3273.33 3935
3273.87 3719
3274.41 3333
3274.95 3292
3275.49 3123
3276.03 2852
3276.57 2961
3277.11 3093
3277.65 3006
3278.19 3078
3278.73 2999
3279.27 3047
3279.81 2884
3280.35 2945
3280.89 3143
3281.43 2922
3281.97 2782
3282.51 2825
3283.05 2761
3283.59 2733
3284.13 2806
3284.67 2844
3285.21 2815
3285.75 2849
3286.29 3057
3286.83 2971
3287.37 2888
3287.91 3006
3288.45 2948
3289.00 2774
3289.54 2821
3290.08 2981
3290.62 3078
3291.16 3071
3291.70 2804
3292.24 2987
3292.78 2879
3293.32 3407
3293.86 3733
3294.40 4154
3294.95 4275
3295.49 4517
3296.03 5100
3296.57 5679
3297.11 5865
3297.65 5761
3298.19 5866
3298.74 5562
3299.28 5193
3299.82 4702
3300.36 4316
3300.90 3736
3301.44 3507
3301.98 3237
3302.53 3149
3303.07 3025
3303.61 2737
3304.15 2592
3304.69 2614
3305.24 2466
3305.78 2522
3306.32 2495
3306.86 2589
3307.40 2525
3307.95 2358
3308.49 2480
3309.03 2506
3309.57 2582
3310.12 2462
3310.66 2464
3311.20 2483
3311.74 2611
3312.29 2363
3312.83 2586
3313.37 2525
3313.91 2738
3314.46 2880
3315.00 2884
3315.54 2952
3316.09 3033
3316.63 3068
3317.17 3381
3317.71 3304
3318.26 3421
3318.80 3588
3319.34 3439
3319.89 3181
3320.43 3134
3320.97 3238
3321.52 3227
3322.06 2939
3322.60 2845
3323.15 2842
3323.69 2759
3324.23 2826
3324.78 2655
3325.32 2628
3325.86 3005
3326.41 2663
3326.95 2449
3327.50 2528
3328.04 2705
3328.58 2661
3329.13 2535
3329.67 2647
3330.22 2750
3330.76 2836
3331.30 2835
3331.85 3137
3332.39 3767
3332.94 4822
3333.48 6140
3334.03 7886
3334.57 9363
3335.11 11012
3335.66 12731
3336.20 13909
3336.75 15233
3337.29 16020
3337.84 16373
3338.38 16260
3338.93 15274
3339.47 14012
3340.02 12051
3340.56 10305
3341.11 8596
3341.65 7132
3342.20 5963
3342.74 5162
3343.29 4286
3343.83 3763
3344.38 3359
3344.92 2989
3345.47 2839
3346.01 2808
3346.56 2704
3347.10 2621
3347.65 2614
3348.19 2821
3348.74 2788
3349.29 2662
3349.83 2803
3350.38 2980
3350.92 2904
3351.47 2934
3352.01 2887
3352.56 2834
3353.11 2909
3353.65 2757
3354.20 2797
3354.74 2681
3355.29 2727
3355.84 2469
3356.38 2463
3356.93 2642
3357.47 2403
3358.02 2200
3358.57 2148
3359.11 2290
3359.66 2238
3360.21 2114
3360.75 2201
3361.30 2214
3361.85 2173
3362.39 2183
3362.94 2374
3363.49 2315
3364.03 2219
3364.58 2352
3365.13 2314
3365.67 2321
3366.22 2235
3366.77 2295
3367.31 2188
3367.86 2194
3368.41 2050
3368.96 2025
3369.50 2133
3370.05 2294
3370.60 2262
3371.15 2326
3371.69 2271
3372.24 2300
3372.79 2396
3373.34 2406
3373.88 2465
3374.43 2666
3374.98 2772
3375.53 2799
3376.07 2831
3376.62 2745
3377.17 2445
3377.72 2497
3378.27 2384
3378.81 2104
3379.36 2121
3379.91 1971
3380.46 1882
3381.01 1811
3381.55 1917
3382.10 1776
3382.65 1971
3383.20 1964
3383.75 1859
3384.30 1870
3384.84 1965
3385.39 1921
3385.94 1783
3386.49 1684
3387.04 1858
3387.59 1824
3388.14 1627
3388.69 1658
3389.23 1816
3389.78 1646
3390.33 1702
3390.88 1693
3391.43 1688
3391.98 1582
3392.53 1509
3393.08 1536
3393.63 1450
3394.18 1362
3394.72 1486
3395.27 1458
3395.82 1489
3396.37 1564
3396.92 1580
3397.47 1541
3398.02 1554
3398.57 1589
3399.12 1577
3399.67 1509
3400.22 1621
3400.77 1678
3401.32 1643
3401.87 1627
3402.42 1473
3402.97 1559
3403.52 1532
3404.07 1628
3404.62 1642
3405.17 1770
3405.72 1593
3406.27 1707
3406.82 1515
3407.37 1558
3407.92 1663
3408.47 1576
3409.02 1692
3409.57 1708
3410.12 1647
3410.67 1710
3411.22 1722
3411.78 1810
3412.33 1821
3412.88 1733
3413.43 1771
3413.98 1767
3414.53 1705
3415.08 1674
3415.63 1732
3416.18 1648
3416.73 1619
3417.28 1733
3417.84 1715
3418.39 1672
3418.94 1451
3419.49 1588
3420.04 1536
3420.59 1509
3421.14 1780
3421.69 1707
3422.25 1595
3422.80 1746
3423.35 1872
3423.90 2012
3424.45 2051
3425.00 2479
3425.56 2516
3426.11 2333
3426.66 1996
3427.21 2102
3427.76 2230
3428.32 2226
3428.87 2014
3429.42 1918
3429.97 1931
3430.52 1850
3431.08 1590
3431.63 1745
3432.18 1822
3432.73 1714
3433.29 1762
3433.84 1792
3434.39 1673
3434.94 1619
3435.50 1629
3436.05 1655
3436.60 1633
3437.15 1685
3437.71 1569
3438.26 1750
3438.81 1709
3439.37 1480
3439.92 1651
3440.47 1619
3441.02 1786
3441.58 1745
3442.13 1781
3442.68 1985
3443.24 2139
3443.79 1941
3444.34 2012
3444.90 1822
3445.45 1825
3446.00 1931
3446.56 1832
3447.11 1849
3447.66 1674
3448.22 1889
3448.77 1781
3449.33 1641
3449.88 1700
3450.43 1771
3450.99 1722
3451.54 1740
3452.09 1587
3452.65 1508
3453.20 1610
3453.76 1609
3454.31 1574
3454.86 1537
3455.42 1548
3455.97 1645
3456.53 1632
3457.08 1682
3457.64 1631
3458.19 1610
3458.75 1654
3459.30 1585
3459.85 1571
3460.41 1601
3460.96 1586
3461.52 1628
3462.07 1592
3462.63 1519
3463.18 1570
3463.74 1634
3464.29 1659
3464.85 1714
3465.40 1777
3465.96 1919
3466.51 1856
3467.07 1861
3467.62 1756
3468.18 1857
3468.73 1897
3469.29 1886
3469.84 1917
3470.40 2129
3470.95 2165
3471.51 2091
3472.07 2428
3472.62 2454
3473.18 2478
3473.73 2635
3474.29 2439
3474.84 2298
3475.40 2367
3475.96 2408
3476.51 2261
3477.07 2225
3477.62 2171
3478.18 2364
3478.74 2286
3479.29 2208
3479.85 2244
3480.40 2443
3480.96 2331
3481.52 2361
3482.07 2422
3482.63 2342
3483.19 2601
3483.74 2742
3484.30 2744
3484.86 2727
3485.41 2816
3485.97 2886
3486.53 2854
3487.08 2978
3487.64 2999
3488.20 3310
3488.75 3889
3489.31 4956
3489.87 5662
3490.42 7187
3490.98 8672
3491.54 10842
3492.09 12282
3492.65 13672
3493.21 14377
3493.77 15770
3494.32 15196
3494.88 14030
3495.44 12855
3496.00 11018
3496.55 9052
3497.11 7700
3497.67 6553
3498.23 5526
3498.78 4902
3499.34 4749
3499.90 4494
3500.46 4396
3501.01 4552
3501.57 4247
3502.13 4502
3502.69 4600
3503.25 4369
3503.80 4267
3504.36 4497
3504.92 5015
3505.48 4930
3506.04 4593
3506.60 4566
3507.15 4365
3507.71 4523
3508.27 4463
3508.83 3931
3509.39 3587
3509.95 3550
3510.50 3509
3511.06 3324
3511.62 3035
3512.18 2989
3512.74 2884
3513.30 2730
3513.86 2948
3514.42 2749
3514.98 2372
3515.53 2317
3516.09 2159
3516.65 2215
3517.21 2230
3517.77 2195
3518.33 1977
3518.89 1845
3519.45 1739
3520.01 1985
3520.57 1964
3521.13 2034
3521.69 2004
3522.25 2037
3522.81 2159
3523.36 2151
3523.92 2226
3524.48 2135
3525.04 2127
3525.60 2231
3526.16 2071
3526.72 1882
3527.28 1873
3527.84 1847
3528.40 1740
3528.96 1819
3529.52 1959
3530.08 1930
3530.64 1792
3531.20 1808
3531.76 1836
3532.32 1943
3532.89 1850
3533.45 1994
3534.01 2217
3534.57 1890
3535.13 1756
3535.69 1893
3536.25 1992
3536.81 2025
3537.37 1992
3537.93 2001
3538.49 1921
3539.05 1961
3539.61 1957
3540.17 1964
3540.74 1989
3541.30 1743
3541.86 1703
3542.42 1787
3542.98 1739
3543.54 1810
3544.10 1828
3544.66 1792
3545.22 1758
3545.79 1966
3546.35 1889
3546.91 1730
3547.47 1827
3548.03 1773
3548.59 1840
3549.16 1912
3549.72 1753
3550.28 1797
3550.84 1663
3551.40 1610
3551.96 1613
3552.53 1558
3553.09 1571
3553.65 1461
3554.21 1478
3554.77 1560
3555.34 1639
3555.90 1468
3556.46 1533
3557.02 1431
3557.59 1358
3558.15 1540
3558.71 1455
3559.27 1578
3559.84 1652
3560.40 1762
3560.96 1764
3561.52 1696
3562.09 1741
3562.65 1725
3563.21 1671
3563.77 1568
3564.34 1533
3564.90 1538
3565.46 1451
3566.03 1645
3566.59 1640
3567.15 1682
3567.72 1694
3568.28 1540
3568.84 1543
3569.41 1594
3569.97 1365
3570.53 1302
3571.10 1538
3571.66 1474
3572.22 1512
3572.79 1473
3573.35 1426
3573.91 1605
3574.48 1577
3575.04 1539
3575.60 1621
3576.17 1750
3576.73 1706
3577.30 1844
3577.86 2044
3578.42 1967
3578.99 2083
3579.55 2114
3580.12 2122
3580.68 2000
3581.24 1897
3581.81 1711
3582.37 1725
3582.94 1741
3583.50 1612
3584.07 1588
3584.63 1719
3585.20 1845
3585.76 1689
3586.32 1575
3586.89 1589
3587.45 1468
3588.02 1469
3588.58 1418
3589.15 1488
3589.71 1479
3590.28 1522
3590.84 1397
3591.41 1330
3591.97 1316
3592.54 1400
3593.10 1426
3593.67 1475
3594.23 1456
3594.80 1425
3595.36 1428
3595.93 1563
3596.50 1357
3597.06 1387
3597.63 1484
3598.19 1504
3598.76 1428
3599.32 1404
3599.89 1466
3600.45 1316
3601.02 1282
3601.59 1342
3602.15 1438
3602.72 1344
3603.28 1310
3603.85 1267
3604.42 1341
3604.98 1516
3605.55 1490
3606.11 1150
3606.68 1181
3607.25 1231
3607.81 1287
3608.38 1299
3608.95 1244
3609.51 1339
3610.08 1286
3610.65 1306
3611.21 1287
3611.78 1213
3612.35 1172
3612.91 1256
3613.48 1201
3614.05 1165
3614.61 1136
3615.18 1173
3615.75 1142
3616.31 1154
3616.88 1352
3617.45 1475
3618.01 1669
3618.58 1537
3619.15 1421
3619.72 1518
3620.28 1546
3620.85 1658
3621.42 1469
3621.99 1448
3622.55 1515
3623.12 1431
3623.69 1371
3624.26 1430
3624.82 1280
3625.39 1215
3625.96 1259
3626.53 1206
3627.09 1221
3627.66 1304
3628.23 1257
3628.80 1259
3629.37 1359
3629.93 1339
3630.50 1296
3631.07 1236
3631.64 1207
3632.21 1380
3632.77 1390
3633.34 1365
3633.91 1528
3634.48 1387
3635.05 1434
3635.62 1455
3636.19 1286
3636.75 1338
3637.32 1418
3637.89 1370
3638.46 1361
3639.03 1566
3639.60 1395
3640.17 1521
3640.73 1725
3641.30 1770
3641.87 1945
3642.44 1955
3643.01 1977
3643.58 1861
3644.15 1813
3644.72 1846
3645.29 1675
3645.86 1664
3646.43 1737
3647.00 1556
3647.57 1575
3648.13 1699
3648.70 1500
3649.27 1312
3649.84 1422
3650.41 1537
3650.98 1725
3651.55 1987
3652.12 1948
3652.69 1955
3653.26 2022
3653.83 2204
3654.40 2063
3654.97 2096
3655.54 1958
3656.11 1820
3656.68 1790
3657.25 1744
3657.82 1774
3658.39 1629
3658.96 1912
3659.53 1786
3660.10 1791
3660.67 1845
3661.24 1581
3661.82 1762
3662.39 1785
3662.96 1786
3663.53 1815
3664.10 2055
3664.67 2308
3665.24 2248
3665.81 2675
3666.38 2909
3666.95 2698
3667.52 2896
3668.09 2626
3668.67 2431
3669.24 2498
3669.81 2164
3670.38 2032
3670.95 1948
3671.52 1929
3672.09 1748
3672.66 1812
3673.24 1865
3673.81 1652
3674.38 1624
3674.95 1594
3675.52 1576
3676.09 1566
3676.66 1587
3677.24 1629
3677.81 1807
3678.38 1728
3678.95 1509
3679.52 1424
3680.10 1483
3680.67 1471
3681.24 1584
3681.81 1489
3682.38 1416
3682.96 1356
3683.53 1414
3684.10 1437
3684.67 1388
3685.25 1386
3685.82 1448
3686.39 1393
3686.96 1312
3687.54 1262
3688.11 1296
3688.68 1322
3689.25 1361
3689.83 1357
3690.40 1321
3690.97 1418
3691.54 1450
3692.12 1376
3692.69 1427
3693.26 1243
3693.84 1241
3694.41 1348
3694.98 1408
3695.56 1343
3696.13 1281
3696.70 1387
3697.28 1412
3697.85 1271
3698.42 1233
3699.00 1331
3699.57 1333
3700.14 1362
3700.72 1430
3701.29 1266
3701.86 1295
3702.44 1337
3703.01 1259
3703.58 1272
3704.16 1262
3704.73 1396
3705.31 1231
3705.88 1266
3706.45 1291
3707.03 1330
3707.60 1208
3708.18 1305
3708.75 1394
3709.33 1349
3709.90 1305
3710.47 1411
3711.05 1430
3711.62 1408
3712.20 1421
3712.77 1421
3713.35 1520
3713.92 1513
3714.50 1341
3715.07 1390
3715.64 1396
3716.22 1462
3716.79 1537
3717.37 1442
3717.94 1486
3718.52 1425
3719.09 1363
3719.67 1380
3720.24 1492
3720.82 1366
3721.39 1309
3721.97 1266
3722.54 1262
3723.12 1190
3723.70 1188
3724.27 1162
3724.85 1207
3725.42 1290
3726.00 1097
3726.57 1173
3727.15 1186
3727.72 1401
3728.30 1273
3728.88 1436
3729.45 1398
3730.03 1232
3730.60 1316
3731.18 1306
3731.75 1330
3732.33 1299
3732.91 1366
3733.48 1417
3734.06 1355
3734.64 1249
3735.21 1411
3735.79 1441
3736.36 1325
3736.94 1436
3737.52 1462
3738.09 1343
3738.67 1354
3739.25 1445
3739.82 1374
3740.40 1247
3740.98 1306
3741.55 1249
3742.13 1228
3742.71 1339
3743.28 1371
3743.86 1243
3744.44 1202
3745.01 1183
3745.59 1266
3746.17 1272
3746.75 1272
3747.32 1208
3747.90 1190
3748.48 1224
3749.05 1258
3749.63 1231
3750.21 1259
3750.79 1311
3751.36 1277
3751.94 1408
3752.52 1321
3753.10 1214
3753.67 1201
3754.25 1191
3754.83 1202
3755.41 1179
3755.99 1214
3756.56 1295
3757.14 1297
3757.72 1205
3758.30 1232
3758.88 1157
3759.45 1205
3760.03 1388
3760.61 1344
3761.19 1234
3761.77 1232
3762.35 1276
3762.92 1243
3763.50 1322
3764.08 1451
3764.66 1371
3765.24 1424
3765.82 1428
3766.39 1453
3766.97 1363
3767.55 1327
3768.13 1333
3768.71 1305
3769.29 1257
3769.87 1327
3770.45 1423
3771.03 1390
3771.60 1397
3772.18 1552
3772.76 1596
3773.34 1448
3773.92 1499
3774.50 1470
3775.08 1495
3775.66 1356
3776.24 1379
3776.82 1158
3777.40 1265
3777.98 1318
3778.56 1301
3779.14 1233
3779.72 1294
3780.30 1306
3780.88 1200
3781.46 1213
3782.04 1258
3782.61 1238
3783.19 1345
3783.77 1134
3784.35 1193
3784.93 1196
3785.52 1146
3786.10 1171
3786.68 1263
3787.26 1281
3787.84 1106
3788.42 1316
3789.00 1457
3789.58 1454
3790.16 1275
3790.74 1314
3791.32 1360
3791.90 1297
3792.48 1299
3793.06 1280
3793.64 1405
3794.22 1456
3794.80 1542
3795.38 1380
3795.96 1282
3796.55 1447
3797.13 1403
3797.71 1459
3798.29 1498
3798.87 1525
3799.45 1477
3800.03 1551
3800.61 1601
3801.19 1850
3801.78 1686
3802.36 1605
3802.94 1668
3803.52 1809
3804.10 1664
3804.68 1667
3805.27 1525
3805.85 1606
3806.43 1595
3807.01 1669
3807.59 1754
3808.17 1760
3808.76 1878
3809.34 1748
3809.92 1773
3810.50 1864
3811.08 1928
3811.67 1924
3812.25 1949
3812.83 1872
3813.41 1952
3814.00 2069
3814.58 1876
3815.16 1810
3815.74 1948
3816.32 1922
3816.91 1994
3817.49 1895
3818.07 1813
3818.66 1786
3819.24 1806
3819.82 1599
3820.40 1399
3820.99 1477
3821.57 1435
3822.15 1461
3822.73 1398
3823.32 1342
3823.90 1342
3824.48 1379
3825.07 1451
3825.65 1538
3826.23 1574
3826.82 1450
3827.40 1292
3827.98 1350
3828.57 1367
3829.15 1187
3829.73 1326
3830.32 1344
3830.90 1328
3831.48 1235
3832.07 1211
3832.65 1307
3833.24 1343
3833.82 1380
3834.40 1328
3834.99 1342
3835.57 1233
3836.16 1364
3836.74 1257
3837.32 1253
3837.91 1323
3838.49 1243
3839.08 1265
3839.66 1234
3840.24 1161
3840.83 1173
3841.41 1172
3842.00 1222
3842.58 1172
3843.17 1269
3843.75 1204
3844.34 1156
3844.92 1093
3845.51 1163
3846.09 1156
3846.67 1277
3847.26 1309
3847.84 1367
3848.43 1308
3849.01 1148
3849.60 1162
3850.18 1198
3850.77 1261
3851.35 1145
3851.94 1240
3852.53 1095
3853.11 1176
3853.70 1201
3854.28 1128
3854.87 1264
3855.45 1192
3856.04 1115
3856.62 1148
3857.21 1110
3857.79 1262
3858.38 1382
3858.97 1197
3859.55 1190
3860.14 1233
3860.72 1192
3861.31 1335
3861.90 1291
3862.48 1401
3863.07 1349
3863.65 1301
3864.24 1328
3864.83 1318
3865.41 1374
3866.00 1436
3866.58 1430
3867.17 1489
3867.76 1397
3868.34 1426
3868.93 1410
3869.52 1433
3870.10 1414
3870.69 1472
3871.28 1306
3871.86 1314
3872.45 1342
3873.04 1222
3873.62 1355
3874.21 1370
3874.80 1458
3875.38 1350
3875.97 1334
3876.56 1436
3877.15 1429
3877.73 1506
3878.32 1315
3878.91 1270
3879.49 1279
3880.08 1290
3880.67 1226
3881.26 1270
3881.84 1183
3882.43 1248
3883.02 1282
3883.61 1201
3884.19 1118
3884.78 1293
3885.37 1298
3885.96 1348
3886.55 1393
3887.13 1377
3887.72 1368
3888.31 1483
3888.90 1508
3889.49 1472
3890.07 1670
3890.66 1525
3891.25 1607
3891.84 1579
3892.43 1625
3893.01 1607
3893.60 1429
3894.19 1468
3894.78 1372
3895.37 1295
3895.96 1385
3896.55 1420
3897.13 1249
3897.72 1157
3898.31 1285
3898.90 1349
3899.49 1327
3900.08 1215
3900.67 1309
3901.26 1343
3901.84 1317
3902.43 1334
3903.02 1164
3903.61 1300
3904.20 1484
3904.79 1433
3905.38 1238
3905.97 1230
3906.56 1388
3907.15 1490
3907.74 1446
3908.33 1365
3908.92 1328
3909.50 1443
3910.09 1576
3910.68 1503
3911.27 1523
3911.86 1548
3912.45 1387
3913.04 1428
3913.63 1424
3914.22 1356
3914.81 1301
3915.40 1271
3915.99 1437
3916.58 1360
3917.17 1500
3917.76 1405
3918.35 1142
3918.94 1220
3919.53 1374
3920.12 1276
3920.72 1211
3921.31 1337
3921.90 1287
3922.49 1226
3923.08 1266
3923.67 1115
3924.26 1196
3924.85 1264
3925.44 1274
3926.03 1121
3926.62 1111
3927.21 1081
3927.80 1199
3928.39 1178
3928.99 1094
3929.58 1139
3930.17 1096
3930.76 1068
3931.35 1059
3931.94 1007
3932.53 1061
3933.12 1185
3933.72 1276
3934.31 1188
3934.90 1181
3935.49 1170
3936.08 1215
3936.67 1127
3937.26 1169
3937.86 1231
3938.45 1218
3939.04 1221
3939.63 1360
3940.22 1336
3940.82 1440
3941.41 1420
3942.00 1546
3942.59 1513
3943.18 1449
3943.78 1470
3944.37 1368
3944.96 1367
3945.55 1490
3946.14 1401
3946.74 1242
3947.33 1286
3947.92 1286
3948.51 1308
3949.11 1201
3949.70 1102
3950.29 1077
3950.88 1236
3951.48 1229
3952.07 1299
3952.66 1169
3953.26 1176
3953.85 1262
3954.44 1264
3955.03 1321
3955.63 1264
3956.22 1291
3956.81 1305
3957.41 1285
3958.00 1330
3958.59 1104
3959.19 1317
3959.78 1189
3960.37 1267
3960.97 1345
3961.56 1338
3962.15 1358
3962.75 1296
3963.34 1258
3963.93 1262
3964.53 1346
3965.12 1400
3965.72 1449
3966.31 1550
3966.90 1555
3967.50 1577
3968.09 1629
3968.69 1497
3969.28 1466
3969.87 1277
3970.47 1387
3971.06 1510
3971.66 1554
3972.25 1357
3972.85 1543
3973.44 1593
3974.03 1464
3974.63 1462
3975.22 1547
3975.82 1565
3976.41 1733
3977.01 1854
3977.60 1826
3978.20 2054
3978.79 2227
3979.39 2052
3979.98 1825
3980.58 1754
3981.17 1691
3981.77 1647
3982.36 1540
3982.96 1705
3983.55 1506
3984.15 1656
3984.74 1558
3985.34 1523
3985.93 1533
3986.53 1458
3987.12 1502
3987.72 1476
3988.31 1517
3988.91 1538
3989.50 1571
3990.10 1514
3990.70 1588
3991.29 1597
3991.89 1556
3992.48 1457
3993.08 1502
3993.67 1573
3994.27 1554
3994.87 1590
3995.46 1556
3996.06 1512
3996.65 1596
3997.25 1532
3997.85 1554
3998.44 1494
3999.04 1416
3999.64 1437
4000.23 1463
4000.83 1418
4001.43 1383
4002.02 1343
4002.62 1360
4003.21 1400
4003.81 1314
4004.41 1291
4005.00 1397
4005.60 1436
4006.20 1387
4006.80 1496
4007.39 1469
4007.99 1378
4008.59 1265
4009.18 1379
4009.78 1360
4010.38 1436
4010.97 1399
4011.57 1312
4012.17 1259
4012.77 1286
4013.36 1332
4013.96 1174
4014.56 1286
4015.16 1217
4015.75 1305
4016.35 1280
4016.95 1404
4017.55 1263
4018.14 1330
4018.74 1347
4019.34 1315
4019.94 1185
4020.54 1365
4021.13 1350
4021.73 1367
4022.33 1287
4022.93 1258
4023.53 1315
4024.12 1265
4024.72 1200
4025.32 1334
4025.92 1499
4026.52 1453
4027.12 1620
4027.71 1798
4028.31 1921
4028.91 1734
4029.51 1693
4030.11 1957
4030.71 1887
4031.31 1977
4031.90 1896
4032.50 1868
4033.10 1970
4033.70 1910
4034.30 1834
4034.90 1948
4035.50 1939
4036.10 1799
4036.70 1806
4037.29 1823
4037.89 1680
4038.49 1524
4039.09 1428
4039.69 1375
4040.29 1268
4040.89 1229
4041.49 1281
4042.09 1135
4042.69 1217
4043.29 1248
4043.89 1237
4044.49 1222
4045.09 1135
4045.69 1266
4046.29 1345
4046.89 1215
4047.49 1154
4048.09 1281
4048.69 1285
4049.29 1232
4049.89 1143
4050.49 1178
4051.09 1238
4051.69 1276
4052.29 1287
4052.89 1215
4053.49 1186
4054.09 1372
4054.69 1273
4055.29 1338
4055.89 1373
4056.49 1278
4057.09 1193
4057.69 1277
4058.29 1124
4058.89 1201
4059.49 1215
4060.09 1235
4060.70 1274
4061.30 1202
4061.90 1330
4062.50 1302
4063.10 1276
4063.70 1321
4064.30 1288
4064.90 1324
4065.50 1231
4066.11 1256
4066.71 1201
4067.31 1126
4067.91 1134
4068.51 1196
4069.11 1133
4069.71 1205
4070.32 1255
4070.92 1140
4071.52 1165
4072.12 1211
4072.72 1156
4073.32 1136
4073.93 1133
4074.53 1125
4075.13 1218
4075.73 1224
4076.33 1122
4076.94 1261
4077.54 1232
4078.14 1187
4078.74 1152
4079.34 1270
4079.95 1205
4080.55 1076
4081.15 1105
4081.75 1181
4082.36 1217
4082.96 1331
4083.56 1252
4084.16 1111
4084.77 1097
4085.37 1209
4085.97 1182
4086.58 1132
4087.18 1091
4087.78 1362
4088.38 1269
4088.99 1182
4089.59 1207
4090.19 1204
4090.80 1170
4091.40 1112
4092.00 1125
4092.61 1124
4093.21 1123
4093.81 1054
4094.42 1089
4095.02 1166
4095.62 1124
4096.23 1062
4096.83 1059
4097.43 1165
4098.04 1131
4098.64 1122
4099.24 1097
4099.85 1227
4100.45 1204
4101.06 1159
4101.66 1295
4102.26 1207
4102.87 1016
4103.47 1198
4104.08 1208
4104.68 1194
4105.28 1152
4105.89 1202
4106.49 1254
4107.10 1251
4107.70 1147
4108.31 1116
4108.91 1165
4109.51 1212
4110.12 1215
4110.72 1306
4111.33 1085
4111.93 1211
4112.54 1165
4113.14 1111
4113.75 1194
4114.35 1099
4114.96 1117
4115.56 1164
4116.17 1141
4116.77 1107
4117.38 1175
4117.98 1132
4118.59 1149
4119.19 1136
4119.80 1082
4120.40 1131
4121.01 1204
4121.61 1200
4122.22 1146
4122.82 1055
4123.43 1225
4124.04 1222
4124.64 1091
4125.25 1126
4125.85 1080
4126.46 1074
4127.06 1096
4127.67 1213
4128.28 1109
4128.88 1170
4129.49 1120
4130.09 1113
4130.70 1222
4131.31 1086
4131.91 1239
4132.52 1236
4133.12 1111
4133.73 1105
4134.34 1163
4134.94 1213
4135.55 1126
4136.16 1149
4136.76 1181
4137.37 1172
4137.98 1260
4138.58 1171
4139.19 1235
4139.80 1245
4140.40 1289
4141.01 1221
4141.62 1324
4142.22 1156
4142.83 1293
4143.44 1234
4144.04 1330
4144.65 1237
4145.26 1222
4145.86 1145
4146.47 1289
4147.08 1337
4147.69 1369
4148.29 1281
4148.90 1166
4149.51 1094
4150.12 1123
4150.72 1176
4151.33 1184
4151.94 1224
4152.55 1097
4153.15 1131
4153.76 1181
4154.37 1095
4154.98 1095
4155.59 1190
4156.19 1185
4156.80 1256
4157.41 1482
4158.02 1483
4158.63 1332
4159.23 1441
4159.84 1544
4160.45 1598
4161.06 1699
4161.67 1635
4162.28 1489
4162.88 1492
4163.49 1471
4164.10 1246
4164.71 1332
4165.32 1242
4165.93 1246
4166.53 1178
4167.14 1043
4167.75 1121
4168.36 1186
4168.97 1175
4169.58 1206
4170.19 1148
4170.80 1226
4171.41 1108
4172.01 1195
4172.62 1203
4173.23 1177
4173.84 1276
4174.45 1190
4175.06 1139
4175.67 1088
4176.28 1284
4176.89 1217
4177.50 1187
4178.11 1297
4178.72 1262
4179.33 1200
4179.94 1258
4180.55 1236
4181.16 1257
4181.77 1254
4182.38 1150
4182.99 1128
4183.60 1257
4184.21 1359
4184.82 1270
4185.43 1344
4186.04 1368
4186.65 1397
4187.26 1451
4187.87 1315
4188.48 1245
4189.09 1145
4189.70 1156
4190.31 1220
4190.92 1226
4191.53 1230
4192.14 1212
4192.75 1204
4193.36 1293
4193.97 1310
4194.58 1299
4195.19 1412
4195.80 1428
4196.41 1463
4197.03 1493
4197.64 1467
4198.25 1303
4198.86 1272
4199.47 1419
4200.08 1386
4200.69 1324
4201.30 1250
4201.91 1230
4202.53 1149
4203.14 1170
4203.75 1296
4204.36 1280
4204.97 1237
4205.58 1231
4206.19 1298
4206.81 1317
4207.42 1285
4208.03 1287
4208.64 1387
4209.25 1169
4209.86 1168
4210.48 1233
4211.09 1166
4211.70 1099
4212.31 1211
4212.92 1351
4213.54 1247
4214.15 1267
4214.76 1284
4215.37 1305
4215.99 1270
4216.60 1264
4217.21 1144
4217.82 1293
4218.43 1418
4219.05 1368
4219.66 1389
4220.27 1347
4220.89 1304
4221.50 1467
4222.11 1434
4222.72 1443
4223.34 1541
4223.95 1395
4224.56 1422
4225.17 1380
4225.79 1346
4226.40 1375
4227.01 1460
4227.63 1383
4228.24 1475
4228.85 1526
4229.47 1574
4230.08 1510
4230.69 1529
4231.31 1735
4231.92 1766
4232.53 1894
4233.15 2293
4233.76 2391
4234.37 2592
4234.99 2757
4235.60 3001
4236.22 3167
4236.83 3414
4237.44 3137
4238.06 2924
4238.67 2668
4239.28 2389
4239.90 2228
4240.51 1920
4241.13 1881
4241.74 1651
4242.36 1496
4242.97 1505
4243.58 1406
4244.20 1458
4244.81 1421
4245.43 1464
4246.04 1552
4246.66 1469
4247.27 1395
4247.89 1477
4248.50 1559
4249.11 1541
4249.73 1504
4250.34 1455
4250.96 1425
4251.57 1588
4252.19 1612
4252.80 1600
4253.42 1393
4254.03 1441
4254.65 1409
4255.26 1296
4255.88 1282
4256.49 1246
4257.11 1378
4257.72 1404
4258.34 1265
4258.96 1343
4259.57 1456
4260.19 1439
4260.80 1469
4261.42 1330
4262.03 1238
4262.65 1365
4263.26 1326
4263.88 1295
4264.50 1332
4265.11 1319
4265.73 1357
4266.34 1453
4266.96 1476
4267.58 1381
4268.19 1351
4268.81 1420
4269.42 1492
4270.04 1459
4270.66 1459
4271.27 1308
4271.89 1467
4272.51 1494
4273.12 1614
4273.74 1599
4274.36 1608
4274.97 1612
4275.59 1633
4276.20 1813
4276.82 1937
4277.44 1933
4278.06 2001
4278.67 1819
4279.29 1800
4279.91 1625
4280.52 1508
4281.14 1461
4281.76 1425
4282.37 1385
4282.99 1286
4283.61 1186
4284.23 1229
4284.84 1280
4285.46 1361
4286.08 1393
4286.69 1344
4287.31 1279
4287.93 1156
4288.55 1251
4289.16 1366
4289.78 1467
4290.40 1512
4291.02 1328
4291.64 1368
4292.25 1410
4292.87 1320
4293.49 1264
4294.11 1294
4294.73 1348
4295.34 1338
4295.96 1326
4296.58 1275
4297.20 1222
4297.82 1364
4298.43 1313
4299.05 1220
4299.67 1149
4300.29 1241
4300.91 1223
4301.53 1218
4302.14 1260
4302.76 1250
4303.38 1244
4304.00 1277
4304.62 1160
4305.24 1193
4305.86 1228
4306.48 1225
4307.09 1235
4307.71 1211
4308.33 1194
4308.95 1225
4309.57 1332
4310.19 1271
4310.81 1284
4311.43 1367
4312.05 1428
4312.67 1345
4313.29 1189
4313.90 1196
4314.52 1298
4315.14 1175
4315.76 1207
4316.38 1357
4317.00 1301
4317.62 1285
4318.24 1260
4318.86 1319
4319.48 1452
4320.10 1441
4320.72 1369
4321.34 1499
4321.96 1521
4322.58 1466
4323.20 1379
4323.82 1514
4324.44 1497
4325.06 1560
4325.68 1865
4326.30 1844
4326.92 1784
4327.54 1749
4328.16 1716
4328.78 1838
4329.40 1706
4330.02 1789
4330.64 1732
4331.27 1719
4331.89 1981
4332.51 1917
4333.13 1796
4333.75 1893
4334.37 2119
4334.99 2042
4335.61 2334
4336.23 2747
4336.85 2966
4337.47 3048
4338.09 3299
4338.72 3653
4339.34 3653
4339.96 3568
4340.58 3612
4341.20 3395
4341.82 3200
4342.44 2979
4343.07 2807
4343.69 3136
4344.31 3759
4344.93 4661
4345.55 5368
4346.17 5941
4346.79 6747
4347.42 7607
4348.04 7758
4348.66 7784
4349.28 7485
4349.90 6588
4350.53 6030
4351.15 5217
4351.77 4287
4352.39 3634
4353.01 3296
4353.64 2981
4354.26 2497
4354.88 2292
4355.50 2125
4356.13 2216
4356.75 2212
4357.37 2121
4357.99 2181
4358.62 2172
4359.24 2254
4359.86 2447
4360.48 2308
4361.11 2154
4361.73 2183
4362.35 2202
4362.98 1980
4363.60 2138
4364.22 2041
4364.84 1940
4365.47 1895
4366.09 1814
4366.71 1848
4367.34 1852
4367.96 1747
4368.58 1848
4369.21 1685
4369.83 1619
4370.45 1479
4371.08 1516
4371.70 1354
4372.32 1393
4372.95 1410
4373.57 1361
4374.20 1466
4374.82 1532
4375.44 1404
4376.07 1303
4376.69 1375
4377.31 1426
4377.94 1460
4378.56 1476
4379.19 1449
4379.81 1500
4380.43 1480
4381.06 1433
4381.68 1648
4382.31 1471
4382.93 1355
4383.56 1382
4384.18 1425
4384.80 1491
4385.43 1481
4386.05 1356
4386.68 1410
4387.30 1398
4387.93 1479
4388.55 1305
4389.18 1338
4389.80 1270
4390.43 1206
4391.05 1264
4391.68 1261
4392.30 1316
4392.93 1310
4393.55 1256
4394.18 1209
4394.80 1353
4395.43 1295
4396.05 1240
4396.68 1162
4397.30 1334
4397.93 1235
4398.55 1237
4399.18 1316
4399.80 1314
4400.43 1488
4401.06 1438
4401.68 1283
4402.31 1400
4402.93 1353
4403.56 1358
4404.18 1442
4404.81 1327
4405.44 1275
4406.06 1319
4406.69 1357
4407.31 1169
4407.94 1263
4408.57 1253
4409.19 1295
4409.82 1359
4410.45 1275
4411.07 1422
4411.70 1418
4412.32 1286
4412.95 1419
4413.58 1212
4414.20 1297
4414.83 1296
4415.46 1170
4416.08 1290
4416.71 1351
4417.34 1321
4417.96 1274
4418.59 1403
4419.22 1348
4419.84 1368
4420.47 1324
4421.10 1259
4421.73 1174
4422.35 1317
4422.98 1354
4423.61 1389
4424.23 1320
4424.86 1230
4425.49 1237
4426.12 1233
4426.74 1138
4427.37 1154
4428.00 1184
4428.63 1096
4429.25 1068
4429.88 1089
4430.51 1204
4431.14 1295
4431.77 1196
4432.39 1212
4433.02 1288
4433.65 1290
4434.28 1214
4434.90 1339
4435.53 1413
4436.16 1423
4436.79 1458
4437.42 1469
4438.05 1444
4438.67 1416
4439.30 1264
4439.93 1307
4440.56 1325
4441.19 1326
4441.82 1229
4442.44 1376
4443.07 1271
4443.70 1367
4444.33 1460
4444.96 1495
4445.59 1461
4446.22 1388
4446.85 1338
4447.47 1447
4448.10 1444
4448.73 1536
4449.36 1611
4449.99 1585
4450.62 1343
4451.25 1466
4451.88 1523
4452.51 1518
4453.14 1447
4453.77 1408
4454.40 1479
4455.02 1817
4455.65 1779
4456.28 1751
4456.91 1760
4457.54 1718
4458.17 1720
4458.80 1816
4459.43 1527
4460.06 1499
4460.69 1475
4461.32 1402
4461.95 1376
4462.58 1247
4463.21 1218
4463.84 1271
4464.47 1302
4465.10 1242
4465.73 1249
4466.36 1223
4466.99 1388
4467.62 1304
4468.25 1265
4468.88 1259
4469.51 1220
4470.14 1339
4470.78 1352
4471.41 1364
4472.04 1120
4472.67 1177
4473.30 1311
4473.93 1215
4474.56 1134
4475.19 1290
4475.82 1270
4476.45 1211
4477.08 1194
4477.71 1123
4478.35 1179
4478.98 1387
4479.61 1409
4480.24 1389
4480.87 1322
4481.50 1251
4482.13 1294
4482.76 1261
4483.40 1204
4484.03 1213
4484.66 1224
4485.29 1282
4485.92 1423
4486.55 1375
4487.19 1484
4487.82 1480
4488.45 1496
4489.08 1573
4489.71 1440
4490.34 1500
4490.98 1456
4491.61 1391
4492.24 1421
4492.87 1267
4493.50 1378
4494.14 1313
4494.77 1520
4495.40 1343
4496.03 1404
4496.67 1413
4497.30 1378
4497.93 1665
4498.56 1518
4499.20 1632
4499.83 1841
4500.46 1996
4501.09 1958
4501.73 2077
4502.36 2522
4502.99 2445
4503.63 2245
4504.26 2277
4504.89 2162
4505.52 1950
4506.16 1870
4506.79 1781
4507.42 1715
4508.06 1655
4508.69 1465
4509.32 1554
4509.96 1456
4510.59 1427
4511.22 1339
4511.86 1325
4512.49 1449
4513.12 1407
4513.76 1469
4514.39 1516
4515.02 1441
4515.66 1466
4516.29 1451
4516.93 1538
4517.56 1346
4518.19 1345
4518.83 1219
4519.46 1232
4520.10 1258
4520.73 1288
4521.36 1199
4522.00 1186
4522.63 1274
4523.27 1207
4523.90 1231
4524.54 1308
4525.17 1227
4525.80 1242
4526.44 1194
4527.07 1201
4527.71 1288
4528.34 1203
4528.98 1285
4529.61 1279
4530.25 1191
4530.88 1359
4531.52 1215
4532.15 1371
4532.79 1366
4533.42 1339
4534.06 1391
4534.69 1366
4535.33 1449
4535.96 1432
4536.60 1470
4537.23 1193
4537.87 1312
4538.50 1367
4539.14 1364
4539.77 1206
4540.41 1197
4541.04 1172
4541.68 1214
4542.31 1301
4542.95 1263
4543.59 1329
4544.22 1134
4544.86 1251
4545.49 1174
4546.13 1195
4546.77 1286
4547.40 1178
4548.04 1162
4548.67 1155
4549.31 1099
4549.95 1095
4550.58 1160
4551.22 1157
4551.85 1186
4552.49 1219
4553.13 1226
4553.76 1098
4554.40 1164
4555.04 1165
4555.67 1189
4556.31 1159
4556.95 1178
4557.58 1134
4558.22 1123
4558.86 1170
4559.49 1146
4560.13 1226
4560.77 1185
4561.40 1110
4562.04 1118
4562.68 1117
4563.31 1110
4563.95 1229
4564.59 1144
4565.23 1154
4565.86 1129
4566.50 1225
4567.14 1145
4567.77 1100
4568.41 1149
4569.05 1137
4569.69 1170
4570.32 1240
4570.96 1167
4571.60 1231
4572.24 1163
4572.88 1138
4573.51 1291
4574.15 1256
4574.79 1113
4575.43 1085
4576.06 1191
4576.70 1307
4577.34 1307
4577.98 1356
4578.62 1464
4579.26 1423
4579.89 1300
4580.53 1310
4581.17 1416
4581.81 1307
4582.45 1202
4583.09 1317
4583.72 1230
4584.36 1305
4585.00 1438
4585.64 1347
4586.28 1435
4586.92 1373
4587.56 1510
4588.19 1519
4588.83 1659
4589.47 1736
4590.11 1846
4590.75 2282
4591.39 2424
4592.03 2616
4592.67 2679
4593.31 2926
4593.95 2687
4594.58 2583
4595.22 2378
4595.86 2187
4596.50 2053
4597.14 1832
4597.78 1668
4598.42 1582
4599.06 1620
4599.70 1673
4600.34 1573
4600.98 1485
4601.62 1633
4602.26 1597
4602.90 1582
4603.54 1550
4604.18 1558
4604.82 1501
4605.46 1442
4606.10 1425
4606.74 1359
4607.38 1315
4608.02 1457
4608.66 1464
4609.30 1430
4609.94 1444
4610.58 1412
4611.22 1329
4611.86 1230
4612.50 1234
4613.14 1331
4613.78 1360
4614.42 1247
4615.06 1288
4615.70 1221
4616.35 1222
4616.99 1292
4617.63 1407
4618.27 1465
4618.91 1487
4619.55 1396
4620.19 1478
4620.83 1350
4621.47 1350
4622.11 1373
4622.76 1412
4623.40 1469
4624.04 1366
4624.68 1263
4625.32 1394
4625.96 1353
4626.60 1253
4627.25 1252
4627.89 1254
4628.53 1295
4629.17 1456
4629.81 1391
4630.45 1568
4631.10 1648
4631.74 1820
4632.38 1857
4633.02 1677
4633.66 1756
4634.30 1807
4634.95 1698
4635.59 1633
4636.23 1543
4636.87 1511
4637.52 1533
4638.16 1442
4638.80 1473
4639.44 1408
4640.08 1530
4640.73 1672
4641.37 1495
4642.01 1401
4642.66 1605
4643.30 1535
4643.94 1421
4644.58 1431
4645.23 1460
4645.87 1401
4646.51 1379
4647.15 1358
4647.80 1349
4648.44 1394
4649.08 1376
4649.73 1310
4650.37 1209
4651.01 1283
4651.66 1454
4652.30 1379
4652.94 1205
4653.59 1161
4654.23 1149
4654.87 1223
4655.52 1203
4656.16 1229
4656.80 1196
4657.45 1212
4658.09 1208
4658.73 1161
4659.38 1125
4660.02 1208
4660.67 1190
4661.31 1167
4661.95 1127
4662.60 1233
4663.24 1141
4663.89 1151
4664.53 1129
4665.17 1095
4665.82 1094
4666.46 1105
4667.11 1223
4667.75 1170
4668.40 1233
4669.04 1022
4669.68 1038
4670.33 1160
4670.97 1178
4671.62 1132
4672.26 990
4672.91 1139
4673.55 1156
4674.20 1205
4674.84 1098
4675.49 1164
4676.13 1166
4676.78 1154
4677.42 1253
4678.07 1164
4678.71 1312
4679.36 1186
4680.00 1187
4680.65 1220
4681.29 1293
4681.94 1329
4682.58 1345
4683.23 1415
4683.87 1208
4684.52 1223
4685.16 1383
4685.81 1301
4686.46 1212
4687.10 1236
4687.75 1391
4688.39 1350
4689.04 1373
4689.68 1348
4690.33 1241
4690.98 1330
4691.62 1243
4692.27 1337
4692.91 1328
4693.56 1370
4694.21 1482
4694.85 1434
4695.50 1538
4696.15 1669
4696.79 1638
4697.44 1558
4698.08 1728
4698.73 2056
4699.38 2467
4700.02 2621
4700.67 2819
4701.32 2724
4701.96 2748
4702.61 2342
4703.26 2109
4703.90 1873
4704.55 1807
4705.20 1639
4705.84 1559
4706.49 1622
4707.14 1476
4707.79 1512
4708.43 1545
4709.08 1544
4709.73 1615
4710.37 1580
4711.02 1639
4711.67 1702
4712.32 1546
4712.96 1556
4713.61 1568
4714.26 1548
4714.91 1486
4715.55 1654
4716.20 1554
4716.85 1407
4717.50 1406
4718.15 1345
4718.79 1390
4719.44 1363
4720.09 1481
4720.74 1442
4721.39 1582
4722.03 1449
4722.68 1398
4723.33 1482
4723.98 1404
4724.63 1460
4725.27 1472
4725.92 1511
4726.57 1502
4727.22 1642
4727.87 1925
4728.52 1771
4729.16 1716
4729.81 1589
4730.46 1584
4731.11 1617
4731.76 1479
4732.41 1543
4733.06 1516
4733.71 1534
4734.36 1506
4735.00 1482
4735.65 1288
4736.30 1337
4736.95 1297
4737.60 1425
4738.25 1375
4738.90 1437
4739.55 1378
4740.20 1393
4740.85 1476
4741.50 1423
4742.15 1478
4742.80 1460
4743.44 1390
4744.09 1400
4744.74 1481
4745.39 1360
4746.04 1321
4746.69 1382
4747.34 1464
4747.99 1494
4748.64 1480
4749.29 1602
4749.94 1513
4750.59 1619
4751.24 1822
4751.89 1868
4752.54 1681
4753.19 1823
4753.84 1982
4754.49 1834
4755.14 1760
4755.79 1790
4756.44 1687
4757.10 1665
4757.75 1514
4758.40 1399
4759.05 1461
4759.70 1553
4760.35 1366
4761.00 1361
4761.65 1381
4762.30 1278
4762.95 1236
4763.60 1219
4764.25 1118
4764.90 1230
4765.56 1371
4766.21 1443
4766.86 1398
4767.51 1486
4768.16 1578
4768.81 1601
4769.46 1589
4770.11 1627
4770.77 1398
4771.42 1287
4772.07 1305
4772.72 1280
4773.37 1150
4774.02 1307
4774.67 1244
4775.33 1291
4775.98 1156
4776.63 1170
4777.28 1197
4777.93 1291
4778.59 1338
4779.24 1319
4779.89 1278
4780.54 1385
4781.19 1499
4781.85 1545
4782.50 1460
4783.15 1527
4783.80 1359
4784.46 1273
4785.11 1384
4785.76 1256
4786.41 1299
4787.07 1348
4787.72 1347
4788.37 1255
4789.02 1322
4789.68 1409
4790.33 1459
4790.98 1407
4791.63 1357
4792.29 1387
4792.94 1386
4793.59 1394
4794.25 1341
4794.90 1478
4795.55 1349
4796.21 1323
4796.86 1382
4797.51 1227
4798.17 1176
4798.82 1217
4799.47 1212
4800.13 1289
4800.78 1218
4801.43 1223
4802.09 1165
4802.74 1251
4803.39 1280
4804.05 1326
4804.70 1310
4805.35 1254
4806.01 1237
4806.66 1301
4807.32 1278
4807.97 1339
4808.62 1303
4809.28 1421
4809.93 1425
4810.59 1398
4811.24 1486
4811.89 1463
4812.55 1423
4813.20 1362
4813.86 1451
4814.51 1439
4815.17 1469
4815.82 1499
4816.48 1436
4817.13 1486
4817.78 1469
4818.44 1373
4819.09 1462
4819.75 1492
4820.40 1438
4821.06 1489
4821.71 1578
4822.37 1574
4823.02 1607
4823.68 1654
4824.33 1524
4824.99 1739
4825.64 1766
4826.30 1647
4826.95 1695
4827.61 1763
4828.26 1845
4828.92 1813
4829.58 1865
4830.23 2075
4830.89 1812
4831.54 1847
4832.20 2031
4832.85 1878
4833.51 1810
4834.16 1905
4834.82 2009
4835.48 2112
4836.13 2343
4836.79 2272
4837.44 2104
4838.10 2241
4838.76 2356
4839.41 2541
4840.07 2483
4840.72 2694
4841.38 2681
4842.04 2707
4842.69 2774
4843.35 2996
4844.01 2997
4844.66 2726
4845.32 2968
4845.98 3039
4846.63 2889
4847.29 3099
4847.95 3538
4848.60 4093
4849.26 4573
4849.92 5203
4850.57 5773
4851.23 6422
4851.89 6349
4852.54 6193
4853.20 6117
4853.86 5419
4854.51 5109
4855.17 4729
4855.83 4457
4856.49 4335
4857.14 4294
4857.80 4503
4858.46 4728
4859.12 4608
4859.77 4679
4860.43 5031
4861.09 4721
4861.75 4678
4862.40 4309
4863.06 3976
4863.72 3817
4864.38 3704
4865.03 3564
4865.69 3617
4866.35 3976
4867.01 3960
4867.67 4036
4868.32 3985
4868.98 3910
4869.64 3846
4870.30 3813
4870.96 3668
4871.62 3368
4872.27 3206
4872.93 3098
4873.59 3094
4874.25 2863
4874.91 2803
4875.57 2783
4876.22 2701
4876.88 2864
4877.54 2899
4878.20 2979
4878.86 2909
4879.52 2913
4880.18 2955
4880.84 2952
4881.49 3047
4882.15 2734
4882.81 2586
4883.47 2475
4884.13 2635
4884.79 2456
4885.45 2340
4886.11 2247
4886.77 2401
4887.43 2454
4888.09 2235
4888.75 2267
4889.41 2356
4890.07 2426
4890.72 2730
4891.38 2629
4892.04 2597
4892.70 2570
4893.36 2594
4894.02 2467
4894.68 2218
4895.34 2255
4896.00 2249
4896.66 2157
4897.32 2121
4897.98 2187
4898.64 2102
4899.30 2102
4899.96 2114
4900.62 1982
4901.28 2089
4901.94 1990
4902.60 2002
4903.27 1952
4903.93 2060
4904.59 1930
4905.25 1781
4905.91 1843
4906.57 1875
4907.23 1841
4907.89 1736
4908.55 1716
4909.21 1869
4909.87 1691
4910.53 1811
4911.19 1707
4911.85 1658
4912.52 1761
4913.18 1714
4913.84 1677
4914.50 1618
4915.16 1655
4915.82 1677
4916.48 1561
4917.14 1480
4917.81 1406
4918.47 1423
4919.13 1534
4919.79 1468
4920.45 1580
4921.11 1478
4921.77 1630
4922.44 1596
4923.10 1473
4923.76 1395
4924.42 1422
4925.08 1477
4925.75 1591
4926.41 1493
4927.07 1537
4927.73 1534
4928.39 1576
4929.06 1459
4929.72 1380
4930.38 1362
4931.04 1513
4931.71 1397
4932.37 1479
4933.03 1582
4933.69 1389
4934.36 1400
4935.02 1371
4935.68 1501
4936.34 1558
4937.01 1495
4937.67 1387
4938.33 1531
4938.99 1331
4939.66 1292
4940.32 1470
4940.98 1332
4941.65 1412
4942.31 1481
4942.97 1300
4943.63 1344
4944.30 1516
4944.96 1471
4945.62 1366
4946.29 1421
4946.95 1364
4947.61 1361
4948.28 1269
4948.94 1272
4949.61 1212
4950.27 1310
4950.93 1430
4951.60 1294
4952.26 1241
4952.92 1187
4953.59 1242
4954.25 1240
4954.92 1248
4955.58 1296
4956.24 1263
4956.91 1270
4957.57 1219
4958.24 1242
4958.90 1310
4959.56 1283
4960.23 1358
4960.89 1363
4961.56 1433
4962.22 1406
4962.89 1514
4963.55 1613
4964.21 1676
4964.88 1832
4965.54 1987
4966.21 2000
4966.87 1969
4967.54 1937
4968.20 1715
4968.87 1669
4969.53 1543
4970.20 1420
4970.86 1497
4971.53 1518
4972.19 1414
4972.86 1372
4973.52 1306
4974.19 1430
4974.85 1485
4975.52 1545
4976.18 1404
4976.85 1277
4977.51 1328
4978.18 1350
4978.85 1345
4979.51 1332
4980.18 1345
4980.84 1410
4981.51 1414
4982.17 1408
4982.84 1273
4983.50 1212
4984.17 1261
4984.84 1202
4985.50 1210
4986.17 1357
4986.83 1489
4987.50 1561
4988.17 1506
4988.83 1551
4989.50 1508
4990.17 1466
4990.83 1613
4991.50 1627
4992.16 1616
4992.83 1571
4993.50 1378
4994.16 1388
4994.83 1346
4995.50 1269
4996.16 1204
4996.83 1289
4997.50 1287
4998.16 1263
4998.83 1230
4999.50 1280
5000.16 1165
5000.83 1193
5001.50 1211
5002.17 1128
5002.83 1189
5003.50 1161
5004.17 1246
5004.83 1205
5005.50 1105
5006.17 1215
5006.84 1164
5007.50 1225
5008.17 1300
5008.84 1268
5009.51 1292
5010.17 1177
5010.84 1285
5011.51 1271
5012.18 1182
5012.84 1190
5013.51 1139
5014.18 1060
5014.85 1129
5015.52 1137
5016.18 1088
5016.85 1065
5017.52 1102
5018.19 1178
5018.86 1148
5019.52 1120
5020.19 1049
5020.86 1178
5021.53 1266
5022.20 1082
5022.87 1007
5023.54 1130
5024.20 1336
5024.87 1249
5025.54 1222
5026.21 1177
5026.88 1175
5027.55 1159
5028.22 1063
5028.88 1012
5029.55 1159
5030.22 1285
5030.89 1158
5031.56 1085
5032.23 1082
5032.90 1127
5033.57 1060
5034.24 1065
5034.91 1108
5035.58 1049
5036.25 1050
5036.91 1021
5037.58 1081
5038.25 1012
5038.92 1099
5039.59 1025
5040.26 999
5040.93 1090
5041.60 1101
5042.27 1059
5042.94 1160
5043.61 1106
5044.28 1165
5044.95 1085
5045.62 1043
5046.29 1068
5046.96 1050
5047.63 1001
5048.30 1048
5048.97 1034
5049.64 1111
5050.31 962
5050.98 1022
5051.65 1079
5052.32 1108
5052.99 978
5053.66 1025
5054.33 1019
5055.00 1029
5055.68 1189
5056.35 1181
5057.02 994
5057.69 1068
5058.36 1145
5059.03 1063
5059.70 1170
5060.37 1175
5061.04 1108
5061.71 1034
5062.38 1024
5063.06 1073
5063.73 1059
5064.40 1041
5065.07 1126
5065.74 1130
5066.41 1092
5067.08 1082
5067.75 1121
5068.43 1089
5069.10 1059
5069.77 1032
5070.44 995
5071.11 1091
5071.78 1099
5072.46 1064
5073.13 1064
5073.80 970
5074.47 1041
5075.14 1075
5075.81 1046
5076.49 1221
5077.16 1190
5077.83 1220
5078.50 1271
5079.18 1175
5079.85 1406
5080.52 1403
5081.19 1260
5081.86 1230
5082.54 1322
5083.21 1278
5083.88 1298
5084.55 1240
5085.23 1314
5085.90 1277
5086.57 1150
5087.25 1123
5087.92 1118
5088.59 1244
5089.26 1262
5089.94 1298
5090.61 1370
5091.28 1454
5091.96 1579
5092.63 1384
5093.30 1343
5093.97 1468
5094.65 1507
5095.32 1467
5095.99 1368
5096.67 1290
5097.34 1257
5098.01 1228
5098.69 1258
5099.36 1279
5100.04 1289
5100.71 1273
5101.38 1238
5102.06 1214
5102.73 1439
5103.40 1495
5104.08 1338
5104.75 1462
5105.43 1457
5106.10 1527
5106.77 1477
5107.45 1287
5108.12 1225
5108.80 1208
5109.47 1332
5110.14 1279
5110.82 1200
5111.49 1275
5112.17 1206
5112.84 1201
5113.52 1161
5114.19 1158
5114.87 1305
5115.54 1283
5116.21 1170
5116.89 1269
5117.56 1330
5118.24 1166
5118.91 1138
5119.59 1122
5120.26 1343
5120.94 1359
5121.61 1255
5122.29 1328
5122.96 1355
5123.64 1248
5124.31 1144
5124.99 1154
5125.66 1221
5126.34 1199
5127.01 1165
5127.69 1173
5128.37 1126
5129.04 1178
5129.72 1172
5130.39 1225
5131.07 1211
5131.74 1176
5132.42 1254
5133.09 1122
5133.77 1245
5134.45 1183
5135.12 1121
5135.80 1147
5136.47 1239
5137.15 1237
5137.83 1225
5138.50 1252
5139.18 1183
5139.85 1153
5140.53 1020
5141.21 1131
5141.88 1204
5142.56 1160
5143.24 1031
5143.91 973
5144.59 1023
5145.27 1001
5145.94 1006
5146.62 1035
5147.30 954
5147.97 1017
5148.65 906
5149.33 1067
5150.00 1006
5150.68 1040
5151.36 948
5152.03 1020
5152.71 991
5153.39 1063
5154.07 1050
5154.74 948
5155.42 1035
5156.10 1019
5156.77 947
5157.45 1106
5158.13 1174
5158.81 1087
5159.48 958
5160.16 996
5160.84 1086
5161.52 1019
5162.19 950
5162.87 998
5163.55 954
5164.23 1004
5164.91 1143
5165.58 1019
5166.26 1090
5166.94 1016
5167.62 1037
5168.30 1130
5168.97 1127
5169.65 957
5170.33 1008
5171.01 998
5171.69 1042
5172.37 973
5173.04 937
5173.72 1082
5174.40 1059
5175.08 1047
5175.76 1014
5176.44 1087
5177.11 979
5177.79 975
5178.47 1015
5179.15 1059
5179.83 1072
5180.51 988
5181.19 1150
5181.87 1120
5182.55 1225
5183.22 1165
5183.90 1025
5184.58 1051
5185.26 1049
5185.94 1101
5186.62 1025
5187.30 1018
5187.98 1066
5188.66 928
5189.34 963
5190.02 983
5190.70 1036
5191.38 946
5192.06 872
5192.74 950
5193.42 997
5194.10 1032
5194.78 967
5195.46 991
5196.14 1019
5196.82 980
5197.50 1022
5198.18 1018
5198.86 1077
5199.54 1122
5200.22 1048
5200.90 1032
5201.58 1012
5202.26 1064
5202.94 1052
5203.62 1056
5204.30 987
5204.98 1132
5205.66 1022
5206.34 1045
5207.02 1195
5207.70 1073
5208.38 1048
5209.06 1007
5209.74 1124
5210.42 1119
5211.10 1181
5211.79 1202
5212.47 1274
5213.15 1187
5213.83 1327
5214.51 1234
5215.19 1186
5215.87 1327
5216.55 1456
5217.23 1391
5217.92 1515
5218.60 1662
5219.28 1649
5219.96 1685
5220.64 1665
5221.32 1646
5222.00 1543
5222.69 1455
5223.37 1483
5224.05 1504
5224.73 1462
5225.41 1403
5226.10 1488
5226.78 1343
5227.46 1289
5228.14 1274
5228.82 1368
5229.51 1452
5230.19 1345
5230.87 1222
5231.55 1194
5232.23 1141
5232.92 1046
5233.60 1159
5234.28 1189
5234.96 1243
5235.65 1256
5236.33 1144
5237.01 1066
5237.69 1177
5238.38 1282
5239.06 1140
5239.74 1166
5240.42 1156
5241.11 1248
5241.79 1384
5242.47 1203
5243.16 1101
5243.84 1228
5244.52 1368
5245.21 1337
5245.89 1308
5246.57 1137
5247.26 1113
5247.94 1226
5248.62 1079
5249.31 1085
5249.99 1297
5250.67 1452
5251.36 1525
5252.04 1547
5252.72 1761
5253.41 1765
5254.09 1736
5254.77 1517
5255.46 1452
5256.14 1295
5256.83 1242
5257.51 1346
5258.19 1232
5258.88 1231
5259.56 1233
5260.25 1279
5260.93 1315
5261.61 1411
5262.30 1484
5262.98 1400
5263.67 1527
5264.35 1415
5265.04 1406
5265.72 1368
5266.40 1519
5267.09 1408
5267.77 1289
5268.46 1350
5269.14 1293
5269.83 1253
5270.51 1117
5271.20 1189
5271.88 1258
5272.57 1111
5273.25 1086
5273.94 1215
5274.62 1096
5275.31 1066
5275.99 1096
5276.68 1069
5277.36 1129
5278.05 1215
5278.73 1060
5279.42 1099
5280.10 1190
5280.79 1171
5281.47 1222
5282.16 1182
5282.85 1265
5283.53 1255
5284.22 1228
5284.90 1216
5285.59 1194
5286.27 1185
5286.96 1068
5287.65 1044
5288.33 1055
5289.02 1008
5289.70 996
5290.39 1001
5291.08 1107
5291.76 1093
5292.45 997
5293.13 1107
5293.82 1160
5294.51 1042
5295.19 1032
5295.88 1027
5296.57 1142
5297.25 1215
5297.94 1153
5298.63 1159
5299.31 1242
5300.00 1220
5300.69 1251
5301.37 1192
5302.06 1288
5302.75 1337
5303.43 1329
5304.12 1357
5304.81 1390
5305.49 1443
5306.18 1374
5306.87 1340
5307.56 1284
5308.24 1335
5308.93 1434
5309.62 1400
5310.30 1282
5310.99 1364
5311.68 1249
5312.37 1280
5313.05 1355
5313.74 1437
5314.43 1488
5315.12 1446
5315.81 1314
5316.49 1293
5317.18 1447
5317.87 1278
5318.56 1334
5319.24 1383
5319.93 1498
5320.62 1537
5321.31 1572
5322.00 1726
5322.68 1705
5323.37 1739
5324.06 1579
5324.75 1432
5325.44 1463
5326.13 1465
5326.81 1369
5327.50 1210
5328.19 1169
5328.88 1192
5329.57 1180
5330.26 1140
5330.95 1175
5331.63 1143
5332.32 1149
5333.01 1129
5333.70 1102
5334.39 1143
5335.08 1123
5335.77 1129
5336.46 1167
5337.15 1081
5337.84 1211
5338.52 1182
5339.21 1126
5339.90 1067
5340.59 1048
5341.28 1118
5341.97 1313
5342.66 1127
5343.35 1167
5344.04 1144
5344.73 1145
5345.42 1142
5346.11 1161
5346.80 1166
5347.49 1172
5348.18 1101
5348.87 1186
5349.56 1150
5350.25 1197
5350.94 1217
5351.63 1159
5352.32 1168
5353.01 1167
5353.70 1093
5354.39 1225
5355.08 1182
5355.77 1147
5356.46 1068
5357.15 1157
5357.84 1104
5358.53 1043
5359.22 979
5359.91 1012
5360.60 1022
5361.29 1056
5361.98 1115
5362.67 1094
5363.36 1111
5364.06 1033
5364.75 1015
5365.44 1036
5366.13 1019
5366.82 1095
5367.51 1061
5368.20 1020
5368.89 1063
5369.58 1032
5370.27 979
5370.97 970
5371.66 1029
5372.35 998
5373.04 969
5373.73 1005
5374.42 952
5375.11 1023
5375.81 1038
5376.50 1013
5377.19 1009
5377.88 997
5378.57 902
5379.26 1086
5379.96 1133
5380.65 1068
5381.34 1060
5382.03 1030
5382.72 998
5383.42 940
5384.11 1067
5384.80 978
5385.49 913
5386.19 1024
5386.88 977
5387.57 999
5388.26 1065
5388.96 1105
5389.65 1063
5390.34 1099
5391.03 1038
5391.73 1097
5392.42 1048
5393.11 977
5393.80 988
5394.50 1099
5395.19 1117
5395.88 1020
5396.57 990
5397.27 987
5397.96 960
5398.65 1081
5399.35 1002
5400.04 903
5400.73 876
5401.43 876
5402.12 949
5402.81 997
5403.51 1060
5404.20 1044
5404.89 1045
5405.59 957
5406.28 974
5406.97 1032
5407.67 1018
5408.36 1156
5409.06 1134
5409.75 1051
5410.44 979
5411.14 1168
5411.83 1126
5412.52 1045
5413.22 1074
5413.91 968
5414.61 985
5415.30 1039
5415.99 1042
5416.69 1058
5417.38 1048
5418.08 1113
5418.77 1215
5419.47 1088
5420.16 953
5420.86 1027
5421.55 1143
5422.24 1138
5422.94 1093
5423.63 1115
5424.33 1179
5425.02 1224
5425.72 1211
5426.41 1118
5427.11 1122
5427.80 1103
5428.50 1186
5429.19 1138
5429.89 1053
5430.58 1121
5431.28 1095
5431.97 1163
5432.67 1177
5433.36 1217
5434.06 1222
5434.75 1259
5435.45 1318
5436.15 1372
5436.84 1308
5437.54 1426
5438.23 1496
5438.93 1380
5439.62 1477
5440.32 1592
5441.01 1536
5441.71 1321
5442.41 1365
5443.10 1424
5443.80 1404
5444.49 1336
5445.19 1322
5445.89 1490
5446.58 1498
5447.28 1461
5447.98 1405
5448.67 1531
5449.37 1614
5450.06 1648
5450.76 1526
5451.46 1554
5452.15 1466
5452.85 1550
5453.55 1535
5454.24 1534
5454.94 1445
5455.64 1327
5456.33 1314
5457.03 1373
5457.73 1408
5458.42 1446
5459.12 1506
5459.82 1512
5460.51 1566
5461.21 1437
5461.91 1520
5462.61 1379
5463.30 1530
5464.00 1722
5464.70 1848
5465.40 1694
5466.09 1596
5466.79 1751
5467.49 1644
5468.18 1746
5468.88 1776
5469.58 1587
5470.28 1787
5470.98 1546
5471.67 1624
5472.37 1713
5473.07 1722
5473.77 1669
5474.46 1892
5475.16 1896
5475.86 1926
5476.56 1975
5477.26 2130
5477.95 2297
5478.65 2378
5479.35 2792
5480.05 3355
5480.75 3743
5481.45 4154
5482.14 4188
5482.84 4036
5483.54 3916
5484.24 3508
5484.94 3329
5485.64 3314
5486.34 2910
5487.03 2785
5487.73 2645
5488.43 2479
5489.13 2594
5489.83 2612
5490.53 2476
5491.23 2480
5491.93 2524
5492.63 2719
5493.33 2786
5494.02 2765
5494.72 2953
5495.42 3052
5496.12 2908
5496.82 3027
5497.52 2987
5498.22 3176
5498.92 3604
5499.62 4279
5500.32 4903
5501.02 5907
5501.72 6730
5502.42 7141
5503.12 6978
5503.82 6892
5504.52 6270
5505.22 5418
5505.92 4637
5506.62 3763
5507.32 3352
5508.02 2957
5508.72 2715
5509.42 2632
5510.12 2618
5510.82 2587
5511.52 2627
5512.22 2435
5512.92 2320
5513.62 2386
5514.32 2258
5515.02 2170
5515.72 2229
5516.42 2210
5517.12 2172
5517.82 2058
5518.52 2020
5519.22 1824
5519.93 1891
5520.63 1893
5521.33 1807
5522.03 1821
5522.73 1663
5523.43 1676
5524.13 1704
5524.83 1777
5525.53 1493
5526.23 1609
5526.94 1533
5527.64 1482
5528.34 1538
5529.04 1605
5529.74 1656
5530.44 1589
5531.14 1580
5531.85 1572
5532.55 1420
5533.25 1422
5533.95 1337
5534.65 1296
5535.35 1296
5536.06 1434
5536.76 1427
5537.46 1338
5538.16 1371
5538.86 1310
5539.57 1393
5540.27 1348
5540.97 1372
5541.67 1479
5542.37 1492
5543.08 1464
5543.78 1309
5544.48 1366
5545.18 1188
5545.89 1231
5546.59 1337
5547.29 1274
5547.99 1230
5548.70 1300
5549.40 1375
5550.10 1349
5550.81 1278
5551.51 1204
5552.21 1376
5552.91 1520
5553.62 1524
5554.32 1243
5555.02 1389
5555.73 1321
5556.43 1267
5557.13 1281
5557.84 1222
5558.54 1202
5559.24 1227
5559.95 1307
5560.65 1309
5561.35 1321
5562.06 1260
5562.76 1317
5563.46 1436
5564.17 1387
5564.87 1374
5565.57 1492
5566.28 1324
5566.98 1411
5567.69 1316
5568.39 1401
5569.09 1321
5569.80 1357
5570.50 1297
5571.21 1302
5571.91 1313
5572.61 1323
5573.32 1220
5574.02 1313
5574.73 1319
5575.43 1302
5576.14 1261
5576.84 1298
5577.54 1251
5578.25 1300
5578.95 1340
5579.66 1260
5580.36 1169
5581.07 1139
5581.77 1129
5582.48 1193
5583.18 1108
5583.89 1266
5584.59 1124
5585.30 1072
5586.00 1363
5586.71 1260
5587.41 1154
5588.12 1200
5588.82 1119
5589.53 1255
5590.23 1240
5590.94 1071
5591.64 1205
5592.35 1175
5593.05 1159
5593.76 1069
5594.47 1142
5595.17 1109
5595.88 1060
5596.58 1152
5597.29 1109
5597.99 1127
5598.70 1143
5599.41 1105
5600.11 1178
5600.82 1094
5601.52 1137
5602.23 1127
5602.94 1040
5603.64 1156
5604.35 1106
5605.05 1128
5605.76 1186
5606.47 1179
5607.17 1049
5607.88 1120
5608.59 1156
5609.29 1138
5610.00 1145
5610.70 1042
5611.41 1065
5612.12 1154
5612.82 1129
5613.53 1072
5614.24 1119
5614.95 1147
5615.65 983
5616.36 1004
5617.07 1190
5617.77 1060
5618.48 1050
5619.19 1076
5619.89 1123
5620.60 1104
5621.31 1037
5622.02 1055
5622.72 1095
5623.43 1066
5624.14 1059
5624.85 1210
5625.55 1115
5626.26 1237
5626.97 1322
5627.68 1306
5628.38 1276
5629.09 1297
5629.80 1465
5630.51 1366
5631.21 1374
5631.92 1276
5632.63 1298
5633.34 1356
5634.05 1259
5634.75 1272
5635.46 1294
5636.17 1267
5636.88 1225
5637.59 1260
5638.30 1372
5639.00 1274
5639.71 1272
5640.42 1322
5641.13 1367
5641.84 1361
5642.55 1293
5643.26 1246
5643.96 1329
5644.67 1442
5645.38 1310
5646.09 1297
5646.80 1236
5647.51 1099
5648.22 1248
5648.93 1163
5649.64 1235
5650.34 1261
5651.05 1249
5651.76 1284
5652.47 1293
5653.18 1328
5653.89 1340
5654.60 1389
5655.31 1525
5656.02 1525
5656.73 1674
5657.44 1954
5658.15 2020
5658.86 2167
5659.57 2234
5660.28 2211
5660.99 2197
5661.70 2166
5662.41 1789
5663.12 1619
5663.83 1453
5664.54 1475
5665.25 1291
5665.96 1359
5666.67 1450
5667.38 1356
5668.09 1315
5668.80 1243
5669.51 1317
5670.22 1362
5670.93 1285
5671.64 1254
5672.35 1296
5673.06 1291
5673.77 1239
5674.48 1262
5675.19 1219
5675.90 1178
5676.61 1118
5677.32 1208
5678.03 1380
5678.74 1327
5679.45 1239
5680.17 1177
5680.88 1205
5681.59 1121
5682.30 1159
5683.01 1196
5683.72 1224
5684.43 1256
5685.14 1198
5685.85 1188
5686.57 1188
5687.28 1173
5687.99 1208
5688.70 1164
5689.41 1041
5690.12 1076
5690.84 1103
5691.55 1145
5692.26 1179
5692.97 1144
5693.68 1064
5694.39 1105
5695.11 1130
5695.82 1115
5696.53 1100
5697.24 1187
5697.95 1162
5698.67 1094
5699.38 1065
5700.09 1017
5700.80 1101
5701.51 1016
5702.23 1105
5702.94 1122
5703.65 972
5704.36 1027
5705.08 1011
5705.79 908
5706.50 1047
5707.21 1099
5707.93 1025
5708.64 981
5709.35 1118
5710.07 971
5710.78 1004
5711.49 981
5712.20 994
5712.92 1072
5713.63 918
5714.34 957
5715.06 960
5715.77 969
5716.48 1002
5717.20 987
5717.91 979
5718.62 1159
5719.34 1092
5720.05 986
5720.76 976
5721.48 841
5722.19 936
5722.90 951
5723.62 1007
5724.33 1116
5725.05 1107
5725.76 1052
5726.47 1011
5727.19 1033
5727.90 1127
5728.61 1070
5729.33 1045
5730.04 1172
5730.76 1130
5731.47 1198
5732.19 1122
5732.90 1179
5733.61 982
5734.33 957
5735.04 1024
5735.76 1007
5736.47 992
5737.19 908
5737.90 1049
5738.61 1073
5739.33 1056
5740.04 1123
5740.76 997
5741.47 942
5742.19 850
5742.90 894
5743.62 901
5744.33 973
5745.05 1020
5745.76 930
5746.48 1064
5747.19 969
5747.91 960
5748.62 984
5749.34 967
5750.05 900
5750.77 957
5751.49 922
5752.20 1011
5752.92 935
5753.63 943
5754.35 997
5755.06 848
5755.78 867
5756.49 907
5757.21 948
5757.93 953
5758.64 955
5759.36 931
5760.07 843
5760.79 886
5761.51 910
5762.22 901
5762.94 929
5763.65 989
5764.37 905
5765.09 923
5765.80 892
5766.52 887
5767.24 848
5767.95 957
5768.67 875
5769.39 910
5770.10 937
5770.82 982
5771.53 991
5772.25 994
5772.97 978
5773.69 1018
5774.40 1005
5775.12 1012
5775.84 982
5776.55 921
5777.27 835
5777.99 892
5778.70 903
5779.42 967
5780.14 935
5780.86 923
5781.57 935
5782.29 934
5783.01 949
5783.72 976
5784.44 1028
5785.16 987
5785.88 1032
5786.59 960
5787.31 1071
5788.03 1061
5788.75 987
5789.47 1083
5790.18 1000
5790.90 1038
5791.62 1046
5792.34 1066
5793.06 1112
5793.77 1130
5794.49 1050
5795.21 1075
5795.93 1143
5796.65 1073
5797.36 1102
5798.08 1237
5798.80 1194
5799.52 1226
5800.24 1306
5800.96 1329
5801.67 1475
5802.39 1714
5803.11 2091
5803.83 2258
5804.55 2316
5805.27 2147
5805.99 1895
5806.71 1833
5807.42 1711
5808.14 1506
5808.86 1376
5809.58 1272
5810.30 1348
5811.02 1357
5811.74 1296
5812.46 1160
5813.18 1172
5813.90 1178
5814.62 1165
5815.34 1176
5816.05 1192
5816.77 1268
5817.49 1235
5818.21 1308
5818.93 1297
5819.65 1168
5820.37 1210
5821.09 1234
5821.81 1121
5822.53 1072
5823.25 1214
5823.97 1305
5824.69 1199
5825.41 1181
5826.13 1198
5826.85 1171
5827.57 1122
5828.29 1137
5829.01 1099
5829.73 1068
5830.45 1104
5831.17 988
5831.89 1017
5832.61 1013
5833.33 1077
5834.05 982
5834.78 1042
5835.50 1044
5836.22 1025
5836.94 1046
5837.66 1021
5838.38 1005
5839.10 955
5839.82 979
5840.54 1037
5841.26 1131
5841.98 1044
5842.70 1078
5843.43 1046
5844.15 988
5844.87 1051
5845.59 1082
5846.31 1034
5847.03 1121
5847.75 1057
5848.47 1049
5849.20 986
5849.92 1053
5850.64 1048
5851.36 988
5852.08 1050
5852.80 981
5853.53 1032
5854.25 941
5854.97 979
5855.69 960
5856.41 1114
5857.14 1108
5857.86 1092
5858.58 1058
5859.30 1040
5860.02 956
5860.75 1037
5861.47 1000
5862.19 1007
5862.91 987
5863.64 1053
5864.36 1113
5865.08 1022
5865.80 1000
5866.52 1036
5867.25 1110
5867.97 1062
5868.69 1088
5869.42 1023
5870.14 1123
5870.86 1189
5871.58 1186
5872.31 1092
5873.03 1038
5873.75 1114
5874.48 1033
5875.20 1014
5875.92 1078
5876.65 990
5877.37 964
5878.09 1013
5878.81 1171
5879.54 994
5880.26 1025
5880.99 1014
5881.71 1016
5882.43 1127
5883.16 1210
5883.88 1170
5884.60 1130
5885.33 1042
5886.05 1128
5886.77 1101
5887.50 1199
5888.22 1163
5888.95 1148
5889.67 1173
5890.39 1129
5891.12 1135
5891.84 1255
5892.57 1084
5893.29 1107
5894.01 1123
5894.74 1015
5895.46 1069
5896.19 1085
5896.91 1182
5897.64 1108
5898.36 1041
5899.09 1131
5899.81 1130
5900.53 1175
5901.26 1051
5901.98 1157
5902.71 1219
5903.43 1188
5904.16 1217
5904.88 1270
5905.61 1159
5906.33 1135
5907.06 1163
5907.78 1181
5908.51 1099
5909.23 1106
5909.96 1165
5910.68 1273
5911.41 1228
5912.14 1179
5912.86 1235
5913.59 1213
5914.31 1250
5915.04 1201
5915.76 1234
5916.49 1274
5917.21 1237
5917.94 1343
5918.67 1291
5919.39 1214
5920.12 1310
5920.84 1397
5921.57 1235
5922.29 1239
5923.02 1357
5923.75 1443
5924.47 1379
5925.20 1410
5925.93 1394
5926.65 1414
5927.38 1575
5928.10 1558
5928.83 1474
5929.56 1473
5930.28 1635
5931.01 1585
5931.74 1551
5932.46 1656
5933.19 1533
5933.92 1530
5934.64 1599
5935.37 1611
5936.10 1754
5936.82 1725
5937.55 1753
5938.28 1864
5939.00 1818
5939.73 2005
5940.46 1855
5941.19 1742
5941.91 1836
5942.64 1922
5943.37 2010
5944.09 2000
5944.82 2035
5945.55 2017
5946.28 2119
5947.00 2197
5947.73 2215
5948.46 2258
5949.19 2494
5949.92 2523
5950.64 2655
5951.37 2832
5952.10 3208
5952.83 3338
5953.55 3474
5954.28 3391
5955.01 3289
5955.74 3353
5956.47 3292
5957.19 3139
5957.92 3192
5958.65 3104
5959.38 2997
5960.11 3100
5960.84 3221
5961.56 3191
5962.29 3236
5963.02 3296
5963.75 3352
5964.48 3332
5965.21 3656
5965.94 3953
5966.66 4538
5967.39 5364
5968.12 5463
5968.85 5595
5969.58 5845
5970.31 5519
5971.04 5181
5971.77 5166
5972.50 4556
5973.22 4262
5973.95 4163
5974.68 4045
5975.41 3895
5976.14 3849
5976.87 4104
5977.60 4039
5978.33 3860
5979.06 4141
5979.79 4246
5980.52 4282
5981.25 4474
5981.98 4577
5982.71 4791
5983.44 4733
5984.17 4932
5984.90 4857
5985.63 4998
5986.36 5050
5987.09 4812
5987.82 4809
5988.55 4730
5989.28 4826
5990.01 4835
5990.74 4716
5991.47 5013
5992.20 5084
5992.93 4884
5993.66 4944
5994.39 5174
5995.12 4989
5995.85 5113
5996.58 5011
5997.31 5140
5998.04 5189
5998.77 5220
5999.50 5428
6000.23 5590
6000.96 5389
6001.69 5402
6002.42 5391
6003.16 5319
6003.89 5013
6004.62 5044
6005.35 4842
6006.08 4818
6006.81 4950
6007.54 4970
6008.27 5084
6009.00 5603
6009.74 6693
6010.47 7504
6011.20 9015
6011.93 10864
6012.66 13000
6013.39 15205
6014.13 16573
6014.86 17698
6015.59 17981
6016.32 18423
6017.05 17241
6017.78 15950
6018.52 13965
6019.25 12325
6019.98 10174
6020.71 8631
6021.44 7263
6022.18 6219
6022.91 5427
6023.64 4780
6024.37 4174
6025.10 3879
6025.84 3806
6026.57 3733
6027.30 3603
6028.03 3572
6028.77 3267
6029.50 3299
6030.23 3232
6030.96 3145
6031.70 3296
6032.43 3139
6033.16 3066
6033.90 2894
6034.63 2796
6035.36 2798
6036.09 2803
6036.83 2913
6037.56 2783
6038.29 2820
6039.03 2988
6039.76 2921
6040.49 3125
6041.23 3264
6041.96 3207
6042.69 3296
6043.43 3389
6044.16 3552
6044.89 3589
6045.63 3676
6046.36 3671
6047.09 3544
6047.83 3506
6048.56 3663
6049.29 3949
6050.03 3948
6050.76 3989
6051.50 4254
6052.23 4538
6052.96 5136
6053.70 5561
6054.43 5951
6055.17 5787
6055.90 5460
6056.63 5323
6057.37 4905
6058.10 4658
6058.84 4112
6059.57 3905
6060.31 3978
6061.04 3732
6061.77 3610
6062.51 3625
6063.24 3502
6063.98 3507
6064.71 3391
6065.45 3334
6066.18 3251
6066.92 3329
6067.65 3281
6068.39 3129
6069.12 3089
6069.86 3088
6070.59 3136
6071.33 3029
6072.06 2952
6072.80 2752
6073.53 2856
6074.27 2800
6075.00 2794
6075.74 2700
6076.47 2552
6077.21 2499
6077.95 2631
6078.68 2509
6079.42 2502
6080.15 2506
6080.89 2580
6081.62 2652
6082.36 2490
6083.09 2408
6083.83 2470
6084.57 2385
6085.30 2370
6086.04 2308
6086.77 2294
6087.51 2245
6088.25 2247
6088.98 2326
6089.72 2356
6090.46 2438
6091.19 2333
6091.93 2458
6092.66 2466
6093.40 2435
6094.14 2502
6094.87 2484
6095.61 2377
6096.35 2482
6097.08 2426
6097.82 2277
6098.56 2153
6099.29 2056
6100.03 2136
6100.77 2081
6101.50 2134
6102.24 2071
6102.98 2005
6103.72 2021
6104.45 1980
6105.19 1871
6105.93 2087
6106.66 2002
6107.40 1968
6108.14 1955
6108.88 1965
6109.61 1903
6110.35 2078
6111.09 2083
6111.83 2068
6112.56 2015
6113.30 2040
6114.04 2026
6114.78 2196
6115.51 2141
6116.25 2026
6116.99 2141
6117.73 1892
6118.47 1981
6119.20 2200
6119.94 2129
6120.68 2094
6121.42 2082
6122.16 2149
6122.89 2196
6123.63 2199
6124.37 2251
6125.11 2189
6125.85 2189
6126.59 2267
6127.32 2349
6128.06 2143
6128.80 2167
6129.54 2194
6130.28 2232
6131.02 2190
6131.76 2194
6132.49 2317
6133.23 2339
6133.97 2444
6134.71 2472
6135.45 2148
6136.19 2355
6136.93 2300
6137.67 2316
6138.41 2221
6139.15 2246
6139.88 2372
6140.62 2390
6141.36 2314
6142.10 2507
6142.84 2526
6143.58 2538
6144.32 2459
6145.06 2437
6145.80 2320
6146.54 2232
6147.28 2399
6148.02 2341
6148.76 2330
6149.50 2205
6150.24 2252
6150.98 2372
6151.72 2353
6152.46 2470
6153.20 2488
6153.94 2466
6154.68 2466
6155.42 2676
6156.16 2655
6156.90 2737
6157.64 2799
6158.38 2759
6159.12 2867
6159.86 2716
6160.60 2942
6161.34 2863
6162.08 2848
6162.82 2953
6163.56 3129
6164.30 3242
6165.05 3495
6165.79 3752
6166.53 3955
6167.27 4062
6168.01 4298
6168.75 4328
6169.49 4415
6170.23 4457
6170.97 4317
6171.71 4257
6172.46 4107
6173.20 4067
6173.94 3896
6174.68 3849
6175.42 3773
6176.16 3720
6176.90 3635
6177.64 3636
6178.39 3587
6179.13 3685
6179.87 3710
6180.61 3597
6181.35 3562
6182.09 3708
6182.84 3799
6183.58 3812
6184.32 3921
6185.06 4340
6185.80 4156
6186.55 4129
6187.29 4177
6188.03 4039
6188.77 4093
6189.52 4164
6190.26 4383
6191.00 4652
6191.74 4562
6192.48 4714
6193.23 4961
6193.97 5238
6194.71 5423
6195.45 5272
6196.20 5322
6196.94 5427
6197.68 5383
6198.43 5366
6199.17 5252
6199.91 5456
6200.65 5227
6201.40 5283
6202.14 5223
6202.88 5267
6203.63 5486
6204.37 5936
6205.11 6385
6205.86 7600
6206.60 9589
6207.34 12594
6208.09 15785
6208.83 19631
6209.57 23287
6210.32 25673
6211.06 27430
6211.80 27721
6212.55 27226
6213.29 25443
6214.03 22977
6214.78 20258
6215.52 16674
6216.26 13725
6217.01 11237
6217.75 9248
6218.50 7908
6219.24 6736
6219.98 5752
6220.73 5439
6221.47 5260
6222.22 5096
6222.96 5245
6223.71 5270
6224.45 5477
6225.19 5720
6225.94 6095
6226.68 6189
6227.43 6163
6228.17 5830
6228.92 5264
6229.66 4735
6230.41 4544
6231.15 4292
6231.90 3975
6232.64 3851
6233.39 3553
6234.13 3467
6234.87 3368
6235.62 3358
6236.36 3446
6237.11 3406
6237.86 3851
6238.60 4142
6239.35 4702
6240.09 5563
6240.84 5952
6241.58 6322
6242.33 6313
6243.07 5987
6243.82 5270
6244.56 5131
6245.31 4724
6246.05 4253
6246.80 4276
6247.55 4189
6248.29 4227
6249.04 4135
6249.78 4074
6250.53 4211
6251.27 4147
6252.02 4086
6252.77 3958
6253.51 3880
6254.26 3830
6255.01 3909
6255.75 3778
6256.50 3752
6257.24 3721
6257.99 3591
6258.74 3623
6259.48 3463
6260.23 3449
6260.98 3221
6261.72 3252
6262.47 3293
6263.22 3265
6263.96 3363
6264.71 3307
6265.46 3110
6266.20 3124
6266.95 3002
6267.70 2947
6268.44 2895
6269.19 3024
6269.94 2979
6270.68 2970
6271.43 2842
6272.18 2965
6272.93 3015
6273.67 2979
6274.42 2849
6275.17 2950
6275.92 3034
6276.66 2927
6277.41 3035
6278.16 3111
6278.91 3282
6279.65 3496
6280.40 3698
6281.15 3740
6281.90 3786
6282.64 3850
6283.39 3536
6284.14 3096
6284.89 2950
6285.64 2803
6286.38 2795
6287.13 2759
6287.88 2660
6288.63 2591
6289.38 2573
6290.12 2550
6290.87 2539
6291.62 2481
6292.37 2446
6293.12 2251
6293.87 2460
6294.61 2408
6295.36 2467
6296.11 2431
6296.86 2324
6297.61 2220
6298.36 2254
6299.11 2201
6299.86 2365
6300.60 2308
6301.35 2107
6302.10 2174
6302.85 2209
6303.60 2152
6304.35 2210
6305.10 2167
6305.85 2113
6306.60 2149
6307.35 2148
6308.10 2083
6308.85 2190
6309.59 2269
6310.34 2327
6311.09 2384
6311.84 2454
6312.59 2530
6313.34 2441
6314.09 2531
6314.84 2655
6315.59 2514
6316.34 2459
6317.09 2580
6317.84 2523
6318.59 2476
6319.34 2466
6320.09 2470
6320.84 2447
6321.59 2356
6322.34 2263
6323.09 2111
6323.84 2125
6324.59 2134
6325.34 1936
6326.09 1934
6326.84 1959
6327.59 1845
6328.34 1836
6329.09 1843
6329.85 1758
6330.60 1710
6331.35 1729
6332.10 1720
6332.85 1666
6333.60 1634
6334.35 1816
6335.10 1818
6335.85 1737
6336.60 1605
6337.35 1683
6338.10 1691
6338.86 1745
6339.61 1713
6340.36 1868
6341.11 1728
6341.86 1706
6342.61 1718
6343.36 1642
6344.12 1664
6344.87 1572
6345.62 1687
6346.37 1674
6347.12 1650
6347.87 1802
6348.62 1831
6349.38 1899
6350.13 1796
6350.88 1893
6351.63 2013
6352.38 1865
6353.14 2165
6353.89 2215
6354.64 2091
6355.39 2085
6356.14 2181
6356.90 2137
6357.65 2154
6358.40 1934
6359.15 1969
6359.91 2021
6360.66 1880
6361.41 1780
6362.16 1746
6362.92 1748
6363.67 1724
6364.42 1750
6365.17 1746
6365.93 1690
6366.68 1791
6367.43 1728
6368.19 1771
6368.94 1772
6369.69 1779
6370.44 1775
6371.20 1751
6371.95 1869
6372.70 1864
6373.46 1730
6374.21 1715
6374.96 1843
6375.72 1674
6376.47 1724
6377.22 1739
6377.98 1680
6378.73 1709
6379.48 1707
6380.24 1768
6380.99 1870
6381.75 1854
6382.50 1925
6383.25 1848
6384.01 1885
6384.76 1752
6385.51 1817
6386.27 1662
6387.02 1743
6387.78 1652
6388.53 1718
6389.28 1686
6390.04 1591
6390.79 1539
6391.55 1594
6392.30 1501
6393.06 1564
6393.81 1556
6394.56 1441
6395.32 1469
6396.07 1650
6396.83 1604
6397.58 1531
6398.34 1594
6399.09 1609
6399.85 1473
6400.60 1447
6401.36 1475
6402.11 1568
6402.87 1566
6403.62 1512
6404.38 1506
6405.13 1418
6405.89 1528
6406.64 1646
6407.40 1655
6408.15 1635
6408.91 1607
6409.66 1661
6410.42 1812
6411.17 1797
6411.93 1812
6412.68 1771
6413.44 1643
6414.20 1609
6414.95 1585
6415.71 1493
6416.46 1547
6417.22 1554
6417.97 1614
6418.73 1480
6419.49 1499
6420.24 1475
6421.00 1512
6421.75 1564
6422.51 1540
6423.27 1535
6424.02 1528
6424.78 1466
6425.54 1460
6426.29 1509
6427.05 1448
6427.80 1478
6428.56 1569
6429.32 1358
6430.07 1379
6430.83 1254
6431.59 1347
6432.34 1461
6433.10 1517
6433.86 1486
6434.61 1433
6435.37 1553
6436.13 1656
6436.88 1604
6437.64 1530
6438.40 1450
6439.16 1465
6439.91 1504
6440.67 1573
6441.43 1497
6442.18 1498
6442.94 1553
6443.70 1579
6444.46 1610
6445.21 1584
6445.97 1643
6446.73 1544
6447.49 1427
6448.24 1536
6449.00 1633
6449.76 1578
6450.52 1558
6451.28 1518
6452.03 1602
6452.79 1615
6453.55 1620
6454.31 1589
6455.06 1423
6455.82 1657
6456.58 1742
6457.34 1692
6458.10 1568
6458.86 1581
6459.61 1660
6460.37 1746
6461.13 1778
6461.89 1754
6462.65 1639
6463.41 1594
6464.16 1728
6464.92 1857
6465.68 1785
6466.44 1896
6467.20 1810
6467.96 1859
6468.72 1942
6469.48 1940
6470.23 1949
6470.99 1954
6471.75 1981
6472.51 2064
6473.27 2080
6474.03 2004
6474.79 2113
6475.55 1996
6476.31 2107
6477.07 2063
6477.83 2036
6478.59 1956
6479.35 2122
6480.10 2165
6480.86 2219
6481.62 2189
6482.38 2202
6483.14 2315
6483.90 2163
6484.66 2184
6485.42 2397
6486.18 2439
6486.94 2446
6487.70 2537
6488.46 2495
6489.22 2729
6489.98 2712
6490.74 2694
6491.50 2826
6492.26 3033
6493.02 3015
6493.78 3176
6494.54 3319
6495.30 3307
6496.06 3386
6496.82 3516
6497.59 3611
6498.35 3596
6499.11 3681
6499.87 3744
6500.63 3557
6501.39 3499
6502.15 3531
6502.91 3419
6503.67 3520
6504.43 3481
6505.19 3585
6505.95 3569
6506.71 3687
6507.48 3684
6508.24 3740
6509.00 4003
6509.76 3968
6510.52 3959
6511.28 4153
6512.04 4231
6512.80 4314
6513.57 4375
6514.33 4369
6515.09 4425
6515.85 4372
6516.61 4281
6517.37 4342
6518.14 4471
6518.90 4596
6519.66 4767
6520.42 4896
6521.18 5043
6521.95 5161
6522.71 5086
6523.47 5321
6524.23 5704
6524.99 6149
6525.76 6772
6526.52 7353
6527.28 8193
6528.04 9060
6528.80 9796
6529.57 10150
6530.33 10399
6531.09 10343
6531.85 9930
6532.62 9536
6533.38 9476
6534.14 10069
6534.91 11582
6535.67 14034
6536.43 16610
6537.19 19133
6537.96 20879
6538.72 22128
6539.48 21724
6540.25 20556
6541.01 18810
6541.77 16004
6542.53 13253
6543.30 11007
6544.06 8968
6544.82 7340
6545.59 6089
6546.35 5465
6547.11 4685
6547.88 4317
6548.64 4197
6549.41 3944
6550.17 3750
6550.93 3706
6551.70 3817
6552.46 3773
6553.22 3654
6553.99 3712
6554.75 3474
6555.52 3435
6556.28 3426
6557.04 3314
6557.81 3249
6558.57 3349
6559.34 3236
6560.10 3195
6560.86 3316
6561.63 3298
6562.39 3426
6563.16 3650
6563.92 3754
6564.69 3936
6565.45 3973
6566.21 4188
6566.98 4444
6567.74 4169
6568.51 4058
6569.27 4090
6570.04 3828
6570.80 3831
6571.57 3896
6572.33 3754
6573.10 4059
6573.86 4261
6574.63 4327
6575.39 4433
6576.16 4647
6576.92 4639
6577.69 4720
6578.45 4626
6579.22 4655
6579.98 4570
6580.75 4313
6581.51 4410
6582.28 4453
6583.05 4163
6583.81 4229
6584.58 4325
6585.34 4052
6586.11 4036
6586.87 4246
6587.64 4162
6588.41 4075
6589.17 4397
6589.94 4458
6590.70 4461
6591.47 4857
6592.24 5271
6593.00 5895
6593.77 6664
6594.53 7451
6595.30 8368
6596.07 9133
6596.83 9068
6597.60 8980
6598.37 8685
6599.13 8486
6599.90 7698
6600.66 6633
6601.43 5889
6602.20 5310
6602.96 4695
6603.73 4319
6604.50 4050
6605.26 3945
6606.03 3717
6606.80 3637
6607.57 3572
6608.33 3381
6609.10 3266
6609.87 3397
6610.63 3335
6611.40 3531
6612.17 3559
6612.94 3452
6613.70 3516
6614.47 3393
6615.24 3162
6616.00 3068
6616.77 3158
6617.54 2993
6618.31 3034
6619.08 3037
6619.84 2952
6620.61 3020
6621.38 2944
6622.15 2992
6622.91 2985
6623.68 2932
6624.45 2874
6625.22 2784
6625.99 2847
6626.75 3063
6627.52 2940
6628.29 2848
6629.06 2970
6629.83 2850
6630.59 2891
6631.36 3108
6632.13 3238
6632.90 3429
6633.67 3618
6634.44 3945
6635.21 4191
6635.97 4644
6636.74 4777
6637.51 4558
6638.28 4394
6639.05 4290
6639.82 4042
6640.59 3731
6641.36 3329
6642.12 3331
6642.89 3194
6643.66 3130
6644.43 2829
6645.20 2776
6645.97 2781
6646.74 2752
6647.51 2813
6648.28 2710
6649.05 2676
6649.82 2946
6650.59 2884
6651.36 2866
6652.12 2957
6652.89 2849
6653.66 2987
6654.43 2982
6655.20 2990
6655.97 3014
6656.74 3056
6657.51 3251
6658.28 3172
6659.05 3137
6659.82 3018
6660.59 2827
6661.36 2784
6662.13 2653
6662.90 2618
6663.67 2580
6664.44 2541
6665.21 2583
6665.98 2815
6666.75 2536
6667.52 2641
6668.30 2706
6669.07 2681
6669.84 2778
6670.61 2930
6671.38 2851
6672.15 2866
6672.92 2829
6673.69 2858
6674.46 2728
6675.23 2982
6676.00 2770
6676.77 2812
6677.54 2727
6678.32 2903
6679.09 2988
6679.86 2999
6680.63 2934
6681.40 3032
6682.17 3092
6682.94 3281
6683.71 3425
6684.49 3702
6685.26 3997
6686.03 4193
6686.80 4331
6687.57 4239
6688.34 4045
6689.11 3869
6689.89 3505
6690.66 3345
6691.43 3106
6692.20 2884
6692.97 2758
6693.75 2780
6694.52 2642
6695.29 2726
6696.06 2757
6696.83 2633
6697.61 2566
6698.38 2510
6699.15 2527
6699.92 2509
6700.70 2391
6701.47 2570
6702.24 2613
6703.01 2618
6703.79 2606
6704.56 2490
6705.33 2418
6706.10 2514
6706.88 2488
6707.65 2515
6708.42 2663
6709.19 2533
6709.97 2778
6710.74 2500
6711.51 2363
6712.29 2299
6713.06 2391
6713.83 2435
6714.61 2346
6715.38 2251
6716.15 2280
6716.92 2282
6717.70 2301
6718.47 2199
6719.24 2373
6720.02 2219
6720.79 2191
6721.57 2111
6722.34 2068
6723.11 2068
6723.89 2177
6724.66 2166
6725.43 2202
6726.21 2184
6726.98 2240
6727.76 2305
6728.53 2312
6729.30 2191
6730.08 2333
6730.85 2524
6731.63 2443
6732.40 2563
6733.17 2577
6733.95 2569
6734.72 2599
6735.50 2477
6736.27 2576
6737.05 2689
6737.82 2630
6738.59 2595
6739.37 2636
6740.14 2571
6740.92 2543
6741.69 2746
6742.47 2633
6743.24 2446
6744.02 2730
6744.79 2682
6745.57 2728
6746.34 2852
6747.12 2830
6747.89 2934
6748.67 3237
6749.44 3244
6750.22 3248
6750.99 3249
6751.77 3621
6752.54 4049
6753.32 4632
6754.09 5023
6754.87 4926
6755.65 5106
6756.42 4717
6757.20 3892
6757.97 3587
6758.75 3344
6759.52 3102
6760.30 2807
6761.08 2833
6761.85 2866
6762.63 2860
6763.40 2641
6764.18 2459
6764.96 2510
6765.73 2429
6766.51 2506
6767.28 2486
6768.06 2528
6768.84 2565
6769.61 2522
6770.39 2406
6771.17 2440
6771.94 2443
6772.72 2378
6773.50 2332
6774.27 2273
6775.05 2273
6775.82 2273
6776.60 2194
6777.38 2105
6778.16 2048
6778.93 2148
6779.71 2170
6780.49 2135
6781.26 2106
6782.04 2124
6782.82 2106
6783.59 2143
6784.37 2133
6785.15 2073
6785.93 1960
6786.70 1997
6787.48 1998
6788.26 1969
6789.04 1965
6789.81 2046
6790.59 1972
6791.37 1972
6792.15 1971
6792.92 2086
6793.70 2177
6794.48 2127
6795.26 2111
6796.03 2093
6796.81 1897
6797.59 1982
6798.37 2026
6799.15 2035
6799.92 2058
6800.70 2142
6801.48 2029
6802.26 2006
6803.04 2049
6803.81 2039
6804.59 2119
6805.37 2361
6806.15 2455
6806.93 2688
6807.71 2584
6808.49 2502
6809.26 2477
6810.04 2316
6810.82 2135
6811.60 2006
6812.38 1958
6813.16 2125
6813.94 2264
6814.72 2171
6815.49 2083
6816.27 2048
6817.05 2159
6817.83 2031
6818.61 2258
6819.39 2119
6820.17 2208
6820.95 2209
6821.73 2141
6822.51 2162
6823.29 2099
6824.07 2111
6824.85 2097
6825.62 2218
6826.40 2023
6827.18 1998
6827.96 2000
6828.74 1960
6829.52 2035
6830.30 2052
6831.08 2032
6831.86 2007
6832.64 1915
6833.42 1836
6834.20 1877
6834.98 1848
6835.76 2040
6836.54 1920
6837.32 1903
6838.10 1804
6838.88 1883
6839.66 1857
6840.44 1858
6841.22 1960
6842.01 1958
6842.79 1919
6843.57 1845
6844.35 1764
6845.13 1769
6845.91 1765
6846.69 1823
6847.47 2080
6848.25 2140
6849.03 2308
6849.81 2799
6850.59 3157
6851.37 3743
6852.16 4068
6852.94 4259
6853.72 4329
6854.50 4268
6855.28 4029
6856.06 3663
6856.84 3397
6857.62 2932
6858.41 2848
6859.19 2536
6859.97 2254
6860.75 2105
6861.53 2147
6862.31 2218
6863.09 2156
6863.88 2069
6864.66 2228
6865.44 2203
6866.22 2379
6867.00 2474
6867.79 2572
6868.57 2535
6869.35 2558
6870.13 2692
6870.91 2614
6871.70 2594
6872.48 2492
6873.26 2495
6874.04 2587
6874.83 2435
6875.61 2494
6876.39 2486
6877.17 2502
6877.96 2496
6878.74 2566
6879.52 2635
6880.30 2669
6881.09 2818
6881.87 2913
6882.65 3016
6883.43 3005
6884.22 3085
6885.00 3178
6885.78 3327
6886.57 3727
6887.35 4292
6888.13 5076
6888.92 6182
6889.70 6596
6890.48 7057
6891.26 7128
6892.05 6573
6892.83 5991
6893.62 5109
6894.40 4571
6895.18 3971
6895.97 3546
6896.75 3464
6897.53 3404
6898.32 3258
6899.10 3318
6899.88 3286
6900.67 3347
6901.45 3331
6902.24 3253
6903.02 3286
6903.80 3276
6904.59 3280
6905.37 3129
6906.16 3146
6906.94 3034
6907.72 2942
6908.51 3064
6909.29 2945
6910.08 2743
6910.86 2903
6911.65 2867
6912.43 2733
6913.21 2603
6914.00 2721
6914.78 2690
6915.57 2671
6916.35 2583
6917.14 2712
6917.92 2721
6918.71 2698
6919.49 2615
6920.28 2571
6921.06 2457
6921.85 2460
6922.63 2336
6923.42 2595
6924.20 2606
6924.99 2610
6925.77 2588
6926.56 2575
6927.34 2683
6928.13 2754
6928.91 2771
6929.70 2895
6930.49 2954
6931.27 2846
6932.06 2815
6932.84 2869
6933.63 2910
6934.41 2993
6935.20 3170
6935.99 3107
6936.77 3151
6937.56 3113
6938.34 3054
6939.13 3203
6939.92 3197
6940.70 3460
6941.49 3613
6942.27 4157
6943.06 4189
6943.85 4385
6944.63 4461
6945.42 4544
6946.21 4892
6946.99 5042
6947.78 5172
6948.57 5619
6949.35 5610
6950.14 5845
6950.92 5914
6951.71 5769
6952.50 5271
6953.29 4984
6954.07 4727
6954.86 4388
6955.65 4174
6956.43 3981
6957.22 3851
6958.01 4056
6958.79 4097
6959.58 4078
6960.37 4017
6961.16 4048
6961.94 4078
6962.73 4059
6963.52 4104
6964.31 4075
6965.09 4273
6965.88 4308
6966.67 4498
6967.46 4720
6968.24 4853
6969.03 5148
6969.82 5250
6970.61 5574
6971.39 5634
6972.18 5907
6972.97 5964
6973.76 6013
6974.55 6042
6975.33 5848
6976.12 5824
6976.91 5625
6977.70 5484
6978.49 5629
6979.27 5727
6980.06 5811
6980.85 6005
6981.64 6529
6982.43 7221
6983.22 9002
6984.01 11741
6984.79 15418
6985.58 19352
6986.37 22898
6987.16 25375
6987.95 27041
6988.74 27004
6989.53 26159
6990.32 24138
6991.10 21304
6991.89 18346
6992.68 15106
6993.47 12344
6994.26 9887
6995.05 8077
6995.84 6987
6996.63 6018
6997.42 5274
6998.21 4838
6999.00 4728
6999.79 4651
7000.58 4600
7001.36 4995
7002.15 4951
7002.94 5048
7003.73 4953
7004.52 4788
7005.31 4753
7006.10 4362
7006.89 3970
7007.68 3715
7008.47 3281
7009.26 3077
7010.05 3134
7010.84 2837
7011.63 2960
7012.42 3134
7013.21 3300
7014.00 3420
7014.79 3647
7015.58 3716
7016.37 3801
7017.16 3682
7017.96 3619
7018.75 3582
7019.54 3396
7020.33 3338
7021.12 3234
7021.91 3340
7022.70 3499
7023.49 3463
7024.28 3525
7025.07 3635
7025.86 3758
7026.65 3688
7027.44 3791
7028.24 3730
7029.03 3561
7029.82 3558
7030.61 3393
7031.40 3287
7032.19 3226
7032.98 2944
7033.77 3053
7034.57 2927
7035.36 2992
7036.15 2985
7036.94 2987
7037.73 2931
7038.52 3002
7039.32 3189
7040.11 3197
7040.90 3269
7041.69 3530
7042.48 3517
7043.27 3485
7044.07 3578
7044.86 3697
7045.65 3560
7046.44 3646
7047.23 3818
7048.03 3811
7048.82 4130
7049.61 4652
7050.40 5193
7051.20 5913
7051.99 6344
7052.78 6152
7053.57 6140
7054.37 5624
7055.16 5074
7055.95 4617
7056.74 4071
7057.54 3714
7058.33 3494
7059.12 3344
7059.91 3232
7060.71 3283
7061.50 3258
7062.29 3284
7063.09 3393
7063.88 3368
7064.67 3326
7065.47 3388
7066.26 3380
7067.05 3304
7067.85 3324
7068.64 3381
7069.43 3172
7070.23 2936
7071.02 2848
7071.81 2858
7072.61 2946
7073.40 2960
7074.19 2791
7074.99 2631
7075.78 2683
7076.57 2533
7077.37 2486
7078.16 2496
7078.96 2379
7079.75 2368
7080.54 2455
7081.34 2550
7082.13 2470
7082.93 2238
7083.72 2438
7084.51 2228
7085.31 2318
7086.10 2373
7086.90 2343
7087.69 2236
7088.49 2088
7089.28 2184
7090.08 2032
7090.87 2145
7091.66 2057
7092.46 2068
7093.25 2052
7094.05 2107
7094.84 2096
7095.64 2138
7096.43 2145
7097.23 2064
7098.02 2047
7098.82 1976
7099.61 1875
7100.41 1919
7101.20 1971
7102.00 1931
7102.79 2027
7103.59 2076
7104.38 1931
7105.18 1875
7105.98 1837
7106.77 1978
7107.57 1877
7108.36 1690
7109.16 1774
7109.95 1754
7110.75 1724
7111.54 1789
7112.34 1829
7113.14 1775
7113.93 1848
7114.73 1849
7115.52 1845
7116.32 1832
7117.12 1905
7117.91 1924
7118.71 1870
7119.50 1761
7120.30 1883
7121.10 1764
7121.89 1710
7122.69 1794
7123.49 1745
7124.28 1827
7125.08 1873
7125.88 1945
7126.67 1805
7127.47 1568
7128.27 1702
7129.06 1717
7129.86 1745
7130.66 1770
7131.45 1808
7132.25 1914
7133.05 1943
7133.84 1825
7134.64 1787
7135.44 1886
7136.23 1754
7137.03 1798
7137.83 1751
7138.63 1716
7139.42 1675
7140.22 1633
7141.02 1700
7141.82 1833
7142.61 1632
7143.41 1514
7144.21 1608
7145.01 1607
7145.80 1577
7146.60 1553
7147.40 1494
7148.20 1508
7148.99 1552
7149.79 1406
7150.59 1363
7151.39 1461
7152.19 1394
7152.98 1484
7153.78 1399
7154.58 1443
7155.38 1517
7156.18 1574
7156.98 1723
7157.77 1758
7158.57 1771
7159.37 1801
7160.17 1636
7160.97 1681
7161.77 1640
7162.56 1590
7163.36 1406
7164.16 1408
7164.96 1353
7165.76 1273
7166.56 1364
7167.36 1313
7168.16 1225
7168.95 1271
7169.75 1266
7170.55 1341
7171.35 1333
7172.15 1342
7172.95 1325
7173.75 1340
7174.55 1248
7175.35 1234
7176.15 1365
7176.95 1333
7177.75 1271
7178.55 1211
7179.35 1145
7180.14 1145
7180.94 1260
7181.74 1304
7182.54 1288
7183.34 1232
7184.14 1259
7184.94 1249
7185.74 1282
7186.54 1288
7187.34 1213
7188.14 1341
7188.94 1227
7189.74 1178
7190.54 1342
7191.34 1273
7192.14 1236
7192.94 1200
7193.74 1294
7194.54 1218
7195.35 1203
7196.15 1140
7196.95 1150
7197.75 1179
7198.55 1200
7199.35 1241
7200.15 1229
7200.95 1244
7201.75 1249
7202.55 1213
7203.35 1247
7204.15 1209
7204.95 1193
7205.75 1074
7206.56 1000
7207.36 1110
7208.16 1142
7208.96 1138
7209.76 1186
7210.56 1190
7211.36 1228
7212.16 1214
7212.97 1153
7213.77 1096
7214.57 1246
7215.37 1238
7216.17 1190
7216.97 1295
7217.78 1221
7218.58 1295
7219.38 1397
7220.18 1303
7220.98 1152
7221.78 1251
7222.59 1242
7223.39 1181
7224.19 1175
7224.99 1165
7225.79 1163
7226.60 1269
7227.40 1161
7228.20 1201
7229.00 1248
7229.81 1245
7230.61 1227
7231.41 1206
7232.21 1178
7233.02 1130
7233.82 1134
7234.62 1166
7235.42 1147
7236.23 1256
7237.03 1193
7237.83 1162
7238.63 1259
7239.44 1294
7240.24 1242
7241.04 1291
7241.85 1246
7242.65 1184
7243.45 1220
7244.26 1195
7245.06 1233
7245.86 1243
7246.67 1262
7247.47 1217
7248.27 1270
7249.08 1236
7249.88 1207
7250.68 1233
7251.49 1337
7252.29 1318
7253.09 1229
7253.90 1270
7254.70 1276
7255.50 1262
7256.31 1348
7257.11 1221
7257.92 1325
7258.72 1193
7259.52 1281
7260.33 1425
7261.13 1420
7261.94 1559
7262.74 1523
7263.54 1641
7264.35 1651
7265.15 1617
7265.96 1592
7266.76 1500
7267.57 1462
7268.37 1421
7269.18 1351
7269.98 1375
7270.78 1315
7271.59 1297
7272.39 1363
7273.20 1304
7274.00 1314
7274.81 1263
7275.61 1260
7276.42 1223
7277.22 1324
7278.03 1438
7278.83 1362
7279.64 1433
7280.44 1470
7281.25 1434
7282.05 1472
7282.86 1596
7283.66 1883
7284.47 2099
7285.28 2299
7286.08 2500
7286.89 2627
7287.69 2710
7288.50 2573
7289.30 2235
7290.11 2091
7290.91 2068
7291.72 1794
7292.53 1767
7293.33 1668
7294.14 1520
7294.94 1423
7295.75 1346
7296.56 1423
7297.36 1388
7298.17 1394
7298.97 1333
7299.78 1309
7300.59 1400
7301.39 1452
7302.20 1455
7303.01 1412
7303.81 1465
7304.62 1403
7305.43 1346
7306.23 1334
7307.04 1366
7307.85 1290
7308.65 1417
7309.46 1451
7310.27 1303
7311.07 1420
7311.88 1479
7312.69 1545
7313.49 1602
7314.30 1640
7315.11 1694
7315.91 1737
7316.72 1708
7317.53 1885
7318.34 2206
7319.14 2506
7319.95 2800
7320.76 3022
7321.57 2997
7322.37 2811
7323.18 2638
7323.99 2306
7324.80 2309
7325.60 2238
7326.41 1918
7327.22 1760
7328.03 1687
7328.83 1683
7329.64 1625
7330.45 1620
7331.26 1603
7332.07 1427
7332.87 1530
7333.68 1566
7334.49 1743
7335.30 1616
7336.11 1527
7336.92 1555
7337.72 1522
7338.53 1518
7339.34 1501
7340.15 1482
7340.96 1487
7341.77 1444
7342.57 1441
7343.38 1339
7344.19 1386
7345.00 1369
7345.81 1296
7346.62 1342
7347.43 1260
7348.24 1184
7349.05 1177
7349.85 1230
7350.66 1220
7351.47 1209
7352.28 1221
7353.09 1293
7353.90 1121
7354.71 1133
7355.52 1109
7356.33 1151
7357.14 1222
7357.95 1135
7358.76 1117
7359.57 1259
7360.38 1265
7361.18 1278
7361.99 1263
7362.80 1210
7363.61 1189
7364.42 1162
7365.23 1046
7366.04 1144
7366.85 1155
7367.66 1135
7368.47 1102
7369.28 977
7370.09 1051
7370.90 1110
7371.71 1032
7372.52 1065
7373.33 1172
7374.14 1218
7374.96 1166
7375.77 1155
7376.58 1235
7377.39 1194
7378.20 1037
7379.01 1163
7379.82 1132
7380.63 1076
7381.44 1032
7382.25 1107
7383.06 1206
7383.87 1148
7384.68 1033
7385.49 1060
7386.31 1123
7387.12 1129
7387.93 1086
7388.74 1098
7389.55 1123
7390.36 1127
7391.17 1126
7391.98 1076
7392.79 1119
7393.61 1097
7394.42 1085
7395.23 1047
7396.04 1089
7396.85 1112
7397.66 1078
7398.48 1156
7399.29 1031
7400.10 1111
7400.91 1045
7401.72 1099
7402.53 1146
7403.35 1067
7404.16 1109
7404.97 1038
7405.78 1128
7406.59 1105
7407.41 982
7408.22 1039
7409.03 1110
7409.84 1034
7410.66 1077
7411.47 1032
7412.28 1101
7413.09 1017
7413.91 1060
7414.72 1004
7415.53 961
7416.34 988
7417.16 982
7417.97 931
7418.78 991
7419.60 1002
7420.41 988
7421.22 976
7422.03 968
7422.85 890
7423.66 924
7424.47 1038
7425.29 1016
7426.10 1002
7426.91 1012
7427.73 1104
7428.54 1087
7429.35 1085
7430.17 1125
7430.98 1199
7431.79 1136
7432.61 1203
7433.42 1222
7434.23 1160
7435.05 1150
7435.86 1128
7436.67 1206
7437.49 1130
7438.30 1096
7439.12 1072
7439.93 1085
7440.74 1043
7441.56 1151
7442.37 1070
7443.19 1087
7444.00 1095
7444.82 1058
7445.63 1027
7446.44 1024
7447.26 957
7448.07 1033
7448.89 1104
7449.70 975
7450.52 951
7451.33 977
7452.15 916
7452.96 1045
7453.77 947
7454.59 983
7455.40 968
7456.22 944
7457.03 924
7457.85 974
7458.66 1044
7459.48 1185
7460.29 1043
7461.11 1073
7461.92 1023
7462.74 1046
7463.55 1102
7464.37 1105
7465.19 1029
7466.00 1113
7466.82 1128
7467.63 1093
7468.45 1105
7469.26 1067
7470.08 929
7470.89 960
7471.71 1035
7472.53 1125
7473.34 1152
7474.16 1097
7474.97 1173
7475.79 1202
7476.60 1117
7477.42 1081
7478.24 1085
7479.05 1119
7479.87 1124
7480.69 1078
7481.50 1079
7482.32 1104
7483.13 1144
7483.95 1274
7484.77 1182
7485.58 1252
7486.40 1208
7487.22 1111
7488.03 1016
7488.85 1044
7489.67 1054
7490.48 976
7491.30 937
7492.12 1045
7492.93 985
7493.75 972
7494.57 915
7495.38 955
7496.20 990
7497.02 994
7497.84 997
7498.65 969
7499.47 938
7500.29 900
7501.10 1000
7501.92 913
7502.74 916
7503.56 971
7504.37 1002
7505.19 968
7506.01 872
7506.83 899
7507.64 898
7508.46 1023
7509.28 926
7510.10 906
7510.92 946
7511.73 962
7512.55 966
7513.37 902
7514.19 876
7515.01 984
7515.82 905
7516.64 875
7517.46 883
7518.28 927
7519.10 937
7519.91 910
7520.73 885
7521.55 932
7522.37 883
7523.19 939
7524.01 901
7524.83 905
7525.64 889
7526.46 966
7527.28 1026
7528.10 953
7528.92 886
7529.74 927
7530.56 932
7531.38 987
7532.20 904
7533.01 933
7533.83 904
7534.65 890
7535.47 905
7536.29 891
7537.11 782
7537.93 879
7538.75 886
7539.57 826
7540.39 861
7541.21 887
7542.03 907
7542.85 916
7543.67 951
7544.49 916
7545.31 930
7546.12 912
7546.94 966
7547.76 945
7548.58 906
7549.40 1017
7550.22 919
7551.04 935
7551.86 943
7552.68 913
7553.50 935
7554.33 875
7555.15 919
7555.97 925
7556.79 1019
7557.61 1028
7558.43 1012
7559.25 1000
7560.07 1055
7560.89 962
7561.71 950
7562.53 1004
7563.35 979
7564.17 988
7564.99 1053
7565.81 1102
7566.63 985
7567.45 1060
7568.28 1028
7569.10 1022
7569.92 970
7570.74 947
7571.56 960
7572.38 925
7573.20 993
7574.02 902
7574.84 888
7575.67 1044
7576.49 1009
7577.31 995
7578.13 907
7578.95 953
7579.77 1012
7580.60 1019
7581.42 1076
7582.24 1026
7583.06 1039
7583.88 1074
7584.70 1095
7585.53 1076
7586.35 1064
7587.17 1116
7587.99 1078
7588.81 1042
7589.64 1079
7590.46 1154
7591.28 1165
7592.10 1193
7592.93 1179
7593.75 1186
7594.57 1205
7595.39 1193
7596.21 1188
7597.04 1112
7597.86 1149
7598.68 1195
7599.51 1189
7600.33 1191
7601.15 1225
7601.97 1255
7602.80 1281
7603.62 1403
7604.44 1512
7605.27 1503
7606.09 1604
7606.91 1576
7607.73 1624
7608.56 1585
7609.38 1487
7610.20 1480
7611.03 1612
7611.85 1402
7612.67 1363
7613.50 1356
7614.32 1387
7615.14 1423
7615.97 1484
7616.79 1445
7617.62 1542
7618.44 1640
7619.26 1685
7620.09 1789
7620.91 1824
7621.73 1820
7622.56 1783
7623.38 1612
7624.21 1581
7625.03 1635
7625.85 1540
7626.68 1509
7627.50 1453
7628.33 1478
7629.15 1398
7629.98 1499
7630.80 1685
7631.62 1699
7632.45 1905
7633.27 1933
7634.10 2090
7634.92 1991
7635.75 1955
7636.57 1822
7637.40 1708
7638.22 1537
7639.05 1369
7639.87 1310
7640.70 1283
7641.52 1190
7642.35 1277
7643.17 1161
7644.00 1118
7644.82 1124
7645.65 1087
7646.47 1150
7647.30 1162
7648.12 1252
7648.95 1227
7649.77 1279
7650.60 1204
7651.42 1174
7652.25 1118
7653.07 1145
7653.90 1145
7654.73 1191
7655.55 1101
7656.38 1065
7657.20 1058
7658.03 971
7658.85 1052
7659.68 1017
7660.51 1005
7661.33 1076
7662.16 1054
7662.98 1029
7663.81 938
7664.64 1039
7665.46 987
7666.29 1021
7667.12 1034
7667.94 1029
7668.77 998
7669.59 1028
7670.42 1091
7671.25 1047
7672.07 1043
7672.90 963
7673.73 979
7674.55 1020
7675.38 1075
7676.21 1018
7677.03 1013
7677.86 1030
7678.69 954
7679.52 948
7680.34 988
7681.17 1016
7682.00 960
7682.82 976
7683.65 1029
7684.48 953
7685.31 955
7686.13 984
7686.96 1034
7687.79 980
7688.62 944
7689.44 971
7690.27 971
7691.10 899
7691.93 905
7692.75 853
7693.58 900
7694.41 949
7695.24 980
7696.07 941
7696.89 959
7697.72 991
7698.55 943
7699.38 1015
7700.21 996
7701.03 888
7701.86 909
7702.69 977
7703.52 930
7704.35 1019
7705.17 946
7706.00 921
7706.83 996
7707.66 897
7708.49 871
7709.32 959
7710.15 923
7710.97 838
7711.80 856
7712.63 847
7713.46 795
7714.29 846
7715.12 857
7715.95 813
7716.78 889
7717.61 877
7718.44 946
7719.26 950
7720.09 931
7720.92 916
7721.75 781
7722.58 973
7723.41 915
7724.24 854
7725.07 859
7725.90 810
7726.73 919
7727.56 897
7728.39 854
7729.22 867
7730.05 844
7730.88 863
7731.71 844
7732.54 816
7733.37 794
7734.20 901
7735.03 864
7735.86 839
7736.69 821
7737.52 834
7738.35 853
7739.18 851
7740.01 860
7740.84 874
7741.67 819
7742.50 810
7743.33 824
7744.16 833
7744.99 858
7745.82 857
7746.65 869
7747.48 926
7748.31 1036
7749.14 1096
7749.97 1162
7750.80 1176
7751.64 1029
7752.47 1023
7753.30 1064
7754.13 973
7754.96 933
7755.79 926
7756.62 930
7757.45 885
7758.28 834
7759.12 829
7759.95 855
7760.78 875
7761.61 833
7762.44 851
7763.27 922
7764.10 1019
7764.94 957
7765.77 933
7766.60 944
7767.43 978
7768.26 940
7769.09 958
7769.93 976
7770.76 948
7771.59 994
7772.42 955
7773.25 921
7774.09 886
7774.92 959
7775.75 927
7776.58 988
7777.41 978
7778.25 930
7779.08 917
7779.91 930
7780.74 940
7781.58 940
7782.41 1060
7783.24 938
7784.07 915
7784.91 941
7785.74 979
7786.57 978
7787.41 990
7788.24 946
7789.07 944
7789.90 894
7790.74 1001
7791.57 976
7792.40 911
7793.24 960
7794.07 982
7794.90 973
7795.74 1046
7796.57 973
7797.40 901
7798.24 1027
7799.07 1133
7799.90 1148
7800.74 1134
7801.57 1079
7802.40 1152
7803.24 1088
7804.07 1175
7804.90 1157
7805.74 1047
7806.57 1202
7807.41 1155
7808.24 1278
7809.07 1253
7809.91 1234
7810.74 1235
7811.58 1301
7812.41 1325
7813.24 1375
7814.08 1316
7814.91 1375
7815.75 1453
7816.58 1530
7817.42 1504
7818.25 1562
7819.09 1700
7819.92 1570
7820.75 1573
7821.59 1594
7822.42 1565
7823.26 1573
7824.09 1606
7824.93 1564
7825.76 1623
7826.60 1823
7827.43 1999
7828.27 2154
7829.10 2073
7829.94 2038
7830.77 1934
7831.61 1790
7832.44 1726
7833.28 1790
7834.11 1786
7834.95 1812
7835.78 1819
7836.62 1800
7837.46 1802
7838.29 1755
7839.13 1789
7839.96 1532
7840.80 1611
7841.63 1578
7842.47 1609
7843.31 1513
7844.14 1466
7844.98 1413
7845.81 1416
7846.65 1489
7847.48 1369
7848.32 1403
7849.16 1450
7849.99 1384
7850.83 1327
7851.67 1313
7852.50 1257
7853.34 1294
7854.17 1343
7855.01 1285
7855.85 1360
7856.68 1421
7857.52 1462
7858.36 1540
7859.19 1588
7860.03 1594
7860.87 1760
7861.70 1766
7862.54 1648
7863.38 1683
7864.21 1590
7865.05 1607
7865.89 1571
7866.73 1500
7867.56 1442
7868.40 1459
7869.24 1583
7870.07 1657
7870.91 1719
7871.75 1764
7872.59 1630
7873.42 1589
7874.26 1659
7875.10 1819
7875.94 1768
7876.77 1886
7877.61 2058
7878.45 2264
7879.29 2654
7880.12 2770
7880.96 2736
7881.80 2641
7882.64 2442
7883.48 2415
7884.31 2317
7885.15 2110
7885.99 2165
7886.83 2011
7887.67 1940
7888.50 1847
7889.34 1796
7890.18 1851
7891.02 1983
7891.86 1958
7892.70 2027
7893.53 2173
7894.37 2004
7895.21 1879
7896.05 1812
7896.89 1653
7897.73 1599
7898.57 1619
7899.41 1633
7900.24 1655
7901.08 1528
7901.92 1534
7902.76 1547
7903.60 1483
7904.44 1382
7905.28 1364
7906.12 1336
7906.96 1215
7907.80 1342
7908.63 1285
7909.47 1266
7910.31 1311
7911.15 1163
7911.99 1213
7912.83 1292
7913.67 1268
7914.51 1214
7915.35 1219
7916.19 1306
7917.03 1302
7917.87 1343
7918.71 1346
7919.55 1471
7920.39 1361
7921.23 1489
7922.07 1484
7922.91 1395
7923.75 1232
7924.59 1199
7925.43 1227
7926.27 1176
7927.11 1168
7927.95 1127
7928.79 1106
7929.63 1099
7930.47 1045
7931.31 1060
7932.15 1131
7932.99 1117
7933.83 1083
7934.67 1090
7935.52 1091
7936.36 1177
7937.20 1124
7938.04 1015
7938.88 1004
7939.72 1029
7940.56 1063
7941.40 1047
7942.24 1120
7943.08 1139
7943.92 1148
7944.77 971
7945.61 971
7946.45 1065
7947.29 1077
7948.13 1174
7948.97 1136
7949.81 1154
7950.66 1127
7951.50 1211
7952.34 1358
7953.18 1311
7954.02 1298
7954.86 1402
7955.71 1400
7956.55 1395
7957.39 1411
7958.23 1421
7959.07 1436
7959.92 1462
7960.76 1338
7961.60 1268
7962.44 1221
7963.28 1332
7964.13 1222
7964.97 1252
7965.81 1337
7966.65 1365
7967.50 1395
7968.34 1546
7969.18 1553
7970.02 1474
7970.87 1627
7971.71 1439
7972.55 1458
7973.39 1361
7974.24 1311
7975.08 1255
7975.92 1102
7976.76 1076
7977.61 1043
7978.45 1084
7979.29 1036
7980.14 1131
7980.98 1088
7981.82 981
7982.67 1019
7983.51 1021
7984.35 1018
7985.20 1005
7986.04 1046
7986.88 985
7987.73 1016
7988.57 1008
7989.41 976
7990.26 958
7991.10 952
7991.94 1005
7992.79 941
7993.63 888
7994.48 857
7995.32 891
7996.16 944
7997.01 918
7997.85 851
7998.70 877
7999.54 865
8000.38 839
8001.23 885
8002.07 814
8002.92 752
8003.76 858
8004.61 865
8005.45 795
8006.29 797
8007.14 849
8007.98 873
8008.83 830
8009.67 837
8010.52 879
8011.36 815
8012.21 846
8013.05 760
8013.90 843
8014.74 805
8015.59 858
8016.43 868
8017.28 832
8018.12 859
8018.97 865
8019.81 843
8020.66 810
8021.50 768
8022.35 802
8023.19 778
8024.04 892
8024.88 788
8025.73 773
8026.57 871
8027.42 910
8028.27 782
8029.11 858
8029.96 871
8030.80 773
8031.65 786
8032.49 790
8033.34 905
8034.19 815
8035.03 806
8035.88 809
8036.72 891
8037.57 775
8038.42 868
8039.26 857
8040.11 786
8040.96 804
8041.80 825
8042.65 793
8043.49 793
8044.34 912
8045.19 754
8046.03 742
8046.88 755
8047.73 825
8048.57 759
8049.42 828
8050.27 883
8051.11 844
8051.96 767
8052.81 789
8053.66 814
8054.50 829
8055.35 906
8056.20 888
8057.04 781
8057.89 797
8058.74 849
8059.59 827
8060.43 734
8061.28 733
8062.13 740
8062.97 824
8063.82 738
8064.67 685
8065.52 687
8066.37 763
8067.21 815
8068.06 765
8068.91 767
8069.76 763
8070.60 746
8071.45 762
8072.30 794
8073.15 810
8074.00 771
8074.84 686
8075.69 757
8076.54 748
8077.39 744
8078.24 792
8079.08 719
8079.93 709
8080.78 699
8081.63 685
8082.48 764
8083.33 730
8084.18 694
8085.02 739
8085.87 787
8086.72 693
8087.57 680
8088.42 692
8089.27 712
8090.12 776
8090.97 751
8091.81 778
8092.66 728
8093.51 742
8094.36 722
8095.21 746
8096.06 784
8096.91 708
8097.76 735
8098.61 787
8099.46 758
8100.31 753
8101.16 656
8102.01 705
8102.86 792
8103.71 716
8104.55 715
8105.40 723
8106.25 780
8107.10 821
8107.95 777
8108.80 742
8109.65 776
8110.50 814
8111.35 767
8112.20 727
8113.05 716
8113.90 731
8114.75 759
8115.60 734
8116.45 733
8117.30 742
8118.16 734
8119.01 808
8119.86 756
8120.71 829
8121.56 762
8122.41 831
8123.26 869
8124.11 857
8124.96 814
8125.81 789
8126.66 810
8127.51 804
8128.36 838
8129.21 784
8130.06 826
8130.92 811
8131.77 803
8132.62 837
8133.47 843
8134.32 856
8135.17 845
8136.02 862
8136.87 842
8137.73 822
8138.58 854
8139.43 821
8140.28 789
8141.13 923
8141.98 876
8142.83 871
8143.69 858
8144.54 856
8145.39 899
8146.24 948
8147.09 969
8147.95 958
8148.80 1008
8149.65 1046
8150.50 1046
8151.35 1005
8152.21 1054
8153.06 971
8153.91 1086
8154.76 1218
8155.61 1290
8156.47 1429
8157.32 1437
8158.17 1450
8159.02 1394
8159.88 1355
8160.73 1229
8161.58 1136
8162.44 1032
8163.29 1067
8164.14 1000
8164.99 1019
8165.85 977
8166.70 971
8167.55 845
8168.41 908
8169.26 915
8170.11 912
8170.96 888
8171.82 909
8172.67 918
8173.52 897
8174.38 874
8175.23 826
8176.08 829
8176.94 849
8177.79 903
8178.64 828
8179.50 793
8180.35 762
8181.21 766
8182.06 745
8182.91 787
8183.77 852
8184.62 824
8185.47 795
8186.33 716
8187.18 689
8188.04 700
8188.89 740
8189.74 742
8190.60 763
8191.45 778
8192.31 719
8193.16 681
8194.02 710
8194.87 686
8195.72 785
8196.58 790
8197.43 741
8198.29 815
8199.14 756
8200.00 761
8200.85 778
8201.71 689
8202.56 698
8203.42 740
8204.27 693
8205.13 687
8205.98 652
8206.84 771
8207.69 794
8208.55 744
8209.40 728
8210.26 761
8211.11 734
8211.97 775
8212.82 687
8213.68 686
8214.53 674
8215.39 698
8216.24 807
8217.10 804
8217.96 761
8218.81 801
8219.67 776
8220.52 734
8221.38 774
8222.23 824
8223.09 882
8223.95 834
8224.80 823
8225.66 877
8226.51 825
8227.37 755
8228.23 758
8229.08 769
8229.94 826
8230.79 752
8231.65 804
8232.51 717
8233.36 735
8234.22 798
8235.08 711
8235.93 699
8236.79 731
8237.65 751
8238.50 692
8239.36 700
8240.22 703
8241.07 756
8241.93 775
8242.79 724
8243.64 705
8244.50 793
8245.36 759
8246.21 668
8247.07 669
8247.93 695
8248.79 691
8249.64 698
8250.50 657
8251.36 662
8252.22 627
8253.07 616
8253.93 723
8254.79 705
8255.65 720
8256.50 686
8257.36 650
8258.22 647
8259.08 663
8259.93 624
8260.79 688
8261.65 753
8262.51 700
8263.37 738
8264.22 705
8265.08 714
8265.94 768
8266.80 706
8267.66 707
8268.51 791
8269.37 762
8270.23 748
8271.09 813
8271.95 838
8272.81 731
8273.66 771
8274.52 829
8275.38 781
8276.24 743
8277.10 796
8277.96 674
8278.82 721
8279.67 666
8280.53 738
8281.39 756
8282.25 776
8283.11 787
8283.97 810
8284.83 806
8285.69 799
8286.55 773
8287.41 800
8288.27 767
8289.12 729
8289.98 749
8290.84 863
8291.70 836
8292.56 834
8293.42 924
8294.28 950
8295.14 995
8296.00 1090
8296.86 1001
8297.72 981
8298.58 935
8299.44 884
8300.30 892
8301.16 876
8302.02 922
8302.88 880
8303.74 855
8304.60 822
8305.46 831
8306.32 805
8307.18 786
8308.04 716
8308.90 725
8309.76 694
8310.62 698
8311.48 769
8312.34 714
8313.20 744
8314.06 724
8314.92 739
8315.78 781
8316.65 740
8317.51 776
8318.37 778
8319.23 774
8320.09 750
8320.95 763
8321.81 790
8322.67 698
8323.53 717
8324.39 696
8325.26 701
8326.12 740
8326.98 706
8327.84 717
8328.70 652
8329.56 702
8330.42 720
8331.28 729
8332.15 682
8333.01 679
8333.87 718
8334.73 747
8335.59 726
8336.45 753
8337.32 645
8338.18 665
8339.04 761
8339.90 801
8340.76 739
8341.63 678
8342.49 712
8343.35 786
8344.21 726
8345.07 798
8345.94 773
8346.80 748
8347.66 713
8348.52 739
8349.39 753
8350.25 766
8351.11 714
8351.97 755
8352.84 785
8353.70 654
8354.56 715
8355.42 738
8356.29 698
8357.15 732
8358.01 750
8358.88 697
8359.74 711
8360.60 706
8361.46 683
8362.33 744
8363.19 686
8364.05 711
8364.92 722
8365.78 683
8366.64 793
8367.51 758
8368.37 706
8369.23 694
8370.10 716
8370.96 809
8371.82 760
8372.69 704
8373.55 781
8374.42 708
8375.28 734
8376.14 782
8377.01 800
8377.87 772
8378.73 723
8379.60 681
8380.46 722
8381.33 707
8382.19 729
8383.06 752
8383.92 674
8384.78 638
8385.65 768
8386.51 818
8387.38 688
8388.24 740
8389.11 732
8389.97 816
8390.83 659
8391.70 740
8392.56 698
8393.43 745
8394.29 742
8395.16 771
8396.02 719
8396.89 749
8397.75 730
8398.62 735
8399.48 718
8400.35 825
8401.21 805
8402.08 728
8402.94 756
8403.81 744
8404.67 738
8405.54 830
8406.40 829
8407.27 807
8408.14 783
8409.00 789
8409.87 837
8410.73 812
8411.60 788
8412.46 783
8413.33 805
8414.19 798
8415.06 822
8415.93 818
8416.79 836
8417.66 876
8418.52 896
8419.39 850
8420.26 858
8421.12 846
8421.99 808
8422.85 908
8423.72 962
8424.59 935
8425.45 990
8426.32 958
8427.19 960
8428.05 1007
8428.92 1087
8429.79 1125
8430.65 1002
8431.52 1013
8432.39 1038
8433.25 1136
8434.12 1016
8434.99 1061
8435.85 1052
8436.72 1054
8437.59 1147
8438.45 1163
8439.32 1249
8440.19 1256
8441.06 1184
8441.92 1251
8442.79 1420
8443.66 1645
8444.52 1663
8445.39 1748
8446.26 1723
8447.13 1724
8447.99 1623
8448.86 1653
8449.73 1644
8450.60 1462
8451.47 1324
8452.33 1446
8453.20 1453
8454.07 1376
8454.94 1462
8455.80 1530
8456.67 1483
8457.54 1574
8458.41 1521
8459.28 1558
8460.14 1600
8461.01 1580
8461.88 1630
8462.75 1669
8463.62 1581
8464.49 1553
8465.35 1469
8466.22 1482
8467.09 1532
8467.96 1690
8468.83 2142
8469.70 2559
8470.57 3166
8471.43 3773
8472.30 4329
8473.17 4341
8474.04 4301
8474.91 3858
8475.78 3396
8476.65 2976
8477.52 2666
8478.39 2069
8479.25 1796
8480.12 1617
8480.99 1474
8481.86 1391
8482.73 1253
8483.60 1277
8484.47 1228
8485.34 1259
8486.21 1186
8487.08 1211
8487.95 1091
8488.82 1137
8489.69 1137
8490.56 1109
8491.43 1059
8492.30 1018
8493.17 1001
8494.04 1018
8494.91 922
8495.78 904
8496.65 943
8497.52 949
8498.39 984
8499.26 1006
8500.13 1011
8501.00 1072
8501.87 1043
8502.74 951
8503.61 956
8504.48 958
8505.35 1021
8506.22 1023
8507.09 1063
8507.96 1075
8508.83 1144
8509.70 1082
8510.57 1179
8511.44 1181
8512.31 1139
8513.19 1142
8514.06 1199
8514.93 1166
8515.80 1087
8516.67 1050
8517.54 1037
8518.41 997
8519.28 993
8520.15 975
8521.03 1081
8521.90 1061
8522.77 1044
8523.64 1081
8524.51 1007
8525.38 974
8526.25 961
8527.13 1057
8528.00 1099
8528.87 1045
8529.74 1043
8530.61 1065
8531.48 1153
8532.36 1119
8533.23 1054
8534.10 1046
8534.97 1085
8535.84 1133
8536.72 1112
8537.59 1260
8538.46 1159
8539.33 1177
8540.20 1224
8541.08 1115
8541.95 1175
8542.82 1206
8543.69 1198
8544.57 1198
8545.44 1120
8546.31 1174
8547.18 1242
8548.06 1265
8548.93 1313
8549.80 1452
8550.67 1478
8551.55 1520
8552.42 1504
8553.29 1537
8554.17 1631
8555.04 1721
8555.91 1787
8556.79 1681
8557.66 1690
8558.53 1625
8559.41 1438
8560.28 1378
8561.15 1379
8562.03 1132
8562.90 1178
8563.77 1147
8564.65 1017
8565.52 964
8566.39 979
8567.27 981
8568.14 1002
8569.01 894
8569.89 1023
8570.76 1099
8571.64 965
8572.51 965
8573.38 1004
8574.26 920
8575.13 948
8576.01 871
8576.88 827
8577.75 872
8578.63 961
8579.50 1000
8580.38 902
8581.25 877
8582.12 901
8583.00 966
8583.87 966
8584.75 953
8585.62 933
8586.50 967
8587.37 957
8588.25 868
8589.12 906
8590.00 945
8590.87 919
8591.75 929
8592.62 950
8593.50 949
8594.37 893
8595.25 917
8596.12 899
8597.00 961
8597.87 966
8598.75 988
8599.62 977
8600.50 1013
8601.37 961
8602.25 949
8603.12 926
8604.00 1003
8604.87 959
8605.75 1032
8606.63 1007
8607.50 971
8608.38 1007
8609.25 1090
8610.13 999
8611.01 987
8611.88 1037
8612.76 1039
8613.63 1030
8614.51 1020
8615.39 1086
8616.26 1014
8617.14 1083
8618.01 1095
8618.89 1102
8619.77 1077
8620.64 1113
8621.52 1152
8622.40 1072
8623.27 1068
8624.15 1129
8625.03 1166
8625.90 1273
8626.78 1242
8627.66 1271
8628.53 1198
8629.41 1165
8630.29 1230
8631.16 1322
8632.04 1339
8632.92 1223
8633.79 1277
8634.67 1313
8635.55 1307
8636.42 1402
8637.30 1340
8638.18 1280
8639.06 1376
8639.93 1373
8640.81 1380
8641.69 1312
8642.57 1430
8643.44 1496
8644.32 1414
8645.20 1492
8646.08 1523
8646.95 1530
8647.83 1565
8648.71 1599
8649.59 1635
8650.47 1757
8651.34 1759
8652.22 1736
8653.10 1720
8653.98 1800
8654.86 1810
8655.73 1821
8656.61 1761
8657.49 1773
8658.37 1831
8659.25 1785
8660.13 1669
8661.00 1773
8661.88 1888
8662.76 1912
8663.64 1838
8664.52 1829
8665.40 1819
8666.27 1719
8667.15 1833
8668.03 1874
8668.91 1943
8669.79 2129
8670.67 2125
8671.55 2251
8672.43 2460
8673.31 2810
8674.19 3182
8675.06 3612
8675.94 3880
8676.82 4129
8677.70 4209
8678.58 4083
8679.46 3850
8680.34 3776
8681.22 3407
8682.10 3047
8682.98 2917
8683.86 2582
8684.74 2551
8685.62 2331
8686.50 2301
8687.38 2485
8688.26 2552
8689.14 2833
8690.02 3115
8690.90 3853
8691.78 4479
8692.66 5585
8693.54 6923
8694.42 7555
8695.30 8163
8696.18 8149
8697.06 7681
8697.94 7075
8698.82 5885
8699.70 4914
8700.58 4190
8701.46 3341
8702.34 2746
8703.22 2505
8704.10 2172
8704.98 1943
8705.86 1887
8706.74 1737
8707.62 1601
8708.50 1562
8709.39 1635
8710.27 1530
8711.15 1539
8712.03 1451
8712.91 1372
8713.79 1354
8714.67 1418
8715.55 1369
8716.43 1286
8717.32 1243
8718.20 1249
8719.08 1254
8719.96 1348
8720.84 1370
8721.72 1278
8722.60 1314
8723.49 1392
8724.37 1407
8725.25 1352
8726.13 1341
8727.01 1313
8727.89 1231
8728.78 1226
8729.66 1240
8730.54 1297
8731.42 1299
8732.30 1354
8733.19 1395
8734.07 1331
8734.95 1258
8735.83 1271
8736.71 1338
8737.60 1280
8738.48 1190
8739.36 1142
8740.24 1131
8741.13 1157
8742.01 1135
8742.89 1162
8743.77 1135
8744.66 1137
8745.54 1108
8746.42 1129
8747.31 1110
8748.19 1145
8749.07 1085
8749.95 1196
8750.84 1185
8751.72 1186
8752.60 1205
8753.49 1210
8754.37 1132
8755.25 1198
8756.14 1307
8757.02 1332
8757.90 1308
8758.79 1337
8759.67 1303
8760.55 1291
8761.44 1272
8762.32 1319
8763.20 1229
8764.09 1282
8764.97 1217
8765.85 1158
8766.74 1201
8767.62 1284
8768.51 1307
8769.39 1225
8770.27 1237
8771.16 1202
8772.04 1219
8772.93 1278
8773.81 1288
8774.69 1239
8775.58 1178
8776.46 1185
8777.35 1139
8778.23 1070
8779.12 1069
8780.00 1081
8780.88 985
8781.77 963
8782.65 957
8783.54 1016
8784.42 990
8785.31 1009
8786.19 967
8787.08 1026
8787.96 1011
8788.85 1022
8789.73 918
8790.62 948
8791.50 916
8792.39 895
8793.27 918
8794.16 975
8795.04 928
8795.93 903
8796.81 968
8797.70 909
8798.58 963
8799.47 928
8800.35 931
8801.24 1055
8802.13 1024
8803.01 899
8803.90 874
8804.78 947
8805.67 935
8806.55 946
8807.44 873
8808.33 907
8809.21 891
8810.10 874
8810.98 839
8811.87 897
8812.76 817
8813.64 829
8814.53 816
8815.41 841
8816.30 808
8817.19 797
8818.07 841
8818.96 869
8819.85 887
8820.73 846
8821.62 923
8822.51 914
8823.39 933
8824.28 887
8825.17 892
8826.05 833
8826.94 805
8827.83 839
8828.71 868
8829.60 878
8830.49 842
8831.37 883
8832.26 855
8833.15 778
8834.04 776
8834.92 803
8835.81 792
8836.70 762
8837.58 801
8838.47 845
8839.36 819
8840.25 869
8841.13 852
8842.02 814
8842.91 854
8843.80 793
8844.69 823
8845.57 804
8846.46 805
8847.35 724
8848.24 743
8849.12 732
8850.01 757
8850.90 838
8851.79 723
8852.68 776
8853.56 770
8854.45 732
8855.34 742
8856.23 761
8857.12 785
8858.01 756
8858.89 734
8859.78 737
8860.67 682
8861.56 732
8862.45 744
8863.34 762
8864.23 750
8865.12 792
8866.00 796
8866.89 824
8867.78 818
8868.67 792
8869.56 713
8870.45 718
8871.34 759
8872.23 687
8873.12 724
8874.00 676
8874.89 685
8875.78 667
8876.67 687
8877.56 709
8878.45 749
8879.34 644
8880.23 627
8881.12 558
8882.01 622
8882.90 609
8883.79 622
8884.68 698
8885.57 631
8886.46 701
8887.35 728
8888.24 707
8889.13 685
8890.02 722
8890.91 781
8891.80 716
8892.69 684
8893.58 669
8894.47 641
8895.36 627
8896.25 684
8897.14 692
8898.03 694
8898.92 609
8899.81 655
8900.70 641
8901.59 648
8902.48 692
8903.37 686
8904.26 584
8905.15 614
8906.05 629
8906.94 668
8907.83 688
8908.72 675
8909.61 630
8910.50 600
8911.39 614
8912.28 653
8913.17 662
8914.06 656
8914.96 627
8915.85 648
8916.74 599
8917.63 552
8918.52 598
8919.41 592
8920.30 522
8921.20 590
8922.09 646
8922.98 610
8923.87 629
8924.76 586
8925.65 580
8926.55 613
8927.44 610
8928.33 616
8929.22 635
8930.11 588
8931.01 597
8931.90 678
8932.79 641
8933.68 665
8934.57 610
8935.47 541
8936.36 542
8937.25 580
8938.14 590
8939.04 582
8939.93 540
8940.82 585
8941.71 605
8942.61 631
8943.50 610
8944.39 619
8945.28 554
8946.18 615
8947.07 551
8947.96 607
8948.86 598
8949.75 589
8950.64 590
8951.54 592
8952.43 565
8953.32 583
8954.21 621
8955.11 578
8956.00 558
8956.89 576
8957.79 602
8958.68 598
8959.57 590
8960.47 647
8961.36 585
8962.26 546
8963.15 587
8964.04 608
8964.94 607
8965.83 636
8966.72 629
8967.62 642
8968.51 674
8969.41 636
8970.30 616
8971.19 607
8972.09 592
8972.98 580
8973.88 582
8974.77 583
8975.67 640
8976.56 616
8977.45 587
8978.35 656
8979.24 643
8980.14 604
8981.03 642
8981.93 676
8982.82 610
8983.72 579
8984.61 626
8985.51 548
8986.40 542
8987.29 602
8988.19 583
8989.08 572
8989.98 597
8990.87 617
8991.77 540
8992.66 525
8993.56 549
8994.46 528
8995.35 599
8996.25 579
8997.14 563
8998.04 556
8998.93 538
8999.83 599
9000.72 543
9001.62 570
9002.51 582
9003.41 601
9004.31 573
9005.20 521
9006.10 562
9006.99 588
9007.89 583
9008.78 544
9009.68 574
9010.58 584
9011.47 591
9012.37 566
9013.27 569
9014.16 489
9015.06 477
9015.95 533
9016.85 565
9017.75 567
9018.64 557
9019.54 560
9020.44 529
9021.33 592
9022.23 553
9023.13 555
9024.02 568
9024.92 578
9025.82 554
9026.71 542
9027.61 530
9028.51 546
9029.40 548
9030.30 465
9031.20 527
9032.09 551
9032.99 493
9033.89 536
9034.79 505
9035.68 483
9036.58 508
9037.48 554
9038.38 547
9039.27 555
9040.17 576
9041.07 564
9041.97 572
9042.86 625
9043.76 605
9044.66 602
9045.56 558
9046.45 613
9047.35 569
9048.25 599
9049.15 578
9050.05 640
9050.94 558
9051.84 539
9052.74 573
9053.64 574
9054.54 552
9055.44 517
9056.33 568
9057.23 581
9058.13 608
9059.03 590
9059.93 606
9060.83 582
9061.72 615
9062.62 585
9063.52 595
9064.42 617
9065.32 614
9066.22 647
9067.12 599
9068.02 588
9068.91 549
9069.81 595
9070.71 615
9071.61 606
9072.51 569
9073.41 565
9074.31 603
9075.21 596
9076.11 632
9077.01 680
9077.91 591
9078.81 602
9079.71 620
9080.60 564
9081.50 603
9082.40 560
9083.30 568
9084.20 581
9085.10 619
9086.00 708
9086.90 639
9087.80 628
9088.70 661
9089.60 652
9090.50 681
9091.40 629
9092.30 644
9093.20 702
9094.10 740
9095.00 666
9095.90 646
9096.80 627
9097.70 633
9098.60 614
9099.50 654
9100.41 676
9101.31 680
9102.21 647
9103.11 598
9104.01 670
9104.91 697
9105.81 661
9106.71 619
9107.61 613
9108.51 667
9109.41 554
9110.31 516
9111.21 602
9112.12 619
9113.02 577
9113.92 598
9114.82 550
9115.72 532
9116.62 526
9117.52 569
9118.42 552
9119.33 630
9120.23 568
9121.13 592
9122.03 577
9122.93 534
9123.83 527
9124.74 534
9125.64 562
9126.54 583
9127.44 610
9128.34 582
9129.24 576
9130.15 553
9131.05 556
9131.95 492
9132.85 517
9133.75 519
9134.66 500
9135.56 584
9136.46 547
9137.36 584
9138.27 549
9139.17 561
9140.07 619
9140.97 569
9141.88 614
9142.78 575
9143.68 531
9144.58 567
9145.49 553
9146.39 571
9147.29 557
9148.20 591
9149.10 554
9150.00 501
9150.90 595
9151.81 544
9152.71 597
9153.61 607
9154.52 544
9155.42 568
9156.32 500
9157.23 550
9158.13 539
9159.03 571
9159.94 484
9160.84 537
9161.74 486
9162.65 488
9163.55 495
9164.45 508
9165.36 542
9166.26 568
9167.17 578
9168.07 544
9168.97 543
9169.88 549
9170.78 589
9171.69 548
9172.59 529
9173.49 526
9174.40 532
9175.30 561
9176.21 535
9177.11 571
9178.01 547
9178.92 499
9179.82 495
9180.73 525
9181.63 513
9182.54 604
9183.44 611
9184.35 535
9185.25 594
9186.16 581
9187.06 581
9187.97 561
9188.87 550
9189.78 568
9190.68 520
9191.59 495
9192.49 496
9193.40 533
9194.30 545
9195.21 600
9196.11 532
9197.02 600
9197.92 653
9198.83 569
9199.73 601
9200.64 631
9201.54 634
9202.45 656
9203.35 626
9204.26 675
9205.17 594
9206.07 635
9206.98 606
9207.88 577
9208.79 558
9209.69 543
9210.60 604
9211.51 557
9212.41 524
9213.32 538
9214.22 576
9215.13 569
9216.04 516
9216.94 526
9217.85 599
9218.76 554
9219.66 525
9220.57 516
9221.48 512
9222.38 510
9223.29 522
9224.20 525
9225.10 564
9226.01 616
9226.92 578
9227.82 576
9228.73 545
9229.64 575
9230.54 528
9231.45 554
9232.36 553
9233.26 514
9234.17 544
9235.08 570
9235.99 564
9236.89 556
9237.80 587
9238.71 515
9239.61 570
9240.52 608
9241.43 531
9242.34 519
9243.24 540
9244.15 502
9245.06 512
9245.97 551
9246.88 567
9247.78 616
9248.69 568
9249.60 504
9250.51 562
9251.41 551
9252.32 566
9253.23 577
9254.14 531
9255.05 526
9255.96 483
9256.86 549
9257.77 527
9258.68 541
9259.59 557
9260.50 566
9261.41 519
9262.31 522
9263.22 496
9264.13 535
9265.04 548
9265.95 498
9266.86 548
9267.77 560
9268.67 515
9269.58 489
9270.49 475
9271.40 479
9272.31 571
9273.22 565
9274.13 567
9275.04 525
9275.95 580
9276.86 538
9277.76 536
9278.67 511
9279.58 534
9280.49 494
9281.40 525
9282.31 510
9283.22 568
9284.13 542
9285.04 512
9285.95 493
9286.86 574
9287.77 606
9288.68 547
9289.59 527
9290.50 543
9291.41 583
9292.32 606
9293.23 596
9294.14 559
9295.05 577
9295.96 616
9296.87 594
9297.78 512
9298.69 527
9299.60 611
9300.51 560
9301.42 534
9302.33 642
9303.24 651
9304.15 660
9305.06 698
9305.97 644
9306.88 600
9307.80 686
9308.71 770
9309.62 781
9310.53 801
9311.44 764
9312.35 825
9313.26 867
9314.17 772
9315.08 721
9315.99 646
9316.91 675
9317.82 680
9318.73 718
9319.64 647
9320.55 656
9321.46 634
9322.37 693
9323.28 661
9324.20 636
9325.11 630
9326.02 642
9326.93 664
9327.84 611
9328.75 590
9329.67 573
9330.58 576
9331.49 620
9332.40 677
9333.31 603
9334.23 570
9335.14 618
9336.05 557
9336.96 595
9337.87 593
9338.79 644
9339.70 598
9340.61 621
9341.52 589
9342.44 594
9343.35 519
9344.26 590
9345.17 566
9346.09 553
9347.00 533
9347.91 540
9348.82 613
9349.74 590
9350.65 595
9351.56 584
9352.48 591
9353.39 610
9354.30 571
9355.21 520
9356.13 519
9357.04 522
9357.95 555
9358.87 546
9359.78 556
9360.69 561
9361.61 593
9362.52 545
9363.43 537
9364.35 574
9365.26 576
9366.18 559
9367.09 539
9368.00 538
9368.92 521
9369.83 547
9370.74 569
9371.66 558
9372.57 562
9373.49 592
9374.40 580
9375.31 606
9376.23 523
9377.14 562
9378.06 631
9378.97 577
9379.88 555
9380.80 513
9381.71 554
9382.63 503
9383.54 569
9384.46 613
9385.37 577
9386.29 557
9387.20 582
9388.11 567
9389.03 584
9389.94 565
9390.86 569
9391.77 555
9392.69 593
9393.60 667
9394.52 586
9395.43 584
9396.35 590
9397.26 585
9398.18 622
9399.09 613
9400.01 650
9400.92 592
9401.84 580
9402.76 553
9403.67 569
9404.59 559
9405.50 566
9406.42 554
9407.33 606
9408.25 602
9409.16 606
9410.08 604
9411.00 634
9411.91 618
9412.83 601
9413.74 587
9414.66 587
9415.58 656
9416.49 645
9417.41 551
9418.32 583
9419.24 605
9420.16 642
9421.07 638
9421.99 592
9422.91 613
9423.82 576
9424.74 629
9425.65 566
9426.57 641
9427.49 638
9428.40 657
9429.32 653
9430.24 685
9431.15 726
9432.07 675
9432.99 611
9433.90 651
9434.82 637
9435.74 641
9436.66 696
9437.57 729
9438.49 702
9439.41 680
9440.32 679
9441.24 721
9442.16 752
9443.08 685
9443.99 678
9444.91 684
9445.83 695
9446.75 635
9447.66 652
9448.58 652
9449.50 706
9450.42 689
9451.33 726
9452.25 874
9453.17 877
9454.09 917
9455.01 1024
9455.92 1039
9456.84 1045
9457.76 1140
9458.68 1058
9459.60 996
9460.51 880
9461.43 831
9462.35 769
9463.27 803
9464.19 825
9465.11 762
9466.02 705
9466.94 634
9467.86 700
9468.78 706
9469.70 612
9470.62 668
9471.54 671
9472.46 684
9473.37 677
9474.29 663
9475.21 658
9476.13 645
9477.05 624
9477.97 693
9478.89 630
9479.81 700
9480.73 734
9481.65 753
9482.56 830
9483.48 767
9484.40 839
9485.32 888
9486.24 832
9487.16 703
9488.08 753
9489.00 703
9489.92 678
9490.84 704
9491.76 728
9492.68 675
9493.60 680
9494.52 714
9495.44 696
9496.36 715
9497.28 620
9498.20 646
9499.12 668
9500.04 656
9500.96 640
9501.88 663
9502.80 632
9503.72 649
9504.64 622
9505.56 689
9506.48 681
9507.40 703
9508.32 706
9509.24 731
9510.16 649
9511.08 700
9512.00 702
9512.93 686
9513.85 793
9514.77 732
9515.69 684
9516.61 680
9517.53 786
9518.45 760
9519.37 719
9520.29 726
9521.21 702
9522.14 718
9523.06 762
9523.98 748
9524.90 736
9525.82 747
9526.74 777
9527.66 746
9528.59 752
9529.51 743
9530.43 816
9531.35 862
9532.27 888
9533.19 990
9534.11 971
9535.04 1143
9535.96 1091
9536.88 1036
9537.80 1071
9538.72 1021
9539.65 931
9540.57 978
9541.49 906
9542.41 835
9543.34 778
9544.26 789
9545.18 783
9546.10 791
9547.02 865
9547.95 818
9548.87 826
9549.79 800
9550.71 786
9551.64 763
9552.56 795
9553.48 802
9554.41 807
9555.33 793
9556.25 699
9557.17 791
9558.10 780
9559.02 827
9559.94 813
9560.87 849
9561.79 880
9562.71 932
9563.64 927
9564.56 934
9565.48 859
9566.41 797
9567.33 877
9568.25 853
9569.18 816
9570.10 821
9571.02 813
9571.95 750
9572.87 794
9573.79 816
9574.72 919
9575.64 857
9576.56 789
9577.49 712
9578.41 763
9579.34 803
9580.26 897
9581.18 870
9582.11 828
9583.03 788
9583.96 786
9584.88 806
9585.81 894
9586.73 894
9587.65 892
9588.58 873
9589.50 840
9590.43 877
9591.35 806
9592.28 807
9593.20 817
9594.13 833
9595.05 914
9595.98 826
9596.90 890
9597.83 921
9598.75 929
9599.68 884
9600.60 939
9601.53 948
9602.45 976
9603.38 948
9604.30 907
9605.23 942
9606.15 925
9607.08 922
9608.00 909
9608.93 886
9609.85 918
9610.78 882
9611.70 951
9612.63 1005
9613.55 1013
9614.48 1026
9615.41 1038
9616.33 1026
9617.26 1038
9618.18 978
9619.11 1029
9620.04 1021
9620.96 1004
9621.89 1046
9622.81 1049
9623.74 1049
9624.67 1052
9625.59 1066
9626.52 1084
9627.44 1114
9628.37 1135
9629.30 1187
9630.22 1176
9631.15 1096
9632.08 1147
9633.00 1204
9633.93 1278
9634.86 1288
9635.78 1297
9636.71 1263
9637.64 1239
9638.56 1249
9639.49 1375
9640.42 1228
9641.34 1253
9642.27 1304
9643.20 1352
9644.13 1373
9645.05 1311
9645.98 1289
9646.91 1390
9647.83 1476
9648.76 1446
9649.69 1509
9650.62 1517
9651.54 1565
9652.47 1631
9653.40 1600
9654.33 1755
9655.25 1657
9656.18 1744
9657.11 1742
9658.04 1716
9658.96 1828
9659.89 1794
9660.82 1713
9661.75 1716
9662.68 1669
9663.60 1588
9664.53 1649
9665.46 1698
9666.39 1724
9667.32 1689
9668.25 1820
9669.17 1857
9670.10 1844
9671.03 1954
9671.96 1918
9672.89 2018
9673.82 2013
9674.74 2019
9675.67 2028
9676.60 2029
9677.53 2109
9678.46 2145
9679.39 2072
9680.32 2270
9681.25 2205
9682.17 2275
9683.10 2389
9684.03 2398
9684.96 2451
9685.89 2461
9686.82 2555
9687.75 2550
9688.68 2556
9689.61 2487
9690.54 2489
9691.47 2530
9692.40 2552
9693.33 2615
9694.25 2778
9695.18 2799
9696.11 2991
9697.04 3015
9697.97 3386
9698.90 3903
9699.83 4452
9700.76 4892
9701.69 5229
9702.62 5305
9703.55 5135
9704.48 4907
9705.41 4479
9706.34 4070
9707.27 3654
9708.20 3351
9709.13 3087
9710.06 2953
9710.99 2710
9711.92 2766
9712.85 2602
9713.78 2781
9714.71 2821
9715.65 2873
9716.58 3036
9717.51 3196
9718.44 3157
9719.37 2943
9720.30 2847
9721.23 2734
9722.16 2686
9723.09 2563
9724.02 2338
9724.95 2148
9725.88 2112
9726.82 1994
9727.75 2070
9728.68 1926
9729.61 2011
9730.54 2019
9731.47 2084
9732.40 2084
9733.33 2198
9734.27 2170
9735.20 2171
9736.13 2184
9737.06 2173
9737.99 2066
9738.92 2020
9739.86 1949
9740.79 1926
9741.72 1931
9742.65 1828
9743.58 1661
9744.51 1720
9745.45 1720
9746.38 1736
9747.31 1638
9748.24 1699
9749.17 1610
9750.11 1620
9751.04 1512
9751.97 1626
9752.90 1569
9753.84 1462
9754.77 1554
9755.70 1590
9756.63 1490
9757.57 1502
9758.50 1539
9759.43 1474
9760.36 1509
9761.30 1531
9762.23 1531
9763.16 1511
9764.09 1545
9765.03 1475
9765.96 1536
9766.89 1535
9767.83 1537
9768.76 1513
9769.69 1535
9770.63 1610
9771.56 1550
9772.49 1512
9773.43 1575
9774.36 1578
9775.29 1545
9776.23 1539
9777.16 1634
9778.09 1648
9779.03 1704
9779.96 1687
9780.89 1816
9781.83 1779
9782.76 1893
9783.70 1756
9784.63 1799
9785.56 1887
9786.50 1752
9787.43 1769
9788.37 1679
9789.30 1645
9790.23 1669
9791.17 1575
9792.10 1466
9793.04 1426
9793.97 1487
9794.90 1427
9795.84 1382
9796.77 1447
9797.71 1513
9798.64 1429
9799.58 1459
9800.51 1502
9801.45 1575
9802.38 1517
9803.32 1408
9804.25 1379
9805.19 1377
9806.12 1428
9807.05 1353
9807.99 1352
9808.92 1251
9809.86 1192
9810.80 1136
9811.73 1212
9812.67 1219
9813.60 1122
9814.54 1213
9815.47 1205
9816.41 1188
9817.34 1099
9818.28 1147
9819.21 1170
9820.15 1159
9821.08 1099
9822.02 1076
9822.96 1136
9823.89 1120
9824.83 1056
9825.76 1129
9826.70 1180
9827.63 1087
9828.57 1031
9829.51 982
9830.44 1025
9831.38 1056
9832.31 1050
9833.25 1024
9834.19 979
9835.12 993
9836.06 1041
9837.00 1005
9837.93 997
9838.87 1025
9839.81 1025
9840.74 1015
9841.68 1012
9842.61 906
9843.55 982
9844.49 956
9845.43 977
9846.36 1045
9847.30 1032
9848.24 1045
9849.17 1019
9850.11 1102
9851.05 961
9851.98 1033
9852.92 981
9853.86 1005
9854.79 998
9855.73 974
9856.67 1065
9857.61 1022
9858.54 1003
9859.48 1008
9860.42 1051
9861.36 950
9862.29 1021
9863.23 1042
9864.17 1045
9865.11 965
9866.04 956
9866.98 913
9867.92 954
9868.86 920
9869.80 984
9870.73 938
9871.67 930
9872.61 932
9873.55 939
9874.49 962
9875.42 909
9876.36 991
9877.30 979
9878.24 1001
9879.18 1020
9880.12 933
9881.05 962
9881.99 893
9882.93 987
9883.87 910
9884.81 903
9885.75 902
9886.69 828
9887.63 940
9888.56 923
9889.50 923
9890.44 929
9891.38 943
9892.32 883
9893.26 898
9894.20 886
9895.14 841
9896.08 818
9897.02 829
9897.95 811
9898.89 855
9899.83 851
9900.77 878
9901.71 894
9902.65 847
9903.59 898
9904.53 861
9905.47 790
9906.41 930
9907.35 944
9908.29 886
9909.23 876
9910.17 933
9911.11 958
9912.05 962
9912.99 934
9913.93 922
9914.87 911
9915.81 932
9916.75 895
9917.69 903
9918.63 881
9919.57 923
9920.51 934
9921.45 910
9922.39 892
9923.33 968
9924.27 1033
9925.21 1128
9926.15 1326
9927.09 1437
9928.03 1551
9928.97 1824
9929.92 1887
9930.86 1818
9931.80 1757
9932.74 1743
9933.68 1623
9934.62 1422
9935.56 1407
9936.50 1247
9937.44 1169
9938.38 1064
9939.33 997
9940.27 965
9941.21 911
9942.15 921
9943.09 930
9944.03 962
9944.97 934
9945.92 919
9946.86 902
9947.80 897
9948.74 854
9949.68 889
9950.62 876
9951.57 865
9952.51 882
9953.45 868
9954.39 939
9955.33 943
9956.28 856
9957.22 835
9958.16 966
9959.10 855
9960.04 837
9960.99 836
9961.93 822
9962.87 886
9963.81 898
9964.76 886
9965.70 938
9966.64 869
9967.58 923
9968.53 796
9969.47 909
9970.41 922
9971.35 823
9972.30 887
9973.24 798
9974.18 840
9975.13 927
9976.07 909
9977.01 1034
9977.95 978
9978.90 1021
9979.84 927
9980.78 904
9981.73 957
9982.67 889
9983.61 870
9984.56 837
9985.50 890
9986.44 893
9987.39 913
9988.33 834
9989.27 800
9990.22 771
9991.16 811
9992.11 754
9993.05 770
9993.99 827
9994.94 780
9995.88 833
9996.82 760
9997.77 819
9998.71 794
9999.66 760
10000.60 746
10001.55 712
10002.49 736
10003.43 693
10004.38 711
10005.32 733
10006.27 743
10007.21 735
10008.16 791
10009.10 771
10010.04 709
10010.99 739
10011.93 760
10012.88 719
10013.82 722
10014.77 752
10015.71 718
10016.66 736
10017.60 742
10018.55 722
10019.49 711
10020.44 711
10021.38 678
10022.33 675
10023.27 676
10024.22 691
10025.16 709
10026.11 710
10027.05 738
10028.00 732
10028.95 760
10029.89 742
10030.84 713
10031.78 741
10032.73 794
10033.67 719
10034.62 716
10035.57 694
10036.51 692
10037.46 756
10038.40 732
10039.35 678
10040.30 707
10041.24 673
10042.19 654
10043.13 692
10044.08 620
10045.03 638
10045.97 682
10046.92 690
10047.86 748
10048.81 720
10049.76 686
10050.70 650
10051.65 633
10052.60 622
10053.54 613
10054.49 593
10055.44 580
10056.38 654
10057.33 701
10058.28 725
10059.22 643
10060.17 741
10061.12 748
10062.07 636
10063.01 655
10063.96 743
10064.91 728
10065.85 672
10066.80 685
10067.75 671
10068.70 688
10069.64 615
10070.59 683
10071.54 661
10072.49 643
10073.43 665
10074.38 668
10075.33 669
10076.28 656
10077.22 619
10078.17 663
10079.12 656
10080.07 680
10081.02 652
10081.96 603
10082.91 625
10083.86 661
10084.81 655
10085.76 635
10086.70 611
10087.65 663
10088.60 611
10089.55 587
10090.50 559
10091.45 630
10092.39 615
10093.34 614
10094.29 617
10095.24 663
10096.19 636
10097.14 618
10098.09 667
10099.03 627
10099.98 641
10100.93 649
10101.88 603
10102.83 647
10103.78 648
10104.73 651
10105.68 654
10106.63 601
10107.58 591
10108.53 614
10109.47 606
10110.42 605
10111.37 616
10112.32 582
10113.27 654
10114.22 600
10115.17 647
10116.12 565
10117.07 580
10118.02 562
10118.97 581
10119.92 593
10120.87 607
10121.82 708
10122.77 640
10123.72 593
10124.67 607
10125.62 634
10126.57 632
10127.52 629
10128.47 645
10129.42 616
10130.37 598
10131.32 620
10132.27 536
10133.22 567
10134.17 576
10135.12 666
10136.07 648
10137.02 595
10137.97 713
10138.92 725
10139.87 671
10140.83 696
10141.78 672
10142.73 621
10143.68 661
10144.63 673
10145.58 688
10146.53 685
10147.48 638
10148.43 616
10149.38 601
10150.34 620
10151.29 656
10152.24 646
10153.19 651
10154.14 637
10155.09 654
10156.04 646
10156.99 647
10157.95 605
10158.90 700
10159.85 704
10160.80 711
10161.75 704
10162.70 701
10163.66 678
10164.61 647
10165.56 700
10166.51 790
10167.46 739
10168.42 729
10169.37 741
10170.32 746
10171.27 729
10172.23 769
10173.18 714
10174.13 738
10175.08 734
10176.03 702
10176.99 724
10177.94 790
10178.89 778
10179.84 794
10180.80 852
10181.75 858
10182.70 885
10183.66 911
10184.61 871
10185.56 880
10186.51 931
10187.47 923
10188.42 956
10189.37 948
10190.33 963
10191.28 923
10192.23 918
10193.19 1029
10194.14 975
10195.09 993
10196.05 965
10197.00 1051
10197.95 969
10198.91 936
10199.86 1063
10200.81 992
10201.77 1027
10202.72 1096
10203.67 1164
10204.63 1157
10205.58 1174
10206.53 1209
10207.49 1323
10208.44 1277
10209.40 1347
10210.35 1418
10211.30 1445
10212.26 1490
10213.21 1325
10214.17 1186
10215.12 1169
10216.08 1165
10217.03 1094
10217.98 1034
10218.94 953
10219.89 940
10220.85 993
10221.80 1022
10222.76 1015
10223.71 966
10224.67 935
10225.62 952
10226.58 935
10227.53 862
10228.49 846
10229.44 792
10230.40 760
10231.35 779
10232.31 831
10233.26 823
10234.22 836
10235.17 807
10236.13 805
10237.08 885
10238.04 904
10238.99 916
10239.95 882
10240.90 862
10241.86 873
10242.81 844
10243.77 803
10244.72 781
10245.68 762
10246.64 767
10247.59 712
10248.55 659
10249.50 677
10250.46 695
10251.42 657
10252.37 633
10253.33 665
10254.28 679
10255.24 696
10256.20 659
10257.15 608
10258.11 644
10259.06 640
10260.02 701
10260.98 723
10261.93 704
10262.89 661
10263.85 613
10264.80 635
10265.76 631
10266.72 605
10267.67 578
10268.63 609
10269.59 654
10270.54 639
10271.50 649
10272.46 635
10273.41 617
10274.37 635
10275.33 609
10276.29 603
10277.24 638
10278.20 596
10279.16 608
10280.11 640
10281.07 633
10282.03 636
10282.99 637
10283.94 628
10284.90 609
10285.86 628
10286.82 642
10287.77 618
10288.73 605
10289.69 590
10290.65 641
10291.61 606
10292.56 645
10293.52 650
10294.48 634
10295.44 636
10296.39 616
10297.35 601
10298.31 626
10299.27 578
10300.23 595
10301.19 675
10302.14 596
10303.10 553
10304.06 563
10305.02 598
10305.98 581
10306.94 609
10307.89 551
10308.85 510
10309.81 489
10310.77 513
10311.73 521
10312.69 526
10313.65 526
10314.61 590
10315.57 638
10316.52 596
10317.48 545
10318.44 577
10319.40 569
10320.36 548
10321.32 558
10322.28 565
10323.24 557
10324.20 536
10325.16 593
10326.12 549
10327.08 559
10328.04 607
10328.99 554
10329.95 539
10330.91 560
10331.87 527
10332.83 563
10333.79 526
10334.75 561
10335.71 624
10336.67 589
10337.63 602
10338.59 620
10339.55 571
10340.51 522
10341.47 508
10342.43 503
10343.39 542
10344.35 602
10345.31 565
10346.27 533
10347.23 593
10348.20 585
10349.16 566
10350.12 520
10351.08 569
10352.04 554
10353.00 553
10353.96 552
10354.92 520
10355.88 527
10356.84 532
10357.80 508
10358.76 525
10359.72 507
10360.69 534
10361.65 534
10362.61 554
10363.57 579
10364.53 506
10365.49 525
10366.45 530
10367.41 537
10368.38 536
10369.34 548
10370.30 536
10371.26 587
10372.22 507
10373.18 495
10374.14 571
10375.11 503
10376.07 486
10377.03 463
10377.99 460
10378.95 454
10379.92 467
10380.88 516
10381.84 547
10382.80 554
10383.76 529
10384.73 467
10385.69 521
10386.65 523
10387.61 545
10388.57 467
10389.54 456
10390.50 478
10391.46 465
10392.42 481
10393.39 475
10394.35 452
10395.31 471
10396.27 505
10397.24 476
10398.20 466
10399.16 506
10400.13 495
10401.09 517
10402.05 502
10403.02 472
10403.98 430
10404.94 447
10405.90 500
10406.87 507
10407.83 488
10408.79 478
10409.76 513
10410.72 507
10411.68 485
10412.65 444
10413.61 468
10414.57 517
10415.54 492
10416.50 518
10417.47 510
10418.43 501
10419.39 577
10420.36 480
10421.32 502
10422.28 490
10423.25 519
10424.21 501
10425.18 544
10426.14 484
10427.10 504
10428.07 475
10429.03 489
10430.00 434
10430.96 440
10431.93 399
10432.89 447
10433.85 438
10434.82 487
10435.78 463
10436.75 472
10437.71 463
10438.68 413
10439.64 481
10440.61 504
10441.57 470
10442.54 490
10443.50 470
10444.47 405
10445.43 425
10446.40 476
10447.36 466
10448.33 407
10449.29 432
10450.26 483
10451.22 418
10452.19 418
10453.15 414
10454.12 420
10455.08 448
10456.05 438
10457.01 444
10457.98 460
10458.95 472
10459.91 473
10460.88 467
10461.84 436
10462.81 436
10463.77 442
10464.74 447
10465.71 402
10466.67 405
10467.64 422
10468.60 394
10469.57 414
10470.54 426
10471.50 412
10472.47 423
10473.44 448
10474.40 462
10475.37 402
10476.33 393
10477.30 443
10478.27 441
10479.23 416
10480.20 420
10481.17 413
10482.13 422
10483.10 453
10484.07 438
10485.03 469
10486.00 449
10486.97 461
10487.93 452
10488.90 413
10489.87 387
10490.84 400
10491.80 423
10492.77 457
10493.74 451
10494.70 467
10495.67 435
10496.64 450
10497.61 402
10498.57 403
10499.54 468
10500.51 436
10501.48 450
10502.44 421
10503.41 415
10504.38 380
10505.35 400
10506.31 462
10507.28 465
10508.25 418
10509.22 455
10510.19 425
10511.15 422
10512.12 431
10513.09 457
10514.06 458
10515.03 441
10516.00 396
10516.96 447
10517.93 415
10518.90 445
10519.87 483
10520.84 457
10521.81 471
10522.77 379
10523.74 347
10524.71 381
10525.68 417
10526.65 458
10527.62 448
10528.59 417
10529.56 428
10530.52 434
10531.49 422
10532.46 397
10533.43 413
10534.40 436
10535.37 456
10536.34 485
10537.31 503
10538.28 500
10539.25 457
10540.22 468
10541.18 421
10542.15 439
10543.12 433
10544.09 463
10545.06 433
10546.03 457
10547.00 417
10547.97 427
10548.94 466
10549.91 414
10550.88 476
10551.85 453
10552.82 422
10553.79 379
10554.76 398
10555.73 448
10556.70 442
10557.67 490
10558.64 503
10559.61 431
10560.58 433
10561.55 456
10562.52 454
10563.49 481
10564.46 519
10565.43 492
10566.40 485
10567.38 466
10568.35 440
10569.32 433
10570.29 476
10571.26 445
10572.23 447
10573.20 439
10574.17 434
10575.14 460
10576.11 500
10577.08 473
10578.06 429
10579.03 444
10580.00 442
10580.97 446
10581.94 473
10582.91 464
10583.88 440
10584.85 414
10585.83 454
10586.80 455
10587.77 478
10588.74 460
10589.71 464
10590.68 521
10591.66 490
10592.63 501
10593.60 517
10594.57 512
10595.54 438
10596.51 461
10597.49 419
10598.46 472
10599.43 432
10600.40 465
10601.37 499
10602.35 489
10603.32 536
10604.29 521
10605.26 486
10606.24 446
10607.21 433
10608.18 445
10609.15 466
10610.13 416
10611.10 448
10612.07 442
10613.04 456
10614.02 494
10614.99 457
10615.96 447
10616.94 476
10617.91 473
10618.88 491
10619.85 491
10620.83 496
10621.80 512
10622.77 541
10623.75 523
10624.72 577
10625.69 582
10626.67 532
10627.64 538
10628.61 588
10629.59 555
10630.56 497
10631.53 472
10632.51 506
10633.48 540
10634.46 523
10635.43 526
10636.40 550
10637.38 633
10638.35 648
10639.32 668
10640.30 674
10641.27 766
10642.25 815
10643.22 799
10644.19 814
10645.17 795
10646.14 729
10647.12 714
10648.09 607
10649.07 578
10650.04 543
10651.01 521
10651.99 538
10652.96 484
10653.94 455
10654.91 497
10655.89 503
10656.86 532
10657.84 508
10658.81 476
10659.79 462
10660.76 477
10661.74 459
10662.71 472
10663.69 485
10664.66 460
10665.64 500
10666.61 465
10667.59 422
10668.56 426
10669.54 446
10670.51 423
10671.49 460
10672.46 477
10673.44 472
10674.42 464
10675.39 451
10676.37 464
10677.34 465
10678.32 518
10679.29 502
10680.27 462
10681.25 507
10682.22 491
10683.20 491
10684.17 532
10685.15 536
10686.12 515
10687.10 514
10688.08 511
10689.05 494
10690.03 412
10691.01 457
10691.98 427
10692.96 455
10693.94 412
10694.91 454
10695.89 500
10696.86 475
10697.84 447
10698.82 393
10699.79 385
10700.77 417
10701.75 441
10702.72 431
10703.70 419
10704.68 443
10705.66 396
10706.63 395
10707.61 389
10708.59 405
10709.56 414
10710.54 477
10711.52 467
10712.50 440
10713.47 426
10714.45 482
10715.43 463
10716.41 469
10717.38 439
10718.36 499
10719.34 481
10720.32 443
10721.29 467
10722.27 456
10723.25 422
10724.23 459
10725.20 471
10726.18 494
10727.16 471
10728.14 410
10729.12 380
10730.09 395
10731.07 455
10732.05 431
10733.03 387
10734.01 410
10734.99 413
10735.96 409
10736.94 396
10737.92 362
10738.90 420
10739.88 473
10740.86 413
10741.83 421
10742.81 395
10743.79 474
10744.77 471
10745.75 425
10746.73 445
10747.71 437
10748.69 458
10749.67 441
10750.64 429
10751.62 415
10752.60 434
10753.58 398
10754.56 405
10755.54 405
10756.52 453
10757.50 480
10758.48 452
10759.46 479
10760.44 459
10761.42 485
10762.40 483
10763.38 490
10764.35 467
10765.33 465
10766.31 440
10767.29 404
10768.27 418
10769.25 436
10770.23 425
10771.21 449
10772.19 412
10773.17 421
10774.15 460
10775.13 456
10776.11 427
10777.09 415
10778.07 427
10779.05 475
10780.04 449
10781.02 438
10782.00 465
10782.98 451
10783.96 450
10784.94 444
10785.92 443
10786.90 476
10787.88 468
10788.86 514
10789.84 494
10790.82 425
10791.80 404
10792.78 460
10793.77 413
10794.75 431
10795.73 443
10796.71 469
10797.69 444
10798.67 500
10799.65 481
10800.63 489
10801.61 469
10802.60 504
10803.58 490
10804.56 467
10805.54 468
10806.52 457
10807.50 447
10808.49 432
10809.47 523
10810.45 523
10811.43 512
10812.41 432
10813.39 399
10814.38 475
10815.36 449
10816.34 453
10817.32 516
10818.30 499
10819.29 494
10820.27 461
10821.25 445
10822.23 488
10823.22 485
10824.20 492
10825.18 479
10826.16 503
10827.15 485
10828.13 492
10829.11 491
10830.09 487
10831.08 516
10832.06 514
10833.04 503
10834.02 487
10835.01 507
10835.99 516
10836.97 549
10837.96 536
10838.94 496
10839.92 511
10840.90 518
10841.89 538
10842.87 461
10843.85 459
10844.84 479
10845.82 516
10846.80 495
10847.79 525
10848.77 534
10849.76 547
10850.74 522
10851.72 516
10852.71 496
10853.69 503
10854.67 554
10855.66 535
10856.64 514
10857.62 520
10858.61 521
10859.59 579
10860.58 511
10861.56 539
10862.55 551
10863.53 557
10864.51 560
10865.50 515
10866.48 543
10867.47 557
10868.45 582
10869.44 597
10870.42 520
10871.40 535
10872.39 568
10873.37 522
10874.36 585
10875.34 619
10876.33 620
10877.31 658
10878.30 639
10879.28 584
10880.27 589
10881.25 594
10882.24 626
10883.22 621
10884.21 569
10885.19 636
10886.18 689
10887.16 630
10888.15 655
10889.13 682
10890.12 683
10891.10 730
10892.09 686
10893.07 718
10894.06 681
10895.05 733
10896.03 768
10897.02 668
10898.00 698
10898.99 668
10899.97 735
10900.96 729
10901.95 705
10902.93 724
10903.92 733
10904.90 757
10905.89 758
10906.88 739
10907.86 772
10908.85 783
10909.84 790
10910.82 830
10911.81 868
10912.79 820
10913.78 829
10914.77 852
10915.75 894
10916.74 886
10917.73 888
10918.71 897
10919.70 911
10920.69 856
10921.67 842
10922.66 881
10923.65 906
10924.63 888
10925.62 896
10926.61 896
10927.60 927
10928.58 960
10929.57 965
10930.56 917
10931.54 936
10932.53 1026
10933.52 1010
10934.51 927
10935.49 948
10936.48 945
10937.47 1036
10938.46 971
10939.44 1079
10940.43 1033
10941.42 1063
10942.41 1033
10943.39 1049
10944.38 1156
10945.37 1220
10946.36 1213
10947.35 1268
10948.33 1174
10949.32 1180
10950.31 1259
10951.30 1211
10952.29 1242
10953.28 1341
10954.26 1402
10955.25 1483
10956.24 1523
10957.23 1699
10958.22 1693
10959.21 1830
10960.19 2028
10961.18 2059
10962.17 2206
10963.16 2129
10964.15 2086
10965.14 1963
10966.13 1874
10967.11 1736
10968.10 1601
10969.09 1633
10970.08 1566
10971.07 1402
10972.06 1437
10973.05 1414
10974.04 1380
10975.03 1322
10976.02 1334
10977.01 1418
10978.00 1397
10978.98 1452
10979.97 1430
10980.96 1340
10981.95 1358
10982.94 1457
10983.93 1477
10984.92 1463
10985.91 1408
10986.90 1402
10987.89 1457
10988.88 1497
10989.87 1522
10990.86 1487
10991.85 1460
10992.84 1536
10993.83 1635
10994.82 1713
10995.81 1830
10996.80 1911
10997.79 2079
10998.78 2338
10999.77 2533
11000.76 2702
11001.75 2937
11002.74 3127
11003.73 3109
11004.72 3041
11005.72 2829
11006.71 2661
11007.70 2511
11008.69 2249
11009.68 2000
11010.67 1868
11011.66 1636
11012.65 1557
11013.64 1410
11014.63 1364
11015.62 1392
11016.61 1338
11017.61 1256
11018.60 1281
11019.59 1230
11020.58 1286
11021.57 1140
11022.56 1124
11023.55 1135
11024.55 1092
11025.54 1020
11026.53 1037
11027.52 1003
11028.51 911
11029.50 1047
11030.49 1068
11031.49 969
11032.48 933
11033.47 964
11034.46 1009
11035.45 1016
11036.45 948
11037.44 1004
11038.43 1015
11039.42 988
11040.41 992
11041.41 972
11042.40 950
11043.39 885
11044.38 905
11045.38 936
11046.37 911
11047.36 871
11048.35 887
11049.35 922
11050.34 871
11051.33 894
11052.32 833
11053.32 805
11054.31 791
11055.30 816
11056.30 765
11057.29 760
11058.28 798
11059.27 771
11060.27 752
11061.26 808
11062.25 807
11063.25 818
11064.24 786
11065.23 793
11066.23 779
11067.22 709
11068.21 738
11069.21 813
11070.20 801
11071.19 765
11072.19 789
11073.18 809
11074.17 808
11075.17 735
11076.16 761
11077.16 778
11078.15 746
11079.14 781
11080.14 764
11081.13 742
11082.13 782
11083.12 787
11084.11 779
11085.11 818
11086.10 803
11087.10 797
11088.09 780
11089.09 752
11090.08 793
11091.07 773
11092.07 801
11093.06 777
11094.06 725
11095.05 786
11096.05 821
11097.04 762
11098.04 774
11099.03 742
11100.03 721
11101.02 702
11102.02 714
11103.01 672
11104.01 671
11105.00 708
11106.00 713
11106.99 731
11107.99 755
11108.98 737
11109.98 748
11110.97 662
11111.97 692
11112.96 713
11113.96 687
11114.95 642
11115.95 743
11116.95 705
11117.94 700
11118.94 732
11119.93 687
11120.93 734
11121.92 676
11122.92 681
11123.92 735
11124.91 688
11125.91 732
11126.90 758
11127.90 774
11128.90 743
11129.89 780
11130.89 835
11131.89 803
11132.88 802
11133.88 758
11134.87 766
11135.87 748
11136.87 773
11137.86 742
11138.86 710
11139.86 676
11140.85 654
11141.85 658
11142.85 630
11143.84 679
11144.84 704
11145.84 640
11146.84 637
11147.83 648
11148.83 702
11149.83 683
11150.82 708
11151.82 664
11152.82 659
11153.82 661
11154.81 710
11155.81 688
11156.81 630
11157.80 609
11158.80 642
11159.80 615
11160.80 562
11161.79 635
11162.79 617
11163.79 604
11164.79 641
11165.79 592
11166.78 620
11167.78 611
11168.78 615
11169.78 585
11170.78 621
11171.77 594
11172.77 618
11173.77 557
11174.77 583
11175.77 581
11176.76 636
11177.76 601
11178.76 599
11179.76 593
11180.76 545
11181.76 614
11182.76 600
11183.75 630
11184.75 575
11185.75 597
11186.75 583
11187.75 594
11188.75 625
11189.75 657
11190.75 628
11191.74 621
11192.74 685
11193.74 693
11194.74 681
11195.74 727
11196.74 683
11197.74 658
11198.74 635
11199.74 724
11200.74 734
11201.74 695
11202.74 648
11203.74 628
11204.74 628
11205.73 573
11206.73 578
11207.73 606
11208.73 597
11209.73 647
11210.73 634
11211.73 563
11212.73 644
11213.73 578
11214.73 630
11215.73 610
11216.73 621
11217.73 620
11218.73 609
11219.73 591
11220.73 574
11221.73 532
11222.73 579
11223.74 534
11224.74 600
11225.74 601
11226.74 557
11227.74 550
11228.74 576
11229.74 548
11230.74 530
11231.74 514
11232.74 571
11233.74 555
11234.74 544
11235.74 572
11236.74 568
11237.75 557
11238.75 479
11239.75 504
11240.75 549
11241.75 523
11242.75 572
11243.75 581
11244.75 572
11245.76 582
11246.76 591
11247.76 527
11248.76 551
11249.76 545
11250.76 517
11251.76 524
11252.77 502
11253.77 544
11254.77 567
11255.77 535
11256.77 551
11257.78 554
11258.78 524
11259.78 555
11260.78 557
11261.78 505
11262.79 571
11263.79 591
11264.79 521
11265.79 606
11266.79 573
11267.80 594
11268.80 598
11269.80 565
11270.80 629
11271.81 582
11272.81 554
11273.81 539
11274.81 600
11275.82 583
11276.82 605
11277.82 648
11278.83 610
11279.83 657
11280.83 669
11281.83 783
11282.84 706
11283.84 655
11284.84 688
11285.85 685
11286.85 627
11287.85 667
11288.86 669
11289.86 594
11290.86 576
11291.87 643
11292.87 643
11293.87 564
11294.88 562
11295.88 602
11296.89 597
11297.89 587
11298.89 654
11299.90 650
11300.90 578
11301.90 642
11302.91 648
11303.91 634
11304.92 602
11305.92 610
11306.92 672
11307.93 666
11308.93 669
11309.94 706
11310.94 714
11311.95 768
11312.95 796
11313.95 786
11314.96 870
11315.96 931
11316.97 894
11317.97 940
11318.98 900
11319.98 882
11320.99 815
11321.99 774
11323.00 729
11324.00 711
11325.01 690
11326.01 678
11327.02 610
11328.02 624
11329.03 594
11330.03 645
11331.04 564
11332.04 589
11333.05 552
11334.05 570
11335.06 531
11336.06 531
11337.07 542
11338.07 507
11339.08 540
11340.09 496
11341.09 482
11342.10 460
11343.10 492
11344.11 450
11345.11 442
11346.12 424
11347.13 500
11348.13 466
11349.14 508
11350.14 489
11351.15 497
11352.16 522
11353.16 572
11354.17 512
11355.17 505
11356.18 485
11357.19 487
11358.19 539
11359.20 530
11360.21 498
11361.21 497
11362.22 509
11363.23 466
11364.23 454
11365.24 503
11366.25 491
11367.25 449
11368.26 448
11369.27 448
11370.27 501
11371.28 500
11372.29 489
11373.29 449
11374.30 459
11375.31 424
11376.32 444
11377.32 491
11378.33 468
11379.34 484
11380.35 454
11381.35 446
11382.36 454
11383.37 497
11384.38 515
11385.38 495
11386.39 451
11387.40 447
11388.41 434
11389.41 469
11390.42 463
11391.43 469
11392.44 537
11393.45 460
11394.45 459
11395.46 500
11396.47 521
11397.48 494
11398.49 493
11399.49 496
11400.50 500
11401.51 475
11402.52 483
11403.53 474
11404.54 504
11405.54 487
11406.55 470
11407.56 491
11408.57 471
11409.58 470
11410.59 497
11411.60 468
11412.61 488
11413.61 467
11414.62 463
11415.63 468
11416.64 459
11417.65 482
11418.66 466
11419.67 484
11420.68 453
11421.69 473
11422.70 443
11423.71 413
11424.71 457
11425.72 492
11426.73 454
11427.74 460
11428.75 518
11429.76 446
11430.77 462
11431.78 423
11432.79 431
11433.80 487
11434.81 459
11435.82 469
11436.83 477
11437.84 427
11438.85 463
11439.86 445
11440.87 473
11441.88 465
11442.89 460
11443.90 452
11444.91 485
11445.92 485
11446.93 454
11447.94 425
11448.95 434
11449.96 447
11450.97 483
11451.98 550
11452.99 487
11454.01 509
11455.02 477
11456.03 445
11457.04 516
11458.05 520
11459.06 446
11460.07 447
11461.08 469
11462.09 423
11463.10 438
11464.11 479
11465.13 463
11466.14 454
11467.15 442
11468.16 442
11469.17 454
11470.18 445
11471.19 398
11472.20 430
11473.22 447
11474.23 453
11475.24 391
11476.25 394
11477.26 459
11478.27 505
11479.29 437
11480.30 429
11481.31 415
11482.32 439
11483.33 383
11484.35 423
11485.36 444
11486.37 434
11487.38 439
11488.39 401
11489.41 460
11490.42 457
11491.43 425
11492.44 372
11493.46 403
11494.47 414
11495.48 415
11496.49 392
11497.51 399
11498.52 431
11499.53 422
11500.54 397
11501.56 447
11502.57 433
11503.58 427
11504.59 421
11505.61 444
11506.62 437
11507.63 376
11508.65 421
11509.66 394
11510.67 413
11511.69 407
11512.70 337
11513.71 382
11514.73 413
11515.74 382
11516.75 412
11517.77 411
11518.78 414
11519.79 397
11520.81 399
11521.82 395
11522.83 430
11523.85 427
11524.86 387
11525.88 353
11526.89 380
11527.90 443
11528.92 405
11529.93 391
11530.95 432
11531.96 423
11532.97 397
11533.99 422
11535.00 422
11536.02 407
11537.03 393
11538.05 424
11539.06 426
11540.07 439
11541.09 408
11542.10 431
11543.12 421
11544.13 428
11545.15 419
11546.16 446
11547.18 433
11548.19 390
11549.21 410
11550.22 411
11551.24 436
11552.25 437
11553.27 441
11554.28 452
11555.30 500
11556.31 426
11557.33 501
11558.34 485
11559.36 442
11560.37 453
11561.39 444
11562.40 441
11563.42 419
11564.43 493
11565.45 460
11566.47 487
11567.48 527
11568.50 486
11569.51 468
11570.53 455
11571.54 469
11572.56 471
11573.58 441
11574.59 465
11575.61 497
11576.62 499
11577.64 448
11578.66 525
11579.67 466
11580.69 521
11581.70 510
11582.72 576
11583.74 535
11584.75 512
11585.77 516
11586.79 565
11587.80 536
11588.82 518
11589.84 545
11590.85 541
11591.87 585
11592.89 588
11593.90 531
11594.92 629
11595.94 697
11596.95 644
11597.97 667
11598.99 658
11600.01 734
11601.02 787
11602.04 814
11603.06 897
11604.07 958
11605.09 1037
11606.11 1105
11607.13 1050
11608.14 1081
11609.16 995
11610.18 918
11611.20 935
11612.21 866
11613.23 765
11614.25 708
11615.27 676
11616.29 676
11617.30 626
11618.32 626
11619.34 599
11620.36 597
11621.38 612
11622.39 554
11623.41 477
11624.43 543
11625.45 554
11626.47 510
11627.48 519
11628.50 479
11629.52 506
11630.54 489
11631.56 432
11632.58 412
11633.59 429
11634.61 419
11635.63 426
11636.65 437
11637.67 451
11638.69 481
11639.71 482
11640.73 476
11641.75 440
11642.76 470
11643.78 436
11644.80 430
11645.82 440
11646.84 481
11647.86 413
11648.88 401
11649.90 416
11650.92 433
11651.94 404
11652.96 389
11653.98 386
11655.00 390
11656.01 361
11657.03 358
11658.05 404
11659.07 366
11660.09 386
11661.11 375
11662.13 433
11663.15 431
11664.17 393
11665.19 418
11666.21 426
11667.23 443
11668.25 430
11669.27 415
11670.29 380
11671.31 410
11672.33 404
11673.35 385
11674.37 365
11675.39 408
11676.42 403
11677.44 415
11678.46 359
11679.48 418
11680.50 435
11681.52 416
11682.54 424
11683.56 407
11684.58 437
11685.60 420
11686.62 439
11687.64 465
11688.66 440
11689.69 431
11690.71 427
11691.73 406
11692.75 427
11693.77 433
11694.79 434
11695.81 441
11696.83 420
11697.85 413
11698.88 397
11699.90 399
11700.92 416
11701.94 469
11702.96 456
11703.98 417
11705.01 416
11706.03 421
11707.05 429
11708.07 424
11709.09 407
11710.12 399
11711.14 419
11712.16 410
11713.18 416
11714.20 431
11715.23 424
11716.25 428
11717.27 463
11718.29 404
11719.31 424
11720.34 438
11721.36 439
11722.38 406
11723.40 414
11724.43 374
11725.45 402
11726.47 420
11727.49 396
11728.52 379
11729.54 372
11730.56 416
11731.59 389
11732.61 445
11733.63 465
11734.65 453
11735.68 426
11736.70 406
11737.72 405
11738.75 412
11739.77 464
11740.79 419
11741.82 434
11742.84 371
11743.86 404
11744.89 379
11745.91 407
11746.93 444
11747.96 382
11748.98 397
11750.01 376
11751.03 433
11752.05 453
11753.08 453
11754.10 420
11755.12 389
11756.15 369
11757.17 361
11758.20 392
11759.22 404
11760.24 399
11761.27 410
11762.29 456
11763.32 419
11764.34 400
11765.37 424
11766.39 379
11767.41 392
11768.44 430
11769.46 413
11770.49 386
11771.51 413
11772.54 389
11773.56 394
11774.59 396
11775.61 389
11776.64 398
11777.66 397
11778.69 408
11779.71 414
11780.74 411
11781.76 410
11782.79 448
11783.81 425
11784.84 410
11785.86 420
11786.89 415
11787.91 396
11788.94 392
11789.96 408
11790.99 463
11792.01 421
11793.04 382
11794.07 409
11795.09 397
11796.12 455
11797.14 415
11798.17 430
11799.19 476
11800.22 393
11801.25 400
11802.27 394
11803.30 458
11804.32 497
11805.35 488
11806.38 493
11807.40 452
11808.43 464
11809.45 505
11810.48 467
11811.51 459
11812.53 457
11813.56 482
11814.59 502
11815.61 468
11816.64 403
11817.67 459
11818.69 478
11819.72 427
11820.75 461
11821.77 476
11822.80 503
11823.83 456
11824.85 454
11825.88 420
11826.91 471
11827.94 471
11828.96 460
11829.99 456
11831.02 493
11832.04 513
11833.07 461
11834.10 432
11835.13 478
11836.15 504
11837.18 448
11838.21 440
11839.24 437
11840.26 456
11841.29 457
11842.32 473
11843.35 492
11844.37 493
11845.40 503
11846.43 492
11847.46 464
11848.49 449
11849.51 507
11850.54 475
11851.57 523
11852.60 490
11853.63 489
11854.65 507
11855.68 533
11856.71 520
11857.74 494
11858.77 514
11859.80 569
11860.83 510
11861.85 513
11862.88 586
11863.91 659
11864.94 549
11865.97 483
11867.00 489
11868.03 540
11869.05 556
11870.08 563
11871.11 577
11872.14 559
11873.17 561
11874.20 623
11875.23 663
11876.26 616
11877.29 574
11878.32 525
11879.35 582
11880.38 670
11881.40 565
11882.43 597
11883.46 630
11884.49 646
11885.52 678
11886.55 627
11887.58 708
11888.61 712
11889.64 689
11890.67 663
11891.70 708
11892.73 741
11893.76 725
11894.79 713
11895.82 760
11896.85 776
11897.88 816
11898.91 840
11899.94 864
11900.97 868
11902.00 885
11903.03 999
11904.06 997
11905.09 1002
11906.12 994
11907.15 982
11908.18 1007
11909.22 1045
11910.25 927
11911.28 845
11912.31 907
11913.34 948
11914.37 856
11915.40 875
11916.43 840
11917.46 840
11918.49 836
11919.52 822
11920.55 839
11921.59 774
11922.62 872
11923.65 864
11924.68 869
11925.71 878
11926.74 943
11927.77 1011
11928.81 1094
11929.84 1192
11930.87 1238
11931.90 1297
11932.93 1356
11933.96 1327
11935.00 1590
11936.03 1621
11937.06 1535
11938.09 1392
11939.12 1360
11940.15 1227
11941.19 1209
11942.22 1157
11943.25 1135
11944.28 1037
11945.31 980
11946.35 876
11947.38 776
11948.41 773
11949.44 774
11950.48 745
11951.51 733
11952.54 731
11953.57 751
11954.61 721
11955.64 796
11956.67 734
11957.70 703
11958.74 734
11959.77 697
11960.80 639
11961.84 674
11962.87 676
11963.90 683
11964.93 690
11965.97 699
11967.00 645
11968.03 632
11969.07 636
11970.10 690
11971.13 642
11972.17 634
11973.20 656
11974.23 637
11975.27 656
11976.30 662
11977.33 657
11978.37 640
11979.40 601
11980.44 603
11981.47 564
11982.50 595
11983.54 595
11984.57 656
11985.60 678
11986.64 614
11987.67 588
11988.71 579
11989.74 642
11990.77 626
11991.81 632
11992.84 599
11993.88 561
11994.91 612
11995.95 577
11996.98 565
11998.02 558
11999.05 638
12000.08 619
12001.12 631
12002.15 646
12003.19 655
12004.22 626
12005.26 614
12006.29 692
12007.33 666
12008.36 673
12009.40 588
12010.43 670
12011.47 698
12012.50 649
12013.54 665
12014.57 694
12015.61 761
12016.64 746
12017.68 781
12018.71 696
12019.75 711
12020.78 777
12021.82 781
12022.86 738
12023.89 777
12024.93 773
12025.96 725
12027.00 709
12028.03 737
12029.07 762
12030.11 723
12031.14 695
12032.18 757
12033.21 762
12034.25 703
12035.29 714
12036.32 765
12037.36 697
12038.39 624
12039.43 680
12040.47 701
12041.50 617
12042.54 621
12043.58 652
12044.61 704
12045.65 683
12046.69 641
12047.72 674
12048.76 631
12049.80 613
12050.83 687
12051.87 679
12052.91 699
12053.94 668
12054.98 665
12056.02 696
12057.05 755
12058.09 744
12059.13 741
12060.16 679
12061.20 663
12062.24 679
12063.28 714
12064.31 724
12065.35 710
12066.39 732
12067.43 731
12068.46 755
12069.50 747
12070.54 702
12071.58 754
12072.61 734
12073.65 744
12074.69 751
12075.73 741
12076.76 785
12077.80 821
12078.84 801
12079.88 795
12080.92 778
12081.95 793
12082.99 780
12084.03 814
12085.07 805
12086.11 767
12087.15 811
12088.18 787
12089.22 751
12090.26 780
12091.30 816
12092.34 868
12093.38 845
12094.42 860
12095.45 847
12096.49 850
12097.53 913
12098.57 933
12099.61 927
12100.65 1005
12101.69 1031
12102.73 1100
12103.76 1074
12104.80 1206
12105.84 1273
12106.88 1159
12107.92 1169
12108.96 1126
12110.00 1137
12111.04 1049
12112.08 957
12113.12 937
12114.16 897
12115.20 865
12116.24 818
12117.28 796
12118.32 792
12119.36 763
12120.40 666
12121.44 671
12122.47 613
12123.51 703
12124.55 632
12125.59 599
12126.63 600
12127.67 568
12128.71 594
12129.76 560
12130.80 600
12131.84 617
12132.88 587
12133.92 624
12134.96 564
12136.00 527
12137.04 553
12138.08 532
12139.12 522
12140.16 515
12141.20 566
12142.24 595
12143.28 573
12144.32 525
12145.36 529
12146.40 491
12147.44 573
12148.49 514
12149.53 516
12150.57 518
12151.61 520
12152.65 493
12153.69 529
12154.73 533
12155.77 511
12156.81 547
12157.86 538
12158.90 490
12159.94 493
12160.98 476
12162.02 507
12163.06 497
12164.10 538
12165.15 511
12166.19 492
12167.23 489
12168.27 564
12169.31 527
12170.36 534
12171.40 523
12172.44 573
12173.48 539
12174.52 522
12175.57 524
12176.61 505
12177.65 514
12178.69 500
12179.73 543
12180.78 510
12181.82 548
12182.86 511
12183.90 526
12184.95 473
12185.99 459
12187.03 513
12188.07 531
12189.12 543
12190.16 493
12191.20 524
12192.25 539
12193.29 522
12194.33 534
12195.37 494
12196.42 512
12197.46 561
12198.50 554
12199.55 536
12200.59 528
12201.63 513
12202.68 532
12203.72 532
12204.76 512
12205.81 524
12206.85 527
12207.89 504
12208.94 606
12209.98 517
12211.02 586
12212.07 578
12213.11 554
12214.16 526
12215.20 537
12216.24 543
12217.29 475
12218.33 494
12219.37 545
12220.42 479
12221.46 504
12222.51 570
12223.55 508
12224.60 494
12225.64 528
12226.68 539
12227.73 492
12228.77 507
12229.82 505
12230.86 532
12231.91 485
12232.95 521
12234.00 543
12235.04 501
12236.08 527
12237.13 514
12238.17 529
12239.22 526
12240.26 512
12241.31 496
12242.35 495
12243.40 466
12244.44 486
12245.49 519
12246.53 553
12247.58 515
12248.62 506
12249.67 487
12250.72 476
12251.76 472
12252.81 437
12253.85 485
12254.90 443
12255.94 429
12256.99 471
12258.03 464
12259.08 466
12260.13 496
12261.17 506
12262.22 447
12263.26 450
12264.31 452
12265.35 472
12266.40 464
12267.45 429
12268.49 415
12269.54 435
12270.59 484
12271.63 446
12272.68 445
12273.72 444
12274.77 500
12275.82 427
12276.86 446
12277.91 460
12278.96 469
12280.00 458
12281.05 482
12282.10 446
12283.14 472
12284.19 484
12285.24 469
12286.28 465
12287.33 487
12288.38 503
12289.42 468
12290.47 454
12291.52 437
12292.57 450
12293.61 410
12294.66 467
12295.71 489
12296.75 454
12297.80 418
12298.85 442
12299.90 452
12300.94 457
12301.99 487
12303.04 475
12304.09 444
12305.13 429
12306.18 421
12307.23 446
12308.28 455
12309.33 438
12310.37 429
12311.42 407
12312.47 431
12313.52 485
12314.57 435
12315.61 432
12316.66 449
12317.71 467
12318.76 427
12319.81 430
12320.85 403
12321.90 440
12322.95 429
12324.00 448
12325.05 418
12326.10 435
12327.15 429
12328.19 419
12329.24 436
12330.29 391
12331.34 425
12332.39 465
12333.44 443
12334.49 420
12335.54 440
12336.59 383
12337.63 341
12338.68 418
12339.73 427
12340.78 441
12341.83 437
12342.88 412
12343.93 464
12344.98 439
12346.03 414
12347.08 395
12348.13 396
12349.18 404
12350.23 399
12351.28 432
12352.33 428
12353.38 457
12354.43 452
12355.48 495
12356.52 420
12357.57 393
12358.62 432
12359.67 435
12360.72 488
12361.77 445
12362.82 409
12363.88 511
12364.93 487
12365.98 411
12367.03 431
12368.08 442
12369.13 478
12370.18 463
12371.23 419
12372.28 425
12373.33 475
12374.38 523
12375.43 442
12376.48 478
12377.53 493
12378.58 470
12379.63 478
12380.68 458
12381.73 498
12382.79 472
12383.84 483
12384.89 456
12385.94 455
12386.99 487
12388.04 491
12389.09 483
12390.14 487
12391.20 455
12392.25 493
12393.30 498
12394.35 532
12395.40 541
12396.45 507
12397.50 535
12398.56 538
12399.61 536
12400.66 532
12401.71 492
12402.76 551
12403.81 526
12404.87 543
12405.92 529
12406.97 519
12408.02 534
12409.07 549
12410.13 605
12411.18 537
12412.23 554
12413.28 557
12414.34 586
12415.39 594
12416.44 594
12417.49 542
12418.55 569
12419.60 518
12420.65 506
12421.70 521
12422.76 561
12423.81 578
12424.86 596
12425.91 569
12426.97 536
12428.02 552
12429.07 605
12430.13 576
12431.18 624
12432.23 602
12433.29 616
12434.34 551
12435.39 627
12436.44 644
12437.50 601
12438.55 632
12439.61 669
12440.66 635
12441.71 629
12442.77 628
12443.82 668
12444.87 678
12445.93 649
12446.98 628
12448.03 636
12449.09 596
12450.14 616
12451.20 614
12452.25 632
12453.30 634
12454.36 688
12455.41 641
12456.47 714
12457.52 766
12458.57 771
12459.63 785
12460.68 812
12461.74 776
12462.79 816
12463.85 764
12464.90 803
12465.95 884
12467.01 874
12468.06 875
12469.12 925
12470.17 939
12471.23 1027
12472.28 1081
12473.34 1230
12474.39 1365
12475.45 1456
12476.50 1652
12477.56 1791
12478.61 1914
12479.67 2058
12480.72 2022
12481.78 2147
12482.83 2061
12483.89 1903
12484.94 1772
12486.00 1589
12487.05 1506
12488.11 1386
12489.17 1269
12490.22 1211
12491.28 1033
12492.33 991
12493.39 929
12494.44 895
12495.50 862
12496.55 805
12497.61 767
12498.67 764
12499.72 737
12500.78 700
12501.83 739
12502.89 704
12503.95 708
12505.00 708
12506.06 715
12507.12 675
12508.17 705
12509.23 698
12510.28 720
12511.34 635
12512.40 603
12513.45 657
12514.51 664
12515.57 648
12516.62 661
12517.68 640
12518.74 684
12519.79 696
12520.85 695
12521.91 682
12522.96 663
12524.02 655
12525.08 662
12526.14 654
12527.19 636
12528.25 607
12529.31 579
12530.36 611
12531.42 634
12532.48 688
12533.54 651
12534.59 644
12535.65 658
12536.71 643
12537.77 615
12538.82 675
12539.88 639
12540.94 657
12542.00 725
12543.05 718
12544.11 685
12545.17 726
12546.23 682
12547.29 701
12548.34 702
12549.40 757
12550.46 778
12551.52 834
12552.58 866
12553.64 898
12554.69 977
12555.75 992
12556.81 974
12557.87 1125
12558.93 1166
12559.99 1205
12561.04 1144
12562.10 1149
12563.16 1072
12564.22 1165
12565.28 1157
12566.34 1025
12567.40 1071
12568.45 1030
12569.51 890
12570.57 821
12571.63 788
12572.69 806
12573.75 760
12574.81 749
12575.87 749
12576.93 756
12577.99 751
12579.05 706
12580.11 695
12581.16 706
12582.22 684
12583.28 670
12584.34 685
12585.40 656
12586.46 645
12587.52 643
12588.58 656
12589.64 657
12590.70 612
12591.76 562
12592.82 584
12593.88 639
12594.94 619
12596.00 572
12597.06 623
12598.12 655
12599.18 627
12600.24 591
12601.30 544
12602.36 573
12603.42 568
12604.48 612
12605.54 620
12606.60 579
12607.66 550
12608.72 537
12609.79 590
12610.85 552
12611.91 545
12612.97 630
12614.03 639
12615.09 607
12616.15 629
12617.21 645
12618.27 665
12619.33 659
12620.39 693
12621.45 661
12622.52 684
12623.58 648
12624.64 637
12625.70 664
12626.76 621
12627.82 603
12628.88 578
12629.95 615
12631.01 627
12632.07 524
12633.13 562
12634.19 566
12635.25 556
12636.31 522
12637.38 572
12638.44 502
12639.50 553
12640.56 551
12641.62 538
12642.69 599
12643.75 559
12644.81 531
12645.87 557
12646.93 554
12648.00 579
12649.06 585
12650.12 526
12651.18 474
12652.25 523
12653.31 504
12654.37 511
12655.43 502
12656.50 521
12657.56 488
12658.62 520
12659.68 469
12660.75 513
12661.81 478
12662.87 470
12663.94 468
12665.00 509
12666.06 496
12667.12 485
12668.19 416
12669.25 445
12670.31 454
12671.38 448
12672.44 437
12673.50 445
12674.57 441
12675.63 439
12676.69 446
12677.76 433
12678.82 482
12679.88 474
12680.95 425
12682.01 471
12683.07 481
12684.14 464
12685.20 440
12686.27 443
12687.33 471
12688.39 467
12689.46 500
12690.52 430
12691.59 471
12692.65 475
12693.71 490
12694.78 514
12695.84 469
12696.91 427
12697.97 464
12699.04 451
12700.10 479
12701.16 474
12702.23 444
12703.29 485
12704.36 476
12705.42 527
12706.49 503
12707.55 506
12708.62 525
12709.68 491
12710.75 463
12711.81 476
12712.88 542
12713.94 530
12715.01 472
12716.07 493
12717.14 506
12718.20 499
12719.27 477
12720.33 456
12721.40 489
12722.46 487
12723.53 534
12724.59 484
12725.66 475
12726.72 438
12727.79 480
12728.86 473
12729.92 490
12730.99 478
12732.05 486
12733.12 507
12734.18 488
12735.25 532
12736.32 524
12737.38 485
12738.45 521
12739.51 501
12740.58 455
12741.65 494
12742.71 514
12743.78 531
12744.85 528
12745.91 478
12746.98 479
12748.04 466
12749.11 465
12750.18 431
12751.24 430
12752.31 483
12753.38 439
12754.44 425
12755.51 487
12756.58 449
12757.64 446
12758.71 434
12759.78 415
12760.85 425
12761.91 403
12762.98 458
12764.05 469
12765.11 426
12766.18 411
12767.25 411
12768.32 370
12769.38 403
12770.45 452
12771.52 453
12772.58 443
12773.65 429
12774.72 401
12775.79 410
12776.86 419
12777.92 431
12778.99 401
12780.06 383
12781.13 450
12782.19 458
12783.26 405
12784.33 451
12785.40 418
12786.47 336
12787.53 408
12788.60 421
12789.67 416
12790.74 462
12791.81 361
12792.87 430
12793.94 415
12795.01 402
12796.08 406
12797.15 367
12798.22 404
12799.29 373
12800.35 382
12801.42 414
12802.49 377
12803.56 398
12804.63 415
12805.70 381
12806.77 392
12807.84 424
12808.90 403
12809.97 385
12811.04 431
12812.11 407
12813.18 401
12814.25 423
12815.32 453
12816.39 447
12817.46 417
12818.53 447
12819.60 409
12820.67 448
12821.74 446
12822.81 465
12823.88 449
12824.94 450
12826.01 459
12827.08 427
12828.15 440
12829.22 468
12830.29 477
12831.36 426
12832.43 397
12833.50 372
12834.57 413
12835.64 419
12836.71 427
12837.78 456
12838.85 384
12839.92 396
12840.99 374
12842.07 414
12843.14 373
12844.21 330
12845.28 412
12846.35 398
12847.42 387
12848.49 363
12849.56 384
12850.63 403
12851.70 371
12852.77 363
12853.84 383
12854.91 371
12855.98 368
12857.06 380
12858.13 334
12859.20 325
12860.27 357
12861.34 360
12862.41 355
12863.48 360
12864.55 357
12865.62 373
12866.70 413
12867.77 320
12868.84 340
12869.91 350
12870.98 357
12872.05 354
12873.13 361
12874.20 356
12875.27 374
12876.34 338
12877.41 342
12878.48 359
12879.56 360
12880.63 364
12881.70 352
12882.77 328
12883.84 318
12884.92 328
12885.99 367
12887.06 358
12888.13 347
12889.21 347
12890.28 342
12891.35 369
12892.42 382
12893.50 377
12894.57 373
12895.64 400
12896.71 371
12897.79 363
12898.86 360
12899.93 410
12901.00 363
12902.08 356
12903.15 368
12904.22 345
12905.30 352
12906.37 352
12907.44 303
12908.52 340
12909.59 350
12910.66 336
12911.73 356
12912.81 324
12913.88 343
12914.96 363
12916.03 371
12917.10 363
12918.18 371
12919.25 378
12920.32 355
12921.40 372
12922.47 376
12923.54 348
12924.62 343
12925.69 336
12926.77 324
12927.84 349
12928.91 344
12929.99 329
12931.06 368
12932.14 370
12933.21 323
12934.28 341
12935.36 347
12936.43 333
12937.51 361
12938.58 400
12939.66 386
12940.73 370
12941.80 392
12942.88 404
12943.95 381
12945.03 360
12946.10 320
12947.18 366
12948.25 379
12949.33 384
12950.40 336
12951.48 354
12952.55 353
12953.63 371
12954.70 379
12955.78 369
12956.85 354
12957.93 325
12959.00 349
12960.08 379
12961.15 366
12962.23 334
12963.30 349
12964.38 342
12965.46 353
12966.53 360
12967.61 342
12968.68 358
12969.76 360
12970.83 345
12971.91 347
12972.99 385
12974.06 395
12975.14 371
12976.21 369
12977.29 323
12978.37 341
12979.44 331
12980.52 361
12981.59 354
12982.67 363
12983.75 375
12984.82 350
12985.90 389
12986.98 397
12988.05 341
12989.13 402
12990.20 390
12991.28 347
12992.36 397
12993.43 385
12994.51 387
12995.59 377
12996.67 361
12997.74 357
12998.82 386
12999.90 389
13000.97 375
13002.05 363
13003.13 354
13004.20 341
13005.28 349
13006.36 338
13007.44 373
13008.51 371
13009.59 406
13010.67 359
13011.75 351
13012.82 357
13013.90 352
13014.98 344
13016.06 353
13017.13 357
13018.21 415
13019.29 424
13020.37 404
13021.44 379
13022.52 348
13023.60 358
13024.68 346
13025.76 385
13026.83 384
13027.91 401
13028.99 335
13030.07 345
13031.15 392
13032.23 430
13033.30 398
13034.38 383
13035.46 383
13036.54 378
13037.62 392
13038.70 386
13039.77 386
13040.85 356
13041.93 388
13043.01 366
13044.09 374
13045.17 370
13046.25 347
13047.33 381
13048.40 393
13049.48 350
13050.56 373
13051.64 402
13052.72 404
13053.80 412
13054.88 411
13055.96 390
13057.04 382
13058.12 345
13059.20 370
13060.28 417
13061.36 388
13062.44 370
13063.51 365
13064.59 359
13065.67 377
13066.75 458
13067.83 395
13068.91 370
13069.99 399
13071.07 388
13072.15 380
13073.23 383
13074.31 408
13075.39 364
13076.47 385
13077.55 392
13078.63 354
13079.71 363
13080.79 368
13081.87 334
13082.96 371
13084.04 359
13085.12 358
13086.20 366
13087.28 387
13088.36 362
13089.44 377
13090.52 402
13091.60 409
13092.68 353
13093.76 388
13094.84 348
13095.92 371
13097.00 368
13098.09 373
13099.17 389
13100.25 394
13101.33 398
13102.41 355
13103.49 428
13104.57 405
13105.65 347
13106.74 364
13107.82 398
13108.90 391
13109.98 386
13111.06 382
13112.14 380
13113.22 389
13114.31 407
13115.39 351
13116.47 370
13117.55 385
13118.63 391
13119.72 359
13120.80 352
13121.88 382
13122.96 403
13124.04 374
13125.13 388
13126.21 401
13127.29 375
13128.37 368
13129.45 373
13130.54 391
13131.62 376
13132.70 408
13133.78 368
13134.87 383
13135.95 410
13137.03 376
13138.11 410
13139.20 330
13140.28 364
13141.36 392
13142.45 399
13143.53 399
13144.61 364
13145.69 355
13146.78 356
13147.86 415
13148.94 367
13150.03 355
13151.11 381
13152.19 356
13153.28 368
13154.36 337
13155.44 335
13156.53 378
13157.61 370
13158.69 385
13159.78 393
13160.86 373
13161.94 359
13163.03 344
13164.11 355
13165.20 359
13166.28 368
13167.36 372
13168.45 375
13169.53 380
13170.62 384
13171.70 343
13172.78 385
13173.87 404
13174.95 377
13176.04 371
13177.12 379
13178.21 376
13179.29 405
13180.37 402
13181.46 430
13182.54 407
13183.63 418
13184.71 411
13185.80 422
13186.88 370
13187.97 385
13189.05 384
13190.14 395
13191.22 406
13192.31 386
13193.39 424
13194.48 420
13195.56 405
13196.65 441
13197.73 432
13198.82 410
13199.90 403
13200.99 461
13202.07 422
13203.16 395
13204.24 339
13205.33 394
13206.41 421
13207.50 454
13208.58 428
13209.67 400
13210.76 454
13211.84 421
13212.93 394
13214.01 413
13215.10 388
13216.19 405
13217.27 413
13218.36 423
13219.44 429
13220.53 402
13221.62 420
13222.70 447
13223.79 430
13224.87 409
13225.96 414
13227.05 382
13228.13 411
13229.22 448
13230.31 423
13231.39 399
13232.48 442
13233.57 422
13234.65 430
13235.74 434
13236.83 438
13237.91 415
13239.00 439
13240.09 422
13241.17 440
13242.26 480
13243.35 455
13244.43 437
13245.52 440
13246.61 467
13247.70 451
13248.78 414
13249.87 451
13250.96 419
13252.05 402
13253.13 435
13254.22 416
13255.31 426
13256.39 419
13257.48 499
13258.57 482
13259.66 475
13260.75 470
13261.83 494
13262.92 481
13264.01 468
13265.10 488
13266.19 506
13267.27 536
13268.36 529
13269.45 511
13270.54 504
13271.63 473
13272.71 495
13273.80 509
13274.89 530
13275.98 547
13277.07 544
13278.16 517
13279.24 585
13280.33 504
13281.42 534
13282.51 547
13283.60 505
13284.69 539
13285.78 568
13286.86 564
13287.95 553
13289.04 598
13290.13 568
13291.22 612
13292.31 614
13293.40 562
13294.49 656
13295.58 621
13296.67 624
13297.76 578
13298.84 620
13299.93 612
13301.02 636
13302.11 636
13303.20 580
13304.29 621
13305.38 630
13306.47 684
13307.56 667
13308.65 649
13309.74 662
13310.83 701
13311.92 655
13313.01 727
13314.10 747
13315.19 707
13316.28 693
13317.37 690
13318.46 698
13319.55 699
13320.64 695
13321.73 678
13322.82 682
13323.91 694
13325.00 674
13326.09 668
13327.18 651
13328.27 614
13329.36 615
13330.45 659
13331.54 634
13332.64 671
13333.73 692
13334.82 641
13335.91 644
13337.00 700
13338.09 749
13339.18 748
13340.27 716
13341.36 728
13342.45 745
13343.54 698
13344.64 656
13345.73 691
13346.82 779
13347.91 708
13349.00 706
13350.09 725
13351.18 726
13352.28 678
13353.37 695
13354.46 722
13355.55 704
13356.64 728
13357.73 768
13358.83 793
13359.92 793
13361.01 812
13362.10 802
13363.19 816
13364.29 827
13365.38 860
13366.47 819
13367.56 914
13368.65 907
13369.75 914
13370.84 926
13371.93 916
13373.02 844
13374.12 869
13375.21 888
13376.30 825
13377.39 909
13378.49 849
13379.58 743
13380.67 713
13381.76 814
13382.86 761
13383.95 698
13385.04 700
13386.13 691
13387.23 659
13388.32 658
13389.41 671
13390.51 614
13391.60 657
13392.69 715
13393.79 600
13394.88 595
13395.97 627
13397.07 609
13398.16 634
13399.25 566
13400.35 599
13401.44 628
13402.53 626
13403.63 648
13404.72 597
13405.81 605
13406.91 622
13408.00 574
13409.10 596
13410.19 604
13411.28 608
13412.38 590
13413.47 604
13414.57 610
13415.66 648
13416.75 634
13417.85 632
13418.94 672
13420.04 651
13421.13 634
13422.22 627
13423.32 624
13424.41 615
13425.51 623
13426.60 615
13427.70 572
13428.79 599
13429.89 656
13430.98 627
13432.08 670
13433.17 669
13434.27 665
13435.36 683
13436.46 638
13437.55 643
13438.65 687
13439.74 639
13440.84 674
13441.93 698
13443.03 761
13444.12 661
13445.22 639
13446.31 679
13447.41 664
13448.50 711
13449.60 755
13450.69 704
13451.79 710
13452.89 730
13453.98 733
13455.08 735
13456.17 753
13457.27 777
13458.36 826
13459.46 794
13460.56 753
13461.65 795
13462.75 819
13463.84 766
13464.94 788
13466.04 831
13467.13 813
13468.23 849
13469.32 853
13470.42 833
13471.52 839
13472.61 843
13473.71 826
13474.81 857
13475.90 860
13477.00 833
13478.10 810
13479.19 817
13480.29 836
13481.39 857
13482.48 825
13483.58 850
13484.68 937
13485.77 905
13486.87 898
13487.97 873
13489.07 904
13490.16 894
13491.26 966
13492.36 901
13493.45 940
13494.55 1048
13495.65 974
13496.75 968
13497.84 1003
13498.94 1057
13500.04 1133
13501.14 1194
13502.23 1136
13503.33 1051
13504.43 1121
13505.53 1229
13506.63 1167
13507.72 1172
13508.82 1211
13509.92 1153
13511.02 1134
13512.12 1081
13513.21 1053
13514.31 987
13515.41 979
13516.51 938
13517.61 866
13518.70 933
13519.80 842
13520.90 815
13522.00 756
13523.10 794
13524.20 766
13525.30 713
13526.39 713
13527.49 720
13528.59 759
13529.69 678
13530.79 662
13531.89 630
13532.99 623
13534.09 678
13535.18 670
13536.28 692
13537.38 634
13538.48 664
13539.58 637
13540.68 662
13541.78 656
13542.88 676
13543.98 637
13545.08 664
13546.18 667
13547.28 629
13548.38 588
13549.48 622
13550.57 606
13551.67 597
13552.77 611
13553.87 624
13554.97 562
13556.07 582
13557.17 544
13558.27 541
13559.37 630
13560.47 615
13561.57 536
13562.67 551
13563.77 589
13564.87 577
13565.97 580
13567.07 617
13568.17 592
13569.28 573
13570.38 570
13571.48 568
13572.58 609
13573.68 586
13574.78 610
13575.88 608
13576.98 605
13578.08 648
13579.18 586
13580.28 573
13581.38 596
13582.48 594
13583.58 594
13584.69 544
13585.79 611
13586.89 605
13587.99 543
13589.09 622
13590.19 597
13591.29 562
13592.39 598
13593.49 638
13594.60 635
13595.70 598
13596.80 620
13597.90 570
13599.00 589
13600.10 563
13601.21 601
13602.31 570
13603.41 579
13604.51 588
13605.61 580
13606.71 571
13607.82 572
13608.92 614
13610.02 620
13611.12 592
13612.22 630
13613.33 617
13614.43 590
13615.53 617
13616.63 605
13617.74 553
13618.84 571
13619.94 636
13621.04 606
13622.15 622
13623.25 592
13624.35 587
13625.45 555
13626.56 615
13627.66 633
13628.76 597
13629.86 575
13630.97 594
13632.07 661
13633.17 613
13634.28 589
13635.38 555
13636.48 544
13637.59 637
13638.69 634
13639.79 688
13640.90 628
13642.00 633
13643.10 601
13644.21 596
13645.31 579
13646.41 602
13647.52 615
13648.62 602
13649.72 635
13650.83 598
13651.93 593
13653.03 605
13654.14 659
13655.24 589
13656.35 550
13657.45 566
13658.55 577
13659.66 544
13660.76 548
13661.87 529
13662.97 572
13664.07 560
13665.18 579
13666.28 559
13667.39 522
13668.49 544
13669.60 523
13670.70 510
13671.81 530
13672.91 561
13674.01 614
13675.12 599
13676.22 596
13677.33 571
13678.43 609
13679.54 607
13680.64 610
13681.75 546
13682.85 577
13683.96 575
13685.06 609
13686.17 537
13687.27 542
13688.38 553
13689.48 541
13690.59 595
13691.69 585
13692.80 595
13693.91 524
13695.01 578
13696.12 541
13697.22 554
13698.33 527
13699.43 542
13700.54 586
13701.64 600
13702.75 520
13703.86 570
13704.96 616
13706.07 593
13707.17 585
13708.28 576
13709.39 635
13710.49 610
13711.60 627
13712.70 605
13713.81 643
13714.92 637
13716.02 622
13717.13 612
13718.24 619
13719.34 694
13720.45 695
13721.56 748
13722.66 720
13723.77 662
13724.88 659
13725.98 718
13727.09 643
13728.20 695
13729.30 722
13730.41 737
13731.52 787
13732.62 809
13733.73 787
13734.84 827
13735.94 858
13737.05 824
13738.16 759
13739.27 807
13740.37 870
13741.48 881
13742.59 791
13743.70 753
13744.80 848
13745.91 802
13747.02 818
13748.13 895
13749.23 903
13750.34 904
13751.45 888
13752.56 931
13753.67 917
13754.77 907
13755.88 942
13756.99 1003
13758.10 1039
13759.21 1108
13760.31 996
13761.42 1079
13762.53 1082
13763.64 1142
13764.75 1185
13765.85 1176
13766.96 1201
13768.07 1248
13769.18 1343
13770.29 1403
13771.40 1347
13772.51 1479
13773.61 1528
13774.72 1565
13775.83 1654
13776.94 1692
13778.05 1641
13779.16 1730
13780.27 1707
13781.38 1585
13782.48 1547
13783.59 1486
13784.70 1518
13785.81 1346
13786.92 1292
13788.03 1273
13789.14 1190
13790.25 1128
13791.36 1156
13792.47 1072
13793.58 1009
13794.69 1046
13795.80 1062
13796.91 1018
13798.02 985
13799.13 899
13800.24 932
13801.35 937
13802.45 891
13803.56 873
13804.67 820
13805.78 845
13806.89 882
13808.00 786
13809.11 802
13810.22 817
13811.34 889
13812.45 862
13813.56 759
13814.67 701
13815.78 764
13816.89 747
13818.00 745
13819.11 782
13820.22 777
13821.33 762
13822.44 734
13823.55 706
13824.66 719
13825.77 711
13826.88 732
13827.99 668
13829.10 640
13830.22 733
13831.33 739
13832.44 722
13833.55 707
13834.66 688
13835.77 715
13836.88 768
13837.99 708
13839.10 666
13840.22 660
13841.33 739
13842.44 737
13843.55 748
13844.66 682
13845.77 687
13846.88 740
13848.00 733
13849.11 721
13850.22 741
13851.33 763
13852.44 700
13853.56 695
13854.67 745
13855.78 719
13856.89 738
13858.00 805
13859.12 748
13860.23 772
13861.34 891
13862.45 847
13863.56 850
13864.68 764
13865.79 760
13866.90 839
13868.01 828
13869.13 826
13870.24 786
13871.35 816
13872.46 804
13873.58 799
13874.69 829
13875.80 835
13876.91 845
13878.03 898
13879.14 807
13880.25 877
13881.37 915
13882.48 839
13883.59 905
13884.71 895
13885.82 922
13886.93 862
13888.05 885
13889.16 929
13890.27 904
13891.39 959
13892.50 989
13893.61 1054
13894.73 1074
13895.84 1083
13896.95 1039
13898.07 1035
13899.18 1010
13900.29 1073
13901.41 1058
13902.52 1030
13903.64 1036
13904.75 1018
13905.86 1024
13906.98 983
13908.09 952
13909.21 926
13910.32 858
13911.43 830
13912.55 771
13913.66 785
13914.78 829
13915.89 746
13917.01 763
13918.12 732
13919.24 709
13920.35 813
13921.46 776
13922.58 710
13923.69 742
13924.81 722
13925.92 745
13927.04 718
13928.15 735
13929.27 742
13930.38 718
13931.50 746
13932.61 732
13933.73 716
13934.84 694
13935.96 709
13937.07 682
13938.19 706
13939.30 662
13940.42 650
13941.54 697
13942.65 720
13943.77 713
13944.88 723
13946.00 724
13947.11 740
13948.23 735
13949.34 674
13950.46 661
13951.58 652
13952.69 723
13953.81 687
13954.92 647
13956.04 622
13957.16 612
13958.27 636
13959.39 641
13960.50 629
13961.62 642
13962.74 655
13963.85 648
13964.97 621
13966.09 600
13967.20 591
13968.32 611
13969.44 632
13970.55 613
13971.67 614
13972.79 641
13973.90 623
13975.02 620
13976.14 596
13977.25 630
13978.37 648
13979.49 608
13980.60 604
13981.72 575
13982.84 644
13983.95 606
13985.07 613
13986.19 665
13987.31 645
13988.42 581
13989.54 600
13990.66 640
13991.78 606
13992.89 632
13994.01 647
13995.13 655
13996.25 568
13997.36 552
13998.48 597
13999.60 573
14000.72 596
14001.83 602
14002.95 627
14004.07 698
14005.19 650
14006.31 630
14007.42 579
14008.54 617
14009.66 655
14010.78 618
14011.90 616
14013.02 640
14014.13 615
14015.25 634
14016.37 630
14017.49 619
14018.61 637
14019.73 632
14020.84 626
14021.96 633
14023.08 611
14024.20 581
14025.32 644
14026.44 630
14027.56 624
14028.68 647
14029.80 671
14030.91 601
14032.03 611
14033.15 663
14034.27 668
14035.39 646
14036.51 647
14037.63 731
14038.75 672
14039.87 646
14040.99 657
14042.11 685
14043.23 654
14044.35 669
14045.47 663
14046.58 689
14047.70 679
14048.82 681
14049.94 625
14051.06 707
14052.18 666
14053.30 728
14054.42 677
14055.54 714
14056.66 658
14057.78 711
14058.90 721
14060.02 722
14061.14 710
14062.26 731
14063.38 758
14064.51 740
14065.63 744
14066.75 740
14067.87 769
14068.99 788
14070.11 785
14071.23 797
14072.35 795
14073.47 749
14074.59 830
14075.71 824
14076.83 832
14077.95 803
14079.07 824
14080.19 856
14081.32 909
14082.44 922
14083.56 924
14084.68 920
14085.80 910
14086.92 928
14088.04 968
14089.16 976
14090.29 1026
14091.41 1076
14092.53 999
14093.65 1103
14094.77 1091
14095.89 1142
14097.01 1121
14098.14 1126
14099.26 1151
14100.38 1199
14101.50 1247
14102.62 1214
14103.75 1177
14104.87 1173
14105.99 1158
14107.11 1152
14108.23 1197
14109.36 1117
14110.48 1043
14111.60 1002
14112.72 1020
14113.84 940
14114.97 887
14116.09 898
14117.21 819
14118.33 776
14119.46 767
14120.58 778
14121.70 686
14122.82 760
14123.95 778
14125.07 717
14126.19 763
14127.32 746
14128.44 746
14129.56 690
14130.68 709
14131.81 719
14132.93 660
14134.05 708
14135.18 655
14136.30 667
14137.42 700
14138.55 705
14139.67 738
14140.79 665
14141.92 663
14143.04 682
14144.16 675
14145.29 647
14146.41 696
14147.54 684
14148.66 706
14149.78 644
14150.91 612
14152.03 667
14153.15 674
14154.28 675
14155.40 671
14156.53 627
14157.65 582
14158.77 642
14159.90 646
14161.02 629
14162.15 681
14163.27 704
14164.40 679
14165.52 639
14166.64 674
14167.77 645
14168.89 636
14170.02 616
14171.14 660
14172.27 661
14173.39 635
14174.52 576
14175.64 620
14176.77 571
14177.89 595
14179.02 645
14180.14 627
14181.27 614
14182.39 601
14183.52 651
14184.64 616
14185.77 615
14186.89 587
14188.02 621
14189.14 604
14190.27 569
14191.39 595
14192.52 566
14193.64 607
14194.77 630
14195.90 622
14197.02 598
14198.15 591
14199.27 596
14200.40 579
14201.52 568
14202.65 599
14203.78 591
14204.90 606
14206.03 568
14207.15 544
14208.28 557
14209.41 581
14210.53 591
14211.66 554
14212.78 572
14213.91 583
14215.04 549
14216.16 581
14217.29 531
14218.42 539
14219.54 513
14220.67 484
14221.80 547
14222.92 555
14224.05 569
14225.18 512
14226.30 476
14227.43 499
14228.56 573
14229.68 532
14230.81 556
14231.94 562
14233.06 537
14234.19 522
14235.32 539
14236.45 544
14237.57 488
14238.70 525
14239.83 535
14240.96 497
14242.08 536
14243.21 527
14244.34 480
14245.47 523
14246.59 586
14247.72 523
14248.85 519
14249.98 541
14251.10 556
14252.23 489
14253.36 500
14254.49 511
14255.62 486
14256.74 473
14257.87 442
14259.00 448
14260.13 453
14261.26 522
14262.38 495
14263.51 514
14264.64 497
14265.77 493
14266.90 502
14268.03 509
14269.15 498
14270.28 489
14271.41 460
14272.54 515
14273.67 435
14274.80 460
14275.93 486
14277.06 436
14278.18 423
14279.31 452
14280.44 435
14281.57 388
14282.70 428
14283.83 457
14284.96 464
14286.09 427
14287.22 421
14288.35 453
14289.48 446
14290.60 452
14291.73 424
14292.86 420
14293.99 426
14295.12 461
14296.25 434
14297.38 415
14298.51 423
14299.64 414
14300.77 437
14301.90 401
14303.03 424
14304.16 431
14305.29 440
14306.42 466
14307.55 396
14308.68 417
14309.81 431
14310.94 400
14312.07 427
14313.20 398
14314.33 421
14315.46 427
14316.59 450
14317.72 450
14318.85 428
14319.98 418
14321.11 390
14322.24 388
14323.38 394
14324.51 379
14325.64 391
14326.77 403
14327.90 390
14329.03 409
14330.16 379
14331.29 389
14332.42 356
14333.55 390
14334.68 366
14335.82 367
14336.95 365
14338.08 375
14339.21 367
14340.34 381
14341.47 427
14342.60 359
14343.73 366
14344.87 337
14346.00 396
14347.13 393
14348.26 380
14349.39 373
14350.52 336
14351.66 379
14352.79 352
14353.92 377
14355.05 395
14356.18 351
14357.32 418
14358.45 409
14359.58 351
14360.71 372
14361.84 401
14362.98 390
14364.11 328
14365.24 355
14366.37 400
14367.51 365
14368.64 376
14369.77 390
14370.90 398
14372.04 369
14373.17 363
14374.30 381
14375.43 383
14376.57 370
14377.70 350
14378.83 373
14379.97 383
14381.10 357
14382.23 380
14383.36 385
14384.50 383
14385.63 382
14386.76 371
14387.90 344
14389.03 354
14390.16 368
14391.30 359
14392.43 362
14393.56 415
14394.70 347
14395.83 314
14396.96 371
14398.10 391
14399.23 361
14400.37 371
14401.50 389
14402.63 334
14403.77 384
14404.90 370
14406.03 357
14407.17 386
14408.30 380
14409.44 349
14410.57 371
14411.70 391
14412.84 376
14413.97 379
14415.11 371
14416.24 372
14417.38 361
14418.51 377
14419.64 376
14420.78 369
14421.91 373
14423.05 392
14424.18 409
14425.32 395
14426.45 377
14427.59 347
14428.72 365
14429.86 416
14430.99 386
14432.13 365
14433.26 396
14434.40 392
14435.53 392
14436.67 437
14437.80 427
14438.94 361
14440.07 365
14441.21 365
14442.34 377
14443.48 398
14444.61 398
14445.75 360
14446.89 361
14448.02 367
14449.16 391
14450.29 379
14451.43 390
14452.56 359
14453.70 405
14454.84 401
14455.97 390
14457.11 380
14458.24 383
14459.38 389
14460.52 377
14461.65 373
14462.79 390
14463.92 374
14465.06 396
14466.20 414
14467.33 389
14468.47 376
14469.61 378
14470.74 389
14471.88 358
14473.02 366
14474.15 379
14475.29 363
14476.43 384
14477.56 352
14478.70 363
14479.84 405
14480.97 367
14482.11 410
14483.25 394
14484.38 378
14485.52 393
14486.66 401
14487.79 381
14488.93 382
14490.07 387
14491.21 400
14492.34 405
14493.48 370
14494.62 397
14495.76 360
14496.89 371
14498.03 378
14499.17 383
14500.31 385
14501.44 390
14502.58 444
14503.72 455
14504.86 405
14506.00 447
14507.13 483
14508.27 441
14509.41 444
14510.55 452
14511.69 421
14512.82 434
14513.96 489
14515.10 464
14516.24 446
14517.38 438
14518.51 468
14519.65 524
14520.79 494
14521.93 472
14523.07 521
14524.21 502
14525.35 521
14526.48 477
14527.62 467
14528.76 467
14529.90 413
14531.04 433
14532.18 434
14533.32 439
14534.46 422
14535.60 438
14536.73 415
14537.87 398
14539.01 404
14540.15 432
14541.29 409
14542.43 383
14543.57 407
14544.71 429
14545.85 414
14546.99 398
14548.13 390
14549.27 396
14550.41 421
14551.55 391
14552.69 398
14553.83 419
14554.97 412
14556.11 398
14557.25 413
14558.39 396
14559.53 405
14560.67 406
14561.81 368
14562.95 384
14564.09 395
14565.23 386
14566.37 380
14567.51 384
14568.65 407
14569.79 364
14570.93 349
14572.07 390
14573.21 423
14574.35 409
14575.49 376
14576.63 436
14577.77 449
14578.91 412
14580.05 401
14581.19 387
14582.33 392
14583.48 410
14584.62 418
14585.76 379
14586.90 399
14588.04 460
14589.18 394
14590.32 389
14591.46 428
14592.60 407
14593.75 427
14594.89 417
14596.03 446
14597.17 427
14598.31 468
14599.45 496
14600.59 456
14601.74 487
14602.88 452
14604.02 451
14605.16 460
14606.30 492
14607.44 473
14608.59 463
14609.73 500
14610.87 474
14612.01 459
14613.15 487
14614.30 511
14615.44 508
14616.58 490
14617.72 461
14618.87 514
14620.01 463
14621.15 529
14622.29 495
14623.44 535
14624.58 556
14625.72 574
14626.86 577
14628.01 597
14629.15 553
14630.29 587
14631.43 618
14632.58 618
14633.72 598
14634.86 615
14636.01 609
14637.15 624
14638.29 638
14639.44 641
14640.58 615
14641.72 572
14642.86 574
14644.01 631
14645.15 595
14646.29 557
14647.44 552
14648.58 565
14649.73 546
14650.87 544
14652.01 540
14653.16 488
14654.30 481
14655.44 466
14656.59 481
14657.73 489
14658.87 434
14660.02 430
14661.16 443
14662.31 418
14663.45 403
14664.59 442
14665.74 394
14666.88 407
14668.03 409
14669.17 408
14670.32 405
14671.46 371
14672.60 381
14673.75 386
14674.89 398
14676.04 382
14677.18 423
14678.33 403
14679.47 381
14680.62 360
14681.76 393
14682.91 361
14684.05 362
14685.20 365
14686.34 391
14687.49 373
14688.63 382
14689.78 392
14690.92 378
14692.07 391
14693.21 361
14694.36 362
14695.50 360
14696.65 384
14697.79 365
14698.94 354
14700.08 356
14701.23 346
14702.38 370
14703.52 386
14704.67 342
14705.81 337
14706.96 353
14708.10 337
14709.25 356
14710.40 338
14711.54 302
14712.69 328
14713.83 361
14714.98 368
14716.13 332
14717.27 394
14718.42 341
14719.56 356
14720.71 342
14721.86 311
14723.00 291
14724.15 297
14725.30 325
14726.44 312
14727.59 326
14728.74 335
14729.88 312
14731.03 330
14732.18 340
14733.32 331
14734.47 323
14735.62 312
14736.76 340
14737.91 340
14739.06 301
14740.20 310
14741.35 326
14742.50 329
14743.65 333
14744.79 334
14745.94 310
14747.09 318
14748.23 325
14749.38 311
14750.53 317
14751.68 308
14752.82 321
14753.97 342
14755.12 301
14756.27 334
14757.42 312
14758.56 323
14759.71 296
14760.86 270
14762.01 319
14763.15 320
14764.30 331
14765.45 278
14766.60 268
14767.75 298
14768.90 307
14770.04 297
14771.19 305
14772.34 299
14773.49 283
14774.64 311
14775.79 300
14776.93 258
14778.08 300
14779.23 311
14780.38 310
14781.53 309
14782.68 295
14783.83 300
14784.97 297
14786.12 313
14787.27 242
14788.42 279
14789.57 295
14790.72 302
14791.87 277
14793.02 289
14794.17 288
14795.32 274
14796.46 294
14797.61 307
14798.76 280
14799.91 310
14801.06 310
14802.21 296
14803.36 281
14804.51 249
14805.66 273
14806.81 282
14807.96 256
14809.11 273
14810.26 306
14811.41 295
14812.56 282
14813.71 268
14814.86 276
14816.01 290
14817.16 245
14818.31 279
14819.46 308
14820.61 263
14821.76 238
14822.91 252
14824.06 280
14825.21 283
14826.36 300
14827.51 264
14828.66 262
14829.81 298
14830.96 270
14832.11 256
14833.26 274
14834.42 239
14835.57 233
14836.72 250
14837.87 258
14839.02 270
14840.17 241
14841.32 272
14842.47 276
14843.62 273
14844.77 230
14845.92 287
14847.08 291
14848.23 237
14849.38 258
14850.53 241
14851.68 243
14852.83 257
14853.98 260
14855.14 245
14856.29 256
14857.44 218
14858.59 217
14859.74 226
14860.89 282
14862.05 263
14863.20 279
14864.35 256
14865.50 264
14866.65 254
14867.81 235
14868.96 252
14870.11 290
14871.26 269
14872.41 231
14873.57 252
14874.72 239
14875.87 248
14877.02 272
14878.18 292
14879.33 308
14880.48 282
14881.63 246
14882.79 251
14883.94 273
14885.09 263
14886.24 292
14887.40 277
14888.55 263
14889.70 242
14890.86 257
14892.01 245
14893.16 242
14894.31 258
14895.47 230
14896.62 215
14897.77 264
14898.93 291
14900.08 231
14901.23 283
14902.39 278
14903.54 271
14904.69 275
14905.85 254
14907.00 271
14908.16 305
14909.31 251
14910.46 235
14911.62 261
14912.77 245
14913.92 278
14915.08 296
14916.23 300
14917.39 316
14918.54 278
14919.69 286
14920.85 283
14922.00 280
14923.16 282
14924.31 263
14925.46 267
14926.62 239
14927.77 263
14928.93 266
14930.08 278
14931.24 275
14932.39 266
14933.55 328
14934.70 332
14935.85 351
14937.01 318
14938.16 275
14939.32 325
14940.47 311
14941.63 325
14942.78 318
14943.94 358
14945.09 335
14946.25 301
14947.40 322
14948.56 266
14949.71 286
14950.87 303
14952.03 311
14953.18 282
14954.34 342
14955.49 381
14956.65 315
14957.80 323
14958.96 392
14960.11 367
14961.27 337
14962.42 350
14963.58 377
14964.74 392
14965.89 358
14967.05 347
14968.20 341
14969.36 321
14970.52 345
14971.67 358
14972.83 359
14973.98 345
14975.14 307
14976.30 323
14977.45 329
14978.61 315
14979.77 319
14980.92 317
14982.08 311
14983.24 313
14984.39 288
14985.55 300
14986.70 283
14987.86 283
14989.02 282
14990.18 271
14991.33 288
14992.49 293
14993.65 292
14994.80 277
14995.96 284
14997.12 264
14998.27 305
14999.43 299
15000.59 280
15001.75 271
15002.90 242
15004.06 259
15005.22 242
15006.37 228
15007.53 252
15008.69 283
15009.85 243
15011.00 277
15012.16 251
15013.32 255
15014.48 262
15015.64 254
15016.79 280
15017.95 223
15019.11 234
15020.27 261
15021.43 268
15022.58 251
15023.74 233
15024.90 242
15026.06 267
15027.22 263
15028.37 237
15029.53 282
15030.69 229
15031.85 238
15033.01 256
15034.17 316
15035.32 232
15036.48 261
15037.64 257
15038.80 253
15039.96 220
15041.12 247
15042.28 244
15043.44 250
15044.59 258
15045.75 287
15046.91 253
15048.07 222
15049.23 273
15050.39 255
15051.55 239
15052.71 261
15053.87 245
15055.03 237
15056.19 235
15057.35 237
15058.50 263
15059.66 237
15060.82 253
15061.98 270
15063.14 254
15064.30 234
15065.46 231
15066.62 247
15067.78 266
15068.94 226
15070.10 253
15071.26 238
15072.42 233
15073.58 242
15074.74 236
15075.90 250
15077.06 222
15078.22 242
15079.38 245
15080.54 248
15081.70 214
15082.86 218
15084.02 236
15085.18 243
15086.34 237
15087.50 211
15088.67 238
15089.83 226
15090.99 240
15092.15 243
15093.31 232
15094.47 237
15095.63 235
15096.79 249
15097.95 235
15099.11 215
15100.27 195
15101.43 240
15102.60 263
15103.76 261
15104.92 232
15106.08 253
15107.24 251
15108.40 201
15109.56 216
15110.72 213
15111.89 202
15113.05 202
15114.21 200
15115.37 183
15116.53 239
15117.69 232
15118.86 209
15120.02 209
15121.18 247
15122.34 251
15123.50 212
15124.67 256
15125.83 247
15126.99 243
15128.15 290
15129.31 246
15130.48 248
15131.64 244
15132.80 227
15133.96 238
15135.13 234
15136.29 221
15137.45 230
15138.61 222
15139.78 247
15140.94 259
15142.10 255
15143.26 243
15144.43 260
15145.59 223
15146.75 256
15147.91 248
15149.08 221
15150.24 236
15151.40 236
15152.57 228
15153.73 230
15154.89 223
15156.06 234
15157.22 244
15158.38 218
15159.55 242
15160.71 263
15161.87 240
15163.04 231
15164.20 212
15165.36 238
15166.53 235
15167.69 223
15168.85 230
15170.02 252
15171.18 285
15172.35 242
15173.51 211
15174.67 229
15175.84 261
15177.00 276
15178.17 270
15179.33 295
15180.49 247
15181.66 250
15182.82 301
15183.99 304
15185.15 276
15186.31 238
15187.48 256
15188.64 236
15189.81 239
15190.97 222
15192.14 276
15193.30 281
15194.47 256
15195.63 258
15196.80 274
15197.96 249
15199.13 247
15200.29 278
15201.46 271
15202.62 254
15203.79 272
15204.95 294
15206.12 243
15207.28 274
15208.45 292
15209.61 284
15210.78 303
15211.94 292
15213.11 279
15214.27 287
15215.44 258
15216.60 306
15217.77 272
15218.93 263
15220.10 286
15221.27 305
15222.43 315
15223.60 321
15224.76 314
15225.93 326
15227.10 322
15228.26 322
15229.43 323
15230.59 321
15231.76 323
15232.93 285
15234.09 330
15235.26 309
15236.42 318
15237.59 330
15238.76 359
15239.92 337
15241.09 305
15242.26 345
15243.42 335
15244.59 360
15245.76 296
15246.92 283
15248.09 336
15249.26 323
15250.42 319
15251.59 299
15252.76 295
15253.92 276
15255.09 287
15256.26 285
15257.43 277
15258.59 281
15259.76 312
15260.93 289
15262.09 246
15263.26 261
15264.43 251
15265.60 264
15266.76 259
15267.93 277
15269.10 284
15270.27 308
15271.43 271
15272.60 250
15273.77 221
15274.94 237
15276.10 239
15277.27 255
15278.44 269
15279.61 264
15280.78 259
15281.94 270
15283.11 255
15284.28 248
15285.45 237
15286.62 272
15287.79 259
15288.95 244
15290.12 228
15291.29 240
15292.46 245
15293.63 264
15294.80 270
15295.96 244
15297.13 257
15298.30 205
15299.47 228
15300.64 243
15301.81 239
15302.98 259
15304.15 251
15305.31 226
15306.48 224
15307.65 264
15308.82 276
15309.99 222
15311.16 244
15312.33 249
15313.50 257
15314.67 267
15315.84 241
15317.01 246
15318.18 232
15319.34 217
15320.51 257
15321.68 279
15322.85 267
15324.02 248
15325.19 246
15326.36 268
15327.53 256
15328.70 250
15329.87 257
15331.04 250
15332.21 251
15333.38 284
15334.55 244
15335.72 225
15336.89 224
15338.06 225
15339.23 258
15340.40 216
15341.57 253
15342.74 253
15343.91 254
15345.08 245
15346.26 285
15347.43 278
15348.60 265
15349.77 241
15350.94 243
15352.11 300
15353.28 236
15354.45 262
15355.62 250
15356.79 263
15357.96 250
15359.13 244
15360.30 218
15361.48 230
15362.65 208
15363.82 240
15364.99 217
15366.16 244
15367.33 263
15368.50 226
15369.67 262
15370.85 262
15372.02 238
15373.19 216
15374.36 225
15375.53 212
15376.70 220
15377.88 234
15379.05 226
15380.22 246
15381.39 232
15382.56 232
15383.73 254
15384.91 268
15386.08 263
15387.25 249
15388.42 251
15389.59 276
15390.77 263
15391.94 260
15393.11 256
15394.28 229
15395.46 248
15396.63 228
15397.80 238
15398.97 253
15400.15 213
15401.32 239
15402.49 259
15403.66 245
15404.84 233
15406.01 228
15407.18 216
15408.36 234
15409.53 238
15410.70 226
15411.87 256
15413.05 232
15414.22 244
15415.39 214
15416.57 233
15417.74 230
15418.91 250
15420.09 238
15421.26 247
15422.43 232
15423.61 222
15424.78 218
15425.95 244
15427.13 225
15428.30 236
15429.47 260
15430.65 215
15431.82 218
15433.00 220
15434.17 226
15435.34 223
15436.52 208
15437.69 237
15438.87 220
15440.04 252
15441.21 255
15442.39 229
15443.56 229
15444.74 228
15445.91 238
15447.09 221
15448.26 243
15449.43 235
15450.61 230
15451.78 229
15452.96 247
15454.13 236
15455.31 230
15456.48 250
15457.66 220
15458.83 214
15460.01 234
15461.18 222
15462.36 250
15463.53 239
15464.71 238
15465.88 216
15467.06 217
15468.23 212
15469.41 242
15470.58 238
15471.76 216
15472.93 220
15474.11 246
15475.28 234
15476.46 237
15477.63 234
15478.81 228
15479.99 261
15481.16 238
15482.34 247
15483.51 263
15484.69 259
15485.86 233
15487.04 243
15488.22 244
15489.39 242
15490.57 237
15491.74 226
15492.92 235
15494.10 238
15495.27 247
15496.45 228
15497.62 218
15498.80 248
15499.98 254
15501.15 221
15502.33 243
15503.51 248
15504.68 256
15505.86 261
15507.04 262
15508.21 239
15509.39 235
15510.57 227
15511.74 254
15512.92 219
15514.10 258
15515.27 262
15516.45 250
15517.63 248
15518.81 261
15519.98 219
15521.16 263
15522.34 298
15523.51 243
15524.69 249
15525.87 270
15527.05 261
15528.22 247
15529.40 302
15530.58 267
15531.76 277
15532.93 284
15534.11 250
15535.29 251
15536.47 264
15537.64 292
15538.82 263
15540.00 274
15541.18 284
15542.36 242
15543.53 274
15544.71 297
15545.89 265
15547.07 249
15548.25 276
15549.43 260
15550.60 296
15551.78 272
15552.96 253
15554.14 262
15555.32 244
15556.50 248
15557.67 281
15558.85 271
15560.03 271
15561.21 280
15562.39 301
15563.57 289
15564.75 324
15565.93 323
15567.10 284
15568.28 290
15569.46 283
15570.64 289
15571.82 314
15573.00 298
15574.18 282
15575.36 313
15576.54 291
15577.72 338
15578.90 338
15580.08 307
15581.26 311
15582.43 326
15583.61 307
15584.79 331
15585.97 340
15587.15 334
15588.33 325
15589.51 301
15590.69 316
15591.87 310
15593.05 301
15594.23 313
15595.41 368
15596.59 361
15597.77 355
15598.95 327
15600.13 368
15601.31 377
15602.49 371
15603.67 386
15604.85 361
15606.03 338
15607.21 347
15608.40 411
15609.58 384
15610.76 395
15611.94 413
15613.12 414
15614.30 389
15615.48 413
15616.66 400
15617.84 385
15619.02 444
15620.20 419
15621.38 427
15622.56 436
15623.75 436
15624.93 367
15626.11 420
15627.29 447
15628.47 459
15629.65 502
15630.83 491
15632.01 446
15633.20 411
15634.38 407
15635.56 401
15636.74 462
15637.92 486
15639.10 444
15640.29 452
15641.47 518
15642.65 501
15643.83 476
15645.01 464
15646.19 467
15647.38 508
15648.56 498
15649.74 518
15650.92 530
15652.10 495
15653.29 520
15654.47 493
15655.65 518
15656.83 522
15658.02 518
15659.20 521
15660.38 482
15661.56 484
15662.75 555
15663.93 532
15665.11 498
15666.29 485
15667.48 532
15668.66 525
15669.84 527
15671.03 483
15672.21 479
15673.39 519
15674.57 490
15675.76 496
15676.94 477
15678.12 483
15679.31 514
15680.49 479
15681.67 465
15682.86 480
15684.04 505
15685.22 500
15686.41 511
15687.59 499
15688.77 499
15689.96 514
15691.14 486
15692.32 500
15693.51 478
15694.69 442
15695.88 448
15697.06 443
15698.24 440
15699.43 469
15700.61 483
15701.80 447
15702.98 469
15704.16 484
15705.35 462
15706.53 474
15707.72 502
15708.90 464
15710.09 448
15711.27 500
15712.45 529
15713.64 521
15714.82 524
15716.01 491
15717.19 542
15718.38 560
15719.56 554
15720.75 523
15721.93 566
15723.12 600
15724.30 568
15725.49 551
15726.67 572
15727.86 566
15729.04 575
15730.23 561
15731.41 520
15732.60 552
15733.78 567
15734.97 579
15736.15 508
15737.34 549
15738.52 565
15739.71 616
15740.89 588
15742.08 624
15743.27 623
15744.45 626
15745.64 637
15746.82 671
15748.01 666
15749.19 629
15750.38 644
15751.57 641
15752.75 671
15753.94 631
15755.12 620
15756.31 729
15757.50 685
15758.68 625
15759.87 657
15761.05 686
15762.24 686
15763.43 662
15764.61 680
15765.80 650
15766.99 715
15768.17 666
15769.36 676
15770.55 638
15771.73 629
15772.92 661
15774.11 601
15775.29 617
15776.48 629
15777.67 611
15778.85 590
15780.04 553
15781.23 531
15782.42 547
15783.60 570
15784.79 547
15785.98 547
15787.16 604
15788.35 544
15789.54 549
15790.73 537
15791.91 579
15793.10 535
15794.29 501
15795.48 524
15796.66 514
15797.85 542
15799.04 530
15800.23 506
15801.41 473
15802.60 526
15803.79 484
15804.98 433
15806.17 408
15807.35 435
15808.54 453
15809.73 430
15810.92 458
15812.11 416
15813.30 389
15814.48 401
15815.67 407
15816.86 371
15818.05 404
15819.24 414
15820.43 404
15821.61 388
15822.80 378
15823.99 400
15825.18 391
15826.37 407
15827.56 385
15828.75 358
15829.94 390
15831.12 389
15832.31 368
15833.50 371
15834.69 360
15835.88 374
15837.07 350
15838.26 347
15839.45 411
15840.64 394
15841.83 376
15843.02 388
15844.21 359
15845.39 386
15846.58 407
15847.77 384
15848.96 373
15850.15 386
15851.34 373
15852.53 363
15853.72 357
15854.91 346
15856.10 300
15857.29 359
15858.48 380
15859.67 391
15860.86 361
15862.05 424
15863.24 371
15864.43 378
15865.62 377
15866.81 353
15868.00 354
15869.19 375
15870.38 346
15871.57 389
15872.76 360
15873.96 364
15875.15 395
15876.34 365
15877.53 355
15878.72 382
15879.91 344
15881.10 368
15882.29 370
15883.48 367
15884.67 399
15885.86 426
15887.05 356
15888.25 376
15889.44 392
15890.63 400
15891.82 407
15893.01 417
15894.20 400
15895.39 346
15896.58 409
15897.78 376
15898.97 364
15900.16 401
15901.35 379
15902.54 362
15903.73 428
15904.92 456
15906.12 434
15907.31 373
15908.50 385
15909.69 431
15910.88 426
15912.08 399
15913.27 385
15914.46 394
15915.65 413
15916.84 426
15918.04 428
15919.23 397
15920.42 369
15921.61 410
15922.81 398
15924.00 417
15925.19 424
15926.38 402
15927.58 401
15928.77 439
15929.96 409
15931.15 404
15932.35 401
15933.54 406
15934.73 390
15935.92 425
15937.12 408
15938.31 421
15939.50 426
15940.70 400
15941.89 393
15943.08 380
15944.28 375
15945.47 371
15946.66 374
15947.86 356
15949.05 316
15950.24 334
15951.44 351
15952.63 338
15953.82 306
15955.02 308
15956.21 301
15957.40 334
15958.60 334
15959.79 314
15960.99 306
15962.18 280
15963.37 328
15964.57 302
15965.76 268
15966.96 272
15968.15 298
15969.34 308
15970.54 295
15971.73 296
15972.93 320
15974.12 266
15975.31 244
15976.51 253
15977.70 278
15978.90 295
15980.09 323
15981.29 297
15982.48 276
15983.68 261
15984.87 287
15986.07 254
15987.26 257
15988.46 261
15989.65 267
15990.85 265
15992.04 268
15993.24 250
15994.43 247
15995.63 252
15996.82 242
15998.02 259
15999.21 242
16000.41 240
16001.60 215
16002.80 258
16003.99 277
16005.19 211
16006.38 229
16007.58 244
16008.77 248
16009.97 209
16011.17 217
16012.36 266
16013.56 249
16014.75 272
16015.95 242
16017.14 234
16018.34 235
16019.54 247
16020.73 242
16021.93 228
16023.13 252
16024.32 234
16025.52 261
16026.71 238
16027.91 224
16029.11 260
16030.30 247
16031.50 252
16032.70 244
16033.89 251
16035.09 245
16036.29 247
16037.48 241
16038.68 221
16039.88 201
16041.07 217
16042.27 239
16043.47 243
16044.66 207
16045.86 228
16047.06 208
16048.25 235
16049.45 235
16050.65 214
16051.85 222
16053.04 227
16054.24 236
16055.44 240
16056.64 231
16057.83 215
16059.03 221
16060.23 215
16061.43 227
16062.62 237
16063.82 244
16065.02 225
16066.22 196
16067.41 216
16068.61 236
16069.81 241
16071.01 256
16072.21 240
16073.40 209
16074.60 220
16075.80 228
16077.00 220
16078.20 208
16079.39 233
16080.59 214
16081.79 235
16082.99 241
16084.19 227
16085.39 234
16086.58 238
16087.78 212
16088.98 204
16090.18 218
16091.38 242
16092.58 227
16093.78 211
16094.98 222
16096.17 202
16097.37 258
16098.57 188
16099.77 176
16100.97 177
16102.17 215
16103.37 202
16104.57 215
16105.77 219
16106.97 220
16108.17 209
16109.36 203
16110.56 200
16111.76 223
16112.96 220
16114.16 216
16115.36 215
16116.56 235
16117.76 221
16118.96 230
16120.16 234
16121.36 234
16122.56 193
16123.76 186
16124.96 189
16126.16 199
16127.36 217
16128.56 220
16129.76 208
16130.96 217
16132.16 227
16133.36 229
16134.56 223
16135.76 204
16136.96 193
16138.16 201
16139.36 194
16140.56 191
16141.76 228
16142.97 219
16144.17 221
16145.37 223
16146.57 198
16147.77 221
16148.97 236
16150.17 227
16151.37 227
16152.57 192
16153.77 211
16154.97 204
16156.18 190
16157.38 220
16158.58 222
16159.78 222
16160.98 185
16162.18 217
16163.38 245
16164.58 213
16165.79 192
16166.99 214
16168.19 231
16169.39 201
16170.59 194
16171.79 192
16173.00 227
16174.20 216
16175.40 204
16176.60 258
16177.80 234
16179.01 201
16180.21 202
16181.41 204
16182.61 224
16183.81 236
16185.02 223
16186.22 212
16187.42 196
16188.62 189
16189.82 219
16191.03 267
16192.23 238
16193.43 241
16194.63 202
16195.84 216
16197.04 253
16198.24 248
16199.45 243
16200.65 220
16201.85 218
16203.05 241
16204.26 278
16205.46 260
16206.66 266
16207.87 257
16209.07 249
16210.27 224
16211.48 225
16212.68 216
16213.88 220
16215.08 252
16216.29 255
16217.49 230
16218.70 246
16219.90 245
16221.10 247
16222.31 229
16223.51 248
16224.71 259
16225.92 239
16227.12 237
16228.32 219
16229.53 235
16230.73 192
16231.94 214
16233.14 262
16234.34 244
16235.55 252
16236.75 249
16237.96 262
16239.16 242
16240.36 232
16241.57 246
16242.77 251
16243.98 280
16245.18 242
16246.39 278
16247.59 298
16248.80 273
16250.00 302
16251.21 283
16252.41 270
16253.61 255
16254.82 277
16256.02 263
16257.23 254
16258.43 268
16259.64 276
16260.84 275
16262.05 274
16263.25 291
16264.46 297
16265.66 260
16266.87 267
16268.08 296
16269.28 306
16270.49 296
16271.69 271
16272.90 286
16274.10 267
16275.31 282
16276.51 267
16277.72 288
16278.92 286
16280.13 294
16281.34 325
16282.54 313
16283.75 321
16284.95 316
16286.16 294
16287.37 296
16288.57 283
16289.78 294
16290.98 322
16292.19 307
16293.40 302
16294.60 285
16295.81 370
16297.02 296
16298.22 285
16299.43 305
16300.63 355
16301.84 344
16303.05 339
16304.25 294
16305.46 338
16306.67 334
16307.87 333
16309.08 339
16310.29 324
16311.50 318
16312.70 313
16313.91 307
16315.12 333
16316.32 319
16317.53 350
16318.74 369
16319.94 329
16321.15 318
16322.36 341
16323.57 322
16324.77 314
16325.98 311
16327.19 328
16328.40 299
16329.60 271
16330.81 260
16332.02 286
16333.23 307
16334.43 246
16335.64 255
16336.85 235
16338.06 272
16339.27 263
16340.47 211
16341.68 247
16342.89 265
16344.10 282
16345.31 265
16346.51 265
16347.72 234
16348.93 286
16350.14 262
16351.35 266
16352.56 248
16353.77 256
16354.97 240
16356.18 267
16357.39 242
16358.60 233
16359.81 232
16361.02 219
16362.23 222
16363.43 219
16364.64 231
16365.85 250
16367.06 228
16368.27 229
16369.48 228
16370.69 234
16371.90 228
16373.11 230
16374.32 217
16375.53 208
16376.73 212
16377.94 234
16379.15 219
16380.36 215
16381.57 227
16382.78 266
16383.99 249
16385.20 231
16386.41 213
16387.62 226
16388.83 208
16390.04 226
16391.25 223
16392.46 222
16393.67 237
16394.88 217
16396.09 214
16397.30 183
16398.51 199
16399.72 215
16400.93 206
16402.14 205
16403.35 223
16404.56 230
16405.77 235
16406.98 214
16408.19 215
16409.40 214
16410.61 204
16411.82 208
16413.04 221
16414.25 190
16415.46 197
16416.67 217
16417.88 223
16419.09 211
16420.30 243
16421.51 225
16422.72 221
16423.93 209
16425.14 190
16426.36 185
16427.57 209
16428.78 220
16429.99 202
16431.20 204
16432.41 208
16433.62 213
16434.83 220
16436.05 192
16437.26 175
16438.47 219
16439.68 184
16440.89 209
16442.10 204
16443.32 233
16444.53 233
16445.74 204
16446.95 209
16448.16 216
16449.38 221
16450.59 235
16451.80 197
16453.01 208
16454.22 199
16455.44 222
16456.65 208
16457.86 202
16459.07 207
16460.29 219
16461.50 186
16462.71 214
16463.92 226
16465.14 232
16466.35 221
16467.56 201
16468.77 189
16469.99 191
16471.20 200
16472.41 191
16473.63 220
16474.84 213
16476.05 210
16477.26 219
16478.48 190
16479.69 186
16480.90 200
16482.12 218
16483.33 185
16484.54 195
16485.76 204
16486.97 213
16488.18 185
16489.40 190
16490.61 192
16491.82 204
16493.04 201
16494.25 205
16495.47 222
16496.68 190
16497.89 178
16499.11 181
16500.32 183
16501.53 188
16502.75 193
16503.96 219
16505.18 197
16506.39 200
16507.61 195
16508.82 171
16510.03 174
16511.25 171
16512.46 193
16513.68 183
16514.89 169
16516.11 176
16517.32 182
16518.53 198
16519.75 180
16520.96 200
16522.18 159
16523.39 181
16524.61 194
16525.82 180
16527.04 189
16528.25 167
16529.47 194
16530.68 179
16531.90 226
16533.11 169
16534.33 208
16535.54 205
16536.76 214
16537.97 183
16539.19 202
16540.40 206
16541.62 199
16542.84 203
16544.05 209
16545.27 198
16546.48 187
16547.70 196
16548.91 200
16550.13 196
16551.35 209
16552.56 196
16553.78 219
16554.99 213
16556.21 207
16557.42 203
16558.64 196
16559.86 193
16561.07 203
16562.29 229
16563.51 187
16564.72 201
16565.94 208
16567.15 235
16568.37 195
16569.59 214
16570.80 204
16572.02 193
16573.24 204
16574.45 202
16575.67 199
16576.89 181
16578.10 193
16579.32 217
16580.54 216
16581.75 246
16582.97 226
16584.19 243
16585.41 254
16586.62 243
16587.84 212
16589.06 241
16590.27 230
16591.49 227
16592.71 227
16593.93 205
16595.14 221
16596.36 218
16597.58 214
16598.80 207
16600.01 216
16601.23 256
16602.45 224
16603.67 196
16604.88 212
16606.10 202
16607.32 215
16608.54 207
16609.76 189
16610.97 166
16612.19 209
16613.41 211
16614.63 207
16615.85 175
16617.06 180
16618.28 190
16619.50 214
16620.72 208
16621.94 181
16623.16 198
16624.37 225
16625.59 218
16626.81 215
16628.03 179
16629.25 197
16630.47 192
16631.69 172
16632.90 173
16634.12 209
16635.34 219
16636.56 224
16637.78 223
16639.00 218
16640.22 204
16641.44 224
16642.66 182
16643.88 164
16645.09 173
16646.31 212
16647.53 188
16648.75 202
16649.97 171
16651.19 184
16652.41 220
16653.63 172
16654.85 175
16656.07 183
16657.29 172
16658.51 183
16659.73 177
16660.95 191
16662.17 190
16663.39 184
16664.61 181
16665.83 159
16667.05 194
16668.27 180
16669.49 211
16670.71 172
16671.93 163
16673.15 171
16674.37 172
16675.59 186
16676.81 175
16678.03 176
16679.25 200
16680.47 201
16681.69 160
16682.91 191
16684.13 191
16685.35 174
16686.58 185
16687.80 154
16689.02 166
16690.24 150
16691.46 179
16692.68 194
16693.90 165
16695.12 190
16696.34 184
16697.56 191
16698.79 173
16700.01 155
16701.23 184
16702.45 170
16703.67 165
16704.89 160
16706.11 171
16707.34 196
16708.56 191
16709.78 204
16711.00 173
16712.22 178
16713.44 168
16714.67 169
16715.89 147
16717.11 158
16718.33 167
16719.55 166
16720.78 152
16722.00 191
16723.22 174
16724.44 165
16725.66 204
16726.89 190
16728.11 173
16729.33 176
16730.55 174
16731.78 166
16733.00 143
16734.22 149
16735.44 181
16736.67 187
16737.89 161
16739.11 163
16740.33 165
16741.56 181
16742.78 160
16744.00 161
16745.22 160
16746.45 178
16747.67 190
16748.89 166
16750.12 177
16751.34 167
16752.56 157
16753.79 160
16755.01 179
16756.23 157
16757.46 158
16758.68 156
16759.90 160
16761.13 180
16762.35 147
16763.57 151
16764.80 182
16766.02 154
16767.24 180
16768.47 179
16769.69 176
16770.92 191
16772.14 171
16773.36 150
16774.59 168
16775.81 157
16777.04 205
16778.26 199
16779.48 174
16780.71 187
16781.93 186
16783.16 166
16784.38 185
16785.61 190
16786.83 163
16788.05 171
16789.28 158
16790.50 205
16791.73 169
16792.95 161
16794.18 179
16795.40 190
16796.63 163
16797.85 155
16799.08 184
16800.30 203
16801.53 213
16802.75 182
16803.98 159
16805.20 166
16806.43 189
16807.65 192
16808.88 202
16810.10 198
16811.33 194
16812.55 203
16813.78 170
16815.00 194
16816.23 201
16817.46 178
16818.68 194
16819.91 171
16821.13 185
16822.36 185
16823.58 179
16824.81 208
16826.04 215
16827.26 188
16828.49 189
16829.71 190
16830.94 188
16832.17 209
16833.39 184
16834.62 222
16835.84 227
16837.07 205
16838.30 214
16839.52 197
16840.75 203
16841.98 223
16843.20 213
16844.43 214
16845.66 226
16846.88 247
16848.11 252
16849.34 253
16850.56 250
16851.79 207
16853.02 220
16854.24 242
16855.47 240
16856.70 234
16857.92 229
16859.15 221
16860.38 241
16861.61 255
16862.83 258
16864.06 252
16865.29 286
16866.52 259
16867.74 287
16868.97 284
16870.20 288
16871.42 279
16872.65 288
16873.88 314
16875.11 274
16876.34 328
16877.56 340
16878.79 295
16880.02 317
16881.25 326
16882.47 335
16883.70 337
16884.93 329
16886.16 323
16887.39 348
16888.62 364
16889.84 358
16891.07 368
16892.30 364
16893.53 361
16894.76 365
16895.98 369
16897.21 350
16898.44 329
16899.67 337
16900.90 263
16902.13 285
16903.36 288
16904.59 288
16905.81 310
16907.04 299
16908.27 272
16909.50 272
16910.73 279
16911.96 291
16913.19 275
16914.42 277
16915.65 285
16916.88 259
16918.10 284
16919.33 254
16920.56 226
16921.79 258
16923.02 233
16924.25 198
16925.48 254
16926.71 240
16927.94 238
16929.17 222
16930.40 233
16931.63 235
16932.86 211
16934.09 222
16935.32 213
16936.55 223
16937.78 227
16939.01 231
16940.24 210
16941.47 236
16942.70 238
16943.93 230
16945.16 242
16946.39 231
16947.62 223
16948.85 209
16950.08 179
16951.31 180
16952.54 201
16953.77 195
16955.00 186
16956.23 223
16957.46 190
16958.69 190
16959.93 183
16961.16 202
16962.39 187
16963.62 202
16964.85 216
16966.08 217
16967.31 210
16968.54 177
16969.77 202
16971.00 214
16972.24 195
16973.47 191
16974.70 197
16975.93 211
16977.16 232
16978.39 214
16979.62 185
16980.85 175
16982.09 181
16983.32 172
16984.55 175
16985.78 188
16987.01 224
16988.24 218
16989.48 210
16990.71 190
16991.94 200
16993.17 182
16994.40 205
16995.64 207
16996.87 207
16998.10 185
16999.33 174
17000.57 224
17001.80 209
17003.03 196
17004.26 217
17005.49 172
17006.73 199
17007.96 234
17009.19 178
17010.42 168
17011.66 174
17012.89 210
17014.12 182
17015.36 162
17016.59 196
17017.82 191
17019.05 191
17020.29 192
17021.52 171
17022.75 206
17023.99 197
17025.22 182
17026.45 195
17027.69 191
17028.92 174
17030.15 213
17031.39 197
17032.62 186
17033.85 167
17035.09 171
17036.32 170
17037.55 158
17038.79 185
17040.02 165
17041.25 186
17042.49 210
17043.72 184
17044.96 203
17046.19 190
17047.42 200
17048.66 186
17049.89 177
17051.13 189
17052.36 188
17053.59 171
17054.83 187
17056.06 187
17057.30 173
17058.53 164
17059.77 189
17061.00 208
17062.23 185
17063.47 173
17064.70 150
17065.94 167
17067.17 159
17068.41 162
17069.64 158
17070.88 147
17072.11 196
17073.35 157
17074.58 176
17075.82 149
17077.05 157
17078.29 158
17079.52 169
17080.76 144
17081.99 152
17083.23 168
17084.46 176
17085.70 132
17086.93 161
17088.17 149
17089.40 171
17090.64 181
17091.88 147
17093.11 180
17094.35 156
17095.58 165
17096.82 159
17098.05 124
17099.29 148
17100.53 152
17101.76 176
17103.00 167
17104.23 144
17105.47 155
17106.71 165
17107.94 163
17109.18 157
17110.41 133
17111.65 133
17112.89 158
17114.12 154
17115.36 149
17116.60 133
17117.83 143
17119.07 133
17120.31 150
17121.54 151
17122.78 160
17124.02 176
17125.25 170
17126.49 182
17127.73 149
17128.96 165
17130.20 165
17131.44 159
17132.67 167
17133.91 134
17135.15 144
17136.39 183
17137.62 142
17138.86 161
17140.10 154
17141.33 142
17142.57 168
17143.81 161
17145.05 152
17146.28 160
17147.52 149
17148.76 145
17150.00 150
17151.24 137
17152.47 147
17153.71 162
17154.95 128
17156.19 171
17157.42 133
17158.66 130
17159.90 166
17161.14 155
17162.38 167
17163.61 165
17164.85 156
17166.09 183
17167.33 155
17168.57 163
17169.81 155
17171.04 161
17172.28 137
17173.52 135
17174.76 152
17176.00 163
17177.24 138
17178.48 148
17179.72 166
17180.95 161
17182.19 163
17183.43 124
17184.67 127
17185.91 137
17187.15 152
17188.39 123
17189.63 134
17190.87 150
17192.10 144
17193.34 138
17194.58 159
17195.82 170
17197.06 141
17198.30 128
17199.54 141
17200.78 143
17202.02 125
17203.26 128
17204.50 136
17205.74 142
17206.98 146
17208.22 127
17209.46 156
17210.70 162
17211.94 150
17213.18 157
17214.42 146
17215.66 152
17216.90 162
17218.14 147
17219.38 135
17220.62 156
17221.86 153
17223.10 155
17224.34 135
17225.58 129
17226.82 132
17228.06 123
17229.30 124
17230.54 133
17231.78 141
17233.02 150
17234.26 153
17235.50 137
17236.75 135
17237.99 149
17239.23 143
17240.47 156
17241.71 142
17242.95 142
17244.19 127
17245.43 140
17246.67 130
17247.92 133
17249.16 163
17250.40 162
17251.64 135
17252.88 145
17254.12 139
17255.36 130
17256.60 125
17257.85 119
17259.09 119
17260.33 134
17261.57 132
17262.81 118
17264.05 153
17265.30 152
17266.54 132
17267.78 151
17269.02 139
17270.26 125
17271.51 158
17272.75 144
17273.99 141
17275.23 155
17276.48 132
17277.72 109
17278.96 156
17280.20 153
17281.44 131
17282.69 137
17283.93 144
17285.17 137
17286.41 146
17287.66 135
17288.90 139
17290.14 118
17291.39 133
17292.63 131
17293.87 146
17295.11 133
17296.36 180
17297.60 143
17298.84 165
17300.09 135
17301.33 125
17302.57 131
17303.82 137
17305.06 132
17306.30 127
17307.55 111
17308.79 132
17310.03 124
17311.28 155
17312.52 137
17313.76 126
17315.01 132
17316.25 144
17317.49 144
17318.74 153
17319.98 174
17321.23 146
17322.47 133
17323.71 124
17324.96 145
17326.20 117
17327.45 121
17328.69 145
17329.93 116
17331.18 142
17332.42 139
17333.67 108
17334.91 120
17336.16 112
17337.40 140
17338.64 139
17339.89 136
17341.13 160
17342.38 150
17343.62 132
17344.87 112
17346.11 130
17347.36 129
17348.60 129
17349.85 127
17351.09 101
17352.34 113
17353.58 143
17354.83 116
17356.07 128
17357.32 117
17358.56 138
17359.81 153
17361.05 132
17362.30 117
17363.54 133
17364.79 131
17366.03 122
17367.28 139
17368.53 129
17369.77 139
17371.02 106
17372.26 94
17373.51 110
17374.75 118
17376.00 143
17377.25 128
17378.49 120
17379.74 119
17380.98 116
17382.23 125
17383.48 145
17384.72 154
17385.97 156
17387.21 161
17388.46 150
17389.71 133
17390.95 146
17392.20 152
17393.45 133
17394.69 114
17395.94 130
17397.19 125
17398.43 108
17399.68 128
17400.93 115
17402.17 122
17403.42 153
17404.67 157
17405.91 165
17407.16 130
17408.41 145
17409.65 152
17410.90 132
17412.15 128
17413.40 127
17414.64 140
17415.89 128
17417.14 155
17418.39 142
17419.63 129
17420.88 144
17422.13 157
17423.38 119
17424.62 175
17425.87 123
17427.12 162
17428.37 144
17429.61 109
17430.86 122
17432.11 134
17433.36 131
17434.60 144
17435.85 144
17437.10 160
17438.35 159
17439.60 146
17440.85 132
17442.09 127
17443.34 134
17444.59 150
17445.84 124
17447.09 142
17448.34 135
17449.58 140
17450.83 117
17452.08 114
17453.33 128
17454.58 141
17455.83 127
17457.08 145
17458.32 137
17459.57 133
17460.82 170
17462.07 134
17463.32 132
17464.57 115
17465.82 175
17467.07 168
17468.32 134
17469.57 115
17470.81 136
17472.06 150
17473.31 149
17474.56 144
17475.81 133
17477.06 137
17478.31 147
17479.56 149
17480.81 136
17482.06 132
17483.31 149
17484.56 142
17485.81 145
17487.06 127
17488.31 132
17489.56 139
17490.81 164
17492.06 132
17493.31 122
17494.56 146
17495.81 155
17497.06 154
17498.31 175
17499.56 145
17500.81 155
17502.06 125
17503.31 156
17504.56 124
17505.81 142
17507.06 135
17508.31 149
17509.56 160
17510.81 154
17512.06 153
17513.32 162
17514.57 167
17515.82 117
17517.07 140
17518.32 137
17519.57 165
17520.82 160
17522.07 145
17523.32 141
17524.57 146
17525.83 135
17527.08 135
17528.33 143
17529.58 129
17530.83 171
17532.08 174
17533.33 127
17534.59 128
17535.84 172
17537.09 136
17538.34 129
17539.59 132
17540.84 136
17542.10 161
17543.35 176
17544.60 151
17545.85 131
17547.10 142
17548.36 135
17549.61 135
17550.86 140
17552.11 130
17553.36 134
17554.62 163
17555.87 131
17557.12 139
17558.37 112
17559.63 102
17560.88 128
17562.13 144
17563.38 146
17564.64 121
17565.89 135
17567.14 147
17568.39 145
17569.65 151
17570.90 144
17572.15 140
17573.41 140
17574.66 133
17575.91 147
17577.16 128
17578.42 162
17579.67 120
17580.92 140
17582.18 151
17583.43 132
17584.68 138
17585.94 132
17587.19 148
17588.44 155
17589.70 139
17590.95 136
17592.20 125
17593.46 118
17594.71 147
17595.97 132
17597.22 125
17598.47 135
17599.73 147
17600.98 131
17602.23 155
17603.49 157
17604.74 180
17606.00 155
17607.25 123
17608.51 137
17609.76 148
17611.01 157
17612.27 181
17613.52 141
17614.78 154
17616.03 143
17617.29 129
17618.54 145
17619.79 148
17621.05 127
17622.30 133
17623.56 132
17624.81 126
17626.07 133
17627.32 121
17628.58 113
17629.83 127
17631.09 132
17632.34 121
17633.60 103
17634.85 140
17636.11 148
17637.36 139
17638.62 153
17639.87 141
17641.13 131
17642.39 147
17643.64 123
17644.90 143
17646.15 143
17647.41 131
17648.66 145
17649.92 158
17651.17 142
17652.43 128
17653.69 134
17654.94 132
17656.20 130
17657.45 126
17658.71 130
17659.97 154
17661.22 125
17662.48 132
17663.73 138
17664.99 147
17666.25 135
17667.50 102
17668.76 120
17670.02 149
17671.27 166
17672.53 125
17673.78 113
17675.04 117
17676.30 126
17677.55 128
17678.81 125
17680.07 115
17681.32 101
17682.58 117
17683.84 128
17685.10 137
17686.35 128
17687.61 106
17688.87 148
17690.12 166
17691.38 139
17692.64 127
17693.89 116
17695.15 115
17696.41 128
17697.67 135
17698.92 122
17700.18 119
17701.44 130
17702.70 139
17703.95 131
17705.21 132
17706.47 133
17707.73 132
17708.98 142
17710.24 136
17711.50 138
17712.76 111
17714.02 98
17715.27 113
17716.53 118
17717.79 114
17719.05 121
17720.31 108
17721.57 112
17722.82 121
17724.08 119
17725.34 105
17726.60 123
17727.86 119
17729.12 148
17730.37 110
17731.63 121
17732.89 124
17734.15 112
17735.41 116
17736.67 114
17737.93 116
17739.18 113
17740.44 110
17741.70 110
17742.96 105
17744.22 107
17745.48 131
17746.74 140
17748.00 144
17749.26 138
17750.52 127
17751.78 120
17753.04 101
17754.29 121
17755.55 128
17756.81 157
17758.07 130
17759.33 107
17760.59 116
17761.85 124
17763.11 132
17764.37 141
17765.63 112
17766.89 110
17768.15 118
17769.41 142
17770.67 152
17771.93 134
17773.19 133
17774.45 111
17775.71 147
17776.97 154
17778.23 134
17779.49 145
17780.75 136
17782.01 148
17783.27 139
17784.53 143
17785.79 119
17787.05 115
17788.31 134
17789.58 141
17790.84 157
17792.10 130
17793.36 133
17794.62 116
17795.88 119
17797.14 145
17798.40 117
17799.66 120
17800.92 141
17802.18 140
17803.45 113
17804.71 107
17805.97 130
17807.23 136
17808.49 122
17809.75 131
17811.01 153
17812.27 133
17813.54 129
17814.80 142
17816.06 117
17817.32 119
17818.58 110
17819.84 97
17821.11 125
17822.37 115
17823.63 133
17824.89 129
17826.15 124
17827.42 146
17828.68 160
17829.94 134
17831.20 139
17832.46 106
17833.73 124
17834.99 106
17836.25 108
17837.51 128
17838.78 126
17840.04 145
17841.30 113
17842.56 110
17843.83 123
17845.09 90
17846.35 118
17847.61 156
17848.88 140
17850.14 123
17851.40 138
17852.66 148
17853.93 114
17855.19 103
17856.45 102
17857.72 105
17858.98 140
17860.24 113
17861.51 116
17862.77 126
17864.03 131
17865.30 112
17866.56 114
17867.82 137
17869.09 118
17870.35 105
17871.61 102
17872.88 111
17874.14 137
17875.40 112
17876.67 128
17877.93 116
17879.20 124
17880.46 91
17881.72 139
17882.99 125
17884.25 116
17885.52 113
17886.78 117
17888.04 129
17889.31 114
17890.57 128
17891.84 137
17893.10 143
17894.36 105
17895.63 117
17896.89 118
17898.16 106
17899.42 112
17900.69 111
17901.95 113
17903.22 110
17904.48 112
17905.75 107
17907.01 104
17908.28 110
17909.54 131
17910.81 141
17912.07 152
17913.34 125
17914.60 116
17915.87 114
17917.13 120
17918.40 116
17919.66 122
17920.93 101
17922.19 111
17923.46 99
17924.72 98
17925.99 114
17927.25 118
17928.52 132
17929.79 118
17931.05 107
17932.32 119
17933.58 116
17934.85 112
17936.11 111
17937.38 98
17938.65 104
17939.91 136
17941.18 132
17942.44 115
17943.71 138
17944.98 136
17946.24 118
17947.51 120
17948.77 104
17950.04 149
17951.31 113
17952.57 148
17953.84 125
17955.11 131
17956.37 132
17957.64 130
17958.91 115
17960.17 121
17961.44 117
17962.71 115
17963.97 111
17965.24 115
17966.51 133
17967.77 108
17969.04 112
17970.31 128
17971.58 122
17972.84 126
17974.11 110
17975.38 135
17976.64 116
17977.91 119
17979.18 105
17980.45 134
17981.71 88
17982.98 102
17984.25 95
17985.52 97
17986.78 128
17988.05 118
17989.32 146
17990.59 123
17991.86 138
17993.12 129
17994.39 109
17995.66 124
17996.93 125
17998.20 135
17999.46 119
18000.73 111
18002.00 116
18003.27 134
18004.54 143
18005.80 108
18007.07 110
18008.34 127
18009.61 140
18010.88 136
18012.15 118
18013.42 107
18014.68 127
18015.95 135
18017.22 104
18018.49 117
18019.76 118
18021.03 132
18022.30 173
18023.57 137
18024.83 118
18026.10 128
18027.37 115
18028.64 121
18029.91 100
18031.18 119
18032.45 140
18033.72 124
18034.99 133
18036.26 124
18037.53 120
18038.80 107
18040.07 86
18041.34 87
18042.60 118
18043.87 152
18045.14 136
18046.41 112
18047.68 93
18048.95 120
18050.22 127
18051.49 139
18052.76 95
18054.03 109
18055.30 142
18056.57 138
18057.84 99
18059.11 107
18060.38 118
18061.65 124
18062.92 129
18064.20 127
18065.47 99
18066.74 115
18068.01 104
18069.28 103
18070.55 114
18071.82 121
18073.09 130
18074.36 113
18075.63 101
18076.90 96
18078.17 119
18079.44 114
18080.71 112
18081.99 104
18083.26 117
18084.53 110
18085.80 119
18087.07 137
18088.34 114
18089.61 114
18090.88 132
18092.15 114
18093.43 108
18094.70 140
18095.97 130
18097.24 109
18098.51 122
18099.78 110
18101.06 101
18102.33 106
18103.60 101
18104.87 127
18106.14 116
18107.41 123
18108.69 137
18109.96 104
18111.23 112
18112.50 110
18113.77 114
18115.05 122
18116.32 109
18117.59 129
18118.86 116
18120.14 121
18121.41 116
18122.68 105
18123.95 128
18125.23 132
18126.50 140
18127.77 121
18129.04 128
18130.32 125
18131.59 107
18132.86 116
18134.13 111
18135.41 102
18136.68 131
18137.95 112
18139.23 123
18140.50 123
18141.77 129
18143.05 143
18144.32 141
18145.59 135
18146.87 107
18148.14 110
18149.41 112
18150.69 134
18151.96 112
18153.23 131
18154.51 121
18155.78 119
18157.05 104
18158.33 111
18159.60 122
18160.88 110
18162.15 129
18163.42 128
18164.70 123
18165.97 105
18167.24 129
18168.52 130
18169.79 112
18171.07 123
18172.34 115
18173.62 134
18174.89 98
18176.16 111
18177.44 104
18178.71 118
18179.99 118
18181.26 110
18182.54 115
18183.81 127
18185.09 94
18186.36 118
18187.63 109
18188.91 136
18190.18 134
18191.46 115
18192.73 119
18194.01 121
18195.28 123
18196.56 129
18197.83 110
18199.11 111
18200.38 113
18201.66 107
18202.94 105
18204.21 130
18205.49 113
18206.76 112
18208.04 108
18209.31 125
18210.59 89
18211.86 89
18213.14 115
18214.41 95
18215.69 98
18216.97 92
18218.24 92
18219.52 106
18220.79 130
18222.07 118
18223.35 105
18224.62 108
18225.90 108
18227.17 113
18228.45 105
18229.73 96
18231.00 93
18232.28 89
18233.56 109
18234.83 96
18236.11 113
18237.38 98
18238.66 112
18239.94 119
18241.21 112
18242.49 114
18243.77 94
18245.04 133
18246.32 131
18247.60 135
18248.87 136
18250.15 130
18251.43 106
18252.71 114
18253.98 104
18255.26 104
18256.54 103
18257.81 104
18259.09 132
18260.37 111
18261.65 127
18262.92 117
18264.20 116
18265.48 120
18266.76 134
18268.03 143
18269.31 144
18270.59 136
18271.87 131
18273.14 118
18274.42 129
18275.70 143
18276.98 122
18278.26 95
18279.53 139
18280.81 98
18282.09 114
18283.37 117
18284.65 105
18285.92 114
18287.20 127
18288.48 118
18289.76 126
18291.04 110
18292.32 122
18293.59 114
18294.87 122
18296.15 110
18297.43 89
18298.71 112
18299.99 130
18301.27 135
18302.54 105
18303.82 129
18305.10 119
18306.38 131
18307.66 131
18308.94 113
18310.22 110
18311.50 100
18312.78 123
18314.06 129
18315.33 110
18316.61 126
18317.89 127
18319.17 126
18320.45 107
18321.73 99
18323.01 102
18324.29 113
18325.57 117
18326.85 115
18328.13 132
18329.41 108
18330.69 109
18331.97 109
18333.25 97
18334.53 109
18335.81 103
18337.09 133
18338.37 129
18339.65 123
18340.93 110
18342.21 106
18343.49 98
18344.77 112
18346.05 104
18347.33 119
18348.61 118
18349.89 112
18351.17 115
18352.45 118
18353.73 104
18355.01 127
18356.29 101
18357.57 117
18358.85 101
18360.14 110
18361.42 96
18362.70 110
18363.98 97
18365.26 93
18366.54 131
18367.82 132
18369.10 139
18370.38 144
18371.66 116
18372.95 129
18374.23 101
18375.51 83
18376.79 123
18378.07 117
18379.35 102
18380.63 97
18381.92 112
18383.20 117
18384.48 94
18385.76 121
18387.04 102
18388.32 105
18389.61 103
18390.89 143
18392.17 92
18393.45 100
18394.73 120
18396.02 91
18397.30 111
18398.58 118
18399.86 134
18401.14 128
18402.43 131
18403.71 123
18404.99 117
18406.27 115
18407.56 139
18408.84 110
18410.12 87
18411.40 78
18412.69 101
18413.97 116
18415.25 97
18416.53 118
18417.82 102
18419.10 114
18420.38 128
18421.67 109
18422.95 125
18424.23 157
18425.51 132
18426.80 94
18428.08 106
18429.36 122
18430.65 121
18431.93 120
18433.21 122
18434.50 95
18435.78 116
18437.06 130
18438.35 115
18439.63 110
18440.92 114
18442.20 108
18443.48 122
18444.77 118
18446.05 122
18447.33 141
18448.62 126
18449.90 142
18451.19 127
18452.47 135
18453.75 128
18455.04 120
18456.32 123
18457.61 125
18458.89 123
18460.17 124
18461.46 121
18462.74 119
18464.03 116
18465.31 107
18466.60 115
18467.88 133
18469.17 112
18470.45 111
18471.74 124
18473.02 120
18474.30 110
18475.59 120
18476.87 127
18478.16 102
18479.44 114
18480.73 116
18482.01 103
18483.30 114
18484.58 124
18485.87 115
18487.16 120
18488.44 125
18489.73 125
18491.01 138
18492.30 129
18493.58 136
18494.87 115
18496.15 133
18497.44 109
18498.72 146
18500.01 124
18501.30 99
18502.58 108
18503.87 128
18505.15 122
18506.44 103
18507.73 146
18509.01 118
18510.30 108
18511.58 121
18512.87 98
18514.16 100
18515.44 121
18516.73 117
18518.01 114
18519.30 116
18520.59 108
18521.87 91
18523.16 131
18524.45 132
18525.73 136
18527.02 118
18528.31 100
18529.59 99
18530.88 95
18532.17 103
18533.45 109
18534.74 130
18536.03 133
18537.31 104
18538.60 110
18539.89 129
18541.18 107
18542.46 128
18543.75 143
18545.04 107
18546.32 122
18547.61 119
18548.90 117
18550.19 118
18551.47 111
18552.76 124
18554.05 121
18555.34 118
18556.62 105
18557.91 114
18559.20 128
18560.49 103
18561.78 117
18563.06 112
18564.35 110
18565.64 122
18566.93 141
18568.22 126
18569.50 113
18570.79 134
18572.08 129
18573.37 112
18574.66 128
18575.94 132
18577.23 126
18578.52 120
18579.81 130
18581.10 117
18582.39 127
18583.68 112
18584.96 113
18586.25 134
18587.54 129
18588.83 134
18590.12 141
18591.41 137
18592.70 132
18593.99 131
18595.27 156
18596.56 143
18597.85 142
18599.14 137
18600.43 148
18601.72 162
18603.01 152
18604.30 138
18605.59 146
18606.88 176
18608.17 174
18609.46 146
18610.75 139
18612.04 162
18613.33 161
18614.62 157
18615.90 130
18617.19 168
18618.48 184
18619.77 153
18621.06 183
18622.35 185
18623.64 155
18624.93 148
18626.22 140
18627.51 132
18628.80 158
18630.09 169
18631.39 160
18632.68 160
18633.97 152
18635.26 165
18636.55 163
18637.84 157
18639.13 134
18640.42 141
18641.71 156
18643.00 146
18644.29 151
18645.58 152
18646.87 137
18648.16 152
18649.45 157
18650.74 145
18652.04 117
18653.33 145
18654.62 113
18655.91 147
18657.20 120
18658.49 124
18659.78 145
18661.07 154
18662.36 97
18663.66 99
18664.95 116
18666.24 132
18667.53 134
18668.82 111
18670.11 91
18671.41 100
18672.70 122
18673.99 135
18675.28 145
18676.57 119
18677.86 126
18679.16 129
18680.45 108
18681.74 133
18683.03 119
18684.32 144
18685.62 110
18686.91 121
18688.20 123
18689.49 131
18690.79 124
18692.08 138
18693.37 105
18694.66 107
18695.96 120
18697.25 138
18698.54 138
18699.83 119
18701.13 105
18702.42 120
18703.71 122
18705.00 115
18706.30 120
18707.59 118
18708.88 139
18710.18 110
18711.47 104
18712.76 106
18714.05 115
18715.35 108
18716.64 109
18717.93 105
18719.23 121
18720.52 111
18721.81 102
18723.11 104
18724.40 104
18725.69 111
18726.99 120
18728.28 115
18729.58 118
18730.87 126
18732.16 128
18733.46 110
18734.75 92
18736.04 115
18737.34 104
18738.63 101
18739.93 106
18741.22 111
18742.51 110
18743.81 117
18745.10 132
18746.40 101
18747.69 111
18748.99 106
18750.28 118
18751.58 125
18752.87 128
18754.16 98
18755.46 133
18756.75 120
18758.05 100
18759.34 82
18760.64 132
18761.93 135
18763.23 147
18764.52 106
18765.82 89
18767.11 116
18768.41 96
18769.70 108
18771.00 110
18772.29 97
18773.59 97
18774.88 110
18776.18 107
18777.47 105
18778.77 117
18780.06 133
18781.36 111
18782.65 121
18783.95 116
18785.25 128
18786.54 126
18787.84 137
18789.13 129
18790.43 148
18791.72 115
18793.02 132
18794.32 110
18795.61 102
18796.91 114
18798.20 103
18799.50 105
18800.80 118
18802.09 104
18803.39 105
18804.69 96
18805.98 104
18807.28 133
18808.57 125
18809.87 122
18811.17 107
18812.46 119
18813.76 113
18815.06 95
18816.35 106
18817.65 121
18818.95 103
18820.24 106
18821.54 106
18822.84 152
18824.13 108
18825.43 96
18826.73 99
18828.03 95
18829.32 110
18830.62 122
18831.92 111
18833.21 128
18834.51 125
18835.81 116
18837.11 88
18838.40 99
18839.70 100
18841.00 125
18842.30 122
18843.59 108
18844.89 95
18846.19 86
18847.49 114
18848.79 140
18850.08 98
18851.38 112
18852.68 120
18853.98 127
18855.27 111
18856.57 108
18857.87 87
18859.17 101
18860.47 114
18861.77 114
18863.06 95
18864.36 99
18865.66 77
18866.96 85
18868.26 88
18869.56 108
18870.85 104
18872.15 88
18873.45 86
18874.75 103
18876.05 101
18877.35 100
18878.65 112
18879.95 94
18881.24 91
18882.54 87
18883.84 90
18885.14 124
18886.44 106
18887.74 94
18889.04 112
18890.34 117
18891.64 98
18892.94 105
18894.24 104
18895.54 112
18896.84 149
18898.13 111
18899.43 102
18900.73 104
18902.03 97
18903.33 100
18904.63 122
18905.93 112
18907.23 114
18908.53 96
18909.83 92
18911.13 127
18912.43 121
18913.73 121
18915.03 114
18916.33 115
18917.63 116
18918.93 117
18920.23 104
18921.53 124
18922.83 122
18924.13 133
18925.43 112
18926.74 96
18928.04 103
18929.34 86
18930.64 135
18931.94 100
18933.24 99
18934.54 113
18935.84 129
18937.14 129
18938.44 111
18939.74 77
18941.04 112
18942.34 105
18943.65 119
18944.95 95
18946.25 106
18947.55 137
18948.85 116
18950.15 97
18951.45 85
18952.75 125
18954.06 105
18955.36 101
18956.66 104
18957.96 96
18959.26 103
18960.56 107
18961.87 85
18963.17 99
18964.47 96
18965.77 99
18967.07 91
18968.37 105
18969.68 101
18970.98 100
18972.28 91
18973.58 98
18974.88 97
18976.19 95
18977.49 116
18978.79 106
18980.09 112
18981.40 120
18982.70 107
18984.00 90
18985.30 101
18986.61 109
18987.91 89
18989.21 100
18990.51 115
18991.82 109
18993.12 108
18994.42 104
18995.73 99
18997.03 118
18998.33 120
18999.63 110
19000.94 93
19002.24 83
19003.54 93
19004.85 89
19006.15 110
19007.45 107
19008.76 93
19010.06 91
19011.36 110
19012.67 118
19013.97 118
19015.27 103
19016.58 108
19017.88 71
19019.18 100
19020.49 111
19021.79 91
19023.10 114
19024.40 126
19025.70 88
19027.01 106
19028.31 96
19029.62 94
19030.92 104
19032.22 97
19033.53 100
19034.83 116
19036.14 114
19037.44 94
19038.75 98
19040.05 123
19041.35 116
19042.66 101
19043.96 98
19045.27 107
19046.57 101
19047.88 113
19049.18 111
19050.49 99
19051.79 109
19053.10 103
19054.40 113
19055.71 130
19057.01 79
19058.32 108
19059.62 112
19060.93 132
19062.23 122
19063.54 100
19064.84 105
19066.15 95
19067.45 97
19068.76 89
19070.06 100
19071.37 96
19072.67 112
19073.98 104
19075.29 94
19076.59 99
19077.90 93
19079.20 116
19080.51 97
19081.81 99
19083.12 80
19084.43 107
19085.73 102
19087.04 93
19088.34 124
19089.65 121
19090.96 102
19092.26 96
19093.57 100
19094.87 95
19096.18 96
19097.49 90
19098.79 106
19100.10 91
19101.41 91
19102.71 102
19104.02 103
19105.33 112
19106.63 130
19107.94 101
19109.25 79
19110.55 100
19111.86 115
19113.17 109
19114.47 112
19115.78 105
19117.09 107
19118.40 104
19119.70 125
19121.01 99
19122.32 100
19123.62 109
19124.93 96
19126.24 89
19127.55 86
19128.85 96
19130.16 81
19131.47 93
19132.78 100
19134.08 108
19135.39 95
19136.70 92
19138.01 98
19139.32 106
19140.62 97
19141.93 101
19143.24 105
19144.55 107
19145.85 114
19147.16 117
19148.47 86
19149.78 110
19151.09 108
19152.40 101
19153.70 118
19155.01 109
19156.32 108
19157.63 103
19158.94 101
19160.25 110
19161.55 109
19162.86 110
19164.17 82
19165.48 116
19166.79 136
19168.10 101
19169.41 115
19170.72 117
19172.02 105
19173.33 107
19174.64 98
19175.95 105
19177.26 84
19178.57 94
19179.88 143
19181.19 100
19182.50 105
19183.81 95
19185.12 106
19186.43 95
19187.74 92
19189.05 108
19190.35 138
19191.66 102
19192.97 86
19194.28 97
19195.59 131
19196.90 119
19198.21 102
19199.52 96
19200.83 118
19202.14 118
19203.45 109
19204.76 113
19206.07 111
19207.38 116
19208.69 107
19210.00 94
19211.31 105
19212.62 81
19213.93 112
19215.24 144
19216.56 95
19217.87 105
19219.18 105
19220.49 124
19221.80 114
19223.11 103
19224.42 101
19225.73 107
19227.04 125
19228.35 104
19229.66 88
19230.97 96
19232.28 107
19233.60 115
19234.91 109
19236.22 89
19237.53 119
19238.84 101
19240.15 92
19241.46 90
19242.77 101
19244.09 99
19245.40 108
19246.71 111
19248.02 89
19249.33 93
19250.64 96
19251.95 100
19253.27 77
19254.58 89
19255.89 99
19257.20 93
19258.51 83
19259.83 104
19261.14 95
19262.45 119
19263.76 108
19265.07 98
19266.39 97
19267.70 93
19269.01 107
19270.32 117
19271.63 92
19272.95 102
19274.26 114
19275.57 98
19276.88 107
19278.20 101
19279.51 116
19280.82 95
19282.14 106
19283.45 101
19284.76 120
19286.07 125
19287.39 120
19288.70 118
19290.01 134
19291.33 140
19292.64 110
19293.95 94
19295.26 88
19296.58 109
19297.89 110
19299.20 98
19300.52 98
19301.83 85
19303.14 97
19304.46 110
19305.77 109
19307.09 93
19308.40 104
19309.71 93
19311.03 87
19312.34 113
19313.65 115
19314.97 100
19316.28 110
19317.60 111
19318.91 107
19320.22 107
19321.54 111
19322.85 108
19324.17 107
19325.48 101
19326.79 97
19328.11 112
19329.42 110
19330.74 94
19332.05 101
19333.37 101
19334.68 91
19335.99 87
19337.31 107
19338.62 92
19339.94 97
19341.25 105
19342.57 90
19343.88 92
19345.20 87
19346.51 103
19347.83 110
19349.14 93
19350.46 86
19351.77 79
19353.09 94
19354.40 79
19355.72 88
19357.03 86
19358.35 89
19359.66 80
19360.98 82
19362.29 105
19363.61 90
19364.93 88
19366.24 89
19367.56 112
19368.87 128
19370.19 109
19371.50 116
19372.82 104
19374.14 110
19375.45 104
19376.77 99
19378.08 94
19379.40 99
19380.72 103
19382.03 99
19383.35 104
19384.66 111
19385.98 118
19387.30 92
19388.61 101
19389.93 88
19391.25 86
19392.56 111
19393.88 123
19395.20 94
19396.51 111
19397.83 116
19399.15 115
19400.46 98
19401.78 73
19403.10 104
19404.41 90
19405.73 101
19407.05 83
19408.36 103
19409.68 114
19411.00 87
19412.31 99
19413.63 108
19414.95 95
19416.27 119
19417.58 127
19418.90 104
19420.22 75
19421.54 113
19422.85 120
19424.17 102
19425.49 73
19426.81 99
19428.12 108
19429.44 88
19430.76 87
19432.08 94
19433.40 84
19434.71 115
19436.03 103
19437.35 82
19438.67 82
19439.99 100
19441.30 96
19442.62 134
19443.94 95
19445.26 88
19446.58 95
19447.89 86
19449.21 99
19450.53 96
19451.85 100
19453.17 103
19454.49 107
19455.81 97
19457.12 86
19458.44 86
19459.76 125
19461.08 108
19462.40 91
19463.72 122
19465.04 115
19466.36 115
19467.68 100
19468.99 98
19470.31 124
19471.63 127
19472.95 111
19474.27 103
19475.59 101
19476.91 114
19478.23 90
19479.55 105
19480.87 86
19482.19 101
19483.51 107
19484.83 84
19486.15 93
19487.47 96
19488.79 89
19490.11 100
19491.43 107
19492.75 101
19494.07 101
19495.39 108
19496.71 106
19498.03 93
19499.35 91
19500.67 87
19501.99 91
19503.31 87
19504.63 84
19505.95 103
19507.27 81
19508.59 84
19509.91 114
19511.23 91
19512.55 108
19513.87 101
19515.19 108
19516.51 99
19517.83 115
19519.15 120
19520.47 100
19521.79 92
19523.12 93
19524.44 105
19525.76 88
19527.08 110
19528.40 96
19529.72 115
19531.04 113
19532.36 102
19533.68 86
19535.01 94
19536.33 88
19537.65 107
19538.97 111
19540.29 107
19541.61 97
19542.93 109
19544.26 105
19545.58 97
19546.90 105
19548.22 96
19549.54 97
19550.87 87
19552.19 103
19553.51 96
19554.83 106
19556.15 103
19557.47 110
19558.80 107
19560.12 84
19561.44 105
19562.76 112
19564.09 94
19565.41 107
19566.73 100
19568.05 107
19569.38 83
19570.70 86
19572.02 99
19573.34 114
19574.67 99
19575.99 81
19577.31 94
19578.63 98
19579.96 86
19581.28 100
19582.60 90
19583.93 93
19585.25 92
19586.57 78
19587.90 90
19589.22 92
19590.54 97
19591.86 76
19593.19 96
19594.51 83
19595.83 95
19597.16 91
19598.48 109
19599.81 92
19601.13 109
19602.45 93
19603.78 76
19605.10 102
19606.42 118
19607.75 103
19609.07 115
19610.40 96
19611.72 116
19613.04 108
19614.37 110
19615.69 88
19617.02 102
19618.34 86
19619.66 97
19620.99 90
19622.31 97
19623.64 97
19624.96 126
19626.29 103
19627.61 99
19628.93 100
19630.26 102
19631.58 85
19632.91 99
19634.23 112
19635.56 96
19636.88 104
19638.21 109
19639.53 102
19640.86 107
19642.18 100
19643.51 83
19644.83 86
19646.16 89
19647.48 91
19648.81 100
19650.13 116
19651.46 84
19652.78 98
19654.11 113
19655.43 97
19656.76 103
19658.08 108
19659.41 104
19660.74 98
19662.06 101
19663.39 92
19664.71 90
19666.04 96
19667.36 74
19668.69 82
19670.02 99
19671.34 94
19672.67 96
19673.99 102
19675.32 117
19676.65 118
19677.97 97
19679.30 114
19680.63 104
19681.95 102
19683.28 99
19684.60 144
19685.93 95
19687.26 106
19688.58 104
19689.91 100
19691.24 89
19692.56 101
19693.89 104
19695.22 105
19696.54 94
19697.87 90
19699.20 105
19700.52 116
19701.85 113
19703.18 87
19704.51 86
19705.83 103
19707.16 103
19708.49 98
19709.81 90
19711.14 71
19712.47 90
19713.80 92
19715.12 84
19716.45 97
19717.78 102
19719.11 103
19720.43 118
19721.76 103
19723.09 101
19724.42 83
19725.74 92
19727.07 92
19728.40 101
19729.73 106
19731.06 133
19732.38 108
19733.71 97
19735.04 100
19736.37 92
19737.70 94
19739.02 122
19740.35 108
19741.68 98
19743.01 108
19744.34 107
19745.67 99
19747.00 116
19748.32 82
19749.65 101
19750.98 114
19752.31 112
19753.64 96
19754.97 97
19756.30 114
19757.62 104
19758.95 116
19760.28 94
19761.61 101
19762.94 112
19764.27 100
19765.60 87
19766.93 102
19768.26 111
19769.59 98
19770.92 93
19772.25 96
19773.57 103
19774.90 112
19776.23 125
19777.56 104
19778.89 93
19780.22 90
19781.55 95
19782.88 95
19784.21 106
19785.54 103
19786.87 113
19788.20 112
19789.53 120
19790.86 93
19792.19 89
19793.52 106
19794.85 93
19796.18 100
19797.51 87
19798.84 93
19800.17 107
19801.50 84
19802.83 85
19804.16 97
19805.49 96
19806.82 95
19808.16 77
19809.49 72
19810.82 89
19812.15 108
19813.48 99
19814.81 86
19816.14 122
19817.47 114
19818.80 116
19820.13 106
19821.46 96
19822.79 91
19824.13 130
19825.46 122
19826.79 85
19828.12 90
19829.45 108
19830.78 96
19832.11 98
19833.44 102
19834.78 102
19836.11 129
19837.44 98
19838.77 91
19840.10 109
19841.43 134
19842.77 114
19844.10 107
19845.43 82
19846.76 92
19848.09 89
19849.42 122
19850.76 104
19852.09 93
19853.42 121
19854.75 113
19856.09 115
19857.42 104
19858.75 77
19860.08 105
19861.41 94
19862.75 90
19864.08 112
19865.41 83
19866.74 89
19868.08 104
19869.41 90
19870.74 80
19872.08 63
19873.41 90
19874.74 95
19876.07 87
19877.41 90
19878.74 76
19880.07 93
19881.41 84
19882.74 101
19884.07 79
19885.40 115
19886.74 103
19888.07 79
19889.40 87
19890.74 73
19892.07 99
19893.40 86
19894.74 99
19896.07 98
19897.41 107
19898.74 94
19900.07 119
19901.41 109
19902.74 101
19904.07 82
19905.41 81
19906.74 107
19908.08 113
19909.41 102
19910.74 98
19912.08 111
19913.41 132
19914.75 97
19916.08 97
19917.41 90
19918.75 94
19920.08 105
19921.42 105
19922.75 92
19924.09 100
19925.42 105
19926.76 94
19928.09 89
19929.42 82
19930.76 94
19932.09 104
19933.43 99
19934.76 100
19936.10 94
19937.43 119
19938.77 106
19940.10 106
19941.44 98
19942.77 111
19944.11 113
19945.44 116
19946.78 80
19948.11 98
19949.45 96
19950.79 95
19952.12 110
19953.46 103
19954.79 93
19956.13 108
19957.46 111
19958.80 111
19960.13 109
19961.47 109
19962.81 124
19964.14 105
19965.48 97
19966.81 98
19968.15 90
19969.49 93
19970.82 97
19972.16 115
19973.49 109
19974.83 100
19976.17 87
19977.50 94
19978.84 131
19980.18 89
19981.51 94
19982.85 89
19984.18 92
19985.52 87
19986.86 118
19988.19 106
19989.53 95
19990.87 114
19992.20 102
19993.54 102
19994.88 96
19996.21 90
19997.55 112
19998.89 107
20000.23 88
20001.56 94
20002.90 89
20004.24 95
20005.57 99
20006.91 87
20008.25 115
20009.59 104
20010.92 115
20012.26 95
20013.60 93
20014.94 90
20016.27 99
20017.61 117
20018.95 106
20020.29 136
20021.62 120
20022.96 97
20024.30 117
20025.64 120
20026.98 142
20028.31 136
20029.65 115
20030.99 83
20032.33 78
20033.67 117
20035.00 98
20036.34 94
20037.68 127
20039.02 106
20040.36 113
20041.70 125
20043.03 116
20044.37 90
20045.71 107
20047.05 115
20048.39 95
20049.73 105
20051.07 94
20052.41 109
20053.74 100
20055.08 126
20056.42 100
20057.76 115
20059.10 102
20060.44 91
20061.78 110
20063.12 97
20064.46 109
20065.80 114
20067.13 97
20068.47 130
20069.81 105
20071.15 104
20072.49 111
20073.83 151
20075.17 96
20076.51 111
20077.85 107
20079.19 101
20080.53 140
20081.87 116
20083.21 118
20084.55 136
20085.89 93
20087.23 84
20088.57 111
20089.91 118
20091.25 100
20092.59 110
20093.93 113
20095.27 90
20096.61 100
20097.95 86
20099.29 105
20100.63 119
20101.97 123
20103.31 110
20104.65 99
20105.99 115
20107.33 117
20108.67 101
20110.02 116
20111.36 118
20112.70 97
20114.04 121
20115.38 102
20116.72 107
20118.06 114
20119.40 106
20120.74 97
20122.08 117
20123.43 95
20124.77 95
20126.11 95
20127.45 115
20128.79 120
20130.13 119
20131.47 109
20132.81 97
20134.16 76
20135.50 80
20136.84 92
20138.18 100
20139.52 102
20140.86 98
20142.21 106
20143.55 120
20144.89 124
