# Supplementary material for: MALDI-TOF MS typing enables the classification of brewing yeasts of the genus Saccharomyces to major beer styles
Source: PLoS One. 2017 Aug 9;12(8):e0181694. doi: 10.1371/journal.pone.0181694 (PMC5549903; doi:10.1371/journal.pone.0181694)
Supplement: S12 File — The directory includes 90 raw files and was zipped to “.zip”; the folder has three strains with 30 spectra per strain; S1 Text explains the raw files with an example and Table 1 represents the yeast strains used within the experiment. (ZIP) [file pone.0181694.s015.zip › 34-36/30343-505-OG-WB-WB-YPG-18h-E-E_2015-07-10_1_0_B1_1.dat]

2000.66 1297
2001.08 1324
2001.50 1303
2001.92 1394
2002.34 1249
2002.77 1258
2003.19 1290
2003.61 1250
2004.03 1219
2004.45 1183
2004.88 1121
2005.30 1066
2005.72 1165
2006.14 1088
2006.56 1149
2006.99 1208
2007.41 1278
2007.83 1247
2008.25 1297
2008.67 1272
2009.10 1187
2009.52 1207
2009.94 1139
2010.36 1052
2010.79 1205
2011.21 1249
2011.63 1226
2012.06 1160
2012.48 1019
2012.90 1077
2013.32 1283
2013.75 1219
2014.17 1176
2014.59 1213
2015.02 1099
2015.44 1159
2015.86 1227
2016.28 1019
2016.71 1002
2017.13 993
2017.55 1137
2017.98 1158
2018.40 1185
2018.82 1136
2019.25 1063
2019.67 1303
2020.09 1319
2020.52 1163
2020.94 939
2021.37 913
2021.79 1128
2022.21 1205
2022.64 1040
2023.06 1213
2023.48 1067
2023.91 1088
2024.33 1038
2024.76 1016
2025.18 1073
2025.60 1064
2026.03 1070
2026.45 1138
2026.88 978
2027.30 1029
2027.73 1116
2028.15 1112
2028.57 1030
2029.00 1071
2029.42 1061
2029.85 1315
2030.27 1170
2030.70 1015
2031.12 1051
2031.55 1092
2031.97 1169
2032.40 1158
2032.82 1137
2033.25 1190
2033.67 1234
2034.10 1270
2034.52 1112
2034.95 1165
2035.37 1210
2035.80 1055
2036.22 1057
2036.65 1209
2037.07 1147
2037.50 1274
2037.92 1309
2038.35 1202
2038.77 954
2039.20 1060
2039.63 1014
2040.05 935
2040.48 1136
2040.90 1369
2041.33 1221
2041.75 1195
2042.18 1200
2042.61 1146
2043.03 1181
2043.46 1308
2043.88 1337
2044.31 1347
2044.74 1278
2045.16 1275
2045.59 1490
2046.01 1388
2046.44 1449
2046.87 1544
2047.29 1400
2047.72 1328
2048.15 1339
2048.57 1312
2049.00 1382
2049.43 1282
2049.85 1189
2050.28 1362
2050.71 1295
2051.13 1296
2051.56 1383
2051.99 1319
2052.41 1129
2052.84 1124
2053.27 1081
2053.69 1047
2054.12 1153
2054.55 1276
2054.98 1232
2055.40 1108
2055.83 1039
2056.26 1130
2056.68 1078
2057.11 1039
2057.54 1024
2057.97 1102
2058.39 1110
2058.82 965
2059.25 1168
2059.68 1205
2060.11 1176
2060.53 1142
2060.96 1147
2061.39 1102
2061.82 1024
2062.24 1176
2062.67 1217
2063.10 1252
2063.53 1356
2063.96 1340
2064.39 1245
2064.81 1269
2065.24 1645
2065.67 1740
2066.10 1822
2066.53 1717
2066.95 1570
2067.38 1657
2067.81 1525
2068.24 1307
2068.67 1210
2069.10 1344
2069.53 1277
2069.96 1204
2070.38 1175
2070.81 1063
2071.24 1151
2071.67 1204
2072.10 1218
2072.53 1101
2072.96 1169
2073.39 1201
2073.82 1208
2074.24 1096
2074.67 1223
2075.10 1376
2075.53 1456
2075.96 1296
2076.39 1235
2076.82 1295
2077.25 1060
2077.68 1096
2078.11 1263
2078.54 1333
2078.97 1130
2079.40 1142
2079.83 1073
2080.26 1095
2080.69 1073
2081.12 1182
2081.55 1238
2081.98 1270
2082.41 1087
2082.84 1289
2083.27 1212
2083.70 1127
2084.13 1179
2084.56 1144
2084.99 1230
2085.42 1154
2085.85 1140
2086.28 1088
2086.71 1204
2087.14 1196
2087.57 1095
2088.00 1114
2088.43 1116
2088.86 1030
2089.29 1030
2089.73 1076
2090.16 1144
2090.59 1105
2091.02 1134
2091.45 1177
2091.88 1211
2092.31 1250
2092.74 1084
2093.17 1052
2093.60 1117
2094.04 945
2094.47 992
2094.90 1002
2095.33 1041
2095.76 1114
2096.19 1066
2096.62 1076
2097.06 1175
2097.49 1211
2097.92 1068
2098.35 1029
2098.78 1090
2099.21 1269
2099.65 1112
2100.08 894
2100.51 925
2100.94 1024
2101.37 860
2101.81 969
2102.24 1111
2102.67 997
2103.10 996
2103.53 1015
2103.97 989
2104.40 1077
2104.83 1039
2105.26 1032
2105.70 1222
2106.13 1079
2106.56 1077
2106.99 1211
2107.43 1073
2107.86 1052
2108.29 1131
2108.72 1225
2109.16 1175
2109.59 1107
2110.02 1296
2110.46 1169
2110.89 1141
2111.32 1184
2111.75 1040
2112.19 1023
2112.62 1049
2113.05 1091
2113.49 1116
2113.92 1048
2114.35 1119
2114.79 1025
2115.22 1141
2115.65 1077
2116.09 1197
2116.52 1115
2116.95 936
2117.39 989
2117.82 996
2118.26 953
2118.69 1018
2119.12 1017
2119.56 1045
2119.99 1052
2120.42 1085
2120.86 1039
2121.29 1062
2121.73 1204
2122.16 1066
2122.59 985
2123.03 1116
2123.46 1061
2123.90 856
2124.33 1080
2124.77 1016
2125.20 894
2125.64 1068
2126.07 1013
2126.50 922
2126.94 850
2127.37 921
2127.81 972
2128.24 1044
2128.68 1029
2129.11 1050
2129.55 1064
2129.98 1069
2130.42 1178
2130.85 1123
2131.29 981
2131.72 1097
2132.16 1038
2132.59 1100
2133.03 1041
2133.46 1079
2133.90 1030
2134.33 1073
2134.77 1041
2135.20 972
2135.64 1006
2136.08 1015
2136.51 1043
2136.95 913
2137.38 1121
2137.82 985
2138.25 1109
2138.69 1148
2139.13 1038
2139.56 1039
2140.00 1046
2140.43 1006
2140.87 955
2141.31 1030
2141.74 1060
2142.18 974
2142.61 1011
2143.05 1005
2143.49 1049
2143.92 1048
2144.36 1087
2144.80 1077
2145.23 1092
2145.67 1037
2146.11 1031
2146.54 992
2146.98 949
2147.42 929
2147.85 1232
2148.29 1170
2148.73 1212
2149.16 1090
2149.60 952
2150.04 1139
2150.47 1272
2150.91 1083
2151.35 1220
2151.79 1093
2152.22 1037
2152.66 1007
2153.10 989
2153.53 1097
2153.97 1093
2154.41 1218
2154.85 1040
2155.28 1113
2155.72 1082
2156.16 1102
2156.60 1090
2157.03 1100
2157.47 1031
2157.91 1127
2158.35 1114
2158.79 1093
2159.22 1069
2159.66 1081
2160.10 999
2160.54 908
2160.98 993
2161.41 1120
2161.85 1071
2162.29 1054
2162.73 995
2163.17 928
2163.60 957
2164.04 920
2164.48 947
2164.92 1058
2165.36 991
2165.80 996
2166.24 975
2166.67 1127
2167.11 875
2167.55 987
2167.99 1126
2168.43 1115
2168.87 1141
2169.31 1188
2169.75 1131
2170.19 1232
2170.62 1194
2171.06 1267
2171.50 1228
2171.94 1371
2172.38 1291
2172.82 1278
2173.26 1384
2173.70 1379
2174.14 1173
2174.58 1287
2175.02 1334
2175.46 1347
2175.90 1297
2176.34 1325
2176.78 1241
2177.22 1285
2177.66 1257
2178.10 1174
2178.54 1175
2178.97 1156
2179.41 1095
2179.85 1024
2180.29 1146
2180.74 1135
2181.18 1091
2181.62 1000
2182.06 1011
2182.50 993
2182.94 985
2183.38 1144
2183.82 1131
2184.26 994
2184.70 1160
2185.14 1119
2185.58 1062
2186.02 1028
2186.46 959
2186.90 1028
2187.34 1074
2187.78 910
2188.22 1009
2188.66 945
2189.11 1045
2189.55 944
2189.99 993
2190.43 992
2190.87 1049
2191.31 1052
2191.75 958
2192.19 1034
2192.63 1285
2193.08 1328
2193.52 1189
2193.96 1323
2194.40 1323
2194.84 1282
2195.28 1257
2195.72 1232
2196.17 1278
2196.61 1353
2197.05 1303
2197.49 1283
2197.93 1240
2198.37 1148
2198.82 1255
2199.26 1104
2199.70 1235
2200.14 1262
2200.58 1124
2201.03 1150
2201.47 1159
2201.91 1036
2202.35 1032
2202.80 964
2203.24 901
2203.68 1125
2204.12 1105
2204.57 1171
2205.01 1153
2205.45 1090
2205.89 1099
2206.34 1026
2206.78 1008
2207.22 1009
2207.66 1029
2208.11 1175
2208.55 1086
2208.99 1053
2209.44 1066
2209.88 1023
2210.32 1023
2210.76 967
2211.21 925
2211.65 1002
2212.09 1066
2212.54 1061
2212.98 975
2213.42 963
2213.87 1096
2214.31 1059
2214.75 960
2215.20 1002
2215.64 966
2216.09 1000
2216.53 1038
2216.97 1049
2217.42 946
2217.86 930
2218.30 1020
2218.75 1150
2219.19 1138
2219.64 1043
2220.08 1063
2220.52 1069
2220.97 1045
2221.41 963
2221.86 1055
2222.30 1212
2222.75 1244
2223.19 1171
2223.63 1133
2224.08 1146
2224.52 1072
2224.97 1095
2225.41 1240
2225.86 1168
2226.30 1095
2226.75 1090
2227.19 1146
2227.64 1124
2228.08 1036
2228.53 965
2228.97 1124
2229.42 1080
2229.86 1032
2230.31 1190
2230.75 1231
2231.20 1175
2231.64 1077
2232.09 1191
2232.53 1132
2232.98 1159
2233.42 1112
2233.87 1100
2234.31 1057
2234.76 995
2235.20 994
2235.65 1048
2236.10 925
2236.54 982
2236.99 986
2237.43 925
2237.88 979
2238.32 1133
2238.77 1014
2239.22 876
2239.66 1032
2240.11 831
2240.55 936
2241.00 920
2241.45 909
2241.89 879
2242.34 859
2242.79 877
2243.23 856
2243.68 939
2244.12 959
2244.57 901
2245.02 779
2245.46 972
2245.91 1025
2246.36 959
2246.80 900
2247.25 935
2247.70 813
2248.14 911
2248.59 931
2249.04 876
2249.49 915
2249.93 829
2250.38 878
2250.83 1049
2251.27 1016
2251.72 932
2252.17 914
2252.62 896
2253.06 850
2253.51 1008
2253.96 921
2254.40 1005
2254.85 986
2255.30 865
2255.75 869
2256.20 833
2256.64 926
2257.09 929
2257.54 844
2257.99 888
2258.43 860
2258.88 818
2259.33 824
2259.78 962
2260.23 894
2260.67 968
2261.12 958
2261.57 971
2262.02 961
2262.47 1071
2262.92 1036
2263.36 1041
2263.81 1073
2264.26 1055
2264.71 1028
2265.16 1002
2265.61 1033
2266.05 850
2266.50 988
2266.95 935
2267.40 999
2267.85 880
2268.30 918
2268.75 960
2269.20 1034
2269.65 1065
2270.09 1075
2270.54 1114
2270.99 1076
2271.44 1080
2271.89 1078
2272.34 1076
2272.79 1115
2273.24 1059
2273.69 953
2274.14 1084
2274.59 1008
2275.04 1002
2275.49 934
2275.94 876
2276.38 928
2276.83 925
2277.28 1042
2277.73 854
2278.18 836
2278.63 746
2279.08 932
2279.53 960
2279.98 925
2280.43 945
2280.88 1115
2281.33 998
2281.78 913
2282.23 818
2282.68 1014
2283.13 967
2283.59 962
2284.04 801
2284.49 908
2284.94 915
2285.39 927
2285.84 1045
2286.29 912
2286.74 926
2287.19 1021
2287.64 1105
2288.09 1181
2288.54 1261
2288.99 1511
2289.44 1517
2289.89 1668
2290.35 1592
2290.80 1619
2291.25 1690
2291.70 1702
2292.15 1631
2292.60 1429
2293.05 1481
2293.50 1446
2293.96 1348
2294.41 1208
2294.86 1174
2295.31 1046
2295.76 1190
2296.21 1100
2296.66 994
2297.12 930
2297.57 930
2298.02 1014
2298.47 850
2298.92 841
2299.38 773
2299.83 878
2300.28 877
2300.73 964
2301.18 827
2301.64 917
2302.09 870
2302.54 848
2302.99 906
2303.44 958
2303.90 906
2304.35 800
2304.80 872
2305.25 863
2305.71 966
2306.16 975
2306.61 1021
2307.07 924
2307.52 985
2307.97 955
2308.42 980
2308.88 918
2309.33 996
2309.78 1038
2310.23 1085
2310.69 1132
2311.14 1179
2311.59 1265
2312.05 1041
2312.50 904
2312.95 1024
2313.41 1034
2313.86 1093
2314.31 1038
2314.77 1065
2315.22 989
2315.67 1208
2316.13 1103
2316.58 991
2317.04 1031
2317.49 1021
2317.94 1010
2318.40 1039
2318.85 1079
2319.30 1170
2319.76 1161
2320.21 979
2320.67 1028
2321.12 1132
2321.57 1059
2322.03 1167
2322.48 1129
2322.94 1168
2323.39 1233
2323.85 1264
2324.30 1338
2324.75 1393
2325.21 1457
2325.66 1541
2326.12 1470
2326.57 1484
2327.03 1318
2327.48 1265
2327.94 1205
2328.39 1234
2328.85 1230
2329.30 1010
2329.76 1013
2330.21 1073
2330.67 1027
2331.12 936
2331.58 983
2332.03 981
2332.49 971
2332.94 966
2333.40 1027
2333.85 939
2334.31 1063
2334.76 943
2335.22 920
2335.67 1074
2336.13 1063
2336.58 999
2337.04 1004
2337.50 1039
2337.95 994
2338.41 1045
2338.86 1050
2339.32 969
2339.77 926
2340.23 871
2340.69 909
2341.14 970
2341.60 953
2342.05 956
2342.51 977
2342.97 968
2343.42 828
2343.88 987
2344.34 929
2344.79 959
2345.25 863
2345.70 844
2346.16 912
2346.62 834
2347.07 827
2347.53 815
2347.99 754
2348.44 845
2348.90 968
2349.36 886
2349.81 966
2350.27 877
2350.73 832
2351.19 873
2351.64 900
2352.10 837
2352.56 897
2353.01 1008
2353.47 1003
2353.93 985
2354.39 930
2354.84 965
2355.30 1053
2355.76 963
2356.22 931
2356.67 956
2357.13 999
2357.59 976
2358.05 1014
2358.50 992
2358.96 858
2359.42 952
2359.88 911
2360.33 904
2360.79 897
2361.25 915
2361.71 927
2362.17 821
2362.62 918
2363.08 906
2363.54 906
2364.00 994
2364.46 839
2364.92 894
2365.37 944
2365.83 889
2366.29 922
2366.75 863
2367.21 743
2367.67 809
2368.12 818
2368.58 922
2369.04 912
2369.50 845
2369.96 834
2370.42 881
2370.88 894
2371.34 848
2371.80 899
2372.25 922
2372.71 956
2373.17 962
2373.63 1025
2374.09 964
2374.55 1010
2375.01 1047
2375.47 868
2375.93 940
2376.39 885
2376.85 931
2377.31 940
2377.77 841
2378.23 998
2378.69 875
2379.15 827
2379.61 861
2380.06 801
2380.52 924
2380.98 884
2381.44 901
2381.90 968
2382.36 996
2382.82 897
2383.28 851
2383.74 767
2384.20 791
2384.67 775
2385.13 818
2385.59 819
2386.05 801
2386.51 831
2386.97 1059
2387.43 918
2387.89 918
2388.35 940
2388.81 820
2389.27 910
2389.73 1015
2390.19 917
2390.65 948
2391.11 918
2391.57 895
2392.03 1010
2392.50 831
2392.96 865
2393.42 725
2393.88 776
2394.34 814
2394.80 834
2395.26 883
2395.72 932
2396.19 883
2396.65 921
2397.11 912
2397.57 989
2398.03 974
2398.49 972
2398.95 844
2399.42 844
2399.88 815
2400.34 881
2400.80 904
2401.26 938
2401.73 875
2402.19 783
2402.65 824
2403.11 875
2403.57 784
2404.04 721
2404.50 793
2404.96 837
2405.42 856
2405.88 800
2406.35 910
2406.81 860
2407.27 842
2407.73 853
2408.20 893
2408.66 879
2409.12 833
2409.58 740
2410.05 841
2410.51 827
2410.97 893
2411.43 777
2411.90 761
2412.36 769
2412.82 789
2413.29 750
2413.75 750
2414.21 871
2414.68 1034
2415.14 936
2415.60 956
2416.07 930
2416.53 827
2416.99 900
2417.46 934
2417.92 994
2418.38 940
2418.85 1008
2419.31 851
2419.77 968
2420.24 959
2420.70 816
2421.16 893
2421.63 903
2422.09 885
2422.56 891
2423.02 936
2423.48 917
2423.95 804
2424.41 780
2424.88 920
2425.34 836
2425.80 829
2426.27 918
2426.73 835
2427.20 871
2427.66 829
2428.13 829
2428.59 802
2429.05 807
2429.52 768
2429.98 804
2430.45 845
2430.91 808
2431.38 856
2431.84 674
2432.31 833
2432.77 886
2433.24 866
2433.70 786
2434.17 794
2434.63 877
2435.10 874
2435.56 824
2436.03 825
2436.49 888
2436.96 906
2437.42 806
2437.89 893
2438.35 841
2438.82 810
2439.28 754
2439.75 905
2440.22 812
2440.68 859
2441.15 875
2441.61 855
2442.08 870
2442.54 782
2443.01 898
2443.48 809
2443.94 909
2444.41 959
2444.87 903
2445.34 908
2445.81 876
2446.27 920
2446.74 812
2447.20 826
2447.67 759
2448.14 933
2448.60 953
2449.07 966
2449.54 915
2450.00 745
2450.47 768
2450.94 790
2451.40 809
2451.87 887
2452.34 917
2452.80 840
2453.27 826
2453.74 778
2454.20 742
2454.67 844
2455.14 769
2455.60 842
2456.07 776
2456.54 790
2457.01 754
2457.47 695
2457.94 794
2458.41 832
2458.88 753
2459.34 803
2459.81 880
2460.28 777
2460.74 758
2461.21 827
2461.68 919
2462.15 881
2462.62 877
2463.08 941
2463.55 812
2464.02 770
2464.49 848
2464.95 794
2465.42 848
2465.89 820
2466.36 803
2466.83 759
2467.30 779
2467.76 812
2468.23 766
2468.70 777
2469.17 810
2469.64 737
2470.10 836
2470.57 817
2471.04 791
2471.51 740
2471.98 760
2472.45 890
2472.92 826
2473.39 675
2473.85 770
2474.32 769
2474.79 770
2475.26 749
2475.73 794
2476.20 799
2476.67 733
2477.14 769
2477.61 770
2478.07 731
2478.54 707
2479.01 664
2479.48 702
2479.95 812
2480.42 745
2480.89 654
2481.36 683
2481.83 658
2482.30 705
2482.77 742
2483.24 842
2483.71 823
2484.18 790
2484.65 876
2485.12 863
2485.59 957
2486.06 868
2486.53 777
2487.00 801
2487.47 911
2487.94 939
2488.41 936
2488.88 915
2489.35 941
2489.82 873
2490.29 892
2490.76 936
2491.23 858
2491.70 897
2492.17 849
2492.64 844
2493.11 823
2493.58 716
2494.05 802
2494.52 740
2494.99 881
2495.47 753
2495.94 766
2496.41 805
2496.88 689
2497.35 716
2497.82 685
2498.29 755
2498.76 764
2499.23 804
2499.70 846
2500.18 759
2500.65 682
2501.12 795
2501.59 794
2502.06 842
2502.53 853
2503.00 793
2503.48 842
2503.95 874
2504.42 923
2504.89 885
2505.36 816
2505.83 781
2506.31 806
2506.78 757
2507.25 672
2507.72 733
2508.19 706
2508.67 820
2509.14 804
2509.61 817
2510.08 756
2510.56 835
2511.03 943
2511.50 876
2511.97 821
2512.44 911
2512.92 828
2513.39 848
2513.86 956
2514.33 795
2514.81 933
2515.28 906
2515.75 827
2516.23 779
2516.70 851
2517.17 856
2517.64 822
2518.12 800
2518.59 772
2519.06 807
2519.54 794
2520.01 820
2520.48 837
2520.96 865
2521.43 896
2521.90 922
2522.38 753
2522.85 734
2523.32 796
2523.80 860
2524.27 834
2524.74 893
2525.22 925
2525.69 819
2526.16 860
2526.64 983
2527.11 943
2527.59 981
2528.06 919
2528.53 920
2529.01 912
2529.48 875
2529.96 974
2530.43 835
2530.90 876
2531.38 866
2531.85 860
2532.33 851
2532.80 780
2533.28 860
2533.75 851
2534.22 766
2534.70 802
2535.17 749
2535.65 759
2536.12 751
2536.60 837
2537.07 879
2537.55 743
2538.02 795
2538.50 897
2538.97 926
2539.45 812
2539.92 805
2540.40 786
2540.87 836
2541.35 854
2541.82 863
2542.30 826
2542.77 682
2543.25 687
2543.72 795
2544.20 796
2544.67 720
2545.15 728
2545.62 667
2546.10 804
2546.58 766
2547.05 869
2547.53 911
2548.00 978
2548.48 899
2548.95 958
2549.43 887
2549.91 823
2550.38 808
2550.86 863
2551.33 800
2551.81 815
2552.29 749
2552.76 943
2553.24 911
2553.72 857
2554.19 914
2554.67 796
2555.14 760
2555.62 865
2556.10 837
2556.57 779
2557.05 856
2557.53 848
2558.00 807
2558.48 832
2558.96 805
2559.43 874
2559.91 801
2560.39 758
2560.87 781
2561.34 888
2561.82 792
2562.30 880
2562.77 704
2563.25 799
2563.73 882
2564.21 789
2564.68 764
2565.16 744
2565.64 756
2566.11 759
2566.59 841
2567.07 840
2567.55 757
2568.03 784
2568.50 720
2568.98 706
2569.46 776
2569.94 668
2570.41 629
2570.89 722
2571.37 679
2571.85 642
2572.33 647
2572.80 673
2573.28 755
2573.76 756
2574.24 762
2574.72 761
2575.19 746
2575.67 748
2576.15 770
2576.63 941
2577.11 797
2577.59 808
2578.07 799
2578.54 961
2579.02 889
2579.50 875
2579.98 886
2580.46 744
2580.94 750
2581.42 850
2581.90 807
2582.37 777
2582.85 820
2583.33 760
2583.81 845
2584.29 729
2584.77 655
2585.25 723
2585.73 768
2586.21 690
2586.69 708
2587.17 806
2587.65 715
2588.13 802
2588.61 776
2589.08 657
2589.56 719
2590.04 625
2590.52 670
2591.00 614
2591.48 624
2591.96 681
2592.44 767
2592.92 725
2593.40 768
2593.88 690
2594.36 680
2594.84 696
2595.32 690
2595.80 668
2596.28 752
2596.76 747
2597.24 776
2597.72 818
2598.21 728
2598.69 629
2599.17 721
2599.65 763
2600.13 768
2600.61 703
2601.09 767
2601.57 828
2602.05 690
2602.53 736
2603.01 754
2603.49 700
2603.97 689
2604.45 759
2604.94 689
2605.42 753
2605.90 765
2606.38 708
2606.86 795
2607.34 831
2607.82 749
2608.30 671
2608.79 757
2609.27 666
2609.75 712
2610.23 729
2610.71 693
2611.19 815
2611.68 694
2612.16 631
2612.64 713
2613.12 715
2613.60 733
2614.08 703
2614.57 690
2615.05 713
2615.53 685
2616.01 698
2616.49 721
2616.98 744
2617.46 657
2617.94 795
2618.42 846
2618.91 768
2619.39 705
2619.87 761
2620.35 793
2620.84 757
2621.32 784
2621.80 808
2622.28 809
2622.77 784
2623.25 904
2623.73 839
2624.21 743
2624.70 755
2625.18 726
2625.66 819
2626.15 817
2626.63 631
2627.11 720
2627.60 757
2628.08 746
2628.56 885
2629.05 745
2629.53 900
2630.01 791
2630.50 735
2630.98 885
2631.46 918
2631.95 925
2632.43 842
2632.91 877
2633.40 964
2633.88 931
2634.36 823
2634.85 837
2635.33 725
2635.82 748
2636.30 720
2636.78 695
2637.27 683
2637.75 721
2638.24 738
2638.72 771
2639.20 721
2639.69 784
2640.17 653
2640.66 634
2641.14 745
2641.63 686
2642.11 681
2642.60 695
2643.08 666
2643.56 622
2644.05 669
2644.53 650
2645.02 725
2645.50 807
2645.99 752
2646.47 719
2646.96 699
2647.44 727
2647.93 743
2648.41 861
2648.90 735
2649.38 761
2649.87 705
2650.35 695
2650.84 718
2651.32 802
2651.81 734
2652.30 670
2652.78 650
2653.27 630
2653.75 647
2654.24 733
2654.72 708
2655.21 764
2655.69 746
2656.18 726
2656.67 717
2657.15 737
2657.64 736
2658.12 672
2658.61 633
2659.10 639
2659.58 641
2660.07 676
2660.55 671
2661.04 673
2661.53 832
2662.01 753
2662.50 810
2662.99 799
2663.47 717
2663.96 680
2664.44 774
2664.93 804
2665.42 676
2665.90 699
2666.39 735
2666.88 702
2667.36 714
2667.85 728
2668.34 771
2668.83 709
2669.31 740
2669.80 753
2670.29 753
2670.77 714
2671.26 807
2671.75 773
2672.24 702
2672.72 838
2673.21 885
2673.70 775
2674.18 794
2674.67 798
2675.16 854
2675.65 817
2676.13 867
2676.62 999
2677.11 765
2677.60 852
2678.09 816
2678.57 785
2679.06 808
2679.55 759
2680.04 834
2680.53 729
2681.01 790
2681.50 728
2681.99 655
2682.48 636
2682.97 671
2683.45 675
2683.94 594
2684.43 663
2684.92 616
2685.41 717
2685.90 663
2686.38 689
2686.87 693
2687.36 802
2687.85 693
2688.34 691
2688.83 723
2689.32 666
2689.81 691
2690.29 665
2690.78 650
2691.27 641
2691.76 587
2692.25 659
2692.74 697
2693.23 655
2693.72 631
2694.21 691
2694.70 736
2695.19 826
2695.68 643
2696.16 684
2696.65 722
2697.14 705
2697.63 695
2698.12 693
2698.61 657
2699.10 757
2699.59 732
2700.08 686
2700.57 728
2701.06 687
2701.55 732
2702.04 769
2702.53 775
2703.02 868
2703.51 825
2704.00 812
2704.49 715
2704.98 778
2705.47 641
2705.96 686
2706.45 710
2706.94 714
2707.43 639
2707.92 650
2708.41 698
2708.91 690
2709.40 579
2709.89 649
2710.38 761
2710.87 708
2711.36 701
2711.85 672
2712.34 656
2712.83 695
2713.32 730
2713.81 700
2714.30 665
2714.80 773
2715.29 781
2715.78 662
2716.27 670
2716.76 647
2717.25 718
2717.74 639
2718.23 591
2718.73 660
2719.22 648
2719.71 715
2720.20 783
2720.69 707
2721.18 720
2721.68 807
2722.17 900
2722.66 798
2723.15 800
2723.64 891
2724.14 846
2724.63 819
2725.12 949
2725.61 967
2726.10 925
2726.60 757
2727.09 822
2727.58 656
2728.07 760
2728.56 809
2729.06 667
2729.55 634
2730.04 648
2730.53 743
2731.03 732
2731.52 639
2732.01 682
2732.51 798
2733.00 717
2733.49 743
2733.98 737
2734.48 751
2734.97 648
2735.46 703
2735.96 722
2736.45 807
2736.94 690
2737.43 885
2737.93 776
2738.42 694
2738.91 803
2739.41 815
2739.90 773
2740.39 676
2740.89 773
2741.38 767
2741.88 735
2742.37 705
2742.86 707
2743.36 718
2743.85 593
2744.34 645
2744.84 631
2745.33 774
2745.83 777
2746.32 760
2746.81 849
2747.31 729
2747.80 680
2748.30 663
2748.79 592
2749.28 774
2749.78 662
2750.27 716
2750.77 719
2751.26 701
2751.76 787
2752.25 634
2752.74 648
2753.24 589
2753.73 718
2754.23 724
2754.72 655
2755.22 701
2755.71 742
2756.21 693
2756.70 710
2757.20 718
2757.69 772
2758.19 721
2758.68 667
2759.18 752
2759.67 740
2760.17 694
2760.66 645
2761.16 646
2761.65 773
2762.15 700
2762.64 746
2763.14 820
2763.64 731
2764.13 652
2764.63 721
2765.12 693
2765.62 746
2766.11 676
2766.61 633
2767.11 667
2767.60 702
2768.10 720
2768.59 636
2769.09 724
2769.59 757
2770.08 731
2770.58 736
2771.07 690
2771.57 711
2772.07 707
2772.56 700
2773.06 776
2773.56 780
2774.05 773
2774.55 840
2775.04 909
2775.54 854
2776.04 835
2776.53 729
2777.03 741
2777.53 756
2778.03 905
2778.52 849
2779.02 754
2779.52 711
2780.01 736
2780.51 894
2781.01 763
2781.50 693
2782.00 707
2782.50 698
2783.00 704
2783.49 793
2783.99 756
2784.49 663
2784.99 664
2785.48 631
2785.98 599
2786.48 765
2786.98 674
2787.47 649
2787.97 693
2788.47 674
2788.97 756
2789.46 651
2789.96 628
2790.46 581
2790.96 644
2791.46 668
2791.95 668
2792.45 634
2792.95 650
2793.45 781
2793.95 686
2794.44 668
2794.94 631
2795.44 724
2795.94 760
2796.44 679
2796.94 580
2797.44 625
2797.93 760
2798.43 736
2798.93 746
2799.43 807
2799.93 711
2800.43 727
2800.93 707
2801.43 679
2801.92 716
2802.42 672
2802.92 739
2803.42 794
2803.92 678
2804.42 705
2804.92 676
2805.42 737
2805.92 685
2806.42 599
2806.92 640
2807.42 647
2807.91 672
2808.41 690
2808.91 668
2809.41 707
2809.91 816
2810.41 757
2810.91 731
2811.41 773
2811.91 697
2812.41 734
2812.91 611
2813.41 736
2813.91 726
2814.41 647
2814.91 726
2815.41 740
2815.91 728
2816.41 708
2816.91 697
2817.41 629
2817.91 689
2818.41 713
2818.91 749
2819.42 806
2819.92 799
2820.42 770
2820.92 784
2821.42 693
2821.92 761
2822.42 706
2822.92 740
2823.42 606
2823.92 725
2824.42 635
2824.92 578
2825.42 663
2825.93 693
2826.43 683
2826.93 786
2827.43 817
2827.93 779
2828.43 766
2828.93 718
2829.43 724
2829.94 702
2830.44 704
2830.94 608
2831.44 715
2831.94 707
2832.44 680
2832.95 681
2833.45 746
2833.95 668
2834.45 698
2834.95 723
2835.45 710
2835.96 633
2836.46 654
2836.96 710
2837.46 739
2837.97 706
2838.47 714
2838.97 658
2839.47 685
2839.97 766
2840.48 747
2840.98 674
2841.48 687
2841.98 641
2842.49 672
2842.99 687
2843.49 643
2843.99 578
2844.50 601
2845.00 660
2845.50 633
2846.01 721
2846.51 696
2847.01 748
2847.51 779
2848.02 711
2848.52 722
2849.02 763
2849.53 684
2850.03 754
2850.53 745
2851.04 658
2851.54 738
2852.04 691
2852.55 724
2853.05 727
2853.55 686
2854.06 725
2854.56 755
2855.06 783
2855.57 828
2856.07 725
2856.58 654
2857.08 695
2857.58 701
2858.09 654
2858.59 737
2859.10 859
2859.60 821
2860.10 712
2860.61 658
2861.11 649
2861.62 749
2862.12 631
2862.62 649
2863.13 715
2863.63 689
2864.14 610
2864.64 646
2865.15 804
2865.65 709
2866.16 699
2866.66 604
2867.17 514
2867.67 656
2868.18 724
2868.68 766
2869.19 785
2869.69 650
2870.20 808
2870.70 829
2871.21 810
2871.71 631
2872.22 735
2872.72 636
2873.23 773
2873.73 747
2874.24 740
2874.74 685
2875.25 746
2875.75 700
2876.26 690
2876.76 802
2877.27 708
2877.78 687
2878.28 641
2878.79 723
2879.29 768
2879.80 722
2880.30 690
2880.81 782
2881.32 802
2881.82 793
2882.33 729
2882.83 745
2883.34 817
2883.85 790
2884.35 679
2884.86 736
2885.37 636
2885.87 772
2886.38 721
2886.88 786
2887.39 621
2887.90 724
2888.40 752
2888.91 841
2889.42 858
2889.92 773
2890.43 784
2890.94 766
2891.45 801
2891.95 870
2892.46 864
2892.97 847
2893.47 867
2893.98 955
2894.49 1030
2894.99 1062
2895.50 985
2896.01 1023
2896.52 1006
2897.02 907
2897.53 944
2898.04 890
2898.55 748
2899.05 874
2899.56 710
2900.07 745
2900.58 742
2901.08 843
2901.59 734
2902.10 781
2902.61 724
2903.12 759
2903.62 710
2904.13 727
2904.64 869
2905.15 822
2905.66 757
2906.16 748
2906.67 878
2907.18 985
2907.69 799
2908.20 773
2908.71 778
2909.21 760
2909.72 741
2910.23 694
2910.74 751
2911.25 681
2911.76 695
2912.26 704
2912.77 635
2913.28 734
2913.79 797
2914.30 791
2914.81 758
2915.32 782
2915.83 655
2916.34 621
2916.85 677
2917.35 700
2917.86 672
2918.37 706
2918.88 662
2919.39 685
2919.90 608
2920.41 726
2920.92 726
2921.43 762
2921.94 808
2922.45 740
2922.96 658
2923.47 655
2923.98 711
2924.49 723
2925.00 605
2925.51 609
2926.02 700
2926.53 731
2927.04 652
2927.55 641
2928.06 552
2928.57 676
2929.08 650
2929.59 664
2930.10 701
2930.61 658
2931.12 675
2931.63 707
2932.14 717
2932.65 736
2933.16 674
2933.67 589
2934.18 641
2934.69 678
2935.20 761
2935.71 756
2936.22 723
2936.73 705
2937.25 794
2937.76 801
2938.27 681
2938.78 773
2939.29 794
2939.80 757
2940.31 655
2940.82 676
2941.33 769
2941.85 754
2942.36 656
2942.87 568
2943.38 630
2943.89 725
2944.40 654
2944.91 710
2945.43 679
2945.94 626
2946.45 701
2946.96 706
2947.47 681
2947.98 667
2948.50 647
2949.01 631
2949.52 648
2950.03 602
2950.54 593
2951.06 602
2951.57 572
2952.08 603
2952.59 663
2953.10 640
2953.62 662
2954.13 700
2954.64 729
2955.15 639
2955.67 599
2956.18 641
2956.69 763
2957.20 707
2957.72 665
2958.23 732
2958.74 747
2959.25 778
2959.77 763
2960.28 737
2960.79 579
2961.31 685
2961.82 735
2962.33 719
2962.85 716
2963.36 668
2963.87 712
2964.39 734
2964.90 753
2965.41 659
2965.93 761
2966.44 705
2966.95 762
2967.47 691
2967.98 712
2968.49 701
2969.01 659
2969.52 638
2970.03 647
2970.55 601
2971.06 730
2971.58 615
2972.09 605
2972.60 577
2973.12 785
2973.63 832
2974.15 709
2974.66 821
2975.17 810
2975.69 642
2976.20 655
2976.72 729
2977.23 778
2977.74 765
2978.26 797
2978.77 851
2979.29 872
2979.80 817
2980.32 895
2980.83 819
2981.35 819
2981.86 856
2982.38 831
2982.89 842
2983.41 878
2983.92 923
2984.44 985
2984.95 983
2985.47 942
2985.98 983
2986.50 905
2987.01 1039
2987.53 989
2988.04 982
2988.56 931
2989.07 920
2989.59 929
2990.10 1203
2990.62 1115
2991.13 1060
2991.65 1082
2992.17 880
2992.68 891
2993.20 1042
2993.71 919
2994.23 923
2994.74 921
2995.26 1138
2995.78 1260
2996.29 1133
2996.81 1132
2997.32 1207
2997.84 1240
2998.36 1224
2998.87 1279
2999.39 1359
2999.91 1408
3000.42 1637
3000.94 1826
3001.45 2077
3001.97 2336
3002.49 2753
3003.00 3249
3003.52 3647
3004.04 4090
3004.55 4299
3005.07 4084
3005.59 4046
3006.10 4082
3006.62 3763
3007.14 3457
3007.66 3122
3008.17 2681
3008.69 2443
3009.21 2056
3009.72 1564
3010.24 1436
3010.76 1384
3011.28 1281
3011.79 1201
3012.31 1250
3012.83 1165
3013.35 1035
3013.86 1101
3014.38 1127
3014.90 1023
3015.42 1045
3015.93 1079
3016.45 1082
3016.97 990
3017.49 1029
3018.00 993
3018.52 963
3019.04 951
3019.56 899
3020.08 912
3020.59 932
3021.11 920
3021.63 902
3022.15 927
3022.67 963
3023.19 913
3023.70 1037
3024.22 1012
3024.74 931
3025.26 1070
3025.78 921
3026.30 903
3026.81 927
3027.33 933
3027.85 852
3028.37 943
3028.89 834
3029.41 770
3029.93 837
3030.45 821
3030.97 840
3031.48 844
3032.00 854
3032.52 800
3033.04 798
3033.56 849
3034.08 870
3034.60 885
3035.12 891
3035.64 883
3036.16 860
3036.68 841
3037.20 968
3037.72 884
3038.24 855
3038.76 856
3039.27 827
3039.79 770
3040.31 809
3040.83 702
3041.35 693
3041.87 747
3042.39 742
3042.91 819
3043.43 834
3043.95 797
3044.47 626
3044.99 793
3045.51 837
3046.03 803
3046.56 767
3047.08 713
3047.60 790
3048.12 734
3048.64 724
3049.16 790
3049.68 751
3050.20 787
3050.72 710
3051.24 748
3051.76 700
3052.28 680
3052.80 805
3053.32 746
3053.84 758
3054.37 845
3054.89 825
3055.41 797
3055.93 896
3056.45 755
3056.97 711
3057.49 747
3058.01 830
3058.53 843
3059.06 809
3059.58 810
3060.10 855
3060.62 801
3061.14 787
3061.66 804
3062.19 668
3062.71 617
3063.23 661
3063.75 803
3064.27 797
3064.79 924
3065.32 988
3065.84 865
3066.36 886
3066.88 853
3067.40 856
3067.93 912
3068.45 819
3068.97 876
3069.49 997
3070.02 826
3070.54 839
3071.06 849
3071.58 773
3072.10 753
3072.63 758
3073.15 850
3073.67 887
3074.20 862
3074.72 914
3075.24 780
3075.76 939
3076.29 1083
3076.81 1053
3077.33 1105
3077.86 1125
3078.38 1135
3078.90 1210
3079.42 1182
3079.95 1055
3080.47 1239
3080.99 1248
3081.52 1260
3082.04 1171
3082.56 1211
3083.09 1275
3083.61 1280
3084.13 1212
3084.66 1138
3085.18 1195
3085.71 1120
3086.23 975
3086.75 1152
3087.28 1100
3087.80 1161
3088.32 1071
3088.85 1127
3089.37 1051
3089.90 1017
3090.42 945
3090.94 1068
3091.47 1092
3091.99 1103
3092.52 1168
3093.04 1116
3093.57 1179
3094.09 1240
3094.61 1307
3095.14 1334
3095.66 1507
3096.19 1537
3096.71 1606
3097.24 1538
3097.76 1405
3098.29 1675
3098.81 1743
3099.34 2163
3099.86 2703
3100.39 3060
3100.91 4022
3101.44 4997
3101.96 5667
3102.49 6148
3103.01 6937
3103.54 7260
3104.06 7280
3104.59 6868
3105.11 6342
3105.64 6024
3106.16 4901
3106.69 4007
3107.21 3247
3107.74 2858
3108.26 2451
3108.79 2403
3109.32 2127
3109.84 1904
3110.37 2107
3110.89 2286
3111.42 2183
3111.94 2024
3112.47 2000
3113.00 2122
3113.52 1865
3114.05 1701
3114.57 1665
3115.10 1437
3115.63 1404
3116.15 1262
3116.68 1335
3117.21 1227
3117.73 1275
3118.26 1444
3118.78 1169
3119.31 1243
3119.84 1258
3120.36 1207
3120.89 1129
3121.42 1198
3121.94 1163
3122.47 1213
3123.00 1313
3123.52 1221
3124.05 1021
3124.58 1139
3125.11 1116
3125.63 1075
3126.16 1114
3126.69 1088
3127.21 955
3127.74 986
3128.27 971
3128.80 1043
3129.32 1008
3129.85 1055
3130.38 1079
3130.91 1018
3131.43 969
3131.96 1031
3132.49 1016
3133.02 913
3133.54 785
3134.07 860
3134.60 859
3135.13 845
3135.65 799
3136.18 827
3136.71 813
3137.24 892
3137.77 875
3138.29 857
3138.82 877
3139.35 818
3139.88 891
3140.41 868
3140.94 828
3141.46 867
3141.99 891
3142.52 860
3143.05 956
3143.58 862
3144.11 808
3144.64 909
3145.16 1020
3145.69 913
3146.22 875
3146.75 848
3147.28 919
3147.81 938
3148.34 769
3148.87 942
3149.40 947
3149.92 943
3150.45 1013
3150.98 970
3151.51 1042
3152.04 1003
3152.57 953
3153.10 1043
3153.63 959
3154.16 1062
3154.69 1247
3155.22 1195
3155.75 1346
3156.28 1152
3156.81 1310
3157.34 1327
3157.87 1252
3158.40 1267
3158.93 1081
3159.46 1087
3159.99 1149
3160.52 987
3161.05 1041
3161.58 965
3162.11 908
3162.64 972
3163.17 942
3163.70 750
3164.23 792
3164.76 834
3165.29 898
3165.82 879
3166.35 914
3166.88 910
3167.41 750
3167.94 807
3168.47 849
3169.00 892
3169.53 836
3170.06 808
3170.59 809
3171.12 873
3171.65 957
3172.19 994
3172.72 954
3173.25 1002
3173.78 1122
3174.31 1178
3174.84 942
3175.37 1117
3175.90 1155
3176.44 1085
3176.97 1237
3177.50 948
3178.03 860
3178.56 1055
3179.09 917
3179.62 823
3180.16 798
3180.69 835
3181.22 830
3181.75 811
3182.28 762
3182.81 706
3183.35 726
3183.88 729
3184.41 764
3184.94 653
3185.47 814
3186.01 869
3186.54 900
3187.07 789
3187.60 665
3188.14 731
3188.67 847
3189.20 834
3189.73 810
3190.26 817
3190.80 796
3191.33 931
3191.86 793
3192.39 662
3192.93 769
3193.46 800
3193.99 800
3194.53 697
3195.06 822
3195.59 880
3196.12 760
3196.66 843
3197.19 864
3197.72 882
3198.26 852
3198.79 869
3199.32 762
3199.86 859
3200.39 828
3200.92 912
3201.46 847
3201.99 821
3202.52 882
3203.06 858
3203.59 846
3204.12 619
3204.66 722
3205.19 732
3205.73 770
3206.26 846
3206.79 878
3207.33 862
3207.86 849
3208.39 846
3208.93 821
3209.46 828
3210.00 941
3210.53 946
3211.07 1093
3211.60 1052
3212.13 1036
3212.67 1142
3213.20 974
3213.74 965
3214.27 896
3214.81 818
3215.34 802
3215.88 801
3216.41 768
3216.94 864
3217.48 885
3218.01 803
3218.55 764
3219.08 753
3219.62 830
3220.15 806
3220.69 889
3221.22 818
3221.76 874
3222.29 961
3222.83 942
3223.36 894
3223.90 959
3224.43 1012
3224.97 996
3225.51 985
3226.04 1040
3226.58 1038
3227.11 1065
3227.65 990
3228.18 923
3228.72 977
3229.25 1059
3229.79 1022
3230.33 1088
3230.86 983
3231.40 1003
3231.93 1066
3232.47 992
3233.01 1100
3233.54 1062
3234.08 1159
3234.61 1086
3235.15 1052
3235.69 1062
3236.22 976
3236.76 1081
3237.30 1083
3237.83 1105
3238.37 978
3238.91 1059
3239.44 1132
3239.98 1081
3240.51 1085
3241.05 1072
3241.59 1075
3242.13 1109
3242.66 1151
3243.20 957
3243.74 978
3244.27 1187
3244.81 1242
3245.35 1171
3245.88 1178
3246.42 1246
3246.96 1242
3247.50 1323
3248.03 1256
3248.57 1155
3249.11 1350
3249.64 1276
3250.18 1164
3250.72 1279
3251.26 1347
3251.79 1162
3252.33 1115
3252.87 1200
3253.41 1224
3253.95 1195
3254.48 1301
3255.02 1327
3255.56 1246
3256.10 1149
3256.64 1195
3257.17 1444
3257.71 1570
3258.25 1660
3258.79 1869
3259.33 2125
3259.86 2556
3260.40 2797
3260.94 2775
3261.48 2830
3262.02 3185
3262.56 3533
3263.09 3556
3263.63 3576
3264.17 4069
3264.71 4588
3265.25 5365
3265.79 5150
3266.33 5269
3266.87 5712
3267.40 5549
3267.94 5471
3268.48 4943
3269.02 4498
3269.56 4148
3270.10 3412
3270.64 3005
3271.18 2538
3271.72 1987
3272.26 1790
3272.80 1674
3273.33 1666
3273.87 1603
3274.41 1565
3274.95 1557
3275.49 1693
3276.03 1491
3276.57 1468
3277.11 1441
3277.65 1477
3278.19 1310
3278.73 1483
3279.27 1469
3279.81 1447
3280.35 1515
3280.89 1384
3281.43 1425
3281.97 1422
3282.51 1382
3283.05 1404
3283.59 1227
3284.13 1348
3284.67 1375
3285.21 1349
3285.75 1356
3286.29 1342
3286.83 1497
3287.37 1418
3287.91 1401
3288.45 1393
3289.00 1587
3289.54 1542
3290.08 1532
3290.62 1583
3291.16 1670
3291.70 1918
3292.24 1957
3292.78 2189
3293.32 2371
3293.86 2411
3294.40 2549
3294.95 2931
3295.49 2914
3296.03 2618
3296.57 2887
3297.11 3157
3297.65 2628
3298.19 2478
3298.74 2305
3299.28 2225
3299.82 2027
3300.36 1703
3300.90 1828
3301.44 1555
3301.98 1562
3302.53 1504
3303.07 1522
3303.61 1260
3304.15 1368
3304.69 1417
3305.24 1453
3305.78 1441
3306.32 1487
3306.86 1406
3307.40 1406
3307.95 1334
3308.49 1297
3309.03 1492
3309.57 1582
3310.12 1547
3310.66 1446
3311.20 1225
3311.74 1343
3312.29 1316
3312.83 1447
3313.37 1523
3313.91 1344
3314.46 1435
3315.00 1570
3315.54 1618
3316.09 1617
3316.63 1649
3317.17 1755
3317.71 1793
3318.26 1778
3318.80 1909
3319.34 1902
3319.89 1922
3320.43 1815
3320.97 1712
3321.52 1677
3322.06 1605
3322.60 1677
3323.15 1506
3323.69 1716
3324.23 1671
3324.78 1607
3325.32 1554
3325.86 1470
3326.41 1429
3326.95 1462
3327.50 1509
3328.04 1487
3328.58 1579
3329.13 1527
3329.67 1691
3330.22 2223
3330.76 2772
3331.30 3182
3331.85 4069
3332.39 5080
3332.94 5976
3333.48 7539
3334.03 8839
3334.57 10326
3335.11 11371
3335.66 12225
3336.20 12957
3336.75 13363
3337.29 13055
3337.84 11900
3338.38 11012
3338.93 9733
3339.47 7984
3340.02 6909
3340.56 5674
3341.11 4594
3341.65 3648
3342.20 3133
3342.74 2586
3343.29 2159
3343.83 1941
3344.38 1912
3344.92 1756
3345.47 1655
3346.01 1658
3346.56 1573
3347.10 1644
3347.65 1730
3348.19 1720
3348.74 1791
3349.29 1721
3349.83 1819
3350.38 1871
3350.92 2075
3351.47 2159
3352.01 2102
3352.56 1906
3353.11 2032
3353.65 1746
3354.20 1673
3354.74 1667
3355.29 1619
3355.84 1579
3356.38 1548
3356.93 1340
3357.47 1370
3358.02 1251
3358.57 1148
3359.11 1020
3359.66 1120
3360.21 1161
3360.75 1197
3361.30 1085
3361.85 1150
3362.39 1207
3362.94 1175
3363.49 1215
3364.03 1354
3364.58 1243
3365.13 1260
3365.67 1189
3366.22 1252
3366.77 1110
3367.31 1094
3367.86 1247
3368.41 1171
3368.96 1062
3369.50 1141
3370.05 1176
3370.60 1170
3371.15 1163
3371.69 1134
3372.24 1234
3372.79 1371
3373.34 1547
3373.88 1517
3374.43 1568
3374.98 1319
3375.53 1377
3376.07 1377
3376.62 1454
3377.17 1367
3377.72 1269
3378.27 1210
3378.81 1170
3379.36 1035
3379.91 1076
3380.46 1104
3381.01 1049
3381.55 1088
3382.10 1095
3382.65 1084
3383.20 1142
3383.75 1113
3384.30 1138
3384.84 980
3385.39 1048
3385.94 961
3386.49 898
3387.04 1052
3387.59 1054
3388.14 995
3388.69 1022
3389.23 954
3389.78 952
3390.33 964
3390.88 1002
3391.43 1008
3391.98 840
3392.53 844
3393.08 946
3393.63 895
3394.18 960
3394.72 972
3395.27 914
3395.82 908
3396.37 855
3396.92 923
3397.47 874
3398.02 898
3398.57 903
3399.12 842
3399.67 818
3400.22 962
3400.77 751
3401.32 673
3401.87 685
3402.42 803
3402.97 732
3403.52 765
3404.07 860
3404.62 814
3405.17 686
3405.72 794
3406.27 797
3406.82 851
3407.37 775
3407.92 859
3408.47 853
3409.02 835
3409.57 873
3410.12 883
3410.67 904
3411.22 889
3411.78 951
3412.33 1043
3412.88 954
3413.43 912
3413.98 913
3414.53 941
3415.08 961
3415.63 850
3416.18 911
3416.73 946
3417.28 1010
3417.84 908
3418.39 916
3418.94 932
3419.49 996
3420.04 965
3420.59 880
3421.14 889
3421.69 1065
3422.25 1084
3422.80 1113
3423.35 1232
3423.90 1241
3424.45 1069
3425.00 1118
3425.56 1145
3426.11 1077
3426.66 1137
3427.21 1057
3427.76 869
3428.32 886
3428.87 881
3429.42 897
3429.97 1001
3430.52 910
3431.08 850
3431.63 856
3432.18 998
3432.73 1064
3433.29 942
3433.84 808
3434.39 858
3434.94 857
3435.50 792
3436.05 726
3436.60 753
3437.15 825
3437.71 877
3438.26 943
3438.81 875
3439.37 903
3439.92 1009
3440.47 988
3441.02 1018
3441.58 868
3442.13 972
3442.68 930
3443.24 934
3443.79 976
3444.34 1080
3444.90 838
3445.45 867
3446.00 869
3446.56 746
3447.11 877
3447.66 841
3448.22 732
3448.77 720
3449.33 830
3449.88 830
3450.43 880
3450.99 891
3451.54 815
3452.09 803
3452.65 760
3453.20 854
3453.76 892
3454.31 699
3454.86 777
3455.42 942
3455.97 830
3456.53 911
3457.08 872
3457.64 830
3458.19 817
3458.75 842
3459.30 902
3459.85 876
3460.41 856
3460.96 941
3461.52 990
3462.07 975
3462.63 968
3463.18 888
3463.74 857
3464.29 952
3464.85 931
3465.40 1035
3465.96 1026
3466.51 1096
3467.07 1105
3467.62 1085
3468.18 946
3468.73 971
3469.29 989
3469.84 1100
3470.40 1179
3470.95 1236
3471.51 1380
3472.07 1116
3472.62 1326
3473.18 1137
3473.73 1083
3474.29 1228
3474.84 1115
3475.40 1176
3475.96 1021
3476.51 1089
3477.07 1123
3477.62 1291
3478.18 1209
3478.74 1293
3479.29 1344
3479.85 1211
3480.40 1213
3480.96 1271
3481.52 1365
3482.07 1474
3482.63 1449
3483.19 1383
3483.74 1440
3484.30 1430
3484.86 1305
3485.41 1551
3485.97 1559
3486.53 1598
3487.08 1895
3487.64 2480
3488.20 2846
3488.75 3654
3489.31 4415
3489.87 4999
3490.42 5959
3490.98 6490
3491.54 7329
3492.09 7663
3492.65 7743
3493.21 7718
3493.77 7051
3494.32 6459
3494.88 5826
3495.44 4957
3496.00 4163
3496.55 3417
3497.11 2945
3497.67 2629
3498.23 2648
3498.78 2348
3499.34 2437
3499.90 2395
3500.46 2377
3501.01 2726
3501.57 2740
3502.13 2619
3502.69 2669
3503.25 2619
3503.80 2885
3504.36 2980
3504.92 3071
3505.48 3101
3506.04 2616
3506.60 2670
3507.15 2476
3507.71 2355
3508.27 2319
3508.83 2252
3509.39 1792
3509.95 1778
3510.50 1682
3511.06 1525
3511.62 1526
3512.18 1318
3512.74 1307
3513.30 1251
3513.86 1130
3514.42 1189
3514.98 1185
3515.53 983
3516.09 958
3516.65 955
3517.21 965
3517.77 1031
3518.33 1000
3518.89 995
3519.45 1112
3520.01 1093
3520.57 1147
3521.13 1165
3521.69 1086
3522.25 1022
3522.81 1276
3523.36 1167
3523.92 1060
3524.48 931
3525.04 909
3525.60 1015
3526.16 1023
3526.72 945
3527.28 914
3527.84 989
3528.40 977
3528.96 887
3529.52 982
3530.08 997
3530.64 1055
3531.20 1160
3531.76 937
3532.32 1054
3532.89 1030
3533.45 1046
3534.01 952
3534.57 941
3535.13 946
3535.69 1093
3536.25 1105
3536.81 1047
3537.37 977
3537.93 1050
3538.49 984
3539.05 940
3539.61 971
3540.17 961
3540.74 812
3541.30 866
3541.86 937
3542.42 940
3542.98 948
3543.54 1036
3544.10 1065
3544.66 955
3545.22 978
3545.79 956
3546.35 943
3546.91 852
3547.47 837
3548.03 911
3548.59 808
3549.16 846
3549.72 979
3550.28 981
3550.84 787
3551.40 767
3551.96 782
3552.53 742
3553.09 876
3553.65 837
3554.21 710
3554.77 657
3555.34 784
3555.90 757
3556.46 751
3557.02 759
3557.59 729
3558.15 735
3558.71 816
3559.27 735
3559.84 807
3560.40 838
3560.96 803
3561.52 832
3562.09 745
3562.65 921
3563.21 929
3563.77 774
3564.34 818
3564.90 813
3565.46 880
3566.03 851
3566.59 934
3567.15 902
3567.72 874
3568.28 853
3568.84 874
3569.41 909
3569.97 821
3570.53 834
3571.10 798
3571.66 838
3572.22 720
3572.79 782
3573.35 854
3573.91 1115
3574.48 975
3575.04 1045
3575.60 1111
3576.17 1063
3576.73 1075
3577.30 1129
3577.86 1219
3578.42 1231
3578.99 1416
3579.55 1302
3580.12 1192
3580.68 1102
3581.24 1004
3581.81 992
3582.37 836
3582.94 883
3583.50 835
3584.07 958
3584.63 843
3585.20 984
3585.76 811
3586.32 751
3586.89 742
3587.45 861
3588.02 775
3588.58 758
3589.15 728
3589.71 761
3590.28 776
3590.84 677
3591.41 758
3591.97 782
3592.54 813
3593.10 854
3593.67 833
3594.23 789
3594.80 811
3595.36 824
3595.93 779
3596.50 823
3597.06 811
3597.63 776
3598.19 619
3598.76 723
3599.32 838
3599.89 775
3600.45 771
3601.02 786
3601.59 644
3602.15 758
3602.72 708
3603.28 597
3603.85 705
3604.42 788
3604.98 715
3605.55 748
3606.11 675
3606.68 643
3607.25 618
3607.81 699
3608.38 649
3608.95 596
3609.51 582
3610.08 667
3610.65 584
3611.21 635
3611.78 630
3612.35 644
3612.91 639
3613.48 632
3614.05 742
3614.61 777
3615.18 769
3615.75 692
3616.31 780
3616.88 742
3617.45 714
3618.01 742
3618.58 703
3619.15 708
3619.72 719
3620.28 700
3620.85 829
3621.42 733
3621.99 753
3622.55 785
3623.12 744
3623.69 782
3624.26 766
3624.82 717
3625.39 712
3625.96 641
3626.53 608
3627.09 635
3627.66 647
3628.23 735
3628.80 711
3629.37 752
3629.93 744
3630.50 684
3631.07 731
3631.64 812
3632.21 743
3632.77 891
3633.34 888
3633.91 687
3634.48 746
3635.05 841
3635.62 721
3636.19 739
3636.75 749
3637.32 736
3637.89 768
3638.46 726
3639.03 798
3639.60 871
3640.17 844
3640.73 913
3641.30 1005
3641.87 832
3642.44 893
3643.01 913
3643.58 823
3644.15 807
3644.72 730
3645.29 806
3645.86 816
3646.43 747
3647.00 786
3647.57 753
3648.13 663
3648.70 764
3649.27 780
3649.84 851
3650.41 909
3650.98 925
3651.55 893
3652.12 960
3652.69 1037
3653.26 1029
3653.83 950
3654.40 940
3654.97 833
3655.54 788
3656.11 880
3656.68 1086
3657.25 890
3657.82 798
3658.39 895
3658.96 922
3659.53 1080
3660.10 1012
3660.67 801
3661.24 759
3661.82 920
3662.39 963
3662.96 885
3663.53 964
3664.10 1142
3664.67 1059
3665.24 1124
3665.81 1319
3666.38 1179
3666.95 1196
3667.52 1108
3668.09 1003
3668.67 1108
3669.24 1054
3669.81 1026
3670.38 896
3670.95 853
3671.52 752
3672.09 813
3672.66 705
3673.24 770
3673.81 840
3674.38 782
3674.95 693
3675.52 808
3676.09 795
3676.66 689
3677.24 784
3677.81 833
3678.38 826
3678.95 848
3679.52 917
3680.10 766
3680.67 716
3681.24 743
3681.81 639
3682.38 585
3682.96 712
3683.53 756
3684.10 683
3684.67 686
3685.25 672
3685.82 765
3686.39 709
3686.96 687
3687.54 614
3688.11 640
3688.68 667
3689.25 716
3689.83 740
3690.40 695
3690.97 618
3691.54 718
3692.12 782
3692.69 753
3693.26 660
3693.84 709
3694.41 750
3694.98 685
3695.56 616
3696.13 518
3696.70 609
3697.28 740
3697.85 627
3698.42 609
3699.00 619
3699.57 623
3700.14 695
3700.72 693
3701.29 785
3701.86 851
3702.44 814
3703.01 713
3703.58 721
3704.16 678
3704.73 697
3705.31 660
3705.88 680
3706.45 753
3707.03 774
3707.60 679
3708.18 661
3708.75 759
3709.33 842
3709.90 726
3710.47 666
3711.05 780
3711.62 670
3712.20 725
3712.77 669
3713.35 747
3713.92 741
3714.50 609
3715.07 645
3715.64 657
3716.22 717
3716.79 792
3717.37 738
3717.94 738
3718.52 676
3719.09 645
3719.67 700
3720.24 657
3720.82 615
3721.39 688
3721.97 663
3722.54 667
3723.12 707
3723.70 595
3724.27 744
3724.85 640
3725.42 546
3726.00 514
3726.57 596
3727.15 694
3727.72 667
3728.30 646
3728.88 609
3729.45 746
3730.03 709
3730.60 681
3731.18 663
3731.75 604
3732.33 625
3732.91 726
3733.48 686
3734.06 655
3734.64 775
3735.21 782
3735.79 767
3736.36 574
3736.94 696
3737.52 749
3738.09 745
3738.67 693
3739.25 660
3739.82 680
3740.40 656
3740.98 651
3741.55 599
3742.13 685
3742.71 672
3743.28 708
3743.86 684
3744.44 685
3745.01 760
3745.59 661
3746.17 815
3746.75 758
3747.32 630
3747.90 631
3748.48 792
3749.05 724
3749.63 594
3750.21 688
3750.79 669
3751.36 647
3751.94 610
3752.52 627
3753.10 629
3753.67 611
3754.25 677
3754.83 731
3755.41 671
3755.99 632
3756.56 682
3757.14 692
3757.72 645
3758.30 685
3758.88 648
3759.45 710
3760.03 772
3760.61 749
3761.19 790
3761.77 790
3762.35 701
3762.92 633
3763.50 647
3764.08 644
3764.66 636
3765.24 652
3765.82 662
3766.39 770
3766.97 799
3767.55 786
3768.13 755
3768.71 660
3769.29 704
3769.87 816
3770.45 745
3771.03 748
3771.60 784
3772.18 748
3772.76 777
3773.34 767
3773.92 661
3774.50 749
3775.08 731
3775.66 660
3776.24 639
3776.82 615
3777.40 626
3777.98 678
3778.56 681
3779.14 641
3779.72 742
3780.30 600
3780.88 607
3781.46 604
3782.04 754
3782.61 726
3783.19 740
3783.77 672
3784.35 653
3784.93 702
3785.52 700
3786.10 776
3786.68 694
3787.26 679
3787.84 625
3788.42 729
3789.00 686
3789.58 828
3790.16 836
3790.74 842
3791.32 730
3791.90 697
3792.48 663
3793.06 679
3793.64 796
3794.22 779
3794.80 706
3795.38 781
3795.96 757
3796.55 776
3797.13 768
3797.71 863
3798.29 760
3798.87 878
3799.45 918
3800.03 913
3800.61 939
3801.19 977
3801.78 949
3802.36 889
3802.94 1062
3803.52 954
3804.10 805
3804.68 868
3805.27 883
3805.85 830
3806.43 853
3807.01 867
3807.59 908
3808.17 912
3808.76 997
3809.34 968
3809.92 1003
3810.50 984
3811.08 1099
3811.67 1070
3812.25 1012
3812.83 963
3813.41 1015
3814.00 1109
3814.58 1091
3815.16 1072
3815.74 1188
3816.32 1136
3816.91 1076
3817.49 992
3818.07 1003
3818.66 869
3819.24 867
3819.82 830
3820.40 777
3820.99 776
3821.57 784
3822.15 738
3822.73 845
3823.32 833
3823.90 752
3824.48 765
3825.07 803
3825.65 851
3826.23 816
3826.82 799
3827.40 796
3827.98 781
3828.57 693
3829.15 782
3829.73 745
3830.32 763
3830.90 814
3831.48 718
3832.07 689
3832.65 634
3833.24 658
3833.82 659
3834.40 616
3834.99 562
3835.57 568
3836.16 614
3836.74 758
3837.32 736
3837.91 648
3838.49 629
3839.08 622
3839.66 657
3840.24 682
3840.83 621
3841.41 617
3842.00 580
3842.58 593
3843.17 620
3843.75 591
3844.34 645
3844.92 628
3845.51 609
3846.09 585
3846.67 610
3847.26 646
3847.84 596
3848.43 569
3849.01 503
3849.60 586
3850.18 636
3850.77 614
3851.35 633
3851.94 563
3852.53 560
3853.11 536
3853.70 535
3854.28 568
3854.87 644
3855.45 613
3856.04 563
3856.62 618
3857.21 600
3857.79 622
3858.38 613
3858.97 599
3859.55 625
3860.14 610
3860.72 540
3861.31 493
3861.90 606
3862.48 663
3863.07 696
3863.65 749
3864.24 560
3864.83 608
3865.41 733
3866.00 616
3866.58 622
3867.17 660
3867.76 661
3868.34 593
3868.93 591
3869.52 659
3870.10 617
3870.69 660
3871.28 685
3871.86 683
3872.45 653
3873.04 646
3873.62 715
3874.21 693
3874.80 692
3875.38 726
3875.97 658
3876.56 628
3877.15 576
3877.73 619
3878.32 612
3878.91 635
3879.49 735
3880.08 626
3880.67 631
3881.26 614
3881.84 581
3882.43 579
3883.02 564
3883.61 663
3884.19 657
3884.78 674
3885.37 641
3885.96 663
3886.55 696
3887.13 599
3887.72 662
3888.31 686
3888.90 766
3889.49 728
3890.07 726
3890.66 697
3891.25 710
3891.84 765
3892.43 722
3893.01 709
3893.60 724
3894.19 733
3894.78 656
3895.37 573
3895.96 643
3896.55 663
3897.13 677
3897.72 704
3898.31 656
3898.90 654
3899.49 685
3900.08 696
3900.67 568
3901.26 665
3901.84 661
3902.43 663
3903.02 674
3903.61 612
3904.20 723
3904.79 746
3905.38 683
3905.97 742
3906.56 686
3907.15 805
3907.74 876
3908.33 691
3908.92 658
3909.50 703
3910.09 731
3910.68 648
3911.27 577
3911.86 659
3912.45 685
3913.04 694
3913.63 584
3914.22 624
3914.81 644
3915.40 656
3915.99 683
3916.58 621
3917.17 683
3917.76 681
3918.35 629
3918.94 646
3919.53 674
3920.12 772
3920.72 644
3921.31 466
3921.90 672
3922.49 622
3923.08 525
3923.67 547
3924.26 623
3924.85 579
3925.44 588
3926.03 596
3926.62 560
3927.21 582
3927.80 528
3928.39 531
3928.99 556
3929.58 544
3930.17 524
3930.76 582
3931.35 567
3931.94 593
3932.53 584
3933.12 610
3933.72 461
3934.31 546
3934.90 518
3935.49 570
3936.08 627
3936.67 634
3937.26 644
3937.86 686
3938.45 618
3939.04 616
3939.63 596
3940.22 637
3940.82 708
3941.41 633
3942.00 663
3942.59 625
3943.18 633
3943.78 663
3944.37 646
3944.96 648
3945.55 654
3946.14 680
3946.74 614
3947.33 503
3947.92 541
3948.51 611
3949.11 654
3949.70 552
3950.29 539
3950.88 568
3951.48 533
3952.07 559
3952.66 566
3953.26 529
3953.85 484
3954.44 548
3955.03 578
3955.63 628
3956.22 624
3956.81 650
3957.41 558
3958.00 562
3958.59 626
3959.19 515
3959.78 565
3960.37 750
3960.97 654
3961.56 539
3962.15 585
3962.75 587
3963.34 654
3963.93 678
3964.53 758
3965.12 711
3965.72 671
3966.31 647
3966.90 682
3967.50 718
3968.09 658
3968.69 598
3969.28 669
3969.87 603
3970.47 547
3971.06 664
3971.66 680
3972.25 677
3972.85 698
3973.44 702
3974.03 708
3974.63 783
3975.22 862
3975.82 919
3976.41 837
3977.01 848
3977.60 837
3978.20 724
3978.79 780
3979.39 898
3979.98 808
3980.58 768
3981.17 784
3981.77 698
3982.36 630
3982.96 591
3983.55 652
3984.15 730
3984.74 779
3985.34 834
3985.93 846
3986.53 852
3987.12 789
3987.72 852
3988.31 745
3988.91 750
3989.50 782
3990.10 804
3990.70 761
3991.29 753
3991.89 734
3992.48 777
3993.08 720
3993.67 739
3994.27 795
3994.87 748
3995.46 704
3996.06 724
3996.65 693
3997.25 690
3997.85 729
3998.44 744
3999.04 672
3999.64 683
4000.23 583
4000.83 673
4001.43 698
4002.02 753
4002.62 669
4003.21 596
4003.81 676
4004.41 706
4005.00 726
4005.60 618
4006.20 717
4006.80 741
4007.39 634
4007.99 611
4008.59 609
4009.18 561
4009.78 545
4010.38 626
4010.97 624
4011.57 544
4012.17 674
4012.77 712
4013.36 598
4013.96 615
4014.56 618
4015.16 683
4015.75 647
4016.35 683
4016.95 782
4017.55 606
4018.14 613
4018.74 680
4019.34 650
4019.94 694
4020.54 690
4021.13 601
4021.73 528
4022.33 623
4022.93 648
4023.53 624
4024.12 696
4024.72 706
4025.32 742
4025.92 852
4026.52 733
4027.12 681
4027.71 795
4028.31 814
4028.91 801
4029.51 722
4030.11 649
4030.71 762
4031.31 810
4031.90 795
4032.50 790
4033.10 852
4033.70 845
4034.30 835
4034.90 878
4035.50 932
4036.10 720
4036.70 715
4037.29 703
4037.89 633
4038.49 576
4039.09 593
4039.69 512
4040.29 536
4040.89 568
4041.49 549
4042.09 587
4042.69 590
4043.29 615
4043.89 692
4044.49 545
4045.09 622
4045.69 617
4046.29 620
4046.89 586
4047.49 661
4048.09 676
4048.69 628
4049.29 580
4049.89 579
4050.49 561
4051.09 584
4051.69 580
4052.29 548
4052.89 560
4053.49 503
4054.09 638
4054.69 676
4055.29 555
4055.89 586
4056.49 534
4057.09 630
4057.69 622
4058.29 541
4058.89 493
4059.49 531
4060.09 535
4060.70 562
4061.30 532
4061.90 662
4062.50 665
4063.10 693
4063.70 593
4064.30 596
4064.90 556
4065.50 544
4066.11 545
4066.71 680
4067.31 662
4067.91 547
4068.51 599
4069.11 638
4069.71 647
4070.32 638
4070.92 633
4071.52 545
4072.12 470
4072.72 561
4073.32 584
4073.93 575
4074.53 655
4075.13 615
4075.73 560
4076.33 567
4076.94 601
4077.54 564
4078.14 570
4078.74 619
4079.34 563
4079.95 595
4080.55 629
4081.15 653
4081.75 613
4082.36 525
4082.96 650
4083.56 656
4084.16 603
4084.77 604
4085.37 688
4085.97 652
4086.58 608
4087.18 564
4087.78 520
4088.38 452
4088.99 603
4089.59 565
4090.19 524
4090.80 566
4091.40 526
4092.00 542
4092.61 530
4093.21 489
4093.81 554
4094.42 575
4095.02 624
4095.62 518
4096.23 493
4096.83 498
4097.43 501
4098.04 459
4098.64 532
4099.24 541
4099.85 539
4100.45 631
4101.06 561
4101.66 636
4102.26 561
4102.87 515
4103.47 515
4104.08 537
4104.68 538
4105.28 699
4105.89 550
4106.49 621
4107.10 601
4107.70 624
4108.31 565
4108.91 599
4109.51 690
4110.12 618
4110.72 603
4111.33 583
4111.93 481
4112.54 561
4113.14 496
4113.75 518
4114.35 584
4114.96 521
4115.56 648
4116.17 616
4116.77 578
4117.38 564
4117.98 578
4118.59 566
4119.19 531
4119.80 618
4120.40 568
4121.01 571
4121.61 606
4122.22 635
4122.82 634
4123.43 633
4124.04 658
4124.64 610
4125.25 510
4125.85 516
4126.46 561
4127.06 490
4127.67 496
4128.28 550
4128.88 548
4129.49 568
4130.09 562
4130.70 484
4131.31 458
4131.91 448
4132.52 532
4133.12 496
4133.73 531
4134.34 535
4134.94 629
4135.55 573
4136.16 584
4136.76 726
4137.37 658
4137.98 577
4138.58 547
4139.19 545
4139.80 583
4140.40 605
4141.01 604
4141.62 554
4142.22 550
4142.83 488
4143.44 482
4144.04 579
4144.65 572
4145.26 542
4145.86 562
4146.47 551
4147.08 673
4147.69 588
4148.29 636
4148.90 541
4149.51 531
4150.12 615
4150.72 613
4151.33 474
4151.94 535
4152.55 573
4153.15 542
4153.76 541
4154.37 559
4154.98 531
4155.59 762
4156.19 745
4156.80 687
4157.41 649
4158.02 725
4158.63 872
4159.23 717
4159.84 701
4160.45 636
4161.06 716
4161.67 761
4162.28 701
4162.88 659
4163.49 605
4164.10 594
4164.71 645
4165.32 648
4165.93 610
4166.53 653
4167.14 588
4167.75 612
4168.36 606
4168.97 595
4169.58 553
4170.19 605
4170.80 723
4171.41 611
4172.01 514
4172.62 526
4173.23 620
4173.84 565
4174.45 532
4175.06 607
4175.67 570
4176.28 602
4176.89 540
4177.50 472
4178.11 620
4178.72 620
4179.33 597
4179.94 621
4180.55 582
4181.16 562
4181.77 527
4182.38 573
4182.99 526
4183.60 482
4184.21 541
4184.82 546
4185.43 600
4186.04 600
4186.65 568
4187.26 619
4187.87 613
4188.48 539
4189.09 591
4189.70 599
4190.31 567
4190.92 556
4191.53 628
4192.14 636
4192.75 540
4193.36 629
4193.97 657
4194.58 646
4195.19 705
4195.80 732
4196.41 666
4197.03 735
4197.64 618
4198.25 571
4198.86 597
4199.47 585
4200.08 645
4200.69 532
4201.30 478
4201.91 534
4202.53 598
4203.14 575
4203.75 602
4204.36 520
4204.97 545
4205.58 578
4206.19 581
4206.81 628
4207.42 710
4208.03 622
4208.64 589
4209.25 541
4209.86 574
4210.48 645
4211.09 583
4211.70 565
4212.31 590
4212.92 550
4213.54 577
4214.15 715
4214.76 655
4215.37 686
4215.99 698
4216.60 637
4217.21 683
4217.82 661
4218.43 693
4219.05 700
4219.66 709
4220.27 630
4220.89 701
4221.50 619
4222.11 590
4222.72 651
4223.34 679
4223.95 695
4224.56 590
4225.17 673
4225.79 643
4226.40 622
4227.01 628
4227.63 624
4228.24 718
4228.85 761
4229.47 806
4230.08 846
4230.69 896
4231.31 964
4231.92 1116
4232.53 1210
4233.15 1426
4233.76 1525
4234.37 1375
4234.99 1480
4235.60 1645
4236.22 1592
4236.83 1569
4237.44 1251
4238.06 1165
4238.67 1048
4239.28 1031
4239.90 952
4240.51 894
4241.13 821
4241.74 813
4242.36 810
4242.97 695
4243.58 712
4244.20 676
4244.81 697
4245.43 766
4246.04 700
4246.66 729
4247.27 764
4247.89 738
4248.50 655
4249.11 619
4249.73 680
4250.34 737
4250.96 648
4251.57 726
4252.19 668
4252.80 672
4253.42 670
4254.03 603
4254.65 669
4255.26 578
4255.88 631
4256.49 658
4257.11 630
4257.72 612
4258.34 608
4258.96 713
4259.57 650
4260.19 634
4260.80 571
4261.42 607
4262.03 685
4262.65 693
4263.26 675
4263.88 631
4264.50 701
4265.11 696
4265.73 682
4266.34 690
4266.96 714
4267.58 699
4268.19 729
4268.81 694
4269.42 710
4270.04 716
4270.66 743
4271.27 813
4271.89 762
4272.51 854
4273.12 825
4273.74 736
4274.36 827
4274.97 831
4275.59 839
4276.20 919
4276.82 1044
4277.44 1081
4278.06 1168
4278.67 1065
4279.29 885
4279.91 843
4280.52 916
4281.14 768
4281.76 795
4282.37 721
4282.99 704
4283.61 692
4284.23 696
4284.84 608
4285.46 585
4286.08 850
4286.69 801
4287.31 654
4287.93 705
4288.55 635
4289.16 704
4289.78 713
4290.40 759
4291.02 728
4291.64 678
4292.25 597
4292.87 604
4293.49 595
4294.11 695
4294.73 675
4295.34 602
4295.96 569
4296.58 567
4297.20 606
4297.82 555
4298.43 591
4299.05 622
4299.67 572
4300.29 573
4300.91 655
4301.53 624
4302.14 614
4302.76 579
4303.38 590
4304.00 640
4304.62 642
4305.24 589
4305.86 583
4306.48 569
4307.09 496
4307.71 535
4308.33 530
4308.95 618
4309.57 610
4310.19 598
4310.81 707
4311.43 626
4312.05 692
4312.67 623
4313.29 581
4313.90 626
4314.52 624
4315.14 645
4315.76 683
4316.38 761
4317.00 690
4317.62 712
4318.24 735
4318.86 692
4319.48 713
4320.10 746
4320.72 770
4321.34 756
4321.96 772
4322.58 767
4323.20 822
4323.82 782
4324.44 728
4325.06 756
4325.68 890
4326.30 821
4326.92 767
4327.54 816
4328.16 813
4328.78 897
4329.40 826
4330.02 826
4330.64 840
4331.27 924
4331.89 873
4332.51 987
4333.13 1102
4333.75 1119
4334.37 1142
4334.99 1253
4335.61 1374
4336.23 1541
4336.85 1730
4337.47 1613
4338.09 1523
4338.72 1624
4339.34 1775
4339.96 1612
4340.58 1552
4341.20 1475
4341.82 1490
4342.44 1690
4343.07 2059
4343.69 2493
4344.31 2801
4344.93 3226
4345.55 3604
4346.17 3878
4346.79 3755
4347.42 3508
4348.04 3171
4348.66 3228
4349.28 3070
4349.90 2526
4350.53 2135
4351.15 1773
4351.77 1542
4352.39 1391
4353.01 1211
4353.64 1099
4354.26 1113
4354.88 1025
4355.50 1085
4356.13 1062
4356.75 1204
4357.37 1010
4357.99 1060
4358.62 1013
4359.24 1072
4359.86 992
4360.48 994
4361.11 895
4361.73 885
4362.35 1085
4362.98 963
4363.60 919
4364.22 1042
4364.84 905
4365.47 797
4366.09 686
4366.71 837
4367.34 796
4367.96 819
4368.58 777
4369.21 817
4369.83 885
4370.45 747
4371.08 636
4371.70 678
4372.32 712
4372.95 669
4373.57 672
4374.20 789
4374.82 761
4375.44 768
4376.07 764
4376.69 629
4377.31 706
4377.94 748
4378.56 745
4379.19 721
4379.81 628
4380.43 709
4381.06 696
4381.68 683
4382.31 670
4382.93 630
4383.56 643
4384.18 689
4384.80 628
4385.43 692
4386.05 615
4386.68 664
4387.30 697
4387.93 628
4388.55 586
4389.18 602
4389.80 550
4390.43 669
4391.05 623
4391.68 696
4392.30 594
4392.93 574
4393.55 518
4394.18 566
4394.80 623
4395.43 638
4396.05 721
4396.68 612
4397.30 535
4397.93 606
4398.55 687
4399.18 683
4399.80 561
4400.43 602
4401.06 684
4401.68 534
4402.31 576
4402.93 672
4403.56 671
4404.18 716
4404.81 552
4405.44 585
4406.06 590
4406.69 596
4407.31 548
4407.94 622
4408.57 557
4409.19 654
4409.82 647
4410.45 600
4411.07 713
4411.70 635
4412.32 571
4412.95 612
4413.58 629
4414.20 635
4414.83 612
4415.46 598
4416.08 595
4416.71 598
4417.34 584
4417.96 564
4418.59 576
4419.22 605
4419.84 627
4420.47 633
4421.10 644
4421.73 594
4422.35 616
4422.98 617
4423.61 615
4424.23 576
4424.86 522
4425.49 552
4426.12 572
4426.74 497
4427.37 561
4428.00 589
4428.63 640
4429.25 619
4429.88 588
4430.51 649
4431.14 576
4431.77 485
4432.39 543
4433.02 758
4433.65 664
4434.28 651
4434.90 657
4435.53 770
4436.16 675
4436.79 684
4437.42 755
4438.05 595
4438.67 600
4439.30 721
4439.93 673
4440.56 637
4441.19 634
4441.82 624
4442.44 718
4443.07 632
4443.70 623
4444.33 707
4444.96 752
4445.59 715
4446.22 704
4446.85 658
4447.47 728
4448.10 811
4448.73 680
4449.36 713
4449.99 698
4450.62 669
4451.25 715
4451.88 692
4452.51 725
4453.14 768
4453.77 725
4454.40 818
4455.02 803
4455.65 865
4456.28 769
4456.91 719
4457.54 694
4458.17 750
4458.80 801
4459.43 666
4460.06 662
4460.69 650
4461.32 631
4461.95 521
4462.58 589
4463.21 541
4463.84 543
4464.47 558
4465.10 595
4465.73 623
4466.36 575
4466.99 502
4467.62 556
4468.25 575
4468.88 610
4469.51 665
4470.14 505
4470.78 527
4471.41 507
4472.04 496
4472.67 545
4473.30 558
4473.93 568
4474.56 581
4475.19 606
4475.82 643
4476.45 642
4477.08 569
4477.71 617
4478.35 655
4478.98 645
4479.61 641
4480.24 700
4480.87 615
4481.50 613
4482.13 626
4482.76 599
4483.40 630
4484.03 665
4484.66 618
4485.29 679
4485.92 705
4486.55 679
4487.19 701
4487.82 751
4488.45 753
4489.08 748
4489.71 789
4490.34 751
4490.98 657
4491.61 625
4492.24 609
4492.87 789
4493.50 771
4494.14 719
4494.77 695
4495.40 736
4496.03 703
4496.67 791
4497.30 813
4497.93 837
4498.56 961
4499.20 1021
4499.83 1117
4500.46 1031
4501.09 1073
4501.73 1143
4502.36 1022
4502.99 941
4503.63 839
4504.26 928
4504.89 870
4505.52 764
4506.16 715
4506.79 680
4507.42 656
4508.06 722
4508.69 716
4509.32 712
4509.96 656
4510.59 670
4511.22 668
4511.86 800
4512.49 685
4513.12 709
4513.76 662
4514.39 650
4515.02 669
4515.66 627
4516.29 661
4516.93 606
4517.56 611
4518.19 635
4518.83 606
4519.46 655
4520.10 626
4520.73 593
4521.36 564
4522.00 545
4522.63 516
4523.27 571
4523.90 640
4524.54 563
4525.17 494
4525.80 513
4526.44 603
4527.07 547
4527.71 596
4528.34 694
4528.98 720
4529.61 640
4530.25 560
4530.88 587
4531.52 533
4532.15 688
4532.79 625
4533.42 582
4534.06 590
4534.69 708
4535.33 694
4535.96 553
4536.60 563
4537.23 548
4537.87 524
4538.50 569
4539.14 531
4539.77 570
4540.41 562
4541.04 656
4541.68 644
4542.31 651
4542.95 619
4543.59 512
4544.22 483
4544.86 573
4545.49 541
4546.13 520
4546.77 607
4547.40 623
4548.04 515
4548.67 595
4549.31 592
4549.95 609
4550.58 585
4551.22 618
4551.85 565
4552.49 595
4553.13 627
4553.76 624
4554.40 527
4555.04 600
4555.67 620
4556.31 568
4556.95 512
4557.58 514
4558.22 552
4558.86 447
4559.49 552
4560.13 509
4560.77 512
4561.40 543
4562.04 480
4562.68 513
4563.31 574
4563.95 550
4564.59 555
4565.23 524
4565.86 619
4566.50 553
4567.14 541
4567.77 631
4568.41 631
4569.05 631
4569.69 572
4570.32 554
4570.96 552
4571.60 528
4572.24 599
4572.88 513
4573.51 648
4574.15 639
4574.79 583
4575.43 604
4576.06 610
4576.70 548
4577.34 631
4577.98 635
4578.62 710
4579.26 545
4579.89 595
4580.53 594
4581.17 577
4581.81 562
4582.45 629
4583.09 643
4583.72 675
4584.36 629
4585.00 597
4585.64 618
4586.28 662
4586.92 822
4587.56 832
4588.19 852
4588.83 955
4589.47 1052
4590.11 1142
4590.75 1270
4591.39 1366
4592.03 1241
4592.67 1268
4593.31 979
4593.95 1059
4594.58 1136
4595.22 920
4595.86 909
4596.50 810
4597.14 810
4597.78 753
4598.42 805
4599.06 729
4599.70 737
4600.34 714
4600.98 677
4601.62 737
4602.26 749
4602.90 771
4603.54 686
4604.18 647
4604.82 697
4605.46 682
4606.10 631
4606.74 617
4607.38 609
4608.02 608
4608.66 512
4609.30 579
4609.94 558
4610.58 616
4611.22 599
4611.86 543
4612.50 654
4613.14 695
4613.78 697
4614.42 615
4615.06 644
4615.70 774
4616.35 727
4616.99 687
4617.63 622
4618.27 537
4618.91 603
4619.55 558
4620.19 609
4620.83 631
4621.47 599
4622.11 557
4622.76 554
4623.40 619
4624.04 585
4624.68 521
4625.32 698
4625.96 600
4626.60 555
4627.25 573
4627.89 667
4628.53 625
4629.17 650
4629.81 702
4630.45 808
4631.10 658
4631.74 813
4632.38 699
4633.02 722
4633.66 717
4634.30 709
4634.95 703
4635.59 642
4636.23 626
4636.87 715
4637.52 661
4638.16 602
4638.80 655
4639.44 656
4640.08 720
4640.73 764
4641.37 744
4642.01 622
4642.66 703
4643.30 665
4643.94 655
4644.58 683
4645.23 694
4645.87 591
4646.51 625
4647.15 727
4647.80 691
4648.44 646
4649.08 704
4649.73 602
4650.37 678
4651.01 629
4651.66 587
4652.30 584
4652.94 501
4653.59 583
4654.23 604
4654.87 634
4655.52 620
4656.16 742
4656.80 609
4657.45 479
4658.09 568
4658.73 646
4659.38 580
4660.02 516
4660.67 489
4661.31 506
4661.95 548
4662.60 526
4663.24 552
4663.89 531
4664.53 513
4665.17 538
4665.82 564
4666.46 480
4667.11 579
4667.75 580
4668.40 473
4669.04 556
4669.68 580
4670.33 448
4670.97 424
4671.62 504
4672.26 505
4672.91 416
4673.55 594
4674.20 619
4674.84 539
4675.49 513
4676.13 531
4676.78 512
4677.42 625
4678.07 624
4678.71 512
4679.36 568
4680.00 517
4680.65 569
4681.29 581
4681.94 573
4682.58 685
4683.23 616
4683.87 667
4684.52 570
4685.16 605
4685.81 715
4686.46 634
4687.10 609
4687.75 576
4688.39 620
4689.04 615
4689.68 596
4690.33 595
4690.98 603
4691.62 618
4692.27 614
4692.91 719
4693.56 689
4694.21 608
4694.85 718
4695.50 764
4696.15 869
4696.79 1127
4697.44 1308
4698.08 1274
4698.73 1268
4699.38 1266
4700.02 1126
4700.67 1014
4701.32 910
4701.96 789
4702.61 987
4703.26 823
4703.90 770
4704.55 756
4705.20 664
4705.84 666
4706.49 676
4707.14 808
4707.79 833
4708.43 761
4709.08 819
4709.73 670
4710.37 681
4711.02 708
4711.67 727
4712.32 761
4712.96 778
4713.61 696
4714.26 653
4714.91 668
4715.55 760
4716.20 761
4716.85 651
4717.50 645
4718.15 707
4718.79 679
4719.44 675
4720.09 626
4720.74 621
4721.39 731
4722.03 811
4722.68 768
4723.33 745
4723.98 725
4724.63 699
4725.27 724
4725.92 842
4726.57 818
4727.22 830
4727.87 840
4728.52 846
4729.16 853
4729.81 785
4730.46 772
4731.11 720
4731.76 732
4732.41 675
4733.06 751
4733.71 727
4734.36 646
4735.00 579
4735.65 573
4736.30 587
4736.95 646
4737.60 667
4738.25 754
4738.90 711
4739.55 701
4740.20 707
4740.85 771
4741.50 683
4742.15 674
4742.80 653
4743.44 610
4744.09 725
4744.74 656
4745.39 689
4746.04 709
4746.69 728
4747.34 758
4747.99 739
4748.64 695
4749.29 709
4749.94 729
4750.59 750
4751.24 833
4751.89 804
4752.54 904
4753.19 886
4753.84 878
4754.49 838
4755.14 792
4755.79 689
4756.44 669
4757.10 691
4757.75 673
4758.40 642
4759.05 667
4759.70 680
4760.35 547
4761.00 523
4761.65 579
4762.30 653
4762.95 707
4763.60 632
4764.25 672
4764.90 656
4765.56 649
4766.21 726
4766.86 742
4767.51 751
4768.16 727
4768.81 708
4769.46 695
4770.11 708
4770.77 651
4771.42 652
4772.07 612
4772.72 561
4773.37 628
4774.02 596
4774.67 473
4775.33 505
4775.98 552
4776.63 623
4777.28 650
4777.93 694
4778.59 707
4779.24 728
4779.89 759
4780.54 587
4781.19 683
4781.85 799
4782.50 748
4783.15 730
4783.80 635
4784.46 653
4785.11 679
4785.76 685
4786.41 634
4787.07 509
4787.72 524
4788.37 583
4789.02 593
4789.68 587
4790.33 610
4790.98 595
4791.63 575
4792.29 673
4792.94 630
4793.59 620
4794.25 538
4794.90 500
4795.55 592
4796.21 530
4796.86 559
4797.51 588
4798.17 632
4798.82 632
4799.47 599
4800.13 614
4800.78 606
4801.43 598
4802.09 621
4802.74 567
4803.39 639
4804.05 642
4804.70 690
4805.35 678
4806.01 672
4806.66 631
4807.32 641
4807.97 673
4808.62 661
4809.28 628
4809.93 645
4810.59 551
4811.24 551
4811.89 641
4812.55 640
4813.20 569
4813.86 672
4814.51 756
4815.17 707
4815.82 643
4816.48 627
4817.13 731
4817.78 702
4818.44 635
4819.09 597
4819.75 709
4820.40 761
4821.06 769
4821.71 751
4822.37 730
4823.02 708
4823.68 819
4824.33 844
4824.99 741
4825.64 859
4826.30 751
4826.95 809
4827.61 781
4828.26 754
4828.92 728
4829.58 931
4830.23 978
4830.89 931
4831.54 887
4832.20 906
4832.85 915
4833.51 960
4834.16 1011
4834.82 1066
4835.48 1018
4836.13 971
4836.79 1014
4837.44 1019
4838.10 1124
4838.76 1274
4839.41 1325
4840.07 1215
4840.72 1194
4841.38 1167
4842.04 1278
4842.69 1308
4843.35 1341
4844.01 1373
4844.66 1349
4845.32 1429
4845.98 1779
4846.63 1816
4847.29 2186
4847.95 2421
4848.60 2711
4849.26 2571
4849.92 2866
4850.57 2980
4851.23 2830
4851.89 2607
4852.54 2358
4853.20 2431
4853.86 2420
4854.51 1990
4855.17 1965
4855.83 1976
4856.49 2170
4857.14 2129
4857.80 2186
4858.46 2274
4859.12 2395
4859.77 2254
4860.43 1904
4861.09 1734
4861.75 1759
4862.40 1908
4863.06 1679
4863.72 1797
4864.38 1815
4865.03 1577
4865.69 1739
4866.35 1868
4867.01 1899
4867.67 1660
4868.32 1647
4868.98 1483
4869.64 1462
4870.30 1465
4870.96 1248
4871.62 1290
4872.27 1356
4872.93 1265
4873.59 1438
4874.25 1309
4874.91 1231
4875.57 1183
4876.22 1213
4876.88 1332
4877.54 1400
4878.20 1255
4878.86 1160
4879.52 1333
4880.18 1313
4880.84 1147
4881.49 1082
4882.15 1128
4882.81 1206
4883.47 1248
4884.13 1105
4884.79 1063
4885.45 1137
4886.11 1110
4886.77 1135
4887.43 1057
4888.09 1130
4888.75 1140
4889.41 1264
4890.07 1155
4890.72 1186
4891.38 1227
4892.04 1213
4892.70 1209
4893.36 1165
4894.02 1069
4894.68 1074
4895.34 965
4896.00 968
4896.66 834
4897.32 968
4897.98 1044
4898.64 1055
4899.30 872
4899.96 991
4900.62 1048
4901.28 871
4901.94 976
4902.60 865
4903.27 749
4903.93 750
4904.59 881
4905.25 871
4905.91 802
4906.57 762
4907.23 727
4907.89 760
4908.55 846
4909.21 896
4909.87 882
4910.53 841
4911.19 823
4911.85 793
4912.52 883
4913.18 704
4913.84 725
4914.50 779
4915.16 739
4915.82 780
4916.48 779
4917.14 652
4917.81 670
4918.47 744
4919.13 714
4919.79 701
4920.45 725
4921.11 767
4921.77 761
4922.44 757
4923.10 683
4923.76 701
4924.42 656
4925.08 658
4925.75 688
4926.41 755
4927.07 720
4927.73 698
4928.39 729
4929.06 651
4929.72 676
4930.38 766
4931.04 814
4931.71 750
4932.37 837
4933.03 738
4933.69 642
4934.36 714
4935.02 712
4935.68 700
4936.34 821
4937.01 756
4937.67 718
4938.33 727
4938.99 695
4939.66 635
4940.32 649
4940.98 667
4941.65 649
4942.31 675
4942.97 643
4943.63 689
4944.30 731
4944.96 664
4945.62 647
4946.29 618
4946.95 570
4947.61 661
4948.28 663
4948.94 590
4949.61 556
4950.27 543
4950.93 595
4951.60 662
4952.26 621
4952.92 569
4953.59 589
4954.25 585
4954.92 610
4955.58 651
4956.24 715
4956.91 709
4957.57 617
4958.24 651
4958.90 633
4959.56 758
4960.23 708
4960.89 690
4961.56 665
4962.22 784
4962.89 723
4963.55 852
4964.21 951
4964.88 1033
4965.54 912
4966.21 871
4966.87 804
4967.54 758
4968.20 825
4968.87 811
4969.53 711
4970.20 760
4970.86 709
4971.53 832
4972.19 664
4972.86 568
4973.52 670
4974.19 628
4974.85 632
4975.52 706
4976.18 702
4976.85 687
4977.51 728
4978.18 680
4978.85 634
4979.51 693
4980.18 658
4980.84 658
4981.51 600
4982.17 675
4982.84 674
4983.50 665
4984.17 537
4984.84 558
4985.50 598
4986.17 612
4986.83 599
4987.50 643
4988.17 649
4988.83 601
4989.50 613
4990.17 613
4990.83 627
4991.50 588
4992.16 586
4992.83 626
4993.50 571
4994.16 542
4994.83 645
4995.50 632
4996.16 597
4996.83 630
4997.50 537
4998.16 552
4998.83 561
4999.50 589
5000.16 526
5000.83 500
5001.50 589
5002.17 522
5002.83 527
5003.50 542
5004.17 486
5004.83 557
5005.50 725
5006.17 573
5006.84 559
5007.50 612
5008.17 623
5008.84 658
5009.51 589
5010.17 592
5010.84 590
5011.51 627
5012.18 645
5012.84 620
5013.51 584
5014.18 592
5014.85 618
5015.52 524
5016.18 501
5016.85 513
5017.52 495
5018.19 608
5018.86 634
5019.52 650
5020.19 576
5020.86 528
5021.53 594
5022.20 486
5022.87 524
5023.54 542
5024.20 604
5024.87 590
5025.54 546
5026.21 525
5026.88 652
5027.55 578
5028.22 543
5028.88 512
5029.55 518
5030.22 519
5030.89 542
5031.56 585
5032.23 530
5032.90 465
5033.57 522
5034.24 531
5034.91 519
5035.58 511
5036.25 511
5036.91 541
5037.58 591
5038.25 582
5038.92 571
5039.59 556
5040.26 476
5040.93 410
5041.60 499
5042.27 567
5042.94 655
5043.61 585
5044.28 563
5044.95 525
5045.62 500
5046.29 516
5046.96 447
5047.63 583
5048.30 506
5048.97 606
5049.64 505
5050.31 575
5050.98 490
5051.65 483
5052.32 511
5052.99 486
5053.66 430
5054.33 493
5055.00 510
5055.68 541
5056.35 546
5057.02 564
5057.69 492
5058.36 467
5059.03 514
5059.70 500
5060.37 553
5061.04 558
5061.71 552
5062.38 537
5063.06 540
5063.73 577
5064.40 579
5065.07 514
5065.74 530
5066.41 511
5067.08 541
5067.75 488
5068.43 516
5069.10 547
5069.77 477
5070.44 455
5071.11 546
5071.78 504
5072.46 390
5073.13 456
5073.80 517
5074.47 502
5075.14 664
5075.81 590
5076.49 574
5077.16 555
5077.83 590
5078.50 620
5079.18 609
5079.85 565
5080.52 591
5081.19 704
5081.86 546
5082.54 551
5083.21 555
5083.88 562
5084.55 575
5085.23 501
5085.90 512
5086.57 491
5087.25 539
5087.92 576
5088.59 592
5089.26 581
5089.94 567
5090.61 539
5091.28 559
5091.96 596
5092.63 573
5093.30 606
5093.97 653
5094.65 613
5095.32 648
5095.99 549
5096.67 566
5097.34 542
5098.01 478
5098.69 536
5099.36 511
5100.04 528
5100.71 587
5101.38 599
5102.06 578
5102.73 655
5103.40 614
5104.08 640
5104.75 620
5105.43 628
5106.10 651
5106.77 704
5107.45 510
5108.12 457
5108.80 495
5109.47 611
5110.14 582
5110.82 520
5111.49 551
5112.17 556
5112.84 543
5113.52 579
5114.19 486
5114.87 509
5115.54 574
5116.21 631
5116.89 598
5117.56 553
5118.24 637
5118.91 605
5119.59 562
5120.26 571
5120.94 635
5121.61 593
5122.29 637
5122.96 572
5123.64 573
5124.31 604
5124.99 590
5125.66 590
5126.34 599
5127.01 596
5127.69 609
5128.37 663
5129.04 624
5129.72 550
5130.39 605
5131.07 595
5131.74 562
5132.42 565
5133.09 547
5133.77 601
5134.45 582
5135.12 624
5135.80 546
5136.47 515
5137.15 509
5137.83 567
5138.50 444
5139.18 515
5139.85 547
5140.53 493
5141.21 471
5141.88 490
5142.56 486
5143.24 516
5143.91 525
5144.59 503
5145.27 455
5145.94 528
5146.62 521
5147.30 515
5147.97 489
5148.65 498
5149.33 482
5150.00 489
5150.68 504
5151.36 466
5152.03 488
5152.71 517
5153.39 413
5154.07 392
5154.74 492
5155.42 490
5156.10 470
5156.77 449
5157.45 620
5158.13 500
5158.81 475
5159.48 485
5160.16 501
5160.84 454
5161.52 482
5162.19 490
5162.87 416
5163.55 489
5164.23 517
5164.91 478
5165.58 527
5166.26 468
5166.94 563
5167.62 536
5168.30 521
5168.97 507
5169.65 470
5170.33 462
5171.01 525
5171.69 505
5172.37 533
5173.04 492
5173.72 558
5174.40 511
5175.08 486
5175.76 480
5176.44 456
5177.11 508
5177.79 515
5178.47 515
5179.15 501
5179.83 532
5180.51 477
5181.19 499
5181.87 469
5182.55 502
5183.22 478
5183.90 502
5184.58 434
5185.26 414
5185.94 366
5186.62 439
5187.30 455
5187.98 423
5188.66 439
5189.34 444
5190.02 491
5190.70 473
5191.38 466
5192.06 430
5192.74 509
5193.42 431
5194.10 484
5194.78 488
5195.46 481
5196.14 527
5196.82 436
5197.50 475
5198.18 474
5198.86 461
5199.54 488
5200.22 485
5200.90 473
5201.58 491
5202.26 390
5202.94 461
5203.62 527
5204.30 539
5204.98 629
5205.66 552
5206.34 555
5207.02 533
5207.70 525
5208.38 570
5209.06 570
5209.74 500
5210.42 552
5211.10 565
5211.79 475
5212.47 464
5213.15 562
5213.83 500
5214.51 449
5215.19 483
5215.87 551
5216.55 580
5217.23 593
5217.92 706
5218.60 636
5219.28 619
5219.96 566
5220.64 589
5221.32 632
5222.00 549
5222.69 602
5223.37 587
5224.05 486
5224.73 500
5225.41 523
5226.10 536
5226.78 533
5227.46 513
5228.14 500
5228.82 549
5229.51 525
5230.19 560
5230.87 536
5231.55 607
5232.23 602
5232.92 523
5233.60 434
5234.28 515
5234.96 551
5235.65 523
5236.33 538
5237.01 637
5237.69 574
5238.38 480
5239.06 530
5239.74 658
5240.42 607
5241.11 591
5241.79 612
5242.47 502
5243.16 497
5243.84 503
5244.52 512
5245.21 509
5245.89 578
5246.57 558
5247.26 481
5247.94 463
5248.62 518
5249.31 576
5249.99 664
5250.67 695
5251.36 710
5252.04 648
5252.72 616
5253.41 544
5254.09 576
5254.77 582
5255.46 669
5256.14 527
5256.83 495
5257.51 494
5258.19 496
5258.88 566
5259.56 679
5260.25 603
5260.93 607
5261.61 612
5262.30 625
5262.98 542
5263.67 535
5264.35 548
5265.04 558
5265.72 540
5266.40 533
5267.09 588
5267.77 655
5268.46 648
5269.14 524
5269.83 538
5270.51 519
5271.20 542
5271.88 580
5272.57 582
5273.25 542
5273.94 553
5274.62 576
5275.31 592
5275.99 523
5276.68 494
5277.36 472
5278.05 572
5278.73 553
5279.42 540
5280.10 523
5280.79 548
5281.47 569
5282.16 554
5282.85 487
5283.53 566
5284.22 515
5284.90 504
5285.59 525
5286.27 536
5286.96 447
5287.65 504
5288.33 459
5289.02 473
5289.70 449
5290.39 445
5291.08 447
5291.76 532
5292.45 574
5293.13 485
5293.82 539
5294.51 559
5295.19 548
5295.88 500
5296.57 501
5297.25 507
5297.94 522
5298.63 493
5299.31 535
5300.00 634
5300.69 548
5301.37 593
5302.06 619
5302.75 627
5303.43 596
5304.12 616
5304.81 583
5305.49 551
5306.18 549
5306.87 566
5307.56 598
5308.24 597
5308.93 617
5309.62 637
5310.30 576
5310.99 566
5311.68 636
5312.37 703
5313.05 690
5313.74 656
5314.43 622
5315.12 700
5315.81 641
5316.49 666
5317.18 715
5317.87 720
5318.56 830
5319.24 805
5319.93 834
5320.62 847
5321.31 881
5322.00 822
5322.68 757
5323.37 728
5324.06 630
5324.75 601
5325.44 567
5326.13 521
5326.81 535
5327.50 500
5328.19 590
5328.88 592
5329.57 517
5330.26 526
5330.95 517
5331.63 537
5332.32 493
5333.01 555
5333.70 495
5334.39 466
5335.08 513
5335.77 542
5336.46 476
5337.15 529
5337.84 573
5338.52 622
5339.21 479
5339.90 540
5340.59 573
5341.28 576
5341.97 570
5342.66 613
5343.35 617
5344.04 561
5344.73 509
5345.42 481
5346.11 573
5346.80 520
5347.49 464
5348.18 474
5348.87 519
5349.56 533
5350.25 548
5350.94 590
5351.63 542
5352.32 425
5353.01 486
5353.70 451
5354.39 451
5355.08 450
5355.77 458
5356.46 505
5357.15 520
5357.84 501
5358.53 533
5359.22 488
5359.91 517
5360.60 535
5361.29 538
5361.98 487
5362.67 475
5363.36 524
5364.06 487
5364.75 503
5365.44 558
5366.13 495
5366.82 462
5367.51 457
5368.20 543
5368.89 588
5369.58 492
5370.27 497
5370.97 519
5371.66 522
5372.35 517
5373.04 519
5373.73 525
5374.42 536
5375.11 486
5375.81 467
5376.50 448
5377.19 407
5377.88 444
5378.57 434
5379.26 418
5379.96 417
5380.65 451
5381.34 508
5382.03 442
5382.72 504
5383.42 538
5384.11 491
5384.80 462
5385.49 532
5386.19 494
5386.88 471
5387.57 507
5388.26 532
5388.96 475
5389.65 503
5390.34 439
5391.03 396
5391.73 450
5392.42 540
5393.11 527
5393.80 454
5394.50 502
5395.19 538
5395.88 503
5396.57 428
5397.27 462
5397.96 477
5398.65 493
5399.35 538
5400.04 407
5400.73 454
5401.43 457
5402.12 400
5402.81 475
5403.51 466
5404.20 496
5404.89 466
5405.59 484
5406.28 475
5406.97 482
5407.67 438
5408.36 470
5409.06 487
5409.75 502
5410.44 491
5411.14 502
5411.83 495
5412.52 528
5413.22 577
5413.91 488
5414.61 529
5415.30 531
5415.99 479
5416.69 483
5417.38 599
5418.08 562
5418.77 560
5419.47 540
5420.16 539
5420.86 565
5421.55 594
5422.24 567
5422.94 526
5423.63 521
5424.33 528
5425.02 526
5425.72 540
5426.41 565
5427.11 602
5427.80 521
5428.50 513
5429.19 559
5429.89 489
5430.58 463
5431.28 579
5431.97 570
5432.67 536
5433.36 565
5434.06 651
5434.75 671
5435.45 649
5436.15 660
5436.84 660
5437.54 664
5438.23 675
5438.93 669
5439.62 735
5440.32 613
5441.01 545
5441.71 611
5442.41 727
5443.10 713
5443.80 755
5444.49 766
5445.19 751
5445.89 786
5446.58 720
5447.28 653
5447.98 692
5448.67 734
5449.37 756
5450.06 852
5450.76 829
5451.46 739
5452.15 623
5452.85 614
5453.55 606
5454.24 643
5454.94 543
5455.64 635
5456.33 606
5457.03 649
5457.73 786
5458.42 694
5459.12 656
5459.82 685
5460.51 821
5461.21 713
5461.91 723
5462.61 665
5463.30 751
5464.00 783
5464.70 697
5465.40 753
5466.09 729
5466.79 789
5467.49 761
5468.18 738
5468.88 691
5469.58 706
5470.28 724
5470.98 781
5471.67 857
5472.37 785
5473.07 911
5473.77 1012
5474.46 967
5475.16 1022
5475.86 1192
5476.56 1212
5477.26 1355
5477.95 1643
5478.65 1733
5479.35 1962
5480.05 1930
5480.75 2030
5481.45 2001
5482.14 1854
5482.84 1691
5483.54 1563
5484.24 1505
5484.94 1421
5485.64 1453
5486.34 1199
5487.03 1197
5487.73 1288
5488.43 1287
5489.13 1258
5489.83 1254
5490.53 1276
5491.23 1231
5491.93 1276
5492.63 1228
5493.33 1371
5494.02 1461
5494.72 1508
5495.42 1460
5496.12 1653
5496.82 1947
5497.52 2023
5498.22 2145
5498.92 2812
5499.62 2993
5500.32 3406
5501.02 3595
5501.72 3194
5502.42 3157
5503.12 2914
5503.82 2447
5504.52 2009
5505.22 1808
5505.92 1766
5506.62 1302
5507.32 1443
5508.02 1382
5508.72 1167
5509.42 1271
5510.12 1300
5510.82 1250
5511.52 1179
5512.22 1137
5512.92 1132
5513.62 1091
5514.32 1014
5515.02 1038
5515.72 965
5516.42 873
5517.12 963
5517.82 1038
5518.52 937
5519.22 881
5519.93 1008
5520.63 987
5521.33 903
5522.03 801
5522.73 770
5523.43 697
5524.13 813
5524.83 733
5525.53 819
5526.23 767
5526.94 776
5527.64 766
5528.34 708
5529.04 749
5529.74 678
5530.44 716
5531.14 712
5531.85 645
5532.55 734
5533.25 710
5533.95 696
5534.65 653
5535.35 729
5536.06 699
5536.76 628
5537.46 662
5538.16 639
5538.86 666
5539.57 622
5540.27 587
5540.97 641
5541.67 707
5542.37 610
5543.08 577
5543.78 554
5544.48 659
5545.18 651
5545.89 606
5546.59 633
5547.29 582
5547.99 555
5548.70 607
5549.40 660
5550.10 618
5550.81 654
5551.51 601
5552.21 647
5552.91 526
5553.62 502
5554.32 583
5555.02 595
5555.73 570
5556.43 598
5557.13 573
5557.84 551
5558.54 639
5559.24 680
5559.95 590
5560.65 622
5561.35 710
5562.06 663
5562.76 530
5563.46 594
5564.17 662
5564.87 638
5565.57 659
5566.28 622
5566.98 668
5567.69 537
5568.39 594
5569.09 605
5569.80 564
5570.50 520
5571.21 564
5571.91 627
5572.61 602
5573.32 639
5574.02 603
5574.73 624
5575.43 595
5576.14 544
5576.84 585
5577.54 581
5578.25 607
5578.95 684
5579.66 579
5580.36 539
5581.07 593
5581.77 553
5582.48 542
5583.18 518
5583.89 479
5584.59 579
5585.30 625
5586.00 680
5586.71 603
5587.41 625
5588.12 570
5588.82 516
5589.53 612
5590.23 565
5590.94 518
5591.64 488
5592.35 482
5593.05 573
5593.76 561
5594.47 621
5595.17 586
5595.88 509
5596.58 531
5597.29 541
5597.99 588
5598.70 536
5599.41 500
5600.11 483
5600.82 489
5601.52 445
5602.23 518
5602.94 459
5603.64 444
5604.35 472
5605.05 469
5605.76 516
5606.47 548
5607.17 431
5607.88 438
5608.59 482
5609.29 502
5610.00 549
5610.70 530
5611.41 516
5612.12 504
5612.82 554
5613.53 601
5614.24 544
5614.95 501
5615.65 544
5616.36 627
5617.07 564
5617.77 425
5618.48 505
5619.19 537
5619.89 546
5620.60 501
5621.31 528
5622.02 530
5622.72 569
5623.43 573
5624.14 599
5624.85 642
5625.55 621
5626.26 573
5626.97 563
5627.68 646
5628.38 647
5629.09 611
5629.80 634
5630.51 660
5631.21 596
5631.92 556
5632.63 503
5633.34 520
5634.05 598
5634.75 574
5635.46 480
5636.17 529
5636.88 649
5637.59 628
5638.30 589
5639.00 630
5639.71 648
5640.42 612
5641.13 667
5641.84 636
5642.55 614
5643.26 574
5643.96 566
5644.67 653
5645.38 604
5646.09 602
5646.80 566
5647.51 595
5648.22 671
5648.93 665
5649.64 537
5650.34 555
5651.05 571
5651.76 620
5652.47 639
5653.18 679
5653.89 711
5654.60 870
5655.31 906
5656.02 951
5656.73 1041
5657.44 912
5658.15 963
5658.86 1024
5659.57 998
5660.28 941
5660.99 802
5661.70 745
5662.41 666
5663.12 634
5663.83 708
5664.54 577
5665.25 527
5665.96 703
5666.67 610
5667.38 549
5668.09 570
5668.80 613
5669.51 600
5670.22 582
5670.93 569
5671.64 625
5672.35 547
5673.06 547
5673.77 615
5674.48 591
5675.19 569
5675.90 509
5676.61 622
5677.32 544
5678.03 488
5678.74 526
5679.45 505
5680.17 576
5680.88 634
5681.59 638
5682.30 573
5683.01 541
5683.72 503
5684.43 515
5685.14 491
5685.85 480
5686.57 583
5687.28 530
5687.99 517
5688.70 520
5689.41 501
5690.12 466
5690.84 476
5691.55 520
5692.26 483
5692.97 466
5693.68 518
5694.39 452
5695.11 472
5695.82 504
5696.53 493
5697.24 475
5697.95 525
5698.67 483
5699.38 502
5700.09 487
5700.80 471
5701.51 470
5702.23 482
5702.94 469
5703.65 523
5704.36 539
5705.08 462
5705.79 473
5706.50 467
5707.21 485
5707.93 475
5708.64 480
5709.35 455
5710.07 481
5710.78 475
5711.49 384
5712.20 437
5712.92 434
5713.63 475
5714.34 480
5715.06 463
5715.77 408
5716.48 407
5717.20 455
5717.91 492
5718.62 454
5719.34 466
5720.05 439
5720.76 507
5721.48 499
5722.19 490
5722.90 529
5723.62 489
5724.33 512
5725.05 551
5725.76 473
5726.47 487
5727.19 473
5727.90 575
5728.61 519
5729.33 558
5730.04 459
5730.76 418
5731.47 515
5732.19 497
5732.90 540
5733.61 494
5734.33 627
5735.04 520
5735.76 456
5736.47 497
5737.19 429
5737.90 406
5738.61 472
5739.33 498
5740.04 420
5740.76 502
5741.47 439
5742.19 528
5742.90 481
5743.62 479
5744.33 509
5745.05 457
5745.76 558
5746.48 454
5747.19 531
5747.91 465
5748.62 486
5749.34 478
5750.05 392
5750.77 450
5751.49 464
5752.20 469
5752.92 420
5753.63 505
5754.35 426
5755.06 387
5755.78 389
5756.49 447
5757.21 404
5757.93 383
5758.64 388
5759.36 452
5760.07 404
5760.79 466
5761.51 465
5762.22 442
5762.94 399
5763.65 436
5764.37 402
5765.09 433
5765.80 458
5766.52 437
5767.24 430
5767.95 477
5768.67 412
5769.39 422
5770.10 422
5770.82 465
5771.53 448
5772.25 435
5772.97 439
5773.69 409
5774.40 384
5775.12 433
5775.84 432
5776.55 414
5777.27 413
5777.99 424
5778.70 435
5779.42 465
5780.14 452
5780.86 424
5781.57 458
5782.29 424
5783.01 403
5783.72 426
5784.44 395
5785.16 446
5785.88 406
5786.59 415
5787.31 483
5788.03 425
5788.75 453
5789.47 472
5790.18 426
5790.90 414
5791.62 399
5792.34 453
5793.06 485
5793.77 425
5794.49 430
5795.21 486
5795.93 536
5796.65 469
5797.36 460
5798.08 455
5798.80 467
5799.52 522
5800.24 561
5800.96 597
5801.67 601
5802.39 556
5803.11 483
5803.83 581
5804.55 555
5805.27 533
5805.99 530
5806.71 485
5807.42 492
5808.14 500
5808.86 586
5809.58 485
5810.30 428
5811.02 414
5811.74 465
5812.46 459
5813.18 433
5813.90 459
5814.62 441
5815.34 490
5816.05 480
5816.77 409
5817.49 401
5818.21 414
5818.93 386
5819.65 422
5820.37 439
5821.09 431
5821.81 512
5822.53 447
5823.25 446
5823.97 423
5824.69 425
5825.41 563
5826.13 516
5826.85 482
5827.57 489
5828.29 425
5829.01 437
5829.73 477
5830.45 493
5831.17 499
5831.89 448
5832.61 414
5833.33 400
5834.05 430
5834.78 437
5835.50 418
5836.22 428
5836.94 434
5837.66 491
5838.38 507
5839.10 448
5839.82 441
5840.54 488
5841.26 507
5841.98 506
5842.70 447
5843.43 385
5844.15 398
5844.87 443
5845.59 433
5846.31 439
5847.03 371
5847.75 449
5848.47 474
5849.20 520
5849.92 456
5850.64 508
5851.36 471
5852.08 468
5852.80 467
5853.53 471
5854.25 527
5854.97 497
5855.69 464
5856.41 453
5857.14 437
5857.86 372
5858.58 388
5859.30 405
5860.02 436
5860.75 427
5861.47 406
5862.19 443
5862.91 456
5863.64 444
5864.36 446
5865.08 544
5865.80 477
5866.52 434
5867.25 446
5867.97 570
5868.69 539
5869.42 512
5870.14 473
5870.86 474
5871.58 509
5872.31 495
5873.03 519
5873.75 453
5874.48 504
5875.20 498
5875.92 484
5876.65 478
5877.37 424
5878.09 524
5878.81 539
5879.54 467
5880.26 527
5880.99 581
5881.71 513
5882.43 538
5883.16 583
5883.88 600
5884.60 642
5885.33 600
5886.05 522
5886.77 520
5887.50 518
5888.22 518
5888.95 515
5889.67 572
5890.39 534
5891.12 449
5891.84 550
5892.57 475
5893.29 479
5894.01 580
5894.74 514
5895.46 489
5896.19 522
5896.91 510
5897.64 522
5898.36 451
5899.09 546
5899.81 555
5900.53 516
5901.26 501
5901.98 646
5902.71 618
5903.43 564
5904.16 585
5904.88 580
5905.61 586
5906.33 566
5907.06 545
5907.78 566
5908.51 635
5909.23 647
5909.96 593
5910.68 610
5911.41 572
5912.14 626
5912.86 603
5913.59 638
5914.31 608
5915.04 578
5915.76 562
5916.49 639
5917.21 671
5917.94 673
5918.67 666
5919.39 671
5920.12 727
5920.84 604
5921.57 543
5922.29 635
5923.02 741
5923.75 677
5924.47 753
5925.20 685
5925.93 665
5926.65 699
5927.38 683
5928.10 728
5928.83 640
5929.56 710
5930.28 757
5931.01 784
5931.74 675
5932.46 695
5933.19 663
5933.92 728
5934.64 775
5935.37 777
5936.10 845
5936.82 839
5937.55 819
5938.28 742
5939.00 843
5939.73 1002
5940.46 988
5941.19 926
5941.91 905
5942.64 916
5943.37 1008
5944.09 1012
5944.82 1024
5945.55 918
5946.28 1045
5947.00 1179
5947.73 1268
5948.46 1251
5949.19 1406
5949.92 1468
5950.64 1557
5951.37 1657
5952.10 1731
5952.83 1608
5953.55 1537
5954.28 1633
5955.01 1547
5955.74 1520
5956.47 1436
5957.19 1485
5957.92 1489
5958.65 1425
5959.38 1516
5960.11 1632
5960.84 1579
5961.56 1403
5962.29 1610
5963.02 1781
5963.75 1953
5964.48 2212
5965.21 2442
5965.94 2560
5966.66 2663
5967.39 2652
5968.12 2735
5968.85 2530
5969.58 2355
5970.31 2213
5971.04 2157
5971.77 2143
5972.50 1991
5973.22 1924
5973.95 1987
5974.68 2086
5975.41 2046
5976.14 1988
5976.87 2075
5977.60 2023
5978.33 2115
5979.06 2345
5979.79 2254
5980.52 2332
5981.25 2324
5981.98 2461
5982.71 2396
5983.44 2275
5984.17 2379
5984.90 2362
5985.63 2361
5986.36 2235
5987.09 2470
5987.82 2408
5988.55 2234
5989.28 2286
5990.01 2410
5990.74 2450
5991.47 2354
5992.20 2516
5992.93 2526
5993.66 2571
5994.39 2770
5995.12 2714
5995.85 2610
5996.58 2575
5997.31 2656
5998.04 2723
5998.77 2751
5999.50 2620
6000.23 2591
6000.96 2538
6001.69 2562
6002.42 2407
6003.16 2481
6003.89 2563
6004.62 2590
6005.35 2664
6006.08 2982
6006.81 3417
6007.54 3846
6008.27 4414
6009.00 5124
6009.74 6373
6010.47 7072
6011.20 7675
6011.93 8667
6012.66 8892
6013.39 9095
6014.13 8912
6014.86 8623
6015.59 7830
6016.32 7079
6017.05 6027
6017.78 5120
6018.52 4410
6019.25 3816
6019.98 3399
6020.71 2676
6021.44 2430
6022.18 2096
6022.91 1916
6023.64 1844
6024.37 1761
6025.10 1724
6025.84 1674
6026.57 1793
6027.30 1615
6028.03 1606
6028.77 1527
6029.50 1512
6030.23 1703
6030.96 1566
6031.70 1542
6032.43 1375
6033.16 1370
6033.90 1399
6034.63 1426
6035.36 1468
6036.09 1429
6036.83 1388
6037.56 1613
6038.29 1793
6039.03 1716
6039.76 1583
6040.49 1615
6041.23 1551
6041.96 1650
6042.69 1755
6043.43 1909
6044.16 1730
6044.89 1858
6045.63 1862
6046.36 1889
6047.09 1884
6047.83 1920
6048.56 2107
6049.29 2391
6050.03 2449
6050.76 2525
6051.50 2688
6052.23 2791
6052.96 2660
6053.70 2604
6054.43 2415
6055.17 2366
6055.90 2325
6056.63 2211
6057.37 2020
6058.10 1966
6058.84 1879
6059.57 1864
6060.31 1835
6061.04 1706
6061.77 1702
6062.51 1731
6063.24 1697
6063.98 1634
6064.71 1672
6065.45 1605
6066.18 1564
6066.92 1533
6067.65 1429
6068.39 1578
6069.12 1496
6069.86 1452
6070.59 1367
6071.33 1444
6072.06 1477
6072.80 1501
6073.53 1384
6074.27 1314
6075.00 1341
6075.74 1312
6076.47 1187
6077.21 1174
6077.95 1141
6078.68 1219
6079.42 1186
6080.15 1201
6080.89 1129
6081.62 1160
6082.36 1064
6083.09 1044
6083.83 1101
6084.57 1093
6085.30 1111
6086.04 1032
6086.77 1086
6087.51 975
6088.25 1100
6088.98 1058
6089.72 1080
6090.46 1147
6091.19 1194
6091.93 1192
6092.66 1266
6093.40 1193
6094.14 1091
6094.87 1157
6095.61 1176
6096.35 1047
6097.08 977
6097.82 980
6098.56 1001
6099.29 989
6100.03 934
6100.77 1059
6101.50 1032
6102.24 972
6102.98 911
6103.72 914
6104.45 1021
6105.19 977
6105.93 920
6106.66 970
6107.40 879
6108.14 969
6108.88 994
6109.61 989
6110.35 930
6111.09 908
6111.83 982
6112.56 1046
6113.30 1020
6114.04 1045
6114.78 1007
6115.51 998
6116.25 942
6116.99 984
6117.73 979
6118.47 982
6119.20 1074
6119.94 1093
6120.68 1179
6121.42 1074
6122.16 1138
6122.89 1200
6123.63 1177
6124.37 1102
6125.11 1140
6125.85 1177
6126.59 1221
6127.32 1205
6128.06 1215
6128.80 1173
6129.54 1210
6130.28 1192
6131.02 1126
6131.76 1170
6132.49 1193
6133.23 1201
6133.97 1144
6134.71 1135
6135.45 1130
6136.19 1238
6136.93 1262
6137.67 1178
6138.41 1142
6139.15 1225
6139.88 1164
6140.62 1197
6141.36 1143
6142.10 1179
6142.84 1132
6143.58 1123
6144.32 1167
6145.06 1253
6145.80 1190
6146.54 1239
6147.28 1233
6148.02 1419
6148.76 1391
6149.50 1350
6150.24 1272
6150.98 1382
6151.72 1357
6152.46 1374
6153.20 1391
6153.94 1387
6154.68 1472
6155.42 1503
6156.16 1407
6156.90 1499
6157.64 1486
6158.38 1524
6159.12 1497
6159.86 1548
6160.60 1536
6161.34 1663
6162.08 1729
6162.82 1943
6163.56 2053
6164.30 1926
6165.05 2094
6165.79 2195
6166.53 2344
6167.27 2478
6168.01 2418
6168.75 2354
6169.49 2289
6170.23 2309
6170.97 2295
6171.71 2141
6172.46 2073
6173.20 1991
6173.94 1966
6174.68 1903
6175.42 1869
6176.16 1796
6176.90 1813
6177.64 1942
6178.39 1964
6179.13 1939
6179.87 1909
6180.61 1978
6181.35 1964
6182.09 2078
6182.84 2292
6183.58 2195
6184.32 2141
6185.06 2165
6185.80 2127
6186.55 2060
6187.29 2296
6188.03 2218
6188.77 2350
6189.52 2390
6190.26 2498
6191.00 2634
6191.74 2638
6192.48 2810
6193.23 2898
6193.97 2902
6194.71 2888
6195.45 2939
6196.20 2915
6196.94 2953
6197.68 2838
6198.43 2910
6199.17 2821
6199.91 2854
6200.65 2970
6201.40 3082
6202.14 3338
6202.88 3887
6203.63 4844
6204.37 5892
6205.11 7455
6205.86 9453
6206.60 11535
6207.34 13355
6208.09 15270
6208.83 16424
6209.57 16825
6210.32 16934
6211.06 15778
6211.80 14166
6212.55 12088
6213.29 10317
6214.03 8549
6214.78 6872
6215.52 5607
6216.26 4531
6217.01 3849
6217.75 3323
6218.50 3043
6219.24 3040
6219.98 2874
6220.73 2882
6221.47 3149
6222.22 3252
6222.96 3347
6223.71 3318
6224.45 3593
6225.19 3679
6225.94 3444
6226.68 3273
6227.43 3080
6228.17 2762
6228.92 2617
6229.66 2307
6230.41 2104
6231.15 1979
6231.90 1853
6232.64 1900
6233.39 1911
6234.13 1820
6234.87 1827
6235.62 1810
6236.36 1974
6237.11 2252
6237.86 2439
6238.60 2629
6239.35 2860
6240.09 2830
6240.84 2672
6241.58 2848
6242.33 2666
6243.07 2269
6243.82 2243
6244.56 2216
6245.31 2139
6246.05 2042
6246.80 2172
6247.55 2194
6248.29 2056
6249.04 2047
6249.78 1910
6250.53 1915
6251.27 1958
6252.02 1947
6252.77 1910
6253.51 1848
6254.26 1985
6255.01 1991
6255.75 1980
6256.50 1879
6257.24 1859
6257.99 1833
6258.74 1782
6259.48 1861
6260.23 1758
6260.98 1662
6261.72 1665
6262.47 1692
6263.22 1564
6263.96 1553
6264.71 1553
6265.46 1521
6266.20 1603
6266.95 1580
6267.70 1508
6268.44 1611
6269.19 1495
6269.94 1466
6270.68 1506
6271.43 1515
6272.18 1577
6272.93 1616
6273.67 1572
6274.42 1683
6275.17 1567
6275.92 1611
6276.66 1608
6277.41 1631
6278.16 1704
6278.91 1760
6279.65 1671
6280.40 1572
6281.15 1604
6281.90 1682
6282.64 1481
6283.39 1451
6284.14 1413
6284.89 1350
6285.64 1285
6286.38 1321
6287.13 1289
6287.88 1365
6288.63 1286
6289.38 1226
6290.12 1165
6290.87 1196
6291.62 1145
6292.37 1262
6293.12 1273
6293.87 1248
6294.61 1260
6295.36 1242
6296.11 1223
6296.86 1140
6297.61 1278
6298.36 1270
6299.11 1186
6299.86 1173
6300.60 1146
6301.35 1067
6302.10 1062
6302.85 1099
6303.60 1078
6304.35 1089
6305.10 1095
6305.85 1096
6306.60 1076
6307.35 1203
6308.10 1304
6308.85 1257
6309.59 1298
6310.34 1388
6311.09 1442
6311.84 1379
6312.59 1381
6313.34 1508
6314.09 1504
6314.84 1529
6315.59 1457
6316.34 1385
6317.09 1448
6317.84 1419
6318.59 1436
6319.34 1405
6320.09 1328
6320.84 1316
6321.59 1208
6322.34 1127
6323.09 1149
6323.84 1188
6324.59 1146
6325.34 1139
6326.09 965
6326.84 1004
6327.59 1024
6328.34 1016
6329.09 930
6329.85 855
6330.60 919
6331.35 934
6332.10 860
6332.85 850
6333.60 859
6334.35 922
6335.10 997
6335.85 969
6336.60 967
6337.35 906
6338.10 913
6338.86 845
6339.61 873
6340.36 890
6341.11 859
6341.86 825
6342.61 782
6343.36 892
6344.12 880
6344.87 774
6345.62 876
6346.37 909
6347.12 935
6347.87 923
6348.62 964
6349.38 1105
6350.13 1048
6350.88 1057
6351.63 1147
6352.38 1052
6353.14 1211
6353.89 1173
6354.64 1165
6355.39 1061
6356.14 1117
6356.90 1164
6357.65 1061
6358.40 1059
6359.15 920
6359.91 962
6360.66 958
6361.41 983
6362.16 997
6362.92 948
6363.67 901
6364.42 935
6365.17 981
6365.93 898
6366.68 955
6367.43 987
6368.19 1034
6368.94 986
6369.69 902
6370.44 897
6371.20 880
6371.95 953
6372.70 836
6373.46 1001
6374.21 945
6374.96 915
6375.72 888
6376.47 880
6377.22 826
6377.98 772
6378.73 876
6379.48 986
6380.24 948
6380.99 883
6381.75 924
6382.50 869
6383.25 866
6384.01 942
6384.76 850
6385.51 799
6386.27 736
6387.02 775
6387.78 832
6388.53 800
6389.28 833
6390.04 731
6390.79 761
6391.55 816
6392.30 806
6393.06 776
6393.81 818
6394.56 868
6395.32 864
6396.07 797
6396.83 709
6397.58 794
6398.34 806
6399.09 719
6399.85 708
6400.60 749
6401.36 684
6402.11 793
6402.87 820
6403.62 806
6404.38 789
6405.13 790
6405.89 858
6406.64 873
6407.40 884
6408.15 807
6408.91 859
6409.66 806
6410.42 867
6411.17 770
6411.93 820
6412.68 823
6413.44 806
6414.20 797
6414.95 735
6415.71 765
6416.46 745
6417.22 817
6417.97 845
6418.73 783
6419.49 842
6420.24 738
6421.00 813
6421.75 772
6422.51 821
6423.27 778
6424.02 845
6424.78 797
6425.54 776
6426.29 764
6427.05 728
6427.80 787
6428.56 700
6429.32 728
6430.07 763
6430.83 721
6431.59 808
6432.34 764
6433.10 766
6433.86 786
6434.61 810
6435.37 828
6436.13 874
6436.88 728
6437.64 774
6438.40 877
6439.16 771
6439.91 773
6440.67 779
6441.43 744
6442.18 738
6442.94 750
6443.70 730
6444.46 730
6445.21 856
6445.97 935
6446.73 778
6447.49 754
6448.24 748
6449.00 815
6449.76 756
6450.52 746
6451.28 841
6452.03 825
6452.79 755
6453.55 836
6454.31 820
6455.06 908
6455.82 949
6456.58 947
6457.34 950
6458.10 914
6458.86 968
6459.61 970
6460.37 965
6461.13 957
6461.89 908
6462.65 990
6463.41 932
6464.16 993
6464.92 1056
6465.68 954
6466.44 925
6467.20 875
6467.96 938
6468.72 1010
6469.48 987
6470.23 974
6470.99 949
6471.75 1091
6472.51 1021
6473.27 1149
6474.03 1091
6474.79 1101
6475.55 1123
6476.31 1220
6477.07 1194
6477.83 1106
6478.59 1075
6479.35 1148
6480.10 1215
6480.86 1180
6481.62 1168
6482.38 1217
6483.14 1302
6483.90 1337
6484.66 1303
6485.42 1251
6486.18 1388
6486.94 1424
6487.70 1477
6488.46 1450
6489.22 1505
6489.98 1509
6490.74 1659
6491.50 1656
6492.26 1706
6493.02 1759
6493.78 1986
6494.54 1950
6495.30 1889
6496.06 1831
6496.82 2020
6497.59 1905
6498.35 1890
6499.11 1930
6499.87 1847
6500.63 1787
6501.39 1841
6502.15 1841
6502.91 1703
6503.67 1823
6504.43 1933
6505.19 1989
6505.95 1986
6506.71 2066
6507.48 2056
6508.24 1993
6509.00 2129
6509.76 2152
6510.52 2281
6511.28 2280
6512.04 2239
6512.80 2280
6513.57 2187
6514.33 2150
6515.09 2175
6515.85 2408
6516.61 2485
6517.37 2408
6518.14 2382
6518.90 2543
6519.66 2678
6520.42 2859
6521.18 2993
6521.95 3068
6522.71 3382
6523.47 3656
6524.23 4144
6524.99 4552
6525.76 4895
6526.52 5168
6527.28 5453
6528.04 5664
6528.80 5579
6529.57 5465
6530.33 5780
6531.09 5669
6531.85 6219
6532.62 7157
6533.38 8111
6534.14 9452
6534.91 10684
6535.67 11441
6536.43 12166
6537.19 12034
6537.96 11426
6538.72 10500
6539.48 8936
6540.25 7460
6541.01 6197
6541.77 5098
6542.53 4250
6543.30 3383
6544.06 3035
6544.82 2572
6545.59 2275
6546.35 2227
6547.11 2105
6547.88 2046
6548.64 2059
6549.41 1933
6550.17 1974
6550.93 1904
6551.70 1873
6552.46 1795
6553.22 1880
6553.99 1857
6554.75 1743
6555.52 1724
6556.28 1777
6557.04 1820
6557.81 1696
6558.57 1598
6559.34 1731
6560.10 1820
6560.86 1866
6561.63 1861
6562.39 2049
6563.16 2117
6563.92 2059
6564.69 1957
6565.45 2113
6566.21 2150
6566.98 2161
6567.74 2130
6568.51 2017
6569.27 1905
6570.04 1993
6570.80 2099
6571.57 2077
6572.33 2120
6573.10 2149
6573.86 2361
6574.63 2376
6575.39 2384
6576.16 2392
6576.92 2456
6577.69 2387
6578.45 2371
6579.22 2297
6579.98 2316
6580.75 2180
6581.51 2166
6582.28 2168
6583.05 2057
6583.81 2088
6584.58 2124
6585.34 2170
6586.11 2158
6586.87 2297
6587.64 2524
6588.41 2599
6589.17 2856
6589.94 3179
6590.70 3599
6591.47 3857
6592.24 4253
6593.00 4533
6593.77 4922
6594.53 5019
6595.30 4996
6596.07 4799
6596.83 4293
6597.60 3994
6598.37 3640
6599.13 3272
6599.90 2825
6600.66 2557
6601.43 2341
6602.20 2131
6602.96 1962
6603.73 1917
6604.50 1907
6605.26 1880
6606.03 1704
6606.80 1695
6607.57 1789
6608.33 1815
6609.10 1840
6609.87 1729
6610.63 1629
6611.40 1542
6612.17 1613
6612.94 1628
6613.70 1570
6614.47 1648
6615.24 1534
6616.00 1551
6616.77 1544
6617.54 1462
6618.31 1401
6619.08 1414
6619.84 1447
6620.61 1410
6621.38 1490
6622.15 1425
6622.91 1474
6623.68 1425
6624.45 1298
6625.22 1340
6625.99 1448
6626.75 1432
6627.52 1387
6628.29 1492
6629.06 1543
6629.83 1664
6630.59 1797
6631.36 1901
6632.13 2026
6632.90 2123
6633.67 2259
6634.44 2277
6635.21 2170
6635.97 2052
6636.74 2139
6637.51 2016
6638.28 1988
6639.05 1697
6639.82 1646
6640.59 1510
6641.36 1520
6642.12 1537
6642.89 1444
6643.66 1351
6644.43 1368
6645.20 1336
6645.97 1402
6646.74 1423
6647.51 1406
6648.28 1443
6649.05 1474
6649.82 1456
6650.59 1424
6651.36 1540
6652.12 1585
6652.89 1420
6653.66 1430
6654.43 1492
6655.20 1593
6655.97 1647
6656.74 1578
6657.51 1459
6658.28 1436
6659.05 1355
6659.82 1254
6660.59 1316
6661.36 1355
6662.13 1340
6662.90 1300
6663.67 1385
6664.44 1423
6665.21 1367
6665.98 1298
6666.75 1431
6667.52 1448
6668.30 1412
6669.07 1376
6669.84 1454
6670.61 1364
6671.38 1439
6672.15 1438
6672.92 1381
6673.69 1480
6674.46 1432
6675.23 1401
6676.00 1260
6676.77 1308
6677.54 1456
6678.32 1603
6679.09 1528
6679.86 1562
6680.63 1571
6681.40 1707
6682.17 1805
6682.94 1869
6683.71 1892
6684.49 2026
6685.26 1975
6686.03 1836
6686.80 1841
6687.57 1611
6688.34 1572
6689.11 1534
6689.89 1465
6690.66 1444
6691.43 1273
6692.20 1269
6692.97 1373
6693.75 1273
6694.52 1393
6695.29 1270
6696.06 1376
6696.83 1272
6697.61 1260
6698.38 1306
6699.15 1268
6699.92 1197
6700.70 1192
6701.47 1183
6702.24 1218
6703.01 1164
6703.79 1200
6704.56 1186
6705.33 1117
6706.10 1092
6706.88 1234
6707.65 1369
6708.42 1401
6709.19 1304
6709.97 1232
6710.74 1156
6711.51 1141
6712.29 1143
6713.06 1126
6713.83 1003
6714.61 1114
6715.38 1134
6716.15 1061
6716.92 1047
6717.70 1074
6718.47 1025
6719.24 1119
6720.02 1104
6720.79 1085
6721.57 1110
6722.34 1215
6723.11 1136
6723.89 1082
6724.66 1117
6725.43 1170
6726.21 1113
6726.98 1083
6727.76 1162
6728.53 1196
6729.30 1189
6730.08 1170
6730.85 1276
6731.63 1177
6732.40 1307
6733.17 1382
6733.95 1382
6734.72 1311
6735.50 1300
6736.27 1233
6737.05 1199
6737.82 1232
6738.59 1327
6739.37 1461
6740.14 1318
6740.92 1275
6741.69 1258
6742.47 1423
6743.24 1443
6744.02 1370
6744.79 1433
6745.57 1535
6746.34 1594
6747.12 1744
6747.89 1757
6748.67 1918
6749.44 2063
6750.22 2142
6750.99 2201
6751.77 2465
6752.54 2495
6753.32 2336
6754.09 2053
6754.87 1944
6755.65 1841
6756.42 1721
6757.20 1596
6757.97 1530
6758.75 1426
6759.52 1386
6760.30 1363
6761.08 1289
6761.85 1287
6762.63 1303
6763.40 1266
6764.18 1233
6764.96 1240
6765.73 1330
6766.51 1189
6767.28 1190
6768.06 1282
6768.84 1232
6769.61 1128
6770.39 1155
6771.17 1108
6771.94 1051
6772.72 1121
6773.50 1081
6774.27 1043
6775.05 1143
6775.82 1124
6776.60 1175
6777.38 1153
6778.16 1144
6778.93 1088
6779.71 1097
6780.49 1144
6781.26 1079
6782.04 1089
6782.82 1048
6783.59 1062
6784.37 1009
6785.15 1006
6785.93 1020
6786.70 1057
6787.48 970
6788.26 907
6789.04 988
6789.81 1080
6790.59 1104
6791.37 1026
6792.15 1026
6792.92 913
6793.70 935
6794.48 921
6795.26 1056
6796.03 997
6796.81 953
6797.59 989
6798.37 967
6799.15 1011
6799.92 991
6800.70 1015
6801.48 1074
6802.26 1199
6803.04 1234
6803.81 1279
6804.59 1261
6805.37 1300
6806.15 1133
6806.93 1109
6807.71 1125
6808.49 1191
6809.26 1052
6810.04 1139
6810.82 1009
6811.60 987
6812.38 1025
6813.16 1050
6813.94 996
6814.72 1004
6815.49 1171
6816.27 1068
6817.05 1097
6817.83 1044
6818.61 1085
6819.39 1160
6820.17 1112
6820.95 1112
6821.73 985
6822.51 1019
6823.29 1046
6824.07 1005
6824.85 1049
6825.62 1025
6826.40 958
6827.18 959
6827.96 969
6828.74 1019
6829.52 875
6830.30 956
6831.08 951
6831.86 974
6832.64 1027
6833.42 938
6834.20 1005
6834.98 1013
6835.76 1006
6836.54 1063
6837.32 1018
6838.10 971
6838.88 983
6839.66 1018
6840.44 979
6841.22 999
6842.01 1033
6842.79 1007
6843.57 994
6844.35 1016
6845.13 1083
6845.91 1267
6846.69 1368
6847.47 1542
6848.25 1792
6849.03 1851
6849.81 2132
6850.59 2190
6851.37 2152
6852.16 2015
6852.94 2050
6853.72 1967
6854.50 1727
6855.28 1543
6856.06 1354
6856.84 1386
6857.62 1261
6858.41 1125
6859.19 1056
6859.97 1055
6860.75 1076
6861.53 1149
6862.31 1182
6863.09 1140
6863.88 1242
6864.66 1190
6865.44 1224
6866.22 1382
6867.00 1417
6867.79 1401
6868.57 1356
6869.35 1207
6870.13 1317
6870.91 1284
6871.70 1262
6872.48 1230
6873.26 1300
6874.04 1280
6874.83 1259
6875.61 1142
6876.39 1207
6877.17 1318
6877.96 1427
6878.74 1374
6879.52 1425
6880.30 1494
6881.09 1573
6881.87 1639
6882.65 1664
6883.43 1773
6884.22 2044
6885.00 2324
6885.78 2617
6886.57 2926
6887.35 3350
6888.13 3419
6888.92 3044
6889.70 2839
6890.48 2492
6891.26 2491
6892.05 2343
6892.83 1956
6893.62 1748
6894.40 1727
6895.18 1690
6895.97 1513
6896.75 1592
6897.53 1673
6898.32 1646
6899.10 1663
6899.88 1548
6900.67 1513
6901.45 1428
6902.24 1531
6903.02 1599
6903.80 1564
6904.59 1584
6905.37 1657
6906.16 1499
6906.94 1420
6907.72 1313
6908.51 1292
6909.29 1399
6910.08 1376
6910.86 1328
6911.65 1257
6912.43 1350
6913.21 1303
6914.00 1189
6914.78 1216
6915.57 1181
6916.35 1196
6917.14 1179
6917.92 1234
6918.71 1289
6919.49 1295
6920.28 1367
6921.06 1341
6921.85 1279
6922.63 1217
6923.42 1311
6924.20 1314
6924.99 1343
6925.77 1321
6926.56 1386
6927.34 1393
6928.13 1441
6928.91 1581
6929.70 1492
6930.49 1529
6931.27 1447
6932.06 1522
6932.84 1559
6933.63 1466
6934.41 1435
6935.20 1498
6935.99 1550
6936.77 1591
6937.56 1711
6938.34 1741
6939.13 1911
6939.92 1977
6940.70 2110
6941.49 2294
6942.27 2317
6943.06 2370
6943.85 2452
6944.63 2633
6945.42 2726
6946.21 2741
6946.99 2799
6947.78 2866
6948.57 2809
6949.35 2540
6950.14 2457
6950.92 2210
6951.71 2270
6952.50 2250
6953.29 2047
6954.07 2050
6954.86 1951
6955.65 2034
6956.43 2008
6957.22 1977
6958.01 1928
6958.79 2067
6959.58 2043
6960.37 2156
6961.16 2116
6961.94 2255
6962.73 2149
6963.52 2217
6964.31 2315
6965.09 2330
6965.88 2452
6966.67 2554
6967.46 2659
6968.24 2855
6969.03 3019
6969.82 3016
6970.61 3031
6971.39 2864
6972.18 3059
6972.97 3058
6973.76 2901
6974.55 3009
6975.33 3002
6976.12 3129
6976.91 3056
6977.70 3155
6978.49 3528
6979.27 3988
6980.06 4687
6980.85 6170
6981.64 7755
6982.43 9483
6983.22 11560
6984.01 13821
6984.79 15744
6985.58 16423
6986.37 16470
6987.16 15807
6987.95 14216
6988.74 11998
6989.53 10413
6990.32 8631
6991.10 6823
6991.89 5468
6992.68 4449
6993.47 3808
6994.26 3374
6995.05 2837
6995.84 2659
6996.63 2691
6997.42 2633
6998.21 2667
6999.00 2826
6999.79 2920
7000.58 3022
7001.36 2964
7002.15 2912
7002.94 2723
7003.73 2595
7004.52 2288
7005.31 2061
7006.10 1819
7006.89 1723
7007.68 1492
7008.47 1489
7009.26 1580
7010.05 1658
7010.84 1663
7011.63 1750
7012.42 1880
7013.21 1810
7014.00 1748
7014.79 1610
7015.58 1763
7016.37 1707
7017.16 1644
7017.96 1711
7018.75 1601
7019.54 1602
7020.33 1712
7021.12 1772
7021.91 1780
7022.70 1761
7023.49 1825
7024.28 1800
7025.07 1750
7025.86 1813
7026.65 1828
7027.44 1716
7028.24 1739
7029.03 1710
7029.82 1626
7030.61 1504
7031.40 1513
7032.19 1547
7032.98 1523
7033.77 1437
7034.57 1549
7035.36 1561
7036.15 1554
7036.94 1629
7037.73 1762
7038.52 1721
7039.32 1779
7040.11 1967
7040.90 1973
7041.69 2011
7042.48 1978
7043.27 2029
7044.07 2047
7044.86 2050
7045.65 2186
7046.44 2320
7047.23 2631
7048.03 2786
7048.82 3073
7049.61 3237
7050.40 3261
7051.20 3149
7051.99 2903
7052.78 2544
7053.57 2234
7054.37 2008
7055.16 1957
7055.95 1888
7056.74 1819
7057.54 1762
7058.33 1821
7059.12 1829
7059.91 1743
7060.71 1729
7061.50 1693
7062.29 1684
7063.09 1694
7063.88 1642
7064.67 1635
7065.47 1600
7066.26 1582
7067.05 1551
7067.85 1591
7068.64 1533
7069.43 1396
7070.23 1450
7071.02 1330
7071.81 1331
7072.61 1393
7073.40 1311
7074.19 1286
7074.99 1195
7075.78 1260
7076.57 1208
7077.37 1261
7078.16 1238
7078.96 1237
7079.75 1230
7080.54 1222
7081.34 1217
7082.13 1198
7082.93 1238
7083.72 1160
7084.51 1141
7085.31 1178
7086.10 1131
7086.90 1129
7087.69 1133
7088.49 1076
7089.28 1139
7090.08 1072
7090.87 1054
7091.66 1087
7092.46 1010
7093.25 967
7094.05 1022
7094.84 959
7095.64 980
7096.43 920
7097.23 909
7098.02 942
7098.82 959
7099.61 950
7100.41 1013
7101.20 897
7102.00 973
7102.79 925
7103.59 923
7104.38 882
7105.18 861
7105.98 848
7106.77 898
7107.57 829
7108.36 900
7109.16 835
7109.95 842
7110.75 903
7111.54 914
7112.34 837
7113.14 951
7113.93 999
7114.73 992
7115.52 985
7116.32 918
7117.12 964
7117.91 948
7118.71 983
7119.50 912
7120.30 910
7121.10 873
7121.89 873
7122.69 912
7123.49 891
7124.28 876
7125.08 934
7125.88 948
7126.67 892
7127.47 981
7128.27 1017
7129.06 1051
7129.86 996
7130.66 940
7131.45 988
7132.25 1057
7133.05 954
7133.84 922
7134.64 930
7135.44 885
7136.23 867
7137.03 873
7137.83 918
7138.63 932
7139.42 922
7140.22 898
7141.02 870
7141.82 837
7142.61 817
7143.41 825
7144.21 858
7145.01 873
7145.80 774
7146.60 787
7147.40 757
7148.20 744
7148.99 746
7149.79 661
7150.59 726
7151.39 730
7152.19 706
7152.98 722
7153.78 792
7154.58 833
7155.38 805
7156.18 860
7156.98 824
7157.77 768
7158.57 805
7159.37 803
7160.17 771
7160.97 700
7161.77 659
7162.56 596
7163.36 597
7164.16 650
7164.96 701
7165.76 703
7166.56 705
7167.36 658
7168.16 669
7168.95 761
7169.75 737
7170.55 646
7171.35 690
7172.15 701
7172.95 777
7173.75 659
7174.55 692
7175.35 733
7176.15 637
7176.95 635
7177.75 604
7178.55 620
7179.35 600
7180.14 609
7180.94 626
7181.74 614
7182.54 555
7183.34 614
7184.14 551
7184.94 702
7185.74 649
7186.54 609
7187.34 592
7188.14 632
7188.94 620
7189.74 567
7190.54 565
7191.34 614
7192.14 639
7192.94 559
7193.74 565
7194.54 636
7195.35 563
7196.15 596
7196.95 641
7197.75 563
7198.55 501
7199.35 526
7200.15 627
7200.95 548
7201.75 581
7202.55 622
7203.35 597
7204.15 524
7204.95 529
7205.75 572
7206.56 559
7207.36 573
7208.16 609
7208.96 551
7209.76 567
7210.56 568
7211.36 566
7212.16 604
7212.97 615
7213.77 691
7214.57 647
7215.37 645
7216.17 628
7216.97 571
7217.78 594
7218.58 591
7219.38 537
7220.18 607
7220.98 597
7221.78 602
7222.59 638
7223.39 600
7224.19 595
7224.99 585
7225.79 567
7226.60 637
7227.40 654
7228.20 597
7229.00 570
7229.81 611
7230.61 581
7231.41 559
7232.21 542
7233.02 612
7233.82 521
7234.62 572
7235.42 626
7236.23 629
7237.03 595
7237.83 583
7238.63 657
7239.44 618
7240.24 659
7241.04 707
7241.85 583
7242.65 620
7243.45 617
7244.26 609
7245.06 598
7245.86 630
7246.67 636
7247.47 594
7248.27 578
7249.08 570
7249.88 605
7250.68 597
7251.49 573
7252.29 554
7253.09 545
7253.90 593
7254.70 640
7255.50 596
7256.31 585
7257.11 651
7257.92 652
7258.72 701
7259.52 666
7260.33 724
7261.13 725
7261.94 700
7262.74 731
7263.54 684
7264.35 691
7265.15 682
7265.96 716
7266.76 640
7267.57 576
7268.37 632
7269.18 630
7269.98 595
7270.78 694
7271.59 616
7272.39 637
7273.20 650
7274.00 641
7274.81 578
7275.61 663
7276.42 655
7277.22 690
7278.03 664
7278.83 756
7279.64 833
7280.44 933
7281.25 978
7282.05 973
7282.86 1114
7283.66 1177
7284.47 1246
7285.28 1184
7286.08 1141
7286.89 1078
7287.69 956
7288.50 965
7289.30 935
7290.11 786
7290.91 657
7291.72 702
7292.53 653
7293.33 598
7294.14 651
7294.94 713
7295.75 620
7296.56 644
7297.36 716
7298.17 648
7298.97 712
7299.78 745
7300.59 701
7301.39 697
7302.20 666
7303.01 724
7303.81 647
7304.62 756
7305.43 754
7306.23 746
7307.04 713
7307.85 690
7308.65 759
7309.46 774
7310.27 724
7311.07 727
7311.88 804
7312.69 806
7313.49 829
7314.30 879
7315.11 968
7315.91 1063
7316.72 1293
7317.53 1429
7318.34 1459
7319.14 1466
7319.95 1385
7320.76 1225
7321.57 1094
7322.37 1069
7323.18 1038
7323.99 983
7324.80 904
7325.60 845
7326.41 799
7327.22 858
7328.03 834
7328.83 783
7329.64 795
7330.45 790
7331.26 760
7332.07 732
7332.87 778
7333.68 767
7334.49 758
7335.30 792
7336.11 745
7336.92 687
7337.72 686
7338.53 736
7339.34 694
7340.15 586
7340.96 592
7341.77 588
7342.57 566
7343.38 626
7344.19 683
7345.00 639
7345.81 671
7346.62 718
7347.43 591
7348.24 594
7349.05 582
7349.85 614
7350.66 644
7351.47 590
7352.28 628
7353.09 638
7353.90 593
7354.71 630
7355.52 597
7356.33 632
7357.14 562
7357.95 528
7358.76 557
7359.57 575
7360.38 662
7361.18 586
7361.99 560
7362.80 623
7363.61 523
7364.42 562
7365.23 543
7366.04 533
7366.85 556
7367.66 530
7368.47 544
7369.28 535
7370.09 520
7370.90 528
7371.71 545
7372.52 551
7373.33 562
7374.14 528
7374.96 549
7375.77 585
7376.58 608
7377.39 574
7378.20 494
7379.01 518
7379.82 540
7380.63 561
7381.44 530
7382.25 553
7383.06 584
7383.87 604
7384.68 493
7385.49 509
7386.31 509
7387.12 539
7387.93 513
7388.74 490
7389.55 513
7390.36 491
7391.17 540
7391.98 548
7392.79 551
7393.61 576
7394.42 506
7395.23 483
7396.04 527
7396.85 608
7397.66 566
7398.48 539
7399.29 491
7400.10 522
7400.91 536
7401.72 602
7402.53 558
7403.35 534
7404.16 530
7404.97 536
7405.78 506
7406.59 465
7407.41 490
7408.22 514
7409.03 478
7409.84 523
7410.66 538
7411.47 543
7412.28 521
7413.09 548
7413.91 526
7414.72 467
7415.53 439
7416.34 524
7417.16 518
7417.97 524
7418.78 566
7419.60 575
7420.41 546
7421.22 510
7422.03 499
7422.85 496
7423.66 542
7424.47 637
7425.29 552
7426.10 493
7426.91 521
7427.73 587
7428.54 521
7429.35 614
7430.17 620
7430.98 629
7431.79 622
7432.61 578
7433.42 575
7434.23 540
7435.05 542
7435.86 592
7436.67 594
7437.49 566
7438.30 543
7439.12 536
7439.93 501
7440.74 556
7441.56 537
7442.37 500
7443.19 557
7444.00 560
7444.82 521
7445.63 577
7446.44 595
7447.26 530
7448.07 470
7448.89 560
7449.70 516
7450.52 509
7451.33 498
7452.15 509
7452.96 552
7453.77 450
7454.59 479
7455.40 521
7456.22 577
7457.03 548
7457.85 518
7458.66 525
7459.48 554
7460.29 531
7461.11 520
7461.92 511
7462.74 532
7463.55 496
7464.37 448
7465.19 483
7466.00 586
7466.82 549
7467.63 571
7468.45 579
7469.26 518
7470.08 511
7470.89 584
7471.71 598
7472.53 605
7473.34 526
7474.16 455
7474.97 544
7475.79 520
7476.60 535
7477.42 563
7478.24 498
7479.05 528
7479.87 537
7480.69 540
7481.50 540
7482.32 564
7483.13 540
7483.95 459
7484.77 478
7485.58 512
7486.40 450
7487.22 499
7488.03 495
7488.85 475
7489.67 464
7490.48 524
7491.30 516
7492.12 548
7492.93 511
7493.75 501
7494.57 509
7495.38 430
7496.20 458
7497.02 497
7497.84 437
7498.65 468
7499.47 387
7500.29 408
7501.10 445
7501.92 484
7502.74 507
7503.56 463
7504.37 452
7505.19 497
7506.01 546
7506.83 521
7507.64 462
7508.46 401
7509.28 442
7510.10 389
7510.92 439
7511.73 459
7512.55 555
7513.37 497
7514.19 466
7515.01 435
7515.82 395
7516.64 383
7517.46 403
7518.28 419
7519.10 507
7519.91 451
7520.73 394
7521.55 443
7522.37 420
7523.19 435
7524.01 460
7524.83 536
7525.64 475
7526.46 472
7527.28 503
7528.10 456
7528.92 508
7529.74 484
7530.56 455
7531.38 434
7532.20 471
7533.01 457
7533.83 434
7534.65 452
7535.47 497
7536.29 447
7537.11 484
7537.93 535
7538.75 486
7539.57 507
7540.39 471
7541.21 527
7542.03 521
7542.85 479
7543.67 494
7544.49 441
7545.31 519
7546.12 462
7546.94 474
7547.76 517
7548.58 523
7549.40 553
7550.22 512
7551.04 519
7551.86 447
7552.68 438
7553.50 481
7554.33 494
7555.15 486
7555.97 453
7556.79 451
7557.61 503
7558.43 517
7559.25 494
7560.07 554
7560.89 588
7561.71 569
7562.53 539
7563.35 525
7564.17 534
7564.99 561
7565.81 549
7566.63 509
7567.45 512
7568.28 561
7569.10 571
7569.92 589
7570.74 590
7571.56 487
7572.38 549
7573.20 500
7574.02 449
7574.84 465
7575.67 511
7576.49 572
7577.31 602
7578.13 536
7578.95 490
7579.77 569
7580.60 603
7581.42 667
7582.24 607
7583.06 604
7583.88 669
7584.70 605
7585.53 670
7586.35 725
7587.17 712
7587.99 671
7588.81 694
7589.64 693
7590.46 636
7591.28 665
7592.10 742
7592.93 726
7593.75 634
7594.57 650
7595.39 756
7596.21 694
7597.04 712
7597.86 743
7598.68 769
7599.51 730
7600.33 788
7601.15 867
7601.97 879
7602.80 968
7603.62 1017
7604.44 1055
7605.27 1014
7606.09 1073
7606.91 969
7607.73 895
7608.56 873
7609.38 876
7610.20 885
7611.03 789
7611.85 760
7612.67 703
7613.50 778
7614.32 854
7615.14 836
7615.97 851
7616.79 900
7617.62 938
7618.44 982
7619.26 967
7620.09 906
7620.91 839
7621.73 873
7622.56 836
7623.38 868
7624.21 851
7625.03 892
7625.85 880
7626.68 865
7627.50 875
7628.33 993
7629.15 1208
7629.98 1224
7630.80 1093
7631.62 1215
7632.45 1188
7633.27 1151
7634.10 1051
7634.92 932
7635.75 897
7636.57 792
7637.40 733
7638.22 740
7639.05 635
7639.87 615
7640.70 623
7641.52 643
7642.35 599
7643.17 569
7644.00 580
7644.82 631
7645.65 660
7646.47 644
7647.30 660
7648.12 638
7648.95 606
7649.77 589
7650.60 619
7651.42 566
7652.25 544
7653.07 559
7653.90 552
7654.73 550
7655.55 534
7656.38 558
7657.20 546
7658.03 495
7658.85 533
7659.68 545
7660.51 620
7661.33 579
7662.16 505
7662.98 515
7663.81 537
7664.64 526
7665.46 515
7666.29 558
7667.12 478
7667.94 480
7668.77 503
7669.59 538
7670.42 510
7671.25 500
7672.07 475
7672.90 508
7673.73 497
7674.55 434
7675.38 532
7676.21 544
7677.03 486
7677.86 512
7678.69 492
7679.52 484
7680.34 419
7681.17 443
7682.00 460
7682.82 540
7683.65 486
7684.48 533
7685.31 526
7686.13 486
7686.96 484
7687.79 436
7688.62 423
7689.44 557
7690.27 445
7691.10 456
7691.93 489
7692.75 488
7693.58 482
7694.41 446
7695.24 476
7696.07 533
7696.89 554
7697.72 500
7698.55 569
7699.38 553
7700.21 521
7701.03 517
7701.86 466
7702.69 440
7703.52 420
7704.35 438
7705.17 460
7706.00 437
7706.83 458
7707.66 463
7708.49 457
7709.32 418
7710.15 428
7710.97 459
7711.80 431
7712.63 423
7713.46 412
7714.29 402
7715.12 426
7715.95 442
7716.78 399
7717.61 350
7718.44 365
7719.26 387
7720.09 371
7720.92 431
7721.75 423
7722.58 439
7723.41 417
7724.24 432
7725.07 482
7725.90 423
7726.73 398
7727.56 489
7728.39 463
7729.22 442
7730.05 460
7730.88 476
7731.71 445
7732.54 411
7733.37 422
7734.20 383
7735.03 430
7735.86 371
7736.69 448
7737.52 379
7738.35 419
7739.18 433
7740.01 372
7740.84 369
7741.67 383
7742.50 436
7743.33 420
7744.16 455
7744.99 486
7745.82 404
7746.65 436
7747.48 389
7748.31 438
7749.14 460
7749.97 418
7750.80 372
7751.64 440
7752.47 428
7753.30 446
7754.13 433
7754.96 411
7755.79 449
7756.62 481
7757.45 464
7758.28 465
7759.12 477
7759.95 437
7760.78 392
7761.61 496
7762.44 440
7763.27 438
7764.10 461
7764.94 470
7765.77 439
7766.60 402
7767.43 385
7768.26 439
7769.09 402
7769.93 398
7770.76 410
7771.59 448
7772.42 434
7773.25 492
7774.09 470
7774.92 454
7775.75 469
7776.58 483
7777.41 480
7778.25 414
7779.08 415
7779.91 436
7780.74 427
7781.58 446
7782.41 487
7783.24 480
7784.07 477
7784.91 453
7785.74 453
7786.57 449
7787.41 486
7788.24 477
7789.07 420
7789.90 399
7790.74 436
7791.57 505
7792.40 450
7793.24 457
7794.07 504
7794.90 490
7795.74 482
7796.57 510
7797.40 470
7798.24 444
7799.07 451
7799.90 521
7800.74 532
7801.57 480
7802.40 568
7803.24 582
7804.07 606
7804.90 517
7805.74 600
7806.57 532
7807.41 525
7808.24 557
7809.07 644
7809.91 632
7810.74 683
7811.58 617
7812.41 612
7813.24 633
7814.08 711
7814.91 752
7815.75 770
7816.58 850
7817.42 802
7818.25 685
7819.09 788
7819.92 821
7820.75 776
7821.59 757
7822.42 690
7823.26 800
7824.09 839
7824.93 910
7825.76 870
7826.60 941
7827.43 853
7828.27 880
7829.10 842
7829.94 810
7830.77 732
7831.61 754
7832.44 821
7833.28 841
7834.11 759
7834.95 778
7835.78 733
7836.62 683
7837.46 652
7838.29 639
7839.13 680
7839.96 677
7840.80 668
7841.63 585
7842.47 696
7843.31 691
7844.14 715
7844.98 667
7845.81 633
7846.65 626
7847.48 646
7848.32 642
7849.16 565
7849.99 537
7850.83 633
7851.67 563
7852.50 610
7853.34 640
7854.17 633
7855.01 623
7855.85 712
7856.68 760
7857.52 695
7858.36 714
7859.19 747
7860.03 711
7860.87 717
7861.70 702
7862.54 689
7863.38 709
7864.21 674
7865.05 642
7865.89 703
7866.73 736
7867.56 738
7868.40 634
7869.24 725
7870.07 693
7870.91 688
7871.75 757
7872.59 774
7873.42 835
7874.26 931
7875.10 977
7875.94 966
7876.77 1055
7877.61 1104
7878.45 1020
7879.29 931
7880.12 938
7880.96 991
7881.80 886
7882.64 808
7883.48 830
7884.31 712
7885.15 804
7885.99 781
7886.83 750
7887.67 745
7888.50 833
7889.34 867
7890.18 849
7891.02 788
7891.86 777
7892.70 705
7893.53 686
7894.37 674
7895.21 702
7896.05 717
7896.89 633
7897.73 648
7898.57 621
7899.41 597
7900.24 583
7901.08 621
7901.92 589
7902.76 655
7903.60 606
7904.44 542
7905.28 522
7906.12 526
7906.96 561
7907.80 595
7908.63 574
7909.47 576
7910.31 617
7911.15 542
7911.99 487
7912.83 575
7913.67 541
7914.51 532
7915.35 597
7916.19 628
7917.03 615
7917.87 574
7918.71 676
7919.55 580
7920.39 588
7921.23 561
7922.07 560
7922.91 543
7923.75 482
7924.59 494
7925.43 489
7926.27 472
7927.11 513
7927.95 528
7928.79 487
7929.63 477
7930.47 518
7931.31 553
7932.15 495
7932.99 484
7933.83 467
7934.67 513
7935.52 498
7936.36 526
7937.20 466
7938.04 433
7938.88 453
7939.72 516
7940.56 440
7941.40 459
7942.24 553
7943.08 523
7943.92 544
7944.77 489
7945.61 534
7946.45 509
7947.29 577
7948.13 565
7948.97 568
7949.81 552
7950.66 609
7951.50 662
7952.34 666
7953.18 721
7954.02 705
7954.86 666
7955.71 657
7956.55 623
7957.39 522
7958.23 591
7959.07 639
7959.92 618
7960.76 631
7961.60 680
7962.44 609
7963.28 627
7964.13 601
7964.97 649
7965.81 704
7966.65 786
7967.50 741
7968.34 705
7969.18 665
7970.02 597
7970.87 571
7971.71 535
7972.55 480
7973.39 513
7974.24 583
7975.08 527
7975.92 533
7976.76 508
7977.61 536
7978.45 519
7979.29 535
7980.14 481
7980.98 492
7981.82 567
7982.67 494
7983.51 472
7984.35 471
7985.20 445
7986.04 447
7986.88 482
7987.73 432
7988.57 452
7989.41 471
7990.26 526
7991.10 440
7991.94 441
7992.79 425
7993.63 377
7994.48 421
7995.32 401
7996.16 438
7997.01 443
7997.85 412
7998.70 418
7999.54 420
8000.38 452
8001.23 435
8002.07 458
8002.92 419
8003.76 468
8004.61 413
8005.45 501
8006.29 457
8007.14 400
8007.98 384
8008.83 434
8009.67 480
8010.52 463
8011.36 419
8012.21 410
8013.05 431
8013.90 382
8014.74 364
8015.59 388
8016.43 374
8017.28 392
8018.12 378
8018.97 380
8019.81 409
8020.66 427
8021.50 450
8022.35 362
8023.19 402
8024.04 448
8024.88 438
8025.73 392
8026.57 403
8027.42 393
8028.27 384
8029.11 397
8029.96 371
8030.80 343
8031.65 411
8032.49 428
8033.34 363
8034.19 386
8035.03 365
8035.88 400
8036.72 419
8037.57 391
8038.42 346
8039.26 358
8040.11 371
8040.96 379
8041.80 385
8042.65 393
8043.49 370
8044.34 377
8045.19 426
8046.03 407
8046.88 376
8047.73 404
8048.57 364
8049.42 420
8050.27 404
8051.11 413
8051.96 381
8052.81 377
8053.66 403
8054.50 411
8055.35 380
8056.20 408
8057.04 440
8057.89 362
8058.74 358
8059.59 362
8060.43 317
8061.28 356
8062.13 382
8062.97 372
8063.82 389
8064.67 383
8065.52 355
8066.37 346
8067.21 361
8068.06 368
8068.91 356
8069.76 357
8070.60 350
8071.45 375
8072.30 397
8073.15 363
8074.00 348
8074.84 360
8075.69 394
8076.54 340
8077.39 426
8078.24 373
8079.08 389
8079.93 355
8080.78 320
8081.63 343
8082.48 290
8083.33 361
8084.18 388
8085.02 362
8085.87 362
8086.72 369
8087.57 354
8088.42 347
8089.27 380
8090.12 393
8090.97 418
8091.81 358
8092.66 330
8093.51 367
8094.36 351
8095.21 378
8096.06 372
8096.91 404
8097.76 396
8098.61 349
8099.46 331
8100.31 360
8101.16 389
8102.01 392
8102.86 494
8103.71 375
8104.55 338
8105.40 384
8106.25 299
8107.10 345
8107.95 354
8108.80 370
8109.65 411
8110.50 396
8111.35 353
8112.20 335
8113.05 392
8113.90 445
8114.75 412
8115.60 378
8116.45 348
8117.30 400
8118.16 409
8119.01 379
8119.86 436
8120.71 456
8121.56 440
8122.41 444
8123.26 424
8124.11 364
8124.96 414
8125.81 384
8126.66 403
8127.51 351
8128.36 406
8129.21 439
8130.06 477
8130.92 482
8131.77 480
8132.62 388
8133.47 399
8134.32 410
8135.17 428
8136.02 448
8136.87 416
8137.73 424
8138.58 441
8139.43 431
8140.28 440
8141.13 462
8141.98 446
8142.83 435
8143.69 450
8144.54 495
8145.39 474
8146.24 510
8147.09 537
8147.95 491
8148.80 503
8149.65 530
8150.50 574
8151.35 630
8152.21 661
8153.06 710
8153.91 763
8154.76 706
8155.61 719
8156.47 654
8157.32 652
8158.17 625
8159.02 512
8159.88 499
8160.73 554
8161.58 527
8162.44 473
8163.29 498
8164.14 509
8164.99 481
8165.85 467
8166.70 454
8167.55 466
8168.41 434
8169.26 393
8170.11 434
8170.96 382
8171.82 455
8172.67 416
8173.52 484
8174.38 441
8175.23 422
8176.08 404
8176.94 433
8177.79 403
8178.64 375
8179.50 396
8180.35 368
8181.21 384
8182.06 375
8182.91 408
8183.77 398
8184.62 415
8185.47 402
8186.33 421
8187.18 365
8188.04 421
8188.89 425
8189.74 389
8190.60 382
8191.45 378
8192.31 393
8193.16 372
8194.02 378
8194.87 357
8195.72 402
8196.58 365
8197.43 357
8198.29 352
8199.14 355
8200.00 345
8200.85 372
8201.71 400
8202.56 388
8203.42 377
8204.27 372
8205.13 416
8205.98 419
8206.84 429
8207.69 327
8208.55 310
8209.40 352
8210.26 369
8211.11 386
8211.97 425
8212.82 369
8213.68 372
8214.53 422
8215.39 451
8216.24 376
8217.10 362
8217.96 390
8218.81 417
8219.67 394
8220.52 367
8221.38 391
8222.23 382
8223.09 391
8223.95 394
8224.80 401
8225.66 417
8226.51 467
8227.37 378
8228.23 427
8229.08 387
8229.94 403
8230.79 396
8231.65 390
8232.51 414
8233.36 401
8234.22 351
8235.08 331
8235.93 348
8236.79 359
8237.65 334
8238.50 371
8239.36 358
8240.22 359
8241.07 378
8241.93 371
8242.79 392
8243.64 360
8244.50 325
8245.36 346
8246.21 358
8247.07 360
8247.93 350
8248.79 334
8249.64 349
8250.50 342
8251.36 309
8252.22 326
8253.07 406
8253.93 341
8254.79 294
8255.65 345
8256.50 336
8257.36 352
8258.22 371
8259.08 333
8259.93 339
8260.79 318
8261.65 326
8262.51 351
8263.37 332
8264.22 338
8265.08 367
8265.94 376
8266.80 306
8267.66 354
8268.51 376
8269.37 351
8270.23 371
8271.09 387
8271.95 369
8272.81 317
8273.66 340
8274.52 396
8275.38 399
8276.24 396
8277.10 371
8277.96 362
8278.82 369
8279.67 389
8280.53 369
8281.39 311
8282.25 344
8283.11 368
8283.97 310
8284.83 340
8285.69 333
8286.55 381
8287.41 462
8288.27 414
8289.12 362
8289.98 432
8290.84 434
8291.70 381
8292.56 422
8293.42 433
8294.28 413
8295.14 452
8296.00 415
8296.86 406
8297.72 370
8298.58 386
8299.44 362
8300.30 387
8301.16 370
8302.02 322
8302.88 332
8303.74 362
8304.60 373
8305.46 384
8306.32 370
8307.18 340
8308.04 388
8308.90 376
8309.76 360
8310.62 339
8311.48 383
8312.34 350
8313.20 320
8314.06 339
8314.92 415
8315.78 367
8316.65 397
8317.51 350
8318.37 365
8319.23 333
8320.09 354
8320.95 338
8321.81 345
8322.67 340
8323.53 363
8324.39 350
8325.26 370
8326.12 374
8326.98 293
8327.84 334
8328.70 320
8329.56 334
8330.42 384
8331.28 385
8332.15 427
8333.01 368
8333.87 331
8334.73 387
8335.59 363
8336.45 355
8337.32 395
8338.18 353
8339.04 366
8339.90 325
8340.76 324
8341.63 395
8342.49 376
8343.35 330
8344.21 364
8345.07 367
8345.94 377
8346.80 411
8347.66 428
8348.52 417
8349.39 316
8350.25 351
8351.11 333
8351.97 395
8352.84 355
8353.70 312
8354.56 352
8355.42 355
8356.29 318
8357.15 328
8358.01 315
8358.88 301
8359.74 376
8360.60 386
8361.46 308
8362.33 336
8363.19 345
8364.05 366
8364.92 348
8365.78 316
8366.64 376
8367.51 326
8368.37 293
8369.23 319
8370.10 363
8370.96 385
8371.82 366
8372.69 370
8373.55 334
8374.42 299
8375.28 369
8376.14 296
8377.01 324
8377.87 383
8378.73 378
8379.60 341
8380.46 353
8381.33 325
8382.19 380
8383.06 334
8383.92 349
8384.78 386
8385.65 384
8386.51 369
8387.38 366
8388.24 346
8389.11 348
8389.97 371
8390.83 406
8391.70 361
8392.56 334
8393.43 371
8394.29 349
8395.16 355
8396.02 307
8396.89 349
8397.75 380
8398.62 337
8399.48 364
8400.35 367
8401.21 346
8402.08 373
8402.94 383
8403.81 407
8404.67 439
8405.54 410
8406.40 379
8407.27 371
8408.14 364
8409.00 370
8409.87 357
8410.73 445
8411.60 445
8412.46 390
8413.33 442
8414.19 405
8415.06 404
8415.93 435
8416.79 444
8417.66 453
8418.52 359
8419.39 395
8420.26 494
8421.12 492
8421.99 419
8422.85 450
8423.72 489
8424.59 507
8425.45 481
8426.32 451
8427.19 524
8428.05 501
8428.92 559
8429.79 576
8430.65 483
8431.52 503
8432.39 506
8433.25 499
8434.12 486
8434.99 551
8435.85 535
8436.72 542
8437.59 592
8438.45 601
8439.32 698
8440.19 729
8441.06 789
8441.92 796
8442.79 711
8443.66 758
8444.52 785
8445.39 791
8446.26 671
8447.13 706
8447.99 700
8448.86 689
8449.73 677
8450.60 729
8451.47 717
8452.33 670
8453.20 799
8454.07 815
8454.94 809
8455.80 760
8456.67 719
8457.54 773
8458.41 776
8459.28 761
8460.14 738
8461.01 750
8461.88 757
8462.75 819
8463.62 769
8464.49 838
8465.35 1038
8466.22 1336
8467.09 1476
8467.96 1797
8468.83 2015
8469.70 2216
8470.57 2230
8471.43 2142
8472.30 2042
8473.17 1789
8474.04 1430
8474.91 1300
8475.78 1032
8476.65 845
8477.52 778
8478.39 708
8479.25 664
8480.12 640
8480.99 594
8481.86 613
8482.73 581
8483.60 549
8484.47 518
8485.34 543
8486.21 548
8487.08 546
8487.95 540
8488.82 479
8489.69 505
8490.56 522
8491.43 486
8492.30 511
8493.17 484
8494.04 478
8494.91 516
8495.78 492
8496.65 496
8497.52 533
8498.39 484
8499.26 526
8500.13 575
8501.00 473
8501.87 511
8502.74 479
8503.61 518
8504.48 536
8505.35 535
8506.22 533
8507.09 616
8507.96 604
8508.83 643
8509.70 614
8510.57 634
8511.44 582
8512.31 483
8513.19 545
8514.06 631
8514.93 559
8515.80 526
8516.67 479
8517.54 499
8518.41 507
8519.28 525
8520.15 514
8521.03 588
8521.90 538
8522.77 511
8523.64 524
8524.51 534
8525.38 559
8526.25 508
8527.13 533
8528.00 548
8528.87 634
8529.74 585
8530.61 515
8531.48 575
8532.36 604
8533.23 630
8534.10 580
8534.97 558
8535.84 664
8536.72 600
8537.59 594
8538.46 668
8539.33 637
8540.20 608
8541.08 535
8541.95 623
8542.82 624
8543.69 590
8544.57 579
8545.44 585
8546.31 620
8547.18 626
8548.06 655
8548.93 737
8549.80 790
8550.67 846
8551.55 846
8552.42 946
8553.29 1061
8554.17 1013
8555.04 989
8555.91 942
8556.79 930
8557.66 881
8558.53 769
8559.41 677
8560.28 606
8561.15 552
8562.03 537
8562.90 506
8563.77 504
8564.65 598
8565.52 545
8566.39 492
8567.27 493
8568.14 477
8569.01 497
8569.89 540
8570.76 526
8571.64 435
8572.51 568
8573.38 511
8574.26 495
8575.13 450
8576.01 519
8576.88 472
8577.75 419
8578.63 453
8579.50 438
8580.38 428
8581.25 449
8582.12 477
8583.00 463
8583.87 471
8584.75 524
8585.62 535
8586.50 447
8587.37 441
8588.25 442
8589.12 476
8590.00 463
8590.87 484
8591.75 441
8592.62 480
8593.50 508
8594.37 490
8595.25 479
8596.12 467
8597.00 471
8597.87 456
8598.75 479
8599.62 496
8600.50 503
8601.37 516
8602.25 510
8603.12 552
8604.00 476
8604.87 521
8605.75 554
8606.63 553
8607.50 598
8608.38 525
8609.25 560
8610.13 573
8611.01 523
8611.88 528
8612.76 498
8613.63 561
8614.51 543
8615.39 548
8616.26 540
8617.14 492
8618.01 553
8618.89 595
8619.77 532
8620.64 491
8621.52 529
8622.40 586
8623.27 581
8624.15 648
8625.03 623
8625.90 627
8626.78 647
8627.66 669
8628.53 668
8629.41 671
8630.29 746
8631.16 773
8632.04 636
8632.92 653
8633.79 660
8634.67 655
8635.55 657
8636.42 738
8637.30 700
8638.18 714
8639.06 723
8639.93 774
8640.81 728
8641.69 777
8642.57 857
8643.44 831
8644.32 858
8645.20 804
8646.08 801
8646.95 825
8647.83 900
8648.71 872
8649.59 923
8650.47 997
8651.34 911
8652.22 944
8653.10 895
8653.98 1003
8654.86 901
8655.73 963
8656.61 935
8657.49 964
8658.37 994
8659.25 975
8660.13 945
8661.00 886
8661.88 900
8662.76 888
8663.64 946
8664.52 1016
8665.40 1101
8666.27 1058
8667.15 1070
8668.03 1275
8668.91 1315
8669.79 1474
8670.67 1543
8671.55 1838
8672.43 2018
8673.31 2121
8674.19 2242
8675.06 2200
8675.94 2083
8676.82 1932
8677.70 1662
8678.58 1591
8679.46 1479
8680.34 1328
8681.22 1400
8682.10 1293
8682.98 1186
8683.86 1213
8684.74 1386
8685.62 1462
8686.50 1676
8687.38 1843
8688.26 2410
8689.14 3052
8690.02 3535
8690.90 4016
8691.78 4319
8692.66 4386
8693.54 4270
8694.42 4049
8695.30 3452
8696.18 2883
8697.06 2278
8697.94 1881
8698.82 1607
8699.70 1334
8700.58 1166
8701.46 1067
8702.34 922
8703.22 917
8704.10 940
8704.98 867
8705.86 817
8706.74 823
8707.62 811
8708.50 784
8709.39 743
8710.27 763
8711.15 737
8712.03 718
8712.91 706
8713.79 661
8714.67 613
8715.55 595
8716.43 672
8717.32 639
8718.20 630
8719.08 695
8719.96 741
8720.84 672
8721.72 614
8722.60 629
8723.49 677
8724.37 585
8725.25 616
8726.13 650
8727.01 660
8727.89 725
8728.78 691
8729.66 719
8730.54 744
8731.42 673
8732.30 646
8733.19 646
8734.07 550
8734.95 565
8735.83 602
8736.71 608
8737.60 584
8738.48 570
8739.36 604
8740.24 612
8741.13 588
8742.01 587
8742.89 577
8743.77 576
8744.66 514
8745.54 614
8746.42 598
8747.31 573
8748.19 596
8749.07 616
8749.95 635
8750.84 651
8751.72 650
8752.60 650
8753.49 569
8754.37 616
8755.25 663
8756.14 679
8757.02 704
8757.90 732
8758.79 716
8759.67 704
8760.55 672
8761.44 688
8762.32 656
8763.20 663
8764.09 609
8764.97 706
8765.85 734
8766.74 673
8767.62 663
8768.51 661
8769.39 710
8770.27 670
8771.16 632
8772.04 659
8772.93 656
8773.81 565
8774.69 568
8775.58 526
8776.46 485
8777.35 529
8778.23 495
8779.12 485
8780.00 522
8780.88 497
8781.77 507
8782.65 494
8783.54 500
8784.42 490
8785.31 468
8786.19 469
8787.08 512
8787.96 523
8788.85 502
8789.73 460
8790.62 463
8791.50 488
8792.39 492
8793.27 494
8794.16 491
8795.04 488
8795.93 476
8796.81 461
8797.70 442
8798.58 434
8799.47 449
8800.35 473
8801.24 456
8802.13 486
8803.01 476
8803.90 406
8804.78 443
8805.67 416
8806.55 429
8807.44 440
8808.33 456
8809.21 476
8810.10 422
8810.98 391
8811.87 441
8812.76 442
8813.64 433
8814.53 434
8815.41 418
8816.30 412
8817.19 464
8818.07 462
8818.96 429
8819.85 483
8820.73 464
8821.62 440
8822.51 456
8823.39 437
8824.28 451
8825.17 460
8826.05 490
8826.94 490
8827.83 503
8828.71 507
8829.60 428
8830.49 432
8831.37 458
8832.26 439
8833.15 374
8834.04 406
8834.92 433
8835.81 421
8836.70 415
8837.58 430
8838.47 398
8839.36 452
8840.25 428
8841.13 412
8842.02 372
8842.91 437
8843.80 434
8844.69 456
8845.57 401
8846.46 394
8847.35 430
8848.24 423
8849.12 412
8850.01 373
8850.90 318
8851.79 343
8852.68 362
8853.56 393
8854.45 387
8855.34 343
8856.23 341
8857.12 356
8858.01 344
8858.89 367
8859.78 319
8860.67 421
8861.56 401
8862.45 378
8863.34 351
8864.23 428
8865.12 354
8866.00 372
8866.89 358
8867.78 347
8868.67 384
8869.56 305
8870.45 342
8871.34 322
8872.23 374
8873.12 347
8874.00 397
8874.89 362
8875.78 382
8876.67 349
8877.56 386
8878.45 313
8879.34 361
8880.23 321
8881.12 322
8882.01 368
8882.90 395
8883.79 358
8884.68 343
8885.57 396
8886.46 352
8887.35 355
8888.24 326
8889.13 311
8890.02 344
8890.91 335
8891.80 280
8892.69 338
8893.58 318
8894.47 345
8895.36 403
8896.25 389
8897.14 315
8898.03 345
8898.92 324
8899.81 293
8900.70 328
8901.59 340
8902.48 307
8903.37 352
8904.26 356
8905.15 350
8906.05 343
8906.94 339
8907.83 347
8908.72 300
8909.61 366
8910.50 347
8911.39 321
8912.28 345
8913.17 328
8914.06 340
8914.96 348
8915.85 300
8916.74 310
8917.63 354
8918.52 315
8919.41 327
8920.30 308
8921.20 311
8922.09 321
8922.98 301
8923.87 303
8924.76 267
8925.65 279
8926.55 352
8927.44 285
8928.33 292
8929.22 293
8930.11 298
8931.01 302
8931.90 261
8932.79 325
8933.68 298
8934.57 326
8935.47 297
8936.36 316
8937.25 319
8938.14 300
8939.04 341
8939.93 315
8940.82 304
8941.71 294
8942.61 264
8943.50 274
8944.39 271
8945.28 290
8946.18 315
8947.07 353
8947.96 339
8948.86 313
8949.75 292
8950.64 292
8951.54 298
8952.43 281
8953.32 277
8954.21 286
8955.11 271
8956.00 291
8956.89 292
8957.79 279
8958.68 304
8959.57 327
8960.47 275
8961.36 328
8962.26 310
8963.15 300
8964.04 343
8964.94 348
8965.83 335
8966.72 293
8967.62 327
8968.51 320
8969.41 329
8970.30 292
8971.19 310
8972.09 363
8972.98 318
8973.88 300
8974.77 370
8975.67 316
8976.56 337
8977.45 361
8978.35 340
8979.24 330
8980.14 335
8981.03 371
8981.93 296
8982.82 346
8983.72 303
8984.61 312
8985.51 382
8986.40 333
8987.29 286
8988.19 281
8989.08 317
8989.98 310
8990.87 331
8991.77 327
8992.66 335
8993.56 328
8994.46 313
8995.35 299
8996.25 264
8997.14 252
8998.04 283
8998.93 295
8999.83 288
9000.72 293
9001.62 309
9002.51 298
9003.41 306
9004.31 266
9005.20 249
9006.10 268
9006.99 293
9007.89 258
9008.78 258
9009.68 310
9010.58 270
9011.47 269
9012.37 306
9013.27 273
9014.16 305
9015.06 283
9015.95 289
9016.85 308
9017.75 267
9018.64 302
9019.54 292
9020.44 301
9021.33 249
9022.23 267
9023.13 270
9024.02 250
9024.92 289
9025.82 284
9026.71 276
9027.61 288
9028.51 298
9029.40 267
9030.30 289
9031.20 286
9032.09 269
9032.99 265
9033.89 218
9034.79 269
9035.68 288
9036.58 297
9037.48 287
9038.38 318
9039.27 297
9040.17 237
9041.07 262
9041.97 285
9042.86 314
9043.76 283
9044.66 336
9045.56 321
9046.45 304
9047.35 288
9048.25 298
9049.15 311
9050.05 302
9050.94 292
9051.84 293
9052.74 317
9053.64 339
9054.54 347
9055.44 332
9056.33 303
9057.23 297
9058.13 288
9059.03 264
9059.93 288
9060.83 311
9061.72 281
9062.62 300
9063.52 281
9064.42 287
9065.32 278
9066.22 300
9067.12 324
9068.02 324
9068.91 297
9069.81 300
9070.71 288
9071.61 322
9072.51 326
9073.41 321
9074.31 278
9075.21 307
9076.11 325
9077.01 285
9077.91 294
9078.81 337
9079.71 306
9080.60 312
9081.50 334
9082.40 292
9083.30 331
9084.20 340
9085.10 347
9086.00 336
9086.90 384
9087.80 390
9088.70 351
9089.60 328
9090.50 354
9091.40 360
9092.30 336
9093.20 345
9094.10 328
9095.00 324
9095.90 320
9096.80 299
9097.70 327
9098.60 333
9099.50 274
9100.41 266
9101.31 315
9102.21 288
9103.11 278
9104.01 304
9104.91 284
9105.81 299
9106.71 273
9107.61 282
9108.51 271
9109.41 294
9110.31 261
9111.21 297
9112.12 268
9113.02 281
9113.92 283
9114.82 271
9115.72 303
9116.62 267
9117.52 256
9118.42 285
9119.33 300
9120.23 305
9121.13 275
9122.03 300
9122.93 323
9123.83 331
9124.74 242
9125.64 249
9126.54 297
9127.44 330
9128.34 321
9129.24 289
9130.15 285
9131.05 293
9131.95 321
9132.85 285
9133.75 278
9134.66 237
9135.56 248
9136.46 273
9137.36 270
9138.27 262
9139.17 306
9140.07 294
9140.97 269
9141.88 289
9142.78 248
9143.68 284
9144.58 254
9145.49 270
9146.39 267
9147.29 320
9148.20 290
9149.10 301
9150.00 287
9150.90 265
9151.81 303
9152.71 295
9153.61 301
9154.52 301
9155.42 280
9156.32 245
9157.23 270
9158.13 309
9159.03 254
9159.94 294
9160.84 298
9161.74 297
9162.65 301
9163.55 292
9164.45 250
9165.36 263
9166.26 304
9167.17 276
9168.07 274
9168.97 296
9169.88 249
9170.78 221
9171.69 224
9172.59 215
9173.49 292
9174.40 299
9175.30 274
9176.21 232
9177.11 237
9178.01 250
9178.92 284
9179.82 320
9180.73 245
9181.63 255
9182.54 259
9183.44 265
9184.35 313
9185.25 300
9186.16 284
9187.06 286
9187.97 278
9188.87 273
9189.78 283
9190.68 277
9191.59 299
9192.49 288
9193.40 279
9194.30 311
9195.21 323
9196.11 308
9197.02 274
9197.92 276
9198.83 314
9199.73 334
9200.64 353
9201.54 373
9202.45 335
9203.35 371
9204.26 307
9205.17 307
9206.07 247
9206.98 265
9207.88 265
9208.79 299
9209.69 324
9210.60 335
9211.51 297
9212.41 267
9213.32 251
9214.22 276
9215.13 292
9216.04 277
9216.94 282
9217.85 285
9218.76 250
9219.66 303
9220.57 275
9221.48 274
9222.38 280
9223.29 293
9224.20 287
9225.10 264
9226.01 284
9226.92 273
9227.82 267
9228.73 254
9229.64 245
9230.54 266
9231.45 231
9232.36 257
9233.26 257
9234.17 247
9235.08 292
9235.99 278
9236.89 211
9237.80 291
9238.71 295
9239.61 253
9240.52 261
9241.43 252
9242.34 254
9243.24 211
9244.15 293
9245.06 278
9245.97 281
9246.88 281
9247.78 291
9248.69 283
9249.60 278
9250.51 255
9251.41 264
9252.32 289
9253.23 244
9254.14 238
9255.05 228
9255.96 232
9256.86 268
9257.77 275
9258.68 276
9259.59 240
9260.50 242
9261.41 243
9262.31 225
9263.22 229
9264.13 227
9265.04 243
9265.95 272
9266.86 243
9267.77 272
9268.67 289
9269.58 277
9270.49 275
9271.40 263
9272.31 269
9273.22 278
9274.13 294
9275.04 311
9275.95 325
9276.86 267
9277.76 272
9278.67 295
9279.58 252
9280.49 294
9281.40 280
9282.31 293
9283.22 287
9284.13 296
9285.04 292
9285.95 252
9286.86 246
9287.77 272
9288.68 278
9289.59 254
9290.50 241
9291.41 319
9292.32 261
9293.23 242
9294.14 302
9295.05 280
9295.96 294
9296.87 278
9297.78 258
9298.69 301
9299.60 311
9300.51 350
9301.42 343
9302.33 301
9303.24 319
9304.15 305
9305.06 367
9305.97 313
9306.88 321
9307.80 362
9308.71 363
9309.62 372
9310.53 349
9311.44 356
9312.35 342
9313.26 338
9314.17 301
9315.08 306
9315.99 293
9316.91 303
9317.82 272
9318.73 284
9319.64 283
9320.55 290
9321.46 307
9322.37 279
9323.28 233
9324.20 271
9325.11 254
9326.02 244
9326.93 270
9327.84 275
9328.75 287
9329.67 291
9330.58 250
9331.49 267
9332.40 287
9333.31 257
9334.23 229
9335.14 245
9336.05 272
9336.96 269
9337.87 270
9338.79 267
9339.70 250
9340.61 241
9341.52 282
9342.44 245
9343.35 244
9344.26 283
9345.17 276
9346.09 266
9347.00 273
9347.91 269
9348.82 285
9349.74 278
9350.65 296
9351.56 281
9352.48 287
9353.39 283
9354.30 275
9355.21 271
9356.13 243
9357.04 272
9357.95 273
9358.87 264
9359.78 257
9360.69 251
9361.61 270
9362.52 253
9363.43 239
9364.35 255
9365.26 288
9366.18 272
9367.09 289
9368.00 242
9368.92 293
9369.83 275
9370.74 265
9371.66 252
9372.57 278
9373.49 290
9374.40 278
9375.31 276
9376.23 284
9377.14 253
9378.06 244
9378.97 281
9379.88 297
9380.80 281
9381.71 316
9382.63 285
9383.54 281
9384.46 282
9385.37 279
9386.29 280
9387.20 266
9388.11 318
9389.03 284
9389.94 292
9390.86 280
9391.77 270
9392.69 272
9393.60 317
9394.52 321
9395.43 298
9396.35 309
9397.26 307
9398.18 278
9399.09 276
9400.01 280
9400.92 284
9401.84 288
9402.76 255
9403.67 312
9404.59 254
9405.50 262
9406.42 291
9407.33 315
9408.25 296
9409.16 273
9410.08 270
9411.00 279
9411.91 312
9412.83 299
9413.74 275
9414.66 277
9415.58 267
9416.49 332
9417.41 348
9418.32 278
9419.24 293
9420.16 286
9421.07 314
9421.99 298
9422.91 334
9423.82 297
9424.74 302
9425.65 275
9426.57 304
9427.49 307
9428.40 278
9429.32 305
9430.24 303
9431.15 319
9432.07 335
9432.99 354
9433.90 342
9434.82 369
9435.74 306
9436.66 317
9437.57 352
9438.49 305
9439.41 332
9440.32 323
9441.24 282
9442.16 299
9443.08 316
9443.99 343
9444.91 370
9445.83 399
9446.75 355
9447.66 409
9448.58 430
9449.50 534
9450.42 576
9451.33 557
9452.25 587
9453.17 552
9454.09 610
9455.01 551
9455.92 546
9456.84 469
9457.76 443
9458.68 452
9459.60 386
9460.51 389
9461.43 399
9462.35 387
9463.27 362
9464.19 319
9465.11 264
9466.02 324
9466.94 299
9467.86 323
9468.78 352
9469.70 393
9470.62 333
9471.54 299
9472.46 283
9473.37 308
9474.29 322
9475.21 330
9476.13 344
9477.05 355
9477.97 368
9478.89 417
9479.81 445
9480.73 400
9481.65 414
9482.56 439
9483.48 418
9484.40 372
9485.32 389
9486.24 368
9487.16 355
9488.08 387
9489.00 362
9489.92 304
9490.84 341
9491.76 340
9492.68 303
9493.60 309
9494.52 300
9495.44 304
9496.36 315
9497.28 295
9498.20 356
9499.12 294
9500.04 284
9500.96 323
9501.88 281
9502.80 284
9503.72 293
9504.64 294
9505.56 320
9506.48 318
9507.40 299
9508.32 325
9509.24 327
9510.16 342
9511.08 371
9512.00 378
9512.93 361
9513.85 409
9514.77 405
9515.69 363
9516.61 397
9517.53 373
9518.45 361
9519.37 351
9520.29 378
9521.21 363
9522.14 313
9523.06 352
9523.98 406
9524.90 399
9525.82 420
9526.74 436
9527.66 410
9528.59 384
9529.51 471
9530.43 506
9531.35 488
9532.27 524
9533.19 465
9534.11 480
9535.04 428
9535.96 457
9536.88 474
9537.80 408
9538.72 393
9539.65 362
9540.57 393
9541.49 412
9542.41 379
9543.34 325
9544.26 371
9545.18 394
9546.10 367
9547.02 378
9547.95 350
9548.87 394
9549.79 381
9550.71 395
9551.64 383
9552.56 389
9553.48 414
9554.41 418
9555.33 396
9556.25 382
9557.17 444
9558.10 433
9559.02 382
9559.94 419
9560.87 395
9561.79 414
9562.71 426
9563.64 366
9564.56 380
9565.48 385
9566.41 405
9567.33 343
9568.25 374
9569.18 420
9570.10 383
9571.02 394
9571.95 388
9572.87 360
9573.79 367
9574.72 361
9575.64 347
9576.56 386
9577.49 344
9578.41 371
9579.34 371
9580.26 362
9581.18 358
9582.11 429
9583.03 375
9583.96 348
9584.88 365
9585.81 385
9586.73 382
9587.65 368
9588.58 356
9589.50 386
9590.43 385
9591.35 347
9592.28 391
9593.20 421
9594.13 404
9595.05 429
9595.98 415
9596.90 392
9597.83 414
9598.75 427
9599.68 407
9600.60 353
9601.53 397
9602.45 379
9603.38 396
9604.30 458
9605.23 450
9606.15 428
9607.08 446
9608.00 480
9608.93 526
9609.85 508
9610.78 484
9611.70 478
9612.63 442
9613.55 432
9614.48 429
9615.41 444
9616.33 458
9617.26 487
9618.18 465
9619.11 433
9620.04 469
9620.96 471
9621.89 512
9622.81 474
9623.74 491
9624.67 475
9625.59 470
9626.52 515
9627.44 496
9628.37 522
9629.30 503
9630.22 529
9631.15 558
9632.08 540
9633.00 579
9633.93 514
9634.86 608
9635.78 548
9636.71 589
9637.64 566
9638.56 585
9639.49 612
9640.42 608
9641.34 601
9642.27 603
9643.20 625
9644.13 690
9645.05 705
9645.98 668
9646.91 719
9647.83 683
9648.76 720
9649.69 795
9650.62 742
9651.54 696
9652.47 769
9653.40 806
9654.33 754
9655.25 750
9656.18 781
9657.11 809
9658.04 806
9658.96 832
9659.89 834
9660.82 805
9661.75 900
9662.68 847
9663.60 799
9664.53 785
9665.46 891
9666.39 879
9667.32 884
9668.25 932
9669.17 968
9670.10 1006
9671.03 1014
9671.96 925
9672.89 970
9673.82 1000
9674.74 1016
9675.67 1024
9676.60 949
9677.53 969
9678.46 1043
9679.39 1055
9680.32 1113
9681.25 1203
9682.17 1167
9683.10 1244
9684.03 1270
9684.96 1135
9685.89 1182
9686.82 1218
9687.75 1135
9688.68 1230
9689.61 1211
9690.54 1263
9691.47 1260
9692.40 1367
9693.33 1505
9694.25 1597
9695.18 1936
9696.11 2241
9697.04 2471
9697.97 2643
9698.90 2682
9699.83 2588
9700.76 2406
9701.69 2229
9702.62 1985
9703.55 1794
9704.48 1604
9705.41 1478
9706.34 1340
9707.27 1199
9708.20 1249
9709.13 1234
9710.06 1332
9710.99 1342
9711.92 1362
9712.85 1430
9713.78 1394
9714.71 1466
9715.65 1405
9716.58 1414
9717.51 1329
9718.44 1220
9719.37 1135
9720.30 1132
9721.23 1067
9722.16 1004
9723.09 999
9724.02 953
9724.95 889
9725.88 1005
9726.82 1014
9727.75 979
9728.68 1037
9729.61 930
9730.54 1006
9731.47 1050
9732.40 1013
9733.33 1086
9734.27 997
9735.20 967
9736.13 915
9737.06 919
9737.99 870
9738.92 838
9739.86 859
9740.79 814
9741.72 794
9742.65 762
9743.58 722
9744.51 738
9745.45 704
9746.38 734
9747.31 783
9748.24 755
9749.17 721
9750.11 700
9751.04 715
9751.97 740
9752.90 793
9753.84 733
9754.77 747
9755.70 691
9756.63 634
9757.57 687
9758.50 738
9759.43 714
9760.36 758
9761.30 740
9762.23 705
9763.16 711
9764.09 739
9765.03 768
9765.96 716
9766.89 707
9767.83 700
9768.76 732
9769.69 765
9770.63 745
9771.56 736
9772.49 741
9773.43 762
9774.36 759
9775.29 854
9776.23 936
9777.16 850
9778.09 878
9779.03 916
9779.96 881
9780.89 907
9781.83 960
9782.76 861
9783.70 875
9784.63 839
9785.56 797
9786.50 829
9787.43 776
9788.37 766
9789.30 699
9790.23 687
9791.17 696
9792.10 669
9793.04 687
9793.97 757
9794.90 669
9795.84 689
9796.77 715
9797.71 700
9798.64 678
9799.58 724
9800.51 734
9801.45 682
9802.38 647
9803.32 630
9804.25 601
9805.19 640
9806.12 601
9807.05 524
9807.99 546
9808.92 564
9809.86 579
9810.80 508
9811.73 535
9812.67 562
9813.60 634
9814.54 539
9815.47 492
9816.41 530
9817.34 499
9818.28 481
9819.21 487
9820.15 507
9821.08 442
9822.02 470
9822.96 447
9823.89 498
9824.83 538
9825.76 570
9826.70 467
9827.63 494
9828.57 493
9829.51 492
9830.44 492
9831.38 496
9832.31 468
9833.25 525
9834.19 509
9835.12 511
9836.06 471
9837.00 511
9837.93 536
9838.87 516
9839.81 490
9840.74 589
9841.68 552
9842.61 486
9843.55 561
9844.49 537
9845.43 503
9846.36 520
9847.30 538
9848.24 530
9849.17 484
9850.11 502
9851.05 520
9851.98 522
9852.92 495
9853.86 490
9854.79 575
9855.73 558
9856.67 560
9857.61 535
9858.54 460
9859.48 479
9860.42 510
9861.36 470
9862.29 493
9863.23 468
9864.17 445
9865.11 492
9866.04 531
9866.98 471
9867.92 499
9868.86 495
9869.80 477
9870.73 536
9871.67 485
9872.61 480
9873.55 492
9874.49 488
9875.42 460
9876.36 481
9877.30 442
9878.24 492
9879.18 473
9880.12 430
9881.05 482
9881.99 476
9882.93 448
9883.87 507
9884.81 478
9885.75 474
9886.69 497
9887.63 501
9888.56 449
9889.50 446
9890.44 451
9891.38 431
9892.32 453
9893.26 410
9894.20 429
9895.14 409
9896.08 392
9897.02 467
9897.95 460
9898.89 426
9899.83 387
9900.77 374
9901.71 430
9902.65 445
9903.59 418
9904.53 436
9905.47 466
9906.41 473
9907.35 495
9908.29 471
9909.23 522
9910.17 492
9911.11 470
9912.05 500
9912.99 486
9913.93 451
9914.87 426
9915.81 437
9916.75 465
9917.69 466
9918.63 483
9919.57 498
9920.51 550
9921.45 608
9922.39 670
9923.33 814
9924.27 1010
9925.21 1013
9926.15 1018
9927.09 1017
9928.03 1014
9928.97 963
9929.92 818
9930.86 822
9931.80 755
9932.74 719
9933.68 557
9934.62 503
9935.56 494
9936.50 481
9937.44 446
9938.38 486
9939.33 444
9940.27 463
9941.21 497
9942.15 430
9943.09 457
9944.03 464
9944.97 502
9945.92 452
9946.86 459
9947.80 534
9948.74 459
9949.68 457
9950.62 411
9951.57 417
9952.51 406
9953.45 418
9954.39 447
9955.33 477
9956.28 460
9957.22 438
9958.16 464
9959.10 446
9960.04 416
9960.99 452
9961.93 463
9962.87 453
9963.81 449
9964.76 420
9965.70 410
9966.64 431
9967.58 433
9968.53 406
9969.47 429
9970.41 457
9971.35 447
9972.30 397
9973.24 424
9974.18 412
9975.13 435
9976.07 480
9977.01 486
9977.95 475
9978.90 445
9979.84 407
9980.78 402
9981.73 410
9982.67 388
9983.61 386
9984.56 394
9985.50 384
9986.44 356
9987.39 395
9988.33 435
9989.27 403
9990.22 338
9991.16 389
9992.11 358
9993.05 347
9993.99 387
9994.94 363
9995.88 349
9996.82 372
9997.77 335
9998.71 366
9999.66 384
10000.60 391
10001.55 357
10002.49 420
10003.43 380
10004.38 405
10005.32 384
10006.27 387
10007.21 412
10008.16 397
10009.10 359
10010.04 416
10010.99 365
10011.93 350
10012.88 384
10013.82 389
10014.77 348
10015.71 370
10016.66 313
10017.60 313
10018.55 373
10019.49 378
10020.44 340
10021.38 345
10022.33 377
10023.27 365
10024.22 374
10025.16 362
10026.11 354
10027.05 325
10028.00 337
10028.95 343
10029.89 323
10030.84 339
10031.78 333
10032.73 346
10033.67 340
10034.62 350
10035.57 336
10036.51 389
10037.46 367
10038.40 328
10039.35 342
10040.30 332
10041.24 332
10042.19 328
10043.13 347
10044.08 317
10045.03 316
10045.97 350
10046.92 331
10047.86 316
10048.81 331
10049.76 310
10050.70 319
10051.65 316
10052.60 312
10053.54 310
10054.49 343
10055.44 352
10056.38 383
10057.33 360
10058.28 321
10059.22 314
10060.17 336
10061.12 373
10062.07 383
10063.01 371
10063.96 311
10064.91 362
10065.85 294
10066.80 301
10067.75 308
10068.70 320
10069.64 330
10070.59 340
10071.54 365
10072.49 349
10073.43 302
10074.38 304
10075.33 308
10076.28 320
10077.22 331
10078.17 303
10079.12 292
10080.07 297
10081.02 324
10081.96 310
10082.91 297
10083.86 297
10084.81 309
10085.76 334
10086.70 329
10087.65 326
10088.60 327
10089.55 297
10090.50 318
10091.45 296
10092.39 303
10093.34 352
10094.29 318
10095.24 337
10096.19 294
10097.14 322
10098.09 340
10099.03 348
10099.98 285
10100.93 292
10101.88 322
10102.83 311
10103.78 318
10104.73 319
10105.68 360
10106.63 328
10107.58 358
10108.53 339
10109.47 262
10110.42 298
10111.37 339
10112.32 329
10113.27 319
10114.22 331
10115.17 354
10116.12 279
10117.07 286
10118.02 282
10118.97 289
10119.92 290
10120.87 325
10121.82 304
10122.77 297
10123.72 296
10124.67 303
10125.62 321
10126.57 295
10127.52 286
10128.47 272
10129.42 295
10130.37 307
10131.32 284
10132.27 292
10133.22 261
10134.17 299
10135.12 331
10136.07 322
10137.02 280
10137.97 307
10138.92 326
10139.87 327
10140.83 343
10141.78 351
10142.73 338
10143.68 301
10144.63 275
10145.58 305
10146.53 329
10147.48 310
10148.43 334
10149.38 323
10150.34 309
10151.29 289
10152.24 295
10153.19 306
10154.14 318
10155.09 328
10156.04 330
10156.99 361
10157.95 353
10158.90 341
10159.85 313
10160.80 332
10161.75 325
10162.70 309
10163.66 338
10164.61 345
10165.56 385
10166.51 335
10167.46 349
10168.42 376
10169.37 350
10170.32 365
10171.27 347
10172.23 388
10173.18 346
10174.13 412
10175.08 397
10176.03 381
10176.99 393
10177.94 386
10178.89 422
10179.84 431
10180.80 441
10181.75 391
10182.70 471
10183.66 475
10184.61 411
10185.56 423
10186.51 416
10187.47 482
10188.42 495
10189.37 442
10190.33 415
10191.28 432
10192.23 420
10193.19 459
10194.14 489
10195.09 515
10196.05 470
10197.00 495
10197.95 526
10198.91 547
10199.86 520
10200.81 580
10201.77 590
10202.72 600
10203.67 620
10204.63 625
10205.58 695
10206.53 686
10207.49 626
10208.44 628
10209.40 614
10210.35 534
10211.30 496
10212.26 474
10213.21 415
10214.17 433
10215.12 458
10216.08 492
10217.03 447
10217.98 437
10218.94 464
10219.89 443
10220.85 439
10221.80 408
10222.76 410
10223.71 388
10224.67 416
10225.62 374
10226.58 398
10227.53 379
10228.49 406
10229.44 402
10230.40 403
10231.35 381
10232.31 381
10233.26 364
10234.22 420
10235.17 436
10236.13 419
10237.08 462
10238.04 475
10238.99 366
10239.95 383
10240.90 341
10241.86 369
10242.81 376
10243.77 359
10244.72 357
10245.68 337
10246.64 363
10247.59 408
10248.55 370
10249.50 362
10250.46 355
10251.42 364
10252.37 333
10253.33 357
10254.28 329
10255.24 334
10256.20 306
10257.15 315
10258.11 317
10259.06 315
10260.02 296
10260.98 259
10261.93 280
10262.89 284
10263.85 315
10264.80 299
10265.76 291
10266.72 269
10267.67 276
10268.63 290
10269.59 313
10270.54 369
10271.50 335
10272.46 299
10273.41 303
10274.37 273
10275.33 323
10276.29 332
10277.24 296
10278.20 272
10279.16 291
10280.11 322
10281.07 301
10282.03 276
10282.99 292
10283.94 278
10284.90 247
10285.86 287
10286.82 284
10287.77 313
10288.73 320
10289.69 286
10290.65 300
10291.61 322
10292.56 315
10293.52 327
10294.48 327
10295.44 312
10296.39 253
10297.35 318
10298.31 291
10299.27 240
10300.23 313
10301.19 277
10302.14 293
10303.10 256
10304.06 262
10305.02 282
10305.98 262
10306.94 249
10307.89 260
10308.85 278
10309.81 307
10310.77 280
10311.73 287
10312.69 288
10313.65 283
10314.61 267
10315.57 260
10316.52 286
10317.48 268
10318.44 276
10319.40 295
10320.36 276
10321.32 292
10322.28 307
10323.24 254
10324.20 275
10325.16 275
10326.12 308
10327.08 292
10328.04 308
10328.99 305
10329.95 286
10330.91 306
10331.87 289
10332.83 299
10333.79 296
10334.75 246
10335.71 257
10336.67 267
10337.63 269
10338.59 260
10339.55 270
10340.51 239
10341.47 284
10342.43 233
10343.39 258
10344.35 260
10345.31 272
10346.27 305
10347.23 263
10348.20 294
10349.16 241
10350.12 233
10351.08 264
10352.04 246
10353.00 277
10353.96 270
10354.92 273
10355.88 305
10356.84 280
10357.80 258
10358.76 270
10359.72 277
10360.69 286
10361.65 320
10362.61 310
10363.57 256
10364.53 241
10365.49 251
10366.45 257
10367.41 292
10368.38 266
10369.34 263
10370.30 269
10371.26 261
10372.22 270
10373.18 260
10374.14 294
10375.11 276
10376.07 263
10377.03 244
10377.99 262
10378.95 240
10379.92 246
10380.88 241
10381.84 221
10382.80 223
10383.76 249
10384.73 234
10385.69 210
10386.65 237
10387.61 195
10388.57 237
10389.54 252
10390.50 206
10391.46 224
10392.42 254
10393.39 237
10394.35 232
10395.31 242
10396.27 246
10397.24 273
10398.20 253
10399.16 283
10400.13 248
10401.09 203
10402.05 243
10403.02 242
10403.98 279
10404.94 244
10405.90 282
10406.87 253
10407.83 249
10408.79 268
10409.76 258
10410.72 211
10411.68 262
10412.65 238
10413.61 224
10414.57 266
10415.54 236
10416.50 266
10417.47 253
10418.43 216
10419.39 258
10420.36 251
10421.32 256
10422.28 255
10423.25 240
10424.21 254
10425.18 247
10426.14 283
10427.10 235
10428.07 259
10429.03 269
10430.00 249
10430.96 235
10431.93 234
10432.89 253
10433.85 215
10434.82 189
10435.78 231
10436.75 252
10437.71 218
10438.68 227
10439.64 229
10440.61 225
10441.57 223
10442.54 244
10443.50 231
10444.47 223
10445.43 224
10446.40 239
10447.36 216
10448.33 201
10449.29 184
10450.26 222
10451.22 246
10452.19 196
10453.15 226
10454.12 234
10455.08 198
10456.05 238
10457.01 194
10457.98 221
10458.95 209
10459.91 206
10460.88 216
10461.84 233
10462.81 244
10463.77 243
10464.74 255
10465.71 208
10466.67 209
10467.64 202
10468.60 239
10469.57 226
10470.54 199
10471.50 222
10472.47 209
10473.44 193
10474.40 207
10475.37 230
10476.33 180
10477.30 215
10478.27 187
10479.23 215
10480.20 230
10481.17 212
10482.13 202
10483.10 229
10484.07 227
10485.03 219
10486.00 196
10486.97 199
10487.93 233
10488.90 227
10489.87 211
10490.84 221
10491.80 223
10492.77 234
10493.74 235
10494.70 233
10495.67 223
10496.64 223
10497.61 206
10498.57 215
10499.54 218
10500.51 254
10501.48 228
10502.44 255
10503.41 200
10504.38 213
10505.35 253
10506.31 240
10507.28 236
10508.25 241
10509.22 242
10510.19 263
10511.15 219
10512.12 210
10513.09 175
10514.06 177
10515.03 221
10516.00 258
10516.96 230
10517.93 228
10518.90 208
10519.87 224
10520.84 210
10521.81 229
10522.77 221
10523.74 236
10524.71 210
10525.68 201
10526.65 207
10527.62 223
10528.59 182
10529.56 220
10530.52 243
10531.49 182
10532.46 199
10533.43 210
10534.40 190
10535.37 184
10536.34 174
10537.31 173
10538.28 192
10539.25 232
10540.22 211
10541.18 239
10542.15 194
10543.12 189
10544.09 192
10545.06 197
10546.03 214
10547.00 238
10547.97 232
10548.94 214
10549.91 230
10550.88 238
10551.85 207
10552.82 245
10553.79 223
10554.76 221
10555.73 214
10556.70 223
10557.67 239
10558.64 246
10559.61 257
10560.58 265
10561.55 215
10562.52 228
10563.49 232
10564.46 216
10565.43 246
10566.40 233
10567.38 217
10568.35 251
10569.32 202
10570.29 228
10571.26 236
10572.23 202
10573.20 232
10574.17 209
10575.14 180
10576.11 195
10577.08 208
10578.06 197
10579.03 205
10580.00 237
10580.97 230
10581.94 246
10582.91 262
10583.88 234
10584.85 195
10585.83 218
10586.80 177
10587.77 198
10588.74 184
10589.71 222
10590.68 244
10591.66 233
10592.63 197
10593.60 210
10594.57 228
10595.54 195
10596.51 259
10597.49 272
10598.46 237
10599.43 276
10600.40 271
10601.37 216
10602.35 199
10603.32 213
10604.29 246
10605.26 225
10606.24 222
10607.21 227
10608.18 256
10609.15 224
10610.13 230
10611.10 241
10612.07 271
10613.04 259
10614.02 246
10614.99 249
10615.96 290
10616.94 233
10617.91 230
10618.88 231
10619.85 300
10620.83 319
10621.80 242
10622.77 252
10623.75 275
10624.72 289
10625.69 303
10626.67 289
10627.64 279
10628.61 244
10629.59 237
10630.56 254
10631.53 291
10632.51 267
10633.48 327
10634.46 330
10635.43 370
10636.40 385
10637.38 411
10638.35 439
10639.32 452
10640.30 452
10641.27 381
10642.25 376
10643.22 356
10644.19 341
10645.17 338
10646.14 253
10647.12 243
10648.09 265
10649.07 213
10650.04 238
10651.01 212
10651.99 218
10652.96 272
10653.94 260
10654.91 266
10655.89 266
10656.86 223
10657.84 258
10658.81 221
10659.79 247
10660.76 253
10661.74 246
10662.71 215
10663.69 197
10664.66 204
10665.64 205
10666.61 239
10667.59 216
10668.56 254
10669.54 229
10670.51 203
10671.49 223
10672.46 213
10673.44 227
10674.42 255
10675.39 261
10676.37 275
10677.34 248
10678.32 241
10679.29 228
10680.27 247
10681.25 265
10682.22 265
10683.20 228
10684.17 259
10685.15 249
10686.12 258
10687.10 211
10688.08 214
10689.05 217
10690.03 197
10691.01 191
10691.98 183
10692.96 201
10693.94 189
10694.91 212
10695.89 227
10696.86 233
10697.84 202
10698.82 209
10699.79 203
10700.77 176
10701.75 188
10702.72 183
10703.70 180
10704.68 197
10705.66 210
10706.63 222
10707.61 217
10708.59 206
10709.56 182
10710.54 183
10711.52 189
10712.50 205
10713.47 250
10714.45 236
10715.43 201
10716.41 202
10717.38 256
10718.36 199
10719.34 213
10720.32 187
10721.29 207
10722.27 196
10723.25 189
10724.23 232
10725.20 235
10726.18 261
10727.16 219
10728.14 195
10729.12 210
10730.09 230
10731.07 238
10732.05 171
10733.03 186
10734.01 199
10734.99 213
10735.96 195
10736.94 205
10737.92 171
10738.90 174
10739.88 183
10740.86 197
10741.83 173
10742.81 202
10743.79 215
10744.77 206
10745.75 186
10746.73 210
10747.71 178
10748.69 214
10749.67 212
10750.64 173
10751.62 198
10752.60 228
10753.58 189
10754.56 190
10755.54 230
10756.52 247
10757.50 247
10758.48 196
10759.46 216
10760.44 203
10761.42 216
10762.40 219
10763.38 198
10764.35 218
10765.33 197
10766.31 214
10767.29 260
10768.27 206
10769.25 192
10770.23 217
10771.21 211
10772.19 252
10773.17 224
10774.15 265
10775.13 225
10776.11 227
10777.09 222
10778.07 232
10779.05 225
10780.04 250
10781.02 236
10782.00 196
10782.98 200
10783.96 211
10784.94 237
10785.92 225
10786.90 215
10787.88 207
10788.86 220
10789.84 221
10790.82 197
10791.80 202
10792.78 260
10793.77 207
10794.75 236
10795.73 227
10796.71 238
10797.69 212
10798.67 214
10799.65 207
10800.63 175
10801.61 246
10802.60 208
10803.58 228
10804.56 217
10805.54 219
10806.52 240
10807.50 256
10808.49 242
10809.47 239
10810.45 241
10811.43 224
10812.41 232
10813.39 233
10814.38 191
10815.36 213
10816.34 246
10817.32 233
10818.30 199
10819.29 186
10820.27 214
10821.25 219
10822.23 222
10823.22 236
10824.20 240
10825.18 215
10826.16 225
10827.15 245
10828.13 217
10829.11 209
10830.09 231
10831.08 212
10832.06 198
10833.04 228
10834.02 236
10835.01 250
10835.99 224
10836.97 262
10837.96 263
10838.94 240
10839.92 216
10840.90 284
10841.89 219
10842.87 249
10843.85 222
10844.84 230
10845.82 211
10846.80 246
10847.79 299
10848.77 250
10849.76 264
10850.74 256
10851.72 265
10852.71 294
10853.69 247
10854.67 252
10855.66 236
10856.64 237
10857.62 249
10858.61 261
10859.59 230
10860.58 253
10861.56 258
10862.55 267
10863.53 263
10864.51 282
10865.50 316
10866.48 275
10867.47 303
10868.45 301
10869.44 268
10870.42 287
10871.40 282
10872.39 288
10873.37 332
10874.36 311
10875.34 289
10876.33 302
10877.31 309
10878.30 302
10879.28 298
10880.27 267
10881.25 289
10882.24 344
10883.22 316
10884.21 296
10885.19 334
10886.18 330
10887.16 340
10888.15 305
10889.13 316
10890.12 321
10891.10 319
10892.09 335
10893.07 301
10894.06 330
10895.05 350
10896.03 329
10897.02 345
10898.00 324
10898.99 344
10899.97 385
10900.96 373
10901.95 306
10902.93 357
10903.92 379
10904.90 391
10905.89 365
10906.88 390
10907.86 364
10908.85 400
10909.84 394
10910.82 431
10911.81 469
10912.79 469
10913.78 453
10914.77 461
10915.75 415
10916.74 442
10917.73 449
10918.71 477
10919.70 418
10920.69 418
10921.67 448
10922.66 448
10923.65 410
10924.63 455
10925.62 434
10926.61 431
10927.60 488
10928.58 511
10929.57 513
10930.56 443
10931.54 505
10932.53 519
10933.52 507
10934.51 486
10935.49 525
10936.48 539
10937.47 485
10938.46 505
10939.44 611
10940.43 590
10941.42 551
10942.41 613
10943.39 639
10944.38 609
10945.37 562
10946.36 629
10947.35 597
10948.33 609
10949.32 645
10950.31 735
10951.30 790
10952.29 817
10953.28 884
10954.26 936
10955.25 1003
10956.24 1076
10957.23 1037
10958.22 997
10959.21 1085
10960.19 1039
10961.18 927
10962.17 857
10963.16 806
10964.15 772
10965.14 777
10966.13 716
10967.11 699
10968.10 724
10969.09 703
10970.08 731
10971.07 727
10972.06 671
10973.05 701
10974.04 703
10975.03 683
10976.02 715
10977.01 739
10978.00 697
10978.98 709
10979.97 687
10980.96 690
10981.95 734
10982.94 668
10983.93 710
10984.92 724
10985.91 759
10986.90 735
10987.89 743
10988.88 772
10989.87 787
10990.86 908
10991.85 968
10992.84 1093
10993.83 1242
10994.82 1401
10995.81 1466
10996.80 1552
10997.79 1597
10998.78 1645
10999.77 1707
11000.76 1678
11001.75 1522
11002.74 1367
11003.73 1162
11004.72 1024
11005.72 974
11006.71 876
11007.70 741
11008.69 730
11009.68 729
11010.67 677
11011.66 677
11012.65 671
11013.64 625
11014.63 653
11015.62 660
11016.61 649
11017.61 573
11018.60 543
11019.59 543
11020.58 550
11021.57 473
11022.56 465
11023.55 484
11024.55 511
11025.54 425
11026.53 456
11027.52 476
11028.51 435
11029.50 395
11030.49 446
11031.49 462
11032.48 401
11033.47 427
11034.46 437
11035.45 423
11036.45 439
11037.44 473
11038.43 456
11039.42 416
11040.41 439
11041.41 387
11042.40 388
11043.39 391
11044.38 424
11045.38 398
11046.37 411
11047.36 441
11048.35 369
11049.35 383
11050.34 415
11051.33 371
11052.32 323
11053.32 377
11054.31 418
11055.30 378
11056.30 370
11057.29 393
11058.28 406
11059.27 376
11060.27 345
11061.26 368
11062.25 368
11063.25 345
11064.24 396
11065.23 333
11066.23 331
11067.22 415
11068.21 355
11069.21 385
11070.20 360
11071.19 338
11072.19 339
11073.18 356
11074.17 377
11075.17 386
11076.16 342
11077.16 439
11078.15 422
11079.14 406
11080.14 368
11081.13 347
11082.13 370
11083.12 393
11084.11 377
11085.11 355
11086.10 375
11087.10 368
11088.09 311
11089.09 323
11090.08 338
11091.07 337
11092.07 336
11093.06 368
11094.06 326
11095.05 365
11096.05 378
11097.04 386
11098.04 356
11099.03 321
11100.03 343
11101.02 370
11102.02 358
11103.01 362
11104.01 343
11105.00 323
11106.00 326
11106.99 284
11107.99 291
11108.98 288
11109.98 348
11110.97 307
11111.97 326
11112.96 324
11113.96 369
11114.95 348
11115.95 318
11116.95 323
11117.94 336
11118.94 331
11119.93 286
11120.93 291
11121.92 359
11122.92 354
11123.92 366
11124.91 372
11125.91 375
11126.90 341
11127.90 352
11128.90 331
11129.89 300
11130.89 357
11131.89 332
11132.88 324
11133.88 314
11134.87 283
11135.87 296
11136.87 368
11137.86 356
11138.86 322
11139.86 279
11140.85 281
11141.85 328
11142.85 318
11143.84 288
11144.84 320
11145.84 323
11146.84 322
11147.83 292
11148.83 272
11149.83 297
11150.82 318
11151.82 286
11152.82 254
11153.82 278
11154.81 284
11155.81 316
11156.81 301
11157.80 254
11158.80 263
11159.80 275
11160.80 248
11161.79 284
11162.79 267
11163.79 264
11164.79 268
11165.79 295
11166.78 278
11167.78 301
11168.78 309
11169.78 302
11170.78 315
11171.77 302
11172.77 281
11173.77 277
11174.77 249
11175.77 264
11176.76 288
11177.76 247
11178.76 292
11179.76 289
11180.76 308
11181.76 317
11182.76 323
11183.75 324
11184.75 285
11185.75 268
11186.75 313
11187.75 315
11188.75 312
11189.75 294
11190.75 292
11191.74 282
11192.74 293
11193.74 312
11194.74 306
11195.74 305
11196.74 292
11197.74 333
11198.74 288
11199.74 276
11200.74 306
11201.74 311
11202.74 319
11203.74 330
11204.74 288
11205.73 289
11206.73 260
11207.73 255
11208.73 289
11209.73 278
11210.73 272
11211.73 233
11212.73 253
11213.73 274
11214.73 278
11215.73 246
11216.73 260
11217.73 257
11218.73 269
11219.73 227
11220.73 272
11221.73 234
11222.73 263
11223.74 276
11224.74 251
11225.74 227
11226.74 246
11227.74 235
11228.74 245
11229.74 255
11230.74 274
11231.74 245
11232.74 294
11233.74 291
11234.74 271
11235.74 232
11236.74 248
11237.75 275
11238.75 270
11239.75 266
11240.75 249
11241.75 280
11242.75 308
11243.75 249
11244.75 277
11245.76 232
11246.76 283
11247.76 260
11248.76 284
11249.76 260
11250.76 250
11251.76 258
11252.77 284
11253.77 273
11254.77 262
11255.77 259
11256.77 249
11257.78 243
11258.78 276
11259.78 255
11260.78 242
11261.78 294
11262.79 316
11263.79 269
11264.79 261
11265.79 258
11266.79 282
11267.80 279
11268.80 270
11269.80 250
11270.80 254
11271.81 285
11272.81 314
11273.81 280
11274.81 283
11275.82 294
11276.82 302
11277.82 281
11278.83 331
11279.83 339
11280.83 313
11281.83 291
11282.84 337
11283.84 296
11284.84 258
11285.85 295
11286.85 271
11287.85 278
11288.86 314
11289.86 256
11290.86 269
11291.87 275
11292.87 315
11293.87 286
11294.88 299
11295.88 286
11296.89 318
11297.89 341
11298.89 296
11299.90 286
11300.90 292
11301.90 290
11302.91 284
11303.91 328
11304.92 332
11305.92 348
11306.92 380
11307.93 433
11308.93 436
11309.94 466
11310.94 399
11311.95 426
11312.95 472
11313.95 457
11314.96 439
11315.96 426
11316.97 402
11317.97 399
11318.98 351
11319.98 352
11320.99 321
11321.99 288
11323.00 314
11324.00 281
11325.01 284
11326.01 289
11327.02 242
11328.02 251
11329.03 260
11330.03 277
11331.04 260
11332.04 293
11333.05 242
11334.05 245
11335.06 241
11336.06 231
11337.07 263
11338.07 219
11339.08 236
11340.09 195
11341.09 193
11342.10 196
11343.10 231
11344.11 229
11345.11 197
11346.12 207
11347.13 233
11348.13 204
11349.14 222
11350.14 223
11351.15 220
11352.16 224
11353.16 227
11354.17 198
11355.17 229
11356.18 234
11357.19 263
11358.19 237
11359.20 238
11360.21 251
11361.21 247
11362.22 251
11363.23 238
11364.23 218
11365.24 224
11366.25 219
11367.25 225
11368.26 198
11369.27 210
11370.27 226
11371.28 214
11372.29 207
11373.29 199
11374.30 179
11375.31 200
11376.32 208
11377.32 190
11378.33 219
11379.34 249
11380.35 249
11381.35 207
11382.36 210
11383.37 194
11384.38 213
11385.38 211
11386.39 230
11387.40 233
11388.41 217
11389.41 206
11390.42 214
11391.43 213
11392.44 230
11393.45 234
11394.45 229
11395.46 284
11396.47 234
11397.48 250
11398.49 258
11399.49 286
11400.50 253
11401.51 197
11402.52 230
11403.53 263
11404.54 233
11405.54 253
11406.55 192
11407.56 225
11408.57 212
11409.58 210
11410.59 192
11411.60 195
11412.61 224
11413.61 214
11414.62 221
11415.63 195
11416.64 219
11417.65 237
11418.66 247
11419.67 201
11420.68 199
11421.69 197
11422.70 202
11423.71 239
11424.71 183
11425.72 201
11426.73 239
11427.74 236
11428.75 213
11429.76 205
11430.77 207
11431.78 211
11432.79 216
11433.80 214
11434.81 238
11435.82 205
11436.83 217
11437.84 215
11438.85 224
11439.86 196
11440.87 235
11441.88 207
11442.89 193
11443.90 201
11444.91 167
11445.92 208
11446.93 240
11447.94 203
11448.95 212
11449.96 227
11450.97 209
11451.98 200
11452.99 183
11454.01 195
11455.02 214
11456.03 209
11457.04 208
11458.05 204
11459.06 219
11460.07 212
11461.08 198
11462.09 203
11463.10 220
11464.11 197
11465.13 210
11466.14 207
11467.15 160
11468.16 160
11469.17 173
11470.18 198
11471.19 202
11472.20 211
11473.22 185
11474.23 168
11475.24 199
11476.25 208
11477.26 182
11478.27 212
11479.29 161
11480.30 169
11481.31 187
11482.32 218
11483.33 191
11484.35 195
11485.36 205
11486.37 192
11487.38 202
11488.39 194
11489.41 176
11490.42 175
11491.43 200
11492.44 194
11493.46 192
11494.47 215
11495.48 200
11496.49 202
11497.51 169
11498.52 199
11499.53 200
11500.54 186
11501.56 157
11502.57 154
11503.58 200
11504.59 189
11505.61 208
11506.62 188
11507.63 196
11508.65 195
11509.66 178
11510.67 169
11511.69 215
11512.70 201
11513.71 168
11514.73 182
11515.74 174
11516.75 177
11517.77 191
11518.78 169
11519.79 168
11520.81 168
11521.82 150
11522.83 182
11523.85 197
11524.86 177
11525.88 178
11526.89 211
11527.90 231
11528.92 187
11529.93 189
11530.95 180
11531.96 171
11532.97 192
11533.99 161
11535.00 186
11536.02 206
11537.03 203
11538.05 195
11539.06 189
11540.07 191
11541.09 174
11542.10 200
11543.12 211
11544.13 228
11545.15 205
11546.16 204
11547.18 191
11548.19 136
11549.21 155
11550.22 177
11551.24 164
11552.25 163
11553.27 182
11554.28 172
11555.30 188
11556.31 213
11557.33 182
11558.34 179
11559.36 190
11560.37 205
11561.39 220
11562.40 171
11563.42 157
11564.43 164
11565.45 141
11566.47 156
11567.48 171
11568.50 161
11569.51 174
11570.53 155
11571.54 153
11572.56 200
11573.58 188
11574.59 195
11575.61 173
11576.62 191
11577.64 194
11578.66 176
11579.67 186
11580.69 203
11581.70 215
11582.72 182
11583.74 157
11584.75 199
11585.77 156
11586.79 168
11587.80 195
11588.82 174
11589.84 181
11590.85 218
11591.87 237
11592.89 209
11593.90 191
11594.92 159
11595.94 223
11596.95 222
11597.97 221
11598.99 243
11600.01 259
11601.02 266
11602.04 257
11603.06 261
11604.07 284
11605.09 251
11606.11 245
11607.13 228
11608.14 224
11609.16 197
11610.18 191
11611.20 197
11612.21 186
11613.23 170
11614.25 179
11615.27 178
11616.29 167
11617.30 157
11618.32 178
11619.34 182
11620.36 191
11621.38 203
11622.39 187
11623.41 166
11624.43 160
11625.45 165
11626.47 218
11627.48 233
11628.50 178
11629.52 177
11630.54 168
11631.56 182
11632.58 174
11633.59 165
11634.61 192
11635.63 165
11636.65 152
11637.67 165
11638.69 194
11639.71 168
11640.73 175
11641.75 167
11642.76 148
11643.78 155
11644.80 153
11645.82 196
11646.84 160
11647.86 148
11648.88 136
11649.90 174
11650.92 176
11651.94 178
11652.96 195
11653.98 166
11655.00 150
11656.01 180
11657.03 150
11658.05 174
11659.07 175
11660.09 200
11661.11 176
11662.13 159
11663.15 135
11664.17 174
11665.19 147
11666.21 145
11667.23 182
11668.25 191
11669.27 210
11670.29 197
11671.31 163
11672.33 149
11673.35 149
11674.37 168
11675.39 153
11676.42 140
11677.44 153
11678.46 147
11679.48 146
11680.50 139
11681.52 173
11682.54 189
11683.56 144
11684.58 147
11685.60 175
11686.62 186
11687.64 166
11688.66 180
11689.69 199
11690.71 187
11691.73 159
11692.75 166
11693.77 194
11694.79 189
11695.81 165
11696.83 144
11697.85 195
11698.88 153
11699.90 155
11700.92 175
11701.94 146
11702.96 177
11703.98 192
11705.01 185
11706.03 162
11707.05 182
11708.07 172
11709.09 194
11710.12 190
11711.14 187
11712.16 159
11713.18 182
11714.20 157
11715.23 188
11716.25 153
11717.27 176
11718.29 157
11719.31 153
11720.34 185
11721.36 166
11722.38 155
11723.40 170
11724.43 158
11725.45 205
11726.47 175
11727.49 153
11728.52 195
11729.54 165
11730.56 162
11731.59 201
11732.61 169
11733.63 183
11734.65 186
11735.68 156
11736.70 191
11737.72 171
11738.75 144
11739.77 171
11740.79 198
11741.82 171
11742.84 183
11743.86 177
11744.89 162
11745.91 174
11746.93 180
11747.96 175
11748.98 179
11750.01 170
11751.03 153
11752.05 190
11753.08 187
11754.10 160
11755.12 165
11756.15 180
11757.17 202
11758.20 180
11759.22 180
11760.24 158
11761.27 167
11762.29 154
11763.32 177
11764.34 169
11765.37 163
11766.39 169
11767.41 177
11768.44 183
11769.46 170
11770.49 172
11771.51 182
11772.54 171
11773.56 153
11774.59 145
11775.61 151
11776.64 207
11777.66 185
11778.69 184
11779.71 173
11780.74 188
11781.76 205
11782.79 231
11783.81 183
11784.84 167
11785.86 185
11786.89 188
11787.91 154
11788.94 187
11789.96 202
11790.99 201
11792.01 204
11793.04 203
11794.07 212
11795.09 209
11796.12 198
11797.14 202
11798.17 203
11799.19 234
11800.22 213
11801.25 201
11802.27 197
11803.30 194
11804.32 206
11805.35 228
11806.38 213
11807.40 211
11808.43 200
11809.45 195
11810.48 183
11811.51 210
11812.53 204
11813.56 190
11814.59 198
11815.61 220
11816.64 203
11817.67 182
11818.69 192
11819.72 206
11820.75 210
11821.77 208
11822.80 210
11823.83 205
11824.85 198
11825.88 193
11826.91 217
11827.94 223
11828.96 198
11829.99 222
11831.02 225
11832.04 239
11833.07 225
11834.10 235
11835.13 220
11836.15 236
11837.18 261
11838.21 206
11839.24 184
11840.26 189
11841.29 254
11842.32 211
11843.35 215
11844.37 212
11845.40 224
11846.43 207
11847.46 196
11848.49 243
11849.51 283
11850.54 233
11851.57 218
11852.60 202
11853.63 255
11854.65 261
11855.68 225
11856.71 235
11857.74 239
11858.77 223
11859.80 246
11860.83 239
11861.85 221
11862.88 242
11863.91 268
11864.94 261
11865.97 270
11867.00 276
11868.03 246
11869.05 300
11870.08 245
11871.11 265
11872.14 266
11873.17 228
11874.20 295
11875.23 299
11876.26 270
11877.29 292
11878.32 312
11879.35 278
11880.38 258
11881.40 290
11882.43 274
11883.46 320
11884.49 347
11885.52 322
11886.55 339
11887.58 360
11888.61 289
11889.64 341
11890.67 367
11891.70 345
11892.73 351
11893.76 376
11894.79 386
11895.82 410
11896.85 424
11897.88 495
11898.91 461
11899.94 499
11900.97 455
11902.00 494
11903.03 509
11904.06 495
11905.09 436
11906.12 407
11907.15 412
11908.18 410
11909.22 399
11910.25 374
11911.28 435
11912.31 381
11913.34 339
11914.37 383
11915.40 403
11916.43 425
11917.46 385
11918.49 396
11919.52 395
11920.55 438
11921.59 436
11922.62 481
11923.65 525
11924.68 609
11925.71 673
11926.74 661
11927.77 711
11928.81 755
11929.84 800
11930.87 821
11931.90 766
11932.93 762
11933.96 716
11935.00 633
11936.03 596
11937.06 530
11938.09 483
11939.12 502
11940.15 464
11941.19 373
11942.22 352
11943.25 363
11944.28 422
11945.31 390
11946.35 402
11947.38 374
11948.41 311
11949.44 328
11950.48 327
11951.51 303
11952.54 344
11953.57 330
11954.61 339
11955.64 293
11956.67 322
11957.70 303
11958.74 305
11959.77 273
11960.80 284
11961.84 321
11962.87 299
11963.90 325
11964.93 310
11965.97 319
11967.00 317
11968.03 312
11969.07 311
11970.10 286
11971.13 304
11972.17 265
11973.20 274
11974.23 304
11975.27 262
11976.30 274
11977.33 334
11978.37 317
11979.40 295
11980.44 311
11981.47 313
11982.50 297
11983.54 324
11984.57 342
11985.60 289
11986.64 273
11987.67 308
11988.71 335
11989.74 306
11990.77 292
11991.81 300
11992.84 284
11993.88 325
11994.91 269
11995.95 286
11996.98 268
11998.02 302
11999.05 295
12000.08 295
12001.12 301
12002.15 280
12003.19 317
12004.22 321
12005.26 311
12006.29 333
12007.33 322
12008.36 302
12009.40 313
12010.43 333
12011.47 332
12012.50 343
12013.54 379
12014.57 322
12015.61 362
12016.64 347
12017.68 383
12018.71 402
12019.75 355
12020.78 349
12021.82 384
12022.86 352
12023.89 351
12024.93 331
12025.96 298
12027.00 346
12028.03 344
12029.07 332
12030.11 350
12031.14 352
12032.18 351
12033.21 347
12034.25 324
12035.29 376
12036.32 334
12037.36 325
12038.39 331
12039.43 284
12040.47 319
12041.50 321
12042.54 305
12043.58 328
12044.61 330
12045.65 346
12046.69 332
12047.72 359
12048.76 305
12049.80 268
12050.83 345
12051.87 332
12052.91 314
12053.94 290
12054.98 338
12056.02 356
12057.05 336
12058.09 323
12059.13 363
12060.16 347
12061.20 335
12062.24 370
12063.28 357
12064.31 349
12065.35 361
12066.39 330
12067.43 337
12068.46 348
12069.50 360
12070.54 361
12071.58 352
12072.61 339
12073.65 340
12074.69 398
12075.73 397
12076.76 331
12077.80 339
12078.84 332
12079.88 367
12080.92 394
12081.95 391
12082.99 375
12084.03 374
12085.07 363
12086.11 394
12087.15 411
12088.18 423
12089.22 403
12090.26 405
12091.30 365
12092.34 388
12093.38 409
12094.42 458
12095.45 477
12096.49 490
12097.53 574
12098.57 575
12099.61 579
12100.65 494
12101.69 496
12102.73 561
12103.76 494
12104.80 524
12105.84 560
12106.88 498
12107.92 458
12108.96 406
12110.00 392
12111.04 392
12112.08 374
12113.12 387
12114.16 275
12115.20 278
12116.24 284
12117.28 287
12118.32 288
12119.36 299
12120.40 270
12121.44 298
12122.47 313
12123.51 267
12124.55 245
12125.59 257
12126.63 269
12127.67 281
12128.71 276
12129.76 280
12130.80 279
12131.84 291
12132.88 301
12133.92 280
12134.96 284
12136.00 255
12137.04 278
12138.08 233
12139.12 226
12140.16 246
12141.20 227
12142.24 255
12143.28 236
12144.32 221
12145.36 220
12146.40 263
12147.44 240
12148.49 250
12149.53 240
12150.57 225
12151.61 198
12152.65 208
12153.69 221
12154.73 243
12155.77 240
12156.81 261
12157.86 205
12158.90 232
12159.94 235
12160.98 219
12162.02 221
12163.06 259
12164.10 232
12165.15 222
12166.19 213
12167.23 219
12168.27 226
12169.31 249
12170.36 242
12171.40 229
12172.44 243
12173.48 235
12174.52 249
12175.57 222
12176.61 218
12177.65 261
12178.69 223
12179.73 224
12180.78 229
12181.82 220
12182.86 208
12183.90 244
12184.95 221
12185.99 254
12187.03 263
12188.07 261
12189.12 232
12190.16 228
12191.20 250
12192.25 260
12193.29 252
12194.33 258
12195.37 214
12196.42 241
12197.46 258
12198.50 257
12199.55 257
12200.59 255
12201.63 266
12202.68 296
12203.72 257
12204.76 248
12205.81 266
12206.85 266
12207.89 248
12208.94 256
12209.98 263
12211.02 238
12212.07 216
12213.11 225
12214.16 267
12215.20 217
12216.24 242
12217.29 274
12218.33 296
12219.37 295
12220.42 255
12221.46 276
12222.51 236
12223.55 211
12224.60 244
12225.64 230
12226.68 256
12227.73 259
12228.77 269
12229.82 254
12230.86 283
12231.91 263
12232.95 246
12234.00 246
12235.04 238
12236.08 258
12237.13 240
12238.17 228
12239.22 237
12240.26 257
12241.31 245
12242.35 240
12243.40 268
12244.44 222
12245.49 236
12246.53 229
12247.58 219
12248.62 240
12249.67 217
12250.72 255
12251.76 239
12252.81 248
12253.85 240
12254.90 236
12255.94 217
12256.99 258
12258.03 279
12259.08 246
12260.13 229
12261.17 202
12262.22 216
12263.26 234
12264.31 200
12265.35 249
12266.40 236
12267.45 230
12268.49 235
12269.54 236
12270.59 215
12271.63 204
12272.68 214
12273.72 236
12274.77 211
12275.82 184
12276.86 222
12277.91 221
12278.96 243
12280.00 231
12281.05 243
12282.10 250
12283.14 228
12284.19 220
12285.24 222
12286.28 213
12287.33 223
12288.38 187
12289.42 228
12290.47 231
12291.52 232
12292.57 204
12293.61 176
12294.66 173
12295.71 216
12296.75 221
12297.80 203
12298.85 197
12299.90 209
12300.94 200
12301.99 200
12303.04 206
12304.09 222
12305.13 208
12306.18 207
12307.23 201
12308.28 219
12309.33 204
12310.37 212
12311.42 199
12312.47 213
12313.52 215
12314.57 207
12315.61 213
12316.66 222
12317.71 225
12318.76 215
12319.81 217
12320.85 216
12321.90 211
12322.95 189
12324.00 187
12325.05 216
12326.10 243
12327.15 213
12328.19 194
12329.24 223
12330.29 239
12331.34 190
12332.39 182
12333.44 198
12334.49 222
12335.54 185
12336.59 195
12337.63 225
12338.68 221
12339.73 190
12340.78 186
12341.83 216
12342.88 194
12343.93 205
12344.98 214
12346.03 188
12347.08 190
12348.13 206
12349.18 205
12350.23 190
12351.28 208
12352.33 210
12353.38 225
12354.43 248
12355.48 258
12356.52 221
12357.57 211
12358.62 215
12359.67 221
12360.72 225
12361.77 257
12362.82 242
12363.88 203
12364.93 222
12365.98 229
12367.03 246
12368.08 241
12369.13 233
12370.18 222
12371.23 218
12372.28 253
12373.33 226
12374.38 244
12375.43 226
12376.48 216
12377.53 231
12378.58 219
12379.63 228
12380.68 203
12381.73 219
12382.79 220
12383.84 233
12384.89 224
12385.94 207
12386.99 193
12388.04 241
12389.09 258
12390.14 260
12391.20 246
12392.25 253
12393.30 272
12394.35 318
12395.40 228
12396.45 237
12397.50 252
12398.56 230
12399.61 242
12400.66 241
12401.71 261
12402.76 292
12403.81 258
12404.87 288
12405.92 265
12406.97 312
12408.02 301
12409.07 254
12410.13 239
12411.18 228
12412.23 224
12413.28 246
12414.34 267
12415.39 234
12416.44 244
12417.49 310
12418.55 280
12419.60 248
12420.65 254
12421.70 217
12422.76 250
12423.81 258
12424.86 266
12425.91 255
12426.97 264
12428.02 277
12429.07 313
12430.13 290
12431.18 265
12432.23 290
12433.29 285
12434.34 261
12435.39 228
12436.44 262
12437.50 297
12438.55 289
12439.61 285
12440.66 258
12441.71 244
12442.77 251
12443.82 288
12444.87 268
12445.93 267
12446.98 303
12448.03 267
12449.09 296
12450.14 313
12451.20 279
12452.25 321
12453.30 371
12454.36 329
12455.41 324
12456.47 327
12457.52 374
12458.57 381
12459.63 356
12460.68 372
12461.74 363
12462.79 358
12463.85 404
12464.90 392
12465.95 420
12467.01 484
12468.06 491
12469.12 574
12470.17 650
12471.23 764
12472.28 851
12473.34 898
12474.39 908
12475.45 980
12476.50 996
12477.56 929
12478.61 859
12479.67 791
12480.72 738
12481.78 645
12482.83 560
12483.89 504
12484.94 463
12486.00 473
12487.05 436
12488.11 437
12489.17 391
12490.22 342
12491.28 369
12492.33 315
12493.39 300
12494.44 303
12495.50 308
12496.55 295
12497.61 286
12498.67 313
12499.72 297
12500.78 305
12501.83 288
12502.89 301
12503.95 328
12505.00 302
12506.06 327
12507.12 263
12508.17 311
12509.23 271
12510.28 309
12511.34 315
12512.40 323
12513.45 306
12514.51 288
12515.57 313
12516.62 262
12517.68 231
12518.74 265
12519.79 296
12520.85 240
12521.91 298
12522.96 267
12524.02 274
12525.08 275
12526.14 247
12527.19 241
12528.25 279
12529.31 268
12530.36 287
12531.42 306
12532.48 268
12533.54 297
12534.59 292
12535.65 275
12536.71 293
12537.77 303
12538.82 294
12539.88 315
12540.94 292
12542.00 282
12543.05 360
12544.11 325
12545.17 336
12546.23 282
12547.29 347
12548.34 367
12549.40 380
12550.46 396
12551.52 448
12552.58 453
12553.64 494
12554.69 469
12555.75 502
12556.81 500
12557.87 434
12558.93 435
12559.99 430
12561.04 447
12562.10 454
12563.16 406
12564.22 360
12565.28 323
12566.34 326
12567.40 318
12568.45 309
12569.51 328
12570.57 272
12571.63 336
12572.69 337
12573.75 278
12574.81 282
12575.87 242
12576.93 327
12577.99 294
12579.05 274
12580.11 266
12581.16 287
12582.22 285
12583.28 295
12584.34 309
12585.40 282
12586.46 275
12587.52 274
12588.58 282
12589.64 274
12590.70 269
12591.76 252
12592.82 277
12593.88 277
12594.94 242
12596.00 226
12597.06 260
12598.12 282
12599.18 237
12600.24 260
12601.30 242
12602.36 260
12603.42 245
12604.48 229
12605.54 237
12606.60 236
12607.66 224
12608.72 263
12609.79 275
12610.85 252
12611.91 227
12612.97 277
12614.03 277
12615.09 299
12616.15 283
12617.21 282
12618.27 277
12619.33 282
12620.39 279
12621.45 277
12622.52 274
12623.58 234
12624.64 256
12625.70 267
12626.76 255
12627.82 224
12628.88 245
12629.95 255
12631.01 263
12632.07 250
12633.13 236
12634.19 202
12635.25 231
12636.31 222
12637.38 225
12638.44 249
12639.50 243
12640.56 214
12641.62 220
12642.69 241
12643.75 244
12644.81 249
12645.87 205
12646.93 231
12648.00 229
12649.06 252
12650.12 222
12651.18 238
12652.25 261
12653.31 224
12654.37 238
12655.43 199
12656.50 212
12657.56 217
12658.62 188
12659.68 204
12660.75 201
12661.81 211
12662.87 194
12663.94 218
12665.00 245
12666.06 176
12667.12 186
12668.19 204
12669.25 211
12670.31 205
12671.38 202
12672.44 212
12673.50 230
12674.57 206
12675.63 195
12676.69 200
12677.76 174
12678.82 200
12679.88 187
12680.95 184
12682.01 191
12683.07 204
12684.14 191
12685.20 201
12686.27 193
12687.33 208
12688.39 236
12689.46 174
12690.52 179
12691.59 200
12692.65 256
12693.71 192
12694.78 190
12695.84 197
12696.91 187
12697.97 270
12699.04 257
12700.10 259
12701.16 205
12702.23 226
12703.29 250
12704.36 248
12705.42 260
12706.49 200
12707.55 238
12708.62 218
12709.68 217
12710.75 235
12711.81 236
12712.88 191
12713.94 194
12715.01 187
12716.07 217
12717.14 227
12718.20 224
12719.27 247
12720.33 210
12721.40 253
12722.46 187
12723.53 205
12724.59 198
12725.66 215
12726.72 229
12727.79 240
12728.86 251
12729.92 239
12730.99 222
12732.05 243
12733.12 197
12734.18 202
12735.25 195
12736.32 217
12737.38 189
12738.45 208
12739.51 261
12740.58 236
12741.65 226
12742.71 232
12743.78 188
12744.85 226
12745.91 218
12746.98 203
12748.04 179
12749.11 184
12750.18 195
12751.24 167
12752.31 175
12753.38 197
12754.44 192
12755.51 220
12756.58 211
12757.64 203
12758.71 193
12759.78 191
12760.85 188
12761.91 190
12762.98 167
12764.05 179
12765.11 192
12766.18 202
12767.25 183
12768.32 165
12769.38 166
12770.45 197
12771.52 162
12772.58 153
12773.65 185
12774.72 193
12775.79 186
12776.86 167
12777.92 172
12778.99 190
12780.06 181
12781.13 196
12782.19 169
12783.26 178
12784.33 182
12785.40 173
12786.47 195
12787.53 165
12788.60 176
12789.67 174
12790.74 179
12791.81 151
12792.87 160
12793.94 192
12795.01 177
12796.08 192
12797.15 217
12798.22 202
12799.29 186
12800.35 179
12801.42 172
12802.49 162
12803.56 173
12804.63 194
12805.70 220
12806.77 195
12807.84 203
12808.90 204
12809.97 234
12811.04 225
12812.11 199
12813.18 203
12814.25 207
12815.32 220
12816.39 226
12817.46 189
12818.53 219
12819.60 187
12820.67 159
12821.74 213
12822.81 179
12823.88 198
12824.94 192
12826.01 162
12827.08 167
12828.15 178
12829.22 192
12830.29 191
12831.36 188
12832.43 213
12833.50 193
12834.57 212
12835.64 177
12836.71 165
12837.78 167
12838.85 195
12839.92 180
12840.99 173
12842.07 167
12843.14 156
12844.21 189
12845.28 178
12846.35 175
12847.42 174
12848.49 187
12849.56 172
12850.63 166
12851.70 159
12852.77 159
12853.84 156
12854.91 140
12855.98 151
12857.06 176
12858.13 157
12859.20 158
12860.27 158
12861.34 179
12862.41 165
12863.48 171
12864.55 137
12865.62 156
12866.70 160
12867.77 129
12868.84 170
12869.91 201
12870.98 162
12872.05 183
12873.13 155
12874.20 184
12875.27 191
12876.34 168
12877.41 154
12878.48 148
12879.56 167
12880.63 158
12881.70 155
12882.77 164
12883.84 179
12884.92 181
12885.99 160
12887.06 165
12888.13 175
12889.21 165
12890.28 159
12891.35 144
12892.42 164
12893.50 162
12894.57 183
12895.64 185
12896.71 162
12897.79 163
12898.86 197
12899.93 160
12901.00 147
12902.08 147
12903.15 157
12904.22 164
12905.30 169
12906.37 172
12907.44 168
12908.52 176
12909.59 153
12910.66 149
12911.73 145
12912.81 137
12913.88 162
12914.96 190
12916.03 134
12917.10 144
12918.18 158
12919.25 177
12920.32 148
12921.40 172
12922.47 164
12923.54 165
12924.62 172
12925.69 152
12926.77 140
12927.84 142
12928.91 171
12929.99 160
12931.06 162
12932.14 169
12933.21 139
12934.28 151
12935.36 144
12936.43 160
12937.51 153
12938.58 171
12939.66 172
12940.73 171
12941.80 168
12942.88 168
12943.95 167
12945.03 157
12946.10 146
12947.18 155
12948.25 146
12949.33 177
12950.40 116
12951.48 154
12952.55 143
12953.63 162
12954.70 160
12955.78 162
12956.85 156
12957.93 141
12959.00 136
12960.08 163
12961.15 164
12962.23 148
12963.30 174
12964.38 152
12965.46 183
12966.53 159
12967.61 168
12968.68 154
12969.76 145
12970.83 166
12971.91 142
12972.99 160
12974.06 177
12975.14 182
12976.21 177
12977.29 171
12978.37 185
12979.44 151
12980.52 155
12981.59 189
12982.67 152
12983.75 159
12984.82 144
12985.90 152
12986.98 176
12988.05 161
12989.13 146
12990.20 159
12991.28 144
12992.36 144
12993.43 146
12994.51 165
12995.59 158
12996.67 179
12997.74 173
12998.82 161
12999.90 184
13000.97 158
13002.05 140
13003.13 147
13004.20 153
13005.28 179
13006.36 161
13007.44 198
13008.51 163
13009.59 137
13010.67 164
13011.75 170
13012.82 145
13013.90 147
13014.98 147
13016.06 183
13017.13 180
13018.21 172
13019.29 170
13020.37 171
13021.44 164
13022.52 186
13023.60 177
13024.68 165
13025.76 162
13026.83 176
13027.91 160
13028.99 184
13030.07 171
13031.15 186
13032.23 165
13033.30 148
13034.38 187
13035.46 193
13036.54 187
13037.62 159
13038.70 179
13039.77 168
13040.85 162
13041.93 186
13043.01 161
13044.09 155
13045.17 159
13046.25 182
13047.33 162
13048.40 172
13049.48 143
13050.56 143
13051.64 178
13052.72 166
13053.80 189
13054.88 184
13055.96 187
13057.04 197
13058.12 156
13059.20 145
13060.28 161
13061.36 177
13062.44 164
13063.51 130
13064.59 126
13065.67 156
13066.75 189
13067.83 174
13068.91 137
13069.99 187
13071.07 162
13072.15 156
13073.23 174
13074.31 170
13075.39 164
13076.47 197
13077.55 158
13078.63 157
13079.71 166
13080.79 161
13081.87 177
13082.96 180
13084.04 169
13085.12 164
13086.20 179
13087.28 153
13088.36 143
13089.44 146
13090.52 162
13091.60 187
13092.68 152
13093.76 159
13094.84 175
13095.92 160
13097.00 164
13098.09 197
13099.17 146
13100.25 134
13101.33 159
13102.41 157
13103.49 165
13104.57 169
13105.65 158
13106.74 155
13107.82 205
13108.90 156
13109.98 165
13111.06 170
13112.14 162
13113.22 178
13114.31 183
13115.39 166
13116.47 189
13117.55 136
13118.63 183
13119.72 140
13120.80 160
13121.88 170
13122.96 169
13124.04 185
13125.13 161
13126.21 149
13127.29 178
13128.37 173
13129.45 174
13130.54 169
13131.62 174
13132.70 189
13133.78 166
13134.87 161
13135.95 168
13137.03 167
13138.11 164
13139.20 141
13140.28 132
13141.36 155
13142.45 177
13143.53 190
13144.61 190
13145.69 186
13146.78 142
13147.86 176
13148.94 185
13150.03 186
13151.11 180
13152.19 155
13153.28 175
13154.36 180
13155.44 176
13156.53 180
13157.61 164
13158.69 173
13159.78 183
13160.86 171
13161.94 180
13163.03 157
13164.11 202
13165.20 178
13166.28 164
13167.36 155
13168.45 210
13169.53 205
13170.62 163
13171.70 156
13172.78 155
13173.87 156
13174.95 183
13176.04 194
13177.12 173
13178.21 185
13179.29 177
13180.37 157
13181.46 150
13182.54 174
13183.63 174
13184.71 201
13185.80 195
13186.88 158
13187.97 174
13189.05 194
13190.14 182
13191.22 151
13192.31 172
13193.39 196
13194.48 209
13195.56 195
13196.65 203
13197.73 204
13198.82 186
13199.90 164
13200.99 199
13202.07 185
13203.16 156
13204.24 177
13205.33 183
13206.41 209
13207.50 187
13208.58 163
13209.67 178
13210.76 173
13211.84 186
13212.93 220
13214.01 168
13215.10 143
13216.19 169
13217.27 176
13218.36 179
13219.44 153
13220.53 208
13221.62 189
13222.70 175
13223.79 181
13224.87 143
13225.96 166
13227.05 179
13228.13 165
13229.22 197
13230.31 209
13231.39 176
13232.48 203
13233.57 224
13234.65 174
13235.74 192
13236.83 201
13237.91 243
13239.00 213
13240.09 205
13241.17 158
13242.26 167
13243.35 177
13244.43 226
13245.52 183
13246.61 184
13247.70 196
13248.78 216
13249.87 221
13250.96 188
13252.05 180
13253.13 236
13254.22 228
13255.31 221
13256.39 197
13257.48 196
13258.57 199
13259.66 227
13260.75 233
13261.83 239
13262.92 191
13264.01 195
13265.10 214
13266.19 216
13267.27 196
13268.36 219
13269.45 236
13270.54 238
13271.63 199
13272.71 249
13273.80 237
13274.89 227
13275.98 228
13277.07 248
13278.16 236
13279.24 254
13280.33 269
13281.42 231
13282.51 201
13283.60 239
13284.69 275
13285.78 260
13286.86 255
13287.95 243
13289.04 246
13290.13 255
13291.22 258
13292.31 286
13293.40 290
13294.49 269
13295.58 277
13296.67 254
13297.76 260
13298.84 252
13299.93 278
13301.02 277
13302.11 325
13303.20 300
13304.29 290
13305.38 295
13306.47 317
13307.56 308
13308.65 284
13309.74 345
13310.83 276
13311.92 292
13313.01 286
13314.10 299
13315.19 292
13316.28 310
13317.37 242
13318.46 256
13319.55 271
13320.64 278
13321.73 276
13322.82 298
13323.91 326
13325.00 276
13326.09 281
13327.18 325
13328.27 311
13329.36 279
13330.45 293
13331.54 286
13332.64 289
13333.73 321
13334.82 318
13335.91 289
13337.00 305
13338.09 335
13339.18 300
13340.27 316
13341.36 318
13342.45 311
13343.54 328
13344.64 310
13345.73 294
13346.82 341
13347.91 332
13349.00 326
13350.09 327
13351.18 343
13352.28 303
13353.37 316
13354.46 350
13355.55 329
13356.64 360
13357.73 371
13358.83 345
13359.92 358
13361.01 402
13362.10 369
13363.19 446
13364.29 459
13365.38 435
13366.47 409
13367.56 421
13368.65 423
13369.75 372
13370.84 385
13371.93 363
13373.02 352
13374.12 320
13375.21 372
13376.30 303
13377.39 311
13378.49 347
13379.58 331
13380.67 289
13381.76 287
13382.86 279
13383.95 313
13385.04 325
13386.13 337
13387.23 307
13388.32 308
13389.41 338
13390.51 287
13391.60 309
13392.69 301
13393.79 308
13394.88 307
13395.97 327
13397.07 255
13398.16 240
13399.25 258
13400.35 244
13401.44 246
13402.53 268
13403.63 272
13404.72 277
13405.81 271
13406.91 299
13408.00 281
13409.10 282
13410.19 304
13411.28 275
13412.38 279
13413.47 283
13414.57 333
13415.66 312
13416.75 265
13417.85 269
13418.94 269
13420.04 262
13421.13 302
13422.22 306
13423.32 306
13424.41 279
13425.51 277
13426.60 321
13427.70 265
13428.79 237
13429.89 282
13430.98 343
13432.08 319
13433.17 302
13434.27 284
13435.36 270
13436.46 300
13437.55 284
13438.65 295
13439.74 331
13440.84 327
13441.93 325
13443.03 319
13444.12 323
13445.22 323
13446.31 299
13447.41 299
13448.50 304
13449.60 354
13450.69 323
13451.79 357
13452.89 392
13453.98 380
13455.08 376
13456.17 366
13457.27 397
13458.36 379
13459.46 353
13460.56 372
13461.65 395
13462.75 383
13463.84 391
13464.94 397
13466.04 393
13467.13 432
13468.23 401
13469.32 384
13470.42 362
13471.52 342
13472.61 360
13473.71 400
13474.81 434
13475.90 391
13477.00 420
13478.10 378
13479.19 415
13480.29 421
13481.39 419
13482.48 429
13483.58 437
13484.68 428
13485.77 380
13486.87 442
13487.97 459
13489.07 480
13490.16 486
13491.26 467
13492.36 550
13493.45 528
13494.55 578
13495.65 567
13496.75 555
13497.84 513
13498.94 591
13500.04 642
13501.14 628
13502.23 556
13503.33 541
13504.43 565
13505.53 548
13506.63 473
13507.72 463
13508.82 514
13509.92 476
13511.02 394
13512.12 406
13513.21 429
13514.31 402
13515.41 374
13516.51 386
13517.61 355
13518.70 355
13519.80 380
13520.90 355
13522.00 303
13523.10 270
13524.20 322
13525.30 305
13526.39 303
13527.49 289
13528.59 312
13529.69 316
13530.79 315
13531.89 340
13532.99 331
13534.09 318
13535.18 318
13536.28 306
13537.38 321
13538.48 289
13539.58 320
13540.68 286
13541.78 270
13542.88 265
13543.98 264
13545.08 253
13546.18 302
13547.28 285
13548.38 304
13549.48 263
13550.57 312
13551.67 293
13552.77 288
13553.87 257
13554.97 277
13556.07 256
13557.17 260
13558.27 256
13559.37 287
13560.47 266
13561.57 265
13562.67 265
13563.77 242
13564.87 239
13565.97 230
13567.07 266
13568.17 265
13569.28 258
13570.38 261
13571.48 254
13572.58 273
13573.68 265
13574.78 240
13575.88 248
13576.98 251
13578.08 242
13579.18 254
13580.28 245
13581.38 251
13582.48 277
13583.58 301
13584.69 287
13585.79 290
13586.89 291
13587.99 285
13589.09 284
13590.19 294
13591.29 288
13592.39 272
13593.49 234
13594.60 254
13595.70 268
13596.80 288
13597.90 306
13599.00 261
13600.10 280
13601.21 271
13602.31 327
13603.41 290
13604.51 259
13605.61 263
13606.71 302
13607.82 299
13608.92 284
13610.02 297
13611.12 278
13612.22 256
13613.33 279
13614.43 269
13615.53 293
13616.63 245
13617.74 250
13618.84 278
13619.94 281
13621.04 255
13622.15 275
13623.25 303
13624.35 251
13625.45 254
13626.56 262
13627.66 282
13628.76 296
13629.86 249
13630.97 282
13632.07 285
13633.17 240
13634.28 248
13635.38 303
13636.48 287
13637.59 271
13638.69 229
13639.79 252
13640.90 246
13642.00 322
13643.10 293
13644.21 258
13645.31 251
13646.41 270
13647.52 253
13648.62 249
13649.72 238
13650.83 250
13651.93 259
13653.03 233
13654.14 239
13655.24 232
13656.35 240
13657.45 272
13658.55 278
13659.66 260
13660.76 225
13661.87 257
13662.97 250
13664.07 206
13665.18 235
13666.28 247
13667.39 248
13668.49 254
13669.60 241
13670.70 245
13671.81 237
13672.91 272
13674.01 278
13675.12 249
13676.22 247
13677.33 257
13678.43 223
13679.54 249
13680.64 277
13681.75 270
13682.85 277
13683.96 286
13685.06 273
13686.17 264
13687.27 267
13688.38 272
13689.48 250
13690.59 247
13691.69 247
13692.80 226
13693.91 282
13695.01 259
13696.12 276
13697.22 264
13698.33 286
13699.43 315
13700.54 281
13701.64 251
13702.75 285
13703.86 285
13704.96 271
13706.07 309
13707.17 290
13708.28 290
13709.39 265
13710.49 268
13711.60 292
13712.70 308
13713.81 263
13714.92 298
13716.02 363
13717.13 307
13718.24 327
13719.34 292
13720.45 289
13721.56 361
13722.66 348
13723.77 332
13724.88 354
13725.98 370
13727.09 376
13728.20 379
13729.30 352
13730.41 395
13731.52 353
13732.62 359
13733.73 367
13734.84 373
13735.94 394
13737.05 404
13738.16 370
13739.27 344
13740.37 388
13741.48 414
13742.59 420
13743.70 407
13744.80 405
13745.91 481
13747.02 450
13748.13 455
13749.23 453
13750.34 461
13751.45 447
13752.56 447
13753.67 476
13754.77 474
13755.88 447
13756.99 527
13758.10 506
13759.21 544
13760.31 533
13761.42 537
13762.53 632
13763.64 662
13764.75 681
13765.85 659
13766.96 770
13768.07 804
13769.18 843
13770.29 864
13771.40 874
13772.51 832
13773.61 808
13774.72 819
13775.83 747
13776.94 730
13778.05 700
13779.16 694
13780.27 629
13781.38 551
13782.48 526
13783.59 543
13784.70 498
13785.81 461
13786.92 471
13788.03 486
13789.14 474
13790.25 458
13791.36 412
13792.47 406
13793.58 404
13794.69 409
13795.80 407
13796.91 392
13798.02 373
13799.13 366
13800.24 400
13801.35 361
13802.45 354
13803.56 390
13804.67 379
13805.78 371
13806.89 371
13808.00 364
13809.11 383
13810.22 403
13811.34 365
13812.45 349
13813.56 333
13814.67 349
13815.78 342
13816.89 329
13818.00 313
13819.11 332
13820.22 310
13821.33 311
13822.44 317
13823.55 317
13824.66 301
13825.77 310
13826.88 314
13827.99 350
13829.10 348
13830.22 296
13831.33 322
13832.44 303
13833.55 311
13834.66 292
13835.77 368
13836.88 322
13837.99 335
13839.10 341
13840.22 346
13841.33 300
13842.44 323
13843.55 325
13844.66 324
13845.77 331
13846.88 330
13848.00 348
13849.11 370
13850.22 371
13851.33 385
13852.44 363
13853.56 346
13854.67 373
13855.78 402
13856.89 339
13858.00 323
13859.12 377
13860.23 385
13861.34 360
13862.45 356
13863.56 427
13864.68 381
13865.79 366
13866.90 366
13868.01 388
13869.13 412
13870.24 377
13871.35 360
13872.46 340
13873.58 363
13874.69 346
13875.80 361
13876.91 377
13878.03 397
13879.14 424
13880.25 367
13881.37 379
13882.48 374
13883.59 402
13884.71 428
13885.82 407
13886.93 422
13888.05 447
13889.16 479
13890.27 515
13891.39 493
13892.50 500
13893.61 524
13894.73 478
13895.84 474
13896.95 463
13898.07 435
13899.18 448
13900.29 421
13901.41 422
13902.52 403
13903.64 379
13904.75 400
13905.86 389
13906.98 354
13908.09 395
13909.21 378
13910.32 368
13911.43 329
13912.55 343
13913.66 365
13914.78 335
13915.89 345
13917.01 304
13918.12 376
13919.24 374
13920.35 360
13921.46 346
13922.58 318
13923.69 340
13924.81 351
13925.92 323
13927.04 320
13928.15 307
13929.27 357
13930.38 376
13931.50 328
13932.61 314
13933.73 335
13934.84 341
13935.96 354
13937.07 354
13938.19 323
13939.30 299
13940.42 330
13941.54 325
13942.65 303
13943.77 336
13944.88 293
13946.00 332
13947.11 287
13948.23 298
13949.34 304
13950.46 322
13951.58 290
13952.69 264
13953.81 279
13954.92 323
13956.04 324
13957.16 304
13958.27 297
13959.39 279
13960.50 290
13961.62 279
13962.74 303
13963.85 272
13964.97 303
13966.09 284
13967.20 269
13968.32 307
13969.44 310
13970.55 300
13971.67 301
13972.79 277
13973.90 312
13975.02 283
13976.14 274
13977.25 270
13978.37 255
13979.49 298
13980.60 295
13981.72 270
13982.84 314
13983.95 278
13985.07 274
13986.19 268
13987.31 294
13988.42 273
13989.54 287
13990.66 329
13991.78 294
13992.89 259
13994.01 261
13995.13 226
13996.25 288
13997.36 286
13998.48 276
13999.60 264
14000.72 244
14001.83 272
14002.95 272
14004.07 290
14005.19 285
14006.31 287
14007.42 276
14008.54 268
14009.66 267
14010.78 258
14011.90 278
14013.02 297
14014.13 287
14015.25 258
14016.37 244
14017.49 284
14018.61 290
14019.73 252
14020.84 314
14021.96 264
14023.08 284
14024.20 284
14025.32 300
14026.44 262
14027.56 280
14028.68 306
14029.80 302
14030.91 293
14032.03 271
14033.15 318
14034.27 297
14035.39 303
14036.51 268
14037.63 303
14038.75 304
14039.87 307
14040.99 294
14042.11 322
14043.23 303
14044.35 355
14045.47 380
14046.58 341
14047.70 322
14048.82 302
14049.94 358
14051.06 353
14052.18 348
14053.30 333
14054.42 328
14055.54 362
14056.66 357
14057.78 353
14058.90 403
14060.02 384
14061.14 394
14062.26 380
14063.38 344
14064.51 366
14065.63 439
14066.75 401
14067.87 394
14068.99 359
14070.11 384
14071.23 423
14072.35 428
14073.47 425
14074.59 459
14075.71 476
14076.83 502
14077.95 530
14079.07 518
14080.19 517
14081.32 504
14082.44 501
14083.56 494
14084.68 554
14085.80 521
14086.92 485
14088.04 534
14089.16 562
14090.29 576
14091.41 589
14092.53 631
14093.65 677
14094.77 630
14095.89 680
14097.01 641
14098.14 660
14099.26 666
14100.38 655
14101.50 647
14102.62 575
14103.75 557
14104.87 526
14105.99 515
14107.11 476
14108.23 441
14109.36 487
14110.48 485
14111.60 454
14112.72 427
14113.84 383
14114.97 413
14116.09 398
14117.21 414
14118.33 369
14119.46 353
14120.58 324
14121.70 340
14122.82 346
14123.95 331
14125.07 381
14126.19 366
14127.32 345
14128.44 290
14129.56 307
14130.68 346
14131.81 372
14132.93 324
14134.05 310
14135.18 299
14136.30 329
14137.42 306
14138.55 359
14139.67 348
14140.79 323
14141.92 350
14143.04 321
14144.16 313
14145.29 320
14146.41 305
14147.54 312
14148.66 330
14149.78 283
14150.91 306
14152.03 300
14153.15 301
14154.28 321
14155.40 298
14156.53 325
14157.65 319
14158.77 345
14159.90 321
14161.02 300
14162.15 307
14163.27 301
14164.40 282
14165.52 300
14166.64 282
14167.77 307
14168.89 336
14170.02 319
14171.14 293
14172.27 301
14173.39 285
14174.52 286
14175.64 309
14176.77 275
14177.89 252
14179.02 266
14180.14 299
14181.27 295
14182.39 317
14183.52 349
14184.64 319
14185.77 294
14186.89 290
14188.02 263
14189.14 298
14190.27 328
14191.39 274
14192.52 274
14193.64 270
14194.77 305
14195.90 281
14197.02 274
14198.15 312
14199.27 285
14200.40 281
14201.52 273
14202.65 284
14203.78 300
14204.90 284
14206.03 248
14207.15 265
14208.28 227
14209.41 248
14210.53 274
14211.66 299
14212.78 291
14213.91 264
14215.04 242
14216.16 266
14217.29 265
14218.42 245
14219.54 241
14220.67 234
14221.80 251
14222.92 267
14224.05 237
14225.18 227
14226.30 246
14227.43 262
14228.56 261
14229.68 267
14230.81 235
14231.94 253
14233.06 247
14234.19 211
14235.32 262
14236.45 249
14237.57 274
14238.70 249
14239.83 249
14240.96 257
14242.08 242
14243.21 264
14244.34 258
14245.47 249
14246.59 215
14247.72 203
14248.85 233
14249.98 202
14251.10 239
14252.23 230
14253.36 222
14254.49 215
14255.62 223
14256.74 221
14257.87 240
14259.00 220
14260.13 220
14261.26 252
14262.38 212
14263.51 229
14264.64 229
14265.77 215
14266.90 214
14268.03 229
14269.15 230
14270.28 224
14271.41 197
14272.54 227
14273.67 234
14274.80 196
14275.93 170
14277.06 203
14278.18 217
14279.31 205
14280.44 188
14281.57 196
14282.70 198
14283.83 202
14284.96 227
14286.09 207
14287.22 201
14288.35 230
14289.48 192
14290.60 224
14291.73 198
14292.86 192
14293.99 184
14295.12 221
14296.25 192
14297.38 194
14298.51 196
14299.64 208
14300.77 205
14301.90 219
14303.03 194
14304.16 191
14305.29 204
14306.42 188
14307.55 177
14308.68 162
14309.81 186
14310.94 184
14312.07 173
14313.20 176
14314.33 166
14315.46 167
14316.59 203
14317.72 206
14318.85 217
14319.98 172
14321.11 197
14322.24 213
14323.38 199
14324.51 209
14325.64 203
14326.77 194
14327.90 189
14329.03 173
14330.16 192
14331.29 199
14332.42 187
14333.55 165
14334.68 195
14335.82 187
14336.95 175
14338.08 185
14339.21 168
14340.34 194
14341.47 196
14342.60 166
14343.73 164
14344.87 169
14346.00 184
14347.13 165
14348.26 178
14349.39 170
14350.52 192
14351.66 188
14352.79 170
14353.92 165
14355.05 172
14356.18 193
14357.32 176
14358.45 166
14359.58 150
14360.71 190
14361.84 157
14362.98 157
14364.11 167
14365.24 203
14366.37 176
14367.51 159
14368.64 160
14369.77 161
14370.90 168
14372.04 178
14373.17 162
14374.30 161
14375.43 178
14376.57 166
14377.70 176
14378.83 182
14379.97 177
14381.10 177
14382.23 170
14383.36 160
14384.50 150
14385.63 178
14386.76 163
14387.90 171
14389.03 165
14390.16 176
14391.30 175
14392.43 168
14393.56 166
14394.70 182
14395.83 186
14396.96 185
14398.10 173
14399.23 191
14400.37 187
14401.50 160
14402.63 178
14403.77 182
14404.90 181
14406.03 152
14407.17 177
14408.30 173
14409.44 186
14410.57 172
14411.70 185
14412.84 197
14413.97 179
14415.11 174
14416.24 185
14417.38 182
14418.51 181
14419.64 178
14420.78 148
14421.91 204
14423.05 186
14424.18 154
14425.32 151
14426.45 171
14427.59 192
14428.72 193
14429.86 196
14430.99 190
14432.13 174
14433.26 198
14434.40 173
14435.53 196
14436.67 179
14437.80 193
14438.94 179
14440.07 181
14441.21 170
14442.34 197
14443.48 187
14444.61 199
14445.75 180
14446.89 158
14448.02 156
14449.16 163
14450.29 167
14451.43 176
14452.56 187
14453.70 172
14454.84 171
14455.97 179
14457.11 191
14458.24 162
14459.38 149
14460.52 151
14461.65 181
14462.79 140
14463.92 139
14465.06 171
14466.20 161
14467.33 197
14468.47 192
14469.61 172
14470.74 171
14471.88 175
14473.02 150
14474.15 176
14475.29 202
14476.43 194
14477.56 187
14478.70 202
14479.84 198
14480.97 196
14482.11 172
14483.25 174
14484.38 173
14485.52 181
14486.66 174
14487.79 192
14488.93 200
14490.07 185
14491.21 175
14492.34 199
14493.48 187
14494.62 194
14495.76 181
14496.89 203
14498.03 180
14499.17 186
14500.31 192
14501.44 191
14502.58 176
14503.72 184
14504.86 178
14506.00 199
14507.13 172
14508.27 182
14509.41 198
14510.55 194
14511.69 217
14512.82 226
14513.96 225
14515.10 206
14516.24 227
14517.38 201
14518.51 219
14519.65 199
14520.79 207
14521.93 232
14523.07 209
14524.21 192
14525.35 163
14526.48 199
14527.62 222
14528.76 218
14529.90 215
14531.04 205
14532.18 212
14533.32 205
14534.46 211
14535.60 229
14536.73 197
14537.87 213
14539.01 198
14540.15 185
14541.29 189
14542.43 162
14543.57 195
14544.71 205
14545.85 205
14546.99 200
14548.13 181
14549.27 218
14550.41 173
14551.55 198
14552.69 206
14553.83 172
14554.97 211
14556.11 208
14557.25 227
14558.39 204
14559.53 172
14560.67 161
14561.81 217
14562.95 208
14564.09 209
14565.23 233
14566.37 215
14567.51 181
14568.65 175
14569.79 217
14570.93 204
14572.07 220
14573.21 218
14574.35 177
14575.49 210
14576.63 195
14577.77 198
14578.91 208
14580.05 204
14581.19 194
14582.33 194
14583.48 223
14584.62 230
14585.76 252
14586.90 218
14588.04 227
14589.18 234
14590.32 220
14591.46 244
14592.60 228
14593.75 248
14594.89 229
14596.03 250
14597.17 269
14598.31 266
14599.45 248
14600.59 225
14601.74 233
14602.88 217
14604.02 264
14605.16 247
14606.30 276
14607.44 278
14608.59 260
14609.73 248
14610.87 219
14612.01 236
14613.15 279
14614.30 263
14615.44 277
14616.58 299
14617.72 278
14618.87 294
14620.01 287
14621.15 305
14622.29 304
14623.44 328
14624.58 351
14625.72 333
14626.86 341
14628.01 336
14629.15 388
14630.29 376
14631.43 376
14632.58 355
14633.72 365
14634.86 304
14636.01 368
14637.15 321
14638.29 322
14639.44 325
14640.58 299
14641.72 297
14642.86 274
14644.01 261
14645.15 290
14646.29 266
14647.44 268
14648.58 245
14649.73 246
14650.87 236
14652.01 206
14653.16 189
14654.30 219
14655.44 216
14656.59 215
14657.73 214
14658.87 216
14660.02 262
14661.16 204
14662.31 212
14663.45 200
14664.59 183
14665.74 202
14666.88 186
14668.03 196
14669.17 168
14670.32 190
14671.46 156
14672.60 186
14673.75 191
14674.89 169
14676.04 153
14677.18 173
14678.33 162
14679.47 175
14680.62 194
14681.76 151
14682.91 194
14684.05 170
14685.20 154
14686.34 160
14687.49 150
14688.63 127
14689.78 167
14690.92 153
14692.07 149
14693.21 160
14694.36 162
14695.50 145
14696.65 136
14697.79 166
14698.94 173
14700.08 179
14701.23 147
14702.38 161
14703.52 187
14704.67 195
14705.81 151
14706.96 176
14708.10 167
14709.25 168
14710.40 196
14711.54 194
14712.69 162
14713.83 161
14714.98 180
14716.13 197
14717.27 171
14718.42 154
14719.56 161
14720.71 169
14721.86 164
14723.00 166
14724.15 151
14725.30 167
14726.44 152
14727.59 158
14728.74 141
14729.88 204
14731.03 156
14732.18 160
14733.32 168
14734.47 159
14735.62 138
14736.76 161
14737.91 178
14739.06 160
14740.20 158
14741.35 187
14742.50 157
14743.65 135
14744.79 141
14745.94 121
14747.09 155
14748.23 126
14749.38 162
14750.53 155
14751.68 154
14752.82 153
14753.97 151
14755.12 141
14756.27 130
14757.42 148
14758.56 131
14759.71 133
14760.86 140
14762.01 147
14763.15 123
14764.30 127
14765.45 164
14766.60 128
14767.75 125
14768.90 136
14770.04 124
14771.19 137
14772.34 136
14773.49 160
14774.64 167
14775.79 160
14776.93 146
14778.08 154
14779.23 148
14780.38 149
14781.53 154
14782.68 134
14783.83 139
14784.97 140
14786.12 144
14787.27 152
14788.42 139
14789.57 125
14790.72 128
14791.87 135
14793.02 139
14794.17 140
14795.32 142
14796.46 160
14797.61 142
14798.76 105
14799.91 136
14801.06 147
14802.21 113
14803.36 141
14804.51 117
14805.66 116
14806.81 122
14807.96 130
14809.11 154
14810.26 150
14811.41 122
14812.56 115
14813.71 132
14814.86 165
14816.01 157
14817.16 119
14818.31 132
14819.46 121
14820.61 123
14821.76 145
14822.91 130
14824.06 136
14825.21 129
14826.36 119
14827.51 129
14828.66 147
14829.81 116
14830.96 99
14832.11 133
14833.26 143
14834.42 130
14835.57 124
14836.72 113
14837.87 136
14839.02 131
14840.17 116
14841.32 120
14842.47 154
14843.62 150
14844.77 120
14845.92 116
14847.08 153
14848.23 123
14849.38 136
14850.53 118
14851.68 135
14852.83 115
14853.98 126
14855.14 123
14856.29 154
14857.44 130
14858.59 102
14859.74 109
14860.89 119
14862.05 139
14863.20 140
14864.35 142
14865.50 144
14866.65 135
14867.81 96
14868.96 124
14870.11 137
14871.26 124
14872.41 130
14873.57 143
14874.72 136
14875.87 105
14877.02 129
14878.18 118
14879.33 130
14880.48 108
14881.63 158
14882.79 129
14883.94 118
14885.09 148
14886.24 161
14887.40 133
14888.55 146
14889.70 130
14890.86 125
14892.01 145
14893.16 129
14894.31 160
14895.47 125
14896.62 127
14897.77 109
14898.93 135
14900.08 125
14901.23 106
14902.39 118
14903.54 127
14904.69 143
14905.85 139
14907.00 127
14908.16 134
14909.31 138
14910.46 125
14911.62 149
14912.77 139
14913.92 145
14915.08 126
14916.23 154
14917.39 125
14918.54 130
14919.69 166
14920.85 135
14922.00 96
14923.16 116
14924.31 142
14925.46 150
14926.62 176
14927.77 171
14928.93 136
14930.08 168
14931.24 142
14932.39 138
14933.55 134
14934.70 160
14935.85 156
14937.01 119
14938.16 118
14939.32 146
14940.47 170
14941.63 156
14942.78 134
14943.94 153
14945.09 175
14946.25 167
14947.40 154
14948.56 161
14949.71 148
14950.87 143
14952.03 157
14953.18 167
14954.34 175
14955.49 161
14956.65 148
14957.80 151
14958.96 163
14960.11 187
14961.27 176
14962.42 168
14963.58 133
14964.74 129
14965.89 182
14967.05 189
14968.20 167
14969.36 163
14970.52 185
14971.67 160
14972.83 122
14973.98 138
14975.14 161
14976.30 143
14977.45 136
14978.61 128
14979.77 122
14980.92 126
14982.08 137
14983.24 173
14984.39 147
14985.55 133
14986.70 134
14987.86 133
14989.02 161
14990.18 131
14991.33 158
14992.49 127
14993.65 142
14994.80 138
14995.96 117
14997.12 122
14998.27 125
14999.43 138
15000.59 116
15001.75 135
15002.90 115
15004.06 136
15005.22 139
15006.37 132
15007.53 122
15008.69 108
15009.85 113
15011.00 117
15012.16 118
15013.32 153
15014.48 112
15015.64 129
15016.79 109
15017.95 112
15019.11 143
15020.27 117
15021.43 124
15022.58 147
15023.74 142
15024.90 129
15026.06 118
15027.22 132
15028.37 119
15029.53 118
15030.69 114
15031.85 106
15033.01 139
15034.17 109
15035.32 131
15036.48 113
15037.64 120
15038.80 104
15039.96 126
15041.12 127
15042.28 109
15043.44 118
15044.59 133
15045.75 111
15046.91 115
15048.07 110
15049.23 115
15050.39 133
15051.55 128
15052.71 118
15053.87 122
15055.03 138
15056.19 123
15057.35 115
15058.50 101
15059.66 104
15060.82 136
15061.98 124
15063.14 106
15064.30 112
15065.46 132
15066.62 112
15067.78 123
15068.94 119
15070.10 117
15071.26 116
15072.42 128
15073.58 117
15074.74 102
15075.90 104
15077.06 107
15078.22 115
15079.38 106
15080.54 107
15081.70 110
15082.86 102
15084.02 131
15085.18 105
15086.34 121
15087.50 112
15088.67 119
15089.83 119
15090.99 141
15092.15 114
15093.31 111
15094.47 109
15095.63 117
15096.79 133
15097.95 112
15099.11 106
15100.27 107
15101.43 109
15102.60 125
15103.76 95
15104.92 97
15106.08 119
15107.24 103
15108.40 104
15109.56 114
15110.72 123
15111.89 128
15113.05 137
15114.21 117
15115.37 99
15116.53 96
15117.69 98
15118.86 117
15120.02 101
15121.18 102
15122.34 88
15123.50 107
15124.67 104
15125.83 99
15126.99 117
15128.15 126
15129.31 123
15130.48 105
15131.64 99
15132.80 92
15133.96 114
15135.13 108
15136.29 105
15137.45 105
15138.61 122
15139.78 121
15140.94 121
15142.10 136
15143.26 140
15144.43 99
15145.59 130
15146.75 138
15147.91 112
15149.08 105
15150.24 117
15151.40 111
15152.57 114
15153.73 106
15154.89 118
15156.06 139
15157.22 134
15158.38 117
15159.55 120
15160.71 91
15161.87 118
15163.04 153
15164.20 124
15165.36 130
15166.53 126
15167.69 142
15168.85 116
15170.02 108
15171.18 106
15172.35 130
15173.51 136
15174.67 123
15175.84 150
15177.00 125
15178.17 131
15179.33 147
15180.49 135
15181.66 106
15182.82 111
15183.99 126
15185.15 132
15186.31 143
15187.48 110
15188.64 128
15189.81 116
15190.97 125
15192.14 140
15193.30 125
15194.47 166
15195.63 161
15196.80 154
15197.96 124
15199.13 133
15200.29 110
15201.46 144
15202.62 150
15203.79 132
15204.95 130
15206.12 162
15207.28 142
15208.45 166
15209.61 151
15210.78 130
15211.94 123
15213.11 131
15214.27 167
15215.44 140
15216.60 175
15217.77 153
15218.93 146
15220.10 146
15221.27 143
15222.43 163
15223.60 167
15224.76 168
15225.93 133
15227.10 163
15228.26 174
15229.43 131
15230.59 130
15231.76 147
15232.93 171
15234.09 170
15235.26 155
15236.42 137
15237.59 157
15238.76 164
15239.92 129
15241.09 112
15242.26 132
15243.42 149
15244.59 134
15245.76 133
15246.92 114
15248.09 109
15249.26 112
15250.42 126
15251.59 125
15252.76 117
15253.92 138
15255.09 114
15256.26 117
15257.43 94
15258.59 116
15259.76 111
15260.93 119
15262.09 110
15263.26 121
15264.43 109
15265.60 84
15266.76 122
15267.93 137
15269.10 117
15270.27 136
15271.43 119
15272.60 127
15273.77 109
15274.94 110
15276.10 114
15277.27 103
15278.44 105
15279.61 91
15280.78 103
15281.94 107
15283.11 104
15284.28 96
15285.45 110
15286.62 111
15287.79 151
15288.95 125
15290.12 101
15291.29 108
15292.46 97
15293.63 103
15294.80 119
15295.96 133
15297.13 125
15298.30 105
15299.47 123
15300.64 107
15301.81 106
15302.98 105
15304.15 103
15305.31 101
15306.48 95
15307.65 103
15308.82 101
15309.99 127
15311.16 109
15312.33 129
15313.50 114
15314.67 97
15315.84 127
15317.01 127
15318.18 137
15319.34 123
15320.51 99
15321.68 125
15322.85 116
15324.02 114
15325.19 109
15326.36 109
15327.53 111
15328.70 110
15329.87 119
15331.04 111
15332.21 126
15333.38 118
15334.55 112
15335.72 120
15336.89 101
15338.06 114
15339.23 147
15340.40 128
15341.57 130
15342.74 108
15343.91 129
15345.08 115
15346.26 95
15347.43 99
15348.60 115
15349.77 107
15350.94 138
15352.11 110
15353.28 83
15354.45 109
15355.62 134
15356.79 131
15357.96 111
15359.13 129
15360.30 116
15361.48 101
15362.65 107
15363.82 126
15364.99 115
15366.16 97
15367.33 109
15368.50 106
15369.67 103
15370.85 106
15372.02 124
15373.19 121
15374.36 117
15375.53 93
15376.70 111
15377.88 128
15379.05 108
15380.22 99
15381.39 113
15382.56 117
15383.73 136
15384.91 115
15386.08 113
15387.25 105
15388.42 123
15389.59 125
15390.77 107
15391.94 98
15393.11 112
15394.28 118
15395.46 113
15396.63 124
15397.80 105
15398.97 122
15400.15 109
15401.32 115
15402.49 96
15403.66 103
15404.84 94
15406.01 108
15407.18 103
15408.36 104
15409.53 99
15410.70 102
15411.87 120
15413.05 112
15414.22 128
15415.39 86
15416.57 99
15417.74 109
15418.91 122
15420.09 111
15421.26 104
15422.43 117
15423.61 124
15424.78 124
15425.95 108
15427.13 112
15428.30 118
15429.47 114
15430.65 106
15431.82 108
15433.00 114
15434.17 113
15435.34 116
15436.52 115
15437.69 113
15438.87 118
15440.04 114
15441.21 116
15442.39 123
15443.56 124
15444.74 115
15445.91 116
15447.09 127
15448.26 82
15449.43 109
15450.61 117
15451.78 116
15452.96 107
15454.13 97
15455.31 113
15456.48 103
15457.66 114
15458.83 113
15460.01 119
15461.18 106
15462.36 98
15463.53 135
15464.71 121
15465.88 93
15467.06 105
15468.23 111
15469.41 104
15470.58 117
15471.76 131
15472.93 123
15474.11 112
15475.28 117
15476.46 121
15477.63 124
15478.81 126
15479.99 123
15481.16 124
15482.34 107
15483.51 124
15484.69 125
15485.86 100
15487.04 110
15488.22 107
15489.39 104
15490.57 98
15491.74 132
15492.92 100
15494.10 134
15495.27 113
15496.45 87
15497.62 122
15498.80 117
15499.98 115
15501.15 104
15502.33 107
15503.51 122
15504.68 124
15505.86 113
15507.04 103
15508.21 140
15509.39 123
15510.57 116
15511.74 101
15512.92 102
15514.10 115
15515.27 125
15516.45 123
15517.63 109
15518.81 116
15519.98 103
15521.16 111
15522.34 93
15523.51 92
15524.69 103
15525.87 125
15527.05 121
15528.22 131
15529.40 123
15530.58 105
15531.76 111
15532.93 89
15534.11 110
15535.29 112
15536.47 110
15537.64 123
15538.82 143
15540.00 123
15541.18 130
15542.36 143
15543.53 147
15544.71 127
15545.89 121
15547.07 138
15548.25 142
15549.43 130
15550.60 142
15551.78 130
15552.96 147
15554.14 130
15555.32 135
15556.50 139
15557.67 142
15558.85 125
15560.03 127
15561.21 122
15562.39 144
15563.57 168
15564.75 155
15565.93 140
15567.10 119
15568.28 132
15569.46 138
15570.64 133
15571.82 137
15573.00 145
15574.18 159
15575.36 125
15576.54 130
15577.72 145
15578.90 120
15580.08 125
15581.26 165
15582.43 149
15583.61 134
15584.79 155
15585.97 157
15587.15 168
15588.33 172
15589.51 159
15590.69 167
15591.87 153
15593.05 170
15594.23 172
15595.41 190
15596.59 178
15597.77 196
15598.95 183
15600.13 161
15601.31 178
15602.49 177
15603.67 175
15604.85 155
15606.03 168
15607.21 197
15608.40 178
15609.58 166
15610.76 171
15611.94 160
15613.12 177
15614.30 199
15615.48 181
15616.66 158
15617.84 169
15619.02 207
15620.20 180
15621.38 181
15622.56 186
15623.75 171
15624.93 190
15626.11 217
15627.29 203
15628.47 174
15629.65 190
15630.83 202
15632.01 185
15633.20 176
15634.38 217
15635.56 223
15636.74 189
15637.92 218
15639.10 236
15640.29 232
15641.47 208
15642.65 225
15643.83 241
15645.01 220
15646.19 224
15647.38 203
15648.56 203
15649.74 206
15650.92 194
15652.10 235
15653.29 243
15654.47 257
15655.65 243
15656.83 221
15658.02 246
15659.20 266
15660.38 221
15661.56 218
15662.75 222
15663.93 234
15665.11 221
15666.29 207
15667.48 205
15668.66 222
15669.84 231
15671.03 207
15672.21 192
15673.39 205
15674.57 210
15675.76 221
15676.94 216
15678.12 220
15679.31 182
15680.49 201
15681.67 202
15682.86 197
15684.04 208
15685.22 205
15686.41 195
15687.59 210
15688.77 216
15689.96 226
15691.14 223
15692.32 209
15693.51 186
15694.69 219
15695.88 207
15697.06 229
15698.24 244
15699.43 225
15700.61 233
15701.80 256
15702.98 257
15704.16 212
15705.35 223
15706.53 224
15707.72 214
15708.90 245
15710.09 236
15711.27 252
15712.45 251
15713.64 242
15714.82 244
15716.01 232
15717.19 262
15718.38 237
15719.56 255
15720.75 240
15721.93 253
15723.12 245
15724.30 256
15725.49 271
15726.67 221
15727.86 232
15729.04 243
15730.23 261
15731.41 210
15732.60 231
15733.78 265
15734.97 269
15736.15 257
15737.34 253
15738.52 267
15739.71 264
15740.89 307
15742.08 288
15743.27 277
15744.45 275
15745.64 255
15746.82 318
15748.01 293
15749.19 331
15750.38 287
15751.57 294
15752.75 287
15753.94 325
15755.12 305
15756.31 311
15757.50 284
15758.68 267
15759.87 276
15761.05 265
15762.24 256
15763.43 243
15764.61 238
15765.80 242
15766.99 239
15768.17 256
15769.36 256
15770.55 234
15771.73 237
15772.92 253
15774.11 255
15775.29 217
15776.48 214
15777.67 207
15778.85 232
15780.04 244
15781.23 240
15782.42 236
15783.60 219
15784.79 225
15785.98 242
15787.16 243
15788.35 205
15789.54 206
15790.73 191
15791.91 178
15793.10 212
15794.29 215
15795.48 192
15796.66 177
15797.85 178
15799.04 176
15800.23 188
15801.41 216
15802.60 202
15803.79 190
15804.98 171
15806.17 164
15807.35 191
15808.54 182
15809.73 195
15810.92 185
15812.11 163
15813.30 189
15814.48 165
15815.67 176
15816.86 177
15818.05 184
15819.24 168
15820.43 147
15821.61 168
15822.80 170
15823.99 163
15825.18 161
15826.37 179
15827.56 165
15828.75 150
15829.94 172
15831.12 166
15832.31 160
15833.50 171
15834.69 156
15835.88 166
15837.07 156
15838.26 164
15839.45 164
15840.64 152
15841.83 145
15843.02 164
15844.21 155
15845.39 160
15846.58 155
15847.77 125
15848.96 143
15850.15 165
15851.34 154
15852.53 161
15853.72 158
15854.91 136
15856.10 144
15857.29 152
15858.48 159
15859.67 154
15860.86 141
15862.05 147
15863.24 176
15864.43 177
15865.62 148
15866.81 164
15868.00 186
15869.19 198
15870.38 148
15871.57 182
15872.76 172
15873.96 186
15875.15 165
15876.34 158
15877.53 166
15878.72 155
15879.91 189
15881.10 150
15882.29 163
15883.48 175
15884.67 194
15885.86 182
15887.05 174
15888.25 178
15889.44 163
15890.63 176
15891.82 194
15893.01 181
15894.20 199
15895.39 199
15896.58 184
15897.78 208
15898.97 178
15900.16 191
15901.35 146
15902.54 169
15903.73 199
15904.92 176
15906.12 189
15907.31 170
15908.50 172
15909.69 204
15910.88 204
15912.08 192
15913.27 183
15914.46 185
15915.65 178
15916.84 175
15918.04 179
15919.23 159
15920.42 192
15921.61 197
15922.81 189
15924.00 183
15925.19 166
15926.38 196
15927.58 223
15928.77 183
15929.96 173
15931.15 167
15932.35 176
15933.54 180
15934.73 190
15935.92 170
15937.12 163
15938.31 184
15939.50 150
15940.70 165
15941.89 159
15943.08 164
15944.28 159
15945.47 137
15946.66 152
15947.86 143
15949.05 141
15950.24 154
15951.44 147
15952.63 133
15953.82 115
15955.02 107
15956.21 140
15957.40 144
15958.60 132
15959.79 137
15960.99 155
15962.18 145
15963.37 117
15964.57 120
15965.76 142
15966.96 124
15968.15 134
15969.34 130
15970.54 139
15971.73 143
15972.93 110
15974.12 144
15975.31 117
15976.51 118
15977.70 117
15978.90 119
15980.09 138
15981.29 109
15982.48 145
15983.68 143
15984.87 102
15986.07 106
15987.26 108
15988.46 126
15989.65 103
15990.85 99
15992.04 102
15993.24 104
15994.43 127
15995.63 137
15996.82 122
15998.02 110
15999.21 109
16000.41 138
16001.60 112
16002.80 125
16003.99 113
16005.19 121
16006.38 121
16007.58 139
16008.77 136
16009.97 90
16011.17 111
16012.36 121
16013.56 144
16014.75 129
16015.95 125
16017.14 105
16018.34 112
16019.54 118
16020.73 121
16021.93 114
16023.13 104
16024.32 130
16025.52 120
16026.71 107
16027.91 113
16029.11 96
16030.30 116
16031.50 119
16032.70 120
16033.89 101
16035.09 94
16036.29 103
16037.48 92
16038.68 103
16039.88 126
16041.07 118
16042.27 111
16043.47 86
16044.66 104
16045.86 111
16047.06 117
16048.25 102
16049.45 116
16050.65 114
16051.85 103
16053.04 104
16054.24 86
16055.44 96
16056.64 122
16057.83 122
16059.03 123
16060.23 87
16061.43 110
16062.62 112
16063.82 95
16065.02 131
16066.22 144
16067.41 142
16068.61 123
16069.81 110
16071.01 97
16072.21 129
16073.40 122
16074.60 109
16075.80 94
16077.00 108
16078.20 109
16079.39 109
16080.59 87
16081.79 107
16082.99 113
16084.19 98
16085.39 111
16086.58 96
16087.78 114
16088.98 104
16090.18 84
16091.38 103
16092.58 109
16093.78 113
16094.98 115
16096.17 111
16097.37 98
16098.57 83
16099.77 97
16100.97 108
16102.17 131
16103.37 134
16104.57 96
16105.77 77
16106.97 113
16108.17 121
16109.36 128
16110.56 97
16111.76 107
16112.96 103
16114.16 110
16115.36 95
16116.56 122
16117.76 119
16118.96 97
16120.16 75
16121.36 104
16122.56 92
16123.76 120
16124.96 116
16126.16 98
16127.36 90
16128.56 78
16129.76 120
16130.96 99
16132.16 106
16133.36 119
16134.56 98
16135.76 123
16136.96 104
16138.16 108
16139.36 89
16140.56 94
16141.76 101
16142.97 99
16144.17 107
16145.37 110
16146.57 115
16147.77 128
16148.97 113
16150.17 107
16151.37 86
16152.57 96
16153.77 100
16154.97 133
16156.18 101
16157.38 113
16158.58 106
16159.78 95
16160.98 115
16162.18 107
16163.38 84
16164.58 127
16165.79 113
16166.99 115
16168.19 98
16169.39 92
16170.59 115
16171.79 84
16173.00 96
16174.20 100
16175.40 104
16176.60 120
16177.80 125
16179.01 108
16180.21 116
16181.41 107
16182.61 97
16183.81 92
16185.02 95
16186.22 110
16187.42 117
16188.62 107
16189.82 90
16191.03 116
16192.23 100
16193.43 113
16194.63 118
16195.84 104
16197.04 111
16198.24 125
16199.45 113
16200.65 118
16201.85 121
16203.05 126
16204.26 113
16205.46 110
16206.66 112
16207.87 113
16209.07 110
16210.27 105
16211.48 105
16212.68 115
16213.88 139
16215.08 106
16216.29 130
16217.49 133
16218.70 112
16219.90 106
16221.10 118
16222.31 124
16223.51 110
16224.71 127
16225.92 126
16227.12 117
16228.32 111
16229.53 102
16230.73 114
16231.94 119
16233.14 114
16234.34 130
16235.55 128
16236.75 116
16237.96 110
16239.16 141
16240.36 144
16241.57 137
16242.77 121
16243.98 124
16245.18 125
16246.39 123
16247.59 107
16248.80 149
16250.00 114
16251.21 130
16252.41 103
16253.61 131
16254.82 139
16256.02 161
16257.23 118
16258.43 108
16259.64 116
16260.84 133
16262.05 161
16263.25 147
16264.46 142
16265.66 128
16266.87 136
16268.08 138
16269.28 139
16270.49 150
16271.69 148
16272.90 164
16274.10 159
16275.31 137
16276.51 149
16277.72 149
16278.92 156
16280.13 152
16281.34 133
16282.54 131
16283.75 135
16284.95 159
16286.16 150
16287.37 176
16288.57 145
16289.78 172
16290.98 156
16292.19 141
16293.40 153
16294.60 165
16295.81 151
16297.02 155
16298.22 144
16299.43 173
16300.63 168
16301.84 152
16303.05 164
16304.25 178
16305.46 170
16306.67 195
16307.87 144
16309.08 159
16310.29 151
16311.50 146
16312.70 150
16313.91 179
16315.12 145
16316.32 157
16317.53 167
16318.74 149
16319.94 121
16321.15 124
16322.36 140
16323.57 137
16324.77 143
16325.98 109
16327.19 115
16328.40 138
16329.60 122
16330.81 85
16332.02 109
16333.23 127
16334.43 150
16335.64 142
16336.85 129
16338.06 149
16339.27 138
16340.47 141
16341.68 116
16342.89 110
16344.10 115
16345.31 113
16346.51 86
16347.72 103
16348.93 108
16350.14 98
16351.35 100
16352.56 93
16353.77 106
16354.97 114
16356.18 105
16357.39 120
16358.60 101
16359.81 94
16361.02 113
16362.23 86
16363.43 86
16364.64 93
16365.85 104
16367.06 109
16368.27 105
16369.48 102
16370.69 100
16371.90 113
16373.11 110
16374.32 88
16375.53 114
16376.73 106
16377.94 119
16379.15 106
16380.36 97
16381.57 78
16382.78 102
16383.99 118
16385.20 129
16386.41 103
16387.62 89
16388.83 94
16390.04 109
16391.25 94
16392.46 105
16393.67 98
16394.88 119
16396.09 118
16397.30 108
16398.51 107
16399.72 107
16400.93 90
16402.14 131
16403.35 124
16404.56 104
16405.77 98
16406.98 94
16408.19 119
16409.40 121
16410.61 123
16411.82 104
16413.04 124
16414.25 99
16415.46 92
16416.67 99
16417.88 116
16419.09 115
16420.30 115
16421.51 98
16422.72 104
16423.93 102
16425.14 104
16426.36 115
16427.57 93
16428.78 100
16429.99 103
16431.20 114
16432.41 104
16433.62 103
16434.83 90
16436.05 95
16437.26 106
16438.47 100
16439.68 105
16440.89 119
16442.10 111
16443.32 110
16444.53 91
16445.74 91
16446.95 108
16448.16 97
16449.38 110
16450.59 99
16451.80 100
16453.01 107
16454.22 146
16455.44 107
16456.65 79
16457.86 94
16459.07 115
16460.29 88
16461.50 82
16462.71 88
16463.92 91
16465.14 90
16466.35 91
16467.56 98
16468.77 102
16469.99 98
16471.20 113
16472.41 99
16473.63 95
16474.84 95
16476.05 98
16477.26 98
16478.48 100
16479.69 113
16480.90 95
16482.12 98
16483.33 102
16484.54 81
16485.76 91
16486.97 97
16488.18 87
16489.40 100
16490.61 88
16491.82 114
16493.04 106
16494.25 82
16495.47 102
16496.68 81
16497.89 86
16499.11 100
16500.32 114
16501.53 91
16502.75 93
16503.96 96
16505.18 86
16506.39 79
16507.61 88
16508.82 100
16510.03 104
16511.25 91
16512.46 88
16513.68 97
16514.89 84
16516.11 83
16517.32 88
16518.53 92
16519.75 108
16520.96 106
16522.18 87
16523.39 102
16524.61 101
16525.82 88
16527.04 101
16528.25 105
16529.47 107
16530.68 88
16531.90 90
16533.11 85
16534.33 85
16535.54 104
16536.76 85
16537.97 84
16539.19 97
16540.40 81
16541.62 82
16542.84 87
16544.05 89
16545.27 107
16546.48 89
16547.70 101
16548.91 112
16550.13 87
16551.35 94
16552.56 90
16553.78 74
16554.99 93
16556.21 112
16557.42 95
16558.64 90
16559.86 107
16561.07 110
16562.29 104
16563.51 83
16564.72 92
16565.94 93
16567.15 111
16568.37 114
16569.59 86
16570.80 109
16572.02 88
16573.24 94
16574.45 88
16575.67 109
16576.89 102
16578.10 79
16579.32 98
16580.54 91
16581.75 105
16582.97 103
16584.19 107
16585.41 88
16586.62 116
16587.84 108
16589.06 96
16590.27 105
16591.49 74
16592.71 101
16593.93 79
16595.14 91
16596.36 112
16597.58 122
16598.80 98
16600.01 104
16601.23 88
16602.45 88
16603.67 86
16604.88 85
16606.10 105
16607.32 89
16608.54 89
16609.76 85
16610.97 89
16612.19 88
16613.41 89
16614.63 91
16615.85 80
16617.06 78
16618.28 97
16619.50 95
16620.72 81
16621.94 94
16623.16 87
16624.37 87
16625.59 88
16626.81 94
16628.03 94
16629.25 103
16630.47 92
16631.69 72
16632.90 75
16634.12 80
16635.34 106
16636.56 98
16637.78 85
16639.00 107
16640.22 94
16641.44 119
16642.66 97
16643.88 66
16645.09 77
16646.31 80
16647.53 94
16648.75 86
16649.97 82
16651.19 88
16652.41 84
16653.63 86
16654.85 91
16656.07 91
16657.29 88
16658.51 72
16659.73 77
16660.95 104
16662.17 80
16663.39 82
16664.61 95
16665.83 84
16667.05 86
16668.27 99
16669.49 94
16670.71 94
16671.93 100
16673.15 86
16674.37 79
16675.59 77
16676.81 83
16678.03 85
16679.25 77
16680.47 81
16681.69 81
16682.91 68
16684.13 97
16685.35 102
16686.58 65
16687.80 73
16689.02 111
16690.24 108
16691.46 95
16692.68 97
16693.90 104
16695.12 83
16696.34 97
16697.56 67
16698.79 86
16700.01 80
16701.23 98
16702.45 105
16703.67 106
16704.89 102
16706.11 89
16707.34 109
16708.56 106
16709.78 78
16711.00 85
16712.22 91
16713.44 92
16714.67 97
16715.89 81
16717.11 74
16718.33 78
16719.55 82
16720.78 88
16722.00 83
16723.22 108
16724.44 100
16725.66 91
16726.89 96
16728.11 92
16729.33 98
16730.55 90
16731.78 90
16733.00 102
16734.22 81
16735.44 90
16736.67 76
16737.89 96
16739.11 100
16740.33 81
16741.56 75
16742.78 82
16744.00 88
16745.22 75
16746.45 84
16747.67 69
16748.89 88
16750.12 77
16751.34 79
16752.56 85
16753.79 92
16755.01 85
16756.23 80
16757.46 75
16758.68 79
16759.90 73
16761.13 93
16762.35 90
16763.57 85
16764.80 79
16766.02 103
16767.24 92
16768.47 75
16769.69 95
16770.92 93
16772.14 92
16773.36 82
16774.59 83
16775.81 81
16777.04 88
16778.26 71
16779.48 73
16780.71 91
16781.93 93
16783.16 94
16784.38 67
16785.61 63
16786.83 89
16788.05 89
16789.28 100
16790.50 104
16791.73 79
16792.95 95
16794.18 78
16795.40 79
16796.63 81
16797.85 93
16799.08 106
16800.30 93
16801.53 105
16802.75 94
16803.98 81
16805.20 79
16806.43 87
16807.65 76
16808.88 79
16810.10 64
16811.33 89
16812.55 90
16813.78 68
16815.00 79
16816.23 110
16817.46 94
16818.68 95
16819.91 97
16821.13 90
16822.36 92
16823.58 96
16824.81 100
16826.04 88
16827.26 94
16828.49 96
16829.71 108
16830.94 87
16832.17 90
16833.39 92
16834.62 109
16835.84 121
16837.07 98
16838.30 111
16839.52 106
16840.75 105
16841.98 118
16843.20 92
16844.43 122
16845.66 122
16846.88 116
16848.11 97
16849.34 115
16850.56 109
16851.79 106
16853.02 108
16854.24 152
16855.47 150
16856.70 131
16857.92 115
16859.15 117
16860.38 115
16861.61 113
16862.83 124
16864.06 143
16865.29 154
16866.52 134
16867.74 135
16868.97 139
16870.20 150
16871.42 153
16872.65 162
16873.88 183
16875.11 153
16876.34 149
16877.56 162
16878.79 160
16880.02 146
16881.25 169
16882.47 155
16883.70 153
16884.93 146
16886.16 142
16887.39 171
16888.62 154
16889.84 152
16891.07 131
16892.30 155
16893.53 119
16894.76 115
16895.98 128
16897.21 127
16898.44 119
16899.67 121
16900.90 139
16902.13 143
16903.36 130
16904.59 138
16905.81 123
16907.04 119
16908.27 123
16909.50 113
16910.73 120
16911.96 85
16913.19 116
16914.42 103
16915.65 107
16916.88 137
16918.10 134
16919.33 120
16920.56 99
16921.79 89
16923.02 118
16924.25 109
16925.48 103
16926.71 107
16927.94 111
16929.17 107
16930.40 106
16931.63 105
16932.86 119
16934.09 97
16935.32 101
16936.55 87
16937.78 84
16939.01 101
16940.24 98
16941.47 105
16942.70 110
16943.93 81
16945.16 90
16946.39 102
16947.62 112
16948.85 109
16950.08 98
16951.31 105
16952.54 105
16953.77 99
16955.00 74
16956.23 79
16957.46 95
16958.69 108
16959.93 106
16961.16 92
16962.39 86
16963.62 93
16964.85 82
16966.08 87
16967.31 85
16968.54 102
16969.77 94
16971.00 92
16972.24 90
16973.47 104
16974.70 94
16975.93 98
16977.16 102
16978.39 111
16979.62 113
16980.85 111
16982.09 105
16983.32 77
16984.55 75
16985.78 103
16987.01 103
16988.24 85
16989.48 95
16990.71 112
16991.94 115
16993.17 103
16994.40 85
16995.64 109
16996.87 91
16998.10 83
16999.33 100
17000.57 82
17001.80 100
17003.03 83
17004.26 85
17005.49 66
17006.73 94
17007.96 92
17009.19 102
17010.42 81
17011.66 87
17012.89 103
17014.12 91
17015.36 94
17016.59 93
17017.82 84
17019.05 77
17020.29 82
17021.52 101
17022.75 105
17023.99 74
17025.22 78
17026.45 82
17027.69 99
17028.92 102
17030.15 86
17031.39 91
17032.62 88
17033.85 81
17035.09 77
17036.32 67
17037.55 93
17038.79 80
17040.02 92
17041.25 85
17042.49 86
17043.72 94
17044.96 75
17046.19 80
17047.42 98
17048.66 84
17049.89 117
17051.13 90
17052.36 79
17053.59 75
17054.83 85
17056.06 85
17057.30 82
17058.53 77
17059.77 78
17061.00 94
17062.23 98
17063.47 84
17064.70 82
17065.94 89
17067.17 98
17068.41 104
17069.64 77
17070.88 74
17072.11 78
17073.35 100
17074.58 74
17075.82 82
17077.05 75
17078.29 87
17079.52 96
17080.76 73
17081.99 70
17083.23 84
17084.46 75
17085.70 89
17086.93 69
17088.17 64
17089.40 105
17090.64 100
17091.88 91
17093.11 77
17094.35 65
17095.58 70
17096.82 82
17098.05 72
17099.29 70
17100.53 81
17101.76 85
17103.00 73
17104.23 85
17105.47 77
17106.71 90
17107.94 95
17109.18 87
17110.41 86
17111.65 82
17112.89 74
17114.12 76
17115.36 80
17116.60 106
17117.83 90
17119.07 90
17120.31 93
17121.54 115
17122.78 85
17124.02 64
17125.25 74
17126.49 66
17127.73 83
17128.96 73
17130.20 62
17131.44 67
17132.67 69
17133.91 82
17135.15 80
17136.39 69
17137.62 79
17138.86 96
17140.10 73
17141.33 76
17142.57 83
17143.81 71
17145.05 93
17146.28 91
17147.52 80
17148.76 71
17150.00 96
17151.24 86
17152.47 105
17153.71 84
17154.95 86
17156.19 81
17157.42 65
17158.66 75
17159.90 102
17161.14 80
17162.38 80
17163.61 82
17164.85 61
17166.09 66
17167.33 85
17168.57 76
17169.81 76
17171.04 60
17172.28 69
17173.52 65
17174.76 94
17176.00 67
17177.24 61
17178.48 73
17179.72 70
17180.95 78
17182.19 75
17183.43 42
17184.67 62
17185.91 77
17187.15 81
17188.39 79
17189.63 85
17190.87 78
17192.10 90
17193.34 93
17194.58 86
17195.82 86
17197.06 67
17198.30 52
17199.54 70
17200.78 77
17202.02 76
17203.26 96
17204.50 86
17205.74 91
17206.98 70
17208.22 77
17209.46 86
17210.70 86
17211.94 70
17213.18 78
17214.42 81
17215.66 61
17216.90 67
17218.14 68
17219.38 70
17220.62 55
17221.86 75
17223.10 72
17224.34 70
17225.58 63
17226.82 82
17228.06 77
17229.30 74
17230.54 64
17231.78 77
17233.02 91
17234.26 72
17235.50 74
17236.75 61
17237.99 75
17239.23 76
17240.47 66
17241.71 92
17242.95 75
17244.19 79
17245.43 58
17246.67 77
17247.92 82
17249.16 70
17250.40 73
17251.64 68
17252.88 85
17254.12 72
17255.36 49
17256.60 80
17257.85 73
17259.09 87
17260.33 69
17261.57 84
17262.81 80
17264.05 90
17265.30 45
17266.54 69
17267.78 72
17269.02 70
17270.26 75
17271.51 75
17272.75 80
17273.99 72
17275.23 79
17276.48 82
17277.72 59
17278.96 79
17280.20 74
17281.44 63
17282.69 58
17283.93 66
17285.17 59
17286.41 78
17287.66 82
17288.90 76
17290.14 93
17291.39 84
17292.63 50
17293.87 67
17295.11 73
17296.36 75
17297.60 75
17298.84 65
17300.09 71
17301.33 74
17302.57 86
17303.82 83
17305.06 86
17306.30 84
17307.55 75
17308.79 80
17310.03 75
17311.28 69
17312.52 71
17313.76 88
17315.01 80
17316.25 74
17317.49 85
17318.74 71
17319.98 96
17321.23 85
17322.47 68
17323.71 91
17324.96 80
17326.20 60
17327.45 80
17328.69 77
17329.93 75
17331.18 72
17332.42 80
17333.67 57
17334.91 58
17336.16 77
17337.40 79
17338.64 82
17339.89 80
17341.13 95
17342.38 75
17343.62 66
17344.87 85
17346.11 86
17347.36 80
17348.60 73
17349.85 82
17351.09 63
17352.34 51
17353.58 69
17354.83 72
17356.07 73
17357.32 70
17358.56 82
17359.81 71
17361.05 87
17362.30 70
17363.54 70
17364.79 71
17366.03 55
17367.28 58
17368.53 74
17369.77 50
17371.02 66
17372.26 71
17373.51 64
17374.75 65
17376.00 90
17377.25 91
17378.49 66
17379.74 85
17380.98 78
17382.23 59
17383.48 76
17384.72 64
17385.97 61
17387.21 62
17388.46 77
17389.71 66
17390.95 69
17392.20 65
17393.45 79
17394.69 80
17395.94 72
17397.19 65
17398.43 72
17399.68 75
17400.93 77
17402.17 71
17403.42 77
17404.67 72
17405.91 98
17407.16 83
17408.41 92
17409.65 87
17410.90 77
17412.15 69
17413.40 69
17414.64 66
17415.89 82
17417.14 90
17418.39 71
17419.63 87
17420.88 82
17422.13 51
17423.38 75
17424.62 67
17425.87 73
17427.12 78
17428.37 79
17429.61 76
17430.86 80
17432.11 70
17433.36 81
17434.60 87
17435.85 61
17437.10 68
17438.35 77
17439.60 72
17440.85 70
17442.09 64
17443.34 77
17444.59 66
17445.84 69
17447.09 73
17448.34 53
17449.58 57
17450.83 69
17452.08 75
17453.33 57
17454.58 73
17455.83 69
17457.08 61
17458.32 59
17459.57 70
17460.82 82
17462.07 69
17463.32 68
17464.57 68
17465.82 80
17467.07 60
17468.32 72
17469.57 66
17470.81 83
17472.06 63
17473.31 74
17474.56 96
17475.81 84
17477.06 90
17478.31 78
17479.56 87
17480.81 59
17482.06 72
17483.31 75
17484.56 66
17485.81 60
17487.06 52
17488.31 61
17489.56 86
17490.81 71
17492.06 74
17493.31 71
17494.56 66
17495.81 58
17497.06 71
17498.31 77
17499.56 66
17500.81 84
17502.06 63
17503.31 69
17504.56 64
17505.81 76
17507.06 65
17508.31 93
17509.56 77
17510.81 74
17512.06 72
17513.32 71
17514.57 78
17515.82 54
17517.07 72
17518.32 81
17519.57 65
17520.82 60
17522.07 60
17523.32 77
17524.57 64
17525.83 70
17527.08 79
17528.33 96
17529.58 89
17530.83 78
17532.08 83
17533.33 62
17534.59 94
17535.84 71
17537.09 70
17538.34 70
17539.59 71
17540.84 75
17542.10 71
17543.35 79
17544.60 67
17545.85 79
17547.10 79
17548.36 69
17549.61 74
17550.86 83
17552.11 88
17553.36 68
17554.62 56
17555.87 65
17557.12 72
17558.37 72
17559.63 47
17560.88 74
17562.13 81
17563.38 97
17564.64 89
17565.89 82
17567.14 91
17568.39 68
17569.65 67
17570.90 79
17572.15 69
17573.41 90
17574.66 81
17575.91 65
17577.16 63
17578.42 63
17579.67 67
17580.92 79
17582.18 72
17583.43 70
17584.68 79
17585.94 84
17587.19 81
17588.44 81
17589.70 67
17590.95 74
17592.20 79
17593.46 70
17594.71 65
17595.97 71
17597.22 56
17598.47 78
17599.73 74
17600.98 58
17602.23 73
17603.49 90
17604.74 80
17606.00 68
17607.25 71
17608.51 63
17609.76 94
17611.01 73
17612.27 65
17613.52 62
17614.78 64
17616.03 74
17617.29 43
17618.54 68
17619.79 62
17621.05 58
17622.30 60
17623.56 94
17624.81 60
17626.07 73
17627.32 77
17628.58 69
17629.83 54
17631.09 56
17632.34 78
17633.60 71
17634.85 84
17636.11 79
17637.36 54
17638.62 75
17639.87 70
17641.13 73
17642.39 70
17643.64 88
17644.90 72
17646.15 65
17647.41 60
17648.66 64
17649.92 67
17651.17 69
17652.43 63
17653.69 54
17654.94 66
17656.20 69
17657.45 65
17658.71 84
17659.97 74
17661.22 83
17662.48 75
17663.73 76
17664.99 60
17666.25 72
17667.50 71
17668.76 78
17670.02 95
17671.27 60
17672.53 57
17673.78 65
17675.04 56
17676.30 83
17677.55 57
17678.81 47
17680.07 61
17681.32 80
17682.58 68
17683.84 63
17685.10 65
17686.35 83
17687.61 71
17688.87 71
17690.12 61
17691.38 61
17692.64 49
17693.89 70
17695.15 73
17696.41 68
17697.67 81
17698.92 85
17700.18 60
17701.44 67
17702.70 63
17703.95 64
17705.21 66
17706.47 65
17707.73 88
17708.98 85
17710.24 70
17711.50 60
17712.76 67
17714.02 67
17715.27 61
17716.53 82
17717.79 65
17719.05 60
17720.31 60
17721.57 76
17722.82 79
17724.08 54
17725.34 69
17726.60 73
17727.86 63
17729.12 66
17730.37 63
17731.63 73
17732.89 64
17734.15 61
17735.41 81
17736.67 78
17737.93 56
17739.18 84
17740.44 61
17741.70 51
17742.96 70
17744.22 60
17745.48 62
17746.74 76
17748.00 74
17749.26 64
17750.52 62
17751.78 73
17753.04 77
17754.29 74
17755.55 83
17756.81 79
17758.07 68
17759.33 88
17760.59 85
17761.85 63
17763.11 65
17764.37 60
17765.63 61
17766.89 60
17768.15 84
17769.41 64
17770.67 93
17771.93 79
17773.19 63
17774.45 76
17775.71 64
17776.97 82
17778.23 61
17779.49 55
17780.75 55
17782.01 57
17783.27 56
17784.53 66
17785.79 71
17787.05 90
17788.31 58
17789.58 74
17790.84 81
17792.10 67
17793.36 59
17794.62 63
17795.88 57
17797.14 61
17798.40 70
17799.66 50
17800.92 53
17802.18 59
17803.45 65
17804.71 56
17805.97 54
17807.23 58
17808.49 49
17809.75 77
17811.01 79
17812.27 66
17813.54 53
17814.80 60
17816.06 72
17817.32 66
17818.58 67
17819.84 72
17821.11 74
17822.37 71
17823.63 65
17824.89 52
17826.15 60
17827.42 62
17828.68 58
17829.94 67
17831.20 80
17832.46 65
17833.73 66
17834.99 75
17836.25 60
17837.51 64
17838.78 58
17840.04 64
17841.30 57
17842.56 59
17843.83 53
17845.09 69
17846.35 70
17847.61 71
17848.88 74
17850.14 82
17851.40 50
17852.66 58
17853.93 51
17855.19 54
17856.45 70
17857.72 69
17858.98 61
17860.24 56
17861.51 47
17862.77 48
17864.03 50
17865.30 44
17866.56 44
17867.82 57
17869.09 47
17870.35 61
17871.61 60
17872.88 49
17874.14 100
17875.40 82
17876.67 60
17877.93 52
17879.20 69
17880.46 75
17881.72 77
17882.99 60
17884.25 65
17885.52 72
17886.78 74
17888.04 62
17889.31 68
17890.57 52
17891.84 62
17893.10 58
17894.36 71
17895.63 62
17896.89 65
17898.16 72
17899.42 76
17900.69 66
17901.95 64
17903.22 63
17904.48 69
17905.75 59
17907.01 56
17908.28 53
17909.54 70
17910.81 66
17912.07 52
17913.34 62
17914.60 66
17915.87 77
17917.13 70
17918.40 98
17919.66 56
17920.93 44
17922.19 47
17923.46 53
17924.72 62
17925.99 74
17927.25 65
17928.52 72
17929.79 80
17931.05 64
17932.32 72
17933.58 66
17934.85 62
17936.11 90
17937.38 69
17938.65 64
17939.91 57
17941.18 74
17942.44 58
17943.71 72
17944.98 61
17946.24 73
17947.51 83
17948.77 77
17950.04 72
17951.31 63
17952.57 63
17953.84 59
17955.11 64
17956.37 52
17957.64 55
17958.91 72
17960.17 86
17961.44 82
17962.71 60
17963.97 78
17965.24 73
17966.51 77
17967.77 68
17969.04 50
17970.31 61
17971.58 54
17972.84 74
17974.11 74
17975.38 67
17976.64 60
17977.91 73
17979.18 63
17980.45 65
17981.71 72
17982.98 64
17984.25 68
17985.52 56
17986.78 43
17988.05 43
17989.32 52
17990.59 73
17991.86 59
17993.12 48
17994.39 60
17995.66 47
17996.93 66
17998.20 68
17999.46 47
18000.73 58
18002.00 66
18003.27 65
18004.54 70
18005.80 50
18007.07 77
18008.34 71
18009.61 68
18010.88 50
18012.15 52
18013.42 70
18014.68 67
18015.95 46
18017.22 51
18018.49 57
18019.76 75
18021.03 67
18022.30 60
18023.57 69
18024.83 69
18026.10 81
18027.37 54
18028.64 50
18029.91 50
18031.18 62
18032.45 68
18033.72 70
18034.99 56
18036.26 59
18037.53 64
18038.80 86
18040.07 61
18041.34 56
18042.60 70
18043.87 72
18045.14 94
18046.41 92
18047.68 60
18048.95 75
18050.22 67
18051.49 84
18052.76 63
18054.03 65
18055.30 62
18056.57 72
18057.84 60
18059.11 48
18060.38 68
18061.65 61
18062.92 60
18064.20 64
18065.47 47
18066.74 51
18068.01 53
18069.28 73
18070.55 64
18071.82 55
18073.09 56
18074.36 67
18075.63 73
18076.90 63
18078.17 61
18079.44 69
18080.71 70
18081.99 68
18083.26 58
18084.53 65
18085.80 73
18087.07 75
18088.34 80
18089.61 59
18090.88 79
18092.15 73
18093.43 78
18094.70 70
18095.97 63
18097.24 62
18098.51 68
18099.78 72
18101.06 59
18102.33 76
18103.60 69
18104.87 65
18106.14 72
18107.41 67
18108.69 76
18109.96 64
18111.23 74
18112.50 56
18113.77 75
18115.05 68
18116.32 72
18117.59 67
18118.86 55
18120.14 62
18121.41 89
18122.68 66
18123.95 60
18125.23 50
18126.50 57
18127.77 80
18129.04 60
18130.32 53
18131.59 70
18132.86 69
18134.13 64
18135.41 68
18136.68 57
18137.95 62
18139.23 73
18140.50 59
18141.77 41
18143.05 49
18144.32 57
18145.59 59
18146.87 63
18148.14 65
18149.41 59
18150.69 69
18151.96 47
18153.23 62
18154.51 76
18155.78 59
18157.05 87
18158.33 81
18159.60 81
18160.88 64
18162.15 76
18163.42 55
18164.70 77
18165.97 63
18167.24 70
18168.52 57
18169.79 54
18171.07 54
18172.34 64
18173.62 56
18174.89 70
18176.16 52
18177.44 47
18178.71 51
18179.99 45
18181.26 79
18182.54 46
18183.81 63
18185.09 56
18186.36 59
18187.63 60
18188.91 55
18190.18 53
18191.46 52
18192.73 71
18194.01 79
18195.28 53
18196.56 69
18197.83 63
18199.11 53
18200.38 77
18201.66 68
18202.94 62
18204.21 66
18205.49 74
18206.76 69
18208.04 57
18209.31 60
18210.59 69
18211.86 56
18213.14 54
18214.41 53
18215.69 66
18216.97 55
18218.24 54
18219.52 73
18220.79 82
18222.07 65
18223.35 74
18224.62 65
18225.90 65
18227.17 64
18228.45 65
18229.73 57
18231.00 61
18232.28 68
18233.56 71
18234.83 40
18236.11 78
18237.38 66
18238.66 65
18239.94 51
18241.21 62
18242.49 78
18243.77 70
18245.04 66
18246.32 51
18247.60 72
18248.87 64
18250.15 69
18251.43 85
18252.71 68
18253.98 50
18255.26 64
18256.54 63
18257.81 60
18259.09 58
18260.37 78
18261.65 72
18262.92 55
18264.20 58
18265.48 59
18266.76 71
18268.03 72
18269.31 63
18270.59 41
18271.87 59
18273.14 63
18274.42 74
18275.70 73
18276.98 48
18278.26 74
18279.53 73
18280.81 68
18282.09 59
18283.37 84
18284.65 75
18285.92 60
18287.20 56
18288.48 84
18289.76 69
18291.04 64
18292.32 59
18293.59 41
18294.87 69
18296.15 57
18297.43 53
18298.71 70
18299.99 56
18301.27 57
18302.54 66
18303.82 57
18305.10 58
18306.38 81
18307.66 78
18308.94 75
18310.22 62
18311.50 59
18312.78 45
18314.06 54
18315.33 58
18316.61 48
18317.89 58
18319.17 53
18320.45 58
18321.73 56
18323.01 72
18324.29 70
18325.57 60
18326.85 76
18328.13 84
18329.41 64
18330.69 59
18331.97 43
18333.25 47
18334.53 59
18335.81 60
18337.09 68
18338.37 53
18339.65 44
18340.93 54
18342.21 84
18343.49 72
18344.77 51
18346.05 64
18347.33 72
18348.61 50
18349.89 50
18351.17 57
18352.45 45
18353.73 57
18355.01 58
18356.29 46
18357.57 71
18358.85 74
18360.14 66
18361.42 61
18362.70 51
18363.98 61
18365.26 69
18366.54 50
18367.82 65
18369.10 53
18370.38 73
18371.66 57
18372.95 50
18374.23 50
18375.51 49
18376.79 54
18378.07 66
18379.35 53
18380.63 57
18381.92 68
18383.20 56
18384.48 71
18385.76 43
18387.04 53
18388.32 76
18389.61 80
18390.89 76
18392.17 52
18393.45 67
18394.73 75
18396.02 81
18397.30 70
18398.58 66
18399.86 72
18401.14 63
18402.43 47
18403.71 55
18404.99 57
18406.27 74
18407.56 58
18408.84 57
18410.12 48
18411.40 60
18412.69 65
18413.97 72
18415.25 65
18416.53 52
18417.82 73
18419.10 68
18420.38 48
18421.67 47
18422.95 71
18424.23 60
18425.51 64
18426.80 45
18428.08 65
18429.36 49
18430.65 54
18431.93 52
18433.21 73
18434.50 65
18435.78 55
18437.06 63
18438.35 49
18439.63 51
18440.92 55
18442.20 62
18443.48 59
18444.77 60
18446.05 77
18447.33 56
18448.62 56
18449.90 51
18451.19 60
18452.47 61
18453.75 53
18455.04 66
18456.32 77
18457.61 82
18458.89 74
18460.17 75
18461.46 54
18462.74 42
18464.03 50
18465.31 64
18466.60 62
18467.88 53
18469.17 68
18470.45 82
18471.74 56
18473.02 48
18474.30 52
18475.59 53
18476.87 59
18478.16 63
18479.44 46
18480.73 52
18482.01 75
18483.30 53
18484.58 77
18485.87 63
18487.16 48
18488.44 60
18489.73 56
18491.01 52
18492.30 59
18493.58 86
18494.87 69
18496.15 50
18497.44 51
18498.72 63
18500.01 45
18501.30 62
18502.58 68
18503.87 63
18505.15 59
18506.44 75
18507.73 78
18509.01 61
18510.30 67
18511.58 57
18512.87 62
18514.16 67
18515.44 58
18516.73 63
18518.01 53
18519.30 62
18520.59 55
18521.87 51
18523.16 68
18524.45 57
18525.73 57
18527.02 65
18528.31 71
18529.59 42
18530.88 69
18532.17 72
18533.45 68
18534.74 71
18536.03 51
18537.31 53
18538.60 55
18539.89 61
18541.18 60
18542.46 48
18543.75 66
18545.04 61
18546.32 68
18547.61 66
18548.90 58
18550.19 57
18551.47 73
18552.76 57
18554.05 51
18555.34 43
18556.62 54
18557.91 72
18559.20 62
18560.49 65
18561.78 104
18563.06 63
18564.35 61
18565.64 97
18566.93 61
18568.22 67
18569.50 77
18570.79 66
18572.08 53
18573.37 64
18574.66 60
18575.94 108
18577.23 79
18578.52 73
18579.81 68
18581.10 82
18582.39 77
18583.68 65
18584.96 70
18586.25 70
18587.54 77
18588.83 95
18590.12 94
18591.41 69
18592.70 71
18593.99 71
18595.27 61
18596.56 65
18597.85 55
18599.14 70
18600.43 74
18601.72 75
18603.01 79
18604.30 80
18605.59 102
18606.88 105
18608.17 79
18609.46 91
18610.75 76
18612.04 92
18613.33 74
18614.62 75
18615.90 73
18617.19 71
18618.48 79
18619.77 79
18621.06 72
18622.35 86
18623.64 72
18624.93 80
18626.22 75
18627.51 90
18628.80 82
18630.09 61
18631.39 93
18632.68 64
18633.97 61
18635.26 57
18636.55 66
18637.84 63
18639.13 63
18640.42 77
18641.71 81
18643.00 70
18644.29 74
18645.58 77
18646.87 68
18648.16 63
18649.45 60
18650.74 66
18652.04 95
18653.33 61
18654.62 68
18655.91 56
18657.20 56
18658.49 67
18659.78 62
18661.07 70
18662.36 63
18663.66 67
18664.95 56
18666.24 72
18667.53 61
18668.82 55
18670.11 63
18671.41 62
18672.70 57
18673.99 47
18675.28 80
18676.57 77
18677.86 61
18679.16 68
18680.45 65
18681.74 56
18683.03 66
18684.32 73
18685.62 62
18686.91 64
18688.20 66
18689.49 72
18690.79 51
18692.08 49
18693.37 54
18694.66 68
18695.96 66
18697.25 50
18698.54 58
18699.83 58
18701.13 63
18702.42 75
18703.71 61
18705.00 55
18706.30 59
18707.59 55
18708.88 71
18710.18 76
18711.47 42
18712.76 51
18714.05 69
18715.35 64
18716.64 60
18717.93 47
18719.23 64
18720.52 56
18721.81 63
18723.11 59
18724.40 60
18725.69 61
18726.99 57
18728.28 51
18729.58 63
18730.87 67
18732.16 60
18733.46 60
18734.75 61
18736.04 49
18737.34 67
18738.63 71
18739.93 79
18741.22 61
18742.51 62
18743.81 72
18745.10 62
18746.40 65
18747.69 76
18748.99 52
18750.28 59
18751.58 47
18752.87 59
18754.16 71
18755.46 59
18756.75 50
18758.05 38
18759.34 61
18760.64 78
18761.93 42
18763.23 54
18764.52 66
18765.82 67
18767.11 67
18768.41 66
18769.70 61
18771.00 67
18772.29 59
18773.59 58
18774.88 63
18776.18 66
18777.47 65
18778.77 54
18780.06 71
18781.36 61
18782.65 59
18783.95 57
18785.25 67
18786.54 61
18787.84 56
18789.13 56
18790.43 48
18791.72 41
18793.02 57
18794.32 85
18795.61 61
18796.91 68
18798.20 65
18799.50 65
18800.80 65
18802.09 55
18803.39 71
18804.69 44
18805.98 43
18807.28 62
18808.57 62
18809.87 55
18811.17 62
18812.46 64
18813.76 52
18815.06 49
18816.35 58
18817.65 58
18818.95 90
18820.24 71
18821.54 65
18822.84 60
18824.13 54
18825.43 66
18826.73 60
18828.03 48
18829.32 51
18830.62 65
18831.92 58
18833.21 52
18834.51 56
18835.81 58
18837.11 49
18838.40 53
18839.70 68
18841.00 52
18842.30 64
18843.59 62
18844.89 58
18846.19 51
18847.49 53
18848.79 55
18850.08 47
18851.38 57
18852.68 37
18853.98 57
18855.27 56
18856.57 60
18857.87 57
18859.17 52
18860.47 63
18861.77 58
18863.06 62
18864.36 65
18865.66 41
18866.96 62
18868.26 58
18869.56 56
18870.85 54
18872.15 67
18873.45 50
18874.75 57
18876.05 65
18877.35 57
18878.65 56
18879.95 45
18881.24 76
18882.54 54
18883.84 56
18885.14 45
18886.44 58
18887.74 65
18889.04 61
18890.34 56
18891.64 57
18892.94 81
18894.24 70
18895.54 64
18896.84 57
18898.13 59
18899.43 70
18900.73 67
18902.03 64
18903.33 58
18904.63 55
18905.93 52
18907.23 59
18908.53 64
18909.83 58
18911.13 57
18912.43 60
18913.73 47
18915.03 54
18916.33 52
18917.63 62
18918.93 53
18920.23 49
18921.53 53
18922.83 54
18924.13 52
18925.43 53
18926.74 50
18928.04 48
18929.34 72
18930.64 53
18931.94 51
18933.24 59
18934.54 60
18935.84 49
18937.14 63
18938.44 46
18939.74 59
18941.04 71
18942.34 66
18943.65 52
18944.95 45
18946.25 55
18947.55 54
18948.85 51
18950.15 54
18951.45 69
18952.75 49
18954.06 57
18955.36 53
18956.66 52
18957.96 64
18959.26 51
18960.56 54
18961.87 49
18963.17 58
18964.47 49
18965.77 62
18967.07 70
18968.37 50
18969.68 47
18970.98 44
18972.28 65
18973.58 55
18974.88 53
18976.19 47
18977.49 57
18978.79 69
18980.09 52
18981.40 62
18982.70 46
18984.00 50
18985.30 51
18986.61 70
18987.91 57
18989.21 59
18990.51 58
18991.82 49
18993.12 57
18994.42 59
18995.73 64
18997.03 58
18998.33 58
18999.63 78
19000.94 55
19002.24 54
19003.54 69
19004.85 68
19006.15 52
19007.45 44
19008.76 60
19010.06 53
19011.36 41
19012.67 48
19013.97 48
19015.27 54
19016.58 55
19017.88 57
19019.18 53
19020.49 77
19021.79 58
19023.10 67
19024.40 84
19025.70 61
19027.01 59
19028.31 52
19029.62 65
19030.92 56
19032.22 56
19033.53 58
19034.83 55
19036.14 52
19037.44 52
19038.75 55
19040.05 55
19041.35 73
19042.66 70
19043.96 59
19045.27 44
19046.57 52
19047.88 54
19049.18 56
19050.49 64
19051.79 53
19053.10 47
19054.40 56
19055.71 55
19057.01 54
19058.32 47
19059.62 69
19060.93 67
19062.23 56
19063.54 50
19064.84 67
19066.15 65
19067.45 57
19068.76 58
19070.06 65
19071.37 51
19072.67 57
19073.98 46
19075.29 53
19076.59 70
19077.90 60
19079.20 64
19080.51 53
19081.81 47
19083.12 53
19084.43 55
19085.73 39
19087.04 47
19088.34 51
19089.65 51
19090.96 48
19092.26 44
19093.57 52
19094.87 46
19096.18 57
19097.49 54
19098.79 54
19100.10 42
19101.41 39
19102.71 56
19104.02 75
19105.33 56
19106.63 50
19107.94 73
19109.25 57
19110.55 55
19111.86 46
19113.17 50
19114.47 45
19115.78 53
19117.09 63
19118.40 45
19119.70 63
19121.01 46
19122.32 62
19123.62 44
19124.93 62
19126.24 50
19127.55 62
19128.85 55
19130.16 62
19131.47 51
19132.78 60
19134.08 60
19135.39 68
19136.70 69
19138.01 41
19139.32 45
19140.62 52
19141.93 47
19143.24 72
19144.55 63
19145.85 53
19147.16 55
19148.47 55
19149.78 52
19151.09 47
19152.40 60
19153.70 50
19155.01 39
19156.32 57
19157.63 54
19158.94 89
19160.25 69
19161.55 57
19162.86 73
19164.17 61
19165.48 73
19166.79 61
19168.10 58
19169.41 45
19170.72 67
19172.02 74
19173.33 64
19174.64 56
19175.95 49
19177.26 60
19178.57 53
19179.88 69
19181.19 56
19182.50 50
19183.81 53
19185.12 50
19186.43 53
19187.74 63
19189.05 53
19190.35 67
19191.66 55
19192.97 52
19194.28 40
19195.59 65
19196.90 58
19198.21 54
19199.52 60
19200.83 48
19202.14 49
19203.45 72
19204.76 44
19206.07 51
19207.38 71
19208.69 49
19210.00 44
19211.31 53
19212.62 50
19213.93 68
19215.24 63
19216.56 44
19217.87 57
19219.18 72
19220.49 75
19221.80 57
19223.11 59
19224.42 57
19225.73 65
19227.04 52
19228.35 64
19229.66 52
19230.97 60
19232.28 58
19233.60 64
19234.91 42
19236.22 52
19237.53 42
19238.84 48
19240.15 51
19241.46 46
19242.77 58
19244.09 58
19245.40 58
19246.71 50
19248.02 59
19249.33 49
19250.64 55
19251.95 41
19253.27 46
19254.58 64
19255.89 53
19257.20 61
19258.51 47
19259.83 54
19261.14 40
19262.45 61
19263.76 55
19265.07 48
19266.39 50
19267.70 49
19269.01 51
19270.32 61
19271.63 41
19272.95 42
19274.26 63
19275.57 46
19276.88 42
19278.20 49
19279.51 50
19280.82 64
19282.14 53
19283.45 52
19284.76 45
19286.07 57
19287.39 66
19288.70 43
19290.01 54
19291.33 47
19292.64 49
19293.95 45
19295.26 46
19296.58 50
19297.89 46
19299.20 42
19300.52 41
19301.83 44
19303.14 52
19304.46 61
19305.77 60
19307.09 45
19308.40 48
19309.71 48
19311.03 43
19312.34 42
19313.65 47
19314.97 57
19316.28 35
19317.60 50
19318.91 55
19320.22 59
19321.54 59
19322.85 60
19324.17 57
19325.48 46
19326.79 42
19328.11 71
19329.42 47
19330.74 45
19332.05 54
19333.37 61
19334.68 64
19335.99 56
19337.31 50
19338.62 73
19339.94 44
19341.25 62
19342.57 48
19343.88 50
19345.20 56
19346.51 53
19347.83 63
19349.14 55
19350.46 49
19351.77 53
19353.09 67
19354.40 63
19355.72 56
19357.03 49
19358.35 41
19359.66 41
19360.98 52
19362.29 62
19363.61 52
19364.93 42
19366.24 53
19367.56 47
19368.87 55
19370.19 55
19371.50 45
19372.82 60
19374.14 55
19375.45 54
19376.77 57
19378.08 62
19379.40 53
19380.72 58
19382.03 46
19383.35 57
19384.66 52
19385.98 55
19387.30 36
19388.61 50
19389.93 51
19391.25 52
19392.56 69
19393.88 53
19395.20 81
19396.51 48
19397.83 69
19399.15 57
19400.46 58
19401.78 58
19403.10 44
19404.41 81
19405.73 62
19407.05 49
19408.36 49
19409.68 52
19411.00 59
19412.31 69
19413.63 59
19414.95 49
19416.27 68
19417.58 61
19418.90 63
19420.22 50
19421.54 45
19422.85 51
19424.17 57
19425.49 46
19426.81 58
19428.12 46
19429.44 67
19430.76 62
19432.08 63
19433.40 41
19434.71 68
19436.03 51
19437.35 47
19438.67 48
19439.99 54
19441.30 59
19442.62 62
19443.94 42
19445.26 67
19446.58 60
19447.89 47
19449.21 58
19450.53 65
19451.85 49
19453.17 60
19454.49 51
19455.81 52
19457.12 54
19458.44 48
19459.76 57
19461.08 44
19462.40 44
19463.72 60
19465.04 53
19466.36 55
19467.68 56
19468.99 48
19470.31 63
19471.63 65
19472.95 58
19474.27 51
19475.59 66
19476.91 54
19478.23 59
19479.55 45
19480.87 60
19482.19 62
19483.51 41
19484.83 58
19486.15 49
19487.47 70
19488.79 65
19490.11 42
19491.43 53
19492.75 58
19494.07 59
19495.39 50
19496.71 43
19498.03 51
19499.35 51
19500.67 57
19501.99 54
19503.31 50
19504.63 49
19505.95 66
19507.27 56
19508.59 51
19509.91 49
19511.23 54
19512.55 47
19513.87 59
19515.19 46
19516.51 50
19517.83 37
19519.15 58
19520.47 45
19521.79 53
19523.12 72
19524.44 48
19525.76 47
19527.08 51
19528.40 58
19529.72 74
19531.04 57
19532.36 58
19533.68 57
19535.01 46
19536.33 60
19537.65 59
19538.97 57
19540.29 67
19541.61 67
19542.93 55
19544.26 66
19545.58 59
19546.90 48
19548.22 65
19549.54 71
19550.87 50
19552.19 45
19553.51 51
19554.83 61
19556.15 53
19557.47 56
19558.80 69
19560.12 70
19561.44 66
19562.76 50
19564.09 56
19565.41 57
19566.73 57
19568.05 68
19569.38 63
19570.70 47
19572.02 68
19573.34 55
19574.67 43
19575.99 50
19577.31 46
19578.63 55
19579.96 46
19581.28 51
19582.60 45
19583.93 41
19585.25 55
19586.57 59
19587.90 51
19589.22 53
19590.54 53
19591.86 49
19593.19 42
19594.51 52
19595.83 73
19597.16 45
19598.48 56
19599.81 52
19601.13 70
19602.45 54
19603.78 55
19605.10 47
19606.42 55
19607.75 56
19609.07 56
19610.40 47
19611.72 53
19613.04 58
19614.37 53
19615.69 53
19617.02 54
19618.34 53
19619.66 42
19620.99 59
19622.31 55
19623.64 52
19624.96 62
19626.29 51
19627.61 64
19628.93 51
19630.26 79
19631.58 49
19632.91 64
19634.23 66
19635.56 47
19636.88 46
19638.21 66
19639.53 59
19640.86 60
19642.18 53
19643.51 61
19644.83 69
19646.16 51
19647.48 55
19648.81 56
19650.13 57
19651.46 55
19652.78 45
19654.11 53
19655.43 74
19656.76 53
19658.08 51
19659.41 65
19660.74 66
19662.06 62
19663.39 50
19664.71 74
19666.04 61
19667.36 43
19668.69 43
19670.02 56
19671.34 47
19672.67 46
19673.99 64
19675.32 55
19676.65 62
19677.97 41
19679.30 66
19680.63 63
19681.95 51
19683.28 30
19684.60 45
19685.93 58
19687.26 35
19688.58 47
19689.91 70
19691.24 61
19692.56 71
19693.89 59
19695.22 56
19696.54 54
19697.87 40
19699.20 47
19700.52 54
19701.85 58
19703.18 52
19704.51 54
19705.83 64
19707.16 47
19708.49 55
19709.81 64
19711.14 58
19712.47 48
19713.80 61
19715.12 73
19716.45 84
19717.78 48
19719.11 54
19720.43 57
19721.76 62
19723.09 53
19724.42 43
19725.74 44
19727.07 65
19728.40 54
19729.73 48
19731.06 52
19732.38 51
19733.71 53
19735.04 50
19736.37 60
19737.70 48
19739.02 40
19740.35 55
19741.68 54
19743.01 60
19744.34 51
19745.67 55
19747.00 56
19748.32 60
19749.65 55
19750.98 63
19752.31 60
19753.64 62
19754.97 53
19756.30 56
19757.62 57
19758.95 54
19760.28 69
19761.61 59
19762.94 48
19764.27 51
19765.60 50
19766.93 41
19768.26 47
19769.59 48
19770.92 79
19772.25 56
19773.57 42
19774.90 54
19776.23 71
19777.56 66
19778.89 65
19780.22 57
19781.55 60
19782.88 54
19784.21 49
19785.54 67
19786.87 50
19788.20 49
19789.53 56
19790.86 48
19792.19 68
19793.52 42
19794.85 44
19796.18 54
19797.51 58
19798.84 58
19800.17 36
19801.50 49
19802.83 49
19804.16 64
19805.49 48
19806.82 41
19808.16 61
19809.49 57
19810.82 51
19812.15 55
19813.48 45
19814.81 47
19816.14 36
19817.47 50
19818.80 46
19820.13 63
19821.46 65
19822.79 42
19824.13 54
19825.46 51
19826.79 53
19828.12 51
19829.45 47
19830.78 50
19832.11 54
19833.44 59
19834.78 49
19836.11 59
19837.44 62
19838.77 57
19840.10 66
19841.43 70
19842.77 69
19844.10 62
19845.43 53
19846.76 55
19848.09 56
19849.42 70
19850.76 52
19852.09 45
19853.42 36
19854.75 47
19856.09 65
19857.42 68
19858.75 68
19860.08 60
19861.41 58
19862.75 56
19864.08 73
19865.41 60
19866.74 73
19868.08 72
19869.41 67
19870.74 60
19872.08 55
19873.41 60
19874.74 49
19876.07 46
19877.41 44
19878.74 49
19880.07 49
19881.41 55
19882.74 51
19884.07 59
19885.40 73
19886.74 60
19888.07 67
19889.40 52
19890.74 49
19892.07 63
19893.40 64
19894.74 37
19896.07 55
19897.41 48
19898.74 56
19900.07 59
19901.41 62
19902.74 53
19904.07 71
19905.41 67
19906.74 51
19908.08 55
19909.41 42
19910.74 57
19912.08 44
19913.41 57
19914.75 53
19916.08 56
19917.41 63
19918.75 49
19920.08 48
19921.42 54
19922.75 49
19924.09 49
19925.42 48
19926.76 56
19928.09 63
19929.42 51
19930.76 51
19932.09 71
19933.43 64
19934.76 57
19936.10 46
19937.43 54
19938.77 60
19940.10 58
19941.44 57
19942.77 64
19944.11 46
19945.44 45
19946.78 65
19948.11 75
19949.45 49
19950.79 48
19952.12 49
19953.46 52
19954.79 44
19956.13 36
19957.46 33
19958.80 43
19960.13 40
19961.47 46
19962.81 44
19964.14 47
19965.48 48
19966.81 52
19968.15 45
19969.49 47
19970.82 55
19972.16 50
19973.49 49
19974.83 53
19976.17 59
19977.50 60
19978.84 55
19980.18 46
19981.51 54
19982.85 54
19984.18 52
19985.52 48
19986.86 62
19988.19 53
19989.53 62
19990.87 54
19992.20 52
19993.54 50
19994.88 51
19996.21 59
19997.55 52
19998.89 49
20000.23 44
20001.56 53
20002.90 54
20004.24 46
20005.57 61
20006.91 68
20008.25 51
20009.59 52
20010.92 46
20012.26 57
20013.60 57
20014.94 54
20016.27 55
20017.61 53
20018.95 50
20020.29 76
20021.62 69
20022.96 47
20024.30 56
20025.64 56
20026.98 59
20028.31 58
20029.65 70
20030.99 50
20032.33 55
20033.67 51
20035.00 48
20036.34 52
20037.68 58
20039.02 63
20040.36 59
20041.70 57
20043.03 44
20044.37 54
20045.71 64
20047.05 72
20048.39 58
20049.73 63
20051.07 72
20052.41 60
20053.74 56
20055.08 54
20056.42 53
20057.76 58
20059.10 49
20060.44 54
20061.78 57
20063.12 44
20064.46 57
20065.80 54
20067.13 54
20068.47 53
20069.81 54
20071.15 71
20072.49 53
20073.83 57
20075.17 47
20076.51 38
20077.85 59
20079.19 63
20080.53 64
20081.87 58
20083.21 60
20084.55 70
20085.89 60
20087.23 64
20088.57 69
20089.91 40
20091.25 58
20092.59 41
20093.93 47
20095.27 62
20096.61 39
20097.95 55
20099.29 67
20100.63 71
20101.97 50
20103.31 64
20104.65 35
20105.99 47
20107.33 62
20108.67 58
20110.02 47
20111.36 47
20112.70 50
20114.04 53
20115.38 45
20116.72 51
20118.06 54
20119.40 44
20120.74 47
20122.08 44
20123.43 45
20124.77 48
20126.11 51
20127.45 54
20128.79 55
20130.13 69
20131.47 63
20132.81 50
20134.16 74
20135.50 70
20136.84 43
20138.18 50
20139.52 53
20140.86 55
20142.21 50
20143.55 53
20144.89 50
