# Supplementary material for: MALDI-TOF MS typing enables the classification of brewing yeasts of the genus Saccharomyces to major beer styles
Source: PLoS One. 2017 Aug 9;12(8):e0181694. doi: 10.1371/journal.pone.0181694 (PMC5549903; doi:10.1371/journal.pone.0181694)
Supplement: S12 File — The directory includes 90 raw files and was zipped to “.zip”; the folder has three strains with 30 spectra per strain; S1 Text explains the raw files with an example and Table 1 represents the yeast strains used within the experiment. (ZIP) [file pone.0181694.s015.zip › 34-36/30343-505-OG-WB-WB-YPG-18h-E-E_2015-07-10_2_0_B2_1.dat]

2000.66 1455
2001.08 1351
2001.50 1440
2001.92 1635
2002.34 1571
2002.77 1507
2003.19 1424
2003.61 1390
2004.03 1515
2004.45 1460
2004.88 1219
2005.30 1331
2005.72 1299
2006.14 1288
2006.56 1350
2006.99 1421
2007.41 1458
2007.83 1469
2008.25 1404
2008.67 1433
2009.10 1421
2009.52 1499
2009.94 1518
2010.36 1409
2010.79 1326
2011.21 1459
2011.63 1500
2012.06 1345
2012.48 1394
2012.90 1367
2013.32 1415
2013.75 1486
2014.17 1349
2014.59 1333
2015.02 1334
2015.44 1237
2015.86 1314
2016.28 1333
2016.71 1301
2017.13 1381
2017.55 1452
2017.98 1414
2018.40 1396
2018.82 1476
2019.25 1511
2019.67 1706
2020.09 1581
2020.52 1428
2020.94 1421
2021.37 1473
2021.79 1580
2022.21 1434
2022.64 1326
2023.06 1355
2023.48 1315
2023.91 1222
2024.33 1296
2024.76 1212
2025.18 1280
2025.60 1384
2026.03 1379
2026.45 1335
2026.88 1376
2027.30 1351
2027.73 1200
2028.15 1356
2028.57 1320
2029.00 1256
2029.42 1339
2029.85 1372
2030.27 1351
2030.70 1404
2031.12 1357
2031.55 1429
2031.97 1529
2032.40 1448
2032.82 1468
2033.25 1383
2033.67 1436
2034.10 1426
2034.52 1630
2034.95 1462
2035.37 1362
2035.80 1522
2036.22 1520
2036.65 1534
2037.07 1526
2037.50 1352
2037.92 1338
2038.35 1460
2038.77 1347
2039.20 1398
2039.63 1312
2040.05 1476
2040.48 1441
2040.90 1363
2041.33 1320
2041.75 1357
2042.18 1490
2042.61 1514
2043.03 1606
2043.46 1455
2043.88 1410
2044.31 1475
2044.74 1545
2045.16 1609
2045.59 1488
2046.01 1488
2046.44 1516
2046.87 1607
2047.29 1623
2047.72 1585
2048.15 1640
2048.57 1595
2049.00 1731
2049.43 1629
2049.85 1551
2050.28 1498
2050.71 1546
2051.13 1415
2051.56 1364
2051.99 1320
2052.41 1440
2052.84 1510
2053.27 1448
2053.69 1461
2054.12 1442
2054.55 1455
2054.98 1337
2055.40 1444
2055.83 1426
2056.26 1461
2056.68 1472
2057.11 1497
2057.54 1387
2057.97 1483
2058.39 1464
2058.82 1459
2059.25 1427
2059.68 1525
2060.11 1448
2060.53 1529
2060.96 1485
2061.39 1451
2061.82 1422
2062.24 1588
2062.67 1793
2063.10 1651
2063.53 1527
2063.96 1717
2064.39 1944
2064.81 1888
2065.24 1970
2065.67 2129
2066.10 2236
2066.53 2037
2066.95 1917
2067.38 2194
2067.81 2053
2068.24 1831
2068.67 1639
2069.10 1691
2069.53 1481
2069.96 1551
2070.38 1621
2070.81 1605
2071.24 1594
2071.67 1567
2072.10 1617
2072.53 1602
2072.96 1459
2073.39 1485
2073.82 1477
2074.24 1507
2074.67 1513
2075.10 1518
2075.53 1562
2075.96 1619
2076.39 1513
2076.82 1585
2077.25 1606
2077.68 1675
2078.11 1672
2078.54 1494
2078.97 1376
2079.40 1488
2079.83 1403
2080.26 1534
2080.69 1459
2081.12 1562
2081.55 1417
2081.98 1495
2082.41 1613
2082.84 1621
2083.27 1693
2083.70 1481
2084.13 1615
2084.56 1480
2084.99 1274
2085.42 1310
2085.85 1336
2086.28 1283
2086.71 1217
2087.14 1204
2087.57 1232
2088.00 1201
2088.43 1272
2088.86 1287
2089.29 1247
2089.73 1252
2090.16 1381
2090.59 1304
2091.02 1304
2091.45 1172
2091.88 1295
2092.31 1251
2092.74 1333
2093.17 1304
2093.60 1388
2094.04 1334
2094.47 1237
2094.90 1326
2095.33 1344
2095.76 1351
2096.19 1412
2096.62 1347
2097.06 1278
2097.49 1233
2097.92 1283
2098.35 1376
2098.78 1368
2099.21 1381
2099.65 1250
2100.08 1195
2100.51 1362
2100.94 1531
2101.37 1442
2101.81 1321
2102.24 1323
2102.67 1287
2103.10 1222
2103.53 1377
2103.97 1434
2104.40 1384
2104.83 1398
2105.26 1430
2105.70 1387
2106.13 1559
2106.56 1391
2106.99 1413
2107.43 1536
2107.86 1663
2108.29 1425
2108.72 1370
2109.16 1508
2109.59 1465
2110.02 1315
2110.46 1368
2110.89 1428
2111.32 1244
2111.75 1212
2112.19 1247
2112.62 1282
2113.05 1167
2113.49 1420
2113.92 1280
2114.35 1227
2114.79 1267
2115.22 1404
2115.65 1368
2116.09 1276
2116.52 1349
2116.95 1322
2117.39 1297
2117.82 1294
2118.26 1361
2118.69 1268
2119.12 1332
2119.56 1421
2119.99 1378
2120.42 1425
2120.86 1306
2121.29 1276
2121.73 1298
2122.16 1444
2122.59 1319
2123.03 1439
2123.46 1516
2123.90 1398
2124.33 1433
2124.77 1426
2125.20 1342
2125.64 1300
2126.07 1320
2126.50 1370
2126.94 1380
2127.37 1263
2127.81 1329
2128.24 1299
2128.68 1242
2129.11 1335
2129.55 1469
2129.98 1446
2130.42 1295
2130.85 1283
2131.29 1367
2131.72 1319
2132.16 1281
2132.59 1311
2133.03 1285
2133.46 1289
2133.90 1392
2134.33 1212
2134.77 1209
2135.20 1215
2135.64 1257
2136.08 1300
2136.51 1347
2136.95 1352
2137.38 1354
2137.82 1453
2138.25 1450
2138.69 1368
2139.13 1341
2139.56 1331
2140.00 1285
2140.43 1257
2140.87 1320
2141.31 1253
2141.74 1327
2142.18 1378
2142.61 1331
2143.05 1328
2143.49 1262
2143.92 1259
2144.36 1181
2144.80 1223
2145.23 1435
2145.67 1295
2146.11 1057
2146.54 1224
2146.98 1296
2147.42 1251
2147.85 1323
2148.29 1401
2148.73 1308
2149.16 1363
2149.60 1143
2150.04 1285
2150.47 1419
2150.91 1477
2151.35 1440
2151.79 1290
2152.22 1358
2152.66 1494
2153.10 1338
2153.53 1262
2153.97 1335
2154.41 1405
2154.85 1482
2155.28 1503
2155.72 1366
2156.16 1470
2156.60 1444
2157.03 1361
2157.47 1323
2157.91 1382
2158.35 1320
2158.79 1468
2159.22 1436
2159.66 1358
2160.10 1287
2160.54 1369
2160.98 1223
2161.41 1311
2161.85 1316
2162.29 1371
2162.73 1342
2163.17 1384
2163.60 1332
2164.04 1369
2164.48 1437
2164.92 1350
2165.36 1367
2165.80 1283
2166.24 1305
2166.67 1495
2167.11 1414
2167.55 1470
2167.99 1341
2168.43 1406
2168.87 1562
2169.31 1530
2169.75 1652
2170.19 1557
2170.62 1479
2171.06 1493
2171.50 1555
2171.94 1647
2172.38 1939
2172.82 1927
2173.26 1891
2173.70 1956
2174.14 1890
2174.58 1904
2175.02 1928
2175.46 1813
2175.90 1900
2176.34 1917
2176.78 1692
2177.22 1805
2177.66 1821
2178.10 1755
2178.54 1660
2178.97 1670
2179.41 1562
2179.85 1516
2180.29 1449
2180.74 1362
2181.18 1423
2181.62 1380
2182.06 1425
2182.50 1302
2182.94 1290
2183.38 1294
2183.82 1333
2184.26 1352
2184.70 1287
2185.14 1277
2185.58 1289
2186.02 1203
2186.46 1295
2186.90 1399
2187.34 1383
2187.78 1354
2188.22 1159
2188.66 1240
2189.11 1334
2189.55 1370
2189.99 1330
2190.43 1238
2190.87 1431
2191.31 1592
2191.75 1442
2192.19 1490
2192.63 1347
2193.08 1463
2193.52 1831
2193.96 1708
2194.40 1687
2194.84 1726
2195.28 1860
2195.72 1914
2196.17 1573
2196.61 1680
2197.05 1481
2197.49 1560
2197.93 1699
2198.37 1646
2198.82 1567
2199.26 1447
2199.70 1328
2200.14 1270
2200.58 1419
2201.03 1584
2201.47 1416
2201.91 1369
2202.35 1432
2202.80 1482
2203.24 1281
2203.68 1316
2204.12 1249
2204.57 1383
2205.01 1402
2205.45 1398
2205.89 1322
2206.34 1352
2206.78 1320
2207.22 1342
2207.66 1550
2208.11 1527
2208.55 1472
2208.99 1465
2209.44 1402
2209.88 1329
2210.32 1237
2210.76 1280
2211.21 1278
2211.65 1296
2212.09 1322
2212.54 1300
2212.98 1396
2213.42 1334
2213.87 1298
2214.31 1273
2214.75 1331
2215.20 1244
2215.64 1309
2216.09 1340
2216.53 1490
2216.97 1454
2217.42 1362
2217.86 1502
2218.30 1425
2218.75 1393
2219.19 1385
2219.64 1344
2220.08 1357
2220.52 1362
2220.97 1442
2221.41 1436
2221.86 1269
2222.30 1459
2222.75 1520
2223.19 1526
2223.63 1429
2224.08 1385
2224.52 1540
2224.97 1437
2225.41 1517
2225.86 1508
2226.30 1494
2226.75 1397
2227.19 1564
2227.64 1529
2228.08 1581
2228.53 1450
2228.97 1303
2229.42 1390
2229.86 1627
2230.31 1533
2230.75 1474
2231.20 1467
2231.64 1586
2232.09 1689
2232.53 1679
2232.98 1585
2233.42 1571
2233.87 1554
2234.31 1439
2234.76 1376
2235.20 1504
2235.65 1432
2236.10 1516
2236.54 1512
2236.99 1299
2237.43 1313
2237.88 1322
2238.32 1309
2238.77 1327
2239.22 1282
2239.66 1279
2240.11 1160
2240.55 1085
2241.00 1172
2241.45 1234
2241.89 1194
2242.34 1135
2242.79 1224
2243.23 1271
2243.68 1209
2244.12 1163
2244.57 1288
2245.02 1199
2245.46 1193
2245.91 1149
2246.36 1230
2246.80 1293
2247.25 1052
2247.70 1233
2248.14 1177
2248.59 1313
2249.04 1268
2249.49 1189
2249.93 1087
2250.38 1182
2250.83 1180
2251.27 1243
2251.72 1431
2252.17 1365
2252.62 1280
2253.06 1176
2253.51 1274
2253.96 1312
2254.40 1306
2254.85 1281
2255.30 1230
2255.75 1252
2256.20 1066
2256.64 1158
2257.09 1194
2257.54 1211
2257.99 1333
2258.43 1287
2258.88 1236
2259.33 1205
2259.78 1345
2260.23 1295
2260.67 1164
2261.12 1194
2261.57 1233
2262.02 1278
2262.47 1268
2262.92 1298
2263.36 1323
2263.81 1239
2264.26 1182
2264.71 1260
2265.16 1257
2265.61 1252
2266.05 1381
2266.50 1315
2266.95 1188
2267.40 1164
2267.85 1351
2268.30 1371
2268.75 1292
2269.20 1238
2269.65 1295
2270.09 1495
2270.54 1324
2270.99 1324
2271.44 1295
2271.89 1382
2272.34 1701
2272.79 1465
2273.24 1449
2273.69 1514
2274.14 1464
2274.59 1312
2275.04 1448
2275.49 1315
2275.94 1284
2276.38 1265
2276.83 1524
2277.28 1417
2277.73 1332
2278.18 1258
2278.63 1227
2279.08 1396
2279.53 1259
2279.98 1304
2280.43 1420
2280.88 1370
2281.33 1373
2281.78 1291
2282.23 1210
2282.68 1390
2283.13 1350
2283.59 1357
2284.04 1428
2284.49 1366
2284.94 1326
2285.39 1359
2285.84 1282
2286.29 1362
2286.74 1326
2287.19 1326
2287.64 1368
2288.09 1432
2288.54 1696
2288.99 1613
2289.44 1765
2289.89 1857
2290.35 2024
2290.80 2074
2291.25 2207
2291.70 2228
2292.15 2243
2292.60 2054
2293.05 1927
2293.50 2134
2293.96 1756
2294.41 1619
2294.86 1469
2295.31 1464
2295.76 1396
2296.21 1326
2296.66 1390
2297.12 1310
2297.57 1393
2298.02 1138
2298.47 1188
2298.92 1217
2299.38 1155
2299.83 1278
2300.28 1443
2300.73 1279
2301.18 1082
2301.64 1226
2302.09 1222
2302.54 1133
2302.99 1108
2303.44 1080
2303.90 1129
2304.35 1243
2304.80 1323
2305.25 1260
2305.71 1196
2306.16 1219
2306.61 1296
2307.07 1282
2307.52 1274
2307.97 1275
2308.42 1320
2308.88 1361
2309.33 1281
2309.78 1334
2310.23 1384
2310.69 1421
2311.14 1383
2311.59 1508
2312.05 1416
2312.50 1505
2312.95 1498
2313.41 1420
2313.86 1485
2314.31 1445
2314.77 1358
2315.22 1392
2315.67 1491
2316.13 1403
2316.58 1376
2317.04 1330
2317.49 1506
2317.94 1439
2318.40 1320
2318.85 1281
2319.30 1368
2319.76 1430
2320.21 1349
2320.67 1435
2321.12 1617
2321.57 1539
2322.03 1418
2322.48 1294
2322.94 1463
2323.39 1631
2323.85 1642
2324.30 1781
2324.75 1770
2325.21 1958
2325.66 1912
2326.12 1764
2326.57 2036
2327.03 1975
2327.48 1811
2327.94 1575
2328.39 1581
2328.85 1455
2329.30 1417
2329.76 1443
2330.21 1479
2330.67 1327
2331.12 1402
2331.58 1645
2332.03 1402
2332.49 1215
2332.94 1230
2333.40 1163
2333.85 1333
2334.31 1424
2334.76 1275
2335.22 1252
2335.67 1282
2336.13 1213
2336.58 1282
2337.04 1197
2337.50 1315
2337.95 1435
2338.41 1172
2338.86 1215
2339.32 1213
2339.77 1253
2340.23 1332
2340.69 1110
2341.14 1314
2341.60 1257
2342.05 1162
2342.51 1224
2342.97 1090
2343.42 1261
2343.88 1308
2344.34 1326
2344.79 1254
2345.25 1090
2345.70 1168
2346.16 1159
2346.62 1094
2347.07 1218
2347.53 1200
2347.99 1301
2348.44 1330
2348.90 1232
2349.36 1149
2349.81 1161
2350.27 1291
2350.73 1378
2351.19 1367
2351.64 1280
2352.10 1141
2352.56 1100
2353.01 1210
2353.47 1287
2353.93 994
2354.39 1085
2354.84 1243
2355.30 1149
2355.76 1163
2356.22 1343
2356.67 1343
2357.13 1272
2357.59 1204
2358.05 1139
2358.50 1288
2358.96 1247
2359.42 1232
2359.88 1206
2360.33 1286
2360.79 1205
2361.25 1211
2361.71 1140
2362.17 1055
2362.62 1195
2363.08 1129
2363.54 1190
2364.00 1192
2364.46 1297
2364.92 1260
2365.37 1173
2365.83 1095
2366.29 1075
2366.75 1331
2367.21 1305
2367.67 1169
2368.12 1168
2368.58 1222
2369.04 1155
2369.50 1269
2369.96 1261
2370.42 1237
2370.88 1158
2371.34 1169
2371.80 1334
2372.25 1292
2372.71 1212
2373.17 1205
2373.63 1313
2374.09 1300
2374.55 1244
2375.01 1258
2375.47 1245
2375.93 1288
2376.39 1258
2376.85 1335
2377.31 1283
2377.77 1277
2378.23 1467
2378.69 1293
2379.15 1225
2379.61 1127
2380.06 1178
2380.52 1168
2380.98 1212
2381.44 1111
2381.90 1204
2382.36 1250
2382.82 1244
2383.28 1174
2383.74 1198
2384.20 1153
2384.67 1257
2385.13 1159
2385.59 1160
2386.05 1197
2386.51 1173
2386.97 1189
2387.43 1207
2387.89 1309
2388.35 1267
2388.81 1253
2389.27 1269
2389.73 1162
2390.19 1140
2390.65 1219
2391.11 1198
2391.57 1192
2392.03 1080
2392.50 1213
2392.96 1375
2393.42 1226
2393.88 1040
2394.34 1248
2394.80 1142
2395.26 1119
2395.72 1136
2396.19 1059
2396.65 1253
2397.11 1330
2397.57 1307
2398.03 1322
2398.49 1216
2398.95 1201
2399.42 1160
2399.88 1068
2400.34 1167
2400.80 1110
2401.26 1106
2401.73 1065
2402.19 1230
2402.65 1223
2403.11 1113
2403.57 1093
2404.04 1101
2404.50 1238
2404.96 1146
2405.42 1276
2405.88 1319
2406.35 1167
2406.81 1106
2407.27 1048
2407.73 1132
2408.20 1226
2408.66 1174
2409.12 1155
2409.58 937
2410.05 977
2410.51 1230
2410.97 1205
2411.43 1145
2411.90 1157
2412.36 1129
2412.82 1157
2413.29 1164
2413.75 1081
2414.21 1100
2414.68 1080
2415.14 1264
2415.60 1365
2416.07 1252
2416.53 1121
2416.99 1185
2417.46 1235
2417.92 1156
2418.38 1234
2418.85 1303
2419.31 1195
2419.77 1131
2420.24 1234
2420.70 1209
2421.16 1244
2421.63 1251
2422.09 1085
2422.56 1041
2423.02 1229
2423.48 1188
2423.95 1075
2424.41 1010
2424.88 1178
2425.34 1169
2425.80 1191
2426.27 1096
2426.73 1097
2427.20 1183
2427.66 1231
2428.13 1021
2428.59 1032
2429.05 1140
2429.52 1207
2429.98 1118
2430.45 1059
2430.91 1129
2431.38 1104
2431.84 1127
2432.31 1146
2432.77 1168
2433.24 1115
2433.70 1132
2434.17 1121
2434.63 1123
2435.10 1133
2435.56 1071
2436.03 1159
2436.49 1073
2436.96 1126
2437.42 1198
2437.89 1206
2438.35 1062
2438.82 1143
2439.28 1072
2439.75 1126
2440.22 1060
2440.68 1243
2441.15 1236
2441.61 1206
2442.08 1196
2442.54 1173
2443.01 1265
2443.48 1234
2443.94 1288
2444.41 1294
2444.87 1160
2445.34 1196
2445.81 1366
2446.27 1209
2446.74 1191
2447.20 1199
2447.67 1185
2448.14 1057
2448.60 1167
2449.07 1188
2449.54 1103
2450.00 1166
2450.47 1187
2450.94 1054
2451.40 1055
2451.87 1173
2452.34 1127
2452.80 1103
2453.27 1191
2453.74 1033
2454.20 1095
2454.67 1198
2455.14 1115
2455.60 954
2456.07 963
2456.54 1121
2457.01 923
2457.47 983
2457.94 1064
2458.41 1100
2458.88 1182
2459.34 1131
2459.81 1078
2460.28 1111
2460.74 1127
2461.21 1024
2461.68 1198
2462.15 1181
2462.62 1056
2463.08 1047
2463.55 1019
2464.02 1079
2464.49 1129
2464.95 1113
2465.42 1229
2465.89 1117
2466.36 1019
2466.83 977
2467.30 1004
2467.76 1124
2468.23 1053
2468.70 1091
2469.17 1069
2469.64 1086
2470.10 1088
2470.57 1147
2471.04 1013
2471.51 1020
2471.98 997
2472.45 1041
2472.92 1029
2473.39 1054
2473.85 1201
2474.32 1087
2474.79 1100
2475.26 990
2475.73 1068
2476.20 1021
2476.67 1003
2477.14 1082
2477.61 946
2478.07 1101
2478.54 1216
2479.01 1199
2479.48 1118
2479.95 1080
2480.42 1059
2480.89 1100
2481.36 1042
2481.83 1072
2482.30 1085
2482.77 1114
2483.24 1076
2483.71 985
2484.18 1011
2484.65 1012
2485.12 1120
2485.59 968
2486.06 1011
2486.53 1075
2487.00 1153
2487.47 1118
2487.94 1170
2488.41 1198
2488.88 1193
2489.35 1121
2489.82 1141
2490.29 1277
2490.76 1191
2491.23 1091
2491.70 1074
2492.17 1159
2492.64 1153
2493.11 1160
2493.58 1126
2494.05 1068
2494.52 1080
2494.99 1141
2495.47 1066
2495.94 1062
2496.41 1098
2496.88 949
2497.35 995
2497.82 1090
2498.29 1079
2498.76 1206
2499.23 1042
2499.70 1043
2500.18 997
2500.65 973
2501.12 1174
2501.59 1162
2502.06 1173
2502.53 1059
2503.00 1146
2503.48 1092
2503.95 1207
2504.42 1150
2504.89 1018
2505.36 1043
2505.83 1023
2506.31 1063
2506.78 1216
2507.25 1181
2507.72 1266
2508.19 1064
2508.67 1023
2509.14 1205
2509.61 1102
2510.08 1086
2510.56 1103
2511.03 1014
2511.50 960
2511.97 1216
2512.44 1281
2512.92 1170
2513.39 1139
2513.86 1138
2514.33 1255
2514.81 1173
2515.28 1289
2515.75 1123
2516.23 1150
2516.70 1198
2517.17 1299
2517.64 1340
2518.12 1255
2518.59 1112
2519.06 1147
2519.54 1177
2520.01 1154
2520.48 1141
2520.96 1062
2521.43 1067
2521.90 1206
2522.38 1044
2522.85 1067
2523.32 1124
2523.80 1057
2524.27 1141
2524.74 1127
2525.22 1205
2525.69 1180
2526.16 1166
2526.64 1188
2527.11 1184
2527.59 1159
2528.06 1213
2528.53 1214
2529.01 1394
2529.48 1285
2529.96 1351
2530.43 1294
2530.90 1292
2531.38 1259
2531.85 1246
2532.33 1252
2532.80 1226
2533.28 1223
2533.75 1222
2534.22 1340
2534.70 1160
2535.17 1216
2535.65 1158
2536.12 1181
2536.60 1137
2537.07 1250
2537.55 1220
2538.02 1121
2538.50 1318
2538.97 1329
2539.45 1198
2539.92 1314
2540.40 1520
2540.87 1382
2541.35 1334
2541.82 1276
2542.30 1382
2542.77 1402
2543.25 1375
2543.72 1200
2544.20 1152
2544.67 1076
2545.15 1049
2545.62 1118
2546.10 1220
2546.58 1225
2547.05 1245
2547.53 1320
2548.00 1300
2548.48 1179
2548.95 1119
2549.43 1302
2549.91 1335
2550.38 1462
2550.86 1296
2551.33 1250
2551.81 1250
2552.29 1309
2552.76 1235
2553.24 1174
2553.72 1185
2554.19 1150
2554.67 1162
2555.14 1115
2555.62 1196
2556.10 1107
2556.57 1166
2557.05 1197
2557.53 1277
2558.00 1096
2558.48 1211
2558.96 1160
2559.43 1103
2559.91 1143
2560.39 1178
2560.87 1156
2561.34 1196
2561.82 1060
2562.30 1137
2562.77 1118
2563.25 1050
2563.73 995
2564.21 1066
2564.68 1183
2565.16 1078
2565.64 1069
2566.11 1195
2566.59 1025
2567.07 1130
2567.55 1253
2568.03 1158
2568.50 1136
2568.98 990
2569.46 1013
2569.94 1085
2570.41 989
2570.89 1156
2571.37 1170
2571.85 986
2572.33 993
2572.80 911
2573.28 940
2573.76 1072
2574.24 1138
2574.72 1048
2575.19 1062
2575.67 1201
2576.15 1167
2576.63 1255
2577.11 1203
2577.59 1158
2578.07 1147
2578.54 1089
2579.02 1143
2579.50 1249
2579.98 1181
2580.46 1198
2580.94 1053
2581.42 1048
2581.90 1061
2582.37 1126
2582.85 983
2583.33 836
2583.81 869
2584.29 969
2584.77 994
2585.25 1109
2585.73 1093
2586.21 1092
2586.69 921
2587.17 985
2587.65 1265
2588.13 1123
2588.61 1037
2589.08 994
2589.56 1059
2590.04 971
2590.52 1003
2591.00 1015
2591.48 908
2591.96 1071
2592.44 1123
2592.92 1118
2593.40 1000
2593.88 1033
2594.36 896
2594.84 1063
2595.32 1080
2595.80 1088
2596.28 1136
2596.76 965
2597.24 1050
2597.72 1071
2598.21 1026
2598.69 1027
2599.17 1064
2599.65 1023
2600.13 947
2600.61 1093
2601.09 1151
2601.57 1044
2602.05 1020
2602.53 1022
2603.01 941
2603.49 1064
2603.97 1132
2604.45 1048
2604.94 1078
2605.42 1082
2605.90 990
2606.38 1107
2606.86 1068
2607.34 1045
2607.82 1032
2608.30 1019
2608.79 1013
2609.27 1043
2609.75 942
2610.23 1023
2610.71 986
2611.19 942
2611.68 1028
2612.16 1003
2612.64 1007
2613.12 1056
2613.60 1089
2614.08 1057
2614.57 1014
2615.05 1152
2615.53 1110
2616.01 1148
2616.49 1114
2616.98 1047
2617.46 934
2617.94 981
2618.42 1096
2618.91 1151
2619.39 1108
2619.87 1072
2620.35 1113
2620.84 1132
2621.32 1268
2621.80 1150
2622.28 1021
2622.77 987
2623.25 1008
2623.73 1086
2624.21 1104
2624.70 1132
2625.18 1012
2625.66 1007
2626.15 1037
2626.63 1001
2627.11 1202
2627.60 1266
2628.08 1218
2628.56 1000
2629.05 1157
2629.53 1220
2630.01 1188
2630.50 1255
2630.98 1209
2631.46 1240
2631.95 1069
2632.43 1200
2632.91 1273
2633.40 1279
2633.88 1324
2634.36 1176
2634.85 1268
2635.33 1196
2635.82 1125
2636.30 1134
2636.78 1119
2637.27 1209
2637.75 1061
2638.24 880
2638.72 1017
2639.20 953
2639.69 1046
2640.17 1106
2640.66 1003
2641.14 1051
2641.63 998
2642.11 1009
2642.60 1106
2643.08 1120
2643.56 1001
2644.05 1045
2644.53 990
2645.02 1023
2645.50 930
2645.99 1023
2646.47 1063
2646.96 1067
2647.44 1051
2647.93 988
2648.41 801
2648.90 928
2649.38 998
2649.87 1100
2650.35 1063
2650.84 1071
2651.32 1013
2651.81 890
2652.30 861
2652.78 1007
2653.27 1072
2653.75 1086
2654.24 976
2654.72 963
2655.21 912
2655.69 973
2656.18 940
2656.67 1042
2657.15 1017
2657.64 1004
2658.12 1072
2658.61 1080
2659.10 887
2659.58 999
2660.07 999
2660.55 897
2661.04 966
2661.53 926
2662.01 941
2662.50 1029
2662.99 922
2663.47 1002
2663.96 1037
2664.44 952
2664.93 990
2665.42 974
2665.90 893
2666.39 1011
2666.88 938
2667.36 964
2667.85 1069
2668.34 958
2668.83 931
2669.31 964
2669.80 1187
2670.29 1127
2670.77 1081
2671.26 1095
2671.75 1050
2672.24 1112
2672.72 1187
2673.21 1130
2673.70 1278
2674.18 1165
2674.67 1141
2675.16 1157
2675.65 1145
2676.13 1102
2676.62 1058
2677.11 1158
2677.60 1151
2678.09 1145
2678.57 1132
2679.06 1054
2679.55 1071
2680.04 869
2680.53 989
2681.01 886
2681.50 1027
2681.99 1039
2682.48 1004
2682.97 859
2683.45 1012
2683.94 978
2684.43 799
2684.92 915
2685.41 1015
2685.90 969
2686.38 1087
2686.87 879
2687.36 876
2687.85 964
2688.34 965
2688.83 905
2689.32 915
2689.81 978
2690.29 1055
2690.78 955
2691.27 957
2691.76 1011
2692.25 960
2692.74 929
2693.23 939
2693.72 996
2694.21 919
2694.70 1045
2695.19 1120
2695.68 1026
2696.16 1084
2696.65 1084
2697.14 1062
2697.63 943
2698.12 994
2698.61 978
2699.10 997
2699.59 938
2700.08 1097
2700.57 1148
2701.06 1069
2701.55 1119
2702.04 1110
2702.53 1127
2703.02 1211
2703.51 1025
2704.00 998
2704.49 1070
2704.98 1028
2705.47 1064
2705.96 909
2706.45 1004
2706.94 1049
2707.43 978
2707.92 985
2708.41 912
2708.91 914
2709.40 927
2709.89 891
2710.38 908
2710.87 896
2711.36 1050
2711.85 963
2712.34 1011
2712.83 984
2713.32 987
2713.81 933
2714.30 939
2714.80 1041
2715.29 1028
2715.78 887
2716.27 913
2716.76 1089
2717.25 1053
2717.74 912
2718.23 915
2718.73 862
2719.22 1012
2719.71 954
2720.20 1113
2720.69 1109
2721.18 1131
2721.68 1203
2722.17 1165
2722.66 1102
2723.15 1098
2723.64 1089
2724.14 1014
2724.63 1020
2725.12 1011
2725.61 999
2726.10 1023
2726.60 1118
2727.09 1095
2727.58 1097
2728.07 1007
2728.56 955
2729.06 931
2729.55 1030
2730.04 1025
2730.53 1019
2731.03 1087
2731.52 1043
2732.01 956
2732.51 931
2733.00 1089
2733.49 978
2733.98 1018
2734.48 1060
2734.97 971
2735.46 944
2735.96 1070
2736.45 1016
2736.94 1039
2737.43 1081
2737.93 1020
2738.42 1067
2738.91 1161
2739.41 1124
2739.90 1005
2740.39 1034
2740.89 983
2741.38 1011
2741.88 1025
2742.37 963
2742.86 990
2743.36 972
2743.85 934
2744.34 978
2744.84 1019
2745.33 985
2745.83 1089
2746.32 1048
2746.81 1000
2747.31 1102
2747.80 1228
2748.30 1090
2748.79 1008
2749.28 1284
2749.78 1228
2750.27 1182
2750.77 1036
2751.26 1016
2751.76 1045
2752.25 978
2752.74 914
2753.24 886
2753.73 989
2754.23 1106
2754.72 1015
2755.22 953
2755.71 982
2756.21 994
2756.70 961
2757.20 1074
2757.69 1074
2758.19 1085
2758.68 1057
2759.18 964
2759.67 944
2760.17 890
2760.66 942
2761.16 937
2761.65 938
2762.15 994
2762.64 1048
2763.14 1067
2763.64 972
2764.13 994
2764.63 1089
2765.12 1063
2765.62 1139
2766.11 1079
2766.61 1087
2767.11 1095
2767.60 1072
2768.10 1038
2768.59 1134
2769.09 995
2769.59 1060
2770.08 964
2770.58 939
2771.07 912
2771.57 907
2772.07 875
2772.56 992
2773.06 1077
2773.56 1009
2774.05 1045
2774.55 1214
2775.04 1209
2775.54 1163
2776.04 1107
2776.53 1294
2777.03 1196
2777.53 1146
2778.03 1139
2778.52 1066
2779.02 1039
2779.52 1262
2780.01 1096
2780.51 1046
2781.01 994
2781.50 995
2782.00 1043
2782.50 989
2783.00 983
2783.49 952
2783.99 1027
2784.49 1074
2784.99 1006
2785.48 941
2785.98 873
2786.48 967
2786.98 979
2787.47 826
2787.97 898
2788.47 983
2788.97 973
2789.46 955
2789.96 929
2790.46 981
2790.96 1094
2791.46 1001
2791.95 931
2792.45 863
2792.95 880
2793.45 937
2793.95 1034
2794.44 905
2794.94 972
2795.44 939
2795.94 1071
2796.44 960
2796.94 903
2797.44 986
2797.93 1128
2798.43 1132
2798.93 1033
2799.43 1040
2799.93 1089
2800.43 1069
2800.93 980
2801.43 874
2801.92 947
2802.42 987
2802.92 902
2803.42 1084
2803.92 1227
2804.42 1007
2804.92 886
2805.42 966
2805.92 908
2806.42 916
2806.92 1004
2807.42 1018
2807.91 910
2808.41 990
2808.91 1080
2809.41 985
2809.91 1086
2810.41 985
2810.91 1005
2811.41 1056
2811.91 1031
2812.41 850
2812.91 969
2813.41 1029
2813.91 1008
2814.41 928
2814.91 1036
2815.41 982
2815.91 1069
2816.41 988
2816.91 991
2817.41 992
2817.91 997
2818.41 1102
2818.91 905
2819.42 1035
2819.92 1062
2820.42 1298
2820.92 1115
2821.42 1045
2821.92 1040
2822.42 920
2822.92 1022
2823.42 1118
2823.92 1084
2824.42 1168
2824.92 1210
2825.42 1098
2825.93 1014
2826.43 829
2826.93 857
2827.43 855
2827.93 935
2828.43 1021
2828.93 995
2829.43 982
2829.94 1017
2830.44 995
2830.94 904
2831.44 1044
2831.94 1049
2832.44 1029
2832.95 888
2833.45 975
2833.95 956
2834.45 1054
2834.95 1014
2835.45 971
2835.96 871
2836.46 911
2836.96 840
2837.46 919
2837.97 1035
2838.47 963
2838.97 1022
2839.47 1001
2839.97 1002
2840.48 986
2840.98 951
2841.48 1153
2841.98 968
2842.49 954
2842.99 1002
2843.49 1026
2843.99 1098
2844.50 1080
2845.00 1033
2845.50 1023
2846.01 903
2846.51 1020
2847.01 1192
2847.51 1064
2848.02 1197
2848.52 1247
2849.02 1270
2849.53 1119
2850.03 1127
2850.53 1103
2851.04 1074
2851.54 1085
2852.04 1087
2852.55 1046
2853.05 1046
2853.55 887
2854.06 1028
2854.56 1131
2855.06 1107
2855.57 1148
2856.07 1080
2856.58 1045
2857.08 1142
2857.58 1128
2858.09 1126
2858.59 1012
2859.10 938
2859.60 968
2860.10 976
2860.61 928
2861.11 972
2861.62 995
2862.12 944
2862.62 956
2863.13 902
2863.63 931
2864.14 945
2864.64 935
2865.15 942
2865.65 983
2866.16 886
2866.66 905
2867.17 990
2867.67 965
2868.18 908
2868.68 921
2869.19 1003
2869.69 948
2870.20 1046
2870.70 1078
2871.21 1087
2871.71 1179
2872.22 979
2872.72 1027
2873.23 952
2873.73 949
2874.24 1013
2874.74 1016
2875.25 1152
2875.75 1127
2876.26 1037
2876.76 1155
2877.27 1338
2877.78 1107
2878.28 1092
2878.79 1044
2879.29 984
2879.80 1103
2880.30 938
2880.81 1011
2881.32 1063
2881.82 963
2882.33 1014
2882.83 994
2883.34 969
2883.85 1151
2884.35 1118
2884.86 1083
2885.37 1081
2885.87 1063
2886.38 906
2886.88 958
2887.39 977
2887.90 1051
2888.40 1167
2888.91 1115
2889.42 1074
2889.92 1208
2890.43 1133
2890.94 1078
2891.45 1224
2891.95 1108
2892.46 1261
2892.97 1199
2893.47 1470
2893.98 1537
2894.49 1702
2894.99 1683
2895.50 1796
2896.01 1805
2896.52 1528
2897.02 1325
2897.53 1678
2898.04 1461
2898.55 1504
2899.05 1466
2899.56 1293
2900.07 1275
2900.58 1235
2901.08 1136
2901.59 1208
2902.10 1258
2902.61 1196
2903.12 1132
2903.62 1270
2904.13 1363
2904.64 1201
2905.15 1194
2905.66 1213
2906.16 1134
2906.67 1129
2907.18 1133
2907.69 1117
2908.20 1221
2908.71 1127
2909.21 1248
2909.72 1199
2910.23 988
2910.74 1145
2911.25 1054
2911.76 904
2912.26 1049
2912.77 1023
2913.28 1052
2913.79 1070
2914.30 1111
2914.81 961
2915.32 1032
2915.83 1030
2916.34 1147
2916.85 1087
2917.35 1053
2917.86 1022
2918.37 1076
2918.88 1084
2919.39 1042
2919.90 991
2920.41 1095
2920.92 995
2921.43 990
2921.94 1073
2922.45 1150
2922.96 973
2923.47 1035
2923.98 1027
2924.49 1003
2925.00 1028
2925.51 993
2926.02 1046
2926.53 954
2927.04 900
2927.55 1003
2928.06 941
2928.57 1019
2929.08 1005
2929.59 856
2930.10 962
2930.61 889
2931.12 1028
2931.63 1079
2932.14 1093
2932.65 1129
2933.16 1079
2933.67 1004
2934.18 986
2934.69 1052
2935.20 1069
2935.71 1000
2936.22 1017
2936.73 1064
2937.25 997
2937.76 1052
2938.27 989
2938.78 1171
2939.29 1174
2939.80 1101
2940.31 1031
2940.82 1072
2941.33 1089
2941.85 1054
2942.36 1120
2942.87 979
2943.38 957
2943.89 1092
2944.40 1010
2944.91 948
2945.43 1034
2945.94 1135
2946.45 1091
2946.96 1002
2947.47 1009
2947.98 977
2948.50 1009
2949.01 1140
2949.52 1028
2950.03 1086
2950.54 976
2951.06 932
2951.57 1059
2952.08 959
2952.59 980
2953.10 907
2953.62 866
2954.13 919
2954.64 921
2955.15 895
2955.67 1048
2956.18 1124
2956.69 1050
2957.20 1029
2957.72 1077
2958.23 977
2958.74 1052
2959.25 1029
2959.77 1016
2960.28 1058
2960.79 1077
2961.31 1022
2961.82 1025
2962.33 1028
2962.85 993
2963.36 997
2963.87 1163
2964.39 995
2964.90 1027
2965.41 1061
2965.93 1063
2966.44 1188
2966.95 1150
2967.47 1056
2967.98 995
2968.49 931
2969.01 1086
2969.52 1073
2970.03 1021
2970.55 978
2971.06 1050
2971.58 909
2972.09 996
2972.60 996
2973.12 1065
2973.63 1104
2974.15 1043
2974.66 1030
2975.17 1062
2975.69 1100
2976.20 1164
2976.72 987
2977.23 976
2977.74 913
2978.26 1076
2978.77 1046
2979.29 1041
2979.80 1086
2980.32 1189
2980.83 1182
2981.35 1203
2981.86 1114
2982.38 1151
2982.89 1223
2983.41 1254
2983.92 1158
2984.44 1062
2984.95 1300
2985.47 1274
2985.98 1366
2986.50 1338
2987.01 1397
2987.53 1397
2988.04 1337
2988.56 1331
2989.07 1408
2989.59 1446
2990.10 1287
2990.62 1375
2991.13 1443
2991.65 1609
2992.17 1339
2992.68 1344
2993.20 1344
2993.71 1351
2994.23 1294
2994.74 1393
2995.26 1652
2995.78 1663
2996.29 1558
2996.81 1637
2997.32 1742
2997.84 1740
2998.36 1677
2998.87 1965
2999.39 1932
2999.91 2021
3000.42 2099
3000.94 2189
3001.45 2593
3001.97 2953
3002.49 3061
3003.00 3524
3003.52 4287
3004.04 4398
3004.55 4595
3005.07 4829
3005.59 4634
3006.10 4608
3006.62 4283
3007.14 4147
3007.66 3682
3008.17 3265
3008.69 2999
3009.21 2603
3009.72 2181
3010.24 2063
3010.76 2036
3011.28 1805
3011.79 1407
3012.31 1475
3012.83 1531
3013.35 1552
3013.86 1500
3014.38 1487
3014.90 1534
3015.42 1406
3015.93 1337
3016.45 1416
3016.97 1317
3017.49 1295
3018.00 1501
3018.52 1479
3019.04 1295
3019.56 1288
3020.08 1264
3020.59 1279
3021.11 1259
3021.63 1235
3022.15 1351
3022.67 1374
3023.19 1310
3023.70 1448
3024.22 1312
3024.74 1399
3025.26 1442
3025.78 1377
3026.30 1301
3026.81 1328
3027.33 1299
3027.85 1370
3028.37 1244
3028.89 1299
3029.41 1235
3029.93 1095
3030.45 1175
3030.97 1151
3031.48 1313
3032.00 1193
3032.52 1175
3033.04 1217
3033.56 1101
3034.08 1194
3034.60 1310
3035.12 1321
3035.64 1196
3036.16 1159
3036.68 1075
3037.20 1041
3037.72 1049
3038.24 1087
3038.76 1010
3039.27 1173
3039.79 1206
3040.31 1280
3040.83 1036
3041.35 978
3041.87 1096
3042.39 1055
3042.91 1032
3043.43 1067
3043.95 1127
3044.47 1178
3044.99 1151
3045.51 1230
3046.03 1344
3046.56 1245
3047.08 1343
3047.60 1312
3048.12 1201
3048.64 1195
3049.16 1156
3049.68 1017
3050.20 1087
3050.72 1069
3051.24 1066
3051.76 1042
3052.28 1143
3052.80 1033
3053.32 1111
3053.84 1036
3054.37 1024
3054.89 1069
3055.41 1022
3055.93 1141
3056.45 1183
3056.97 1146
3057.49 1125
3058.01 1219
3058.53 1126
3059.06 1031
3059.58 1003
3060.10 1038
3060.62 1082
3061.14 1144
3061.66 1205
3062.19 1167
3062.71 1165
3063.23 1123
3063.75 1150
3064.27 1266
3064.79 1364
3065.32 1236
3065.84 1027
3066.36 1056
3066.88 1176
3067.40 1153
3067.93 1245
3068.45 1217
3068.97 1197
3069.49 1227
3070.02 1255
3070.54 1284
3071.06 1203
3071.58 1099
3072.10 1111
3072.63 1183
3073.15 1190
3073.67 1315
3074.20 1280
3074.72 1303
3075.24 1216
3075.76 1136
3076.29 1194
3076.81 1339
3077.33 1328
3077.86 1400
3078.38 1468
3078.90 1566
3079.42 1642
3079.95 1598
3080.47 1662
3080.99 1630
3081.52 1805
3082.04 1789
3082.56 1888
3083.09 1873
3083.61 1653
3084.13 1677
3084.66 1744
3085.18 1663
3085.71 1719
3086.23 1777
3086.75 1520
3087.28 1439
3087.80 1608
3088.32 1800
3088.85 1567
3089.37 1476
3089.90 1413
3090.42 1456
3090.94 1584
3091.47 1516
3091.99 1536
3092.52 1524
3093.04 1610
3093.57 1839
3094.09 1619
3094.61 1611
3095.14 1667
3095.66 1892
3096.19 1863
3096.71 1863
3097.24 1949
3097.76 2193
3098.29 2232
3098.81 2561
3099.34 2933
3099.86 3511
3100.39 4492
3100.91 5008
3101.44 5997
3101.96 6939
3102.49 7409
3103.01 8096
3103.54 8954
3104.06 8989
3104.59 8871
3105.11 8874
3105.64 8131
3106.16 6814
3106.69 5902
3107.21 5379
3107.74 4800
3108.26 3965
3108.79 3403
3109.32 3018
3109.84 2767
3110.37 2472
3110.89 2823
3111.42 2791
3111.94 2686
3112.47 2647
3113.00 2630
3113.52 2418
3114.05 2291
3114.57 2241
3115.10 2118
3115.63 1992
3116.15 1942
3116.68 1754
3117.21 1658
3117.73 1713
3118.26 1587
3118.78 1747
3119.31 1658
3119.84 1812
3120.36 1740
3120.89 1869
3121.42 1845
3121.94 1843
3122.47 1870
3123.00 1699
3123.52 1524
3124.05 1614
3124.58 1652
3125.11 1712
3125.63 1545
3126.16 1595
3126.69 1672
3127.21 1633
3127.74 1590
3128.27 1497
3128.80 1581
3129.32 1528
3129.85 1422
3130.38 1436
3130.91 1385
3131.43 1273
3131.96 1277
3132.49 1276
3133.02 1226
3133.54 1353
3134.07 1299
3134.60 1245
3135.13 1227
3135.65 1331
3136.18 1355
3136.71 1342
3137.24 1226
3137.77 1309
3138.29 1342
3138.82 1275
3139.35 1288
3139.88 1311
3140.41 1195
3140.94 1265
3141.46 1113
3141.99 1163
3142.52 1089
3143.05 1196
3143.58 1323
3144.11 1206
3144.64 1336
3145.16 1284
3145.69 1219
3146.22 1191
3146.75 1267
3147.28 1295
3147.81 1416
3148.34 1279
3148.87 1279
3149.40 1275
3149.92 1337
3150.45 1347
3150.98 1364
3151.51 1360
3152.04 1417
3152.57 1540
3153.10 1575
3153.63 1554
3154.16 1507
3154.69 1465
3155.22 1548
3155.75 1574
3156.28 1778
3156.81 1729
3157.34 1698
3157.87 1886
3158.40 1753
3158.93 1887
3159.46 1621
3159.99 1672
3160.52 1552
3161.05 1519
3161.58 1650
3162.11 1516
3162.64 1206
3163.17 1127
3163.70 1172
3164.23 1325
3164.76 1296
3165.29 1156
3165.82 1262
3166.35 1232
3166.88 1148
3167.41 1307
3167.94 1239
3168.47 1204
3169.00 1156
3169.53 1121
3170.06 1069
3170.59 1157
3171.12 1207
3171.65 1363
3172.19 1406
3172.72 1509
3173.25 1510
3173.78 1471
3174.31 1543
3174.84 1663
3175.37 1790
3175.90 1594
3176.44 1586
3176.97 1550
3177.50 1589
3178.03 1348
3178.56 1327
3179.09 1383
3179.62 1251
3180.16 1268
3180.69 1309
3181.22 1321
3181.75 1134
3182.28 1040
3182.81 1077
3183.35 1145
3183.88 1242
3184.41 1338
3184.94 1207
3185.47 1154
3186.01 1147
3186.54 1152
3187.07 1095
3187.60 1233
3188.14 1327
3188.67 1183
3189.20 1224
3189.73 1262
3190.26 1352
3190.80 1246
3191.33 1219
3191.86 1208
3192.39 1192
3192.93 1201
3193.46 1298
3193.99 1136
3194.53 1159
3195.06 1211
3195.59 1045
3196.12 1016
3196.66 1236
3197.19 1205
3197.72 1192
3198.26 1131
3198.79 1130
3199.32 1155
3199.86 1199
3200.39 1146
3200.92 1231
3201.46 1307
3201.99 1312
3202.52 1207
3203.06 1312
3203.59 1205
3204.12 1261
3204.66 1300
3205.19 1247
3205.73 1186
3206.26 1301
3206.79 1331
3207.33 1356
3207.86 1390
3208.39 1553
3208.93 1351
3209.46 1171
3210.00 1299
3210.53 1459
3211.07 1507
3211.60 1498
3212.13 1421
3212.67 1435
3213.20 1342
3213.74 1317
3214.27 1317
3214.81 1358
3215.34 1474
3215.88 1255
3216.41 1268
3216.94 1286
3217.48 1161
3218.01 1162
3218.55 1220
3219.08 1217
3219.62 1305
3220.15 1358
3220.69 1247
3221.22 1234
3221.76 1320
3222.29 1426
3222.83 1339
3223.36 1249
3223.90 1440
3224.43 1396
3224.97 1337
3225.51 1276
3226.04 1488
3226.58 1485
3227.11 1435
3227.65 1392
3228.18 1470
3228.72 1424
3229.25 1380
3229.79 1411
3230.33 1417
3230.86 1369
3231.40 1620
3231.93 1689
3232.47 1676
3233.01 1657
3233.54 1748
3234.08 1586
3234.61 1751
3235.15 1865
3235.69 1766
3236.22 1784
3236.76 1588
3237.30 1656
3237.83 1635
3238.37 1710
3238.91 1619
3239.44 1495
3239.98 1569
3240.51 1757
3241.05 1695
3241.59 1618
3242.13 1767
3242.66 1723
3243.20 1805
3243.74 1735
3244.27 1841
3244.81 2018
3245.35 1732
3245.88 1877
3246.42 1961
3246.96 1881
3247.50 1905
3248.03 1907
3248.57 1851
3249.11 1932
3249.64 1717
3250.18 1926
3250.72 1993
3251.26 1759
3251.79 1848
3252.33 1940
3252.87 1862
3253.41 1892
3253.95 2039
3254.48 2044
3255.02 1990
3255.56 2145
3256.10 2199
3256.64 2121
3257.17 2351
3257.71 2557
3258.25 2482
3258.79 2737
3259.33 3039
3259.86 3246
3260.40 3492
3260.94 3653
3261.48 4186
3262.02 4761
3262.56 5062
3263.09 5282
3263.63 5991
3264.17 6784
3264.71 7013
3265.25 7167
3265.79 7435
3266.33 7427
3266.87 7764
3267.40 8264
3267.94 8100
3268.48 7659
3269.02 6947
3269.56 6796
3270.10 6377
3270.64 5268
3271.18 4450
3271.72 4014
3272.26 3588
3272.80 3268
3273.33 2627
3273.87 2613
3274.41 2479
3274.95 2523
3275.49 2403
3276.03 2485
3276.57 2338
3277.11 2257
3277.65 2407
3278.19 2407
3278.73 2409
3279.27 2273
3279.81 2329
3280.35 2335
3280.89 2400
3281.43 2185
3281.97 2156
3282.51 2162
3283.05 2237
3283.59 2225
3284.13 2323
3284.67 2330
3285.21 2180
3285.75 2187
3286.29 2234
3286.83 2325
3287.37 2530
3287.91 2411
3288.45 2487
3289.00 2329
3289.54 2346
3290.08 2432
3290.62 2529
3291.16 2771
3291.70 2906
3292.24 3008
3292.78 3366
3293.32 3671
3293.86 3733
3294.40 4049
3294.95 4358
3295.49 4853
3296.03 4635
3296.57 4497
3297.11 4993
3297.65 4472
3298.19 4052
3298.74 3910
3299.28 3809
3299.82 3503
3300.36 3088
3300.90 2949
3301.44 2537
3301.98 2510
3302.53 2473
3303.07 2464
3303.61 2377
3304.15 2214
3304.69 2346
3305.24 2296
3305.78 2304
3306.32 2325
3306.86 2212
3307.40 2062
3307.95 2361
3308.49 2390
3309.03 2342
3309.57 2233
3310.12 2242
3310.66 2137
3311.20 2095
3311.74 2091
3312.29 2105
3312.83 2324
3313.37 2225
3313.91 2308
3314.46 2492
3315.00 2675
3315.54 2737
3316.09 2966
3316.63 2821
3317.17 3159
3317.71 3204
3318.26 2992
3318.80 2909
3319.34 2995
3319.89 3212
3320.43 3100
3320.97 3156
3321.52 3157
3322.06 3002
3322.60 3121
3323.15 2974
3323.69 2977
3324.23 3004
3324.78 2998
3325.32 2735
3325.86 2685
3326.41 2775
3326.95 2568
3327.50 2678
3328.04 2736
3328.58 2710
3329.13 2623
3329.67 2922
3330.22 3509
3330.76 4250
3331.30 5228
3331.85 6494
3332.39 8114
3332.94 10152
3333.48 11679
3334.03 14021
3334.57 15852
3335.11 17688
3335.66 18869
3336.20 20539
3336.75 20924
3337.29 21132
3337.84 21062
3338.38 19796
3338.93 18316
3339.47 16099
3340.02 14155
3340.56 11968
3341.11 9762
3341.65 8196
3342.20 6615
3342.74 5375
3343.29 4607
3343.83 4009
3344.38 3624
3344.92 3298
3345.47 3072
3346.01 2874
3346.56 2706
3347.10 2821
3347.65 2753
3348.19 2860
3348.74 2913
3349.29 3038
3349.83 3039
3350.38 3311
3350.92 3389
3351.47 3321
3352.01 3264
3352.56 3530
3353.11 3303
3353.65 3244
3354.20 3325
3354.74 3013
3355.29 2897
3355.84 2840
3356.38 2595
3356.93 2303
3357.47 2212
3358.02 2004
3358.57 2186
3359.11 2072
3359.66 1963
3360.21 1969
3360.75 1955
3361.30 2029
3361.85 2110
3362.39 2148
3362.94 2281
3363.49 2258
3364.03 2087
3364.58 2209
3365.13 2222
3365.67 2120
3366.22 2355
3366.77 2225
3367.31 2082
3367.86 1901
3368.41 2160
3368.96 2251
3369.50 1942
3370.05 2167
3370.60 2062
3371.15 1953
3371.69 2165
3372.24 2274
3372.79 2175
3373.34 2480
3373.88 2619
3374.43 2454
3374.98 2423
3375.53 2451
3376.07 2310
3376.62 2462
3377.17 2247
3377.72 2159
3378.27 2096
3378.81 2086
3379.36 1854
3379.91 1882
3380.46 1843
3381.01 1794
3381.55 1860
3382.10 1703
3382.65 1658
3383.20 1619
3383.75 1771
3384.30 1925
3384.84 1759
3385.39 1708
3385.94 1614
3386.49 1467
3387.04 1729
3387.59 1656
3388.14 1573
3388.69 1594
3389.23 1681
3389.78 1648
3390.33 1577
3390.88 1555
3391.43 1495
3391.98 1553
3392.53 1581
3393.08 1577
3393.63 1480
3394.18 1494
3394.72 1364
3395.27 1410
3395.82 1287
3396.37 1401
3396.92 1313
3397.47 1334
3398.02 1292
3398.57 1347
3399.12 1296
3399.67 1274
3400.22 1255
3400.77 1220
3401.32 1258
3401.87 1382
3402.42 1286
3402.97 1325
3403.52 1285
3404.07 1233
3404.62 1271
3405.17 1181
3405.72 1171
3406.27 1100
3406.82 1192
3407.37 1270
3407.92 1193
3408.47 1246
3409.02 1410
3409.57 1381
3410.12 1476
3410.67 1397
3411.22 1330
3411.78 1488
3412.33 1473
3412.88 1366
3413.43 1343
3413.98 1490
3414.53 1474
3415.08 1395
3415.63 1291
3416.18 1297
3416.73 1331
3417.28 1401
3417.84 1349
3418.39 1225
3418.94 1220
3419.49 1373
3420.04 1399
3420.59 1261
3421.14 1413
3421.69 1421
3422.25 1313
3422.80 1322
3423.35 1566
3423.90 1568
3424.45 1696
3425.00 1845
3425.56 1831
3426.11 1770
3426.66 1543
3427.21 1630
3427.76 1626
3428.32 1408
3428.87 1345
3429.42 1396
3429.97 1510
3430.52 1543
3431.08 1581
3431.63 1555
3432.18 1440
3432.73 1344
3433.29 1438
3433.84 1565
3434.39 1423
3434.94 1465
3435.50 1725
3436.05 1443
3436.60 1419
3437.15 1433
3437.71 1412
3438.26 1357
3438.81 1387
3439.37 1372
3439.92 1465
3440.47 1482
3441.02 1448
3441.58 1438
3442.13 1387
3442.68 1428
3443.24 1426
3443.79 1432
3444.34 1462
3444.90 1491
3445.45 1441
3446.00 1491
3446.56 1461
3447.11 1401
3447.66 1446
3448.22 1223
3448.77 1296
3449.33 1312
3449.88 1288
3450.43 1356
3450.99 1416
3451.54 1336
3452.09 1220
3452.65 1271
3453.20 1295
3453.76 1166
3454.31 1295
3454.86 1260
3455.42 1246
3455.97 1355
3456.53 1279
3457.08 1314
3457.64 1297
3458.19 1277
3458.75 1313
3459.30 1256
3459.85 1285
3460.41 1331
3460.96 1279
3461.52 1177
3462.07 1265
3462.63 1335
3463.18 1333
3463.74 1405
3464.29 1383
3464.85 1349
3465.40 1436
3465.96 1468
3466.51 1426
3467.07 1481
3467.62 1503
3468.18 1580
3468.73 1618
3469.29 1749
3469.84 1867
3470.40 1738
3470.95 1850
3471.51 1737
3472.07 1876
3472.62 1822
3473.18 1800
3473.73 1878
3474.29 1695
3474.84 1709
3475.40 1811
3475.96 1878
3476.51 1771
3477.07 1672
3477.62 1813
3478.18 1886
3478.74 1906
3479.29 1795
3479.85 1881
3480.40 1967
3480.96 2099
3481.52 2255
3482.07 2212
3482.63 2119
3483.19 2125
3483.74 2343
3484.30 2207
3484.86 2278
3485.41 2583
3485.97 2415
3486.53 2339
3487.08 2750
3487.64 3152
3488.20 3570
3488.75 4271
3489.31 5014
3489.87 5745
3490.42 6624
3490.98 7736
3491.54 8724
3492.09 9007
3492.65 9517
3493.21 9674
3493.77 9469
3494.32 8946
3494.88 8018
3495.44 6855
3496.00 5959
3496.55 5152
3497.11 4382
3497.67 3831
3498.23 3505
3498.78 3080
3499.34 3133
3499.90 3392
3500.46 3378
3501.01 3618
3501.57 3636
3502.13 3883
3502.69 3951
3503.25 4139
3503.80 4575
3504.36 4472
3504.92 4440
3505.48 4449
3506.04 4439
3506.60 4537
3507.15 4381
3507.71 4165
3508.27 3830
3508.83 3499
3509.39 3287
3509.95 2979
3510.50 2739
3511.06 2451
3511.62 2249
3512.18 2166
3512.74 2109
3513.30 1967
3513.86 1695
3514.42 1681
3514.98 1776
3515.53 1641
3516.09 1555
3516.65 1566
3517.21 1499
3517.77 1485
3518.33 1509
3518.89 1435
3519.45 1546
3520.01 1673
3520.57 1614
3521.13 1680
3521.69 1763
3522.25 1800
3522.81 1937
3523.36 1840
3523.92 1685
3524.48 1493
3525.04 1586
3525.60 1787
3526.16 1667
3526.72 1543
3527.28 1537
3527.84 1355
3528.40 1520
3528.96 1485
3529.52 1404
3530.08 1245
3530.64 1546
3531.20 1660
3531.76 1615
3532.32 1527
3532.89 1533
3533.45 1617
3534.01 1514
3534.57 1489
3535.13 1580
3535.69 1469
3536.25 1482
3536.81 1405
3537.37 1454
3537.93 1472
3538.49 1434
3539.05 1322
3539.61 1299
3540.17 1473
3540.74 1407
3541.30 1489
3541.86 1386
3542.42 1481
3542.98 1495
3543.54 1421
3544.10 1411
3544.66 1497
3545.22 1340
3545.79 1230
3546.35 1400
3546.91 1368
3547.47 1266
3548.03 1361
3548.59 1290
3549.16 1310
3549.72 1171
3550.28 1059
3550.84 1083
3551.40 1138
3551.96 1299
3552.53 1279
3553.09 1240
3553.65 1244
3554.21 1234
3554.77 1239
3555.34 1169
3555.90 1274
3556.46 1277
3557.02 1251
3557.59 1230
3558.15 1154
3558.71 1373
3559.27 1439
3559.84 1270
3560.40 1386
3560.96 1236
3561.52 1201
3562.09 1310
3562.65 1314
3563.21 1358
3563.77 1353
3564.34 1363
3564.90 1326
3565.46 1301
3566.03 1480
3566.59 1496
3567.15 1247
3567.72 1158
3568.28 1199
3568.84 1149
3569.41 1244
3569.97 1223
3570.53 1087
3571.10 1259
3571.66 1134
3572.22 1215
3572.79 1326
3573.35 1355
3573.91 1482
3574.48 1320
3575.04 1474
3575.60 1895
3576.17 1753
3576.73 1923
3577.30 1908
3577.86 1734
3578.42 1822
3578.99 2007
3579.55 2082
3580.12 1768
3580.68 1607
3581.24 1716
3581.81 1386
3582.37 1308
3582.94 1364
3583.50 1360
3584.07 1317
3584.63 1331
3585.20 1285
3585.76 1117
3586.32 1121
3586.89 1125
3587.45 1275
3588.02 1304
3588.58 1255
3589.15 1235
3589.71 1347
3590.28 1286
3590.84 1157
3591.41 1192
3591.97 1075
3592.54 1269
3593.10 1130
3593.67 1112
3594.23 1143
3594.80 1150
3595.36 1138
3595.93 1182
3596.50 1152
3597.06 1201
3597.63 1089
3598.19 1210
3598.76 1219
3599.32 1135
3599.89 1087
3600.45 1121
3601.02 1177
3601.59 1077
3602.15 996
3602.72 1001
3603.28 1130
3603.85 1148
3604.42 1056
3604.98 1034
3605.55 1158
3606.11 1097
3606.68 1058
3607.25 1043
3607.81 982
3608.38 955
3608.95 929
3609.51 962
3610.08 936
3610.65 919
3611.21 1116
3611.78 1119
3612.35 1106
3612.91 1042
3613.48 1136
3614.05 1068
3614.61 1039
3615.18 1043
3615.75 1057
3616.31 1042
3616.88 1151
3617.45 1184
3618.01 1182
3618.58 1190
3619.15 1189
3619.72 1078
3620.28 1200
3620.85 1247
3621.42 1226
3621.99 1137
3622.55 1165
3623.12 1194
3623.69 1146
3624.26 1248
3624.82 1173
3625.39 1164
3625.96 1124
3626.53 1068
3627.09 1048
3627.66 1121
3628.23 1260
3628.80 1017
3629.37 1190
3629.93 1256
3630.50 1182
3631.07 1182
3631.64 1224
3632.21 1349
3632.77 1327
3633.34 1312
3633.91 1412
3634.48 1321
3635.05 1308
3635.62 1320
3636.19 1387
3636.75 1328
3637.32 1292
3637.89 1270
3638.46 1161
3639.03 1246
3639.60 1338
3640.17 1223
3640.73 1328
3641.30 1392
3641.87 1331
3642.44 1454
3643.01 1452
3643.58 1518
3644.15 1349
3644.72 1269
3645.29 1215
3645.86 1218
3646.43 1230
3647.00 1148
3647.57 1204
3648.13 1258
3648.70 1292
3649.27 1172
3649.84 1320
3650.41 1437
3650.98 1588
3651.55 1484
3652.12 1601
3652.69 1787
3653.26 1643
3653.83 1636
3654.40 1657
3654.97 1522
3655.54 1421
3656.11 1528
3656.68 1458
3657.25 1463
3657.82 1677
3658.39 1424
3658.96 1395
3659.53 1424
3660.10 1473
3660.67 1487
3661.24 1522
3661.82 1541
3662.39 1550
3662.96 1644
3663.53 1870
3664.10 1745
3664.67 1911
3665.24 2035
3665.81 2084
3666.38 2208
3666.95 2068
3667.52 2188
3668.09 2092
3668.67 1976
3669.24 1833
3669.81 1702
3670.38 1507
3670.95 1430
3671.52 1218
3672.09 1233
3672.66 1310
3673.24 1308
3673.81 1312
3674.38 1420
3674.95 1225
3675.52 1204
3676.09 1268
3676.66 1270
3677.24 1236
3677.81 1249
3678.38 1081
3678.95 1091
3679.52 1153
3680.10 1158
3680.67 1275
3681.24 1102
3681.81 1149
3682.38 1085
3682.96 1067
3683.53 1089
3684.10 947
3684.67 991
3685.25 978
3685.82 965
3686.39 1114
3686.96 1099
3687.54 1104
3688.11 1114
3688.68 1170
3689.25 1234
3689.83 1140
3690.40 1080
3690.97 1058
3691.54 1126
3692.12 1137
3692.69 1060
3693.26 879
3693.84 1010
3694.41 940
3694.98 1035
3695.56 1034
3696.13 927
3696.70 1015
3697.28 1014
3697.85 1026
3698.42 1133
3699.00 1083
3699.57 1109
3700.14 1116
3700.72 992
3701.29 975
3701.86 1081
3702.44 1073
3703.01 1087
3703.58 1251
3704.16 1199
3704.73 1288
3705.31 1282
3705.88 1255
3706.45 1155
3707.03 1163
3707.60 1225
3708.18 1129
3708.75 1237
3709.33 1104
3709.90 1152
3710.47 1106
3711.05 1137
3711.62 1104
3712.20 1121
3712.77 1177
3713.35 1248
3713.92 1265
3714.50 1277
3715.07 1180
3715.64 1308
3716.22 1286
3716.79 1191
3717.37 1180
3717.94 1185
3718.52 998
3719.09 1000
3719.67 1073
3720.24 979
3720.82 1082
3721.39 1064
3721.97 1087
3722.54 1075
3723.12 887
3723.70 1004
3724.27 1078
3724.85 1157
3725.42 990
3726.00 883
3726.57 1083
3727.15 1121
3727.72 1042
3728.30 1077
3728.88 1046
3729.45 1044
3730.03 1094
3730.60 1194
3731.18 1036
3731.75 1066
3732.33 1174
3732.91 1121
3733.48 1105
3734.06 1106
3734.64 1132
3735.21 1154
3735.79 1114
3736.36 1137
3736.94 1131
3737.52 1057
3738.09 1038
3738.67 1028
3739.25 939
3739.82 941
3740.40 1061
3740.98 1031
3741.55 893
3742.13 850
3742.71 990
3743.28 1035
3743.86 972
3744.44 1010
3745.01 990
3745.59 1092
3746.17 999
3746.75 1130
3747.32 1249
3747.90 1078
3748.48 1090
3749.05 1047
3749.63 1102
3750.21 1144
3750.79 1153
3751.36 1063
3751.94 949
3752.52 1061
3753.10 1055
3753.67 981
3754.25 1022
3754.83 1045
3755.41 1033
3755.99 1266
3756.56 1242
3757.14 1138
3757.72 1103
3758.30 1057
3758.88 1154
3759.45 1154
3760.03 1221
3760.61 1154
3761.19 1148
3761.77 1132
3762.35 1092
3762.92 1072
3763.50 1054
3764.08 1097
3764.66 1110
3765.24 1065
3765.82 1112
3766.39 1072
3766.97 1155
3767.55 1084
3768.13 1152
3768.71 1242
3769.29 1296
3769.87 1330
3770.45 1287
3771.03 1268
3771.60 1240
3772.18 1165
3772.76 1145
3773.34 1154
3773.92 1054
3774.50 1134
3775.08 1207
3775.66 1158
3776.24 1099
3776.82 1204
3777.40 1013
3777.98 1009
3778.56 1080
3779.14 1090
3779.72 1094
3780.30 1120
3780.88 1079
3781.46 1066
3782.04 1198
3782.61 1213
3783.19 1136
3783.77 1204
3784.35 1124
3784.93 1190
3785.52 1213
3786.10 1290
3786.68 1080
3787.26 1088
3787.84 1209
3788.42 1249
3789.00 1304
3789.58 1265
3790.16 1140
3790.74 1140
3791.32 1111
3791.90 1341
3792.48 1284
3793.06 1298
3793.64 1360
3794.22 1476
3794.80 1489
3795.38 1481
3795.96 1517
3796.55 1604
3797.13 1532
3797.71 1457
3798.29 1613
3798.87 1647
3799.45 1862
3800.03 1814
3800.61 1967
3801.19 1996
3801.78 1983
3802.36 2155
3802.94 2259
3803.52 2208
3804.10 1914
3804.68 2032
3805.27 2015
3805.85 1954
3806.43 1956
3807.01 1949
3807.59 1814
3808.17 1636
3808.76 1702
3809.34 1886
3809.92 1906
3810.50 1939
3811.08 1909
3811.67 2058
3812.25 2282
3812.83 2446
3813.41 2327
3814.00 2574
3814.58 2766
3815.16 2832
3815.74 2778
3816.32 2737
3816.91 2354
3817.49 2450
3818.07 2383
3818.66 2088
3819.24 2046
3819.82 1695
3820.40 1549
3820.99 1560
3821.57 1573
3822.15 1687
3822.73 1720
3823.32 1486
3823.90 1460
3824.48 1440
3825.07 1577
3825.65 1503
3826.23 1510
3826.82 1456
3827.40 1387
3827.98 1249
3828.57 1304
3829.15 1208
3829.73 1253
3830.32 1123
3830.90 1227
3831.48 1170
3832.07 1164
3832.65 1262
3833.24 1170
3833.82 1087
3834.40 1047
3834.99 1091
3835.57 1080
3836.16 1075
3836.74 1182
3837.32 1134
3837.91 1041
3838.49 956
3839.08 1074
3839.66 1083
3840.24 992
3840.83 1022
3841.41 1056
3842.00 986
3842.58 968
3843.17 973
3843.75 971
3844.34 1089
3844.92 1173
3845.51 1013
3846.09 949
3846.67 903
3847.26 1077
3847.84 1002
3848.43 982
3849.01 1040
3849.60 1054
3850.18 1075
3850.77 995
3851.35 984
3851.94 1030
3852.53 979
3853.11 1062
3853.70 1099
3854.28 994
3854.87 1120
3855.45 1027
3856.04 980
3856.62 957
3857.21 1035
3857.79 1084
3858.38 970
3858.97 965
3859.55 918
3860.14 948
3860.72 1020
3861.31 875
3861.90 894
3862.48 928
3863.07 1099
3863.65 939
3864.24 925
3864.83 1042
3865.41 1056
3866.00 1093
3866.58 1037
3867.17 1030
3867.76 993
3868.34 921
3868.93 918
3869.52 1118
3870.10 1187
3870.69 986
3871.28 948
3871.86 906
3872.45 945
3873.04 889
3873.62 897
3874.21 968
3874.80 1036
3875.38 1124
3875.97 1034
3876.56 952
3877.15 954
3877.73 1035
3878.32 1066
3878.91 1024
3879.49 935
3880.08 900
3880.67 800
3881.26 803
3881.84 977
3882.43 1022
3883.02 964
3883.61 898
3884.19 1016
3884.78 1028
3885.37 953
3885.96 920
3886.55 891
3887.13 1030
3887.72 1095
3888.31 1154
3888.90 1112
3889.49 1024
3890.07 1090
3890.66 1166
3891.25 1132
3891.84 1018
3892.43 971
3893.01 1094
3893.60 1021
3894.19 1038
3894.78 1116
3895.37 1133
3895.96 1041
3896.55 983
3897.13 998
3897.72 1002
3898.31 997
3898.90 963
3899.49 1040
3900.08 884
3900.67 990
3901.26 968
3901.84 906
3902.43 1014
3903.02 1032
3903.61 1083
3904.20 1182
3904.79 1158
3905.38 1099
3905.97 1015
3906.56 1090
3907.15 1124
3907.74 1097
3908.33 1092
3908.92 1118
3909.50 1131
3910.09 1122
3910.68 1193
3911.27 1126
3911.86 973
3912.45 993
3913.04 1017
3913.63 997
3914.22 1137
3914.81 1047
3915.40 1038
3915.99 1140
3916.58 1081
3917.17 1037
3917.76 1096
3918.35 1009
3918.94 1030
3919.53 1068
3920.12 1077
3920.72 968
3921.31 953
3921.90 1113
3922.49 953
3923.08 920
3923.67 893
3924.26 830
3924.85 887
3925.44 945
3926.03 916
3926.62 884
3927.21 865
3927.80 946
3928.39 936
3928.99 935
3929.58 832
3930.17 915
3930.76 951
3931.35 854
3931.94 793
3932.53 774
3933.12 812
3933.72 854
3934.31 934
3934.90 898
3935.49 890
3936.08 976
3936.67 1009
3937.26 966
3937.86 934
3938.45 1000
3939.04 987
3939.63 1060
3940.22 1017
3940.82 985
3941.41 932
3942.00 1019
3942.59 1094
3943.18 1015
3943.78 1033
3944.37 929
3944.96 1074
3945.55 1015
3946.14 1017
3946.74 1123
3947.33 950
3947.92 983
3948.51 1077
3949.11 944
3949.70 958
3950.29 929
3950.88 1041
3951.48 830
3952.07 887
3952.66 956
3953.26 925
3953.85 908
3954.44 862
3955.03 1051
3955.63 1026
3956.22 935
3956.81 922
3957.41 925
3958.00 905
3958.59 939
3959.19 1002
3959.78 918
3960.37 1030
3960.97 1009
3961.56 1051
3962.15 989
3962.75 988
3963.34 1050
3963.93 1012
3964.53 954
3965.12 1126
3965.72 1200
3966.31 1281
3966.90 1208
3967.50 1235
3968.09 1130
3968.69 1252
3969.28 1223
3969.87 1122
3970.47 1091
3971.06 1139
3971.66 1070
3972.25 1062
3972.85 1311
3973.44 1212
3974.03 1101
3974.63 1341
3975.22 1426
3975.82 1477
3976.41 1486
3977.01 1683
3977.60 1678
3978.20 1584
3978.79 1496
3979.39 1504
3979.98 1550
3980.58 1522
3981.17 1412
3981.77 1399
3982.36 1310
3982.96 1287
3983.55 1385
3984.15 1324
3984.74 1232
3985.34 1236
3985.93 1217
3986.53 1118
3987.12 984
3987.72 1179
3988.31 1290
3988.91 1215
3989.50 1319
3990.10 1163
3990.70 1213
3991.29 1386
3991.89 1319
3992.48 1256
3993.08 1255
3993.67 1221
3994.27 1152
3994.87 1212
3995.46 1292
3996.06 1244
3996.65 1240
3997.25 1297
3997.85 1203
3998.44 1053
3999.04 1104
3999.64 1099
4000.23 1038
4000.83 1103
4001.43 1161
4002.02 1101
4002.62 1170
4003.21 1064
4003.81 1039
4004.41 1153
4005.00 1213
4005.60 1262
4006.20 1184
4006.80 1095
4007.39 1195
4007.99 1171
4008.59 1291
4009.18 1179
4009.78 1008
4010.38 1075
4010.97 1044
4011.57 1078
4012.17 1018
4012.77 1022
4013.36 1128
4013.96 1036
4014.56 1077
4015.16 1040
4015.75 1042
4016.35 1034
4016.95 1100
4017.55 1118
4018.14 1006
4018.74 1007
4019.34 953
4019.94 999
4020.54 915
4021.13 938
4021.73 1001
4022.33 1084
4022.93 926
4023.53 962
4024.12 1114
4024.72 1077
4025.32 949
4025.92 1066
4026.52 1132
4027.12 1176
4027.71 1214
4028.31 1196
4028.91 1058
4029.51 1230
4030.11 1322
4030.71 1338
4031.31 1369
4031.90 1464
4032.50 1350
4033.10 1402
4033.70 1354
4034.30 1175
4034.90 1299
4035.50 1447
4036.10 1346
4036.70 1109
4037.29 1105
4037.89 1106
4038.49 964
4039.09 893
4039.69 888
4040.29 978
4040.89 1091
4041.49 1024
4042.09 1058
4042.69 974
4043.29 939
4043.89 972
4044.49 997
4045.09 983
4045.69 927
4046.29 919
4046.89 972
4047.49 1004
4048.09 954
4048.69 877
4049.29 918
4049.89 1078
4050.49 1078
4051.09 1041
4051.69 952
4052.29 1001
4052.89 966
4053.49 988
4054.09 884
4054.69 960
4055.29 951
4055.89 866
4056.49 972
4057.09 943
4057.69 875
4058.29 963
4058.89 983
4059.49 961
4060.09 859
4060.70 882
4061.30 967
4061.90 909
4062.50 818
4063.10 871
4063.70 980
4064.30 1007
4064.90 1027
4065.50 959
4066.11 878
4066.71 1018
4067.31 845
4067.91 863
4068.51 885
4069.11 881
4069.71 896
4070.32 846
4070.92 1016
4071.52 934
4072.12 881
4072.72 854
4073.32 919
4073.93 931
4074.53 933
4075.13 838
4075.73 967
4076.33 889
4076.94 992
4077.54 984
4078.14 904
4078.74 908
4079.34 915
4079.95 874
4080.55 881
4081.15 994
4081.75 1086
4082.36 915
4082.96 885
4083.56 951
4084.16 1005
4084.77 1001
4085.37 1042
4085.97 947
4086.58 1005
4087.18 939
4087.78 803
4088.38 903
4088.99 976
4089.59 884
4090.19 883
4090.80 929
4091.40 876
4092.00 846
4092.61 898
4093.21 914
4093.81 763
4094.42 822
4095.02 832
4095.62 895
4096.23 1063
4096.83 900
4097.43 883
4098.04 836
4098.64 854
4099.24 797
4099.85 865
4100.45 828
4101.06 784
4101.66 893
4102.26 820
4102.87 760
4103.47 1014
4104.08 930
4104.68 893
4105.28 964
4105.89 947
4106.49 871
4107.10 888
4107.70 887
4108.31 987
4108.91 871
4109.51 840
4110.12 998
4110.72 977
4111.33 952
4111.93 982
4112.54 930
4113.14 874
4113.75 766
4114.35 806
4114.96 765
4115.56 826
4116.17 980
4116.77 851
4117.38 899
4117.98 1015
4118.59 871
4119.19 872
4119.80 855
4120.40 826
4121.01 797
4121.61 836
4122.22 855
4122.82 884
4123.43 855
4124.04 832
4124.64 813
4125.25 851
4125.85 924
4126.46 885
4127.06 801
4127.67 783
4128.28 810
4128.88 768
4129.49 842
4130.09 906
4130.70 820
4131.31 797
4131.91 863
4132.52 870
4133.12 857
4133.73 886
4134.34 912
4134.94 823
4135.55 842
4136.16 855
4136.76 922
4137.37 874
4137.98 877
4138.58 924
4139.19 975
4139.80 1044
4140.40 1046
4141.01 973
4141.62 924
4142.22 874
4142.83 1009
4143.44 951
4144.04 1036
4144.65 937
4145.26 1072
4145.86 1076
4146.47 969
4147.08 915
4147.69 1003
4148.29 944
4148.90 957
4149.51 929
4150.12 904
4150.72 881
4151.33 816
4151.94 863
4152.55 882
4153.15 910
4153.76 926
4154.37 1079
4154.98 928
4155.59 974
4156.19 933
4156.80 997
4157.41 980
4158.02 1062
4158.63 1260
4159.23 1220
4159.84 1142
4160.45 1128
4161.06 1120
4161.67 1049
4162.28 983
4162.88 992
4163.49 1114
4164.10 995
4164.71 902
4165.32 1103
4165.93 888
4166.53 995
4167.14 996
4167.75 949
4168.36 970
4168.97 1024
4169.58 840
4170.19 839
4170.80 828
4171.41 928
4172.01 873
4172.62 957
4173.23 1000
4173.84 1038
4174.45 936
4175.06 1020
4175.67 984
4176.28 826
4176.89 926
4177.50 896
4178.11 916
4178.72 1029
4179.33 973
4179.94 1003
4180.55 962
4181.16 998
4181.77 793
4182.38 860
4182.99 929
4183.60 942
4184.21 887
4184.82 1061
4185.43 1092
4186.04 1065
4186.65 1122
4187.26 1031
4187.87 1098
4188.48 928
4189.09 796
4189.70 743
4190.31 940
4190.92 1025
4191.53 972
4192.14 1029
4192.75 1029
4193.36 1112
4193.97 993
4194.58 1006
4195.19 1052
4195.80 1036
4196.41 1115
4197.03 1106
4197.64 1137
4198.25 1054
4198.86 1017
4199.47 1028
4200.08 991
4200.69 911
4201.30 961
4201.91 978
4202.53 1009
4203.14 922
4203.75 966
4204.36 977
4204.97 996
4205.58 1101
4206.19 1081
4206.81 1112
4207.42 1132
4208.03 1036
4208.64 1004
4209.25 886
4209.86 988
4210.48 1077
4211.09 939
4211.70 928
4212.31 951
4212.92 843
4213.54 994
4214.15 1116
4214.76 943
4215.37 984
4215.99 1130
4216.60 1116
4217.21 1085
4217.82 1046
4218.43 966
4219.05 1187
4219.66 1079
4220.27 1172
4220.89 1191
4221.50 1028
4222.11 1019
4222.72 1125
4223.34 1114
4223.95 1116
4224.56 1036
4225.17 1133
4225.79 1067
4226.40 1090
4227.01 1129
4227.63 1016
4228.24 1154
4228.85 1121
4229.47 1146
4230.08 1313
4230.69 1510
4231.31 1580
4231.92 1698
4232.53 1803
4233.15 2066
4233.76 2270
4234.37 2474
4234.99 2453
4235.60 2518
4236.22 2641
4236.83 2404
4237.44 2306
4238.06 2062
4238.67 1892
4239.28 1779
4239.90 1375
4240.51 1567
4241.13 1387
4241.74 1275
4242.36 1153
4242.97 1273
4243.58 1240
4244.20 1324
4244.81 1252
4245.43 1254
4246.04 1290
4246.66 1231
4247.27 1228
4247.89 1157
4248.50 1209
4249.11 1277
4249.73 1316
4250.34 1234
4250.96 1253
4251.57 1198
4252.19 1140
4252.80 1146
4253.42 1073
4254.03 1134
4254.65 1018
4255.26 1024
4255.88 1023
4256.49 1000
4257.11 960
4257.72 1126
4258.34 1088
4258.96 1089
4259.57 1106
4260.19 1109
4260.80 1024
4261.42 1006
4262.03 1055
4262.65 1059
4263.26 1041
4263.88 968
4264.50 1083
4265.11 1233
4265.73 1123
4266.34 1069
4266.96 1059
4267.58 1095
4268.19 1141
4268.81 1242
4269.42 1340
4270.04 1250
4270.66 1260
4271.27 1406
4271.89 1336
4272.51 1414
4273.12 1454
4273.74 1566
4274.36 1707
4274.97 1760
4275.59 1759
4276.20 1843
4276.82 1919
4277.44 1981
4278.06 2085
4278.67 1911
4279.29 1742
4279.91 1810
4280.52 1526
4281.14 1526
4281.76 1453
4282.37 1473
4282.99 1217
4283.61 1142
4284.23 1119
4284.84 1198
4285.46 1165
4286.08 1281
4286.69 1192
4287.31 1177
4287.93 1216
4288.55 1185
4289.16 1271
4289.78 1172
4290.40 1249
4291.02 1211
4291.64 1253
4292.25 1097
4292.87 1250
4293.49 1116
4294.11 1134
4294.73 1093
4295.34 1067
4295.96 1076
4296.58 1017
4297.20 1042
4297.82 1031
4298.43 1044
4299.05 1071
4299.67 1059
4300.29 1016
4300.91 1044
4301.53 1097
4302.14 1073
4302.76 1035
4303.38 1066
4304.00 1135
4304.62 1014
4305.24 958
4305.86 1081
4306.48 1127
4307.09 1061
4307.71 1036
4308.33 989
4308.95 1015
4309.57 1052
4310.19 979
4310.81 994
4311.43 1039
4312.05 1084
4312.67 1052
4313.29 1095
4313.90 1208
4314.52 1159
4315.14 1150
4315.76 1177
4316.38 1164
4317.00 1170
4317.62 1197
4318.24 1036
4318.86 1003
4319.48 1076
4320.10 1159
4320.72 1149
4321.34 1275
4321.96 1274
4322.58 1286
4323.20 1315
4323.82 1408
4324.44 1343
4325.06 1401
4325.68 1417
4326.30 1386
4326.92 1310
4327.54 1174
4328.16 1351
4328.78 1449
4329.40 1467
4330.02 1344
4330.64 1339
4331.27 1542
4331.89 1520
4332.51 1570
4333.13 1595
4333.75 1727
4334.37 1789
4334.99 1801
4335.61 2068
4336.23 2216
4336.85 2431
4337.47 2635
4338.09 2609
4338.72 2560
4339.34 2651
4339.96 2482
4340.58 2324
4341.20 2482
4341.82 2780
4342.44 3121
4343.07 3601
4343.69 3880
4344.31 4554
4344.93 5209
4345.55 5792
4346.17 6367
4346.79 6487
4347.42 6567
4348.04 6667
4348.66 6290
4349.28 5756
4349.90 4894
4350.53 4066
4351.15 3572
4351.77 3127
4352.39 2516
4353.01 2420
4353.64 2104
4354.26 1984
4354.88 1811
4355.50 1773
4356.13 1681
4356.75 1660
4357.37 1849
4357.99 1901
4358.62 1687
4359.24 1764
4359.86 1701
4360.48 1700
4361.11 1672
4361.73 1684
4362.35 1550
4362.98 1411
4363.60 1417
4364.22 1320
4364.84 1334
4365.47 1263
4366.09 1258
4366.71 1186
4367.34 1238
4367.96 1235
4368.58 1103
4369.21 1086
4369.83 1141
4370.45 1158
4371.08 1118
4371.70 944
4372.32 1016
4372.95 1004
4373.57 1152
4374.20 924
4374.82 1025
4375.44 1252
4376.07 1262
4376.69 1216
4377.31 1294
4377.94 1508
4378.56 1344
4379.19 1363
4379.81 1377
4380.43 1496
4381.06 1483
4381.68 1464
4382.31 1458
4382.93 1348
4383.56 1303
4384.18 1279
4384.80 1280
4385.43 1443
4386.05 1264
4386.68 1052
4387.30 1092
4387.93 1043
4388.55 1106
4389.18 1110
4389.80 1120
4390.43 1025
4391.05 969
4391.68 1010
4392.30 1042
4392.93 1126
4393.55 1059
4394.18 1222
4394.80 1111
4395.43 1025
4396.05 1009
4396.68 1056
4397.30 999
4397.93 1089
4398.55 1075
4399.18 944
4399.80 992
4400.43 1104
4401.06 1081
4401.68 1130
4402.31 1150
4402.93 1114
4403.56 1018
4404.18 1016
4404.81 1055
4405.44 1160
4406.06 1083
4406.69 1042
4407.31 1094
4407.94 1144
4408.57 1097
4409.19 945
4409.82 1027
4410.45 1229
4411.07 1071
4411.70 1148
4412.32 1177
4412.95 1119
4413.58 1242
4414.20 1075
4414.83 1056
4415.46 1037
4416.08 953
4416.71 1134
4417.34 1224
4417.96 1164
4418.59 1098
4419.22 1073
4419.84 1114
4420.47 1167
4421.10 1138
4421.73 1131
4422.35 1121
4422.98 1090
4423.61 938
4424.23 958
4424.86 1009
4425.49 1025
4426.12 1126
4426.74 975
4427.37 983
4428.00 922
4428.63 1009
4429.25 1008
4429.88 986
4430.51 963
4431.14 925
4431.77 1016
4432.39 1069
4433.02 1057
4433.65 1059
4434.28 1029
4434.90 1020
4435.53 1076
4436.16 1069
4436.79 1036
4437.42 1202
4438.05 1193
4438.67 1221
4439.30 1136
4439.93 1126
4440.56 1089
4441.19 1139
4441.82 1067
4442.44 1075
4443.07 1218
4443.70 1092
4444.33 1119
4444.96 1071
4445.59 1123
4446.22 983
4446.85 1083
4447.47 1058
4448.10 1122
4448.73 1239
4449.36 1286
4449.99 1199
4450.62 1265
4451.25 1233
4451.88 1148
4452.51 1184
4453.14 1231
4453.77 1178
4454.40 1328
4455.02 1439
4455.65 1372
4456.28 1417
4456.91 1377
4457.54 1416
4458.17 1555
4458.80 1313
4459.43 1145
4460.06 1249
4460.69 1141
4461.32 1025
4461.95 1085
4462.58 1159
4463.21 1073
4463.84 1049
4464.47 1009
4465.10 954
4465.73 1028
4466.36 957
4466.99 960
4467.62 1174
4468.25 1071
4468.88 1025
4469.51 1012
4470.14 1026
4470.78 1052
4471.41 1065
4472.04 1025
4472.67 958
4473.30 997
4473.93 994
4474.56 1003
4475.19 1089
4475.82 942
4476.45 972
4477.08 937
4477.71 948
4478.35 1029
4478.98 960
4479.61 992
4480.24 999
4480.87 978
4481.50 1105
4482.13 1030
4482.76 976
4483.40 1057
4484.03 1151
4484.66 1056
4485.29 921
4485.92 924
4486.55 966
4487.19 991
4487.82 1026
4488.45 1181
4489.08 1270
4489.71 1231
4490.34 1183
4490.98 1225
4491.61 1107
4492.24 1107
4492.87 1142
4493.50 1190
4494.14 1189
4494.77 1187
4495.40 1123
4496.03 1189
4496.67 1089
4497.30 1430
4497.93 1479
4498.56 1337
4499.20 1500
4499.83 1676
4500.46 1836
4501.09 1703
4501.73 1749
4502.36 1821
4502.99 1700
4503.63 1609
4504.26 1406
4504.89 1394
4505.52 1307
4506.16 1330
4506.79 1386
4507.42 1207
4508.06 1186
4508.69 1130
4509.32 1077
4509.96 1068
4510.59 1055
4511.22 1040
4511.86 998
4512.49 1006
4513.12 1034
4513.76 1244
4514.39 1224
4515.02 1072
4515.66 1037
4516.29 1057
4516.93 1010
4517.56 1058
4518.19 1114
4518.83 1021
4519.46 909
4520.10 927
4520.73 954
4521.36 940
4522.00 877
4522.63 918
4523.27 970
4523.90 983
4524.54 1022
4525.17 999
4525.80 1072
4526.44 1051
4527.07 996
4527.71 958
4528.34 949
4528.98 1035
4529.61 980
4530.25 1070
4530.88 933
4531.52 1021
4532.15 1014
4532.79 963
4533.42 1093
4534.06 1047
4534.69 1031
4535.33 844
4535.96 839
4536.60 970
4537.23 948
4537.87 967
4538.50 989
4539.14 968
4539.77 993
4540.41 953
4541.04 978
4541.68 927
4542.31 960
4542.95 1062
4543.59 910
4544.22 959
4544.86 925
4545.49 995
4546.13 942
4546.77 987
4547.40 969
4548.04 968
4548.67 1017
4549.31 894
4549.95 785
4550.58 887
4551.22 1002
4551.85 1084
4552.49 958
4553.13 921
4553.76 940
4554.40 821
4555.04 801
4555.67 953
4556.31 976
4556.95 899
4557.58 906
4558.22 925
4558.86 973
4559.49 862
4560.13 971
4560.77 925
4561.40 942
4562.04 969
4562.68 944
4563.31 984
4563.95 903
4564.59 974
4565.23 919
4565.86 961
4566.50 1003
4567.14 946
4567.77 862
4568.41 840
4569.05 898
4569.69 963
4570.32 919
4570.96 900
4571.60 894
4572.24 979
4572.88 1100
4573.51 899
4574.15 1034
4574.79 923
4575.43 912
4576.06 1003
4576.70 1002
4577.34 986
4577.98 1086
4578.62 980
4579.26 1094
4579.89 1099
4580.53 1142
4581.17 1036
4581.81 954
4582.45 1118
4583.09 966
4583.72 945
4584.36 1056
4585.00 1141
4585.64 1175
4586.28 1114
4586.92 1220
4587.56 1541
4588.19 1535
4588.83 1549
4589.47 1663
4590.11 1973
4590.75 2000
4591.39 2389
4592.03 2547
4592.67 2458
4593.31 2181
4593.95 1989
4594.58 1822
4595.22 1709
4595.86 1460
4596.50 1423
4597.14 1186
4597.78 1288
4598.42 1442
4599.06 1330
4599.70 1311
4600.34 1299
4600.98 1389
4601.62 1313
4602.26 1457
4602.90 1203
4603.54 1270
4604.18 1311
4604.82 1357
4605.46 1423
4606.10 1305
4606.74 1324
4607.38 1210
4608.02 1188
4608.66 1140
4609.30 1153
4609.94 1027
4610.58 1006
4611.22 904
4611.86 937
4612.50 999
4613.14 1044
4613.78 1053
4614.42 1079
4615.06 974
4615.70 986
4616.35 938
4616.99 1026
4617.63 1010
4618.27 952
4618.91 1071
4619.55 1170
4620.19 1115
4620.83 1143
4621.47 1137
4622.11 1097
4622.76 1089
4623.40 957
4624.04 1117
4624.68 1139
4625.32 1171
4625.96 1012
4626.60 988
4627.25 1033
4627.89 1138
4628.53 1269
4629.17 1188
4629.81 1149
4630.45 1319
4631.10 1506
4631.74 1541
4632.38 1413
4633.02 1325
4633.66 1348
4634.30 1443
4634.95 1313
4635.59 1319
4636.23 1216
4636.87 1136
4637.52 1217
4638.16 1357
4638.80 1186
4639.44 1255
4640.08 1223
4640.73 1198
4641.37 1156
4642.01 1146
4642.66 1197
4643.30 1167
4643.94 1107
4644.58 1213
4645.23 1099
4645.87 1066
4646.51 1171
4647.15 1285
4647.80 1076
4648.44 1098
4649.08 1118
4649.73 956
4650.37 1051
4651.01 1021
4651.66 919
4652.30 992
4652.94 1067
4653.59 1009
4654.23 892
4654.87 970
4655.52 1020
4656.16 1003
4656.80 1028
4657.45 939
4658.09 957
4658.73 987
4659.38 925
4660.02 954
4660.67 974
4661.31 862
4661.95 802
4662.60 889
4663.24 808
4663.89 836
4664.53 910
4665.17 852
4665.82 887
4666.46 957
4667.11 884
4667.75 865
4668.40 835
4669.04 881
4669.68 845
4670.33 869
4670.97 876
4671.62 866
4672.26 939
4672.91 913
4673.55 958
4674.20 961
4674.84 903
4675.49 849
4676.13 936
4676.78 1012
4677.42 970
4678.07 912
4678.71 924
4679.36 954
4680.00 997
4680.65 982
4681.29 1138
4681.94 1071
4682.58 1063
4683.23 1073
4683.87 1221
4684.52 1082
4685.16 1152
4685.81 1077
4686.46 1066
4687.10 1155
4687.75 1040
4688.39 1056
4689.04 1187
4689.68 1085
4690.33 1094
4690.98 1043
4691.62 1064
4692.27 1174
4692.91 1377
4693.56 1377
4694.21 1483
4694.85 1451
4695.50 1508
4696.15 1776
4696.79 2074
4697.44 2345
4698.08 2511
4698.73 2784
4699.38 2918
4700.02 2929
4700.67 2655
4701.32 2624
4701.96 2527
4702.61 2045
4703.26 1819
4703.90 1867
4704.55 1692
4705.20 1564
4705.84 1468
4706.49 1486
4707.14 1394
4707.79 1564
4708.43 1630
4709.08 1529
4709.73 1435
4710.37 1309
4711.02 1303
4711.67 1395
4712.32 1301
4712.96 1201
4713.61 1315
4714.26 1224
4714.91 1147
4715.55 1159
4716.20 1116
4716.85 1149
4717.50 1120
4718.15 1094
4718.79 1110
4719.44 1130
4720.09 1255
4720.74 1210
4721.39 1232
4722.03 1179
4722.68 1225
4723.33 1400
4723.98 1223
4724.63 1234
4725.27 1322
4725.92 1269
4726.57 1234
4727.22 1533
4727.87 1479
4728.52 1458
4729.16 1335
4729.81 1280
4730.46 1343
4731.11 1328
4731.76 1219
4732.41 1257
4733.06 1185
4733.71 1107
4734.36 1019
4735.00 1023
4735.65 1127
4736.30 1178
4736.95 1012
4737.60 1146
4738.25 1259
4738.90 1193
4739.55 1317
4740.20 1244
4740.85 1237
4741.50 1247
4742.15 1338
4742.80 1261
4743.44 1117
4744.09 1214
4744.74 1233
4745.39 1269
4746.04 1280
4746.69 1178
4747.34 1138
4747.99 1163
4748.64 1282
4749.29 1355
4749.94 1448
4750.59 1321
4751.24 1319
4751.89 1298
4752.54 1394
4753.19 1338
4753.84 1480
4754.49 1428
4755.14 1396
4755.79 1295
4756.44 1246
4757.10 1179
4757.75 1163
4758.40 1156
4759.05 1155
4759.70 1086
4760.35 1015
4761.00 985
4761.65 1095
4762.30 1133
4762.95 953
4763.60 1047
4764.25 977
4764.90 1049
4765.56 1166
4766.21 1045
4766.86 1057
4767.51 1115
4768.16 1137
4768.81 1164
4769.46 1161
4770.11 1008
4770.77 968
4771.42 1136
4772.07 1043
4772.72 987
4773.37 1045
4774.02 1086
4774.67 973
4775.33 907
4775.98 1011
4776.63 978
4777.28 1039
4777.93 1024
4778.59 1008
4779.24 936
4779.89 1065
4780.54 1062
4781.19 1116
4781.85 1123
4782.50 1094
4783.15 1085
4783.80 967
4784.46 1009
4785.11 959
4785.76 920
4786.41 981
4787.07 949
4787.72 921
4788.37 976
4789.02 1001
4789.68 922
4790.33 897
4790.98 982
4791.63 993
4792.29 981
4792.94 1168
4793.59 1040
4794.25 955
4794.90 1074
4795.55 1084
4796.21 977
4796.86 878
4797.51 979
4798.17 1072
4798.82 995
4799.47 1058
4800.13 994
4800.78 955
4801.43 970
4802.09 955
4802.74 1164
4803.39 1052
4804.05 1037
4804.70 1069
4805.35 1154
4806.01 1146
4806.66 1050
4807.32 1141
4807.97 1075
4808.62 1049
4809.28 1028
4809.93 1131
4810.59 1202
4811.24 1302
4811.89 1330
4812.55 1148
4813.20 1163
4813.86 1147
4814.51 1172
4815.17 1239
4815.82 1294
4816.48 1174
4817.13 1170
4817.78 1093
4818.44 1215
4819.09 1239
4819.75 1195
4820.40 1082
4821.06 1365
4821.71 1305
4822.37 1286
4823.02 1382
4823.68 1223
4824.33 1411
4824.99 1297
4825.64 1339
4826.30 1305
4826.95 1362
4827.61 1549
4828.26 1497
4828.92 1378
4829.58 1551
4830.23 1594
4830.89 1527
4831.54 1604
4832.20 1668
4832.85 1605
4833.51 1550
4834.16 1536
4834.82 1564
4835.48 1610
4836.13 1814
4836.79 1665
4837.44 1742
4838.10 1775
4838.76 1736
4839.41 1743
4840.07 1914
4840.72 1985
4841.38 1910
4842.04 1938
4842.69 2122
4843.35 2115
4844.01 2218
4844.66 2194
4845.32 2355
4845.98 2488
4846.63 2568
4847.29 2882
4847.95 3275
4848.60 3402
4849.26 3700
4849.92 4010
4850.57 4331
4851.23 4180
4851.89 3975
4852.54 3978
4853.20 3619
4853.86 3297
4854.51 3245
4855.17 3155
4855.83 3212
4856.49 3160
4857.14 3252
4857.80 3081
4858.46 3070
4859.12 2980
4859.77 2991
4860.43 2787
4861.09 2648
4861.75 2723
4862.40 2665
4863.06 2706
4863.72 2730
4864.38 2602
4865.03 2801
4865.69 2649
4866.35 2582
4867.01 2577
4867.67 2492
4868.32 2457
4868.98 2381
4869.64 2512
4870.30 2420
4870.96 2247
4871.62 2145
4872.27 2073
4872.93 1854
4873.59 2209
4874.25 1958
4874.91 1918
4875.57 2157
4876.22 2124
4876.88 2227
4877.54 2339
4878.20 2537
4878.86 2425
4879.52 2374
4880.18 2274
4880.84 2388
4881.49 2032
4882.15 1935
4882.81 2016
4883.47 1839
4884.13 1738
4884.79 1594
4885.45 1830
4886.11 1741
4886.77 1890
4887.43 2024
4888.09 1953
4888.75 2136
4889.41 2214
4890.07 2264
4890.72 2608
4891.38 2529
4892.04 2368
4892.70 2203
4893.36 2310
4894.02 2244
4894.68 2203
4895.34 1973
4896.00 1981
4896.66 1893
4897.32 1892
4897.98 2036
4898.64 2136
4899.30 2126
4899.96 2162
4900.62 2194
4901.28 1965
4901.94 1888
4902.60 1900
4903.27 1887
4903.93 1811
4904.59 1723
4905.25 1724
4905.91 1434
4906.57 1396
4907.23 1462
4907.89 1594
4908.55 1563
4909.21 1626
4909.87 1734
4910.53 1571
4911.19 1469
4911.85 1490
4912.52 1591
4913.18 1583
4913.84 1393
4914.50 1398
4915.16 1368
4915.82 1246
4916.48 1299
4917.14 1310
4917.81 1412
4918.47 1175
4919.13 1291
4919.79 1237
4920.45 1185
4921.11 1327
4921.77 1343
4922.44 1203
4923.10 1338
4923.76 1242
4924.42 1160
4925.08 1229
4925.75 1232
4926.41 1125
4927.07 1095
4927.73 1141
4928.39 1293
4929.06 1251
4929.72 1153
4930.38 1108
4931.04 1105
4931.71 1145
4932.37 1199
4933.03 1190
4933.69 1194
4934.36 1174
4935.02 1176
4935.68 1130
4936.34 1171
4937.01 1168
4937.67 1041
4938.33 1014
4938.99 1128
4939.66 1122
4940.32 1115
4940.98 1129
4941.65 1075
4942.31 1145
4942.97 1120
4943.63 1118
4944.30 1056
4944.96 1188
4945.62 1151
4946.29 986
4946.95 1103
4947.61 1169
4948.28 1128
4948.94 1059
4949.61 1066
4950.27 911
4950.93 1093
4951.60 1025
4952.26 1106
4952.92 1097
4953.59 1083
4954.25 1094
4954.92 1161
4955.58 1023
4956.24 1045
4956.91 1158
4957.57 1154
4958.24 1120
4958.90 1016
4959.56 1143
4960.23 1389
4960.89 1390
4961.56 1575
4962.22 1640
4962.89 1498
4963.55 1572
4964.21 1561
4964.88 1677
4965.54 1657
4966.21 1641
4966.87 1639
4967.54 1500
4968.20 1529
4968.87 1359
4969.53 1326
4970.20 1256
4970.86 1258
4971.53 1226
4972.19 1136
4972.86 1279
4973.52 1238
4974.19 1162
4974.85 1184
4975.52 1241
4976.18 1419
4976.85 1299
4977.51 1301
4978.18 1374
4978.85 1412
4979.51 1205
4980.18 1244
4980.84 1137
4981.51 1097
4982.17 1059
4982.84 1103
4983.50 1036
4984.17 1098
4984.84 1170
4985.50 1222
4986.17 1170
4986.83 1137
4987.50 1206
4988.17 1193
4988.83 1252
4989.50 1126
4990.17 1089
4990.83 947
4991.50 1024
4992.16 1175
4992.83 1118
4993.50 1075
4994.16 1102
4994.83 959
4995.50 1041
4996.16 874
4996.83 947
4997.50 1025
4998.16 1006
4998.83 979
4999.50 1032
5000.16 964
5000.83 905
5001.50 904
5002.17 854
5002.83 930
5003.50 876
5004.17 843
5004.83 827
5005.50 936
5006.17 936
5006.84 964
5007.50 865
5008.17 936
5008.84 950
5009.51 969
5010.17 1069
5010.84 1034
5011.51 940
5012.18 924
5012.84 998
5013.51 977
5014.18 931
5014.85 905
5015.52 1030
5016.18 918
5016.85 929
5017.52 819
5018.19 901
5018.86 867
5019.52 943
5020.19 824
5020.86 835
5021.53 945
5022.20 892
5022.87 996
5023.54 940
5024.20 936
5024.87 1005
5025.54 919
5026.21 952
5026.88 912
5027.55 775
5028.22 933
5028.88 872
5029.55 895
5030.22 867
5030.89 894
5031.56 852
5032.23 922
5032.90 980
5033.57 1050
5034.24 934
5034.91 990
5035.58 929
5036.25 924
5036.91 979
5037.58 1054
5038.25 1006
5038.92 989
5039.59 1001
5040.26 879
5040.93 996
5041.60 1002
5042.27 865
5042.94 862
5043.61 942
5044.28 928
5044.95 970
5045.62 972
5046.29 976
5046.96 1002
5047.63 964
5048.30 959
5048.97 872
5049.64 969
5050.31 881
5050.98 902
5051.65 895
5052.32 990
5052.99 994
5053.66 804
5054.33 824
5055.00 864
5055.68 896
5056.35 912
5057.02 894
5057.69 904
5058.36 864
5059.03 916
5059.70 862
5060.37 849
5061.04 943
5061.71 905
5062.38 935
5063.06 933
5063.73 882
5064.40 995
5065.07 1035
5065.74 881
5066.41 944
5067.08 979
5067.75 939
5068.43 918
5069.10 975
5069.77 925
5070.44 941
5071.11 937
5071.78 863
5072.46 807
5073.13 869
5073.80 941
5074.47 1111
5075.14 1160
5075.81 1180
5076.49 1129
5077.16 1213
5077.83 1292
5078.50 1206
5079.18 1342
5079.85 1294
5080.52 1296
5081.19 1193
5081.86 1058
5082.54 1116
5083.21 1097
5083.88 983
5084.55 1062
5085.23 994
5085.90 892
5086.57 938
5087.25 1086
5087.92 1117
5088.59 1067
5089.26 1099
5089.94 1141
5090.61 1084
5091.28 1125
5091.96 1031
5092.63 1102
5093.30 1154
5093.97 1036
5094.65 1035
5095.32 1090
5095.99 1030
5096.67 1050
5097.34 1002
5098.01 947
5098.69 888
5099.36 903
5100.04 1061
5100.71 1081
5101.38 1189
5102.06 1194
5102.73 1341
5103.40 1405
5104.08 1391
5104.75 1423
5105.43 1177
5106.10 1299
5106.77 1157
5107.45 1080
5108.12 1082
5108.80 1132
5109.47 1108
5110.14 1163
5110.82 1117
5111.49 1111
5112.17 940
5112.84 990
5113.52 1055
5114.19 998
5114.87 1055
5115.54 1090
5116.21 984
5116.89 1158
5117.56 1119
5118.24 1246
5118.91 1137
5119.59 1234
5120.26 1276
5120.94 1205
5121.61 1289
5122.29 1243
5122.96 1170
5123.64 1193
5124.31 1120
5124.99 971
5125.66 1108
5126.34 1132
5127.01 1251
5127.69 1178
5128.37 1135
5129.04 1131
5129.72 1238
5130.39 1170
5131.07 1174
5131.74 1217
5132.42 1191
5133.09 1277
5133.77 1313
5134.45 1180
5135.12 1263
5135.80 1045
5136.47 1126
5137.15 1037
5137.83 981
5138.50 975
5139.18 911
5139.85 984
5140.53 938
5141.21 825
5141.88 917
5142.56 905
5143.24 928
5143.91 930
5144.59 945
5145.27 818
5145.94 831
5146.62 907
5147.30 945
5147.97 873
5148.65 938
5149.33 938
5150.00 887
5150.68 868
5151.36 923
5152.03 889
5152.71 798
5153.39 792
5154.07 892
5154.74 831
5155.42 854
5156.10 867
5156.77 854
5157.45 809
5158.13 832
5158.81 861
5159.48 774
5160.16 838
5160.84 812
5161.52 831
5162.19 900
5162.87 925
5163.55 893
5164.23 922
5164.91 847
5165.58 789
5166.26 738
5166.94 794
5167.62 864
5168.30 904
5168.97 889
5169.65 835
5170.33 800
5171.01 895
5171.69 892
5172.37 741
5173.04 721
5173.72 801
5174.40 885
5175.08 848
5175.76 820
5176.44 817
5177.11 943
5177.79 886
5178.47 891
5179.15 890
5179.83 879
5180.51 867
5181.19 927
5181.87 855
5182.55 787
5183.22 910
5183.90 931
5184.58 846
5185.26 829
5185.94 778
5186.62 802
5187.30 794
5187.98 871
5188.66 868
5189.34 875
5190.02 874
5190.70 839
5191.38 755
5192.06 829
5192.74 850
5193.42 835
5194.10 883
5194.78 913
5195.46 817
5196.14 897
5196.82 875
5197.50 856
5198.18 877
5198.86 800
5199.54 945
5200.22 904
5200.90 988
5201.58 938
5202.26 899
5202.94 833
5203.62 857
5204.30 914
5204.98 994
5205.66 1057
5206.34 1083
5207.02 1103
5207.70 942
5208.38 1004
5209.06 1054
5209.74 1034
5210.42 1191
5211.10 1003
5211.79 1045
5212.47 1072
5213.15 993
5213.83 1062
5214.51 1142
5215.19 1339
5215.87 1287
5216.55 1276
5217.23 1336
5217.92 1368
5218.60 1276
5219.28 1287
5219.96 1316
5220.64 1385
5221.32 1364
5222.00 1192
5222.69 1302
5223.37 1393
5224.05 1320
5224.73 1155
5225.41 1201
5226.10 1259
5226.78 1163
5227.46 1078
5228.14 1109
5228.82 1017
5229.51 1058
5230.19 1058
5230.87 1040
5231.55 1064
5232.23 1007
5232.92 1124
5233.60 1062
5234.28 1038
5234.96 1053
5235.65 1075
5236.33 1107
5237.01 1069
5237.69 1115
5238.38 1114
5239.06 1179
5239.74 1105
5240.42 1105
5241.11 1221
5241.79 1089
5242.47 985
5243.16 1205
5243.84 1069
5244.52 1013
5245.21 1079
5245.89 1087
5246.57 1081
5247.26 1210
5247.94 1313
5248.62 1420
5249.31 1454
5249.99 1608
5250.67 1612
5251.36 1680
5252.04 1755
5252.72 1684
5253.41 1667
5254.09 1573
5254.77 1375
5255.46 1255
5256.14 1068
5256.83 1105
5257.51 1108
5258.19 1237
5258.88 1288
5259.56 1386
5260.25 1317
5260.93 1335
5261.61 1180
5262.30 1170
5262.98 1304
5263.67 1182
5264.35 1148
5265.04 1103
5265.72 1192
5266.40 1115
5267.09 1015
5267.77 1121
5268.46 1027
5269.14 1120
5269.83 1046
5270.51 1035
5271.20 991
5271.88 1027
5272.57 1009
5273.25 1051
5273.94 918
5274.62 883
5275.31 875
5275.99 992
5276.68 975
5277.36 929
5278.05 940
5278.73 959
5279.42 902
5280.10 1007
5280.79 984
5281.47 948
5282.16 940
5282.85 962
5283.53 985
5284.22 1079
5284.90 984
5285.59 927
5286.27 940
5286.96 903
5287.65 885
5288.33 869
5289.02 921
5289.70 912
5290.39 884
5291.08 816
5291.76 865
5292.45 965
5293.13 1045
5293.82 957
5294.51 982
5295.19 909
5295.88 914
5296.57 983
5297.25 1001
5297.94 1106
5298.63 1122
5299.31 1014
5300.00 1111
5300.69 1197
5301.37 1270
5302.06 1321
5302.75 1344
5303.43 1329
5304.12 1339
5304.81 1306
5305.49 1273
5306.18 1240
5306.87 1390
5307.56 1375
5308.24 1413
5308.93 1390
5309.62 1385
5310.30 1450
5310.99 1402
5311.68 1558
5312.37 1510
5313.05 1337
5313.74 1448
5314.43 1325
5315.12 1305
5315.81 1305
5316.49 1199
5317.18 1294
5317.87 1275
5318.56 1392
5319.24 1443
5319.93 1454
5320.62 1490
5321.31 1445
5322.00 1505
5322.68 1394
5323.37 1381
5324.06 1162
5324.75 1100
5325.44 1166
5326.13 1069
5326.81 1000
5327.50 947
5328.19 918
5328.88 945
5329.57 1044
5330.26 967
5330.95 959
5331.63 880
5332.32 885
5333.01 816
5333.70 936
5334.39 1011
5335.08 1055
5335.77 895
5336.46 891
5337.15 796
5337.84 878
5338.52 963
5339.21 959
5339.90 1037
5340.59 1013
5341.28 956
5341.97 999
5342.66 992
5343.35 895
5344.04 907
5344.73 1010
5345.42 1012
5346.11 903
5346.80 905
5347.49 1044
5348.18 1015
5348.87 927
5349.56 943
5350.25 973
5350.94 958
5351.63 960
5352.32 935
5353.01 998
5353.70 924
5354.39 819
5355.08 946
5355.77 890
5356.46 850
5357.15 819
5357.84 844
5358.53 857
5359.22 811
5359.91 943
5360.60 950
5361.29 813
5361.98 941
5362.67 888
5363.36 927
5364.06 915
5364.75 931
5365.44 936
5366.13 911
5366.82 899
5367.51 972
5368.20 908
5368.89 783
5369.58 856
5370.27 800
5370.97 815
5371.66 855
5372.35 838
5373.04 808
5373.73 792
5374.42 818
5375.11 760
5375.81 794
5376.50 789
5377.19 776
5377.88 782
5378.57 784
5379.26 768
5379.96 821
5380.65 808
5381.34 805
5382.03 697
5382.72 829
5383.42 785
5384.11 669
5384.80 712
5385.49 756
5386.19 789
5386.88 852
5387.57 833
5388.26 924
5388.96 1044
5389.65 836
5390.34 812
5391.03 814
5391.73 840
5392.42 956
5393.11 890
5393.80 930
5394.50 837
5395.19 786
5395.88 732
5396.57 772
5397.27 779
5397.96 856
5398.65 941
5399.35 902
5400.04 918
5400.73 851
5401.43 833
5402.12 756
5402.81 808
5403.51 877
5404.20 785
5404.89 816
5405.59 814
5406.28 887
5406.97 820
5407.67 857
5408.36 938
5409.06 1005
5409.75 996
5410.44 966
5411.14 910
5411.83 790
5412.52 831
5413.22 874
5413.91 813
5414.61 821
5415.30 794
5415.99 865
5416.69 840
5417.38 881
5418.08 743
5418.77 839
5419.47 948
5420.16 987
5420.86 949
5421.55 944
5422.24 886
5422.94 892
5423.63 969
5424.33 1004
5425.02 960
5425.72 986
5426.41 990
5427.11 935
5427.80 932
5428.50 857
5429.19 869
5429.89 909
5430.58 1016
5431.28 907
5431.97 955
5432.67 1078
5433.36 1056
5434.06 1155
5434.75 1090
5435.45 1196
5436.15 1344
5436.84 1275
5437.54 1321
5438.23 1324
5438.93 1190
5439.62 1234
5440.32 1216
5441.01 1279
5441.71 1119
5442.41 1162
5443.10 1288
5443.80 1272
5444.49 1193
5445.19 1119
5445.89 1191
5446.58 1322
5447.28 1374
5447.98 1400
5448.67 1381
5449.37 1355
5450.06 1433
5450.76 1363
5451.46 1390
5452.15 1178
5452.85 1237
5453.55 1255
5454.24 1208
5454.94 1247
5455.64 1192
5456.33 1243
5457.03 1335
5457.73 1223
5458.42 1246
5459.12 1281
5459.82 1237
5460.51 1230
5461.21 1261
5461.91 1374
5462.61 1395
5463.30 1348
5464.00 1269
5464.70 1443
5465.40 1444
5466.09 1500
5466.79 1434
5467.49 1316
5468.18 1426
5468.88 1436
5469.58 1472
5470.28 1398
5470.98 1490
5471.67 1689
5472.37 1744
5473.07 1726
5473.77 1799
5474.46 1650
5475.16 1845
5475.86 1990
5476.56 2196
5477.26 2473
5477.95 2674
5478.65 3066
5479.35 3170
5480.05 3335
5480.75 3533
5481.45 3437
5482.14 3558
5482.84 3345
5483.54 3025
5484.24 2816
5484.94 2499
5485.64 2540
5486.34 2361
5487.03 2275
5487.73 2371
5488.43 2426
5489.13 2373
5489.83 2579
5490.53 2379
5491.23 2476
5491.93 2314
5492.63 2338
5493.33 2523
5494.02 2563
5494.72 2616
5495.42 2914
5496.12 2958
5496.82 3163
5497.52 3575
5498.22 4163
5498.92 4617
5499.62 5159
5500.32 5724
5501.02 5897
5501.72 5999
5502.42 5860
5503.12 5529
5503.82 4923
5504.52 4245
5505.22 3692
5505.92 3065
5506.62 2849
5507.32 2613
5508.02 2370
5508.72 2207
5509.42 2310
5510.12 2229
5510.82 2140
5511.52 2208
5512.22 2199
5512.92 1949
5513.62 1854
5514.32 1794
5515.02 1898
5515.72 1822
5516.42 1732
5517.12 1779
5517.82 1675
5518.52 1564
5519.22 1569
5519.93 1524
5520.63 1493
5521.33 1479
5522.03 1440
5522.73 1338
5523.43 1404
5524.13 1365
5524.83 1294
5525.53 1215
5526.23 1223
5526.94 1328
5527.64 1309
5528.34 1115
5529.04 1262
5529.74 1253
5530.44 1231
5531.14 1349
5531.85 1239
5532.55 1285
5533.25 1222
5533.95 1221
5534.65 1252
5535.35 1259
5536.06 1224
5536.76 1116
5537.46 1224
5538.16 1179
5538.86 1145
5539.57 1158
5540.27 1152
5540.97 1087
5541.67 1130
5542.37 1190
5543.08 1043
5543.78 1016
5544.48 1021
5545.18 1010
5545.89 1038
5546.59 1141
5547.29 1034
5547.99 1058
5548.70 1088
5549.40 1033
5550.10 1141
5550.81 1172
5551.51 997
5552.21 1042
5552.91 1077
5553.62 1056
5554.32 1041
5555.02 997
5555.73 1146
5556.43 1179
5557.13 1198
5557.84 1105
5558.54 1100
5559.24 1130
5559.95 1262
5560.65 1230
5561.35 1144
5562.06 1329
5562.76 1240
5563.46 1301
5564.17 1312
5564.87 1293
5565.57 1232
5566.28 1285
5566.98 1278
5567.69 1197
5568.39 1088
5569.09 1096
5569.80 1152
5570.50 1192
5571.21 1067
5571.91 1166
5572.61 1099
5573.32 1221
5574.02 1248
5574.73 1265
5575.43 1182
5576.14 1114
5576.84 1082
5577.54 1112
5578.25 1130
5578.95 1111
5579.66 1015
5580.36 1051
5581.07 1006
5581.77 1103
5582.48 1176
5583.18 1120
5583.89 1019
5584.59 982
5585.30 969
5586.00 1040
5586.71 1006
5587.41 1051
5588.12 1090
5588.82 1005
5589.53 966
5590.23 974
5590.94 1066
5591.64 909
5592.35 909
5593.05 1025
5593.76 977
5594.47 975
5595.17 922
5595.88 949
5596.58 959
5597.29 954
5597.99 948
5598.70 1069
5599.41 1030
5600.11 996
5600.82 1005
5601.52 947
5602.23 912
5602.94 963
5603.64 990
5604.35 962
5605.05 1024
5605.76 945
5606.47 982
5607.17 918
5607.88 875
5608.59 973
5609.29 924
5610.00 1040
5610.70 1048
5611.41 897
5612.12 952
5612.82 931
5613.53 918
5614.24 832
5614.95 830
5615.65 880
5616.36 894
5617.07 904
5617.77 1054
5618.48 933
5619.19 898
5619.89 855
5620.60 990
5621.31 1099
5622.02 1066
5622.72 1082
5623.43 1044
5624.14 1085
5624.85 976
5625.55 1064
5626.26 1173
5626.97 1244
5627.68 1180
5628.38 1139
5629.09 1154
5629.80 1177
5630.51 1162
5631.21 1129
5631.92 1240
5632.63 1143
5633.34 1140
5634.05 1289
5634.75 1229
5635.46 1314
5636.17 1208
5636.88 1202
5637.59 1254
5638.30 1319
5639.00 1341
5639.71 1232
5640.42 1316
5641.13 1341
5641.84 1274
5642.55 1302
5643.26 1318
5643.96 1224
5644.67 1264
5645.38 1208
5646.09 1146
5646.80 1274
5647.51 1265
5648.22 1202
5648.93 1242
5649.64 1142
5650.34 1217
5651.05 1203
5651.76 1063
5652.47 1069
5653.18 1145
5653.89 1237
5654.60 1341
5655.31 1475
5656.02 1807
5656.73 1861
5657.44 1759
5658.15 1932
5658.86 1878
5659.57 1735
5660.28 1562
5660.99 1581
5661.70 1507
5662.41 1455
5663.12 1357
5663.83 1283
5664.54 1162
5665.25 1043
5665.96 1102
5666.67 1139
5667.38 1010
5668.09 1001
5668.80 1006
5669.51 1025
5670.22 1020
5670.93 943
5671.64 991
5672.35 1058
5673.06 993
5673.77 998
5674.48 986
5675.19 1143
5675.90 1120
5676.61 1109
5677.32 959
5678.03 985
5678.74 1009
5679.45 1001
5680.17 1106
5680.88 1032
5681.59 1057
5682.30 1139
5683.01 1076
5683.72 1005
5684.43 1032
5685.14 934
5685.85 1021
5686.57 869
5687.28 846
5687.99 932
5688.70 823
5689.41 937
5690.12 877
5690.84 913
5691.55 1045
5692.26 947
5692.97 976
5693.68 989
5694.39 921
5695.11 929
5695.82 845
5696.53 831
5697.24 947
5697.95 980
5698.67 845
5699.38 816
5700.09 937
5700.80 936
5701.51 938
5702.23 940
5702.94 806
5703.65 920
5704.36 889
5705.08 847
5705.79 914
5706.50 887
5707.21 947
5707.93 951
5708.64 877
5709.35 870
5710.07 816
5710.78 817
5711.49 822
5712.20 863
5712.92 906
5713.63 943
5714.34 837
5715.06 722
5715.77 861
5716.48 894
5717.20 835
5717.91 822
5718.62 753
5719.34 845
5720.05 846
5720.76 846
5721.48 910
5722.19 881
5722.90 915
5723.62 924
5724.33 827
5725.05 848
5725.76 866
5726.47 912
5727.19 994
5727.90 914
5728.61 945
5729.33 894
5730.04 920
5730.76 914
5731.47 840
5732.19 833
5732.90 910
5733.61 874
5734.33 831
5735.04 858
5735.76 799
5736.47 807
5737.19 771
5737.90 770
5738.61 718
5739.33 774
5740.04 776
5740.76 804
5741.47 782
5742.19 852
5742.90 872
5743.62 806
5744.33 742
5745.05 721
5745.76 760
5746.48 718
5747.19 787
5747.91 803
5748.62 738
5749.34 778
5750.05 830
5750.77 848
5751.49 798
5752.20 770
5752.92 802
5753.63 678
5754.35 830
5755.06 751
5755.78 694
5756.49 758
5757.21 812
5757.93 787
5758.64 750
5759.36 764
5760.07 714
5760.79 702
5761.51 732
5762.22 749
5762.94 726
5763.65 737
5764.37 852
5765.09 694
5765.80 731
5766.52 781
5767.24 760
5767.95 697
5768.67 667
5769.39 732
5770.10 746
5770.82 782
5771.53 745
5772.25 703
5772.97 735
5773.69 741
5774.40 739
5775.12 747
5775.84 717
5776.55 717
5777.27 743
5777.99 919
5778.70 815
5779.42 711
5780.14 748
5780.86 801
5781.57 790
5782.29 674
5783.01 780
5783.72 825
5784.44 772
5785.16 739
5785.88 684
5786.59 742
5787.31 724
5788.03 756
5788.75 783
5789.47 743
5790.18 738
5790.90 670
5791.62 730
5792.34 763
5793.06 737
5793.77 734
5794.49 732
5795.21 739
5795.93 750
5796.65 729
5797.36 817
5798.08 855
5798.80 816
5799.52 819
5800.24 924
5800.96 997
5801.67 983
5802.39 1003
5803.11 852
5803.83 874
5804.55 966
5805.27 864
5805.99 873
5806.71 762
5807.42 820
5808.14 816
5808.86 806
5809.58 758
5810.30 716
5811.02 690
5811.74 740
5812.46 785
5813.18 754
5813.90 782
5814.62 780
5815.34 915
5816.05 805
5816.77 796
5817.49 822
5818.21 783
5818.93 817
5819.65 782
5820.37 709
5821.09 755
5821.81 733
5822.53 715
5823.25 818
5823.97 763
5824.69 796
5825.41 869
5826.13 853
5826.85 868
5827.57 755
5828.29 692
5829.01 818
5829.73 823
5830.45 810
5831.17 763
5831.89 829
5832.61 887
5833.33 890
5834.05 781
5834.78 852
5835.50 704
5836.22 706
5836.94 673
5837.66 668
5838.38 703
5839.10 773
5839.82 757
5840.54 819
5841.26 831
5841.98 772
5842.70 729
5843.43 788
5844.15 845
5844.87 843
5845.59 768
5846.31 799
5847.03 810
5847.75 884
5848.47 833
5849.20 887
5849.92 844
5850.64 824
5851.36 803
5852.08 758
5852.80 829
5853.53 856
5854.25 795
5854.97 891
5855.69 833
5856.41 717
5857.14 834
5857.86 799
5858.58 772
5859.30 740
5860.02 821
5860.75 901
5861.47 849
5862.19 827
5862.91 849
5863.64 821
5864.36 875
5865.08 834
5865.80 743
5866.52 901
5867.25 895
5867.97 850
5868.69 790
5869.42 820
5870.14 865
5870.86 863
5871.58 814
5872.31 846
5873.03 900
5873.75 785
5874.48 781
5875.20 790
5875.92 883
5876.65 793
5877.37 747
5878.09 749
5878.81 884
5879.54 920
5880.26 931
5880.99 896
5881.71 897
5882.43 975
5883.16 1074
5883.88 1067
5884.60 1109
5885.33 1086
5886.05 1019
5886.77 1083
5887.50 1101
5888.22 1125
5888.95 1016
5889.67 969
5890.39 1025
5891.12 1026
5891.84 962
5892.57 926
5893.29 1059
5894.01 1064
5894.74 990
5895.46 935
5896.19 965
5896.91 950
5897.64 984
5898.36 911
5899.09 929
5899.81 909
5900.53 931
5901.26 950
5901.98 1093
5902.71 1014
5903.43 931
5904.16 895
5904.88 962
5905.61 1040
5906.33 1023
5907.06 1006
5907.78 1003
5908.51 1066
5909.23 998
5909.96 1066
5910.68 1005
5911.41 1098
5912.14 995
5912.86 1016
5913.59 945
5914.31 1075
5915.04 1052
5915.76 1015
5916.49 1055
5917.21 1160
5917.94 1108
5918.67 1079
5919.39 1070
5920.12 1126
5920.84 1111
5921.57 1141
5922.29 1097
5923.02 1121
5923.75 1290
5924.47 1267
5925.20 1350
5925.93 1312
5926.65 1268
5927.38 1276
5928.10 1266
5928.83 1231
5929.56 1200
5930.28 1262
5931.01 1387
5931.74 1437
5932.46 1357
5933.19 1387
5933.92 1399
5934.64 1390
5935.37 1386
5936.10 1401
5936.82 1484
5937.55 1415
5938.28 1447
5939.00 1639
5939.73 1582
5940.46 1653
5941.19 1703
5941.91 1651
5942.64 1730
5943.37 1824
5944.09 1809
5944.82 1680
5945.55 1814
5946.28 1973
5947.00 1989
5947.73 2009
5948.46 2114
5949.19 2178
5949.92 2389
5950.64 2510
5951.37 2727
5952.10 2663
5952.83 2845
5953.55 2664
5954.28 2661
5955.01 2518
5955.74 2674
5956.47 2438
5957.19 2492
5957.92 2396
5958.65 2498
5959.38 2542
5960.11 2530
5960.84 2729
5961.56 2815
5962.29 2859
5963.02 2972
5963.75 3125
5964.48 3392
5965.21 3918
5965.94 4295
5966.66 4434
5967.39 4690
5968.12 4540
5968.85 4484
5969.58 4261
5970.31 3692
5971.04 3614
5971.77 3349
5972.50 3210
5973.22 3302
5973.95 3226
5974.68 3248
5975.41 3131
5976.14 3223
5976.87 3046
5977.60 3087
5978.33 3340
5979.06 3361
5979.79 3336
5980.52 3339
5981.25 3463
5981.98 3547
5982.71 3756
5983.44 3883
5984.17 3708
5984.90 3599
5985.63 3833
5986.36 3965
5987.09 3649
5987.82 3760
5988.55 3824
5989.28 3571
5990.01 3656
5990.74 3684
5991.47 3784
5992.20 3623
5992.93 3783
5993.66 3827
5994.39 3620
5995.12 3854
5995.85 3824
5996.58 3906
5997.31 4041
5998.04 4061
5998.77 3949
5999.50 3967
6000.23 3874
6000.96 3733
6001.69 3608
6002.42 3576
6003.16 3543
6003.89 3754
6004.62 3852
6005.35 3844
6006.08 4184
6006.81 4567
6007.54 5193
6008.27 5907
6009.00 6741
6009.74 7802
6010.47 8707
6011.20 9817
6011.93 10474
6012.66 10366
6013.39 11038
6014.13 10783
6014.86 10642
6015.59 9924
6016.32 8946
6017.05 8212
6017.78 7273
6018.52 6237
6019.25 5473
6019.98 4538
6020.71 4046
6021.44 3651
6022.18 3359
6022.91 3128
6023.64 2916
6024.37 2744
6025.10 2629
6025.84 2753
6026.57 2611
6027.30 2521
6028.03 2519
6028.77 2509
6029.50 2387
6030.23 2318
6030.96 2355
6031.70 2441
6032.43 2187
6033.16 2187
6033.90 2243
6034.63 2351
6035.36 2378
6036.09 2288
6036.83 2270
6037.56 2311
6038.29 2320
6039.03 2453
6039.76 2450
6040.49 2394
6041.23 2508
6041.96 2451
6042.69 2543
6043.43 2638
6044.16 2616
6044.89 2737
6045.63 2678
6046.36 2733
6047.09 2818
6047.83 2924
6048.56 2969
6049.29 3071
6050.03 3391
6050.76 3662
6051.50 3771
6052.23 3880
6052.96 3910
6053.70 3817
6054.43 3796
6055.17 3692
6055.90 3429
6056.63 3207
6057.37 2955
6058.10 2929
6058.84 2814
6059.57 2706
6060.31 2643
6061.04 2642
6061.77 2593
6062.51 2496
6063.24 2464
6063.98 2344
6064.71 2492
6065.45 2440
6066.18 2190
6066.92 2200
6067.65 2279
6068.39 2206
6069.12 2126
6069.86 2176
6070.59 2025
6071.33 1998
6072.06 2018
6072.80 2098
6073.53 2015
6074.27 1997
6075.00 2054
6075.74 1967
6076.47 1979
6077.21 1831
6077.95 1865
6078.68 1791
6079.42 1787
6080.15 1854
6080.89 1729
6081.62 1651
6082.36 1690
6083.09 1780
6083.83 1760
6084.57 1698
6085.30 1585
6086.04 1712
6086.77 1707
6087.51 1691
6088.25 1597
6088.98 1638
6089.72 1654
6090.46 1686
6091.19 1651
6091.93 1735
6092.66 1754
6093.40 1820
6094.14 1676
6094.87 1648
6095.61 1687
6096.35 1582
6097.08 1558
6097.82 1563
6098.56 1590
6099.29 1550
6100.03 1576
6100.77 1599
6101.50 1567
6102.24 1484
6102.98 1494
6103.72 1466
6104.45 1517
6105.19 1516
6105.93 1544
6106.66 1520
6107.40 1583
6108.14 1548
6108.88 1534
6109.61 1552
6110.35 1476
6111.09 1630
6111.83 1641
6112.56 1600
6113.30 1685
6114.04 1612
6114.78 1650
6115.51 1636
6116.25 1595
6116.99 1666
6117.73 1720
6118.47 1668
6119.20 1584
6119.94 1652
6120.68 1909
6121.42 1820
6122.16 1836
6122.89 1894
6123.63 1825
6124.37 1887
6125.11 1970
6125.85 1980
6126.59 1888
6127.32 1716
6128.06 1773
6128.80 1773
6129.54 1793
6130.28 1951
6131.02 1887
6131.76 1819
6132.49 1816
6133.23 1906
6133.97 1851
6134.71 1816
6135.45 1820
6136.19 1744
6136.93 1814
6137.67 1865
6138.41 1889
6139.15 1958
6139.88 1916
6140.62 1841
6141.36 1877
6142.10 1867
6142.84 1966
6143.58 1880
6144.32 1883
6145.06 1832
6145.80 2021
6146.54 2108
6147.28 2019
6148.02 2062
6148.76 2011
6149.50 2038
6150.24 2118
6150.98 2022
6151.72 2083
6152.46 2058
6153.20 2086
6153.94 2221
6154.68 2238
6155.42 2298
6156.16 2306
6156.90 2182
6157.64 2058
6158.38 2166
6159.12 2247
6159.86 2273
6160.60 2418
6161.34 2474
6162.08 2444
6162.82 2597
6163.56 2969
6164.30 2951
6165.05 3148
6165.79 3509
6166.53 3548
6167.27 3558
6168.01 3831
6168.75 3739
6169.49 3583
6170.23 3609
6170.97 3624
6171.71 3418
6172.46 3328
6173.20 3220
6173.94 3066
6174.68 3036
6175.42 3188
6176.16 3072
6176.90 3197
6177.64 3106
6178.39 3100
6179.13 3157
6179.87 3122
6180.61 3155
6181.35 3205
6182.09 3229
6182.84 3360
6183.58 3278
6184.32 3312
6185.06 3294
6185.80 3283
6186.55 3440
6187.29 3462
6188.03 3473
6188.77 3595
6189.52 3609
6190.26 3743
6191.00 3869
6191.74 4123
6192.48 4296
6193.23 4155
6193.97 4364
6194.71 4545
6195.45 4453
6196.20 4503
6196.94 4505
6197.68 4434
6198.43 4410
6199.17 4238
6199.91 4423
6200.65 4394
6201.40 4718
6202.14 5084
6202.88 5566
6203.63 6451
6204.37 7759
6205.11 9403
6205.86 11278
6206.60 13773
6207.34 16492
6208.09 18990
6208.83 21054
6209.57 22338
6210.32 22967
6211.06 22236
6211.80 21143
6212.55 18705
6213.29 16166
6214.03 13336
6214.78 11499
6215.52 9034
6216.26 7358
6217.01 6170
6217.75 5336
6218.50 4852
6219.24 4437
6219.98 4128
6220.73 4177
6221.47 4322
6222.22 4392
6222.96 4652
6223.71 4875
6224.45 5101
6225.19 5017
6225.94 4964
6226.68 4679
6227.43 4322
6228.17 4273
6228.92 3904
6229.66 3477
6230.41 3152
6231.15 2877
6231.90 2745
6232.64 2858
6233.39 2690
6234.13 2774
6234.87 2742
6235.62 2982
6236.36 3103
6237.11 3359
6237.86 3630
6238.60 3970
6239.35 4438
6240.09 4770
6240.84 4658
6241.58 4401
6242.33 4127
6243.07 3735
6243.82 3562
6244.56 3323
6245.31 3096
6246.05 3069
6246.80 3074
6247.55 3031
6248.29 2935
6249.04 2923
6249.78 3039
6250.53 2827
6251.27 2865
6252.02 2983
6252.77 2841
6253.51 2953
6254.26 3036
6255.01 2919
6255.75 2890
6256.50 2961
6257.24 2876
6257.99 2904
6258.74 2820
6259.48 2713
6260.23 2625
6260.98 2594
6261.72 2566
6262.47 2569
6263.22 2488
6263.96 2452
6264.71 2401
6265.46 2434
6266.20 2384
6266.95 2369
6267.70 2185
6268.44 2363
6269.19 2278
6269.94 2274
6270.68 2445
6271.43 2438
6272.18 2219
6272.93 2292
6273.67 2333
6274.42 2417
6275.17 2382
6275.92 2361
6276.66 2391
6277.41 2641
6278.16 2512
6278.91 2618
6279.65 2620
6280.40 2583
6281.15 2483
6281.90 2497
6282.64 2276
6283.39 2308
6284.14 2138
6284.89 2189
6285.64 2137
6286.38 2073
6287.13 1960
6287.88 1962
6288.63 2074
6289.38 1913
6290.12 1901
6290.87 1953
6291.62 2000
6292.37 1986
6293.12 1942
6293.87 1902
6294.61 1817
6295.36 1840
6296.11 1829
6296.86 1778
6297.61 1792
6298.36 1721
6299.11 1718
6299.86 1798
6300.60 1744
6301.35 1765
6302.10 1866
6302.85 1655
6303.60 1774
6304.35 1717
6305.10 1731
6305.85 1796
6306.60 1904
6307.35 1947
6308.10 2019
6308.85 2085
6309.59 2243
6310.34 2306
6311.09 2428
6311.84 2348
6312.59 2432
6313.34 2424
6314.09 2413
6314.84 2361
6315.59 2352
6316.34 2244
6317.09 2222
6317.84 2132
6318.59 2150
6319.34 2160
6320.09 2009
6320.84 2034
6321.59 1860
6322.34 1890
6323.09 1769
6323.84 1705
6324.59 1817
6325.34 1768
6326.09 1728
6326.84 1634
6327.59 1546
6328.34 1513
6329.09 1575
6329.85 1449
6330.60 1371
6331.35 1488
6332.10 1520
6332.85 1546
6333.60 1532
6334.35 1442
6335.10 1452
6335.85 1478
6336.60 1392
6337.35 1370
6338.10 1466
6338.86 1449
6339.61 1427
6340.36 1449
6341.11 1421
6341.86 1413
6342.61 1413
6343.36 1421
6344.12 1432
6344.87 1550
6345.62 1524
6346.37 1462
6347.12 1499
6347.87 1535
6348.62 1543
6349.38 1585
6350.13 1811
6350.88 1664
6351.63 1668
6352.38 1777
6353.14 1868
6353.89 1788
6354.64 1802
6355.39 1901
6356.14 1703
6356.90 1679
6357.65 1719
6358.40 1656
6359.15 1613
6359.91 1551
6360.66 1529
6361.41 1650
6362.16 1557
6362.92 1533
6363.67 1504
6364.42 1562
6365.17 1701
6365.93 1786
6366.68 1737
6367.43 1777
6368.19 1771
6368.94 1745
6369.69 1740
6370.44 1644
6371.20 1648
6371.95 1506
6372.70 1602
6373.46 1526
6374.21 1558
6374.96 1505
6375.72 1432
6376.47 1422
6377.22 1481
6377.98 1477
6378.73 1490
6379.48 1525
6380.24 1483
6380.99 1545
6381.75 1595
6382.50 1475
6383.25 1556
6384.01 1525
6384.76 1451
6385.51 1383
6386.27 1318
6387.02 1280
6387.78 1390
6388.53 1286
6389.28 1284
6390.04 1312
6390.79 1315
6391.55 1380
6392.30 1408
6393.06 1369
6393.81 1280
6394.56 1249
6395.32 1370
6396.07 1379
6396.83 1350
6397.58 1500
6398.34 1367
6399.09 1367
6399.85 1318
6400.60 1337
6401.36 1384
6402.11 1439
6402.87 1381
6403.62 1370
6404.38 1411
6405.13 1411
6405.89 1556
6406.64 1535
6407.40 1586
6408.15 1675
6408.91 1713
6409.66 1680
6410.42 1640
6411.17 1673
6411.93 1451
6412.68 1593
6413.44 1542
6414.20 1454
6414.95 1523
6415.71 1518
6416.46 1537
6417.22 1493
6417.97 1466
6418.73 1426
6419.49 1386
6420.24 1333
6421.00 1294
6421.75 1383
6422.51 1399
6423.27 1356
6424.02 1345
6424.78 1398
6425.54 1274
6426.29 1215
6427.05 1418
6427.80 1408
6428.56 1249
6429.32 1259
6430.07 1303
6430.83 1378
6431.59 1382
6432.34 1413
6433.10 1397
6433.86 1422
6434.61 1408
6435.37 1456
6436.13 1387
6436.88 1356
6437.64 1352
6438.40 1324
6439.16 1318
6439.91 1276
6440.67 1351
6441.43 1402
6442.18 1431
6442.94 1335
6443.70 1343
6444.46 1312
6445.21 1438
6445.97 1394
6446.73 1381
6447.49 1406
6448.24 1392
6449.00 1442
6449.76 1445
6450.52 1442
6451.28 1415
6452.03 1456
6452.79 1558
6453.55 1593
6454.31 1516
6455.06 1508
6455.82 1554
6456.58 1528
6457.34 1458
6458.10 1545
6458.86 1528
6459.61 1664
6460.37 1713
6461.13 1536
6461.89 1549
6462.65 1647
6463.41 1608
6464.16 1677
6464.92 1707
6465.68 1624
6466.44 1811
6467.20 1771
6467.96 1781
6468.72 1753
6469.48 1837
6470.23 1810
6470.99 1811
6471.75 1903
6472.51 1894
6473.27 1955
6474.03 1980
6474.79 1894
6475.55 1976
6476.31 1782
6477.07 1838
6477.83 1991
6478.59 1971
6479.35 1896
6480.10 2022
6480.86 1994
6481.62 2144
6482.38 2161
6483.14 2171
6483.90 2290
6484.66 2268
6485.42 2285
6486.18 2442
6486.94 2335
6487.70 2410
6488.46 2446
6489.22 2544
6489.98 2607
6490.74 2625
6491.50 2642
6492.26 2927
6493.02 2997
6493.78 3123
6494.54 3192
6495.30 3206
6496.06 3252
6496.82 3318
6497.59 3164
6498.35 3329
6499.11 3238
6499.87 3023
6500.63 3195
6501.39 3222
6502.15 3202
6502.91 3178
6503.67 3294
6504.43 3261
6505.19 3393
6505.95 3414
6506.71 3453
6507.48 3384
6508.24 3333
6509.00 3582
6509.76 3802
6510.52 3899
6511.28 3980
6512.04 3958
6512.80 3919
6513.57 3982
6514.33 4007
6515.09 4051
6515.85 4034
6516.61 3987
6517.37 4091
6518.14 4282
6518.90 4387
6519.66 4366
6520.42 4558
6521.18 4965
6521.95 5160
6522.71 5644
6523.47 6047
6524.23 6564
6524.99 7127
6525.76 7460
6526.52 8071
6527.28 8342
6528.04 8627
6528.80 8993
6529.57 8984
6530.33 8648
6531.09 8642
6531.85 9206
6532.62 9842
6533.38 11252
6534.14 13231
6534.91 14925
6535.67 16588
6536.43 17915
6537.19 18570
6537.96 18203
6538.72 16931
6539.48 15146
6540.25 13260
6541.01 11052
6541.77 9142
6542.53 7398
6543.30 6054
6544.06 5214
6544.82 4687
6545.59 3903
6546.35 3503
6547.11 3440
6547.88 3372
6548.64 3238
6549.41 3207
6550.17 3167
6550.93 3175
6551.70 3114
6552.46 3071
6553.22 3010
6553.99 2896
6554.75 2801
6555.52 2709
6556.28 2696
6557.04 2732
6557.81 2730
6558.57 2860
6559.34 2875
6560.10 2869
6560.86 2794
6561.63 3161
6562.39 3322
6563.16 3202
6563.92 3289
6564.69 3201
6565.45 3272
6566.21 3323
6566.98 3290
6567.74 3317
6568.51 3387
6569.27 3288
6570.04 3308
6570.80 3380
6571.57 3452
6572.33 3465
6573.10 3513
6573.86 3399
6574.63 3630
6575.39 3666
6576.16 3703
6576.92 3754
6577.69 3775
6578.45 3768
6579.22 3654
6579.98 3668
6580.75 3723
6581.51 3513
6582.28 3560
6583.05 3572
6583.81 3613
6584.58 3615
6585.34 3527
6586.11 3550
6586.87 3606
6587.64 3800
6588.41 3920
6589.17 4256
6589.94 4675
6590.70 5093
6591.47 5524
6592.24 6188
6593.00 6564
6593.77 6984
6594.53 7551
6595.30 7709
6596.07 7420
6596.83 6938
6597.60 6555
6598.37 5799
6599.13 5361
6599.90 4696
6600.66 4081
6601.43 4007
6602.20 3452
6602.96 3279
6603.73 3113
6604.50 2991
6605.26 2916
6606.03 2897
6606.80 2840
6607.57 2873
6608.33 2787
6609.10 2933
6609.87 2866
6610.63 2733
6611.40 2911
6612.17 2811
6612.94 2711
6613.70 2693
6614.47 2683
6615.24 2522
6616.00 2484
6616.77 2428
6617.54 2372
6618.31 2528
6619.08 2465
6619.84 2427
6620.61 2329
6621.38 2348
6622.15 2458
6622.91 2389
6623.68 2441
6624.45 2304
6625.22 2345
6625.99 2408
6626.75 2360
6627.52 2298
6628.29 2295
6629.06 2373
6629.83 2447
6630.59 2552
6631.36 2747
6632.13 2919
6632.90 3042
6633.67 3290
6634.44 3340
6635.21 3484
6635.97 3333
6636.74 3311
6637.51 3241
6638.28 3119
6639.05 2854
6639.82 2773
6640.59 2564
6641.36 2403
6642.12 2305
6642.89 2314
6643.66 2475
6644.43 2354
6645.20 2309
6645.97 2220
6646.74 2111
6647.51 2345
6648.28 2337
6649.05 2288
6649.82 2365
6650.59 2386
6651.36 2413
6652.12 2508
6652.89 2575
6653.66 2635
6654.43 2445
6655.20 2472
6655.97 2467
6656.74 2450
6657.51 2529
6658.28 2577
6659.05 2345
6659.82 2199
6660.59 2238
6661.36 2215
6662.13 2263
6662.90 2262
6663.67 2214
6664.44 2188
6665.21 2105
6665.98 2255
6666.75 2200
6667.52 2324
6668.30 2376
6669.07 2251
6669.84 2325
6670.61 2376
6671.38 2356
6672.15 2215
6672.92 2323
6673.69 2390
6674.46 2237
6675.23 2278
6676.00 2445
6676.77 2426
6677.54 2547
6678.32 2518
6679.09 2636
6679.86 2485
6680.63 2619
6681.40 2807
6682.17 2962
6682.94 3174
6683.71 3438
6684.49 3521
6685.26 3694
6686.03 3673
6686.80 3337
6687.57 2962
6688.34 2832
6689.11 2836
6689.89 2626
6690.66 2575
6691.43 2332
6692.20 2349
6692.97 2374
6693.75 2244
6694.52 2186
6695.29 2290
6696.06 2099
6696.83 1961
6697.61 1901
6698.38 2001
6699.15 2145
6699.92 2195
6700.70 2114
6701.47 1966
6702.24 1921
6703.01 1978
6703.79 2024
6704.56 2035
6705.33 2096
6706.10 2123
6706.88 2033
6707.65 1990
6708.42 2079
6709.19 2037
6709.97 2120
6710.74 1866
6711.51 1999
6712.29 1954
6713.06 1815
6713.83 1892
6714.61 1750
6715.38 1832
6716.15 1854
6716.92 1769
6717.70 1915
6718.47 1897
6719.24 1869
6720.02 1938
6720.79 1821
6721.57 1802
6722.34 1770
6723.11 1831
6723.89 1844
6724.66 1797
6725.43 2028
6726.21 1947
6726.98 1974
6727.76 2049
6728.53 2108
6729.30 2183
6730.08 2154
6730.85 2259
6731.63 2199
6732.40 2147
6733.17 2163
6733.95 2218
6734.72 2285
6735.50 2222
6736.27 2338
6737.05 2424
6737.82 2439
6738.59 2329
6739.37 2330
6740.14 2354
6740.92 2406
6741.69 2307
6742.47 2383
6743.24 2508
6744.02 2431
6744.79 2617
6745.57 2533
6746.34 2655
6747.12 2740
6747.89 2932
6748.67 3159
6749.44 3361
6750.22 3594
6750.99 3952
6751.77 4376
6752.54 4341
6753.32 4115
6754.09 3979
6754.87 3641
6755.65 3263
6756.42 3004
6757.20 2906
6757.97 2628
6758.75 2437
6759.52 2417
6760.30 2374
6761.08 2314
6761.85 2263
6762.63 2191
6763.40 2020
6764.18 2117
6764.96 2116
6765.73 2257
6766.51 2115
6767.28 2055
6768.06 2130
6768.84 2033
6769.61 2002
6770.39 1937
6771.17 2036
6771.94 1925
6772.72 1895
6773.50 1860
6774.27 1900
6775.05 1882
6775.82 1879
6776.60 1964
6777.38 2007
6778.16 1949
6778.93 1914
6779.71 1986
6780.49 1893
6781.26 1722
6782.04 1788
6782.82 1879
6783.59 1808
6784.37 1855
6785.15 1832
6785.93 1824
6786.70 1884
6787.48 1928
6788.26 1871
6789.04 1761
6789.81 1830
6790.59 1722
6791.37 1684
6792.15 1865
6792.92 1768
6793.70 1661
6794.48 1710
6795.26 1749
6796.03 1694
6796.81 1846
6797.59 2062
6798.37 1890
6799.15 1962
6799.92 1961
6800.70 2065
6801.48 2111
6802.26 2207
6803.04 2354
6803.81 2496
6804.59 2570
6805.37 2456
6806.15 2451
6806.93 2422
6807.71 2218
6808.49 2154
6809.26 2044
6810.04 1996
6810.82 2015
6811.60 1977
6812.38 1993
6813.16 2131
6813.94 2059
6814.72 2127
6815.49 1969
6816.27 2061
6817.05 2078
6817.83 2132
6818.61 2289
6819.39 2285
6820.17 2273
6820.95 2012
6821.73 2070
6822.51 2045
6823.29 1982
6824.07 1932
6824.85 1941
6825.62 2009
6826.40 1888
6827.18 1977
6827.96 1878
6828.74 1846
6829.52 1899
6830.30 1785
6831.08 1772
6831.86 1817
6832.64 1974
6833.42 1824
6834.20 1763
6834.98 1785
6835.76 1741
6836.54 1649
6837.32 1729
6838.10 1948
6838.88 1772
6839.66 1685
6840.44 1705
6841.22 1759
6842.01 1779
6842.79 1697
6843.57 1700
6844.35 1792
6845.13 1936
6845.91 1912
6846.69 2052
6847.47 2253
6848.25 2523
6849.03 2753
6849.81 3231
6850.59 3432
6851.37 3640
6852.16 3606
6852.94 3505
6853.72 3204
6854.50 3011
6855.28 2865
6856.06 2596
6856.84 2263
6857.62 2237
6858.41 2194
6859.19 2085
6859.97 2044
6860.75 1939
6861.53 1939
6862.31 2103
6863.09 2045
6863.88 2137
6864.66 2425
6865.44 2256
6866.22 2418
6867.00 2591
6867.79 2577
6868.57 2557
6869.35 2356
6870.13 2459
6870.91 2258
6871.70 2233
6872.48 2275
6873.26 2158
6874.04 2286
6874.83 2161
6875.61 2270
6876.39 2348
6877.17 2411
6877.96 2531
6878.74 2509
6879.52 2696
6880.30 2852
6881.09 2988
6881.87 2887
6882.65 2944
6883.43 3280
6884.22 3688
6885.00 4043
6885.78 4832
6886.57 5358
6887.35 5892
6888.13 6581
6888.92 6397
6889.70 6211
6890.48 5858
6891.26 5122
6892.05 4544
6892.83 3991
6893.62 3697
6894.40 3241
6895.18 3062
6895.97 2966
6896.75 2861
6897.53 2987
6898.32 3086
6899.10 3084
6899.88 3038
6900.67 2981
6901.45 2948
6902.24 2930
6903.02 3016
6903.80 2832
6904.59 2878
6905.37 3066
6906.16 3071
6906.94 2987
6907.72 2787
6908.51 2861
6909.29 2818
6910.08 2753
6910.86 2598
6911.65 2598
6912.43 2530
6913.21 2386
6914.00 2377
6914.78 2361
6915.57 2383
6916.35 2317
6917.14 2351
6917.92 2257
6918.71 2231
6919.49 2262
6920.28 2278
6921.06 2322
6921.85 2307
6922.63 2107
6923.42 2261
6924.20 2423
6924.99 2407
6925.77 2358
6926.56 2592
6927.34 2446
6928.13 2390
6928.91 2470
6929.70 2672
6930.49 2610
6931.27 2642
6932.06 2687
6932.84 2622
6933.63 2621
6934.41 2778
6935.20 2843
6935.99 2829
6936.77 2815
6937.56 2901
6938.34 2977
6939.13 3310
6939.92 3270
6940.70 3422
6941.49 3569
6942.27 3783
6943.06 3984
6943.85 3983
6944.63 4263
6945.42 4483
6946.21 4730
6946.99 4810
6947.78 4971
6948.57 5116
6949.35 5151
6950.14 5173
6950.92 4567
6951.71 4370
6952.50 3985
6953.29 3598
6954.07 3519
6954.86 3535
6955.65 3430
6956.43 3404
6957.22 3425
6958.01 3314
6958.79 3391
6959.58 3377
6960.37 3445
6961.16 3543
6961.94 3466
6962.73 3600
6963.52 3653
6964.31 3673
6965.09 3826
6965.88 3867
6966.67 4184
6967.46 4275
6968.24 4563
6969.03 4942
6969.82 4922
6970.61 4849
6971.39 5192
6972.18 4955
6972.97 4809
6973.76 4882
6974.55 4717
6975.33 4824
6976.12 4749
6976.91 4789
6977.70 4952
6978.49 5303
6979.27 5543
6980.06 6272
6980.85 7115
6981.64 8500
6982.43 10687
6983.22 13336
6984.01 15940
6984.79 18126
6985.58 20035
6986.37 21119
6987.16 21113
6987.95 20098
6988.74 17811
6989.53 15435
6990.32 12931
6991.10 10518
6991.89 8803
6992.68 7091
6993.47 5760
6994.26 4955
6995.05 4332
6995.84 4208
6996.63 3958
6997.42 3832
6998.21 3774
6999.00 3946
6999.79 4036
7000.58 4128
7001.36 4130
7002.15 4094
7002.94 3975
7003.73 3833
7004.52 3601
7005.31 3268
7006.10 2868
7006.89 2558
7007.68 2428
7008.47 2408
7009.26 2354
7010.05 2412
7010.84 2468
7011.63 2451
7012.42 2605
7013.21 2648
7014.00 2664
7014.79 2773
7015.58 2767
7016.37 2559
7017.16 2478
7017.96 2426
7018.75 2528
7019.54 2511
7020.33 2525
7021.12 2589
7021.91 2693
7022.70 2717
7023.49 2780
7024.28 2814
7025.07 2830
7025.86 2960
7026.65 2888
7027.44 2661
7028.24 2805
7029.03 2648
7029.82 2665
7030.61 2603
7031.40 2625
7032.19 2756
7032.98 2831
7033.77 2727
7034.57 2683
7035.36 2923
7036.15 2926
7036.94 2954
7037.73 3001
7038.52 3003
7039.32 3169
7040.11 3432
7040.90 3507
7041.69 3469
7042.48 3593
7043.27 3843
7044.07 3924
7044.86 3843
7045.65 4182
7046.44 4402
7047.23 5015
7048.03 5697
7048.82 6199
7049.61 6820
7050.40 7131
7051.20 7114
7051.99 6682
7052.78 5815
7053.57 5080
7054.37 4429
7055.16 3899
7055.95 3482
7056.74 3289
7057.54 3245
7058.33 3100
7059.12 3028
7059.91 2994
7060.71 2836
7061.50 2928
7062.29 3010
7063.09 2995
7063.88 2891
7064.67 2926
7065.47 2667
7066.26 2759
7067.05 2652
7067.85 2474
7068.64 2558
7069.43 2439
7070.23 2505
7071.02 2326
7071.81 2404
7072.61 2385
7073.40 2267
7074.19 2256
7074.99 2110
7075.78 1992
7076.57 2026
7077.37 2075
7078.16 1977
7078.96 2130
7079.75 1988
7080.54 2146
7081.34 2045
7082.13 1896
7082.93 1891
7083.72 1953
7084.51 1896
7085.31 1787
7086.10 1873
7086.90 1844
7087.69 1757
7088.49 1803
7089.28 1814
7090.08 1772
7090.87 1775
7091.66 1798
7092.46 1771
7093.25 1795
7094.05 1763
7094.84 1722
7095.64 1696
7096.43 1693
7097.23 1685
7098.02 1590
7098.82 1623
7099.61 1604
7100.41 1720
7101.20 1786
7102.00 1701
7102.79 1555
7103.59 1487
7104.38 1636
7105.18 1663
7105.98 1582
7106.77 1559
7107.57 1568
7108.36 1458
7109.16 1529
7109.95 1544
7110.75 1489
7111.54 1534
7112.34 1656
7113.14 1636
7113.93 1682
7114.73 1686
7115.52 1564
7116.32 1703
7117.12 1659
7117.91 1662
7118.71 1543
7119.50 1632
7120.30 1595
7121.10 1590
7121.89 1508
7122.69 1627
7123.49 1659
7124.28 1616
7125.08 1624
7125.88 1573
7126.67 1534
7127.47 1626
7128.27 1640
7129.06 1580
7129.86 1649
7130.66 1683
7131.45 1667
7132.25 1737
7133.05 1603
7133.84 1613
7134.64 1585
7135.44 1659
7136.23 1670
7137.03 1624
7137.83 1577
7138.63 1500
7139.42 1354
7140.22 1407
7141.02 1553
7141.82 1422
7142.61 1424
7143.41 1392
7144.21 1482
7145.01 1518
7145.80 1437
7146.60 1377
7147.40 1358
7148.20 1370
7148.99 1294
7149.79 1295
7150.59 1218
7151.39 1239
7152.19 1246
7152.98 1236
7153.78 1255
7154.58 1342
7155.38 1351
7156.18 1338
7156.98 1355
7157.77 1358
7158.57 1398
7159.37 1388
7160.17 1448
7160.97 1267
7161.77 1257
7162.56 1247
7163.36 1133
7164.16 1183
7164.96 1205
7165.76 1150
7166.56 1219
7167.36 1139
7168.16 1064
7168.95 1067
7169.75 1097
7170.55 1172
7171.35 1160
7172.15 1111
7172.95 1207
7173.75 1055
7174.55 1095
7175.35 1089
7176.15 1065
7176.95 1055
7177.75 1029
7178.55 1072
7179.35 1121
7180.14 1091
7180.94 1135
7181.74 1102
7182.54 1147
7183.34 1055
7184.14 1076
7184.94 1100
7185.74 1077
7186.54 1173
7187.34 1096
7188.14 1018
7188.94 1023
7189.74 992
7190.54 1061
7191.34 1109
7192.14 1092
7192.94 1073
7193.74 1075
7194.54 1045
7195.35 986
7196.15 1117
7196.95 1108
7197.75 1058
7198.55 1035
7199.35 1023
7200.15 1053
7200.95 1132
7201.75 1047
7202.55 985
7203.35 1044
7204.15 1091
7204.95 1005
7205.75 1003
7206.56 1069
7207.36 1061
7208.16 1086
7208.96 1102
7209.76 1171
7210.56 1152
7211.36 1093
7212.16 1069
7212.97 1147
7213.77 1177
7214.57 1196
7215.37 1214
7216.17 1247
7216.97 1254
7217.78 1323
7218.58 1290
7219.38 1317
7220.18 1236
7220.98 1332
7221.78 1289
7222.59 1326
7223.39 1239
7224.19 1278
7224.99 1220
7225.79 1189
7226.60 1300
7227.40 1181
7228.20 1055
7229.00 1155
7229.81 1047
7230.61 1038
7231.41 1075
7232.21 1086
7233.02 1137
7233.82 1050
7234.62 1025
7235.42 984
7236.23 1121
7237.03 1054
7237.83 999
7238.63 1076
7239.44 1126
7240.24 1095
7241.04 1087
7241.85 1197
7242.65 1194
7243.45 1147
7244.26 1217
7245.06 1230
7245.86 1208
7246.67 1263
7247.47 1168
7248.27 1095
7249.08 1143
7249.88 1140
7250.68 1038
7251.49 1102
7252.29 1027
7253.09 1115
7253.90 1131
7254.70 1068
7255.50 1097
7256.31 1184
7257.11 1189
7257.92 1193
7258.72 1195
7259.52 1217
7260.33 1304
7261.13 1268
7261.94 1321
7262.74 1223
7263.54 1155
7264.35 1142
7265.15 1188
7265.96 1179
7266.76 1104
7267.57 1089
7268.37 1101
7269.18 1100
7269.98 1142
7270.78 1148
7271.59 1218
7272.39 1123
7273.20 1112
7274.00 1079
7274.81 1158
7275.61 1191
7276.42 1176
7277.22 1173
7278.03 1154
7278.83 1171
7279.64 1233
7280.44 1486
7281.25 1520
7282.05 1517
7282.86 1709
7283.66 1917
7284.47 2069
7285.28 2010
7286.08 2011
7286.89 1973
7287.69 1825
7288.50 1732
7289.30 1536
7290.11 1489
7290.91 1340
7291.72 1282
7292.53 1226
7293.33 1207
7294.14 1245
7294.94 1187
7295.75 1289
7296.56 1299
7297.36 1182
7298.17 1166
7298.97 1230
7299.78 1268
7300.59 1210
7301.39 1180
7302.20 1296
7303.01 1310
7303.81 1169
7304.62 1302
7305.43 1221
7306.23 1311
7307.04 1158
7307.85 1284
7308.65 1367
7309.46 1459
7310.27 1385
7311.07 1405
7311.88 1498
7312.69 1471
7313.49 1524
7314.30 1601
7315.11 1658
7315.91 1959
7316.72 2288
7317.53 2438
7318.34 2724
7319.14 3100
7319.95 2736
7320.76 2585
7321.57 2450
7322.37 1995
7323.18 1764
7323.99 1704
7324.80 1574
7325.60 1651
7326.41 1610
7327.22 1626
7328.03 1731
7328.83 1450
7329.64 1287
7330.45 1361
7331.26 1384
7332.07 1342
7332.87 1394
7333.68 1428
7334.49 1391
7335.30 1372
7336.11 1419
7336.92 1262
7337.72 1216
7338.53 1309
7339.34 1363
7340.15 1298
7340.96 1218
7341.77 1053
7342.57 1090
7343.38 1062
7344.19 1071
7345.00 1081
7345.81 1045
7346.62 1076
7347.43 1118
7348.24 1135
7349.05 982
7349.85 1050
7350.66 1091
7351.47 1022
7352.28 940
7353.09 990
7353.90 1033
7354.71 988
7355.52 977
7356.33 935
7357.14 1009
7357.95 992
7358.76 942
7359.57 1017
7360.38 990
7361.18 992
7361.99 990
7362.80 964
7363.61 997
7364.42 938
7365.23 952
7366.04 882
7366.85 895
7367.66 1016
7368.47 978
7369.28 929
7370.09 944
7370.90 1002
7371.71 976
7372.52 955
7373.33 1078
7374.14 1055
7374.96 1063
7375.77 992
7376.58 1040
7377.39 1097
7378.20 1037
7379.01 1013
7379.82 1004
7380.63 1023
7381.44 1079
7382.25 1127
7383.06 1158
7383.87 1029
7384.68 983
7385.49 1012
7386.31 979
7387.12 992
7387.93 931
7388.74 990
7389.55 1032
7390.36 1055
7391.17 989
7391.98 958
7392.79 997
7393.61 942
7394.42 931
7395.23 869
7396.04 983
7396.85 973
7397.66 959
7398.48 969
7399.29 1074
7400.10 999
7400.91 1024
7401.72 1102
7402.53 1046
7403.35 1025
7404.16 1054
7404.97 993
7405.78 889
7406.59 895
7407.41 951
7408.22 889
7409.03 877
7409.84 924
7410.66 966
7411.47 825
7412.28 819
7413.09 920
7413.91 891
7414.72 883
7415.53 943
7416.34 906
7417.16 845
7417.97 856
7418.78 938
7419.60 909
7420.41 998
7421.22 937
7422.03 926
7422.85 910
7423.66 880
7424.47 876
7425.29 846
7426.10 939
7426.91 933
7427.73 898
7428.54 1030
7429.35 1017
7430.17 1010
7430.98 1033
7431.79 1152
7432.61 1161
7433.42 1005
7434.23 984
7435.05 915
7435.86 883
7436.67 1005
7437.49 995
7438.30 899
7439.12 895
7439.93 960
7440.74 1016
7441.56 904
7442.37 881
7443.19 920
7444.00 930
7444.82 880
7445.63 953
7446.44 962
7447.26 886
7448.07 889
7448.89 893
7449.70 911
7450.52 878
7451.33 986
7452.15 992
7452.96 924
7453.77 925
7454.59 880
7455.40 886
7456.22 1020
7457.03 1112
7457.85 952
7458.66 1011
7459.48 1014
7460.29 938
7461.11 997
7461.92 1018
7462.74 1041
7463.55 1049
7464.37 1012
7465.19 1036
7466.00 1027
7466.82 955
7467.63 935
7468.45 879
7469.26 969
7470.08 938
7470.89 842
7471.71 998
7472.53 1086
7473.34 1069
7474.16 1107
7474.97 996
7475.79 1015
7476.60 962
7477.42 1103
7478.24 1030
7479.05 1100
7479.87 1037
7480.69 1122
7481.50 1079
7482.32 1008
7483.13 1035
7483.95 1001
7484.77 1038
7485.58 1109
7486.40 956
7487.22 899
7488.03 918
7488.85 922
7489.67 965
7490.48 900
7491.30 917
7492.12 882
7492.93 876
7493.75 855
7494.57 890
7495.38 875
7496.20 929
7497.02 811
7497.84 878
7498.65 832
7499.47 897
7500.29 852
7501.10 858
7501.92 917
7502.74 960
7503.56 920
7504.37 877
7505.19 936
7506.01 830
7506.83 942
7507.64 848
7508.46 891
7509.28 907
7510.10 883
7510.92 998
7511.73 971
7512.55 915
7513.37 808
7514.19 831
7515.01 874
7515.82 841
7516.64 878
7517.46 820
7518.28 861
7519.10 924
7519.91 863
7520.73 905
7521.55 928
7522.37 890
7523.19 819
7524.01 916
7524.83 930
7525.64 909
7526.46 1008
7527.28 902
7528.10 1005
7528.92 983
7529.74 875
7530.56 1007
7531.38 950
7532.20 915
7533.01 964
7533.83 920
7534.65 907
7535.47 942
7536.29 934
7537.11 958
7537.93 889
7538.75 893
7539.57 899
7540.39 911
7541.21 955
7542.03 941
7542.85 948
7543.67 1076
7544.49 1073
7545.31 1001
7546.12 984
7546.94 946
7547.76 1009
7548.58 1052
7549.40 976
7550.22 944
7551.04 976
7551.86 1004
7552.68 973
7553.50 1012
7554.33 977
7555.15 985
7555.97 1047
7556.79 1067
7557.61 1084
7558.43 1204
7559.25 1195
7560.07 1156
7560.89 1178
7561.71 1175
7562.53 1228
7563.35 1242
7564.17 1109
7564.99 1126
7565.81 1105
7566.63 1129
7567.45 1155
7568.28 1077
7569.10 1073
7569.92 1154
7570.74 1170
7571.56 1171
7572.38 1127
7573.20 1140
7574.02 1173
7574.84 1147
7575.67 1152
7576.49 1127
7577.31 1209
7578.13 1215
7578.95 1056
7579.77 1114
7580.60 1140
7581.42 1205
7582.24 1333
7583.06 1290
7583.88 1276
7584.70 1422
7585.53 1478
7586.35 1480
7587.17 1457
7587.99 1475
7588.81 1598
7589.64 1558
7590.46 1548
7591.28 1547
7592.10 1611
7592.93 1611
7593.75 1646
7594.57 1496
7595.39 1600
7596.21 1666
7597.04 1630
7597.86 1578
7598.68 1625
7599.51 1718
7600.33 1862
7601.15 2094
7601.97 2276
7602.80 2393
7603.62 2674
7604.44 2817
7605.27 2964
7606.09 2765
7606.91 2801
7607.73 2619
7608.56 2456
7609.38 2358
7610.20 2149
7611.03 2060
7611.85 2130
7612.67 1998
7613.50 2023
7614.32 2045
7615.14 2026
7615.97 2182
7616.79 2410
7617.62 2619
7618.44 2665
7619.26 2731
7620.09 2592
7620.91 2434
7621.73 2222
7622.56 2073
7623.38 2230
7624.21 2108
7625.03 1984
7625.85 2026
7626.68 2122
7627.50 2276
7628.33 2503
7629.15 2812
7629.98 3134
7630.80 3296
7631.62 3321
7632.45 3401
7633.27 3209
7634.10 3130
7634.92 2935
7635.75 2622
7636.57 2189
7637.40 1983
7638.22 1927
7639.05 1633
7639.87 1514
7640.70 1454
7641.52 1390
7642.35 1357
7643.17 1307
7644.00 1346
7644.82 1393
7645.65 1474
7646.47 1546
7647.30 1445
7648.12 1536
7648.95 1449
7649.77 1398
7650.60 1360
7651.42 1257
7652.25 1155
7653.07 1150
7653.90 1107
7654.73 1121
7655.55 1114
7656.38 1147
7657.20 1114
7658.03 1143
7658.85 1130
7659.68 1112
7660.51 1139
7661.33 1098
7662.16 1088
7662.98 1041
7663.81 1108
7664.64 1163
7665.46 1143
7666.29 1132
7667.12 1086
7667.94 1095
7668.77 1028
7669.59 1026
7670.42 1092
7671.25 1031
7672.07 1041
7672.90 1017
7673.73 1102
7674.55 1021
7675.38 1050
7676.21 1033
7677.03 1079
7677.86 1069
7678.69 1123
7679.52 1072
7680.34 1088
7681.17 1157
7682.00 1187
7682.82 1290
7683.65 1321
7684.48 1339
7685.31 1276
7686.13 1230
7686.96 1255
7687.79 1103
7688.62 1119
7689.44 1095
7690.27 1075
7691.10 1071
7691.93 1071
7692.75 1069
7693.58 1161
7694.41 1226
7695.24 1214
7696.07 1337
7696.89 1429
7697.72 1630
7698.55 1666
7699.38 1660
7700.21 1506
7701.03 1435
7701.86 1423
7702.69 1266
7703.52 1144
7704.35 1121
7705.17 1083
7706.00 1084
7706.83 1028
7707.66 960
7708.49 994
7709.32 1000
7710.15 959
7710.97 1021
7711.80 981
7712.63 959
7713.46 948
7714.29 953
7715.12 1030
7715.95 944
7716.78 980
7717.61 971
7718.44 870
7719.26 908
7720.09 865
7720.92 824
7721.75 894
7722.58 944
7723.41 889
7724.24 832
7725.07 792
7725.90 758
7726.73 787
7727.56 880
7728.39 867
7729.22 802
7730.05 844
7730.88 782
7731.71 815
7732.54 868
7733.37 866
7734.20 858
7735.03 869
7735.86 847
7736.69 850
7737.52 795
7738.35 812
7739.18 794
7740.01 834
7740.84 754
7741.67 789
7742.50 801
7743.33 783
7744.16 747
7744.99 820
7745.82 832
7746.65 837
7747.48 783
7748.31 847
7749.14 913
7749.97 793
7750.80 749
7751.64 831
7752.47 861
7753.30 890
7754.13 832
7754.96 802
7755.79 813
7756.62 860
7757.45 840
7758.28 866
7759.12 841
7759.95 787
7760.78 741
7761.61 859
7762.44 953
7763.27 865
7764.10 860
7764.94 881
7765.77 849
7766.60 882
7767.43 928
7768.26 843
7769.09 797
7769.93 880
7770.76 894
7771.59 966
7772.42 922
7773.25 822
7774.09 881
7774.92 928
7775.75 873
7776.58 873
7777.41 864
7778.25 876
7779.08 824
7779.91 831
7780.74 836
7781.58 779
7782.41 837
7783.24 880
7784.07 847
7784.91 943
7785.74 906
7786.57 891
7787.41 827
7788.24 850
7789.07 891
7789.90 832
7790.74 891
7791.57 870
7792.40 884
7793.24 938
7794.07 916
7794.90 962
7795.74 931
7796.57 909
7797.40 900
7798.24 944
7799.07 1028
7799.90 1110
7800.74 1089
7801.57 1112
7802.40 1097
7803.24 1061
7804.07 1079
7804.90 1242
7805.74 1117
7806.57 1198
7807.41 1162
7808.24 1277
7809.07 1226
7809.91 1332
7810.74 1362
7811.58 1393
7812.41 1427
7813.24 1481
7814.08 1514
7814.91 1621
7815.75 1566
7816.58 1485
7817.42 1544
7818.25 1631
7819.09 1631
7819.92 1595
7820.75 1519
7821.59 1493
7822.42 1430
7823.26 1794
7824.09 1860
7824.93 2037
7825.76 2007
7826.60 2207
7827.43 2039
7828.27 2027
7829.10 2078
7829.94 1888
7830.77 1824
7831.61 1916
7832.44 1744
7833.28 1840
7834.11 1911
7834.95 1891
7835.78 1758
7836.62 1718
7837.46 1716
7838.29 1607
7839.13 1565
7839.96 1555
7840.80 1464
7841.63 1451
7842.47 1473
7843.31 1453
7844.14 1364
7844.98 1373
7845.81 1459
7846.65 1395
7847.48 1375
7848.32 1344
7849.16 1331
7849.99 1285
7850.83 1321
7851.67 1407
7852.50 1383
7853.34 1426
7854.17 1488
7855.01 1488
7855.85 1547
7856.68 1651
7857.52 1761
7858.36 1866
7859.19 1900
7860.03 1980
7860.87 1735
7861.70 1735
7862.54 1725
7863.38 1704
7864.21 1553
7865.05 1610
7865.89 1606
7866.73 1576
7867.56 1705
7868.40 1671
7869.24 1665
7870.07 1616
7870.91 1607
7871.75 1708
7872.59 1742
7873.42 1857
7874.26 1981
7875.10 2325
7875.94 2570
7876.77 2747
7877.61 2879
7878.45 2943
7879.29 2807
7880.12 2592
7880.96 2261
7881.80 2057
7882.64 1983
7883.48 1790
7884.31 1772
7885.15 1837
7885.99 1841
7886.83 1721
7887.67 1709
7888.50 1772
7889.34 1886
7890.18 1775
7891.02 1759
7891.86 1876
7892.70 1780
7893.53 1814
7894.37 1588
7895.21 1559
7896.05 1556
7896.89 1445
7897.73 1407
7898.57 1457
7899.41 1435
7900.24 1355
7901.08 1396
7901.92 1260
7902.76 1242
7903.60 1212
7904.44 1254
7905.28 1225
7906.12 1148
7906.96 1156
7907.80 1154
7908.63 1116
7909.47 1136
7910.31 1089
7911.15 1029
7911.99 1075
7912.83 1167
7913.67 1152
7914.51 1119
7915.35 1184
7916.19 1185
7917.03 1232
7917.87 1198
7918.71 1191
7919.55 1206
7920.39 1147
7921.23 1168
7922.07 1066
7922.91 1072
7923.75 1107
7924.59 1015
7925.43 1071
7926.27 1009
7927.11 1073
7927.95 1060
7928.79 1094
7929.63 1060
7930.47 1120
7931.31 1117
7932.15 1081
7932.99 1076
7933.83 1111
7934.67 1039
7935.52 1079
7936.36 1096
7937.20 1119
7938.04 1170
7938.88 1144
7939.72 1139
7940.56 1172
7941.40 1136
7942.24 1206
7943.08 1172
7943.92 1227
7944.77 1160
7945.61 1227
7946.45 1258
7947.29 1274
7948.13 1365
7948.97 1476
7949.81 1508
7950.66 1438
7951.50 1618
7952.34 1682
7953.18 1650
7954.02 1855
7954.86 1851
7955.71 1751
7956.55 1738
7957.39 1644
7958.23 1625
7959.07 1583
7959.92 1572
7960.76 1633
7961.60 1683
7962.44 1702
7963.28 1807
7964.13 1877
7964.97 1887
7965.81 2053
7966.65 2242
7967.50 2260
7968.34 2330
7969.18 2128
7970.02 1945
7970.87 1795
7971.71 1630
7972.55 1474
7973.39 1338
7974.24 1302
7975.08 1281
7975.92 1189
7976.76 1214
7977.61 1171
7978.45 1258
7979.29 1300
7980.14 1166
7980.98 1214
7981.82 1181
7982.67 1103
7983.51 1193
7984.35 1163
7985.20 1137
7986.04 1131
7986.88 1083
7987.73 1074
7988.57 979
7989.41 1120
7990.26 1011
7991.10 989
7991.94 855
7992.79 822
7993.63 898
7994.48 887
7995.32 870
7996.16 877
7997.01 914
7997.85 940
7998.70 937
7999.54 852
8000.38 870
8001.23 896
8002.07 882
8002.92 826
8003.76 810
8004.61 799
8005.45 792
8006.29 789
8007.14 847
8007.98 788
8008.83 807
8009.67 809
8010.52 807
8011.36 799
8012.21 887
8013.05 908
8013.90 818
8014.74 834
8015.59 791
8016.43 726
8017.28 771
8018.12 826
8018.97 775
8019.81 814
8020.66 783
8021.50 820
8022.35 790
8023.19 772
8024.04 766
8024.88 787
8025.73 832
8026.57 820
8027.42 787
8028.27 775
8029.11 785
8029.96 815
8030.80 915
8031.65 852
8032.49 785
8033.34 772
8034.19 767
8035.03 850
8035.88 876
8036.72 832
8037.57 863
8038.42 812
8039.26 786
8040.11 870
8040.96 780
8041.80 831
8042.65 756
8043.49 745
8044.34 815
8045.19 775
8046.03 807
8046.88 845
8047.73 740
8048.57 764
8049.42 740
8050.27 736
8051.11 779
8051.96 787
8052.81 736
8053.66 723
8054.50 727
8055.35 648
8056.20 719
8057.04 752
8057.89 706
8058.74 703
8059.59 725
8060.43 733
8061.28 763
8062.13 743
8062.97 627
8063.82 721
8064.67 711
8065.52 675
8066.37 693
8067.21 726
8068.06 703
8068.91 741
8069.76 750
8070.60 676
8071.45 666
8072.30 706
8073.15 630
8074.00 704
8074.84 766
8075.69 700
8076.54 662
8077.39 611
8078.24 740
8079.08 646
8079.93 639
8080.78 621
8081.63 683
8082.48 738
8083.33 673
8084.18 667
8085.02 719
8085.87 696
8086.72 670
8087.57 734
8088.42 703
8089.27 723
8090.12 719
8090.97 718
8091.81 672
8092.66 650
8093.51 667
8094.36 723
8095.21 737
8096.06 695
8096.91 678
8097.76 645
8098.61 689
8099.46 695
8100.31 712
8101.16 756
8102.01 769
8102.86 706
8103.71 697
8104.55 655
8105.40 650
8106.25 689
8107.10 710
8107.95 721
8108.80 708
8109.65 702
8110.50 671
8111.35 729
8112.20 698
8113.05 773
8113.90 739
8114.75 777
8115.60 718
8116.45 651
8117.30 730
8118.16 866
8119.01 801
8119.86 743
8120.71 728
8121.56 742
8122.41 731
8123.26 758
8124.11 656
8124.96 692
8125.81 773
8126.66 748
8127.51 781
8128.36 744
8129.21 764
8130.06 762
8130.92 816
8131.77 783
8132.62 768
8133.47 812
8134.32 847
8135.17 830
8136.02 780
8136.87 860
8137.73 914
8138.58 812
8139.43 749
8140.28 668
8141.13 749
8141.98 871
8142.83 887
8143.69 930
8144.54 894
8145.39 923
8146.24 921
8147.09 994
8147.95 999
8148.80 944
8149.65 1002
8150.50 1074
8151.35 1008
8152.21 1114
8153.06 1146
8153.91 1264
8154.76 1421
8155.61 1348
8156.47 1408
8157.32 1289
8158.17 1283
8159.02 1108
8159.88 1082
8160.73 999
8161.58 937
8162.44 890
8163.29 879
8164.14 885
8164.99 817
8165.85 858
8166.70 835
8167.55 874
8168.41 879
8169.26 839
8170.11 776
8170.96 845
8171.82 809
8172.67 722
8173.52 724
8174.38 706
8175.23 727
8176.08 690
8176.94 746
8177.79 763
8178.64 690
8179.50 713
8180.35 664
8181.21 642
8182.06 640
8182.91 745
8183.77 679
8184.62 655
8185.47 701
8186.33 650
8187.18 706
8188.04 695
8188.89 710
8189.74 625
8190.60 717
8191.45 739
8192.31 751
8193.16 632
8194.02 674
8194.87 656
8195.72 706
8196.58 646
8197.43 616
8198.29 701
8199.14 686
8200.00 700
8200.85 693
8201.71 641
8202.56 638
8203.42 684
8204.27 664
8205.13 666
8205.98 645
8206.84 631
8207.69 676
8208.55 649
8209.40 655
8210.26 637
8211.11 628
8211.97 661
8212.82 619
8213.68 699
8214.53 674
8215.39 675
8216.24 659
8217.10 668
8217.96 661
8218.81 672
8219.67 686
8220.52 713
8221.38 677
8222.23 702
8223.09 662
8223.95 670
8224.80 723
8225.66 750
8226.51 695
8227.37 720
8228.23 717
8229.08 652
8229.94 657
8230.79 658
8231.65 695
8232.51 655
8233.36 645
8234.22 609
8235.08 602
8235.93 566
8236.79 612
8237.65 623
8238.50 631
8239.36 663
8240.22 689
8241.07 628
8241.93 615
8242.79 707
8243.64 629
8244.50 637
8245.36 662
8246.21 701
8247.07 735
8247.93 653
8248.79 705
8249.64 632
8250.50 670
8251.36 551
8252.22 539
8253.07 601
8253.93 632
8254.79 603
8255.65 613
8256.50 600
8257.36 609
8258.22 647
8259.08 593
8259.93 626
8260.79 642
8261.65 598
8262.51 631
8263.37 597
8264.22 662
8265.08 625
8265.94 615
8266.80 589
8267.66 620
8268.51 681
8269.37 615
8270.23 616
8271.09 698
8271.95 665
8272.81 715
8273.66 742
8274.52 633
8275.38 631
8276.24 690
8277.10 685
8277.96 680
8278.82 690
8279.67 721
8280.53 723
8281.39 722
8282.25 747
8283.11 707
8283.97 750
8284.83 682
8285.69 654
8286.55 686
8287.41 723
8288.27 716
8289.12 756
8289.98 786
8290.84 797
8291.70 772
8292.56 852
8293.42 909
8294.28 834
8295.14 813
8296.00 811
8296.86 786
8297.72 765
8298.58 652
8299.44 684
8300.30 728
8301.16 632
8302.02 709
8302.88 670
8303.74 697
8304.60 658
8305.46 639
8306.32 639
8307.18 724
8308.04 672
8308.90 599
8309.76 603
8310.62 618
8311.48 686
8312.34 684
8313.20 697
8314.06 715
8314.92 667
8315.78 637
8316.65 686
8317.51 665
8318.37 717
8319.23 688
8320.09 638
8320.95 585
8321.81 632
8322.67 635
8323.53 630
8324.39 606
8325.26 627
8326.12 615
8326.98 631
8327.84 634
8328.70 606
8329.56 609
8330.42 626
8331.28 568
8332.15 604
8333.01 675
8333.87 603
8334.73 573
8335.59 581
8336.45 625
8337.32 712
8338.18 609
8339.04 643
8339.90 639
8340.76 678
8341.63 590
8342.49 638
8343.35 652
8344.21 696
8345.07 672
8345.94 621
8346.80 629
8347.66 600
8348.52 619
8349.39 622
8350.25 650
8351.11 578
8351.97 578
8352.84 621
8353.70 617
8354.56 647
8355.42 671
8356.29 697
8357.15 623
8358.01 649
8358.88 683
8359.74 650
8360.60 599
8361.46 593
8362.33 572
8363.19 577
8364.05 590
8364.92 603
8365.78 616
8366.64 658
8367.51 585
8368.37 573
8369.23 628
8370.10 623
8370.96 622
8371.82 694
8372.69 700
8373.55 659
8374.42 653
8375.28 645
8376.14 623
8377.01 696
8377.87 700
8378.73 610
8379.60 590
8380.46 658
8381.33 683
8382.19 667
8383.06 650
8383.92 697
8384.78 720
8385.65 627
8386.51 661
8387.38 726
8388.24 756
8389.11 626
8389.97 660
8390.83 680
8391.70 635
8392.56 611
8393.43 620
8394.29 639
8395.16 658
8396.02 643
8396.89 654
8397.75 661
8398.62 685
8399.48 666
8400.35 718
8401.21 668
8402.08 660
8402.94 696
8403.81 687
8404.67 731
8405.54 755
8406.40 737
8407.27 709
8408.14 781
8409.00 772
8409.87 679
8410.73 701
8411.60 805
8412.46 809
8413.33 776
8414.19 783
8415.06 705
8415.93 751
8416.79 787
8417.66 776
8418.52 828
8419.39 837
8420.26 920
8421.12 816
8421.99 780
8422.85 810
8423.72 824
8424.59 902
8425.45 929
8426.32 970
8427.19 994
8428.05 979
8428.92 989
8429.79 1006
8430.65 928
8431.52 1002
8432.39 1073
8433.25 1027
8434.12 1094
8434.99 1114
8435.85 1071
8436.72 1151
8437.59 1232
8438.45 1225
8439.32 1334
8440.19 1414
8441.06 1700
8441.92 1711
8442.79 1720
8443.66 1831
8444.52 1771
8445.39 1690
8446.26 1786
8447.13 1650
8447.99 1562
8448.86 1497
8449.73 1470
8450.60 1506
8451.47 1484
8452.33 1402
8453.20 1380
8454.07 1499
8454.94 1482
8455.80 1461
8456.67 1553
8457.54 1511
8458.41 1495
8459.28 1476
8460.14 1506
8461.01 1534
8461.88 1408
8462.75 1396
8463.62 1466
8464.49 1603
8465.35 1775
8466.22 1958
8467.09 2355
8467.96 2883
8468.83 3265
8469.70 3806
8470.57 4152
8471.43 4032
8472.30 3822
8473.17 3534
8474.04 2902
8474.91 2581
8475.78 2032
8476.65 1731
8477.52 1541
8478.39 1342
8479.25 1344
8480.12 1183
8480.99 1153
8481.86 1174
8482.73 1086
8483.60 1008
8484.47 1037
8485.34 1058
8486.21 1041
8487.08 990
8487.95 1032
8488.82 1021
8489.69 1006
8490.56 973
8491.43 987
8492.30 889
8493.17 878
8494.04 920
8494.91 906
8495.78 935
8496.65 966
8497.52 972
8498.39 937
8499.26 1026
8500.13 990
8501.00 978
8501.87 1017
8502.74 1057
8503.61 923
8504.48 982
8505.35 963
8506.22 1057
8507.09 1098
8507.96 1090
8508.83 1168
8509.70 1091
8510.57 1131
8511.44 1161
8512.31 1107
8513.19 1159
8514.06 1082
8514.93 1048
8515.80 1053
8516.67 1068
8517.54 1054
8518.41 1143
8519.28 1106
8520.15 1152
8521.03 1097
8521.90 1116
8522.77 1105
8523.64 1114
8524.51 1119
8525.38 1153
8526.25 1168
8527.13 1193
8528.00 1218
8528.87 1228
8529.74 1220
8530.61 1166
8531.48 1206
8532.36 1179
8533.23 1237
8534.10 1306
8534.97 1314
8535.84 1344
8536.72 1400
8537.59 1402
8538.46 1317
8539.33 1309
8540.20 1193
8541.08 1275
8541.95 1196
8542.82 1255
8543.69 1277
8544.57 1226
8545.44 1253
8546.31 1269
8547.18 1220
8548.06 1234
8548.93 1407
8549.80 1529
8550.67 1701
8551.55 1861
8552.42 2234
8553.29 2516
8554.17 2572
8555.04 2502
8555.91 2464
8556.79 2288
8557.66 2008
8558.53 1878
8559.41 1672
8560.28 1453
8561.15 1174
8562.03 1128
8562.90 1201
8563.77 1133
8564.65 1060
8565.52 1014
8566.39 992
8567.27 945
8568.14 991
8569.01 1044
8569.89 1076
8570.76 1009
8571.64 930
8572.51 893
8573.38 940
8574.26 1010
8575.13 975
8576.01 971
8576.88 968
8577.75 896
8578.63 936
8579.50 954
8580.38 858
8581.25 872
8582.12 864
8583.00 903
8583.87 937
8584.75 920
8585.62 971
8586.50 945
8587.37 907
8588.25 958
8589.12 958
8590.00 833
8590.87 882
8591.75 986
8592.62 940
8593.50 947
8594.37 954
8595.25 948
8596.12 962
8597.00 924
8597.87 981
8598.75 1073
8599.62 1047
8600.50 962
8601.37 1024
8602.25 1067
8603.12 1097
8604.00 983
8604.87 1042
8605.75 1043
8606.63 1125
8607.50 1073
8608.38 1042
8609.25 1041
8610.13 1066
8611.01 1081
8611.88 1110
8612.76 1049
8613.63 1130
8614.51 1103
8615.39 1094
8616.26 1131
8617.14 1129
8618.01 1126
8618.89 1252
8619.77 1208
8620.64 1186
8621.52 1085
8622.40 1169
8623.27 1213
8624.15 1290
8625.03 1311
8625.90 1307
8626.78 1329
8627.66 1287
8628.53 1299
8629.41 1347
8630.29 1294
8631.16 1360
8632.04 1317
8632.92 1324
8633.79 1382
8634.67 1371
8635.55 1336
8636.42 1342
8637.30 1372
8638.18 1409
8639.06 1454
8639.93 1379
8640.81 1514
8641.69 1653
8642.57 1497
8643.44 1508
8644.32 1657
8645.20 1585
8646.08 1682
8646.95 1655
8647.83 1682
8648.71 1827
8649.59 1831
8650.47 1989
8651.34 1883
8652.22 1800
8653.10 1856
8653.98 1739
8654.86 1794
8655.73 1778
8656.61 1721
8657.49 1808
8658.37 1855
8659.25 1863
8660.13 1909
8661.00 1849
8661.88 2020
8662.76 1869
8663.64 1819
8664.52 1861
8665.40 1899
8666.27 1992
8667.15 1927
8668.03 2122
8668.91 2296
8669.79 2481
8670.67 2743
8671.55 2962
8672.43 3245
8673.31 3354
8674.19 3611
8675.06 3577
8675.94 3536
8676.82 3574
8677.70 3355
8678.58 3073
8679.46 2831
8680.34 2646
8681.22 2624
8682.10 2389
8682.98 2283
8683.86 2305
8684.74 2355
8685.62 2496
8686.50 2808
8687.38 3272
8688.26 3675
8689.14 4478
8690.02 5599
8690.90 6646
8691.78 7700
8692.66 8625
8693.54 8376
8694.42 8149
8695.30 7234
8696.18 6130
8697.06 5223
8697.94 4206
8698.82 3475
8699.70 2953
8700.58 2508
8701.46 2144
8702.34 1905
8703.22 1800
8704.10 1732
8704.98 1569
8705.86 1606
8706.74 1527
8707.62 1432
8708.50 1438
8709.39 1404
8710.27 1407
8711.15 1340
8712.03 1227
8712.91 1190
8713.79 1214
8714.67 1209
8715.55 1153
8716.43 1121
8717.32 1127
8718.20 1126
8719.08 1205
8719.96 1173
8720.84 1248
8721.72 1276
8722.60 1290
8723.49 1242
8724.37 1247
8725.25 1266
8726.13 1278
8727.01 1202
8727.89 1232
8728.78 1273
8729.66 1250
8730.54 1259
8731.42 1270
8732.30 1206
8733.19 1263
8734.07 1187
8734.95 1125
8735.83 1137
8736.71 1163
8737.60 1080
8738.48 1069
8739.36 1217
8740.24 1116
8741.13 1131
8742.01 1131
8742.89 1096
8743.77 1171
8744.66 1161
8745.54 1148
8746.42 1141
8747.31 1130
8748.19 1164
8749.07 1240
8749.95 1261
8750.84 1209
8751.72 1284
8752.60 1345
8753.49 1387
8754.37 1414
8755.25 1470
8756.14 1557
8757.02 1570
8757.90 1629
8758.79 1610
8759.67 1592
8760.55 1540
8761.44 1561
8762.32 1570
8763.20 1466
8764.09 1422
8764.97 1385
8765.85 1327
8766.74 1377
8767.62 1321
8768.51 1300
8769.39 1274
8770.27 1339
8771.16 1264
8772.04 1250
8772.93 1229
8773.81 1264
8774.69 1278
8775.58 1222
8776.46 1143
8777.35 1026
8778.23 1053
8779.12 1054
8780.00 957
8780.88 993
8781.77 954
8782.65 927
8783.54 988
8784.42 975
8785.31 933
8786.19 903
8787.08 963
8787.96 946
8788.85 975
8789.73 962
8790.62 861
8791.50 910
8792.39 893
8793.27 891
8794.16 961
8795.04 980
8795.93 945
8796.81 932
8797.70 933
8798.58 947
8799.47 898
8800.35 993
8801.24 964
8802.13 954
8803.01 922
8803.90 923
8804.78 920
8805.67 1009
8806.55 987
8807.44 929
8808.33 962
8809.21 948
8810.10 907
8810.98 922
8811.87 827
8812.76 896
8813.64 888
8814.53 927
8815.41 896
8816.30 872
8817.19 869
8818.07 913
8818.96 980
8819.85 904
8820.73 934
8821.62 963
8822.51 920
8823.39 922
8824.28 901
8825.17 932
8826.05 1009
8826.94 1079
8827.83 1122
8828.71 1160
8829.60 1098
8830.49 972
8831.37 934
8832.26 876
8833.15 825
8834.04 941
8834.92 910
8835.81 908
8836.70 879
8837.58 844
8838.47 827
8839.36 822
8840.25 869
8841.13 889
8842.02 810
8842.91 898
8843.80 873
8844.69 843
8845.57 841
8846.46 813
8847.35 799
8848.24 774
8849.12 790
8850.01 723
8850.90 704
8851.79 765
8852.68 714
8853.56 633
8854.45 682
8855.34 708
8856.23 717
8857.12 760
8858.01 695
8858.89 739
8859.78 804
8860.67 710
8861.56 760
8862.45 784
8863.34 814
8864.23 857
8865.12 765
8866.00 785
8866.89 743
8867.78 658
8868.67 696
8869.56 658
8870.45 767
8871.34 693
8872.23 684
8873.12 695
8874.00 735
8874.89 720
8875.78 694
8876.67 763
8877.56 730
8878.45 687
8879.34 670
8880.23 765
8881.12 760
8882.01 674
8882.90 686
8883.79 705
8884.68 699
8885.57 758
8886.46 807
8887.35 813
8888.24 741
8889.13 813
8890.02 714
8890.91 625
8891.80 677
8892.69 748
8893.58 683
8894.47 677
8895.36 648
8896.25 654
8897.14 643
8898.03 646
8898.92 673
8899.81 639
8900.70 702
8901.59 699
8902.48 648
8903.37 572
8904.26 627
8905.15 647
8906.05 599
8906.94 608
8907.83 669
8908.72 653
8909.61 621
8910.50 583
8911.39 609
8912.28 651
8913.17 617
8914.06 624
8914.96 642
8915.85 581
8916.74 629
8917.63 708
8918.52 627
8919.41 608
8920.30 624
8921.20 653
8922.09 647
8922.98 605
8923.87 659
8924.76 617
8925.65 579
8926.55 569
8927.44 493
8928.33 567
8929.22 629
8930.11 617
8931.01 554
8931.90 589
8932.79 567
8933.68 622
8934.57 539
8935.47 539
8936.36 592
8937.25 585
8938.14 579
8939.04 545
8939.93 496
8940.82 541
8941.71 581
8942.61 524
8943.50 542
8944.39 455
8945.28 598
8946.18 586
8947.07 573
8947.96 554
8948.86 557
8949.75 561
8950.64 583
8951.54 514
8952.43 539
8953.32 539
8954.21 568
8955.11 561
8956.00 586
8956.89 573
8957.79 549
8958.68 592
8959.57 611
8960.47 606
8961.36 536
8962.26 551
8963.15 572
8964.04 551
8964.94 567
8965.83 554
8966.72 581
8967.62 575
8968.51 596
8969.41 558
8970.30 567
8971.19 614
8972.09 572
8972.98 605
8973.88 586
8974.77 621
8975.67 667
8976.56 630
8977.45 628
8978.35 675
8979.24 676
8980.14 611
8981.03 547
8981.93 589
8982.82 625
8983.72 551
8984.61 544
8985.51 579
8986.40 586
8987.29 527
8988.19 575
8989.08 558
8989.98 538
8990.87 518
8991.77 545
8992.66 611
8993.56 577
8994.46 594
8995.35 557
8996.25 630
8997.14 557
8998.04 548
8998.93 577
8999.83 582
9000.72 604
9001.62 628
9002.51 593
9003.41 563
9004.31 554
9005.20 513
9006.10 534
9006.99 503
9007.89 522
9008.78 543
9009.68 465
9010.58 460
9011.47 526
9012.37 593
9013.27 587
9014.16 595
9015.06 567
9015.95 512
9016.85 572
9017.75 542
9018.64 566
9019.54 558
9020.44 503
9021.33 509
9022.23 573
9023.13 543
9024.02 565
9024.92 590
9025.82 552
9026.71 604
9027.61 538
9028.51 538
9029.40 538
9030.30 482
9031.20 545
9032.09 556
9032.99 577
9033.89 578
9034.79 575
9035.68 560
9036.58 545
9037.48 557
9038.38 537
9039.27 515
9040.17 584
9041.07 545
9041.97 562
9042.86 660
9043.76 599
9044.66 551
9045.56 582
9046.45 603
9047.35 590
9048.25 589
9049.15 570
9050.05 584
9050.94 601
9051.84 568
9052.74 616
9053.64 679
9054.54 611
9055.44 585
9056.33 657
9057.23 684
9058.13 589
9059.03 552
9059.93 605
9060.83 550
9061.72 612
9062.62 601
9063.52 594
9064.42 629
9065.32 636
9066.22 673
9067.12 668
9068.02 603
9068.91 544
9069.81 640
9070.71 569
9071.61 637
9072.51 671
9073.41 702
9074.31 657
9075.21 598
9076.11 637
9077.01 634
9077.91 679
9078.81 719
9079.71 691
9080.60 622
9081.50 702
9082.40 731
9083.30 703
9084.20 744
9085.10 715
9086.00 732
9086.90 777
9087.80 854
9088.70 779
9089.60 682
9090.50 837
9091.40 896
9092.30 759
9093.20 771
9094.10 774
9095.00 753
9095.90 672
9096.80 640
9097.70 700
9098.60 706
9099.50 683
9100.41 659
9101.31 608
9102.21 574
9103.11 615
9104.01 628
9104.91 725
9105.81 590
9106.71 572
9107.61 680
9108.51 655
9109.41 537
9110.31 600
9111.21 529
9112.12 550
9113.02 537
9113.92 539
9114.82 611
9115.72 575
9116.62 553
9117.52 554
9118.42 538
9119.33 569
9120.23 496
9121.13 534
9122.03 579
9122.93 581
9123.83 564
9124.74 611
9125.64 540
9126.54 549
9127.44 575
9128.34 615
9129.24 544
9130.15 510
9131.05 606
9131.95 591
9132.85 628
9133.75 531
9134.66 578
9135.56 540
9136.46 556
9137.36 562
9138.27 603
9139.17 569
9140.07 589
9140.97 525
9141.88 551
9142.78 544
9143.68 540
9144.58 529
9145.49 548
9146.39 528
9147.29 592
9148.20 530
9149.10 579
9150.00 583
9150.90 592
9151.81 579
9152.71 606
9153.61 558
9154.52 547
9155.42 640
9156.32 579
9157.23 575
9158.13 580
9159.03 529
9159.94 522
9160.84 569
9161.74 541
9162.65 510
9163.55 528
9164.45 510
9165.36 546
9166.26 541
9167.17 477
9168.07 499
9168.97 516
9169.88 494
9170.78 574
9171.69 566
9172.59 562
9173.49 532
9174.40 501
9175.30 504
9176.21 526
9177.11 487
9178.01 463
9178.92 526
9179.82 490
9180.73 549
9181.63 553
9182.54 533
9183.44 511
9184.35 527
9185.25 492
9186.16 485
9187.06 554
9187.97 586
9188.87 547
9189.78 548
9190.68 510
9191.59 507
9192.49 628
9193.40 568
9194.30 510
9195.21 536
9196.11 539
9197.02 549
9197.92 601
9198.83 560
9199.73 559
9200.64 564
9201.54 599
9202.45 619
9203.35 573
9204.26 506
9205.17 548
9206.07 525
9206.98 523
9207.88 560
9208.79 550
9209.69 538
9210.60 492
9211.51 538
9212.41 475
9213.32 548
9214.22 540
9215.13 495
9216.04 533
9216.94 483
9217.85 536
9218.76 527
9219.66 525
9220.57 530
9221.48 526
9222.38 528
9223.29 558
9224.20 542
9225.10 536
9226.01 506
9226.92 499
9227.82 532
9228.73 486
9229.64 482
9230.54 501
9231.45 550
9232.36 555
9233.26 482
9234.17 514
9235.08 553
9235.99 531
9236.89 476
9237.80 534
9238.71 548
9239.61 506
9240.52 512
9241.43 464
9242.34 477
9243.24 472
9244.15 453
9245.06 517
9245.97 476
9246.88 502
9247.78 500
9248.69 470
9249.60 453
9250.51 511
9251.41 488
9252.32 464
9253.23 475
9254.14 424
9255.05 466
9255.96 473
9256.86 493
9257.77 480
9258.68 472
9259.59 515
9260.50 495
9261.41 474
9262.31 482
9263.22 483
9264.13 444
9265.04 512
9265.95 472
9266.86 485
9267.77 498
9268.67 490
9269.58 473
9270.49 492
9271.40 497
9272.31 457
9273.22 450
9274.13 458
9275.04 462
9275.95 502
9276.86 470
9277.76 430
9278.67 506
9279.58 544
9280.49 487
9281.40 464
9282.31 443
9283.22 470
9284.13 497
9285.04 460
9285.95 491
9286.86 505
9287.77 528
9288.68 550
9289.59 539
9290.50 495
9291.41 506
9292.32 546
9293.23 484
9294.14 519
9295.05 523
9295.96 543
9296.87 566
9297.78 602
9298.69 557
9299.60 550
9300.51 605
9301.42 579
9302.33 648
9303.24 705
9304.15 625
9305.06 703
9305.97 733
9306.88 781
9307.80 753
9308.71 799
9309.62 779
9310.53 728
9311.44 773
9312.35 783
9313.26 697
9314.17 685
9315.08 593
9315.99 594
9316.91 641
9317.82 641
9318.73 605
9319.64 538
9320.55 505
9321.46 513
9322.37 604
9323.28 524
9324.20 485
9325.11 501
9326.02 565
9326.93 554
9327.84 503
9328.75 540
9329.67 555
9330.58 562
9331.49 510
9332.40 562
9333.31 565
9334.23 620
9335.14 559
9336.05 546
9336.96 547
9337.87 556
9338.79 576
9339.70 563
9340.61 512
9341.52 550
9342.44 544
9343.35 525
9344.26 496
9345.17 500
9346.09 591
9347.00 560
9347.91 508
9348.82 517
9349.74 466
9350.65 534
9351.56 526
9352.48 538
9353.39 508
9354.30 492
9355.21 458
9356.13 449
9357.04 416
9357.95 505
9358.87 543
9359.78 535
9360.69 523
9361.61 516
9362.52 508
9363.43 502
9364.35 543
9365.26 531
9366.18 531
9367.09 501
9368.00 496
9368.92 534
9369.83 534
9370.74 590
9371.66 563
9372.57 527
9373.49 494
9374.40 551
9375.31 497
9376.23 467
9377.14 526
9378.06 477
9378.97 557
9379.88 595
9380.80 514
9381.71 557
9382.63 524
9383.54 499
9384.46 485
9385.37 494
9386.29 519
9387.20 579
9388.11 610
9389.03 518
9389.94 557
9390.86 558
9391.77 537
9392.69 562
9393.60 546
9394.52 590
9395.43 602
9396.35 563
9397.26 609
9398.18 578
9399.09 587
9400.01 568
9400.92 576
9401.84 575
9402.76 545
9403.67 515
9404.59 507
9405.50 502
9406.42 499
9407.33 572
9408.25 527
9409.16 581
9410.08 540
9411.00 573
9411.91 602
9412.83 600
9413.74 532
9414.66 509
9415.58 555
9416.49 505
9417.41 490
9418.32 523
9419.24 547
9420.16 496
9421.07 526
9421.99 514
9422.91 582
9423.82 566
9424.74 524
9425.65 519
9426.57 558
9427.49 537
9428.40 511
9429.32 538
9430.24 598
9431.15 566
9432.07 584
9432.99 521
9433.90 617
9434.82 590
9435.74 674
9436.66 680
9437.57 699
9438.49 646
9439.41 567
9440.32 574
9441.24 606
9442.16 633
9443.08 670
9443.99 629
9444.91 667
9445.83 658
9446.75 647
9447.66 646
9448.58 816
9449.50 831
9450.42 811
9451.33 891
9452.25 940
9453.17 936
9454.09 964
9455.01 967
9455.92 897
9456.84 872
9457.76 813
9458.68 816
9459.60 698
9460.51 674
9461.43 664
9462.35 648
9463.27 580
9464.19 573
9465.11 547
9466.02 584
9466.94 617
9467.86 579
9468.78 612
9469.70 622
9470.62 640
9471.54 632
9472.46 671
9473.37 638
9474.29 571
9475.21 602
9476.13 639
9477.05 661
9477.97 656
9478.89 742
9479.81 748
9480.73 707
9481.65 711
9482.56 696
9483.48 713
9484.40 690
9485.32 652
9486.24 644
9487.16 636
9488.08 654
9489.00 593
9489.92 551
9490.84 554
9491.76 614
9492.68 578
9493.60 519
9494.52 551
9495.44 569
9496.36 538
9497.28 571
9498.20 578
9499.12 531
9500.04 571
9500.96 573
9501.88 578
9502.80 576
9503.72 556
9504.64 582
9505.56 584
9506.48 610
9507.40 628
9508.32 607
9509.24 677
9510.16 648
9511.08 616
9512.00 612
9512.93 575
9513.85 611
9514.77 672
9515.69 633
9516.61 597
9517.53 574
9518.45 633
9519.37 660
9520.29 631
9521.21 645
9522.14 630
9523.06 654
9523.98 649
9524.90 652
9525.82 617
9526.74 662
9527.66 696
9528.59 723
9529.51 714
9530.43 739
9531.35 777
9532.27 843
9533.19 807
9534.11 807
9535.04 861
9535.96 832
9536.88 825
9537.80 758
9538.72 760
9539.65 704
9540.57 738
9541.49 636
9542.41 681
9543.34 632
9544.26 640
9545.18 645
9546.10 628
9547.02 624
9547.95 673
9548.87 676
9549.79 646
9550.71 683
9551.64 677
9552.56 672
9553.48 680
9554.41 660
9555.33 686
9556.25 694
9557.17 688
9558.10 773
9559.02 698
9559.94 711
9560.87 730
9561.79 738
9562.71 785
9563.64 727
9564.56 661
9565.48 684
9566.41 680
9567.33 690
9568.25 682
9569.18 693
9570.10 658
9571.02 627
9571.95 681
9572.87 717
9573.79 668
9574.72 660
9575.64 663
9576.56 612
9577.49 689
9578.41 750
9579.34 721
9580.26 672
9581.18 615
9582.11 614
9583.03 681
9583.96 642
9584.88 708
9585.81 770
9586.73 797
9587.65 732
9588.58 711
9589.50 766
9590.43 762
9591.35 718
9592.28 734
9593.20 693
9594.13 737
9595.05 707
9595.98 687
9596.90 701
9597.83 714
9598.75 758
9599.68 818
9600.60 857
9601.53 849
9602.45 834
9603.38 813
9604.30 817
9605.23 804
9606.15 801
9607.08 846
9608.00 852
9608.93 866
9609.85 851
9610.78 824
9611.70 890
9612.63 837
9613.55 842
9614.48 936
9615.41 847
9616.33 819
9617.26 817
9618.18 829
9619.11 886
9620.04 918
9620.96 959
9621.89 939
9622.81 940
9623.74 969
9624.67 989
9625.59 958
9626.52 986
9627.44 1069
9628.37 1022
9629.30 1018
9630.22 1023
9631.15 1004
9632.08 993
9633.00 1041
9633.93 1003
9634.86 1009
9635.78 1050
9636.71 1090
9637.64 1000
9638.56 1093
9639.49 1209
9640.42 1160
9641.34 1161
9642.27 1198
9643.20 1162
9644.13 1232
9645.05 1203
9645.98 1264
9646.91 1299
9647.83 1332
9648.76 1314
9649.69 1298
9650.62 1332
9651.54 1379
9652.47 1396
9653.40 1417
9654.33 1485
9655.25 1435
9656.18 1472
9657.11 1506
9658.04 1504
9658.96 1438
9659.89 1385
9660.82 1440
9661.75 1454
9662.68 1381
9663.60 1416
9664.53 1444
9665.46 1452
9666.39 1521
9667.32 1571
9668.25 1617
9669.17 1661
9670.10 1591
9671.03 1644
9671.96 1651
9672.89 1684
9673.82 1658
9674.74 1638
9675.67 1606
9676.60 1690
9677.53 1636
9678.46 1706
9679.39 1833
9680.32 1951
9681.25 1971
9682.17 1967
9683.10 2014
9684.03 2069
9684.96 2016
9685.89 2011
9686.82 1948
9687.75 2000
9688.68 2029
9689.61 2029
9690.54 2001
9691.47 2044
9692.40 2107
9693.33 2335
9694.25 2447
9695.18 2731
9696.11 3157
9697.04 3503
9697.97 3680
9698.90 4019
9699.83 4205
9700.76 4087
9701.69 3751
9702.62 3393
9703.55 3007
9704.48 2759
9705.41 2509
9706.34 2386
9707.27 2182
9708.20 2024
9709.13 1980
9710.06 2015
9710.99 2113
9711.92 2199
9712.85 2172
9713.78 2183
9714.71 2241
9715.65 2244
9716.58 2134
9717.51 2115
9718.44 1988
9719.37 1927
9720.30 1830
9721.23 1688
9722.16 1665
9723.09 1636
9724.02 1506
9724.95 1556
9725.88 1531
9726.82 1561
9727.75 1526
9728.68 1646
9729.61 1651
9730.54 1606
9731.47 1607
9732.40 1641
9733.33 1626
9734.27 1676
9735.20 1655
9736.13 1594
9737.06 1481
9737.99 1493
9738.92 1493
9739.86 1521
9740.79 1460
9741.72 1352
9742.65 1400
9743.58 1418
9744.51 1269
9745.45 1379
9746.38 1384
9747.31 1353
9748.24 1309
9749.17 1361
9750.11 1351
9751.04 1341
9751.97 1350
9752.90 1297
9753.84 1325
9754.77 1368
9755.70 1295
9756.63 1290
9757.57 1358
9758.50 1352
9759.43 1360
9760.36 1379
9761.30 1271
9762.23 1374
9763.16 1363
9764.09 1386
9765.03 1471
9765.96 1448
9766.89 1418
9767.83 1475
9768.76 1514
9769.69 1472
9770.63 1511
9771.56 1394
9772.49 1425
9773.43 1480
9774.36 1388
9775.29 1480
9776.23 1566
9777.16 1600
9778.09 1626
9779.03 1740
9779.96 1725
9780.89 1753
9781.83 1863
9782.76 1949
9783.70 1925
9784.63 1927
9785.56 1851
9786.50 1793
9787.43 1751
9788.37 1708
9789.30 1606
9790.23 1409
9791.17 1406
9792.10 1453
9793.04 1351
9793.97 1294
9794.90 1387
9795.84 1512
9796.77 1556
9797.71 1634
9798.64 1659
9799.58 1597
9800.51 1571
9801.45 1509
9802.38 1445
9803.32 1395
9804.25 1348
9805.19 1277
9806.12 1160
9807.05 1154
9807.99 1161
9808.92 1178
9809.86 1072
9810.80 1082
9811.73 1073
9812.67 1063
9813.60 1144
9814.54 1134
9815.47 1094
9816.41 1080
9817.34 1059
9818.28 1130
9819.21 1046
9820.15 1097
9821.08 1046
9822.02 1047
9822.96 1079
9823.89 1011
9824.83 1009
9825.76 1006
9826.70 999
9827.63 917
9828.57 933
9829.51 1027
9830.44 964
9831.38 1003
9832.31 968
9833.25 937
9834.19 875
9835.12 1003
9836.06 976
9837.00 985
9837.93 955
9838.87 872
9839.81 917
9840.74 931
9841.68 966
9842.61 1001
9843.55 925
9844.49 1025
9845.43 995
9846.36 1006
9847.30 985
9848.24 989
9849.17 947
9850.11 955
9851.05 1007
9851.98 978
9852.92 1003
9853.86 917
9854.79 985
9855.73 993
9856.67 1049
9857.61 1021
9858.54 965
9859.48 1014
9860.42 964
9861.36 900
9862.29 901
9863.23 970
9864.17 927
9865.11 977
9866.04 1006
9866.98 1005
9867.92 950
9868.86 937
9869.80 879
9870.73 958
9871.67 980
9872.61 1044
9873.55 885
9874.49 950
9875.42 906
9876.36 963
9877.30 955
9878.24 912
9879.18 894
9880.12 906
9881.05 885
9881.99 956
9882.93 887
9883.87 882
9884.81 915
9885.75 922
9886.69 944
9887.63 905
9888.56 890
9889.50 916
9890.44 916
9891.38 806
9892.32 861
9893.26 870
9894.20 885
9895.14 862
9896.08 808
9897.02 861
9897.95 798
9898.89 874
9899.83 896
9900.77 866
9901.71 863
9902.65 870
9903.59 913
9904.53 890
9905.47 903
9906.41 914
9907.35 915
9908.29 879
9909.23 928
9910.17 954
9911.11 1028
9912.05 985
9912.99 947
9913.93 1021
9914.87 966
9915.81 954
9916.75 897
9917.69 980
9918.63 1005
9919.57 1014
9920.51 1030
9921.45 1183
9922.39 1184
9923.33 1359
9924.27 1614
9925.21 1798
9926.15 1966
9927.09 2108
9928.03 1971
9928.97 1815
9929.92 1868
9930.86 1654
9931.80 1481
9932.74 1273
9933.68 1232
9934.62 1158
9935.56 1062
9936.50 985
9937.44 914
9938.38 939
9939.33 953
9940.27 986
9941.21 960
9942.15 867
9943.09 910
9944.03 979
9944.97 1015
9945.92 969
9946.86 998
9947.80 942
9948.74 924
9949.68 951
9950.62 863
9951.57 807
9952.51 911
9953.45 884
9954.39 902
9955.33 883
9956.28 960
9957.22 985
9958.16 885
9959.10 943
9960.04 891
9960.99 911
9961.93 863
9962.87 866
9963.81 871
9964.76 930
9965.70 886
9966.64 927
9967.58 900
9968.53 845
9969.47 809
9970.41 903
9971.35 966
9972.30 922
9973.24 935
9974.18 907
9975.13 972
9976.07 907
9977.01 859
9977.95 937
9978.90 944
9979.84 973
9980.78 851
9981.73 775
9982.67 820
9983.61 830
9984.56 841
9985.50 832
9986.44 799
9987.39 753
9988.33 762
9989.27 785
9990.22 839
9991.16 817
9992.11 743
9993.05 752
9993.99 765
9994.94 740
9995.88 762
9996.82 714
9997.77 728
9998.71 761
9999.66 730
10000.60 716
10001.55 766
10002.49 777
10003.43 763
10004.38 753
10005.32 766
10006.27 676
10007.21 699
10008.16 711
10009.10 667
10010.04 699
10010.99 679
10011.93 709
10012.88 682
10013.82 662
10014.77 676
10015.71 690
10016.66 700
10017.60 688
10018.55 719
10019.49 747
10020.44 706
10021.38 717
10022.33 745
10023.27 707
10024.22 705
10025.16 652
10026.11 720
10027.05 739
10028.00 722
10028.95 726
10029.89 771
10030.84 724
10031.78 681
10032.73 744
10033.67 729
10034.62 678
10035.57 671
10036.51 657
10037.46 634
10038.40 652
10039.35 634
10040.30 677
10041.24 614
10042.19 609
10043.13 618
10044.08 652
10045.03 640
10045.97 637
10046.92 644
10047.86 641
10048.81 647
10049.76 624
10050.70 582
10051.65 599
10052.60 639
10053.54 623
10054.49 638
10055.44 664
10056.38 691
10057.33 636
10058.28 686
10059.22 723
10060.17 678
10061.12 648
10062.07 673
10063.01 565
10063.96 564
10064.91 644
10065.85 629
10066.80 653
10067.75 657
10068.70 627
10069.64 597
10070.59 618
10071.54 656
10072.49 627
10073.43 610
10074.38 618
10075.33 643
10076.28 638
10077.22 614
10078.17 584
10079.12 578
10080.07 572
10081.02 591
10081.96 631
10082.91 632
10083.86 576
10084.81 573
10085.76 550
10086.70 595
10087.65 616
10088.60 598
10089.55 583
10090.50 624
10091.45 660
10092.39 639
10093.34 577
10094.29 616
10095.24 613
10096.19 573
10097.14 608
10098.09 613
10099.03 585
10099.98 643
10100.93 667
10101.88 661
10102.83 674
10103.78 565
10104.73 580
10105.68 648
10106.63 616
10107.58 608
10108.53 617
10109.47 568
10110.42 562
10111.37 548
10112.32 581
10113.27 581
10114.22 618
10115.17 595
10116.12 548
10117.07 606
10118.02 557
10118.97 618
10119.92 595
10120.87 614
10121.82 626
10122.77 592
10123.72 587
10124.67 613
10125.62 563
10126.57 534
10127.52 589
10128.47 563
10129.42 539
10130.37 591
10131.32 595
10132.27 616
10133.22 636
10134.17 601
10135.12 585
10136.07 590
10137.02 614
10137.97 595
10138.92 590
10139.87 666
10140.83 690
10141.78 630
10142.73 630
10143.68 652
10144.63 627
10145.58 629
10146.53 683
10147.48 644
10148.43 705
10149.38 685
10150.34 684
10151.29 652
10152.24 589
10153.19 680
10154.14 671
10155.09 685
10156.04 688
10156.99 664
10157.95 721
10158.90 656
10159.85 666
10160.80 733
10161.75 714
10162.70 722
10163.66 724
10164.61 724
10165.56 745
10166.51 701
10167.46 693
10168.42 708
10169.37 690
10170.32 695
10171.27 741
10172.23 754
10173.18 789
10174.13 797
10175.08 832
10176.03 783
10176.99 810
10177.94 798
10178.89 825
10179.84 825
10180.80 919
10181.75 1011
10182.70 958
10183.66 970
10184.61 1004
10185.56 1021
10186.51 967
10187.47 995
10188.42 1046
10189.37 1052
10190.33 1028
10191.28 957
10192.23 990
10193.19 1023
10194.14 1069
10195.09 1188
10196.05 1121
10197.00 1091
10197.95 1224
10198.91 1139
10199.86 1221
10200.81 1189
10201.77 1195
10202.72 1269
10203.67 1420
10204.63 1543
10205.58 1667
10206.53 1704
10207.49 1725
10208.44 1642
10209.40 1564
10210.35 1451
10211.30 1352
10212.26 1229
10213.21 1196
10214.17 1146
10215.12 1060
10216.08 1056
10217.03 1000
10217.98 986
10218.94 919
10219.89 939
10220.85 944
10221.80 961
10222.76 941
10223.71 927
10224.67 918
10225.62 851
10226.58 868
10227.53 868
10228.49 850
10229.44 842
10230.40 892
10231.35 841
10232.31 897
10233.26 893
10234.22 822
10235.17 853
10236.13 919
10237.08 891
10238.04 876
10238.99 861
10239.95 835
10240.90 798
10241.86 911
10242.81 717
10243.77 671
10244.72 680
10245.68 727
10246.64 704
10247.59 751
10248.55 633
10249.50 685
10250.46 669
10251.42 673
10252.37 663
10253.33 597
10254.28 617
10255.24 653
10256.20 616
10257.15 677
10258.11 693
10259.06 688
10260.02 592
10260.98 669
10261.93 643
10262.89 551
10263.85 627
10264.80 618
10265.76 612
10266.72 635
10267.67 643
10268.63 634
10269.59 612
10270.54 623
10271.50 657
10272.46 587
10273.41 551
10274.37 640
10275.33 595
10276.29 617
10277.24 605
10278.20 629
10279.16 563
10280.11 566
10281.07 579
10282.03 621
10282.99 642
10283.94 622
10284.90 619
10285.86 572
10286.82 568
10287.77 674
10288.73 579
10289.69 570
10290.65 599
10291.61 568
10292.56 563
10293.52 598
10294.48 545
10295.44 591
10296.39 625
10297.35 543
10298.31 566
10299.27 572
10300.23 571
10301.19 591
10302.14 610
10303.10 557
10304.06 522
10305.02 550
10305.98 534
10306.94 490
10307.89 541
10308.85 523
10309.81 607
10310.77 531
10311.73 526
10312.69 573
10313.65 531
10314.61 534
10315.57 572
10316.52 581
10317.48 566
10318.44 521
10319.40 523
10320.36 544
10321.32 502
10322.28 508
10323.24 524
10324.20 553
10325.16 509
10326.12 572
10327.08 514
10328.04 544
10328.99 536
10329.95 542
10330.91 549
10331.87 525
10332.83 513
10333.79 526
10334.75 494
10335.71 530
10336.67 506
10337.63 495
10338.59 474
10339.55 457
10340.51 472
10341.47 492
10342.43 499
10343.39 473
10344.35 486
10345.31 512
10346.27 507
10347.23 505
10348.20 510
10349.16 479
10350.12 466
10351.08 516
10352.04 544
10353.00 530
10353.96 474
10354.92 426
10355.88 461
10356.84 457
10357.80 431
10358.76 441
10359.72 521
10360.69 515
10361.65 442
10362.61 459
10363.57 508
10364.53 489
10365.49 486
10366.45 484
10367.41 465
10368.38 490
10369.34 480
10370.30 464
10371.26 548
10372.22 478
10373.18 489
10374.14 479
10375.11 464
10376.07 474
10377.03 460
10377.99 435
10378.95 460
10379.92 441
10380.88 402
10381.84 387
10382.80 410
10383.76 435
10384.73 475
10385.69 485
10386.65 481
10387.61 451
10388.57 417
10389.54 435
10390.50 423
10391.46 457
10392.42 417
10393.39 412
10394.35 464
10395.31 547
10396.27 438
10397.24 440
10398.20 450
10399.16 446
10400.13 425
10401.09 438
10402.05 467
10403.02 463
10403.98 408
10404.94 453
10405.90 470
10406.87 448
10407.83 424
10408.79 418
10409.76 416
10410.72 422
10411.68 428
10412.65 428
10413.61 428
10414.57 499
10415.54 497
10416.50 472
10417.47 461
10418.43 490
10419.39 520
10420.36 517
10421.32 471
10422.28 478
10423.25 490
10424.21 453
10425.18 467
10426.14 361
10427.10 403
10428.07 403
10429.03 338
10430.00 371
10430.96 388
10431.93 409
10432.89 416
10433.85 396
10434.82 423
10435.78 351
10436.75 380
10437.71 381
10438.68 399
10439.64 411
10440.61 411
10441.57 400
10442.54 418
10443.50 395
10444.47 388
10445.43 403
10446.40 406
10447.36 372
10448.33 371
10449.29 388
10450.26 382
10451.22 393
10452.19 429
10453.15 436
10454.12 406
10455.08 451
10456.05 385
10457.01 413
10457.98 374
10458.95 392
10459.91 392
10460.88 438
10461.84 445
10462.81 385
10463.77 359
10464.74 359
10465.71 403
10466.67 384
10467.64 329
10468.60 390
10469.57 408
10470.54 424
10471.50 372
10472.47 417
10473.44 399
10474.40 401
10475.37 354
10476.33 338
10477.30 402
10478.27 401
10479.23 395
10480.20 369
10481.17 356
10482.13 395
10483.10 387
10484.07 365
10485.03 403
10486.00 367
10486.97 355
10487.93 343
10488.90 344
10489.87 360
10490.84 378
10491.80 395
10492.77 404
10493.74 395
10494.70 414
10495.67 335
10496.64 347
10497.61 361
10498.57 407
10499.54 386
10500.51 383
10501.48 416
10502.44 362
10503.41 404
10504.38 374
10505.35 368
10506.31 410
10507.28 425
10508.25 376
10509.22 324
10510.19 366
10511.15 380
10512.12 339
10513.09 356
10514.06 390
10515.03 346
10516.00 384
10516.96 351
10517.93 351
10518.90 354
10519.87 356
10520.84 371
10521.81 372
10522.77 344
10523.74 321
10524.71 411
10525.68 369
10526.65 353
10527.62 381
10528.59 384
10529.56 365
10530.52 329
10531.49 368
10532.46 365
10533.43 378
10534.40 369
10535.37 382
10536.34 385
10537.31 370
10538.28 360
10539.25 406
10540.22 411
10541.18 397
10542.15 389
10543.12 415
10544.09 450
10545.06 381
10546.03 349
10547.00 405
10547.97 408
10548.94 378
10549.91 411
10550.88 364
10551.85 382
10552.82 381
10553.79 376
10554.76 421
10555.73 397
10556.70 393
10557.67 416
10558.64 425
10559.61 414
10560.58 432
10561.55 410
10562.52 434
10563.49 450
10564.46 391
10565.43 401
10566.40 439
10567.38 443
10568.35 394
10569.32 442
10570.29 382
10571.26 430
10572.23 398
10573.20 413
10574.17 389
10575.14 476
10576.11 450
10577.08 417
10578.06 388
10579.03 407
10580.00 398
10580.97 386
10581.94 357
10582.91 370
10583.88 424
10584.85 397
10585.83 425
10586.80 414
10587.77 388
10588.74 422
10589.71 442
10590.68 446
10591.66 457
10592.63 449
10593.60 420
10594.57 419
10595.54 415
10596.51 472
10597.49 401
10598.46 438
10599.43 446
10600.40 455
10601.37 418
10602.35 404
10603.32 429
10604.29 391
10605.26 405
10606.24 392
10607.21 438
10608.18 470
10609.15 432
10610.13 429
10611.10 421
10612.07 424
10613.04 390
10614.02 403
10614.99 433
10615.96 423
10616.94 394
10617.91 448
10618.88 419
10619.85 459
10620.83 505
10621.80 522
10622.77 455
10623.75 447
10624.72 452
10625.69 444
10626.67 410
10627.64 458
10628.61 451
10629.59 466
10630.56 489
10631.53 478
10632.51 506
10633.48 546
10634.46 585
10635.43 684
10636.40 666
10637.38 745
10638.35 787
10639.32 780
10640.30 704
10641.27 697
10642.25 713
10643.22 683
10644.19 619
10645.17 582
10646.14 524
10647.12 528
10648.09 483
10649.07 484
10650.04 474
10651.01 419
10651.99 451
10652.96 391
10653.94 449
10654.91 470
10655.89 482
10656.86 422
10657.84 398
10658.81 421
10659.79 405
10660.76 402
10661.74 376
10662.71 385
10663.69 395
10664.66 377
10665.64 382
10666.61 421
10667.59 386
10668.56 439
10669.54 371
10670.51 387
10671.49 396
10672.46 414
10673.44 440
10674.42 396
10675.39 438
10676.37 390
10677.34 388
10678.32 420
10679.29 418
10680.27 429
10681.25 401
10682.22 403
10683.20 457
10684.17 425
10685.15 416
10686.12 413
10687.10 419
10688.08 447
10689.05 394
10690.03 371
10691.01 392
10691.98 405
10692.96 402
10693.94 405
10694.91 366
10695.89 378
10696.86 386
10697.84 369
10698.82 395
10699.79 412
10700.77 388
10701.75 393
10702.72 374
10703.70 424
10704.68 399
10705.66 432
10706.63 406
10707.61 435
10708.59 442
10709.56 465
10710.54 423
10711.52 408
10712.50 396
10713.47 379
10714.45 379
10715.43 417
10716.41 452
10717.38 394
10718.36 417
10719.34 439
10720.32 443
10721.29 414
10722.27 368
10723.25 371
10724.23 376
10725.20 389
10726.18 391
10727.16 370
10728.14 387
10729.12 444
10730.09 394
10731.07 395
10732.05 436
10733.03 412
10734.01 403
10734.99 463
10735.96 417
10736.94 410
10737.92 414
10738.90 378
10739.88 389
10740.86 389
10741.83 387
10742.81 399
10743.79 418
10744.77 384
10745.75 386
10746.73 392
10747.71 385
10748.69 418
10749.67 405
10750.64 399
10751.62 422
10752.60 407
10753.58 332
10754.56 397
10755.54 425
10756.52 436
10757.50 412
10758.48 390
10759.46 377
10760.44 407
10761.42 479
10762.40 436
10763.38 389
10764.35 428
10765.33 407
10766.31 367
10767.29 435
10768.27 442
10769.25 385
10770.23 431
10771.21 388
10772.19 407
10773.17 438
10774.15 437
10775.13 431
10776.11 419
10777.09 449
10778.07 464
10779.05 466
10780.04 454
10781.02 441
10782.00 410
10782.98 459
10783.96 390
10784.94 434
10785.92 458
10786.90 407
10787.88 435
10788.86 445
10789.84 475
10790.82 491
10791.80 418
10792.78 386
10793.77 428
10794.75 463
10795.73 425
10796.71 447
10797.69 420
10798.67 418
10799.65 438
10800.63 399
10801.61 398
10802.60 401
10803.58 399
10804.56 462
10805.54 431
10806.52 432
10807.50 451
10808.49 435
10809.47 486
10810.45 467
10811.43 466
10812.41 499
10813.39 440
10814.38 480
10815.36 461
10816.34 520
10817.32 479
10818.30 456
10819.29 401
10820.27 414
10821.25 456
10822.23 482
10823.22 482
10824.20 476
10825.18 490
10826.16 471
10827.15 457
10828.13 479
10829.11 471
10830.09 454
10831.08 520
10832.06 502
10833.04 480
10834.02 477
10835.01 476
10835.99 482
10836.97 525
10837.96 472
10838.94 540
10839.92 527
10840.90 516
10841.89 481
10842.87 450
10843.85 483
10844.84 557
10845.82 503
10846.80 495
10847.79 496
10848.77 518
10849.76 534
10850.74 475
10851.72 486
10852.71 534
10853.69 540
10854.67 504
10855.66 511
10856.64 562
10857.62 544
10858.61 527
10859.59 544
10860.58 554
10861.56 581
10862.55 531
10863.53 553
10864.51 546
10865.50 567
10866.48 594
10867.47 585
10868.45 633
10869.44 579
10870.42 580
10871.40 588
10872.39 565
10873.37 639
10874.36 565
10875.34 617
10876.33 643
10877.31 635
10878.30 597
10879.28 623
10880.27 583
10881.25 623
10882.24 646
10883.22 685
10884.21 649
10885.19 658
10886.18 688
10887.16 745
10888.15 726
10889.13 751
10890.12 710
10891.10 698
10892.09 730
10893.07 653
10894.06 694
10895.05 733
10896.03 696
10897.02 636
10898.00 687
10898.99 746
10899.97 789
10900.96 792
10901.95 741
10902.93 731
10903.92 769
10904.90 767
10905.89 781
10906.88 789
10907.86 745
10908.85 811
10909.84 867
10910.82 882
10911.81 856
10912.79 832
10913.78 925
10914.77 956
10915.75 925
10916.74 893
10917.73 898
10918.71 903
10919.70 901
10920.69 835
10921.67 898
10922.66 912
10923.65 899
10924.63 931
10925.62 921
10926.61 941
10927.60 911
10928.58 992
10929.57 1004
10930.56 1002
10931.54 1078
10932.53 1021
10933.52 1005
10934.51 1035
10935.49 1042
10936.48 1007
10937.47 999
10938.46 1077
10939.44 1008
10940.43 1063
10941.42 1097
10942.41 1112
10943.39 1269
10944.38 1190
10945.37 1191
10946.36 1179
10947.35 1258
10948.33 1270
10949.32 1280
10950.31 1301
10951.30 1415
10952.29 1571
10953.28 1602
10954.26 1743
10955.25 1941
10956.24 1982
10957.23 2180
10958.22 2216
10959.21 2193
10960.19 2114
10961.18 2060
10962.17 2046
10963.16 1930
10964.15 1861
10965.14 1713
10966.13 1561
10967.11 1522
10968.10 1451
10969.09 1505
10970.08 1472
10971.07 1416
10972.06 1300
10973.05 1373
10974.04 1407
10975.03 1413
10976.02 1407
10977.01 1391
10978.00 1373
10978.98 1412
10979.97 1359
10980.96 1449
10981.95 1515
10982.94 1502
10983.93 1484
10984.92 1502
10985.91 1487
10986.90 1554
10987.89 1600
10988.88 1535
10989.87 1506
10990.86 1643
10991.85 1734
10992.84 1882
10993.83 2042
10994.82 2276
10995.81 2553
10996.80 2766
10997.79 3021
10998.78 3177
10999.77 3219
11000.76 3189
11001.75 3053
11002.74 2983
11003.73 2755
11004.72 2399
11005.72 2240
11006.71 1903
11007.70 1715
11008.69 1654
11009.68 1478
11010.67 1427
11011.66 1354
11012.65 1268
11013.64 1298
11014.63 1254
11015.62 1295
11016.61 1272
11017.61 1170
11018.60 1148
11019.59 1245
11020.58 1107
11021.57 1089
11022.56 1105
11023.55 1049
11024.55 949
11025.54 996
11026.53 1042
11027.52 998
11028.51 1054
11029.50 965
11030.49 915
11031.49 933
11032.48 920
11033.47 924
11034.46 923
11035.45 874
11036.45 875
11037.44 867
11038.43 870
11039.42 877
11040.41 910
11041.41 937
11042.40 889
11043.39 847
11044.38 835
11045.38 842
11046.37 892
11047.36 808
11048.35 790
11049.35 882
11050.34 909
11051.33 823
11052.32 889
11053.32 816
11054.31 799
11055.30 818
11056.30 817
11057.29 879
11058.28 855
11059.27 742
11060.27 732
11061.26 793
11062.25 785
11063.25 758
11064.24 826
11065.23 796
11066.23 828
11067.22 822
11068.21 834
11069.21 851
11070.20 850
11071.19 836
11072.19 812
11073.18 733
11074.17 777
11075.17 771
11076.16 813
11077.16 820
11078.15 848
11079.14 814
11080.14 800
11081.13 793
11082.13 795
11083.12 797
11084.11 785
11085.11 788
11086.10 779
11087.10 773
11088.09 738
11089.09 739
11090.08 715
11091.07 763
11092.07 745
11093.06 745
11094.06 735
11095.05 768
11096.05 723
11097.04 727
11098.04 731
11099.03 740
11100.03 691
11101.02 681
11102.02 713
11103.01 734
11104.01 718
11105.00 731
11106.00 682
11106.99 750
11107.99 703
11108.98 669
11109.98 699
11110.97 665
11111.97 609
11112.96 707
11113.96 685
11114.95 662
11115.95 694
11116.95 684
11117.94 729
11118.94 749
11119.93 728
11120.93 764
11121.92 748
11122.92 802
11123.92 827
11124.91 801
11125.91 853
11126.90 908
11127.90 893
11128.90 889
11129.89 847
11130.89 794
11131.89 720
11132.88 692
11133.88 688
11134.87 673
11135.87 709
11136.87 673
11137.86 680
11138.86 667
11139.86 674
11140.85 678
11141.85 715
11142.85 684
11143.84 674
11144.84 721
11145.84 639
11146.84 738
11147.83 635
11148.83 635
11149.83 629
11150.82 622
11151.82 656
11152.82 658
11153.82 660
11154.81 631
11155.81 612
11156.81 585
11157.80 653
11158.80 653
11159.80 657
11160.80 636
11161.79 634
11162.79 608
11163.79 611
11164.79 629
11165.79 643
11166.78 617
11167.78 573
11168.78 595
11169.78 589
11170.78 590
11171.77 664
11172.77 629
11173.77 530
11174.77 573
11175.77 610
11176.76 618
11177.76 544
11178.76 574
11179.76 640
11180.76 609
11181.76 565
11182.76 531
11183.75 552
11184.75 577
11185.75 556
11186.75 605
11187.75 629
11188.75 616
11189.75 613
11190.75 645
11191.74 634
11192.74 653
11193.74 636
11194.74 633
11195.74 615
11196.74 635
11197.74 659
11198.74 563
11199.74 596
11200.74 652
11201.74 599
11202.74 609
11203.74 687
11204.74 592
11205.73 641
11206.73 563
11207.73 575
11208.73 639
11209.73 654
11210.73 582
11211.73 634
11212.73 589
11213.73 551
11214.73 535
11215.73 559
11216.73 562
11217.73 553
11218.73 527
11219.73 531
11220.73 563
11221.73 569
11222.73 520
11223.74 559
11224.74 486
11225.74 551
11226.74 572
11227.74 490
11228.74 516
11229.74 512
11230.74 535
11231.74 547
11232.74 535
11233.74 499
11234.74 490
11235.74 519
11236.74 545
11237.75 571
11238.75 531
11239.75 560
11240.75 496
11241.75 530
11242.75 578
11243.75 521
11244.75 565
11245.76 526
11246.76 513
11247.76 551
11248.76 510
11249.76 516
11250.76 484
11251.76 473
11252.77 450
11253.77 570
11254.77 542
11255.77 541
11256.77 542
11257.78 553
11258.78 532
11259.78 572
11260.78 543
11261.78 529
11262.79 535
11263.79 541
11264.79 546
11265.79 573
11266.79 551
11267.80 536
11268.80 576
11269.80 596
11270.80 622
11271.81 609
11272.81 647
11273.81 643
11274.81 692
11275.82 728
11276.82 708
11277.82 716
11278.83 703
11279.83 668
11280.83 702
11281.83 684
11282.84 620
11283.84 665
11284.84 636
11285.85 689
11286.85 639
11287.85 582
11288.86 635
11289.86 649
11290.86 592
11291.87 533
11292.87 528
11293.87 576
11294.88 646
11295.88 586
11296.89 628
11297.89 572
11298.89 582
11299.90 635
11300.90 573
11301.90 578
11302.91 537
11303.91 579
11304.92 605
11305.92 605
11306.92 601
11307.93 723
11308.93 780
11309.94 805
11310.94 738
11311.95 842
11312.95 890
11313.95 959
11314.96 933
11315.96 829
11316.97 777
11317.97 713
11318.98 708
11319.98 641
11320.99 607
11321.99 589
11323.00 597
11324.00 574
11325.01 566
11326.01 542
11327.02 534
11328.02 531
11329.03 508
11330.03 473
11331.04 524
11332.04 497
11333.05 477
11334.05 477
11335.06 475
11336.06 468
11337.07 475
11338.07 494
11339.08 450
11340.09 428
11341.09 466
11342.10 490
11343.10 451
11344.11 457
11345.11 456
11346.12 445
11347.13 460
11348.13 432
11349.14 447
11350.14 484
11351.15 477
11352.16 447
11353.16 510
11354.17 521
11355.17 517
11356.18 549
11357.19 481
11358.19 513
11359.20 518
11360.21 522
11361.21 487
11362.22 495
11363.23 472
11364.23 458
11365.24 498
11366.25 457
11367.25 423
11368.26 462
11369.27 418
11370.27 475
11371.28 427
11372.29 442
11373.29 429
11374.30 486
11375.31 444
11376.32 419
11377.32 431
11378.33 473
11379.34 474
11380.35 448
11381.35 415
11382.36 421
11383.37 423
11384.38 433
11385.38 449
11386.39 438
11387.40 437
11388.41 443
11389.41 419
11390.42 463
11391.43 470
11392.44 458
11393.45 435
11394.45 457
11395.46 484
11396.47 418
11397.48 409
11398.49 448
11399.49 470
11400.50 453
11401.51 451
11402.52 455
11403.53 420
11404.54 428
11405.54 385
11406.55 424
11407.56 392
11408.57 451
11409.58 468
11410.59 468
11411.60 439
11412.61 426
11413.61 449
11414.62 482
11415.63 431
11416.64 413
11417.65 434
11418.66 423
11419.67 429
11420.68 400
11421.69 414
11422.70 420
11423.71 387
11424.71 372
11425.72 403
11426.73 418
11427.74 442
11428.75 422
11429.76 395
11430.77 399
11431.78 418
11432.79 393
11433.80 408
11434.81 432
11435.82 408
11436.83 375
11437.84 388
11438.85 396
11439.86 430
11440.87 398
11441.88 382
11442.89 399
11443.90 389
11444.91 385
11445.92 444
11446.93 427
11447.94 421
11448.95 394
11449.96 371
11450.97 422
11451.98 393
11452.99 423
11454.01 367
11455.02 355
11456.03 412
11457.04 409
11458.05 409
11459.06 334
11460.07 405
11461.08 414
11462.09 380
11463.10 433
11464.11 430
11465.13 366
11466.14 363
11467.15 407
11468.16 367
11469.17 331
11470.18 386
11471.19 393
11472.20 430
11473.22 457
11474.23 429
11475.24 370
11476.25 357
11477.26 353
11478.27 337
11479.29 329
11480.30 376
11481.31 401
11482.32 371
11483.33 382
11484.35 349
11485.36 329
11486.37 322
11487.38 342
11488.39 387
11489.41 348
11490.42 371
11491.43 347
11492.44 321
11493.46 367
11494.47 324
11495.48 349
11496.49 388
11497.51 336
11498.52 332
11499.53 338
11500.54 356
11501.56 340
11502.57 360
11503.58 373
11504.59 340
11505.61 349
11506.62 353
11507.63 358
11508.65 420
11509.66 347
11510.67 351
11511.69 347
11512.70 339
11513.71 343
11514.73 302
11515.74 339
11516.75 334
11517.77 370
11518.78 365
11519.79 351
11520.81 336
11521.82 342
11522.83 327
11523.85 340
11524.86 366
11525.88 379
11526.89 343
11527.90 355
11528.92 326
11529.93 348
11530.95 364
11531.96 327
11532.97 344
11533.99 313
11535.00 311
11536.02 391
11537.03 361
11538.05 327
11539.06 344
11540.07 320
11541.09 346
11542.10 375
11543.12 340
11544.13 350
11545.15 342
11546.16 307
11547.18 329
11548.19 358
11549.21 378
11550.22 342
11551.24 308
11552.25 333
11553.27 310
11554.28 353
11555.30 359
11556.31 357
11557.33 311
11558.34 333
11559.36 355
11560.37 335
11561.39 376
11562.40 307
11563.42 326
11564.43 331
11565.45 313
11566.47 331
11567.48 326
11568.50 347
11569.51 355
11570.53 340
11571.54 373
11572.56 348
11573.58 300
11574.59 355
11575.61 330
11576.62 320
11577.64 289
11578.66 318
11579.67 352
11580.69 300
11581.70 368
11582.72 303
11583.74 342
11584.75 319
11585.77 355
11586.79 335
11587.80 339
11588.82 343
11589.84 337
11590.85 334
11591.87 345
11592.89 366
11593.90 303
11594.92 336
11595.94 372
11596.95 388
11597.97 340
11598.99 397
11600.01 385
11601.02 392
11602.04 409
11603.06 365
11604.07 408
11605.09 413
11606.11 407
11607.13 400
11608.14 409
11609.16 417
11610.18 402
11611.20 395
11612.21 393
11613.23 361
11614.25 374
11615.27 374
11616.29 364
11617.30 332
11618.32 333
11619.34 323
11620.36 318
11621.38 387
11622.39 330
11623.41 355
11624.43 349
11625.45 352
11626.47 339
11627.48 301
11628.50 295
11629.52 319
11630.54 349
11631.56 316
11632.58 335
11633.59 326
11634.61 346
11635.63 319
11636.65 325
11637.67 326
11638.69 284
11639.71 320
11640.73 301
11641.75 312
11642.76 296
11643.78 302
11644.80 325
11645.82 336
11646.84 310
11647.86 286
11648.88 303
11649.90 337
11650.92 335
11651.94 330
11652.96 299
11653.98 290
11655.00 324
11656.01 311
11657.03 298
11658.05 317
11659.07 295
11660.09 312
11661.11 313
11662.13 319
11663.15 308
11664.17 306
11665.19 293
11666.21 296
11667.23 346
11668.25 351
11669.27 334
11670.29 299
11671.31 317
11672.33 311
11673.35 295
11674.37 334
11675.39 331
11676.42 300
11677.44 276
11678.46 303
11679.48 307
11680.50 290
11681.52 342
11682.54 296
11683.56 308
11684.58 321
11685.60 359
11686.62 365
11687.64 330
11688.66 326
11689.69 327
11690.71 328
11691.73 322
11692.75 350
11693.77 308
11694.79 303
11695.81 305
11696.83 317
11697.85 323
11698.88 290
11699.90 294
11700.92 307
11701.94 333
11702.96 306
11703.98 281
11705.01 297
11706.03 332
11707.05 358
11708.07 347
11709.09 372
11710.12 339
11711.14 317
11712.16 325
11713.18 332
11714.20 297
11715.23 269
11716.25 284
11717.27 304
11718.29 356
11719.31 343
11720.34 324
11721.36 333
11722.38 319
11723.40 331
11724.43 326
11725.45 310
11726.47 314
11727.49 332
11728.52 320
11729.54 314
11730.56 339
11731.59 333
11732.61 348
11733.63 348
11734.65 327
11735.68 337
11736.70 322
11737.72 344
11738.75 347
11739.77 319
11740.79 303
11741.82 339
11742.84 366
11743.86 322
11744.89 288
11745.91 334
11746.93 371
11747.96 348
11748.98 379
11750.01 300
11751.03 308
11752.05 329
11753.08 353
11754.10 352
11755.12 352
11756.15 298
11757.17 351
11758.20 352
11759.22 350
11760.24 342
11761.27 336
11762.29 330
11763.32 333
11764.34 326
11765.37 335
11766.39 340
11767.41 343
11768.44 342
11769.46 360
11770.49 384
11771.51 378
11772.54 395
11773.56 351
11774.59 425
11775.61 359
11776.64 347
11777.66 385
11778.69 340
11779.71 339
11780.74 390
11781.76 383
11782.79 405
11783.81 407
11784.84 369
11785.86 361
11786.89 336
11787.91 419
11788.94 395
11789.96 388
11790.99 384
11792.01 399
11793.04 418
11794.07 413
11795.09 381
11796.12 359
11797.14 380
11798.17 392
11799.19 408
11800.22 444
11801.25 431
11802.27 401
11803.30 473
11804.32 471
11805.35 440
11806.38 455
11807.40 417
11808.43 421
11809.45 406
11810.48 449
11811.51 429
11812.53 440
11813.56 435
11814.59 384
11815.61 373
11816.64 393
11817.67 432
11818.69 407
11819.72 390
11820.75 414
11821.77 478
11822.80 439
11823.83 438
11824.85 445
11825.88 443
11826.91 447
11827.94 473
11828.96 478
11829.99 454
11831.02 434
11832.04 435
11833.07 480
11834.10 445
11835.13 432
11836.15 432
11837.18 444
11838.21 445
11839.24 421
11840.26 459
11841.29 465
11842.32 407
11843.35 415
11844.37 444
11845.40 442
11846.43 458
11847.46 487
11848.49 434
11849.51 482
11850.54 510
11851.57 505
11852.60 473
11853.63 505
11854.65 513
11855.68 484
11856.71 488
11857.74 515
11858.77 525
11859.80 537
11860.83 507
11861.85 531
11862.88 551
11863.91 545
11864.94 566
11865.97 575
11867.00 529
11868.03 536
11869.05 605
11870.08 608
11871.11 513
11872.14 511
11873.17 627
11874.20 620
11875.23 609
11876.26 624
11877.29 609
11878.32 594
11879.35 660
11880.38 664
11881.40 648
11882.43 652
11883.46 684
11884.49 706
11885.52 692
11886.55 754
11887.58 725
11888.61 698
11889.64 678
11890.67 741
11891.70 804
11892.73 753
11893.76 778
11894.79 811
11895.82 796
11896.85 825
11897.88 933
11898.91 957
11899.94 959
11900.97 941
11902.00 926
11903.03 1008
11904.06 983
11905.09 917
11906.12 940
11907.15 964
11908.18 903
11909.22 867
11910.25 857
11911.28 898
11912.31 866
11913.34 838
11914.37 870
11915.40 859
11916.43 850
11917.46 904
11918.49 858
11919.52 823
11920.55 894
11921.59 870
11922.62 907
11923.65 989
11924.68 1012
11925.71 1090
11926.74 1154
11927.77 1272
11928.81 1407
11929.84 1481
11930.87 1486
11931.90 1580
11932.93 1454
11933.96 1443
11935.00 1392
11936.03 1311
11937.06 1184
11938.09 1020
11939.12 977
11940.15 926
11941.19 896
11942.22 823
11943.25 852
11944.28 770
11945.31 729
11946.35 730
11947.38 752
11948.41 723
11949.44 755
11950.48 688
11951.51 706
11952.54 720
11953.57 671
11954.61 673
11955.64 606
11956.67 653
11957.70 634
11958.74 600
11959.77 587
11960.80 558
11961.84 610
11962.87 593
11963.90 629
11964.93 631
11965.97 660
11967.00 643
11968.03 656
11969.07 644
11970.10 610
11971.13 651
11972.17 677
11973.20 625
11974.23 643
11975.27 643
11976.30 643
11977.33 646
11978.37 640
11979.40 612
11980.44 620
11981.47 638
11982.50 643
11983.54 674
11984.57 710
11985.60 678
11986.64 637
11987.67 606
11988.71 630
11989.74 648
11990.77 602
11991.81 662
11992.84 657
11993.88 678
11994.91 672
11995.95 719
11996.98 709
11998.02 667
11999.05 682
12000.08 668
12001.12 695
12002.15 718
12003.19 663
12004.22 741
12005.26 702
12006.29 710
12007.33 739
12008.36 715
12009.40 765
12010.43 750
12011.47 762
12012.50 788
12013.54 834
12014.57 869
12015.61 870
12016.64 843
12017.68 975
12018.71 951
12019.75 979
12020.78 909
12021.82 905
12022.86 849
12023.89 826
12024.93 803
12025.96 874
12027.00 831
12028.03 788
12029.07 808
12030.11 755
12031.14 787
12032.18 794
12033.21 740
12034.25 824
12035.29 767
12036.32 726
12037.36 721
12038.39 720
12039.43 757
12040.47 669
12041.50 736
12042.54 708
12043.58 695
12044.61 698
12045.65 656
12046.69 639
12047.72 678
12048.76 711
12049.80 692
12050.83 694
12051.87 648
12052.91 693
12053.94 710
12054.98 735
12056.02 705
12057.05 685
12058.09 676
12059.13 688
12060.16 759
12061.20 726
12062.24 760
12063.28 719
12064.31 689
12065.35 753
12066.39 684
12067.43 697
12068.46 664
12069.50 723
12070.54 735
12071.58 741
12072.61 750
12073.65 699
12074.69 810
12075.73 736
12076.76 763
12077.80 679
12078.84 644
12079.88 658
12080.92 726
12081.95 709
12082.99 742
12084.03 747
12085.07 731
12086.11 751
12087.15 704
12088.18 747
12089.22 779
12090.26 773
12091.30 731
12092.34 723
12093.38 734
12094.42 781
12095.45 904
12096.49 904
12097.53 865
12098.57 927
12099.61 972
12100.65 1000
12101.69 998
12102.73 978
12103.76 1000
12104.80 1007
12105.84 1012
12106.88 937
12107.92 856
12108.96 833
12110.00 780
12111.04 709
12112.08 689
12113.12 665
12114.16 621
12115.20 634
12116.24 636
12117.28 573
12118.32 576
12119.36 578
12120.40 563
12121.44 558
12122.47 560
12123.51 569
12124.55 527
12125.59 519
12126.63 572
12127.67 529
12128.71 502
12129.76 552
12130.80 490
12131.84 505
12132.88 500
12133.92 526
12134.96 486
12136.00 487
12137.04 502
12138.08 434
12139.12 482
12140.16 485
12141.20 451
12142.24 487
12143.28 468
12144.32 467
12145.36 470
12146.40 454
12147.44 406
12148.49 444
12149.53 520
12150.57 487
12151.61 458
12152.65 465
12153.69 475
12154.73 442
12155.77 451
12156.81 499
12157.86 540
12158.90 457
12159.94 461
12160.98 493
12162.02 465
12163.06 453
12164.10 464
12165.15 497
12166.19 483
12167.23 458
12168.27 457
12169.31 456
12170.36 446
12171.40 490
12172.44 473
12173.48 447
12174.52 455
12175.57 488
12176.61 482
12177.65 491
12178.69 489
12179.73 432
12180.78 463
12181.82 478
12182.86 499
12183.90 465
12184.95 462
12185.99 427
12187.03 448
12188.07 468
12189.12 466
12190.16 474
12191.20 451
12192.25 479
12193.29 436
12194.33 425
12195.37 466
12196.42 507
12197.46 509
12198.50 465
12199.55 467
12200.59 452
12201.63 461
12202.68 484
12203.72 441
12204.76 441
12205.81 466
12206.85 503
12207.89 499
12208.94 474
12209.98 507
12211.02 533
12212.07 428
12213.11 492
12214.16 475
12215.20 461
12216.24 496
12217.29 474
12218.33 450
12219.37 446
12220.42 508
12221.46 446
12222.51 476
12223.55 466
12224.60 454
12225.64 464
12226.68 431
12227.73 466
12228.77 511
12229.82 481
12230.86 538
12231.91 514
12232.95 458
12234.00 484
12235.04 464
12236.08 459
12237.13 452
12238.17 454
12239.22 446
12240.26 451
12241.31 478
12242.35 494
12243.40 449
12244.44 465
12245.49 521
12246.53 473
12247.58 457
12248.62 489
12249.67 450
12250.72 433
12251.76 446
12252.81 420
12253.85 454
12254.90 428
12255.94 461
12256.99 451
12258.03 438
12259.08 432
12260.13 446
12261.17 401
12262.22 445
12263.26 432
12264.31 385
12265.35 427
12266.40 419
12267.45 392
12268.49 431
12269.54 430
12270.59 398
12271.63 426
12272.68 440
12273.72 427
12274.77 456
12275.82 422
12276.86 363
12277.91 438
12278.96 444
12280.00 395
12281.05 392
12282.10 431
12283.14 412
12284.19 431
12285.24 399
12286.28 422
12287.33 408
12288.38 408
12289.42 405
12290.47 380
12291.52 393
12292.57 406
12293.61 420
12294.66 392
12295.71 394
12296.75 399
12297.80 371
12298.85 394
12299.90 431
12300.94 377
12301.99 374
12303.04 385
12304.09 438
12305.13 458
12306.18 411
12307.23 398
12308.28 407
12309.33 401
12310.37 406
12311.42 388
12312.47 394
12313.52 433
12314.57 397
12315.61 383
12316.66 407
12317.71 426
12318.76 396
12319.81 410
12320.85 411
12321.90 408
12322.95 415
12324.00 416
12325.05 423
12326.10 401
12327.15 412
12328.19 379
12329.24 403
12330.29 413
12331.34 389
12332.39 409
12333.44 418
12334.49 417
12335.54 446
12336.59 412
12337.63 417
12338.68 412
12339.73 384
12340.78 403
12341.83 382
12342.88 400
12343.93 435
12344.98 404
12346.03 381
12347.08 448
12348.13 443
12349.18 453
12350.23 427
12351.28 454
12352.33 411
12353.38 438
12354.43 425
12355.48 421
12356.52 416
12357.57 418
12358.62 440
12359.67 438
12360.72 427
12361.77 396
12362.82 438
12363.88 430
12364.93 398
12365.98 387
12367.03 384
12368.08 468
12369.13 413
12370.18 387
12371.23 444
12372.28 399
12373.33 489
12374.38 476
12375.43 406
12376.48 443
12377.53 409
12378.58 475
12379.63 490
12380.68 450
12381.73 431
12382.79 417
12383.84 441
12384.89 413
12385.94 468
12386.99 442
12388.04 472
12389.09 459
12390.14 455
12391.20 482
12392.25 445
12393.30 464
12394.35 501
12395.40 480
12396.45 428
12397.50 440
12398.56 494
12399.61 484
12400.66 444
12401.71 456
12402.76 474
12403.81 504
12404.87 486
12405.92 501
12406.97 489
12408.02 499
12409.07 517
12410.13 470
12411.18 506
12412.23 529
12413.28 524
12414.34 515
12415.39 483
12416.44 517
12417.49 517
12418.55 483
12419.60 501
12420.65 492
12421.70 542
12422.76 515
12423.81 486
12424.86 554
12425.91 548
12426.97 503
12428.02 530
12429.07 581
12430.13 521
12431.18 505
12432.23 534
12433.29 542
12434.34 560
12435.39 557
12436.44 567
12437.50 575
12438.55 560
12439.61 611
12440.66 635
12441.71 529
12442.77 566
12443.82 504
12444.87 522
12445.93 564
12446.98 539
12448.03 573
12449.09 597
12450.14 619
12451.20 590
12452.25 581
12453.30 572
12454.36 630
12455.41 603
12456.47 634
12457.52 723
12458.57 690
12459.63 678
12460.68 708
12461.74 712
12462.79 717
12463.85 708
12464.90 754
12465.95 826
12467.01 893
12468.06 894
12469.12 1032
12470.17 1146
12471.23 1231
12472.28 1350
12473.34 1474
12474.39 1672
12475.45 1831
12476.50 1700
12477.56 1702
12478.61 1764
12479.67 1617
12480.72 1463
12481.78 1391
12482.83 1267
12483.89 1147
12484.94 1045
12486.00 983
12487.05 849
12488.11 854
12489.17 764
12490.22 737
12491.28 733
12492.33 687
12493.39 615
12494.44 639
12495.50 659
12496.55 624
12497.61 633
12498.67 578
12499.72 596
12500.78 539
12501.83 571
12502.89 602
12503.95 576
12505.00 594
12506.06 539
12507.12 539
12508.17 513
12509.23 507
12510.28 528
12511.34 557
12512.40 546
12513.45 486
12514.51 544
12515.57 567
12516.62 544
12517.68 492
12518.74 515
12519.79 540
12520.85 520
12521.91 547
12522.96 523
12524.02 478
12525.08 516
12526.14 512
12527.19 503
12528.25 468
12529.31 515
12530.36 486
12531.42 469
12532.48 492
12533.54 507
12534.59 566
12535.65 557
12536.71 509
12537.77 525
12538.82 579
12539.88 562
12540.94 617
12542.00 592
12543.05 561
12544.11 558
12545.17 580
12546.23 593
12547.29 612
12548.34 678
12549.40 631
12550.46 708
12551.52 763
12552.58 815
12553.64 838
12554.69 854
12555.75 843
12556.81 788
12557.87 898
12558.93 846
12559.99 841
12561.04 822
12562.10 806
12563.16 785
12564.22 694
12565.28 706
12566.34 643
12567.40 639
12568.45 553
12569.51 600
12570.57 624
12571.63 570
12572.69 554
12573.75 575
12574.81 557
12575.87 569
12576.93 545
12577.99 526
12579.05 493
12580.11 563
12581.16 557
12582.22 502
12583.28 548
12584.34 531
12585.40 546
12586.46 564
12587.52 555
12588.58 528
12589.64 507
12590.70 543
12591.76 507
12592.82 535
12593.88 479
12594.94 497
12596.00 514
12597.06 484
12598.12 479
12599.18 455
12600.24 480
12601.30 476
12602.36 471
12603.42 469
12604.48 485
12605.54 505
12606.60 504
12607.66 468
12608.72 463
12609.79 474
12610.85 510
12611.91 513
12612.97 551
12614.03 552
12615.09 603
12616.15 584
12617.21 618
12618.27 617
12619.33 591
12620.39 646
12621.45 680
12622.52 628
12623.58 565
12624.64 601
12625.70 500
12626.76 508
12627.82 548
12628.88 493
12629.95 457
12631.01 482
12632.07 484
12633.13 458
12634.19 503
12635.25 482
12636.31 459
12637.38 448
12638.44 464
12639.50 527
12640.56 453
12641.62 453
12642.69 456
12643.75 475
12644.81 498
12645.87 472
12646.93 442
12648.00 459
12649.06 496
12650.12 537
12651.18 559
12652.25 455
12653.31 431
12654.37 454
12655.43 419
12656.50 398
12657.56 387
12658.62 406
12659.68 407
12660.75 386
12661.81 419
12662.87 427
12663.94 444
12665.00 419
12666.06 430
12667.12 459
12668.19 425
12669.25 436
12670.31 408
12671.38 436
12672.44 392
12673.50 407
12674.57 418
12675.63 386
12676.69 367
12677.76 402
12678.82 420
12679.88 401
12680.95 428
12682.01 361
12683.07 404
12684.14 412
12685.20 376
12686.27 364
12687.33 427
12688.39 423
12689.46 406
12690.52 403
12691.59 454
12692.65 392
12693.71 419
12694.78 438
12695.84 447
12696.91 446
12697.97 486
12699.04 454
12700.10 411
12701.16 451
12702.23 461
12703.29 432
12704.36 436
12705.42 466
12706.49 460
12707.55 462
12708.62 460
12709.68 469
12710.75 476
12711.81 502
12712.88 450
12713.94 467
12715.01 491
12716.07 432
12717.14 424
12718.20 426
12719.27 372
12720.33 419
12721.40 423
12722.46 389
12723.53 420
12724.59 431
12725.66 443
12726.72 491
12727.79 489
12728.86 470
12729.92 467
12730.99 460
12732.05 485
12733.12 490
12734.18 502
12735.25 492
12736.32 483
12737.38 508
12738.45 441
12739.51 460
12740.58 464
12741.65 446
12742.71 430
12743.78 429
12744.85 415
12745.91 427
12746.98 404
12748.04 397
12749.11 408
12750.18 432
12751.24 422
12752.31 431
12753.38 387
12754.44 379
12755.51 415
12756.58 404
12757.64 377
12758.71 402
12759.78 352
12760.85 352
12761.91 359
12762.98 360
12764.05 390
12765.11 388
12766.18 401
12767.25 370
12768.32 381
12769.38 403
12770.45 379
12771.52 356
12772.58 381
12773.65 375
12774.72 330
12775.79 365
12776.86 399
12777.92 389
12778.99 363
12780.06 383
12781.13 338
12782.19 344
12783.26 379
12784.33 389
12785.40 396
12786.47 400
12787.53 371
12788.60 354
12789.67 416
12790.74 421
12791.81 360
12792.87 380
12793.94 409
12795.01 392
12796.08 399
12797.15 369
12798.22 356
12799.29 369
12800.35 384
12801.42 387
12802.49 382
12803.56 343
12804.63 387
12805.70 357
12806.77 373
12807.84 394
12808.90 431
12809.97 465
12811.04 436
12812.11 378
12813.18 400
12814.25 431
12815.32 431
12816.39 492
12817.46 464
12818.53 507
12819.60 457
12820.67 471
12821.74 440
12822.81 428
12823.88 433
12824.94 446
12826.01 438
12827.08 423
12828.15 446
12829.22 429
12830.29 423
12831.36 462
12832.43 443
12833.50 409
12834.57 398
12835.64 406
12836.71 378
12837.78 428
12838.85 348
12839.92 378
12840.99 363
12842.07 356
12843.14 319
12844.21 326
12845.28 371
12846.35 334
12847.42 370
12848.49 355
12849.56 339
12850.63 301
12851.70 365
12852.77 380
12853.84 361
12854.91 344
12855.98 321
12857.06 290
12858.13 318
12859.20 321
12860.27 326
12861.34 353
12862.41 334
12863.48 281
12864.55 344
12865.62 350
12866.70 315
12867.77 312
12868.84 327
12869.91 309
12870.98 304
12872.05 321
12873.13 362
12874.20 340
12875.27 322
12876.34 300
12877.41 276
12878.48 322
12879.56 323
12880.63 314
12881.70 331
12882.77 336
12883.84 332
12884.92 360
12885.99 363
12887.06 361
12888.13 308
12889.21 313
12890.28 327
12891.35 324
12892.42 295
12893.50 294
12894.57 309
12895.64 338
12896.71 366
12897.79 348
12898.86 351
12899.93 343
12901.00 310
12902.08 348
12903.15 354
12904.22 339
12905.30 299
12906.37 371
12907.44 313
12908.52 379
12909.59 305
12910.66 355
12911.73 378
12912.81 331
12913.88 334
12914.96 360
12916.03 312
12917.10 310
12918.18 315
12919.25 359
12920.32 304
12921.40 344
12922.47 352
12923.54 321
12924.62 311
12925.69 299
12926.77 358
12927.84 331
12928.91 326
12929.99 333
12931.06 315
12932.14 303
12933.21 298
12934.28 314
12935.36 326
12936.43 307
12937.51 309
12938.58 320
12939.66 311
12940.73 291
12941.80 311
12942.88 330
12943.95 310
12945.03 276
12946.10 318
12947.18 329
12948.25 315
12949.33 338
12950.40 314
12951.48 310
12952.55 310
12953.63 317
12954.70 294
12955.78 279
12956.85 318
12957.93 279
12959.00 312
12960.08 284
12961.15 302
12962.23 325
12963.30 292
12964.38 299
12965.46 269
12966.53 289
12967.61 302
12968.68 325
12969.76 309
12970.83 344
12971.91 338
12972.99 285
12974.06 307
12975.14 320
12976.21 328
12977.29 328
12978.37 309
12979.44 338
12980.52 299
12981.59 298
12982.67 295
12983.75 343
12984.82 328
12985.90 312
12986.98 317
12988.05 361
12989.13 352
12990.20 328
12991.28 349
12992.36 337
12993.43 319
12994.51 323
12995.59 315
12996.67 284
12997.74 274
12998.82 306
12999.90 297
13000.97 324
13002.05 301
13003.13 315
13004.20 337
13005.28 330
13006.36 363
13007.44 346
13008.51 316
13009.59 328
13010.67 322
13011.75 293
13012.82 329
13013.90 319
13014.98 313
13016.06 329
13017.13 332
13018.21 319
13019.29 350
13020.37 383
13021.44 334
13022.52 322
13023.60 330
13024.68 364
13025.76 384
13026.83 395
13027.91 359
13028.99 362
13030.07 368
13031.15 377
13032.23 368
13033.30 424
13034.38 395
13035.46 424
13036.54 373
13037.62 354
13038.70 355
13039.77 340
13040.85 350
13041.93 334
13043.01 311
13044.09 304
13045.17 336
13046.25 320
13047.33 341
13048.40 358
13049.48 329
13050.56 344
13051.64 325
13052.72 334
13053.80 352
13054.88 336
13055.96 348
13057.04 345
13058.12 339
13059.20 360
13060.28 360
13061.36 352
13062.44 324
13063.51 326
13064.59 354
13065.67 338
13066.75 324
13067.83 312
13068.91 337
13069.99 355
13071.07 343
13072.15 309
13073.23 350
13074.31 308
13075.39 357
13076.47 325
13077.55 311
13078.63 326
13079.71 322
13080.79 322
13081.87 332
13082.96 329
13084.04 323
13085.12 340
13086.20 325
13087.28 324
13088.36 299
13089.44 323
13090.52 304
13091.60 309
13092.68 304
13093.76 311
13094.84 315
13095.92 300
13097.00 316
13098.09 329
13099.17 332
13100.25 311
13101.33 313
13102.41 331
13103.49 297
13104.57 311
13105.65 298
13106.74 319
13107.82 358
13108.90 317
13109.98 333
13111.06 335
13112.14 358
13113.22 333
13114.31 379
13115.39 333
13116.47 303
13117.55 311
13118.63 346
13119.72 334
13120.80 363
13121.88 340
13122.96 310
13124.04 332
13125.13 357
13126.21 351
13127.29 366
13128.37 360
13129.45 338
13130.54 332
13131.62 320
13132.70 329
13133.78 321
13134.87 307
13135.95 324
13137.03 385
13138.11 359
13139.20 365
13140.28 342
13141.36 341
13142.45 315
13143.53 305
13144.61 350
13145.69 353
13146.78 314
13147.86 346
13148.94 339
13150.03 311
13151.11 336
13152.19 331
13153.28 338
13154.36 351
13155.44 372
13156.53 363
13157.61 347
13158.69 375
13159.78 375
13160.86 378
13161.94 371
13163.03 338
13164.11 350
13165.20 366
13166.28 393
13167.36 369
13168.45 350
13169.53 371
13170.62 357
13171.70 347
13172.78 324
13173.87 348
13174.95 380
13176.04 336
13177.12 357
13178.21 365
13179.29 347
13180.37 328
13181.46 301
13182.54 346
13183.63 326
13184.71 302
13185.80 293
13186.88 312
13187.97 362
13189.05 331
13190.14 387
13191.22 408
13192.31 384
13193.39 363
13194.48 381
13195.56 410
13196.65 362
13197.73 344
13198.82 338
13199.90 329
13200.99 339
13202.07 361
13203.16 357
13204.24 356
13205.33 343
13206.41 339
13207.50 379
13208.58 359
13209.67 365
13210.76 326
13211.84 369
13212.93 402
13214.01 411
13215.10 348
13216.19 386
13217.27 391
13218.36 402
13219.44 365
13220.53 382
13221.62 336
13222.70 345
13223.79 346
13224.87 353
13225.96 400
13227.05 358
13228.13 375
13229.22 365
13230.31 369
13231.39 372
13232.48 375
13233.57 399
13234.65 399
13235.74 423
13236.83 421
13237.91 407
13239.00 366
13240.09 397
13241.17 397
13242.26 398
13243.35 428
13244.43 437
13245.52 361
13246.61 438
13247.70 457
13248.78 427
13249.87 480
13250.96 455
13252.05 425
13253.13 407
13254.22 446
13255.31 403
13256.39 453
13257.48 451
13258.57 452
13259.66 417
13260.75 492
13261.83 440
13262.92 442
13264.01 425
13265.10 444
13266.19 505
13267.27 482
13268.36 489
13269.45 508
13270.54 448
13271.63 511
13272.71 534
13273.80 414
13274.89 450
13275.98 550
13277.07 564
13278.16 545
13279.24 498
13280.33 521
13281.42 532
13282.51 524
13283.60 525
13284.69 503
13285.78 515
13286.86 548
13287.95 521
13289.04 603
13290.13 604
13291.22 523
13292.31 575
13293.40 551
13294.49 515
13295.58 575
13296.67 574
13297.76 623
13298.84 574
13299.93 613
13301.02 608
13302.11 620
13303.20 628
13304.29 623
13305.38 626
13306.47 599
13307.56 622
13308.65 681
13309.74 679
13310.83 638
13311.92 607
13313.01 614
13314.10 628
13315.19 620
13316.28 655
13317.37 663
13318.46 568
13319.55 604
13320.64 637
13321.73 653
13322.82 642
13323.91 614
13325.00 592
13326.09 629
13327.18 688
13328.27 691
13329.36 662
13330.45 637
13331.54 562
13332.64 647
13333.73 666
13334.82 669
13335.91 683
13337.00 686
13338.09 630
13339.18 648
13340.27 659
13341.36 679
13342.45 687
13343.54 691
13344.64 671
13345.73 691
13346.82 678
13347.91 687
13349.00 685
13350.09 728
13351.18 762
13352.28 750
13353.37 779
13354.46 710
13355.55 690
13356.64 775
13357.73 774
13358.83 732
13359.92 771
13361.01 789
13362.10 856
13363.19 829
13364.29 831
13365.38 837
13366.47 833
13367.56 906
13368.65 822
13369.75 842
13370.84 915
13371.93 893
13373.02 808
13374.12 770
13375.21 709
13376.30 727
13377.39 721
13378.49 653
13379.58 641
13380.67 623
13381.76 617
13382.86 627
13383.95 600
13385.04 607
13386.13 603
13387.23 662
13388.32 613
13389.41 553
13390.51 557
13391.60 596
13392.69 586
13393.79 644
13394.88 616
13395.97 617
13397.07 534
13398.16 538
13399.25 552
13400.35 629
13401.44 527
13402.53 567
13403.63 618
13404.72 588
13405.81 592
13406.91 550
13408.00 566
13409.10 593
13410.19 572
13411.28 567
13412.38 560
13413.47 532
13414.57 602
13415.66 621
13416.75 612
13417.85 586
13418.94 582
13420.04 561
13421.13 574
13422.22 632
13423.32 651
13424.41 648
13425.51 633
13426.60 655
13427.70 612
13428.79 602
13429.89 562
13430.98 573
13432.08 663
13433.17 669
13434.27 675
13435.36 678
13436.46 655
13437.55 676
13438.65 636
13439.74 737
13440.84 759
13441.93 737
13443.03 685
13444.12 656
13445.22 686
13446.31 688
13447.41 710
13448.50 785
13449.60 744
13450.69 731
13451.79 775
13452.89 748
13453.98 769
13455.08 744
13456.17 759
13457.27 773
13458.36 768
13459.46 801
13460.56 808
13461.65 844
13462.75 808
13463.84 804
13464.94 854
13466.04 870
13467.13 903
13468.23 835
13469.32 794
13470.42 809
13471.52 767
13472.61 794
13473.71 807
13474.81 821
13475.90 820
13477.00 831
13478.10 888
13479.19 853
13480.29 827
13481.39 800
13482.48 868
13483.58 875
13484.68 938
13485.77 952
13486.87 898
13487.97 910
13489.07 987
13490.16 1013
13491.26 973
13492.36 997
13493.45 951
13494.55 1000
13495.65 1116
13496.75 1119
13497.84 1062
13498.94 1046
13500.04 1135
13501.14 1129
13502.23 1149
13503.33 1116
13504.43 1117
13505.53 1062
13506.63 1023
13507.72 1019
13508.82 957
13509.92 918
13511.02 895
13512.12 882
13513.21 846
13514.31 769
13515.41 812
13516.51 774
13517.61 801
13518.70 745
13519.80 703
13520.90 676
13522.00 677
13523.10 662
13524.20 654
13525.30 712
13526.39 639
13527.49 670
13528.59 698
13529.69 679
13530.79 613
13531.89 640
13532.99 628
13534.09 701
13535.18 629
13536.28 574
13537.38 618
13538.48 627
13539.58 581
13540.68 604
13541.78 594
13542.88 584
13543.98 593
13545.08 616
13546.18 630
13547.28 596
13548.38 627
13549.48 593
13550.57 562
13551.67 584
13552.77 564
13553.87 550
13554.97 582
13556.07 562
13557.17 583
13558.27 559
13559.37 550
13560.47 602
13561.57 585
13562.67 610
13563.77 621
13564.87 592
13565.97 550
13567.07 551
13568.17 623
13569.28 543
13570.38 572
13571.48 599
13572.58 587
13573.68 578
13574.78 575
13575.88 560
13576.98 570
13578.08 612
13579.18 578
13580.28 590
13581.38 589
13582.48 574
13583.58 610
13584.69 555
13585.79 573
13586.89 582
13587.99 576
13589.09 572
13590.19 599
13591.29 671
13592.39 566
13593.49 605
13594.60 655
13595.70 632
13596.80 617
13597.90 605
13599.00 630
13600.10 683
13601.21 700
13602.31 647
13603.41 606
13604.51 605
13605.61 696
13606.71 620
13607.82 615
13608.92 633
13610.02 648
13611.12 630
13612.22 583
13613.33 641
13614.43 647
13615.53 623
13616.63 689
13617.74 666
13618.84 620
13619.94 638
13621.04 603
13622.15 646
13623.25 651
13624.35 625
13625.45 696
13626.56 603
13627.66 658
13628.76 716
13629.86 699
13630.97 689
13632.07 662
13633.17 675
13634.28 693
13635.38 683
13636.48 686
13637.59 716
13638.69 633
13639.79 710
13640.90 706
13642.00 693
13643.10 654
13644.21 634
13645.31 624
13646.41 661
13647.52 635
13648.62 622
13649.72 646
13650.83 589
13651.93 679
13653.03 620
13654.14 605
13655.24 568
13656.35 627
13657.45 648
13658.55 637
13659.66 592
13660.76 599
13661.87 604
13662.97 594
13664.07 550
13665.18 554
13666.28 547
13667.39 615
13668.49 606
13669.60 566
13670.70 534
13671.81 535
13672.91 601
13674.01 620
13675.12 573
13676.22 596
13677.33 598
13678.43 564
13679.54 615
13680.64 588
13681.75 622
13682.85 596
13683.96 561
13685.06 594
13686.17 642
13687.27 617
13688.38 642
13689.48 679
13690.59 608
13691.69 572
13692.80 652
13693.91 666
13695.01 665
13696.12 659
13697.22 658
13698.33 686
13699.43 655
13700.54 645
13701.64 671
13702.75 659
13703.86 691
13704.96 710
13706.07 673
13707.17 721
13708.28 734
13709.39 739
13710.49 678
13711.60 706
13712.70 713
13713.81 674
13714.92 702
13716.02 788
13717.13 770
13718.24 709
13719.34 721
13720.45 818
13721.56 833
13722.66 811
13723.77 863
13724.88 884
13725.98 778
13727.09 849
13728.20 854
13729.30 871
13730.41 886
13731.52 904
13732.62 878
13733.73 881
13734.84 866
13735.94 886
13737.05 953
13738.16 861
13739.27 830
13740.37 957
13741.48 971
13742.59 906
13743.70 919
13744.80 923
13745.91 946
13747.02 939
13748.13 940
13749.23 941
13750.34 977
13751.45 1037
13752.56 1037
13753.67 1060
13754.77 1033
13755.88 1066
13756.99 1077
13758.10 1081
13759.21 1147
13760.31 1210
13761.42 1280
13762.53 1391
13763.64 1356
13764.75 1380
13765.85 1571
13766.96 1617
13768.07 1641
13769.18 1687
13770.29 1747
13771.40 1799
13772.51 1927
13773.61 1878
13774.72 1791
13775.83 1721
13776.94 1740
13778.05 1688
13779.16 1626
13780.27 1612
13781.38 1534
13782.48 1362
13783.59 1282
13784.70 1288
13785.81 1218
13786.92 1171
13788.03 1125
13789.14 1097
13790.25 1043
13791.36 1061
13792.47 985
13793.58 953
13794.69 985
13795.80 1010
13796.91 976
13798.02 910
13799.13 893
13800.24 973
13801.35 985
13802.45 944
13803.56 917
13804.67 958
13805.78 912
13806.89 953
13808.00 933
13809.11 859
13810.22 867
13811.34 887
13812.45 910
13813.56 852
13814.67 848
13815.78 814
13816.89 837
13818.00 883
13819.11 822
13820.22 817
13821.33 811
13822.44 843
13823.55 844
13824.66 760
13825.77 768
13826.88 793
13827.99 795
13829.10 739
13830.22 717
13831.33 692
13832.44 754
13833.55 781
13834.66 749
13835.77 769
13836.88 773
13837.99 775
13839.10 760
13840.22 777
13841.33 728
13842.44 752
13843.55 744
13844.66 838
13845.77 807
13846.88 789
13848.00 745
13849.11 777
13850.22 799
13851.33 821
13852.44 795
13853.56 809
13854.67 856
13855.78 867
13856.89 822
13858.00 824
13859.12 865
13860.23 860
13861.34 791
13862.45 853
13863.56 815
13864.68 832
13865.79 846
13866.90 903
13868.01 873
13869.13 855
13870.24 846
13871.35 884
13872.46 915
13873.58 861
13874.69 850
13875.80 855
13876.91 992
13878.03 923
13879.14 853
13880.25 978
13881.37 959
13882.48 943
13883.59 976
13884.71 971
13885.82 988
13886.93 1035
13888.05 1036
13889.16 1120
13890.27 1143
13891.39 1064
13892.50 1131
13893.61 1128
13894.73 1138
13895.84 1145
13896.95 1125
13898.07 1096
13899.18 1089
13900.29 1044
13901.41 967
13902.52 964
13903.64 929
13904.75 938
13905.86 905
13906.98 873
13908.09 822
13909.21 852
13910.32 867
13911.43 864
13912.55 854
13913.66 810
13914.78 783
13915.89 739
13917.01 787
13918.12 823
13919.24 808
13920.35 762
13921.46 748
13922.58 793
13923.69 785
13924.81 740
13925.92 810
13927.04 719
13928.15 790
13929.27 763
13930.38 801
13931.50 789
13932.61 751
13933.73 742
13934.84 708
13935.96 734
13937.07 788
13938.19 805
13939.30 799
13940.42 793
13941.54 758
13942.65 802
13943.77 785
13944.88 750
13946.00 713
13947.11 708
13948.23 725
13949.34 685
13950.46 689
13951.58 705
13952.69 667
13953.81 673
13954.92 689
13956.04 661
13957.16 691
13958.27 721
13959.39 745
13960.50 685
13961.62 709
13962.74 684
13963.85 655
13964.97 726
13966.09 700
13967.20 705
13968.32 758
13969.44 709
13970.55 708
13971.67 702
13972.79 750
13973.90 827
13975.02 688
13976.14 642
13977.25 699
13978.37 692
13979.49 709
13980.60 683
13981.72 656
13982.84 641
13983.95 604
13985.07 686
13986.19 650
13987.31 690
13988.42 649
13989.54 643
13990.66 666
13991.78 653
13992.89 714
13994.01 653
13995.13 626
13996.25 673
13997.36 694
13998.48 604
13999.60 637
14000.72 631
14001.83 689
14002.95 660
14004.07 653
14005.19 682
14006.31 666
14007.42 727
14008.54 722
14009.66 643
14010.78 666
14011.90 696
14013.02 691
14014.13 646
14015.25 648
14016.37 674
14017.49 671
14018.61 725
14019.73 698
14020.84 652
14021.96 699
14023.08 680
14024.20 702
14025.32 661
14026.44 746
14027.56 727
14028.68 721
14029.80 710
14030.91 730
14032.03 661
14033.15 743
14034.27 740
14035.39 741
14036.51 745
14037.63 765
14038.75 715
14039.87 713
14040.99 705
14042.11 739
14043.23 797
14044.35 825
14045.47 802
14046.58 765
14047.70 792
14048.82 762
14049.94 811
14051.06 826
14052.18 824
14053.30 864
14054.42 850
14055.54 852
14056.66 879
14057.78 900
14058.90 875
14060.02 832
14061.14 959
14062.26 945
14063.38 973
14064.51 963
14065.63 1023
14066.75 987
14067.87 962
14068.99 1030
14070.11 1006
14071.23 1090
14072.35 1143
14073.47 1150
14074.59 1166
14075.71 1133
14076.83 1174
14077.95 1194
14079.07 1252
14080.19 1266
14081.32 1270
14082.44 1288
14083.56 1255
14084.68 1292
14085.80 1313
14086.92 1424
14088.04 1340
14089.16 1385
14090.29 1482
14091.41 1521
14092.53 1536
14093.65 1576
14094.77 1622
14095.89 1615
14097.01 1681
14098.14 1632
14099.26 1630
14100.38 1569
14101.50 1553
14102.62 1547
14103.75 1493
14104.87 1425
14105.99 1327
14107.11 1240
14108.23 1238
14109.36 1156
14110.48 1088
14111.60 1084
14112.72 1086
14113.84 943
14114.97 967
14116.09 953
14117.21 934
14118.33 868
14119.46 809
14120.58 824
14121.70 818
14122.82 822
14123.95 818
14125.07 819
14126.19 751
14127.32 783
14128.44 795
14129.56 745
14130.68 786
14131.81 821
14132.93 756
14134.05 717
14135.18 739
14136.30 714
14137.42 756
14138.55 695
14139.67 715
14140.79 753
14141.92 704
14143.04 697
14144.16 677
14145.29 705
14146.41 720
14147.54 701
14148.66 711
14149.78 683
14150.91 699
14152.03 707
14153.15 717
14154.28 688
14155.40 679
14156.53 691
14157.65 712
14158.77 695
14159.90 708
14161.02 657
14162.15 687
14163.27 683
14164.40 640
14165.52 646
14166.64 652
14167.77 693
14168.89 662
14170.02 664
14171.14 606
14172.27 685
14173.39 670
14174.52 629
14175.64 603
14176.77 674
14177.89 668
14179.02 655
14180.14 621
14181.27 665
14182.39 736
14183.52 730
14184.64 687
14185.77 654
14186.89 702
14188.02 667
14189.14 664
14190.27 661
14191.39 644
14192.52 652
14193.64 630
14194.77 645
14195.90 629
14197.02 683
14198.15 638
14199.27 627
14200.40 594
14201.52 630
14202.65 626
14203.78 598
14204.90 601
14206.03 639
14207.15 608
14208.28 604
14209.41 560
14210.53 576
14211.66 561
14212.78 608
14213.91 632
14215.04 643
14216.16 645
14217.29 656
14218.42 622
14219.54 588
14220.67 600
14221.80 606
14222.92 580
14224.05 641
14225.18 618
14226.30 585
14227.43 605
14228.56 624
14229.68 587
14230.81 594
14231.94 526
14233.06 570
14234.19 585
14235.32 567
14236.45 554
14237.57 562
14238.70 546
14239.83 585
14240.96 574
14242.08 565
14243.21 571
14244.34 568
14245.47 519
14246.59 534
14247.72 589
14248.85 592
14249.98 564
14251.10 528
14252.23 515
14253.36 517
14254.49 513
14255.62 544
14256.74 515
14257.87 517
14259.00 530
14260.13 489
14261.26 472
14262.38 523
14263.51 515
14264.64 442
14265.77 450
14266.90 487
14268.03 495
14269.15 504
14270.28 509
14271.41 502
14272.54 487
14273.67 440
14274.80 456
14275.93 530
14277.06 516
14278.18 489
14279.31 562
14280.44 510
14281.57 449
14282.70 492
14283.83 465
14284.96 445
14286.09 453
14287.22 445
14288.35 453
14289.48 466
14290.60 499
14291.73 468
14292.86 467
14293.99 425
14295.12 406
14296.25 440
14297.38 413
14298.51 458
14299.64 454
14300.77 460
14301.90 380
14303.03 411
14304.16 423
14305.29 415
14306.42 458
14307.55 404
14308.68 398
14309.81 419
14310.94 400
14312.07 417
14313.20 409
14314.33 441
14315.46 415
14316.59 398
14317.72 365
14318.85 397
14319.98 421
14321.11 353
14322.24 375
14323.38 409
14324.51 387
14325.64 374
14326.77 413
14327.90 365
14329.03 397
14330.16 402
14331.29 418
14332.42 421
14333.55 372
14334.68 406
14335.82 379
14336.95 395
14338.08 408
14339.21 383
14340.34 389
14341.47 387
14342.60 377
14343.73 399
14344.87 407
14346.00 351
14347.13 404
14348.26 405
14349.39 387
14350.52 383
14351.66 383
14352.79 414
14353.92 379
14355.05 405
14356.18 391
14357.32 352
14358.45 356
14359.58 356
14360.71 388
14361.84 406
14362.98 399
14364.11 369
14365.24 386
14366.37 371
14367.51 404
14368.64 405
14369.77 412
14370.90 405
14372.04 415
14373.17 397
14374.30 393
14375.43 366
14376.57 393
14377.70 417
14378.83 366
14379.97 363
14381.10 353
14382.23 380
14383.36 414
14384.50 375
14385.63 390
14386.76 390
14387.90 424
14389.03 420
14390.16 397
14391.30 409
14392.43 379
14393.56 356
14394.70 391
14395.83 420
14396.96 386
14398.10 375
14399.23 355
14400.37 374
14401.50 398
14402.63 419
14403.77 343
14404.90 355
14406.03 426
14407.17 376
14408.30 363
14409.44 405
14410.57 419
14411.70 411
14412.84 420
14413.97 381
14415.11 408
14416.24 451
14417.38 432
14418.51 389
14419.64 393
14420.78 379
14421.91 403
14423.05 458
14424.18 400
14425.32 376
14426.45 426
14427.59 430
14428.72 418
14429.86 451
14430.99 460
14432.13 473
14433.26 407
14434.40 425
14435.53 439
14436.67 405
14437.80 459
14438.94 412
14440.07 387
14441.21 428
14442.34 427
14443.48 481
14444.61 371
14445.75 427
14446.89 416
14448.02 447
14449.16 422
14450.29 405
14451.43 397
14452.56 411
14453.70 407
14454.84 413
14455.97 383
14457.11 379
14458.24 400
14459.38 381
14460.52 415
14461.65 417
14462.79 396
14463.92 387
14465.06 387
14466.20 379
14467.33 382
14468.47 402
14469.61 395
14470.74 395
14471.88 363
14473.02 368
14474.15 365
14475.29 397
14476.43 402
14477.56 397
14478.70 369
14479.84 429
14480.97 432
14482.11 407
14483.25 427
14484.38 431
14485.52 419
14486.66 401
14487.79 397
14488.93 396
14490.07 411
14491.21 424
14492.34 407
14493.48 427
14494.62 418
14495.76 418
14496.89 418
14498.03 436
14499.17 399
14500.31 415
14501.44 412
14502.58 448
14503.72 422
14504.86 446
14506.00 436
14507.13 438
14508.27 409
14509.41 420
14510.55 456
14511.69 425
14512.82 410
14513.96 407
14515.10 463
14516.24 449
14517.38 436
14518.51 448
14519.65 442
14520.79 392
14521.93 400
14523.07 413
14524.21 462
14525.35 510
14526.48 474
14527.62 443
14528.76 449
14529.90 445
14531.04 467
14532.18 461
14533.32 466
14534.46 407
14535.60 441
14536.73 434
14537.87 405
14539.01 399
14540.15 374
14541.29 402
14542.43 385
14543.57 389
14544.71 379
14545.85 405
14546.99 417
14548.13 402
14549.27 430
14550.41 389
14551.55 421
14552.69 403
14553.83 426
14554.97 415
14556.11 439
14557.25 435
14558.39 430
14559.53 412
14560.67 392
14561.81 399
14562.95 436
14564.09 435
14565.23 443
14566.37 460
14567.51 428
14568.65 447
14569.79 436
14570.93 426
14572.07 432
14573.21 420
14574.35 437
14575.49 436
14576.63 427
14577.77 427
14578.91 452
14580.05 467
14581.19 453
14582.33 493
14583.48 456
14584.62 412
14585.76 488
14586.90 481
14588.04 466
14589.18 508
14590.32 491
14591.46 511
14592.60 503
14593.75 476
14594.89 456
14596.03 475
14597.17 483
14598.31 495
14599.45 503
14600.59 524
14601.74 560
14602.88 543
14604.02 511
14605.16 517
14606.30 526
14607.44 521
14608.59 483
14609.73 516
14610.87 556
14612.01 534
14613.15 537
14614.30 550
14615.44 552
14616.58 587
14617.72 524
14618.87 599
14620.01 533
14621.15 590
14622.29 587
14623.44 602
14624.58 625
14625.72 628
14626.86 693
14628.01 660
14629.15 696
14630.29 743
14631.43 766
14632.58 763
14633.72 709
14634.86 753
14636.01 671
14637.15 687
14638.29 665
14639.44 704
14640.58 660
14641.72 622
14642.86 616
14644.01 607
14645.15 594
14646.29 606
14647.44 559
14648.58 509
14649.73 538
14650.87 509
14652.01 494
14653.16 496
14654.30 513
14655.44 470
14656.59 484
14657.73 462
14658.87 449
14660.02 507
14661.16 442
14662.31 403
14663.45 438
14664.59 420
14665.74 381
14666.88 369
14668.03 375
14669.17 431
14670.32 463
14671.46 414
14672.60 418
14673.75 386
14674.89 359
14676.04 393
14677.18 401
14678.33 403
14679.47 388
14680.62 368
14681.76 392
14682.91 373
14684.05 363
14685.20 375
14686.34 356
14687.49 341
14688.63 355
14689.78 383
14690.92 376
14692.07 400
14693.21 353
14694.36 335
14695.50 363
14696.65 358
14697.79 346
14698.94 346
14700.08 368
14701.23 375
14702.38 340
14703.52 331
14704.67 341
14705.81 349
14706.96 327
14708.10 312
14709.25 359
14710.40 351
14711.54 312
14712.69 306
14713.83 310
14714.98 302
14716.13 336
14717.27 349
14718.42 352
14719.56 344
14720.71 333
14721.86 299
14723.00 332
14724.15 341
14725.30 330
14726.44 316
14727.59 340
14728.74 309
14729.88 305
14731.03 320
14732.18 324
14733.32 355
14734.47 327
14735.62 346
14736.76 359
14737.91 360
14739.06 324
14740.20 296
14741.35 344
14742.50 320
14743.65 339
14744.79 326
14745.94 359
14747.09 342
14748.23 335
14749.38 289
14750.53 316
14751.68 330
14752.82 316
14753.97 312
14755.12 307
14756.27 300
14757.42 324
14758.56 315
14759.71 297
14760.86 306
14762.01 346
14763.15 269
14764.30 314
14765.45 303
14766.60 278
14767.75 289
14768.90 315
14770.04 308
14771.19 292
14772.34 267
14773.49 309
14774.64 282
14775.79 304
14776.93 288
14778.08 270
14779.23 305
14780.38 291
14781.53 276
14782.68 275
14783.83 301
14784.97 289
14786.12 284
14787.27 286
14788.42 290
14789.57 266
14790.72 273
14791.87 294
14793.02 266
14794.17 252
14795.32 300
14796.46 285
14797.61 269
14798.76 276
14799.91 290
14801.06 269
14802.21 238
14803.36 241
14804.51 273
14805.66 290
14806.81 278
14807.96 269
14809.11 267
14810.26 293
14811.41 272
14812.56 240
14813.71 251
14814.86 251
14816.01 261
14817.16 255
14818.31 271
14819.46 301
14820.61 304
14821.76 276
14822.91 245
14824.06 275
14825.21 277
14826.36 270
14827.51 253
14828.66 264
14829.81 261
14830.96 275
14832.11 255
14833.26 225
14834.42 251
14835.57 255
14836.72 274
14837.87 279
14839.02 243
14840.17 229
14841.32 237
14842.47 260
14843.62 242
14844.77 243
14845.92 252
14847.08 309
14848.23 274
14849.38 239
14850.53 240
14851.68 256
14852.83 245
14853.98 253
14855.14 263
14856.29 261
14857.44 253
14858.59 262
14859.74 257
14860.89 243
14862.05 260
14863.20 266
14864.35 264
14865.50 240
14866.65 246
14867.81 258
14868.96 256
14870.11 240
14871.26 266
14872.41 248
14873.57 244
14874.72 251
14875.87 261
14877.02 247
14878.18 259
14879.33 298
14880.48 256
14881.63 250
14882.79 266
14883.94 266
14885.09 293
14886.24 285
14887.40 264
14888.55 251
14889.70 215
14890.86 292
14892.01 237
14893.16 246
14894.31 260
14895.47 269
14896.62 267
14897.77 262
14898.93 243
14900.08 272
14901.23 301
14902.39 258
14903.54 272
14904.69 308
14905.85 267
14907.00 259
14908.16 263
14909.31 261
14910.46 294
14911.62 263
14912.77 303
14913.92 295
14915.08 310
14916.23 317
14917.39 271
14918.54 275
14919.69 323
14920.85 277
14922.00 283
14923.16 296
14924.31 300
14925.46 280
14926.62 310
14927.77 318
14928.93 311
14930.08 296
14931.24 307
14932.39 300
14933.55 297
14934.70 334
14935.85 320
14937.01 275
14938.16 293
14939.32 313
14940.47 307
14941.63 309
14942.78 320
14943.94 356
14945.09 353
14946.25 411
14947.40 383
14948.56 353
14949.71 341
14950.87 370
14952.03 330
14953.18 349
14954.34 337
14955.49 335
14956.65 337
14957.80 375
14958.96 361
14960.11 413
14961.27 386
14962.42 351
14963.58 360
14964.74 354
14965.89 369
14967.05 377
14968.20 360
14969.36 379
14970.52 377
14971.67 358
14972.83 333
14973.98 345
14975.14 323
14976.30 308
14977.45 307
14978.61 297
14979.77 321
14980.92 304
14982.08 307
14983.24 285
14984.39 292
14985.55 262
14986.70 273
14987.86 269
14989.02 262
14990.18 326
14991.33 311
14992.49 303
14993.65 273
14994.80 286
14995.96 274
14997.12 256
14998.27 290
14999.43 277
15000.59 253
15001.75 256
15002.90 330
15004.06 240
15005.22 242
15006.37 213
15007.53 238
15008.69 256
15009.85 231
15011.00 263
15012.16 247
15013.32 237
15014.48 243
15015.64 270
15016.79 232
15017.95 217
15019.11 234
15020.27 243
15021.43 227
15022.58 253
15023.74 227
15024.90 252
15026.06 256
15027.22 246
15028.37 230
15029.53 244
15030.69 240
15031.85 215
15033.01 240
15034.17 259
15035.32 236
15036.48 256
15037.64 229
15038.80 231
15039.96 214
15041.12 246
15042.28 243
15043.44 222
15044.59 207
15045.75 227
15046.91 239
15048.07 265
15049.23 250
15050.39 236
15051.55 216
15052.71 256
15053.87 247
15055.03 245
15056.19 210
15057.35 196
15058.50 236
15059.66 239
15060.82 250
15061.98 242
15063.14 191
15064.30 198
15065.46 222
15066.62 270
15067.78 235
15068.94 231
15070.10 193
15071.26 209
15072.42 195
15073.58 211
15074.74 226
15075.90 226
15077.06 246
15078.22 255
15079.38 259
15080.54 209
15081.70 272
15082.86 235
15084.02 218
15085.18 209
15086.34 229
15087.50 222
15088.67 218
15089.83 236
15090.99 226
15092.15 203
15093.31 229
15094.47 231
15095.63 203
15096.79 257
15097.95 244
15099.11 203
15100.27 240
15101.43 259
15102.60 234
15103.76 210
15104.92 194
15106.08 213
15107.24 235
15108.40 246
15109.56 203
15110.72 221
15111.89 233
15113.05 217
15114.21 218
15115.37 210
15116.53 227
15117.69 227
15118.86 198
15120.02 236
15121.18 240
15122.34 250
15123.50 254
15124.67 232
15125.83 220
15126.99 230
15128.15 241
15129.31 237
15130.48 235
15131.64 246
15132.80 230
15133.96 239
15135.13 195
15136.29 205
15137.45 210
15138.61 216
15139.78 253
15140.94 252
15142.10 273
15143.26 234
15144.43 244
15145.59 233
15146.75 223
15147.91 220
15149.08 231
15150.24 223
15151.40 231
15152.57 237
15153.73 223
15154.89 244
15156.06 225
15157.22 281
15158.38 276
15159.55 276
15160.71 266
15161.87 261
15163.04 249
15164.20 244
15165.36 256
15166.53 262
15167.69 285
15168.85 259
15170.02 268
15171.18 258
15172.35 266
15173.51 250
15174.67 276
15175.84 275
15177.00 262
15178.17 230
15179.33 256
15180.49 279
15181.66 281
15182.82 240
15183.99 288
15185.15 276
15186.31 262
15187.48 283
15188.64 253
15189.81 253
15190.97 291
15192.14 272
15193.30 252
15194.47 244
15195.63 266
15196.80 294
15197.96 316
15199.13 257
15200.29 287
15201.46 263
15202.62 302
15203.79 334
15204.95 283
15206.12 273
15207.28 279
15208.45 321
15209.61 289
15210.78 300
15211.94 291
15213.11 296
15214.27 289
15215.44 310
15216.60 352
15217.77 315
15218.93 369
15220.10 318
15221.27 299
15222.43 340
15223.60 347
15224.76 392
15225.93 360
15227.10 318
15228.26 343
15229.43 362
15230.59 378
15231.76 383
15232.93 393
15234.09 407
15235.26 381
15236.42 384
15237.59 366
15238.76 393
15239.92 372
15241.09 337
15242.26 338
15243.42 360
15244.59 352
15245.76 340
15246.92 291
15248.09 272
15249.26 284
15250.42 299
15251.59 349
15252.76 293
15253.92 260
15255.09 297
15256.26 308
15257.43 282
15258.59 255
15259.76 285
15260.93 281
15262.09 283
15263.26 250
15264.43 274
15265.60 288
15266.76 239
15267.93 263
15269.10 292
15270.27 309
15271.43 226
15272.60 227
15273.77 294
15274.94 302
15276.10 277
15277.27 259
15278.44 261
15279.61 229
15280.78 272
15281.94 245
15283.11 250
15284.28 255
15285.45 249
15286.62 246
15287.79 272
15288.95 282
15290.12 252
15291.29 285
15292.46 268
15293.63 232
15294.80 213
15295.96 228
15297.13 254
15298.30 255
15299.47 256
15300.64 266
15301.81 250
15302.98 264
15304.15 260
15305.31 244
15306.48 286
15307.65 283
15308.82 258
15309.99 278
15311.16 261
15312.33 227
15313.50 218
15314.67 232
15315.84 250
15317.01 285
15318.18 270
15319.34 284
15320.51 247
15321.68 257
15322.85 264
15324.02 260
15325.19 244
15326.36 251
15327.53 246
15328.70 263
15329.87 234
15331.04 258
15332.21 268
15333.38 228
15334.55 284
15335.72 267
15336.89 269
15338.06 269
15339.23 254
15340.40 265
15341.57 294
15342.74 281
15343.91 304
15345.08 297
15346.26 285
15347.43 289
15348.60 283
15349.77 259
15350.94 258
15352.11 280
15353.28 295
15354.45 304
15355.62 318
15356.79 335
15357.96 295
15359.13 296
15360.30 323
15361.48 299
15362.65 302
15363.82 307
15364.99 321
15366.16 301
15367.33 293
15368.50 314
15369.67 316
15370.85 307
15372.02 310
15373.19 295
15374.36 334
15375.53 347
15376.70 361
15377.88 363
15379.05 320
15380.22 300
15381.39 307
15382.56 339
15383.73 318
15384.91 319
15386.08 376
15387.25 349
15388.42 328
15389.59 345
15390.77 369
15391.94 373
15393.11 371
15394.28 354
15395.46 360
15396.63 364
15397.80 350
15398.97 370
15400.15 346
15401.32 332
15402.49 301
15403.66 302
15404.84 270
15406.01 265
15407.18 268
15408.36 268
15409.53 257
15410.70 283
15411.87 273
15413.05 244
15414.22 261
15415.39 250
15416.57 245
15417.74 262
15418.91 267
15420.09 241
15421.26 229
15422.43 241
15423.61 255
15424.78 269
15425.95 236
15427.13 235
15428.30 233
15429.47 229
15430.65 218
15431.82 222
15433.00 238
15434.17 257
15435.34 247
15436.52 244
15437.69 217
15438.87 240
15440.04 237
15441.21 224
15442.39 201
15443.56 254
15444.74 248
15445.91 240
15447.09 226
15448.26 250
15449.43 231
15450.61 271
15451.78 244
15452.96 232
15454.13 247
15455.31 250
15456.48 220
15457.66 238
15458.83 221
15460.01 239
15461.18 255
15462.36 268
15463.53 215
15464.71 258
15465.88 277
15467.06 260
15468.23 290
15469.41 256
15470.58 274
15471.76 270
15472.93 230
15474.11 230
15475.28 293
15476.46 277
15477.63 264
15478.81 235
15479.99 227
15481.16 235
15482.34 267
15483.51 251
15484.69 229
15485.86 218
15487.04 243
15488.22 225
15489.39 241
15490.57 243
15491.74 222
15492.92 255
15494.10 281
15495.27 259
15496.45 247
15497.62 235
15498.80 243
15499.98 252
15501.15 251
15502.33 260
15503.51 251
15504.68 272
15505.86 251
15507.04 276
15508.21 292
15509.39 266
15510.57 243
15511.74 258
15512.92 241
15514.10 255
15515.27 259
15516.45 289
15517.63 297
15518.81 290
15519.98 260
15521.16 209
15522.34 226
15523.51 257
15524.69 269
15525.87 296
15527.05 289
15528.22 289
15529.40 280
15530.58 263
15531.76 238
15532.93 251
15534.11 273
15535.29 246
15536.47 272
15537.64 278
15538.82 291
15540.00 272
15541.18 281
15542.36 283
15543.53 272
15544.71 279
15545.89 284
15547.07 244
15548.25 306
15549.43 300
15550.60 296
15551.78 294
15552.96 279
15554.14 302
15555.32 291
15556.50 255
15557.67 299
15558.85 300
15560.03 269
15561.21 312
15562.39 307
15563.57 287
15564.75 294
15565.93 356
15567.10 346
15568.28 335
15569.46 307
15570.64 340
15571.82 355
15573.00 311
15574.18 347
15575.36 301
15576.54 334
15577.72 325
15578.90 345
15580.08 346
15581.26 321
15582.43 321
15583.61 317
15584.79 358
15585.97 363
15587.15 371
15588.33 371
15589.51 387
15590.69 353
15591.87 318
15593.05 360
15594.23 352
15595.41 410
15596.59 375
15597.77 381
15598.95 409
15600.13 407
15601.31 412
15602.49 364
15603.67 391
15604.85 447
15606.03 394
15607.21 420
15608.40 449
15609.58 472
15610.76 426
15611.94 438
15613.12 426
15614.30 431
15615.48 438
15616.66 470
15617.84 498
15619.02 457
15620.20 438
15621.38 451
15622.56 441
15623.75 500
15624.93 507
15626.11 468
15627.29 494
15628.47 474
15629.65 502
15630.83 485
15632.01 518
15633.20 526
15634.38 513
15635.56 484
15636.74 495
15637.92 508
15639.10 519
15640.29 509
15641.47 541
15642.65 514
15643.83 569
15645.01 565
15646.19 630
15647.38 561
15648.56 542
15649.74 585
15650.92 559
15652.10 586
15653.29 605
15654.47 622
15655.65 585
15656.83 588
15658.02 566
15659.20 569
15660.38 604
15661.56 628
15662.75 587
15663.93 625
15665.11 612
15666.29 542
15667.48 564
15668.66 630
15669.84 578
15671.03 544
15672.21 545
15673.39 545
15674.57 564
15675.76 536
15676.94 543
15678.12 524
15679.31 497
15680.49 550
15681.67 545
15682.86 573
15684.04 550
15685.22 553
15686.41 541
15687.59 556
15688.77 576
15689.96 566
15691.14 553
15692.32 511
15693.51 591
15694.69 578
15695.88 585
15697.06 588
15698.24 579
15699.43 590
15700.61 612
15701.80 640
15702.98 591
15704.16 649
15705.35 648
15706.53 617
15707.72 576
15708.90 605
15710.09 687
15711.27 685
15712.45 700
15713.64 693
15714.82 702
15716.01 707
15717.19 716
15718.38 655
15719.56 669
15720.75 687
15721.93 708
15723.12 661
15724.30 658
15725.49 719
15726.67 660
15727.86 683
15729.04 660
15730.23 666
15731.41 663
15732.60 655
15733.78 677
15734.97 652
15736.15 687
15737.34 712
15738.52 706
15739.71 770
15740.89 723
15742.08 701
15743.27 698
15744.45 751
15745.64 780
15746.82 797
15748.01 760
15749.19 756
15750.38 754
15751.57 761
15752.75 791
15753.94 810
15755.12 770
15756.31 814
15757.50 754
15758.68 739
15759.87 790
15761.05 789
15762.24 759
15763.43 711
15764.61 699
15765.80 704
15766.99 612
15768.17 639
15769.36 620
15770.55 630
15771.73 647
15772.92 602
15774.11 635
15775.29 601
15776.48 580
15777.67 585
15778.85 566
15780.04 602
15781.23 541
15782.42 576
15783.60 612
15784.79 553
15785.98 549
15787.16 543
15788.35 542
15789.54 537
15790.73 509
15791.91 505
15793.10 500
15794.29 550
15795.48 510
15796.66 504
15797.85 549
15799.04 462
15800.23 490
15801.41 452
15802.60 462
15803.79 423
15804.98 456
15806.17 482
15807.35 451
15808.54 435
15809.73 470
15810.92 469
15812.11 467
15813.30 447
15814.48 445
15815.67 430
15816.86 435
15818.05 439
15819.24 455
15820.43 465
15821.61 456
15822.80 488
15823.99 455
15825.18 434
15826.37 445
15827.56 442
15828.75 437
15829.94 437
15831.12 481
15832.31 461
15833.50 460
15834.69 408
15835.88 421
15837.07 424
15838.26 425
15839.45 428
15840.64 416
15841.83 364
15843.02 389
15844.21 397
15845.39 438
15846.58 441
15847.77 394
15848.96 393
15850.15 417
15851.34 410
15852.53 420
15853.72 446
15854.91 409
15856.10 463
15857.29 455
15858.48 388
15859.67 427
15860.86 400
15862.05 442
15863.24 460
15864.43 441
15865.62 448
15866.81 415
15868.00 456
15869.19 397
15870.38 409
15871.57 425
15872.76 458
15873.96 487
15875.15 440
15876.34 464
15877.53 457
15878.72 488
15879.91 462
15881.10 446
15882.29 443
15883.48 465
15884.67 456
15885.86 427
15887.05 461
15888.25 420
15889.44 472
15890.63 511
15891.82 510
15893.01 487
15894.20 557
15895.39 577
15896.58 563
15897.78 544
15898.97 533
15900.16 574
15901.35 549
15902.54 561
15903.73 580
15904.92 559
15906.12 574
15907.31 558
15908.50 580
15909.69 582
15910.88 619
15912.08 584
15913.27 591
15914.46 592
15915.65 562
15916.84 554
15918.04 556
15919.23 545
15920.42 544
15921.61 598
15922.81 617
15924.00 572
15925.19 564
15926.38 609
15927.58 581
15928.77 614
15929.96 597
15931.15 535
15932.35 604
15933.54 579
15934.73 555
15935.92 506
15937.12 514
15938.31 510
15939.50 542
15940.70 515
15941.89 501
15943.08 452
15944.28 465
15945.47 420
15946.66 454
15947.86 445
15949.05 403
15950.24 426
15951.44 434
15952.63 414
15953.82 405
15955.02 402
15956.21 385
15957.40 377
15958.60 351
15959.79 370
15960.99 351
15962.18 351
15963.37 318
15964.57 340
15965.76 370
15966.96 332
15968.15 306
15969.34 294
15970.54 306
15971.73 309
15972.93 340
15974.12 337
15975.31 294
15976.51 317
15977.70 302
15978.90 355
15980.09 343
15981.29 311
15982.48 331
15983.68 291
15984.87 300
15986.07 286
15987.26 309
15988.46 311
15989.65 316
15990.85 304
15992.04 287
15993.24 302
15994.43 302
15995.63 270
15996.82 291
15998.02 297
15999.21 278
16000.41 280
16001.60 287
16002.80 268
16003.99 282
16005.19 280
16006.38 270
16007.58 281
16008.77 273
16009.97 254
16011.17 300
16012.36 314
16013.56 321
16014.75 306
16015.95 283
16017.14 288
16018.34 255
16019.54 273
16020.73 259
16021.93 276
16023.13 288
16024.32 303
16025.52 287
16026.71 282
16027.91 283
16029.11 287
16030.30 281
16031.50 262
16032.70 313
16033.89 301
16035.09 308
16036.29 297
16037.48 280
16038.68 288
16039.88 287
16041.07 282
16042.27 265
16043.47 250
16044.66 287
16045.86 306
16047.06 262
16048.25 263
16049.45 233
16050.65 288
16051.85 281
16053.04 286
16054.24 272
16055.44 249
16056.64 268
16057.83 294
16059.03 327
16060.23 284
16061.43 269
16062.62 255
16063.82 257
16065.02 272
16066.22 251
16067.41 279
16068.61 264
16069.81 264
16071.01 235
16072.21 243
16073.40 250
16074.60 272
16075.80 250
16077.00 236
16078.20 276
16079.39 259
16080.59 226
16081.79 229
16082.99 243
16084.19 222
16085.39 250
16086.58 243
16087.78 268
16088.98 243
16090.18 244
16091.38 254
16092.58 235
16093.78 256
16094.98 241
16096.17 250
16097.37 237
16098.57 260
16099.77 258
16100.97 253
16102.17 224
16103.37 235
16104.57 239
16105.77 262
16106.97 239
16108.17 265
16109.36 241
16110.56 246
16111.76 247
16112.96 219
16114.16 255
16115.36 237
16116.56 234
16117.76 213
16118.96 207
16120.16 227
16121.36 246
16122.56 241
16123.76 220
16124.96 238
16126.16 239
16127.36 233
16128.56 230
16129.76 205
16130.96 248
16132.16 247
16133.36 223
16134.56 251
16135.76 211
16136.96 224
16138.16 232
16139.36 235
16140.56 215
16141.76 234
16142.97 221
16144.17 228
16145.37 231
16146.57 208
16147.77 206
16148.97 247
16150.17 229
16151.37 220
16152.57 218
16153.77 252
16154.97 245
16156.18 240
16157.38 195
16158.58 219
16159.78 258
16160.98 236
16162.18 235
16163.38 220
16164.58 231
16165.79 254
16166.99 218
16168.19 215
16169.39 241
16170.59 246
16171.79 213
16173.00 225
16174.20 213
16175.40 229
16176.60 260
16177.80 236
16179.01 236
16180.21 228
16181.41 242
16182.61 265
16183.81 224
16185.02 231
16186.22 225
16187.42 251
16188.62 236
16189.82 260
16191.03 228
16192.23 226
16193.43 249
16194.63 234
16195.84 215
16197.04 252
16198.24 243
16199.45 257
16200.65 235
16201.85 267
16203.05 277
16204.26 280
16205.46 253
16206.66 259
16207.87 263
16209.07 240
16210.27 239
16211.48 261
16212.68 243
16213.88 254
16215.08 247
16216.29 243
16217.49 257
16218.70 262
16219.90 266
16221.10 270
16222.31 273
16223.51 256
16224.71 268
16225.92 287
16227.12 250
16228.32 259
16229.53 273
16230.73 303
16231.94 264
16233.14 309
16234.34 270
16235.55 280
16236.75 297
16237.96 262
16239.16 303
16240.36 272
16241.57 299
16242.77 277
16243.98 292
16245.18 288
16246.39 258
16247.59 298
16248.80 295
16250.00 289
16251.21 304
16252.41 297
16253.61 285
16254.82 288
16256.02 317
16257.23 305
16258.43 273
16259.64 323
16260.84 302
16262.05 324
16263.25 311
16264.46 278
16265.66 280
16266.87 285
16268.08 273
16269.28 290
16270.49 346
16271.69 311
16272.90 333
16274.10 338
16275.31 305
16276.51 313
16277.72 315
16278.92 301
16280.13 317
16281.34 315
16282.54 325
16283.75 327
16284.95 309
16286.16 339
16287.37 350
16288.57 346
16289.78 346
16290.98 335
16292.19 332
16293.40 345
16294.60 338
16295.81 339
16297.02 350
16298.22 381
16299.43 328
16300.63 335
16301.84 331
16303.05 327
16304.25 335
16305.46 376
16306.67 337
16307.87 347
16309.08 375
16310.29 377
16311.50 345
16312.70 329
16313.91 361
16315.12 314
16316.32 329
16317.53 337
16318.74 319
16319.94 319
16321.15 355
16322.36 301
16323.57 294
16324.77 324
16325.98 302
16327.19 283
16328.40 256
16329.60 306
16330.81 296
16332.02 286
16333.23 276
16334.43 274
16335.64 256
16336.85 261
16338.06 284
16339.27 284
16340.47 263
16341.68 265
16342.89 257
16344.10 270
16345.31 244
16346.51 246
16347.72 241
16348.93 262
16350.14 276
16351.35 256
16352.56 234
16353.77 242
16354.97 259
16356.18 251
16357.39 225
16358.60 209
16359.81 242
16361.02 283
16362.23 251
16363.43 265
16364.64 242
16365.85 243
16367.06 213
16368.27 233
16369.48 212
16370.69 245
16371.90 232
16373.11 256
16374.32 232
16375.53 214
16376.73 218
16377.94 234
16379.15 245
16380.36 260
16381.57 243
16382.78 254
16383.99 233
16385.20 231
16386.41 240
16387.62 231
16388.83 218
16390.04 227
16391.25 197
16392.46 212
16393.67 224
16394.88 221
16396.09 224
16397.30 225
16398.51 206
16399.72 215
16400.93 225
16402.14 213
16403.35 217
16404.56 219
16405.77 216
16406.98 226
16408.19 232
16409.40 225
16410.61 229
16411.82 201
16413.04 227
16414.25 231
16415.46 219
16416.67 236
16417.88 227
16419.09 216
16420.30 240
16421.51 210
16422.72 211
16423.93 206
16425.14 207
16426.36 214
16427.57 201
16428.78 203
16429.99 214
16431.20 176
16432.41 207
16433.62 248
16434.83 211
16436.05 198
16437.26 192
16438.47 197
16439.68 220
16440.89 235
16442.10 244
16443.32 231
16444.53 214
16445.74 216
16446.95 222
16448.16 259
16449.38 222
16450.59 263
16451.80 218
16453.01 230
16454.22 245
16455.44 195
16456.65 203
16457.86 211
16459.07 222
16460.29 207
16461.50 204
16462.71 206
16463.92 195
16465.14 202
16466.35 190
16467.56 197
16468.77 200
16469.99 226
16471.20 223
16472.41 199
16473.63 167
16474.84 163
16476.05 187
16477.26 210
16478.48 192
16479.69 183
16480.90 185
16482.12 196
16483.33 186
16484.54 182
16485.76 205
16486.97 202
16488.18 199
16489.40 177
16490.61 203
16491.82 194
16493.04 200
16494.25 209
16495.47 188
16496.68 194
16497.89 202
16499.11 183
16500.32 185
16501.53 187
16502.75 210
16503.96 180
16505.18 227
16506.39 167
16507.61 183
16508.82 184
16510.03 190
16511.25 166
16512.46 141
16513.68 191
16514.89 198
16516.11 193
16517.32 182
16518.53 164
16519.75 193
16520.96 193
16522.18 194
16523.39 154
16524.61 157
16525.82 177
16527.04 177
16528.25 193
16529.47 167
16530.68 177
16531.90 186
16533.11 183
16534.33 198
16535.54 195
16536.76 199
16537.97 187
16539.19 170
16540.40 186
16541.62 190
16542.84 195
16544.05 159
16545.27 217
16546.48 199
16547.70 230
16548.91 173
16550.13 189
16551.35 199
16552.56 205
16553.78 208
16554.99 169
16556.21 179
16557.42 196
16558.64 182
16559.86 179
16561.07 206
16562.29 202
16563.51 200
16564.72 181
16565.94 201
16567.15 173
16568.37 200
16569.59 212
16570.80 197
16572.02 215
16573.24 208
16574.45 229
16575.67 231
16576.89 211
16578.10 204
16579.32 211
16580.54 247
16581.75 213
16582.97 228
16584.19 202
16585.41 208
16586.62 219
16587.84 184
16589.06 211
16590.27 232
16591.49 221
16592.71 220
16593.93 206
16595.14 189
16596.36 188
16597.58 211
16598.80 206
16600.01 202
16601.23 172
16602.45 204
16603.67 219
16604.88 218
16606.10 174
16607.32 161
16608.54 178
16609.76 194
16610.97 192
16612.19 204
16613.41 191
16614.63 191
16615.85 173
16617.06 158
16618.28 213
16619.50 210
16620.72 192
16621.94 172
16623.16 154
16624.37 173
16625.59 172
16626.81 167
16628.03 178
16629.25 171
16630.47 161
16631.69 137
16632.90 144
16634.12 156
16635.34 155
16636.56 180
16637.78 158
16639.00 168
16640.22 162
16641.44 176
16642.66 182
16643.88 167
16645.09 193
16646.31 177
16647.53 171
16648.75 156
16649.97 176
16651.19 166
16652.41 173
16653.63 158
16654.85 154
16656.07 172
16657.29 181
16658.51 167
16659.73 159
16660.95 170
16662.17 161
16663.39 144
16664.61 187
16665.83 173
16667.05 162
16668.27 162
16669.49 160
16670.71 189
16671.93 154
16673.15 164
16674.37 147
16675.59 174
16676.81 169
16678.03 170
16679.25 184
16680.47 165
16681.69 164
16682.91 162
16684.13 156
16685.35 150
16686.58 149
16687.80 148
16689.02 151
16690.24 147
16691.46 149
16692.68 156
16693.90 153
16695.12 164
16696.34 175
16697.56 183
16698.79 152
16700.01 145
16701.23 151
16702.45 165
16703.67 173
16704.89 168
16706.11 153
16707.34 174
16708.56 172
16709.78 165
16711.00 149
16712.22 191
16713.44 174
16714.67 155
16715.89 160
16717.11 152
16718.33 167
16719.55 160
16720.78 164
16722.00 168
16723.22 179
16724.44 192
16725.66 163
16726.89 149
16728.11 148
16729.33 156
16730.55 154
16731.78 141
16733.00 166
16734.22 166
16735.44 145
16736.67 180
16737.89 149
16739.11 123
16740.33 140
16741.56 160
16742.78 151
16744.00 188
16745.22 153
16746.45 185
16747.67 166
16748.89 177
16750.12 188
16751.34 189
16752.56 162
16753.79 165
16755.01 176
16756.23 151
16757.46 152
16758.68 192
16759.90 170
16761.13 165
16762.35 145
16763.57 172
16764.80 163
16766.02 159
16767.24 163
16768.47 174
16769.69 157
16770.92 184
16772.14 162
16773.36 169
16774.59 178
16775.81 155
16777.04 203
16778.26 168
16779.48 164
16780.71 176
16781.93 197
16783.16 181
16784.38 162
16785.61 156
16786.83 170
16788.05 163
16789.28 181
16790.50 152
16791.73 157
16792.95 174
16794.18 159
16795.40 171
16796.63 176
16797.85 179
16799.08 183
16800.30 167
16801.53 182
16802.75 180
16803.98 165
16805.20 181
16806.43 192
16807.65 186
16808.88 181
16810.10 203
16811.33 179
16812.55 195
16813.78 185
16815.00 182
16816.23 176
16817.46 177
16818.68 219
16819.91 189
16821.13 177
16822.36 187
16823.58 180
16824.81 170
16826.04 182
16827.26 196
16828.49 178
16829.71 185
16830.94 209
16832.17 206
16833.39 195
16834.62 210
16835.84 214
16837.07 223
16838.30 207
16839.52 209
16840.75 203
16841.98 213
16843.20 201
16844.43 197
16845.66 209
16846.88 221
16848.11 247
16849.34 250
16850.56 219
16851.79 260
16853.02 261
16854.24 248
16855.47 277
16856.70 295
16857.92 273
16859.15 266
16860.38 272
16861.61 263
16862.83 301
16864.06 265
16865.29 298
16866.52 263
16867.74 274
16868.97 308
16870.20 320
16871.42 334
16872.65 324
16873.88 331
16875.11 376
16876.34 339
16877.56 343
16878.79 345
16880.02 351
16881.25 368
16882.47 381
16883.70 373
16884.93 380
16886.16 391
16887.39 386
16888.62 343
16889.84 357
16891.07 334
16892.30 332
16893.53 314
16894.76 325
16895.98 286
16897.21 303
16898.44 330
16899.67 349
16900.90 335
16902.13 293
16903.36 273
16904.59 290
16905.81 289
16907.04 307
16908.27 304
16909.50 288
16910.73 250
16911.96 254
16913.19 263
16914.42 216
16915.65 250
16916.88 245
16918.10 262
16919.33 236
16920.56 229
16921.79 240
16923.02 236
16924.25 215
16925.48 225
16926.71 218
16927.94 242
16929.17 227
16930.40 188
16931.63 203
16932.86 215
16934.09 201
16935.32 191
16936.55 212
16937.78 239
16939.01 216
16940.24 191
16941.47 227
16942.70 189
16943.93 207
16945.16 231
16946.39 223
16947.62 228
16948.85 220
16950.08 204
16951.31 197
16952.54 222
16953.77 189
16955.00 212
16956.23 187
16957.46 205
16958.69 202
16959.93 181
16961.16 196
16962.39 169
16963.62 196
16964.85 186
16966.08 186
16967.31 196
16968.54 167
16969.77 160
16971.00 188
16972.24 171
16973.47 224
16974.70 216
16975.93 190
16977.16 185
16978.39 201
16979.62 196
16980.85 210
16982.09 202
16983.32 174
16984.55 176
16985.78 182
16987.01 208
16988.24 175
16989.48 185
16990.71 196
16991.94 182
16993.17 206
16994.40 193
16995.64 209
16996.87 217
16998.10 172
16999.33 182
17000.57 199
17001.80 202
17003.03 205
17004.26 210
17005.49 185
17006.73 173
17007.96 205
17009.19 193
17010.42 159
17011.66 161
17012.89 209
17014.12 213
17015.36 183
17016.59 200
17017.82 189
17019.05 176
17020.29 156
17021.52 177
17022.75 205
17023.99 202
17025.22 205
17026.45 203
17027.69 170
17028.92 178
17030.15 185
17031.39 205
17032.62 178
17033.85 157
17035.09 166
17036.32 171
17037.55 158
17038.79 155
17040.02 139
17041.25 146
17042.49 144
17043.72 161
17044.96 177
17046.19 199
17047.42 191
17048.66 205
17049.89 149
17051.13 177
17052.36 185
17053.59 158
17054.83 176
17056.06 177
17057.30 177
17058.53 169
17059.77 165
17061.00 148
17062.23 171
17063.47 160
17064.70 163
17065.94 162
17067.17 149
17068.41 162
17069.64 186
17070.88 144
17072.11 152
17073.35 149
17074.58 158
17075.82 176
17077.05 185
17078.29 160
17079.52 171
17080.76 166
17081.99 168
17083.23 163
17084.46 154
17085.70 137
17086.93 151
17088.17 146
17089.40 175
17090.64 178
17091.88 163
17093.11 145
17094.35 168
17095.58 141
17096.82 137
17098.05 188
17099.29 180
17100.53 143
17101.76 143
17103.00 161
17104.23 152
17105.47 120
17106.71 153
17107.94 137
17109.18 107
17110.41 137
17111.65 142
17112.89 152
17114.12 151
17115.36 145
17116.60 135
17117.83 133
17119.07 148
17120.31 151
17121.54 145
17122.78 154
17124.02 145
17125.25 145
17126.49 131
17127.73 138
17128.96 159
17130.20 136
17131.44 123
17132.67 111
17133.91 129
17135.15 133
17136.39 127
17137.62 127
17138.86 133
17140.10 132
17141.33 167
17142.57 168
17143.81 130
17145.05 149
17146.28 106
17147.52 169
17148.76 178
17150.00 145
17151.24 134
17152.47 151
17153.71 146
17154.95 129
17156.19 138
17157.42 160
17158.66 139
17159.90 119
17161.14 126
17162.38 138
17163.61 127
17164.85 147
17166.09 126
17167.33 125
17168.57 141
17169.81 151
17171.04 134
17172.28 137
17173.52 112
17174.76 148
17176.00 146
17177.24 127
17178.48 121
17179.72 137
17180.95 136
17182.19 121
17183.43 127
17184.67 124
17185.91 130
17187.15 129
17188.39 120
17189.63 105
17190.87 129
17192.10 149
17193.34 172
17194.58 139
17195.82 120
17197.06 118
17198.30 141
17199.54 146
17200.78 139
17202.02 133
17203.26 102
17204.50 141
17205.74 148
17206.98 120
17208.22 133
17209.46 151
17210.70 108
17211.94 127
17213.18 133
17214.42 120
17215.66 136
17216.90 119
17218.14 106
17219.38 125
17220.62 109
17221.86 127
17223.10 116
17224.34 129
17225.58 96
17226.82 128
17228.06 124
17229.30 150
17230.54 142
17231.78 127
17233.02 116
17234.26 132
17235.50 125
17236.75 123
17237.99 114
17239.23 117
17240.47 112
17241.71 133
17242.95 142
17244.19 137
17245.43 120
17246.67 110
17247.92 142
17249.16 109
17250.40 114
17251.64 114
17252.88 144
17254.12 140
17255.36 126
17256.60 118
17257.85 128
17259.09 125
17260.33 106
17261.57 115
17262.81 120
17264.05 124
17265.30 130
17266.54 127
17267.78 114
17269.02 124
17270.26 131
17271.51 125
17272.75 121
17273.99 120
17275.23 130
17276.48 133
17277.72 114
17278.96 117
17280.20 123
17281.44 133
17282.69 133
17283.93 118
17285.17 110
17286.41 144
17287.66 135
17288.90 142
17290.14 126
17291.39 140
17292.63 131
17293.87 134
17295.11 119
17296.36 132
17297.60 126
17298.84 130
17300.09 144
17301.33 137
17302.57 128
17303.82 115
17305.06 125
17306.30 133
17307.55 137
17308.79 123
17310.03 131
17311.28 125
17312.52 106
17313.76 95
17315.01 123
17316.25 116
17317.49 141
17318.74 139
17319.98 122
17321.23 119
17322.47 130
17323.71 120
17324.96 123
17326.20 114
17327.45 112
17328.69 121
17329.93 120
17331.18 108
17332.42 113
17333.67 108
17334.91 129
17336.16 143
17337.40 121
17338.64 140
17339.89 129
17341.13 135
17342.38 118
17343.62 122
17344.87 127
17346.11 133
17347.36 132
17348.60 119
17349.85 153
17351.09 138
17352.34 124
17353.58 117
17354.83 116
17356.07 123
17357.32 146
17358.56 122
17359.81 114
17361.05 125
17362.30 135
17363.54 126
17364.79 117
17366.03 146
17367.28 124
17368.53 130
17369.77 143
17371.02 106
17372.26 105
17373.51 120
17374.75 138
17376.00 138
17377.25 113
17378.49 116
17379.74 131
17380.98 120
17382.23 121
17383.48 130
17384.72 113
17385.97 121
17387.21 130
17388.46 116
17389.71 118
17390.95 121
17392.20 101
17393.45 109
17394.69 130
17395.94 143
17397.19 124
17398.43 113
17399.68 121
17400.93 101
17402.17 132
17403.42 128
17404.67 134
17405.91 146
17407.16 127
17408.41 127
17409.65 116
17410.90 106
17412.15 110
17413.40 136
17414.64 119
17415.89 110
17417.14 125
17418.39 114
17419.63 117
17420.88 141
17422.13 130
17423.38 108
17424.62 140
17425.87 141
17427.12 133
17428.37 115
17429.61 132
17430.86 115
17432.11 118
17433.36 123
17434.60 108
17435.85 119
17437.10 139
17438.35 123
17439.60 126
17440.85 129
17442.09 134
17443.34 140
17444.59 135
17445.84 134
17447.09 131
17448.34 139
17449.58 171
17450.83 158
17452.08 133
17453.33 126
17454.58 137
17455.83 172
17457.08 135
17458.32 140
17459.57 140
17460.82 124
17462.07 137
17463.32 138
17464.57 143
17465.82 158
17467.07 103
17468.32 129
17469.57 129
17470.81 124
17472.06 129
17473.31 116
17474.56 134
17475.81 146
17477.06 139
17478.31 137
17479.56 135
17480.81 139
17482.06 158
17483.31 129
17484.56 138
17485.81 126
17487.06 157
17488.31 139
17489.56 132
17490.81 148
17492.06 120
17493.31 141
17494.56 150
17495.81 142
17497.06 149
17498.31 142
17499.56 108
17500.81 112
17502.06 148
17503.31 160
17504.56 155
17505.81 159
17507.06 123
17508.31 154
17509.56 151
17510.81 146
17512.06 136
17513.32 140
17514.57 113
17515.82 130
17517.07 134
17518.32 128
17519.57 125
17520.82 127
17522.07 126
17523.32 146
17524.57 147
17525.83 139
17527.08 128
17528.33 154
17529.58 154
17530.83 118
17532.08 156
17533.33 152
17534.59 161
17535.84 147
17537.09 133
17538.34 129
17539.59 133
17540.84 128
17542.10 134
17543.35 138
17544.60 144
17545.85 138
17547.10 143
17548.36 122
17549.61 145
17550.86 146
17552.11 160
17553.36 130
17554.62 142
17555.87 139
17557.12 137
17558.37 129
17559.63 136
17560.88 127
17562.13 138
17563.38 149
17564.64 150
17565.89 129
17567.14 129
17568.39 160
17569.65 130
17570.90 137
17572.15 131
17573.41 149
17574.66 142
17575.91 124
17577.16 122
17578.42 115
17579.67 119
17580.92 122
17582.18 147
17583.43 132
17584.68 126
17585.94 132
17587.19 144
17588.44 129
17589.70 136
17590.95 132
17592.20 127
17593.46 124
17594.71 130
17595.97 135
17597.22 138
17598.47 138
17599.73 145
17600.98 165
17602.23 143
17603.49 156
17604.74 150
17606.00 145
17607.25 144
17608.51 142
17609.76 132
17611.01 143
17612.27 148
17613.52 132
17614.78 159
17616.03 151
17617.29 142
17618.54 150
17619.79 146
17621.05 146
17622.30 146
17623.56 148
17624.81 130
17626.07 140
17627.32 125
17628.58 132
17629.83 155
17631.09 167
17632.34 139
17633.60 154
17634.85 149
17636.11 147
17637.36 143
17638.62 156
17639.87 164
17641.13 146
17642.39 135
17643.64 160
17644.90 163
17646.15 174
17647.41 146
17648.66 148
17649.92 130
17651.17 150
17652.43 153
17653.69 162
17654.94 142
17656.20 165
17657.45 161
17658.71 162
17659.97 150
17661.22 168
17662.48 155
17663.73 158
17664.99 156
17666.25 156
17667.50 130
17668.76 140
17670.02 141
17671.27 117
17672.53 118
17673.78 152
17675.04 177
17676.30 136
17677.55 120
17678.81 146
17680.07 121
17681.32 127
17682.58 139
17683.84 146
17685.10 146
17686.35 140
17687.61 111
17688.87 123
17690.12 125
17691.38 144
17692.64 122
17693.89 127
17695.15 124
17696.41 120
17697.67 112
17698.92 121
17700.18 110
17701.44 100
17702.70 99
17703.95 125
17705.21 139
17706.47 132
17707.73 121
17708.98 115
17710.24 117
17711.50 110
17712.76 118
17714.02 115
17715.27 118
17716.53 145
17717.79 148
17719.05 114
17720.31 98
17721.57 107
17722.82 124
17724.08 101
17725.34 99
17726.60 121
17727.86 124
17729.12 142
17730.37 155
17731.63 125
17732.89 127
17734.15 122
17735.41 138
17736.67 146
17737.93 135
17739.18 129
17740.44 109
17741.70 138
17742.96 130
17744.22 132
17745.48 143
17746.74 151
17748.00 153
17749.26 133
17750.52 117
17751.78 118
17753.04 122
17754.29 138
17755.55 137
17756.81 146
17758.07 161
17759.33 150
17760.59 145
17761.85 127
17763.11 139
17764.37 129
17765.63 148
17766.89 132
17768.15 127
17769.41 126
17770.67 130
17771.93 134
17773.19 163
17774.45 147
17775.71 108
17776.97 137
17778.23 120
17779.49 120
17780.75 124
17782.01 149
17783.27 142
17784.53 158
17785.79 131
17787.05 112
17788.31 121
17789.58 125
17790.84 136
17792.10 124
17793.36 125
17794.62 136
17795.88 106
17797.14 114
17798.40 98
17799.66 145
17800.92 123
17802.18 127
17803.45 114
17804.71 100
17805.97 115
17807.23 122
17808.49 101
17809.75 122
17811.01 142
17812.27 139
17813.54 118
17814.80 119
17816.06 137
17817.32 121
17818.58 107
17819.84 129
17821.11 122
17822.37 126
17823.63 118
17824.89 122
17826.15 122
17827.42 122
17828.68 118
17829.94 111
17831.20 133
17832.46 123
17833.73 117
17834.99 114
17836.25 97
17837.51 89
17838.78 141
17840.04 120
17841.30 118
17842.56 99
17843.83 105
17845.09 113
17846.35 134
17847.61 103
17848.88 110
17850.14 116
17851.40 109
17852.66 89
17853.93 118
17855.19 100
17856.45 100
17857.72 86
17858.98 102
17860.24 106
17861.51 111
17862.77 102
17864.03 112
17865.30 119
17866.56 118
17867.82 88
17869.09 107
17870.35 125
17871.61 127
17872.88 109
17874.14 104
17875.40 121
17876.67 100
17877.93 97
17879.20 97
17880.46 107
17881.72 115
17882.99 108
17884.25 128
17885.52 106
17886.78 122
17888.04 154
17889.31 102
17890.57 103
17891.84 101
17893.10 80
17894.36 96
17895.63 133
17896.89 104
17898.16 84
17899.42 98
17900.69 119
17901.95 116
17903.22 98
17904.48 93
17905.75 111
17907.01 119
17908.28 145
17909.54 107
17910.81 111
17912.07 108
17913.34 117
17914.60 119
17915.87 103
17917.13 83
17918.40 100
17919.66 107
17920.93 117
17922.19 122
17923.46 105
17924.72 114
17925.99 95
17927.25 94
17928.52 107
17929.79 102
17931.05 115
17932.32 135
17933.58 137
17934.85 112
17936.11 108
17937.38 114
17938.65 116
17939.91 121
17941.18 122
17942.44 125
17943.71 124
17944.98 142
17946.24 118
17947.51 108
17948.77 111
17950.04 105
17951.31 114
17952.57 114
17953.84 114
17955.11 109
17956.37 123
17957.64 100
17958.91 101
17960.17 100
17961.44 106
17962.71 101
17963.97 112
17965.24 122
17966.51 123
17967.77 114
17969.04 94
17970.31 103
17971.58 119
17972.84 148
17974.11 95
17975.38 104
17976.64 117
17977.91 110
17979.18 112
17980.45 119
17981.71 110
17982.98 119
17984.25 143
17985.52 122
17986.78 118
17988.05 118
17989.32 105
17990.59 118
17991.86 102
17993.12 98
17994.39 94
17995.66 104
17996.93 107
17998.20 101
17999.46 100
18000.73 133
18002.00 126
18003.27 98
18004.54 88
18005.80 116
18007.07 130
18008.34 95
18009.61 112
18010.88 97
18012.15 105
18013.42 123
18014.68 114
18015.95 98
18017.22 119
18018.49 88
18019.76 86
18021.03 87
18022.30 90
18023.57 112
18024.83 107
18026.10 110
18027.37 89
18028.64 115
18029.91 101
18031.18 104
18032.45 125
18033.72 116
18034.99 121
18036.26 107
18037.53 99
18038.80 105
18040.07 107
18041.34 89
18042.60 95
18043.87 113
18045.14 122
18046.41 107
18047.68 97
18048.95 112
18050.22 107
18051.49 96
18052.76 95
18054.03 108
18055.30 115
18056.57 109
18057.84 82
18059.11 112
18060.38 108
18061.65 99
18062.92 110
18064.20 107
18065.47 116
18066.74 85
18068.01 115
18069.28 96
18070.55 112
18071.82 86
18073.09 91
18074.36 123
18075.63 106
18076.90 99
18078.17 107
18079.44 123
18080.71 119
18081.99 109
18083.26 107
18084.53 84
18085.80 129
18087.07 112
18088.34 103
18089.61 105
18090.88 122
18092.15 129
18093.43 122
18094.70 126
18095.97 110
18097.24 123
18098.51 121
18099.78 113
18101.06 125
18102.33 116
18103.60 124
18104.87 113
18106.14 101
18107.41 101
18108.69 87
18109.96 108
18111.23 116
18112.50 98
18113.77 145
18115.05 114
18116.32 117
18117.59 119
18118.86 91
18120.14 89
18121.41 120
18122.68 123
18123.95 121
18125.23 88
18126.50 92
18127.77 103
18129.04 116
18130.32 108
18131.59 116
18132.86 128
18134.13 135
18135.41 116
18136.68 120
18137.95 112
18139.23 105
18140.50 99
18141.77 108
18143.05 107
18144.32 94
18145.59 118
18146.87 118
18148.14 105
18149.41 101
18150.69 85
18151.96 104
18153.23 114
18154.51 99
18155.78 98
18157.05 93
18158.33 100
18159.60 130
18160.88 96
18162.15 107
18163.42 110
18164.70 142
18165.97 124
18167.24 121
18168.52 110
18169.79 117
18171.07 110
18172.34 104
18173.62 120
18174.89 138
18176.16 129
18177.44 97
18178.71 94
18179.99 100
18181.26 111
18182.54 100
18183.81 100
18185.09 98
18186.36 92
18187.63 139
18188.91 109
18190.18 118
18191.46 108
18192.73 107
18194.01 115
18195.28 103
18196.56 94
18197.83 101
18199.11 101
18200.38 87
18201.66 105
18202.94 73
18204.21 104
18205.49 105
18206.76 128
18208.04 109
18209.31 99
18210.59 103
18211.86 93
18213.14 120
18214.41 127
18215.69 115
18216.97 87
18218.24 90
18219.52 109
18220.79 102
18222.07 99
18223.35 114
18224.62 101
18225.90 86
18227.17 108
18228.45 112
18229.73 107
18231.00 120
18232.28 118
18233.56 109
18234.83 81
18236.11 85
18237.38 124
18238.66 126
18239.94 115
18241.21 99
18242.49 112
18243.77 121
18245.04 126
18246.32 101
18247.60 112
18248.87 119
18250.15 108
18251.43 106
18252.71 106
18253.98 120
18255.26 100
18256.54 81
18257.81 110
18259.09 119
18260.37 135
18261.65 129
18262.92 114
18264.20 105
18265.48 98
18266.76 89
18268.03 113
18269.31 126
18270.59 107
18271.87 114
18273.14 109
18274.42 95
18275.70 110
18276.98 135
18278.26 133
18279.53 106
18280.81 98
18282.09 104
18283.37 120
18284.65 130
18285.92 115
18287.20 126
18288.48 95
18289.76 113
18291.04 105
18292.32 124
18293.59 118
18294.87 85
18296.15 87
18297.43 103
18298.71 93
18299.99 120
18301.27 99
18302.54 112
18303.82 104
18305.10 109
18306.38 135
18307.66 92
18308.94 112
18310.22 94
18311.50 93
18312.78 101
18314.06 106
18315.33 118
18316.61 120
18317.89 114
18319.17 112
18320.45 101
18321.73 109
18323.01 110
18324.29 93
18325.57 124
18326.85 128
18328.13 112
18329.41 111
18330.69 109
18331.97 107
18333.25 114
18334.53 121
18335.81 116
18337.09 120
18338.37 124
18339.65 112
18340.93 114
18342.21 97
18343.49 115
18344.77 111
18346.05 97
18347.33 108
18348.61 96
18349.89 88
18351.17 111
18352.45 120
18353.73 106
18355.01 113
18356.29 117
18357.57 89
18358.85 109
18360.14 92
18361.42 99
18362.70 110
18363.98 108
18365.26 111
18366.54 108
18367.82 97
18369.10 101
18370.38 96
18371.66 102
18372.95 107
18374.23 120
18375.51 99
18376.79 107
18378.07 117
18379.35 113
18380.63 98
18381.92 102
18383.20 119
18384.48 122
18385.76 101
18387.04 107
18388.32 121
18389.61 117
18390.89 113
18392.17 124
18393.45 137
18394.73 110
18396.02 133
18397.30 125
18398.58 108
18399.86 92
18401.14 96
18402.43 102
18403.71 91
18404.99 111
18406.27 101
18407.56 93
18408.84 109
18410.12 136
18411.40 130
18412.69 106
18413.97 105
18415.25 115
18416.53 113
18417.82 96
18419.10 110
18420.38 135
18421.67 109
18422.95 116
18424.23 113
18425.51 128
18426.80 116
18428.08 96
18429.36 103
18430.65 94
18431.93 99
18433.21 85
18434.50 117
18435.78 112
18437.06 107
18438.35 110
18439.63 90
18440.92 106
18442.20 109
18443.48 98
18444.77 125
18446.05 103
18447.33 105
18448.62 98
18449.90 121
18451.19 119
18452.47 100
18453.75 98
18455.04 77
18456.32 98
18457.61 108
18458.89 96
18460.17 106
18461.46 101
18462.74 94
18464.03 124
18465.31 125
18466.60 111
18467.88 106
18469.17 111
18470.45 98
18471.74 113
18473.02 106
18474.30 138
18475.59 129
18476.87 113
18478.16 101
18479.44 105
18480.73 114
18482.01 101
18483.30 87
18484.58 114
18485.87 122
18487.16 113
18488.44 118
18489.73 102
18491.01 102
18492.30 138
18493.58 103
18494.87 128
18496.15 95
18497.44 109
18498.72 97
18500.01 93
18501.30 98
18502.58 106
18503.87 114
18505.15 117
18506.44 108
18507.73 97
18509.01 113
18510.30 99
18511.58 109
18512.87 96
18514.16 115
18515.44 93
18516.73 91
18518.01 107
18519.30 110
18520.59 108
18521.87 108
18523.16 101
18524.45 110
18525.73 113
18527.02 104
18528.31 130
18529.59 119
18530.88 121
18532.17 126
18533.45 102
18534.74 90
18536.03 108
18537.31 113
18538.60 96
18539.89 110
18541.18 102
18542.46 98
18543.75 100
18545.04 123
18546.32 104
18547.61 112
18548.90 104
18550.19 118
18551.47 103
18552.76 101
18554.05 119
18555.34 120
18556.62 130
18557.91 109
18559.20 103
18560.49 116
18561.78 119
18563.06 112
18564.35 130
18565.64 119
18566.93 114
18568.22 121
18569.50 117
18570.79 139
18572.08 117
18573.37 133
18574.66 120
18575.94 103
18577.23 113
18578.52 109
18579.81 92
18581.10 119
18582.39 132
18583.68 134
18584.96 117
18586.25 123
18587.54 131
18588.83 133
18590.12 140
18591.41 117
18592.70 120
18593.99 143
18595.27 136
18596.56 143
18597.85 137
18599.14 133
18600.43 162
18601.72 148
18603.01 144
18604.30 145
18605.59 128
18606.88 135
18608.17 139
18609.46 128
18610.75 118
18612.04 147
18613.33 152
18614.62 138
18615.90 156
18617.19 153
18618.48 175
18619.77 152
18621.06 150
18622.35 133
18623.64 135
18624.93 164
18626.22 154
18627.51 148
18628.80 124
18630.09 121
18631.39 127
18632.68 150
18633.97 130
18635.26 141
18636.55 123
18637.84 136
18639.13 120
18640.42 121
18641.71 142
18643.00 120
18644.29 117
18645.58 119
18646.87 133
18648.16 130
18649.45 135
18650.74 106
18652.04 111
18653.33 109
18654.62 118
18655.91 128
18657.20 138
18658.49 117
18659.78 119
18661.07 113
18662.36 123
18663.66 117
18664.95 111
18666.24 110
18667.53 133
18668.82 130
18670.11 120
18671.41 115
18672.70 131
18673.99 100
18675.28 96
18676.57 129
18677.86 120
18679.16 132
18680.45 99
18681.74 90
18683.03 99
18684.32 105
18685.62 97
18686.91 97
18688.20 99
18689.49 92
18690.79 103
18692.08 98
18693.37 101
18694.66 127
18695.96 105
18697.25 106
18698.54 111
18699.83 99
18701.13 124
18702.42 97
18703.71 106
18705.00 115
18706.30 118
18707.59 105
18708.88 107
18710.18 105
18711.47 95
18712.76 123
18714.05 114
18715.35 101
18716.64 84
18717.93 93
18719.23 123
18720.52 116
18721.81 106
18723.11 110
18724.40 108
18725.69 98
18726.99 86
18728.28 125
18729.58 108
18730.87 117
18732.16 102
18733.46 108
18734.75 92
18736.04 92
18737.34 92
18738.63 89
18739.93 104
18741.22 114
18742.51 119
18743.81 91
18745.10 97
18746.40 116
18747.69 120
18748.99 122
18750.28 116
18751.58 119
18752.87 109
18754.16 110
18755.46 120
18756.75 93
18758.05 104
18759.34 101
18760.64 124
18761.93 120
18763.23 103
18764.52 107
18765.82 113
18767.11 115
18768.41 110
18769.70 96
18771.00 93
18772.29 101
18773.59 105
18774.88 101
18776.18 100
18777.47 120
18778.77 109
18780.06 117
18781.36 83
18782.65 94
18783.95 103
18785.25 103
18786.54 107
18787.84 98
18789.13 120
18790.43 111
18791.72 107
18793.02 122
18794.32 104
18795.61 100
18796.91 103
18798.20 97
18799.50 93
18800.80 107
18802.09 86
18803.39 98
18804.69 92
18805.98 85
18807.28 99
18808.57 91
18809.87 101
18811.17 122
18812.46 105
18813.76 127
18815.06 97
18816.35 99
18817.65 88
18818.95 114
18820.24 101
18821.54 104
18822.84 70
18824.13 93
18825.43 93
18826.73 102
18828.03 81
18829.32 100
18830.62 85
18831.92 91
18833.21 106
18834.51 105
18835.81 111
18837.11 111
18838.40 93
18839.70 103
18841.00 115
18842.30 106
18843.59 110
18844.89 122
18846.19 108
18847.49 111
18848.79 99
18850.08 87
18851.38 87
18852.68 86
18853.98 94
18855.27 112
18856.57 112
18857.87 93
18859.17 91
18860.47 75
18861.77 88
18863.06 95
18864.36 87
18865.66 89
18866.96 113
18868.26 99
18869.56 88
18870.85 105
18872.15 85
18873.45 75
18874.75 86
18876.05 95
18877.35 101
18878.65 94
18879.95 93
18881.24 105
18882.54 89
18883.84 104
18885.14 103
18886.44 87
18887.74 75
18889.04 88
18890.34 116
18891.64 109
18892.94 122
18894.24 91
18895.54 101
18896.84 96
18898.13 80
18899.43 91
18900.73 102
18902.03 85
18903.33 77
18904.63 102
18905.93 79
18907.23 89
18908.53 64
18909.83 87
18911.13 94
18912.43 97
18913.73 69
18915.03 75
18916.33 92
18917.63 77
18918.93 107
18920.23 109
18921.53 110
18922.83 102
18924.13 107
18925.43 76
18926.74 88
18928.04 82
18929.34 71
18930.64 86
18931.94 120
18933.24 92
18934.54 93
18935.84 93
18937.14 83
18938.44 82
18939.74 92
18941.04 77
18942.34 85
18943.65 89
18944.95 77
18946.25 64
18947.55 80
18948.85 93
18950.15 99
18951.45 90
18952.75 93
18954.06 88
18955.36 95
18956.66 116
18957.96 88
18959.26 97
18960.56 94
18961.87 106
18963.17 83
18964.47 91
18965.77 80
18967.07 98
18968.37 93
18969.68 65
18970.98 77
18972.28 90
18973.58 103
18974.88 78
18976.19 78
18977.49 88
18978.79 82
18980.09 89
18981.40 84
18982.70 69
18984.00 79
18985.30 94
18986.61 80
18987.91 86
18989.21 81
18990.51 99
18991.82 91
18993.12 95
18994.42 99
18995.73 66
18997.03 102
18998.33 74
18999.63 81
19000.94 78
19002.24 104
19003.54 90
19004.85 74
19006.15 61
19007.45 60
19008.76 93
19010.06 84
19011.36 99
19012.67 85
19013.97 84
19015.27 95
19016.58 119
19017.88 116
19019.18 111
19020.49 86
19021.79 92
19023.10 97
19024.40 90
19025.70 92
19027.01 82
19028.31 96
19029.62 109
19030.92 101
19032.22 93
19033.53 76
19034.83 88
19036.14 73
19037.44 96
19038.75 94
19040.05 115
19041.35 83
19042.66 88
19043.96 95
19045.27 75
19046.57 76
19047.88 87
19049.18 79
19050.49 102
19051.79 86
19053.10 102
19054.40 107
19055.71 78
19057.01 92
19058.32 96
19059.62 82
19060.93 94
19062.23 97
19063.54 87
19064.84 96
19066.15 97
19067.45 80
19068.76 86
19070.06 95
19071.37 72
19072.67 91
19073.98 85
19075.29 86
19076.59 89
19077.90 95
19079.20 114
19080.51 116
19081.81 83
19083.12 92
19084.43 78
19085.73 67
19087.04 100
19088.34 93
19089.65 91
19090.96 70
19092.26 87
19093.57 97
19094.87 97
19096.18 97
19097.49 109
19098.79 99
19100.10 99
19101.41 70
19102.71 78
19104.02 88
19105.33 98
19106.63 95
19107.94 86
19109.25 85
19110.55 86
19111.86 95
19113.17 111
19114.47 86
19115.78 82
19117.09 102
19118.40 84
19119.70 98
19121.01 98
19122.32 78
19123.62 101
19124.93 106
19126.24 99
19127.55 84
19128.85 100
19130.16 99
19131.47 115
19132.78 88
19134.08 93
19135.39 109
19136.70 121
19138.01 102
19139.32 92
19140.62 94
19141.93 123
19143.24 110
19144.55 101
19145.85 85
19147.16 86
19148.47 115
19149.78 108
19151.09 102
19152.40 122
19153.70 99
19155.01 101
19156.32 107
19157.63 110
19158.94 85
19160.25 104
19161.55 100
19162.86 99
19164.17 110
19165.48 84
19166.79 108
19168.10 96
19169.41 80
19170.72 92
19172.02 111
19173.33 106
19174.64 91
19175.95 88
19177.26 123
19178.57 106
19179.88 112
19181.19 92
19182.50 102
19183.81 103
19185.12 99
19186.43 80
19187.74 78
19189.05 93
19190.35 101
19191.66 96
19192.97 96
19194.28 90
19195.59 114
19196.90 103
19198.21 87
19199.52 100
19200.83 101
19202.14 96
19203.45 109
19204.76 119
19206.07 82
19207.38 105
19208.69 109
19210.00 105
19211.31 80
19212.62 71
19213.93 83
19215.24 93
19216.56 91
19217.87 93
19219.18 83
19220.49 90
19221.80 106
19223.11 86
19224.42 93
19225.73 90
19227.04 107
19228.35 98
19229.66 102
19230.97 88
19232.28 111
19233.60 109
19234.91 101
19236.22 87
19237.53 94
19238.84 88
19240.15 98
19241.46 93
19242.77 79
19244.09 77
19245.40 91
19246.71 89
19248.02 92
19249.33 104
19250.64 83
19251.95 92
19253.27 114
19254.58 100
19255.89 80
19257.20 95
19258.51 82
19259.83 93
19261.14 81
19262.45 106
19263.76 105
19265.07 84
19266.39 91
19267.70 75
19269.01 88
19270.32 123
19271.63 95
19272.95 85
19274.26 78
19275.57 76
19276.88 86
19278.20 93
19279.51 90
19280.82 94
19282.14 86
19283.45 98
19284.76 107
19286.07 77
19287.39 96
19288.70 87
19290.01 90
19291.33 99
19292.64 97
19293.95 81
19295.26 87
19296.58 83
19297.89 70
19299.20 69
19300.52 93
19301.83 76
19303.14 92
19304.46 68
19305.77 78
19307.09 67
19308.40 97
19309.71 97
19311.03 92
19312.34 83
19313.65 106
19314.97 82
19316.28 80
19317.60 71
19318.91 82
19320.22 69
19321.54 74
19322.85 97
19324.17 78
19325.48 93
19326.79 99
19328.11 88
19329.42 75
19330.74 95
19332.05 87
19333.37 80
19334.68 66
19335.99 84
19337.31 76
19338.62 98
19339.94 92
19341.25 76
19342.57 84
19343.88 104
19345.20 92
19346.51 99
19347.83 90
19349.14 103
19350.46 114
19351.77 91
19353.09 75
19354.40 74
19355.72 69
19357.03 88
19358.35 110
19359.66 97
19360.98 106
19362.29 84
19363.61 75
19364.93 83
19366.24 98
19367.56 87
19368.87 87
19370.19 82
19371.50 92
19372.82 85
19374.14 90
19375.45 92
19376.77 92
19378.08 89
19379.40 80
19380.72 92
19382.03 85
19383.35 86
19384.66 81
19385.98 87
19387.30 69
19388.61 75
19389.93 85
19391.25 73
19392.56 98
19393.88 92
19395.20 78
19396.51 96
19397.83 116
19399.15 97
19400.46 96
19401.78 99
19403.10 87
19404.41 101
19405.73 101
19407.05 107
19408.36 86
19409.68 97
19411.00 88
19412.31 99
19413.63 122
19414.95 105
19416.27 87
19417.58 77
19418.90 87
19420.22 110
19421.54 96
19422.85 88
19424.17 102
19425.49 94
19426.81 102
19428.12 92
19429.44 103
19430.76 113
19432.08 97
19433.40 85
19434.71 74
19436.03 80
19437.35 107
19438.67 105
19439.99 67
19441.30 87
19442.62 96
19443.94 99
19445.26 88
19446.58 84
19447.89 85
19449.21 90
19450.53 93
19451.85 104
19453.17 97
19454.49 95
19455.81 76
19457.12 78
19458.44 79
19459.76 80
19461.08 79
19462.40 104
19463.72 78
19465.04 91
19466.36 85
19467.68 102
19468.99 102
19470.31 80
19471.63 70
19472.95 87
19474.27 84
19475.59 92
19476.91 85
19478.23 96
19479.55 94
19480.87 100
19482.19 106
19483.51 90
19484.83 87
19486.15 83
19487.47 102
19488.79 86
19490.11 71
19491.43 84
19492.75 97
19494.07 94
19495.39 101
19496.71 89
19498.03 82
19499.35 90
19500.67 81
19501.99 88
19503.31 89
19504.63 101
19505.95 97
19507.27 78
19508.59 93
19509.91 82
19511.23 91
19512.55 86
19513.87 95
19515.19 92
19516.51 92
19517.83 68
19519.15 69
19520.47 102
19521.79 89
19523.12 107
19524.44 109
19525.76 84
19527.08 94
19528.40 110
19529.72 88
19531.04 89
19532.36 94
19533.68 98
19535.01 90
19536.33 91
19537.65 103
19538.97 91
19540.29 78
19541.61 106
19542.93 91
19544.26 97
19545.58 95
19546.90 80
19548.22 102
19549.54 91
19550.87 90
19552.19 96
19553.51 109
19554.83 98
19556.15 92
19557.47 77
19558.80 85
19560.12 80
19561.44 116
19562.76 95
19564.09 86
19565.41 90
19566.73 113
19568.05 100
19569.38 89
19570.70 88
19572.02 103
19573.34 92
19574.67 96
19575.99 115
19577.31 87
19578.63 88
19579.96 92
19581.28 97
19582.60 109
19583.93 101
19585.25 122
19586.57 102
19587.90 88
19589.22 102
19590.54 90
19591.86 93
19593.19 92
19594.51 101
19595.83 109
19597.16 82
19598.48 99
19599.81 86
19601.13 112
19602.45 95
19603.78 93
19605.10 70
19606.42 129
19607.75 99
19609.07 88
19610.40 86
19611.72 95
19613.04 102
19614.37 105
19615.69 90
19617.02 88
19618.34 93
19619.66 89
19620.99 99
19622.31 72
19623.64 81
19624.96 80
19626.29 96
19627.61 91
19628.93 88
19630.26 98
19631.58 107
19632.91 84
19634.23 88
19635.56 80
19636.88 110
19638.21 95
19639.53 91
19640.86 78
19642.18 82
19643.51 87
19644.83 91
19646.16 106
19647.48 97
19648.81 104
19650.13 89
19651.46 105
19652.78 116
19654.11 89
19655.43 81
19656.76 89
19658.08 98
19659.41 86
19660.74 81
19662.06 103
19663.39 129
19664.71 103
19666.04 80
19667.36 86
19668.69 76
19670.02 115
19671.34 99
19672.67 85
19673.99 99
19675.32 103
19676.65 101
19677.97 88
19679.30 99
19680.63 100
19681.95 76
19683.28 98
19684.60 107
19685.93 80
19687.26 80
19688.58 84
19689.91 98
19691.24 103
19692.56 86
19693.89 89
19695.22 79
19696.54 108
19697.87 129
19699.20 98
19700.52 85
19701.85 111
19703.18 100
19704.51 102
19705.83 109
19707.16 118
19708.49 117
19709.81 111
19711.14 98
19712.47 101
19713.80 93
19715.12 101
19716.45 111
19717.78 67
19719.11 91
19720.43 101
19721.76 119
19723.09 131
19724.42 104
19725.74 79
19727.07 100
19728.40 120
19729.73 106
19731.06 128
19732.38 92
19733.71 101
19735.04 87
19736.37 96
19737.70 81
19739.02 82
19740.35 94
19741.68 99
19743.01 105
19744.34 103
19745.67 90
19747.00 86
19748.32 86
19749.65 102
19750.98 90
19752.31 80
19753.64 80
19754.97 84
19756.30 91
19757.62 75
19758.95 80
19760.28 83
19761.61 92
19762.94 102
19764.27 95
19765.60 93
19766.93 93
19768.26 95
19769.59 104
19770.92 96
19772.25 90
19773.57 89
19774.90 80
19776.23 95
19777.56 89
19778.89 91
19780.22 102
19781.55 100
19782.88 97
19784.21 88
19785.54 80
19786.87 102
19788.20 118
19789.53 103
19790.86 86
19792.19 91
19793.52 89
19794.85 99
19796.18 90
19797.51 98
19798.84 87
19800.17 105
19801.50 102
19802.83 93
19804.16 89
19805.49 82
19806.82 91
19808.16 99
19809.49 85
19810.82 102
19812.15 110
19813.48 117
19814.81 107
19816.14 87
19817.47 91
19818.80 106
19820.13 106
19821.46 90
19822.79 92
19824.13 104
19825.46 98
19826.79 89
19828.12 92
19829.45 93
19830.78 113
19832.11 110
19833.44 106
19834.78 87
19836.11 90
19837.44 119
19838.77 136
19840.10 104
19841.43 81
19842.77 92
19844.10 109
19845.43 103
19846.76 85
19848.09 83
19849.42 86
19850.76 101
19852.09 105
19853.42 116
19854.75 83
19856.09 97
19857.42 94
19858.75 107
19860.08 108
19861.41 98
19862.75 117
19864.08 104
19865.41 104
19866.74 110
19868.08 103
19869.41 86
19870.74 103
19872.08 81
19873.41 84
19874.74 92
19876.07 105
19877.41 107
19878.74 85
19880.07 94
19881.41 86
19882.74 97
19884.07 100
19885.40 98
19886.74 101
19888.07 96
19889.40 92
19890.74 101
19892.07 93
19893.40 93
19894.74 82
19896.07 77
19897.41 96
19898.74 105
19900.07 93
19901.41 104
19902.74 81
19904.07 102
19905.41 112
19906.74 94
19908.08 88
19909.41 75
19910.74 83
19912.08 81
19913.41 124
19914.75 80
19916.08 109
19917.41 98
19918.75 92
19920.08 81
19921.42 70
19922.75 105
19924.09 112
19925.42 118
19926.76 108
19928.09 85
19929.42 96
19930.76 101
19932.09 93
19933.43 104
19934.76 97
19936.10 115
19937.43 87
19938.77 97
19940.10 90
19941.44 82
19942.77 96
19944.11 91
19945.44 95
19946.78 90
19948.11 111
19949.45 99
19950.79 79
19952.12 86
19953.46 101
19954.79 116
19956.13 81
19957.46 98
19958.80 94
19960.13 107
19961.47 89
19962.81 97
19964.14 93
19965.48 110
19966.81 108
19968.15 126
19969.49 108
19970.82 87
19972.16 100
19973.49 109
19974.83 89
19976.17 101
19977.50 110
19978.84 111
19980.18 110
19981.51 103
19982.85 100
19984.18 102
19985.52 101
19986.86 99
19988.19 111
19989.53 97
19990.87 104
19992.20 108
19993.54 88
19994.88 91
19996.21 90
19997.55 110
19998.89 82
20000.23 86
20001.56 90
20002.90 102
20004.24 113
20005.57 106
20006.91 96
20008.25 94
20009.59 112
20010.92 93
20012.26 97
20013.60 92
20014.94 107
20016.27 82
20017.61 87
20018.95 104
20020.29 112
20021.62 95
20022.96 115
20024.30 87
20025.64 103
20026.98 81
20028.31 103
20029.65 92
20030.99 116
20032.33 102
20033.67 73
20035.00 103
20036.34 82
20037.68 103
20039.02 105
20040.36 103
20041.70 125
20043.03 101
20044.37 116
20045.71 115
20047.05 84
20048.39 106
20049.73 118
20051.07 103
20052.41 96
20053.74 90
20055.08 102
20056.42 88
20057.76 97
20059.10 96
20060.44 96
20061.78 110
20063.12 112
20064.46 91
20065.80 89
20067.13 106
20068.47 118
20069.81 99
20071.15 106
20072.49 105
20073.83 99
20075.17 93
20076.51 104
20077.85 81
20079.19 104
20080.53 110
20081.87 97
20083.21 117
20084.55 107
20085.89 114
20087.23 104
20088.57 111
20089.91 112
20091.25 96
20092.59 88
20093.93 110
20095.27 106
20096.61 82
20097.95 87
20099.29 104
20100.63 102
20101.97 120
20103.31 93
20104.65 102
20105.99 96
20107.33 111
20108.67 106
20110.02 92
20111.36 94
20112.70 79
20114.04 98
20115.38 90
20116.72 89
20118.06 116
20119.40 99
20120.74 96
20122.08 84
20123.43 106
20124.77 109
20126.11 115
20127.45 104
20128.79 93
20130.13 102
20131.47 86
20132.81 102
20134.16 100
20135.50 90
20136.84 88
20138.18 87
20139.52 108
20140.86 103
20142.21 88
20143.55 102
20144.89 79
