# Supplementary material for: MALDI-TOF MS typing enables the classification of brewing yeasts of the genus Saccharomyces to major beer styles
Source: PLoS One. 2017 Aug 9;12(8):e0181694. doi: 10.1371/journal.pone.0181694 (PMC5549903; doi:10.1371/journal.pone.0181694)
Supplement: S12 File — The directory includes 90 raw files and was zipped to “.zip”; the folder has three strains with 30 spectra per strain; S1 Text explains the raw files with an example and Table 1 represents the yeast strains used within the experiment. (ZIP) [file pone.0181694.s015.zip › 34-36/30343-505-OG-WB-WB-YPG-18h-E-E_2015-07-10_3_0_B3_1.dat]

2000.66 910
2001.08 956
2001.50 1003
2001.92 964
2002.34 958
2002.77 1042
2003.19 906
2003.61 907
2004.03 767
2004.45 880
2004.88 897
2005.30 784
2005.72 770
2006.14 743
2006.56 878
2006.99 927
2007.41 905
2007.83 856
2008.25 877
2008.67 828
2009.10 824
2009.52 882
2009.94 819
2010.36 952
2010.79 863
2011.21 1006
2011.63 881
2012.06 790
2012.48 821
2012.90 803
2013.32 799
2013.75 850
2014.17 823
2014.59 800
2015.02 831
2015.44 766
2015.86 945
2016.28 862
2016.71 921
2017.13 894
2017.55 859
2017.98 880
2018.40 885
2018.82 928
2019.25 865
2019.67 870
2020.09 984
2020.52 880
2020.94 1096
2021.37 976
2021.79 1035
2022.21 940
2022.64 823
2023.06 930
2023.48 955
2023.91 908
2024.33 904
2024.76 828
2025.18 840
2025.60 890
2026.03 877
2026.45 886
2026.88 864
2027.30 893
2027.73 893
2028.15 946
2028.57 803
2029.00 726
2029.42 757
2029.85 839
2030.27 820
2030.70 748
2031.12 829
2031.55 841
2031.97 820
2032.40 796
2032.82 863
2033.25 901
2033.67 856
2034.10 898
2034.52 1088
2034.95 1090
2035.37 988
2035.80 897
2036.22 909
2036.65 891
2037.07 979
2037.50 819
2037.92 775
2038.35 850
2038.77 874
2039.20 866
2039.63 901
2040.05 887
2040.48 884
2040.90 901
2041.33 934
2041.75 923
2042.18 877
2042.61 982
2043.03 965
2043.46 883
2043.88 906
2044.31 1015
2044.74 1075
2045.16 981
2045.59 1012
2046.01 939
2046.44 1048
2046.87 1078
2047.29 1149
2047.72 1009
2048.15 906
2048.57 1020
2049.00 1037
2049.43 967
2049.85 853
2050.28 883
2050.71 840
2051.13 1000
2051.56 905
2051.99 873
2052.41 871
2052.84 852
2053.27 904
2053.69 941
2054.12 762
2054.55 805
2054.98 859
2055.40 723
2055.83 671
2056.26 832
2056.68 863
2057.11 863
2057.54 868
2057.97 866
2058.39 861
2058.82 868
2059.25 854
2059.68 827
2060.11 739
2060.53 885
2060.96 904
2061.39 916
2061.82 969
2062.24 920
2062.67 1011
2063.10 1019
2063.53 1064
2063.96 1128
2064.39 1112
2064.81 1000
2065.24 1024
2065.67 1173
2066.10 1451
2066.53 1334
2066.95 1397
2067.38 1391
2067.81 1326
2068.24 1141
2068.67 1213
2069.10 1038
2069.53 956
2069.96 901
2070.38 1069
2070.81 983
2071.24 871
2071.67 908
2072.10 897
2072.53 950
2072.96 1100
2073.39 1030
2073.82 994
2074.24 877
2074.67 906
2075.10 1055
2075.53 964
2075.96 973
2076.39 1071
2076.82 1039
2077.25 1012
2077.68 835
2078.11 851
2078.54 951
2078.97 904
2079.40 888
2079.83 928
2080.26 948
2080.69 1021
2081.12 1045
2081.55 1061
2081.98 880
2082.41 839
2082.84 904
2083.27 828
2083.70 915
2084.13 1026
2084.56 941
2084.99 973
2085.42 874
2085.85 833
2086.28 910
2086.71 951
2087.14 853
2087.57 750
2088.00 867
2088.43 880
2088.86 794
2089.29 839
2089.73 793
2090.16 709
2090.59 736
2091.02 771
2091.45 813
2091.88 827
2092.31 860
2092.74 815
2093.17 853
2093.60 784
2094.04 784
2094.47 776
2094.90 851
2095.33 783
2095.76 843
2096.19 866
2096.62 787
2097.06 812
2097.49 752
2097.92 783
2098.35 840
2098.78 811
2099.21 780
2099.65 761
2100.08 888
2100.51 853
2100.94 795
2101.37 860
2101.81 797
2102.24 767
2102.67 845
2103.10 764
2103.53 880
2103.97 876
2104.40 764
2104.83 740
2105.26 849
2105.70 854
2106.13 897
2106.56 915
2106.99 887
2107.43 850
2107.86 901
2108.29 886
2108.72 964
2109.16 914
2109.59 888
2110.02 801
2110.46 920
2110.89 925
2111.32 943
2111.75 976
2112.19 892
2112.62 944
2113.05 863
2113.49 889
2113.92 782
2114.35 830
2114.79 797
2115.22 771
2115.65 729
2116.09 810
2116.52 744
2116.95 734
2117.39 771
2117.82 808
2118.26 838
2118.69 821
2119.12 700
2119.56 668
2119.99 713
2120.42 801
2120.86 689
2121.29 693
2121.73 722
2122.16 757
2122.59 830
2123.03 814
2123.46 815
2123.90 682
2124.33 694
2124.77 705
2125.20 701
2125.64 793
2126.07 800
2126.50 749
2126.94 737
2127.37 748
2127.81 807
2128.24 802
2128.68 819
2129.11 777
2129.55 830
2129.98 791
2130.42 838
2130.85 794
2131.29 756
2131.72 712
2132.16 916
2132.59 820
2133.03 741
2133.46 765
2133.90 812
2134.33 828
2134.77 852
2135.20 838
2135.64 834
2136.08 794
2136.51 780
2136.95 899
2137.38 777
2137.82 806
2138.25 815
2138.69 769
2139.13 759
2139.56 672
2140.00 693
2140.43 720
2140.87 671
2141.31 730
2141.74 690
2142.18 758
2142.61 852
2143.05 901
2143.49 865
2143.92 834
2144.36 779
2144.80 799
2145.23 837
2145.67 795
2146.11 737
2146.54 744
2146.98 835
2147.42 816
2147.85 777
2148.29 796
2148.73 876
2149.16 831
2149.60 866
2150.04 932
2150.47 888
2150.91 796
2151.35 867
2151.79 861
2152.22 937
2152.66 855
2153.10 839
2153.53 772
2153.97 778
2154.41 931
2154.85 871
2155.28 802
2155.72 848
2156.16 884
2156.60 844
2157.03 844
2157.47 987
2157.91 929
2158.35 806
2158.79 800
2159.22 684
2159.66 779
2160.10 809
2160.54 775
2160.98 784
2161.41 883
2161.85 819
2162.29 816
2162.73 867
2163.17 777
2163.60 752
2164.04 716
2164.48 756
2164.92 783
2165.36 773
2165.80 871
2166.24 721
2166.67 694
2167.11 829
2167.55 765
2167.99 956
2168.43 876
2168.87 853
2169.31 928
2169.75 862
2170.19 811
2170.62 889
2171.06 880
2171.50 979
2171.94 909
2172.38 1118
2172.82 985
2173.26 1142
2173.70 1007
2174.14 992
2174.58 1116
2175.02 1284
2175.46 1320
2175.90 1308
2176.34 1208
2176.78 1143
2177.22 1052
2177.66 1067
2178.10 855
2178.54 883
2178.97 786
2179.41 928
2179.85 931
2180.29 778
2180.74 784
2181.18 824
2181.62 836
2182.06 794
2182.50 849
2182.94 884
2183.38 736
2183.82 697
2184.26 791
2184.70 797
2185.14 837
2185.58 654
2186.02 852
2186.46 772
2186.90 789
2187.34 735
2187.78 741
2188.22 744
2188.66 669
2189.11 661
2189.55 774
2189.99 863
2190.43 845
2190.87 846
2191.31 850
2191.75 880
2192.19 823
2192.63 869
2193.08 873
2193.52 1003
2193.96 954
2194.40 1089
2194.84 979
2195.28 1112
2195.72 1150
2196.17 985
2196.61 1143
2197.05 1066
2197.49 958
2197.93 911
2198.37 890
2198.82 880
2199.26 917
2199.70 797
2200.14 809
2200.58 890
2201.03 852
2201.47 901
2201.91 802
2202.35 876
2202.80 811
2203.24 795
2203.68 804
2204.12 826
2204.57 815
2205.01 868
2205.45 818
2205.89 846
2206.34 882
2206.78 947
2207.22 835
2207.66 781
2208.11 826
2208.55 809
2208.99 838
2209.44 847
2209.88 904
2210.32 929
2210.76 915
2211.21 800
2211.65 862
2212.09 814
2212.54 779
2212.98 806
2213.42 851
2213.87 847
2214.31 793
2214.75 821
2215.20 756
2215.64 789
2216.09 735
2216.53 674
2216.97 824
2217.42 753
2217.86 831
2218.30 799
2218.75 820
2219.19 699
2219.64 785
2220.08 948
2220.52 762
2220.97 866
2221.41 854
2221.86 852
2222.30 929
2222.75 1015
2223.19 933
2223.63 1010
2224.08 854
2224.52 1015
2224.97 948
2225.41 951
2225.86 909
2226.30 935
2226.75 851
2227.19 856
2227.64 806
2228.08 798
2228.53 841
2228.97 853
2229.42 849
2229.86 859
2230.31 884
2230.75 836
2231.20 862
2231.64 913
2232.09 780
2232.53 791
2232.98 944
2233.42 873
2233.87 831
2234.31 811
2234.76 794
2235.20 812
2235.65 785
2236.10 760
2236.54 735
2236.99 800
2237.43 762
2237.88 706
2238.32 715
2238.77 759
2239.22 703
2239.66 731
2240.11 806
2240.55 776
2241.00 833
2241.45 702
2241.89 703
2242.34 721
2242.79 638
2243.23 730
2243.68 728
2244.12 761
2244.57 794
2245.02 749
2245.46 701
2245.91 683
2246.36 734
2246.80 727
2247.25 695
2247.70 649
2248.14 653
2248.59 828
2249.04 755
2249.49 653
2249.93 663
2250.38 754
2250.83 648
2251.27 700
2251.72 619
2252.17 733
2252.62 728
2253.06 686
2253.51 741
2253.96 739
2254.40 799
2254.85 727
2255.30 707
2255.75 616
2256.20 596
2256.64 672
2257.09 653
2257.54 714
2257.99 599
2258.43 737
2258.88 729
2259.33 706
2259.78 780
2260.23 803
2260.67 760
2261.12 758
2261.57 746
2262.02 665
2262.47 810
2262.92 785
2263.36 846
2263.81 797
2264.26 734
2264.71 662
2265.16 587
2265.61 674
2266.05 735
2266.50 705
2266.95 765
2267.40 806
2267.85 695
2268.30 737
2268.75 771
2269.20 695
2269.65 712
2270.09 775
2270.54 818
2270.99 853
2271.44 759
2271.89 802
2272.34 857
2272.79 881
2273.24 857
2273.69 770
2274.14 906
2274.59 889
2275.04 827
2275.49 754
2275.94 824
2276.38 848
2276.83 683
2277.28 740
2277.73 730
2278.18 756
2278.63 702
2279.08 590
2279.53 608
2279.98 623
2280.43 724
2280.88 745
2281.33 748
2281.78 741
2282.23 654
2282.68 659
2283.13 828
2283.59 820
2284.04 626
2284.49 622
2284.94 712
2285.39 762
2285.84 722
2286.29 692
2286.74 851
2287.19 877
2287.64 855
2288.09 898
2288.54 944
2288.99 1038
2289.44 1091
2289.89 1078
2290.35 1365
2290.80 1424
2291.25 1361
2291.70 1278
2292.15 1346
2292.60 1171
2293.05 1145
2293.50 1195
2293.96 1050
2294.41 934
2294.86 930
2295.31 908
2295.76 822
2296.21 695
2296.66 735
2297.12 799
2297.57 749
2298.02 704
2298.47 660
2298.92 640
2299.38 644
2299.83 694
2300.28 668
2300.73 734
2301.18 678
2301.64 696
2302.09 626
2302.54 646
2302.99 602
2303.44 581
2303.90 720
2304.35 654
2304.80 721
2305.25 655
2305.71 743
2306.16 662
2306.61 680
2307.07 726
2307.52 690
2307.97 759
2308.42 679
2308.88 737
2309.33 739
2309.78 722
2310.23 867
2310.69 870
2311.14 864
2311.59 788
2312.05 867
2312.50 870
2312.95 810
2313.41 782
2313.86 851
2314.31 847
2314.77 795
2315.22 854
2315.67 735
2316.13 650
2316.58 721
2317.04 744
2317.49 775
2317.94 896
2318.40 834
2318.85 801
2319.30 952
2319.76 856
2320.21 775
2320.67 864
2321.12 956
2321.57 907
2322.03 831
2322.48 876
2322.94 908
2323.39 1162
2323.85 1103
2324.30 1114
2324.75 1254
2325.21 1248
2325.66 1443
2326.12 1463
2326.57 1305
2327.03 1216
2327.48 1210
2327.94 976
2328.39 951
2328.85 951
2329.30 749
2329.76 842
2330.21 872
2330.67 805
2331.12 703
2331.58 701
2332.03 750
2332.49 722
2332.94 846
2333.40 849
2333.85 728
2334.31 640
2334.76 768
2335.22 816
2335.67 807
2336.13 793
2336.58 857
2337.04 853
2337.50 732
2337.95 621
2338.41 665
2338.86 788
2339.32 699
2339.77 769
2340.23 688
2340.69 674
2341.14 647
2341.60 693
2342.05 723
2342.51 572
2342.97 701
2343.42 875
2343.88 736
2344.34 741
2344.79 726
2345.25 599
2345.70 679
2346.16 739
2346.62 727
2347.07 799
2347.53 701
2347.99 686
2348.44 749
2348.90 762
2349.36 678
2349.81 769
2350.27 711
2350.73 730
2351.19 638
2351.64 679
2352.10 647
2352.56 705
2353.01 759
2353.47 784
2353.93 692
2354.39 691
2354.84 674
2355.30 598
2355.76 610
2356.22 702
2356.67 630
2357.13 737
2357.59 708
2358.05 614
2358.50 610
2358.96 702
2359.42 700
2359.88 718
2360.33 796
2360.79 732
2361.25 687
2361.71 662
2362.17 681
2362.62 653
2363.08 804
2363.54 779
2364.00 673
2364.46 762
2364.92 775
2365.37 683
2365.83 665
2366.29 719
2366.75 690
2367.21 672
2367.67 684
2368.12 743
2368.58 801
2369.04 811
2369.50 713
2369.96 697
2370.42 772
2370.88 779
2371.34 674
2371.80 658
2372.25 810
2372.71 695
2373.17 806
2373.63 748
2374.09 736
2374.55 867
2375.01 874
2375.47 829
2375.93 847
2376.39 726
2376.85 682
2377.31 721
2377.77 763
2378.23 724
2378.69 693
2379.15 666
2379.61 606
2380.06 654
2380.52 610
2380.98 652
2381.44 691
2381.90 613
2382.36 593
2382.82 681
2383.28 660
2383.74 678
2384.20 684
2384.67 745
2385.13 691
2385.59 654
2386.05 656
2386.51 598
2386.97 702
2387.43 662
2387.89 665
2388.35 626
2388.81 661
2389.27 724
2389.73 692
2390.19 754
2390.65 719
2391.11 731
2391.57 582
2392.03 687
2392.50 683
2392.96 701
2393.42 753
2393.88 670
2394.34 700
2394.80 700
2395.26 629
2395.72 547
2396.19 620
2396.65 667
2397.11 731
2397.57 646
2398.03 684
2398.49 626
2398.95 658
2399.42 717
2399.88 589
2400.34 505
2400.80 711
2401.26 624
2401.73 681
2402.19 679
2402.65 609
2403.11 591
2403.57 590
2404.04 613
2404.50 607
2404.96 625
2405.42 647
2405.88 671
2406.35 705
2406.81 684
2407.27 613
2407.73 654
2408.20 636
2408.66 574
2409.12 637
2409.58 672
2410.05 523
2410.51 550
2410.97 606
2411.43 675
2411.90 670
2412.36 604
2412.82 747
2413.29 596
2413.75 645
2414.21 774
2414.68 687
2415.14 748
2415.60 768
2416.07 752
2416.53 831
2416.99 698
2417.46 759
2417.92 772
2418.38 717
2418.85 724
2419.31 709
2419.77 632
2420.24 855
2420.70 756
2421.16 589
2421.63 599
2422.09 666
2422.56 836
2423.02 778
2423.48 668
2423.95 673
2424.41 732
2424.88 728
2425.34 793
2425.80 740
2426.27 832
2426.73 683
2427.20 656
2427.66 652
2428.13 628
2428.59 571
2429.05 614
2429.52 706
2429.98 560
2430.45 582
2430.91 589
2431.38 613
2431.84 728
2432.31 720
2432.77 740
2433.24 657
2433.70 664
2434.17 623
2434.63 667
2435.10 594
2435.56 652
2436.03 651
2436.49 639
2436.96 599
2437.42 553
2437.89 656
2438.35 684
2438.82 706
2439.28 661
2439.75 656
2440.22 726
2440.68 693
2441.15 697
2441.61 570
2442.08 692
2442.54 700
2443.01 610
2443.48 543
2443.94 630
2444.41 693
2444.87 709
2445.34 594
2445.81 558
2446.27 672
2446.74 662
2447.20 589
2447.67 623
2448.14 598
2448.60 650
2449.07 707
2449.54 663
2450.00 584
2450.47 670
2450.94 701
2451.40 753
2451.87 642
2452.34 573
2452.80 510
2453.27 634
2453.74 668
2454.20 638
2454.67 641
2455.14 637
2455.60 730
2456.07 659
2456.54 634
2457.01 705
2457.47 600
2457.94 574
2458.41 556
2458.88 664
2459.34 597
2459.81 595
2460.28 503
2460.74 538
2461.21 527
2461.68 543
2462.15 681
2462.62 681
2463.08 614
2463.55 607
2464.02 587
2464.49 627
2464.95 626
2465.42 683
2465.89 625
2466.36 880
2466.83 702
2467.30 564
2467.76 645
2468.23 634
2468.70 688
2469.17 650
2469.64 643
2470.10 617
2470.57 563
2471.04 637
2471.51 606
2471.98 604
2472.45 650
2472.92 587
2473.39 771
2473.85 666
2474.32 550
2474.79 587
2475.26 589
2475.73 653
2476.20 640
2476.67 583
2477.14 579
2477.61 602
2478.07 609
2478.54 502
2479.01 608
2479.48 555
2479.95 516
2480.42 603
2480.89 560
2481.36 547
2481.83 572
2482.30 569
2482.77 585
2483.24 523
2483.71 610
2484.18 675
2484.65 599
2485.12 662
2485.59 618
2486.06 718
2486.53 646
2487.00 592
2487.47 645
2487.94 726
2488.41 737
2488.88 734
2489.35 678
2489.82 656
2490.29 639
2490.76 624
2491.23 579
2491.70 596
2492.17 667
2492.64 685
2493.11 557
2493.58 677
2494.05 649
2494.52 612
2494.99 545
2495.47 588
2495.94 662
2496.41 622
2496.88 643
2497.35 617
2497.82 542
2498.29 592
2498.76 644
2499.23 651
2499.70 660
2500.18 562
2500.65 530
2501.12 478
2501.59 508
2502.06 544
2502.53 571
2503.00 703
2503.48 726
2503.95 687
2504.42 631
2504.89 571
2505.36 524
2505.83 614
2506.31 592
2506.78 570
2507.25 603
2507.72 589
2508.19 646
2508.67 662
2509.14 582
2509.61 590
2510.08 670
2510.56 642
2511.03 653
2511.50 762
2511.97 581
2512.44 742
2512.92 651
2513.39 739
2513.86 751
2514.33 691
2514.81 832
2515.28 636
2515.75 696
2516.23 671
2516.70 598
2517.17 698
2517.64 667
2518.12 634
2518.59 606
2519.06 719
2519.54 663
2520.01 548
2520.48 595
2520.96 612
2521.43 666
2521.90 612
2522.38 673
2522.85 665
2523.32 610
2523.80 595
2524.27 672
2524.74 684
2525.22 659
2525.69 723
2526.16 611
2526.64 797
2527.11 763
2527.59 757
2528.06 826
2528.53 761
2529.01 790
2529.48 766
2529.96 786
2530.43 897
2530.90 739
2531.38 713
2531.85 703
2532.33 724
2532.80 683
2533.28 710
2533.75 736
2534.22 597
2534.70 651
2535.17 553
2535.65 510
2536.12 619
2536.60 664
2537.07 639
2537.55 668
2538.02 553
2538.50 533
2538.97 580
2539.45 664
2539.92 759
2540.40 673
2540.87 598
2541.35 719
2541.82 755
2542.30 605
2542.77 584
2543.25 573
2543.72 659
2544.20 576
2544.67 621
2545.15 657
2545.62 601
2546.10 640
2546.58 640
2547.05 691
2547.53 710
2548.00 706
2548.48 734
2548.95 739
2549.43 723
2549.91 829
2550.38 609
2550.86 709
2551.33 676
2551.81 731
2552.29 694
2552.76 682
2553.24 683
2553.72 783
2554.19 673
2554.67 657
2555.14 688
2555.62 628
2556.10 733
2556.57 685
2557.05 563
2557.53 613
2558.00 534
2558.48 676
2558.96 585
2559.43 673
2559.91 598
2560.39 637
2560.87 618
2561.34 675
2561.82 679
2562.30 613
2562.77 573
2563.25 549
2563.73 619
2564.21 588
2564.68 589
2565.16 684
2565.64 633
2566.11 607
2566.59 649
2567.07 712
2567.55 693
2568.03 638
2568.50 656
2568.98 609
2569.46 587
2569.94 538
2570.41 558
2570.89 562
2571.37 606
2571.85 559
2572.33 617
2572.80 713
2573.28 502
2573.76 560
2574.24 664
2574.72 632
2575.19 568
2575.67 588
2576.15 702
2576.63 594
2577.11 600
2577.59 608
2578.07 641
2578.54 740
2579.02 650
2579.50 723
2579.98 744
2580.46 735
2580.94 587
2581.42 564
2581.90 619
2582.37 547
2582.85 569
2583.33 538
2583.81 570
2584.29 622
2584.77 532
2585.25 571
2585.73 594
2586.21 626
2586.69 618
2587.17 666
2587.65 671
2588.13 598
2588.61 630
2589.08 587
2589.56 495
2590.04 581
2590.52 606
2591.00 566
2591.48 608
2591.96 623
2592.44 629
2592.92 725
2593.40 693
2593.88 537
2594.36 552
2594.84 486
2595.32 467
2595.80 621
2596.28 669
2596.76 554
2597.24 709
2597.72 627
2598.21 561
2598.69 487
2599.17 517
2599.65 689
2600.13 628
2600.61 621
2601.09 576
2601.57 604
2602.05 637
2602.53 656
2603.01 610
2603.49 565
2603.97 593
2604.45 581
2604.94 637
2605.42 542
2605.90 607
2606.38 650
2606.86 633
2607.34 631
2607.82 675
2608.30 594
2608.79 639
2609.27 504
2609.75 564
2610.23 603
2610.71 659
2611.19 593
2611.68 516
2612.16 560
2612.64 667
2613.12 656
2613.60 491
2614.08 496
2614.57 622
2615.05 512
2615.53 695
2616.01 647
2616.49 675
2616.98 647
2617.46 628
2617.94 655
2618.42 652
2618.91 569
2619.39 546
2619.87 551
2620.35 567
2620.84 671
2621.32 640
2621.80 651
2622.28 605
2622.77 608
2623.25 561
2623.73 595
2624.21 589
2624.70 605
2625.18 648
2625.66 608
2626.15 545
2626.63 534
2627.11 573
2627.60 635
2628.08 663
2628.56 720
2629.05 662
2629.53 695
2630.01 627
2630.50 588
2630.98 644
2631.46 790
2631.95 622
2632.43 694
2632.91 658
2633.40 760
2633.88 710
2634.36 666
2634.85 616
2635.33 715
2635.82 633
2636.30 604
2636.78 614
2637.27 604
2637.75 502
2638.24 500
2638.72 525
2639.20 501
2639.69 612
2640.17 540
2640.66 524
2641.14 652
2641.63 545
2642.11 497
2642.60 539
2643.08 664
2643.56 481
2644.05 489
2644.53 518
2645.02 523
2645.50 482
2645.99 532
2646.47 535
2646.96 561
2647.44 525
2647.93 537
2648.41 572
2648.90 566
2649.38 482
2649.87 482
2650.35 471
2650.84 547
2651.32 469
2651.81 529
2652.30 553
2652.78 505
2653.27 465
2653.75 535
2654.24 492
2654.72 576
2655.21 535
2655.69 569
2656.18 614
2656.67 556
2657.15 589
2657.64 566
2658.12 671
2658.61 591
2659.10 532
2659.58 453
2660.07 500
2660.55 506
2661.04 493
2661.53 487
2662.01 596
2662.50 650
2662.99 586
2663.47 549
2663.96 485
2664.44 563
2664.93 645
2665.42 590
2665.90 524
2666.39 513
2666.88 486
2667.36 488
2667.85 537
2668.34 559
2668.83 556
2669.31 571
2669.80 517
2670.29 498
2670.77 589
2671.26 578
2671.75 567
2672.24 603
2672.72 671
2673.21 706
2673.70 699
2674.18 574
2674.67 590
2675.16 624
2675.65 700
2676.13 666
2676.62 742
2677.11 613
2677.60 555
2678.09 510
2678.57 553
2679.06 554
2679.55 518
2680.04 519
2680.53 551
2681.01 608
2681.50 592
2681.99 625
2682.48 611
2682.97 586
2683.45 609
2683.94 541
2684.43 530
2684.92 631
2685.41 541
2685.90 577
2686.38 551
2686.87 522
2687.36 516
2687.85 582
2688.34 563
2688.83 492
2689.32 472
2689.81 535
2690.29 539
2690.78 543
2691.27 483
2691.76 472
2692.25 480
2692.74 544
2693.23 635
2693.72 574
2694.21 548
2694.70 619
2695.19 609
2695.68 495
2696.16 582
2696.65 516
2697.14 548
2697.63 644
2698.12 502
2698.61 476
2699.10 524
2699.59 612
2700.08 568
2700.57 556
2701.06 525
2701.55 512
2702.04 626
2702.53 677
2703.02 674
2703.51 646
2704.00 608
2704.49 482
2704.98 473
2705.47 540
2705.96 551
2706.45 588
2706.94 569
2707.43 530
2707.92 556
2708.41 551
2708.91 583
2709.40 496
2709.89 541
2710.38 494
2710.87 505
2711.36 618
2711.85 495
2712.34 544
2712.83 545
2713.32 567
2713.81 497
2714.30 534
2714.80 518
2715.29 525
2715.78 515
2716.27 487
2716.76 514
2717.25 524
2717.74 484
2718.23 531
2718.73 671
2719.22 540
2719.71 528
2720.20 667
2720.69 645
2721.18 595
2721.68 562
2722.17 588
2722.66 521
2723.15 617
2723.64 659
2724.14 550
2724.63 550
2725.12 668
2725.61 614
2726.10 683
2726.60 562
2727.09 545
2727.58 570
2728.07 565
2728.56 565
2729.06 639
2729.55 603
2730.04 457
2730.53 485
2731.03 514
2731.52 520
2732.01 522
2732.51 480
2733.00 561
2733.49 583
2733.98 509
2734.48 516
2734.97 641
2735.46 533
2735.96 554
2736.45 512
2736.94 658
2737.43 605
2737.93 590
2738.42 617
2738.91 568
2739.41 571
2739.90 623
2740.39 593
2740.89 721
2741.38 603
2741.88 538
2742.37 599
2742.86 588
2743.36 552
2743.85 598
2744.34 583
2744.84 512
2745.33 506
2745.83 507
2746.32 544
2746.81 544
2747.31 474
2747.80 542
2748.30 591
2748.79 482
2749.28 506
2749.78 482
2750.27 522
2750.77 612
2751.26 612
2751.76 559
2752.25 532
2752.74 477
2753.24 577
2753.73 508
2754.23 507
2754.72 510
2755.22 563
2755.71 623
2756.21 630
2756.70 471
2757.20 515
2757.69 606
2758.19 568
2758.68 463
2759.18 450
2759.67 460
2760.17 568
2760.66 490
2761.16 512
2761.65 534
2762.15 475
2762.64 493
2763.14 527
2763.64 583
2764.13 480
2764.63 487
2765.12 625
2765.62 574
2766.11 557
2766.61 531
2767.11 510
2767.60 498
2768.10 523
2768.59 543
2769.09 523
2769.59 530
2770.08 600
2770.58 590
2771.07 542
2771.57 594
2772.07 625
2772.56 635
2773.06 571
2773.56 498
2774.05 570
2774.55 599
2775.04 645
2775.54 597
2776.04 670
2776.53 641
2777.03 628
2777.53 731
2778.03 685
2778.52 634
2779.02 588
2779.52 662
2780.01 662
2780.51 614
2781.01 619
2781.50 532
2782.00 567
2782.50 625
2783.00 514
2783.49 449
2783.99 496
2784.49 605
2784.99 527
2785.48 489
2785.98 480
2786.48 577
2786.98 566
2787.47 512
2787.97 520
2788.47 501
2788.97 440
2789.46 504
2789.96 536
2790.46 551
2790.96 437
2791.46 541
2791.95 501
2792.45 484
2792.95 590
2793.45 549
2793.95 492
2794.44 562
2794.94 605
2795.44 598
2795.94 592
2796.44 625
2796.94 614
2797.44 503
2797.93 554
2798.43 557
2798.93 581
2799.43 557
2799.93 577
2800.43 564
2800.93 505
2801.43 587
2801.92 593
2802.42 468
2802.92 493
2803.42 577
2803.92 559
2804.42 525
2804.92 485
2805.42 510
2805.92 528
2806.42 564
2806.92 598
2807.42 614
2807.91 579
2808.41 522
2808.91 537
2809.41 499
2809.91 508
2810.41 540
2810.91 546
2811.41 552
2811.91 566
2812.41 521
2812.91 537
2813.41 518
2813.91 545
2814.41 555
2814.91 604
2815.41 521
2815.91 483
2816.41 524
2816.91 512
2817.41 461
2817.91 472
2818.41 494
2818.91 517
2819.42 481
2819.92 570
2820.42 652
2820.92 627
2821.42 563
2821.92 637
2822.42 615
2822.92 602
2823.42 664
2823.92 495
2824.42 585
2824.92 577
2825.42 564
2825.93 581
2826.43 556
2826.93 504
2827.43 534
2827.93 520
2828.43 470
2828.93 543
2829.43 632
2829.94 524
2830.44 497
2830.94 585
2831.44 523
2831.94 517
2832.44 505
2832.95 436
2833.45 503
2833.95 669
2834.45 629
2834.95 453
2835.45 502
2835.96 419
2836.46 526
2836.96 609
2837.46 547
2837.97 594
2838.47 457
2838.97 471
2839.47 505
2839.97 492
2840.48 501
2840.98 522
2841.48 530
2841.98 516
2842.49 564
2842.99 523
2843.49 540
2843.99 579
2844.50 556
2845.00 575
2845.50 482
2846.01 512
2846.51 566
2847.01 534
2847.51 576
2848.02 708
2848.52 473
2849.02 600
2849.53 646
2850.03 533
2850.53 595
2851.04 614
2851.54 607
2852.04 656
2852.55 630
2853.05 582
2853.55 668
2854.06 591
2854.56 527
2855.06 614
2855.57 609
2856.07 616
2856.58 575
2857.08 552
2857.58 638
2858.09 522
2858.59 554
2859.10 519
2859.60 441
2860.10 508
2860.61 502
2861.11 467
2861.62 490
2862.12 574
2862.62 584
2863.13 581
2863.63 541
2864.14 470
2864.64 395
2865.15 464
2865.65 623
2866.16 606
2866.66 574
2867.17 584
2867.67 482
2868.18 523
2868.68 453
2869.19 550
2869.69 530
2870.20 538
2870.70 625
2871.21 552
2871.71 640
2872.22 578
2872.72 574
2873.23 597
2873.73 571
2874.24 568
2874.74 607
2875.25 693
2875.75 607
2876.26 648
2876.76 641
2877.27 611
2877.78 572
2878.28 627
2878.79 583
2879.29 628
2879.80 543
2880.30 542
2880.81 551
2881.32 528
2881.82 596
2882.33 574
2882.83 547
2883.34 597
2883.85 653
2884.35 549
2884.86 594
2885.37 552
2885.87 622
2886.38 584
2886.88 606
2887.39 584
2887.90 582
2888.40 616
2888.91 609
2889.42 615
2889.92 578
2890.43 563
2890.94 776
2891.45 768
2891.95 564
2892.46 584
2892.97 730
2893.47 724
2893.98 831
2894.49 972
2894.99 893
2895.50 916
2896.01 881
2896.52 976
2897.02 941
2897.53 807
2898.04 679
2898.55 711
2899.05 717
2899.56 637
2900.07 751
2900.58 610
2901.08 616
2901.59 590
2902.10 574
2902.61 600
2903.12 693
2903.62 661
2904.13 588
2904.64 681
2905.15 607
2905.66 582
2906.16 571
2906.67 612
2907.18 614
2907.69 533
2908.20 566
2908.71 592
2909.21 527
2909.72 610
2910.23 651
2910.74 642
2911.25 527
2911.76 586
2912.26 620
2912.77 557
2913.28 517
2913.79 612
2914.30 581
2914.81 524
2915.32 619
2915.83 576
2916.34 573
2916.85 585
2917.35 594
2917.86 564
2918.37 541
2918.88 583
2919.39 500
2919.90 478
2920.41 550
2920.92 536
2921.43 485
2921.94 479
2922.45 524
2922.96 512
2923.47 488
2923.98 445
2924.49 418
2925.00 497
2925.51 556
2926.02 540
2926.53 565
2927.04 432
2927.55 502
2928.06 509
2928.57 538
2929.08 551
2929.59 504
2930.10 506
2930.61 493
2931.12 475
2931.63 517
2932.14 552
2932.65 595
2933.16 575
2933.67 570
2934.18 607
2934.69 607
2935.20 549
2935.71 551
2936.22 553
2936.73 570
2937.25 573
2937.76 629
2938.27 564
2938.78 524
2939.29 596
2939.80 525
2940.31 624
2940.82 669
2941.33 654
2941.85 587
2942.36 481
2942.87 495
2943.38 626
2943.89 534
2944.40 468
2944.91 550
2945.43 549
2945.94 473
2946.45 622
2946.96 599
2947.47 530
2947.98 495
2948.50 538
2949.01 514
2949.52 455
2950.03 467
2950.54 521
2951.06 487
2951.57 496
2952.08 499
2952.59 569
2953.10 522
2953.62 529
2954.13 542
2954.64 481
2955.15 507
2955.67 549
2956.18 613
2956.69 643
2957.20 631
2957.72 591
2958.23 596
2958.74 553
2959.25 574
2959.77 625
2960.28 664
2960.79 669
2961.31 621
2961.82 560
2962.33 546
2962.85 606
2963.36 607
2963.87 624
2964.39 592
2964.90 579
2965.41 551
2965.93 545
2966.44 579
2966.95 489
2967.47 522
2967.98 624
2968.49 516
2969.01 589
2969.52 550
2970.03 558
2970.55 634
2971.06 603
2971.58 630
2972.09 587
2972.60 591
2973.12 579
2973.63 574
2974.15 623
2974.66 532
2975.17 554
2975.69 589
2976.20 558
2976.72 624
2977.23 593
2977.74 613
2978.26 618
2978.77 644
2979.29 572
2979.80 593
2980.32 650
2980.83 639
2981.35 742
2981.86 708
2982.38 612
2982.89 682
2983.41 804
2983.92 778
2984.44 708
2984.95 862
2985.47 757
2985.98 685
2986.50 750
2987.01 767
2987.53 762
2988.04 753
2988.56 744
2989.07 745
2989.59 878
2990.10 818
2990.62 930
2991.13 882
2991.65 860
2992.17 848
2992.68 826
2993.20 761
2993.71 766
2994.23 804
2994.74 762
2995.26 817
2995.78 814
2996.29 842
2996.81 976
2997.32 1077
2997.84 932
2998.36 1008
2998.87 972
2999.39 1018
2999.91 1044
3000.42 1073
3000.94 1416
3001.45 1650
3001.97 1885
3002.49 2226
3003.00 2345
3003.52 2574
3004.04 3128
3004.55 3226
3005.07 3377
3005.59 3571
3006.10 3553
3006.62 3366
3007.14 3388
3007.66 3054
3008.17 2482
3008.69 1974
3009.21 1808
3009.72 1564
3010.24 1348
3010.76 1182
3011.28 1041
3011.79 992
3012.31 928
3012.83 762
3013.35 845
3013.86 934
3014.38 854
3014.90 851
3015.42 866
3015.93 933
3016.45 793
3016.97 786
3017.49 788
3018.00 839
3018.52 893
3019.04 862
3019.56 754
3020.08 700
3020.59 826
3021.11 797
3021.63 761
3022.15 732
3022.67 699
3023.19 772
3023.70 859
3024.22 831
3024.74 724
3025.26 754
3025.78 733
3026.30 744
3026.81 840
3027.33 733
3027.85 776
3028.37 758
3028.89 827
3029.41 798
3029.93 726
3030.45 723
3030.97 723
3031.48 670
3032.00 612
3032.52 741
3033.04 657
3033.56 779
3034.08 692
3034.60 707
3035.12 682
3035.64 681
3036.16 713
3036.68 732
3037.20 742
3037.72 687
3038.24 710
3038.76 752
3039.27 629
3039.79 609
3040.31 541
3040.83 585
3041.35 608
3041.87 617
3042.39 664
3042.91 717
3043.43 611
3043.95 568
3044.47 635
3044.99 721
3045.51 614
3046.03 666
3046.56 596
3047.08 564
3047.60 601
3048.12 556
3048.64 625
3049.16 595
3049.68 707
3050.20 615
3050.72 560
3051.24 576
3051.76 692
3052.28 645
3052.80 591
3053.32 584
3053.84 555
3054.37 576
3054.89 631
3055.41 665
3055.93 627
3056.45 587
3056.97 516
3057.49 607
3058.01 620
3058.53 518
3059.06 535
3059.58 687
3060.10 678
3060.62 649
3061.14 587
3061.66 611
3062.19 636
3062.71 577
3063.23 692
3063.75 629
3064.27 690
3064.79 778
3065.32 718
3065.84 677
3066.36 741
3066.88 634
3067.40 552
3067.93 577
3068.45 600
3068.97 665
3069.49 624
3070.02 631
3070.54 658
3071.06 554
3071.58 570
3072.10 517
3072.63 668
3073.15 619
3073.67 600
3074.20 741
3074.72 702
3075.24 744
3075.76 845
3076.29 731
3076.81 936
3077.33 897
3077.86 816
3078.38 814
3078.90 827
3079.42 868
3079.95 981
3080.47 974
3080.99 1094
3081.52 1148
3082.04 1003
3082.56 884
3083.09 1085
3083.61 1076
3084.13 1137
3084.66 976
3085.18 870
3085.71 1047
3086.23 852
3086.75 806
3087.28 795
3087.80 812
3088.32 830
3088.85 766
3089.37 768
3089.90 778
3090.42 851
3090.94 879
3091.47 776
3091.99 856
3092.52 944
3093.04 858
3093.57 845
3094.09 818
3094.61 888
3095.14 1002
3095.66 1054
3096.19 1090
3096.71 1153
3097.24 1164
3097.76 1119
3098.29 1291
3098.81 1396
3099.34 1653
3099.86 2131
3100.39 2645
3100.91 3104
3101.44 3871
3101.96 4567
3102.49 5232
3103.01 5804
3103.54 6371
3104.06 6500
3104.59 6493
3105.11 6075
3105.64 5696
3106.16 5082
3106.69 4362
3107.21 3444
3107.74 2887
3108.26 2318
3108.79 2222
3109.32 1911
3109.84 1697
3110.37 1759
3110.89 1824
3111.42 1681
3111.94 1974
3112.47 1918
3113.00 1777
3113.52 1740
3114.05 1584
3114.57 1513
3115.10 1395
3115.63 1302
3116.15 1187
3116.68 1030
3117.21 1202
3117.73 1165
3118.26 1030
3118.78 1100
3119.31 1036
3119.84 1140
3120.36 1197
3120.89 1159
3121.42 1269
3121.94 1182
3122.47 1157
3123.00 1226
3123.52 1212
3124.05 1069
3124.58 1157
3125.11 1133
3125.63 925
3126.16 875
3126.69 881
3127.21 857
3127.74 896
3128.27 910
3128.80 910
3129.32 866
3129.85 819
3130.38 855
3130.91 747
3131.43 730
3131.96 795
3132.49 734
3133.02 650
3133.54 731
3134.07 710
3134.60 720
3135.13 760
3135.65 736
3136.18 678
3136.71 788
3137.24 754
3137.77 647
3138.29 654
3138.82 758
3139.35 721
3139.88 652
3140.41 705
3140.94 688
3141.46 708
3141.99 695
3142.52 608
3143.05 685
3143.58 734
3144.11 646
3144.64 614
3145.16 642
3145.69 672
3146.22 747
3146.75 746
3147.28 699
3147.81 811
3148.34 866
3148.87 752
3149.40 821
3149.92 863
3150.45 879
3150.98 840
3151.51 782
3152.04 816
3152.57 800
3153.10 782
3153.63 868
3154.16 819
3154.69 929
3155.22 1142
3155.75 1037
3156.28 1102
3156.81 1068
3157.34 1098
3157.87 1075
3158.40 1106
3158.93 1186
3159.46 1203
3159.99 1100
3160.52 840
3161.05 888
3161.58 823
3162.11 833
3162.64 739
3163.17 804
3163.70 822
3164.23 795
3164.76 582
3165.29 726
3165.82 864
3166.35 791
3166.88 619
3167.41 760
3167.94 753
3168.47 667
3169.00 609
3169.53 751
3170.06 639
3170.59 689
3171.12 716
3171.65 694
3172.19 749
3172.72 790
3173.25 916
3173.78 989
3174.31 1064
3174.84 926
3175.37 986
3175.90 983
3176.44 1014
3176.97 1025
3177.50 883
3178.03 828
3178.56 760
3179.09 804
3179.62 795
3180.16 844
3180.69 778
3181.22 659
3181.75 673
3182.28 734
3182.81 677
3183.35 652
3183.88 714
3184.41 635
3184.94 639
3185.47 612
3186.01 592
3186.54 707
3187.07 671
3187.60 566
3188.14 679
3188.67 727
3189.20 817
3189.73 693
3190.26 653
3190.80 607
3191.33 733
3191.86 707
3192.39 683
3192.93 744
3193.46 709
3193.99 672
3194.53 698
3195.06 660
3195.59 623
3196.12 592
3196.66 641
3197.19 552
3197.72 658
3198.26 772
3198.79 795
3199.32 763
3199.86 746
3200.39 595
3200.92 718
3201.46 645
3201.99 771
3202.52 796
3203.06 699
3203.59 694
3204.12 668
3204.66 696
3205.19 679
3205.73 742
3206.26 620
3206.79 632
3207.33 617
3207.86 692
3208.39 694
3208.93 730
3209.46 899
3210.00 861
3210.53 825
3211.07 753
3211.60 856
3212.13 763
3212.67 685
3213.20 691
3213.74 698
3214.27 652
3214.81 714
3215.34 781
3215.88 798
3216.41 722
3216.94 610
3217.48 637
3218.01 569
3218.55 499
3219.08 579
3219.62 677
3220.15 686
3220.69 662
3221.22 768
3221.76 658
3222.29 728
3222.83 855
3223.36 804
3223.90 807
3224.43 770
3224.97 738
3225.51 887
3226.04 856
3226.58 869
3227.11 934
3227.65 881
3228.18 802
3228.72 978
3229.25 968
3229.79 940
3230.33 970
3230.86 955
3231.40 1007
3231.93 889
3232.47 916
3233.01 878
3233.54 1108
3234.08 1022
3234.61 896
3235.15 1071
3235.69 989
3236.22 880
3236.76 885
3237.30 855
3237.83 860
3238.37 866
3238.91 911
3239.44 868
3239.98 872
3240.51 773
3241.05 934
3241.59 973
3242.13 1007
3242.66 948
3243.20 1049
3243.74 1162
3244.27 1094
3244.81 1110
3245.35 1085
3245.88 1078
3246.42 1042
3246.96 934
3247.50 1053
3248.03 1115
3248.57 1025
3249.11 1041
3249.64 1076
3250.18 1019
3250.72 1054
3251.26 1055
3251.79 971
3252.33 999
3252.87 1011
3253.41 981
3253.95 909
3254.48 1103
3255.02 937
3255.56 1053
3256.10 1075
3256.64 1120
3257.17 1079
3257.71 1365
3258.25 1290
3258.79 1547
3259.33 1767
3259.86 1800
3260.40 2037
3260.94 2378
3261.48 2673
3262.02 2768
3262.56 2904
3263.09 3393
3263.63 3465
3264.17 3960
3264.71 4067
3265.25 3970
3265.79 4796
3266.33 5056
3266.87 4822
3267.40 4999
3267.94 4867
3268.48 4810
3269.02 4408
3269.56 4343
3270.10 3844
3270.64 2998
3271.18 2490
3271.72 2352
3272.26 1897
3272.80 1708
3273.33 1434
3273.87 1428
3274.41 1478
3274.95 1277
3275.49 1175
3276.03 1167
3276.57 1202
3277.11 1321
3277.65 1312
3278.19 1193
3278.73 1242
3279.27 1301
3279.81 1109
3280.35 1212
3280.89 1169
3281.43 1194
3281.97 1120
3282.51 971
3283.05 1021
3283.59 1007
3284.13 1088
3284.67 1271
3285.21 1264
3285.75 1218
3286.29 1236
3286.83 1266
3287.37 1122
3287.91 1191
3288.45 1297
3289.00 1276
3289.54 1346
3290.08 1274
3290.62 1201
3291.16 1329
3291.70 1462
3292.24 1595
3292.78 1788
3293.32 2008
3293.86 2334
3294.40 2338
3294.95 2463
3295.49 2394
3296.03 2533
3296.57 2787
3297.11 2759
3297.65 2564
3298.19 2237
3298.74 2469
3299.28 2042
3299.82 1698
3300.36 1589
3300.90 1365
3301.44 1447
3301.98 1342
3302.53 1309
3303.07 1330
3303.61 1342
3304.15 1294
3304.69 1205
3305.24 1229
3305.78 1355
3306.32 1183
3306.86 1158
3307.40 1180
3307.95 1201
3308.49 1154
3309.03 1196
3309.57 1113
3310.12 1113
3310.66 1080
3311.20 1166
3311.74 1170
3312.29 1109
3312.83 1141
3313.37 1231
3313.91 1228
3314.46 1234
3315.00 1392
3315.54 1441
3316.09 1415
3316.63 1571
3317.17 1574
3317.71 1654
3318.26 1484
3318.80 1582
3319.34 1790
3319.89 1699
3320.43 1583
3320.97 1479
3321.52 1501
3322.06 1561
3322.60 1413
3323.15 1269
3323.69 1328
3324.23 1392
3324.78 1377
3325.32 1389
3325.86 1330
3326.41 1210
3326.95 1163
3327.50 1186
3328.04 1123
3328.58 1170
3329.13 1207
3329.67 1412
3330.22 1602
3330.76 1880
3331.30 2468
3331.85 2860
3332.39 3598
3332.94 4819
3333.48 6178
3334.03 7649
3334.57 8743
3335.11 9776
3335.66 11059
3336.20 11625
3336.75 12275
3337.29 12211
3337.84 11302
3338.38 10462
3338.93 9404
3339.47 8141
3340.02 6861
3340.56 5469
3341.11 4427
3341.65 3608
3342.20 2957
3342.74 2568
3343.29 2122
3343.83 1785
3344.38 1740
3344.92 1622
3345.47 1537
3346.01 1520
3346.56 1408
3347.10 1555
3347.65 1588
3348.19 1601
3348.74 1705
3349.29 1647
3349.83 1785
3350.38 1837
3350.92 1853
3351.47 1915
3352.01 1958
3352.56 1902
3353.11 1936
3353.65 1844
3354.20 1848
3354.74 1701
3355.29 1550
3355.84 1632
3356.38 1386
3356.93 1221
3357.47 1199
3358.02 1197
3358.57 1042
3359.11 1061
3359.66 1123
3360.21 1150
3360.75 1041
3361.30 1008
3361.85 1187
3362.39 1153
3362.94 1128
3363.49 1186
3364.03 1168
3364.58 1110
3365.13 1104
3365.67 1070
3366.22 1078
3366.77 1118
3367.31 1085
3367.86 963
3368.41 1052
3368.96 1091
3369.50 1022
3370.05 1056
3370.60 1176
3371.15 1165
3371.69 1278
3372.24 1169
3372.79 1245
3373.34 1195
3373.88 1381
3374.43 1339
3374.98 1357
3375.53 1304
3376.07 1222
3376.62 1173
3377.17 1139
3377.72 1103
3378.27 1225
3378.81 1119
3379.36 967
3379.91 1036
3380.46 957
3381.01 912
3381.55 1003
3382.10 1074
3382.65 967
3383.20 921
3383.75 949
3384.30 873
3384.84 789
3385.39 867
3385.94 937
3386.49 918
3387.04 906
3387.59 859
3388.14 812
3388.69 807
3389.23 873
3389.78 857
3390.33 883
3390.88 868
3391.43 781
3391.98 743
3392.53 812
3393.08 852
3393.63 714
3394.18 793
3394.72 764
3395.27 693
3395.82 727
3396.37 686
3396.92 672
3397.47 744
3398.02 675
3398.57 695
3399.12 743
3399.67 741
3400.22 620
3400.77 599
3401.32 704
3401.87 738
3402.42 676
3402.97 647
3403.52 665
3404.07 631
3404.62 616
3405.17 568
3405.72 628
3406.27 780
3406.82 632
3407.37 646
3407.92 668
3408.47 790
3409.02 727
3409.57 692
3410.12 750
3410.67 711
3411.22 682
3411.78 805
3412.33 712
3412.88 884
3413.43 942
3413.98 853
3414.53 779
3415.08 781
3415.63 778
3416.18 726
3416.73 719
3417.28 739
3417.84 738
3418.39 662
3418.94 730
3419.49 681
3420.04 738
3420.59 768
3421.14 843
3421.69 869
3422.25 819
3422.80 792
3423.35 918
3423.90 923
3424.45 1159
3425.00 1059
3425.56 998
3426.11 898
3426.66 984
3427.21 933
3427.76 815
3428.32 788
3428.87 712
3429.42 818
3429.97 787
3430.52 910
3431.08 857
3431.63 812
3432.18 818
3432.73 711
3433.29 711
3433.84 783
3434.39 827
3434.94 725
3435.50 800
3436.05 765
3436.60 763
3437.15 702
3437.71 665
3438.26 695
3438.81 640
3439.37 700
3439.92 699
3440.47 819
3441.02 849
3441.58 717
3442.13 804
3442.68 724
3443.24 747
3443.79 876
3444.34 727
3444.90 700
3445.45 659
3446.00 770
3446.56 790
3447.11 715
3447.66 767
3448.22 821
3448.77 738
3449.33 784
3449.88 787
3450.43 745
3450.99 710
3451.54 679
3452.09 789
3452.65 653
3453.20 690
3453.76 679
3454.31 721
3454.86 579
3455.42 669
3455.97 749
3456.53 675
3457.08 625
3457.64 650
3458.19 633
3458.75 640
3459.30 750
3459.85 712
3460.41 782
3460.96 720
3461.52 767
3462.07 742
3462.63 783
3463.18 715
3463.74 724
3464.29 799
3464.85 847
3465.40 815
3465.96 786
3466.51 932
3467.07 888
3467.62 820
3468.18 829
3468.73 998
3469.29 893
3469.84 810
3470.40 935
3470.95 939
3471.51 839
3472.07 921
3472.62 993
3473.18 965
3473.73 940
3474.29 997
3474.84 1004
3475.40 1010
3475.96 910
3476.51 988
3477.07 979
3477.62 1019
3478.18 1007
3478.74 982
3479.29 1003
3479.85 1037
3480.40 1009
3480.96 1059
3481.52 1142
3482.07 1257
3482.63 1213
3483.19 1049
3483.74 1153
3484.30 1261
3484.86 1404
3485.41 1503
3485.97 1293
3486.53 1307
3487.08 1572
3487.64 1823
3488.20 2055
3488.75 2694
3489.31 3239
3489.87 4006
3490.42 4786
3490.98 5406
3491.54 6246
3492.09 6878
3492.65 7002
3493.21 6931
3493.77 6841
3494.32 6502
3494.88 5415
3495.44 4823
3496.00 4135
3496.55 3242
3497.11 2767
3497.67 2447
3498.23 2125
3498.78 1963
3499.34 2141
3499.90 1976
3500.46 2004
3501.01 2094
3501.57 2129
3502.13 2103
3502.69 2298
3503.25 2030
3503.80 2221
3504.36 2286
3504.92 2340
3505.48 2223
3506.04 2219
3506.60 2217
3507.15 1982
3507.71 1960
3508.27 1857
3508.83 1648
3509.39 1652
3509.95 1602
3510.50 1507
3511.06 1317
3511.62 1284
3512.18 1278
3512.74 1231
3513.30 1185
3513.86 999
3514.42 940
3514.98 928
3515.53 1039
3516.09 983
3516.65 828
3517.21 765
3517.77 757
3518.33 882
3518.89 865
3519.45 842
3520.01 898
3520.57 994
3521.13 956
3521.69 851
3522.25 886
3522.81 1085
3523.36 1030
3523.92 975
3524.48 849
3525.04 933
3525.60 879
3526.16 847
3526.72 885
3527.28 843
3527.84 771
3528.40 741
3528.96 738
3529.52 796
3530.08 747
3530.64 836
3531.20 776
3531.76 807
3532.32 703
3532.89 709
3533.45 743
3534.01 756
3534.57 808
3535.13 854
3535.69 890
3536.25 842
3536.81 821
3537.37 814
3537.93 797
3538.49 786
3539.05 786
3539.61 768
3540.17 803
3540.74 855
3541.30 839
3541.86 833
3542.42 824
3542.98 800
3543.54 771
3544.10 783
3544.66 777
3545.22 799
3545.79 719
3546.35 797
3546.91 841
3547.47 768
3548.03 648
3548.59 754
3549.16 703
3549.72 718
3550.28 700
3550.84 702
3551.40 681
3551.96 643
3552.53 672
3553.09 691
3553.65 598
3554.21 618
3554.77 642
3555.34 661
3555.90 771
3556.46 689
3557.02 737
3557.59 724
3558.15 667
3558.71 607
3559.27 593
3559.84 766
3560.40 777
3560.96 654
3561.52 701
3562.09 734
3562.65 589
3563.21 720
3563.77 729
3564.34 761
3564.90 743
3565.46 685
3566.03 661
3566.59 752
3567.15 752
3567.72 679
3568.28 695
3568.84 567
3569.41 581
3569.97 590
3570.53 653
3571.10 651
3571.66 640
3572.22 661
3572.79 669
3573.35 622
3573.91 635
3574.48 685
3575.04 792
3575.60 903
3576.17 899
3576.73 910
3577.30 1040
3577.86 1000
3578.42 1042
3578.99 1099
3579.55 1036
3580.12 935
3580.68 956
3581.24 836
3581.81 891
3582.37 749
3582.94 703
3583.50 663
3584.07 704
3584.63 674
3585.20 641
3585.76 642
3586.32 614
3586.89 650
3587.45 762
3588.02 586
3588.58 619
3589.15 616
3589.71 556
3590.28 624
3590.84 655
3591.41 728
3591.97 739
3592.54 647
3593.10 615
3593.67 571
3594.23 630
3594.80 611
3595.36 636
3595.93 533
3596.50 760
3597.06 729
3597.63 646
3598.19 573
3598.76 580
3599.32 627
3599.89 734
3600.45 642
3601.02 619
3601.59 531
3602.15 533
3602.72 555
3603.28 661
3603.85 579
3604.42 588
3604.98 552
3605.55 564
3606.11 503
3606.68 484
3607.25 528
3607.81 593
3608.38 661
3608.95 491
3609.51 552
3610.08 492
3610.65 431
3611.21 584
3611.78 568
3612.35 548
3612.91 552
3613.48 504
3614.05 517
3614.61 523
3615.18 528
3615.75 550
3616.31 521
3616.88 465
3617.45 615
3618.01 606
3618.58 589
3619.15 616
3619.72 603
3620.28 687
3620.85 597
3621.42 670
3621.99 599
3622.55 605
3623.12 638
3623.69 646
3624.26 598
3624.82 568
3625.39 608
3625.96 610
3626.53 620
3627.09 575
3627.66 567
3628.23 612
3628.80 661
3629.37 631
3629.93 579
3630.50 604
3631.07 599
3631.64 701
3632.21 726
3632.77 729
3633.34 687
3633.91 695
3634.48 653
3635.05 684
3635.62 696
3636.19 583
3636.75 683
3637.32 589
3637.89 648
3638.46 657
3639.03 665
3639.60 789
3640.17 713
3640.73 728
3641.30 722
3641.87 733
3642.44 801
3643.01 749
3643.58 764
3644.15 805
3644.72 668
3645.29 687
3645.86 681
3646.43 675
3647.00 683
3647.57 626
3648.13 604
3648.70 579
3649.27 743
3649.84 779
3650.41 742
3650.98 745
3651.55 870
3652.12 927
3652.69 712
3653.26 874
3653.83 860
3654.40 821
3654.97 786
3655.54 826
3656.11 939
3656.68 942
3657.25 741
3657.82 647
3658.39 655
3658.96 677
3659.53 667
3660.10 714
3660.67 616
3661.24 588
3661.82 680
3662.39 797
3662.96 731
3663.53 766
3664.10 960
3664.67 997
3665.24 1083
3665.81 1003
3666.38 1194
3666.95 1171
3667.52 1228
3668.09 1055
3668.67 841
3669.24 847
3669.81 804
3670.38 840
3670.95 780
3671.52 649
3672.09 655
3672.66 721
3673.24 657
3673.81 646
3674.38 629
3674.95 562
3675.52 604
3676.09 802
3676.66 671
3677.24 698
3677.81 806
3678.38 659
3678.95 620
3679.52 620
3680.10 658
3680.67 571
3681.24 625
3681.81 505
3682.38 451
3682.96 588
3683.53 556
3684.10 674
3684.67 654
3685.25 560
3685.82 509
3686.39 546
3686.96 555
3687.54 535
3688.11 593
3688.68 654
3689.25 652
3689.83 639
3690.40 582
3690.97 619
3691.54 687
3692.12 580
3692.69 605
3693.26 622
3693.84 503
3694.41 476
3694.98 530
3695.56 632
3696.13 647
3696.70 543
3697.28 541
3697.85 587
3698.42 557
3699.00 557
3699.57 583
3700.14 578
3700.72 591
3701.29 609
3701.86 568
3702.44 563
3703.01 622
3703.58 655
3704.16 575
3704.73 678
3705.31 614
3705.88 668
3706.45 635
3707.03 592
3707.60 525
3708.18 605
3708.75 691
3709.33 612
3709.90 660
3710.47 683
3711.05 699
3711.62 638
3712.20 640
3712.77 572
3713.35 695
3713.92 674
3714.50 595
3715.07 589
3715.64 670
3716.22 555
3716.79 571
3717.37 696
3717.94 671
3718.52 696
3719.09 707
3719.67 615
3720.24 603
3720.82 527
3721.39 546
3721.97 575
3722.54 597
3723.12 559
3723.70 589
3724.27 573
3724.85 470
3725.42 528
3726.00 531
3726.57 528
3727.15 556
3727.72 445
3728.30 529
3728.88 598
3729.45 602
3730.03 637
3730.60 590
3731.18 515
3731.75 632
3732.33 646
3732.91 623
3733.48 573
3734.06 591
3734.64 665
3735.21 653
3735.79 578
3736.36 527
3736.94 563
3737.52 528
3738.09 493
3738.67 575
3739.25 575
3739.82 561
3740.40 542
3740.98 475
3741.55 448
3742.13 470
3742.71 432
3743.28 507
3743.86 555
3744.44 546
3745.01 585
3745.59 669
3746.17 597
3746.75 579
3747.32 572
3747.90 609
3748.48 557
3749.05 545
3749.63 630
3750.21 597
3750.79 553
3751.36 511
3751.94 528
3752.52 564
3753.10 591
3753.67 572
3754.25 553
3754.83 569
3755.41 488
3755.99 583
3756.56 616
3757.14 616
3757.72 614
3758.30 673
3758.88 629
3759.45 535
3760.03 582
3760.61 702
3761.19 580
3761.77 518
3762.35 594
3762.92 644
3763.50 570
3764.08 559
3764.66 606
3765.24 524
3765.82 558
3766.39 621
3766.97 588
3767.55 580
3768.13 597
3768.71 516
3769.29 557
3769.87 640
3770.45 620
3771.03 634
3771.60 598
3772.18 511
3772.76 604
3773.34 715
3773.92 599
3774.50 577
3775.08 573
3775.66 625
3776.24 714
3776.82 544
3777.40 594
3777.98 653
3778.56 593
3779.14 502
3779.72 478
3780.30 502
3780.88 532
3781.46 554
3782.04 465
3782.61 466
3783.19 482
3783.77 561
3784.35 566
3784.93 637
3785.52 525
3786.10 518
3786.68 476
3787.26 491
3787.84 497
3788.42 525
3789.00 551
3789.58 555
3790.16 521
3790.74 611
3791.32 566
3791.90 516
3792.48 513
3793.06 578
3793.64 613
3794.22 630
3794.80 572
3795.38 656
3795.96 634
3796.55 702
3797.13 642
3797.71 625
3798.29 733
3798.87 719
3799.45 687
3800.03 811
3800.61 766
3801.19 687
3801.78 735
3802.36 805
3802.94 826
3803.52 904
3804.10 826
3804.68 787
3805.27 800
3805.85 736
3806.43 746
3807.01 784
3807.59 735
3808.17 818
3808.76 892
3809.34 776
3809.92 815
3810.50 859
3811.08 808
3811.67 767
3812.25 726
3812.83 901
3813.41 881
3814.00 1084
3814.58 969
3815.16 820
3815.74 1017
3816.32 1006
3816.91 840
3817.49 839
3818.07 842
3818.66 750
3819.24 725
3819.82 811
3820.40 633
3820.99 582
3821.57 704
3822.15 681
3822.73 634
3823.32 640
3823.90 660
3824.48 619
3825.07 692
3825.65 795
3826.23 726
3826.82 621
3827.40 628
3827.98 671
3828.57 616
3829.15 479
3829.73 609
3830.32 641
3830.90 590
3831.48 559
3832.07 592
3832.65 585
3833.24 483
3833.82 494
3834.40 522
3834.99 585
3835.57 587
3836.16 556
3836.74 502
3837.32 507
3837.91 553
3838.49 630
3839.08 563
3839.66 531
3840.24 522
3840.83 451
3841.41 473
3842.00 486
3842.58 448
3843.17 407
3843.75 456
3844.34 471
3844.92 523
3845.51 516
3846.09 452
3846.67 453
3847.26 399
3847.84 515
3848.43 501
3849.01 392
3849.60 465
3850.18 454
3850.77 446
3851.35 465
3851.94 583
3852.53 590
3853.11 486
3853.70 514
3854.28 498
3854.87 574
3855.45 528
3856.04 483
3856.62 442
3857.21 453
3857.79 399
3858.38 512
3858.97 471
3859.55 468
3860.14 442
3860.72 481
3861.31 503
3861.90 573
3862.48 549
3863.07 457
3863.65 427
3864.24 472
3864.83 505
3865.41 480
3866.00 523
3866.58 542
3867.17 466
3867.76 446
3868.34 524
3868.93 509
3869.52 508
3870.10 488
3870.69 529
3871.28 440
3871.86 469
3872.45 506
3873.04 608
3873.62 544
3874.21 511
3874.80 632
3875.38 511
3875.97 541
3876.56 541
3877.15 505
3877.73 564
3878.32 692
3878.91 576
3879.49 478
3880.08 489
3880.67 501
3881.26 469
3881.84 481
3882.43 459
3883.02 488
3883.61 461
3884.19 490
3884.78 396
3885.37 479
3885.96 515
3886.55 492
3887.13 510
3887.72 523
3888.31 554
3888.90 532
3889.49 527
3890.07 506
3890.66 532
3891.25 577
3891.84 666
3892.43 582
3893.01 574
3893.60 491
3894.19 565
3894.78 497
3895.37 476
3895.96 507
3896.55 540
3897.13 536
3897.72 447
3898.31 462
3898.90 447
3899.49 524
3900.08 598
3900.67 516
3901.26 532
3901.84 551
3902.43 536
3903.02 573
3903.61 557
3904.20 570
3904.79 611
3905.38 570
3905.97 572
3906.56 633
3907.15 734
3907.74 609
3908.33 572
3908.92 678
3909.50 556
3910.09 504
3910.68 514
3911.27 498
3911.86 555
3912.45 663
3913.04 577
3913.63 575
3914.22 642
3914.81 510
3915.40 477
3915.99 484
3916.58 475
3917.17 420
3917.76 498
3918.35 536
3918.94 567
3919.53 575
3920.12 550
3920.72 454
3921.31 460
3921.90 562
3922.49 488
3923.08 469
3923.67 541
3924.26 520
3924.85 477
3925.44 454
3926.03 456
3926.62 480
3927.21 464
3927.80 452
3928.39 399
3928.99 392
3929.58 462
3930.17 444
3930.76 467
3931.35 629
3931.94 524
3932.53 463
3933.12 447
3933.72 397
3934.31 443
3934.90 464
3935.49 431
3936.08 446
3936.67 386
3937.26 447
3937.86 456
3938.45 587
3939.04 584
3939.63 534
3940.22 512
3940.82 518
3941.41 585
3942.00 571
3942.59 595
3943.18 613
3943.78 576
3944.37 614
3944.96 512
3945.55 556
3946.14 443
3946.74 506
3947.33 458
3947.92 431
3948.51 507
3949.11 524
3949.70 503
3950.29 528
3950.88 454
3951.48 492
3952.07 524
3952.66 499
3953.26 590
3953.85 591
3954.44 587
3955.03 559
3955.63 478
3956.22 520
3956.81 474
3957.41 478
3958.00 528
3958.59 579
3959.19 521
3959.78 435
3960.37 592
3960.97 561
3961.56 471
3962.15 546
3962.75 544
3963.34 643
3963.93 585
3964.53 552
3965.12 564
3965.72 574
3966.31 593
3966.90 590
3967.50 619
3968.09 663
3968.69 693
3969.28 605
3969.87 560
3970.47 569
3971.06 643
3971.66 522
3972.25 531
3972.85 569
3973.44 554
3974.03 609
3974.63 667
3975.22 686
3975.82 817
3976.41 720
3977.01 892
3977.60 914
3978.20 921
3978.79 869
3979.39 846
3979.98 824
3980.58 791
3981.17 705
3981.77 675
3982.36 578
3982.96 562
3983.55 569
3984.15 477
3984.74 591
3985.34 636
3985.93 586
3986.53 577
3987.12 632
3987.72 582
3988.31 523
3988.91 591
3989.50 572
3990.10 530
3990.70 594
3991.29 675
3991.89 686
3992.48 638
3993.08 503
3993.67 427
3994.27 501
3994.87 539
3995.46 659
3996.06 626
3996.65 611
3997.25 629
3997.85 571
3998.44 632
3999.04 624
3999.64 670
4000.23 562
4000.83 530
4001.43 638
4002.02 663
4002.62 574
4003.21 512
4003.81 602
4004.41 602
4005.00 608
4005.60 641
4006.20 601
4006.80 590
4007.39 567
4007.99 508
4008.59 452
4009.18 490
4009.78 467
4010.38 458
4010.97 472
4011.57 517
4012.17 519
4012.77 656
4013.36 671
4013.96 555
4014.56 523
4015.16 605
4015.75 524
4016.35 464
4016.95 488
4017.55 560
4018.14 484
4018.74 496
4019.34 527
4019.94 533
4020.54 609
4021.13 488
4021.73 599
4022.33 586
4022.93 568
4023.53 540
4024.12 543
4024.72 533
4025.32 561
4025.92 568
4026.52 614
4027.12 567
4027.71 664
4028.31 690
4028.91 597
4029.51 596
4030.11 537
4030.71 622
4031.31 735
4031.90 670
4032.50 806
4033.10 817
4033.70 794
4034.30 763
4034.90 702
4035.50 772
4036.10 733
4036.70 681
4037.29 687
4037.89 594
4038.49 582
4039.09 564
4039.69 531
4040.29 481
4040.89 452
4041.49 498
4042.09 523
4042.69 531
4043.29 451
4043.89 445
4044.49 439
4045.09 534
4045.69 480
4046.29 536
4046.89 526
4047.49 479
4048.09 497
4048.69 399
4049.29 449
4049.89 467
4050.49 435
4051.09 506
4051.69 447
4052.29 429
4052.89 474
4053.49 505
4054.09 486
4054.69 457
4055.29 483
4055.89 535
4056.49 460
4057.09 396
4057.69 496
4058.29 498
4058.89 466
4059.49 442
4060.09 440
4060.70 483
4061.30 476
4061.90 423
4062.50 536
4063.10 474
4063.70 475
4064.30 463
4064.90 451
4065.50 473
4066.11 478
4066.71 479
4067.31 408
4067.91 506
4068.51 468
4069.11 464
4069.71 439
4070.32 444
4070.92 485
4071.52 463
4072.12 579
4072.72 518
4073.32 459
4073.93 447
4074.53 512
4075.13 534
4075.73 498
4076.33 526
4076.94 558
4077.54 522
4078.14 523
4078.74 531
4079.34 409
4079.95 545
4080.55 481
4081.15 440
4081.75 386
4082.36 487
4082.96 506
4083.56 538
4084.16 557
4084.77 515
4085.37 504
4085.97 397
4086.58 378
4087.18 446
4087.78 473
4088.38 463
4088.99 451
4089.59 405
4090.19 440
4090.80 512
4091.40 443
4092.00 485
4092.61 435
4093.21 529
4093.81 504
4094.42 478
4095.02 466
4095.62 491
4096.23 456
4096.83 452
4097.43 464
4098.04 431
4098.64 463
4099.24 531
4099.85 455
4100.45 419
4101.06 479
4101.66 425
4102.26 455
4102.87 474
4103.47 424
4104.08 461
4104.68 510
4105.28 408
4105.89 408
4106.49 413
4107.10 408
4107.70 467
4108.31 418
4108.91 433
4109.51 404
4110.12 493
4110.72 461
4111.33 486
4111.93 403
4112.54 459
4113.14 521
4113.75 469
4114.35 429
4114.96 483
4115.56 456
4116.17 411
4116.77 349
4117.38 453
4117.98 425
4118.59 365
4119.19 432
4119.80 449
4120.40 408
4121.01 591
4121.61 513
4122.22 447
4122.82 444
4123.43 443
4124.04 483
4124.64 455
4125.25 537
4125.85 497
4126.46 410
4127.06 398
4127.67 424
4128.28 520
4128.88 437
4129.49 446
4130.09 553
4130.70 496
4131.31 461
4131.91 475
4132.52 433
4133.12 441
4133.73 565
4134.34 516
4134.94 429
4135.55 537
4136.16 503
4136.76 506
4137.37 497
4137.98 484
4138.58 460
4139.19 521
4139.80 464
4140.40 447
4141.01 443
4141.62 471
4142.22 475
4142.83 437
4143.44 438
4144.04 473
4144.65 476
4145.26 522
4145.86 460
4146.47 493
4147.08 514
4147.69 541
4148.29 502
4148.90 436
4149.51 462
4150.12 555
4150.72 492
4151.33 468
4151.94 451
4152.55 496
4153.15 466
4153.76 490
4154.37 490
4154.98 428
4155.59 552
4156.19 554
4156.80 483
4157.41 495
4158.02 600
4158.63 613
4159.23 691
4159.84 785
4160.45 614
4161.06 512
4161.67 506
4162.28 529
4162.88 466
4163.49 432
4164.10 455
4164.71 499
4165.32 554
4165.93 546
4166.53 443
4167.14 471
4167.75 500
4168.36 450
4168.97 381
4169.58 510
4170.19 527
4170.80 459
4171.41 504
4172.01 483
4172.62 447
4173.23 415
4173.84 467
4174.45 408
4175.06 480
4175.67 443
4176.28 439
4176.89 546
4177.50 503
4178.11 486
4178.72 489
4179.33 407
4179.94 457
4180.55 486
4181.16 497
4181.77 541
4182.38 486
4182.99 479
4183.60 505
4184.21 523
4184.82 645
4185.43 613
4186.04 500
4186.65 497
4187.26 484
4187.87 496
4188.48 597
4189.09 548
4189.70 435
4190.31 417
4190.92 449
4191.53 519
4192.14 470
4192.75 569
4193.36 595
4193.97 640
4194.58 577
4195.19 501
4195.80 592
4196.41 588
4197.03 532
4197.64 553
4198.25 513
4198.86 538
4199.47 516
4200.08 462
4200.69 505
4201.30 405
4201.91 524
4202.53 604
4203.14 504
4203.75 449
4204.36 531
4204.97 523
4205.58 453
4206.19 496
4206.81 499
4207.42 526
4208.03 505
4208.64 421
4209.25 388
4209.86 447
4210.48 469
4211.09 499
4211.70 475
4212.31 478
4212.92 498
4213.54 459
4214.15 512
4214.76 481
4215.37 484
4215.99 514
4216.60 538
4217.21 499
4217.82 547
4218.43 502
4219.05 486
4219.66 496
4220.27 564
4220.89 561
4221.50 522
4222.11 518
4222.72 560
4223.34 461
4223.95 429
4224.56 530
4225.17 628
4225.79 536
4226.40 544
4227.01 534
4227.63 568
4228.24 553
4228.85 603
4229.47 672
4230.08 664
4230.69 728
4231.31 811
4231.92 957
4232.53 1119
4233.15 1060
4233.76 1213
4234.37 1300
4234.99 1208
4235.60 1445
4236.22 1467
4236.83 1359
4237.44 1365
4238.06 1183
4238.67 1057
4239.28 801
4239.90 708
4240.51 681
4241.13 666
4241.74 668
4242.36 566
4242.97 643
4243.58 636
4244.20 602
4244.81 601
4245.43 602
4246.04 718
4246.66 754
4247.27 675
4247.89 596
4248.50 615
4249.11 649
4249.73 657
4250.34 597
4250.96 530
4251.57 523
4252.19 527
4252.80 489
4253.42 515
4254.03 533
4254.65 561
4255.26 525
4255.88 495
4256.49 521
4257.11 516
4257.72 483
4258.34 650
4258.96 433
4259.57 465
4260.19 558
4260.80 526
4261.42 502
4262.03 556
4262.65 581
4263.26 538
4263.88 440
4264.50 551
4265.11 540
4265.73 545
4266.34 598
4266.96 486
4267.58 522
4268.19 461
4268.81 489
4269.42 550
4270.04 553
4270.66 613
4271.27 605
4271.89 639
4272.51 583
4273.12 492
4273.74 545
4274.36 595
4274.97 678
4275.59 789
4276.20 891
4276.82 850
4277.44 911
4278.06 841
4278.67 797
4279.29 771
4279.91 831
4280.52 797
4281.14 641
4281.76 643
4282.37 580
4282.99 577
4283.61 571
4284.23 601
4284.84 517
4285.46 518
4286.08 472
4286.69 537
4287.31 584
4287.93 626
4288.55 605
4289.16 591
4289.78 518
4290.40 611
4291.02 614
4291.64 547
4292.25 511
4292.87 552
4293.49 569
4294.11 543
4294.73 483
4295.34 555
4295.96 505
4296.58 505
4297.20 481
4297.82 495
4298.43 556
4299.05 513
4299.67 526
4300.29 562
4300.91 561
4301.53 533
4302.14 485
4302.76 519
4303.38 462
4304.00 498
4304.62 573
4305.24 531
4305.86 494
4306.48 450
4307.09 473
4307.71 487
4308.33 513
4308.95 493
4309.57 551
4310.19 506
4310.81 488
4311.43 465
4312.05 484
4312.67 491
4313.29 471
4313.90 467
4314.52 538
4315.14 582
4315.76 518
4316.38 580
4317.00 523
4317.62 595
4318.24 514
4318.86 493
4319.48 542
4320.10 582
4320.72 562
4321.34 521
4321.96 662
4322.58 650
4323.20 591
4323.82 607
4324.44 632
4325.06 580
4325.68 676
4326.30 659
4326.92 710
4327.54 704
4328.16 699
4328.78 692
4329.40 709
4330.02 682
4330.64 743
4331.27 702
4331.89 671
4332.51 675
4333.13 726
4333.75 961
4334.37 946
4334.99 1074
4335.61 1229
4336.23 1303
4336.85 1420
4337.47 1454
4338.09 1604
4338.72 1443
4339.34 1203
4339.96 1306
4340.58 1484
4341.20 1465
4341.82 1603
4342.44 1564
4343.07 1686
4343.69 2128
4344.31 2315
4344.93 2613
4345.55 3041
4346.17 3352
4346.79 3459
4347.42 3643
4348.04 3419
4348.66 3549
4349.28 3281
4349.90 2885
4350.53 2272
4351.15 2064
4351.77 1655
4352.39 1519
4353.01 1069
4353.64 970
4354.26 969
4354.88 863
4355.50 907
4356.13 823
4356.75 797
4357.37 850
4357.99 851
4358.62 886
4359.24 807
4359.86 880
4360.48 900
4361.11 943
4361.73 922
4362.35 751
4362.98 728
4363.60 715
4364.22 782
4364.84 745
4365.47 747
4366.09 716
4366.71 675
4367.34 558
4367.96 520
4368.58 639
4369.21 532
4369.83 637
4370.45 617
4371.08 625
4371.70 623
4372.32 739
4372.95 539
4373.57 533
4374.20 527
4374.82 510
4375.44 503
4376.07 544
4376.69 595
4377.31 577
4377.94 641
4378.56 603
4379.19 711
4379.81 588
4380.43 511
4381.06 618
4381.68 648
4382.31 621
4382.93 542
4383.56 561
4384.18 665
4384.80 639
4385.43 554
4386.05 532
4386.68 545
4387.30 570
4387.93 545
4388.55 559
4389.18 536
4389.80 455
4390.43 479
4391.05 468
4391.68 488
4392.30 490
4392.93 547
4393.55 513
4394.18 579
4394.80 519
4395.43 536
4396.05 517
4396.68 437
4397.30 515
4397.93 443
4398.55 472
4399.18 548
4399.80 552
4400.43 557
4401.06 530
4401.68 449
4402.31 499
4402.93 551
4403.56 559
4404.18 576
4404.81 556
4405.44 621
4406.06 524
4406.69 485
4407.31 484
4407.94 485
4408.57 475
4409.19 474
4409.82 551
4410.45 505
4411.07 487
4411.70 490
4412.32 455
4412.95 569
4413.58 510
4414.20 554
4414.83 551
4415.46 507
4416.08 513
4416.71 493
4417.34 465
4417.96 491
4418.59 558
4419.22 532
4419.84 504
4420.47 442
4421.10 484
4421.73 557
4422.35 569
4422.98 526
4423.61 559
4424.23 570
4424.86 536
4425.49 512
4426.12 537
4426.74 531
4427.37 441
4428.00 477
4428.63 493
4429.25 476
4429.88 560
4430.51 561
4431.14 540
4431.77 529
4432.39 620
4433.02 625
4433.65 606
4434.28 597
4434.90 644
4435.53 626
4436.16 641
4436.79 704
4437.42 606
4438.05 601
4438.67 609
4439.30 543
4439.93 502
4440.56 481
4441.19 560
4441.82 598
4442.44 609
4443.07 517
4443.70 553
4444.33 527
4444.96 586
4445.59 626
4446.22 663
4446.85 575
4447.47 522
4448.10 660
4448.73 617
4449.36 651
4449.99 719
4450.62 545
4451.25 690
4451.88 663
4452.51 653
4453.14 585
4453.77 633
4454.40 706
4455.02 774
4455.65 654
4456.28 711
4456.91 864
4457.54 830
4458.17 743
4458.80 627
4459.43 570
4460.06 606
4460.69 613
4461.32 534
4461.95 533
4462.58 442
4463.21 475
4463.84 584
4464.47 490
4465.10 439
4465.73 423
4466.36 470
4466.99 513
4467.62 425
4468.25 546
4468.88 550
4469.51 456
4470.14 549
4470.78 527
4471.41 522
4472.04 504
4472.67 635
4473.30 591
4473.93 436
4474.56 501
4475.19 524
4475.82 478
4476.45 453
4477.08 466
4477.71 472
4478.35 467
4478.98 449
4479.61 440
4480.24 453
4480.87 436
4481.50 502
4482.13 531
4482.76 600
4483.40 544
4484.03 515
4484.66 597
4485.29 519
4485.92 586
4486.55 595
4487.19 597
4487.82 588
4488.45 597
4489.08 629
4489.71 601
4490.34 596
4490.98 539
4491.61 528
4492.24 532
4492.87 605
4493.50 712
4494.14 677
4494.77 592
4495.40 590
4496.03 616
4496.67 702
4497.30 681
4497.93 686
4498.56 802
4499.20 793
4499.83 966
4500.46 1034
4501.09 1028
4501.73 1033
4502.36 1035
4502.99 1030
4503.63 987
4504.26 1009
4504.89 948
4505.52 705
4506.16 546
4506.79 692
4507.42 595
4508.06 576
4508.69 639
4509.32 690
4509.96 687
4510.59 544
4511.22 564
4511.86 607
4512.49 556
4513.12 573
4513.76 610
4514.39 727
4515.02 615
4515.66 511
4516.29 475
4516.93 570
4517.56 476
4518.19 627
4518.83 551
4519.46 474
4520.10 474
4520.73 451
4521.36 384
4522.00 434
4522.63 466
4523.27 532
4523.90 576
4524.54 481
4525.17 481
4525.80 557
4526.44 533
4527.07 519
4527.71 494
4528.34 604
4528.98 520
4529.61 483
4530.25 456
4530.88 560
4531.52 515
4532.15 462
4532.79 460
4533.42 494
4534.06 446
4534.69 408
4535.33 491
4535.96 476
4536.60 461
4537.23 499
4537.87 500
4538.50 441
4539.14 417
4539.77 475
4540.41 512
4541.04 488
4541.68 510
4542.31 470
4542.95 534
4543.59 487
4544.22 482
4544.86 431
4545.49 490
4546.13 437
4546.77 490
4547.40 454
4548.04 443
4548.67 507
4549.31 466
4549.95 501
4550.58 444
4551.22 512
4551.85 495
4552.49 464
4553.13 478
4553.76 505
4554.40 470
4555.04 442
4555.67 402
4556.31 372
4556.95 411
4557.58 394
4558.22 491
4558.86 455
4559.49 474
4560.13 498
4560.77 547
4561.40 532
4562.04 438
4562.68 427
4563.31 466
4563.95 487
4564.59 530
4565.23 452
4565.86 450
4566.50 533
4567.14 496
4567.77 460
4568.41 436
4569.05 499
4569.69 480
4570.32 414
4570.96 514
4571.60 518
4572.24 449
4572.88 508
4573.51 484
4574.15 506
4574.79 528
4575.43 486
4576.06 491
4576.70 473
4577.34 550
4577.98 566
4578.62 611
4579.26 549
4579.89 516
4580.53 520
4581.17 526
4581.81 542
4582.45 535
4583.09 451
4583.72 473
4584.36 556
4585.00 542
4585.64 518
4586.28 583
4586.92 599
4587.56 762
4588.19 635
4588.83 580
4589.47 850
4590.11 964
4590.75 1125
4591.39 1079
4592.03 1079
4592.67 1222
4593.31 1142
4593.95 1007
4594.58 885
4595.22 844
4595.86 756
4596.50 711
4597.14 682
4597.78 654
4598.42 651
4599.06 632
4599.70 738
4600.34 705
4600.98 690
4601.62 480
4602.26 543
4602.90 638
4603.54 672
4604.18 644
4604.82 581
4605.46 562
4606.10 530
4606.74 547
4607.38 511
4608.02 466
4608.66 435
4609.30 545
4609.94 560
4610.58 514
4611.22 434
4611.86 490
4612.50 511
4613.14 483
4613.78 514
4614.42 505
4615.06 502
4615.70 530
4616.35 488
4616.99 423
4617.63 459
4618.27 619
4618.91 567
4619.55 492
4620.19 452
4620.83 501
4621.47 509
4622.11 546
4622.76 560
4623.40 518
4624.04 440
4624.68 540
4625.32 576
4625.96 506
4626.60 471
4627.25 492
4627.89 509
4628.53 517
4629.17 517
4629.81 508
4630.45 512
4631.10 519
4631.74 617
4632.38 604
4633.02 601
4633.66 592
4634.30 560
4634.95 651
4635.59 631
4636.23 554
4636.87 542
4637.52 633
4638.16 647
4638.80 564
4639.44 593
4640.08 616
4640.73 584
4641.37 567
4642.01 510
4642.66 570
4643.30 570
4643.94 520
4644.58 448
4645.23 450
4645.87 592
4646.51 500
4647.15 570
4647.80 542
4648.44 489
4649.08 506
4649.73 520
4650.37 468
4651.01 522
4651.66 483
4652.30 462
4652.94 517
4653.59 531
4654.23 503
4654.87 402
4655.52 486
4656.16 552
4656.80 530
4657.45 539
4658.09 579
4658.73 511
4659.38 497
4660.02 564
4660.67 537
4661.31 434
4661.95 499
4662.60 421
4663.24 360
4663.89 392
4664.53 426
4665.17 556
4665.82 462
4666.46 380
4667.11 333
4667.75 504
4668.40 430
4669.04 519
4669.68 446
4670.33 371
4670.97 460
4671.62 507
4672.26 383
4672.91 382
4673.55 383
4674.20 415
4674.84 428
4675.49 372
4676.13 412
4676.78 477
4677.42 467
4678.07 502
4678.71 468
4679.36 482
4680.00 458
4680.65 461
4681.29 514
4681.94 552
4682.58 465
4683.23 472
4683.87 427
4684.52 471
4685.16 483
4685.81 593
4686.46 634
4687.10 532
4687.75 490
4688.39 480
4689.04 447
4689.68 536
4690.33 576
4690.98 642
4691.62 582
4692.27 606
4692.91 553
4693.56 562
4694.21 712
4694.85 776
4695.50 597
4696.15 700
4696.79 833
4697.44 891
4698.08 887
4698.73 872
4699.38 1005
4700.02 1172
4700.67 1110
4701.32 1155
4701.96 1028
4702.61 857
4703.26 768
4703.90 699
4704.55 769
4705.20 706
4705.84 595
4706.49 500
4707.14 539
4707.79 642
4708.43 693
4709.08 541
4709.73 479
4710.37 584
4711.02 642
4711.67 609
4712.32 638
4712.96 649
4713.61 696
4714.26 769
4714.91 660
4715.55 693
4716.20 643
4716.85 500
4717.50 490
4718.15 575
4718.79 647
4719.44 600
4720.09 638
4720.74 583
4721.39 505
4722.03 547
4722.68 640
4723.33 607
4723.98 698
4724.63 615
4725.27 578
4725.92 799
4726.57 773
4727.22 751
4727.87 835
4728.52 874
4729.16 789
4729.81 858
4730.46 786
4731.11 643
4731.76 691
4732.41 541
4733.06 684
4733.71 574
4734.36 551
4735.00 637
4735.65 589
4736.30 511
4736.95 601
4737.60 582
4738.25 595
4738.90 570
4739.55 548
4740.20 569
4740.85 595
4741.50 676
4742.15 677
4742.80 695
4743.44 650
4744.09 703
4744.74 666
4745.39 621
4746.04 589
4746.69 599
4747.34 627
4747.99 568
4748.64 609
4749.29 611
4749.94 652
4750.59 655
4751.24 631
4751.89 729
4752.54 684
4753.19 740
4753.84 792
4754.49 673
4755.14 656
4755.79 675
4756.44 718
4757.10 667
4757.75 555
4758.40 591
4759.05 571
4759.70 556
4760.35 446
4761.00 538
4761.65 608
4762.30 554
4762.95 479
4763.60 499
4764.25 447
4764.90 481
4765.56 549
4766.21 657
4766.86 510
4767.51 574
4768.16 542
4768.81 575
4769.46 583
4770.11 547
4770.77 558
4771.42 554
4772.07 528
4772.72 478
4773.37 478
4774.02 496
4774.67 460
4775.33 464
4775.98 475
4776.63 559
4777.28 575
4777.93 549
4778.59 556
4779.24 585
4779.89 575
4780.54 551
4781.19 583
4781.85 595
4782.50 620
4783.15 592
4783.80 531
4784.46 502
4785.11 529
4785.76 508
4786.41 490
4787.07 563
4787.72 525
4788.37 499
4789.02 461
4789.68 448
4790.33 453
4790.98 470
4791.63 445
4792.29 512
4792.94 498
4793.59 558
4794.25 560
4794.90 498
4795.55 466
4796.21 461
4796.86 506
4797.51 458
4798.17 529
4798.82 523
4799.47 537
4800.13 496
4800.78 555
4801.43 560
4802.09 477
4802.74 488
4803.39 571
4804.05 512
4804.70 497
4805.35 591
4806.01 555
4806.66 462
4807.32 490
4807.97 441
4808.62 490
4809.28 496
4809.93 455
4810.59 487
4811.24 444
4811.89 434
4812.55 473
4813.20 526
4813.86 546
4814.51 516
4815.17 500
4815.82 447
4816.48 483
4817.13 579
4817.78 623
4818.44 556
4819.09 589
4819.75 615
4820.40 559
4821.06 611
4821.71 525
4822.37 517
4823.02 640
4823.68 643
4824.33 630
4824.99 617
4825.64 610
4826.30 601
4826.95 667
4827.61 679
4828.26 726
4828.92 699
4829.58 737
4830.23 778
4830.89 709
4831.54 727
4832.20 831
4832.85 800
4833.51 814
4834.16 808
4834.82 826
4835.48 779
4836.13 825
4836.79 781
4837.44 766
4838.10 863
4838.76 968
4839.41 939
4840.07 847
4840.72 981
4841.38 1091
4842.04 1113
4842.69 1101
4843.35 1180
4844.01 1163
4844.66 1193
4845.32 1391
4845.98 1526
4846.63 1579
4847.29 1886
4847.95 2103
4848.60 2250
4849.26 2403
4849.92 2609
4850.57 2844
4851.23 2973
4851.89 2750
4852.54 2577
4853.20 2650
4853.86 2325
4854.51 2000
4855.17 1953
4855.83 1765
4856.49 1892
4857.14 1948
4857.80 1901
4858.46 1909
4859.12 1813
4859.77 1773
4860.43 1912
4861.09 1793
4861.75 1599
4862.40 1608
4863.06 1504
4863.72 1571
4864.38 1471
4865.03 1500
4865.69 1613
4866.35 1500
4867.01 1490
4867.67 1567
4868.32 1503
4868.98 1453
4869.64 1291
4870.30 1256
4870.96 1183
4871.62 1155
4872.27 1292
4872.93 1270
4873.59 1152
4874.25 1150
4874.91 1118
4875.57 1078
4876.22 1059
4876.88 1018
4877.54 1079
4878.20 1190
4878.86 1126
4879.52 1246
4880.18 1334
4880.84 1320
4881.49 1151
4882.15 1053
4882.81 897
4883.47 952
4884.13 891
4884.79 929
4885.45 908
4886.11 844
4886.77 806
4887.43 901
4888.09 910
4888.75 945
4889.41 973
4890.07 1076
4890.72 1071
4891.38 1030
4892.04 965
4892.70 1004
4893.36 1032
4894.02 1093
4894.68 999
4895.34 797
4896.00 940
4896.66 903
4897.32 844
4897.98 843
4898.64 803
4899.30 889
4899.96 895
4900.62 853
4901.28 838
4901.94 847
4902.60 796
4903.27 846
4903.93 817
4904.59 767
4905.25 728
4905.91 762
4906.57 713
4907.23 703
4907.89 696
4908.55 672
4909.21 799
4909.87 634
4910.53 645
4911.19 695
4911.85 657
4912.52 712
4913.18 604
4913.84 677
4914.50 622
4915.16 682
4915.82 703
4916.48 632
4917.14 589
4917.81 685
4918.47 643
4919.13 594
4919.79 634
4920.45 558
4921.11 606
4921.77 617
4922.44 631
4923.10 646
4923.76 596
4924.42 573
4925.08 692
4925.75 724
4926.41 609
4927.07 587
4927.73 591
4928.39 650
4929.06 674
4929.72 640
4930.38 638
4931.04 668
4931.71 583
4932.37 601
4933.03 575
4933.69 555
4934.36 573
4935.02 537
4935.68 591
4936.34 634
4937.01 621
4937.67 611
4938.33 595
4938.99 610
4939.66 626
4940.32 612
4940.98 664
4941.65 608
4942.31 520
4942.97 471
4943.63 546
4944.30 557
4944.96 547
4945.62 572
4946.29 598
4946.95 621
4947.61 722
4948.28 580
4948.94 479
4949.61 511
4950.27 540
4950.93 535
4951.60 629
4952.26 612
4952.92 630
4953.59 621
4954.25 606
4954.92 568
4955.58 540
4956.24 474
4956.91 491
4957.57 516
4958.24 522
4958.90 618
4959.56 627
4960.23 660
4960.89 726
4961.56 683
4962.22 663
4962.89 718
4963.55 718
4964.21 706
4964.88 738
4965.54 908
4966.21 860
4966.87 772
4967.54 640
4968.20 695
4968.87 640
4969.53 655
4970.20 611
4970.86 521
4971.53 584
4972.19 592
4972.86 590
4973.52 569
4974.19 601
4974.85 628
4975.52 591
4976.18 581
4976.85 585
4977.51 592
4978.18 621
4978.85 585
4979.51 547
4980.18 528
4980.84 557
4981.51 528
4982.17 537
4982.84 532
4983.50 519
4984.17 478
4984.84 489
4985.50 505
4986.17 452
4986.83 591
4987.50 647
4988.17 486
4988.83 536
4989.50 563
4990.17 536
4990.83 483
4991.50 474
4992.16 516
4992.83 443
4993.50 476
4994.16 537
4994.83 473
4995.50 444
4996.16 490
4996.83 418
4997.50 421
4998.16 448
4998.83 486
4999.50 396
5000.16 379
5000.83 369
5001.50 447
5002.17 417
5002.83 406
5003.50 500
5004.17 406
5004.83 397
5005.50 463
5006.17 443
5006.84 458
5007.50 466
5008.17 414
5008.84 444
5009.51 505
5010.17 476
5010.84 475
5011.51 485
5012.18 477
5012.84 469
5013.51 531
5014.18 492
5014.85 475
5015.52 470
5016.18 435
5016.85 555
5017.52 472
5018.19 453
5018.86 474
5019.52 567
5020.19 456
5020.86 471
5021.53 462
5022.20 439
5022.87 434
5023.54 449
5024.20 457
5024.87 533
5025.54 403
5026.21 474
5026.88 442
5027.55 409
5028.22 424
5028.88 426
5029.55 429
5030.22 386
5030.89 478
5031.56 465
5032.23 408
5032.90 483
5033.57 455
5034.24 457
5034.91 405
5035.58 387
5036.25 489
5036.91 494
5037.58 433
5038.25 476
5038.92 383
5039.59 412
5040.26 496
5040.93 432
5041.60 460
5042.27 520
5042.94 454
5043.61 496
5044.28 436
5044.95 526
5045.62 493
5046.29 397
5046.96 417
5047.63 417
5048.30 422
5048.97 473
5049.64 449
5050.31 414
5050.98 433
5051.65 427
5052.32 454
5052.99 485
5053.66 443
5054.33 426
5055.00 442
5055.68 450
5056.35 447
5057.02 427
5057.69 438
5058.36 454
5059.03 412
5059.70 406
5060.37 492
5061.04 473
5061.71 463
5062.38 415
5063.06 442
5063.73 473
5064.40 471
5065.07 433
5065.74 466
5066.41 430
5067.08 421
5067.75 462
5068.43 471
5069.10 469
5069.77 438
5070.44 359
5071.11 387
5071.78 434
5072.46 389
5073.13 454
5073.80 530
5074.47 465
5075.14 489
5075.81 414
5076.49 466
5077.16 532
5077.83 532
5078.50 502
5079.18 488
5079.85 513
5080.52 442
5081.19 492
5081.86 526
5082.54 495
5083.21 459
5083.88 413
5084.55 366
5085.23 425
5085.90 468
5086.57 368
5087.25 465
5087.92 520
5088.59 444
5089.26 464
5089.94 499
5090.61 484
5091.28 472
5091.96 508
5092.63 465
5093.30 449
5093.97 498
5094.65 496
5095.32 460
5095.99 417
5096.67 494
5097.34 507
5098.01 464
5098.69 427
5099.36 476
5100.04 598
5100.71 587
5101.38 527
5102.06 486
5102.73 511
5103.40 506
5104.08 443
5104.75 486
5105.43 533
5106.10 511
5106.77 567
5107.45 540
5108.12 526
5108.80 620
5109.47 556
5110.14 515
5110.82 442
5111.49 373
5112.17 448
5112.84 433
5113.52 435
5114.19 492
5114.87 518
5115.54 560
5116.21 494
5116.89 526
5117.56 538
5118.24 540
5118.91 578
5119.59 469
5120.26 493
5120.94 505
5121.61 621
5122.29 627
5122.96 464
5123.64 499
5124.31 571
5124.99 534
5125.66 539
5126.34 429
5127.01 504
5127.69 544
5128.37 498
5129.04 587
5129.72 435
5130.39 526
5131.07 544
5131.74 509
5132.42 462
5133.09 507
5133.77 504
5134.45 465
5135.12 548
5135.80 574
5136.47 515
5137.15 522
5137.83 472
5138.50 463
5139.18 443
5139.85 511
5140.53 405
5141.21 419
5141.88 397
5142.56 402
5143.24 383
5143.91 431
5144.59 477
5145.27 434
5145.94 386
5146.62 409
5147.30 428
5147.97 405
5148.65 398
5149.33 448
5150.00 460
5150.68 432
5151.36 387
5152.03 420
5152.71 361
5153.39 381
5154.07 464
5154.74 344
5155.42 360
5156.10 390
5156.77 472
5157.45 458
5158.13 413
5158.81 465
5159.48 415
5160.16 399
5160.84 329
5161.52 388
5162.19 443
5162.87 406
5163.55 392
5164.23 450
5164.91 412
5165.58 389
5166.26 429
5166.94 377
5167.62 422
5168.30 476
5168.97 436
5169.65 390
5170.33 438
5171.01 438
5171.69 428
5172.37 399
5173.04 431
5173.72 470
5174.40 375
5175.08 406
5175.76 458
5176.44 449
5177.11 491
5177.79 431
5178.47 386
5179.15 429
5179.83 411
5180.51 451
5181.19 414
5181.87 418
5182.55 391
5183.22 401
5183.90 389
5184.58 405
5185.26 344
5185.94 376
5186.62 445
5187.30 394
5187.98 331
5188.66 321
5189.34 406
5190.02 437
5190.70 440
5191.38 384
5192.06 370
5192.74 457
5193.42 371
5194.10 385
5194.78 385
5195.46 422
5196.14 392
5196.82 340
5197.50 389
5198.18 398
5198.86 474
5199.54 426
5200.22 378
5200.90 400
5201.58 380
5202.26 354
5202.94 420
5203.62 429
5204.30 315
5204.98 372
5205.66 345
5206.34 356
5207.02 397
5207.70 444
5208.38 432
5209.06 362
5209.74 414
5210.42 494
5211.10 519
5211.79 476
5212.47 487
5213.15 492
5213.83 434
5214.51 423
5215.19 502
5215.87 465
5216.55 522
5217.23 497
5217.92 517
5218.60 452
5219.28 474
5219.96 491
5220.64 496
5221.32 522
5222.00 499
5222.69 488
5223.37 460
5224.05 505
5224.73 409
5225.41 413
5226.10 435
5226.78 383
5227.46 392
5228.14 389
5228.82 433
5229.51 431
5230.19 389
5230.87 422
5231.55 514
5232.23 463
5232.92 399
5233.60 355
5234.28 442
5234.96 473
5235.65 418
5236.33 427
5237.01 430
5237.69 443
5238.38 505
5239.06 470
5239.74 481
5240.42 515
5241.11 438
5241.79 436
5242.47 470
5243.16 499
5243.84 376
5244.52 466
5245.21 461
5245.89 536
5246.57 437
5247.26 371
5247.94 429
5248.62 529
5249.31 481
5249.99 563
5250.67 512
5251.36 474
5252.04 478
5252.72 557
5253.41 524
5254.09 542
5254.77 524
5255.46 414
5256.14 479
5256.83 448
5257.51 379
5258.19 435
5258.88 395
5259.56 514
5260.25 461
5260.93 443
5261.61 440
5262.30 506
5262.98 375
5263.67 459
5264.35 486
5265.04 512
5265.72 526
5266.40 494
5267.09 455
5267.77 480
5268.46 506
5269.14 474
5269.83 466
5270.51 452
5271.20 375
5271.88 429
5272.57 489
5273.25 407
5273.94 351
5274.62 463
5275.31 438
5275.99 418
5276.68 427
5277.36 446
5278.05 426
5278.73 428
5279.42 418
5280.10 418
5280.79 485
5281.47 488
5282.16 514
5282.85 442
5283.53 392
5284.22 392
5284.90 418
5285.59 394
5286.27 457
5286.96 473
5287.65 412
5288.33 409
5289.02 335
5289.70 371
5290.39 388
5291.08 331
5291.76 368
5292.45 384
5293.13 445
5293.82 459
5294.51 417
5295.19 431
5295.88 371
5296.57 295
5297.25 349
5297.94 452
5298.63 464
5299.31 453
5300.00 486
5300.69 439
5301.37 479
5302.06 390
5302.75 502
5303.43 456
5304.12 459
5304.81 507
5305.49 513
5306.18 473
5306.87 595
5307.56 476
5308.24 516
5308.93 587
5309.62 492
5310.30 565
5310.99 550
5311.68 664
5312.37 584
5313.05 549
5313.74 489
5314.43 453
5315.12 469
5315.81 535
5316.49 546
5317.18 480
5317.87 528
5318.56 671
5319.24 676
5319.93 741
5320.62 791
5321.31 788
5322.00 720
5322.68 673
5323.37 641
5324.06 627
5324.75 618
5325.44 544
5326.13 478
5326.81 511
5327.50 456
5328.19 474
5328.88 545
5329.57 418
5330.26 418
5330.95 451
5331.63 430
5332.32 487
5333.01 470
5333.70 431
5334.39 452
5335.08 427
5335.77 460
5336.46 418
5337.15 353
5337.84 400
5338.52 454
5339.21 457
5339.90 439
5340.59 503
5341.28 457
5341.97 462
5342.66 460
5343.35 450
5344.04 436
5344.73 452
5345.42 462
5346.11 492
5346.80 441
5347.49 420
5348.18 401
5348.87 400
5349.56 473
5350.25 422
5350.94 434
5351.63 487
5352.32 540
5353.01 476
5353.70 462
5354.39 478
5355.08 374
5355.77 384
5356.46 402
5357.15 379
5357.84 394
5358.53 410
5359.22 416
5359.91 487
5360.60 418
5361.29 418
5361.98 457
5362.67 374
5363.36 420
5364.06 507
5364.75 453
5365.44 445
5366.13 375
5366.82 449
5367.51 451
5368.20 445
5368.89 412
5369.58 402
5370.27 370
5370.97 362
5371.66 403
5372.35 414
5373.04 395
5373.73 361
5374.42 355
5375.11 380
5375.81 403
5376.50 383
5377.19 280
5377.88 386
5378.57 381
5379.26 436
5379.96 417
5380.65 373
5381.34 358
5382.03 368
5382.72 389
5383.42 440
5384.11 386
5384.80 404
5385.49 380
5386.19 349
5386.88 366
5387.57 356
5388.26 338
5388.96 321
5389.65 350
5390.34 375
5391.03 416
5391.73 422
5392.42 465
5393.11 420
5393.80 454
5394.50 369
5395.19 435
5395.88 367
5396.57 373
5397.27 397
5397.96 341
5398.65 378
5399.35 402
5400.04 420
5400.73 459
5401.43 397
5402.12 377
5402.81 361
5403.51 371
5404.20 316
5404.89 316
5405.59 323
5406.28 335
5406.97 362
5407.67 421
5408.36 435
5409.06 381
5409.75 350
5410.44 392
5411.14 440
5411.83 358
5412.52 444
5413.22 446
5413.91 406
5414.61 459
5415.30 423
5415.99 396
5416.69 438
5417.38 414
5418.08 438
5418.77 411
5419.47 446
5420.16 364
5420.86 399
5421.55 390
5422.24 425
5422.94 355
5423.63 406
5424.33 482
5425.02 414
5425.72 392
5426.41 451
5427.11 394
5427.80 426
5428.50 487
5429.19 521
5429.89 376
5430.58 352
5431.28 512
5431.97 457
5432.67 511
5433.36 462
5434.06 526
5434.75 536
5435.45 487
5436.15 647
5436.84 567
5437.54 651
5438.23 627
5438.93 578
5439.62 555
5440.32 572
5441.01 562
5441.71 554
5442.41 546
5443.10 538
5443.80 550
5444.49 537
5445.19 592
5445.89 647
5446.58 687
5447.28 644
5447.98 614
5448.67 625
5449.37 590
5450.06 601
5450.76 737
5451.46 594
5452.15 541
5452.85 585
5453.55 557
5454.24 560
5454.94 615
5455.64 573
5456.33 540
5457.03 545
5457.73 606
5458.42 527
5459.12 544
5459.82 511
5460.51 506
5461.21 570
5461.91 606
5462.61 577
5463.30 496
5464.00 582
5464.70 581
5465.40 640
5466.09 583
5466.79 595
5467.49 588
5468.18 572
5468.88 589
5469.58 581
5470.28 625
5470.98 666
5471.67 729
5472.37 754
5473.07 723
5473.77 707
5474.46 839
5475.16 802
5475.86 830
5476.56 902
5477.26 921
5477.95 948
5478.65 1208
5479.35 1548
5480.05 1637
5480.75 1780
5481.45 1825
5482.14 1717
5482.84 1660
5483.54 1514
5484.24 1412
5484.94 1270
5485.64 1071
5486.34 1016
5487.03 1049
5487.73 1012
5488.43 1071
5489.13 1133
5489.83 1163
5490.53 1214
5491.23 946
5491.93 1112
5492.63 1107
5493.33 1118
5494.02 1156
5494.72 1143
5495.42 1130
5496.12 1250
5496.82 1361
5497.52 1619
5498.22 1728
5498.92 2062
5499.62 2338
5500.32 2623
5501.02 2945
5501.72 3259
5502.42 3014
5503.12 2898
5503.82 2567
5504.52 2101
5505.22 1744
5505.92 1643
5506.62 1634
5507.32 1408
5508.02 1322
5508.72 1245
5509.42 1215
5510.12 1251
5510.82 1126
5511.52 1052
5512.22 1061
5512.92 1032
5513.62 971
5514.32 1026
5515.02 984
5515.72 943
5516.42 905
5517.12 890
5517.82 839
5518.52 869
5519.22 839
5519.93 786
5520.63 716
5521.33 709
5522.03 676
5522.73 664
5523.43 647
5524.13 574
5524.83 623
5525.53 673
5526.23 638
5526.94 578
5527.64 503
5528.34 530
5529.04 591
5529.74 606
5530.44 579
5531.14 543
5531.85 625
5532.55 615
5533.25 544
5533.95 619
5534.65 594
5535.35 524
5536.06 468
5536.76 520
5537.46 553
5538.16 504
5538.86 502
5539.57 600
5540.27 559
5540.97 514
5541.67 614
5542.37 521
5543.08 473
5543.78 496
5544.48 518
5545.18 501
5545.89 449
5546.59 456
5547.29 479
5547.99 497
5548.70 522
5549.40 511
5550.10 520
5550.81 514
5551.51 543
5552.21 497
5552.91 501
5553.62 522
5554.32 536
5555.02 498
5555.73 568
5556.43 486
5557.13 500
5557.84 511
5558.54 511
5559.24 568
5559.95 626
5560.65 535
5561.35 535
5562.06 601
5562.76 658
5563.46 557
5564.17 455
5564.87 496
5565.57 618
5566.28 602
5566.98 444
5567.69 439
5568.39 510
5569.09 498
5569.80 531
5570.50 450
5571.21 498
5571.91 483
5572.61 585
5573.32 545
5574.02 533
5574.73 471
5575.43 531
5576.14 444
5576.84 443
5577.54 464
5578.25 441
5578.95 470
5579.66 437
5580.36 376
5581.07 416
5581.77 429
5582.48 442
5583.18 443
5583.89 401
5584.59 373
5585.30 519
5586.00 498
5586.71 518
5587.41 470
5588.12 460
5588.82 467
5589.53 459
5590.23 426
5590.94 441
5591.64 414
5592.35 415
5593.05 411
5593.76 376
5594.47 402
5595.17 431
5595.88 481
5596.58 439
5597.29 430
5597.99 367
5598.70 443
5599.41 476
5600.11 443
5600.82 362
5601.52 402
5602.23 444
5602.94 369
5603.64 385
5604.35 399
5605.05 383
5605.76 323
5606.47 461
5607.17 488
5607.88 486
5608.59 396
5609.29 409
5610.00 430
5610.70 392
5611.41 430
5612.12 372
5612.82 365
5613.53 441
5614.24 433
5614.95 453
5615.65 414
5616.36 385
5617.07 395
5617.77 400
5618.48 431
5619.19 447
5619.89 372
5620.60 433
5621.31 485
5622.02 451
5622.72 454
5623.43 404
5624.14 369
5624.85 397
5625.55 447
5626.26 487
5626.97 471
5627.68 509
5628.38 484
5629.09 505
5629.80 440
5630.51 506
5631.21 462
5631.92 443
5632.63 514
5633.34 455
5634.05 483
5634.75 462
5635.46 432
5636.17 400
5636.88 475
5637.59 379
5638.30 487
5639.00 526
5639.71 500
5640.42 551
5641.13 533
5641.84 468
5642.55 512
5643.26 485
5643.96 449
5644.67 526
5645.38 520
5646.09 512
5646.80 414
5647.51 394
5648.22 513
5648.93 514
5649.64 512
5650.34 485
5651.05 533
5651.76 491
5652.47 460
5653.18 548
5653.89 648
5654.60 724
5655.31 732
5656.02 824
5656.73 925
5657.44 950
5658.15 830
5658.86 955
5659.57 984
5660.28 852
5660.99 744
5661.70 651
5662.41 619
5663.12 590
5663.83 604
5664.54 573
5665.25 564
5665.96 546
5666.67 559
5667.38 490
5668.09 546
5668.80 536
5669.51 480
5670.22 540
5670.93 472
5671.64 501
5672.35 495
5673.06 403
5673.77 421
5674.48 488
5675.19 447
5675.90 377
5676.61 442
5677.32 354
5678.03 522
5678.74 488
5679.45 506
5680.17 462
5680.88 473
5681.59 426
5682.30 400
5683.01 403
5683.72 371
5684.43 429
5685.14 458
5685.85 429
5686.57 403
5687.28 437
5687.99 410
5688.70 425
5689.41 419
5690.12 403
5690.84 439
5691.55 399
5692.26 378
5692.97 447
5693.68 463
5694.39 395
5695.11 366
5695.82 407
5696.53 404
5697.24 388
5697.95 403
5698.67 468
5699.38 382
5700.09 345
5700.80 340
5701.51 374
5702.23 385
5702.94 435
5703.65 382
5704.36 341
5705.08 395
5705.79 441
5706.50 349
5707.21 398
5707.93 374
5708.64 372
5709.35 403
5710.07 373
5710.78 464
5711.49 400
5712.20 401
5712.92 391
5713.63 374
5714.34 381
5715.06 349
5715.77 363
5716.48 369
5717.20 404
5717.91 364
5718.62 389
5719.34 360
5720.05 313
5720.76 333
5721.48 357
5722.19 416
5722.90 377
5723.62 382
5724.33 393
5725.05 433
5725.76 425
5726.47 455
5727.19 465
5727.90 415
5728.61 430
5729.33 376
5730.04 420
5730.76 458
5731.47 426
5732.19 406
5732.90 400
5733.61 359
5734.33 364
5735.04 380
5735.76 379
5736.47 348
5737.19 363
5737.90 335
5738.61 389
5739.33 365
5740.04 377
5740.76 417
5741.47 412
5742.19 407
5742.90 359
5743.62 403
5744.33 345
5745.05 296
5745.76 337
5746.48 365
5747.19 397
5747.91 414
5748.62 463
5749.34 457
5750.05 389
5750.77 433
5751.49 380
5752.20 429
5752.92 402
5753.63 383
5754.35 321
5755.06 338
5755.78 379
5756.49 430
5757.21 347
5757.93 329
5758.64 376
5759.36 358
5760.07 357
5760.79 348
5761.51 342
5762.22 345
5762.94 359
5763.65 312
5764.37 370
5765.09 393
5765.80 366
5766.52 354
5767.24 360
5767.95 321
5768.67 417
5769.39 311
5770.10 339
5770.82 344
5771.53 408
5772.25 379
5772.97 398
5773.69 344
5774.40 409
5775.12 324
5775.84 351
5776.55 359
5777.27 287
5777.99 299
5778.70 267
5779.42 336
5780.14 337
5780.86 345
5781.57 362
5782.29 330
5783.01 336
5783.72 350
5784.44 426
5785.16 447
5785.88 356
5786.59 345
5787.31 303
5788.03 378
5788.75 374
5789.47 329
5790.18 301
5790.90 357
5791.62 312
5792.34 348
5793.06 348
5793.77 306
5794.49 341
5795.21 324
5795.93 369
5796.65 335
5797.36 436
5798.08 441
5798.80 416
5799.52 436
5800.24 393
5800.96 375
5801.67 467
5802.39 448
5803.11 465
5803.83 430
5804.55 387
5805.27 448
5805.99 432
5806.71 389
5807.42 410
5808.14 329
5808.86 350
5809.58 375
5810.30 426
5811.02 398
5811.74 302
5812.46 408
5813.18 448
5813.90 392
5814.62 389
5815.34 386
5816.05 423
5816.77 342
5817.49 428
5818.21 396
5818.93 373
5819.65 387
5820.37 460
5821.09 401
5821.81 399
5822.53 441
5823.25 393
5823.97 378
5824.69 339
5825.41 378
5826.13 393
5826.85 425
5827.57 371
5828.29 351
5829.01 378
5829.73 433
5830.45 357
5831.17 331
5831.89 392
5832.61 404
5833.33 365
5834.05 387
5834.78 408
5835.50 378
5836.22 424
5836.94 398
5837.66 405
5838.38 386
5839.10 363
5839.82 329
5840.54 384
5841.26 343
5841.98 331
5842.70 357
5843.43 362
5844.15 377
5844.87 359
5845.59 345
5846.31 377
5847.03 398
5847.75 375
5848.47 403
5849.20 317
5849.92 390
5850.64 324
5851.36 358
5852.08 393
5852.80 396
5853.53 376
5854.25 312
5854.97 345
5855.69 384
5856.41 328
5857.14 409
5857.86 385
5858.58 394
5859.30 351
5860.02 352
5860.75 446
5861.47 407
5862.19 327
5862.91 336
5863.64 350
5864.36 375
5865.08 386
5865.80 349
5866.52 353
5867.25 379
5867.97 379
5868.69 395
5869.42 424
5870.14 361
5870.86 412
5871.58 372
5872.31 414
5873.03 457
5873.75 431
5874.48 374
5875.20 396
5875.92 379
5876.65 386
5877.37 433
5878.09 391
5878.81 386
5879.54 340
5880.26 444
5880.99 455
5881.71 494
5882.43 500
5883.16 413
5883.88 377
5884.60 467
5885.33 491
5886.05 447
5886.77 434
5887.50 374
5888.22 411
5888.95 406
5889.67 386
5890.39 439
5891.12 430
5891.84 395
5892.57 436
5893.29 393
5894.01 419
5894.74 398
5895.46 403
5896.19 360
5896.91 443
5897.64 499
5898.36 400
5899.09 419
5899.81 421
5900.53 416
5901.26 421
5901.98 438
5902.71 474
5903.43 482
5904.16 476
5904.88 405
5905.61 356
5906.33 465
5907.06 460
5907.78 419
5908.51 496
5909.23 479
5909.96 473
5910.68 507
5911.41 520
5912.14 487
5912.86 500
5913.59 509
5914.31 500
5915.04 495
5915.76 437
5916.49 524
5917.21 580
5917.94 500
5918.67 508
5919.39 445
5920.12 473
5920.84 503
5921.57 578
5922.29 515
5923.02 524
5923.75 530
5924.47 514
5925.20 502
5925.93 487
5926.65 474
5927.38 597
5928.10 494
5928.83 506
5929.56 516
5930.28 603
5931.01 553
5931.74 539
5932.46 643
5933.19 579
5933.92 559
5934.64 617
5935.37 623
5936.10 594
5936.82 549
5937.55 561
5938.28 625
5939.00 570
5939.73 617
5940.46 748
5941.19 684
5941.91 733
5942.64 773
5943.37 794
5944.09 847
5944.82 852
5945.55 940
5946.28 896
5947.00 862
5947.73 911
5948.46 938
5949.19 1145
5949.92 1123
5950.64 1209
5951.37 1177
5952.10 1317
5952.83 1376
5953.55 1281
5954.28 1229
5955.01 1247
5955.74 1229
5956.47 1143
5957.19 1316
5957.92 1221
5958.65 1217
5959.38 1246
5960.11 1158
5960.84 1271
5961.56 1392
5962.29 1450
5963.02 1514
5963.75 1591
5964.48 1628
5965.21 1785
5965.94 1997
5966.66 2092
5967.39 2321
5968.12 2576
5968.85 2423
5969.58 2280
5970.31 2169
5971.04 1875
5971.77 1919
5972.50 1727
5973.22 1550
5973.95 1596
5974.68 1572
5975.41 1553
5976.14 1630
5976.87 1574
5977.60 1671
5978.33 1827
5979.06 1777
5979.79 1622
5980.52 1699
5981.25 1814
5981.98 1831
5982.71 1888
5983.44 1967
5984.17 1866
5984.90 1926
5985.63 1868
5986.36 2018
5987.09 1813
5987.82 1885
5988.55 1844
5989.28 1832
5990.01 1783
5990.74 1726
5991.47 1957
5992.20 1824
5992.93 1931
5993.66 2068
5994.39 2008
5995.12 1996
5995.85 2144
5996.58 2138
5997.31 2099
5998.04 1957
5998.77 1935
5999.50 2071
6000.23 2055
6000.96 2047
6001.69 2028
6002.42 1923
6003.16 1924
6003.89 2023
6004.62 1984
6005.35 2120
6006.08 2272
6006.81 2545
6007.54 2760
6008.27 3311
6009.00 3750
6009.74 4245
6010.47 4904
6011.20 5697
6011.93 6424
6012.66 6903
6013.39 7265
6014.13 7151
6014.86 6814
6015.59 6660
6016.32 6172
6017.05 5417
6017.78 4743
6018.52 3995
6019.25 3395
6019.98 2951
6020.71 2590
6021.44 2084
6022.18 1948
6022.91 1710
6023.64 1649
6024.37 1523
6025.10 1465
6025.84 1440
6026.57 1461
6027.30 1420
6028.03 1358
6028.77 1338
6029.50 1308
6030.23 1185
6030.96 1126
6031.70 1152
6032.43 1191
6033.16 1071
6033.90 1116
6034.63 1149
6035.36 1129
6036.09 1254
6036.83 1127
6037.56 1153
6038.29 1188
6039.03 1207
6039.76 1227
6040.49 1199
6041.23 1258
6041.96 1261
6042.69 1328
6043.43 1286
6044.16 1392
6044.89 1406
6045.63 1425
6046.36 1440
6047.09 1443
6047.83 1637
6048.56 1756
6049.29 1824
6050.03 1849
6050.76 1999
6051.50 2138
6052.23 2201
6052.96 2358
6053.70 2308
6054.43 2267
6055.17 2263
6055.90 2195
6056.63 2098
6057.37 1875
6058.10 1581
6058.84 1544
6059.57 1566
6060.31 1587
6061.04 1496
6061.77 1326
6062.51 1340
6063.24 1366
6063.98 1350
6064.71 1325
6065.45 1353
6066.18 1365
6066.92 1285
6067.65 1201
6068.39 1206
6069.12 1137
6069.86 1230
6070.59 1200
6071.33 1117
6072.06 1132
6072.80 1016
6073.53 986
6074.27 1024
6075.00 1012
6075.74 1042
6076.47 970
6077.21 1073
6077.95 1002
6078.68 1023
6079.42 1054
6080.15 1013
6080.89 1008
6081.62 1098
6082.36 1019
6083.09 904
6083.83 883
6084.57 904
6085.30 886
6086.04 876
6086.77 1006
6087.51 961
6088.25 893
6088.98 943
6089.72 1002
6090.46 915
6091.19 945
6091.93 955
6092.66 980
6093.40 979
6094.14 921
6094.87 953
6095.61 1029
6096.35 909
6097.08 882
6097.82 819
6098.56 919
6099.29 901
6100.03 879
6100.77 829
6101.50 801
6102.24 846
6102.98 793
6103.72 817
6104.45 781
6105.19 763
6105.93 746
6106.66 812
6107.40 930
6108.14 854
6108.88 754
6109.61 787
6110.35 847
6111.09 855
6111.83 901
6112.56 1002
6113.30 934
6114.04 866
6114.78 938
6115.51 918
6116.25 897
6116.99 937
6117.73 943
6118.47 874
6119.20 850
6119.94 914
6120.68 969
6121.42 944
6122.16 924
6122.89 931
6123.63 925
6124.37 907
6125.11 997
6125.85 922
6126.59 921
6127.32 977
6128.06 1028
6128.80 1007
6129.54 1023
6130.28 1011
6131.02 1010
6131.76 906
6132.49 889
6133.23 961
6133.97 999
6134.71 947
6135.45 1026
6136.19 1002
6136.93 1022
6137.67 1070
6138.41 1080
6139.15 988
6139.88 946
6140.62 1032
6141.36 1027
6142.10 994
6142.84 1103
6143.58 1103
6144.32 1086
6145.06 960
6145.80 894
6146.54 953
6147.28 1032
6148.02 1053
6148.76 963
6149.50 994
6150.24 1044
6150.98 1067
6151.72 1012
6152.46 1159
6153.20 1130
6153.94 1097
6154.68 1155
6155.42 1182
6156.16 1183
6156.90 1252
6157.64 1262
6158.38 1206
6159.12 1131
6159.86 1130
6160.60 1187
6161.34 1284
6162.08 1336
6162.82 1356
6163.56 1398
6164.30 1493
6165.05 1601
6165.79 1714
6166.53 1892
6167.27 1972
6168.01 1944
6168.75 2034
6169.49 2095
6170.23 1978
6170.97 1859
6171.71 1907
6172.46 1721
6173.20 1485
6173.94 1565
6174.68 1564
6175.42 1495
6176.16 1631
6176.90 1661
6177.64 1600
6178.39 1591
6179.13 1532
6179.87 1565
6180.61 1622
6181.35 1666
6182.09 1657
6182.84 1702
6183.58 1712
6184.32 1753
6185.06 1754
6185.80 1805
6186.55 1703
6187.29 1725
6188.03 1749
6188.77 1891
6189.52 1945
6190.26 1876
6191.00 2085
6191.74 2147
6192.48 2142
6193.23 2315
6193.97 2397
6194.71 2370
6195.45 2364
6196.20 2265
6196.94 2390
6197.68 2451
6198.43 2245
6199.17 2407
6199.91 2439
6200.65 2498
6201.40 2494
6202.14 2745
6202.88 3176
6203.63 3544
6204.37 4060
6205.11 5018
6205.86 6553
6206.60 8380
6207.34 9990
6208.09 12207
6208.83 13880
6209.57 15170
6210.32 15791
6211.06 15417
6211.80 14888
6212.55 13488
6213.29 11705
6214.03 9661
6214.78 8054
6215.52 6303
6216.26 5329
6217.01 4134
6217.75 3534
6218.50 2980
6219.24 2749
6219.98 2627
6220.73 2603
6221.47 2646
6222.22 2776
6222.96 2929
6223.71 3013
6224.45 3223
6225.19 3074
6225.94 3074
6226.68 2981
6227.43 2908
6228.17 2760
6228.92 2424
6229.66 2200
6230.41 2006
6231.15 1757
6231.90 1703
6232.64 1580
6233.39 1610
6234.13 1503
6234.87 1450
6235.62 1580
6236.36 1589
6237.11 1899
6237.86 2106
6238.60 2267
6239.35 2514
6240.09 2719
6240.84 2658
6241.58 2570
6242.33 2537
6243.07 2422
6243.82 2142
6244.56 2086
6245.31 1967
6246.05 1781
6246.80 1858
6247.55 1814
6248.29 1863
6249.04 1817
6249.78 1787
6250.53 1749
6251.27 1791
6252.02 1775
6252.77 1735
6253.51 1549
6254.26 1554
6255.01 1572
6255.75 1502
6256.50 1583
6257.24 1671
6257.99 1564
6258.74 1642
6259.48 1580
6260.23 1583
6260.98 1493
6261.72 1497
6262.47 1507
6263.22 1510
6263.96 1396
6264.71 1426
6265.46 1423
6266.20 1453
6266.95 1416
6267.70 1348
6268.44 1384
6269.19 1358
6269.94 1318
6270.68 1351
6271.43 1323
6272.18 1347
6272.93 1299
6273.67 1291
6274.42 1339
6275.17 1361
6275.92 1350
6276.66 1374
6277.41 1403
6278.16 1508
6278.91 1409
6279.65 1573
6280.40 1636
6281.15 1523
6281.90 1407
6282.64 1515
6283.39 1342
6284.14 1286
6284.89 1205
6285.64 1141
6286.38 1136
6287.13 1164
6287.88 1253
6288.63 1176
6289.38 1126
6290.12 1093
6290.87 1137
6291.62 1072
6292.37 1090
6293.12 1085
6293.87 1081
6294.61 1021
6295.36 1014
6296.11 1031
6296.86 966
6297.61 920
6298.36 984
6299.11 998
6299.86 915
6300.60 958
6301.35 924
6302.10 1029
6302.85 1041
6303.60 1023
6304.35 993
6305.10 966
6305.85 971
6306.60 974
6307.35 983
6308.10 997
6308.85 1059
6309.59 1197
6310.34 1149
6311.09 1275
6311.84 1235
6312.59 1134
6313.34 1287
6314.09 1258
6314.84 1302
6315.59 1391
6316.34 1415
6317.09 1344
6317.84 1304
6318.59 1352
6319.34 1230
6320.09 1243
6320.84 1205
6321.59 1186
6322.34 1194
6323.09 1116
6323.84 989
6324.59 822
6325.34 841
6326.09 861
6326.84 862
6327.59 800
6328.34 779
6329.09 889
6329.85 848
6330.60 752
6331.35 778
6332.10 781
6332.85 816
6333.60 811
6334.35 776
6335.10 779
6335.85 793
6336.60 792
6337.35 762
6338.10 775
6338.86 747
6339.61 724
6340.36 818
6341.11 702
6341.86 740
6342.61 767
6343.36 796
6344.12 715
6344.87 670
6345.62 764
6346.37 721
6347.12 762
6347.87 822
6348.62 820
6349.38 901
6350.13 885
6350.88 881
6351.63 896
6352.38 903
6353.14 930
6353.89 1051
6354.64 1015
6355.39 1055
6356.14 1004
6356.90 948
6357.65 938
6358.40 948
6359.15 925
6359.91 927
6360.66 857
6361.41 797
6362.16 832
6362.92 834
6363.67 821
6364.42 835
6365.17 778
6365.93 814
6366.68 787
6367.43 786
6368.19 887
6368.94 866
6369.69 828
6370.44 803
6371.20 820
6371.95 859
6372.70 794
6373.46 756
6374.21 823
6374.96 836
6375.72 734
6376.47 687
6377.22 644
6377.98 742
6378.73 726
6379.48 762
6380.24 789
6380.99 885
6381.75 785
6382.50 813
6383.25 790
6384.01 784
6384.76 750
6385.51 686
6386.27 702
6387.02 671
6387.78 647
6388.53 702
6389.28 710
6390.04 679
6390.79 629
6391.55 650
6392.30 692
6393.06 640
6393.81 676
6394.56 713
6395.32 681
6396.07 708
6396.83 649
6397.58 642
6398.34 780
6399.09 759
6399.85 703
6400.60 678
6401.36 644
6402.11 683
6402.87 723
6403.62 613
6404.38 671
6405.13 697
6405.89 717
6406.64 659
6407.40 731
6408.15 772
6408.91 718
6409.66 629
6410.42 580
6411.17 693
6411.93 652
6412.68 703
6413.44 642
6414.20 633
6414.95 623
6415.71 717
6416.46 635
6417.22 657
6417.97 656
6418.73 652
6419.49 723
6420.24 670
6421.00 602
6421.75 620
6422.51 582
6423.27 636
6424.02 726
6424.78 638
6425.54 644
6426.29 642
6427.05 667
6427.80 654
6428.56 658
6429.32 627
6430.07 716
6430.83 654
6431.59 629
6432.34 643
6433.10 573
6433.86 622
6434.61 693
6435.37 645
6436.13 606
6436.88 611
6437.64 678
6438.40 685
6439.16 668
6439.91 616
6440.67 567
6441.43 612
6442.18 680
6442.94 643
6443.70 566
6444.46 576
6445.21 644
6445.97 657
6446.73 642
6447.49 661
6448.24 680
6449.00 723
6449.76 715
6450.52 655
6451.28 649
6452.03 655
6452.79 634
6453.55 767
6454.31 747
6455.06 654
6455.82 680
6456.58 726
6457.34 780
6458.10 722
6458.86 709
6459.61 726
6460.37 830
6461.13 789
6461.89 727
6462.65 770
6463.41 745
6464.16 777
6464.92 744
6465.68 812
6466.44 786
6467.20 794
6467.96 837
6468.72 880
6469.48 797
6470.23 852
6470.99 840
6471.75 801
6472.51 774
6473.27 829
6474.03 893
6474.79 915
6475.55 866
6476.31 918
6477.07 911
6477.83 906
6478.59 922
6479.35 1009
6480.10 910
6480.86 918
6481.62 975
6482.38 1045
6483.14 1022
6483.90 1057
6484.66 1143
6485.42 1102
6486.18 1077
6486.94 1089
6487.70 1090
6488.46 1104
6489.22 1102
6489.98 1180
6490.74 1149
6491.50 1332
6492.26 1302
6493.02 1358
6493.78 1466
6494.54 1480
6495.30 1492
6496.06 1537
6496.82 1577
6497.59 1649
6498.35 1580
6499.11 1514
6499.87 1562
6500.63 1419
6501.39 1438
6502.15 1600
6502.91 1639
6503.67 1636
6504.43 1568
6505.19 1613
6505.95 1572
6506.71 1683
6507.48 1683
6508.24 1738
6509.00 1749
6509.76 1734
6510.52 1800
6511.28 1982
6512.04 2079
6512.80 1966
6513.57 1898
6514.33 1880
6515.09 1881
6515.85 1781
6516.61 1949
6517.37 2053
6518.14 2071
6518.90 2015
6519.66 2294
6520.42 2310
6521.18 2434
6521.95 2641
6522.71 2724
6523.47 3095
6524.23 3379
6524.99 3641
6525.76 4047
6526.52 4477
6527.28 4934
6528.04 5013
6528.80 5096
6529.57 4961
6530.33 4906
6531.09 4854
6531.85 5351
6532.62 5523
6533.38 6085
6534.14 7184
6534.91 7998
6535.67 9005
6536.43 9782
6537.19 10389
6537.96 10553
6538.72 10134
6539.48 9417
6540.25 8164
6541.01 6941
6541.77 5742
6542.53 4599
6543.30 4011
6544.06 3048
6544.82 2561
6545.59 2430
6546.35 2152
6547.11 1921
6547.88 1832
6548.64 1741
6549.41 1751
6550.17 1653
6550.93 1751
6551.70 1627
6552.46 1581
6553.22 1557
6553.99 1557
6554.75 1635
6555.52 1646
6556.28 1615
6557.04 1520
6557.81 1466
6558.57 1425
6559.34 1378
6560.10 1456
6560.86 1537
6561.63 1599
6562.39 1712
6563.16 1764
6563.92 1790
6564.69 1874
6565.45 1892
6566.21 1943
6566.98 1794
6567.74 1731
6568.51 1732
6569.27 1788
6570.04 1840
6570.80 1942
6571.57 1776
6572.33 1784
6573.10 1932
6573.86 1873
6574.63 1922
6575.39 2011
6576.16 1981
6576.92 1924
6577.69 2070
6578.45 2061
6579.22 2125
6579.98 2002
6580.75 1940
6581.51 1834
6582.28 1881
6583.05 1862
6583.81 1791
6584.58 1853
6585.34 1874
6586.11 1988
6586.87 1961
6587.64 2215
6588.41 2169
6589.17 2294
6589.94 2622
6590.70 2922
6591.47 3093
6592.24 3471
6593.00 3883
6593.77 4099
6594.53 4284
6595.30 4347
6596.07 4406
6596.83 4252
6597.60 3985
6598.37 3548
6599.13 3299
6599.90 2955
6600.66 2573
6601.43 2390
6602.20 2053
6602.96 1820
6603.73 1833
6604.50 1738
6605.26 1705
6606.03 1589
6606.80 1538
6607.57 1602
6608.33 1647
6609.10 1630
6609.87 1579
6610.63 1513
6611.40 1516
6612.17 1558
6612.94 1413
6613.70 1368
6614.47 1347
6615.24 1378
6616.00 1331
6616.77 1375
6617.54 1326
6618.31 1466
6619.08 1337
6619.84 1245
6620.61 1340
6621.38 1308
6622.15 1321
6622.91 1364
6623.68 1423
6624.45 1331
6625.22 1348
6625.99 1209
6626.75 1267
6627.52 1286
6628.29 1231
6629.06 1343
6629.83 1317
6630.59 1303
6631.36 1469
6632.13 1638
6632.90 1782
6633.67 2052
6634.44 2072
6635.21 2087
6635.97 2015
6636.74 2066
6637.51 2098
6638.28 1824
6639.05 1589
6639.82 1509
6640.59 1460
6641.36 1360
6642.12 1274
6642.89 1223
6643.66 1178
6644.43 1171
6645.20 1128
6645.97 1137
6646.74 1166
6647.51 1138
6648.28 1177
6649.05 1195
6649.82 1236
6650.59 1248
6651.36 1352
6652.12 1299
6652.89 1368
6653.66 1446
6654.43 1381
6655.20 1393
6655.97 1364
6656.74 1340
6657.51 1330
6658.28 1334
6659.05 1318
6659.82 1121
6660.59 1158
6661.36 1172
6662.13 1137
6662.90 1181
6663.67 1208
6664.44 1130
6665.21 1123
6665.98 1193
6666.75 1124
6667.52 1102
6668.30 1070
6669.07 1143
6669.84 1175
6670.61 1194
6671.38 1193
6672.15 1198
6672.92 1182
6673.69 1319
6674.46 1235
6675.23 1194
6676.00 1223
6676.77 1334
6677.54 1332
6678.32 1380
6679.09 1263
6679.86 1341
6680.63 1477
6681.40 1567
6682.17 1498
6682.94 1506
6683.71 1526
6684.49 1697
6685.26 1805
6686.03 1872
6686.80 1730
6687.57 1805
6688.34 1692
6689.11 1445
6689.89 1310
6690.66 1289
6691.43 1294
6692.20 1282
6692.97 1188
6693.75 1061
6694.52 1132
6695.29 1102
6696.06 1210
6696.83 1233
6697.61 1143
6698.38 1180
6699.15 1088
6699.92 976
6700.70 1023
6701.47 1091
6702.24 1008
6703.01 1071
6703.79 1102
6704.56 1047
6705.33 1108
6706.10 1190
6706.88 1133
6707.65 1050
6708.42 1122
6709.19 1109
6709.97 1099
6710.74 1109
6711.51 946
6712.29 965
6713.06 894
6713.83 951
6714.61 938
6715.38 968
6716.15 962
6716.92 918
6717.70 925
6718.47 951
6719.24 919
6720.02 903
6720.79 919
6721.57 903
6722.34 942
6723.11 964
6723.89 929
6724.66 956
6725.43 1040
6726.21 1048
6726.98 1021
6727.76 1050
6728.53 1043
6729.30 1021
6730.08 1174
6730.85 1069
6731.63 1029
6732.40 1044
6733.17 1116
6733.95 1099
6734.72 1168
6735.50 1238
6736.27 1254
6737.05 1252
6737.82 1168
6738.59 1149
6739.37 1119
6740.14 1142
6740.92 1111
6741.69 1207
6742.47 1242
6743.24 1198
6744.02 1226
6744.79 1229
6745.57 1328
6746.34 1315
6747.12 1420
6747.89 1541
6748.67 1629
6749.44 1783
6750.22 1965
6750.99 2001
6751.77 2233
6752.54 2348
6753.32 2248
6754.09 2291
6754.87 2295
6755.65 1976
6756.42 1799
6757.20 1607
6757.97 1380
6758.75 1300
6759.52 1229
6760.30 1303
6761.08 1297
6761.85 1198
6762.63 1146
6763.40 1176
6764.18 1088
6764.96 1056
6765.73 1105
6766.51 1018
6767.28 1118
6768.06 1155
6768.84 1142
6769.61 1104
6770.39 1111
6771.17 1132
6771.94 1032
6772.72 962
6773.50 1074
6774.27 1000
6775.05 950
6775.82 861
6776.60 960
6777.38 964
6778.16 967
6778.93 939
6779.71 948
6780.49 994
6781.26 965
6782.04 960
6782.82 886
6783.59 946
6784.37 885
6785.15 880
6785.93 897
6786.70 850
6787.48 769
6788.26 807
6789.04 828
6789.81 860
6790.59 873
6791.37 858
6792.15 748
6792.92 814
6793.70 809
6794.48 860
6795.26 829
6796.03 865
6796.81 873
6797.59 915
6798.37 894
6799.15 866
6799.92 763
6800.70 821
6801.48 924
6802.26 914
6803.04 1035
6803.81 1039
6804.59 947
6805.37 1018
6806.15 1006
6806.93 883
6807.71 915
6808.49 929
6809.26 853
6810.04 889
6810.82 866
6811.60 897
6812.38 858
6813.16 857
6813.94 940
6814.72 993
6815.49 817
6816.27 788
6817.05 810
6817.83 887
6818.61 894
6819.39 880
6820.17 870
6820.95 866
6821.73 913
6822.51 863
6823.29 806
6824.07 856
6824.85 918
6825.62 923
6826.40 886
6827.18 874
6827.96 919
6828.74 820
6829.52 844
6830.30 902
6831.08 873
6831.86 967
6832.64 918
6833.42 825
6834.20 874
6834.98 857
6835.76 875
6836.54 854
6837.32 922
6838.10 818
6838.88 826
6839.66 766
6840.44 778
6841.22 794
6842.01 862
6842.79 881
6843.57 845
6844.35 879
6845.13 866
6845.91 957
6846.69 946
6847.47 1072
6848.25 1301
6849.03 1446
6849.81 1571
6850.59 1614
6851.37 1807
6852.16 2033
6852.94 1936
6853.72 1787
6854.50 1526
6855.28 1439
6856.06 1460
6856.84 1238
6857.62 1069
6858.41 1006
6859.19 1018
6859.97 997
6860.75 877
6861.53 941
6862.31 951
6863.09 959
6863.88 981
6864.66 1020
6865.44 1115
6866.22 1227
6867.00 1300
6867.79 1181
6868.57 1271
6869.35 1200
6870.13 1159
6870.91 1193
6871.70 1127
6872.48 1105
6873.26 1026
6874.04 1066
6874.83 964
6875.61 970
6876.39 1037
6877.17 1085
6877.96 1160
6878.74 1245
6879.52 1149
6880.30 1143
6881.09 1210
6881.87 1198
6882.65 1297
6883.43 1475
6884.22 1542
6885.00 1640
6885.78 1899
6886.57 2034
6887.35 2392
6888.13 2557
6888.92 2633
6889.70 2803
6890.48 2720
6891.26 2438
6892.05 2201
6892.83 1860
6893.62 1724
6894.40 1586
6895.18 1565
6895.97 1438
6896.75 1423
6897.53 1433
6898.32 1391
6899.10 1317
6899.88 1300
6900.67 1307
6901.45 1375
6902.24 1312
6903.02 1275
6903.80 1243
6904.59 1247
6905.37 1289
6906.16 1264
6906.94 1200
6907.72 1306
6908.51 1142
6909.29 1100
6910.08 1120
6910.86 1122
6911.65 1164
6912.43 1071
6913.21 981
6914.00 1001
6914.78 1044
6915.57 1102
6916.35 1115
6917.14 1073
6917.92 1029
6918.71 1013
6919.49 1016
6920.28 1040
6921.06 1031
6921.85 1047
6922.63 1093
6923.42 1074
6924.20 1177
6924.99 1125
6925.77 1110
6926.56 1161
6927.34 1175
6928.13 1131
6928.91 1108
6929.70 1194
6930.49 1157
6931.27 1201
6932.06 1060
6932.84 1143
6933.63 1236
6934.41 1137
6935.20 1218
6935.99 1283
6936.77 1262
6937.56 1373
6938.34 1361
6939.13 1367
6939.92 1399
6940.70 1483
6941.49 1577
6942.27 1696
6943.06 1791
6943.85 1933
6944.63 2051
6945.42 2081
6946.21 1992
6946.99 2207
6947.78 2290
6948.57 2051
6949.35 2106
6950.14 2036
6950.92 1944
6951.71 1866
6952.50 1841
6953.29 1815
6954.07 1714
6954.86 1621
6955.65 1526
6956.43 1514
6957.22 1539
6958.01 1658
6958.79 1675
6959.58 1644
6960.37 1653
6961.16 1675
6961.94 1830
6962.73 1643
6963.52 1826
6964.31 1878
6965.09 1837
6965.88 1943
6966.67 1938
6967.46 2046
6968.24 2194
6969.03 2356
6969.82 2452
6970.61 2253
6971.39 2544
6972.18 2490
6972.97 2475
6973.76 2465
6974.55 2440
6975.33 2377
6976.12 2347
6976.91 2412
6977.70 2362
6978.49 2558
6979.27 2707
6980.06 3171
6980.85 3933
6981.64 4962
6982.43 5814
6983.22 7324
6984.01 9222
6984.79 10885
6985.58 12684
6986.37 13561
6987.16 14137
6987.95 13668
6988.74 12519
6989.53 11005
6990.32 9081
6991.10 7532
6991.89 5993
6992.68 4943
6993.47 4075
6994.26 3513
6995.05 2798
6995.84 2505
6996.63 2349
6997.42 2360
6998.21 2314
6999.00 2264
6999.79 2234
7000.58 2380
7001.36 2428
7002.15 2437
7002.94 2446
7003.73 2352
7004.52 2318
7005.31 2039
7006.10 1937
7006.89 1552
7007.68 1409
7008.47 1312
7009.26 1230
7010.05 1204
7010.84 1205
7011.63 1362
7012.42 1360
7013.21 1524
7014.00 1537
7014.79 1563
7015.58 1505
7016.37 1394
7017.16 1415
7017.96 1458
7018.75 1386
7019.54 1362
7020.33 1306
7021.12 1451
7021.91 1497
7022.70 1440
7023.49 1535
7024.28 1731
7025.07 1662
7025.86 1556
7026.65 1546
7027.44 1429
7028.24 1390
7029.03 1394
7029.82 1301
7030.61 1362
7031.40 1352
7032.19 1335
7032.98 1297
7033.77 1353
7034.57 1210
7035.36 1303
7036.15 1277
7036.94 1433
7037.73 1410
7038.52 1418
7039.32 1462
7040.11 1523
7040.90 1649
7041.69 1543
7042.48 1685
7043.27 1690
7044.07 1708
7044.86 1766
7045.65 1866
7046.44 1877
7047.23 2163
7048.03 2265
7048.82 2649
7049.61 2823
7050.40 3024
7051.20 3071
7051.99 3025
7052.78 2821
7053.57 2630
7054.37 2263
7055.16 1904
7055.95 1761
7056.74 1552
7057.54 1500
7058.33 1421
7059.12 1529
7059.91 1596
7060.71 1447
7061.50 1517
7062.29 1405
7063.09 1425
7063.88 1410
7064.67 1414
7065.47 1376
7066.26 1376
7067.05 1453
7067.85 1324
7068.64 1295
7069.43 1332
7070.23 1301
7071.02 1176
7071.81 1241
7072.61 1217
7073.40 1141
7074.19 1147
7074.99 1059
7075.78 1117
7076.57 1110
7077.37 1135
7078.16 1019
7078.96 1005
7079.75 1091
7080.54 1081
7081.34 1050
7082.13 1004
7082.93 1024
7083.72 1025
7084.51 1019
7085.31 943
7086.10 951
7086.90 1031
7087.69 995
7088.49 928
7089.28 960
7090.08 936
7090.87 989
7091.66 1023
7092.46 1033
7093.25 893
7094.05 892
7094.84 896
7095.64 911
7096.43 877
7097.23 815
7098.02 859
7098.82 869
7099.61 820
7100.41 739
7101.20 833
7102.00 884
7102.79 784
7103.59 693
7104.38 729
7105.18 724
7105.98 769
7106.77 780
7107.57 789
7108.36 781
7109.16 744
7109.95 733
7110.75 678
7111.54 779
7112.34 806
7113.14 815
7113.93 846
7114.73 766
7115.52 852
7116.32 904
7117.12 941
7117.91 884
7118.71 891
7119.50 776
7120.30 811
7121.10 868
7121.89 809
7122.69 854
7123.49 895
7124.28 746
7125.08 795
7125.88 790
7126.67 768
7127.47 766
7128.27 821
7129.06 916
7129.86 987
7130.66 979
7131.45 917
7132.25 921
7133.05 974
7133.84 858
7134.64 843
7135.44 812
7136.23 871
7137.03 865
7137.83 867
7138.63 842
7139.42 768
7140.22 823
7141.02 840
7141.82 807
7142.61 750
7143.41 731
7144.21 777
7145.01 704
7145.80 675
7146.60 674
7147.40 658
7148.20 655
7148.99 656
7149.79 592
7150.59 568
7151.39 670
7152.19 655
7152.98 639
7153.78 689
7154.58 699
7155.38 688
7156.18 741
7156.98 767
7157.77 788
7158.57 752
7159.37 784
7160.17 762
7160.97 722
7161.77 621
7162.56 663
7163.36 698
7164.16 670
7164.96 589
7165.76 511
7166.56 559
7167.36 542
7168.16 568
7168.95 627
7169.75 614
7170.55 565
7171.35 622
7172.15 651
7172.95 624
7173.75 607
7174.55 586
7175.35 553
7176.15 591
7176.95 502
7177.75 597
7178.55 548
7179.35 502
7180.14 526
7180.94 523
7181.74 529
7182.54 552
7183.34 552
7184.14 492
7184.94 456
7185.74 506
7186.54 526
7187.34 559
7188.14 579
7188.94 548
7189.74 516
7190.54 556
7191.34 542
7192.14 535
7192.94 590
7193.74 552
7194.54 566
7195.35 537
7196.15 544
7196.95 479
7197.75 533
7198.55 534
7199.35 544
7200.15 509
7200.95 566
7201.75 601
7202.55 553
7203.35 464
7204.15 472
7204.95 546
7205.75 540
7206.56 519
7207.36 505
7208.16 440
7208.96 461
7209.76 548
7210.56 521
7211.36 512
7212.16 509
7212.97 527
7213.77 533
7214.57 538
7215.37 512
7216.17 475
7216.97 478
7217.78 538
7218.58 591
7219.38 511
7220.18 496
7220.98 459
7221.78 483
7222.59 543
7223.39 486
7224.19 501
7224.99 547
7225.79 602
7226.60 600
7227.40 550
7228.20 491
7229.00 465
7229.81 428
7230.61 421
7231.41 500
7232.21 467
7233.02 509
7233.82 462
7234.62 467
7235.42 519
7236.23 502
7237.03 520
7237.83 465
7238.63 455
7239.44 457
7240.24 541
7241.04 477
7241.85 515
7242.65 493
7243.45 509
7244.26 495
7245.06 465
7245.86 467
7246.67 480
7247.47 473
7248.27 496
7249.08 496
7249.88 507
7250.68 560
7251.49 567
7252.29 525
7253.09 511
7253.90 518
7254.70 482
7255.50 498
7256.31 495
7257.11 547
7257.92 552
7258.72 544
7259.52 551
7260.33 639
7261.13 737
7261.94 707
7262.74 627
7263.54 689
7264.35 660
7265.15 511
7265.96 507
7266.76 523
7267.57 504
7268.37 542
7269.18 567
7269.98 553
7270.78 524
7271.59 554
7272.39 556
7273.20 551
7274.00 588
7274.81 541
7275.61 525
7276.42 564
7277.22 543
7278.03 549
7278.83 656
7279.64 614
7280.44 622
7281.25 660
7282.05 785
7282.86 854
7283.66 977
7284.47 1003
7285.28 989
7286.08 948
7286.89 995
7287.69 932
7288.50 932
7289.30 898
7290.11 806
7290.91 753
7291.72 585
7292.53 651
7293.33 671
7294.14 617
7294.94 589
7295.75 582
7296.56 559
7297.36 564
7298.17 586
7298.97 521
7299.78 594
7300.59 606
7301.39 582
7302.20 559
7303.01 588
7303.81 625
7304.62 621
7305.43 571
7306.23 669
7307.04 608
7307.85 510
7308.65 602
7309.46 563
7310.27 611
7311.07 676
7311.88 671
7312.69 734
7313.49 746
7314.30 737
7315.11 770
7315.91 791
7316.72 868
7317.53 1036
7318.34 1181
7319.14 1214
7319.95 1275
7320.76 1199
7321.57 1033
7322.37 1022
7323.18 974
7323.99 919
7324.80 849
7325.60 775
7326.41 764
7327.22 781
7328.03 789
7328.83 720
7329.64 709
7330.45 730
7331.26 658
7332.07 585
7332.87 628
7333.68 604
7334.49 625
7335.30 584
7336.11 615
7336.92 659
7337.72 649
7338.53 551
7339.34 613
7340.15 549
7340.96 586
7341.77 570
7342.57 573
7343.38 538
7344.19 507
7345.00 462
7345.81 495
7346.62 461
7347.43 503
7348.24 547
7349.05 543
7349.85 546
7350.66 504
7351.47 503
7352.28 465
7353.09 475
7353.90 483
7354.71 530
7355.52 457
7356.33 456
7357.14 483
7357.95 495
7358.76 492
7359.57 529
7360.38 472
7361.18 448
7361.99 487
7362.80 477
7363.61 452
7364.42 465
7365.23 461
7366.04 499
7366.85 446
7367.66 445
7368.47 471
7369.28 465
7370.09 470
7370.90 512
7371.71 520
7372.52 482
7373.33 496
7374.14 476
7374.96 482
7375.77 429
7376.58 410
7377.39 421
7378.20 450
7379.01 502
7379.82 400
7380.63 409
7381.44 491
7382.25 452
7383.06 410
7383.87 495
7384.68 478
7385.49 487
7386.31 520
7387.12 394
7387.93 399
7388.74 450
7389.55 446
7390.36 468
7391.17 493
7391.98 488
7392.79 439
7393.61 441
7394.42 434
7395.23 476
7396.04 514
7396.85 437
7397.66 497
7398.48 459
7399.29 446
7400.10 467
7400.91 562
7401.72 512
7402.53 444
7403.35 415
7404.16 445
7404.97 388
7405.78 454
7406.59 391
7407.41 368
7408.22 423
7409.03 450
7409.84 406
7410.66 399
7411.47 409
7412.28 404
7413.09 427
7413.91 408
7414.72 451
7415.53 394
7416.34 378
7417.16 437
7417.97 472
7418.78 439
7419.60 424
7420.41 422
7421.22 434
7422.03 392
7422.85 427
7423.66 472
7424.47 443
7425.29 417
7426.10 411
7426.91 403
7427.73 420
7428.54 428
7429.35 468
7430.17 495
7430.98 513
7431.79 470
7432.61 539
7433.42 533
7434.23 489
7435.05 540
7435.86 489
7436.67 472
7437.49 499
7438.30 446
7439.12 513
7439.93 471
7440.74 439
7441.56 429
7442.37 471
7443.19 476
7444.00 403
7444.82 431
7445.63 434
7446.44 404
7447.26 433
7448.07 394
7448.89 480
7449.70 419
7450.52 424
7451.33 401
7452.15 432
7452.96 409
7453.77 454
7454.59 448
7455.40 477
7456.22 454
7457.03 480
7457.85 469
7458.66 435
7459.48 418
7460.29 409
7461.11 423
7461.92 385
7462.74 462
7463.55 439
7464.37 469
7465.19 461
7466.00 455
7466.82 451
7467.63 462
7468.45 440
7469.26 451
7470.08 448
7470.89 479
7471.71 587
7472.53 499
7473.34 441
7474.16 505
7474.97 457
7475.79 494
7476.60 504
7477.42 436
7478.24 432
7479.05 412
7479.87 403
7480.69 422
7481.50 497
7482.32 477
7483.13 561
7483.95 528
7484.77 542
7485.58 464
7486.40 403
7487.22 446
7488.03 444
7488.85 406
7489.67 451
7490.48 405
7491.30 394
7492.12 426
7492.93 468
7493.75 411
7494.57 437
7495.38 436
7496.20 453
7497.02 396
7497.84 377
7498.65 495
7499.47 437
7500.29 416
7501.10 438
7501.92 453
7502.74 440
7503.56 366
7504.37 412
7505.19 498
7506.01 490
7506.83 449
7507.64 417
7508.46 402
7509.28 373
7510.10 381
7510.92 376
7511.73 407
7512.55 435
7513.37 382
7514.19 484
7515.01 411
7515.82 344
7516.64 383
7517.46 376
7518.28 364
7519.10 382
7519.91 374
7520.73 382
7521.55 365
7522.37 354
7523.19 376
7524.01 403
7524.83 397
7525.64 393
7526.46 394
7527.28 429
7528.10 463
7528.92 463
7529.74 414
7530.56 383
7531.38 413
7532.20 393
7533.01 372
7533.83 409
7534.65 412
7535.47 398
7536.29 358
7537.11 340
7537.93 374
7538.75 382
7539.57 445
7540.39 451
7541.21 438
7542.03 382
7542.85 379
7543.67 410
7544.49 436
7545.31 407
7546.12 418
7546.94 403
7547.76 395
7548.58 367
7549.40 429
7550.22 395
7551.04 405
7551.86 403
7552.68 358
7553.50 402
7554.33 419
7555.15 440
7555.97 454
7556.79 491
7557.61 438
7558.43 438
7559.25 482
7560.07 433
7560.89 497
7561.71 409
7562.53 422
7563.35 468
7564.17 468
7564.99 437
7565.81 460
7566.63 421
7567.45 445
7568.28 470
7569.10 449
7569.92 466
7570.74 463
7571.56 421
7572.38 399
7573.20 405
7574.02 442
7574.84 472
7575.67 417
7576.49 419
7577.31 469
7578.13 485
7578.95 462
7579.77 490
7580.60 510
7581.42 415
7582.24 454
7583.06 494
7583.88 457
7584.70 470
7585.53 492
7586.35 544
7587.17 582
7587.99 597
7588.81 502
7589.64 482
7590.46 566
7591.28 536
7592.10 550
7592.93 537
7593.75 541
7594.57 509
7595.39 514
7596.21 620
7597.04 533
7597.86 603
7598.68 659
7599.51 716
7600.33 709
7601.15 665
7601.97 727
7602.80 838
7603.62 785
7604.44 872
7605.27 947
7606.09 839
7606.91 833
7607.73 860
7608.56 765
7609.38 783
7610.20 765
7611.03 714
7611.85 660
7612.67 690
7613.50 636
7614.32 643
7615.14 617
7615.97 638
7616.79 743
7617.62 857
7618.44 794
7619.26 789
7620.09 781
7620.91 808
7621.73 793
7622.56 753
7623.38 729
7624.21 720
7625.03 730
7625.85 775
7626.68 738
7627.50 734
7628.33 804
7629.15 868
7629.98 969
7630.80 1013
7631.62 1084
7632.45 1164
7633.27 1066
7634.10 1012
7634.92 919
7635.75 759
7636.57 806
7637.40 717
7638.22 676
7639.05 561
7639.87 575
7640.70 539
7641.52 568
7642.35 541
7643.17 512
7644.00 562
7644.82 537
7645.65 526
7646.47 565
7647.30 606
7648.12 550
7648.95 563
7649.77 533
7650.60 553
7651.42 505
7652.25 492
7653.07 532
7653.90 509
7654.73 459
7655.55 459
7656.38 499
7657.20 448
7658.03 461
7658.85 475
7659.68 413
7660.51 455
7661.33 533
7662.16 469
7662.98 434
7663.81 350
7664.64 461
7665.46 385
7666.29 415
7667.12 463
7667.94 424
7668.77 451
7669.59 501
7670.42 430
7671.25 482
7672.07 449
7672.90 456
7673.73 421
7674.55 427
7675.38 454
7676.21 419
7677.03 409
7677.86 429
7678.69 412
7679.52 462
7680.34 462
7681.17 397
7682.00 367
7682.82 468
7683.65 440
7684.48 419
7685.31 507
7686.13 463
7686.96 459
7687.79 396
7688.62 388
7689.44 408
7690.27 399
7691.10 423
7691.93 442
7692.75 392
7693.58 350
7694.41 404
7695.24 428
7696.07 404
7696.89 427
7697.72 497
7698.55 478
7699.38 424
7700.21 424
7701.03 390
7701.86 455
7702.69 451
7703.52 451
7704.35 412
7705.17 399
7706.00 394
7706.83 353
7707.66 402
7708.49 386
7709.32 416
7710.15 376
7710.97 341
7711.80 404
7712.63 395
7713.46 384
7714.29 339
7715.12 373
7715.95 380
7716.78 349
7717.61 341
7718.44 348
7719.26 308
7720.09 353
7720.92 324
7721.75 354
7722.58 364
7723.41 347
7724.24 368
7725.07 351
7725.90 362
7726.73 338
7727.56 366
7728.39 354
7729.22 316
7730.05 316
7730.88 349
7731.71 287
7732.54 360
7733.37 353
7734.20 332
7735.03 304
7735.86 302
7736.69 328
7737.52 326
7738.35 325
7739.18 326
7740.01 365
7740.84 337
7741.67 333
7742.50 361
7743.33 333
7744.16 371
7744.99 348
7745.82 335
7746.65 314
7747.48 324
7748.31 382
7749.14 366
7749.97 372
7750.80 368
7751.64 388
7752.47 385
7753.30 372
7754.13 332
7754.96 370
7755.79 345
7756.62 386
7757.45 351
7758.28 332
7759.12 338
7759.95 352
7760.78 333
7761.61 347
7762.44 348
7763.27 348
7764.10 407
7764.94 382
7765.77 376
7766.60 351
7767.43 320
7768.26 372
7769.09 407
7769.93 333
7770.76 434
7771.59 432
7772.42 390
7773.25 383
7774.09 366
7774.92 353
7775.75 388
7776.58 344
7777.41 429
7778.25 385
7779.08 346
7779.91 383
7780.74 349
7781.58 339
7782.41 337
7783.24 365
7784.07 332
7784.91 356
7785.74 396
7786.57 353
7787.41 352
7788.24 377
7789.07 389
7789.90 323
7790.74 371
7791.57 343
7792.40 311
7793.24 384
7794.07 398
7794.90 341
7795.74 418
7796.57 405
7797.40 403
7798.24 360
7799.07 362
7799.90 404
7800.74 385
7801.57 378
7802.40 358
7803.24 371
7804.07 406
7804.90 470
7805.74 433
7806.57 456
7807.41 394
7808.24 471
7809.07 503
7809.91 453
7810.74 483
7811.58 444
7812.41 454
7813.24 498
7814.08 538
7814.91 606
7815.75 636
7816.58 624
7817.42 646
7818.25 626
7819.09 559
7819.92 551
7820.75 500
7821.59 538
7822.42 506
7823.26 496
7824.09 531
7824.93 561
7825.76 534
7826.60 620
7827.43 681
7828.27 629
7829.10 575
7829.94 576
7830.77 561
7831.61 654
7832.44 606
7833.28 595
7834.11 559
7834.95 626
7835.78 563
7836.62 570
7837.46 524
7838.29 501
7839.13 495
7839.96 523
7840.80 578
7841.63 413
7842.47 523
7843.31 530
7844.14 539
7844.98 536
7845.81 502
7846.65 503
7847.48 432
7848.32 563
7849.16 553
7849.99 479
7850.83 485
7851.67 487
7852.50 500
7853.34 464
7854.17 423
7855.01 475
7855.85 525
7856.68 495
7857.52 538
7858.36 515
7859.19 559
7860.03 477
7860.87 554
7861.70 552
7862.54 509
7863.38 555
7864.21 535
7865.05 606
7865.89 491
7866.73 474
7867.56 457
7868.40 481
7869.24 505
7870.07 525
7870.91 495
7871.75 425
7872.59 495
7873.42 599
7874.26 570
7875.10 576
7875.94 653
7876.77 725
7877.61 721
7878.45 676
7879.29 748
7880.12 713
7880.96 704
7881.80 679
7882.64 653
7883.48 614
7884.31 613
7885.15 630
7885.99 596
7886.83 580
7887.67 516
7888.50 493
7889.34 562
7890.18 532
7891.02 605
7891.86 620
7892.70 544
7893.53 556
7894.37 467
7895.21 500
7896.05 549
7896.89 465
7897.73 516
7898.57 495
7899.41 466
7900.24 472
7901.08 447
7901.92 432
7902.76 391
7903.60 415
7904.44 439
7905.28 403
7906.12 417
7906.96 407
7907.80 406
7908.63 470
7909.47 476
7910.31 417
7911.15 409
7911.99 495
7912.83 478
7913.67 386
7914.51 390
7915.35 415
7916.19 482
7917.03 481
7917.87 467
7918.71 469
7919.55 533
7920.39 481
7921.23 411
7922.07 412
7922.91 433
7923.75 463
7924.59 396
7925.43 343
7926.27 381
7927.11 423
7927.95 410
7928.79 368
7929.63 355
7930.47 386
7931.31 376
7932.15 351
7932.99 403
7933.83 422
7934.67 402
7935.52 397
7936.36 363
7937.20 347
7938.04 344
7938.88 420
7939.72 405
7940.56 375
7941.40 372
7942.24 347
7943.08 392
7943.92 398
7944.77 398
7945.61 393
7946.45 393
7947.29 425
7948.13 390
7948.97 456
7949.81 454
7950.66 495
7951.50 444
7952.34 510
7953.18 505
7954.02 536
7954.86 514
7955.71 498
7956.55 488
7957.39 483
7958.23 450
7959.07 509
7959.92 510
7960.76 542
7961.60 456
7962.44 464
7963.28 457
7964.13 491
7964.97 585
7965.81 547
7966.65 657
7967.50 662
7968.34 714
7969.18 667
7970.02 640
7970.87 455
7971.71 419
7972.55 453
7973.39 445
7974.24 443
7975.08 497
7975.92 401
7976.76 365
7977.61 397
7978.45 437
7979.29 426
7980.14 426
7980.98 453
7981.82 447
7982.67 395
7983.51 364
7984.35 430
7985.20 416
7986.04 409
7986.88 385
7987.73 401
7988.57 372
7989.41 345
7990.26 411
7991.10 376
7991.94 373
7992.79 386
7993.63 440
7994.48 457
7995.32 368
7996.16 321
7997.01 317
7997.85 410
7998.70 389
7999.54 366
8000.38 314
8001.23 308
8002.07 302
8002.92 338
8003.76 349
8004.61 332
8005.45 341
8006.29 321
8007.14 330
8007.98 316
8008.83 320
8009.67 323
8010.52 332
8011.36 247
8012.21 305
8013.05 312
8013.90 347
8014.74 370
8015.59 279
8016.43 328
8017.28 310
8018.12 290
8018.97 343
8019.81 335
8020.66 305
8021.50 379
8022.35 297
8023.19 339
8024.04 329
8024.88 336
8025.73 302
8026.57 289
8027.42 301
8028.27 345
8029.11 311
8029.96 273
8030.80 279
8031.65 318
8032.49 299
8033.34 299
8034.19 330
8035.03 327
8035.88 314
8036.72 327
8037.57 338
8038.42 309
8039.26 329
8040.11 350
8040.96 382
8041.80 364
8042.65 352
8043.49 346
8044.34 286
8045.19 330
8046.03 346
8046.88 330
8047.73 312
8048.57 351
8049.42 306
8050.27 338
8051.11 332
8051.96 282
8052.81 336
8053.66 284
8054.50 304
8055.35 310
8056.20 321
8057.04 286
8057.89 269
8058.74 322
8059.59 337
8060.43 313
8061.28 311
8062.13 351
8062.97 338
8063.82 263
8064.67 321
8065.52 313
8066.37 282
8067.21 275
8068.06 320
8068.91 277
8069.76 264
8070.60 266
8071.45 298
8072.30 266
8073.15 293
8074.00 322
8074.84 274
8075.69 277
8076.54 334
8077.39 308
8078.24 272
8079.08 327
8079.93 301
8080.78 314
8081.63 302
8082.48 293
8083.33 308
8084.18 293
8085.02 272
8085.87 288
8086.72 285
8087.57 298
8088.42 248
8089.27 319
8090.12 322
8090.97 313
8091.81 266
8092.66 227
8093.51 290
8094.36 289
8095.21 283
8096.06 287
8096.91 351
8097.76 354
8098.61 295
8099.46 352
8100.31 349
8101.16 360
8102.01 324
8102.86 351
8103.71 314
8104.55 353
8105.40 294
8106.25 327
8107.10 326
8107.95 324
8108.80 313
8109.65 310
8110.50 263
8111.35 263
8112.20 315
8113.05 341
8113.90 312
8114.75 332
8115.60 340
8116.45 318
8117.30 326
8118.16 365
8119.01 330
8119.86 336
8120.71 338
8121.56 317
8122.41 320
8123.26 340
8124.11 289
8124.96 300
8125.81 337
8126.66 335
8127.51 358
8128.36 350
8129.21 350
8130.06 325
8130.92 350
8131.77 363
8132.62 333
8133.47 366
8134.32 382
8135.17 369
8136.02 353
8136.87 361
8137.73 365
8138.58 378
8139.43 356
8140.28 336
8141.13 355
8141.98 338
8142.83 333
8143.69 394
8144.54 407
8145.39 399
8146.24 429
8147.09 480
8147.95 494
8148.80 443
8149.65 441
8150.50 418
8151.35 441
8152.21 471
8153.06 528
8153.91 555
8154.76 647
8155.61 692
8156.47 643
8157.32 630
8158.17 589
8159.02 561
8159.88 521
8160.73 435
8161.58 499
8162.44 443
8163.29 470
8164.14 427
8164.99 443
8165.85 514
8166.70 489
8167.55 468
8168.41 427
8169.26 397
8170.11 371
8170.96 369
8171.82 373
8172.67 377
8173.52 364
8174.38 382
8175.23 350
8176.08 345
8176.94 341
8177.79 346
8178.64 349
8179.50 346
8180.35 341
8181.21 309
8182.06 336
8182.91 320
8183.77 280
8184.62 328
8185.47 317
8186.33 296
8187.18 326
8188.04 326
8188.89 343
8189.74 354
8190.60 332
8191.45 298
8192.31 397
8193.16 326
8194.02 300
8194.87 339
8195.72 284
8196.58 288
8197.43 319
8198.29 280
8199.14 306
8200.00 294
8200.85 280
8201.71 307
8202.56 319
8203.42 301
8204.27 271
8205.13 328
8205.98 287
8206.84 275
8207.69 289
8208.55 284
8209.40 285
8210.26 303
8211.11 266
8211.97 356
8212.82 279
8213.68 349
8214.53 363
8215.39 318
8216.24 335
8217.10 308
8217.96 326
8218.81 311
8219.67 324
8220.52 312
8221.38 346
8222.23 356
8223.09 411
8223.95 381
8224.80 316
8225.66 359
8226.51 359
8227.37 379
8228.23 371
8229.08 300
8229.94 348
8230.79 332
8231.65 326
8232.51 300
8233.36 340
8234.22 323
8235.08 352
8235.93 336
8236.79 355
8237.65 310
8238.50 327
8239.36 304
8240.22 241
8241.07 280
8241.93 289
8242.79 325
8243.64 315
8244.50 316
8245.36 279
8246.21 283
8247.07 321
8247.93 276
8248.79 260
8249.64 290
8250.50 297
8251.36 281
8252.22 230
8253.07 317
8253.93 283
8254.79 277
8255.65 362
8256.50 290
8257.36 304
8258.22 311
8259.08 296
8259.93 292
8260.79 247
8261.65 241
8262.51 257
8263.37 267
8264.22 261
8265.08 250
8265.94 282
8266.80 214
8267.66 252
8268.51 321
8269.37 375
8270.23 345
8271.09 292
8271.95 342
8272.81 298
8273.66 258
8274.52 304
8275.38 298
8276.24 296
8277.10 235
8277.96 277
8278.82 292
8279.67 278
8280.53 311
8281.39 315
8282.25 264
8283.11 254
8283.97 241
8284.83 284
8285.69 240
8286.55 276
8287.41 322
8288.27 304
8289.12 296
8289.98 313
8290.84 367
8291.70 333
8292.56 365
8293.42 346
8294.28 344
8295.14 368
8296.00 368
8296.86 371
8297.72 339
8298.58 296
8299.44 310
8300.30 336
8301.16 294
8302.02 299
8302.88 324
8303.74 329
8304.60 307
8305.46 336
8306.32 299
8307.18 337
8308.04 349
8308.90 360
8309.76 312
8310.62 287
8311.48 317
8312.34 284
8313.20 347
8314.06 315
8314.92 301
8315.78 295
8316.65 290
8317.51 304
8318.37 291
8319.23 303
8320.09 292
8320.95 294
8321.81 230
8322.67 259
8323.53 238
8324.39 280
8325.26 291
8326.12 270
8326.98 282
8327.84 286
8328.70 325
8329.56 303
8330.42 275
8331.28 302
8332.15 368
8333.01 292
8333.87 285
8334.73 298
8335.59 304
8336.45 293
8337.32 278
8338.18 277
8339.04 294
8339.90 270
8340.76 288
8341.63 308
8342.49 304
8343.35 275
8344.21 279
8345.07 299
8345.94 279
8346.80 280
8347.66 246
8348.52 292
8349.39 292
8350.25 323
8351.11 296
8351.97 290
8352.84 329
8353.70 280
8354.56 257
8355.42 302
8356.29 327
8357.15 280
8358.01 225
8358.88 276
8359.74 295
8360.60 285
8361.46 280
8362.33 272
8363.19 275
8364.05 297
8364.92 281
8365.78 252
8366.64 260
8367.51 276
8368.37 275
8369.23 307
8370.10 261
8370.96 298
8371.82 324
8372.69 357
8373.55 290
8374.42 298
8375.28 304
8376.14 316
8377.01 290
8377.87 269
8378.73 325
8379.60 423
8380.46 305
8381.33 286
8382.19 296
8383.06 241
8383.92 303
8384.78 274
8385.65 279
8386.51 317
8387.38 322
8388.24 315
8389.11 315
8389.97 291
8390.83 305
8391.70 312
8392.56 341
8393.43 371
8394.29 263
8395.16 300
8396.02 282
8396.89 336
8397.75 370
8398.62 338
8399.48 321
8400.35 272
8401.21 307
8402.08 311
8402.94 260
8403.81 339
8404.67 281
8405.54 271
8406.40 357
8407.27 325
8408.14 319
8409.00 326
8409.87 345
8410.73 350
8411.60 343
8412.46 296
8413.33 284
8414.19 326
8415.06 328
8415.93 395
8416.79 372
8417.66 316
8418.52 297
8419.39 378
8420.26 405
8421.12 372
8421.99 354
8422.85 379
8423.72 418
8424.59 407
8425.45 397
8426.32 403
8427.19 375
8428.05 387
8428.92 363
8429.79 440
8430.65 470
8431.52 443
8432.39 400
8433.25 410
8434.12 428
8434.99 465
8435.85 468
8436.72 438
8437.59 486
8438.45 506
8439.32 506
8440.19 525
8441.06 543
8441.92 511
8442.79 578
8443.66 589
8444.52 680
8445.39 634
8446.26 638
8447.13 621
8447.99 607
8448.86 526
8449.73 538
8450.60 622
8451.47 608
8452.33 535
8453.20 570
8454.07 661
8454.94 667
8455.80 627
8456.67 645
8457.54 639
8458.41 625
8459.28 628
8460.14 686
8461.01 591
8461.88 627
8462.75 622
8463.62 639
8464.49 754
8465.35 765
8466.22 821
8467.09 981
8467.96 1297
8468.83 1525
8469.70 1802
8470.57 2141
8471.43 2251
8472.30 2164
8473.17 1988
8474.04 1662
8474.91 1451
8475.78 1176
8476.65 983
8477.52 804
8478.39 791
8479.25 666
8480.12 640
8480.99 564
8481.86 487
8482.73 484
8483.60 421
8484.47 423
8485.34 471
8486.21 450
8487.08 430
8487.95 431
8488.82 408
8489.69 391
8490.56 425
8491.43 415
8492.30 344
8493.17 381
8494.04 382
8494.91 410
8495.78 401
8496.65 365
8497.52 374
8498.39 385
8499.26 395
8500.13 424
8501.00 400
8501.87 442
8502.74 459
8503.61 431
8504.48 447
8505.35 441
8506.22 445
8507.09 472
8507.96 461
8508.83 493
8509.70 476
8510.57 489
8511.44 522
8512.31 559
8513.19 429
8514.06 410
8514.93 429
8515.80 430
8516.67 445
8517.54 483
8518.41 436
8519.28 431
8520.15 459
8521.03 431
8521.90 446
8522.77 472
8523.64 457
8524.51 431
8525.38 432
8526.25 454
8527.13 431
8528.00 475
8528.87 459
8529.74 490
8530.61 467
8531.48 474
8532.36 473
8533.23 461
8534.10 476
8534.97 469
8535.84 467
8536.72 482
8537.59 507
8538.46 495
8539.33 509
8540.20 533
8541.08 519
8541.95 475
8542.82 457
8543.69 430
8544.57 488
8545.44 473
8546.31 556
8547.18 496
8548.06 509
8548.93 564
8549.80 600
8550.67 643
8551.55 733
8552.42 775
8553.29 929
8554.17 948
8555.04 986
8555.91 895
8556.79 821
8557.66 943
8558.53 814
8559.41 701
8560.28 625
8561.15 570
8562.03 465
8562.90 426
8563.77 462
8564.65 433
8565.52 406
8566.39 444
8567.27 428
8568.14 436
8569.01 462
8569.89 476
8570.76 430
8571.64 459
8572.51 455
8573.38 358
8574.26 400
8575.13 395
8576.01 406
8576.88 353
8577.75 339
8578.63 364
8579.50 363
8580.38 319
8581.25 351
8582.12 328
8583.00 363
8583.87 389
8584.75 434
8585.62 426
8586.50 395
8587.37 391
8588.25 398
8589.12 423
8590.00 394
8590.87 426
8591.75 398
8592.62 417
8593.50 401
8594.37 421
8595.25 370
8596.12 401
8597.00 397
8597.87 408
8598.75 435
8599.62 444
8600.50 444
8601.37 427
8602.25 427
8603.12 448
8604.00 460
8604.87 415
8605.75 384
8606.63 444
8607.50 386
8608.38 422
8609.25 430
8610.13 422
8611.01 450
8611.88 477
8612.76 514
8613.63 463
8614.51 483
8615.39 416
8616.26 445
8617.14 442
8618.01 528
8618.89 465
8619.77 473
8620.64 454
8621.52 462
8622.40 471
8623.27 510
8624.15 524
8625.03 447
8625.90 495
8626.78 488
8627.66 563
8628.53 544
8629.41 546
8630.29 567
8631.16 547
8632.04 529
8632.92 597
8633.79 566
8634.67 574
8635.55 566
8636.42 561
8637.30 576
8638.18 621
8639.06 592
8639.93 626
8640.81 656
8641.69 589
8642.57 599
8643.44 645
8644.32 668
8645.20 721
8646.08 712
8646.95 700
8647.83 701
8648.71 652
8649.59 737
8650.47 815
8651.34 759
8652.22 782
8653.10 814
8653.98 771
8654.86 757
8655.73 830
8656.61 776
8657.49 818
8658.37 863
8659.25 791
8660.13 732
8661.00 774
8661.88 785
8662.76 757
8663.64 805
8664.52 804
8665.40 798
8666.27 867
8667.15 872
8668.03 1020
8668.91 1165
8669.79 1182
8670.67 1286
8671.55 1361
8672.43 1484
8673.31 1646
8674.19 1789
8675.06 1913
8675.94 1895
8676.82 1772
8677.70 1810
8678.58 1546
8679.46 1454
8680.34 1235
8681.22 1230
8682.10 1246
8682.98 1128
8683.86 1116
8684.74 1168
8685.62 1146
8686.50 1156
8687.38 1256
8688.26 1609
8689.14 1927
8690.02 2412
8690.90 2926
8691.78 3484
8692.66 3917
8693.54 4090
8694.42 4327
8695.30 3975
8696.18 3619
8697.06 3171
8697.94 2516
8698.82 1998
8699.70 1620
8700.58 1318
8701.46 1185
8702.34 995
8703.22 960
8704.10 806
8704.98 762
8705.86 798
8706.74 713
8707.62 663
8708.50 642
8709.39 623
8710.27 681
8711.15 653
8712.03 673
8712.91 572
8713.79 501
8714.67 596
8715.55 578
8716.43 519
8717.32 592
8718.20 558
8719.08 587
8719.96 563
8720.84 501
8721.72 568
8722.60 561
8723.49 510
8724.37 553
8725.25 523
8726.13 574
8727.01 531
8727.89 519
8728.78 574
8729.66 568
8730.54 561
8731.42 560
8732.30 536
8733.19 546
8734.07 507
8734.95 538
8735.83 578
8736.71 480
8737.60 482
8738.48 503
8739.36 486
8740.24 509
8741.13 496
8742.01 476
8742.89 505
8743.77 462
8744.66 513
8745.54 507
8746.42 483
8747.31 477
8748.19 519
8749.07 568
8749.95 545
8750.84 520
8751.72 532
8752.60 531
8753.49 529
8754.37 501
8755.25 536
8756.14 615
8757.02 617
8757.90 583
8758.79 639
8759.67 612
8760.55 589
8761.44 626
8762.32 590
8763.20 639
8764.09 563
8764.97 559
8765.85 530
8766.74 486
8767.62 522
8768.51 580
8769.39 594
8770.27 594
8771.16 617
8772.04 546
8772.93 551
8773.81 521
8774.69 548
8775.58 561
8776.46 548
8777.35 427
8778.23 431
8779.12 463
8780.00 470
8780.88 441
8781.77 439
8782.65 434
8783.54 456
8784.42 458
8785.31 456
8786.19 432
8787.08 468
8787.96 436
8788.85 445
8789.73 422
8790.62 377
8791.50 414
8792.39 406
8793.27 357
8794.16 405
8795.04 371
8795.93 407
8796.81 379
8797.70 398
8798.58 405
8799.47 374
8800.35 342
8801.24 351
8802.13 346
8803.01 381
8803.90 410
8804.78 440
8805.67 403
8806.55 354
8807.44 317
8808.33 368
8809.21 363
8810.10 394
8810.98 369
8811.87 325
8812.76 368
8813.64 376
8814.53 350
8815.41 360
8816.30 388
8817.19 354
8818.07 373
8818.96 375
8819.85 393
8820.73 367
8821.62 408
8822.51 368
8823.39 365
8824.28 411
8825.17 377
8826.05 373
8826.94 363
8827.83 368
8828.71 377
8829.60 422
8830.49 412
8831.37 379
8832.26 357
8833.15 360
8834.04 405
8834.92 354
8835.81 383
8836.70 320
8837.58 363
8838.47 423
8839.36 386
8840.25 380
8841.13 282
8842.02 374
8842.91 386
8843.80 317
8844.69 306
8845.57 359
8846.46 394
8847.35 373
8848.24 329
8849.12 350
8850.01 337
8850.90 321
8851.79 318
8852.68 301
8853.56 292
8854.45 331
8855.34 344
8856.23 289
8857.12 319
8858.01 312
8858.89 311
8859.78 373
8860.67 326
8861.56 312
8862.45 336
8863.34 385
8864.23 331
8865.12 331
8866.00 341
8866.89 298
8867.78 354
8868.67 344
8869.56 308
8870.45 288
8871.34 260
8872.23 329
8873.12 315
8874.00 301
8874.89 262
8875.78 271
8876.67 325
8877.56 323
8878.45 288
8879.34 284
8880.23 304
8881.12 261
8882.01 230
8882.90 287
8883.79 305
8884.68 288
8885.57 226
8886.46 280
8887.35 263
8888.24 284
8889.13 294
8890.02 283
8890.91 282
8891.80 298
8892.69 256
8893.58 291
8894.47 300
8895.36 270
8896.25 275
8897.14 282
8898.03 279
8898.92 289
8899.81 321
8900.70 305
8901.59 252
8902.48 302
8903.37 301
8904.26 259
8905.15 259
8906.05 271
8906.94 264
8907.83 257
8908.72 250
8909.61 258
8910.50 280
8911.39 264
8912.28 251
8913.17 241
8914.06 234
8914.96 259
8915.85 228
8916.74 202
8917.63 238
8918.52 278
8919.41 323
8920.30 321
8921.20 289
8922.09 267
8922.98 247
8923.87 257
8924.76 293
8925.65 269
8926.55 221
8927.44 218
8928.33 228
8929.22 274
8930.11 267
8931.01 225
8931.90 248
8932.79 275
8933.68 240
8934.57 245
8935.47 208
8936.36 220
8937.25 263
8938.14 271
8939.04 244
8939.93 262
8940.82 288
8941.71 273
8942.61 255
8943.50 238
8944.39 216
8945.28 235
8946.18 268
8947.07 282
8947.96 244
8948.86 249
8949.75 261
8950.64 296
8951.54 259
8952.43 250
8953.32 252
8954.21 239
8955.11 230
8956.00 230
8956.89 270
8957.79 256
8958.68 214
8959.57 247
8960.47 226
8961.36 233
8962.26 245
8963.15 262
8964.04 261
8964.94 242
8965.83 280
8966.72 278
8967.62 318
8968.51 291
8969.41 257
8970.30 273
8971.19 271
8972.09 250
8972.98 201
8973.88 241
8974.77 348
8975.67 310
8976.56 303
8977.45 279
8978.35 296
8979.24 287
8980.14 302
8981.03 331
8981.93 280
8982.82 253
8983.72 256
8984.61 242
8985.51 270
8986.40 279
8987.29 240
8988.19 243
8989.08 252
8989.98 251
8990.87 254
8991.77 284
8992.66 252
8993.56 188
8994.46 235
8995.35 279
8996.25 283
8997.14 279
8998.04 303
8998.93 264
8999.83 222
9000.72 248
9001.62 252
9002.51 269
9003.41 250
9004.31 231
9005.20 236
9006.10 277
9006.99 242
9007.89 218
9008.78 232
9009.68 236
9010.58 246
9011.47 234
9012.37 236
9013.27 223
9014.16 235
9015.06 205
9015.95 254
9016.85 268
9017.75 239
9018.64 224
9019.54 228
9020.44 258
9021.33 235
9022.23 263
9023.13 245
9024.02 291
9024.92 206
9025.82 218
9026.71 230
9027.61 263
9028.51 224
9029.40 236
9030.30 244
9031.20 228
9032.09 189
9032.99 204
9033.89 201
9034.79 226
9035.68 238
9036.58 231
9037.48 217
9038.38 265
9039.27 208
9040.17 224
9041.07 213
9041.97 227
9042.86 232
9043.76 254
9044.66 248
9045.56 253
9046.45 232
9047.35 256
9048.25 261
9049.15 249
9050.05 276
9050.94 235
9051.84 251
9052.74 249
9053.64 200
9054.54 248
9055.44 219
9056.33 261
9057.23 255
9058.13 255
9059.03 276
9059.93 240
9060.83 266
9061.72 257
9062.62 280
9063.52 279
9064.42 221
9065.32 236
9066.22 257
9067.12 252
9068.02 259
9068.91 242
9069.81 244
9070.71 215
9071.61 211
9072.51 265
9073.41 267
9074.31 249
9075.21 276
9076.11 209
9077.01 239
9077.91 260
9078.81 277
9079.71 249
9080.60 215
9081.50 264
9082.40 247
9083.30 272
9084.20 266
9085.10 261
9086.00 247
9086.90 262
9087.80 284
9088.70 264
9089.60 236
9090.50 242
9091.40 273
9092.30 265
9093.20 260
9094.10 299
9095.00 241
9095.90 249
9096.80 266
9097.70 249
9098.60 255
9099.50 234
9100.41 287
9101.31 253
9102.21 228
9103.11 246
9104.01 229
9104.91 272
9105.81 271
9106.71 316
9107.61 250
9108.51 228
9109.41 218
9110.31 258
9111.21 253
9112.12 273
9113.02 270
9113.92 251
9114.82 254
9115.72 254
9116.62 256
9117.52 268
9118.42 255
9119.33 238
9120.23 254
9121.13 226
9122.03 241
9122.93 218
9123.83 220
9124.74 244
9125.64 266
9126.54 252
9127.44 213
9128.34 240
9129.24 202
9130.15 231
9131.05 282
9131.95 235
9132.85 217
9133.75 221
9134.66 263
9135.56 286
9136.46 233
9137.36 211
9138.27 234
9139.17 211
9140.07 244
9140.97 242
9141.88 192
9142.78 217
9143.68 229
9144.58 217
9145.49 195
9146.39 214
9147.29 230
9148.20 270
9149.10 242
9150.00 236
9150.90 220
9151.81 228
9152.71 219
9153.61 233
9154.52 230
9155.42 216
9156.32 243
9157.23 207
9158.13 234
9159.03 221
9159.94 220
9160.84 213
9161.74 208
9162.65 179
9163.55 247
9164.45 227
9165.36 224
9166.26 226
9167.17 227
9168.07 214
9168.97 237
9169.88 270
9170.78 243
9171.69 276
9172.59 231
9173.49 240
9174.40 269
9175.30 209
9176.21 175
9177.11 213
9178.01 233
9178.92 249
9179.82 251
9180.73 219
9181.63 233
9182.54 224
9183.44 213
9184.35 244
9185.25 196
9186.16 232
9187.06 255
9187.97 267
9188.87 257
9189.78 225
9190.68 219
9191.59 232
9192.49 227
9193.40 238
9194.30 242
9195.21 219
9196.11 244
9197.02 241
9197.92 248
9198.83 258
9199.73 261
9200.64 295
9201.54 255
9202.45 275
9203.35 223
9204.26 237
9205.17 228
9206.07 264
9206.98 256
9207.88 221
9208.79 249
9209.69 223
9210.60 227
9211.51 225
9212.41 223
9213.32 232
9214.22 217
9215.13 249
9216.04 214
9216.94 249
9217.85 236
9218.76 190
9219.66 202
9220.57 236
9221.48 245
9222.38 210
9223.29 235
9224.20 203
9225.10 192
9226.01 229
9226.92 253
9227.82 205
9228.73 191
9229.64 219
9230.54 204
9231.45 238
9232.36 265
9233.26 246
9234.17 250
9235.08 256
9235.99 252
9236.89 213
9237.80 231
9238.71 181
9239.61 183
9240.52 209
9241.43 239
9242.34 230
9243.24 203
9244.15 214
9245.06 196
9245.97 229
9246.88 226
9247.78 204
9248.69 232
9249.60 266
9250.51 197
9251.41 236
9252.32 217
9253.23 214
9254.14 198
9255.05 178
9255.96 165
9256.86 195
9257.77 206
9258.68 192
9259.59 207
9260.50 207
9261.41 233
9262.31 212
9263.22 215
9264.13 214
9265.04 226
9265.95 206
9266.86 269
9267.77 269
9268.67 286
9269.58 217
9270.49 199
9271.40 204
9272.31 237
9273.22 212
9274.13 193
9275.04 230
9275.95 234
9276.86 206
9277.76 209
9278.67 237
9279.58 223
9280.49 195
9281.40 220
9282.31 211
9283.22 228
9284.13 216
9285.04 196
9285.95 207
9286.86 199
9287.77 208
9288.68 228
9289.59 221
9290.50 249
9291.41 242
9292.32 248
9293.23 219
9294.14 210
9295.05 246
9295.96 213
9296.87 233
9297.78 238
9298.69 228
9299.60 254
9300.51 286
9301.42 242
9302.33 232
9303.24 230
9304.15 220
9305.06 248
9305.97 305
9306.88 266
9307.80 289
9308.71 289
9309.62 245
9310.53 222
9311.44 305
9312.35 304
9313.26 257
9314.17 273
9315.08 264
9315.99 268
9316.91 246
9317.82 234
9318.73 235
9319.64 231
9320.55 207
9321.46 240
9322.37 232
9323.28 221
9324.20 233
9325.11 214
9326.02 208
9326.93 231
9327.84 204
9328.75 221
9329.67 235
9330.58 222
9331.49 234
9332.40 246
9333.31 204
9334.23 214
9335.14 231
9336.05 209
9336.96 237
9337.87 216
9338.79 211
9339.70 184
9340.61 167
9341.52 204
9342.44 242
9343.35 232
9344.26 241
9345.17 218
9346.09 228
9347.00 200
9347.91 185
9348.82 229
9349.74 226
9350.65 248
9351.56 238
9352.48 253
9353.39 238
9354.30 235
9355.21 240
9356.13 202
9357.04 210
9357.95 218
9358.87 213
9359.78 213
9360.69 229
9361.61 203
9362.52 225
9363.43 233
9364.35 209
9365.26 183
9366.18 225
9367.09 198
9368.00 230
9368.92 228
9369.83 248
9370.74 180
9371.66 215
9372.57 187
9373.49 221
9374.40 225
9375.31 223
9376.23 216
9377.14 228
9378.06 198
9378.97 249
9379.88 253
9380.80 220
9381.71 219
9382.63 258
9383.54 269
9384.46 257
9385.37 204
9386.29 215
9387.20 213
9388.11 207
9389.03 257
9389.94 211
9390.86 191
9391.77 252
9392.69 251
9393.60 241
9394.52 225
9395.43 192
9396.35 222
9397.26 241
9398.18 298
9399.09 269
9400.01 240
9400.92 238
9401.84 237
9402.76 220
9403.67 244
9404.59 207
9405.50 210
9406.42 223
9407.33 223
9408.25 224
9409.16 245
9410.08 222
9411.00 263
9411.91 267
9412.83 283
9413.74 263
9414.66 249
9415.58 260
9416.49 290
9417.41 232
9418.32 254
9419.24 238
9420.16 253
9421.07 240
9421.99 246
9422.91 289
9423.82 248
9424.74 222
9425.65 218
9426.57 256
9427.49 260
9428.40 263
9429.32 262
9430.24 253
9431.15 260
9432.07 206
9432.99 274
9433.90 297
9434.82 281
9435.74 268
9436.66 273
9437.57 303
9438.49 282
9439.41 278
9440.32 248
9441.24 253
9442.16 272
9443.08 269
9443.99 319
9444.91 342
9445.83 306
9446.75 304
9447.66 296
9448.58 358
9449.50 375
9450.42 374
9451.33 430
9452.25 473
9453.17 548
9454.09 547
9455.01 501
9455.92 487
9456.84 478
9457.76 427
9458.68 420
9459.60 397
9460.51 380
9461.43 312
9462.35 271
9463.27 301
9464.19 302
9465.11 292
9466.02 320
9466.94 348
9467.86 302
9468.78 267
9469.70 269
9470.62 290
9471.54 300
9472.46 292
9473.37 268
9474.29 252
9475.21 288
9476.13 293
9477.05 289
9477.97 312
9478.89 314
9479.81 317
9480.73 332
9481.65 302
9482.56 349
9483.48 356
9484.40 380
9485.32 311
9486.24 285
9487.16 265
9488.08 285
9489.00 284
9489.92 293
9490.84 288
9491.76 290
9492.68 290
9493.60 300
9494.52 322
9495.44 242
9496.36 215
9497.28 275
9498.20 274
9499.12 248
9500.04 262
9500.96 302
9501.88 269
9502.80 281
9503.72 318
9504.64 269
9505.56 267
9506.48 263
9507.40 247
9508.32 301
9509.24 287
9510.16 268
9511.08 297
9512.00 259
9512.93 278
9513.85 251
9514.77 261
9515.69 279
9516.61 343
9517.53 298
9518.45 290
9519.37 297
9520.29 252
9521.21 244
9522.14 297
9523.06 275
9523.98 319
9524.90 334
9525.82 300
9526.74 282
9527.66 298
9528.59 295
9529.51 353
9530.43 370
9531.35 349
9532.27 422
9533.19 442
9534.11 439
9535.04 472
9535.96 468
9536.88 380
9537.80 342
9538.72 300
9539.65 330
9540.57 324
9541.49 325
9542.41 314
9543.34 283
9544.26 362
9545.18 308
9546.10 314
9547.02 280
9547.95 327
9548.87 317
9549.79 348
9550.71 340
9551.64 293
9552.56 275
9553.48 319
9554.41 314
9555.33 281
9556.25 244
9557.17 290
9558.10 328
9559.02 314
9559.94 331
9560.87 360
9561.79 281
9562.71 329
9563.64 301
9564.56 365
9565.48 280
9566.41 273
9567.33 299
9568.25 328
9569.18 333
9570.10 269
9571.02 285
9571.95 265
9572.87 293
9573.79 297
9574.72 261
9575.64 286
9576.56 274
9577.49 326
9578.41 300
9579.34 337
9580.26 298
9581.18 307
9582.11 286
9583.03 307
9583.96 295
9584.88 294
9585.81 279
9586.73 308
9587.65 298
9588.58 287
9589.50 323
9590.43 293
9591.35 343
9592.28 329
9593.20 317
9594.13 343
9595.05 270
9595.98 295
9596.90 331
9597.83 364
9598.75 351
9599.68 333
9600.60 354
9601.53 348
9602.45 364
9603.38 293
9604.30 337
9605.23 333
9606.15 381
9607.08 375
9608.00 360
9608.93 336
9609.85 365
9610.78 388
9611.70 391
9612.63 399
9613.55 392
9614.48 363
9615.41 394
9616.33 366
9617.26 371
9618.18 381
9619.11 403
9620.04 374
9620.96 351
9621.89 365
9622.81 383
9623.74 406
9624.67 400
9625.59 387
9626.52 395
9627.44 483
9628.37 510
9629.30 465
9630.22 429
9631.15 435
9632.08 512
9633.00 476
9633.93 453
9634.86 458
9635.78 475
9636.71 468
9637.64 524
9638.56 465
9639.49 505
9640.42 554
9641.34 471
9642.27 563
9643.20 549
9644.13 517
9645.05 485
9645.98 526
9646.91 564
9647.83 616
9648.76 605
9649.69 596
9650.62 622
9651.54 622
9652.47 591
9653.40 665
9654.33 662
9655.25 664
9656.18 704
9657.11 666
9658.04 659
9658.96 662
9659.89 656
9660.82 647
9661.75 668
9662.68 628
9663.60 642
9664.53 688
9665.46 733
9666.39 762
9667.32 703
9668.25 722
9669.17 758
9670.10 701
9671.03 729
9671.96 807
9672.89 802
9673.82 782
9674.74 784
9675.67 768
9676.60 772
9677.53 771
9678.46 797
9679.39 848
9680.32 984
9681.25 970
9682.17 1010
9683.10 988
9684.03 1040
9684.96 937
9685.89 958
9686.82 931
9687.75 987
9688.68 1056
9689.61 1012
9690.54 945
9691.47 976
9692.40 992
9693.33 1128
9694.25 1267
9695.18 1376
9696.11 1567
9697.04 1724
9697.97 2010
9698.90 2260
9699.83 2368
9700.76 2542
9701.69 2287
9702.62 2093
9703.55 2046
9704.48 1836
9705.41 1525
9706.34 1407
9707.27 1226
9708.20 1096
9709.13 1172
9710.06 1166
9710.99 1111
9711.92 1190
9712.85 1228
9713.78 1236
9714.71 1227
9715.65 1265
9716.58 1184
9717.51 1112
9718.44 1066
9719.37 1006
9720.30 1011
9721.23 938
9722.16 967
9723.09 927
9724.02 867
9724.95 745
9725.88 752
9726.82 836
9727.75 806
9728.68 827
9729.61 924
9730.54 881
9731.47 858
9732.40 849
9733.33 938
9734.27 865
9735.20 820
9736.13 796
9737.06 792
9737.99 759
9738.92 734
9739.86 725
9740.79 727
9741.72 737
9742.65 722
9743.58 679
9744.51 672
9745.45 690
9746.38 709
9747.31 634
9748.24 658
9749.17 641
9750.11 664
9751.04 579
9751.97 618
9752.90 598
9753.84 570
9754.77 624
9755.70 616
9756.63 599
9757.57 616
9758.50 624
9759.43 559
9760.36 586
9761.30 582
9762.23 589
9763.16 637
9764.09 646
9765.03 632
9765.96 644
9766.89 631
9767.83 611
9768.76 598
9769.69 661
9770.63 646
9771.56 636
9772.49 585
9773.43 635
9774.36 619
9775.29 639
9776.23 698
9777.16 711
9778.09 733
9779.03 821
9779.96 809
9780.89 800
9781.83 839
9782.76 851
9783.70 809
9784.63 810
9785.56 836
9786.50 685
9787.43 659
9788.37 667
9789.30 596
9790.23 661
9791.17 611
9792.10 582
9793.04 531
9793.97 615
9794.90 590
9795.84 575
9796.77 570
9797.71 573
9798.64 593
9799.58 605
9800.51 621
9801.45 622
9802.38 610
9803.32 517
9804.25 556
9805.19 590
9806.12 483
9807.05 430
9807.99 473
9808.92 480
9809.86 472
9810.80 465
9811.73 502
9812.67 494
9813.60 496
9814.54 504
9815.47 494
9816.41 469
9817.34 464
9818.28 471
9819.21 453
9820.15 431
9821.08 418
9822.02 416
9822.96 413
9823.89 384
9824.83 439
9825.76 415
9826.70 400
9827.63 399
9828.57 416
9829.51 428
9830.44 469
9831.38 454
9832.31 422
9833.25 405
9834.19 423
9835.12 418
9836.06 408
9837.00 410
9837.93 453
9838.87 434
9839.81 429
9840.74 437
9841.68 422
9842.61 466
9843.55 419
9844.49 398
9845.43 418
9846.36 453
9847.30 433
9848.24 417
9849.17 416
9850.11 423
9851.05 405
9851.98 457
9852.92 445
9853.86 431
9854.79 445
9855.73 479
9856.67 436
9857.61 360
9858.54 367
9859.48 406
9860.42 463
9861.36 425
9862.29 426
9863.23 375
9864.17 427
9865.11 441
9866.04 415
9866.98 362
9867.92 383
9868.86 403
9869.80 397
9870.73 395
9871.67 386
9872.61 389
9873.55 402
9874.49 372
9875.42 417
9876.36 409
9877.30 416
9878.24 366
9879.18 368
9880.12 353
9881.05 356
9881.99 370
9882.93 382
9883.87 397
9884.81 392
9885.75 403
9886.69 392
9887.63 387
9888.56 338
9889.50 344
9890.44 377
9891.38 420
9892.32 367
9893.26 346
9894.20 388
9895.14 340
9896.08 322
9897.02 339
9897.95 365
9898.89 380
9899.83 360
9900.77 366
9901.71 411
9902.65 399
9903.59 357
9904.53 389
9905.47 409
9906.41 401
9907.35 383
9908.29 379
9909.23 380
9910.17 405
9911.11 370
9912.05 376
9912.99 380
9913.93 412
9914.87 360
9915.81 403
9916.75 362
9917.69 423
9918.63 513
9919.57 440
9920.51 419
9921.45 475
9922.39 545
9923.33 603
9924.27 614
9925.21 695
9926.15 848
9927.09 833
9928.03 879
9928.97 841
9929.92 828
9930.86 814
9931.80 769
9932.74 643
9933.68 581
9934.62 537
9935.56 504
9936.50 512
9937.44 481
9938.38 415
9939.33 375
9940.27 411
9941.21 452
9942.15 418
9943.09 386
9944.03 395
9944.97 400
9945.92 361
9946.86 359
9947.80 370
9948.74 382
9949.68 370
9950.62 411
9951.57 413
9952.51 381
9953.45 385
9954.39 415
9955.33 386
9956.28 399
9957.22 409
9958.16 404
9959.10 367
9960.04 360
9960.99 361
9961.93 352
9962.87 361
9963.81 379
9964.76 368
9965.70 422
9966.64 356
9967.58 403
9968.53 385
9969.47 373
9970.41 364
9971.35 421
9972.30 401
9973.24 424
9974.18 406
9975.13 385
9976.07 360
9977.01 367
9977.95 409
9978.90 419
9979.84 383
9980.78 357
9981.73 365
9982.67 360
9983.61 354
9984.56 400
9985.50 345
9986.44 354
9987.39 353
9988.33 361
9989.27 372
9990.22 292
9991.16 337
9992.11 336
9993.05 343
9993.99 326
9994.94 279
9995.88 315
9996.82 304
9997.77 338
9998.71 353
9999.66 354
10000.60 290
10001.55 284
10002.49 311
10003.43 330
10004.38 315
10005.32 371
10006.27 322
10007.21 300
10008.16 295
10009.10 290
10010.04 279
10010.99 287
10011.93 329
10012.88 310
10013.82 355
10014.77 332
10015.71 329
10016.66 295
10017.60 334
10018.55 363
10019.49 351
10020.44 363
10021.38 322
10022.33 292
10023.27 252
10024.22 293
10025.16 291
10026.11 287
10027.05 300
10028.00 323
10028.95 319
10029.89 339
10030.84 294
10031.78 301
10032.73 341
10033.67 349
10034.62 276
10035.57 283
10036.51 340
10037.46 322
10038.40 315
10039.35 249
10040.30 286
10041.24 284
10042.19 283
10043.13 266
10044.08 281
10045.03 271
10045.97 277
10046.92 281
10047.86 251
10048.81 254
10049.76 255
10050.70 295
10051.65 331
10052.60 267
10053.54 279
10054.49 296
10055.44 299
10056.38 299
10057.33 280
10058.28 268
10059.22 307
10060.17 287
10061.12 285
10062.07 276
10063.01 264
10063.96 277
10064.91 304
10065.85 291
10066.80 279
10067.75 295
10068.70 254
10069.64 239
10070.59 273
10071.54 273
10072.49 272
10073.43 237
10074.38 257
10075.33 288
10076.28 242
10077.22 263
10078.17 270
10079.12 266
10080.07 240
10081.02 264
10081.96 281
10082.91 265
10083.86 237
10084.81 289
10085.76 283
10086.70 289
10087.65 276
10088.60 255
10089.55 294
10090.50 326
10091.45 339
10092.39 280
10093.34 234
10094.29 294
10095.24 281
10096.19 311
10097.14 260
10098.09 249
10099.03 252
10099.98 247
10100.93 257
10101.88 267
10102.83 244
10103.78 268
10104.73 261
10105.68 239
10106.63 250
10107.58 273
10108.53 314
10109.47 258
10110.42 285
10111.37 293
10112.32 283
10113.27 312
10114.22 249
10115.17 254
10116.12 252
10117.07 274
10118.02 254
10118.97 253
10119.92 283
10120.87 274
10121.82 248
10122.77 216
10123.72 239
10124.67 230
10125.62 228
10126.57 281
10127.52 272
10128.47 247
10129.42 215
10130.37 236
10131.32 230
10132.27 225
10133.22 230
10134.17 285
10135.12 249
10136.07 216
10137.02 284
10137.97 250
10138.92 247
10139.87 304
10140.83 292
10141.78 253
10142.73 243
10143.68 266
10144.63 214
10145.58 231
10146.53 283
10147.48 282
10148.43 278
10149.38 274
10150.34 294
10151.29 279
10152.24 299
10153.19 300
10154.14 267
10155.09 256
10156.04 285
10156.99 249
10157.95 231
10158.90 275
10159.85 271
10160.80 289
10161.75 250
10162.70 243
10163.66 279
10164.61 299
10165.56 251
10166.51 259
10167.46 284
10168.42 271
10169.37 311
10170.32 282
10171.27 259
10172.23 254
10173.18 275
10174.13 337
10175.08 322
10176.03 276
10176.99 287
10177.94 250
10178.89 271
10179.84 318
10180.80 267
10181.75 297
10182.70 336
10183.66 344
10184.61 318
10185.56 342
10186.51 349
10187.47 322
10188.42 351
10189.37 329
10190.33 314
10191.28 369
10192.23 379
10193.19 369
10194.14 326
10195.09 423
10196.05 382
10197.00 369
10197.95 339
10198.91 323
10199.86 366
10200.81 400
10201.77 416
10202.72 385
10203.67 423
10204.63 457
10205.58 499
10206.53 522
10207.49 525
10208.44 539
10209.40 463
10210.35 441
10211.30 394
10212.26 383
10213.21 363
10214.17 427
10215.12 340
10216.08 334
10217.03 361
10217.98 312
10218.94 322
10219.89 363
10220.85 357
10221.80 302
10222.76 264
10223.71 318
10224.67 371
10225.62 308
10226.58 287
10227.53 305
10228.49 271
10229.44 301
10230.40 314
10231.35 338
10232.31 340
10233.26 340
10234.22 324
10235.17 336
10236.13 363
10237.08 322
10238.04 379
10238.99 385
10239.95 338
10240.90 282
10241.86 275
10242.81 292
10243.77 322
10244.72 299
10245.68 271
10246.64 254
10247.59 280
10248.55 264
10249.50 264
10250.46 258
10251.42 280
10252.37 274
10253.33 333
10254.28 292
10255.24 260
10256.20 250
10257.15 244
10258.11 260
10259.06 225
10260.02 270
10260.98 250
10261.93 236
10262.89 222
10263.85 226
10264.80 214
10265.76 237
10266.72 246
10267.67 230
10268.63 214
10269.59 219
10270.54 253
10271.50 261
10272.46 226
10273.41 235
10274.37 272
10275.33 237
10276.29 232
10277.24 249
10278.20 238
10279.16 246
10280.11 246
10281.07 285
10282.03 255
10282.99 249
10283.94 239
10284.90 216
10285.86 190
10286.82 271
10287.77 255
10288.73 267
10289.69 242
10290.65 264
10291.61 267
10292.56 259
10293.52 279
10294.48 249
10295.44 252
10296.39 236
10297.35 265
10298.31 216
10299.27 221
10300.23 220
10301.19 218
10302.14 236
10303.10 231
10304.06 206
10305.02 230
10305.98 207
10306.94 230
10307.89 206
10308.85 232
10309.81 221
10310.77 211
10311.73 237
10312.69 226
10313.65 215
10314.61 258
10315.57 278
10316.52 226
10317.48 241
10318.44 244
10319.40 246
10320.36 245
10321.32 243
10322.28 218
10323.24 289
10324.20 214
10325.16 238
10326.12 250
10327.08 262
10328.04 224
10328.99 237
10329.95 235
10330.91 206
10331.87 206
10332.83 217
10333.79 204
10334.75 203
10335.71 229
10336.67 232
10337.63 213
10338.59 227
10339.55 220
10340.51 249
10341.47 203
10342.43 243
10343.39 208
10344.35 195
10345.31 199
10346.27 224
10347.23 211
10348.20 207
10349.16 216
10350.12 203
10351.08 229
10352.04 224
10353.00 226
10353.96 209
10354.92 231
10355.88 262
10356.84 253
10357.80 202
10358.76 187
10359.72 174
10360.69 217
10361.65 190
10362.61 205
10363.57 241
10364.53 221
10365.49 239
10366.45 221
10367.41 212
10368.38 219
10369.34 196
10370.30 212
10371.26 249
10372.22 261
10373.18 251
10374.14 228
10375.11 189
10376.07 204
10377.03 233
10377.99 182
10378.95 182
10379.92 168
10380.88 174
10381.84 185
10382.80 176
10383.76 233
10384.73 199
10385.69 215
10386.65 195
10387.61 179
10388.57 165
10389.54 170
10390.50 189
10391.46 243
10392.42 177
10393.39 182
10394.35 191
10395.31 186
10396.27 215
10397.24 226
10398.20 200
10399.16 144
10400.13 196
10401.09 231
10402.05 235
10403.02 209
10403.98 187
10404.94 175
10405.90 210
10406.87 183
10407.83 216
10408.79 222
10409.76 175
10410.72 184
10411.68 192
10412.65 193
10413.61 240
10414.57 230
10415.54 240
10416.50 222
10417.47 221
10418.43 228
10419.39 226
10420.36 197
10421.32 193
10422.28 262
10423.25 204
10424.21 183
10425.18 202
10426.14 175
10427.10 182
10428.07 165
10429.03 168
10430.00 164
10430.96 178
10431.93 191
10432.89 201
10433.85 193
10434.82 203
10435.78 190
10436.75 196
10437.71 222
10438.68 190
10439.64 168
10440.61 185
10441.57 168
10442.54 213
10443.50 189
10444.47 190
10445.43 171
10446.40 173
10447.36 165
10448.33 187
10449.29 174
10450.26 188
10451.22 154
10452.19 208
10453.15 143
10454.12 151
10455.08 168
10456.05 181
10457.01 184
10457.98 178
10458.95 152
10459.91 179
10460.88 186
10461.84 212
10462.81 180
10463.77 163
10464.74 181
10465.71 160
10466.67 187
10467.64 184
10468.60 153
10469.57 182
10470.54 174
10471.50 169
10472.47 177
10473.44 161
10474.40 199
10475.37 198
10476.33 176
10477.30 209
10478.27 198
10479.23 193
10480.20 166
10481.17 171
10482.13 149
10483.10 186
10484.07 177
10485.03 163
10486.00 170
10486.97 194
10487.93 185
10488.90 149
10489.87 163
10490.84 167
10491.80 168
10492.77 141
10493.74 171
10494.70 155
10495.67 194
10496.64 205
10497.61 166
10498.57 176
10499.54 166
10500.51 203
10501.48 199
10502.44 212
10503.41 211
10504.38 177
10505.35 205
10506.31 201
10507.28 180
10508.25 181
10509.22 156
10510.19 159
10511.15 172
10512.12 153
10513.09 155
10514.06 142
10515.03 174
10516.00 189
10516.96 139
10517.93 190
10518.90 205
10519.87 170
10520.84 194
10521.81 186
10522.77 164
10523.74 202
10524.71 171
10525.68 151
10526.65 188
10527.62 175
10528.59 219
10529.56 213
10530.52 160
10531.49 162
10532.46 187
10533.43 186
10534.40 155
10535.37 174
10536.34 214
10537.31 193
10538.28 141
10539.25 166
10540.22 179
10541.18 194
10542.15 193
10543.12 188
10544.09 182
10545.06 162
10546.03 150
10547.00 177
10547.97 155
10548.94 169
10549.91 166
10550.88 178
10551.85 163
10552.82 176
10553.79 161
10554.76 174
10555.73 179
10556.70 186
10557.67 175
10558.64 174
10559.61 206
10560.58 193
10561.55 182
10562.52 188
10563.49 164
10564.46 174
10565.43 180
10566.40 164
10567.38 200
10568.35 206
10569.32 189
10570.29 204
10571.26 187
10572.23 193
10573.20 170
10574.17 132
10575.14 181
10576.11 162
10577.08 175
10578.06 181
10579.03 190
10580.00 170
10580.97 179
10581.94 217
10582.91 174
10583.88 161
10584.85 161
10585.83 194
10586.80 170
10587.77 181
10588.74 179
10589.71 183
10590.68 223
10591.66 214
10592.63 221
10593.60 205
10594.57 209
10595.54 184
10596.51 170
10597.49 172
10598.46 176
10599.43 165
10600.40 151
10601.37 162
10602.35 181
10603.32 174
10604.29 212
10605.26 213
10606.24 181
10607.21 189
10608.18 158
10609.15 151
10610.13 166
10611.10 223
10612.07 198
10613.04 193
10614.02 178
10614.99 169
10615.96 184
10616.94 204
10617.91 216
10618.88 229
10619.85 188
10620.83 216
10621.80 216
10622.77 241
10623.75 273
10624.72 260
10625.69 254
10626.67 236
10627.64 223
10628.61 237
10629.59 223
10630.56 194
10631.53 193
10632.51 213
10633.48 250
10634.46 276
10635.43 251
10636.40 293
10637.38 334
10638.35 330
10639.32 371
10640.30 389
10641.27 408
10642.25 349
10643.22 327
10644.19 316
10645.17 280
10646.14 295
10647.12 270
10648.09 241
10649.07 217
10650.04 196
10651.01 204
10651.99 173
10652.96 179
10653.94 216
10654.91 186
10655.89 197
10656.86 197
10657.84 202
10658.81 196
10659.79 228
10660.76 185
10661.74 187
10662.71 183
10663.69 183
10664.66 199
10665.64 177
10666.61 185
10667.59 221
10668.56 221
10669.54 165
10670.51 192
10671.49 178
10672.46 195
10673.44 151
10674.42 158
10675.39 171
10676.37 177
10677.34 194
10678.32 203
10679.29 167
10680.27 183
10681.25 212
10682.22 200
10683.20 184
10684.17 191
10685.15 212
10686.12 224
10687.10 193
10688.08 185
10689.05 159
10690.03 175
10691.01 193
10691.98 179
10692.96 179
10693.94 145
10694.91 163
10695.89 183
10696.86 172
10697.84 186
10698.82 146
10699.79 191
10700.77 180
10701.75 175
10702.72 167
10703.70 177
10704.68 197
10705.66 190
10706.63 155
10707.61 163
10708.59 176
10709.56 173
10710.54 163
10711.52 165
10712.50 217
10713.47 196
10714.45 158
10715.43 197
10716.41 166
10717.38 188
10718.36 189
10719.34 180
10720.32 158
10721.29 171
10722.27 168
10723.25 182
10724.23 176
10725.20 145
10726.18 195
10727.16 195
10728.14 201
10729.12 163
10730.09 181
10731.07 221
10732.05 176
10733.03 168
10734.01 172
10734.99 139
10735.96 145
10736.94 163
10737.92 161
10738.90 153
10739.88 172
10740.86 199
10741.83 199
10742.81 168
10743.79 187
10744.77 175
10745.75 160
10746.73 162
10747.71 159
10748.69 158
10749.67 156
10750.64 190
10751.62 165
10752.60 155
10753.58 176
10754.56 172
10755.54 196
10756.52 183
10757.50 159
10758.48 188
10759.46 160
10760.44 166
10761.42 193
10762.40 179
10763.38 162
10764.35 201
10765.33 201
10766.31 173
10767.29 129
10768.27 173
10769.25 155
10770.23 170
10771.21 163
10772.19 179
10773.17 155
10774.15 151
10775.13 178
10776.11 202
10777.09 184
10778.07 174
10779.05 192
10780.04 166
10781.02 175
10782.00 169
10782.98 164
10783.96 182
10784.94 216
10785.92 206
10786.90 189
10787.88 161
10788.86 173
10789.84 172
10790.82 162
10791.80 175
10792.78 155
10793.77 140
10794.75 175
10795.73 177
10796.71 160
10797.69 174
10798.67 156
10799.65 169
10800.63 195
10801.61 169
10802.60 198
10803.58 192
10804.56 199
10805.54 190
10806.52 215
10807.50 216
10808.49 187
10809.47 173
10810.45 188
10811.43 194
10812.41 163
10813.39 188
10814.38 178
10815.36 179
10816.34 223
10817.32 176
10818.30 178
10819.29 203
10820.27 196
10821.25 191
10822.23 211
10823.22 185
10824.20 177
10825.18 193
10826.16 173
10827.15 168
10828.13 162
10829.11 163
10830.09 200
10831.08 184
10832.06 149
10833.04 183
10834.02 203
10835.01 182
10835.99 198
10836.97 194
10837.96 200
10838.94 184
10839.92 181
10840.90 172
10841.89 189
10842.87 179
10843.85 186
10844.84 206
10845.82 203
10846.80 210
10847.79 217
10848.77 183
10849.76 155
10850.74 222
10851.72 206
10852.71 175
10853.69 191
10854.67 181
10855.66 190
10856.64 192
10857.62 203
10858.61 207
10859.59 194
10860.58 210
10861.56 226
10862.55 223
10863.53 227
10864.51 213
10865.50 216
10866.48 230
10867.47 246
10868.45 221
10869.44 222
10870.42 244
10871.40 225
10872.39 227
10873.37 232
10874.36 241
10875.34 232
10876.33 232
10877.31 257
10878.30 251
10879.28 231
10880.27 233
10881.25 213
10882.24 221
10883.22 235
10884.21 274
10885.19 272
10886.18 241
10887.16 277
10888.15 259
10889.13 279
10890.12 264
10891.10 250
10892.09 255
10893.07 276
10894.06 250
10895.05 284
10896.03 255
10897.02 259
10898.00 240
10898.99 263
10899.97 274
10900.96 306
10901.95 321
10902.93 300
10903.92 275
10904.90 250
10905.89 293
10906.88 294
10907.86 277
10908.85 319
10909.84 295
10910.82 335
10911.81 302
10912.79 332
10913.78 376
10914.77 363
10915.75 370
10916.74 335
10917.73 311
10918.71 360
10919.70 343
10920.69 338
10921.67 346
10922.66 336
10923.65 343
10924.63 364
10925.62 361
10926.61 387
10927.60 408
10928.58 412
10929.57 410
10930.56 360
10931.54 351
10932.53 389
10933.52 415
10934.51 407
10935.49 355
10936.48 349
10937.47 385
10938.46 422
10939.44 410
10940.43 426
10941.42 457
10942.41 432
10943.39 439
10944.38 470
10945.37 423
10946.36 424
10947.35 534
10948.33 514
10949.32 554
10950.31 545
10951.30 556
10952.29 559
10953.28 563
10954.26 646
10955.25 769
10956.24 810
10957.23 874
10958.22 892
10959.21 985
10960.19 873
10961.18 901
10962.17 908
10963.16 827
10964.15 791
10965.14 773
10966.13 701
10967.11 693
10968.10 666
10969.09 590
10970.08 594
10971.07 599
10972.06 598
10973.05 554
10974.04 579
10975.03 596
10976.02 564
10977.01 549
10978.00 557
10978.98 594
10979.97 583
10980.96 589
10981.95 598
10982.94 556
10983.93 546
10984.92 590
10985.91 603
10986.90 623
10987.89 625
10988.88 576
10989.87 608
10990.86 685
10991.85 637
10992.84 652
10993.83 775
10994.82 921
10995.81 1028
10996.80 1198
10997.79 1243
10998.78 1376
10999.77 1535
11000.76 1530
11001.75 1453
11002.74 1358
11003.73 1263
11004.72 1190
11005.72 1104
11006.71 951
11007.70 844
11008.69 753
11009.68 707
11010.67 618
11011.66 582
11012.65 603
11013.64 671
11014.63 554
11015.62 605
11016.61 559
11017.61 544
11018.60 543
11019.59 516
11020.58 451
11021.57 447
11022.56 428
11023.55 467
11024.55 418
11025.54 378
11026.53 419
11027.52 384
11028.51 397
11029.50 348
11030.49 421
11031.49 399
11032.48 390
11033.47 391
11034.46 389
11035.45 368
11036.45 366
11037.44 374
11038.43 366
11039.42 365
11040.41 401
11041.41 404
11042.40 362
11043.39 333
11044.38 315
11045.38 358
11046.37 334
11047.36 293
11048.35 303
11049.35 289
11050.34 319
11051.33 345
11052.32 325
11053.32 290
11054.31 301
11055.30 321
11056.30 313
11057.29 280
11058.28 311
11059.27 294
11060.27 296
11061.26 318
11062.25 278
11063.25 268
11064.24 244
11065.23 261
11066.23 306
11067.22 274
11068.21 267
11069.21 323
11070.20 294
11071.19 330
11072.19 326
11073.18 294
11074.17 316
11075.17 314
11076.16 293
11077.16 334
11078.15 338
11079.14 385
11080.14 313
11081.13 337
11082.13 293
11083.12 300
11084.11 326
11085.11 310
11086.10 314
11087.10 280
11088.09 315
11089.09 298
11090.08 278
11091.07 274
11092.07 276
11093.06 297
11094.06 286
11095.05 272
11096.05 254
11097.04 251
11098.04 317
11099.03 277
11100.03 256
11101.02 243
11102.02 268
11103.01 275
11104.01 259
11105.00 270
11106.00 230
11106.99 262
11107.99 275
11108.98 264
11109.98 284
11110.97 252
11111.97 257
11112.96 266
11113.96 257
11114.95 266
11115.95 278
11116.95 271
11117.94 258
11118.94 245
11119.93 255
11120.93 249
11121.92 258
11122.92 263
11123.92 257
11124.91 272
11125.91 274
11126.90 295
11127.90 322
11128.90 279
11129.89 295
11130.89 287
11131.89 273
11132.88 230
11133.88 214
11134.87 219
11135.87 238
11136.87 237
11137.86 219
11138.86 216
11139.86 195
11140.85 210
11141.85 276
11142.85 240
11143.84 215
11144.84 234
11145.84 239
11146.84 246
11147.83 240
11148.83 280
11149.83 257
11150.82 243
11151.82 209
11152.82 209
11153.82 237
11154.81 255
11155.81 241
11156.81 225
11157.80 227
11158.80 234
11159.80 231
11160.80 254
11161.79 232
11162.79 233
11163.79 230
11164.79 252
11165.79 181
11166.78 197
11167.78 229
11168.78 221
11169.78 210
11170.78 224
11171.77 256
11172.77 300
11173.77 240
11174.77 191
11175.77 215
11176.76 225
11177.76 220
11178.76 258
11179.76 197
11180.76 226
11181.76 207
11182.76 219
11183.75 228
11184.75 248
11185.75 234
11186.75 196
11187.75 229
11188.75 197
11189.75 242
11190.75 218
11191.74 227
11192.74 194
11193.74 222
11194.74 222
11195.74 203
11196.74 234
11197.74 239
11198.74 185
11199.74 202
11200.74 225
11201.74 222
11202.74 190
11203.74 187
11204.74 198
11205.73 213
11206.73 209
11207.73 273
11208.73 250
11209.73 220
11210.73 211
11211.73 200
11212.73 226
11213.73 222
11214.73 209
11215.73 201
11216.73 201
11217.73 185
11218.73 197
11219.73 205
11220.73 249
11221.73 237
11222.73 208
11223.74 209
11224.74 208
11225.74 232
11226.74 204
11227.74 199
11228.74 183
11229.74 228
11230.74 222
11231.74 204
11232.74 154
11233.74 191
11234.74 195
11235.74 224
11236.74 222
11237.75 214
11238.75 207
11239.75 213
11240.75 225
11241.75 189
11242.75 182
11243.75 193
11244.75 217
11245.76 229
11246.76 208
11247.76 223
11248.76 218
11249.76 201
11250.76 209
11251.76 205
11252.77 209
11253.77 171
11254.77 170
11255.77 190
11256.77 179
11257.78 198
11258.78 250
11259.78 243
11260.78 183
11261.78 180
11262.79 216
11263.79 197
11264.79 190
11265.79 198
11266.79 181
11267.80 186
11268.80 220
11269.80 235
11270.80 230
11271.81 251
11272.81 237
11273.81 244
11274.81 240
11275.82 247
11276.82 248
11277.82 245
11278.83 216
11279.83 207
11280.83 249
11281.83 230
11282.84 248
11283.84 239
11284.84 213
11285.85 205
11286.85 186
11287.85 203
11288.86 230
11289.86 189
11290.86 217
11291.87 223
11292.87 237
11293.87 261
11294.88 209
11295.88 209
11296.89 231
11297.89 223
11298.89 221
11299.90 220
11300.90 252
11301.90 270
11302.91 225
11303.91 229
11304.92 272
11305.92 268
11306.92 266
11307.93 303
11308.93 343
11309.94 325
11310.94 364
11311.95 380
11312.95 381
11313.95 447
11314.96 409
11315.96 380
11316.97 384
11317.97 333
11318.98 306
11319.98 293
11320.99 273
11321.99 239
11323.00 246
11324.00 217
11325.01 227
11326.01 238
11327.02 210
11328.02 217
11329.03 215
11330.03 251
11331.04 219
11332.04 221
11333.05 232
11334.05 217
11335.06 236
11336.06 257
11337.07 228
11338.07 160
11339.08 200
11340.09 193
11341.09 183
11342.10 198
11343.10 174
11344.11 198
11345.11 175
11346.12 205
11347.13 172
11348.13 177
11349.14 180
11350.14 176
11351.15 206
11352.16 182
11353.16 195
11354.17 169
11355.17 181
11356.18 184
11357.19 171
11358.19 159
11359.20 163
11360.21 209
11361.21 196
11362.22 188
11363.23 196
11364.23 198
11365.24 208
11366.25 178
11367.25 165
11368.26 197
11369.27 172
11370.27 187
11371.28 164
11372.29 185
11373.29 203
11374.30 187
11375.31 204
11376.32 187
11377.32 179
11378.33 186
11379.34 181
11380.35 185
11381.35 183
11382.36 186
11383.37 148
11384.38 186
11385.38 184
11386.39 190
11387.40 180
11388.41 191
11389.41 187
11390.42 193
11391.43 192
11392.44 149
11393.45 178
11394.45 187
11395.46 190
11396.47 206
11397.48 171
11398.49 186
11399.49 199
11400.50 154
11401.51 173
11402.52 171
11403.53 172
11404.54 178
11405.54 205
11406.55 209
11407.56 165
11408.57 212
11409.58 192
11410.59 182
11411.60 161
11412.61 183
11413.61 185
11414.62 228
11415.63 194
11416.64 191
11417.65 188
11418.66 189
11419.67 199
11420.68 177
11421.69 162
11422.70 213
11423.71 192
11424.71 166
11425.72 188
11426.73 175
11427.74 181
11428.75 202
11429.76 206
11430.77 187
11431.78 188
11432.79 172
11433.80 190
11434.81 186
11435.82 169
11436.83 192
11437.84 152
11438.85 185
11439.86 189
11440.87 183
11441.88 155
11442.89 195
11443.90 185
11444.91 181
11445.92 184
11446.93 184
11447.94 184
11448.95 141
11449.96 165
11450.97 163
11451.98 161
11452.99 160
11454.01 191
11455.02 157
11456.03 157
11457.04 178
11458.05 213
11459.06 172
11460.07 163
11461.08 170
11462.09 167
11463.10 158
11464.11 189
11465.13 157
11466.14 167
11467.15 176
11468.16 162
11469.17 193
11470.18 164
11471.19 163
11472.20 170
11473.22 161
11474.23 137
11475.24 142
11476.25 133
11477.26 152
11478.27 128
11479.29 142
11480.30 170
11481.31 163
11482.32 168
11483.33 149
11484.35 141
11485.36 152
11486.37 176
11487.38 138
11488.39 155
11489.41 155
11490.42 145
11491.43 164
11492.44 146
11493.46 147
11494.47 141
11495.48 172
11496.49 164
11497.51 164
11498.52 162
11499.53 143
11500.54 147
11501.56 153
11502.57 134
11503.58 155
11504.59 155
11505.61 141
11506.62 115
11507.63 128
11508.65 150
11509.66 145
11510.67 162
11511.69 131
11512.70 153
11513.71 164
11514.73 172
11515.74 187
11516.75 170
11517.77 136
11518.78 159
11519.79 159
11520.81 150
11521.82 142
11522.83 158
11523.85 143
11524.86 131
11525.88 139
11526.89 159
11527.90 195
11528.92 179
11529.93 176
11530.95 169
11531.96 149
11532.97 136
11533.99 159
11535.00 182
11536.02 138
11537.03 145
11538.05 139
11539.06 142
11540.07 142
11541.09 120
11542.10 142
11543.12 150
11544.13 128
11545.15 158
11546.16 141
11547.18 163
11548.19 161
11549.21 171
11550.22 190
11551.24 137
11552.25 140
11553.27 127
11554.28 162
11555.30 182
11556.31 136
11557.33 134
11558.34 145
11559.36 135
11560.37 149
11561.39 164
11562.40 154
11563.42 132
11564.43 190
11565.45 166
11566.47 142
11567.48 143
11568.50 148
11569.51 162
11570.53 156
11571.54 160
11572.56 175
11573.58 172
11574.59 148
11575.61 182
11576.62 152
11577.64 167
11578.66 157
11579.67 178
11580.69 144
11581.70 150
11582.72 184
11583.74 167
11584.75 153
11585.77 140
11586.79 171
11587.80 188
11588.82 156
11589.84 150
11590.85 140
11591.87 167
11592.89 162
11593.90 153
11594.92 186
11595.94 185
11596.95 176
11597.97 192
11598.99 186
11600.01 209
11601.02 216
11602.04 192
11603.06 194
11604.07 187
11605.09 201
11606.11 171
11607.13 200
11608.14 206
11609.16 213
11610.18 158
11611.20 153
11612.21 161
11613.23 170
11614.25 202
11615.27 144
11616.29 174
11617.30 154
11618.32 172
11619.34 140
11620.36 135
11621.38 121
11622.39 149
11623.41 150
11624.43 134
11625.45 168
11626.47 183
11627.48 128
11628.50 160
11629.52 145
11630.54 142
11631.56 130
11632.58 147
11633.59 138
11634.61 130
11635.63 150
11636.65 146
11637.67 109
11638.69 149
11639.71 131
11640.73 146
11641.75 162
11642.76 136
11643.78 154
11644.80 143
11645.82 158
11646.84 160
11647.86 133
11648.88 128
11649.90 138
11650.92 147
11651.94 126
11652.96 140
11653.98 155
11655.00 161
11656.01 141
11657.03 131
11658.05 128
11659.07 132
11660.09 139
11661.11 124
11662.13 116
11663.15 120
11664.17 106
11665.19 139
11666.21 127
11667.23 152
11668.25 161
11669.27 123
11670.29 144
11671.31 146
11672.33 124
11673.35 139
11674.37 153
11675.39 151
11676.42 135
11677.44 114
11678.46 138
11679.48 162
11680.50 168
11681.52 132
11682.54 163
11683.56 135
11684.58 130
11685.60 102
11686.62 130
11687.64 186
11688.66 132
11689.69 155
11690.71 170
11691.73 143
11692.75 131
11693.77 142
11694.79 163
11695.81 139
11696.83 177
11697.85 167
11698.88 128
11699.90 132
11700.92 141
11701.94 174
11702.96 123
11703.98 143
11705.01 144
11706.03 108
11707.05 113
11708.07 124
11709.09 113
11710.12 128
11711.14 119
11712.16 123
11713.18 147
11714.20 140
11715.23 144
11716.25 147
11717.27 131
11718.29 130
11719.31 144
11720.34 164
11721.36 136
11722.38 157
11723.40 130
11724.43 121
11725.45 145
11726.47 153
11727.49 129
11728.52 142
11729.54 120
11730.56 146
11731.59 144
11732.61 150
11733.63 136
11734.65 146
11735.68 134
11736.70 138
11737.72 145
11738.75 141
11739.77 181
11740.79 149
11741.82 143
11742.84 135
11743.86 152
11744.89 135
11745.91 152
11746.93 127
11747.96 130
11748.98 123
11750.01 163
11751.03 141
11752.05 154
11753.08 162
11754.10 152
11755.12 158
11756.15 125
11757.17 136
11758.20 157
11759.22 138
11760.24 150
11761.27 125
11762.29 149
11763.32 166
11764.34 147
11765.37 152
11766.39 142
11767.41 150
11768.44 144
11769.46 141
11770.49 131
11771.51 139
11772.54 165
11773.56 172
11774.59 150
11775.61 152
11776.64 173
11777.66 146
11778.69 175
11779.71 180
11780.74 176
11781.76 141
11782.79 124
11783.81 167
11784.84 196
11785.86 198
11786.89 157
11787.91 157
11788.94 156
11789.96 160
11790.99 177
11792.01 153
11793.04 169
11794.07 166
11795.09 185
11796.12 166
11797.14 163
11798.17 157
11799.19 164
11800.22 168
11801.25 180
11802.27 191
11803.30 175
11804.32 154
11805.35 181
11806.38 143
11807.40 174
11808.43 183
11809.45 219
11810.48 181
11811.51 157
11812.53 156
11813.56 162
11814.59 155
11815.61 168
11816.64 136
11817.67 168
11818.69 143
11819.72 168
11820.75 191
11821.77 183
11822.80 196
11823.83 188
11824.85 209
11825.88 208
11826.91 193
11827.94 161
11828.96 173
11829.99 182
11831.02 150
11832.04 180
11833.07 168
11834.10 186
11835.13 174
11836.15 155
11837.18 175
11838.21 144
11839.24 160
11840.26 181
11841.29 168
11842.32 183
11843.35 197
11844.37 218
11845.40 203
11846.43 163
11847.46 198
11848.49 177
11849.51 205
11850.54 195
11851.57 188
11852.60 190
11853.63 217
11854.65 178
11855.68 181
11856.71 189
11857.74 189
11858.77 218
11859.80 237
11860.83 179
11861.85 189
11862.88 190
11863.91 202
11864.94 206
11865.97 210
11867.00 235
11868.03 206
11869.05 180
11870.08 234
11871.11 202
11872.14 181
11873.17 224
11874.20 238
11875.23 228
11876.26 243
11877.29 221
11878.32 258
11879.35 277
11880.38 234
11881.40 257
11882.43 284
11883.46 270
11884.49 247
11885.52 264
11886.55 285
11887.58 308
11888.61 291
11889.64 288
11890.67 271
11891.70 294
11892.73 324
11893.76 286
11894.79 287
11895.82 333
11896.85 341
11897.88 378
11898.91 354
11899.94 391
11900.97 441
11902.00 387
11903.03 381
11904.06 413
11905.09 382
11906.12 395
11907.15 351
11908.18 394
11909.22 306
11910.25 336
11911.28 365
11912.31 354
11913.34 322
11914.37 326
11915.40 325
11916.43 349
11917.46 384
11918.49 338
11919.52 346
11920.55 333
11921.59 364
11922.62 362
11923.65 407
11924.68 404
11925.71 442
11926.74 494
11927.77 513
11928.81 644
11929.84 670
11930.87 644
11931.90 667
11932.93 687
11933.96 644
11935.00 574
11936.03 594
11937.06 570
11938.09 572
11939.12 516
11940.15 411
11941.19 370
11942.22 345
11943.25 322
11944.28 333
11945.31 308
11946.35 331
11947.38 330
11948.41 286
11949.44 260
11950.48 302
11951.51 286
11952.54 280
11953.57 269
11954.61 252
11955.64 267
11956.67 310
11957.70 266
11958.74 295
11959.77 270
11960.80 285
11961.84 250
11962.87 230
11963.90 241
11964.93 207
11965.97 273
11967.00 242
11968.03 251
11969.07 254
11970.10 261
11971.13 267
11972.17 242
11973.20 257
11974.23 264
11975.27 234
11976.30 241
11977.33 270
11978.37 232
11979.40 223
11980.44 230
11981.47 206
11982.50 250
11983.54 290
11984.57 263
11985.60 292
11986.64 232
11987.67 273
11988.71 243
11989.74 250
11990.77 255
11991.81 231
11992.84 218
11993.88 220
11994.91 226
11995.95 244
11996.98 195
11998.02 202
11999.05 238
12000.08 205
12001.12 237
12002.15 268
12003.19 236
12004.22 235
12005.26 274
12006.29 262
12007.33 267
12008.36 227
12009.40 252
12010.43 261
12011.47 244
12012.50 232
12013.54 254
12014.57 293
12015.61 300
12016.64 275
12017.68 261
12018.71 270
12019.75 245
12020.78 281
12021.82 265
12022.86 283
12023.89 271
12024.93 234
12025.96 228
12027.00 258
12028.03 310
12029.07 283
12030.11 286
12031.14 261
12032.18 306
12033.21 286
12034.25 247
12035.29 241
12036.32 253
12037.36 266
12038.39 282
12039.43 314
12040.47 275
12041.50 246
12042.54 260
12043.58 254
12044.61 260
12045.65 302
12046.69 255
12047.72 257
12048.76 229
12049.80 252
12050.83 324
12051.87 298
12052.91 306
12053.94 320
12054.98 290
12056.02 291
12057.05 300
12058.09 288
12059.13 259
12060.16 247
12061.20 294
12062.24 289
12063.28 319
12064.31 261
12065.35 299
12066.39 292
12067.43 298
12068.46 263
12069.50 256
12070.54 321
12071.58 299
12072.61 318
12073.65 291
12074.69 277
12075.73 307
12076.76 294
12077.80 275
12078.84 312
12079.88 332
12080.92 326
12081.95 325
12082.99 354
12084.03 306
12085.07 363
12086.11 371
12087.15 347
12088.18 320
12089.22 300
12090.26 315
12091.30 334
12092.34 330
12093.38 356
12094.42 359
12095.45 343
12096.49 362
12097.53 420
12098.57 434
12099.61 474
12100.65 477
12101.69 530
12102.73 510
12103.76 515
12104.80 545
12105.84 515
12106.88 470
12107.92 422
12108.96 411
12110.00 368
12111.04 365
12112.08 348
12113.12 312
12114.16 274
12115.20 313
12116.24 303
12117.28 250
12118.32 266
12119.36 248
12120.40 247
12121.44 263
12122.47 256
12123.51 254
12124.55 257
12125.59 255
12126.63 218
12127.67 218
12128.71 242
12129.76 198
12130.80 212
12131.84 246
12132.88 267
12133.92 218
12134.96 207
12136.00 210
12137.04 227
12138.08 225
12139.12 241
12140.16 234
12141.20 238
12142.24 210
12143.28 192
12144.32 198
12145.36 209
12146.40 213
12147.44 191
12148.49 198
12149.53 209
12150.57 189
12151.61 187
12152.65 189
12153.69 187
12154.73 185
12155.77 186
12156.81 166
12157.86 198
12158.90 203
12159.94 208
12160.98 179
12162.02 180
12163.06 199
12164.10 215
12165.15 200
12166.19 159
12167.23 188
12168.27 196
12169.31 214
12170.36 187
12171.40 146
12172.44 185
12173.48 177
12174.52 203
12175.57 184
12176.61 199
12177.65 179
12178.69 173
12179.73 214
12180.78 202
12181.82 211
12182.86 193
12183.90 181
12184.95 221
12185.99 201
12187.03 208
12188.07 192
12189.12 206
12190.16 197
12191.20 216
12192.25 198
12193.29 215
12194.33 201
12195.37 199
12196.42 180
12197.46 214
12198.50 200
12199.55 191
12200.59 202
12201.63 242
12202.68 236
12203.72 209
12204.76 174
12205.81 179
12206.85 218
12207.89 226
12208.94 195
12209.98 188
12211.02 213
12212.07 221
12213.11 212
12214.16 221
12215.20 195
12216.24 205
12217.29 194
12218.33 222
12219.37 187
12220.42 225
12221.46 209
12222.51 208
12223.55 232
12224.60 215
12225.64 235
12226.68 271
12227.73 252
12228.77 250
12229.82 240
12230.86 202
12231.91 194
12232.95 205
12234.00 195
12235.04 194
12236.08 199
12237.13 186
12238.17 203
12239.22 240
12240.26 204
12241.31 189
12242.35 215
12243.40 206
12244.44 213
12245.49 196
12246.53 197
12247.58 225
12248.62 194
12249.67 253
12250.72 204
12251.76 178
12252.81 204
12253.85 214
12254.90 191
12255.94 184
12256.99 200
12258.03 183
12259.08 177
12260.13 201
12261.17 196
12262.22 203
12263.26 193
12264.31 189
12265.35 204
12266.40 183
12267.45 165
12268.49 148
12269.54 179
12270.59 203
12271.63 162
12272.68 150
12273.72 172
12274.77 198
12275.82 204
12276.86 174
12277.91 179
12278.96 194
12280.00 183
12281.05 202
12282.10 210
12283.14 223
12284.19 203
12285.24 182
12286.28 172
12287.33 173
12288.38 193
12289.42 184
12290.47 146
12291.52 197
12292.57 173
12293.61 185
12294.66 177
12295.71 167
12296.75 202
12297.80 188
12298.85 174
12299.90 175
12300.94 204
12301.99 189
12303.04 147
12304.09 165
12305.13 193
12306.18 154
12307.23 184
12308.28 168
12309.33 187
12310.37 178
12311.42 163
12312.47 174
12313.52 146
12314.57 151
12315.61 156
12316.66 154
12317.71 161
12318.76 178
12319.81 178
12320.85 151
12321.90 168
12322.95 155
12324.00 144
12325.05 161
12326.10 177
12327.15 183
12328.19 176
12329.24 157
12330.29 131
12331.34 160
12332.39 155
12333.44 173
12334.49 160
12335.54 162
12336.59 185
12337.63 169
12338.68 172
12339.73 160
12340.78 169
12341.83 208
12342.88 158
12343.93 175
12344.98 180
12346.03 171
12347.08 164
12348.13 179
12349.18 188
12350.23 151
12351.28 170
12352.33 169
12353.38 162
12354.43 196
12355.48 181
12356.52 167
12357.57 158
12358.62 151
12359.67 179
12360.72 165
12361.77 175
12362.82 192
12363.88 191
12364.93 195
12365.98 167
12367.03 181
12368.08 187
12369.13 189
12370.18 178
12371.23 187
12372.28 197
12373.33 176
12374.38 152
12375.43 162
12376.48 184
12377.53 201
12378.58 196
12379.63 222
12380.68 211
12381.73 163
12382.79 174
12383.84 155
12384.89 181
12385.94 199
12386.99 213
12388.04 182
12389.09 211
12390.14 186
12391.20 186
12392.25 203
12393.30 182
12394.35 223
12395.40 235
12396.45 194
12397.50 184
12398.56 204
12399.61 247
12400.66 203
12401.71 216
12402.76 210
12403.81 196
12404.87 206
12405.92 194
12406.97 225
12408.02 221
12409.07 200
12410.13 221
12411.18 189
12412.23 194
12413.28 197
12414.34 211
12415.39 217
12416.44 230
12417.49 202
12418.55 236
12419.60 225
12420.65 203
12421.70 197
12422.76 211
12423.81 231
12424.86 210
12425.91 229
12426.97 213
12428.02 217
12429.07 226
12430.13 259
12431.18 244
12432.23 217
12433.29 261
12434.34 237
12435.39 233
12436.44 242
12437.50 258
12438.55 254
12439.61 223
12440.66 213
12441.71 246
12442.77 229
12443.82 274
12444.87 227
12445.93 238
12446.98 212
12448.03 219
12449.09 231
12450.14 239
12451.20 275
12452.25 271
12453.30 262
12454.36 252
12455.41 279
12456.47 267
12457.52 277
12458.57 277
12459.63 281
12460.68 301
12461.74 304
12462.79 314
12463.85 310
12464.90 333
12465.95 336
12467.01 339
12468.06 380
12469.12 342
12470.17 429
12471.23 536
12472.28 688
12473.34 669
12474.39 750
12475.45 825
12476.50 963
12477.56 968
12478.61 939
12479.67 925
12480.72 932
12481.78 836
12482.83 701
12483.89 641
12484.94 576
12486.00 482
12487.05 423
12488.11 422
12489.17 371
12490.22 366
12491.28 346
12492.33 303
12493.39 317
12494.44 320
12495.50 298
12496.55 292
12497.61 293
12498.67 303
12499.72 302
12500.78 261
12501.83 273
12502.89 257
12503.95 238
12505.00 258
12506.06 259
12507.12 257
12508.17 254
12509.23 257
12510.28 272
12511.34 251
12512.40 219
12513.45 217
12514.51 272
12515.57 229
12516.62 240
12517.68 216
12518.74 241
12519.79 240
12520.85 261
12521.91 248
12522.96 203
12524.02 210
12525.08 203
12526.14 180
12527.19 250
12528.25 224
12529.31 231
12530.36 210
12531.42 222
12532.48 212
12533.54 240
12534.59 227
12535.65 239
12536.71 246
12537.77 244
12538.82 242
12539.88 239
12540.94 224
12542.00 244
12543.05 295
12544.11 279
12545.17 277
12546.23 301
12547.29 328
12548.34 319
12549.40 301
12550.46 289
12551.52 294
12552.58 361
12553.64 353
12554.69 410
12555.75 397
12556.81 433
12557.87 455
12558.93 432
12559.99 423
12561.04 406
12562.10 397
12563.16 384
12564.22 352
12565.28 327
12566.34 321
12567.40 294
12568.45 261
12569.51 239
12570.57 246
12571.63 207
12572.69 249
12573.75 249
12574.81 215
12575.87 240
12576.93 263
12577.99 260
12579.05 247
12580.11 252
12581.16 212
12582.22 202
12583.28 204
12584.34 252
12585.40 238
12586.46 193
12587.52 207
12588.58 196
12589.64 210
12590.70 248
12591.76 225
12592.82 205
12593.88 220
12594.94 230
12596.00 244
12597.06 222
12598.12 211
12599.18 229
12600.24 192
12601.30 208
12602.36 220
12603.42 219
12604.48 198
12605.54 238
12606.60 224
12607.66 208
12608.72 197
12609.79 193
12610.85 197
12611.91 204
12612.97 196
12614.03 196
12615.09 199
12616.15 200
12617.21 218
12618.27 239
12619.33 259
12620.39 262
12621.45 272
12622.52 253
12623.58 236
12624.64 224
12625.70 199
12626.76 231
12627.82 206
12628.88 225
12629.95 225
12631.01 272
12632.07 237
12633.13 211
12634.19 225
12635.25 213
12636.31 207
12637.38 185
12638.44 207
12639.50 207
12640.56 209
12641.62 186
12642.69 180
12643.75 211
12644.81 170
12645.87 206
12646.93 208
12648.00 208
12649.06 214
12650.12 196
12651.18 192
12652.25 220
12653.31 201
12654.37 166
12655.43 170
12656.50 174
12657.56 170
12658.62 185
12659.68 158
12660.75 161
12661.81 173
12662.87 165
12663.94 173
12665.00 175
12666.06 147
12667.12 168
12668.19 199
12669.25 170
12670.31 153
12671.38 151
12672.44 163
12673.50 174
12674.57 168
12675.63 178
12676.69 165
12677.76 154
12678.82 170
12679.88 153
12680.95 135
12682.01 187
12683.07 195
12684.14 162
12685.20 158
12686.27 158
12687.33 169
12688.39 182
12689.46 177
12690.52 176
12691.59 183
12692.65 203
12693.71 187
12694.78 188
12695.84 174
12696.91 177
12697.97 158
12699.04 187
12700.10 166
12701.16 187
12702.23 188
12703.29 224
12704.36 210
12705.42 187
12706.49 215
12707.55 237
12708.62 180
12709.68 193
12710.75 170
12711.81 209
12712.88 205
12713.94 182
12715.01 185
12716.07 164
12717.14 176
12718.20 179
12719.27 184
12720.33 183
12721.40 180
12722.46 186
12723.53 187
12724.59 189
12725.66 183
12726.72 191
12727.79 164
12728.86 175
12729.92 174
12730.99 180
12732.05 190
12733.12 150
12734.18 168
12735.25 175
12736.32 220
12737.38 212
12738.45 187
12739.51 167
12740.58 157
12741.65 167
12742.71 180
12743.78 143
12744.85 175
12745.91 188
12746.98 161
12748.04 146
12749.11 135
12750.18 152
12751.24 190
12752.31 205
12753.38 161
12754.44 159
12755.51 173
12756.58 186
12757.64 171
12758.71 183
12759.78 179
12760.85 144
12761.91 150
12762.98 161
12764.05 168
12765.11 139
12766.18 147
12767.25 179
12768.32 188
12769.38 166
12770.45 153
12771.52 149
12772.58 172
12773.65 160
12774.72 133
12775.79 133
12776.86 145
12777.92 144
12778.99 121
12780.06 135
12781.13 154
12782.19 126
12783.26 145
12784.33 143
12785.40 172
12786.47 149
12787.53 150
12788.60 172
12789.67 172
12790.74 159
12791.81 136
12792.87 163
12793.94 147
12795.01 164
12796.08 144
12797.15 165
12798.22 185
12799.29 146
12800.35 129
12801.42 161
12802.49 155
12803.56 162
12804.63 135
12805.70 156
12806.77 159
12807.84 149
12808.90 146
12809.97 162
12811.04 170
12812.11 164
12813.18 139
12814.25 138
12815.32 139
12816.39 147
12817.46 138
12818.53 178
12819.60 172
12820.67 154
12821.74 158
12822.81 162
12823.88 174
12824.94 165
12826.01 158
12827.08 150
12828.15 176
12829.22 181
12830.29 156
12831.36 130
12832.43 157
12833.50 149
12834.57 150
12835.64 159
12836.71 142
12837.78 178
12838.85 145
12839.92 164
12840.99 143
12842.07 161
12843.14 170
12844.21 144
12845.28 153
12846.35 145
12847.42 137
12848.49 139
12849.56 128
12850.63 150
12851.70 151
12852.77 136
12853.84 148
12854.91 147
12855.98 136
12857.06 137
12858.13 153
12859.20 113
12860.27 136
12861.34 140
12862.41 137
12863.48 138
12864.55 148
12865.62 139
12866.70 138
12867.77 132
12868.84 121
12869.91 131
12870.98 138
12872.05 124
12873.13 120
12874.20 155
12875.27 132
12876.34 132
12877.41 149
12878.48 124
12879.56 140
12880.63 146
12881.70 125
12882.77 139
12883.84 135
12884.92 128
12885.99 145
12887.06 147
12888.13 153
12889.21 149
12890.28 146
12891.35 130
12892.42 138
12893.50 140
12894.57 138
12895.64 116
12896.71 133
12897.79 141
12898.86 124
12899.93 146
12901.00 132
12902.08 120
12903.15 128
12904.22 161
12905.30 135
12906.37 120
12907.44 122
12908.52 143
12909.59 114
12910.66 127
12911.73 129
12912.81 145
12913.88 183
12914.96 135
12916.03 108
12917.10 121
12918.18 145
12919.25 148
12920.32 150
12921.40 156
12922.47 135
12923.54 132
12924.62 128
12925.69 140
12926.77 139
12927.84 123
12928.91 127
12929.99 140
12931.06 120
12932.14 134
12933.21 131
12934.28 137
12935.36 134
12936.43 141
12937.51 163
12938.58 133
12939.66 145
12940.73 126
12941.80 122
12942.88 128
12943.95 165
12945.03 119
12946.10 131
12947.18 165
12948.25 169
12949.33 139
12950.40 119
12951.48 117
12952.55 132
12953.63 111
12954.70 115
12955.78 170
12956.85 129
12957.93 137
12959.00 142
12960.08 148
12961.15 135
12962.23 145
12963.30 120
12964.38 122
12965.46 107
12966.53 150
12967.61 147
12968.68 129
12969.76 134
12970.83 118
12971.91 126
12972.99 133
12974.06 140
12975.14 130
12976.21 133
12977.29 118
12978.37 134
12979.44 143
12980.52 148
12981.59 149
12982.67 153
12983.75 141
12984.82 136
12985.90 149
12986.98 168
12988.05 144
12989.13 137
12990.20 161
12991.28 177
12992.36 161
12993.43 126
12994.51 154
12995.59 143
12996.67 131
12997.74 141
12998.82 136
12999.90 146
13000.97 154
13002.05 155
13003.13 145
13004.20 146
13005.28 128
13006.36 150
13007.44 172
13008.51 161
13009.59 145
13010.67 170
13011.75 151
13012.82 147
13013.90 138
13014.98 137
13016.06 138
13017.13 150
13018.21 152
13019.29 137
13020.37 141
13021.44 168
13022.52 155
13023.60 140
13024.68 147
13025.76 149
13026.83 148
13027.91 172
13028.99 165
13030.07 160
13031.15 180
13032.23 158
13033.30 117
13034.38 151
13035.46 142
13036.54 148
13037.62 150
13038.70 173
13039.77 176
13040.85 183
13041.93 154
13043.01 168
13044.09 158
13045.17 168
13046.25 166
13047.33 155
13048.40 129
13049.48 131
13050.56 150
13051.64 202
13052.72 142
13053.80 160
13054.88 152
13055.96 186
13057.04 166
13058.12 132
13059.20 152
13060.28 154
13061.36 171
13062.44 135
13063.51 123
13064.59 139
13065.67 162
13066.75 139
13067.83 113
13068.91 132
13069.99 157
13071.07 164
13072.15 170
13073.23 166
13074.31 162
13075.39 156
13076.47 156
13077.55 147
13078.63 128
13079.71 143
13080.79 167
13081.87 153
13082.96 137
13084.04 130
13085.12 169
13086.20 180
13087.28 163
13088.36 138
13089.44 155
13090.52 116
13091.60 149
13092.68 166
13093.76 141
13094.84 135
13095.92 135
13097.00 158
13098.09 153
13099.17 141
13100.25 158
13101.33 138
13102.41 131
13103.49 123
13104.57 116
13105.65 134
13106.74 148
13107.82 140
13108.90 109
13109.98 128
13111.06 125
13112.14 146
13113.22 136
13114.31 129
13115.39 148
13116.47 150
13117.55 131
13118.63 138
13119.72 139
13120.80 127
13121.88 131
13122.96 135
13124.04 146
13125.13 142
13126.21 171
13127.29 132
13128.37 136
13129.45 172
13130.54 145
13131.62 127
13132.70 125
13133.78 151
13134.87 157
13135.95 136
13137.03 161
13138.11 149
13139.20 147
13140.28 147
13141.36 136
13142.45 128
13143.53 135
13144.61 146
13145.69 127
13146.78 139
13147.86 130
13148.94 132
13150.03 139
13151.11 114
13152.19 136
13153.28 160
13154.36 143
13155.44 146
13156.53 150
13157.61 131
13158.69 134
13159.78 127
13160.86 146
13161.94 155
13163.03 156
13164.11 131
13165.20 149
13166.28 137
13167.36 133
13168.45 136
13169.53 156
13170.62 146
13171.70 151
13172.78 157
13173.87 148
13174.95 163
13176.04 138
13177.12 140
13178.21 139
13179.29 116
13180.37 151
13181.46 148
13182.54 117
13183.63 140
13184.71 144
13185.80 141
13186.88 150
13187.97 146
13189.05 176
13190.14 163
13191.22 163
13192.31 140
13193.39 137
13194.48 151
13195.56 148
13196.65 150
13197.73 146
13198.82 149
13199.90 138
13200.99 148
13202.07 140
13203.16 158
13204.24 169
13205.33 148
13206.41 138
13207.50 143
13208.58 116
13209.67 137
13210.76 164
13211.84 136
13212.93 137
13214.01 153
13215.10 143
13216.19 164
13217.27 136
13218.36 152
13219.44 135
13220.53 167
13221.62 142
13222.70 147
13223.79 144
13224.87 155
13225.96 169
13227.05 176
13228.13 143
13229.22 154
13230.31 174
13231.39 180
13232.48 176
13233.57 168
13234.65 174
13235.74 155
13236.83 180
13237.91 181
13239.00 149
13240.09 170
13241.17 178
13242.26 158
13243.35 169
13244.43 153
13245.52 161
13246.61 158
13247.70 154
13248.78 158
13249.87 148
13250.96 167
13252.05 163
13253.13 197
13254.22 199
13255.31 176
13256.39 160
13257.48 164
13258.57 202
13259.66 176
13260.75 151
13261.83 182
13262.92 181
13264.01 211
13265.10 171
13266.19 178
13267.27 176
13268.36 193
13269.45 206
13270.54 224
13271.63 200
13272.71 201
13273.80 185
13274.89 201
13275.98 191
13277.07 188
13278.16 186
13279.24 208
13280.33 187
13281.42 165
13282.51 162
13283.60 215
13284.69 247
13285.78 196
13286.86 211
13287.95 215
13289.04 211
13290.13 211
13291.22 231
13292.31 232
13293.40 230
13294.49 175
13295.58 218
13296.67 254
13297.76 239
13298.84 244
13299.93 242
13301.02 229
13302.11 242
13303.20 268
13304.29 267
13305.38 257
13306.47 282
13307.56 262
13308.65 274
13309.74 284
13310.83 274
13311.92 260
13313.01 271
13314.10 244
13315.19 259
13316.28 247
13317.37 238
13318.46 244
13319.55 260
13320.64 260
13321.73 248
13322.82 241
13323.91 246
13325.00 237
13326.09 256
13327.18 287
13328.27 234
13329.36 234
13330.45 230
13331.54 209
13332.64 223
13333.73 249
13334.82 266
13335.91 264
13337.00 243
13338.09 247
13339.18 250
13340.27 212
13341.36 275
13342.45 274
13343.54 234
13344.64 244
13345.73 254
13346.82 260
13347.91 269
13349.00 276
13350.09 258
13351.18 293
13352.28 273
13353.37 269
13354.46 256
13355.55 294
13356.64 271
13357.73 297
13358.83 282
13359.92 276
13361.01 330
13362.10 311
13363.19 309
13364.29 318
13365.38 346
13366.47 386
13367.56 354
13368.65 379
13369.75 327
13370.84 335
13371.93 355
13373.02 324
13374.12 335
13375.21 332
13376.30 298
13377.39 290
13378.49 277
13379.58 244
13380.67 250
13381.76 265
13382.86 261
13383.95 249
13385.04 246
13386.13 260
13387.23 258
13388.32 259
13389.41 257
13390.51 224
13391.60 246
13392.69 244
13393.79 243
13394.88 230
13395.97 227
13397.07 228
13398.16 261
13399.25 245
13400.35 240
13401.44 242
13402.53 197
13403.63 243
13404.72 227
13405.81 216
13406.91 207
13408.00 232
13409.10 231
13410.19 230
13411.28 225
13412.38 256
13413.47 248
13414.57 230
13415.66 206
13416.75 219
13417.85 237
13418.94 239
13420.04 270
13421.13 248
13422.22 217
13423.32 243
13424.41 251
13425.51 241
13426.60 254
13427.70 247
13428.79 239
13429.89 240
13430.98 237
13432.08 207
13433.17 234
13434.27 287
13435.36 268
13436.46 262
13437.55 265
13438.65 276
13439.74 280
13440.84 270
13441.93 294
13443.03 266
13444.12 247
13445.22 269
13446.31 248
13447.41 303
13448.50 326
13449.60 295
13450.69 325
13451.79 301
13452.89 353
13453.98 343
13455.08 303
13456.17 327
13457.27 335
13458.36 347
13459.46 345
13460.56 342
13461.65 319
13462.75 358
13463.84 345
13464.94 340
13466.04 351
13467.13 347
13468.23 339
13469.32 396
13470.42 345
13471.52 329
13472.61 380
13473.71 378
13474.81 321
13475.90 378
13477.00 382
13478.10 362
13479.19 322
13480.29 342
13481.39 368
13482.48 410
13483.58 391
13484.68 389
13485.77 424
13486.87 381
13487.97 379
13489.07 423
13490.16 429
13491.26 437
13492.36 426
13493.45 447
13494.55 452
13495.65 441
13496.75 459
13497.84 499
13498.94 578
13500.04 573
13501.14 509
13502.23 531
13503.33 596
13504.43 523
13505.53 503
13506.63 516
13507.72 542
13508.82 466
13509.92 453
13511.02 415
13512.12 399
13513.21 426
13514.31 401
13515.41 365
13516.51 397
13517.61 360
13518.70 353
13519.80 323
13520.90 304
13522.00 283
13523.10 323
13524.20 297
13525.30 296
13526.39 348
13527.49 324
13528.59 322
13529.69 301
13530.79 310
13531.89 264
13532.99 274
13534.09 327
13535.18 268
13536.28 247
13537.38 263
13538.48 268
13539.58 250
13540.68 266
13541.78 246
13542.88 226
13543.98 228
13545.08 231
13546.18 260
13547.28 221
13548.38 239
13549.48 246
13550.57 233
13551.67 239
13552.77 232
13553.87 226
13554.97 238
13556.07 230
13557.17 252
13558.27 243
13559.37 238
13560.47 265
13561.57 243
13562.67 220
13563.77 224
13564.87 208
13565.97 210
13567.07 227
13568.17 214
13569.28 198
13570.38 237
13571.48 246
13572.58 212
13573.68 177
13574.78 236
13575.88 211
13576.98 213
13578.08 198
13579.18 243
13580.28 224
13581.38 217
13582.48 216
13583.58 218
13584.69 190
13585.79 189
13586.89 194
13587.99 182
13589.09 221
13590.19 216
13591.29 221
13592.39 221
13593.49 238
13594.60 216
13595.70 220
13596.80 256
13597.90 252
13599.00 244
13600.10 232
13601.21 211
13602.31 227
13603.41 246
13604.51 205
13605.61 225
13606.71 199
13607.82 245
13608.92 247
13610.02 246
13611.12 227
13612.22 261
13613.33 257
13614.43 222
13615.53 210
13616.63 237
13617.74 263
13618.84 206
13619.94 197
13621.04 226
13622.15 216
13623.25 202
13624.35 199
13625.45 237
13626.56 232
13627.66 201
13628.76 227
13629.86 226
13630.97 228
13632.07 212
13633.17 209
13634.28 232
13635.38 237
13636.48 217
13637.59 211
13638.69 195
13639.79 208
13640.90 209
13642.00 237
13643.10 213
13644.21 219
13645.31 247
13646.41 202
13647.52 225
13648.62 213
13649.72 203
13650.83 204
13651.93 212
13653.03 197
13654.14 192
13655.24 194
13656.35 221
13657.45 230
13658.55 212
13659.66 193
13660.76 204
13661.87 213
13662.97 199
13664.07 213
13665.18 211
13666.28 229
13667.39 216
13668.49 203
13669.60 199
13670.70 229
13671.81 238
13672.91 199
13674.01 232
13675.12 225
13676.22 175
13677.33 228
13678.43 231
13679.54 183
13680.64 227
13681.75 242
13682.85 212
13683.96 208
13685.06 220
13686.17 213
13687.27 207
13688.38 231
13689.48 213
13690.59 233
13691.69 221
13692.80 200
13693.91 191
13695.01 205
13696.12 182
13697.22 193
13698.33 197
13699.43 222
13700.54 209
13701.64 208
13702.75 220
13703.86 177
13704.96 220
13706.07 209
13707.17 200
13708.28 215
13709.39 212
13710.49 236
13711.60 210
13712.70 201
13713.81 229
13714.92 275
13716.02 238
13717.13 258
13718.24 266
13719.34 247
13720.45 253
13721.56 290
13722.66 249
13723.77 231
13724.88 258
13725.98 282
13727.09 308
13728.20 304
13729.30 300
13730.41 284
13731.52 311
13732.62 304
13733.73 290
13734.84 294
13735.94 303
13737.05 319
13738.16 293
13739.27 311
13740.37 310
13741.48 329
13742.59 317
13743.70 333
13744.80 325
13745.91 332
13747.02 312
13748.13 327
13749.23 347
13750.34 347
13751.45 344
13752.56 340
13753.67 386
13754.77 380
13755.88 369
13756.99 379
13758.10 386
13759.21 421
13760.31 427
13761.42 435
13762.53 460
13763.64 477
13764.75 519
13765.85 485
13766.96 523
13768.07 597
13769.18 643
13770.29 682
13771.40 631
13772.51 661
13773.61 701
13774.72 690
13775.83 662
13776.94 725
13778.05 692
13779.16 638
13780.27 557
13781.38 553
13782.48 548
13783.59 528
13784.70 485
13785.81 421
13786.92 405
13788.03 414
13789.14 417
13790.25 431
13791.36 426
13792.47 368
13793.58 359
13794.69 388
13795.80 377
13796.91 333
13798.02 328
13799.13 329
13800.24 287
13801.35 308
13802.45 274
13803.56 306
13804.67 315
13805.78 317
13806.89 282
13808.00 296
13809.11 327
13810.22 314
13811.34 292
13812.45 290
13813.56 265
13814.67 264
13815.78 253
13816.89 242
13818.00 254
13819.11 249
13820.22 255
13821.33 295
13822.44 255
13823.55 256
13824.66 283
13825.77 295
13826.88 297
13827.99 248
13829.10 245
13830.22 208
13831.33 224
13832.44 240
13833.55 265
13834.66 269
13835.77 256
13836.88 253
13837.99 273
13839.10 235
13840.22 239
13841.33 255
13842.44 259
13843.55 261
13844.66 234
13845.77 242
13846.88 287
13848.00 303
13849.11 283
13850.22 264
13851.33 267
13852.44 279
13853.56 270
13854.67 278
13855.78 283
13856.89 267
13858.00 263
13859.12 271
13860.23 290
13861.34 272
13862.45 258
13863.56 280
13864.68 274
13865.79 269
13866.90 258
13868.01 303
13869.13 294
13870.24 290
13871.35 238
13872.46 291
13873.58 252
13874.69 278
13875.80 313
13876.91 312
13878.03 325
13879.14 305
13880.25 313
13881.37 319
13882.48 289
13883.59 306
13884.71 329
13885.82 355
13886.93 288
13888.05 342
13889.16 310
13890.27 336
13891.39 353
13892.50 367
13893.61 379
13894.73 387
13895.84 409
13896.95 364
13898.07 360
13899.18 382
13900.29 403
13901.41 338
13902.52 331
13903.64 321
13904.75 311
13905.86 298
13906.98 262
13908.09 259
13909.21 281
13910.32 269
13911.43 291
13912.55 299
13913.66 309
13914.78 240
13915.89 238
13917.01 276
13918.12 283
13919.24 267
13920.35 266
13921.46 234
13922.58 289
13923.69 268
13924.81 254
13925.92 291
13927.04 259
13928.15 269
13929.27 269
13930.38 280
13931.50 228
13932.61 226
13933.73 248
13934.84 280
13935.96 269
13937.07 248
13938.19 294
13939.30 258
13940.42 247
13941.54 264
13942.65 321
13943.77 275
13944.88 262
13946.00 255
13947.11 258
13948.23 232
13949.34 258
13950.46 260
13951.58 272
13952.69 223
13953.81 208
13954.92 221
13956.04 249
13957.16 238
13958.27 237
13959.39 245
13960.50 225
13961.62 271
13962.74 225
13963.85 232
13964.97 230
13966.09 248
13967.20 212
13968.32 237
13969.44 239
13970.55 260
13971.67 241
13972.79 205
13973.90 225
13975.02 225
13976.14 262
13977.25 230
13978.37 215
13979.49 223
13980.60 224
13981.72 241
13982.84 226
13983.95 221
13985.07 209
13986.19 242
13987.31 237
13988.42 226
13989.54 244
13990.66 216
13991.78 200
13992.89 206
13994.01 211
13995.13 216
13996.25 238
13997.36 247
13998.48 208
13999.60 203
14000.72 215
14001.83 249
14002.95 253
14004.07 236
14005.19 239
14006.31 239
14007.42 246
14008.54 237
14009.66 220
14010.78 197
14011.90 215
14013.02 238
14014.13 217
14015.25 214
14016.37 259
14017.49 244
14018.61 219
14019.73 226
14020.84 237
14021.96 228
14023.08 248
14024.20 221
14025.32 217
14026.44 250
14027.56 259
14028.68 241
14029.80 249
14030.91 248
14032.03 257
14033.15 268
14034.27 249
14035.39 264
14036.51 258
14037.63 250
14038.75 283
14039.87 258
14040.99 257
14042.11 258
14043.23 260
14044.35 266
14045.47 241
14046.58 246
14047.70 253
14048.82 284
14049.94 258
14051.06 285
14052.18 333
14053.30 302
14054.42 330
14055.54 316
14056.66 268
14057.78 307
14058.90 283
14060.02 276
14061.14 273
14062.26 303
14063.38 325
14064.51 333
14065.63 334
14066.75 327
14067.87 328
14068.99 333
14070.11 346
14071.23 344
14072.35 349
14073.47 334
14074.59 331
14075.71 383
14076.83 393
14077.95 417
14079.07 396
14080.19 404
14081.32 445
14082.44 474
14083.56 452
14084.68 469
14085.80 494
14086.92 468
14088.04 477
14089.16 501
14090.29 530
14091.41 583
14092.53 564
14093.65 566
14094.77 609
14095.89 618
14097.01 610
14098.14 626
14099.26 652
14100.38 624
14101.50 607
14102.62 607
14103.75 598
14104.87 533
14105.99 503
14107.11 473
14108.23 443
14109.36 450
14110.48 454
14111.60 399
14112.72 360
14113.84 358
14114.97 349
14116.09 352
14117.21 347
14118.33 324
14119.46 347
14120.58 368
14121.70 325
14122.82 309
14123.95 282
14125.07 319
14126.19 296
14127.32 295
14128.44 306
14129.56 265
14130.68 308
14131.81 308
14132.93 307
14134.05 288
14135.18 290
14136.30 296
14137.42 288
14138.55 302
14139.67 294
14140.79 264
14141.92 320
14143.04 281
14144.16 280
14145.29 259
14146.41 280
14147.54 267
14148.66 252
14149.78 247
14150.91 278
14152.03 270
14153.15 298
14154.28 240
14155.40 244
14156.53 239
14157.65 277
14158.77 266
14159.90 252
14161.02 262
14162.15 266
14163.27 303
14164.40 261
14165.52 228
14166.64 244
14167.77 259
14168.89 250
14170.02 227
14171.14 220
14172.27 241
14173.39 244
14174.52 242
14175.64 247
14176.77 241
14177.89 279
14179.02 261
14180.14 233
14181.27 223
14182.39 272
14183.52 282
14184.64 275
14185.77 260
14186.89 270
14188.02 272
14189.14 218
14190.27 233
14191.39 263
14192.52 230
14193.64 207
14194.77 247
14195.90 231
14197.02 259
14198.15 268
14199.27 255
14200.40 242
14201.52 221
14202.65 254
14203.78 237
14204.90 222
14206.03 221
14207.15 240
14208.28 257
14209.41 234
14210.53 228
14211.66 243
14212.78 247
14213.91 224
14215.04 206
14216.16 212
14217.29 222
14218.42 193
14219.54 208
14220.67 185
14221.80 231
14222.92 250
14224.05 215
14225.18 199
14226.30 197
14227.43 222
14228.56 200
14229.68 203
14230.81 206
14231.94 196
14233.06 218
14234.19 204
14235.32 177
14236.45 170
14237.57 196
14238.70 214
14239.83 212
14240.96 203
14242.08 217
14243.21 219
14244.34 204
14245.47 214
14246.59 220
14247.72 181
14248.85 198
14249.98 192
14251.10 197
14252.23 195
14253.36 230
14254.49 215
14255.62 199
14256.74 184
14257.87 173
14259.00 191
14260.13 191
14261.26 189
14262.38 197
14263.51 220
14264.64 206
14265.77 204
14266.90 228
14268.03 224
14269.15 183
14270.28 161
14271.41 200
14272.54 217
14273.67 195
14274.80 197
14275.93 182
14277.06 198
14278.18 193
14279.31 187
14280.44 205
14281.57 180
14282.70 189
14283.83 218
14284.96 188
14286.09 174
14287.22 179
14288.35 181
14289.48 178
14290.60 208
14291.73 153
14292.86 167
14293.99 177
14295.12 166
14296.25 143
14297.38 174
14298.51 139
14299.64 179
14300.77 161
14301.90 169
14303.03 181
14304.16 131
14305.29 172
14306.42 157
14307.55 150
14308.68 169
14309.81 154
14310.94 171
14312.07 183
14313.20 190
14314.33 176
14315.46 167
14316.59 173
14317.72 171
14318.85 160
14319.98 151
14321.11 162
14322.24 136
14323.38 146
14324.51 149
14325.64 169
14326.77 150
14327.90 139
14329.03 144
14330.16 153
14331.29 135
14332.42 150
14333.55 144
14334.68 160
14335.82 150
14336.95 161
14338.08 160
14339.21 149
14340.34 145
14341.47 123
14342.60 142
14343.73 153
14344.87 145
14346.00 176
14347.13 167
14348.26 169
14349.39 185
14350.52 157
14351.66 150
14352.79 143
14353.92 135
14355.05 143
14356.18 150
14357.32 154
14358.45 156
14359.58 142
14360.71 159
14361.84 161
14362.98 146
14364.11 146
14365.24 165
14366.37 146
14367.51 156
14368.64 149
14369.77 131
14370.90 143
14372.04 134
14373.17 127
14374.30 141
14375.43 137
14376.57 130
14377.70 148
14378.83 152
14379.97 154
14381.10 157
14382.23 143
14383.36 153
14384.50 150
14385.63 136
14386.76 159
14387.90 131
14389.03 150
14390.16 159
14391.30 137
14392.43 127
14393.56 147
14394.70 138
14395.83 131
14396.96 137
14398.10 147
14399.23 113
14400.37 127
14401.50 143
14402.63 153
14403.77 130
14404.90 140
14406.03 127
14407.17 148
14408.30 136
14409.44 149
14410.57 137
14411.70 132
14412.84 136
14413.97 155
14415.11 116
14416.24 159
14417.38 114
14418.51 103
14419.64 141
14420.78 105
14421.91 116
14423.05 131
14424.18 132
14425.32 159
14426.45 129
14427.59 137
14428.72 147
14429.86 116
14430.99 125
14432.13 145
14433.26 143
14434.40 146
14435.53 157
14436.67 156
14437.80 156
14438.94 155
14440.07 125
14441.21 132
14442.34 154
14443.48 157
14444.61 139
14445.75 122
14446.89 141
14448.02 134
14449.16 118
14450.29 126
14451.43 154
14452.56 149
14453.70 152
14454.84 139
14455.97 126
14457.11 141
14458.24 158
14459.38 173
14460.52 134
14461.65 143
14462.79 134
14463.92 145
14465.06 145
14466.20 130
14467.33 129
14468.47 164
14469.61 131
14470.74 124
14471.88 118
14473.02 161
14474.15 165
14475.29 143
14476.43 136
14477.56 138
14478.70 138
14479.84 119
14480.97 127
14482.11 131
14483.25 128
14484.38 156
14485.52 155
14486.66 157
14487.79 128
14488.93 125
14490.07 155
14491.21 152
14492.34 139
14493.48 146
14494.62 147
14495.76 144
14496.89 160
14498.03 152
14499.17 124
14500.31 123
14501.44 148
14502.58 168
14503.72 149
14504.86 154
14506.00 134
14507.13 151
14508.27 174
14509.41 165
14510.55 164
14511.69 158
14512.82 179
14513.96 181
14515.10 190
14516.24 175
14517.38 161
14518.51 212
14519.65 154
14520.79 168
14521.93 164
14523.07 173
14524.21 164
14525.35 178
14526.48 208
14527.62 176
14528.76 179
14529.90 149
14531.04 135
14532.18 157
14533.32 149
14534.46 160
14535.60 150
14536.73 156
14537.87 152
14539.01 128
14540.15 128
14541.29 151
14542.43 145
14543.57 137
14544.71 149
14545.85 143
14546.99 150
14548.13 167
14549.27 140
14550.41 149
14551.55 143
14552.69 141
14553.83 155
14554.97 164
14556.11 147
14557.25 152
14558.39 161
14559.53 154
14560.67 164
14561.81 160
14562.95 148
14564.09 156
14565.23 156
14566.37 142
14567.51 142
14568.65 136
14569.79 144
14570.93 149
14572.07 148
14573.21 188
14574.35 159
14575.49 156
14576.63 160
14577.77 178
14578.91 183
14580.05 184
14581.19 186
14582.33 159
14583.48 174
14584.62 144
14585.76 144
14586.90 172
14588.04 157
14589.18 180
14590.32 170
14591.46 165
14592.60 151
14593.75 162
14594.89 162
14596.03 155
14597.17 163
14598.31 168
14599.45 155
14600.59 190
14601.74 245
14602.88 204
14604.02 175
14605.16 206
14606.30 211
14607.44 193
14608.59 184
14609.73 185
14610.87 207
14612.01 205
14613.15 200
14614.30 211
14615.44 210
14616.58 195
14617.72 190
14618.87 198
14620.01 193
14621.15 218
14622.29 228
14623.44 239
14624.58 227
14625.72 229
14626.86 252
14628.01 245
14629.15 274
14630.29 272
14631.43 249
14632.58 273
14633.72 286
14634.86 287
14636.01 220
14637.15 238
14638.29 269
14639.44 264
14640.58 246
14641.72 226
14642.86 224
14644.01 225
14645.15 247
14646.29 207
14647.44 208
14648.58 201
14649.73 204
14650.87 173
14652.01 167
14653.16 170
14654.30 191
14655.44 176
14656.59 183
14657.73 165
14658.87 152
14660.02 177
14661.16 157
14662.31 146
14663.45 170
14664.59 145
14665.74 150
14666.88 163
14668.03 182
14669.17 153
14670.32 157
14671.46 157
14672.60 156
14673.75 177
14674.89 158
14676.04 153
14677.18 154
14678.33 166
14679.47 169
14680.62 132
14681.76 148
14682.91 134
14684.05 138
14685.20 132
14686.34 136
14687.49 136
14688.63 129
14689.78 142
14690.92 135
14692.07 145
14693.21 130
14694.36 136
14695.50 132
14696.65 140
14697.79 125
14698.94 165
14700.08 158
14701.23 156
14702.38 135
14703.52 138
14704.67 131
14705.81 123
14706.96 126
14708.10 126
14709.25 141
14710.40 133
14711.54 122
14712.69 132
14713.83 123
14714.98 123
14716.13 153
14717.27 141
14718.42 121
14719.56 121
14720.71 140
14721.86 131
14723.00 147
14724.15 148
14725.30 148
14726.44 168
14727.59 140
14728.74 114
14729.88 110
14731.03 134
14732.18 140
14733.32 126
14734.47 148
14735.62 120
14736.76 119
14737.91 105
14739.06 105
14740.20 137
14741.35 147
14742.50 149
14743.65 115
14744.79 107
14745.94 140
14747.09 115
14748.23 109
14749.38 108
14750.53 93
14751.68 135
14752.82 163
14753.97 125
14755.12 110
14756.27 147
14757.42 134
14758.56 94
14759.71 98
14760.86 104
14762.01 141
14763.15 130
14764.30 123
14765.45 114
14766.60 118
14767.75 147
14768.90 135
14770.04 136
14771.19 137
14772.34 128
14773.49 115
14774.64 110
14775.79 105
14776.93 111
14778.08 129
14779.23 126
14780.38 123
14781.53 116
14782.68 126
14783.83 120
14784.97 131
14786.12 115
14787.27 115
14788.42 127
14789.57 115
14790.72 117
14791.87 118
14793.02 123
14794.17 126
14795.32 107
14796.46 99
14797.61 100
14798.76 129
14799.91 122
14801.06 105
14802.21 115
14803.36 121
14804.51 144
14805.66 113
14806.81 125
14807.96 136
14809.11 105
14810.26 122
14811.41 95
14812.56 89
14813.71 110
14814.86 119
14816.01 99
14817.16 116
14818.31 98
14819.46 97
14820.61 110
14821.76 113
14822.91 110
14824.06 97
14825.21 96
14826.36 82
14827.51 102
14828.66 105
14829.81 92
14830.96 106
14832.11 126
14833.26 114
14834.42 105
14835.57 110
14836.72 92
14837.87 89
14839.02 102
14840.17 110
14841.32 95
14842.47 91
14843.62 120
14844.77 118
14845.92 113
14847.08 98
14848.23 123
14849.38 120
14850.53 105
14851.68 107
14852.83 83
14853.98 108
14855.14 114
14856.29 125
14857.44 95
14858.59 92
14859.74 119
14860.89 107
14862.05 107
14863.20 103
14864.35 95
14865.50 138
14866.65 109
14867.81 84
14868.96 105
14870.11 97
14871.26 120
14872.41 109
14873.57 100
14874.72 114
14875.87 107
14877.02 122
14878.18 119
14879.33 105
14880.48 87
14881.63 108
14882.79 105
14883.94 116
14885.09 113
14886.24 120
14887.40 126
14888.55 128
14889.70 89
14890.86 93
14892.01 81
14893.16 94
14894.31 104
14895.47 114
14896.62 130
14897.77 121
14898.93 113
14900.08 109
14901.23 112
14902.39 88
14903.54 99
14904.69 83
14905.85 106
14907.00 118
14908.16 118
14909.31 105
14910.46 119
14911.62 127
14912.77 107
14913.92 119
14915.08 110
14916.23 107
14917.39 111
14918.54 118
14919.69 109
14920.85 120
14922.00 135
14923.16 116
14924.31 95
14925.46 100
14926.62 136
14927.77 128
14928.93 117
14930.08 122
14931.24 122
14932.39 109
14933.55 125
14934.70 126
14935.85 119
14937.01 117
14938.16 129
14939.32 104
14940.47 121
14941.63 108
14942.78 120
14943.94 136
14945.09 124
14946.25 97
14947.40 113
14948.56 117
14949.71 123
14950.87 124
14952.03 119
14953.18 146
14954.34 126
14955.49 156
14956.65 156
14957.80 144
14958.96 140
14960.11 145
14961.27 141
14962.42 119
14963.58 127
14964.74 137
14965.89 175
14967.05 141
14968.20 117
14969.36 130
14970.52 143
14971.67 135
14972.83 132
14973.98 115
14975.14 138
14976.30 159
14977.45 130
14978.61 141
14979.77 115
14980.92 116
14982.08 99
14983.24 116
14984.39 123
14985.55 112
14986.70 101
14987.86 123
14989.02 113
14990.18 111
14991.33 129
14992.49 130
14993.65 113
14994.80 108
14995.96 113
14997.12 112
14998.27 90
14999.43 119
15000.59 121
15001.75 109
15002.90 97
15004.06 99
15005.22 101
15006.37 87
15007.53 106
15008.69 122
15009.85 116
15011.00 115
15012.16 111
15013.32 103
15014.48 82
15015.64 82
15016.79 98
15017.95 98
15019.11 97
15020.27 112
15021.43 99
15022.58 100
15023.74 88
15024.90 106
15026.06 92
15027.22 96
15028.37 106
15029.53 93
15030.69 82
15031.85 103
15033.01 95
15034.17 92
15035.32 79
15036.48 106
15037.64 108
15038.80 106
15039.96 107
15041.12 114
15042.28 100
15043.44 98
15044.59 91
15045.75 88
15046.91 100
15048.07 86
15049.23 105
15050.39 107
15051.55 84
15052.71 77
15053.87 103
15055.03 108
15056.19 103
15057.35 107
15058.50 109
15059.66 84
15060.82 110
15061.98 112
15063.14 99
15064.30 99
15065.46 87
15066.62 101
15067.78 97
15068.94 113
15070.10 111
15071.26 107
15072.42 101
15073.58 115
15074.74 80
15075.90 87
15077.06 75
15078.22 100
15079.38 90
15080.54 84
15081.70 87
15082.86 80
15084.02 81
15085.18 93
15086.34 78
15087.50 72
15088.67 95
15089.83 95
15090.99 110
15092.15 102
15093.31 99
15094.47 90
15095.63 78
15096.79 86
15097.95 89
15099.11 111
15100.27 88
15101.43 94
15102.60 97
15103.76 76
15104.92 104
15106.08 103
15107.24 89
15108.40 77
15109.56 98
15110.72 113
15111.89 100
15113.05 100
15114.21 104
15115.37 84
15116.53 107
15117.69 108
15118.86 95
15120.02 86
15121.18 98
15122.34 94
15123.50 98
15124.67 93
15125.83 111
15126.99 78
15128.15 98
15129.31 83
15130.48 104
15131.64 87
15132.80 114
15133.96 96
15135.13 89
15136.29 95
15137.45 88
15138.61 107
15139.78 110
15140.94 115
15142.10 94
15143.26 120
15144.43 111
15145.59 89
15146.75 84
15147.91 95
15149.08 97
15150.24 89
15151.40 90
15152.57 101
15153.73 121
15154.89 124
15156.06 114
15157.22 94
15158.38 91
15159.55 104
15160.71 94
15161.87 94
15163.04 98
15164.20 95
15165.36 102
15166.53 98
15167.69 79
15168.85 93
15170.02 103
15171.18 101
15172.35 106
15173.51 96
15174.67 109
15175.84 117
15177.00 89
15178.17 93
15179.33 125
15180.49 99
15181.66 105
15182.82 113
15183.99 90
15185.15 87
15186.31 96
15187.48 87
15188.64 77
15189.81 103
15190.97 97
15192.14 130
15193.30 106
15194.47 107
15195.63 133
15196.80 95
15197.96 103
15199.13 111
15200.29 128
15201.46 95
15202.62 81
15203.79 94
15204.95 105
15206.12 92
15207.28 101
15208.45 128
15209.61 110
15210.78 110
15211.94 108
15213.11 98
15214.27 109
15215.44 108
15216.60 118
15217.77 97
15218.93 100
15220.10 123
15221.27 117
15222.43 129
15223.60 98
15224.76 93
15225.93 122
15227.10 132
15228.26 139
15229.43 112
15230.59 134
15231.76 134
15232.93 125
15234.09 95
15235.26 118
15236.42 130
15237.59 133
15238.76 136
15239.92 156
15241.09 120
15242.26 126
15243.42 118
15244.59 111
15245.76 95
15246.92 109
15248.09 106
15249.26 98
15250.42 100
15251.59 81
15252.76 98
15253.92 116
15255.09 106
15256.26 90
15257.43 76
15258.59 98
15259.76 112
15260.93 111
15262.09 78
15263.26 103
15264.43 105
15265.60 95
15266.76 103
15267.93 81
15269.10 99
15270.27 107
15271.43 110
15272.60 92
15273.77 100
15274.94 102
15276.10 90
15277.27 96
15278.44 84
15279.61 102
15280.78 76
15281.94 96
15283.11 101
15284.28 92
15285.45 87
15286.62 88
15287.79 103
15288.95 85
15290.12 70
15291.29 103
15292.46 102
15293.63 87
15294.80 88
15295.96 79
15297.13 104
15298.30 112
15299.47 101
15300.64 79
15301.81 77
15302.98 98
15304.15 81
15305.31 108
15306.48 76
15307.65 90
15308.82 113
15309.99 102
15311.16 115
15312.33 109
15313.50 101
15314.67 112
15315.84 97
15317.01 106
15318.18 101
15319.34 111
15320.51 97
15321.68 97
15322.85 91
15324.02 72
15325.19 100
15326.36 96
15327.53 111
15328.70 105
15329.87 100
15331.04 98
15332.21 110
15333.38 112
15334.55 85
15335.72 85
15336.89 91
15338.06 101
15339.23 82
15340.40 101
15341.57 86
15342.74 105
15343.91 85
15345.08 98
15346.26 100
15347.43 87
15348.60 102
15349.77 91
15350.94 106
15352.11 110
15353.28 86
15354.45 89
15355.62 88
15356.79 97
15357.96 87
15359.13 85
15360.30 114
15361.48 89
15362.65 91
15363.82 89
15364.99 87
15366.16 82
15367.33 94
15368.50 84
15369.67 95
15370.85 88
15372.02 92
15373.19 98
15374.36 94
15375.53 91
15376.70 97
15377.88 110
15379.05 93
15380.22 80
15381.39 84
15382.56 108
15383.73 100
15384.91 108
15386.08 102
15387.25 106
15388.42 80
15389.59 103
15390.77 96
15391.94 114
15393.11 118
15394.28 114
15395.46 83
15396.63 101
15397.80 92
15398.97 102
15400.15 87
15401.32 106
15402.49 88
15403.66 99
15404.84 90
15406.01 84
15407.18 89
15408.36 91
15409.53 74
15410.70 80
15411.87 100
15413.05 74
15414.22 81
15415.39 87
15416.57 93
15417.74 77
15418.91 95
15420.09 116
15421.26 102
15422.43 90
15423.61 87
15424.78 67
15425.95 95
15427.13 82
15428.30 78
15429.47 90
15430.65 87
15431.82 91
15433.00 83
15434.17 84
15435.34 76
15436.52 83
15437.69 99
15438.87 83
15440.04 75
15441.21 91
15442.39 100
15443.56 81
15444.74 90
15445.91 73
15447.09 86
15448.26 88
15449.43 98
15450.61 107
15451.78 109
15452.96 89
15454.13 94
15455.31 114
15456.48 77
15457.66 68
15458.83 63
15460.01 74
15461.18 75
15462.36 87
15463.53 80
15464.71 68
15465.88 97
15467.06 94
15468.23 85
15469.41 86
15470.58 85
15471.76 94
15472.93 92
15474.11 76
15475.28 64
15476.46 79
15477.63 103
15478.81 71
15479.99 78
15481.16 95
15482.34 89
15483.51 93
15484.69 74
15485.86 95
15487.04 88
15488.22 71
15489.39 86
15490.57 97
15491.74 79
15492.92 94
15494.10 96
15495.27 89
15496.45 94
15497.62 69
15498.80 76
15499.98 84
15501.15 81
15502.33 80
15503.51 104
15504.68 104
15505.86 89
15507.04 75
15508.21 84
15509.39 89
15510.57 89
15511.74 89
15512.92 73
15514.10 87
15515.27 95
15516.45 102
15517.63 91
15518.81 97
15519.98 77
15521.16 85
15522.34 85
15523.51 86
15524.69 90
15525.87 83
15527.05 106
15528.22 90
15529.40 88
15530.58 77
15531.76 108
15532.93 70
15534.11 76
15535.29 75
15536.47 84
15537.64 84
15538.82 101
15540.00 92
15541.18 96
15542.36 104
15543.53 88
15544.71 84
15545.89 95
15547.07 84
15548.25 64
15549.43 92
15550.60 87
15551.78 66
15552.96 92
15554.14 88
15555.32 106
15556.50 90
15557.67 88
15558.85 95
15560.03 81
15561.21 79
15562.39 96
15563.57 90
15564.75 100
15565.93 111
15567.10 83
15568.28 85
15569.46 110
15570.64 89
15571.82 98
15573.00 98
15574.18 78
15575.36 102
15576.54 80
15577.72 100
15578.90 89
15580.08 96
15581.26 107
15582.43 103
15583.61 132
15584.79 116
15585.97 115
15587.15 104
15588.33 104
15589.51 101
15590.69 94
15591.87 94
15593.05 134
15594.23 120
15595.41 96
15596.59 103
15597.77 100
15598.95 126
15600.13 119
15601.31 120
15602.49 124
15603.67 122
15604.85 97
15606.03 89
15607.21 118
15608.40 107
15609.58 132
15610.76 139
15611.94 95
15613.12 110
15614.30 134
15615.48 105
15616.66 114
15617.84 118
15619.02 113
15620.20 128
15621.38 123
15622.56 122
15623.75 109
15624.93 115
15626.11 153
15627.29 130
15628.47 142
15629.65 133
15630.83 149
15632.01 138
15633.20 129
15634.38 134
15635.56 139
15636.74 146
15637.92 150
15639.10 149
15640.29 127
15641.47 129
15642.65 124
15643.83 147
15645.01 147
15646.19 153
15647.38 162
15648.56 183
15649.74 157
15650.92 150
15652.10 167
15653.29 173
15654.47 155
15655.65 157
15656.83 189
15658.02 181
15659.20 140
15660.38 156
15661.56 147
15662.75 162
15663.93 170
15665.11 163
15666.29 143
15667.48 133
15668.66 141
15669.84 149
15671.03 147
15672.21 138
15673.39 168
15674.57 139
15675.76 144
15676.94 140
15678.12 149
15679.31 130
15680.49 122
15681.67 151
15682.86 159
15684.04 146
15685.22 131
15686.41 143
15687.59 147
15688.77 156
15689.96 147
15691.14 145
15692.32 137
15693.51 156
15694.69 146
15695.88 162
15697.06 150
15698.24 116
15699.43 155
15700.61 151
15701.80 148
15702.98 157
15704.16 141
15705.35 143
15706.53 167
15707.72 186
15708.90 178
15710.09 162
15711.27 179
15712.45 184
15713.64 166
15714.82 179
15716.01 178
15717.19 166
15718.38 164
15719.56 159
15720.75 162
15721.93 172
15723.12 139
15724.30 137
15725.49 142
15726.67 168
15727.86 188
15729.04 183
15730.23 167
15731.41 134
15732.60 140
15733.78 169
15734.97 187
15736.15 150
15737.34 143
15738.52 184
15739.71 184
15740.89 181
15742.08 164
15743.27 137
15744.45 172
15745.64 192
15746.82 204
15748.01 187
15749.19 200
15750.38 238
15751.57 213
15752.75 187
15753.94 192
15755.12 203
15756.31 180
15757.50 196
15758.68 174
15759.87 199
15761.05 171
15762.24 170
15763.43 162
15764.61 160
15765.80 178
15766.99 149
15768.17 131
15769.36 141
15770.55 146
15771.73 165
15772.92 155
15774.11 143
15775.29 171
15776.48 143
15777.67 136
15778.85 159
15780.04 137
15781.23 155
15782.42 171
15783.60 151
15784.79 151
15785.98 132
15787.16 134
15788.35 163
15789.54 134
15790.73 144
15791.91 147
15793.10 149
15794.29 170
15795.48 163
15796.66 161
15797.85 132
15799.04 131
15800.23 126
15801.41 118
15802.60 114
15803.79 125
15804.98 110
15806.17 97
15807.35 119
15808.54 118
15809.73 125
15810.92 107
15812.11 121
15813.30 137
15814.48 134
15815.67 119
15816.86 138
15818.05 118
15819.24 119
15820.43 149
15821.61 134
15822.80 130
15823.99 108
15825.18 95
15826.37 95
15827.56 103
15828.75 134
15829.94 124
15831.12 119
15832.31 125
15833.50 128
15834.69 102
15835.88 99
15837.07 98
15838.26 134
15839.45 129
15840.64 113
15841.83 104
15843.02 102
15844.21 125
15845.39 124
15846.58 130
15847.77 121
15848.96 95
15850.15 103
15851.34 127
15852.53 114
15853.72 117
15854.91 119
15856.10 137
15857.29 136
15858.48 120
15859.67 110
15860.86 133
15862.05 145
15863.24 136
15864.43 105
15865.62 118
15866.81 149
15868.00 110
15869.19 147
15870.38 122
15871.57 116
15872.76 135
15873.96 120
15875.15 118
15876.34 120
15877.53 126
15878.72 117
15879.91 136
15881.10 107
15882.29 125
15883.48 140
15884.67 120
15885.86 118
15887.05 113
15888.25 125
15889.44 129
15890.63 151
15891.82 138
15893.01 120
15894.20 149
15895.39 130
15896.58 142
15897.78 155
15898.97 162
15900.16 123
15901.35 135
15902.54 132
15903.73 125
15904.92 139
15906.12 110
15907.31 128
15908.50 139
15909.69 143
15910.88 145
15912.08 144
15913.27 132
15914.46 155
15915.65 136
15916.84 150
15918.04 159
15919.23 145
15920.42 141
15921.61 177
15922.81 147
15924.00 131
15925.19 122
15926.38 139
15927.58 176
15928.77 164
15929.96 154
15931.15 152
15932.35 151
15933.54 134
15934.73 147
15935.92 134
15937.12 136
15938.31 138
15939.50 114
15940.70 124
15941.89 133
15943.08 124
15944.28 149
15945.47 135
15946.66 150
15947.86 109
15949.05 117
15950.24 124
15951.44 131
15952.63 104
15953.82 98
15955.02 110
15956.21 122
15957.40 114
15958.60 134
15959.79 123
15960.99 113
15962.18 119
15963.37 106
15964.57 122
15965.76 112
15966.96 120
15968.15 144
15969.34 88
15970.54 101
15971.73 106
15972.93 110
15974.12 125
15975.31 110
15976.51 82
15977.70 116
15978.90 132
15980.09 126
15981.29 106
15982.48 113
15983.68 111
15984.87 94
15986.07 92
15987.26 78
15988.46 117
15989.65 91
15990.85 116
15992.04 86
15993.24 113
15994.43 94
15995.63 96
15996.82 93
15998.02 106
15999.21 89
16000.41 95
16001.60 75
16002.80 104
16003.99 111
16005.19 82
16006.38 107
16007.58 103
16008.77 81
16009.97 70
16011.17 99
16012.36 101
16013.56 97
16014.75 106
16015.95 86
16017.14 97
16018.34 117
16019.54 83
16020.73 96
16021.93 108
16023.13 105
16024.32 109
16025.52 82
16026.71 89
16027.91 98
16029.11 87
16030.30 80
16031.50 93
16032.70 87
16033.89 103
16035.09 101
16036.29 73
16037.48 94
16038.68 89
16039.88 100
16041.07 82
16042.27 106
16043.47 78
16044.66 87
16045.86 81
16047.06 97
16048.25 94
16049.45 86
16050.65 92
16051.85 103
16053.04 85
16054.24 93
16055.44 88
16056.64 80
16057.83 87
16059.03 73
16060.23 97
16061.43 79
16062.62 91
16063.82 95
16065.02 91
16066.22 89
16067.41 89
16068.61 88
16069.81 84
16071.01 95
16072.21 66
16073.40 60
16074.60 80
16075.80 80
16077.00 94
16078.20 105
16079.39 117
16080.59 86
16081.79 87
16082.99 87
16084.19 79
16085.39 86
16086.58 88
16087.78 93
16088.98 103
16090.18 95
16091.38 72
16092.58 70
16093.78 101
16094.98 96
16096.17 87
16097.37 84
16098.57 97
16099.77 74
16100.97 80
16102.17 89
16103.37 90
16104.57 98
16105.77 101
16106.97 86
16108.17 80
16109.36 73
16110.56 76
16111.76 87
16112.96 68
16114.16 76
16115.36 69
16116.56 72
16117.76 75
16118.96 85
16120.16 96
16121.36 94
16122.56 73
16123.76 84
16124.96 75
16126.16 78
16127.36 72
16128.56 106
16129.76 83
16130.96 110
16132.16 96
16133.36 83
16134.56 80
16135.76 101
16136.96 84
16138.16 80
16139.36 79
16140.56 73
16141.76 108
16142.97 91
16144.17 80
16145.37 61
16146.57 71
16147.77 104
16148.97 89
16150.17 92
16151.37 84
16152.57 88
16153.77 89
16154.97 59
16156.18 64
16157.38 65
16158.58 81
16159.78 84
16160.98 81
16162.18 81
16163.38 82
16164.58 81
16165.79 73
16166.99 74
16168.19 72
16169.39 91
16170.59 103
16171.79 93
16173.00 115
16174.20 99
16175.40 80
16176.60 82
16177.80 84
16179.01 93
16180.21 104
16181.41 103
16182.61 91
16183.81 100
16185.02 87
16186.22 89
16187.42 82
16188.62 91
16189.82 100
16191.03 122
16192.23 89
16193.43 85
16194.63 86
16195.84 89
16197.04 83
16198.24 68
16199.45 84
16200.65 86
16201.85 108
16203.05 94
16204.26 82
16205.46 77
16206.66 85
16207.87 100
16209.07 83
16210.27 81
16211.48 105
16212.68 107
16213.88 90
16215.08 87
16216.29 69
16217.49 95
16218.70 93
16219.90 82
16221.10 96
16222.31 91
16223.51 88
16224.71 106
16225.92 95
16227.12 98
16228.32 92
16229.53 86
16230.73 87
16231.94 99
16233.14 95
16234.34 102
16235.55 102
16236.75 106
16237.96 96
16239.16 111
16240.36 115
16241.57 107
16242.77 98
16243.98 108
16245.18 88
16246.39 99
16247.59 128
16248.80 108
16250.00 97
16251.21 116
16252.41 109
16253.61 89
16254.82 89
16256.02 102
16257.23 137
16258.43 114
16259.64 95
16260.84 95
16262.05 102
16263.25 118
16264.46 105
16265.66 101
16266.87 107
16268.08 100
16269.28 109
16270.49 112
16271.69 106
16272.90 117
16274.10 125
16275.31 107
16276.51 129
16277.72 126
16278.92 125
16280.13 117
16281.34 112
16282.54 110
16283.75 131
16284.95 141
16286.16 135
16287.37 124
16288.57 122
16289.78 113
16290.98 121
16292.19 127
16293.40 120
16294.60 127
16295.81 128
16297.02 120
16298.22 152
16299.43 156
16300.63 152
16301.84 119
16303.05 126
16304.25 124
16305.46 149
16306.67 127
16307.87 142
16309.08 140
16310.29 122
16311.50 140
16312.70 138
16313.91 129
16315.12 126
16316.32 126
16317.53 127
16318.74 133
16319.94 114
16321.15 121
16322.36 127
16323.57 114
16324.77 97
16325.98 106
16327.19 108
16328.40 124
16329.60 92
16330.81 112
16332.02 107
16333.23 118
16334.43 122
16335.64 102
16336.85 107
16338.06 120
16339.27 109
16340.47 91
16341.68 92
16342.89 80
16344.10 83
16345.31 100
16346.51 106
16347.72 106
16348.93 88
16350.14 98
16351.35 87
16352.56 85
16353.77 69
16354.97 86
16356.18 86
16357.39 89
16358.60 82
16359.81 88
16361.02 93
16362.23 82
16363.43 91
16364.64 103
16365.85 99
16367.06 97
16368.27 100
16369.48 78
16370.69 75
16371.90 95
16373.11 97
16374.32 102
16375.53 105
16376.73 76
16377.94 92
16379.15 100
16380.36 73
16381.57 74
16382.78 74
16383.99 101
16385.20 99
16386.41 87
16387.62 82
16388.83 80
16390.04 91
16391.25 89
16392.46 106
16393.67 111
16394.88 87
16396.09 104
16397.30 113
16398.51 126
16399.72 93
16400.93 111
16402.14 99
16403.35 74
16404.56 77
16405.77 87
16406.98 74
16408.19 81
16409.40 94
16410.61 82
16411.82 87
16413.04 105
16414.25 93
16415.46 105
16416.67 88
16417.88 89
16419.09 100
16420.30 71
16421.51 103
16422.72 77
16423.93 71
16425.14 73
16426.36 94
16427.57 93
16428.78 102
16429.99 76
16431.20 73
16432.41 83
16433.62 94
16434.83 112
16436.05 98
16437.26 95
16438.47 85
16439.68 74
16440.89 98
16442.10 95
16443.32 86
16444.53 61
16445.74 85
16446.95 101
16448.16 99
16449.38 90
16450.59 81
16451.80 86
16453.01 97
16454.22 86
16455.44 115
16456.65 89
16457.86 93
16459.07 81
16460.29 59
16461.50 83
16462.71 75
16463.92 70
16465.14 70
16466.35 62
16467.56 78
16468.77 58
16469.99 75
16471.20 69
16472.41 75
16473.63 66
16474.84 69
16476.05 82
16477.26 81
16478.48 78
16479.69 78
16480.90 65
16482.12 59
16483.33 76
16484.54 82
16485.76 78
16486.97 81
16488.18 78
16489.40 67
16490.61 56
16491.82 79
16493.04 80
16494.25 87
16495.47 87
16496.68 103
16497.89 88
16499.11 90
16500.32 74
16501.53 71
16502.75 68
16503.96 95
16505.18 75
16506.39 65
16507.61 73
16508.82 77
16510.03 90
16511.25 86
16512.46 89
16513.68 86
16514.89 84
16516.11 85
16517.32 93
16518.53 83
16519.75 112
16520.96 89
16522.18 71
16523.39 100
16524.61 95
16525.82 60
16527.04 69
16528.25 60
16529.47 62
16530.68 71
16531.90 69
16533.11 70
16534.33 64
16535.54 84
16536.76 70
16537.97 73
16539.19 70
16540.40 83
16541.62 81
16542.84 75
16544.05 74
16545.27 83
16546.48 87
16547.70 77
16548.91 79
16550.13 87
16551.35 68
16552.56 77
16553.78 78
16554.99 85
16556.21 76
16557.42 72
16558.64 76
16559.86 76
16561.07 68
16562.29 57
16563.51 58
16564.72 78
16565.94 80
16567.15 102
16568.37 92
16569.59 86
16570.80 70
16572.02 81
16573.24 75
16574.45 105
16575.67 101
16576.89 73
16578.10 69
16579.32 98
16580.54 78
16581.75 73
16582.97 85
16584.19 109
16585.41 77
16586.62 81
16587.84 85
16589.06 91
16590.27 88
16591.49 80
16592.71 63
16593.93 88
16595.14 82
16596.36 69
16597.58 63
16598.80 77
16600.01 85
16601.23 70
16602.45 84
16603.67 54
16604.88 62
16606.10 73
16607.32 62
16608.54 70
16609.76 74
16610.97 81
16612.19 122
16613.41 80
16614.63 69
16615.85 61
16617.06 67
16618.28 83
16619.50 77
16620.72 65
16621.94 60
16623.16 68
16624.37 67
16625.59 63
16626.81 72
16628.03 77
16629.25 80
16630.47 67
16631.69 56
16632.90 60
16634.12 76
16635.34 73
16636.56 78
16637.78 54
16639.00 74
16640.22 86
16641.44 81
16642.66 57
16643.88 48
16645.09 66
16646.31 67
16647.53 62
16648.75 82
16649.97 85
16651.19 58
16652.41 76
16653.63 45
16654.85 56
16656.07 75
16657.29 75
16658.51 66
16659.73 66
16660.95 54
16662.17 69
16663.39 59
16664.61 83
16665.83 69
16667.05 93
16668.27 84
16669.49 94
16670.71 88
16671.93 66
16673.15 67
16674.37 76
16675.59 81
16676.81 84
16678.03 68
16679.25 72
16680.47 65
16681.69 60
16682.91 60
16684.13 80
16685.35 72
16686.58 76
16687.80 74
16689.02 87
16690.24 75
16691.46 69
16692.68 73
16693.90 79
16695.12 80
16696.34 74
16697.56 77
16698.79 67
16700.01 86
16701.23 73
16702.45 84
16703.67 72
16704.89 78
16706.11 62
16707.34 85
16708.56 79
16709.78 59
16711.00 56
16712.22 69
16713.44 64
16714.67 62
16715.89 68
16717.11 78
16718.33 93
16719.55 75
16720.78 73
16722.00 64
16723.22 71
16724.44 65
16725.66 80
16726.89 56
16728.11 56
16729.33 77
16730.55 69
16731.78 69
16733.00 57
16734.22 68
16735.44 87
16736.67 68
16737.89 64
16739.11 59
16740.33 58
16741.56 70
16742.78 96
16744.00 74
16745.22 70
16746.45 74
16747.67 75
16748.89 76
16750.12 60
16751.34 67
16752.56 87
16753.79 75
16755.01 74
16756.23 44
16757.46 59
16758.68 82
16759.90 84
16761.13 77
16762.35 65
16763.57 68
16764.80 81
16766.02 66
16767.24 97
16768.47 69
16769.69 81
16770.92 79
16772.14 73
16773.36 76
16774.59 72
16775.81 95
16777.04 88
16778.26 94
16779.48 69
16780.71 98
16781.93 70
16783.16 60
16784.38 82
16785.61 63
16786.83 74
16788.05 54
16789.28 81
16790.50 68
16791.73 68
16792.95 72
16794.18 75
16795.40 93
16796.63 53
16797.85 68
16799.08 95
16800.30 67
16801.53 89
16802.75 52
16803.98 71
16805.20 76
16806.43 92
16807.65 79
16808.88 68
16810.10 76
16811.33 73
16812.55 80
16813.78 83
16815.00 90
16816.23 87
16817.46 78
16818.68 76
16819.91 85
16821.13 80
16822.36 74
16823.58 90
16824.81 75
16826.04 85
16827.26 80
16828.49 86
16829.71 88
16830.94 83
16832.17 88
16833.39 75
16834.62 90
16835.84 102
16837.07 83
16838.30 89
16839.52 81
16840.75 81
16841.98 72
16843.20 89
16844.43 90
16845.66 81
16846.88 92
16848.11 106
16849.34 86
16850.56 73
16851.79 86
16853.02 84
16854.24 105
16855.47 90
16856.70 76
16857.92 82
16859.15 85
16860.38 92
16861.61 106
16862.83 89
16864.06 100
16865.29 105
16866.52 100
16867.74 85
16868.97 92
16870.20 76
16871.42 108
16872.65 121
16873.88 132
16875.11 104
16876.34 111
16877.56 107
16878.79 110
16880.02 114
16881.25 125
16882.47 138
16883.70 117
16884.93 111
16886.16 105
16887.39 93
16888.62 103
16889.84 109
16891.07 89
16892.30 112
16893.53 103
16894.76 99
16895.98 104
16897.21 110
16898.44 109
16899.67 110
16900.90 88
16902.13 92
16903.36 95
16904.59 85
16905.81 97
16907.04 100
16908.27 80
16909.50 95
16910.73 108
16911.96 100
16913.19 80
16914.42 69
16915.65 101
16916.88 76
16918.10 69
16919.33 83
16920.56 82
16921.79 80
16923.02 100
16924.25 81
16925.48 69
16926.71 91
16927.94 90
16929.17 79
16930.40 83
16931.63 75
16932.86 96
16934.09 99
16935.32 100
16936.55 88
16937.78 92
16939.01 88
16940.24 92
16941.47 78
16942.70 97
16943.93 82
16945.16 80
16946.39 78
16947.62 69
16948.85 75
16950.08 88
16951.31 78
16952.54 66
16953.77 60
16955.00 77
16956.23 69
16957.46 74
16958.69 57
16959.93 64
16961.16 84
16962.39 74
16963.62 62
16964.85 62
16966.08 80
16967.31 90
16968.54 97
16969.77 74
16971.00 58
16972.24 85
16973.47 84
16974.70 72
16975.93 62
16977.16 67
16978.39 71
16979.62 90
16980.85 77
16982.09 69
16983.32 73
16984.55 98
16985.78 72
16987.01 74
16988.24 56
16989.48 69
16990.71 79
16991.94 112
16993.17 79
16994.40 67
16995.64 68
16996.87 81
16998.10 81
16999.33 65
17000.57 70
17001.80 90
17003.03 88
17004.26 77
17005.49 68
17006.73 94
17007.96 78
17009.19 72
17010.42 65
17011.66 70
17012.89 69
17014.12 77
17015.36 69
17016.59 72
17017.82 63
17019.05 68
17020.29 59
17021.52 69
17022.75 74
17023.99 88
17025.22 55
17026.45 70
17027.69 95
17028.92 69
17030.15 88
17031.39 69
17032.62 75
17033.85 70
17035.09 74
17036.32 88
17037.55 62
17038.79 58
17040.02 74
17041.25 74
17042.49 77
17043.72 60
17044.96 68
17046.19 59
17047.42 91
17048.66 73
17049.89 70
17051.13 60
17052.36 63
17053.59 55
17054.83 60
17056.06 74
17057.30 76
17058.53 60
17059.77 79
17061.00 58
17062.23 78
17063.47 69
17064.70 73
17065.94 48
17067.17 55
17068.41 74
17069.64 75
17070.88 50
17072.11 73
17073.35 44
17074.58 56
17075.82 66
17077.05 56
17078.29 59
17079.52 80
17080.76 77
17081.99 56
17083.23 60
17084.46 67
17085.70 50
17086.93 61
17088.17 78
17089.40 74
17090.64 68
17091.88 64
17093.11 56
17094.35 77
17095.58 80
17096.82 67
17098.05 72
17099.29 66
17100.53 80
17101.76 59
17103.00 45
17104.23 77
17105.47 61
17106.71 63
17107.94 79
17109.18 85
17110.41 78
17111.65 76
17112.89 69
17114.12 63
17115.36 54
17116.60 77
17117.83 83
17119.07 71
17120.31 74
17121.54 65
17122.78 69
17124.02 74
17125.25 55
17126.49 60
17127.73 54
17128.96 58
17130.20 66
17131.44 65
17132.67 56
17133.91 71
17135.15 74
17136.39 74
17137.62 71
17138.86 59
17140.10 72
17141.33 96
17142.57 84
17143.81 63
17145.05 63
17146.28 78
17147.52 63
17148.76 62
17150.00 66
17151.24 63
17152.47 67
17153.71 55
17154.95 67
17156.19 46
17157.42 56
17158.66 68
17159.90 73
17161.14 67
17162.38 71
17163.61 59
17164.85 78
17166.09 64
17167.33 53
17168.57 79
17169.81 90
17171.04 94
17172.28 69
17173.52 62
17174.76 62
17176.00 70
17177.24 68
17178.48 55
17179.72 59
17180.95 58
17182.19 43
17183.43 57
17184.67 83
17185.91 72
17187.15 70
17188.39 63
17189.63 55
17190.87 56
17192.10 81
17193.34 57
17194.58 60
17195.82 72
17197.06 60
17198.30 69
17199.54 69
17200.78 65
17202.02 71
17203.26 50
17204.50 55
17205.74 60
17206.98 61
17208.22 69
17209.46 75
17210.70 64
17211.94 54
17213.18 66
17214.42 78
17215.66 59
17216.90 65
17218.14 77
17219.38 66
17220.62 64
17221.86 68
17223.10 77
17224.34 76
17225.58 70
17226.82 70
17228.06 51
17229.30 69
17230.54 53
17231.78 47
17233.02 44
17234.26 56
17235.50 45
17236.75 48
17237.99 50
17239.23 58
17240.47 59
17241.71 67
17242.95 50
17244.19 52
17245.43 58
17246.67 63
17247.92 54
17249.16 62
17250.40 65
17251.64 61
17252.88 48
17254.12 48
17255.36 54
17256.60 31
17257.85 62
17259.09 71
17260.33 71
17261.57 63
17262.81 62
17264.05 57
17265.30 49
17266.54 52
17267.78 59
17269.02 47
17270.26 48
17271.51 81
17272.75 53
17273.99 43
17275.23 52
17276.48 61
17277.72 58
17278.96 44
17280.20 60
17281.44 61
17282.69 52
17283.93 67
17285.17 78
17286.41 63
17287.66 69
17288.90 57
17290.14 59
17291.39 59
17292.63 56
17293.87 47
17295.11 50
17296.36 52
17297.60 60
17298.84 69
17300.09 65
17301.33 57
17302.57 58
17303.82 56
17305.06 50
17306.30 53
17307.55 66
17308.79 69
17310.03 56
17311.28 58
17312.52 72
17313.76 53
17315.01 59
17316.25 80
17317.49 47
17318.74 61
17319.98 79
17321.23 49
17322.47 58
17323.71 68
17324.96 77
17326.20 72
17327.45 69
17328.69 63
17329.93 71
17331.18 67
17332.42 55
17333.67 61
17334.91 59
17336.16 68
17337.40 79
17338.64 75
17339.89 58
17341.13 65
17342.38 63
17343.62 48
17344.87 66
17346.11 53
17347.36 59
17348.60 52
17349.85 66
17351.09 58
17352.34 70
17353.58 69
17354.83 50
17356.07 57
17357.32 52
17358.56 70
17359.81 61
17361.05 47
17362.30 47
17363.54 41
17364.79 49
17366.03 61
17367.28 48
17368.53 67
17369.77 74
17371.02 70
17372.26 62
17373.51 62
17374.75 63
17376.00 53
17377.25 58
17378.49 47
17379.74 52
17380.98 57
17382.23 59
17383.48 37
17384.72 52
17385.97 58
17387.21 65
17388.46 53
17389.71 60
17390.95 64
17392.20 61
17393.45 53
17394.69 50
17395.94 46
17397.19 51
17398.43 56
17399.68 44
17400.93 51
17402.17 57
17403.42 66
17404.67 58
17405.91 61
17407.16 51
17408.41 68
17409.65 57
17410.90 59
17412.15 51
17413.40 61
17414.64 69
17415.89 71
17417.14 68
17418.39 52
17419.63 54
17420.88 64
17422.13 68
17423.38 44
17424.62 60
17425.87 66
17427.12 51
17428.37 65
17429.61 43
17430.86 72
17432.11 68
17433.36 57
17434.60 66
17435.85 63
17437.10 56
17438.35 54
17439.60 52
17440.85 47
17442.09 57
17443.34 57
17444.59 73
17445.84 62
17447.09 72
17448.34 44
17449.58 60
17450.83 71
17452.08 66
17453.33 60
17454.58 56
17455.83 78
17457.08 43
17458.32 56
17459.57 59
17460.82 50
17462.07 58
17463.32 67
17464.57 72
17465.82 58
17467.07 53
17468.32 42
17469.57 68
17470.81 60
17472.06 60
17473.31 62
17474.56 60
17475.81 44
17477.06 60
17478.31 70
17479.56 62
17480.81 59
17482.06 63
17483.31 66
17484.56 52
17485.81 42
17487.06 66
17488.31 72
17489.56 63
17490.81 69
17492.06 57
17493.31 79
17494.56 77
17495.81 76
17497.06 54
17498.31 48
17499.56 80
17500.81 77
17502.06 53
17503.31 56
17504.56 93
17505.81 69
17507.06 59
17508.31 76
17509.56 66
17510.81 62
17512.06 75
17513.32 72
17514.57 59
17515.82 67
17517.07 70
17518.32 50
17519.57 63
17520.82 50
17522.07 62
17523.32 58
17524.57 72
17525.83 52
17527.08 56
17528.33 67
17529.58 76
17530.83 54
17532.08 56
17533.33 60
17534.59 70
17535.84 71
17537.09 80
17538.34 51
17539.59 86
17540.84 69
17542.10 89
17543.35 72
17544.60 72
17545.85 65
17547.10 60
17548.36 57
17549.61 63
17550.86 67
17552.11 71
17553.36 69
17554.62 63
17555.87 63
17557.12 69
17558.37 65
17559.63 57
17560.88 57
17562.13 61
17563.38 58
17564.64 57
17565.89 49
17567.14 69
17568.39 60
17569.65 62
17570.90 60
17572.15 67
17573.41 75
17574.66 78
17575.91 63
17577.16 54
17578.42 65
17579.67 59
17580.92 52
17582.18 68
17583.43 59
17584.68 68
17585.94 61
17587.19 56
17588.44 59
17589.70 61
17590.95 53
17592.20 63
17593.46 55
17594.71 60
17595.97 63
17597.22 50
17598.47 47
17599.73 48
17600.98 67
17602.23 79
17603.49 56
17604.74 53
17606.00 74
17607.25 72
17608.51 51
17609.76 67
17611.01 71
17612.27 66
17613.52 68
17614.78 63
17616.03 61
17617.29 71
17618.54 58
17619.79 55
17621.05 59
17622.30 60
17623.56 60
17624.81 63
17626.07 70
17627.32 69
17628.58 64
17629.83 60
17631.09 49
17632.34 55
17633.60 79
17634.85 79
17636.11 64
17637.36 54
17638.62 64
17639.87 60
17641.13 63
17642.39 80
17643.64 73
17644.90 66
17646.15 68
17647.41 84
17648.66 61
17649.92 60
17651.17 53
17652.43 58
17653.69 71
17654.94 49
17656.20 69
17657.45 58
17658.71 51
17659.97 45
17661.22 46
17662.48 63
17663.73 79
17664.99 87
17666.25 60
17667.50 59
17668.76 71
17670.02 43
17671.27 54
17672.53 51
17673.78 61
17675.04 62
17676.30 59
17677.55 65
17678.81 63
17680.07 58
17681.32 52
17682.58 54
17683.84 64
17685.10 68
17686.35 57
17687.61 73
17688.87 61
17690.12 61
17691.38 55
17692.64 49
17693.89 60
17695.15 50
17696.41 62
17697.67 49
17698.92 64
17700.18 57
17701.44 47
17702.70 49
17703.95 63
17705.21 49
17706.47 68
17707.73 56
17708.98 60
17710.24 41
17711.50 54
17712.76 54
17714.02 52
17715.27 54
17716.53 70
17717.79 39
17719.05 51
17720.31 46
17721.57 58
17722.82 55
17724.08 53
17725.34 43
17726.60 60
17727.86 56
17729.12 76
17730.37 48
17731.63 46
17732.89 62
17734.15 62
17735.41 45
17736.67 41
17737.93 42
17739.18 58
17740.44 50
17741.70 51
17742.96 46
17744.22 32
17745.48 55
17746.74 64
17748.00 47
17749.26 51
17750.52 55
17751.78 70
17753.04 58
17754.29 63
17755.55 70
17756.81 72
17758.07 68
17759.33 60
17760.59 68
17761.85 63
17763.11 60
17764.37 58
17765.63 56
17766.89 47
17768.15 65
17769.41 47
17770.67 45
17771.93 56
17773.19 73
17774.45 75
17775.71 64
17776.97 66
17778.23 59
17779.49 58
17780.75 49
17782.01 50
17783.27 48
17784.53 40
17785.79 42
17787.05 59
17788.31 67
17789.58 54
17790.84 39
17792.10 53
17793.36 57
17794.62 43
17795.88 56
17797.14 69
17798.40 47
17799.66 42
17800.92 62
17802.18 63
17803.45 46
17804.71 60
17805.97 59
17807.23 65
17808.49 57
17809.75 57
17811.01 54
17812.27 56
17813.54 79
17814.80 62
17816.06 52
17817.32 48
17818.58 51
17819.84 58
17821.11 57
17822.37 70
17823.63 59
17824.89 73
17826.15 65
17827.42 56
17828.68 55
17829.94 42
17831.20 63
17832.46 40
17833.73 59
17834.99 47
17836.25 49
17837.51 59
17838.78 53
17840.04 45
17841.30 56
17842.56 64
17843.83 67
17845.09 58
17846.35 50
17847.61 47
17848.88 63
17850.14 58
17851.40 59
17852.66 52
17853.93 60
17855.19 60
17856.45 49
17857.72 47
17858.98 54
17860.24 60
17861.51 55
17862.77 48
17864.03 65
17865.30 41
17866.56 58
17867.82 44
17869.09 49
17870.35 56
17871.61 57
17872.88 47
17874.14 49
17875.40 49
17876.67 56
17877.93 47
17879.20 55
17880.46 59
17881.72 52
17882.99 37
17884.25 55
17885.52 65
17886.78 53
17888.04 61
17889.31 46
17890.57 38
17891.84 57
17893.10 69
17894.36 56
17895.63 45
17896.89 41
17898.16 52
17899.42 45
17900.69 49
17901.95 56
17903.22 52
17904.48 53
17905.75 51
17907.01 54
17908.28 50
17909.54 53
17910.81 57
17912.07 55
17913.34 61
17914.60 58
17915.87 46
17917.13 36
17918.40 52
17919.66 60
17920.93 66
17922.19 66
17923.46 67
17924.72 45
17925.99 51
17927.25 62
17928.52 56
17929.79 57
17931.05 56
17932.32 45
17933.58 69
17934.85 59
17936.11 65
17937.38 53
17938.65 57
17939.91 61
17941.18 40
17942.44 42
17943.71 59
17944.98 51
17946.24 61
17947.51 50
17948.77 56
17950.04 53
17951.31 34
17952.57 46
17953.84 48
17955.11 58
17956.37 52
17957.64 52
17958.91 40
17960.17 60
17961.44 70
17962.71 72
17963.97 51
17965.24 49
17966.51 64
17967.77 67
17969.04 47
17970.31 36
17971.58 57
17972.84 61
17974.11 49
17975.38 48
17976.64 45
17977.91 51
17979.18 53
17980.45 55
17981.71 57
17982.98 41
17984.25 55
17985.52 56
17986.78 37
17988.05 44
17989.32 42
17990.59 52
17991.86 47
17993.12 46
17994.39 47
17995.66 49
17996.93 73
17998.20 67
17999.46 57
18000.73 43
18002.00 52
18003.27 48
18004.54 43
18005.80 42
18007.07 53
18008.34 64
18009.61 49
18010.88 50
18012.15 46
18013.42 45
18014.68 49
18015.95 56
18017.22 66
18018.49 62
18019.76 54
18021.03 59
18022.30 57
18023.57 67
18024.83 62
18026.10 56
18027.37 50
18028.64 43
18029.91 55
18031.18 43
18032.45 55
18033.72 45
18034.99 43
18036.26 41
18037.53 63
18038.80 60
18040.07 52
18041.34 46
18042.60 42
18043.87 49
18045.14 51
18046.41 57
18047.68 55
18048.95 51
18050.22 48
18051.49 49
18052.76 46
18054.03 58
18055.30 65
18056.57 54
18057.84 61
18059.11 68
18060.38 56
18061.65 47
18062.92 42
18064.20 45
18065.47 45
18066.74 60
18068.01 61
18069.28 65
18070.55 69
18071.82 46
18073.09 51
18074.36 56
18075.63 55
18076.90 76
18078.17 50
18079.44 54
18080.71 57
18081.99 42
18083.26 65
18084.53 52
18085.80 60
18087.07 52
18088.34 56
18089.61 48
18090.88 47
18092.15 55
18093.43 67
18094.70 56
18095.97 44
18097.24 59
18098.51 50
18099.78 46
18101.06 53
18102.33 52
18103.60 55
18104.87 48
18106.14 59
18107.41 51
18108.69 55
18109.96 52
18111.23 45
18112.50 70
18113.77 63
18115.05 50
18116.32 49
18117.59 49
18118.86 55
18120.14 49
18121.41 60
18122.68 52
18123.95 57
18125.23 55
18126.50 53
18127.77 41
18129.04 46
18130.32 55
18131.59 57
18132.86 46
18134.13 48
18135.41 47
18136.68 49
18137.95 48
18139.23 47
18140.50 61
18141.77 64
18143.05 66
18144.32 66
18145.59 57
18146.87 45
18148.14 45
18149.41 60
18150.69 43
18151.96 55
18153.23 47
18154.51 52
18155.78 58
18157.05 44
18158.33 57
18159.60 43
18160.88 66
18162.15 61
18163.42 70
18164.70 43
18165.97 51
18167.24 63
18168.52 72
18169.79 42
18171.07 52
18172.34 61
18173.62 40
18174.89 53
18176.16 52
18177.44 64
18178.71 40
18179.99 50
18181.26 51
18182.54 51
18183.81 50
18185.09 66
18186.36 52
18187.63 48
18188.91 37
18190.18 45
18191.46 57
18192.73 44
18194.01 63
18195.28 56
18196.56 58
18197.83 47
18199.11 70
18200.38 59
18201.66 70
18202.94 57
18204.21 47
18205.49 48
18206.76 55
18208.04 52
18209.31 59
18210.59 38
18211.86 72
18213.14 62
18214.41 65
18215.69 75
18216.97 57
18218.24 60
18219.52 53
18220.79 55
18222.07 40
18223.35 64
18224.62 70
18225.90 59
18227.17 49
18228.45 42
18229.73 56
18231.00 42
18232.28 43
18233.56 29
18234.83 48
18236.11 70
18237.38 64
18238.66 41
18239.94 39
18241.21 52
18242.49 78
18243.77 60
18245.04 46
18246.32 46
18247.60 57
18248.87 54
18250.15 49
18251.43 55
18252.71 58
18253.98 80
18255.26 56
18256.54 50
18257.81 49
18259.09 49
18260.37 51
18261.65 58
18262.92 58
18264.20 60
18265.48 67
18266.76 60
18268.03 61
18269.31 53
18270.59 46
18271.87 60
18273.14 59
18274.42 60
18275.70 55
18276.98 48
18278.26 66
18279.53 65
18280.81 78
18282.09 53
18283.37 73
18284.65 68
18285.92 75
18287.20 53
18288.48 70
18289.76 42
18291.04 50
18292.32 46
18293.59 42
18294.87 62
18296.15 52
18297.43 45
18298.71 67
18299.99 54
18301.27 45
18302.54 54
18303.82 48
18305.10 54
18306.38 74
18307.66 48
18308.94 34
18310.22 47
18311.50 52
18312.78 63
18314.06 60
18315.33 51
18316.61 66
18317.89 42
18319.17 61
18320.45 41
18321.73 56
18323.01 60
18324.29 52
18325.57 59
18326.85 56
18328.13 57
18329.41 84
18330.69 75
18331.97 67
18333.25 68
18334.53 64
18335.81 60
18337.09 52
18338.37 58
18339.65 54
18340.93 65
18342.21 54
18343.49 42
18344.77 27
18346.05 45
18347.33 47
18348.61 47
18349.89 47
18351.17 40
18352.45 48
18353.73 61
18355.01 63
18356.29 64
18357.57 60
18358.85 67
18360.14 45
18361.42 49
18362.70 58
18363.98 46
18365.26 50
18366.54 53
18367.82 36
18369.10 53
18370.38 51
18371.66 50
18372.95 43
18374.23 47
18375.51 49
18376.79 54
18378.07 53
18379.35 56
18380.63 70
18381.92 50
18383.20 58
18384.48 54
18385.76 59
18387.04 45
18388.32 37
18389.61 59
18390.89 61
18392.17 35
18393.45 48
18394.73 50
18396.02 41
18397.30 61
18398.58 57
18399.86 47
18401.14 56
18402.43 49
18403.71 58
18404.99 54
18406.27 57
18407.56 49
18408.84 56
18410.12 61
18411.40 61
18412.69 55
18413.97 34
18415.25 52
18416.53 48
18417.82 54
18419.10 42
18420.38 43
18421.67 52
18422.95 49
18424.23 49
18425.51 49
18426.80 41
18428.08 63
18429.36 52
18430.65 61
18431.93 65
18433.21 42
18434.50 58
18435.78 52
18437.06 36
18438.35 46
18439.63 51
18440.92 61
18442.20 53
18443.48 40
18444.77 60
18446.05 57
18447.33 56
18448.62 55
18449.90 35
18451.19 49
18452.47 50
18453.75 56
18455.04 57
18456.32 68
18457.61 46
18458.89 72
18460.17 57
18461.46 45
18462.74 49
18464.03 44
18465.31 62
18466.60 62
18467.88 45
18469.17 56
18470.45 58
18471.74 64
18473.02 56
18474.30 58
18475.59 52
18476.87 71
18478.16 54
18479.44 72
18480.73 54
18482.01 67
18483.30 51
18484.58 50
18485.87 55
18487.16 56
18488.44 69
18489.73 71
18491.01 68
18492.30 45
18493.58 64
18494.87 58
18496.15 54
18497.44 52
18498.72 46
18500.01 45
18501.30 64
18502.58 80
18503.87 58
18505.15 76
18506.44 46
18507.73 35
18509.01 49
18510.30 62
18511.58 56
18512.87 53
18514.16 65
18515.44 53
18516.73 60
18518.01 57
18519.30 58
18520.59 47
18521.87 54
18523.16 47
18524.45 64
18525.73 51
18527.02 59
18528.31 44
18529.59 64
18530.88 65
18532.17 55
18533.45 53
18534.74 59
18536.03 49
18537.31 62
18538.60 47
18539.89 45
18541.18 58
18542.46 50
18543.75 68
18545.04 49
18546.32 61
18547.61 67
18548.90 73
18550.19 61
18551.47 67
18552.76 48
18554.05 60
18555.34 56
18556.62 48
18557.91 62
18559.20 57
18560.49 63
18561.78 49
18563.06 46
18564.35 58
18565.64 62
18566.93 59
18568.22 44
18569.50 58
18570.79 50
18572.08 58
18573.37 71
18574.66 75
18575.94 44
18577.23 42
18578.52 58
18579.81 53
18581.10 47
18582.39 52
18583.68 57
18584.96 61
18586.25 56
18587.54 38
18588.83 52
18590.12 45
18591.41 86
18592.70 52
18593.99 58
18595.27 70
18596.56 80
18597.85 55
18599.14 57
18600.43 51
18601.72 47
18603.01 44
18604.30 39
18605.59 50
18606.88 60
18608.17 57
18609.46 66
18610.75 54
18612.04 49
18613.33 59
18614.62 60
18615.90 63
18617.19 65
18618.48 69
18619.77 53
18621.06 69
18622.35 62
18623.64 52
18624.93 44
18626.22 77
18627.51 68
18628.80 51
18630.09 52
18631.39 56
18632.68 57
18633.97 63
18635.26 53
18636.55 49
18637.84 46
18639.13 68
18640.42 71
18641.71 51
18643.00 70
18644.29 39
18645.58 64
18646.87 59
18648.16 54
18649.45 62
18650.74 61
18652.04 68
18653.33 63
18654.62 38
18655.91 57
18657.20 65
18658.49 59
18659.78 65
18661.07 47
18662.36 52
18663.66 47
18664.95 64
18666.24 47
18667.53 61
18668.82 66
18670.11 46
18671.41 60
18672.70 60
18673.99 62
18675.28 70
18676.57 63
18677.86 59
18679.16 43
18680.45 46
18681.74 60
18683.03 58
18684.32 59
18685.62 39
18686.91 61
18688.20 64
18689.49 68
18690.79 52
18692.08 39
18693.37 41
18694.66 45
18695.96 54
18697.25 60
18698.54 50
18699.83 49
18701.13 46
18702.42 53
18703.71 54
18705.00 48
18706.30 35
18707.59 59
18708.88 47
18710.18 46
18711.47 66
18712.76 65
18714.05 47
18715.35 54
18716.64 43
18717.93 64
18719.23 61
18720.52 65
18721.81 51
18723.11 51
18724.40 52
18725.69 53
18726.99 54
18728.28 39
18729.58 49
18730.87 45
18732.16 41
18733.46 48
18734.75 48
18736.04 34
18737.34 49
18738.63 58
18739.93 45
18741.22 30
18742.51 49
18743.81 58
18745.10 44
18746.40 57
18747.69 48
18748.99 48
18750.28 44
18751.58 51
18752.87 39
18754.16 59
18755.46 59
18756.75 36
18758.05 51
18759.34 47
18760.64 41
18761.93 49
18763.23 40
18764.52 53
18765.82 56
18767.11 52
18768.41 39
18769.70 60
18771.00 46
18772.29 34
18773.59 50
18774.88 48
18776.18 44
18777.47 42
18778.77 50
18780.06 51
18781.36 48
18782.65 58
18783.95 37
18785.25 49
18786.54 52
18787.84 42
18789.13 61
18790.43 48
18791.72 37
18793.02 34
18794.32 50
18795.61 54
18796.91 53
18798.20 42
18799.50 43
18800.80 51
18802.09 45
18803.39 47
18804.69 46
18805.98 43
18807.28 50
18808.57 53
18809.87 40
18811.17 41
18812.46 50
18813.76 57
18815.06 50
18816.35 60
18817.65 60
18818.95 53
18820.24 44
18821.54 50
18822.84 55
18824.13 60
18825.43 58
18826.73 68
18828.03 56
18829.32 61
18830.62 36
18831.92 47
18833.21 50
18834.51 53
18835.81 45
18837.11 46
18838.40 56
18839.70 44
18841.00 60
18842.30 39
18843.59 39
18844.89 56
18846.19 46
18847.49 42
18848.79 49
18850.08 51
18851.38 40
18852.68 47
18853.98 49
18855.27 46
18856.57 55
18857.87 38
18859.17 48
18860.47 63
18861.77 52
18863.06 50
18864.36 51
18865.66 55
18866.96 35
18868.26 38
18869.56 60
18870.85 52
18872.15 51
18873.45 39
18874.75 46
18876.05 50
18877.35 50
18878.65 64
18879.95 49
18881.24 54
18882.54 55
18883.84 42
18885.14 44
18886.44 44
18887.74 44
18889.04 44
18890.34 36
18891.64 44
18892.94 42
18894.24 49
18895.54 59
18896.84 48
18898.13 39
18899.43 30
18900.73 43
18902.03 55
18903.33 60
18904.63 47
18905.93 50
18907.23 51
18908.53 54
18909.83 32
18911.13 40
18912.43 40
18913.73 44
18915.03 63
18916.33 41
18917.63 37
18918.93 49
18920.23 48
18921.53 46
18922.83 54
18924.13 54
18925.43 36
18926.74 57
18928.04 63
18929.34 53
18930.64 53
18931.94 56
18933.24 52
18934.54 44
18935.84 49
18937.14 56
18938.44 50
18939.74 44
18941.04 49
18942.34 51
18943.65 45
18944.95 54
18946.25 51
18947.55 42
18948.85 36
18950.15 41
18951.45 57
18952.75 38
18954.06 51
18955.36 55
18956.66 55
18957.96 50
18959.26 52
18960.56 55
18961.87 48
18963.17 49
18964.47 49
18965.77 51
18967.07 28
18968.37 39
18969.68 51
18970.98 33
18972.28 51
18973.58 41
18974.88 43
18976.19 49
18977.49 39
18978.79 44
18980.09 35
18981.40 35
18982.70 37
18984.00 45
18985.30 55
18986.61 40
18987.91 49
18989.21 42
18990.51 47
18991.82 46
18993.12 37
18994.42 39
18995.73 42
18997.03 48
18998.33 44
18999.63 51
19000.94 47
19002.24 49
19003.54 64
19004.85 47
19006.15 59
19007.45 39
19008.76 50
19010.06 38
19011.36 34
19012.67 37
19013.97 47
19015.27 54
19016.58 44
19017.88 45
19019.18 42
19020.49 43
19021.79 39
19023.10 57
19024.40 45
19025.70 45
19027.01 43
19028.31 43
19029.62 49
19030.92 52
19032.22 40
19033.53 45
19034.83 39
19036.14 39
19037.44 42
19038.75 41
19040.05 49
19041.35 47
19042.66 46
19043.96 43
19045.27 36
19046.57 52
19047.88 50
19049.18 33
19050.49 42
19051.79 36
19053.10 48
19054.40 33
19055.71 48
19057.01 37
19058.32 47
19059.62 35
19060.93 50
19062.23 43
19063.54 46
19064.84 57
19066.15 45
19067.45 39
19068.76 32
19070.06 43
19071.37 49
19072.67 50
19073.98 45
19075.29 50
19076.59 45
19077.90 48
19079.20 40
19080.51 58
19081.81 53
19083.12 73
19084.43 57
19085.73 42
19087.04 37
19088.34 55
19089.65 57
19090.96 55
19092.26 60
19093.57 50
19094.87 54
19096.18 45
19097.49 48
19098.79 40
19100.10 42
19101.41 54
19102.71 50
19104.02 41
19105.33 30
19106.63 35
19107.94 38
19109.25 58
19110.55 48
19111.86 52
19113.17 36
19114.47 50
19115.78 53
19117.09 55
19118.40 47
19119.70 39
19121.01 44
19122.32 49
19123.62 56
19124.93 40
19126.24 43
19127.55 70
19128.85 55
19130.16 48
19131.47 53
19132.78 52
19134.08 41
19135.39 38
19136.70 38
19138.01 28
19139.32 52
19140.62 49
19141.93 48
19143.24 41
19144.55 60
19145.85 57
19147.16 52
19148.47 57
19149.78 41
19151.09 54
19152.40 46
19153.70 41
19155.01 46
19156.32 52
19157.63 52
19158.94 62
19160.25 57
19161.55 74
19162.86 46
19164.17 54
19165.48 48
19166.79 46
19168.10 40
19169.41 59
19170.72 69
19172.02 65
19173.33 52
19174.64 41
19175.95 41
19177.26 60
19178.57 58
19179.88 41
19181.19 51
19182.50 60
19183.81 69
19185.12 38
19186.43 39
19187.74 48
19189.05 54
19190.35 44
19191.66 52
19192.97 52
19194.28 42
19195.59 52
19196.90 50
19198.21 51
19199.52 51
19200.83 39
19202.14 48
19203.45 40
19204.76 46
19206.07 51
19207.38 47
19208.69 44
19210.00 44
19211.31 58
19212.62 41
19213.93 41
19215.24 49
19216.56 50
19217.87 43
19219.18 49
19220.49 40
19221.80 36
19223.11 47
19224.42 46
19225.73 31
19227.04 39
19228.35 44
19229.66 50
19230.97 39
19232.28 44
19233.60 57
19234.91 43
19236.22 34
19237.53 47
19238.84 59
19240.15 46
19241.46 45
19242.77 46
19244.09 57
19245.40 38
19246.71 37
19248.02 44
19249.33 65
19250.64 60
19251.95 49
19253.27 50
19254.58 47
19255.89 49
19257.20 44
19258.51 59
19259.83 60
19261.14 49
19262.45 35
19263.76 53
19265.07 45
19266.39 30
19267.70 42
19269.01 37
19270.32 64
19271.63 50
19272.95 49
19274.26 40
19275.57 46
19276.88 55
19278.20 43
19279.51 45
19280.82 40
19282.14 42
19283.45 41
19284.76 57
19286.07 42
19287.39 47
19288.70 47
19290.01 55
19291.33 64
19292.64 49
19293.95 52
19295.26 58
19296.58 59
19297.89 61
19299.20 49
19300.52 40
19301.83 44
19303.14 49
19304.46 55
19305.77 46
19307.09 45
19308.40 42
19309.71 42
19311.03 51
19312.34 40
19313.65 44
19314.97 34
19316.28 46
19317.60 54
19318.91 46
19320.22 37
19321.54 58
19322.85 52
19324.17 46
19325.48 56
19326.79 54
19328.11 50
19329.42 51
19330.74 37
19332.05 35
19333.37 46
19334.68 39
19335.99 53
19337.31 48
19338.62 56
19339.94 38
19341.25 48
19342.57 48
19343.88 51
19345.20 32
19346.51 52
19347.83 41
19349.14 54
19350.46 80
19351.77 46
19353.09 45
19354.40 53
19355.72 56
19357.03 58
19358.35 46
19359.66 51
19360.98 56
19362.29 54
19363.61 55
19364.93 49
19366.24 35
19367.56 48
19368.87 58
19370.19 57
19371.50 58
19372.82 50
19374.14 43
19375.45 67
19376.77 49
19378.08 39
19379.40 22
19380.72 55
19382.03 46
19383.35 36
19384.66 54
19385.98 48
19387.30 56
19388.61 46
19389.93 51
19391.25 41
19392.56 40
19393.88 61
19395.20 50
19396.51 50
19397.83 53
19399.15 66
19400.46 44
19401.78 37
19403.10 48
19404.41 51
19405.73 51
19407.05 41
19408.36 64
19409.68 53
19411.00 59
19412.31 47
19413.63 51
19414.95 47
19416.27 58
19417.58 64
19418.90 60
19420.22 41
19421.54 40
19422.85 63
19424.17 50
19425.49 43
19426.81 47
19428.12 44
19429.44 61
19430.76 45
19432.08 66
19433.40 59
19434.71 52
19436.03 57
19437.35 43
19438.67 57
19439.99 48
19441.30 52
19442.62 54
19443.94 65
19445.26 71
19446.58 46
19447.89 66
19449.21 60
19450.53 49
19451.85 53
19453.17 54
19454.49 44
19455.81 47
19457.12 43
19458.44 39
19459.76 39
19461.08 42
19462.40 56
19463.72 63
19465.04 36
19466.36 32
19467.68 54
19468.99 44
19470.31 34
19471.63 56
19472.95 50
19474.27 39
19475.59 50
19476.91 52
19478.23 41
19479.55 45
19480.87 42
19482.19 47
19483.51 51
19484.83 45
19486.15 62
19487.47 50
19488.79 56
19490.11 51
19491.43 35
19492.75 46
19494.07 49
19495.39 50
19496.71 41
19498.03 50
19499.35 44
19500.67 57
19501.99 43
19503.31 39
19504.63 44
19505.95 47
19507.27 43
19508.59 49
19509.91 27
19511.23 42
19512.55 45
19513.87 49
19515.19 48
19516.51 44
19517.83 51
19519.15 49
19520.47 65
19521.79 60
19523.12 47
19524.44 55
19525.76 44
19527.08 45
19528.40 47
19529.72 29
19531.04 31
19532.36 39
19533.68 43
19535.01 44
19536.33 60
19537.65 54
19538.97 43
19540.29 44
19541.61 41
19542.93 42
19544.26 47
19545.58 47
19546.90 42
19548.22 51
19549.54 54
19550.87 41
19552.19 58
19553.51 63
19554.83 44
19556.15 37
19557.47 34
19558.80 57
19560.12 44
19561.44 45
19562.76 45
19564.09 36
19565.41 42
19566.73 57
19568.05 37
19569.38 50
19570.70 44
19572.02 44
19573.34 52
19574.67 60
19575.99 57
19577.31 45
19578.63 45
19579.96 62
19581.28 46
19582.60 39
19583.93 44
19585.25 33
19586.57 33
19587.90 47
19589.22 40
19590.54 47
19591.86 31
19593.19 49
19594.51 42
19595.83 34
19597.16 40
19598.48 40
19599.81 44
19601.13 47
19602.45 44
19603.78 49
19605.10 46
19606.42 47
19607.75 51
19609.07 49
19610.40 45
19611.72 39
19613.04 51
19614.37 40
19615.69 42
19617.02 37
19618.34 55
19619.66 55
19620.99 36
19622.31 31
19623.64 40
19624.96 50
19626.29 55
19627.61 43
19628.93 43
19630.26 58
19631.58 47
19632.91 43
19634.23 43
19635.56 39
19636.88 42
19638.21 50
19639.53 58
19640.86 43
19642.18 46
19643.51 33
19644.83 35
19646.16 43
19647.48 57
19648.81 39
19650.13 38
19651.46 40
19652.78 37
19654.11 52
19655.43 48
19656.76 49
19658.08 47
19659.41 50
19660.74 55
19662.06 45
19663.39 45
19664.71 54
19666.04 43
19667.36 56
19668.69 48
19670.02 64
19671.34 47
19672.67 52
19673.99 53
19675.32 40
19676.65 43
19677.97 41
19679.30 44
19680.63 36
19681.95 38
19683.28 42
19684.60 41
19685.93 39
19687.26 50
19688.58 46
19689.91 33
19691.24 45
19692.56 64
19693.89 42
19695.22 40
19696.54 51
19697.87 46
19699.20 52
19700.52 42
19701.85 44
19703.18 41
19704.51 36
19705.83 35
19707.16 52
19708.49 48
19709.81 55
19711.14 46
19712.47 29
19713.80 29
19715.12 45
19716.45 45
19717.78 43
19719.11 42
19720.43 44
19721.76 39
19723.09 50
19724.42 40
19725.74 43
19727.07 43
19728.40 38
19729.73 63
19731.06 36
19732.38 48
19733.71 52
19735.04 57
19736.37 45
19737.70 45
19739.02 44
19740.35 49
19741.68 48
19743.01 45
19744.34 48
19745.67 57
19747.00 43
19748.32 44
19749.65 44
19750.98 39
19752.31 24
19753.64 33
19754.97 40
19756.30 47
19757.62 53
19758.95 48
19760.28 42
19761.61 53
19762.94 50
19764.27 46
19765.60 51
19766.93 58
19768.26 43
19769.59 39
19770.92 46
19772.25 35
19773.57 40
19774.90 48
19776.23 69
19777.56 60
19778.89 48
19780.22 49
19781.55 56
19782.88 50
19784.21 63
19785.54 55
19786.87 43
19788.20 44
19789.53 44
19790.86 58
19792.19 43
19793.52 37
19794.85 47
19796.18 44
19797.51 38
19798.84 47
19800.17 46
19801.50 40
19802.83 51
19804.16 48
19805.49 44
19806.82 48
19808.16 40
19809.49 48
19810.82 44
19812.15 61
19813.48 58
19814.81 49
19816.14 46
19817.47 45
19818.80 40
19820.13 47
19821.46 53
19822.79 69
19824.13 46
19825.46 39
19826.79 43
19828.12 42
19829.45 30
19830.78 39
19832.11 45
19833.44 47
19834.78 40
19836.11 34
19837.44 43
19838.77 42
19840.10 46
19841.43 44
19842.77 38
19844.10 41
19845.43 40
19846.76 38
19848.09 47
19849.42 51
19850.76 39
19852.09 40
19853.42 45
19854.75 51
19856.09 45
19857.42 45
19858.75 42
19860.08 56
19861.41 44
19862.75 42
19864.08 41
19865.41 47
19866.74 44
19868.08 46
19869.41 50
19870.74 57
19872.08 59
19873.41 55
19874.74 44
19876.07 26
19877.41 43
19878.74 48
19880.07 33
19881.41 42
19882.74 54
19884.07 45
19885.40 42
19886.74 37
19888.07 40
19889.40 43
19890.74 53
19892.07 44
19893.40 50
19894.74 50
19896.07 53
19897.41 51
19898.74 43
19900.07 44
19901.41 49
19902.74 59
19904.07 47
19905.41 55
19906.74 40
19908.08 25
19909.41 46
19910.74 34
19912.08 44
19913.41 54
19914.75 36
19916.08 40
19917.41 52
19918.75 35
19920.08 44
19921.42 48
19922.75 31
19924.09 49
19925.42 44
19926.76 31
19928.09 36
19929.42 51
19930.76 36
19932.09 40
19933.43 36
19934.76 43
19936.10 35
19937.43 52
19938.77 38
19940.10 29
19941.44 37
19942.77 56
19944.11 36
19945.44 37
19946.78 47
19948.11 47
19949.45 45
19950.79 31
19952.12 50
19953.46 49
19954.79 51
19956.13 49
19957.46 58
19958.80 43
19960.13 48
19961.47 47
19962.81 40
19964.14 42
19965.48 44
19966.81 47
19968.15 33
19969.49 47
19970.82 53
19972.16 42
19973.49 48
19974.83 32
19976.17 58
19977.50 58
19978.84 55
19980.18 50
19981.51 47
19982.85 47
19984.18 47
19985.52 55
19986.86 53
19988.19 50
19989.53 59
19990.87 54
19992.20 53
19993.54 61
19994.88 42
19996.21 36
19997.55 49
19998.89 47
20000.23 33
20001.56 50
20002.90 35
20004.24 46
20005.57 54
20006.91 61
20008.25 58
20009.59 47
20010.92 32
20012.26 49
20013.60 41
20014.94 34
20016.27 45
20017.61 44
20018.95 32
20020.29 51
20021.62 42
20022.96 56
20024.30 37
20025.64 41
20026.98 51
20028.31 40
20029.65 46
20030.99 49
20032.33 45
20033.67 50
20035.00 46
20036.34 39
20037.68 43
20039.02 39
20040.36 52
20041.70 49
20043.03 40
20044.37 53
20045.71 40
20047.05 56
20048.39 61
20049.73 56
20051.07 37
20052.41 43
20053.74 42
20055.08 38
20056.42 48
20057.76 26
20059.10 55
20060.44 44
20061.78 43
20063.12 50
20064.46 50
20065.80 41
20067.13 46
20068.47 45
20069.81 49
20071.15 44
20072.49 51
20073.83 46
20075.17 42
20076.51 44
20077.85 64
20079.19 40
20080.53 48
20081.87 48
20083.21 42
20084.55 53
20085.89 45
20087.23 54
20088.57 44
20089.91 47
20091.25 50
20092.59 52
20093.93 51
20095.27 64
20096.61 32
20097.95 45
20099.29 49
20100.63 58
20101.97 52
20103.31 57
20104.65 38
20105.99 50
20107.33 47
20108.67 40
20110.02 42
20111.36 30
20112.70 34
20114.04 48
20115.38 37
20116.72 35
20118.06 40
20119.40 43
20120.74 45
20122.08 44
20123.43 38
20124.77 46
20126.11 42
20127.45 53
20128.79 43
20130.13 45
20131.47 39
20132.81 54
20134.16 37
20135.50 36
20136.84 41
20138.18 49
20139.52 50
20140.86 36
20142.21 31
20143.55 36
20144.89 37
