# Supplementary material for: MALDI-TOF MS typing enables the classification of brewing yeasts of the genus Saccharomyces to major beer styles
Source: PLoS One. 2017 Aug 9;12(8):e0181694. doi: 10.1371/journal.pone.0181694 (PMC5549903; doi:10.1371/journal.pone.0181694)
Supplement: S12 File — The directory includes 90 raw files and was zipped to “.zip”; the folder has three strains with 30 spectra per strain; S1 Text explains the raw files with an example and Table 1 represents the yeast strains used within the experiment. (ZIP) [file pone.0181694.s015.zip › 34-36/30343-505-OG-WB-WB-YPG-18h-E-E_2015-07-13_1_0_C1_1.dat]

2000.66 1812
2001.08 1770
2001.50 1815
2001.92 1707
2002.34 1725
2002.77 1579
2003.19 1472
2003.61 1474
2004.03 1490
2004.45 1531
2004.88 1559
2005.30 1568
2005.72 1539
2006.14 1521
2006.56 1668
2006.99 1652
2007.41 1658
2007.83 1609
2008.25 1687
2008.67 1726
2009.10 1627
2009.52 1682
2009.94 1708
2010.36 1589
2010.79 1548
2011.21 1466
2011.63 1353
2012.06 1444
2012.48 1479
2012.90 1473
2013.32 1428
2013.75 1434
2014.17 1408
2014.59 1506
2015.02 1494
2015.44 1492
2015.86 1371
2016.28 1361
2016.71 1378
2017.13 1512
2017.55 1571
2017.98 1482
2018.40 1575
2018.82 1430
2019.25 1332
2019.67 1454
2020.09 1540
2020.52 1625
2020.94 1678
2021.37 1445
2021.79 1475
2022.21 1433
2022.64 1355
2023.06 1396
2023.48 1405
2023.91 1427
2024.33 1453
2024.76 1359
2025.18 1384
2025.60 1378
2026.03 1399
2026.45 1359
2026.88 1283
2027.30 1254
2027.73 1349
2028.15 1458
2028.57 1579
2029.00 1532
2029.42 1428
2029.85 1226
2030.27 1352
2030.70 1343
2031.12 1412
2031.55 1423
2031.97 1617
2032.40 1590
2032.82 1369
2033.25 1524
2033.67 1514
2034.10 1505
2034.52 1512
2034.95 1606
2035.37 1627
2035.80 1482
2036.22 1402
2036.65 1571
2037.07 1503
2037.50 1428
2037.92 1490
2038.35 1656
2038.77 1634
2039.20 1625
2039.63 1653
2040.05 1641
2040.48 1592
2040.90 1515
2041.33 1741
2041.75 1670
2042.18 1498
2042.61 1411
2043.03 1497
2043.46 1602
2043.88 1499
2044.31 1472
2044.74 1283
2045.16 1388
2045.59 1453
2046.01 1306
2046.44 1251
2046.87 1381
2047.29 1422
2047.72 1409
2048.15 1333
2048.57 1349
2049.00 1521
2049.43 1342
2049.85 1398
2050.28 1447
2050.71 1375
2051.13 1297
2051.56 1393
2051.99 1421
2052.41 1263
2052.84 1257
2053.27 1312
2053.69 1422
2054.12 1401
2054.55 1287
2054.98 1465
2055.40 1426
2055.83 1407
2056.26 1446
2056.68 1337
2057.11 1297
2057.54 1394
2057.97 1462
2058.39 1439
2058.82 1494
2059.25 1434
2059.68 1367
2060.11 1492
2060.53 1468
2060.96 1338
2061.39 1396
2061.82 1633
2062.24 1477
2062.67 1449
2063.10 1472
2063.53 1563
2063.96 1601
2064.39 1788
2064.81 1825
2065.24 1846
2065.67 2032
2066.10 2016
2066.53 1684
2066.95 1622
2067.38 1878
2067.81 1801
2068.24 1635
2068.67 1460
2069.10 1527
2069.53 1538
2069.96 1408
2070.38 1574
2070.81 1533
2071.24 1529
2071.67 1425
2072.10 1417
2072.53 1554
2072.96 1481
2073.39 1442
2073.82 1430
2074.24 1624
2074.67 1650
2075.10 1591
2075.53 1534
2075.96 1519
2076.39 1404
2076.82 1552
2077.25 1618
2077.68 1635
2078.11 1760
2078.54 1800
2078.97 1567
2079.40 1593
2079.83 1865
2080.26 1898
2080.69 1746
2081.12 1750
2081.55 1666
2081.98 1552
2082.41 1634
2082.84 1545
2083.27 1536
2083.70 1578
2084.13 1701
2084.56 1667
2084.99 1691
2085.42 1573
2085.85 1473
2086.28 1427
2086.71 1624
2087.14 1580
2087.57 1489
2088.00 1351
2088.43 1442
2088.86 1573
2089.29 1483
2089.73 1465
2090.16 1452
2090.59 1465
2091.02 1319
2091.45 1371
2091.88 1393
2092.31 1501
2092.74 1467
2093.17 1420
2093.60 1475
2094.04 1586
2094.47 1568
2094.90 1585
2095.33 1447
2095.76 1406
2096.19 1328
2096.62 1292
2097.06 1379
2097.49 1320
2097.92 1274
2098.35 1484
2098.78 1301
2099.21 1351
2099.65 1371
2100.08 1426
2100.51 1384
2100.94 1368
2101.37 1475
2101.81 1262
2102.24 1286
2102.67 1381
2103.10 1445
2103.53 1418
2103.97 1313
2104.40 1361
2104.83 1372
2105.26 1437
2105.70 1524
2106.13 1423
2106.56 1435
2106.99 1496
2107.43 1503
2107.86 1500
2108.29 1666
2108.72 1606
2109.16 1511
2109.59 1500
2110.02 1490
2110.46 1456
2110.89 1414
2111.32 1376
2111.75 1464
2112.19 1516
2112.62 1252
2113.05 1415
2113.49 1485
2113.92 1428
2114.35 1443
2114.79 1338
2115.22 1345
2115.65 1314
2116.09 1236
2116.52 1336
2116.95 1354
2117.39 1336
2117.82 1387
2118.26 1333
2118.69 1356
2119.12 1247
2119.56 1381
2119.99 1411
2120.42 1546
2120.86 1492
2121.29 1206
2121.73 1320
2122.16 1502
2122.59 1360
2123.03 1340
2123.46 1580
2123.90 1405
2124.33 1418
2124.77 1358
2125.20 1515
2125.64 1492
2126.07 1349
2126.50 1410
2126.94 1504
2127.37 1341
2127.81 1371
2128.24 1374
2128.68 1328
2129.11 1324
2129.55 1448
2129.98 1512
2130.42 1450
2130.85 1348
2131.29 1517
2131.72 1442
2132.16 1442
2132.59 1504
2133.03 1499
2133.46 1426
2133.90 1394
2134.33 1400
2134.77 1294
2135.20 1606
2135.64 1520
2136.08 1504
2136.51 1605
2136.95 1684
2137.38 1517
2137.82 1555
2138.25 1567
2138.69 1607
2139.13 1612
2139.56 1589
2140.00 1440
2140.43 1468
2140.87 1468
2141.31 1345
2141.74 1345
2142.18 1480
2142.61 1301
2143.05 1249
2143.49 1360
2143.92 1429
2144.36 1380
2144.80 1416
2145.23 1473
2145.67 1508
2146.11 1486
2146.54 1526
2146.98 1636
2147.42 1515
2147.85 1499
2148.29 1607
2148.73 1818
2149.16 1765
2149.60 1815
2150.04 1869
2150.47 1906
2150.91 1869
2151.35 1757
2151.79 1818
2152.22 1747
2152.66 1812
2153.10 1808
2153.53 1630
2153.97 1718
2154.41 1611
2154.85 1563
2155.28 1330
2155.72 1425
2156.16 1586
2156.60 1572
2157.03 1499
2157.47 1509
2157.91 1570
2158.35 1380
2158.79 1437
2159.22 1388
2159.66 1374
2160.10 1366
2160.54 1518
2160.98 1478
2161.41 1513
2161.85 1525
2162.29 1418
2162.73 1538
2163.17 1554
2163.60 1428
2164.04 1572
2164.48 1586
2164.92 1435
2165.36 1331
2165.80 1339
2166.24 1493
2166.67 1387
2167.11 1286
2167.55 1452
2167.99 1687
2168.43 1670
2168.87 1513
2169.31 1623
2169.75 1667
2170.19 1803
2170.62 1844
2171.06 1604
2171.50 1556
2171.94 1602
2172.38 1622
2172.82 1640
2173.26 1734
2173.70 1885
2174.14 1877
2174.58 1565
2175.02 1908
2175.46 1930
2175.90 1785
2176.34 1844
2176.78 1747
2177.22 1830
2177.66 1758
2178.10 1698
2178.54 1673
2178.97 1649
2179.41 1684
2179.85 1729
2180.29 1553
2180.74 1415
2181.18 1628
2181.62 1551
2182.06 1400
2182.50 1472
2182.94 1301
2183.38 1369
2183.82 1390
2184.26 1389
2184.70 1448
2185.14 1523
2185.58 1562
2186.02 1457
2186.46 1555
2186.90 1521
2187.34 1592
2187.78 1560
2188.22 1459
2188.66 1643
2189.11 1511
2189.55 1459
2189.99 1570
2190.43 1760
2190.87 1674
2191.31 1653
2191.75 1621
2192.19 1502
2192.63 1634
2193.08 1662
2193.52 1657
2193.96 1808
2194.40 1639
2194.84 1759
2195.28 1701
2195.72 1778
2196.17 1749
2196.61 1486
2197.05 1602
2197.49 1809
2197.93 1506
2198.37 1520
2198.82 1554
2199.26 1682
2199.70 1755
2200.14 1499
2200.58 1506
2201.03 1632
2201.47 1421
2201.91 1392
2202.35 1497
2202.80 1443
2203.24 1578
2203.68 1710
2204.12 1585
2204.57 1517
2205.01 1476
2205.45 1595
2205.89 1787
2206.34 1805
2206.78 1741
2207.22 1777
2207.66 1695
2208.11 1544
2208.55 1690
2208.99 1698
2209.44 1727
2209.88 1584
2210.32 1720
2210.76 1787
2211.21 1650
2211.65 1474
2212.09 1436
2212.54 1429
2212.98 1369
2213.42 1342
2213.87 1489
2214.31 1432
2214.75 1490
2215.20 1353
2215.64 1470
2216.09 1667
2216.53 1629
2216.97 1469
2217.42 1353
2217.86 1428
2218.30 1518
2218.75 1417
2219.19 1499
2219.64 1652
2220.08 1437
2220.52 1391
2220.97 1461
2221.41 1578
2221.86 1534
2222.30 1519
2222.75 1560
2223.19 1462
2223.63 1492
2224.08 1759
2224.52 1680
2224.97 1599
2225.41 1806
2225.86 1802
2226.30 1663
2226.75 1656
2227.19 1657
2227.64 1685
2228.08 1782
2228.53 1665
2228.97 1738
2229.42 1724
2229.86 1764
2230.31 1915
2230.75 1895
2231.20 1776
2231.64 1835
2232.09 1782
2232.53 1613
2232.98 1797
2233.42 1952
2233.87 1946
2234.31 1801
2234.76 1794
2235.20 1866
2235.65 1801
2236.10 1886
2236.54 1906
2236.99 1569
2237.43 1604
2237.88 1592
2238.32 1426
2238.77 1577
2239.22 1480
2239.66 1616
2240.11 1530
2240.55 1409
2241.00 1460
2241.45 1343
2241.89 1457
2242.34 1505
2242.79 1463
2243.23 1370
2243.68 1428
2244.12 1459
2244.57 1399
2245.02 1451
2245.46 1452
2245.91 1498
2246.36 1405
2246.80 1510
2247.25 1376
2247.70 1444
2248.14 1553
2248.59 1381
2249.04 1467
2249.49 1546
2249.93 1435
2250.38 1534
2250.83 1457
2251.27 1384
2251.72 1352
2252.17 1490
2252.62 1564
2253.06 1514
2253.51 1501
2253.96 1385
2254.40 1512
2254.85 1432
2255.30 1530
2255.75 1570
2256.20 1471
2256.64 1581
2257.09 1574
2257.54 1547
2257.99 1425
2258.43 1507
2258.88 1485
2259.33 1721
2259.78 1523
2260.23 1578
2260.67 1544
2261.12 1683
2261.57 1666
2262.02 1645
2262.47 1678
2262.92 1699
2263.36 1676
2263.81 1866
2264.26 1814
2264.71 1848
2265.16 1863
2265.61 1775
2266.05 1728
2266.50 1645
2266.95 1705
2267.40 1791
2267.85 1774
2268.30 1697
2268.75 1646
2269.20 1789
2269.65 1889
2270.09 1949
2270.54 1868
2270.99 1781
2271.44 1855
2271.89 1829
2272.34 1928
2272.79 1887
2273.24 1816
2273.69 1697
2274.14 1789
2274.59 1689
2275.04 1676
2275.49 1564
2275.94 1493
2276.38 1518
2276.83 1589
2277.28 1560
2277.73 1508
2278.18 1465
2278.63 1462
2279.08 1578
2279.53 1634
2279.98 1664
2280.43 1608
2280.88 1634
2281.33 1472
2281.78 1590
2282.23 1499
2282.68 1584
2283.13 1627
2283.59 1518
2284.04 1438
2284.49 1536
2284.94 1486
2285.39 1530
2285.84 1540
2286.29 1563
2286.74 1667
2287.19 1731
2287.64 2012
2288.09 2026
2288.54 2123
2288.99 2257
2289.44 2289
2289.89 2583
2290.35 2614
2290.80 2702
2291.25 2926
2291.70 2755
2292.15 2746
2292.60 2554
2293.05 2663
2293.50 2415
2293.96 2108
2294.41 2123
2294.86 2093
2295.31 2112
2295.76 1827
2296.21 1888
2296.66 1780
2297.12 1871
2297.57 1811
2298.02 1736
2298.47 1580
2298.92 1644
2299.38 1708
2299.83 1551
2300.28 1501
2300.73 1560
2301.18 1637
2301.64 1587
2302.09 1420
2302.54 1518
2302.99 1628
2303.44 1521
2303.90 1438
2304.35 1554
2304.80 1589
2305.25 1477
2305.71 1552
2306.16 1623
2306.61 1593
2307.07 1726
2307.52 1875
2307.97 1729
2308.42 1736
2308.88 1810
2309.33 1984
2309.78 1891
2310.23 1792
2310.69 1844
2311.14 1912
2311.59 1777
2312.05 1745
2312.50 1818
2312.95 1986
2313.41 1722
2313.86 1811
2314.31 1759
2314.77 1712
2315.22 1762
2315.67 1758
2316.13 1675
2316.58 1630
2317.04 1654
2317.49 1731
2317.94 1743
2318.40 1824
2318.85 1747
2319.30 1724
2319.76 1699
2320.21 1841
2320.67 1874
2321.12 1763
2321.57 1832
2322.03 2096
2322.48 1946
2322.94 1869
2323.39 1970
2323.85 1949
2324.30 2069
2324.75 1898
2325.21 1974
2325.66 1979
2326.12 2098
2326.57 1991
2327.03 1986
2327.48 1945
2327.94 1873
2328.39 1729
2328.85 1800
2329.30 1800
2329.76 1900
2330.21 1836
2330.67 1934
2331.12 1963
2331.58 1937
2332.03 1830
2332.49 1577
2332.94 1484
2333.40 1601
2333.85 1592
2334.31 1610
2334.76 1780
2335.22 1632
2335.67 1589
2336.13 1537
2336.58 1646
2337.04 1793
2337.50 1655
2337.95 1604
2338.41 1886
2338.86 1774
2339.32 1820
2339.77 1827
2340.23 1899
2340.69 1927
2341.14 1848
2341.60 1957
2342.05 1935
2342.51 1753
2342.97 1805
2343.42 1927
2343.88 1781
2344.34 1991
2344.79 1793
2345.25 1746
2345.70 2002
2346.16 1951
2346.62 1831
2347.07 1824
2347.53 2069
2347.99 1977
2348.44 1943
2348.90 1864
2349.36 1735
2349.81 1566
2350.27 1722
2350.73 1761
2351.19 1552
2351.64 1559
2352.10 1583
2352.56 1585
2353.01 1634
2353.47 1482
2353.93 1558
2354.39 1575
2354.84 1471
2355.30 1555
2355.76 1511
2356.22 1668
2356.67 1597
2357.13 1601
2357.59 1546
2358.05 1537
2358.50 1665
2358.96 1659
2359.42 1626
2359.88 1569
2360.33 1577
2360.79 1766
2361.25 1721
2361.71 1678
2362.17 1629
2362.62 1914
2363.08 1713
2363.54 1722
2364.00 1729
2364.46 1660
2364.92 1765
2365.37 1715
2365.83 1869
2366.29 1856
2366.75 1737
2367.21 1889
2367.67 1690
2368.12 1740
2368.58 1670
2369.04 1553
2369.50 1623
2369.96 1719
2370.42 1647
2370.88 1494
2371.34 1636
2371.80 1557
2372.25 1494
2372.71 1533
2373.17 1636
2373.63 1597
2374.09 1641
2374.55 1589
2375.01 1554
2375.47 1594
2375.93 1596
2376.39 1579
2376.85 1716
2377.31 1666
2377.77 1686
2378.23 1543
2378.69 1488
2379.15 1708
2379.61 1561
2380.06 1653
2380.52 1707
2380.98 1699
2381.44 1393
2381.90 1504
2382.36 1642
2382.82 1615
2383.28 1652
2383.74 1634
2384.20 1516
2384.67 1420
2385.13 1513
2385.59 1659
2386.05 1559
2386.51 1577
2386.97 1555
2387.43 1618
2387.89 1636
2388.35 1485
2388.81 1838
2389.27 1829
2389.73 1720
2390.19 1631
2390.65 1541
2391.11 1530
2391.57 1630
2392.03 1547
2392.50 1560
2392.96 1538
2393.42 1658
2393.88 1565
2394.34 1674
2394.80 1764
2395.26 1587
2395.72 1501
2396.19 1555
2396.65 1553
2397.11 1502
2397.57 1400
2398.03 1573
2398.49 1500
2398.95 1661
2399.42 1629
2399.88 1521
2400.34 1531
2400.80 1443
2401.26 1495
2401.73 1401
2402.19 1609
2402.65 1492
2403.11 1504
2403.57 1409
2404.04 1450
2404.50 1454
2404.96 1392
2405.42 1446
2405.88 1539
2406.35 1516
2406.81 1546
2407.27 1496
2407.73 1436
2408.20 1432
2408.66 1458
2409.12 1670
2409.58 1476
2410.05 1424
2410.51 1512
2410.97 1450
2411.43 1512
2411.90 1412
2412.36 1429
2412.82 1594
2413.29 1549
2413.75 1555
2414.21 1421
2414.68 1587
2415.14 1680
2415.60 1602
2416.07 1568
2416.53 1561
2416.99 1650
2417.46 1689
2417.92 1541
2418.38 1507
2418.85 1628
2419.31 1825
2419.77 1816
2420.24 1909
2420.70 1736
2421.16 1816
2421.63 1731
2422.09 1637
2422.56 1484
2423.02 1612
2423.48 1735
2423.95 1788
2424.41 1973
2424.88 1992
2425.34 1909
2425.80 1724
2426.27 1798
2426.73 1827
2427.20 1648
2427.66 1848
2428.13 1871
2428.59 1838
2429.05 1880
2429.52 1760
2429.98 1712
2430.45 1631
2430.91 1614
2431.38 1763
2431.84 1672
2432.31 1659
2432.77 1579
2433.24 1494
2433.70 1495
2434.17 1618
2434.63 1409
2435.10 1621
2435.56 1759
2436.03 1882
2436.49 1742
2436.96 1654
2437.42 1916
2437.89 1966
2438.35 2004
2438.82 2110
2439.28 2255
2439.75 2253
2440.22 2177
2440.68 2286
2441.15 2249
2441.61 2366
2442.08 2313
2442.54 2025
2443.01 1921
2443.48 2010
2443.94 1801
2444.41 1743
2444.87 1756
2445.34 1590
2445.81 1575
2446.27 1573
2446.74 1517
2447.20 1477
2447.67 1331
2448.14 1588
2448.60 1555
2449.07 1569
2449.54 1540
2450.00 1482
2450.47 1533
2450.94 1502
2451.40 1715
2451.87 1654
2452.34 1611
2452.80 1550
2453.27 1420
2453.74 1460
2454.20 1430
2454.67 1467
2455.14 1582
2455.60 1563
2456.07 1551
2456.54 1615
2457.01 1572
2457.47 1540
2457.94 1593
2458.41 1661
2458.88 1894
2459.34 1689
2459.81 1682
2460.28 1554
2460.74 1546
2461.21 1719
2461.68 1613
2462.15 1587
2462.62 1601
2463.08 1628
2463.55 1673
2464.02 1590
2464.49 1506
2464.95 1618
2465.42 1629
2465.89 1621
2466.36 1518
2466.83 1445
2467.30 1563
2467.76 1521
2468.23 1769
2468.70 1546
2469.17 1411
2469.64 1348
2470.10 1588
2470.57 1637
2471.04 1427
2471.51 1492
2471.98 1440
2472.45 1494
2472.92 1498
2473.39 1383
2473.85 1582
2474.32 1554
2474.79 1339
2475.26 1549
2475.73 1505
2476.20 1483
2476.67 1484
2477.14 1613
2477.61 1689
2478.07 1641
2478.54 1706
2479.01 1651
2479.48 1628
2479.95 1711
2480.42 1663
2480.89 1737
2481.36 1694
2481.83 1683
2482.30 1552
2482.77 1436
2483.24 1548
2483.71 1496
2484.18 1534
2484.65 1595
2485.12 1659
2485.59 1570
2486.06 1716
2486.53 1737
2487.00 1717
2487.47 1611
2487.94 1630
2488.41 1730
2488.88 1697
2489.35 1690
2489.82 1762
2490.29 1709
2490.76 1789
2491.23 1497
2491.70 1585
2492.17 1555
2492.64 1618
2493.11 1757
2493.58 1520
2494.05 1501
2494.52 1685
2494.99 1546
2495.47 1516
2495.94 1659
2496.41 1701
2496.88 1542
2497.35 1487
2497.82 1457
2498.29 1469
2498.76 1464
2499.23 1441
2499.70 1548
2500.18 1505
2500.65 1596
2501.12 1498
2501.59 1540
2502.06 1480
2502.53 1637
2503.00 1520
2503.48 1433
2503.95 1526
2504.42 1484
2504.89 1564
2505.36 1473
2505.83 1672
2506.31 1541
2506.78 1556
2507.25 1746
2507.72 1567
2508.19 1658
2508.67 1707
2509.14 1504
2509.61 1587
2510.08 1557
2510.56 1761
2511.03 1904
2511.50 1794
2511.97 1727
2512.44 1794
2512.92 1695
2513.39 1597
2513.86 1705
2514.33 1625
2514.81 1875
2515.28 1908
2515.75 1716
2516.23 1631
2516.70 1572
2517.17 1568
2517.64 1650
2518.12 1646
2518.59 1635
2519.06 1593
2519.54 1596
2520.01 1668
2520.48 1548
2520.96 1569
2521.43 1590
2521.90 1463
2522.38 1651
2522.85 1628
2523.32 1618
2523.80 1486
2524.27 1508
2524.74 1541
2525.22 1767
2525.69 1626
2526.16 1523
2526.64 1546
2527.11 1674
2527.59 1569
2528.06 1593
2528.53 1628
2529.01 1690
2529.48 1690
2529.96 1631
2530.43 1711
2530.90 1733
2531.38 1697
2531.85 1591
2532.33 1513
2532.80 1571
2533.28 1695
2533.75 1596
2534.22 1503
2534.70 1572
2535.17 1662
2535.65 1556
2536.12 1462
2536.60 1477
2537.07 1619
2537.55 1573
2538.02 1681
2538.50 1607
2538.97 1872
2539.45 1724
2539.92 1676
2540.40 1700
2540.87 1687
2541.35 1767
2541.82 1755
2542.30 1682
2542.77 1909
2543.25 1679
2543.72 1588
2544.20 1717
2544.67 1591
2545.15 1633
2545.62 1532
2546.10 1497
2546.58 1616
2547.05 1897
2547.53 1791
2548.00 1832
2548.48 1891
2548.95 1878
2549.43 1879
2549.91 2000
2550.38 1925
2550.86 1846
2551.33 1875
2551.81 1831
2552.29 1898
2552.76 1997
2553.24 1952
2553.72 1883
2554.19 2073
2554.67 2268
2555.14 2107
2555.62 2236
2556.10 2242
2556.57 2253
2557.05 2117
2557.53 2046
2558.00 1933
2558.48 1916
2558.96 1732
2559.43 1804
2559.91 1895
2560.39 1776
2560.87 1542
2561.34 1552
2561.82 1480
2562.30 1330
2562.77 1441
2563.25 1575
2563.73 1511
2564.21 1540
2564.68 1537
2565.16 1449
2565.64 1539
2566.11 1500
2566.59 1583
2567.07 1656
2567.55 1493
2568.03 1591
2568.50 1521
2568.98 1441
2569.46 1425
2569.94 1674
2570.41 1661
2570.89 1459
2571.37 1495
2571.85 1396
2572.33 1623
2572.80 1557
2573.28 1465
2573.76 1459
2574.24 1473
2574.72 1586
2575.19 1511
2575.67 1520
2576.15 1476
2576.63 1497
2577.11 1538
2577.59 1473
2578.07 1521
2578.54 1450
2579.02 1532
2579.50 1530
2579.98 1620
2580.46 1549
2580.94 1528
2581.42 1462
2581.90 1430
2582.37 1530
2582.85 1517
2583.33 1639
2583.81 1629
2584.29 1684
2584.77 1578
2585.25 1521
2585.73 1583
2586.21 1759
2586.69 1579
2587.17 1662
2587.65 1600
2588.13 1540
2588.61 1608
2589.08 1522
2589.56 1584
2590.04 1704
2590.52 1700
2591.00 1809
2591.48 1703
2591.96 1562
2592.44 1804
2592.92 1800
2593.40 1622
2593.88 1629
2594.36 1494
2594.84 1684
2595.32 1766
2595.80 1704
2596.28 1616
2596.76 1505
2597.24 1534
2597.72 1607
2598.21 1456
2598.69 1457
2599.17 1575
2599.65 1502
2600.13 1477
2600.61 1453
2601.09 1385
2601.57 1389
2602.05 1477
2602.53 1441
2603.01 1435
2603.49 1391
2603.97 1342
2604.45 1549
2604.94 1651
2605.42 1738
2605.90 1694
2606.38 1611
2606.86 1636
2607.34 1881
2607.82 1743
2608.30 1761
2608.79 1667
2609.27 1831
2609.75 1693
2610.23 1718
2610.71 1690
2611.19 1734
2611.68 1772
2612.16 1627
2612.64 1537
2613.12 1586
2613.60 1503
2614.08 1444
2614.57 1479
2615.05 1483
2615.53 1532
2616.01 1400
2616.49 1772
2616.98 1630
2617.46 1556
2617.94 1563
2618.42 1483
2618.91 1578
2619.39 1694
2619.87 1561
2620.35 1527
2620.84 1399
2621.32 1459
2621.80 1546
2622.28 1583
2622.77 1564
2623.25 1561
2623.73 1629
2624.21 1548
2624.70 1371
2625.18 1390
2625.66 1578
2626.15 1546
2626.63 1467
2627.11 1554
2627.60 1530
2628.08 1560
2628.56 1591
2629.05 1526
2629.53 1711
2630.01 1649
2630.50 1717
2630.98 1752
2631.46 1606
2631.95 1664
2632.43 1657
2632.91 1602
2633.40 1624
2633.88 1518
2634.36 1599
2634.85 1656
2635.33 1595
2635.82 1552
2636.30 1494
2636.78 1588
2637.27 1448
2637.75 1519
2638.24 1556
2638.72 1569
2639.20 1615
2639.69 1450
2640.17 1547
2640.66 1695
2641.14 1543
2641.63 1571
2642.11 1576
2642.60 1424
2643.08 1325
2643.56 1369
2644.05 1608
2644.53 1616
2645.02 1575
2645.50 1500
2645.99 1454
2646.47 1643
2646.96 1554
2647.44 1600
2647.93 1596
2648.41 1633
2648.90 1620
2649.38 1631
2649.87 1596
2650.35 1483
2650.84 1506
2651.32 1527
2651.81 1507
2652.30 1540
2652.78 1570
2653.27 1487
2653.75 1501
2654.24 1700
2654.72 1778
2655.21 1786
2655.69 1757
2656.18 1687
2656.67 1764
2657.15 1690
2657.64 1640
2658.12 1664
2658.61 1544
2659.10 1537
2659.58 1480
2660.07 1576
2660.55 1532
2661.04 1489
2661.53 1436
2662.01 1516
2662.50 1628
2662.99 1533
2663.47 1586
2663.96 1520
2664.44 1589
2664.93 1597
2665.42 1534
2665.90 1497
2666.39 1727
2666.88 1610
2667.36 1820
2667.85 1622
2668.34 1543
2668.83 1649
2669.31 1537
2669.80 1640
2670.29 1728
2670.77 1840
2671.26 1721
2671.75 1761
2672.24 1956
2672.72 1946
2673.21 1833
2673.70 1890
2674.18 2063
2674.67 2056
2675.16 1932
2675.65 2035
2676.13 1897
2676.62 1870
2677.11 1901
2677.60 1887
2678.09 1812
2678.57 1778
2679.06 1835
2679.55 1825
2680.04 1983
2680.53 1966
2681.01 2024
2681.50 1866
2681.99 1822
2682.48 1953
2682.97 1962
2683.45 2061
2683.94 2118
2684.43 2056
2684.92 1846
2685.41 1825
2685.90 1827
2686.38 1789
2686.87 1627
2687.36 1783
2687.85 1852
2688.34 1663
2688.83 1655
2689.32 1681
2689.81 1611
2690.29 1599
2690.78 1757
2691.27 1557
2691.76 1497
2692.25 1602
2692.74 1630
2693.23 1551
2693.72 1563
2694.21 1668
2694.70 1653
2695.19 1636
2695.68 1487
2696.16 1611
2696.65 1553
2697.14 1564
2697.63 1682
2698.12 1637
2698.61 1615
2699.10 1632
2699.59 1622
2700.08 1708
2700.57 1628
2701.06 1544
2701.55 1677
2702.04 1848
2702.53 1811
2703.02 1887
2703.51 1747
2704.00 1779
2704.49 1739
2704.98 1666
2705.47 1751
2705.96 1655
2706.45 1602
2706.94 1457
2707.43 1526
2707.92 1528
2708.41 1563
2708.91 1583
2709.40 1502
2709.89 1651
2710.38 1573
2710.87 1516
2711.36 1601
2711.85 1756
2712.34 1594
2712.83 1470
2713.32 1502
2713.81 1608
2714.30 1571
2714.80 1416
2715.29 1507
2715.78 1461
2716.27 1452
2716.76 1531
2717.25 1524
2717.74 1721
2718.23 1736
2718.73 1654
2719.22 1586
2719.71 1704
2720.20 1605
2720.69 1610
2721.18 1664
2721.68 1815
2722.17 1856
2722.66 1771
2723.15 1703
2723.64 1668
2724.14 1734
2724.63 1585
2725.12 1631
2725.61 1788
2726.10 1626
2726.60 1657
2727.09 1468
2727.58 1586
2728.07 1646
2728.56 1621
2729.06 1391
2729.55 1473
2730.04 1719
2730.53 1632
2731.03 1627
2731.52 1492
2732.01 1493
2732.51 1445
2733.00 1444
2733.49 1614
2733.98 1727
2734.48 1600
2734.97 1789
2735.46 1773
2735.96 1681
2736.45 1765
2736.94 1533
2737.43 1575
2737.93 1606
2738.42 1660
2738.91 1609
2739.41 1380
2739.90 1756
2740.39 1654
2740.89 1499
2741.38 1386
2741.88 1569
2742.37 1614
2742.86 1537
2743.36 1537
2743.85 1547
2744.34 1449
2744.84 1426
2745.33 1520
2745.83 1553
2746.32 1474
2746.81 1600
2747.31 1618
2747.80 1575
2748.30 1632
2748.79 1556
2749.28 1511
2749.78 1420
2750.27 1434
2750.77 1562
2751.26 1516
2751.76 1467
2752.25 1560
2752.74 1504
2753.24 1470
2753.73 1632
2754.23 1680
2754.72 1678
2755.22 1746
2755.71 1635
2756.21 1745
2756.70 1713
2757.20 1742
2757.69 1699
2758.19 1553
2758.68 1423
2759.18 1607
2759.67 1735
2760.17 1558
2760.66 1502
2761.16 1565
2761.65 1766
2762.15 1590
2762.64 1559
2763.14 1585
2763.64 1577
2764.13 1566
2764.63 1700
2765.12 1628
2765.62 1553
2766.11 1579
2766.61 1446
2767.11 1531
2767.60 1469
2768.10 1435
2768.59 1467
2769.09 1376
2769.59 1463
2770.08 1329
2770.58 1476
2771.07 1657
2771.57 1715
2772.07 1690
2772.56 1604
2773.06 1612
2773.56 1707
2774.05 1946
2774.55 1818
2775.04 1824
2775.54 1950
2776.04 2092
2776.53 1856
2777.03 1933
2777.53 1889
2778.03 1844
2778.52 1700
2779.02 1761
2779.52 1691
2780.01 1665
2780.51 1642
2781.01 1592
2781.50 1514
2782.00 1582
2782.50 1652
2783.00 1535
2783.49 1546
2783.99 1583
2784.49 1526
2784.99 1586
2785.48 1529
2785.98 1492
2786.48 1503
2786.98 1651
2787.47 1517
2787.97 1575
2788.47 1576
2788.97 1472
2789.46 1476
2789.96 1576
2790.46 1390
2790.96 1491
2791.46 1470
2791.95 1480
2792.45 1652
2792.95 1741
2793.45 1741
2793.95 1745
2794.44 1998
2794.94 1986
2795.44 2064
2795.94 2092
2796.44 2049
2796.94 2174
2797.44 2348
2797.93 2124
2798.43 2074
2798.93 2229
2799.43 2059
2799.93 1856
2800.43 1844
2800.93 1910
2801.43 1787
2801.92 1654
2802.42 1704
2802.92 1701
2803.42 1666
2803.92 1653
2804.42 1560
2804.92 1697
2805.42 1678
2805.92 1774
2806.42 1874
2806.92 2019
2807.42 2001
2807.91 2002
2808.41 2276
2808.91 2230
2809.41 2132
2809.91 2098
2810.41 2106
2810.91 2180
2811.41 1978
2811.91 1855
2812.41 1879
2812.91 1674
2813.41 1737
2813.91 1657
2814.41 1565
2814.91 1634
2815.41 1663
2815.91 1699
2816.41 1728
2816.91 1690
2817.41 1585
2817.91 1682
2818.41 1708
2818.91 1727
2819.42 1723
2819.92 1725
2820.42 1689
2820.92 1735
2821.42 1698
2821.92 1710
2822.42 1657
2822.92 1744
2823.42 1646
2823.92 1522
2824.42 1583
2824.92 1619
2825.42 1724
2825.93 1665
2826.43 1573
2826.93 1571
2827.43 1588
2827.93 1633
2828.43 1499
2828.93 1580
2829.43 1630
2829.94 1481
2830.44 1541
2830.94 1392
2831.44 1450
2831.94 1537
2832.44 1477
2832.95 1609
2833.45 1586
2833.95 1420
2834.45 1603
2834.95 1566
2835.45 1757
2835.96 1771
2836.46 1724
2836.96 1859
2837.46 1856
2837.97 1873
2838.47 1763
2838.97 1555
2839.47 1562
2839.97 1547
2840.48 1519
2840.98 1766
2841.48 1615
2841.98 1647
2842.49 1611
2842.99 1650
2843.49 1543
2843.99 1673
2844.50 1665
2845.00 1700
2845.50 1630
2846.01 1731
2846.51 1832
2847.01 1745
2847.51 1722
2848.02 1794
2848.52 1825
2849.02 1744
2849.53 1730
2850.03 1689
2850.53 1639
2851.04 1684
2851.54 1705
2852.04 1680
2852.55 1687
2853.05 1629
2853.55 1546
2854.06 1526
2854.56 1321
2855.06 1521
2855.57 1557
2856.07 1596
2856.58 1504
2857.08 1458
2857.58 1666
2858.09 1702
2858.59 1588
2859.10 1525
2859.60 1532
2860.10 1399
2860.61 1468
2861.11 1444
2861.62 1492
2862.12 1553
2862.62 1502
2863.13 1471
2863.63 1459
2864.14 1569
2864.64 1594
2865.15 1548
2865.65 1520
2866.16 1510
2866.66 1495
2867.17 1509
2867.67 1454
2868.18 1544
2868.68 1503
2869.19 1577
2869.69 1437
2870.20 1482
2870.70 1786
2871.21 1638
2871.71 1776
2872.22 1618
2872.72 1636
2873.23 1742
2873.73 1660
2874.24 1824
2874.74 1582
2875.25 1646
2875.75 1749
2876.26 1794
2876.76 1826
2877.27 1710
2877.78 1738
2878.28 1664
2878.79 1829
2879.29 1921
2879.80 1841
2880.30 1961
2880.81 1911
2881.32 1753
2881.82 1861
2882.33 2153
2882.83 1966
2883.34 2122
2883.85 2130
2884.35 2243
2884.86 2349
2885.37 2265
2885.87 2288
2886.38 2319
2886.88 2440
2887.39 2510
2887.90 2435
2888.40 2431
2888.91 2426
2889.42 2255
2889.92 2263
2890.43 2102
2890.94 1922
2891.45 1940
2891.95 1918
2892.46 1833
2892.97 1973
2893.47 2118
2893.98 2049
2894.49 2340
2894.99 2239
2895.50 2291
2896.01 2147
2896.52 2262
2897.02 2283
2897.53 2046
2898.04 2097
2898.55 2111
2899.05 2062
2899.56 2160
2900.07 2132
2900.58 1991
2901.08 2108
2901.59 2297
2902.10 2262
2902.61 2514
2903.12 2286
2903.62 2210
2904.13 2424
2904.64 2438
2905.15 2268
2905.66 2172
2906.16 2240
2906.67 2186
2907.18 2182
2907.69 2142
2908.20 1986
2908.71 1773
2909.21 1870
2909.72 1913
2910.23 1939
2910.74 1963
2911.25 1920
2911.76 1804
2912.26 1908
2912.77 1818
2913.28 1711
2913.79 1769
2914.30 1744
2914.81 1842
2915.32 1885
2915.83 1925
2916.34 1773
2916.85 1660
2917.35 1754
2917.86 1865
2918.37 1705
2918.88 1537
2919.39 1645
2919.90 1821
2920.41 1954
2920.92 1881
2921.43 1936
2921.94 2132
2922.45 2410
2922.96 2345
2923.47 2274
2923.98 2282
2924.49 2568
2925.00 2636
2925.51 2593
2926.02 2445
2926.53 2604
2927.04 2595
2927.55 2275
2928.06 2215
2928.57 2162
2929.08 1951
2929.59 1791
2930.10 1871
2930.61 1835
2931.12 1613
2931.63 1564
2932.14 1564
2932.65 1731
2933.16 1766
2933.67 1669
2934.18 1630
2934.69 1592
2935.20 1689
2935.71 1806
2936.22 1830
2936.73 1697
2937.25 1644
2937.76 1697
2938.27 1772
2938.78 1908
2939.29 1686
2939.80 1727
2940.31 1743
2940.82 1819
2941.33 1850
2941.85 1782
2942.36 1760
2942.87 1770
2943.38 1755
2943.89 1991
2944.40 1927
2944.91 1914
2945.43 2044
2945.94 2051
2946.45 2000
2946.96 1953
2947.47 1931
2947.98 1902
2948.50 1789
2949.01 1896
2949.52 1805
2950.03 1862
2950.54 1694
2951.06 1582
2951.57 1799
2952.08 1739
2952.59 1690
2953.10 1614
2953.62 1734
2954.13 1538
2954.64 1628
2955.15 1592
2955.67 1645
2956.18 1486
2956.69 1710
2957.20 1793
2957.72 1693
2958.23 1661
2958.74 1748
2959.25 1777
2959.77 1841
2960.28 1773
2960.79 1699
2961.31 1827
2961.82 1724
2962.33 1930
2962.85 1915
2963.36 1833
2963.87 1763
2964.39 1656
2964.90 1619
2965.41 1753
2965.93 1684
2966.44 1757
2966.95 1737
2967.47 1622
2967.98 1743
2968.49 1724
2969.01 1544
2969.52 1676
2970.03 1709
2970.55 1516
2971.06 1533
2971.58 1686
2972.09 1705
2972.60 1640
2973.12 1720
2973.63 1685
2974.15 1617
2974.66 1628
2975.17 1596
2975.69 1698
2976.20 1654
2976.72 1736
2977.23 1875
2977.74 1826
2978.26 1811
2978.77 1791
2979.29 1738
2979.80 1758
2980.32 1971
2980.83 1787
2981.35 1879
2981.86 2038
2982.38 2011
2982.89 2010
2983.41 2072
2983.92 2102
2984.44 2229
2984.95 2279
2985.47 2039
2985.98 2010
2986.50 2039
2987.01 2110
2987.53 2081
2988.04 2251
2988.56 2249
2989.07 2269
2989.59 2161
2990.10 2011
2990.62 1933
2991.13 2079
2991.65 2197
2992.17 2143
2992.68 2254
2993.20 2124
2993.71 2230
2994.23 2114
2994.74 2212
2995.26 2123
2995.78 2248
2996.29 2516
2996.81 2640
2997.32 2465
2997.84 2583
2998.36 2724
2998.87 2588
2999.39 2522
2999.91 2618
3000.42 2842
3000.94 3206
3001.45 3435
3001.97 3406
3002.49 3486
3003.00 3795
3003.52 4370
3004.04 4986
3004.55 4870
3005.07 5038
3005.59 5217
3006.10 4912
3006.62 4508
3007.14 4094
3007.66 3875
3008.17 3650
3008.69 2904
3009.21 2832
3009.72 2428
3010.24 2513
3010.76 2188
3011.28 2263
3011.79 2293
3012.31 2096
3012.83 2078
3013.35 2039
3013.86 1996
3014.38 2186
3014.90 2014
3015.42 2137
3015.93 2212
3016.45 2141
3016.97 2085
3017.49 2144
3018.00 2026
3018.52 2145
3019.04 2005
3019.56 2012
3020.08 1907
3020.59 2149
3021.11 2220
3021.63 2265
3022.15 2393
3022.67 2254
3023.19 2271
3023.70 2341
3024.22 2370
3024.74 2372
3025.26 2275
3025.78 2251
3026.30 2154
3026.81 2193
3027.33 2179
3027.85 1926
3028.37 1932
3028.89 1779
3029.41 1889
3029.93 1966
3030.45 1884
3030.97 1845
3031.48 1678
3032.00 1792
3032.52 1821
3033.04 1894
3033.56 1969
3034.08 2026
3034.60 1945
3035.12 1814
3035.64 1915
3036.16 2062
3036.68 1977
3037.20 1966
3037.72 1815
3038.24 1746
3038.76 1891
3039.27 1955
3039.79 1892
3040.31 1913
3040.83 1820
3041.35 1887
3041.87 1893
3042.39 1909
3042.91 1842
3043.43 1825
3043.95 1710
3044.47 1656
3044.99 1908
3045.51 1738
3046.03 1806
3046.56 1841
3047.08 1729
3047.60 1674
3048.12 1811
3048.64 1809
3049.16 1822
3049.68 1879
3050.20 1899
3050.72 1734
3051.24 1685
3051.76 1687
3052.28 1716
3052.80 1631
3053.32 1802
3053.84 1761
3054.37 1684
3054.89 1734
3055.41 1700
3055.93 1853
3056.45 1894
3056.97 1742
3057.49 1642
3058.01 1762
3058.53 1817
3059.06 1876
3059.58 1746
3060.10 1789
3060.62 1801
3061.14 1758
3061.66 1883
3062.19 1822
3062.71 1717
3063.23 1768
3063.75 1725
3064.27 1872
3064.79 1908
3065.32 1854
3065.84 1941
3066.36 2062
3066.88 2047
3067.40 1884
3067.93 1860
3068.45 1809
3068.97 1957
3069.49 2108
3070.02 1893
3070.54 1930
3071.06 1797
3071.58 2035
3072.10 2000
3072.63 1941
3073.15 1998
3073.67 1902
3074.20 1911
3074.72 2000
3075.24 2038
3075.76 2213
3076.29 2147
3076.81 2249
3077.33 2474
3077.86 2447
3078.38 2597
3078.90 2520
3079.42 2558
3079.95 2699
3080.47 2719
3080.99 2633
3081.52 2672
3082.04 2516
3082.56 2408
3083.09 2422
3083.61 2278
3084.13 2344
3084.66 2350
3085.18 2484
3085.71 2488
3086.23 2217
3086.75 2123
3087.28 2139
3087.80 2076
3088.32 2162
3088.85 2108
3089.37 1933
3089.90 2220
3090.42 2160
3090.94 2122
3091.47 2215
3091.99 2234
3092.52 2231
3093.04 2278
3093.57 2285
3094.09 2358
3094.61 2476
3095.14 2738
3095.66 2742
3096.19 2800
3096.71 2837
3097.24 2727
3097.76 2915
3098.29 3007
3098.81 3382
3099.34 3822
3099.86 4385
3100.39 5186
3100.91 6111
3101.44 6758
3101.96 7898
3102.49 8259
3103.01 8294
3103.54 8009
3104.06 8407
3104.59 7812
3105.11 7279
3105.64 6281
3106.16 5583
3106.69 4642
3107.21 4194
3107.74 3691
3108.26 3206
3108.79 3138
3109.32 3119
3109.84 3169
3110.37 3064
3110.89 3301
3111.42 3228
3111.94 2917
3112.47 2748
3113.00 2759
3113.52 2834
3114.05 2749
3114.57 2420
3115.10 2400
3115.63 2359
3116.15 2399
3116.68 2180
3117.21 2344
3117.73 2192
3118.26 2271
3118.78 2317
3119.31 2300
3119.84 2300
3120.36 2286
3120.89 2360
3121.42 2491
3121.94 2604
3122.47 2365
3123.00 2718
3123.52 2747
3124.05 2418
3124.58 2359
3125.11 2304
3125.63 2112
3126.16 2089
3126.69 2217
3127.21 2241
3127.74 2134
3128.27 2040
3128.80 1997
3129.32 2070
3129.85 2158
3130.38 2040
3130.91 1993
3131.43 2046
3131.96 2086
3132.49 2112
3133.02 1926
3133.54 1867
3134.07 2079
3134.60 2200
3135.13 2240
3135.65 2228
3136.18 2245
3136.71 1975
3137.24 2002
3137.77 1981
3138.29 1993
3138.82 1945
3139.35 1915
3139.88 1881
3140.41 1840
3140.94 1741
3141.46 1926
3141.99 1909
3142.52 1939
3143.05 2031
3143.58 2105
3144.11 2006
3144.64 1954
3145.16 1834
3145.69 1808
3146.22 2100
3146.75 2178
3147.28 2125
3147.81 2028
3148.34 2128
3148.87 2257
3149.40 2194
3149.92 2226
3150.45 2249
3150.98 2116
3151.51 2014
3152.04 2002
3152.57 2162
3153.10 1959
3153.63 2079
3154.16 1982
3154.69 2076
3155.22 2138
3155.75 2066
3156.28 2058
3156.81 2082
3157.34 1838
3157.87 1997
3158.40 2090
3158.93 2056
3159.46 2036
3159.99 2179
3160.52 1939
3161.05 1998
3161.58 1959
3162.11 1749
3162.64 1853
3163.17 1811
3163.70 1768
3164.23 1842
3164.76 1936
3165.29 1896
3165.82 1844
3166.35 1795
3166.88 1896
3167.41 1732
3167.94 1685
3168.47 1666
3169.00 1553
3169.53 1725
3170.06 1643
3170.59 1743
3171.12 1899
3171.65 1899
3172.19 1749
3172.72 1863
3173.25 1853
3173.78 1861
3174.31 1904
3174.84 2104
3175.37 2065
3175.90 2049
3176.44 1944
3176.97 2027
3177.50 2022
3178.03 1963
3178.56 1817
3179.09 1865
3179.62 1761
3180.16 1782
3180.69 1667
3181.22 1567
3181.75 1671
3182.28 1583
3182.81 1630
3183.35 1771
3183.88 1692
3184.41 1850
3184.94 1751
3185.47 1739
3186.01 1846
3186.54 1779
3187.07 1875
3187.60 1690
3188.14 1841
3188.67 1979
3189.20 1842
3189.73 1790
3190.26 1757
3190.80 1844
3191.33 1883
3191.86 1969
3192.39 1877
3192.93 1843
3193.46 1845
3193.99 1827
3194.53 1926
3195.06 1855
3195.59 1941
3196.12 2028
3196.66 2061
3197.19 1954
3197.72 2034
3198.26 2034
3198.79 1938
3199.32 1927
3199.86 2014
3200.39 1974
3200.92 1870
3201.46 2018
3201.99 2096
3202.52 2153
3203.06 1990
3203.59 1918
3204.12 1965
3204.66 1951
3205.19 2059
3205.73 1923
3206.26 2097
3206.79 1976
3207.33 2084
3207.86 2191
3208.39 2354
3208.93 2674
3209.46 2577
3210.00 2550
3210.53 2736
3211.07 2940
3211.60 2751
3212.13 2649
3212.67 2513
3213.20 2516
3213.74 2505
3214.27 2485
3214.81 2371
3215.34 2292
3215.88 2163
3216.41 2132
3216.94 2135
3217.48 2124
3218.01 1998
3218.55 2145
3219.08 2162
3219.62 2220
3220.15 2171
3220.69 2364
3221.22 2364
3221.76 2331
3222.29 2409
3222.83 2281
3223.36 2350
3223.90 2270
3224.43 2410
3224.97 2702
3225.51 2474
3226.04 2365
3226.58 2446
3227.11 2255
3227.65 2217
3228.18 2355
3228.72 2193
3229.25 2254
3229.79 2245
3230.33 2495
3230.86 2402
3231.40 2274
3231.93 2328
3232.47 2277
3233.01 2256
3233.54 2228
3234.08 2226
3234.61 2362
3235.15 2215
3235.69 2252
3236.22 2358
3236.76 2526
3237.30 2415
3237.83 2733
3238.37 2582
3238.91 2524
3239.44 2349
3239.98 2280
3240.51 2478
3241.05 2493
3241.59 2449
3242.13 2365
3242.66 2317
3243.20 2473
3243.74 2434
3244.27 2536
3244.81 2665
3245.35 2473
3245.88 2277
3246.42 2583
3246.96 2332
3247.50 2491
3248.03 2582
3248.57 2568
3249.11 2517
3249.64 2479
3250.18 2722
3250.72 2459
3251.26 2556
3251.79 2357
3252.33 2356
3252.87 2501
3253.41 2669
3253.95 2616
3254.48 2443
3255.02 2407
3255.56 2548
3256.10 2847
3256.64 2946
3257.17 2844
3257.71 2711
3258.25 3186
3258.79 3455
3259.33 3675
3259.86 3753
3260.40 4036
3260.94 4282
3261.48 4414
3262.02 5121
3262.56 5299
3263.09 5681
3263.63 6421
3264.17 6410
3264.71 6464
3265.25 6816
3265.79 6853
3266.33 6622
3266.87 6635
3267.40 6646
3267.94 6558
3268.48 6313
3269.02 5334
3269.56 4809
3270.10 4512
3270.64 3952
3271.18 3523
3271.72 3304
3272.26 3143
3272.80 3206
3273.33 3021
3273.87 2941
3274.41 2763
3274.95 2702
3275.49 2762
3276.03 2901
3276.57 2812
3277.11 3061
3277.65 3029
3278.19 2987
3278.73 3040
3279.27 3122
3279.81 3062
3280.35 2942
3280.89 3110
3281.43 3191
3281.97 3017
3282.51 2973
3283.05 2908
3283.59 3050
3284.13 2938
3284.67 2943
3285.21 3100
3285.75 3134
3286.29 3284
3286.83 2981
3287.37 2902
3287.91 3097
3288.45 2955
3289.00 3012
3289.54 3255
3290.08 3474
3290.62 3625
3291.16 3602
3291.70 3502
3292.24 3526
3292.78 4024
3293.32 4479
3293.86 4556
3294.40 4721
3294.95 4707
3295.49 5233
3296.03 5426
3296.57 5238
3297.11 4959
3297.65 4799
3298.19 4631
3298.74 4284
3299.28 3916
3299.82 3919
3300.36 3667
3300.90 3348
3301.44 2969
3301.98 3062
3302.53 3085
3303.07 3187
3303.61 3004
3304.15 3011
3304.69 2976
3305.24 3131
3305.78 2864
3306.32 2923
3306.86 2863
3307.40 2820
3307.95 2838
3308.49 2854
3309.03 2663
3309.57 2731
3310.12 2684
3310.66 2827
3311.20 2886
3311.74 2995
3312.29 3011
3312.83 3074
3313.37 3448
3313.91 3406
3314.46 3405
3315.00 3593
3315.54 3789
3316.09 3777
3316.63 3729
3317.17 4024
3317.71 4103
3318.26 4117
3318.80 4071
3319.34 3888
3319.89 3968
3320.43 3862
3320.97 3785
3321.52 3649
3322.06 3614
3322.60 3706
3323.15 3717
3323.69 3634
3324.23 3693
3324.78 3417
3325.32 3529
3325.86 3523
3326.41 3560
3326.95 3246
3327.50 3251
3328.04 3169
3328.58 3315
3329.13 3466
3329.67 3761
3330.22 4459
3330.76 5145
3331.30 6345
3331.85 7971
3332.39 10168
3332.94 11434
3333.48 13533
3334.03 15437
3334.57 17181
3335.11 18178
3335.66 18991
3336.20 18830
3336.75 18771
3337.29 17906
3337.84 16539
3338.38 14716
3338.93 12870
3339.47 10490
3340.02 8795
3340.56 7454
3341.11 6307
3341.65 5033
3342.20 4515
3342.74 4119
3343.29 3511
3343.83 3373
3344.38 3229
3344.92 3173
3345.47 3086
3346.01 3026
3346.56 3066
3347.10 3147
3347.65 3170
3348.19 3449
3348.74 3458
3349.29 3474
3349.83 3623
3350.38 3727
3350.92 3800
3351.47 3755
3352.01 3760
3352.56 3618
3353.11 3768
3353.65 3613
3354.20 3350
3354.74 3534
3355.29 3510
3355.84 3142
3356.38 2901
3356.93 2855
3357.47 2877
3358.02 2606
3358.57 2497
3359.11 2783
3359.66 2693
3360.21 2512
3360.75 2657
3361.30 2605
3361.85 2658
3362.39 2789
3362.94 2794
3363.49 2703
3364.03 2602
3364.58 2510
3365.13 2715
3365.67 2480
3366.22 2729
3366.77 2701
3367.31 2753
3367.86 2901
3368.41 2858
3368.96 2924
3369.50 3052
3370.05 3215
3370.60 3383
3371.15 3430
3371.69 3839
3372.24 3810
3372.79 3722
3373.34 3894
3373.88 3909
3374.43 4156
3374.98 4139
3375.53 3815
3376.07 3639
3376.62 3555
3377.17 3244
3377.72 2970
3378.27 3011
3378.81 2606
3379.36 2572
3379.91 2570
3380.46 2442
3381.01 2508
3381.55 2369
3382.10 2322
3382.65 2373
3383.20 2355
3383.75 2273
3384.30 2224
3384.84 2293
3385.39 2276
3385.94 2201
3386.49 2224
3387.04 2207
3387.59 2087
3388.14 2067
3388.69 2175
3389.23 2142
3389.78 2211
3390.33 2108
3390.88 2273
3391.43 2277
3391.98 2053
3392.53 2230
3393.08 2198
3393.63 2256
3394.18 2285
3394.72 2178
3395.27 2179
3395.82 2229
3396.37 2269
3396.92 1929
3397.47 2039
3398.02 1986
3398.57 1897
3399.12 1900
3399.67 2046
3400.22 2132
3400.77 2073
3401.32 2075
3401.87 2016
3402.42 1960
3402.97 2081
3403.52 2019
3404.07 2035
3404.62 1990
3405.17 1939
3405.72 1913
3406.27 1927
3406.82 2172
3407.37 2158
3407.92 2275
3408.47 2377
3409.02 2244
3409.57 2372
3410.12 2333
3410.67 2223
3411.22 2570
3411.78 2658
3412.33 2342
3412.88 2375
3413.43 2450
3413.98 2417
3414.53 2326
3415.08 2257
3415.63 2193
3416.18 2190
3416.73 2112
3417.28 2047
3417.84 1952
3418.39 1829
3418.94 1881
3419.49 1964
3420.04 2064
3420.59 2059
3421.14 2030
3421.69 2080
3422.25 2296
3422.80 2179
3423.35 2165
3423.90 2204
3424.45 2080
3425.00 2090
3425.56 2120
3426.11 2059
3426.66 1983
3427.21 1797
3427.76 1818
3428.32 1925
3428.87 2034
3429.42 1898
3429.97 1870
3430.52 1818
3431.08 1827
3431.63 1813
3432.18 1918
3432.73 1890
3433.29 2018
3433.84 1915
3434.39 1852
3434.94 2047
3435.50 1833
3436.05 1934
3436.60 1976
3437.15 1934
3437.71 1855
3438.26 2010
3438.81 2097
3439.37 2043
3439.92 1952
3440.47 1927
3441.02 1956
3441.58 1939
3442.13 1888
3442.68 1856
3443.24 1811
3443.79 1799
3444.34 1864
3444.90 1856
3445.45 1893
3446.00 1884
3446.56 1977
3447.11 1979
3447.66 1923
3448.22 1665
3448.77 1842
3449.33 1820
3449.88 1916
3450.43 1902
3450.99 1804
3451.54 1904
3452.09 1853
3452.65 1837
3453.20 1813
3453.76 1808
3454.31 1699
3454.86 1745
3455.42 1822
3455.97 1761
3456.53 1821
3457.08 1876
3457.64 1829
3458.19 1945
3458.75 1908
3459.30 1889
3459.85 1887
3460.41 1912
3460.96 2004
3461.52 1863
3462.07 1911
3462.63 1695
3463.18 1850
3463.74 2080
3464.29 2059
3464.85 1863
3465.40 2113
3465.96 2096
3466.51 2011
3467.07 2029
3467.62 2016
3468.18 2086
3468.73 2263
3469.29 2237
3469.84 2213
3470.40 2167
3470.95 2214
3471.51 2309
3472.07 2314
3472.62 2265
3473.18 2322
3473.73 2163
3474.29 2308
3474.84 2168
3475.40 2124
3475.96 2205
3476.51 2260
3477.07 2274
3477.62 2249
3478.18 2338
3478.74 2432
3479.29 2459
3479.85 2420
3480.40 2516
3480.96 2415
3481.52 2517
3482.07 2725
3482.63 2768
3483.19 2836
3483.74 2782
3484.30 2514
3484.86 2333
3485.41 2721
3485.97 2717
3486.53 2786
3487.08 3050
3487.64 3463
3488.20 3756
3488.75 4326
3489.31 5025
3489.87 5695
3490.42 6481
3490.98 6977
3491.54 6888
3492.09 7420
3492.65 7285
3493.21 7051
3493.77 6709
3494.32 6165
3494.88 5458
3495.44 4949
3496.00 4798
3496.55 4445
3497.11 4353
3497.67 4479
3498.23 4545
3498.78 4343
3499.34 4614
3499.90 5107
3500.46 4809
3501.01 4821
3501.57 4783
3502.13 4674
3502.69 4511
3503.25 4490
3503.80 4386
3504.36 4329
3504.92 4189
3505.48 4378
3506.04 4334
3506.60 4071
3507.15 4000
3507.71 3866
3508.27 3589
3508.83 3506
3509.39 3050
3509.95 2998
3510.50 3052
3511.06 3065
3511.62 2856
3512.18 2496
3512.74 2534
3513.30 2518
3513.86 2352
3514.42 2354
3514.98 2286
3515.53 2109
3516.09 2129
3516.65 2178
3517.21 2224
3517.77 2202
3518.33 2272
3518.89 2429
3519.45 2399
3520.01 2466
3520.57 2443
3521.13 2549
3521.69 2707
3522.25 2573
3522.81 2586
3523.36 2546
3523.92 2567
3524.48 2519
3525.04 2327
3525.60 2263
3526.16 2337
3526.72 2361
3527.28 2105
3527.84 2011
3528.40 1913
3528.96 2015
3529.52 2164
3530.08 2016
3530.64 1990
3531.20 2000
3531.76 2102
3532.32 2123
3532.89 1902
3533.45 2024
3534.01 2126
3534.57 2010
3535.13 1948
3535.69 2078
3536.25 2127
3536.81 2039
3537.37 2095
3537.93 2019
3538.49 2070
3539.05 2109
3539.61 2010
3540.17 2204
3540.74 2122
3541.30 1935
3541.86 2013
3542.42 2294
3542.98 2326
3543.54 2267
3544.10 2223
3544.66 2256
3545.22 2164
3545.79 2039
3546.35 1971
3546.91 2132
3547.47 2104
3548.03 1871
3548.59 1830
3549.16 1760
3549.72 1739
3550.28 1603
3550.84 1637
3551.40 1818
3551.96 1749
3552.53 1733
3553.09 1716
3553.65 1730
3554.21 1612
3554.77 1720
3555.34 1843
3555.90 1841
3556.46 1706
3557.02 1783
3557.59 1787
3558.15 1822
3558.71 1728
3559.27 1768
3559.84 1835
3560.40 1879
3560.96 1712
3561.52 1898
3562.09 1933
3562.65 1927
3563.21 1953
3563.77 1901
3564.34 1836
3564.90 1846
3565.46 1876
3566.03 1781
3566.59 1822
3567.15 1780
3567.72 1744
3568.28 1709
3568.84 1632
3569.41 1737
3569.97 1724
3570.53 1782
3571.10 1997
3571.66 1846
3572.22 1790
3572.79 1946
3573.35 1766
3573.91 2010
3574.48 1925
3575.04 2017
3575.60 2004
3576.17 2087
3576.73 2138
3577.30 2190
3577.86 2060
3578.42 2042
3578.99 2058
3579.55 1993
3580.12 1804
3580.68 1949
3581.24 1915
3581.81 2032
3582.37 1822
3582.94 1748
3583.50 1784
3584.07 1822
3584.63 1659
3585.20 1696
3585.76 1785
3586.32 1773
3586.89 1749
3587.45 1672
3588.02 1817
3588.58 1799
3589.15 1697
3589.71 1673
3590.28 1578
3590.84 1547
3591.41 1656
3591.97 1670
3592.54 1725
3593.10 1710
3593.67 1691
3594.23 1783
3594.80 1621
3595.36 1591
3595.93 1630
3596.50 1566
3597.06 1627
3597.63 1648
3598.19 1635
3598.76 1715
3599.32 1806
3599.89 1732
3600.45 1826
3601.02 1804
3601.59 1647
3602.15 1616
3602.72 1661
3603.28 1825
3603.85 1669
3604.42 1513
3604.98 1522
3605.55 1624
3606.11 1493
3606.68 1561
3607.25 1567
3607.81 1644
3608.38 1600
3608.95 1556
3609.51 1542
3610.08 1574
3610.65 1655
3611.21 1721
3611.78 1700
3612.35 1712
3612.91 1733
3613.48 1913
3614.05 2020
3614.61 2208
3615.18 2389
3615.75 2699
3616.31 2915
3616.88 2963
3617.45 3417
3618.01 3393
3618.58 3233
3619.15 3170
3619.72 3056
3620.28 2915
3620.85 2631
3621.42 2415
3621.99 2457
3622.55 2087
3623.12 1891
3623.69 1751
3624.26 1830
3624.82 1899
3625.39 1722
3625.96 1633
3626.53 1563
3627.09 1625
3627.66 1766
3628.23 1534
3628.80 1467
3629.37 1585
3629.93 1684
3630.50 1698
3631.07 1710
3631.64 1690
3632.21 1654
3632.77 1587
3633.34 1678
3633.91 1541
3634.48 1567
3635.05 1689
3635.62 1776
3636.19 1645
3636.75 1608
3637.32 1701
3637.89 1896
3638.46 2045
3639.03 2181
3639.60 2170
3640.17 2114
3640.73 2197
3641.30 2239
3641.87 2358
3642.44 2392
3643.01 2267
3643.58 2334
3644.15 2312
3644.72 2142
3645.29 2013
3645.86 2067
3646.43 2150
3647.00 2088
3647.57 2053
3648.13 2058
3648.70 1970
3649.27 1982
3649.84 2011
3650.41 2167
3650.98 2356
3651.55 2036
3652.12 2059
3652.69 2191
3653.26 2114
3653.83 2115
3654.40 1998
3654.97 1981
3655.54 2099
3656.11 2166
3656.68 2085
3657.25 2191
3657.82 2219
3658.39 2291
3658.96 2103
3659.53 1990
3660.10 2131
3660.67 2281
3661.24 2324
3661.82 2086
3662.39 2268
3662.96 2240
3663.53 2263
3664.10 2075
3664.67 2064
3665.24 1979
3665.81 2042
3666.38 2292
3666.95 1958
3667.52 1924
3668.09 2081
3668.67 2031
3669.24 1923
3669.81 1865
3670.38 1833
3670.95 1861
3671.52 1839
3672.09 1876
3672.66 1831
3673.24 1696
3673.81 1730
3674.38 1817
3674.95 1957
3675.52 1937
3676.09 1952
3676.66 1863
3677.24 1729
3677.81 1736
3678.38 1889
3678.95 1838
3679.52 1855
3680.10 1918
3680.67 1893
3681.24 1674
3681.81 1623
3682.38 1639
3682.96 1678
3683.53 1658
3684.10 1575
3684.67 1702
3685.25 1652
3685.82 1635
3686.39 1721
3686.96 1743
3687.54 1809
3688.11 1762
3688.68 1773
3689.25 1808
3689.83 1857
3690.40 1987
3690.97 2070
3691.54 1856
3692.12 1914
3692.69 1762
3693.26 1801
3693.84 1731
3694.41 1734
3694.98 1752
3695.56 1744
3696.13 1802
3696.70 1626
3697.28 1601
3697.85 1564
3698.42 1521
3699.00 1612
3699.57 1664
3700.14 1733
3700.72 1802
3701.29 1815
3701.86 1775
3702.44 1727
3703.01 1640
3703.58 1504
3704.16 1608
3704.73 1679
3705.31 1588
3705.88 1593
3706.45 1556
3707.03 1580
3707.60 1619
3708.18 1703
3708.75 1672
3709.33 1626
3709.90 1644
3710.47 1778
3711.05 1673
3711.62 1506
3712.20 1662
3712.77 1637
3713.35 1795
3713.92 1573
3714.50 1495
3715.07 1564
3715.64 1633
3716.22 1772
3716.79 1675
3717.37 1530
3717.94 1610
3718.52 1576
3719.09 1526
3719.67 1593
3720.24 1513
3720.82 1644
3721.39 1673
3721.97 1538
3722.54 1459
3723.12 1504
3723.70 1549
3724.27 1410
3724.85 1514
3725.42 1588
3726.00 1532
3726.57 1531
3727.15 1649
3727.72 1735
3728.30 1620
3728.88 1723
3729.45 1884
3730.03 1842
3730.60 1822
3731.18 1877
3731.75 2116
3732.33 2040
3732.91 2164
3733.48 2312
3734.06 2304
3734.64 2079
3735.21 2051
3735.79 1839
3736.36 1796
3736.94 1850
3737.52 1632
3738.09 1639
3738.67 1559
3739.25 1658
3739.82 1683
3740.40 1576
3740.98 1492
3741.55 1447
3742.13 1470
3742.71 1537
3743.28 1526
3743.86 1498
3744.44 1655
3745.01 1605
3745.59 1599
3746.17 1586
3746.75 1721
3747.32 1583
3747.90 1472
3748.48 1541
3749.05 1529
3749.63 1504
3750.21 1533
3750.79 1522
3751.36 1599
3751.94 1475
3752.52 1579
3753.10 1591
3753.67 1512
3754.25 1481
3754.83 1597
3755.41 1613
3755.99 1541
3756.56 1641
3757.14 1682
3757.72 1660
3758.30 1547
3758.88 1681
3759.45 1769
3760.03 1740
3760.61 1784
3761.19 1626
3761.77 1627
3762.35 1719
3762.92 1503
3763.50 1505
3764.08 1579
3764.66 1604
3765.24 1567
3765.82 1592
3766.39 1577
3766.97 1671
3767.55 1571
3768.13 1655
3768.71 1603
3769.29 1608
3769.87 1699
3770.45 1673
3771.03 1822
3771.60 1884
3772.18 1782
3772.76 1791
3773.34 1725
3773.92 1577
3774.50 1579
3775.08 1710
3775.66 1715
3776.24 1685
3776.82 1819
3777.40 1714
3777.98 1580
3778.56 1670
3779.14 1572
3779.72 1535
3780.30 1463
3780.88 1531
3781.46 1465
3782.04 1546
3782.61 1577
3783.19 1609
3783.77 1720
3784.35 1707
3784.93 1708
3785.52 1658
3786.10 1597
3786.68 1608
3787.26 1711
3787.84 1707
3788.42 1676
3789.00 1715
3789.58 1613
3790.16 1774
3790.74 1765
3791.32 1706
3791.90 1673
3792.48 1737
3793.06 1706
3793.64 1757
3794.22 1682
3794.80 1498
3795.38 1615
3795.96 1636
3796.55 1725
3797.13 1540
3797.71 1616
3798.29 1820
3798.87 1935
3799.45 1964
3800.03 1874
3800.61 2016
3801.19 2071
3801.78 1963
3802.36 2196
3802.94 2110
3803.52 2032
3804.10 2196
3804.68 2117
3805.27 2184
3805.85 1926
3806.43 1730
3807.01 1867
3807.59 2082
3808.17 2192
3808.76 2095
3809.34 2188
3809.92 2015
3810.50 2120
3811.08 2035
3811.67 2132
3812.25 2254
3812.83 2274
3813.41 2137
3814.00 2209
3814.58 2219
3815.16 2181
3815.74 2044
3816.32 1966
3816.91 2003
3817.49 1846
3818.07 1760
3818.66 1970
3819.24 1733
3819.82 1716
3820.40 1549
3820.99 1714
3821.57 1827
3822.15 1665
3822.73 1678
3823.32 1824
3823.90 1835
3824.48 1713
3825.07 1719
3825.65 1652
3826.23 1720
3826.82 1773
3827.40 1687
3827.98 1650
3828.57 1663
3829.15 1607
3829.73 1671
3830.32 1680
3830.90 1623
3831.48 1777
3832.07 1745
3832.65 1771
3833.24 1581
3833.82 1546
3834.40 1733
3834.99 1726
3835.57 1625
3836.16 1632
3836.74 1642
3837.32 1675
3837.91 1755
3838.49 1615
3839.08 1525
3839.66 1590
3840.24 1572
3840.83 1545
3841.41 1580
3842.00 1451
3842.58 1583
3843.17 1617
3843.75 1616
3844.34 1579
3844.92 1579
3845.51 1677
3846.09 1717
3846.67 1709
3847.26 1578
3847.84 1504
3848.43 1509
3849.01 1647
3849.60 1761
3850.18 1649
3850.77 1765
3851.35 1679
3851.94 1564
3852.53 1565
3853.11 1670
3853.70 1464
3854.28 1571
3854.87 1750
3855.45 1774
3856.04 1826
3856.62 1804
3857.21 2060
3857.79 2171
3858.38 2259
3858.97 2421
3859.55 2548
3860.14 2768
3860.72 2790
3861.31 2979
3861.90 2823
3862.48 2901
3863.07 2958
3863.65 3049
3864.24 2927
3864.83 2697
3865.41 2831
3866.00 3023
3866.58 3181
3867.17 2622
3867.76 2654
3868.34 2433
3868.93 2537
3869.52 2617
3870.10 2277
3870.69 2264
3871.28 2084
3871.86 2165
3872.45 2248
3873.04 2347
3873.62 2254
3874.21 2268
3874.80 2237
3875.38 2173
3875.97 2047
3876.56 2002
3877.15 1952
3877.73 2034
3878.32 1904
3878.91 1834
3879.49 1554
3880.08 1820
3880.67 1850
3881.26 1771
3881.84 1725
3882.43 1656
3883.02 1746
3883.61 1725
3884.19 1651
3884.78 1606
3885.37 1654
3885.96 1739
3886.55 1669
3887.13 1570
3887.72 1572
3888.31 1648
3888.90 1683
3889.49 1737
3890.07 1741
3890.66 1713
3891.25 1736
3891.84 1709
3892.43 1923
3893.01 1942
3893.60 1779
3894.19 1913
3894.78 1806
3895.37 1893
3895.96 1821
3896.55 1980
3897.13 1788
3897.72 1680
3898.31 1786
3898.90 1769
3899.49 1976
3900.08 1758
3900.67 1708
3901.26 1692
3901.84 1668
3902.43 1556
3903.02 1632
3903.61 1642
3904.20 1668
3904.79 1641
3905.38 1606
3905.97 1728
3906.56 1720
3907.15 1689
3907.74 1639
3908.33 1752
3908.92 1755
3909.50 1755
3910.09 1591
3910.68 1436
3911.27 1551
3911.86 1543
3912.45 1553
3913.04 1591
3913.63 1578
3914.22 1512
3914.81 1481
3915.40 1539
3915.99 1566
3916.58 1522
3917.17 1603
3917.76 1507
3918.35 1502
3918.94 1590
3919.53 1594
3920.12 1554
3920.72 1559
3921.31 1506
3921.90 1676
3922.49 1602
3923.08 1544
3923.67 1337
3924.26 1502
3924.85 1581
3925.44 1497
3926.03 1456
3926.62 1571
3927.21 1556
3927.80 1636
3928.39 1525
3928.99 1516
3929.58 1451
3930.17 1389
3930.76 1419
3931.35 1566
3931.94 1360
3932.53 1457
3933.12 1500
3933.72 1361
3934.31 1493
3934.90 1429
3935.49 1437
3936.08 1577
3936.67 1460
3937.26 1531
3937.86 1565
3938.45 1553
3939.04 1519
3939.63 1480
3940.22 1610
3940.82 1683
3941.41 1624
3942.00 1644
3942.59 1736
3943.18 1592
3943.78 1657
3944.37 1539
3944.96 1534
3945.55 1446
3946.14 1436
3946.74 1498
3947.33 1477
3947.92 1578
3948.51 1591
3949.11 1570
3949.70 1597
3950.29 1573
3950.88 1420
3951.48 1397
3952.07 1515
3952.66 1510
3953.26 1412
3953.85 1413
3954.44 1449
3955.03 1442
3955.63 1366
3956.22 1457
3956.81 1687
3957.41 1640
3958.00 1688
3958.59 1680
3959.19 1548
3959.78 1523
3960.37 1487
3960.97 1431
3961.56 1483
3962.15 1544
3962.75 1603
3963.34 1584
3963.93 1591
3964.53 1505
3965.12 1734
3965.72 1964
3966.31 1836
3966.90 1647
3967.50 1634
3968.09 1745
3968.69 1707
3969.28 1743
3969.87 1661
3970.47 1581
3971.06 1571
3971.66 1584
3972.25 1434
3972.85 1585
3973.44 1806
3974.03 1737
3974.63 1690
3975.22 1779
3975.82 1768
3976.41 1786
3977.01 1845
3977.60 1862
3978.20 1760
3978.79 1780
3979.39 1710
3979.98 1745
3980.58 1756
3981.17 1630
3981.77 1530
3982.36 1685
3982.96 1521
3983.55 1660
3984.15 1634
3984.74 1666
3985.34 1609
3985.93 1592
3986.53 1595
3987.12 1665
3987.72 1709
3988.31 1726
3988.91 1583
3989.50 1507
3990.10 1578
3990.70 1681
3991.29 1668
3991.89 1662
3992.48 1694
3993.08 1707
3993.67 1836
3994.27 1937
3994.87 1808
3995.46 1890
3996.06 1828
3996.65 1835
3997.25 1969
3997.85 1847
3998.44 1709
3999.04 1783
3999.64 1693
4000.23 1864
4000.83 1718
4001.43 1701
4002.02 1671
4002.62 1911
4003.21 1693
4003.81 1679
4004.41 1788
4005.00 1700
4005.60 1664
4006.20 1575
4006.80 1620
4007.39 1674
4007.99 1682
4008.59 1504
4009.18 1511
4009.78 1504
4010.38 1627
4010.97 1657
4011.57 1600
4012.17 1818
4012.77 1785
4013.36 1913
4013.96 2035
4014.56 1931
4015.16 2150
4015.75 2146
4016.35 2225
4016.95 2262
4017.55 2112
4018.14 2054
4018.74 2104
4019.34 2240
4019.94 2071
4020.54 1739
4021.13 1685
4021.73 1742
4022.33 1830
4022.93 1763
4023.53 1621
4024.12 1822
4024.72 1707
4025.32 1640
4025.92 1687
4026.52 1763
4027.12 1822
4027.71 1680
4028.31 1805
4028.91 1813
4029.51 1598
4030.11 1738
4030.71 1795
4031.31 1705
4031.90 1668
4032.50 1676
4033.10 1731
4033.70 1858
4034.30 1960
4034.90 1787
4035.50 1595
4036.10 1682
4036.70 1655
4037.29 1505
4037.89 1566
4038.49 1716
4039.09 1527
4039.69 1454
4040.29 1480
4040.89 1417
4041.49 1470
4042.09 1617
4042.69 1504
4043.29 1525
4043.89 1649
4044.49 1640
4045.09 1473
4045.69 1517
4046.29 1466
4046.89 1495
4047.49 1715
4048.09 1624
4048.69 1586
4049.29 1604
4049.89 1559
4050.49 1682
4051.09 1775
4051.69 1474
4052.29 1382
4052.89 1492
4053.49 1604
4054.09 1597
4054.69 1592
4055.29 1523
4055.89 1440
4056.49 1568
4057.09 1435
4057.69 1581
4058.29 1446
4058.89 1463
4059.49 1549
4060.09 1522
4060.70 1580
4061.30 1618
4061.90 1506
4062.50 1325
4063.10 1393
4063.70 1409
4064.30 1327
4064.90 1305
4065.50 1297
4066.11 1357
4066.71 1430
4067.31 1295
4067.91 1392
4068.51 1363
4069.11 1400
4069.71 1485
4070.32 1470
4070.92 1406
4071.52 1454
4072.12 1470
4072.72 1431
4073.32 1500
4073.93 1471
4074.53 1472
4075.13 1442
4075.73 1381
4076.33 1430
4076.94 1337
4077.54 1251
4078.14 1291
4078.74 1338
4079.34 1426
4079.95 1372
4080.55 1385
4081.15 1340
4081.75 1427
4082.36 1407
4082.96 1466
4083.56 1444
4084.16 1382
4084.77 1416
4085.37 1501
4085.97 1347
4086.58 1326
4087.18 1401
4087.78 1378
4088.38 1277
4088.99 1377
4089.59 1448
4090.19 1344
4090.80 1427
4091.40 1445
4092.00 1418
4092.61 1469
4093.21 1445
4093.81 1457
4094.42 1592
4095.02 1699
4095.62 1593
4096.23 1507
4096.83 1469
4097.43 1513
4098.04 1418
4098.64 1468
4099.24 1455
4099.85 1268
4100.45 1265
4101.06 1313
4101.66 1264
4102.26 1207
4102.87 1378
4103.47 1395
4104.08 1408
4104.68 1451
4105.28 1475
4105.89 1384
4106.49 1398
4107.10 1453
4107.70 1323
4108.31 1377
4108.91 1351
4109.51 1317
4110.12 1365
4110.72 1375
4111.33 1464
4111.93 1349
4112.54 1225
4113.14 1341
4113.75 1386
4114.35 1404
4114.96 1421
4115.56 1463
4116.17 1441
4116.77 1327
4117.38 1283
4117.98 1376
4118.59 1377
4119.19 1413
4119.80 1287
4120.40 1291
4121.01 1284
4121.61 1345
4122.22 1277
4122.82 1303
4123.43 1339
4124.04 1288
4124.64 1316
4125.25 1360
4125.85 1546
4126.46 1512
4127.06 1448
4127.67 1327
4128.28 1368
4128.88 1253
4129.49 1358
4130.09 1419
4130.70 1355
4131.31 1338
4131.91 1491
4132.52 1555
4133.12 1540
4133.73 1331
4134.34 1384
4134.94 1434
4135.55 1477
4136.16 1642
4136.76 1682
4137.37 1590
4137.98 1607
4138.58 1675
4139.19 1693
4139.80 1787
4140.40 1674
4141.01 1574
4141.62 1592
4142.22 1494
4142.83 1578
4143.44 1532
4144.04 1596
4144.65 1568
4145.26 1506
4145.86 1585
4146.47 1479
4147.08 1459
4147.69 1409
4148.29 1362
4148.90 1416
4149.51 1433
4150.12 1353
4150.72 1404
4151.33 1386
4151.94 1257
4152.55 1279
4153.15 1324
4153.76 1471
4154.37 1431
4154.98 1394
4155.59 1388
4156.19 1497
4156.80 1532
4157.41 1356
4158.02 1392
4158.63 1504
4159.23 1368
4159.84 1382
4160.45 1407
4161.06 1409
4161.67 1397
4162.28 1440
4162.88 1510
4163.49 1576
4164.10 1538
4164.71 1490
4165.32 1584
4165.93 1456
4166.53 1461
4167.14 1500
4167.75 1540
4168.36 1634
4168.97 1503
4169.58 1505
4170.19 1470
4170.80 1575
4171.41 1493
4172.01 1553
4172.62 1590
4173.23 1456
4173.84 1384
4174.45 1438
4175.06 1610
4175.67 1561
4176.28 1599
4176.89 1611
4177.50 1490
4178.11 1551
4178.72 1510
4179.33 1503
4179.94 1519
4180.55 1508
4181.16 1519
4181.77 1450
4182.38 1408
4182.99 1346
4183.60 1537
4184.21 1349
4184.82 1296
4185.43 1534
4186.04 1546
4186.65 1487
4187.26 1371
4187.87 1440
4188.48 1471
4189.09 1556
4189.70 1522
4190.31 1524
4190.92 1478
4191.53 1581
4192.14 1729
4192.75 1656
4193.36 1692
4193.97 1804
4194.58 1864
4195.19 1757
4195.80 1861
4196.41 1822
4197.03 1634
4197.64 1579
4198.25 1665
4198.86 1652
4199.47 1638
4200.08 1763
4200.69 1561
4201.30 1511
4201.91 1590
4202.53 1583
4203.14 1552
4203.75 1438
4204.36 1487
4204.97 1491
4205.58 1723
4206.19 1685
4206.81 1537
4207.42 1763
4208.03 1646
4208.64 1655
4209.25 1533
4209.86 1609
4210.48 1675
4211.09 1506
4211.70 1725
4212.31 1611
4212.92 1607
4213.54 1604
4214.15 1647
4214.76 1711
4215.37 1669
4215.99 1808
4216.60 1947
4217.21 1976
4217.82 1893
4218.43 2012
4219.05 2216
4219.66 2437
4220.27 2491
4220.89 2424
4221.50 2563
4222.11 2507
4222.72 2569
4223.34 2414
4223.95 2559
4224.56 2549
4225.17 2717
4225.79 2689
4226.40 2524
4227.01 2419
4227.63 2401
4228.24 2477
4228.85 2638
4229.47 2552
4230.08 2564
4230.69 2528
4231.31 2686
4231.92 2828
4232.53 2953
4233.15 3081
4233.76 3091
4234.37 3059
4234.99 3235
4235.60 2796
4236.22 2741
4236.83 2909
4237.44 2650
4238.06 2146
4238.67 2106
4239.28 2035
4239.90 1957
4240.51 1793
4241.13 1800
4241.74 1898
4242.36 1807
4242.97 1859
4243.58 1835
4244.20 1825
4244.81 1728
4245.43 1712
4246.04 1931
4246.66 1860
4247.27 1874
4247.89 1908
4248.50 1791
4249.11 1670
4249.73 1612
4250.34 1700
4250.96 1743
4251.57 1864
4252.19 1760
4252.80 1765
4253.42 1867
4254.03 1747
4254.65 1784
4255.26 1634
4255.88 1624
4256.49 1623
4257.11 1827
4257.72 1784
4258.34 1709
4258.96 1797
4259.57 1676
4260.19 1752
4260.80 1676
4261.42 1684
4262.03 1697
4262.65 1632
4263.26 1709
4263.88 1719
4264.50 1690
4265.11 1548
4265.73 1699
4266.34 1768
4266.96 1897
4267.58 1907
4268.19 1806
4268.81 1618
4269.42 1814
4270.04 1675
4270.66 1639
4271.27 1588
4271.89 1745
4272.51 1890
4273.12 1762
4273.74 1862
4274.36 1713
4274.97 1809
4275.59 1888
4276.20 1838
4276.82 1857
4277.44 1912
4278.06 1944
4278.67 1835
4279.29 1855
4279.91 1705
4280.52 1665
4281.14 1548
4281.76 1600
4282.37 1664
4282.99 1526
4283.61 1480
4284.23 1539
4284.84 1537
4285.46 1433
4286.08 1504
4286.69 1471
4287.31 1477
4287.93 1424
4288.55 1482
4289.16 1541
4289.78 1579
4290.40 1387
4291.02 1467
4291.64 1532
4292.25 1448
4292.87 1599
4293.49 1505
4294.11 1440
4294.73 1547
4295.34 1555
4295.96 1587
4296.58 1703
4297.20 1567
4297.82 1598
4298.43 1610
4299.05 1647
4299.67 1508
4300.29 1546
4300.91 1611
4301.53 1593
4302.14 1496
4302.76 1656
4303.38 1822
4304.00 1744
4304.62 1605
4305.24 1656
4305.86 1777
4306.48 1694
4307.09 1713
4307.71 1679
4308.33 1712
4308.95 1706
4309.57 1683
4310.19 1840
4310.81 1883
4311.43 1634
4312.05 1747
4312.67 1680
4313.29 1572
4313.90 1631
4314.52 1651
4315.14 1617
4315.76 1584
4316.38 1557
4317.00 1590
4317.62 1614
4318.24 1590
4318.86 1643
4319.48 1693
4320.10 1772
4320.72 1779
4321.34 1838
4321.96 1800
4322.58 1772
4323.20 1841
4323.82 1824
4324.44 1703
4325.06 1915
4325.68 1833
4326.30 1951
4326.92 2016
4327.54 2154
4328.16 2112
4328.78 2025
4329.40 1955
4330.02 1858
4330.64 2055
4331.27 2071
4331.89 2091
4332.51 2142
4333.13 2155
4333.75 2532
4334.37 2714
4334.99 2852
4335.61 3083
4336.23 3100
4336.85 3187
4337.47 3290
4338.09 3302
4338.72 3350
4339.34 3289
4339.96 3125
4340.58 3049
4341.20 3085
4341.82 3318
4342.44 3600
4343.07 3728
4343.69 4552
4344.31 5022
4344.93 5575
4345.55 5998
4346.17 5960
4346.79 6120
4347.42 5722
4348.04 5344
4348.66 4889
4349.28 4288
4349.90 3645
4350.53 3299
4351.15 2974
4351.77 2864
4352.39 2776
4353.01 2517
4353.64 2260
4354.26 2222
4354.88 2301
4355.50 2206
4356.13 2141
4356.75 2297
4357.37 2342
4357.99 2258
4358.62 2419
4359.24 2129
4359.86 2197
4360.48 2441
4361.11 2266
4361.73 2059
4362.35 2094
4362.98 2237
4363.60 2250
4364.22 2169
4364.84 2266
4365.47 2138
4366.09 1932
4366.71 1990
4367.34 2095
4367.96 1992
4368.58 1962
4369.21 1798
4369.83 1866
4370.45 1806
4371.08 1871
4371.70 1793
4372.32 1788
4372.95 1746
4373.57 1706
4374.20 1743
4374.82 1708
4375.44 1698
4376.07 1822
4376.69 1726
4377.31 1855
4377.94 1820
4378.56 1799
4379.19 1960
4379.81 1843
4380.43 1911
4381.06 1887
4381.68 1897
4382.31 1978
4382.93 2057
4383.56 1824
4384.18 1856
4384.80 2105
4385.43 2074
4386.05 1879
4386.68 1829
4387.30 1826
4387.93 1909
4388.55 2074
4389.18 2068
4389.80 1980
4390.43 2106
4391.05 2252
4391.68 2080
4392.30 2013
4392.93 2069
4393.55 1924
4394.18 1895
4394.80 1947
4395.43 2004
4396.05 1929
4396.68 1893
4397.30 2003
4397.93 1881
4398.55 1932
4399.18 2037
4399.80 2009
4400.43 1728
4401.06 1758
4401.68 1889
4402.31 2080
4402.93 1807
4403.56 1838
4404.18 1906
4404.81 1809
4405.44 1866
4406.06 1834
4406.69 1884
4407.31 1862
4407.94 1889
4408.57 1718
4409.19 1811
4409.82 1738
4410.45 1768
4411.07 1852
4411.70 1820
4412.32 1746
4412.95 1589
4413.58 1719
4414.20 1744
4414.83 1729
4415.46 1691
4416.08 1542
4416.71 1591
4417.34 1640
4417.96 1635
4418.59 1571
4419.22 1528
4419.84 1506
4420.47 1674
4421.10 1533
4421.73 1472
4422.35 1376
4422.98 1428
4423.61 1435
4424.23 1473
4424.86 1404
4425.49 1453
4426.12 1425
4426.74 1553
4427.37 1374
4428.00 1458
4428.63 1424
4429.25 1407
4429.88 1450
4430.51 1400
4431.14 1413
4431.77 1506
4432.39 1535
4433.02 1646
4433.65 1460
4434.28 1588
4434.90 1548
4435.53 1606
4436.16 1318
4436.79 1542
4437.42 1587
4438.05 1445
4438.67 1425
4439.30 1410
4439.93 1387
4440.56 1500
4441.19 1520
4441.82 1407
4442.44 1370
4443.07 1462
4443.70 1644
4444.33 1469
4444.96 1554
4445.59 1529
4446.22 1574
4446.85 1527
4447.47 1466
4448.10 1504
4448.73 1446
4449.36 1541
4449.99 1530
4450.62 1485
4451.25 1523
4451.88 1509
4452.51 1460
4453.14 1551
4453.77 1534
4454.40 1539
4455.02 1752
4455.65 1662
4456.28 1545
4456.91 1504
4457.54 1423
4458.17 1460
4458.80 1488
4459.43 1305
4460.06 1340
4460.69 1375
4461.32 1330
4461.95 1455
4462.58 1383
4463.21 1382
4463.84 1369
4464.47 1380
4465.10 1252
4465.73 1410
4466.36 1402
4466.99 1430
4467.62 1415
4468.25 1330
4468.88 1356
4469.51 1433
4470.14 1360
4470.78 1414
4471.41 1399
4472.04 1350
4472.67 1182
4473.30 1404
4473.93 1346
4474.56 1239
4475.19 1259
4475.82 1408
4476.45 1468
4477.08 1317
4477.71 1423
4478.35 1346
4478.98 1316
4479.61 1307
4480.24 1418
4480.87 1393
4481.50 1300
4482.13 1320
4482.76 1341
4483.40 1368
4484.03 1378
4484.66 1428
4485.29 1376
4485.92 1430
4486.55 1614
4487.19 1512
4487.82 1530
4488.45 1521
4489.08 1488
4489.71 1515
4490.34 1530
4490.98 1632
4491.61 1590
4492.24 1569
4492.87 1583
4493.50 1597
4494.14 1447
4494.77 1366
4495.40 1388
4496.03 1446
4496.67 1568
4497.30 1558
4497.93 1544
4498.56 1693
4499.20 1874
4499.83 1865
4500.46 1848
4501.09 1961
4501.73 1807
4502.36 1806
4502.99 1795
4503.63 1664
4504.26 1707
4504.89 1668
4505.52 1676
4506.16 1576
4506.79 1561
4507.42 1462
4508.06 1471
4508.69 1503
4509.32 1521
4509.96 1517
4510.59 1529
4511.22 1687
4511.86 1681
4512.49 1441
4513.12 1560
4513.76 1577
4514.39 1703
4515.02 1486
4515.66 1253
4516.29 1401
4516.93 1453
4517.56 1476
4518.19 1484
4518.83 1488
4519.46 1475
4520.10 1561
4520.73 1413
4521.36 1419
4522.00 1457
4522.63 1519
4523.27 1670
4523.90 1600
4524.54 1637
4525.17 1488
4525.80 1696
4526.44 1869
4527.07 1862
4527.71 2153
4528.34 2385
4528.98 2631
4529.61 2649
4530.25 2962
4530.88 3198
4531.52 3054
4532.15 2936
4532.79 2887
4533.42 2741
4534.06 2268
4534.69 2196
4535.33 2239
4535.96 1947
4536.60 1844
4537.23 1634
4537.87 1581
4538.50 1581
4539.14 1427
4539.77 1459
4540.41 1389
4541.04 1347
4541.68 1320
4542.31 1386
4542.95 1337
4543.59 1448
4544.22 1493
4544.86 1454
4545.49 1469
4546.13 1422
4546.77 1393
4547.40 1434
4548.04 1451
4548.67 1362
4549.31 1453
4549.95 1466
4550.58 1313
4551.22 1461
4551.85 1477
4552.49 1385
4553.13 1297
4553.76 1291
4554.40 1328
4555.04 1354
4555.67 1408
4556.31 1384
4556.95 1333
4557.58 1415
4558.22 1387
4558.86 1466
4559.49 1501
4560.13 1449
4560.77 1487
4561.40 1422
4562.04 1380
4562.68 1430
4563.31 1431
4563.95 1451
4564.59 1450
4565.23 1575
4565.86 1480
4566.50 1567
4567.14 1526
4567.77 1646
4568.41 1597
4569.05 1528
4569.69 1547
4570.32 1614
4570.96 1494
4571.60 1455
4572.24 1319
4572.88 1502
4573.51 1549
4574.15 1322
4574.79 1341
4575.43 1386
4576.06 1375
4576.70 1331
4577.34 1326
4577.98 1298
4578.62 1448
4579.26 1317
4579.89 1330
4580.53 1419
4581.17 1451
4581.81 1476
4582.45 1435
4583.09 1559
4583.72 1533
4584.36 1483
4585.00 1343
4585.64 1499
4586.28 1474
4586.92 1460
4587.56 1571
4588.19 1722
4588.83 1750
4589.47 1715
4590.11 1711
4590.75 1980
4591.39 1809
4592.03 1868
4592.67 1712
4593.31 1588
4593.95 1537
4594.58 1700
4595.22 1415
4595.86 1466
4596.50 1484
4597.14 1472
4597.78 1480
4598.42 1445
4599.06 1370
4599.70 1493
4600.34 1533
4600.98 1432
4601.62 1444
4602.26 1443
4602.90 1501
4603.54 1510
4604.18 1453
4604.82 1516
4605.46 1558
4606.10 1568
4606.74 1440
4607.38 1641
4608.02 1549
4608.66 1524
4609.30 1449
4609.94 1525
4610.58 1455
4611.22 1488
4611.86 1451
4612.50 1481
4613.14 1547
4613.78 1488
4614.42 1465
4615.06 1484
4615.70 1409
4616.35 1394
4616.99 1342
4617.63 1436
4618.27 1460
4618.91 1452
4619.55 1556
4620.19 1404
4620.83 1473
4621.47 1552
4622.11 1486
4622.76 1373
4623.40 1403
4624.04 1511
4624.68 1582
4625.32 1442
4625.96 1315
4626.60 1423
4627.25 1343
4627.89 1383
4628.53 1484
4629.17 1385
4629.81 1387
4630.45 1469
4631.10 1484
4631.74 1409
4632.38 1448
4633.02 1551
4633.66 1622
4634.30 1513
4634.95 1391
4635.59 1557
4636.23 1655
4636.87 1519
4637.52 1633
4638.16 1643
4638.80 1385
4639.44 1499
4640.08 1512
4640.73 1458
4641.37 1509
4642.01 1479
4642.66 1514
4643.30 1344
4643.94 1321
4644.58 1418
4645.23 1418
4645.87 1365
4646.51 1564
4647.15 1481
4647.80 1563
4648.44 1583
4649.08 1591
4649.73 1533
4650.37 1611
4651.01 1703
4651.66 1798
4652.30 1762
4652.94 1729
4653.59 1630
4654.23 1726
4654.87 1606
4655.52 1534
4656.16 1451
4656.80 1476
4657.45 1482
4658.09 1336
4658.73 1303
4659.38 1327
4660.02 1312
4660.67 1362
4661.31 1297
4661.95 1465
4662.60 1326
4663.24 1206
4663.89 1175
4664.53 1239
4665.17 1291
4665.82 1257
4666.46 1137
4667.11 1216
4667.75 1271
4668.40 1338
4669.04 1260
4669.68 1312
4670.33 1392
4670.97 1397
4671.62 1356
4672.26 1265
4672.91 1249
4673.55 1311
4674.20 1221
4674.84 1242
4675.49 1326
4676.13 1336
4676.78 1456
4677.42 1316
4678.07 1323
4678.71 1380
4679.36 1357
4680.00 1419
4680.65 1453
4681.29 1387
4681.94 1337
4682.58 1429
4683.23 1443
4683.87 1301
4684.52 1356
4685.16 1427
4685.81 1327
4686.46 1422
4687.10 1393
4687.75 1520
4688.39 1374
4689.04 1274
4689.68 1436
4690.33 1286
4690.98 1339
4691.62 1343
4692.27 1390
4692.91 1330
4693.56 1406
4694.21 1512
4694.85 1516
4695.50 1513
4696.15 1708
4696.79 1767
4697.44 1810
4698.08 1716
4698.73 1884
4699.38 1994
4700.02 1972
4700.67 1808
4701.32 1764
4701.96 1642
4702.61 1684
4703.26 1367
4703.90 1408
4704.55 1506
4705.20 1579
4705.84 1626
4706.49 1504
4707.14 1508
4707.79 1508
4708.43 1528
4709.08 1672
4709.73 1660
4710.37 1531
4711.02 1405
4711.67 1574
4712.32 1510
4712.96 1561
4713.61 1466
4714.26 1476
4714.91 1494
4715.55 1531
4716.20 1540
4716.85 1604
4717.50 1525
4718.15 1625
4718.79 1487
4719.44 1540
4720.09 1451
4720.74 1460
4721.39 1331
4722.03 1506
4722.68 1558
4723.33 1671
4723.98 1724
4724.63 1689
4725.27 1801
4725.92 2000
4726.57 1696
4727.22 1853
4727.87 1741
4728.52 1792
4729.16 1650
4729.81 1549
4730.46 1660
4731.11 1542
4731.76 1431
4732.41 1397
4733.06 1485
4733.71 1499
4734.36 1637
4735.00 1687
4735.65 1534
4736.30 1581
4736.95 1702
4737.60 1693
4738.25 1517
4738.90 1691
4739.55 1743
4740.20 1730
4740.85 1817
4741.50 1711
4742.15 1670
4742.80 1567
4743.44 1591
4744.09 1619
4744.74 1582
4745.39 1735
4746.04 1539
4746.69 1610
4747.34 1855
4747.99 1762
4748.64 1808
4749.29 1818
4749.94 1800
4750.59 1925
4751.24 1973
4751.89 1811
4752.54 1946
4753.19 1834
4753.84 1817
4754.49 1909
4755.14 1752
4755.79 1712
4756.44 1801
4757.10 1753
4757.75 1606
4758.40 1403
4759.05 1442
4759.70 1581
4760.35 1484
4761.00 1435
4761.65 1421
4762.30 1403
4762.95 1473
4763.60 1520
4764.25 1517
4764.90 1607
4765.56 1551
4766.21 1421
4766.86 1428
4767.51 1514
4768.16 1468
4768.81 1441
4769.46 1356
4770.11 1289
4770.77 1344
4771.42 1263
4772.07 1261
4772.72 1473
4773.37 1377
4774.02 1320
4774.67 1348
4775.33 1464
4775.98 1468
4776.63 1407
4777.28 1447
4777.93 1404
4778.59 1563
4779.24 1588
4779.89 1520
4780.54 1505
4781.19 1474
4781.85 1497
4782.50 1448
4783.15 1535
4783.80 1501
4784.46 1507
4785.11 1536
4785.76 1494
4786.41 1360
4787.07 1369
4787.72 1533
4788.37 1512
4789.02 1383
4789.68 1392
4790.33 1413
4790.98 1513
4791.63 1624
4792.29 1531
4792.94 1487
4793.59 1524
4794.25 1507
4794.90 1395
4795.55 1385
4796.21 1438
4796.86 1317
4797.51 1359
4798.17 1505
4798.82 1422
4799.47 1444
4800.13 1416
4800.78 1469
4801.43 1506
4802.09 1588
4802.74 1456
4803.39 1369
4804.05 1382
4804.70 1302
4805.35 1304
4806.01 1349
4806.66 1335
4807.32 1350
4807.97 1386
4808.62 1449
4809.28 1430
4809.93 1528
4810.59 1595
4811.24 1541
4811.89 1574
4812.55 1693
4813.20 1560
4813.86 1535
4814.51 1700
4815.17 1568
4815.82 1506
4816.48 1567
4817.13 1677
4817.78 1672
4818.44 1722
4819.09 1670
4819.75 1678
4820.40 1824
4821.06 1682
4821.71 1680
4822.37 1758
4823.02 1655
4823.68 1724
4824.33 1738
4824.99 1817
4825.64 1779
4826.30 1759
4826.95 1821
4827.61 1843
4828.26 1760
4828.92 1713
4829.58 1856
4830.23 1855
4830.89 1825
4831.54 1884
4832.20 1958
4832.85 1934
4833.51 1843
4834.16 2027
4834.82 2102
4835.48 2082
4836.13 2312
4836.79 2270
4837.44 2025
4838.10 2091
4838.76 2245
4839.41 2343
4840.07 2272
4840.72 1998
4841.38 2079
4842.04 2278
4842.69 2177
4843.35 2224
4844.01 2362
4844.66 2274
4845.32 2267
4845.98 2560
4846.63 2883
4847.29 3098
4847.95 3006
4848.60 3170
4849.26 3556
4849.92 3562
4850.57 3400
4851.23 3359
4851.89 3317
4852.54 3158
4853.20 2912
4853.86 3066
4854.51 2780
4855.17 2697
4855.83 2876
4856.49 3066
4857.14 2983
4857.80 2821
4858.46 2855
4859.12 2800
4859.77 3030
4860.43 2966
4861.09 2677
4861.75 2774
4862.40 2826
4863.06 2758
4863.72 2678
4864.38 2586
4865.03 2610
4865.69 2667
4866.35 2639
4867.01 2709
4867.67 2710
4868.32 2661
4868.98 2453
4869.64 2478
4870.30 2343
4870.96 2274
4871.62 2135
4872.27 2261
4872.93 2495
4873.59 2385
4874.25 2307
4874.91 2352
4875.57 2214
4876.22 2230
4876.88 2168
4877.54 2258
4878.20 2092
4878.86 2076
4879.52 2226
4880.18 2091
4880.84 1962
4881.49 1965
4882.15 1930
4882.81 1847
4883.47 1912
4884.13 1824
4884.79 1903
4885.45 1874
4886.11 1884
4886.77 1995
4887.43 2041
4888.09 2006
4888.75 1994
4889.41 2066
4890.07 2128
4890.72 2319
4891.38 2113
4892.04 2117
4892.70 1946
4893.36 2075
4894.02 2036
4894.68 1868
4895.34 1942
4896.00 1894
4896.66 1912
4897.32 1931
4897.98 2012
4898.64 2049
4899.30 1928
4899.96 1946
4900.62 1921
4901.28 1828
4901.94 1717
4902.60 1787
4903.27 1714
4903.93 1705
4904.59 1786
4905.25 1649
4905.91 1638
4906.57 1643
4907.23 1595
4907.89 1683
4908.55 1582
4909.21 1722
4909.87 1666
4910.53 1654
4911.19 1617
4911.85 1612
4912.52 1593
4913.18 1473
4913.84 1480
4914.50 1456
4915.16 1391
4915.82 1403
4916.48 1359
4917.14 1411
4917.81 1404
4918.47 1406
4919.13 1385
4919.79 1435
4920.45 1620
4921.11 1453
4921.77 1394
4922.44 1398
4923.10 1390
4923.76 1385
4924.42 1445
4925.08 1491
4925.75 1445
4926.41 1390
4927.07 1431
4927.73 1324
4928.39 1366
4929.06 1539
4929.72 1506
4930.38 1460
4931.04 1432
4931.71 1329
4932.37 1406
4933.03 1291
4933.69 1490
4934.36 1367
4935.02 1277
4935.68 1387
4936.34 1367
4937.01 1372
4937.67 1318
4938.33 1355
4938.99 1415
4939.66 1337
4940.32 1382
4940.98 1447
4941.65 1375
4942.31 1338
4942.97 1333
4943.63 1356
4944.30 1410
4944.96 1338
4945.62 1326
4946.29 1270
4946.95 1410
4947.61 1356
4948.28 1310
4948.94 1327
4949.61 1346
4950.27 1302
4950.93 1402
4951.60 1393
4952.26 1332
4952.92 1353
4953.59 1363
4954.25 1333
4954.92 1261
4955.58 1402
4956.24 1416
4956.91 1339
4957.57 1386
4958.24 1292
4958.90 1365
4959.56 1536
4960.23 1395
4960.89 1397
4961.56 1533
4962.22 1613
4962.89 1570
4963.55 1516
4964.21 1537
4964.88 1413
4965.54 1485
4966.21 1490
4966.87 1513
4967.54 1374
4968.20 1561
4968.87 1455
4969.53 1490
4970.20 1480
4970.86 1423
4971.53 1415
4972.19 1309
4972.86 1371
4973.52 1493
4974.19 1531
4974.85 1576
4975.52 1617
4976.18 1586
4976.85 1590
4977.51 1586
4978.18 1487
4978.85 1565
4979.51 1575
4980.18 1419
4980.84 1400
4981.51 1457
4982.17 1520
4982.84 1602
4983.50 1533
4984.17 1416
4984.84 1666
4985.50 1706
4986.17 1880
4986.83 1935
4987.50 1929
4988.17 1849
4988.83 1942
4989.50 1960
4990.17 1813
4990.83 1783
4991.50 1745
4992.16 1579
4992.83 1454
4993.50 1444
4994.16 1440
4994.83 1402
4995.50 1387
4996.16 1334
4996.83 1340
4997.50 1276
4998.16 1323
4998.83 1429
4999.50 1233
5000.16 1225
5000.83 1226
5001.50 1176
5002.17 1289
5002.83 1328
5003.50 1284
5004.17 1233
5004.83 1206
5005.50 1146
5006.17 1259
5006.84 1271
5007.50 1309
5008.17 1318
5008.84 1212
5009.51 1245
5010.17 1250
5010.84 1231
5011.51 1181
5012.18 1281
5012.84 1284
5013.51 1242
5014.18 1237
5014.85 1143
5015.52 1239
5016.18 1222
5016.85 1281
5017.52 1367
5018.19 1351
5018.86 1336
5019.52 1365
5020.19 1261
5020.86 1401
5021.53 1408
5022.20 1352
5022.87 1414
5023.54 1356
5024.20 1345
5024.87 1330
5025.54 1383
5026.21 1394
5026.88 1408
5027.55 1325
5028.22 1189
5028.88 1321
5029.55 1362
5030.22 1304
5030.89 1225
5031.56 1251
5032.23 1305
5032.90 1325
5033.57 1230
5034.24 1181
5034.91 1091
5035.58 1220
5036.25 1224
5036.91 1291
5037.58 1266
5038.25 1225
5038.92 1220
5039.59 1223
5040.26 1309
5040.93 1341
5041.60 1268
5042.27 1273
5042.94 1254
5043.61 1241
5044.28 1185
5044.95 1194
5045.62 1277
5046.29 1393
5046.96 1234
5047.63 1245
5048.30 1203
5048.97 1242
5049.64 1216
5050.31 1230
5050.98 1204
5051.65 1146
5052.32 1157
5052.99 1127
5053.66 1205
5054.33 1137
5055.00 1205
5055.68 1157
5056.35 1128
5057.02 1170
5057.69 1163
5058.36 1369
5059.03 1237
5059.70 1230
5060.37 1261
5061.04 1259
5061.71 1169
5062.38 1248
5063.06 1257
5063.73 1263
5064.40 1132
5065.07 1171
5065.74 1213
5066.41 1175
5067.08 1135
5067.75 1143
5068.43 1127
5069.10 1176
5069.77 1266
5070.44 1302
5071.11 1170
5071.78 1143
5072.46 1318
5073.13 1220
5073.80 1235
5074.47 1290
5075.14 1293
5075.81 1273
5076.49 1361
5077.16 1246
5077.83 1249
5078.50 1216
5079.18 1295
5079.85 1285
5080.52 1368
5081.19 1349
5081.86 1353
5082.54 1284
5083.21 1195
5083.88 1257
5084.55 1370
5085.23 1350
5085.90 1391
5086.57 1418
5087.25 1439
5087.92 1398
5088.59 1274
5089.26 1497
5089.94 1369
5090.61 1532
5091.28 1443
5091.96 1361
5092.63 1341
5093.30 1447
5093.97 1470
5094.65 1369
5095.32 1375
5095.99 1358
5096.67 1305
5097.34 1255
5098.01 1163
5098.69 1146
5099.36 1100
5100.04 1324
5100.71 1290
5101.38 1269
5102.06 1345
5102.73 1249
5103.40 1275
5104.08 1346
5104.75 1363
5105.43 1414
5106.10 1330
5106.77 1295
5107.45 1197
5108.12 1209
5108.80 1234
5109.47 1343
5110.14 1341
5110.82 1166
5111.49 1226
5112.17 1338
5112.84 1289
5113.52 1325
5114.19 1210
5114.87 1193
5115.54 1263
5116.21 1328
5116.89 1373
5117.56 1411
5118.24 1258
5118.91 1265
5119.59 1268
5120.26 1209
5120.94 1190
5121.61 1291
5122.29 1334
5122.96 1254
5123.64 1226
5124.31 1348
5124.99 1427
5125.66 1209
5126.34 1287
5127.01 1352
5127.69 1341
5128.37 1389
5129.04 1369
5129.72 1246
5130.39 1278
5131.07 1405
5131.74 1313
5132.42 1156
5133.09 1333
5133.77 1325
5134.45 1269
5135.12 1210
5135.80 1212
5136.47 1259
5137.15 1179
5137.83 1217
5138.50 1270
5139.18 1223
5139.85 1292
5140.53 1312
5141.21 1222
5141.88 1142
5142.56 1063
5143.24 1143
5143.91 1095
5144.59 1017
5145.27 1172
5145.94 1190
5146.62 1173
5147.30 1143
5147.97 1089
5148.65 1138
5149.33 1196
5150.00 1157
5150.68 1116
5151.36 1148
5152.03 1047
5152.71 1079
5153.39 1152
5154.07 1188
5154.74 996
5155.42 1051
5156.10 1209
5156.77 1090
5157.45 1204
5158.13 1263
5158.81 1162
5159.48 1110
5160.16 1105
5160.84 1142
5161.52 1086
5162.19 1176
5162.87 1229
5163.55 1153
5164.23 1242
5164.91 1322
5165.58 1256
5166.26 1155
5166.94 1154
5167.62 1278
5168.30 1215
5168.97 1124
5169.65 1141
5170.33 1200
5171.01 1148
5171.69 1239
5172.37 1215
5173.04 1228
5173.72 1129
5174.40 1139
5175.08 1212
5175.76 1296
5176.44 1156
5177.11 1054
5177.79 1210
5178.47 1276
5179.15 1094
5179.83 1102
5180.51 1168
5181.19 1214
5181.87 1154
5182.55 1243
5183.22 1164
5183.90 1056
5184.58 1156
5185.26 1139
5185.94 1093
5186.62 1129
5187.30 1035
5187.98 1074
5188.66 1024
5189.34 960
5190.02 1054
5190.70 1094
5191.38 1167
5192.06 1194
5192.74 1100
5193.42 1146
5194.10 1179
5194.78 1045
5195.46 1099
5196.14 1129
5196.82 1108
5197.50 1048
5198.18 1082
5198.86 1025
5199.54 1117
5200.22 1153
5200.90 1180
5201.58 1247
5202.26 1212
5202.94 1196
5203.62 1197
5204.30 1187
5204.98 1149
5205.66 1152
5206.34 1160
5207.02 1343
5207.70 1280
5208.38 1180
5209.06 1235
5209.74 1205
5210.42 1420
5211.10 1332
5211.79 1198
5212.47 1227
5213.15 1277
5213.83 1250
5214.51 1444
5215.19 1355
5215.87 1281
5216.55 1381
5217.23 1460
5217.92 1430
5218.60 1346
5219.28 1302
5219.96 1331
5220.64 1349
5221.32 1338
5222.00 1286
5222.69 1329
5223.37 1301
5224.05 1379
5224.73 1266
5225.41 1306
5226.10 1264
5226.78 1308
5227.46 1257
5228.14 1355
5228.82 1304
5229.51 1219
5230.19 1410
5230.87 1260
5231.55 1167
5232.23 1292
5232.92 1220
5233.60 1340
5234.28 1253
5234.96 1207
5235.65 1196
5236.33 1281
5237.01 1355
5237.69 1313
5238.38 1374
5239.06 1311
5239.74 1256
5240.42 1255
5241.11 1329
5241.79 1286
5242.47 1211
5243.16 1274
5243.84 1347
5244.52 1291
5245.21 1301
5245.89 1250
5246.57 1311
5247.26 1371
5247.94 1421
5248.62 1366
5249.31 1361
5249.99 1508
5250.67 1484
5251.36 1400
5252.04 1373
5252.72 1375
5253.41 1464
5254.09 1482
5254.77 1314
5255.46 1306
5256.14 1279
5256.83 1261
5257.51 1370
5258.19 1335
5258.88 1352
5259.56 1333
5260.25 1265
5260.93 1340
5261.61 1329
5262.30 1418
5262.98 1391
5263.67 1333
5264.35 1317
5265.04 1420
5265.72 1373
5266.40 1245
5267.09 1155
5267.77 1348
5268.46 1310
5269.14 1193
5269.83 1243
5270.51 1283
5271.20 1273
5271.88 1236
5272.57 1206
5273.25 1390
5273.94 1242
5274.62 1256
5275.31 1210
5275.99 1320
5276.68 1250
5277.36 1258
5278.05 1228
5278.73 1394
5279.42 1335
5280.10 1207
5280.79 1215
5281.47 1373
5282.16 1355
5282.85 1280
5283.53 1303
5284.22 1387
5284.90 1207
5285.59 1254
5286.27 1343
5286.96 1350
5287.65 1206
5288.33 1248
5289.02 1140
5289.70 1251
5290.39 1298
5291.08 1421
5291.76 1353
5292.45 1334
5293.13 1299
5293.82 1289
5294.51 1279
5295.19 1213
5295.88 1394
5296.57 1391
5297.25 1488
5297.94 1497
5298.63 1453
5299.31 1510
5300.00 1663
5300.69 1669
5301.37 1686
5302.06 1708
5302.75 1808
5303.43 1714
5304.12 1634
5304.81 1594
5305.49 1537
5306.18 1539
5306.87 1434
5307.56 1403
5308.24 1316
5308.93 1469
5309.62 1415
5310.30 1323
5310.99 1438
5311.68 1600
5312.37 1474
5313.05 1487
5313.74 1527
5314.43 1513
5315.12 1374
5315.81 1452
5316.49 1399
5317.18 1643
5317.87 1610
5318.56 1612
5319.24 1741
5319.93 1677
5320.62 1671
5321.31 1627
5322.00 1486
5322.68 1429
5323.37 1597
5324.06 1562
5324.75 1471
5325.44 1600
5326.13 1471
5326.81 1508
5327.50 1405
5328.19 1261
5328.88 1399
5329.57 1449
5330.26 1369
5330.95 1388
5331.63 1432
5332.32 1388
5333.01 1458
5333.70 1518
5334.39 1488
5335.08 1449
5335.77 1502
5336.46 1482
5337.15 1306
5337.84 1376
5338.52 1516
5339.21 1491
5339.90 1550
5340.59 1472
5341.28 1380
5341.97 1423
5342.66 1521
5343.35 1582
5344.04 1560
5344.73 1711
5345.42 1737
5346.11 1979
5346.80 2093
5347.49 2020
5348.18 2155
5348.87 2266
5349.56 2334
5350.25 2275
5350.94 2434
5351.63 2465
5352.32 2273
5353.01 2042
5353.70 1912
5354.39 1832
5355.08 1756
5355.77 1626
5356.46 1562
5357.15 1537
5357.84 1400
5358.53 1421
5359.22 1381
5359.91 1261
5360.60 1355
5361.29 1336
5361.98 1373
5362.67 1283
5363.36 1276
5364.06 1249
5364.75 1303
5365.44 1214
5366.13 1163
5366.82 1294
5367.51 1227
5368.20 1188
5368.89 1145
5369.58 1236
5370.27 1129
5370.97 1211
5371.66 1249
5372.35 1205
5373.04 1170
5373.73 1197
5374.42 1160
5375.11 1152
5375.81 1175
5376.50 1155
5377.19 1290
5377.88 1377
5378.57 1250
5379.26 1287
5379.96 1200
5380.65 1295
5381.34 1160
5382.03 1144
5382.72 1278
5383.42 1347
5384.11 1291
5384.80 1282
5385.49 1293
5386.19 1370
5386.88 1460
5387.57 1403
5388.26 1374
5388.96 1341
5389.65 1505
5390.34 1461
5391.03 1447
5391.73 1420
5392.42 1376
5393.11 1389
5393.80 1345
5394.50 1372
5395.19 1253
5395.88 1168
5396.57 1201
5397.27 1189
5397.96 1198
5398.65 1238
5399.35 1258
5400.04 1216
5400.73 1117
5401.43 1078
5402.12 1429
5402.81 1344
5403.51 1205
5404.20 1250
5404.89 1298
5405.59 1343
5406.28 1317
5406.97 1202
5407.67 1202
5408.36 1185
5409.06 1214
5409.75 1267
5410.44 1235
5411.14 1285
5411.83 1334
5412.52 1255
5413.22 1199
5413.91 1151
5414.61 1196
5415.30 1244
5415.99 1238
5416.69 1096
5417.38 1285
5418.08 1292
5418.77 1272
5419.47 1248
5420.16 1125
5420.86 1143
5421.55 1174
5422.24 1159
5422.94 1179
5423.63 1251
5424.33 1236
5425.02 1243
5425.72 1296
5426.41 1267
5427.11 1272
5427.80 1326
5428.50 1428
5429.19 1431
5429.89 1341
5430.58 1232
5431.28 1273
5431.97 1285
5432.67 1393
5433.36 1420
5434.06 1508
5434.75 1390
5435.45 1476
5436.15 1354
5436.84 1362
5437.54 1401
5438.23 1474
5438.93 1337
5439.62 1403
5440.32 1344
5441.01 1335
5441.71 1522
5442.41 1462
5443.10 1436
5443.80 1538
5444.49 1544
5445.19 1537
5445.89 1446
5446.58 1476
5447.28 1496
5447.98 1563
5448.67 1503
5449.37 1480
5450.06 1496
5450.76 1483
5451.46 1456
5452.15 1522
5452.85 1391
5453.55 1444
5454.24 1512
5454.94 1452
5455.64 1477
5456.33 1394
5457.03 1473
5457.73 1445
5458.42 1467
5459.12 1525
5459.82 1484
5460.51 1436
5461.21 1674
5461.91 1506
5462.61 1424
5463.30 1467
5464.00 1449
5464.70 1517
5465.40 1503
5466.09 1537
5466.79 1529
5467.49 1572
5468.18 1515
5468.88 1645
5469.58 1552
5470.28 1583
5470.98 1597
5471.67 1662
5472.37 1768
5473.07 1730
5473.77 1761
5474.46 1657
5475.16 1692
5475.86 1697
5476.56 1988
5477.26 2157
5477.95 2262
5478.65 2517
5479.35 2530
5480.05 2618
5480.75 2419
5481.45 2394
5482.14 2354
5482.84 2243
5483.54 2131
5484.24 2019
5484.94 2111
5485.64 1857
5486.34 1871
5487.03 1913
5487.73 1861
5488.43 1808
5489.13 1851
5489.83 1966
5490.53 1975
5491.23 2036
5491.93 2101
5492.63 2080
5493.33 2174
5494.02 2146
5494.72 2175
5495.42 2204
5496.12 2181
5496.82 2579
5497.52 2831
5498.22 3215
5498.92 3547
5499.62 3730
5500.32 3680
5501.02 3763
5501.72 3661
5502.42 3127
5503.12 3057
5503.82 2671
5504.52 2256
5505.22 2209
5505.92 2251
5506.62 1887
5507.32 1986
5508.02 1979
5508.72 1898
5509.42 1987
5510.12 2003
5510.82 1839
5511.52 1927
5512.22 1911
5512.92 1956
5513.62 1945
5514.32 1814
5515.02 1794
5515.72 1900
5516.42 1927
5517.12 1853
5517.82 1791
5518.52 1762
5519.22 1750
5519.93 1616
5520.63 1674
5521.33 1642
5522.03 1520
5522.73 1451
5523.43 1635
5524.13 1522
5524.83 1459
5525.53 1480
5526.23 1538
5526.94 1387
5527.64 1422
5528.34 1571
5529.04 1501
5529.74 1431
5530.44 1460
5531.14 1467
5531.85 1432
5532.55 1402
5533.25 1299
5533.95 1433
5534.65 1472
5535.35 1424
5536.06 1361
5536.76 1355
5537.46 1452
5538.16 1373
5538.86 1421
5539.57 1301
5540.27 1350
5540.97 1433
5541.67 1296
5542.37 1378
5543.08 1293
5543.78 1282
5544.48 1282
5545.18 1305
5545.89 1422
5546.59 1326
5547.29 1304
5547.99 1420
5548.70 1369
5549.40 1362
5550.10 1413
5550.81 1424
5551.51 1419
5552.21 1399
5552.91 1385
5553.62 1401
5554.32 1366
5555.02 1432
5555.73 1414
5556.43 1347
5557.13 1324
5557.84 1323
5558.54 1359
5559.24 1303
5559.95 1323
5560.65 1350
5561.35 1366
5562.06 1377
5562.76 1465
5563.46 1466
5564.17 1424
5564.87 1452
5565.57 1372
5566.28 1444
5566.98 1341
5567.69 1366
5568.39 1311
5569.09 1357
5569.80 1340
5570.50 1466
5571.21 1359
5571.91 1395
5572.61 1370
5573.32 1341
5574.02 1355
5574.73 1430
5575.43 1327
5576.14 1250
5576.84 1358
5577.54 1329
5578.25 1322
5578.95 1360
5579.66 1418
5580.36 1247
5581.07 1231
5581.77 1294
5582.48 1238
5583.18 1275
5583.89 1345
5584.59 1308
5585.30 1180
5586.00 1208
5586.71 1196
5587.41 1225
5588.12 1211
5588.82 1237
5589.53 1189
5590.23 1336
5590.94 1266
5591.64 1235
5592.35 1212
5593.05 1180
5593.76 1174
5594.47 1251
5595.17 1283
5595.88 1156
5596.58 1205
5597.29 1162
5597.99 1244
5598.70 1180
5599.41 1236
5600.11 1225
5600.82 1223
5601.52 1201
5602.23 1274
5602.94 1274
5603.64 1142
5604.35 1217
5605.05 1221
5605.76 1206
5606.47 1304
5607.17 1301
5607.88 1231
5608.59 1232
5609.29 1256
5610.00 1176
5610.70 1115
5611.41 1168
5612.12 1354
5612.82 1314
5613.53 1297
5614.24 1232
5614.95 1278
5615.65 1156
5616.36 1145
5617.07 1089
5617.77 1189
5618.48 1184
5619.19 1208
5619.89 1101
5620.60 1243
5621.31 1188
5622.02 1220
5622.72 1177
5623.43 1229
5624.14 1206
5624.85 1257
5625.55 1208
5626.26 1333
5626.97 1324
5627.68 1307
5628.38 1341
5629.09 1356
5629.80 1405
5630.51 1505
5631.21 1356
5631.92 1330
5632.63 1329
5633.34 1355
5634.05 1346
5634.75 1391
5635.46 1367
5636.17 1328
5636.88 1397
5637.59 1587
5638.30 1468
5639.00 1396
5639.71 1464
5640.42 1440
5641.13 1387
5641.84 1266
5642.55 1369
5643.26 1326
5643.96 1279
5644.67 1301
5645.38 1408
5646.09 1355
5646.80 1281
5647.51 1300
5648.22 1343
5648.93 1302
5649.64 1331
5650.34 1390
5651.05 1266
5651.76 1330
5652.47 1393
5653.18 1448
5653.89 1450
5654.60 1412
5655.31 1645
5656.02 1666
5656.73 1741
5657.44 1751
5658.15 1623
5658.86 1589
5659.57 1655
5660.28 1632
5660.99 1427
5661.70 1477
5662.41 1395
5663.12 1330
5663.83 1395
5664.54 1335
5665.25 1254
5665.96 1249
5666.67 1281
5667.38 1205
5668.09 1297
5668.80 1355
5669.51 1373
5670.22 1405
5670.93 1380
5671.64 1395
5672.35 1286
5673.06 1361
5673.77 1276
5674.48 1267
5675.19 1209
5675.90 1270
5676.61 1276
5677.32 1352
5678.03 1301
5678.74 1355
5679.45 1421
5680.17 1340
5680.88 1295
5681.59 1292
5682.30 1312
5683.01 1277
5683.72 1235
5684.43 1212
5685.14 1201
5685.85 1170
5686.57 1155
5687.28 1280
5687.99 1273
5688.70 1260
5689.41 1172
5690.12 1189
5690.84 1277
5691.55 1159
5692.26 1247
5692.97 1286
5693.68 1234
5694.39 1260
5695.11 1248
5695.82 1260
5696.53 1263
5697.24 1280
5697.95 1287
5698.67 1272
5699.38 1442
5700.09 1477
5700.80 1368
5701.51 1411
5702.23 1383
5702.94 1346
5703.65 1372
5704.36 1282
5705.08 1232
5705.79 1310
5706.50 1407
5707.21 1329
5707.93 1297
5708.64 1297
5709.35 1381
5710.07 1263
5710.78 1318
5711.49 1416
5712.20 1177
5712.92 1083
5713.63 1098
5714.34 1180
5715.06 1214
5715.77 1302
5716.48 1148
5717.20 1051
5717.91 1064
5718.62 1173
5719.34 1249
5720.05 1245
5720.76 1189
5721.48 1260
5722.19 1300
5722.90 1347
5723.62 1388
5724.33 1310
5725.05 1303
5725.76 1432
5726.47 1269
5727.19 1294
5727.90 1306
5728.61 1379
5729.33 1470
5730.04 1326
5730.76 1308
5731.47 1257
5732.19 1319
5732.90 1296
5733.61 1335
5734.33 1295
5735.04 1249
5735.76 1230
5736.47 1325
5737.19 1292
5737.90 1287
5738.61 1269
5739.33 1320
5740.04 1262
5740.76 1401
5741.47 1326
5742.19 1307
5742.90 1387
5743.62 1320
5744.33 1293
5745.05 1293
5745.76 1328
5746.48 1295
5747.19 1456
5747.91 1285
5748.62 1392
5749.34 1298
5750.05 1330
5750.77 1382
5751.49 1491
5752.20 1523
5752.92 1587
5753.63 1568
5754.35 1482
5755.06 1527
5755.78 1500
5756.49 1463
5757.21 1469
5757.93 1360
5758.64 1409
5759.36 1468
5760.07 1399
5760.79 1358
5761.51 1480
5762.22 1450
5762.94 1493
5763.65 1558
5764.37 1480
5765.09 1412
5765.80 1508
5766.52 1575
5767.24 1503
5767.95 1438
5768.67 1371
5769.39 1464
5770.10 1513
5770.82 1470
5771.53 1321
5772.25 1423
5772.97 1633
5773.69 1557
5774.40 1571
5775.12 1503
5775.84 1476
5776.55 1531
5777.27 1575
5777.99 1633
5778.70 1660
5779.42 1646
5780.14 1603
5780.86 1718
5781.57 1649
5782.29 1725
5783.01 1610
5783.72 1670
5784.44 1811
5785.16 1733
5785.88 1720
5786.59 1749
5787.31 1800
5788.03 1758
5788.75 1831
5789.47 1990
5790.18 2140
5790.90 2023
5791.62 2185
5792.34 2350
5793.06 2428
5793.77 2388
5794.49 2438
5795.21 2546
5795.93 2766
5796.65 3034
5797.36 3613
5798.08 4224
5798.80 4888
5799.52 5646
5800.24 6312
5800.96 6724
5801.67 6836
5802.39 6946
5803.11 6487
5803.83 5670
5804.55 4888
5805.27 4159
5805.99 3827
5806.71 3325
5807.42 3009
5808.14 2921
5808.86 2786
5809.58 2850
5810.30 2766
5811.02 2695
5811.74 2580
5812.46 2715
5813.18 2859
5813.90 2888
5814.62 2764
5815.34 2891
5816.05 2867
5816.77 2652
5817.49 2730
5818.21 2752
5818.93 2883
5819.65 2726
5820.37 2498
5821.09 2670
5821.81 2464
5822.53 2441
5823.25 2270
5823.97 2261
5824.69 2244
5825.41 2026
5826.13 2039
5826.85 2036
5827.57 1981
5828.29 1874
5829.01 1834
5829.73 1884
5830.45 1942
5831.17 1891
5831.89 1897
5832.61 1773
5833.33 1874
5834.05 1817
5834.78 1771
5835.50 1805
5836.22 1792
5836.94 1808
5837.66 1830
5838.38 1740
5839.10 1887
5839.82 1845
5840.54 1854
5841.26 1760
5841.98 1741
5842.70 1758
5843.43 1808
5844.15 1670
5844.87 1538
5845.59 1634
5846.31 1595
5847.03 1586
5847.75 1634
5848.47 1553
5849.20 1420
5849.92 1486
5850.64 1595
5851.36 1579
5852.08 1564
5852.80 1735
5853.53 1753
5854.25 1606
5854.97 1572
5855.69 1536
5856.41 1543
5857.14 1576
5857.86 1537
5858.58 1533
5859.30 1591
5860.02 1580
5860.75 1571
5861.47 1550
5862.19 1671
5862.91 1554
5863.64 1487
5864.36 1533
5865.08 1478
5865.80 1452
5866.52 1547
5867.25 1567
5867.97 1480
5868.69 1506
5869.42 1430
5870.14 1513
5870.86 1584
5871.58 1613
5872.31 1547
5873.03 1499
5873.75 1526
5874.48 1396
5875.20 1363
5875.92 1430
5876.65 1559
5877.37 1705
5878.09 1603
5878.81 1587
5879.54 1387
5880.26 1580
5880.99 1620
5881.71 1502
5882.43 1451
5883.16 1521
5883.88 1604
5884.60 1536
5885.33 1472
5886.05 1495
5886.77 1534
5887.50 1600
5888.22 1440
5888.95 1490
5889.67 1450
5890.39 1496
5891.12 1483
5891.84 1402
5892.57 1420
5893.29 1350
5894.01 1521
5894.74 1537
5895.46 1474
5896.19 1497
5896.91 1511
5897.64 1420
5898.36 1345
5899.09 1492
5899.81 1446
5900.53 1449
5901.26 1392
5901.98 1431
5902.71 1519
5903.43 1506
5904.16 1495
5904.88 1481
5905.61 1510
5906.33 1617
5907.06 1542
5907.78 1501
5908.51 1468
5909.23 1507
5909.96 1426
5910.68 1524
5911.41 1679
5912.14 1553
5912.86 1561
5913.59 1561
5914.31 1550
5915.04 1552
5915.76 1615
5916.49 1650
5917.21 1563
5917.94 1579
5918.67 1657
5919.39 1658
5920.12 1723
5920.84 1655
5921.57 1604
5922.29 1619
5923.02 1736
5923.75 1766
5924.47 1814
5925.20 1662
5925.93 1702
5926.65 1659
5927.38 1724
5928.10 1885
5928.83 1885
5929.56 1788
5930.28 1766
5931.01 1768
5931.74 1820
5932.46 1945
5933.19 1894
5933.92 2001
5934.64 2164
5935.37 2219
5936.10 2129
5936.82 2138
5937.55 2126
5938.28 2190
5939.00 2295
5939.73 2230
5940.46 2174
5941.19 2116
5941.91 2025
5942.64 2190
5943.37 2303
5944.09 2196
5944.82 2262
5945.55 2337
5946.28 2382
5947.00 2488
5947.73 2599
5948.46 2684
5949.19 2617
5949.92 2766
5950.64 2930
5951.37 2863
5952.10 3027
5952.83 3044
5953.55 3009
5954.28 2993
5955.01 2845
5955.74 2884
5956.47 2889
5957.19 2792
5957.92 2929
5958.65 2688
5959.38 2853
5960.11 2726
5960.84 2874
5961.56 2918
5962.29 3407
5963.02 3378
5963.75 3800
5964.48 3852
5965.21 3762
5965.94 4003
5966.66 4223
5967.39 4369
5968.12 4093
5968.85 4186
5969.58 4006
5970.31 3734
5971.04 3712
5971.77 3721
5972.50 3527
5973.22 3397
5973.95 3413
5974.68 3623
5975.41 3652
5976.14 3587
5976.87 3568
5977.60 3635
5978.33 3670
5979.06 3660
5979.79 3684
5980.52 3807
5981.25 3946
5981.98 4015
5982.71 4098
5983.44 3913
5984.17 3961
5984.90 4077
5985.63 4062
5986.36 4202
5987.09 4035
5987.82 3897
5988.55 3845
5989.28 3939
5990.01 3973
5990.74 4142
5991.47 3924
5992.20 4079
5992.93 4016
5993.66 4025
5994.39 3978
5995.12 4285
5995.85 4368
5996.58 4228
5997.31 4247
5998.04 4150
5998.77 4391
5999.50 4332
6000.23 3945
6000.96 3932
6001.69 3996
6002.42 4116
6003.16 3946
6003.89 3768
6004.62 4048
6005.35 4051
6006.08 4264
6006.81 4653
6007.54 5302
6008.27 5785
6009.00 6728
6009.74 7767
6010.47 8507
6011.20 9309
6011.93 10072
6012.66 10083
6013.39 10366
6014.13 10407
6014.86 9777
6015.59 8721
6016.32 8110
6017.05 7207
6017.78 6316
6018.52 5563
6019.25 4749
6019.98 4414
6020.71 4049
6021.44 3716
6022.18 3365
6022.91 3316
6023.64 3219
6024.37 3138
6025.10 3288
6025.84 3073
6026.57 2978
6027.30 2963
6028.03 2912
6028.77 2770
6029.50 2762
6030.23 2696
6030.96 2704
6031.70 2773
6032.43 2660
6033.16 2728
6033.90 2628
6034.63 2599
6035.36 2814
6036.09 2730
6036.83 2832
6037.56 2727
6038.29 2744
6039.03 2886
6039.76 2985
6040.49 2992
6041.23 2917
6041.96 2989
6042.69 3183
6043.43 3026
6044.16 2984
6044.89 3101
6045.63 3217
6046.36 3298
6047.09 3379
6047.83 3369
6048.56 3545
6049.29 3798
6050.03 4048
6050.76 4207
6051.50 4347
6052.23 4291
6052.96 4059
6053.70 4025
6054.43 3973
6055.17 3613
6055.90 3308
6056.63 3383
6057.37 3237
6058.10 3034
6058.84 3056
6059.57 3073
6060.31 3009
6061.04 2944
6061.77 2857
6062.51 2927
6063.24 2866
6063.98 2945
6064.71 2830
6065.45 2863
6066.18 2898
6066.92 2817
6067.65 2791
6068.39 2565
6069.12 2577
6069.86 2623
6070.59 2627
6071.33 2578
6072.06 2531
6072.80 2518
6073.53 2454
6074.27 2387
6075.00 2392
6075.74 2420
6076.47 2445
6077.21 2461
6077.95 2400
6078.68 2367
6079.42 2334
6080.15 2391
6080.89 2346
6081.62 2400
6082.36 2188
6083.09 2197
6083.83 2213
6084.57 2340
6085.30 2234
6086.04 2266
6086.77 2234
6087.51 2247
6088.25 2233
6088.98 2320
6089.72 2249
6090.46 2205
6091.19 2337
6091.93 2318
6092.66 2181
6093.40 2156
6094.14 2239
6094.87 2192
6095.61 2121
6096.35 2153
6097.08 2156
6097.82 2033
6098.56 2173
6099.29 2148
6100.03 2024
6100.77 2231
6101.50 2075
6102.24 2091
6102.98 2131
6103.72 2134
6104.45 2045
6105.19 2036
6105.93 2067
6106.66 2104
6107.40 2231
6108.14 2161
6108.88 2057
6109.61 2119
6110.35 2129
6111.09 2052
6111.83 2161
6112.56 1947
6113.30 2197
6114.04 2155
6114.78 2144
6115.51 2044
6116.25 2107
6116.99 2355
6117.73 2252
6118.47 2177
6119.20 2147
6119.94 2187
6120.68 2134
6121.42 2219
6122.16 2306
6122.89 2310
6123.63 2248
6124.37 2245
6125.11 2193
6125.85 2294
6126.59 2390
6127.32 2353
6128.06 2368
6128.80 2443
6129.54 2320
6130.28 2449
6131.02 2265
6131.76 2302
6132.49 2316
6133.23 2252
6133.97 2324
6134.71 2390
6135.45 2460
6136.19 2438
6136.93 2409
6137.67 2497
6138.41 2466
6139.15 2445
6139.88 2342
6140.62 2248
6141.36 2260
6142.10 2401
6142.84 2470
6143.58 2602
6144.32 2503
6145.06 2463
6145.80 2503
6146.54 2558
6147.28 2553
6148.02 2620
6148.76 2552
6149.50 2660
6150.24 2675
6150.98 2607
6151.72 2636
6152.46 2611
6153.20 2642
6153.94 2678
6154.68 2758
6155.42 2679
6156.16 2736
6156.90 2932
6157.64 2903
6158.38 2905
6159.12 2882
6159.86 3061
6160.60 3176
6161.34 3326
6162.08 3300
6162.82 3441
6163.56 3688
6164.30 3725
6165.05 3913
6165.79 3930
6166.53 4068
6167.27 4005
6168.01 4209
6168.75 4008
6169.49 3978
6170.23 3993
6170.97 3852
6171.71 3735
6172.46 3801
6173.20 3663
6173.94 3584
6174.68 3587
6175.42 3623
6176.16 3626
6176.90 3573
6177.64 3616
6178.39 3536
6179.13 3660
6179.87 3641
6180.61 3844
6181.35 3702
6182.09 3795
6182.84 3862
6183.58 3923
6184.32 4016
6185.06 3996
6185.80 4049
6186.55 4033
6187.29 4171
6188.03 4185
6188.77 4216
6189.52 4447
6190.26 4562
6191.00 4692
6191.74 4878
6192.48 4747
6193.23 4765
6193.97 4947
6194.71 5024
6195.45 4797
6196.20 4806
6196.94 4810
6197.68 4913
6198.43 4996
6199.17 4854
6199.91 4879
6200.65 4983
6201.40 5414
6202.14 5814
6202.88 6639
6203.63 7828
6204.37 9230
6205.11 11507
6205.86 13778
6206.60 15801
6207.34 17749
6208.09 19615
6208.83 20792
6209.57 20495
6210.32 19608
6211.06 18034
6211.80 15665
6212.55 13574
6213.29 11607
6214.03 9452
6214.78 7792
6215.52 6701
6216.26 5645
6217.01 4996
6217.75 4641
6218.50 4411
6219.24 4290
6219.98 4006
6220.73 3916
6221.47 4113
6222.22 4244
6222.96 4171
6223.71 4254
6224.45 4267
6225.19 4299
6225.94 3912
6226.68 3814
6227.43 3657
6228.17 3456
6228.92 3259
6229.66 3146
6230.41 2973
6231.15 2876
6231.90 2938
6232.64 2885
6233.39 2945
6234.13 2936
6234.87 2936
6235.62 3090
6236.36 3015
6237.11 3047
6237.86 2762
6238.60 2768
6239.35 3017
6240.09 3112
6240.84 3267
6241.58 3258
6242.33 3314
6243.07 3499
6243.82 3688
6244.56 3966
6245.31 4180
6246.05 4341
6246.80 4733
6247.55 4774
6248.29 4762
6249.04 4838
6249.78 4246
6250.53 3945
6251.27 3741
6252.02 3649
6252.77 3397
6253.51 3192
6254.26 3265
6255.01 3096
6255.75 3049
6256.50 3113
6257.24 3096
6257.99 3212
6258.74 3220
6259.48 3042
6260.23 3205
6260.98 3032
6261.72 3061
6262.47 3068
6263.22 3039
6263.96 2989
6264.71 2984
6265.46 2937
6266.20 3033
6266.95 3047
6267.70 2939
6268.44 2874
6269.19 3021
6269.94 2870
6270.68 2979
6271.43 3004
6272.18 2932
6272.93 2858
6273.67 2848
6274.42 3014
6275.17 3067
6275.92 3034
6276.66 2933
6277.41 2835
6278.16 2912
6278.91 2909
6279.65 2831
6280.40 2794
6281.15 2844
6281.90 2543
6282.64 2524
6283.39 2612
6284.14 2801
6284.89 2700
6285.64 2720
6286.38 2890
6287.13 2919
6287.88 2957
6288.63 2906
6289.38 2683
6290.12 2581
6290.87 2478
6291.62 2429
6292.37 2257
6293.12 2206
6293.87 2234
6294.61 2291
6295.36 2253
6296.11 2248
6296.86 2152
6297.61 2113
6298.36 2180
6299.11 2087
6299.86 2069
6300.60 2104
6301.35 2100
6302.10 2127
6302.85 2052
6303.60 2043
6304.35 2086
6305.10 2092
6305.85 2160
6306.60 2242
6307.35 2242
6308.10 2337
6308.85 2254
6309.59 2304
6310.34 2496
6311.09 2468
6311.84 2409
6312.59 2388
6313.34 2277
6314.09 2339
6314.84 2260
6315.59 2371
6316.34 2157
6317.09 2222
6317.84 2172
6318.59 2103
6319.34 2097
6320.09 2188
6320.84 2074
6321.59 1934
6322.34 2061
6323.09 2065
6323.84 2079
6324.59 2000
6325.34 2059
6326.09 1959
6326.84 2116
6327.59 2125
6328.34 2061
6329.09 2072
6329.85 2020
6330.60 1923
6331.35 1869
6332.10 1827
6332.85 1790
6333.60 1751
6334.35 1793
6335.10 1828
6335.85 1896
6336.60 1738
6337.35 1772
6338.10 1760
6338.86 1724
6339.61 1735
6340.36 1714
6341.11 1680
6341.86 1628
6342.61 1754
6343.36 1771
6344.12 1762
6344.87 1691
6345.62 1721
6346.37 1803
6347.12 1887
6347.87 1859
6348.62 1892
6349.38 1907
6350.13 1854
6350.88 1949
6351.63 1872
6352.38 1884
6353.14 1906
6353.89 1993
6354.64 1942
6355.39 1934
6356.14 1817
6356.90 1906
6357.65 1846
6358.40 1784
6359.15 1809
6359.91 1711
6360.66 1786
6361.41 1825
6362.16 1694
6362.92 1689
6363.67 1765
6364.42 1898
6365.17 1822
6365.93 1737
6366.68 1757
6367.43 1779
6368.19 1759
6368.94 1704
6369.69 1714
6370.44 1662
6371.20 1868
6371.95 1733
6372.70 1683
6373.46 1742
6374.21 1683
6374.96 1660
6375.72 1790
6376.47 1664
6377.22 1699
6377.98 1728
6378.73 1699
6379.48 1741
6380.24 1688
6380.99 1626
6381.75 1762
6382.50 1691
6383.25 1760
6384.01 1714
6384.76 1583
6385.51 1517
6386.27 1621
6387.02 1712
6387.78 1664
6388.53 1717
6389.28 1610
6390.04 1637
6390.79 1716
6391.55 1747
6392.30 1622
6393.06 1582
6393.81 1676
6394.56 1759
6395.32 1693
6396.07 1713
6396.83 1754
6397.58 1626
6398.34 1547
6399.09 1572
6399.85 1642
6400.60 1603
6401.36 1674
6402.11 1677
6402.87 1649
6403.62 1657
6404.38 1621
6405.13 1585
6405.89 1709
6406.64 1712
6407.40 1712
6408.15 1846
6408.91 1772
6409.66 1761
6410.42 1695
6411.17 1633
6411.93 1669
6412.68 1733
6413.44 1765
6414.20 1696
6414.95 1673
6415.71 1721
6416.46 1659
6417.22 1735
6417.97 1723
6418.73 1598
6419.49 1651
6420.24 1559
6421.00 1638
6421.75 1720
6422.51 1696
6423.27 1801
6424.02 1809
6424.78 1678
6425.54 1690
6426.29 1567
6427.05 1678
6427.80 1773
6428.56 1644
6429.32 1673
6430.07 1628
6430.83 1717
6431.59 1702
6432.34 1624
6433.10 1604
6433.86 1729
6434.61 1606
6435.37 1634
6436.13 1669
6436.88 1704
6437.64 1745
6438.40 1717
6439.16 1695
6439.91 1742
6440.67 1761
6441.43 1730
6442.18 1666
6442.94 1685
6443.70 1734
6444.46 1619
6445.21 1699
6445.97 1749
6446.73 1656
6447.49 1690
6448.24 1792
6449.00 1812
6449.76 1913
6450.52 1892
6451.28 1838
6452.03 1795
6452.79 1805
6453.55 1884
6454.31 1902
6455.06 1943
6455.82 2067
6456.58 2011
6457.34 1944
6458.10 2047
6458.86 1981
6459.61 1937
6460.37 1971
6461.13 2056
6461.89 1957
6462.65 2088
6463.41 2106
6464.16 2211
6464.92 2367
6465.68 2343
6466.44 2237
6467.20 2276
6467.96 2315
6468.72 2255
6469.48 2194
6470.23 2178
6470.99 2143
6471.75 2245
6472.51 2435
6473.27 2387
6474.03 2432
6474.79 2441
6475.55 2572
6476.31 2402
6477.07 2512
6477.83 2589
6478.59 2592
6479.35 2471
6480.10 2588
6480.86 2606
6481.62 2562
6482.38 2594
6483.14 2669
6483.90 2809
6484.66 2712
6485.42 2791
6486.18 2915
6486.94 2933
6487.70 2903
6488.46 2852
6489.22 2881
6489.98 3008
6490.74 3109
6491.50 3355
6492.26 3418
6493.02 3416
6493.78 3608
6494.54 3510
6495.30 3600
6496.06 3563
6496.82 3533
6497.59 3495
6498.35 3497
6499.11 3558
6499.87 3605
6500.63 3532
6501.39 3545
6502.15 3590
6502.91 3555
6503.67 3864
6504.43 3817
6505.19 3872
6505.95 3861
6506.71 4091
6507.48 4115
6508.24 4216
6509.00 4415
6509.76 4405
6510.52 4413
6511.28 4423
6512.04 4342
6512.80 4138
6513.57 4171
6514.33 4405
6515.09 4326
6515.85 4389
6516.61 4551
6517.37 4489
6518.14 4733
6518.90 4762
6519.66 4768
6520.42 5144
6521.18 5510
6521.95 5647
6522.71 5897
6523.47 6319
6524.23 7004
6524.99 7585
6525.76 8245
6526.52 8260
6527.28 8432
6528.04 8367
6528.80 8527
6529.57 8184
6530.33 8124
6531.09 8342
6531.85 9024
6532.62 10053
6533.38 11519
6534.14 12338
6534.91 13537
6535.67 14512
6536.43 15010
6537.19 14729
6537.96 13647
6538.72 11987
6539.48 10530
6540.25 9026
6541.01 7722
6541.77 6534
6542.53 5577
6543.30 5044
6544.06 4712
6544.82 4241
6545.59 3997
6546.35 3965
6547.11 3826
6547.88 3771
6548.64 3613
6549.41 3678
6550.17 3693
6550.93 3774
6551.70 3565
6552.46 3613
6553.22 3564
6553.99 3413
6554.75 3627
6555.52 3635
6556.28 3689
6557.04 3597
6557.81 3617
6558.57 3600
6559.34 3661
6560.10 3678
6560.86 3840
6561.63 4066
6562.39 4057
6563.16 4016
6563.92 4109
6564.69 4108
6565.45 4140
6566.21 4187
6566.98 4078
6567.74 4196
6568.51 4485
6569.27 4305
6570.04 4400
6570.80 4574
6571.57 4695
6572.33 4838
6573.10 4951
6573.86 4980
6574.63 5269
6575.39 5114
6576.16 4991
6576.92 4915
6577.69 4673
6578.45 4616
6579.22 4339
6579.98 4370
6580.75 4415
6581.51 4347
6582.28 4370
6583.05 4204
6583.81 4300
6584.58 4272
6585.34 4197
6586.11 4100
6586.87 4183
6587.64 4389
6588.41 4601
6589.17 4880
6589.94 5419
6590.70 5839
6591.47 6474
6592.24 6858
6593.00 7049
6593.77 7592
6594.53 7587
6595.30 7322
6596.07 7096
6596.83 6379
6597.60 6107
6598.37 5595
6599.13 5262
6599.90 4790
6600.66 4409
6601.43 4166
6602.20 4006
6602.96 3870
6603.73 3759
6604.50 3522
6605.26 3566
6606.03 3573
6606.80 3565
6607.57 3498
6608.33 3700
6609.10 3567
6609.87 3621
6610.63 3615
6611.40 3623
6612.17 3679
6612.94 3699
6613.70 3482
6614.47 3526
6615.24 3538
6616.00 3240
6616.77 3360
6617.54 3372
6618.31 3216
6619.08 3272
6619.84 3203
6620.61 3233
6621.38 3234
6622.15 3116
6622.91 3138
6623.68 3105
6624.45 3031
6625.22 3206
6625.99 3146
6626.75 3120
6627.52 3132
6628.29 3248
6629.06 3530
6629.83 3868
6630.59 4136
6631.36 4481
6632.13 4585
6632.90 4741
6633.67 5019
6634.44 5180
6635.21 5103
6635.97 4754
6636.74 4692
6637.51 4576
6638.28 3937
6639.05 3596
6639.82 3558
6640.59 3271
6641.36 3029
6642.12 2987
6642.89 2943
6643.66 2863
6644.43 2741
6645.20 2776
6645.97 2805
6646.74 2910
6647.51 2856
6648.28 2826
6649.05 2905
6649.82 2859
6650.59 2910
6651.36 2799
6652.12 2656
6652.89 2787
6653.66 2807
6654.43 2857
6655.20 2820
6655.97 2708
6656.74 2632
6657.51 2704
6658.28 2645
6659.05 2568
6659.82 2541
6660.59 2496
6661.36 2571
6662.13 2587
6662.90 2611
6663.67 2534
6664.44 2452
6665.21 2673
6665.98 2573
6666.75 2655
6667.52 2602
6668.30 2560
6669.07 2603
6669.84 2759
6670.61 2865
6671.38 2747
6672.15 2760
6672.92 2780
6673.69 2649
6674.46 2766
6675.23 2701
6676.00 2692
6676.77 2617
6677.54 2551
6678.32 2650
6679.09 2740
6679.86 2721
6680.63 2717
6681.40 2676
6682.17 2857
6682.94 3015
6683.71 2995
6684.49 3047
6685.26 3050
6686.03 2935
6686.80 2919
6687.57 2768
6688.34 2633
6689.11 2613
6689.89 2412
6690.66 2383
6691.43 2412
6692.20 2469
6692.97 2265
6693.75 2273
6694.52 2239
6695.29 2277
6696.06 2319
6696.83 2331
6697.61 2298
6698.38 2248
6699.15 2248
6699.92 2300
6700.70 2268
6701.47 2149
6702.24 2279
6703.01 2101
6703.79 2112
6704.56 2150
6705.33 2102
6706.10 2285
6706.88 2234
6707.65 2242
6708.42 2291
6709.19 2273
6709.97 2206
6710.74 2164
6711.51 2208
6712.29 2226
6713.06 2135
6713.83 2100
6714.61 2121
6715.38 2089
6716.15 1887
6716.92 1862
6717.70 1881
6718.47 1950
6719.24 1965
6720.02 1987
6720.79 2001
6721.57 2060
6722.34 2192
6723.11 2103
6723.89 2118
6724.66 1976
6725.43 2028
6726.21 2111
6726.98 1975
6727.76 2021
6728.53 1964
6729.30 1900
6730.08 1922
6730.85 2070
6731.63 2094
6732.40 2121
6733.17 2004
6733.95 2069
6734.72 2124
6735.50 2148
6736.27 2071
6737.05 2116
6737.82 2004
6738.59 2104
6739.37 2195
6740.14 2151
6740.92 2001
6741.69 2138
6742.47 2253
6743.24 2128
6744.02 2128
6744.79 2241
6745.57 2236
6746.34 2290
6747.12 2350
6747.89 2447
6748.67 2429
6749.44 2716
6750.22 2787
6750.99 2822
6751.77 2802
6752.54 2893
6753.32 2923
6754.09 2767
6754.87 2630
6755.65 2400
6756.42 2248
6757.20 2174
6757.97 2230
6758.75 2121
6759.52 1989
6760.30 2071
6761.08 2139
6761.85 2039
6762.63 1946
6763.40 2155
6764.18 2159
6764.96 1975
6765.73 2075
6766.51 2192
6767.28 2157
6768.06 1965
6768.84 2064
6769.61 2050
6770.39 2110
6771.17 2036
6771.94 2009
6772.72 1953
6773.50 1963
6774.27 1918
6775.05 1952
6775.82 1967
6776.60 2004
6777.38 2005
6778.16 1930
6778.93 2106
6779.71 2059
6780.49 2027
6781.26 1980
6782.04 1947
6782.82 1910
6783.59 1852
6784.37 1870
6785.15 1865
6785.93 2025
6786.70 1917
6787.48 1834
6788.26 1869
6789.04 1904
6789.81 1803
6790.59 1749
6791.37 1731
6792.15 1711
6792.92 1788
6793.70 1795
6794.48 1769
6795.26 1821
6796.03 1837
6796.81 1696
6797.59 1781
6798.37 1787
6799.15 1864
6799.92 1762
6800.70 1872
6801.48 1972
6802.26 1914
6803.04 2056
6803.81 2080
6804.59 2055
6805.37 2002
6806.15 1922
6806.93 1976
6807.71 2017
6808.49 1754
6809.26 1920
6810.04 1883
6810.82 1868
6811.60 1907
6812.38 1843
6813.16 1803
6813.94 1814
6814.72 1798
6815.49 1795
6816.27 1876
6817.05 1799
6817.83 1793
6818.61 1892
6819.39 1743
6820.17 1834
6820.95 1830
6821.73 1785
6822.51 1799
6823.29 1858
6824.07 1924
6824.85 1832
6825.62 1807
6826.40 1916
6827.18 1887
6827.96 1917
6828.74 1906
6829.52 1932
6830.30 1887
6831.08 1694
6831.86 1794
6832.64 1764
6833.42 1815
6834.20 1895
6834.98 1944
6835.76 1852
6836.54 1751
6837.32 1819
6838.10 1806
6838.88 1793
6839.66 1878
6840.44 1825
6841.22 1636
6842.01 1594
6842.79 1587
6843.57 1677
6844.35 1760
6845.13 1977
6845.91 2084
6846.69 2185
6847.47 2449
6848.25 2763
6849.03 2909
6849.81 3117
6850.59 3091
6851.37 3181
6852.16 3034
6852.94 2925
6853.72 2760
6854.50 2519
6855.28 2326
6856.06 2155
6856.84 2138
6857.62 2136
6858.41 2090
6859.19 1944
6859.97 1863
6860.75 1860
6861.53 1830
6862.31 1901
6863.09 2039
6863.88 2010
6864.66 2122
6865.44 2178
6866.22 2042
6867.00 2143
6867.79 2201
6868.57 2074
6869.35 2054
6870.13 2158
6870.91 2064
6871.70 2040
6872.48 2040
6873.26 2108
6874.04 2179
6874.83 2097
6875.61 2238
6876.39 2284
6877.17 2154
6877.96 2107
6878.74 2161
6879.52 2324
6880.30 2305
6881.09 2386
6881.87 2493
6882.65 2472
6883.43 2633
6884.22 2971
6885.00 3158
6885.78 3299
6886.57 3704
6887.35 3950
6888.13 3819
6888.92 3757
6889.70 3354
6890.48 3122
6891.26 3059
6892.05 2716
6892.83 2690
6893.62 2616
6894.40 2542
6895.18 2581
6895.97 2581
6896.75 2466
6897.53 2470
6898.32 2438
6899.10 2436
6899.88 2420
6900.67 2442
6901.45 2610
6902.24 2471
6903.02 2337
6903.80 2568
6904.59 2583
6905.37 2467
6906.16 2452
6906.94 2304
6907.72 2341
6908.51 2375
6909.29 2382
6910.08 2339
6910.86 2247
6911.65 2360
6912.43 2434
6913.21 2366
6914.00 2261
6914.78 2380
6915.57 2543
6916.35 2372
6917.14 2242
6917.92 2316
6918.71 2323
6919.49 2213
6920.28 2337
6921.06 2451
6921.85 2389
6922.63 2505
6923.42 2481
6924.20 2627
6924.99 2581
6925.77 2642
6926.56 2675
6927.34 2643
6928.13 2747
6928.91 2759
6929.70 2754
6930.49 2744
6931.27 2739
6932.06 2785
6932.84 3056
6933.63 3091
6934.41 3122
6935.20 2977
6935.99 2788
6936.77 2835
6937.56 3032
6938.34 2947
6939.13 3058
6939.92 3211
6940.70 3400
6941.49 3491
6942.27 3623
6943.06 3492
6943.85 3639
6944.63 3756
6945.42 3844
6946.21 4095
6946.99 3847
6947.78 3834
6948.57 3822
6949.35 3749
6950.14 3715
6950.92 3635
6951.71 3515
6952.50 3441
6953.29 3517
6954.07 3447
6954.86 3361
6955.65 3366
6956.43 3392
6957.22 3558
6958.01 3458
6958.79 3531
6959.58 3560
6960.37 3629
6961.16 3660
6961.94 3566
6962.73 3585
6963.52 3705
6964.31 3784
6965.09 3869
6965.88 4011
6966.67 4016
6967.46 4127
6968.24 4189
6969.03 4371
6969.82 4663
6970.61 4575
6971.39 4658
6972.18 4595
6972.97 4418
6973.76 4373
6974.55 4552
6975.33 4665
6976.12 4630
6976.91 4757
6977.70 5028
6978.49 5298
6979.27 5938
6980.06 6574
6980.85 7866
6981.64 9032
6982.43 10717
6983.22 12656
6984.01 14029
6984.79 15051
6985.58 15670
6986.37 15049
6987.16 14242
6987.95 12756
6988.74 11226
6989.53 9585
6990.32 8126
6991.10 6845
6991.89 5999
6992.68 5401
6993.47 5036
6994.26 4839
6995.05 4786
6995.84 5136
6996.63 5453
6997.42 5818
6998.21 6137
6999.00 6507
6999.79 6515
7000.58 6425
7001.36 5983
7002.15 5571
7002.94 5169
7003.73 4488
7004.52 4174
7005.31 3729
7006.10 3248
7006.89 3199
7007.68 3049
7008.47 3021
7009.26 2897
7010.05 2885
7010.84 2991
7011.63 2916
7012.42 2986
7013.21 3115
7014.00 3149
7014.79 3157
7015.58 3046
7016.37 2864
7017.16 3074
7017.96 2947
7018.75 2986
7019.54 2985
7020.33 3081
7021.12 3195
7021.91 3318
7022.70 3472
7023.49 3398
7024.28 3288
7025.07 3245
7025.86 3202
7026.65 3145
7027.44 3032
7028.24 2967
7029.03 2897
7029.82 2963
7030.61 2755
7031.40 2933
7032.19 2772
7032.98 2901
7033.77 2866
7034.57 2662
7035.36 2761
7036.15 2990
7036.94 3002
7037.73 3150
7038.52 3065
7039.32 3013
7040.11 3125
7040.90 3094
7041.69 3195
7042.48 3211
7043.27 3160
7044.07 3163
7044.86 3254
7045.65 3238
7046.44 3497
7047.23 3736
7048.03 3797
7048.82 4099
7049.61 4313
7050.40 4339
7051.20 4110
7051.99 3748
7052.78 3499
7053.57 3336
7054.37 3212
7055.16 2906
7055.95 2711
7056.74 2985
7057.54 2879
7058.33 2839
7059.12 2850
7059.91 2796
7060.71 3035
7061.50 2824
7062.29 2781
7063.09 2887
7063.88 2786
7064.67 2777
7065.47 2694
7066.26 2823
7067.05 2660
7067.85 2577
7068.64 2605
7069.43 2590
7070.23 2695
7071.02 2593
7071.81 2510
7072.61 2579
7073.40 2558
7074.19 2473
7074.99 2295
7075.78 2277
7076.57 2272
7077.37 2280
7078.16 2293
7078.96 2217
7079.75 2261
7080.54 2291
7081.34 2210
7082.13 2184
7082.93 2117
7083.72 2269
7084.51 2413
7085.31 2536
7086.10 2472
7086.90 2579
7087.69 2684
7088.49 2527
7089.28 2315
7090.08 2232
7090.87 2254
7091.66 2179
7092.46 2308
7093.25 2132
7094.05 1974
7094.84 1933
7095.64 1909
7096.43 2044
7097.23 1970
7098.02 1823
7098.82 1881
7099.61 1836
7100.41 1903
7101.20 1906
7102.00 1760
7102.79 1739
7103.59 1811
7104.38 1772
7105.18 1776
7105.98 1801
7106.77 1708
7107.57 1750
7108.36 1729
7109.16 1640
7109.95 1615
7110.75 1593
7111.54 1715
7112.34 1600
7113.14 1695
7113.93 1704
7114.73 1731
7115.52 1779
7116.32 1646
7117.12 1703
7117.91 1738
7118.71 1739
7119.50 1603
7120.30 1657
7121.10 1725
7121.89 1697
7122.69 1755
7123.49 1689
7124.28 1701
7125.08 1718
7125.88 1613
7126.67 1639
7127.47 1539
7128.27 1623
7129.06 1804
7129.86 1803
7130.66 1746
7131.45 1539
7132.25 1645
7133.05 1690
7133.84 1688
7134.64 1656
7135.44 1605
7136.23 1662
7137.03 1603
7137.83 1524
7138.63 1679
7139.42 1583
7140.22 1510
7141.02 1582
7141.82 1493
7142.61 1471
7143.41 1439
7144.21 1477
7145.01 1523
7145.80 1577
7146.60 1622
7147.40 1559
7148.20 1469
7148.99 1502
7149.79 1450
7150.59 1350
7151.39 1384
7152.19 1509
7152.98 1531
7153.78 1463
7154.58 1453
7155.38 1557
7156.18 1575
7156.98 1418
7157.77 1484
7158.57 1432
7159.37 1451
7160.17 1311
7160.97 1398
7161.77 1429
7162.56 1411
7163.36 1368
7164.16 1277
7164.96 1290
7165.76 1341
7166.56 1310
7167.36 1382
7168.16 1323
7168.95 1295
7169.75 1300
7170.55 1212
7171.35 1280
7172.15 1314
7172.95 1315
7173.75 1364
7174.55 1304
7175.35 1227
7176.15 1316
7176.95 1229
7177.75 1283
7178.55 1333
7179.35 1291
7180.14 1295
7180.94 1370
7181.74 1221
7182.54 1168
7183.34 1260
7184.14 1264
7184.94 1224
7185.74 1249
7186.54 1288
7187.34 1224
7188.14 1224
7188.94 1301
7189.74 1293
7190.54 1332
7191.34 1285
7192.14 1251
7192.94 1292
7193.74 1263
7194.54 1258
7195.35 1241
7196.15 1284
7196.95 1215
7197.75 1277
7198.55 1262
7199.35 1311
7200.15 1297
7200.95 1317
7201.75 1316
7202.55 1230
7203.35 1290
7204.15 1232
7204.95 1308
7205.75 1217
7206.56 1159
7207.36 1131
7208.16 1283
7208.96 1161
7209.76 1177
7210.56 1184
7211.36 1165
7212.16 1196
7212.97 1217
7213.77 1227
7214.57 1214
7215.37 1287
7216.17 1299
7216.97 1277
7217.78 1293
7218.58 1284
7219.38 1223
7220.18 1211
7220.98 1201
7221.78 1333
7222.59 1346
7223.39 1278
7224.19 1276
7224.99 1258
7225.79 1272
7226.60 1264
7227.40 1293
7228.20 1225
7229.00 1166
7229.81 1204
7230.61 1248
7231.41 1197
7232.21 1166
7233.02 1215
7233.82 1316
7234.62 1188
7235.42 1286
7236.23 1329
7237.03 1403
7237.83 1376
7238.63 1358
7239.44 1256
7240.24 1277
7241.04 1344
7241.85 1414
7242.65 1371
7243.45 1365
7244.26 1469
7245.06 1334
7245.86 1344
7246.67 1233
7247.47 1316
7248.27 1295
7249.08 1270
7249.88 1261
7250.68 1214
7251.49 1326
7252.29 1300
7253.09 1300
7253.90 1275
7254.70 1313
7255.50 1345
7256.31 1301
7257.11 1300
7257.92 1403
7258.72 1484
7259.52 1438
7260.33 1431
7261.13 1513
7261.94 1415
7262.74 1423
7263.54 1449
7264.35 1428
7265.15 1415
7265.96 1420
7266.76 1416
7267.57 1504
7268.37 1497
7269.18 1460
7269.98 1440
7270.78 1451
7271.59 1500
7272.39 1424
7273.20 1435
7274.00 1487
7274.81 1446
7275.61 1636
7276.42 1604
7277.22 1646
7278.03 1654
7278.83 1732
7279.64 1936
7280.44 2193
7281.25 2505
7282.05 2784
7282.86 2944
7283.66 3152
7284.47 3270
7285.28 3212
7286.08 2891
7286.89 2703
7287.69 2468
7288.50 2402
7289.30 2096
7290.11 1854
7290.91 1760
7291.72 1631
7292.53 1487
7293.33 1520
7294.14 1603
7294.94 1630
7295.75 1507
7296.56 1488
7297.36 1494
7298.17 1503
7298.97 1532
7299.78 1484
7300.59 1560
7301.39 1624
7302.20 1612
7303.01 1642
7303.81 1625
7304.62 1568
7305.43 1496
7306.23 1560
7307.04 1535
7307.85 1523
7308.65 1532
7309.46 1573
7310.27 1512
7311.07 1573
7311.88 1560
7312.69 1619
7313.49 1693
7314.30 1801
7315.11 1987
7315.91 2114
7316.72 2317
7317.53 2519
7318.34 2574
7319.14 2696
7319.95 2621
7320.76 2690
7321.57 2576
7322.37 2395
7323.18 2328
7323.99 2158
7324.80 1960
7325.60 1939
7326.41 1729
7327.22 1593
7328.03 1507
7328.83 1536
7329.64 1466
7330.45 1394
7331.26 1417
7332.07 1513
7332.87 1500
7333.68 1495
7334.49 1392
7335.30 1494
7336.11 1472
7336.92 1452
7337.72 1448
7338.53 1454
7339.34 1407
7340.15 1297
7340.96 1262
7341.77 1335
7342.57 1264
7343.38 1293
7344.19 1326
7345.00 1305
7345.81 1318
7346.62 1288
7347.43 1373
7348.24 1416
7349.05 1301
7349.85 1297
7350.66 1319
7351.47 1276
7352.28 1302
7353.09 1310
7353.90 1327
7354.71 1313
7355.52 1255
7356.33 1244
7357.14 1337
7357.95 1331
7358.76 1308
7359.57 1319
7360.38 1297
7361.18 1365
7361.99 1387
7362.80 1255
7363.61 1391
7364.42 1281
7365.23 1361
7366.04 1442
7366.85 1338
7367.66 1286
7368.47 1260
7369.28 1272
7370.09 1273
7370.90 1386
7371.71 1275
7372.52 1239
7373.33 1232
7374.14 1317
7374.96 1377
7375.77 1363
7376.58 1394
7377.39 1359
7378.20 1396
7379.01 1483
7379.82 1528
7380.63 1499
7381.44 1357
7382.25 1335
7383.06 1373
7383.87 1373
7384.68 1337
7385.49 1282
7386.31 1247
7387.12 1218
7387.93 1114
7388.74 1105
7389.55 1203
7390.36 1270
7391.17 1194
7391.98 1212
7392.79 1184
7393.61 1151
7394.42 1150
7395.23 1173
7396.04 1191
7396.85 1302
7397.66 1251
7398.48 1163
7399.29 1164
7400.10 1212
7400.91 1210
7401.72 1113
7402.53 1080
7403.35 1094
7404.16 1105
7404.97 1134
7405.78 1142
7406.59 1106
7407.41 1212
7408.22 1111
7409.03 1140
7409.84 1076
7410.66 1058
7411.47 1043
7412.28 1082
7413.09 1110
7413.91 1118
7414.72 1139
7415.53 1047
7416.34 1081
7417.16 1055
7417.97 1035
7418.78 1109
7419.60 1051
7420.41 1082
7421.22 1042
7422.03 970
7422.85 1096
7423.66 1040
7424.47 1034
7425.29 1110
7426.10 1113
7426.91 1158
7427.73 1066
7428.54 1116
7429.35 1173
7430.17 1192
7430.98 1199
7431.79 1269
7432.61 1176
7433.42 1096
7434.23 1160
7435.05 1115
7435.86 1150
7436.67 1138
7437.49 1078
7438.30 1039
7439.12 1038
7439.93 1026
7440.74 1099
7441.56 1175
7442.37 1067
7443.19 1068
7444.00 1038
7444.82 1019
7445.63 1003
7446.44 1086
7447.26 1055
7448.07 950
7448.89 956
7449.70 1007
7450.52 999
7451.33 949
7452.15 947
7452.96 1027
7453.77 1027
7454.59 999
7455.40 1013
7456.22 1113
7457.03 1033
7457.85 999
7458.66 1054
7459.48 1117
7460.29 1067
7461.11 1003
7461.92 999
7462.74 1023
7463.55 1043
7464.37 1010
7465.19 1035
7466.00 1172
7466.82 1084
7467.63 983
7468.45 1028
7469.26 1042
7470.08 1141
7470.89 1175
7471.71 1075
7472.53 1076
7473.34 1027
7474.16 1054
7474.97 1009
7475.79 1038
7476.60 982
7477.42 1035
7478.24 1017
7479.05 983
7479.87 1041
7480.69 1032
7481.50 985
7482.32 940
7483.13 1008
7483.95 970
7484.77 961
7485.58 930
7486.40 939
7487.22 958
7488.03 1040
7488.85 1065
7489.67 1056
7490.48 1021
7491.30 1085
7492.12 1072
7492.93 1046
7493.75 1034
7494.57 1037
7495.38 1030
7496.20 1021
7497.02 952
7497.84 1027
7498.65 1065
7499.47 1026
7500.29 998
7501.10 951
7501.92 1010
7502.74 1050
7503.56 1001
7504.37 1035
7505.19 1033
7506.01 1005
7506.83 953
7507.64 934
7508.46 1023
7509.28 971
7510.10 999
7510.92 1023
7511.73 1022
7512.55 1069
7513.37 1033
7514.19 999
7515.01 1028
7515.82 969
7516.64 942
7517.46 961
7518.28 986
7519.10 999
7519.91 1010
7520.73 1035
7521.55 992
7522.37 981
7523.19 1022
7524.01 1079
7524.83 1124
7525.64 1078
7526.46 990
7527.28 997
7528.10 1038
7528.92 1058
7529.74 997
7530.56 1046
7531.38 999
7532.20 996
7533.01 994
7533.83 1092
7534.65 1030
7535.47 994
7536.29 1001
7537.11 1059
7537.93 1104
7538.75 1027
7539.57 1021
7540.39 1089
7541.21 1088
7542.03 1015
7542.85 1136
7543.67 1187
7544.49 1172
7545.31 1100
7546.12 1069
7546.94 1118
7547.76 1074
7548.58 1133
7549.40 1028
7550.22 1077
7551.04 1049
7551.86 1076
7552.68 1190
7553.50 1137
7554.33 1114
7555.15 1107
7555.97 1082
7556.79 1124
7557.61 1124
7558.43 1062
7559.25 1138
7560.07 1162
7560.89 1156
7561.71 1094
7562.53 1167
7563.35 1195
7564.17 1150
7564.99 1190
7565.81 1148
7566.63 1139
7567.45 1096
7568.28 1060
7569.10 1097
7569.92 1124
7570.74 1086
7571.56 1112
7572.38 1185
7573.20 1213
7574.02 1150
7574.84 1146
7575.67 1154
7576.49 1146
7577.31 1176
7578.13 1215
7578.95 1149
7579.77 1328
7580.60 1287
7581.42 1143
7582.24 1175
7583.06 1231
7583.88 1335
7584.70 1310
7585.53 1300
7586.35 1296
7587.17 1285
7587.99 1426
7588.81 1431
7589.64 1329
7590.46 1408
7591.28 1332
7592.10 1469
7592.93 1366
7593.75 1353
7594.57 1299
7595.39 1319
7596.21 1411
7597.04 1438
7597.86 1448
7598.68 1433
7599.51 1502
7600.33 1591
7601.15 1645
7601.97 1786
7602.80 1827
7603.62 1900
7604.44 1815
7605.27 1786
7606.09 1801
7606.91 1661
7607.73 1701
7608.56 1673
7609.38 1535
7610.20 1547
7611.03 1616
7611.85 1517
7612.67 1394
7613.50 1373
7614.32 1474
7615.14 1596
7615.97 1652
7616.79 1695
7617.62 1808
7618.44 1764
7619.26 1757
7620.09 1703
7620.91 1657
7621.73 1620
7622.56 1590
7623.38 1548
7624.21 1427
7625.03 1412
7625.85 1595
7626.68 1584
7627.50 1675
7628.33 1812
7629.15 1870
7629.98 1958
7630.80 2029
7631.62 2027
7632.45 1936
7633.27 1928
7634.10 1838
7634.92 1736
7635.75 1653
7636.57 1534
7637.40 1392
7638.22 1297
7639.05 1240
7639.87 1292
7640.70 1233
7641.52 1223
7642.35 1274
7643.17 1257
7644.00 1213
7644.82 1121
7645.65 1127
7646.47 1209
7647.30 1250
7648.12 1191
7648.95 1218
7649.77 1111
7650.60 1095
7651.42 1080
7652.25 1116
7653.07 1144
7653.90 1156
7654.73 1130
7655.55 1111
7656.38 1111
7657.20 1122
7658.03 1120
7658.85 1125
7659.68 1142
7660.51 1043
7661.33 1140
7662.16 1154
7662.98 1202
7663.81 1086
7664.64 1079
7665.46 1159
7666.29 1220
7667.12 1076
7667.94 1084
7668.77 1093
7669.59 1138
7670.42 1160
7671.25 1133
7672.07 1097
7672.90 1114
7673.73 1078
7674.55 1117
7675.38 1010
7676.21 981
7677.03 1001
7677.86 1034
7678.69 1045
7679.52 1069
7680.34 1007
7681.17 985
7682.00 1080
7682.82 1020
7683.65 1103
7684.48 1134
7685.31 1136
7686.13 1049
7686.96 1054
7687.79 1077
7688.62 1076
7689.44 1088
7690.27 1052
7691.10 1089
7691.93 1052
7692.75 1041
7693.58 1113
7694.41 1095
7695.24 1107
7696.07 1124
7696.89 1170
7697.72 1244
7698.55 1176
7699.38 1192
7700.21 1117
7701.03 1132
7701.86 1137
7702.69 1123
7703.52 1138
7704.35 1123
7705.17 1088
7706.00 1139
7706.83 1133
7707.66 1067
7708.49 1074
7709.32 1066
7710.15 998
7710.97 1075
7711.80 992
7712.63 1106
7713.46 1064
7714.29 1052
7715.12 1067
7715.95 1089
7716.78 1050
7717.61 1058
7718.44 1075
7719.26 1094
7720.09 1070
7720.92 1098
7721.75 1048
7722.58 1083
7723.41 1077
7724.24 1033
7725.07 1110
7725.90 1049
7726.73 1062
7727.56 1039
7728.39 1000
7729.22 1062
7730.05 1083
7730.88 1122
7731.71 1072
7732.54 1021
7733.37 1067
7734.20 1042
7735.03 1067
7735.86 1104
7736.69 1053
7737.52 981
7738.35 999
7739.18 1034
7740.01 1142
7740.84 1148
7741.67 1074
7742.50 1194
7743.33 1299
7744.16 1434
7744.99 1601
7745.82 1662
7746.65 1754
7747.48 1767
7748.31 1846
7749.14 1778
7749.97 1488
7750.80 1341
7751.64 1267
7752.47 1274
7753.30 1246
7754.13 1218
7754.96 1038
7755.79 1154
7756.62 1080
7757.45 1110
7758.28 1057
7759.12 1131
7759.95 1133
7760.78 1104
7761.61 1144
7762.44 1058
7763.27 982
7764.10 1079
7764.94 1126
7765.77 974
7766.60 1100
7767.43 1069
7768.26 1005
7769.09 943
7769.93 962
7770.76 982
7771.59 983
7772.42 1025
7773.25 1015
7774.09 914
7774.92 927
7775.75 1059
7776.58 957
7777.41 1086
7778.25 1048
7779.08 1003
7779.91 1049
7780.74 1008
7781.58 996
7782.41 1034
7783.24 1043
7784.07 1118
7784.91 1135
7785.74 1233
7786.57 1170
7787.41 1118
7788.24 988
7789.07 1003
7789.90 1082
7790.74 1122
7791.57 1141
7792.40 1102
7793.24 1086
7794.07 1004
7794.90 1104
7795.74 999
7796.57 1104
7797.40 1196
7798.24 1082
7799.07 1124
7799.90 1143
7800.74 1177
7801.57 1147
7802.40 1175
7803.24 1170
7804.07 1209
7804.90 1125
7805.74 1131
7806.57 1158
7807.41 1153
7808.24 1297
7809.07 1330
7809.91 1262
7810.74 1275
7811.58 1305
7812.41 1318
7813.24 1301
7814.08 1422
7814.91 1445
7815.75 1413
7816.58 1317
7817.42 1358
7818.25 1520
7819.09 1297
7819.92 1412
7820.75 1335
7821.59 1316
7822.42 1346
7823.26 1514
7824.09 1545
7824.93 1629
7825.76 1530
7826.60 1502
7827.43 1531
7828.27 1545
7829.10 1466
7829.94 1460
7830.77 1398
7831.61 1432
7832.44 1434
7833.28 1452
7834.11 1385
7834.95 1402
7835.78 1332
7836.62 1363
7837.46 1350
7838.29 1323
7839.13 1275
7839.96 1300
7840.80 1168
7841.63 1130
7842.47 1156
7843.31 1172
7844.14 1202
7844.98 1262
7845.81 1146
7846.65 1192
7847.48 1212
7848.32 1209
7849.16 1231
7849.99 1168
7850.83 1200
7851.67 1243
7852.50 1193
7853.34 1228
7854.17 1295
7855.01 1322
7855.85 1395
7856.68 1399
7857.52 1378
7858.36 1368
7859.19 1444
7860.03 1460
7860.87 1407
7861.70 1470
7862.54 1243
7863.38 1347
7864.21 1313
7865.05 1310
7865.89 1295
7866.73 1213
7867.56 1327
7868.40 1330
7869.24 1415
7870.07 1386
7870.91 1420
7871.75 1489
7872.59 1403
7873.42 1413
7874.26 1586
7875.10 1774
7875.94 1836
7876.77 1847
7877.61 1746
7878.45 1866
7879.29 1790
7880.12 1553
7880.96 1529
7881.80 1449
7882.64 1307
7883.48 1356
7884.31 1310
7885.15 1347
7885.99 1298
7886.83 1316
7887.67 1370
7888.50 1286
7889.34 1455
7890.18 1500
7891.02 1486
7891.86 1387
7892.70 1334
7893.53 1328
7894.37 1317
7895.21 1355
7896.05 1236
7896.89 1334
7897.73 1334
7898.57 1275
7899.41 1294
7900.24 1352
7901.08 1300
7901.92 1134
7902.76 1262
7903.60 1312
7904.44 1350
7905.28 1338
7906.12 1189
7906.96 1205
7907.80 1167
7908.63 1225
7909.47 1138
7910.31 1074
7911.15 1169
7911.99 1196
7912.83 1136
7913.67 1242
7914.51 1200
7915.35 1221
7916.19 1212
7917.03 1205
7917.87 1208
7918.71 1275
7919.55 1190
7920.39 1200
7921.23 1255
7922.07 1144
7922.91 1050
7923.75 1085
7924.59 1015
7925.43 1001
7926.27 1068
7927.11 1006
7927.95 1045
7928.79 1059
7929.63 1012
7930.47 1016
7931.31 1012
7932.15 1006
7932.99 1060
7933.83 1077
7934.67 1021
7935.52 987
7936.36 1028
7937.20 1025
7938.04 1004
7938.88 974
7939.72 1007
7940.56 1051
7941.40 990
7942.24 1027
7943.08 955
7943.92 1064
7944.77 1013
7945.61 1077
7946.45 1064
7947.29 1069
7948.13 1055
7948.97 1076
7949.81 1118
7950.66 1213
7951.50 1298
7952.34 1186
7953.18 1291
7954.02 1185
7954.86 1163
7955.71 1263
7956.55 1126
7957.39 1106
7958.23 1146
7959.07 1139
7959.92 1113
7960.76 1198
7961.60 1173
7962.44 1182
7963.28 1159
7964.13 1257
7964.97 1371
7965.81 1310
7966.65 1318
7967.50 1351
7968.34 1407
7969.18 1330
7970.02 1258
7970.87 1161
7971.71 1134
7972.55 1104
7973.39 1055
7974.24 1092
7975.08 1104
7975.92 1007
7976.76 969
7977.61 1083
7978.45 1018
7979.29 996
7980.14 1034
7980.98 930
7981.82 992
7982.67 938
7983.51 1006
7984.35 1079
7985.20 917
7986.04 939
7986.88 1002
7987.73 959
7988.57 921
7989.41 915
7990.26 963
7991.10 858
7991.94 894
7992.79 945
7993.63 854
7994.48 883
7995.32 883
7996.16 899
7997.01 911
7997.85 886
7998.70 924
7999.54 868
8000.38 890
8001.23 915
8002.07 930
8002.92 930
8003.76 911
8004.61 950
8005.45 873
8006.29 926
8007.14 940
8007.98 917
8008.83 983
8009.67 848
8010.52 874
8011.36 892
8012.21 867
8013.05 843
8013.90 792
8014.74 872
8015.59 845
8016.43 837
8017.28 768
8018.12 751
8018.97 724
8019.81 786
8020.66 794
8021.50 887
8022.35 825
8023.19 851
8024.04 824
8024.88 852
8025.73 877
8026.57 760
8027.42 818
8028.27 825
8029.11 847
8029.96 815
8030.80 862
8031.65 812
8032.49 844
8033.34 789
8034.19 799
8035.03 880
8035.88 871
8036.72 850
8037.57 870
8038.42 862
8039.26 804
8040.11 749
8040.96 800
8041.80 746
8042.65 763
8043.49 769
8044.34 774
8045.19 724
8046.03 772
8046.88 782
8047.73 820
8048.57 735
8049.42 713
8050.27 736
8051.11 770
8051.96 791
8052.81 842
8053.66 796
8054.50 775
8055.35 823
8056.20 839
8057.04 852
8057.89 858
8058.74 802
8059.59 805
8060.43 788
8061.28 831
8062.13 784
8062.97 743
8063.82 750
8064.67 720
8065.52 703
8066.37 779
8067.21 844
8068.06 819
8068.91 713
8069.76 728
8070.60 748
8071.45 735
8072.30 790
8073.15 824
8074.00 799
8074.84 803
8075.69 737
8076.54 774
8077.39 846
8078.24 838
8079.08 740
8079.93 770
8080.78 704
8081.63 669
8082.48 716
8083.33 779
8084.18 728
8085.02 771
8085.87 820
8086.72 774
8087.57 775
8088.42 759
8089.27 803
8090.12 745
8090.97 810
8091.81 825
8092.66 682
8093.51 782
8094.36 823
8095.21 705
8096.06 678
8096.91 741
8097.76 769
8098.61 655
8099.46 712
8100.31 784
8101.16 762
8102.01 754
8102.86 744
8103.71 763
8104.55 793
8105.40 843
8106.25 722
8107.10 754
8107.95 781
8108.80 717
8109.65 728
8110.50 713
8111.35 748
8112.20 743
8113.05 746
8113.90 713
8114.75 836
8115.60 743
8116.45 817
8117.30 793
8118.16 728
8119.01 786
8119.86 863
8120.71 852
8121.56 797
8122.41 782
8123.26 826
8124.11 811
8124.96 763
8125.81 739
8126.66 778
8127.51 907
8128.36 827
8129.21 740
8130.06 764
8130.92 743
8131.77 836
8132.62 859
8133.47 833
8134.32 788
8135.17 795
8136.02 809
8136.87 810
8137.73 813
8138.58 858
8139.43 902
8140.28 919
8141.13 873
8141.98 835
8142.83 859
8143.69 779
8144.54 872
8145.39 923
8146.24 912
8147.09 896
8147.95 952
8148.80 838
8149.65 864
8150.50 935
8151.35 1008
8152.21 1077
8153.06 1122
8153.91 1099
8154.76 1166
8155.61 1098
8156.47 1077
8157.32 1016
8158.17 964
8159.02 1015
8159.88 988
8160.73 958
8161.58 907
8162.44 901
8163.29 886
8164.14 757
8164.99 816
8165.85 816
8166.70 846
8167.55 831
8168.41 808
8169.26 824
8170.11 876
8170.96 811
8171.82 802
8172.67 838
8173.52 810
8174.38 858
8175.23 876
8176.08 767
8176.94 840
8177.79 724
8178.64 794
8179.50 817
8180.35 761
8181.21 795
8182.06 811
8182.91 720
8183.77 713
8184.62 706
8185.47 771
8186.33 777
8187.18 774
8188.04 709
8188.89 798
8189.74 744
8190.60 642
8191.45 713
8192.31 728
8193.16 736
8194.02 762
8194.87 730
8195.72 722
8196.58 805
8197.43 763
8198.29 743
8199.14 739
8200.00 833
8200.85 774
8201.71 681
8202.56 702
8203.42 719
8204.27 683
8205.13 815
8205.98 785
8206.84 721
8207.69 741
8208.55 782
8209.40 826
8210.26 735
8211.11 705
8211.97 730
8212.82 735
8213.68 833
8214.53 781
8215.39 811
8216.24 770
8217.10 736
8217.96 743
8218.81 751
8219.67 723
8220.52 786
8221.38 771
8222.23 715
8223.09 758
8223.95 764
8224.80 759
8225.66 751
8226.51 845
8227.37 790
8228.23 723
8229.08 800
8229.94 844
8230.79 861
8231.65 728
8232.51 701
8233.36 748
8234.22 649
8235.08 781
8235.93 779
8236.79 711
8237.65 735
8238.50 713
8239.36 719
8240.22 729
8241.07 797
8241.93 790
8242.79 712
8243.64 714
8244.50 759
8245.36 762
8246.21 812
8247.07 817
8247.93 795
8248.79 813
8249.64 738
8250.50 738
8251.36 768
8252.22 735
8253.07 797
8253.93 757
8254.79 699
8255.65 713
8256.50 738
8257.36 812
8258.22 753
8259.08 747
8259.93 742
8260.79 782
8261.65 865
8262.51 815
8263.37 703
8264.22 746
8265.08 734
8265.94 790
8266.80 759
8267.66 840
8268.51 838
8269.37 742
8270.23 750
8271.09 785
8271.95 825
8272.81 772
8273.66 709
8274.52 755
8275.38 777
8276.24 821
8277.10 776
8277.96 724
8278.82 792
8279.67 872
8280.53 849
8281.39 786
8282.25 789
8283.11 897
8283.97 846
8284.83 687
8285.69 726
8286.55 784
8287.41 778
8288.27 845
8289.12 835
8289.98 869
8290.84 844
8291.70 946
8292.56 1005
8293.42 967
8294.28 921
8295.14 840
8296.00 839
8296.86 839
8297.72 848
8298.58 867
8299.44 833
8300.30 835
8301.16 937
8302.02 787
8302.88 815
8303.74 790
8304.60 880
8305.46 875
8306.32 829
8307.18 882
8308.04 862
8308.90 937
8309.76 817
8310.62 867
8311.48 828
8312.34 900
8313.20 891
8314.06 992
8314.92 1006
8315.78 947
8316.65 943
8317.51 940
8318.37 926
8319.23 954
8320.09 860
8320.95 833
8321.81 909
8322.67 842
8323.53 844
8324.39 841
8325.26 882
8326.12 841
8326.98 830
8327.84 865
8328.70 858
8329.56 859
8330.42 816
8331.28 784
8332.15 784
8333.01 779
8333.87 765
8334.73 804
8335.59 892
8336.45 876
8337.32 855
8338.18 809
8339.04 847
8339.90 905
8340.76 882
8341.63 884
8342.49 893
8343.35 927
8344.21 912
8345.07 904
8345.94 887
8346.80 905
8347.66 924
8348.52 838
8349.39 811
8350.25 832
8351.11 817
8351.97 802
8352.84 854
8353.70 813
8354.56 821
8355.42 859
8356.29 851
8357.15 906
8358.01 914
8358.88 895
8359.74 809
8360.60 920
8361.46 904
8362.33 843
8363.19 903
8364.05 846
8364.92 822
8365.78 833
8366.64 873
8367.51 899
8368.37 906
8369.23 843
8370.10 893
8370.96 930
8371.82 916
8372.69 941
8373.55 935
8374.42 872
8375.28 839
8376.14 873
8377.01 882
8377.87 835
8378.73 881
8379.60 902
8380.46 957
8381.33 933
8382.19 894
8383.06 930
8383.92 1001
8384.78 961
8385.65 952
8386.51 987
8387.38 962
8388.24 941
8389.11 994
8389.97 981
8390.83 993
8391.70 921
8392.56 951
8393.43 972
8394.29 963
8395.16 977
8396.02 980
8396.89 1003
8397.75 989
8398.62 966
8399.48 977
8400.35 960
8401.21 932
8402.08 951
8402.94 1062
8403.81 1074
8404.67 990
8405.54 975
8406.40 1029
8407.27 973
8408.14 986
8409.00 1106
8409.87 1108
8410.73 1072
8411.60 1089
8412.46 1022
8413.33 1067
8414.19 1060
8415.06 1106
8415.93 1100
8416.79 1080
8417.66 1072
8418.52 1091
8419.39 1120
8420.26 1104
8421.12 1222
8421.99 1154
8422.85 1197
8423.72 1217
8424.59 1217
8425.45 1247
8426.32 1289
8427.19 1245
8428.05 1243
8428.92 1325
8429.79 1255
8430.65 1310
8431.52 1299
8432.39 1394
8433.25 1408
8434.12 1319
8434.99 1388
8435.85 1579
8436.72 1490
8437.59 1497
8438.45 1617
8439.32 1595
8440.19 1685
8441.06 1806
8441.92 1771
8442.79 1858
8443.66 1748
8444.52 1733
8445.39 1777
8446.26 1718
8447.13 1768
8447.99 1738
8448.86 1809
8449.73 1902
8450.60 1938
8451.47 2074
8452.33 2177
8453.20 2435
8454.07 2464
8454.94 2628
8455.80 2721
8456.67 2773
8457.54 2750
8458.41 2426
8459.28 2376
8460.14 2161
8461.01 2085
8461.88 1976
8462.75 1864
8463.62 1935
8464.49 2138
8465.35 2377
8466.22 2704
8467.09 3146
8467.96 3682
8468.83 3915
8469.70 4327
8470.57 4152
8471.43 3769
8472.30 3439
8473.17 3031
8474.04 2598
8474.91 2281
8475.78 2075
8476.65 1957
8477.52 1755
8478.39 1660
8479.25 1507
8480.12 1461
8480.99 1342
8481.86 1338
8482.73 1354
8483.60 1312
8484.47 1273
8485.34 1316
8486.21 1347
8487.08 1257
8487.95 1197
8488.82 1301
8489.69 1190
8490.56 1407
8491.43 1253
8492.30 1266
8493.17 1306
8494.04 1280
8494.91 1369
8495.78 1328
8496.65 1325
8497.52 1353
8498.39 1327
8499.26 1291
8500.13 1294
8501.00 1303
8501.87 1324
8502.74 1388
8503.61 1324
8504.48 1425
8505.35 1441
8506.22 1571
8507.09 1535
8507.96 1562
8508.83 1478
8509.70 1487
8510.57 1446
8511.44 1456
8512.31 1444
8513.19 1349
8514.06 1349
8514.93 1322
8515.80 1380
8516.67 1359
8517.54 1315
8518.41 1297
8519.28 1347
8520.15 1342
8521.03 1346
8521.90 1239
8522.77 1346
8523.64 1395
8524.51 1318
8525.38 1406
8526.25 1429
8527.13 1377
8528.00 1456
8528.87 1465
8529.74 1382
8530.61 1469
8531.48 1383
8532.36 1477
8533.23 1517
8534.10 1488
8534.97 1503
8535.84 1502
8536.72 1399
8537.59 1392
8538.46 1501
8539.33 1486
8540.20 1509
8541.08 1483
8541.95 1406
8542.82 1427
8543.69 1504
8544.57 1491
8545.44 1485
8546.31 1426
8547.18 1518
8548.06 1645
8548.93 1614
8549.80 1601
8550.67 1738
8551.55 1697
8552.42 1738
8553.29 1856
8554.17 1874
8555.04 1855
8555.91 1730
8556.79 1597
8557.66 1516
8558.53 1434
8559.41 1279
8560.28 1267
8561.15 1242
8562.03 1313
8562.90 1242
8563.77 1324
8564.65 1309
8565.52 1255
8566.39 1326
8567.27 1284
8568.14 1225
8569.01 1183
8569.89 1302
8570.76 1290
8571.64 1205
8572.51 1108
8573.38 1142
8574.26 1145
8575.13 1175
8576.01 1126
8576.88 1139
8577.75 1217
8578.63 1185
8579.50 1189
8580.38 1193
8581.25 1208
8582.12 1218
8583.00 1207
8583.87 1246
8584.75 1186
8585.62 1214
8586.50 1097
8587.37 1161
8588.25 1291
8589.12 1179
8590.00 1214
8590.87 1240
8591.75 1245
8592.62 1214
8593.50 1215
8594.37 1273
8595.25 1342
8596.12 1231
8597.00 1289
8597.87 1291
8598.75 1305
8599.62 1315
8600.50 1307
8601.37 1226
8602.25 1238
8603.12 1266
8604.00 1259
8604.87 1331
8605.75 1388
8606.63 1354
8607.50 1415
8608.38 1277
8609.25 1227
8610.13 1382
8611.01 1374
8611.88 1446
8612.76 1439
8613.63 1380
8614.51 1396
8615.39 1358
8616.26 1286
8617.14 1351
8618.01 1316
8618.89 1495
8619.77 1436
8620.64 1434
8621.52 1466
8622.40 1503
8623.27 1535
8624.15 1465
8625.03 1474
8625.90 1564
8626.78 1588
8627.66 1604
8628.53 1638
8629.41 1602
8630.29 1661
8631.16 1687
8632.04 1631
8632.92 1699
8633.79 1671
8634.67 1603
8635.55 1587
8636.42 1603
8637.30 1645
8638.18 1705
8639.06 1789
8639.93 1765
8640.81 1739
8641.69 1848
8642.57 1869
8643.44 1779
8644.32 1923
8645.20 2007
8646.08 2041
8646.95 2020
8647.83 2014
8648.71 2105
8649.59 2076
8650.47 2172
8651.34 2259
8652.22 2139
8653.10 2121
8653.98 2279
8654.86 2275
8655.73 2229
8656.61 2277
8657.49 2163
8658.37 2145
8659.25 2120
8660.13 2204
8661.00 2205
8661.88 2258
8662.76 2206
8663.64 2442
8664.52 2337
8665.40 2281
8666.27 2309
8667.15 2526
8668.03 2662
8668.91 2708
8669.79 3113
8670.67 3367
8671.55 3659
8672.43 3688
8673.31 4178
8674.19 4457
8675.06 4358
8675.94 4192
8676.82 3819
8677.70 3592
8678.58 3278
8679.46 3071
8680.34 2904
8681.22 2676
8682.10 2612
8682.98 2556
8683.86 2606
8684.74 2712
8685.62 2787
8686.50 3060
8687.38 3489
8688.26 4162
8689.14 4939
8690.02 5802
8690.90 6420
8691.78 6782
8692.66 6904
8693.54 6650
8694.42 5983
8695.30 5306
8696.18 4591
8697.06 3794
8697.94 3246
8698.82 2878
8699.70 2681
8700.58 2311
8701.46 2165
8702.34 2090
8703.22 1977
8704.10 1936
8704.98 1967
8705.86 1871
8706.74 1843
8707.62 1801
8708.50 1766
8709.39 1853
8710.27 1815
8711.15 1773
8712.03 1889
8712.91 1764
8713.79 1681
8714.67 1643
8715.55 1542
8716.43 1590
8717.32 1618
8718.20 1629
8719.08 1635
8719.96 1619
8720.84 1609
8721.72 1561
8722.60 1605
8723.49 1589
8724.37 1639
8725.25 1593
8726.13 1699
8727.01 1724
8727.89 1745
8728.78 1827
8729.66 1926
8730.54 1936
8731.42 1788
8732.30 1907
8733.19 1781
8734.07 1724
8734.95 1780
8735.83 1749
8736.71 1609
8737.60 1641
8738.48 1565
8739.36 1547
8740.24 1587
8741.13 1634
8742.01 1548
8742.89 1548
8743.77 1567
8744.66 1529
8745.54 1509
8746.42 1528
8747.31 1533
8748.19 1538
8749.07 1635
8749.95 1606
8750.84 1739
8751.72 1751
8752.60 1686
8753.49 1667
8754.37 1675
8755.25 1701
8756.14 1679
8757.02 1769
8757.90 1752
8758.79 1743
8759.67 1836
8760.55 1704
8761.44 1791
8762.32 1841
8763.20 1757
8764.09 1788
8764.97 1856
8765.85 1793
8766.74 1802
8767.62 1821
8768.51 1852
8769.39 1765
8770.27 1648
8771.16 1669
8772.04 1672
8772.93 1705
8773.81 1588
8774.69 1617
8775.58 1691
8776.46 1647
8777.35 1805
8778.23 1899
8779.12 2074
8780.00 2199
8780.88 2175
8781.77 2151
8782.65 2189
8783.54 2214
8784.42 2027
8785.31 1965
8786.19 1855
8787.08 1716
8787.96 1603
8788.85 1453
8789.73 1398
8790.62 1405
8791.50 1345
8792.39 1398
8793.27 1366
8794.16 1455
8795.04 1522
8795.93 1430
8796.81 1540
8797.70 1521
8798.58 1486
8799.47 1445
8800.35 1429
8801.24 1330
8802.13 1292
8803.01 1280
8803.90 1261
8804.78 1309
8805.67 1235
8806.55 1232
8807.44 1224
8808.33 1148
8809.21 1201
8810.10 1229
8810.98 1236
8811.87 1245
8812.76 1133
8813.64 1189
8814.53 1190
8815.41 1224
8816.30 1261
8817.19 1218
8818.07 1218
8818.96 1183
8819.85 1241
8820.73 1191
8821.62 1110
8822.51 1182
8823.39 1135
8824.28 1133
8825.17 1204
8826.05 1172
8826.94 1101
8827.83 1124
8828.71 1055
8829.60 1097
8830.49 1088
8831.37 1102
8832.26 1092
8833.15 1085
8834.04 1073
8834.92 1061
8835.81 1086
8836.70 1065
8837.58 1065
8838.47 1102
8839.36 1170
8840.25 1140
8841.13 1099
8842.02 1084
8842.91 1069
8843.80 1082
8844.69 1097
8845.57 990
8846.46 1050
8847.35 1069
8848.24 1046
8849.12 1005
8850.01 964
8850.90 1060
8851.79 1013
8852.68 1016
8853.56 1055
8854.45 1064
8855.34 1096
8856.23 1071
8857.12 1096
8858.01 979
8858.89 950
8859.78 1037
8860.67 984
8861.56 1000
8862.45 1048
8863.34 1098
8864.23 1031
8865.12 1007
8866.00 947
8866.89 998
8867.78 902
8868.67 930
8869.56 858
8870.45 882
8871.34 957
8872.23 978
8873.12 989
8874.00 1023
8874.89 947
8875.78 894
8876.67 870
8877.56 905
8878.45 869
8879.34 928
8880.23 936
8881.12 897
8882.01 926
8882.90 890
8883.79 860
8884.68 875
8885.57 879
8886.46 927
8887.35 971
8888.24 933
8889.13 912
8890.02 851
8890.91 876
8891.80 839
8892.69 813
8893.58 803
8894.47 847
8895.36 870
8896.25 802
8897.14 798
8898.03 840
8898.92 830
8899.81 810
8900.70 776
8901.59 826
8902.48 820
8903.37 844
8904.26 817
8905.15 808
8906.05 760
8906.94 821
8907.83 795
8908.72 826
8909.61 810
8910.50 755
8911.39 824
8912.28 811
8913.17 801
8914.06 768
8914.96 718
8915.85 750
8916.74 758
8917.63 814
8918.52 790
8919.41 765
8920.30 760
8921.20 738
8922.09 799
8922.98 736
8923.87 831
8924.76 812
8925.65 819
8926.55 807
8927.44 746
8928.33 752
8929.22 764
8930.11 756
8931.01 687
8931.90 733
8932.79 768
8933.68 807
8934.57 767
8935.47 686
8936.36 760
8937.25 722
8938.14 744
8939.04 780
8939.93 756
8940.82 726
8941.71 784
8942.61 726
8943.50 745
8944.39 732
8945.28 778
8946.18 785
8947.07 717
8947.96 660
8948.86 721
8949.75 617
8950.64 721
8951.54 717
8952.43 714
8953.32 700
8954.21 748
8955.11 740
8956.00 710
8956.89 708
8957.79 670
8958.68 687
8959.57 692
8960.47 676
8961.36 734
8962.26 673
8963.15 682
8964.04 663
8964.94 681
8965.83 720
8966.72 739
8967.62 807
8968.51 744
8969.41 717
8970.30 745
8971.19 734
8972.09 661
8972.98 711
8973.88 718
8974.77 681
8975.67 738
8976.56 759
8977.45 758
8978.35 689
8979.24 674
8980.14 713
8981.03 722
8981.93 680
8982.82 725
8983.72 679
8984.61 604
8985.51 597
8986.40 660
8987.29 617
8988.19 653
8989.08 690
8989.98 616
8990.87 602
8991.77 641
8992.66 609
8993.56 626
8994.46 645
8995.35 705
8996.25 646
8997.14 620
8998.04 631
8998.93 644
8999.83 624
9000.72 658
9001.62 619
9002.51 627
9003.41 669
9004.31 592
9005.20 654
9006.10 681
9006.99 642
9007.89 660
9008.78 593
9009.68 608
9010.58 612
9011.47 588
9012.37 649
9013.27 623
9014.16 678
9015.06 655
9015.95 610
9016.85 651
9017.75 688
9018.64 686
9019.54 612
9020.44 569
9021.33 618
9022.23 614
9023.13 582
9024.02 570
9024.92 641
9025.82 653
9026.71 606
9027.61 655
9028.51 599
9029.40 575
9030.30 637
9031.20 653
9032.09 636
9032.99 666
9033.89 642
9034.79 639
9035.68 623
9036.58 608
9037.48 672
9038.38 658
9039.27 584
9040.17 647
9041.07 648
9041.97 622
9042.86 634
9043.76 627
9044.66 635
9045.56 584
9046.45 579
9047.35 603
9048.25 676
9049.15 704
9050.05 693
9050.94 639
9051.84 642
9052.74 671
9053.64 647
9054.54 606
9055.44 697
9056.33 673
9057.23 615
9058.13 633
9059.03 700
9059.93 656
9060.83 678
9061.72 677
9062.62 616
9063.52 643
9064.42 707
9065.32 672
9066.22 673
9067.12 677
9068.02 684
9068.91 707
9069.81 723
9070.71 716
9071.61 665
9072.51 677
9073.41 655
9074.31 602
9075.21 593
9076.11 608
9077.01 670
9077.91 643
9078.81 651
9079.71 671
9080.60 661
9081.50 650
9082.40 695
9083.30 631
9084.20 636
9085.10 619
9086.00 757
9086.90 701
9087.80 729
9088.70 749
9089.60 675
9090.50 700
9091.40 746
9092.30 680
9093.20 716
9094.10 683
9095.00 664
9095.90 685
9096.80 740
9097.70 678
9098.60 601
9099.50 684
9100.41 616
9101.31 665
9102.21 678
9103.11 690
9104.01 663
9104.91 594
9105.81 624
9106.71 660
9107.61 598
9108.51 621
9109.41 639
9110.31 646
9111.21 654
9112.12 643
9113.02 638
9113.92 600
9114.82 598
9115.72 700
9116.62 669
9117.52 616
9118.42 586
9119.33 587
9120.23 580
9121.13 564
9122.03 617
9122.93 660
9123.83 559
9124.74 635
9125.64 629
9126.54 577
9127.44 654
9128.34 609
9129.24 599
9130.15 610
9131.05 684
9131.95 643
9132.85 685
9133.75 685
9134.66 600
9135.56 616
9136.46 644
9137.36 608
9138.27 590
9139.17 596
9140.07 656
9140.97 641
9141.88 598
9142.78 599
9143.68 603
9144.58 608
9145.49 624
9146.39 611
9147.29 673
9148.20 651
9149.10 643
9150.00 597
9150.90 629
9151.81 591
9152.71 545
9153.61 561
9154.52 620
9155.42 630
9156.32 690
9157.23 638
9158.13 580
9159.03 603
9159.94 627
9160.84 555
9161.74 586
9162.65 620
9163.55 604
9164.45 630
9165.36 593
9166.26 580
9167.17 600
9168.07 620
9168.97 606
9169.88 551
9170.78 633
9171.69 572
9172.59 592
9173.49 611
9174.40 568
9175.30 667
9176.21 655
9177.11 599
9178.01 663
9178.92 538
9179.82 563
9180.73 642
9181.63 575
9182.54 589
9183.44 617
9184.35 640
9185.25 616
9186.16 593
9187.06 583
9187.97 613
9188.87 588
9189.78 600
9190.68 644
9191.59 625
9192.49 580
9193.40 657
9194.30 599
9195.21 609
9196.11 651
9197.02 592
9197.92 669
9198.83 701
9199.73 636
9200.64 643
9201.54 646
9202.45 648
9203.35 570
9204.26 624
9205.17 628
9206.07 625
9206.98 624
9207.88 587
9208.79 615
9209.69 622
9210.60 584
9211.51 578
9212.41 594
9213.32 588
9214.22 644
9215.13 629
9216.04 629
9216.94 631
9217.85 618
9218.76 583
9219.66 581
9220.57 652
9221.48 634
9222.38 589
9223.29 584
9224.20 618
9225.10 571
9226.01 542
9226.92 623
9227.82 659
9228.73 601
9229.64 549
9230.54 604
9231.45 594
9232.36 587
9233.26 624
9234.17 550
9235.08 620
9235.99 640
9236.89 695
9237.80 661
9238.71 584
9239.61 553
9240.52 635
9241.43 600
9242.34 623
9243.24 613
9244.15 515
9245.06 589
9245.97 597
9246.88 560
9247.78 594
9248.69 554
9249.60 617
9250.51 598
9251.41 572
9252.32 627
9253.23 591
9254.14 584
9255.05 573
9255.96 579
9256.86 580
9257.77 605
9258.68 572
9259.59 556
9260.50 541
9261.41 604
9262.31 614
9263.22 639
9264.13 584
9265.04 602
9265.95 595
9266.86 568
9267.77 593
9268.67 511
9269.58 562
9270.49 602
9271.40 561
9272.31 562
9273.22 684
9274.13 629
9275.04 616
9275.95 629
9276.86 598
9277.76 573
9278.67 602
9279.58 571
9280.49 590
9281.40 562
9282.31 654
9283.22 698
9284.13 583
9285.04 572
9285.95 596
9286.86 614
9287.77 588
9288.68 651
9289.59 633
9290.50 681
9291.41 637
9292.32 655
9293.23 643
9294.14 695
9295.05 651
9295.96 659
9296.87 659
9297.78 652
9298.69 698
9299.60 664
9300.51 685
9301.42 711
9302.33 616
9303.24 644
9304.15 658
9305.06 678
9305.97 692
9306.88 727
9307.80 743
9308.71 730
9309.62 708
9310.53 770
9311.44 716
9312.35 609
9313.26 668
9314.17 645
9315.08 638
9315.99 637
9316.91 604
9317.82 633
9318.73 623
9319.64 622
9320.55 663
9321.46 627
9322.37 651
9323.28 682
9324.20 596
9325.11 594
9326.02 606
9326.93 589
9327.84 555
9328.75 605
9329.67 609
9330.58 615
9331.49 565
9332.40 614
9333.31 644
9334.23 633
9335.14 646
9336.05 603
9336.96 656
9337.87 629
9338.79 675
9339.70 668
9340.61 664
9341.52 649
9342.44 688
9343.35 664
9344.26 669
9345.17 710
9346.09 678
9347.00 632
9347.91 588
9348.82 629
9349.74 634
9350.65 588
9351.56 612
9352.48 686
9353.39 659
9354.30 578
9355.21 611
9356.13 594
9357.04 684
9357.95 644
9358.87 633
9359.78 574
9360.69 654
9361.61 584
9362.52 682
9363.43 718
9364.35 641
9365.26 566
9366.18 640
9367.09 664
9368.00 627
9368.92 621
9369.83 649
9370.74 686
9371.66 665
9372.57 603
9373.49 688
9374.40 641
9375.31 660
9376.23 623
9377.14 733
9378.06 735
9378.97 693
9379.88 660
9380.80 605
9381.71 668
9382.63 660
9383.54 688
9384.46 672
9385.37 657
9386.29 706
9387.20 714
9388.11 733
9389.03 695
9389.94 647
9390.86 694
9391.77 692
9392.69 705
9393.60 739
9394.52 761
9395.43 744
9396.35 705
9397.26 797
9398.18 768
9399.09 796
9400.01 750
9400.92 733
9401.84 706
9402.76 660
9403.67 705
9404.59 699
9405.50 753
9406.42 730
9407.33 724
9408.25 783
9409.16 729
9410.08 731
9411.00 724
9411.91 691
9412.83 687
9413.74 798
9414.66 806
9415.58 719
9416.49 755
9417.41 747
9418.32 774
9419.24 779
9420.16 743
9421.07 781
9421.99 792
9422.91 787
9423.82 750
9424.74 757
9425.65 718
9426.57 729
9427.49 784
9428.40 762
9429.32 740
9430.24 696
9431.15 799
9432.07 807
9432.99 818
9433.90 864
9434.82 873
9435.74 892
9436.66 812
9437.57 840
9438.49 767
9439.41 763
9440.32 875
9441.24 808
9442.16 829
9443.08 821
9443.99 880
9444.91 886
9445.83 892
9446.75 820
9447.66 829
9448.58 958
9449.50 1090
9450.42 1047
9451.33 1057
9452.25 1177
9453.17 1243
9454.09 1199
9455.01 1098
9455.92 1066
9456.84 1016
9457.76 921
9458.68 988
9459.60 883
9460.51 769
9461.43 906
9462.35 939
9463.27 793
9464.19 736
9465.11 816
9466.02 813
9466.94 848
9467.86 801
9468.78 827
9469.70 784
9470.62 807
9471.54 861
9472.46 839
9473.37 778
9474.29 825
9475.21 925
9476.13 925
9477.05 906
9477.97 1034
9478.89 1106
9479.81 1122
9480.73 1050
9481.65 1069
9482.56 1041
9483.48 962
9484.40 924
9485.32 922
9486.24 925
9487.16 844
9488.08 795
9489.00 842
9489.92 824
9490.84 753
9491.76 801
9492.68 856
9493.60 874
9494.52 853
9495.44 838
9496.36 847
9497.28 859
9498.20 873
9499.12 798
9500.04 875
9500.96 888
9501.88 817
9502.80 821
9503.72 775
9504.64 793
9505.56 813
9506.48 793
9507.40 791
9508.32 724
9509.24 794
9510.16 862
9511.08 890
9512.00 899
9512.93 847
9513.85 845
9514.77 940
9515.69 918
9516.61 846
9517.53 870
9518.45 880
9519.37 875
9520.29 866
9521.21 829
9522.14 897
9523.06 940
9523.98 972
9524.90 867
9525.82 930
9526.74 920
9527.66 913
9528.59 978
9529.51 1019
9530.43 971
9531.35 1008
9532.27 1020
9533.19 974
9534.11 974
9535.04 972
9535.96 930
9536.88 937
9537.80 984
9538.72 929
9539.65 895
9540.57 859
9541.49 887
9542.41 865
9543.34 840
9544.26 861
9545.18 902
9546.10 887
9547.02 868
9547.95 918
9548.87 895
9549.79 962
9550.71 933
9551.64 913
9552.56 932
9553.48 849
9554.41 894
9555.33 950
9556.25 940
9557.17 981
9558.10 1029
9559.02 983
9559.94 932
9560.87 963
9561.79 907
9562.71 932
9563.64 919
9564.56 919
9565.48 859
9566.41 834
9567.33 965
9568.25 961
9569.18 913
9570.10 872
9571.02 906
9571.95 871
9572.87 836
9573.79 918
9574.72 872
9575.64 896
9576.56 930
9577.49 990
9578.41 874
9579.34 876
9580.26 853
9581.18 853
9582.11 859
9583.03 845
9583.96 813
9584.88 918
9585.81 959
9586.73 970
9587.65 943
9588.58 923
9589.50 870
9590.43 925
9591.35 911
9592.28 942
9593.20 914
9594.13 994
9595.05 1011
9595.98 938
9596.90 963
9597.83 975
9598.75 981
9599.68 928
9600.60 955
9601.53 954
9602.45 983
9603.38 1094
9604.30 1082
9605.23 1046
9606.15 1022
9607.08 940
9608.00 961
9608.93 971
9609.85 1062
9610.78 1062
9611.70 996
9612.63 1024
9613.55 1115
9614.48 1048
9615.41 1103
9616.33 1030
9617.26 997
9618.18 1084
9619.11 1139
9620.04 1040
9620.96 1041
9621.89 1075
9622.81 1161
9623.74 1123
9624.67 1067
9625.59 1112
9626.52 1086
9627.44 1099
9628.37 1061
9629.30 1170
9630.22 1115
9631.15 1124
9632.08 1141
9633.00 1202
9633.93 1202
9634.86 1207
9635.78 1176
9636.71 1268
9637.64 1223
9638.56 1200
9639.49 1236
9640.42 1246
9641.34 1273
9642.27 1306
9643.20 1381
9644.13 1387
9645.05 1438
9645.98 1388
9646.91 1337
9647.83 1420
9648.76 1483
9649.69 1452
9650.62 1458
9651.54 1477
9652.47 1446
9653.40 1465
9654.33 1452
9655.25 1493
9656.18 1447
9657.11 1418
9658.04 1386
9658.96 1458
9659.89 1437
9660.82 1409
9661.75 1428
9662.68 1486
9663.60 1509
9664.53 1448
9665.46 1468
9666.39 1527
9667.32 1577
9668.25 1548
9669.17 1587
9670.10 1669
9671.03 1574
9671.96 1645
9672.89 1690
9673.82 1630
9674.74 1700
9675.67 1636
9676.60 1631
9677.53 1672
9678.46 1725
9679.39 1801
9680.32 1795
9681.25 1876
9682.17 1870
9683.10 1883
9684.03 1887
9684.96 1862
9685.89 1853
9686.82 1803
9687.75 1789
9688.68 1762
9689.61 1793
9690.54 1871
9691.47 1934
9692.40 2087
9693.33 2136
9694.25 2281
9695.18 2575
9696.11 2770
9697.04 2855
9697.97 3065
9698.90 3166
9699.83 3213
9700.76 3035
9701.69 2864
9702.62 2538
9703.55 2360
9704.48 2105
9705.41 2081
9706.34 1984
9707.27 1927
9708.20 1846
9709.13 1794
9710.06 1817
9710.99 1822
9711.92 1983
9712.85 1977
9713.78 1935
9714.71 1956
9715.65 1910
9716.58 1885
9717.51 1848
9718.44 1757
9719.37 1722
9720.30 1666
9721.23 1534
9722.16 1527
9723.09 1523
9724.02 1568
9724.95 1464
9725.88 1393
9726.82 1457
9727.75 1515
9728.68 1482
9729.61 1547
9730.54 1571
9731.47 1580
9732.40 1568
9733.33 1513
9734.27 1653
9735.20 1661
9736.13 1636
9737.06 1595
9737.99 1446
9738.92 1550
9739.86 1585
9740.79 1451
9741.72 1369
9742.65 1363
9743.58 1372
9744.51 1299
9745.45 1297
9746.38 1228
9747.31 1311
9748.24 1351
9749.17 1323
9750.11 1294
9751.04 1202
9751.97 1314
9752.90 1318
9753.84 1326
9754.77 1331
9755.70 1232
9756.63 1251
9757.57 1287
9758.50 1328
9759.43 1369
9760.36 1383
9761.30 1356
9762.23 1329
9763.16 1330
9764.09 1373
9765.03 1361
9765.96 1391
9766.89 1304
9767.83 1295
9768.76 1312
9769.69 1338
9770.63 1377
9771.56 1404
9772.49 1390
9773.43 1342
9774.36 1430
9775.29 1439
9776.23 1523
9777.16 1437
9778.09 1436
9779.03 1550
9779.96 1515
9780.89 1596
9781.83 1617
9782.76 1471
9783.70 1441
9784.63 1544
9785.56 1528
9786.50 1423
9787.43 1379
9788.37 1365
9789.30 1285
9790.23 1238
9791.17 1275
9792.10 1308
9793.04 1277
9793.97 1207
9794.90 1262
9795.84 1316
9796.77 1323
9797.71 1358
9798.64 1349
9799.58 1287
9800.51 1189
9801.45 1251
9802.38 1161
9803.32 1170
9804.25 1236
9805.19 1055
9806.12 979
9807.05 1026
9807.99 1006
9808.92 1067
9809.86 1055
9810.80 999
9811.73 991
9812.67 1058
9813.60 1040
9814.54 981
9815.47 1005
9816.41 963
9817.34 1010
9818.28 1007
9819.21 1041
9820.15 972
9821.08 1017
9822.02 999
9822.96 953
9823.89 943
9824.83 1025
9825.76 971
9826.70 996
9827.63 932
9828.57 873
9829.51 972
9830.44 900
9831.38 891
9832.31 855
9833.25 893
9834.19 899
9835.12 975
9836.06 940
9837.00 999
9837.93 955
9838.87 894
9839.81 980
9840.74 1019
9841.68 1024
9842.61 968
9843.55 953
9844.49 931
9845.43 947
9846.36 993
9847.30 929
9848.24 898
9849.17 928
9850.11 942
9851.05 941
9851.98 877
9852.92 908
9853.86 906
9854.79 931
9855.73 961
9856.67 919
9857.61 958
9858.54 855
9859.48 908
9860.42 939
9861.36 925
9862.29 904
9863.23 882
9864.17 916
9865.11 941
9866.04 960
9866.98 985
9867.92 923
9868.86 882
9869.80 870
9870.73 848
9871.67 848
9872.61 837
9873.55 860
9874.49 909
9875.42 848
9876.36 884
9877.30 879
9878.24 820
9879.18 853
9880.12 877
9881.05 818
9881.99 870
9882.93 814
9883.87 868
9884.81 909
9885.75 851
9886.69 853
9887.63 924
9888.56 922
9889.50 878
9890.44 833
9891.38 835
9892.32 856
9893.26 763
9894.20 779
9895.14 839
9896.08 855
9897.02 889
9897.95 805
9898.89 778
9899.83 839
9900.77 859
9901.71 863
9902.65 852
9903.59 873
9904.53 924
9905.47 875
9906.41 897
9907.35 839
9908.29 910
9909.23 910
9910.17 923
9911.11 957
9912.05 966
9912.99 926
9913.93 831
9914.87 830
9915.81 869
9916.75 902
9917.69 909
9918.63 913
9919.57 945
9920.51 942
9921.45 1062
9922.39 1109
9923.33 1122
9924.27 1267
9925.21 1334
9926.15 1425
9927.09 1387
9928.03 1417
9928.97 1291
9929.92 1288
9930.86 1172
9931.80 1136
9932.74 1011
9933.68 943
9934.62 865
9935.56 854
9936.50 879
9937.44 853
9938.38 893
9939.33 924
9940.27 900
9941.21 858
9942.15 825
9943.09 855
9944.03 815
9944.97 847
9945.92 783
9946.86 821
9947.80 758
9948.74 795
9949.68 861
9950.62 792
9951.57 815
9952.51 869
9953.45 855
9954.39 802
9955.33 800
9956.28 826
9957.22 809
9958.16 811
9959.10 758
9960.04 775
9960.99 763
9961.93 796
9962.87 815
9963.81 789
9964.76 775
9965.70 725
9966.64 757
9967.58 726
9968.53 724
9969.47 710
9970.41 732
9971.35 687
9972.30 760
9973.24 734
9974.18 694
9975.13 719
9976.07 709
9977.01 713
9977.95 732
9978.90 720
9979.84 753
9980.78 698
9981.73 696
9982.67 721
9983.61 748
9984.56 712
9985.50 646
9986.44 716
9987.39 741
9988.33 722
9989.27 661
9990.22 747
9991.16 712
9992.11 752
9993.05 686
9993.99 653
9994.94 640
9995.88 638
9996.82 700
9997.77 800
9998.71 780
9999.66 713
10000.60 703
10001.55 674
10002.49 709
10003.43 719
10004.38 723
10005.32 729
10006.27 698
10007.21 715
10008.16 728
10009.10 707
10010.04 697
10010.99 698
10011.93 653
10012.88 762
10013.82 688
10014.77 655
10015.71 713
10016.66 643
10017.60 660
10018.55 637
10019.49 642
10020.44 649
10021.38 699
10022.33 715
10023.27 693
10024.22 705
10025.16 677
10026.11 644
10027.05 664
10028.00 665
10028.95 661
10029.89 698
10030.84 672
10031.78 636
10032.73 597
10033.67 622
10034.62 617
10035.57 629
10036.51 684
10037.46 679
10038.40 646
10039.35 609
10040.30 626
10041.24 631
10042.19 624
10043.13 594
10044.08 646
10045.03 645
10045.97 707
10046.92 658
10047.86 583
10048.81 579
10049.76 598
10050.70 602
10051.65 617
10052.60 614
10053.54 638
10054.49 605
10055.44 577
10056.38 584
10057.33 630
10058.28 612
10059.22 645
10060.17 650
10061.12 561
10062.07 624
10063.01 632
10063.96 662
10064.91 587
10065.85 596
10066.80 584
10067.75 552
10068.70 697
10069.64 683
10070.59 650
10071.54 615
10072.49 674
10073.43 647
10074.38 630
10075.33 633
10076.28 592
10077.22 607
10078.17 595
10079.12 611
10080.07 604
10081.02 577
10081.96 561
10082.91 528
10083.86 593
10084.81 615
10085.76 602
10086.70 607
10087.65 559
10088.60 596
10089.55 655
10090.50 612
10091.45 555
10092.39 602
10093.34 587
10094.29 534
10095.24 576
10096.19 587
10097.14 580
10098.09 642
10099.03 604
10099.98 606
10100.93 621
10101.88 616
10102.83 552
10103.78 541
10104.73 585
10105.68 543
10106.63 627
10107.58 603
10108.53 567
10109.47 568
10110.42 588
10111.37 634
10112.32 636
10113.27 604
10114.22 625
10115.17 592
10116.12 577
10117.07 636
10118.02 634
10118.97 631
10119.92 679
10120.87 608
10121.82 607
10122.77 621
10123.72 613
10124.67 655
10125.62 622
10126.57 588
10127.52 611
10128.47 639
10129.42 605
10130.37 623
10131.32 649
10132.27 606
10133.22 572
10134.17 579
10135.12 613
10136.07 663
10137.02 668
10137.97 625
10138.92 634
10139.87 639
10140.83 635
10141.78 644
10142.73 651
10143.68 675
10144.63 658
10145.58 672
10146.53 682
10147.48 669
10148.43 728
10149.38 656
10150.34 622
10151.29 639
10152.24 667
10153.19 630
10154.14 623
10155.09 621
10156.04 693
10156.99 724
10157.95 651
10158.90 613
10159.85 629
10160.80 606
10161.75 612
10162.70 606
10163.66 660
10164.61 741
10165.56 672
10166.51 632
10167.46 629
10168.42 674
10169.37 653
10170.32 653
10171.27 717
10172.23 704
10173.18 716
10174.13 671
10175.08 702
10176.03 754
10176.99 711
10177.94 762
10178.89 742
10179.84 816
10180.80 820
10181.75 768
10182.70 770
10183.66 804
10184.61 832
10185.56 717
10186.51 726
10187.47 741
10188.42 814
10189.37 794
10190.33 715
10191.28 709
10192.23 700
10193.19 740
10194.14 815
10195.09 817
10196.05 837
10197.00 844
10197.95 832
10198.91 783
10199.86 771
10200.81 891
10201.77 873
10202.72 868
10203.67 878
10204.63 898
10205.58 937
10206.53 907
10207.49 913
10208.44 887
10209.40 890
10210.35 876
10211.30 812
10212.26 817
10213.21 807
10214.17 810
10215.12 779
10216.08 805
10217.03 826
10217.98 809
10218.94 818
10219.89 762
10220.85 759
10221.80 759
10222.76 703
10223.71 679
10224.67 678
10225.62 700
10226.58 727
10227.53 704
10228.49 714
10229.44 679
10230.40 659
10231.35 733
10232.31 756
10233.26 682
10234.22 718
10235.17 708
10236.13 715
10237.08 695
10238.04 719
10238.99 674
10239.95 664
10240.90 627
10241.86 641
10242.81 602
10243.77 620
10244.72 686
10245.68 689
10246.64 644
10247.59 652
10248.55 689
10249.50 645
10250.46 600
10251.42 577
10252.37 632
10253.33 608
10254.28 571
10255.24 550
10256.20 601
10257.15 563
10258.11 565
10259.06 589
10260.02 655
10260.98 565
10261.93 600
10262.89 602
10263.85 666
10264.80 651
10265.76 622
10266.72 609
10267.67 584
10268.63 578
10269.59 643
10270.54 618
10271.50 549
10272.46 562
10273.41 522
10274.37 616
10275.33 558
10276.29 609
10277.24 607
10278.20 593
10279.16 549
10280.11 557
10281.07 536
10282.03 581
10282.99 570
10283.94 573
10284.90 582
10285.86 627
10286.82 622
10287.77 591
10288.73 582
10289.69 591
10290.65 607
10291.61 604
10292.56 612
10293.52 618
10294.48 649
10295.44 568
10296.39 603
10297.35 550
10298.31 601
10299.27 572
10300.23 542
10301.19 528
10302.14 548
10303.10 532
10304.06 517
10305.02 522
10305.98 539
10306.94 542
10307.89 565
10308.85 567
10309.81 647
10310.77 584
10311.73 556
10312.69 524
10313.65 520
10314.61 557
10315.57 521
10316.52 501
10317.48 539
10318.44 566
10319.40 572
10320.36 559
10321.32 572
10322.28 539
10323.24 554
10324.20 582
10325.16 598
10326.12 637
10327.08 646
10328.04 598
10328.99 600
10329.95 594
10330.91 597
10331.87 576
10332.83 501
10333.79 600
10334.75 549
10335.71 578
10336.67 542
10337.63 550
10338.59 506
10339.55 520
10340.51 523
10341.47 505
10342.43 573
10343.39 580
10344.35 567
10345.31 542
10346.27 549
10347.23 526
10348.20 545
10349.16 512
10350.12 509
10351.08 566
10352.04 541
10353.00 558
10353.96 559
10354.92 547
10355.88 552
10356.84 516
10357.80 489
10358.76 520
10359.72 547
10360.69 500
10361.65 499
10362.61 507
10363.57 512
10364.53 527
10365.49 504
10366.45 552
10367.41 545
10368.38 494
10369.34 472
10370.30 439
10371.26 455
10372.22 523
10373.18 460
10374.14 465
10375.11 511
10376.07 471
10377.03 492
10377.99 502
10378.95 486
10379.92 496
10380.88 495
10381.84 524
10382.80 469
10383.76 465
10384.73 509
10385.69 509
10386.65 486
10387.61 488
10388.57 469
10389.54 514
10390.50 557
10391.46 522
10392.42 505
10393.39 520
10394.35 476
10395.31 516
10396.27 486
10397.24 504
10398.20 498
10399.16 501
10400.13 538
10401.09 528
10402.05 494
10403.02 458
10403.98 490
10404.94 457
10405.90 506
10406.87 525
10407.83 492
10408.79 502
10409.76 469
10410.72 445
10411.68 464
10412.65 510
10413.61 501
10414.57 510
10415.54 545
10416.50 463
10417.47 557
10418.43 566
10419.39 541
10420.36 519
10421.32 544
10422.28 515
10423.25 538
10424.21 559
10425.18 574
10426.14 522
10427.10 508
10428.07 506
10429.03 467
10430.00 508
10430.96 488
10431.93 492
10432.89 525
10433.85 474
10434.82 428
10435.78 452
10436.75 471
10437.71 491
10438.68 470
10439.64 461
10440.61 424
10441.57 476
10442.54 481
10443.50 503
10444.47 468
10445.43 490
10446.40 499
10447.36 509
10448.33 511
10449.29 483
10450.26 454
10451.22 442
10452.19 443
10453.15 451
10454.12 504
10455.08 523
10456.05 480
10457.01 419
10457.98 479
10458.95 459
10459.91 464
10460.88 473
10461.84 479
10462.81 431
10463.77 474
10464.74 473
10465.71 467
10466.67 474
10467.64 469
10468.60 486
10469.57 423
10470.54 470
10471.50 466
10472.47 460
10473.44 483
10474.40 452
10475.37 460
10476.33 433
10477.30 452
10478.27 485
10479.23 479
10480.20 462
10481.17 470
10482.13 431
10483.10 444
10484.07 486
10485.03 471
10486.00 486
10486.97 457
10487.93 413
10488.90 441
10489.87 462
10490.84 485
10491.80 502
10492.77 472
10493.74 454
10494.70 508
10495.67 502
10496.64 477
10497.61 460
10498.57 418
10499.54 499
10500.51 500
10501.48 505
10502.44 475
10503.41 424
10504.38 454
10505.35 453
10506.31 471
10507.28 495
10508.25 497
10509.22 488
10510.19 454
10511.15 483
10512.12 510
10513.09 485
10514.06 471
10515.03 460
10516.00 429
10516.96 478
10517.93 476
10518.90 470
10519.87 446
10520.84 445
10521.81 425
10522.77 400
10523.74 468
10524.71 465
10525.68 434
10526.65 420
10527.62 475
10528.59 442
10529.56 427
10530.52 459
10531.49 423
10532.46 433
10533.43 460
10534.40 490
10535.37 504
10536.34 493
10537.31 485
10538.28 517
10539.25 497
10540.22 471
10541.18 489
10542.15 454
10543.12 496
10544.09 512
10545.06 487
10546.03 505
10547.00 506
10547.97 470
10548.94 503
10549.91 564
10550.88 524
10551.85 505
10552.82 521
10553.79 477
10554.76 455
10555.73 460
10556.70 585
10557.67 543
10558.64 540
10559.61 506
10560.58 479
10561.55 532
10562.52 561
10563.49 505
10564.46 473
10565.43 521
10566.40 543
10567.38 509
10568.35 504
10569.32 524
10570.29 503
10571.26 431
10572.23 517
10573.20 508
10574.17 509
10575.14 519
10576.11 523
10577.08 470
10578.06 400
10579.03 485
10580.00 506
10580.97 477
10581.94 473
10582.91 477
10583.88 445
10584.85 409
10585.83 454
10586.80 484
10587.77 501
10588.74 522
10589.71 487
10590.68 522
10591.66 524
10592.63 511
10593.60 464
10594.57 523
10595.54 549
10596.51 537
10597.49 528
10598.46 514
10599.43 491
10600.40 497
10601.37 486
10602.35 494
10603.32 459
10604.29 522
10605.26 545
10606.24 560
10607.21 465
10608.18 460
10609.15 521
10610.13 506
10611.10 533
10612.07 556
10613.04 543
10614.02 539
10614.99 534
10615.96 550
10616.94 526
10617.91 562
10618.88 535
10619.85 542
10620.83 545
10621.80 539
10622.77 581
10623.75 631
10624.72 564
10625.69 549
10626.67 588
10627.64 588
10628.61 573
10629.59 607
10630.56 572
10631.53 544
10632.51 608
10633.48 637
10634.46 645
10635.43 687
10636.40 707
10637.38 698
10638.35 702
10639.32 765
10640.30 803
10641.27 808
10642.25 768
10643.22 723
10644.19 654
10645.17 629
10646.14 616
10647.12 587
10648.09 544
10649.07 523
10650.04 561
10651.01 532
10651.99 562
10652.96 535
10653.94 522
10654.91 509
10655.89 505
10656.86 529
10657.84 500
10658.81 527
10659.79 526
10660.76 520
10661.74 524
10662.71 488
10663.69 519
10664.66 489
10665.64 475
10666.61 478
10667.59 482
10668.56 467
10669.54 530
10670.51 548
10671.49 550
10672.46 510
10673.44 549
10674.42 533
10675.39 505
10676.37 497
10677.34 530
10678.32 546
10679.29 505
10680.27 543
10681.25 604
10682.22 523
10683.20 502
10684.17 529
10685.15 545
10686.12 504
10687.10 479
10688.08 480
10689.05 548
10690.03 513
10691.01 484
10691.98 464
10692.96 434
10693.94 445
10694.91 458
10695.89 474
10696.86 504
10697.84 475
10698.82 427
10699.79 448
10700.77 517
10701.75 488
10702.72 479
10703.70 541
10704.68 507
10705.66 531
10706.63 484
10707.61 509
10708.59 501
10709.56 508
10710.54 487
10711.52 498
10712.50 540
10713.47 488
10714.45 537
10715.43 485
10716.41 488
10717.38 482
10718.36 466
10719.34 465
10720.32 526
10721.29 556
10722.27 545
10723.25 510
10724.23 533
10725.20 537
10726.18 512
10727.16 481
10728.14 506
10729.12 492
10730.09 546
10731.07 545
10732.05 476
10733.03 513
10734.01 494
10734.99 501
10735.96 506
10736.94 499
10737.92 563
10738.90 570
10739.88 496
10740.86 556
10741.83 546
10742.81 506
10743.79 526
10744.77 503
10745.75 544
10746.73 521
10747.71 545
10748.69 517
10749.67 505
10750.64 448
10751.62 483
10752.60 446
10753.58 439
10754.56 483
10755.54 483
10756.52 501
10757.50 511
10758.48 518
10759.46 495
10760.44 520
10761.42 452
10762.40 481
10763.38 497
10764.35 516
10765.33 533
10766.31 519
10767.29 508
10768.27 535
10769.25 527
10770.23 520
10771.21 504
10772.19 495
10773.17 524
10774.15 532
10775.13 567
10776.11 543
10777.09 564
10778.07 586
10779.05 539
10780.04 559
10781.02 543
10782.00 573
10782.98 550
10783.96 505
10784.94 486
10785.92 506
10786.90 515
10787.88 521
10788.86 524
10789.84 487
10790.82 486
10791.80 460
10792.78 452
10793.77 463
10794.75 470
10795.73 507
10796.71 553
10797.69 490
10798.67 448
10799.65 492
10800.63 486
10801.61 504
10802.60 501
10803.58 442
10804.56 454
10805.54 458
10806.52 461
10807.50 468
10808.49 531
10809.47 515
10810.45 520
10811.43 504
10812.41 527
10813.39 604
10814.38 525
10815.36 529
10816.34 570
10817.32 530
10818.30 488
10819.29 504
10820.27 481
10821.25 544
10822.23 525
10823.22 535
10824.20 534
10825.18 578
10826.16 583
10827.15 558
10828.13 569
10829.11 594
10830.09 625
10831.08 526
10832.06 537
10833.04 562
10834.02 577
10835.01 546
10835.99 552
10836.97 590
10837.96 530
10838.94 532
10839.92 538
10840.90 534
10841.89 505
10842.87 510
10843.85 536
10844.84 596
10845.82 578
10846.80 574
10847.79 586
10848.77 615
10849.76 634
10850.74 573
10851.72 603
10852.71 633
10853.69 617
10854.67 632
10855.66 553
10856.64 592
10857.62 543
10858.61 611
10859.59 626
10860.58 581
10861.56 592
10862.55 666
10863.53 633
10864.51 599
10865.50 646
10866.48 598
10867.47 647
10868.45 558
10869.44 572
10870.42 543
10871.40 574
10872.39 639
10873.37 619
10874.36 630
10875.34 660
10876.33 645
10877.31 640
10878.30 673
10879.28 634
10880.27 628
10881.25 635
10882.24 651
10883.22 697
10884.21 733
10885.19 676
10886.18 657
10887.16 706
10888.15 682
10889.13 725
10890.12 702
10891.10 711
10892.09 663
10893.07 727
10894.06 731
10895.05 720
10896.03 718
10897.02 747
10898.00 750
10898.99 701
10899.97 668
10900.96 747
10901.95 735
10902.93 740
10903.92 755
10904.90 740
10905.89 685
10906.88 769
10907.86 800
10908.85 839
10909.84 814
10910.82 789
10911.81 760
10912.79 780
10913.78 818
10914.77 782
10915.75 784
10916.74 721
10917.73 741
10918.71 787
10919.70 850
10920.69 810
10921.67 835
10922.66 806
10923.65 888
10924.63 819
10925.62 818
10926.61 796
10927.60 782
10928.58 855
10929.57 866
10930.56 871
10931.54 829
10932.53 807
10933.52 895
10934.51 879
10935.49 922
10936.48 823
10937.47 820
10938.46 892
10939.44 815
10940.43 843
10941.42 937
10942.41 894
10943.39 1046
10944.38 966
10945.37 988
10946.36 1006
10947.35 963
10948.33 961
10949.32 1015
10950.31 1004
10951.30 1072
10952.29 1126
10953.28 1206
10954.26 1211
10955.25 1305
10956.24 1458
10957.23 1384
10958.22 1396
10959.21 1472
10960.19 1417
10961.18 1354
10962.17 1298
10963.16 1171
10964.15 1139
10965.14 1135
10966.13 1088
10967.11 967
10968.10 1026
10969.09 1014
10970.08 1054
10971.07 1008
10972.06 976
10973.05 992
10974.04 1029
10975.03 1049
10976.02 1095
10977.01 1043
10978.00 1003
10978.98 1034
10979.97 1056
10980.96 1010
10981.95 1051
10982.94 1158
10983.93 1146
10984.92 1118
10985.91 1170
10986.90 1057
10987.89 1070
10988.88 1101
10989.87 1155
10990.86 1206
10991.85 1279
10992.84 1263
10993.83 1336
10994.82 1462
10995.81 1553
10996.80 1764
10997.79 1861
10998.78 1921
10999.77 1957
11000.76 1781
11001.75 1771
11002.74 1645
11003.73 1459
11004.72 1332
11005.72 1222
11006.71 1178
11007.70 1133
11008.69 1044
11009.68 1016
11010.67 946
11011.66 928
11012.65 942
11013.64 960
11014.63 901
11015.62 908
11016.61 889
11017.61 878
11018.60 816
11019.59 815
11020.58 843
11021.57 866
11022.56 793
11023.55 802
11024.55 875
11025.54 834
11026.53 821
11027.52 725
11028.51 738
11029.50 793
11030.49 875
11031.49 876
11032.48 936
11033.47 838
11034.46 823
11035.45 822
11036.45 843
11037.44 787
11038.43 830
11039.42 839
11040.41 770
11041.41 776
11042.40 772
11043.39 768
11044.38 799
11045.38 762
11046.37 703
11047.36 724
11048.35 719
11049.35 698
11050.34 726
11051.33 712
11052.32 714
11053.32 766
11054.31 724
11055.30 714
11056.30 737
11057.29 686
11058.28 703
11059.27 683
11060.27 711
11061.26 726
11062.25 726
11063.25 725
11064.24 725
11065.23 727
11066.23 714
11067.22 694
11068.21 716
11069.21 661
11070.20 754
11071.19 746
11072.19 755
11073.18 801
11074.17 799
11075.17 730
11076.16 722
11077.16 798
11078.15 725
11079.14 694
11080.14 755
11081.13 787
11082.13 767
11083.12 720
11084.11 721
11085.11 806
11086.10 752
11087.10 690
11088.09 725
11089.09 740
11090.08 692
11091.07 760
11092.07 760
11093.06 697
11094.06 653
11095.05 684
11096.05 683
11097.04 625
11098.04 680
11099.03 720
11100.03 713
11101.02 671
11102.02 644
11103.01 618
11104.01 657
11105.00 663
11106.00 682
11106.99 715
11107.99 717
11108.98 601
11109.98 641
11110.97 674
11111.97 584
11112.96 647
11113.96 671
11114.95 657
11115.95 644
11116.95 690
11117.94 704
11118.94 707
11119.93 695
11120.93 691
11121.92 716
11122.92 729
11123.92 758
11124.91 725
11125.91 765
11126.90 757
11127.90 735
11128.90 731
11129.89 755
11130.89 688
11131.89 672
11132.88 595
11133.88 580
11134.87 649
11135.87 674
11136.87 652
11137.86 605
11138.86 630
11139.86 575
11140.85 590
11141.85 625
11142.85 611
11143.84 639
11144.84 710
11145.84 649
11146.84 648
11147.83 646
11148.83 641
11149.83 618
11150.82 601
11151.82 621
11152.82 628
11153.82 600
11154.81 556
11155.81 579
11156.81 565
11157.80 599
11158.80 554
11159.80 582
11160.80 552
11161.79 587
11162.79 583
11163.79 626
11164.79 648
11165.79 588
11166.78 591
11167.78 640
11168.78 567
11169.78 595
11170.78 592
11171.77 604
11172.77 599
11173.77 614
11174.77 646
11175.77 577
11176.76 652
11177.76 655
11178.76 591
11179.76 540
11180.76 602
11181.76 631
11182.76 572
11183.75 611
11184.75 592
11185.75 588
11186.75 579
11187.75 593
11188.75 650
11189.75 624
11190.75 591
11191.74 608
11192.74 609
11193.74 579
11194.74 640
11195.74 635
11196.74 591
11197.74 597
11198.74 608
11199.74 589
11200.74 636
11201.74 649
11202.74 607
11203.74 614
11204.74 632
11205.73 623
11206.73 616
11207.73 631
11208.73 645
11209.73 726
11210.73 646
11211.73 606
11212.73 659
11213.73 611
11214.73 585
11215.73 592
11216.73 580
11217.73 569
11218.73 551
11219.73 590
11220.73 614
11221.73 593
11222.73 562
11223.74 552
11224.74 533
11225.74 586
11226.74 543
11227.74 537
11228.74 549
11229.74 608
11230.74 580
11231.74 620
11232.74 589
11233.74 636
11234.74 621
11235.74 550
11236.74 587
11237.75 593
11238.75 608
11239.75 543
11240.75 582
11241.75 569
11242.75 543
11243.75 572
11244.75 619
11245.76 550
11246.76 554
11247.76 569
11248.76 624
11249.76 634
11250.76 576
11251.76 603
11252.77 631
11253.77 597
11254.77 661
11255.77 674
11256.77 613
11257.78 588
11258.78 593
11259.78 656
11260.78 668
11261.78 606
11262.79 602
11263.79 570
11264.79 546
11265.79 588
11266.79 613
11267.80 568
11268.80 623
11269.80 626
11270.80 673
11271.81 651
11272.81 757
11273.81 682
11274.81 703
11275.82 682
11276.82 660
11277.82 705
11278.83 750
11279.83 699
11280.83 663
11281.83 662
11282.84 717
11283.84 693
11284.84 619
11285.85 663
11286.85 647
11287.85 675
11288.86 685
11289.86 626
11290.86 673
11291.87 677
11292.87 730
11293.87 618
11294.88 610
11295.88 654
11296.89 656
11297.89 651
11298.89 641
11299.90 613
11300.90 598
11301.90 636
11302.91 605
11303.91 667
11304.92 682
11305.92 712
11306.92 698
11307.93 726
11308.93 776
11309.94 834
11310.94 855
11311.95 805
11312.95 813
11313.95 824
11314.96 779
11315.96 740
11316.97 778
11317.97 708
11318.98 688
11319.98 663
11320.99 640
11321.99 640
11323.00 600
11324.00 621
11325.01 575
11326.01 593
11327.02 573
11328.02 586
11329.03 597
11330.03 599
11331.04 608
11332.04 615
11333.05 584
11334.05 643
11335.06 626
11336.06 624
11337.07 555
11338.07 555
11339.08 546
11340.09 507
11341.09 538
11342.10 590
11343.10 643
11344.11 590
11345.11 573
11346.12 515
11347.13 531
11348.13 529
11349.14 644
11350.14 659
11351.15 661
11352.16 647
11353.16 569
11354.17 617
11355.17 634
11356.18 616
11357.19 576
11358.19 571
11359.20 641
11360.21 650
11361.21 578
11362.22 597
11363.23 560
11364.23 555
11365.24 589
11366.25 618
11367.25 567
11368.26 566
11369.27 559
11370.27 595
11371.28 638
11372.29 546
11373.29 619
11374.30 587
11375.31 576
11376.32 584
11377.32 595
11378.33 553
11379.34 612
11380.35 648
11381.35 574
11382.36 559
11383.37 583
11384.38 600
11385.38 603
11386.39 590
11387.40 603
11388.41 654
11389.41 613
11390.42 603
11391.43 554
11392.44 611
11393.45 642
11394.45 587
11395.46 563
11396.47 544
11397.48 602
11398.49 667
11399.49 696
11400.50 622
11401.51 601
11402.52 593
11403.53 637
11404.54 544
11405.54 519
11406.55 594
11407.56 558
11408.57 585
11409.58 538
11410.59 532
11411.60 565
11412.61 609
11413.61 589
11414.62 598
11415.63 569
11416.64 611
11417.65 575
11418.66 583
11419.67 558
11420.68 589
11421.69 582
11422.70 584
11423.71 600
11424.71 642
11425.72 606
11426.73 649
11427.74 656
11428.75 641
11429.76 627
11430.77 679
11431.78 613
11432.79 604
11433.80 588
11434.81 633
11435.82 626
11436.83 642
11437.84 626
11438.85 695
11439.86 592
11440.87 618
11441.88 620
11442.89 583
11443.90 633
11444.91 668
11445.92 665
11446.93 675
11447.94 669
11448.95 679
11449.96 635
11450.97 642
11451.98 618
11452.99 657
11454.01 682
11455.02 685
11456.03 661
11457.04 677
11458.05 676
11459.06 698
11460.07 693
11461.08 651
11462.09 658
11463.10 708
11464.11 686
11465.13 717
11466.14 677
11467.15 686
11468.16 707
11469.17 674
11470.18 772
11471.19 690
11472.20 681
11473.22 705
11474.23 681
11475.24 729
11476.25 691
11477.26 742
11478.27 682
11479.29 688
11480.30 701
11481.31 677
11482.32 674
11483.33 660
11484.35 684
11485.36 650
11486.37 654
11487.38 707
11488.39 717
11489.41 738
11490.42 740
11491.43 761
11492.44 722
11493.46 734
11494.47 761
11495.48 749
11496.49 746
11497.51 764
11498.52 736
11499.53 754
11500.54 722
11501.56 780
11502.57 738
11503.58 750
11504.59 760
11505.61 702
11506.62 730
11507.63 730
11508.65 771
11509.66 739
11510.67 735
11511.69 774
11512.70 773
11513.71 789
11514.73 802
11515.74 837
11516.75 816
11517.77 822
11518.78 852
11519.79 779
11520.81 811
11521.82 798
11522.83 833
11523.85 817
11524.86 758
11525.88 838
11526.89 832
11527.90 772
11528.92 812
11529.93 834
11530.95 814
11531.96 826
11532.97 871
11533.99 870
11535.00 898
11536.02 872
11537.03 878
11538.05 865
11539.06 877
11540.07 973
11541.09 951
11542.10 1001
11543.12 882
11544.13 916
11545.15 925
11546.16 973
11547.18 914
11548.19 886
11549.21 1003
11550.22 1023
11551.24 963
11552.25 1004
11553.27 1018
11554.28 1021
11555.30 1060
11556.31 1127
11557.33 1089
11558.34 1089
11559.36 1083
11560.37 1146
11561.39 1129
11562.40 1138
11563.42 1121
11564.43 1163
11565.45 1194
11566.47 1224
11567.48 1194
11568.50 1173
11569.51 1256
11570.53 1255
11571.54 1264
11572.56 1286
11573.58 1299
11574.59 1324
11575.61 1380
11576.62 1435
11577.64 1404
11578.66 1459
11579.67 1594
11580.69 1593
11581.70 1703
11582.72 1711
11583.74 1767
11584.75 1786
11585.77 1891
11586.79 1910
11587.80 1866
11588.82 1967
11589.84 2029
11590.85 2046
11591.87 2091
11592.89 2242
11593.90 2447
11594.92 2649
11595.94 2896
11596.95 3224
11597.97 3522
11598.99 3989
11600.01 4293
11601.02 4270
11602.04 4444
11603.06 4437
11604.07 4296
11605.09 3796
11606.11 3551
11607.13 3116
11608.14 2807
11609.16 2465
11610.18 2183
11611.20 1934
11612.21 1827
11613.23 1694
11614.25 1632
11615.27 1514
11616.29 1443
11617.30 1497
11618.32 1428
11619.34 1395
11620.36 1387
11621.38 1218
11622.39 1167
11623.41 1179
11624.43 1166
11625.45 1143
11626.47 1195
11627.48 1223
11628.50 1221
11629.52 1196
11630.54 1180
11631.56 1173
11632.58 1191
11633.59 1151
11634.61 1153
11635.63 1251
11636.65 1206
11637.67 1222
11638.69 1150
11639.71 1135
11640.73 1166
11641.75 1166
11642.76 1127
11643.78 1163
11644.80 1051
11645.82 1023
11646.84 985
11647.86 997
11648.88 1034
11649.90 988
11650.92 934
11651.94 935
11652.96 914
11653.98 882
11655.00 891
11656.01 981
11657.03 906
11658.05 932
11659.07 933
11660.09 897
11661.11 1021
11662.13 966
11663.15 974
11664.17 926
11665.19 996
11666.21 999
11667.23 980
11668.25 975
11669.27 975
11670.29 1036
11671.31 1040
11672.33 1039
11673.35 1141
11674.37 1077
11675.39 1062
11676.42 1135
11677.44 1122
11678.46 1157
11679.48 1150
11680.50 1204
11681.52 1104
11682.54 1141
11683.56 1129
11684.58 1115
11685.60 1070
11686.62 1136
11687.64 1151
11688.66 1163
11689.69 1141
11690.71 1096
11691.73 1124
11692.75 1138
11693.77 1069
11694.79 1057
11695.81 1064
11696.83 1019
11697.85 1077
11698.88 998
11699.90 987
11700.92 1054
11701.94 1071
11702.96 949
11703.98 1039
11705.01 984
11706.03 954
11707.05 942
11708.07 950
11709.09 942
11710.12 921
11711.14 941
11712.16 879
11713.18 900
11714.20 907
11715.23 865
11716.25 862
11717.27 865
11718.29 917
11719.31 913
11720.34 871
11721.36 928
11722.38 805
11723.40 798
11724.43 762
11725.45 807
11726.47 816
11727.49 815
11728.52 773
11729.54 691
11730.56 775
11731.59 744
11732.61 798
11733.63 851
11734.65 775
11735.68 769
11736.70 677
11737.72 780
11738.75 780
11739.77 753
11740.79 789
11741.82 715
11742.84 698
11743.86 788
11744.89 740
11745.91 762
11746.93 758
11747.96 774
11748.98 810
11750.01 753
11751.03 720
11752.05 742
11753.08 740
11754.10 688
11755.12 738
11756.15 771
11757.17 720
11758.20 705
11759.22 713
11760.24 680
11761.27 623
11762.29 673
11763.32 727
11764.34 687
11765.37 680
11766.39 645
11767.41 646
11768.44 662
11769.46 683
11770.49 684
11771.51 681
11772.54 687
11773.56 688
11774.59 684
11775.61 643
11776.64 705
11777.66 644
11778.69 717
11779.71 701
11780.74 662
11781.76 646
11782.79 665
11783.81 692
11784.84 671
11785.86 687
11786.89 641
11787.91 645
11788.94 675
11789.96 664
11790.99 672
11792.01 689
11793.04 670
11794.07 690
11795.09 651
11796.12 633
11797.14 633
11798.17 640
11799.19 631
11800.22 635
11801.25 611
11802.27 673
11803.30 612
11804.32 615
11805.35 611
11806.38 597
11807.40 648
11808.43 656
11809.45 640
11810.48 670
11811.51 690
11812.53 621
11813.56 647
11814.59 647
11815.61 622
11816.64 672
11817.67 647
11818.69 645
11819.72 692
11820.75 683
11821.77 650
11822.80 661
11823.83 636
11824.85 634
11825.88 678
11826.91 629
11827.94 658
11828.96 654
11829.99 699
11831.02 707
11832.04 682
11833.07 647
11834.10 651
11835.13 680
11836.15 658
11837.18 626
11838.21 623
11839.24 628
11840.26 641
11841.29 607
11842.32 626
11843.35 658
11844.37 617
11845.40 634
11846.43 700
11847.46 660
11848.49 618
11849.51 683
11850.54 633
11851.57 633
11852.60 614
11853.63 657
11854.65 658
11855.68 646
11856.71 715
11857.74 717
11858.77 677
11859.80 641
11860.83 659
11861.85 656
11862.88 627
11863.91 657
11864.94 704
11865.97 708
11867.00 705
11868.03 680
11869.05 716
11870.08 696
11871.11 723
11872.14 729
11873.17 750
11874.20 716
11875.23 741
11876.26 688
11877.29 709
11878.32 706
11879.35 757
11880.38 701
11881.40 690
11882.43 796
11883.46 751
11884.49 725
11885.52 801
11886.55 818
11887.58 770
11888.61 779
11889.64 766
11890.67 758
11891.70 729
11892.73 782
11893.76 752
11894.79 822
11895.82 893
11896.85 790
11897.88 820
11898.91 894
11899.94 942
11900.97 1021
11902.00 955
11903.03 877
11904.06 900
11905.09 861
11906.12 893
11907.15 925
11908.18 876
11909.22 762
11910.25 855
11911.28 836
11912.31 819
11913.34 804
11914.37 845
11915.40 830
11916.43 853
11917.46 816
11918.49 774
11919.52 796
11920.55 842
11921.59 781
11922.62 888
11923.65 899
11924.68 901
11925.71 947
11926.74 996
11927.77 1134
11928.81 1190
11929.84 1217
11930.87 1196
11931.90 1210
11932.93 1213
11933.96 1170
11935.00 1092
11936.03 986
11937.06 963
11938.09 938
11939.12 824
11940.15 833
11941.19 794
11942.22 815
11943.25 795
11944.28 743
11945.31 731
11946.35 770
11947.38 776
11948.41 782
11949.44 724
11950.48 732
11951.51 727
11952.54 705
11953.57 676
11954.61 672
11955.64 764
11956.67 711
11957.70 681
11958.74 708
11959.77 658
11960.80 667
11961.84 737
11962.87 725
11963.90 692
11964.93 683
11965.97 713
11967.00 744
11968.03 698
11969.07 698
11970.10 721
11971.13 676
11972.17 787
11973.20 792
11974.23 740
11975.27 738
11976.30 732
11977.33 744
11978.37 708
11979.40 701
11980.44 721
11981.47 702
11982.50 745
11983.54 759
11984.57 648
11985.60 728
11986.64 707
11987.67 711
11988.71 751
11989.74 708
11990.77 686
11991.81 703
11992.84 689
11993.88 729
11994.91 698
11995.95 743
11996.98 761
11998.02 725
11999.05 687
12000.08 642
12001.12 723
12002.15 719
12003.19 691
12004.22 765
12005.26 749
12006.29 772
12007.33 716
12008.36 764
12009.40 742
12010.43 730
12011.47 770
12012.50 837
12013.54 796
12014.57 792
12015.61 844
12016.64 868
12017.68 878
12018.71 841
12019.75 810
12020.78 769
12021.82 775
12022.86 798
12023.89 804
12024.93 739
12025.96 690
12027.00 761
12028.03 768
12029.07 814
12030.11 806
12031.14 808
12032.18 800
12033.21 748
12034.25 761
12035.29 744
12036.32 713
12037.36 723
12038.39 677
12039.43 790
12040.47 736
12041.50 715
12042.54 727
12043.58 747
12044.61 745
12045.65 737
12046.69 714
12047.72 758
12048.76 723
12049.80 730
12050.83 708
12051.87 761
12052.91 784
12053.94 749
12054.98 737
12056.02 730
12057.05 723
12058.09 726
12059.13 738
12060.16 771
12061.20 745
12062.24 758
12063.28 741
12064.31 747
12065.35 725
12066.39 784
12067.43 796
12068.46 765
12069.50 721
12070.54 762
12071.58 728
12072.61 777
12073.65 777
12074.69 787
12075.73 757
12076.76 687
12077.80 799
12078.84 800
12079.88 757
12080.92 784
12081.95 772
12082.99 759
12084.03 743
12085.07 730
12086.11 747
12087.15 785
12088.18 727
12089.22 730
12090.26 802
12091.30 846
12092.34 851
12093.38 861
12094.42 789
12095.45 804
12096.49 878
12097.53 919
12098.57 954
12099.61 995
12100.65 1005
12101.69 1084
12102.73 1044
12103.76 979
12104.80 943
12105.84 1013
12106.88 936
12107.92 926
12108.96 844
12110.00 832
12111.04 777
12112.08 745
12113.12 735
12114.16 700
12115.20 731
12116.24 724
12117.28 662
12118.32 650
12119.36 683
12120.40 653
12121.44 647
12122.47 642
12123.51 594
12124.55 626
12125.59 613
12126.63 629
12127.67 576
12128.71 601
12129.76 608
12130.80 579
12131.84 630
12132.88 616
12133.92 630
12134.96 638
12136.00 603
12137.04 596
12138.08 614
12139.12 557
12140.16 635
12141.20 643
12142.24 582
12143.28 610
12144.32 575
12145.36 625
12146.40 605
12147.44 593
12148.49 571
12149.53 602
12150.57 565
12151.61 552
12152.65 603
12153.69 557
12154.73 567
12155.77 546
12156.81 551
12157.86 578
12158.90 586
12159.94 576
12160.98 567
12162.02 564
12163.06 600
12164.10 595
12165.15 551
12166.19 587
12167.23 598
12168.27 623
12169.31 581
12170.36 537
12171.40 584
12172.44 541
12173.48 550
12174.52 560
12175.57 557
12176.61 616
12177.65 564
12178.69 587
12179.73 567
12180.78 604
12181.82 619
12182.86 577
12183.90 579
12184.95 547
12185.99 572
12187.03 590
12188.07 599
12189.12 553
12190.16 567
12191.20 577
12192.25 540
12193.29 475
12194.33 528
12195.37 547
12196.42 575
12197.46 590
12198.50 571
12199.55 601
12200.59 582
12201.63 562
12202.68 590
12203.72 569
12204.76 579
12205.81 560
12206.85 568
12207.89 574
12208.94 580
12209.98 537
12211.02 544
12212.07 516
12213.11 551
12214.16 558
12215.20 543
12216.24 565
12217.29 567
12218.33 614
12219.37 593
12220.42 568
12221.46 530
12222.51 567
12223.55 581
12224.60 636
12225.64 592
12226.68 583
12227.73 557
12228.77 603
12229.82 600
12230.86 585
12231.91 575
12232.95 631
12234.00 599
12235.04 531
12236.08 533
12237.13 553
12238.17 546
12239.22 542
12240.26 516
12241.31 579
12242.35 587
12243.40 574
12244.44 553
12245.49 574
12246.53 542
12247.58 529
12248.62 575
12249.67 562
12250.72 506
12251.76 510
12252.81 535
12253.85 512
12254.90 510
12255.94 558
12256.99 523
12258.03 496
12259.08 517
12260.13 492
12261.17 477
12262.22 458
12263.26 499
12264.31 480
12265.35 529
12266.40 479
12267.45 486
12268.49 484
12269.54 527
12270.59 535
12271.63 469
12272.68 491
12273.72 504
12274.77 442
12275.82 481
12276.86 478
12277.91 532
12278.96 472
12280.00 456
12281.05 489
12282.10 524
12283.14 451
12284.19 469
12285.24 533
12286.28 471
12287.33 460
12288.38 489
12289.42 471
12290.47 482
12291.52 500
12292.57 475
12293.61 525
12294.66 461
12295.71 501
12296.75 516
12297.80 527
12298.85 438
12299.90 406
12300.94 468
12301.99 445
12303.04 479
12304.09 458
12305.13 488
12306.18 478
12307.23 478
12308.28 523
12309.33 486
12310.37 461
12311.42 487
12312.47 430
12313.52 500
12314.57 440
12315.61 445
12316.66 513
12317.71 527
12318.76 503
12319.81 450
12320.85 512
12321.90 507
12322.95 509
12324.00 456
12325.05 511
12326.10 510
12327.15 480
12328.19 448
12329.24 461
12330.29 512
12331.34 442
12332.39 465
12333.44 475
12334.49 458
12335.54 486
12336.59 405
12337.63 435
12338.68 445
12339.73 458
12340.78 458
12341.83 497
12342.88 472
12343.93 419
12344.98 440
12346.03 486
12347.08 497
12348.13 432
12349.18 466
12350.23 506
12351.28 487
12352.33 473
12353.38 475
12354.43 453
12355.48 453
12356.52 477
12357.57 459
12358.62 475
12359.67 484
12360.72 466
12361.77 467
12362.82 478
12363.88 486
12364.93 468
12365.98 446
12367.03 507
12368.08 473
12369.13 432
12370.18 445
12371.23 519
12372.28 492
12373.33 455
12374.38 462
12375.43 450
12376.48 429
12377.53 451
12378.58 445
12379.63 484
12380.68 502
12381.73 508
12382.79 502
12383.84 503
12384.89 495
12385.94 547
12386.99 494
12388.04 458
12389.09 480
12390.14 429
12391.20 445
12392.25 461
12393.30 529
12394.35 502
12395.40 470
12396.45 451
12397.50 455
12398.56 471
12399.61 463
12400.66 441
12401.71 442
12402.76 475
12403.81 508
12404.87 500
12405.92 484
12406.97 496
12408.02 468
12409.07 449
12410.13 475
12411.18 496
12412.23 529
12413.28 521
12414.34 542
12415.39 536
12416.44 523
12417.49 520
12418.55 544
12419.60 544
12420.65 483
12421.70 503
12422.76 537
12423.81 550
12424.86 502
12425.91 479
12426.97 557
12428.02 544
12429.07 493
12430.13 459
12431.18 511
12432.23 559
12433.29 518
12434.34 514
12435.39 511
12436.44 489
12437.50 521
12438.55 609
12439.61 581
12440.66 496
12441.71 523
12442.77 531
12443.82 543
12444.87 506
12445.93 562
12446.98 609
12448.03 557
12449.09 523
12450.14 468
12451.20 528
12452.25 503
12453.30 526
12454.36 489
12455.41 488
12456.47 533
12457.52 503
12458.57 484
12459.63 504
12460.68 512
12461.74 563
12462.79 538
12463.85 559
12464.90 509
12465.95 514
12467.01 490
12468.06 496
12469.12 604
12470.17 601
12471.23 612
12472.28 608
12473.34 595
12474.39 593
12475.45 598
12476.50 648
12477.56 641
12478.61 613
12479.67 606
12480.72 605
12481.78 623
12482.83 627
12483.89 614
12484.94 628
12486.00 673
12487.05 712
12488.11 762
12489.17 761
12490.22 879
12491.28 982
12492.33 979
12493.39 1055
12494.44 1028
12495.50 964
12496.55 1020
12497.61 1016
12498.67 907
12499.72 860
12500.78 816
12501.83 700
12502.89 681
12503.95 660
12505.00 667
12506.06 605
12507.12 680
12508.17 627
12509.23 576
12510.28 620
12511.34 570
12512.40 550
12513.45 530
12514.51 529
12515.57 597
12516.62 609
12517.68 580
12518.74 617
12519.79 648
12520.85 572
12521.91 620
12522.96 631
12524.02 581
12525.08 551
12526.14 553
12527.19 551
12528.25 534
12529.31 597
12530.36 653
12531.42 637
12532.48 601
12533.54 580
12534.59 561
12535.65 568
12536.71 602
12537.77 580
12538.82 517
12539.88 536
12540.94 561
12542.00 564
12543.05 521
12544.11 594
12545.17 600
12546.23 536
12547.29 548
12548.34 531
12549.40 546
12550.46 547
12551.52 549
12552.58 615
12553.64 598
12554.69 638
12555.75 629
12556.81 637
12557.87 651
12558.93 602
12559.99 558
12561.04 646
12562.10 656
12563.16 643
12564.22 652
12565.28 655
12566.34 642
12567.40 658
12568.45 715
12569.51 728
12570.57 743
12571.63 755
12572.69 787
12573.75 789
12574.81 885
12575.87 881
12576.93 854
12577.99 818
12579.05 767
12580.11 725
12581.16 701
12582.22 702
12583.28 710
12584.34 650
12585.40 632
12586.46 628
12587.52 592
12588.58 602
12589.64 563
12590.70 540
12591.76 576
12592.82 621
12593.88 582
12594.94 575
12596.00 635
12597.06 620
12598.12 581
12599.18 623
12600.24 598
12601.30 612
12602.36 623
12603.42 564
12604.48 583
12605.54 591
12606.60 598
12607.66 580
12608.72 587
12609.79 558
12610.85 590
12611.91 585
12612.97 682
12614.03 639
12615.09 629
12616.15 669
12617.21 673
12618.27 677
12619.33 680
12620.39 654
12621.45 649
12622.52 625
12623.58 573
12624.64 580
12625.70 598
12626.76 610
12627.82 621
12628.88 597
12629.95 543
12631.01 554
12632.07 522
12633.13 532
12634.19 531
12635.25 562
12636.31 564
12637.38 558
12638.44 549
12639.50 541
12640.56 479
12641.62 512
12642.69 509
12643.75 528
12644.81 579
12645.87 671
12646.93 587
12648.00 612
12649.06 623
12650.12 625
12651.18 629
12652.25 670
12653.31 685
12654.37 651
12655.43 617
12656.50 660
12657.56 676
12658.62 679
12659.68 624
12660.75 598
12661.81 631
12662.87 566
12663.94 544
12665.00 519
12666.06 530
12667.12 537
12668.19 589
12669.25 519
12670.31 524
12671.38 507
12672.44 520
12673.50 485
12674.57 462
12675.63 494
12676.69 516
12677.76 482
12678.82 471
12679.88 504
12680.95 506
12682.01 528
12683.07 559
12684.14 482
12685.20 453
12686.27 522
12687.33 554
12688.39 521
12689.46 469
12690.52 527
12691.59 522
12692.65 490
12693.71 470
12694.78 460
12695.84 529
12696.91 512
12697.97 490
12699.04 484
12700.10 505
12701.16 473
12702.23 455
12703.29 485
12704.36 506
12705.42 490
12706.49 477
12707.55 468
12708.62 441
12709.68 478
12710.75 489
12711.81 489
12712.88 435
12713.94 440
12715.01 505
12716.07 487
12717.14 477
12718.20 477
12719.27 465
12720.33 468
12721.40 494
12722.46 540
12723.53 493
12724.59 481
12725.66 497
12726.72 510
12727.79 461
12728.86 510
12729.92 543
12730.99 501
12732.05 519
12733.12 526
12734.18 513
12735.25 483
12736.32 469
12737.38 535
12738.45 476
12739.51 514
12740.58 503
12741.65 448
12742.71 425
12743.78 455
12744.85 469
12745.91 469
12746.98 479
12748.04 470
12749.11 411
12750.18 412
12751.24 431
12752.31 422
12753.38 430
12754.44 445
12755.51 426
12756.58 424
12757.64 425
12758.71 408
12759.78 409
12760.85 439
12761.91 416
12762.98 418
12764.05 421
12765.11 461
12766.18 408
12767.25 417
12768.32 462
12769.38 390
12770.45 408
12771.52 440
12772.58 423
12773.65 415
12774.72 433
12775.79 375
12776.86 379
12777.92 398
12778.99 415
12780.06 427
12781.13 406
12782.19 397
12783.26 403
12784.33 371
12785.40 420
12786.47 427
12787.53 442
12788.60 440
12789.67 428
12790.74 384
12791.81 397
12792.87 420
12793.94 384
12795.01 374
12796.08 375
12797.15 362
12798.22 422
12799.29 441
12800.35 455
12801.42 429
12802.49 420
12803.56 386
12804.63 388
12805.70 444
12806.77 452
12807.84 428
12808.90 417
12809.97 430
12811.04 482
12812.11 472
12813.18 428
12814.25 432
12815.32 420
12816.39 427
12817.46 460
12818.53 422
12819.60 419
12820.67 432
12821.74 462
12822.81 422
12823.88 449
12824.94 401
12826.01 402
12827.08 424
12828.15 377
12829.22 381
12830.29 408
12831.36 438
12832.43 455
12833.50 389
12834.57 392
12835.64 427
12836.71 408
12837.78 400
12838.85 334
12839.92 372
12840.99 367
12842.07 347
12843.14 398
12844.21 362
12845.28 333
12846.35 367
12847.42 398
12848.49 392
12849.56 388
12850.63 380
12851.70 369
12852.77 355
12853.84 346
12854.91 358
12855.98 357
12857.06 413
12858.13 367
12859.20 387
12860.27 349
12861.34 343
12862.41 313
12863.48 391
12864.55 357
12865.62 341
12866.70 376
12867.77 371
12868.84 369
12869.91 379
12870.98 382
12872.05 364
12873.13 366
12874.20 354
12875.27 369
12876.34 369
12877.41 345
12878.48 404
12879.56 381
12880.63 373
12881.70 356
12882.77 357
12883.84 313
12884.92 328
12885.99 389
12887.06 380
12888.13 381
12889.21 329
12890.28 322
12891.35 409
12892.42 373
12893.50 329
12894.57 336
12895.64 339
12896.71 326
12897.79 342
12898.86 345
12899.93 393
12901.00 361
12902.08 390
12903.15 355
12904.22 316
12905.30 347
12906.37 371
12907.44 332
12908.52 339
12909.59 350
12910.66 334
12911.73 372
12912.81 348
12913.88 311
12914.96 329
12916.03 340
12917.10 393
12918.18 330
12919.25 331
12920.32 298
12921.40 329
12922.47 336
12923.54 355
12924.62 361
12925.69 354
12926.77 354
12927.84 334
12928.91 361
12929.99 330
12931.06 336
12932.14 391
12933.21 326
12934.28 351
12935.36 360
12936.43 358
12937.51 345
12938.58 345
12939.66 321
12940.73 334
12941.80 342
12942.88 339
12943.95 339
12945.03 343
12946.10 342
12947.18 407
12948.25 323
12949.33 333
12950.40 351
12951.48 364
12952.55 359
12953.63 365
12954.70 326
12955.78 337
12956.85 398
12957.93 342
12959.00 353
12960.08 331
12961.15 360
12962.23 353
12963.30 342
12964.38 342
12965.46 347
12966.53 398
12967.61 336
12968.68 338
12969.76 341
12970.83 368
12971.91 392
12972.99 340
12974.06 339
12975.14 342
12976.21 338
12977.29 349
12978.37 358
12979.44 381
12980.52 407
12981.59 362
12982.67 366
12983.75 391
12984.82 351
12985.90 399
12986.98 385
12988.05 405
12989.13 369
12990.20 387
12991.28 369
12992.36 381
12993.43 394
12994.51 317
12995.59 346
12996.67 374
12997.74 398
12998.82 363
12999.90 361
13000.97 398
13002.05 398
13003.13 391
13004.20 385
13005.28 387
13006.36 353
13007.44 381
13008.51 376
13009.59 377
13010.67 374
13011.75 343
13012.82 423
13013.90 392
13014.98 351
13016.06 394
13017.13 400
13018.21 431
13019.29 408
13020.37 400
13021.44 380
13022.52 399
13023.60 409
13024.68 389
13025.76 385
13026.83 412
13027.91 438
13028.99 402
13030.07 387
13031.15 358
13032.23 366
13033.30 364
13034.38 405
13035.46 432
13036.54 437
13037.62 380
13038.70 425
13039.77 394
13040.85 385
13041.93 354
13043.01 426
13044.09 429
13045.17 459
13046.25 435
13047.33 396
13048.40 391
13049.48 412
13050.56 441
13051.64 434
13052.72 423
13053.80 441
13054.88 418
13055.96 427
13057.04 389
13058.12 391
13059.20 424
13060.28 385
13061.36 426
13062.44 423
13063.51 408
13064.59 429
13065.67 412
13066.75 430
13067.83 403
13068.91 416
13069.99 450
13071.07 438
13072.15 445
13073.23 408
13074.31 392
13075.39 379
13076.47 379
13077.55 397
13078.63 422
13079.71 418
13080.79 407
13081.87 381
13082.96 387
13084.04 419
13085.12 415
13086.20 373
13087.28 380
13088.36 358
13089.44 399
13090.52 357
13091.60 380
13092.68 399
13093.76 390
13094.84 419
13095.92 398
13097.00 423
13098.09 383
13099.17 415
13100.25 381
13101.33 411
13102.41 403
13103.49 382
13104.57 372
13105.65 429
13106.74 432
13107.82 393
13108.90 432
13109.98 383
13111.06 421
13112.14 418
13113.22 373
13114.31 372
13115.39 369
13116.47 360
13117.55 418
13118.63 429
13119.72 423
13120.80 341
13121.88 405
13122.96 417
13124.04 400
13125.13 403
13126.21 395
13127.29 421
13128.37 382
13129.45 353
13130.54 382
13131.62 393
13132.70 393
13133.78 402
13134.87 426
13135.95 380
13137.03 426
13138.11 407
13139.20 411
13140.28 411
13141.36 396
13142.45 339
13143.53 347
13144.61 380
13145.69 335
13146.78 402
13147.86 416
13148.94 403
13150.03 414
13151.11 420
13152.19 387
13153.28 395
13154.36 382
13155.44 396
13156.53 404
13157.61 349
13158.69 384
13159.78 358
13160.86 383
13161.94 417
13163.03 374
13164.11 392
13165.20 421
13166.28 431
13167.36 402
13168.45 401
13169.53 398
13170.62 362
13171.70 384
13172.78 395
13173.87 386
13174.95 392
13176.04 351
13177.12 373
13178.21 380
13179.29 438
13180.37 405
13181.46 427
13182.54 455
13183.63 379
13184.71 424
13185.80 429
13186.88 433
13187.97 417
13189.05 404
13190.14 394
13191.22 459
13192.31 438
13193.39 365
13194.48 393
13195.56 435
13196.65 450
13197.73 374
13198.82 427
13199.90 383
13200.99 387
13202.07 419
13203.16 355
13204.24 388
13205.33 365
13206.41 400
13207.50 376
13208.58 383
13209.67 381
13210.76 346
13211.84 360
13212.93 408
13214.01 399
13215.10 383
13216.19 398
13217.27 441
13218.36 433
13219.44 381
13220.53 375
13221.62 402
13222.70 400
13223.79 405
13224.87 415
13225.96 396
13227.05 401
13228.13 373
13229.22 393
13230.31 414
13231.39 398
13232.48 428
13233.57 440
13234.65 381
13235.74 415
13236.83 439
13237.91 437
13239.00 415
13240.09 375
13241.17 424
13242.26 416
13243.35 367
13244.43 411
13245.52 452
13246.61 401
13247.70 424
13248.78 461
13249.87 449
13250.96 420
13252.05 432
13253.13 458
13254.22 447
13255.31 449
13256.39 402
13257.48 430
13258.57 472
13259.66 485
13260.75 506
13261.83 421
13262.92 494
13264.01 471
13265.10 429
13266.19 441
13267.27 457
13268.36 413
13269.45 417
13270.54 446
13271.63 518
13272.71 479
13273.80 468
13274.89 467
13275.98 473
13277.07 448
13278.16 414
13279.24 480
13280.33 471
13281.42 506
13282.51 497
13283.60 465
13284.69 498
13285.78 429
13286.86 450
13287.95 479
13289.04 518
13290.13 502
13291.22 489
13292.31 426
13293.40 469
13294.49 520
13295.58 536
13296.67 500
13297.76 473
13298.84 495
13299.93 521
13301.02 506
13302.11 516
13303.20 507
13304.29 523
13305.38 514
13306.47 522
13307.56 523
13308.65 559
13309.74 541
13310.83 514
13311.92 537
13313.01 492
13314.10 540
13315.19 549
13316.28 491
13317.37 539
13318.46 503
13319.55 511
13320.64 540
13321.73 539
13322.82 509
13323.91 505
13325.00 530
13326.09 549
13327.18 521
13328.27 512
13329.36 517
13330.45 535
13331.54 544
13332.64 516
13333.73 491
13334.82 510
13335.91 512
13337.00 535
13338.09 495
13339.18 544
13340.27 536
13341.36 561
13342.45 492
13343.54 469
13344.64 510
13345.73 555
13346.82 522
13347.91 518
13349.00 569
13350.09 542
13351.18 565
13352.28 573
13353.37 527
13354.46 524
13355.55 555
13356.64 554
13357.73 569
13358.83 585
13359.92 566
13361.01 587
13362.10 579
13363.19 590
13364.29 565
13365.38 624
13366.47 617
13367.56 611
13368.65 600
13369.75 599
13370.84 558
13371.93 572
13373.02 633
13374.12 604
13375.21 527
13376.30 532
13377.39 538
13378.49 515
13379.58 482
13380.67 523
13381.76 535
13382.86 497
13383.95 496
13385.04 511
13386.13 479
13387.23 466
13388.32 501
13389.41 521
13390.51 501
13391.60 472
13392.69 495
13393.79 493
13394.88 448
13395.97 455
13397.07 509
13398.16 510
13399.25 476
13400.35 547
13401.44 473
13402.53 446
13403.63 486
13404.72 543
13405.81 451
13406.91 507
13408.00 530
13409.10 528
13410.19 465
13411.28 500
13412.38 484
13413.47 497
13414.57 509
13415.66 492
13416.75 471
13417.85 478
13418.94 481
13420.04 523
13421.13 480
13422.22 466
13423.32 491
13424.41 470
13425.51 449
13426.60 467
13427.70 487
13428.79 515
13429.89 518
13430.98 524
13432.08 459
13433.17 503
13434.27 528
13435.36 501
13436.46 507
13437.55 488
13438.65 516
13439.74 522
13440.84 469
13441.93 478
13443.03 531
13444.12 509
13445.22 530
13446.31 582
13447.41 549
13448.50 507
13449.60 505
13450.69 488
13451.79 529
13452.89 601
13453.98 572
13455.08 592
13456.17 573
13457.27 567
13458.36 571
13459.46 558
13460.56 559
13461.65 565
13462.75 547
13463.84 588
13464.94 569
13466.04 572
13467.13 543
13468.23 628
13469.32 622
13470.42 536
13471.52 578
13472.61 535
13473.71 543
13474.81 544
13475.90 580
13477.00 545
13478.10 566
13479.19 604
13480.29 654
13481.39 640
13482.48 579
13483.58 571
13484.68 575
13485.77 619
13486.87 622
13487.97 565
13489.07 636
13490.16 590
13491.26 585
13492.36 632
13493.45 597
13494.55 618
13495.65 673
13496.75 673
13497.84 684
13498.94 689
13500.04 743
13501.14 731
13502.23 683
13503.33 740
13504.43 706
13505.53 721
13506.63 712
13507.72 659
13508.82 676
13509.92 618
13511.02 598
13512.12 604
13513.21 622
13514.31 561
13515.41 543
13516.51 553
13517.61 565
13518.70 531
13519.80 514
13520.90 551
13522.00 532
13523.10 510
13524.20 513
13525.30 566
13526.39 557
13527.49 513
13528.59 510
13529.69 547
13530.79 523
13531.89 486
13532.99 469
13534.09 485
13535.18 497
13536.28 519
13537.38 524
13538.48 504
13539.58 494
13540.68 531
13541.78 499
13542.88 515
13543.98 424
13545.08 467
13546.18 521
13547.28 482
13548.38 503
13549.48 514
13550.57 504
13551.67 502
13552.77 517
13553.87 513
13554.97 537
13556.07 485
13557.17 485
13558.27 508
13559.37 511
13560.47 501
13561.57 535
13562.67 529
13563.77 488
13564.87 488
13565.97 499
13567.07 487
13568.17 479
13569.28 490
13570.38 515
13571.48 496
13572.58 471
13573.68 459
13574.78 450
13575.88 465
13576.98 508
13578.08 518
13579.18 480
13580.28 486
13581.38 493
13582.48 450
13583.58 515
13584.69 505
13585.79 505
13586.89 457
13587.99 463
13589.09 471
13590.19 476
13591.29 482
13592.39 480
13593.49 507
13594.60 499
13595.70 499
13596.80 477
13597.90 436
13599.00 506
13600.10 504
13601.21 490
13602.31 507
13603.41 500
13604.51 481
13605.61 472
13606.71 487
13607.82 487
13608.92 461
13610.02 474
13611.12 518
13612.22 522
13613.33 467
13614.43 515
13615.53 498
13616.63 476
13617.74 492
13618.84 475
13619.94 440
13621.04 512
13622.15 479
13623.25 417
13624.35 482
13625.45 441
13626.56 506
13627.66 514
13628.76 470
13629.86 487
13630.97 509
13632.07 470
13633.17 469
13634.28 502
13635.38 526
13636.48 550
13637.59 503
13638.69 498
13639.79 479
13640.90 454
13642.00 490
13643.10 503
13644.21 503
13645.31 492
13646.41 459
13647.52 494
13648.62 496
13649.72 464
13650.83 532
13651.93 454
13653.03 437
13654.14 448
13655.24 421
13656.35 489
13657.45 468
13658.55 450
13659.66 453
13660.76 448
13661.87 462
13662.97 443
13664.07 437
13665.18 509
13666.28 466
13667.39 499
13668.49 483
13669.60 473
13670.70 491
13671.81 458
13672.91 529
13674.01 472
13675.12 471
13676.22 563
13677.33 476
13678.43 470
13679.54 472
13680.64 466
13681.75 478
13682.85 477
13683.96 513
13685.06 483
13686.17 479
13687.27 482
13688.38 510
13689.48 513
13690.59 496
13691.69 468
13692.80 495
13693.91 565
13695.01 524
13696.12 510
13697.22 513
13698.33 573
13699.43 554
13700.54 486
13701.64 541
13702.75 506
13703.86 485
13704.96 501
13706.07 512
13707.17 446
13708.28 512
13709.39 510
13710.49 545
13711.60 520
13712.70 498
13713.81 507
13714.92 537
13716.02 567
13717.13 540
13718.24 521
13719.34 543
13720.45 545
13721.56 559
13722.66 567
13723.77 567
13724.88 587
13725.98 618
13727.09 611
13728.20 630
13729.30 589
13730.41 571
13731.52 580
13732.62 602
13733.73 600
13734.84 608
13735.94 654
13737.05 589
13738.16 603
13739.27 601
13740.37 608
13741.48 626
13742.59 608
13743.70 617
13744.80 577
13745.91 612
13747.02 639
13748.13 646
13749.23 641
13750.34 665
13751.45 662
13752.56 665
13753.67 699
13754.77 665
13755.88 648
13756.99 660
13758.10 751
13759.21 678
13760.31 765
13761.42 778
13762.53 765
13763.64 793
13764.75 819
13765.85 832
13766.96 859
13768.07 938
13769.18 922
13770.29 943
13771.40 992
13772.51 1049
13773.61 987
13774.72 1005
13775.83 948
13776.94 952
13778.05 924
13779.16 855
13780.27 813
13781.38 764
13782.48 749
13783.59 743
13784.70 708
13785.81 689
13786.92 654
13788.03 630
13789.14 652
13790.25 580
13791.36 568
13792.47 588
13793.58 602
13794.69 639
13795.80 597
13796.91 598
13798.02 570
13799.13 580
13800.24 589
13801.35 624
13802.45 604
13803.56 595
13804.67 582
13805.78 659
13806.89 583
13808.00 614
13809.11 609
13810.22 577
13811.34 583
13812.45 558
13813.56 556
13814.67 592
13815.78 570
13816.89 558
13818.00 569
13819.11 601
13820.22 560
13821.33 584
13822.44 592
13823.55 557
13824.66 578
13825.77 527
13826.88 559
13827.99 520
13829.10 561
13830.22 544
13831.33 546
13832.44 546
13833.55 589
13834.66 592
13835.77 535
13836.88 585
13837.99 546
13839.10 573
13840.22 624
13841.33 612
13842.44 559
13843.55 561
13844.66 624
13845.77 665
13846.88 624
13848.00 605
13849.11 591
13850.22 596
13851.33 608
13852.44 595
13853.56 612
13854.67 646
13855.78 678
13856.89 635
13858.00 625
13859.12 675
13860.23 663
13861.34 636
13862.45 668
13863.56 649
13864.68 716
13865.79 674
13866.90 696
13868.01 670
13869.13 679
13870.24 648
13871.35 648
13872.46 611
13873.58 605
13874.69 593
13875.80 641
13876.91 679
13878.03 602
13879.14 604
13880.25 619
13881.37 629
13882.48 580
13883.59 575
13884.71 568
13885.82 612
13886.93 700
13888.05 635
13889.16 639
13890.27 663
13891.39 620
13892.50 670
13893.61 636
13894.73 667
13895.84 664
13896.95 697
13898.07 681
13899.18 670
13900.29 660
13901.41 686
13902.52 627
13903.64 608
13904.75 561
13905.86 567
13906.98 562
13908.09 553
13909.21 566
13910.32 580
13911.43 588
13912.55 575
13913.66 581
13914.78 573
13915.89 535
13917.01 585
13918.12 537
13919.24 508
13920.35 522
13921.46 514
13922.58 526
13923.69 561
13924.81 588
13925.92 528
13927.04 536
13928.15 506
13929.27 519
13930.38 542
13931.50 554
13932.61 585
13933.73 515
13934.84 505
13935.96 547
13937.07 534
13938.19 565
13939.30 564
13940.42 522
13941.54 477
13942.65 501
13943.77 539
13944.88 542
13946.00 524
13947.11 514
13948.23 517
13949.34 550
13950.46 547
13951.58 520
13952.69 520
13953.81 533
13954.92 512
13956.04 561
13957.16 565
13958.27 571
13959.39 557
13960.50 483
13961.62 530
13962.74 512
13963.85 510
13964.97 493
13966.09 493
13967.20 500
13968.32 516
13969.44 556
13970.55 514
13971.67 502
13972.79 509
13973.90 535
13975.02 503
13976.14 560
13977.25 514
13978.37 516
13979.49 522
13980.60 544
13981.72 575
13982.84 468
13983.95 517
13985.07 510
13986.19 580
13987.31 581
13988.42 495
13989.54 455
13990.66 501
13991.78 504
13992.89 461
13994.01 464
13995.13 506
13996.25 472
13997.36 477
13998.48 487
13999.60 476
14000.72 491
14001.83 449
14002.95 484
14004.07 510
14005.19 510
14006.31 506
14007.42 508
14008.54 525
14009.66 500
14010.78 511
14011.90 510
14013.02 488
14014.13 464
14015.25 484
14016.37 515
14017.49 503
14018.61 515
14019.73 481
14020.84 485
14021.96 497
14023.08 512
14024.20 470
14025.32 488
14026.44 473
14027.56 578
14028.68 501
14029.80 495
14030.91 466
14032.03 500
14033.15 533
14034.27 585
14035.39 499
14036.51 489
14037.63 522
14038.75 559
14039.87 506
14040.99 552
14042.11 542
14043.23 589
14044.35 543
14045.47 537
14046.58 549
14047.70 512
14048.82 554
14049.94 570
14051.06 535
14052.18 547
14053.30 561
14054.42 568
14055.54 563
14056.66 623
14057.78 612
14058.90 609
14060.02 567
14061.14 536
14062.26 543
14063.38 542
14064.51 553
14065.63 604
14066.75 606
14067.87 608
14068.99 615
14070.11 658
14071.23 620
14072.35 646
14073.47 664
14074.59 677
14075.71 680
14076.83 652
14077.95 653
14079.07 673
14080.19 706
14081.32 707
14082.44 700
14083.56 733
14084.68 753
14085.80 753
14086.92 778
14088.04 723
14089.16 765
14090.29 765
14091.41 769
14092.53 802
14093.65 804
14094.77 869
14095.89 808
14097.01 792
14098.14 856
14099.26 867
14100.38 890
14101.50 825
14102.62 807
14103.75 777
14104.87 776
14105.99 741
14107.11 700
14108.23 662
14109.36 670
14110.48 629
14111.60 597
14112.72 578
14113.84 584
14114.97 575
14116.09 579
14117.21 566
14118.33 587
14119.46 562
14120.58 555
14121.70 540
14122.82 574
14123.95 562
14125.07 523
14126.19 550
14127.32 561
14128.44 546
14129.56 580
14130.68 558
14131.81 571
14132.93 542
14134.05 575
14135.18 570
14136.30 537
14137.42 570
14138.55 542
14139.67 574
14140.79 576
14141.92 577
14143.04 570
14144.16 593
14145.29 589
14146.41 570
14147.54 561
14148.66 564
14149.78 543
14150.91 518
14152.03 546
14153.15 519
14154.28 514
14155.40 552
14156.53 528
14157.65 472
14158.77 534
14159.90 591
14161.02 589
14162.15 598
14163.27 529
14164.40 551
14165.52 544
14166.64 499
14167.77 540
14168.89 537
14170.02 516
14171.14 523
14172.27 517
14173.39 453
14174.52 495
14175.64 482
14176.77 504
14177.89 517
14179.02 497
14180.14 488
14181.27 517
14182.39 515
14183.52 546
14184.64 543
14185.77 538
14186.89 565
14188.02 525
14189.14 448
14190.27 506
14191.39 516
14192.52 498
14193.64 493
14194.77 499
14195.90 518
14197.02 471
14198.15 464
14199.27 485
14200.40 481
14201.52 468
14202.65 468
14203.78 500
14204.90 495
14206.03 459
14207.15 444
14208.28 467
14209.41 464
14210.53 438
14211.66 425
14212.78 444
14213.91 457
14215.04 477
14216.16 418
14217.29 387
14218.42 409
14219.54 444
14220.67 489
14221.80 437
14222.92 367
14224.05 436
14225.18 433
14226.30 408
14227.43 426
14228.56 439
14229.68 438
14230.81 467
14231.94 427
14233.06 440
14234.19 465
14235.32 437
14236.45 446
14237.57 439
14238.70 454
14239.83 428
14240.96 419
14242.08 411
14243.21 421
14244.34 449
14245.47 409
14246.59 436
14247.72 439
14248.85 461
14249.98 440
14251.10 413
14252.23 411
14253.36 438
14254.49 416
14255.62 393
14256.74 393
14257.87 417
14259.00 362
14260.13 444
14261.26 451
14262.38 431
14263.51 405
14264.64 483
14265.77 419
14266.90 424
14268.03 406
14269.15 410
14270.28 453
14271.41 413
14272.54 389
14273.67 419
14274.80 405
14275.93 388
14277.06 386
14278.18 384
14279.31 409
14280.44 418
14281.57 364
14282.70 423
14283.83 411
14284.96 372
14286.09 360
14287.22 373
14288.35 396
14289.48 379
14290.60 376
14291.73 391
14292.86 397
14293.99 351
14295.12 373
14296.25 384
14297.38 355
14298.51 381
14299.64 370
14300.77 356
14301.90 331
14303.03 353
14304.16 377
14305.29 355
14306.42 376
14307.55 362
14308.68 317
14309.81 354
14310.94 335
14312.07 350
14313.20 370
14314.33 371
14315.46 357
14316.59 360
14317.72 385
14318.85 418
14319.98 344
14321.11 343
14322.24 350
14323.38 348
14324.51 357
14325.64 322
14326.77 332
14327.90 390
14329.03 338
14330.16 313
14331.29 344
14332.42 333
14333.55 323
14334.68 371
14335.82 368
14336.95 347
14338.08 371
14339.21 325
14340.34 310
14341.47 349
14342.60 349
14343.73 337
14344.87 353
14346.00 320
14347.13 352
14348.26 340
14349.39 327
14350.52 315
14351.66 348
14352.79 342
14353.92 324
14355.05 347
14356.18 344
14357.32 303
14358.45 339
14359.58 352
14360.71 333
14361.84 363
14362.98 351
14364.11 346
14365.24 308
14366.37 311
14367.51 331
14368.64 313
14369.77 325
14370.90 343
14372.04 313
14373.17 325
14374.30 337
14375.43 338
14376.57 342
14377.70 305
14378.83 370
14379.97 378
14381.10 364
14382.23 342
14383.36 307
14384.50 339
14385.63 315
14386.76 320
14387.90 325
14389.03 306
14390.16 318
14391.30 316
14392.43 335
14393.56 335
14394.70 347
14395.83 338
14396.96 349
14398.10 335
14399.23 320
14400.37 294
14401.50 329
14402.63 366
14403.77 336
14404.90 310
14406.03 301
14407.17 350
14408.30 353
14409.44 308
14410.57 323
14411.70 326
14412.84 311
14413.97 355
14415.11 380
14416.24 334
14417.38 325
14418.51 341
14419.64 343
14420.78 342
14421.91 347
14423.05 345
14424.18 336
14425.32 357
14426.45 367
14427.59 380
14428.72 332
14429.86 341
14430.99 332
14432.13 334
14433.26 344
14434.40 311
14435.53 337
14436.67 345
14437.80 316
14438.94 335
14440.07 373
14441.21 365
14442.34 337
14443.48 332
14444.61 359
14445.75 359
14446.89 360
14448.02 388
14449.16 391
14450.29 339
14451.43 374
14452.56 329
14453.70 326
14454.84 334
14455.97 336
14457.11 341
14458.24 357
14459.38 327
14460.52 346
14461.65 366
14462.79 338
14463.92 376
14465.06 313
14466.20 334
14467.33 324
14468.47 372
14469.61 372
14470.74 319
14471.88 351
14473.02 341
14474.15 383
14475.29 374
14476.43 377
14477.56 357
14478.70 396
14479.84 365
14480.97 351
14482.11 386
14483.25 345
14484.38 328
14485.52 357
14486.66 375
14487.79 366
14488.93 341
14490.07 361
14491.21 353
14492.34 337
14493.48 356
14494.62 353
14495.76 321
14496.89 323
14498.03 363
14499.17 332
14500.31 368
14501.44 345
14502.58 324
14503.72 367
14504.86 354
14506.00 338
14507.13 354
14508.27 340
14509.41 355
14510.55 337
14511.69 368
14512.82 393
14513.96 382
14515.10 384
14516.24 387
14517.38 401
14518.51 373
14519.65 364
14520.79 368
14521.93 398
14523.07 367
14524.21 374
14525.35 370
14526.48 392
14527.62 355
14528.76 374
14529.90 385
14531.04 349
14532.18 348
14533.32 357
14534.46 336
14535.60 323
14536.73 337
14537.87 341
14539.01 288
14540.15 312
14541.29 356
14542.43 361
14543.57 362
14544.71 354
14545.85 307
14546.99 307
14548.13 334
14549.27 312
14550.41 348
14551.55 336
14552.69 324
14553.83 348
14554.97 322
14556.11 338
14557.25 304
14558.39 326
14559.53 348
14560.67 333
14561.81 308
14562.95 343
14564.09 314
14565.23 343
14566.37 364
14567.51 325
14568.65 313
14569.79 330
14570.93 340
14572.07 339
14573.21 371
14574.35 347
14575.49 372
14576.63 323
14577.77 327
14578.91 341
14580.05 361
14581.19 321
14582.33 337
14583.48 342
14584.62 360
14585.76 337
14586.90 350
14588.04 348
14589.18 347
14590.32 362
14591.46 371
14592.60 375
14593.75 374
14594.89 377
14596.03 369
14597.17 396
14598.31 368
14599.45 372
14600.59 376
14601.74 372
14602.88 409
14604.02 383
14605.16 368
14606.30 379
14607.44 376
14608.59 359
14609.73 395
14610.87 363
14612.01 347
14613.15 384
14614.30 410
14615.44 341
14616.58 383
14617.72 396
14618.87 421
14620.01 381
14621.15 389
14622.29 398
14623.44 389
14624.58 373
14625.72 403
14626.86 418
14628.01 393
14629.15 400
14630.29 420
14631.43 447
14632.58 420
14633.72 404
14634.86 431
14636.01 480
14637.15 460
14638.29 446
14639.44 431
14640.58 421
14641.72 425
14642.86 440
14644.01 412
14645.15 319
14646.29 379
14647.44 344
14648.58 378
14649.73 364
14650.87 357
14652.01 342
14653.16 333
14654.30 324
14655.44 303
14656.59 339
14657.73 332
14658.87 309
14660.02 309
14661.16 320
14662.31 280
14663.45 333
14664.59 331
14665.74 315
14666.88 366
14668.03 334
14669.17 353
14670.32 319
14671.46 339
14672.60 336
14673.75 313
14674.89 305
14676.04 288
14677.18 317
14678.33 316
14679.47 295
14680.62 298
14681.76 311
14682.91 350
14684.05 308
14685.20 305
14686.34 317
14687.49 320
14688.63 313
14689.78 269
14690.92 268
14692.07 272
14693.21 298
14694.36 319
14695.50 282
14696.65 273
14697.79 297
14698.94 270
14700.08 274
14701.23 254
14702.38 301
14703.52 300
14704.67 292
14705.81 275
14706.96 290
14708.10 294
14709.25 276
14710.40 296
14711.54 305
14712.69 278
14713.83 307
14714.98 278
14716.13 237
14717.27 266
14718.42 292
14719.56 306
14720.71 279
14721.86 262
14723.00 282
14724.15 276
14725.30 311
14726.44 286
14727.59 273
14728.74 316
14729.88 276
14731.03 269
14732.18 281
14733.32 259
14734.47 292
14735.62 251
14736.76 278
14737.91 269
14739.06 278
14740.20 283
14741.35 309
14742.50 331
14743.65 254
14744.79 260
14745.94 269
14747.09 274
14748.23 271
14749.38 261
14750.53 306
14751.68 307
14752.82 274
14753.97 296
14755.12 284
14756.27 307
14757.42 281
14758.56 254
14759.71 247
14760.86 276
14762.01 277
14763.15 277
14764.30 260
14765.45 282
14766.60 285
14767.75 279
14768.90 262
14770.04 288
14771.19 280
14772.34 282
14773.49 286
14774.64 291
14775.79 246
14776.93 225
14778.08 224
14779.23 272
14780.38 266
14781.53 232
14782.68 273
14783.83 256
14784.97 273
14786.12 273
14787.27 245
14788.42 274
14789.57 233
14790.72 250
14791.87 265
14793.02 224
14794.17 274
14795.32 267
14796.46 264
14797.61 268
14798.76 279
14799.91 272
14801.06 269
14802.21 259
14803.36 264
14804.51 249
14805.66 270
14806.81 245
14807.96 268
14809.11 252
14810.26 247
14811.41 247
14812.56 253
14813.71 207
14814.86 235
14816.01 242
14817.16 261
14818.31 247
14819.46 227
14820.61 246
14821.76 248
14822.91 228
14824.06 227
14825.21 260
14826.36 243
14827.51 222
14828.66 215
14829.81 252
14830.96 260
14832.11 225
14833.26 217
14834.42 247
14835.57 231
14836.72 226
14837.87 216
14839.02 236
14840.17 235
14841.32 245
14842.47 244
14843.62 241
14844.77 239
14845.92 243
14847.08 235
14848.23 200
14849.38 201
14850.53 221
14851.68 226
14852.83 222
14853.98 233
14855.14 228
14856.29 223
14857.44 215
14858.59 217
14859.74 265
14860.89 248
14862.05 192
14863.20 215
14864.35 235
14865.50 234
14866.65 226
14867.81 223
14868.96 253
14870.11 237
14871.26 242
14872.41 199
14873.57 191
14874.72 238
14875.87 225
14877.02 234
14878.18 230
14879.33 242
14880.48 232
14881.63 234
14882.79 231
14883.94 254
14885.09 260
14886.24 264
14887.40 240
14888.55 218
14889.70 216
14890.86 210
14892.01 225
14893.16 249
14894.31 209
14895.47 203
14896.62 212
14897.77 198
14898.93 242
14900.08 242
14901.23 225
14902.39 228
14903.54 240
14904.69 221
14905.85 208
14907.00 231
14908.16 220
14909.31 219
14910.46 223
14911.62 226
14912.77 207
14913.92 208
14915.08 252
14916.23 219
14917.39 196
14918.54 227
14919.69 242
14920.85 256
14922.00 222
14923.16 207
14924.31 231
14925.46 235
14926.62 214
14927.77 241
14928.93 227
14930.08 218
14931.24 214
14932.39 218
14933.55 217
14934.70 232
14935.85 226
14937.01 264
14938.16 239
14939.32 241
14940.47 263
14941.63 227
14942.78 250
14943.94 235
14945.09 225
14946.25 209
14947.40 215
14948.56 257
14949.71 275
14950.87 253
14952.03 257
14953.18 247
14954.34 246
14955.49 227
14956.65 204
14957.80 206
14958.96 240
14960.11 225
14961.27 224
14962.42 194
14963.58 220
14964.74 251
14965.89 210
14967.05 247
14968.20 244
14969.36 243
14970.52 212
14971.67 230
14972.83 208
14973.98 205
14975.14 200
14976.30 201
14977.45 236
14978.61 233
14979.77 205
14980.92 200
14982.08 213
14983.24 221
14984.39 235
14985.55 208
14986.70 194
14987.86 219
14989.02 213
14990.18 237
14991.33 251
14992.49 237
14993.65 210
14994.80 221
14995.96 261
14997.12 234
14998.27 209
14999.43 216
15000.59 218
15001.75 209
15002.90 214
15004.06 216
15005.22 223
15006.37 219
15007.53 221
15008.69 240
15009.85 202
15011.00 214
15012.16 214
15013.32 213
15014.48 191
15015.64 192
15016.79 220
15017.95 210
15019.11 225
15020.27 210
15021.43 183
15022.58 230
15023.74 192
15024.90 188
15026.06 233
15027.22 249
15028.37 250
15029.53 241
15030.69 242
15031.85 243
15033.01 233
15034.17 216
15035.32 207
15036.48 210
15037.64 195
15038.80 211
15039.96 208
15041.12 234
15042.28 179
15043.44 224
15044.59 209
15045.75 194
15046.91 200
15048.07 201
15049.23 202
15050.39 222
15051.55 198
15052.71 224
15053.87 213
15055.03 194
15056.19 229
15057.35 256
15058.50 215
15059.66 213
15060.82 213
15061.98 213
15063.14 202
15064.30 229
15065.46 231
15066.62 235
15067.78 232
15068.94 204
15070.10 201
15071.26 192
15072.42 219
15073.58 220
15074.74 230
15075.90 230
15077.06 199
15078.22 210
15079.38 227
15080.54 232
15081.70 209
15082.86 233
15084.02 231
15085.18 219
15086.34 205
15087.50 192
15088.67 183
15089.83 211
15090.99 196
15092.15 213
15093.31 222
15094.47 246
15095.63 246
15096.79 255
15097.95 220
15099.11 202
15100.27 208
15101.43 202
15102.60 193
15103.76 228
15104.92 208
15106.08 217
15107.24 250
15108.40 234
15109.56 231
15110.72 198
15111.89 225
15113.05 220
15114.21 204
15115.37 220
15116.53 206
15117.69 210
15118.86 200
15120.02 230
15121.18 198
15122.34 202
15123.50 222
15124.67 216
15125.83 245
15126.99 224
15128.15 218
15129.31 226
15130.48 192
15131.64 224
15132.80 223
15133.96 215
15135.13 220
15136.29 244
15137.45 209
15138.61 194
15139.78 179
15140.94 216
15142.10 201
15143.26 206
15144.43 218
15145.59 234
15146.75 196
15147.91 183
15149.08 223
15150.24 235
15151.40 228
15152.57 260
15153.73 272
15154.89 245
15156.06 234
15157.22 260
15158.38 220
15159.55 191
15160.71 211
15161.87 201
15163.04 226
15164.20 201
15165.36 223
15166.53 199
15167.69 210
15168.85 214
15170.02 238
15171.18 277
15172.35 221
15173.51 231
15174.67 247
15175.84 233
15177.00 245
15178.17 240
15179.33 230
15180.49 254
15181.66 256
15182.82 225
15183.99 243
15185.15 252
15186.31 282
15187.48 259
15188.64 247
15189.81 278
15190.97 230
15192.14 226
15193.30 241
15194.47 221
15195.63 267
15196.80 240
15197.96 259
15199.13 261
15200.29 251
15201.46 294
15202.62 265
15203.79 261
15204.95 267
15206.12 249
15207.28 232
15208.45 233
15209.61 199
15210.78 228
15211.94 252
15213.11 296
15214.27 268
15215.44 278
15216.60 282
15217.77 259
15218.93 231
15220.10 209
15221.27 214
15222.43 239
15223.60 297
15224.76 264
15225.93 290
15227.10 300
15228.26 273
15229.43 277
15230.59 276
15231.76 283
15232.93 300
15234.09 307
15235.26 307
15236.42 292
15237.59 258
15238.76 276
15239.92 319
15241.09 307
15242.26 275
15243.42 276
15244.59 274
15245.76 229
15246.92 244
15248.09 265
15249.26 239
15250.42 244
15251.59 245
15252.76 238
15253.92 232
15255.09 257
15256.26 252
15257.43 254
15258.59 243
15259.76 239
15260.93 239
15262.09 219
15263.26 229
15264.43 255
15265.60 224
15266.76 228
15267.93 260
15269.10 248
15270.27 242
15271.43 222
15272.60 199
15273.77 258
15274.94 237
15276.10 215
15277.27 233
15278.44 218
15279.61 221
15280.78 194
15281.94 217
15283.11 233
15284.28 245
15285.45 267
15286.62 240
15287.79 204
15288.95 234
15290.12 226
15291.29 206
15292.46 240
15293.63 240
15294.80 228
15295.96 211
15297.13 218
15298.30 217
15299.47 223
15300.64 212
15301.81 225
15302.98 209
15304.15 217
15305.31 210
15306.48 231
15307.65 208
15308.82 221
15309.99 239
15311.16 228
15312.33 248
15313.50 199
15314.67 199
15315.84 222
15317.01 252
15318.18 232
15319.34 238
15320.51 232
15321.68 251
15322.85 229
15324.02 246
15325.19 228
15326.36 260
15327.53 234
15328.70 205
15329.87 227
15331.04 215
15332.21 216
15333.38 230
15334.55 231
15335.72 219
15336.89 235
15338.06 208
15339.23 224
15340.40 181
15341.57 226
15342.74 239
15343.91 275
15345.08 238
15346.26 212
15347.43 234
15348.60 249
15349.77 279
15350.94 225
15352.11 238
15353.28 208
15354.45 217
15355.62 232
15356.79 250
15357.96 251
15359.13 252
15360.30 231
15361.48 241
15362.65 267
15363.82 254
15364.99 256
15366.16 249
15367.33 258
15368.50 252
15369.67 284
15370.85 261
15372.02 234
15373.19 203
15374.36 238
15375.53 263
15376.70 225
15377.88 227
15379.05 236
15380.22 243
15381.39 236
15382.56 229
15383.73 223
15384.91 196
15386.08 223
15387.25 227
15388.42 224
15389.59 218
15390.77 201
15391.94 237
15393.11 247
15394.28 254
15395.46 283
15396.63 228
15397.80 218
15398.97 235
15400.15 243
15401.32 247
15402.49 239
15403.66 210
15404.84 227
15406.01 256
15407.18 224
15408.36 230
15409.53 243
15410.70 210
15411.87 216
15413.05 224
15414.22 221
15415.39 214
15416.57 232
15417.74 249
15418.91 227
15420.09 207
15421.26 199
15422.43 210
15423.61 224
15424.78 224
15425.95 225
15427.13 229
15428.30 246
15429.47 198
15430.65 208
15431.82 210
15433.00 231
15434.17 242
15435.34 245
15436.52 237
15437.69 220
15438.87 227
15440.04 220
15441.21 251
15442.39 208
15443.56 228
15444.74 229
15445.91 186
15447.09 204
15448.26 252
15449.43 230
15450.61 217
15451.78 204
15452.96 227
15454.13 185
15455.31 238
15456.48 259
15457.66 233
15458.83 215
15460.01 214
15461.18 231
15462.36 242
15463.53 214
15464.71 223
15465.88 210
15467.06 231
15468.23 220
15469.41 224
15470.58 230
15471.76 285
15472.93 242
15474.11 254
15475.28 257
15476.46 257
15477.63 244
15478.81 234
15479.99 236
15481.16 221
15482.34 194
15483.51 242
15484.69 226
15485.86 215
15487.04 246
15488.22 216
15489.39 218
15490.57 203
15491.74 206
15492.92 267
15494.10 256
15495.27 266
15496.45 254
15497.62 216
15498.80 241
15499.98 239
15501.15 247
15502.33 286
15503.51 242
15504.68 231
15505.86 217
15507.04 250
15508.21 246
15509.39 217
15510.57 238
15511.74 257
15512.92 221
15514.10 237
15515.27 277
15516.45 254
15517.63 239
15518.81 219
15519.98 203
15521.16 225
15522.34 223
15523.51 250
15524.69 239
15525.87 236
15527.05 267
15528.22 256
15529.40 269
15530.58 252
15531.76 212
15532.93 240
15534.11 245
15535.29 226
15536.47 249
15537.64 257
15538.82 246
15540.00 276
15541.18 263
15542.36 248
15543.53 232
15544.71 274
15545.89 280
15547.07 251
15548.25 268
15549.43 245
15550.60 274
15551.78 236
15552.96 263
15554.14 248
15555.32 236
15556.50 260
15557.67 293
15558.85 282
15560.03 265
15561.21 244
15562.39 283
15563.57 267
15564.75 275
15565.93 277
15567.10 282
15568.28 293
15569.46 295
15570.64 268
15571.82 294
15573.00 288
15574.18 284
15575.36 283
15576.54 294
15577.72 282
15578.90 300
15580.08 292
15581.26 288
15582.43 290
15583.61 299
15584.79 290
15585.97 303
15587.15 308
15588.33 287
15589.51 284
15590.69 281
15591.87 276
15593.05 273
15594.23 279
15595.41 313
15596.59 299
15597.77 292
15598.95 306
15600.13 360
15601.31 360
15602.49 343
15603.67 348
15604.85 367
15606.03 327
15607.21 341
15608.40 361
15609.58 344
15610.76 326
15611.94 339
15613.12 343
15614.30 326
15615.48 333
15616.66 337
15617.84 349
15619.02 320
15620.20 329
15621.38 329
15622.56 347
15623.75 351
15624.93 338
15626.11 394
15627.29 334
15628.47 327
15629.65 348
15630.83 397
15632.01 378
15633.20 334
15634.38 384
15635.56 412
15636.74 361
15637.92 400
15639.10 417
15640.29 393
15641.47 395
15642.65 357
15643.83 397
15645.01 422
15646.19 409
15647.38 403
15648.56 415
15649.74 419
15650.92 448
15652.10 384
15653.29 390
15654.47 423
15655.65 401
15656.83 418
15658.02 401
15659.20 397
15660.38 406
15661.56 379
15662.75 421
15663.93 428
15665.11 371
15666.29 411
15667.48 424
15668.66 375
15669.84 362
15671.03 343
15672.21 344
15673.39 373
15674.57 424
15675.76 388
15676.94 365
15678.12 379
15679.31 389
15680.49 424
15681.67 394
15682.86 393
15684.04 339
15685.22 370
15686.41 362
15687.59 382
15688.77 428
15689.96 406
15691.14 424
15692.32 391
15693.51 370
15694.69 375
15695.88 406
15697.06 395
15698.24 377
15699.43 426
15700.61 459
15701.80 437
15702.98 457
15704.16 427
15705.35 429
15706.53 431
15707.72 442
15708.90 467
15710.09 488
15711.27 465
15712.45 503
15713.64 480
15714.82 458
15716.01 487
15717.19 430
15718.38 441
15719.56 490
15720.75 475
15721.93 458
15723.12 427
15724.30 413
15725.49 478
15726.67 478
15727.86 431
15729.04 463
15730.23 413
15731.41 467
15732.60 449
15733.78 430
15734.97 448
15736.15 444
15737.34 455
15738.52 479
15739.71 458
15740.89 463
15742.08 468
15743.27 501
15744.45 480
15745.64 482
15746.82 547
15748.01 513
15749.19 505
15750.38 489
15751.57 498
15752.75 523
15753.94 539
15755.12 502
15756.31 498
15757.50 520
15758.68 496
15759.87 486
15761.05 478
15762.24 488
15763.43 458
15764.61 479
15765.80 429
15766.99 467
15768.17 467
15769.36 448
15770.55 446
15771.73 408
15772.92 456
15774.11 453
15775.29 452
15776.48 438
15777.67 450
15778.85 461
15780.04 428
15781.23 440
15782.42 436
15783.60 421
15784.79 436
15785.98 430
15787.16 421
15788.35 358
15789.54 384
15790.73 370
15791.91 382
15793.10 425
15794.29 409
15795.48 393
15796.66 428
15797.85 369
15799.04 353
15800.23 358
15801.41 351
15802.60 349
15803.79 368
15804.98 358
15806.17 360
15807.35 334
15808.54 371
15809.73 356
15810.92 362
15812.11 344
15813.30 364
15814.48 365
15815.67 325
15816.86 347
15818.05 339
15819.24 359
15820.43 321
15821.61 346
15822.80 339
15823.99 355
15825.18 340
15826.37 343
15827.56 362
15828.75 353
15829.94 364
15831.12 312
15832.31 291
15833.50 314
15834.69 352
15835.88 355
15837.07 333
15838.26 321
15839.45 367
15840.64 331
15841.83 326
15843.02 306
15844.21 364
15845.39 325
15846.58 334
15847.77 301
15848.96 310
15850.15 328
15851.34 312
15852.53 328
15853.72 341
15854.91 363
15856.10 309
15857.29 353
15858.48 328
15859.67 349
15860.86 359
15862.05 375
15863.24 347
15864.43 341
15865.62 367
15866.81 348
15868.00 339
15869.19 361
15870.38 367
15871.57 339
15872.76 281
15873.96 315
15875.15 326
15876.34 345
15877.53 352
15878.72 318
15879.91 342
15881.10 327
15882.29 317
15883.48 333
15884.67 360
15885.86 295
15887.05 342
15888.25 362
15889.44 347
15890.63 327
15891.82 303
15893.01 332
15894.20 305
15895.39 311
15896.58 344
15897.78 350
15898.97 314
15900.16 368
15901.35 381
15902.54 392
15903.73 352
15904.92 347
15906.12 325
15907.31 367
15908.50 365
15909.69 366
15910.88 391
15912.08 347
15913.27 322
15914.46 347
15915.65 369
15916.84 362
15918.04 367
15919.23 385
15920.42 378
15921.61 344
15922.81 310
15924.00 325
15925.19 343
15926.38 334
15927.58 338
15928.77 356
15929.96 359
15931.15 368
15932.35 352
15933.54 323
15934.73 324
15935.92 317
15937.12 352
15938.31 314
15939.50 302
15940.70 300
15941.89 299
15943.08 313
15944.28 301
15945.47 293
15946.66 330
15947.86 304
15949.05 273
15950.24 258
15951.44 255
15952.63 271
15953.82 229
15955.02 231
15956.21 256
15957.40 264
15958.60 253
15959.79 267
15960.99 237
15962.18 305
15963.37 259
15964.57 251
15965.76 266
15966.96 273
15968.15 257
15969.34 263
15970.54 263
15971.73 216
15972.93 210
15974.12 218
15975.31 247
15976.51 266
15977.70 266
15978.90 258
15980.09 248
15981.29 269
15982.48 224
15983.68 261
15984.87 238
15986.07 236
15987.26 225
15988.46 237
15989.65 235
15990.85 251
15992.04 255
15993.24 288
15994.43 225
15995.63 241
15996.82 250
15998.02 248
15999.21 217
16000.41 218
16001.60 252
16002.80 243
16003.99 234
16005.19 228
16006.38 249
16007.58 242
16008.77 223
16009.97 256
16011.17 257
16012.36 229
16013.56 219
16014.75 238
16015.95 234
16017.14 224
16018.34 213
16019.54 236
16020.73 232
16021.93 225
16023.13 222
16024.32 237
16025.52 217
16026.71 231
16027.91 223
16029.11 205
16030.30 223
16031.50 234
16032.70 207
16033.89 213
16035.09 211
16036.29 227
16037.48 217
16038.68 279
16039.88 253
16041.07 213
16042.27 214
16043.47 234
16044.66 214
16045.86 227
16047.06 237
16048.25 215
16049.45 217
16050.65 219
16051.85 214
16053.04 222
16054.24 219
16055.44 219
16056.64 227
16057.83 235
16059.03 216
16060.23 211
16061.43 201
16062.62 186
16063.82 206
16065.02 240
16066.22 216
16067.41 229
16068.61 196
16069.81 198
16071.01 191
16072.21 195
16073.40 212
16074.60 273
16075.80 193
16077.00 218
16078.20 200
16079.39 193
16080.59 218
16081.79 201
16082.99 208
16084.19 208
16085.39 187
16086.58 219
16087.78 213
16088.98 211
16090.18 207
16091.38 191
16092.58 193
16093.78 202
16094.98 184
16096.17 207
16097.37 175
16098.57 196
16099.77 185
16100.97 184
16102.17 200
16103.37 222
16104.57 184
16105.77 191
16106.97 206
16108.17 206
16109.36 208
16110.56 178
16111.76 178
16112.96 211
16114.16 195
16115.36 189
16116.56 230
16117.76 203
16118.96 193
16120.16 189
16121.36 211
16122.56 196
16123.76 181
16124.96 184
16126.16 231
16127.36 226
16128.56 224
16129.76 245
16130.96 207
16132.16 231
16133.36 209
16134.56 202
16135.76 208
16136.96 187
16138.16 213
16139.36 200
16140.56 208
16141.76 200
16142.97 197
16144.17 190
16145.37 199
16146.57 212
16147.77 193
16148.97 199
16150.17 187
16151.37 171
16152.57 207
16153.77 178
16154.97 180
16156.18 204
16157.38 200
16158.58 217
16159.78 196
16160.98 208
16162.18 230
16163.38 216
16164.58 205
16165.79 199
16166.99 206
16168.19 209
16169.39 187
16170.59 162
16171.79 207
16173.00 194
16174.20 216
16175.40 198
16176.60 191
16177.80 207
16179.01 189
16180.21 212
16181.41 210
16182.61 187
16183.81 191
16185.02 179
16186.22 201
16187.42 185
16188.62 185
16189.82 168
16191.03 190
16192.23 211
16193.43 182
16194.63 190
16195.84 188
16197.04 195
16198.24 175
16199.45 190
16200.65 198
16201.85 199
16203.05 224
16204.26 186
16205.46 183
16206.66 191
16207.87 193
16209.07 199
16210.27 232
16211.48 207
16212.68 194
16213.88 227
16215.08 202
16216.29 217
16217.49 187
16218.70 208
16219.90 247
16221.10 251
16222.31 216
16223.51 227
16224.71 212
16225.92 221
16227.12 217
16228.32 213
16229.53 226
16230.73 214
16231.94 223
16233.14 198
16234.34 226
16235.55 203
16236.75 186
16237.96 226
16239.16 234
16240.36 247
16241.57 209
16242.77 214
16243.98 231
16245.18 206
16246.39 234
16247.59 227
16248.80 241
16250.00 223
16251.21 223
16252.41 213
16253.61 198
16254.82 215
16256.02 225
16257.23 256
16258.43 252
16259.64 244
16260.84 239
16262.05 219
16263.25 205
16264.46 261
16265.66 258
16266.87 267
16268.08 250
16269.28 232
16270.49 240
16271.69 247
16272.90 243
16274.10 252
16275.31 240
16276.51 255
16277.72 240
16278.92 234
16280.13 210
16281.34 201
16282.54 230
16283.75 218
16284.95 218
16286.16 210
16287.37 223
16288.57 242
16289.78 232
16290.98 243
16292.19 290
16293.40 264
16294.60 243
16295.81 222
16297.02 228
16298.22 253
16299.43 300
16300.63 222
16301.84 242
16303.05 244
16304.25 218
16305.46 227
16306.67 220
16307.87 254
16309.08 272
16310.29 240
16311.50 239
16312.70 256
16313.91 256
16315.12 233
16316.32 225
16317.53 235
16318.74 231
16319.94 255
16321.15 263
16322.36 233
16323.57 249
16324.77 265
16325.98 242
16327.19 262
16328.40 244
16329.60 232
16330.81 258
16332.02 217
16333.23 196
16334.43 210
16335.64 225
16336.85 226
16338.06 236
16339.27 249
16340.47 241
16341.68 209
16342.89 216
16344.10 204
16345.31 199
16346.51 212
16347.72 223
16348.93 230
16350.14 177
16351.35 187
16352.56 200
16353.77 180
16354.97 207
16356.18 224
16357.39 196
16358.60 182
16359.81 200
16361.02 203
16362.23 198
16363.43 184
16364.64 192
16365.85 193
16367.06 218
16368.27 183
16369.48 178
16370.69 185
16371.90 193
16373.11 200
16374.32 183
16375.53 181
16376.73 172
16377.94 183
16379.15 194
16380.36 211
16381.57 207
16382.78 218
16383.99 165
16385.20 169
16386.41 206
16387.62 206
16388.83 183
16390.04 174
16391.25 169
16392.46 178
16393.67 196
16394.88 172
16396.09 188
16397.30 210
16398.51 233
16399.72 205
16400.93 198
16402.14 203
16403.35 174
16404.56 161
16405.77 185
16406.98 198
16408.19 179
16409.40 175
16410.61 223
16411.82 195
16413.04 214
16414.25 196
16415.46 192
16416.67 201
16417.88 159
16419.09 196
16420.30 203
16421.51 208
16422.72 167
16423.93 215
16425.14 220
16426.36 186
16427.57 214
16428.78 221
16429.99 183
16431.20 184
16432.41 168
16433.62 205
16434.83 202
16436.05 196
16437.26 170
16438.47 163
16439.68 202
16440.89 191
16442.10 188
16443.32 183
16444.53 193
16445.74 186
16446.95 161
16448.16 174
16449.38 183
16450.59 200
16451.80 210
16453.01 195
16454.22 185
16455.44 189
16456.65 207
16457.86 177
16459.07 179
16460.29 169
16461.50 163
16462.71 170
16463.92 166
16465.14 205
16466.35 176
16467.56 175
16468.77 180
16469.99 212
16471.20 185
16472.41 159
16473.63 194
16474.84 210
16476.05 202
16477.26 199
16478.48 189
16479.69 152
16480.90 193
16482.12 186
16483.33 205
16484.54 181
16485.76 194
16486.97 197
16488.18 171
16489.40 195
16490.61 195
16491.82 158
16493.04 171
16494.25 194
16495.47 176
16496.68 158
16497.89 183
16499.11 195
16500.32 177
16501.53 189
16502.75 188
16503.96 185
16505.18 157
16506.39 167
16507.61 137
16508.82 141
16510.03 171
16511.25 198
16512.46 175
16513.68 178
16514.89 167
16516.11 176
16517.32 143
16518.53 167
16519.75 182
16520.96 219
16522.18 190
16523.39 186
16524.61 134
16525.82 142
16527.04 191
16528.25 145
16529.47 184
16530.68 186
16531.90 202
16533.11 184
16534.33 166
16535.54 189
16536.76 181
16537.97 194
16539.19 183
16540.40 184
16541.62 172
16542.84 194
16544.05 197
16545.27 191
16546.48 190
16547.70 185
16548.91 196
16550.13 199
16551.35 160
16552.56 161
16553.78 168
16554.99 202
16556.21 198
16557.42 193
16558.64 185
16559.86 175
16561.07 175
16562.29 169
16563.51 173
16564.72 172
16565.94 186
16567.15 219
16568.37 219
16569.59 211
16570.80 176
16572.02 195
16573.24 190
16574.45 201
16575.67 200
16576.89 223
16578.10 214
16579.32 207
16580.54 164
16581.75 186
16582.97 189
16584.19 190
16585.41 188
16586.62 161
16587.84 175
16589.06 187
16590.27 174
16591.49 170
16592.71 167
16593.93 209
16595.14 222
16596.36 176
16597.58 190
16598.80 193
16600.01 185
16601.23 189
16602.45 173
16603.67 176
16604.88 171
16606.10 180
16607.32 186
16608.54 196
16609.76 203
16610.97 223
16612.19 183
16613.41 170
16614.63 163
16615.85 160
16617.06 185
16618.28 187
16619.50 166
16620.72 194
16621.94 197
16623.16 180
16624.37 201
16625.59 176
16626.81 160
16628.03 174
16629.25 164
16630.47 150
16631.69 160
16632.90 180
16634.12 182
16635.34 169
16636.56 172
16637.78 175
16639.00 175
16640.22 190
16641.44 184
16642.66 159
16643.88 189
16645.09 169
16646.31 169
16647.53 165
16648.75 162
16649.97 150
16651.19 172
16652.41 180
16653.63 157
16654.85 163
16656.07 165
16657.29 158
16658.51 148
16659.73 173
16660.95 180
16662.17 163
16663.39 179
16664.61 169
16665.83 149
16667.05 167
16668.27 185
16669.49 187
16670.71 164
16671.93 179
16673.15 170
16674.37 132
16675.59 149
16676.81 197
16678.03 198
16679.25 181
16680.47 164
16681.69 175
16682.91 170
16684.13 198
16685.35 177
16686.58 194
16687.80 169
16689.02 177
16690.24 188
16691.46 205
16692.68 166
16693.90 181
16695.12 194
16696.34 164
16697.56 152
16698.79 154
16700.01 168
16701.23 160
16702.45 168
16703.67 145
16704.89 175
16706.11 178
16707.34 146
16708.56 147
16709.78 153
16711.00 180
16712.22 167
16713.44 147
16714.67 136
16715.89 146
16717.11 166
16718.33 175
16719.55 164
16720.78 163
16722.00 155
16723.22 167
16724.44 160
16725.66 168
16726.89 169
16728.11 180
16729.33 186
16730.55 170
16731.78 183
16733.00 183
16734.22 154
16735.44 137
16736.67 148
16737.89 162
16739.11 148
16740.33 140
16741.56 147
16742.78 165
16744.00 197
16745.22 202
16746.45 161
16747.67 142
16748.89 152
16750.12 171
16751.34 153
16752.56 169
16753.79 157
16755.01 163
16756.23 168
16757.46 151
16758.68 166
16759.90 164
16761.13 149
16762.35 158
16763.57 158
16764.80 153
16766.02 157
16767.24 163
16768.47 154
16769.69 146
16770.92 172
16772.14 171
16773.36 180
16774.59 157
16775.81 162
16777.04 138
16778.26 162
16779.48 164
16780.71 158
16781.93 162
16783.16 167
16784.38 157
16785.61 160
16786.83 154
16788.05 175
16789.28 160
16790.50 163
16791.73 162
16792.95 158
16794.18 184
16795.40 172
16796.63 168
16797.85 145
16799.08 164
16800.30 182
16801.53 186
16802.75 166
16803.98 178
16805.20 175
16806.43 171
16807.65 163
16808.88 164
16810.10 159
16811.33 161
16812.55 162
16813.78 170
16815.00 171
16816.23 149
16817.46 175
16818.68 146
16819.91 148
16821.13 178
16822.36 162
16823.58 200
16824.81 153
16826.04 153
16827.26 176
16828.49 166
16829.71 163
16830.94 199
16832.17 189
16833.39 173
16834.62 169
16835.84 159
16837.07 172
16838.30 178
16839.52 173
16840.75 184
16841.98 172
16843.20 170
16844.43 179
16845.66 173
16846.88 179
16848.11 193
16849.34 189
16850.56 191
16851.79 162
16853.02 160
16854.24 173
16855.47 192
16856.70 182
16857.92 190
16859.15 193
16860.38 167
16861.61 203
16862.83 221
16864.06 216
16865.29 210
16866.52 200
16867.74 204
16868.97 235
16870.20 240
16871.42 218
16872.65 198
16873.88 200
16875.11 224
16876.34 189
16877.56 217
16878.79 234
16880.02 206
16881.25 208
16882.47 209
16883.70 217
16884.93 219
16886.16 219
16887.39 255
16888.62 248
16889.84 225
16891.07 205
16892.30 209
16893.53 221
16894.76 213
16895.98 190
16897.21 176
16898.44 178
16899.67 203
16900.90 201
16902.13 194
16903.36 194
16904.59 189
16905.81 181
16907.04 195
16908.27 200
16909.50 190
16910.73 179
16911.96 180
16913.19 176
16914.42 180
16915.65 195
16916.88 217
16918.10 177
16919.33 159
16920.56 155
16921.79 167
16923.02 188
16924.25 199
16925.48 189
16926.71 158
16927.94 188
16929.17 161
16930.40 170
16931.63 194
16932.86 183
16934.09 198
16935.32 171
16936.55 167
16937.78 189
16939.01 197
16940.24 191
16941.47 184
16942.70 176
16943.93 175
16945.16 188
16946.39 195
16947.62 210
16948.85 163
16950.08 167
16951.31 148
16952.54 157
16953.77 153
16955.00 181
16956.23 174
16957.46 182
16958.69 165
16959.93 155
16961.16 165
16962.39 173
16963.62 159
16964.85 178
16966.08 161
16967.31 171
16968.54 172
16969.77 155
16971.00 150
16972.24 146
16973.47 166
16974.70 164
16975.93 171
16977.16 169
16978.39 174
16979.62 176
16980.85 183
16982.09 142
16983.32 182
16984.55 166
16985.78 177
16987.01 174
16988.24 164
16989.48 172
16990.71 204
16991.94 161
16993.17 139
16994.40 154
16995.64 154
16996.87 176
16998.10 184
16999.33 165
17000.57 174
17001.80 162
17003.03 169
17004.26 184
17005.49 148
17006.73 150
17007.96 156
17009.19 173
17010.42 149
17011.66 121
17012.89 157
17014.12 188
17015.36 167
17016.59 164
17017.82 176
17019.05 175
17020.29 186
17021.52 182
17022.75 170
17023.99 163
17025.22 150
17026.45 170
17027.69 155
17028.92 144
17030.15 137
17031.39 145
17032.62 156
17033.85 134
17035.09 130
17036.32 174
17037.55 162
17038.79 130
17040.02 153
17041.25 153
17042.49 162
17043.72 177
17044.96 167
17046.19 147
17047.42 136
17048.66 163
17049.89 129
17051.13 124
17052.36 150
17053.59 136
17054.83 155
17056.06 170
17057.30 167
17058.53 173
17059.77 143
17061.00 134
17062.23 157
17063.47 152
17064.70 159
17065.94 155
17067.17 180
17068.41 154
17069.64 163
17070.88 173
17072.11 161
17073.35 152
17074.58 153
17075.82 132
17077.05 156
17078.29 147
17079.52 154
17080.76 136
17081.99 147
17083.23 152
17084.46 148
17085.70 129
17086.93 141
17088.17 130
17089.40 141
17090.64 140
17091.88 155
17093.11 138
17094.35 130
17095.58 128
17096.82 151
17098.05 143
17099.29 127
17100.53 125
17101.76 164
17103.00 185
17104.23 167
17105.47 159
17106.71 134
17107.94 163
17109.18 154
17110.41 129
17111.65 111
17112.89 113
17114.12 158
17115.36 182
17116.60 150
17117.83 163
17119.07 165
17120.31 173
17121.54 133
17122.78 118
17124.02 131
17125.25 168
17126.49 141
17127.73 112
17128.96 140
17130.20 142
17131.44 149
17132.67 134
17133.91 124
17135.15 120
17136.39 145
17137.62 128
17138.86 136
17140.10 162
17141.33 160
17142.57 152
17143.81 148
17145.05 150
17146.28 142
17147.52 129
17148.76 130
17150.00 134
17151.24 134
17152.47 143
17153.71 109
17154.95 111
17156.19 165
17157.42 137
17158.66 107
17159.90 125
17161.14 141
17162.38 132
17163.61 142
17164.85 126
17166.09 119
17167.33 112
17168.57 168
17169.81 158
17171.04 135
17172.28 136
17173.52 124
17174.76 126
17176.00 141
17177.24 139
17178.48 151
17179.72 163
17180.95 136
17182.19 118
17183.43 157
17184.67 131
17185.91 137
17187.15 122
17188.39 139
17189.63 145
17190.87 152
17192.10 139
17193.34 126
17194.58 118
17195.82 126
17197.06 154
17198.30 132
17199.54 121
17200.78 133
17202.02 137
17203.26 150
17204.50 138
17205.74 130
17206.98 128
17208.22 119
17209.46 114
17210.70 146
17211.94 130
17213.18 149
17214.42 127
17215.66 142
17216.90 127
17218.14 125
17219.38 132
17220.62 133
17221.86 127
17223.10 132
17224.34 132
17225.58 139
17226.82 122
17228.06 152
17229.30 127
17230.54 125
17231.78 118
17233.02 114
17234.26 148
17235.50 133
17236.75 129
17237.99 131
17239.23 134
17240.47 140
17241.71 149
17242.95 122
17244.19 120
17245.43 134
17246.67 141
17247.92 135
17249.16 127
17250.40 121
17251.64 123
17252.88 120
17254.12 122
17255.36 135
17256.60 152
17257.85 162
17259.09 141
17260.33 135
17261.57 142
17262.81 134
17264.05 115
17265.30 128
17266.54 117
17267.78 123
17269.02 139
17270.26 146
17271.51 143
17272.75 123
17273.99 137
17275.23 125
17276.48 125
17277.72 103
17278.96 140
17280.20 150
17281.44 123
17282.69 122
17283.93 110
17285.17 143
17286.41 135
17287.66 132
17288.90 151
17290.14 148
17291.39 132
17292.63 127
17293.87 136
17295.11 121
17296.36 113
17297.60 119
17298.84 114
17300.09 114
17301.33 121
17302.57 128
17303.82 99
17305.06 109
17306.30 115
17307.55 134
17308.79 131
17310.03 126
17311.28 132
17312.52 130
17313.76 145
17315.01 126
17316.25 155
17317.49 146
17318.74 132
17319.98 118
17321.23 111
17322.47 147
17323.71 158
17324.96 129
17326.20 129
17327.45 126
17328.69 142
17329.93 139
17331.18 139
17332.42 140
17333.67 137
17334.91 146
17336.16 145
17337.40 139
17338.64 138
17339.89 121
17341.13 144
17342.38 110
17343.62 117
17344.87 141
17346.11 135
17347.36 147
17348.60 148
17349.85 137
17351.09 115
17352.34 120
17353.58 115
17354.83 120
17356.07 107
17357.32 124
17358.56 142
17359.81 137
17361.05 104
17362.30 109
17363.54 114
17364.79 125
17366.03 119
17367.28 122
17368.53 102
17369.77 118
17371.02 124
17372.26 134
17373.51 138
17374.75 122
17376.00 163
17377.25 140
17378.49 120
17379.74 144
17380.98 136
17382.23 135
17383.48 124
17384.72 122
17385.97 119
17387.21 112
17388.46 153
17389.71 127
17390.95 144
17392.20 146
17393.45 121
17394.69 113
17395.94 116
17397.19 132
17398.43 126
17399.68 109
17400.93 96
17402.17 135
17403.42 125
17404.67 138
17405.91 157
17407.16 126
17408.41 103
17409.65 127
17410.90 152
17412.15 145
17413.40 139
17414.64 126
17415.89 128
17417.14 121
17418.39 141
17419.63 126
17420.88 128
17422.13 145
17423.38 140
17424.62 145
17425.87 132
17427.12 108
17428.37 133
17429.61 128
17430.86 124
17432.11 134
17433.36 132
17434.60 149
17435.85 116
17437.10 109
17438.35 151
17439.60 134
17440.85 120
17442.09 145
17443.34 148
17444.59 126
17445.84 130
17447.09 125
17448.34 133
17449.58 133
17450.83 135
17452.08 144
17453.33 133
17454.58 138
17455.83 123
17457.08 129
17458.32 156
17459.57 116
17460.82 153
17462.07 112
17463.32 119
17464.57 131
17465.82 122
17467.07 136
17468.32 117
17469.57 110
17470.81 141
17472.06 129
17473.31 126
17474.56 145
17475.81 140
17477.06 135
17478.31 113
17479.56 130
17480.81 156
17482.06 127
17483.31 124
17484.56 122
17485.81 116
17487.06 139
17488.31 138
17489.56 108
17490.81 111
17492.06 124
17493.31 120
17494.56 143
17495.81 124
17497.06 134
17498.31 145
17499.56 147
17500.81 129
17502.06 130
17503.31 108
17504.56 120
17505.81 140
17507.06 123
17508.31 140
17509.56 128
17510.81 136
17512.06 150
17513.32 142
17514.57 138
17515.82 136
17517.07 135
17518.32 116
17519.57 123
17520.82 148
17522.07 137
17523.32 142
17524.57 120
17525.83 106
17527.08 131
17528.33 148
17529.58 140
17530.83 116
17532.08 130
17533.33 125
17534.59 139
17535.84 142
17537.09 118
17538.34 116
17539.59 150
17540.84 121
17542.10 117
17543.35 122
17544.60 123
17545.85 112
17547.10 112
17548.36 133
17549.61 149
17550.86 129
17552.11 140
17553.36 134
17554.62 138
17555.87 127
17557.12 141
17558.37 126
17559.63 106
17560.88 118
17562.13 111
17563.38 111
17564.64 123
17565.89 138
17567.14 132
17568.39 131
17569.65 94
17570.90 142
17572.15 140
17573.41 120
17574.66 135
17575.91 112
17577.16 109
17578.42 115
17579.67 132
17580.92 158
17582.18 137
17583.43 129
17584.68 138
17585.94 132
17587.19 124
17588.44 120
17589.70 135
17590.95 115
17592.20 132
17593.46 135
17594.71 151
17595.97 167
17597.22 150
17598.47 153
17599.73 109
17600.98 110
17602.23 109
17603.49 129
17604.74 136
17606.00 129
17607.25 142
17608.51 115
17609.76 119
17611.01 120
17612.27 127
17613.52 151
17614.78 143
17616.03 136
17617.29 134
17618.54 113
17619.79 118
17621.05 127
17622.30 122
17623.56 124
17624.81 118
17626.07 115
17627.32 136
17628.58 131
17629.83 125
17631.09 119
17632.34 112
17633.60 149
17634.85 118
17636.11 122
17637.36 131
17638.62 148
17639.87 117
17641.13 114
17642.39 129
17643.64 117
17644.90 103
17646.15 113
17647.41 119
17648.66 126
17649.92 108
17651.17 130
17652.43 116
17653.69 122
17654.94 106
17656.20 104
17657.45 155
17658.71 156
17659.97 115
17661.22 113
17662.48 128
17663.73 118
17664.99 135
17666.25 119
17667.50 89
17668.76 120
17670.02 111
17671.27 130
17672.53 117
17673.78 120
17675.04 114
17676.30 105
17677.55 133
17678.81 117
17680.07 110
17681.32 111
17682.58 121
17683.84 113
17685.10 117
17686.35 120
17687.61 132
17688.87 166
17690.12 128
17691.38 126
17692.64 112
17693.89 116
17695.15 121
17696.41 98
17697.67 104
17698.92 129
17700.18 115
17701.44 122
17702.70 114
17703.95 107
17705.21 105
17706.47 144
17707.73 147
17708.98 131
17710.24 139
17711.50 146
17712.76 160
17714.02 135
17715.27 126
17716.53 138
17717.79 138
17719.05 120
17720.31 104
17721.57 126
17722.82 124
17724.08 119
17725.34 121
17726.60 113
17727.86 114
17729.12 135
17730.37 117
17731.63 128
17732.89 104
17734.15 131
17735.41 144
17736.67 158
17737.93 127
17739.18 131
17740.44 143
17741.70 126
17742.96 132
17744.22 135
17745.48 130
17746.74 129
17748.00 110
17749.26 133
17750.52 141
17751.78 133
17753.04 156
17754.29 137
17755.55 132
17756.81 149
17758.07 151
17759.33 116
17760.59 140
17761.85 117
17763.11 132
17764.37 120
17765.63 106
17766.89 135
17768.15 146
17769.41 153
17770.67 104
17771.93 113
17773.19 112
17774.45 118
17775.71 130
17776.97 110
17778.23 126
17779.49 132
17780.75 102
17782.01 116
17783.27 133
17784.53 126
17785.79 136
17787.05 131
17788.31 102
17789.58 128
17790.84 152
17792.10 130
17793.36 139
17794.62 136
17795.88 156
17797.14 120
17798.40 144
17799.66 119
17800.92 91
17802.18 113
17803.45 130
17804.71 142
17805.97 140
17807.23 110
17808.49 127
17809.75 124
17811.01 135
17812.27 155
17813.54 122
17814.80 120
17816.06 133
17817.32 125
17818.58 102
17819.84 110
17821.11 103
17822.37 111
17823.63 145
17824.89 127
17826.15 119
17827.42 115
17828.68 124
17829.94 147
17831.20 147
17832.46 134
17833.73 166
17834.99 140
17836.25 118
17837.51 121
17838.78 131
17840.04 125
17841.30 121
17842.56 132
17843.83 146
17845.09 117
17846.35 113
17847.61 129
17848.88 132
17850.14 123
17851.40 103
17852.66 138
17853.93 155
17855.19 117
17856.45 113
17857.72 118
17858.98 142
17860.24 141
17861.51 122
17862.77 117
17864.03 128
17865.30 126
17866.56 135
17867.82 116
17869.09 120
17870.35 118
17871.61 117
17872.88 114
17874.14 121
17875.40 113
17876.67 110
17877.93 99
17879.20 138
17880.46 135
17881.72 148
17882.99 129
17884.25 135
17885.52 110
17886.78 121
17888.04 146
17889.31 119
17890.57 134
17891.84 122
17893.10 105
17894.36 131
17895.63 126
17896.89 153
17898.16 125
17899.42 105
17900.69 94
17901.95 117
17903.22 109
17904.48 119
17905.75 132
17907.01 158
17908.28 120
17909.54 115
17910.81 122
17912.07 121
17913.34 100
17914.60 114
17915.87 122
17917.13 126
17918.40 109
17919.66 127
17920.93 103
17922.19 119
17923.46 114
17924.72 117
17925.99 134
17927.25 127
17928.52 92
17929.79 119
17931.05 120
17932.32 118
17933.58 122
17934.85 161
17936.11 133
17937.38 123
17938.65 134
17939.91 108
17941.18 118
17942.44 118
17943.71 136
17944.98 121
17946.24 125
17947.51 152
17948.77 120
17950.04 120
17951.31 125
17952.57 134
17953.84 125
17955.11 117
17956.37 102
17957.64 119
17958.91 106
17960.17 98
17961.44 107
17962.71 109
17963.97 108
17965.24 114
17966.51 113
17967.77 98
17969.04 134
17970.31 114
17971.58 165
17972.84 127
17974.11 115
17975.38 113
17976.64 121
17977.91 113
17979.18 110
17980.45 108
17981.71 113
17982.98 107
17984.25 124
17985.52 107
17986.78 97
17988.05 120
17989.32 104
17990.59 135
17991.86 123
17993.12 114
17994.39 138
17995.66 123
17996.93 132
17998.20 138
17999.46 130
18000.73 120
18002.00 134
18003.27 130
18004.54 120
18005.80 114
18007.07 99
18008.34 165
18009.61 130
18010.88 103
18012.15 97
18013.42 121
18014.68 165
18015.95 112
18017.22 98
18018.49 111
18019.76 120
18021.03 123
18022.30 119
18023.57 134
18024.83 125
18026.10 106
18027.37 116
18028.64 114
18029.91 123
18031.18 121
18032.45 105
18033.72 110
18034.99 118
18036.26 104
18037.53 106
18038.80 115
18040.07 115
18041.34 114
18042.60 106
18043.87 132
18045.14 110
18046.41 101
18047.68 126
18048.95 119
18050.22 131
18051.49 116
18052.76 102
18054.03 104
18055.30 113
18056.57 99
18057.84 107
18059.11 116
18060.38 102
18061.65 116
18062.92 118
18064.20 94
18065.47 100
18066.74 129
18068.01 129
18069.28 113
18070.55 98
18071.82 126
18073.09 122
18074.36 145
18075.63 123
18076.90 114
18078.17 120
18079.44 141
18080.71 122
18081.99 112
18083.26 95
18084.53 134
18085.80 131
18087.07 106
18088.34 109
18089.61 96
18090.88 135
18092.15 135
18093.43 132
18094.70 111
18095.97 132
18097.24 113
18098.51 109
18099.78 115
18101.06 111
18102.33 126
18103.60 129
18104.87 132
18106.14 140
18107.41 112
18108.69 125
18109.96 147
18111.23 144
18112.50 127
18113.77 155
18115.05 143
18116.32 124
18117.59 105
18118.86 100
18120.14 111
18121.41 121
18122.68 119
18123.95 136
18125.23 101
18126.50 125
18127.77 168
18129.04 133
18130.32 127
18131.59 136
18132.86 133
18134.13 103
18135.41 100
18136.68 128
18137.95 133
18139.23 91
18140.50 115
18141.77 140
18143.05 143
18144.32 124
18145.59 139
18146.87 123
18148.14 123
18149.41 116
18150.69 125
18151.96 137
18153.23 115
18154.51 118
18155.78 118
18157.05 125
18158.33 123
18159.60 141
18160.88 140
18162.15 127
18163.42 118
18164.70 126
18165.97 129
18167.24 124
18168.52 137
18169.79 121
18171.07 143
18172.34 105
18173.62 106
18174.89 118
18176.16 154
18177.44 156
18178.71 123
18179.99 131
18181.26 133
18182.54 108
18183.81 128
18185.09 126
18186.36 115
18187.63 145
18188.91 141
18190.18 135
18191.46 116
18192.73 133
18194.01 132
18195.28 123
18196.56 117
18197.83 112
18199.11 117
18200.38 130
18201.66 106
18202.94 136
18204.21 123
18205.49 137
18206.76 132
18208.04 129
18209.31 139
18210.59 122
18211.86 98
18213.14 135
18214.41 137
18215.69 110
18216.97 117
18218.24 130
18219.52 117
18220.79 126
18222.07 125
18223.35 117
18224.62 118
18225.90 106
18227.17 105
18228.45 105
18229.73 135
18231.00 131
18232.28 127
18233.56 92
18234.83 117
18236.11 120
18237.38 131
18238.66 130
18239.94 123
18241.21 116
18242.49 109
18243.77 111
18245.04 125
18246.32 137
18247.60 112
18248.87 99
18250.15 125
18251.43 137
18252.71 112
18253.98 113
18255.26 123
18256.54 106
18257.81 124
18259.09 119
18260.37 132
18261.65 116
18262.92 128
18264.20 130
18265.48 130
18266.76 108
18268.03 124
18269.31 131
18270.59 87
18271.87 101
18273.14 125
18274.42 128
18275.70 122
18276.98 105
18278.26 127
18279.53 120
18280.81 120
18282.09 103
18283.37 112
18284.65 125
18285.92 113
18287.20 115
18288.48 133
18289.76 124
18291.04 133
18292.32 114
18293.59 103
18294.87 101
18296.15 96
18297.43 104
18298.71 114
18299.99 113
18301.27 104
18302.54 106
18303.82 132
18305.10 152
18306.38 123
18307.66 107
18308.94 120
18310.22 128
18311.50 146
18312.78 124
18314.06 110
18315.33 112
18316.61 124
18317.89 112
18319.17 103
18320.45 123
18321.73 138
18323.01 116
18324.29 121
18325.57 109
18326.85 100
18328.13 111
18329.41 114
18330.69 125
18331.97 139
18333.25 130
18334.53 126
18335.81 105
18337.09 98
18338.37 86
18339.65 117
18340.93 119
18342.21 129
18343.49 131
18344.77 133
18346.05 161
18347.33 111
18348.61 99
18349.89 97
18351.17 121
18352.45 99
18353.73 104
18355.01 112
18356.29 142
18357.57 121
18358.85 109
18360.14 96
18361.42 103
18362.70 114
18363.98 112
18365.26 109
18366.54 86
18367.82 107
18369.10 111
18370.38 124
18371.66 128
18372.95 122
18374.23 113
18375.51 134
18376.79 107
18378.07 109
18379.35 135
18380.63 119
18381.92 129
18383.20 111
18384.48 119
18385.76 85
18387.04 111
18388.32 102
18389.61 111
18390.89 116
18392.17 124
18393.45 120
18394.73 110
18396.02 111
18397.30 137
18398.58 132
18399.86 147
18401.14 124
18402.43 100
18403.71 110
18404.99 138
18406.27 125
18407.56 96
18408.84 113
18410.12 117
18411.40 136
18412.69 104
18413.97 112
18415.25 105
18416.53 109
18417.82 123
18419.10 103
18420.38 94
18421.67 100
18422.95 115
18424.23 110
18425.51 111
18426.80 114
18428.08 112
18429.36 131
18430.65 115
18431.93 107
18433.21 114
18434.50 120
18435.78 123
18437.06 125
18438.35 111
18439.63 128
18440.92 130
18442.20 86
18443.48 113
18444.77 93
18446.05 128
18447.33 101
18448.62 143
18449.90 153
18451.19 97
18452.47 106
18453.75 109
18455.04 126
18456.32 124
18457.61 107
18458.89 119
18460.17 128
18461.46 131
18462.74 121
18464.03 130
18465.31 140
18466.60 114
18467.88 136
18469.17 126
18470.45 106
18471.74 125
18473.02 119
18474.30 108
18475.59 112
18476.87 138
18478.16 132
18479.44 117
18480.73 128
18482.01 119
18483.30 110
18484.58 109
18485.87 127
18487.16 102
18488.44 116
18489.73 100
18491.01 130
18492.30 117
18493.58 118
18494.87 129
18496.15 120
18497.44 93
18498.72 115
18500.01 131
18501.30 134
18502.58 119
18503.87 111
18505.15 103
18506.44 105
18507.73 129
18509.01 146
18510.30 114
18511.58 119
18512.87 94
18514.16 91
18515.44 114
18516.73 112
18518.01 129
18519.30 152
18520.59 150
18521.87 118
18523.16 117
18524.45 103
18525.73 131
18527.02 125
18528.31 124
18529.59 108
18530.88 125
18532.17 139
18533.45 109
18534.74 127
18536.03 130
18537.31 116
18538.60 112
18539.89 114
18541.18 103
18542.46 116
18543.75 130
18545.04 106
18546.32 106
18547.61 106
18548.90 140
18550.19 147
18551.47 148
18552.76 149
18554.05 105
18555.34 128
18556.62 136
18557.91 120
18559.20 117
18560.49 126
18561.78 105
18563.06 123
18564.35 112
18565.64 116
18566.93 97
18568.22 115
18569.50 106
18570.79 122
18572.08 104
18573.37 132
18574.66 133
18575.94 124
18577.23 146
18578.52 124
18579.81 112
18581.10 137
18582.39 137
18583.68 142
18584.96 117
18586.25 143
18587.54 137
18588.83 129
18590.12 128
18591.41 124
18592.70 147
18593.99 125
18595.27 95
18596.56 127
18597.85 134
18599.14 159
18600.43 140
18601.72 111
18603.01 129
18604.30 112
18605.59 121
18606.88 132
18608.17 142
18609.46 149
18610.75 150
18612.04 132
18613.33 128
18614.62 114
18615.90 138
18617.19 130
18618.48 145
18619.77 154
18621.06 127
18622.35 144
18623.64 154
18624.93 119
18626.22 127
18627.51 121
18628.80 126
18630.09 146
18631.39 172
18632.68 143
18633.97 120
18635.26 147
18636.55 141
18637.84 135
18639.13 121
18640.42 103
18641.71 104
18643.00 145
18644.29 118
18645.58 125
18646.87 119
18648.16 126
18649.45 127
18650.74 99
18652.04 84
18653.33 111
18654.62 141
18655.91 104
18657.20 92
18658.49 106
18659.78 120
18661.07 122
18662.36 106
18663.66 133
18664.95 111
18666.24 118
18667.53 108
18668.82 107
18670.11 114
18671.41 125
18672.70 141
18673.99 152
18675.28 127
18676.57 103
18677.86 121
18679.16 140
18680.45 120
18681.74 105
18683.03 135
18684.32 125
18685.62 120
18686.91 129
18688.20 106
18689.49 112
18690.79 123
18692.08 128
18693.37 131
18694.66 118
18695.96 125
18697.25 150
18698.54 118
18699.83 125
18701.13 136
18702.42 158
18703.71 134
18705.00 124
18706.30 117
18707.59 111
18708.88 128
18710.18 113
18711.47 113
18712.76 138
18714.05 117
18715.35 140
18716.64 138
18717.93 138
18719.23 129
18720.52 125
18721.81 108
18723.11 117
18724.40 139
18725.69 109
18726.99 109
18728.28 134
18729.58 132
18730.87 107
18732.16 117
18733.46 125
18734.75 129
18736.04 122
18737.34 142
18738.63 142
18739.93 145
18741.22 135
18742.51 141
18743.81 113
18745.10 111
18746.40 94
18747.69 135
18748.99 112
18750.28 127
18751.58 132
18752.87 143
18754.16 150
18755.46 134
18756.75 121
18758.05 102
18759.34 137
18760.64 130
18761.93 110
18763.23 105
18764.52 107
18765.82 130
18767.11 113
18768.41 125
18769.70 132
18771.00 130
18772.29 130
18773.59 111
18774.88 131
18776.18 132
18777.47 134
18778.77 123
18780.06 116
18781.36 123
18782.65 129
18783.95 166
18785.25 134
18786.54 162
18787.84 160
18789.13 127
18790.43 113
18791.72 118
18793.02 116
18794.32 111
18795.61 108
18796.91 119
18798.20 111
18799.50 119
18800.80 115
18802.09 121
18803.39 115
18804.69 130
18805.98 135
18807.28 129
18808.57 128
18809.87 132
18811.17 155
18812.46 125
18813.76 138
18815.06 178
18816.35 148
18817.65 139
18818.95 134
18820.24 110
18821.54 135
18822.84 130
18824.13 119
18825.43 141
18826.73 164
18828.03 152
18829.32 123
18830.62 99
18831.92 115
18833.21 111
18834.51 144
18835.81 123
18837.11 115
18838.40 106
18839.70 118
18841.00 95
18842.30 105
18843.59 109
18844.89 137
18846.19 146
18847.49 118
18848.79 107
18850.08 116
18851.38 112
18852.68 111
18853.98 126
18855.27 98
18856.57 95
18857.87 121
18859.17 124
18860.47 108
18861.77 111
18863.06 134
18864.36 133
18865.66 108
18866.96 113
18868.26 94
18869.56 141
18870.85 132
18872.15 114
18873.45 116
18874.75 117
18876.05 129
18877.35 121
18878.65 115
18879.95 114
18881.24 119
18882.54 132
18883.84 132
18885.14 108
18886.44 144
18887.74 145
18889.04 119
18890.34 105
18891.64 100
18892.94 117
18894.24 142
18895.54 120
18896.84 121
18898.13 125
18899.43 111
18900.73 142
18902.03 124
18903.33 113
18904.63 152
18905.93 126
18907.23 143
18908.53 148
18909.83 118
18911.13 140
18912.43 144
18913.73 108
18915.03 111
18916.33 114
18917.63 118
18918.93 133
18920.23 141
18921.53 127
18922.83 123
18924.13 139
18925.43 128
18926.74 116
18928.04 114
18929.34 115
18930.64 135
18931.94 109
18933.24 130
18934.54 106
18935.84 127
18937.14 112
18938.44 101
18939.74 112
18941.04 98
18942.34 112
18943.65 97
18944.95 99
18946.25 105
18947.55 109
18948.85 123
18950.15 95
18951.45 108
18952.75 102
18954.06 128
18955.36 138
18956.66 89
18957.96 102
18959.26 104
18960.56 110
18961.87 101
18963.17 109
18964.47 109
18965.77 106
18967.07 94
18968.37 89
18969.68 120
18970.98 114
18972.28 104
18973.58 110
18974.88 117
18976.19 104
18977.49 111
18978.79 110
18980.09 125
18981.40 105
18982.70 114
18984.00 125
18985.30 118
18986.61 93
18987.91 112
18989.21 105
18990.51 97
18991.82 116
18993.12 97
18994.42 94
18995.73 134
18997.03 106
18998.33 122
18999.63 117
19000.94 92
19002.24 111
19003.54 119
19004.85 109
19006.15 123
19007.45 112
19008.76 113
19010.06 146
19011.36 121
19012.67 109
19013.97 108
19015.27 105
19016.58 115
19017.88 127
19019.18 129
19020.49 133
19021.79 97
19023.10 106
19024.40 133
19025.70 123
19027.01 98
19028.31 109
19029.62 122
19030.92 122
19032.22 126
19033.53 118
19034.83 87
19036.14 96
19037.44 118
19038.75 109
19040.05 125
19041.35 110
19042.66 107
19043.96 118
19045.27 125
19046.57 111
19047.88 92
19049.18 93
19050.49 103
19051.79 120
19053.10 120
19054.40 136
19055.71 102
19057.01 147
19058.32 119
19059.62 115
19060.93 114
19062.23 110
19063.54 131
19064.84 114
19066.15 104
19067.45 86
19068.76 101
19070.06 113
19071.37 102
19072.67 122
19073.98 104
19075.29 106
19076.59 126
19077.90 116
19079.20 92
19080.51 110
19081.81 119
19083.12 124
19084.43 117
19085.73 100
19087.04 99
19088.34 96
19089.65 114
19090.96 109
19092.26 112
19093.57 117
19094.87 111
19096.18 117
19097.49 126
19098.79 99
19100.10 132
19101.41 130
19102.71 125
19104.02 115
19105.33 104
19106.63 112
19107.94 103
19109.25 113
19110.55 121
19111.86 87
19113.17 101
19114.47 104
19115.78 119
19117.09 105
19118.40 113
19119.70 89
19121.01 88
19122.32 90
19123.62 114
19124.93 102
19126.24 121
19127.55 98
19128.85 85
19130.16 123
19131.47 120
19132.78 132
19134.08 119
19135.39 110
19136.70 132
19138.01 115
19139.32 124
19140.62 116
19141.93 125
19143.24 124
19144.55 101
19145.85 100
19147.16 106
19148.47 110
19149.78 122
19151.09 113
19152.40 109
19153.70 105
19155.01 110
19156.32 104
19157.63 110
19158.94 121
19160.25 108
19161.55 94
19162.86 94
19164.17 103
19165.48 127
19166.79 121
19168.10 110
19169.41 106
19170.72 116
19172.02 115
19173.33 106
19174.64 98
19175.95 126
19177.26 99
19178.57 95
19179.88 80
19181.19 95
19182.50 88
19183.81 106
19185.12 75
19186.43 97
19187.74 101
19189.05 110
19190.35 106
19191.66 104
19192.97 88
19194.28 83
19195.59 104
19196.90 113
19198.21 123
19199.52 103
19200.83 127
19202.14 100
19203.45 87
19204.76 90
19206.07 104
19207.38 118
19208.69 113
19210.00 116
19211.31 97
19212.62 93
19213.93 107
19215.24 111
19216.56 93
19217.87 104
19219.18 93
19220.49 82
19221.80 92
19223.11 116
19224.42 105
19225.73 128
19227.04 93
19228.35 81
19229.66 101
19230.97 136
19232.28 103
19233.60 74
19234.91 101
19236.22 110
19237.53 109
19238.84 108
19240.15 93
19241.46 103
19242.77 103
19244.09 117
19245.40 116
19246.71 106
19248.02 106
19249.33 86
19250.64 93
19251.95 103
19253.27 134
19254.58 154
19255.89 142
19257.20 112
19258.51 93
19259.83 104
19261.14 112
19262.45 104
19263.76 123
19265.07 115
19266.39 87
19267.70 97
19269.01 86
19270.32 95
19271.63 112
19272.95 117
19274.26 100
19275.57 78
19276.88 94
19278.20 95
19279.51 83
19280.82 91
19282.14 112
19283.45 110
19284.76 110
19286.07 106
19287.39 90
19288.70 106
19290.01 105
19291.33 99
19292.64 85
19293.95 79
19295.26 109
19296.58 96
19297.89 96
19299.20 103
19300.52 98
19301.83 118
19303.14 96
19304.46 110
19305.77 90
19307.09 106
19308.40 94
19309.71 112
19311.03 116
19312.34 99
19313.65 106
19314.97 116
19316.28 110
19317.60 97
19318.91 111
19320.22 99
19321.54 97
19322.85 128
19324.17 109
19325.48 118
19326.79 114
19328.11 94
19329.42 95
19330.74 94
19332.05 84
19333.37 87
19334.68 104
19335.99 96
19337.31 113
19338.62 101
19339.94 86
19341.25 108
19342.57 105
19343.88 94
19345.20 117
19346.51 119
19347.83 90
19349.14 83
19350.46 109
19351.77 104
19353.09 101
19354.40 113
19355.72 116
19357.03 111
19358.35 95
19359.66 103
19360.98 108
19362.29 119
19363.61 130
19364.93 140
19366.24 93
19367.56 92
19368.87 84
19370.19 81
19371.50 108
19372.82 151
19374.14 107
19375.45 111
19376.77 111
19378.08 110
19379.40 112
19380.72 119
19382.03 125
19383.35 117
19384.66 127
19385.98 122
19387.30 102
19388.61 99
19389.93 110
19391.25 115
19392.56 115
19393.88 108
19395.20 91
19396.51 103
19397.83 101
19399.15 83
19400.46 85
19401.78 101
19403.10 85
19404.41 83
19405.73 101
19407.05 105
19408.36 118
19409.68 107
19411.00 90
19412.31 116
19413.63 88
19414.95 90
19416.27 91
19417.58 105
19418.90 102
19420.22 109
19421.54 107
19422.85 104
19424.17 108
19425.49 98
19426.81 95
19428.12 92
19429.44 117
19430.76 114
19432.08 112
19433.40 99
19434.71 95
19436.03 147
19437.35 114
19438.67 114
19439.99 80
19441.30 94
19442.62 97
19443.94 112
19445.26 102
19446.58 99
19447.89 107
19449.21 94
19450.53 87
19451.85 88
19453.17 108
19454.49 110
19455.81 125
19457.12 92
19458.44 78
19459.76 86
19461.08 94
19462.40 87
19463.72 96
19465.04 78
19466.36 90
19467.68 119
19468.99 94
19470.31 81
19471.63 89
19472.95 79
19474.27 76
19475.59 99
19476.91 102
19478.23 104
19479.55 114
19480.87 101
19482.19 95
19483.51 93
19484.83 88
19486.15 92
19487.47 102
19488.79 96
19490.11 93
19491.43 70
19492.75 114
19494.07 105
19495.39 79
19496.71 96
19498.03 143
19499.35 95
19500.67 90
19501.99 90
19503.31 93
19504.63 89
19505.95 106
19507.27 101
19508.59 115
19509.91 97
19511.23 99
19512.55 95
19513.87 104
19515.19 104
19516.51 111
19517.83 102
19519.15 116
19520.47 98
19521.79 112
19523.12 120
19524.44 95
19525.76 95
19527.08 111
19528.40 100
19529.72 104
19531.04 106
19532.36 114
19533.68 103
19535.01 106
19536.33 101
19537.65 103
19538.97 96
19540.29 104
19541.61 90
19542.93 78
19544.26 91
19545.58 107
19546.90 121
19548.22 124
19549.54 98
19550.87 94
19552.19 90
19553.51 83
19554.83 95
19556.15 96
19557.47 101
19558.80 79
19560.12 86
19561.44 98
19562.76 88
19564.09 97
19565.41 82
19566.73 116
19568.05 84
19569.38 116
19570.70 116
19572.02 108
19573.34 96
19574.67 97
19575.99 101
19577.31 91
19578.63 88
19579.96 84
19581.28 102
19582.60 90
19583.93 103
19585.25 88
19586.57 110
19587.90 129
19589.22 105
19590.54 109
19591.86 104
19593.19 108
19594.51 109
19595.83 111
19597.16 119
19598.48 122
19599.81 121
19601.13 127
19602.45 112
19603.78 102
19605.10 113
19606.42 101
19607.75 102
19609.07 87
19610.40 86
19611.72 115
19613.04 102
19614.37 96
19615.69 87
19617.02 81
19618.34 115
19619.66 121
19620.99 100
19622.31 115
19623.64 99
19624.96 99
19626.29 89
19627.61 98
19628.93 92
19630.26 101
19631.58 98
19632.91 91
19634.23 101
19635.56 102
19636.88 83
19638.21 106
19639.53 94
19640.86 110
19642.18 106
19643.51 125
19644.83 109
19646.16 101
19647.48 104
19648.81 90
19650.13 104
19651.46 94
19652.78 108
19654.11 118
19655.43 123
19656.76 110
19658.08 108
19659.41 89
19660.74 85
19662.06 64
19663.39 87
19664.71 102
19666.04 86
19667.36 84
19668.69 104
19670.02 87
19671.34 109
19672.67 111
19673.99 81
19675.32 102
19676.65 118
19677.97 130
19679.30 102
19680.63 110
19681.95 88
19683.28 106
19684.60 104
19685.93 94
19687.26 110
19688.58 99
19689.91 99
19691.24 104
19692.56 99
19693.89 112
19695.22 101
19696.54 102
19697.87 110
19699.20 86
19700.52 110
19701.85 120
19703.18 100
19704.51 122
19705.83 124
19707.16 105
19708.49 100
19709.81 85
19711.14 86
19712.47 101
19713.80 134
19715.12 123
19716.45 99
19717.78 90
19719.11 86
19720.43 107
19721.76 96
19723.09 88
19724.42 87
19725.74 108
19727.07 103
19728.40 95
19729.73 89
19731.06 91
19732.38 89
19733.71 145
19735.04 128
19736.37 106
19737.70 111
19739.02 98
19740.35 100
19741.68 104
19743.01 93
19744.34 103
19745.67 108
19747.00 105
19748.32 103
19749.65 110
19750.98 120
19752.31 97
19753.64 121
19754.97 109
19756.30 111
19757.62 104
19758.95 100
19760.28 105
19761.61 88
19762.94 83
19764.27 95
19765.60 104
19766.93 100
19768.26 103
19769.59 94
19770.92 113
19772.25 93
19773.57 108
19774.90 108
19776.23 101
19777.56 101
19778.89 113
19780.22 95
19781.55 94
19782.88 97
19784.21 95
19785.54 92
19786.87 92
19788.20 107
19789.53 141
19790.86 106
19792.19 112
19793.52 117
19794.85 106
19796.18 112
19797.51 93
19798.84 80
19800.17 87
19801.50 108
19802.83 93
19804.16 108
19805.49 99
19806.82 94
19808.16 84
19809.49 99
19810.82 101
19812.15 97
19813.48 83
19814.81 100
19816.14 89
19817.47 124
19818.80 106
19820.13 120
19821.46 105
19822.79 125
19824.13 92
19825.46 86
19826.79 87
19828.12 126
19829.45 100
19830.78 89
19832.11 85
19833.44 108
19834.78 83
19836.11 75
19837.44 88
19838.77 95
19840.10 97
19841.43 108
19842.77 112
19844.10 81
19845.43 114
19846.76 104
19848.09 92
19849.42 90
19850.76 104
19852.09 109
19853.42 99
19854.75 101
19856.09 104
19857.42 98
19858.75 91
19860.08 100
19861.41 90
19862.75 105
19864.08 91
19865.41 77
19866.74 94
19868.08 106
19869.41 86
19870.74 103
19872.08 100
19873.41 90
19874.74 113
19876.07 89
19877.41 82
19878.74 99
19880.07 111
19881.41 97
19882.74 110
19884.07 121
19885.40 83
19886.74 116
19888.07 114
19889.40 87
19890.74 89
19892.07 96
19893.40 90
19894.74 109
19896.07 112
19897.41 96
19898.74 108
19900.07 127
19901.41 99
19902.74 117
19904.07 96
19905.41 110
19906.74 95
19908.08 94
19909.41 77
19910.74 101
19912.08 102
19913.41 105
19914.75 95
19916.08 79
19917.41 110
19918.75 124
19920.08 114
19921.42 102
19922.75 97
19924.09 100
19925.42 107
19926.76 110
19928.09 107
19929.42 85
19930.76 89
19932.09 118
19933.43 93
19934.76 114
19936.10 105
19937.43 112
19938.77 121
19940.10 106
19941.44 122
19942.77 100
19944.11 97
19945.44 100
19946.78 101
19948.11 114
19949.45 116
19950.79 104
19952.12 112
19953.46 119
19954.79 118
19956.13 95
19957.46 96
19958.80 113
19960.13 129
19961.47 116
19962.81 103
19964.14 104
19965.48 101
19966.81 116
19968.15 126
19969.49 111
19970.82 112
19972.16 111
19973.49 109
19974.83 112
19976.17 105
19977.50 88
19978.84 87
19980.18 121
19981.51 101
19982.85 98
19984.18 95
19985.52 92
19986.86 88
19988.19 94
19989.53 116
19990.87 88
19992.20 100
19993.54 101
19994.88 103
19996.21 88
19997.55 113
19998.89 90
20000.23 90
20001.56 92
20002.90 88
20004.24 105
20005.57 106
20006.91 115
20008.25 122
20009.59 118
20010.92 122
20012.26 109
20013.60 117
20014.94 116
20016.27 112
20017.61 103
20018.95 90
20020.29 99
20021.62 126
20022.96 109
20024.30 120
20025.64 110
20026.98 129
20028.31 101
20029.65 85
20030.99 101
20032.33 130
20033.67 107
20035.00 99
20036.34 99
20037.68 84
20039.02 86
20040.36 86
20041.70 102
20043.03 101
20044.37 101
20045.71 105
20047.05 85
20048.39 114
20049.73 138
20051.07 90
20052.41 108
20053.74 85
20055.08 104
20056.42 127
20057.76 96
20059.10 115
20060.44 129
20061.78 101
20063.12 109
20064.46 116
20065.80 124
20067.13 114
20068.47 112
20069.81 103
20071.15 105
20072.49 84
20073.83 112
20075.17 123
20076.51 112
20077.85 124
20079.19 91
20080.53 105
20081.87 115
20083.21 119
20084.55 122
20085.89 122
20087.23 117
20088.57 72
20089.91 96
20091.25 117
20092.59 86
20093.93 111
20095.27 117
20096.61 104
20097.95 107
20099.29 84
20100.63 83
20101.97 101
20103.31 106
20104.65 107
20105.99 111
20107.33 91
20108.67 100
20110.02 117
20111.36 124
20112.70 99
20114.04 106
20115.38 103
20116.72 103
20118.06 89
20119.40 90
20120.74 96
20122.08 95
20123.43 101
20124.77 124
20126.11 112
20127.45 111
20128.79 106
20130.13 100
20131.47 115
20132.81 99
20134.16 97
20135.50 85
20136.84 84
20138.18 89
20139.52 94
20140.86 110
20142.21 76
20143.55 135
20144.89 130
