# Supplementary material for: MALDI-TOF MS typing enables the classification of brewing yeasts of the genus Saccharomyces to major beer styles
Source: PLoS One. 2017 Aug 9;12(8):e0181694. doi: 10.1371/journal.pone.0181694 (PMC5549903; doi:10.1371/journal.pone.0181694)
Supplement: S12 File — The directory includes 90 raw files and was zipped to “.zip”; the folder has three strains with 30 spectra per strain; S1 Text explains the raw files with an example and Table 1 represents the yeast strains used within the experiment. (ZIP) [file pone.0181694.s015.zip › 34-36/30343-505-OG-WB-WB-YPG-18h-E-E_2015-07-13_2_0_C2_1.dat]

2000.66 2243
2001.08 2058
2001.50 1815
2001.92 2043
2002.34 1962
2002.77 1829
2003.19 1961
2003.61 2006
2004.03 2017
2004.45 1791
2004.88 1855
2005.30 1864
2005.72 1571
2006.14 1757
2006.56 1806
2006.99 1877
2007.41 1918
2007.83 1850
2008.25 1854
2008.67 1943
2009.10 1987
2009.52 1719
2009.94 1857
2010.36 2033
2010.79 1928
2011.21 1955
2011.63 1883
2012.06 1729
2012.48 1706
2012.90 1569
2013.32 1572
2013.75 1502
2014.17 1557
2014.59 1576
2015.02 1733
2015.44 1723
2015.86 1689
2016.28 1778
2016.71 1784
2017.13 1721
2017.55 1698
2017.98 1839
2018.40 1947
2018.82 1743
2019.25 1768
2019.67 1626
2020.09 1748
2020.52 1776
2020.94 1758
2021.37 1917
2021.79 1764
2022.21 1725
2022.64 1685
2023.06 1781
2023.48 1897
2023.91 1762
2024.33 1854
2024.76 1894
2025.18 1845
2025.60 1863
2026.03 1814
2026.45 1614
2026.88 1542
2027.30 1455
2027.73 1621
2028.15 1610
2028.57 1501
2029.00 1757
2029.42 1763
2029.85 1561
2030.27 1594
2030.70 1646
2031.12 1852
2031.55 1693
2031.97 1641
2032.40 1601
2032.82 1758
2033.25 1823
2033.67 1642
2034.10 1798
2034.52 1755
2034.95 1771
2035.37 1767
2035.80 1844
2036.22 1802
2036.65 1902
2037.07 1765
2037.50 1858
2037.92 1722
2038.35 1782
2038.77 1772
2039.20 1706
2039.63 1813
2040.05 1918
2040.48 1785
2040.90 1810
2041.33 1934
2041.75 1758
2042.18 1792
2042.61 1657
2043.03 1763
2043.46 1756
2043.88 1791
2044.31 1689
2044.74 1617
2045.16 1660
2045.59 1854
2046.01 1821
2046.44 1729
2046.87 1638
2047.29 1761
2047.72 1791
2048.15 1767
2048.57 1706
2049.00 1714
2049.43 1697
2049.85 1516
2050.28 1654
2050.71 1720
2051.13 1519
2051.56 1527
2051.99 1726
2052.41 1785
2052.84 1750
2053.27 1624
2053.69 1712
2054.12 1733
2054.55 1659
2054.98 1668
2055.40 1632
2055.83 1576
2056.26 1599
2056.68 1724
2057.11 1674
2057.54 1855
2057.97 1768
2058.39 1621
2058.82 1742
2059.25 1533
2059.68 1616
2060.11 1848
2060.53 1808
2060.96 1803
2061.39 2025
2061.82 1950
2062.24 1972
2062.67 2004
2063.10 1863
2063.53 2119
2063.96 2040
2064.39 2119
2064.81 2296
2065.24 2195
2065.67 2245
2066.10 2536
2066.53 2317
2066.95 2120
2067.38 2249
2067.81 2191
2068.24 2057
2068.67 1987
2069.10 1928
2069.53 1917
2069.96 1995
2070.38 1752
2070.81 1849
2071.24 1731
2071.67 1719
2072.10 1898
2072.53 1900
2072.96 1750
2073.39 1929
2073.82 1864
2074.24 1894
2074.67 1947
2075.10 1793
2075.53 1781
2075.96 1842
2076.39 1757
2076.82 1832
2077.25 1949
2077.68 2096
2078.11 2171
2078.54 2016
2078.97 1943
2079.40 2001
2079.83 1927
2080.26 1916
2080.69 1979
2081.12 2056
2081.55 1947
2081.98 1978
2082.41 2044
2082.84 2100
2083.27 1817
2083.70 1576
2084.13 1737
2084.56 1651
2084.99 1673
2085.42 1793
2085.85 1935
2086.28 1857
2086.71 1785
2087.14 1938
2087.57 1717
2088.00 1817
2088.43 1727
2088.86 1652
2089.29 1797
2089.73 1828
2090.16 1853
2090.59 1782
2091.02 1737
2091.45 1652
2091.88 1701
2092.31 1575
2092.74 1812
2093.17 1866
2093.60 1656
2094.04 1653
2094.47 1626
2094.90 1734
2095.33 1799
2095.76 1701
2096.19 1671
2096.62 1754
2097.06 1661
2097.49 1889
2097.92 1690
2098.35 1642
2098.78 1625
2099.21 1541
2099.65 1537
2100.08 1567
2100.51 1579
2100.94 1685
2101.37 1549
2101.81 1649
2102.24 1679
2102.67 1886
2103.10 1762
2103.53 1574
2103.97 1511
2104.40 1650
2104.83 1693
2105.26 1580
2105.70 1668
2106.13 1617
2106.56 1803
2106.99 1851
2107.43 1978
2107.86 1933
2108.29 1898
2108.72 2059
2109.16 1935
2109.59 1772
2110.02 1790
2110.46 1628
2110.89 1580
2111.32 1510
2111.75 1575
2112.19 1695
2112.62 1699
2113.05 1764
2113.49 1681
2113.92 1734
2114.35 1738
2114.79 1644
2115.22 1733
2115.65 1824
2116.09 1675
2116.52 1625
2116.95 1716
2117.39 1646
2117.82 1533
2118.26 1644
2118.69 1567
2119.12 1633
2119.56 1691
2119.99 1669
2120.42 1614
2120.86 1639
2121.29 1595
2121.73 1642
2122.16 1830
2122.59 1838
2123.03 1792
2123.46 1736
2123.90 1782
2124.33 1708
2124.77 1704
2125.20 1745
2125.64 1710
2126.07 1684
2126.50 1660
2126.94 1801
2127.37 1720
2127.81 1676
2128.24 1765
2128.68 1857
2129.11 1696
2129.55 1654
2129.98 1679
2130.42 1676
2130.85 1670
2131.29 1625
2131.72 1755
2132.16 1740
2132.59 1856
2133.03 1753
2133.46 1762
2133.90 1918
2134.33 1865
2134.77 1723
2135.20 1888
2135.64 1829
2136.08 1743
2136.51 1718
2136.95 1708
2137.38 1728
2137.82 1917
2138.25 1897
2138.69 1765
2139.13 1721
2139.56 1733
2140.00 1772
2140.43 1676
2140.87 1904
2141.31 1835
2141.74 1766
2142.18 1662
2142.61 1700
2143.05 1727
2143.49 1733
2143.92 1736
2144.36 1489
2144.80 1602
2145.23 1610
2145.67 1643
2146.11 1545
2146.54 1712
2146.98 1840
2147.42 1851
2147.85 1855
2148.29 2037
2148.73 2204
2149.16 2004
2149.60 2305
2150.04 2443
2150.47 2254
2150.91 2210
2151.35 2184
2151.79 2257
2152.22 2227
2152.66 2166
2153.10 1960
2153.53 2012
2153.97 1860
2154.41 1816
2154.85 1851
2155.28 1912
2155.72 1835
2156.16 1715
2156.60 1810
2157.03 1905
2157.47 1745
2157.91 1884
2158.35 1811
2158.79 1807
2159.22 1887
2159.66 1879
2160.10 1921
2160.54 1810
2160.98 1912
2161.41 2031
2161.85 1966
2162.29 1706
2162.73 1683
2163.17 1735
2163.60 1728
2164.04 1815
2164.48 1774
2164.92 1700
2165.36 1905
2165.80 1751
2166.24 1750
2166.67 1870
2167.11 1838
2167.55 1991
2167.99 1991
2168.43 1820
2168.87 2021
2169.31 1905
2169.75 1822
2170.19 2056
2170.62 2002
2171.06 2118
2171.50 2010
2171.94 2030
2172.38 2318
2172.82 2262
2173.26 2185
2173.70 2277
2174.14 2539
2174.58 2370
2175.02 2297
2175.46 2132
2175.90 2212
2176.34 2196
2176.78 2269
2177.22 2101
2177.66 2155
2178.10 2315
2178.54 2145
2178.97 1926
2179.41 1937
2179.85 1919
2180.29 1872
2180.74 1789
2181.18 1802
2181.62 1727
2182.06 1709
2182.50 1618
2182.94 1670
2183.38 1819
2183.82 1747
2184.26 1765
2184.70 1685
2185.14 1837
2185.58 1614
2186.02 1686
2186.46 1944
2186.90 1905
2187.34 1992
2187.78 1816
2188.22 1880
2188.66 2089
2189.11 1966
2189.55 2005
2189.99 2041
2190.43 2013
2190.87 1836
2191.31 1955
2191.75 1939
2192.19 1965
2192.63 2039
2193.08 1930
2193.52 2061
2193.96 2051
2194.40 2070
2194.84 2056
2195.28 2149
2195.72 2148
2196.17 2057
2196.61 2042
2197.05 2045
2197.49 1946
2197.93 1997
2198.37 2007
2198.82 1937
2199.26 2251
2199.70 2029
2200.14 1784
2200.58 1892
2201.03 1867
2201.47 1916
2201.91 1727
2202.35 1698
2202.80 1725
2203.24 1761
2203.68 1712
2204.12 1811
2204.57 1923
2205.01 1749
2205.45 1853
2205.89 1928
2206.34 2016
2206.78 1909
2207.22 1928
2207.66 1981
2208.11 2121
2208.55 2089
2208.99 2031
2209.44 1838
2209.88 1995
2210.32 1900
2210.76 1930
2211.21 2077
2211.65 2128
2212.09 2162
2212.54 1994
2212.98 2021
2213.42 1907
2213.87 1786
2214.31 1896
2214.75 1979
2215.20 1866
2215.64 1921
2216.09 1960
2216.53 1846
2216.97 1793
2217.42 1707
2217.86 1692
2218.30 1814
2218.75 1722
2219.19 1689
2219.64 1673
2220.08 1773
2220.52 1780
2220.97 1735
2221.41 1900
2221.86 2009
2222.30 1879
2222.75 1885
2223.19 1854
2223.63 1902
2224.08 1989
2224.52 2075
2224.97 2097
2225.41 1934
2225.86 2137
2226.30 2011
2226.75 2005
2227.19 1987
2227.64 2324
2228.08 2196
2228.53 2041
2228.97 1987
2229.42 2083
2229.86 2135
2230.31 2053
2230.75 2150
2231.20 2338
2231.64 2168
2232.09 2119
2232.53 2314
2232.98 2303
2233.42 2023
2233.87 2139
2234.31 2216
2234.76 2113
2235.20 2033
2235.65 2031
2236.10 2142
2236.54 2018
2236.99 1823
2237.43 1854
2237.88 1920
2238.32 1797
2238.77 1743
2239.22 1794
2239.66 1626
2240.11 1771
2240.55 1813
2241.00 1665
2241.45 1639
2241.89 1783
2242.34 1740
2242.79 1545
2243.23 1733
2243.68 1694
2244.12 1767
2244.57 1547
2245.02 1727
2245.46 1736
2245.91 1532
2246.36 1632
2246.80 1774
2247.25 1879
2247.70 1827
2248.14 1648
2248.59 1615
2249.04 1894
2249.49 1793
2249.93 1717
2250.38 1797
2250.83 1752
2251.27 1737
2251.72 1806
2252.17 1788
2252.62 1741
2253.06 1627
2253.51 1687
2253.96 1859
2254.40 1717
2254.85 1696
2255.30 1656
2255.75 1712
2256.20 1612
2256.64 1577
2257.09 1598
2257.54 1599
2257.99 1600
2258.43 1602
2258.88 1597
2259.33 1518
2259.78 1620
2260.23 1729
2260.67 1789
2261.12 1745
2261.57 1906
2262.02 2023
2262.47 2033
2262.92 2022
2263.36 2059
2263.81 2158
2264.26 2037
2264.71 2025
2265.16 2109
2265.61 2056
2266.05 1930
2266.50 2077
2266.95 2062
2267.40 1919
2267.85 2010
2268.30 2084
2268.75 2036
2269.20 2114
2269.65 2271
2270.09 2070
2270.54 2198
2270.99 2452
2271.44 2442
2271.89 2408
2272.34 2211
2272.79 2071
2273.24 2136
2273.69 1979
2274.14 2024
2274.59 2197
2275.04 1865
2275.49 1877
2275.94 1986
2276.38 1895
2276.83 1892
2277.28 1828
2277.73 1764
2278.18 1740
2278.63 1844
2279.08 1621
2279.53 1729
2279.98 1801
2280.43 1948
2280.88 1830
2281.33 2059
2281.78 2102
2282.23 1899
2282.68 1864
2283.13 1784
2283.59 1919
2284.04 1916
2284.49 2034
2284.94 1957
2285.39 1963
2285.84 1757
2286.29 1694
2286.74 1910
2287.19 1843
2287.64 1860
2288.09 2215
2288.54 2507
2288.99 2580
2289.44 2693
2289.89 2809
2290.35 2729
2290.80 3205
2291.25 3212
2291.70 3397
2292.15 3316
2292.60 2969
2293.05 3021
2293.50 2882
2293.96 2686
2294.41 2705
2294.86 2757
2295.31 2522
2295.76 2428
2296.21 2404
2296.66 2411
2297.12 2240
2297.57 2099
2298.02 2140
2298.47 2079
2298.92 1988
2299.38 2017
2299.83 2045
2300.28 1940
2300.73 1756
2301.18 1830
2301.64 1926
2302.09 1817
2302.54 1865
2302.99 1788
2303.44 1917
2303.90 1586
2304.35 1550
2304.80 1662
2305.25 1867
2305.71 1948
2306.16 1975
2306.61 1865
2307.07 1929
2307.52 1840
2307.97 1850
2308.42 2068
2308.88 2008
2309.33 2146
2309.78 2306
2310.23 2234
2310.69 2239
2311.14 2181
2311.59 2209
2312.05 2262
2312.50 2009
2312.95 1983
2313.41 1850
2313.86 1987
2314.31 1999
2314.77 1935
2315.22 1946
2315.67 1966
2316.13 1868
2316.58 1799
2317.04 1933
2317.49 1852
2317.94 1924
2318.40 1858
2318.85 1946
2319.30 1975
2319.76 1830
2320.21 1877
2320.67 1772
2321.12 1888
2321.57 2029
2322.03 2022
2322.48 2217
2322.94 2285
2323.39 2187
2323.85 2367
2324.30 2288
2324.75 2299
2325.21 2315
2325.66 2375
2326.12 2576
2326.57 2392
2327.03 2307
2327.48 2377
2327.94 2222
2328.39 2128
2328.85 2458
2329.30 2416
2329.76 2210
2330.21 2296
2330.67 2046
2331.12 2205
2331.58 1969
2332.03 2353
2332.49 2227
2332.94 1996
2333.40 2083
2333.85 2156
2334.31 1921
2334.76 1850
2335.22 1883
2335.67 2015
2336.13 1758
2336.58 1882
2337.04 1904
2337.50 1790
2337.95 1859
2338.41 2074
2338.86 2247
2339.32 2143
2339.77 2356
2340.23 2410
2340.69 2139
2341.14 2148
2341.60 2193
2342.05 2422
2342.51 2241
2342.97 2091
2343.42 2317
2343.88 2299
2344.34 2143
2344.79 2180
2345.25 2191
2345.70 2177
2346.16 2364
2346.62 2449
2347.07 2193
2347.53 2130
2347.99 2030
2348.44 2163
2348.90 2174
2349.36 2122
2349.81 2091
2350.27 2132
2350.73 2046
2351.19 1948
2351.64 1958
2352.10 1755
2352.56 1715
2353.01 1844
2353.47 1706
2353.93 1785
2354.39 1831
2354.84 1759
2355.30 1753
2355.76 1699
2356.22 1917
2356.67 1859
2357.13 1848
2357.59 1820
2358.05 1769
2358.50 1893
2358.96 1967
2359.42 1775
2359.88 1762
2360.33 1790
2360.79 1843
2361.25 1862
2361.71 1968
2362.17 1857
2362.62 1682
2363.08 1804
2363.54 1931
2364.00 1908
2364.46 1849
2364.92 1632
2365.37 1854
2365.83 1934
2366.29 2049
2366.75 2088
2367.21 2061
2367.67 2011
2368.12 2003
2368.58 1925
2369.04 1935
2369.50 1949
2369.96 1839
2370.42 1843
2370.88 1995
2371.34 1863
2371.80 1711
2372.25 1796
2372.71 1790
2373.17 1730
2373.63 1992
2374.09 1875
2374.55 1986
2375.01 2023
2375.47 1914
2375.93 1910
2376.39 2002
2376.85 1975
2377.31 2083
2377.77 2003
2378.23 2040
2378.69 2027
2379.15 1974
2379.61 1893
2380.06 1807
2380.52 1917
2380.98 1852
2381.44 2099
2381.90 2032
2382.36 1975
2382.82 2112
2383.28 1900
2383.74 1924
2384.20 1843
2384.67 2049
2385.13 1894
2385.59 1712
2386.05 1727
2386.51 1698
2386.97 1808
2387.43 1835
2387.89 1832
2388.35 2029
2388.81 1894
2389.27 1959
2389.73 2034
2390.19 1931
2390.65 1937
2391.11 1983
2391.57 1989
2392.03 1978
2392.50 1977
2392.96 1948
2393.42 1974
2393.88 2033
2394.34 1853
2394.80 1744
2395.26 1884
2395.72 1632
2396.19 1646
2396.65 1589
2397.11 1676
2397.57 1783
2398.03 1756
2398.49 1811
2398.95 1829
2399.42 1767
2399.88 1549
2400.34 1644
2400.80 1656
2401.26 1766
2401.73 1866
2402.19 1860
2402.65 1866
2403.11 1680
2403.57 1598
2404.04 1762
2404.50 1899
2404.96 1822
2405.42 1845
2405.88 1771
2406.35 1922
2406.81 1939
2407.27 1911
2407.73 1661
2408.20 1707
2408.66 1589
2409.12 1790
2409.58 1677
2410.05 1775
2410.51 1817
2410.97 1797
2411.43 1678
2411.90 1724
2412.36 1955
2412.82 1774
2413.29 1699
2413.75 1701
2414.21 1653
2414.68 1785
2415.14 1804
2415.60 1976
2416.07 1871
2416.53 1817
2416.99 1808
2417.46 1926
2417.92 2047
2418.38 1962
2418.85 1980
2419.31 1982
2419.77 2048
2420.24 2055
2420.70 2059
2421.16 1930
2421.63 2059
2422.09 1945
2422.56 1858
2423.02 1931
2423.48 2002
2423.95 2100
2424.41 2135
2424.88 2108
2425.34 1947
2425.80 2060
2426.27 2226
2426.73 2251
2427.20 2313
2427.66 2249
2428.13 2437
2428.59 2090
2429.05 2042
2429.52 2105
2429.98 2066
2430.45 1900
2430.91 1924
2431.38 1930
2431.84 1845
2432.31 1913
2432.77 1994
2433.24 1984
2433.70 1893
2434.17 1707
2434.63 1887
2435.10 1942
2435.56 1804
2436.03 1935
2436.49 2080
2436.96 2104
2437.42 2136
2437.89 2191
2438.35 2452
2438.82 2284
2439.28 2394
2439.75 2495
2440.22 2659
2440.68 2687
2441.15 2710
2441.61 2524
2442.08 2466
2442.54 2590
2443.01 2531
2443.48 2317
2443.94 2225
2444.41 2172
2444.87 1991
2445.34 1896
2445.81 1729
2446.27 1655
2446.74 1714
2447.20 1696
2447.67 1624
2448.14 1653
2448.60 1637
2449.07 1677
2449.54 1785
2450.00 1873
2450.47 1758
2450.94 1780
2451.40 1681
2451.87 1640
2452.34 1787
2452.80 1745
2453.27 1705
2453.74 1712
2454.20 1704
2454.67 1779
2455.14 1824
2455.60 1815
2456.07 1851
2456.54 1780
2457.01 1649
2457.47 1665
2457.94 1759
2458.41 1763
2458.88 1849
2459.34 1831
2459.81 1882
2460.28 1826
2460.74 1685
2461.21 1723
2461.68 1577
2462.15 1653
2462.62 1795
2463.08 1838
2463.55 1801
2464.02 1946
2464.49 1825
2464.95 1616
2465.42 1830
2465.89 1941
2466.36 1868
2466.83 2289
2467.30 2031
2467.76 1806
2468.23 1890
2468.70 1855
2469.17 1770
2469.64 1828
2470.10 1622
2470.57 1709
2471.04 1798
2471.51 1819
2471.98 1820
2472.45 1670
2472.92 1719
2473.39 1724
2473.85 1675
2474.32 1778
2474.79 1695
2475.26 1840
2475.73 1761
2476.20 1720
2476.67 1682
2477.14 1688
2477.61 1673
2478.07 1727
2478.54 1838
2479.01 1996
2479.48 1895
2479.95 1873
2480.42 1899
2480.89 1816
2481.36 1951
2481.83 1851
2482.30 1747
2482.77 1763
2483.24 1624
2483.71 1888
2484.18 1724
2484.65 1850
2485.12 1849
2485.59 1900
2486.06 2015
2486.53 1852
2487.00 1803
2487.47 1959
2487.94 2009
2488.41 1938
2488.88 2055
2489.35 2208
2489.82 2121
2490.29 1980
2490.76 1911
2491.23 1979
2491.70 2109
2492.17 1835
2492.64 1760
2493.11 1679
2493.58 1742
2494.05 1851
2494.52 1813
2494.99 1826
2495.47 1958
2495.94 1721
2496.41 1841
2496.88 1736
2497.35 1651
2497.82 1873
2498.29 1853
2498.76 1669
2499.23 1699
2499.70 1691
2500.18 1672
2500.65 1568
2501.12 1416
2501.59 1492
2502.06 1618
2502.53 1566
2503.00 1622
2503.48 1762
2503.95 1768
2504.42 1739
2504.89 1712
2505.36 1758
2505.83 1910
2506.31 1740
2506.78 1719
2507.25 1745
2507.72 1915
2508.19 1810
2508.67 1868
2509.14 1857
2509.61 1981
2510.08 1875
2510.56 1835
2511.03 2045
2511.50 1966
2511.97 1905
2512.44 2196
2512.92 2176
2513.39 2091
2513.86 2126
2514.33 2016
2514.81 2058
2515.28 1992
2515.75 1917
2516.23 1894
2516.70 1874
2517.17 1930
2517.64 1845
2518.12 1938
2518.59 1767
2519.06 1936
2519.54 2096
2520.01 1826
2520.48 1721
2520.96 1649
2521.43 1691
2521.90 1742
2522.38 1758
2522.85 1875
2523.32 1851
2523.80 1824
2524.27 1736
2524.74 1709
2525.22 1759
2525.69 1694
2526.16 1796
2526.64 1902
2527.11 1791
2527.59 1888
2528.06 1796
2528.53 1946
2529.01 2042
2529.48 1811
2529.96 1860
2530.43 1890
2530.90 1937
2531.38 1903
2531.85 1940
2532.33 1788
2532.80 2028
2533.28 2035
2533.75 2078
2534.22 1984
2534.70 1761
2535.17 1935
2535.65 1906
2536.12 1904
2536.60 1870
2537.07 1951
2537.55 1658
2538.02 1898
2538.50 1937
2538.97 1852
2539.45 1969
2539.92 1992
2540.40 1981
2540.87 2039
2541.35 2100
2541.82 2190
2542.30 2051
2542.77 1949
2543.25 1960
2543.72 2102
2544.20 1957
2544.67 1917
2545.15 1923
2545.62 1886
2546.10 2051
2546.58 2101
2547.05 1979
2547.53 1997
2548.00 2127
2548.48 2268
2548.95 2133
2549.43 2126
2549.91 2290
2550.38 2269
2550.86 2251
2551.33 2158
2551.81 2294
2552.29 2216
2552.76 2285
2553.24 2300
2553.72 2300
2554.19 2324
2554.67 2328
2555.14 2403
2555.62 2363
2556.10 2484
2556.57 2322
2557.05 2293
2557.53 2527
2558.00 2319
2558.48 2069
2558.96 2173
2559.43 2185
2559.91 2140
2560.39 1985
2560.87 1958
2561.34 1833
2561.82 1842
2562.30 1730
2562.77 1587
2563.25 1593
2563.73 1788
2564.21 1750
2564.68 1765
2565.16 1601
2565.64 1667
2566.11 1780
2566.59 1709
2567.07 1628
2567.55 1581
2568.03 1643
2568.50 1696
2568.98 1725
2569.46 1770
2569.94 1776
2570.41 1642
2570.89 1622
2571.37 1790
2571.85 1725
2572.33 1666
2572.80 1633
2573.28 1693
2573.76 1863
2574.24 1618
2574.72 1563
2575.19 1659
2575.67 1678
2576.15 1738
2576.63 1668
2577.11 1656
2577.59 1729
2578.07 1562
2578.54 1523
2579.02 1530
2579.50 1559
2579.98 1716
2580.46 1701
2580.94 1578
2581.42 1607
2581.90 1667
2582.37 1699
2582.85 1518
2583.33 1641
2583.81 1699
2584.29 1780
2584.77 1677
2585.25 1682
2585.73 1735
2586.21 1761
2586.69 1747
2587.17 1927
2587.65 1764
2588.13 1742
2588.61 1770
2589.08 1769
2589.56 1770
2590.04 1717
2590.52 1782
2591.00 1809
2591.48 1865
2591.96 1908
2592.44 2006
2592.92 1912
2593.40 1806
2593.88 1933
2594.36 2022
2594.84 2093
2595.32 2017
2595.80 1938
2596.28 1961
2596.76 1737
2597.24 1872
2597.72 1850
2598.21 1742
2598.69 1781
2599.17 1893
2599.65 1751
2600.13 1575
2600.61 1772
2601.09 1724
2601.57 1530
2602.05 1619
2602.53 1745
2603.01 1835
2603.49 1858
2603.97 1737
2604.45 1663
2604.94 1691
2605.42 1844
2605.90 1849
2606.38 1822
2606.86 1925
2607.34 1766
2607.82 1793
2608.30 1845
2608.79 1833
2609.27 1891
2609.75 2030
2610.23 1969
2610.71 1935
2611.19 1733
2611.68 1885
2612.16 1919
2612.64 1816
2613.12 1790
2613.60 1727
2614.08 1894
2614.57 1926
2615.05 1951
2615.53 1855
2616.01 1858
2616.49 1879
2616.98 1898
2617.46 1583
2617.94 1587
2618.42 1802
2618.91 1715
2619.39 1659
2619.87 1651
2620.35 1700
2620.84 1700
2621.32 1688
2621.80 1695
2622.28 1894
2622.77 1824
2623.25 1534
2623.73 1721
2624.21 1763
2624.70 1861
2625.18 1816
2625.66 1698
2626.15 1677
2626.63 1740
2627.11 1745
2627.60 1792
2628.08 1823
2628.56 1788
2629.05 1858
2629.53 1710
2630.01 1691
2630.50 1832
2630.98 1980
2631.46 1883
2631.95 1836
2632.43 1840
2632.91 1818
2633.40 1742
2633.88 1707
2634.36 1733
2634.85 1757
2635.33 1626
2635.82 1992
2636.30 1737
2636.78 1702
2637.27 1745
2637.75 1707
2638.24 1684
2638.72 1706
2639.20 1690
2639.69 1819
2640.17 1766
2640.66 1856
2641.14 1763
2641.63 1629
2642.11 1595
2642.60 1566
2643.08 1721
2643.56 1643
2644.05 1495
2644.53 1589
2645.02 1527
2645.50 1601
2645.99 1805
2646.47 1721
2646.96 1625
2647.44 1707
2647.93 1766
2648.41 1598
2648.90 1667
2649.38 1678
2649.87 1583
2650.35 1805
2650.84 1723
2651.32 1644
2651.81 1749
2652.30 1806
2652.78 1827
2653.27 1647
2653.75 1609
2654.24 1773
2654.72 1812
2655.21 1835
2655.69 1912
2656.18 1722
2656.67 1722
2657.15 1803
2657.64 1856
2658.12 1874
2658.61 1721
2659.10 1633
2659.58 1640
2660.07 1623
2660.55 1740
2661.04 1586
2661.53 1709
2662.01 1671
2662.50 1672
2662.99 1767
2663.47 1760
2663.96 1668
2664.44 1721
2664.93 1676
2665.42 1824
2665.90 1870
2666.39 1909
2666.88 1846
2667.36 1863
2667.85 1754
2668.34 1671
2668.83 1780
2669.31 1847
2669.80 1977
2670.29 2023
2670.77 1955
2671.26 2082
2671.75 2032
2672.24 2001
2672.72 2131
2673.21 2281
2673.70 2340
2674.18 2134
2674.67 2233
2675.16 2190
2675.65 2300
2676.13 2379
2676.62 2126
2677.11 2023
2677.60 2058
2678.09 2186
2678.57 2005
2679.06 2034
2679.55 2112
2680.04 2071
2680.53 1958
2681.01 2067
2681.50 2227
2681.99 2298
2682.48 2128
2682.97 2150
2683.45 2280
2683.94 2308
2684.43 2161
2684.92 2249
2685.41 2194
2685.90 2183
2686.38 1951
2686.87 2067
2687.36 2014
2687.85 1963
2688.34 1831
2688.83 1780
2689.32 1754
2689.81 1677
2690.29 1768
2690.78 1918
2691.27 1875
2691.76 1828
2692.25 1833
2692.74 1841
2693.23 1822
2693.72 1787
2694.21 1882
2694.70 1835
2695.19 1688
2695.68 1803
2696.16 1773
2696.65 1843
2697.14 1812
2697.63 1595
2698.12 1557
2698.61 1603
2699.10 1726
2699.59 1755
2700.08 1824
2700.57 1912
2701.06 1894
2701.55 1913
2702.04 1958
2702.53 2044
2703.02 2058
2703.51 1883
2704.00 1855
2704.49 1738
2704.98 1853
2705.47 1993
2705.96 1768
2706.45 1952
2706.94 1888
2707.43 1735
2707.92 1799
2708.41 1705
2708.91 1611
2709.40 1798
2709.89 1724
2710.38 1541
2710.87 1538
2711.36 1624
2711.85 1682
2712.34 1590
2712.83 1790
2713.32 1809
2713.81 1745
2714.30 1571
2714.80 1826
2715.29 1674
2715.78 1789
2716.27 1843
2716.76 1756
2717.25 1776
2717.74 1787
2718.23 1957
2718.73 1900
2719.22 1708
2719.71 1937
2720.20 2066
2720.69 1933
2721.18 1885
2721.68 1942
2722.17 2000
2722.66 2016
2723.15 1988
2723.64 2031
2724.14 1985
2724.63 1710
2725.12 1676
2725.61 1798
2726.10 1854
2726.60 1835
2727.09 1820
2727.58 1757
2728.07 1687
2728.56 1639
2729.06 1795
2729.55 1856
2730.04 1787
2730.53 1702
2731.03 1771
2731.52 1764
2732.01 1820
2732.51 1717
2733.00 1592
2733.49 1828
2733.98 1825
2734.48 1821
2734.97 1902
2735.46 1771
2735.96 1804
2736.45 1801
2736.94 1926
2737.43 1940
2737.93 1940
2738.42 1847
2738.91 1842
2739.41 1788
2739.90 1953
2740.39 1814
2740.89 1851
2741.38 1774
2741.88 1894
2742.37 1751
2742.86 1677
2743.36 1753
2743.85 1711
2744.34 1586
2744.84 1619
2745.33 1848
2745.83 1788
2746.32 1622
2746.81 1603
2747.31 1676
2747.80 1855
2748.30 1691
2748.79 1599
2749.28 1727
2749.78 1663
2750.27 1681
2750.77 1776
2751.26 1762
2751.76 1697
2752.25 1688
2752.74 1638
2753.24 1692
2753.73 1755
2754.23 1869
2754.72 1808
2755.22 1785
2755.71 1860
2756.21 1906
2756.70 1825
2757.20 1761
2757.69 1875
2758.19 1783
2758.68 1948
2759.18 1962
2759.67 1815
2760.17 2019
2760.66 1908
2761.16 1702
2761.65 1748
2762.15 1670
2762.64 1753
2763.14 1855
2763.64 1746
2764.13 1664
2764.63 1637
2765.12 1520
2765.62 1590
2766.11 1638
2766.61 1748
2767.11 1739
2767.60 1779
2768.10 1667
2768.59 1500
2769.09 1605
2769.59 1736
2770.08 1795
2770.58 1768
2771.07 1775
2771.57 1775
2772.07 1737
2772.56 1747
2773.06 1702
2773.56 1757
2774.05 1805
2774.55 1811
2775.04 2141
2775.54 2025
2776.04 1984
2776.53 2317
2777.03 2135
2777.53 2206
2778.03 2155
2778.52 2011
2779.02 2072
2779.52 2272
2780.01 1974
2780.51 1840
2781.01 1971
2781.50 1929
2782.00 1884
2782.50 1865
2783.00 1884
2783.49 1867
2783.99 1898
2784.49 1761
2784.99 1617
2785.48 1703
2785.98 1732
2786.48 1704
2786.98 1595
2787.47 1666
2787.97 1801
2788.47 1724
2788.97 1821
2789.46 1694
2789.96 1805
2790.46 1797
2790.96 1917
2791.46 1837
2791.95 1869
2792.45 1880
2792.95 1787
2793.45 1821
2793.95 2059
2794.44 2025
2794.94 2091
2795.44 2331
2795.94 2398
2796.44 2258
2796.94 2254
2797.44 2491
2797.93 2597
2798.43 2667
2798.93 2563
2799.43 2410
2799.93 2538
2800.43 2517
2800.93 2183
2801.43 2022
2801.92 2088
2802.42 2008
2802.92 1806
2803.42 1952
2803.92 1915
2804.42 1722
2804.92 1858
2805.42 1857
2805.92 1949
2806.42 2036
2806.92 1951
2807.42 2318
2807.91 2343
2808.41 2363
2808.91 2436
2809.41 2494
2809.91 2280
2810.41 2249
2810.91 2293
2811.41 2156
2811.91 2093
2812.41 2118
2812.91 2038
2813.41 1868
2813.91 1797
2814.41 1820
2814.91 1811
2815.41 1874
2815.91 1855
2816.41 1795
2816.91 1857
2817.41 1921
2817.91 2040
2818.41 1989
2818.91 1935
2819.42 1812
2819.92 1804
2820.42 1958
2820.92 2035
2821.42 2235
2821.92 1984
2822.42 2195
2822.92 2013
2823.42 1884
2823.92 1871
2824.42 1873
2824.92 1759
2825.42 1875
2825.93 2010
2826.43 1905
2826.93 1773
2827.43 1881
2827.93 1700
2828.43 1776
2828.93 1896
2829.43 1794
2829.94 1667
2830.44 1751
2830.94 1659
2831.44 1671
2831.94 1772
2832.44 1691
2832.95 1905
2833.45 1704
2833.95 1784
2834.45 1726
2834.95 1832
2835.45 1623
2835.96 1715
2836.46 1833
2836.96 1789
2837.46 1767
2837.97 1763
2838.47 1810
2838.97 1787
2839.47 1773
2839.97 1736
2840.48 1888
2840.98 1831
2841.48 1880
2841.98 1876
2842.49 1855
2842.99 1844
2843.49 1851
2843.99 1904
2844.50 2051
2845.00 1905
2845.50 1987
2846.01 2044
2846.51 1923
2847.01 1973
2847.51 2220
2848.02 2087
2848.52 2115
2849.02 2196
2849.53 2044
2850.03 1955
2850.53 2027
2851.04 2038
2851.54 1858
2852.04 1750
2852.55 1826
2853.05 1797
2853.55 1833
2854.06 1890
2854.56 1889
2855.06 1687
2855.57 1653
2856.07 1683
2856.58 1859
2857.08 1745
2857.58 1704
2858.09 1580
2858.59 1588
2859.10 1655
2859.60 1532
2860.10 1773
2860.61 1796
2861.11 1572
2861.62 1629
2862.12 1644
2862.62 1720
2863.13 1775
2863.63 1641
2864.14 1775
2864.64 1793
2865.15 1732
2865.65 1566
2866.16 1587
2866.66 1751
2867.17 1640
2867.67 1634
2868.18 1658
2868.68 1715
2869.19 1815
2869.69 1805
2870.20 1954
2870.70 1850
2871.21 1766
2871.71 1785
2872.22 1794
2872.72 2047
2873.23 2062
2873.73 1918
2874.24 2130
2874.74 2160
2875.25 1990
2875.75 1899
2876.26 1920
2876.76 1801
2877.27 1836
2877.78 1829
2878.28 1825
2878.79 1851
2879.29 1964
2879.80 1880
2880.30 2034
2880.81 2127
2881.32 2140
2881.82 2110
2882.33 2010
2882.83 2196
2883.34 2380
2883.85 2666
2884.35 2470
2884.86 2280
2885.37 2437
2885.87 2771
2886.38 2734
2886.88 2577
2887.39 2692
2887.90 2907
2888.40 2828
2888.91 3069
2889.42 2897
2889.92 2799
2890.43 2718
2890.94 2694
2891.45 2453
2891.95 2288
2892.46 2364
2892.97 2350
2893.47 2344
2893.98 2324
2894.49 2476
2894.99 2809
2895.50 2777
2896.01 2802
2896.52 2730
2897.02 2878
2897.53 2754
2898.04 2555
2898.55 2308
2899.05 2449
2899.56 2244
2900.07 2370
2900.58 2455
2901.08 2746
2901.59 2364
2902.10 2440
2902.61 2682
2903.12 2648
2903.62 2659
2904.13 2585
2904.64 2291
2905.15 2489
2905.66 2484
2906.16 2585
2906.67 2745
2907.18 2604
2907.69 2470
2908.20 2447
2908.71 2315
2909.21 2294
2909.72 2157
2910.23 2298
2910.74 2092
2911.25 2002
2911.76 1961
2912.26 2084
2912.77 1783
2913.28 1982
2913.79 2085
2914.30 2136
2914.81 2103
2915.32 2053
2915.83 1932
2916.34 1815
2916.85 1830
2917.35 1923
2917.86 1946
2918.37 1943
2918.88 1995
2919.39 1986
2919.90 2023
2920.41 2095
2920.92 2067
2921.43 2130
2921.94 2176
2922.45 2194
2922.96 2320
2923.47 2369
2923.98 2637
2924.49 2897
2925.00 3031
2925.51 3108
2926.02 3287
2926.53 3147
2927.04 3246
2927.55 2918
2928.06 2782
2928.57 2630
2929.08 2624
2929.59 2470
2930.10 2122
2930.61 2037
2931.12 2045
2931.63 2050
2932.14 2006
2932.65 1905
2933.16 1846
2933.67 1989
2934.18 1979
2934.69 1818
2935.20 1926
2935.71 2104
2936.22 2003
2936.73 1987
2937.25 1906
2937.76 1837
2938.27 1890
2938.78 2026
2939.29 2007
2939.80 1885
2940.31 1913
2940.82 2069
2941.33 1982
2941.85 1988
2942.36 1934
2942.87 2209
2943.38 2100
2943.89 1918
2944.40 2094
2944.91 2134
2945.43 2247
2945.94 2122
2946.45 2094
2946.96 2071
2947.47 2210
2947.98 2359
2948.50 2041
2949.01 2035
2949.52 2227
2950.03 2220
2950.54 1880
2951.06 1877
2951.57 1824
2952.08 2011
2952.59 1905
2953.10 1882
2953.62 1845
2954.13 1800
2954.64 1957
2955.15 1813
2955.67 1921
2956.18 1885
2956.69 1961
2957.20 1980
2957.72 1830
2958.23 1786
2958.74 1974
2959.25 1877
2959.77 1880
2960.28 1890
2960.79 1965
2961.31 2076
2961.82 2077
2962.33 2190
2962.85 2150
2963.36 2102
2963.87 2007
2964.39 1992
2964.90 2074
2965.41 2056
2965.93 1970
2966.44 2031
2966.95 2141
2967.47 2055
2967.98 2018
2968.49 1879
2969.01 1715
2969.52 1717
2970.03 1779
2970.55 1905
2971.06 1890
2971.58 1960
2972.09 2163
2972.60 2005
2973.12 2197
2973.63 2006
2974.15 1967
2974.66 1860
2975.17 1871
2975.69 1979
2976.20 2097
2976.72 1795
2977.23 2023
2977.74 1929
2978.26 1794
2978.77 1912
2979.29 1992
2979.80 1948
2980.32 2151
2980.83 2109
2981.35 2065
2981.86 2032
2982.38 2197
2982.89 2204
2983.41 2275
2983.92 2286
2984.44 2381
2984.95 2231
2985.47 2269
2985.98 2301
2986.50 2375
2987.01 2599
2987.53 2507
2988.04 2563
2988.56 2473
2989.07 2414
2989.59 2606
2990.10 2344
2990.62 2356
2991.13 2517
2991.65 2188
2992.17 2268
2992.68 2188
2993.20 2238
2993.71 2355
2994.23 2432
2994.74 2564
2995.26 2825
2995.78 2781
2996.29 2916
2996.81 2844
2997.32 2790
2997.84 2815
2998.36 2930
2998.87 2939
2999.39 2955
2999.91 3100
3000.42 3051
3000.94 3104
3001.45 3363
3001.97 3842
3002.49 4344
3003.00 4793
3003.52 5220
3004.04 5684
3004.55 5961
3005.07 6057
3005.59 5993
3006.10 6134
3006.62 5618
3007.14 5296
3007.66 5108
3008.17 4535
3008.69 4276
3009.21 3849
3009.72 3145
3010.24 3112
3010.76 2847
3011.28 2898
3011.79 2614
3012.31 2516
3012.83 2653
3013.35 2580
3013.86 2438
3014.38 2428
3014.90 2489
3015.42 2466
3015.93 2496
3016.45 2673
3016.97 2489
3017.49 2457
3018.00 2481
3018.52 2436
3019.04 2291
3019.56 2234
3020.08 2443
3020.59 2538
3021.11 2471
3021.63 2546
3022.15 2511
3022.67 2511
3023.19 2793
3023.70 2765
3024.22 2515
3024.74 2816
3025.26 2704
3025.78 2640
3026.30 2704
3026.81 2575
3027.33 2539
3027.85 2182
3028.37 2338
3028.89 2310
3029.41 2223
3029.93 2215
3030.45 2077
3030.97 2182
3031.48 2168
3032.00 2145
3032.52 2054
3033.04 2147
3033.56 2146
3034.08 2082
3034.60 1998
3035.12 2215
3035.64 2179
3036.16 2237
3036.68 2399
3037.20 2424
3037.72 2144
3038.24 2121
3038.76 2267
3039.27 2344
3039.79 2371
3040.31 2241
3040.83 2093
3041.35 1998
3041.87 2031
3042.39 2094
3042.91 2129
3043.43 2090
3043.95 1953
3044.47 2143
3044.99 2142
3045.51 2187
3046.03 2012
3046.56 2152
3047.08 2246
3047.60 2077
3048.12 1996
3048.64 1953
3049.16 1981
3049.68 1974
3050.20 2012
3050.72 1924
3051.24 1924
3051.76 2024
3052.28 1984
3052.80 1984
3053.32 2024
3053.84 1980
3054.37 1894
3054.89 2091
3055.41 2018
3055.93 1972
3056.45 1816
3056.97 2018
3057.49 2022
3058.01 1947
3058.53 2041
3059.06 2032
3059.58 1953
3060.10 1964
3060.62 1932
3061.14 2078
3061.66 1866
3062.19 1851
3062.71 1916
3063.23 1889
3063.75 2105
3064.27 2257
3064.79 2084
3065.32 2073
3065.84 1937
3066.36 2093
3066.88 2012
3067.40 2072
3067.93 1983
3068.45 2060
3068.97 2150
3069.49 2019
3070.02 2187
3070.54 2186
3071.06 2153
3071.58 2085
3072.10 2157
3072.63 2309
3073.15 2231
3073.67 2242
3074.20 2437
3074.72 2341
3075.24 2084
3075.76 2184
3076.29 2337
3076.81 2412
3077.33 2492
3077.86 2616
3078.38 2518
3078.90 2805
3079.42 2862
3079.95 3040
3080.47 3092
3080.99 3031
3081.52 3033
3082.04 3067
3082.56 3048
3083.09 2977
3083.61 3065
3084.13 2918
3084.66 2927
3085.18 2583
3085.71 2574
3086.23 2527
3086.75 2427
3087.28 2383
3087.80 2521
3088.32 2365
3088.85 2535
3089.37 2406
3089.90 2497
3090.42 2356
3090.94 2303
3091.47 2555
3091.99 2467
3092.52 2349
3093.04 2665
3093.57 2569
3094.09 2704
3094.61 2832
3095.14 2933
3095.66 3131
3096.19 3082
3096.71 3012
3097.24 3175
3097.76 3114
3098.29 3388
3098.81 3706
3099.34 4237
3099.86 4573
3100.39 5656
3100.91 6569
3101.44 7291
3101.96 8346
3102.49 9000
3103.01 10081
3103.54 10424
3104.06 10573
3104.59 10448
3105.11 9893
3105.64 8871
3106.16 7339
3106.69 6783
3107.21 5623
3107.74 5102
3108.26 4421
3108.79 4027
3109.32 3738
3109.84 3548
3110.37 3710
3110.89 3951
3111.42 3861
3111.94 3920
3112.47 3333
3113.00 3262
3113.52 3212
3114.05 3485
3114.57 3211
3115.10 3039
3115.63 2801
3116.15 2875
3116.68 2615
3117.21 2623
3117.73 2664
3118.26 2405
3118.78 2558
3119.31 2660
3119.84 2798
3120.36 2885
3120.89 2746
3121.42 2878
3121.94 3075
3122.47 2901
3123.00 2793
3123.52 2788
3124.05 2767
3124.58 2833
3125.11 2646
3125.63 2570
3126.16 2517
3126.69 2536
3127.21 2523
3127.74 2583
3128.27 2440
3128.80 2469
3129.32 2378
3129.85 2376
3130.38 2426
3130.91 2249
3131.43 2208
3131.96 2485
3132.49 2249
3133.02 2184
3133.54 2288
3134.07 2324
3134.60 2170
3135.13 2293
3135.65 2301
3136.18 2371
3136.71 2237
3137.24 2063
3137.77 2253
3138.29 2285
3138.82 2148
3139.35 2223
3139.88 2342
3140.41 2250
3140.94 2135
3141.46 1990
3141.99 2128
3142.52 2164
3143.05 2087
3143.58 2234
3144.11 2094
3144.64 2214
3145.16 2248
3145.69 2178
3146.22 2093
3146.75 2434
3147.28 2515
3147.81 2576
3148.34 2623
3148.87 2525
3149.40 2694
3149.92 2412
3150.45 2433
3150.98 2180
3151.51 2165
3152.04 2306
3152.57 2218
3153.10 2257
3153.63 2216
3154.16 2308
3154.69 2377
3155.22 2476
3155.75 2157
3156.28 2354
3156.81 2283
3157.34 2391
3157.87 2462
3158.40 2437
3158.93 2484
3159.46 2443
3159.99 2688
3160.52 2578
3161.05 2367
3161.58 2313
3162.11 2320
3162.64 2342
3163.17 2030
3163.70 2053
3164.23 2045
3164.76 1925
3165.29 1929
3165.82 1975
3166.35 2006
3166.88 1940
3167.41 2054
3167.94 2064
3168.47 1881
3169.00 2006
3169.53 2061
3170.06 1934
3170.59 2016
3171.12 1884
3171.65 2145
3172.19 2089
3172.72 2118
3173.25 2170
3173.78 2194
3174.31 2118
3174.84 2136
3175.37 2185
3175.90 2345
3176.44 2232
3176.97 2098
3177.50 2028
3178.03 2044
3178.56 2069
3179.09 2135
3179.62 2250
3180.16 2192
3180.69 2163
3181.22 1984
3181.75 1861
3182.28 1920
3182.81 1907
3183.35 2042
3183.88 2047
3184.41 2058
3184.94 2086
3185.47 2023
3186.01 1875
3186.54 1952
3187.07 1955
3187.60 2115
3188.14 2102
3188.67 2035
3189.20 2081
3189.73 1918
3190.26 2109
3190.80 2025
3191.33 1934
3191.86 1891
3192.39 2002
3192.93 2118
3193.46 2149
3193.99 2142
3194.53 2145
3195.06 2159
3195.59 2133
3196.12 2156
3196.66 2170
3197.19 2096
3197.72 2158
3198.26 2258
3198.79 2059
3199.32 2250
3199.86 2293
3200.39 2170
3200.92 2101
3201.46 2262
3201.99 2329
3202.52 2293
3203.06 2350
3203.59 2294
3204.12 2218
3204.66 2222
3205.19 2208
3205.73 2382
3206.26 2633
3206.79 2436
3207.33 2410
3207.86 2337
3208.39 2550
3208.93 2639
3209.46 2629
3210.00 2808
3210.53 3037
3211.07 3090
3211.60 3084
3212.13 3110
3212.67 2949
3213.20 3108
3213.74 3365
3214.27 3171
3214.81 2909
3215.34 2730
3215.88 2494
3216.41 2493
3216.94 2436
3217.48 2284
3218.01 2193
3218.55 2279
3219.08 2328
3219.62 2322
3220.15 2283
3220.69 2209
3221.22 2284
3221.76 2331
3222.29 2545
3222.83 2553
3223.36 2610
3223.90 2772
3224.43 2778
3224.97 2884
3225.51 2482
3226.04 2624
3226.58 2826
3227.11 2800
3227.65 2620
3228.18 2616
3228.72 2493
3229.25 2474
3229.79 2314
3230.33 2224
3230.86 2572
3231.40 2647
3231.93 2680
3232.47 2690
3233.01 2571
3233.54 2653
3234.08 2741
3234.61 2860
3235.15 2687
3235.69 2768
3236.22 2733
3236.76 2662
3237.30 2727
3237.83 2811
3238.37 2823
3238.91 2606
3239.44 2694
3239.98 2759
3240.51 2769
3241.05 2821
3241.59 2947
3242.13 2790
3242.66 2756
3243.20 2839
3243.74 2762
3244.27 2482
3244.81 2536
3245.35 2576
3245.88 2810
3246.42 2745
3246.96 2688
3247.50 2881
3248.03 2803
3248.57 2803
3249.11 2726
3249.64 2784
3250.18 3106
3250.72 2916
3251.26 2874
3251.79 2939
3252.33 2882
3252.87 2916
3253.41 3264
3253.95 3014
3254.48 2832
3255.02 2818
3255.56 2894
3256.10 2943
3256.64 3330
3257.17 3257
3257.71 3553
3258.25 3432
3258.79 3735
3259.33 4016
3259.86 4442
3260.40 5342
3260.94 5569
3261.48 5680
3262.02 6208
3262.56 6442
3263.09 6473
3263.63 6646
3264.17 7294
3264.71 8111
3265.25 8362
3265.79 8690
3266.33 8795
3266.87 8832
3267.40 8830
3267.94 8757
3268.48 8063
3269.02 7645
3269.56 7340
3270.10 6437
3270.64 5754
3271.18 4942
3271.72 4644
3272.26 4033
3272.80 3645
3273.33 3715
3273.87 3394
3274.41 3346
3274.95 3567
3275.49 3300
3276.03 3354
3276.57 3607
3277.11 3428
3277.65 3249
3278.19 3279
3278.73 3127
3279.27 3380
3279.81 3668
3280.35 3388
3280.89 3249
3281.43 3433
3281.97 3218
3282.51 3496
3283.05 3399
3283.59 3350
3284.13 3510
3284.67 3570
3285.21 3697
3285.75 3500
3286.29 3663
3286.83 3614
3287.37 3743
3287.91 3687
3288.45 3565
3289.00 3633
3289.54 3437
3290.08 3633
3290.62 3858
3291.16 3872
3291.70 3915
3292.24 4006
3292.78 4420
3293.32 4681
3293.86 5280
3294.40 5683
3294.95 6231
3295.49 6730
3296.03 6551
3296.57 6539
3297.11 6611
3297.65 6381
3298.19 6021
3298.74 5763
3299.28 5332
3299.82 4864
3300.36 4524
3300.90 4222
3301.44 3820
3301.98 3804
3302.53 3683
3303.07 3552
3303.61 3362
3304.15 3649
3304.69 3476
3305.24 3476
3305.78 3599
3306.32 3508
3306.86 3463
3307.40 3337
3307.95 3354
3308.49 3405
3309.03 3262
3309.57 3214
3310.12 3208
3310.66 3224
3311.20 3331
3311.74 3602
3312.29 3730
3312.83 3602
3313.37 3600
3313.91 3962
3314.46 4067
3315.00 4183
3315.54 4116
3316.09 4434
3316.63 4422
3317.17 4558
3317.71 4762
3318.26 4710
3318.80 4463
3319.34 4521
3319.89 4676
3320.43 4268
3320.97 4386
3321.52 4520
3322.06 4476
3322.60 4248
3323.15 4520
3323.69 4241
3324.23 4031
3324.78 3987
3325.32 3796
3325.86 3608
3326.41 3700
3326.95 3790
3327.50 3723
3328.04 3501
3328.58 3357
3329.13 3616
3329.67 3822
3330.22 4171
3330.76 4948
3331.30 5716
3331.85 7100
3332.39 8378
3332.94 10285
3333.48 12526
3334.03 14468
3334.57 16383
3335.11 18130
3335.66 19244
3336.20 20181
3336.75 21266
3337.29 21296
3337.84 20238
3338.38 18655
3338.93 17451
3339.47 15084
3340.02 13542
3340.56 11444
3341.11 9789
3341.65 8146
3342.20 6698
3342.74 5719
3343.29 5216
3343.83 4642
3344.38 4220
3344.92 3945
3345.47 3887
3346.01 3915
3346.56 3998
3347.10 3799
3347.65 3778
3348.19 3928
3348.74 4247
3349.29 4380
3349.83 4243
3350.38 4648
3350.92 4931
3351.47 5185
3352.01 4895
3352.56 5096
3353.11 5194
3353.65 4888
3354.20 4609
3354.74 4889
3355.29 4627
3355.84 4247
3356.38 4007
3356.93 3772
3357.47 3615
3358.02 3518
3358.57 3488
3359.11 3259
3359.66 3175
3360.21 3019
3360.75 2774
3361.30 2897
3361.85 2987
3362.39 3052
3362.94 3102
3363.49 2973
3364.03 3154
3364.58 3190
3365.13 3284
3365.67 3322
3366.22 3227
3366.77 3238
3367.31 3164
3367.86 3075
3368.41 3186
3368.96 3146
3369.50 3187
3370.05 3414
3370.60 3586
3371.15 3557
3371.69 3731
3372.24 4047
3372.79 4229
3373.34 4361
3373.88 4756
3374.43 4822
3374.98 4706
3375.53 4617
3376.07 4308
3376.62 4111
3377.17 3817
3377.72 3697
3378.27 3450
3378.81 3150
3379.36 2962
3379.91 3005
3380.46 2783
3381.01 2749
3381.55 2488
3382.10 2674
3382.65 2671
3383.20 2557
3383.75 2638
3384.30 2631
3384.84 2586
3385.39 2425
3385.94 2575
3386.49 2654
3387.04 2676
3387.59 2604
3388.14 2576
3388.69 2570
3389.23 2521
3389.78 2581
3390.33 2664
3390.88 2410
3391.43 2379
3391.98 2404
3392.53 2592
3393.08 2548
3393.63 2473
3394.18 2492
3394.72 2600
3395.27 2434
3395.82 2244
3396.37 2442
3396.92 2367
3397.47 2305
3398.02 2323
3398.57 2446
3399.12 2344
3399.67 2264
3400.22 2261
3400.77 2206
3401.32 2203
3401.87 2222
3402.42 2136
3402.97 2094
3403.52 2093
3404.07 2143
3404.62 2195
3405.17 2136
3405.72 2334
3406.27 2091
3406.82 2173
3407.37 2277
3407.92 2385
3408.47 2435
3409.02 2350
3409.57 2255
3410.12 2554
3410.67 2704
3411.22 2658
3411.78 2636
3412.33 2717
3412.88 2616
3413.43 2432
3413.98 2679
3414.53 2721
3415.08 2605
3415.63 2485
3416.18 2431
3416.73 2539
3417.28 2558
3417.84 2329
3418.39 2226
3418.94 2187
3419.49 2272
3420.04 2225
3420.59 2248
3421.14 2177
3421.69 2558
3422.25 2420
3422.80 2428
3423.35 2535
3423.90 2341
3424.45 2381
3425.00 2492
3425.56 2541
3426.11 2472
3426.66 2420
3427.21 2441
3427.76 2465
3428.32 2355
3428.87 2246
3429.42 2189
3429.97 2177
3430.52 2186
3431.08 2224
3431.63 2325
3432.18 2257
3432.73 2212
3433.29 2236
3433.84 2315
3434.39 2353
3434.94 2294
3435.50 2349
3436.05 2315
3436.60 2388
3437.15 2281
3437.71 2099
3438.26 2135
3438.81 2099
3439.37 2114
3439.92 2005
3440.47 2108
3441.02 2250
3441.58 2233
3442.13 2338
3442.68 2359
3443.24 2368
3443.79 2266
3444.34 2162
3444.90 2174
3445.45 2133
3446.00 2127
3446.56 2179
3447.11 2079
3447.66 2022
3448.22 2112
3448.77 2024
3449.33 1952
3449.88 1935
3450.43 2065
3450.99 1917
3451.54 2017
3452.09 1890
3452.65 1824
3453.20 1871
3453.76 1973
3454.31 1723
3454.86 1843
3455.42 1819
3455.97 1855
3456.53 1876
3457.08 1978
3457.64 1904
3458.19 1830
3458.75 1930
3459.30 2157
3459.85 2150
3460.41 2129
3460.96 1940
3461.52 2159
3462.07 2077
3462.63 1924
3463.18 1967
3463.74 2206
3464.29 2068
3464.85 2115
3465.40 2346
3465.96 2347
3466.51 2276
3467.07 2163
3467.62 2227
3468.18 2388
3468.73 2187
3469.29 2430
3469.84 2586
3470.40 2494
3470.95 2551
3471.51 2515
3472.07 2386
3472.62 2484
3473.18 2744
3473.73 2516
3474.29 2424
3474.84 2520
3475.40 2398
3475.96 2388
3476.51 2600
3477.07 2406
3477.62 2652
3478.18 2629
3478.74 2508
3479.29 2863
3479.85 2788
3480.40 2761
3480.96 2914
3481.52 2888
3482.07 2961
3482.63 3062
3483.19 2855
3483.74 3048
3484.30 3058
3484.86 2902
3485.41 3036
3485.97 3206
3486.53 3081
3487.08 3315
3487.64 3485
3488.20 4042
3488.75 4545
3489.31 5197
3489.87 6163
3490.42 6664
3490.98 7375
3491.54 8261
3492.09 8845
3492.65 9050
3493.21 10012
3493.77 9711
3494.32 9060
3494.88 8113
3495.44 7231
3496.00 6396
3496.55 5949
3497.11 5668
3497.67 5291
3498.23 5297
3498.78 5399
3499.34 5669
3499.90 5688
3500.46 5533
3501.01 5601
3501.57 5447
3502.13 5467
3502.69 5379
3503.25 5115
3503.80 5073
3504.36 5248
3504.92 5170
3505.48 4959
3506.04 4981
3506.60 4716
3507.15 4537
3507.71 4447
3508.27 4444
3508.83 4265
3509.39 4225
3509.95 4167
3510.50 3902
3511.06 3593
3511.62 3294
3512.18 3316
3512.74 2991
3513.30 2955
3513.86 2972
3514.42 2749
3514.98 2650
3515.53 2640
3516.09 2496
3516.65 2654
3517.21 2676
3517.77 2571
3518.33 2491
3518.89 2725
3519.45 2789
3520.01 2627
3520.57 2732
3521.13 2874
3521.69 2909
3522.25 2762
3522.81 2745
3523.36 2844
3523.92 2910
3524.48 3046
3525.04 2997
3525.60 3049
3526.16 2724
3526.72 2616
3527.28 2750
3527.84 2572
3528.40 2579
3528.96 2390
3529.52 2337
3530.08 2378
3530.64 2328
3531.20 2295
3531.76 2289
3532.32 2221
3532.89 2356
3533.45 2446
3534.01 2505
3534.57 2466
3535.13 2188
3535.69 2329
3536.25 2309
3536.81 2361
3537.37 2340
3537.93 2378
3538.49 2484
3539.05 2452
3539.61 2478
3540.17 2362
3540.74 2366
3541.30 2629
3541.86 2452
3542.42 2478
3542.98 2530
3543.54 2587
3544.10 2472
3544.66 2589
3545.22 2739
3545.79 2493
3546.35 2393
3546.91 2453
3547.47 2262
3548.03 2162
3548.59 2218
3549.16 2121
3549.72 2273
3550.28 2199
3550.84 2036
3551.40 2029
3551.96 2030
3552.53 1886
3553.09 2042
3553.65 1911
3554.21 1922
3554.77 1973
3555.34 1963
3555.90 1870
3556.46 1921
3557.02 1985
3557.59 2061
3558.15 2134
3558.71 2056
3559.27 2073
3559.84 2121
3560.40 2277
3560.96 2043
3561.52 2018
3562.09 2136
3562.65 2087
3563.21 2069
3563.77 2073
3564.34 2127
3564.90 2050
3565.46 2082
3566.03 2074
3566.59 2125
3567.15 2008
3567.72 1944
3568.28 2009
3568.84 2040
3569.41 1920
3569.97 1885
3570.53 1934
3571.10 2040
3571.66 2037
3572.22 2032
3572.79 1836
3573.35 1887
3573.91 2133
3574.48 2205
3575.04 2201
3575.60 2284
3576.17 2212
3576.73 2406
3577.30 2214
3577.86 2325
3578.42 2445
3578.99 2518
3579.55 2371
3580.12 2140
3580.68 2079
3581.24 2111
3581.81 2167
3582.37 2207
3582.94 2089
3583.50 1961
3584.07 1946
3584.63 2077
3585.20 1790
3585.76 1869
3586.32 1909
3586.89 2007
3587.45 1709
3588.02 1896
3588.58 1849
3589.15 1951
3589.71 1773
3590.28 1767
3590.84 1841
3591.41 1859
3591.97 1870
3592.54 1969
3593.10 1901
3593.67 2017
3594.23 1957
3594.80 1867
3595.36 1957
3595.93 1887
3596.50 1777
3597.06 1686
3597.63 1733
3598.19 1765
3598.76 1770
3599.32 2059
3599.89 1956
3600.45 1783
3601.02 1854
3601.59 1887
3602.15 1701
3602.72 1829
3603.28 2022
3603.85 1771
3604.42 1747
3604.98 1829
3605.55 1819
3606.11 1745
3606.68 1794
3607.25 1741
3607.81 1722
3608.38 1733
3608.95 1733
3609.51 1809
3610.08 1941
3610.65 1770
3611.21 1727
3611.78 1816
3612.35 1704
3612.91 1817
3613.48 2069
3614.05 2181
3614.61 2313
3615.18 2299
3615.75 2826
3616.31 3140
3616.88 3446
3617.45 3562
3618.01 3596
3618.58 3774
3619.15 4250
3619.72 3927
3620.28 3763
3620.85 3582
3621.42 3270
3621.99 3113
3622.55 2959
3623.12 2898
3623.69 2387
3624.26 2312
3624.82 2111
3625.39 2032
3625.96 1881
3626.53 1755
3627.09 1799
3627.66 1916
3628.23 1881
3628.80 1844
3629.37 1789
3629.93 1925
3630.50 1910
3631.07 1722
3631.64 1877
3632.21 1894
3632.77 1813
3633.34 1787
3633.91 1696
3634.48 1720
3635.05 1698
3635.62 1744
3636.19 1833
3636.75 1867
3637.32 1912
3637.89 1803
3638.46 1993
3639.03 2219
3639.60 2291
3640.17 2302
3640.73 2416
3641.30 2526
3641.87 2702
3642.44 2638
3643.01 2518
3643.58 2417
3644.15 2738
3644.72 2640
3645.29 2358
3645.86 2428
3646.43 2430
3647.00 2305
3647.57 2189
3648.13 2030
3648.70 2133
3649.27 2322
3649.84 2267
3650.41 2242
3650.98 2300
3651.55 2329
3652.12 2462
3652.69 2334
3653.26 2365
3653.83 2453
3654.40 2448
3654.97 2523
3655.54 2578
3656.11 2469
3656.68 2339
3657.25 2542
3657.82 2637
3658.39 2601
3658.96 2722
3659.53 2651
3660.10 2717
3660.67 2527
3661.24 2501
3661.82 2521
3662.39 2462
3662.96 2329
3663.53 2145
3664.10 2381
3664.67 2309
3665.24 2332
3665.81 2682
3666.38 2792
3666.95 2525
3667.52 2616
3668.09 2390
3668.67 2431
3669.24 2291
3669.81 2309
3670.38 2164
3670.95 2075
3671.52 2022
3672.09 2136
3672.66 2121
3673.24 2069
3673.81 2105
3674.38 2021
3674.95 2176
3675.52 2045
3676.09 2021
3676.66 2298
3677.24 2131
3677.81 2016
3678.38 2024
3678.95 2093
3679.52 2030
3680.10 2044
3680.67 1911
3681.24 1960
3681.81 1956
3682.38 1851
3682.96 1737
3683.53 1716
3684.10 1612
3684.67 1778
3685.25 1900
3685.82 1723
3686.39 1671
3686.96 1872
3687.54 1803
3688.11 1670
3688.68 2006
3689.25 1928
3689.83 1742
3690.40 1983
3690.97 1952
3691.54 2131
3692.12 1891
3692.69 1997
3693.26 2143
3693.84 2075
3694.41 1959
3694.98 1999
3695.56 1971
3696.13 1956
3696.70 1961
3697.28 1816
3697.85 1859
3698.42 1813
3699.00 2073
3699.57 2082
3700.14 1956
3700.72 1913
3701.29 1894
3701.86 1995
3702.44 1925
3703.01 1804
3703.58 1886
3704.16 1793
3704.73 1809
3705.31 1838
3705.88 1842
3706.45 1831
3707.03 1893
3707.60 1948
3708.18 1910
3708.75 1809
3709.33 1699
3709.90 2047
3710.47 2047
3711.05 1899
3711.62 1784
3712.20 1734
3712.77 1889
3713.35 1915
3713.92 1834
3714.50 1853
3715.07 1772
3715.64 1777
3716.22 1748
3716.79 1897
3717.37 1810
3717.94 1789
3718.52 1750
3719.09 1762
3719.67 1690
3720.24 1744
3720.82 1794
3721.39 1723
3721.97 1670
3722.54 1536
3723.12 1476
3723.70 1477
3724.27 1632
3724.85 1619
3725.42 1758
3726.00 1729
3726.57 1721
3727.15 1750
3727.72 1909
3728.30 1928
3728.88 1944
3729.45 1881
3730.03 1888
3730.60 2138
3731.18 2256
3731.75 2268
3732.33 2333
3732.91 2254
3733.48 2585
3734.06 2640
3734.64 2323
3735.21 2271
3735.79 2243
3736.36 2231
3736.94 2192
3737.52 1999
3738.09 2044
3738.67 2030
3739.25 1896
3739.82 1821
3740.40 1679
3740.98 1707
3741.55 1689
3742.13 1819
3742.71 1776
3743.28 1798
3743.86 1668
3744.44 1681
3745.01 1716
3745.59 1770
3746.17 1771
3746.75 1742
3747.32 1723
3747.90 1820
3748.48 1722
3749.05 1822
3749.63 1935
3750.21 1902
3750.79 1777
3751.36 1813
3751.94 1828
3752.52 1732
3753.10 1810
3753.67 1781
3754.25 1679
3754.83 1699
3755.41 1718
3755.99 1706
3756.56 1729
3757.14 1650
3757.72 1826
3758.30 1781
3758.88 1773
3759.45 1715
3760.03 1752
3760.61 1747
3761.19 1666
3761.77 1885
3762.35 2065
3762.92 1905
3763.50 2001
3764.08 1918
3764.66 1797
3765.24 1699
3765.82 1793
3766.39 1995
3766.97 1933
3767.55 1749
3768.13 1771
3768.71 1771
3769.29 1761
3769.87 1865
3770.45 1694
3771.03 1722
3771.60 1723
3772.18 1723
3772.76 1821
3773.34 1856
3773.92 1785
3774.50 1710
3775.08 1670
3775.66 1658
3776.24 1512
3776.82 1728
3777.40 1683
3777.98 1625
3778.56 1537
3779.14 1760
3779.72 1883
3780.30 1721
3780.88 1699
3781.46 1783
3782.04 1686
3782.61 1825
3783.19 1847
3783.77 1691
3784.35 1616
3784.93 1710
3785.52 1727
3786.10 1675
3786.68 1746
3787.26 1730
3787.84 1853
3788.42 1679
3789.00 1775
3789.58 1941
3790.16 1962
3790.74 1661
3791.32 1759
3791.90 1830
3792.48 1834
3793.06 1817
3793.64 1774
3794.22 1879
3794.80 1929
3795.38 1724
3795.96 1946
3796.55 1936
3797.13 1978
3797.71 1990
3798.29 2028
3798.87 2142
3799.45 2170
3800.03 2194
3800.61 2327
3801.19 2477
3801.78 2576
3802.36 2534
3802.94 2561
3803.52 2458
3804.10 2506
3804.68 2306
3805.27 2363
3805.85 2322
3806.43 2204
3807.01 2381
3807.59 2133
3808.17 2364
3808.76 2395
3809.34 2522
3809.92 2850
3810.50 2669
3811.08 2473
3811.67 2709
3812.25 2586
3812.83 2671
3813.41 2754
3814.00 2797
3814.58 3096
3815.16 2950
3815.74 2880
3816.32 2604
3816.91 2693
3817.49 2566
3818.07 2523
3818.66 2530
3819.24 2258
3819.82 2003
3820.40 2061
3820.99 2022
3821.57 2016
3822.15 2172
3822.73 2009
3823.32 1901
3823.90 1850
3824.48 1905
3825.07 1735
3825.65 1843
3826.23 1902
3826.82 1852
3827.40 1684
3827.98 1750
3828.57 1807
3829.15 1936
3829.73 1989
3830.32 1838
3830.90 1900
3831.48 1911
3832.07 2014
3832.65 1706
3833.24 1857
3833.82 1846
3834.40 1975
3834.99 2069
3835.57 1838
3836.16 1656
3836.74 1788
3837.32 1797
3837.91 1810
3838.49 1748
3839.08 1723
3839.66 1742
3840.24 1691
3840.83 1694
3841.41 1672
3842.00 1734
3842.58 1900
3843.17 1746
3843.75 1857
3844.34 1843
3844.92 1811
3845.51 1838
3846.09 1854
3846.67 1815
3847.26 1857
3847.84 1890
3848.43 1905
3849.01 1724
3849.60 1646
3850.18 1780
3850.77 1874
3851.35 1857
3851.94 1729
3852.53 1867
3853.11 1791
3853.70 1772
3854.28 1724
3854.87 1841
3855.45 1954
3856.04 1993
3856.62 2034
3857.21 2099
3857.79 2245
3858.38 2366
3858.97 2627
3859.55 2672
3860.14 2875
3860.72 2863
3861.31 3077
3861.90 3312
3862.48 3501
3863.07 3670
3863.65 3715
3864.24 4008
3864.83 3797
3865.41 3752
3866.00 4187
3866.58 3907
3867.17 3945
3867.76 3413
3868.34 3340
3868.93 3171
3869.52 2886
3870.10 2896
3870.69 2746
3871.28 2672
3871.86 2612
3872.45 2541
3873.04 2632
3873.62 2694
3874.21 2652
3874.80 2746
3875.38 2678
3875.97 2544
3876.56 2439
3877.15 2494
3877.73 2346
3878.32 2296
3878.91 2194
3879.49 2111
3880.08 2201
3880.67 2096
3881.26 2060
3881.84 2042
3882.43 1979
3883.02 1955
3883.61 1941
3884.19 1926
3884.78 1760
3885.37 1807
3885.96 1712
3886.55 1764
3887.13 1930
3887.72 1744
3888.31 1763
3888.90 1771
3889.49 1926
3890.07 2076
3890.66 1920
3891.25 1928
3891.84 1955
3892.43 1853
3893.01 1812
3893.60 2025
3894.19 2067
3894.78 2208
3895.37 2071
3895.96 2014
3896.55 2069
3897.13 1940
3897.72 2048
3898.31 2018
3898.90 1878
3899.49 2007
3900.08 1899
3900.67 1983
3901.26 1821
3901.84 1951
3902.43 2008
3903.02 2051
3903.61 2140
3904.20 2048
3904.79 1896
3905.38 1961
3905.97 2065
3906.56 1949
3907.15 1774
3907.74 1685
3908.33 1818
3908.92 1922
3909.50 1837
3910.09 1724
3910.68 1671
3911.27 1780
3911.86 1734
3912.45 1826
3913.04 1741
3913.63 1764
3914.22 1890
3914.81 1796
3915.40 1894
3915.99 1780
3916.58 1662
3917.17 1732
3917.76 1517
3918.35 1599
3918.94 1691
3919.53 1641
3920.12 1682
3920.72 1654
3921.31 1718
3921.90 1710
3922.49 1774
3923.08 1813
3923.67 1767
3924.26 1743
3924.85 1622
3925.44 1830
3926.03 1727
3926.62 1746
3927.21 1692
3927.80 1652
3928.39 1651
3928.99 1626
3929.58 1653
3930.17 1776
3930.76 1576
3931.35 1566
3931.94 1571
3932.53 1698
3933.12 1744
3933.72 1560
3934.31 1665
3934.90 1808
3935.49 1674
3936.08 1659
3936.67 1607
3937.26 1702
3937.86 1618
3938.45 1530
3939.04 1636
3939.63 1727
3940.22 1688
3940.82 1620
3941.41 1843
3942.00 1859
3942.59 1846
3943.18 1915
3943.78 1775
3944.37 1839
3944.96 1582
3945.55 1659
3946.14 1728
3946.74 1735
3947.33 1805
3947.92 1597
3948.51 1691
3949.11 1724
3949.70 1696
3950.29 1532
3950.88 1613
3951.48 1600
3952.07 1492
3952.66 1581
3953.26 1627
3953.85 1634
3954.44 1650
3955.03 1713
3955.63 1515
3956.22 1508
3956.81 1543
3957.41 1731
3958.00 1747
3958.59 1624
3959.19 1711
3959.78 1884
3960.37 1726
3960.97 1664
3961.56 1742
3962.15 1705
3962.75 1842
3963.34 1803
3963.93 1811
3964.53 1816
3965.12 1988
3965.72 1961
3966.31 1919
3966.90 2012
3967.50 2027
3968.09 2010
3968.69 2005
3969.28 1819
3969.87 1948
3970.47 1868
3971.06 1691
3971.66 1832
3972.25 1826
3972.85 1859
3973.44 1992
3974.03 2058
3974.63 1944
3975.22 2113
3975.82 2230
3976.41 2127
3977.01 2185
3977.60 2387
3978.20 2327
3978.79 2259
3979.39 2089
3979.98 2066
3980.58 2086
3981.17 1900
3981.77 1784
3982.36 1829
3982.96 1938
3983.55 1867
3984.15 1716
3984.74 1827
3985.34 1757
3985.93 1805
3986.53 1943
3987.12 1813
3987.72 1908
3988.31 1943
3988.91 1835
3989.50 1756
3990.10 1744
3990.70 1754
3991.29 1843
3991.89 1763
3992.48 1961
3993.08 1962
3993.67 1832
3994.27 1830
3994.87 1996
3995.46 2205
3996.06 2213
3996.65 2236
3997.25 2185
3997.85 2240
3998.44 2027
3999.04 2010
3999.64 2057
4000.23 2008
4000.83 1980
4001.43 1955
4002.02 1922
4002.62 2000
4003.21 1874
4003.81 1763
4004.41 1787
4005.00 1824
4005.60 1829
4006.20 1954
4006.80 1875
4007.39 1841
4007.99 1900
4008.59 1807
4009.18 1934
4009.78 1895
4010.38 1901
4010.97 1853
4011.57 1761
4012.17 1716
4012.77 1922
4013.36 2015
4013.96 2225
4014.56 2164
4015.16 2421
4015.75 2477
4016.35 2645
4016.95 2836
4017.55 2761
4018.14 2680
4018.74 2506
4019.34 2514
4019.94 2336
4020.54 2268
4021.13 2011
4021.73 2147
4022.33 1997
4022.93 1970
4023.53 1898
4024.12 1871
4024.72 1922
4025.32 2153
4025.92 2027
4026.52 1908
4027.12 1949
4027.71 1967
4028.31 2024
4028.91 1959
4029.51 2015
4030.11 1961
4030.71 1973
4031.31 2101
4031.90 2125
4032.50 1957
4033.10 2015
4033.70 1972
4034.30 2079
4034.90 2027
4035.50 1987
4036.10 1842
4036.70 1912
4037.29 1680
4037.89 1871
4038.49 1731
4039.09 1632
4039.69 1466
4040.29 1635
4040.89 1661
4041.49 1561
4042.09 1556
4042.69 1548
4043.29 1599
4043.89 1664
4044.49 1568
4045.09 1641
4045.69 1672
4046.29 1608
4046.89 1560
4047.49 1690
4048.09 1739
4048.69 1723
4049.29 1761
4049.89 1692
4050.49 1672
4051.09 1724
4051.69 1768
4052.29 1805
4052.89 1659
4053.49 1718
4054.09 1666
4054.69 1669
4055.29 1728
4055.89 1764
4056.49 1654
4057.09 1714
4057.69 1655
4058.29 1673
4058.89 1459
4059.49 1595
4060.09 1598
4060.70 1507
4061.30 1537
4061.90 1411
4062.50 1474
4063.10 1537
4063.70 1470
4064.30 1564
4064.90 1627
4065.50 1569
4066.11 1596
4066.71 1447
4067.31 1527
4067.91 1572
4068.51 1540
4069.11 1570
4069.71 1605
4070.32 1569
4070.92 1580
4071.52 1620
4072.12 1602
4072.72 1588
4073.32 1513
4073.93 1602
4074.53 1391
4075.13 1489
4075.73 1683
4076.33 1657
4076.94 1588
4077.54 1553
4078.14 1568
4078.74 1594
4079.34 1510
4079.95 1662
4080.55 1480
4081.15 1401
4081.75 1385
4082.36 1637
4082.96 1532
4083.56 1335
4084.16 1515
4084.77 1458
4085.37 1356
4085.97 1454
4086.58 1632
4087.18 1478
4087.78 1428
4088.38 1360
4088.99 1348
4089.59 1519
4090.19 1590
4090.80 1455
4091.40 1525
4092.00 1521
4092.61 1614
4093.21 1556
4093.81 1513
4094.42 1720
4095.02 1676
4095.62 1729
4096.23 1669
4096.83 1664
4097.43 1693
4098.04 1648
4098.64 1536
4099.24 1588
4099.85 1486
4100.45 1567
4101.06 1591
4101.66 1473
4102.26 1458
4102.87 1325
4103.47 1416
4104.08 1580
4104.68 1570
4105.28 1563
4105.89 1486
4106.49 1484
4107.10 1493
4107.70 1532
4108.31 1476
4108.91 1454
4109.51 1550
4110.12 1459
4110.72 1492
4111.33 1531
4111.93 1469
4112.54 1412
4113.14 1329
4113.75 1457
4114.35 1348
4114.96 1350
4115.56 1354
4116.17 1405
4116.77 1528
4117.38 1623
4117.98 1429
4118.59 1434
4119.19 1543
4119.80 1395
4120.40 1356
4121.01 1312
4121.61 1466
4122.22 1566
4122.82 1524
4123.43 1478
4124.04 1544
4124.64 1374
4125.25 1351
4125.85 1514
4126.46 1530
4127.06 1428
4127.67 1425
4128.28 1435
4128.88 1538
4129.49 1615
4130.09 1380
4130.70 1558
4131.31 1506
4131.91 1520
4132.52 1573
4133.12 1623
4133.73 1561
4134.34 1644
4134.94 1662
4135.55 1639
4136.16 1661
4136.76 1701
4137.37 1594
4137.98 1738
4138.58 1854
4139.19 1812
4139.80 1814
4140.40 1644
4141.01 1666
4141.62 1819
4142.22 1896
4142.83 1724
4143.44 1746
4144.04 1821
4144.65 1793
4145.26 1809
4145.86 1656
4146.47 1637
4147.08 1697
4147.69 1408
4148.29 1460
4148.90 1514
4149.51 1595
4150.12 1578
4150.72 1636
4151.33 1576
4151.94 1523
4152.55 1424
4153.15 1593
4153.76 1550
4154.37 1522
4154.98 1502
4155.59 1626
4156.19 1578
4156.80 1554
4157.41 1449
4158.02 1478
4158.63 1458
4159.23 1448
4159.84 1408
4160.45 1547
4161.06 1635
4161.67 1586
4162.28 1540
4162.88 1654
4163.49 1747
4164.10 1779
4164.71 1794
4165.32 1598
4165.93 1598
4166.53 1611
4167.14 1673
4167.75 1761
4168.36 1809
4168.97 1753
4169.58 1651
4170.19 1704
4170.80 1730
4171.41 1716
4172.01 1664
4172.62 1568
4173.23 1452
4173.84 1479
4174.45 1536
4175.06 1645
4175.67 1624
4176.28 1636
4176.89 1611
4177.50 1564
4178.11 1596
4178.72 1694
4179.33 1536
4179.94 1595
4180.55 1533
4181.16 1529
4181.77 1646
4182.38 1530
4182.99 1490
4183.60 1675
4184.21 1523
4184.82 1456
4185.43 1613
4186.04 1499
4186.65 1526
4187.26 1506
4187.87 1562
4188.48 1750
4189.09 1655
4189.70 1711
4190.31 1699
4190.92 1743
4191.53 1860
4192.14 1929
4192.75 2017
4193.36 1988
4193.97 2184
4194.58 1951
4195.19 1997
4195.80 1905
4196.41 1859
4197.03 1967
4197.64 1909
4198.25 1829
4198.86 1756
4199.47 1815
4200.08 1822
4200.69 1904
4201.30 1717
4201.91 1723
4202.53 1749
4203.14 1666
4203.75 1812
4204.36 1777
4204.97 1748
4205.58 1670
4206.19 1704
4206.81 1624
4207.42 1671
4208.03 1771
4208.64 1751
4209.25 1634
4209.86 1522
4210.48 1735
4211.09 1775
4211.70 1798
4212.31 1703
4212.92 1791
4213.54 1718
4214.15 1859
4214.76 1905
4215.37 1898
4215.99 1934
4216.60 1912
4217.21 2080
4217.82 2153
4218.43 2316
4219.05 2364
4219.66 2589
4220.27 2591
4220.89 2775
4221.50 2650
4222.11 2694
4222.72 2883
4223.34 3097
4223.95 3395
4224.56 3230
4225.17 3304
4225.79 3347
4226.40 3183
4227.01 3263
4227.63 3159
4228.24 3295
4228.85 3319
4229.47 3223
4230.08 3490
4230.69 3328
4231.31 3306
4231.92 3318
4232.53 3329
4233.15 3457
4233.76 3648
4234.37 3752
4234.99 3757
4235.60 3785
4236.22 3799
4236.83 3577
4237.44 3369
4238.06 3187
4238.67 2736
4239.28 2718
4239.90 2620
4240.51 2383
4241.13 2140
4241.74 1980
4242.36 2098
4242.97 2110
4243.58 2107
4244.20 2063
4244.81 1915
4245.43 1920
4246.04 1993
4246.66 1978
4247.27 2107
4247.89 2069
4248.50 2125
4249.11 2153
4249.73 2016
4250.34 1986
4250.96 2188
4251.57 2044
4252.19 1986
4252.80 1924
4253.42 2089
4254.03 2047
4254.65 2022
4255.26 1903
4255.88 1990
4256.49 1904
4257.11 1876
4257.72 1888
4258.34 1829
4258.96 1879
4259.57 1996
4260.19 1932
4260.80 1811
4261.42 1838
4262.03 1883
4262.65 1775
4263.26 1950
4263.88 1771
4264.50 1912
4265.11 1884
4265.73 1900
4266.34 1900
4266.96 1901
4267.58 2013
4268.19 1949
4268.81 1971
4269.42 1881
4270.04 1893
4270.66 2003
4271.27 2164
4271.89 1980
4272.51 1979
4273.12 1952
4273.74 2054
4274.36 2062
4274.97 2144
4275.59 2256
4276.20 2265
4276.82 2096
4277.44 2301
4278.06 2241
4278.67 2056
4279.29 2082
4279.91 2054
4280.52 1807
4281.14 1772
4281.76 1804
4282.37 1772
4282.99 1676
4283.61 1597
4284.23 1793
4284.84 1855
4285.46 1726
4286.08 1631
4286.69 1844
4287.31 1686
4287.93 1581
4288.55 1556
4289.16 1583
4289.78 1657
4290.40 1770
4291.02 1713
4291.64 1772
4292.25 1784
4292.87 1714
4293.49 1617
4294.11 1720
4294.73 1875
4295.34 1797
4295.96 1673
4296.58 1863
4297.20 1785
4297.82 1817
4298.43 1670
4299.05 1727
4299.67 1776
4300.29 1657
4300.91 1894
4301.53 1736
4302.14 1774
4302.76 1808
4303.38 1744
4304.00 1782
4304.62 1756
4305.24 1692
4305.86 1765
4306.48 1861
4307.09 1751
4307.71 1680
4308.33 1814
4308.95 1890
4309.57 1851
4310.19 1879
4310.81 1856
4311.43 1807
4312.05 1834
4312.67 1862
4313.29 1842
4313.90 1871
4314.52 1805
4315.14 1636
4315.76 1651
4316.38 1700
4317.00 1727
4317.62 1854
4318.24 2004
4318.86 1911
4319.48 1887
4320.10 1915
4320.72 1894
4321.34 1996
4321.96 1943
4322.58 1887
4323.20 2119
4323.82 2122
4324.44 2192
4325.06 2308
4325.68 2223
4326.30 2167
4326.92 2023
4327.54 2128
4328.16 2235
4328.78 2076
4329.40 2272
4330.02 2238
4330.64 2354
4331.27 2439
4331.89 2376
4332.51 2438
4333.13 2500
4333.75 2541
4334.37 2865
4334.99 3136
4335.61 3421
4336.23 3900
4336.85 3965
4337.47 4121
4338.09 4277
4338.72 4468
4339.34 4658
4339.96 4254
4340.58 4120
4341.20 3975
4341.82 3774
4342.44 4425
4343.07 4911
4343.69 5453
4344.31 5751
4344.93 6548
4345.55 7182
4346.17 7863
4346.79 8526
4347.42 8318
4348.04 8075
4348.66 7621
4349.28 6554
4349.90 5867
4350.53 5005
4351.15 4400
4351.77 4023
4352.39 3598
4353.01 3115
4353.64 3051
4354.26 2809
4354.88 2674
4355.50 2700
4356.13 2735
4356.75 2689
4357.37 2516
4357.99 2838
4358.62 2754
4359.24 2854
4359.86 2842
4360.48 2773
4361.11 2529
4361.73 2446
4362.35 2523
4362.98 2490
4363.60 2457
4364.22 2558
4364.84 2628
4365.47 2365
4366.09 2418
4366.71 2351
4367.34 2371
4367.96 2595
4368.58 2303
4369.21 2249
4369.83 2101
4370.45 2056
4371.08 2070
4371.70 1996
4372.32 1840
4372.95 1909
4373.57 1931
4374.20 1980
4374.82 2021
4375.44 1990
4376.07 1957
4376.69 1813
4377.31 1908
4377.94 2057
4378.56 2117
4379.19 1994
4379.81 1942
4380.43 1938
4381.06 1861
4381.68 2071
4382.31 2122
4382.93 2022
4383.56 2181
4384.18 2123
4384.80 2073
4385.43 1990
4386.05 2079
4386.68 2142
4387.30 2099
4387.93 1942
4388.55 2038
4389.18 2146
4389.80 2255
4390.43 2335
4391.05 2428
4391.68 2744
4392.30 2653
4392.93 2495
4393.55 2361
4394.18 2329
4394.80 2239
4395.43 2157
4396.05 2323
4396.68 2241
4397.30 2176
4397.93 2085
4398.55 2131
4399.18 2226
4399.80 2285
4400.43 2366
4401.06 2269
4401.68 2125
4402.31 2027
4402.93 2140
4403.56 2148
4404.18 2103
4404.81 1999
4405.44 1978
4406.06 1968
4406.69 2198
4407.31 2042
4407.94 1897
4408.57 1989
4409.19 2192
4409.82 2097
4410.45 1932
4411.07 2029
4411.70 1894
4412.32 1900
4412.95 1879
4413.58 1936
4414.20 1841
4414.83 1698
4415.46 1762
4416.08 1786
4416.71 1966
4417.34 1792
4417.96 1781
4418.59 1921
4419.22 1824
4419.84 1788
4420.47 1656
4421.10 1789
4421.73 1856
4422.35 1753
4422.98 1750
4423.61 1667
4424.23 1634
4424.86 1809
4425.49 1750
4426.12 1816
4426.74 1628
4427.37 1643
4428.00 1623
4428.63 1615
4429.25 1549
4429.88 1722
4430.51 1753
4431.14 1526
4431.77 1558
4432.39 1584
4433.02 1654
4433.65 1816
4434.28 1688
4434.90 1723
4435.53 1697
4436.16 1668
4436.79 1575
4437.42 1610
4438.05 1791
4438.67 1600
4439.30 1555
4439.93 1586
4440.56 1644
4441.19 1552
4441.82 1609
4442.44 1640
4443.07 1574
4443.70 1692
4444.33 1766
4444.96 1646
4445.59 1639
4446.22 1636
4446.85 1760
4447.47 1943
4448.10 1717
4448.73 1773
4449.36 1724
4449.99 1746
4450.62 1648
4451.25 1815
4451.88 1789
4452.51 1643
4453.14 1733
4453.77 1659
4454.40 1753
4455.02 1731
4455.65 1659
4456.28 1746
4456.91 1728
4457.54 1758
4458.17 1776
4458.80 1620
4459.43 1525
4460.06 1576
4460.69 1534
4461.32 1501
4461.95 1494
4462.58 1544
4463.21 1470
4463.84 1547
4464.47 1465
4465.10 1405
4465.73 1514
4466.36 1621
4466.99 1476
4467.62 1512
4468.25 1451
4468.88 1424
4469.51 1330
4470.14 1267
4470.78 1325
4471.41 1415
4472.04 1509
4472.67 1511
4473.30 1462
4473.93 1488
4474.56 1521
4475.19 1474
4475.82 1416
4476.45 1416
4477.08 1526
4477.71 1467
4478.35 1311
4478.98 1339
4479.61 1461
4480.24 1484
4480.87 1497
4481.50 1468
4482.13 1563
4482.76 1638
4483.40 1539
4484.03 1549
4484.66 1575
4485.29 1553
4485.92 1500
4486.55 1551
4487.19 1609
4487.82 1750
4488.45 1712
4489.08 1629
4489.71 1822
4490.34 1602
4490.98 1682
4491.61 1586
4492.24 1771
4492.87 1634
4493.50 1663
4494.14 1681
4494.77 1704
4495.40 1652
4496.03 1658
4496.67 1709
4497.30 1622
4497.93 1594
4498.56 1882
4499.20 1904
4499.83 1996
4500.46 2004
4501.09 2056
4501.73 2100
4502.36 2276
4502.99 2183
4503.63 1911
4504.26 1884
4504.89 1860
4505.52 1782
4506.16 1681
4506.79 1715
4507.42 1843
4508.06 1636
4508.69 1744
4509.32 1775
4509.96 1641
4510.59 1613
4511.22 1567
4511.86 1696
4512.49 1766
4513.12 1637
4513.76 1529
4514.39 1690
4515.02 1694
4515.66 1665
4516.29 1602
4516.93 1605
4517.56 1596
4518.19 1670
4518.83 1551
4519.46 1551
4520.10 1624
4520.73 1643
4521.36 1681
4522.00 1722
4522.63 1656
4523.27 1547
4523.90 1615
4524.54 1593
4525.17 1610
4525.80 1687
4526.44 1925
4527.07 1967
4527.71 2202
4528.34 2546
4528.98 2653
4529.61 2802
4530.25 3062
4530.88 3306
4531.52 3506
4532.15 3641
4532.79 3747
4533.42 3436
4534.06 3222
4534.69 2866
4535.33 2625
4535.96 2410
4536.60 2440
4537.23 2101
4537.87 1962
4538.50 1907
4539.14 1653
4539.77 1606
4540.41 1617
4541.04 1469
4541.68 1514
4542.31 1504
4542.95 1485
4543.59 1651
4544.22 1550
4544.86 1542
4545.49 1448
4546.13 1503
4546.77 1507
4547.40 1555
4548.04 1565
4548.67 1559
4549.31 1638
4549.95 1619
4550.58 1680
4551.22 1700
4551.85 1684
4552.49 1504
4553.13 1543
4553.76 1647
4554.40 1371
4555.04 1481
4555.67 1516
4556.31 1345
4556.95 1538
4557.58 1531
4558.22 1507
4558.86 1559
4559.49 1522
4560.13 1566
4560.77 1728
4561.40 1523
4562.04 1439
4562.68 1502
4563.31 1473
4563.95 1463
4564.59 1582
4565.23 1649
4565.86 1579
4566.50 1549
4567.14 1745
4567.77 1700
4568.41 1786
4569.05 1687
4569.69 1750
4570.32 1748
4570.96 1689
4571.60 1631
4572.24 1671
4572.88 1578
4573.51 1520
4574.15 1533
4574.79 1500
4575.43 1498
4576.06 1502
4576.70 1473
4577.34 1509
4577.98 1527
4578.62 1558
4579.26 1488
4579.89 1621
4580.53 1580
4581.17 1691
4581.81 1631
4582.45 1563
4583.09 1630
4583.72 1453
4584.36 1537
4585.00 1609
4585.64 1715
4586.28 1668
4586.92 1499
4587.56 1585
4588.19 1554
4588.83 1815
4589.47 1945
4590.11 1958
4590.75 2071
4591.39 2326
4592.03 2226
4592.67 2174
4593.31 2017
4593.95 1995
4594.58 1888
4595.22 1810
4595.86 1654
4596.50 1547
4597.14 1554
4597.78 1530
4598.42 1480
4599.06 1561
4599.70 1614
4600.34 1518
4600.98 1556
4601.62 1574
4602.26 1712
4602.90 1619
4603.54 1621
4604.18 1745
4604.82 1557
4605.46 1557
4606.10 1532
4606.74 1693
4607.38 1629
4608.02 1703
4608.66 1663
4609.30 1573
4609.94 1606
4610.58 1556
4611.22 1427
4611.86 1335
4612.50 1446
4613.14 1537
4613.78 1602
4614.42 1475
4615.06 1454
4615.70 1566
4616.35 1728
4616.99 1662
4617.63 1617
4618.27 1567
4618.91 1512
4619.55 1385
4620.19 1494
4620.83 1738
4621.47 1809
4622.11 1678
4622.76 1536
4623.40 1590
4624.04 1631
4624.68 1501
4625.32 1476
4625.96 1407
4626.60 1310
4627.25 1437
4627.89 1595
4628.53 1428
4629.17 1544
4629.81 1675
4630.45 1590
4631.10 1750
4631.74 1773
4632.38 1629
4633.02 1559
4633.66 1587
4634.30 1690
4634.95 1626
4635.59 1813
4636.23 1832
4636.87 1751
4637.52 1621
4638.16 1700
4638.80 1646
4639.44 1731
4640.08 1631
4640.73 1664
4641.37 1667
4642.01 1759
4642.66 1598
4643.30 1504
4643.94 1574
4644.58 1544
4645.23 1547
4645.87 1587
4646.51 1516
4647.15 1606
4647.80 1612
4648.44 1603
4649.08 1668
4649.73 1640
4650.37 1882
4651.01 1748
4651.66 1829
4652.30 1985
4652.94 1705
4653.59 1979
4654.23 1955
4654.87 1678
4655.52 1569
4656.16 1610
4656.80 1644
4657.45 1564
4658.09 1519
4658.73 1434
4659.38 1343
4660.02 1459
4660.67 1402
4661.31 1470
4661.95 1323
4662.60 1177
4663.24 1340
4663.89 1423
4664.53 1407
4665.17 1432
4665.82 1303
4666.46 1304
4667.11 1390
4667.75 1385
4668.40 1384
4669.04 1460
4669.68 1399
4670.33 1327
4670.97 1330
4671.62 1187
4672.26 1404
4672.91 1408
4673.55 1326
4674.20 1285
4674.84 1359
4675.49 1442
4676.13 1424
4676.78 1410
4677.42 1436
4678.07 1391
4678.71 1493
4679.36 1678
4680.00 1641
4680.65 1612
4681.29 1466
4681.94 1511
4682.58 1554
4683.23 1585
4683.87 1623
4684.52 1535
4685.16 1437
4685.81 1449
4686.46 1521
4687.10 1508
4687.75 1436
4688.39 1598
4689.04 1458
4689.68 1529
4690.33 1585
4690.98 1530
4691.62 1561
4692.27 1536
4692.91 1546
4693.56 1587
4694.21 1501
4694.85 1599
4695.50 1812
4696.15 1897
4696.79 1912
4697.44 2177
4698.08 2248
4698.73 2350
4699.38 2364
4700.02 2424
4700.67 2453
4701.32 2391
4701.96 2073
4702.61 1784
4703.26 1897
4703.90 1842
4704.55 1680
4705.20 1664
4705.84 1753
4706.49 1702
4707.14 1691
4707.79 1713
4708.43 1792
4709.08 1930
4709.73 1638
4710.37 1780
4711.02 1924
4711.67 1703
4712.32 1710
4712.96 1725
4713.61 1683
4714.26 1776
4714.91 1697
4715.55 1745
4716.20 1752
4716.85 1644
4717.50 1675
4718.15 1808
4718.79 1633
4719.44 1748
4720.09 1970
4720.74 1875
4721.39 1773
4722.03 1864
4722.68 1772
4723.33 1670
4723.98 1760
4724.63 1775
4725.27 1982
4725.92 2047
4726.57 2037
4727.22 2083
4727.87 1993
4728.52 2023
4729.16 2194
4729.81 1864
4730.46 1862
4731.11 1858
4731.76 1964
4732.41 1842
4733.06 1700
4733.71 1623
4734.36 1523
4735.00 1706
4735.65 1746
4736.30 1714
4736.95 1715
4737.60 1791
4738.25 1776
4738.90 1984
4739.55 1931
4740.20 2024
4740.85 1991
4741.50 2105
4742.15 1945
4742.80 1860
4743.44 1909
4744.09 1798
4744.74 1776
4745.39 1821
4746.04 1728
4746.69 1780
4747.34 1932
4747.99 2157
4748.64 1914
4749.29 2109
4749.94 2103
4750.59 2159
4751.24 2233
4751.89 2184
4752.54 2260
4753.19 2377
4753.84 2247
4754.49 2192
4755.14 2111
4755.79 1973
4756.44 1899
4757.10 1919
4757.75 1760
4758.40 1802
4759.05 1782
4759.70 1633
4760.35 1783
4761.00 1993
4761.65 1766
4762.30 1690
4762.95 1598
4763.60 1583
4764.25 1913
4764.90 1882
4765.56 1743
4766.21 1862
4766.86 1774
4767.51 1747
4768.16 1695
4768.81 1802
4769.46 1690
4770.11 1566
4770.77 1607
4771.42 1584
4772.07 1531
4772.72 1618
4773.37 1502
4774.02 1519
4774.67 1511
4775.33 1512
4775.98 1507
4776.63 1536
4777.28 1630
4777.93 1861
4778.59 1526
4779.24 1727
4779.89 1772
4780.54 1712
4781.19 1677
4781.85 1639
4782.50 1716
4783.15 1621
4783.80 1762
4784.46 1695
4785.11 1590
4785.76 1610
4786.41 1603
4787.07 1491
4787.72 1546
4788.37 1577
4789.02 1556
4789.68 1597
4790.33 1682
4790.98 1685
4791.63 1610
4792.29 1618
4792.94 1577
4793.59 1615
4794.25 1563
4794.90 1648
4795.55 1727
4796.21 1819
4796.86 1751
4797.51 1499
4798.17 1642
4798.82 1587
4799.47 1642
4800.13 1630
4800.78 1604
4801.43 1526
4802.09 1529
4802.74 1519
4803.39 1522
4804.05 1412
4804.70 1550
4805.35 1578
4806.01 1550
4806.66 1434
4807.32 1384
4807.97 1624
4808.62 1547
4809.28 1477
4809.93 1579
4810.59 1446
4811.24 1549
4811.89 1648
4812.55 1643
4813.20 1610
4813.86 1698
4814.51 1700
4815.17 1679
4815.82 1690
4816.48 1651
4817.13 1630
4817.78 1690
4818.44 1703
4819.09 1786
4819.75 1778
4820.40 1863
4821.06 1988
4821.71 1882
4822.37 1865
4823.02 1930
4823.68 1903
4824.33 1924
4824.99 2017
4825.64 1978
4826.30 1845
4826.95 1905
4827.61 2026
4828.26 2022
4828.92 2170
4829.58 2094
4830.23 2030
4830.89 1928
4831.54 2073
4832.20 2116
4832.85 2040
4833.51 2070
4834.16 2387
4834.82 2449
4835.48 2413
4836.13 2380
4836.79 2323
4837.44 2482
4838.10 2577
4838.76 2586
4839.41 2608
4840.07 2487
4840.72 2534
4841.38 2610
4842.04 2714
4842.69 2499
4843.35 2491
4844.01 2725
4844.66 2655
4845.32 2837
4845.98 2960
4846.63 2990
4847.29 3296
4847.95 3811
4848.60 4165
4849.26 4398
4849.92 4355
4850.57 4582
4851.23 4500
4851.89 4409
4852.54 4430
4853.20 4047
4853.86 3647
4854.51 3607
4855.17 3536
4855.83 3657
4856.49 3746
4857.14 3710
4857.80 3798
4858.46 3792
4859.12 3671
4859.77 3418
4860.43 3156
4861.09 3290
4861.75 3205
4862.40 3161
4863.06 3163
4863.72 3143
4864.38 3166
4865.03 3063
4865.69 3198
4866.35 3262
4867.01 3117
4867.67 3067
4868.32 3015
4868.98 3070
4869.64 3189
4870.30 3094
4870.96 3080
4871.62 2721
4872.27 2704
4872.93 2623
4873.59 2737
4874.25 2714
4874.91 2701
4875.57 2713
4876.22 2699
4876.88 2563
4877.54 2446
4878.20 2618
4878.86 2731
4879.52 2750
4880.18 2616
4880.84 2671
4881.49 2523
4882.15 2188
4882.81 2175
4883.47 2215
4884.13 2202
4884.79 2337
4885.45 2301
4886.11 2249
4886.77 2180
4887.43 2335
4888.09 2307
4888.75 2316
4889.41 2294
4890.07 2458
4890.72 2517
4891.38 2675
4892.04 2601
4892.70 2453
4893.36 2661
4894.02 2525
4894.68 2511
4895.34 2382
4896.00 2296
4896.66 2360
4897.32 2255
4897.98 2319
4898.64 2479
4899.30 2368
4899.96 2311
4900.62 2253
4901.28 2255
4901.94 2255
4902.60 2179
4903.27 2078
4903.93 2041
4904.59 2084
4905.25 1947
4905.91 2005
4906.57 2064
4907.23 1955
4907.89 1995
4908.55 1909
4909.21 1873
4909.87 1938
4910.53 1937
4911.19 1847
4911.85 1767
4912.52 1904
4913.18 2040
4913.84 1691
4914.50 1630
4915.16 1684
4915.82 1707
4916.48 1629
4917.14 1707
4917.81 1740
4918.47 1713
4919.13 1523
4919.79 1446
4920.45 1610
4921.11 1651
4921.77 1649
4922.44 1634
4923.10 1671
4923.76 1628
4924.42 1629
4925.08 1712
4925.75 1685
4926.41 1789
4927.07 1719
4927.73 1746
4928.39 1508
4929.06 1617
4929.72 1659
4930.38 1610
4931.04 1615
4931.71 1632
4932.37 1688
4933.03 1598
4933.69 1615
4934.36 1507
4935.02 1540
4935.68 1534
4936.34 1438
4937.01 1579
4937.67 1639
4938.33 1659
4938.99 1624
4939.66 1510
4940.32 1597
4940.98 1556
4941.65 1511
4942.31 1588
4942.97 1650
4943.63 1554
4944.30 1423
4944.96 1463
4945.62 1601
4946.29 1544
4946.95 1453
4947.61 1497
4948.28 1484
4948.94 1476
4949.61 1471
4950.27 1422
4950.93 1642
4951.60 1554
4952.26 1474
4952.92 1401
4953.59 1467
4954.25 1311
4954.92 1437
4955.58 1479
4956.24 1487
4956.91 1449
4957.57 1523
4958.24 1590
4958.90 1511
4959.56 1448
4960.23 1672
4960.89 1781
4961.56 1773
4962.22 1956
4962.89 1754
4963.55 1682
4964.21 1831
4964.88 1894
4965.54 1787
4966.21 1780
4966.87 1695
4967.54 1710
4968.20 1780
4968.87 1680
4969.53 1520
4970.20 1609
4970.86 1657
4971.53 1578
4972.19 1640
4972.86 1649
4973.52 1587
4974.19 1610
4974.85 1786
4975.52 1720
4976.18 1784
4976.85 1711
4977.51 1667
4978.18 1762
4978.85 1655
4979.51 1603
4980.18 1599
4980.84 1558
4981.51 1606
4982.17 1727
4982.84 1593
4983.50 1578
4984.17 1671
4984.84 1674
4985.50 1839
4986.17 1806
4986.83 2021
4987.50 2063
4988.17 2287
4988.83 2343
4989.50 2278
4990.17 2228
4990.83 2150
4991.50 2146
4992.16 2129
4992.83 1894
4993.50 1773
4994.16 1689
4994.83 1628
4995.50 1518
4996.16 1385
4996.83 1430
4997.50 1504
4998.16 1391
4998.83 1308
4999.50 1288
5000.16 1336
5000.83 1265
5001.50 1222
5002.17 1323
5002.83 1346
5003.50 1218
5004.17 1189
5004.83 1299
5005.50 1219
5006.17 1358
5006.84 1403
5007.50 1348
5008.17 1353
5008.84 1248
5009.51 1351
5010.17 1250
5010.84 1419
5011.51 1367
5012.18 1273
5012.84 1421
5013.51 1349
5014.18 1373
5014.85 1366
5015.52 1426
5016.18 1402
5016.85 1424
5017.52 1299
5018.19 1207
5018.86 1437
5019.52 1403
5020.19 1457
5020.86 1521
5021.53 1515
5022.20 1517
5022.87 1524
5023.54 1614
5024.20 1534
5024.87 1482
5025.54 1407
5026.21 1561
5026.88 1366
5027.55 1549
5028.22 1438
5028.88 1481
5029.55 1544
5030.22 1255
5030.89 1374
5031.56 1415
5032.23 1262
5032.90 1286
5033.57 1424
5034.24 1464
5034.91 1396
5035.58 1381
5036.25 1297
5036.91 1408
5037.58 1340
5038.25 1253
5038.92 1365
5039.59 1363
5040.26 1305
5040.93 1243
5041.60 1316
5042.27 1342
5042.94 1194
5043.61 1132
5044.28 1277
5044.95 1324
5045.62 1282
5046.29 1383
5046.96 1290
5047.63 1187
5048.30 1317
5048.97 1351
5049.64 1307
5050.31 1286
5050.98 1361
5051.65 1269
5052.32 1258
5052.99 1299
5053.66 1250
5054.33 1249
5055.00 1260
5055.68 1189
5056.35 1205
5057.02 1307
5057.69 1378
5058.36 1268
5059.03 1314
5059.70 1387
5060.37 1330
5061.04 1295
5061.71 1355
5062.38 1353
5063.06 1273
5063.73 1315
5064.40 1320
5065.07 1382
5065.74 1243
5066.41 1278
5067.08 1286
5067.75 1316
5068.43 1239
5069.10 1215
5069.77 1225
5070.44 1310
5071.11 1179
5071.78 1329
5072.46 1333
5073.13 1294
5073.80 1318
5074.47 1386
5075.14 1610
5075.81 1589
5076.49 1445
5077.16 1431
5077.83 1416
5078.50 1441
5079.18 1412
5079.85 1429
5080.52 1419
5081.19 1447
5081.86 1500
5082.54 1503
5083.21 1421
5083.88 1292
5084.55 1333
5085.23 1327
5085.90 1494
5086.57 1459
5087.25 1354
5087.92 1419
5088.59 1392
5089.26 1586
5089.94 1479
5090.61 1668
5091.28 1610
5091.96 1710
5092.63 1631
5093.30 1795
5093.97 1665
5094.65 1674
5095.32 1482
5095.99 1470
5096.67 1423
5097.34 1423
5098.01 1405
5098.69 1353
5099.36 1299
5100.04 1387
5100.71 1383
5101.38 1398
5102.06 1503
5102.73 1463
5103.40 1360
5104.08 1442
5104.75 1537
5105.43 1466
5106.10 1440
5106.77 1392
5107.45 1360
5108.12 1437
5108.80 1461
5109.47 1482
5110.14 1384
5110.82 1357
5111.49 1518
5112.17 1378
5112.84 1376
5113.52 1404
5114.19 1561
5114.87 1424
5115.54 1388
5116.21 1360
5116.89 1362
5117.56 1280
5118.24 1438
5118.91 1468
5119.59 1435
5120.26 1566
5120.94 1491
5121.61 1455
5122.29 1465
5122.96 1392
5123.64 1463
5124.31 1428
5124.99 1305
5125.66 1376
5126.34 1459
5127.01 1459
5127.69 1409
5128.37 1343
5129.04 1347
5129.72 1343
5130.39 1408
5131.07 1481
5131.74 1394
5132.42 1387
5133.09 1339
5133.77 1505
5134.45 1469
5135.12 1396
5135.80 1345
5136.47 1348
5137.15 1356
5137.83 1391
5138.50 1368
5139.18 1404
5139.85 1392
5140.53 1437
5141.21 1440
5141.88 1342
5142.56 1262
5143.24 1355
5143.91 1424
5144.59 1355
5145.27 1451
5145.94 1373
5146.62 1390
5147.30 1225
5147.97 1282
5148.65 1220
5149.33 1270
5150.00 1326
5150.68 1250
5151.36 1274
5152.03 1214
5152.71 1218
5153.39 1167
5154.07 1133
5154.74 1148
5155.42 1406
5156.10 1377
5156.77 1243
5157.45 1270
5158.13 1145
5158.81 1131
5159.48 1354
5160.16 1296
5160.84 1302
5161.52 1288
5162.19 1270
5162.87 1396
5163.55 1330
5164.23 1276
5164.91 1246
5165.58 1333
5166.26 1367
5166.94 1310
5167.62 1415
5168.30 1294
5168.97 1293
5169.65 1303
5170.33 1231
5171.01 1213
5171.69 1328
5172.37 1408
5173.04 1200
5173.72 1251
5174.40 1278
5175.08 1349
5175.76 1200
5176.44 1261
5177.11 1338
5177.79 1245
5178.47 1276
5179.15 1299
5179.83 1268
5180.51 1416
5181.19 1264
5181.87 1396
5182.55 1222
5183.22 1142
5183.90 1255
5184.58 1241
5185.26 1200
5185.94 1182
5186.62 1190
5187.30 1164
5187.98 1240
5188.66 1198
5189.34 1254
5190.02 1252
5190.70 1289
5191.38 1210
5192.06 1187
5192.74 1229
5193.42 1214
5194.10 1065
5194.78 1173
5195.46 1155
5196.14 1132
5196.82 1076
5197.50 1159
5198.18 1037
5198.86 1201
5199.54 1186
5200.22 1138
5200.90 1187
5201.58 1337
5202.26 1277
5202.94 1246
5203.62 1321
5204.30 1311
5204.98 1307
5205.66 1443
5206.34 1365
5207.02 1354
5207.70 1396
5208.38 1335
5209.06 1406
5209.74 1417
5210.42 1409
5211.10 1435
5211.79 1386
5212.47 1376
5213.15 1465
5213.83 1377
5214.51 1376
5215.19 1437
5215.87 1480
5216.55 1596
5217.23 1535
5217.92 1489
5218.60 1435
5219.28 1420
5219.96 1427
5220.64 1626
5221.32 1508
5222.00 1481
5222.69 1568
5223.37 1514
5224.05 1562
5224.73 1463
5225.41 1341
5226.10 1229
5226.78 1173
5227.46 1254
5228.14 1398
5228.82 1378
5229.51 1394
5230.19 1295
5230.87 1218
5231.55 1386
5232.23 1350
5232.92 1302
5233.60 1314
5234.28 1432
5234.96 1257
5235.65 1319
5236.33 1399
5237.01 1438
5237.69 1455
5238.38 1496
5239.06 1543
5239.74 1593
5240.42 1430
5241.11 1409
5241.79 1321
5242.47 1219
5243.16 1351
5243.84 1333
5244.52 1381
5245.21 1437
5245.89 1409
5246.57 1381
5247.26 1249
5247.94 1261
5248.62 1426
5249.31 1485
5249.99 1582
5250.67 1679
5251.36 1600
5252.04 1532
5252.72 1541
5253.41 1467
5254.09 1436
5254.77 1274
5255.46 1373
5256.14 1296
5256.83 1303
5257.51 1368
5258.19 1340
5258.88 1550
5259.56 1454
5260.25 1438
5260.93 1555
5261.61 1615
5262.30 1691
5262.98 1660
5263.67 1528
5264.35 1487
5265.04 1419
5265.72 1413
5266.40 1423
5267.09 1448
5267.77 1376
5268.46 1493
5269.14 1491
5269.83 1365
5270.51 1487
5271.20 1374
5271.88 1452
5272.57 1391
5273.25 1285
5273.94 1390
5274.62 1458
5275.31 1366
5275.99 1301
5276.68 1366
5277.36 1396
5278.05 1324
5278.73 1275
5279.42 1283
5280.10 1399
5280.79 1411
5281.47 1601
5282.16 1611
5282.85 1625
5283.53 1456
5284.22 1421
5284.90 1360
5285.59 1275
5286.27 1339
5286.96 1430
5287.65 1420
5288.33 1249
5289.02 1299
5289.70 1243
5290.39 1328
5291.08 1409
5291.76 1469
5292.45 1316
5293.13 1405
5293.82 1327
5294.51 1377
5295.19 1558
5295.88 1396
5296.57 1447
5297.25 1490
5297.94 1522
5298.63 1534
5299.31 1598
5300.00 1790
5300.69 1899
5301.37 1857
5302.06 1945
5302.75 1925
5303.43 1812
5304.12 1930
5304.81 1943
5305.49 1743
5306.18 1766
5306.87 1722
5307.56 1765
5308.24 1618
5308.93 1571
5309.62 1744
5310.30 1758
5310.99 1778
5311.68 1822
5312.37 1600
5313.05 1763
5313.74 1712
5314.43 1536
5315.12 1678
5315.81 1542
5316.49 1497
5317.18 1569
5317.87 1769
5318.56 1884
5319.24 1966
5319.93 1851
5320.62 1969
5321.31 1981
5322.00 1965
5322.68 1856
5323.37 1766
5324.06 1566
5324.75 1730
5325.44 1621
5326.13 1379
5326.81 1526
5327.50 1590
5328.19 1569
5328.88 1554
5329.57 1495
5330.26 1605
5330.95 1614
5331.63 1609
5332.32 1614
5333.01 1536
5333.70 1497
5334.39 1579
5335.08 1581
5335.77 1487
5336.46 1508
5337.15 1550
5337.84 1611
5338.52 1643
5339.21 1589
5339.90 1626
5340.59 1546
5341.28 1555
5341.97 1668
5342.66 1727
5343.35 1573
5344.04 1668
5344.73 1745
5345.42 1780
5346.11 1808
5346.80 1907
5347.49 2113
5348.18 2361
5348.87 2597
5349.56 2748
5350.25 2770
5350.94 2831
5351.63 2763
5352.32 2823
5353.01 2947
5353.70 2474
5354.39 2376
5355.08 2208
5355.77 1959
5356.46 1835
5357.15 1866
5357.84 1579
5358.53 1550
5359.22 1598
5359.91 1559
5360.60 1531
5361.29 1458
5361.98 1469
5362.67 1570
5363.36 1531
5364.06 1551
5364.75 1504
5365.44 1435
5366.13 1374
5366.82 1347
5367.51 1363
5368.20 1347
5368.89 1332
5369.58 1413
5370.27 1471
5370.97 1288
5371.66 1259
5372.35 1217
5373.04 1346
5373.73 1413
5374.42 1377
5375.11 1275
5375.81 1300
5376.50 1239
5377.19 1321
5377.88 1227
5378.57 1279
5379.26 1341
5379.96 1260
5380.65 1311
5381.34 1218
5382.03 1239
5382.72 1225
5383.42 1222
5384.11 1277
5384.80 1313
5385.49 1306
5386.19 1299
5386.88 1397
5387.57 1387
5388.26 1457
5388.96 1517
5389.65 1574
5390.34 1561
5391.03 1479
5391.73 1536
5392.42 1462
5393.11 1425
5393.80 1454
5394.50 1449
5395.19 1459
5395.88 1467
5396.57 1328
5397.27 1435
5397.96 1393
5398.65 1162
5399.35 1217
5400.04 1304
5400.73 1315
5401.43 1359
5402.12 1372
5402.81 1422
5403.51 1269
5404.20 1298
5404.89 1401
5405.59 1278
5406.28 1370
5406.97 1231
5407.67 1270
5408.36 1310
5409.06 1356
5409.75 1341
5410.44 1309
5411.14 1281
5411.83 1320
5412.52 1375
5413.22 1259
5413.91 1253
5414.61 1228
5415.30 1311
5415.99 1356
5416.69 1350
5417.38 1255
5418.08 1239
5418.77 1352
5419.47 1222
5420.16 1239
5420.86 1236
5421.55 1245
5422.24 1285
5422.94 1331
5423.63 1212
5424.33 1174
5425.02 1319
5425.72 1351
5426.41 1206
5427.11 1214
5427.80 1363
5428.50 1309
5429.19 1319
5429.89 1307
5430.58 1314
5431.28 1328
5431.97 1307
5432.67 1382
5433.36 1295
5434.06 1448
5434.75 1505
5435.45 1578
5436.15 1503
5436.84 1446
5437.54 1546
5438.23 1561
5438.93 1457
5439.62 1491
5440.32 1477
5441.01 1541
5441.71 1482
5442.41 1471
5443.10 1423
5443.80 1480
5444.49 1491
5445.19 1602
5445.89 1778
5446.58 1602
5447.28 1506
5447.98 1489
5448.67 1612
5449.37 1444
5450.06 1533
5450.76 1692
5451.46 1638
5452.15 1706
5452.85 1669
5453.55 1747
5454.24 1470
5454.94 1427
5455.64 1515
5456.33 1436
5457.03 1432
5457.73 1550
5458.42 1523
5459.12 1472
5459.82 1584
5460.51 1694
5461.21 1735
5461.91 1480
5462.61 1455
5463.30 1624
5464.00 1565
5464.70 1627
5465.40 1667
5466.09 1625
5466.79 1546
5467.49 1815
5468.18 1655
5468.88 1685
5469.58 1721
5470.28 1764
5470.98 1702
5471.67 1691
5472.37 1706
5473.07 1782
5473.77 1829
5474.46 1846
5475.16 1990
5475.86 2088
5476.56 2141
5477.26 2273
5477.95 2339
5478.65 2589
5479.35 2813
5480.05 3102
5480.75 3153
5481.45 3019
5482.14 3117
5482.84 2774
5483.54 2572
5484.24 2454
5484.94 2473
5485.64 2323
5486.34 2250
5487.03 2359
5487.73 2421
5488.43 2276
5489.13 2213
5489.83 2211
5490.53 2344
5491.23 2328
5491.93 2297
5492.63 2147
5493.33 2317
5494.02 2522
5494.72 2351
5495.42 2506
5496.12 2647
5496.82 2724
5497.52 2936
5498.22 3269
5498.92 3806
5499.62 4145
5500.32 4536
5501.02 4579
5501.72 4648
5502.42 4459
5503.12 4127
5503.82 3797
5504.52 3231
5505.22 2803
5505.92 2665
5506.62 2621
5507.32 2284
5508.02 2231
5508.72 2156
5509.42 2077
5510.12 2145
5510.82 2046
5511.52 2178
5512.22 2075
5512.92 2161
5513.62 2102
5514.32 2036
5515.02 2108
5515.72 2328
5516.42 2266
5517.12 2064
5517.82 2095
5518.52 2000
5519.22 2034
5519.93 2014
5520.63 2056
5521.33 2055
5522.03 1994
5522.73 1899
5523.43 1708
5524.13 1813
5524.83 1733
5525.53 1590
5526.23 1543
5526.94 1608
5527.64 1663
5528.34 1743
5529.04 1582
5529.74 1643
5530.44 1710
5531.14 1660
5531.85 1635
5532.55 1786
5533.25 1655
5533.95 1644
5534.65 1593
5535.35 1593
5536.06 1564
5536.76 1535
5537.46 1567
5538.16 1522
5538.86 1606
5539.57 1427
5540.27 1412
5540.97 1417
5541.67 1481
5542.37 1419
5543.08 1488
5543.78 1529
5544.48 1424
5545.18 1280
5545.89 1385
5546.59 1396
5547.29 1426
5547.99 1465
5548.70 1437
5549.40 1510
5550.10 1435
5550.81 1416
5551.51 1368
5552.21 1415
5552.91 1390
5553.62 1395
5554.32 1372
5555.02 1358
5555.73 1380
5556.43 1453
5557.13 1326
5557.84 1410
5558.54 1410
5559.24 1498
5559.95 1485
5560.65 1592
5561.35 1450
5562.06 1425
5562.76 1524
5563.46 1594
5564.17 1636
5564.87 1523
5565.57 1463
5566.28 1572
5566.98 1600
5567.69 1664
5568.39 1436
5569.09 1507
5569.80 1448
5570.50 1382
5571.21 1323
5571.91 1404
5572.61 1461
5573.32 1476
5574.02 1418
5574.73 1568
5575.43 1473
5576.14 1396
5576.84 1449
5577.54 1432
5578.25 1273
5578.95 1264
5579.66 1449
5580.36 1484
5581.07 1274
5581.77 1426
5582.48 1371
5583.18 1297
5583.89 1330
5584.59 1391
5585.30 1416
5586.00 1344
5586.71 1305
5587.41 1328
5588.12 1436
5588.82 1366
5589.53 1349
5590.23 1388
5590.94 1305
5591.64 1271
5592.35 1290
5593.05 1317
5593.76 1339
5594.47 1342
5595.17 1244
5595.88 1287
5596.58 1354
5597.29 1304
5597.99 1302
5598.70 1393
5599.41 1277
5600.11 1236
5600.82 1338
5601.52 1355
5602.23 1245
5602.94 1263
5603.64 1293
5604.35 1217
5605.05 1273
5605.76 1244
5606.47 1249
5607.17 1214
5607.88 1216
5608.59 1243
5609.29 1316
5610.00 1291
5610.70 1263
5611.41 1348
5612.12 1244
5612.82 1215
5613.53 1296
5614.24 1364
5614.95 1250
5615.65 1353
5616.36 1349
5617.07 1247
5617.77 1208
5618.48 1311
5619.19 1319
5619.89 1260
5620.60 1271
5621.31 1281
5622.02 1235
5622.72 1268
5623.43 1335
5624.14 1314
5624.85 1443
5625.55 1458
5626.26 1308
5626.97 1406
5627.68 1407
5628.38 1301
5629.09 1270
5629.80 1417
5630.51 1446
5631.21 1397
5631.92 1398
5632.63 1410
5633.34 1494
5634.05 1344
5634.75 1520
5635.46 1298
5636.17 1264
5636.88 1411
5637.59 1560
5638.30 1424
5639.00 1562
5639.71 1659
5640.42 1717
5641.13 1580
5641.84 1458
5642.55 1513
5643.26 1491
5643.96 1351
5644.67 1446
5645.38 1434
5646.09 1395
5646.80 1396
5647.51 1350
5648.22 1407
5648.93 1499
5649.64 1449
5650.34 1479
5651.05 1486
5651.76 1421
5652.47 1377
5653.18 1526
5653.89 1536
5654.60 1544
5655.31 1724
5656.02 1790
5656.73 1885
5657.44 1937
5658.15 1894
5658.86 1949
5659.57 1878
5660.28 1830
5660.99 1643
5661.70 1663
5662.41 1701
5663.12 1571
5663.83 1444
5664.54 1397
5665.25 1437
5665.96 1389
5666.67 1343
5667.38 1373
5668.09 1431
5668.80 1486
5669.51 1460
5670.22 1308
5670.93 1369
5671.64 1440
5672.35 1596
5673.06 1486
5673.77 1526
5674.48 1506
5675.19 1369
5675.90 1457
5676.61 1411
5677.32 1436
5678.03 1356
5678.74 1376
5679.45 1451
5680.17 1523
5680.88 1520
5681.59 1424
5682.30 1313
5683.01 1509
5683.72 1465
5684.43 1490
5685.14 1349
5685.85 1234
5686.57 1303
5687.28 1391
5687.99 1323
5688.70 1290
5689.41 1357
5690.12 1264
5690.84 1337
5691.55 1390
5692.26 1412
5692.97 1499
5693.68 1300
5694.39 1226
5695.11 1327
5695.82 1233
5696.53 1267
5697.24 1340
5697.95 1238
5698.67 1336
5699.38 1303
5700.09 1326
5700.80 1519
5701.51 1484
5702.23 1438
5702.94 1464
5703.65 1580
5704.36 1527
5705.08 1421
5705.79 1413
5706.50 1342
5707.21 1283
5707.93 1283
5708.64 1364
5709.35 1281
5710.07 1335
5710.78 1302
5711.49 1294
5712.20 1399
5712.92 1416
5713.63 1217
5714.34 1238
5715.06 1238
5715.77 1263
5716.48 1190
5717.20 1219
5717.91 1284
5718.62 1224
5719.34 1279
5720.05 1283
5720.76 1255
5721.48 1187
5722.19 1171
5722.90 1260
5723.62 1311
5724.33 1341
5725.05 1305
5725.76 1359
5726.47 1441
5727.19 1443
5727.90 1420
5728.61 1477
5729.33 1523
5730.04 1493
5730.76 1561
5731.47 1433
5732.19 1432
5732.90 1484
5733.61 1347
5734.33 1390
5735.04 1389
5735.76 1448
5736.47 1544
5737.19 1442
5737.90 1409
5738.61 1487
5739.33 1393
5740.04 1341
5740.76 1391
5741.47 1438
5742.19 1330
5742.90 1325
5743.62 1289
5744.33 1373
5745.05 1398
5745.76 1355
5746.48 1302
5747.19 1376
5747.91 1440
5748.62 1431
5749.34 1437
5750.05 1484
5750.77 1552
5751.49 1554
5752.20 1621
5752.92 1650
5753.63 1718
5754.35 1741
5755.06 1740
5755.78 1667
5756.49 1681
5757.21 1633
5757.93 1529
5758.64 1561
5759.36 1546
5760.07 1611
5760.79 1519
5761.51 1494
5762.22 1592
5762.94 1540
5763.65 1500
5764.37 1581
5765.09 1664
5765.80 1530
5766.52 1603
5767.24 1663
5767.95 1666
5768.67 1687
5769.39 1839
5770.10 1660
5770.82 1517
5771.53 1614
5772.25 1685
5772.97 1702
5773.69 1689
5774.40 1681
5775.12 1648
5775.84 1663
5776.55 1725
5777.27 1681
5777.99 1797
5778.70 1948
5779.42 1869
5780.14 1913
5780.86 1912
5781.57 1956
5782.29 2021
5783.01 1919
5783.72 1986
5784.44 1882
5785.16 1794
5785.88 1946
5786.59 2133
5787.31 2101
5788.03 2131
5788.75 2141
5789.47 2256
5790.18 2181
5790.90 2267
5791.62 2329
5792.34 2461
5793.06 2544
5793.77 2716
5794.49 2866
5795.21 2986
5795.93 3038
5796.65 3260
5797.36 3766
5798.08 4527
5798.80 5407
5799.52 6343
5800.24 7390
5800.96 8492
5801.67 8949
5802.39 9472
5803.11 9443
5803.83 8528
5804.55 7478
5805.27 6499
5805.99 5563
5806.71 4681
5807.42 4243
5808.14 3762
5808.86 3561
5809.58 3519
5810.30 3408
5811.02 3551
5811.74 3533
5812.46 3583
5813.18 3527
5813.90 3497
5814.62 3428
5815.34 3506
5816.05 3640
5816.77 3654
5817.49 3470
5818.21 3424
5818.93 3252
5819.65 3424
5820.37 3187
5821.09 3217
5821.81 3188
5822.53 3054
5823.25 2855
5823.97 2852
5824.69 2740
5825.41 2693
5826.13 2530
5826.85 2385
5827.57 2279
5828.29 2360
5829.01 2330
5829.73 2256
5830.45 2364
5831.17 2196
5831.89 2110
5832.61 2006
5833.33 2102
5834.05 1994
5834.78 1953
5835.50 1994
5836.22 2035
5836.94 2099
5837.66 2021
5838.38 1933
5839.10 2134
5839.82 2114
5840.54 2035
5841.26 2080
5841.98 1981
5842.70 2026
5843.43 1929
5844.15 1862
5844.87 1834
5845.59 1900
5846.31 1893
5847.03 1738
5847.75 1661
5848.47 1633
5849.20 1758
5849.92 1798
5850.64 1696
5851.36 1806
5852.08 1813
5852.80 1740
5853.53 1789
5854.25 1808
5854.97 1809
5855.69 1832
5856.41 1744
5857.14 1726
5857.86 1736
5858.58 1709
5859.30 1723
5860.02 1648
5860.75 1610
5861.47 1589
5862.19 1673
5862.91 1630
5863.64 1664
5864.36 1497
5865.08 1575
5865.80 1610
5866.52 1611
5867.25 1595
5867.97 1599
5868.69 1678
5869.42 1568
5870.14 1604
5870.86 1679
5871.58 1689
5872.31 1665
5873.03 1761
5873.75 1851
5874.48 1649
5875.20 1604
5875.92 1753
5876.65 1697
5877.37 1794
5878.09 1743
5878.81 1731
5879.54 1660
5880.26 1619
5880.99 1659
5881.71 1583
5882.43 1642
5883.16 1695
5883.88 1715
5884.60 1675
5885.33 1614
5886.05 1612
5886.77 1773
5887.50 1662
5888.22 1599
5888.95 1617
5889.67 1626
5890.39 1527
5891.12 1544
5891.84 1491
5892.57 1481
5893.29 1493
5894.01 1553
5894.74 1578
5895.46 1502
5896.19 1511
5896.91 1651
5897.64 1656
5898.36 1566
5899.09 1680
5899.81 1512
5900.53 1550
5901.26 1579
5901.98 1454
5902.71 1545
5903.43 1524
5904.16 1581
5904.88 1625
5905.61 1639
5906.33 1518
5907.06 1478
5907.78 1583
5908.51 1602
5909.23 1655
5909.96 1602
5910.68 1558
5911.41 1577
5912.14 1661
5912.86 1663
5913.59 1670
5914.31 1602
5915.04 1719
5915.76 1629
5916.49 1614
5917.21 1672
5917.94 1677
5918.67 1700
5919.39 1684
5920.12 1605
5920.84 1651
5921.57 1779
5922.29 1850
5923.02 1880
5923.75 1883
5924.47 1649
5925.20 1819
5925.93 1816
5926.65 1940
5927.38 1742
5928.10 1721
5928.83 1779
5929.56 1805
5930.28 1804
5931.01 1870
5931.74 1972
5932.46 1937
5933.19 1896
5933.92 2082
5934.64 2164
5935.37 2411
5936.10 2372
5936.82 2166
5937.55 2295
5938.28 2494
5939.00 2472
5939.73 2400
5940.46 2312
5941.19 2262
5941.91 2370
5942.64 2336
5943.37 2485
5944.09 2366
5944.82 2369
5945.55 2347
5946.28 2478
5947.00 2535
5947.73 2653
5948.46 2811
5949.19 2811
5949.92 2874
5950.64 3090
5951.37 3048
5952.10 3298
5952.83 3499
5953.55 3370
5954.28 3249
5955.01 3126
5955.74 3104
5956.47 3212
5957.19 3021
5957.92 3081
5958.65 3211
5959.38 3210
5960.11 3155
5960.84 3335
5961.56 3195
5962.29 3275
5963.02 3068
5963.75 3458
5964.48 4059
5965.21 4205
5965.94 4616
5966.66 5102
5967.39 5209
5968.12 5183
5968.85 5150
5969.58 4740
5970.31 4414
5971.04 4159
5971.77 3907
5972.50 3811
5973.22 3801
5973.95 3761
5974.68 3634
5975.41 3701
5976.14 3907
5976.87 3835
5977.60 3811
5978.33 3982
5979.06 4023
5979.79 4169
5980.52 4391
5981.25 4392
5981.98 4366
5982.71 4437
5983.44 4683
5984.17 4777
5984.90 4494
5985.63 4343
5986.36 4384
5987.09 4481
5987.82 4401
5988.55 4440
5989.28 4228
5990.01 4349
5990.74 4456
5991.47 4362
5992.20 4453
5992.93 4492
5993.66 4373
5994.39 4382
5995.12 4570
5995.85 4451
5996.58 4542
5997.31 4889
5998.04 4645
5998.77 4634
5999.50 4604
6000.23 4592
6000.96 4671
6001.69 4521
6002.42 4309
6003.16 4416
6003.89 4317
6004.62 4425
6005.35 4479
6006.08 4318
6006.81 4735
6007.54 5064
6008.27 5733
6009.00 6379
6009.74 7241
6010.47 8314
6011.20 9279
6011.93 10659
6012.66 11417
6013.39 12032
6014.13 12756
6014.86 12310
6015.59 11466
6016.32 10853
6017.05 9784
6017.78 8638
6018.52 7743
6019.25 6723
6019.98 5839
6020.71 5026
6021.44 4459
6022.18 4127
6022.91 3777
6023.64 3451
6024.37 3437
6025.10 3506
6025.84 3531
6026.57 3279
6027.30 3285
6028.03 3187
6028.77 3282
6029.50 3248
6030.23 3236
6030.96 3067
6031.70 3043
6032.43 3081
6033.16 3210
6033.90 2938
6034.63 2820
6035.36 2819
6036.09 3085
6036.83 3006
6037.56 2861
6038.29 3059
6039.03 3249
6039.76 3160
6040.49 3255
6041.23 3171
6041.96 3279
6042.69 3474
6043.43 3327
6044.16 3375
6044.89 3355
6045.63 3368
6046.36 3492
6047.09 3567
6047.83 3614
6048.56 3687
6049.29 4166
6050.03 4415
6050.76 4426
6051.50 4740
6052.23 5084
6052.96 5144
6053.70 4982
6054.43 4723
6055.17 4688
6055.90 4471
6056.63 4096
6057.37 3849
6058.10 3629
6058.84 3519
6059.57 3540
6060.31 3398
6061.04 3315
6061.77 3332
6062.51 3434
6063.24 3316
6063.98 3253
6064.71 3165
6065.45 3123
6066.18 3200
6066.92 3048
6067.65 3005
6068.39 3037
6069.12 2893
6069.86 2958
6070.59 2866
6071.33 2844
6072.06 2948
6072.80 2783
6073.53 2708
6074.27 2678
6075.00 2664
6075.74 2512
6076.47 2604
6077.21 2668
6077.95 2570
6078.68 2491
6079.42 2659
6080.15 2664
6080.89 2564
6081.62 2451
6082.36 2511
6083.09 2563
6083.83 2460
6084.57 2332
6085.30 2476
6086.04 2452
6086.77 2496
6087.51 2424
6088.25 2390
6088.98 2509
6089.72 2499
6090.46 2399
6091.19 2445
6091.93 2316
6092.66 2540
6093.40 2464
6094.14 2397
6094.87 2376
6095.61 2235
6096.35 2377
6097.08 2477
6097.82 2326
6098.56 2125
6099.29 2214
6100.03 2274
6100.77 2266
6101.50 2347
6102.24 2222
6102.98 2156
6103.72 2150
6104.45 2199
6105.19 2015
6105.93 2072
6106.66 2039
6107.40 2036
6108.14 2145
6108.88 2207
6109.61 2427
6110.35 2340
6111.09 2373
6111.83 2193
6112.56 2280
6113.30 2360
6114.04 2234
6114.78 2215
6115.51 2213
6116.25 2139
6116.99 2335
6117.73 2319
6118.47 2300
6119.20 2252
6119.94 2284
6120.68 2404
6121.42 2393
6122.16 2413
6122.89 2533
6123.63 2369
6124.37 2511
6125.11 2445
6125.85 2411
6126.59 2500
6127.32 2585
6128.06 2486
6128.80 2515
6129.54 2461
6130.28 2549
6131.02 2397
6131.76 2368
6132.49 2482
6133.23 2470
6133.97 2653
6134.71 2533
6135.45 2590
6136.19 2625
6136.93 2713
6137.67 2660
6138.41 2550
6139.15 2514
6139.88 2492
6140.62 2542
6141.36 2472
6142.10 2471
6142.84 2536
6143.58 2470
6144.32 2628
6145.06 2615
6145.80 2548
6146.54 2672
6147.28 2602
6148.02 2453
6148.76 2640
6149.50 2511
6150.24 2506
6150.98 2470
6151.72 2554
6152.46 2523
6153.20 2743
6153.94 2680
6154.68 2848
6155.42 2897
6156.16 2845
6156.90 2843
6157.64 2873
6158.38 2889
6159.12 2944
6159.86 3075
6160.60 3034
6161.34 3233
6162.08 3276
6162.82 3345
6163.56 3400
6164.30 3792
6165.05 3867
6165.79 3929
6166.53 4159
6167.27 4440
6168.01 4486
6168.75 4528
6169.49 4353
6170.23 4148
6170.97 4062
6171.71 4068
6172.46 4090
6173.20 3913
6173.94 3751
6174.68 3739
6175.42 3618
6176.16 3729
6176.90 3860
6177.64 3679
6178.39 3754
6179.13 3749
6179.87 3887
6180.61 3807
6181.35 3864
6182.09 4020
6182.84 4041
6183.58 4140
6184.32 4188
6185.06 4283
6185.80 4357
6186.55 4323
6187.29 4235
6188.03 4398
6188.77 4454
6189.52 4482
6190.26 4494
6191.00 4706
6191.74 5022
6192.48 5104
6193.23 5314
6193.97 5394
6194.71 5261
6195.45 5369
6196.20 5479
6196.94 5450
6197.68 5380
6198.43 5302
6199.17 5414
6199.91 5434
6200.65 5533
6201.40 5539
6202.14 5557
6202.88 6004
6203.63 6643
6204.37 7552
6205.11 9299
6205.86 11806
6206.60 14297
6207.34 16716
6208.09 19297
6208.83 21067
6209.57 22002
6210.32 22101
6211.06 21528
6211.80 20074
6212.55 18347
6213.29 16178
6214.03 13991
6214.78 11509
6215.52 9372
6216.26 7895
6217.01 6701
6217.75 5565
6218.50 4925
6219.24 4833
6219.98 4600
6220.73 4750
6221.47 4608
6222.22 4746
6222.96 5052
6223.71 5146
6224.45 5174
6225.19 5130
6225.94 5177
6226.68 4884
6227.43 4706
6228.17 4430
6228.92 4086
6229.66 3880
6230.41 3513
6231.15 3266
6231.90 3365
6232.64 3226
6233.39 2998
6234.13 3125
6234.87 3141
6235.62 3306
6236.36 3266
6237.11 3424
6237.86 3416
6238.60 3251
6239.35 3274
6240.09 3382
6240.84 3415
6241.58 3377
6242.33 3563
6243.07 3711
6243.82 3801
6244.56 4198
6245.31 4366
6246.05 4643
6246.80 4906
6247.55 5330
6248.29 5539
6249.04 5572
6249.78 5327
6250.53 5246
6251.27 4729
6252.02 4323
6252.77 4202
6253.51 3880
6254.26 3675
6255.01 3552
6255.75 3680
6256.50 3450
6257.24 3517
6257.99 3675
6258.74 3655
6259.48 3565
6260.23 3515
6260.98 3313
6261.72 3494
6262.47 3490
6263.22 3466
6263.96 3421
6264.71 3197
6265.46 3328
6266.20 3301
6266.95 3366
6267.70 3320
6268.44 3343
6269.19 3248
6269.94 3281
6270.68 3370
6271.43 3165
6272.18 3272
6272.93 3037
6273.67 3074
6274.42 3219
6275.17 3430
6275.92 3487
6276.66 3296
6277.41 3237
6278.16 3177
6278.91 3254
6279.65 3242
6280.40 3132
6281.15 3041
6281.90 2934
6282.64 2951
6283.39 2829
6284.14 2959
6284.89 3062
6285.64 3037
6286.38 3024
6287.13 3197
6287.88 3258
6288.63 3297
6289.38 3307
6290.12 3101
6290.87 2972
6291.62 2842
6292.37 2725
6293.12 2583
6293.87 2520
6294.61 2504
6295.36 2544
6296.11 2492
6296.86 2502
6297.61 2539
6298.36 2523
6299.11 2403
6299.86 2317
6300.60 2345
6301.35 2409
6302.10 2430
6302.85 2397
6303.60 2431
6304.35 2465
6305.10 2420
6305.85 2394
6306.60 2350
6307.35 2425
6308.10 2678
6308.85 2551
6309.59 2650
6310.34 2644
6311.09 2738
6311.84 2505
6312.59 2631
6313.34 2671
6314.09 2630
6314.84 2529
6315.59 2541
6316.34 2607
6317.09 2718
6317.84 2635
6318.59 2497
6319.34 2434
6320.09 2554
6320.84 2367
6321.59 2498
6322.34 2375
6323.09 2295
6323.84 2216
6324.59 2227
6325.34 2337
6326.09 2336
6326.84 2351
6327.59 2438
6328.34 2510
6329.09 2566
6329.85 2336
6330.60 2242
6331.35 2178
6332.10 2203
6332.85 2205
6333.60 2105
6334.35 1965
6335.10 1944
6335.85 1927
6336.60 1873
6337.35 1851
6338.10 1974
6338.86 1993
6339.61 1941
6340.36 1994
6341.11 1932
6341.86 1917
6342.61 1968
6343.36 1945
6344.12 1860
6344.87 2026
6345.62 2005
6346.37 1948
6347.12 2039
6347.87 2027
6348.62 2024
6349.38 2230
6350.13 2140
6350.88 2099
6351.63 2137
6352.38 2205
6353.14 2331
6353.89 2169
6354.64 2176
6355.39 2285
6356.14 2211
6356.90 2207
6357.65 2131
6358.40 2032
6359.15 2065
6359.91 1920
6360.66 1831
6361.41 1863
6362.16 1813
6362.92 1868
6363.67 1891
6364.42 1778
6365.17 1888
6365.93 1929
6366.68 1981
6367.43 1989
6368.19 2025
6368.94 1937
6369.69 1922
6370.44 1969
6371.20 2111
6371.95 1895
6372.70 1995
6373.46 1883
6374.21 1937
6374.96 1869
6375.72 1855
6376.47 1797
6377.22 1723
6377.98 1845
6378.73 1906
6379.48 1973
6380.24 2041
6380.99 2020
6381.75 2031
6382.50 1860
6383.25 1922
6384.01 1862
6384.76 1902
6385.51 1945
6386.27 1877
6387.02 1875
6387.78 1815
6388.53 1992
6389.28 1873
6390.04 1826
6390.79 1884
6391.55 1953
6392.30 1972
6393.06 1800
6393.81 1780
6394.56 1807
6395.32 1796
6396.07 1697
6396.83 1823
6397.58 1734
6398.34 1606
6399.09 1785
6399.85 1848
6400.60 1713
6401.36 1812
6402.11 1810
6402.87 1820
6403.62 1707
6404.38 1706
6405.13 1757
6405.89 1786
6406.64 1700
6407.40 1692
6408.15 1863
6408.91 1878
6409.66 2101
6410.42 2024
6411.17 1857
6411.93 1892
6412.68 1838
6413.44 1801
6414.20 1735
6414.95 1817
6415.71 1867
6416.46 1730
6417.22 1747
6417.97 1772
6418.73 1768
6419.49 1893
6420.24 1842
6421.00 1833
6421.75 1718
6422.51 1633
6423.27 1727
6424.02 1686
6424.78 1621
6425.54 1684
6426.29 1806
6427.05 1742
6427.80 1807
6428.56 1776
6429.32 1605
6430.07 1638
6430.83 1685
6431.59 1750
6432.34 1846
6433.10 1849
6433.86 1872
6434.61 1877
6435.37 1705
6436.13 1678
6436.88 1651
6437.64 1739
6438.40 1803
6439.16 1737
6439.91 1804
6440.67 1841
6441.43 1840
6442.18 1829
6442.94 1720
6443.70 1748
6444.46 1830
6445.21 1909
6445.97 1926
6446.73 1813
6447.49 1778
6448.24 1834
6449.00 1829
6449.76 1886
6450.52 1982
6451.28 1798
6452.03 1811
6452.79 1824
6453.55 1917
6454.31 1829
6455.06 1985
6455.82 1912
6456.58 1962
6457.34 2106
6458.10 2143
6458.86 2140
6459.61 2089
6460.37 2150
6461.13 2079
6461.89 2117
6462.65 2113
6463.41 2227
6464.16 2127
6464.92 2090
6465.68 2207
6466.44 2199
6467.20 2126
6467.96 2233
6468.72 2326
6469.48 2289
6470.23 2305
6470.99 2167
6471.75 2238
6472.51 2461
6473.27 2461
6474.03 2331
6474.79 2488
6475.55 2490
6476.31 2439
6477.07 2463
6477.83 2607
6478.59 2612
6479.35 2540
6480.10 2644
6480.86 2689
6481.62 2783
6482.38 2862
6483.14 2784
6483.90 2725
6484.66 2743
6485.42 2888
6486.18 2906
6486.94 2980
6487.70 2972
6488.46 3079
6489.22 3308
6489.98 3363
6490.74 3355
6491.50 3430
6492.26 3400
6493.02 3493
6493.78 3699
6494.54 3794
6495.30 3883
6496.06 4008
6496.82 4101
6497.59 4029
6498.35 3953
6499.11 3828
6499.87 3898
6500.63 3851
6501.39 3568
6502.15 3811
6502.91 3870
6503.67 3944
6504.43 3827
6505.19 3926
6505.95 4154
6506.71 4138
6507.48 4277
6508.24 4357
6509.00 4417
6509.76 4475
6510.52 4652
6511.28 4799
6512.04 4742
6512.80 4645
6513.57 4737
6514.33 4882
6515.09 4796
6515.85 4619
6516.61 4691
6517.37 4791
6518.14 4864
6518.90 5011
6519.66 5251
6520.42 5306
6521.18 5663
6521.95 5959
6522.71 6256
6523.47 6438
6524.23 7042
6524.99 7546
6525.76 8345
6526.52 9065
6527.28 9604
6528.04 9965
6528.80 9991
6529.57 9862
6530.33 9521
6531.09 9534
6531.85 9644
6532.62 10267
6533.38 11118
6534.14 12789
6534.91 14310
6535.67 16248
6536.43 17303
6537.19 17265
6537.96 16982
6538.72 16388
6539.48 15150
6540.25 13007
6541.01 10912
6541.77 9121
6542.53 7688
6543.30 6579
6544.06 5938
6544.82 5286
6545.59 4783
6546.35 4539
6547.11 4263
6547.88 4202
6548.64 4088
6549.41 4133
6550.17 3973
6550.93 4028
6551.70 3996
6552.46 3839
6553.22 3735
6553.99 3788
6554.75 3842
6555.52 3823
6556.28 3712
6557.04 3838
6557.81 3794
6558.57 3821
6559.34 3882
6560.10 4068
6560.86 4113
6561.63 4202
6562.39 4458
6563.16 4548
6563.92 4413
6564.69 4644
6565.45 4532
6566.21 4638
6566.98 4565
6567.74 4533
6568.51 4628
6569.27 4463
6570.04 4513
6570.80 4733
6571.57 4902
6572.33 5212
6573.10 5150
6573.86 5308
6574.63 5410
6575.39 5798
6576.16 5758
6576.92 5541
6577.69 5407
6578.45 5201
6579.22 5167
6579.98 5044
6580.75 4897
6581.51 4807
6582.28 4708
6583.05 4682
6583.81 4786
6584.58 4596
6585.34 4688
6586.11 4575
6586.87 4631
6587.64 4614
6588.41 4797
6589.17 5012
6589.94 5430
6590.70 5773
6591.47 6318
6592.24 7083
6593.00 7581
6593.77 7959
6594.53 8849
6595.30 8932
6596.07 8529
6596.83 8138
6597.60 8130
6598.37 7277
6599.13 6655
6599.90 6125
6600.66 5573
6601.43 5205
6602.20 4570
6602.96 4388
6603.73 4316
6604.50 4257
6605.26 4212
6606.03 4054
6606.80 3874
6607.57 3900
6608.33 4002
6609.10 3981
6609.87 4043
6610.63 4009
6611.40 4046
6612.17 3942
6612.94 3883
6613.70 3886
6614.47 3911
6615.24 3738
6616.00 3878
6616.77 3861
6617.54 3560
6618.31 3588
6619.08 3490
6619.84 3399
6620.61 3475
6621.38 3322
6622.15 3534
6622.91 3472
6623.68 3489
6624.45 3443
6625.22 3401
6625.99 3309
6626.75 3383
6627.52 3360
6628.29 3447
6629.06 3563
6629.83 3813
6630.59 4168
6631.36 4431
6632.13 5033
6632.90 5245
6633.67 5595
6634.44 6130
6635.21 6255
6635.97 6123
6636.74 5777
6637.51 5412
6638.28 5334
6639.05 4699
6639.82 4264
6640.59 4099
6641.36 3620
6642.12 3550
6642.89 3372
6643.66 3299
6644.43 3225
6645.20 3105
6645.97 3087
6646.74 3162
6647.51 3041
6648.28 3069
6649.05 3038
6649.82 3029
6650.59 2950
6651.36 3041
6652.12 3060
6652.89 3029
6653.66 2896
6654.43 2925
6655.20 3101
6655.97 2971
6656.74 2943
6657.51 3014
6658.28 3002
6659.05 2849
6659.82 2740
6660.59 2847
6661.36 2925
6662.13 2696
6662.90 2866
6663.67 2857
6664.44 2761
6665.21 2861
6665.98 2830
6666.75 2863
6667.52 2951
6668.30 2843
6669.07 2876
6669.84 2858
6670.61 3048
6671.38 3031
6672.15 3022
6672.92 3019
6673.69 3106
6674.46 3109
6675.23 2965
6676.00 2951
6676.77 2983
6677.54 3036
6678.32 2964
6679.09 2963
6679.86 2892
6680.63 2986
6681.40 3121
6682.17 3157
6682.94 3297
6683.71 3388
6684.49 3248
6685.26 3438
6686.03 3412
6686.80 3319
6687.57 3285
6688.34 3072
6689.11 2828
6689.89 2757
6690.66 2707
6691.43 2704
6692.20 2478
6692.97 2515
6693.75 2741
6694.52 2671
6695.29 2574
6696.06 2509
6696.83 2516
6697.61 2575
6698.38 2505
6699.15 2581
6699.92 2492
6700.70 2485
6701.47 2349
6702.24 2466
6703.01 2622
6703.79 2525
6704.56 2417
6705.33 2569
6706.10 2520
6706.88 2368
6707.65 2290
6708.42 2544
6709.19 2407
6709.97 2434
6710.74 2574
6711.51 2474
6712.29 2342
6713.06 2308
6713.83 2412
6714.61 2330
6715.38 2177
6716.15 2075
6716.92 2273
6717.70 2343
6718.47 2246
6719.24 2188
6720.02 2240
6720.79 2270
6721.57 2272
6722.34 2356
6723.11 2243
6723.89 2245
6724.66 2234
6725.43 2204
6726.21 2243
6726.98 2208
6727.76 2291
6728.53 2326
6729.30 2284
6730.08 2310
6730.85 2259
6731.63 2378
6732.40 2306
6733.17 2339
6733.95 2294
6734.72 2306
6735.50 2506
6736.27 2544
6737.05 2414
6737.82 2352
6738.59 2460
6739.37 2569
6740.14 2453
6740.92 2471
6741.69 2347
6742.47 2383
6743.24 2484
6744.02 2420
6744.79 2521
6745.57 2515
6746.34 2643
6747.12 2603
6747.89 2675
6748.67 2741
6749.44 2936
6750.22 2926
6750.99 3349
6751.77 3491
6752.54 3563
6753.32 3616
6754.09 3456
6754.87 3243
6755.65 3018
6756.42 2825
6757.20 2851
6757.97 2511
6758.75 2463
6759.52 2410
6760.30 2452
6761.08 2382
6761.85 2402
6762.63 2303
6763.40 2347
6764.18 2355
6764.96 2543
6765.73 2435
6766.51 2321
6767.28 2438
6768.06 2385
6768.84 2339
6769.61 2351
6770.39 2252
6771.17 2243
6771.94 2265
6772.72 2221
6773.50 2159
6774.27 2254
6775.05 2196
6775.82 2224
6776.60 2185
6777.38 2150
6778.16 2164
6778.93 2271
6779.71 2368
6780.49 2373
6781.26 2266
6782.04 2260
6782.82 2314
6783.59 2086
6784.37 2154
6785.15 2093
6785.93 2052
6786.70 2083
6787.48 2029
6788.26 2053
6789.04 1997
6789.81 2026
6790.59 2069
6791.37 2027
6792.15 2042
6792.92 2030
6793.70 1935
6794.48 2142
6795.26 2095
6796.03 2039
6796.81 1974
6797.59 1974
6798.37 1985
6799.15 2020
6799.92 2066
6800.70 2110
6801.48 2144
6802.26 2104
6803.04 2100
6803.81 2250
6804.59 2339
6805.37 2469
6806.15 2351
6806.93 2152
6807.71 2101
6808.49 2101
6809.26 2097
6810.04 2102
6810.82 2098
6811.60 2073
6812.38 2038
6813.16 2087
6813.94 2158
6814.72 2097
6815.49 1863
6816.27 1954
6817.05 1954
6817.83 1995
6818.61 1979
6819.39 2094
6820.17 1964
6820.95 2137
6821.73 2009
6822.51 1948
6823.29 2049
6824.07 2061
6824.85 1945
6825.62 1979
6826.40 2008
6827.18 2021
6827.96 2127
6828.74 2039
6829.52 2126
6830.30 2153
6831.08 1998
6831.86 2084
6832.64 2028
6833.42 2042
6834.20 2061
6834.98 1981
6835.76 1964
6836.54 1751
6837.32 1862
6838.10 1909
6838.88 1971
6839.66 1913
6840.44 1837
6841.22 1830
6842.01 1771
6842.79 1889
6843.57 1882
6844.35 2010
6845.13 2134
6845.91 2107
6846.69 2291
6847.47 2429
6848.25 2547
6849.03 2801
6849.81 3284
6850.59 3358
6851.37 3599
6852.16 3703
6852.94 3626
6853.72 3328
6854.50 3145
6855.28 3189
6856.06 2824
6856.84 2470
6857.62 2331
6858.41 2265
6859.19 2133
6859.97 2174
6860.75 2067
6861.53 1993
6862.31 2126
6863.09 2177
6863.88 2234
6864.66 2239
6865.44 2266
6866.22 2215
6867.00 2291
6867.79 2337
6868.57 2337
6869.35 2271
6870.13 2223
6870.91 2236
6871.70 2111
6872.48 2125
6873.26 2231
6874.04 2147
6874.83 2199
6875.61 2196
6876.39 2206
6877.17 2261
6877.96 2309
6878.74 2386
6879.52 2400
6880.30 2488
6881.09 2615
6881.87 2564
6882.65 2729
6883.43 2812
6884.22 2859
6885.00 3269
6885.78 3544
6886.57 3797
6887.35 4260
6888.13 4434
6888.92 4600
6889.70 4473
6890.48 4216
6891.26 3878
6892.05 3545
6892.83 3007
6893.62 2923
6894.40 2855
6895.18 2801
6895.97 2800
6896.75 2713
6897.53 2658
6898.32 2526
6899.10 2573
6899.88 2682
6900.67 2569
6901.45 2727
6902.24 2719
6903.02 2735
6903.80 2739
6904.59 2841
6905.37 2634
6906.16 2737
6906.94 2754
6907.72 2618
6908.51 2713
6909.29 2657
6910.08 2431
6910.86 2424
6911.65 2556
6912.43 2531
6913.21 2325
6914.00 2493
6914.78 2602
6915.57 2457
6916.35 2503
6917.14 2484
6917.92 2414
6918.71 2524
6919.49 2439
6920.28 2496
6921.06 2465
6921.85 2520
6922.63 2450
6923.42 2449
6924.20 2576
6924.99 2764
6925.77 2805
6926.56 2831
6927.34 2712
6928.13 2725
6928.91 2712
6929.70 2886
6930.49 2906
6931.27 2962
6932.06 3031
6932.84 3238
6933.63 3398
6934.41 3158
6935.20 3234
6935.99 3138
6936.77 3103
6937.56 3100
6938.34 3134
6939.13 3213
6939.92 3326
6940.70 3315
6941.49 3614
6942.27 3839
6943.06 3878
6943.85 3976
6944.63 3866
6945.42 3979
6946.21 3849
6946.99 4129
6947.78 4386
6948.57 4213
6949.35 4216
6950.14 4084
6950.92 3870
6951.71 3785
6952.50 3798
6953.29 3621
6954.07 3539
6954.86 3589
6955.65 3619
6956.43 3748
6957.22 3730
6958.01 3708
6958.79 3926
6959.58 3802
6960.37 3730
6961.16 3700
6961.94 3927
6962.73 3760
6963.52 3862
6964.31 3931
6965.09 4100
6965.88 4339
6966.67 4482
6967.46 4576
6968.24 4651
6969.03 4823
6969.82 4991
6970.61 5067
6971.39 5178
6972.18 5025
6972.97 4965
6973.76 4862
6974.55 5012
6975.33 4843
6976.12 4961
6976.91 5094
6977.70 5070
6978.49 5400
6979.27 5756
6980.06 6362
6980.85 7160
6981.64 8189
6982.43 9792
6983.22 11853
6984.01 14267
6984.79 16762
6985.58 17978
6986.37 18978
6987.16 18623
6987.95 17926
6988.74 16267
6989.53 14152
6990.32 12023
6991.10 9959
6991.89 8451
6992.68 7079
6993.47 6348
6994.26 5751
6995.05 5485
6995.84 5380
6996.63 5688
6997.42 6233
6998.21 6846
6999.00 7433
6999.79 7914
7000.58 8402
7001.36 7965
7002.15 7610
7002.94 7027
7003.73 6307
7004.52 5601
7005.31 4683
7006.10 4386
7006.89 4020
7007.68 3650
7008.47 3351
7009.26 3297
7010.05 3263
7010.84 3369
7011.63 3383
7012.42 3416
7013.21 3606
7014.00 3569
7014.79 3593
7015.58 3710
7016.37 3584
7017.16 3525
7017.96 3415
7018.75 3352
7019.54 3419
7020.33 3206
7021.12 3409
7021.91 3653
7022.70 3868
7023.49 3964
7024.28 4132
7025.07 4085
7025.86 4096
7026.65 3870
7027.44 3915
7028.24 3845
7029.03 3649
7029.82 3627
7030.61 3312
7031.40 3163
7032.19 3339
7032.98 3198
7033.77 3312
7034.57 3205
7035.36 3194
7036.15 3343
7036.94 3380
7037.73 3405
7038.52 3533
7039.32 3528
7040.11 3697
7040.90 3679
7041.69 3594
7042.48 3743
7043.27 3562
7044.07 3771
7044.86 3631
7045.65 3637
7046.44 3776
7047.23 3974
7048.03 4323
7048.82 4760
7049.61 5387
7050.40 5523
7051.20 5478
7051.99 5079
7052.78 4691
7053.57 4146
7054.37 4015
7055.16 3809
7055.95 3531
7056.74 3258
7057.54 3369
7058.33 3463
7059.12 3313
7059.91 3360
7060.71 3373
7061.50 3352
7062.29 3482
7063.09 3378
7063.88 3383
7064.67 3254
7065.47 3211
7066.26 3124
7067.05 3184
7067.85 3272
7068.64 3124
7069.43 3042
7070.23 2994
7071.02 2885
7071.81 2982
7072.61 2982
7073.40 2861
7074.19 2793
7074.99 2852
7075.78 2781
7076.57 2796
7077.37 2789
7078.16 2838
7078.96 2859
7079.75 2898
7080.54 2836
7081.34 2747
7082.13 2750
7082.93 2838
7083.72 2848
7084.51 2803
7085.31 2730
7086.10 2813
7086.90 2811
7087.69 2877
7088.49 2989
7089.28 2888
7090.08 2841
7090.87 2764
7091.66 2869
7092.46 2757
7093.25 2527
7094.05 2550
7094.84 2475
7095.64 2399
7096.43 2388
7097.23 2247
7098.02 2235
7098.82 2089
7099.61 2053
7100.41 2128
7101.20 2096
7102.00 2015
7102.79 2078
7103.59 2092
7104.38 2112
7105.18 1902
7105.98 1937
7106.77 1946
7107.57 2032
7108.36 1946
7109.16 2003
7109.95 2000
7110.75 1976
7111.54 2062
7112.34 1983
7113.14 1975
7113.93 1983
7114.73 1972
7115.52 1974
7116.32 2060
7117.12 1984
7117.91 1943
7118.71 1884
7119.50 1834
7120.30 2009
7121.10 1944
7121.89 1965
7122.69 1935
7123.49 1998
7124.28 1975
7125.08 1952
7125.88 1915
7126.67 1872
7127.47 1907
7128.27 1938
7129.06 1953
7129.86 2044
7130.66 2071
7131.45 2014
7132.25 1923
7133.05 2005
7133.84 1924
7134.64 1884
7135.44 1870
7136.23 1869
7137.03 1844
7137.83 1908
7138.63 1753
7139.42 1753
7140.22 1881
7141.02 1850
7141.82 1938
7142.61 1926
7143.41 1982
7144.21 1801
7145.01 1834
7145.80 1773
7146.60 1735
7147.40 1669
7148.20 1677
7148.99 1636
7149.79 1628
7150.59 1602
7151.39 1567
7152.19 1579
7152.98 1518
7153.78 1623
7154.58 1592
7155.38 1655
7156.18 1817
7156.98 1741
7157.77 1645
7158.57 1651
7159.37 1729
7160.17 1673
7160.97 1700
7161.77 1674
7162.56 1647
7163.36 1576
7164.16 1581
7164.96 1633
7165.76 1562
7166.56 1617
7167.36 1425
7168.16 1487
7168.95 1459
7169.75 1451
7170.55 1498
7171.35 1563
7172.15 1580
7172.95 1512
7173.75 1438
7174.55 1551
7175.35 1585
7176.15 1434
7176.95 1431
7177.75 1449
7178.55 1402
7179.35 1385
7180.14 1368
7180.94 1397
7181.74 1514
7182.54 1439
7183.34 1468
7184.14 1453
7184.94 1350
7185.74 1353
7186.54 1363
7187.34 1443
7188.14 1377
7188.94 1322
7189.74 1449
7190.54 1372
7191.34 1293
7192.14 1411
7192.94 1424
7193.74 1287
7194.54 1290
7195.35 1332
7196.15 1267
7196.95 1332
7197.75 1350
7198.55 1391
7199.35 1400
7200.15 1428
7200.95 1371
7201.75 1345
7202.55 1268
7203.35 1376
7204.15 1369
7204.95 1285
7205.75 1479
7206.56 1368
7207.36 1270
7208.16 1299
7208.96 1365
7209.76 1339
7210.56 1311
7211.36 1349
7212.16 1333
7212.97 1315
7213.77 1305
7214.57 1364
7215.37 1383
7216.17 1381
7216.97 1436
7217.78 1391
7218.58 1346
7219.38 1348
7220.18 1332
7220.98 1328
7221.78 1300
7222.59 1378
7223.39 1340
7224.19 1342
7224.99 1378
7225.79 1354
7226.60 1312
7227.40 1412
7228.20 1424
7229.00 1414
7229.81 1420
7230.61 1321
7231.41 1371
7232.21 1439
7233.02 1428
7233.82 1401
7234.62 1349
7235.42 1311
7236.23 1473
7237.03 1371
7237.83 1345
7238.63 1495
7239.44 1507
7240.24 1490
7241.04 1529
7241.85 1473
7242.65 1540
7243.45 1586
7244.26 1495
7245.06 1414
7245.86 1383
7246.67 1497
7247.47 1448
7248.27 1453
7249.08 1515
7249.88 1431
7250.68 1439
7251.49 1427
7252.29 1402
7253.09 1485
7253.90 1511
7254.70 1499
7255.50 1488
7256.31 1471
7257.11 1482
7257.92 1525
7258.72 1634
7259.52 1647
7260.33 1630
7261.13 1638
7261.94 1683
7262.74 1751
7263.54 1732
7264.35 1650
7265.15 1627
7265.96 1601
7266.76 1584
7267.57 1564
7268.37 1572
7269.18 1698
7269.98 1753
7270.78 1646
7271.59 1622
7272.39 1650
7273.20 1690
7274.00 1656
7274.81 1665
7275.61 1701
7276.42 1761
7277.22 1654
7278.03 1690
7278.83 1777
7279.64 2057
7280.44 2195
7281.25 2332
7282.05 2694
7282.86 3030
7283.66 3487
7284.47 3780
7285.28 3785
7286.08 3793
7286.89 3405
7287.69 3159
7288.50 2815
7289.30 2561
7290.11 2173
7290.91 1962
7291.72 2014
7292.53 1850
7293.33 1658
7294.14 1738
7294.94 1757
7295.75 1733
7296.56 1801
7297.36 1831
7298.17 1768
7298.97 1661
7299.78 1783
7300.59 1725
7301.39 1638
7302.20 1773
7303.01 1804
7303.81 1723
7304.62 1738
7305.43 1671
7306.23 1757
7307.04 1795
7307.85 1870
7308.65 1675
7309.46 1743
7310.27 1830
7311.07 1856
7311.88 1850
7312.69 1937
7313.49 1880
7314.30 1918
7315.11 1895
7315.91 2187
7316.72 2400
7317.53 2602
7318.34 2858
7319.14 3090
7319.95 3367
7320.76 3401
7321.57 3333
7322.37 3310
7323.18 3022
7323.99 2821
7324.80 2700
7325.60 2504
7326.41 2296
7327.22 2034
7328.03 1935
7328.83 1838
7329.64 1763
7330.45 1667
7331.26 1650
7332.07 1665
7332.87 1590
7333.68 1615
7334.49 1684
7335.30 1791
7336.11 1764
7336.92 1706
7337.72 1711
7338.53 1726
7339.34 1602
7340.15 1601
7340.96 1624
7341.77 1613
7342.57 1483
7343.38 1551
7344.19 1470
7345.00 1434
7345.81 1423
7346.62 1486
7347.43 1439
7348.24 1360
7349.05 1319
7349.85 1484
7350.66 1504
7351.47 1496
7352.28 1477
7353.09 1495
7353.90 1549
7354.71 1502
7355.52 1473
7356.33 1445
7357.14 1451
7357.95 1527
7358.76 1389
7359.57 1436
7360.38 1520
7361.18 1468
7361.99 1484
7362.80 1368
7363.61 1388
7364.42 1499
7365.23 1407
7366.04 1370
7366.85 1401
7367.66 1403
7368.47 1388
7369.28 1354
7370.09 1470
7370.90 1445
7371.71 1416
7372.52 1388
7373.33 1391
7374.14 1411
7374.96 1430
7375.77 1480
7376.58 1412
7377.39 1448
7378.20 1498
7379.01 1458
7379.82 1485
7380.63 1628
7381.44 1550
7382.25 1521
7383.06 1579
7383.87 1503
7384.68 1531
7385.49 1554
7386.31 1386
7387.12 1329
7387.93 1367
7388.74 1390
7389.55 1362
7390.36 1317
7391.17 1308
7391.98 1230
7392.79 1212
7393.61 1303
7394.42 1353
7395.23 1393
7396.04 1419
7396.85 1338
7397.66 1397
7398.48 1370
7399.29 1376
7400.10 1374
7400.91 1422
7401.72 1347
7402.53 1351
7403.35 1307
7404.16 1276
7404.97 1349
7405.78 1162
7406.59 1282
7407.41 1243
7408.22 1256
7409.03 1240
7409.84 1213
7410.66 1262
7411.47 1213
7412.28 1173
7413.09 1106
7413.91 1179
7414.72 1204
7415.53 1216
7416.34 1144
7417.16 1159
7417.97 1164
7418.78 1121
7419.60 1165
7420.41 1129
7421.22 1298
7422.03 1200
7422.85 1118
7423.66 1194
7424.47 1181
7425.29 1186
7426.10 1259
7426.91 1306
7427.73 1278
7428.54 1270
7429.35 1339
7430.17 1352
7430.98 1379
7431.79 1345
7432.61 1410
7433.42 1335
7434.23 1331
7435.05 1271
7435.86 1197
7436.67 1132
7437.49 1095
7438.30 1075
7439.12 1221
7439.93 1227
7440.74 1178
7441.56 1177
7442.37 1183
7443.19 1168
7444.00 1156
7444.82 1146
7445.63 1207
7446.44 1252
7447.26 1196
7448.07 1176
7448.89 1139
7449.70 1183
7450.52 1204
7451.33 1193
7452.15 1244
7452.96 1215
7453.77 1120
7454.59 1118
7455.40 1080
7456.22 1101
7457.03 1123
7457.85 1196
7458.66 1234
7459.48 1168
7460.29 1071
7461.11 1171
7461.92 1122
7462.74 1202
7463.55 1189
7464.37 1231
7465.19 1171
7466.00 1239
7466.82 1212
7467.63 1199
7468.45 1179
7469.26 1254
7470.08 1338
7470.89 1353
7471.71 1297
7472.53 1215
7473.34 1237
7474.16 1225
7474.97 1220
7475.79 1158
7476.60 1114
7477.42 1222
7478.24 1215
7479.05 1141
7479.87 1190
7480.69 1125
7481.50 1227
7482.32 1121
7483.13 1118
7483.95 1043
7484.77 1122
7485.58 1134
7486.40 1130
7487.22 1133
7488.03 1156
7488.85 1199
7489.67 1075
7490.48 1183
7491.30 1073
7492.12 1047
7492.93 1099
7493.75 1183
7494.57 1140
7495.38 1125
7496.20 1127
7497.02 1123
7497.84 1153
7498.65 1100
7499.47 1061
7500.29 1093
7501.10 1191
7501.92 1109
7502.74 1048
7503.56 1168
7504.37 1167
7505.19 1162
7506.01 1159
7506.83 1149
7507.64 1055
7508.46 1116
7509.28 1051
7510.10 1103
7510.92 1207
7511.73 1159
7512.55 1047
7513.37 1058
7514.19 1078
7515.01 1170
7515.82 1067
7516.64 1063
7517.46 1024
7518.28 1110
7519.10 1155
7519.91 1171
7520.73 1152
7521.55 1101
7522.37 1059
7523.19 1083
7524.01 1036
7524.83 1142
7525.64 1125
7526.46 1204
7527.28 1240
7528.10 1184
7528.92 1087
7529.74 1052
7530.56 1062
7531.38 1084
7532.20 1145
7533.01 1119
7533.83 1141
7534.65 1085
7535.47 1232
7536.29 1208
7537.11 1246
7537.93 1176
7538.75 1109
7539.57 1207
7540.39 1192
7541.21 1124
7542.03 1148
7542.85 1217
7543.67 1250
7544.49 1139
7545.31 1247
7546.12 1237
7546.94 1277
7547.76 1236
7548.58 1264
7549.40 1171
7550.22 1174
7551.04 1269
7551.86 1172
7552.68 1166
7553.50 1186
7554.33 1189
7555.15 1149
7555.97 1198
7556.79 1290
7557.61 1282
7558.43 1318
7559.25 1258
7560.07 1198
7560.89 1311
7561.71 1380
7562.53 1364
7563.35 1319
7564.17 1331
7564.99 1305
7565.81 1288
7566.63 1343
7567.45 1367
7568.28 1334
7569.10 1256
7569.92 1316
7570.74 1375
7571.56 1347
7572.38 1257
7573.20 1243
7574.02 1276
7574.84 1316
7575.67 1358
7576.49 1332
7577.31 1376
7578.13 1374
7578.95 1383
7579.77 1479
7580.60 1395
7581.42 1245
7582.24 1374
7583.06 1428
7583.88 1368
7584.70 1475
7585.53 1457
7586.35 1537
7587.17 1595
7587.99 1656
7588.81 1576
7589.64 1639
7590.46 1566
7591.28 1581
7592.10 1465
7592.93 1556
7593.75 1555
7594.57 1613
7595.39 1706
7596.21 1592
7597.04 1590
7597.86 1673
7598.68 1675
7599.51 1711
7600.33 1773
7601.15 1894
7601.97 2054
7602.80 2106
7603.62 2371
7604.44 2393
7605.27 2468
7606.09 2436
7606.91 2392
7607.73 2327
7608.56 2150
7609.38 2101
7610.20 1955
7611.03 1931
7611.85 1943
7612.67 1880
7613.50 1909
7614.32 1918
7615.14 1849
7615.97 2066
7616.79 2168
7617.62 2079
7618.44 2092
7619.26 2279
7620.09 2201
7620.91 2119
7621.73 2088
7622.56 1839
7623.38 1770
7624.21 1748
7625.03 1793
7625.85 1824
7626.68 1897
7627.50 1986
7628.33 2137
7629.15 2447
7629.98 2554
7630.80 2714
7631.62 2682
7632.45 2654
7633.27 2616
7634.10 2585
7634.92 2525
7635.75 2175
7636.57 2002
7637.40 1947
7638.22 1835
7639.05 1680
7639.87 1600
7640.70 1530
7641.52 1619
7642.35 1550
7643.17 1494
7644.00 1322
7644.82 1431
7645.65 1507
7646.47 1466
7647.30 1455
7648.12 1430
7648.95 1462
7649.77 1398
7650.60 1384
7651.42 1481
7652.25 1270
7653.07 1311
7653.90 1401
7654.73 1280
7655.55 1311
7656.38 1352
7657.20 1270
7658.03 1279
7658.85 1368
7659.68 1365
7660.51 1274
7661.33 1333
7662.16 1186
7662.98 1264
7663.81 1349
7664.64 1265
7665.46 1323
7666.29 1240
7667.12 1299
7667.94 1256
7668.77 1283
7669.59 1309
7670.42 1306
7671.25 1235
7672.07 1259
7672.90 1347
7673.73 1284
7674.55 1201
7675.38 1158
7676.21 1273
7677.03 1231
7677.86 1188
7678.69 1142
7679.52 1144
7680.34 1321
7681.17 1365
7682.00 1298
7682.82 1222
7683.65 1284
7684.48 1261
7685.31 1176
7686.13 1231
7686.96 1228
7687.79 1261
7688.62 1229
7689.44 1272
7690.27 1382
7691.10 1384
7691.93 1352
7692.75 1332
7693.58 1204
7694.41 1246
7695.24 1337
7696.07 1307
7696.89 1313
7697.72 1378
7698.55 1321
7699.38 1385
7700.21 1300
7701.03 1356
7701.86 1338
7702.69 1245
7703.52 1134
7704.35 1173
7705.17 1193
7706.00 1240
7706.83 1332
7707.66 1274
7708.49 1334
7709.32 1243
7710.15 1168
7710.97 1185
7711.80 1205
7712.63 1187
7713.46 1140
7714.29 1190
7715.12 1273
7715.95 1313
7716.78 1238
7717.61 1156
7718.44 1260
7719.26 1200
7720.09 1184
7720.92 1118
7721.75 1167
7722.58 1209
7723.41 1213
7724.24 1267
7725.07 1213
7725.90 1257
7726.73 1260
7727.56 1225
7728.39 1163
7729.22 1214
7730.05 1233
7730.88 1201
7731.71 1224
7732.54 1213
7733.37 1233
7734.20 1216
7735.03 1190
7735.86 1129
7736.69 1203
7737.52 1211
7738.35 1210
7739.18 1232
7740.01 1144
7740.84 1191
7741.67 1244
7742.50 1251
7743.33 1368
7744.16 1482
7744.99 1667
7745.82 1792
7746.65 1922
7747.48 2103
7748.31 2145
7749.14 2132
7749.97 2085
7750.80 1952
7751.64 1813
7752.47 1637
7753.30 1547
7754.13 1388
7754.96 1346
7755.79 1265
7756.62 1183
7757.45 1100
7758.28 1192
7759.12 1284
7759.95 1246
7760.78 1211
7761.61 1185
7762.44 1276
7763.27 1257
7764.10 1268
7764.94 1155
7765.77 1170
7766.60 1229
7767.43 1243
7768.26 1196
7769.09 1152
7769.93 1142
7770.76 1021
7771.59 1051
7772.42 1096
7773.25 1163
7774.09 1125
7774.92 1183
7775.75 1151
7776.58 1204
7777.41 1180
7778.25 1190
7779.08 1137
7779.91 1151
7780.74 1066
7781.58 1128
7782.41 1172
7783.24 1142
7784.07 1161
7784.91 1173
7785.74 1180
7786.57 1213
7787.41 1198
7788.24 1261
7789.07 1251
7789.90 1158
7790.74 1164
7791.57 1234
7792.40 1141
7793.24 1162
7794.07 1237
7794.90 1284
7795.74 1219
7796.57 1179
7797.40 1214
7798.24 1261
7799.07 1177
7799.90 1247
7800.74 1263
7801.57 1251
7802.40 1338
7803.24 1323
7804.07 1328
7804.90 1381
7805.74 1393
7806.57 1450
7807.41 1345
7808.24 1353
7809.07 1430
7809.91 1445
7810.74 1443
7811.58 1526
7812.41 1488
7813.24 1479
7814.08 1499
7814.91 1528
7815.75 1640
7816.58 1568
7817.42 1609
7818.25 1607
7819.09 1593
7819.92 1551
7820.75 1586
7821.59 1459
7822.42 1586
7823.26 1635
7824.09 1641
7824.93 1657
7825.76 1788
7826.60 1850
7827.43 1944
7828.27 1872
7829.10 1718
7829.94 1694
7830.77 1647
7831.61 1633
7832.44 1632
7833.28 1567
7834.11 1625
7834.95 1609
7835.78 1658
7836.62 1571
7837.46 1493
7838.29 1586
7839.13 1499
7839.96 1522
7840.80 1395
7841.63 1519
7842.47 1504
7843.31 1369
7844.14 1403
7844.98 1455
7845.81 1412
7846.65 1398
7847.48 1443
7848.32 1463
7849.16 1382
7849.99 1531
7850.83 1516
7851.67 1409
7852.50 1438
7853.34 1519
7854.17 1477
7855.01 1319
7855.85 1510
7856.68 1628
7857.52 1643
7858.36 1592
7859.19 1783
7860.03 1788
7860.87 1738
7861.70 1689
7862.54 1573
7863.38 1422
7864.21 1413
7865.05 1440
7865.89 1445
7866.73 1333
7867.56 1381
7868.40 1618
7869.24 1663
7870.07 1639
7870.91 1566
7871.75 1545
7872.59 1484
7873.42 1579
7874.26 1756
7875.10 1824
7875.94 2070
7876.77 2431
7877.61 2163
7878.45 2185
7879.29 2215
7880.12 2127
7880.96 1805
7881.80 1679
7882.64 1645
7883.48 1615
7884.31 1609
7885.15 1553
7885.99 1538
7886.83 1504
7887.67 1606
7888.50 1578
7889.34 1672
7890.18 1728
7891.02 1700
7891.86 1796
7892.70 1845
7893.53 1704
7894.37 1673
7895.21 1699
7896.05 1767
7896.89 1647
7897.73 1643
7898.57 1685
7899.41 1667
7900.24 1638
7901.08 1544
7901.92 1425
7902.76 1520
7903.60 1629
7904.44 1449
7905.28 1415
7906.12 1373
7906.96 1397
7907.80 1446
7908.63 1416
7909.47 1388
7910.31 1307
7911.15 1302
7911.99 1303
7912.83 1211
7913.67 1183
7914.51 1369
7915.35 1397
7916.19 1488
7917.03 1399
7917.87 1428
7918.71 1460
7919.55 1409
7920.39 1339
7921.23 1269
7922.07 1216
7922.91 1266
7923.75 1178
7924.59 1210
7925.43 1183
7926.27 1220
7927.11 1141
7927.95 1164
7928.79 1129
7929.63 1109
7930.47 1152
7931.31 1110
7932.15 1082
7932.99 1122
7933.83 1160
7934.67 1212
7935.52 1166
7936.36 1123
7937.20 1172
7938.04 1172
7938.88 1177
7939.72 1250
7940.56 1151
7941.40 1107
7942.24 1203
7943.08 1135
7943.92 1142
7944.77 1208
7945.61 1200
7946.45 1158
7947.29 1223
7948.13 1190
7948.97 1224
7949.81 1359
7950.66 1259
7951.50 1326
7952.34 1357
7953.18 1442
7954.02 1446
7954.86 1335
7955.71 1431
7956.55 1378
7957.39 1367
7958.23 1394
7959.07 1347
7959.92 1319
7960.76 1387
7961.60 1346
7962.44 1509
7963.28 1487
7964.13 1473
7964.97 1537
7965.81 1551
7966.65 1619
7967.50 1590
7968.34 1532
7969.18 1490
7970.02 1430
7970.87 1309
7971.71 1400
7972.55 1324
7973.39 1308
7974.24 1344
7975.08 1161
7975.92 1134
7976.76 1137
7977.61 1149
7978.45 1223
7979.29 1265
7980.14 1282
7980.98 1294
7981.82 1182
7982.67 1193
7983.51 1134
7984.35 1104
7985.20 1101
7986.04 1137
7986.88 1116
7987.73 1143
7988.57 1091
7989.41 1048
7990.26 1103
7991.10 1112
7991.94 944
7992.79 993
7993.63 1085
7994.48 1016
7995.32 1046
7996.16 1020
7997.01 946
7997.85 983
7998.70 997
7999.54 980
8000.38 1000
8001.23 1056
8002.07 1037
8002.92 988
8003.76 1006
8004.61 1064
8005.45 1107
8006.29 1091
8007.14 986
8007.98 979
8008.83 998
8009.67 1008
8010.52 897
8011.36 954
8012.21 979
8013.05 944
8013.90 970
8014.74 845
8015.59 931
8016.43 954
8017.28 925
8018.12 899
8018.97 961
8019.81 931
8020.66 856
8021.50 877
8022.35 956
8023.19 890
8024.04 854
8024.88 862
8025.73 836
8026.57 818
8027.42 929
8028.27 944
8029.11 876
8029.96 895
8030.80 975
8031.65 947
8032.49 864
8033.34 923
8034.19 911
8035.03 870
8035.88 908
8036.72 921
8037.57 964
8038.42 901
8039.26 807
8040.11 831
8040.96 834
8041.80 800
8042.65 871
8043.49 918
8044.34 938
8045.19 875
8046.03 872
8046.88 908
8047.73 935
8048.57 890
8049.42 846
8050.27 885
8051.11 842
8051.96 933
8052.81 834
8053.66 828
8054.50 864
8055.35 861
8056.20 866
8057.04 904
8057.89 920
8058.74 870
8059.59 814
8060.43 820
8061.28 883
8062.13 856
8062.97 831
8063.82 857
8064.67 905
8065.52 902
8066.37 922
8067.21 908
8068.06 910
8068.91 834
8069.76 820
8070.60 874
8071.45 840
8072.30 869
8073.15 925
8074.00 870
8074.84 831
8075.69 892
8076.54 873
8077.39 796
8078.24 839
8079.08 829
8079.93 822
8080.78 965
8081.63 801
8082.48 817
8083.33 846
8084.18 793
8085.02 813
8085.87 881
8086.72 919
8087.57 899
8088.42 782
8089.27 869
8090.12 839
8090.97 815
8091.81 763
8092.66 820
8093.51 781
8094.36 821
8095.21 785
8096.06 831
8096.91 819
8097.76 868
8098.61 808
8099.46 841
8100.31 833
8101.16 867
8102.01 851
8102.86 835
8103.71 815
8104.55 859
8105.40 822
8106.25 761
8107.10 725
8107.95 742
8108.80 798
8109.65 835
8110.50 801
8111.35 773
8112.20 838
8113.05 821
8113.90 788
8114.75 896
8115.60 838
8116.45 889
8117.30 963
8118.16 912
8119.01 881
8119.86 934
8120.71 980
8121.56 888
8122.41 878
8123.26 939
8124.11 860
8124.96 884
8125.81 843
8126.66 794
8127.51 859
8128.36 955
8129.21 973
8130.06 969
8130.92 932
8131.77 962
8132.62 948
8133.47 932
8134.32 936
8135.17 940
8136.02 914
8136.87 933
8137.73 838
8138.58 936
8139.43 976
8140.28 959
8141.13 1025
8141.98 974
8142.83 952
8143.69 936
8144.54 1032
8145.39 1050
8146.24 953
8147.09 1046
8147.95 1066
8148.80 1008
8149.65 977
8150.50 1000
8151.35 1143
8152.21 1075
8153.06 1144
8153.91 1206
8154.76 1210
8155.61 1276
8156.47 1214
8157.32 1138
8158.17 1061
8159.02 1125
8159.88 1099
8160.73 930
8161.58 969
8162.44 938
8163.29 905
8164.14 956
8164.99 963
8165.85 959
8166.70 999
8167.55 951
8168.41 963
8169.26 983
8170.11 1016
8170.96 964
8171.82 901
8172.67 859
8173.52 931
8174.38 861
8175.23 882
8176.08 900
8176.94 893
8177.79 929
8178.64 857
8179.50 865
8180.35 907
8181.21 886
8182.06 863
8182.91 848
8183.77 838
8184.62 853
8185.47 865
8186.33 770
8187.18 808
8188.04 737
8188.89 821
8189.74 798
8190.60 866
8191.45 858
8192.31 799
8193.16 780
8194.02 810
8194.87 855
8195.72 837
8196.58 866
8197.43 908
8198.29 783
8199.14 846
8200.00 825
8200.85 768
8201.71 789
8202.56 816
8203.42 775
8204.27 784
8205.13 852
8205.98 816
8206.84 863
8207.69 842
8208.55 888
8209.40 897
8210.26 830
8211.11 786
8211.97 827
8212.82 817
8213.68 774
8214.53 803
8215.39 840
8216.24 772
8217.10 882
8217.96 891
8218.81 813
8219.67 805
8220.52 833
8221.38 832
8222.23 894
8223.09 798
8223.95 805
8224.80 837
8225.66 786
8226.51 809
8227.37 877
8228.23 869
8229.08 805
8229.94 759
8230.79 859
8231.65 829
8232.51 784
8233.36 827
8234.22 831
8235.08 746
8235.93 704
8236.79 760
8237.65 788
8238.50 738
8239.36 789
8240.22 853
8241.07 757
8241.93 763
8242.79 754
8243.64 753
8244.50 824
8245.36 739
8246.21 795
8247.07 753
8247.93 800
8248.79 824
8249.64 770
8250.50 780
8251.36 859
8252.22 895
8253.07 786
8253.93 762
8254.79 778
8255.65 819
8256.50 916
8257.36 913
8258.22 785
8259.08 764
8259.93 853
8260.79 817
8261.65 851
8262.51 849
8263.37 846
8264.22 801
8265.08 815
8265.94 887
8266.80 857
8267.66 808
8268.51 874
8269.37 871
8270.23 836
8271.09 845
8271.95 824
8272.81 836
8273.66 849
8274.52 909
8275.38 965
8276.24 877
8277.10 846
8277.96 808
8278.82 819
8279.67 894
8280.53 825
8281.39 859
8282.25 883
8283.11 850
8283.97 918
8284.83 911
8285.69 916
8286.55 846
8287.41 818
8288.27 896
8289.12 873
8289.98 933
8290.84 953
8291.70 987
8292.56 988
8293.42 1205
8294.28 1144
8295.14 1037
8296.00 957
8296.86 983
8297.72 1003
8298.58 898
8299.44 885
8300.30 896
8301.16 934
8302.02 1017
8302.88 1045
8303.74 947
8304.60 948
8305.46 962
8306.32 946
8307.18 925
8308.04 949
8308.90 952
8309.76 1027
8310.62 962
8311.48 961
8312.34 1023
8313.20 1014
8314.06 1124
8314.92 1097
8315.78 1166
8316.65 1132
8317.51 1080
8318.37 1172
8319.23 1105
8320.09 1074
8320.95 1060
8321.81 993
8322.67 955
8323.53 906
8324.39 830
8325.26 883
8326.12 915
8326.98 877
8327.84 934
8328.70 938
8329.56 902
8330.42 946
8331.28 917
8332.15 829
8333.01 878
8333.87 876
8334.73 815
8335.59 882
8336.45 880
8337.32 888
8338.18 913
8339.04 906
8339.90 879
8340.76 872
8341.63 941
8342.49 973
8343.35 1069
8344.21 1035
8345.07 1059
8345.94 941
8346.80 965
8347.66 986
8348.52 965
8349.39 906
8350.25 965
8351.11 1015
8351.97 959
8352.84 948
8353.70 935
8354.56 990
8355.42 983
8356.29 933
8357.15 916
8358.01 900
8358.88 985
8359.74 985
8360.60 958
8361.46 985
8362.33 957
8363.19 968
8364.05 975
8364.92 939
8365.78 927
8366.64 912
8367.51 899
8368.37 989
8369.23 946
8370.10 979
8370.96 955
8371.82 1007
8372.69 1002
8373.55 962
8374.42 958
8375.28 999
8376.14 971
8377.01 873
8377.87 1015
8378.73 968
8379.60 998
8380.46 1057
8381.33 1052
8382.19 986
8383.06 1026
8383.92 1028
8384.78 1006
8385.65 1062
8386.51 1105
8387.38 1097
8388.24 1105
8389.11 1044
8389.97 998
8390.83 1059
8391.70 1089
8392.56 1052
8393.43 1167
8394.29 1051
8395.16 1040
8396.02 1073
8396.89 949
8397.75 995
8398.62 1099
8399.48 1052
8400.35 1115
8401.21 1121
8402.08 1091
8402.94 1098
8403.81 1096
8404.67 1060
8405.54 1102
8406.40 1125
8407.27 1039
8408.14 1151
8409.00 1126
8409.87 1128
8410.73 1156
8411.60 1181
8412.46 1339
8413.33 1238
8414.19 1286
8415.06 1317
8415.93 1229
8416.79 1208
8417.66 1254
8418.52 1257
8419.39 1319
8420.26 1345
8421.12 1318
8421.99 1381
8422.85 1365
8423.72 1403
8424.59 1205
8425.45 1296
8426.32 1374
8427.19 1476
8428.05 1511
8428.92 1420
8429.79 1526
8430.65 1480
8431.52 1575
8432.39 1571
8433.25 1490
8434.12 1537
8434.99 1563
8435.85 1571
8436.72 1581
8437.59 1646
8438.45 1843
8439.32 1856
8440.19 1901
8441.06 1961
8441.92 2012
8442.79 2186
8443.66 2123
8444.52 2023
8445.39 2058
8446.26 2123
8447.13 2079
8447.99 2085
8448.86 2039
8449.73 1995
8450.60 2124
8451.47 2255
8452.33 2283
8453.20 2383
8454.07 2815
8454.94 3039
8455.80 3267
8456.67 3329
8457.54 3396
8458.41 3349
8459.28 3218
8460.14 2946
8461.01 2703
8461.88 2531
8462.75 2362
8463.62 2361
8464.49 2367
8465.35 2538
8466.22 2614
8467.09 3017
8467.96 3765
8468.83 4545
8469.70 5050
8470.57 5479
8471.43 5388
8472.30 5217
8473.17 4602
8474.04 3925
8474.91 3467
8475.78 2898
8476.65 2432
8477.52 2192
8478.39 2061
8479.25 1946
8480.12 1737
8480.99 1761
8481.86 1667
8482.73 1611
8483.60 1638
8484.47 1515
8485.34 1550
8486.21 1552
8487.08 1444
8487.95 1515
8488.82 1478
8489.69 1506
8490.56 1355
8491.43 1398
8492.30 1404
8493.17 1381
8494.04 1462
8494.91 1601
8495.78 1546
8496.65 1511
8497.52 1516
8498.39 1523
8499.26 1512
8500.13 1484
8501.00 1509
8501.87 1487
8502.74 1528
8503.61 1532
8504.48 1561
8505.35 1644
8506.22 1670
8507.09 1767
8507.96 1928
8508.83 1928
8509.70 1927
8510.57 1711
8511.44 1680
8512.31 1677
8513.19 1742
8514.06 1688
8514.93 1593
8515.80 1550
8516.67 1479
8517.54 1510
8518.41 1528
8519.28 1595
8520.15 1511
8521.03 1489
8521.90 1477
8522.77 1509
8523.64 1486
8524.51 1586
8525.38 1593
8526.25 1553
8527.13 1617
8528.00 1581
8528.87 1555
8529.74 1597
8530.61 1674
8531.48 1620
8532.36 1620
8533.23 1746
8534.10 1778
8534.97 1691
8535.84 1614
8536.72 1714
8537.59 1745
8538.46 1743
8539.33 1814
8540.20 1715
8541.08 1718
8541.95 1673
8542.82 1747
8543.69 1662
8544.57 1839
8545.44 1765
8546.31 1743
8547.18 1702
8548.06 1782
8548.93 1776
8549.80 1884
8550.67 1904
8551.55 1939
8552.42 2202
8553.29 2279
8554.17 2289
8555.04 2322
8555.91 2310
8556.79 2229
8557.66 1948
8558.53 1763
8559.41 1723
8560.28 1624
8561.15 1552
8562.03 1444
8562.90 1483
8563.77 1357
8564.65 1453
8565.52 1457
8566.39 1457
8567.27 1319
8568.14 1311
8569.01 1364
8569.89 1384
8570.76 1359
8571.64 1315
8572.51 1370
8573.38 1418
8574.26 1258
8575.13 1285
8576.01 1277
8576.88 1356
8577.75 1297
8578.63 1279
8579.50 1261
8580.38 1238
8581.25 1346
8582.12 1342
8583.00 1314
8583.87 1355
8584.75 1341
8585.62 1413
8586.50 1418
8587.37 1378
8588.25 1341
8589.12 1295
8590.00 1305
8590.87 1356
8591.75 1379
8592.62 1306
8593.50 1320
8594.37 1397
8595.25 1400
8596.12 1365
8597.00 1401
8597.87 1491
8598.75 1342
8599.62 1349
8600.50 1475
8601.37 1335
8602.25 1339
8603.12 1348
8604.00 1413
8604.87 1403
8605.75 1382
8606.63 1360
8607.50 1349
8608.38 1538
8609.25 1514
8610.13 1489
8611.01 1483
8611.88 1509
8612.76 1450
8613.63 1533
8614.51 1567
8615.39 1579
8616.26 1580
8617.14 1495
8618.01 1632
8618.89 1546
8619.77 1584
8620.64 1700
8621.52 1687
8622.40 1649
8623.27 1677
8624.15 1637
8625.03 1628
8625.90 1574
8626.78 1689
8627.66 1706
8628.53 1740
8629.41 1816
8630.29 1919
8631.16 1912
8632.04 1914
8632.92 1887
8633.79 1815
8634.67 1782
8635.55 1939
8636.42 1929
8637.30 1939
8638.18 1908
8639.06 2055
8639.93 2048
8640.81 2084
8641.69 2169
8642.57 2094
8643.44 2094
8644.32 2236
8645.20 2149
8646.08 2237
8646.95 2284
8647.83 2290
8648.71 2391
8649.59 2419
8650.47 2544
8651.34 2593
8652.22 2386
8653.10 2532
8653.98 2463
8654.86 2441
8655.73 2513
8656.61 2567
8657.49 2536
8658.37 2565
8659.25 2597
8660.13 2585
8661.00 2466
8661.88 2383
8662.76 2511
8663.64 2484
8664.52 2495
8665.40 2658
8666.27 2770
8667.15 2565
8668.03 2828
8668.91 2994
8669.79 3139
8670.67 3542
8671.55 3947
8672.43 4383
8673.31 4720
8674.19 5054
8675.06 5309
8675.94 5314
8676.82 5252
8677.70 4755
8678.58 4510
8679.46 4225
8680.34 3821
8681.22 3644
8682.10 3375
8682.98 3416
8683.86 3195
8684.74 3204
8685.62 3264
8686.50 3463
8687.38 3739
8688.26 4359
8689.14 5130
8690.02 6161
8690.90 7368
8691.78 8293
8692.66 9023
8693.54 9472
8694.42 8819
8695.30 7987
8696.18 7170
8697.06 6127
8697.94 5005
8698.82 4316
8699.70 3733
8700.58 3164
8701.46 2843
8702.34 2547
8703.22 2391
8704.10 2283
8704.98 2208
8705.86 2182
8706.74 2184
8707.62 2174
8708.50 2043
8709.39 2154
8710.27 1997
8711.15 2063
8712.03 2196
8712.91 2096
8713.79 2080
8714.67 1916
8715.55 1849
8716.43 1860
8717.32 1857
8718.20 1785
8719.08 1811
8719.96 1829
8720.84 1897
8721.72 1910
8722.60 1970
8723.49 1912
8724.37 1974
8725.25 1839
8726.13 1788
8727.01 1901
8727.89 2016
8728.78 2146
8729.66 2174
8730.54 2160
8731.42 2127
8732.30 2276
8733.19 2231
8734.07 2187
8734.95 2087
8735.83 1980
8736.71 1968
8737.60 1888
8738.48 1896
8739.36 1794
8740.24 1773
8741.13 1846
8742.01 1830
8742.89 1783
8743.77 1752
8744.66 1789
8745.54 1866
8746.42 1831
8747.31 1885
8748.19 1808
8749.07 1817
8749.95 1873
8750.84 1907
8751.72 1974
8752.60 1886
8753.49 1906
8754.37 2022
8755.25 2017
8756.14 1973
8757.02 1947
8757.90 2157
8758.79 2066
8759.67 2049
8760.55 2022
8761.44 2039
8762.32 1942
8763.20 2004
8764.09 2017
8764.97 2046
8765.85 1986
8766.74 2068
8767.62 2057
8768.51 2053
8769.39 2088
8770.27 2144
8771.16 2052
8772.04 2049
8772.93 1971
8773.81 1901
8774.69 1917
8775.58 1828
8776.46 1947
8777.35 1992
8778.23 1996
8779.12 2341
8780.00 2364
8780.88 2520
8781.77 2633
8782.65 2745
8783.54 2691
8784.42 2521
8785.31 2320
8786.19 2183
8787.08 1985
8787.96 1926
8788.85 1882
8789.73 1728
8790.62 1661
8791.50 1634
8792.39 1613
8793.27 1608
8794.16 1702
8795.04 1695
8795.93 1710
8796.81 1795
8797.70 1896
8798.58 1967
8799.47 1925
8800.35 1847
8801.24 1762
8802.13 1693
8803.01 1544
8803.90 1642
8804.78 1505
8805.67 1543
8806.55 1429
8807.44 1372
8808.33 1480
8809.21 1441
8810.10 1482
8810.98 1487
8811.87 1441
8812.76 1449
8813.64 1384
8814.53 1382
8815.41 1390
8816.30 1340
8817.19 1353
8818.07 1460
8818.96 1452
8819.85 1417
8820.73 1424
8821.62 1441
8822.51 1305
8823.39 1401
8824.28 1360
8825.17 1356
8826.05 1309
8826.94 1380
8827.83 1465
8828.71 1357
8829.60 1244
8830.49 1309
8831.37 1232
8832.26 1253
8833.15 1305
8834.04 1154
8834.92 1166
8835.81 1227
8836.70 1184
8837.58 1247
8838.47 1290
8839.36 1281
8840.25 1317
8841.13 1309
8842.02 1253
8842.91 1248
8843.80 1256
8844.69 1240
8845.57 1150
8846.46 1121
8847.35 1182
8848.24 1217
8849.12 1243
8850.01 1149
8850.90 1167
8851.79 1226
8852.68 1183
8853.56 1201
8854.45 1175
8855.34 1123
8856.23 1214
8857.12 1134
8858.01 1117
8858.89 1130
8859.78 1179
8860.67 1169
8861.56 1164
8862.45 1168
8863.34 1216
8864.23 1158
8865.12 1099
8866.00 1163
8866.89 1088
8867.78 1089
8868.67 1053
8869.56 1079
8870.45 1052
8871.34 1034
8872.23 1076
8873.12 974
8874.00 946
8874.89 986
8875.78 1019
8876.67 1070
8877.56 1024
8878.45 996
8879.34 1018
8880.23 965
8881.12 985
8882.01 979
8882.90 1014
8883.79 1005
8884.68 1006
8885.57 1077
8886.46 1020
8887.35 933
8888.24 1027
8889.13 995
8890.02 975
8890.91 966
8891.80 968
8892.69 952
8893.58 950
8894.47 951
8895.36 867
8896.25 947
8897.14 1002
8898.03 947
8898.92 947
8899.81 942
8900.70 909
8901.59 887
8902.48 957
8903.37 961
8904.26 1005
8905.15 928
8906.05 973
8906.94 918
8907.83 944
8908.72 850
8909.61 841
8910.50 859
8911.39 819
8912.28 866
8913.17 953
8914.06 935
8914.96 931
8915.85 925
8916.74 909
8917.63 941
8918.52 892
8919.41 917
8920.30 914
8921.20 817
8922.09 914
8922.98 849
8923.87 890
8924.76 925
8925.65 912
8926.55 856
8927.44 873
8928.33 860
8929.22 836
8930.11 860
8931.01 839
8931.90 792
8932.79 824
8933.68 851
8934.57 863
8935.47 760
8936.36 735
8937.25 798
8938.14 820
8939.04 782
8939.93 753
8940.82 762
8941.71 798
8942.61 807
8943.50 771
8944.39 770
8945.28 827
8946.18 737
8947.07 784
8947.96 772
8948.86 712
8949.75 765
8950.64 797
8951.54 774
8952.43 790
8953.32 784
8954.21 847
8955.11 784
8956.00 798
8956.89 811
8957.79 862
8958.68 792
8959.57 725
8960.47 754
8961.36 811
8962.26 793
8963.15 711
8964.04 733
8964.94 800
8965.83 815
8966.72 821
8967.62 888
8968.51 860
8969.41 826
8970.30 803
8971.19 747
8972.09 718
8972.98 776
8973.88 864
8974.77 786
8975.67 781
8976.56 741
8977.45 747
8978.35 872
8979.24 867
8980.14 799
8981.03 757
8981.93 730
8982.82 758
8983.72 744
8984.61 823
8985.51 738
8986.40 752
8987.29 722
8988.19 716
8989.08 708
8989.98 796
8990.87 709
8991.77 759
8992.66 710
8993.56 723
8994.46 732
8995.35 779
8996.25 781
8997.14 742
8998.04 706
8998.93 750
8999.83 726
9000.72 749
9001.62 724
9002.51 718
9003.41 757
9004.31 766
9005.20 649
9006.10 682
9006.99 745
9007.89 734
9008.78 727
9009.68 674
9010.58 667
9011.47 732
9012.37 755
9013.27 691
9014.16 701
9015.06 664
9015.95 695
9016.85 748
9017.75 689
9018.64 773
9019.54 707
9020.44 716
9021.33 653
9022.23 610
9023.13 684
9024.02 656
9024.92 680
9025.82 716
9026.71 661
9027.61 659
9028.51 644
9029.40 611
9030.30 693
9031.20 695
9032.09 606
9032.99 657
9033.89 633
9034.79 695
9035.68 687
9036.58 715
9037.48 685
9038.38 715
9039.27 702
9040.17 656
9041.07 652
9041.97 724
9042.86 715
9043.76 721
9044.66 750
9045.56 712
9046.45 724
9047.35 714
9048.25 731
9049.15 656
9050.05 703
9050.94 675
9051.84 676
9052.74 693
9053.64 692
9054.54 727
9055.44 701
9056.33 731
9057.23 699
9058.13 727
9059.03 708
9059.93 747
9060.83 728
9061.72 742
9062.62 728
9063.52 740
9064.42 779
9065.32 722
9066.22 753
9067.12 740
9068.02 807
9068.91 765
9069.81 732
9070.71 724
9071.61 673
9072.51 727
9073.41 724
9074.31 705
9075.21 782
9076.11 696
9077.01 703
9077.91 726
9078.81 751
9079.71 732
9080.60 714
9081.50 737
9082.40 764
9083.30 774
9084.20 659
9085.10 692
9086.00 780
9086.90 847
9087.80 776
9088.70 768
9089.60 845
9090.50 788
9091.40 827
9092.30 849
9093.20 773
9094.10 800
9095.00 764
9095.90 756
9096.80 799
9097.70 801
9098.60 730
9099.50 770
9100.41 803
9101.31 735
9102.21 771
9103.11 736
9104.01 720
9104.91 685
9105.81 684
9106.71 732
9107.61 648
9108.51 663
9109.41 717
9110.31 702
9111.21 739
9112.12 716
9113.02 774
9113.92 721
9114.82 639
9115.72 685
9116.62 740
9117.52 706
9118.42 731
9119.33 711
9120.23 716
9121.13 695
9122.03 709
9122.93 710
9123.83 713
9124.74 714
9125.64 741
9126.54 764
9127.44 716
9128.34 749
9129.24 690
9130.15 639
9131.05 614
9131.95 646
9132.85 659
9133.75 676
9134.66 676
9135.56 705
9136.46 669
9137.36 673
9138.27 707
9139.17 776
9140.07 706
9140.97 748
9141.88 691
9142.78 704
9143.68 671
9144.58 645
9145.49 753
9146.39 730
9147.29 729
9148.20 685
9149.10 708
9150.00 672
9150.90 729
9151.81 712
9152.71 684
9153.61 690
9154.52 693
9155.42 733
9156.32 659
9157.23 722
9158.13 752
9159.03 700
9159.94 682
9160.84 685
9161.74 714
9162.65 668
9163.55 697
9164.45 653
9165.36 646
9166.26 700
9167.17 694
9168.07 672
9168.97 626
9169.88 621
9170.78 641
9171.69 686
9172.59 665
9173.49 657
9174.40 682
9175.30 616
9176.21 677
9177.11 722
9178.01 652
9178.92 675
9179.82 659
9180.73 694
9181.63 674
9182.54 648
9183.44 680
9184.35 746
9185.25 752
9186.16 734
9187.06 730
9187.97 693
9188.87 716
9189.78 667
9190.68 704
9191.59 694
9192.49 682
9193.40 737
9194.30 704
9195.21 718
9196.11 723
9197.02 688
9197.92 688
9198.83 711
9199.73 692
9200.64 681
9201.54 746
9202.45 738
9203.35 740
9204.26 762
9205.17 717
9206.07 743
9206.98 630
9207.88 674
9208.79 708
9209.69 663
9210.60 733
9211.51 686
9212.41 653
9213.32 691
9214.22 678
9215.13 692
9216.04 669
9216.94 735
9217.85 740
9218.76 734
9219.66 754
9220.57 719
9221.48 673
9222.38 656
9223.29 667
9224.20 668
9225.10 647
9226.01 665
9226.92 654
9227.82 682
9228.73 662
9229.64 665
9230.54 684
9231.45 678
9232.36 685
9233.26 664
9234.17 609
9235.08 643
9235.99 671
9236.89 704
9237.80 595
9238.71 646
9239.61 671
9240.52 684
9241.43 642
9242.34 652
9243.24 589
9244.15 654
9245.06 654
9245.97 655
9246.88 649
9247.78 684
9248.69 635
9249.60 668
9250.51 592
9251.41 587
9252.32 573
9253.23 586
9254.14 601
9255.05 642
9255.96 619
9256.86 628
9257.77 631
9258.68 663
9259.59 653
9260.50 653
9261.41 617
9262.31 657
9263.22 671
9264.13 602
9265.04 631
9265.95 656
9266.86 653
9267.77 678
9268.67 639
9269.58 669
9270.49 618
9271.40 682
9272.31 626
9273.22 648
9274.13 683
9275.04 702
9275.95 684
9276.86 641
9277.76 711
9278.67 653
9279.58 683
9280.49 654
9281.40 667
9282.31 696
9283.22 700
9284.13 753
9285.04 716
9285.95 672
9286.86 717
9287.77 728
9288.68 738
9289.59 706
9290.50 686
9291.41 733
9292.32 765
9293.23 733
9294.14 785
9295.05 729
9295.96 708
9296.87 672
9297.78 687
9298.69 699
9299.60 769
9300.51 739
9301.42 739
9302.33 768
9303.24 720
9304.15 731
9305.06 750
9305.97 729
9306.88 738
9307.80 744
9308.71 724
9309.62 708
9310.53 810
9311.44 795
9312.35 742
9313.26 732
9314.17 757
9315.08 672
9315.99 726
9316.91 695
9317.82 747
9318.73 657
9319.64 708
9320.55 770
9321.46 672
9322.37 730
9323.28 733
9324.20 696
9325.11 760
9326.02 816
9326.93 759
9327.84 674
9328.75 669
9329.67 727
9330.58 665
9331.49 697
9332.40 648
9333.31 661
9334.23 631
9335.14 657
9336.05 722
9336.96 759
9337.87 742
9338.79 717
9339.70 744
9340.61 741
9341.52 675
9342.44 737
9343.35 799
9344.26 728
9345.17 744
9346.09 729
9347.00 722
9347.91 716
9348.82 659
9349.74 668
9350.65 648
9351.56 703
9352.48 716
9353.39 747
9354.30 716
9355.21 717
9356.13 719
9357.04 765
9357.95 719
9358.87 657
9359.78 617
9360.69 641
9361.61 590
9362.52 649
9363.43 698
9364.35 687
9365.26 752
9366.18 709
9367.09 717
9368.00 722
9368.92 720
9369.83 669
9370.74 648
9371.66 700
9372.57 731
9373.49 719
9374.40 715
9375.31 730
9376.23 713
9377.14 725
9378.06 765
9378.97 716
9379.88 757
9380.80 815
9381.71 807
9382.63 744
9383.54 621
9384.46 693
9385.37 732
9386.29 733
9387.20 755
9388.11 723
9389.03 681
9389.94 714
9390.86 765
9391.77 843
9392.69 773
9393.60 811
9394.52 838
9395.43 824
9396.35 898
9397.26 806
9398.18 827
9399.09 760
9400.01 828
9400.92 830
9401.84 819
9402.76 785
9403.67 749
9404.59 881
9405.50 913
9406.42 917
9407.33 795
9408.25 837
9409.16 822
9410.08 788
9411.00 778
9411.91 762
9412.83 715
9413.74 758
9414.66 884
9415.58 819
9416.49 774
9417.41 755
9418.32 844
9419.24 898
9420.16 873
9421.07 823
9421.99 854
9422.91 843
9423.82 842
9424.74 843
9425.65 807
9426.57 851
9427.49 845
9428.40 877
9429.32 860
9430.24 834
9431.15 853
9432.07 853
9432.99 862
9433.90 856
9434.82 858
9435.74 889
9436.66 915
9437.57 923
9438.49 882
9439.41 901
9440.32 977
9441.24 967
9442.16 986
9443.08 979
9443.99 857
9444.91 835
9445.83 941
9446.75 946
9447.66 978
9448.58 1020
9449.50 1092
9450.42 1105
9451.33 1177
9452.25 1245
9453.17 1355
9454.09 1313
9455.01 1355
9455.92 1404
9456.84 1228
9457.76 1166
9458.68 1071
9459.60 1020
9460.51 1006
9461.43 940
9462.35 951
9463.27 940
9464.19 949
9465.11 983
9466.02 908
9466.94 900
9467.86 951
9468.78 955
9469.70 980
9470.62 987
9471.54 915
9472.46 969
9473.37 941
9474.29 917
9475.21 938
9476.13 975
9477.05 1041
9477.97 1126
9478.89 1195
9479.81 1233
9480.73 1266
9481.65 1243
9482.56 1296
9483.48 1166
9484.40 1121
9485.32 1092
9486.24 1037
9487.16 1018
9488.08 1017
9489.00 942
9489.92 934
9490.84 937
9491.76 933
9492.68 939
9493.60 920
9494.52 859
9495.44 809
9496.36 844
9497.28 860
9498.20 872
9499.12 821
9500.04 861
9500.96 914
9501.88 921
9502.80 851
9503.72 877
9504.64 821
9505.56 858
9506.48 864
9507.40 918
9508.32 984
9509.24 867
9510.16 898
9511.08 872
9512.00 879
9512.93 925
9513.85 919
9514.77 926
9515.69 883
9516.61 925
9517.53 880
9518.45 904
9519.37 949
9520.29 929
9521.21 933
9522.14 913
9523.06 959
9523.98 922
9524.90 944
9525.82 978
9526.74 1015
9527.66 961
9528.59 1009
9529.51 1021
9530.43 1075
9531.35 1051
9532.27 1091
9533.19 1116
9534.11 1175
9535.04 1118
9535.96 1147
9536.88 1067
9537.80 997
9538.72 998
9539.65 954
9540.57 1008
9541.49 934
9542.41 984
9543.34 947
9544.26 914
9545.18 895
9546.10 951
9547.02 941
9547.95 909
9548.87 928
9549.79 945
9550.71 966
9551.64 981
9552.56 934
9553.48 987
9554.41 1007
9555.33 986
9556.25 981
9557.17 1042
9558.10 1100
9559.02 1143
9559.94 1145
9560.87 1167
9561.79 1104
9562.71 1057
9563.64 1089
9564.56 1059
9565.48 1039
9566.41 1037
9567.33 1018
9568.25 937
9569.18 947
9570.10 918
9571.02 1004
9571.95 1024
9572.87 982
9573.79 895
9574.72 950
9575.64 966
9576.56 969
9577.49 928
9578.41 928
9579.34 945
9580.26 939
9581.18 932
9582.11 985
9583.03 973
9583.96 937
9584.88 869
9585.81 924
9586.73 966
9587.65 1040
9588.58 976
9589.50 990
9590.43 1031
9591.35 1078
9592.28 1002
9593.20 944
9594.13 1021
9595.05 966
9595.98 990
9596.90 1102
9597.83 1124
9598.75 1092
9599.68 1070
9600.60 1048
9601.53 1174
9602.45 1090
9603.38 965
9604.30 999
9605.23 1043
9606.15 1168
9607.08 1136
9608.00 1045
9608.93 1036
9609.85 1108
9610.78 1183
9611.70 1192
9612.63 1226
9613.55 1152
9614.48 1150
9615.41 1180
9616.33 1138
9617.26 1085
9618.18 1226
9619.11 1195
9620.04 1150
9620.96 1127
9621.89 1118
9622.81 1229
9623.74 1220
9624.67 1160
9625.59 1217
9626.52 1167
9627.44 1188
9628.37 1247
9629.30 1250
9630.22 1259
9631.15 1293
9632.08 1271
9633.00 1289
9633.93 1315
9634.86 1305
9635.78 1308
9636.71 1322
9637.64 1373
9638.56 1395
9639.49 1365
9640.42 1337
9641.34 1323
9642.27 1315
9643.20 1367
9644.13 1352
9645.05 1438
9645.98 1529
9646.91 1518
9647.83 1659
9648.76 1658
9649.69 1637
9650.62 1658
9651.54 1682
9652.47 1594
9653.40 1728
9654.33 1746
9655.25 1657
9656.18 1619
9657.11 1620
9658.04 1709
9658.96 1725
9659.89 1683
9660.82 1701
9661.75 1715
9662.68 1674
9663.60 1638
9664.53 1592
9665.46 1665
9666.39 1738
9667.32 1757
9668.25 1851
9669.17 1867
9670.10 1774
9671.03 1802
9671.96 1905
9672.89 1851
9673.82 1834
9674.74 1868
9675.67 1812
9676.60 1912
9677.53 1891
9678.46 1913
9679.39 2026
9680.32 2106
9681.25 2110
9682.17 2080
9683.10 2083
9684.03 2112
9684.96 2255
9685.89 2242
9686.82 2141
9687.75 2217
9688.68 2043
9689.61 2163
9690.54 2128
9691.47 2177
9692.40 2340
9693.33 2341
9694.25 2527
9695.18 2797
9696.11 3028
9697.04 3206
9697.97 3454
9698.90 3703
9699.83 3824
9700.76 3767
9701.69 3639
9702.62 3341
9703.55 3021
9704.48 2895
9705.41 2702
9706.34 2477
9707.27 2232
9708.20 2195
9709.13 2139
9710.06 2061
9710.99 2230
9711.92 2246
9712.85 2286
9713.78 2303
9714.71 2326
9715.65 2428
9716.58 2332
9717.51 2282
9718.44 2225
9719.37 2099
9720.30 2061
9721.23 2004
9722.16 1973
9723.09 1847
9724.02 1781
9724.95 1766
9725.88 1806
9726.82 1793
9727.75 1763
9728.68 1822
9729.61 1906
9730.54 1802
9731.47 1818
9732.40 1850
9733.33 1942
9734.27 1909
9735.20 1862
9736.13 1879
9737.06 1816
9737.99 1792
9738.92 1758
9739.86 1746
9740.79 1724
9741.72 1703
9742.65 1624
9743.58 1488
9744.51 1605
9745.45 1541
9746.38 1495
9747.31 1584
9748.24 1573
9749.17 1562
9750.11 1631
9751.04 1535
9751.97 1508
9752.90 1471
9753.84 1481
9754.77 1418
9755.70 1495
9756.63 1467
9757.57 1522
9758.50 1639
9759.43 1560
9760.36 1503
9761.30 1513
9762.23 1516
9763.16 1653
9764.09 1583
9765.03 1524
9765.96 1526
9766.89 1576
9767.83 1492
9768.76 1561
9769.69 1599
9770.63 1614
9771.56 1617
9772.49 1593
9773.43 1528
9774.36 1578
9775.29 1588
9776.23 1631
9777.16 1731
9778.09 1802
9779.03 1857
9779.96 1843
9780.89 1845
9781.83 1907
9782.76 1834
9783.70 1901
9784.63 1912
9785.56 1916
9786.50 1731
9787.43 1667
9788.37 1669
9789.30 1549
9790.23 1472
9791.17 1511
9792.10 1447
9793.04 1473
9793.97 1475
9794.90 1443
9795.84 1507
9796.77 1487
9797.71 1597
9798.64 1574
9799.58 1614
9800.51 1575
9801.45 1564
9802.38 1506
9803.32 1363
9804.25 1314
9805.19 1295
9806.12 1305
9807.05 1286
9807.99 1225
9808.92 1247
9809.86 1259
9810.80 1202
9811.73 1201
9812.67 1131
9813.60 1170
9814.54 1147
9815.47 1214
9816.41 1183
9817.34 1172
9818.28 1115
9819.21 1130
9820.15 1193
9821.08 1161
9822.02 1130
9822.96 1118
9823.89 1125
9824.83 1192
9825.76 1138
9826.70 1099
9827.63 1118
9828.57 1145
9829.51 1120
9830.44 1105
9831.38 1016
9832.31 1018
9833.25 1042
9834.19 1129
9835.12 1125
9836.06 1157
9837.00 1138
9837.93 1096
9838.87 1119
9839.81 1074
9840.74 1015
9841.68 1078
9842.61 1151
9843.55 1178
9844.49 1077
9845.43 1086
9846.36 1156
9847.30 1012
9848.24 1082
9849.17 1051
9850.11 1015
9851.05 1071
9851.98 1096
9852.92 1037
9853.86 1037
9854.79 1019
9855.73 1034
9856.67 1069
9857.61 1037
9858.54 1009
9859.48 1090
9860.42 1114
9861.36 1025
9862.29 999
9863.23 1032
9864.17 1064
9865.11 1037
9866.04 1013
9866.98 1025
9867.92 1061
9868.86 1064
9869.80 1113
9870.73 1012
9871.67 1010
9872.61 1080
9873.55 1076
9874.49 1059
9875.42 1050
9876.36 1017
9877.30 1047
9878.24 1058
9879.18 1064
9880.12 1034
9881.05 950
9881.99 950
9882.93 1027
9883.87 1039
9884.81 923
9885.75 933
9886.69 1019
9887.63 1010
9888.56 958
9889.50 929
9890.44 918
9891.38 913
9892.32 958
9893.26 948
9894.20 993
9895.14 919
9896.08 959
9897.02 986
9897.95 991
9898.89 984
9899.83 943
9900.77 988
9901.71 953
9902.65 943
9903.59 966
9904.53 1009
9905.47 1023
9906.41 1017
9907.35 959
9908.29 993
9909.23 1034
9910.17 1080
9911.11 993
9912.05 995
9912.99 992
9913.93 1036
9914.87 938
9915.81 1048
9916.75 1088
9917.69 1027
9918.63 959
9919.57 1012
9920.51 1040
9921.45 1069
9922.39 1101
9923.33 1205
9924.27 1291
9925.21 1430
9926.15 1589
9927.09 1618
9928.03 1613
9928.97 1572
9929.92 1570
9930.86 1560
9931.80 1404
9932.74 1282
9933.68 1229
9934.62 1173
9935.56 1037
9936.50 1070
9937.44 1002
9938.38 970
9939.33 1009
9940.27 997
9941.21 936
9942.15 848
9943.09 898
9944.03 982
9944.97 899
9945.92 889
9946.86 935
9947.80 883
9948.74 867
9949.68 852
9950.62 856
9951.57 869
9952.51 877
9953.45 1014
9954.39 995
9955.33 865
9956.28 958
9957.22 919
9958.16 861
9959.10 895
9960.04 875
9960.99 858
9961.93 850
9962.87 921
9963.81 940
9964.76 924
9965.70 870
9966.64 876
9967.58 842
9968.53 792
9969.47 802
9970.41 828
9971.35 821
9972.30 814
9973.24 817
9974.18 806
9975.13 781
9976.07 746
9977.01 789
9977.95 791
9978.90 778
9979.84 739
9980.78 743
9981.73 840
9982.67 805
9983.61 762
9984.56 770
9985.50 790
9986.44 730
9987.39 814
9988.33 770
9989.27 787
9990.22 750
9991.16 771
9992.11 774
9993.05 733
9993.99 778
9994.94 770
9995.88 777
9996.82 812
9997.77 848
9998.71 753
9999.66 807
10000.60 841
10001.55 762
10002.49 763
10003.43 816
10004.38 822
10005.32 745
10006.27 740
10007.21 687
10008.16 715
10009.10 774
10010.04 860
10010.99 751
10011.93 768
10012.88 790
10013.82 770
10014.77 721
10015.71 799
10016.66 800
10017.60 800
10018.55 770
10019.49 798
10020.44 768
10021.38 800
10022.33 782
10023.27 705
10024.22 738
10025.16 695
10026.11 761
10027.05 708
10028.00 753
10028.95 733
10029.89 740
10030.84 719
10031.78 709
10032.73 707
10033.67 711
10034.62 734
10035.57 694
10036.51 684
10037.46 755
10038.40 742
10039.35 692
10040.30 719
10041.24 753
10042.19 750
10043.13 700
10044.08 715
10045.03 748
10045.97 671
10046.92 667
10047.86 690
10048.81 652
10049.76 640
10050.70 615
10051.65 673
10052.60 669
10053.54 673
10054.49 702
10055.44 652
10056.38 646
10057.33 668
10058.28 699
10059.22 691
10060.17 697
10061.12 708
10062.07 728
10063.01 715
10063.96 684
10064.91 741
10065.85 677
10066.80 679
10067.75 719
10068.70 656
10069.64 659
10070.59 692
10071.54 665
10072.49 722
10073.43 761
10074.38 780
10075.33 699
10076.28 614
10077.22 639
10078.17 709
10079.12 750
10080.07 626
10081.02 619
10081.96 723
10082.91 649
10083.86 654
10084.81 662
10085.76 683
10086.70 661
10087.65 635
10088.60 631
10089.55 634
10090.50 641
10091.45 657
10092.39 674
10093.34 688
10094.29 640
10095.24 664
10096.19 654
10097.14 652
10098.09 684
10099.03 682
10099.98 640
10100.93 656
10101.88 639
10102.83 653
10103.78 663
10104.73 732
10105.68 643
10106.63 625
10107.58 651
10108.53 665
10109.47 646
10110.42 673
10111.37 700
10112.32 650
10113.27 662
10114.22 713
10115.17 682
10116.12 662
10117.07 634
10118.02 617
10118.97 664
10119.92 632
10120.87 640
10121.82 697
10122.77 649
10123.72 635
10124.67 667
10125.62 689
10126.57 682
10127.52 673
10128.47 730
10129.42 696
10130.37 656
10131.32 691
10132.27 662
10133.22 643
10134.17 613
10135.12 677
10136.07 623
10137.02 649
10137.97 669
10138.92 714
10139.87 690
10140.83 774
10141.78 791
10142.73 721
10143.68 683
10144.63 701
10145.58 682
10146.53 694
10147.48 797
10148.43 717
10149.38 772
10150.34 743
10151.29 742
10152.24 672
10153.19 675
10154.14 703
10155.09 712
10156.04 645
10156.99 707
10157.95 716
10158.90 693
10159.85 697
10160.80 720
10161.75 733
10162.70 724
10163.66 791
10164.61 754
10165.56 721
10166.51 771
10167.46 773
10168.42 742
10169.37 734
10170.32 762
10171.27 768
10172.23 703
10173.18 736
10174.13 749
10175.08 728
10176.03 771
10176.99 767
10177.94 827
10178.89 785
10179.84 855
10180.80 818
10181.75 807
10182.70 841
10183.66 874
10184.61 828
10185.56 847
10186.51 820
10187.47 893
10188.42 864
10189.37 783
10190.33 867
10191.28 863
10192.23 842
10193.19 885
10194.14 823
10195.09 841
10196.05 914
10197.00 954
10197.95 952
10198.91 901
10199.86 903
10200.81 971
10201.77 913
10202.72 930
10203.67 992
10204.63 1075
10205.58 1162
10206.53 1172
10207.49 1168
10208.44 1155
10209.40 1106
10210.35 1073
10211.30 1018
10212.26 986
10213.21 940
10214.17 950
10215.12 954
10216.08 932
10217.03 936
10217.98 879
10218.94 858
10219.89 823
10220.85 791
10221.80 760
10222.76 728
10223.71 804
10224.67 826
10225.62 775
10226.58 839
10227.53 763
10228.49 828
10229.44 841
10230.40 767
10231.35 796
10232.31 817
10233.26 823
10234.22 793
10235.17 883
10236.13 866
10237.08 790
10238.04 800
10238.99 769
10239.95 848
10240.90 757
10241.86 690
10242.81 686
10243.77 693
10244.72 712
10245.68 740
10246.64 696
10247.59 686
10248.55 723
10249.50 724
10250.46 685
10251.42 626
10252.37 652
10253.33 718
10254.28 683
10255.24 643
10256.20 700
10257.15 675
10258.11 687
10259.06 656
10260.02 635
10260.98 694
10261.93 633
10262.89 613
10263.85 647
10264.80 601
10265.76 680
10266.72 658
10267.67 675
10268.63 694
10269.59 658
10270.54 597
10271.50 622
10272.46 631
10273.41 654
10274.37 659
10275.33 654
10276.29 666
10277.24 641
10278.20 665
10279.16 669
10280.11 659
10281.07 622
10282.03 591
10282.99 599
10283.94 644
10284.90 636
10285.86 573
10286.82 548
10287.77 576
10288.73 654
10289.69 597
10290.65 609
10291.61 678
10292.56 701
10293.52 659
10294.48 628
10295.44 724
10296.39 707
10297.35 640
10298.31 626
10299.27 665
10300.23 649
10301.19 629
10302.14 636
10303.10 628
10304.06 677
10305.02 620
10305.98 597
10306.94 577
10307.89 559
10308.85 593
10309.81 577
10310.77 655
10311.73 644
10312.69 615
10313.65 585
10314.61 613
10315.57 633
10316.52 627
10317.48 606
10318.44 603
10319.40 643
10320.36 638
10321.32 641
10322.28 596
10323.24 560
10324.20 625
10325.16 660
10326.12 627
10327.08 624
10328.04 671
10328.99 626
10329.95 654
10330.91 689
10331.87 691
10332.83 620
10333.79 585
10334.75 605
10335.71 588
10336.67 568
10337.63 642
10338.59 605
10339.55 673
10340.51 562
10341.47 545
10342.43 566
10343.39 541
10344.35 580
10345.31 647
10346.27 576
10347.23 568
10348.20 577
10349.16 578
10350.12 597
10351.08 565
10352.04 620
10353.00 595
10353.96 598
10354.92 589
10355.88 618
10356.84 583
10357.80 626
10358.76 535
10359.72 527
10360.69 608
10361.65 602
10362.61 560
10363.57 561
10364.53 545
10365.49 597
10366.45 583
10367.41 569
10368.38 584
10369.34 590
10370.30 595
10371.26 591
10372.22 537
10373.18 560
10374.14 530
10375.11 561
10376.07 600
10377.03 557
10377.99 529
10378.95 523
10379.92 535
10380.88 590
10381.84 549
10382.80 541
10383.76 580
10384.73 545
10385.69 595
10386.65 562
10387.61 558
10388.57 625
10389.54 551
10390.50 558
10391.46 555
10392.42 596
10393.39 599
10394.35 632
10395.31 623
10396.27 622
10397.24 536
10398.20 568
10399.16 538
10400.13 570
10401.09 541
10402.05 534
10403.02 536
10403.98 582
10404.94 515
10405.90 511
10406.87 538
10407.83 568
10408.79 544
10409.76 562
10410.72 588
10411.68 580
10412.65 598
10413.61 580
10414.57 598
10415.54 592
10416.50 675
10417.47 716
10418.43 672
10419.39 593
10420.36 596
10421.32 633
10422.28 601
10423.25 565
10424.21 545
10425.18 581
10426.14 579
10427.10 611
10428.07 521
10429.03 569
10430.00 584
10430.96 614
10431.93 560
10432.89 510
10433.85 529
10434.82 542
10435.78 589
10436.75 515
10437.71 535
10438.68 517
10439.64 521
10440.61 518
10441.57 548
10442.54 583
10443.50 500
10444.47 547
10445.43 593
10446.40 554
10447.36 533
10448.33 583
10449.29 546
10450.26 538
10451.22 528
10452.19 516
10453.15 507
10454.12 501
10455.08 468
10456.05 519
10457.01 544
10457.98 506
10458.95 541
10459.91 503
10460.88 525
10461.84 524
10462.81 514
10463.77 485
10464.74 482
10465.71 490
10466.67 489
10467.64 488
10468.60 513
10469.57 536
10470.54 523
10471.50 497
10472.47 523
10473.44 517
10474.40 500
10475.37 537
10476.33 528
10477.30 450
10478.27 474
10479.23 504
10480.20 533
10481.17 581
10482.13 541
10483.10 526
10484.07 516
10485.03 527
10486.00 522
10486.97 492
10487.93 531
10488.90 539
10489.87 540
10490.84 500
10491.80 456
10492.77 473
10493.74 548
10494.70 507
10495.67 503
10496.64 474
10497.61 522
10498.57 513
10499.54 509
10500.51 504
10501.48 526
10502.44 511
10503.41 471
10504.38 507
10505.35 461
10506.31 476
10507.28 453
10508.25 516
10509.22 498
10510.19 516
10511.15 529
10512.12 535
10513.09 480
10514.06 499
10515.03 459
10516.00 475
10516.96 487
10517.93 515
10518.90 529
10519.87 552
10520.84 510
10521.81 475
10522.77 509
10523.74 570
10524.71 517
10525.68 545
10526.65 539
10527.62 542
10528.59 540
10529.56 524
10530.52 547
10531.49 557
10532.46 543
10533.43 585
10534.40 535
10535.37 549
10536.34 494
10537.31 540
10538.28 517
10539.25 486
10540.22 495
10541.18 548
10542.15 558
10543.12 537
10544.09 542
10545.06 537
10546.03 519
10547.00 517
10547.97 532
10548.94 551
10549.91 457
10550.88 474
10551.85 525
10552.82 529
10553.79 556
10554.76 531
10555.73 517
10556.70 531
10557.67 501
10558.64 535
10559.61 566
10560.58 588
10561.55 560
10562.52 606
10563.49 608
10564.46 612
10565.43 532
10566.40 543
10567.38 514
10568.35 527
10569.32 532
10570.29 561
10571.26 579
10572.23 460
10573.20 485
10574.17 478
10575.14 502
10576.11 534
10577.08 546
10578.06 511
10579.03 507
10580.00 525
10580.97 527
10581.94 532
10582.91 548
10583.88 535
10584.85 524
10585.83 497
10586.80 542
10587.77 548
10588.74 556
10589.71 527
10590.68 525
10591.66 563
10592.63 568
10593.60 558
10594.57 595
10595.54 575
10596.51 536
10597.49 535
10598.46 529
10599.43 574
10600.40 506
10601.37 546
10602.35 584
10603.32 506
10604.29 510
10605.26 522
10606.24 491
10607.21 522
10608.18 526
10609.15 579
10610.13 548
10611.10 567
10612.07 535
10613.04 542
10614.02 526
10614.99 532
10615.96 566
10616.94 584
10617.91 598
10618.88 549
10619.85 560
10620.83 643
10621.80 602
10622.77 584
10623.75 597
10624.72 549
10625.69 577
10626.67 577
10627.64 594
10628.61 628
10629.59 570
10630.56 644
10631.53 638
10632.51 604
10633.48 645
10634.46 693
10635.43 759
10636.40 781
10637.38 890
10638.35 874
10639.32 913
10640.30 905
10641.27 814
10642.25 853
10643.22 784
10644.19 706
10645.17 725
10646.14 718
10647.12 666
10648.09 582
10649.07 638
10650.04 600
10651.01 551
10651.99 583
10652.96 572
10653.94 589
10654.91 537
10655.89 592
10656.86 608
10657.84 545
10658.81 550
10659.79 561
10660.76 562
10661.74 572
10662.71 547
10663.69 551
10664.66 517
10665.64 496
10666.61 530
10667.59 541
10668.56 525
10669.54 554
10670.51 602
10671.49 596
10672.46 538
10673.44 541
10674.42 529
10675.39 555
10676.37 587
10677.34 530
10678.32 563
10679.29 620
10680.27 657
10681.25 617
10682.22 650
10683.20 592
10684.17 499
10685.15 599
10686.12 593
10687.10 573
10688.08 489
10689.05 550
10690.03 531
10691.01 504
10691.98 501
10692.96 503
10693.94 567
10694.91 530
10695.89 549
10696.86 527
10697.84 527
10698.82 500
10699.79 515
10700.77 521
10701.75 535
10702.72 529
10703.70 559
10704.68 555
10705.66 482
10706.63 492
10707.61 534
10708.59 549
10709.56 503
10710.54 562
10711.52 563
10712.50 515
10713.47 540
10714.45 503
10715.43 552
10716.41 532
10717.38 588
10718.36 501
10719.34 524
10720.32 590
10721.29 600
10722.27 573
10723.25 534
10724.23 563
10725.20 515
10726.18 521
10727.16 590
10728.14 571
10729.12 558
10730.09 559
10731.07 528
10732.05 513
10733.03 490
10734.01 481
10734.99 507
10735.96 454
10736.94 473
10737.92 516
10738.90 542
10739.88 534
10740.86 501
10741.83 497
10742.81 503
10743.79 494
10744.77 548
10745.75 511
10746.73 522
10747.71 501
10748.69 502
10749.67 492
10750.64 485
10751.62 501
10752.60 506
10753.58 545
10754.56 498
10755.54 534
10756.52 584
10757.50 551
10758.48 506
10759.46 589
10760.44 548
10761.42 541
10762.40 547
10763.38 544
10764.35 553
10765.33 585
10766.31 629
10767.29 508
10768.27 531
10769.25 550
10770.23 534
10771.21 568
10772.19 529
10773.17 536
10774.15 566
10775.13 518
10776.11 563
10777.09 602
10778.07 587
10779.05 545
10780.04 595
10781.02 590
10782.00 608
10782.98 583
10783.96 579
10784.94 560
10785.92 559
10786.90 581
10787.88 538
10788.86 539
10789.84 565
10790.82 564
10791.80 474
10792.78 557
10793.77 574
10794.75 553
10795.73 514
10796.71 495
10797.69 457
10798.67 465
10799.65 528
10800.63 543
10801.61 539
10802.60 584
10803.58 575
10804.56 508
10805.54 507
10806.52 549
10807.50 569
10808.49 593
10809.47 601
10810.45 602
10811.43 535
10812.41 565
10813.39 590
10814.38 577
10815.36 545
10816.34 556
10817.32 542
10818.30 577
10819.29 552
10820.27 531
10821.25 548
10822.23 558
10823.22 539
10824.20 531
10825.18 550
10826.16 525
10827.15 513
10828.13 493
10829.11 617
10830.09 534
10831.08 496
10832.06 567
10833.04 583
10834.02 576
10835.01 570
10835.99 521
10836.97 530
10837.96 557
10838.94 548
10839.92 588
10840.90 575
10841.89 588
10842.87 557
10843.85 563
10844.84 580
10845.82 629
10846.80 609
10847.79 635
10848.77 651
10849.76 612
10850.74 659
10851.72 634
10852.71 605
10853.69 620
10854.67 636
10855.66 584
10856.64 597
10857.62 618
10858.61 668
10859.59 659
10860.58 617
10861.56 634
10862.55 667
10863.53 611
10864.51 699
10865.50 623
10866.48 609
10867.47 613
10868.45 636
10869.44 621
10870.42 691
10871.40 686
10872.39 669
10873.37 707
10874.36 659
10875.34 677
10876.33 710
10877.31 666
10878.30 659
10879.28 714
10880.27 683
10881.25 711
10882.24 709
10883.22 693
10884.21 725
10885.19 673
10886.18 751
10887.16 697
10888.15 756
10889.13 767
10890.12 684
10891.10 729
10892.09 718
10893.07 686
10894.06 725
10895.05 720
10896.03 690
10897.02 729
10898.00 734
10898.99 736
10899.97 790
10900.96 831
10901.95 776
10902.93 798
10903.92 780
10904.90 728
10905.89 764
10906.88 832
10907.86 734
10908.85 843
10909.84 826
10910.82 813
10911.81 836
10912.79 877
10913.78 902
10914.77 893
10915.75 823
10916.74 915
10917.73 875
10918.71 895
10919.70 933
10920.69 888
10921.67 881
10922.66 918
10923.65 863
10924.63 868
10925.62 875
10926.61 872
10927.60 900
10928.58 922
10929.57 932
10930.56 893
10931.54 949
10932.53 904
10933.52 891
10934.51 978
10935.49 935
10936.48 1002
10937.47 1012
10938.46 894
10939.44 968
10940.43 1027
10941.42 1085
10942.41 1066
10943.39 1052
10944.38 1085
10945.37 1058
10946.36 1052
10947.35 1025
10948.33 1130
10949.32 1165
10950.31 1184
10951.30 1252
10952.29 1215
10953.28 1295
10954.26 1329
10955.25 1366
10956.24 1405
10957.23 1475
10958.22 1547
10959.21 1561
10960.19 1559
10961.18 1491
10962.17 1430
10963.16 1399
10964.15 1415
10965.14 1351
10966.13 1353
10967.11 1213
10968.10 1164
10969.09 1199
10970.08 1123
10971.07 1231
10972.06 1135
10973.05 1139
10974.04 1143
10975.03 1136
10976.02 1190
10977.01 1111
10978.00 1080
10978.98 1125
10979.97 1143
10980.96 1106
10981.95 1231
10982.94 1229
10983.93 1174
10984.92 1208
10985.91 1199
10986.90 1270
10987.89 1188
10988.88 1245
10989.87 1313
10990.86 1261
10991.85 1363
10992.84 1372
10993.83 1495
10994.82 1592
10995.81 1674
10996.80 1752
10997.79 1987
10998.78 2149
10999.77 2179
11000.76 2223
11001.75 2181
11002.74 2105
11003.73 1949
11004.72 1864
11005.72 1738
11006.71 1501
11007.70 1316
11008.69 1237
11009.68 1189
11010.67 1161
11011.66 1088
11012.65 997
11013.64 1039
11014.63 1077
11015.62 1025
11016.61 1065
11017.61 1019
11018.60 1019
11019.59 1060
11020.58 978
11021.57 974
11022.56 868
11023.55 935
11024.55 921
11025.54 920
11026.53 943
11027.52 922
11028.51 902
11029.50 941
11030.49 861
11031.49 874
11032.48 918
11033.47 919
11034.46 937
11035.45 926
11036.45 926
11037.44 961
11038.43 929
11039.42 917
11040.41 968
11041.41 983
11042.40 922
11043.39 927
11044.38 897
11045.38 834
11046.37 864
11047.36 859
11048.35 940
11049.35 863
11050.34 769
11051.33 783
11052.32 781
11053.32 787
11054.31 803
11055.30 854
11056.30 843
11057.29 879
11058.28 822
11059.27 765
11060.27 760
11061.26 729
11062.25 804
11063.25 765
11064.24 726
11065.23 812
11066.23 784
11067.22 801
11068.21 799
11069.21 784
11070.20 810
11071.19 794
11072.19 787
11073.18 784
11074.17 853
11075.17 846
11076.16 838
11077.16 766
11078.15 766
11079.14 795
11080.14 783
11081.13 764
11082.13 817
11083.12 764
11084.11 736
11085.11 777
11086.10 736
11087.10 760
11088.09 858
11089.09 783
11090.08 735
11091.07 786
11092.07 762
11093.06 822
11094.06 800
11095.05 751
11096.05 758
11097.04 730
11098.04 749
11099.03 743
11100.03 736
11101.02 761
11102.02 721
11103.01 757
11104.01 740
11105.00 744
11106.00 781
11106.99 798
11107.99 764
11108.98 789
11109.98 761
11110.97 730
11111.97 763
11112.96 726
11113.96 771
11114.95 723
11115.95 744
11116.95 721
11117.94 733
11118.94 816
11119.93 790
11120.93 751
11121.92 801
11122.92 736
11123.92 774
11124.91 805
11125.91 846
11126.90 806
11127.90 804
11128.90 794
11129.89 767
11130.89 798
11131.89 758
11132.88 707
11133.88 723
11134.87 707
11135.87 790
11136.87 712
11137.86 643
11138.86 696
11139.86 756
11140.85 715
11141.85 749
11142.85 715
11143.84 708
11144.84 739
11145.84 707
11146.84 689
11147.83 734
11148.83 691
11149.83 650
11150.82 658
11151.82 668
11152.82 689
11153.82 674
11154.81 668
11155.81 666
11156.81 720
11157.80 687
11158.80 618
11159.80 668
11160.80 630
11161.79 648
11162.79 693
11163.79 669
11164.79 657
11165.79 644
11166.78 679
11167.78 657
11168.78 688
11169.78 653
11170.78 660
11171.77 630
11172.77 701
11173.77 666
11174.77 661
11175.77 677
11176.76 620
11177.76 675
11178.76 680
11179.76 702
11180.76 689
11181.76 669
11182.76 693
11183.75 664
11184.75 698
11185.75 722
11186.75 665
11187.75 654
11188.75 683
11189.75 653
11190.75 655
11191.74 687
11192.74 702
11193.74 704
11194.74 646
11195.74 624
11196.74 697
11197.74 669
11198.74 628
11199.74 640
11200.74 697
11201.74 693
11202.74 668
11203.74 675
11204.74 709
11205.73 633
11206.73 704
11207.73 687
11208.73 722
11209.73 699
11210.73 657
11211.73 720
11212.73 779
11213.73 700
11214.73 672
11215.73 697
11216.73 631
11217.73 635
11218.73 625
11219.73 689
11220.73 717
11221.73 685
11222.73 658
11223.74 615
11224.74 666
11225.74 690
11226.74 687
11227.74 654
11228.74 673
11229.74 694
11230.74 681
11231.74 705
11232.74 637
11233.74 616
11234.74 627
11235.74 702
11236.74 683
11237.75 609
11238.75 645
11239.75 656
11240.75 615
11241.75 609
11242.75 620
11243.75 618
11244.75 690
11245.76 724
11246.76 663
11247.76 628
11248.76 652
11249.76 680
11250.76 614
11251.76 627
11252.77 632
11253.77 624
11254.77 656
11255.77 655
11256.77 657
11257.78 641
11258.78 600
11259.78 653
11260.78 676
11261.78 648
11262.79 651
11263.79 647
11264.79 664
11265.79 660
11266.79 717
11267.80 720
11268.80 775
11269.80 746
11270.80 741
11271.81 745
11272.81 773
11273.81 759
11274.81 749
11275.82 828
11276.82 795
11277.82 729
11278.83 763
11279.83 744
11280.83 819
11281.83 793
11282.84 744
11283.84 721
11284.84 779
11285.85 760
11286.85 736
11287.85 705
11288.86 704
11289.86 715
11290.86 725
11291.87 762
11292.87 759
11293.87 719
11294.88 703
11295.88 698
11296.89 745
11297.89 721
11298.89 688
11299.90 686
11300.90 699
11301.90 698
11302.91 706
11303.91 733
11304.92 781
11305.92 798
11306.92 805
11307.93 796
11308.93 855
11309.94 899
11310.94 897
11311.95 906
11312.95 864
11313.95 934
11314.96 918
11315.96 855
11316.97 875
11317.97 838
11318.98 805
11319.98 829
11320.99 753
11321.99 772
11323.00 798
11324.00 698
11325.01 673
11326.01 658
11327.02 661
11328.02 655
11329.03 609
11330.03 647
11331.04 716
11332.04 675
11333.05 646
11334.05 608
11335.06 662
11336.06 633
11337.07 665
11338.07 679
11339.08 719
11340.09 689
11341.09 615
11342.10 664
11343.10 590
11344.11 625
11345.11 652
11346.12 664
11347.13 645
11348.13 709
11349.14 628
11350.14 666
11351.15 674
11352.16 652
11353.16 652
11354.17 668
11355.17 635
11356.18 678
11357.19 716
11358.19 724
11359.20 657
11360.21 692
11361.21 661
11362.22 700
11363.23 708
11364.23 666
11365.24 657
11366.25 637
11367.25 698
11368.26 648
11369.27 668
11370.27 610
11371.28 571
11372.29 611
11373.29 618
11374.30 682
11375.31 651
11376.32 655
11377.32 633
11378.33 600
11379.34 580
11380.35 593
11381.35 588
11382.36 607
11383.37 630
11384.38 695
11385.38 630
11386.39 643
11387.40 650
11388.41 640
11389.41 633
11390.42 638
11391.43 647
11392.44 661
11393.45 654
11394.45 662
11395.46 641
11396.47 609
11397.48 653
11398.49 671
11399.49 687
11400.50 673
11401.51 653
11402.52 632
11403.53 626
11404.54 691
11405.54 705
11406.55 645
11407.56 648
11408.57 610
11409.58 660
11410.59 690
11411.60 674
11412.61 709
11413.61 682
11414.62 666
11415.63 637
11416.64 620
11417.65 656
11418.66 675
11419.67 661
11420.68 682
11421.69 695
11422.70 727
11423.71 690
11424.71 664
11425.72 679
11426.73 695
11427.74 631
11428.75 672
11429.76 652
11430.77 668
11431.78 685
11432.79 714
11433.80 736
11434.81 731
11435.82 732
11436.83 633
11437.84 652
11438.85 706
11439.86 674
11440.87 717
11441.88 665
11442.89 752
11443.90 656
11444.91 674
11445.92 651
11446.93 722
11447.94 705
11448.95 720
11449.96 739
11450.97 723
11451.98 742
11452.99 714
11454.01 696
11455.02 775
11456.03 731
11457.04 761
11458.05 753
11459.06 737
11460.07 752
11461.08 770
11462.09 735
11463.10 735
11464.11 723
11465.13 729
11466.14 721
11467.15 716
11468.16 799
11469.17 765
11470.18 766
11471.19 768
11472.20 775
11473.22 729
11474.23 764
11475.24 781
11476.25 776
11477.26 825
11478.27 820
11479.29 781
11480.30 784
11481.31 787
11482.32 795
11483.33 742
11484.35 761
11485.36 739
11486.37 772
11487.38 788
11488.39 781
11489.41 850
11490.42 778
11491.43 753
11492.44 758
11493.46 777
11494.47 763
11495.48 779
11496.49 765
11497.51 797
11498.52 795
11499.53 831
11500.54 850
11501.56 758
11502.57 809
11503.58 856
11504.59 834
11505.61 862
11506.62 816
11507.63 758
11508.65 846
11509.66 806
11510.67 883
11511.69 895
11512.70 884
11513.71 866
11514.73 874
11515.74 846
11516.75 937
11517.77 873
11518.78 912
11519.79 902
11520.81 788
11521.82 876
11522.83 893
11523.85 894
11524.86 919
11525.88 984
11526.89 970
11527.90 981
11528.92 935
11529.93 969
11530.95 962
11531.96 975
11532.97 1030
11533.99 981
11535.00 1027
11536.02 994
11537.03 1070
11538.05 1059
11539.06 993
11540.07 986
11541.09 986
11542.10 1095
11543.12 1058
11544.13 1055
11545.15 1071
11546.16 1089
11547.18 1098
11548.19 1138
11549.21 1057
11550.22 1120
11551.24 1141
11552.25 1093
11553.27 1161
11554.28 1229
11555.30 1280
11556.31 1279
11557.33 1334
11558.34 1325
11559.36 1253
11560.37 1213
11561.39 1206
11562.40 1298
11563.42 1368
11564.43 1358
11565.45 1416
11566.47 1378
11567.48 1412
11568.50 1448
11569.51 1497
11570.53 1497
11571.54 1479
11572.56 1459
11573.58 1498
11574.59 1641
11575.61 1685
11576.62 1713
11577.64 1628
11578.66 1668
11579.67 1847
11580.69 1863
11581.70 1906
11582.72 1957
11583.74 2080
11584.75 2158
11585.77 2192
11586.79 2235
11587.80 2320
11588.82 2331
11589.84 2432
11590.85 2491
11591.87 2550
11592.89 2773
11593.90 2840
11594.92 3077
11595.94 3465
11596.95 3892
11597.97 4258
11598.99 4526
11600.01 5060
11601.02 5257
11602.04 5486
11603.06 5585
11604.07 5611
11605.09 5335
11606.11 5051
11607.13 4551
11608.14 4118
11609.16 3806
11610.18 3285
11611.20 2884
11612.21 2633
11613.23 2351
11614.25 2166
11615.27 2059
11616.29 2004
11617.30 1906
11618.32 1844
11619.34 1861
11620.36 1735
11621.38 1597
11622.39 1620
11623.41 1601
11624.43 1600
11625.45 1529
11626.47 1480
11627.48 1518
11628.50 1533
11629.52 1506
11630.54 1496
11631.56 1587
11632.58 1522
11633.59 1513
11634.61 1466
11635.63 1489
11636.65 1523
11637.67 1520
11638.69 1475
11639.71 1433
11640.73 1452
11641.75 1406
11642.76 1376
11643.78 1379
11644.80 1352
11645.82 1331
11646.84 1309
11647.86 1293
11648.88 1227
11649.90 1205
11650.92 1248
11651.94 1200
11652.96 1189
11653.98 1089
11655.00 1094
11656.01 1145
11657.03 1113
11658.05 1083
11659.07 1073
11660.09 1187
11661.11 1101
11662.13 1141
11663.15 1103
11664.17 1136
11665.19 1149
11666.21 1086
11667.23 1221
11668.25 1206
11669.27 1193
11670.29 1196
11671.31 1172
11672.33 1199
11673.35 1191
11674.37 1193
11675.39 1240
11676.42 1223
11677.44 1326
11678.46 1325
11679.48 1218
11680.50 1250
11681.52 1320
11682.54 1395
11683.56 1373
11684.58 1346
11685.60 1334
11686.62 1317
11687.64 1274
11688.66 1287
11689.69 1266
11690.71 1254
11691.73 1264
11692.75 1225
11693.77 1199
11694.79 1243
11695.81 1182
11696.83 1182
11697.85 1154
11698.88 1206
11699.90 1256
11700.92 1143
11701.94 1193
11702.96 1137
11703.98 1105
11705.01 1082
11706.03 1092
11707.05 1074
11708.07 1053
11709.09 1060
11710.12 1050
11711.14 1057
11712.16 1020
11713.18 1006
11714.20 1022
11715.23 983
11716.25 991
11717.27 1003
11718.29 1011
11719.31 971
11720.34 1040
11721.36 974
11722.38 953
11723.40 926
11724.43 933
11725.45 931
11726.47 921
11727.49 886
11728.52 863
11729.54 904
11730.56 872
11731.59 854
11732.61 880
11733.63 891
11734.65 888
11735.68 880
11736.70 855
11737.72 892
11738.75 915
11739.77 905
11740.79 860
11741.82 839
11742.84 871
11743.86 883
11744.89 903
11745.91 897
11746.93 886
11747.96 874
11748.98 921
11750.01 864
11751.03 806
11752.05 801
11753.08 900
11754.10 878
11755.12 920
11756.15 868
11757.17 864
11758.20 839
11759.22 804
11760.24 828
11761.27 806
11762.29 803
11763.32 813
11764.34 817
11765.37 767
11766.39 762
11767.41 728
11768.44 765
11769.46 789
11770.49 769
11771.51 794
11772.54 790
11773.56 816
11774.59 846
11775.61 795
11776.64 746
11777.66 757
11778.69 798
11779.71 830
11780.74 755
11781.76 736
11782.79 785
11783.81 761
11784.84 732
11785.86 728
11786.89 781
11787.91 788
11788.94 750
11789.96 751
11790.99 707
11792.01 747
11793.04 750
11794.07 765
11795.09 757
11796.12 720
11797.14 743
11798.17 728
11799.19 739
11800.22 757
11801.25 705
11802.27 746
11803.30 723
11804.32 711
11805.35 705
11806.38 660
11807.40 679
11808.43 674
11809.45 701
11810.48 751
11811.51 751
11812.53 734
11813.56 758
11814.59 684
11815.61 713
11816.64 692
11817.67 679
11818.69 710
11819.72 721
11820.75 722
11821.77 698
11822.80 655
11823.83 705
11824.85 738
11825.88 805
11826.91 785
11827.94 706
11828.96 688
11829.99 743
11831.02 741
11832.04 779
11833.07 734
11834.10 729
11835.13 751
11836.15 763
11837.18 770
11838.21 719
11839.24 734
11840.26 748
11841.29 711
11842.32 703
11843.35 739
11844.37 710
11845.40 749
11846.43 743
11847.46 703
11848.49 717
11849.51 684
11850.54 668
11851.57 673
11852.60 692
11853.63 733
11854.65 716
11855.68 743
11856.71 749
11857.74 761
11858.77 710
11859.80 741
11860.83 763
11861.85 769
11862.88 748
11863.91 715
11864.94 780
11865.97 744
11867.00 742
11868.03 770
11869.05 813
11870.08 782
11871.11 749
11872.14 811
11873.17 779
11874.20 751
11875.23 794
11876.26 790
11877.29 778
11878.32 798
11879.35 780
11880.38 783
11881.40 890
11882.43 897
11883.46 829
11884.49 794
11885.52 842
11886.55 839
11887.58 810
11888.61 783
11889.64 849
11890.67 808
11891.70 875
11892.73 918
11893.76 967
11894.79 973
11895.82 904
11896.85 947
11897.88 974
11898.91 1064
11899.94 1004
11900.97 1005
11902.00 1084
11903.03 1055
11904.06 1106
11905.09 1123
11906.12 1129
11907.15 1074
11908.18 1011
11909.22 1001
11910.25 939
11911.28 976
11912.31 940
11913.34 1028
11914.37 997
11915.40 975
11916.43 987
11917.46 958
11918.49 958
11919.52 1006
11920.55 969
11921.59 1007
11922.62 1038
11923.65 1024
11924.68 1098
11925.71 1154
11926.74 1168
11927.77 1211
11928.81 1327
11929.84 1398
11930.87 1423
11931.90 1445
11932.93 1473
11933.96 1505
11935.00 1429
11936.03 1299
11937.06 1199
11938.09 1192
11939.12 1119
11940.15 1067
11941.19 999
11942.22 1042
11943.25 926
11944.28 938
11945.31 895
11946.35 858
11947.38 909
11948.41 851
11949.44 817
11950.48 790
11951.51 816
11952.54 904
11953.57 883
11954.61 820
11955.64 759
11956.67 816
11957.70 789
11958.74 745
11959.77 789
11960.80 789
11961.84 844
11962.87 857
11963.90 798
11964.93 805
11965.97 884
11967.00 811
11968.03 795
11969.07 830
11970.10 823
11971.13 800
11972.17 823
11973.20 792
11974.23 815
11975.27 836
11976.30 816
11977.33 789
11978.37 787
11979.40 827
11980.44 756
11981.47 763
11982.50 798
11983.54 826
11984.57 768
11985.60 771
11986.64 776
11987.67 794
11988.71 834
11989.74 771
11990.77 757
11991.81 773
11992.84 748
11993.88 768
11994.91 768
11995.95 785
11996.98 802
11998.02 795
11999.05 749
12000.08 762
12001.12 776
12002.15 800
12003.19 843
12004.22 811
12005.26 798
12006.29 845
12007.33 868
12008.36 874
12009.40 862
12010.43 936
12011.47 948
12012.50 945
12013.54 1016
12014.57 980
12015.61 949
12016.64 961
12017.68 937
12018.71 956
12019.75 978
12020.78 937
12021.82 943
12022.86 933
12023.89 951
12024.93 876
12025.96 852
12027.00 933
12028.03 860
12029.07 865
12030.11 888
12031.14 901
12032.18 885
12033.21 928
12034.25 922
12035.29 875
12036.32 901
12037.36 853
12038.39 893
12039.43 883
12040.47 823
12041.50 864
12042.54 872
12043.58 890
12044.61 867
12045.65 887
12046.69 871
12047.72 868
12048.76 867
12049.80 878
12050.83 854
12051.87 885
12052.91 874
12053.94 959
12054.98 860
12056.02 865
12057.05 893
12058.09 858
12059.13 893
12060.16 867
12061.20 886
12062.24 854
12063.28 834
12064.31 837
12065.35 866
12066.39 842
12067.43 814
12068.46 904
12069.50 849
12070.54 827
12071.58 887
12072.61 867
12073.65 855
12074.69 843
12075.73 830
12076.76 869
12077.80 911
12078.84 873
12079.88 803
12080.92 811
12081.95 857
12082.99 896
12084.03 913
12085.07 905
12086.11 877
12087.15 891
12088.18 926
12089.22 952
12090.26 904
12091.30 909
12092.34 946
12093.38 915
12094.42 914
12095.45 976
12096.49 1073
12097.53 1081
12098.57 1067
12099.61 1131
12100.65 1145
12101.69 1174
12102.73 1227
12103.76 1195
12104.80 1138
12105.84 1242
12106.88 1091
12107.92 1071
12108.96 1011
12110.00 950
12111.04 911
12112.08 941
12113.12 889
12114.16 859
12115.20 866
12116.24 805
12117.28 783
12118.32 743
12119.36 752
12120.40 724
12121.44 744
12122.47 788
12123.51 715
12124.55 749
12125.59 777
12126.63 698
12127.67 706
12128.71 739
12129.76 719
12130.80 753
12131.84 734
12132.88 693
12133.92 701
12134.96 732
12136.00 724
12137.04 735
12138.08 677
12139.12 670
12140.16 691
12141.20 753
12142.24 713
12143.28 712
12144.32 714
12145.36 756
12146.40 693
12147.44 665
12148.49 649
12149.53 687
12150.57 689
12151.61 679
12152.65 647
12153.69 664
12154.73 633
12155.77 663
12156.81 653
12157.86 660
12158.90 619
12159.94 672
12160.98 654
12162.02 666
12163.06 684
12164.10 647
12165.15 626
12166.19 638
12167.23 625
12168.27 637
12169.31 598
12170.36 625
12171.40 658
12172.44 657
12173.48 669
12174.52 665
12175.57 678
12176.61 703
12177.65 687
12178.69 670
12179.73 624
12180.78 639
12181.82 679
12182.86 676
12183.90 654
12184.95 594
12185.99 670
12187.03 694
12188.07 700
12189.12 675
12190.16 670
12191.20 626
12192.25 602
12193.29 623
12194.33 609
12195.37 619
12196.42 626
12197.46 642
12198.50 661
12199.55 713
12200.59 635
12201.63 642
12202.68 638
12203.72 624
12204.76 673
12205.81 653
12206.85 659
12207.89 663
12208.94 602
12209.98 638
12211.02 650
12212.07 649
12213.11 650
12214.16 655
12215.20 638
12216.24 625
12217.29 642
12218.33 630
12219.37 608
12220.42 605
12221.46 655
12222.51 650
12223.55 666
12224.60 662
12225.64 616
12226.68 618
12227.73 614
12228.77 595
12229.82 650
12230.86 645
12231.91 649
12232.95 628
12234.00 627
12235.04 651
12236.08 609
12237.13 627
12238.17 652
12239.22 620
12240.26 641
12241.31 614
12242.35 650
12243.40 611
12244.44 663
12245.49 621
12246.53 585
12247.58 607
12248.62 615
12249.67 607
12250.72 618
12251.76 607
12252.81 624
12253.85 619
12254.90 590
12255.94 642
12256.99 593
12258.03 591
12259.08 612
12260.13 593
12261.17 537
12262.22 551
12263.26 553
12264.31 528
12265.35 542
12266.40 562
12267.45 513
12268.49 493
12269.54 521
12270.59 508
12271.63 522
12272.68 562
12273.72 491
12274.77 512
12275.82 575
12276.86 579
12277.91 580
12278.96 557
12280.00 599
12281.05 602
12282.10 536
12283.14 514
12284.19 529
12285.24 552
12286.28 571
12287.33 561
12288.38 515
12289.42 464
12290.47 502
12291.52 518
12292.57 531
12293.61 516
12294.66 504
12295.71 512
12296.75 546
12297.80 614
12298.85 547
12299.90 524
12300.94 507
12301.99 521
12303.04 498
12304.09 527
12305.13 546
12306.18 548
12307.23 561
12308.28 574
12309.33 492
12310.37 514
12311.42 539
12312.47 466
12313.52 474
12314.57 512
12315.61 482
12316.66 535
12317.71 516
12318.76 515
12319.81 528
12320.85 533
12321.90 544
12322.95 502
12324.00 472
12325.05 505
12326.10 525
12327.15 496
12328.19 506
12329.24 498
12330.29 518
12331.34 524
12332.39 498
12333.44 522
12334.49 541
12335.54 527
12336.59 563
12337.63 554
12338.68 539
12339.73 477
12340.78 543
12341.83 519
12342.88 514
12343.93 491
12344.98 531
12346.03 551
12347.08 518
12348.13 500
12349.18 517
12350.23 553
12351.28 562
12352.33 512
12353.38 527
12354.43 538
12355.48 512
12356.52 498
12357.57 558
12358.62 513
12359.67 539
12360.72 518
12361.77 556
12362.82 565
12363.88 534
12364.93 566
12365.98 558
12367.03 523
12368.08 529
12369.13 611
12370.18 628
12371.23 551
12372.28 555
12373.33 554
12374.38 514
12375.43 528
12376.48 583
12377.53 501
12378.58 503
12379.63 544
12380.68 554
12381.73 517
12382.79 577
12383.84 527
12384.89 535
12385.94 548
12386.99 552
12388.04 547
12389.09 527
12390.14 526
12391.20 533
12392.25 544
12393.30 559
12394.35 512
12395.40 539
12396.45 551
12397.50 529
12398.56 522
12399.61 547
12400.66 544
12401.71 495
12402.76 527
12403.81 530
12404.87 538
12405.92 546
12406.97 584
12408.02 572
12409.07 565
12410.13 507
12411.18 549
12412.23 543
12413.28 523
12414.34 557
12415.39 540
12416.44 537
12417.49 539
12418.55 541
12419.60 555
12420.65 563
12421.70 509
12422.76 537
12423.81 549
12424.86 507
12425.91 512
12426.97 579
12428.02 620
12429.07 605
12430.13 591
12431.18 583
12432.23 616
12433.29 572
12434.34 571
12435.39 570
12436.44 642
12437.50 581
12438.55 616
12439.61 650
12440.66 632
12441.71 654
12442.77 581
12443.82 616
12444.87 638
12445.93 579
12446.98 599
12448.03 561
12449.09 565
12450.14 548
12451.20 576
12452.25 589
12453.30 603
12454.36 557
12455.41 615
12456.47 633
12457.52 605
12458.57 599
12459.63 569
12460.68 584
12461.74 654
12462.79 605
12463.85 593
12464.90 618
12465.95 639
12467.01 617
12468.06 635
12469.12 607
12470.17 629
12471.23 627
12472.28 642
12473.34 671
12474.39 751
12475.45 692
12476.50 734
12477.56 667
12478.61 694
12479.67 702
12480.72 725
12481.78 729
12482.83 797
12483.89 782
12484.94 781
12486.00 805
12487.05 870
12488.11 965
12489.17 1012
12490.22 1036
12491.28 1077
12492.33 1098
12493.39 1177
12494.44 1215
12495.50 1263
12496.55 1228
12497.61 1202
12498.67 1223
12499.72 1069
12500.78 1066
12501.83 1034
12502.89 1007
12503.95 891
12505.00 825
12506.06 771
12507.12 717
12508.17 714
12509.23 759
12510.28 719
12511.34 698
12512.40 671
12513.45 664
12514.51 602
12515.57 695
12516.62 698
12517.68 678
12518.74 616
12519.79 646
12520.85 704
12521.91 682
12522.96 631
12524.02 728
12525.08 632
12526.14 675
12527.19 632
12528.25 680
12529.31 664
12530.36 653
12531.42 630
12532.48 705
12533.54 639
12534.59 664
12535.65 727
12536.71 691
12537.77 701
12538.82 660
12539.88 637
12540.94 651
12542.00 642
12543.05 595
12544.11 598
12545.17 614
12546.23 641
12547.29 668
12548.34 654
12549.40 696
12550.46 652
12551.52 663
12552.58 639
12553.64 716
12554.69 725
12555.75 676
12556.81 659
12557.87 708
12558.93 658
12559.99 703
12561.04 735
12562.10 758
12563.16 706
12564.22 707
12565.28 796
12566.34 796
12567.40 748
12568.45 791
12569.51 838
12570.57 890
12571.63 956
12572.69 1016
12573.75 1018
12574.81 1002
12575.87 1073
12576.93 1061
12577.99 947
12579.05 904
12580.11 890
12581.16 931
12582.22 841
12583.28 788
12584.34 772
12585.40 845
12586.46 831
12587.52 748
12588.58 699
12589.64 708
12590.70 712
12591.76 689
12592.82 704
12593.88 717
12594.94 705
12596.00 713
12597.06 691
12598.12 665
12599.18 662
12600.24 665
12601.30 654
12602.36 688
12603.42 668
12604.48 620
12605.54 631
12606.60 647
12607.66 663
12608.72 665
12609.79 677
12610.85 715
12611.91 732
12612.97 727
12614.03 705
12615.09 750
12616.15 809
12617.21 775
12618.27 829
12619.33 805
12620.39 767
12621.45 750
12622.52 798
12623.58 718
12624.64 671
12625.70 660
12626.76 627
12627.82 621
12628.88 631
12629.95 642
12631.01 641
12632.07 665
12633.13 640
12634.19 599
12635.25 646
12636.31 686
12637.38 639
12638.44 583
12639.50 611
12640.56 626
12641.62 644
12642.69 659
12643.75 649
12644.81 661
12645.87 692
12646.93 708
12648.00 736
12649.06 701
12650.12 708
12651.18 748
12652.25 799
12653.31 794
12654.37 779
12655.43 845
12656.50 848
12657.56 768
12658.62 695
12659.68 687
12660.75 733
12661.81 788
12662.87 704
12663.94 642
12665.00 669
12666.06 635
12667.12 628
12668.19 668
12669.25 578
12670.31 556
12671.38 574
12672.44 585
12673.50 582
12674.57 569
12675.63 590
12676.69 596
12677.76 604
12678.82 557
12679.88 591
12680.95 541
12682.01 552
12683.07 527
12684.14 631
12685.20 564
12686.27 596
12687.33 620
12688.39 578
12689.46 569
12690.52 547
12691.59 548
12692.65 600
12693.71 598
12694.78 617
12695.84 597
12696.91 508
12697.97 557
12699.04 578
12700.10 572
12701.16 553
12702.23 550
12703.29 504
12704.36 533
12705.42 548
12706.49 562
12707.55 524
12708.62 519
12709.68 486
12710.75 549
12711.81 556
12712.88 553
12713.94 509
12715.01 494
12716.07 561
12717.14 593
12718.20 531
12719.27 557
12720.33 537
12721.40 532
12722.46 525
12723.53 570
12724.59 536
12725.66 565
12726.72 530
12727.79 519
12728.86 573
12729.92 577
12730.99 594
12732.05 597
12733.12 573
12734.18 636
12735.25 607
12736.32 603
12737.38 605
12738.45 584
12739.51 568
12740.58 547
12741.65 560
12742.71 580
12743.78 502
12744.85 526
12745.91 521
12746.98 513
12748.04 543
12749.11 490
12750.18 509
12751.24 500
12752.31 508
12753.38 531
12754.44 503
12755.51 507
12756.58 499
12757.64 469
12758.71 508
12759.78 483
12760.85 514
12761.91 474
12762.98 446
12764.05 450
12765.11 454
12766.18 436
12767.25 492
12768.32 482
12769.38 480
12770.45 482
12771.52 527
12772.58 504
12773.65 506
12774.72 508
12775.79 445
12776.86 479
12777.92 489
12778.99 492
12780.06 449
12781.13 426
12782.19 451
12783.26 480
12784.33 474
12785.40 507
12786.47 465
12787.53 484
12788.60 451
12789.67 482
12790.74 421
12791.81 470
12792.87 425
12793.94 427
12795.01 469
12796.08 455
12797.15 439
12798.22 470
12799.29 428
12800.35 452
12801.42 464
12802.49 496
12803.56 517
12804.63 521
12805.70 448
12806.77 469
12807.84 483
12808.90 505
12809.97 496
12811.04 467
12812.11 494
12813.18 477
12814.25 477
12815.32 484
12816.39 442
12817.46 478
12818.53 491
12819.60 484
12820.67 505
12821.74 483
12822.81 478
12823.88 458
12824.94 466
12826.01 454
12827.08 450
12828.15 475
12829.22 507
12830.29 444
12831.36 464
12832.43 502
12833.50 434
12834.57 416
12835.64 447
12836.71 465
12837.78 415
12838.85 402
12839.92 409
12840.99 464
12842.07 444
12843.14 416
12844.21 414
12845.28 395
12846.35 416
12847.42 438
12848.49 443
12849.56 459
12850.63 423
12851.70 390
12852.77 402
12853.84 416
12854.91 446
12855.98 394
12857.06 442
12858.13 465
12859.20 394
12860.27 447
12861.34 404
12862.41 396
12863.48 430
12864.55 407
12865.62 391
12866.70 419
12867.77 425
12868.84 418
12869.91 416
12870.98 407
12872.05 389
12873.13 408
12874.20 405
12875.27 364
12876.34 402
12877.41 365
12878.48 382
12879.56 396
12880.63 390
12881.70 400
12882.77 400
12883.84 396
12884.92 401
12885.99 391
12887.06 371
12888.13 415
12889.21 411
12890.28 351
12891.35 365
12892.42 378
12893.50 347
12894.57 345
12895.64 351
12896.71 415
12897.79 428
12898.86 406
12899.93 391
12901.00 361
12902.08 378
12903.15 419
12904.22 428
12905.30 447
12906.37 386
12907.44 352
12908.52 365
12909.59 375
12910.66 372
12911.73 377
12912.81 374
12913.88 386
12914.96 352
12916.03 341
12917.10 350
12918.18 387
12919.25 369
12920.32 335
12921.40 396
12922.47 380
12923.54 356
12924.62 337
12925.69 382
12926.77 384
12927.84 369
12928.91 353
12929.99 369
12931.06 348
12932.14 351
12933.21 363
12934.28 352
12935.36 356
12936.43 402
12937.51 370
12938.58 335
12939.66 326
12940.73 350
12941.80 370
12942.88 313
12943.95 337
12945.03 376
12946.10 390
12947.18 372
12948.25 389
12949.33 375
12950.40 342
12951.48 396
12952.55 383
12953.63 350
12954.70 349
12955.78 329
12956.85 414
12957.93 424
12959.00 358
12960.08 359
12961.15 411
12962.23 373
12963.30 367
12964.38 337
12965.46 384
12966.53 379
12967.61 382
12968.68 372
12969.76 385
12970.83 372
12971.91 379
12972.99 375
12974.06 405
12975.14 365
12976.21 350
12977.29 389
12978.37 382
12979.44 408
12980.52 382
12981.59 398
12982.67 432
12983.75 357
12984.82 365
12985.90 403
12986.98 426
12988.05 414
12989.13 408
12990.20 399
12991.28 397
12992.36 368
12993.43 375
12994.51 418
12995.59 442
12996.67 386
12997.74 369
12998.82 406
12999.90 424
13000.97 465
13002.05 431
13003.13 394
13004.20 436
13005.28 431
13006.36 415
13007.44 391
13008.51 429
13009.59 366
13010.67 413
13011.75 430
13012.82 428
13013.90 435
13014.98 439
13016.06 401
13017.13 430
13018.21 398
13019.29 420
13020.37 447
13021.44 435
13022.52 411
13023.60 439
13024.68 429
13025.76 415
13026.83 445
13027.91 481
13028.99 437
13030.07 469
13031.15 450
13032.23 416
13033.30 446
13034.38 454
13035.46 420
13036.54 438
13037.62 429
13038.70 439
13039.77 421
13040.85 451
13041.93 437
13043.01 444
13044.09 452
13045.17 436
13046.25 462
13047.33 439
13048.40 424
13049.48 475
13050.56 483
13051.64 468
13052.72 462
13053.80 481
13054.88 463
13055.96 451
13057.04 432
13058.12 416
13059.20 483
13060.28 481
13061.36 448
13062.44 455
13063.51 451
13064.59 422
13065.67 442
13066.75 473
13067.83 439
13068.91 451
13069.99 528
13071.07 444
13072.15 417
13073.23 431
13074.31 460
13075.39 455
13076.47 479
13077.55 466
13078.63 439
13079.71 458
13080.79 471
13081.87 446
13082.96 418
13084.04 456
13085.12 424
13086.20 454
13087.28 454
13088.36 436
13089.44 408
13090.52 443
13091.60 472
13092.68 477
13093.76 411
13094.84 411
13095.92 397
13097.00 416
13098.09 437
13099.17 402
13100.25 424
13101.33 467
13102.41 425
13103.49 442
13104.57 471
13105.65 457
13106.74 467
13107.82 461
13108.90 435
13109.98 410
13111.06 401
13112.14 423
13113.22 445
13114.31 358
13115.39 400
13116.47 408
13117.55 408
13118.63 417
13119.72 384
13120.80 418
13121.88 417
13122.96 414
13124.04 391
13125.13 409
13126.21 451
13127.29 465
13128.37 417
13129.45 441
13130.54 403
13131.62 408
13132.70 433
13133.78 417
13134.87 399
13135.95 408
13137.03 414
13138.11 431
13139.20 456
13140.28 403
13141.36 420
13142.45 429
13143.53 439
13144.61 424
13145.69 398
13146.78 406
13147.86 403
13148.94 441
13150.03 441
13151.11 412
13152.19 444
13153.28 427
13154.36 447
13155.44 426
13156.53 431
13157.61 439
13158.69 469
13159.78 449
13160.86 423
13161.94 411
13163.03 442
13164.11 419
13165.20 429
13166.28 420
13167.36 426
13168.45 457
13169.53 424
13170.62 401
13171.70 410
13172.78 424
13173.87 451
13174.95 444
13176.04 449
13177.12 396
13178.21 423
13179.29 403
13180.37 387
13181.46 410
13182.54 446
13183.63 441
13184.71 471
13185.80 419
13186.88 419
13187.97 451
13189.05 451
13190.14 472
13191.22 465
13192.31 471
13193.39 426
13194.48 432
13195.56 464
13196.65 417
13197.73 416
13198.82 439
13199.90 409
13200.99 473
13202.07 420
13203.16 435
13204.24 400
13205.33 448
13206.41 453
13207.50 462
13208.58 399
13209.67 411
13210.76 390
13211.84 436
13212.93 435
13214.01 427
13215.10 451
13216.19 389
13217.27 415
13218.36 402
13219.44 418
13220.53 413
13221.62 442
13222.70 400
13223.79 408
13224.87 383
13225.96 447
13227.05 490
13228.13 481
13229.22 464
13230.31 422
13231.39 380
13232.48 407
13233.57 441
13234.65 473
13235.74 458
13236.83 449
13237.91 498
13239.00 446
13240.09 474
13241.17 470
13242.26 519
13243.35 491
13244.43 460
13245.52 465
13246.61 475
13247.70 476
13248.78 471
13249.87 483
13250.96 468
13252.05 471
13253.13 492
13254.22 477
13255.31 478
13256.39 458
13257.48 503
13258.57 511
13259.66 458
13260.75 488
13261.83 465
13262.92 425
13264.01 482
13265.10 494
13266.19 492
13267.27 475
13268.36 505
13269.45 531
13270.54 483
13271.63 487
13272.71 526
13273.80 530
13274.89 503
13275.98 520
13277.07 532
13278.16 489
13279.24 516
13280.33 524
13281.42 520
13282.51 514
13283.60 517
13284.69 570
13285.78 500
13286.86 525
13287.95 566
13289.04 530
13290.13 561
13291.22 589
13292.31 519
13293.40 559
13294.49 521
13295.58 529
13296.67 529
13297.76 533
13298.84 620
13299.93 606
13301.02 586
13302.11 559
13303.20 576
13304.29 541
13305.38 562
13306.47 578
13307.56 594
13308.65 589
13309.74 591
13310.83 577
13311.92 586
13313.01 586
13314.10 574
13315.19 599
13316.28 527
13317.37 542
13318.46 563
13319.55 562
13320.64 550
13321.73 580
13322.82 532
13323.91 605
13325.00 560
13326.09 527
13327.18 545
13328.27 555
13329.36 572
13330.45 580
13331.54 595
13332.64 555
13333.73 594
13334.82 569
13335.91 578
13337.00 531
13338.09 524
13339.18 565
13340.27 606
13341.36 649
13342.45 556
13343.54 550
13344.64 585
13345.73 603
13346.82 556
13347.91 529
13349.00 623
13350.09 574
13351.18 570
13352.28 606
13353.37 640
13354.46 581
13355.55 581
13356.64 609
13357.73 577
13358.83 645
13359.92 602
13361.01 604
13362.10 658
13363.19 677
13364.29 594
13365.38 605
13366.47 636
13367.56 680
13368.65 717
13369.75 647
13370.84 648
13371.93 658
13373.02 603
13374.12 609
13375.21 561
13376.30 627
13377.39 615
13378.49 616
13379.58 536
13380.67 539
13381.76 586
13382.86 587
13383.95 595
13385.04 534
13386.13 480
13387.23 548
13388.32 555
13389.41 540
13390.51 587
13391.60 561
13392.69 605
13393.79 597
13394.88 509
13395.97 485
13397.07 532
13398.16 540
13399.25 535
13400.35 501
13401.44 545
13402.53 509
13403.63 565
13404.72 573
13405.81 535
13406.91 527
13408.00 538
13409.10 545
13410.19 544
13411.28 528
13412.38 549
13413.47 495
13414.57 517
13415.66 484
13416.75 467
13417.85 517
13418.94 555
13420.04 577
13421.13 569
13422.22 538
13423.32 539
13424.41 506
13425.51 577
13426.60 561
13427.70 544
13428.79 556
13429.89 578
13430.98 528
13432.08 557
13433.17 595
13434.27 534
13435.36 535
13436.46 579
13437.55 571
13438.65 567
13439.74 592
13440.84 589
13441.93 580
13443.03 545
13444.12 577
13445.22 599
13446.31 603
13447.41 574
13448.50 556
13449.60 611
13450.69 596
13451.79 583
13452.89 634
13453.98 645
13455.08 641
13456.17 619
13457.27 621
13458.36 648
13459.46 633
13460.56 643
13461.65 623
13462.75 651
13463.84 653
13464.94 635
13466.04 659
13467.13 675
13468.23 686
13469.32 596
13470.42 619
13471.52 629
13472.61 638
13473.71 675
13474.81 693
13475.90 680
13477.00 666
13478.10 666
13479.19 678
13480.29 703
13481.39 700
13482.48 663
13483.58 715
13484.68 700
13485.77 696
13486.87 678
13487.97 671
13489.07 710
13490.16 727
13491.26 737
13492.36 772
13493.45 733
13494.55 743
13495.65 770
13496.75 779
13497.84 816
13498.94 780
13500.04 832
13501.14 821
13502.23 797
13503.33 786
13504.43 807
13505.53 827
13506.63 748
13507.72 830
13508.82 793
13509.92 750
13511.02 700
13512.12 750
13513.21 776
13514.31 705
13515.41 699
13516.51 666
13517.61 650
13518.70 668
13519.80 612
13520.90 600
13522.00 600
13523.10 584
13524.20 571
13525.30 631
13526.39 593
13527.49 594
13528.59 566
13529.69 547
13530.79 590
13531.89 541
13532.99 552
13534.09 556
13535.18 555
13536.28 524
13537.38 542
13538.48 555
13539.58 563
13540.68 572
13541.78 635
13542.88 569
13543.98 525
13545.08 561
13546.18 565
13547.28 577
13548.38 550
13549.48 589
13550.57 594
13551.67 616
13552.77 566
13553.87 544
13554.97 522
13556.07 529
13557.17 523
13558.27 599
13559.37 579
13560.47 518
13561.57 547
13562.67 554
13563.77 521
13564.87 511
13565.97 506
13567.07 469
13568.17 535
13569.28 545
13570.38 578
13571.48 539
13572.58 532
13573.68 535
13574.78 552
13575.88 575
13576.98 578
13578.08 520
13579.18 576
13580.28 489
13581.38 539
13582.48 542
13583.58 528
13584.69 550
13585.79 550
13586.89 552
13587.99 519
13589.09 499
13590.19 521
13591.29 537
13592.39 517
13593.49 495
13594.60 578
13595.70 561
13596.80 516
13597.90 530
13599.00 535
13600.10 535
13601.21 554
13602.31 541
13603.41 510
13604.51 517
13605.61 573
13606.71 533
13607.82 529
13608.92 557
13610.02 565
13611.12 533
13612.22 477
13613.33 495
13614.43 513
13615.53 494
13616.63 534
13617.74 568
13618.84 532
13619.94 531
13621.04 525
13622.15 526
13623.25 525
13624.35 531
13625.45 515
13626.56 522
13627.66 533
13628.76 537
13629.86 515
13630.97 508
13632.07 541
13633.17 520
13634.28 566
13635.38 576
13636.48 529
13637.59 521
13638.69 584
13639.79 585
13640.90 558
13642.00 502
13643.10 491
13644.21 525
13645.31 530
13646.41 511
13647.52 503
13648.62 506
13649.72 502
13650.83 493
13651.93 532
13653.03 515
13654.14 460
13655.24 457
13656.35 564
13657.45 537
13658.55 475
13659.66 476
13660.76 457
13661.87 491
13662.97 478
13664.07 504
13665.18 544
13666.28 550
13667.39 521
13668.49 486
13669.60 486
13670.70 501
13671.81 508
13672.91 497
13674.01 498
13675.12 469
13676.22 532
13677.33 543
13678.43 524
13679.54 494
13680.64 486
13681.75 490
13682.85 499
13683.96 553
13685.06 530
13686.17 531
13687.27 518
13688.38 517
13689.48 542
13690.59 500
13691.69 507
13692.80 530
13693.91 547
13695.01 499
13696.12 522
13697.22 488
13698.33 527
13699.43 494
13700.54 528
13701.64 510
13702.75 569
13703.86 537
13704.96 559
13706.07 502
13707.17 566
13708.28 570
13709.39 487
13710.49 502
13711.60 557
13712.70 568
13713.81 514
13714.92 529
13716.02 577
13717.13 574
13718.24 586
13719.34 585
13720.45 589
13721.56 598
13722.66 559
13723.77 528
13724.88 575
13725.98 640
13727.09 662
13728.20 641
13729.30 636
13730.41 644
13731.52 638
13732.62 587
13733.73 627
13734.84 582
13735.94 639
13737.05 657
13738.16 656
13739.27 663
13740.37 676
13741.48 662
13742.59 671
13743.70 678
13744.80 664
13745.91 626
13747.02 730
13748.13 727
13749.23 694
13750.34 707
13751.45 739
13752.56 720
13753.67 745
13754.77 693
13755.88 711
13756.99 710
13758.10 754
13759.21 727
13760.31 752
13761.42 865
13762.53 869
13763.64 886
13764.75 899
13765.85 897
13766.96 965
13768.07 1046
13769.18 1033
13770.29 1087
13771.40 992
13772.51 1055
13773.61 1138
13774.72 1141
13775.83 1100
13776.94 1070
13778.05 1023
13779.16 952
13780.27 911
13781.38 924
13782.48 922
13783.59 876
13784.70 835
13785.81 783
13786.92 708
13788.03 712
13789.14 721
13790.25 684
13791.36 679
13792.47 671
13793.58 691
13794.69 653
13795.80 653
13796.91 681
13798.02 614
13799.13 618
13800.24 642
13801.35 640
13802.45 611
13803.56 627
13804.67 628
13805.78 690
13806.89 633
13808.00 639
13809.11 618
13810.22 635
13811.34 607
13812.45 636
13813.56 609
13814.67 593
13815.78 609
13816.89 633
13818.00 627
13819.11 643
13820.22 641
13821.33 586
13822.44 604
13823.55 613
13824.66 594
13825.77 560
13826.88 570
13827.99 587
13829.10 602
13830.22 589
13831.33 564
13832.44 563
13833.55 571
13834.66 595
13835.77 616
13836.88 605
13837.99 605
13839.10 605
13840.22 584
13841.33 610
13842.44 607
13843.55 615
13844.66 671
13845.77 670
13846.88 623
13848.00 622
13849.11 661
13850.22 621
13851.33 645
13852.44 649
13853.56 695
13854.67 737
13855.78 684
13856.89 728
13858.00 712
13859.12 694
13860.23 686
13861.34 705
13862.45 698
13863.56 704
13864.68 683
13865.79 737
13866.90 737
13868.01 691
13869.13 717
13870.24 762
13871.35 723
13872.46 665
13873.58 654
13874.69 711
13875.80 690
13876.91 657
13878.03 667
13879.14 653
13880.25 633
13881.37 601
13882.48 630
13883.59 629
13884.71 664
13885.82 705
13886.93 733
13888.05 712
13889.16 677
13890.27 702
13891.39 701
13892.50 750
13893.61 791
13894.73 765
13895.84 766
13896.95 744
13898.07 760
13899.18 747
13900.29 718
13901.41 798
13902.52 717
13903.64 663
13904.75 645
13905.86 691
13906.98 623
13908.09 630
13909.21 638
13910.32 602
13911.43 638
13912.55 640
13913.66 634
13914.78 583
13915.89 620
13917.01 597
13918.12 618
13919.24 578
13920.35 605
13921.46 634
13922.58 575
13923.69 585
13924.81 632
13925.92 591
13927.04 606
13928.15 563
13929.27 584
13930.38 614
13931.50 619
13932.61 597
13933.73 583
13934.84 572
13935.96 620
13937.07 602
13938.19 560
13939.30 614
13940.42 577
13941.54 556
13942.65 618
13943.77 582
13944.88 569
13946.00 575
13947.11 580
13948.23 582
13949.34 596
13950.46 590
13951.58 554
13952.69 529
13953.81 572
13954.92 582
13956.04 575
13957.16 557
13958.27 532
13959.39 558
13960.50 568
13961.62 598
13962.74 568
13963.85 527
13964.97 539
13966.09 601
13967.20 560
13968.32 556
13969.44 555
13970.55 510
13971.67 521
13972.79 541
13973.90 527
13975.02 594
13976.14 580
13977.25 546
13978.37 569
13979.49 542
13980.60 552
13981.72 567
13982.84 524
13983.95 525
13985.07 507
13986.19 562
13987.31 600
13988.42 535
13989.54 544
13990.66 550
13991.78 539
13992.89 563
13994.01 522
13995.13 545
13996.25 543
13997.36 587
13998.48 516
13999.60 564
14000.72 530
14001.83 531
14002.95 537
14004.07 523
14005.19 544
14006.31 579
14007.42 537
14008.54 575
14009.66 585
14010.78 555
14011.90 533
14013.02 554
14014.13 591
14015.25 535
14016.37 584
14017.49 585
14018.61 598
14019.73 583
14020.84 569
14021.96 585
14023.08 567
14024.20 577
14025.32 596
14026.44 610
14027.56 644
14028.68 576
14029.80 558
14030.91 552
14032.03 539
14033.15 567
14034.27 572
14035.39 621
14036.51 601
14037.63 561
14038.75 570
14039.87 587
14040.99 626
14042.11 631
14043.23 589
14044.35 596
14045.47 603
14046.58 622
14047.70 633
14048.82 618
14049.94 660
14051.06 627
14052.18 620
14053.30 615
14054.42 625
14055.54 648
14056.66 628
14057.78 692
14058.90 724
14060.02 715
14061.14 711
14062.26 771
14063.38 666
14064.51 715
14065.63 697
14066.75 695
14067.87 740
14068.99 698
14070.11 666
14071.23 724
14072.35 806
14073.47 795
14074.59 745
14075.71 748
14076.83 816
14077.95 773
14079.07 791
14080.19 779
14081.32 818
14082.44 863
14083.56 823
14084.68 871
14085.80 880
14086.92 927
14088.04 908
14089.16 898
14090.29 932
14091.41 933
14092.53 965
14093.65 999
14094.77 1015
14095.89 1080
14097.01 1124
14098.14 1108
14099.26 1161
14100.38 1138
14101.50 1084
14102.62 1018
14103.75 998
14104.87 1009
14105.99 910
14107.11 989
14108.23 928
14109.36 824
14110.48 831
14111.60 796
14112.72 773
14113.84 789
14114.97 773
14116.09 714
14117.21 706
14118.33 702
14119.46 757
14120.58 751
14121.70 770
14122.82 718
14123.95 669
14125.07 697
14126.19 663
14127.32 639
14128.44 634
14129.56 723
14130.68 677
14131.81 642
14132.93 666
14134.05 669
14135.18 657
14136.30 635
14137.42 696
14138.55 660
14139.67 661
14140.79 670
14141.92 681
14143.04 638
14144.16 647
14145.29 641
14146.41 678
14147.54 693
14148.66 679
14149.78 693
14150.91 637
14152.03 647
14153.15 653
14154.28 595
14155.40 687
14156.53 669
14157.65 602
14158.77 567
14159.90 579
14161.02 622
14162.15 670
14163.27 647
14164.40 621
14165.52 643
14166.64 621
14167.77 669
14168.89 655
14170.02 620
14171.14 593
14172.27 632
14173.39 599
14174.52 611
14175.64 643
14176.77 654
14177.89 640
14179.02 652
14180.14 567
14181.27 556
14182.39 590
14183.52 559
14184.64 609
14185.77 581
14186.89 591
14188.02 631
14189.14 617
14190.27 582
14191.39 636
14192.52 620
14193.64 603
14194.77 571
14195.90 572
14197.02 587
14198.15 557
14199.27 573
14200.40 590
14201.52 567
14202.65 610
14203.78 594
14204.90 586
14206.03 577
14207.15 573
14208.28 546
14209.41 589
14210.53 565
14211.66 614
14212.78 560
14213.91 589
14215.04 553
14216.16 537
14217.29 558
14218.42 547
14219.54 554
14220.67 546
14221.80 553
14222.92 559
14224.05 552
14225.18 519
14226.30 560
14227.43 562
14228.56 555
14229.68 540
14230.81 541
14231.94 565
14233.06 521
14234.19 553
14235.32 536
14236.45 517
14237.57 480
14238.70 489
14239.83 553
14240.96 531
14242.08 523
14243.21 488
14244.34 502
14245.47 504
14246.59 499
14247.72 511
14248.85 516
14249.98 520
14251.10 486
14252.23 437
14253.36 467
14254.49 500
14255.62 488
14256.74 498
14257.87 477
14259.00 461
14260.13 483
14261.26 459
14262.38 470
14263.51 500
14264.64 481
14265.77 500
14266.90 474
14268.03 463
14269.15 475
14270.28 462
14271.41 486
14272.54 454
14273.67 457
14274.80 430
14275.93 436
14277.06 536
14278.18 511
14279.31 456
14280.44 494
14281.57 522
14282.70 492
14283.83 426
14284.96 434
14286.09 479
14287.22 443
14288.35 413
14289.48 452
14290.60 430
14291.73 423
14292.86 460
14293.99 455
14295.12 382
14296.25 467
14297.38 456
14298.51 460
14299.64 430
14300.77 417
14301.90 437
14303.03 422
14304.16 448
14305.29 461
14306.42 422
14307.55 404
14308.68 453
14309.81 401
14310.94 404
14312.07 439
14313.20 406
14314.33 388
14315.46 450
14316.59 433
14317.72 448
14318.85 424
14319.98 435
14321.11 373
14322.24 395
14323.38 414
14324.51 442
14325.64 402
14326.77 418
14327.90 410
14329.03 377
14330.16 420
14331.29 413
14332.42 402
14333.55 373
14334.68 428
14335.82 396
14336.95 371
14338.08 375
14339.21 405
14340.34 373
14341.47 392
14342.60 368
14343.73 347
14344.87 382
14346.00 334
14347.13 373
14348.26 355
14349.39 394
14350.52 381
14351.66 354
14352.79 395
14353.92 392
14355.05 407
14356.18 391
14357.32 357
14358.45 374
14359.58 370
14360.71 361
14361.84 351
14362.98 390
14364.11 385
14365.24 377
14366.37 368
14367.51 373
14368.64 377
14369.77 387
14370.90 363
14372.04 391
14373.17 382
14374.30 417
14375.43 388
14376.57 374
14377.70 408
14378.83 398
14379.97 370
14381.10 355
14382.23 355
14383.36 419
14384.50 388
14385.63 393
14386.76 384
14387.90 382
14389.03 441
14390.16 437
14391.30 374
14392.43 409
14393.56 369
14394.70 364
14395.83 377
14396.96 376
14398.10 388
14399.23 396
14400.37 382
14401.50 394
14402.63 415
14403.77 417
14404.90 388
14406.03 406
14407.17 377
14408.30 383
14409.44 393
14410.57 381
14411.70 375
14412.84 412
14413.97 407
14415.11 432
14416.24 413
14417.38 411
14418.51 379
14419.64 384
14420.78 359
14421.91 367
14423.05 411
14424.18 395
14425.32 387
14426.45 399
14427.59 433
14428.72 423
14429.86 388
14430.99 389
14432.13 388
14433.26 442
14434.40 422
14435.53 391
14436.67 371
14437.80 397
14438.94 405
14440.07 414
14441.21 376
14442.34 355
14443.48 361
14444.61 374
14445.75 380
14446.89 413
14448.02 405
14449.16 390
14450.29 406
14451.43 421
14452.56 392
14453.70 425
14454.84 395
14455.97 402
14457.11 373
14458.24 377
14459.38 396
14460.52 391
14461.65 472
14462.79 442
14463.92 405
14465.06 435
14466.20 443
14467.33 435
14468.47 422
14469.61 400
14470.74 388
14471.88 382
14473.02 403
14474.15 419
14475.29 445
14476.43 414
14477.56 392
14478.70 418
14479.84 400
14480.97 419
14482.11 416
14483.25 424
14484.38 402
14485.52 400
14486.66 392
14487.79 429
14488.93 404
14490.07 424
14491.21 415
14492.34 408
14493.48 395
14494.62 381
14495.76 394
14496.89 370
14498.03 363
14499.17 393
14500.31 399
14501.44 409
14502.58 412
14503.72 421
14504.86 378
14506.00 351
14507.13 382
14508.27 421
14509.41 394
14510.55 384
14511.69 419
14512.82 451
14513.96 442
14515.10 426
14516.24 450
14517.38 400
14518.51 407
14519.65 429
14520.79 430
14521.93 428
14523.07 438
14524.21 406
14525.35 409
14526.48 438
14527.62 415
14528.76 406
14529.90 403
14531.04 381
14532.18 436
14533.32 406
14534.46 391
14535.60 408
14536.73 387
14537.87 409
14539.01 413
14540.15 409
14541.29 397
14542.43 332
14543.57 362
14544.71 369
14545.85 381
14546.99 405
14548.13 333
14549.27 402
14550.41 385
14551.55 387
14552.69 408
14553.83 358
14554.97 352
14556.11 411
14557.25 360
14558.39 363
14559.53 358
14560.67 377
14561.81 379
14562.95 364
14564.09 343
14565.23 331
14566.37 351
14567.51 434
14568.65 394
14569.79 391
14570.93 348
14572.07 394
14573.21 378
14574.35 385
14575.49 390
14576.63 411
14577.77 399
14578.91 410
14580.05 409
14581.19 380
14582.33 403
14583.48 380
14584.62 400
14585.76 382
14586.90 394
14588.04 441
14589.18 420
14590.32 377
14591.46 408
14592.60 414
14593.75 391
14594.89 419
14596.03 420
14597.17 430
14598.31 377
14599.45 416
14600.59 445
14601.74 445
14602.88 451
14604.02 430
14605.16 384
14606.30 400
14607.44 407
14608.59 449
14609.73 415
14610.87 442
14612.01 449
14613.15 423
14614.30 446
14615.44 445
14616.58 457
14617.72 456
14618.87 468
14620.01 476
14621.15 493
14622.29 474
14623.44 460
14624.58 468
14625.72 527
14626.86 519
14628.01 537
14629.15 512
14630.29 492
14631.43 497
14632.58 527
14633.72 541
14634.86 531
14636.01 546
14637.15 552
14638.29 539
14639.44 542
14640.58 482
14641.72 520
14642.86 497
14644.01 453
14645.15 462
14646.29 472
14647.44 440
14648.58 431
14649.73 399
14650.87 418
14652.01 421
14653.16 399
14654.30 378
14655.44 373
14656.59 378
14657.73 417
14658.87 393
14660.02 386
14661.16 422
14662.31 378
14663.45 347
14664.59 352
14665.74 351
14666.88 377
14668.03 389
14669.17 393
14670.32 374
14671.46 343
14672.60 399
14673.75 372
14674.89 401
14676.04 364
14677.18 353
14678.33 360
14679.47 348
14680.62 375
14681.76 326
14682.91 321
14684.05 343
14685.20 354
14686.34 348
14687.49 372
14688.63 352
14689.78 355
14690.92 317
14692.07 321
14693.21 336
14694.36 317
14695.50 330
14696.65 302
14697.79 315
14698.94 304
14700.08 329
14701.23 352
14702.38 317
14703.52 343
14704.67 342
14705.81 343
14706.96 304
14708.10 327
14709.25 342
14710.40 329
14711.54 305
14712.69 308
14713.83 312
14714.98 343
14716.13 352
14717.27 325
14718.42 339
14719.56 346
14720.71 345
14721.86 320
14723.00 328
14724.15 333
14725.30 333
14726.44 329
14727.59 314
14728.74 332
14729.88 273
14731.03 319
14732.18 386
14733.32 331
14734.47 347
14735.62 318
14736.76 313
14737.91 348
14739.06 365
14740.20 335
14741.35 329
14742.50 357
14743.65 324
14744.79 291
14745.94 327
14747.09 344
14748.23 351
14749.38 311
14750.53 289
14751.68 290
14752.82 307
14753.97 313
14755.12 331
14756.27 329
14757.42 319
14758.56 315
14759.71 311
14760.86 327
14762.01 285
14763.15 290
14764.30 321
14765.45 361
14766.60 277
14767.75 265
14768.90 295
14770.04 294
14771.19 288
14772.34 271
14773.49 286
14774.64 279
14775.79 299
14776.93 285
14778.08 315
14779.23 323
14780.38 303
14781.53 309
14782.68 278
14783.83 288
14784.97 289
14786.12 309
14787.27 283
14788.42 263
14789.57 300
14790.72 246
14791.87 268
14793.02 303
14794.17 289
14795.32 262
14796.46 273
14797.61 300
14798.76 284
14799.91 263
14801.06 259
14802.21 266
14803.36 288
14804.51 304
14805.66 279
14806.81 266
14807.96 290
14809.11 273
14810.26 279
14811.41 247
14812.56 252
14813.71 256
14814.86 264
14816.01 261
14817.16 254
14818.31 257
14819.46 261
14820.61 283
14821.76 314
14822.91 263
14824.06 246
14825.21 246
14826.36 248
14827.51 274
14828.66 248
14829.81 245
14830.96 271
14832.11 290
14833.26 291
14834.42 278
14835.57 279
14836.72 256
14837.87 285
14839.02 264
14840.17 262
14841.32 253
14842.47 239
14843.62 256
14844.77 290
14845.92 251
14847.08 251
14848.23 284
14849.38 253
14850.53 256
14851.68 247
14852.83 285
14853.98 254
14855.14 286
14856.29 262
14857.44 252
14858.59 258
14859.74 269
14860.89 261
14862.05 275
14863.20 257
14864.35 247
14865.50 252
14866.65 245
14867.81 266
14868.96 291
14870.11 278
14871.26 273
14872.41 283
14873.57 250
14874.72 250
14875.87 252
14877.02 273
14878.18 276
14879.33 268
14880.48 262
14881.63 256
14882.79 261
14883.94 252
14885.09 263
14886.24 233
14887.40 251
14888.55 243
14889.70 243
14890.86 232
14892.01 252
14893.16 243
14894.31 224
14895.47 267
14896.62 270
14897.77 263
14898.93 262
14900.08 253
14901.23 286
14902.39 282
14903.54 277
14904.69 276
14905.85 264
14907.00 272
14908.16 261
14909.31 252
14910.46 294
14911.62 251
14912.77 220
14913.92 306
14915.08 289
14916.23 288
14917.39 256
14918.54 247
14919.69 279
14920.85 239
14922.00 244
14923.16 258
14924.31 276
14925.46 285
14926.62 262
14927.77 287
14928.93 242
14930.08 251
14931.24 280
14932.39 265
14933.55 275
14934.70 254
14935.85 259
14937.01 260
14938.16 258
14939.32 298
14940.47 283
14941.63 270
14942.78 252
14943.94 244
14945.09 278
14946.25 276
14947.40 319
14948.56 245
14949.71 248
14950.87 246
14952.03 285
14953.18 291
14954.34 252
14955.49 268
14956.65 260
14957.80 263
14958.96 223
14960.11 260
14961.27 241
14962.42 259
14963.58 246
14964.74 217
14965.89 270
14967.05 240
14968.20 219
14969.36 214
14970.52 242
14971.67 294
14972.83 277
14973.98 248
14975.14 269
14976.30 260
14977.45 267
14978.61 243
14979.77 244
14980.92 215
14982.08 243
14983.24 268
14984.39 236
14985.55 281
14986.70 294
14987.86 249
14989.02 226
14990.18 286
14991.33 234
14992.49 267
14993.65 279
14994.80 271
14995.96 256
14997.12 224
14998.27 271
14999.43 263
15000.59 282
15001.75 231
15002.90 248
15004.06 221
15005.22 230
15006.37 280
15007.53 289
15008.69 212
15009.85 223
15011.00 268
15012.16 250
15013.32 227
15014.48 236
15015.64 235
15016.79 255
15017.95 258
15019.11 261
15020.27 261
15021.43 231
15022.58 243
15023.74 241
15024.90 237
15026.06 222
15027.22 248
15028.37 219
15029.53 236
15030.69 249
15031.85 259
15033.01 268
15034.17 249
15035.32 230
15036.48 265
15037.64 261
15038.80 256
15039.96 214
15041.12 223
15042.28 222
15043.44 254
15044.59 245
15045.75 248
15046.91 239
15048.07 198
15049.23 241
15050.39 225
15051.55 226
15052.71 198
15053.87 234
15055.03 212
15056.19 192
15057.35 199
15058.50 230
15059.66 242
15060.82 245
15061.98 244
15063.14 221
15064.30 212
15065.46 237
15066.62 238
15067.78 234
15068.94 252
15070.10 234
15071.26 260
15072.42 245
15073.58 231
15074.74 243
15075.90 220
15077.06 236
15078.22 208
15079.38 199
15080.54 205
15081.70 222
15082.86 234
15084.02 255
15085.18 236
15086.34 267
15087.50 277
15088.67 249
15089.83 239
15090.99 222
15092.15 239
15093.31 228
15094.47 258
15095.63 230
15096.79 256
15097.95 262
15099.11 250
15100.27 250
15101.43 226
15102.60 246
15103.76 258
15104.92 231
15106.08 213
15107.24 223
15108.40 239
15109.56 233
15110.72 233
15111.89 251
15113.05 256
15114.21 221
15115.37 238
15116.53 232
15117.69 260
15118.86 248
15120.02 256
15121.18 235
15122.34 260
15123.50 218
15124.67 229
15125.83 252
15126.99 259
15128.15 239
15129.31 236
15130.48 252
15131.64 241
15132.80 245
15133.96 228
15135.13 228
15136.29 240
15137.45 231
15138.61 269
15139.78 241
15140.94 279
15142.10 265
15143.26 245
15144.43 266
15145.59 261
15146.75 222
15147.91 235
15149.08 272
15150.24 259
15151.40 215
15152.57 234
15153.73 230
15154.89 219
15156.06 259
15157.22 236
15158.38 262
15159.55 235
15160.71 224
15161.87 220
15163.04 257
15164.20 250
15165.36 240
15166.53 252
15167.69 250
15168.85 215
15170.02 248
15171.18 270
15172.35 282
15173.51 270
15174.67 254
15175.84 277
15177.00 280
15178.17 275
15179.33 278
15180.49 284
15181.66 304
15182.82 282
15183.99 248
15185.15 298
15186.31 259
15187.48 249
15188.64 266
15189.81 256
15190.97 266
15192.14 296
15193.30 291
15194.47 271
15195.63 252
15196.80 305
15197.96 308
15199.13 313
15200.29 256
15201.46 259
15202.62 298
15203.79 278
15204.95 262
15206.12 294
15207.28 293
15208.45 287
15209.61 277
15210.78 279
15211.94 308
15213.11 288
15214.27 301
15215.44 283
15216.60 304
15217.77 298
15218.93 323
15220.10 320
15221.27 314
15222.43 312
15223.60 317
15224.76 352
15225.93 355
15227.10 330
15228.26 299
15229.43 347
15230.59 313
15231.76 307
15232.93 327
15234.09 362
15235.26 367
15236.42 326
15237.59 314
15238.76 330
15239.92 294
15241.09 315
15242.26 310
15243.42 306
15244.59 339
15245.76 297
15246.92 318
15248.09 291
15249.26 260
15250.42 272
15251.59 289
15252.76 277
15253.92 264
15255.09 261
15256.26 217
15257.43 255
15258.59 303
15259.76 244
15260.93 261
15262.09 267
15263.26 319
15264.43 299
15265.60 264
15266.76 276
15267.93 240
15269.10 249
15270.27 241
15271.43 240
15272.60 256
15273.77 259
15274.94 291
15276.10 283
15277.27 270
15278.44 249
15279.61 238
15280.78 296
15281.94 270
15283.11 255
15284.28 273
15285.45 243
15286.62 250
15287.79 253
15288.95 272
15290.12 240
15291.29 223
15292.46 214
15293.63 271
15294.80 275
15295.96 218
15297.13 245
15298.30 247
15299.47 261
15300.64 250
15301.81 253
15302.98 258
15304.15 252
15305.31 240
15306.48 233
15307.65 254
15308.82 243
15309.99 250
15311.16 290
15312.33 267
15313.50 262
15314.67 262
15315.84 251
15317.01 239
15318.18 254
15319.34 247
15320.51 275
15321.68 237
15322.85 262
15324.02 267
15325.19 270
15326.36 257
15327.53 246
15328.70 224
15329.87 232
15331.04 258
15332.21 281
15333.38 295
15334.55 259
15335.72 260
15336.89 272
15338.06 262
15339.23 276
15340.40 264
15341.57 263
15342.74 278
15343.91 273
15345.08 269
15346.26 297
15347.43 312
15348.60 266
15349.77 261
15350.94 266
15352.11 218
15353.28 231
15354.45 244
15355.62 262
15356.79 254
15357.96 280
15359.13 246
15360.30 240
15361.48 204
15362.65 234
15363.82 250
15364.99 240
15366.16 275
15367.33 246
15368.50 243
15369.67 271
15370.85 267
15372.02 249
15373.19 236
15374.36 263
15375.53 255
15376.70 248
15377.88 251
15379.05 266
15380.22 297
15381.39 275
15382.56 264
15383.73 219
15384.91 229
15386.08 263
15387.25 253
15388.42 308
15389.59 284
15390.77 240
15391.94 265
15393.11 260
15394.28 282
15395.46 251
15396.63 256
15397.80 286
15398.97 284
15400.15 261
15401.32 238
15402.49 253
15403.66 264
15404.84 246
15406.01 281
15407.18 264
15408.36 257
15409.53 278
15410.70 282
15411.87 241
15413.05 260
15414.22 284
15415.39 251
15416.57 252
15417.74 251
15418.91 235
15420.09 232
15421.26 255
15422.43 254
15423.61 270
15424.78 254
15425.95 234
15427.13 257
15428.30 275
15429.47 257
15430.65 243
15431.82 229
15433.00 259
15434.17 264
15435.34 283
15436.52 261
15437.69 218
15438.87 237
15440.04 224
15441.21 238
15442.39 247
15443.56 270
15444.74 254
15445.91 266
15447.09 260
15448.26 268
15449.43 270
15450.61 214
15451.78 265
15452.96 270
15454.13 266
15455.31 258
15456.48 263
15457.66 227
15458.83 265
15460.01 248
15461.18 270
15462.36 208
15463.53 238
15464.71 232
15465.88 219
15467.06 265
15468.23 259
15469.41 260
15470.58 256
15471.76 229
15472.93 245
15474.11 252
15475.28 271
15476.46 252
15477.63 225
15478.81 253
15479.99 272
15481.16 276
15482.34 236
15483.51 236
15484.69 231
15485.86 207
15487.04 260
15488.22 255
15489.39 246
15490.57 259
15491.74 274
15492.92 246
15494.10 230
15495.27 273
15496.45 249
15497.62 234
15498.80 262
15499.98 244
15501.15 274
15502.33 324
15503.51 289
15504.68 222
15505.86 240
15507.04 274
15508.21 245
15509.39 254
15510.57 234
15511.74 236
15512.92 253
15514.10 245
15515.27 258
15516.45 229
15517.63 256
15518.81 264
15519.98 266
15521.16 230
15522.34 276
15523.51 245
15524.69 284
15525.87 271
15527.05 259
15528.22 274
15529.40 277
15530.58 239
15531.76 265
15532.93 263
15534.11 279
15535.29 335
15536.47 291
15537.64 300
15538.82 279
15540.00 285
15541.18 289
15542.36 252
15543.53 280
15544.71 292
15545.89 287
15547.07 264
15548.25 274
15549.43 312
15550.60 292
15551.78 297
15552.96 279
15554.14 292
15555.32 284
15556.50 310
15557.67 332
15558.85 281
15560.03 312
15561.21 284
15562.39 274
15563.57 278
15564.75 281
15565.93 314
15567.10 282
15568.28 305
15569.46 289
15570.64 293
15571.82 300
15573.00 344
15574.18 345
15575.36 317
15576.54 311
15577.72 294
15578.90 284
15580.08 259
15581.26 253
15582.43 312
15583.61 307
15584.79 280
15585.97 328
15587.15 298
15588.33 321
15589.51 338
15590.69 309
15591.87 312
15593.05 319
15594.23 338
15595.41 318
15596.59 327
15597.77 331
15598.95 336
15600.13 353
15601.31 362
15602.49 374
15603.67 356
15604.85 369
15606.03 365
15607.21 343
15608.40 371
15609.58 353
15610.76 368
15611.94 361
15613.12 380
15614.30 422
15615.48 393
15616.66 351
15617.84 372
15619.02 383
15620.20 430
15621.38 409
15622.56 368
15623.75 408
15624.93 387
15626.11 414
15627.29 398
15628.47 399
15629.65 405
15630.83 414
15632.01 417
15633.20 399
15634.38 380
15635.56 413
15636.74 409
15637.92 419
15639.10 393
15640.29 405
15641.47 437
15642.65 462
15643.83 408
15645.01 412
15646.19 446
15647.38 422
15648.56 427
15649.74 422
15650.92 441
15652.10 459
15653.29 487
15654.47 475
15655.65 472
15656.83 464
15658.02 469
15659.20 493
15660.38 475
15661.56 472
15662.75 478
15663.93 461
15665.11 449
15666.29 452
15667.48 425
15668.66 420
15669.84 456
15671.03 455
15672.21 428
15673.39 464
15674.57 430
15675.76 450
15676.94 433
15678.12 447
15679.31 453
15680.49 428
15681.67 407
15682.86 442
15684.04 466
15685.22 470
15686.41 440
15687.59 411
15688.77 431
15689.96 431
15691.14 392
15692.32 439
15693.51 438
15694.69 441
15695.88 441
15697.06 425
15698.24 430
15699.43 455
15700.61 520
15701.80 460
15702.98 478
15704.16 530
15705.35 501
15706.53 520
15707.72 439
15708.90 465
15710.09 508
15711.27 488
15712.45 501
15713.64 512
15714.82 471
15716.01 571
15717.19 570
15718.38 542
15719.56 555
15720.75 558
15721.93 565
15723.12 498
15724.30 505
15725.49 549
15726.67 545
15727.86 544
15729.04 522
15730.23 530
15731.41 523
15732.60 551
15733.78 482
15734.97 480
15736.15 505
15737.34 552
15738.52 549
15739.71 527
15740.89 564
15742.08 572
15743.27 540
15744.45 540
15745.64 545
15746.82 606
15748.01 670
15749.19 574
15750.38 569
15751.57 578
15752.75 600
15753.94 568
15755.12 597
15756.31 587
15757.50 574
15758.68 590
15759.87 581
15761.05 565
15762.24 546
15763.43 605
15764.61 588
15765.80 553
15766.99 561
15768.17 518
15769.36 494
15770.55 505
15771.73 536
15772.92 510
15774.11 528
15775.29 489
15776.48 482
15777.67 515
15778.85 527
15780.04 499
15781.23 440
15782.42 421
15783.60 494
15784.79 485
15785.98 507
15787.16 485
15788.35 446
15789.54 451
15790.73 489
15791.91 454
15793.10 436
15794.29 453
15795.48 479
15796.66 469
15797.85 437
15799.04 426
15800.23 431
15801.41 419
15802.60 462
15803.79 423
15804.98 402
15806.17 424
15807.35 436
15808.54 436
15809.73 410
15810.92 396
15812.11 382
15813.30 405
15814.48 374
15815.67 355
15816.86 359
15818.05 372
15819.24 376
15820.43 408
15821.61 369
15822.80 384
15823.99 419
15825.18 366
15826.37 376
15827.56 374
15828.75 369
15829.94 367
15831.12 424
15832.31 402
15833.50 354
15834.69 377
15835.88 363
15837.07 320
15838.26 380
15839.45 393
15840.64 353
15841.83 377
15843.02 372
15844.21 371
15845.39 367
15846.58 364
15847.77 332
15848.96 362
15850.15 386
15851.34 369
15852.53 347
15853.72 347
15854.91 342
15856.10 364
15857.29 381
15858.48 364
15859.67 402
15860.86 396
15862.05 378
15863.24 385
15864.43 392
15865.62 406
15866.81 438
15868.00 405
15869.19 356
15870.38 356
15871.57 409
15872.76 396
15873.96 357
15875.15 369
15876.34 411
15877.53 404
15878.72 356
15879.91 381
15881.10 337
15882.29 398
15883.48 369
15884.67 346
15885.86 393
15887.05 378
15888.25 415
15889.44 391
15890.63 410
15891.82 370
15893.01 378
15894.20 396
15895.39 405
15896.58 396
15897.78 364
15898.97 347
15900.16 390
15901.35 393
15902.54 395
15903.73 395
15904.92 414
15906.12 420
15907.31 374
15908.50 363
15909.69 391
15910.88 366
15912.08 423
15913.27 407
15914.46 412
15915.65 395
15916.84 413
15918.04 481
15919.23 455
15920.42 440
15921.61 401
15922.81 411
15924.00 424
15925.19 411
15926.38 414
15927.58 422
15928.77 424
15929.96 412
15931.15 386
15932.35 407
15933.54 407
15934.73 366
15935.92 371
15937.12 406
15938.31 383
15939.50 320
15940.70 367
15941.89 360
15943.08 308
15944.28 324
15945.47 346
15946.66 369
15947.86 379
15949.05 358
15950.24 340
15951.44 356
15952.63 327
15953.82 301
15955.02 296
15956.21 367
15957.40 375
15958.60 311
15959.79 310
15960.99 290
15962.18 316
15963.37 319
15964.57 306
15965.76 271
15966.96 328
15968.15 307
15969.34 296
15970.54 292
15971.73 302
15972.93 283
15974.12 292
15975.31 298
15976.51 312
15977.70 285
15978.90 271
15980.09 272
15981.29 258
15982.48 271
15983.68 291
15984.87 268
15986.07 282
15987.26 239
15988.46 226
15989.65 266
15990.85 258
15992.04 257
15993.24 272
15994.43 305
15995.63 285
15996.82 289
15998.02 272
15999.21 263
16000.41 277
16001.60 270
16002.80 273
16003.99 250
16005.19 256
16006.38 288
16007.58 251
16008.77 263
16009.97 251
16011.17 260
16012.36 264
16013.56 257
16014.75 254
16015.95 266
16017.14 255
16018.34 254
16019.54 240
16020.73 263
16021.93 268
16023.13 272
16024.32 240
16025.52 257
16026.71 246
16027.91 239
16029.11 271
16030.30 274
16031.50 208
16032.70 203
16033.89 250
16035.09 231
16036.29 251
16037.48 242
16038.68 261
16039.88 270
16041.07 240
16042.27 233
16043.47 251
16044.66 240
16045.86 257
16047.06 257
16048.25 271
16049.45 246
16050.65 250
16051.85 253
16053.04 247
16054.24 257
16055.44 240
16056.64 245
16057.83 239
16059.03 271
16060.23 245
16061.43 214
16062.62 247
16063.82 245
16065.02 227
16066.22 255
16067.41 233
16068.61 230
16069.81 222
16071.01 257
16072.21 255
16073.40 251
16074.60 205
16075.80 240
16077.00 198
16078.20 224
16079.39 250
16080.59 224
16081.79 247
16082.99 272
16084.19 222
16085.39 218
16086.58 203
16087.78 229
16088.98 226
16090.18 223
16091.38 242
16092.58 218
16093.78 245
16094.98 204
16096.17 224
16097.37 240
16098.57 255
16099.77 276
16100.97 215
16102.17 220
16103.37 220
16104.57 216
16105.77 204
16106.97 218
16108.17 228
16109.36 229
16110.56 229
16111.76 215
16112.96 225
16114.16 247
16115.36 224
16116.56 233
16117.76 219
16118.96 247
16120.16 238
16121.36 245
16122.56 241
16123.76 225
16124.96 260
16126.16 267
16127.36 241
16128.56 234
16129.76 236
16130.96 228
16132.16 256
16133.36 217
16134.56 261
16135.76 230
16136.96 213
16138.16 219
16139.36 230
16140.56 208
16141.76 237
16142.97 212
16144.17 195
16145.37 219
16146.57 236
16147.77 273
16148.97 216
16150.17 200
16151.37 231
16152.57 215
16153.77 236
16154.97 232
16156.18 226
16157.38 227
16158.58 214
16159.78 197
16160.98 194
16162.18 215
16163.38 206
16164.58 251
16165.79 212
16166.99 210
16168.19 196
16169.39 201
16170.59 214
16171.79 208
16173.00 224
16174.20 242
16175.40 254
16176.60 242
16177.80 199
16179.01 205
16180.21 217
16181.41 216
16182.61 218
16183.81 253
16185.02 226
16186.22 225
16187.42 224
16188.62 259
16189.82 224
16191.03 211
16192.23 220
16193.43 241
16194.63 228
16195.84 237
16197.04 250
16198.24 237
16199.45 248
16200.65 220
16201.85 225
16203.05 223
16204.26 225
16205.46 235
16206.66 219
16207.87 235
16209.07 241
16210.27 228
16211.48 231
16212.68 246
16213.88 245
16215.08 230
16216.29 214
16217.49 247
16218.70 256
16219.90 230
16221.10 223
16222.31 233
16223.51 243
16224.71 245
16225.92 251
16227.12 265
16228.32 242
16229.53 224
16230.73 220
16231.94 232
16233.14 208
16234.34 229
16235.55 254
16236.75 271
16237.96 274
16239.16 237
16240.36 258
16241.57 265
16242.77 249
16243.98 249
16245.18 267
16246.39 268
16247.59 272
16248.80 274
16250.00 276
16251.21 239
16252.41 253
16253.61 282
16254.82 264
16256.02 277
16257.23 260
16258.43 264
16259.64 279
16260.84 279
16262.05 274
16263.25 248
16264.46 290
16265.66 279
16266.87 261
16268.08 261
16269.28 276
16270.49 276
16271.69 276
16272.90 237
16274.10 263
16275.31 261
16276.51 290
16277.72 265
16278.92 259
16280.13 227
16281.34 251
16282.54 295
16283.75 275
16284.95 279
16286.16 275
16287.37 286
16288.57 296
16289.78 285
16290.98 268
16292.19 260
16293.40 276
16294.60 289
16295.81 286
16297.02 289
16298.22 286
16299.43 291
16300.63 304
16301.84 291
16303.05 300
16304.25 308
16305.46 306
16306.67 307
16307.87 288
16309.08 334
16310.29 335
16311.50 285
16312.70 273
16313.91 279
16315.12 299
16316.32 296
16317.53 268
16318.74 259
16319.94 284
16321.15 288
16322.36 270
16323.57 304
16324.77 272
16325.98 284
16327.19 295
16328.40 249
16329.60 238
16330.81 261
16332.02 270
16333.23 267
16334.43 239
16335.64 243
16336.85 256
16338.06 294
16339.27 290
16340.47 231
16341.68 232
16342.89 248
16344.10 276
16345.31 245
16346.51 241
16347.72 234
16348.93 256
16350.14 270
16351.35 260
16352.56 234
16353.77 238
16354.97 224
16356.18 207
16357.39 229
16358.60 260
16359.81 275
16361.02 240
16362.23 239
16363.43 209
16364.64 232
16365.85 252
16367.06 244
16368.27 235
16369.48 245
16370.69 250
16371.90 263
16373.11 251
16374.32 226
16375.53 221
16376.73 221
16377.94 240
16379.15 209
16380.36 224
16381.57 203
16382.78 233
16383.99 189
16385.20 214
16386.41 204
16387.62 232
16388.83 215
16390.04 214
16391.25 209
16392.46 227
16393.67 241
16394.88 229
16396.09 238
16397.30 211
16398.51 227
16399.72 214
16400.93 225
16402.14 229
16403.35 203
16404.56 233
16405.77 216
16406.98 221
16408.19 219
16409.40 216
16410.61 233
16411.82 235
16413.04 259
16414.25 222
16415.46 226
16416.67 222
16417.88 235
16419.09 254
16420.30 206
16421.51 178
16422.72 212
16423.93 244
16425.14 249
16426.36 224
16427.57 221
16428.78 222
16429.99 221
16431.20 198
16432.41 220
16433.62 237
16434.83 203
16436.05 215
16437.26 196
16438.47 203
16439.68 196
16440.89 212
16442.10 239
16443.32 180
16444.53 200
16445.74 222
16446.95 238
16448.16 229
16449.38 219
16450.59 214
16451.80 196
16453.01 221
16454.22 213
16455.44 200
16456.65 218
16457.86 217
16459.07 218
16460.29 210
16461.50 202
16462.71 179
16463.92 212
16465.14 211
16466.35 204
16467.56 217
16468.77 201
16469.99 176
16471.20 219
16472.41 196
16473.63 196
16474.84 195
16476.05 246
16477.26 187
16478.48 190
16479.69 185
16480.90 229
16482.12 201
16483.33 203
16484.54 187
16485.76 194
16486.97 195
16488.18 219
16489.40 203
16490.61 230
16491.82 201
16493.04 176
16494.25 212
16495.47 238
16496.68 230
16497.89 219
16499.11 226
16500.32 188
16501.53 186
16502.75 227
16503.96 256
16505.18 216
16506.39 209
16507.61 196
16508.82 221
16510.03 203
16511.25 192
16512.46 182
16513.68 197
16514.89 205
16516.11 198
16517.32 196
16518.53 189
16519.75 189
16520.96 193
16522.18 238
16523.39 219
16524.61 177
16525.82 177
16527.04 179
16528.25 204
16529.47 228
16530.68 196
16531.90 228
16533.11 195
16534.33 200
16535.54 206
16536.76 204
16537.97 211
16539.19 234
16540.40 242
16541.62 231
16542.84 189
16544.05 197
16545.27 201
16546.48 182
16547.70 187
16548.91 209
16550.13 193
16551.35 196
16552.56 198
16553.78 206
16554.99 208
16556.21 232
16557.42 197
16558.64 222
16559.86 209
16561.07 200
16562.29 199
16563.51 210
16564.72 202
16565.94 218
16567.15 233
16568.37 208
16569.59 236
16570.80 198
16572.02 219
16573.24 228
16574.45 216
16575.67 230
16576.89 226
16578.10 204
16579.32 198
16580.54 215
16581.75 240
16582.97 218
16584.19 220
16585.41 223
16586.62 232
16587.84 230
16589.06 240
16590.27 200
16591.49 197
16592.71 218
16593.93 200
16595.14 195
16596.36 214
16597.58 217
16598.80 239
16600.01 204
16601.23 188
16602.45 225
16603.67 214
16604.88 191
16606.10 203
16607.32 201
16608.54 204
16609.76 199
16610.97 193
16612.19 197
16613.41 194
16614.63 199
16615.85 224
16617.06 210
16618.28 200
16619.50 204
16620.72 207
16621.94 212
16623.16 181
16624.37 173
16625.59 208
16626.81 196
16628.03 192
16629.25 208
16630.47 180
16631.69 199
16632.90 213
16634.12 197
16635.34 199
16636.56 175
16637.78 194
16639.00 191
16640.22 179
16641.44 201
16642.66 190
16643.88 219
16645.09 196
16646.31 204
16647.53 192
16648.75 216
16649.97 225
16651.19 212
16652.41 219
16653.63 192
16654.85 162
16656.07 196
16657.29 155
16658.51 214
16659.73 188
16660.95 178
16662.17 184
16663.39 177
16664.61 216
16665.83 203
16667.05 212
16668.27 201
16669.49 180
16670.71 199
16671.93 195
16673.15 185
16674.37 165
16675.59 156
16676.81 189
16678.03 210
16679.25 158
16680.47 177
16681.69 193
16682.91 179
16684.13 198
16685.35 213
16686.58 197
16687.80 183
16689.02 209
16690.24 192
16691.46 174
16692.68 182
16693.90 199
16695.12 170
16696.34 185
16697.56 177
16698.79 160
16700.01 179
16701.23 174
16702.45 187
16703.67 183
16704.89 157
16706.11 172
16707.34 167
16708.56 180
16709.78 175
16711.00 176
16712.22 165
16713.44 176
16714.67 185
16715.89 178
16717.11 198
16718.33 213
16719.55 185
16720.78 184
16722.00 206
16723.22 175
16724.44 163
16725.66 173
16726.89 199
16728.11 183
16729.33 166
16730.55 159
16731.78 171
16733.00 162
16734.22 176
16735.44 179
16736.67 197
16737.89 169
16739.11 189
16740.33 207
16741.56 188
16742.78 192
16744.00 195
16745.22 161
16746.45 157
16747.67 205
16748.89 170
16750.12 169
16751.34 166
16752.56 169
16753.79 172
16755.01 170
16756.23 198
16757.46 163
16758.68 140
16759.90 167
16761.13 158
16762.35 159
16763.57 184
16764.80 183
16766.02 186
16767.24 164
16768.47 152
16769.69 163
16770.92 187
16772.14 182
16773.36 176
16774.59 166
16775.81 152
16777.04 172
16778.26 171
16779.48 173
16780.71 209
16781.93 198
16783.16 188
16784.38 165
16785.61 187
16786.83 192
16788.05 206
16789.28 198
16790.50 194
16791.73 190
16792.95 198
16794.18 193
16795.40 204
16796.63 173
16797.85 207
16799.08 187
16800.30 175
16801.53 145
16802.75 181
16803.98 169
16805.20 197
16806.43 199
16807.65 202
16808.88 199
16810.10 217
16811.33 188
16812.55 187
16813.78 183
16815.00 203
16816.23 193
16817.46 211
16818.68 204
16819.91 198
16821.13 195
16822.36 177
16823.58 181
16824.81 191
16826.04 190
16827.26 180
16828.49 196
16829.71 163
16830.94 200
16832.17 195
16833.39 182
16834.62 172
16835.84 174
16837.07 196
16838.30 216
16839.52 217
16840.75 202
16841.98 217
16843.20 228
16844.43 203
16845.66 230
16846.88 247
16848.11 232
16849.34 228
16850.56 218
16851.79 224
16853.02 237
16854.24 281
16855.47 223
16856.70 204
16857.92 223
16859.15 249
16860.38 230
16861.61 211
16862.83 213
16864.06 211
16865.29 245
16866.52 273
16867.74 255
16868.97 223
16870.20 234
16871.42 265
16872.65 272
16873.88 235
16875.11 251
16876.34 270
16877.56 303
16878.79 256
16880.02 246
16881.25 267
16882.47 231
16883.70 270
16884.93 297
16886.16 263
16887.39 276
16888.62 293
16889.84 268
16891.07 255
16892.30 265
16893.53 253
16894.76 289
16895.98 235
16897.21 226
16898.44 251
16899.67 274
16900.90 258
16902.13 266
16903.36 255
16904.59 254
16905.81 209
16907.04 232
16908.27 217
16909.50 215
16910.73 200
16911.96 211
16913.19 216
16914.42 228
16915.65 241
16916.88 237
16918.10 218
16919.33 221
16920.56 221
16921.79 228
16923.02 226
16924.25 168
16925.48 197
16926.71 239
16927.94 205
16929.17 220
16930.40 191
16931.63 203
16932.86 209
16934.09 181
16935.32 174
16936.55 185
16937.78 245
16939.01 190
16940.24 169
16941.47 178
16942.70 209
16943.93 225
16945.16 172
16946.39 177
16947.62 193
16948.85 197
16950.08 168
16951.31 197
16952.54 167
16953.77 159
16955.00 188
16956.23 202
16957.46 184
16958.69 171
16959.93 196
16961.16 198
16962.39 198
16963.62 191
16964.85 193
16966.08 171
16967.31 184
16968.54 205
16969.77 194
16971.00 173
16972.24 177
16973.47 182
16974.70 159
16975.93 171
16977.16 186
16978.39 208
16979.62 193
16980.85 187
16982.09 187
16983.32 202
16984.55 202
16985.78 216
16987.01 161
16988.24 190
16989.48 201
16990.71 192
16991.94 181
16993.17 185
16994.40 216
16995.64 202
16996.87 207
16998.10 187
16999.33 216
17000.57 209
17001.80 181
17003.03 189
17004.26 179
17005.49 184
17006.73 189
17007.96 208
17009.19 184
17010.42 177
17011.66 162
17012.89 162
17014.12 148
17015.36 155
17016.59 143
17017.82 186
17019.05 200
17020.29 173
17021.52 168
17022.75 193
17023.99 188
17025.22 164
17026.45 175
17027.69 193
17028.92 207
17030.15 177
17031.39 170
17032.62 179
17033.85 172
17035.09 169
17036.32 167
17037.55 187
17038.79 176
17040.02 177
17041.25 176
17042.49 169
17043.72 173
17044.96 183
17046.19 188
17047.42 176
17048.66 143
17049.89 193
17051.13 181
17052.36 186
17053.59 181
17054.83 171
17056.06 169
17057.30 168
17058.53 152
17059.77 162
17061.00 171
17062.23 171
17063.47 154
17064.70 190
17065.94 178
17067.17 165
17068.41 178
17069.64 140
17070.88 174
17072.11 150
17073.35 169
17074.58 149
17075.82 176
17077.05 168
17078.29 152
17079.52 170
17080.76 144
17081.99 167
17083.23 181
17084.46 165
17085.70 174
17086.93 179
17088.17 169
17089.40 176
17090.64 164
17091.88 167
17093.11 140
17094.35 157
17095.58 150
17096.82 150
17098.05 141
17099.29 183
17100.53 164
17101.76 148
17103.00 152
17104.23 156
17105.47 161
17106.71 156
17107.94 156
17109.18 146
17110.41 168
17111.65 161
17112.89 134
17114.12 137
17115.36 148
17116.60 139
17117.83 160
17119.07 165
17120.31 141
17121.54 165
17122.78 160
17124.02 162
17125.25 160
17126.49 161
17127.73 167
17128.96 149
17130.20 160
17131.44 166
17132.67 181
17133.91 153
17135.15 175
17136.39 155
17137.62 163
17138.86 163
17140.10 162
17141.33 132
17142.57 142
17143.81 162
17145.05 155
17146.28 188
17147.52 160
17148.76 152
17150.00 159
17151.24 183
17152.47 168
17153.71 167
17154.95 162
17156.19 175
17157.42 144
17158.66 140
17159.90 151
17161.14 145
17162.38 157
17163.61 153
17164.85 140
17166.09 161
17167.33 166
17168.57 149
17169.81 158
17171.04 140
17172.28 152
17173.52 144
17174.76 151
17176.00 142
17177.24 170
17178.48 141
17179.72 156
17180.95 136
17182.19 152
17183.43 176
17184.67 125
17185.91 156
17187.15 160
17188.39 151
17189.63 160
17190.87 156
17192.10 143
17193.34 136
17194.58 153
17195.82 153
17197.06 142
17198.30 132
17199.54 139
17200.78 140
17202.02 160
17203.26 157
17204.50 186
17205.74 152
17206.98 146
17208.22 144
17209.46 160
17210.70 144
17211.94 151
17213.18 147
17214.42 148
17215.66 121
17216.90 131
17218.14 143
17219.38 148
17220.62 157
17221.86 171
17223.10 160
17224.34 147
17225.58 140
17226.82 161
17228.06 166
17229.30 148
17230.54 133
17231.78 143
17233.02 139
17234.26 170
17235.50 134
17236.75 152
17237.99 162
17239.23 144
17240.47 152
17241.71 162
17242.95 142
17244.19 152
17245.43 127
17246.67 143
17247.92 163
17249.16 167
17250.40 162
17251.64 144
17252.88 152
17254.12 149
17255.36 154
17256.60 139
17257.85 132
17259.09 142
17260.33 147
17261.57 121
17262.81 154
17264.05 144
17265.30 147
17266.54 140
17267.78 142
17269.02 139
17270.26 157
17271.51 161
17272.75 164
17273.99 155
17275.23 143
17276.48 153
17277.72 161
17278.96 146
17280.20 140
17281.44 165
17282.69 153
17283.93 146
17285.17 174
17286.41 123
17287.66 117
17288.90 122
17290.14 151
17291.39 157
17292.63 154
17293.87 171
17295.11 153
17296.36 159
17297.60 137
17298.84 131
17300.09 131
17301.33 133
17302.57 156
17303.82 151
17305.06 148
17306.30 162
17307.55 163
17308.79 157
17310.03 155
17311.28 173
17312.52 160
17313.76 134
17315.01 147
17316.25 130
17317.49 130
17318.74 142
17319.98 142
17321.23 129
17322.47 143
17323.71 162
17324.96 157
17326.20 171
17327.45 120
17328.69 112
17329.93 131
17331.18 144
17332.42 158
17333.67 135
17334.91 124
17336.16 167
17337.40 136
17338.64 118
17339.89 130
17341.13 154
17342.38 143
17343.62 129
17344.87 119
17346.11 156
17347.36 154
17348.60 141
17349.85 179
17351.09 160
17352.34 155
17353.58 134
17354.83 127
17356.07 146
17357.32 124
17358.56 142
17359.81 157
17361.05 145
17362.30 148
17363.54 124
17364.79 141
17366.03 157
17367.28 160
17368.53 153
17369.77 135
17371.02 138
17372.26 143
17373.51 135
17374.75 143
17376.00 159
17377.25 156
17378.49 141
17379.74 138
17380.98 136
17382.23 143
17383.48 124
17384.72 144
17385.97 145
17387.21 131
17388.46 165
17389.71 167
17390.95 165
17392.20 163
17393.45 149
17394.69 175
17395.94 178
17397.19 156
17398.43 162
17399.68 157
17400.93 151
17402.17 139
17403.42 137
17404.67 148
17405.91 136
17407.16 160
17408.41 165
17409.65 151
17410.90 145
17412.15 143
17413.40 119
17414.64 163
17415.89 142
17417.14 130
17418.39 143
17419.63 146
17420.88 140
17422.13 158
17423.38 158
17424.62 128
17425.87 148
17427.12 135
17428.37 143
17429.61 146
17430.86 122
17432.11 138
17433.36 131
17434.60 137
17435.85 143
17437.10 131
17438.35 149
17439.60 130
17440.85 147
17442.09 140
17443.34 144
17444.59 152
17445.84 133
17447.09 132
17448.34 132
17449.58 157
17450.83 145
17452.08 140
17453.33 147
17454.58 148
17455.83 142
17457.08 152
17458.32 112
17459.57 108
17460.82 138
17462.07 149
17463.32 135
17464.57 127
17465.82 137
17467.07 132
17468.32 130
17469.57 143
17470.81 141
17472.06 141
17473.31 152
17474.56 141
17475.81 130
17477.06 140
17478.31 141
17479.56 140
17480.81 149
17482.06 154
17483.31 162
17484.56 121
17485.81 135
17487.06 137
17488.31 145
17489.56 134
17490.81 113
17492.06 131
17493.31 148
17494.56 150
17495.81 130
17497.06 127
17498.31 135
17499.56 139
17500.81 127
17502.06 134
17503.31 154
17504.56 149
17505.81 148
17507.06 154
17508.31 145
17509.56 165
17510.81 152
17512.06 149
17513.32 166
17514.57 144
17515.82 137
17517.07 135
17518.32 146
17519.57 144
17520.82 136
17522.07 141
17523.32 143
17524.57 171
17525.83 149
17527.08 125
17528.33 141
17529.58 151
17530.83 159
17532.08 134
17533.33 144
17534.59 149
17535.84 143
17537.09 128
17538.34 131
17539.59 137
17540.84 155
17542.10 164
17543.35 122
17544.60 136
17545.85 133
17547.10 125
17548.36 141
17549.61 164
17550.86 157
17552.11 118
17553.36 151
17554.62 152
17555.87 168
17557.12 159
17558.37 138
17559.63 151
17560.88 135
17562.13 140
17563.38 151
17564.64 141
17565.89 148
17567.14 121
17568.39 140
17569.65 135
17570.90 137
17572.15 143
17573.41 126
17574.66 132
17575.91 136
17577.16 136
17578.42 142
17579.67 110
17580.92 139
17582.18 176
17583.43 147
17584.68 160
17585.94 167
17587.19 164
17588.44 157
17589.70 147
17590.95 154
17592.20 129
17593.46 145
17594.71 139
17595.97 147
17597.22 175
17598.47 135
17599.73 142
17600.98 166
17602.23 157
17603.49 115
17604.74 124
17606.00 126
17607.25 158
17608.51 118
17609.76 136
17611.01 148
17612.27 139
17613.52 114
17614.78 173
17616.03 153
17617.29 145
17618.54 126
17619.79 131
17621.05 149
17622.30 137
17623.56 142
17624.81 159
17626.07 149
17627.32 157
17628.58 141
17629.83 140
17631.09 142
17632.34 158
17633.60 160
17634.85 149
17636.11 141
17637.36 121
17638.62 149
17639.87 159
17641.13 136
17642.39 128
17643.64 144
17644.90 141
17646.15 132
17647.41 144
17648.66 133
17649.92 138
17651.17 142
17652.43 174
17653.69 184
17654.94 146
17656.20 127
17657.45 132
17658.71 141
17659.97 144
17661.22 150
17662.48 150
17663.73 135
17664.99 121
17666.25 138
17667.50 143
17668.76 166
17670.02 170
17671.27 144
17672.53 145
17673.78 155
17675.04 142
17676.30 149
17677.55 136
17678.81 143
17680.07 133
17681.32 123
17682.58 123
17683.84 108
17685.10 153
17686.35 125
17687.61 166
17688.87 153
17690.12 151
17691.38 138
17692.64 139
17693.89 137
17695.15 128
17696.41 139
17697.67 127
17698.92 113
17700.18 132
17701.44 140
17702.70 161
17703.95 139
17705.21 118
17706.47 114
17707.73 140
17708.98 136
17710.24 134
17711.50 128
17712.76 118
17714.02 111
17715.27 136
17716.53 162
17717.79 155
17719.05 140
17720.31 195
17721.57 159
17722.82 141
17724.08 114
17725.34 114
17726.60 134
17727.86 143
17729.12 137
17730.37 139
17731.63 132
17732.89 133
17734.15 133
17735.41 147
17736.67 131
17737.93 124
17739.18 140
17740.44 141
17741.70 135
17742.96 158
17744.22 150
17745.48 123
17746.74 122
17748.00 138
17749.26 147
17750.52 143
17751.78 128
17753.04 144
17754.29 151
17755.55 154
17756.81 144
17758.07 141
17759.33 127
17760.59 114
17761.85 137
17763.11 134
17764.37 150
17765.63 135
17766.89 144
17768.15 152
17769.41 149
17770.67 138
17771.93 145
17773.19 158
17774.45 137
17775.71 144
17776.97 137
17778.23 125
17779.49 115
17780.75 124
17782.01 145
17783.27 169
17784.53 165
17785.79 139
17787.05 149
17788.31 135
17789.58 132
17790.84 125
17792.10 152
17793.36 150
17794.62 120
17795.88 126
17797.14 121
17798.40 136
17799.66 132
17800.92 142
17802.18 154
17803.45 179
17804.71 135
17805.97 129
17807.23 138
17808.49 130
17809.75 114
17811.01 114
17812.27 158
17813.54 153
17814.80 149
17816.06 161
17817.32 164
17818.58 142
17819.84 140
17821.11 136
17822.37 133
17823.63 130
17824.89 135
17826.15 147
17827.42 138
17828.68 137
17829.94 132
17831.20 118
17832.46 123
17833.73 119
17834.99 141
17836.25 159
17837.51 165
17838.78 140
17840.04 125
17841.30 95
17842.56 107
17843.83 133
17845.09 150
17846.35 150
17847.61 125
17848.88 132
17850.14 127
17851.40 110
17852.66 125
17853.93 108
17855.19 113
17856.45 139
17857.72 138
17858.98 116
17860.24 112
17861.51 125
17862.77 132
17864.03 136
17865.30 136
17866.56 119
17867.82 136
17869.09 141
17870.35 135
17871.61 130
17872.88 140
17874.14 134
17875.40 123
17876.67 128
17877.93 149
17879.20 158
17880.46 138
17881.72 133
17882.99 136
17884.25 139
17885.52 127
17886.78 137
17888.04 127
17889.31 138
17890.57 139
17891.84 141
17893.10 133
17894.36 140
17895.63 130
17896.89 136
17898.16 123
17899.42 109
17900.69 133
17901.95 142
17903.22 127
17904.48 116
17905.75 138
17907.01 114
17908.28 127
17909.54 133
17910.81 134
17912.07 135
17913.34 149
17914.60 162
17915.87 152
17917.13 125
17918.40 143
17919.66 154
17920.93 128
17922.19 135
17923.46 110
17924.72 135
17925.99 123
17927.25 126
17928.52 131
17929.79 129
17931.05 122
17932.32 143
17933.58 144
17934.85 141
17936.11 126
17937.38 133
17938.65 120
17939.91 110
17941.18 138
17942.44 155
17943.71 158
17944.98 151
17946.24 140
17947.51 132
17948.77 112
17950.04 134
17951.31 130
17952.57 153
17953.84 146
17955.11 140
17956.37 133
17957.64 129
17958.91 137
17960.17 139
17961.44 156
17962.71 169
17963.97 147
17965.24 143
17966.51 138
17967.77 136
17969.04 110
17970.31 136
17971.58 151
17972.84 153
17974.11 127
17975.38 123
17976.64 146
17977.91 130
17979.18 133
17980.45 138
17981.71 115
17982.98 138
17984.25 134
17985.52 116
17986.78 123
17988.05 146
17989.32 133
17990.59 122
17991.86 115
17993.12 129
17994.39 150
17995.66 147
17996.93 132
17998.20 125
17999.46 118
18000.73 161
18002.00 137
18003.27 137
18004.54 144
18005.80 130
18007.07 145
18008.34 125
18009.61 109
18010.88 135
18012.15 121
18013.42 132
18014.68 143
18015.95 118
18017.22 118
18018.49 138
18019.76 132
18021.03 113
18022.30 135
18023.57 120
18024.83 147
18026.10 130
18027.37 153
18028.64 125
18029.91 131
18031.18 130
18032.45 146
18033.72 146
18034.99 103
18036.26 124
18037.53 133
18038.80 139
18040.07 124
18041.34 105
18042.60 132
18043.87 155
18045.14 132
18046.41 107
18047.68 119
18048.95 126
18050.22 146
18051.49 117
18052.76 132
18054.03 129
18055.30 139
18056.57 143
18057.84 128
18059.11 146
18060.38 122
18061.65 135
18062.92 142
18064.20 151
18065.47 128
18066.74 135
18068.01 154
18069.28 132
18070.55 112
18071.82 120
18073.09 144
18074.36 146
18075.63 120
18076.90 123
18078.17 142
18079.44 130
18080.71 125
18081.99 103
18083.26 146
18084.53 139
18085.80 127
18087.07 162
18088.34 134
18089.61 150
18090.88 128
18092.15 156
18093.43 119
18094.70 116
18095.97 132
18097.24 148
18098.51 142
18099.78 126
18101.06 118
18102.33 153
18103.60 132
18104.87 120
18106.14 132
18107.41 153
18108.69 143
18109.96 140
18111.23 156
18112.50 140
18113.77 138
18115.05 149
18116.32 144
18117.59 127
18118.86 155
18120.14 131
18121.41 160
18122.68 148
18123.95 162
18125.23 127
18126.50 134
18127.77 124
18129.04 133
18130.32 128
18131.59 134
18132.86 122
18134.13 114
18135.41 141
18136.68 144
18137.95 151
18139.23 149
18140.50 155
18141.77 162
18143.05 159
18144.32 151
18145.59 156
18146.87 125
18148.14 118
18149.41 135
18150.69 114
18151.96 110
18153.23 104
18154.51 117
18155.78 157
18157.05 142
18158.33 144
18159.60 134
18160.88 165
18162.15 168
18163.42 134
18164.70 140
18165.97 117
18167.24 146
18168.52 133
18169.79 114
18171.07 140
18172.34 128
18173.62 134
18174.89 140
18176.16 106
18177.44 136
18178.71 163
18179.99 148
18181.26 160
18182.54 143
18183.81 126
18185.09 137
18186.36 129
18187.63 153
18188.91 154
18190.18 138
18191.46 144
18192.73 130
18194.01 139
18195.28 114
18196.56 108
18197.83 138
18199.11 165
18200.38 126
18201.66 125
18202.94 122
18204.21 120
18205.49 126
18206.76 127
18208.04 131
18209.31 143
18210.59 153
18211.86 142
18213.14 143
18214.41 128
18215.69 115
18216.97 137
18218.24 129
18219.52 141
18220.79 114
18222.07 138
18223.35 109
18224.62 123
18225.90 130
18227.17 123
18228.45 129
18229.73 129
18231.00 153
18232.28 155
18233.56 152
18234.83 160
18236.11 118
18237.38 124
18238.66 129
18239.94 137
18241.21 110
18242.49 123
18243.77 136
18245.04 157
18246.32 136
18247.60 112
18248.87 130
18250.15 137
18251.43 131
18252.71 146
18253.98 134
18255.26 161
18256.54 126
18257.81 145
18259.09 147
18260.37 124
18261.65 119
18262.92 120
18264.20 148
18265.48 132
18266.76 136
18268.03 142
18269.31 115
18270.59 111
18271.87 131
18273.14 126
18274.42 127
18275.70 118
18276.98 151
18278.26 134
18279.53 124
18280.81 126
18282.09 121
18283.37 122
18284.65 123
18285.92 126
18287.20 130
18288.48 132
18289.76 143
18291.04 160
18292.32 122
18293.59 98
18294.87 121
18296.15 126
18297.43 140
18298.71 128
18299.99 139
18301.27 105
18302.54 116
18303.82 124
18305.10 133
18306.38 141
18307.66 120
18308.94 135
18310.22 130
18311.50 127
18312.78 125
18314.06 122
18315.33 149
18316.61 111
18317.89 115
18319.17 99
18320.45 137
18321.73 146
18323.01 132
18324.29 156
18325.57 152
18326.85 157
18328.13 134
18329.41 107
18330.69 126
18331.97 126
18333.25 146
18334.53 136
18335.81 135
18337.09 131
18338.37 123
18339.65 118
18340.93 125
18342.21 113
18343.49 111
18344.77 128
18346.05 121
18347.33 128
18348.61 115
18349.89 137
18351.17 143
18352.45 136
18353.73 136
18355.01 148
18356.29 151
18357.57 138
18358.85 119
18360.14 122
18361.42 126
18362.70 114
18363.98 119
18365.26 121
18366.54 156
18367.82 121
18369.10 144
18370.38 113
18371.66 100
18372.95 113
18374.23 121
18375.51 141
18376.79 137
18378.07 130
18379.35 131
18380.63 128
18381.92 129
18383.20 142
18384.48 135
18385.76 143
18387.04 120
18388.32 110
18389.61 113
18390.89 132
18392.17 133
18393.45 144
18394.73 122
18396.02 130
18397.30 139
18398.58 130
18399.86 135
18401.14 127
18402.43 126
18403.71 112
18404.99 115
18406.27 137
18407.56 129
18408.84 133
18410.12 128
18411.40 142
18412.69 141
18413.97 129
18415.25 100
18416.53 128
18417.82 136
18419.10 143
18420.38 138
18421.67 140
18422.95 125
18424.23 128
18425.51 148
18426.80 126
18428.08 125
18429.36 129
18430.65 150
18431.93 109
18433.21 131
18434.50 122
18435.78 115
18437.06 128
18438.35 120
18439.63 127
18440.92 129
18442.20 128
18443.48 113
18444.77 124
18446.05 137
18447.33 123
18448.62 129
18449.90 120
18451.19 140
18452.47 123
18453.75 123
18455.04 138
18456.32 131
18457.61 129
18458.89 125
18460.17 144
18461.46 137
18462.74 129
18464.03 124
18465.31 137
18466.60 130
18467.88 121
18469.17 138
18470.45 137
18471.74 142
18473.02 136
18474.30 128
18475.59 140
18476.87 125
18478.16 111
18479.44 129
18480.73 125
18482.01 158
18483.30 111
18484.58 122
18485.87 127
18487.16 121
18488.44 139
18489.73 119
18491.01 134
18492.30 151
18493.58 111
18494.87 127
18496.15 114
18497.44 108
18498.72 145
18500.01 121
18501.30 127
18502.58 138
18503.87 125
18505.15 128
18506.44 139
18507.73 152
18509.01 127
18510.30 119
18511.58 145
18512.87 148
18514.16 136
18515.44 155
18516.73 126
18518.01 123
18519.30 129
18520.59 129
18521.87 124
18523.16 136
18524.45 142
18525.73 139
18527.02 134
18528.31 127
18529.59 128
18530.88 110
18532.17 140
18533.45 128
18534.74 111
18536.03 120
18537.31 126
18538.60 117
18539.89 127
18541.18 124
18542.46 136
18543.75 142
18545.04 147
18546.32 116
18547.61 118
18548.90 125
18550.19 118
18551.47 120
18552.76 135
18554.05 132
18555.34 124
18556.62 127
18557.91 132
18559.20 157
18560.49 157
18561.78 151
18563.06 142
18564.35 169
18565.64 150
18566.93 155
18568.22 168
18569.50 155
18570.79 133
18572.08 130
18573.37 152
18574.66 196
18575.94 153
18577.23 144
18578.52 129
18579.81 169
18581.10 170
18582.39 160
18583.68 149
18584.96 142
18586.25 149
18587.54 132
18588.83 148
18590.12 128
18591.41 147
18592.70 149
18593.99 151
18595.27 138
18596.56 156
18597.85 142
18599.14 149
18600.43 140
18601.72 152
18603.01 186
18604.30 152
18605.59 146
18606.88 160
18608.17 155
18609.46 141
18610.75 143
18612.04 161
18613.33 148
18614.62 140
18615.90 129
18617.19 143
18618.48 130
18619.77 136
18621.06 135
18622.35 127
18623.64 145
18624.93 155
18626.22 132
18627.51 184
18628.80 140
18630.09 147
18631.39 147
18632.68 136
18633.97 143
18635.26 136
18636.55 137
18637.84 140
18639.13 151
18640.42 143
18641.71 125
18643.00 165
18644.29 152
18645.58 150
18646.87 154
18648.16 172
18649.45 135
18650.74 141
18652.04 160
18653.33 171
18654.62 129
18655.91 135
18657.20 133
18658.49 131
18659.78 136
18661.07 136
18662.36 136
18663.66 132
18664.95 113
18666.24 142
18667.53 158
18668.82 112
18670.11 139
18671.41 132
18672.70 138
18673.99 138
18675.28 163
18676.57 120
18677.86 121
18679.16 132
18680.45 121
18681.74 145
18683.03 143
18684.32 140
18685.62 135
18686.91 143
18688.20 132
18689.49 127
18690.79 142
18692.08 135
18693.37 144
18694.66 129
18695.96 112
18697.25 146
18698.54 112
18699.83 117
18701.13 124
18702.42 140
18703.71 139
18705.00 120
18706.30 146
18707.59 144
18708.88 163
18710.18 156
18711.47 149
18712.76 151
18714.05 137
18715.35 161
18716.64 142
18717.93 136
18719.23 133
18720.52 120
18721.81 136
18723.11 124
18724.40 140
18725.69 126
18726.99 133
18728.28 137
18729.58 126
18730.87 131
18732.16 130
18733.46 138
18734.75 142
18736.04 117
18737.34 135
18738.63 145
18739.93 135
18741.22 133
18742.51 128
18743.81 128
18745.10 119
18746.40 138
18747.69 152
18748.99 140
18750.28 124
18751.58 108
18752.87 147
18754.16 139
18755.46 125
18756.75 132
18758.05 128
18759.34 161
18760.64 151
18761.93 131
18763.23 138
18764.52 146
18765.82 154
18767.11 140
18768.41 137
18769.70 129
18771.00 144
18772.29 125
18773.59 119
18774.88 139
18776.18 142
18777.47 152
18778.77 165
18780.06 138
18781.36 130
18782.65 153
18783.95 152
18785.25 130
18786.54 133
18787.84 129
18789.13 137
18790.43 157
18791.72 147
18793.02 139
18794.32 140
18795.61 139
18796.91 127
18798.20 164
18799.50 139
18800.80 157
18802.09 164
18803.39 173
18804.69 156
18805.98 151
18807.28 153
18808.57 147
18809.87 181
18811.17 185
18812.46 147
18813.76 152
18815.06 152
18816.35 150
18817.65 175
18818.95 137
18820.24 126
18821.54 150
18822.84 142
18824.13 153
18825.43 145
18826.73 139
18828.03 141
18829.32 145
18830.62 146
18831.92 124
18833.21 122
18834.51 144
18835.81 144
18837.11 126
18838.40 155
18839.70 152
18841.00 160
18842.30 160
18843.59 130
18844.89 152
18846.19 144
18847.49 170
18848.79 154
18850.08 130
18851.38 133
18852.68 123
18853.98 160
18855.27 144
18856.57 147
18857.87 135
18859.17 175
18860.47 145
18861.77 129
18863.06 135
18864.36 148
18865.66 151
18866.96 123
18868.26 126
18869.56 126
18870.85 110
18872.15 137
18873.45 111
18874.75 113
18876.05 112
18877.35 135
18878.65 134
18879.95 138
18881.24 134
18882.54 117
18883.84 133
18885.14 134
18886.44 143
18887.74 138
18889.04 139
18890.34 132
18891.64 135
18892.94 132
18894.24 139
18895.54 125
18896.84 130
18898.13 118
18899.43 144
18900.73 135
18902.03 127
18903.33 109
18904.63 121
18905.93 128
18907.23 123
18908.53 129
18909.83 131
18911.13 136
18912.43 150
18913.73 130
18915.03 155
18916.33 119
18917.63 128
18918.93 136
18920.23 136
18921.53 124
18922.83 127
18924.13 118
18925.43 110
18926.74 146
18928.04 122
18929.34 124
18930.64 120
18931.94 100
18933.24 107
18934.54 107
18935.84 132
18937.14 131
18938.44 140
18939.74 114
18941.04 153
18942.34 138
18943.65 109
18944.95 129
18946.25 145
18947.55 141
18948.85 125
18950.15 113
18951.45 123
18952.75 119
18954.06 124
18955.36 123
18956.66 138
18957.96 151
18959.26 110
18960.56 118
18961.87 125
18963.17 126
18964.47 136
18965.77 124
18967.07 138
18968.37 96
18969.68 111
18970.98 125
18972.28 113
18973.58 113
18974.88 125
18976.19 119
18977.49 122
18978.79 144
18980.09 129
18981.40 107
18982.70 107
18984.00 142
18985.30 127
18986.61 99
18987.91 96
18989.21 113
18990.51 152
18991.82 112
18993.12 113
18994.42 130
18995.73 115
18997.03 115
18998.33 127
18999.63 115
19000.94 133
19002.24 101
19003.54 123
19004.85 92
19006.15 106
19007.45 127
19008.76 115
19010.06 134
19011.36 95
19012.67 108
19013.97 130
19015.27 117
19016.58 118
19017.88 105
19019.18 137
19020.49 129
19021.79 112
19023.10 114
19024.40 122
19025.70 98
19027.01 106
19028.31 111
19029.62 128
19030.92 112
19032.22 108
19033.53 119
19034.83 108
19036.14 144
19037.44 113
19038.75 112
19040.05 101
19041.35 118
19042.66 116
19043.96 125
19045.27 105
19046.57 123
19047.88 106
19049.18 122
19050.49 117
19051.79 122
19053.10 117
19054.40 129
19055.71 128
19057.01 117
19058.32 99
19059.62 110
19060.93 133
19062.23 149
19063.54 128
19064.84 107
19066.15 117
19067.45 123
19068.76 152
19070.06 138
19071.37 121
19072.67 127
19073.98 129
19075.29 116
19076.59 114
19077.90 100
19079.20 104
19080.51 131
19081.81 117
19083.12 115
19084.43 83
19085.73 122
19087.04 115
19088.34 94
19089.65 111
19090.96 116
19092.26 136
19093.57 147
19094.87 127
19096.18 112
19097.49 99
19098.79 122
19100.10 131
19101.41 121
19102.71 93
19104.02 98
19105.33 105
19106.63 106
19107.94 114
19109.25 128
19110.55 146
19111.86 146
19113.17 125
19114.47 122
19115.78 135
19117.09 117
19118.40 107
19119.70 125
19121.01 108
19122.32 130
19123.62 131
19124.93 120
19126.24 111
19127.55 117
19128.85 127
19130.16 145
19131.47 135
19132.78 119
19134.08 126
19135.39 131
19136.70 133
19138.01 114
19139.32 118
19140.62 127
19141.93 117
19143.24 104
19144.55 128
19145.85 125
19147.16 120
19148.47 117
19149.78 99
19151.09 127
19152.40 127
19153.70 131
19155.01 117
19156.32 102
19157.63 122
19158.94 108
19160.25 125
19161.55 129
19162.86 109
19164.17 118
19165.48 116
19166.79 104
19168.10 125
19169.41 121
19170.72 127
19172.02 121
19173.33 120
19174.64 106
19175.95 114
19177.26 128
19178.57 125
19179.88 111
19181.19 129
19182.50 119
19183.81 136
19185.12 111
19186.43 95
19187.74 124
19189.05 96
19190.35 122
19191.66 123
19192.97 113
19194.28 120
19195.59 114
19196.90 111
19198.21 127
19199.52 113
19200.83 135
19202.14 116
19203.45 138
19204.76 119
19206.07 120
19207.38 120
19208.69 124
19210.00 105
19211.31 105
19212.62 110
19213.93 122
19215.24 140
19216.56 108
19217.87 129
19219.18 128
19220.49 136
19221.80 101
19223.11 123
19224.42 118
19225.73 91
19227.04 104
19228.35 115
19229.66 131
19230.97 110
19232.28 161
19233.60 111
19234.91 108
19236.22 90
19237.53 107
19238.84 104
19240.15 144
19241.46 99
19242.77 112
19244.09 108
19245.40 110
19246.71 113
19248.02 102
19249.33 97
19250.64 108
19251.95 92
19253.27 127
19254.58 103
19255.89 98
19257.20 120
19258.51 99
19259.83 103
19261.14 100
19262.45 100
19263.76 105
19265.07 96
19266.39 114
19267.70 92
19269.01 95
19270.32 130
19271.63 111
19272.95 92
19274.26 97
19275.57 113
19276.88 124
19278.20 113
19279.51 122
19280.82 103
19282.14 105
19283.45 115
19284.76 117
19286.07 114
19287.39 117
19288.70 98
19290.01 117
19291.33 104
19292.64 97
19293.95 119
19295.26 104
19296.58 122
19297.89 106
19299.20 108
19300.52 125
19301.83 119
19303.14 130
19304.46 109
19305.77 108
19307.09 109
19308.40 127
19309.71 110
19311.03 151
19312.34 129
19313.65 122
19314.97 120
19316.28 114
19317.60 108
19318.91 96
19320.22 94
19321.54 110
19322.85 110
19324.17 118
19325.48 112
19326.79 116
19328.11 99
19329.42 99
19330.74 123
19332.05 113
19333.37 115
19334.68 107
19335.99 100
19337.31 131
19338.62 96
19339.94 104
19341.25 114
19342.57 120
19343.88 112
19345.20 107
19346.51 129
19347.83 139
19349.14 116
19350.46 128
19351.77 112
19353.09 108
19354.40 115
19355.72 118
19357.03 127
19358.35 114
19359.66 119
19360.98 124
19362.29 112
19363.61 120
19364.93 138
19366.24 130
19367.56 121
19368.87 104
19370.19 120
19371.50 118
19372.82 102
19374.14 108
19375.45 103
19376.77 114
19378.08 99
19379.40 114
19380.72 115
19382.03 101
19383.35 106
19384.66 110
19385.98 115
19387.30 107
19388.61 91
19389.93 123
19391.25 117
19392.56 99
19393.88 96
19395.20 122
19396.51 125
19397.83 104
19399.15 85
19400.46 101
19401.78 96
19403.10 121
19404.41 117
19405.73 112
19407.05 106
19408.36 104
19409.68 114
19411.00 96
19412.31 103
19413.63 134
19414.95 101
19416.27 130
19417.58 132
19418.90 119
19420.22 120
19421.54 126
19422.85 107
19424.17 128
19425.49 133
19426.81 123
19428.12 144
19429.44 112
19430.76 99
19432.08 101
19433.40 106
19434.71 107
19436.03 113
19437.35 109
19438.67 110
19439.99 107
19441.30 104
19442.62 109
19443.94 117
19445.26 118
19446.58 103
19447.89 101
19449.21 93
19450.53 91
19451.85 99
19453.17 123
19454.49 129
19455.81 120
19457.12 112
19458.44 120
19459.76 122
19461.08 105
19462.40 122
19463.72 116
19465.04 120
19466.36 112
19467.68 116
19468.99 116
19470.31 114
19471.63 134
19472.95 139
19474.27 133
19475.59 118
19476.91 147
19478.23 104
19479.55 105
19480.87 102
19482.19 102
19483.51 115
19484.83 107
19486.15 116
19487.47 106
19488.79 99
19490.11 112
19491.43 113
19492.75 117
19494.07 123
19495.39 106
19496.71 92
19498.03 106
19499.35 135
19500.67 122
19501.99 104
19503.31 97
19504.63 89
19505.95 120
19507.27 118
19508.59 130
19509.91 111
19511.23 105
19512.55 117
19513.87 117
19515.19 107
19516.51 91
19517.83 97
19519.15 97
19520.47 93
19521.79 111
19523.12 112
19524.44 107
19525.76 98
19527.08 110
19528.40 132
19529.72 119
19531.04 129
19532.36 99
19533.68 114
19535.01 129
19536.33 122
19537.65 118
19538.97 118
19540.29 98
19541.61 116
19542.93 110
19544.26 105
19545.58 103
19546.90 103
19548.22 114
19549.54 115
19550.87 125
19552.19 101
19553.51 115
19554.83 123
19556.15 131
19557.47 124
19558.80 130
19560.12 108
19561.44 117
19562.76 117
19564.09 109
19565.41 112
19566.73 115
19568.05 110
19569.38 113
19570.70 95
19572.02 113
19573.34 125
19574.67 100
19575.99 104
19577.31 90
19578.63 109
19579.96 134
19581.28 155
19582.60 114
19583.93 110
19585.25 100
19586.57 134
19587.90 104
19589.22 94
19590.54 104
19591.86 97
19593.19 118
19594.51 80
19595.83 107
19597.16 90
19598.48 95
19599.81 109
19601.13 113
19602.45 102
19603.78 108
19605.10 117
19606.42 123
19607.75 116
19609.07 91
19610.40 115
19611.72 111
19613.04 98
19614.37 95
19615.69 114
19617.02 98
19618.34 113
19619.66 112
19620.99 112
19622.31 123
19623.64 96
19624.96 105
19626.29 99
19627.61 93
19628.93 115
19630.26 127
19631.58 107
19632.91 110
19634.23 106
19635.56 103
19636.88 117
19638.21 110
19639.53 114
19640.86 106
19642.18 110
19643.51 111
19644.83 115
19646.16 114
19647.48 100
19648.81 92
19650.13 120
19651.46 101
19652.78 104
19654.11 126
19655.43 107
19656.76 118
19658.08 126
19659.41 119
19660.74 140
19662.06 119
19663.39 117
19664.71 103
19666.04 107
19667.36 115
19668.69 110
19670.02 112
19671.34 144
19672.67 127
19673.99 111
19675.32 103
19676.65 113
19677.97 115
19679.30 120
19680.63 106
19681.95 147
19683.28 124
19684.60 108
19685.93 107
19687.26 117
19688.58 108
19689.91 111
19691.24 95
19692.56 95
19693.89 122
19695.22 106
19696.54 102
19697.87 111
19699.20 108
19700.52 110
19701.85 96
19703.18 94
19704.51 114
19705.83 124
19707.16 94
19708.49 96
19709.81 108
19711.14 108
19712.47 106
19713.80 116
19715.12 110
19716.45 121
19717.78 103
19719.11 101
19720.43 98
19721.76 101
19723.09 87
19724.42 106
19725.74 104
19727.07 91
19728.40 122
19729.73 123
19731.06 119
19732.38 99
19733.71 97
19735.04 106
19736.37 109
19737.70 117
19739.02 108
19740.35 123
19741.68 125
19743.01 120
19744.34 105
19745.67 104
19747.00 108
19748.32 127
19749.65 115
19750.98 92
19752.31 102
19753.64 89
19754.97 96
19756.30 91
19757.62 109
19758.95 113
19760.28 114
19761.61 116
19762.94 127
19764.27 101
19765.60 85
19766.93 114
19768.26 115
19769.59 96
19770.92 96
19772.25 90
19773.57 102
19774.90 96
19776.23 110
19777.56 92
19778.89 124
19780.22 114
19781.55 109
19782.88 91
19784.21 81
19785.54 94
19786.87 92
19788.20 110
19789.53 110
19790.86 96
19792.19 130
19793.52 119
19794.85 98
19796.18 115
19797.51 120
19798.84 127
19800.17 120
19801.50 112
19802.83 119
19804.16 103
19805.49 108
19806.82 96
19808.16 105
19809.49 118
19810.82 94
19812.15 107
19813.48 111
19814.81 108
19816.14 114
19817.47 95
19818.80 95
19820.13 92
19821.46 119
19822.79 109
19824.13 111
19825.46 101
19826.79 90
19828.12 118
19829.45 124
19830.78 118
19832.11 126
19833.44 93
19834.78 103
19836.11 105
19837.44 106
19838.77 103
19840.10 121
19841.43 113
19842.77 104
19844.10 129
19845.43 108
19846.76 98
19848.09 115
19849.42 104
19850.76 128
19852.09 113
19853.42 102
19854.75 95
19856.09 100
19857.42 106
19858.75 108
19860.08 95
19861.41 105
19862.75 109
19864.08 95
19865.41 118
19866.74 107
19868.08 102
19869.41 115
19870.74 120
19872.08 114
19873.41 105
19874.74 126
19876.07 115
19877.41 97
19878.74 105
19880.07 121
19881.41 107
19882.74 139
19884.07 97
19885.40 97
19886.74 111
19888.07 112
19889.40 118
19890.74 81
19892.07 84
19893.40 106
19894.74 107
19896.07 103
19897.41 96
19898.74 112
19900.07 125
19901.41 117
19902.74 110
19904.07 102
19905.41 103
19906.74 132
19908.08 117
19909.41 121
19910.74 125
19912.08 107
19913.41 111
19914.75 122
19916.08 118
19917.41 108
19918.75 110
19920.08 104
19921.42 108
19922.75 122
19924.09 104
19925.42 103
19926.76 101
19928.09 104
19929.42 101
19930.76 127
19932.09 113
19933.43 115
19934.76 113
19936.10 111
19937.43 111
19938.77 99
19940.10 105
19941.44 122
19942.77 121
19944.11 106
19945.44 95
19946.78 86
19948.11 91
19949.45 107
19950.79 110
19952.12 114
19953.46 112
19954.79 99
19956.13 112
19957.46 111
19958.80 96
19960.13 133
19961.47 112
19962.81 126
19964.14 115
19965.48 93
19966.81 102
19968.15 127
19969.49 113
19970.82 106
19972.16 93
19973.49 100
19974.83 81
19976.17 104
19977.50 113
19978.84 82
19980.18 101
19981.51 104
19982.85 114
19984.18 105
19985.52 131
19986.86 131
19988.19 118
19989.53 112
19990.87 105
19992.20 108
19993.54 97
19994.88 111
19996.21 108
19997.55 107
19998.89 94
20000.23 107
20001.56 94
20002.90 107
20004.24 107
20005.57 103
20006.91 120
20008.25 106
20009.59 91
20010.92 96
20012.26 94
20013.60 103
20014.94 105
20016.27 95
20017.61 115
20018.95 107
20020.29 98
20021.62 113
20022.96 123
20024.30 105
20025.64 115
20026.98 116
20028.31 91
20029.65 104
20030.99 103
20032.33 110
20033.67 118
20035.00 110
20036.34 128
20037.68 96
20039.02 108
20040.36 108
20041.70 128
20043.03 146
20044.37 118
20045.71 122
20047.05 133
20048.39 128
20049.73 95
20051.07 113
20052.41 115
20053.74 94
20055.08 112
20056.42 122
20057.76 126
20059.10 99
20060.44 106
20061.78 118
20063.12 152
20064.46 120
20065.80 107
20067.13 104
20068.47 115
20069.81 118
20071.15 126
20072.49 103
20073.83 109
20075.17 113
20076.51 104
20077.85 112
20079.19 120
20080.53 112
20081.87 125
20083.21 89
20084.55 93
20085.89 115
20087.23 126
20088.57 87
20089.91 83
20091.25 126
20092.59 107
20093.93 93
20095.27 112
20096.61 87
20097.95 99
20099.29 121
20100.63 119
20101.97 98
20103.31 103
20104.65 114
20105.99 97
20107.33 107
20108.67 106
20110.02 121
20111.36 110
20112.70 108
20114.04 98
20115.38 102
20116.72 104
20118.06 103
20119.40 107
20120.74 121
20122.08 111
20123.43 104
20124.77 119
20126.11 103
20127.45 96
20128.79 101
20130.13 102
20131.47 103
20132.81 111
20134.16 100
20135.50 88
20136.84 121
20138.18 105
20139.52 99
20140.86 146
20142.21 113
20143.55 98
20144.89 87
