# Supplementary material for: MALDI-TOF MS typing enables the classification of brewing yeasts of the genus Saccharomyces to major beer styles
Source: PLoS One. 2017 Aug 9;12(8):e0181694. doi: 10.1371/journal.pone.0181694 (PMC5549903; doi:10.1371/journal.pone.0181694)
Supplement: S12 File — The directory includes 90 raw files and was zipped to “.zip”; the folder has three strains with 30 spectra per strain; S1 Text explains the raw files with an example and Table 1 represents the yeast strains used within the experiment. (ZIP) [file pone.0181694.s015.zip › 34-36/30343-505-OG-WB-WB-YPG-18h-E-E_2015-07-13_3_0_C3_1.dat]

2000.66 1695
2001.08 1729
2001.50 1817
2001.92 1909
2002.34 1884
2002.77 1573
2003.19 1471
2003.61 1522
2004.03 1594
2004.45 1718
2004.88 1779
2005.30 1679
2005.72 1463
2006.14 1510
2006.56 1594
2006.99 1443
2007.41 1635
2007.83 1631
2008.25 1507
2008.67 1598
2009.10 1624
2009.52 1562
2009.94 1617
2010.36 1653
2010.79 1637
2011.21 1535
2011.63 1480
2012.06 1366
2012.48 1514
2012.90 1497
2013.32 1545
2013.75 1523
2014.17 1571
2014.59 1500
2015.02 1497
2015.44 1566
2015.86 1590
2016.28 1498
2016.71 1633
2017.13 1649
2017.55 1458
2017.98 1512
2018.40 1590
2018.82 1525
2019.25 1722
2019.67 1822
2020.09 1753
2020.52 1701
2020.94 1763
2021.37 1663
2021.79 1674
2022.21 1545
2022.64 1484
2023.06 1533
2023.48 1704
2023.91 1545
2024.33 1543
2024.76 1739
2025.18 1604
2025.60 1513
2026.03 1541
2026.45 1373
2026.88 1385
2027.30 1626
2027.73 1508
2028.15 1472
2028.57 1353
2029.00 1383
2029.42 1433
2029.85 1412
2030.27 1468
2030.70 1527
2031.12 1626
2031.55 1443
2031.97 1506
2032.40 1465
2032.82 1525
2033.25 1510
2033.67 1501
2034.10 1481
2034.52 1422
2034.95 1374
2035.37 1461
2035.80 1478
2036.22 1375
2036.65 1355
2037.07 1467
2037.50 1394
2037.92 1514
2038.35 1552
2038.77 1731
2039.20 1640
2039.63 1593
2040.05 1615
2040.48 1583
2040.90 1539
2041.33 1588
2041.75 1398
2042.18 1463
2042.61 1603
2043.03 1457
2043.46 1357
2043.88 1415
2044.31 1490
2044.74 1500
2045.16 1481
2045.59 1569
2046.01 1510
2046.44 1657
2046.87 1539
2047.29 1425
2047.72 1560
2048.15 1642
2048.57 1632
2049.00 1646
2049.43 1529
2049.85 1449
2050.28 1408
2050.71 1464
2051.13 1514
2051.56 1334
2051.99 1430
2052.41 1639
2052.84 1538
2053.27 1403
2053.69 1506
2054.12 1584
2054.55 1537
2054.98 1461
2055.40 1524
2055.83 1587
2056.26 1512
2056.68 1542
2057.11 1580
2057.54 1500
2057.97 1513
2058.39 1739
2058.82 1717
2059.25 1598
2059.68 1610
2060.11 1556
2060.53 1645
2060.96 1724
2061.39 1620
2061.82 1669
2062.24 1645
2062.67 1685
2063.10 1622
2063.53 1625
2063.96 1752
2064.39 1651
2064.81 1824
2065.24 1724
2065.67 1808
2066.10 1883
2066.53 1952
2066.95 1957
2067.38 1799
2067.81 1787
2068.24 1510
2068.67 1673
2069.10 1579
2069.53 1671
2069.96 1587
2070.38 1667
2070.81 1584
2071.24 1477
2071.67 1562
2072.10 1730
2072.53 1628
2072.96 1437
2073.39 1618
2073.82 1550
2074.24 1512
2074.67 1631
2075.10 1556
2075.53 1636
2075.96 1630
2076.39 1563
2076.82 1724
2077.25 1627
2077.68 1555
2078.11 1567
2078.54 1711
2078.97 1731
2079.40 1641
2079.83 1631
2080.26 1703
2080.69 1730
2081.12 1765
2081.55 1871
2081.98 1863
2082.41 1639
2082.84 1572
2083.27 1676
2083.70 1731
2084.13 1560
2084.56 1692
2084.99 1625
2085.42 1606
2085.85 1756
2086.28 1578
2086.71 1497
2087.14 1610
2087.57 1530
2088.00 1423
2088.43 1212
2088.86 1522
2089.29 1537
2089.73 1500
2090.16 1451
2090.59 1331
2091.02 1314
2091.45 1590
2091.88 1561
2092.31 1459
2092.74 1673
2093.17 1758
2093.60 1602
2094.04 1512
2094.47 1341
2094.90 1442
2095.33 1509
2095.76 1318
2096.19 1218
2096.62 1304
2097.06 1557
2097.49 1541
2097.92 1560
2098.35 1438
2098.78 1357
2099.21 1464
2099.65 1452
2100.08 1394
2100.51 1496
2100.94 1337
2101.37 1522
2101.81 1504
2102.24 1548
2102.67 1646
2103.10 1425
2103.53 1450
2103.97 1432
2104.40 1559
2104.83 1494
2105.26 1460
2105.70 1551
2106.13 1563
2106.56 1574
2106.99 1634
2107.43 1411
2107.86 1411
2108.29 1534
2108.72 1532
2109.16 1505
2109.59 1466
2110.02 1699
2110.46 1579
2110.89 1504
2111.32 1518
2111.75 1560
2112.19 1501
2112.62 1424
2113.05 1358
2113.49 1521
2113.92 1559
2114.35 1460
2114.79 1552
2115.22 1567
2115.65 1534
2116.09 1463
2116.52 1453
2116.95 1470
2117.39 1521
2117.82 1510
2118.26 1578
2118.69 1550
2119.12 1514
2119.56 1374
2119.99 1421
2120.42 1294
2120.86 1451
2121.29 1306
2121.73 1537
2122.16 1392
2122.59 1504
2123.03 1463
2123.46 1465
2123.90 1460
2124.33 1469
2124.77 1532
2125.20 1308
2125.64 1388
2126.07 1436
2126.50 1432
2126.94 1361
2127.37 1407
2127.81 1417
2128.24 1343
2128.68 1445
2129.11 1575
2129.55 1511
2129.98 1573
2130.42 1669
2130.85 1699
2131.29 1486
2131.72 1733
2132.16 1582
2132.59 1709
2133.03 1600
2133.46 1713
2133.90 1706
2134.33 1610
2134.77 1738
2135.20 1765
2135.64 1606
2136.08 1695
2136.51 1769
2136.95 1488
2137.38 1483
2137.82 1429
2138.25 1594
2138.69 1691
2139.13 1513
2139.56 1548
2140.00 1526
2140.43 1415
2140.87 1395
2141.31 1374
2141.74 1443
2142.18 1521
2142.61 1619
2143.05 1500
2143.49 1570
2143.92 1574
2144.36 1524
2144.80 1472
2145.23 1406
2145.67 1412
2146.11 1539
2146.54 1784
2146.98 1629
2147.42 1645
2147.85 1825
2148.29 1847
2148.73 2055
2149.16 1891
2149.60 1946
2150.04 1814
2150.47 1898
2150.91 2003
2151.35 2116
2151.79 2100
2152.22 2032
2152.66 2122
2153.10 1884
2153.53 1634
2153.97 1776
2154.41 1812
2154.85 1621
2155.28 1840
2155.72 1749
2156.16 1555
2156.60 1650
2157.03 1700
2157.47 1615
2157.91 1607
2158.35 1669
2158.79 1566
2159.22 1712
2159.66 1841
2160.10 1663
2160.54 1605
2160.98 1713
2161.41 1635
2161.85 1476
2162.29 1505
2162.73 1512
2163.17 1467
2163.60 1514
2164.04 1508
2164.48 1349
2164.92 1577
2165.36 1690
2165.80 1588
2166.24 1709
2166.67 1580
2167.11 1606
2167.55 1588
2167.99 1487
2168.43 1487
2168.87 1523
2169.31 1718
2169.75 1552
2170.19 1630
2170.62 1749
2171.06 1785
2171.50 1593
2171.94 1813
2172.38 1903
2172.82 1788
2173.26 1848
2173.70 1711
2174.14 1943
2174.58 1908
2175.02 1983
2175.46 2042
2175.90 1998
2176.34 1808
2176.78 1927
2177.22 1930
2177.66 2008
2178.10 1888
2178.54 1794
2178.97 1776
2179.41 1744
2179.85 1796
2180.29 1709
2180.74 1659
2181.18 1577
2181.62 1553
2182.06 1536
2182.50 1624
2182.94 1642
2183.38 1657
2183.82 1541
2184.26 1436
2184.70 1528
2185.14 1484
2185.58 1549
2186.02 1506
2186.46 1475
2186.90 1695
2187.34 1851
2187.78 1684
2188.22 1644
2188.66 1785
2189.11 1825
2189.55 1752
2189.99 1861
2190.43 1844
2190.87 1727
2191.31 1702
2191.75 1599
2192.19 1710
2192.63 1679
2193.08 1780
2193.52 1769
2193.96 1918
2194.40 1848
2194.84 1717
2195.28 1947
2195.72 1767
2196.17 1796
2196.61 1819
2197.05 2049
2197.49 1829
2197.93 1636
2198.37 1629
2198.82 1693
2199.26 1641
2199.70 1598
2200.14 1587
2200.58 1576
2201.03 1475
2201.47 1494
2201.91 1525
2202.35 1325
2202.80 1409
2203.24 1407
2203.68 1498
2204.12 1466
2204.57 1534
2205.01 1568
2205.45 1554
2205.89 1822
2206.34 1732
2206.78 1660
2207.22 1788
2207.66 1756
2208.11 1762
2208.55 1616
2208.99 1697
2209.44 1677
2209.88 1590
2210.32 1744
2210.76 1703
2211.21 1624
2211.65 1570
2212.09 1502
2212.54 1610
2212.98 1715
2213.42 1648
2213.87 1632
2214.31 1524
2214.75 1603
2215.20 1696
2215.64 1556
2216.09 1513
2216.53 1633
2216.97 1478
2217.42 1408
2217.86 1572
2218.30 1453
2218.75 1500
2219.19 1395
2219.64 1527
2220.08 1431
2220.52 1493
2220.97 1569
2221.41 1593
2221.86 1485
2222.30 1437
2222.75 1563
2223.19 1654
2223.63 1661
2224.08 1775
2224.52 1752
2224.97 1786
2225.41 1878
2225.86 1785
2226.30 1792
2226.75 2120
2227.19 1864
2227.64 1784
2228.08 1778
2228.53 1741
2228.97 1935
2229.42 1823
2229.86 1929
2230.31 1898
2230.75 1971
2231.20 1790
2231.64 1875
2232.09 1907
2232.53 1668
2232.98 1802
2233.42 1895
2233.87 2022
2234.31 2009
2234.76 2025
2235.20 1613
2235.65 1703
2236.10 1821
2236.54 1693
2236.99 1714
2237.43 1585
2237.88 1796
2238.32 1704
2238.77 1692
2239.22 1491
2239.66 1444
2240.11 1562
2240.55 1629
2241.00 1521
2241.45 1585
2241.89 1548
2242.34 1482
2242.79 1495
2243.23 1397
2243.68 1504
2244.12 1628
2244.57 1659
2245.02 1538
2245.46 1533
2245.91 1586
2246.36 1554
2246.80 1548
2247.25 1542
2247.70 1602
2248.14 1565
2248.59 1568
2249.04 1584
2249.49 1381
2249.93 1394
2250.38 1429
2250.83 1556
2251.27 1624
2251.72 1453
2252.17 1471
2252.62 1463
2253.06 1406
2253.51 1502
2253.96 1531
2254.40 1506
2254.85 1603
2255.30 1475
2255.75 1398
2256.20 1337
2256.64 1555
2257.09 1556
2257.54 1485
2257.99 1436
2258.43 1406
2258.88 1470
2259.33 1512
2259.78 1556
2260.23 1487
2260.67 1567
2261.12 1534
2261.57 1619
2262.02 1775
2262.47 2008
2262.92 2007
2263.36 1973
2263.81 1911
2264.26 1770
2264.71 1864
2265.16 1949
2265.61 1731
2266.05 1717
2266.50 1773
2266.95 1897
2267.40 1757
2267.85 1948
2268.30 1827
2268.75 1750
2269.20 1775
2269.65 1759
2270.09 1809
2270.54 1889
2270.99 1830
2271.44 2013
2271.89 1877
2272.34 1954
2272.79 2021
2273.24 1896
2273.69 1558
2274.14 1835
2274.59 1688
2275.04 1658
2275.49 1694
2275.94 1679
2276.38 1635
2276.83 1654
2277.28 1551
2277.73 1641
2278.18 1743
2278.63 1725
2279.08 1615
2279.53 1613
2279.98 1548
2280.43 1730
2280.88 1714
2281.33 1725
2281.78 1638
2282.23 1509
2282.68 1603
2283.13 1661
2283.59 1540
2284.04 1552
2284.49 1748
2284.94 1592
2285.39 1573
2285.84 1756
2286.29 1670
2286.74 1618
2287.19 1635
2287.64 1874
2288.09 1921
2288.54 1926
2288.99 2109
2289.44 2483
2289.89 2660
2290.35 2657
2290.80 2404
2291.25 2502
2291.70 2783
2292.15 2936
2292.60 2765
2293.05 2743
2293.50 2638
2293.96 2470
2294.41 2445
2294.86 2210
2295.31 2221
2295.76 2195
2296.21 1956
2296.66 1965
2297.12 1981
2297.57 2041
2298.02 1959
2298.47 1836
2298.92 1602
2299.38 1744
2299.83 1691
2300.28 1606
2300.73 1538
2301.18 1722
2301.64 1555
2302.09 1558
2302.54 1521
2302.99 1463
2303.44 1565
2303.90 1651
2304.35 1621
2304.80 1541
2305.25 1659
2305.71 1522
2306.16 1445
2306.61 1608
2307.07 1715
2307.52 1668
2307.97 1622
2308.42 1671
2308.88 1791
2309.33 1936
2309.78 2016
2310.23 1993
2310.69 2030
2311.14 1942
2311.59 1897
2312.05 2038
2312.50 2212
2312.95 1845
2313.41 1882
2313.86 1709
2314.31 1672
2314.77 1636
2315.22 1666
2315.67 1630
2316.13 1662
2316.58 1693
2317.04 1638
2317.49 1616
2317.94 1666
2318.40 1889
2318.85 1909
2319.30 1805
2319.76 1765
2320.21 1845
2320.67 1729
2321.12 1721
2321.57 1777
2322.03 1957
2322.48 1979
2322.94 1907
2323.39 1847
2323.85 2020
2324.30 1772
2324.75 2004
2325.21 1901
2325.66 1835
2326.12 1766
2326.57 1915
2327.03 1950
2327.48 2208
2327.94 2182
2328.39 2018
2328.85 2035
2329.30 1884
2329.76 1914
2330.21 1937
2330.67 1776
2331.12 1885
2331.58 1955
2332.03 1848
2332.49 1959
2332.94 1823
2333.40 1787
2333.85 1628
2334.31 1601
2334.76 1707
2335.22 1699
2335.67 1757
2336.13 1835
2336.58 1740
2337.04 1810
2337.50 1878
2337.95 1926
2338.41 2009
2338.86 2045
2339.32 2008
2339.77 2082
2340.23 2015
2340.69 1927
2341.14 2086
2341.60 2128
2342.05 2011
2342.51 1872
2342.97 1894
2343.42 1873
2343.88 1961
2344.34 1809
2344.79 1937
2345.25 2098
2345.70 1964
2346.16 2066
2346.62 2024
2347.07 2028
2347.53 1877
2347.99 1867
2348.44 2050
2348.90 2053
2349.36 1938
2349.81 1816
2350.27 1749
2350.73 1832
2351.19 1620
2351.64 1681
2352.10 1593
2352.56 1648
2353.01 1418
2353.47 1403
2353.93 1466
2354.39 1633
2354.84 1629
2355.30 1655
2355.76 1652
2356.22 1446
2356.67 1600
2357.13 1588
2357.59 1632
2358.05 1532
2358.50 1540
2358.96 1593
2359.42 1534
2359.88 1535
2360.33 1833
2360.79 1692
2361.25 1716
2361.71 1732
2362.17 1726
2362.62 1708
2363.08 1643
2363.54 1669
2364.00 1670
2364.46 1707
2364.92 1752
2365.37 1706
2365.83 1824
2366.29 1674
2366.75 1698
2367.21 1800
2367.67 1792
2368.12 1864
2368.58 1697
2369.04 1794
2369.50 1810
2369.96 1737
2370.42 1752
2370.88 1595
2371.34 1635
2371.80 1661
2372.25 1633
2372.71 1608
2373.17 1703
2373.63 1804
2374.09 1869
2374.55 1770
2375.01 1717
2375.47 1730
2375.93 1776
2376.39 1680
2376.85 1776
2377.31 1756
2377.77 1750
2378.23 1694
2378.69 1583
2379.15 1580
2379.61 1667
2380.06 1505
2380.52 1715
2380.98 1846
2381.44 1864
2381.90 1676
2382.36 1685
2382.82 1722
2383.28 1640
2383.74 1590
2384.20 1567
2384.67 1561
2385.13 1551
2385.59 1633
2386.05 1781
2386.51 1731
2386.97 1718
2387.43 1530
2387.89 1538
2388.35 1640
2388.81 1695
2389.27 1701
2389.73 1648
2390.19 1605
2390.65 1476
2391.11 1698
2391.57 1767
2392.03 1816
2392.50 1757
2392.96 1614
2393.42 1618
2393.88 1739
2394.34 1556
2394.80 1542
2395.26 1415
2395.72 1487
2396.19 1511
2396.65 1518
2397.11 1624
2397.57 1658
2398.03 1469
2398.49 1471
2398.95 1565
2399.42 1534
2399.88 1563
2400.34 1780
2400.80 1638
2401.26 1480
2401.73 1615
2402.19 1651
2402.65 1471
2403.11 1616
2403.57 1636
2404.04 1592
2404.50 1520
2404.96 1550
2405.42 1634
2405.88 1409
2406.35 1479
2406.81 1556
2407.27 1676
2407.73 1645
2408.20 1617
2408.66 1655
2409.12 1532
2409.58 1606
2410.05 1629
2410.51 1613
2410.97 1553
2411.43 1610
2411.90 1596
2412.36 1558
2412.82 1500
2413.29 1499
2413.75 1752
2414.21 1760
2414.68 1647
2415.14 1673
2415.60 1790
2416.07 1709
2416.53 1783
2416.99 1755
2417.46 1838
2417.92 1766
2418.38 1755
2418.85 1962
2419.31 1964
2419.77 1907
2420.24 1824
2420.70 1667
2421.16 1760
2421.63 1677
2422.09 1715
2422.56 1666
2423.02 1674
2423.48 1873
2423.95 1680
2424.41 1795
2424.88 1788
2425.34 1933
2425.80 1969
2426.27 1898
2426.73 2082
2427.20 1853
2427.66 1749
2428.13 1783
2428.59 1768
2429.05 1932
2429.52 1871
2429.98 1829
2430.45 1676
2430.91 1652
2431.38 1617
2431.84 1675
2432.31 1662
2432.77 1686
2433.24 1665
2433.70 1713
2434.17 1614
2434.63 1697
2435.10 1546
2435.56 1577
2436.03 1716
2436.49 1730
2436.96 1947
2437.42 1966
2437.89 1900
2438.35 1947
2438.82 2131
2439.28 2200
2439.75 2299
2440.22 2441
2440.68 2461
2441.15 2456
2441.61 2296
2442.08 2289
2442.54 2178
2443.01 1966
2443.48 1977
2443.94 1847
2444.41 1843
2444.87 1816
2445.34 1515
2445.81 1610
2446.27 1864
2446.74 1662
2447.20 1562
2447.67 1577
2448.14 1564
2448.60 1516
2449.07 1561
2449.54 1611
2450.00 1547
2450.47 1686
2450.94 1554
2451.40 1635
2451.87 1459
2452.34 1491
2452.80 1645
2453.27 1469
2453.74 1357
2454.20 1486
2454.67 1566
2455.14 1599
2455.60 1598
2456.07 1702
2456.54 1736
2457.01 1735
2457.47 1624
2457.94 1487
2458.41 1790
2458.88 1694
2459.34 1612
2459.81 1354
2460.28 1448
2460.74 1511
2461.21 1486
2461.68 1545
2462.15 1647
2462.62 1561
2463.08 1634
2463.55 1741
2464.02 1752
2464.49 1819
2464.95 1589
2465.42 1506
2465.89 1659
2466.36 1770
2466.83 1607
2467.30 1598
2467.76 1745
2468.23 1615
2468.70 1604
2469.17 1559
2469.64 1535
2470.10 1387
2470.57 1496
2471.04 1593
2471.51 1467
2471.98 1526
2472.45 1490
2472.92 1552
2473.39 1503
2473.85 1406
2474.32 1597
2474.79 1608
2475.26 1541
2475.73 1552
2476.20 1516
2476.67 1657
2477.14 1541
2477.61 1632
2478.07 1671
2478.54 1654
2479.01 1624
2479.48 1728
2479.95 1748
2480.42 1573
2480.89 1626
2481.36 1532
2481.83 1759
2482.30 1651
2482.77 1670
2483.24 1658
2483.71 1516
2484.18 1480
2484.65 1598
2485.12 1622
2485.59 1614
2486.06 1759
2486.53 1607
2487.00 1718
2487.47 1844
2487.94 1671
2488.41 1640
2488.88 1728
2489.35 1750
2489.82 1764
2490.29 1638
2490.76 1609
2491.23 1651
2491.70 1534
2492.17 1581
2492.64 1568
2493.11 1508
2493.58 1651
2494.05 1536
2494.52 1526
2494.99 1606
2495.47 1502
2495.94 1484
2496.41 1511
2496.88 1606
2497.35 1565
2497.82 1511
2498.29 1531
2498.76 1536
2499.23 1507
2499.70 1599
2500.18 1541
2500.65 1579
2501.12 1574
2501.59 1572
2502.06 1548
2502.53 1514
2503.00 1514
2503.48 1572
2503.95 1520
2504.42 1437
2504.89 1588
2505.36 1561
2505.83 1450
2506.31 1442
2506.78 1516
2507.25 1377
2507.72 1678
2508.19 1636
2508.67 1630
2509.14 1661
2509.61 1755
2510.08 1736
2510.56 1849
2511.03 1786
2511.50 1648
2511.97 1977
2512.44 2072
2512.92 1928
2513.39 1807
2513.86 1836
2514.33 1737
2514.81 1793
2515.28 1894
2515.75 1779
2516.23 1692
2516.70 1552
2517.17 1620
2517.64 1591
2518.12 1793
2518.59 1621
2519.06 1590
2519.54 1672
2520.01 1623
2520.48 1718
2520.96 1664
2521.43 1587
2521.90 1546
2522.38 1556
2522.85 1554
2523.32 1599
2523.80 1683
2524.27 1471
2524.74 1432
2525.22 1612
2525.69 1657
2526.16 1663
2526.64 1755
2527.11 1757
2527.59 1699
2528.06 1792
2528.53 1772
2529.01 1623
2529.48 1646
2529.96 1692
2530.43 1741
2530.90 1620
2531.38 1610
2531.85 1678
2532.33 1741
2532.80 1748
2533.28 1629
2533.75 1615
2534.22 1764
2534.70 1815
2535.17 1742
2535.65 1706
2536.12 1699
2536.60 1678
2537.07 1704
2537.55 1717
2538.02 1775
2538.50 1680
2538.97 1598
2539.45 1695
2539.92 1771
2540.40 1865
2540.87 1678
2541.35 1831
2541.82 1821
2542.30 1747
2542.77 1567
2543.25 1656
2543.72 1707
2544.20 1687
2544.67 1726
2545.15 1673
2545.62 1765
2546.10 1615
2546.58 1769
2547.05 1914
2547.53 1981
2548.00 1997
2548.48 1945
2548.95 2057
2549.43 1861
2549.91 1958
2550.38 1909
2550.86 1731
2551.33 1788
2551.81 1957
2552.29 1934
2552.76 1856
2553.24 1954
2553.72 1971
2554.19 2137
2554.67 2147
2555.14 2296
2555.62 2210
2556.10 2095
2556.57 2153
2557.05 2159
2557.53 1984
2558.00 2029
2558.48 2139
2558.96 2018
2559.43 1824
2559.91 1773
2560.39 1889
2560.87 1808
2561.34 1764
2561.82 1717
2562.30 1624
2562.77 1552
2563.25 1605
2563.73 1597
2564.21 1331
2564.68 1377
2565.16 1490
2565.64 1599
2566.11 1592
2566.59 1564
2567.07 1492
2567.55 1514
2568.03 1490
2568.50 1535
2568.98 1339
2569.46 1418
2569.94 1571
2570.41 1573
2570.89 1419
2571.37 1579
2571.85 1631
2572.33 1545
2572.80 1604
2573.28 1526
2573.76 1561
2574.24 1497
2574.72 1443
2575.19 1366
2575.67 1543
2576.15 1362
2576.63 1392
2577.11 1427
2577.59 1520
2578.07 1591
2578.54 1710
2579.02 1561
2579.50 1462
2579.98 1603
2580.46 1598
2580.94 1587
2581.42 1619
2581.90 1624
2582.37 1693
2582.85 1522
2583.33 1513
2583.81 1466
2584.29 1625
2584.77 1549
2585.25 1392
2585.73 1597
2586.21 1576
2586.69 1550
2587.17 1606
2587.65 1571
2588.13 1606
2588.61 1684
2589.08 1602
2589.56 1604
2590.04 1622
2590.52 1586
2591.00 1724
2591.48 1675
2591.96 1629
2592.44 1606
2592.92 1592
2593.40 1656
2593.88 1733
2594.36 1834
2594.84 1806
2595.32 1652
2595.80 1683
2596.28 1748
2596.76 1657
2597.24 1562
2597.72 1579
2598.21 1524
2598.69 1495
2599.17 1582
2599.65 1577
2600.13 1439
2600.61 1529
2601.09 1316
2601.57 1320
2602.05 1451
2602.53 1456
2603.01 1575
2603.49 1514
2603.97 1470
2604.45 1463
2604.94 1375
2605.42 1500
2605.90 1640
2606.38 1621
2606.86 1731
2607.34 1754
2607.82 1708
2608.30 1624
2608.79 1802
2609.27 1692
2609.75 1659
2610.23 1676
2610.71 1627
2611.19 1609
2611.68 1573
2612.16 1606
2612.64 1703
2613.12 1679
2613.60 1546
2614.08 1478
2614.57 1416
2615.05 1554
2615.53 1672
2616.01 1614
2616.49 1686
2616.98 1691
2617.46 1434
2617.94 1487
2618.42 1628
2618.91 1669
2619.39 1692
2619.87 1587
2620.35 1664
2620.84 1556
2621.32 1444
2621.80 1429
2622.28 1503
2622.77 1601
2623.25 1632
2623.73 1469
2624.21 1438
2624.70 1453
2625.18 1523
2625.66 1606
2626.15 1619
2626.63 1508
2627.11 1480
2627.60 1552
2628.08 1648
2628.56 1501
2629.05 1608
2629.53 1474
2630.01 1541
2630.50 1525
2630.98 1463
2631.46 1519
2631.95 1707
2632.43 1682
2632.91 1527
2633.40 1594
2633.88 1579
2634.36 1385
2634.85 1447
2635.33 1485
2635.82 1551
2636.30 1450
2636.78 1491
2637.27 1541
2637.75 1749
2638.24 1635
2638.72 1618
2639.20 1508
2639.69 1564
2640.17 1595
2640.66 1552
2641.14 1690
2641.63 1612
2642.11 1466
2642.60 1616
2643.08 1600
2643.56 1661
2644.05 1475
2644.53 1508
2645.02 1539
2645.50 1578
2645.99 1530
2646.47 1640
2646.96 1656
2647.44 1682
2647.93 1740
2648.41 1769
2648.90 1670
2649.38 1514
2649.87 1576
2650.35 1522
2650.84 1632
2651.32 1677
2651.81 1623
2652.30 1543
2652.78 1575
2653.27 1666
2653.75 1662
2654.24 1714
2654.72 1614
2655.21 1560
2655.69 1600
2656.18 1494
2656.67 1632
2657.15 1763
2657.64 1722
2658.12 1465
2658.61 1363
2659.10 1436
2659.58 1409
2660.07 1395
2660.55 1367
2661.04 1416
2661.53 1601
2662.01 1581
2662.50 1739
2662.99 1514
2663.47 1626
2663.96 1617
2664.44 1669
2664.93 1823
2665.42 1569
2665.90 1624
2666.39 1530
2666.88 1496
2667.36 1701
2667.85 1655
2668.34 1451
2668.83 1493
2669.31 1552
2669.80 1611
2670.29 1561
2670.77 1721
2671.26 1737
2671.75 1770
2672.24 1711
2672.72 1742
2673.21 1649
2673.70 1913
2674.18 2002
2674.67 2099
2675.16 1924
2675.65 1682
2676.13 1893
2676.62 2165
2677.11 1850
2677.60 1767
2678.09 1931
2678.57 1859
2679.06 1902
2679.55 1769
2680.04 1857
2680.53 1892
2681.01 1956
2681.50 2258
2681.99 2062
2682.48 2116
2682.97 1899
2683.45 2008
2683.94 1964
2684.43 2203
2684.92 1987
2685.41 1972
2685.90 1906
2686.38 1752
2686.87 1849
2687.36 1593
2687.85 1608
2688.34 1674
2688.83 1630
2689.32 1496
2689.81 1500
2690.29 1567
2690.78 1530
2691.27 1669
2691.76 1537
2692.25 1477
2692.74 1428
2693.23 1633
2693.72 1608
2694.21 1650
2694.70 1608
2695.19 1589
2695.68 1651
2696.16 1528
2696.65 1561
2697.14 1534
2697.63 1706
2698.12 1599
2698.61 1636
2699.10 1748
2699.59 1776
2700.08 1690
2700.57 1768
2701.06 1746
2701.55 1706
2702.04 1711
2702.53 1682
2703.02 1791
2703.51 1644
2704.00 1545
2704.49 1607
2704.98 1619
2705.47 1610
2705.96 1767
2706.45 1577
2706.94 1393
2707.43 1298
2707.92 1437
2708.41 1500
2708.91 1450
2709.40 1410
2709.89 1383
2710.38 1392
2710.87 1532
2711.36 1529
2711.85 1561
2712.34 1632
2712.83 1553
2713.32 1436
2713.81 1589
2714.30 1547
2714.80 1556
2715.29 1494
2715.78 1528
2716.27 1466
2716.76 1530
2717.25 1593
2717.74 1533
2718.23 1657
2718.73 1587
2719.22 1625
2719.71 1748
2720.20 1669
2720.69 1708
2721.18 1691
2721.68 1711
2722.17 1771
2722.66 1793
2723.15 1616
2723.64 1677
2724.14 1676
2724.63 1855
2725.12 1833
2725.61 1689
2726.10 1670
2726.60 1664
2727.09 1517
2727.58 1415
2728.07 1544
2728.56 1493
2729.06 1692
2729.55 1704
2730.04 1496
2730.53 1530
2731.03 1593
2731.52 1511
2732.01 1700
2732.51 1556
2733.00 1557
2733.49 1570
2733.98 1574
2734.48 1731
2734.97 1562
2735.46 1552
2735.96 1701
2736.45 1617
2736.94 1543
2737.43 1591
2737.93 1558
2738.42 1571
2738.91 1553
2739.41 1637
2739.90 1672
2740.39 1449
2740.89 1517
2741.38 1497
2741.88 1421
2742.37 1541
2742.86 1408
2743.36 1440
2743.85 1501
2744.34 1630
2744.84 1559
2745.33 1386
2745.83 1532
2746.32 1828
2746.81 1656
2747.31 1573
2747.80 1576
2748.30 1545
2748.79 1517
2749.28 1459
2749.78 1585
2750.27 1606
2750.77 1452
2751.26 1581
2751.76 1566
2752.25 1578
2752.74 1557
2753.24 1672
2753.73 1550
2754.23 1850
2754.72 1665
2755.22 1739
2755.71 1662
2756.21 1700
2756.70 1703
2757.20 1761
2757.69 1511
2758.19 1579
2758.68 1684
2759.18 1533
2759.67 1641
2760.17 1569
2760.66 1550
2761.16 1572
2761.65 1550
2762.15 1505
2762.64 1508
2763.14 1518
2763.64 1394
2764.13 1532
2764.63 1608
2765.12 1568
2765.62 1476
2766.11 1620
2766.61 1562
2767.11 1581
2767.60 1651
2768.10 1508
2768.59 1422
2769.09 1556
2769.59 1501
2770.08 1539
2770.58 1615
2771.07 1500
2771.57 1472
2772.07 1694
2772.56 1784
2773.06 1700
2773.56 1585
2774.05 1554
2774.55 1675
2775.04 1712
2775.54 1749
2776.04 1780
2776.53 1819
2777.03 1625
2777.53 1708
2778.03 1905
2778.52 1847
2779.02 1816
2779.52 1705
2780.01 1465
2780.51 1626
2781.01 1604
2781.50 1609
2782.00 1464
2782.50 1467
2783.00 1507
2783.49 1591
2783.99 1450
2784.49 1627
2784.99 1631
2785.48 1647
2785.98 1632
2786.48 1555
2786.98 1530
2787.47 1459
2787.97 1447
2788.47 1534
2788.97 1512
2789.46 1619
2789.96 1506
2790.46 1491
2790.96 1540
2791.46 1578
2791.95 1444
2792.45 1399
2792.95 1568
2793.45 1715
2793.95 1817
2794.44 1800
2794.94 1865
2795.44 1917
2795.94 2008
2796.44 2121
2796.94 2141
2797.44 2130
2797.93 2293
2798.43 2325
2798.93 2090
2799.43 2121
2799.93 1921
2800.43 1972
2800.93 1945
2801.43 1951
2801.92 1896
2802.42 1841
2802.92 1667
2803.42 1495
2803.92 1666
2804.42 1656
2804.92 1555
2805.42 1742
2805.92 1737
2806.42 1633
2806.92 1803
2807.42 1998
2807.91 2055
2808.41 2105
2808.91 2090
2809.41 2015
2809.91 2041
2810.41 2153
2810.91 2223
2811.41 2031
2811.91 1915
2812.41 1960
2812.91 1916
2813.41 1806
2813.91 1735
2814.41 1772
2814.91 1726
2815.41 1696
2815.91 1663
2816.41 1555
2816.91 1568
2817.41 1561
2817.91 1688
2818.41 1636
2818.91 1587
2819.42 1700
2819.92 1741
2820.42 1631
2820.92 1717
2821.42 1722
2821.92 1601
2822.42 1625
2822.92 1621
2823.42 1613
2823.92 1426
2824.42 1561
2824.92 1681
2825.42 1486
2825.93 1551
2826.43 1541
2826.93 1600
2827.43 1770
2827.93 1465
2828.43 1514
2828.93 1829
2829.43 1696
2829.94 1670
2830.44 1355
2830.94 1447
2831.44 1495
2831.94 1503
2832.44 1502
2832.95 1559
2833.45 1553
2833.95 1635
2834.45 1667
2834.95 1436
2835.45 1563
2835.96 1583
2836.46 1505
2836.96 1521
2837.46 1710
2837.97 1661
2838.47 1634
2838.97 1570
2839.47 1476
2839.97 1622
2840.48 1565
2840.98 1709
2841.48 1387
2841.98 1324
2842.49 1467
2842.99 1578
2843.49 1530
2843.99 1504
2844.50 1529
2845.00 1579
2845.50 1541
2846.01 1562
2846.51 1692
2847.01 1746
2847.51 1765
2848.02 1765
2848.52 1876
2849.02 1935
2849.53 1671
2850.03 1675
2850.53 1803
2851.04 1756
2851.54 1648
2852.04 1624
2852.55 1864
2853.05 1515
2853.55 1379
2854.06 1437
2854.56 1518
2855.06 1568
2855.57 1613
2856.07 1644
2856.58 1560
2857.08 1623
2857.58 1647
2858.09 1578
2858.59 1431
2859.10 1512
2859.60 1331
2860.10 1514
2860.61 1457
2861.11 1398
2861.62 1375
2862.12 1388
2862.62 1439
2863.13 1452
2863.63 1537
2864.14 1578
2864.64 1636
2865.15 1585
2865.65 1512
2866.16 1443
2866.66 1484
2867.17 1433
2867.67 1474
2868.18 1418
2868.68 1538
2869.19 1616
2869.69 1591
2870.20 1407
2870.70 1582
2871.21 1856
2871.71 1827
2872.22 1730
2872.72 1637
2873.23 1756
2873.73 1595
2874.24 1532
2874.74 1666
2875.25 1718
2875.75 1655
2876.26 1568
2876.76 1549
2877.27 1691
2877.78 1688
2878.28 1639
2878.79 1541
2879.29 1482
2879.80 1623
2880.30 1840
2880.81 1949
2881.32 1969
2881.82 1967
2882.33 2048
2882.83 1984
2883.34 1897
2883.85 1956
2884.35 2092
2884.86 1979
2885.37 2099
2885.87 2239
2886.38 2246
2886.88 2247
2887.39 2394
2887.90 2324
2888.40 2309
2888.91 2196
2889.42 2280
2889.92 2112
2890.43 2227
2890.94 2269
2891.45 2036
2891.95 1976
2892.46 1910
2892.97 1890
2893.47 2069
2893.98 2153
2894.49 2049
2894.99 2109
2895.50 2246
2896.01 2049
2896.52 2025
2897.02 2189
2897.53 2086
2898.04 2056
2898.55 2149
2899.05 2064
2899.56 1950
2900.07 2099
2900.58 2016
2901.08 1923
2901.59 1978
2902.10 1998
2902.61 2001
2903.12 2040
2903.62 2135
2904.13 2178
2904.64 2364
2905.15 2287
2905.66 2346
2906.16 2172
2906.67 2138
2907.18 2145
2907.69 2029
2908.20 2022
2908.71 2054
2909.21 2063
2909.72 1881
2910.23 1901
2910.74 1907
2911.25 1843
2911.76 1791
2912.26 1785
2912.77 1567
2913.28 1655
2913.79 1731
2914.30 1725
2914.81 1714
2915.32 1606
2915.83 1818
2916.34 1824
2916.85 1753
2917.35 1714
2917.86 1691
2918.37 1867
2918.88 1938
2919.39 1760
2919.90 1864
2920.41 1748
2920.92 1852
2921.43 1889
2921.94 1722
2922.45 1885
2922.96 1987
2923.47 2409
2923.98 2243
2924.49 2309
2925.00 2384
2925.51 2709
2926.02 2659
2926.53 2912
2927.04 2861
2927.55 2750
2928.06 2445
2928.57 2256
2929.08 2092
2929.59 1941
2930.10 1823
2930.61 1838
2931.12 1914
2931.63 1745
2932.14 1708
2932.65 1701
2933.16 1756
2933.67 1668
2934.18 1634
2934.69 1671
2935.20 1741
2935.71 1822
2936.22 1642
2936.73 1737
2937.25 1817
2937.76 1812
2938.27 1671
2938.78 1817
2939.29 1693
2939.80 1722
2940.31 1644
2940.82 1658
2941.33 1717
2941.85 1667
2942.36 1676
2942.87 1639
2943.38 1682
2943.89 1794
2944.40 1909
2944.91 1988
2945.43 1661
2945.94 1792
2946.45 1689
2946.96 1785
2947.47 1926
2947.98 1803
2948.50 2024
2949.01 2044
2949.52 1892
2950.03 1855
2950.54 1698
2951.06 1835
2951.57 1730
2952.08 1755
2952.59 1685
2953.10 1585
2953.62 1499
2954.13 1597
2954.64 1633
2955.15 1703
2955.67 1596
2956.18 1573
2956.69 1501
2957.20 1582
2957.72 1561
2958.23 1651
2958.74 1726
2959.25 1756
2959.77 1727
2960.28 1743
2960.79 1560
2961.31 1786
2961.82 1835
2962.33 1908
2962.85 1976
2963.36 1731
2963.87 1861
2964.39 1947
2964.90 1682
2965.41 1660
2965.93 1817
2966.44 2035
2966.95 1890
2967.47 1594
2967.98 1598
2968.49 1709
2969.01 1645
2969.52 1663
2970.03 1515
2970.55 1641
2971.06 1734
2971.58 1738
2972.09 1828
2972.60 1709
2973.12 1581
2973.63 1647
2974.15 1692
2974.66 1843
2975.17 1770
2975.69 1574
2976.20 1639
2976.72 1760
2977.23 1809
2977.74 1853
2978.26 1840
2978.77 1814
2979.29 1754
2979.80 1645
2980.32 1621
2980.83 1692
2981.35 1766
2981.86 1929
2982.38 1910
2982.89 1874
2983.41 1871
2983.92 1953
2984.44 1917
2984.95 1944
2985.47 2028
2985.98 1932
2986.50 2036
2987.01 1996
2987.53 2080
2988.04 2212
2988.56 2216
2989.07 2034
2989.59 1934
2990.10 1910
2990.62 2049
2991.13 1982
2991.65 2138
2992.17 2083
2992.68 2183
2993.20 2124
2993.71 2023
2994.23 2044
2994.74 2165
2995.26 2264
2995.78 2198
2996.29 2299
2996.81 2251
2997.32 2466
2997.84 2689
2998.36 2464
2998.87 2473
2999.39 2593
2999.91 2425
3000.42 2457
3000.94 2808
3001.45 2946
3001.97 2806
3002.49 2859
3003.00 3365
3003.52 3788
3004.04 4054
3004.55 4096
3005.07 4322
3005.59 4631
3006.10 4872
3006.62 4410
3007.14 3843
3007.66 3986
3008.17 3685
3008.69 3146
3009.21 2939
3009.72 2771
3010.24 2375
3010.76 2203
3011.28 1962
3011.79 2016
3012.31 2062
3012.83 2035
3013.35 2110
3013.86 2018
3014.38 1925
3014.90 1922
3015.42 2136
3015.93 1989
3016.45 2018
3016.97 1863
3017.49 1868
3018.00 2021
3018.52 2041
3019.04 1964
3019.56 1935
3020.08 2052
3020.59 1977
3021.11 1934
3021.63 2170
3022.15 2214
3022.67 2172
3023.19 2318
3023.70 2226
3024.22 2274
3024.74 2303
3025.26 2382
3025.78 2310
3026.30 2263
3026.81 2041
3027.33 2062
3027.85 2074
3028.37 1855
3028.89 1851
3029.41 1968
3029.93 1880
3030.45 1806
3030.97 1941
3031.48 2142
3032.00 1953
3032.52 1793
3033.04 1810
3033.56 1909
3034.08 1947
3034.60 1764
3035.12 1835
3035.64 1999
3036.16 2053
3036.68 2065
3037.20 1819
3037.72 2031
3038.24 2137
3038.76 1800
3039.27 1775
3039.79 1775
3040.31 1957
3040.83 1984
3041.35 1855
3041.87 1798
3042.39 1907
3042.91 1879
3043.43 1735
3043.95 1807
3044.47 1731
3044.99 1792
3045.51 1795
3046.03 1709
3046.56 1903
3047.08 1898
3047.60 1843
3048.12 1844
3048.64 1672
3049.16 1875
3049.68 1843
3050.20 1735
3050.72 1679
3051.24 1734
3051.76 1707
3052.28 1811
3052.80 1846
3053.32 1592
3053.84 1604
3054.37 1709
3054.89 1783
3055.41 1755
3055.93 1606
3056.45 1655
3056.97 1713
3057.49 1473
3058.01 1526
3058.53 1625
3059.06 1742
3059.58 1722
3060.10 1546
3060.62 1759
3061.14 1897
3061.66 1921
3062.19 1807
3062.71 1758
3063.23 1704
3063.75 1824
3064.27 1911
3064.79 1777
3065.32 1896
3065.84 1945
3066.36 1736
3066.88 1756
3067.40 1651
3067.93 1703
3068.45 1702
3068.97 1859
3069.49 1882
3070.02 1874
3070.54 1792
3071.06 1773
3071.58 1872
3072.10 1866
3072.63 1795
3073.15 1746
3073.67 1943
3074.20 2034
3074.72 2063
3075.24 2079
3075.76 2091
3076.29 2068
3076.81 2031
3077.33 2130
3077.86 2195
3078.38 2238
3078.90 2247
3079.42 2330
3079.95 2334
3080.47 2381
3080.99 2274
3081.52 2290
3082.04 2201
3082.56 2608
3083.09 2268
3083.61 2238
3084.13 2241
3084.66 2220
3085.18 2178
3085.71 2182
3086.23 2031
3086.75 1936
3087.28 2029
3087.80 2016
3088.32 2149
3088.85 1982
3089.37 2060
3089.90 2185
3090.42 2102
3090.94 2222
3091.47 1994
3091.99 2002
3092.52 2052
3093.04 2234
3093.57 2129
3094.09 2198
3094.61 2187
3095.14 2406
3095.66 2478
3096.19 2501
3096.71 2436
3097.24 2557
3097.76 2840
3098.29 2870
3098.81 3039
3099.34 3281
3099.86 3667
3100.39 3925
3100.91 4887
3101.44 5333
3101.96 6149
3102.49 6919
3103.01 7425
3103.54 8272
3104.06 8287
3104.59 8248
3105.11 7208
3105.64 6712
3106.16 6494
3106.69 5241
3107.21 4595
3107.74 3736
3108.26 3464
3108.79 3071
3109.32 3007
3109.84 2938
3110.37 2948
3110.89 3058
3111.42 2961
3111.94 2816
3112.47 3145
3113.00 3045
3113.52 2608
3114.05 2731
3114.57 2667
3115.10 2438
3115.63 2349
3116.15 2221
3116.68 2074
3117.21 1869
3117.73 1844
3118.26 2087
3118.78 2079
3119.31 2217
3119.84 2333
3120.36 2232
3120.89 2375
3121.42 2556
3121.94 2705
3122.47 2560
3123.00 2341
3123.52 2386
3124.05 2425
3124.58 2308
3125.11 2201
3125.63 2330
3126.16 2175
3126.69 2041
3127.21 2108
3127.74 1980
3128.27 1921
3128.80 1963
3129.32 1931
3129.85 1989
3130.38 1922
3130.91 2058
3131.43 2104
3131.96 1858
3132.49 1891
3133.02 1802
3133.54 1995
3134.07 1825
3134.60 1770
3135.13 1753
3135.65 1712
3136.18 1887
3136.71 1950
3137.24 1852
3137.77 1666
3138.29 1782
3138.82 1792
3139.35 1826
3139.88 1918
3140.41 1995
3140.94 1848
3141.46 1875
3141.99 1835
3142.52 1839
3143.05 1789
3143.58 1796
3144.11 1869
3144.64 1981
3145.16 1997
3145.69 1993
3146.22 1932
3146.75 2169
3147.28 2110
3147.81 2260
3148.34 2101
3148.87 2174
3149.40 2132
3149.92 2099
3150.45 2095
3150.98 2060
3151.51 2074
3152.04 2061
3152.57 1853
3153.10 1943
3153.63 2004
3154.16 1949
3154.69 1903
3155.22 1889
3155.75 2006
3156.28 1929
3156.81 1937
3157.34 2103
3157.87 1998
3158.40 1906
3158.93 1921
3159.46 1900
3159.99 1900
3160.52 2060
3161.05 2104
3161.58 2049
3162.11 1793
3162.64 1924
3163.17 1815
3163.70 1797
3164.23 2001
3164.76 1847
3165.29 1740
3165.82 1966
3166.35 1799
3166.88 1546
3167.41 1737
3167.94 1703
3168.47 1729
3169.00 1639
3169.53 1874
3170.06 1648
3170.59 1739
3171.12 1754
3171.65 1863
3172.19 1867
3172.72 1762
3173.25 1801
3173.78 1726
3174.31 1764
3174.84 1859
3175.37 1885
3175.90 1778
3176.44 1774
3176.97 1753
3177.50 1705
3178.03 1750
3178.56 1813
3179.09 1729
3179.62 1602
3180.16 1723
3180.69 1706
3181.22 1679
3181.75 1621
3182.28 1731
3182.81 1883
3183.35 1786
3183.88 1594
3184.41 1673
3184.94 1850
3185.47 1778
3186.01 1843
3186.54 1911
3187.07 1706
3187.60 1808
3188.14 1865
3188.67 1796
3189.20 1836
3189.73 1618
3190.26 1646
3190.80 1862
3191.33 1676
3191.86 1768
3192.39 1825
3192.93 1714
3193.46 1728
3193.99 1722
3194.53 1775
3195.06 1647
3195.59 1869
3196.12 1829
3196.66 1757
3197.19 1860
3197.72 1816
3198.26 1794
3198.79 1983
3199.32 1919
3199.86 1893
3200.39 2101
3200.92 2014
3201.46 1833
3201.99 1880
3202.52 1914
3203.06 1885
3203.59 1965
3204.12 2008
3204.66 2030
3205.19 2086
3205.73 2183
3206.26 2135
3206.79 2236
3207.33 2054
3207.86 2036
3208.39 2241
3208.93 2322
3209.46 2418
3210.00 2582
3210.53 2902
3211.07 2772
3211.60 2656
3212.13 2714
3212.67 2773
3213.20 2740
3213.74 2543
3214.27 2267
3214.81 2420
3215.34 2378
3215.88 2133
3216.41 2186
3216.94 1983
3217.48 2066
3218.01 2174
3218.55 2072
3219.08 2085
3219.62 2089
3220.15 2060
3220.69 1898
3221.22 1951
3221.76 2079
3222.29 2061
3222.83 2177
3223.36 2133
3223.90 2088
3224.43 2086
3224.97 2244
3225.51 2366
3226.04 2440
3226.58 2316
3227.11 2279
3227.65 2176
3228.18 2165
3228.72 2187
3229.25 2151
3229.79 2221
3230.33 1850
3230.86 1947
3231.40 2083
3231.93 2147
3232.47 2031
3233.01 2033
3233.54 2011
3234.08 2126
3234.61 2237
3235.15 2517
3235.69 2341
3236.22 2116
3236.76 2059
3237.30 2174
3237.83 2359
3238.37 2331
3238.91 2117
3239.44 2377
3239.98 2355
3240.51 2444
3241.05 2649
3241.59 2326
3242.13 2430
3242.66 2401
3243.20 2237
3243.74 2149
3244.27 2283
3244.81 2198
3245.35 2216
3245.88 2322
3246.42 2265
3246.96 2238
3247.50 2334
3248.03 2460
3248.57 2610
3249.11 2614
3249.64 2538
3250.18 2423
3250.72 2617
3251.26 2458
3251.79 2443
3252.33 2548
3252.87 2349
3253.41 2334
3253.95 2367
3254.48 2425
3255.02 2268
3255.56 2443
3256.10 2479
3256.64 2656
3257.17 2679
3257.71 2799
3258.25 2809
3258.79 2855
3259.33 3189
3259.86 3328
3260.40 3824
3260.94 3694
3261.48 3968
3262.02 4446
3262.56 4575
3263.09 5031
3263.63 5535
3264.17 5723
3264.71 5762
3265.25 6007
3265.79 6259
3266.33 6290
3266.87 6548
3267.40 6327
3267.94 6230
3268.48 5989
3269.02 5761
3269.56 5653
3270.10 5060
3270.64 4246
3271.18 3908
3271.72 3380
3272.26 3032
3272.80 2947
3273.33 2906
3273.87 2721
3274.41 2683
3274.95 2686
3275.49 2501
3276.03 2589
3276.57 2599
3277.11 2753
3277.65 2699
3278.19 2710
3278.73 2789
3279.27 2790
3279.81 2881
3280.35 2794
3280.89 2743
3281.43 2922
3281.97 2862
3282.51 2900
3283.05 2769
3283.59 2756
3284.13 2869
3284.67 3141
3285.21 2808
3285.75 2777
3286.29 2879
3286.83 2985
3287.37 3098
3287.91 3106
3288.45 3060
3289.00 3283
3289.54 2923
3290.08 2929
3290.62 3014
3291.16 3042
3291.70 3147
3292.24 3352
3292.78 3443
3293.32 3566
3293.86 3951
3294.40 4403
3294.95 4455
3295.49 4763
3296.03 4922
3296.57 5189
3297.11 4884
3297.65 4583
3298.19 4464
3298.74 4357
3299.28 3840
3299.82 3597
3300.36 3302
3300.90 3353
3301.44 3229
3301.98 2936
3302.53 2739
3303.07 2677
3303.61 2877
3304.15 2836
3304.69 2779
3305.24 2989
3305.78 2959
3306.32 2912
3306.86 3065
3307.40 2783
3307.95 2782
3308.49 2765
3309.03 2896
3309.57 2727
3310.12 2656
3310.66 2626
3311.20 2551
3311.74 2721
3312.29 2988
3312.83 2946
3313.37 2951
3313.91 3292
3314.46 3244
3315.00 3279
3315.54 3433
3316.09 3380
3316.63 3727
3317.17 3525
3317.71 3652
3318.26 3867
3318.80 3711
3319.34 3436
3319.89 3581
3320.43 3505
3320.97 3374
3321.52 3532
3322.06 3699
3322.60 3603
3323.15 3550
3323.69 3578
3324.23 3438
3324.78 3331
3325.32 3335
3325.86 3127
3326.41 3298
3326.95 3002
3327.50 2987
3328.04 3126
3328.58 3143
3329.13 3350
3329.67 3314
3330.22 3479
3330.76 4302
3331.30 5058
3331.85 5610
3332.39 7090
3332.94 8744
3333.48 10407
3334.03 12649
3334.57 14787
3335.11 16110
3335.66 17219
3336.20 18112
3336.75 18658
3337.29 17854
3337.84 16789
3338.38 15879
3338.93 14397
3339.47 12795
3340.02 10596
3340.56 8890
3341.11 7394
3341.65 6106
3342.20 5284
3342.74 4421
3343.29 3956
3343.83 3578
3344.38 3448
3344.92 3144
3345.47 3137
3346.01 3075
3346.56 3151
3347.10 3147
3347.65 3215
3348.19 3141
3348.74 3048
3349.29 3221
3349.83 3555
3350.38 3560
3350.92 3481
3351.47 3769
3352.01 3874
3352.56 4050
3353.11 4066
3353.65 3874
3354.20 3573
3354.74 3682
3355.29 3389
3355.84 3266
3356.38 3225
3356.93 3017
3357.47 2717
3358.02 2699
3358.57 2759
3359.11 2610
3359.66 2631
3360.21 2514
3360.75 2423
3361.30 2627
3361.85 2652
3362.39 2452
3362.94 2385
3363.49 2553
3364.03 2639
3364.58 2873
3365.13 2713
3365.67 2630
3366.22 2711
3366.77 2508
3367.31 2703
3367.86 2696
3368.41 2673
3368.96 2741
3369.50 2788
3370.05 2882
3370.60 3054
3371.15 3167
3371.69 3531
3372.24 3766
3372.79 4000
3373.34 4092
3373.88 4189
3374.43 4252
3374.98 4032
3375.53 4063
3376.07 4059
3376.62 3872
3377.17 3732
3377.72 3222
3378.27 2966
3378.81 2917
3379.36 2719
3379.91 2489
3380.46 2387
3381.01 2492
3381.55 2421
3382.10 2270
3382.65 2175
3383.20 2396
3383.75 2418
3384.30 2232
3384.84 2242
3385.39 2159
3385.94 2048
3386.49 2278
3387.04 2346
3387.59 2311
3388.14 2200
3388.69 2221
3389.23 2268
3389.78 2142
3390.33 2299
3390.88 2330
3391.43 2076
3391.98 2227
3392.53 2248
3393.08 2111
3393.63 2162
3394.18 2097
3394.72 2120
3395.27 2128
3395.82 2079
3396.37 2176
3396.92 2200
3397.47 2018
3398.02 2041
3398.57 2054
3399.12 1963
3399.67 1896
3400.22 1932
3400.77 1870
3401.32 1780
3401.87 1949
3402.42 1958
3402.97 2035
3403.52 2044
3404.07 1853
3404.62 1855
3405.17 2017
3405.72 2074
3406.27 1791
3406.82 1779
3407.37 1949
3407.92 2077
3408.47 2054
3409.02 1975
3409.57 2066
3410.12 2353
3410.67 2454
3411.22 2458
3411.78 2609
3412.33 2691
3412.88 2641
3413.43 2603
3413.98 2539
3414.53 2457
3415.08 2486
3415.63 2415
3416.18 2210
3416.73 2185
3417.28 2197
3417.84 1994
3418.39 2021
3418.94 1925
3419.49 1934
3420.04 1943
3420.59 1911
3421.14 1852
3421.69 1887
3422.25 2094
3422.80 2101
3423.35 2031
3423.90 2073
3424.45 2143
3425.00 2124
3425.56 2142
3426.11 2272
3426.66 2197
3427.21 2040
3427.76 2166
3428.32 2251
3428.87 2080
3429.42 1975
3429.97 1870
3430.52 1884
3431.08 2025
3431.63 2073
3432.18 1979
3432.73 1905
3433.29 1917
3433.84 1887
3434.39 1784
3434.94 1972
3435.50 1840
3436.05 1938
3436.60 1931
3437.15 1943
3437.71 1761
3438.26 1830
3438.81 1750
3439.37 1858
3439.92 1990
3440.47 2084
3441.02 1932
3441.58 1929
3442.13 2047
3442.68 2011
3443.24 1953
3443.79 1902
3444.34 1880
3444.90 1767
3445.45 1600
3446.00 1720
3446.56 1901
3447.11 1883
3447.66 1694
3448.22 1829
3448.77 1897
3449.33 1728
3449.88 1812
3450.43 1754
3450.99 1762
3451.54 1768
3452.09 1835
3452.65 1624
3453.20 1660
3453.76 1759
3454.31 1782
3454.86 1656
3455.42 1673
3455.97 1766
3456.53 1724
3457.08 1616
3457.64 1714
3458.19 1679
3458.75 1757
3459.30 1706
3459.85 1515
3460.41 1574
3460.96 1676
3461.52 1831
3462.07 1783
3462.63 1896
3463.18 1850
3463.74 1985
3464.29 1756
3464.85 1884
3465.40 1819
3465.96 1805
3466.51 1841
3467.07 1883
3467.62 1910
3468.18 1923
3468.73 1870
3469.29 2052
3469.84 1882
3470.40 1916
3470.95 2017
3471.51 2102
3472.07 2097
3472.62 2076
3473.18 2231
3473.73 2019
3474.29 1994
3474.84 2028
3475.40 2128
3475.96 1997
3476.51 2044
3477.07 2142
3477.62 2050
3478.18 2174
3478.74 2200
3479.29 2226
3479.85 2256
3480.40 2514
3480.96 2219
3481.52 2379
3482.07 2586
3482.63 2483
3483.19 2573
3483.74 2475
3484.30 2381
3484.86 2317
3485.41 2388
3485.97 2512
3486.53 2610
3487.08 2698
3487.64 3062
3488.20 3011
3488.75 3275
3489.31 3839
3489.87 4287
3490.42 4862
3490.98 5415
3491.54 6091
3492.09 6544
3492.65 6468
3493.21 6738
3493.77 6786
3494.32 6406
3494.88 5828
3495.44 5663
3496.00 4814
3496.55 4283
3497.11 3798
3497.67 3775
3498.23 3817
3498.78 4174
3499.34 3906
3499.90 3904
3500.46 4254
3501.01 4118
3501.57 3949
3502.13 3874
3502.69 4011
3503.25 4156
3503.80 4094
3504.36 4118
3504.92 4071
3505.48 3970
3506.04 3882
3506.60 3752
3507.15 3489
3507.71 3437
3508.27 3351
3508.83 3095
3509.39 2991
3509.95 2914
3510.50 2826
3511.06 2742
3511.62 2711
3512.18 2623
3512.74 2503
3513.30 2519
3513.86 2255
3514.42 2194
3514.98 2216
3515.53 2261
3516.09 2196
3516.65 2129
3517.21 2172
3517.77 2060
3518.33 2062
3518.89 2140
3519.45 2253
3520.01 2354
3520.57 2237
3521.13 2292
3521.69 2288
3522.25 2222
3522.81 2525
3523.36 2442
3523.92 2429
3524.48 2473
3525.04 2476
3525.60 2303
3526.16 2214
3526.72 2150
3527.28 2025
3527.84 1972
3528.40 2016
3528.96 2082
3529.52 2069
3530.08 2054
3530.64 1965
3531.20 2098
3531.76 2098
3532.32 1907
3532.89 1939
3533.45 1838
3534.01 1834
3534.57 1903
3535.13 2047
3535.69 1961
3536.25 2040
3536.81 2222
3537.37 2186
3537.93 2223
3538.49 2293
3539.05 2156
3539.61 2261
3540.17 2199
3540.74 2155
3541.30 2179
3541.86 2176
3542.42 2231
3542.98 2073
3543.54 2019
3544.10 2020
3544.66 2039
3545.22 2158
3545.79 2103
3546.35 1898
3546.91 2070
3547.47 1938
3548.03 1976
3548.59 1899
3549.16 1890
3549.72 1798
3550.28 1639
3550.84 1782
3551.40 1641
3551.96 1781
3552.53 1740
3553.09 1660
3553.65 1730
3554.21 1635
3554.77 1643
3555.34 1619
3555.90 1613
3556.46 1512
3557.02 1773
3557.59 1857
3558.15 1815
3558.71 1842
3559.27 1672
3559.84 1656
3560.40 1610
3560.96 1785
3561.52 1730
3562.09 1607
3562.65 1758
3563.21 1809
3563.77 1730
3564.34 1847
3564.90 1786
3565.46 1677
3566.03 1545
3566.59 1711
3567.15 1781
3567.72 1768
3568.28 1777
3568.84 1770
3569.41 1604
3569.97 1694
3570.53 1853
3571.10 1767
3571.66 1781
3572.22 1768
3572.79 1812
3573.35 1807
3573.91 1823
3574.48 1815
3575.04 1947
3575.60 1754
3576.17 1911
3576.73 2001
3577.30 1966
3577.86 2119
3578.42 2018
3578.99 1976
3579.55 1944
3580.12 2018
3580.68 1850
3581.24 1858
3581.81 1718
3582.37 1791
3582.94 1656
3583.50 1678
3584.07 1731
3584.63 1832
3585.20 1580
3585.76 1682
3586.32 1704
3586.89 1735
3587.45 1812
3588.02 1695
3588.58 1644
3589.15 1719
3589.71 1590
3590.28 1652
3590.84 1554
3591.41 1510
3591.97 1549
3592.54 1569
3593.10 1517
3593.67 1559
3594.23 1560
3594.80 1663
3595.36 1645
3595.93 1682
3596.50 1762
3597.06 1725
3597.63 1635
3598.19 1548
3598.76 1649
3599.32 1673
3599.89 1824
3600.45 1690
3601.02 1568
3601.59 1625
3602.15 1624
3602.72 1528
3603.28 1644
3603.85 1479
3604.42 1490
3604.98 1537
3605.55 1489
3606.11 1511
3606.68 1532
3607.25 1659
3607.81 1579
3608.38 1581
3608.95 1491
3609.51 1492
3610.08 1467
3610.65 1505
3611.21 1700
3611.78 1514
3612.35 1532
3612.91 1627
3613.48 1752
3614.05 1839
3614.61 1999
3615.18 2075
3615.75 2353
3616.31 2572
3616.88 2858
3617.45 3292
3618.01 3194
3618.58 3259
3619.15 3280
3619.72 3366
3620.28 3349
3620.85 3054
3621.42 2836
3621.99 2575
3622.55 2397
3623.12 2299
3623.69 2210
3624.26 2007
3624.82 1709
3625.39 1615
3625.96 1657
3626.53 1527
3627.09 1645
3627.66 1534
3628.23 1537
3628.80 1569
3629.37 1494
3629.93 1583
3630.50 1529
3631.07 1485
3631.64 1597
3632.21 1551
3632.77 1634
3633.34 1528
3633.91 1595
3634.48 1568
3635.05 1645
3635.62 1681
3636.19 1452
3636.75 1555
3637.32 1559
3637.89 1738
3638.46 1917
3639.03 1789
3639.60 2028
3640.17 2131
3640.73 2025
3641.30 2084
3641.87 2051
3642.44 2299
3643.01 2377
3643.58 2207
3644.15 2244
3644.72 2084
3645.29 1944
3645.86 1967
3646.43 2020
3647.00 2002
3647.57 1971
3648.13 1840
3648.70 1879
3649.27 1962
3649.84 2001
3650.41 1989
3650.98 2046
3651.55 2105
3652.12 2029
3652.69 2052
3653.26 2028
3653.83 2167
3654.40 2117
3654.97 2025
3655.54 1947
3656.11 2047
3656.68 2110
3657.25 2167
3657.82 2211
3658.39 2166
3658.96 2104
3659.53 2262
3660.10 2250
3660.67 2207
3661.24 2207
3661.82 2112
3662.39 2008
3662.96 2172
3663.53 2052
3664.10 2108
3664.67 2145
3665.24 1916
3665.81 1823
3666.38 2056
3666.95 2277
3667.52 2093
3668.09 2144
3668.67 2094
3669.24 1816
3669.81 1811
3670.38 1755
3670.95 1635
3671.52 1841
3672.09 1714
3672.66 1735
3673.24 1861
3673.81 1754
3674.38 1769
3674.95 1717
3675.52 1812
3676.09 1782
3676.66 1794
3677.24 1922
3677.81 1780
3678.38 1742
3678.95 1841
3679.52 1796
3680.10 1851
3680.67 1758
3681.24 1712
3681.81 1620
3682.38 1652
3682.96 1613
3683.53 1505
3684.10 1620
3684.67 1713
3685.25 1564
3685.82 1509
3686.39 1594
3686.96 1581
3687.54 1659
3688.11 1726
3688.68 1786
3689.25 1630
3689.83 1709
3690.40 1751
3690.97 1779
3691.54 1908
3692.12 1858
3692.69 1906
3693.26 1792
3693.84 1851
3694.41 1770
3694.98 1779
3695.56 1612
3696.13 1617
3696.70 1755
3697.28 1756
3697.85 1628
3698.42 1660
3699.00 1552
3699.57 1563
3700.14 1722
3700.72 1685
3701.29 1608
3701.86 1635
3702.44 1756
3703.01 1758
3703.58 1629
3704.16 1764
3704.73 1486
3705.31 1576
3705.88 1458
3706.45 1462
3707.03 1537
3707.60 1699
3708.18 1737
3708.75 1608
3709.33 1630
3709.90 1750
3710.47 1721
3711.05 1623
3711.62 1642
3712.20 1555
3712.77 1670
3713.35 1610
3713.92 1665
3714.50 1664
3715.07 1769
3715.64 1737
3716.22 1564
3716.79 1619
3717.37 1552
3717.94 1521
3718.52 1748
3719.09 1557
3719.67 1570
3720.24 1572
3720.82 1524
3721.39 1664
3721.97 1556
3722.54 1397
3723.12 1437
3723.70 1408
3724.27 1524
3724.85 1554
3725.42 1474
3726.00 1564
3726.57 1679
3727.15 1563
3727.72 1545
3728.30 1640
3728.88 1551
3729.45 1725
3730.03 1693
3730.60 1645
3731.18 1978
3731.75 1915
3732.33 2123
3732.91 1991
3733.48 2233
3734.06 2289
3734.64 2150
3735.21 1980
3735.79 2003
3736.36 1925
3736.94 1846
3737.52 1800
3738.09 1772
3738.67 1738
3739.25 1611
3739.82 1574
3740.40 1554
3740.98 1490
3741.55 1559
3742.13 1532
3742.71 1450
3743.28 1395
3743.86 1514
3744.44 1452
3745.01 1443
3745.59 1563
3746.17 1560
3746.75 1496
3747.32 1538
3747.90 1658
3748.48 1628
3749.05 1417
3749.63 1462
3750.21 1465
3750.79 1564
3751.36 1520
3751.94 1489
3752.52 1451
3753.10 1458
3753.67 1457
3754.25 1470
3754.83 1501
3755.41 1391
3755.99 1473
3756.56 1503
3757.14 1461
3757.72 1447
3758.30 1491
3758.88 1580
3759.45 1534
3760.03 1635
3760.61 1572
3761.19 1552
3761.77 1521
3762.35 1581
3762.92 1678
3763.50 1531
3764.08 1575
3764.66 1636
3765.24 1511
3765.82 1664
3766.39 1644
3766.97 1474
3767.55 1584
3768.13 1640
3768.71 1627
3769.29 1468
3769.87 1430
3770.45 1470
3771.03 1579
3771.60 1654
3772.18 1574
3772.76 1585
3773.34 1676
3773.92 1517
3774.50 1463
3775.08 1549
3775.66 1657
3776.24 1475
3776.82 1431
3777.40 1632
3777.98 1606
3778.56 1501
3779.14 1517
3779.72 1581
3780.30 1459
3780.88 1449
3781.46 1579
3782.04 1479
3782.61 1459
3783.19 1528
3783.77 1531
3784.35 1529
3784.93 1520
3785.52 1446
3786.10 1546
3786.68 1479
3787.26 1497
3787.84 1517
3788.42 1536
3789.00 1573
3789.58 1666
3790.16 1552
3790.74 1472
3791.32 1545
3791.90 1572
3792.48 1609
3793.06 1661
3793.64 1693
3794.22 1594
3794.80 1839
3795.38 1597
3795.96 1495
3796.55 1677
3797.13 1598
3797.71 1617
3798.29 1607
3798.87 1814
3799.45 1736
3800.03 1941
3800.61 2017
3801.19 2036
3801.78 1895
3802.36 2035
3802.94 1881
3803.52 1893
3804.10 1863
3804.68 1924
3805.27 2037
3805.85 1898
3806.43 1918
3807.01 1875
3807.59 2034
3808.17 2136
3808.76 2013
3809.34 2108
3809.92 1984
3810.50 2059
3811.08 2092
3811.67 2025
3812.25 2100
3812.83 1947
3813.41 2016
3814.00 2323
3814.58 2215
3815.16 2267
3815.74 2266
3816.32 2230
3816.91 2152
3817.49 2072
3818.07 1939
3818.66 1970
3819.24 1720
3819.82 1727
3820.40 1683
3820.99 1679
3821.57 1509
3822.15 1500
3822.73 1629
3823.32 1715
3823.90 1647
3824.48 1730
3825.07 1757
3825.65 1784
3826.23 1662
3826.82 1534
3827.40 1621
3827.98 1691
3828.57 1556
3829.15 1582
3829.73 1541
3830.32 1467
3830.90 1552
3831.48 1570
3832.07 1629
3832.65 1639
3833.24 1638
3833.82 1604
3834.40 1729
3834.99 1659
3835.57 1540
3836.16 1518
3836.74 1545
3837.32 1522
3837.91 1514
3838.49 1553
3839.08 1498
3839.66 1453
3840.24 1516
3840.83 1481
3841.41 1511
3842.00 1472
3842.58 1516
3843.17 1528
3843.75 1463
3844.34 1395
3844.92 1503
3845.51 1563
3846.09 1528
3846.67 1565
3847.26 1655
3847.84 1665
3848.43 1619
3849.01 1611
3849.60 1579
3850.18 1478
3850.77 1619
3851.35 1709
3851.94 1635
3852.53 1701
3853.11 1636
3853.70 1604
3854.28 1544
3854.87 1478
3855.45 1694
3856.04 1683
3856.62 1748
3857.21 1724
3857.79 1801
3858.38 1925
3858.97 2072
3859.55 2233
3860.14 2455
3860.72 2718
3861.31 2726
3861.90 2640
3862.48 2895
3863.07 2941
3863.65 2849
3864.24 2893
3864.83 3018
3865.41 3018
3866.00 2839
3866.58 2870
3867.17 2713
3867.76 2923
3868.34 2446
3868.93 2195
3869.52 2434
3870.10 2150
3870.69 1971
3871.28 1986
3871.86 1985
3872.45 2039
3873.04 2015
3873.62 2085
3874.21 2217
3874.80 2075
3875.38 2022
3875.97 1881
3876.56 1951
3877.15 1938
3877.73 1908
3878.32 1764
3878.91 1793
3879.49 1690
3880.08 1962
3880.67 1777
3881.26 1756
3881.84 1634
3882.43 1663
3883.02 1644
3883.61 1616
3884.19 1711
3884.78 1667
3885.37 1714
3885.96 1617
3886.55 1610
3887.13 1510
3887.72 1544
3888.31 1544
3888.90 1538
3889.49 1642
3890.07 1591
3890.66 1558
3891.25 1637
3891.84 1667
3892.43 1649
3893.01 1703
3893.60 1634
3894.19 1585
3894.78 1653
3895.37 1672
3895.96 1520
3896.55 1713
3897.13 1825
3897.72 1725
3898.31 1740
3898.90 1775
3899.49 1616
3900.08 1641
3900.67 1711
3901.26 1676
3901.84 1721
3902.43 1781
3903.02 1688
3903.61 1550
3904.20 1609
3904.79 1614
3905.38 1454
3905.97 1498
3906.56 1627
3907.15 1607
3907.74 1537
3908.33 1531
3908.92 1557
3909.50 1428
3910.09 1431
3910.68 1534
3911.27 1475
3911.86 1434
3912.45 1388
3913.04 1377
3913.63 1426
3914.22 1394
3914.81 1472
3915.40 1494
3915.99 1445
3916.58 1561
3917.17 1594
3917.76 1467
3918.35 1460
3918.94 1502
3919.53 1508
3920.12 1492
3920.72 1392
3921.31 1556
3921.90 1422
3922.49 1448
3923.08 1400
3923.67 1474
3924.26 1357
3924.85 1414
3925.44 1440
3926.03 1388
3926.62 1449
3927.21 1481
3927.80 1342
3928.39 1383
3928.99 1367
3929.58 1467
3930.17 1458
3930.76 1593
3931.35 1282
3931.94 1340
3932.53 1370
3933.12 1449
3933.72 1489
3934.31 1490
3934.90 1451
3935.49 1421
3936.08 1416
3936.67 1392
3937.26 1368
3937.86 1429
3938.45 1427
3939.04 1458
3939.63 1424
3940.22 1442
3940.82 1486
3941.41 1467
3942.00 1650
3942.59 1662
3943.18 1559
3943.78 1719
3944.37 1565
3944.96 1424
3945.55 1438
3946.14 1510
3946.74 1403
3947.33 1423
3947.92 1377
3948.51 1483
3949.11 1394
3949.70 1372
3950.29 1315
3950.88 1538
3951.48 1463
3952.07 1419
3952.66 1514
3953.26 1521
3953.85 1461
3954.44 1353
3955.03 1495
3955.63 1633
3956.22 1570
3956.81 1438
3957.41 1464
3958.00 1349
3958.59 1449
3959.19 1334
3959.78 1399
3960.37 1380
3960.97 1502
3961.56 1352
3962.15 1419
3962.75 1422
3963.34 1440
3963.93 1556
3964.53 1509
3965.12 1571
3965.72 1516
3966.31 1655
3966.90 1677
3967.50 1595
3968.09 1610
3968.69 1513
3969.28 1559
3969.87 1609
3970.47 1601
3971.06 1523
3971.66 1523
3972.25 1492
3972.85 1405
3973.44 1436
3974.03 1538
3974.63 1705
3975.22 1735
3975.82 1661
3976.41 1701
3977.01 2006
3977.60 1921
3978.20 1622
3978.79 1698
3979.39 1632
3979.98 1720
3980.58 1509
3981.17 1602
3981.77 1642
3982.36 1576
3982.96 1555
3983.55 1612
3984.15 1636
3984.74 1621
3985.34 1606
3985.93 1710
3986.53 1641
3987.12 1500
3987.72 1533
3988.31 1540
3988.91 1527
3989.50 1674
3990.10 1696
3990.70 1771
3991.29 1718
3991.89 1642
3992.48 1725
3993.08 1628
3993.67 1704
3994.27 1732
3994.87 1792
3995.46 1840
3996.06 1794
3996.65 1759
3997.25 1793
3997.85 1931
3998.44 1854
3999.04 1849
3999.64 1617
4000.23 1614
4000.83 1772
4001.43 1631
4002.02 1610
4002.62 1534
4003.21 1476
4003.81 1567
4004.41 1466
4005.00 1647
4005.60 1565
4006.20 1512
4006.80 1468
4007.39 1597
4007.99 1631
4008.59 1748
4009.18 1663
4009.78 1502
4010.38 1459
4010.97 1409
4011.57 1646
4012.17 1579
4012.77 1663
4013.36 1711
4013.96 1636
4014.56 1796
4015.16 1900
4015.75 2019
4016.35 1998
4016.95 2274
4017.55 2328
4018.14 2217
4018.74 2173
4019.34 2035
4019.94 1958
4020.54 1862
4021.13 1973
4021.73 1742
4022.33 1790
4022.93 1669
4023.53 1612
4024.12 1574
4024.72 1573
4025.32 1653
4025.92 1601
4026.52 1582
4027.12 1700
4027.71 1732
4028.31 1723
4028.91 1723
4029.51 1602
4030.11 1676
4030.71 1679
4031.31 1846
4031.90 1727
4032.50 1709
4033.10 1681
4033.70 1718
4034.30 1668
4034.90 1620
4035.50 1558
4036.10 1513
4036.70 1452
4037.29 1525
4037.89 1529
4038.49 1577
4039.09 1532
4039.69 1397
4040.29 1335
4040.89 1444
4041.49 1493
4042.09 1441
4042.69 1321
4043.29 1479
4043.89 1458
4044.49 1510
4045.09 1499
4045.69 1484
4046.29 1407
4046.89 1412
4047.49 1456
4048.09 1528
4048.69 1510
4049.29 1492
4049.89 1605
4050.49 1552
4051.09 1438
4051.69 1371
4052.29 1492
4052.89 1602
4053.49 1571
4054.09 1374
4054.69 1394
4055.29 1431
4055.89 1454
4056.49 1542
4057.09 1451
4057.69 1530
4058.29 1399
4058.89 1471
4059.49 1524
4060.09 1314
4060.70 1232
4061.30 1344
4061.90 1411
4062.50 1415
4063.10 1323
4063.70 1298
4064.30 1464
4064.90 1502
4065.50 1436
4066.11 1369
4066.71 1272
4067.31 1278
4067.91 1312
4068.51 1255
4069.11 1341
4069.71 1308
4070.32 1363
4070.92 1303
4071.52 1364
4072.12 1372
4072.72 1432
4073.32 1486
4073.93 1400
4074.53 1459
4075.13 1382
4075.73 1406
4076.33 1528
4076.94 1298
4077.54 1430
4078.14 1315
4078.74 1349
4079.34 1360
4079.95 1315
4080.55 1319
4081.15 1396
4081.75 1323
4082.36 1370
4082.96 1340
4083.56 1394
4084.16 1179
4084.77 1256
4085.37 1254
4085.97 1230
4086.58 1291
4087.18 1308
4087.78 1394
4088.38 1268
4088.99 1301
4089.59 1462
4090.19 1358
4090.80 1393
4091.40 1444
4092.00 1349
4092.61 1423
4093.21 1383
4093.81 1477
4094.42 1499
4095.02 1553
4095.62 1522
4096.23 1504
4096.83 1520
4097.43 1435
4098.04 1426
4098.64 1485
4099.24 1467
4099.85 1315
4100.45 1277
4101.06 1374
4101.66 1338
4102.26 1324
4102.87 1438
4103.47 1434
4104.08 1364
4104.68 1321
4105.28 1222
4105.89 1263
4106.49 1295
4107.10 1288
4107.70 1442
4108.31 1343
4108.91 1277
4109.51 1229
4110.12 1273
4110.72 1288
4111.33 1377
4111.93 1342
4112.54 1307
4113.14 1257
4113.75 1376
4114.35 1375
4114.96 1231
4115.56 1323
4116.17 1392
4116.77 1373
4117.38 1362
4117.98 1319
4118.59 1203
4119.19 1307
4119.80 1495
4120.40 1405
4121.01 1335
4121.61 1234
4122.22 1338
4122.82 1346
4123.43 1344
4124.04 1325
4124.64 1344
4125.25 1286
4125.85 1213
4126.46 1248
4127.06 1278
4127.67 1272
4128.28 1294
4128.88 1262
4129.49 1332
4130.09 1320
4130.70 1234
4131.31 1229
4131.91 1229
4132.52 1378
4133.12 1285
4133.73 1294
4134.34 1316
4134.94 1388
4135.55 1406
4136.16 1552
4136.76 1447
4137.37 1450
4137.98 1541
4138.58 1430
4139.19 1583
4139.80 1566
4140.40 1504
4141.01 1464
4141.62 1467
4142.22 1587
4142.83 1508
4143.44 1585
4144.04 1544
4144.65 1502
4145.26 1511
4145.86 1459
4146.47 1448
4147.08 1362
4147.69 1233
4148.29 1301
4148.90 1420
4149.51 1358
4150.12 1190
4150.72 1185
4151.33 1293
4151.94 1394
4152.55 1437
4153.15 1378
4153.76 1434
4154.37 1491
4154.98 1409
4155.59 1404
4156.19 1317
4156.80 1336
4157.41 1271
4158.02 1270
4158.63 1288
4159.23 1187
4159.84 1449
4160.45 1339
4161.06 1260
4161.67 1393
4162.28 1533
4162.88 1562
4163.49 1486
4164.10 1533
4164.71 1437
4165.32 1438
4165.93 1385
4166.53 1401
4167.14 1355
4167.75 1364
4168.36 1427
4168.97 1438
4169.58 1380
4170.19 1293
4170.80 1411
4171.41 1349
4172.01 1393
4172.62 1399
4173.23 1467
4173.84 1358
4174.45 1461
4175.06 1359
4175.67 1479
4176.28 1475
4176.89 1400
4177.50 1449
4178.11 1358
4178.72 1377
4179.33 1434
4179.94 1380
4180.55 1443
4181.16 1331
4181.77 1227
4182.38 1303
4182.99 1399
4183.60 1428
4184.21 1485
4184.82 1541
4185.43 1423
4186.04 1305
4186.65 1310
4187.26 1379
4187.87 1480
4188.48 1377
4189.09 1317
4189.70 1424
4190.31 1526
4190.92 1490
4191.53 1501
4192.14 1419
4192.75 1553
4193.36 1688
4193.97 1674
4194.58 1757
4195.19 1658
4195.80 1551
4196.41 1533
4197.03 1680
4197.64 1750
4198.25 1528
4198.86 1570
4199.47 1576
4200.08 1400
4200.69 1396
4201.30 1390
4201.91 1442
4202.53 1390
4203.14 1503
4203.75 1543
4204.36 1394
4204.97 1472
4205.58 1435
4206.19 1563
4206.81 1512
4207.42 1593
4208.03 1457
4208.64 1350
4209.25 1476
4209.86 1493
4210.48 1487
4211.09 1491
4211.70 1433
4212.31 1418
4212.92 1486
4213.54 1626
4214.15 1603
4214.76 1555
4215.37 1552
4215.99 1654
4216.60 1686
4217.21 1760
4217.82 1725
4218.43 1853
4219.05 1904
4219.66 2079
4220.27 2109
4220.89 2195
4221.50 2338
4222.11 2523
4222.72 2415
4223.34 2474
4223.95 2369
4224.56 2634
4225.17 2529
4225.79 2429
4226.40 2510
4227.01 2484
4227.63 2386
4228.24 2293
4228.85 2270
4229.47 2382
4230.08 2466
4230.69 2215
4231.31 2132
4231.92 2324
4232.53 2502
4233.15 2696
4233.76 2747
4234.37 2784
4234.99 2935
4235.60 2854
4236.22 2703
4236.83 2476
4237.44 2370
4238.06 2355
4238.67 2391
4239.28 2062
4239.90 1945
4240.51 1769
4241.13 1684
4241.74 1728
4242.36 1730
4242.97 1794
4243.58 1596
4244.20 1508
4244.81 1739
4245.43 1754
4246.04 1642
4246.66 1739
4247.27 1734
4247.89 1639
4248.50 1640
4249.11 1750
4249.73 1764
4250.34 1680
4250.96 1629
4251.57 1726
4252.19 1622
4252.80 1601
4253.42 1707
4254.03 1727
4254.65 1506
4255.26 1619
4255.88 1668
4256.49 1761
4257.11 1829
4257.72 1671
4258.34 1566
4258.96 1577
4259.57 1582
4260.19 1661
4260.80 1692
4261.42 1763
4262.03 1578
4262.65 1568
4263.26 1595
4263.88 1617
4264.50 1711
4265.11 1631
4265.73 1648
4266.34 1716
4266.96 1639
4267.58 1663
4268.19 1686
4268.81 1754
4269.42 1682
4270.04 1677
4270.66 1576
4271.27 1615
4271.89 1679
4272.51 1723
4273.12 1702
4273.74 1657
4274.36 1745
4274.97 1680
4275.59 1673
4276.20 1572
4276.82 1861
4277.44 1870
4278.06 1846
4278.67 1826
4279.29 1789
4279.91 1645
4280.52 1590
4281.14 1506
4281.76 1517
4282.37 1427
4282.99 1369
4283.61 1386
4284.23 1414
4284.84 1380
4285.46 1386
4286.08 1470
4286.69 1300
4287.31 1449
4287.93 1555
4288.55 1441
4289.16 1361
4289.78 1459
4290.40 1392
4291.02 1280
4291.64 1380
4292.25 1496
4292.87 1346
4293.49 1391
4294.11 1439
4294.73 1525
4295.34 1458
4295.96 1528
4296.58 1490
4297.20 1448
4297.82 1375
4298.43 1490
4299.05 1523
4299.67 1478
4300.29 1544
4300.91 1498
4301.53 1525
4302.14 1460
4302.76 1517
4303.38 1542
4304.00 1646
4304.62 1569
4305.24 1556
4305.86 1553
4306.48 1473
4307.09 1599
4307.71 1580
4308.33 1628
4308.95 1592
4309.57 1611
4310.19 1476
4310.81 1627
4311.43 1568
4312.05 1558
4312.67 1552
4313.29 1518
4313.90 1432
4314.52 1509
4315.14 1519
4315.76 1488
4316.38 1489
4317.00 1518
4317.62 1575
4318.24 1631
4318.86 1653
4319.48 1495
4320.10 1441
4320.72 1448
4321.34 1658
4321.96 1570
4322.58 1550
4323.20 1659
4323.82 1727
4324.44 1687
4325.06 1762
4325.68 1742
4326.30 1668
4326.92 1701
4327.54 2018
4328.16 1926
4328.78 1713
4329.40 1779
4330.02 1783
4330.64 1757
4331.27 1846
4331.89 1840
4332.51 1965
4333.13 1935
4333.75 1908
4334.37 2048
4334.99 2296
4335.61 2428
4336.23 2530
4336.85 2852
4337.47 3106
4338.09 3239
4338.72 3041
4339.34 2986
4339.96 2904
4340.58 3058
4341.20 2961
4341.82 3023
4342.44 3019
4343.07 3142
4343.69 3473
4344.31 3994
4344.93 4429
4345.55 4708
4346.17 5441
4346.79 5535
4347.42 5551
4348.04 5204
4348.66 5426
4349.28 4970
4349.90 4079
4350.53 3684
4351.15 3184
4351.77 2759
4352.39 2613
4353.01 2305
4353.64 2245
4354.26 2244
4354.88 2222
4355.50 2119
4356.13 2104
4356.75 2203
4357.37 2171
4357.99 2132
4358.62 2252
4359.24 2051
4359.86 2056
4360.48 2113
4361.11 2096
4361.73 1982
4362.35 1915
4362.98 1953
4363.60 1819
4364.22 1987
4364.84 2062
4365.47 1919
4366.09 1892
4366.71 1883
4367.34 1800
4367.96 1825
4368.58 1922
4369.21 1683
4369.83 1735
4370.45 1737
4371.08 1765
4371.70 1674
4372.32 1598
4372.95 1722
4373.57 1663
4374.20 1723
4374.82 1746
4375.44 1637
4376.07 1781
4376.69 1808
4377.31 1818
4377.94 1821
4378.56 1753
4379.19 1728
4379.81 1636
4380.43 1622
4381.06 1627
4381.68 1657
4382.31 1669
4382.93 1734
4383.56 1919
4384.18 1954
4384.80 1815
4385.43 1798
4386.05 1728
4386.68 1789
4387.30 1753
4387.93 1842
4388.55 1771
4389.18 2009
4389.80 2073
4390.43 2034
4391.05 1916
4391.68 2149
4392.30 2170
4392.93 1920
4393.55 1944
4394.18 1846
4394.80 1891
4395.43 1829
4396.05 1924
4396.68 1800
4397.30 1787
4397.93 1733
4398.55 1950
4399.18 1859
4399.80 1662
4400.43 1627
4401.06 1664
4401.68 1640
4402.31 1748
4402.93 1857
4403.56 1781
4404.18 1727
4404.81 1762
4405.44 1639
4406.06 1676
4406.69 1683
4407.31 1702
4407.94 1677
4408.57 1757
4409.19 1593
4409.82 1589
4410.45 1716
4411.07 1699
4411.70 1712
4412.32 1635
4412.95 1514
4413.58 1554
4414.20 1680
4414.83 1618
4415.46 1576
4416.08 1530
4416.71 1503
4417.34 1453
4417.96 1498
4418.59 1502
4419.22 1601
4419.84 1592
4420.47 1557
4421.10 1559
4421.73 1604
4422.35 1589
4422.98 1530
4423.61 1393
4424.23 1430
4424.86 1556
4425.49 1505
4426.12 1476
4426.74 1423
4427.37 1283
4428.00 1413
4428.63 1454
4429.25 1566
4429.88 1429
4430.51 1240
4431.14 1330
4431.77 1550
4432.39 1460
4433.02 1427
4433.65 1307
4434.28 1431
4434.90 1429
4435.53 1292
4436.16 1360
4436.79 1376
4437.42 1364
4438.05 1375
4438.67 1437
4439.30 1456
4439.93 1461
4440.56 1443
4441.19 1604
4441.82 1501
4442.44 1366
4443.07 1328
4443.70 1397
4444.33 1314
4444.96 1344
4445.59 1615
4446.22 1456
4446.85 1409
4447.47 1469
4448.10 1436
4448.73 1395
4449.36 1360
4449.99 1392
4450.62 1471
4451.25 1472
4451.88 1509
4452.51 1455
4453.14 1497
4453.77 1453
4454.40 1382
4455.02 1458
4455.65 1533
4456.28 1433
4456.91 1574
4457.54 1437
4458.17 1487
4458.80 1500
4459.43 1425
4460.06 1451
4460.69 1366
4461.32 1316
4461.95 1252
4462.58 1348
4463.21 1250
4463.84 1215
4464.47 1372
4465.10 1296
4465.73 1226
4466.36 1291
4466.99 1171
4467.62 1159
4468.25 1212
4468.88 1242
4469.51 1207
4470.14 1335
4470.78 1306
4471.41 1200
4472.04 1163
4472.67 1318
4473.30 1254
4473.93 1229
4474.56 1348
4475.19 1272
4475.82 1200
4476.45 1223
4477.08 1211
4477.71 1259
4478.35 1405
4478.98 1269
4479.61 1278
4480.24 1258
4480.87 1268
4481.50 1283
4482.13 1353
4482.76 1401
4483.40 1511
4484.03 1331
4484.66 1390
4485.29 1470
4485.92 1421
4486.55 1385
4487.19 1338
4487.82 1228
4488.45 1329
4489.08 1433
4489.71 1388
4490.34 1505
4490.98 1504
4491.61 1540
4492.24 1452
4492.87 1452
4493.50 1447
4494.14 1460
4494.77 1439
4495.40 1348
4496.03 1335
4496.67 1320
4497.30 1446
4497.93 1496
4498.56 1473
4499.20 1570
4499.83 1598
4500.46 1658
4501.09 1861
4501.73 1711
4502.36 1766
4502.99 1801
4503.63 1753
4504.26 1744
4504.89 1489
4505.52 1431
4506.16 1393
4506.79 1556
4507.42 1463
4508.06 1485
4508.69 1403
4509.32 1338
4509.96 1317
4510.59 1410
4511.22 1469
4511.86 1456
4512.49 1396
4513.12 1373
4513.76 1410
4514.39 1501
4515.02 1361
4515.66 1345
4516.29 1320
4516.93 1429
4517.56 1370
4518.19 1398
4518.83 1382
4519.46 1387
4520.10 1377
4520.73 1414
4521.36 1360
4522.00 1384
4522.63 1305
4523.27 1316
4523.90 1394
4524.54 1439
4525.17 1405
4525.80 1639
4526.44 1689
4527.07 1788
4527.71 1760
4528.34 2052
4528.98 2082
4529.61 2371
4530.25 2498
4530.88 2693
4531.52 2907
4532.15 3038
4532.79 3133
4533.42 3041
4534.06 2849
4534.69 2594
4535.33 2247
4535.96 2129
4536.60 1944
4537.23 1804
4537.87 1634
4538.50 1479
4539.14 1339
4539.77 1390
4540.41 1384
4541.04 1390
4541.68 1435
4542.31 1458
4542.95 1328
4543.59 1368
4544.22 1289
4544.86 1280
4545.49 1304
4546.13 1402
4546.77 1386
4547.40 1364
4548.04 1438
4548.67 1461
4549.31 1351
4549.95 1236
4550.58 1361
4551.22 1368
4551.85 1310
4552.49 1310
4553.13 1288
4553.76 1390
4554.40 1386
4555.04 1217
4555.67 1315
4556.31 1241
4556.95 1338
4557.58 1361
4558.22 1394
4558.86 1354
4559.49 1463
4560.13 1497
4560.77 1465
4561.40 1388
4562.04 1392
4562.68 1459
4563.31 1303
4563.95 1395
4564.59 1457
4565.23 1535
4565.86 1407
4566.50 1408
4567.14 1420
4567.77 1513
4568.41 1647
4569.05 1691
4569.69 1679
4570.32 1674
4570.96 1498
4571.60 1446
4572.24 1329
4572.88 1400
4573.51 1364
4574.15 1247
4574.79 1369
4575.43 1402
4576.06 1307
4576.70 1187
4577.34 1267
4577.98 1212
4578.62 1211
4579.26 1359
4579.89 1233
4580.53 1281
4581.17 1322
4581.81 1225
4582.45 1246
4583.09 1321
4583.72 1378
4584.36 1415
4585.00 1308
4585.64 1398
4586.28 1340
4586.92 1243
4587.56 1406
4588.19 1400
4588.83 1418
4589.47 1487
4590.11 1603
4590.75 1657
4591.39 1829
4592.03 1700
4592.67 1762
4593.31 1652
4593.95 1546
4594.58 1437
4595.22 1409
4595.86 1466
4596.50 1376
4597.14 1295
4597.78 1212
4598.42 1289
4599.06 1358
4599.70 1275
4600.34 1317
4600.98 1348
4601.62 1376
4602.26 1473
4602.90 1441
4603.54 1522
4604.18 1466
4604.82 1431
4605.46 1507
4606.10 1457
4606.74 1478
4607.38 1452
4608.02 1413
4608.66 1442
4609.30 1369
4609.94 1283
4610.58 1265
4611.22 1355
4611.86 1483
4612.50 1367
4613.14 1307
4613.78 1331
4614.42 1349
4615.06 1310
4615.70 1383
4616.35 1438
4616.99 1302
4617.63 1387
4618.27 1349
4618.91 1243
4619.55 1295
4620.19 1361
4620.83 1438
4621.47 1445
4622.11 1390
4622.76 1407
4623.40 1353
4624.04 1340
4624.68 1264
4625.32 1260
4625.96 1244
4626.60 1306
4627.25 1409
4627.89 1292
4628.53 1356
4629.17 1366
4629.81 1302
4630.45 1274
4631.10 1508
4631.74 1364
4632.38 1427
4633.02 1405
4633.66 1305
4634.30 1251
4634.95 1311
4635.59 1490
4636.23 1354
4636.87 1333
4637.52 1491
4638.16 1541
4638.80 1484
4639.44 1397
4640.08 1460
4640.73 1436
4641.37 1334
4642.01 1441
4642.66 1445
4643.30 1387
4643.94 1381
4644.58 1277
4645.23 1400
4645.87 1503
4646.51 1433
4647.15 1462
4647.80 1453
4648.44 1355
4649.08 1397
4649.73 1465
4650.37 1527
4651.01 1651
4651.66 1719
4652.30 1646
4652.94 1749
4653.59 1731
4654.23 1688
4654.87 1588
4655.52 1548
4656.16 1496
4656.80 1424
4657.45 1363
4658.09 1391
4658.73 1454
4659.38 1324
4660.02 1203
4660.67 1205
4661.31 1244
4661.95 1216
4662.60 1198
4663.24 1210
4663.89 1178
4664.53 1105
4665.17 1156
4665.82 1154
4666.46 1317
4667.11 1261
4667.75 1184
4668.40 1264
4669.04 1181
4669.68 1131
4670.33 1205
4670.97 1192
4671.62 1246
4672.26 1149
4672.91 1273
4673.55 1285
4674.20 1269
4674.84 1271
4675.49 1279
4676.13 1296
4676.78 1196
4677.42 1271
4678.07 1304
4678.71 1264
4679.36 1325
4680.00 1313
4680.65 1403
4681.29 1338
4681.94 1448
4682.58 1432
4683.23 1377
4683.87 1419
4684.52 1275
4685.16 1381
4685.81 1336
4686.46 1168
4687.10 1289
4687.75 1343
4688.39 1250
4689.04 1293
4689.68 1183
4690.33 1302
4690.98 1347
4691.62 1274
4692.27 1277
4692.91 1267
4693.56 1337
4694.21 1321
4694.85 1451
4695.50 1466
4696.15 1620
4696.79 1611
4697.44 1652
4698.08 1890
4698.73 1828
4699.38 1950
4700.02 1798
4700.67 1634
4701.32 1635
4701.96 1600
4702.61 1591
4703.26 1503
4703.90 1478
4704.55 1457
4705.20 1371
4705.84 1367
4706.49 1417
4707.14 1330
4707.79 1311
4708.43 1332
4709.08 1329
4709.73 1343
4710.37 1513
4711.02 1524
4711.67 1449
4712.32 1478
4712.96 1469
4713.61 1543
4714.26 1491
4714.91 1457
4715.55 1403
4716.20 1289
4716.85 1327
4717.50 1445
4718.15 1402
4718.79 1321
4719.44 1306
4720.09 1351
4720.74 1500
4721.39 1425
4722.03 1565
4722.68 1537
4723.33 1429
4723.98 1617
4724.63 1655
4725.27 1633
4725.92 1642
4726.57 1735
4727.22 1774
4727.87 1759
4728.52 1733
4729.16 1711
4729.81 1666
4730.46 1533
4731.11 1557
4731.76 1446
4732.41 1373
4733.06 1534
4733.71 1632
4734.36 1403
4735.00 1449
4735.65 1424
4736.30 1569
4736.95 1549
4737.60 1392
4738.25 1451
4738.90 1632
4739.55 1631
4740.20 1715
4740.85 1731
4741.50 1767
4742.15 1743
4742.80 1696
4743.44 1547
4744.09 1566
4744.74 1504
4745.39 1583
4746.04 1465
4746.69 1547
4747.34 1642
4747.99 1615
4748.64 1624
4749.29 1666
4749.94 1739
4750.59 1634
4751.24 1853
4751.89 1760
4752.54 1912
4753.19 1858
4753.84 1808
4754.49 1730
4755.14 1845
4755.79 1854
4756.44 1559
4757.10 1497
4757.75 1469
4758.40 1430
4759.05 1517
4759.70 1368
4760.35 1424
4761.00 1496
4761.65 1509
4762.30 1433
4762.95 1358
4763.60 1413
4764.25 1504
4764.90 1580
4765.56 1548
4766.21 1513
4766.86 1465
4767.51 1497
4768.16 1518
4768.81 1366
4769.46 1261
4770.11 1311
4770.77 1362
4771.42 1261
4772.07 1266
4772.72 1340
4773.37 1310
4774.02 1186
4774.67 1254
4775.33 1362
4775.98 1426
4776.63 1444
4777.28 1442
4777.93 1378
4778.59 1447
4779.24 1514
4779.89 1459
4780.54 1421
4781.19 1395
4781.85 1526
4782.50 1417
4783.15 1446
4783.80 1416
4784.46 1440
4785.11 1411
4785.76 1398
4786.41 1421
4787.07 1369
4787.72 1543
4788.37 1464
4789.02 1398
4789.68 1362
4790.33 1421
4790.98 1538
4791.63 1369
4792.29 1412
4792.94 1403
4793.59 1494
4794.25 1318
4794.90 1327
4795.55 1330
4796.21 1399
4796.86 1426
4797.51 1418
4798.17 1339
4798.82 1313
4799.47 1324
4800.13 1334
4800.78 1404
4801.43 1348
4802.09 1323
4802.74 1356
4803.39 1232
4804.05 1283
4804.70 1351
4805.35 1233
4806.01 1244
4806.66 1253
4807.32 1258
4807.97 1251
4808.62 1291
4809.28 1349
4809.93 1307
4810.59 1275
4811.24 1468
4811.89 1440
4812.55 1520
4813.20 1371
4813.86 1526
4814.51 1437
4815.17 1329
4815.82 1320
4816.48 1308
4817.13 1306
4817.78 1424
4818.44 1380
4819.09 1441
4819.75 1511
4820.40 1521
4821.06 1541
4821.71 1576
4822.37 1542
4823.02 1555
4823.68 1615
4824.33 1635
4824.99 1651
4825.64 1651
4826.30 1558
4826.95 1641
4827.61 1477
4828.26 1560
4828.92 1572
4829.58 1657
4830.23 1693
4830.89 1666
4831.54 1751
4832.20 1701
4832.85 1615
4833.51 1764
4834.16 1690
4834.82 1738
4835.48 1910
4836.13 2074
4836.79 2053
4837.44 2033
4838.10 2030
4838.76 1999
4839.41 2002
4840.07 2081
4840.72 2061
4841.38 2122
4842.04 2196
4842.69 2072
4843.35 2020
4844.01 2046
4844.66 1925
4845.32 2100
4845.98 2353
4846.63 2265
4847.29 2439
4847.95 2744
4848.60 2973
4849.26 2993
4849.92 3068
4850.57 3426
4851.23 3438
4851.89 3263
4852.54 3111
4853.20 2949
4853.86 2958
4854.51 2714
4855.17 2754
4855.83 2633
4856.49 2709
4857.14 2632
4857.80 3063
4858.46 2729
4859.12 2541
4859.77 2700
4860.43 2570
4861.09 2447
4861.75 2497
4862.40 2371
4863.06 2483
4863.72 2515
4864.38 2316
4865.03 2429
4865.69 2458
4866.35 2326
4867.01 2237
4867.67 2419
4868.32 2552
4868.98 2360
4869.64 2364
4870.30 2252
4870.96 2153
4871.62 2028
4872.27 2135
4872.93 2120
4873.59 2027
4874.25 1824
4874.91 2013
4875.57 2046
4876.22 1984
4876.88 2038
4877.54 1973
4878.20 2064
4878.86 1963
4879.52 2008
4880.18 1985
4880.84 2123
4881.49 1838
4882.15 1710
4882.81 1834
4883.47 1897
4884.13 1794
4884.79 1614
4885.45 1526
4886.11 1826
4886.77 1951
4887.43 1943
4888.09 1902
4888.75 1894
4889.41 1945
4890.07 1969
4890.72 1887
4891.38 2084
4892.04 2204
4892.70 2286
4893.36 2212
4894.02 2020
4894.68 1848
4895.34 1909
4896.00 1821
4896.66 1710
4897.32 1771
4897.98 1784
4898.64 1763
4899.30 1777
4899.96 1698
4900.62 1696
4901.28 1847
4901.94 1875
4902.60 1740
4903.27 1641
4903.93 1733
4904.59 1716
4905.25 1543
4905.91 1441
4906.57 1464
4907.23 1608
4907.89 1581
4908.55 1418
4909.21 1332
4909.87 1500
4910.53 1537
4911.19 1578
4911.85 1531
4912.52 1529
4913.18 1498
4913.84 1467
4914.50 1522
4915.16 1433
4915.82 1474
4916.48 1375
4917.14 1265
4917.81 1352
4918.47 1322
4919.13 1390
4919.79 1419
4920.45 1363
4921.11 1415
4921.77 1471
4922.44 1483
4923.10 1294
4923.76 1389
4924.42 1288
4925.08 1419
4925.75 1348
4926.41 1396
4927.07 1377
4927.73 1307
4928.39 1372
4929.06 1239
4929.72 1264
4930.38 1371
4931.04 1207
4931.71 1263
4932.37 1203
4933.03 1233
4933.69 1350
4934.36 1424
4935.02 1471
4935.68 1343
4936.34 1376
4937.01 1271
4937.67 1266
4938.33 1320
4938.99 1323
4939.66 1336
4940.32 1325
4940.98 1408
4941.65 1257
4942.31 1296
4942.97 1337
4943.63 1183
4944.30 1297
4944.96 1465
4945.62 1333
4946.29 1348
4946.95 1255
4947.61 1146
4948.28 1246
4948.94 1327
4949.61 1288
4950.27 1325
4950.93 1324
4951.60 1235
4952.26 1289
4952.92 1393
4953.59 1370
4954.25 1252
4954.92 1449
4955.58 1276
4956.24 1347
4956.91 1274
4957.57 1224
4958.24 1277
4958.90 1353
4959.56 1359
4960.23 1363
4960.89 1489
4961.56 1442
4962.22 1463
4962.89 1555
4963.55 1622
4964.21 1478
4964.88 1590
4965.54 1466
4966.21 1436
4966.87 1467
4967.54 1393
4968.20 1383
4968.87 1358
4969.53 1426
4970.20 1417
4970.86 1388
4971.53 1382
4972.19 1403
4972.86 1328
4973.52 1407
4974.19 1429
4974.85 1426
4975.52 1403
4976.18 1474
4976.85 1482
4977.51 1439
4978.18 1559
4978.85 1414
4979.51 1372
4980.18 1466
4980.84 1438
4981.51 1280
4982.17 1359
4982.84 1419
4983.50 1478
4984.17 1360
4984.84 1454
4985.50 1547
4986.17 1586
4986.83 1677
4987.50 1728
4988.17 1930
4988.83 1985
4989.50 1942
4990.17 1909
4990.83 1897
4991.50 1974
4992.16 1740
4992.83 1622
4993.50 1538
4994.16 1465
4994.83 1385
4995.50 1379
4996.16 1447
4996.83 1305
4997.50 1302
4998.16 1259
4998.83 1239
4999.50 1252
5000.16 1225
5000.83 1155
5001.50 1261
5002.17 1289
5002.83 1200
5003.50 1214
5004.17 1327
5004.83 1258
5005.50 1311
5006.17 1366
5006.84 1340
5007.50 1298
5008.17 1197
5008.84 1214
5009.51 1182
5010.17 1193
5010.84 1060
5011.51 1168
5012.18 1278
5012.84 1334
5013.51 1318
5014.18 1288
5014.85 1296
5015.52 1083
5016.18 1170
5016.85 1152
5017.52 1267
5018.19 1196
5018.86 1110
5019.52 1151
5020.19 1251
5020.86 1297
5021.53 1225
5022.20 1281
5022.87 1294
5023.54 1254
5024.20 1447
5024.87 1476
5025.54 1499
5026.21 1388
5026.88 1353
5027.55 1485
5028.22 1319
5028.88 1275
5029.55 1145
5030.22 1217
5030.89 1186
5031.56 1159
5032.23 1240
5032.90 1212
5033.57 1204
5034.24 1149
5034.91 1223
5035.58 1220
5036.25 1160
5036.91 1208
5037.58 1128
5038.25 1101
5038.92 1243
5039.59 1178
5040.26 1150
5040.93 1142
5041.60 1180
5042.27 1155
5042.94 1230
5043.61 1248
5044.28 1195
5044.95 1189
5045.62 1132
5046.29 1054
5046.96 1026
5047.63 1157
5048.30 1182
5048.97 1234
5049.64 1192
5050.31 1143
5050.98 1095
5051.65 1021
5052.32 1149
5052.99 1155
5053.66 1180
5054.33 1183
5055.00 1195
5055.68 1133
5056.35 1148
5057.02 1172
5057.69 991
5058.36 1051
5059.03 1248
5059.70 1158
5060.37 1094
5061.04 1147
5061.71 1083
5062.38 1029
5063.06 1082
5063.73 1094
5064.40 1125
5065.07 1188
5065.74 1252
5066.41 1180
5067.08 1183
5067.75 1238
5068.43 1157
5069.10 1152
5069.77 1163
5070.44 1214
5071.11 1152
5071.78 1093
5072.46 1196
5073.13 1185
5073.80 1089
5074.47 1196
5075.14 1259
5075.81 1180
5076.49 1167
5077.16 1143
5077.83 1115
5078.50 1331
5079.18 1279
5079.85 1239
5080.52 1246
5081.19 1310
5081.86 1234
5082.54 1233
5083.21 1295
5083.88 1226
5084.55 1232
5085.23 1124
5085.90 1126
5086.57 1223
5087.25 1288
5087.92 1341
5088.59 1380
5089.26 1368
5089.94 1428
5090.61 1361
5091.28 1305
5091.96 1450
5092.63 1311
5093.30 1335
5093.97 1457
5094.65 1358
5095.32 1121
5095.99 1230
5096.67 1317
5097.34 1332
5098.01 1091
5098.69 1138
5099.36 1178
5100.04 1216
5100.71 1204
5101.38 1154
5102.06 1322
5102.73 1221
5103.40 1213
5104.08 1280
5104.75 1227
5105.43 1211
5106.10 1185
5106.77 1190
5107.45 1184
5108.12 1113
5108.80 1115
5109.47 1104
5110.14 1202
5110.82 1293
5111.49 1445
5112.17 1361
5112.84 1215
5113.52 1098
5114.19 1128
5114.87 1133
5115.54 1075
5116.21 1273
5116.89 1263
5117.56 1213
5118.24 1173
5118.91 1238
5119.59 1231
5120.26 1142
5120.94 1161
5121.61 1211
5122.29 1204
5122.96 1204
5123.64 1239
5124.31 1273
5124.99 1186
5125.66 1200
5126.34 1207
5127.01 1201
5127.69 1164
5128.37 1157
5129.04 1255
5129.72 1159
5130.39 1169
5131.07 1194
5131.74 1185
5132.42 1171
5133.09 1265
5133.77 1179
5134.45 1115
5135.12 1252
5135.80 1254
5136.47 1229
5137.15 1160
5137.83 1162
5138.50 1201
5139.18 1182
5139.85 1259
5140.53 1185
5141.21 1081
5141.88 1235
5142.56 1110
5143.24 1137
5143.91 1058
5144.59 1059
5145.27 1198
5145.94 1271
5146.62 1164
5147.30 1068
5147.97 1088
5148.65 1008
5149.33 1098
5150.00 1103
5150.68 1052
5151.36 1160
5152.03 1044
5152.71 940
5153.39 1060
5154.07 1108
5154.74 1117
5155.42 1086
5156.10 1110
5156.77 1083
5157.45 1124
5158.13 1142
5158.81 1110
5159.48 1167
5160.16 1107
5160.84 1090
5161.52 1131
5162.19 1075
5162.87 1161
5163.55 1039
5164.23 1047
5164.91 1133
5165.58 1188
5166.26 1140
5166.94 1103
5167.62 1059
5168.30 1021
5168.97 971
5169.65 995
5170.33 1034
5171.01 1165
5171.69 1042
5172.37 1030
5173.04 948
5173.72 1033
5174.40 1034
5175.08 1197
5175.76 1110
5176.44 1170
5177.11 1058
5177.79 1173
5178.47 1154
5179.15 1169
5179.83 1092
5180.51 1082
5181.19 1040
5181.87 1117
5182.55 1228
5183.22 1098
5183.90 1082
5184.58 1084
5185.26 1046
5185.94 1087
5186.62 980
5187.30 924
5187.98 956
5188.66 995
5189.34 1011
5190.02 1114
5190.70 1224
5191.38 1117
5192.06 944
5192.74 994
5193.42 1008
5194.10 1020
5194.78 1008
5195.46 1005
5196.14 990
5196.82 1002
5197.50 1051
5198.18 1163
5198.86 1169
5199.54 1108
5200.22 1075
5200.90 1095
5201.58 1026
5202.26 1057
5202.94 1184
5203.62 1160
5204.30 1186
5204.98 1236
5205.66 1083
5206.34 1109
5207.02 1258
5207.70 1088
5208.38 1043
5209.06 1210
5209.74 1185
5210.42 1092
5211.10 1209
5211.79 1272
5212.47 1213
5213.15 1167
5213.83 1204
5214.51 1151
5215.19 1253
5215.87 1299
5216.55 1321
5217.23 1238
5217.92 1257
5218.60 1325
5219.28 1264
5219.96 1459
5220.64 1231
5221.32 1298
5222.00 1264
5222.69 1231
5223.37 1238
5224.05 1252
5224.73 1332
5225.41 1240
5226.10 1232
5226.78 1155
5227.46 1067
5228.14 1161
5228.82 1162
5229.51 1171
5230.19 1239
5230.87 1214
5231.55 1251
5232.23 1106
5232.92 1173
5233.60 1094
5234.28 1097
5234.96 1133
5235.65 1144
5236.33 1100
5237.01 1235
5237.69 1390
5238.38 1261
5239.06 1246
5239.74 1261
5240.42 1175
5241.11 1231
5241.79 1207
5242.47 1246
5243.16 1105
5243.84 1071
5244.52 1126
5245.21 1067
5245.89 1141
5246.57 1160
5247.26 1169
5247.94 1200
5248.62 1162
5249.31 1283
5249.99 1270
5250.67 1259
5251.36 1324
5252.04 1311
5252.72 1315
5253.41 1332
5254.09 1269
5254.77 1200
5255.46 1269
5256.14 1098
5256.83 1152
5257.51 1179
5258.19 1209
5258.88 1264
5259.56 1186
5260.25 1201
5260.93 1179
5261.61 1166
5262.30 1103
5262.98 1227
5263.67 1322
5264.35 1342
5265.04 1399
5265.72 1371
5266.40 1303
5267.09 1296
5267.77 1252
5268.46 1223
5269.14 1189
5269.83 1225
5270.51 1231
5271.20 1188
5271.88 1153
5272.57 1186
5273.25 1201
5273.94 1223
5274.62 1100
5275.31 1222
5275.99 1114
5276.68 1154
5277.36 1316
5278.05 1301
5278.73 1139
5279.42 1256
5280.10 1191
5280.79 1318
5281.47 1254
5282.16 1235
5282.85 1287
5283.53 1273
5284.22 1291
5284.90 1206
5285.59 1143
5286.27 1112
5286.96 1133
5287.65 1138
5288.33 1145
5289.02 1154
5289.70 1107
5290.39 1066
5291.08 1121
5291.76 1193
5292.45 1092
5293.13 1111
5293.82 1103
5294.51 1143
5295.19 1144
5295.88 1195
5296.57 1257
5297.25 1314
5297.94 1342
5298.63 1422
5299.31 1443
5300.00 1448
5300.69 1584
5301.37 1683
5302.06 1643
5302.75 1630
5303.43 1573
5304.12 1382
5304.81 1416
5305.49 1465
5306.18 1432
5306.87 1314
5307.56 1324
5308.24 1288
5308.93 1373
5309.62 1369
5310.30 1501
5310.99 1449
5311.68 1295
5312.37 1245
5313.05 1292
5313.74 1426
5314.43 1336
5315.12 1256
5315.81 1292
5316.49 1320
5317.18 1333
5317.87 1492
5318.56 1507
5319.24 1517
5319.93 1601
5320.62 1583
5321.31 1621
5322.00 1597
5322.68 1547
5323.37 1378
5324.06 1308
5324.75 1245
5325.44 1276
5326.13 1255
5326.81 1245
5327.50 1253
5328.19 1250
5328.88 1251
5329.57 1310
5330.26 1291
5330.95 1332
5331.63 1446
5332.32 1333
5333.01 1301
5333.70 1382
5334.39 1334
5335.08 1233
5335.77 1255
5336.46 1317
5337.15 1272
5337.84 1329
5338.52 1355
5339.21 1396
5339.90 1306
5340.59 1396
5341.28 1544
5341.97 1385
5342.66 1374
5343.35 1400
5344.04 1394
5344.73 1423
5345.42 1447
5346.11 1548
5346.80 1790
5347.49 1770
5348.18 1971
5348.87 2118
5349.56 2076
5350.25 2139
5350.94 2408
5351.63 2383
5352.32 2345
5353.01 2215
5353.70 2192
5354.39 1922
5355.08 1866
5355.77 1713
5356.46 1624
5357.15 1417
5357.84 1287
5358.53 1381
5359.22 1365
5359.91 1361
5360.60 1302
5361.29 1369
5361.98 1386
5362.67 1299
5363.36 1270
5364.06 1249
5364.75 1231
5365.44 1296
5366.13 1249
5366.82 1297
5367.51 1210
5368.20 1123
5368.89 1094
5369.58 1084
5370.27 1034
5370.97 1119
5371.66 1251
5372.35 1154
5373.04 1184
5373.73 1232
5374.42 1188
5375.11 1074
5375.81 1094
5376.50 1037
5377.19 1084
5377.88 1054
5378.57 1117
5379.26 1145
5379.96 1222
5380.65 1209
5381.34 1180
5382.03 1153
5382.72 1223
5383.42 1210
5384.11 1311
5384.80 1199
5385.49 1166
5386.19 1179
5386.88 1289
5387.57 1408
5388.26 1336
5388.96 1365
5389.65 1519
5390.34 1454
5391.03 1409
5391.73 1271
5392.42 1302
5393.11 1240
5393.80 1233
5394.50 1232
5395.19 1157
5395.88 1180
5396.57 1087
5397.27 1115
5397.96 1107
5398.65 997
5399.35 1069
5400.04 1079
5400.73 1132
5401.43 1148
5402.12 1142
5402.81 1129
5403.51 1131
5404.20 1118
5404.89 1158
5405.59 1119
5406.28 1175
5406.97 1191
5407.67 1187
5408.36 1142
5409.06 1192
5409.75 1232
5410.44 1202
5411.14 1200
5411.83 1286
5412.52 1247
5413.22 1239
5413.91 1219
5414.61 1176
5415.30 1180
5415.99 1135
5416.69 1069
5417.38 1126
5418.08 1168
5418.77 1216
5419.47 1122
5420.16 1177
5420.86 1203
5421.55 1066
5422.24 1026
5422.94 1160
5423.63 1043
5424.33 1116
5425.02 1265
5425.72 1247
5426.41 1232
5427.11 1305
5427.80 1185
5428.50 1123
5429.19 1202
5429.89 1160
5430.58 1164
5431.28 1101
5431.97 1154
5432.67 1176
5433.36 1272
5434.06 1304
5434.75 1357
5435.45 1277
5436.15 1199
5436.84 1283
5437.54 1370
5438.23 1353
5438.93 1344
5439.62 1250
5440.32 1112
5441.01 1159
5441.71 1202
5442.41 1235
5443.10 1288
5443.80 1359
5444.49 1398
5445.19 1386
5445.89 1310
5446.58 1295
5447.28 1394
5447.98 1389
5448.67 1449
5449.37 1445
5450.06 1450
5450.76 1292
5451.46 1303
5452.15 1342
5452.85 1380
5453.55 1334
5454.24 1302
5454.94 1317
5455.64 1406
5456.33 1297
5457.03 1190
5457.73 1331
5458.42 1288
5459.12 1352
5459.82 1365
5460.51 1394
5461.21 1436
5461.91 1453
5462.61 1505
5463.30 1319
5464.00 1421
5464.70 1523
5465.40 1492
5466.09 1391
5466.79 1454
5467.49 1575
5468.18 1418
5468.88 1321
5469.58 1313
5470.28 1511
5470.98 1401
5471.67 1367
5472.37 1436
5473.07 1628
5473.77 1772
5474.46 1607
5475.16 1612
5475.86 1707
5476.56 1789
5477.26 1819
5477.95 1883
5478.65 2066
5479.35 2183
5480.05 2266
5480.75 2406
5481.45 2212
5482.14 2133
5482.84 2064
5483.54 2084
5484.24 1949
5484.94 1878
5485.64 1769
5486.34 1772
5487.03 1748
5487.73 1728
5488.43 1763
5489.13 1737
5489.83 1714
5490.53 1692
5491.23 1627
5491.93 1634
5492.63 1924
5493.33 1920
5494.02 1827
5494.72 1821
5495.42 1872
5496.12 1979
5496.82 2250
5497.52 2360
5498.22 2382
5498.92 2718
5499.62 3320
5500.32 3500
5501.02 3560
5501.72 3468
5502.42 3797
5503.12 3018
5503.82 2707
5504.52 2451
5505.22 2231
5505.92 2008
5506.62 1863
5507.32 1766
5508.02 1783
5508.72 1768
5509.42 1790
5510.12 1764
5510.82 1587
5511.52 1585
5512.22 1686
5512.92 1567
5513.62 1507
5514.32 1606
5515.02 1687
5515.72 1702
5516.42 1687
5517.12 1695
5517.82 1677
5518.52 1692
5519.22 1710
5519.93 1604
5520.63 1586
5521.33 1585
5522.03 1563
5522.73 1578
5523.43 1542
5524.13 1475
5524.83 1492
5525.53 1431
5526.23 1545
5526.94 1352
5527.64 1380
5528.34 1416
5529.04 1601
5529.74 1425
5530.44 1396
5531.14 1278
5531.85 1413
5532.55 1404
5533.25 1382
5533.95 1274
5534.65 1207
5535.35 1287
5536.06 1332
5536.76 1338
5537.46 1443
5538.16 1574
5538.86 1420
5539.57 1354
5540.27 1344
5540.97 1230
5541.67 1353
5542.37 1317
5543.08 1251
5543.78 1207
5544.48 1242
5545.18 1255
5545.89 1204
5546.59 1164
5547.29 1185
5547.99 1189
5548.70 1312
5549.40 1258
5550.10 1370
5550.81 1223
5551.51 1273
5552.21 1215
5552.91 1196
5553.62 1125
5554.32 1241
5555.02 1192
5555.73 1229
5556.43 1210
5557.13 1236
5557.84 1296
5558.54 1156
5559.24 1208
5559.95 1234
5560.65 1374
5561.35 1402
5562.06 1217
5562.76 1239
5563.46 1243
5564.17 1307
5564.87 1379
5565.57 1302
5566.28 1217
5566.98 1202
5567.69 1246
5568.39 1164
5569.09 1171
5569.80 1134
5570.50 1173
5571.21 1216
5571.91 1183
5572.61 1333
5573.32 1290
5574.02 1227
5574.73 1336
5575.43 1356
5576.14 1289
5576.84 1319
5577.54 1235
5578.25 1167
5578.95 1309
5579.66 1249
5580.36 1249
5581.07 1196
5581.77 1214
5582.48 1176
5583.18 1208
5583.89 1210
5584.59 1270
5585.30 1122
5586.00 1170
5586.71 1147
5587.41 1091
5588.12 1060
5588.82 1132
5589.53 1085
5590.23 1168
5590.94 1245
5591.64 1239
5592.35 1194
5593.05 1198
5593.76 1200
5594.47 1226
5595.17 1220
5595.88 1253
5596.58 1204
5597.29 1259
5597.99 1179
5598.70 1087
5599.41 1128
5600.11 1133
5600.82 1208
5601.52 1120
5602.23 1007
5602.94 1078
5603.64 1232
5604.35 1134
5605.05 1178
5605.76 1254
5606.47 1219
5607.17 1198
5607.88 1099
5608.59 1128
5609.29 1140
5610.00 1241
5610.70 1159
5611.41 1014
5612.12 1057
5612.82 1145
5613.53 1197
5614.24 1219
5614.95 1154
5615.65 1178
5616.36 1194
5617.07 1199
5617.77 1195
5618.48 1135
5619.19 1039
5619.89 1061
5620.60 1131
5621.31 1169
5622.02 1176
5622.72 1258
5623.43 1169
5624.14 1206
5624.85 1173
5625.55 1108
5626.26 1212
5626.97 1100
5627.68 1233
5628.38 1265
5629.09 1240
5629.80 1242
5630.51 1200
5631.21 1098
5631.92 1160
5632.63 1220
5633.34 1294
5634.05 1253
5634.75 1153
5635.46 1113
5636.17 1147
5636.88 1197
5637.59 1300
5638.30 1279
5639.00 1271
5639.71 1271
5640.42 1236
5641.13 1222
5641.84 1215
5642.55 1198
5643.26 1190
5643.96 1200
5644.67 1184
5645.38 1169
5646.09 1218
5646.80 1094
5647.51 1132
5648.22 1197
5648.93 1141
5649.64 1251
5650.34 1263
5651.05 1216
5651.76 1246
5652.47 1339
5653.18 1405
5653.89 1350
5654.60 1264
5655.31 1411
5656.02 1480
5656.73 1756
5657.44 1721
5658.15 1680
5658.86 1716
5659.57 1613
5660.28 1517
5660.99 1437
5661.70 1366
5662.41 1347
5663.12 1270
5663.83 1253
5664.54 1254
5665.25 1260
5665.96 1263
5666.67 1247
5667.38 1187
5668.09 1255
5668.80 1172
5669.51 1074
5670.22 1324
5670.93 1254
5671.64 1270
5672.35 1259
5673.06 1207
5673.77 1091
5674.48 1170
5675.19 1211
5675.90 1227
5676.61 1136
5677.32 1171
5678.03 1079
5678.74 1122
5679.45 1144
5680.17 1284
5680.88 1359
5681.59 1271
5682.30 1237
5683.01 1176
5683.72 1198
5684.43 1124
5685.14 1195
5685.85 1128
5686.57 1159
5687.28 1263
5687.99 1227
5688.70 1146
5689.41 1091
5690.12 1084
5690.84 1137
5691.55 1110
5692.26 1127
5692.97 1161
5693.68 1203
5694.39 1109
5695.11 1142
5695.82 1077
5696.53 1197
5697.24 1231
5697.95 1178
5698.67 1149
5699.38 1225
5700.09 1261
5700.80 1232
5701.51 1304
5702.23 1305
5702.94 1287
5703.65 1398
5704.36 1270
5705.08 1237
5705.79 1194
5706.50 1116
5707.21 1152
5707.93 1254
5708.64 1252
5709.35 1154
5710.07 1213
5710.78 1197
5711.49 1082
5712.20 1162
5712.92 1179
5713.63 1152
5714.34 1165
5715.06 1103
5715.77 1087
5716.48 1161
5717.20 1179
5717.91 1115
5718.62 1157
5719.34 1125
5720.05 1055
5720.76 1170
5721.48 1134
5722.19 1061
5722.90 1138
5723.62 1086
5724.33 1206
5725.05 1216
5725.76 1202
5726.47 1205
5727.19 1345
5727.90 1338
5728.61 1147
5729.33 1195
5730.04 1346
5730.76 1235
5731.47 1278
5732.19 1222
5732.90 1242
5733.61 1214
5734.33 1246
5735.04 1243
5735.76 1254
5736.47 1203
5737.19 1170
5737.90 1172
5738.61 1136
5739.33 1111
5740.04 1166
5740.76 1093
5741.47 1219
5742.19 1240
5742.90 1234
5743.62 1097
5744.33 1103
5745.05 1246
5745.76 1239
5746.48 1140
5747.19 1245
5747.91 1261
5748.62 1285
5749.34 1254
5750.05 1321
5750.77 1355
5751.49 1373
5752.20 1448
5752.92 1544
5753.63 1339
5754.35 1408
5755.06 1429
5755.78 1405
5756.49 1472
5757.21 1430
5757.93 1247
5758.64 1349
5759.36 1332
5760.07 1259
5760.79 1279
5761.51 1357
5762.22 1458
5762.94 1359
5763.65 1329
5764.37 1239
5765.09 1359
5765.80 1307
5766.52 1297
5767.24 1365
5767.95 1303
5768.67 1415
5769.39 1329
5770.10 1286
5770.82 1291
5771.53 1352
5772.25 1396
5772.97 1369
5773.69 1382
5774.40 1319
5775.12 1555
5775.84 1487
5776.55 1348
5777.27 1402
5777.99 1531
5778.70 1567
5779.42 1555
5780.14 1484
5780.86 1564
5781.57 1567
5782.29 1523
5783.01 1478
5783.72 1613
5784.44 1567
5785.16 1484
5785.88 1598
5786.59 1693
5787.31 1528
5788.03 1555
5788.75 1695
5789.47 1820
5790.18 1851
5790.90 1808
5791.62 1844
5792.34 1896
5793.06 1978
5793.77 1965
5794.49 2177
5795.21 2272
5795.93 2325
5796.65 2538
5797.36 2625
5798.08 3151
5798.80 3804
5799.52 4314
5800.24 5036
5800.96 5745
5801.67 6546
5802.39 6544
5803.11 6625
5803.83 6173
5804.55 5627
5805.27 4735
5805.99 4109
5806.71 3582
5807.42 3142
5808.14 2991
5808.86 2802
5809.58 2582
5810.30 2543
5811.02 2470
5811.74 2327
5812.46 2442
5813.18 2488
5813.90 2545
5814.62 2599
5815.34 2632
5816.05 2586
5816.77 2604
5817.49 2760
5818.21 2653
5818.93 2576
5819.65 2765
5820.37 2566
5821.09 2614
5821.81 2457
5822.53 2529
5823.25 2289
5823.97 2278
5824.69 2094
5825.41 2021
5826.13 1834
5826.85 1843
5827.57 1771
5828.29 1746
5829.01 1722
5829.73 1681
5830.45 1648
5831.17 1731
5831.89 1748
5832.61 1711
5833.33 1699
5834.05 1803
5834.78 1714
5835.50 1708
5836.22 1639
5836.94 1704
5837.66 1749
5838.38 1710
5839.10 1670
5839.82 1828
5840.54 1755
5841.26 1612
5841.98 1696
5842.70 1554
5843.43 1637
5844.15 1667
5844.87 1511
5845.59 1626
5846.31 1550
5847.03 1572
5847.75 1611
5848.47 1520
5849.20 1558
5849.92 1484
5850.64 1478
5851.36 1505
5852.08 1536
5852.80 1487
5853.53 1533
5854.25 1397
5854.97 1449
5855.69 1429
5856.41 1353
5857.14 1449
5857.86 1365
5858.58 1387
5859.30 1424
5860.02 1453
5860.75 1513
5861.47 1527
5862.19 1588
5862.91 1415
5863.64 1436
5864.36 1389
5865.08 1337
5865.80 1439
5866.52 1373
5867.25 1404
5867.97 1366
5868.69 1513
5869.42 1488
5870.14 1468
5870.86 1324
5871.58 1343
5872.31 1372
5873.03 1426
5873.75 1343
5874.48 1336
5875.20 1532
5875.92 1510
5876.65 1436
5877.37 1335
5878.09 1353
5878.81 1393
5879.54 1351
5880.26 1272
5880.99 1418
5881.71 1406
5882.43 1291
5883.16 1384
5883.88 1391
5884.60 1389
5885.33 1421
5886.05 1409
5886.77 1382
5887.50 1318
5888.22 1425
5888.95 1438
5889.67 1530
5890.39 1346
5891.12 1311
5891.84 1406
5892.57 1457
5893.29 1459
5894.01 1494
5894.74 1501
5895.46 1342
5896.19 1395
5896.91 1420
5897.64 1494
5898.36 1302
5899.09 1314
5899.81 1277
5900.53 1373
5901.26 1416
5901.98 1333
5902.71 1361
5903.43 1320
5904.16 1303
5904.88 1290
5905.61 1428
5906.33 1453
5907.06 1403
5907.78 1408
5908.51 1471
5909.23 1484
5909.96 1577
5910.68 1522
5911.41 1421
5912.14 1355
5912.86 1439
5913.59 1440
5914.31 1455
5915.04 1476
5915.76 1536
5916.49 1473
5917.21 1437
5917.94 1505
5918.67 1481
5919.39 1486
5920.12 1543
5920.84 1426
5921.57 1380
5922.29 1432
5923.02 1463
5923.75 1502
5924.47 1498
5925.20 1590
5925.93 1616
5926.65 1564
5927.38 1619
5928.10 1637
5928.83 1605
5929.56 1469
5930.28 1634
5931.01 1678
5931.74 1696
5932.46 1707
5933.19 1757
5933.92 1806
5934.64 1934
5935.37 1954
5936.10 1919
5936.82 1928
5937.55 2056
5938.28 2023
5939.00 1903
5939.73 1962
5940.46 1932
5941.19 1817
5941.91 1927
5942.64 1875
5943.37 1890
5944.09 1979
5944.82 2001
5945.55 1910
5946.28 2096
5947.00 2142
5947.73 2085
5948.46 2028
5949.19 2226
5949.92 2260
5950.64 2572
5951.37 2653
5952.10 2738
5952.83 2640
5953.55 2590
5954.28 2747
5955.01 2704
5955.74 2622
5956.47 2432
5957.19 2480
5957.92 2513
5958.65 2383
5959.38 2446
5960.11 2528
5960.84 2635
5961.56 2510
5962.29 2514
5963.02 2747
5963.75 2981
5964.48 3336
5965.21 3333
5965.94 3493
5966.66 3672
5967.39 3993
5968.12 3940
5968.85 3858
5969.58 3609
5970.31 3332
5971.04 3113
5971.77 3299
5972.50 2945
5973.22 2998
5973.95 2883
5974.68 2870
5975.41 2851
5976.14 3016
5976.87 2921
5977.60 2880
5978.33 3060
5979.06 3091
5979.79 3276
5980.52 3317
5981.25 3395
5981.98 3410
5982.71 3322
5983.44 3478
5984.17 3596
5984.90 3799
5985.63 3684
5986.36 3553
5987.09 3480
5987.82 3697
5988.55 3632
5989.28 3563
5990.01 3465
5990.74 3489
5991.47 3437
5992.20 3635
5992.93 3486
5993.66 3558
5994.39 3582
5995.12 3703
5995.85 3760
5996.58 3856
5997.31 3779
5998.04 3942
5998.77 3691
5999.50 3840
6000.23 3593
6000.96 3489
6001.69 3552
6002.42 3575
6003.16 3495
6003.89 3551
6004.62 3658
6005.35 3527
6006.08 3558
6006.81 3781
6007.54 4004
6008.27 4381
6009.00 5086
6009.74 5807
6010.47 6828
6011.20 7433
6011.93 8494
6012.66 9181
6013.39 9398
6014.13 9747
6014.86 9317
6015.59 9155
6016.32 8537
6017.05 7878
6017.78 6793
6018.52 5910
6019.25 5097
6019.98 4596
6020.71 3985
6021.44 3728
6022.18 3384
6022.91 3376
6023.64 3185
6024.37 2966
6025.10 2886
6025.84 2935
6026.57 2823
6027.30 2743
6028.03 2608
6028.77 2665
6029.50 2684
6030.23 2595
6030.96 2627
6031.70 2631
6032.43 2669
6033.16 2549
6033.90 2526
6034.63 2500
6035.36 2436
6036.09 2360
6036.83 2439
6037.56 2477
6038.29 2482
6039.03 2590
6039.76 2546
6040.49 2557
6041.23 2540
6041.96 2682
6042.69 2715
6043.43 2707
6044.16 2774
6044.89 3021
6045.63 2873
6046.36 2822
6047.09 2957
6047.83 3151
6048.56 3291
6049.29 3283
6050.03 3340
6050.76 3581
6051.50 3709
6052.23 3811
6052.96 4036
6053.70 4095
6054.43 3940
6055.17 3660
6055.90 3428
6056.63 3251
6057.37 3145
6058.10 2884
6058.84 2993
6059.57 2999
6060.31 2815
6061.04 2735
6061.77 2771
6062.51 2719
6063.24 2774
6063.98 2735
6064.71 2711
6065.45 2684
6066.18 2696
6066.92 2596
6067.65 2561
6068.39 2597
6069.12 2550
6069.86 2555
6070.59 2519
6071.33 2473
6072.06 2402
6072.80 2345
6073.53 2293
6074.27 2291
6075.00 2215
6075.74 2184
6076.47 2253
6077.21 2316
6077.95 2284
6078.68 2227
6079.42 2325
6080.15 2220
6080.89 2257
6081.62 2339
6082.36 2210
6083.09 2176
6083.83 2206
6084.57 2216
6085.30 2094
6086.04 2314
6086.77 2217
6087.51 2204
6088.25 2211
6088.98 2146
6089.72 2110
6090.46 2181
6091.19 2249
6091.93 2090
6092.66 2020
6093.40 2096
6094.14 2043
6094.87 2119
6095.61 2014
6096.35 2049
6097.08 1992
6097.82 1929
6098.56 1867
6099.29 1878
6100.03 1990
6100.77 1872
6101.50 1867
6102.24 1815
6102.98 1873
6103.72 1763
6104.45 1925
6105.19 1896
6105.93 1837
6106.66 1939
6107.40 2011
6108.14 2007
6108.88 2015
6109.61 2027
6110.35 2004
6111.09 1991
6111.83 1916
6112.56 1865
6113.30 1874
6114.04 1967
6114.78 2031
6115.51 2037
6116.25 1945
6116.99 1982
6117.73 1930
6118.47 1985
6119.20 2024
6119.94 2046
6120.68 1966
6121.42 1991
6122.16 2163
6122.89 2128
6123.63 2288
6124.37 2236
6125.11 2249
6125.85 2139
6126.59 2192
6127.32 2136
6128.06 2071
6128.80 2218
6129.54 2252
6130.28 2180
6131.02 2275
6131.76 2138
6132.49 2109
6133.23 2089
6133.97 2044
6134.71 2147
6135.45 2141
6136.19 2243
6136.93 2222
6137.67 2236
6138.41 2263
6139.15 2261
6139.88 2199
6140.62 2113
6141.36 2125
6142.10 2104
6142.84 2162
6143.58 2194
6144.32 2168
6145.06 2079
6145.80 2133
6146.54 2158
6147.28 2149
6148.02 2366
6148.76 2332
6149.50 2306
6150.24 2406
6150.98 2373
6151.72 2284
6152.46 2402
6153.20 2391
6153.94 2423
6154.68 2447
6155.42 2454
6156.16 2566
6156.90 2577
6157.64 2462
6158.38 2480
6159.12 2632
6159.86 2560
6160.60 2734
6161.34 2731
6162.08 2855
6162.82 2945
6163.56 2986
6164.30 3282
6165.05 3324
6165.79 3474
6166.53 3735
6167.27 3876
6168.01 3841
6168.75 3772
6169.49 3764
6170.23 3768
6170.97 3525
6171.71 3436
6172.46 3771
6173.20 3676
6173.94 3547
6174.68 3315
6175.42 3414
6176.16 3381
6176.90 3344
6177.64 3298
6178.39 3280
6179.13 3461
6179.87 3346
6180.61 3429
6181.35 3570
6182.09 3606
6182.84 3401
6183.58 3468
6184.32 3590
6185.06 3549
6185.80 3554
6186.55 3586
6187.29 3619
6188.03 3858
6188.77 3681
6189.52 3823
6190.26 4025
6191.00 4138
6191.74 4263
6192.48 4462
6193.23 4458
6193.97 4428
6194.71 4680
6195.45 4618
6196.20 4523
6196.94 4520
6197.68 4479
6198.43 4558
6199.17 4725
6199.91 4632
6200.65 4513
6201.40 4544
6202.14 4718
6202.88 4974
6203.63 5698
6204.37 6742
6205.11 7867
6205.86 9568
6206.60 11533
6207.34 13978
6208.09 15929
6208.83 17060
6209.57 17779
6210.32 17718
6211.06 17252
6211.80 16250
6212.55 14916
6213.29 13362
6214.03 10976
6214.78 9071
6215.52 7643
6216.26 6435
6217.01 5322
6217.75 4634
6218.50 4241
6219.24 4157
6219.98 4007
6220.73 3779
6221.47 3848
6222.22 3758
6222.96 4076
6223.71 4181
6224.45 4239
6225.19 4139
6225.94 4023
6226.68 3842
6227.43 3710
6228.17 3439
6228.92 3267
6229.66 3026
6230.41 2905
6231.15 2800
6231.90 2769
6232.64 2807
6233.39 2671
6234.13 2646
6234.87 2645
6235.62 2708
6236.36 2923
6237.11 2769
6237.86 2862
6238.60 2816
6239.35 2832
6240.09 2905
6240.84 3039
6241.58 2949
6242.33 3017
6243.07 3121
6243.82 3450
6244.56 3606
6245.31 3796
6246.05 3971
6246.80 4445
6247.55 4365
6248.29 4688
6249.04 4720
6249.78 4506
6250.53 4376
6251.27 3999
6252.02 3628
6252.77 3473
6253.51 3267
6254.26 3031
6255.01 2966
6255.75 2861
6256.50 3042
6257.24 2943
6257.99 2764
6258.74 2914
6259.48 2875
6260.23 2933
6260.98 2951
6261.72 2873
6262.47 2943
6263.22 2871
6263.96 2950
6264.71 2773
6265.46 2735
6266.20 2722
6266.95 2679
6267.70 2605
6268.44 2727
6269.19 2825
6269.94 2694
6270.68 2668
6271.43 2637
6272.18 2721
6272.93 2631
6273.67 2712
6274.42 2697
6275.17 2732
6275.92 2743
6276.66 2963
6277.41 2920
6278.16 2943
6278.91 2948
6279.65 2861
6280.40 2792
6281.15 2738
6281.90 2521
6282.64 2544
6283.39 2442
6284.14 2361
6284.89 2399
6285.64 2653
6286.38 2612
6287.13 2748
6287.88 2773
6288.63 2713
6289.38 2706
6290.12 2640
6290.87 2456
6291.62 2360
6292.37 2329
6293.12 2233
6293.87 2140
6294.61 2218
6295.36 2365
6296.11 2143
6296.86 2152
6297.61 2039
6298.36 2007
6299.11 2196
6299.86 2094
6300.60 1949
6301.35 2051
6302.10 2031
6302.85 2158
6303.60 2112
6304.35 2095
6305.10 2027
6305.85 1962
6306.60 2005
6307.35 1962
6308.10 2125
6308.85 2259
6309.59 2143
6310.34 2155
6311.09 2220
6311.84 2331
6312.59 2144
6313.34 2176
6314.09 2300
6314.84 2273
6315.59 2193
6316.34 2100
6317.09 2322
6317.84 2351
6318.59 2109
6319.34 2033
6320.09 2013
6320.84 2037
6321.59 2069
6322.34 1916
6323.09 2031
6323.84 1971
6324.59 1908
6325.34 1881
6326.09 1907
6326.84 1906
6327.59 1919
6328.34 1913
6329.09 1944
6329.85 1966
6330.60 1915
6331.35 1842
6332.10 1716
6332.85 1744
6333.60 1765
6334.35 1713
6335.10 1746
6335.85 1746
6336.60 1747
6337.35 1678
6338.10 1707
6338.86 1793
6339.61 1740
6340.36 1730
6341.11 1645
6341.86 1723
6342.61 1845
6343.36 1738
6344.12 1609
6344.87 1658
6345.62 1718
6346.37 1691
6347.12 1640
6347.87 1692
6348.62 1617
6349.38 1711
6350.13 1796
6350.88 1795
6351.63 1800
6352.38 1842
6353.14 1965
6353.89 1970
6354.64 1884
6355.39 1775
6356.14 1869
6356.90 1845
6357.65 1766
6358.40 1681
6359.15 1699
6359.91 1721
6360.66 1680
6361.41 1640
6362.16 1576
6362.92 1529
6363.67 1631
6364.42 1704
6365.17 1651
6365.93 1589
6366.68 1626
6367.43 1752
6368.19 1709
6368.94 1674
6369.69 1566
6370.44 1586
6371.20 1633
6371.95 1589
6372.70 1605
6373.46 1632
6374.21 1522
6374.96 1646
6375.72 1567
6376.47 1613
6377.22 1560
6377.98 1451
6378.73 1617
6379.48 1614
6380.24 1659
6380.99 1744
6381.75 1705
6382.50 1711
6383.25 1600
6384.01 1584
6384.76 1622
6385.51 1735
6386.27 1603
6387.02 1502
6387.78 1643
6388.53 1556
6389.28 1474
6390.04 1604
6390.79 1533
6391.55 1522
6392.30 1545
6393.06 1623
6393.81 1650
6394.56 1632
6395.32 1536
6396.07 1504
6396.83 1637
6397.58 1511
6398.34 1556
6399.09 1508
6399.85 1478
6400.60 1434
6401.36 1429
6402.11 1442
6402.87 1500
6403.62 1434
6404.38 1473
6405.13 1458
6405.89 1529
6406.64 1571
6407.40 1528
6408.15 1663
6408.91 1686
6409.66 1634
6410.42 1691
6411.17 1643
6411.93 1589
6412.68 1587
6413.44 1612
6414.20 1498
6414.95 1579
6415.71 1599
6416.46 1612
6417.22 1509
6417.97 1585
6418.73 1643
6419.49 1533
6420.24 1542
6421.00 1461
6421.75 1583
6422.51 1584
6423.27 1548
6424.02 1561
6424.78 1550
6425.54 1375
6426.29 1510
6427.05 1607
6427.80 1587
6428.56 1635
6429.32 1670
6430.07 1539
6430.83 1572
6431.59 1622
6432.34 1493
6433.10 1503
6433.86 1525
6434.61 1562
6435.37 1608
6436.13 1520
6436.88 1570
6437.64 1526
6438.40 1540
6439.16 1647
6439.91 1635
6440.67 1598
6441.43 1621
6442.18 1607
6442.94 1521
6443.70 1648
6444.46 1645
6445.21 1731
6445.97 1611
6446.73 1658
6447.49 1517
6448.24 1701
6449.00 1530
6449.76 1540
6450.52 1604
6451.28 1710
6452.03 1722
6452.79 1680
6453.55 1657
6454.31 1661
6455.06 1710
6455.82 1708
6456.58 1790
6457.34 1740
6458.10 1729
6458.86 1891
6459.61 1909
6460.37 1831
6461.13 1890
6461.89 1807
6462.65 1930
6463.41 2101
6464.16 1902
6464.92 1849
6465.68 1839
6466.44 1864
6467.20 1980
6467.96 1966
6468.72 1987
6469.48 2003
6470.23 1985
6470.99 1971
6471.75 2114
6472.51 2202
6473.27 2154
6474.03 2045
6474.79 2059
6475.55 2166
6476.31 2056
6477.07 2176
6477.83 2208
6478.59 2238
6479.35 2253
6480.10 2272
6480.86 2202
6481.62 2232
6482.38 2204
6483.14 2234
6483.90 2404
6484.66 2416
6485.42 2451
6486.18 2362
6486.94 2543
6487.70 2695
6488.46 2680
6489.22 2652
6489.98 2656
6490.74 2868
6491.50 2786
6492.26 2781
6493.02 3057
6493.78 3078
6494.54 3137
6495.30 3285
6496.06 3292
6496.82 3351
6497.59 3272
6498.35 3176
6499.11 3104
6499.87 3134
6500.63 3284
6501.39 3338
6502.15 3346
6502.91 3199
6503.67 3259
6504.43 3200
6505.19 3322
6505.95 3473
6506.71 3622
6507.48 3626
6508.24 3736
6509.00 3806
6509.76 3923
6510.52 3949
6511.28 3947
6512.04 3866
6512.80 3744
6513.57 3906
6514.33 3852
6515.09 3908
6515.85 3897
6516.61 3964
6517.37 3913
6518.14 4199
6518.90 4134
6519.66 4303
6520.42 4474
6521.18 4680
6521.95 4710
6522.71 5032
6523.47 5262
6524.23 5577
6524.99 6253
6525.76 6683
6526.52 7359
6527.28 7619
6528.04 7664
6528.80 7637
6529.57 7487
6530.33 7456
6531.09 7490
6531.85 7517
6532.62 8011
6533.38 8848
6534.14 10345
6534.91 12047
6535.67 13271
6536.43 14145
6537.19 14808
6537.96 14878
6538.72 13712
6539.48 12177
6540.25 10519
6541.01 8824
6541.77 7629
6542.53 6478
6543.30 5618
6544.06 4914
6544.82 4284
6545.59 4077
6546.35 3899
6547.11 3665
6547.88 3491
6548.64 3407
6549.41 3332
6550.17 3492
6550.93 3432
6551.70 3294
6552.46 3170
6553.22 3255
6553.99 3264
6554.75 3159
6555.52 3171
6556.28 3114
6557.04 3066
6557.81 3169
6558.57 3210
6559.34 3291
6560.10 3308
6560.86 3437
6561.63 3639
6562.39 3627
6563.16 3860
6563.92 3941
6564.69 4041
6565.45 4050
6566.21 3808
6566.98 3770
6567.74 3825
6568.51 3832
6569.27 3952
6570.04 3772
6570.80 4025
6571.57 4029
6572.33 4186
6573.10 4360
6573.86 4541
6574.63 4874
6575.39 4929
6576.16 4760
6576.92 4718
6577.69 4601
6578.45 4481
6579.22 4286
6579.98 4094
6580.75 4011
6581.51 3989
6582.28 3957
6583.05 3878
6583.81 3792
6584.58 3649
6585.34 3880
6586.11 4008
6586.87 3745
6587.64 3839
6588.41 4106
6589.17 4189
6589.94 4403
6590.70 4804
6591.47 5067
6592.24 5573
6593.00 5983
6593.77 6204
6594.53 6460
6595.30 6620
6596.07 6528
6596.83 6196
6597.60 6031
6598.37 5529
6599.13 5323
6599.90 4789
6600.66 4323
6601.43 3987
6602.20 3761
6602.96 3674
6603.73 3529
6604.50 3536
6605.26 3289
6606.03 3308
6606.80 3279
6607.57 3377
6608.33 3451
6609.10 3326
6609.87 3379
6610.63 3413
6611.40 3465
6612.17 3249
6612.94 3236
6613.70 3374
6614.47 3162
6615.24 3239
6616.00 3307
6616.77 3193
6617.54 3075
6618.31 3042
6619.08 3022
6619.84 3061
6620.61 2965
6621.38 2915
6622.15 2972
6622.91 2922
6623.68 2801
6624.45 2845
6625.22 2886
6625.99 2758
6626.75 2730
6627.52 2731
6628.29 3038
6629.06 3129
6629.83 3080
6630.59 3339
6631.36 3639
6632.13 3963
6632.90 4272
6633.67 4508
6634.44 4836
6635.21 4975
6635.97 4881
6636.74 4615
6637.51 4440
6638.28 4225
6639.05 3959
6639.82 3484
6640.59 3204
6641.36 3003
6642.12 2861
6642.89 2859
6643.66 2723
6644.43 2719
6645.20 2605
6645.97 2589
6646.74 2626
6647.51 2621
6648.28 2640
6649.05 2582
6649.82 2702
6650.59 2749
6651.36 2665
6652.12 2608
6652.89 2722
6653.66 2604
6654.43 2546
6655.20 2541
6655.97 2502
6656.74 2472
6657.51 2428
6658.28 2508
6659.05 2569
6659.82 2376
6660.59 2370
6661.36 2450
6662.13 2307
6662.90 2270
6663.67 2292
6664.44 2369
6665.21 2270
6665.98 2324
6666.75 2381
6667.52 2272
6668.30 2224
6669.07 2611
6669.84 2507
6670.61 2482
6671.38 2473
6672.15 2527
6672.92 2668
6673.69 2695
6674.46 2605
6675.23 2587
6676.00 2738
6676.77 2512
6677.54 2514
6678.32 2472
6679.09 2517
6679.86 2493
6680.63 2420
6681.40 2417
6682.17 2495
6682.94 2645
6683.71 2588
6684.49 2612
6685.26 2710
6686.03 2664
6686.80 2706
6687.57 2711
6688.34 2601
6689.11 2447
6689.89 2229
6690.66 2118
6691.43 2247
6692.20 2256
6692.97 2116
6693.75 2099
6694.52 2117
6695.29 2201
6696.06 2148
6696.83 2202
6697.61 1999
6698.38 1983
6699.15 2004
6699.92 2004
6700.70 2028
6701.47 2084
6702.24 2080
6703.01 2042
6703.79 2066
6704.56 2179
6705.33 2077
6706.10 2176
6706.88 2320
6707.65 2192
6708.42 2183
6709.19 2043
6709.97 2112
6710.74 2102
6711.51 2037
6712.29 2091
6713.06 1963
6713.83 1955
6714.61 1922
6715.38 1928
6716.15 1926
6716.92 1894
6717.70 2030
6718.47 2048
6719.24 1993
6720.02 1847
6720.79 1795
6721.57 1808
6722.34 1880
6723.11 1991
6723.89 1936
6724.66 1921
6725.43 1940
6726.21 1924
6726.98 1872
6727.76 1874
6728.53 1807
6729.30 1773
6730.08 1912
6730.85 1823
6731.63 1806
6732.40 1894
6733.17 1830
6733.95 1845
6734.72 1990
6735.50 2011
6736.27 2060
6737.05 2014
6737.82 1959
6738.59 1958
6739.37 1983
6740.14 1883
6740.92 1944
6741.69 1948
6742.47 2061
6743.24 1952
6744.02 1844
6744.79 2044
6745.57 2131
6746.34 2134
6747.12 2092
6747.89 2295
6748.67 2273
6749.44 2227
6750.22 2327
6750.99 2517
6751.77 2647
6752.54 2716
6753.32 2768
6754.09 2727
6754.87 2520
6755.65 2298
6756.42 2255
6757.20 2185
6757.97 2170
6758.75 2000
6759.52 2112
6760.30 1982
6761.08 2058
6761.85 1933
6762.63 1872
6763.40 1968
6764.18 1924
6764.96 1877
6765.73 1990
6766.51 1756
6767.28 1798
6768.06 1898
6768.84 1922
6769.61 1854
6770.39 1833
6771.17 1828
6771.94 1760
6772.72 1859
6773.50 1817
6774.27 1687
6775.05 1731
6775.82 1909
6776.60 1777
6777.38 1875
6778.16 1881
6778.93 1828
6779.71 1879
6780.49 1807
6781.26 1921
6782.04 1987
6782.82 1963
6783.59 1737
6784.37 1812
6785.15 1775
6785.93 1760
6786.70 1775
6787.48 1627
6788.26 1661
6789.04 1704
6789.81 1631
6790.59 1636
6791.37 1627
6792.15 1623
6792.92 1627
6793.70 1580
6794.48 1607
6795.26 1583
6796.03 1502
6796.81 1533
6797.59 1615
6798.37 1583
6799.15 1724
6799.92 1637
6800.70 1599
6801.48 1773
6802.26 1732
6803.04 1997
6803.81 1816
6804.59 1750
6805.37 1819
6806.15 1886
6806.93 1797
6807.71 1749
6808.49 1756
6809.26 1739
6810.04 1695
6810.82 1560
6811.60 1600
6812.38 1776
6813.16 1718
6813.94 1648
6814.72 1716
6815.49 1680
6816.27 1705
6817.05 1597
6817.83 1750
6818.61 1731
6819.39 1723
6820.17 1828
6820.95 1739
6821.73 1678
6822.51 1725
6823.29 1640
6824.07 1675
6824.85 1731
6825.62 1652
6826.40 1679
6827.18 1788
6827.96 1843
6828.74 1776
6829.52 1817
6830.30 1750
6831.08 1693
6831.86 1646
6832.64 1696
6833.42 1597
6834.20 1700
6834.98 1616
6835.76 1705
6836.54 1713
6837.32 1669
6838.10 1595
6838.88 1655
6839.66 1720
6840.44 1657
6841.22 1556
6842.01 1634
6842.79 1687
6843.57 1529
6844.35 1576
6845.13 1637
6845.91 1731
6846.69 1916
6847.47 2139
6848.25 2300
6849.03 2446
6849.81 2732
6850.59 3024
6851.37 3277
6852.16 3206
6852.94 3029
6853.72 2601
6854.50 2658
6855.28 2639
6856.06 2264
6856.84 2085
6857.62 1963
6858.41 2002
6859.19 1877
6859.97 1729
6860.75 1792
6861.53 1865
6862.31 1912
6863.09 2010
6863.88 1922
6864.66 1948
6865.44 2049
6866.22 2073
6867.00 1983
6867.79 1907
6868.57 1998
6869.35 2053
6870.13 1929
6870.91 1849
6871.70 1867
6872.48 1835
6873.26 1924
6874.04 1854
6874.83 1870
6875.61 1945
6876.39 1961
6877.17 2087
6877.96 1934
6878.74 2205
6879.52 2266
6880.30 2092
6881.09 2202
6881.87 2231
6882.65 2185
6883.43 2215
6884.22 2365
6885.00 2695
6885.78 2969
6886.57 3185
6887.35 3501
6888.13 3624
6888.92 3719
6889.70 3554
6890.48 3411
6891.26 3191
6892.05 2715
6892.83 2592
6893.62 2391
6894.40 2340
6895.18 2294
6895.97 2235
6896.75 2387
6897.53 2364
6898.32 2212
6899.10 2160
6899.88 2190
6900.67 2183
6901.45 2308
6902.24 2237
6903.02 2437
6903.80 2461
6904.59 2379
6905.37 2435
6906.16 2388
6906.94 2395
6907.72 2313
6908.51 2340
6909.29 2182
6910.08 2256
6910.86 2217
6911.65 2222
6912.43 2162
6913.21 2084
6914.00 2183
6914.78 2175
6915.57 2060
6916.35 2201
6917.14 2104
6917.92 2090
6918.71 2154
6919.49 2080
6920.28 2170
6921.06 2117
6921.85 2125
6922.63 2220
6923.42 2387
6924.20 2344
6924.99 2458
6925.77 2343
6926.56 2459
6927.34 2639
6928.13 2646
6928.91 2536
6929.70 2531
6930.49 2387
6931.27 2518
6932.06 2658
6932.84 2684
6933.63 2715
6934.41 2761
6935.20 2714
6935.99 2670
6936.77 2698
6937.56 2526
6938.34 2592
6939.13 2678
6939.92 2811
6940.70 2869
6941.49 3030
6942.27 3114
6943.06 3253
6943.85 3221
6944.63 3217
6945.42 3359
6946.21 3341
6946.99 3430
6947.78 3265
6948.57 3374
6949.35 3182
6950.14 3286
6950.92 3225
6951.71 3122
6952.50 3216
6953.29 3122
6954.07 3022
6954.86 3129
6955.65 3278
6956.43 3150
6957.22 3134
6958.01 3213
6958.79 3141
6959.58 3150
6960.37 3106
6961.16 3031
6961.94 2951
6962.73 3105
6963.52 3145
6964.31 3381
6965.09 3274
6965.88 3456
6966.67 3657
6967.46 3849
6968.24 4013
6969.03 3826
6969.82 3924
6970.61 4108
6971.39 3998
6972.18 4008
6972.97 4020
6973.76 4072
6974.55 3996
6975.33 3994
6976.12 4081
6976.91 4111
6977.70 4048
6978.49 4427
6979.27 4706
6980.06 4797
6980.85 5284
6981.64 6285
6982.43 7644
6983.22 9160
6984.01 10980
6984.79 12466
6985.58 13472
6986.37 14066
6987.16 14182
6987.95 13396
6988.74 12045
6989.53 10473
6990.32 8967
6991.10 7439
6991.89 6364
6992.68 5489
6993.47 4825
6994.26 4383
6995.05 4257
6995.84 4307
6996.63 4438
6997.42 4629
6998.21 5136
6999.00 5490
6999.79 5985
7000.58 6079
7001.36 6016
7002.15 5526
7002.94 5240
7003.73 4861
7004.52 4205
7005.31 3988
7006.10 3495
7006.89 3142
7007.68 2752
7008.47 2613
7009.26 2685
7010.05 2748
7010.84 2609
7011.63 2652
7012.42 2782
7013.21 3062
7014.00 2976
7014.79 2970
7015.58 2926
7016.37 2880
7017.16 2859
7017.96 2895
7018.75 2807
7019.54 2790
7020.33 2931
7021.12 2974
7021.91 3168
7022.70 3209
7023.49 3191
7024.28 3286
7025.07 3474
7025.86 3412
7026.65 3252
7027.44 3222
7028.24 3003
7029.03 2758
7029.82 2783
7030.61 2632
7031.40 2564
7032.19 2625
7032.98 2471
7033.77 2435
7034.57 2466
7035.36 2625
7036.15 2587
7036.94 2741
7037.73 2755
7038.52 2839
7039.32 2920
7040.11 2983
7040.90 2837
7041.69 2842
7042.48 2890
7043.27 3020
7044.07 2860
7044.86 2934
7045.65 2874
7046.44 2917
7047.23 3224
7048.03 3333
7048.82 3610
7049.61 3836
7050.40 4079
7051.20 3952
7051.99 3768
7052.78 3455
7053.57 3165
7054.37 3107
7055.16 2930
7055.95 2656
7056.74 2587
7057.54 2759
7058.33 2539
7059.12 2664
7059.91 2558
7060.71 2574
7061.50 2733
7062.29 2909
7063.09 2800
7063.88 2629
7064.67 2700
7065.47 2651
7066.26 2481
7067.05 2509
7067.85 2566
7068.64 2453
7069.43 2535
7070.23 2497
7071.02 2333
7071.81 2358
7072.61 2434
7073.40 2377
7074.19 2263
7074.99 2250
7075.78 2251
7076.57 2221
7077.37 2320
7078.16 2199
7078.96 2210
7079.75 2196
7080.54 2184
7081.34 2190
7082.13 2086
7082.93 2154
7083.72 2201
7084.51 2084
7085.31 2144
7086.10 2200
7086.90 2094
7087.69 2237
7088.49 2398
7089.28 2371
7090.08 2342
7090.87 2248
7091.66 2243
7092.46 2140
7093.25 2117
7094.05 2134
7094.84 2052
7095.64 1958
7096.43 1887
7097.23 1918
7098.02 1799
7098.82 1992
7099.61 1906
7100.41 1939
7101.20 1856
7102.00 1797
7102.79 1739
7103.59 1719
7104.38 1772
7105.18 1659
7105.98 1682
7106.77 1632
7107.57 1585
7108.36 1667
7109.16 1626
7109.95 1563
7110.75 1575
7111.54 1589
7112.34 1523
7113.14 1465
7113.93 1605
7114.73 1724
7115.52 1652
7116.32 1610
7117.12 1628
7117.91 1735
7118.71 1758
7119.50 1656
7120.30 1697
7121.10 1639
7121.89 1554
7122.69 1580
7123.49 1595
7124.28 1529
7125.08 1581
7125.88 1562
7126.67 1571
7127.47 1594
7128.27 1602
7129.06 1552
7129.86 1649
7130.66 1722
7131.45 1696
7132.25 1631
7133.05 1660
7133.84 1574
7134.64 1537
7135.44 1536
7136.23 1512
7137.03 1465
7137.83 1440
7138.63 1490
7139.42 1373
7140.22 1508
7141.02 1471
7141.82 1403
7142.61 1416
7143.41 1502
7144.21 1510
7145.01 1483
7145.80 1478
7146.60 1340
7147.40 1485
7148.20 1457
7148.99 1512
7149.79 1350
7150.59 1305
7151.39 1311
7152.19 1347
7152.98 1310
7153.78 1385
7154.58 1438
7155.38 1406
7156.18 1433
7156.98 1316
7157.77 1474
7158.57 1396
7159.37 1352
7160.17 1432
7160.97 1317
7161.77 1453
7162.56 1333
7163.36 1325
7164.16 1329
7164.96 1297
7165.76 1289
7166.56 1307
7167.36 1365
7168.16 1284
7168.95 1302
7169.75 1319
7170.55 1301
7171.35 1298
7172.15 1247
7172.95 1247
7173.75 1239
7174.55 1176
7175.35 1260
7176.15 1275
7176.95 1309
7177.75 1263
7178.55 1210
7179.35 1211
7180.14 1280
7180.94 1230
7181.74 1276
7182.54 1257
7183.34 1176
7184.14 1254
7184.94 1181
7185.74 1227
7186.54 1208
7187.34 1216
7188.14 1083
7188.94 1091
7189.74 1160
7190.54 1145
7191.34 1225
7192.14 1201
7192.94 1145
7193.74 1183
7194.54 1215
7195.35 1118
7196.15 1202
7196.95 1219
7197.75 1061
7198.55 1121
7199.35 1132
7200.15 1133
7200.95 1150
7201.75 1073
7202.55 1146
7203.35 1190
7204.15 1196
7204.95 1284
7205.75 1165
7206.56 1165
7207.36 1132
7208.16 1233
7208.96 1188
7209.76 1155
7210.56 1025
7211.36 1073
7212.16 1175
7212.97 1077
7213.77 1203
7214.57 1090
7215.37 1063
7216.17 1140
7216.97 1287
7217.78 1176
7218.58 1138
7219.38 1093
7220.18 1115
7220.98 1247
7221.78 1151
7222.59 1245
7223.39 1274
7224.19 1118
7224.99 1063
7225.79 1141
7226.60 1156
7227.40 1129
7228.20 1231
7229.00 1212
7229.81 1145
7230.61 1159
7231.41 1105
7232.21 1151
7233.02 1196
7233.82 1154
7234.62 1175
7235.42 1188
7236.23 1308
7237.03 1207
7237.83 1378
7238.63 1345
7239.44 1343
7240.24 1397
7241.04 1400
7241.85 1297
7242.65 1325
7243.45 1287
7244.26 1350
7245.06 1357
7245.86 1316
7246.67 1264
7247.47 1149
7248.27 1220
7249.08 1274
7249.88 1206
7250.68 1153
7251.49 1244
7252.29 1217
7253.09 1326
7253.90 1213
7254.70 1171
7255.50 1246
7256.31 1328
7257.11 1357
7257.92 1344
7258.72 1288
7259.52 1329
7260.33 1456
7261.13 1415
7261.94 1389
7262.74 1318
7263.54 1367
7264.35 1342
7265.15 1443
7265.96 1510
7266.76 1395
7267.57 1370
7268.37 1432
7269.18 1500
7269.98 1472
7270.78 1368
7271.59 1308
7272.39 1399
7273.20 1365
7274.00 1445
7274.81 1406
7275.61 1455
7276.42 1439
7277.22 1581
7278.03 1600
7278.83 1574
7279.64 1747
7280.44 1869
7281.25 2027
7282.05 2202
7282.86 2540
7283.66 2943
7284.47 3165
7285.28 3207
7286.08 3063
7286.89 2921
7287.69 2735
7288.50 2529
7289.30 2242
7290.11 1948
7290.91 1779
7291.72 1680
7292.53 1507
7293.33 1373
7294.14 1455
7294.94 1409
7295.75 1501
7296.56 1443
7297.36 1379
7298.17 1470
7298.97 1435
7299.78 1488
7300.59 1385
7301.39 1450
7302.20 1440
7303.01 1511
7303.81 1535
7304.62 1386
7305.43 1359
7306.23 1292
7307.04 1491
7307.85 1564
7308.65 1498
7309.46 1556
7310.27 1543
7311.07 1608
7311.88 1635
7312.69 1515
7313.49 1494
7314.30 1523
7315.11 1613
7315.91 1786
7316.72 2019
7317.53 2210
7318.34 2373
7319.14 2382
7319.95 2584
7320.76 2786
7321.57 2715
7322.37 2614
7323.18 2454
7323.99 2414
7324.80 2219
7325.60 1995
7326.41 1893
7327.22 1760
7328.03 1616
7328.83 1528
7329.64 1482
7330.45 1448
7331.26 1437
7332.07 1358
7332.87 1299
7333.68 1390
7334.49 1499
7335.30 1422
7336.11 1374
7336.92 1359
7337.72 1405
7338.53 1411
7339.34 1402
7340.15 1378
7340.96 1317
7341.77 1389
7342.57 1382
7343.38 1360
7344.19 1277
7345.00 1264
7345.81 1259
7346.62 1282
7347.43 1292
7348.24 1254
7349.05 1323
7349.85 1257
7350.66 1258
7351.47 1303
7352.28 1322
7353.09 1251
7353.90 1168
7354.71 1209
7355.52 1252
7356.33 1304
7357.14 1299
7357.95 1218
7358.76 1340
7359.57 1377
7360.38 1348
7361.18 1379
7361.99 1336
7362.80 1282
7363.61 1300
7364.42 1254
7365.23 1215
7366.04 1203
7366.85 1160
7367.66 1191
7368.47 1239
7369.28 1212
7370.09 1257
7370.90 1220
7371.71 1213
7372.52 1194
7373.33 1189
7374.14 1265
7374.96 1166
7375.77 1221
7376.58 1269
7377.39 1266
7378.20 1267
7379.01 1342
7379.82 1279
7380.63 1374
7381.44 1381
7382.25 1328
7383.06 1421
7383.87 1405
7384.68 1348
7385.49 1352
7386.31 1241
7387.12 1278
7387.93 1145
7388.74 1120
7389.55 1191
7390.36 1099
7391.17 1104
7391.98 1148
7392.79 1192
7393.61 1129
7394.42 1111
7395.23 1133
7396.04 1215
7396.85 1235
7397.66 1203
7398.48 1210
7399.29 1152
7400.10 1175
7400.91 1204
7401.72 1172
7402.53 1161
7403.35 1123
7404.16 1146
7404.97 1124
7405.78 1028
7406.59 1025
7407.41 1114
7408.22 1046
7409.03 1064
7409.84 1064
7410.66 976
7411.47 925
7412.28 1025
7413.09 1001
7413.91 1018
7414.72 1043
7415.53 1057
7416.34 1055
7417.16 1064
7417.97 1013
7418.78 1027
7419.60 1036
7420.41 1006
7421.22 998
7422.03 1009
7422.85 1016
7423.66 1065
7424.47 1021
7425.29 1094
7426.10 1061
7426.91 1029
7427.73 1070
7428.54 1074
7429.35 1146
7430.17 1091
7430.98 1085
7431.79 1173
7432.61 1009
7433.42 1041
7434.23 1161
7435.05 1123
7435.86 1131
7436.67 1018
7437.49 976
7438.30 1004
7439.12 1023
7439.93 1005
7440.74 1083
7441.56 1054
7442.37 1017
7443.19 1048
7444.00 1004
7444.82 973
7445.63 1044
7446.44 1029
7447.26 986
7448.07 1039
7448.89 963
7449.70 940
7450.52 952
7451.33 1016
7452.15 1043
7452.96 971
7453.77 1059
7454.59 1119
7455.40 1033
7456.22 927
7457.03 903
7457.85 997
7458.66 1074
7459.48 1024
7460.29 994
7461.11 845
7461.92 967
7462.74 1005
7463.55 950
7464.37 901
7465.19 971
7466.00 1034
7466.82 1042
7467.63 1094
7468.45 1016
7469.26 944
7470.08 993
7470.89 1025
7471.71 1093
7472.53 1035
7473.34 993
7474.16 1069
7474.97 1016
7475.79 1018
7476.60 981
7477.42 919
7478.24 930
7479.05 1014
7479.87 975
7480.69 866
7481.50 910
7482.32 947
7483.13 897
7483.95 911
7484.77 1001
7485.58 960
7486.40 983
7487.22 1046
7488.03 983
7488.85 950
7489.67 974
7490.48 997
7491.30 876
7492.12 855
7492.93 940
7493.75 885
7494.57 938
7495.38 957
7496.20 960
7497.02 954
7497.84 909
7498.65 904
7499.47 875
7500.29 896
7501.10 898
7501.92 923
7502.74 918
7503.56 978
7504.37 981
7505.19 950
7506.01 994
7506.83 1059
7507.64 1075
7508.46 984
7509.28 975
7510.10 990
7510.92 972
7511.73 981
7512.55 967
7513.37 985
7514.19 1005
7515.01 922
7515.82 1017
7516.64 936
7517.46 934
7518.28 997
7519.10 1021
7519.91 972
7520.73 904
7521.55 961
7522.37 957
7523.19 944
7524.01 944
7524.83 946
7525.64 1036
7526.46 953
7527.28 940
7528.10 960
7528.92 984
7529.74 1026
7530.56 995
7531.38 952
7532.20 1015
7533.01 902
7533.83 1031
7534.65 1066
7535.47 961
7536.29 931
7537.11 1038
7537.93 945
7538.75 994
7539.57 967
7540.39 1022
7541.21 1127
7542.03 1090
7542.85 1007
7543.67 969
7544.49 933
7545.31 946
7546.12 970
7546.94 1033
7547.76 1035
7548.58 1074
7549.40 1020
7550.22 1052
7551.04 1064
7551.86 942
7552.68 1009
7553.50 1012
7554.33 962
7555.15 945
7555.97 1044
7556.79 1029
7557.61 1047
7558.43 1039
7559.25 1160
7560.07 1040
7560.89 1042
7561.71 1090
7562.53 1115
7563.35 1039
7564.17 1059
7564.99 1058
7565.81 1115
7566.63 1154
7567.45 1095
7568.28 1076
7569.10 1059
7569.92 1022
7570.74 1071
7571.56 1100
7572.38 1094
7573.20 1056
7574.02 992
7574.84 1037
7575.67 1073
7576.49 1004
7577.31 1045
7578.13 1122
7578.95 1159
7579.77 1143
7580.60 1084
7581.42 1143
7582.24 1146
7583.06 1164
7583.88 1139
7584.70 1201
7585.53 1235
7586.35 1180
7587.17 1289
7587.99 1235
7588.81 1340
7589.64 1300
7590.46 1350
7591.28 1357
7592.10 1268
7592.93 1378
7593.75 1237
7594.57 1300
7595.39 1337
7596.21 1290
7597.04 1255
7597.86 1285
7598.68 1321
7599.51 1285
7600.33 1421
7601.15 1485
7601.97 1554
7602.80 1699
7603.62 1814
7604.44 1831
7605.27 1907
7606.09 1821
7606.91 1754
7607.73 1794
7608.56 1609
7609.38 1535
7610.20 1606
7611.03 1519
7611.85 1338
7612.67 1353
7613.50 1395
7614.32 1479
7615.14 1521
7615.97 1523
7616.79 1543
7617.62 1617
7618.44 1612
7619.26 1607
7620.09 1595
7620.91 1545
7621.73 1572
7622.56 1466
7623.38 1458
7624.21 1431
7625.03 1404
7625.85 1417
7626.68 1531
7627.50 1447
7628.33 1571
7629.15 1753
7629.98 1950
7630.80 1950
7631.62 1947
7632.45 1927
7633.27 1953
7634.10 1845
7634.92 1703
7635.75 1732
7636.57 1552
7637.40 1485
7638.22 1371
7639.05 1238
7639.87 1180
7640.70 1125
7641.52 1149
7642.35 1136
7643.17 1240
7644.00 1230
7644.82 1077
7645.65 1218
7646.47 1200
7647.30 1091
7648.12 1119
7648.95 1128
7649.77 1128
7650.60 1087
7651.42 1230
7652.25 1211
7653.07 1069
7653.90 1055
7654.73 1012
7655.55 1149
7656.38 1065
7657.20 1032
7658.03 1086
7658.85 1057
7659.68 1068
7660.51 1158
7661.33 1112
7662.16 1135
7662.98 1124
7663.81 1045
7664.64 1038
7665.46 1048
7666.29 1108
7667.12 1017
7667.94 1169
7668.77 1116
7669.59 1074
7670.42 1115
7671.25 1208
7672.07 1127
7672.90 1092
7673.73 1143
7674.55 1085
7675.38 977
7676.21 1091
7677.03 1000
7677.86 1013
7678.69 983
7679.52 1023
7680.34 974
7681.17 989
7682.00 1071
7682.82 1039
7683.65 1045
7684.48 1043
7685.31 1022
7686.13 1027
7686.96 1022
7687.79 941
7688.62 1098
7689.44 1089
7690.27 1059
7691.10 1061
7691.93 1047
7692.75 1135
7693.58 1081
7694.41 1063
7695.24 1062
7696.07 1042
7696.89 1116
7697.72 1214
7698.55 1163
7699.38 1194
7700.21 1091
7701.03 1111
7701.86 1114
7702.69 1051
7703.52 1041
7704.35 987
7705.17 1012
7706.00 1037
7706.83 993
7707.66 1060
7708.49 1022
7709.32 984
7710.15 926
7710.97 986
7711.80 1130
7712.63 1136
7713.46 965
7714.29 1025
7715.12 991
7715.95 968
7716.78 995
7717.61 1003
7718.44 990
7719.26 980
7720.09 938
7720.92 903
7721.75 1016
7722.58 1043
7723.41 980
7724.24 1032
7725.07 1016
7725.90 1001
7726.73 949
7727.56 974
7728.39 995
7729.22 927
7730.05 955
7730.88 999
7731.71 1032
7732.54 969
7733.37 907
7734.20 941
7735.03 943
7735.86 953
7736.69 982
7737.52 976
7738.35 984
7739.18 996
7740.01 982
7740.84 982
7741.67 961
7742.50 1027
7743.33 1145
7744.16 1278
7744.99 1271
7745.82 1425
7746.65 1542
7747.48 1646
7748.31 1680
7749.14 1658
7749.97 1451
7750.80 1488
7751.64 1389
7752.47 1211
7753.30 1172
7754.13 1158
7754.96 1112
7755.79 1066
7756.62 1077
7757.45 1014
7758.28 992
7759.12 992
7759.95 951
7760.78 1018
7761.61 1059
7762.44 1024
7763.27 1034
7764.10 1049
7764.94 1134
7765.77 1054
7766.60 1032
7767.43 1020
7768.26 910
7769.09 905
7769.93 929
7770.76 962
7771.59 956
7772.42 944
7773.25 959
7774.09 972
7774.92 901
7775.75 907
7776.58 925
7777.41 1006
7778.25 991
7779.08 855
7779.91 948
7780.74 966
7781.58 960
7782.41 1000
7783.24 1041
7784.07 1067
7784.91 1116
7785.74 1091
7786.57 1039
7787.41 1081
7788.24 1101
7789.07 1049
7789.90 1053
7790.74 1026
7791.57 998
7792.40 1066
7793.24 1024
7794.07 1045
7794.90 1024
7795.74 1080
7796.57 1019
7797.40 1000
7798.24 990
7799.07 927
7799.90 1040
7800.74 997
7801.57 1012
7802.40 996
7803.24 1081
7804.07 1143
7804.90 1175
7805.74 1079
7806.57 1023
7807.41 1083
7808.24 1155
7809.07 1113
7809.91 1146
7810.74 1145
7811.58 1183
7812.41 1291
7813.24 1280
7814.08 1238
7814.91 1343
7815.75 1432
7816.58 1407
7817.42 1260
7818.25 1242
7819.09 1257
7819.92 1269
7820.75 1314
7821.59 1239
7822.42 1239
7823.26 1303
7824.09 1358
7824.93 1379
7825.76 1363
7826.60 1317
7827.43 1386
7828.27 1311
7829.10 1406
7829.94 1381
7830.77 1287
7831.61 1165
7832.44 1265
7833.28 1234
7834.11 1223
7834.95 1210
7835.78 1280
7836.62 1143
7837.46 1155
7838.29 1174
7839.13 1211
7839.96 1222
7840.80 1181
7841.63 1169
7842.47 1118
7843.31 1070
7844.14 1133
7844.98 1077
7845.81 1051
7846.65 1150
7847.48 1148
7848.32 1171
7849.16 1111
7849.99 1155
7850.83 1154
7851.67 1179
7852.50 1100
7853.34 1067
7854.17 1137
7855.01 1144
7855.85 1165
7856.68 1166
7857.52 1176
7858.36 1191
7859.19 1283
7860.03 1327
7860.87 1280
7861.70 1265
7862.54 1283
7863.38 1266
7864.21 1227
7865.05 1192
7865.89 1089
7866.73 1137
7867.56 1173
7868.40 1060
7869.24 1153
7870.07 1272
7870.91 1247
7871.75 1277
7872.59 1199
7873.42 1227
7874.26 1202
7875.10 1300
7875.94 1315
7876.77 1527
7877.61 1758
7878.45 1607
7879.29 1542
7880.12 1462
7880.96 1479
7881.80 1320
7882.64 1308
7883.48 1237
7884.31 1209
7885.15 1263
7885.99 1250
7886.83 1233
7887.67 1286
7888.50 1196
7889.34 1206
7890.18 1285
7891.02 1278
7891.86 1311
7892.70 1359
7893.53 1284
7894.37 1240
7895.21 1224
7896.05 1213
7896.89 1247
7897.73 1150
7898.57 1172
7899.41 1221
7900.24 1216
7901.08 1102
7901.92 1184
7902.76 1123
7903.60 1105
7904.44 1131
7905.28 1056
7906.12 1047
7906.96 976
7907.80 1056
7908.63 975
7909.47 1015
7910.31 1071
7911.15 1024
7911.99 959
7912.83 1038
7913.67 1009
7914.51 1079
7915.35 1067
7916.19 1082
7917.03 1148
7917.87 1215
7918.71 1185
7919.55 1120
7920.39 1078
7921.23 1070
7922.07 1094
7922.91 1010
7923.75 980
7924.59 969
7925.43 1004
7926.27 943
7927.11 923
7927.95 881
7928.79 930
7929.63 942
7930.47 972
7931.31 907
7932.15 918
7932.99 896
7933.83 955
7934.67 848
7935.52 935
7936.36 947
7937.20 936
7938.04 929
7938.88 890
7939.72 959
7940.56 941
7941.40 909
7942.24 910
7943.08 987
7943.92 939
7944.77 870
7945.61 930
7946.45 968
7947.29 980
7948.13 1026
7948.97 973
7949.81 1018
7950.66 1056
7951.50 952
7952.34 1072
7953.18 1136
7954.02 1144
7954.86 1174
7955.71 1129
7956.55 1060
7957.39 1113
7958.23 1197
7959.07 1093
7959.92 1075
7960.76 1129
7961.60 1150
7962.44 1059
7963.28 1089
7964.13 1077
7964.97 1108
7965.81 1132
7966.65 1204
7967.50 1273
7968.34 1285
7969.18 1213
7970.02 1246
7970.87 1151
7971.71 1079
7972.55 1034
7973.39 1066
7974.24 1021
7975.08 1025
7975.92 981
7976.76 934
7977.61 970
7978.45 937
7979.29 915
7980.14 893
7980.98 945
7981.82 1009
7982.67 960
7983.51 857
7984.35 927
7985.20 888
7986.04 901
7986.88 934
7987.73 953
7988.57 902
7989.41 902
7990.26 901
7991.10 812
7991.94 824
7992.79 790
7993.63 879
7994.48 908
7995.32 814
7996.16 742
7997.01 808
7997.85 904
7998.70 927
7999.54 808
8000.38 812
8001.23 759
8002.07 769
8002.92 734
8003.76 769
8004.61 845
8005.45 908
8006.29 876
8007.14 863
8007.98 787
8008.83 757
8009.67 863
8010.52 855
8011.36 769
8012.21 760
8013.05 822
8013.90 784
8014.74 755
8015.59 724
8016.43 827
8017.28 826
8018.12 700
8018.97 756
8019.81 779
8020.66 747
8021.50 761
8022.35 784
8023.19 767
8024.04 781
8024.88 765
8025.73 670
8026.57 746
8027.42 761
8028.27 713
8029.11 744
8029.96 801
8030.80 731
8031.65 720
8032.49 764
8033.34 715
8034.19 720
8035.03 697
8035.88 716
8036.72 772
8037.57 780
8038.42 821
8039.26 768
8040.11 781
8040.96 727
8041.80 775
8042.65 738
8043.49 804
8044.34 828
8045.19 774
8046.03 736
8046.88 769
8047.73 751
8048.57 710
8049.42 696
8050.27 713
8051.11 712
8051.96 707
8052.81 731
8053.66 743
8054.50 794
8055.35 729
8056.20 662
8057.04 724
8057.89 765
8058.74 728
8059.59 715
8060.43 772
8061.28 842
8062.13 725
8062.97 692
8063.82 747
8064.67 749
8065.52 725
8066.37 707
8067.21 697
8068.06 711
8068.91 659
8069.76 678
8070.60 753
8071.45 713
8072.30 707
8073.15 734
8074.00 674
8074.84 694
8075.69 736
8076.54 719
8077.39 661
8078.24 655
8079.08 710
8079.93 781
8080.78 650
8081.63 643
8082.48 672
8083.33 677
8084.18 678
8085.02 738
8085.87 661
8086.72 693
8087.57 821
8088.42 826
8089.27 703
8090.12 701
8090.97 699
8091.81 662
8092.66 720
8093.51 706
8094.36 714
8095.21 690
8096.06 639
8096.91 742
8097.76 709
8098.61 684
8099.46 709
8100.31 769
8101.16 787
8102.01 701
8102.86 736
8103.71 756
8104.55 669
8105.40 677
8106.25 689
8107.10 694
8107.95 670
8108.80 673
8109.65 658
8110.50 689
8111.35 652
8112.20 674
8113.05 747
8113.90 715
8114.75 691
8115.60 704
8116.45 785
8117.30 813
8118.16 767
8119.01 706
8119.86 654
8120.71 726
8121.56 807
8122.41 725
8123.26 691
8124.11 707
8124.96 775
8125.81 728
8126.66 752
8127.51 741
8128.36 805
8129.21 764
8130.06 781
8130.92 758
8131.77 773
8132.62 797
8133.47 793
8134.32 753
8135.17 784
8136.02 789
8136.87 742
8137.73 721
8138.58 749
8139.43 800
8140.28 781
8141.13 754
8141.98 766
8142.83 836
8143.69 757
8144.54 817
8145.39 843
8146.24 883
8147.09 876
8147.95 837
8148.80 762
8149.65 832
8150.50 828
8151.35 797
8152.21 880
8153.06 832
8153.91 898
8154.76 1011
8155.61 997
8156.47 1058
8157.32 1075
8158.17 957
8159.02 896
8159.88 831
8160.73 784
8161.58 853
8162.44 810
8163.29 783
8164.14 816
8164.99 728
8165.85 797
8166.70 814
8167.55 754
8168.41 742
8169.26 746
8170.11 750
8170.96 763
8171.82 794
8172.67 690
8173.52 698
8174.38 818
8175.23 852
8176.08 757
8176.94 677
8177.79 713
8178.64 726
8179.50 659
8180.35 707
8181.21 707
8182.06 725
8182.91 709
8183.77 693
8184.62 745
8185.47 670
8186.33 698
8187.18 724
8188.04 652
8188.89 659
8189.74 614
8190.60 705
8191.45 739
8192.31 660
8193.16 662
8194.02 695
8194.87 661
8195.72 640
8196.58 687
8197.43 757
8198.29 679
8199.14 730
8200.00 700
8200.85 684
8201.71 669
8202.56 677
8203.42 676
8204.27 705
8205.13 722
8205.98 759
8206.84 702
8207.69 663
8208.55 702
8209.40 653
8210.26 765
8211.11 700
8211.97 726
8212.82 708
8213.68 707
8214.53 664
8215.39 727
8216.24 751
8217.10 720
8217.96 738
8218.81 752
8219.67 697
8220.52 728
8221.38 737
8222.23 820
8223.09 664
8223.95 713
8224.80 722
8225.66 784
8226.51 781
8227.37 792
8228.23 732
8229.08 777
8229.94 700
8230.79 654
8231.65 633
8232.51 665
8233.36 722
8234.22 736
8235.08 661
8235.93 716
8236.79 732
8237.65 698
8238.50 623
8239.36 694
8240.22 722
8241.07 646
8241.93 743
8242.79 694
8243.64 686
8244.50 673
8245.36 709
8246.21 713
8247.07 706
8247.93 681
8248.79 635
8249.64 739
8250.50 730
8251.36 719
8252.22 675
8253.07 704
8253.93 671
8254.79 704
8255.65 654
8256.50 681
8257.36 683
8258.22 693
8259.08 744
8259.93 714
8260.79 696
8261.65 671
8262.51 673
8263.37 675
8264.22 716
8265.08 766
8265.94 659
8266.80 651
8267.66 685
8268.51 713
8269.37 672
8270.23 640
8271.09 783
8271.95 751
8272.81 815
8273.66 757
8274.52 730
8275.38 748
8276.24 684
8277.10 737
8277.96 768
8278.82 735
8279.67 682
8280.53 698
8281.39 712
8282.25 746
8283.11 703
8283.97 695
8284.83 646
8285.69 700
8286.55 705
8287.41 738
8288.27 795
8289.12 754
8289.98 785
8290.84 762
8291.70 804
8292.56 791
8293.42 868
8294.28 866
8295.14 824
8296.00 742
8296.86 798
8297.72 785
8298.58 760
8299.44 790
8300.30 815
8301.16 780
8302.02 789
8302.88 759
8303.74 765
8304.60 739
8305.46 796
8306.32 768
8307.18 776
8308.04 800
8308.90 873
8309.76 836
8310.62 757
8311.48 826
8312.34 782
8313.20 877
8314.06 866
8314.92 891
8315.78 991
8316.65 977
8317.51 952
8318.37 928
8319.23 937
8320.09 860
8320.95 877
8321.81 842
8322.67 815
8323.53 717
8324.39 810
8325.26 854
8326.12 809
8326.98 724
8327.84 864
8328.70 716
8329.56 715
8330.42 678
8331.28 729
8332.15 730
8333.01 747
8333.87 761
8334.73 748
8335.59 771
8336.45 743
8337.32 703
8338.18 736
8339.04 715
8339.90 802
8340.76 838
8341.63 769
8342.49 766
8343.35 783
8344.21 871
8345.07 818
8345.94 875
8346.80 842
8347.66 786
8348.52 779
8349.39 870
8350.25 835
8351.11 875
8351.97 818
8352.84 750
8353.70 787
8354.56 807
8355.42 823
8356.29 829
8357.15 840
8358.01 840
8358.88 834
8359.74 830
8360.60 801
8361.46 844
8362.33 794
8363.19 787
8364.05 805
8364.92 792
8365.78 797
8366.64 828
8367.51 722
8368.37 770
8369.23 808
8370.10 791
8370.96 836
8371.82 826
8372.69 812
8373.55 852
8374.42 847
8375.28 877
8376.14 865
8377.01 776
8377.87 843
8378.73 874
8379.60 813
8380.46 781
8381.33 818
8382.19 861
8383.06 867
8383.92 835
8384.78 890
8385.65 814
8386.51 877
8387.38 955
8388.24 842
8389.11 882
8389.97 802
8390.83 837
8391.70 901
8392.56 928
8393.43 895
8394.29 844
8395.16 932
8396.02 967
8396.89 920
8397.75 847
8398.62 819
8399.48 909
8400.35 895
8401.21 874
8402.08 853
8402.94 815
8403.81 870
8404.67 880
8405.54 874
8406.40 906
8407.27 975
8408.14 923
8409.00 965
8409.87 970
8410.73 965
8411.60 900
8412.46 959
8413.33 947
8414.19 944
8415.06 1028
8415.93 1000
8416.79 1009
8417.66 1007
8418.52 1001
8419.39 1026
8420.26 1024
8421.12 1009
8421.99 1079
8422.85 1018
8423.72 1106
8424.59 1164
8425.45 1161
8426.32 1107
8427.19 1126
8428.05 1174
8428.92 1208
8429.79 1115
8430.65 1170
8431.52 1196
8432.39 1169
8433.25 1144
8434.12 1273
8434.99 1260
8435.85 1249
8436.72 1253
8437.59 1313
8438.45 1358
8439.32 1397
8440.19 1455
8441.06 1504
8441.92 1562
8442.79 1529
8443.66 1532
8444.52 1510
8445.39 1539
8446.26 1579
8447.13 1554
8447.99 1506
8448.86 1589
8449.73 1607
8450.60 1624
8451.47 1607
8452.33 1764
8453.20 1909
8454.07 2194
8454.94 2385
8455.80 2413
8456.67 2546
8457.54 2590
8458.41 2446
8459.28 2277
8460.14 2157
8461.01 2011
8461.88 1908
8462.75 1838
8463.62 1657
8464.49 1726
8465.35 1830
8466.22 1981
8467.09 2210
8467.96 2668
8468.83 3234
8469.70 3650
8470.57 3981
8471.43 4029
8472.30 3682
8473.17 3372
8474.04 2957
8474.91 2579
8475.78 2208
8476.65 1910
8477.52 1682
8478.39 1578
8479.25 1456
8480.12 1302
8480.99 1257
8481.86 1203
8482.73 1287
8483.60 1140
8484.47 1216
8485.34 1327
8486.21 1228
8487.08 1269
8487.95 1322
8488.82 1262
8489.69 1173
8490.56 1208
8491.43 1235
8492.30 1248
8493.17 1214
8494.04 1237
8494.91 1271
8495.78 1217
8496.65 1209
8497.52 1219
8498.39 1149
8499.26 1214
8500.13 1181
8501.00 1137
8501.87 1200
8502.74 1230
8503.61 1246
8504.48 1257
8505.35 1292
8506.22 1413
8507.09 1449
8507.96 1415
8508.83 1371
8509.70 1397
8510.57 1475
8511.44 1554
8512.31 1318
8513.19 1297
8514.06 1306
8514.93 1304
8515.80 1213
8516.67 1167
8517.54 1231
8518.41 1265
8519.28 1228
8520.15 1217
8521.03 1316
8521.90 1226
8522.77 1229
8523.64 1308
8524.51 1209
8525.38 1256
8526.25 1286
8527.13 1263
8528.00 1322
8528.87 1256
8529.74 1258
8530.61 1267
8531.48 1313
8532.36 1288
8533.23 1356
8534.10 1473
8534.97 1353
8535.84 1381
8536.72 1428
8537.59 1423
8538.46 1336
8539.33 1310
8540.20 1328
8541.08 1329
8541.95 1361
8542.82 1386
8543.69 1350
8544.57 1364
8545.44 1401
8546.31 1378
8547.18 1350
8548.06 1436
8548.93 1547
8549.80 1517
8550.67 1464
8551.55 1541
8552.42 1740
8553.29 1762
8554.17 1727
8555.04 1778
8555.91 1747
8556.79 1639
8557.66 1512
8558.53 1497
8559.41 1333
8560.28 1313
8561.15 1294
8562.03 1174
8562.90 1168
8563.77 1184
8564.65 1008
8565.52 1039
8566.39 1141
8567.27 1161
8568.14 1184
8569.01 1182
8569.89 1127
8570.76 1167
8571.64 1015
8572.51 1135
8573.38 1182
8574.26 1138
8575.13 1101
8576.01 1112
8576.88 1110
8577.75 1079
8578.63 1068
8579.50 1104
8580.38 1108
8581.25 1079
8582.12 1075
8583.00 1127
8583.87 1104
8584.75 1113
8585.62 1074
8586.50 1092
8587.37 1092
8588.25 1058
8589.12 1053
8590.00 1136
8590.87 1209
8591.75 1178
8592.62 1168
8593.50 1230
8594.37 1211
8595.25 1086
8596.12 1016
8597.00 1113
8597.87 1216
8598.75 1150
8599.62 1198
8600.50 1194
8601.37 1144
8602.25 1177
8603.12 1179
8604.00 1229
8604.87 1180
8605.75 1153
8606.63 1101
8607.50 1191
8608.38 1250
8609.25 1238
8610.13 1228
8611.01 1096
8611.88 1200
8612.76 1272
8613.63 1288
8614.51 1298
8615.39 1243
8616.26 1285
8617.14 1185
8618.01 1247
8618.89 1290
8619.77 1346
8620.64 1353
8621.52 1283
8622.40 1301
8623.27 1297
8624.15 1457
8625.03 1378
8625.90 1392
8626.78 1388
8627.66 1435
8628.53 1457
8629.41 1397
8630.29 1443
8631.16 1532
8632.04 1498
8632.92 1557
8633.79 1493
8634.67 1402
8635.55 1508
8636.42 1516
8637.30 1613
8638.18 1503
8639.06 1597
8639.93 1663
8640.81 1618
8641.69 1701
8642.57 1817
8643.44 1785
8644.32 1681
8645.20 1786
8646.08 1783
8646.95 1780
8647.83 1797
8648.71 1935
8649.59 1804
8650.47 1894
8651.34 1877
8652.22 1877
8653.10 1945
8653.98 1940
8654.86 1858
8655.73 1915
8656.61 2014
8657.49 2003
8658.37 1971
8659.25 1989
8660.13 1990
8661.00 2176
8661.88 2071
8662.76 2010
8663.64 2097
8664.52 2056
8665.40 2007
8666.27 1978
8667.15 2036
8668.03 2213
8668.91 2252
8669.79 2404
8670.67 2618
8671.55 3035
8672.43 3347
8673.31 3684
8674.19 3841
8675.06 3835
8675.94 3980
8676.82 3849
8677.70 3593
8678.58 3173
8679.46 3051
8680.34 2791
8681.22 2703
8682.10 2626
8682.98 2507
8683.86 2431
8684.74 2360
8685.62 2486
8686.50 2582
8687.38 2736
8688.26 3124
8689.14 3899
8690.02 4478
8690.90 5027
8691.78 5922
8692.66 6325
8693.54 6211
8694.42 5972
8695.30 5499
8696.18 4930
8697.06 4260
8697.94 3622
8698.82 3135
8699.70 2650
8700.58 2273
8701.46 2152
8702.34 1900
8703.22 1873
8704.10 1824
8704.98 1716
8705.86 1709
8706.74 1766
8707.62 1681
8708.50 1651
8709.39 1600
8710.27 1592
8711.15 1648
8712.03 1675
8712.91 1598
8713.79 1702
8714.67 1582
8715.55 1576
8716.43 1534
8717.32 1463
8718.20 1619
8719.08 1574
8719.96 1638
8720.84 1645
8721.72 1617
8722.60 1572
8723.49 1598
8724.37 1535
8725.25 1528
8726.13 1677
8727.01 1626
8727.89 1717
8728.78 1770
8729.66 1868
8730.54 1866
8731.42 1885
8732.30 1777
8733.19 1865
8734.07 1745
8734.95 1767
8735.83 1671
8736.71 1621
8737.60 1570
8738.48 1476
8739.36 1505
8740.24 1464
8741.13 1517
8742.01 1546
8742.89 1482
8743.77 1496
8744.66 1523
8745.54 1466
8746.42 1425
8747.31 1459
8748.19 1508
8749.07 1462
8749.95 1498
8750.84 1484
8751.72 1577
8752.60 1579
8753.49 1585
8754.37 1626
8755.25 1563
8756.14 1588
8757.02 1606
8757.90 1598
8758.79 1639
8759.67 1721
8760.55 1612
8761.44 1675
8762.32 1707
8763.20 1588
8764.09 1612
8764.97 1696
8765.85 1733
8766.74 1714
8767.62 1711
8768.51 1750
8769.39 1677
8770.27 1711
8771.16 1725
8772.04 1722
8772.93 1689
8773.81 1529
8774.69 1559
8775.58 1595
8776.46 1560
8777.35 1705
8778.23 1715
8779.12 1873
8780.00 2094
8780.88 2207
8781.77 2376
8782.65 2246
8783.54 2240
8784.42 2236
8785.31 2037
8786.19 1914
8787.08 1693
8787.96 1614
8788.85 1542
8789.73 1475
8790.62 1390
8791.50 1331
8792.39 1274
8793.27 1389
8794.16 1435
8795.04 1321
8795.93 1458
8796.81 1490
8797.70 1559
8798.58 1482
8799.47 1530
8800.35 1538
8801.24 1400
8802.13 1434
8803.01 1380
8803.90 1327
8804.78 1273
8805.67 1210
8806.55 1269
8807.44 1209
8808.33 1165
8809.21 1274
8810.10 1255
8810.98 1223
8811.87 1158
8812.76 1142
8813.64 1116
8814.53 1122
8815.41 1164
8816.30 1193
8817.19 1147
8818.07 1131
8818.96 1194
8819.85 1158
8820.73 1189
8821.62 1147
8822.51 1087
8823.39 1103
8824.28 1117
8825.17 1069
8826.05 1057
8826.94 1078
8827.83 1046
8828.71 1078
8829.60 1071
8830.49 1084
8831.37 977
8832.26 1005
8833.15 992
8834.04 1034
8834.92 1013
8835.81 1023
8836.70 1133
8837.58 1082
8838.47 1105
8839.36 1010
8840.25 1012
8841.13 1003
8842.02 1004
8842.91 963
8843.80 1036
8844.69 1054
8845.57 1016
8846.46 1059
8847.35 997
8848.24 1061
8849.12 1065
8850.01 967
8850.90 928
8851.79 990
8852.68 894
8853.56 901
8854.45 867
8855.34 967
8856.23 1001
8857.12 991
8858.01 989
8858.89 998
8859.78 902
8860.67 996
8861.56 1015
8862.45 941
8863.34 996
8864.23 932
8865.12 949
8866.00 998
8866.89 910
8867.78 1048
8868.67 959
8869.56 891
8870.45 873
8871.34 893
8872.23 894
8873.12 960
8874.00 901
8874.89 880
8875.78 909
8876.67 895
8877.56 915
8878.45 843
8879.34 854
8880.23 893
8881.12 856
8882.01 862
8882.90 876
8883.79 880
8884.68 823
8885.57 871
8886.46 850
8887.35 840
8888.24 872
8889.13 764
8890.02 815
8890.91 845
8891.80 805
8892.69 769
8893.58 767
8894.47 801
8895.36 807
8896.25 792
8897.14 792
8898.03 824
8898.92 770
8899.81 792
8900.70 783
8901.59 847
8902.48 795
8903.37 752
8904.26 743
8905.15 761
8906.05 846
8906.94 808
8907.83 770
8908.72 810
8909.61 731
8910.50 765
8911.39 823
8912.28 788
8913.17 712
8914.06 795
8914.96 767
8915.85 775
8916.74 754
8917.63 738
8918.52 696
8919.41 685
8920.30 672
8921.20 659
8922.09 731
8922.98 750
8923.87 759
8924.76 770
8925.65 714
8926.55 693
8927.44 762
8928.33 806
8929.22 752
8930.11 664
8931.01 697
8931.90 789
8932.79 735
8933.68 636
8934.57 682
8935.47 724
8936.36 767
8937.25 719
8938.14 638
8939.04 656
8939.93 696
8940.82 665
8941.71 662
8942.61 687
8943.50 685
8944.39 716
8945.28 661
8946.18 610
8947.07 596
8947.96 687
8948.86 715
8949.75 692
8950.64 661
8951.54 690
8952.43 706
8953.32 727
8954.21 700
8955.11 665
8956.00 644
8956.89 652
8957.79 664
8958.68 640
8959.57 653
8960.47 664
8961.36 653
8962.26 670
8963.15 731
8964.04 681
8964.94 643
8965.83 671
8966.72 683
8967.62 709
8968.51 729
8969.41 630
8970.30 600
8971.19 711
8972.09 673
8972.98 700
8973.88 620
8974.77 642
8975.67 723
8976.56 739
8977.45 675
8978.35 676
8979.24 684
8980.14 633
8981.03 613
8981.93 656
8982.82 659
8983.72 626
8984.61 652
8985.51 634
8986.40 677
8987.29 617
8988.19 681
8989.08 617
8989.98 591
8990.87 596
8991.77 682
8992.66 679
8993.56 671
8994.46 679
8995.35 678
8996.25 716
8997.14 635
8998.04 597
8998.93 626
8999.83 644
9000.72 636
9001.62 573
9002.51 588
9003.41 569
9004.31 537
9005.20 634
9006.10 610
9006.99 579
9007.89 584
9008.78 560
9009.68 630
9010.58 568
9011.47 603
9012.37 574
9013.27 545
9014.16 601
9015.06 607
9015.95 530
9016.85 577
9017.75 597
9018.64 622
9019.54 604
9020.44 550
9021.33 577
9022.23 549
9023.13 577
9024.02 556
9024.92 616
9025.82 619
9026.71 622
9027.61 565
9028.51 547
9029.40 569
9030.30 634
9031.20 577
9032.09 558
9032.99 542
9033.89 544
9034.79 570
9035.68 654
9036.58 590
9037.48 588
9038.38 589
9039.27 587
9040.17 592
9041.07 560
9041.97 567
9042.86 583
9043.76 614
9044.66 572
9045.56 543
9046.45 595
9047.35 648
9048.25 546
9049.15 576
9050.05 616
9050.94 629
9051.84 625
9052.74 603
9053.64 652
9054.54 683
9055.44 629
9056.33 603
9057.23 580
9058.13 584
9059.03 563
9059.93 610
9060.83 582
9061.72 588
9062.62 630
9063.52 618
9064.42 612
9065.32 648
9066.22 638
9067.12 690
9068.02 598
9068.91 589
9069.81 594
9070.71 604
9071.61 601
9072.51 587
9073.41 559
9074.31 557
9075.21 640
9076.11 609
9077.01 648
9077.91 634
9078.81 600
9079.71 634
9080.60 633
9081.50 660
9082.40 666
9083.30 603
9084.20 663
9085.10 649
9086.00 680
9086.90 634
9087.80 638
9088.70 611
9089.60 624
9090.50 659
9091.40 657
9092.30 617
9093.20 626
9094.10 659
9095.00 637
9095.90 638
9096.80 612
9097.70 635
9098.60 665
9099.50 684
9100.41 729
9101.31 714
9102.21 666
9103.11 572
9104.01 607
9104.91 575
9105.81 560
9106.71 629
9107.61 640
9108.51 647
9109.41 643
9110.31 615
9111.21 612
9112.12 621
9113.02 590
9113.92 600
9114.82 538
9115.72 565
9116.62 603
9117.52 567
9118.42 582
9119.33 604
9120.23 591
9121.13 587
9122.03 615
9122.93 613
9123.83 562
9124.74 621
9125.64 631
9126.54 640
9127.44 600
9128.34 591
9129.24 620
9130.15 613
9131.05 621
9131.95 621
9132.85 633
9133.75 652
9134.66 635
9135.56 574
9136.46 637
9137.36 602
9138.27 635
9139.17 518
9140.07 528
9140.97 551
9141.88 532
9142.78 638
9143.68 578
9144.58 573
9145.49 604
9146.39 597
9147.29 545
9148.20 513
9149.10 563
9150.00 539
9150.90 545
9151.81 540
9152.71 506
9153.61 593
9154.52 604
9155.42 589
9156.32 529
9157.23 495
9158.13 552
9159.03 600
9159.94 563
9160.84 505
9161.74 606
9162.65 601
9163.55 548
9164.45 548
9165.36 534
9166.26 576
9167.17 588
9168.07 568
9168.97 551
9169.88 562
9170.78 626
9171.69 550
9172.59 550
9173.49 538
9174.40 528
9175.30 598
9176.21 619
9177.11 615
9178.01 581
9178.92 597
9179.82 562
9180.73 584
9181.63 559
9182.54 562
9183.44 624
9184.35 594
9185.25 545
9186.16 563
9187.06 553
9187.97 608
9188.87 591
9189.78 579
9190.68 645
9191.59 593
9192.49 555
9193.40 566
9194.30 613
9195.21 581
9196.11 589
9197.02 541
9197.92 594
9198.83 616
9199.73 611
9200.64 622
9201.54 623
9202.45 657
9203.35 591
9204.26 617
9205.17 601
9206.07 618
9206.98 578
9207.88 583
9208.79 581
9209.69 615
9210.60 532
9211.51 589
9212.41 506
9213.32 528
9214.22 552
9215.13 562
9216.04 634
9216.94 609
9217.85 649
9218.76 594
9219.66 612
9220.57 580
9221.48 547
9222.38 547
9223.29 535
9224.20 569
9225.10 566
9226.01 549
9226.92 539
9227.82 565
9228.73 571
9229.64 581
9230.54 576
9231.45 583
9232.36 620
9233.26 601
9234.17 619
9235.08 603
9235.99 576
9236.89 523
9237.80 575
9238.71 551
9239.61 568
9240.52 621
9241.43 556
9242.34 562
9243.24 627
9244.15 522
9245.06 478
9245.97 546
9246.88 590
9247.78 540
9248.69 554
9249.60 587
9250.51 560
9251.41 580
9252.32 546
9253.23 516
9254.14 548
9255.05 562
9255.96 514
9256.86 528
9257.77 594
9258.68 532
9259.59 516
9260.50 572
9261.41 604
9262.31 583
9263.22 516
9264.13 512
9265.04 548
9265.95 556
9266.86 569
9267.77 579
9268.67 557
9269.58 592
9270.49 551
9271.40 565
9272.31 507
9273.22 566
9274.13 587
9275.04 574
9275.95 534
9276.86 574
9277.76 534
9278.67 525
9279.58 486
9280.49 601
9281.40 607
9282.31 581
9283.22 589
9284.13 526
9285.04 512
9285.95 542
9286.86 532
9287.77 571
9288.68 545
9289.59 556
9290.50 647
9291.41 602
9292.32 577
9293.23 627
9294.14 598
9295.05 616
9295.96 685
9296.87 583
9297.78 557
9298.69 591
9299.60 586
9300.51 614
9301.42 563
9302.33 596
9303.24 597
9304.15 627
9305.06 603
9305.97 676
9306.88 693
9307.80 650
9308.71 701
9309.62 657
9310.53 710
9311.44 640
9312.35 633
9313.26 590
9314.17 636
9315.08 651
9315.99 592
9316.91 598
9317.82 594
9318.73 611
9319.64 544
9320.55 569
9321.46 572
9322.37 586
9323.28 581
9324.20 576
9325.11 615
9326.02 613
9326.93 565
9327.84 570
9328.75 617
9329.67 616
9330.58 649
9331.49 662
9332.40 584
9333.31 527
9334.23 563
9335.14 565
9336.05 578
9336.96 604
9337.87 556
9338.79 561
9339.70 615
9340.61 654
9341.52 601
9342.44 638
9343.35 647
9344.26 722
9345.17 678
9346.09 599
9347.00 630
9347.91 646
9348.82 615
9349.74 637
9350.65 629
9351.56 612
9352.48 631
9353.39 647
9354.30 595
9355.21 609
9356.13 585
9357.04 527
9357.95 579
9358.87 631
9359.78 640
9360.69 637
9361.61 606
9362.52 614
9363.43 566
9364.35 629
9365.26 590
9366.18 619
9367.09 583
9368.00 603
9368.92 604
9369.83 628
9370.74 631
9371.66 641
9372.57 601
9373.49 613
9374.40 563
9375.31 563
9376.23 625
9377.14 657
9378.06 586
9378.97 600
9379.88 609
9380.80 711
9381.71 659
9382.63 568
9383.54 576
9384.46 671
9385.37 605
9386.29 637
9387.20 654
9388.11 652
9389.03 665
9389.94 690
9390.86 690
9391.77 697
9392.69 694
9393.60 673
9394.52 660
9395.43 758
9396.35 702
9397.26 659
9398.18 715
9399.09 690
9400.01 702
9400.92 728
9401.84 725
9402.76 704
9403.67 724
9404.59 744
9405.50 721
9406.42 736
9407.33 678
9408.25 692
9409.16 714
9410.08 732
9411.00 732
9411.91 734
9412.83 739
9413.74 776
9414.66 746
9415.58 713
9416.49 686
9417.41 746
9418.32 710
9419.24 659
9420.16 732
9421.07 743
9421.99 691
9422.91 744
9423.82 775
9424.74 786
9425.65 753
9426.57 792
9427.49 723
9428.40 745
9429.32 716
9430.24 714
9431.15 749
9432.07 769
9432.99 800
9433.90 800
9434.82 786
9435.74 749
9436.66 799
9437.57 739
9438.49 765
9439.41 784
9440.32 816
9441.24 761
9442.16 757
9443.08 753
9443.99 835
9444.91 790
9445.83 766
9446.75 796
9447.66 906
9448.58 906
9449.50 910
9450.42 942
9451.33 1109
9452.25 1077
9453.17 1113
9454.09 1251
9455.01 1191
9455.92 1218
9456.84 1048
9457.76 979
9458.68 987
9459.60 932
9460.51 903
9461.43 847
9462.35 892
9463.27 871
9464.19 784
9465.11 834
9466.02 836
9466.94 810
9467.86 821
9468.78 833
9469.70 840
9470.62 818
9471.54 819
9472.46 864
9473.37 880
9474.29 761
9475.21 741
9476.13 820
9477.05 925
9477.97 909
9478.89 979
9479.81 1015
9480.73 1072
9481.65 1019
9482.56 1044
9483.48 999
9484.40 982
9485.32 954
9486.24 858
9487.16 841
9488.08 908
9489.00 749
9489.92 773
9490.84 738
9491.76 784
9492.68 805
9493.60 804
9494.52 800
9495.44 846
9496.36 783
9497.28 724
9498.20 756
9499.12 770
9500.04 731
9500.96 794
9501.88 715
9502.80 713
9503.72 683
9504.64 651
9505.56 744
9506.48 773
9507.40 745
9508.32 736
9509.24 718
9510.16 785
9511.08 766
9512.00 704
9512.93 743
9513.85 859
9514.77 816
9515.69 771
9516.61 813
9517.53 780
9518.45 793
9519.37 828
9520.29 813
9521.21 795
9522.14 801
9523.06 830
9523.98 816
9524.90 751
9525.82 765
9526.74 765
9527.66 801
9528.59 825
9529.51 808
9530.43 941
9531.35 1024
9532.27 1035
9533.19 1035
9534.11 1046
9535.04 917
9535.96 960
9536.88 942
9537.80 909
9538.72 880
9539.65 862
9540.57 827
9541.49 822
9542.41 775
9543.34 774
9544.26 800
9545.18 851
9546.10 827
9547.02 827
9547.95 822
9548.87 812
9549.79 795
9550.71 829
9551.64 790
9552.56 857
9553.48 835
9554.41 818
9555.33 815
9556.25 832
9557.17 847
9558.10 895
9559.02 919
9559.94 978
9560.87 996
9561.79 864
9562.71 852
9563.64 921
9564.56 926
9565.48 914
9566.41 883
9567.33 873
9568.25 842
9569.18 795
9570.10 798
9571.02 810
9571.95 820
9572.87 851
9573.79 851
9574.72 859
9575.64 899
9576.56 846
9577.49 919
9578.41 899
9579.34 866
9580.26 840
9581.18 779
9582.11 808
9583.03 849
9583.96 792
9584.88 847
9585.81 880
9586.73 798
9587.65 863
9588.58 843
9589.50 874
9590.43 820
9591.35 839
9592.28 835
9593.20 837
9594.13 898
9595.05 927
9595.98 923
9596.90 858
9597.83 811
9598.75 907
9599.68 942
9600.60 841
9601.53 936
9602.45 808
9603.38 793
9604.30 831
9605.23 896
9606.15 974
9607.08 1011
9608.00 948
9608.93 1029
9609.85 994
9610.78 933
9611.70 977
9612.63 933
9613.55 957
9614.48 902
9615.41 944
9616.33 1029
9617.26 965
9618.18 976
9619.11 976
9620.04 945
9620.96 962
9621.89 975
9622.81 1014
9623.74 1074
9624.67 1048
9625.59 1001
9626.52 965
9627.44 975
9628.37 954
9629.30 985
9630.22 1013
9631.15 1123
9632.08 1139
9633.00 1092
9633.93 1117
9634.86 1099
9635.78 1108
9636.71 1108
9637.64 1187
9638.56 1167
9639.49 1216
9640.42 1196
9641.34 1172
9642.27 1135
9643.20 1148
9644.13 1165
9645.05 1182
9645.98 1232
9646.91 1270
9647.83 1265
9648.76 1298
9649.69 1235
9650.62 1267
9651.54 1370
9652.47 1332
9653.40 1342
9654.33 1306
9655.25 1367
9656.18 1401
9657.11 1309
9658.04 1300
9658.96 1328
9659.89 1362
9660.82 1348
9661.75 1292
9662.68 1363
9663.60 1388
9664.53 1324
9665.46 1411
9666.39 1482
9667.32 1395
9668.25 1433
9669.17 1454
9670.10 1510
9671.03 1494
9671.96 1486
9672.89 1547
9673.82 1449
9674.74 1452
9675.67 1483
9676.60 1525
9677.53 1509
9678.46 1556
9679.39 1614
9680.32 1568
9681.25 1661
9682.17 1656
9683.10 1687
9684.03 1655
9684.96 1709
9685.89 1723
9686.82 1743
9687.75 1717
9688.68 1713
9689.61 1654
9690.54 1688
9691.47 1759
9692.40 1801
9693.33 1866
9694.25 1931
9695.18 2054
9696.11 2239
9697.04 2465
9697.97 2783
9698.90 2842
9699.83 2942
9700.76 2870
9701.69 2743
9702.62 2512
9703.55 2359
9704.48 2135
9705.41 1979
9706.34 1845
9707.27 1729
9708.20 1763
9709.13 1595
9710.06 1631
9710.99 1717
9711.92 1741
9712.85 1791
9713.78 1748
9714.71 1824
9715.65 1803
9716.58 1787
9717.51 1773
9718.44 1637
9719.37 1707
9720.30 1627
9721.23 1476
9722.16 1492
9723.09 1494
9724.02 1503
9724.95 1471
9725.88 1453
9726.82 1390
9727.75 1403
9728.68 1482
9729.61 1531
9730.54 1463
9731.47 1535
9732.40 1509
9733.33 1465
9734.27 1506
9735.20 1427
9736.13 1385
9737.06 1491
9737.99 1598
9738.92 1445
9739.86 1451
9740.79 1385
9741.72 1377
9742.65 1367
9743.58 1359
9744.51 1295
9745.45 1255
9746.38 1388
9747.31 1242
9748.24 1190
9749.17 1185
9750.11 1165
9751.04 1224
9751.97 1274
9752.90 1279
9753.84 1251
9754.77 1263
9755.70 1269
9756.63 1183
9757.57 1252
9758.50 1313
9759.43 1357
9760.36 1253
9761.30 1193
9762.23 1273
9763.16 1255
9764.09 1254
9765.03 1286
9765.96 1230
9766.89 1209
9767.83 1272
9768.76 1260
9769.69 1230
9770.63 1242
9771.56 1318
9772.49 1297
9773.43 1252
9774.36 1272
9775.29 1297
9776.23 1332
9777.16 1444
9778.09 1412
9779.03 1475
9779.96 1448
9780.89 1520
9781.83 1518
9782.76 1589
9783.70 1459
9784.63 1451
9785.56 1459
9786.50 1382
9787.43 1373
9788.37 1258
9789.30 1252
9790.23 1230
9791.17 1206
9792.10 1209
9793.04 1188
9793.97 1245
9794.90 1238
9795.84 1251
9796.77 1291
9797.71 1318
9798.64 1284
9799.58 1325
9800.51 1271
9801.45 1237
9802.38 1205
9803.32 1169
9804.25 1135
9805.19 1078
9806.12 1024
9807.05 988
9807.99 930
9808.92 965
9809.86 980
9810.80 1114
9811.73 1035
9812.67 994
9813.60 1012
9814.54 1008
9815.47 987
9816.41 975
9817.34 914
9818.28 955
9819.21 934
9820.15 990
9821.08 917
9822.02 991
9822.96 967
9823.89 903
9824.83 1007
9825.76 921
9826.70 869
9827.63 857
9828.57 883
9829.51 914
9830.44 869
9831.38 910
9832.31 898
9833.25 922
9834.19 934
9835.12 881
9836.06 841
9837.00 894
9837.93 927
9838.87 951
9839.81 933
9840.74 884
9841.68 958
9842.61 925
9843.55 962
9844.49 885
9845.43 883
9846.36 872
9847.30 890
9848.24 843
9849.17 856
9850.11 830
9851.05 938
9851.98 905
9852.92 869
9853.86 893
9854.79 941
9855.73 877
9856.67 913
9857.61 935
9858.54 964
9859.48 834
9860.42 843
9861.36 901
9862.29 909
9863.23 891
9864.17 860
9865.11 900
9866.04 882
9866.98 884
9867.92 878
9868.86 797
9869.80 808
9870.73 811
9871.67 776
9872.61 866
9873.55 839
9874.49 934
9875.42 908
9876.36 913
9877.30 868
9878.24 837
9879.18 812
9880.12 853
9881.05 873
9881.99 813
9882.93 842
9883.87 870
9884.81 922
9885.75 859
9886.69 859
9887.63 870
9888.56 892
9889.50 792
9890.44 813
9891.38 865
9892.32 864
9893.26 827
9894.20 811
9895.14 806
9896.08 845
9897.02 837
9897.95 852
9898.89 774
9899.83 810
9900.77 847
9901.71 786
9902.65 742
9903.59 753
9904.53 780
9905.47 754
9906.41 719
9907.35 800
9908.29 855
9909.23 849
9910.17 810
9911.11 875
9912.05 819
9912.99 821
9913.93 821
9914.87 840
9915.81 828
9916.75 844
9917.69 894
9918.63 882
9919.57 863
9920.51 849
9921.45 889
9922.39 875
9923.33 976
9924.27 1106
9925.21 1173
9926.15 1363
9927.09 1384
9928.03 1292
9928.97 1325
9929.92 1378
9930.86 1269
9931.80 1216
9932.74 1004
9933.68 997
9934.62 963
9935.56 864
9936.50 819
9937.44 842
9938.38 844
9939.33 764
9940.27 759
9941.21 779
9942.15 772
9943.09 781
9944.03 770
9944.97 722
9945.92 761
9946.86 795
9947.80 789
9948.74 733
9949.68 785
9950.62 753
9951.57 768
9952.51 757
9953.45 743
9954.39 773
9955.33 804
9956.28 804
9957.22 849
9958.16 743
9959.10 733
9960.04 788
9960.99 738
9961.93 747
9962.87 768
9963.81 752
9964.76 737
9965.70 743
9966.64 714
9967.58 710
9968.53 750
9969.47 750
9970.41 687
9971.35 777
9972.30 742
9973.24 682
9974.18 663
9975.13 679
9976.07 667
9977.01 706
9977.95 673
9978.90 723
9979.84 660
9980.78 636
9981.73 649
9982.67 634
9983.61 601
9984.56 594
9985.50 647
9986.44 609
9987.39 613
9988.33 630
9989.27 741
9990.22 624
9991.16 666
9992.11 716
9993.05 660
9993.99 667
9994.94 640
9995.88 622
9996.82 667
9997.77 675
9998.71 697
9999.66 689
10000.60 655
10001.55 739
10002.49 713
10003.43 641
10004.38 634
10005.32 683
10006.27 647
10007.21 740
10008.16 703
10009.10 659
10010.04 663
10010.99 648
10011.93 690
10012.88 673
10013.82 643
10014.77 698
10015.71 664
10016.66 666
10017.60 606
10018.55 604
10019.49 632
10020.44 608
10021.38 654
10022.33 613
10023.27 642
10024.22 635
10025.16 637
10026.11 597
10027.05 612
10028.00 610
10028.95 647
10029.89 637
10030.84 600
10031.78 652
10032.73 614
10033.67 612
10034.62 684
10035.57 627
10036.51 643
10037.46 605
10038.40 610
10039.35 563
10040.30 588
10041.24 636
10042.19 613
10043.13 595
10044.08 600
10045.03 586
10045.97 639
10046.92 608
10047.86 647
10048.81 607
10049.76 614
10050.70 574
10051.65 655
10052.60 630
10053.54 594
10054.49 637
10055.44 624
10056.38 635
10057.33 622
10058.28 683
10059.22 630
10060.17 579
10061.12 611
10062.07 594
10063.01 627
10063.96 606
10064.91 597
10065.85 575
10066.80 547
10067.75 562
10068.70 630
10069.64 641
10070.59 617
10071.54 547
10072.49 642
10073.43 639
10074.38 650
10075.33 551
10076.28 582
10077.22 589
10078.17 569
10079.12 590
10080.07 618
10081.02 565
10081.96 500
10082.91 532
10083.86 516
10084.81 522
10085.76 529
10086.70 568
10087.65 611
10088.60 546
10089.55 556
10090.50 563
10091.45 566
10092.39 609
10093.34 577
10094.29 529
10095.24 595
10096.19 563
10097.14 587
10098.09 577
10099.03 614
10099.98 559
10100.93 530
10101.88 535
10102.83 554
10103.78 569
10104.73 539
10105.68 537
10106.63 551
10107.58 543
10108.53 556
10109.47 565
10110.42 570
10111.37 588
10112.32 529
10113.27 559
10114.22 572
10115.17 537
10116.12 560
10117.07 603
10118.02 484
10118.97 538
10119.92 541
10120.87 542
10121.82 577
10122.77 588
10123.72 591
10124.67 546
10125.62 517
10126.57 538
10127.52 545
10128.47 580
10129.42 543
10130.37 576
10131.32 534
10132.27 559
10133.22 571
10134.17 558
10135.12 566
10136.07 607
10137.02 602
10137.97 570
10138.92 633
10139.87 588
10140.83 599
10141.78 552
10142.73 579
10143.68 600
10144.63 526
10145.58 593
10146.53 579
10147.48 572
10148.43 588
10149.38 578
10150.34 576
10151.29 613
10152.24 619
10153.19 593
10154.14 628
10155.09 593
10156.04 598
10156.99 598
10157.95 589
10158.90 620
10159.85 565
10160.80 561
10161.75 593
10162.70 640
10163.66 679
10164.61 596
10165.56 523
10166.51 603
10167.46 586
10168.42 627
10169.37 622
10170.32 679
10171.27 625
10172.23 574
10173.18 617
10174.13 635
10175.08 571
10176.03 600
10176.99 584
10177.94 593
10178.89 605
10179.84 556
10180.80 622
10181.75 635
10182.70 694
10183.66 685
10184.61 675
10185.56 701
10186.51 632
10187.47 659
10188.42 693
10189.37 621
10190.33 654
10191.28 704
10192.23 719
10193.19 746
10194.14 644
10195.09 665
10196.05 760
10197.00 791
10197.95 717
10198.91 754
10199.86 722
10200.81 784
10201.77 714
10202.72 723
10203.67 794
10204.63 857
10205.58 821
10206.53 905
10207.49 923
10208.44 929
10209.40 849
10210.35 817
10211.30 742
10212.26 715
10213.21 742
10214.17 715
10215.12 728
10216.08 668
10217.03 675
10217.98 635
10218.94 593
10219.89 634
10220.85 656
10221.80 682
10222.76 666
10223.71 727
10224.67 719
10225.62 682
10226.58 684
10227.53 636
10228.49 610
10229.44 623
10230.40 615
10231.35 572
10232.31 621
10233.26 633
10234.22 700
10235.17 725
10236.13 604
10237.08 656
10238.04 701
10238.99 665
10239.95 632
10240.90 646
10241.86 620
10242.81 573
10243.77 599
10244.72 670
10245.68 639
10246.64 603
10247.59 623
10248.55 606
10249.50 551
10250.46 584
10251.42 585
10252.37 590
10253.33 619
10254.28 629
10255.24 580
10256.20 561
10257.15 566
10258.11 550
10259.06 604
10260.02 560
10260.98 615
10261.93 654
10262.89 608
10263.85 548
10264.80 538
10265.76 571
10266.72 599
10267.67 587
10268.63 535
10269.59 545
10270.54 543
10271.50 525
10272.46 542
10273.41 586
10274.37 615
10275.33 554
10276.29 560
10277.24 536
10278.20 512
10279.16 551
10280.11 522
10281.07 519
10282.03 508
10282.99 473
10283.94 533
10284.90 524
10285.86 586
10286.82 566
10287.77 521
10288.73 519
10289.69 538
10290.65 529
10291.61 514
10292.56 560
10293.52 578
10294.48 574
10295.44 579
10296.39 588
10297.35 567
10298.31 567
10299.27 610
10300.23 598
10301.19 546
10302.14 514
10303.10 508
10304.06 469
10305.02 477
10305.98 526
10306.94 502
10307.89 513
10308.85 552
10309.81 571
10310.77 554
10311.73 481
10312.69 568
10313.65 554
10314.61 516
10315.57 508
10316.52 495
10317.48 489
10318.44 511
10319.40 500
10320.36 540
10321.32 483
10322.28 557
10323.24 516
10324.20 477
10325.16 514
10326.12 538
10327.08 558
10328.04 580
10328.99 538
10329.95 542
10330.91 587
10331.87 642
10332.83 544
10333.79 574
10334.75 533
10335.71 561
10336.67 561
10337.63 499
10338.59 454
10339.55 551
10340.51 531
10341.47 506
10342.43 482
10343.39 515
10344.35 442
10345.31 470
10346.27 507
10347.23 531
10348.20 501
10349.16 527
10350.12 538
10351.08 527
10352.04 483
10353.00 533
10353.96 550
10354.92 513
10355.88 450
10356.84 452
10357.80 460
10358.76 472
10359.72 456
10360.69 447
10361.65 482
10362.61 476
10363.57 494
10364.53 505
10365.49 534
10366.45 506
10367.41 539
10368.38 470
10369.34 494
10370.30 474
10371.26 504
10372.22 479
10373.18 512
10374.14 469
10375.11 445
10376.07 460
10377.03 472
10377.99 471
10378.95 434
10379.92 508
10380.88 459
10381.84 473
10382.80 516
10383.76 519
10384.73 486
10385.69 492
10386.65 492
10387.61 469
10388.57 461
10389.54 438
10390.50 450
10391.46 454
10392.42 468
10393.39 472
10394.35 451
10395.31 459
10396.27 477
10397.24 503
10398.20 465
10399.16 453
10400.13 453
10401.09 452
10402.05 452
10403.02 478
10403.98 477
10404.94 457
10405.90 499
10406.87 444
10407.83 477
10408.79 503
10409.76 474
10410.72 479
10411.68 446
10412.65 479
10413.61 462
10414.57 450
10415.54 459
10416.50 493
10417.47 527
10418.43 503
10419.39 509
10420.36 532
10421.32 517
10422.28 474
10423.25 482
10424.21 487
10425.18 470
10426.14 415
10427.10 401
10428.07 453
10429.03 467
10430.00 510
10430.96 488
10431.93 506
10432.89 452
10433.85 484
10434.82 442
10435.78 425
10436.75 506
10437.71 456
10438.68 451
10439.64 424
10440.61 417
10441.57 431
10442.54 443
10443.50 451
10444.47 446
10445.43 514
10446.40 461
10447.36 458
10448.33 444
10449.29 468
10450.26 429
10451.22 413
10452.19 454
10453.15 398
10454.12 388
10455.08 404
10456.05 431
10457.01 445
10457.98 436
10458.95 470
10459.91 423
10460.88 417
10461.84 436
10462.81 448
10463.77 403
10464.74 422
10465.71 424
10466.67 424
10467.64 435
10468.60 460
10469.57 392
10470.54 411
10471.50 428
10472.47 381
10473.44 409
10474.40 425
10475.37 421
10476.33 448
10477.30 438
10478.27 426
10479.23 470
10480.20 460
10481.17 426
10482.13 441
10483.10 402
10484.07 436
10485.03 497
10486.00 482
10486.97 464
10487.93 454
10488.90 446
10489.87 486
10490.84 458
10491.80 466
10492.77 492
10493.74 489
10494.70 434
10495.67 450
10496.64 416
10497.61 412
10498.57 430
10499.54 496
10500.51 509
10501.48 421
10502.44 440
10503.41 400
10504.38 424
10505.35 429
10506.31 403
10507.28 467
10508.25 419
10509.22 428
10510.19 459
10511.15 473
10512.12 428
10513.09 471
10514.06 435
10515.03 453
10516.00 449
10516.96 486
10517.93 452
10518.90 430
10519.87 464
10520.84 500
10521.81 445
10522.77 442
10523.74 439
10524.71 429
10525.68 414
10526.65 450
10527.62 457
10528.59 420
10529.56 460
10530.52 488
10531.49 465
10532.46 408
10533.43 448
10534.40 438
10535.37 426
10536.34 394
10537.31 436
10538.28 425
10539.25 393
10540.22 422
10541.18 465
10542.15 492
10543.12 460
10544.09 478
10545.06 436
10546.03 471
10547.00 459
10547.97 451
10548.94 401
10549.91 432
10550.88 469
10551.85 446
10552.82 419
10553.79 431
10554.76 402
10555.73 441
10556.70 447
10557.67 460
10558.64 516
10559.61 570
10560.58 480
10561.55 505
10562.52 551
10563.49 492
10564.46 453
10565.43 457
10566.40 484
10567.38 481
10568.35 432
10569.32 481
10570.29 479
10571.26 507
10572.23 485
10573.20 449
10574.17 445
10575.14 442
10576.11 451
10577.08 442
10578.06 426
10579.03 425
10580.00 418
10580.97 468
10581.94 469
10582.91 429
10583.88 427
10584.85 429
10585.83 425
10586.80 412
10587.77 440
10588.74 444
10589.71 460
10590.68 472
10591.66 448
10592.63 440
10593.60 489
10594.57 500
10595.54 469
10596.51 457
10597.49 456
10598.46 493
10599.43 463
10600.40 487
10601.37 481
10602.35 494
10603.32 446
10604.29 432
10605.26 465
10606.24 484
10607.21 468
10608.18 441
10609.15 457
10610.13 485
10611.10 430
10612.07 446
10613.04 484
10614.02 453
10614.99 451
10615.96 441
10616.94 448
10617.91 482
10618.88 530
10619.85 526
10620.83 514
10621.80 519
10622.77 577
10623.75 513
10624.72 545
10625.69 531
10626.67 513
10627.64 576
10628.61 553
10629.59 524
10630.56 495
10631.53 534
10632.51 545
10633.48 622
10634.46 587
10635.43 664
10636.40 626
10637.38 678
10638.35 761
10639.32 725
10640.30 754
10641.27 704
10642.25 694
10643.22 717
10644.19 659
10645.17 656
10646.14 583
10647.12 561
10648.09 539
10649.07 562
10650.04 556
10651.01 559
10651.99 505
10652.96 500
10653.94 499
10654.91 489
10655.89 506
10656.86 504
10657.84 485
10658.81 485
10659.79 495
10660.76 445
10661.74 471
10662.71 499
10663.69 555
10664.66 497
10665.64 487
10666.61 499
10667.59 448
10668.56 486
10669.54 492
10670.51 517
10671.49 470
10672.46 496
10673.44 520
10674.42 467
10675.39 508
10676.37 487
10677.34 472
10678.32 530
10679.29 525
10680.27 519
10681.25 509
10682.22 511
10683.20 513
10684.17 542
10685.15 509
10686.12 488
10687.10 445
10688.08 447
10689.05 464
10690.03 535
10691.01 470
10691.98 463
10692.96 451
10693.94 508
10694.91 446
10695.89 410
10696.86 414
10697.84 398
10698.82 424
10699.79 474
10700.77 437
10701.75 430
10702.72 439
10703.70 438
10704.68 470
10705.66 515
10706.63 486
10707.61 470
10708.59 479
10709.56 454
10710.54 410
10711.52 499
10712.50 534
10713.47 482
10714.45 493
10715.43 464
10716.41 473
10717.38 530
10718.36 468
10719.34 439
10720.32 486
10721.29 453
10722.27 448
10723.25 511
10724.23 449
10725.20 468
10726.18 456
10727.16 483
10728.14 425
10729.12 408
10730.09 410
10731.07 423
10732.05 452
10733.03 491
10734.01 452
10734.99 458
10735.96 417
10736.94 385
10737.92 453
10738.90 451
10739.88 423
10740.86 445
10741.83 426
10742.81 426
10743.79 480
10744.77 426
10745.75 394
10746.73 415
10747.71 474
10748.69 393
10749.67 445
10750.64 493
10751.62 466
10752.60 523
10753.58 495
10754.56 483
10755.54 448
10756.52 482
10757.50 422
10758.48 452
10759.46 480
10760.44 455
10761.42 453
10762.40 475
10763.38 418
10764.35 501
10765.33 502
10766.31 475
10767.29 457
10768.27 455
10769.25 437
10770.23 438
10771.21 432
10772.19 456
10773.17 499
10774.15 454
10775.13 447
10776.11 464
10777.09 478
10778.07 507
10779.05 496
10780.04 485
10781.02 531
10782.00 461
10782.98 506
10783.96 494
10784.94 542
10785.92 496
10786.90 488
10787.88 480
10788.86 487
10789.84 446
10790.82 447
10791.80 495
10792.78 531
10793.77 498
10794.75 465
10795.73 453
10796.71 494
10797.69 416
10798.67 418
10799.65 489
10800.63 491
10801.61 464
10802.60 466
10803.58 473
10804.56 508
10805.54 512
10806.52 499
10807.50 524
10808.49 502
10809.47 488
10810.45 453
10811.43 457
10812.41 457
10813.39 503
10814.38 484
10815.36 501
10816.34 502
10817.32 484
10818.30 454
10819.29 501
10820.27 568
10821.25 489
10822.23 505
10823.22 520
10824.20 539
10825.18 510
10826.16 507
10827.15 522
10828.13 498
10829.11 419
10830.09 479
10831.08 478
10832.06 468
10833.04 473
10834.02 533
10835.01 464
10835.99 489
10836.97 501
10837.96 496
10838.94 532
10839.92 500
10840.90 466
10841.89 505
10842.87 550
10843.85 504
10844.84 536
10845.82 488
10846.80 488
10847.79 485
10848.77 509
10849.76 510
10850.74 527
10851.72 512
10852.71 498
10853.69 539
10854.67 516
10855.66 474
10856.64 480
10857.62 529
10858.61 577
10859.59 525
10860.58 464
10861.56 554
10862.55 526
10863.53 525
10864.51 544
10865.50 511
10866.48 527
10867.47 571
10868.45 590
10869.44 566
10870.42 534
10871.40 502
10872.39 559
10873.37 557
10874.36 523
10875.34 567
10876.33 608
10877.31 644
10878.30 588
10879.28 559
10880.27 576
10881.25 546
10882.24 612
10883.22 640
10884.21 603
10885.19 652
10886.18 555
10887.16 652
10888.15 669
10889.13 638
10890.12 700
10891.10 629
10892.09 616
10893.07 645
10894.06 589
10895.05 619
10896.03 606
10897.02 659
10898.00 639
10898.99 658
10899.97 606
10900.96 625
10901.95 679
10902.93 692
10903.92 667
10904.90 699
10905.89 748
10906.88 747
10907.86 670
10908.85 702
10909.84 743
10910.82 754
10911.81 706
10912.79 724
10913.78 720
10914.77 789
10915.75 719
10916.74 722
10917.73 692
10918.71 781
10919.70 706
10920.69 757
10921.67 743
10922.66 739
10923.65 707
10924.63 758
10925.62 721
10926.61 736
10927.60 738
10928.58 772
10929.57 710
10930.56 771
10931.54 777
10932.53 801
10933.52 848
10934.51 792
10935.49 777
10936.48 859
10937.47 866
10938.46 828
10939.44 829
10940.43 883
10941.42 849
10942.41 853
10943.39 845
10944.38 851
10945.37 856
10946.36 822
10947.35 888
10948.33 891
10949.32 890
10950.31 921
10951.30 955
10952.29 900
10953.28 945
10954.26 1121
10955.25 1220
10956.24 1168
10957.23 1182
10958.22 1226
10959.21 1315
10960.19 1288
10961.18 1228
10962.17 1324
10963.16 1146
10964.15 1016
10965.14 1008
10966.13 1086
10967.11 948
10968.10 930
10969.09 908
10970.08 1039
10971.07 961
10972.06 910
10973.05 889
10974.04 947
10975.03 940
10976.02 944
10977.01 991
10978.00 997
10978.98 1022
10979.97 978
10980.96 956
10981.95 1008
10982.94 999
10983.93 960
10984.92 1000
10985.91 1018
10986.90 994
10987.89 1053
10988.88 1003
10989.87 977
10990.86 985
10991.85 1033
10992.84 1190
10993.83 1227
10994.82 1255
10995.81 1337
10996.80 1489
10997.79 1576
10998.78 1710
10999.77 1813
11000.76 1755
11001.75 1714
11002.74 1699
11003.73 1583
11004.72 1446
11005.72 1271
11006.71 1193
11007.70 1131
11008.69 1016
11009.68 1010
11010.67 962
11011.66 921
11012.65 931
11013.64 899
11014.63 855
11015.62 880
11016.61 871
11017.61 903
11018.60 935
11019.59 882
11020.58 807
11021.57 771
11022.56 806
11023.55 863
11024.55 836
11025.54 784
11026.53 732
11027.52 806
11028.51 767
11029.50 801
11030.49 726
11031.49 727
11032.48 821
11033.47 772
11034.46 747
11035.45 741
11036.45 782
11037.44 761
11038.43 828
11039.42 762
11040.41 857
11041.41 743
11042.40 783
11043.39 765
11044.38 708
11045.38 712
11046.37 711
11047.36 688
11048.35 684
11049.35 636
11050.34 705
11051.33 733
11052.32 735
11053.32 695
11054.31 715
11055.30 662
11056.30 682
11057.29 697
11058.28 698
11059.27 705
11060.27 666
11061.26 684
11062.25 673
11063.25 709
11064.24 728
11065.23 730
11066.23 698
11067.22 623
11068.21 660
11069.21 661
11070.20 647
11071.19 684
11072.19 653
11073.18 669
11074.17 667
11075.17 662
11076.16 675
11077.16 689
11078.15 678
11079.14 657
11080.14 658
11081.13 738
11082.13 728
11083.12 688
11084.11 642
11085.11 673
11086.10 681
11087.10 698
11088.09 655
11089.09 650
11090.08 656
11091.07 647
11092.07 639
11093.06 646
11094.06 686
11095.05 628
11096.05 592
11097.04 609
11098.04 655
11099.03 657
11100.03 590
11101.02 684
11102.02 678
11103.01 623
11104.01 683
11105.00 636
11106.00 605
11106.99 600
11107.99 599
11108.98 626
11109.98 537
11110.97 578
11111.97 623
11112.96 571
11113.96 615
11114.95 582
11115.95 594
11116.95 615
11117.94 604
11118.94 660
11119.93 580
11120.93 628
11121.92 612
11122.92 657
11123.92 626
11124.91 653
11125.91 634
11126.90 635
11127.90 643
11128.90 701
11129.89 698
11130.89 643
11131.89 621
11132.88 632
11133.88 624
11134.87 578
11135.87 586
11136.87 583
11137.86 629
11138.86 603
11139.86 600
11140.85 610
11141.85 584
11142.85 623
11143.84 632
11144.84 551
11145.84 540
11146.84 587
11147.83 578
11148.83 590
11149.83 606
11150.82 563
11151.82 541
11152.82 628
11153.82 620
11154.81 558
11155.81 598
11156.81 579
11157.80 562
11158.80 573
11159.80 551
11160.80 578
11161.79 614
11162.79 552
11163.79 506
11164.79 533
11165.79 542
11166.78 506
11167.78 554
11168.78 562
11169.78 592
11170.78 559
11171.77 570
11172.77 605
11173.77 607
11174.77 579
11175.77 608
11176.76 610
11177.76 575
11178.76 605
11179.76 574
11180.76 535
11181.76 544
11182.76 571
11183.75 591
11184.75 537
11185.75 506
11186.75 531
11187.75 555
11188.75 570
11189.75 526
11190.75 525
11191.74 566
11192.74 612
11193.74 569
11194.74 592
11195.74 552
11196.74 591
11197.74 548
11198.74 555
11199.74 575
11200.74 531
11201.74 584
11202.74 565
11203.74 598
11204.74 601
11205.73 585
11206.73 547
11207.73 558
11208.73 548
11209.73 520
11210.73 544
11211.73 591
11212.73 592
11213.73 571
11214.73 545
11215.73 534
11216.73 599
11217.73 572
11218.73 583
11219.73 516
11220.73 541
11221.73 568
11222.73 505
11223.74 516
11224.74 531
11225.74 535
11226.74 585
11227.74 578
11228.74 525
11229.74 549
11230.74 544
11231.74 533
11232.74 582
11233.74 593
11234.74 543
11235.74 527
11236.74 523
11237.75 535
11238.75 517
11239.75 534
11240.75 530
11241.75 569
11242.75 567
11243.75 555
11244.75 539
11245.76 545
11246.76 487
11247.76 511
11248.76 562
11249.76 563
11250.76 613
11251.76 628
11252.77 655
11253.77 570
11254.77 605
11255.77 555
11256.77 577
11257.78 569
11258.78 566
11259.78 563
11260.78 641
11261.78 566
11262.79 547
11263.79 528
11264.79 607
11265.79 633
11266.79 624
11267.80 580
11268.80 549
11269.80 574
11270.80 595
11271.81 627
11272.81 623
11273.81 610
11274.81 645
11275.82 579
11276.82 569
11277.82 626
11278.83 610
11279.83 657
11280.83 633
11281.83 604
11282.84 646
11283.84 657
11284.84 613
11285.85 654
11286.85 572
11287.85 571
11288.86 547
11289.86 577
11290.86 555
11291.87 568
11292.87 579
11293.87 546
11294.88 587
11295.88 561
11296.89 575
11297.89 541
11298.89 545
11299.90 568
11300.90 608
11301.90 618
11302.91 587
11303.91 609
11304.92 628
11305.92 634
11306.92 622
11307.93 602
11308.93 602
11309.94 744
11310.94 819
11311.95 777
11312.95 744
11313.95 783
11314.96 779
11315.96 757
11316.97 722
11317.97 732
11318.98 691
11319.98 640
11320.99 672
11321.99 605
11323.00 619
11324.00 585
11325.01 618
11326.01 572
11327.02 564
11328.02 520
11329.03 571
11330.03 525
11331.04 536
11332.04 552
11333.05 563
11334.05 578
11335.06 543
11336.06 539
11337.07 526
11338.07 570
11339.08 539
11340.09 563
11341.09 544
11342.10 541
11343.10 532
11344.11 540
11345.11 555
11346.12 581
11347.13 542
11348.13 611
11349.14 560
11350.14 498
11351.15 530
11352.16 539
11353.16 533
11354.17 557
11355.17 594
11356.18 577
11357.19 600
11358.19 588
11359.20 620
11360.21 601
11361.21 552
11362.22 527
11363.23 482
11364.23 560
11365.24 547
11366.25 514
11367.25 476
11368.26 537
11369.27 540
11370.27 541
11371.28 555
11372.29 547
11373.29 528
11374.30 538
11375.31 548
11376.32 541
11377.32 546
11378.33 529
11379.34 508
11380.35 499
11381.35 606
11382.36 526
11383.37 546
11384.38 568
11385.38 521
11386.39 568
11387.40 591
11388.41 564
11389.41 522
11390.42 572
11391.43 623
11392.44 591
11393.45 601
11394.45 596
11395.46 530
11396.47 548
11397.48 540
11398.49 575
11399.49 604
11400.50 560
11401.51 575
11402.52 555
11403.53 580
11404.54 565
11405.54 582
11406.55 556
11407.56 589
11408.57 548
11409.58 543
11410.59 572
11411.60 608
11412.61 563
11413.61 561
11414.62 560
11415.63 587
11416.64 503
11417.65 584
11418.66 523
11419.67 581
11420.68 620
11421.69 630
11422.70 558
11423.71 615
11424.71 599
11425.72 577
11426.73 609
11427.74 604
11428.75 608
11429.76 579
11430.77 592
11431.78 590
11432.79 555
11433.80 590
11434.81 573
11435.82 535
11436.83 563
11437.84 546
11438.85 590
11439.86 625
11440.87 525
11441.88 552
11442.89 589
11443.90 637
11444.91 590
11445.92 576
11446.93 593
11447.94 552
11448.95 641
11449.96 631
11450.97 579
11451.98 590
11452.99 595
11454.01 613
11455.02 590
11456.03 612
11457.04 622
11458.05 588
11459.06 588
11460.07 603
11461.08 595
11462.09 651
11463.10 614
11464.11 658
11465.13 598
11466.14 554
11467.15 629
11468.16 652
11469.17 690
11470.18 660
11471.19 634
11472.20 646
11473.22 660
11474.23 708
11475.24 690
11476.25 654
11477.26 692
11478.27 654
11479.29 653
11480.30 662
11481.31 671
11482.32 662
11483.33 726
11484.35 664
11485.36 653
11486.37 672
11487.38 656
11488.39 699
11489.41 629
11490.42 675
11491.43 665
11492.44 684
11493.46 689
11494.47 616
11495.48 664
11496.49 656
11497.51 699
11498.52 680
11499.53 703
11500.54 744
11501.56 685
11502.57 646
11503.58 675
11504.59 695
11505.61 760
11506.62 723
11507.63 691
11508.65 701
11509.66 668
11510.67 742
11511.69 711
11512.70 676
11513.71 749
11514.73 743
11515.74 684
11516.75 766
11517.77 722
11518.78 742
11519.79 758
11520.81 723
11521.82 743
11522.83 721
11523.85 767
11524.86 811
11525.88 774
11526.89 781
11527.90 778
11528.92 780
11529.93 740
11530.95 842
11531.96 834
11532.97 812
11533.99 803
11535.00 772
11536.02 805
11537.03 800
11538.05 762
11539.06 870
11540.07 880
11541.09 846
11542.10 912
11543.12 951
11544.13 915
11545.15 927
11546.16 918
11547.18 906
11548.19 884
11549.21 917
11550.22 859
11551.24 962
11552.25 983
11553.27 943
11554.28 912
11555.30 917
11556.31 1005
11557.33 1022
11558.34 1010
11559.36 1067
11560.37 1038
11561.39 1075
11562.40 1082
11563.42 1095
11564.43 1055
11565.45 1085
11566.47 1052
11567.48 1105
11568.50 1146
11569.51 1148
11570.53 1139
11571.54 1168
11572.56 1206
11573.58 1170
11574.59 1211
11575.61 1235
11576.62 1361
11577.64 1413
11578.66 1289
11579.67 1411
11580.69 1453
11581.70 1533
11582.72 1549
11583.74 1605
11584.75 1745
11585.77 1711
11586.79 1746
11587.80 1816
11588.82 1818
11589.84 1833
11590.85 1894
11591.87 1938
11592.89 2018
11593.90 2177
11594.92 2373
11595.94 2537
11596.95 2790
11597.97 3019
11598.99 3208
11600.01 3706
11601.02 3838
11602.04 4015
11603.06 4122
11604.07 4051
11605.09 4070
11606.11 3861
11607.13 3576
11608.14 3061
11609.16 2682
11610.18 2439
11611.20 2093
11612.21 1871
11613.23 1821
11614.25 1688
11615.27 1579
11616.29 1502
11617.30 1481
11618.32 1425
11619.34 1353
11620.36 1337
11621.38 1258
11622.39 1235
11623.41 1261
11624.43 1267
11625.45 1205
11626.47 1201
11627.48 1138
11628.50 1269
11629.52 1207
11630.54 1217
11631.56 1178
11632.58 1198
11633.59 1194
11634.61 1155
11635.63 1209
11636.65 1097
11637.67 1116
11638.69 1206
11639.71 1243
11640.73 1272
11641.75 1285
11642.76 1232
11643.78 1135
11644.80 1175
11645.82 1156
11646.84 1049
11647.86 1051
11648.88 1057
11649.90 956
11650.92 937
11651.94 905
11652.96 938
11653.98 967
11655.00 922
11656.01 942
11657.03 971
11658.05 944
11659.07 909
11660.09 868
11661.11 830
11662.13 877
11663.15 951
11664.17 970
11665.19 989
11666.21 975
11667.23 933
11668.25 965
11669.27 941
11670.29 939
11671.31 941
11672.33 1015
11673.35 942
11674.37 999
11675.39 1049
11676.42 1029
11677.44 1088
11678.46 1119
11679.48 1062
11680.50 1023
11681.52 1066
11682.54 1060
11683.56 1118
11684.58 1165
11685.60 1036
11686.62 1077
11687.64 1028
11688.66 1001
11689.69 1032
11690.71 1041
11691.73 1001
11692.75 1097
11693.77 1079
11694.79 999
11695.81 1008
11696.83 1010
11697.85 988
11698.88 931
11699.90 954
11700.92 921
11701.94 880
11702.96 922
11703.98 878
11705.01 961
11706.03 900
11707.05 927
11708.07 916
11709.09 890
11710.12 873
11711.14 855
11712.16 831
11713.18 867
11714.20 861
11715.23 893
11716.25 841
11717.27 785
11718.29 838
11719.31 877
11720.34 866
11721.36 813
11722.38 829
11723.40 787
11724.43 781
11725.45 785
11726.47 761
11727.49 770
11728.52 738
11729.54 737
11730.56 738
11731.59 763
11732.61 758
11733.63 827
11734.65 756
11735.68 690
11736.70 738
11737.72 719
11738.75 748
11739.77 747
11740.79 755
11741.82 722
11742.84 739
11743.86 728
11744.89 717
11745.91 732
11746.93 774
11747.96 805
11748.98 805
11750.01 732
11751.03 743
11752.05 674
11753.08 714
11754.10 742
11755.12 709
11756.15 743
11757.17 754
11758.20 776
11759.22 695
11760.24 696
11761.27 700
11762.29 682
11763.32 606
11764.34 712
11765.37 676
11766.39 640
11767.41 634
11768.44 637
11769.46 648
11770.49 646
11771.51 680
11772.54 654
11773.56 643
11774.59 643
11775.61 629
11776.64 640
11777.66 643
11778.69 635
11779.71 648
11780.74 617
11781.76 663
11782.79 672
11783.81 616
11784.84 650
11785.86 648
11786.89 591
11787.91 642
11788.94 666
11789.96 662
11790.99 637
11792.01 614
11793.04 587
11794.07 612
11795.09 601
11796.12 585
11797.14 604
11798.17 634
11799.19 648
11800.22 633
11801.25 602
11802.27 603
11803.30 600
11804.32 584
11805.35 587
11806.38 560
11807.40 589
11808.43 570
11809.45 602
11810.48 663
11811.51 594
11812.53 582
11813.56 608
11814.59 620
11815.61 631
11816.64 571
11817.67 600
11818.69 635
11819.72 624
11820.75 603
11821.77 633
11822.80 615
11823.83 642
11824.85 625
11825.88 559
11826.91 647
11827.94 649
11828.96 621
11829.99 576
11831.02 606
11832.04 618
11833.07 600
11834.10 603
11835.13 592
11836.15 581
11837.18 616
11838.21 649
11839.24 627
11840.26 592
11841.29 553
11842.32 559
11843.35 619
11844.37 594
11845.40 643
11846.43 610
11847.46 619
11848.49 631
11849.51 649
11850.54 584
11851.57 618
11852.60 667
11853.63 735
11854.65 641
11855.68 575
11856.71 629
11857.74 639
11858.77 635
11859.80 601
11860.83 682
11861.85 682
11862.88 641
11863.91 644
11864.94 613
11865.97 650
11867.00 654
11868.03 668
11869.05 663
11870.08 665
11871.11 616
11872.14 685
11873.17 699
11874.20 578
11875.23 646
11876.26 693
11877.29 678
11878.32 719
11879.35 671
11880.38 675
11881.40 646
11882.43 674
11883.46 666
11884.49 697
11885.52 709
11886.55 653
11887.58 666
11888.61 689
11889.64 664
11890.67 747
11891.70 723
11892.73 707
11893.76 715
11894.79 708
11895.82 810
11896.85 867
11897.88 778
11898.91 725
11899.94 840
11900.97 881
11902.00 832
11903.03 878
11904.06 859
11905.09 905
11906.12 846
11907.15 889
11908.18 843
11909.22 801
11910.25 814
11911.28 771
11912.31 768
11913.34 759
11914.37 774
11915.40 790
11916.43 770
11917.46 794
11918.49 691
11919.52 731
11920.55 771
11921.59 781
11922.62 790
11923.65 826
11924.68 889
11925.71 883
11926.74 881
11927.77 895
11928.81 988
11929.84 1037
11930.87 1022
11931.90 1092
11932.93 1162
11933.96 1077
11935.00 1138
11936.03 1026
11937.06 963
11938.09 902
11939.12 882
11940.15 820
11941.19 782
11942.22 769
11943.25 750
11944.28 689
11945.31 686
11946.35 700
11947.38 710
11948.41 713
11949.44 750
11950.48 683
11951.51 644
11952.54 670
11953.57 685
11954.61 656
11955.64 639
11956.67 656
11957.70 669
11958.74 695
11959.77 712
11960.80 689
11961.84 699
11962.87 685
11963.90 686
11964.93 692
11965.97 622
11967.00 628
11968.03 678
11969.07 668
11970.10 638
11971.13 669
11972.17 684
11973.20 646
11974.23 662
11975.27 652
11976.30 678
11977.33 700
11978.37 692
11979.40 672
11980.44 691
11981.47 665
11982.50 627
11983.54 620
11984.57 648
11985.60 652
11986.64 641
11987.67 662
11988.71 665
11989.74 647
11990.77 684
11991.81 671
11992.84 674
11993.88 648
11994.91 621
11995.95 656
11996.98 669
11998.02 696
11999.05 671
12000.08 619
12001.12 652
12002.15 620
12003.19 638
12004.22 676
12005.26 669
12006.29 687
12007.33 675
12008.36 693
12009.40 670
12010.43 724
12011.47 696
12012.50 759
12013.54 684
12014.57 676
12015.61 765
12016.64 726
12017.68 774
12018.71 694
12019.75 761
12020.78 717
12021.82 751
12022.86 742
12023.89 759
12024.93 760
12025.96 693
12027.00 739
12028.03 743
12029.07 745
12030.11 745
12031.14 692
12032.18 696
12033.21 731
12034.25 679
12035.29 704
12036.32 717
12037.36 679
12038.39 724
12039.43 671
12040.47 654
12041.50 737
12042.54 748
12043.58 706
12044.61 693
12045.65 725
12046.69 694
12047.72 719
12048.76 675
12049.80 702
12050.83 717
12051.87 700
12052.91 753
12053.94 737
12054.98 677
12056.02 657
12057.05 669
12058.09 634
12059.13 672
12060.16 709
12061.20 655
12062.24 741
12063.28 752
12064.31 751
12065.35 697
12066.39 706
12067.43 736
12068.46 667
12069.50 656
12070.54 679
12071.58 703
12072.61 710
12073.65 709
12074.69 707
12075.73 680
12076.76 665
12077.80 675
12078.84 642
12079.88 667
12080.92 689
12081.95 690
12082.99 754
12084.03 703
12085.07 689
12086.11 753
12087.15 767
12088.18 775
12089.22 766
12090.26 769
12091.30 711
12092.34 704
12093.38 789
12094.42 800
12095.45 839
12096.49 848
12097.53 825
12098.57 857
12099.61 865
12100.65 835
12101.69 859
12102.73 941
12103.76 961
12104.80 968
12105.84 919
12106.88 978
12107.92 823
12108.96 812
12110.00 749
12111.04 730
12112.08 728
12113.12 724
12114.16 679
12115.20 607
12116.24 689
12117.28 663
12118.32 627
12119.36 667
12120.40 670
12121.44 594
12122.47 559
12123.51 603
12124.55 603
12125.59 629
12126.63 643
12127.67 637
12128.71 603
12129.76 633
12130.80 595
12131.84 603
12132.88 601
12133.92 624
12134.96 618
12136.00 636
12137.04 623
12138.08 594
12139.12 629
12140.16 574
12141.20 559
12142.24 578
12143.28 614
12144.32 627
12145.36 562
12146.40 569
12147.44 570
12148.49 524
12149.53 550
12150.57 565
12151.61 529
12152.65 547
12153.69 574
12154.73 531
12155.77 557
12156.81 513
12157.86 524
12158.90 542
12159.94 568
12160.98 584
12162.02 499
12163.06 517
12164.10 542
12165.15 582
12166.19 590
12167.23 577
12168.27 560
12169.31 549
12170.36 505
12171.40 511
12172.44 546
12173.48 529
12174.52 511
12175.57 536
12176.61 510
12177.65 479
12178.69 529
12179.73 540
12180.78 528
12181.82 505
12182.86 541
12183.90 501
12184.95 556
12185.99 564
12187.03 537
12188.07 527
12189.12 532
12190.16 554
12191.20 526
12192.25 494
12193.29 506
12194.33 498
12195.37 534
12196.42 537
12197.46 515
12198.50 521
12199.55 517
12200.59 549
12201.63 575
12202.68 541
12203.72 539
12204.76 555
12205.81 501
12206.85 548
12207.89 515
12208.94 533
12209.98 558
12211.02 536
12212.07 596
12213.11 585
12214.16 559
12215.20 526
12216.24 522
12217.29 558
12218.33 539
12219.37 552
12220.42 561
12221.46 506
12222.51 579
12223.55 538
12224.60 526
12225.64 540
12226.68 508
12227.73 553
12228.77 512
12229.82 514
12230.86 526
12231.91 528
12232.95 556
12234.00 499
12235.04 525
12236.08 503
12237.13 511
12238.17 533
12239.22 501
12240.26 506
12241.31 530
12242.35 511
12243.40 500
12244.44 534
12245.49 545
12246.53 577
12247.58 553
12248.62 557
12249.67 546
12250.72 490
12251.76 487
12252.81 475
12253.85 531
12254.90 470
12255.94 481
12256.99 484
12258.03 492
12259.08 512
12260.13 487
12261.17 467
12262.22 456
12263.26 499
12264.31 474
12265.35 434
12266.40 460
12267.45 438
12268.49 468
12269.54 443
12270.59 466
12271.63 437
12272.68 463
12273.72 472
12274.77 419
12275.82 463
12276.86 518
12277.91 496
12278.96 446
12280.00 471
12281.05 468
12282.10 470
12283.14 453
12284.19 442
12285.24 481
12286.28 450
12287.33 444
12288.38 427
12289.42 547
12290.47 493
12291.52 510
12292.57 432
12293.61 444
12294.66 458
12295.71 462
12296.75 482
12297.80 454
12298.85 441
12299.90 438
12300.94 448
12301.99 446
12303.04 412
12304.09 460
12305.13 469
12306.18 459
12307.23 461
12308.28 446
12309.33 430
12310.37 464
12311.42 427
12312.47 392
12313.52 396
12314.57 377
12315.61 357
12316.66 409
12317.71 438
12318.76 439
12319.81 467
12320.85 443
12321.90 487
12322.95 419
12324.00 437
12325.05 488
12326.10 409
12327.15 433
12328.19 445
12329.24 487
12330.29 464
12331.34 382
12332.39 411
12333.44 438
12334.49 425
12335.54 443
12336.59 423
12337.63 450
12338.68 477
12339.73 451
12340.78 413
12341.83 454
12342.88 445
12343.93 446
12344.98 408
12346.03 407
12347.08 443
12348.13 404
12349.18 393
12350.23 442
12351.28 419
12352.33 414
12353.38 398
12354.43 398
12355.48 439
12356.52 411
12357.57 466
12358.62 538
12359.67 463
12360.72 441
12361.77 447
12362.82 464
12363.88 440
12364.93 420
12365.98 425
12367.03 460
12368.08 446
12369.13 462
12370.18 468
12371.23 495
12372.28 445
12373.33 453
12374.38 463
12375.43 452
12376.48 432
12377.53 451
12378.58 451
12379.63 429
12380.68 444
12381.73 494
12382.79 470
12383.84 515
12384.89 447
12385.94 467
12386.99 447
12388.04 456
12389.09 409
12390.14 450
12391.20 439
12392.25 445
12393.30 422
12394.35 467
12395.40 443
12396.45 455
12397.50 436
12398.56 426
12399.61 441
12400.66 456
12401.71 443
12402.76 467
12403.81 467
12404.87 488
12405.92 446
12406.97 440
12408.02 448
12409.07 452
12410.13 500
12411.18 514
12412.23 475
12413.28 466
12414.34 443
12415.39 449
12416.44 459
12417.49 462
12418.55 466
12419.60 446
12420.65 438
12421.70 466
12422.76 463
12423.81 491
12424.86 505
12425.91 496
12426.97 507
12428.02 467
12429.07 435
12430.13 423
12431.18 494
12432.23 507
12433.29 458
12434.34 452
12435.39 461
12436.44 499
12437.50 507
12438.55 471
12439.61 452
12440.66 488
12441.71 502
12442.77 498
12443.82 460
12444.87 453
12445.93 476
12446.98 483
12448.03 499
12449.09 480
12450.14 454
12451.20 487
12452.25 517
12453.30 496
12454.36 544
12455.41 512
12456.47 482
12457.52 474
12458.57 484
12459.63 540
12460.68 479
12461.74 481
12462.79 464
12463.85 494
12464.90 499
12465.95 570
12467.01 525
12468.06 520
12469.12 532
12470.17 543
12471.23 582
12472.28 550
12473.34 503
12474.39 505
12475.45 553
12476.50 562
12477.56 538
12478.61 571
12479.67 547
12480.72 553
12481.78 565
12482.83 535
12483.89 559
12484.94 635
12486.00 636
12487.05 650
12488.11 696
12489.17 774
12490.22 767
12491.28 811
12492.33 909
12493.39 957
12494.44 948
12495.50 1014
12496.55 1039
12497.61 1011
12498.67 937
12499.72 900
12500.78 826
12501.83 767
12502.89 764
12503.95 699
12505.00 617
12506.06 603
12507.12 579
12508.17 574
12509.23 588
12510.28 568
12511.34 573
12512.40 534
12513.45 584
12514.51 564
12515.57 577
12516.62 552
12517.68 591
12518.74 528
12519.79 522
12520.85 510
12521.91 507
12522.96 532
12524.02 533
12525.08 605
12526.14 580
12527.19 587
12528.25 569
12529.31 554
12530.36 512
12531.42 541
12532.48 518
12533.54 522
12534.59 564
12535.65 576
12536.71 559
12537.77 568
12538.82 527
12539.88 544
12540.94 567
12542.00 543
12543.05 584
12544.11 534
12545.17 513
12546.23 540
12547.29 536
12548.34 552
12549.40 586
12550.46 578
12551.52 565
12552.58 552
12553.64 562
12554.69 566
12555.75 508
12556.81 521
12557.87 526
12558.93 580
12559.99 599
12561.04 536
12562.10 594
12563.16 544
12564.22 600
12565.28 614
12566.34 662
12567.40 632
12568.45 658
12569.51 669
12570.57 699
12571.63 793
12572.69 782
12573.75 762
12574.81 726
12575.87 743
12576.93 807
12577.99 766
12579.05 769
12580.11 801
12581.16 759
12582.22 689
12583.28 679
12584.34 608
12585.40 631
12586.46 594
12587.52 606
12588.58 570
12589.64 588
12590.70 603
12591.76 584
12592.82 549
12593.88 506
12594.94 570
12596.00 576
12597.06 558
12598.12 597
12599.18 548
12600.24 539
12601.30 541
12602.36 521
12603.42 538
12604.48 531
12605.54 556
12606.60 637
12607.66 549
12608.72 586
12609.79 584
12610.85 567
12611.91 603
12612.97 556
12614.03 592
12615.09 602
12616.15 595
12617.21 602
12618.27 619
12619.33 641
12620.39 624
12621.45 587
12622.52 580
12623.58 596
12624.64 568
12625.70 583
12626.76 556
12627.82 521
12628.88 563
12629.95 536
12631.01 509
12632.07 524
12633.13 510
12634.19 534
12635.25 497
12636.31 501
12637.38 536
12638.44 497
12639.50 482
12640.56 508
12641.62 539
12642.69 499
12643.75 494
12644.81 478
12645.87 540
12646.93 574
12648.00 527
12649.06 596
12650.12 553
12651.18 626
12652.25 611
12653.31 621
12654.37 640
12655.43 654
12656.50 602
12657.56 616
12658.62 661
12659.68 636
12660.75 607
12661.81 584
12662.87 559
12663.94 552
12665.00 522
12666.06 517
12667.12 506
12668.19 543
12669.25 557
12670.31 502
12671.38 468
12672.44 462
12673.50 451
12674.57 458
12675.63 487
12676.69 466
12677.76 462
12678.82 470
12679.88 472
12680.95 463
12682.01 463
12683.07 458
12684.14 477
12685.20 457
12686.27 470
12687.33 462
12688.39 489
12689.46 471
12690.52 479
12691.59 453
12692.65 494
12693.71 495
12694.78 455
12695.84 460
12696.91 450
12697.97 404
12699.04 479
12700.10 464
12701.16 454
12702.23 447
12703.29 417
12704.36 438
12705.42 458
12706.49 446
12707.55 441
12708.62 418
12709.68 446
12710.75 436
12711.81 413
12712.88 429
12713.94 438
12715.01 493
12716.07 464
12717.14 442
12718.20 402
12719.27 470
12720.33 416
12721.40 452
12722.46 462
12723.53 474
12724.59 482
12725.66 449
12726.72 476
12727.79 446
12728.86 459
12729.92 464
12730.99 438
12732.05 442
12733.12 499
12734.18 499
12735.25 513
12736.32 535
12737.38 503
12738.45 484
12739.51 431
12740.58 452
12741.65 460
12742.71 440
12743.78 432
12744.85 441
12745.91 470
12746.98 479
12748.04 477
12749.11 445
12750.18 404
12751.24 443
12752.31 415
12753.38 386
12754.44 459
12755.51 424
12756.58 402
12757.64 398
12758.71 406
12759.78 393
12760.85 389
12761.91 381
12762.98 437
12764.05 427
12765.11 390
12766.18 409
12767.25 390
12768.32 417
12769.38 419
12770.45 394
12771.52 404
12772.58 393
12773.65 416
12774.72 405
12775.79 360
12776.86 364
12777.92 378
12778.99 396
12780.06 356
12781.13 337
12782.19 379
12783.26 354
12784.33 371
12785.40 379
12786.47 352
12787.53 393
12788.60 385
12789.67 411
12790.74 424
12791.81 378
12792.87 410
12793.94 375
12795.01 383
12796.08 389
12797.15 376
12798.22 372
12799.29 389
12800.35 353
12801.42 341
12802.49 359
12803.56 363
12804.63 357
12805.70 369
12806.77 392
12807.84 415
12808.90 369
12809.97 423
12811.04 391
12812.11 359
12813.18 418
12814.25 380
12815.32 437
12816.39 384
12817.46 414
12818.53 432
12819.60 435
12820.67 443
12821.74 416
12822.81 403
12823.88 449
12824.94 403
12826.01 408
12827.08 410
12828.15 368
12829.22 376
12830.29 404
12831.36 417
12832.43 400
12833.50 382
12834.57 379
12835.64 393
12836.71 414
12837.78 399
12838.85 373
12839.92 353
12840.99 373
12842.07 343
12843.14 368
12844.21 392
12845.28 358
12846.35 343
12847.42 352
12848.49 349
12849.56 345
12850.63 365
12851.70 359
12852.77 352
12853.84 348
12854.91 376
12855.98 374
12857.06 331
12858.13 330
12859.20 335
12860.27 325
12861.34 361
12862.41 385
12863.48 371
12864.55 398
12865.62 363
12866.70 345
12867.77 404
12868.84 408
12869.91 336
12870.98 369
12872.05 365
12873.13 354
12874.20 364
12875.27 321
12876.34 370
12877.41 332
12878.48 307
12879.56 350
12880.63 330
12881.70 339
12882.77 347
12883.84 366
12884.92 348
12885.99 361
12887.06 371
12888.13 370
12889.21 349
12890.28 335
12891.35 326
12892.42 344
12893.50 330
12894.57 318
12895.64 323
12896.71 352
12897.79 281
12898.86 292
12899.93 289
12901.00 304
12902.08 326
12903.15 343
12904.22 346
12905.30 363
12906.37 364
12907.44 330
12908.52 308
12909.59 319
12910.66 285
12911.73 331
12912.81 349
12913.88 362
12914.96 321
12916.03 301
12917.10 319
12918.18 332
12919.25 300
12920.32 294
12921.40 365
12922.47 318
12923.54 349
12924.62 302
12925.69 324
12926.77 363
12927.84 423
12928.91 337
12929.99 323
12931.06 352
12932.14 315
12933.21 318
12934.28 316
12935.36 325
12936.43 308
12937.51 334
12938.58 347
12939.66 296
12940.73 274
12941.80 317
12942.88 341
12943.95 329
12945.03 346
12946.10 335
12947.18 373
12948.25 345
12949.33 329
12950.40 334
12951.48 298
12952.55 332
12953.63 342
12954.70 317
12955.78 324
12956.85 303
12957.93 332
12959.00 316
12960.08 351
12961.15 349
12962.23 349
12963.30 353
12964.38 401
12965.46 401
12966.53 393
12967.61 369
12968.68 328
12969.76 345
12970.83 317
12971.91 300
12972.99 361
12974.06 357
12975.14 352
12976.21 376
12977.29 372
12978.37 353
12979.44 313
12980.52 374
12981.59 340
12982.67 369
12983.75 344
12984.82 328
12985.90 351
12986.98 343
12988.05 400
12989.13 334
12990.20 344
12991.28 414
12992.36 438
12993.43 362
12994.51 352
12995.59 346
12996.67 392
12997.74 381
12998.82 367
12999.90 333
13000.97 324
13002.05 346
13003.13 336
13004.20 373
13005.28 413
13006.36 360
13007.44 345
13008.51 408
13009.59 349
13010.67 338
13011.75 342
13012.82 379
13013.90 353
13014.98 329
13016.06 348
13017.13 363
13018.21 371
13019.29 369
13020.37 364
13021.44 376
13022.52 393
13023.60 344
13024.68 381
13025.76 353
13026.83 372
13027.91 409
13028.99 373
13030.07 367
13031.15 383
13032.23 342
13033.30 386
13034.38 382
13035.46 398
13036.54 397
13037.62 379
13038.70 457
13039.77 426
13040.85 392
13041.93 404
13043.01 372
13044.09 410
13045.17 394
13046.25 364
13047.33 383
13048.40 429
13049.48 386
13050.56 423
13051.64 370
13052.72 410
13053.80 406
13054.88 392
13055.96 373
13057.04 382
13058.12 399
13059.20 419
13060.28 410
13061.36 363
13062.44 354
13063.51 376
13064.59 398
13065.67 391
13066.75 389
13067.83 412
13068.91 408
13069.99 379
13071.07 366
13072.15 416
13073.23 370
13074.31 418
13075.39 352
13076.47 406
13077.55 390
13078.63 343
13079.71 383
13080.79 372
13081.87 366
13082.96 390
13084.04 342
13085.12 388
13086.20 363
13087.28 351
13088.36 394
13089.44 369
13090.52 386
13091.60 390
13092.68 374
13093.76 377
13094.84 384
13095.92 388
13097.00 403
13098.09 385
13099.17 368
13100.25 401
13101.33 394
13102.41 388
13103.49 361
13104.57 355
13105.65 356
13106.74 364
13107.82 393
13108.90 419
13109.98 360
13111.06 378
13112.14 365
13113.22 387
13114.31 392
13115.39 376
13116.47 408
13117.55 384
13118.63 345
13119.72 395
13120.80 383
13121.88 370
13122.96 385
13124.04 383
13125.13 358
13126.21 351
13127.29 383
13128.37 362
13129.45 357
13130.54 388
13131.62 380
13132.70 383
13133.78 363
13134.87 365
13135.95 364
13137.03 365
13138.11 332
13139.20 394
13140.28 357
13141.36 372
13142.45 346
13143.53 356
13144.61 385
13145.69 379
13146.78 344
13147.86 344
13148.94 395
13150.03 342
13151.11 358
13152.19 357
13153.28 346
13154.36 394
13155.44 379
13156.53 368
13157.61 379
13158.69 369
13159.78 386
13160.86 373
13161.94 364
13163.03 370
13164.11 390
13165.20 405
13166.28 377
13167.36 339
13168.45 354
13169.53 418
13170.62 387
13171.70 367
13172.78 395
13173.87 412
13174.95 384
13176.04 359
13177.12 380
13178.21 347
13179.29 394
13180.37 413
13181.46 387
13182.54 336
13183.63 346
13184.71 393
13185.80 379
13186.88 347
13187.97 372
13189.05 413
13190.14 344
13191.22 373
13192.31 401
13193.39 370
13194.48 398
13195.56 406
13196.65 403
13197.73 322
13198.82 407
13199.90 400
13200.99 381
13202.07 390
13203.16 374
13204.24 378
13205.33 390
13206.41 426
13207.50 400
13208.58 337
13209.67 388
13210.76 365
13211.84 390
13212.93 385
13214.01 395
13215.10 328
13216.19 317
13217.27 362
13218.36 351
13219.44 402
13220.53 393
13221.62 393
13222.70 390
13223.79 363
13224.87 371
13225.96 416
13227.05 424
13228.13 378
13229.22 401
13230.31 415
13231.39 412
13232.48 372
13233.57 397
13234.65 357
13235.74 403
13236.83 394
13237.91 403
13239.00 380
13240.09 360
13241.17 376
13242.26 374
13243.35 368
13244.43 379
13245.52 417
13246.61 419
13247.70 363
13248.78 364
13249.87 412
13250.96 381
13252.05 398
13253.13 410
13254.22 411
13255.31 437
13256.39 435
13257.48 403
13258.57 389
13259.66 402
13260.75 428
13261.83 377
13262.92 377
13264.01 427
13265.10 420
13266.19 400
13267.27 417
13268.36 442
13269.45 441
13270.54 402
13271.63 436
13272.71 444
13273.80 403
13274.89 440
13275.98 458
13277.07 448
13278.16 403
13279.24 460
13280.33 435
13281.42 432
13282.51 451
13283.60 449
13284.69 452
13285.78 421
13286.86 436
13287.95 437
13289.04 464
13290.13 457
13291.22 485
13292.31 436
13293.40 436
13294.49 420
13295.58 452
13296.67 444
13297.76 463
13298.84 441
13299.93 458
13301.02 469
13302.11 435
13303.20 438
13304.29 485
13305.38 498
13306.47 475
13307.56 479
13308.65 470
13309.74 475
13310.83 471
13311.92 499
13313.01 469
13314.10 478
13315.19 443
13316.28 463
13317.37 492
13318.46 454
13319.55 463
13320.64 505
13321.73 525
13322.82 463
13323.91 449
13325.00 473
13326.09 464
13327.18 464
13328.27 474
13329.36 480
13330.45 460
13331.54 466
13332.64 511
13333.73 489
13334.82 465
13335.91 497
13337.00 488
13338.09 457
13339.18 453
13340.27 474
13341.36 497
13342.45 457
13343.54 448
13344.64 486
13345.73 520
13346.82 467
13347.91 467
13349.00 456
13350.09 474
13351.18 489
13352.28 463
13353.37 507
13354.46 513
13355.55 505
13356.64 460
13357.73 519
13358.83 498
13359.92 519
13361.01 509
13362.10 527
13363.19 556
13364.29 559
13365.38 565
13366.47 572
13367.56 577
13368.65 550
13369.75 575
13370.84 492
13371.93 545
13373.02 546
13374.12 519
13375.21 559
13376.30 513
13377.39 452
13378.49 429
13379.58 465
13380.67 497
13381.76 479
13382.86 486
13383.95 461
13385.04 470
13386.13 452
13387.23 442
13388.32 468
13389.41 444
13390.51 408
13391.60 447
13392.69 478
13393.79 430
13394.88 471
13395.97 447
13397.07 424
13398.16 460
13399.25 467
13400.35 474
13401.44 462
13402.53 434
13403.63 459
13404.72 458
13405.81 486
13406.91 475
13408.00 483
13409.10 477
13410.19 443
13411.28 457
13412.38 468
13413.47 460
13414.57 462
13415.66 402
13416.75 440
13417.85 445
13418.94 430
13420.04 418
13421.13 419
13422.22 445
13423.32 463
13424.41 446
13425.51 451
13426.60 488
13427.70 482
13428.79 432
13429.89 460
13430.98 475
13432.08 514
13433.17 459
13434.27 449
13435.36 488
13436.46 469
13437.55 475
13438.65 446
13439.74 477
13440.84 547
13441.93 490
13443.03 485
13444.12 468
13445.22 488
13446.31 507
13447.41 512
13448.50 512
13449.60 528
13450.69 466
13451.79 486
13452.89 479
13453.98 476
13455.08 552
13456.17 508
13457.27 435
13458.36 470
13459.46 490
13460.56 490
13461.65 476
13462.75 538
13463.84 529
13464.94 532
13466.04 529
13467.13 528
13468.23 518
13469.32 509
13470.42 555
13471.52 570
13472.61 593
13473.71 529
13474.81 513
13475.90 511
13477.00 551
13478.10 577
13479.19 512
13480.29 527
13481.39 530
13482.48 549
13483.58 500
13484.68 491
13485.77 595
13486.87 567
13487.97 535
13489.07 560
13490.16 569
13491.26 577
13492.36 571
13493.45 536
13494.55 563
13495.65 580
13496.75 666
13497.84 656
13498.94 646
13500.04 688
13501.14 635
13502.23 606
13503.33 639
13504.43 582
13505.53 617
13506.63 637
13507.72 613
13508.82 619
13509.92 569
13511.02 625
13512.12 626
13513.21 594
13514.31 556
13515.41 548
13516.51 522
13517.61 476
13518.70 518
13519.80 515
13520.90 489
13522.00 469
13523.10 474
13524.20 466
13525.30 450
13526.39 507
13527.49 470
13528.59 494
13529.69 450
13530.79 490
13531.89 448
13532.99 471
13534.09 457
13535.18 423
13536.28 406
13537.38 501
13538.48 498
13539.58 466
13540.68 438
13541.78 471
13542.88 463
13543.98 474
13545.08 451
13546.18 467
13547.28 489
13548.38 504
13549.48 462
13550.57 441
13551.67 462
13552.77 468
13553.87 472
13554.97 456
13556.07 485
13557.17 491
13558.27 526
13559.37 482
13560.47 446
13561.57 461
13562.67 431
13563.77 447
13564.87 455
13565.97 461
13567.07 490
13568.17 508
13569.28 461
13570.38 445
13571.48 421
13572.58 477
13573.68 478
13574.78 433
13575.88 441
13576.98 440
13578.08 464
13579.18 471
13580.28 442
13581.38 445
13582.48 391
13583.58 449
13584.69 484
13585.79 447
13586.89 437
13587.99 455
13589.09 416
13590.19 455
13591.29 432
13592.39 404
13593.49 443
13594.60 440
13595.70 448
13596.80 445
13597.90 446
13599.00 476
13600.10 450
13601.21 433
13602.31 461
13603.41 424
13604.51 465
13605.61 519
13606.71 494
13607.82 439
13608.92 444
13610.02 435
13611.12 452
13612.22 450
13613.33 437
13614.43 442
13615.53 446
13616.63 443
13617.74 407
13618.84 422
13619.94 399
13621.04 464
13622.15 398
13623.25 391
13624.35 411
13625.45 431
13626.56 447
13627.66 493
13628.76 437
13629.86 446
13630.97 418
13632.07 440
13633.17 399
13634.28 450
13635.38 466
13636.48 435
13637.59 439
13638.69 462
13639.79 504
13640.90 449
13642.00 410
13643.10 392
13644.21 459
13645.31 476
13646.41 451
13647.52 436
13648.62 467
13649.72 460
13650.83 485
13651.93 440
13653.03 468
13654.14 435
13655.24 410
13656.35 490
13657.45 458
13658.55 429
13659.66 421
13660.76 391
13661.87 401
13662.97 436
13664.07 443
13665.18 437
13666.28 417
13667.39 400
13668.49 453
13669.60 436
13670.70 452
13671.81 412
13672.91 457
13674.01 443
13675.12 460
13676.22 457
13677.33 385
13678.43 427
13679.54 432
13680.64 426
13681.75 442
13682.85 420
13683.96 427
13685.06 449
13686.17 501
13687.27 458
13688.38 494
13689.48 421
13690.59 424
13691.69 438
13692.80 430
13693.91 415
13695.01 432
13696.12 488
13697.22 480
13698.33 462
13699.43 411
13700.54 451
13701.64 470
13702.75 471
13703.86 477
13704.96 450
13706.07 434
13707.17 462
13708.28 434
13709.39 483
13710.49 516
13711.60 464
13712.70 521
13713.81 484
13714.92 502
13716.02 476
13717.13 495
13718.24 460
13719.34 510
13720.45 468
13721.56 521
13722.66 494
13723.77 503
13724.88 539
13725.98 536
13727.09 532
13728.20 523
13729.30 531
13730.41 555
13731.52 510
13732.62 544
13733.73 535
13734.84 549
13735.94 510
13737.05 508
13738.16 492
13739.27 526
13740.37 513
13741.48 525
13742.59 572
13743.70 534
13744.80 517
13745.91 521
13747.02 591
13748.13 605
13749.23 578
13750.34 602
13751.45 632
13752.56 614
13753.67 562
13754.77 619
13755.88 659
13756.99 637
13758.10 636
13759.21 675
13760.31 728
13761.42 704
13762.53 678
13763.64 673
13764.75 696
13765.85 741
13766.96 820
13768.07 758
13769.18 802
13770.29 821
13771.40 878
13772.51 818
13773.61 859
13774.72 846
13775.83 929
13776.94 948
13778.05 892
13779.16 822
13780.27 794
13781.38 801
13782.48 737
13783.59 706
13784.70 680
13785.81 650
13786.92 618
13788.03 639
13789.14 626
13790.25 619
13791.36 637
13792.47 569
13793.58 546
13794.69 540
13795.80 580
13796.91 566
13798.02 534
13799.13 564
13800.24 573
13801.35 521
13802.45 531
13803.56 516
13804.67 510
13805.78 491
13806.89 505
13808.00 498
13809.11 554
13810.22 599
13811.34 600
13812.45 558
13813.56 536
13814.67 547
13815.78 570
13816.89 534
13818.00 539
13819.11 552
13820.22 514
13821.33 513
13822.44 492
13823.55 523
13824.66 524
13825.77 531
13826.88 562
13827.99 566
13829.10 529
13830.22 519
13831.33 502
13832.44 549
13833.55 568
13834.66 518
13835.77 538
13836.88 515
13837.99 555
13839.10 545
13840.22 532
13841.33 466
13842.44 491
13843.55 535
13844.66 514
13845.77 498
13846.88 548
13848.00 569
13849.11 564
13850.22 599
13851.33 572
13852.44 561
13853.56 577
13854.67 543
13855.78 620
13856.89 603
13858.00 578
13859.12 605
13860.23 557
13861.34 569
13862.45 574
13863.56 577
13864.68 595
13865.79 601
13866.90 570
13868.01 606
13869.13 628
13870.24 597
13871.35 628
13872.46 637
13873.58 619
13874.69 595
13875.80 612
13876.91 612
13878.03 524
13879.14 569
13880.25 575
13881.37 574
13882.48 548
13883.59 538
13884.71 571
13885.82 555
13886.93 576
13888.05 537
13889.16 513
13890.27 574
13891.39 595
13892.50 644
13893.61 607
13894.73 595
13895.84 621
13896.95 629
13898.07 569
13899.18 530
13900.29 640
13901.41 664
13902.52 656
13903.64 601
13904.75 578
13905.86 543
13906.98 543
13908.09 532
13909.21 524
13910.32 538
13911.43 550
13912.55 534
13913.66 561
13914.78 502
13915.89 514
13917.01 518
13918.12 519
13919.24 485
13920.35 502
13921.46 469
13922.58 472
13923.69 461
13924.81 494
13925.92 446
13927.04 520
13928.15 539
13929.27 466
13930.38 463
13931.50 482
13932.61 510
13933.73 515
13934.84 503
13935.96 533
13937.07 530
13938.19 526
13939.30 506
13940.42 489
13941.54 487
13942.65 520
13943.77 458
13944.88 505
13946.00 447
13947.11 508
13948.23 471
13949.34 505
13950.46 471
13951.58 461
13952.69 492
13953.81 481
13954.92 452
13956.04 470
13957.16 465
13958.27 512
13959.39 472
13960.50 426
13961.62 432
13962.74 472
13963.85 512
13964.97 520
13966.09 495
13967.20 472
13968.32 437
13969.44 445
13970.55 454
13971.67 454
13972.79 448
13973.90 469
13975.02 477
13976.14 475
13977.25 462
13978.37 460
13979.49 498
13980.60 438
13981.72 451
13982.84 451
13983.95 443
13985.07 445
13986.19 483
13987.31 455
13988.42 434
13989.54 459
13990.66 443
13991.78 429
13992.89 453
13994.01 479
13995.13 516
13996.25 472
13997.36 499
13998.48 482
13999.60 466
14000.72 483
14001.83 461
14002.95 425
14004.07 439
14005.19 455
14006.31 453
14007.42 444
14008.54 483
14009.66 443
14010.78 472
14011.90 492
14013.02 451
14014.13 485
14015.25 470
14016.37 457
14017.49 423
14018.61 501
14019.73 447
14020.84 480
14021.96 504
14023.08 461
14024.20 476
14025.32 451
14026.44 480
14027.56 442
14028.68 474
14029.80 416
14030.91 473
14032.03 470
14033.15 464
14034.27 422
14035.39 481
14036.51 486
14037.63 488
14038.75 476
14039.87 501
14040.99 500
14042.11 496
14043.23 494
14044.35 512
14045.47 538
14046.58 497
14047.70 519
14048.82 494
14049.94 560
14051.06 528
14052.18 517
14053.30 519
14054.42 570
14055.54 516
14056.66 509
14057.78 515
14058.90 503
14060.02 509
14061.14 535
14062.26 490
14063.38 525
14064.51 526
14065.63 539
14066.75 543
14067.87 566
14068.99 538
14070.11 574
14071.23 589
14072.35 621
14073.47 568
14074.59 621
14075.71 589
14076.83 602
14077.95 542
14079.07 608
14080.19 614
14081.32 599
14082.44 640
14083.56 614
14084.68 645
14085.80 730
14086.92 722
14088.04 697
14089.16 675
14090.29 701
14091.41 720
14092.53 762
14093.65 751
14094.77 772
14095.89 773
14097.01 723
14098.14 798
14099.26 801
14100.38 856
14101.50 802
14102.62 771
14103.75 748
14104.87 722
14105.99 673
14107.11 655
14108.23 641
14109.36 687
14110.48 633
14111.60 655
14112.72 651
14113.84 603
14114.97 604
14116.09 613
14117.21 583
14118.33 564
14119.46 535
14120.58 557
14121.70 560
14122.82 483
14123.95 528
14125.07 580
14126.19 557
14127.32 504
14128.44 482
14129.56 488
14130.68 543
14131.81 518
14132.93 525
14134.05 540
14135.18 546
14136.30 559
14137.42 530
14138.55 546
14139.67 519
14140.79 544
14141.92 542
14143.04 529
14144.16 551
14145.29 488
14146.41 500
14147.54 497
14148.66 497
14149.78 511
14150.91 509
14152.03 528
14153.15 491
14154.28 551
14155.40 484
14156.53 521
14157.65 557
14158.77 513
14159.90 549
14161.02 571
14162.15 478
14163.27 497
14164.40 508
14165.52 456
14166.64 438
14167.77 429
14168.89 434
14170.02 427
14171.14 485
14172.27 445
14173.39 446
14174.52 465
14175.64 485
14176.77 432
14177.89 439
14179.02 463
14180.14 428
14181.27 461
14182.39 472
14183.52 456
14184.64 471
14185.77 457
14186.89 485
14188.02 486
14189.14 456
14190.27 464
14191.39 417
14192.52 429
14193.64 463
14194.77 443
14195.90 470
14197.02 471
14198.15 440
14199.27 441
14200.40 459
14201.52 497
14202.65 454
14203.78 436
14204.90 507
14206.03 454
14207.15 387
14208.28 399
14209.41 412
14210.53 421
14211.66 447
14212.78 446
14213.91 402
14215.04 413
14216.16 427
14217.29 453
14218.42 449
14219.54 440
14220.67 446
14221.80 400
14222.92 423
14224.05 362
14225.18 382
14226.30 431
14227.43 434
14228.56 421
14229.68 438
14230.81 419
14231.94 456
14233.06 432
14234.19 453
14235.32 444
14236.45 419
14237.57 418
14238.70 422
14239.83 433
14240.96 469
14242.08 398
14243.21 427
14244.34 414
14245.47 422
14246.59 410
14247.72 394
14248.85 368
14249.98 417
14251.10 423
14252.23 454
14253.36 436
14254.49 455
14255.62 390
14256.74 408
14257.87 396
14259.00 421
14260.13 403
14261.26 384
14262.38 403
14263.51 342
14264.64 353
14265.77 394
14266.90 353
14268.03 357
14269.15 336
14270.28 375
14271.41 368
14272.54 388
14273.67 371
14274.80 359
14275.93 385
14277.06 407
14278.18 338
14279.31 361
14280.44 381
14281.57 392
14282.70 379
14283.83 366
14284.96 378
14286.09 351
14287.22 349
14288.35 369
14289.48 362
14290.60 367
14291.73 379
14292.86 368
14293.99 367
14295.12 349
14296.25 352
14297.38 342
14298.51 353
14299.64 357
14300.77 343
14301.90 344
14303.03 383
14304.16 335
14305.29 383
14306.42 370
14307.55 319
14308.68 327
14309.81 327
14310.94 316
14312.07 354
14313.20 338
14314.33 334
14315.46 329
14316.59 334
14317.72 337
14318.85 357
14319.98 355
14321.11 314
14322.24 337
14323.38 340
14324.51 360
14325.64 352
14326.77 311
14327.90 329
14329.03 352
14330.16 309
14331.29 325
14332.42 346
14333.55 320
14334.68 306
14335.82 343
14336.95 355
14338.08 337
14339.21 318
14340.34 317
14341.47 334
14342.60 340
14343.73 316
14344.87 328
14346.00 318
14347.13 368
14348.26 371
14349.39 342
14350.52 313
14351.66 270
14352.79 281
14353.92 289
14355.05 276
14356.18 300
14357.32 272
14358.45 323
14359.58 315
14360.71 328
14361.84 306
14362.98 324
14364.11 311
14365.24 281
14366.37 306
14367.51 347
14368.64 337
14369.77 302
14370.90 288
14372.04 300
14373.17 302
14374.30 308
14375.43 332
14376.57 295
14377.70 325
14378.83 366
14379.97 329
14381.10 303
14382.23 324
14383.36 317
14384.50 319
14385.63 300
14386.76 332
14387.90 303
14389.03 332
14390.16 351
14391.30 327
14392.43 322
14393.56 314
14394.70 330
14395.83 319
14396.96 321
14398.10 280
14399.23 288
14400.37 272
14401.50 311
14402.63 283
14403.77 316
14404.90 319
14406.03 311
14407.17 315
14408.30 324
14409.44 274
14410.57 317
14411.70 325
14412.84 277
14413.97 325
14415.11 312
14416.24 342
14417.38 301
14418.51 313
14419.64 319
14420.78 320
14421.91 328
14423.05 349
14424.18 324
14425.32 318
14426.45 314
14427.59 307
14428.72 330
14429.86 333
14430.99 330
14432.13 310
14433.26 296
14434.40 302
14435.53 387
14436.67 343
14437.80 307
14438.94 359
14440.07 363
14441.21 352
14442.34 325
14443.48 334
14444.61 326
14445.75 330
14446.89 323
14448.02 305
14449.16 366
14450.29 340
14451.43 372
14452.56 346
14453.70 308
14454.84 296
14455.97 318
14457.11 319
14458.24 296
14459.38 311
14460.52 339
14461.65 322
14462.79 342
14463.92 325
14465.06 310
14466.20 320
14467.33 322
14468.47 333
14469.61 339
14470.74 292
14471.88 294
14473.02 316
14474.15 313
14475.29 351
14476.43 369
14477.56 351
14478.70 337
14479.84 339
14480.97 314
14482.11 348
14483.25 331
14484.38 318
14485.52 308
14486.66 341
14487.79 336
14488.93 333
14490.07 330
14491.21 354
14492.34 312
14493.48 328
14494.62 317
14495.76 305
14496.89 325
14498.03 365
14499.17 331
14500.31 336
14501.44 313
14502.58 332
14503.72 330
14504.86 287
14506.00 316
14507.13 334
14508.27 380
14509.41 407
14510.55 364
14511.69 345
14512.82 339
14513.96 339
14515.10 300
14516.24 312
14517.38 294
14518.51 329
14519.65 340
14520.79 361
14521.93 374
14523.07 409
14524.21 346
14525.35 308
14526.48 354
14527.62 360
14528.76 368
14529.90 351
14531.04 282
14532.18 304
14533.32 356
14534.46 346
14535.60 331
14536.73 337
14537.87 293
14539.01 309
14540.15 314
14541.29 314
14542.43 310
14543.57 312
14544.71 303
14545.85 301
14546.99 312
14548.13 287
14549.27 307
14550.41 308
14551.55 295
14552.69 269
14553.83 303
14554.97 321
14556.11 348
14557.25 296
14558.39 285
14559.53 326
14560.67 317
14561.81 285
14562.95 376
14564.09 372
14565.23 341
14566.37 339
14567.51 329
14568.65 304
14569.79 354
14570.93 318
14572.07 332
14573.21 293
14574.35 334
14575.49 315
14576.63 317
14577.77 321
14578.91 310
14580.05 342
14581.19 325
14582.33 301
14583.48 296
14584.62 352
14585.76 320
14586.90 311
14588.04 310
14589.18 318
14590.32 367
14591.46 306
14592.60 375
14593.75 334
14594.89 325
14596.03 334
14597.17 346
14598.31 336
14599.45 311
14600.59 351
14601.74 345
14602.88 314
14604.02 313
14605.16 355
14606.30 327
14607.44 318
14608.59 356
14609.73 350
14610.87 368
14612.01 396
14613.15 420
14614.30 360
14615.44 380
14616.58 380
14617.72 391
14618.87 352
14620.01 352
14621.15 380
14622.29 362
14623.44 354
14624.58 360
14625.72 387
14626.86 369
14628.01 339
14629.15 400
14630.29 383
14631.43 385
14632.58 412
14633.72 417
14634.86 422
14636.01 431
14637.15 408
14638.29 402
14639.44 415
14640.58 370
14641.72 400
14642.86 402
14644.01 387
14645.15 367
14646.29 344
14647.44 332
14648.58 356
14649.73 318
14650.87 354
14652.01 321
14653.16 310
14654.30 315
14655.44 334
14656.59 372
14657.73 396
14658.87 314
14660.02 363
14661.16 306
14662.31 306
14663.45 307
14664.59 295
14665.74 311
14666.88 329
14668.03 302
14669.17 301
14670.32 319
14671.46 323
14672.60 333
14673.75 297
14674.89 293
14676.04 304
14677.18 253
14678.33 298
14679.47 295
14680.62 291
14681.76 272
14682.91 287
14684.05 274
14685.20 269
14686.34 298
14687.49 291
14688.63 300
14689.78 308
14690.92 309
14692.07 300
14693.21 300
14694.36 264
14695.50 271
14696.65 241
14697.79 240
14698.94 272
14700.08 274
14701.23 324
14702.38 258
14703.52 256
14704.67 276
14705.81 319
14706.96 291
14708.10 259
14709.25 271
14710.40 291
14711.54 275
14712.69 273
14713.83 281
14714.98 296
14716.13 268
14717.27 253
14718.42 270
14719.56 273
14720.71 300
14721.86 251
14723.00 231
14724.15 250
14725.30 214
14726.44 224
14727.59 280
14728.74 269
14729.88 246
14731.03 272
14732.18 270
14733.32 262
14734.47 255
14735.62 288
14736.76 274
14737.91 272
14739.06 269
14740.20 287
14741.35 232
14742.50 281
14743.65 258
14744.79 261
14745.94 281
14747.09 247
14748.23 253
14749.38 234
14750.53 235
14751.68 237
14752.82 239
14753.97 217
14755.12 247
14756.27 258
14757.42 233
14758.56 272
14759.71 245
14760.86 257
14762.01 285
14763.15 265
14764.30 279
14765.45 251
14766.60 250
14767.75 262
14768.90 245
14770.04 250
14771.19 228
14772.34 243
14773.49 222
14774.64 231
14775.79 231
14776.93 247
14778.08 253
14779.23 221
14780.38 252
14781.53 262
14782.68 266
14783.83 266
14784.97 251
14786.12 223
14787.27 261
14788.42 234
14789.57 250
14790.72 227
14791.87 227
14793.02 260
14794.17 239
14795.32 267
14796.46 208
14797.61 228
14798.76 248
14799.91 249
14801.06 242
14802.21 200
14803.36 197
14804.51 199
14805.66 217
14806.81 247
14807.96 230
14809.11 210
14810.26 218
14811.41 235
14812.56 203
14813.71 224
14814.86 248
14816.01 246
14817.16 229
14818.31 194
14819.46 177
14820.61 233
14821.76 268
14822.91 215
14824.06 189
14825.21 213
14826.36 223
14827.51 252
14828.66 235
14829.81 197
14830.96 205
14832.11 199
14833.26 220
14834.42 239
14835.57 231
14836.72 211
14837.87 230
14839.02 213
14840.17 202
14841.32 223
14842.47 229
14843.62 251
14844.77 210
14845.92 226
14847.08 231
14848.23 230
14849.38 251
14850.53 244
14851.68 237
14852.83 209
14853.98 206
14855.14 218
14856.29 199
14857.44 212
14858.59 192
14859.74 220
14860.89 217
14862.05 213
14863.20 236
14864.35 269
14865.50 257
14866.65 230
14867.81 217
14868.96 235
14870.11 243
14871.26 246
14872.41 240
14873.57 201
14874.72 178
14875.87 226
14877.02 225
14878.18 246
14879.33 192
14880.48 201
14881.63 242
14882.79 231
14883.94 221
14885.09 233
14886.24 236
14887.40 249
14888.55 238
14889.70 224
14890.86 223
14892.01 198
14893.16 214
14894.31 198
14895.47 211
14896.62 211
14897.77 217
14898.93 246
14900.08 230
14901.23 226
14902.39 237
14903.54 204
14904.69 211
14905.85 203
14907.00 236
14908.16 229
14909.31 220
14910.46 250
14911.62 233
14912.77 206
14913.92 217
14915.08 235
14916.23 231
14917.39 210
14918.54 201
14919.69 231
14920.85 283
14922.00 203
14923.16 228
14924.31 231
14925.46 200
14926.62 196
14927.77 202
14928.93 214
14930.08 240
14931.24 227
14932.39 236
14933.55 217
14934.70 201
14935.85 224
14937.01 209
14938.16 217
14939.32 214
14940.47 236
14941.63 211
14942.78 235
14943.94 222
14945.09 241
14946.25 203
14947.40 186
14948.56 204
14949.71 224
14950.87 247
14952.03 216
14953.18 203
14954.34 214
14955.49 198
14956.65 185
14957.80 231
14958.96 231
14960.11 237
14961.27 229
14962.42 213
14963.58 225
14964.74 245
14965.89 228
14967.05 232
14968.20 205
14969.36 200
14970.52 197
14971.67 197
14972.83 198
14973.98 200
14975.14 188
14976.30 200
14977.45 182
14978.61 207
14979.77 214
14980.92 222
14982.08 205
14983.24 207
14984.39 231
14985.55 230
14986.70 210
14987.86 220
14989.02 220
14990.18 206
14991.33 233
14992.49 200
14993.65 186
14994.80 182
14995.96 191
14997.12 194
14998.27 193
14999.43 191
15000.59 198
15001.75 211
15002.90 214
15004.06 221
15005.22 214
15006.37 165
15007.53 195
15008.69 198
15009.85 224
15011.00 231
15012.16 206
15013.32 204
15014.48 208
15015.64 229
15016.79 220
15017.95 221
15019.11 242
15020.27 216
15021.43 209
15022.58 198
15023.74 192
15024.90 184
15026.06 206
15027.22 229
15028.37 223
15029.53 195
15030.69 218
15031.85 180
15033.01 209
15034.17 187
15035.32 175
15036.48 178
15037.64 200
15038.80 196
15039.96 198
15041.12 210
15042.28 239
15043.44 219
15044.59 213
15045.75 182
15046.91 184
15048.07 211
15049.23 202
15050.39 201
15051.55 209
15052.71 191
15053.87 209
15055.03 223
15056.19 203
15057.35 191
15058.50 221
15059.66 215
15060.82 235
15061.98 216
15063.14 199
15064.30 211
15065.46 221
15066.62 193
15067.78 204
15068.94 201
15070.10 209
15071.26 179
15072.42 197
15073.58 232
15074.74 211
15075.90 179
15077.06 223
15078.22 193
15079.38 203
15080.54 209
15081.70 193
15082.86 200
15084.02 216
15085.18 198
15086.34 208
15087.50 229
15088.67 205
15089.83 203
15090.99 196
15092.15 203
15093.31 205
15094.47 219
15095.63 222
15096.79 206
15097.95 204
15099.11 180
15100.27 203
15101.43 212
15102.60 196
15103.76 218
15104.92 240
15106.08 206
15107.24 223
15108.40 225
15109.56 172
15110.72 175
15111.89 180
15113.05 185
15114.21 183
15115.37 188
15116.53 202
15117.69 194
15118.86 203
15120.02 173
15121.18 222
15122.34 214
15123.50 190
15124.67 199
15125.83 194
15126.99 213
15128.15 209
15129.31 216
15130.48 191
15131.64 228
15132.80 228
15133.96 214
15135.13 188
15136.29 162
15137.45 216
15138.61 239
15139.78 206
15140.94 195
15142.10 204
15143.26 242
15144.43 246
15145.59 202
15146.75 216
15147.91 198
15149.08 233
15150.24 249
15151.40 225
15152.57 210
15153.73 195
15154.89 207
15156.06 201
15157.22 191
15158.38 191
15159.55 213
15160.71 211
15161.87 213
15163.04 242
15164.20 216
15165.36 248
15166.53 230
15167.69 224
15168.85 212
15170.02 232
15171.18 216
15172.35 192
15173.51 234
15174.67 228
15175.84 241
15177.00 226
15178.17 222
15179.33 235
15180.49 231
15181.66 261
15182.82 225
15183.99 217
15185.15 247
15186.31 232
15187.48 228
15188.64 240
15189.81 241
15190.97 218
15192.14 243
15193.30 241
15194.47 220
15195.63 213
15196.80 203
15197.96 256
15199.13 239
15200.29 245
15201.46 238
15202.62 236
15203.79 230
15204.95 237
15206.12 237
15207.28 255
15208.45 264
15209.61 254
15210.78 252
15211.94 237
15213.11 231
15214.27 226
15215.44 216
15216.60 225
15217.77 237
15218.93 240
15220.10 246
15221.27 228
15222.43 250
15223.60 255
15224.76 255
15225.93 245
15227.10 274
15228.26 267
15229.43 285
15230.59 256
15231.76 304
15232.93 264
15234.09 274
15235.26 280
15236.42 274
15237.59 297
15238.76 267
15239.92 246
15241.09 269
15242.26 252
15243.42 241
15244.59 233
15245.76 263
15246.92 299
15248.09 258
15249.26 214
15250.42 231
15251.59 240
15252.76 269
15253.92 247
15255.09 229
15256.26 222
15257.43 256
15258.59 255
15259.76 214
15260.93 236
15262.09 221
15263.26 237
15264.43 241
15265.60 256
15266.76 217
15267.93 252
15269.10 222
15270.27 242
15271.43 247
15272.60 207
15273.77 238
15274.94 243
15276.10 239
15277.27 217
15278.44 214
15279.61 213
15280.78 220
15281.94 232
15283.11 233
15284.28 240
15285.45 198
15286.62 237
15287.79 242
15288.95 250
15290.12 214
15291.29 214
15292.46 193
15293.63 194
15294.80 191
15295.96 254
15297.13 224
15298.30 245
15299.47 235
15300.64 216
15301.81 221
15302.98 213
15304.15 210
15305.31 232
15306.48 207
15307.65 203
15308.82 238
15309.99 210
15311.16 212
15312.33 207
15313.50 225
15314.67 241
15315.84 218
15317.01 208
15318.18 189
15319.34 226
15320.51 216
15321.68 250
15322.85 203
15324.02 232
15325.19 236
15326.36 235
15327.53 237
15328.70 223
15329.87 225
15331.04 206
15332.21 224
15333.38 195
15334.55 237
15335.72 236
15336.89 219
15338.06 238
15339.23 209
15340.40 195
15341.57 205
15342.74 234
15343.91 203
15345.08 179
15346.26 200
15347.43 229
15348.60 251
15349.77 255
15350.94 244
15352.11 220
15353.28 203
15354.45 238
15355.62 237
15356.79 205
15357.96 211
15359.13 209
15360.30 203
15361.48 245
15362.65 216
15363.82 198
15364.99 217
15366.16 205
15367.33 204
15368.50 247
15369.67 229
15370.85 241
15372.02 231
15373.19 218
15374.36 221
15375.53 234
15376.70 243
15377.88 217
15379.05 217
15380.22 246
15381.39 222
15382.56 248
15383.73 259
15384.91 214
15386.08 199
15387.25 214
15388.42 247
15389.59 268
15390.77 268
15391.94 233
15393.11 249
15394.28 230
15395.46 237
15396.63 245
15397.80 272
15398.97 221
15400.15 264
15401.32 212
15402.49 226
15403.66 238
15404.84 242
15406.01 238
15407.18 195
15408.36 229
15409.53 190
15410.70 207
15411.87 195
15413.05 240
15414.22 225
15415.39 256
15416.57 210
15417.74 188
15418.91 204
15420.09 186
15421.26 192
15422.43 202
15423.61 188
15424.78 200
15425.95 184
15427.13 193
15428.30 245
15429.47 236
15430.65 193
15431.82 202
15433.00 222
15434.17 201
15435.34 226
15436.52 212
15437.69 230
15438.87 232
15440.04 206
15441.21 209
15442.39 244
15443.56 247
15444.74 211
15445.91 213
15447.09 267
15448.26 253
15449.43 205
15450.61 199
15451.78 213
15452.96 221
15454.13 219
15455.31 235
15456.48 249
15457.66 230
15458.83 224
15460.01 239
15461.18 256
15462.36 218
15463.53 219
15464.71 195
15465.88 188
15467.06 207
15468.23 220
15469.41 216
15470.58 204
15471.76 192
15472.93 187
15474.11 215
15475.28 277
15476.46 195
15477.63 197
15478.81 198
15479.99 221
15481.16 213
15482.34 209
15483.51 197
15484.69 199
15485.86 175
15487.04 190
15488.22 202
15489.39 207
15490.57 199
15491.74 214
15492.92 210
15494.10 219
15495.27 204
15496.45 222
15497.62 225
15498.80 226
15499.98 208
15501.15 229
15502.33 207
15503.51 218
15504.68 179
15505.86 196
15507.04 219
15508.21 219
15509.39 199
15510.57 208
15511.74 219
15512.92 215
15514.10 241
15515.27 238
15516.45 183
15517.63 210
15518.81 247
15519.98 238
15521.16 208
15522.34 224
15523.51 214
15524.69 221
15525.87 239
15527.05 239
15528.22 218
15529.40 214
15530.58 236
15531.76 212
15532.93 214
15534.11 216
15535.29 214
15536.47 269
15537.64 237
15538.82 217
15540.00 250
15541.18 245
15542.36 228
15543.53 209
15544.71 238
15545.89 231
15547.07 248
15548.25 266
15549.43 228
15550.60 220
15551.78 226
15552.96 233
15554.14 208
15555.32 221
15556.50 244
15557.67 242
15558.85 221
15560.03 233
15561.21 258
15562.39 252
15563.57 243
15564.75 239
15565.93 232
15567.10 217
15568.28 229
15569.46 236
15570.64 254
15571.82 249
15573.00 228
15574.18 226
15575.36 291
15576.54 278
15577.72 256
15578.90 253
15580.08 241
15581.26 241
15582.43 225
15583.61 268
15584.79 262
15585.97 246
15587.15 279
15588.33 277
15589.51 258
15590.69 264
15591.87 283
15593.05 280
15594.23 241
15595.41 280
15596.59 304
15597.77 288
15598.95 297
15600.13 276
15601.31 274
15602.49 266
15603.67 298
15604.85 297
15606.03 257
15607.21 291
15608.40 335
15609.58 304
15610.76 297
15611.94 273
15613.12 262
15614.30 286
15615.48 293
15616.66 281
15617.84 288
15619.02 313
15620.20 289
15621.38 320
15622.56 284
15623.75 315
15624.93 323
15626.11 315
15627.29 321
15628.47 308
15629.65 295
15630.83 337
15632.01 345
15633.20 307
15634.38 311
15635.56 326
15636.74 334
15637.92 336
15639.10 317
15640.29 372
15641.47 335
15642.65 325
15643.83 325
15645.01 343
15646.19 328
15647.38 376
15648.56 370
15649.74 355
15650.92 337
15652.10 374
15653.29 359
15654.47 354
15655.65 331
15656.83 363
15658.02 361
15659.20 366
15660.38 352
15661.56 376
15662.75 380
15663.93 361
15665.11 335
15666.29 379
15667.48 355
15668.66 334
15669.84 336
15671.03 350
15672.21 378
15673.39 373
15674.57 366
15675.76 352
15676.94 322
15678.12 315
15679.31 331
15680.49 342
15681.67 326
15682.86 312
15684.04 356
15685.22 366
15686.41 300
15687.59 341
15688.77 359
15689.96 346
15691.14 318
15692.32 349
15693.51 342
15694.69 367
15695.88 376
15697.06 367
15698.24 350
15699.43 383
15700.61 390
15701.80 363
15702.98 387
15704.16 394
15705.35 373
15706.53 372
15707.72 395
15708.90 392
15710.09 414
15711.27 388
15712.45 372
15713.64 408
15714.82 416
15716.01 388
15717.19 406
15718.38 438
15719.56 416
15720.75 444
15721.93 392
15723.12 386
15724.30 392
15725.49 410
15726.67 393
15727.86 388
15729.04 415
15730.23 396
15731.41 393
15732.60 381
15733.78 380
15734.97 373
15736.15 434
15737.34 400
15738.52 413
15739.71 342
15740.89 430
15742.08 430
15743.27 428
15744.45 394
15745.64 435
15746.82 418
15748.01 437
15749.19 433
15750.38 408
15751.57 447
15752.75 378
15753.94 452
15755.12 435
15756.31 435
15757.50 423
15758.68 468
15759.87 432
15761.05 392
15762.24 368
15763.43 400
15764.61 454
15765.80 429
15766.99 391
15768.17 356
15769.36 371
15770.55 391
15771.73 345
15772.92 335
15774.11 392
15775.29 378
15776.48 404
15777.67 377
15778.85 355
15780.04 353
15781.23 361
15782.42 367
15783.60 383
15784.79 325
15785.98 354
15787.16 362
15788.35 341
15789.54 333
15790.73 334
15791.91 336
15793.10 335
15794.29 316
15795.48 361
15796.66 388
15797.85 337
15799.04 363
15800.23 343
15801.41 314
15802.60 329
15803.79 299
15804.98 304
15806.17 317
15807.35 344
15808.54 350
15809.73 308
15810.92 316
15812.11 301
15813.30 314
15814.48 322
15815.67 327
15816.86 308
15818.05 309
15819.24 311
15820.43 324
15821.61 291
15822.80 324
15823.99 304
15825.18 288
15826.37 252
15827.56 296
15828.75 332
15829.94 294
15831.12 288
15832.31 284
15833.50 270
15834.69 318
15835.88 281
15837.07 309
15838.26 326
15839.45 302
15840.64 304
15841.83 303
15843.02 275
15844.21 295
15845.39 291
15846.58 285
15847.77 311
15848.96 280
15850.15 279
15851.34 306
15852.53 314
15853.72 286
15854.91 306
15856.10 282
15857.29 339
15858.48 330
15859.67 304
15860.86 323
15862.05 276
15863.24 286
15864.43 306
15865.62 290
15866.81 287
15868.00 302
15869.19 299
15870.38 280
15871.57 285
15872.76 285
15873.96 321
15875.15 311
15876.34 297
15877.53 297
15878.72 307
15879.91 339
15881.10 318
15882.29 341
15883.48 322
15884.67 291
15885.86 323
15887.05 306
15888.25 301
15889.44 316
15890.63 324
15891.82 293
15893.01 291
15894.20 309
15895.39 334
15896.58 315
15897.78 270
15898.97 307
15900.16 317
15901.35 322
15902.54 300
15903.73 278
15904.92 325
15906.12 290
15907.31 316
15908.50 301
15909.69 325
15910.88 340
15912.08 352
15913.27 328
15914.46 323
15915.65 319
15916.84 335
15918.04 342
15919.23 305
15920.42 291
15921.61 310
15922.81 327
15924.00 330
15925.19 326
15926.38 314
15927.58 311
15928.77 303
15929.96 318
15931.15 329
15932.35 323
15933.54 369
15934.73 281
15935.92 301
15937.12 327
15938.31 322
15939.50 309
15940.70 285
15941.89 299
15943.08 285
15944.28 260
15945.47 279
15946.66 287
15947.86 291
15949.05 261
15950.24 240
15951.44 271
15952.63 285
15953.82 251
15955.02 256
15956.21 253
15957.40 257
15958.60 265
15959.79 277
15960.99 236
15962.18 236
15963.37 249
15964.57 282
15965.76 291
15966.96 255
15968.15 245
15969.34 255
15970.54 232
15971.73 265
15972.93 276
15974.12 240
15975.31 225
15976.51 247
15977.70 237
15978.90 202
15980.09 228
15981.29 238
15982.48 239
15983.68 200
15984.87 246
15986.07 237
15987.26 253
15988.46 229
15989.65 207
15990.85 232
15992.04 233
15993.24 211
15994.43 221
15995.63 230
15996.82 237
15998.02 230
15999.21 216
16000.41 211
16001.60 242
16002.80 208
16003.99 227
16005.19 244
16006.38 239
16007.58 270
16008.77 240
16009.97 244
16011.17 218
16012.36 209
16013.56 188
16014.75 209
16015.95 197
16017.14 232
16018.34 207
16019.54 190
16020.73 201
16021.93 246
16023.13 195
16024.32 196
16025.52 246
16026.71 216
16027.91 216
16029.11 208
16030.30 225
16031.50 214
16032.70 214
16033.89 190
16035.09 253
16036.29 222
16037.48 223
16038.68 179
16039.88 189
16041.07 186
16042.27 211
16043.47 202
16044.66 209
16045.86 218
16047.06 218
16048.25 223
16049.45 227
16050.65 212
16051.85 192
16053.04 195
16054.24 189
16055.44 193
16056.64 171
16057.83 201
16059.03 226
16060.23 176
16061.43 175
16062.62 204
16063.82 226
16065.02 231
16066.22 250
16067.41 251
16068.61 190
16069.81 231
16071.01 204
16072.21 234
16073.40 213
16074.60 204
16075.80 202
16077.00 218
16078.20 226
16079.39 187
16080.59 208
16081.79 204
16082.99 232
16084.19 221
16085.39 168
16086.58 210
16087.78 226
16088.98 209
16090.18 198
16091.38 219
16092.58 231
16093.78 189
16094.98 199
16096.17 209
16097.37 235
16098.57 231
16099.77 186
16100.97 186
16102.17 214
16103.37 213
16104.57 213
16105.77 198
16106.97 202
16108.17 224
16109.36 220
16110.56 235
16111.76 185
16112.96 188
16114.16 187
16115.36 214
16116.56 194
16117.76 167
16118.96 181
16120.16 230
16121.36 227
16122.56 228
16123.76 183
16124.96 195
16126.16 218
16127.36 215
16128.56 169
16129.76 207
16130.96 192
16132.16 202
16133.36 188
16134.56 192
16135.76 163
16136.96 192
16138.16 212
16139.36 201
16140.56 186
16141.76 207
16142.97 199
16144.17 192
16145.37 190
16146.57 170
16147.77 194
16148.97 195
16150.17 184
16151.37 206
16152.57 159
16153.77 221
16154.97 181
16156.18 208
16157.38 175
16158.58 194
16159.78 180
16160.98 190
16162.18 186
16163.38 190
16164.58 192
16165.79 197
16166.99 178
16168.19 178
16169.39 190
16170.59 197
16171.79 197
16173.00 231
16174.20 237
16175.40 187
16176.60 154
16177.80 185
16179.01 177
16180.21 202
16181.41 171
16182.61 187
16183.81 196
16185.02 220
16186.22 201
16187.42 192
16188.62 168
16189.82 187
16191.03 196
16192.23 198
16193.43 178
16194.63 173
16195.84 226
16197.04 198
16198.24 188
16199.45 197
16200.65 214
16201.85 204
16203.05 195
16204.26 196
16205.46 208
16206.66 202
16207.87 192
16209.07 197
16210.27 198
16211.48 184
16212.68 209
16213.88 212
16215.08 212
16216.29 218
16217.49 188
16218.70 192
16219.90 191
16221.10 191
16222.31 211
16223.51 180
16224.71 226
16225.92 209
16227.12 268
16228.32 232
16229.53 199
16230.73 235
16231.94 206
16233.14 206
16234.34 196
16235.55 210
16236.75 203
16237.96 182
16239.16 215
16240.36 222
16241.57 224
16242.77 230
16243.98 211
16245.18 191
16246.39 219
16247.59 228
16248.80 198
16250.00 219
16251.21 191
16252.41 190
16253.61 197
16254.82 220
16256.02 222
16257.23 202
16258.43 213
16259.64 210
16260.84 228
16262.05 235
16263.25 225
16264.46 207
16265.66 199
16266.87 219
16268.08 199
16269.28 226
16270.49 239
16271.69 227
16272.90 235
16274.10 222
16275.31 220
16276.51 213
16277.72 209
16278.92 230
16280.13 235
16281.34 224
16282.54 209
16283.75 247
16284.95 237
16286.16 209
16287.37 201
16288.57 236
16289.78 235
16290.98 241
16292.19 197
16293.40 212
16294.60 232
16295.81 228
16297.02 264
16298.22 242
16299.43 218
16300.63 249
16301.84 265
16303.05 247
16304.25 254
16305.46 222
16306.67 260
16307.87 234
16309.08 239
16310.29 225
16311.50 230
16312.70 243
16313.91 244
16315.12 269
16316.32 219
16317.53 233
16318.74 227
16319.94 207
16321.15 243
16322.36 236
16323.57 229
16324.77 247
16325.98 197
16327.19 195
16328.40 236
16329.60 252
16330.81 251
16332.02 234
16333.23 225
16334.43 207
16335.64 229
16336.85 203
16338.06 221
16339.27 223
16340.47 227
16341.68 210
16342.89 186
16344.10 188
16345.31 230
16346.51 190
16347.72 204
16348.93 199
16350.14 200
16351.35 235
16352.56 210
16353.77 210
16354.97 211
16356.18 208
16357.39 190
16358.60 176
16359.81 192
16361.02 189
16362.23 180
16363.43 191
16364.64 181
16365.85 205
16367.06 206
16368.27 201
16369.48 223
16370.69 198
16371.90 196
16373.11 177
16374.32 183
16375.53 183
16376.73 201
16377.94 192
16379.15 154
16380.36 193
16381.57 204
16382.78 188
16383.99 176
16385.20 201
16386.41 210
16387.62 203
16388.83 168
16390.04 213
16391.25 207
16392.46 210
16393.67 182
16394.88 174
16396.09 193
16397.30 158
16398.51 188
16399.72 187
16400.93 204
16402.14 196
16403.35 238
16404.56 196
16405.77 185
16406.98 204
16408.19 200
16409.40 189
16410.61 198
16411.82 181
16413.04 187
16414.25 221
16415.46 183
16416.67 185
16417.88 181
16419.09 197
16420.30 181
16421.51 167
16422.72 173
16423.93 163
16425.14 167
16426.36 204
16427.57 173
16428.78 174
16429.99 182
16431.20 165
16432.41 182
16433.62 159
16434.83 145
16436.05 198
16437.26 190
16438.47 179
16439.68 157
16440.89 150
16442.10 169
16443.32 181
16444.53 198
16445.74 196
16446.95 183
16448.16 190
16449.38 179
16450.59 198
16451.80 222
16453.01 203
16454.22 177
16455.44 192
16456.65 201
16457.86 181
16459.07 185
16460.29 179
16461.50 175
16462.71 187
16463.92 169
16465.14 195
16466.35 184
16467.56 171
16468.77 154
16469.99 173
16471.20 170
16472.41 201
16473.63 194
16474.84 161
16476.05 173
16477.26 169
16478.48 186
16479.69 145
16480.90 137
16482.12 185
16483.33 183
16484.54 178
16485.76 165
16486.97 155
16488.18 171
16489.40 206
16490.61 206
16491.82 221
16493.04 172
16494.25 188
16495.47 169
16496.68 147
16497.89 173
16499.11 177
16500.32 173
16501.53 184
16502.75 200
16503.96 183
16505.18 180
16506.39 175
16507.61 183
16508.82 171
16510.03 181
16511.25 173
16512.46 190
16513.68 172
16514.89 188
16516.11 191
16517.32 180
16518.53 180
16519.75 208
16520.96 187
16522.18 193
16523.39 181
16524.61 173
16525.82 164
16527.04 173
16528.25 175
16529.47 219
16530.68 168
16531.90 151
16533.11 159
16534.33 196
16535.54 202
16536.76 170
16537.97 163
16539.19 151
16540.40 173
16541.62 210
16542.84 191
16544.05 174
16545.27 200
16546.48 173
16547.70 172
16548.91 165
16550.13 180
16551.35 172
16552.56 171
16553.78 180
16554.99 204
16556.21 168
16557.42 181
16558.64 153
16559.86 155
16561.07 158
16562.29 150
16563.51 186
16564.72 188
16565.94 170
16567.15 173
16568.37 194
16569.59 171
16570.80 179
16572.02 172
16573.24 199
16574.45 203
16575.67 190
16576.89 197
16578.10 183
16579.32 186
16580.54 183
16581.75 166
16582.97 197
16584.19 198
16585.41 197
16586.62 202
16587.84 200
16589.06 188
16590.27 187
16591.49 189
16592.71 203
16593.93 218
16595.14 186
16596.36 199
16597.58 153
16598.80 150
16600.01 173
16601.23 153
16602.45 163
16603.67 167
16604.88 187
16606.10 168
16607.32 167
16608.54 216
16609.76 181
16610.97 163
16612.19 148
16613.41 173
16614.63 165
16615.85 150
16617.06 161
16618.28 157
16619.50 175
16620.72 150
16621.94 158
16623.16 146
16624.37 160
16625.59 177
16626.81 186
16628.03 190
16629.25 168
16630.47 178
16631.69 159
16632.90 154
16634.12 152
16635.34 172
16636.56 191
16637.78 158
16639.00 163
16640.22 167
16641.44 160
16642.66 155
16643.88 166
16645.09 192
16646.31 165
16647.53 203
16648.75 175
16649.97 190
16651.19 160
16652.41 164
16653.63 159
16654.85 178
16656.07 151
16657.29 184
16658.51 151
16659.73 134
16660.95 155
16662.17 160
16663.39 156
16664.61 146
16665.83 150
16667.05 157
16668.27 172
16669.49 159
16670.71 161
16671.93 158
16673.15 162
16674.37 193
16675.59 175
16676.81 155
16678.03 150
16679.25 142
16680.47 173
16681.69 151
16682.91 172
16684.13 179
16685.35 170
16686.58 149
16687.80 164
16689.02 172
16690.24 167
16691.46 185
16692.68 170
16693.90 149
16695.12 134
16696.34 151
16697.56 134
16698.79 165
16700.01 147
16701.23 157
16702.45 147
16703.67 155
16704.89 144
16706.11 166
16707.34 154
16708.56 147
16709.78 154
16711.00 144
16712.22 140
16713.44 122
16714.67 141
16715.89 157
16717.11 149
16718.33 162
16719.55 164
16720.78 184
16722.00 203
16723.22 177
16724.44 152
16725.66 162
16726.89 167
16728.11 159
16729.33 164
16730.55 120
16731.78 118
16733.00 153
16734.22 152
16735.44 164
16736.67 157
16737.89 167
16739.11 194
16740.33 177
16741.56 207
16742.78 150
16744.00 170
16745.22 175
16746.45 155
16747.67 170
16748.89 175
16750.12 170
16751.34 150
16752.56 151
16753.79 137
16755.01 148
16756.23 161
16757.46 154
16758.68 158
16759.90 154
16761.13 140
16762.35 148
16763.57 159
16764.80 135
16766.02 135
16767.24 179
16768.47 157
16769.69 142
16770.92 139
16772.14 135
16773.36 129
16774.59 137
16775.81 134
16777.04 128
16778.26 135
16779.48 148
16780.71 146
16781.93 148
16783.16 161
16784.38 139
16785.61 159
16786.83 148
16788.05 145
16789.28 162
16790.50 159
16791.73 189
16792.95 172
16794.18 160
16795.40 194
16796.63 142
16797.85 150
16799.08 138
16800.30 148
16801.53 145
16802.75 149
16803.98 172
16805.20 152
16806.43 161
16807.65 144
16808.88 154
16810.10 144
16811.33 136
16812.55 153
16813.78 177
16815.00 193
16816.23 186
16817.46 149
16818.68 154
16819.91 147
16821.13 121
16822.36 140
16823.58 160
16824.81 151
16826.04 156
16827.26 178
16828.49 153
16829.71 164
16830.94 169
16832.17 170
16833.39 198
16834.62 179
16835.84 157
16837.07 149
16838.30 174
16839.52 182
16840.75 152
16841.98 148
16843.20 160
16844.43 156
16845.66 124
16846.88 170
16848.11 197
16849.34 169
16850.56 181
16851.79 167
16853.02 163
16854.24 169
16855.47 188
16856.70 192
16857.92 191
16859.15 176
16860.38 168
16861.61 193
16862.83 181
16864.06 198
16865.29 220
16866.52 189
16867.74 185
16868.97 196
16870.20 201
16871.42 219
16872.65 253
16873.88 201
16875.11 213
16876.34 202
16877.56 198
16878.79 246
16880.02 248
16881.25 248
16882.47 221
16883.70 179
16884.93 192
16886.16 203
16887.39 215
16888.62 190
16889.84 200
16891.07 212
16892.30 230
16893.53 208
16894.76 216
16895.98 190
16897.21 179
16898.44 180
16899.67 242
16900.90 197
16902.13 177
16903.36 172
16904.59 186
16905.81 184
16907.04 207
16908.27 177
16909.50 189
16910.73 213
16911.96 176
16913.19 177
16914.42 166
16915.65 181
16916.88 173
16918.10 201
16919.33 178
16920.56 160
16921.79 164
16923.02 165
16924.25 198
16925.48 177
16926.71 179
16927.94 157
16929.17 161
16930.40 166
16931.63 182
16932.86 199
16934.09 164
16935.32 145
16936.55 166
16937.78 176
16939.01 159
16940.24 161
16941.47 168
16942.70 149
16943.93 173
16945.16 150
16946.39 164
16947.62 189
16948.85 178
16950.08 178
16951.31 198
16952.54 190
16953.77 150
16955.00 172
16956.23 196
16957.46 151
16958.69 177
16959.93 175
16961.16 164
16962.39 181
16963.62 169
16964.85 154
16966.08 142
16967.31 159
16968.54 176
16969.77 166
16971.00 173
16972.24 163
16973.47 183
16974.70 176
16975.93 200
16977.16 177
16978.39 186
16979.62 188
16980.85 158
16982.09 170
16983.32 141
16984.55 166
16985.78 158
16987.01 150
16988.24 173
16989.48 139
16990.71 157
16991.94 171
16993.17 168
16994.40 157
16995.64 162
16996.87 144
16998.10 153
16999.33 180
17000.57 165
17001.80 159
17003.03 157
17004.26 139
17005.49 167
17006.73 145
17007.96 188
17009.19 191
17010.42 168
17011.66 146
17012.89 142
17014.12 131
17015.36 168
17016.59 176
17017.82 165
17019.05 150
17020.29 158
17021.52 167
17022.75 121
17023.99 159
17025.22 167
17026.45 175
17027.69 173
17028.92 150
17030.15 149
17031.39 173
17032.62 176
17033.85 143
17035.09 166
17036.32 141
17037.55 144
17038.79 145
17040.02 135
17041.25 161
17042.49 146
17043.72 152
17044.96 141
17046.19 146
17047.42 140
17048.66 147
17049.89 144
17051.13 158
17052.36 146
17053.59 146
17054.83 127
17056.06 150
17057.30 137
17058.53 156
17059.77 146
17061.00 158
17062.23 138
17063.47 141
17064.70 136
17065.94 127
17067.17 174
17068.41 140
17069.64 178
17070.88 162
17072.11 149
17073.35 143
17074.58 132
17075.82 124
17077.05 146
17078.29 186
17079.52 152
17080.76 158
17081.99 166
17083.23 153
17084.46 166
17085.70 134
17086.93 144
17088.17 158
17089.40 142
17090.64 175
17091.88 147
17093.11 168
17094.35 129
17095.58 155
17096.82 125
17098.05 131
17099.29 145
17100.53 149
17101.76 152
17103.00 134
17104.23 163
17105.47 160
17106.71 154
17107.94 136
17109.18 138
17110.41 162
17111.65 137
17112.89 142
17114.12 141
17115.36 118
17116.60 137
17117.83 145
17119.07 145
17120.31 139
17121.54 123
17122.78 132
17124.02 126
17125.25 127
17126.49 141
17127.73 138
17128.96 166
17130.20 132
17131.44 144
17132.67 144
17133.91 135
17135.15 144
17136.39 112
17137.62 118
17138.86 129
17140.10 141
17141.33 147
17142.57 118
17143.81 113
17145.05 122
17146.28 134
17147.52 128
17148.76 115
17150.00 116
17151.24 116
17152.47 128
17153.71 116
17154.95 133
17156.19 153
17157.42 131
17158.66 147
17159.90 128
17161.14 118
17162.38 125
17163.61 142
17164.85 134
17166.09 123
17167.33 151
17168.57 149
17169.81 140
17171.04 143
17172.28 162
17173.52 140
17174.76 130
17176.00 151
17177.24 143
17178.48 148
17179.72 146
17180.95 131
17182.19 147
17183.43 133
17184.67 121
17185.91 118
17187.15 111
17188.39 125
17189.63 107
17190.87 143
17192.10 116
17193.34 124
17194.58 166
17195.82 153
17197.06 145
17198.30 126
17199.54 149
17200.78 134
17202.02 140
17203.26 143
17204.50 145
17205.74 150
17206.98 140
17208.22 133
17209.46 137
17210.70 126
17211.94 135
17213.18 144
17214.42 142
17215.66 150
17216.90 135
17218.14 109
17219.38 108
17220.62 124
17221.86 147
17223.10 172
17224.34 121
17225.58 113
17226.82 131
17228.06 148
17229.30 116
17230.54 131
17231.78 134
17233.02 126
17234.26 137
17235.50 148
17236.75 141
17237.99 141
17239.23 112
17240.47 131
17241.71 145
17242.95 134
17244.19 173
17245.43 144
17246.67 153
17247.92 136
17249.16 136
17250.40 162
17251.64 126
17252.88 149
17254.12 133
17255.36 123
17256.60 151
17257.85 107
17259.09 124
17260.33 108
17261.57 123
17262.81 134
17264.05 128
17265.30 140
17266.54 137
17267.78 134
17269.02 123
17270.26 145
17271.51 123
17272.75 124
17273.99 153
17275.23 135
17276.48 146
17277.72 132
17278.96 148
17280.20 105
17281.44 146
17282.69 131
17283.93 127
17285.17 135
17286.41 131
17287.66 127
17288.90 126
17290.14 118
17291.39 138
17292.63 134
17293.87 125
17295.11 134
17296.36 141
17297.60 133
17298.84 120
17300.09 103
17301.33 122
17302.57 116
17303.82 140
17305.06 135
17306.30 127
17307.55 142
17308.79 128
17310.03 133
17311.28 120
17312.52 130
17313.76 115
17315.01 152
17316.25 152
17317.49 155
17318.74 149
17319.98 129
17321.23 123
17322.47 118
17323.71 130
17324.96 124
17326.20 101
17327.45 106
17328.69 160
17329.93 150
17331.18 141
17332.42 113
17333.67 122
17334.91 130
17336.16 123
17337.40 108
17338.64 128
17339.89 118
17341.13 145
17342.38 132
17343.62 107
17344.87 131
17346.11 143
17347.36 135
17348.60 134
17349.85 114
17351.09 122
17352.34 139
17353.58 117
17354.83 154
17356.07 113
17357.32 134
17358.56 141
17359.81 120
17361.05 125
17362.30 114
17363.54 142
17364.79 142
17366.03 138
17367.28 125
17368.53 110
17369.77 124
17371.02 137
17372.26 121
17373.51 121
17374.75 133
17376.00 164
17377.25 142
17378.49 119
17379.74 131
17380.98 146
17382.23 135
17383.48 127
17384.72 140
17385.97 157
17387.21 153
17388.46 140
17389.71 114
17390.95 133
17392.20 161
17393.45 125
17394.69 91
17395.94 132
17397.19 152
17398.43 114
17399.68 128
17400.93 118
17402.17 121
17403.42 117
17404.67 138
17405.91 137
17407.16 112
17408.41 118
17409.65 127
17410.90 121
17412.15 148
17413.40 128
17414.64 142
17415.89 122
17417.14 121
17418.39 140
17419.63 114
17420.88 150
17422.13 113
17423.38 136
17424.62 134
17425.87 115
17427.12 134
17428.37 119
17429.61 116
17430.86 116
17432.11 107
17433.36 123
17434.60 138
17435.85 128
17437.10 127
17438.35 118
17439.60 96
17440.85 154
17442.09 137
17443.34 155
17444.59 117
17445.84 136
17447.09 141
17448.34 153
17449.58 134
17450.83 129
17452.08 144
17453.33 165
17454.58 138
17455.83 126
17457.08 128
17458.32 157
17459.57 120
17460.82 110
17462.07 131
17463.32 137
17464.57 160
17465.82 164
17467.07 147
17468.32 105
17469.57 120
17470.81 119
17472.06 135
17473.31 131
17474.56 115
17475.81 120
17477.06 124
17478.31 125
17479.56 113
17480.81 163
17482.06 156
17483.31 144
17484.56 149
17485.81 148
17487.06 108
17488.31 130
17489.56 130
17490.81 140
17492.06 143
17493.31 131
17494.56 160
17495.81 185
17497.06 164
17498.31 112
17499.56 142
17500.81 119
17502.06 111
17503.31 112
17504.56 133
17505.81 139
17507.06 145
17508.31 114
17509.56 134
17510.81 143
17512.06 118
17513.32 151
17514.57 155
17515.82 136
17517.07 130
17518.32 121
17519.57 139
17520.82 138
17522.07 121
17523.32 117
17524.57 127
17525.83 142
17527.08 165
17528.33 142
17529.58 122
17530.83 130
17532.08 140
17533.33 144
17534.59 142
17535.84 134
17537.09 147
17538.34 103
17539.59 129
17540.84 142
17542.10 115
17543.35 126
17544.60 149
17545.85 123
17547.10 118
17548.36 129
17549.61 120
17550.86 116
17552.11 132
17553.36 148
17554.62 124
17555.87 120
17557.12 105
17558.37 143
17559.63 113
17560.88 107
17562.13 112
17563.38 137
17564.64 144
17565.89 117
17567.14 130
17568.39 151
17569.65 134
17570.90 147
17572.15 146
17573.41 146
17574.66 163
17575.91 144
17577.16 131
17578.42 138
17579.67 152
17580.92 155
17582.18 160
17583.43 139
17584.68 132
17585.94 127
17587.19 131
17588.44 138
17589.70 138
17590.95 161
17592.20 118
17593.46 127
17594.71 147
17595.97 141
17597.22 133
17598.47 159
17599.73 144
17600.98 127
17602.23 128
17603.49 142
17604.74 145
17606.00 147
17607.25 130
17608.51 141
17609.76 133
17611.01 149
17612.27 145
17613.52 135
17614.78 144
17616.03 122
17617.29 156
17618.54 141
17619.79 119
17621.05 142
17622.30 99
17623.56 125
17624.81 127
17626.07 144
17627.32 141
17628.58 135
17629.83 139
17631.09 119
17632.34 128
17633.60 136
17634.85 132
17636.11 115
17637.36 134
17638.62 156
17639.87 142
17641.13 138
17642.39 111
17643.64 131
17644.90 139
17646.15 147
17647.41 106
17648.66 110
17649.92 113
17651.17 128
17652.43 154
17653.69 110
17654.94 115
17656.20 122
17657.45 125
17658.71 126
17659.97 99
17661.22 101
17662.48 118
17663.73 104
17664.99 103
17666.25 107
17667.50 113
17668.76 143
17670.02 150
17671.27 134
17672.53 124
17673.78 164
17675.04 127
17676.30 148
17677.55 118
17678.81 139
17680.07 142
17681.32 112
17682.58 117
17683.84 137
17685.10 136
17686.35 146
17687.61 135
17688.87 133
17690.12 141
17691.38 129
17692.64 148
17693.89 125
17695.15 122
17696.41 133
17697.67 130
17698.92 120
17700.18 135
17701.44 122
17702.70 119
17703.95 119
17705.21 121
17706.47 113
17707.73 131
17708.98 138
17710.24 131
17711.50 126
17712.76 131
17714.02 109
17715.27 102
17716.53 132
17717.79 113
17719.05 106
17720.31 128
17721.57 136
17722.82 112
17724.08 103
17725.34 95
17726.60 107
17727.86 140
17729.12 129
17730.37 119
17731.63 150
17732.89 127
17734.15 142
17735.41 137
17736.67 131
17737.93 116
17739.18 123
17740.44 107
17741.70 98
17742.96 120
17744.22 116
17745.48 137
17746.74 127
17748.00 130
17749.26 127
17750.52 141
17751.78 134
17753.04 131
17754.29 143
17755.55 128
17756.81 141
17758.07 124
17759.33 128
17760.59 144
17761.85 119
17763.11 113
17764.37 140
17765.63 131
17766.89 124
17768.15 118
17769.41 135
17770.67 136
17771.93 125
17773.19 114
17774.45 151
17775.71 147
17776.97 142
17778.23 128
17779.49 141
17780.75 144
17782.01 143
17783.27 119
17784.53 121
17785.79 115
17787.05 116
17788.31 140
17789.58 115
17790.84 111
17792.10 109
17793.36 132
17794.62 135
17795.88 141
17797.14 122
17798.40 126
17799.66 135
17800.92 117
17802.18 104
17803.45 127
17804.71 134
17805.97 138
17807.23 128
17808.49 122
17809.75 129
17811.01 148
17812.27 128
17813.54 131
17814.80 155
17816.06 158
17817.32 136
17818.58 157
17819.84 149
17821.11 124
17822.37 146
17823.63 124
17824.89 112
17826.15 109
17827.42 107
17828.68 116
17829.94 112
17831.20 103
17832.46 119
17833.73 117
17834.99 143
17836.25 124
17837.51 112
17838.78 126
17840.04 150
17841.30 131
17842.56 106
17843.83 107
17845.09 130
17846.35 135
17847.61 137
17848.88 118
17850.14 129
17851.40 172
17852.66 134
17853.93 137
17855.19 137
17856.45 130
17857.72 119
17858.98 120
17860.24 111
17861.51 113
17862.77 112
17864.03 97
17865.30 110
17866.56 102
17867.82 101
17869.09 123
17870.35 148
17871.61 117
17872.88 120
17874.14 134
17875.40 150
17876.67 141
17877.93 143
17879.20 123
17880.46 111
17881.72 109
17882.99 108
17884.25 119
17885.52 124
17886.78 145
17888.04 127
17889.31 142
17890.57 124
17891.84 130
17893.10 132
17894.36 103
17895.63 116
17896.89 137
17898.16 123
17899.42 151
17900.69 155
17901.95 145
17903.22 104
17904.48 119
17905.75 135
17907.01 104
17908.28 94
17909.54 117
17910.81 129
17912.07 121
17913.34 126
17914.60 145
17915.87 113
17917.13 131
17918.40 142
17919.66 132
17920.93 136
17922.19 125
17923.46 128
17924.72 134
17925.99 125
17927.25 119
17928.52 121
17929.79 108
17931.05 117
17932.32 116
17933.58 141
17934.85 135
17936.11 101
17937.38 98
17938.65 111
17939.91 135
17941.18 120
17942.44 124
17943.71 116
17944.98 109
17946.24 125
17947.51 108
17948.77 111
17950.04 120
17951.31 136
17952.57 109
17953.84 136
17955.11 108
17956.37 114
17957.64 120
17958.91 123
17960.17 129
17961.44 127
17962.71 123
17963.97 123
17965.24 136
17966.51 94
17967.77 104
17969.04 117
17970.31 126
17971.58 119
17972.84 100
17974.11 135
17975.38 126
17976.64 138
17977.91 104
17979.18 115
17980.45 115
17981.71 128
17982.98 118
17984.25 117
17985.52 99
17986.78 121
17988.05 140
17989.32 137
17990.59 128
17991.86 118
17993.12 131
17994.39 154
17995.66 125
17996.93 115
17998.20 128
17999.46 137
18000.73 129
18002.00 108
18003.27 120
18004.54 125
18005.80 134
18007.07 102
18008.34 97
18009.61 103
18010.88 107
18012.15 128
18013.42 127
18014.68 117
18015.95 98
18017.22 108
18018.49 115
18019.76 98
18021.03 100
18022.30 106
18023.57 115
18024.83 135
18026.10 120
18027.37 119
18028.64 95
18029.91 128
18031.18 111
18032.45 100
18033.72 92
18034.99 107
18036.26 157
18037.53 133
18038.80 107
18040.07 115
18041.34 122
18042.60 117
18043.87 98
18045.14 101
18046.41 116
18047.68 140
18048.95 108
18050.22 127
18051.49 123
18052.76 122
18054.03 134
18055.30 127
18056.57 105
18057.84 115
18059.11 132
18060.38 135
18061.65 111
18062.92 100
18064.20 111
18065.47 115
18066.74 114
18068.01 114
18069.28 146
18070.55 128
18071.82 101
18073.09 110
18074.36 103
18075.63 127
18076.90 126
18078.17 111
18079.44 126
18080.71 109
18081.99 124
18083.26 129
18084.53 116
18085.80 134
18087.07 134
18088.34 159
18089.61 129
18090.88 127
18092.15 124
18093.43 122
18094.70 134
18095.97 132
18097.24 114
18098.51 113
18099.78 118
18101.06 127
18102.33 120
18103.60 135
18104.87 112
18106.14 103
18107.41 133
18108.69 150
18109.96 160
18111.23 137
18112.50 128
18113.77 127
18115.05 144
18116.32 120
18117.59 107
18118.86 133
18120.14 110
18121.41 104
18122.68 102
18123.95 127
18125.23 138
18126.50 116
18127.77 132
18129.04 122
18130.32 122
18131.59 114
18132.86 109
18134.13 136
18135.41 143
18136.68 138
18137.95 135
18139.23 137
18140.50 157
18141.77 141
18143.05 117
18144.32 125
18145.59 131
18146.87 104
18148.14 138
18149.41 138
18150.69 119
18151.96 115
18153.23 100
18154.51 132
18155.78 130
18157.05 123
18158.33 111
18159.60 121
18160.88 123
18162.15 95
18163.42 106
18164.70 125
18165.97 147
18167.24 126
18168.52 115
18169.79 115
18171.07 101
18172.34 129
18173.62 146
18174.89 125
18176.16 128
18177.44 112
18178.71 108
18179.99 118
18181.26 121
18182.54 113
18183.81 120
18185.09 118
18186.36 133
18187.63 121
18188.91 144
18190.18 117
18191.46 118
18192.73 115
18194.01 134
18195.28 109
18196.56 148
18197.83 136
18199.11 102
18200.38 126
18201.66 118
18202.94 143
18204.21 131
18205.49 144
18206.76 124
18208.04 101
18209.31 128
18210.59 132
18211.86 123
18213.14 105
18214.41 93
18215.69 111
18216.97 118
18218.24 125
18219.52 137
18220.79 120
18222.07 111
18223.35 113
18224.62 111
18225.90 136
18227.17 113
18228.45 111
18229.73 113
18231.00 127
18232.28 107
18233.56 113
18234.83 119
18236.11 149
18237.38 123
18238.66 132
18239.94 121
18241.21 128
18242.49 113
18243.77 123
18245.04 140
18246.32 130
18247.60 116
18248.87 107
18250.15 132
18251.43 131
18252.71 123
18253.98 111
18255.26 122
18256.54 133
18257.81 130
18259.09 124
18260.37 117
18261.65 120
18262.92 121
18264.20 144
18265.48 140
18266.76 145
18268.03 133
18269.31 138
18270.59 111
18271.87 114
18273.14 127
18274.42 143
18275.70 123
18276.98 117
18278.26 126
18279.53 149
18280.81 135
18282.09 145
18283.37 124
18284.65 133
18285.92 140
18287.20 137
18288.48 125
18289.76 96
18291.04 113
18292.32 112
18293.59 119
18294.87 115
18296.15 94
18297.43 118
18298.71 122
18299.99 116
18301.27 112
18302.54 117
18303.82 113
18305.10 116
18306.38 144
18307.66 93
18308.94 113
18310.22 103
18311.50 115
18312.78 102
18314.06 111
18315.33 130
18316.61 132
18317.89 113
18319.17 119
18320.45 143
18321.73 122
18323.01 136
18324.29 130
18325.57 109
18326.85 117
18328.13 121
18329.41 114
18330.69 95
18331.97 110
18333.25 125
18334.53 122
18335.81 111
18337.09 111
18338.37 110
18339.65 120
18340.93 126
18342.21 138
18343.49 115
18344.77 88
18346.05 109
18347.33 109
18348.61 123
18349.89 158
18351.17 98
18352.45 135
18353.73 110
18355.01 129
18356.29 112
18357.57 92
18358.85 128
18360.14 120
18361.42 126
18362.70 124
18363.98 98
18365.26 131
18366.54 127
18367.82 104
18369.10 116
18370.38 112
18371.66 108
18372.95 117
18374.23 142
18375.51 99
18376.79 124
18378.07 132
18379.35 127
18380.63 112
18381.92 114
18383.20 109
18384.48 124
18385.76 127
18387.04 102
18388.32 102
18389.61 136
18390.89 115
18392.17 138
18393.45 120
18394.73 104
18396.02 118
18397.30 114
18398.58 110
18399.86 80
18401.14 116
18402.43 107
18403.71 132
18404.99 126
18406.27 112
18407.56 141
18408.84 120
18410.12 114
18411.40 133
18412.69 106
18413.97 123
18415.25 162
18416.53 116
18417.82 110
18419.10 131
18420.38 145
18421.67 146
18422.95 109
18424.23 99
18425.51 121
18426.80 119
18428.08 120
18429.36 133
18430.65 124
18431.93 133
18433.21 139
18434.50 133
18435.78 125
18437.06 104
18438.35 101
18439.63 139
18440.92 128
18442.20 112
18443.48 97
18444.77 134
18446.05 125
18447.33 122
18448.62 118
18449.90 130
18451.19 125
18452.47 125
18453.75 126
18455.04 123
18456.32 106
18457.61 132
18458.89 134
18460.17 121
18461.46 127
18462.74 114
18464.03 131
18465.31 151
18466.60 128
18467.88 137
18469.17 146
18470.45 128
18471.74 130
18473.02 152
18474.30 133
18475.59 130
18476.87 116
18478.16 110
18479.44 115
18480.73 89
18482.01 105
18483.30 103
18484.58 104
18485.87 124
18487.16 100
18488.44 109
18489.73 135
18491.01 130
18492.30 95
18493.58 106
18494.87 144
18496.15 118
18497.44 127
18498.72 115
18500.01 113
18501.30 113
18502.58 122
18503.87 130
18505.15 143
18506.44 158
18507.73 114
18509.01 115
18510.30 93
18511.58 111
18512.87 114
18514.16 109
18515.44 82
18516.73 118
18518.01 107
18519.30 114
18520.59 116
18521.87 114
18523.16 136
18524.45 108
18525.73 123
18527.02 113
18528.31 106
18529.59 180
18530.88 102
18532.17 102
18533.45 116
18534.74 102
18536.03 129
18537.31 105
18538.60 119
18539.89 136
18541.18 103
18542.46 109
18543.75 117
18545.04 130
18546.32 120
18547.61 135
18548.90 117
18550.19 115
18551.47 114
18552.76 90
18554.05 149
18555.34 128
18556.62 137
18557.91 122
18559.20 129
18560.49 121
18561.78 106
18563.06 120
18564.35 116
18565.64 113
18566.93 116
18568.22 142
18569.50 147
18570.79 132
18572.08 136
18573.37 136
18574.66 129
18575.94 137
18577.23 136
18578.52 134
18579.81 117
18581.10 135
18582.39 163
18583.68 135
18584.96 124
18586.25 127
18587.54 125
18588.83 120
18590.12 118
18591.41 133
18592.70 138
18593.99 129
18595.27 149
18596.56 133
18597.85 133
18599.14 143
18600.43 123
18601.72 167
18603.01 144
18604.30 120
18605.59 149
18606.88 123
18608.17 88
18609.46 138
18610.75 144
18612.04 126
18613.33 113
18614.62 122
18615.90 128
18617.19 133
18618.48 133
18619.77 131
18621.06 122
18622.35 125
18623.64 131
18624.93 147
18626.22 126
18627.51 145
18628.80 154
18630.09 135
18631.39 137
18632.68 132
18633.97 116
18635.26 143
18636.55 152
18637.84 129
18639.13 120
18640.42 113
18641.71 135
18643.00 130
18644.29 139
18645.58 112
18646.87 128
18648.16 128
18649.45 112
18650.74 130
18652.04 117
18653.33 100
18654.62 126
18655.91 133
18657.20 117
18658.49 133
18659.78 111
18661.07 109
18662.36 132
18663.66 120
18664.95 119
18666.24 106
18667.53 120
18668.82 125
18670.11 149
18671.41 121
18672.70 133
18673.99 140
18675.28 98
18676.57 129
18677.86 127
18679.16 137
18680.45 124
18681.74 108
18683.03 119
18684.32 122
18685.62 123
18686.91 132
18688.20 133
18689.49 121
18690.79 145
18692.08 141
18693.37 121
18694.66 121
18695.96 114
18697.25 112
18698.54 139
18699.83 103
18701.13 110
18702.42 127
18703.71 143
18705.00 116
18706.30 135
18707.59 107
18708.88 117
18710.18 120
18711.47 118
18712.76 95
18714.05 117
18715.35 121
18716.64 130
18717.93 113
18719.23 111
18720.52 113
18721.81 127
18723.11 137
18724.40 98
18725.69 115
18726.99 118
18728.28 137
18729.58 151
18730.87 131
18732.16 117
18733.46 114
18734.75 123
18736.04 110
18737.34 108
18738.63 122
18739.93 148
18741.22 143
18742.51 111
18743.81 98
18745.10 140
18746.40 133
18747.69 132
18748.99 125
18750.28 112
18751.58 116
18752.87 123
18754.16 137
18755.46 149
18756.75 156
18758.05 152
18759.34 128
18760.64 125
18761.93 141
18763.23 124
18764.52 143
18765.82 134
18767.11 120
18768.41 114
18769.70 132
18771.00 116
18772.29 112
18773.59 133
18774.88 118
18776.18 110
18777.47 136
18778.77 126
18780.06 129
18781.36 184
18782.65 162
18783.95 131
18785.25 118
18786.54 127
18787.84 118
18789.13 128
18790.43 110
18791.72 128
18793.02 138
18794.32 139
18795.61 143
18796.91 115
18798.20 120
18799.50 145
18800.80 124
18802.09 105
18803.39 123
18804.69 126
18805.98 138
18807.28 128
18808.57 128
18809.87 134
18811.17 114
18812.46 119
18813.76 118
18815.06 138
18816.35 128
18817.65 109
18818.95 140
18820.24 131
18821.54 121
18822.84 110
18824.13 124
18825.43 108
18826.73 177
18828.03 136
18829.32 120
18830.62 144
18831.92 111
18833.21 134
18834.51 135
18835.81 101
18837.11 131
18838.40 136
18839.70 133
18841.00 117
18842.30 117
18843.59 142
18844.89 137
18846.19 116
18847.49 117
18848.79 110
18850.08 136
18851.38 138
18852.68 121
18853.98 117
18855.27 119
18856.57 108
18857.87 118
18859.17 126
18860.47 101
18861.77 121
18863.06 119
18864.36 109
18865.66 128
18866.96 139
18868.26 144
18869.56 110
18870.85 111
18872.15 108
18873.45 113
18874.75 109
18876.05 125
18877.35 122
18878.65 108
18879.95 129
18881.24 117
18882.54 121
18883.84 97
18885.14 129
18886.44 124
18887.74 116
18889.04 127
18890.34 108
18891.64 120
18892.94 132
18894.24 128
18895.54 98
18896.84 106
18898.13 116
18899.43 134
18900.73 114
18902.03 113
18903.33 117
18904.63 132
18905.93 127
18907.23 109
18908.53 113
18909.83 128
18911.13 113
18912.43 118
18913.73 134
18915.03 127
18916.33 112
18917.63 100
18918.93 110
18920.23 119
18921.53 100
18922.83 118
18924.13 104
18925.43 94
18926.74 106
18928.04 135
18929.34 114
18930.64 105
18931.94 81
18933.24 110
18934.54 114
18935.84 111
18937.14 109
18938.44 102
18939.74 125
18941.04 119
18942.34 108
18943.65 124
18944.95 111
18946.25 106
18947.55 120
18948.85 122
18950.15 113
18951.45 142
18952.75 126
18954.06 121
18955.36 108
18956.66 100
18957.96 149
18959.26 119
18960.56 126
18961.87 114
18963.17 93
18964.47 112
18965.77 92
18967.07 95
18968.37 135
18969.68 106
18970.98 98
18972.28 110
18973.58 115
18974.88 80
18976.19 114
18977.49 113
18978.79 122
18980.09 111
18981.40 118
18982.70 108
18984.00 105
18985.30 106
18986.61 106
18987.91 117
18989.21 118
18990.51 109
18991.82 97
18993.12 94
18994.42 106
18995.73 124
18997.03 114
18998.33 99
18999.63 111
19000.94 110
19002.24 104
19003.54 100
19004.85 101
19006.15 104
19007.45 102
19008.76 111
19010.06 95
19011.36 85
19012.67 102
19013.97 95
19015.27 95
19016.58 96
19017.88 121
19019.18 106
19020.49 104
19021.79 135
19023.10 108
19024.40 117
19025.70 113
19027.01 130
19028.31 102
19029.62 96
19030.92 108
19032.22 108
19033.53 128
19034.83 107
19036.14 115
19037.44 145
19038.75 112
19040.05 103
19041.35 110
19042.66 81
19043.96 93
19045.27 118
19046.57 114
19047.88 107
19049.18 95
19050.49 100
19051.79 86
19053.10 116
19054.40 106
19055.71 109
19057.01 101
19058.32 110
19059.62 99
19060.93 119
19062.23 114
19063.54 127
19064.84 111
19066.15 99
19067.45 93
19068.76 135
19070.06 167
19071.37 144
19072.67 108
19073.98 113
19075.29 95
19076.59 117
19077.90 86
19079.20 115
19080.51 104
19081.81 99
19083.12 89
19084.43 107
19085.73 108
19087.04 94
19088.34 108
19089.65 130
19090.96 133
19092.26 115
19093.57 106
19094.87 98
19096.18 87
19097.49 126
19098.79 113
19100.10 112
19101.41 116
19102.71 117
19104.02 104
19105.33 104
19106.63 96
19107.94 113
19109.25 106
19110.55 108
19111.86 111
19113.17 106
19114.47 116
19115.78 113
19117.09 124
19118.40 122
19119.70 116
19121.01 98
19122.32 110
19123.62 111
19124.93 97
19126.24 105
19127.55 122
19128.85 103
19130.16 116
19131.47 104
19132.78 83
19134.08 135
19135.39 117
19136.70 93
19138.01 103
19139.32 114
19140.62 100
19141.93 107
19143.24 131
19144.55 109
19145.85 109
19147.16 111
19148.47 119
19149.78 119
19151.09 131
19152.40 115
19153.70 144
19155.01 113
19156.32 107
19157.63 102
19158.94 105
19160.25 115
19161.55 91
19162.86 121
19164.17 125
19165.48 98
19166.79 104
19168.10 102
19169.41 119
19170.72 127
19172.02 122
19173.33 94
19174.64 115
19175.95 115
19177.26 127
19178.57 98
19179.88 105
19181.19 102
19182.50 123
19183.81 100
19185.12 107
19186.43 97
19187.74 118
19189.05 120
19190.35 128
19191.66 102
19192.97 109
19194.28 97
19195.59 111
19196.90 114
19198.21 95
19199.52 117
19200.83 116
19202.14 93
19203.45 106
19204.76 88
19206.07 112
19207.38 130
19208.69 120
19210.00 113
19211.31 116
19212.62 114
19213.93 94
19215.24 111
19216.56 100
19217.87 106
19219.18 113
19220.49 84
19221.80 92
19223.11 111
19224.42 101
19225.73 103
19227.04 90
19228.35 93
19229.66 98
19230.97 109
19232.28 108
19233.60 76
19234.91 81
19236.22 91
19237.53 137
19238.84 121
19240.15 109
19241.46 129
19242.77 106
19244.09 101
19245.40 131
19246.71 112
19248.02 107
19249.33 117
19250.64 101
19251.95 97
19253.27 101
19254.58 107
19255.89 105
19257.20 90
19258.51 96
19259.83 143
19261.14 113
19262.45 100
19263.76 94
19265.07 97
19266.39 89
19267.70 108
19269.01 91
19270.32 108
19271.63 95
19272.95 102
19274.26 120
19275.57 119
19276.88 91
19278.20 89
19279.51 113
19280.82 112
19282.14 112
19283.45 117
19284.76 118
19286.07 128
19287.39 128
19288.70 124
19290.01 127
19291.33 117
19292.64 101
19293.95 89
19295.26 90
19296.58 109
19297.89 109
19299.20 115
19300.52 112
19301.83 111
19303.14 113
19304.46 89
19305.77 84
19307.09 99
19308.40 102
19309.71 111
19311.03 94
19312.34 93
19313.65 101
19314.97 114
19316.28 122
19317.60 91
19318.91 108
19320.22 101
19321.54 110
19322.85 94
19324.17 105
19325.48 96
19326.79 129
19328.11 118
19329.42 89
19330.74 103
19332.05 90
19333.37 107
19334.68 96
19335.99 87
19337.31 101
19338.62 90
19339.94 106
19341.25 99
19342.57 116
19343.88 134
19345.20 115
19346.51 80
19347.83 103
19349.14 113
19350.46 92
19351.77 103
19353.09 101
19354.40 105
19355.72 100
19357.03 114
19358.35 96
19359.66 89
19360.98 120
19362.29 103
19363.61 125
19364.93 121
19366.24 78
19367.56 117
19368.87 119
19370.19 119
19371.50 118
19372.82 88
19374.14 94
19375.45 103
19376.77 112
19378.08 103
19379.40 113
19380.72 127
19382.03 108
19383.35 106
19384.66 80
19385.98 97
19387.30 113
19388.61 120
19389.93 105
19391.25 104
19392.56 107
19393.88 106
19395.20 113
19396.51 102
19397.83 99
19399.15 99
19400.46 102
19401.78 107
19403.10 115
19404.41 111
19405.73 98
19407.05 117
19408.36 106
19409.68 96
19411.00 88
19412.31 123
19413.63 112
19414.95 94
19416.27 105
19417.58 94
19418.90 99
19420.22 125
19421.54 117
19422.85 105
19424.17 107
19425.49 99
19426.81 129
19428.12 97
19429.44 105
19430.76 100
19432.08 114
19433.40 95
19434.71 110
19436.03 93
19437.35 104
19438.67 88
19439.99 99
19441.30 111
19442.62 101
19443.94 94
19445.26 106
19446.58 89
19447.89 105
19449.21 96
19450.53 97
19451.85 89
19453.17 91
19454.49 105
19455.81 65
19457.12 105
19458.44 94
19459.76 115
19461.08 92
19462.40 102
19463.72 104
19465.04 95
19466.36 103
19467.68 126
19468.99 124
19470.31 99
19471.63 82
19472.95 84
19474.27 89
19475.59 100
19476.91 100
19478.23 98
19479.55 113
19480.87 88
19482.19 86
19483.51 99
19484.83 115
19486.15 111
19487.47 106
19488.79 120
19490.11 88
19491.43 98
19492.75 108
19494.07 102
19495.39 113
19496.71 116
19498.03 98
19499.35 98
19500.67 102
19501.99 102
19503.31 98
19504.63 93
19505.95 103
19507.27 99
19508.59 100
19509.91 111
19511.23 103
19512.55 97
19513.87 122
19515.19 101
19516.51 110
19517.83 97
19519.15 94
19520.47 110
19521.79 114
19523.12 97
19524.44 107
19525.76 122
19527.08 90
19528.40 117
19529.72 102
19531.04 104
19532.36 88
19533.68 94
19535.01 106
19536.33 88
19537.65 104
19538.97 122
19540.29 101
19541.61 86
19542.93 133
19544.26 110
19545.58 115
19546.90 105
19548.22 83
19549.54 83
19550.87 113
19552.19 114
19553.51 97
19554.83 108
19556.15 119
19557.47 139
19558.80 98
19560.12 115
19561.44 113
19562.76 97
19564.09 105
19565.41 90
19566.73 90
19568.05 97
19569.38 97
19570.70 106
19572.02 111
19573.34 105
19574.67 90
19575.99 86
19577.31 96
19578.63 96
19579.96 103
19581.28 108
19582.60 91
19583.93 101
19585.25 112
19586.57 102
19587.90 98
19589.22 110
19590.54 96
19591.86 82
19593.19 105
19594.51 126
19595.83 102
19597.16 73
19598.48 98
19599.81 93
19601.13 101
19602.45 80
19603.78 72
19605.10 120
19606.42 111
19607.75 99
19609.07 103
19610.40 108
19611.72 132
19613.04 114
19614.37 96
19615.69 119
19617.02 91
19618.34 118
19619.66 105
19620.99 82
19622.31 92
19623.64 88
19624.96 98
19626.29 89
19627.61 89
19628.93 73
19630.26 99
19631.58 109
19632.91 96
19634.23 100
19635.56 111
19636.88 108
19638.21 90
19639.53 79
19640.86 105
19642.18 107
19643.51 120
19644.83 128
19646.16 98
19647.48 116
19648.81 109
19650.13 77
19651.46 78
19652.78 99
19654.11 80
19655.43 100
19656.76 112
19658.08 104
19659.41 85
19660.74 92
19662.06 104
19663.39 93
19664.71 86
19666.04 96
19667.36 100
19668.69 111
19670.02 84
19671.34 91
19672.67 92
19673.99 113
19675.32 87
19676.65 99
19677.97 88
19679.30 105
19680.63 95
19681.95 94
19683.28 104
19684.60 84
19685.93 87
19687.26 117
19688.58 135
19689.91 100
19691.24 85
19692.56 95
19693.89 116
19695.22 97
19696.54 98
19697.87 97
19699.20 97
19700.52 108
19701.85 102
19703.18 131
19704.51 97
19705.83 133
19707.16 93
19708.49 130
19709.81 112
19711.14 117
19712.47 96
19713.80 87
19715.12 110
19716.45 104
19717.78 101
19719.11 92
19720.43 100
19721.76 109
19723.09 83
19724.42 98
19725.74 104
19727.07 111
19728.40 86
19729.73 92
19731.06 100
19732.38 98
19733.71 103
19735.04 113
19736.37 101
19737.70 91
19739.02 114
19740.35 105
19741.68 114
19743.01 82
19744.34 97
19745.67 104
19747.00 107
19748.32 107
19749.65 117
19750.98 123
19752.31 86
19753.64 83
19754.97 96
19756.30 96
19757.62 88
19758.95 79
19760.28 102
19761.61 110
19762.94 117
19764.27 115
19765.60 96
19766.93 108
19768.26 107
19769.59 118
19770.92 105
19772.25 92
19773.57 122
19774.90 132
19776.23 118
19777.56 101
19778.89 106
19780.22 114
19781.55 89
19782.88 105
19784.21 91
19785.54 109
19786.87 99
19788.20 124
19789.53 110
19790.86 85
19792.19 64
19793.52 109
19794.85 90
19796.18 117
19797.51 125
19798.84 76
19800.17 83
19801.50 96
19802.83 90
19804.16 90
19805.49 88
19806.82 112
19808.16 105
19809.49 124
19810.82 108
19812.15 76
19813.48 95
19814.81 106
19816.14 86
19817.47 89
19818.80 85
19820.13 96
19821.46 114
19822.79 101
19824.13 97
19825.46 99
19826.79 112
19828.12 99
19829.45 107
19830.78 107
19832.11 92
19833.44 130
19834.78 118
19836.11 82
19837.44 100
19838.77 96
19840.10 94
19841.43 96
19842.77 91
19844.10 75
19845.43 125
19846.76 116
19848.09 105
19849.42 104
19850.76 94
19852.09 106
19853.42 125
19854.75 98
19856.09 105
19857.42 108
19858.75 105
19860.08 104
19861.41 95
19862.75 93
19864.08 111
19865.41 121
19866.74 97
19868.08 102
19869.41 84
19870.74 111
19872.08 113
19873.41 112
19874.74 90
19876.07 90
19877.41 113
19878.74 109
19880.07 93
19881.41 119
19882.74 99
19884.07 94
19885.40 94
19886.74 106
19888.07 96
19889.40 92
19890.74 81
19892.07 82
19893.40 98
19894.74 109
19896.07 107
19897.41 121
19898.74 109
19900.07 97
19901.41 93
19902.74 101
19904.07 95
19905.41 105
19906.74 108
19908.08 107
19909.41 113
19910.74 97
19912.08 105
19913.41 108
19914.75 82
19916.08 83
19917.41 95
19918.75 118
19920.08 116
19921.42 104
19922.75 109
19924.09 108
19925.42 94
19926.76 95
19928.09 94
19929.42 92
19930.76 102
19932.09 90
19933.43 95
19934.76 100
19936.10 110
19937.43 111
19938.77 92
19940.10 128
19941.44 96
19942.77 106
19944.11 108
19945.44 90
19946.78 96
19948.11 80
19949.45 106
19950.79 96
19952.12 106
19953.46 102
19954.79 106
19956.13 111
19957.46 104
19958.80 99
19960.13 91
19961.47 97
19962.81 110
19964.14 109
19965.48 102
19966.81 106
19968.15 98
19969.49 89
19970.82 93
19972.16 93
19973.49 82
19974.83 93
19976.17 96
19977.50 90
19978.84 88
19980.18 89
19981.51 86
19982.85 84
19984.18 101
19985.52 99
19986.86 86
19988.19 92
19989.53 123
19990.87 92
19992.20 103
19993.54 104
19994.88 112
19996.21 104
19997.55 131
19998.89 107
20000.23 98
20001.56 82
20002.90 103
20004.24 126
20005.57 108
20006.91 121
20008.25 108
20009.59 100
20010.92 100
20012.26 100
20013.60 130
20014.94 102
20016.27 94
20017.61 105
20018.95 122
20020.29 118
20021.62 95
20022.96 104
20024.30 119
20025.64 99
20026.98 111
20028.31 110
20029.65 113
20030.99 138
20032.33 116
20033.67 137
20035.00 96
20036.34 83
20037.68 126
20039.02 106
20040.36 109
20041.70 98
20043.03 96
20044.37 112
20045.71 115
20047.05 100
20048.39 102
20049.73 108
20051.07 118
20052.41 96
20053.74 98
20055.08 107
20056.42 93
20057.76 111
20059.10 110
20060.44 110
20061.78 103
20063.12 117
20064.46 125
20065.80 93
20067.13 98
20068.47 110
20069.81 131
20071.15 129
20072.49 108
20073.83 100
20075.17 115
20076.51 118
20077.85 109
20079.19 113
20080.53 100
20081.87 106
20083.21 115
20084.55 101
20085.89 92
20087.23 103
20088.57 112
20089.91 116
20091.25 113
20092.59 110
20093.93 94
20095.27 113
20096.61 105
20097.95 95
20099.29 132
20100.63 132
20101.97 102
20103.31 84
20104.65 98
20105.99 101
20107.33 109
20108.67 114
20110.02 97
20111.36 105
20112.70 126
20114.04 108
20115.38 122
20116.72 102
20118.06 88
20119.40 101
20120.74 107
20122.08 116
20123.43 96
20124.77 102
20126.11 114
20127.45 137
20128.79 117
20130.13 107
20131.47 107
20132.81 112
20134.16 108
20135.50 72
20136.84 75
20138.18 67
20139.52 83
20140.86 86
20142.21 95
20143.55 89
20144.89 91
