# Supplementary material for: MALDI-TOF MS typing enables the classification of brewing yeasts of the genus Saccharomyces to major beer styles
Source: PLoS One. 2017 Aug 9;12(8):e0181694. doi: 10.1371/journal.pone.0181694 (PMC5549903; doi:10.1371/journal.pone.0181694)
Supplement: S12 File — The directory includes 90 raw files and was zipped to “.zip”; the folder has three strains with 30 spectra per strain; S1 Text explains the raw files with an example and Table 1 represents the yeast strains used within the experiment. (ZIP) [file pone.0181694.s015.zip › 34-36/30343-505-OG-WB-WB-YPG-18h-E-E_2015-07-14_1_0_E7_1.dat]

2000.53 2792
2000.95 2915
2001.37 2741
2001.79 2850
2002.21 2809
2002.64 2592
2003.06 2565
2003.48 2780
2003.90 2862
2004.32 2573
2004.75 2513
2005.17 2475
2005.59 2399
2006.01 2481
2006.43 2526
2006.86 2614
2007.28 2575
2007.70 2570
2008.12 2686
2008.55 2781
2008.97 2787
2009.39 2595
2009.81 2412
2010.24 2483
2010.66 2559
2011.08 2454
2011.50 2528
2011.93 2356
2012.35 2477
2012.77 2477
2013.20 2577
2013.62 2583
2014.04 2385
2014.46 2298
2014.89 2254
2015.31 2372
2015.73 2405
2016.16 2499
2016.58 2554
2017.00 2404
2017.43 2335
2017.85 2371
2018.27 2588
2018.70 2460
2019.12 2383
2019.54 2317
2019.97 2442
2020.39 2648
2020.82 2880
2021.24 2597
2021.66 2682
2022.09 2603
2022.51 2504
2022.94 2403
2023.36 2565
2023.78 2325
2024.21 2420
2024.63 2319
2025.06 2507
2025.48 2532
2025.90 2330
2026.33 2376
2026.75 2350
2027.18 2320
2027.60 2263
2028.03 2324
2028.45 2389
2028.88 2368
2029.30 2277
2029.72 2213
2030.15 2390
2030.57 2442
2031.00 2587
2031.42 2471
2031.85 2203
2032.27 2476
2032.70 2544
2033.12 2301
2033.55 2529
2033.97 2276
2034.40 2409
2034.82 2380
2035.25 2614
2035.67 2518
2036.10 2424
2036.52 2198
2036.95 2382
2037.38 2426
2037.80 2471
2038.23 2390
2038.65 2430
2039.08 2466
2039.50 2438
2039.93 2350
2040.36 2423
2040.78 2433
2041.21 2460
2041.63 2446
2042.06 2315
2042.48 2431
2042.91 2354
2043.34 2246
2043.76 2409
2044.19 2351
2044.62 2262
2045.04 2184
2045.47 2315
2045.89 2218
2046.32 2224
2046.75 2248
2047.17 2311
2047.60 2349
2048.03 2284
2048.45 2394
2048.88 2355
2049.31 2474
2049.73 2411
2050.16 2179
2050.59 2338
2051.01 2173
2051.44 2147
2051.87 2293
2052.29 2470
2052.72 2361
2053.15 2206
2053.58 2336
2054.00 2427
2054.43 2504
2054.86 2569
2055.28 2505
2055.71 2289
2056.14 2269
2056.57 2467
2056.99 2321
2057.42 2479
2057.85 2546
2058.28 2473
2058.71 2491
2059.13 2428
2059.56 2561
2059.99 2577
2060.42 2519
2060.84 2580
2061.27 2526
2061.70 2360
2062.13 2588
2062.56 2491
2062.98 2459
2063.41 2185
2063.84 2391
2064.27 2688
2064.70 2969
2065.13 2857
2065.55 2738
2065.98 2982
2066.41 3047
2066.84 3020
2067.27 3089
2067.70 2956
2068.13 2574
2068.55 2725
2068.98 2756
2069.41 2544
2069.84 2417
2070.27 2279
2070.70 2460
2071.13 2412
2071.56 2609
2071.99 2372
2072.41 2362
2072.84 2313
2073.27 2476
2073.70 2364
2074.13 2396
2074.56 2468
2074.99 2496
2075.42 2541
2075.85 2677
2076.28 2592
2076.71 2380
2077.14 2594
2077.57 2830
2078.00 2668
2078.43 2858
2078.86 2931
2079.29 2776
2079.72 2606
2080.15 2717
2080.58 2723
2081.01 2663
2081.44 2687
2081.87 2828
2082.30 2901
2082.73 2759
2083.16 2475
2083.59 2375
2084.02 2509
2084.45 2433
2084.88 2371
2085.31 2422
2085.74 2378
2086.17 2410
2086.60 2477
2087.03 2375
2087.46 2039
2087.89 2218
2088.32 2391
2088.75 2410
2089.18 2380
2089.62 2694
2090.05 2405
2090.48 2288
2090.91 2412
2091.34 2540
2091.77 2498
2092.20 2526
2092.63 2284
2093.06 2530
2093.49 2370
2093.93 2412
2094.36 2622
2094.79 2150
2095.22 2350
2095.65 2358
2096.08 2451
2096.52 2327
2096.95 2230
2097.38 2373
2097.81 2454
2098.24 2416
2098.67 2257
2099.11 2248
2099.54 2277
2099.97 2254
2100.40 2254
2100.83 2251
2101.27 2134
2101.70 2273
2102.13 2256
2102.56 2131
2102.99 2230
2103.43 2238
2103.86 2073
2104.29 2295
2104.72 2186
2105.16 2434
2105.59 2412
2106.02 2334
2106.45 2269
2106.89 2363
2107.32 2557
2107.75 2619
2108.19 2487
2108.62 2578
2109.05 2683
2109.48 2504
2109.92 2576
2110.35 2412
2110.78 2562
2111.22 2535
2111.65 2312
2112.08 2331
2112.52 2433
2112.95 2518
2113.38 2343
2113.82 2519
2114.25 2415
2114.68 2372
2115.12 2437
2115.55 2562
2115.98 2275
2116.42 2436
2116.85 2715
2117.28 2563
2117.72 2425
2118.15 2422
2118.59 2397
2119.02 2427
2119.45 2409
2119.89 2468
2120.32 2405
2120.76 2454
2121.19 2488
2121.62 2504
2122.06 2366
2122.49 2291
2122.93 2269
2123.36 2461
2123.80 2602
2124.23 2498
2124.66 2361
2125.10 2335
2125.53 2312
2125.97 2343
2126.40 2383
2126.84 2188
2127.27 2468
2127.71 2332
2128.14 2289
2128.58 2364
2129.01 2495
2129.45 2492
2129.88 2564
2130.32 2517
2130.75 2486
2131.19 2465
2131.62 2559
2132.06 2498
2132.49 2454
2132.93 2568
2133.36 2549
2133.80 2287
2134.23 2444
2134.67 2539
2135.11 2302
2135.54 2264
2135.98 2299
2136.41 2290
2136.85 2371
2137.28 2502
2137.72 2447
2138.16 2436
2138.59 2343
2139.03 2456
2139.46 2306
2139.90 2310
2140.34 2447
2140.77 2611
2141.21 2298
2141.64 2501
2142.08 2556
2142.52 2551
2142.95 2492
2143.39 2518
2143.83 2446
2144.26 2407
2144.70 2556
2145.14 2234
2145.57 2374
2146.01 2409
2146.45 2346
2146.88 2489
2147.32 2620
2147.76 2885
2148.19 2842
2148.63 2749
2149.07 2855
2149.50 3154
2149.94 3137
2150.38 3078
2150.81 3116
2151.25 3082
2151.69 3158
2152.13 2930
2152.56 2911
2153.00 2963
2153.44 2851
2153.88 2701
2154.31 2569
2154.75 2639
2155.19 2800
2155.63 2538
2156.06 2682
2156.50 2541
2156.94 2786
2157.38 2602
2157.82 2512
2158.25 2441
2158.69 2804
2159.13 2713
2159.57 2565
2160.01 2708
2160.44 2572
2160.88 2481
2161.32 2451
2161.76 2591
2162.20 2544
2162.63 2450
2163.07 2514
2163.51 2402
2163.95 2466
2164.39 2437
2164.83 2257
2165.27 2498
2165.70 2524
2166.14 2366
2166.58 2531
2167.02 2709
2167.46 2524
2167.90 2516
2168.34 2606
2168.78 2836
2169.22 2726
2169.65 2517
2170.09 2644
2170.53 2827
2170.97 2726
2171.41 2548
2171.85 2614
2172.29 2626
2172.73 2561
2173.17 2995
2173.61 2919
2174.05 2896
2174.49 3075
2174.93 3098
2175.37 3058
2175.81 3250
2176.25 3072
2176.69 3152
2177.13 3092
2177.57 2962
2178.01 3047
2178.45 2797
2178.89 2813
2179.33 2621
2179.77 2536
2180.21 2767
2180.65 2607
2181.09 2574
2181.53 2794
2181.97 2610
2182.41 2659
2182.85 2508
2183.29 2473
2183.73 2408
2184.17 2339
2184.61 2341
2185.05 2416
2185.49 2568
2185.93 2529
2186.37 2590
2186.81 2391
2187.25 2408
2187.69 2632
2188.14 2866
2188.58 2919
2189.02 2749
2189.46 2656
2189.90 2587
2190.34 2614
2190.78 2850
2191.22 2658
2191.66 2480
2192.11 2659
2192.55 2724
2192.99 2791
2193.43 2642
2193.87 2616
2194.31 2661
2194.76 2811
2195.20 2753
2195.64 2724
2196.08 2826
2196.52 2981
2196.96 2896
2197.41 2758
2197.85 2829
2198.29 2742
2198.73 2788
2199.17 2569
2199.62 2514
2200.06 2392
2200.50 2352
2200.94 2301
2201.38 2439
2201.83 2417
2202.27 2281
2202.71 2435
2203.15 2494
2203.60 2327
2204.04 2421
2204.48 2713
2204.92 2630
2205.37 2643
2205.81 2642
2206.25 2640
2206.70 2685
2207.14 2680
2207.58 2643
2208.02 2721
2208.47 2567
2208.91 2585
2209.35 2774
2209.80 2862
2210.24 2827
2210.68 2866
2211.13 2864
2211.57 2521
2212.01 2627
2212.46 2411
2212.90 2494
2213.34 2683
2213.79 2613
2214.23 2617
2214.67 2632
2215.12 2701
2215.56 2508
2216.00 2495
2216.45 2469
2216.89 2612
2217.34 2450
2217.78 2239
2218.22 2528
2218.67 2424
2219.11 2623
2219.56 2360
2220.00 2391
2220.44 2437
2220.89 2478
2221.33 2568
2221.78 2424
2222.22 2535
2222.67 2398
2223.11 2446
2223.55 2399
2224.00 2500
2224.44 2854
2224.89 2757
2225.33 2836
2225.78 2741
2226.22 2933
2226.67 2893
2227.11 2676
2227.56 2875
2228.00 2847
2228.45 2880
2228.89 2685
2229.34 2957
2229.78 2729
2230.23 2642
2230.67 2928
2231.12 3016
2231.56 3060
2232.01 2992
2232.45 2877
2232.90 2853
2233.35 2770
2233.79 3224
2234.24 3124
2234.68 3220
2235.13 3236
2235.57 3025
2236.02 2987
2236.46 2737
2236.91 2661
2237.36 2756
2237.80 2612
2238.25 2555
2238.69 2544
2239.14 2407
2239.59 2420
2240.03 2443
2240.48 2405
2240.92 2486
2241.37 2443
2241.82 2390
2242.26 2289
2242.71 2403
2243.16 2208
2243.60 2328
2244.05 2259
2244.50 2322
2244.94 2436
2245.39 2372
2245.84 2303
2246.28 2549
2246.73 2728
2247.18 2595
2247.62 2469
2248.07 2416
2248.52 2420
2248.96 2444
2249.41 2373
2249.86 2331
2250.31 2260
2250.75 2581
2251.20 2606
2251.65 2533
2252.10 2416
2252.54 2399
2252.99 2348
2253.44 2500
2253.89 2335
2254.33 2423
2254.78 2515
2255.23 2344
2255.68 2294
2256.12 2299
2256.57 2466
2257.02 2392
2257.47 2085
2257.91 2248
2258.36 2289
2258.81 2349
2259.26 2456
2259.71 2402
2260.16 2406
2260.60 2515
2261.05 2720
2261.50 2744
2261.95 2810
2262.40 2844
2262.84 2950
2263.29 2988
2263.74 2798
2264.19 2774
2264.64 2884
2265.09 2866
2265.54 2688
2265.98 2740
2266.43 2869
2266.88 2803
2267.33 2799
2267.78 3143
2268.23 2708
2268.68 2724
2269.13 2834
2269.58 2838
2270.03 3035
2270.47 3041
2270.92 2928
2271.37 3086
2271.82 3068
2272.27 3273
2272.72 3136
2273.17 2972
2273.62 2966
2274.07 2922
2274.52 2725
2274.97 2551
2275.42 2722
2275.87 2813
2276.32 2707
2276.77 2350
2277.22 2340
2277.67 2311
2278.12 2329
2278.57 2253
2279.02 2449
2279.47 2383
2279.92 2360
2280.37 2425
2280.82 2640
2281.27 2719
2281.72 2627
2282.17 2779
2282.62 2830
2283.07 2383
2283.52 2379
2283.97 2659
2284.42 2508
2284.87 2489
2285.32 2703
2285.77 2559
2286.22 2668
2286.67 2565
2287.13 2593
2287.58 2526
2288.03 2810
2288.48 3013
2288.93 3292
2289.38 3620
2289.83 3837
2290.28 4031
2290.73 4434
2291.18 4401
2291.64 4464
2292.09 4464
2292.54 4309
2292.99 4212
2293.44 3928
2293.89 4001
2294.34 3747
2294.80 3656
2295.25 3507
2295.70 3337
2296.15 3092
2296.60 2912
2297.05 3012
2297.51 2908
2297.96 2658
2298.41 2903
2298.86 2924
2299.31 2806
2299.77 2858
2300.22 2763
2300.67 2583
2301.12 2504
2301.57 2552
2302.03 2464
2302.48 2658
2302.93 2688
2303.38 2521
2303.84 2501
2304.29 2588
2304.74 2638
2305.19 2354
2305.65 2435
2306.10 2474
2306.55 2368
2307.01 2344
2307.46 2510
2307.91 2641
2308.36 2662
2308.82 2762
2309.27 2711
2309.72 2862
2310.18 2970
2310.63 2981
2311.08 3089
2311.54 2964
2311.99 3043
2312.44 3010
2312.90 2810
2313.35 2697
2313.80 2787
2314.26 2531
2314.71 2531
2315.16 2748
2315.62 2782
2316.07 2736
2316.52 2484
2316.98 2531
2317.43 2834
2317.88 2890
2318.34 2633
2318.79 2566
2319.25 2547
2319.70 2809
2320.15 2913
2320.61 2673
2321.06 2780
2321.52 2916
2321.97 2675
2322.43 2992
2322.88 2790
2323.33 2739
2323.79 2863
2324.24 2727
2324.70 2881
2325.15 3077
2325.61 3077
2326.06 3219
2326.52 3208
2326.97 3301
2327.43 3461
2327.88 3191
2328.34 3331
2328.79 3266
2329.25 3042
2329.70 3135
2330.16 3184
2330.61 3219
2331.07 3171
2331.52 3078
2331.98 3031
2332.43 2821
2332.89 3051
2333.34 3022
2333.80 2846
2334.25 2626
2334.71 2828
2335.16 2693
2335.62 2562
2336.08 2673
2336.53 2645
2336.99 2451
2337.44 2592
2337.90 2684
2338.35 2835
2338.81 2926
2339.27 3096
2339.72 3195
2340.18 3331
2340.63 3412
2341.09 3256
2341.55 2923
2342.00 3025
2342.46 3404
2342.91 3177
2343.37 2996
2343.83 2991
2344.28 3106
2344.74 3062
2345.20 2973
2345.65 2969
2346.11 3084
2346.57 2947
2347.02 3015
2347.48 2936
2347.94 2994
2348.39 2994
2348.85 2888
2349.31 2838
2349.76 2887
2350.22 2858
2350.68 2858
2351.14 2695
2351.59 2641
2352.05 2550
2352.51 2551
2352.96 2475
2353.42 2639
2353.88 2540
2354.34 2400
2354.79 2260
2355.25 2289
2355.71 2427
2356.17 2501
2356.62 2588
2357.08 2346
2357.54 2547
2358.00 2661
2358.46 2490
2358.91 2590
2359.37 2502
2359.83 2480
2360.29 2450
2360.74 2760
2361.20 2667
2361.66 2592
2362.12 2629
2362.58 2636
2363.04 2570
2363.49 2620
2363.95 2637
2364.41 2612
2364.87 2540
2365.33 2542
2365.79 2608
2366.24 2739
2366.70 2815
2367.16 2729
2367.62 2879
2368.08 2880
2368.54 2798
2369.00 2838
2369.46 2734
2369.91 2828
2370.37 2743
2370.83 2897
2371.29 2564
2371.75 2538
2372.21 2571
2372.67 2577
2373.13 2366
2373.59 2566
2374.05 2895
2374.51 2797
2374.97 2994
2375.42 2825
2375.88 2846
2376.34 2732
2376.80 2714
2377.26 2892
2377.72 2827
2378.18 2838
2378.64 2755
2379.10 2855
2379.56 2817
2380.02 2755
2380.48 2614
2380.94 2601
2381.40 2673
2381.86 2596
2382.32 2610
2382.78 2457
2383.24 2666
2383.70 2603
2384.16 2640
2384.62 2628
2385.08 2420
2385.54 2471
2386.00 2559
2386.47 2410
2386.93 2512
2387.39 2674
2387.85 2674
2388.31 2576
2388.77 2547
2389.23 2414
2389.69 2535
2390.15 2496
2390.61 2531
2391.07 2499
2391.53 2680
2391.99 2823
2392.46 2777
2392.92 2640
2393.38 2556
2393.84 2572
2394.30 2512
2394.76 2472
2395.22 2628
2395.68 2509
2396.15 2465
2396.61 2574
2397.07 2599
2397.53 2454
2397.99 2527
2398.45 2444
2398.92 2518
2399.38 2615
2399.84 2637
2400.30 2392
2400.76 2439
2401.23 2426
2401.69 2634
2402.15 2458
2402.61 2411
2403.07 2579
2403.54 2466
2404.00 2579
2404.46 2314
2404.92 2569
2405.38 2567
2405.85 2677
2406.31 2652
2406.77 2685
2407.23 2693
2407.70 2622
2408.16 2576
2408.62 2505
2409.08 2435
2409.55 2593
2410.01 2382
2410.47 2386
2410.94 2508
2411.40 2437
2411.86 2571
2412.32 2450
2412.79 2542
2413.25 2552
2413.71 2403
2414.18 2322
2414.64 2481
2415.10 2678
2415.57 2553
2416.03 2650
2416.49 2683
2416.96 2854
2417.42 2661
2417.88 2686
2418.35 2664
2418.81 2616
2419.28 2603
2419.74 2619
2420.20 2624
2420.67 2637
2421.13 2636
2421.59 2614
2422.06 2653
2422.52 2813
2422.99 2783
2423.45 2664
2423.91 2729
2424.38 2807
2424.84 2863
2425.31 2897
2425.77 2883
2426.24 2973
2426.70 3130
2427.16 3166
2427.63 3108
2428.09 3041
2428.56 3194
2429.02 3122
2429.49 3012
2429.95 2984
2430.42 3085
2430.88 2880
2431.35 2569
2431.81 2540
2432.28 2463
2432.74 2598
2433.21 2690
2433.67 2932
2434.14 2792
2434.60 2692
2435.07 2512
2435.53 2613
2436.00 2746
2436.46 2571
2436.93 2530
2437.39 2808
2437.86 2825
2438.32 2883
2438.79 2642
2439.26 2858
2439.72 3261
2440.19 3545
2440.65 3478
2441.12 3400
2441.58 3434
2442.05 3342
2442.52 3464
2442.98 3532
2443.45 3324
2443.91 3160
2444.38 2991
2444.85 3005
2445.31 2932
2445.78 2837
2446.24 2814
2446.71 2683
2447.18 2336
2447.64 2456
2448.11 2611
2448.58 2551
2449.04 2482
2449.51 2647
2449.98 2433
2450.44 2365
2450.91 2254
2451.38 2446
2451.84 2545
2452.31 2481
2452.78 2531
2453.24 2473
2453.71 2523
2454.18 2499
2454.64 2518
2455.11 2472
2455.58 2471
2456.05 2396
2456.51 2524
2456.98 2627
2457.45 2394
2457.92 2520
2458.38 2549
2458.85 2500
2459.32 2614
2459.79 2498
2460.25 2408
2460.72 2630
2461.19 2687
2461.66 2703
2462.12 2487
2462.59 2597
2463.06 2164
2463.53 2371
2464.00 2531
2464.46 2483
2464.93 2483
2465.40 2516
2465.87 2565
2466.34 2536
2466.80 2697
2467.27 2585
2467.74 2530
2468.21 2451
2468.68 2522
2469.15 2452
2469.61 2470
2470.08 2589
2470.55 2426
2471.02 2305
2471.49 2248
2471.96 2398
2472.43 2333
2472.89 2340
2473.36 2523
2473.83 2450
2474.30 2180
2474.77 2272
2475.24 2466
2475.71 2367
2476.18 2430
2476.65 2471
2477.12 2572
2477.59 2663
2478.05 2458
2478.52 2531
2478.99 2749
2479.46 2552
2479.93 2830
2480.40 2906
2480.87 2776
2481.34 2703
2481.81 2816
2482.28 2602
2482.75 2476
2483.22 2554
2483.69 2580
2484.16 2494
2484.63 2492
2485.10 2500
2485.57 2554
2486.04 2635
2486.51 2598
2486.98 2502
2487.45 2458
2487.92 2572
2488.39 2623
2488.86 2799
2489.33 2563
2489.80 2763
2490.27 2764
2490.74 2796
2491.21 2667
2491.68 2493
2492.15 2786
2492.62 2550
2493.10 2443
2493.57 2560
2494.04 2453
2494.51 2359
2494.98 2557
2495.45 2664
2495.92 2442
2496.39 2516
2496.86 2586
2497.33 2357
2497.80 2422
2498.28 2441
2498.75 2465
2499.22 2480
2499.69 2467
2500.16 2340
2500.63 2455
2501.10 2442
2501.58 2416
2502.05 2244
2502.52 2369
2502.99 2338
2503.46 2604
2503.93 2512
2504.41 2462
2504.88 2453
2505.35 2274
2505.82 2437
2506.29 2601
2506.76 2417
2507.24 2467
2507.71 2334
2508.18 2497
2508.65 2582
2509.13 2344
2509.60 2666
2510.07 2672
2510.54 2547
2511.01 2681
2511.49 2829
2511.96 2833
2512.43 2936
2512.90 2863
2513.38 2897
2513.85 2734
2514.32 3020
2514.80 2989
2515.27 2638
2515.74 2689
2516.21 2811
2516.69 2790
2517.16 2639
2517.63 2510
2518.11 2464
2518.58 2713
2519.05 2535
2519.53 2553
2520.00 2529
2520.47 2719
2520.95 2590
2521.42 2419
2521.89 2521
2522.37 2512
2522.84 2543
2523.31 2380
2523.79 2258
2524.26 2393
2524.73 2475
2525.21 2277
2525.68 2499
2526.16 2530
2526.63 2611
2527.10 2465
2527.58 2599
2528.05 2524
2528.52 2613
2529.00 2502
2529.47 2726
2529.95 2674
2530.42 2490
2530.90 2691
2531.37 2923
2531.84 2758
2532.32 2657
2532.79 2850
2533.27 2854
2533.74 2654
2534.22 2502
2534.69 2366
2535.17 2514
2535.64 2465
2536.12 2531
2536.59 2558
2537.07 2606
2537.54 2486
2538.02 2559
2538.49 2743
2538.97 2545
2539.44 2637
2539.92 2531
2540.39 2555
2540.87 2626
2541.34 2812
2541.82 2712
2542.29 2880
2542.77 2868
2543.24 2506
2543.72 2598
2544.19 2771
2544.67 2790
2545.14 2639
2545.62 2653
2546.10 2937
2546.57 2983
2547.05 2927
2547.52 3023
2548.00 2939
2548.47 2983
2548.95 2984
2549.43 2725
2549.90 2962
2550.38 3043
2550.86 3061
2551.33 3135
2551.81 2892
2552.28 2750
2552.76 2820
2553.24 2753
2553.71 2792
2554.19 2944
2554.67 2883
2555.14 2851
2555.62 3091
2556.10 3177
2556.57 3143
2557.05 3183
2557.53 3042
2558.00 3145
2558.48 2995
2558.96 2811
2559.43 2857
2559.91 2619
2560.39 2593
2560.86 2644
2561.34 2480
2561.82 2560
2562.30 2430
2562.77 2541
2563.25 2589
2563.73 2458
2564.21 2733
2564.68 2656
2565.16 2428
2565.64 2548
2566.12 2624
2566.59 2521
2567.07 2453
2567.55 2373
2568.03 2538
2568.50 2382
2568.98 2224
2569.46 2262
2569.94 2187
2570.42 2360
2570.89 2408
2571.37 2309
2571.85 2229
2572.33 2286
2572.81 2260
2573.28 2452
2573.76 2475
2574.24 2334
2574.72 2443
2575.20 2347
2575.68 2472
2576.15 2383
2576.63 2297
2577.11 2290
2577.59 2338
2578.07 2487
2578.55 2526
2579.03 2526
2579.50 2495
2579.98 2330
2580.46 2472
2580.94 2449
2581.42 2351
2581.90 2406
2582.38 2543
2582.86 2436
2583.34 2380
2583.82 2300
2584.30 2248
2584.77 2379
2585.25 2484
2585.73 2384
2586.21 2326
2586.69 2539
2587.17 2591
2587.65 2548
2588.13 2602
2588.61 2440
2589.09 2644
2589.57 2480
2590.05 2619
2590.53 2529
2591.01 2592
2591.49 2533
2591.97 2513
2592.45 2655
2592.93 2664
2593.41 2738
2593.89 2558
2594.37 2681
2594.85 2593
2595.33 2715
2595.81 2691
2596.29 2756
2596.77 2750
2597.25 2531
2597.73 2508
2598.21 2570
2598.69 2427
2599.17 2512
2599.65 2506
2600.14 2379
2600.62 2377
2601.10 2340
2601.58 2504
2602.06 2421
2602.54 2495
2603.02 2277
2603.50 2360
2603.98 2478
2604.46 2508
2604.95 2349
2605.43 2339
2605.91 2450
2606.39 2469
2606.87 2363
2607.35 2521
2607.83 2545
2608.31 2573
2608.80 2569
2609.28 2691
2609.76 2724
2610.24 2705
2610.72 2495
2611.20 2528
2611.69 2531
2612.17 2638
2612.65 2534
2613.13 2714
2613.61 2601
2614.10 2511
2614.58 2747
2615.06 2794
2615.54 2596
2616.02 2412
2616.51 2563
2616.99 2367
2617.47 2267
2617.95 2325
2618.44 2536
2618.92 2236
2619.40 2436
2619.88 2498
2620.37 2471
2620.85 2483
2621.33 2510
2621.81 2819
2622.30 2468
2622.78 2373
2623.26 2263
2623.75 2400
2624.23 2352
2624.71 2289
2625.19 2383
2625.68 2143
2626.16 2246
2626.64 2299
2627.13 2288
2627.61 2417
2628.09 2630
2628.58 2534
2629.06 2504
2629.54 2450
2630.03 2329
2630.51 2350
2630.99 2272
2631.48 2538
2631.96 2506
2632.45 2637
2632.93 2845
2633.41 2651
2633.90 2436
2634.38 2478
2634.86 2572
2635.35 2490
2635.83 2285
2636.32 2359
2636.80 2373
2637.28 2216
2637.77 2368
2638.25 2407
2638.74 2395
2639.22 2439
2639.71 2437
2640.19 2247
2640.68 2295
2641.16 2316
2641.64 2378
2642.13 2236
2642.61 2331
2643.10 2401
2643.58 2318
2644.07 2442
2644.55 2368
2645.04 2427
2645.52 2372
2646.01 2475
2646.49 2540
2646.98 2531
2647.46 2584
2647.95 2588
2648.43 2550
2648.92 2372
2649.40 2474
2649.89 2524
2650.37 2506
2650.86 2507
2651.34 2621
2651.83 2434
2652.32 2498
2652.80 2454
2653.29 2357
2653.77 2382
2654.26 2408
2654.74 2592
2655.23 2652
2655.72 2624
2656.20 2566
2656.69 2512
2657.17 2323
2657.66 2434
2658.15 2450
2658.63 2294
2659.12 2362
2659.60 2312
2660.09 2445
2660.58 2213
2661.06 2409
2661.55 2332
2662.04 2307
2662.52 2289
2663.01 2186
2663.49 2279
2663.98 2358
2664.47 2477
2664.95 2190
2665.44 2304
2665.93 2359
2666.42 2256
2666.90 2462
2667.39 2450
2667.88 2404
2668.36 2619
2668.85 2427
2669.34 2288
2669.82 2459
2670.31 2779
2670.80 2783
2671.29 2606
2671.77 2424
2672.26 2658
2672.75 3050
2673.24 3233
2673.72 3093
2674.21 3072
2674.70 3414
2675.19 3375
2675.67 3079
2676.16 3312
2676.65 3085
2677.14 2879
2677.62 2934
2678.11 3152
2678.60 2929
2679.09 2831
2679.58 2825
2680.06 2707
2680.55 2676
2681.04 2732
2681.53 2911
2682.02 2918
2682.51 3001
2682.99 2887
2683.48 2985
2683.97 2987
2684.46 2918
2684.95 3006
2685.44 2986
2685.92 2959
2686.41 3096
2686.90 2959
2687.39 2622
2687.88 2820
2688.37 2795
2688.86 2555
2689.35 2617
2689.83 2632
2690.32 2481
2690.81 2680
2691.30 2453
2691.79 2654
2692.28 2630
2692.77 2698
2693.26 2684
2693.75 2339
2694.24 2314
2694.73 2467
2695.22 2732
2695.71 2385
2696.20 2591
2696.68 2516
2697.17 2549
2697.66 2553
2698.15 2371
2698.64 2266
2699.13 2750
2699.62 2681
2700.11 2501
2700.60 2392
2701.09 2590
2701.58 2578
2702.07 2520
2702.56 2663
2703.05 2613
2703.54 2805
2704.03 2533
2704.52 2417
2705.01 2590
2705.50 2637
2706.00 2541
2706.49 2506
2706.98 2631
2707.47 2507
2707.96 2523
2708.45 2558
2708.94 2410
2709.43 2396
2709.92 2318
2710.41 2130
2710.90 2188
2711.39 2373
2711.88 2329
2712.37 2557
2712.87 2469
2713.36 2469
2713.85 2498
2714.34 2561
2714.83 2519
2715.32 2423
2715.81 2485
2716.30 2259
2716.80 2443
2717.29 2506
2717.78 2402
2718.27 2304
2718.76 2348
2719.25 2386
2719.75 2246
2720.24 2537
2720.73 2679
2721.22 2469
2721.71 2666
2722.20 2647
2722.70 2912
2723.19 2663
2723.68 2776
2724.17 2726
2724.66 2492
2725.16 2546
2725.65 2616
2726.14 2614
2726.63 2677
2727.13 2654
2727.62 2429
2728.11 2437
2728.60 2527
2729.10 2380
2729.59 2453
2730.08 2372
2730.57 2232
2731.07 2432
2731.56 2480
2732.05 2465
2732.54 2582
2733.04 2646
2733.53 2555
2734.02 2574
2734.52 2613
2735.01 2633
2735.50 2651
2736.00 2694
2736.49 2578
2736.98 2551
2737.47 2521
2737.97 2544
2738.46 2588
2738.95 2606
2739.45 2539
2739.94 2637
2740.44 2619
2740.93 2383
2741.42 2462
2741.92 2294
2742.41 2349
2742.90 2171
2743.40 2319
2743.89 2448
2744.39 2311
2744.88 2229
2745.37 2241
2745.87 2244
2746.36 2384
2746.86 2466
2747.35 2574
2747.84 2731
2748.34 2486
2748.83 2533
2749.33 2447
2749.82 2384
2750.32 2508
2750.81 2514
2751.30 2608
2751.80 2544
2752.29 2715
2752.79 2645
2753.28 2564
2753.78 2481
2754.27 2601
2754.77 2602
2755.26 2616
2755.76 2707
2756.25 2728
2756.75 2673
2757.24 2758
2757.74 2763
2758.23 2765
2758.73 2907
2759.22 2919
2759.72 2671
2760.21 2612
2760.71 2427
2761.20 2359
2761.70 2567
2762.20 2610
2762.69 2591
2763.19 2406
2763.68 2581
2764.18 2716
2764.67 2480
2765.17 2411
2765.67 2410
2766.16 2330
2766.66 2239
2767.15 2383
2767.65 2346
2768.14 2311
2768.64 2147
2769.14 2382
2769.63 2555
2770.13 2333
2770.63 2323
2771.12 2254
2771.62 2513
2772.11 2555
2772.61 2479
2773.11 2525
2773.60 2621
2774.10 2786
2774.60 2650
2775.09 2619
2775.59 2827
2776.09 2930
2776.58 2814
2777.08 3048
2777.58 2906
2778.07 2763
2778.57 2809
2779.07 2865
2779.57 2869
2780.06 2637
2780.56 2681
2781.06 2621
2781.55 2671
2782.05 2615
2782.55 2541
2783.05 2401
2783.54 2368
2784.04 2346
2784.54 2321
2785.04 2420
2785.53 2538
2786.03 2540
2786.53 2229
2787.03 2210
2787.52 2349
2788.02 2359
2788.52 2199
2789.02 2403
2789.52 2462
2790.01 2272
2790.51 2332
2791.01 2363
2791.51 2378
2792.01 2435
2792.50 2442
2793.00 2480
2793.50 2429
2794.00 2736
2794.50 2583
2795.00 2473
2795.50 2923
2795.99 2913
2796.49 2895
2796.99 3098
2797.49 3512
2797.99 3304
2798.49 3411
2798.99 3643
2799.48 3284
2799.98 3009
2800.48 3115
2800.98 2991
2801.48 2912
2801.98 2847
2802.48 2692
2802.98 2643
2803.48 2781
2803.98 2755
2804.48 2780
2804.97 2680
2805.47 2728
2805.97 2743
2806.47 2982
2806.97 3049
2807.47 2998
2807.97 3035
2808.47 3197
2808.97 3166
2809.47 3372
2809.97 3365
2810.47 3180
2810.97 3035
2811.47 3204
2811.97 3245
2812.47 2915
2812.97 2726
2813.47 2817
2813.97 2744
2814.47 2830
2814.97 2833
2815.47 2784
2815.97 2553
2816.47 2568
2816.97 2622
2817.47 2538
2817.97 2498
2818.47 2561
2818.97 2458
2819.47 2557
2819.98 2549
2820.48 2667
2820.98 2624
2821.48 2616
2821.98 2733
2822.48 2871
2822.98 2721
2823.48 2618
2823.98 2352
2824.48 2647
2824.98 2869
2825.49 2888
2825.99 2717
2826.49 2583
2826.99 2484
2827.49 2472
2827.99 2549
2828.49 2547
2828.99 2511
2829.50 2307
2830.00 2304
2830.50 2276
2831.00 2536
2831.50 2477
2832.00 2570
2832.51 2325
2833.01 2373
2833.51 2484
2834.01 2491
2834.51 2512
2835.02 2442
2835.52 2708
2836.02 2662
2836.52 2752
2837.02 2763
2837.53 2756
2838.03 2646
2838.53 2534
2839.03 2659
2839.54 2699
2840.04 2535
2840.54 2604
2841.04 2626
2841.55 2574
2842.05 2468
2842.55 2560
2843.05 2604
2843.56 2659
2844.06 2457
2844.56 2646
2845.07 2597
2845.57 2624
2846.07 2606
2846.57 2702
2847.08 2722
2847.58 2771
2848.08 3043
2848.59 2865
2849.09 2916
2849.59 3126
2850.10 2898
2850.60 2864
2851.10 2848
2851.61 2652
2852.11 2504
2852.61 2545
2853.12 2490
2853.62 2499
2854.12 2508
2854.63 2558
2855.13 2456
2855.64 2420
2856.14 2431
2856.64 2249
2857.15 2390
2857.65 2480
2858.16 2511
2858.66 2393
2859.16 2436
2859.67 2407
2860.17 2356
2860.68 2359
2861.18 2400
2861.69 2400
2862.19 2277
2862.69 2197
2863.20 2204
2863.70 2329
2864.21 2456
2864.71 2349
2865.22 2316
2865.72 2175
2866.23 2278
2866.73 2320
2867.24 2503
2867.74 2392
2868.25 2296
2868.75 2376
2869.26 2473
2869.76 2407
2870.27 2343
2870.77 2447
2871.28 2542
2871.78 2645
2872.29 2616
2872.79 2717
2873.30 2670
2873.80 2708
2874.31 2912
2874.81 3003
2875.32 2886
2875.83 2657
2876.33 2671
2876.84 2514
2877.34 2552
2877.85 2590
2878.35 2759
2878.86 2590
2879.37 2654
2879.87 2768
2880.38 2807
2880.88 2676
2881.39 2945
2881.90 2910
2882.40 2913
2882.91 2945
2883.41 2962
2883.92 2937
2884.43 3059
2884.93 3201
2885.44 2949
2885.95 3051
2886.45 3164
2886.96 3408
2887.47 3414
2887.97 3551
2888.48 3485
2888.99 3415
2889.49 3322
2890.00 3156
2890.51 3211
2891.01 3062
2891.52 2989
2892.03 2972
2892.54 2903
2893.04 2760
2893.55 2714
2894.06 2826
2894.56 2850
2895.07 2958
2895.58 3331
2896.09 3448
2896.59 3394
2897.10 3449
2897.61 3393
2898.12 3398
2898.62 2994
2899.13 3287
2899.64 3224
2900.15 2812
2900.65 2924
2901.16 2915
2901.67 3010
2902.18 2982
2902.69 2810
2903.19 3114
2903.70 3107
2904.21 3293
2904.72 3093
2905.23 3220
2905.73 3240
2906.24 3182
2906.75 3043
2907.26 2974
2907.77 3129
2908.28 3180
2908.79 3094
2909.29 3081
2909.80 2883
2910.31 2905
2910.82 2967
2911.33 2814
2911.84 2559
2912.35 2504
2912.85 2587
2913.36 2770
2913.87 2777
2914.38 2700
2914.89 2797
2915.40 2723
2915.91 2627
2916.42 2598
2916.93 2497
2917.44 2634
2917.95 2556
2918.45 2660
2918.96 2857
2919.47 2675
2919.98 2788
2920.49 2808
2921.00 2725
2921.51 2716
2922.02 2850
2922.53 2974
2923.04 3204
2923.55 3361
2924.06 3388
2924.57 3299
2925.08 3739
2925.59 3838
2926.10 3952
2926.61 4123
2927.12 4183
2927.63 3955
2928.14 3746
2928.65 3684
2929.16 3405
2929.67 2971
2930.18 3018
2930.69 2845
2931.20 2958
2931.71 2695
2932.22 2770
2932.73 2587
2933.25 2467
2933.76 2600
2934.27 2476
2934.78 2437
2935.29 2724
2935.80 2755
2936.31 2562
2936.82 2828
2937.33 2716
2937.84 2854
2938.35 2852
2938.87 2840
2939.38 2888
2939.89 2925
2940.40 2637
2940.91 2655
2941.42 2905
2941.93 2586
2942.44 2542
2942.96 2589
2943.47 2504
2943.98 2666
2944.49 2722
2945.00 2735
2945.51 2812
2946.03 2878
2946.54 2820
2947.05 2924
2947.56 2925
2948.07 3025
2948.59 3145
2949.10 2569
2949.61 2909
2950.12 2716
2950.63 2619
2951.15 2614
2951.66 2521
2952.17 2773
2952.68 2583
2953.19 2527
2953.71 2764
2954.22 2780
2954.73 2673
2955.24 2506
2955.76 2481
2956.27 2395
2956.78 2466
2957.30 2503
2957.81 2648
2958.32 2601
2958.83 2352
2959.35 2320
2959.86 2486
2960.37 2659
2960.89 2734
2961.40 2785
2961.91 2529
2962.43 2760
2962.94 2834
2963.45 2667
2963.96 2995
2964.48 2922
2964.99 2952
2965.51 2944
2966.02 2997
2966.53 2894
2967.05 2640
2967.56 2644
2968.07 2721
2968.59 2605
2969.10 2540
2969.61 2577
2970.13 2709
2970.64 2666
2971.16 2543
2971.67 2631
2972.18 2559
2972.70 2523
2973.21 2582
2973.73 2641
2974.24 2601
2974.75 2555
2975.27 2587
2975.78 2700
2976.30 2538
2976.81 2574
2977.33 2455
2977.84 2674
2978.36 2548
2978.87 2566
2979.38 2573
2979.90 2482
2980.41 2509
2980.93 2627
2981.44 2704
2981.96 2742
2982.47 2556
2982.99 2713
2983.50 2758
2984.02 2829
2984.53 2975
2985.05 2867
2985.56 3192
2986.08 2911
2986.59 2997
2987.11 2942
2987.63 2980
2988.14 3259
2988.66 3004
2989.17 3069
2989.69 3136
2990.20 3312
2990.72 3316
2991.23 3122
2991.75 3060
2992.27 3119
2992.78 3191
2993.30 3128
2993.81 3267
2994.33 3156
2994.84 3187
2995.36 3465
2995.88 3426
2996.39 3420
2996.91 3398
2997.43 3658
2997.94 3433
2998.46 3563
2998.97 3540
2999.49 3641
3000.01 3426
3000.52 3324
3001.04 3536
3001.56 3727
3002.07 4043
3002.59 4295
3003.11 4405
3003.62 4467
3004.14 5344
3004.66 5554
3005.17 5452
3005.69 5896
3006.21 6261
3006.72 5818
3007.24 5900
3007.76 5853
3008.28 5160
3008.79 5066
3009.31 4657
3009.83 3982
3010.34 3554
3010.86 3380
3011.38 3289
3011.90 3309
3012.41 3207
3012.93 3200
3013.45 2865
3013.97 2939
3014.48 2918
3015.00 2780
3015.52 2950
3016.04 2947
3016.56 3001
3017.07 3095
3017.59 2864
3018.11 2793
3018.63 3046
3019.15 3031
3019.66 3200
3020.18 3094
3020.70 3057
3021.22 3044
3021.74 3136
3022.26 3142
3022.77 3264
3023.29 3389
3023.81 3519
3024.33 3387
3024.85 3386
3025.37 3488
3025.88 3350
3026.40 3515
3026.92 3288
3027.44 3110
3027.96 3226
3028.48 3136
3029.00 3005
3029.52 2928
3030.04 2916
3030.55 2943
3031.07 2862
3031.59 2768
3032.11 2717
3032.63 2828
3033.15 2768
3033.67 2854
3034.19 2896
3034.71 2993
3035.23 2878
3035.75 3086
3036.27 3146
3036.79 3089
3037.31 3101
3037.83 2999
3038.35 2957
3038.87 3123
3039.39 2909
3039.91 2804
3040.42 2816
3040.94 2873
3041.46 2798
3041.98 2733
3042.50 2790
3043.03 2742
3043.55 2791
3044.07 2641
3044.59 2598
3045.11 2751
3045.63 2747
3046.15 2746
3046.67 2575
3047.19 2417
3047.71 2537
3048.23 2700
3048.75 2624
3049.27 2726
3049.79 2839
3050.31 2849
3050.83 2949
3051.35 2646
3051.87 2519
3052.39 2779
3052.92 2677
3053.44 2522
3053.96 2820
3054.48 2959
3055.00 2895
3055.52 2624
3056.04 2696
3056.56 2674
3057.09 2673
3057.61 2556
3058.13 2624
3058.65 2654
3059.17 2633
3059.69 2753
3060.21 2719
3060.74 2980
3061.26 2811
3061.78 2633
3062.30 2764
3062.82 2629
3063.34 2621
3063.87 2813
3064.39 3052
3064.91 3056
3065.43 2781
3065.95 2838
3066.48 2892
3067.00 3022
3067.52 2970
3068.04 3054
3068.57 2983
3069.09 2996
3069.61 2810
3070.13 2780
3070.66 2832
3071.18 2864
3071.70 3100
3072.22 3111
3072.75 2933
3073.27 2920
3073.79 3034
3074.31 3049
3074.84 3026
3075.36 2960
3075.88 3018
3076.41 3012
3076.93 2953
3077.45 3074
3077.97 3078
3078.50 3423
3079.02 3341
3079.54 3506
3080.07 3504
3080.59 3367
3081.11 3711
3081.64 3727
3082.16 3659
3082.68 3617
3083.21 3536
3083.73 3551
3084.26 3565
3084.78 3676
3085.30 3505
3085.83 3188
3086.35 3229
3086.87 3379
3087.40 3223
3087.92 2985
3088.45 2915
3088.97 2982
3089.49 3019
3090.02 3070
3090.54 2973
3091.07 3063
3091.59 3075
3092.11 3014
3092.64 2923
3093.16 3047
3093.69 3185
3094.21 3231
3094.74 3223
3095.26 3411
3095.79 3382
3096.31 3657
3096.84 3674
3097.36 3666
3097.89 3693
3098.41 3678
3098.93 4061
3099.46 4168
3099.98 4540
3100.51 5123
3101.03 5943
3101.56 6348
3102.09 7550
3102.61 8882
3103.14 9952
3103.66 11016
3104.19 11405
3104.71 11605
3105.24 11613
3105.76 10929
3106.29 9642
3106.81 8723
3107.34 7333
3107.86 6029
3108.39 5251
3108.92 4561
3109.44 4110
3109.97 4029
3110.49 4200
3111.02 4166
3111.55 4355
3112.07 4181
3112.60 4035
3113.12 4144
3113.65 3852
3114.18 3601
3114.70 3730
3115.23 3632
3115.75 3414
3116.28 3537
3116.81 3315
3117.33 3227
3117.86 3300
3118.39 3217
3118.91 3200
3119.44 3348
3119.97 3396
3120.49 3299
3121.02 3498
3121.55 3678
3122.07 3781
3122.60 3718
3123.13 3747
3123.65 4073
3124.18 4191
3124.71 4033
3125.24 3662
3125.76 3496
3126.29 3437
3126.82 3366
3127.34 3211
3127.87 2904
3128.40 3127
3128.93 3142
3129.45 3255
3129.98 3089
3130.51 3067
3131.04 3337
3131.56 3114
3132.09 2958
3132.62 3057
3133.15 2784
3133.68 2763
3134.20 2927
3134.73 2851
3135.26 3061
3135.79 3008
3136.32 3078
3136.84 3127
3137.37 3084
3137.90 3011
3138.43 3070
3138.96 3026
3139.48 3167
3140.01 3182
3140.54 3054
3141.07 3043
3141.60 3013
3142.13 2767
3142.66 2972
3143.18 3168
3143.71 3170
3144.24 2971
3144.77 2791
3145.30 2805
3145.83 2903
3146.36 2952
3146.89 2922
3147.41 3080
3147.94 3246
3148.47 3300
3149.00 3013
3149.53 3215
3150.06 3439
3150.59 3291
3151.12 3389
3151.65 3252
3152.18 3216
3152.71 3078
3153.24 3054
3153.77 3091
3154.30 3032
3154.82 2959
3155.35 3082
3155.88 3123
3156.41 3096
3156.94 3189
3157.47 3083
3158.00 2804
3158.53 2726
3159.06 3065
3159.59 3270
3160.12 3034
3160.65 3130
3161.18 3268
3161.71 3011
3162.24 2899
3162.77 2957
3163.30 3003
3163.83 2830
3164.37 2831
3164.90 2733
3165.43 2790
3165.96 2646
3166.49 2865
3167.02 2822
3167.55 2726
3168.08 2707
3168.61 2808
3169.14 2812
3169.67 2665
3170.20 2599
3170.73 2695
3171.26 2657
3171.80 2815
3172.33 2782
3172.86 2721
3173.39 2756
3173.92 2758
3174.45 2889
3174.98 2809
3175.51 2964
3176.05 2930
3176.58 3036
3177.11 2912
3177.64 2741
3178.17 2852
3178.70 2755
3179.23 2691
3179.77 2969
3180.30 2822
3180.83 2739
3181.36 2683
3181.89 2775
3182.43 2844
3182.96 2726
3183.49 2659
3184.02 2767
3184.55 2844
3185.09 2567
3185.62 2648
3186.15 2687
3186.68 2594
3187.21 2525
3187.75 2749
3188.28 2665
3188.81 2604
3189.34 2688
3189.88 2626
3190.41 2595
3190.94 2754
3191.47 2829
3192.01 2786
3192.54 2925
3193.07 2680
3193.61 2847
3194.14 2972
3194.67 3012
3195.20 2711
3195.74 2835
3196.27 3086
3196.80 2780
3197.34 2991
3197.87 3049
3198.40 2951
3198.94 3040
3199.47 3091
3200.00 3080
3200.54 2801
3201.07 2771
3201.60 3077
3202.14 3092
3202.67 3060
3203.21 3059
3203.74 3180
3204.27 3007
3204.81 3164
3205.34 3043
3205.87 2893
3206.41 2894
3206.94 3134
3207.48 3125
3208.01 2962
3208.54 2972
3209.08 3263
3209.61 3461
3210.15 3529
3210.68 3539
3211.22 3760
3211.75 3827
3212.28 4123
3212.82 3922
3213.35 3967
3213.89 3951
3214.42 3734
3214.96 3546
3215.49 3410
3216.03 3334
3216.56 3480
3217.10 3529
3217.63 3374
3218.17 3198
3218.70 3196
3219.24 3163
3219.77 3083
3220.31 3194
3220.84 3441
3221.38 3491
3221.91 3324
3222.45 3038
3222.98 3247
3223.52 3083
3224.05 3068
3224.59 3269
3225.12 3505
3225.66 3476
3226.19 3416
3226.73 3378
3227.27 3404
3227.80 3328
3228.34 3341
3228.87 3500
3229.41 3301
3229.94 3457
3230.48 3116
3231.02 2979
3231.55 3315
3232.09 3473
3232.62 3225
3233.16 3314
3233.70 3302
3234.23 3527
3234.77 3344
3235.31 3165
3235.84 3490
3236.38 3436
3236.91 3336
3237.45 3448
3237.99 3524
3238.52 3584
3239.06 3514
3239.60 3462
3240.13 3313
3240.67 3298
3241.21 3233
3241.75 3337
3242.28 3348
3242.82 3502
3243.36 3355
3243.89 3383
3244.43 3510
3244.97 3391
3245.50 3301
3246.04 3324
3246.58 3576
3247.12 3534
3247.65 3512
3248.19 3373
3248.73 3563
3249.27 3742
3249.80 3667
3250.34 3756
3250.88 3849
3251.42 3831
3251.95 3447
3252.49 3597
3253.03 3884
3253.57 3719
3254.11 3547
3254.64 3635
3255.18 3494
3255.72 3503
3256.26 3827
3256.80 3723
3257.33 3779
3257.87 3646
3258.41 3539
3258.95 4016
3259.49 4040
3260.02 4267
3260.56 4958
3261.10 5099
3261.64 5650
3262.18 6284
3262.72 6336
3263.26 6495
3263.79 6668
3264.33 6906
3264.87 7252
3265.41 7663
3265.95 7655
3266.49 8300
3267.03 8924
3267.57 8546
3268.11 8955
3268.64 9247
3269.18 8531
3269.72 8072
3270.26 7697
3270.80 6849
3271.34 5841
3271.88 5190
3272.42 5037
3272.96 4922
3273.50 4356
3274.04 4244
3274.58 4291
3275.12 4109
3275.66 4138
3276.20 4116
3276.74 4155
3277.28 4222
3277.82 4345
3278.36 4181
3278.90 4411
3279.44 4281
3279.98 4190
3280.52 4357
3281.06 4265
3281.60 4227
3282.14 4143
3282.68 4232
3283.22 4216
3283.76 4247
3284.30 4176
3284.84 4341
3285.38 4572
3285.92 4700
3286.46 4642
3287.00 4489
3287.54 4678
3288.08 4748
3288.62 4607
3289.16 4572
3289.70 4381
3290.24 4528
3290.79 4423
3291.33 4319
3291.87 4391
3292.41 4447
3292.95 4444
3293.49 5019
3294.03 5404
3294.57 5946
3295.11 6204
3295.66 6103
3296.20 6657
3296.74 6747
3297.28 6993
3297.82 7034
3298.36 6697
3298.90 6191
3299.45 5828
3299.99 5583
3300.53 5264
3301.07 4884
3301.61 4665
3302.16 4593
3302.70 4493
3303.24 4391
3303.78 3936
3304.32 4110
3304.87 4296
3305.41 4058
3305.95 4149
3306.49 4193
3307.03 4164
3307.58 3900
3308.12 3973
3308.66 3958
3309.20 3861
3309.75 3958
3310.29 3894
3310.83 3979
3311.37 4075
3311.92 4143
3312.46 4232
3313.00 3837
3313.54 4244
3314.09 4362
3314.63 4718
3315.17 5018
3315.72 4896
3316.26 5149
3316.80 5368
3317.35 5251
3317.89 5826
3318.43 5564
3318.97 5391
3319.52 5600
3320.06 5140
3320.60 4933
3321.15 4979
3321.69 5265
3322.23 5019
3322.78 5152
3323.32 4880
3323.87 4711
3324.41 4727
3324.95 4647
3325.50 5089
3326.04 4830
3326.58 4452
3327.13 4461
3327.67 4566
3328.22 4276
3328.76 4441
3329.30 4324
3329.85 4403
3330.39 4503
3330.94 4757
3331.48 5188
3332.03 6121
3332.57 7391
3333.11 8810
3333.66 10232
3334.20 12029
3334.75 14731
3335.29 17382
3335.84 19139
3336.38 21473
3336.93 22171
3337.47 22969
3338.02 23005
3338.56 21245
3339.11 19181
3339.65 17149
3340.20 14398
3340.74 12409
3341.29 10946
3341.83 9191
3342.38 7922
3342.92 6683
3343.47 5811
3344.01 5193
3344.56 4912
3345.10 4581
3345.65 4612
3346.19 4502
3346.74 4186
3347.28 4068
3347.83 3924
3348.38 4218
3348.92 4111
3349.47 4211
3350.01 4260
3350.56 4562
3351.10 4745
3351.65 4702
3352.20 4776
3352.74 4750
3353.29 4775
3353.83 4813
3354.38 5011
3354.93 4900
3355.47 4580
3356.02 4464
3356.56 4567
3357.11 4600
3357.66 4469
3358.20 4426
3358.75 4247
3359.30 4200
3359.84 4329
3360.39 3951
3360.94 3689
3361.48 3831
3362.03 3876
3362.58 3853
3363.12 3629
3363.67 3682
3364.22 3870
3364.76 3909
3365.31 3851
3365.86 3807
3366.41 3796
3366.95 3788
3367.50 3879
3368.05 3843
3368.59 3609
3369.14 3511
3369.69 3790
3370.24 4072
3370.78 3946
3371.33 4314
3371.88 4705
3372.43 4816
3372.97 5329
3373.52 5681
3374.07 5700
3374.62 6386
3375.17 7013
3375.71 7216
3376.26 6349
3376.81 5874
3377.36 5914
3377.91 5459
3378.45 4943
3379.00 4585
3379.55 4150
3380.10 3815
3380.65 3761
3381.19 3529
3381.74 3536
3382.29 3331
3382.84 3307
3383.39 3211
3383.94 3240
3384.49 3464
3385.03 3236
3385.58 3260
3386.13 3255
3386.68 3137
3387.23 3180
3387.78 3286
3388.33 3085
3388.88 3243
3389.42 3304
3389.97 3235
3390.52 3198
3391.07 3178
3391.62 3331
3392.17 3275
3392.72 3300
3393.27 3477
3393.82 3311
3394.37 3103
3394.92 3281
3395.47 3072
3396.02 3039
3396.57 3134
3397.11 3197
3397.66 3131
3398.21 3181
3398.76 3209
3399.31 3171
3399.86 3155
3400.41 3167
3400.96 3375
3401.51 3104
3402.06 3112
3402.61 3191
3403.16 2991
3403.71 3080
3404.26 3109
3404.81 2947
3405.36 2976
3405.91 2929
3406.46 3024
3407.02 2901
3407.57 3098
3408.12 2927
3408.67 2880
3409.22 3247
3409.77 3280
3410.32 3529
3410.87 3616
3411.42 3654
3411.97 3894
3412.52 3919
3413.07 3881
3413.62 4208
3414.17 4003
3414.73 3914
3415.28 3971
3415.83 3868
3416.38 3690
3416.93 3570
3417.48 3492
3418.03 3320
3418.58 3244
3419.14 3137
3419.69 2984
3420.24 2913
3420.79 3020
3421.34 2873
3421.89 2954
3422.44 3023
3423.00 3042
3423.55 3147
3424.10 3328
3424.65 3317
3425.20 3106
3425.76 3261
3426.31 3359
3426.86 3353
3427.41 3412
3427.96 3150
3428.52 3193
3429.07 3102
3429.62 2999
3430.17 2921
3430.72 2815
3431.28 2727
3431.83 2844
3432.38 2879
3432.93 2746
3433.49 2750
3434.04 2884
3434.59 2713
3435.14 2718
3435.70 2692
3436.25 2747
3436.80 2780
3437.36 2652
3437.91 2669
3438.46 2888
3439.01 2978
3439.57 2854
3440.12 2814
3440.67 2790
3441.23 2956
3441.78 2831
3442.33 2948
3442.89 2888
3443.44 2899
3443.99 2972
3444.55 3078
3445.10 2784
3445.65 2670
3446.21 2622
3446.76 2699
3447.31 2732
3447.87 2750
3448.42 2692
3448.98 2671
3449.53 2592
3450.08 2537
3450.64 2497
3451.19 2627
3451.75 2752
3452.30 2626
3452.85 2477
3453.41 2461
3453.96 2513
3454.52 2699
3455.07 2495
3455.62 2472
3456.18 2662
3456.73 2680
3457.29 2568
3457.84 2572
3458.40 2751
3458.95 2799
3459.51 2676
3460.06 2697
3460.62 2600
3461.17 2654
3461.72 2749
3462.28 2823
3462.83 2731
3463.39 2725
3463.94 2676
3464.50 2582
3465.05 2796
3465.61 2927
3466.17 2784
3466.72 3061
3467.28 2827
3467.83 2934
3468.39 3086
3468.94 2929
3469.50 2940
3470.05 3109
3470.61 3068
3471.16 3048
3471.72 3090
3472.27 2977
3472.83 3023
3473.39 3145
3473.94 3170
3474.50 3298
3475.05 3223
3475.61 3095
3476.17 3006
3476.72 3065
3477.28 3203
3477.83 3171
3478.39 3259
3478.95 3300
3479.50 3240
3480.06 3282
3480.61 3333
3481.17 3558
3481.73 3594
3482.28 3460
3482.84 3722
3483.40 3656
3483.95 3485
3484.51 3459
3485.07 3434
3485.62 3633
3486.18 3704
3486.74 3764
3487.29 3587
3487.85 3745
3488.41 4028
3488.97 4270
3489.52 4704
3490.08 5128
3490.64 6093
3491.19 6842
3491.75 8038
3492.31 8761
3492.87 9180
3493.42 10187
3493.98 9954
3494.54 9300
3495.09 8348
3495.65 7618
3496.21 7181
3496.77 6264
3497.33 5648
3497.88 5370
3498.44 5230
3499.00 5240
3499.56 5544
3500.11 6011
3500.67 6021
3501.23 6162
3501.79 6117
3502.35 5971
3502.90 5816
3503.46 5879
3504.02 5641
3504.58 5881
3505.14 5700
3505.70 5894
3506.25 6131
3506.81 6116
3507.37 5965
3507.93 5828
3508.49 5560
3509.05 5329
3509.61 5058
3510.16 5049
3510.72 4742
3511.28 4638
3511.84 4374
3512.40 4553
3512.96 4335
3513.52 4139
3514.08 3975
3514.63 3734
3515.19 3749
3515.75 3382
3516.31 3432
3516.87 3661
3517.43 3620
3517.99 3383
3518.55 3179
3519.11 3308
3519.67 3290
3520.23 3454
3520.79 3548
3521.35 3492
3521.91 3359
3522.47 3610
3523.03 3586
3523.59 3776
3524.15 3640
3524.71 3802
3525.26 3778
3525.82 3911
3526.38 3660
3526.94 3821
3527.50 3777
3528.07 3330
3528.63 3196
3529.19 3051
3529.75 3044
3530.31 3130
3530.87 3104
3531.43 3227
3531.99 3034
3532.55 2876
3533.11 3302
3533.67 3191
3534.23 3008
3534.79 3148
3535.35 3231
3535.91 3352
3536.47 3329
3537.03 3336
3537.59 3269
3538.15 3215
3538.72 3313
3539.28 3325
3539.84 3255
3540.40 3214
3540.96 3204
3541.52 3054
3542.08 3231
3542.64 3316
3543.20 3222
3543.77 3413
3544.33 3444
3544.89 3628
3545.45 3407
3546.01 3346
3546.57 3555
3547.14 3283
3547.70 3472
3548.26 3453
3548.82 3311
3549.38 3114
3549.94 3039
3550.51 2916
3551.07 2912
3551.63 2923
3552.19 2915
3552.75 2896
3553.32 2978
3553.88 2863
3554.44 2687
3555.00 2478
3555.56 2638
3556.13 2703
3556.69 2658
3557.25 2645
3557.81 2814
3558.38 2730
3558.94 2596
3559.50 2701
3560.06 2896
3560.63 2792
3561.19 2796
3561.75 2940
3562.32 2851
3562.88 2778
3563.44 2915
3564.00 2950
3564.57 2882
3565.13 2878
3565.69 3019
3566.26 2810
3566.82 2840
3567.38 2725
3567.95 2729
3568.51 2718
3569.07 2813
3569.64 2792
3570.20 2908
3570.76 2782
3571.33 2653
3571.89 2616
3572.45 2774
3573.02 2752
3573.58 2706
3574.15 2699
3574.71 2796
3575.27 2749
3575.84 2992
3576.40 3227
3576.96 3011
3577.53 2785
3578.09 2968
3578.66 2914
3579.22 3140
3579.79 2975
3580.35 3116
3580.91 3113
3581.48 2900
3582.04 2865
3582.61 2896
3583.17 2754
3583.74 2730
3584.30 2713
3584.87 2784
3585.43 2849
3585.99 2627
3586.56 2557
3587.12 2643
3587.69 2516
3588.25 2484
3588.82 2577
3589.38 2509
3589.95 2539
3590.51 2567
3591.08 2476
3591.64 2802
3592.21 2769
3592.77 2835
3593.34 2647
3593.91 2507
3594.47 2612
3595.04 2484
3595.60 2236
3596.17 2477
3596.73 2368
3597.30 2458
3597.86 2725
3598.43 2595
3599.00 2591
3599.56 2622
3600.13 2506
3600.69 2576
3601.26 2592
3601.82 2630
3602.39 2576
3602.96 2478
3603.52 2484
3604.09 2406
3604.65 2353
3605.22 2358
3605.79 2475
3606.35 2421
3606.92 2443
3607.49 2415
3608.05 2368
3608.62 2383
3609.19 2371
3609.75 2388
3610.32 2488
3610.89 2563
3611.45 2377
3612.02 2598
3612.59 2592
3613.15 2505
3613.72 2524
3614.29 2630
3614.85 2732
3615.42 3138
3615.99 3436
3616.55 3754
3617.12 4156
3617.69 4384
3618.26 4904
3618.82 5448
3619.39 5760
3619.96 5588
3620.53 5506
3621.09 5147
3621.66 4887
3622.23 4509
3622.80 3802
3623.36 3618
3623.93 3344
3624.50 3077
3625.07 2846
3625.63 2729
3626.20 2768
3626.77 2566
3627.34 2383
3627.91 2479
3628.47 2418
3629.04 2423
3629.61 2285
3630.18 2571
3630.75 2436
3631.31 2405
3631.88 2332
3632.45 2357
3633.02 2485
3633.59 2604
3634.16 2346
3634.73 2277
3635.29 2295
3635.86 2295
3636.43 2386
3637.00 2338
3637.57 2454
3638.14 2585
3638.71 2456
3639.28 2643
3639.84 2782
3640.41 2791
3640.98 2923
3641.55 2979
3642.12 3209
3642.69 3213
3643.26 3271
3643.83 3407
3644.40 3273
3644.97 3210
3645.54 3287
3646.11 3213
3646.67 3113
3647.24 3118
3647.81 3046
3648.38 3002
3648.95 2954
3649.52 2725
3650.09 2850
3650.66 2879
3651.23 3165
3651.80 3260
3652.37 3096
3652.94 2972
3653.51 3176
3654.08 3264
3654.65 3020
3655.22 3139
3655.79 3354
3656.36 3139
3656.93 3171
3657.50 3354
3658.07 3062
3658.64 3302
3659.21 3317
3659.78 3383
3660.35 3422
3660.93 3467
3661.50 3544
3662.07 3373
3662.64 3185
3663.21 2913
3663.78 2972
3664.35 3380
3664.92 3126
3665.49 3138
3666.06 3006
3666.63 2912
3667.20 3261
3667.78 3356
3668.35 3224
3668.92 3096
3669.49 2844
3670.06 2847
3670.63 2743
3671.20 2773
3671.77 2689
3672.35 2649
3672.92 2538
3673.49 2564
3674.06 2577
3674.63 2504
3675.20 2716
3675.78 2736
3676.35 2902
3676.92 2784
3677.49 2714
3678.06 2678
3678.64 2776
3679.21 2723
3679.78 2671
3680.35 2593
3680.92 2544
3681.50 2649
3682.07 2535
3682.64 2494
3683.21 2483
3683.79 2597
3684.36 2565
3684.93 2418
3685.50 2574
3686.07 2463
3686.65 2401
3687.22 2481
3687.79 2532
3688.37 2448
3688.94 2584
3689.51 2708
3690.08 2762
3690.66 2812
3691.23 2810
3691.80 2725
3692.38 2630
3692.95 2688
3693.52 2744
3694.10 2774
3694.67 2831
3695.24 3056
3695.81 2790
3696.39 2772
3696.96 2764
3697.54 2761
3698.11 2813
3698.68 2671
3699.26 2764
3699.83 2570
3700.40 2594
3700.98 2597
3701.55 2478
3702.12 2355
3702.70 2515
3703.27 2494
3703.85 2277
3704.42 2410
3704.99 2461
3705.57 2409
3706.14 2347
3706.72 2504
3707.29 2570
3707.86 2312
3708.44 2542
3709.01 2525
3709.59 2567
3710.16 2613
3710.74 2638
3711.31 2565
3711.89 2597
3712.46 2757
3713.03 2492
3713.61 2530
3714.18 2614
3714.76 2684
3715.33 2625
3715.91 2727
3716.48 2474
3717.06 2593
3717.63 2613
3718.21 2575
3718.78 2519
3719.36 2537
3719.93 2562
3720.51 2423
3721.08 2686
3721.66 2380
3722.23 2465
3722.81 2406
3723.39 2350
3723.96 2371
3724.54 2359
3725.11 2494
3725.69 2415
3726.26 2417
3726.84 2451
3727.41 2459
3727.99 2299
3728.57 2310
3729.14 2339
3729.72 2602
3730.29 2759
3730.87 2805
3731.45 2753
3732.02 2987
3732.60 2984
3733.17 3034
3733.75 3193
3734.33 3401
3734.90 3514
3735.48 3269
3736.06 3177
3736.63 3193
3737.21 3047
3737.79 2976
3738.36 2857
3738.94 2734
3739.52 2779
3740.09 2597
3740.67 2237
3741.25 2381
3741.82 2561
3742.40 2502
3742.98 2418
3743.55 2445
3744.13 2377
3744.71 2453
3745.28 2777
3745.86 2313
3746.44 2148
3747.02 2274
3747.59 2315
3748.17 2403
3748.75 2324
3749.33 2358
3749.90 2385
3750.48 2371
3751.06 2521
3751.64 2471
3752.21 2598
3752.79 2402
3753.37 2374
3753.95 2357
3754.52 2364
3755.10 2343
3755.68 2440
3756.26 2538
3756.84 2530
3757.41 2531
3757.99 2457
3758.57 2361
3759.15 2555
3759.73 2469
3760.31 2485
3760.88 2358
3761.46 2593
3762.04 2791
3762.62 2835
3763.20 2577
3763.78 2564
3764.35 2718
3764.93 2721
3765.51 2451
3766.09 2492
3766.67 2563
3767.25 2579
3767.83 2551
3768.41 2416
3768.99 2467
3769.56 2566
3770.14 2579
3770.72 2496
3771.30 2699
3771.88 2843
3772.46 2694
3773.04 2685
3773.62 2883
3774.20 2712
3774.78 2661
3775.36 2676
3775.94 2589
3776.52 2578
3777.10 2428
3777.67 2518
3778.25 2431
3778.83 2234
3779.41 2408
3779.99 2334
3780.57 2406
3781.15 2348
3781.73 2443
3782.31 2659
3782.89 2584
3783.47 2487
3784.05 2401
3784.63 2277
3785.21 2353
3785.79 2382
3786.37 2434
3786.95 2364
3787.54 2462
3788.12 2389
3788.70 2576
3789.28 2442
3789.86 2389
3790.44 2400
3791.02 2531
3791.60 2635
3792.18 2718
3792.76 2609
3793.34 2671
3793.92 2748
3794.50 2717
3795.08 2538
3795.66 2582
3796.25 2545
3796.83 2590
3797.41 2567
3797.99 2624
3798.57 2702
3799.15 2897
3799.73 3179
3800.31 3112
3800.90 3067
3801.48 3164
3802.06 3053
3802.64 3380
3803.22 3754
3803.80 3586
3804.39 3519
3804.97 3072
3805.55 3124
3806.13 3158
3806.71 3111
3807.29 3239
3807.88 3182
3808.46 3202
3809.04 3350
3809.62 3383
3810.20 3490
3810.79 3468
3811.37 3466
3811.95 3486
3812.53 3532
3813.12 3299
3813.70 3352
3814.28 3662
3814.86 3521
3815.45 3682
3816.03 3795
3816.61 3858
3817.19 3899
3817.78 3955
3818.36 3720
3818.94 3583
3819.52 3098
3820.11 2939
3820.69 2727
3821.27 2773
3821.86 2646
3822.44 2804
3823.02 2760
3823.61 2885
3824.19 2770
3824.77 2695
3825.36 2527
3825.94 2576
3826.52 2375
3827.11 2550
3827.69 2595
3828.27 2504
3828.86 2543
3829.44 2827
3830.02 2748
3830.61 2542
3831.19 2531
3831.77 2756
3832.36 2760
3832.94 2786
3833.53 2734
3834.11 2564
3834.69 2483
3835.28 2702
3835.86 2589
3836.45 2532
3837.03 2597
3837.61 2817
3838.20 2704
3838.78 2609
3839.37 2445
3839.95 2503
3840.54 2542
3841.12 2724
3841.70 2312
3842.29 2356
3842.87 2513
3843.46 2569
3844.04 2709
3844.63 2654
3845.21 2389
3845.80 2600
3846.38 2541
3846.97 2536
3847.55 2419
3848.14 2505
3848.72 2569
3849.31 2765
3849.89 2620
3850.48 2533
3851.06 2572
3851.65 2583
3852.23 2660
3852.82 2651
3853.40 2459
3853.99 2613
3854.58 2492
3855.16 2615
3855.75 2639
3856.33 2536
3856.92 2573
3857.50 2798
3858.09 3002
3858.68 2841
3859.26 3027
3859.85 3114
3860.43 3495
3861.02 3822
3861.60 3980
3862.19 4411
3862.78 4715
3863.36 4506
3863.95 4728
3864.54 4689
3865.12 4396
3865.71 4142
3866.29 4467
3866.88 4600
3867.47 4517
3868.05 4708
3868.64 4474
3869.23 4358
3869.81 4191
3870.40 3809
3870.99 3688
3871.57 3328
3872.16 3349
3872.75 3209
3873.33 3347
3873.92 3330
3874.51 3324
3875.10 3129
3875.68 3391
3876.27 3553
3876.86 3216
3877.44 3058
3878.03 3074
3878.62 3092
3879.21 2988
3879.79 2992
3880.38 2940
3880.97 2921
3881.56 2921
3882.14 2695
3882.73 2610
3883.32 2767
3883.91 2824
3884.49 2540
3885.08 2638
3885.67 2605
3886.26 2629
3886.85 2563
3887.43 2553
3888.02 2578
3888.61 2697
3889.20 2569
3889.79 2665
3890.38 2498
3890.96 2656
3891.55 2547
3892.14 2735
3892.73 2742
3893.32 2740
3893.91 2758
3894.49 2799
3895.08 2707
3895.67 2877
3896.26 2714
3896.85 2771
3897.44 2805
3898.03 2774
3898.61 2840
3899.20 2872
3899.79 2893
3900.38 2931
3900.97 2914
3901.56 2987
3902.15 2757
3902.74 2751
3903.33 2701
3903.92 2876
3904.51 2634
3905.09 2604
3905.68 2603
3906.27 2643
3906.86 2647
3907.45 2602
3908.04 2546
3908.63 2530
3909.22 2655
3909.81 2566
3910.40 2553
3910.99 2432
3911.58 2456
3912.17 2395
3912.76 2274
3913.35 2455
3913.94 2452
3914.53 2377
3915.12 2255
3915.71 2389
3916.30 2425
3916.89 2445
3917.48 2453
3918.07 2293
3918.66 2204
3919.25 2314
3919.84 2376
3920.43 2344
3921.02 2272
3921.61 2192
3922.20 2225
3922.80 2225
3923.39 2285
3923.98 2355
3924.57 2307
3925.16 2167
3925.75 2325
3926.34 2565
3926.93 2235
3927.52 2271
3928.11 2367
3928.70 2232
3929.30 2350
3929.89 2301
3930.48 2404
3931.07 2284
3931.66 2275
3932.25 2278
3932.84 2323
3933.44 2253
3934.03 2188
3934.62 2182
3935.21 2270
3935.80 2173
3936.39 2246
3936.98 2425
3937.58 2480
3938.17 2306
3938.76 2328
3939.35 2416
3939.94 2648
3940.54 2480
3941.13 2477
3941.72 2561
3942.31 2536
3942.90 2463
3943.50 2413
3944.09 2415
3944.68 2413
3945.27 2280
3945.87 2579
3946.46 2530
3947.05 2483
3947.64 2352
3948.24 2388
3948.83 2404
3949.42 2343
3950.01 2474
3950.61 2392
3951.20 2270
3951.79 2425
3952.39 2406
3952.98 2254
3953.57 2444
3954.16 2365
3954.76 2209
3955.35 2242
3955.94 2155
3956.54 2459
3957.13 2330
3957.72 2275
3958.32 2186
3958.91 2441
3959.50 2450
3960.10 2437
3960.69 2243
3961.28 2251
3961.88 2174
3962.47 2188
3963.07 2309
3963.66 2261
3964.25 2430
3964.85 2556
3965.44 2432
3966.03 2487
3966.63 2633
3967.22 2716
3967.82 2554
3968.41 2649
3969.00 2702
3969.60 2607
3970.19 2546
3970.79 2441
3971.38 2362
3971.98 2472
3972.57 2358
3973.17 2397
3973.76 2520
3974.35 2447
3974.95 2387
3975.54 2536
3976.14 2668
3976.73 2713
3977.33 2731
3977.92 2800
3978.52 2875
3979.11 2799
3979.71 2771
3980.30 2698
3980.90 2692
3981.49 2907
3982.09 2588
3982.68 2557
3983.28 2470
3983.87 2535
3984.47 2656
3985.06 2441
3985.66 2598
3986.25 2528
3986.85 2557
3987.45 2712
3988.04 2739
3988.64 2662
3989.23 2569
3989.83 2426
3990.42 2499
3991.02 2663
3991.62 2649
3992.21 2564
3992.81 2706
3993.40 2524
3994.00 2691
3994.60 2574
3995.19 2700
3995.79 2662
3996.38 2868
3996.98 2949
3997.58 2875
3998.17 2626
3998.77 2635
3999.37 2645
3999.96 2670
4000.56 2786
4001.15 2666
4001.75 2637
4002.35 2705
4002.94 2872
4003.54 2700
4004.14 2766
4004.73 2601
4005.33 2605
4005.93 2585
4006.53 2408
4007.12 2476
4007.72 2726
4008.32 2550
4008.91 2761
4009.51 2639
4010.11 2489
4010.71 2315
4011.30 2393
4011.90 2471
4012.50 2593
4013.10 2726
4013.69 2798
4014.29 2696
4014.89 2855
4015.49 2898
4016.08 2935
4016.68 3057
4017.28 3262
4017.88 3552
4018.47 3572
4019.07 3354
4019.67 3355
4020.27 3433
4020.87 3156
4021.46 2861
4022.06 2662
4022.66 2651
4023.26 2559
4023.86 2569
4024.45 2653
4025.05 2565
4025.65 2853
4026.25 2846
4026.85 2946
4027.45 2783
4028.05 2759
4028.64 2737
4029.24 2806
4029.84 2857
4030.44 2793
4031.04 2791
4031.64 2910
4032.24 2852
4032.84 2702
4033.43 2745
4034.03 2794
4034.63 2629
4035.23 2642
4035.83 2662
4036.43 2692
4037.03 2650
4037.63 2567
4038.23 2560
4038.83 2459
4039.43 2284
4040.03 2277
4040.63 2402
4041.22 2398
4041.82 2390
4042.42 2275
4043.02 2454
4043.62 2484
4044.22 2374
4044.82 2320
4045.42 2313
4046.02 2347
4046.62 2319
4047.22 2280
4047.82 2324
4048.42 2365
4049.02 2336
4049.62 2566
4050.22 2436
4050.82 2409
4051.42 2347
4052.02 2395
4052.62 2446
4053.22 2529
4053.83 2450
4054.43 2528
4055.03 2600
4055.63 2606
4056.23 2525
4056.83 2351
4057.43 2210
4058.03 2229
4058.63 2154
4059.23 2160
4059.83 2284
4060.43 2307
4061.03 2317
4061.64 2205
4062.24 2253
4062.84 2224
4063.44 2126
4064.04 2291
4064.64 2389
4065.24 2308
4065.84 2380
4066.45 2293
4067.05 2221
4067.65 2252
4068.25 2254
4068.85 2244
4069.45 2324
4070.05 2364
4070.66 2355
4071.26 2334
4071.86 2350
4072.46 2249
4073.06 2049
4073.67 2241
4074.27 2201
4074.87 2117
4075.47 2194
4076.07 2299
4076.68 2150
4077.28 2049
4077.88 2165
4078.48 2351
4079.09 2305
4079.69 2283
4080.29 2221
4080.89 2055
4081.50 2139
4082.10 2259
4082.70 2151
4083.30 2292
4083.91 2261
4084.51 2099
4085.11 2039
4085.71 2025
4086.32 2092
4086.92 2100
4087.52 2088
4088.13 2025
4088.73 2187
4089.33 2129
4089.94 2066
4090.54 2240
4091.14 2136
4091.74 2028
4092.35 2105
4092.95 2305
4093.55 2387
4094.16 2381
4094.76 2292
4095.37 2186
4095.97 2236
4096.57 2357
4097.18 2398
4097.78 2411
4098.38 2323
4098.99 2226
4099.59 2306
4100.20 2168
4100.80 2185
4101.40 2074
4102.01 2143
4102.61 2192
4103.22 2089
4103.82 1961
4104.42 2001
4105.03 2136
4105.63 2162
4106.24 2261
4106.84 2006
4107.45 2023
4108.05 2105
4108.65 2322
4109.26 2037
4109.86 2100
4110.47 2196
4111.07 2133
4111.68 2064
4112.28 1874
4112.89 1854
4113.49 2101
4114.10 2154
4114.70 2087
4115.31 2084
4115.91 2088
4116.52 2133
4117.12 1986
4117.73 1858
4118.33 1947
4118.94 2017
4119.54 2077
4120.15 2081
4120.75 1978
4121.36 2092
4121.97 2191
4122.57 2061
4123.18 1972
4123.78 2034
4124.39 1942
4124.99 1960
4125.60 1997
4126.21 2008
4126.81 2143
4127.42 2287
4128.02 2190
4128.63 2196
4129.24 2248
4129.84 2191
4130.45 2284
4131.05 2247
4131.66 2238
4132.27 2113
4132.87 2315
4133.48 2362
4134.08 2429
4134.69 2265
4135.30 2337
4135.90 2193
4136.51 2153
4137.12 2193
4137.72 2331
4138.33 2380
4138.94 2318
4139.54 2402
4140.15 2362
4140.76 2578
4141.37 2505
4141.97 2447
4142.58 2400
4143.19 2436
4143.79 2466
4144.40 2657
4145.01 2525
4145.61 2186
4146.22 2272
4146.83 2272
4147.44 2238
4148.04 2240
4148.65 2189
4149.26 2213
4149.87 2116
4150.47 2047
4151.08 1991
4151.69 2090
4152.30 2110
4152.91 2021
4153.51 2220
4154.12 2001
4154.73 2115
4155.34 2206
4155.94 2015
4156.55 2081
4157.16 2143
4157.77 2145
4158.38 2055
4158.99 2141
4159.59 2135
4160.20 2141
4160.81 2163
4161.42 2190
4162.03 2160
4162.64 2149
4163.24 2329
4163.85 2144
4164.46 2213
4165.07 2281
4165.68 2382
4166.29 2548
4166.90 2498
4167.51 2432
4168.11 2336
4168.72 2356
4169.33 2291
4169.94 2274
4170.55 2421
4171.16 2412
4171.77 2264
4172.38 2236
4172.99 2114
4173.60 2313
4174.21 2187
4174.81 2100
4175.42 2154
4176.03 2424
4176.64 2249
4177.25 2199
4177.86 2232
4178.47 2255
4179.08 2212
4179.69 2229
4180.30 2499
4180.91 2358
4181.52 2455
4182.13 2286
4182.74 2328
4183.35 2253
4183.96 2208
4184.57 2097
4185.18 2306
4185.79 2281
4186.40 2058
4187.01 2116
4187.62 2275
4188.23 2152
4188.84 2041
4189.45 2121
4190.06 2165
4190.67 2295
4191.29 2319
4191.90 2368
4192.51 2536
4193.12 2539
4193.73 2517
4194.34 2655
4194.95 2685
4195.56 2590
4196.17 2546
4196.78 2710
4197.39 2654
4198.00 2539
4198.62 2534
4199.23 2389
4199.84 2433
4200.45 2489
4201.06 2379
4201.67 2370
4202.28 2342
4202.89 2254
4203.51 2242
4204.12 2367
4204.73 2288
4205.34 2349
4205.95 2357
4206.56 2285
4207.18 2316
4207.79 2446
4208.40 2455
4209.01 2558
4209.62 2475
4210.24 2428
4210.85 2542
4211.46 2335
4212.07 2229
4212.68 2285
4213.30 2368
4213.91 2478
4214.52 2493
4215.13 2469
4215.74 2318
4216.36 2426
4216.97 2472
4217.58 2619
4218.19 2695
4218.81 2894
4219.42 3047
4220.03 3274
4220.65 3268
4221.26 3392
4221.87 3524
4222.48 3665
4223.10 3688
4223.71 3731
4224.32 3678
4224.94 3874
4225.55 3989
4226.16 3884
4226.78 3777
4227.39 3583
4228.00 3739
4228.61 3952
4229.23 3688
4229.84 3695
4230.46 3962
4231.07 3655
4231.68 3462
4232.30 3765
4232.91 4013
4233.52 3897
4234.14 3839
4234.75 4113
4235.36 4282
4235.98 4437
4236.59 4579
4237.21 4270
4237.82 4087
4238.43 3888
4239.05 3871
4239.66 3633
4240.28 3194
4240.89 2992
4241.50 2906
4242.12 2756
4242.73 2626
4243.35 2641
4243.96 2592
4244.58 2753
4245.19 2815
4245.81 2749
4246.42 2716
4247.03 2640
4247.65 2778
4248.26 2625
4248.88 2709
4249.49 2631
4250.11 2668
4250.72 2719
4251.34 2610
4251.95 2632
4252.57 2616
4253.18 2682
4253.80 2637
4254.41 2788
4255.03 2676
4255.64 2566
4256.26 2602
4256.88 2569
4257.49 2688
4258.11 2520
4258.72 2696
4259.34 2710
4259.95 2781
4260.57 2468
4261.18 2644
4261.80 2737
4262.42 2700
4263.03 2638
4263.65 2547
4264.26 2762
4264.88 2638
4265.49 2693
4266.11 2700
4266.73 2647
4267.34 2773
4267.96 2907
4268.58 2912
4269.19 2764
4269.81 2793
4270.42 2739
4271.04 2817
4271.66 2798
4272.27 2717
4272.89 2762
4273.51 2925
4274.12 2815
4274.74 2719
4275.36 2718
4275.97 2842
4276.59 3042
4277.21 2944
4277.82 2972
4278.44 3047
4279.06 3356
4279.67 3062
4280.29 2927
4280.91 2949
4281.53 2826
4282.14 2491
4282.76 2415
4283.38 2487
4283.99 2445
4284.61 2380
4285.23 2370
4285.85 2503
4286.46 2498
4287.08 2528
4287.70 2509
4288.32 2353
4288.93 2366
4289.55 2506
4290.17 2618
4290.79 2477
4291.41 2418
4292.02 2391
4292.64 2428
4293.26 2204
4293.88 2231
4294.50 2245
4295.11 2194
4295.73 2344
4296.35 2373
4296.97 2464
4297.59 2284
4298.21 2401
4298.82 2462
4299.44 2484
4300.06 2421
4300.68 2488
4301.30 2674
4301.92 2405
4302.53 2450
4303.15 2497
4303.77 2364
4304.39 2561
4305.01 2520
4305.63 2614
4306.25 2481
4306.87 2460
4307.49 2494
4308.10 2565
4308.72 2463
4309.34 2532
4309.96 2598
4310.58 2620
4311.20 2698
4311.82 2664
4312.44 2415
4313.06 2348
4313.68 2334
4314.30 2436
4314.92 2354
4315.54 2422
4316.16 2401
4316.78 2322
4317.40 2357
4318.02 2469
4318.64 2329
4319.26 2264
4319.88 2309
4320.50 2380
4321.11 2416
4321.74 2507
4322.36 2399
4322.98 2330
4323.60 2647
4324.22 2752
4324.84 2736
4325.46 2451
4326.08 2436
4326.70 2572
4327.32 2742
4327.94 2492
4328.56 2681
4329.18 2953
4329.80 2675
4330.42 2604
4331.04 2747
4331.66 2774
4332.28 2713
4332.90 2621
4333.52 2598
4334.15 2695
4334.77 2887
4335.39 3115
4336.01 3282
4336.63 3401
4337.25 3500
4337.87 3975
4338.49 3919
4339.11 4203
4339.74 4388
4340.36 4096
4340.98 4122
4341.60 3894
4342.22 3942
4342.84 4016
4343.46 3905
4344.09 4451
4344.71 4873
4345.33 5283
4345.95 5911
4346.57 6919
4347.19 7536
4347.82 7766
4348.44 7816
4349.06 7737
4349.68 7333
4350.30 7057
4350.93 6286
4351.55 5453
4352.17 4743
4352.79 4210
4353.42 3817
4354.04 3550
4354.66 3322
4355.28 3273
4355.91 3262
4356.53 3180
4357.15 3149
4357.77 2976
4358.40 3189
4359.02 3309
4359.64 3292
4360.26 3324
4360.89 3196
4361.51 3160
4362.13 3145
4362.76 3235
4363.38 3212
4364.00 3110
4364.62 3182
4365.25 3009
4365.87 3052
4366.49 3170
4367.12 3256
4367.74 3292
4368.36 3205
4368.99 3062
4369.61 2842
4370.23 2841
4370.86 2838
4371.48 2684
4372.11 2766
4372.73 2879
4373.35 2752
4373.98 2620
4374.60 2597
4375.22 2570
4375.85 2881
4376.47 2688
4377.10 2876
4377.72 2913
4378.34 2734
4378.97 2747
4379.59 2848
4380.22 2710
4380.84 2623
4381.47 2878
4382.09 2860
4382.71 2822
4383.34 2694
4383.96 2865
4384.59 2922
4385.21 2867
4385.84 3084
4386.46 2942
4387.09 2987
4387.71 2919
4388.34 3025
4388.96 2945
4389.59 3082
4390.21 3269
4390.84 3300
4391.46 3295
4392.09 3512
4392.71 3518
4393.34 3635
4393.96 3552
4394.59 3345
4395.21 3158
4395.84 3135
4396.46 2957
4397.09 2887
4397.71 2747
4398.34 2763
4398.96 2808
4399.59 2805
4400.22 2728
4400.84 2794
4401.47 2826
4402.09 2753
4402.72 2939
4403.34 2923
4403.97 2863
4404.60 2818
4405.22 2853
4405.85 2610
4406.47 2453
4407.10 2707
4407.73 2848
4408.35 2726
4408.98 2857
4409.61 2881
4410.23 2717
4410.86 2756
4411.48 2722
4412.11 2751
4412.74 2720
4413.36 2790
4413.99 2790
4414.62 2496
4415.24 2556
4415.87 2574
4416.50 2369
4417.12 2404
4417.75 2513
4418.38 2319
4419.01 2561
4419.63 2467
4420.26 2388
4420.89 2332
4421.51 2383
4422.14 2578
4422.77 2495
4423.40 2543
4424.02 2360
4424.65 2457
4425.28 2451
4425.91 2387
4426.53 2335
4427.16 2285
4427.79 2288
4428.42 2287
4429.04 2219
4429.67 2142
4430.30 2216
4430.93 2174
4431.55 2257
4432.18 2278
4432.81 2227
4433.44 2147
4434.07 2288
4434.69 2217
4435.32 2365
4435.95 2372
4436.58 2265
4437.21 2438
4437.84 2401
4438.46 2265
4439.09 2452
4439.72 2244
4440.35 2130
4440.98 2200
4441.61 2291
4442.24 2136
4442.86 2230
4443.49 2074
4444.12 2213
4444.75 2433
4445.38 2331
4446.01 2168
4446.64 2201
4447.27 2197
4447.90 2232
4448.52 2244
4449.15 2372
4449.78 2154
4450.41 2204
4451.04 2325
4451.67 2355
4452.30 2169
4452.93 2388
4453.56 2355
4454.19 2316
4454.82 2320
4455.45 2299
4456.08 2427
4456.71 2522
4457.34 2385
4457.97 2287
4458.60 2404
4459.23 2239
4459.86 2172
4460.49 2124
4461.12 2270
4461.75 2277
4462.38 1993
4463.01 2043
4463.64 2132
4464.27 2231
4464.90 2172
4465.53 2182
4466.16 2288
4466.79 2168
4467.42 2251
4468.05 2123
4468.68 2098
4469.31 2045
4469.94 2022
4470.57 1865
4471.20 1794
4471.83 1914
4472.46 2036
4473.09 1907
4473.72 1950
4474.35 2020
4474.99 1940
4475.62 2164
4476.25 2035
4476.88 1950
4477.51 2157
4478.14 2032
4478.77 2002
4479.40 1994
4480.03 2085
4480.67 2001
4481.30 2039
4481.93 2103
4482.56 2132
4483.19 2118
4483.82 2032
4484.46 2126
4485.09 2082
4485.72 2181
4486.35 2158
4486.98 2211
4487.61 2211
4488.25 2278
4488.88 2345
4489.51 2219
4490.14 2230
4490.77 2143
4491.41 2082
4492.04 2087
4492.67 2164
4493.30 2185
4493.94 2205
4494.57 2009
4495.20 2060
4495.83 2138
4496.46 2023
4497.10 2219
4497.73 2134
4498.36 2324
4498.99 2190
4499.63 2248
4500.26 2263
4500.89 2434
4501.53 2309
4502.16 2486
4502.79 2735
4503.42 2789
4504.06 2669
4504.69 2471
4505.32 2575
4505.96 2555
4506.59 2488
4507.22 2244
4507.86 2277
4508.49 2269
4509.12 2272
4509.76 2016
4510.39 2039
4511.02 2145
4511.66 2232
4512.29 2167
4512.92 2091
4513.56 2157
4514.19 2378
4514.83 2297
4515.46 2281
4516.09 2352
4516.73 2385
4517.36 2278
4517.99 2273
4518.63 2356
4519.26 2247
4519.90 2276
4520.53 2313
4521.17 2254
4521.80 2248
4522.43 2287
4523.07 2394
4523.70 2345
4524.34 2262
4524.97 2253
4525.61 2214
4526.24 2294
4526.88 2491
4527.51 2396
4528.14 2699
4528.78 2970
4529.41 3023
4530.05 3454
4530.68 3784
4531.32 3888
4531.95 4399
4532.59 4648
4533.22 4977
4533.86 5273
4534.49 4830
4535.13 4568
4535.76 4156
4536.40 3878
4537.04 3421
4537.67 3232
4538.31 2887
4538.94 2589
4539.58 2443
4540.21 2489
4540.85 2355
4541.48 2015
4542.12 2040
4542.76 2187
4543.39 2040
4544.03 2106
4544.66 2069
4545.30 2089
4545.93 2067
4546.57 2127
4547.21 2205
4547.84 2201
4548.48 2064
4549.11 2024
4549.75 2044
4550.39 2154
4551.02 2126
4551.66 2146
4552.30 2185
4552.93 2161
4553.57 2150
4554.21 2041
4554.84 2101
4555.48 2241
4556.12 2110
4556.75 2077
4557.39 2135
4558.03 2068
4558.66 2109
4559.30 2103
4559.94 2235
4560.57 2280
4561.21 1961
4561.85 2016
4562.48 2100
4563.12 2263
4563.76 2173
4564.40 2110
4565.03 2299
4565.67 2300
4566.31 2159
4566.95 2107
4567.58 2382
4568.22 2525
4568.86 2478
4569.50 2441
4570.13 2576
4570.77 2469
4571.41 2641
4572.05 2428
4572.68 2456
4573.32 2235
4573.96 2254
4574.60 2168
4575.24 2102
4575.87 2188
4576.51 2116
4577.15 2132
4577.79 2135
4578.43 2074
4579.06 2109
4579.70 2127
4580.34 2198
4580.98 2037
4581.62 2043
4582.26 2235
4582.90 2086
4583.53 2152
4584.17 2240
4584.81 2139
4585.45 2038
4586.09 2226
4586.73 2169
4587.37 2212
4588.01 2466
4588.64 2226
4589.28 2253
4589.92 2282
4590.56 2355
4591.20 2579
4591.84 2553
4592.48 2819
4593.12 2712
4593.76 2982
4594.40 2837
4595.04 2790
4595.68 2425
4596.31 2382
4596.95 2210
4597.59 2187
4598.23 2028
4598.87 2028
4599.51 2312
4600.15 2166
4600.79 2178
4601.43 2239
4602.07 2129
4602.71 2159
4603.35 2228
4603.99 2195
4604.63 2322
4605.27 2425
4605.91 2379
4606.55 2341
4607.19 2404
4607.83 2522
4608.47 2465
4609.11 2484
4609.75 2398
4610.39 2373
4611.03 2318
4611.68 2217
4612.32 2213
4612.96 2261
4613.60 2260
4614.24 2036
4614.88 2128
4615.52 2107
4616.16 2191
4616.80 2089
4617.44 2224
4618.08 2206
4618.72 2158
4619.36 2198
4620.01 1987
4620.65 2023
4621.29 2141
4621.93 2076
4622.57 2303
4623.21 2176
4623.85 2313
4624.50 2328
4625.14 2181
4625.78 2204
4626.42 2239
4627.06 2010
4627.70 1961
4628.34 1978
4628.99 2003
4629.63 2195
4630.27 2233
4630.91 2219
4631.55 2305
4632.20 2275
4632.84 2208
4633.48 2390
4634.12 2193
4634.76 2298
4635.41 2273
4636.05 2218
4636.69 2379
4637.33 2314
4637.98 2211
4638.62 2194
4639.26 2264
4639.90 2263
4640.55 2307
4641.19 2252
4641.83 2218
4642.47 2220
4643.12 2130
4643.76 2195
4644.40 2232
4645.04 2317
4645.69 2341
4646.33 2313
4646.97 2294
4647.62 2238
4648.26 2063
4648.90 2016
4649.55 2166
4650.19 2348
4650.83 2486
4651.48 2450
4652.12 2470
4652.76 2535
4653.41 2591
4654.05 2561
4654.69 2721
4655.34 2634
4655.98 2428
4656.62 2424
4657.27 2325
4657.91 2321
4658.55 2226
4659.20 2192
4659.84 2179
4660.49 2120
4661.13 1999
4661.77 1871
4662.42 2068
4663.06 2015
4663.71 1843
4664.35 1883
4664.99 1921
4665.64 1991
4666.28 2090
4666.93 1958
4667.57 1856
4668.22 1838
4668.86 2123
4669.51 2011
4670.15 1895
4670.79 2000
4671.44 1905
4672.08 1901
4672.73 1975
4673.37 2029
4674.02 1759
4674.66 1882
4675.31 1930
4675.95 1947
4676.60 1886
4677.24 1811
4677.89 1992
4678.53 2032
4679.18 1971
4679.82 1978
4680.47 2056
4681.12 2154
4681.76 2212
4682.41 2142
4683.05 2035
4683.70 2087
4684.34 2172
4684.99 2121
4685.63 2080
4686.28 2208
4686.93 2070
4687.57 2238
4688.22 2132
4688.86 2248
4689.51 2095
4690.15 2094
4690.80 2161
4691.45 2205
4692.09 2197
4692.74 2067
4693.39 2042
4694.03 2004
4694.68 2296
4695.32 2208
4695.97 2144
4696.62 2303
4697.26 2333
4697.91 2297
4698.56 2465
4699.20 2524
4699.85 2717
4700.50 2917
4701.14 2852
4701.79 2879
4702.44 2730
4703.08 2485
4703.73 2500
4704.38 2436
4705.02 2327
4705.67 2257
4706.32 2173
4706.97 2254
4707.61 2155
4708.26 2225
4708.91 2156
4709.55 2260
4710.20 2332
4710.85 2320
4711.50 2456
4712.14 2386
4712.79 2392
4713.44 2287
4714.09 2253
4714.73 2365
4715.38 2443
4716.03 2386
4716.68 2329
4717.33 2304
4717.97 2260
4718.62 2193
4719.27 2173
4719.92 2299
4720.57 2460
4721.21 2293
4721.86 2394
4722.51 2430
4723.16 2573
4723.81 2397
4724.45 2341
4725.10 2355
4725.75 2460
4726.40 2470
4727.05 2552
4727.70 2780
4728.35 2766
4728.99 2905
4729.64 2740
4730.29 2691
4730.94 2584
4731.59 2472
4732.24 2423
4732.89 2359
4733.54 2351
4734.19 2162
4734.83 2175
4735.48 2129
4736.13 2184
4736.78 2316
4737.43 2283
4738.08 2243
4738.73 2239
4739.38 2354
4740.03 2373
4740.68 2432
4741.33 2525
4741.98 2628
4742.63 2510
4743.28 2616
4743.93 2586
4744.58 2398
4745.23 2380
4745.87 2403
4746.52 2306
4747.17 2355
4747.82 2474
4748.47 2434
4749.12 2503
4749.77 2320
4750.42 2515
4751.08 2649
4751.73 2761
4752.38 2611
4753.03 2702
4753.68 2986
4754.33 2872
4754.98 2689
4755.63 2694
4756.28 2646
4756.93 2641
4757.58 2492
4758.23 2452
4758.88 2439
4759.53 2375
4760.18 2308
4760.83 2261
4761.48 2217
4762.13 2196
4762.79 2287
4763.44 2376
4764.09 2239
4764.74 2169
4765.39 2235
4766.04 2216
4766.69 2241
4767.34 2414
4767.99 2486
4768.65 2491
4769.30 2300
4769.95 2427
4770.60 2309
4771.25 2178
4771.90 1959
4772.56 2150
4773.21 2186
4773.86 2038
4774.51 2081
4775.16 2143
4775.81 2130
4776.47 2069
4777.12 2002
4777.77 2059
4778.42 2290
4779.07 2375
4779.73 2272
4780.38 2153
4781.03 2191
4781.68 2224
4782.34 2186
4782.99 2274
4783.64 2250
4784.29 2231
4784.94 2190
4785.60 2133
4786.25 2113
4786.90 2013
4787.56 2228
4788.21 2131
4788.86 1995
4789.51 2156
4790.17 2090
4790.82 2115
4791.47 2110
4792.13 2214
4792.78 2212
4793.43 2117
4794.08 2137
4794.74 2093
4795.39 2124
4796.04 2145
4796.70 2217
4797.35 2078
4798.00 2063
4798.66 2057
4799.31 2155
4799.96 2169
4800.62 2113
4801.27 2061
4801.93 2029
4802.58 1997
4803.23 2011
4803.89 1988
4804.54 2108
4805.19 2047
4805.85 2131
4806.50 2228
4807.16 2180
4807.81 2163
4808.46 2118
4809.12 2085
4809.77 2017
4810.43 2107
4811.08 2116
4811.73 2046
4812.39 2090
4813.04 2037
4813.70 2064
4814.35 2249
4815.01 2139
4815.66 2198
4816.32 2201
4816.97 2244
4817.63 2319
4818.28 2252
4818.94 2354
4819.59 2201
4820.24 2279
4820.90 2304
4821.55 2429
4822.21 2567
4822.86 2413
4823.52 2465
4824.18 2612
4824.83 2401
4825.49 2480
4826.14 2433
4826.80 2460
4827.45 2544
4828.11 2436
4828.76 2350
4829.42 2510
4830.07 2457
4830.73 2406
4831.38 2603
4832.04 2529
4832.70 2512
4833.35 2529
4834.01 2650
4834.66 2728
4835.32 2811
4835.98 2782
4836.63 2770
4837.29 2934
4837.94 3121
4838.60 3184
4839.26 3046
4839.91 2961
4840.57 3022
4841.22 3155
4841.88 3172
4842.54 3058
4843.19 2976
4843.85 2810
4844.51 2796
4845.16 2955
4845.82 2850
4846.48 3056
4847.13 3234
4847.79 3385
4848.45 3617
4849.10 3678
4849.76 4311
4850.42 4321
4851.07 4333
4851.73 4451
4852.39 4831
4853.05 5236
4853.70 4785
4854.36 4419
4855.02 4127
4855.68 3849
4856.33 3550
4856.99 3383
4857.65 3540
4858.30 3811
4858.96 3769
4859.62 3928
4860.28 3879
4860.94 3654
4861.59 3741
4862.25 3859
4862.91 3622
4863.57 3585
4864.22 3596
4864.88 3302
4865.54 3479
4866.20 3599
4866.86 3661
4867.51 3583
4868.17 3489
4868.83 3517
4869.49 3431
4870.15 3356
4870.81 3475
4871.46 3595
4872.12 3294
4872.78 3072
4873.44 3231
4874.10 3290
4874.76 3195
4875.41 3153
4876.07 3044
4876.73 3073
4877.39 3135
4878.05 3027
4878.71 3128
4879.37 3256
4880.03 3123
4880.69 3129
4881.34 3225
4882.00 3100
4882.66 3081
4883.32 3179
4883.98 3096
4884.64 2900
4885.30 2621
4885.96 2960
4886.62 3017
4887.28 2705
4887.94 2769
4888.60 2975
4889.26 3090
4889.92 2994
4890.58 3061
4891.24 3012
4891.89 3241
4892.55 3098
4893.21 3087
4893.87 3433
4894.53 3041
4895.19 3015
4895.85 3146
4896.51 3290
4897.17 3073
4897.83 3033
4898.49 3211
4899.16 2977
4899.82 2956
4900.48 3036
4901.14 3119
4901.80 3078
4902.46 2899
4903.12 2857
4903.78 2812
4904.44 2854
4905.10 2658
4905.76 2636
4906.42 2650
4907.08 2661
4907.74 2741
4908.40 2623
4909.06 2610
4909.72 2562
4910.39 2669
4911.05 2620
4911.71 2683
4912.37 2618
4913.03 2560
4913.69 2454
4914.35 2493
4915.01 2428
4915.68 2548
4916.34 2476
4917.00 2341
4917.66 2241
4918.32 2184
4918.98 2277
4919.64 2285
4920.31 2306
4920.97 2411
4921.63 2346
4922.29 2435
4922.95 2310
4923.62 2271
4924.28 2421
4924.94 2225
4925.60 2298
4926.26 2334
4926.93 2151
4927.59 2156
4928.25 2236
4928.91 2160
4929.57 2267
4930.24 2376
4930.90 2317
4931.56 2257
4932.22 2311
4932.89 2243
4933.55 2090
4934.21 2222
4934.87 2273
4935.54 2024
4936.20 2060
4936.86 2047
4937.53 2149
4938.19 2077
4938.85 2141
4939.51 1992
4940.18 1986
4940.84 2099
4941.50 2229
4942.17 2041
4942.83 2158
4943.49 2035
4944.16 2140
4944.82 2015
4945.48 2072
4946.15 2093
4946.81 2062
4947.47 2158
4948.14 2173
4948.80 2158
4949.46 1943
4950.13 1914
4950.79 2142
4951.45 2067
4952.12 2102
4952.78 2085
4953.45 2197
4954.11 2211
4954.77 2164
4955.44 2123
4956.10 2010
4956.77 2132
4957.43 2136
4958.09 2145
4958.76 2163
4959.42 2044
4960.09 1942
4960.75 1954
4961.42 2052
4962.08 2062
4962.75 2071
4963.41 2283
4964.07 2534
4964.74 2542
4965.40 2398
4966.07 2353
4966.73 2288
4967.40 2446
4968.06 2417
4968.73 2300
4969.39 2203
4970.06 2219
4970.72 2092
4971.39 2137
4972.05 2125
4972.72 2143
4973.38 1993
4974.05 2073
4974.71 2080
4975.38 2106
4976.05 2084
4976.71 2121
4977.38 2255
4978.04 2390
4978.71 2435
4979.37 2336
4980.04 2350
4980.70 2433
4981.37 2298
4982.04 2358
4982.70 2189
4983.37 2195
4984.03 2121
4984.70 2217
4985.37 2108
4986.03 2299
4986.70 2567
4987.36 2574
4988.03 2660
4988.70 2838
4989.36 2809
4990.03 2877
4990.70 2922
4991.36 3123
4992.03 3136
4992.69 3003
4993.36 2927
4994.03 2609
4994.69 2439
4995.36 2288
4996.03 2131
4996.69 2032
4997.36 1957
4998.03 2016
4998.70 2027
4999.36 1984
5000.03 1909
5000.70 1872
5001.36 2000
5002.03 1956
5002.70 1973
5003.37 1910
5004.03 1968
5004.70 1916
5005.37 1863
5006.03 1904
5006.70 1822
5007.37 1801
5008.04 1820
5008.70 1744
5009.37 1837
5010.04 1939
5010.71 1967
5011.38 1950
5012.04 1826
5012.71 1868
5013.38 1942
5014.05 1947
5014.72 1958
5015.38 1928
5016.05 1916
5016.72 1797
5017.39 1827
5018.06 1913
5018.72 1878
5019.39 1960
5020.06 2081
5020.73 1979
5021.40 2021
5022.07 2109
5022.73 2126
5023.40 1963
5024.07 2021
5024.74 2236
5025.41 2327
5026.08 2169
5026.75 2173
5027.42 2143
5028.08 2143
5028.75 2156
5029.42 2095
5030.09 2139
5030.76 2006
5031.43 1988
5032.10 1991
5032.77 1779
5033.44 1805
5034.11 1711
5034.78 1818
5035.45 1915
5036.11 1928
5036.78 2063
5037.45 1969
5038.12 2096
5038.79 2003
5039.46 2027
5040.13 1927
5040.80 1835
5041.47 1825
5042.14 1771
5042.81 1859
5043.48 1878
5044.15 1887
5044.82 1868
5045.49 1962
5046.16 1871
5046.83 1895
5047.50 1855
5048.17 1782
5048.84 1898
5049.51 1746
5050.18 1778
5050.85 1796
5051.52 1706
5052.19 1793
5052.86 1911
5053.54 1942
5054.21 1856
5054.88 1868
5055.55 1830
5056.22 1893
5056.89 1926
5057.56 1760
5058.23 1854
5058.90 1838
5059.57 1888
5060.24 1682
5060.91 1659
5061.59 1708
5062.26 1656
5062.93 1838
5063.60 1849
5064.27 1782
5064.94 1661
5065.61 1952
5066.28 1858
5066.96 1912
5067.63 2070
5068.30 1912
5068.97 1786
5069.64 1812
5070.31 1874
5070.99 1785
5071.66 1885
5072.33 1903
5073.00 1881
5073.67 1691
5074.35 1863
5075.02 1885
5075.69 1908
5076.36 1885
5077.03 1995
5077.71 1975
5078.38 1963
5079.05 2158
5079.72 2116
5080.39 2168
5081.07 2114
5081.74 2013
5082.41 2030
5083.08 1882
5083.76 1964
5084.43 1982
5085.10 1800
5085.78 1792
5086.45 1803
5087.12 1866
5087.79 2001
5088.47 1928
5089.14 1928
5089.81 2038
5090.49 2051
5091.16 2088
5091.83 2275
5092.51 2153
5093.18 2230
5093.85 2297
5094.52 2217
5095.20 2236
5095.87 2235
5096.54 2193
5097.22 2185
5097.89 2050
5098.57 1978
5099.24 1945
5099.91 1971
5100.59 1928
5101.26 1805
5101.93 1960
5102.61 1872
5103.28 1994
5103.96 2026
5104.63 2039
5105.30 2002
5105.98 2019
5106.65 2009
5107.33 1980
5108.00 2018
5108.67 2012
5109.35 1960
5110.02 2057
5110.70 2106
5111.37 1926
5112.05 1889
5112.72 1962
5113.40 1908
5114.07 1919
5114.74 1990
5115.42 2012
5116.09 1987
5116.77 2061
5117.44 1984
5118.12 1852
5118.79 2002
5119.47 2078
5120.14 2093
5120.82 2029
5121.49 2011
5122.17 1978
5122.84 1951
5123.52 1959
5124.19 2095
5124.87 2201
5125.54 2017
5126.22 1977
5126.90 1974
5127.57 1913
5128.25 1974
5128.92 2042
5129.60 2055
5130.27 1994
5130.95 2016
5131.62 2011
5132.30 1928
5132.98 2219
5133.65 2041
5134.33 2055
5135.00 2083
5135.68 2063
5136.36 2063
5137.03 1830
5137.71 1934
5138.38 1948
5139.06 2034
5139.74 2098
5140.41 2058
5141.09 2046
5141.77 2080
5142.44 2092
5143.12 2072
5143.80 1999
5144.47 2058
5145.15 1971
5145.83 1941
5146.50 1906
5147.18 1849
5147.86 1932
5148.53 1780
5149.21 1872
5149.89 1880
5150.56 1757
5151.24 1811
5151.92 1782
5152.60 1728
5153.27 1766
5153.95 1905
5154.63 1750
5155.30 1657
5155.98 1725
5156.66 1810
5157.34 1764
5158.01 1792
5158.69 1639
5159.37 1730
5160.05 1865
5160.72 1736
5161.40 1772
5162.08 1699
5162.76 1772
5163.44 1702
5164.11 1732
5164.79 1569
5165.47 1711
5166.15 1804
5166.83 1787
5167.50 1876
5168.18 1860
5168.86 1846
5169.54 1879
5170.22 1925
5170.89 1896
5171.57 1788
5172.25 1794
5172.93 1827
5173.61 1645
5174.29 1598
5174.97 1614
5175.64 1662
5176.32 1746
5177.00 1666
5177.68 1825
5178.36 1903
5179.04 1891
5179.72 1884
5180.40 1789
5181.08 1661
5181.75 1844
5182.43 1937
5183.11 1815
5183.79 1726
5184.47 1721
5185.15 1676
5185.83 1726
5186.51 1731
5187.19 1679
5187.87 1661
5188.55 1727
5189.23 1758
5189.91 1807
5190.59 1777
5191.27 1651
5191.95 1814
5192.63 1823
5193.31 1701
5193.98 1585
5194.66 1685
5195.34 1673
5196.02 1719
5196.70 1790
5197.38 1622
5198.07 1662
5198.75 1735
5199.43 1700
5200.11 1647
5200.79 1650
5201.47 1697
5202.15 1631
5202.83 1764
5203.51 1690
5204.19 1752
5204.87 1698
5205.55 1789
5206.23 1876
5206.91 1791
5207.59 1815
5208.27 1844
5208.95 1832
5209.63 1796
5210.31 1895
5211.00 2046
5211.68 2020
5212.36 1874
5213.04 1878
5213.72 2020
5214.40 1903
5215.08 1832
5215.76 1892
5216.45 1985
5217.13 1963
5217.81 1914
5218.49 2086
5219.17 1973
5219.85 1981
5220.53 1986
5221.22 2185
5221.90 2130
5222.58 1939
5223.26 2035
5223.94 2001
5224.62 1985
5225.31 2041
5225.99 1982
5226.67 1853
5227.35 1725
5228.03 1763
5228.72 1785
5229.40 1767
5230.08 1891
5230.76 1800
5231.45 1670
5232.13 1709
5232.81 1857
5233.49 1868
5234.18 1899
5234.86 1989
5235.54 1912
5236.22 1969
5236.91 2029
5237.59 2071
5238.27 1959
5238.95 1930
5239.64 2044
5240.32 2167
5241.00 2176
5241.69 2158
5242.37 2066
5243.05 2008
5243.73 1928
5244.42 1852
5245.10 1965
5245.78 1897
5246.47 1877
5247.15 1942
5247.83 1837
5248.52 1973
5249.20 1827
5249.88 1895
5250.57 2107
5251.25 2308
5251.94 2235
5252.62 2233
5253.30 2364
5253.99 2133
5254.67 2007
5255.35 1992
5256.04 1937
5256.72 1980
5257.41 1877
5258.09 1855
5258.77 2025
5259.46 1885
5260.14 1995
5260.83 2204
5261.51 2004
5262.20 2064
5262.88 2181
5263.56 2059
5264.25 1937
5264.93 2128
5265.62 2035
5266.30 2076
5266.99 2165
5267.67 2058
5268.36 2043
5269.04 1922
5269.73 1954
5270.41 1954
5271.10 1846
5271.78 1951
5272.47 2016
5273.15 1941
5273.84 1866
5274.52 2059
5275.21 2014
5275.89 2179
5276.58 1956
5277.26 1922
5277.95 1856
5278.63 1914
5279.32 1968
5280.00 2099
5280.69 2143
5281.37 1984
5282.06 1794
5282.75 1988
5283.43 2156
5284.12 2127
5284.80 2028
5285.49 2048
5286.17 1953
5286.86 1892
5287.55 2009
5288.23 2054
5288.92 2028
5289.60 1918
5290.29 1918
5290.98 1877
5291.66 1929
5292.35 1808
5293.04 1778
5293.72 1831
5294.41 1936
5295.10 2016
5295.78 1836
5296.47 1967
5297.15 2055
5297.84 1899
5298.53 1809
5299.21 2074
5299.90 2164
5300.59 2175
5301.28 2317
5301.96 2641
5302.65 2668
5303.34 2553
5304.02 2789
5304.71 2663
5305.40 2376
5306.08 2312
5306.77 2340
5307.46 2306
5308.15 2190
5308.83 2197
5309.52 2139
5310.21 2183
5310.90 2149
5311.58 2224
5312.27 2256
5312.96 2272
5313.65 2330
5314.33 2211
5315.02 2190
5315.71 2344
5316.40 2097
5317.09 2060
5317.77 2081
5318.46 2175
5319.15 2237
5319.84 2494
5320.53 2360
5321.21 2361
5321.90 2499
5322.59 2451
5323.28 2284
5323.97 2221
5324.65 2123
5325.34 2236
5326.03 2090
5326.72 2009
5327.41 2120
5328.10 2098
5328.79 2064
5329.47 2019
5330.16 2081
5330.85 2004
5331.54 1945
5332.23 2086
5332.92 2063
5333.61 2052
5334.30 2078
5334.99 2070
5335.67 2048
5336.36 1991
5337.05 2073
5337.74 2167
5338.43 2157
5339.12 2316
5339.81 2300
5340.50 2268
5341.19 2206
5341.88 2397
5342.57 2163
5343.26 2180
5343.95 2436
5344.64 2244
5345.33 2389
5346.02 2250
5346.71 2254
5347.40 2391
5348.09 2579
5348.78 2768
5349.47 2922
5350.16 3213
5350.85 3211
5351.54 3411
5352.23 3526
5352.92 3661
5353.61 3713
5354.30 3753
5354.99 3538
5355.68 3209
5356.37 3001
5357.06 2736
5357.75 2492
5358.44 2291
5359.13 2201
5359.82 2195
5360.51 2224
5361.20 2207
5361.89 2109
5362.58 2145
5363.27 2226
5363.97 2188
5364.66 2189
5365.35 2105
5366.04 1913
5366.73 1937
5367.42 1963
5368.11 1908
5368.80 1904
5369.49 1881
5370.19 1967
5370.88 1899
5371.57 1917
5372.26 1785
5372.95 1955
5373.64 1860
5374.33 1811
5375.03 1745
5375.72 1820
5376.41 1953
5377.10 1830
5377.79 1829
5378.49 1895
5379.18 1874
5379.87 1940
5380.56 1935
5381.25 1980
5381.95 1941
5382.64 1908
5383.33 1846
5384.02 1816
5384.71 1827
5385.41 1882
5386.10 1866
5386.79 1905
5387.48 1936
5388.18 2154
5388.87 2144
5389.56 2113
5390.25 2304
5390.95 2293
5391.64 2372
5392.33 2329
5393.02 2137
5393.72 2208
5394.41 2080
5395.10 2110
5395.80 1992
5396.49 1865
5397.18 1984
5397.88 1946
5398.57 1862
5399.26 1876
5399.95 1925
5400.65 1856
5401.34 1873
5402.03 1912
5402.73 1811
5403.42 1807
5404.12 1852
5404.81 1926
5405.50 1839
5406.20 1830
5406.89 1942
5407.58 1978
5408.28 1855
5408.97 1825
5409.66 1914
5410.36 1993
5411.05 1880
5411.75 1833
5412.44 1839
5413.13 1814
5413.83 1810
5414.52 1735
5415.22 1904
5415.91 1914
5416.61 1839
5417.30 1810
5417.99 1828
5418.69 1867
5419.38 1822
5420.08 1784
5420.77 1740
5421.47 1856
5422.16 1671
5422.86 1818
5423.55 1807
5424.25 1848
5424.94 1915
5425.64 1807
5426.33 1871
5427.03 1965
5427.72 1956
5428.42 1962
5429.11 1808
5429.81 1842
5430.50 2015
5431.20 2046
5431.89 1987
5432.59 2064
5433.28 1952
5433.98 2001
5434.67 2002
5435.37 2019
5436.06 2023
5436.76 1895
5437.46 1969
5438.15 2067
5438.85 2087
5439.54 2072
5440.24 2076
5440.93 1975
5441.63 1939
5442.33 2024
5443.02 1918
5443.72 2151
5444.41 2060
5445.11 2019
5445.81 1934
5446.50 2034
5447.20 2062
5447.90 2077
5448.59 2093
5449.29 2255
5449.98 2194
5450.68 1979
5451.38 2112
5452.07 2286
5452.77 2223
5453.47 2057
5454.16 1997
5454.86 2033
5455.56 1950
5456.25 2139
5456.95 2025
5457.65 2004
5458.35 2101
5459.04 2001
5459.74 2084
5460.44 1972
5461.13 2023
5461.83 1978
5462.53 2038
5463.23 2112
5463.92 2149
5464.62 2194
5465.32 2115
5466.02 2316
5466.71 2412
5467.41 2210
5468.11 2180
5468.81 2433
5469.50 2271
5470.20 2194
5470.90 2191
5471.60 2279
5472.29 2296
5472.99 2249
5473.69 2364
5474.39 2449
5475.09 2424
5475.78 2261
5476.48 2469
5477.18 2472
5477.88 2574
5478.58 2738
5479.28 2779
5479.97 3008
5480.67 3309
5481.37 3647
5482.07 3636
5482.77 3584
5483.47 3641
5484.17 3499
5484.86 3461
5485.56 3046
5486.26 2760
5486.96 2727
5487.66 2702
5488.36 2618
5489.06 2709
5489.76 2663
5490.45 2764
5491.15 2578
5491.85 2577
5492.55 2675
5493.25 2859
5493.95 2764
5494.65 2730
5495.35 2783
5496.05 2838
5496.75 2878
5497.45 2726
5498.15 2971
5498.85 3129
5499.55 3768
5500.25 3803
5500.95 4224
5501.65 4690
5502.35 4929
5503.04 5226
5503.74 4939
5504.44 4631
5505.14 4536
5505.84 3856
5506.54 3477
5507.24 3445
5507.94 2995
5508.65 2827
5509.35 2799
5510.05 2708
5510.75 2612
5511.45 2644
5512.15 2561
5512.85 2619
5513.55 2709
5514.25 2542
5514.95 2658
5515.65 2781
5516.35 2808
5517.05 2649
5517.75 2648
5518.45 2522
5519.15 2651
5519.85 2666
5520.56 2842
5521.26 2624
5521.96 2658
5522.66 2665
5523.36 2434
5524.06 2467
5524.76 2511
5525.46 2429
5526.16 2326
5526.87 2432
5527.57 2380
5528.27 2127
5528.97 2086
5529.67 2183
5530.37 2107
5531.07 2038
5531.78 2065
5532.48 2083
5533.18 2023
5533.88 1996
5534.58 1984
5535.29 1981
5535.99 2078
5536.69 2173
5537.39 2098
5538.09 2038
5538.80 2075
5539.50 2076
5540.20 2255
5540.90 2046
5541.60 1910
5542.31 2013
5543.01 2087
5543.71 2097
5544.41 1945
5545.12 2091
5545.82 1981
5546.52 1812
5547.22 1879
5547.93 2002
5548.63 2024
5549.33 1993
5550.04 2029
5550.74 1913
5551.44 1918
5552.14 1791
5552.85 2059
5553.55 2005
5554.25 2021
5554.96 1990
5555.66 1932
5556.36 1989
5557.07 2024
5557.77 1989
5558.47 1977
5559.18 1940
5559.88 2080
5560.58 2037
5561.29 1916
5561.99 1867
5562.69 2090
5563.40 2078
5564.10 2055
5564.80 2034
5565.51 2128
5566.21 1920
5566.92 2063
5567.62 1981
5568.32 1942
5569.03 1980
5569.73 1915
5570.44 1812
5571.14 1835
5571.84 1812
5572.55 1800
5573.25 1871
5573.96 1967
5574.66 2042
5575.37 2017
5576.07 2136
5576.78 1953
5577.48 1973
5578.18 1942
5578.89 2180
5579.59 2071
5580.30 1796
5581.00 1830
5581.71 1924
5582.41 1982
5583.12 1946
5583.82 1877
5584.53 1804
5585.23 1837
5585.94 1909
5586.64 1887
5587.35 1974
5588.05 1884
5588.76 1847
5589.46 1965
5590.17 2081
5590.88 1844
5591.58 1864
5592.29 1899
5592.99 1766
5593.70 1770
5594.40 1980
5595.11 1974
5595.81 1827
5596.52 1751
5597.23 1913
5597.93 1873
5598.64 1853
5599.34 1886
5600.05 1852
5600.76 1757
5601.46 1791
5602.17 1816
5602.87 1895
5603.58 1929
5604.29 1822
5604.99 1838
5605.70 1909
5606.41 1791
5607.11 1839
5607.82 1860
5608.52 1930
5609.23 1887
5609.94 1804
5610.64 1789
5611.35 1689
5612.06 1668
5612.76 1701
5613.47 1812
5614.18 1899
5614.89 1813
5615.59 1853
5616.30 1910
5617.01 1890
5617.71 1836
5618.42 1823
5619.13 1756
5619.84 1675
5620.54 1697
5621.25 1874
5621.96 1798
5622.66 1716
5623.37 1818
5624.08 1768
5624.79 1745
5625.49 1911
5626.20 1889
5626.91 1922
5627.62 1975
5628.33 1909
5629.03 1922
5629.74 1779
5630.45 1979
5631.16 1961
5631.87 2035
5632.57 1878
5633.28 1760
5633.99 1895
5634.70 1932
5635.41 1916
5636.11 1918
5636.82 2066
5637.53 2090
5638.24 1998
5638.95 2064
5639.66 2230
5640.36 2263
5641.07 2373
5641.78 2360
5642.49 2246
5643.20 2031
5643.91 2108
5644.62 1941
5645.33 2085
5646.03 2150
5646.74 2085
5647.45 2024
5648.16 1867
5648.87 1941
5649.58 2092
5650.29 1927
5651.00 1855
5651.71 1841
5652.42 1930
5653.13 1903
5653.84 2047
5654.54 2077
5655.25 2105
5655.96 2268
5656.67 2218
5657.38 2368
5658.09 2508
5658.80 2615
5659.51 2611
5660.22 2782
5660.93 2500
5661.64 2459
5662.35 2423
5663.06 2554
5663.77 2223
5664.48 2237
5665.19 2135
5665.90 2150
5666.61 2112
5667.32 2105
5668.03 1850
5668.74 1869
5669.45 2015
5670.16 2051
5670.87 1812
5671.58 1847
5672.29 1860
5673.01 1960
5673.72 1970
5674.43 1920
5675.14 2033
5675.85 1988
5676.56 2093
5677.27 1993
5677.98 1969
5678.69 1991
5679.40 1997
5680.11 2041
5680.82 1950
5681.54 2068
5682.25 2136
5682.96 2199
5683.67 2205
5684.38 2090
5685.09 2022
5685.80 2039
5686.51 2022
5687.23 1889
5687.94 1826
5688.65 1913
5689.36 1862
5690.07 1762
5690.78 1953
5691.50 1923
5692.21 1818
5692.92 1862
5693.63 1994
5694.34 2000
5695.06 1993
5695.77 1930
5696.48 2081
5697.19 1844
5697.90 1883
5698.62 1877
5699.33 1850
5700.04 1990
5700.75 2026
5701.46 2226
5702.18 2100
5702.89 2050
5703.60 2148
5704.31 2139
5705.03 1925
5705.74 2063
5706.45 2001
5707.17 1918
5707.88 1995
5708.59 1882
5709.30 1863
5710.02 1808
5710.73 1766
5711.44 1768
5712.16 1740
5712.87 1829
5713.58 1924
5714.30 1750
5715.01 1818
5715.72 1947
5716.43 1894
5717.15 1852
5717.86 1736
5718.58 1738
5719.29 1756
5720.00 1643
5720.72 1707
5721.43 1813
5722.14 1839
5722.86 1820
5723.57 1853
5724.28 1998
5725.00 1932
5725.71 1938
5726.43 2080
5727.14 2017
5727.85 1946
5728.57 1968
5729.28 2072
5730.00 2006
5730.71 2137
5731.42 2074
5732.14 2199
5732.85 2023
5733.57 1879
5734.28 1870
5735.00 2105
5735.71 1927
5736.43 1956
5737.14 1969
5737.85 2022
5738.57 1954
5739.28 1804
5740.00 1903
5740.71 1905
5741.43 1928
5742.14 1942
5742.86 1981
5743.57 2004
5744.29 1891
5745.00 1842
5745.72 1928
5746.43 1955
5747.15 1819
5747.86 1893
5748.58 1956
5749.30 1943
5750.01 1898
5750.73 2031
5751.44 2111
5752.16 1934
5752.87 2008
5753.59 2062
5754.30 2046
5755.02 2106
5755.74 2211
5756.45 2131
5757.17 2031
5757.88 2124
5758.60 2060
5759.31 2070
5760.03 2087
5760.75 2207
5761.46 2187
5762.18 2069
5762.90 2033
5763.61 1977
5764.33 2054
5765.04 2146
5765.76 2028
5766.48 2079
5767.19 2206
5767.91 2245
5768.63 2259
5769.34 2074
5770.06 2055
5770.78 2163
5771.49 2228
5772.21 2116
5772.93 2243
5773.64 2106
5774.36 1994
5775.08 2136
5775.79 2141
5776.51 2224
5777.23 2245
5777.95 2100
5778.66 2396
5779.38 2341
5780.10 2334
5780.81 2331
5781.53 2509
5782.25 2400
5782.97 2277
5783.68 2380
5784.40 2327
5785.12 2338
5785.84 2194
5786.55 2408
5787.27 2318
5787.99 2346
5788.71 2497
5789.43 2383
5790.14 2532
5790.86 2717
5791.58 2781
5792.30 2826
5793.02 2646
5793.73 2872
5794.45 2986
5795.17 3188
5795.89 3130
5796.61 3345
5797.33 3555
5798.04 3650
5798.76 3684
5799.48 3877
5800.20 4454
5800.92 5547
5801.64 6685
5802.36 7681
5803.07 8270
5803.79 9318
5804.51 9513
5805.23 9071
5805.95 8444
5806.67 7477
5807.39 6245
5808.11 5359
5808.82 4757
5809.54 4423
5810.26 3988
5810.98 3817
5811.70 3749
5812.42 3831
5813.14 3710
5813.86 3657
5814.58 3773
5815.30 3779
5816.02 3681
5816.74 3936
5817.46 3983
5818.18 3892
5818.90 3776
5819.62 3951
5820.34 4158
5821.06 3865
5821.78 3789
5822.50 3840
5823.22 4077
5823.94 3934
5824.66 3776
5825.38 3731
5826.10 3604
5826.82 3429
5827.54 3169
5828.26 3105
5828.98 2865
5829.70 2915
5830.42 2918
5831.14 2707
5831.86 2988
5832.58 2781
5833.30 2561
5834.02 2632
5834.74 2656
5835.46 2720
5836.18 2795
5836.90 2697
5837.62 2600
5838.34 2606
5839.07 2386
5839.79 2482
5840.51 2663
5841.23 2582
5841.95 2584
5842.67 2578
5843.39 2734
5844.11 2833
5844.83 2762
5845.56 2686
5846.28 2362
5847.00 2311
5847.72 2358
5848.44 2573
5849.16 2404
5849.88 2436
5850.61 2401
5851.33 2278
5852.05 2266
5852.77 2318
5853.49 2362
5854.22 2295
5854.94 2220
5855.66 2274
5856.38 2335
5857.10 2240
5857.83 2148
5858.55 2228
5859.27 2246
5859.99 2092
5860.71 2278
5861.44 2297
5862.16 2267
5862.88 2262
5863.60 2225
5864.33 2359
5865.05 2454
5865.77 2169
5866.49 2235
5867.22 2267
5867.94 2276
5868.66 2182
5869.38 2177
5870.11 2243
5870.83 2146
5871.55 2076
5872.28 2152
5873.00 2027
5873.72 2208
5874.45 2144
5875.17 2147
5875.89 2259
5876.62 2237
5877.34 2293
5878.06 2221
5878.79 2076
5879.51 2192
5880.23 2261
5880.96 2071
5881.68 2115
5882.40 2080
5883.13 2136
5883.85 2069
5884.57 2000
5885.30 2071
5886.02 2057
5886.75 2060
5887.47 2252
5888.19 2129
5888.92 2218
5889.64 2001
5890.37 2040
5891.09 2138
5891.81 1950
5892.54 2087
5893.26 2122
5893.99 2110
5894.71 1989
5895.44 2039
5896.16 2087
5896.88 2095
5897.61 1990
5898.33 2084
5899.06 2048
5899.78 1966
5900.51 2103
5901.23 2003
5901.96 2150
5902.68 2156
5903.41 2073
5904.13 2078
5904.86 2075
5905.58 2048
5906.31 1974
5907.03 1914
5907.76 1984
5908.48 2046
5909.21 2009
5909.93 1993
5910.66 2065
5911.38 2135
5912.11 2104
5912.83 2064
5913.56 2033
5914.29 2019
5915.01 2120
5915.74 2154
5916.46 2083
5917.19 2042
5917.91 2108
5918.64 2236
5919.37 2299
5920.09 2128
5920.82 2013
5921.54 2004
5922.27 2127
5923.00 2133
5923.72 2073
5924.45 2175
5925.17 2221
5925.90 2075
5926.63 2198
5927.35 2308
5928.08 2174
5928.81 2205
5929.53 2105
5930.26 2116
5930.99 2295
5931.71 2418
5932.44 2432
5933.17 2359
5933.89 2474
5934.62 2422
5935.35 2520
5936.07 2648
5936.80 2660
5937.53 2675
5938.25 2739
5938.98 2925
5939.71 2744
5940.44 2898
5941.16 2823
5941.89 2767
5942.62 2627
5943.35 2599
5944.07 2735
5944.80 2750
5945.53 2638
5946.26 2616
5946.98 2748
5947.71 2980
5948.44 2767
5949.17 2666
5949.89 2725
5950.62 2994
5951.35 3005
5952.08 3136
5952.80 3323
5953.53 3389
5954.26 3592
5954.99 3609
5955.72 3493
5956.45 3391
5957.17 3367
5957.90 3380
5958.63 3266
5959.36 3157
5960.09 3408
5960.82 3475
5961.54 3189
5962.27 3433
5963.00 3449
5963.73 3680
5964.46 3660
5965.19 3669
5965.92 3849
5966.64 3976
5967.37 4426
5968.10 4591
5968.83 4979
5969.56 5249
5970.29 5233
5971.02 4939
5971.75 4642
5972.48 4504
5973.21 4152
5973.93 4202
5974.66 3939
5975.39 3742
5976.12 3871
5976.85 3966
5977.58 3853
5978.31 4107
5979.04 3739
5979.77 4045
5980.50 4305
5981.23 4156
5981.96 4215
5982.69 4175
5983.42 4343
5984.15 4509
5984.88 4922
5985.61 4694
5986.34 4689
5987.07 4609
5987.80 4524
5988.53 4605
5989.26 4664
5989.99 4683
5990.72 4492
5991.45 4597
5992.18 4491
5992.91 4450
5993.64 4375
5994.37 4494
5995.10 4659
5995.83 4572
5996.56 4487
5997.29 4446
5998.02 4690
5998.75 4685
5999.49 4737
6000.22 4730
6000.95 4637
6001.68 4740
6002.41 4519
6003.14 4619
6003.87 4481
6004.60 4478
6005.33 4194
6006.06 4225
6006.80 4499
6007.53 4749
6008.26 4898
6008.99 5174
6009.72 5423
6010.45 5909
6011.18 6616
6011.92 7395
6012.65 8262
6013.38 9228
6014.11 9822
6014.84 10354
6015.57 10403
6016.31 10215
6017.04 10067
6017.77 9345
6018.50 8763
6019.23 8042
6019.97 6835
6020.70 6057
6021.43 5443
6022.16 4955
6022.89 4659
6023.63 4292
6024.36 4187
6025.09 3901
6025.82 3763
6026.56 3932
6027.29 3794
6028.02 3702
6028.75 3697
6029.49 3703
6030.22 3579
6030.95 3462
6031.68 3558
6032.42 3506
6033.15 3358
6033.88 3497
6034.62 3283
6035.35 3360
6036.08 3370
6036.81 3396
6037.55 3282
6038.28 3420
6039.01 3409
6039.75 3330
6040.48 3350
6041.21 3583
6041.95 3352
6042.68 3468
6043.41 3674
6044.15 3847
6044.88 3863
6045.61 3665
6046.35 3688
6047.08 3926
6047.82 3852
6048.55 3908
6049.28 4022
6050.02 4366
6050.75 4282
6051.49 4357
6052.22 4497
6052.95 4842
6053.69 4769
6054.42 4930
6055.16 4904
6055.89 4945
6056.62 4814
6057.36 4662
6058.09 4358
6058.83 4100
6059.56 4108
6060.30 3995
6061.03 3704
6061.77 3745
6062.50 3532
6063.23 3561
6063.97 3369
6064.70 3594
6065.44 3517
6066.17 3563
6066.91 3353
6067.64 3441
6068.38 3325
6069.11 3220
6069.85 3472
6070.58 3243
6071.32 3314
6072.05 3296
6072.79 3263
6073.52 3243
6074.26 3403
6075.00 3239
6075.73 3299
6076.47 3165
6077.20 2975
6077.94 3094
6078.67 3148
6079.41 3146
6080.14 3236
6080.88 3060
6081.62 3039
6082.35 3111
6083.09 3008
6083.82 3013
6084.56 3005
6085.30 3006
6086.03 3069
6086.77 2968
6087.50 2995
6088.24 2986
6088.98 3059
6089.71 3104
6090.45 3120
6091.19 2994
6091.92 3226
6092.66 3343
6093.39 3350
6094.13 3116
6094.87 3108
6095.60 3010
6096.34 3003
6097.08 3070
6097.81 2824
6098.55 2807
6099.29 2815
6100.03 2760
6100.76 2777
6101.50 2791
6102.24 2650
6102.97 2902
6103.71 3037
6104.45 3010
6105.18 2779
6105.92 2663
6106.66 2720
6107.40 2712
6108.13 2672
6108.87 2699
6109.61 2674
6110.35 2853
6111.08 2777
6111.82 2905
6112.56 2866
6113.30 2968
6114.03 2818
6114.77 2801
6115.51 2899
6116.25 2893
6116.99 2859
6117.72 2741
6118.46 2814
6119.20 2820
6119.94 2949
6120.68 2985
6121.41 2877
6122.15 2980
6122.89 2788
6123.63 2918
6124.37 3154
6125.11 2989
6125.84 3027
6126.58 3013
6127.32 3115
6128.06 3085
6128.80 2930
6129.54 3086
6130.28 3029
6131.02 3093
6131.75 3018
6132.49 3091
6133.23 3175
6133.97 3152
6134.71 3229
6135.45 2998
6136.19 3110
6136.93 3187
6137.67 3245
6138.41 3237
6139.14 3207
6139.88 3202
6140.62 3174
6141.36 3271
6142.10 3147
6142.84 3104
6143.58 3092
6144.32 3096
6145.06 2933
6145.80 2954
6146.54 3215
6147.28 3180
6148.02 3067
6148.76 2993
6149.50 3100
6150.24 3155
6150.98 3062
6151.72 3075
6152.46 3198
6153.20 3297
6153.94 3229
6154.68 3188
6155.42 3196
6156.16 3135
6156.90 3365
6157.64 3212
6158.38 3238
6159.12 3452
6159.86 3463
6160.60 3444
6161.34 3398
6162.08 3411
6162.82 3411
6163.57 3615
6164.31 3699
6165.05 3636
6165.79 3850
6166.53 4234
6167.27 4351
6168.01 4397
6168.75 4507
6169.49 4734
6170.23 5004
6170.98 4898
6171.72 4744
6172.46 4614
6173.20 4518
6173.94 4230
6174.68 4251
6175.42 4270
6176.16 4268
6176.91 4144
6177.65 4077
6178.39 4217
6179.13 4181
6179.87 4181
6180.61 4187
6181.36 4238
6182.10 4491
6182.84 4502
6183.58 4225
6184.32 4458
6185.07 4538
6185.81 4479
6186.55 4458
6187.29 4594
6188.03 4784
6188.78 4588
6189.52 4814
6190.26 4717
6191.00 4652
6191.75 4733
6192.49 4984
6193.23 5162
6193.97 5376
6194.72 5488
6195.46 5480
6196.20 5679
6196.94 5756
6197.69 5588
6198.43 5537
6199.17 5689
6199.92 5587
6200.66 5580
6201.40 5591
6202.15 5529
6202.89 5647
6203.63 5811
6204.37 5804
6205.12 6332
6205.86 7040
6206.60 8140
6207.35 9918
6208.09 12028
6208.83 14608
6209.58 17770
6210.32 20598
6211.07 23069
6211.81 23253
6212.55 23219
6213.30 21836
6214.04 19417
6214.78 17036
6215.53 14407
6216.27 11994
6217.02 10036
6217.76 8468
6218.50 7070
6219.25 6253
6219.99 5809
6220.74 5365
6221.48 5038
6222.22 4903
6222.97 4721
6223.71 4726
6224.46 4583
6225.20 4791
6225.95 4840
6226.69 4674
6227.44 4869
6228.18 4720
6228.92 4630
6229.67 4437
6230.41 3994
6231.16 3896
6231.90 3775
6232.65 3786
6233.39 3725
6234.14 3641
6234.88 3625
6235.63 3585
6236.37 3488
6237.12 3575
6237.86 3606
6238.61 3805
6239.35 3808
6240.10 3748
6240.85 3656
6241.59 3790
6242.34 3837
6243.08 3924
6243.83 4323
6244.57 4167
6245.32 4287
6246.06 4872
6246.81 5156
6247.56 5525
6248.30 6007
6249.05 6347
6249.79 6385
6250.54 6537
6251.29 6698
6252.03 6481
6252.78 6005
6253.52 5535
6254.27 5249
6255.02 4741
6255.76 4374
6256.51 4161
6257.26 4151
6258.00 4270
6258.75 4034
6259.49 3869
6260.24 4018
6260.99 3999
6261.73 3976
6262.48 3949
6263.23 3931
6263.97 3861
6264.72 3836
6265.47 3952
6266.21 3887
6266.96 3639
6267.71 3902
6268.46 3894
6269.20 3859
6269.95 3857
6270.70 3708
6271.44 3829
6272.19 3857
6272.94 3602
6273.69 3711
6274.43 3625
6275.18 3619
6275.93 3732
6276.68 3886
6277.42 3851
6278.17 3933
6278.92 3805
6279.67 3955
6280.41 3794
6281.16 3718
6281.91 3808
6282.66 3659
6283.41 3501
6284.15 3390
6284.90 3494
6285.65 3634
6286.40 3689
6287.15 3658
6287.89 3723
6288.64 3790
6289.39 3834
6290.14 4024
6290.89 4033
6291.64 3626
6292.38 3522
6293.13 3331
6293.88 3370
6294.63 3328
6295.38 3026
6296.13 3184
6296.88 3165
6297.62 2944
6298.37 2852
6299.12 2741
6299.87 2754
6300.62 2894
6301.37 2834
6302.12 2786
6302.87 2889
6303.62 2795
6304.37 2899
6305.11 2819
6305.86 2733
6306.61 2806
6307.36 2927
6308.11 2942
6308.86 2908
6309.61 2942
6310.36 3075
6311.11 3053
6311.86 2996
6312.61 2900
6313.36 3058
6314.11 3054
6314.86 2984
6315.61 3044
6316.36 2934
6317.11 2778
6317.86 2898
6318.61 2929
6319.36 2801
6320.11 2783
6320.86 2817
6321.61 2813
6322.36 2819
6323.11 2741
6323.86 2752
6324.61 2724
6325.36 2763
6326.11 2533
6326.86 2588
6327.61 2794
6328.36 2860
6329.11 2734
6329.86 2810
6330.61 2906
6331.37 2835
6332.12 2782
6332.87 2732
6333.62 2648
6334.37 2677
6335.12 2580
6335.87 2494
6336.62 2423
6337.37 2370
6338.12 2524
6338.88 2540
6339.63 2317
6340.38 2359
6341.13 2340
6341.88 2381
6342.63 2379
6343.38 2363
6344.14 2359
6344.89 2294
6345.64 2363
6346.39 2369
6347.14 2382
6347.89 2382
6348.65 2400
6349.40 2533
6350.15 2408
6350.90 2383
6351.65 2484
6352.41 2544
6353.16 2582
6353.91 2642
6354.66 2683
6355.41 2596
6356.17 2536
6356.92 2564
6357.67 2551
6358.42 2390
6359.18 2344
6359.93 2448
6360.68 2468
6361.43 2531
6362.19 2540
6362.94 2376
6363.69 2243
6364.44 2167
6365.20 2178
6365.95 2311
6366.70 2220
6367.46 2231
6368.21 2385
6368.96 2445
6369.71 2434
6370.47 2487
6371.22 2392
6371.97 2373
6372.73 2331
6373.48 2388
6374.23 2364
6374.99 2245
6375.74 2102
6376.49 2269
6377.25 2127
6378.00 2199
6378.75 2210
6379.51 2200
6380.26 2195
6381.02 2236
6381.77 2216
6382.52 2197
6383.28 2410
6384.03 2399
6384.78 2291
6385.54 2378
6386.29 2308
6387.05 2307
6387.80 2309
6388.56 2343
6389.31 2285
6390.06 2341
6390.82 2326
6391.57 2282
6392.33 2381
6393.08 2361
6393.84 2319
6394.59 2258
6395.34 2278
6396.10 2296
6396.85 2204
6397.61 2354
6398.36 2281
6399.12 2192
6399.87 2197
6400.63 2108
6401.38 2138
6402.14 2122
6402.89 2118
6403.65 2193
6404.40 2190
6405.16 2121
6405.91 1961
6406.67 2108
6407.42 2059
6408.18 2202
6408.93 2244
6409.69 2278
6410.45 2263
6411.20 2256
6411.96 2366
6412.71 2377
6413.47 2252
6414.22 2161
6414.98 2296
6415.73 2150
6416.49 2178
6417.25 2189
6418.00 2104
6418.76 2328
6419.51 2209
6420.27 2175
6421.03 2319
6421.78 2185
6422.54 2115
6423.29 2203
6424.05 2318
6424.81 2334
6425.56 2296
6426.32 2271
6427.08 2090
6427.83 2198
6428.59 2196
6429.35 2094
6430.10 2111
6430.86 2149
6431.62 2167
6432.37 2232
6433.13 2265
6433.89 2227
6434.64 2299
6435.40 2162
6436.16 2181
6436.91 2233
6437.67 2349
6438.43 2387
6439.19 2366
6439.94 2199
6440.70 2218
6441.46 2442
6442.21 2258
6442.97 2207
6443.73 2294
6444.49 2247
6445.24 2237
6446.00 2259
6446.76 2281
6447.52 2306
6448.28 2379
6449.03 2308
6449.79 2227
6450.55 2276
6451.31 2340
6452.06 2243
6452.82 2268
6453.58 2233
6454.34 2377
6455.10 2332
6455.85 2213
6456.61 2133
6457.37 2347
6458.13 2261
6458.89 2299
6459.65 2440
6460.40 2399
6461.16 2323
6461.92 2368
6462.68 2524
6463.44 2557
6464.20 2576
6464.96 2629
6465.71 2758
6466.47 2674
6467.23 2572
6467.99 2542
6468.75 2675
6469.51 2668
6470.27 2760
6471.03 2883
6471.79 2673
6472.54 2763
6473.30 2872
6474.06 2808
6474.82 2813
6475.58 2765
6476.34 2753
6477.10 2963
6477.86 2872
6478.62 2902
6479.38 2817
6480.14 3072
6480.90 3181
6481.66 3118
6482.42 3187
6483.18 3091
6483.94 3083
6484.70 3122
6485.46 3117
6486.22 3213
6486.98 3259
6487.74 3314
6488.50 3279
6489.26 3485
6490.02 3466
6490.78 3462
6491.54 3440
6492.30 3573
6493.06 3730
6493.82 3702
6494.58 3909
6495.34 3795
6496.10 4087
6496.86 4157
6497.62 4089
6498.38 4300
6499.14 4136
6499.90 4114
6500.66 4086
6501.42 3949
6502.19 4019
6502.95 4038
6503.71 4093
6504.47 4131
6505.23 4173
6505.99 4267
6506.75 4454
6507.51 4441
6508.27 4274
6509.04 4520
6509.80 4550
6510.56 4689
6511.32 4718
6512.08 4631
6512.84 4679
6513.60 4782
6514.37 4868
6515.13 4821
6515.89 4929
6516.65 4975
6517.41 4791
6518.17 4955
6518.94 5112
6519.70 5237
6520.46 5414
6521.22 5467
6521.98 5536
6522.75 5748
6523.51 5955
6524.27 6183
6525.03 6454
6525.79 6890
6526.56 7505
6527.32 7844
6528.08 8569
6528.84 9133
6529.61 8843
6530.37 8947
6531.13 8874
6531.89 8467
6532.66 8255
6533.42 8467
6534.18 8797
6534.94 9181
6535.71 10645
6536.47 12471
6537.23 14461
6538.00 16053
6538.76 17446
6539.52 17428
6540.29 16937
6541.05 15671
6541.81 13901
6542.57 11902
6543.34 10173
6544.10 8914
6544.86 7442
6545.63 6612
6546.39 6013
6547.16 5351
6547.92 4933
6548.68 4734
6549.45 4731
6550.21 4586
6550.97 4577
6551.74 4761
6552.50 4419
6553.26 4498
6554.03 4424
6554.79 4544
6555.56 4612
6556.32 4539
6557.08 4275
6557.85 4261
6558.61 4328
6559.38 4179
6560.14 4306
6560.91 4124
6561.67 4439
6562.43 4593
6563.20 4618
6563.96 4724
6564.73 4904
6565.49 5044
6566.26 5117
6567.02 5214
6567.79 5339
6568.55 5227
6569.32 5102
6570.08 5264
6570.85 5174
6571.61 5027
6572.38 5163
6573.14 5241
6573.91 5409
6574.67 5574
6575.44 6019
6576.20 6392
6576.97 6686
6577.73 6879
6578.50 6681
6579.26 6527
6580.03 6243
6580.79 5899
6581.56 5602
6582.32 5527
6583.09 5355
6583.86 5098
6584.62 4955
6585.39 5174
6586.15 5212
6586.92 4839
6587.68 4951
6588.45 4974
6589.22 5016
6589.98 5052
6590.75 5250
6591.51 5293
6592.28 5694
6593.05 6196
6593.81 6478
6594.58 7102
6595.35 7607
6596.11 7846
6596.88 7934
6597.64 7958
6598.41 7889
6599.18 7609
6599.94 7403
6600.71 6725
6601.48 6245
6602.24 5735
6603.01 5374
6603.78 5134
6604.54 4940
6605.31 4775
6606.08 4588
6606.85 4550
6607.61 4353
6608.38 4518
6609.15 4492
6609.91 4595
6610.68 4653
6611.45 4780
6612.22 4828
6612.98 4792
6613.75 4881
6614.52 4980
6615.28 4716
6616.05 4503
6616.82 4540
6617.59 4511
6618.36 4398
6619.12 4265
6619.89 4320
6620.66 4437
6621.43 4147
6622.19 4214
6622.96 4243
6623.73 4346
6624.50 4182
6625.27 4003
6626.03 4067
6626.80 3942
6627.57 3983
6628.34 4170
6629.11 4043
6629.88 4238
6630.64 4170
6631.41 4368
6632.18 4585
6632.95 4853
6633.72 5260
6634.49 5658
6635.25 6266
6636.02 6650
6636.79 6872
6637.56 7199
6638.33 7127
6639.10 6628
6639.87 6296
6640.64 5751
6641.41 5189
6642.17 4888
6642.94 4636
6643.71 4437
6644.48 4020
6645.25 3963
6646.02 3792
6646.79 3871
6647.56 3743
6648.33 3832
6649.10 3822
6649.87 3800
6650.64 3904
6651.41 3857
6652.18 3713
6652.95 3790
6653.71 3840
6654.48 3940
6655.25 3899
6656.02 3954
6656.79 3708
6657.56 3622
6658.33 3829
6659.10 3655
6659.87 3653
6660.64 3355
6661.41 3516
6662.18 3413
6662.95 3382
6663.72 3434
6664.50 3491
6665.27 3435
6666.04 3382
6666.81 3391
6667.58 3312
6668.35 3252
6669.12 3346
6669.89 3440
6670.66 3331
6671.43 3431
6672.20 3621
6672.97 3654
6673.74 3662
6674.51 3870
6675.28 3831
6676.06 3903
6676.83 3940
6677.60 3736
6678.37 3691
6679.14 3854
6679.91 3663
6680.68 3583
6681.45 3526
6682.22 3578
6683.00 3686
6683.77 3569
6684.54 3645
6685.31 3719
6686.08 3963
6686.85 4092
6687.63 3853
6688.40 3916
6689.17 3997
6689.94 3851
6690.71 3740
6691.48 3585
6692.26 3271
6693.03 3194
6693.80 3234
6694.57 3301
6695.34 3156
6696.12 3025
6696.89 2947
6697.66 2875
6698.43 3049
6699.21 2989
6699.98 2982
6700.75 2929
6701.52 3010
6702.30 3077
6703.07 2940
6703.84 2970
6704.61 3143
6705.39 3065
6706.16 3144
6706.93 3050
6707.70 2990
6708.48 3052
6709.25 3100
6710.02 3118
6710.80 3179
6711.57 3009
6712.34 2953
6713.12 3162
6713.89 2976
6714.66 3019
6715.44 2890
6716.21 2941
6716.98 3131
6717.76 2933
6718.53 2812
6719.30 2817
6720.08 2725
6720.85 2900
6721.62 2855
6722.40 2780
6723.17 2783
6723.94 2808
6724.72 2829
6725.49 2861
6726.27 2713
6727.04 2721
6727.81 2757
6728.59 2611
6729.36 2587
6730.14 2695
6730.91 2897
6731.68 2871
6732.46 2879
6733.23 2858
6734.01 2696
6734.78 2597
6735.56 2795
6736.33 2790
6737.10 2750
6737.88 2645
6738.65 2745
6739.43 2741
6740.20 2860
6740.98 2779
6741.75 2762
6742.53 2715
6743.30 2648
6744.08 2742
6744.85 2823
6745.63 2872
6746.40 2774
6747.18 2851
6747.95 2812
6748.73 3005
6749.50 2936
6750.28 3138
6751.05 3255
6751.83 3307
6752.60 3442
6753.38 3438
6754.16 3474
6754.93 3533
6755.71 3562
6756.48 3398
6757.26 3184
6758.03 3210
6758.81 2955
6759.59 2784
6760.36 2806
6761.14 2940
6761.91 2764
6762.69 2710
6763.46 2838
6764.24 2758
6765.02 2695
6765.79 2632
6766.57 2718
6767.35 2797
6768.12 2693
6768.90 2664
6769.67 2747
6770.45 2721
6771.23 2616
6772.00 2739
6772.78 2724
6773.56 2748
6774.33 2663
6775.11 2618
6775.89 2627
6776.66 2735
6777.44 2604
6778.22 2688
6778.99 2705
6779.77 2673
6780.55 2655
6781.33 2773
6782.10 2901
6782.88 2661
6783.66 2734
6784.43 2749
6785.21 2785
6785.99 2682
6786.77 2620
6787.54 2622
6788.32 2719
6789.10 2622
6789.88 2491
6790.65 2623
6791.43 2593
6792.21 2479
6792.99 2457
6793.76 2462
6794.54 2358
6795.32 2366
6796.10 2532
6796.88 2524
6797.65 2378
6798.43 2343
6799.21 2433
6799.99 2451
6800.77 2366
6801.55 2350
6802.32 2609
6803.10 2583
6803.88 2652
6804.66 2628
6805.44 2738
6806.22 2643
6806.99 2654
6807.77 2919
6808.55 2854
6809.33 2747
6810.11 2523
6810.89 2450
6811.67 2437
6812.44 2506
6813.22 2483
6814.00 2564
6814.78 2588
6815.56 2515
6816.34 2471
6817.12 2401
6817.90 2561
6818.68 2521
6819.46 2496
6820.24 2723
6821.02 2761
6821.79 2645
6822.57 2552
6823.35 2537
6824.13 2364
6824.91 2365
6825.69 2421
6826.47 2434
6827.25 2381
6828.03 2440
6828.81 2334
6829.59 2300
6830.37 2427
6831.15 2365
6831.93 2505
6832.71 2297
6833.49 2459
6834.27 2403
6835.05 2222
6835.83 2280
6836.61 2372
6837.39 2283
6838.17 2475
6838.95 2387
6839.73 2413
6840.51 2357
6841.29 2289
6842.07 2316
6842.85 2346
6843.64 2459
6844.42 2347
6845.20 2238
6845.98 2282
6846.76 2329
6847.54 2372
6848.32 2590
6849.10 2701
6849.88 2965
6850.66 3224
6851.44 3485
6852.23 3820
6853.01 3908
6853.79 3946
6854.57 4234
6855.35 3989
6856.13 3684
6856.91 3440
6857.69 3105
6858.48 2768
6859.26 2849
6860.04 2719
6860.82 2527
6861.60 2553
6862.38 2536
6863.17 2513
6863.95 2544
6864.73 2412
6865.51 2501
6866.29 2565
6867.07 2539
6867.86 2635
6868.64 2717
6869.42 2791
6870.20 2747
6870.99 2794
6871.77 2662
6872.55 2681
6873.33 2616
6874.11 2502
6874.90 2564
6875.68 2558
6876.46 2574
6877.24 2610
6878.03 2538
6878.81 2571
6879.59 2536
6880.38 2603
6881.16 2746
6881.94 2966
6882.72 2849
6883.51 2781
6884.29 2963
6885.07 3033
6885.86 2918
6886.64 3160
6887.42 3595
6888.20 3843
6888.99 4473
6889.77 4917
6890.55 4822
6891.34 4682
6892.12 4660
6892.90 4440
6893.69 4068
6894.47 3985
6895.26 3491
6896.04 3306
6896.82 3247
6897.61 3204
6898.39 3020
6899.17 3059
6899.96 2925
6900.74 3090
6901.53 3033
6902.31 3051
6903.09 3031
6903.88 3228
6904.66 3179
6905.45 3351
6906.23 3109
6907.01 3159
6907.80 3303
6908.58 3295
6909.37 3389
6910.15 3285
6910.94 3100
6911.72 3111
6912.51 3224
6913.29 2954
6914.07 3063
6914.86 2917
6915.64 2963
6916.43 2949
6917.21 2787
6918.00 2830
6918.78 2902
6919.57 2970
6920.35 3014
6921.14 2973
6921.92 2856
6922.71 2792
6923.49 3004
6924.28 3109
6925.06 3196
6925.85 3320
6926.64 3303
6927.42 3169
6928.21 3232
6928.99 3352
6929.78 3407
6930.56 3309
6931.35 3417
6932.13 3343
6932.92 3356
6933.71 3540
6934.49 3605
6935.28 3769
6936.06 4018
6936.85 3803
6937.63 3661
6938.42 3840
6939.21 3648
6939.99 3607
6940.78 3527
6941.57 3533
6942.35 3590
6943.14 3899
6943.92 3972
6944.71 4129
6945.50 4282
6946.28 4286
6947.07 4198
6947.86 4306
6948.64 4384
6949.43 4546
6950.22 4575
6951.00 4744
6951.79 4552
6952.58 4384
6953.36 4496
6954.15 4409
6954.94 4277
6955.72 4162
6956.51 4042
6957.30 4203
6958.09 4221
6958.87 4124
6959.66 4207
6960.45 4122
6961.24 4091
6962.02 4080
6962.81 4130
6963.60 4157
6964.38 4243
6965.17 4108
6965.96 4302
6966.75 4242
6967.54 4355
6968.32 4360
6969.11 4721
6969.90 4792
6970.69 4818
6971.47 5104
6972.26 5287
6973.05 5181
6973.84 5132
6974.63 5340
6975.41 5195
6976.20 5234
6976.99 5141
6977.78 4947
6978.57 5050
6979.36 5053
6980.14 5195
6980.93 5184
6981.72 5492
6982.51 6155
6983.30 6949
6984.09 7875
6984.88 9322
6985.66 11401
6986.45 13088
6987.24 14687
6988.03 16034
6988.82 16683
6989.61 15970
6990.40 14925
6991.19 13344
6991.98 11913
6992.76 10152
6993.55 8632
6994.34 7420
6995.13 6635
6995.92 5614
6996.71 5385
6997.50 5328
6998.29 5287
6999.08 5546
6999.87 6067
7000.66 6537
7001.45 6980
7002.24 7136
7003.03 6891
7003.82 7079
7004.61 6563
7005.40 6206
7006.19 5739
7006.98 5218
7007.77 4796
7008.56 4448
7009.35 4109
7010.14 3763
7010.93 3667
7011.72 3721
7012.51 3635
7013.30 3665
7014.09 3692
7014.88 3818
7015.67 3877
7016.46 4022
7017.25 3948
7018.04 3782
7018.83 3767
7019.62 3861
7020.41 3883
7021.20 3924
7021.99 3942
7022.78 3953
7023.57 4095
7024.37 4502
7025.16 4814
7025.95 4919
7026.74 4958
7027.53 5001
7028.32 4843
7029.11 4559
7029.90 4357
7030.69 4090
7031.49 3977
7032.28 3962
7033.07 3905
7033.86 3697
7034.65 3645
7035.44 3498
7036.23 3566
7037.03 3546
7037.82 3717
7038.61 3872
7039.40 4002
7040.19 4249
7040.98 4173
7041.78 4060
7042.57 4120
7043.36 4192
7044.15 4112
7044.94 4160
7045.74 4069
7046.53 4172
7047.32 4221
7048.11 4396
7048.91 4547
7049.70 4592
7050.49 5032
7051.28 5017
7052.08 5340
7052.87 5376
7053.66 5498
7054.45 5262
7055.25 4717
7056.04 4390
7056.83 4291
7057.62 4130
7058.42 4037
7059.21 3971
7060.00 3911
7060.80 3802
7061.59 3880
7062.38 3852
7063.17 3983
7063.97 3990
7064.76 4107
7065.55 3976
7066.35 3816
7067.14 3917
7067.93 3925
7068.73 3627
7069.52 3580
7070.31 3801
7071.11 3847
7071.90 3865
7072.69 3699
7073.49 3694
7074.28 3618
7075.08 3646
7075.87 3596
7076.66 3439
7077.46 3455
7078.25 3532
7079.05 3362
7079.84 3352
7080.63 3307
7081.43 3280
7082.22 3256
7083.02 3398
7083.81 3391
7084.60 3234
7085.40 3198
7086.19 3281
7086.99 3318
7087.78 3476
7088.58 3439
7089.37 3727
7090.17 3763
7090.96 3893
7091.76 3829
7092.55 3745
7093.34 3602
7094.14 3410
7094.93 3280
7095.73 3213
7096.52 3007
7097.32 3075
7098.11 3123
7098.91 2873
7099.70 2910
7100.50 2826
7101.29 2760
7102.09 2640
7102.89 2714
7103.68 2819
7104.48 2882
7105.27 2669
7106.07 2521
7106.86 2525
7107.66 2659
7108.45 2634
7109.25 2625
7110.05 2623
7110.84 2393
7111.64 2429
7112.43 2542
7113.23 2448
7114.02 2371
7114.82 2342
7115.62 2488
7116.41 2627
7117.21 2526
7118.00 2578
7118.80 2484
7119.60 2485
7120.39 2484
7121.19 2529
7121.99 2448
7122.78 2429
7123.58 2510
7124.38 2527
7125.17 2501
7125.97 2469
7126.77 2421
7127.56 2520
7128.36 2437
7129.16 2511
7129.95 2400
7130.75 2347
7131.55 2471
7132.34 2576
7133.14 2364
7133.94 2363
7134.73 2503
7135.53 2439
7136.33 2508
7137.13 2488
7137.92 2350
7138.72 2324
7139.52 2322
7140.32 2275
7141.11 2262
7141.91 2171
7142.71 2177
7143.51 2286
7144.30 2245
7145.10 2178
7145.90 2205
7146.70 2244
7147.49 2073
7148.29 1965
7149.09 2048
7149.89 2169
7150.69 2165
7151.48 2121
7152.28 2154
7153.08 2122
7153.88 2044
7154.68 1982
7155.47 2001
7156.27 2007
7157.07 2074
7157.87 2095
7158.67 2085
7159.47 2129
7160.27 2112
7161.06 2201
7161.86 2053
7162.66 2129
7163.46 2126
7164.26 2111
7165.06 2028
7165.86 2004
7166.66 2075
7167.45 1962
7168.25 1940
7169.05 2021
7169.85 1973
7170.65 1949
7171.45 2092
7172.25 1980
7173.05 2000
7173.85 1934
7174.65 1956
7175.45 2006
7176.25 1814
7177.04 1812
7177.84 1795
7178.64 1815
7179.44 1890
7180.24 1886
7181.04 1848
7181.84 1756
7182.64 1776
7183.44 1806
7184.24 1849
7185.04 1694
7185.84 1806
7186.64 1921
7187.44 1897
7188.24 1836
7189.04 1785
7189.84 1706
7190.64 1733
7191.44 1922
7192.24 1834
7193.04 1882
7193.84 1710
7194.64 1656
7195.44 1730
7196.25 1740
7197.05 1913
7197.85 1892
7198.65 1885
7199.45 1805
7200.25 1807
7201.05 1703
7201.85 1731
7202.65 1871
7203.45 1760
7204.25 1739
7205.05 1727
7205.86 1743
7206.66 1696
7207.46 1661
7208.26 1708
7209.06 1669
7209.86 1766
7210.66 1781
7211.46 1653
7212.27 1768
7213.07 1805
7213.87 1755
7214.67 1621
7215.47 1646
7216.27 1823
7217.07 1794
7217.88 1727
7218.68 1557
7219.48 1673
7220.28 1867
7221.08 1842
7221.89 1841
7222.69 1791
7223.49 1773
7224.29 1793
7225.09 1744
7225.90 1798
7226.70 1857
7227.50 1742
7228.30 1691
7229.11 1742
7229.91 1680
7230.71 1768
7231.51 1691
7232.32 1665
7233.12 1735
7233.92 1787
7234.72 1774
7235.53 1798
7236.33 1847
7237.13 1791
7237.93 1773
7238.74 1934
7239.54 1836
7240.34 1897
7241.15 1949
7241.95 1949
7242.75 1874
7243.56 1865
7244.36 1927
7245.16 1889
7245.97 1884
7246.77 1808
7247.57 1815
7248.38 1729
7249.18 1750
7249.98 1859
7250.79 1821
7251.59 1749
7252.39 1648
7253.20 1702
7254.00 1762
7254.81 1726
7255.61 1821
7256.41 1683
7257.22 1673
7258.02 1813
7258.82 1796
7259.63 1816
7260.43 1917
7261.24 1882
7262.04 1889
7262.85 1856
7263.65 1970
7264.45 2010
7265.26 2032
7266.06 2032
7266.87 2013
7267.67 2003
7268.48 1975
7269.28 1987
7270.09 1931
7270.89 1964
7271.70 1972
7272.50 1949
7273.30 1917
7274.11 2042
7274.91 1967
7275.72 1985
7276.52 1982
7277.33 1979
7278.13 2045
7278.94 2081
7279.74 2100
7280.55 2162
7281.36 2225
7282.16 2187
7282.97 2418
7283.77 2702
7284.58 2973
7285.38 3405
7286.19 3560
7286.99 3765
7287.80 4017
7288.60 3774
7289.41 3436
7290.22 3170
7291.02 2977
7291.83 2808
7292.63 2509
7293.44 2404
7294.25 2158
7295.05 2090
7295.86 2011
7296.66 2050
7297.47 1946
7298.28 1979
7299.08 1914
7299.89 2007
7300.70 1830
7301.50 1840
7302.31 1939
7303.11 1953
7303.92 1946
7304.73 1987
7305.53 1972
7306.34 1985
7307.15 1974
7307.95 1993
7308.76 2020
7309.57 2032
7310.37 2006
7311.18 2083
7311.99 2054
7312.80 1955
7313.60 1985
7314.41 1991
7315.22 2089
7316.02 2291
7316.83 2260
7317.64 2273
7318.45 2308
7319.25 2520
7320.06 2883
7320.87 3060
7321.68 3077
7322.48 3135
7323.29 3246
7324.10 3150
7324.91 3145
7325.71 3015
7326.52 2910
7327.33 2717
7328.14 2521
7328.95 2371
7329.75 2313
7330.56 2136
7331.37 2075
7332.18 1926
7332.99 1960
7333.79 1877
7334.60 1978
7335.41 1966
7336.22 1961
7337.03 1889
7337.84 2032
7338.64 2027
7339.45 1884
7340.26 1884
7341.07 1907
7341.88 1956
7342.69 1987
7343.50 2034
7344.30 1970
7345.11 1848
7345.92 1726
7346.73 1745
7347.54 1838
7348.35 1730
7349.16 1708
7349.97 1795
7350.78 1844
7351.58 1767
7352.39 1813
7353.20 1876
7354.01 1770
7354.82 1704
7355.63 1647
7356.44 1702
7357.25 1741
7358.06 1786
7358.87 1814
7359.68 1816
7360.49 1827
7361.30 1946
7362.11 1862
7362.92 1853
7363.73 1727
7364.54 1738
7365.35 1784
7366.16 1833
7366.97 1801
7367.78 1751
7368.59 1770
7369.40 1627
7370.21 1575
7371.02 1731
7371.83 1667
7372.64 1621
7373.45 1632
7374.26 1678
7375.07 1743
7375.88 1724
7376.69 1738
7377.50 1669
7378.31 1628
7379.12 1720
7379.93 1791
7380.74 1711
7381.55 1841
7382.37 1769
7383.18 1770
7383.99 1790
7384.80 1829
7385.61 1896
7386.42 1840
7387.23 1730
7388.04 1747
7388.85 1662
7389.67 1649
7390.48 1593
7391.29 1678
7392.10 1634
7392.91 1578
7393.72 1654
7394.53 1536
7395.35 1533
7396.16 1471
7396.97 1591
7397.78 1585
7398.59 1672
7399.40 1596
7400.22 1655
7401.03 1596
7401.84 1699
7402.65 1678
7403.46 1614
7404.28 1643
7405.09 1639
7405.90 1742
7406.71 1620
7407.52 1557
7408.34 1460
7409.15 1515
7409.96 1617
7410.77 1526
7411.59 1511
7412.40 1492
7413.21 1415
7414.02 1469
7414.84 1490
7415.65 1529
7416.46 1423
7417.27 1471
7418.09 1411
7418.90 1435
7419.71 1501
7420.53 1491
7421.34 1442
7422.15 1499
7422.97 1462
7423.78 1478
7424.59 1404
7425.40 1426
7426.22 1438
7427.03 1481
7427.84 1585
7428.66 1490
7429.47 1613
7430.28 1563
7431.10 1553
7431.91 1541
7432.73 1624
7433.54 1682
7434.35 1671
7435.17 1600
7435.98 1585
7436.79 1610
7437.61 1615
7438.42 1501
7439.24 1542
7440.05 1585
7440.86 1500
7441.68 1521
7442.49 1579
7443.31 1583
7444.12 1542
7444.94 1481
7445.75 1436
7446.56 1517
7447.38 1450
7448.19 1495
7449.01 1383
7449.82 1418
7450.64 1426
7451.45 1486
7452.27 1403
7453.08 1417
7453.90 1439
7454.71 1446
7455.52 1416
7456.34 1431
7457.15 1455
7457.97 1395
7458.78 1473
7459.60 1492
7460.42 1422
7461.23 1480
7462.05 1544
7462.86 1592
7463.68 1488
7464.49 1456
7465.31 1458
7466.12 1488
7466.94 1441
7467.75 1424
7468.57 1465
7469.38 1468
7470.20 1532
7471.02 1521
7471.83 1553
7472.65 1603
7473.46 1575
7474.28 1579
7475.10 1666
7475.91 1547
7476.73 1626
7477.54 1570
7478.36 1588
7479.18 1533
7479.99 1397
7480.81 1547
7481.62 1503
7482.44 1452
7483.26 1452
7484.07 1579
7484.89 1521
7485.71 1473
7486.52 1519
7487.34 1309
7488.16 1362
7488.97 1446
7489.79 1483
7490.61 1536
7491.42 1500
7492.24 1369
7493.06 1432
7493.87 1545
7494.69 1413
7495.51 1394
7496.33 1417
7497.14 1407
7497.96 1477
7498.78 1459
7499.59 1424
7500.41 1548
7501.23 1505
7502.05 1551
7502.86 1581
7503.68 1574
7504.50 1537
7505.32 1473
7506.13 1440
7506.95 1400
7507.77 1382
7508.59 1463
7509.40 1565
7510.22 1481
7511.04 1434
7511.86 1398
7512.68 1437
7513.49 1483
7514.31 1396
7515.13 1365
7515.95 1420
7516.77 1448
7517.59 1493
7518.40 1468
7519.22 1414
7520.04 1434
7520.86 1376
7521.68 1434
7522.50 1471
7523.31 1438
7524.13 1489
7524.95 1504
7525.77 1460
7526.59 1465
7527.41 1490
7528.23 1552
7529.05 1475
7529.86 1517
7530.68 1418
7531.50 1422
7532.32 1422
7533.14 1436
7533.96 1407
7534.78 1464
7535.60 1490
7536.42 1473
7537.24 1511
7538.06 1504
7538.88 1416
7539.70 1465
7540.51 1528
7541.33 1585
7542.15 1514
7542.97 1449
7543.79 1535
7544.61 1634
7545.43 1692
7546.25 1620
7547.07 1561
7547.89 1581
7548.71 1596
7549.53 1545
7550.35 1622
7551.17 1547
7551.99 1541
7552.81 1603
7553.63 1610
7554.45 1667
7555.27 1546
7556.09 1502
7556.91 1495
7557.73 1607
7558.56 1670
7559.38 1705
7560.20 1700
7561.02 1678
7561.84 1759
7562.66 1765
7563.48 1763
7564.30 1665
7565.12 1716
7565.94 1795
7566.76 1710
7567.58 1709
7568.40 1735
7569.23 1637
7570.05 1700
7570.87 1614
7571.69 1756
7572.51 1739
7573.33 1750
7574.15 1709
7574.97 1700
7575.80 1687
7576.62 1722
7577.44 1712
7578.26 1751
7579.08 1688
7579.90 1652
7580.73 1653
7581.55 1778
7582.37 1735
7583.19 1645
7584.01 1727
7584.83 1869
7585.66 1668
7586.48 1760
7587.30 1908
7588.12 1805
7588.95 1911
7589.77 2129
7590.59 2072
7591.41 2043
7592.23 1999
7593.06 1968
7593.88 2007
7594.70 1850
7595.52 2046
7596.35 1969
7597.17 1863
7597.99 2012
7598.81 2039
7599.64 2137
7600.46 1928
7601.28 2034
7602.11 2261
7602.93 2294
7603.75 2288
7604.57 2411
7605.40 2667
7606.22 2904
7607.04 2956
7607.87 2964
7608.69 2818
7609.51 2893
7610.34 2648
7611.16 2583
7611.98 2406
7612.81 2287
7613.63 2435
7614.45 2145
7615.28 2095
7616.10 2119
7616.92 2225
7617.75 2407
7618.57 2376
7619.40 2501
7620.22 2572
7621.04 2479
7621.87 2459
7622.69 2445
7623.52 2493
7624.34 2378
7625.16 2362
7625.99 2321
7626.81 2214
7627.64 2185
7628.46 2198
7629.28 2330
7630.11 2554
7630.93 2586
7631.76 2767
7632.58 2999
7633.41 3084
7634.23 3216
7635.06 3192
7635.88 2999
7636.71 3001
7637.53 2902
7638.36 2766
7639.18 2606
7640.01 2342
7640.83 2237
7641.66 2231
7642.48 1998
7643.31 1953
7644.13 1980
7644.96 2075
7645.78 2084
7646.61 1936
7647.43 1955
7648.26 1899
7649.08 1840
7649.91 1805
7650.73 1862
7651.56 1765
7652.38 1809
7653.21 1864
7654.04 1734
7654.86 1743
7655.69 1668
7656.51 1748
7657.34 1717
7658.16 1674
7658.99 1667
7659.82 1811
7660.64 1802
7661.47 1784
7662.29 1805
7663.12 1737
7663.95 1873
7664.77 1767
7665.60 1804
7666.43 1663
7667.25 1777
7668.08 1803
7668.91 1744
7669.73 1753
7670.56 1863
7671.38 1786
7672.21 1782
7673.04 1867
7673.87 1840
7674.69 1757
7675.52 1749
7676.35 1834
7677.17 1722
7678.00 1743
7678.83 1645
7679.65 1712
7680.48 1633
7681.31 1593
7682.13 1599
7682.96 1675
7683.79 1697
7684.62 1726
7685.44 1711
7686.27 1731
7687.10 1609
7687.93 1657
7688.75 1748
7689.58 1632
7690.41 1556
7691.24 1696
7692.06 1761
7692.89 1804
7693.72 1772
7694.55 1743
7695.38 1793
7696.20 1808
7697.03 1638
7697.86 1739
7698.69 1697
7699.52 1660
7700.34 1814
7701.17 1891
7702.00 1858
7702.83 1722
7703.66 1726
7704.49 1638
7705.31 1587
7706.14 1688
7706.97 1667
7707.80 1678
7708.63 1671
7709.46 1702
7710.29 1713
7711.11 1721
7711.94 1766
7712.77 1641
7713.60 1604
7714.43 1517
7715.26 1574
7716.09 1593
7716.92 1623
7717.75 1579
7718.58 1559
7719.40 1542
7720.23 1586
7721.06 1512
7721.89 1537
7722.72 1621
7723.55 1578
7724.38 1546
7725.21 1588
7726.04 1514
7726.87 1611
7727.70 1578
7728.53 1516
7729.36 1523
7730.19 1667
7731.02 1516
7731.85 1603
7732.68 1430
7733.51 1444
7734.34 1498
7735.17 1580
7736.00 1559
7736.83 1605
7737.66 1444
7738.49 1476
7739.32 1479
7740.15 1464
7740.98 1527
7741.81 1549
7742.64 1588
7743.47 1504
7744.30 1490
7745.13 1632
7745.96 1616
7746.79 1845
7747.62 2043
7748.45 2156
7749.29 2391
7750.12 2476
7750.95 2441
7751.78 2311
7752.61 2362
7753.44 2143
7754.27 2174
7755.10 1946
7755.93 1778
7756.76 1673
7757.60 1628
7758.43 1684
7759.26 1639
7760.09 1618
7760.92 1626
7761.75 1611
7762.58 1575
7763.42 1628
7764.25 1610
7765.08 1548
7765.91 1614
7766.74 1616
7767.57 1542
7768.41 1421
7769.24 1494
7770.07 1439
7770.90 1388
7771.73 1469
7772.57 1469
7773.40 1451
7774.23 1406
7775.06 1328
7775.90 1481
7776.73 1515
7777.56 1576
7778.39 1523
7779.22 1467
7780.06 1443
7780.89 1468
7781.72 1503
7782.55 1602
7783.39 1533
7784.22 1468
7785.05 1499
7785.89 1486
7786.72 1600
7787.55 1622
7788.38 1636
7789.22 1738
7790.05 1701
7790.88 1742
7791.72 1616
7792.55 1605
7793.38 1602
7794.22 1620
7795.05 1560
7795.88 1489
7796.72 1512
7797.55 1514
7798.38 1588
7799.22 1544
7800.05 1509
7800.88 1577
7801.72 1551
7802.55 1598
7803.38 1553
7804.22 1521
7805.05 1628
7805.89 1643
7806.72 1704
7807.55 1738
7808.39 1680
7809.22 1743
7810.06 1711
7810.89 1713
7811.72 1770
7812.56 1735
7813.39 1746
7814.23 1800
7815.06 1851
7815.89 1985
7816.73 1822
7817.56 1880
7818.40 1991
7819.23 2020
7820.07 1876
7820.90 1877
7821.74 2085
7822.57 1982
7823.41 1972
7824.24 2063
7825.08 1953
7825.91 1962
7826.75 2117
7827.58 2138
7828.42 2168
7829.25 2129
7830.09 2243
7830.92 2193
7831.76 2113
7832.59 2034
7833.43 1976
7834.26 2007
7835.10 2018
7835.93 1968
7836.77 1964
7837.60 2084
7838.44 1892
7839.28 1869
7840.11 1861
7840.95 1846
7841.78 1833
7842.62 1876
7843.45 1874
7844.29 1760
7845.13 1796
7845.96 1931
7846.80 1717
7847.63 1686
7848.47 1824
7849.31 1828
7850.14 1905
7850.98 1809
7851.82 1782
7852.65 1748
7853.49 1665
7854.32 1734
7855.16 1866
7856.00 1834
7856.83 1762
7857.67 1811
7858.51 1857
7859.34 1923
7860.18 2125
7861.02 2204
7861.85 2246
7862.69 2311
7863.53 2227
7864.37 2259
7865.20 2036
7866.04 1966
7866.88 2050
7867.71 1997
7868.55 1927
7869.39 2005
7870.23 1914
7871.06 1879
7871.90 1964
7872.74 1930
7873.57 1937
7874.41 2028
7875.25 2044
7876.09 2044
7876.93 2253
7877.76 2248
7878.60 2334
7879.44 2415
7880.28 2485
7881.11 2619
7881.95 2532
7882.79 2342
7883.63 2145
7884.47 2056
7885.30 2174
7886.14 2137
7886.98 1969
7887.82 1982
7888.66 2003
7889.50 1881
7890.33 1849
7891.17 1885
7892.01 1894
7892.85 2112
7893.69 2210
7894.53 2111
7895.36 2048
7896.20 2000
7897.04 1963
7897.88 1799
7898.72 1840
7899.56 1947
7900.40 2020
7901.24 2017
7902.08 1999
7902.91 1866
7903.75 2045
7904.59 1981
7905.43 1923
7906.27 1932
7907.11 1796
7907.95 1696
7908.79 1661
7909.63 1654
7910.47 1754
7911.31 1708
7912.15 1764
7912.99 1832
7913.83 1834
7914.67 1783
7915.50 1687
7916.34 1610
7917.18 1637
7918.02 1637
7918.86 1716
7919.70 1825
7920.54 1700
7921.38 1651
7922.22 1673
7923.06 1757
7923.90 1706
7924.74 1633
7925.58 1648
7926.42 1704
7927.27 1583
7928.11 1601
7928.95 1552
7929.79 1558
7930.63 1622
7931.47 1640
7932.31 1648
7933.15 1640
7933.99 1532
7934.83 1495
7935.67 1569
7936.51 1556
7937.35 1568
7938.19 1504
7939.03 1541
7939.88 1476
7940.72 1501
7941.56 1581
7942.40 1593
7943.24 1473
7944.08 1457
7944.92 1556
7945.76 1591
7946.60 1615
7947.45 1646
7948.29 1620
7949.13 1662
7949.97 1720
7950.81 1624
7951.65 1602
7952.50 1600
7953.34 1585
7954.18 1613
7955.02 1642
7955.86 1698
7956.70 1716
7957.55 1850
7958.39 1863
7959.23 1748
7960.07 1722
7960.91 1729
7961.76 1736
7962.60 1835
7963.44 1785
7964.28 1657
7965.13 1642
7965.97 1668
7966.81 1667
7967.65 1721
7968.50 1883
7969.34 1915
7970.18 1963
7971.02 1919
7971.87 1858
7972.71 1794
7973.55 1678
7974.39 1675
7975.24 1704
7976.08 1547
7976.92 1607
7977.77 1680
7978.61 1558
7979.45 1521
7980.30 1512
7981.14 1514
7981.98 1468
7982.83 1637
7983.67 1568
7984.51 1541
7985.36 1510
7986.20 1465
7987.04 1424
7987.89 1507
7988.73 1510
7989.57 1579
7990.42 1385
7991.26 1448
7992.10 1427
7992.95 1388
7993.79 1485
7994.64 1442
7995.48 1451
7996.32 1380
7997.17 1282
7998.01 1347
7998.86 1439
7999.70 1467
8000.54 1361
8001.39 1351
8002.23 1278
8003.08 1348
8003.92 1388
8004.77 1359
8005.61 1369
8006.45 1393
8007.30 1305
8008.14 1344
8008.99 1321
8009.83 1212
8010.68 1326
8011.52 1326
8012.37 1303
8013.21 1299
8014.06 1331
8014.90 1331
8015.75 1385
8016.59 1329
8017.44 1282
8018.28 1295
8019.13 1285
8019.97 1233
8020.82 1236
8021.66 1280
8022.51 1326
8023.35 1203
8024.20 1203
8025.05 1244
8025.89 1283
8026.74 1249
8027.58 1227
8028.43 1287
8029.27 1239
8030.12 1240
8030.96 1219
8031.81 1279
8032.66 1238
8033.50 1148
8034.35 1200
8035.19 1255
8036.04 1158
8036.89 1197
8037.73 1175
8038.58 1270
8039.43 1253
8040.27 1278
8041.12 1280
8041.96 1279
8042.81 1139
8043.66 1331
8044.50 1253
8045.35 1295
8046.20 1301
8047.04 1272
8047.89 1187
8048.74 1244
8049.58 1173
8050.43 1142
8051.28 1178
8052.12 1209
8052.97 1133
8053.82 1115
8054.67 1168
8055.51 1187
8056.36 1154
8057.21 1172
8058.05 1148
8058.90 1118
8059.75 1201
8060.60 1137
8061.44 981
8062.29 1029
8063.14 1155
8063.99 1056
8064.83 1119
8065.68 1173
8066.53 1098
8067.38 1092
8068.22 1160
8069.07 1052
8069.92 1104
8070.77 1060
8071.62 1133
8072.46 1105
8073.31 1092
8074.16 1146
8075.01 1082
8075.86 1217
8076.71 1086
8077.55 1237
8078.40 1117
8079.25 1175
8080.10 1151
8080.95 1104
8081.80 1089
8082.64 1121
8083.49 1106
8084.34 1011
8085.19 1039
8086.04 1068
8086.89 1083
8087.74 1120
8088.58 1195
8089.43 1205
8090.28 1154
8091.13 1071
8091.98 1132
8092.83 1184
8093.68 1111
8094.53 1044
8095.38 1103
8096.23 1151
8097.08 1172
8097.93 1112
8098.77 1013
8099.62 1180
8100.47 1242
8101.32 1156
8102.17 1035
8103.02 1039
8103.87 1057
8104.72 1059
8105.57 1100
8106.42 1032
8107.27 1137
8108.12 1168
8108.97 1101
8109.82 1061
8110.67 1118
8111.52 1088
8112.37 1020
8113.22 1106
8114.07 1202
8114.92 1153
8115.77 1134
8116.62 1161
8117.47 1095
8118.32 1130
8119.17 1152
8120.02 1091
8120.87 1121
8121.72 1116
8122.58 1086
8123.43 1184
8124.28 1174
8125.13 1258
8125.98 1235
8126.83 1172
8127.68 1162
8128.53 1160
8129.38 1220
8130.23 1169
8131.08 1159
8131.94 1166
8132.79 1206
8133.64 1220
8134.49 1141
8135.34 1090
8136.19 1078
8137.04 1126
8137.89 1110
8138.75 1119
8139.60 1224
8140.45 1204
8141.30 1274
8142.15 1167
8143.00 1161
8143.86 1171
8144.71 1193
8145.56 1190
8146.41 1211
8147.26 1237
8148.12 1303
8148.97 1236
8149.82 1245
8150.67 1222
8151.52 1214
8152.38 1226
8153.23 1294
8154.08 1222
8154.93 1272
8155.78 1384
8156.64 1416
8157.49 1430
8158.34 1460
8159.19 1571
8160.05 1495
8160.90 1403
8161.75 1341
8162.61 1212
8163.46 1256
8164.31 1232
8165.16 1252
8166.02 1296
8166.87 1221
8167.72 1277
8168.58 1244
8169.43 1186
8170.28 1121
8171.14 1185
8171.99 1229
8172.84 1190
8173.70 1158
8174.55 1128
8175.40 1191
8176.26 1293
8177.11 1207
8177.96 1159
8178.82 1167
8179.67 1092
8180.52 1022
8181.38 1107
8182.23 1109
8183.08 1083
8183.94 1080
8184.79 1098
8185.65 1164
8186.50 1162
8187.35 1047
8188.21 1152
8189.06 1101
8189.92 1095
8190.77 1077
8191.63 1016
8192.48 1076
8193.33 1067
8194.19 1079
8195.04 1102
8195.90 1101
8196.75 1095
8197.61 1155
8198.46 1103
8199.32 1090
8200.17 1074
8201.02 1119
8201.88 1089
8202.73 1074
8203.59 1037
8204.44 1129
8205.30 1122
8206.15 1092
8207.01 1012
8207.86 1007
8208.72 1129
8209.57 996
8210.43 1097
8211.29 1201
8212.14 1162
8213.00 1108
8213.85 1063
8214.71 1074
8215.56 1024
8216.42 1075
8217.27 1075
8218.13 1065
8218.98 1082
8219.84 1093
8220.70 1091
8221.55 1148
8222.41 1138
8223.26 1075
8224.12 1093
8224.98 1131
8225.83 1141
8226.69 1133
8227.54 1109
8228.40 1130
8229.26 1107
8230.11 1084
8230.97 1112
8231.83 1137
8232.68 1073
8233.54 1081
8234.39 1098
8235.25 1055
8236.11 1178
8236.96 1072
8237.82 1124
8238.68 1055
8239.53 1013
8240.39 1078
8241.25 1077
8242.11 1096
8242.96 1071
8243.82 1112
8244.68 1100
8245.53 1053
8246.39 1012
8247.25 1067
8248.10 1163
8248.96 1047
8249.82 1002
8250.68 1045
8251.53 1088
8252.39 1089
8253.25 1098
8254.11 1118
8254.96 1122
8255.82 1030
8256.68 1077
8257.54 1046
8258.39 1021
8259.25 1073
8260.11 1006
8260.97 1123
8261.83 1146
8262.68 1018
8263.54 969
8264.40 1002
8265.26 1096
8266.12 984
8266.97 1046
8267.83 1060
8268.69 1084
8269.55 1085
8270.41 1082
8271.27 1039
8272.12 1079
8272.98 1051
8273.84 1007
8274.70 1100
8275.56 1172
8276.42 1220
8277.28 1080
8278.13 1066
8278.99 1090
8279.85 1075
8280.71 1118
8281.57 1197
8282.43 1211
8283.29 1159
8284.15 1102
8285.01 1045
8285.87 1142
8286.72 1109
8287.58 1123
8288.44 1076
8289.30 1107
8290.16 1177
8291.02 1100
8291.88 1049
8292.74 1142
8293.60 1155
8294.46 1159
8295.32 1178
8296.18 1282
8297.04 1307
8297.90 1205
8298.76 1236
8299.62 1216
8300.48 1225
8301.34 1177
8302.20 1123
8303.06 1032
8303.92 1132
8304.78 1152
8305.64 1219
8306.50 1179
8307.36 1140
8308.22 1113
8309.08 1121
8309.94 1107
8310.80 1044
8311.66 1089
8312.52 1115
8313.38 1243
8314.24 1186
8315.10 1164
8315.96 1275
8316.83 1328
8317.69 1298
8318.55 1298
8319.41 1351
8320.27 1397
8321.13 1364
8321.99 1321
8322.85 1267
8323.71 1257
8324.57 1205
8325.44 1270
8326.30 1176
8327.16 1125
8328.02 1159
8328.88 1220
8329.74 1150
8330.60 1152
8331.47 1173
8332.33 1158
8333.19 1197
8334.05 1161
8334.91 1122
8335.77 1133
8336.64 1244
8337.50 1275
8338.36 1232
8339.22 1213
8340.08 1146
8340.94 1157
8341.81 1138
8342.67 1118
8343.53 1103
8344.39 1141
8345.26 1145
8346.12 1227
8346.98 1339
8347.84 1264
8348.71 1250
8349.57 1363
8350.43 1219
8351.29 1178
8352.16 1111
8353.02 1167
8353.88 1143
8354.74 1185
8355.61 1198
8356.47 1151
8357.33 1275
8358.19 1251
8359.06 1234
8359.92 1214
8360.78 1148
8361.65 1153
8362.51 1249
8363.37 1216
8364.24 1146
8365.10 1158
8365.96 1141
8366.83 1125
8367.69 1195
8368.55 1201
8369.42 1215
8370.28 1115
8371.14 1200
8372.01 1250
8372.87 1137
8373.73 1173
8374.60 1255
8375.46 1264
8376.33 1240
8377.19 1190
8378.05 1210
8378.92 1304
8379.78 1245
8380.65 1150
8381.51 1225
8382.37 1171
8383.24 1269
8384.10 1277
8384.97 1201
8385.83 1408
8386.70 1408
8387.56 1380
8388.42 1315
8389.29 1324
8390.15 1350
8391.02 1252
8391.88 1339
8392.75 1321
8393.61 1336
8394.48 1320
8395.34 1410
8396.21 1405
8397.07 1317
8397.94 1375
8398.80 1325
8399.67 1297
8400.53 1278
8401.40 1334
8402.26 1325
8403.13 1320
8403.99 1318
8404.86 1341
8405.72 1312
8406.59 1372
8407.45 1375
8408.32 1398
8409.19 1350
8410.05 1329
8410.92 1321
8411.78 1345
8412.65 1386
8413.51 1348
8414.38 1399
8415.25 1360
8416.11 1436
8416.98 1449
8417.84 1471
8418.71 1476
8419.58 1490
8420.44 1509
8421.31 1450
8422.17 1573
8423.04 1494
8423.91 1473
8424.77 1510
8425.64 1543
8426.51 1613
8427.37 1638
8428.24 1679
8429.11 1610
8429.97 1707
8430.84 1614
8431.71 1662
8432.57 1710
8433.44 1784
8434.31 1669
8435.17 1633
8436.04 1636
8436.91 1787
8437.77 1722
8438.64 1784
8439.51 1768
8440.38 1835
8441.24 1900
8442.11 1910
8442.98 2022
8443.84 2193
8444.71 2236
8445.58 2380
8446.45 2150
8447.31 2245
8448.18 2224
8449.05 2295
8449.92 2240
8450.78 2099
8451.65 2214
8452.52 2318
8453.39 2389
8454.26 2488
8455.12 2532
8455.99 2612
8456.86 2953
8457.73 3191
8458.60 3340
8459.46 3481
8460.33 3407
8461.20 3386
8462.07 3218
8462.94 3077
8463.81 2957
8464.67 2740
8465.54 2642
8466.41 2509
8467.28 2266
8468.15 2461
8469.02 2698
8469.89 3117
8470.75 3692
8471.62 4141
8472.49 4654
8473.36 5041
8474.23 5129
8475.10 4899
8475.97 4623
8476.84 4199
8477.71 3540
8478.57 3283
8479.44 2885
8480.31 2498
8481.18 2359
8482.05 2215
8482.92 2103
8483.79 1931
8484.66 1881
8485.53 1932
8486.40 1871
8487.27 1897
8488.14 2007
8489.01 1949
8489.88 1849
8490.75 1877
8491.62 1953
8492.49 1944
8493.36 1861
8494.23 2007
8495.10 1874
8495.97 1889
8496.84 1916
8497.71 1963
8498.58 1986
8499.45 2011
8500.32 1967
8501.19 1902
8502.06 1821
8502.93 1812
8503.80 1915
8504.67 1857
8505.54 1814
8506.41 1841
8507.28 1902
8508.15 2004
8509.02 2110
8509.89 2268
8510.76 2404
8511.63 2368
8512.51 2360
8513.38 2188
8514.25 2111
8515.12 2165
8515.99 2086
8516.86 1941
8517.73 1897
8518.60 1914
8519.47 1879
8520.35 1954
8521.22 1923
8522.09 1867
8522.96 1838
8523.83 1774
8524.70 1793
8525.57 1784
8526.45 1818
8527.32 1845
8528.19 1983
8529.06 1881
8529.93 1941
8530.80 2014
8531.68 2033
8532.55 2060
8533.42 2054
8534.29 2129
8535.16 2079
8536.04 2208
8536.91 2141
8537.78 2135
8538.65 1996
8539.52 2084
8540.40 2056
8541.27 2080
8542.14 1965
8543.01 1999
8543.89 2071
8544.76 1943
8545.63 2031
8546.50 1995
8547.38 2026
8548.25 2030
8549.12 2120
8549.99 2089
8550.87 2112
8551.74 2181
8552.61 2195
8553.49 2238
8554.36 2330
8555.23 2567
8556.11 2690
8556.98 2730
8557.85 2612
8558.73 2628
8559.60 2586
8560.47 2488
8561.35 2373
8562.22 2140
8563.09 1976
8563.97 1912
8564.84 1965
8565.71 1933
8566.59 1741
8567.46 1733
8568.33 1836
8569.21 1801
8570.08 1700
8570.96 1752
8571.83 1694
8572.70 1687
8573.58 1691
8574.45 1699
8575.33 1696
8576.20 1665
8577.07 1622
8577.95 1614
8578.82 1670
8579.70 1633
8580.57 1649
8581.45 1557
8582.32 1550
8583.19 1559
8584.07 1557
8584.94 1711
8585.82 1724
8586.69 1839
8587.57 1764
8588.44 1682
8589.32 1677
8590.19 1671
8591.07 1678
8591.94 1663
8592.82 1792
8593.69 1771
8594.57 1720
8595.44 1743
8596.32 1616
8597.19 1667
8598.07 1683
8598.94 1670
8599.82 1622
8600.69 1673
8601.57 1655
8602.44 1726
8603.32 1685
8604.20 1740
8605.07 1765
8605.95 1657
8606.82 1646
8607.70 1763
8608.57 1742
8609.45 1749
8610.33 1677
8611.20 1716
8612.08 1735
8612.95 1782
8613.83 1836
8614.71 1825
8615.58 1779
8616.46 1827
8617.33 1816
8618.21 1791
8619.09 1856
8619.96 1784
8620.84 1639
8621.72 1830
8622.59 1786
8623.47 1818
8624.35 1854
8625.22 1829
8626.10 1848
8626.98 1964
8627.85 1869
8628.73 1930
8629.61 1962
8630.48 2029
8631.36 1972
8632.24 2052
8633.11 2109
8633.99 2134
8634.87 2077
8635.74 2006
8636.62 2009
8637.50 1996
8638.38 1917
8639.25 2026
8640.13 2026
8641.01 2033
8641.89 2103
8642.76 2186
8643.64 2093
8644.52 2170
8645.40 2094
8646.27 2162
8647.15 2220
8648.03 2296
8648.91 2404
8649.79 2287
8650.66 2438
8651.54 2361
8652.42 2347
8653.30 2406
8654.18 2363
8655.05 2383
8655.93 2484
8656.81 2477
8657.69 2560
8658.57 2536
8659.45 2527
8660.32 2665
8661.20 2560
8662.08 2504
8662.96 2496
8663.84 2568
8664.72 2540
8665.60 2501
8666.47 2576
8667.35 2602
8668.23 2568
8669.11 2506
8669.99 2514
8670.87 2698
8671.75 2731
8672.63 2988
8673.51 3177
8674.38 3421
8675.26 3641
8676.14 3823
8677.02 4082
8677.90 4147
8678.78 4106
8679.66 4032
8680.54 3816
8681.42 3692
8682.30 3621
8683.18 3435
8684.06 3193
8684.94 3175
8685.82 3059
8686.70 2957
8687.58 3056
8688.46 3069
8689.34 3158
8690.22 3534
8691.10 3979
8691.98 4644
8692.86 5480
8693.74 6156
8694.62 6922
8695.50 7528
8696.38 7867
8697.26 7640
8698.14 7111
8699.02 6199
8699.90 5596
8700.78 5049
8701.66 4185
8702.54 3609
8703.42 3185
8704.30 2958
8705.18 2797
8706.06 2573
8706.94 2518
8707.82 2561
8708.71 2405
8709.59 2399
8710.47 2409
8711.35 2421
8712.23 2350
8713.11 2319
8713.99 2328
8714.87 2306
8715.75 2214
8716.64 2225
8717.52 2250
8718.40 2191
8719.28 2080
8720.16 2106
8721.04 2112
8721.92 2231
8722.81 2206
8723.69 2178
8724.57 2152
8725.45 2212
8726.33 2302
8727.21 2235
8728.10 2284
8728.98 2284
8729.86 2319
8730.74 2451
8731.62 2509
8732.51 2614
8733.39 2658
8734.27 2762
8735.15 2708
8736.03 2710
8736.92 2611
8737.80 2451
8738.68 2413
8739.56 2333
8740.45 2310
8741.33 2215
8742.21 2123
8743.09 2086
8743.98 2169
8744.86 2148
8745.74 2123
8746.63 2066
8747.51 2023
8748.39 2033
8749.27 2012
8750.16 2071
8751.04 2093
8751.92 2138
8752.81 2108
8753.69 2152
8754.57 2169
8755.46 2214
8756.34 2101
8757.22 2243
8758.11 2268
8758.99 2347
8759.87 2365
8760.76 2404
8761.64 2319
8762.52 2488
8763.41 2488
8764.29 2424
8765.17 2356
8766.06 2321
8766.94 2399
8767.83 2413
8768.71 2553
8769.59 2602
8770.48 2544
8771.36 2483
8772.25 2480
8773.13 2381
8774.01 2389
8774.90 2405
8775.78 2262
8776.67 2436
8777.55 2334
8778.44 2261
8779.32 2297
8780.20 2316
8781.09 2471
8781.97 2626
8782.86 2825
8783.74 3175
8784.63 3381
8785.51 3295
8786.40 3331
8787.28 3309
8788.17 3039
8789.05 2762
8789.94 2732
8790.82 2489
8791.71 2280
8792.59 2283
8793.48 2126
8794.36 2041
8795.25 2019
8796.13 1941
8797.02 1903
8797.90 1936
8798.79 1917
8799.67 1978
8800.56 2143
8801.45 2163
8802.33 2152
8803.22 1989
8804.10 1960
8804.99 1989
8805.87 1893
8806.76 1877
8807.65 1898
8808.53 1883
8809.42 1791
8810.30 1836
8811.19 1943
8812.08 1841
8812.96 1758
8813.85 1797
8814.73 1823
8815.62 1767
8816.51 1830
8817.39 1712
8818.28 1683
8819.17 1667
8820.05 1752
8820.94 1735
8821.83 1819
8822.71 1799
8823.60 1745
8824.49 1757
8825.37 1816
8826.26 1751
8827.15 1725
8828.03 1711
8828.92 1737
8829.81 1635
8830.69 1670
8831.58 1656
8832.47 1644
8833.36 1614
8834.24 1583
8835.13 1601
8836.02 1645
8836.90 1648
8837.79 1646
8838.68 1523
8839.57 1525
8840.45 1582
8841.34 1607
8842.23 1604
8843.12 1688
8844.01 1597
8844.89 1534
8845.78 1590
8846.67 1511
8847.56 1627
8848.44 1648
8849.33 1575
8850.22 1445
8851.11 1580
8852.00 1626
8852.88 1572
8853.77 1613
8854.66 1442
8855.55 1476
8856.44 1458
8857.33 1465
8858.21 1397
8859.10 1458
8859.99 1502
8860.88 1496
8861.77 1525
8862.66 1522
8863.55 1503
8864.43 1524
8865.32 1419
8866.21 1403
8867.10 1446
8867.99 1410
8868.88 1368
8869.77 1494
8870.66 1412
8871.55 1428
8872.44 1384
8873.32 1345
8874.21 1319
8875.10 1254
8875.99 1255
8876.88 1276
8877.77 1292
8878.66 1318
8879.55 1413
8880.44 1313
8881.33 1314
8882.22 1241
8883.11 1329
8884.00 1273
8884.89 1272
8885.78 1351
8886.67 1274
8887.56 1332
8888.45 1284
8889.34 1344
8890.23 1260
8891.12 1263
8892.01 1266
8892.90 1209
8893.79 1246
8894.68 1243
8895.57 1231
8896.46 1188
8897.35 1243
8898.24 1273
8899.13 1269
8900.02 1184
8900.91 1214
8901.80 1225
8902.69 1184
8903.58 1197
8904.47 1224
8905.36 1212
8906.26 1212
8907.15 1194
8908.04 1194
8908.93 1133
8909.82 1172
8910.71 1148
8911.60 1175
8912.49 1103
8913.38 1176
8914.28 1266
8915.17 1226
8916.06 1184
8916.95 1090
8917.84 974
8918.73 1160
8919.62 1182
8920.52 1078
8921.41 1064
8922.30 1111
8923.19 1042
8924.08 1053
8924.97 1065
8925.87 1132
8926.76 1154
8927.65 1179
8928.54 1165
8929.43 1024
8930.33 1131
8931.22 1145
8932.11 1151
8933.00 1200
8933.89 1103
8934.79 1070
8935.68 1079
8936.57 1086
8937.46 1112
8938.36 1125
8939.25 1035
8940.14 978
8941.03 1077
8941.93 1102
8942.82 1030
8943.71 1044
8944.60 1042
8945.50 1000
8946.39 1027
8947.28 1103
8948.18 1077
8949.07 1031
8949.96 1043
8950.85 965
8951.75 1068
8952.64 991
8953.53 1016
8954.43 1045
8955.32 1026
8956.21 1021
8957.11 1096
8958.00 1028
8958.89 986
8959.79 968
8960.68 1039
8961.57 1110
8962.47 1034
8963.36 1021
8964.26 1066
8965.15 1079
8966.04 1104
8966.94 1020
8967.83 944
8968.73 1067
8969.62 1022
8970.51 984
8971.41 985
8972.30 1009
8973.20 1081
8974.09 1041
8974.98 1037
8975.88 1020
8976.77 975
8977.67 1037
8978.56 1056
8979.46 1042
8980.35 936
8981.25 1006
8982.14 1054
8983.03 1062
8983.93 983
8984.82 999
8985.72 938
8986.61 959
8987.51 957
8988.40 963
8989.30 973
8990.19 1018
8991.09 984
8991.98 910
8992.88 872
8993.77 975
8994.67 922
8995.56 865
8996.46 881
8997.36 877
8998.25 995
8999.15 939
9000.04 862
9000.94 840
9001.83 878
9002.73 889
9003.62 926
9004.52 914
9005.42 928
9006.31 945
9007.21 980
9008.10 946
9009.00 975
9009.90 933
9010.79 934
9011.69 888
9012.58 841
9013.48 890
9014.38 944
9015.27 977
9016.17 919
9017.07 876
9017.96 940
9018.86 890
9019.76 848
9020.65 783
9021.55 874
9022.44 946
9023.34 909
9024.24 909
9025.14 803
9026.03 857
9026.93 938
9027.83 896
9028.72 910
9029.62 896
9030.52 878
9031.41 841
9032.31 885
9033.21 866
9034.11 889
9035.00 952
9035.90 885
9036.80 814
9037.69 899
9038.59 865
9039.49 883
9040.39 880
9041.28 945
9042.18 904
9043.08 960
9043.98 945
9044.88 914
9045.77 926
9046.67 859
9047.57 909
9048.47 908
9049.36 943
9050.26 969
9051.16 937
9052.06 856
9052.96 837
9053.86 920
9054.75 935
9055.65 863
9056.55 850
9057.45 905
9058.35 887
9059.25 885
9060.14 928
9061.04 969
9061.94 975
9062.84 1029
9063.74 888
9064.64 864
9065.54 980
9066.44 959
9067.33 984
9068.23 925
9069.13 943
9070.03 992
9070.93 955
9071.83 892
9072.73 919
9073.63 939
9074.53 1019
9075.43 948
9076.33 880
9077.22 844
9078.12 919
9079.02 879
9079.92 935
9080.82 892
9081.72 865
9082.62 854
9083.52 934
9084.42 877
9085.32 882
9086.22 918
9087.12 967
9088.02 952
9088.92 1063
9089.82 986
9090.72 1037
9091.62 990
9092.52 967
9093.42 924
9094.32 858
9095.22 866
9096.12 1036
9097.02 945
9097.92 935
9098.82 887
9099.72 971
9100.62 943
9101.52 942
9102.43 989
9103.33 964
9104.23 875
9105.13 924
9106.03 866
9106.93 961
9107.83 941
9108.73 921
9109.63 880
9110.53 907
9111.43 827
9112.33 834
9113.24 861
9114.14 863
9115.04 823
9115.94 854
9116.84 862
9117.74 827
9118.64 929
9119.55 925
9120.45 817
9121.35 842
9122.25 849
9123.15 850
9124.05 867
9124.96 862
9125.86 908
9126.76 867
9127.66 779
9128.56 809
9129.46 810
9130.37 849
9131.27 929
9132.17 903
9133.07 909
9133.97 812
9134.88 878
9135.78 875
9136.68 866
9137.58 829
9138.49 853
9139.39 915
9140.29 895
9141.19 942
9142.10 858
9143.00 845
9143.90 800
9144.80 835
9145.71 868
9146.61 947
9147.51 899
9148.42 855
9149.32 836
9150.22 849
9151.12 785
9152.03 855
9152.93 859
9153.83 814
9154.74 897
9155.64 862
9156.54 838
9157.45 836
9158.35 870
9159.25 866
9160.16 843
9161.06 839
9161.96 870
9162.87 896
9163.77 870
9164.68 883
9165.58 885
9166.48 859
9167.39 786
9168.29 839
9169.19 873
9170.10 884
9171.00 879
9171.91 812
9172.81 895
9173.72 940
9174.62 893
9175.52 820
9176.43 800
9177.33 817
9178.24 824
9179.14 821
9180.05 817
9180.95 855
9181.85 801
9182.76 820
9183.66 858
9184.57 806
9185.47 848
9186.38 897
9187.28 897
9188.19 904
9189.09 914
9190.00 829
9190.90 781
9191.81 776
9192.71 864
9193.62 905
9194.52 854
9195.43 916
9196.33 830
9197.24 830
9198.14 841
9199.05 809
9199.96 841
9200.86 939
9201.77 974
9202.67 864
9203.58 927
9204.48 915
9205.39 858
9206.29 895
9207.20 827
9208.11 833
9209.01 879
9209.92 890
9210.82 924
9211.73 884
9212.64 845
9213.54 836
9214.45 886
9215.35 799
9216.26 807
9217.17 839
9218.07 867
9218.98 850
9219.89 869
9220.79 870
9221.70 852
9222.61 874
9223.51 814
9224.42 812
9225.33 819
9226.23 836
9227.14 915
9228.05 876
9228.95 829
9229.86 861
9230.77 814
9231.67 819
9232.58 785
9233.49 784
9234.40 838
9235.30 834
9236.21 848
9237.12 813
9238.02 817
9238.93 829
9239.84 781
9240.75 873
9241.65 838
9242.56 863
9243.47 841
9244.38 803
9245.28 845
9246.19 801
9247.10 818
9248.01 806
9248.92 807
9249.82 776
9250.73 823
9251.64 791
9252.55 777
9253.46 832
9254.36 840
9255.27 849
9256.18 874
9257.09 802
9258.00 800
9258.90 845
9259.81 795
9260.72 866
9261.63 812
9262.54 773
9263.45 790
9264.36 885
9265.26 891
9266.17 863
9267.08 878
9267.99 842
9268.90 796
9269.81 824
9270.72 821
9271.63 787
9272.54 892
9273.44 792
9274.35 814
9275.26 870
9276.17 851
9277.08 844
9277.99 870
9278.90 858
9279.81 790
9280.72 918
9281.63 796
9282.54 833
9283.45 849
9284.36 861
9285.27 923
9286.18 801
9287.09 889
9288.00 943
9288.91 801
9289.82 846
9290.73 824
9291.64 849
9292.55 858
9293.46 835
9294.37 900
9295.28 895
9296.19 926
9297.10 941
9298.01 886
9298.92 918
9299.83 876
9300.74 857
9301.65 926
9302.56 888
9303.47 912
9304.38 909
9305.29 943
9306.20 904
9307.11 849
9308.02 822
9308.93 915
9309.84 886
9310.75 879
9311.67 848
9312.58 935
9313.49 964
9314.40 926
9315.31 926
9316.22 886
9317.13 892
9318.04 852
9318.95 853
9319.87 927
9320.78 837
9321.69 886
9322.60 845
9323.51 847
9324.42 888
9325.34 927
9326.25 981
9327.16 906
9328.07 953
9328.98 880
9329.89 912
9330.81 873
9331.72 856
9332.63 876
9333.54 844
9334.45 897
9335.37 807
9336.28 826
9337.19 872
9338.10 926
9339.01 911
9339.93 928
9340.84 863
9341.75 876
9342.66 886
9343.58 888
9344.49 938
9345.40 922
9346.31 896
9347.23 962
9348.14 930
9349.05 896
9349.97 906
9350.88 881
9351.79 902
9352.70 915
9353.62 919
9354.53 890
9355.44 860
9356.36 842
9357.27 858
9358.18 863
9359.10 871
9360.01 925
9360.92 886
9361.84 938
9362.75 964
9363.66 875
9364.58 870
9365.49 907
9366.40 903
9367.32 851
9368.23 870
9369.15 871
9370.06 908
9370.97 852
9371.89 844
9372.80 857
9373.71 910
9374.63 858
9375.54 821
9376.46 899
9377.37 854
9378.29 793
9379.20 833
9380.11 888
9381.03 884
9381.94 835
9382.86 928
9383.77 858
9384.69 921
9385.60 968
9386.51 947
9387.43 901
9388.34 898
9389.26 886
9390.17 966
9391.09 1003
9392.00 1037
9392.92 1069
9393.83 1020
9394.75 1028
9395.66 975
9396.58 1032
9397.49 998
9398.41 1001
9399.32 1012
9400.24 1073
9401.15 996
9402.07 979
9402.99 948
9403.90 975
9404.82 982
9405.73 1010
9406.65 933
9407.56 1016
9408.48 964
9409.39 952
9410.31 983
9411.23 983
9412.14 990
9413.06 952
9413.97 1018
9414.89 1005
9415.81 963
9416.72 984
9417.64 998
9418.55 992
9419.47 1009
9420.39 963
9421.30 1027
9422.22 987
9423.14 1014
9424.05 1077
9424.97 984
9425.89 1047
9426.80 1091
9427.72 995
9428.64 997
9429.55 1003
9430.47 970
9431.39 928
9432.30 1010
9433.22 1028
9434.14 1010
9435.05 964
9435.97 1032
9436.89 1088
9437.80 1036
9438.72 991
9439.64 1033
9440.56 1038
9441.47 1044
9442.39 1191
9443.31 1145
9444.23 1015
9445.14 1022
9446.06 1064
9446.98 1102
9447.90 1101
9448.81 1094
9449.73 1125
9450.65 1168
9451.57 1136
9452.48 1216
9453.40 1311
9454.32 1428
9455.24 1383
9456.16 1484
9457.07 1601
9457.99 1559
9458.91 1527
9459.83 1516
9460.75 1435
9461.66 1308
9462.58 1265
9463.50 1173
9464.42 1153
9465.34 1142
9466.26 1181
9467.18 1143
9468.09 1148
9469.01 1159
9469.93 1185
9470.85 1055
9471.77 1105
9472.69 1081
9473.61 1099
9474.53 1094
9475.44 1129
9476.36 1069
9477.28 1089
9478.20 1142
9479.12 1184
9480.04 1249
9480.96 1345
9481.88 1404
9482.80 1454
9483.72 1370
9484.64 1346
9485.56 1374
9486.47 1408
9487.39 1357
9488.31 1266
9489.23 1148
9490.15 1099
9491.07 1083
9491.99 1094
9492.91 1094
9493.83 1114
9494.75 1089
9495.67 1100
9496.59 1065
9497.51 1056
9498.43 1062
9499.35 1127
9500.27 1153
9501.19 1091
9502.11 988
9503.03 914
9503.95 1022
9504.87 973
9505.79 1045
9506.71 1036
9507.64 961
9508.56 1088
9509.48 1045
9510.40 1042
9511.32 1057
9512.24 1093
9513.16 1060
9514.08 1021
9515.00 954
9515.92 1025
9516.84 1014
9517.76 1016
9518.68 1078
9519.61 1055
9520.53 1072
9521.45 1096
9522.37 1086
9523.29 1108
9524.21 1126
9525.13 1162
9526.05 1072
9526.98 1080
9527.90 1120
9528.82 1062
9529.74 1132
9530.66 1222
9531.58 1120
9532.51 1129
9533.43 1241
9534.35 1198
9535.27 1205
9536.19 1175
9537.11 1207
9538.04 1260
9538.96 1171
9539.88 1112
9540.80 1205
9541.73 1257
9542.65 1136
9543.57 1185
9544.49 1070
9545.41 1040
9546.34 1041
9547.26 1028
9548.18 1082
9549.10 1160
9550.03 1047
9550.95 1031
9551.87 1064
9552.79 1096
9553.72 1090
9554.64 1118
9555.56 1037
9556.49 1059
9557.41 1079
9558.33 1194
9559.25 1161
9560.18 1172
9561.10 1199
9562.02 1222
9562.95 1271
9563.87 1229
9564.79 1233
9565.72 1171
9566.64 1169
9567.56 1247
9568.49 1174
9569.41 1139
9570.33 1156
9571.26 1143
9572.18 1120
9573.11 1137
9574.03 1109
9574.95 1128
9575.88 1189
9576.80 1132
9577.72 1157
9578.65 1080
9579.57 1060
9580.50 1118
9581.42 1127
9582.34 1122
9583.27 1083
9584.19 1117
9585.12 1088
9586.04 1087
9586.97 1095
9587.89 1163
9588.81 1135
9589.74 1103
9590.66 1128
9591.59 1085
9592.51 1079
9593.44 1128
9594.36 1126
9595.29 1125
9596.21 1149
9597.14 1213
9598.06 1222
9598.99 1201
9599.91 1242
9600.84 1260
9601.76 1269
9602.69 1198
9603.61 1220
9604.54 1233
9605.46 1284
9606.39 1158
9607.31 1256
9608.24 1284
9609.16 1233
9610.09 1267
9611.01 1231
9611.94 1205
9612.87 1180
9613.79 1198
9614.72 1259
9615.64 1280
9616.57 1245
9617.49 1252
9618.42 1248
9619.35 1223
9620.27 1309
9621.20 1345
9622.12 1315
9623.05 1188
9623.98 1200
9624.90 1302
9625.83 1285
9626.76 1360
9627.68 1347
9628.61 1347
9629.53 1352
9630.46 1383
9631.39 1397
9632.31 1374
9633.24 1426
9634.17 1440
9635.09 1446
9636.02 1472
9636.95 1516
9637.87 1484
9638.80 1448
9639.73 1356
9640.65 1421
9641.58 1386
9642.51 1423
9643.44 1505
9644.36 1468
9645.29 1519
9646.22 1487
9647.14 1540
9648.07 1514
9649.00 1499
9649.93 1605
9650.85 1621
9651.78 1719
9652.71 1722
9653.64 1715
9654.56 1725
9655.49 1678
9656.42 1756
9657.35 1753
9658.27 1689
9659.20 1690
9660.13 1773
9661.06 1715
9661.99 1694
9662.91 1731
9663.84 1654
9664.77 1589
9665.70 1629
9666.63 1705
9667.56 1724
9668.48 1786
9669.41 1712
9670.34 1650
9671.27 1853
9672.20 1858
9673.13 1797
9674.05 1826
9674.98 1800
9675.91 1801
9676.84 1814
9677.77 1779
9678.70 1766
9679.63 1946
9680.56 1856
9681.48 1858
9682.41 1962
9683.34 1987
9684.27 2213
9685.20 2103
9686.13 2048
9687.06 2075
9687.99 2080
9688.92 2102
9689.85 2127
9690.78 2058
9691.71 2113
9692.63 2095
9693.56 2153
9694.49 2268
9695.42 2244
9696.35 2198
9697.28 2406
9698.21 2514
9699.14 2719
9700.07 2958
9701.00 3431
9701.93 3366
9702.86 3428
9703.79 3511
9704.72 3469
9705.65 3228
9706.58 3000
9707.51 2777
9708.44 2661
9709.37 2499
9710.30 2354
9711.23 2233
9712.16 2226
9713.09 2110
9714.02 2118
9714.95 2090
9715.89 2083
9716.82 2013
9717.75 2164
9718.68 2242
9719.61 2199
9720.54 2100
9721.47 2071
9722.40 2049
9723.33 2000
9724.26 1897
9725.19 1900
9726.12 1855
9727.06 1799
9727.99 1811
9728.92 1772
9729.85 1826
9730.78 1852
9731.71 1854
9732.64 1887
9733.57 1895
9734.51 1979
9735.44 1975
9736.37 2073
9737.30 2017
9738.23 1986
9739.16 2085
9740.10 2053
9741.03 2052
9741.96 1903
9742.89 1950
9743.82 1830
9744.75 1689
9745.69 1760
9746.62 1743
9747.55 1703
9748.48 1740
9749.41 1806
9750.35 1749
9751.28 1768
9752.21 1733
9753.14 1678
9754.08 1631
9755.01 1666
9755.94 1648
9756.87 1761
9757.81 1645
9758.74 1718
9759.67 1741
9760.60 1741
9761.54 1732
9762.47 1732
9763.40 1693
9764.34 1628
9765.27 1696
9766.20 1726
9767.13 1786
9768.07 1789
9769.00 1795
9769.93 1790
9770.87 1757
9771.80 1753
9772.73 1732
9773.67 1787
9774.60 1774
9775.53 1817
9776.47 1800
9777.40 1777
9778.33 1907
9779.27 1966
9780.20 1946
9781.14 1978
9782.07 2006
9783.00 1974
9783.94 1955
9784.87 1993
9785.80 2109
9786.74 2014
9787.67 2039
9788.61 2025
9789.54 2110
9790.47 2064
9791.41 2070
9792.34 1934
9793.28 1885
9794.21 1819
9795.15 1726
9796.08 1702
9797.01 1697
9797.95 1794
9798.88 1843
9799.82 1824
9800.75 1850
9801.69 1987
9802.62 1958
9803.56 1935
9804.49 1952
9805.43 1838
9806.36 1737
9807.30 1681
9808.23 1798
9809.17 1641
9810.10 1514
9811.04 1476
9811.97 1467
9812.91 1435
9813.84 1533
9814.78 1492
9815.71 1489
9816.65 1509
9817.58 1471
9818.52 1495
9819.46 1484
9820.39 1461
9821.33 1371
9822.26 1447
9823.20 1332
9824.13 1348
9825.07 1410
9826.00 1388
9826.94 1397
9827.88 1357
9828.81 1400
9829.75 1343
9830.68 1338
9831.62 1349
9832.56 1275
9833.49 1231
9834.43 1301
9835.37 1311
9836.30 1308
9837.24 1322
9838.17 1303
9839.11 1290
9840.05 1302
9840.98 1278
9841.92 1333
9842.86 1366
9843.79 1321
9844.73 1293
9845.67 1382
9846.60 1408
9847.54 1290
9848.48 1259
9849.42 1314
9850.35 1376
9851.29 1364
9852.23 1340
9853.16 1326
9854.10 1353
9855.04 1235
9855.98 1307
9856.91 1327
9857.85 1305
9858.79 1185
9859.72 1252
9860.66 1239
9861.60 1243
9862.54 1258
9863.47 1260
9864.41 1192
9865.35 1236
9866.29 1323
9867.23 1280
9868.16 1284
9869.10 1254
9870.04 1298
9870.98 1306
9871.92 1306
9872.85 1290
9873.79 1266
9874.73 1276
9875.67 1282
9876.61 1359
9877.54 1299
9878.48 1234
9879.42 1270
9880.36 1296
9881.30 1300
9882.24 1269
9883.18 1251
9884.11 1335
9885.05 1335
9885.99 1179
9886.93 1210
9887.87 1288
9888.81 1226
9889.75 1171
9890.69 1190
9891.62 1200
9892.56 1161
9893.50 1246
9894.44 1242
9895.38 1158
9896.32 1209
9897.26 1203
9898.20 1148
9899.14 1155
9900.08 1152
9901.02 1250
9901.96 1284
9902.90 1158
9903.83 1165
9904.77 1183
9905.71 1170
9906.65 1234
9907.59 1191
9908.53 1194
9909.47 1259
9910.41 1239
9911.35 1216
9912.29 1195
9913.23 1250
9914.17 1292
9915.11 1278
9916.05 1247
9916.99 1254
9917.93 1324
9918.87 1239
9919.81 1179
9920.75 1265
9921.69 1233
9922.64 1221
9923.58 1281
9924.52 1247
9925.46 1387
9926.40 1433
9927.34 1516
9928.28 1664
9929.22 1852
9930.16 1888
9931.10 1884
9932.04 1890
9932.98 1820
9933.92 1791
9934.87 1623
9935.81 1574
9936.75 1479
9937.69 1455
9938.63 1390
9939.57 1329
9940.51 1218
9941.45 1264
9942.39 1139
9943.34 1138
9944.28 1221
9945.22 1145
9946.16 1174
9947.10 1169
9948.04 1126
9948.99 1086
9949.93 1124
9950.87 1157
9951.81 1158
9952.75 1110
9953.69 1134
9954.64 1091
9955.58 1114
9956.52 1192
9957.46 1196
9958.41 1159
9959.35 1143
9960.29 1167
9961.23 1196
9962.17 1140
9963.12 1113
9964.06 1130
9965.00 1121
9965.94 1121
9966.89 1191
9967.83 1215
9968.77 1178
9969.71 1087
9970.66 1180
9971.60 1134
9972.54 1105
9973.49 1092
9974.43 1100
9975.37 1023
9976.31 1012
9977.26 980
9978.20 1045
9979.14 1071
9980.09 1083
9981.03 1016
9981.97 936
9982.92 991
9983.86 965
9984.80 1024
9985.75 1016
9986.69 1036
9987.63 951
9988.58 912
9989.52 902
9990.46 984
9991.41 975
9992.35 1022
9993.30 1078
9994.24 1008
9995.18 992
9996.13 951
9997.07 941
9998.02 969
9998.96 994
9999.90 1045
10000.85 1048
10001.79 977
10002.74 1020
10003.68 1050
10004.62 956
10005.57 979
10006.51 1031
10007.46 1037
10008.40 1024
10009.35 1003
10010.29 1004
10011.24 955
10012.18 919
10013.13 990
10014.07 1001
10015.01 989
10015.96 968
10016.90 1010
10017.85 1005
10018.79 948
10019.74 993
10020.68 996
10021.63 963
10022.58 1003
10023.52 981
10024.47 986
10025.41 935
10026.36 957
10027.30 967
10028.25 899
10029.19 891
10030.14 858
10031.08 897
10032.03 1002
10032.98 967
10033.92 899
10034.87 872
10035.81 913
10036.76 934
10037.70 981
10038.65 970
10039.60 977
10040.54 954
10041.49 1003
10042.43 1058
10043.38 920
10044.33 864
10045.27 857
10046.22 923
10047.17 933
10048.11 876
10049.06 944
10050.00 984
10050.95 910
10051.90 853
10052.84 863
10053.79 872
10054.74 851
10055.68 904
10056.63 896
10057.58 893
10058.52 882
10059.47 871
10060.42 904
10061.37 833
10062.31 825
10063.26 866
10064.21 798
10065.15 856
10066.10 877
10067.05 877
10068.00 921
10068.94 838
10069.89 915
10070.84 859
10071.79 789
10072.73 791
10073.68 965
10074.63 872
10075.58 888
10076.52 891
10077.47 856
10078.42 881
10079.37 872
10080.32 911
10081.26 909
10082.21 851
10083.16 898
10084.11 869
10085.06 834
10086.00 796
10086.95 839
10087.90 878
10088.85 896
10089.80 832
10090.75 822
10091.69 798
10092.64 846
10093.59 869
10094.54 866
10095.49 827
10096.44 813
10097.39 874
10098.33 881
10099.28 862
10100.23 882
10101.18 840
10102.13 815
10103.08 840
10104.03 818
10104.98 828
10105.93 864
10106.87 820
10107.82 824
10108.77 792
10109.72 832
10110.67 837
10111.62 799
10112.57 815
10113.52 891
10114.47 822
10115.42 807
10116.37 840
10117.32 853
10118.27 817
10119.22 806
10120.17 797
10121.12 853
10122.07 806
10123.02 844
10123.97 829
10124.92 789
10125.87 818
10126.82 849
10127.77 855
10128.72 800
10129.67 809
10130.62 803
10131.57 851
10132.52 850
10133.47 885
10134.42 887
10135.37 933
10136.32 872
10137.27 869
10138.22 822
10139.17 810
10140.12 959
10141.07 879
10142.02 808
10142.98 839
10143.93 900
10144.88 857
10145.83 850
10146.78 856
10147.73 887
10148.68 868
10149.63 856
10150.58 837
10151.54 900
10152.49 865
10153.44 948
10154.39 863
10155.34 844
10156.29 885
10157.24 884
10158.20 852
10159.15 976
10160.10 876
10161.05 863
10162.00 836
10162.95 878
10163.91 898
10164.86 954
10165.81 905
10166.76 908
10167.71 871
10168.67 889
10169.62 983
10170.57 948
10171.52 990
10172.47 936
10173.43 935
10174.38 917
10175.33 964
10176.28 931
10177.24 970
10178.19 945
10179.14 976
10180.09 939
10181.05 911
10182.00 923
10182.95 955
10183.90 886
10184.86 1025
10185.81 1029
10186.76 1022
10187.72 1023
10188.67 1077
10189.62 1045
10190.58 991
10191.53 1102
10192.48 1074
10193.43 1032
10194.39 1024
10195.34 1068
10196.29 1033
10197.25 1001
10198.20 1043
10199.16 1023
10200.11 1008
10201.06 1057
10202.02 1114
10202.97 1216
10203.92 1147
10204.88 1108
10205.83 1227
10206.78 1196
10207.74 1284
10208.69 1290
10209.65 1292
10210.60 1350
10211.55 1316
10212.51 1364
10213.46 1208
10214.42 1181
10215.37 1183
10216.33 1160
10217.28 1149
10218.23 1028
10219.19 1019
10220.14 1023
10221.10 997
10222.05 1050
10223.01 1071
10223.96 1022
10224.92 1057
10225.87 1002
10226.83 1026
10227.78 1090
10228.74 1064
10229.69 1075
10230.65 999
10231.60 1001
10232.56 1062
10233.51 1072
10234.47 954
10235.42 1042
10236.38 998
10237.33 1038
10238.29 1020
10239.24 1067
10240.20 1119
10241.15 1002
10242.11 1039
10243.06 1109
10244.02 1001
10244.98 978
10245.93 948
10246.89 984
10247.84 918
10248.80 974
10249.75 910
10250.71 894
10251.67 914
10252.62 813
10253.58 904
10254.53 877
10255.49 944
10256.45 875
10257.40 855
10258.36 919
10259.32 861
10260.27 846
10261.23 861
10262.18 856
10263.14 778
10264.10 798
10265.05 854
10266.01 817
10266.97 815
10267.92 766
10268.88 845
10269.84 824
10270.79 847
10271.75 855
10272.71 872
10273.67 829
10274.62 787
10275.58 877
10276.54 890
10277.49 828
10278.45 762
10279.41 788
10280.37 909
10281.32 866
10282.28 828
10283.24 816
10284.19 755
10285.15 780
10286.11 791
10287.07 809
10288.03 793
10288.98 859
10289.94 850
10290.90 831
10291.86 787
10292.81 873
10293.77 858
10294.73 784
10295.69 790
10296.65 834
10297.60 853
10298.56 819
10299.52 772
10300.48 821
10301.44 832
10302.40 774
10303.35 742
10304.31 771
10305.27 812
10306.23 802
10307.19 778
10308.15 859
10309.10 798
10310.06 733
10311.02 809
10311.98 738
10312.94 749
10313.90 802
10314.86 827
10315.82 748
10316.78 782
10317.73 732
10318.69 781
10319.65 836
10320.61 857
10321.57 780
10322.53 724
10323.49 798
10324.45 796
10325.41 755
10326.37 733
10327.33 729
10328.29 727
10329.25 723
10330.21 767
10331.17 789
10332.13 765
10333.09 800
10334.04 849
10335.00 814
10335.96 749
10336.92 766
10337.88 758
10338.84 755
10339.80 717
10340.76 755
10341.72 727
10342.68 709
10343.65 728
10344.61 751
10345.57 754
10346.53 689
10347.49 694
10348.45 700
10349.41 713
10350.37 774
10351.33 775
10352.29 773
10353.25 759
10354.21 771
10355.17 722
10356.13 753
10357.09 777
10358.05 757
10359.02 725
10359.98 821
10360.94 745
10361.90 708
10362.86 748
10363.82 691
10364.78 703
10365.74 676
10366.70 741
10367.67 698
10368.63 646
10369.59 717
10370.55 660
10371.51 722
10372.47 747
10373.43 754
10374.40 699
10375.36 717
10376.32 670
10377.28 753
10378.24 720
10379.21 667
10380.17 708
10381.13 660
10382.09 726
10383.05 705
10384.02 681
10384.98 709
10385.94 681
10386.90 729
10387.86 765
10388.83 717
10389.79 664
10390.75 654
10391.71 665
10392.68 670
10393.64 699
10394.60 722
10395.56 718
10396.53 667
10397.49 683
10398.45 705
10399.42 712
10400.38 679
10401.34 703
10402.30 724
10403.27 740
10404.23 700
10405.19 686
10406.16 632
10407.12 678
10408.08 698
10409.05 680
10410.01 720
10410.97 720
10411.94 700
10412.90 673
10413.86 700
10414.83 790
10415.79 749
10416.75 718
10417.72 668
10418.68 670
10419.65 688
10420.61 780
10421.57 737
10422.54 716
10423.50 747
10424.46 752
10425.43 750
10426.39 766
10427.36 644
10428.32 708
10429.29 703
10430.25 683
10431.21 687
10432.18 697
10433.14 789
10434.11 740
10435.07 756
10436.04 704
10437.00 655
10437.97 704
10438.93 636
10439.90 681
10440.86 719
10441.82 695
10442.79 678
10443.75 677
10444.72 675
10445.68 621
10446.65 719
10447.61 670
10448.58 636
10449.54 697
10450.51 640
10451.48 659
10452.44 699
10453.41 623
10454.37 655
10455.34 702
10456.30 721
10457.27 636
10458.23 691
10459.20 670
10460.16 657
10461.13 670
10462.10 682
10463.06 654
10464.03 646
10464.99 717
10465.96 734
10466.93 690
10467.89 663
10468.86 687
10469.82 646
10470.79 645
10471.76 735
10472.72 620
10473.69 661
10474.65 680
10475.62 690
10476.59 642
10477.55 669
10478.52 637
10479.49 611
10480.45 650
10481.42 635
10482.39 662
10483.35 671
10484.32 651
10485.29 636
10486.25 657
10487.22 661
10488.19 679
10489.15 658
10490.12 593
10491.09 654
10492.06 693
10493.02 722
10493.99 705
10494.96 681
10495.92 632
10496.89 631
10497.86 647
10498.83 695
10499.79 661
10500.76 620
10501.73 633
10502.70 669
10503.66 612
10504.63 598
10505.60 716
10506.57 663
10507.54 663
10508.50 679
10509.47 693
10510.44 668
10511.41 689
10512.38 648
10513.34 689
10514.31 615
10515.28 623
10516.25 688
10517.22 662
10518.19 719
10519.15 697
10520.12 773
10521.09 701
10522.06 670
10523.03 708
10524.00 711
10524.96 655
10525.93 633
10526.90 684
10527.87 700
10528.84 639
10529.81 618
10530.78 652
10531.75 640
10532.72 625
10533.68 630
10534.65 618
10535.62 654
10536.59 670
10537.56 654
10538.53 641
10539.50 655
10540.47 688
10541.44 635
10542.41 633
10543.38 598
10544.35 599
10545.32 664
10546.29 639
10547.26 579
10548.23 624
10549.20 677
10550.17 661
10551.13 699
10552.10 639
10553.07 651
10554.04 660
10555.01 697
10555.98 738
10556.96 739
10557.93 658
10558.90 685
10559.87 695
10560.84 686
10561.81 702
10562.78 675
10563.75 709
10564.72 717
10565.69 726
10566.66 746
10567.63 738
10568.60 745
10569.57 665
10570.54 703
10571.51 702
10572.48 696
10573.45 699
10574.42 647
10575.40 680
10576.37 682
10577.34 642
10578.31 674
10579.28 627
10580.25 691
10581.22 627
10582.19 618
10583.17 677
10584.14 664
10585.11 678
10586.08 687
10587.05 650
10588.02 658
10588.99 689
10589.97 637
10590.94 620
10591.91 694
10592.88 688
10593.85 739
10594.82 671
10595.80 738
10596.77 706
10597.74 649
10598.71 654
10599.68 711
10600.66 657
10601.63 712
10602.60 704
10603.57 718
10604.55 674
10605.52 668
10606.49 670
10607.46 686
10608.44 697
10609.41 701
10610.38 687
10611.35 665
10612.33 670
10613.30 691
10614.27 623
10615.24 682
10616.22 728
10617.19 677
10618.16 635
10619.14 641
10620.11 683
10621.08 721
10622.05 729
10623.03 688
10624.00 732
10624.97 723
10625.95 709
10626.92 749
10627.89 756
10628.87 747
10629.84 673
10630.81 698
10631.79 720
10632.76 719
10633.74 689
10634.71 733
10635.68 742
10636.66 762
10637.63 821
10638.60 849
10639.58 846
10640.55 939
10641.53 970
10642.50 959
10643.47 1005
10644.45 951
10645.42 916
10646.40 898
10647.37 904
10648.35 852
10649.32 821
10650.29 774
10651.27 805
10652.24 753
10653.22 713
10654.19 741
10655.17 720
10656.14 712
10657.12 751
10658.09 718
10659.07 693
10660.04 710
10661.02 703
10661.99 727
10662.97 678
10663.94 717
10664.92 649
10665.89 614
10666.87 676
10667.84 681
10668.82 666
10669.79 698
10670.77 667
10671.74 688
10672.72 659
10673.69 703
10674.67 746
10675.65 646
10676.62 708
10677.60 726
10678.57 673
10679.55 758
10680.52 711
10681.50 764
10682.48 753
10683.45 687
10684.43 753
10685.40 780
10686.38 715
10687.36 776
10688.33 697
10689.31 657
10690.28 681
10691.26 722
10692.24 735
10693.21 716
10694.19 670
10695.17 612
10696.14 647
10697.12 684
10698.10 659
10699.07 670
10700.05 656
10701.03 693
10702.00 698
10702.98 690
10703.96 700
10704.93 659
10705.91 725
10706.89 704
10707.86 653
10708.84 678
10709.82 710
10710.80 674
10711.77 681
10712.75 630
10713.73 637
10714.70 738
10715.68 697
10716.66 749
10717.64 680
10718.61 656
10719.59 669
10720.57 638
10721.55 672
10722.53 752
10723.50 786
10724.48 772
10725.46 733
10726.44 660
10727.41 692
10728.39 689
10729.37 679
10730.35 721
10731.33 666
10732.31 687
10733.28 654
10734.26 621
10735.24 648
10736.22 630
10737.20 615
10738.17 701
10739.15 687
10740.13 673
10741.11 695
10742.09 667
10743.07 643
10744.05 614
10745.03 669
10746.00 633
10746.98 642
10747.96 703
10748.94 684
10749.92 613
10750.90 608
10751.88 636
10752.86 657
10753.84 635
10754.82 673
10755.79 635
10756.77 699
10757.75 690
10758.73 699
10759.71 710
10760.69 669
10761.67 669
10762.65 762
10763.63 668
10764.61 661
10765.59 687
10766.57 662
10767.55 640
10768.53 671
10769.51 714
10770.49 684
10771.47 658
10772.45 669
10773.43 650
10774.41 639
10775.39 702
10776.37 663
10777.35 695
10778.33 701
10779.31 718
10780.29 747
10781.27 765
10782.25 782
10783.23 723
10784.21 735
10785.19 718
10786.17 755
10787.15 726
10788.13 712
10789.12 714
10790.10 630
10791.08 649
10792.06 640
10793.04 639
10794.02 627
10795.00 715
10795.98 668
10796.96 722
10797.94 690
10798.93 700
10799.91 684
10800.89 725
10801.87 741
10802.85 717
10803.83 675
10804.81 690
10805.80 696
10806.78 728
10807.76 658
10808.74 700
10809.72 698
10810.70 752
10811.69 770
10812.67 699
10813.65 717
10814.63 708
10815.61 752
10816.59 710
10817.58 710
10818.56 690
10819.54 715
10820.52 744
10821.51 656
10822.49 649
10823.47 663
10824.45 670
10825.43 674
10826.42 631
10827.40 685
10828.38 735
10829.37 691
10830.35 654
10831.33 690
10832.31 696
10833.30 671
10834.28 661
10835.26 630
10836.24 650
10837.23 661
10838.21 712
10839.19 714
10840.18 665
10841.16 743
10842.14 694
10843.13 707
10844.11 717
10845.09 756
10846.08 677
10847.06 664
10848.04 683
10849.03 761
10850.01 761
10850.99 736
10851.98 747
10852.96 754
10853.94 771
10854.93 755
10855.91 739
10856.90 744
10857.88 804
10858.86 774
10859.85 812
10860.83 771
10861.82 769
10862.80 802
10863.78 782
10864.77 748
10865.75 794
10866.74 826
10867.72 749
10868.71 769
10869.69 718
10870.67 720
10871.66 783
10872.64 740
10873.63 767
10874.61 808
10875.60 826
10876.58 777
10877.57 741
10878.55 812
10879.54 827
10880.52 868
10881.51 863
10882.49 829
10883.48 840
10884.46 850
10885.45 855
10886.43 829
10887.42 859
10888.40 864
10889.39 880
10890.37 860
10891.36 890
10892.34 857
10893.33 919
10894.32 932
10895.30 875
10896.29 784
10897.27 890
10898.26 944
10899.24 906
10900.23 901
10901.22 897
10902.20 846
10903.19 836
10904.17 829
10905.16 921
10906.15 922
10907.13 1000
10908.12 953
10909.10 896
10910.09 951
10911.08 918
10912.06 937
10913.05 996
10914.04 921
10915.02 953
10916.01 976
10917.00 980
10917.98 982
10918.97 1028
10919.96 979
10920.94 963
10921.93 996
10922.92 927
10923.90 907
10924.89 992
10925.88 1059
10926.86 949
10927.85 984
10928.84 1099
10929.82 1028
10930.81 1018
10931.80 1098
10932.79 1053
10933.77 984
10934.76 1027
10935.75 1053
10936.74 1027
10937.72 1016
10938.71 1019
10939.70 1022
10940.69 1029
10941.67 1065
10942.66 1036
10943.65 1071
10944.64 1059
10945.63 1110
10946.61 1067
10947.60 1181
10948.59 1243
10949.58 1143
10950.57 1213
10951.55 1237
10952.54 1200
10953.53 1144
10954.52 1184
10955.51 1274
10956.49 1324
10957.48 1432
10958.47 1436
10959.46 1447
10960.45 1533
10961.44 1565
10962.43 1702
10963.41 1756
10964.40 1671
10965.39 1658
10966.38 1669
10967.37 1501
10968.36 1451
10969.35 1365
10970.34 1247
10971.33 1337
10972.31 1341
10973.30 1308
10974.29 1348
10975.28 1232
10976.27 1275
10977.26 1225
10978.25 1246
10979.24 1327
10980.23 1277
10981.22 1227
10982.21 1213
10983.20 1178
10984.19 1152
10985.18 1201
10986.17 1237
10987.16 1270
10988.15 1171
10989.14 1303
10990.13 1347
10991.12 1247
10992.11 1243
10993.10 1244
10994.09 1219
10995.08 1300
10996.07 1417
10997.06 1492
10998.05 1609
10999.04 1740
11000.03 1809
11001.02 1876
11002.01 1973
11003.00 2075
11003.99 2171
11004.98 2171
11005.97 2117
11006.96 1996
11007.95 1879
11008.94 1785
11009.93 1638
11010.92 1560
11011.91 1383
11012.91 1304
11013.90 1261
11014.89 1266
11015.88 1204
11016.87 1241
11017.86 1113
11018.85 1129
11019.84 1190
11020.83 1107
11021.83 1129
11022.82 1125
11023.81 1124
11024.80 1072
11025.79 1007
11026.78 1108
11027.77 1132
11028.77 1049
11029.76 1048
11030.75 1082
11031.74 1105
11032.73 1033
11033.72 1059
11034.72 1035
11035.71 1037
11036.70 1053
11037.69 1055
11038.68 1172
11039.68 1114
11040.67 1076
11041.66 1072
11042.65 1071
11043.65 1162
11044.64 1139
11045.63 1107
11046.62 1054
11047.62 1005
11048.61 995
11049.60 1028
11050.59 1052
11051.59 1018
11052.58 991
11053.57 964
11054.56 915
11055.56 900
11056.55 1017
11057.54 899
11058.54 965
11059.53 1036
11060.52 956
11061.51 950
11062.51 971
11063.50 892
11064.49 994
11065.49 953
11066.48 877
11067.47 903
11068.47 956
11069.46 923
11070.45 918
11071.45 926
11072.44 935
11073.44 966
11074.43 963
11075.42 941
11076.42 1006
11077.41 948
11078.40 940
11079.40 961
11080.39 1020
11081.39 986
11082.38 1012
11083.37 976
11084.37 950
11085.36 975
11086.36 993
11087.35 968
11088.35 964
11089.34 1004
11090.33 929
11091.33 947
11092.32 978
11093.32 945
11094.31 903
11095.31 935
11096.30 904
11097.30 962
11098.29 998
11099.29 1014
11100.28 903
11101.28 854
11102.27 910
11103.27 917
11104.26 907
11105.26 887
11106.25 947
11107.25 897
11108.24 886
11109.24 914
11110.23 864
11111.23 887
11112.22 967
11113.22 893
11114.21 898
11115.21 901
11116.20 908
11117.20 890
11118.20 951
11119.19 900
11120.19 870
11121.18 878
11122.18 878
11123.17 835
11124.17 907
11125.17 905
11126.16 987
11127.16 974
11128.15 932
11129.15 948
11130.15 988
11131.14 946
11132.14 897
11133.14 927
11134.13 983
11135.13 934
11136.13 844
11137.12 816
11138.12 869
11139.11 903
11140.11 854
11141.11 848
11142.10 868
11143.10 815
11144.10 869
11145.10 827
11146.09 824
11147.09 871
11148.09 872
11149.08 891
11150.08 874
11151.08 868
11152.07 883
11153.07 785
11154.07 797
11155.07 934
11156.06 905
11157.06 876
11158.06 879
11159.06 865
11160.05 813
11161.05 916
11162.05 919
11163.05 869
11164.04 809
11165.04 807
11166.04 770
11167.04 816
11168.04 832
11169.03 794
11170.03 784
11171.03 835
11172.03 820
11173.03 820
11174.02 900
11175.02 826
11176.02 790
11177.02 793
11178.02 792
11179.02 850
11180.01 811
11181.01 837
11182.01 928
11183.01 867
11184.01 847
11185.01 831
11186.00 866
11187.00 797
11188.00 761
11189.00 756
11190.00 820
11191.00 837
11192.00 856
11193.00 851
11194.00 837
11195.00 850
11195.99 836
11196.99 874
11197.99 822
11198.99 808
11199.99 825
11200.99 832
11201.99 763
11202.99 748
11203.99 768
11204.99 816
11205.99 801
11206.99 792
11207.99 839
11208.99 889
11209.99 901
11210.99 846
11211.99 789
11212.99 776
11213.99 795
11214.99 846
11215.99 790
11216.99 821
11217.99 798
11218.99 841
11219.99 872
11220.99 833
11221.99 812
11222.99 754
11223.99 698
11224.99 847
11225.99 829
11226.99 856
11227.99 785
11228.99 767
11229.99 759
11230.99 808
11231.99 705
11232.99 778
11233.99 857
11235.00 801
11236.00 771
11237.00 781
11238.00 770
11239.00 778
11240.00 759
11241.00 788
11242.00 769
11243.00 763
11244.01 785
11245.01 747
11246.01 799
11247.01 864
11248.01 771
11249.01 839
11250.01 837
11251.02 905
11252.02 880
11253.02 889
11254.02 807
11255.02 785
11256.02 804
11257.03 776
11258.03 791
11259.03 781
11260.03 809
11261.03 830
11262.04 781
11263.04 807
11264.04 787
11265.04 849
11266.05 893
11267.05 847
11268.05 878
11269.05 841
11270.05 870
11271.06 908
11272.06 851
11273.06 823
11274.07 863
11275.07 890
11276.07 950
11277.07 874
11278.08 869
11279.08 983
11280.08 983
11281.08 917
11282.09 975
11283.09 964
11284.09 1015
11285.10 975
11286.10 974
11287.10 937
11288.11 895
11289.11 865
11290.11 816
11291.12 840
11292.12 874
11293.12 851
11294.13 816
11295.13 994
11296.13 912
11297.14 942
11298.14 864
11299.15 838
11300.15 896
11301.15 857
11302.16 823
11303.16 891
11304.16 946
11305.17 920
11306.17 855
11307.18 891
11308.18 894
11309.19 950
11310.19 983
11311.19 982
11312.20 1065
11313.20 987
11314.21 926
11315.21 985
11316.22 1105
11317.22 1175
11318.23 1122
11319.23 1075
11320.23 1059
11321.24 1116
11322.24 1065
11323.25 1080
11324.25 1075
11325.26 978
11326.26 925
11327.27 930
11328.27 977
11329.28 869
11330.28 805
11331.29 870
11332.29 888
11333.30 822
11334.30 800
11335.31 807
11336.32 842
11337.32 818
11338.33 838
11339.33 828
11340.34 811
11341.34 837
11342.35 792
11343.35 809
11344.36 871
11345.37 861
11346.37 911
11347.38 862
11348.38 784
11349.39 779
11350.40 835
11351.40 879
11352.41 805
11353.41 790
11354.42 824
11355.43 873
11356.43 843
11357.44 825
11358.45 828
11359.45 886
11360.46 948
11361.46 908
11362.47 821
11363.48 860
11364.48 885
11365.49 846
11366.50 843
11367.51 771
11368.51 779
11369.52 856
11370.53 861
11371.53 831
11372.54 809
11373.55 771
11374.55 791
11375.56 794
11376.57 802
11377.58 779
11378.58 744
11379.59 755
11380.60 802
11381.60 778
11382.61 828
11383.62 770
11384.63 762
11385.63 822
11386.64 797
11387.65 814
11388.66 891
11389.67 823
11390.67 838
11391.68 792
11392.69 764
11393.70 835
11394.71 782
11395.71 858
11396.72 809
11397.73 849
11398.74 852
11399.75 819
11400.75 724
11401.76 818
11402.77 830
11403.78 799
11404.79 849
11405.80 861
11406.80 830
11407.81 818
11408.82 817
11409.83 902
11410.84 828
11411.85 803
11412.86 806
11413.87 809
11414.87 840
11415.88 812
11416.89 758
11417.90 765
11418.91 841
11419.92 799
11420.93 783
11421.94 752
11422.95 778
11423.96 783
11424.97 784
11425.98 759
11426.98 789
11427.99 814
11429.00 867
11430.01 837
11431.02 773
11432.03 844
11433.04 873
11434.05 834
11435.06 815
11436.07 852
11437.08 802
11438.09 767
11439.10 794
11440.11 888
11441.12 894
11442.13 920
11443.14 868
11444.15 893
11445.16 882
11446.17 850
11447.18 930
11448.19 880
11449.20 881
11450.21 851
11451.22 799
11452.23 861
11453.25 828
11454.26 881
11455.27 837
11456.28 904
11457.29 886
11458.30 911
11459.31 867
11460.32 870
11461.33 920
11462.34 890
11463.35 910
11464.36 932
11465.38 857
11466.39 860
11467.40 965
11468.41 896
11469.42 887
11470.43 918
11471.44 895
11472.46 969
11473.47 927
11474.48 966
11475.49 874
11476.50 884
11477.51 967
11478.52 923
11479.54 898
11480.55 922
11481.56 926
11482.57 869
11483.58 886
11484.60 864
11485.61 853
11486.62 828
11487.63 880
11488.64 917
11489.66 854
11490.67 911
11491.68 873
11492.69 878
11493.71 921
11494.72 917
11495.73 937
11496.74 936
11497.76 928
11498.77 904
11499.78 935
11500.79 931
11501.81 875
11502.82 902
11503.83 990
11504.84 931
11505.86 978
11506.87 938
11507.88 966
11508.90 964
11509.91 899
11510.92 914
11511.94 964
11512.95 919
11513.96 911
11514.98 961
11515.99 904
11517.00 901
11518.02 933
11519.03 1001
11520.04 920
11521.06 923
11522.07 908
11523.08 899
11524.10 895
11525.11 978
11526.13 960
11527.14 923
11528.15 1011
11529.17 1051
11530.18 1040
11531.20 1041
11532.21 1047
11533.22 1050
11534.24 1075
11535.25 1070
11536.27 1055
11537.28 1062
11538.29 993
11539.31 1078
11540.32 1099
11541.34 1044
11542.35 1112
11543.37 1027
11544.38 1058
11545.40 1068
11546.41 1084
11547.43 1076
11548.44 1107
11549.46 1172
11550.47 1187
11551.49 1172
11552.50 1220
11553.52 1221
11554.53 1269
11555.55 1212
11556.56 1186
11557.58 1317
11558.59 1259
11559.61 1246
11560.62 1299
11561.64 1271
11562.65 1405
11563.67 1360
11564.68 1393
11565.70 1388
11566.71 1394
11567.73 1407
11568.75 1413
11569.76 1367
11570.78 1433
11571.79 1492
11572.81 1445
11573.83 1579
11574.84 1568
11575.86 1462
11576.87 1526
11577.89 1474
11578.91 1475
11579.92 1619
11580.94 1613
11581.95 1800
11582.97 1766
11583.99 1779
11585.00 1901
11586.02 1915
11587.04 1964
11588.05 2008
11589.07 2048
11590.09 2082
11591.10 2135
11592.12 2206
11593.14 2248
11594.15 2182
11595.17 2340
11596.19 2567
11597.20 2651
11598.22 2757
11599.24 2999
11600.25 3154
11601.27 3369
11602.29 3819
11603.31 4161
11604.32 4607
11605.34 4732
11606.36 4961
11607.38 4957
11608.39 4817
11609.41 4869
11610.43 4513
11611.45 4023
11612.46 3717
11613.48 3372
11614.50 3065
11615.52 2715
11616.53 2381
11617.55 2294
11618.57 2063
11619.59 2054
11620.61 1873
11621.62 1769
11622.64 1816
11623.66 1803
11624.68 1761
11625.70 1755
11626.71 1723
11627.73 1676
11628.75 1566
11629.77 1512
11630.79 1606
11631.81 1590
11632.82 1606
11633.84 1684
11634.86 1615
11635.88 1590
11636.90 1591
11637.92 1626
11638.94 1584
11639.96 1617
11640.97 1762
11641.99 1810
11643.01 1762
11644.03 1697
11645.05 1835
11646.07 1880
11647.09 1757
11648.11 1724
11649.13 1680
11650.15 1505
11651.17 1503
11652.18 1451
11653.20 1367
11654.22 1388
11655.24 1297
11656.26 1257
11657.28 1348
11658.30 1285
11659.32 1212
11660.34 1261
11661.36 1321
11662.38 1264
11663.40 1320
11664.42 1293
11665.44 1295
11666.46 1276
11667.48 1305
11668.50 1284
11669.52 1344
11670.54 1286
11671.56 1320
11672.58 1372
11673.60 1363
11674.62 1335
11675.64 1356
11676.66 1414
11677.68 1456
11678.70 1436
11679.72 1417
11680.74 1443
11681.77 1452
11682.79 1459
11683.81 1506
11684.83 1602
11685.85 1552
11686.87 1464
11687.89 1448
11688.91 1528
11689.93 1377
11690.95 1354
11691.97 1435
11693.00 1379
11694.02 1398
11695.04 1434
11696.06 1418
11697.08 1461
11698.10 1386
11699.12 1400
11700.14 1344
11701.17 1301
11702.19 1344
11703.21 1332
11704.23 1305
11705.25 1319
11706.27 1253
11707.30 1156
11708.32 1234
11709.34 1270
11710.36 1199
11711.38 1159
11712.41 1198
11713.43 1199
11714.45 1189
11715.47 1195
11716.49 1182
11717.52 1249
11718.54 1157
11719.56 1197
11720.58 1170
11721.61 1183
11722.63 1257
11723.65 1150
11724.67 1131
11725.70 1161
11726.72 1208
11727.74 1118
11728.76 1138
11729.79 1122
11730.81 1164
11731.83 1097
11732.86 994
11733.88 1018
11734.90 1053
11735.92 1044
11736.95 1077
11737.97 1039
11738.99 1080
11740.02 992
11741.04 969
11742.06 1027
11743.09 1013
11744.11 1027
11745.13 1000
11746.16 981
11747.18 978
11748.20 1069
11749.23 1036
11750.25 1043
11751.27 1078
11752.30 1064
11753.32 1007
11754.35 1012
11755.37 1034
11756.39 1069
11757.42 1055
11758.44 962
11759.47 971
11760.49 975
11761.51 937
11762.54 1003
11763.56 955
11764.59 978
11765.61 955
11766.64 970
11767.66 962
11768.68 931
11769.71 950
11770.73 914
11771.76 897
11772.78 905
11773.81 869
11774.83 926
11775.86 881
11776.88 910
11777.91 923
11778.93 926
11779.96 914
11780.98 907
11782.01 930
11783.03 885
11784.06 956
11785.08 989
11786.11 910
11787.13 826
11788.16 861
11789.18 914
11790.21 897
11791.23 927
11792.26 958
11793.28 873
11794.31 860
11795.34 924
11796.36 866
11797.39 930
11798.41 965
11799.44 906
11800.46 847
11801.49 891
11802.52 891
11803.54 909
11804.57 827
11805.59 815
11806.62 898
11807.65 855
11808.67 837
11809.70 828
11810.73 845
11811.75 919
11812.78 874
11813.80 821
11814.83 819
11815.86 810
11816.88 828
11817.91 852
11818.94 854
11819.96 898
11820.99 901
11822.02 887
11823.04 873
11824.07 856
11825.10 811
11826.13 819
11827.15 885
11828.18 833
11829.21 812
11830.23 897
11831.26 896
11832.29 870
11833.32 918
11834.34 848
11835.37 878
11836.40 926
11837.42 861
11838.45 839
11839.48 784
11840.51 834
11841.54 889
11842.56 932
11843.59 851
11844.62 884
11845.65 859
11846.67 854
11847.70 870
11848.73 817
11849.76 799
11850.79 780
11851.81 762
11852.84 888
11853.87 920
11854.90 881
11855.93 789
11856.95 826
11857.98 924
11859.01 918
11860.04 909
11861.07 905
11862.10 915
11863.13 924
11864.15 834
11865.18 846
11866.21 873
11867.24 875
11868.27 858
11869.30 916
11870.33 828
11871.36 861
11872.38 922
11873.41 867
11874.44 884
11875.47 866
11876.50 869
11877.53 875
11878.56 888
11879.59 901
11880.62 918
11881.65 900
11882.68 889
11883.71 900
11884.74 883
11885.77 859
11886.80 890
11887.82 932
11888.85 974
11889.88 998
11890.91 1039
11891.94 919
11892.97 955
11894.00 934
11895.03 888
11896.06 956
11897.09 1013
11898.12 944
11899.15 965
11900.18 993
11901.21 1066
11902.24 1001
11903.27 973
11904.31 997
11905.34 1041
11906.37 1144
11907.40 1145
11908.43 1105
11909.46 1124
11910.49 1148
11911.52 1082
11912.55 1109
11913.58 1076
11914.61 1087
11915.64 1053
11916.67 1007
11917.70 991
11918.73 979
11919.77 964
11920.80 955
11921.83 983
11922.86 1022
11923.89 1040
11924.92 1046
11925.95 1038
11926.98 1048
11928.02 1034
11929.05 1111
11930.08 1131
11931.11 1215
11932.14 1290
11933.17 1312
11934.21 1287
11935.24 1319
11936.27 1360
11937.30 1374
11938.33 1398
11939.36 1345
11940.40 1356
11941.43 1232
11942.46 1221
11943.49 1202
11944.52 1134
11945.56 993
11946.59 976
11947.62 997
11948.65 1001
11949.69 959
11950.72 940
11951.75 954
11952.78 934
11953.82 937
11954.85 931
11955.88 974
11956.91 897
11957.95 884
11958.98 965
11960.01 891
11961.04 954
11962.08 960
11963.11 891
11964.14 889
11965.18 846
11966.21 907
11967.24 859
11968.27 859
11969.31 894
11970.34 947
11971.37 901
11972.41 876
11973.44 943
11974.47 945
11975.51 968
11976.54 956
11977.58 946
11978.61 962
11979.64 975
11980.68 929
11981.71 966
11982.74 874
11983.78 906
11984.81 890
11985.85 879
11986.88 896
11987.91 894
11988.95 877
11989.98 892
11991.02 894
11992.05 961
11993.08 909
11994.12 906
11995.15 873
11996.19 912
11997.22 890
11998.26 898
11999.29 912
12000.32 912
12001.36 920
12002.39 937
12003.43 959
12004.46 960
12005.50 1006
12006.53 1002
12007.57 1001
12008.60 956
12009.64 969
12010.67 916
12011.71 964
12012.74 1029
12013.78 1035
12014.81 1042
12015.85 1094
12016.88 1065
12017.92 1010
12018.95 957
12019.99 1044
12021.02 1126
12022.06 1021
12023.10 1061
12024.13 1035
12025.17 1046
12026.20 1032
12027.24 1051
12028.27 1040
12029.31 1014
12030.34 1011
12031.38 1059
12032.42 964
12033.45 1008
12034.49 1021
12035.52 1026
12036.56 996
12037.60 976
12038.63 967
12039.67 975
12040.71 975
12041.74 1006
12042.78 877
12043.81 972
12044.85 983
12045.89 1002
12046.92 976
12047.96 909
12049.00 1026
12050.03 1000
12051.07 982
12052.11 977
12053.14 935
12054.18 897
12055.22 908
12056.25 883
12057.29 892
12058.33 910
12059.37 993
12060.40 1016
12061.44 960
12062.48 978
12063.51 975
12064.55 883
12065.59 908
12066.63 927
12067.66 957
12068.70 993
12069.74 954
12070.78 928
12071.81 929
12072.85 914
12073.89 867
12074.93 983
12075.97 925
12077.00 939
12078.04 889
12079.08 898
12080.12 853
12081.15 937
12082.19 977
12083.23 958
12084.27 946
12085.31 938
12086.35 960
12087.38 943
12088.42 965
12089.46 999
12090.50 959
12091.54 959
12092.58 920
12093.61 968
12094.65 960
12095.69 919
12096.73 993
12097.77 992
12098.81 930
12099.85 948
12100.89 968
12101.92 988
12102.96 1035
12104.00 1076
12105.04 1109
12106.08 1077
12107.12 1179
12108.16 1174
12109.20 1134
12110.24 1123
12111.28 1054
12112.32 1066
12113.36 1009
12114.39 991
12115.43 956
12116.47 936
12117.51 973
12118.55 940
12119.59 851
12120.63 848
12121.67 847
12122.71 910
12123.75 882
12124.79 833
12125.83 859
12126.87 885
12127.91 851
12128.95 834
12129.99 825
12131.03 833
12132.07 806
12133.11 881
12134.15 866
12135.19 810
12136.23 787
12137.27 770
12138.31 804
12139.35 827
12140.40 848
12141.44 823
12142.48 788
12143.52 817
12144.56 775
12145.60 791
12146.64 773
12147.68 759
12148.72 768
12149.76 779
12150.80 820
12151.84 763
12152.89 775
12153.93 734
12154.97 694
12156.01 700
12157.05 764
12158.09 733
12159.13 725
12160.17 757
12161.22 712
12162.26 760
12163.30 713
12164.34 724
12165.38 777
12166.42 781
12167.47 732
12168.51 756
12169.55 801
12170.59 781
12171.63 753
12172.67 752
12173.72 691
12174.76 719
12175.80 690
12176.84 763
12177.89 836
12178.93 868
12179.97 778
12181.01 731
12182.05 790
12183.10 778
12184.14 773
12185.18 743
12186.22 723
12187.27 732
12188.31 705
12189.35 789
12190.39 784
12191.44 791
12192.48 812
12193.52 728
12194.57 736
12195.61 741
12196.65 767
12197.69 742
12198.74 731
12199.78 761
12200.82 753
12201.87 750
12202.91 745
12203.95 760
12205.00 747
12206.04 776
12207.08 774
12208.13 733
12209.17 754
12210.21 749
12211.26 761
12212.30 678
12213.35 720
12214.39 741
12215.43 738
12216.48 715
12217.52 742
12218.56 676
12219.61 727
12220.65 741
12221.70 678
12222.74 717
12223.78 737
12224.83 748
12225.87 788
12226.92 751
12227.96 756
12229.01 736
12230.05 689
12231.10 752
12232.14 736
12233.18 779
12234.23 741
12235.27 743
12236.32 733
12237.36 733
12238.41 715
12239.45 720
12240.50 700
12241.54 746
12242.59 754
12243.63 737
12244.68 690
12245.72 732
12246.77 767
12247.81 679
12248.86 725
12249.90 706
12250.95 721
12251.99 735
12253.04 758
12254.08 727
12255.13 734
12256.18 687
12257.22 715
12258.27 696
12259.31 670
12260.36 712
12261.40 714
12262.45 688
12263.50 686
12264.54 690
12265.59 668
12266.63 642
12267.68 648
12268.73 679
12269.77 658
12270.82 629
12271.86 632
12272.91 675
12273.96 684
12275.00 658
12276.05 676
12277.10 679
12278.14 640
12279.19 686
12280.23 700
12281.28 675
12282.33 642
12283.37 604
12284.42 645
12285.47 622
12286.52 691
12287.56 680
12288.61 623
12289.66 625
12290.70 607
12291.75 683
12292.80 656
12293.84 655
12294.89 706
12295.94 641
12296.99 615
12298.03 677
12299.08 626
12300.13 623
12301.18 625
12302.22 618
12303.27 583
12304.32 623
12305.37 586
12306.41 623
12307.46 603
12308.51 625
12309.56 686
12310.60 617
12311.65 651
12312.70 659
12313.75 652
12314.80 624
12315.84 635
12316.89 679
12317.94 673
12318.99 656
12320.04 593
12321.09 578
12322.13 619
12323.18 586
12324.23 602
12325.28 594
12326.33 605
12327.38 604
12328.42 585
12329.47 630
12330.52 575
12331.57 635
12332.62 631
12333.67 619
12334.72 620
12335.77 651
12336.82 637
12337.86 640
12338.91 639
12339.96 626
12341.01 661
12342.06 632
12343.11 557
12344.16 635
12345.21 550
12346.26 625
12347.31 625
12348.36 640
12349.41 644
12350.46 600
12351.51 605
12352.56 595
12353.60 613
12354.65 567
12355.70 621
12356.75 632
12357.80 619
12358.85 624
12359.90 654
12360.95 589
12362.00 667
12363.05 677
12364.10 636
12365.15 620
12366.20 647
12367.25 652
12368.31 629
12369.36 623
12370.41 611
12371.46 666
12372.51 627
12373.56 614
12374.61 615
12375.66 662
12376.71 653
12377.76 662
12378.81 657
12379.86 592
12380.91 603
12381.96 616
12383.01 613
12384.07 659
12385.12 673
12386.17 651
12387.22 643
12388.27 618
12389.32 637
12390.37 566
12391.42 606
12392.47 612
12393.53 629
12394.58 594
12395.63 609
12396.68 645
12397.73 675
12398.78 650
12399.84 625
12400.89 638
12401.94 642
12402.99 670
12404.04 660
12405.09 642
12406.15 681
12407.20 650
12408.25 653
12409.30 645
12410.35 681
12411.41 626
12412.46 608
12413.51 638
12414.56 647
12415.62 609
12416.67 640
12417.72 655
12418.77 659
12419.83 626
12420.88 646
12421.93 648
12422.98 684
12424.04 672
12425.09 631
12426.14 693
12427.19 660
12428.25 676
12429.30 624
12430.35 655
12431.41 680
12432.46 664
12433.51 679
12434.57 670
12435.62 704
12436.67 664
12437.72 597
12438.78 670
12439.83 660
12440.88 643
12441.94 616
12442.99 644
12444.05 661
12445.10 685
12446.15 699
12447.21 661
12448.26 640
12449.31 671
12450.37 711
12451.42 659
12452.48 635
12453.53 586
12454.58 674
12455.64 685
12456.69 640
12457.75 645
12458.80 651
12459.85 638
12460.91 661
12461.96 678
12463.02 662
12464.07 656
12465.13 690
12466.18 731
12467.23 709
12468.29 645
12469.34 648
12470.40 710
12471.45 695
12472.51 690
12473.56 709
12474.62 700
12475.67 743
12476.73 759
12477.78 732
12478.84 745
12479.89 787
12480.95 732
12482.00 772
12483.06 750
12484.11 788
12485.17 854
12486.22 840
12487.28 804
12488.33 727
12489.39 810
12490.45 790
12491.50 858
12492.56 951
12493.61 993
12494.67 945
12495.72 1018
12496.78 1115
12497.84 1127
12498.89 1129
12499.95 1256
12501.00 1312
12502.06 1233
12503.11 1208
12504.17 1153
12505.23 1082
12506.28 1011
12507.34 981
12508.40 939
12509.45 844
12510.51 856
12511.56 792
12512.62 724
12513.68 811
12514.73 801
12515.79 742
12516.85 741
12517.90 689
12518.96 717
12520.02 716
12521.07 773
12522.13 752
12523.19 726
12524.24 785
12525.30 771
12526.36 756
12527.42 735
12528.47 762
12529.53 739
12530.59 777
12531.64 750
12532.70 738
12533.76 741
12534.82 760
12535.87 750
12536.93 806
12537.99 792
12539.05 789
12540.10 761
12541.16 846
12542.22 746
12543.28 811
12544.34 792
12545.39 749
12546.45 682
12547.51 676
12548.57 743
12549.62 781
12550.68 774
12551.74 760
12552.80 724
12553.86 749
12554.92 689
12555.97 759
12557.03 759
12558.09 803
12559.15 799
12560.21 783
12561.27 813
12562.32 845
12563.38 776
12564.44 762
12565.50 753
12566.56 748
12567.62 762
12568.68 827
12569.74 825
12570.79 819
12571.85 790
12572.91 831
12573.97 914
12575.03 895
12576.09 921
12577.15 999
12578.21 966
12579.27 1025
12580.33 964
12581.39 1019
12582.45 992
12583.50 968
12584.56 965
12585.62 898
12586.68 897
12587.74 883
12588.80 800
12589.86 799
12590.92 821
12591.98 743
12593.04 775
12594.10 758
12595.16 712
12596.22 716
12597.28 732
12598.34 764
12599.40 777
12600.46 755
12601.52 721
12602.58 758
12603.64 744
12604.70 750
12605.76 781
12606.82 764
12607.88 767
12608.94 765
12610.01 746
12611.07 800
12612.13 827
12613.19 786
12614.25 713
12615.31 771
12616.37 750
12617.43 804
12618.49 823
12619.55 868
12620.61 837
12621.67 808
12622.74 893
12623.80 936
12624.86 824
12625.92 763
12626.98 771
12628.04 832
12629.10 785
12630.16 802
12631.23 786
12632.29 760
12633.35 738
12634.41 735
12635.47 765
12636.53 707
12637.60 689
12638.66 717
12639.72 678
12640.78 753
12641.84 759
12642.90 690
12643.97 738
12645.03 741
12646.09 721
12647.15 747
12648.22 741
12649.28 743
12650.34 745
12651.40 766
12652.46 754
12653.53 768
12654.59 850
12655.65 863
12656.71 839
12657.78 878
12658.84 797
12659.90 858
12660.96 819
12662.03 820
12663.09 797
12664.15 807
12665.22 749
12666.28 784
12667.34 805
12668.41 765
12669.47 724
12670.53 687
12671.59 672
12672.66 725
12673.72 705
12674.78 661
12675.85 671
12676.91 659
12677.97 708
12679.04 667
12680.10 722
12681.16 724
12682.23 733
12683.29 709
12684.36 623
12685.42 629
12686.48 659
12687.55 684
12688.61 710
12689.67 784
12690.74 692
12691.80 722
12692.87 726
12693.93 728
12695.00 714
12696.06 707
12697.12 742
12698.19 757
12699.25 706
12700.32 648
12701.38 653
12702.45 693
12703.51 689
12704.57 645
12705.64 615
12706.70 646
12707.77 638
12708.83 663
12709.90 668
12710.96 622
12712.03 631
12713.09 682
12714.16 672
12715.22 684
12716.29 693
12717.35 677
12718.42 644
12719.48 650
12720.55 597
12721.61 627
12722.68 656
12723.74 650
12724.81 706
12725.87 660
12726.94 619
12728.01 667
12729.07 670
12730.14 616
12731.20 620
12732.27 636
12733.33 671
12734.40 682
12735.47 607
12736.53 664
12737.60 708
12738.66 693
12739.73 691
12740.80 644
12741.86 667
12742.93 674
12743.99 629
12745.06 629
12746.13 685
12747.19 581
12748.26 613
12749.33 646
12750.39 616
12751.46 608
12752.53 562
12753.59 566
12754.66 587
12755.73 570
12756.79 621
12757.86 610
12758.93 597
12759.99 546
12761.06 540
12762.13 585
12763.19 603
12764.26 561
12765.33 603
12766.39 609
12767.46 596
12768.53 634
12769.60 580
12770.66 570
12771.73 572
12772.80 561
12773.87 582
12774.93 586
12776.00 568
12777.07 584
12778.14 565
12779.20 550
12780.27 564
12781.34 579
12782.41 521
12783.47 534
12784.54 599
12785.61 494
12786.68 567
12787.75 551
12788.81 566
12789.88 547
12790.95 500
12792.02 561
12793.09 548
12794.16 540
12795.22 549
12796.29 583
12797.36 578
12798.43 561
12799.50 552
12800.57 580
12801.64 574
12802.70 601
12803.77 556
12804.84 545
12805.91 590
12806.98 569
12808.05 541
12809.12 537
12810.19 566
12811.25 558
12812.32 511
12813.39 558
12814.46 547
12815.53 580
12816.60 599
12817.67 568
12818.74 530
12819.81 553
12820.88 626
12821.95 610
12823.02 580
12824.09 557
12825.16 566
12826.23 579
12827.30 563
12828.36 566
12829.43 554
12830.50 526
12831.57 546
12832.64 525
12833.71 535
12834.78 549
12835.85 603
12836.92 613
12837.99 561
12839.06 538
12840.13 546
12841.21 555
12842.28 558
12843.35 556
12844.42 549
12845.49 529
12846.56 509
12847.63 494
12848.70 512
12849.77 562
12850.84 557
12851.91 573
12852.98 534
12854.05 502
12855.12 528
12856.19 541
12857.26 524
12858.34 498
12859.41 510
12860.48 555
12861.55 582
12862.62 532
12863.69 539
12864.76 506
12865.83 487
12866.91 487
12867.98 489
12869.05 497
12870.12 477
12871.19 429
12872.26 438
12873.33 464
12874.41 473
12875.48 503
12876.55 544
12877.62 442
12878.69 536
12879.76 490
12880.84 459
12881.91 515
12882.98 476
12884.05 468
12885.12 470
12886.20 488
12887.27 509
12888.34 491
12889.41 505
12890.49 526
12891.56 481
12892.63 513
12893.70 494
12894.78 536
12895.85 465
12896.92 495
12897.99 474
12899.07 460
12900.14 505
12901.21 530
12902.28 482
12903.36 490
12904.43 466
12905.50 531
12906.58 474
12907.65 454
12908.72 477
12909.80 496
12910.87 501
12911.94 525
12913.02 547
12914.09 527
12915.16 484
12916.24 499
12917.31 445
12918.38 483
12919.46 515
12920.53 543
12921.60 501
12922.68 480
12923.75 456
12924.82 451
12925.90 491
12926.97 520
12928.05 485
12929.12 515
12930.19 536
12931.27 465
12932.34 484
12933.42 527
12934.49 471
12935.56 477
12936.64 486
12937.71 494
12938.79 468
12939.86 437
12940.94 491
12942.01 469
12943.08 507
12944.16 449
12945.23 503
12946.31 514
12947.38 476
12948.46 500
12949.53 526
12950.61 498
12951.68 474
12952.76 467
12953.83 504
12954.91 483
12955.98 490
12957.06 485
12958.13 502
12959.21 494
12960.28 503
12961.36 488
12962.43 505
12963.51 443
12964.58 488
12965.66 527
12966.74 536
12967.81 543
12968.89 500
12969.96 506
12971.04 513
12972.11 475
12973.19 491
12974.27 466
12975.34 547
12976.42 554
12977.49 459
12978.57 482
12979.65 516
12980.72 532
12981.80 491
12982.87 513
12983.95 493
12985.03 484
12986.10 528
12987.18 540
12988.26 542
12989.33 524
12990.41 497
12991.48 513
12992.56 500
12993.64 485
12994.71 522
12995.79 576
12996.87 508
12997.94 511
12999.02 545
13000.10 531
13001.18 535
13002.25 543
13003.33 481
13004.41 551
13005.48 574
13006.56 575
13007.64 600
13008.72 562
13009.79 525
13010.87 522
13011.95 561
13013.02 525
13014.10 547
13015.18 561
13016.26 566
13017.33 567
13018.41 557
13019.49 562
13020.57 553
13021.65 557
13022.72 521
13023.80 540
13024.88 536
13025.96 560
13027.04 539
13028.11 553
13029.19 544
13030.27 593
13031.35 546
13032.43 566
13033.50 585
13034.58 573
13035.66 580
13036.74 566
13037.82 552
13038.90 555
13039.98 667
13041.05 581
13042.13 597
13043.21 614
13044.29 596
13045.37 585
13046.45 626
13047.53 573
13048.61 593
13049.68 588
13050.76 582
13051.84 630
13052.92 598
13054.00 643
13055.08 657
13056.16 589
13057.24 624
13058.32 648
13059.40 635
13060.48 646
13061.56 610
13062.64 550
13063.71 608
13064.79 622
13065.87 616
13066.95 603
13068.03 608
13069.11 560
13070.19 550
13071.27 614
13072.35 576
13073.43 553
13074.51 523
13075.59 525
13076.67 578
13077.75 591
13078.83 581
13079.91 581
13080.99 589
13082.07 592
13083.15 591
13084.23 589
13085.31 565
13086.40 574
13087.48 559
13088.56 612
13089.64 574
13090.72 612
13091.80 572
13092.88 633
13093.96 604
13095.04 569
13096.12 532
13097.20 555
13098.28 534
13099.36 559
13100.45 538
13101.53 616
13102.61 581
13103.69 603
13104.77 614
13105.85 583
13106.93 529
13108.01 531
13109.10 570
13110.18 565
13111.26 532
13112.34 502
13113.42 552
13114.50 515
13115.58 536
13116.67 500
13117.75 530
13118.83 561
13119.91 564
13120.99 563
13122.08 497
13123.16 581
13124.24 579
13125.32 564
13126.40 533
13127.49 533
13128.57 574
13129.65 557
13130.73 557
13131.82 567
13132.90 556
13133.98 534
13135.06 563
13136.15 507
13137.23 530
13138.31 557
13139.39 563
13140.48 534
13141.56 529
13142.64 550
13143.72 553
13144.81 558
13145.89 531
13146.97 536
13148.06 555
13149.14 516
13150.22 527
13151.31 555
13152.39 556
13153.47 531
13154.56 559
13155.64 568
13156.72 589
13157.81 551
13158.89 522
13159.97 514
13161.06 515
13162.14 536
13163.22 547
13164.31 518
13165.39 525
13166.47 526
13167.56 504
13168.64 514
13169.73 525
13170.81 530
13171.89 536
13172.98 495
13174.06 510
13175.15 484
13176.23 491
13177.31 578
13178.40 570
13179.48 522
13180.57 548
13181.65 571
13182.74 607
13183.82 539
13184.91 511
13185.99 548
13187.07 540
13188.16 541
13189.24 539
13190.33 531
13191.41 557
13192.50 529
13193.58 516
13194.67 504
13195.75 561
13196.84 577
13197.92 530
13199.01 544
13200.09 538
13201.18 567
13202.26 559
13203.35 530
13204.44 527
13205.52 544
13206.61 529
13207.69 574
13208.78 519
13209.86 523
13210.95 509
13212.03 510
13213.12 544
13214.21 573
13215.29 521
13216.38 516
13217.46 551
13218.55 552
13219.63 545
13220.72 533
13221.81 571
13222.89 560
13223.98 542
13225.07 515
13226.15 519
13227.24 535
13228.32 531
13229.41 554
13230.50 527
13231.58 546
13232.67 575
13233.76 592
13234.84 549
13235.93 526
13237.02 476
13238.10 543
13239.19 560
13240.28 562
13241.36 553
13242.45 544
13243.54 557
13244.62 517
13245.71 523
13246.80 539
13247.89 545
13248.97 570
13250.06 524
13251.15 508
13252.23 532
13253.32 548
13254.41 559
13255.50 541
13256.58 561
13257.67 570
13258.76 565
13259.85 559
13260.94 586
13262.02 524
13263.11 561
13264.20 584
13265.29 554
13266.37 563
13267.46 529
13268.55 518
13269.64 594
13270.73 566
13271.81 554
13272.90 591
13273.99 616
13275.08 597
13276.17 585
13277.26 588
13278.34 619
13279.43 605
13280.52 599
13281.61 592
13282.70 577
13283.79 591
13284.88 572
13285.96 576
13287.05 573
13288.14 575
13289.23 628
13290.32 526
13291.41 576
13292.50 552
13293.59 609
13294.68 627
13295.76 579
13296.85 561
13297.94 530
13299.03 584
13300.12 614
13301.21 624
13302.30 663
13303.39 621
13304.48 595
13305.57 616
13306.66 639
13307.75 606
13308.84 629
13309.93 671
13311.02 677
13312.11 655
13313.20 603
13314.29 666
13315.38 638
13316.47 577
13317.56 626
13318.65 599
13319.74 602
13320.83 629
13321.92 603
13323.01 595
13324.10 589
13325.19 590
13326.28 619
13327.37 580
13328.46 633
13329.55 618
13330.64 628
13331.73 623
13332.82 599
13333.91 652
13335.00 641
13336.09 600
13337.18 645
13338.27 611
13339.37 605
13340.46 634
13341.55 630
13342.64 637
13343.73 658
13344.82 614
13345.91 615
13347.00 678
13348.09 654
13349.19 574
13350.28 624
13351.37 657
13352.46 636
13353.55 626
13354.64 676
13355.73 708
13356.83 706
13357.92 622
13359.01 639
13360.10 645
13361.19 715
13362.28 720
13363.38 667
13364.47 689
13365.56 711
13366.65 701
13367.74 745
13368.84 743
13369.93 707
13371.02 734
13372.11 705
13373.21 701
13374.30 703
13375.39 707
13376.48 683
13377.58 714
13378.67 675
13379.76 683
13380.85 649
13381.95 647
13383.04 648
13384.13 633
13385.22 602
13386.32 612
13387.41 658
13388.50 668
13389.60 671
13390.69 638
13391.78 669
13392.87 650
13393.97 593
13395.06 633
13396.15 656
13397.25 657
13398.34 653
13399.43 602
13400.53 563
13401.62 577
13402.71 576
13403.81 594
13404.90 612
13406.00 653
13407.09 661
13408.18 665
13409.28 598
13410.37 593
13411.46 670
13412.56 609
13413.65 625
13414.75 633
13415.84 618
13416.93 644
13418.03 619
13419.12 593
13420.22 582
13421.31 577
13422.41 613
13423.50 610
13424.59 556
13425.69 557
13426.78 611
13427.88 649
13428.97 612
13430.07 592
13431.16 569
13432.26 661
13433.35 625
13434.45 629
13435.54 609
13436.64 586
13437.73 592
13438.82 623
13439.92 587
13441.02 573
13442.11 612
13443.21 598
13444.30 618
13445.40 574
13446.49 643
13447.59 680
13448.68 646
13449.78 633
13450.87 615
13451.97 731
13453.06 696
13454.16 671
13455.25 725
13456.35 740
13457.45 682
13458.54 627
13459.64 651
13460.73 662
13461.83 685
13462.93 709
13464.02 692
13465.12 702
13466.21 668
13467.31 670
13468.41 714
13469.50 705
13470.60 660
13471.70 662
13472.79 669
13473.89 725
13474.98 726
13476.08 711
13477.18 717
13478.27 672
13479.37 719
13480.47 718
13481.56 698
13482.66 739
13483.76 644
13484.85 661
13485.95 725
13487.05 667
13488.15 682
13489.24 721
13490.34 691
13491.44 695
13492.53 700
13493.63 697
13494.73 700
13495.83 706
13496.92 735
13498.02 763
13499.12 765
13500.22 713
13501.31 760
13502.41 811
13503.51 797
13504.61 822
13505.70 812
13506.80 866
13507.90 775
13509.00 772
13510.09 766
13511.19 723
13512.29 780
13513.39 784
13514.49 781
13515.58 742
13516.68 723
13517.78 705
13518.88 726
13519.98 704
13521.08 683
13522.17 702
13523.27 650
13524.37 673
13525.47 706
13526.57 669
13527.67 619
13528.77 643
13529.86 624
13530.96 602
13532.06 632
13533.16 642
13534.26 649
13535.36 691
13536.46 638
13537.56 633
13538.66 604
13539.75 616
13540.85 659
13541.95 689
13543.05 614
13544.15 633
13545.25 623
13546.35 603
13547.45 654
13548.55 631
13549.65 657
13550.75 626
13551.85 654
13552.95 629
13554.05 673
13555.15 624
13556.25 645
13557.35 626
13558.45 640
13559.55 558
13560.65 633
13561.75 638
13562.85 574
13563.95 596
13565.05 606
13566.15 651
13567.25 523
13568.35 563
13569.45 648
13570.55 620
13571.65 570
13572.75 588
13573.85 621
13574.95 628
13576.05 590
13577.15 582
13578.25 603
13579.35 568
13580.45 616
13581.55 603
13582.65 587
13583.75 600
13584.86 553
13585.96 591
13587.06 617
13588.16 612
13589.26 614
13590.36 612
13591.46 644
13592.56 580
13593.66 532
13594.77 606
13595.87 645
13596.97 597
13598.07 629
13599.17 648
13600.27 609
13601.37 599
13602.48 652
13603.58 638
13604.68 624
13605.78 619
13606.88 629
13607.99 606
13609.09 619
13610.19 604
13611.29 581
13612.39 644
13613.50 658
13614.60 618
13615.70 608
13616.80 539
13617.90 587
13619.01 571
13620.11 583
13621.21 582
13622.31 592
13623.42 605
13624.52 599
13625.62 618
13626.72 601
13627.83 625
13628.93 577
13630.03 621
13631.13 654
13632.24 653
13633.34 640
13634.44 633
13635.55 718
13636.65 672
13637.75 600
13638.86 611
13639.96 625
13641.06 669
13642.17 615
13643.27 571
13644.37 592
13645.48 601
13646.58 564
13647.68 587
13648.79 621
13649.89 592
13650.99 639
13652.10 683
13653.20 629
13654.30 656
13655.41 658
13656.51 616
13657.62 592
13658.72 590
13659.82 576
13660.93 595
13662.03 664
13663.14 623
13664.24 599
13665.34 593
13666.45 572
13667.55 567
13668.66 648
13669.76 655
13670.87 618
13671.97 593
13673.07 584
13674.18 564
13675.28 575
13676.39 603
13677.49 611
13678.60 630
13679.70 628
13680.81 605
13681.91 623
13683.02 608
13684.12 619
13685.23 604
13686.33 563
13687.44 584
13688.54 619
13689.65 553
13690.75 602
13691.86 608
13692.96 586
13694.07 624
13695.17 585
13696.28 567
13697.39 588
13698.49 625
13699.60 615
13700.70 620
13701.81 697
13702.91 705
13704.02 647
13705.13 648
13706.23 633
13707.34 588
13708.44 610
13709.55 632
13710.65 662
13711.76 685
13712.87 670
13713.97 647
13715.08 574
13716.19 598
13717.29 680
13718.40 672
13719.50 682
13720.61 672
13721.72 668
13722.82 701
13723.93 666
13725.04 714
13726.14 677
13727.25 712
13728.36 659
13729.46 651
13730.57 664
13731.68 642
13732.78 622
13733.89 699
13735.00 702
13736.11 648
13737.21 728
13738.32 744
13739.43 734
13740.53 698
13741.64 747
13742.75 750
13743.86 771
13744.96 758
13746.07 769
13747.18 797
13748.29 780
13749.39 753
13750.50 734
13751.61 716
13752.72 724
13753.82 742
13754.93 756
13756.04 791
13757.15 821
13758.26 805
13759.36 809
13760.47 833
13761.58 836
13762.69 830
13763.80 867
13764.91 841
13766.01 847
13767.12 844
13768.23 881
13769.34 973
13770.45 965
13771.56 931
13772.66 1019
13773.77 1001
13774.88 968
13775.99 992
13777.10 1082
13778.21 1083
13779.32 1093
13780.42 1144
13781.53 1096
13782.64 1113
13783.75 1055
13784.86 1018
13785.97 950
13787.08 981
13788.19 933
13789.30 912
13790.41 840
13791.52 849
13792.63 852
13793.73 795
13794.84 776
13795.95 814
13797.06 799
13798.17 727
13799.28 740
13800.39 811
13801.50 722
13802.61 738
13803.72 720
13804.83 778
13805.94 773
13807.05 741
13808.16 764
13809.27 774
13810.38 818
13811.49 815
13812.60 765
13813.71 833
13814.82 795
13815.93 801
13817.04 762
13818.15 851
13819.26 854
13820.37 768
13821.48 775
13822.59 791
13823.71 861
13824.82 790
13825.93 762
13827.04 753
13828.15 704
13829.26 734
13830.37 767
13831.48 733
13832.59 711
13833.70 742
13834.81 728
13835.92 755
13837.04 749
13838.15 681
13839.26 773
13840.37 735
13841.48 715
13842.59 687
13843.70 730
13844.81 742
13845.93 760
13847.04 752
13848.15 766
13849.26 760
13850.37 770
13851.48 788
13852.60 779
13853.71 769
13854.82 750
13855.93 785
13857.04 836
13858.16 888
13859.27 862
13860.38 830
13861.49 839
13862.60 815
13863.72 749
13864.83 844
13865.94 864
13867.05 892
13868.17 883
13869.28 898
13870.39 888
13871.50 902
13872.62 921
13873.73 842
13874.84 806
13875.95 828
13877.07 874
13878.18 853
13879.29 832
13880.40 786
13881.52 820
13882.63 823
13883.74 826
13884.86 820
13885.97 874
13887.08 835
13888.20 780
13889.31 851
13890.42 830
13891.54 784
13892.65 820
13893.76 842
13894.88 885
13895.99 905
13897.10 912
13898.22 922
13899.33 906
13900.44 864
13901.56 886
13902.67 857
13903.79 889
13904.90 888
13906.01 932
13907.13 858
13908.24 881
13909.36 856
13910.47 798
13911.58 797
13912.70 790
13913.81 778
13914.93 726
13916.04 781
13917.16 739
13918.27 733
13919.38 728
13920.50 802
13921.61 751
13922.73 726
13923.84 761
13924.96 711
13926.07 708
13927.19 734
13928.30 708
13929.42 722
13930.53 755
13931.65 733
13932.76 708
13933.88 698
13934.99 777
13936.11 757
13937.22 745
13938.34 741
13939.45 763
13940.57 746
13941.68 702
13942.80 719
13943.91 762
13945.03 699
13946.14 701
13947.26 721
13948.38 705
13949.49 680
13950.61 731
13951.72 723
13952.84 744
13953.95 706
13955.07 724
13956.19 685
13957.30 722
13958.42 679
13959.53 688
13960.65 653
13961.77 646
13962.88 675
13964.00 675
13965.11 673
13966.23 689
13967.35 708
13968.46 696
13969.58 646
13970.70 673
13971.81 676
13972.93 690
13974.05 686
13975.16 705
13976.28 665
13977.40 718
13978.51 706
13979.63 710
13980.75 716
13981.86 726
13982.98 711
13984.10 649
13985.22 679
13986.33 695
13987.45 710
13988.57 673
13989.68 664
13990.80 644
13991.92 716
13993.04 656
13994.15 712
13995.27 729
13996.39 662
13997.51 642
13998.62 600
13999.74 662
14000.86 670
14001.98 656
14003.10 683
14004.21 693
14005.33 733
14006.45 713
14007.57 676
14008.68 673
14009.80 657
14010.92 688
14012.04 682
14013.16 701
14014.28 713
14015.39 667
14016.51 659
14017.63 695
14018.75 674
14019.87 677
14020.99 653
14022.10 658
14023.22 681
14024.34 694
14025.46 684
14026.58 741
14027.70 723
14028.82 658
14029.94 626
14031.05 657
14032.17 650
14033.29 611
14034.41 668
14035.53 717
14036.65 680
14037.77 705
14038.89 695
14040.01 710
14041.13 687
14042.25 735
14043.37 731
14044.49 698
14045.60 693
14046.72 709
14047.84 701
14048.96 713
14050.08 746
14051.20 672
14052.32 706
14053.44 755
14054.56 719
14055.68 706
14056.80 683
14057.92 674
14059.04 737
14060.16 745
14061.28 754
14062.40 757
14063.52 756
14064.64 779
14065.76 795
14066.88 761
14068.00 796
14069.12 787
14070.25 858
14071.37 797
14072.49 829
14073.61 787
14074.73 795
14075.85 797
14076.97 836
14078.09 839
14079.21 842
14080.33 880
14081.45 837
14082.57 898
14083.69 883
14084.82 887
14085.94 853
14087.06 845
14088.18 831
14089.30 878
14090.42 916
14091.54 888
14092.66 959
14093.79 964
14094.91 966
14096.03 994
14097.15 962
14098.27 1004
14099.39 1013
14100.52 962
14101.64 1011
14102.76 1072
14103.88 993
14105.00 1049
14106.12 1029
14107.25 1019
14108.37 991
14109.49 985
14110.61 937
14111.74 888
14112.86 921
14113.98 872
14115.10 859
14116.22 879
14117.35 879
14118.47 857
14119.59 812
14120.71 834
14121.84 830
14122.96 805
14124.08 746
14125.20 830
14126.33 820
14127.45 742
14128.57 764
14129.70 798
14130.82 718
14131.94 827
14133.06 768
14134.19 784
14135.31 777
14136.43 809
14137.56 804
14138.68 757
14139.80 780
14140.93 740
14142.05 788
14143.17 812
14144.30 796
14145.42 757
14146.54 781
14147.67 736
14148.79 786
14149.91 767
14151.04 762
14152.16 806
14153.29 743
14154.41 807
14155.53 741
14156.66 747
14157.78 701
14158.91 750
14160.03 736
14161.15 736
14162.28 727
14163.40 780
14164.53 748
14165.65 706
14166.78 727
14167.90 696
14169.02 726
14170.15 702
14171.27 747
14172.40 726
14173.52 759
14174.65 752
14175.77 683
14176.90 710
14178.02 672
14179.15 712
14180.27 711
14181.40 658
14182.52 681
14183.65 694
14184.77 642
14185.90 716
14187.02 753
14188.15 724
14189.27 721
14190.40 720
14191.52 717
14192.65 710
14193.77 694
14194.90 720
14196.02 670
14197.15 769
14198.27 711
14199.40 676
14200.53 631
14201.65 675
14202.78 668
14203.90 666
14205.03 715
14206.16 639
14207.28 628
14208.41 648
14209.53 596
14210.66 634
14211.79 650
14212.91 649
14214.04 650
14215.16 666
14216.29 625
14217.42 620
14218.54 591
14219.67 618
14220.80 612
14221.92 624
14223.05 630
14224.18 609
14225.30 586
14226.43 619
14227.56 600
14228.68 624
14229.81 620
14230.94 638
14232.06 644
14233.19 672
14234.32 651
14235.44 671
14236.57 660
14237.70 587
14238.83 616
14239.95 598
14241.08 581
14242.21 647
14243.34 599
14244.46 602
14245.59 615
14246.72 663
14247.85 636
14248.97 604
14250.10 705
14251.23 647
14252.36 568
14253.48 590
14254.61 630
14255.74 603
14256.87 617
14258.00 587
14259.12 549
14260.25 562
14261.38 549
14262.51 560
14263.64 546
14264.76 558
14265.89 594
14267.02 637
14268.15 640
14269.28 632
14270.41 535
14271.53 560
14272.66 586
14273.79 576
14274.92 538
14276.05 631
14277.18 612
14278.31 631
14279.44 590
14280.56 554
14281.69 551
14282.82 559
14283.95 534
14285.08 584
14286.21 577
14287.34 530
14288.47 498
14289.60 527
14290.73 522
14291.86 485
14292.98 500
14294.11 528
14295.24 575
14296.37 566
14297.50 527
14298.63 527
14299.76 553
14300.89 566
14302.02 524
14303.15 518
14304.28 529
14305.41 523
14306.54 500
14307.67 488
14308.80 489
14309.93 554
14311.06 535
14312.19 547
14313.32 540
14314.45 522
14315.58 510
14316.71 519
14317.84 551
14318.97 515
14320.10 475
14321.23 534
14322.36 506
14323.49 506
14324.62 539
14325.76 542
14326.89 520
14328.02 531
14329.15 475
14330.28 491
14331.41 515
14332.54 487
14333.67 522
14334.80 520
14335.93 483
14337.06 506
14338.20 510
14339.33 485
14340.46 478
14341.59 477
14342.72 480
14343.85 498
14344.98 497
14346.12 483
14347.25 460
14348.38 508
14349.51 513
14350.64 549
14351.77 485
14352.90 472
14354.04 485
14355.17 453
14356.30 460
14357.43 456
14358.56 474
14359.70 490
14360.83 491
14361.96 506
14363.09 459
14364.22 501
14365.36 491
14366.49 505
14367.62 514
14368.75 462
14369.89 454
14371.02 465
14372.15 461
14373.28 466
14374.42 478
14375.55 442
14376.68 434
14377.81 479
14378.95 452
14380.08 485
14381.21 435
14382.35 447
14383.48 489
14384.61 471
14385.74 439
14386.88 489
14388.01 517
14389.14 500
14390.28 453
14391.41 434
14392.54 475
14393.68 491
14394.81 482
14395.94 458
14397.08 432
14398.21 441
14399.34 452
14400.48 475
14401.61 457
14402.75 481
14403.88 506
14405.01 499
14406.15 485
14407.28 457
14408.41 468
14409.55 464
14410.68 490
14411.82 488
14412.95 513
14414.08 444
14415.22 460
14416.35 452
14417.49 489
14418.62 484
14419.76 505
14420.89 504
14422.02 502
14423.16 480
14424.29 490
14425.43 488
14426.56 487
14427.70 479
14428.83 425
14429.97 508
14431.10 448
14432.24 448
14433.37 453
14434.51 473
14435.64 443
14436.78 460
14437.91 451
14439.05 493
14440.18 489
14441.32 493
14442.45 510
14443.59 511
14444.72 444
14445.86 459
14446.99 474
14448.13 517
14449.27 537
14450.40 509
14451.54 512
14452.67 507
14453.81 457
14454.94 435
14456.08 458
14457.22 413
14458.35 423
14459.49 498
14460.62 503
14461.76 486
14462.90 434
14464.03 459
14465.17 491
14466.30 526
14467.44 471
14468.58 473
14469.71 476
14470.85 533
14471.99 478
14473.12 473
14474.26 451
14475.40 447
14476.53 465
14477.67 479
14478.81 461
14479.94 516
14481.08 509
14482.22 497
14483.35 486
14484.49 467
14485.63 461
14486.76 482
14487.90 466
14489.04 470
14490.17 462
14491.31 454
14492.45 447
14493.59 501
14494.72 480
14495.86 534
14497.00 486
14498.14 452
14499.27 455
14500.41 435
14501.55 441
14502.69 437
14503.82 426
14504.96 432
14506.10 515
14507.24 500
14508.37 434
14509.51 506
14510.65 519
14511.79 467
14512.93 454
14514.06 490
14515.20 468
14516.34 498
14517.48 467
14518.62 501
14519.76 457
14520.89 456
14522.03 465
14523.17 512
14524.31 535
14525.45 494
14526.59 494
14527.73 543
14528.86 494
14530.00 462
14531.14 463
14532.28 446
14533.42 426
14534.56 476
14535.70 432
14536.84 458
14537.98 432
14539.11 440
14540.25 423
14541.39 469
14542.53 417
14543.67 424
14544.81 415
14545.95 460
14547.09 447
14548.23 445
14549.37 444
14550.51 417
14551.65 474
14552.79 473
14553.93 456
14555.07 413
14556.21 449
14557.35 467
14558.49 518
14559.63 411
14560.77 381
14561.91 438
14563.05 481
14564.19 478
14565.33 440
14566.47 495
14567.61 429
14568.75 428
14569.89 445
14571.03 427
14572.17 451
14573.31 470
14574.45 478
14575.59 409
14576.73 439
14577.87 474
14579.01 466
14580.15 473
14581.29 457
14582.43 440
14583.57 442
14584.71 467
14585.85 431
14587.00 416
14588.14 424
14589.28 417
14590.42 467
14591.56 439
14592.70 453
14593.84 475
14594.98 494
14596.12 484
14597.27 469
14598.41 455
14599.55 440
14600.69 468
14601.83 458
14602.97 455
14604.12 430
14605.26 488
14606.40 514
14607.54 509
14608.68 457
14609.82 450
14610.97 471
14612.11 473
14613.25 465
14614.39 471
14615.53 435
14616.68 475
14617.82 521
14618.96 471
14620.10 478
14621.25 498
14622.39 471
14623.53 485
14624.67 543
14625.81 501
14626.96 489
14628.10 521
14629.24 510
14630.39 507
14631.53 502
14632.67 492
14633.81 544
14634.96 550
14636.10 519
14637.24 510
14638.38 530
14639.53 528
14640.67 535
14641.81 513
14642.96 591
14644.10 600
14645.24 492
14646.39 543
14647.53 529
14648.67 521
14649.82 478
14650.96 494
14652.10 477
14653.25 505
14654.39 440
14655.53 433
14656.68 472
14657.82 447
14658.97 435
14660.11 434
14661.25 448
14662.40 446
14663.54 441
14664.69 448
14665.83 466
14666.97 471
14668.12 435
14669.26 417
14670.41 433
14671.55 403
14672.69 391
14673.84 403
14674.98 461
14676.13 432
14677.27 424
14678.42 449
14679.56 424
14680.71 428
14681.85 438
14683.00 415
14684.14 427
14685.29 408
14686.43 410
14687.57 443
14688.72 454
14689.86 411
14691.01 395
14692.15 405
14693.30 410
14694.45 393
14695.59 391
14696.74 388
14697.88 403
14699.03 372
14700.17 376
14701.32 370
14702.46 407
14703.61 397
14704.75 399
14705.90 377
14707.04 382
14708.19 365
14709.34 370
14710.48 385
14711.63 401
14712.77 381
14713.92 389
14715.07 423
14716.21 362
14717.36 388
14718.50 387
14719.65 384
14720.80 398
14721.94 364
14723.09 413
14724.24 373
14725.38 368
14726.53 380
14727.67 423
14728.82 369
14729.97 329
14731.11 336
14732.26 326
14733.41 363
14734.55 397
14735.70 380
14736.85 377
14737.99 365
14739.14 367
14740.29 385
14741.44 352
14742.58 315
14743.73 385
14744.88 397
14746.02 396
14747.17 345
14748.32 339
14749.47 345
14750.61 369
14751.76 416
14752.91 388
14754.06 385
14755.20 375
14756.35 398
14757.50 373
14758.65 360
14759.79 367
14760.94 376
14762.09 402
14763.24 351
14764.38 327
14765.53 353
14766.68 350
14767.83 370
14768.98 348
14770.13 362
14771.27 351
14772.42 396
14773.57 346
14774.72 339
14775.87 345
14777.01 331
14778.16 354
14779.31 337
14780.46 324
14781.61 328
14782.76 411
14783.91 356
14785.05 365
14786.20 394
14787.35 346
14788.50 354
14789.65 397
14790.80 347
14791.95 363
14793.10 357
14794.25 367
14795.39 374
14796.54 378
14797.69 349
14798.84 356
14799.99 320
14801.14 321
14802.29 333
14803.44 332
14804.59 327
14805.74 309
14806.89 388
14808.04 346
14809.19 365
14810.34 323
14811.49 355
14812.64 347
14813.79 343
14814.94 335
14816.09 347
14817.24 367
14818.39 328
14819.54 333
14820.69 299
14821.84 328
14822.99 308
14824.14 365
14825.29 316
14826.44 298
14827.59 319
14828.74 337
14829.89 332
14831.04 334
14832.19 322
14833.34 321
14834.49 334
14835.64 305
14836.79 315
14837.94 328
14839.09 363
14840.24 365
14841.40 319
14842.55 351
14843.70 334
14844.85 328
14846.00 326
14847.15 294
14848.30 317
14849.45 333
14850.60 323
14851.76 325
14852.91 345
14854.06 327
14855.21 330
14856.36 315
14857.51 320
14858.66 317
14859.82 329
14860.97 328
14862.12 314
14863.27 326
14864.42 286
14865.57 355
14866.73 356
14867.88 312
14869.03 328
14870.18 286
14871.33 307
14872.49 316
14873.64 309
14874.79 274
14875.94 305
14877.10 316
14878.25 284
14879.40 301
14880.55 295
14881.71 319
14882.86 299
14884.01 304
14885.16 294
14886.32 301
14887.47 275
14888.62 303
14889.77 301
14890.93 324
14892.08 332
14893.23 299
14894.39 311
14895.54 296
14896.69 318
14897.84 312
14899.00 288
14900.15 301
14901.30 329
14902.46 306
14903.61 311
14904.76 287
14905.92 308
14907.07 294
14908.22 294
14909.38 295
14910.53 313
14911.69 335
14912.84 306
14913.99 296
14915.15 315
14916.30 335
14917.45 344
14918.61 323
14919.76 299
14920.92 275
14922.07 333
14923.22 348
14924.38 336
14925.53 305
14926.69 311
14927.84 339
14928.99 328
14930.15 331
14931.30 305
14932.46 325
14933.61 335
14934.77 329
14935.92 349
14937.08 340
14938.23 299
14939.39 333
14940.54 334
14941.70 324
14942.85 332
14944.00 308
14945.16 323
14946.31 345
14947.47 311
14948.62 330
14949.78 341
14950.94 338
14952.09 356
14953.25 314
14954.40 306
14955.56 290
14956.71 292
14957.87 336
14959.02 335
14960.18 339
14961.33 305
14962.49 302
14963.64 337
14964.80 334
14965.96 293
14967.11 320
14968.27 335
14969.42 333
14970.58 326
14971.74 311
14972.89 298
14974.05 333
14975.20 349
14976.36 298
14977.52 329
14978.67 285
14979.83 285
14980.98 322
14982.14 297
14983.30 295
14984.45 302
14985.61 345
14986.77 284
14987.92 279
14989.08 313
14990.24 336
14991.39 309
14992.55 292
14993.71 319
14994.86 354
14996.02 350
14997.18 368
14998.33 320
14999.49 316
15000.65 300
15001.81 278
15002.96 288
15004.12 297
15005.28 313
15006.43 286
15007.59 298
15008.75 317
15009.91 309
15011.06 292
15012.22 334
15013.38 308
15014.54 275
15015.69 305
15016.85 335
15018.01 320
15019.17 311
15020.33 288
15021.48 282
15022.64 289
15023.80 306
15024.96 332
15026.12 297
15027.27 305
15028.43 306
15029.59 298
15030.75 321
15031.91 286
15033.07 279
15034.22 302
15035.38 290
15036.54 256
15037.70 291
15038.86 303
15040.02 314
15041.17 285
15042.33 294
15043.49 292
15044.65 339
15045.81 255
15046.97 279
15048.13 308
15049.29 301
15050.45 302
15051.60 321
15052.76 338
15053.92 318
15055.08 275
15056.24 301
15057.40 293
15058.56 302
15059.72 292
15060.88 253
15062.04 314
15063.20 295
15064.36 352
15065.52 277
15066.68 291
15067.84 266
15069.00 297
15070.16 281
15071.32 310
15072.48 317
15073.63 355
15074.79 319
15075.95 342
15077.11 317
15078.27 324
15079.44 302
15080.60 270
15081.76 304
15082.92 322
15084.08 285
15085.24 306
15086.40 330
15087.56 309
15088.72 281
15089.88 291
15091.04 331
15092.20 292
15093.36 292
15094.52 294
15095.68 278
15096.84 283
15098.00 267
15099.16 303
15100.32 308
15101.49 299
15102.65 293
15103.81 341
15104.97 284
15106.13 320
15107.29 305
15108.45 290
15109.61 250
15110.78 289
15111.94 280
15113.10 291
15114.26 275
15115.42 269
15116.58 301
15117.74 308
15118.91 301
15120.07 356
15121.23 335
15122.39 327
15123.55 306
15124.71 322
15125.88 312
15127.04 297
15128.20 307
15129.36 313
15130.52 287
15131.69 333
15132.85 277
15134.01 316
15135.17 327
15136.34 300
15137.50 317
15138.66 297
15139.82 315
15140.99 289
15142.15 296
15143.31 305
15144.47 320
15145.64 282
15146.80 301
15147.96 303
15149.12 301
15150.29 315
15151.45 282
15152.61 274
15153.78 298
15154.94 319
15156.10 352
15157.27 292
15158.43 296
15159.59 298
15160.75 307
15161.92 339
15163.08 350
15164.24 322
15165.41 338
15166.57 336
15167.74 320
15168.90 326
15170.06 303
15171.23 333
15172.39 312
15173.55 291
15174.72 288
15175.88 303
15177.05 299
15178.21 292
15179.37 307
15180.54 318
15181.70 310
15182.87 320
15184.03 274
15185.19 304
15186.36 312
15187.52 300
15188.69 337
15189.85 350
15191.02 329
15192.18 312
15193.34 340
15194.51 305
15195.67 348
15196.84 316
15198.00 335
15199.17 334
15200.33 353
15201.50 384
15202.66 341
15203.83 375
15204.99 331
15206.16 337
15207.32 352
15208.49 331
15209.65 314
15210.82 326
15211.98 343
15213.15 334
15214.31 359
15215.48 342
15216.64 346
15217.81 385
15218.97 316
15220.14 381
15221.31 339
15222.47 365
15223.64 361
15224.80 372
15225.97 369
15227.13 353
15228.30 381
15229.47 373
15230.63 389
15231.80 351
15232.96 335
15234.13 365
15235.30 421
15236.46 392
15237.63 433
15238.79 455
15239.96 420
15241.13 387
15242.29 419
15243.46 424
15244.63 425
15245.79 440
15246.96 428
15248.13 357
15249.29 391
15250.46 365
15251.63 319
15252.79 358
15253.96 353
15255.13 318
15256.29 343
15257.46 351
15258.63 346
15259.80 374
15260.96 377
15262.13 348
15263.30 336
15264.46 358
15265.63 333
15266.80 345
15267.97 332
15269.13 341
15270.30 372
15271.47 337
15272.64 335
15273.80 362
15274.97 300
15276.14 343
15277.31 321
15278.47 307
15279.64 356
15280.81 343
15281.98 343
15283.15 345
15284.31 342
15285.48 371
15286.65 318
15287.82 328
15288.99 328
15290.15 344
15291.32 367
15292.49 331
15293.66 339
15294.83 313
15296.00 351
15297.16 339
15298.33 365
15299.50 351
15300.67 375
15301.84 345
15303.01 326
15304.18 351
15305.35 370
15306.51 304
15307.68 333
15308.85 380
15310.02 344
15311.19 339
15312.36 330
15313.53 353
15314.70 335
15315.87 347
15317.04 335
15318.21 360
15319.37 388
15320.54 324
15321.71 371
15322.88 364
15324.05 339
15325.22 359
15326.39 319
15327.56 360
15328.73 365
15329.90 327
15331.07 336
15332.24 319
15333.41 297
15334.58 311
15335.75 333
15336.92 322
15338.09 330
15339.26 346
15340.43 345
15341.60 343
15342.77 298
15343.94 338
15345.11 322
15346.28 347
15347.45 353
15348.62 384
15349.79 343
15350.96 314
15352.13 318
15353.31 307
15354.48 320
15355.65 354
15356.82 350
15357.99 344
15359.16 316
15360.33 368
15361.50 338
15362.67 369
15363.84 320
15365.01 339
15366.19 309
15367.36 324
15368.53 313
15369.70 321
15370.87 332
15372.04 357
15373.21 344
15374.38 331
15375.56 334
15376.73 304
15377.90 354
15379.07 378
15380.24 336
15381.41 393
15382.59 343
15383.76 335
15384.93 329
15386.10 357
15387.27 352
15388.45 364
15389.62 369
15390.79 348
15391.96 348
15393.13 395
15394.31 339
15395.48 363
15396.65 342
15397.82 389
15399.00 366
15400.17 363
15401.34 389
15402.51 417
15403.69 354
15404.86 320
15406.03 343
15407.20 354
15408.38 405
15409.55 364
15410.72 326
15411.89 327
15413.07 346
15414.24 361
15415.41 355
15416.59 395
15417.76 347
15418.93 345
15420.11 372
15421.28 343
15422.45 342
15423.63 376
15424.80 418
15425.97 372
15427.15 311
15428.32 340
15429.49 309
15430.67 354
15431.84 349
15433.01 292
15434.19 340
15435.36 307
15436.54 323
15437.71 313
15438.88 270
15440.06 293
15441.23 285
15442.41 265
15443.58 349
15444.75 332
15445.93 297
15447.10 351
15448.28 353
15449.45 317
15450.63 320
15451.80 326
15452.97 313
15454.15 310
15455.32 320
15456.50 292
15457.67 295
15458.85 332
15460.02 318
15461.20 269
15462.37 304
15463.55 319
15464.72 315
15465.90 270
15467.07 290
15468.25 307
15469.42 304
15470.60 321
15471.77 317
15472.95 335
15474.12 319
15475.30 284
15476.47 279
15477.65 270
15478.82 314
15480.00 301
15481.17 340
15482.35 331
15483.53 322
15484.70 311
15485.88 277
15487.05 270
15488.23 304
15489.40 306
15490.58 327
15491.76 341
15492.93 341
15494.11 325
15495.28 319
15496.46 319
15497.64 330
15498.81 291
15499.99 310
15501.17 308
15502.34 320
15503.52 317
15504.69 324
15505.87 305
15507.05 372
15508.22 368
15509.40 335
15510.58 308
15511.75 298
15512.93 379
15514.11 303
15515.28 317
15516.46 375
15517.64 317
15518.81 351
15519.99 343
15521.17 318
15522.35 333
15523.52 368
15524.70 335
15525.88 365
15527.05 334
15528.23 357
15529.41 353
15530.59 293
15531.76 315
15532.94 371
15534.12 410
15535.30 363
15536.47 359
15537.65 350
15538.83 359
15540.01 369
15541.19 310
15542.36 358
15543.54 370
15544.72 367
15545.90 401
15547.08 367
15548.25 350
15549.43 356
15550.61 327
15551.79 327
15552.97 334
15554.14 359
15555.32 356
15556.50 344
15557.68 337
15558.86 325
15560.04 366
15561.22 357
15562.39 376
15563.57 388
15564.75 366
15565.93 416
15567.11 371
15568.29 378
15569.47 374
15570.65 374
15571.82 345
15573.00 323
15574.18 379
15575.36 403
15576.54 396
15577.72 338
15578.90 397
15580.08 363
15581.26 420
15582.44 407
15583.62 385
15584.80 358
15585.98 391
15587.16 405
15588.34 388
15589.51 408
15590.69 385
15591.87 417
15593.05 371
15594.23 361
15595.41 355
15596.59 353
15597.77 413
15598.95 396
15600.13 396
15601.31 408
15602.49 400
15603.67 444
15604.85 416
15606.03 400
15607.21 451
15608.40 438
15609.58 432
15610.76 444
15611.94 450
15613.12 434
15614.30 417
15615.48 452
15616.66 463
15617.84 467
15619.02 451
15620.20 463
15621.38 438
15622.56 429
15623.74 407
15624.93 416
15626.11 471
15627.29 461
15628.47 454
15629.65 470
15630.83 456
15632.01 499
15633.19 479
15634.37 460
15635.56 472
15636.74 434
15637.92 474
15639.10 491
15640.28 490
15641.46 492
15642.65 492
15643.83 529
15645.01 534
15646.19 509
15647.37 481
15648.55 518
15649.74 493
15650.92 497
15652.10 492
15653.28 539
15654.46 507
15655.65 551
15656.83 530
15658.01 534
15659.19 554
15660.38 564
15661.56 546
15662.74 512
15663.92 525
15665.11 513
15666.29 496
15667.47 527
15668.65 544
15669.84 537
15671.02 539
15672.20 548
15673.38 501
15674.57 507
15675.75 508
15676.93 502
15678.12 568
15679.30 541
15680.48 499
15681.67 512
15682.85 516
15684.03 484
15685.22 504
15686.40 512
15687.58 451
15688.77 498
15689.95 535
15691.13 583
15692.32 551
15693.50 529
15694.68 547
15695.87 542
15697.05 514
15698.23 494
15699.42 504
15700.60 501
15701.79 543
15702.97 602
15704.15 563
15705.34 594
15706.52 552
15707.71 575
15708.89 555
15710.07 570
15711.26 621
15712.44 650
15713.63 615
15714.81 657
15716.00 621
15717.18 582
15718.37 630
15719.55 659
15720.73 623
15721.92 640
15723.10 681
15724.29 635
15725.47 664
15726.66 650
15727.84 634
15729.03 626
15730.21 593
15731.40 619
15732.58 644
15733.77 611
15734.95 632
15736.14 648
15737.32 616
15738.51 643
15739.69 590
15740.88 582
15742.07 603
15743.25 603
15744.44 604
15745.62 590
15746.81 636
15747.99 666
15749.18 613
15750.36 641
15751.55 618
15752.74 651
15753.92 629
15755.11 595
15756.29 640
15757.48 701
15758.67 678
15759.85 673
15761.04 645
15762.22 622
15763.41 674
15764.60 695
15765.78 685
15766.97 672
15768.16 610
15769.34 597
15770.53 605
15771.72 656
15772.90 666
15774.09 605
15775.28 611
15776.46 613
15777.65 621
15778.84 603
15780.02 623
15781.21 590
15782.40 571
15783.58 559
15784.77 585
15785.96 599
15787.14 582
15788.33 558
15789.52 600
15790.71 605
15791.89 558
15793.08 604
15794.27 531
15795.46 526
15796.64 566
15797.83 559
15799.02 536
15800.21 531
15801.39 567
15802.58 530
15803.77 536
15804.96 478
15806.14 493
15807.33 519
15808.52 479
15809.71 518
15810.90 466
15812.08 487
15813.27 525
15814.46 554
15815.65 532
15816.84 490
15818.03 474
15819.21 491
15820.40 533
15821.59 512
15822.78 492
15823.97 472
15825.16 508
15826.35 481
15827.53 520
15828.72 499
15829.91 487
15831.10 474
15832.29 494
15833.48 467
15834.67 471
15835.86 445
15837.04 431
15838.23 475
15839.42 506
15840.61 497
15841.80 498
15842.99 450
15844.18 446
15845.37 456
15846.56 483
15847.75 473
15848.94 508
15850.13 482
15851.32 478
15852.51 489
15853.70 416
15854.89 495
15856.07 505
15857.26 510
15858.45 471
15859.64 484
15860.83 453
15862.02 475
15863.21 486
15864.40 443
15865.59 467
15866.78 454
15867.97 520
15869.16 456
15870.36 478
15871.55 462
15872.74 470
15873.93 464
15875.12 479
15876.31 453
15877.50 459
15878.69 464
15879.88 473
15881.07 444
15882.26 480
15883.45 434
15884.64 451
15885.83 427
15887.02 437
15888.21 448
15889.41 419
15890.60 464
15891.79 486
15892.98 505
15894.17 466
15895.36 450
15896.55 485
15897.74 485
15898.93 479
15900.13 480
15901.32 432
15902.51 447
15903.70 528
15904.89 524
15906.08 491
15907.28 513
15908.47 498
15909.66 469
15910.85 454
15912.04 488
15913.23 499
15914.43 512
15915.62 525
15916.81 479
15918.00 493
15919.19 490
15920.39 498
15921.58 495
15922.77 465
15923.96 524
15925.16 493
15926.35 473
15927.54 433
15928.73 483
15929.93 460
15931.12 510
15932.31 487
15933.50 511
15934.70 490
15935.89 518
15937.08 514
15938.27 431
15939.47 462
15940.66 489
15941.85 448
15943.05 453
15944.24 448
15945.43 433
15946.63 438
15947.82 475
15949.01 464
15950.21 414
15951.40 398
15952.59 412
15953.79 402
15954.98 377
15956.17 443
15957.37 453
15958.56 359
15959.75 410
15960.95 425
15962.14 398
15963.33 397
15964.53 388
15965.72 387
15966.92 381
15968.11 362
15969.30 368
15970.50 371
15971.69 389
15972.89 393
15974.08 400
15975.27 431
15976.47 394
15977.66 379
15978.86 362
15980.05 377
15981.25 400
15982.44 367
15983.63 390
15984.83 375
15986.02 367
15987.22 365
15988.41 335
15989.61 364
15990.80 369
15992.00 349
15993.19 356
15994.39 362
15995.58 343
15996.78 329
15997.97 352
15999.17 340
16000.36 355
16001.56 365
16002.75 361
16003.95 340
16005.14 341
16006.34 345
16007.53 348
16008.73 315
16009.93 337
16011.12 385
16012.32 340
16013.51 311
16014.71 332
16015.90 346
16017.10 313
16018.30 326
16019.49 333
16020.69 314
16021.88 356
16023.08 353
16024.28 338
16025.47 332
16026.67 315
16027.86 301
16029.06 353
16030.26 336
16031.45 319
16032.65 318
16033.85 334
16035.04 330
16036.24 350
16037.43 351
16038.63 385
16039.83 369
16041.02 328
16042.22 325
16043.42 323
16044.61 363
16045.81 348
16047.01 311
16048.21 330
16049.40 345
16050.60 330
16051.80 303
16052.99 311
16054.19 324
16055.39 300
16056.59 259
16057.78 302
16058.98 324
16060.18 299
16061.37 297
16062.57 357
16063.77 345
16064.97 343
16066.16 338
16067.36 331
16068.56 306
16069.76 289
16070.96 300
16072.15 284
16073.35 281
16074.55 305
16075.75 329
16076.95 327
16078.14 339
16079.34 295
16080.54 316
16081.74 314
16082.94 314
16084.13 270
16085.33 303
16086.53 318
16087.73 312
16088.93 294
16090.13 291
16091.33 281
16092.52 296
16093.72 312
16094.92 295
16096.12 277
16097.32 292
16098.52 302
16099.72 303
16100.92 291
16102.11 314
16103.31 299
16104.51 302
16105.71 309
16106.91 284
16108.11 298
16109.31 302
16110.51 281
16111.71 309
16112.91 302
16114.11 304
16115.31 290
16116.51 295
16117.70 298
16118.90 277
16120.10 315
16121.30 331
16122.50 321
16123.70 291
16124.90 250
16126.10 264
16127.30 248
16128.50 306
16129.70 300
16130.90 293
16132.10 260
16133.30 256
16134.50 264
16135.70 257
16136.90 270
16138.10 285
16139.30 297
16140.50 322
16141.71 296
16142.91 326
16144.11 281
16145.31 250
16146.51 274
16147.71 268
16148.91 301
16150.11 272
16151.31 282
16152.51 312
16153.71 332
16154.91 268
16156.11 289
16157.31 318
16158.52 299
16159.72 284
16160.92 327
16162.12 293
16163.32 277
16164.52 282
16165.72 276
16166.92 308
16168.13 343
16169.33 265
16170.53 279
16171.73 290
16172.93 299
16174.13 278
16175.34 300
16176.54 252
16177.74 243
16178.94 270
16180.14 295
16181.34 306
16182.55 295
16183.75 280
16184.95 312
16186.15 295
16187.35 293
16188.56 284
16189.76 261
16190.96 246
16192.16 266
16193.37 263
16194.57 271
16195.77 313
16196.97 287
16198.18 297
16199.38 282
16200.58 289
16201.78 263
16202.99 240
16204.19 259
16205.39 273
16206.60 306
16207.80 272
16209.00 296
16210.20 270
16211.41 281
16212.61 285
16213.81 303
16215.02 298
16216.22 274
16217.42 301
16218.63 289
16219.83 280
16221.03 271
16222.24 298
16223.44 267
16224.64 254
16225.85 284
16227.05 262
16228.25 252
16229.46 273
16230.66 316
16231.87 318
16233.07 308
16234.27 287
16235.48 273
16236.68 296
16237.89 351
16239.09 308
16240.29 344
16241.50 312
16242.70 286
16243.91 287
16245.11 285
16246.31 322
16247.52 306
16248.72 321
16249.93 302
16251.13 292
16252.34 315
16253.54 309
16254.75 291
16255.95 302
16257.16 338
16258.36 335
16259.57 294
16260.77 299
16261.97 341
16263.18 345
16264.38 317
16265.59 330
16266.80 323
16268.00 314
16269.21 315
16270.41 288
16271.62 306
16272.82 328
16274.03 309
16275.23 319
16276.44 330
16277.64 296
16278.85 315
16280.05 321
16281.26 317
16282.47 341
16283.67 314
16284.88 302
16286.08 332
16287.29 311
16288.49 310
16289.70 328
16290.91 293
16292.11 337
16293.32 317
16294.52 298
16295.73 311
16296.94 336
16298.14 320
16299.35 332
16300.56 378
16301.76 366
16302.97 324
16304.18 317
16305.38 309
16306.59 296
16307.79 333
16309.00 359
16310.21 348
16311.42 338
16312.62 347
16313.83 349
16315.04 370
16316.24 367
16317.45 372
16318.66 380
16319.86 360
16321.07 325
16322.28 349
16323.49 334
16324.69 315
16325.90 338
16327.11 323
16328.31 349
16329.52 343
16330.73 314
16331.94 308
16333.14 309
16334.35 318
16335.56 322
16336.77 302
16337.98 308
16339.18 315
16340.39 293
16341.60 316
16342.81 312
16344.01 314
16345.22 297
16346.43 299
16347.64 298
16348.85 311
16350.05 299
16351.26 310
16352.47 295
16353.68 306
16354.89 283
16356.10 309
16357.30 292
16358.51 292
16359.72 296
16360.93 323
16362.14 301
16363.35 267
16364.56 262
16365.77 262
16366.97 283
16368.18 267
16369.39 281
16370.60 311
16371.81 293
16373.02 244
16374.23 279
16375.44 286
16376.65 293
16377.86 276
16379.06 297
16380.27 295
16381.48 308
16382.69 289
16383.90 303
16385.11 273
16386.32 272
16387.53 280
16388.74 287
16389.95 303
16391.16 297
16392.37 293
16393.58 279
16394.79 274
16396.00 304
16397.21 283
16398.42 281
16399.63 254
16400.84 261
16402.05 270
16403.26 268
16404.47 287
16405.68 266
16406.89 268
16408.10 294
16409.31 261
16410.52 264
16411.73 276
16412.94 265
16414.15 270
16415.36 260
16416.57 278
16417.78 273
16419.00 279
16420.21 266
16421.42 283
16422.63 303
16423.84 281
16425.05 268
16426.26 266
16427.47 273
16428.68 274
16429.89 261
16431.11 285
16432.32 291
16433.53 283
16434.74 264
16435.95 278
16437.16 276
16438.37 244
16439.59 248
16440.80 246
16442.01 244
16443.22 245
16444.43 257
16445.64 279
16446.86 275
16448.07 269
16449.28 282
16450.49 286
16451.70 276
16452.91 273
16454.13 273
16455.34 244
16456.55 242
16457.76 216
16458.98 243
16460.19 237
16461.40 268
16462.61 256
16463.82 227
16465.04 258
16466.25 275
16467.46 253
16468.67 282
16469.89 249
16471.10 251
16472.31 291
16473.53 267
16474.74 245
16475.95 251
16477.16 265
16478.38 245
16479.59 245
16480.80 218
16482.02 219
16483.23 246
16484.44 259
16485.66 205
16486.87 226
16488.08 217
16489.30 281
16490.51 261
16491.72 240
16492.94 216
16494.15 264
16495.36 255
16496.58 231
16497.79 258
16499.00 256
16500.22 285
16501.43 264
16502.65 215
16503.86 241
16505.07 203
16506.29 240
16507.50 224
16508.71 251
16509.93 275
16511.14 272
16512.36 252
16513.57 260
16514.79 254
16516.00 238
16517.21 219
16518.43 240
16519.64 236
16520.86 247
16522.07 236
16523.29 239
16524.50 242
16525.72 226
16526.93 240
16528.15 249
16529.36 289
16530.58 224
16531.79 246
16533.01 254
16534.22 248
16535.44 270
16536.65 265
16537.87 246
16539.08 228
16540.30 221
16541.51 229
16542.73 240
16543.94 271
16545.16 256
16546.37 250
16547.59 253
16548.80 249
16550.02 253
16551.24 250
16552.45 269
16553.67 266
16554.88 279
16556.10 236
16557.31 251
16558.53 259
16559.75 235
16560.96 247
16562.18 233
16563.39 254
16564.61 231
16565.83 248
16567.04 239
16568.26 279
16569.47 265
16570.69 252
16571.91 244
16573.12 230
16574.34 238
16575.56 255
16576.77 275
16577.99 243
16579.21 256
16580.42 256
16581.64 236
16582.86 236
16584.07 261
16585.29 251
16586.51 257
16587.72 256
16588.94 275
16590.16 241
16591.38 275
16592.59 270
16593.81 239
16595.03 238
16596.24 241
16597.46 260
16598.68 281
16599.90 288
16601.11 227
16602.33 244
16603.55 256
16604.77 248
16605.98 267
16607.20 228
16608.42 228
16609.64 263
16610.86 276
16612.07 257
16613.29 275
16614.51 329
16615.73 257
16616.95 227
16618.16 212
16619.38 249
16620.60 224
16621.82 244
16623.04 213
16624.25 221
16625.47 192
16626.69 227
16627.91 225
16629.13 230
16630.35 242
16631.57 217
16632.78 209
16634.00 248
16635.22 230
16636.44 248
16637.66 246
16638.88 259
16640.10 252
16641.32 250
16642.53 220
16643.75 244
16644.97 221
16646.19 241
16647.41 251
16648.63 240
16649.85 229
16651.07 251
16652.29 253
16653.51 246
16654.73 239
16655.95 247
16657.17 265
16658.39 240
16659.61 261
16660.83 240
16662.04 239
16663.26 261
16664.48 223
16665.70 209
16666.92 228
16668.14 227
16669.36 220
16670.58 240
16671.80 223
16673.02 211
16674.24 203
16675.46 247
16676.68 235
16677.91 212
16679.13 246
16680.35 247
16681.57 211
16682.79 256
16684.01 215
16685.23 231
16686.45 237
16687.67 218
16688.89 204
16690.11 190
16691.33 238
16692.55 246
16693.77 206
16694.99 231
16696.21 225
16697.44 188
16698.66 220
16699.88 246
16701.10 246
16702.32 211
16703.54 195
16704.76 204
16705.98 214
16707.21 195
16708.43 209
16709.65 205
16710.87 220
16712.09 224
16713.31 251
16714.53 258
16715.76 222
16716.98 209
16718.20 211
16719.42 223
16720.64 218
16721.87 215
16723.09 218
16724.31 192
16725.53 231
16726.75 240
16727.98 208
16729.20 210
16730.42 223
16731.64 191
16732.86 195
16734.09 218
16735.31 205
16736.53 218
16737.75 217
16738.98 201
16740.20 202
16741.42 217
16742.64 194
16743.87 191
16745.09 219
16746.31 208
16747.54 192
16748.76 230
16749.98 225
16751.20 250
16752.43 225
16753.65 212
16754.87 259
16756.10 210
16757.32 219
16758.54 249
16759.77 236
16760.99 225
16762.21 214
16763.44 230
16764.66 217
16765.88 208
16767.11 205
16768.33 195
16769.55 188
16770.78 217
16772.00 238
16773.23 203
16774.45 239
16775.67 225
16776.90 199
16778.12 232
16779.35 197
16780.57 204
16781.79 236
16783.02 212
16784.24 207
16785.47 250
16786.69 251
16787.91 230
16789.14 241
16790.36 244
16791.59 224
16792.81 239
16794.04 229
16795.26 219
16796.49 194
16797.71 221
16798.94 188
16800.16 204
16801.38 206
16802.61 206
16803.83 199
16805.06 204
16806.28 217
16807.51 226
16808.73 204
16809.96 218
16811.18 225
16812.41 209
16813.64 182
16814.86 215
16816.09 217
16817.31 227
16818.54 218
16819.76 183
16820.99 225
16822.21 232
16823.44 244
16824.66 246
16825.89 239
16827.12 253
16828.34 229
16829.57 227
16830.79 197
16832.02 238
16833.25 255
16834.47 233
16835.70 222
16836.92 268
16838.15 272
16839.38 229
16840.60 211
16841.83 253
16843.06 267
16844.28 236
16845.51 224
16846.73 188
16847.96 230
16849.19 241
16850.41 254
16851.64 256
16852.87 292
16854.09 244
16855.32 242
16856.55 204
16857.77 221
16859.00 246
16860.23 244
16861.46 260
16862.68 254
16863.91 259
16865.14 242
16866.36 237
16867.59 229
16868.82 251
16870.05 270
16871.27 266
16872.50 271
16873.73 279
16874.96 249
16876.18 281
16877.41 261
16878.64 256
16879.87 225
16881.09 244
16882.32 239
16883.55 254
16884.78 259
16886.01 291
16887.23 290
16888.46 302
16889.69 289
16890.92 285
16892.15 317
16893.37 272
16894.60 286
16895.83 299
16897.06 302
16898.29 296
16899.51 286
16900.74 280
16901.97 283
16903.20 289
16904.43 291
16905.66 270
16906.89 265
16908.12 284
16909.34 266
16910.57 248
16911.80 249
16913.03 241
16914.26 260
16915.49 244
16916.72 271
16917.95 267
16919.18 260
16920.40 259
16921.63 267
16922.86 289
16924.09 261
16925.32 259
16926.55 238
16927.78 247
16929.01 241
16930.24 224
16931.47 224
16932.70 246
16933.93 240
16935.16 212
16936.39 235
16937.62 244
16938.85 217
16940.08 236
16941.31 250
16942.54 215
16943.77 219
16945.00 197
16946.23 221
16947.46 225
16948.69 204
16949.92 210
16951.15 236
16952.38 233
16953.61 226
16954.84 197
16956.07 210
16957.30 227
16958.53 200
16959.76 207
16960.99 216
16962.22 218
16963.45 209
16964.68 225
16965.92 241
16967.15 208
16968.38 233
16969.61 234
16970.84 202
16972.07 215
16973.30 199
16974.53 212
16975.76 244
16976.99 197
16978.23 223
16979.46 251
16980.69 224
16981.92 239
16983.15 246
16984.38 216
16985.61 206
16986.85 254
16988.08 268
16989.31 232
16990.54 253
16991.77 207
16993.00 222
16994.24 217
16995.47 205
16996.70 223
16997.93 233
16999.16 230
17000.40 198
17001.63 221
17002.86 231
17004.09 226
17005.32 233
17006.56 218
17007.79 230
17009.02 262
17010.25 245
17011.49 248
17012.72 247
17013.95 239
17015.18 230
17016.42 242
17017.65 220
17018.88 214
17020.12 212
17021.35 206
17022.58 212
17023.81 221
17025.05 197
17026.28 228
17027.51 204
17028.75 227
17029.98 229
17031.21 198
17032.45 212
17033.68 235
17034.91 204
17036.15 227
17037.38 240
17038.61 222
17039.85 198
17041.08 176
17042.31 219
17043.55 214
17044.78 213
17046.01 212
17047.25 188
17048.48 207
17049.72 192
17050.95 199
17052.18 188
17053.42 217
17054.65 211
17055.89 207
17057.12 193
17058.35 189
17059.59 214
17060.82 229
17062.06 208
17063.29 182
17064.53 181
17065.76 187
17066.99 218
17068.23 201
17069.46 182
17070.70 227
17071.93 198
17073.17 182
17074.40 209
17075.64 194
17076.87 214
17078.11 192
17079.34 211
17080.58 196
17081.81 197
17083.05 243
17084.28 192
17085.52 182
17086.75 209
17087.99 197
17089.22 190
17090.46 202
17091.69 191
17092.93 194
17094.16 187
17095.40 190
17096.64 202
17097.87 199
17099.11 205
17100.34 195
17101.58 176
17102.81 162
17104.05 222
17105.29 165
17106.52 205
17107.76 214
17108.99 236
17110.23 190
17111.47 195
17112.70 203
17113.94 199
17115.17 192
17116.41 193
17117.65 186
17118.88 229
17120.12 226
17121.36 190
17122.59 184
17123.83 219
17125.07 203
17126.30 200
17127.54 201
17128.78 213
17130.01 204
17131.25 178
17132.49 198
17133.72 203
17134.96 191
17136.20 181
17137.43 178
17138.67 206
17139.91 168
17141.15 214
17142.38 200
17143.62 180
17144.86 185
17146.10 217
17147.33 214
17148.57 189
17149.81 194
17151.05 210
17152.28 199
17153.52 180
17154.76 176
17156.00 178
17157.23 189
17158.47 173
17159.71 176
17160.95 190
17162.19 177
17163.42 164
17164.66 208
17165.90 202
17167.14 187
17168.38 166
17169.61 162
17170.85 223
17172.09 224
17173.33 219
17174.57 195
17175.81 173
17177.04 197
17178.28 202
17179.52 178
17180.76 211
17182.00 192
17183.24 197
17184.48 185
17185.71 197
17186.95 221
17188.19 204
17189.43 212
17190.67 189
17191.91 158
17193.15 215
17194.39 185
17195.63 188
17196.87 179
17198.11 174
17199.34 179
17200.58 204
17201.82 174
17203.06 153
17204.30 157
17205.54 161
17206.78 174
17208.02 181
17209.26 192
17210.50 183
17211.74 166
17212.98 216
17214.22 194
17215.46 170
17216.70 180
17217.94 180
17219.18 177
17220.42 170
17221.66 200
17222.90 204
17224.14 200
17225.38 156
17226.62 190
17227.86 173
17229.10 197
17230.34 217
17231.58 206
17232.82 168
17234.06 206
17235.30 191
17236.54 172
17237.78 173
17239.03 166
17240.27 154
17241.51 185
17242.75 195
17243.99 187
17245.23 174
17246.47 213
17247.71 181
17248.95 193
17250.19 170
17251.43 173
17252.68 160
17253.92 188
17255.16 186
17256.40 211
17257.64 196
17258.88 190
17260.12 212
17261.37 172
17262.61 159
17263.85 185
17265.09 209
17266.33 203
17267.57 170
17268.82 181
17270.06 201
17271.30 147
17272.54 181
17273.78 149
17275.03 172
17276.27 183
17277.51 221
17278.75 203
17279.99 170
17281.24 181
17282.48 175
17283.72 202
17284.96 180
17286.21 166
17287.45 188
17288.69 186
17289.93 162
17291.18 165
17292.42 172
17293.66 173
17294.90 201
17296.15 197
17297.39 167
17298.63 159
17299.88 191
17301.12 148
17302.36 166
17303.60 138
17304.85 169
17306.09 166
17307.33 181
17308.58 174
17309.82 177
17311.06 214
17312.31 190
17313.55 186
17314.79 174
17316.04 189
17317.28 208
17318.52 179
17319.77 179
17321.01 183
17322.26 187
17323.50 201
17324.74 190
17325.99 168
17327.23 165
17328.48 162
17329.72 168
17330.96 161
17332.21 182
17333.45 193
17334.70 186
17335.94 187
17337.18 156
17338.43 160
17339.67 165
17340.92 172
17342.16 168
17343.41 184
17344.65 155
17345.90 183
17347.14 169
17348.38 164
17349.63 168
17350.87 173
17352.12 179
17353.36 154
17354.61 142
17355.85 175
17357.10 196
17358.34 183
17359.59 183
17360.83 167
17362.08 180
17363.32 187
17364.57 181
17365.81 172
17367.06 167
17368.31 192
17369.55 192
17370.80 184
17372.04 161
17373.29 163
17374.53 179
17375.78 190
17377.02 131
17378.27 171
17379.52 186
17380.76 170
17382.01 166
17383.25 182
17384.50 175
17385.75 199
17386.99 163
17388.24 161
17389.48 165
17390.73 189
17391.98 165
17393.22 165
17394.47 216
17395.71 177
17396.96 165
17398.21 192
17399.45 155
17400.70 177
17401.95 179
17403.19 172
17404.44 154
17405.69 174
17406.93 166
17408.18 164
17409.43 174
17410.67 194
17411.92 214
17413.17 168
17414.42 170
17415.66 147
17416.91 161
17418.16 168
17419.40 159
17420.65 161
17421.90 185
17423.15 168
17424.39 184
17425.64 157
17426.89 176
17428.14 133
17429.38 191
17430.63 153
17431.88 189
17433.13 181
17434.37 162
17435.62 182
17436.87 190
17438.12 172
17439.37 166
17440.61 172
17441.86 165
17443.11 187
17444.36 186
17445.61 155
17446.85 164
17448.10 186
17449.35 182
17450.60 138
17451.85 154
17453.10 153
17454.34 189
17455.59 175
17456.84 175
17458.09 194
17459.34 166
17460.59 189
17461.84 163
17463.09 177
17464.33 202
17465.58 182
17466.83 221
17468.08 169
17469.33 187
17470.58 184
17471.83 185
17473.08 165
17474.33 164
17475.58 180
17476.83 150
17478.07 156
17479.32 171
17480.57 190
17481.82 168
17483.07 160
17484.32 172
17485.57 222
17486.82 208
17488.07 169
17489.32 198
17490.57 157
17491.82 165
17493.07 181
17494.32 168
17495.57 174
17496.82 208
17498.07 185
17499.32 172
17500.57 171
17501.82 166
17503.07 178
17504.32 186
17505.57 155
17506.82 174
17508.07 178
17509.32 176
17510.57 161
17511.82 220
17513.07 186
17514.32 175
17515.58 192
17516.83 182
17518.08 151
17519.33 188
17520.58 200
17521.83 171
17523.08 161
17524.33 178
17525.58 192
17526.83 183
17528.08 180
17529.34 157
17530.59 163
17531.84 190
17533.09 177
17534.34 179
17535.59 163
17536.84 182
17538.09 175
17539.35 162
17540.60 185
17541.85 137
17543.10 207
17544.35 173
17545.60 156
17546.86 161
17548.11 174
17549.36 176
17550.61 209
17551.86 198
17553.12 160
17554.37 176
17555.62 175
17556.87 154
17558.12 176
17559.38 181
17560.63 161
17561.88 190
17563.13 173
17564.39 162
17565.64 175
17566.89 175
17568.14 167
17569.40 142
17570.65 157
17571.90 155
17573.15 157
17574.41 157
17575.66 151
17576.91 156
17578.17 181
17579.42 195
17580.67 195
17581.92 183
17583.18 148
17584.43 139
17585.68 140
17586.94 154
17588.19 156
17589.44 149
17590.70 197
17591.95 180
17593.20 189
17594.46 170
17595.71 216
17596.97 183
17598.22 186
17599.47 188
17600.73 194
17601.98 173
17603.23 174
17604.49 183
17605.74 201
17607.00 192
17608.25 194
17609.50 193
17610.76 187
17612.01 164
17613.27 161
17614.52 148
17615.77 187
17617.03 191
17618.28 219
17619.54 239
17620.79 185
17622.05 165
17623.30 178
17624.56 178
17625.81 177
17627.06 190
17628.32 175
17629.57 163
17630.83 169
17632.08 133
17633.34 172
17634.59 166
17635.85 170
17637.10 175
17638.36 174
17639.61 185
17640.87 179
17642.12 205
17643.38 172
17644.63 206
17645.89 154
17647.15 193
17648.40 189
17649.66 175
17650.91 196
17652.17 208
17653.42 175
17654.68 178
17655.93 208
17657.19 195
17658.45 169
17659.70 164
17660.96 152
17662.21 149
17663.47 164
17664.73 193
17665.98 175
17667.24 161
17668.49 171
17669.75 191
17671.01 196
17672.26 175
17673.52 158
17674.77 205
17676.03 210
17677.29 179
17678.54 182
17679.80 150
17681.06 152
17682.31 180
17683.57 143
17684.83 156
17686.08 180
17687.34 175
17688.60 190
17689.85 158
17691.11 187
17692.37 176
17693.63 161
17694.88 147
17696.14 151
17697.40 148
17698.65 157
17699.91 148
17701.17 165
17702.43 192
17703.68 194
17704.94 140
17706.20 136
17707.46 178
17708.71 149
17709.97 156
17711.23 166
17712.49 179
17713.74 184
17715.00 152
17716.26 149
17717.52 152
17718.78 170
17720.03 162
17721.29 183
17722.55 174
17723.81 170
17725.07 133
17726.32 204
17727.58 199
17728.84 168
17730.10 170
17731.36 158
17732.62 155
17733.87 171
17735.13 182
17736.39 178
17737.65 177
17738.91 174
17740.17 142
17741.43 170
17742.69 190
17743.94 173
17745.20 178
17746.46 174
17747.72 178
17748.98 170
17750.24 182
17751.50 153
17752.76 170
17754.02 188
17755.28 141
17756.53 177
17757.79 177
17759.05 184
17760.31 170
17761.57 175
17762.83 174
17764.09 158
17765.35 191
17766.61 168
17767.87 151
17769.13 160
17770.39 157
17771.65 160
17772.91 173
17774.17 147
17775.43 158
17776.69 159
17777.95 190
17779.21 194
17780.47 174
17781.73 182
17782.99 159
17784.25 164
17785.51 181
17786.77 176
17788.03 149
17789.29 173
17790.55 142
17791.81 171
17793.07 168
17794.33 180
17795.59 156
17796.86 160
17798.12 188
17799.38 187
17800.64 170
17801.90 158
17803.16 149
17804.42 201
17805.68 155
17806.94 165
17808.20 180
17809.47 177
17810.73 181
17811.99 153
17813.25 149
17814.51 163
17815.77 220
17817.03 175
17818.29 184
17819.56 162
17820.82 169
17822.08 207
17823.34 162
17824.60 173
17825.86 170
17827.13 179
17828.39 157
17829.65 163
17830.91 167
17832.17 199
17833.44 200
17834.70 179
17835.96 175
17837.22 166
17838.48 187
17839.75 166
17841.01 150
17842.27 177
17843.53 158
17844.80 156
17846.06 178
17847.32 165
17848.58 166
17849.85 149
17851.11 154
17852.37 152
17853.63 168
17854.90 187
17856.16 167
17857.42 172
17858.69 154
17859.95 150
17861.21 144
17862.47 123
17863.74 134
17865.00 171
17866.26 164
17867.53 135
17868.79 139
17870.05 159
17871.32 161
17872.58 152
17873.84 147
17875.11 165
17876.37 184
17877.63 170
17878.90 192
17880.16 163
17881.43 165
17882.69 152
17883.95 145
17885.22 146
17886.48 155
17887.74 144
17889.01 172
17890.27 198
17891.54 172
17892.80 163
17894.07 145
17895.33 150
17896.59 149
17897.86 162
17899.12 167
17900.39 171
17901.65 142
17902.92 163
17904.18 173
17905.44 160
17906.71 161
17907.97 178
17909.24 173
17910.50 137
17911.77 160
17913.03 166
17914.30 187
17915.56 155
17916.83 160
17918.09 150
17919.36 160
17920.62 134
17921.89 132
17923.15 150
17924.42 177
17925.68 150
17926.95 131
17928.21 146
17929.48 144
17930.75 163
17932.01 145
17933.28 167
17934.54 156
17935.81 150
17937.07 155
17938.34 169
17939.61 161
17940.87 168
17942.14 147
17943.40 157
17944.67 179
17945.93 172
17947.20 175
17948.47 162
17949.73 151
17951.00 132
17952.27 140
17953.53 128
17954.80 157
17956.06 177
17957.33 159
17958.60 145
17959.86 162
17961.13 133
17962.40 157
17963.66 159
17964.93 139
17966.20 144
17967.46 171
17968.73 168
17970.00 138
17971.26 154
17972.53 167
17973.80 164
17975.07 118
17976.33 157
17977.60 129
17978.87 131
17980.13 155
17981.40 139
17982.67 143
17983.94 152
17985.20 143
17986.47 154
17987.74 122
17989.01 134
17990.27 146
17991.54 139
17992.81 143
17994.08 142
17995.34 145
17996.61 167
17997.88 159
17999.15 161
18000.42 135
18001.68 138
18002.95 188
18004.22 170
18005.49 147
18006.76 152
18008.02 161
18009.29 149
18010.56 166
18011.83 160
18013.10 152
18014.37 128
18015.63 151
18016.90 162
18018.17 159
18019.44 156
18020.71 160
18021.98 167
18023.25 155
18024.51 161
18025.78 139
18027.05 139
18028.32 152
18029.59 153
18030.86 150
18032.13 134
18033.40 172
18034.67 149
18035.94 154
18037.20 160
18038.47 154
18039.74 151
18041.01 161
18042.28 142
18043.55 168
18044.82 168
18046.09 186
18047.36 160
18048.63 168
18049.90 148
18051.17 179
18052.44 175
18053.71 195
18054.98 199
18056.25 146
18057.52 170
18058.79 182
18060.06 160
18061.33 178
18062.60 165
18063.87 166
18065.14 173
18066.41 170
18067.68 172
18068.95 164
18070.22 193
18071.49 169
18072.76 130
18074.03 167
18075.30 162
18076.57 191
18077.84 163
18079.11 146
18080.39 148
18081.66 165
18082.93 177
18084.20 162
18085.47 189
18086.74 174
18088.01 191
18089.28 190
18090.55 166
18091.82 144
18093.10 173
18094.37 173
18095.64 139
18096.91 158
18098.18 154
18099.45 150
18100.72 153
18102.00 148
18103.27 146
18104.54 160
18105.81 164
18107.08 171
18108.35 155
18109.63 163
18110.90 162
18112.17 164
18113.44 158
18114.71 162
18115.98 159
18117.26 176
18118.53 165
18119.80 184
18121.07 162
18122.35 155
18123.62 156
18124.89 149
18126.16 157
18127.43 150
18128.71 140
18129.98 164
18131.25 155
18132.52 177
18133.80 166
18135.07 156
18136.34 182
18137.62 158
18138.89 172
18140.16 174
18141.43 158
18142.71 172
18143.98 167
18145.25 174
18146.53 193
18147.80 182
18149.07 159
18150.35 175
18151.62 154
18152.89 156
18154.17 143
18155.44 187
18156.71 162
18157.99 160
18159.26 172
18160.53 173
18161.81 135
18163.08 170
18164.35 154
18165.63 193
18166.90 171
18168.18 136
18169.45 174
18170.72 172
18172.00 142
18173.27 148
18174.55 152
18175.82 177
18177.09 176
18178.37 156
18179.64 182
18180.92 156
18182.19 182
18183.47 164
18184.74 179
18186.01 136
18187.29 119
18188.56 159
18189.84 190
18191.11 146
18192.39 153
18193.66 175
18194.94 165
18196.21 153
18197.49 169
18198.76 174
18200.04 136
18201.31 171
18202.59 140
18203.86 175
18205.14 187
18206.41 156
18207.69 184
18208.96 172
18210.24 138
18211.51 149
18212.79 191
18214.06 159
18215.34 152
18216.62 139
18217.89 164
18219.17 135
18220.44 163
18221.72 136
18222.99 137
18224.27 160
18225.55 162
18226.82 150
18228.10 155
18229.37 128
18230.65 168
18231.93 153
18233.20 146
18234.48 195
18235.75 208
18237.03 158
18238.31 149
18239.58 143
18240.86 162
18242.14 193
18243.41 178
18244.69 142
18245.97 161
18247.24 150
18248.52 165
18249.80 184
18251.07 148
18252.35 157
18253.63 167
18254.90 167
18256.18 128
18257.46 171
18258.73 135
18260.01 165
18261.29 163
18262.57 169
18263.84 169
18265.12 148
18266.40 173
18267.67 141
18268.95 158
18270.23 126
18271.51 141
18272.78 169
18274.06 175
18275.34 155
18276.62 138
18277.89 124
18279.17 176
18280.45 180
18281.73 141
18283.01 144
18284.28 168
18285.56 170
18286.84 178
18288.12 151
18289.40 152
18290.67 141
18291.95 147
18293.23 151
18294.51 168
18295.79 190
18297.07 194
18298.34 158
18299.62 128
18300.90 161
18302.18 168
18303.46 175
18304.74 135
18306.02 135
18307.29 167
18308.57 156
18309.85 171
18311.13 141
18312.41 165
18313.69 181
18314.97 174
18316.25 177
18317.53 144
18318.80 156
18320.08 145
18321.36 136
18322.64 169
18323.92 168
18325.20 140
18326.48 139
18327.76 156
18329.04 153
18330.32 143
18331.60 171
18332.88 166
18334.16 162
18335.44 155
18336.72 162
18338.00 178
18339.28 172
18340.56 159
18341.84 187
18343.12 173
18344.40 169
18345.68 150
18346.96 162
18348.24 151
18349.52 160
18350.80 149
18352.08 165
18353.36 146
18354.64 164
18355.92 190
18357.20 163
18358.48 160
18359.76 162
18361.04 164
18362.32 179
18363.60 156
18364.88 171
18366.16 179
18367.45 156
18368.73 133
18370.01 158
18371.29 156
18372.57 165
18373.85 124
18375.13 160
18376.41 151
18377.69 140
18378.98 138
18380.26 136
18381.54 162
18382.82 133
18384.10 130
18385.38 145
18386.66 173
18387.95 143
18389.23 167
18390.51 172
18391.79 150
18393.07 149
18394.35 138
18395.64 160
18396.92 194
18398.20 159
18399.48 144
18400.76 175
18402.05 173
18403.33 148
18404.61 148
18405.89 158
18407.17 164
18408.46 147
18409.74 167
18411.02 150
18412.30 157
18413.59 140
18414.87 156
18416.15 167
18417.43 167
18418.72 200
18420.00 170
18421.28 152
18422.56 143
18423.85 153
18425.13 162
18426.41 148
18427.70 166
18428.98 140
18430.26 151
18431.54 153
18432.83 149
18434.11 136
18435.39 124
18436.68 138
18437.96 154
18439.24 142
18440.53 130
18441.81 143
18443.09 146
18444.38 138
18445.66 170
18446.95 159
18448.23 172
18449.51 166
18450.80 173
18452.08 164
18453.36 145
18454.65 129
18455.93 164
18457.22 151
18458.50 141
18459.78 166
18461.07 175
18462.35 154
18463.64 155
18464.92 144
18466.21 171
18467.49 156
18468.77 145
18470.06 162
18471.34 131
18472.63 152
18473.91 210
18475.20 141
18476.48 143
18477.77 141
18479.05 160
18480.34 183
18481.62 160
18482.91 143
18484.19 126
18485.47 172
18486.76 147
18488.04 153
18489.33 153
18490.62 179
18491.90 184
18493.19 154
18494.47 167
18495.76 125
18497.04 141
18498.33 142
18499.61 149
18500.90 156
18502.18 153
18503.47 147
18504.75 145
18506.04 152
18507.33 163
18508.61 162
18509.90 161
18511.18 136
18512.47 168
18513.76 148
18515.04 135
18516.33 177
18517.61 164
18518.90 161
18520.19 137
18521.47 144
18522.76 141
18524.04 136
18525.33 139
18526.62 144
18527.90 163
18529.19 161
18530.48 181
18531.76 156
18533.05 119
18534.34 151
18535.62 162
18536.91 147
18538.20 143
18539.48 142
18540.77 135
18542.06 151
18543.34 172
18544.63 176
18545.92 142
18547.21 171
18548.49 139
18549.78 158
18551.07 140
18552.36 137
18553.64 147
18554.93 129
18556.22 147
18557.50 158
18558.79 159
18560.08 160
18561.37 161
18562.66 170
18563.94 163
18565.23 147
18566.52 131
18567.81 145
18569.09 161
18570.38 144
18571.67 148
18572.96 169
18574.25 162
18575.53 157
18576.82 161
18578.11 151
18579.40 180
18580.69 183
18581.98 172
18583.26 188
18584.55 170
18585.84 163
18587.13 186
18588.42 193
18589.71 170
18590.99 166
18592.28 162
18593.57 193
18594.86 184
18596.15 174
18597.44 176
18598.73 202
18600.02 164
18601.31 157
18602.59 173
18603.88 174
18605.17 164
18606.46 178
18607.75 162
18609.04 192
18610.33 180
18611.62 167
18612.91 177
18614.20 194
18615.49 166
18616.78 167
18618.07 179
18619.36 170
18620.65 185
18621.94 197
18623.23 202
18624.52 170
18625.81 173
18627.10 181
18628.39 163
18629.68 151
18630.97 174
18632.26 175
18633.55 207
18634.84 179
18636.13 171
18637.42 191
18638.71 167
18640.00 152
18641.29 151
18642.58 167
18643.87 172
18645.16 163
18646.45 167
18647.74 166
18649.03 202
18650.32 173
18651.61 158
18652.90 156
18654.19 151
18655.48 145
18656.78 150
18658.07 184
18659.36 179
18660.65 156
18661.94 171
18663.23 165
18664.52 172
18665.81 175
18667.10 152
18668.40 150
18669.69 162
18670.98 164
18672.27 139
18673.56 174
18674.85 169
18676.14 152
18677.44 163
18678.73 160
18680.02 201
18681.31 173
18682.60 148
18683.90 152
18685.19 156
18686.48 147
18687.77 158
18689.06 155
18690.36 171
18691.65 160
18692.94 147
18694.23 162
18695.52 152
18696.82 160
18698.11 173
18699.40 155
18700.69 161
18701.99 160
18703.28 186
18704.57 163
18705.86 142
18707.16 188
18708.45 152
18709.74 174
18711.04 177
18712.33 142
18713.62 152
18714.91 164
18716.21 155
18717.50 152
18718.79 156
18720.09 147
18721.38 166
18722.67 162
18723.97 172
18725.26 169
18726.55 172
18727.85 159
18729.14 167
18730.43 129
18731.73 147
18733.02 173
18734.31 181
18735.61 223
18736.90 158
18738.19 160
18739.49 162
18740.78 169
18742.08 155
18743.37 158
18744.66 207
18745.96 200
18747.25 181
18748.55 153
18749.84 158
18751.13 154
18752.43 174
18753.72 188
18755.02 184
18756.31 159
18757.61 186
18758.90 179
18760.20 149
18761.49 156
18762.78 140
18764.08 168
18765.37 179
18766.67 188
18767.96 212
18769.26 161
18770.55 201
18771.85 194
18773.14 155
18774.44 170
18775.73 183
18777.03 203
18778.32 169
18779.62 155
18780.91 144
18782.21 183
18783.50 195
18784.80 187
18786.10 205
18787.39 152
18788.69 153
18789.98 179
18791.28 147
18792.57 154
18793.87 135
18795.16 162
18796.46 174
18797.76 174
18799.05 169
18800.35 158
18801.64 165
18802.94 166
18804.24 173
18805.53 163
18806.83 158
18808.12 158
18809.42 163
18810.72 159
18812.01 188
18813.31 163
18814.61 182
18815.90 182
18817.20 163
18818.50 148
18819.79 144
18821.09 143
18822.39 158
18823.68 156
18824.98 170
18826.28 135
18827.57 173
18828.87 172
18830.17 138
18831.46 159
18832.76 174
18834.06 175
18835.35 161
18836.65 142
18837.95 146
18839.25 146
18840.54 163
18841.84 165
18843.14 159
18844.44 156
18845.73 167
18847.03 152
18848.33 166
18849.63 170
18850.92 167
18852.22 168
18853.52 191
18854.82 180
18856.11 158
18857.41 166
18858.71 172
18860.01 177
18861.31 151
18862.60 161
18863.90 167
18865.20 153
18866.50 146
18867.80 147
18869.10 193
18870.39 174
18871.69 140
18872.99 140
18874.29 172
18875.59 156
18876.89 182
18878.18 176
18879.48 158
18880.78 140
18882.08 152
18883.38 120
18884.68 165
18885.98 158
18887.28 141
18888.57 163
18889.87 175
18891.17 169
18892.47 131
18893.77 148
18895.07 161
18896.37 149
18897.67 141
18898.97 165
18900.27 176
18901.57 132
18902.87 127
18904.17 149
18905.47 148
18906.76 139
18908.06 157
18909.36 171
18910.66 121
18911.96 133
18913.26 152
18914.56 177
18915.86 146
18917.16 126
18918.46 128
18919.76 157
18921.06 148
18922.36 150
18923.66 167
18924.96 142
18926.26 177
18927.56 165
18928.86 152
18930.17 123
18931.47 134
18932.77 161
18934.07 147
18935.37 137
18936.67 155
18937.97 159
18939.27 129
18940.57 143
18941.87 151
18943.17 175
18944.47 139
18945.77 144
18947.07 153
18948.38 144
18949.68 143
18950.98 205
18952.28 154
18953.58 144
18954.88 150
18956.18 133
18957.48 124
18958.79 163
18960.09 137
18961.39 113
18962.69 123
18963.99 144
18965.29 158
18966.59 163
18967.90 130
18969.20 123
18970.50 160
18971.80 142
18973.10 151
18974.41 141
18975.71 128
18977.01 132
18978.31 127
18979.61 142
18980.92 161
18982.22 156
18983.52 141
18984.82 161
18986.12 165
18987.43 148
18988.73 171
18990.03 159
18991.33 167
18992.64 146
18993.94 155
18995.24 139
18996.54 138
18997.85 131
18999.15 141
19000.45 132
19001.76 148
19003.06 152
19004.36 126
19005.66 138
19006.97 144
19008.27 163
19009.57 160
19010.88 135
19012.18 134
19013.48 158
19014.79 146
19016.09 131
19017.39 135
19018.70 167
19020.00 144
19021.30 156
19022.61 135
19023.91 122
19025.22 127
19026.52 145
19027.82 136
19029.13 173
19030.43 133
19031.73 137
19033.04 133
19034.34 152
19035.65 158
19036.95 184
19038.25 155
19039.56 149
19040.86 99
19042.17 109
19043.47 144
19044.78 151
19046.08 162
19047.38 140
19048.69 139
19049.99 139
19051.30 147
19052.60 172
19053.91 147
19055.21 136
19056.52 152
19057.82 126
19059.13 130
19060.43 133
19061.74 137
19063.04 139
19064.35 174
19065.65 141
19066.96 129
19068.26 129
19069.57 144
19070.87 147
19072.18 160
19073.48 122
19074.79 132
19076.09 160
19077.40 148
19078.70 148
19080.01 166
19081.32 160
19082.62 135
19083.93 136
19085.23 130
19086.54 126
19087.84 152
19089.15 145
19090.46 133
19091.76 146
19093.07 153
19094.37 129
19095.68 162
19096.99 136
19098.29 149
19099.60 155
19100.90 143
19102.21 136
19103.52 141
19104.82 149
19106.13 136
19107.44 145
19108.74 143
19110.05 140
19111.36 126
19112.66 147
19113.97 153
19115.28 136
19116.58 137
19117.89 113
19119.20 141
19120.50 124
19121.81 120
19123.12 125
19124.43 118
19125.73 157
19127.04 152
19128.35 135
19129.65 132
19130.96 141
19132.27 134
19133.58 138
19134.88 130
19136.19 134
19137.50 145
19138.81 157
19140.11 165
19141.42 135
19142.73 116
19144.04 158
19145.34 169
19146.65 169
19147.96 129
19149.27 138
19150.58 146
19151.88 150
19153.19 132
19154.50 183
19155.81 134
19157.12 133
19158.42 162
19159.73 172
19161.04 157
19162.35 152
19163.66 164
19164.97 169
19166.28 169
19167.58 156
19168.89 162
19170.20 173
19171.51 126
19172.82 151
19174.13 136
19175.44 158
19176.75 137
19178.05 151
19179.36 159
19180.67 156
19181.98 169
19183.29 145
19184.60 133
19185.91 184
19187.22 165
19188.53 156
19189.84 162
19191.15 155
19192.46 163
19193.76 169
19195.07 155
19196.38 163
19197.69 134
19199.00 127
19200.31 107
19201.62 157
19202.93 149
19204.24 155
19205.55 145
19206.86 112
19208.17 138
19209.48 133
19210.79 123
19212.10 161
19213.41 129
19214.72 129
19216.03 153
19217.34 157
19218.65 163
19219.96 163
19221.27 128
19222.58 149
19223.89 127
19225.20 139
19226.52 153
19227.83 142
19229.14 156
19230.45 138
19231.76 118
19233.07 131
19234.38 168
19235.69 175
19237.00 167
19238.31 156
19239.62 157
19240.93 145
19242.25 155
19243.56 147
19244.87 137
19246.18 146
19247.49 121
19248.80 123
19250.11 124
19251.42 133
19252.74 140
19254.05 165
19255.36 174
19256.67 146
19257.98 134
19259.29 119
19260.61 143
19261.92 125
19263.23 143
19264.54 147
19265.85 144
19267.17 120
19268.48 143
19269.79 148
19271.10 139
19272.41 171
19273.73 135
19275.04 127
19276.35 121
19277.66 130
19278.98 128
19280.29 143
19281.60 143
19282.91 141
19284.23 140
19285.54 143
19286.85 122
19288.16 136
19289.48 144
19290.79 145
19292.10 172
19293.41 154
19294.73 143
19296.04 147
19297.35 155
19298.67 143
19299.98 130
19301.29 123
19302.61 142
19303.92 144
19305.23 115
19306.55 132
19307.86 122
19309.17 163
19310.49 146
19311.80 139
19313.11 128
19314.43 141
19315.74 146
19317.05 148
19318.37 136
19319.68 137
19320.99 133
19322.31 148
19323.62 144
19324.94 132
19326.25 157
19327.56 160
19328.88 126
19330.19 117
19331.51 141
19332.82 127
19334.14 133
19335.45 167
19336.76 120
19338.08 135
19339.39 135
19340.71 127
19342.02 113
19343.34 136
19344.65 122
19345.97 134
19347.28 155
19348.59 151
19349.91 128
19351.22 142
19352.54 140
19353.85 128
19355.17 148
19356.48 135
19357.80 147
19359.11 123
19360.43 141
19361.74 130
19363.06 161
19364.38 165
19365.69 165
19367.01 128
19368.32 122
19369.64 135
19370.95 132
19372.27 140
19373.58 119
19374.90 135
19376.21 171
19377.53 141
19378.85 105
19380.16 108
19381.48 119
19382.79 130
19384.11 115
19385.43 144
19386.74 153
19388.06 133
19389.37 186
19390.69 165
19392.01 158
19393.32 146
19394.64 134
19395.96 196
19397.27 152
19398.59 155
19399.91 158
19401.22 138
19402.54 146
19403.85 116
19405.17 127
19406.49 111
19407.80 122
19409.12 132
19410.44 118
19411.76 133
19413.07 130
19414.39 157
19415.71 133
19417.02 156
19418.34 149
19419.66 175
19420.98 160
19422.29 159
19423.61 138
19424.93 138
19426.24 135
19427.56 146
19428.88 149
19430.20 151
19431.51 146
19432.83 133
19434.15 156
19435.47 146
19436.79 122
19438.10 149
19439.42 128
19440.74 160
19442.06 143
19443.37 140
19444.69 142
19446.01 125
19447.33 158
19448.65 128
19449.97 159
19451.28 158
19452.60 131
19453.92 149
19455.24 113
19456.56 137
19457.88 145
19459.19 139
19460.51 155
19461.83 138
19463.15 140
19464.47 122
19465.79 143
19467.11 151
19468.42 141
19469.74 128
19471.06 120
19472.38 133
19473.70 145
19475.02 126
19476.34 140
19477.66 151
19478.98 159
19480.30 152
19481.62 140
19482.93 158
19484.25 125
19485.57 121
19486.89 117
19488.21 137
19489.53 176
19490.85 139
19492.17 155
19493.49 152
19494.81 131
19496.13 152
19497.45 150
19498.77 138
19500.09 125
19501.41 139
19502.73 127
19504.05 145
19505.37 143
19506.69 142
19508.01 123
19509.33 109
19510.65 131
19511.97 145
19513.29 107
19514.61 141
19515.93 141
19517.25 169
19518.57 149
19519.89 149
19521.21 162
19522.54 150
19523.86 136
19525.18 166
19526.50 126
19527.82 156
19529.14 152
19530.46 134
19531.78 103
19533.10 132
19534.42 154
19535.74 121
19537.07 120
19538.39 119
19539.71 126
19541.03 156
19542.35 130
19543.67 120
19544.99 132
19546.31 105
19547.64 156
19548.96 185
19550.28 158
19551.60 114
19552.92 151
19554.24 144
19555.57 157
19556.89 140
19558.21 109
19559.53 145
19560.85 132
19562.18 140
19563.50 127
19564.82 109
19566.14 146
19567.46 137
19568.79 163
19570.11 143
19571.43 126
19572.75 140
19574.08 154
19575.40 131
19576.72 110
19578.04 127
19579.37 122
19580.69 135
19582.01 142
19583.33 128
19584.66 144
19585.98 142
19587.30 139
19588.63 159
19589.95 139
19591.27 146
19592.59 162
19593.92 138
19595.24 116
19596.56 131
19597.89 118
19599.21 131
19600.53 135
19601.86 135
19603.18 113
19604.50 141
19605.83 144
19607.15 137
19608.47 150
19609.80 155
19611.12 140
19612.45 130
19613.77 146
19615.09 163
19616.42 156
19617.74 111
19619.06 131
19620.39 132
19621.71 114
19623.04 158
19624.36 167
19625.69 128
19627.01 145
19628.33 142
19629.66 135
19630.98 121
19632.31 145
19633.63 156
19634.96 124
19636.28 137
19637.60 109
19638.93 123
19640.25 120
19641.58 110
19642.90 126
19644.23 125
19645.55 134
19646.88 162
19648.20 162
19649.53 110
19650.85 130
19652.18 151
19653.50 149
19654.83 126
19656.15 112
19657.48 134
19658.80 157
19660.13 134
19661.45 120
19662.78 139
19664.11 142
19665.43 170
19666.76 126
19668.08 133
19669.41 140
19670.73 128
19672.06 130
19673.39 148
19674.71 165
19676.04 165
19677.36 146
19678.69 131
19680.01 125
19681.34 146
19682.67 154
19683.99 142
19685.32 131
19686.65 144
19687.97 135
19689.30 124
19690.62 147
19691.95 132
19693.28 122
19694.60 153
19695.93 120
19697.26 122
19698.58 131
19699.91 120
19701.24 123
19702.56 124
19703.89 142
19705.22 144
19706.54 162
19707.87 145
19709.20 145
19710.53 129
19711.85 129
19713.18 133
19714.51 158
19715.83 143
19717.16 126
19718.49 133
19719.82 123
19721.14 125
19722.47 157
19723.80 135
19725.13 123
19726.45 131
19727.78 134
19729.11 115
19730.44 141
19731.76 123
19733.09 136
19734.42 143
19735.75 123
19737.08 161
19738.40 162
19739.73 122
19741.06 125
19742.39 139
19743.72 138
19745.04 140
19746.37 137
19747.70 127
19749.03 124
19750.36 108
19751.69 153
19753.01 119
19754.34 142
19755.67 161
19757.00 134
19758.33 133
19759.66 137
19760.99 132
19762.31 129
19763.64 137
19764.97 153
19766.30 130
19767.63 140
19768.96 135
19770.29 138
19771.62 128
19772.95 127
19774.28 107
19775.60 124
19776.93 165
19778.26 172
19779.59 140
19780.92 106
19782.25 103
19783.58 144
19784.91 130
19786.24 133
19787.57 169
19788.90 143
19790.23 185
19791.56 144
19792.89 113
19794.22 132
19795.55 122
19796.88 132
19798.21 106
19799.54 119
19800.87 130
19802.20 145
19803.53 131
19804.86 133
19806.19 131
19807.52 130
19808.85 136
19810.18 140
19811.51 135
19812.84 123
19814.17 121
19815.50 146
19816.83 132
19818.16 123
19819.49 116
19820.83 150
19822.16 139
19823.49 121
19824.82 123
19826.15 119
19827.48 120
19828.81 125
19830.14 117
19831.47 132
19832.80 138
19834.14 129
19835.47 154
19836.80 125
19838.13 115
19839.46 118
19840.79 146
19842.12 155
19843.46 149
19844.79 141
19846.12 133
19847.45 117
19848.78 114
19850.11 151
19851.45 127
19852.78 141
19854.11 136
19855.44 144
19856.77 147
19858.11 138
19859.44 137
19860.77 150
19862.10 138
19863.43 146
19864.77 147
19866.10 131
19867.43 122
19868.76 126
19870.10 130
19871.43 129
19872.76 138
19874.09 157
19875.43 125
19876.76 134
19878.09 123
19879.42 131
19880.76 138
19882.09 144
19883.42 144
19884.75 143
19886.09 131
19887.42 150
19888.75 139
19890.09 132
19891.42 137
19892.75 135
19894.09 127
19895.42 121
19896.75 124
19898.09 115
19899.42 126
19900.75 145
19902.09 134
19903.42 132
19904.75 125
19906.09 132
19907.42 144
19908.75 130
19910.09 141
19911.42 131
19912.76 164
19914.09 145
19915.42 144
19916.76 107
19918.09 139
19919.43 111
19920.76 124
19922.09 120
19923.43 161
19924.76 133
19926.10 150
19927.43 140
19928.77 139
19930.10 129
19931.43 133
19932.77 135
19934.10 153
19935.44 143
19936.77 126
19938.11 130
19939.44 143
19940.78 150
19942.11 136
19943.45 121
19944.78 143
19946.12 145
19947.45 140
19948.79 164
19950.12 158
19951.46 166
19952.79 118
19954.13 137
19955.46 126
19956.80 124
19958.13 126
19959.47 113
19960.80 132
19962.14 127
19963.48 123
19964.81 141
19966.15 130
19967.48 139
19968.82 146
19970.15 156
19971.49 121
19972.83 134
19974.16 119
19975.50 129
19976.83 134
19978.17 129
19979.51 161
19980.84 153
19982.18 140
19983.51 132
19984.85 130
19986.19 136
19987.52 109
19988.86 135
19990.20 139
19991.53 150
19992.87 137
19994.21 143
19995.54 142
19996.88 130
19998.22 141
19999.55 115
20000.89 155
20002.23 133
20003.56 135
20004.90 124
20006.24 129
20007.57 128
20008.91 140
20010.25 109
20011.59 117
20012.92 137
20014.26 149
20015.60 120
20016.94 115
20018.27 121
20019.61 156
20020.95 143
20022.28 122
20023.62 135
20024.96 144
20026.30 154
20027.64 109
20028.97 127
20030.31 135
20031.65 128
20032.99 135
20034.32 139
20035.66 152
20037.00 126
20038.34 137
20039.68 154
20041.02 134
20042.35 129
20043.69 139
20045.03 157
20046.37 112
20047.71 141
20049.05 137
20050.38 117
20051.72 121
20053.06 140
20054.40 146
20055.74 126
20057.08 125
20058.42 122
20059.75 129
20061.09 119
20062.43 131
20063.77 156
20065.11 142
20066.45 146
20067.79 146
20069.13 143
20070.47 126
20071.81 117
20073.14 169
20074.48 175
20075.82 166
20077.16 144
20078.50 153
20079.84 165
20081.18 140
20082.52 136
20083.86 169
20085.20 156
20086.54 180
20087.88 142
20089.22 136
20090.56 124
20091.90 134
20093.24 124
20094.58 176
20095.92 157
20097.26 150
20098.60 145
20099.94 133
20101.28 124
20102.62 132
20103.96 154
20105.30 162
20106.64 130
20107.98 121
20109.32 154
20110.66 135
20112.00 108
20113.34 135
20114.68 131
20116.02 116
20117.36 125
20118.71 130
20120.05 133
20121.39 124
20122.73 122
20124.07 153
20125.41 123
20126.75 129
20128.09 150
20129.43 138
20130.77 130
20132.12 136
20133.46 120
20134.80 126
20136.14 124
20137.48 113
20138.82 121
20140.16 133
20141.51 122
20142.85 126
20144.19 135
20145.53 127
