# Supplementary material for: MALDI-TOF MS typing enables the classification of brewing yeasts of the genus Saccharomyces to major beer styles
Source: PLoS One. 2017 Aug 9;12(8):e0181694. doi: 10.1371/journal.pone.0181694 (PMC5549903; doi:10.1371/journal.pone.0181694)
Supplement: S12 File — The directory includes 90 raw files and was zipped to “.zip”; the folder has three strains with 30 spectra per strain; S1 Text explains the raw files with an example and Table 1 represents the yeast strains used within the experiment. (ZIP) [file pone.0181694.s015.zip › 34-36/30343-505-OG-WB-WB-YPG-18h-E-E_2015-07-14_2_0_E8_1.dat]

2000.53 1841
2000.95 1919
2001.37 1888
2001.79 1928
2002.21 2063
2002.64 2092
2003.06 1807
2003.48 1936
2003.90 1681
2004.32 1781
2004.75 1832
2005.17 1839
2005.59 1862
2006.01 1705
2006.43 1816
2006.86 1749
2007.28 1828
2007.70 1823
2008.12 1791
2008.55 1853
2008.97 1775
2009.39 1861
2009.81 1873
2010.24 1889
2010.66 1905
2011.08 1757
2011.50 1723
2011.93 1684
2012.35 1656
2012.77 1776
2013.20 1647
2013.62 1706
2014.04 1762
2014.46 1552
2014.89 1534
2015.31 1619
2015.73 1757
2016.16 1683
2016.58 1738
2017.00 1569
2017.43 1708
2017.85 1810
2018.27 1767
2018.70 1899
2019.12 1909
2019.54 1784
2019.97 2097
2020.39 1958
2020.82 1976
2021.24 1960
2021.66 1983
2022.09 1856
2022.51 1826
2022.94 1763
2023.36 1757
2023.78 1769
2024.21 1784
2024.63 1778
2025.06 1735
2025.48 1647
2025.90 1612
2026.33 1666
2026.75 1676
2027.18 1582
2027.60 1763
2028.03 1644
2028.45 1677
2028.88 1661
2029.30 1501
2029.72 1595
2030.15 1655
2030.57 1703
2031.00 1737
2031.42 1377
2031.85 1596
2032.27 1665
2032.70 1721
2033.12 1892
2033.55 1797
2033.97 1759
2034.40 1614
2034.82 1701
2035.25 1793
2035.67 1683
2036.10 1646
2036.52 1827
2036.95 1723
2037.38 1683
2037.80 1780
2038.23 1575
2038.65 1633
2039.08 1524
2039.50 1714
2039.93 1966
2040.36 1810
2040.78 1894
2041.21 1740
2041.63 1845
2042.06 1927
2042.48 1660
2042.91 1761
2043.34 1760
2043.76 1577
2044.19 1703
2044.62 1757
2045.04 1807
2045.47 1594
2045.89 1649
2046.32 1763
2046.75 1637
2047.17 1754
2047.60 1807
2048.03 1698
2048.45 1495
2048.88 1679
2049.31 1671
2049.73 1644
2050.16 1694
2050.59 1622
2051.01 1617
2051.44 1561
2051.87 1487
2052.29 1646
2052.72 1557
2053.15 1552
2053.58 1542
2054.00 1640
2054.43 1586
2054.86 1498
2055.28 1406
2055.71 1490
2056.14 1636
2056.57 1713
2056.99 1610
2057.42 1658
2057.85 1724
2058.28 1699
2058.71 1628
2059.13 1566
2059.56 1551
2059.99 1853
2060.42 1796
2060.84 1585
2061.27 1601
2061.70 1652
2062.13 1781
2062.56 1798
2062.98 1551
2063.41 1620
2063.84 2006
2064.27 1908
2064.70 2051
2065.13 2084
2065.55 2309
2065.98 2261
2066.41 2357
2066.84 2258
2067.27 2367
2067.70 2128
2068.13 2000
2068.55 1915
2068.98 1754
2069.41 1668
2069.84 1778
2070.27 1706
2070.70 1774
2071.13 1668
2071.56 1710
2071.99 1618
2072.41 1563
2072.84 1548
2073.27 1722
2073.70 1812
2074.13 1650
2074.56 1762
2074.99 1882
2075.42 1803
2075.85 1691
2076.28 1750
2076.71 1833
2077.14 1918
2077.57 1751
2078.00 1846
2078.43 1885
2078.86 1833
2079.29 1768
2079.72 2008
2080.15 2053
2080.58 2146
2081.01 2010
2081.44 1910
2081.87 1907
2082.30 1930
2082.73 1837
2083.16 1947
2083.59 1901
2084.02 1850
2084.45 1701
2084.88 1837
2085.31 1936
2085.74 1864
2086.17 1828
2086.60 1762
2087.03 1738
2087.46 1763
2087.89 1900
2088.32 1870
2088.75 1868
2089.18 1663
2089.62 1779
2090.05 1714
2090.48 1779
2090.91 1636
2091.34 1686
2091.77 1755
2092.20 1643
2092.63 1679
2093.06 1838
2093.49 1701
2093.93 1614
2094.36 1656
2094.79 1734
2095.22 1591
2095.65 1774
2096.08 1696
2096.52 1701
2096.95 1709
2097.38 1731
2097.81 1566
2098.24 1484
2098.67 1675
2099.11 1526
2099.54 1630
2099.97 1579
2100.40 1425
2100.83 1583
2101.27 1494
2101.70 1580
2102.13 1569
2102.56 1579
2102.99 1585
2103.43 1587
2103.86 1447
2104.29 1474
2104.72 1773
2105.16 1701
2105.59 1665
2106.02 1740
2106.45 1520
2106.89 1737
2107.32 1866
2107.75 1860
2108.19 1839
2108.62 1900
2109.05 1862
2109.48 1944
2109.92 1963
2110.35 1895
2110.78 1802
2111.22 1703
2111.65 1813
2112.08 2026
2112.52 1912
2112.95 1741
2113.38 1736
2113.82 1852
2114.25 1805
2114.68 1759
2115.12 1842
2115.55 1843
2115.98 1620
2116.42 1591
2116.85 1514
2117.28 1644
2117.72 1611
2118.15 1693
2118.59 1608
2119.02 1608
2119.45 1507
2119.89 1695
2120.32 1876
2120.76 1697
2121.19 1643
2121.62 1825
2122.06 1707
2122.49 1683
2122.93 1903
2123.36 1885
2123.80 1750
2124.23 1705
2124.66 1743
2125.10 1685
2125.53 1650
2125.97 1653
2126.40 1689
2126.84 1637
2127.27 1626
2127.71 1518
2128.14 1801
2128.58 1804
2129.01 1622
2129.45 1819
2129.88 1711
2130.32 1830
2130.75 1766
2131.19 1758
2131.62 1817
2132.06 2127
2132.49 2037
2132.93 1860
2133.36 1833
2133.80 1790
2134.23 1664
2134.67 1716
2135.11 1671
2135.54 1681
2135.98 1747
2136.41 1884
2136.85 1724
2137.28 1662
2137.72 1563
2138.16 1772
2138.59 1869
2139.03 1683
2139.46 1736
2139.90 1564
2140.34 1798
2140.77 1620
2141.21 1531
2141.64 1587
2142.08 1551
2142.52 1637
2142.95 1752
2143.39 1439
2143.83 1566
2144.26 1645
2144.70 1608
2145.14 1717
2145.57 1666
2146.01 1681
2146.45 1647
2146.88 1595
2147.32 1809
2147.76 1940
2148.19 1935
2148.63 1953
2149.07 2083
2149.50 2185
2149.94 2001
2150.38 2202
2150.81 2336
2151.25 2205
2151.69 2135
2152.13 2109
2152.56 2314
2153.00 2137
2153.44 2116
2153.88 2163
2154.31 1961
2154.75 1740
2155.19 1714
2155.63 1845
2156.06 1888
2156.50 1854
2156.94 1876
2157.38 1784
2157.82 1783
2158.25 1822
2158.69 1724
2159.13 1721
2159.57 1875
2160.01 1819
2160.44 1758
2160.88 1702
2161.32 1672
2161.76 1678
2162.20 1599
2162.63 1519
2163.07 1637
2163.51 1827
2163.95 1675
2164.39 1591
2164.83 1647
2165.27 1936
2165.70 1824
2166.14 1876
2166.58 1664
2167.02 1806
2167.46 1991
2167.90 1822
2168.34 1908
2168.78 1844
2169.22 1931
2169.65 1927
2170.09 1874
2170.53 1818
2170.97 1814
2171.41 2063
2171.85 1949
2172.29 2168
2172.73 2144
2173.17 2155
2173.61 2153
2174.05 2063
2174.49 2287
2174.93 2519
2175.37 2610
2175.81 2562
2176.25 2564
2176.69 2485
2177.13 2472
2177.57 2273
2178.01 2078
2178.45 2272
2178.89 2138
2179.33 2121
2179.77 1933
2180.21 1907
2180.65 1890
2181.09 1860
2181.53 1818
2181.97 1747
2182.41 1655
2182.85 1893
2183.29 1913
2183.73 1689
2184.17 1656
2184.61 1521
2185.05 1600
2185.49 1691
2185.93 1699
2186.37 1722
2186.81 1830
2187.25 1768
2187.69 1755
2188.14 1939
2188.58 1878
2189.02 1878
2189.46 2142
2189.90 2113
2190.34 1946
2190.78 1665
2191.22 2039
2191.66 2035
2192.11 1964
2192.55 2014
2192.99 2116
2193.43 2173
2193.87 2080
2194.31 2063
2194.76 2150
2195.20 2217
2195.64 1947
2196.08 2056
2196.52 2010
2196.96 2143
2197.41 2069
2197.85 2088
2198.29 2100
2198.73 1811
2199.17 1927
2199.62 1866
2200.06 1900
2200.50 1738
2200.94 1782
2201.38 1650
2201.83 1688
2202.27 1762
2202.71 1933
2203.15 1878
2203.60 1860
2204.04 1742
2204.48 1764
2204.92 1963
2205.37 1815
2205.81 1703
2206.25 1731
2206.70 2157
2207.14 1967
2207.58 2079
2208.02 2200
2208.47 2019
2208.91 2005
2209.35 1948
2209.80 2140
2210.24 2169
2210.68 1969
2211.13 1969
2211.57 2033
2212.01 1834
2212.46 1908
2212.90 1728
2213.34 1799
2213.79 1875
2214.23 1915
2214.67 1895
2215.12 1887
2215.56 1788
2216.00 1852
2216.45 1858
2216.89 1786
2217.34 1794
2217.78 1698
2218.22 1755
2218.67 1818
2219.11 1742
2219.56 1802
2220.00 1748
2220.44 1795
2220.89 1737
2221.33 1661
2221.78 1685
2222.22 1699
2222.67 1782
2223.11 1805
2223.55 2005
2224.00 2057
2224.44 1993
2224.89 1956
2225.33 1969
2225.78 2105
2226.22 2196
2226.67 2181
2227.11 2122
2227.56 2048
2228.00 2187
2228.45 2138
2228.89 2138
2229.34 2114
2229.78 2271
2230.23 2261
2230.67 2135
2231.12 2264
2231.56 2489
2232.01 2395
2232.45 2369
2232.90 2248
2233.35 2210
2233.79 2131
2234.24 2240
2234.68 2146
2235.13 2117
2235.57 2075
2236.02 2020
2236.46 2017
2236.91 1855
2237.36 1934
2237.80 1842
2238.25 1661
2238.69 1857
2239.14 1822
2239.59 1775
2240.03 1759
2240.48 1723
2240.92 1788
2241.37 1705
2241.82 1721
2242.26 1797
2242.71 1800
2243.16 1740
2243.60 1593
2244.05 1715
2244.50 1667
2244.94 1785
2245.39 1894
2245.84 1844
2246.28 1738
2246.73 1735
2247.18 2032
2247.62 1900
2248.07 1687
2248.52 1762
2248.96 1804
2249.41 1821
2249.86 1685
2250.31 1688
2250.75 1684
2251.20 1783
2251.65 1639
2252.10 1687
2252.54 1665
2252.99 1511
2253.44 1772
2253.89 1792
2254.33 1625
2254.78 1603
2255.23 1783
2255.68 1630
2256.12 1694
2256.57 1566
2257.02 1504
2257.47 1590
2257.91 1642
2258.36 1617
2258.81 1608
2259.26 1814
2259.71 1856
2260.16 1975
2260.60 1843
2261.05 1725
2261.50 1853
2261.95 1952
2262.40 1964
2262.84 2072
2263.29 2144
2263.74 2133
2264.19 2284
2264.64 2240
2265.09 2173
2265.54 2053
2265.98 2240
2266.43 1987
2266.88 1984
2267.33 1985
2267.78 2085
2268.23 2124
2268.68 2106
2269.13 2243
2269.58 2260
2270.03 2142
2270.47 2285
2270.92 2260
2271.37 2158
2271.82 2075
2272.27 2437
2272.72 2314
2273.17 2267
2273.62 2171
2274.07 2087
2274.52 2018
2274.97 1991
2275.42 2035
2275.87 1848
2276.32 1888
2276.77 1833
2277.22 1778
2277.67 1963
2278.12 1945
2278.57 1928
2279.02 1855
2279.47 1826
2279.92 1768
2280.37 1682
2280.82 1766
2281.27 1920
2281.72 1955
2282.17 1951
2282.62 1948
2283.07 2135
2283.52 2084
2283.97 1933
2284.42 1882
2284.87 1789
2285.32 1821
2285.77 1839
2286.22 1994
2286.67 1823
2287.13 1959
2287.58 1958
2288.03 2176
2288.48 2456
2288.93 2605
2289.38 2774
2289.83 3229
2290.28 3661
2290.73 3712
2291.18 3902
2291.64 4095
2292.09 3891
2292.54 3893
2292.99 3949
2293.44 3318
2293.89 3578
2294.34 3569
2294.80 3098
2295.25 2973
2295.70 2763
2296.15 2550
2296.60 2166
2297.05 2197
2297.51 2172
2297.96 2166
2298.41 2077
2298.86 1904
2299.31 2141
2299.77 2044
2300.22 2022
2300.67 1901
2301.12 1752
2301.57 1810
2302.03 1960
2302.48 1835
2302.93 1958
2303.38 1876
2303.84 1857
2304.29 1735
2304.74 1778
2305.19 1753
2305.65 1799
2306.10 1915
2306.55 1838
2307.01 1878
2307.46 2102
2307.91 2101
2308.36 2170
2308.82 2122
2309.27 2024
2309.72 2026
2310.18 2115
2310.63 2327
2311.08 2211
2311.54 2384
2311.99 2355
2312.44 2241
2312.90 2145
2313.35 2230
2313.80 2076
2314.26 1991
2314.71 1910
2315.16 1886
2315.62 1946
2316.07 1879
2316.52 1941
2316.98 1888
2317.43 1793
2317.88 1733
2318.34 1958
2318.79 2118
2319.25 2068
2319.70 2221
2320.15 2072
2320.61 2259
2321.06 2062
2321.52 2039
2321.97 2013
2322.43 2160
2322.88 2189
2323.33 1997
2323.79 2122
2324.24 2129
2324.70 2328
2325.15 2687
2325.61 2754
2326.06 2538
2326.52 2590
2326.97 2498
2327.43 2673
2327.88 2624
2328.34 2275
2328.79 2323
2329.25 2393
2329.70 2474
2330.16 2354
2330.61 2278
2331.07 2305
2331.52 2290
2331.98 2147
2332.43 2115
2332.89 2098
2333.34 2065
2333.80 2005
2334.25 1975
2334.71 2106
2335.16 2122
2335.62 1961
2336.08 1861
2336.53 1734
2336.99 1818
2337.44 2005
2337.90 2037
2338.35 2282
2338.81 2156
2339.27 2122
2339.72 2290
2340.18 2335
2340.63 2101
2341.09 2387
2341.55 2225
2342.00 2127
2342.46 2198
2342.91 2137
2343.37 2163
2343.83 2143
2344.28 2177
2344.74 2227
2345.20 2021
2345.65 2130
2346.11 2231
2346.57 2163
2347.02 2418
2347.48 2350
2347.94 2157
2348.39 2182
2348.85 2046
2349.31 2178
2349.76 2230
2350.22 1987
2350.68 1984
2351.14 1926
2351.59 1977
2352.05 1868
2352.51 1770
2352.96 1845
2353.42 1896
2353.88 1775
2354.34 1828
2354.79 1738
2355.25 1701
2355.71 1606
2356.17 1628
2356.62 1798
2357.08 1979
2357.54 1878
2358.00 1790
2358.46 1956
2358.91 1884
2359.37 1991
2359.83 1942
2360.29 1776
2360.74 1844
2361.20 1891
2361.66 1950
2362.12 1985
2362.58 1978
2363.04 1848
2363.49 1909
2363.95 1912
2364.41 1895
2364.87 2061
2365.33 1962
2365.79 2110
2366.24 2008
2366.70 2069
2367.16 2301
2367.62 2114
2368.08 2001
2368.54 2075
2369.00 2063
2369.46 2026
2369.91 1900
2370.37 1833
2370.83 1977
2371.29 1959
2371.75 1870
2372.21 2068
2372.67 2131
2373.13 2265
2373.59 2016
2374.05 1915
2374.51 1994
2374.97 2104
2375.42 1843
2375.88 2112
2376.34 2151
2376.80 1961
2377.26 2078
2377.72 2158
2378.18 1996
2378.64 1913
2379.10 1924
2379.56 1871
2380.02 1852
2380.48 1961
2380.94 1857
2381.40 1967
2381.86 1820
2382.32 1826
2382.78 1801
2383.24 1801
2383.70 1743
2384.16 1880
2384.62 1898
2385.08 1910
2385.54 1834
2386.00 1799
2386.47 1881
2386.93 1780
2387.39 1815
2387.85 1685
2388.31 1868
2388.77 1849
2389.23 1966
2389.69 2082
2390.15 2015
2390.61 1845
2391.07 1854
2391.53 1898
2391.99 2001
2392.46 1926
2392.92 1961
2393.38 1844
2393.84 1678
2394.30 1824
2394.76 1840
2395.22 1847
2395.68 1844
2396.15 1792
2396.61 1902
2397.07 1860
2397.53 1867
2397.99 1804
2398.45 1671
2398.92 1838
2399.38 1956
2399.84 1774
2400.30 1898
2400.76 1812
2401.23 1773
2401.69 1673
2402.15 1726
2402.61 1578
2403.07 1663
2403.54 1584
2404.00 1648
2404.46 1671
2404.92 1614
2405.38 1866
2405.85 1695
2406.31 1743
2406.77 1921
2407.23 1914
2407.70 1945
2408.16 1866
2408.62 1807
2409.08 1702
2409.55 1766
2410.01 1701
2410.47 1993
2410.94 1838
2411.40 1674
2411.86 1720
2412.32 1671
2412.79 1677
2413.25 1783
2413.71 1686
2414.18 1655
2414.64 1765
2415.10 1792
2415.57 1839
2416.03 1863
2416.49 1938
2416.96 1961
2417.42 2004
2417.88 2109
2418.35 1909
2418.81 1916
2419.28 2009
2419.74 2163
2420.20 2125
2420.67 2076
2421.13 1907
2421.59 1931
2422.06 1975
2422.52 2062
2422.99 2104
2423.45 2009
2423.91 1961
2424.38 1983
2424.84 2088
2425.31 2266
2425.77 2347
2426.24 2249
2426.70 2047
2427.16 2323
2427.63 2216
2428.09 2144
2428.56 2190
2429.02 2056
2429.49 2025
2429.95 2187
2430.42 1888
2430.88 1800
2431.35 1991
2431.81 1884
2432.28 1843
2432.74 2100
2433.21 1960
2433.67 1851
2434.14 1871
2434.60 1792
2435.07 1871
2435.53 1784
2436.00 1877
2436.46 1952
2436.93 2013
2437.39 1992
2437.86 2182
2438.32 2267
2438.79 2410
2439.26 2308
2439.72 2428
2440.19 2600
2440.65 2953
2441.12 2778
2441.58 2813
2442.05 2702
2442.52 2601
2442.98 2522
2443.45 2534
2443.91 2546
2444.38 2361
2444.85 2170
2445.31 1977
2445.78 1936
2446.24 2048
2446.71 1839
2447.18 1696
2447.64 1770
2448.11 1599
2448.58 1746
2449.04 1872
2449.51 1924
2449.98 1853
2450.44 1758
2450.91 1941
2451.38 1905
2451.84 1763
2452.31 1763
2452.78 1862
2453.24 1913
2453.71 1761
2454.18 1684
2454.64 1792
2455.11 1798
2455.58 1867
2456.05 1671
2456.51 1724
2456.98 1671
2457.45 1694
2457.92 1768
2458.38 1893
2458.85 1946
2459.32 1838
2459.79 1705
2460.25 1721
2460.72 1700
2461.19 1819
2461.66 1630
2462.12 1738
2462.59 1691
2463.06 1783
2463.53 1747
2464.00 1899
2464.46 1852
2464.93 1879
2465.40 1872
2465.87 1834
2466.34 1947
2466.80 2004
2467.27 1975
2467.74 1902
2468.21 1907
2468.68 1620
2469.15 1721
2469.61 1766
2470.08 1874
2470.55 1862
2471.02 1686
2471.49 1733
2471.96 1722
2472.43 1897
2472.89 1806
2473.36 1594
2473.83 1595
2474.30 1570
2474.77 1619
2475.24 1741
2475.71 1818
2476.18 1773
2476.65 1745
2477.12 1881
2477.59 1816
2478.05 1744
2478.52 1721
2478.99 1820
2479.46 1754
2479.93 1841
2480.40 1911
2480.87 1937
2481.34 1908
2481.81 2092
2482.28 1801
2482.75 1729
2483.22 1802
2483.69 1746
2484.16 1786
2484.63 1841
2485.10 1767
2485.57 1819
2486.04 1885
2486.51 2042
2486.98 2078
2487.45 2176
2487.92 1951
2488.39 2124
2488.86 2028
2489.33 2055
2489.80 2079
2490.27 2154
2490.74 1944
2491.21 1985
2491.68 1959
2492.15 1951
2492.62 1930
2493.10 1919
2493.57 2009
2494.04 1876
2494.51 1831
2494.98 2065
2495.45 1899
2495.92 1845
2496.39 1850
2496.86 1876
2497.33 1928
2497.80 1948
2498.28 1866
2498.75 1926
2499.22 1922
2499.69 1842
2500.16 1763
2500.63 1784
2501.10 1797
2501.58 1856
2502.05 1644
2502.52 1637
2502.99 1727
2503.46 1759
2503.93 1683
2504.41 1875
2504.88 1721
2505.35 1734
2505.82 1736
2506.29 1795
2506.76 1782
2507.24 1685
2507.71 1638
2508.18 1686
2508.65 1588
2509.13 1790
2509.60 1931
2510.07 1953
2510.54 2015
2511.01 1932
2511.49 2132
2511.96 2242
2512.43 2297
2512.90 2085
2513.38 2023
2513.85 2127
2514.32 2193
2514.80 2356
2515.27 2248
2515.74 2100
2516.21 2104
2516.69 1904
2517.16 1848
2517.63 1906
2518.11 1907
2518.58 1966
2519.05 1918
2519.53 1792
2520.00 1841
2520.47 1924
2520.95 1953
2521.42 1775
2521.89 1631
2522.37 1642
2522.84 1701
2523.31 1773
2523.79 1820
2524.26 1756
2524.73 1891
2525.21 1831
2525.68 1864
2526.16 1741
2526.63 1709
2527.10 1898
2527.58 1990
2528.05 1835
2528.52 1901
2529.00 1938
2529.47 1899
2529.95 1992
2530.42 2001
2530.90 1870
2531.37 1945
2531.84 1983
2532.32 1943
2532.79 1879
2533.27 1871
2533.74 2043
2534.22 2043
2534.69 1804
2535.17 1772
2535.64 1935
2536.12 1739
2536.59 1817
2537.07 1996
2537.54 1984
2538.02 1938
2538.49 1756
2538.97 1870
2539.44 1917
2539.92 1974
2540.39 1980
2540.87 1978
2541.34 1821
2541.82 2143
2542.29 2253
2542.77 2138
2543.24 2372
2543.72 2074
2544.19 2105
2544.67 1958
2545.14 1938
2545.62 2005
2546.10 2134
2546.57 2129
2547.05 2079
2547.52 2113
2548.00 2089
2548.47 2152
2548.95 2206
2549.43 2151
2549.90 2163
2550.38 2137
2550.86 2239
2551.33 2193
2551.81 2185
2552.28 2364
2552.76 2306
2553.24 2424
2553.71 2445
2554.19 2414
2554.67 2334
2555.14 2255
2555.62 2482
2556.10 2485
2556.57 2521
2557.05 2615
2557.53 2452
2558.00 2334
2558.48 2388
2558.96 2367
2559.43 2296
2559.91 2136
2560.39 2295
2560.86 2127
2561.34 1946
2561.82 1918
2562.30 1878
2562.77 1947
2563.25 1774
2563.73 1693
2564.21 1722
2564.68 2018
2565.16 1743
2565.64 1611
2566.12 1517
2566.59 1533
2567.07 1808
2567.55 1725
2568.03 1591
2568.50 1537
2568.98 1709
2569.46 1755
2569.94 1809
2570.42 1785
2570.89 1956
2571.37 1782
2571.85 1651
2572.33 1667
2572.81 1882
2573.28 1762
2573.76 1841
2574.24 1751
2574.72 1622
2575.20 1738
2575.68 1823
2576.15 1877
2576.63 1667
2577.11 1738
2577.59 1717
2578.07 1718
2578.55 1784
2579.03 1819
2579.50 1871
2579.98 1745
2580.46 1711
2580.94 1798
2581.42 1760
2581.90 1755
2582.38 1732
2582.86 1865
2583.34 1599
2583.82 1750
2584.30 1678
2584.77 1753
2585.25 1685
2585.73 1761
2586.21 1826
2586.69 1772
2587.17 1731
2587.65 1686
2588.13 1725
2588.61 1841
2589.09 1879
2589.57 1947
2590.05 1916
2590.53 1925
2591.01 1714
2591.49 1741
2591.97 1757
2592.45 1882
2592.93 1994
2593.41 1840
2593.89 2011
2594.37 2098
2594.85 1876
2595.33 1834
2595.81 1801
2596.29 1729
2596.77 1746
2597.25 1753
2597.73 1859
2598.21 1801
2598.69 1790
2599.17 1741
2599.65 1718
2600.14 1666
2600.62 1661
2601.10 1620
2601.58 1644
2602.06 1723
2602.54 1541
2603.02 1470
2603.50 1605
2603.98 1766
2604.46 1762
2604.95 1758
2605.43 1733
2605.91 1815
2606.39 1891
2606.87 1870
2607.35 1840
2607.83 1782
2608.31 1858
2608.80 1920
2609.28 1993
2609.76 1942
2610.24 1938
2610.72 1813
2611.20 1787
2611.69 1639
2612.17 1627
2612.65 1868
2613.13 2038
2613.61 1946
2614.10 1884
2614.58 1702
2615.06 1651
2615.54 1873
2616.02 1736
2616.51 1738
2616.99 1653
2617.47 1753
2617.95 1916
2618.44 1882
2618.92 1804
2619.40 1813
2619.88 1787
2620.37 1700
2620.85 1843
2621.33 1767
2621.81 1626
2622.30 1640
2622.78 1568
2623.26 1568
2623.75 1719
2624.23 1664
2624.71 1708
2625.19 1784
2625.68 1748
2626.16 1732
2626.64 1676
2627.13 1861
2627.61 1708
2628.09 1733
2628.58 1689
2629.06 1788
2629.54 1769
2630.03 1928
2630.51 1800
2630.99 1716
2631.48 1769
2631.96 1852
2632.45 2000
2632.93 1950
2633.41 1852
2633.90 2009
2634.38 1924
2634.86 1919
2635.35 1885
2635.83 1921
2636.32 1896
2636.80 1850
2637.28 1725
2637.77 1615
2638.25 1707
2638.74 1810
2639.22 1866
2639.71 1732
2640.19 1820
2640.68 1869
2641.16 1827
2641.64 1647
2642.13 1635
2642.61 1897
2643.10 1940
2643.58 1734
2644.07 1618
2644.55 1857
2645.04 1743
2645.52 1761
2646.01 1693
2646.49 1575
2646.98 1812
2647.46 1751
2647.95 1639
2648.43 1927
2648.92 1833
2649.40 2025
2649.89 1923
2650.37 1890
2650.86 2046
2651.34 1760
2651.83 1926
2652.32 2040
2652.80 1839
2653.29 1828
2653.77 1902
2654.26 1813
2654.74 1788
2655.23 1839
2655.72 1841
2656.20 1816
2656.69 1751
2657.17 1707
2657.66 1834
2658.15 1813
2658.63 1756
2659.12 2034
2659.60 1805
2660.09 1760
2660.58 1764
2661.06 1961
2661.55 1718
2662.04 1686
2662.52 1861
2663.01 1774
2663.49 1737
2663.98 1814
2664.47 1671
2664.95 1719
2665.44 1860
2665.93 1812
2666.42 1762
2666.90 1704
2667.39 1723
2667.88 1727
2668.36 1708
2668.85 1594
2669.34 1794
2669.82 1957
2670.31 2113
2670.80 1993
2671.29 1922
2671.77 2088
2672.26 2148
2672.75 2277
2673.24 2203
2673.72 2568
2674.21 2485
2674.70 2539
2675.19 2507
2675.67 2446
2676.16 2433
2676.65 2521
2677.14 2459
2677.62 2357
2678.11 2241
2678.60 2483
2679.09 2307
2679.58 2113
2680.06 2150
2680.55 2187
2681.04 2138
2681.53 2066
2682.02 2293
2682.51 2371
2682.99 2365
2683.48 2294
2683.97 2299
2684.46 2399
2684.95 2365
2685.44 2433
2685.92 2302
2686.41 2269
2686.90 2035
2687.39 1936
2687.88 1919
2688.37 1977
2688.86 1876
2689.35 1694
2689.83 1838
2690.32 1935
2690.81 1846
2691.30 1865
2691.79 1775
2692.28 1739
2692.77 1776
2693.26 1836
2693.75 1781
2694.24 1797
2694.73 1936
2695.22 1940
2695.71 1751
2696.20 1716
2696.68 1736
2697.17 1826
2697.66 1744
2698.15 1769
2698.64 1812
2699.13 1694
2699.62 1729
2700.11 1689
2700.60 1703
2701.09 1630
2701.58 1817
2702.07 1920
2702.56 1937
2703.05 1873
2703.54 1973
2704.03 1904
2704.52 1857
2705.01 1976
2705.50 1973
2706.00 2092
2706.49 1918
2706.98 1803
2707.47 1799
2707.96 1748
2708.45 1747
2708.94 1801
2709.43 1769
2709.92 1661
2710.41 1666
2710.90 1756
2711.39 1901
2711.88 1715
2712.37 1668
2712.87 1799
2713.36 1702
2713.85 1769
2714.34 1867
2714.83 1836
2715.32 1829
2715.81 1951
2716.30 1912
2716.80 1844
2717.29 1775
2717.78 1700
2718.27 1686
2718.76 1562
2719.25 1748
2719.75 1688
2720.24 1756
2720.73 1906
2721.22 1925
2721.71 1961
2722.20 1994
2722.70 1849
2723.19 2020
2723.68 2139
2724.17 1905
2724.66 1927
2725.16 2000
2725.65 1914
2726.14 1951
2726.63 1851
2727.13 1908
2727.62 1812
2728.11 1832
2728.60 1645
2729.10 1736
2729.59 1746
2730.08 1692
2730.57 1741
2731.07 1871
2731.56 1988
2732.05 1970
2732.54 1775
2733.04 1979
2733.53 1930
2734.02 1743
2734.52 1775
2735.01 2016
2735.50 1967
2736.00 1931
2736.49 1757
2736.98 1884
2737.47 1928
2737.97 1825
2738.46 1783
2738.95 1825
2739.45 1996
2739.94 1918
2740.44 1806
2740.93 1715
2741.42 1667
2741.92 1720
2742.41 1631
2742.90 1650
2743.40 1722
2743.89 1723
2744.39 1754
2744.88 1738
2745.37 1591
2745.87 1575
2746.36 1586
2746.86 1846
2747.35 1919
2747.84 1935
2748.34 1818
2748.83 1780
2749.33 1858
2749.82 1819
2750.32 1893
2750.81 1745
2751.30 1759
2751.80 1773
2752.29 1771
2752.79 1814
2753.28 1864
2753.78 1860
2754.27 1811
2754.77 1972
2755.26 2053
2755.76 1899
2756.25 1957
2756.75 2014
2757.24 2009
2757.74 1869
2758.23 1980
2758.73 1943
2759.22 2026
2759.72 1928
2760.21 1938
2760.71 1852
2761.20 1810
2761.70 1819
2762.20 1958
2762.69 2082
2763.19 1866
2763.68 1916
2764.18 1944
2764.67 1813
2765.17 1745
2765.67 1740
2766.16 1761
2766.66 1919
2767.15 1903
2767.65 1927
2768.14 1826
2768.64 1844
2769.14 1908
2769.63 1748
2770.13 1699
2770.63 1695
2771.12 1732
2771.62 1747
2772.11 1719
2772.61 1632
2773.11 1758
2773.60 1940
2774.10 1982
2774.60 2152
2775.09 2103
2775.59 2033
2776.09 1917
2776.58 2140
2777.08 2415
2777.58 2349
2778.07 2318
2778.57 2374
2779.07 2251
2779.57 2180
2780.06 2190
2780.56 1989
2781.06 1984
2781.55 1960
2782.05 1842
2782.55 2057
2783.05 2000
2783.54 1829
2784.04 1859
2784.54 1730
2785.04 1915
2785.53 1820
2786.03 1731
2786.53 1889
2787.03 1844
2787.52 1767
2788.02 1685
2788.52 1497
2789.02 1530
2789.52 1776
2790.01 1744
2790.51 1587
2791.01 1747
2791.51 1779
2792.01 1687
2792.50 1635
2793.00 1712
2793.50 1830
2794.00 1794
2794.50 1922
2795.00 2039
2795.50 2257
2795.99 2325
2796.49 2304
2796.99 2463
2797.49 2478
2797.99 2485
2798.49 2541
2798.99 2646
2799.48 2592
2799.98 2491
2800.48 2201
2800.98 2120
2801.48 2094
2801.98 2093
2802.48 2020
2802.98 1800
2803.48 1875
2803.98 1957
2804.48 1880
2804.97 1971
2805.47 2104
2805.97 2302
2806.47 2254
2806.97 2218
2807.47 2297
2807.97 2441
2808.47 2477
2808.97 2399
2809.47 2572
2809.97 2701
2810.47 2570
2810.97 2442
2811.47 2322
2811.97 2590
2812.47 2459
2812.97 2194
2813.47 1976
2813.97 1994
2814.47 1964
2814.97 2072
2815.47 1919
2815.97 1932
2816.47 1952
2816.97 1787
2817.47 1951
2817.97 1908
2818.47 2118
2818.97 1752
2819.47 2147
2819.98 2243
2820.48 2037
2820.98 2001
2821.48 1940
2821.98 2055
2822.48 2129
2822.98 1905
2823.48 1952
2823.98 1823
2824.48 1819
2824.98 1876
2825.49 1808
2825.99 1880
2826.49 1891
2826.99 1958
2827.49 1963
2827.99 1799
2828.49 1797
2828.99 1661
2829.50 1688
2830.00 1854
2830.50 1628
2831.00 1881
2831.50 1758
2832.00 1678
2832.51 1680
2833.01 1516
2833.51 1692
2834.01 1882
2834.51 1999
2835.02 2073
2835.52 1798
2836.02 1810
2836.52 1825
2837.02 1848
2837.53 1918
2838.03 1973
2838.53 2057
2839.03 1813
2839.54 1875
2840.04 1616
2840.54 1729
2841.04 1920
2841.55 1934
2842.05 1850
2842.55 1845
2843.05 1785
2843.56 1860
2844.06 1799
2844.56 1831
2845.07 1961
2845.57 1788
2846.07 1797
2846.57 1878
2847.08 1888
2847.58 1981
2848.08 2070
2848.59 2225
2849.09 2294
2849.59 2283
2850.10 2147
2850.60 2127
2851.10 2058
2851.61 1960
2852.11 1766
2852.61 1762
2853.12 1881
2853.62 1800
2854.12 1857
2854.63 1736
2855.13 1690
2855.64 1655
2856.14 1729
2856.64 1534
2857.15 1539
2857.65 1665
2858.16 1828
2858.66 1889
2859.16 1829
2859.67 1608
2860.17 1554
2860.68 1737
2861.18 1817
2861.69 1650
2862.19 1707
2862.69 1893
2863.20 1803
2863.70 1698
2864.21 1448
2864.71 1477
2865.22 1646
2865.72 1686
2866.23 1773
2866.73 1603
2867.24 1533
2867.74 1559
2868.25 1714
2868.75 1626
2869.26 1862
2869.76 1916
2870.27 1722
2870.77 1721
2871.28 1808
2871.78 1813
2872.29 1877
2872.79 2044
2873.30 1905
2873.80 1943
2874.31 1939
2874.81 1897
2875.32 2027
2875.83 1950
2876.33 1966
2876.84 2137
2877.34 2012
2877.85 2111
2878.35 2088
2878.86 1893
2879.37 1957
2879.87 2153
2880.38 2222
2880.88 2281
2881.39 2144
2881.90 2159
2882.40 2133
2882.91 2137
2883.41 2186
2883.92 2196
2884.43 2225
2884.93 2523
2885.44 2555
2885.95 2555
2886.45 2451
2886.96 2543
2887.47 2537
2887.97 2824
2888.48 3039
2888.99 2979
2889.49 2689
2890.00 2750
2890.51 2779
2891.01 2577
2891.52 2410
2892.03 2343
2892.54 2172
2893.04 2242
2893.55 2389
2894.06 2504
2894.56 2262
2895.07 2349
2895.58 2626
2896.09 2856
2896.59 2628
2897.10 2529
2897.61 2557
2898.12 2724
2898.62 2558
2899.13 2769
2899.64 2411
2900.15 2379
2900.65 2597
2901.16 2474
2901.67 2283
2902.18 2432
2902.69 2621
2903.19 2612
2903.70 2612
2904.21 2585
2904.72 2669
2905.23 2548
2905.73 2558
2906.24 2474
2906.75 2680
2907.26 2395
2907.77 2640
2908.28 2599
2908.79 2491
2909.29 2379
2909.80 2392
2910.31 2357
2910.82 2299
2911.33 1992
2911.84 2074
2912.35 1951
2912.85 2032
2913.36 2033
2913.87 1978
2914.38 2130
2914.89 1993
2915.40 2081
2915.91 1947
2916.42 1849
2916.93 1894
2917.44 1899
2917.95 2090
2918.45 1958
2918.96 1959
2919.47 1943
2919.98 2063
2920.49 2028
2921.00 1795
2921.51 1962
2922.02 1960
2922.53 2055
2923.04 2101
2923.55 2498
2924.06 2670
2924.57 2678
2925.08 2804
2925.59 3042
2926.10 2881
2926.61 3009
2927.12 3106
2927.63 3018
2928.14 2898
2928.65 2910
2929.16 2601
2929.67 2425
2930.18 2241
2930.69 1999
2931.20 2053
2931.71 1812
2932.22 1960
2932.73 1856
2933.25 1804
2933.76 1811
2934.27 1836
2934.78 1992
2935.29 1916
2935.80 1838
2936.31 1911
2936.82 1946
2937.33 2020
2937.84 1879
2938.35 1993
2938.87 2110
2939.38 2068
2939.89 2035
2940.40 2092
2940.91 1905
2941.42 1908
2941.93 2038
2942.44 2041
2942.96 1964
2943.47 1975
2943.98 2023
2944.49 2231
2945.00 2127
2945.51 2168
2946.03 2144
2946.54 2271
2947.05 2256
2947.56 2327
2948.07 2131
2948.59 1941
2949.10 2128
2949.61 1922
2950.12 1775
2950.63 1892
2951.15 1951
2951.66 1857
2952.17 1877
2952.68 1789
2953.19 1945
2953.71 1749
2954.22 1686
2954.73 1926
2955.24 1931
2955.76 1912
2956.27 1840
2956.78 1682
2957.30 1645
2957.81 1858
2958.32 1792
2958.83 1753
2959.35 1814
2959.86 1900
2960.37 2020
2960.89 1918
2961.40 1948
2961.91 1925
2962.43 2108
2962.94 2138
2963.45 2026
2963.96 2050
2964.48 2072
2964.99 2178
2965.51 2129
2966.02 2174
2966.53 2123
2967.05 2025
2967.56 2024
2968.07 2045
2968.59 1991
2969.10 2067
2969.61 1941
2970.13 1951
2970.64 1892
2971.16 1860
2971.67 1926
2972.18 1985
2972.70 1980
2973.21 2032
2973.73 1796
2974.24 1686
2974.75 1969
2975.27 1947
2975.78 1690
2976.30 1875
2976.81 1941
2977.33 2059
2977.84 1919
2978.36 1815
2978.87 1893
2979.38 1876
2979.90 1837
2980.41 2012
2980.93 1890
2981.44 1997
2981.96 1998
2982.47 1862
2982.99 1987
2983.50 2097
2984.02 2162
2984.53 2103
2985.05 2001
2985.56 2064
2986.08 2057
2986.59 2226
2987.11 2252
2987.63 2207
2988.14 2454
2988.66 2322
2989.17 2135
2989.69 2169
2990.20 2341
2990.72 2271
2991.23 2479
2991.75 2713
2992.27 2479
2992.78 2525
2993.30 2407
2993.81 2275
2994.33 2208
2994.84 2291
2995.36 2470
2995.88 2380
2996.39 2454
2996.91 2490
2997.43 2844
2997.94 3145
2998.46 2874
2998.97 2778
2999.49 2892
3000.01 2967
3000.52 2745
3001.04 2965
3001.56 2963
3002.07 3179
3002.59 3339
3003.11 3724
3003.62 4053
3004.14 4278
3004.66 4776
3005.17 4815
3005.69 5178
3006.21 5653
3006.72 5429
3007.24 5105
3007.76 4877
3008.28 4546
3008.79 4303
3009.31 3992
3009.83 3537
3010.34 2931
3010.86 2914
3011.38 2754
3011.90 2588
3012.41 2457
3012.93 2477
3013.45 2229
3013.97 2205
3014.48 2130
3015.00 2228
3015.52 2307
3016.04 2465
3016.56 2659
3017.07 2331
3017.59 2445
3018.11 2302
3018.63 2383
3019.15 2225
3019.66 2207
3020.18 2422
3020.70 2456
3021.22 2384
3021.74 2500
3022.26 2451
3022.77 2446
3023.29 2670
3023.81 2529
3024.33 2734
3024.85 2672
3025.37 2773
3025.88 2861
3026.40 2569
3026.92 2645
3027.44 2426
3027.96 2324
3028.48 2290
3029.00 2429
3029.52 2353
3030.04 2230
3030.55 1963
3031.07 2193
3031.59 2124
3032.11 2100
3032.63 2118
3033.15 2176
3033.67 2176
3034.19 2183
3034.71 2263
3035.23 2247
3035.75 2182
3036.27 2156
3036.79 2301
3037.31 2472
3037.83 2155
3038.35 2042
3038.87 2314
3039.39 2398
3039.91 2049
3040.42 2107
3040.94 2190
3041.46 2133
3041.98 2214
3042.50 2214
3043.03 1918
3043.55 1990
3044.07 1992
3044.59 2130
3045.11 2015
3045.63 2165
3046.15 2055
3046.67 2200
3047.19 1995
3047.71 2097
3048.23 2096
3048.75 1997
3049.27 2052
3049.79 2161
3050.31 2063
3050.83 2002
3051.35 1988
3051.87 2055
3052.39 2088
3052.92 2024
3053.44 2093
3053.96 2071
3054.48 2198
3055.00 2085
3055.52 1954
3056.04 1991
3056.56 1871
3057.09 1932
3057.61 1972
3058.13 1990
3058.65 1983
3059.17 1893
3059.69 1889
3060.21 2051
3060.74 2002
3061.26 1871
3061.78 1930
3062.30 2057
3062.82 1991
3063.34 2014
3063.87 2052
3064.39 2045
3064.91 2134
3065.43 2331
3065.95 2294
3066.48 2164
3067.00 2162
3067.52 2199
3068.04 2129
3068.57 2360
3069.09 2348
3069.61 2315
3070.13 2025
3070.66 2241
3071.18 2333
3071.70 2109
3072.22 2037
3072.75 2225
3073.27 2141
3073.79 2063
3074.31 2144
3074.84 2261
3075.36 2376
3075.88 2354
3076.41 2352
3076.93 2329
3077.45 2350
3077.97 2564
3078.50 2604
3079.02 2541
3079.54 2793
3080.07 2734
3080.59 2667
3081.11 2750
3081.64 3000
3082.16 2970
3082.68 3013
3083.21 3046
3083.73 3081
3084.26 3025
3084.78 2939
3085.30 2914
3085.83 2767
3086.35 2637
3086.87 2538
3087.40 2513
3087.92 2502
3088.45 2603
3088.97 2423
3089.49 2384
3090.02 2541
3090.54 2477
3091.07 2242
3091.59 2358
3092.11 2449
3092.64 2297
3093.16 2430
3093.69 2507
3094.21 2700
3094.74 2530
3095.26 2721
3095.79 2728
3096.31 2642
3096.84 2983
3097.36 3145
3097.89 3412
3098.41 3321
3098.93 3324
3099.46 3499
3099.98 3881
3100.51 4340
3101.03 4885
3101.56 5813
3102.09 7022
3102.61 8008
3103.14 9278
3103.66 10488
3104.19 11416
3104.71 11379
3105.24 11589
3105.76 10638
3106.29 9472
3106.81 8306
3107.34 7015
3107.86 5819
3108.39 5017
3108.92 4605
3109.44 4021
3109.97 3609
3110.49 3395
3111.02 3298
3111.55 3291
3112.07 3559
3112.60 3455
3113.12 3371
3113.65 3158
3114.18 3204
3114.70 3022
3115.23 2727
3115.75 2774
3116.28 2721
3116.81 2768
3117.33 2803
3117.86 2411
3118.39 2229
3118.91 2364
3119.44 2470
3119.97 2502
3120.49 2503
3121.02 2569
3121.55 2714
3122.07 2635
3122.60 2695
3123.13 2885
3123.65 3212
3124.18 3160
3124.71 3006
3125.24 2960
3125.76 2735
3126.29 2761
3126.82 2465
3127.34 2420
3127.87 2539
3128.40 2499
3128.93 2476
3129.45 2505
3129.98 2314
3130.51 2278
3131.04 2297
3131.56 2669
3132.09 2587
3132.62 2304
3133.15 2231
3133.68 2265
3134.20 2351
3134.73 2321
3135.26 2360
3135.79 2274
3136.32 2223
3136.84 2166
3137.37 2043
3137.90 2192
3138.43 2224
3138.96 2263
3139.48 2258
3140.01 2204
3140.54 2286
3141.07 2237
3141.60 2111
3142.13 2044
3142.66 2138
3143.18 2163
3143.71 2197
3144.24 2376
3144.77 2427
3145.30 2239
3145.83 2303
3146.36 2207
3146.89 2188
3147.41 2171
3147.94 2345
3148.47 2359
3149.00 2470
3149.53 2374
3150.06 2349
3150.59 2675
3151.12 2609
3151.65 2661
3152.18 2701
3152.71 2440
3153.24 2399
3153.77 2279
3154.30 2382
3154.82 2248
3155.35 2296
3155.88 2257
3156.41 2463
3156.94 2333
3157.47 2346
3158.00 2425
3158.53 2418
3159.06 2356
3159.59 2275
3160.12 2501
3160.65 2500
3161.18 2436
3161.71 2386
3162.24 2302
3162.77 2351
3163.30 2186
3163.83 2179
3164.37 2156
3164.90 1988
3165.43 1997
3165.96 1983
3166.49 1881
3167.02 2031
3167.55 2089
3168.08 2175
3168.61 2152
3169.14 2137
3169.67 2083
3170.20 2027
3170.73 2003
3171.26 2022
3171.80 2015
3172.33 1999
3172.86 2002
3173.39 1983
3173.92 1944
3174.45 2110
3174.98 2372
3175.51 2235
3176.05 2283
3176.58 2143
3177.11 2057
3177.64 2037
3178.17 2183
3178.70 2195
3179.23 2247
3179.77 2249
3180.30 2104
3180.83 1939
3181.36 1956
3181.89 1988
3182.43 2117
3182.96 2081
3183.49 2008
3184.02 2187
3184.55 2108
3185.09 1952
3185.62 1966
3186.15 1955
3186.68 2047
3187.21 1982
3187.75 2124
3188.28 1953
3188.81 1869
3189.34 1978
3189.88 2193
3190.41 2053
3190.94 2072
3191.47 1936
3192.01 2086
3192.54 2154
3193.07 2105
3193.61 1837
3194.14 1955
3194.67 2186
3195.20 2028
3195.74 2077
3196.27 2101
3196.80 2187
3197.34 2180
3197.87 2153
3198.40 2101
3198.94 2152
3199.47 2032
3200.00 2416
3200.54 2339
3201.07 2369
3201.60 2345
3202.14 2260
3202.67 2233
3203.21 2229
3203.74 2249
3204.27 2396
3204.81 2251
3205.34 2156
3205.87 2090
3206.41 2318
3206.94 2294
3207.48 2331
3208.01 2234
3208.54 2337
3209.08 2472
3209.61 2603
3210.15 2747
3210.68 2849
3211.22 3085
3211.75 3229
3212.28 3360
3212.82 3327
3213.35 3211
3213.89 3142
3214.42 3013
3214.96 2871
3215.49 2727
3216.03 2512
3216.56 2367
3217.10 2380
3217.63 2488
3218.17 2409
3218.70 2447
3219.24 2485
3219.77 2535
3220.31 2356
3220.84 2282
3221.38 2367
3221.91 2259
3222.45 2700
3222.98 2524
3223.52 2677
3224.05 2779
3224.59 2863
3225.12 2757
3225.66 2873
3226.19 2815
3226.73 2985
3227.27 2889
3227.80 2838
3228.34 2766
3228.87 2619
3229.41 2682
3229.94 2703
3230.48 2694
3231.02 2544
3231.55 2636
3232.09 2644
3232.62 2783
3233.16 2596
3233.70 2530
3234.23 2614
3234.77 2584
3235.31 2575
3235.84 2520
3236.38 2594
3236.91 2374
3237.45 2333
3237.99 2599
3238.52 2670
3239.06 2617
3239.60 2669
3240.13 2747
3240.67 2868
3241.21 2786
3241.75 2665
3242.28 2524
3242.82 2732
3243.36 2578
3243.89 2532
3244.43 2563
3244.97 2654
3245.50 2706
3246.04 2641
3246.58 2516
3247.12 2554
3247.65 2638
3248.19 2678
3248.73 2603
3249.27 2682
3249.80 2699
3250.34 2685
3250.88 2893
3251.42 2731
3251.95 2669
3252.49 2701
3253.03 2782
3253.57 2649
3254.11 2568
3254.64 2810
3255.18 2960
3255.72 2907
3256.26 2868
3256.80 2774
3257.33 2762
3257.87 2983
3258.41 2993
3258.95 3196
3259.49 3399
3260.02 3682
3260.56 3770
3261.10 4144
3261.64 4764
3262.18 4966
3262.72 5190
3263.26 5910
3263.79 6259
3264.33 6428
3264.87 7001
3265.41 7328
3265.95 7330
3266.49 7161
3267.03 7523
3267.57 7879
3268.11 7903
3268.64 8056
3269.18 7722
3269.72 7181
3270.26 6647
3270.80 5917
3271.34 5502
3271.88 4212
3272.42 3958
3272.96 3709
3273.50 3356
3274.04 3251
3274.58 3213
3275.12 3266
3275.66 2967
3276.20 3135
3276.74 3135
3277.28 3339
3277.82 3256
3278.36 3204
3278.90 3186
3279.44 3171
3279.98 3440
3280.52 3399
3281.06 3365
3281.60 3288
3282.14 3386
3282.68 3409
3283.22 3279
3283.76 3020
3284.30 3142
3284.84 3089
3285.38 3360
3285.92 3401
3286.46 3489
3287.00 3598
3287.54 3630
3288.08 3722
3288.62 3638
3289.16 3645
3289.70 3371
3290.24 3289
3290.79 3491
3291.33 3454
3291.87 3517
3292.41 3432
3292.95 3606
3293.49 3856
3294.03 4234
3294.57 4755
3295.11 5068
3295.66 5284
3296.20 5610
3296.74 5799
3297.28 5940
3297.82 5735
3298.36 5791
3298.90 5546
3299.45 5136
3299.99 4825
3300.53 4364
3301.07 4080
3301.61 3874
3302.16 3794
3302.70 3613
3303.24 3318
3303.78 3374
3304.32 3245
3304.87 3250
3305.41 3256
3305.95 3185
3306.49 3219
3307.03 3027
3307.58 3220
3308.12 2911
3308.66 2855
3309.20 2837
3309.75 2997
3310.29 2877
3310.83 2837
3311.37 2686
3311.92 2831
3312.46 2926
3313.00 3046
3313.54 3163
3314.09 3412
3314.63 3500
3315.17 3636
3315.72 3629
3316.26 4262
3316.80 4143
3317.35 4318
3317.89 4298
3318.43 4629
3318.97 4436
3319.52 4083
3320.06 4114
3320.60 4177
3321.15 3846
3321.69 3713
3322.23 3643
3322.78 3777
3323.32 3611
3323.87 3537
3324.41 3537
3324.95 3517
3325.50 3236
3326.04 3353
3326.58 3327
3327.13 3502
3327.67 3409
3328.22 3270
3328.76 3145
3329.30 3137
3329.85 3117
3330.39 3293
3330.94 3433
3331.48 3901
3332.03 4539
3332.57 5331
3333.11 6322
3333.66 7805
3334.20 9371
3334.75 11022
3335.29 12908
3335.84 15711
3336.38 17173
3336.93 18305
3337.47 18894
3338.02 17973
3338.56 17438
3339.11 16170
3339.65 14348
3340.20 12106
3340.74 10048
3341.29 8707
3341.83 7202
3342.38 6237
3342.92 5522
3343.47 4392
3344.01 3780
3344.56 3518
3345.10 3230
3345.65 3357
3346.19 3341
3346.74 3127
3347.28 3160
3347.83 3034
3348.38 2991
3348.92 3037
3349.47 3208
3350.01 3321
3350.56 3178
3351.10 3045
3351.65 3283
3352.20 3382
3352.74 3448
3353.29 3500
3353.83 3430
3354.38 3339
3354.93 3497
3355.47 3647
3356.02 3507
3356.56 3382
3357.11 3271
3357.66 3050
3358.20 3016
3358.75 3279
3359.30 3047
3359.84 2814
3360.39 2745
3360.94 2776
3361.48 3098
3362.03 2853
3362.58 2926
3363.12 2688
3363.67 2730
3364.22 2886
3364.76 2900
3365.31 2946
3365.86 2908
3366.41 2661
3366.95 2557
3367.50 2764
3368.05 2829
3368.59 2663
3369.14 2768
3369.69 2936
3370.24 2860
3370.78 2983
3371.33 3116
3371.88 3272
3372.43 3588
3372.97 3695
3373.52 4032
3374.07 4258
3374.62 4205
3375.17 4183
3375.71 4531
3376.26 4514
3376.81 4140
3377.36 3872
3377.91 3593
3378.45 3291
3379.00 3298
3379.55 3158
3380.10 2871
3380.65 2780
3381.19 2544
3381.74 2551
3382.29 2317
3382.84 2321
3383.39 2324
3383.94 2332
3384.49 2266
3385.03 2269
3385.58 2282
3386.13 2333
3386.68 2162
3387.23 2276
3387.78 2287
3388.33 2191
3388.88 2192
3389.42 2166
3389.97 2168
3390.52 2260
3391.07 2383
3391.62 2347
3392.17 2449
3392.72 2424
3393.27 2346
3393.82 2108
3394.37 2242
3394.92 2539
3395.47 2307
3396.02 2316
3396.57 2388
3397.11 2323
3397.66 2124
3398.21 2078
3398.76 2204
3399.31 2235
3399.86 2408
3400.41 2305
3400.96 2323
3401.51 2217
3402.06 2243
3402.61 2290
3403.16 2034
3403.71 2036
3404.26 2152
3404.81 2145
3405.36 1986
3405.91 2022
3406.46 2132
3407.02 2025
3407.57 2260
3408.12 2253
3408.67 2204
3409.22 2202
3409.77 2361
3410.32 2459
3410.87 2549
3411.42 2417
3411.97 2403
3412.52 2738
3413.07 2861
3413.62 3075
3414.17 2897
3414.73 2763
3415.28 2865
3415.83 2922
3416.38 2866
3416.93 2581
3417.48 2476
3418.03 2425
3418.58 2419
3419.14 2315
3419.69 2163
3420.24 2118
3420.79 2287
3421.34 2225
3421.89 2316
3422.44 2228
3423.00 2152
3423.55 2102
3424.10 2509
3424.65 2411
3425.20 2493
3425.76 2374
3426.31 2532
3426.86 2358
3427.41 2303
3427.96 2212
3428.52 2274
3429.07 2296
3429.62 2150
3430.17 1994
3430.72 2028
3431.28 2025
3431.83 2124
3432.38 2092
3432.93 2008
3433.49 1934
3434.04 2111
3434.59 2139
3435.14 2086
3435.70 2110
3436.25 2157
3436.80 2067
3437.36 2030
3437.91 1942
3438.46 2085
3439.01 2382
3439.57 2285
3440.12 2120
3440.67 2097
3441.23 2006
3441.78 2275
3442.33 2210
3442.89 2164
3443.44 2097
3443.99 2064
3444.55 2223
3445.10 2407
3445.65 2128
3446.21 2163
3446.76 2317
3447.31 2377
3447.87 2281
3448.42 2069
3448.98 2009
3449.53 2160
3450.08 1823
3450.64 2101
3451.19 1945
3451.75 1946
3452.30 2083
3452.85 1904
3453.41 1842
3453.96 1905
3454.52 1779
3455.07 1844
3455.62 1880
3456.18 1911
3456.73 2066
3457.29 1910
3457.84 1877
3458.40 2130
3458.95 1872
3459.51 1877
3460.06 1985
3460.62 1981
3461.17 2031
3461.72 2044
3462.28 2007
3462.83 2045
3463.39 1962
3463.94 2102
3464.50 2146
3465.05 1821
3465.61 2006
3466.17 2061
3466.72 2162
3467.28 1976
3467.83 1999
3468.39 2234
3468.94 2096
3469.50 2077
3470.05 2098
3470.61 2253
3471.16 2225
3471.72 2226
3472.27 2276
3472.83 2358
3473.39 2415
3473.94 2514
3474.50 2410
3475.05 2441
3475.61 2442
3476.17 2369
3476.72 2287
3477.28 2319
3477.83 2314
3478.39 2455
3478.95 2405
3479.50 2478
3480.06 2568
3480.61 2531
3481.17 2546
3481.73 2769
3482.28 2813
3482.84 2854
3483.40 2966
3483.95 2527
3484.51 2450
3485.07 2687
3485.62 2756
3486.18 2762
3486.74 2717
3487.29 3018
3487.85 2997
3488.41 2966
3488.97 3399
3489.52 4198
3490.08 4925
3490.64 5227
3491.19 5912
3491.75 6941
3492.31 7698
3492.87 8472
3493.42 9173
3493.98 8734
3494.54 8437
3495.09 7721
3495.65 7267
3496.21 6713
3496.77 6001
3497.33 5051
3497.88 5046
3498.44 4687
3499.00 4726
3499.56 5217
3500.11 4873
3500.67 5224
3501.23 5269
3501.79 5241
3502.35 5271
3502.90 4776
3503.46 4910
3504.02 4915
3504.58 4821
3505.14 4922
3505.70 5292
3506.25 5301
3506.81 5082
3507.37 5103
3507.93 4969
3508.49 4906
3509.05 4533
3509.61 4148
3510.16 4000
3510.72 3785
3511.28 3406
3511.84 3382
3512.40 3275
3512.96 3308
3513.52 3035
3514.08 2904
3514.63 2741
3515.19 2619
3515.75 2561
3516.31 2627
3516.87 2442
3517.43 2418
3517.99 2455
3518.55 2333
3519.11 2269
3519.67 2528
3520.23 2486
3520.79 2533
3521.35 2643
3521.91 2721
3522.47 2791
3523.03 2831
3523.59 2860
3524.15 2800
3524.71 3163
3525.26 3017
3525.82 2859
3526.38 2882
3526.94 3058
3527.50 2894
3528.07 2700
3528.63 2524
3529.19 2381
3529.75 2298
3530.31 2399
3530.87 2396
3531.43 2315
3531.99 2236
3532.55 2367
3533.11 2360
3533.67 2365
3534.23 2558
3534.79 2508
3535.35 2636
3535.91 2435
3536.47 2540
3537.03 2615
3537.59 2541
3538.15 2692
3538.72 2630
3539.28 2591
3539.84 2611
3540.40 2660
3540.96 2626
3541.52 2697
3542.08 2666
3542.64 2708
3543.20 2804
3543.77 2736
3544.33 2788
3544.89 2602
3545.45 2775
3546.01 2973
3546.57 2782
3547.14 2758
3547.70 2547
3548.26 2491
3548.82 2724
3549.38 2471
3549.94 2211
3550.51 2045
3551.07 2000
3551.63 1998
3552.19 1979
3552.75 1983
3553.32 2010
3553.88 1968
3554.44 2046
3555.00 2056
3555.56 2009
3556.13 2000
3556.69 1778
3557.25 1946
3557.81 1864
3558.38 1981
3558.94 2015
3559.50 2148
3560.06 2135
3560.63 2049
3561.19 2104
3561.75 2081
3562.32 2114
3562.88 2022
3563.44 2065
3564.00 2050
3564.57 2073
3565.13 2003
3565.69 1992
3566.26 2071
3566.82 2070
3567.38 1990
3567.95 1960
3568.51 2150
3569.07 2036
3569.64 1960
3570.20 2006
3570.76 2066
3571.33 2018
3571.89 2136
3572.45 2085
3573.02 2140
3573.58 2021
3574.15 2155
3574.71 2093
3575.27 2099
3575.84 2209
3576.40 2409
3576.96 2436
3577.53 2435
3578.09 2394
3578.66 2335
3579.22 2268
3579.79 2183
3580.35 2287
3580.91 2421
3581.48 2129
3582.04 2099
3582.61 2116
3583.17 2302
3583.74 2146
3584.30 2093
3584.87 2067
3585.43 2107
3585.99 2001
3586.56 1987
3587.12 1993
3587.69 2059
3588.25 2125
3588.82 2033
3589.38 1797
3589.95 1743
3590.51 1735
3591.08 1795
3591.64 2051
3592.21 1840
3592.77 1885
3593.34 1957
3593.91 1981
3594.47 1891
3595.04 1801
3595.60 1944
3596.17 1953
3596.73 1749
3597.30 1722
3597.86 1813
3598.43 1940
3599.00 2044
3599.56 1876
3600.13 2009
3600.69 1856
3601.26 1887
3601.82 1813
3602.39 1763
3602.96 1745
3603.52 1766
3604.09 1926
3604.65 1902
3605.22 1894
3605.79 1968
3606.35 1806
3606.92 1793
3607.49 1666
3608.05 1857
3608.62 1697
3609.19 1753
3609.75 1605
3610.32 1594
3610.89 1710
3611.45 1774
3612.02 1677
3612.59 1661
3613.15 1866
3613.72 1842
3614.29 2009
3614.85 2049
3615.42 2217
3615.99 2512
3616.55 2903
3617.12 3239
3617.69 3329
3618.26 3793
3618.82 4249
3619.39 4343
3619.96 4271
3620.53 4342
3621.09 3995
3621.66 3956
3622.23 3491
3622.80 3166
3623.36 3103
3623.93 2850
3624.50 2387
3625.07 2364
3625.63 2096
3626.20 1964
3626.77 1960
3627.34 1775
3627.91 1723
3628.47 1772
3629.04 1871
3629.61 1906
3630.18 1833
3630.75 1751
3631.31 1769
3631.88 1795
3632.45 1846
3633.02 1794
3633.59 1578
3634.16 1728
3634.73 1756
3635.29 1707
3635.86 1603
3636.43 1777
3637.00 1718
3637.57 1721
3638.14 1722
3638.71 1787
3639.28 1828
3639.84 2223
3640.41 2222
3640.98 2269
3641.55 2479
3642.12 2492
3642.69 2738
3643.26 2707
3643.83 2832
3644.40 2752
3644.97 2536
3645.54 2412
3646.11 2363
3646.67 2472
3647.24 2423
3647.81 2328
3648.38 2277
3648.95 2316
3649.52 2335
3650.09 2520
3650.66 2322
3651.23 2512
3651.80 2458
3652.37 2683
3652.94 2676
3653.51 2403
3654.08 2497
3654.65 2431
3655.22 2709
3655.79 2712
3656.36 2635
3656.93 2549
3657.50 2603
3658.07 2418
3658.64 2536
3659.21 2734
3659.78 2480
3660.35 2689
3660.93 2758
3661.50 2494
3662.07 2576
3662.64 2716
3663.21 2668
3663.78 2450
3664.35 2543
3664.92 2492
3665.49 2488
3666.06 2337
3666.63 2524
3667.20 2452
3667.78 2348
3668.35 2521
3668.92 2355
3669.49 2142
3670.06 2446
3670.63 2156
3671.20 2053
3671.77 2072
3672.35 1978
3672.92 1963
3673.49 1867
3674.06 1793
3674.63 2014
3675.20 2128
3675.78 2121
3676.35 2124
3676.92 2135
3677.49 2164
3678.06 2160
3678.64 2143
3679.21 2152
3679.78 2150
3680.35 2156
3680.92 2001
3681.50 1987
3682.07 1952
3682.64 1961
3683.21 1932
3683.79 1866
3684.36 1781
3684.93 1806
3685.50 1740
3686.07 1929
3686.65 1748
3687.22 1761
3687.79 1899
3688.37 1871
3688.94 1938
3689.51 2176
3690.08 2083
3690.66 2000
3691.23 2109
3691.80 2213
3692.38 2333
3692.95 2164
3693.52 1946
3694.10 2179
3694.67 2057
3695.24 2084
3695.81 2086
3696.39 2049
3696.96 2030
3697.54 1805
3698.11 1919
3698.68 2002
3699.26 2081
3699.83 1933
3700.40 1927
3700.98 1891
3701.55 1949
3702.12 1925
3702.70 1999
3703.27 1971
3703.85 1848
3704.42 1742
3704.99 1778
3705.57 1849
3706.14 1971
3706.72 1988
3707.29 1918
3707.86 1850
3708.44 1866
3709.01 1906
3709.59 1948
3710.16 2056
3710.74 1917
3711.31 1847
3711.89 1893
3712.46 2127
3713.03 2080
3713.61 1832
3714.18 1889
3714.76 1887
3715.33 2016
3715.91 1949
3716.48 1846
3717.06 1783
3717.63 1698
3718.21 1871
3718.78 1908
3719.36 1953
3719.93 1819
3720.51 1858
3721.08 1757
3721.66 1706
3722.23 1698
3722.81 1767
3723.39 1685
3723.96 1654
3724.54 1674
3725.11 1646
3725.69 1528
3726.26 1494
3726.84 1646
3727.41 1726
3727.99 1747
3728.57 1821
3729.14 1842
3729.72 1908
3730.29 1995
3730.87 1954
3731.45 2129
3732.02 2189
3732.60 2036
3733.17 2290
3733.75 2369
3734.33 2450
3734.90 2346
3735.48 2339
3736.06 2418
3736.63 2425
3737.21 2331
3737.79 2064
3738.36 2116
3738.94 2138
3739.52 1943
3740.09 1801
3740.67 1799
3741.25 1872
3741.82 1801
3742.40 1830
3742.98 1702
3743.55 1632
3744.13 1712
3744.71 1798
3745.28 1629
3745.86 1787
3746.44 1915
3747.02 1783
3747.59 1733
3748.17 1767
3748.75 1819
3749.33 1802
3749.90 1826
3750.48 1704
3751.06 1762
3751.64 1881
3752.21 1934
3752.79 1809
3753.37 1854
3753.95 1800
3754.52 1694
3755.10 1797
3755.68 1607
3756.26 1777
3756.84 1939
3757.41 1823
3757.99 1862
3758.57 1746
3759.15 1778
3759.73 1897
3760.31 2018
3760.88 2021
3761.46 1911
3762.04 2107
3762.62 2020
3763.20 1917
3763.78 1993
3764.35 1950
3764.93 1895
3765.51 2003
3766.09 1910
3766.67 2003
3767.25 1970
3767.83 1844
3768.41 1713
3768.99 1681
3769.56 1768
3770.14 1867
3770.72 1995
3771.30 2048
3771.88 2036
3772.46 2025
3773.04 1873
3773.62 1796
3774.20 1816
3774.78 1883
3775.36 1708
3775.94 1927
3776.52 1683
3777.10 1684
3777.67 1776
3778.25 1812
3778.83 1785
3779.41 1682
3779.99 1761
3780.57 1798
3781.15 1741
3781.73 1683
3782.31 1682
3782.89 1695
3783.47 1759
3784.05 1820
3784.63 1724
3785.21 1745
3785.79 1845
3786.37 1779
3786.95 1786
3787.54 1757
3788.12 1816
3788.70 1894
3789.28 1909
3789.86 1799
3790.44 1748
3791.02 1734
3791.60 1855
3792.18 1928
3792.76 1965
3793.34 1838
3793.92 1981
3794.50 1966
3795.08 1972
3795.66 1983
3796.25 1875
3796.83 1914
3797.41 1898
3797.99 1885
3798.57 1954
3799.15 1930
3799.73 2314
3800.31 2412
3800.90 2307
3801.48 2430
3802.06 2613
3802.64 2593
3803.22 2622
3803.80 2854
3804.39 2558
3804.97 2372
3805.55 2382
3806.13 2417
3806.71 2285
3807.29 2257
3807.88 2294
3808.46 2546
3809.04 2633
3809.62 2496
3810.20 2520
3810.79 2682
3811.37 2729
3811.95 2626
3812.53 2535
3813.12 2510
3813.70 2489
3814.28 2631
3814.86 2710
3815.45 2666
3816.03 2838
3816.61 2832
3817.19 2975
3817.78 2966
3818.36 2744
3818.94 2604
3819.52 2436
3820.11 2293
3820.69 2106
3821.27 1964
3821.86 2231
3822.44 2119
3823.02 1890
3823.61 2054
3824.19 1999
3824.77 1799
3825.36 1833
3825.94 1896
3826.52 1987
3827.11 1817
3827.69 1877
3828.27 2133
3828.86 1869
3829.44 1912
3830.02 1913
3830.61 1979
3831.19 1986
3831.77 2114
3832.36 2125
3832.94 2107
3833.53 2052
3834.11 2049
3834.69 2110
3835.28 2211
3835.86 2019
3836.45 1939
3837.03 1968
3837.61 1843
3838.20 1918
3838.78 1843
3839.37 1945
3839.95 1844
3840.54 1821
3841.12 1911
3841.70 1758
3842.29 1731
3842.87 1699
3843.46 1785
3844.04 1882
3844.63 1873
3845.21 1893
3845.80 1710
3846.38 1930
3846.97 1889
3847.55 1818
3848.14 1767
3848.72 1858
3849.31 1930
3849.89 1877
3850.48 1918
3851.06 1878
3851.65 1882
3852.23 1719
3852.82 1884
3853.40 1970
3853.99 1862
3854.58 1762
3855.16 1820
3855.75 1804
3856.33 1905
3856.92 2053
3857.50 2159
3858.09 2182
3858.68 2381
3859.26 2346
3859.85 2542
3860.43 2928
3861.02 3362
3861.60 3449
3862.19 3490
3862.78 3710
3863.36 3820
3863.95 3903
3864.54 3763
3865.12 3849
3865.71 3947
3866.29 4017
3866.88 4024
3867.47 3626
3868.05 3889
3868.64 3900
3869.23 3463
3869.81 3366
3870.40 3278
3870.99 3190
3871.57 2928
3872.16 2607
3872.75 2664
3873.33 2587
3873.92 2743
3874.51 2756
3875.10 2766
3875.68 2722
3876.27 2626
3876.86 2666
3877.44 2515
3878.03 2405
3878.62 2316
3879.21 2407
3879.79 2521
3880.38 2420
3880.97 2340
3881.56 2214
3882.14 2030
3882.73 1933
3883.32 1888
3883.91 1919
3884.49 1935
3885.08 1839
3885.67 1796
3886.26 1790
3886.85 1708
3887.43 1751
3888.02 1794
3888.61 1880
3889.20 1925
3889.79 1903
3890.38 1841
3890.96 1972
3891.55 1939
3892.14 1790
3892.73 1870
3893.32 1968
3893.91 1950
3894.49 2039
3895.08 2106
3895.67 2109
3896.26 2092
3896.85 2098
3897.44 2154
3898.03 2078
3898.61 2054
3899.20 2055
3899.79 2162
3900.38 2071
3900.97 2214
3901.56 2146
3902.15 2017
3902.74 2031
3903.33 1977
3903.92 2027
3904.51 1890
3905.09 1822
3905.68 2039
3906.27 1773
3906.86 1785
3907.45 1946
3908.04 2009
3908.63 1948
3909.22 1984
3909.81 1917
3910.40 1699
3910.99 1813
3911.58 1689
3912.17 1687
3912.76 1557
3913.35 1710
3913.94 1895
3914.53 1746
3915.12 1636
3915.71 1607
3916.30 1610
3916.89 1649
3917.48 1687
3918.07 1727
3918.66 1694
3919.25 1583
3919.84 1716
3920.43 1713
3921.02 1677
3921.61 1712
3922.20 1676
3922.80 1583
3923.39 1588
3923.98 1674
3924.57 1899
3925.16 1782
3925.75 1769
3926.34 1603
3926.93 1548
3927.52 1635
3928.11 1577
3928.70 1637
3929.30 1595
3929.89 1653
3930.48 1446
3931.07 1610
3931.66 1908
3932.25 1554
3932.84 1507
3933.44 1561
3934.03 1587
3934.62 1555
3935.21 1500
3935.80 1611
3936.39 1529
3936.98 1624
3937.58 1654
3938.17 1592
3938.76 1616
3939.35 1627
3939.94 1700
3940.54 1716
3941.13 1805
3941.72 1901
3942.31 1908
3942.90 1810
3943.50 1861
3944.09 1923
3944.68 1734
3945.27 1761
3945.87 1697
3946.46 1741
3947.05 1768
3947.64 1798
3948.24 1818
3948.83 1800
3949.42 1735
3950.01 1835
3950.61 1730
3951.20 1700
3951.79 1589
3952.39 1681
3952.98 1714
3953.57 1753
3954.16 1543
3954.76 1554
3955.35 1767
3955.94 1720
3956.54 1619
3957.13 1557
3957.72 1642
3958.32 1695
3958.91 1721
3959.50 1536
3960.10 1505
3960.69 1650
3961.28 1703
3961.88 1595
3962.47 1567
3963.07 1664
3963.66 1718
3964.25 1782
3964.85 1633
3965.44 1803
3966.03 2024
3966.63 2121
3967.22 2001
3967.82 2027
3968.41 2196
3969.00 2115
3969.60 1971
3970.19 1984
3970.79 1916
3971.38 1975
3971.98 1760
3972.57 1747
3973.17 1755
3973.76 1910
3974.35 1770
3974.95 1893
3975.54 2118
3976.14 1910
3976.73 1957
3977.33 2128
3977.92 2177
3978.52 1954
3979.11 2107
3979.71 2066
3980.30 1918
3980.90 1952
3981.49 1831
3982.09 1710
3982.68 1798
3983.28 1888
3983.87 1826
3984.47 1794
3985.06 1899
3985.66 1912
3986.25 1891
3986.85 1768
3987.45 1856
3988.04 1805
3988.64 1676
3989.23 1693
3989.83 1686
3990.42 1762
3991.02 1831
3991.62 1833
3992.21 1901
3992.81 1856
3993.40 2026
3994.00 1886
3994.60 1919
3995.19 2164
3995.79 2285
3996.38 2168
3996.98 2031
3997.58 2230
3998.17 2210
3998.77 2156
3999.37 2091
3999.96 1920
4000.56 1905
4001.15 2056
4001.75 1999
4002.35 1939
4002.94 1838
4003.54 1881
4004.14 2007
4004.73 1927
4005.33 1781
4005.93 1792
4006.53 1948
4007.12 2012
4007.72 2018
4008.32 1932
4008.91 1910
4009.51 1817
4010.11 1882
4010.71 1583
4011.30 1731
4011.90 1822
4012.50 1650
4013.10 1702
4013.69 1858
4014.29 1825
4014.89 1783
4015.49 2091
4016.08 2278
4016.68 2552
4017.28 2441
4017.88 2517
4018.47 2679
4019.07 2624
4019.67 2579
4020.27 2707
4020.87 2279
4021.46 2187
4022.06 2046
4022.66 2084
4023.26 2069
4023.86 2161
4024.45 2017
4025.05 2068
4025.65 1958
4026.25 1878
4026.85 2175
4027.45 2172
4028.05 2105
4028.64 2250
4029.24 2273
4029.84 2333
4030.44 2344
4031.04 2147
4031.64 2280
4032.24 2200
4032.84 2145
4033.43 2218
4034.03 1997
4034.63 1985
4035.23 1971
4035.83 1823
4036.43 1803
4037.03 1907
4037.63 1934
4038.23 1944
4038.83 1872
4039.43 1784
4040.03 1566
4040.63 1419
4041.22 1432
4041.82 1626
4042.42 1690
4043.02 1717
4043.62 1497
4044.22 1468
4044.82 1632
4045.42 1791
4046.02 1717
4046.62 1852
4047.22 1748
4047.82 1605
4048.42 1588
4049.02 1754
4049.62 1700
4050.22 1797
4050.82 1626
4051.42 1786
4052.02 1712
4052.62 1870
4053.22 1786
4053.83 1688
4054.43 1744
4055.03 1768
4055.63 1837
4056.23 1674
4056.83 1611
4057.43 1739
4058.03 1675
4058.63 1741
4059.23 1586
4059.83 1754
4060.43 1704
4061.03 1555
4061.64 1586
4062.24 1651
4062.84 1477
4063.44 1588
4064.04 1527
4064.64 1486
4065.24 1555
4065.84 1561
4066.45 1571
4067.05 1653
4067.65 1657
4068.25 1675
4068.85 1669
4069.45 1667
4070.05 1719
4070.66 1642
4071.26 1643
4071.86 1577
4072.46 1557
4073.06 1564
4073.67 1493
4074.27 1626
4074.87 1578
4075.47 1585
4076.07 1717
4076.68 1842
4077.28 1548
4077.88 1633
4078.48 1663
4079.09 1751
4079.69 1526
4080.29 1413
4080.89 1567
4081.50 1581
4082.10 1594
4082.70 1515
4083.30 1578
4083.91 1548
4084.51 1511
4085.11 1623
4085.71 1595
4086.32 1542
4086.92 1510
4087.52 1525
4088.13 1434
4088.73 1377
4089.33 1418
4089.94 1566
4090.54 1629
4091.14 1440
4091.74 1402
4092.35 1658
4092.95 1672
4093.55 1698
4094.16 1643
4094.76 1654
4095.37 1564
4095.97 1753
4096.57 1788
4097.18 1764
4097.78 1885
4098.38 1632
4098.99 1573
4099.59 1597
4100.20 1672
4100.80 1734
4101.40 1719
4102.01 1403
4102.61 1292
4103.22 1496
4103.82 1625
4104.42 1486
4105.03 1522
4105.63 1599
4106.24 1513
4106.84 1469
4107.45 1467
4108.05 1426
4108.65 1360
4109.26 1559
4109.86 1564
4110.47 1454
4111.07 1559
4111.68 1556
4112.28 1539
4112.89 1526
4113.49 1425
4114.10 1523
4114.70 1478
4115.31 1528
4115.91 1523
4116.52 1390
4117.12 1359
4117.73 1466
4118.33 1461
4118.94 1525
4119.54 1501
4120.15 1376
4120.75 1323
4121.36 1339
4121.97 1458
4122.57 1460
4123.18 1552
4123.78 1487
4124.39 1462
4124.99 1399
4125.60 1391
4126.21 1439
4126.81 1560
4127.42 1629
4128.02 1661
4128.63 1448
4129.24 1456
4129.84 1526
4130.45 1503
4131.05 1527
4131.66 1569
4132.27 1421
4132.87 1414
4133.48 1432
4134.08 1492
4134.69 1628
4135.30 1812
4135.90 1765
4136.51 1713
4137.12 1707
4137.72 1660
4138.33 1761
4138.94 1814
4139.54 1857
4140.15 1784
4140.76 1800
4141.37 2031
4141.97 2052
4142.58 1988
4143.19 1961
4143.79 1964
4144.40 1946
4145.01 1786
4145.61 1655
4146.22 1808
4146.83 1812
4147.44 1755
4148.04 1786
4148.65 1749
4149.26 1546
4149.87 1511
4150.47 1491
4151.08 1473
4151.69 1569
4152.30 1389
4152.91 1440
4153.51 1484
4154.12 1398
4154.73 1446
4155.34 1509
4155.94 1551
4156.55 1616
4157.16 1570
4157.77 1485
4158.38 1398
4158.99 1472
4159.59 1541
4160.20 1607
4160.81 1572
4161.42 1583
4162.03 1447
4162.64 1564
4163.24 1621
4163.85 1672
4164.46 1591
4165.07 1789
4165.68 1808
4166.29 1834
4166.90 1782
4167.51 1769
4168.11 1634
4168.72 1745
4169.33 1752
4169.94 1765
4170.55 1671
4171.16 1623
4171.77 1657
4172.38 1678
4172.99 1601
4173.60 1609
4174.21 1723
4174.81 1620
4175.42 1544
4176.03 1586
4176.64 1663
4177.25 1742
4177.86 1580
4178.47 1657
4179.08 1709
4179.69 1504
4180.30 1665
4180.91 1622
4181.52 1712
4182.13 1714
4182.74 1624
4183.35 1590
4183.96 1540
4184.57 1596
4185.18 1614
4185.79 1854
4186.40 1594
4187.01 1655
4187.62 1568
4188.23 1596
4188.84 1682
4189.45 1569
4190.06 1494
4190.67 1733
4191.29 1739
4191.90 1755
4192.51 1826
4193.12 1862
4193.73 1868
4194.34 1978
4194.95 2235
4195.56 2083
4196.17 2170
4196.78 2101
4197.39 2153
4198.00 2099
4198.62 2030
4199.23 1960
4199.84 1783
4200.45 1816
4201.06 1786
4201.67 2019
4202.28 1966
4202.89 1750
4203.51 1809
4204.12 1733
4204.73 1684
4205.34 1721
4205.95 1797
4206.56 1641
4207.18 1661
4207.79 1777
4208.40 1660
4209.01 1760
4209.62 1626
4210.24 1711
4210.85 1758
4211.46 1559
4212.07 1597
4212.68 1695
4213.30 1830
4213.91 1761
4214.52 1595
4215.13 1873
4215.74 1989
4216.36 1804
4216.97 1842
4217.58 2121
4218.19 2068
4218.81 2172
4219.42 2264
4220.03 2461
4220.65 2790
4221.26 2501
4221.87 2760
4222.48 3036
4223.10 3053
4223.71 3148
4224.32 3148
4224.94 3353
4225.55 3303
4226.16 3180
4226.78 3273
4227.39 3161
4228.00 3043
4228.61 3144
4229.23 3122
4229.84 3063
4230.46 3253
4231.07 3234
4231.68 2950
4232.30 3317
4232.91 3182
4233.52 3415
4234.14 3527
4234.75 3633
4235.36 3900
4235.98 4056
4236.59 4374
4237.21 4326
4237.82 4041
4238.43 3411
4239.05 3274
4239.66 2890
4240.28 2886
4240.89 2492
4241.50 2152
4242.12 1964
4242.73 2001
4243.35 2073
4243.96 2084
4244.58 1938
4245.19 2020
4245.81 1992
4246.42 1873
4247.03 1945
4247.65 2022
4248.26 1939
4248.88 2087
4249.49 2006
4250.11 1910
4250.72 2117
4251.34 1993
4251.95 1921
4252.57 1891
4253.18 2012
4253.80 2111
4254.41 2120
4255.03 2095
4255.64 2018
4256.26 1996
4256.88 2072
4257.49 1871
4258.11 1964
4258.72 1980
4259.34 1888
4259.95 1815
4260.57 1838
4261.18 1921
4261.80 1965
4262.42 1836
4263.03 1911
4263.65 1844
4264.26 1994
4264.88 1918
4265.49 1918
4266.11 1952
4266.73 2086
4267.34 2026
4267.96 1992
4268.58 2035
4269.19 2113
4269.81 2190
4270.42 2038
4271.04 1994
4271.66 1975
4272.27 1936
4272.89 2172
4273.51 2206
4274.12 1905
4274.74 2060
4275.36 2043
4275.97 2244
4276.59 2209
4277.21 2285
4277.82 2334
4278.44 2268
4279.06 2373
4279.67 2485
4280.29 2144
4280.91 2130
4281.53 2056
4282.14 1970
4282.76 1830
4283.38 1794
4283.99 1761
4284.61 1828
4285.23 1728
4285.85 1791
4286.46 1745
4287.08 1720
4287.70 1779
4288.32 1621
4288.93 1735
4289.55 1713
4290.17 1693
4290.79 1724
4291.41 1750
4292.02 1698
4292.64 1694
4293.26 1820
4293.88 1811
4294.50 1631
4295.11 1693
4295.73 1596
4296.35 1605
4296.97 1796
4297.59 1627
4298.21 1716
4298.82 1785
4299.44 1803
4300.06 1818
4300.68 1705
4301.30 1618
4301.92 1774
4302.53 1880
4303.15 1793
4303.77 1836
4304.39 1911
4305.01 1840
4305.63 1903
4306.25 1873
4306.87 1899
4307.49 1861
4308.10 1800
4308.72 1829
4309.34 2022
4309.96 1946
4310.58 1765
4311.20 1940
4311.82 1977
4312.44 1919
4313.06 1925
4313.68 1900
4314.30 1793
4314.92 1812
4315.54 1891
4316.16 1673
4316.78 1757
4317.40 1748
4318.02 1618
4318.64 1650
4319.26 1622
4319.88 1571
4320.50 1737
4321.11 1913
4321.74 1748
4322.36 1697
4322.98 1790
4323.60 1882
4324.22 1988
4324.84 1868
4325.46 1982
4326.08 1995
4326.70 1900
4327.32 1956
4327.94 2000
4328.56 2179
4329.18 2033
4329.80 1936
4330.42 2122
4331.04 2073
4331.66 2123
4332.28 2212
4332.90 2204
4333.52 2210
4334.15 2296
4334.77 2489
4335.39 2467
4336.01 2503
4336.63 2881
4337.25 2956
4337.87 3197
4338.49 3219
4339.11 3438
4339.74 3406
4340.36 3147
4340.98 3252
4341.60 3172
4342.22 2952
4342.84 3067
4343.46 3331
4344.09 3747
4344.71 4481
4345.33 4788
4345.95 5258
4346.57 6040
4347.19 6661
4347.82 7436
4348.44 7866
4349.06 7616
4349.68 6907
4350.30 6532
4350.93 5830
4351.55 4397
4352.17 3668
4352.79 3484
4353.42 3188
4354.04 2792
4354.66 2653
4355.28 2657
4355.91 2519
4356.53 2605
4357.15 2540
4357.77 2540
4358.40 2472
4359.02 2512
4359.64 2254
4360.26 2531
4360.89 2598
4361.51 2498
4362.13 2447
4362.76 2397
4363.38 2575
4364.00 2534
4364.62 2282
4365.25 2386
4365.87 2328
4366.49 2446
4367.12 2520
4367.74 2558
4368.36 2457
4368.99 2362
4369.61 2069
4370.23 2276
4370.86 2120
4371.48 2036
4372.11 2040
4372.73 1953
4373.35 1946
4373.98 1856
4374.60 1796
4375.22 1884
4375.85 1870
4376.47 1952
4377.10 1943
4377.72 2102
4378.34 1904
4378.97 2006
4379.59 2089
4380.22 2094
4380.84 2067
4381.47 2192
4382.09 2087
4382.71 1985
4383.34 2032
4383.96 2059
4384.59 2148
4385.21 2039
4385.84 2116
4386.46 2124
4387.09 2136
4387.71 2228
4388.34 2243
4388.96 2117
4389.59 2134
4390.21 2376
4390.84 2535
4391.46 2662
4392.09 2746
4392.71 2734
4393.34 2935
4393.96 2673
4394.59 2623
4395.21 2473
4395.84 2273
4396.46 2177
4397.09 2190
4397.71 2237
4398.34 1957
4398.96 2073
4399.59 2225
4400.22 2290
4400.84 2226
4401.47 2350
4402.09 2269
4402.72 2146
4403.34 2111
4403.97 2012
4404.60 1912
4405.22 2042
4405.85 2109
4406.47 2009
4407.10 2068
4407.73 1951
4408.35 1984
4408.98 2163
4409.61 2037
4410.23 2057
4410.86 2115
4411.48 2074
4412.11 2003
4412.74 1985
4413.36 2003
4413.99 1975
4414.62 2049
4415.24 1913
4415.87 1803
4416.50 1755
4417.12 1806
4417.75 1755
4418.38 1875
4419.01 1861
4419.63 1882
4420.26 1739
4420.89 1823
4421.51 1780
4422.14 1684
4422.77 1680
4423.40 1711
4424.02 1724
4424.65 1809
4425.28 1761
4425.91 1717
4426.53 1611
4427.16 1591
4427.79 1663
4428.42 1606
4429.04 1471
4429.67 1657
4430.30 1640
4430.93 1616
4431.55 1572
4432.18 1490
4432.81 1447
4433.44 1485
4434.07 1534
4434.69 1611
4435.32 1616
4435.95 1452
4436.58 1620
4437.21 1544
4437.84 1540
4438.46 1537
4439.09 1560
4439.72 1648
4440.35 1592
4440.98 1516
4441.61 1570
4442.24 1533
4442.86 1649
4443.49 1648
4444.12 1646
4444.75 1581
4445.38 1490
4446.01 1557
4446.64 1605
4447.27 1653
4447.90 1610
4448.52 1561
4449.15 1623
4449.78 1615
4450.41 1683
4451.04 1633
4451.67 1713
4452.30 1778
4452.93 1680
4453.56 1660
4454.19 1641
4454.82 1621
4455.45 1583
4456.08 1664
4456.71 1753
4457.34 1765
4457.97 1844
4458.60 1895
4459.23 1793
4459.86 1730
4460.49 1723
4461.12 1597
4461.75 1538
4462.38 1627
4463.01 1592
4463.64 1422
4464.27 1598
4464.90 1536
4465.53 1491
4466.16 1587
4466.79 1490
4467.42 1385
4468.05 1345
4468.68 1386
4469.31 1472
4469.94 1529
4470.57 1528
4471.20 1481
4471.83 1508
4472.46 1471
4473.09 1409
4473.72 1488
4474.35 1509
4474.99 1377
4475.62 1418
4476.25 1412
4476.88 1356
4477.51 1371
4478.14 1287
4478.77 1338
4479.40 1372
4480.03 1370
4480.67 1388
4481.30 1328
4481.93 1537
4482.56 1594
4483.19 1536
4483.82 1484
4484.46 1572
4485.09 1624
4485.72 1578
4486.35 1608
4486.98 1547
4487.61 1515
4488.25 1454
4488.88 1517
4489.51 1613
4490.14 1458
4490.77 1646
4491.41 1641
4492.04 1655
4492.67 1636
4493.30 1571
4493.94 1649
4494.57 1676
4495.20 1553
4495.83 1436
4496.46 1539
4497.10 1586
4497.73 1574
4498.36 1679
4498.99 1690
4499.63 1697
4500.26 1828
4500.89 1835
4501.53 1962
4502.16 2100
4502.79 2115
4503.42 2182
4504.06 2104
4504.69 2267
4505.32 2149
4505.96 1886
4506.59 1887
4507.22 1900
4507.86 1735
4508.49 1691
4509.12 1686
4509.76 1609
4510.39 1500
4511.02 1469
4511.66 1619
4512.29 1573
4512.92 1504
4513.56 1575
4514.19 1574
4514.83 1705
4515.46 1528
4516.09 1554
4516.73 1677
4517.36 1572
4517.99 1498
4518.63 1559
4519.26 1542
4519.90 1593
4520.53 1501
4521.17 1562
4521.80 1712
4522.43 1614
4523.07 1508
4523.70 1470
4524.34 1583
4524.97 1665
4525.61 1718
4526.24 1605
4526.88 1719
4527.51 1854
4528.14 1896
4528.78 2131
4529.41 2327
4530.05 2575
4530.68 2887
4531.32 3212
4531.95 3592
4532.59 3945
4533.22 3890
4533.86 3807
4534.49 3908
4535.13 3488
4535.76 3377
4536.40 3023
4537.04 2781
4537.67 2456
4538.31 2196
4538.94 2050
4539.58 1886
4540.21 1760
4540.85 1645
4541.48 1666
4542.12 1585
4542.76 1614
4543.39 1511
4544.03 1633
4544.66 1553
4545.30 1496
4545.93 1476
4546.57 1496
4547.21 1559
4547.84 1557
4548.48 1413
4549.11 1475
4549.75 1585
4550.39 1630
4551.02 1638
4551.66 1648
4552.30 1501
4552.93 1525
4553.57 1808
4554.21 1645
4554.84 1560
4555.48 1578
4556.12 1503
4556.75 1532
4557.39 1425
4558.03 1547
4558.66 1479
4559.30 1469
4559.94 1550
4560.57 1442
4561.21 1413
4561.85 1541
4562.48 1533
4563.12 1430
4563.76 1438
4564.40 1550
4565.03 1545
4565.67 1562
4566.31 1468
4566.95 1649
4567.58 1576
4568.22 1714
4568.86 1726
4569.50 1828
4570.13 1724
4570.77 1881
4571.41 1807
4572.05 1706
4572.68 1558
4573.32 1662
4573.96 1565
4574.60 1524
4575.24 1516
4575.87 1531
4576.51 1584
4577.15 1440
4577.79 1428
4578.43 1383
4579.06 1472
4579.70 1490
4580.34 1566
4580.98 1651
4581.62 1542
4582.26 1429
4582.90 1411
4583.53 1480
4584.17 1543
4584.81 1600
4585.45 1508
4586.09 1489
4586.73 1675
4587.37 1534
4588.01 1554
4588.64 1602
4589.28 1710
4589.92 1761
4590.56 1810
4591.20 1827
4591.84 1932
4592.48 2164
4593.12 2083
4593.76 2128
4594.40 2060
4595.04 1967
4595.68 1995
4596.31 1889
4596.95 1598
4597.59 1601
4598.23 1555
4598.87 1598
4599.51 1625
4600.15 1580
4600.79 1614
4601.43 1556
4602.07 1606
4602.71 1578
4603.35 1570
4603.99 1731
4604.63 1551
4605.27 1629
4605.91 1840
4606.55 1725
4607.19 1597
4607.83 1759
4608.47 1748
4609.11 1793
4609.75 1657
4610.39 1622
4611.03 1754
4611.68 1640
4612.32 1503
4612.96 1535
4613.60 1701
4614.24 1568
4614.88 1650
4615.52 1619
4616.16 1680
4616.80 1620
4617.44 1618
4618.08 1564
4618.72 1513
4619.36 1414
4620.01 1592
4620.65 1625
4621.29 1645
4621.93 1655
4622.57 1603
4623.21 1611
4623.85 1559
4624.50 1602
4625.14 1643
4625.78 1464
4626.42 1523
4627.06 1506
4627.70 1352
4628.34 1405
4628.99 1477
4629.63 1473
4630.27 1513
4630.91 1560
4631.55 1546
4632.20 1659
4632.84 1741
4633.48 1656
4634.12 1679
4634.76 1751
4635.41 1814
4636.05 1670
4636.69 1600
4637.33 1555
4637.98 1574
4638.62 1528
4639.26 1579
4639.90 1636
4640.55 1622
4641.19 1599
4641.83 1555
4642.47 1641
4643.12 1693
4643.76 1601
4644.40 1647
4645.04 1549
4645.69 1490
4646.33 1542
4646.97 1579
4647.62 1638
4648.26 1663
4648.90 1560
4649.55 1610
4650.19 1848
4650.83 1756
4651.48 1862
4652.12 1794
4652.76 1871
4653.41 1837
4654.05 1978
4654.69 2111
4655.34 2051
4655.98 2131
4656.62 1981
4657.27 1853
4657.91 1753
4658.55 1502
4659.20 1397
4659.84 1472
4660.49 1339
4661.13 1313
4661.77 1364
4662.42 1387
4663.06 1459
4663.71 1313
4664.35 1325
4664.99 1390
4665.64 1380
4666.28 1344
4666.93 1439
4667.57 1299
4668.22 1205
4668.86 1327
4669.51 1335
4670.15 1434
4670.79 1442
4671.44 1538
4672.08 1389
4672.73 1434
4673.37 1344
4674.02 1307
4674.66 1292
4675.31 1358
4675.95 1301
4676.60 1271
4677.24 1434
4677.89 1448
4678.53 1382
4679.18 1446
4679.82 1381
4680.47 1482
4681.12 1488
4681.76 1472
4682.41 1445
4683.05 1492
4683.70 1436
4684.34 1344
4684.99 1431
4685.63 1489
4686.28 1555
4686.93 1579
4687.57 1606
4688.22 1533
4688.86 1485
4689.51 1527
4690.15 1482
4690.80 1470
4691.45 1450
4692.09 1449
4692.74 1563
4693.39 1547
4694.03 1620
4694.68 1614
4695.32 1609
4695.97 1582
4696.62 1736
4697.26 1814
4697.91 1930
4698.56 2045
4699.20 2042
4699.85 2297
4700.50 2298
4701.14 2365
4701.79 2385
4702.44 2157
4703.08 2068
4703.73 1956
4704.38 1766
4705.02 1744
4705.67 1822
4706.32 1657
4706.97 1799
4707.61 1778
4708.26 1745
4708.91 1770
4709.55 1814
4710.20 1734
4710.85 1661
4711.50 1673
4712.14 1725
4712.79 1544
4713.44 1573
4714.09 1664
4714.73 1765
4715.38 1844
4716.03 1739
4716.68 1600
4717.33 1630
4717.97 1690
4718.62 1586
4719.27 1782
4719.92 1842
4720.57 1681
4721.21 1816
4721.86 1814
4722.51 1689
4723.16 1629
4723.81 1666
4724.45 1579
4725.10 1708
4725.75 1783
4726.40 1800
4727.05 2121
4727.70 2101
4728.35 2150
4728.99 2118
4729.64 1936
4730.29 1951
4730.94 2001
4731.59 1677
4732.24 1580
4732.89 1757
4733.54 1727
4734.19 1689
4734.83 1647
4735.48 1651
4736.13 1789
4736.78 1574
4737.43 1519
4738.08 1684
4738.73 1872
4739.38 1906
4740.03 1815
4740.68 1975
4741.33 1969
4741.98 1906
4742.63 2057
4743.28 2207
4743.93 2041
4744.58 1805
4745.23 1810
4745.87 1854
4746.52 1770
4747.17 1669
4747.82 1643
4748.47 2025
4749.12 2030
4749.77 1674
4750.42 1922
4751.08 2159
4751.73 2117
4752.38 2185
4753.03 2122
4753.68 2082
4754.33 2306
4754.98 2378
4755.63 2183
4756.28 2062
4756.93 2084
4757.58 1938
4758.23 1782
4758.88 1649
4759.53 1658
4760.18 1675
4760.83 1651
4761.48 1613
4762.13 1582
4762.79 1487
4763.44 1532
4764.09 1671
4764.74 1764
4765.39 1679
4766.04 1622
4766.69 1597
4767.34 1664
4767.99 1673
4768.65 1742
4769.30 1634
4769.95 1603
4770.60 1485
4771.25 1566
4771.90 1408
4772.56 1430
4773.21 1423
4773.86 1513
4774.51 1414
4775.16 1546
4775.81 1399
4776.47 1401
4777.12 1320
4777.77 1454
4778.42 1556
4779.07 1503
4779.73 1502
4780.38 1529
4781.03 1651
4781.68 1567
4782.34 1595
4782.99 1736
4783.64 1614
4784.29 1549
4784.94 1361
4785.60 1382
4786.25 1452
4786.90 1305
4787.56 1419
4788.21 1475
4788.86 1440
4789.51 1532
4790.17 1520
4790.82 1487
4791.47 1454
4792.13 1562
4792.78 1533
4793.43 1370
4794.08 1413
4794.74 1500
4795.39 1448
4796.04 1544
4796.70 1350
4797.35 1488
4798.00 1511
4798.66 1469
4799.31 1506
4799.96 1426
4800.62 1425
4801.27 1444
4801.93 1485
4802.58 1311
4803.23 1385
4803.89 1380
4804.54 1480
4805.19 1469
4805.85 1440
4806.50 1337
4807.16 1462
4807.81 1517
4808.46 1416
4809.12 1334
4809.77 1423
4810.43 1472
4811.08 1575
4811.73 1386
4812.39 1417
4813.04 1363
4813.70 1459
4814.35 1587
4815.01 1509
4815.66 1563
4816.32 1584
4816.97 1502
4817.63 1574
4818.28 1623
4818.94 1654
4819.59 1776
4820.24 1796
4820.90 1659
4821.55 1608
4822.21 1760
4822.86 1883
4823.52 1804
4824.18 1799
4824.83 1939
4825.49 1878
4826.14 1742
4826.80 1725
4827.45 1841
4828.11 1708
4828.76 1777
4829.42 1793
4830.07 1931
4830.73 1950
4831.38 1954
4832.04 1945
4832.70 1987
4833.35 2070
4834.01 1957
4834.66 1856
4835.32 1906
4835.98 2083
4836.63 2251
4837.29 2175
4837.94 2221
4838.60 2234
4839.26 2308
4839.91 2288
4840.57 2332
4841.22 2352
4841.88 2351
4842.54 2620
4843.19 2445
4843.85 2373
4844.51 2448
4845.16 2498
4845.82 2364
4846.48 2309
4847.13 2567
4847.79 2508
4848.45 2772
4849.10 3051
4849.76 3517
4850.42 3832
4851.07 4053
4851.73 4213
4852.39 4226
4853.05 4246
4853.70 3975
4854.36 3613
4855.02 3320
4855.68 3156
4856.33 3168
4856.99 3013
4857.65 2893
4858.30 3095
4858.96 3043
4859.62 3203
4860.28 3267
4860.94 3190
4861.59 3119
4862.25 2745
4862.91 2983
4863.57 2956
4864.22 2730
4864.88 2839
4865.54 2844
4866.20 2923
4866.86 2873
4867.51 3072
4868.17 3100
4868.83 2815
4869.49 2706
4870.15 2498
4870.81 2722
4871.46 2667
4872.12 2441
4872.78 2417
4873.44 2480
4874.10 2263
4874.76 2375
4875.41 2496
4876.07 2393
4876.73 2323
4877.39 2395
4878.05 2405
4878.71 2461
4879.37 2494
4880.03 2459
4880.69 2409
4881.34 2335
4882.00 2300
4882.66 2315
4883.32 2187
4883.98 2163
4884.64 1962
4885.30 2092
4885.96 2018
4886.62 2110
4887.28 2131
4887.94 2057
4888.60 1973
4889.26 2315
4889.92 2210
4890.58 2223
4891.24 2382
4891.89 2490
4892.55 2400
4893.21 2540
4893.87 2583
4894.53 2304
4895.19 2430
4895.85 2496
4896.51 2321
4897.17 2112
4897.83 2174
4898.49 2403
4899.16 2234
4899.82 2312
4900.48 2461
4901.14 2390
4901.80 2288
4902.46 2368
4903.12 2297
4903.78 2104
4904.44 2009
4905.10 2096
4905.76 2096
4906.42 2104
4907.08 1981
4907.74 1897
4908.40 1788
4909.06 1925
4909.72 1798
4910.39 1871
4911.05 1926
4911.71 1808
4912.37 1829
4913.03 1779
4913.69 1816
4914.35 1768
4915.01 1733
4915.68 1842
4916.34 1741
4917.00 1669
4917.66 1610
4918.32 1727
4918.98 1791
4919.64 1642
4920.31 1808
4920.97 1808
4921.63 1700
4922.29 1586
4922.95 1628
4923.62 1684
4924.28 1657
4924.94 1628
4925.60 1559
4926.26 1582
4926.93 1579
4927.59 1465
4928.25 1572
4928.91 1618
4929.57 1584
4930.24 1608
4930.90 1496
4931.56 1516
4932.22 1573
4932.89 1692
4933.55 1641
4934.21 1611
4934.87 1498
4935.54 1563
4936.20 1482
4936.86 1571
4937.53 1571
4938.19 1534
4938.85 1551
4939.51 1433
4940.18 1526
4940.84 1623
4941.50 1661
4942.17 1583
4942.83 1456
4943.49 1519
4944.16 1379
4944.82 1449
4945.48 1583
4946.15 1454
4946.81 1534
4947.47 1455
4948.14 1555
4948.80 1455
4949.46 1455
4950.13 1365
4950.79 1413
4951.45 1417
4952.12 1355
4952.78 1458
4953.45 1455
4954.11 1402
4954.77 1409
4955.44 1439
4956.10 1408
4956.77 1465
4957.43 1383
4958.09 1481
4958.76 1459
4959.42 1446
4960.09 1474
4960.75 1494
4961.42 1567
4962.08 1528
4962.75 1611
4963.41 1697
4964.07 1662
4964.74 1795
4965.40 1868
4966.07 1666
4966.73 1805
4967.40 1911
4968.06 1722
4968.73 1740
4969.39 1589
4970.06 1594
4970.72 1568
4971.39 1532
4972.05 1347
4972.72 1444
4973.38 1555
4974.05 1503
4974.71 1517
4975.38 1563
4976.05 1456
4976.71 1507
4977.38 1598
4978.04 1599
4978.71 1715
4979.37 1668
4980.04 1640
4980.70 1631
4981.37 1704
4982.04 1679
4982.70 1596
4983.37 1576
4984.03 1553
4984.70 1614
4985.37 1691
4986.03 1668
4986.70 1761
4987.36 1800
4988.03 1923
4988.70 2114
4989.36 2179
4990.03 2234
4990.70 2373
4991.36 2407
4992.03 2278
4992.69 2095
4993.36 1889
4994.03 1939
4994.69 1844
4995.36 1661
4996.03 1620
4996.69 1513
4997.36 1566
4998.03 1571
4998.70 1424
4999.36 1444
5000.03 1287
5000.70 1324
5001.36 1359
5002.03 1353
5002.70 1366
5003.37 1388
5004.03 1389
5004.70 1433
5005.37 1250
5006.03 1316
5006.70 1281
5007.37 1289
5008.04 1349
5008.70 1195
5009.37 1375
5010.04 1351
5010.71 1284
5011.38 1339
5012.04 1278
5012.71 1213
5013.38 1369
5014.05 1334
5014.72 1245
5015.38 1321
5016.05 1377
5016.72 1360
5017.39 1371
5018.06 1331
5018.72 1352
5019.39 1400
5020.06 1361
5020.73 1252
5021.40 1309
5022.07 1347
5022.73 1526
5023.40 1504
5024.07 1422
5024.74 1472
5025.41 1535
5026.08 1439
5026.75 1428
5027.42 1514
5028.08 1582
5028.75 1515
5029.42 1576
5030.09 1426
5030.76 1426
5031.43 1508
5032.10 1470
5032.77 1436
5033.44 1420
5034.11 1346
5034.78 1361
5035.45 1350
5036.11 1280
5036.78 1278
5037.45 1331
5038.12 1458
5038.79 1358
5039.46 1265
5040.13 1234
5040.80 1373
5041.47 1302
5042.14 1282
5042.81 1318
5043.48 1267
5044.15 1341
5044.82 1411
5045.49 1372
5046.16 1163
5046.83 1227
5047.50 1270
5048.17 1281
5048.84 1222
5049.51 1329
5050.18 1247
5050.85 1238
5051.52 1260
5052.19 1147
5052.86 1136
5053.54 1326
5054.21 1286
5054.88 1340
5055.55 1262
5056.22 1155
5056.89 1281
5057.56 1290
5058.23 1291
5058.90 1323
5059.57 1245
5060.24 1319
5060.91 1238
5061.59 1260
5062.26 1246
5062.93 1285
5063.60 1333
5064.27 1206
5064.94 1183
5065.61 1251
5066.28 1302
5066.96 1209
5067.63 1236
5068.30 1285
5068.97 1302
5069.64 1308
5070.31 1326
5070.99 1321
5071.66 1308
5072.33 1216
5073.00 1224
5073.67 1215
5074.35 1174
5075.02 1304
5075.69 1342
5076.36 1190
5077.03 1294
5077.71 1391
5078.38 1353
5079.05 1353
5079.72 1462
5080.39 1482
5081.07 1350
5081.74 1424
5082.41 1613
5083.08 1420
5083.76 1391
5084.43 1387
5085.10 1325
5085.78 1239
5086.45 1302
5087.12 1394
5087.79 1463
5088.47 1418
5089.14 1414
5089.81 1504
5090.49 1556
5091.16 1729
5091.83 1688
5092.51 1651
5093.18 1733
5093.85 1756
5094.52 1766
5095.20 1622
5095.87 1554
5096.54 1506
5097.22 1491
5097.89 1636
5098.57 1444
5099.24 1353
5099.91 1330
5100.59 1432
5101.26 1344
5101.93 1336
5102.61 1359
5103.28 1469
5103.96 1627
5104.63 1529
5105.30 1585
5105.98 1455
5106.65 1515
5107.33 1530
5108.00 1425
5108.67 1425
5109.35 1422
5110.02 1349
5110.70 1331
5111.37 1298
5112.05 1423
5112.72 1370
5113.40 1334
5114.07 1280
5114.74 1245
5115.42 1281
5116.09 1341
5116.77 1399
5117.44 1362
5118.12 1333
5118.79 1460
5119.47 1494
5120.14 1489
5120.82 1475
5121.49 1506
5122.17 1408
5122.84 1473
5123.52 1463
5124.19 1476
5124.87 1276
5125.54 1334
5126.22 1318
5126.90 1531
5127.57 1446
5128.25 1359
5128.92 1400
5129.60 1480
5130.27 1421
5130.95 1421
5131.62 1440
5132.30 1442
5132.98 1471
5133.65 1403
5134.33 1452
5135.00 1465
5135.68 1435
5136.36 1462
5137.03 1445
5137.71 1451
5138.38 1521
5139.06 1370
5139.74 1356
5140.41 1402
5141.09 1558
5141.77 1476
5142.44 1426
5143.12 1459
5143.80 1393
5144.47 1431
5145.15 1392
5145.83 1492
5146.50 1376
5147.18 1192
5147.86 1163
5148.53 1176
5149.21 1184
5149.89 1286
5150.56 1292
5151.24 1299
5151.92 1294
5152.60 1135
5153.27 1311
5153.95 1348
5154.63 1351
5155.30 1302
5155.98 1360
5156.66 1343
5157.34 1241
5158.01 1247
5158.69 1225
5159.37 1165
5160.05 1143
5160.72 1225
5161.40 1305
5162.08 1279
5162.76 1223
5163.44 1168
5164.11 1204
5164.79 1304
5165.47 1286
5166.15 1334
5166.83 1248
5167.50 1082
5168.18 1213
5168.86 1262
5169.54 1183
5170.22 1155
5170.89 1125
5171.57 1165
5172.25 1173
5172.93 1254
5173.61 1237
5174.29 1281
5174.97 1187
5175.64 1176
5176.32 1283
5177.00 1136
5177.68 1215
5178.36 1165
5179.04 1219
5179.72 1226
5180.40 1254
5181.08 1273
5181.75 1199
5182.43 1218
5183.11 1270
5183.79 1198
5184.47 1224
5185.15 1207
5185.83 1264
5186.51 1210
5187.19 1197
5187.87 1186
5188.55 1041
5189.23 1093
5189.91 1189
5190.59 1102
5191.27 1146
5191.95 1082
5192.63 1093
5193.31 1006
5193.98 1035
5194.66 1153
5195.34 1259
5196.02 1281
5196.70 1125
5197.38 1190
5198.07 1225
5198.75 1219
5199.43 1195
5200.11 1240
5200.79 1272
5201.47 1202
5202.15 1098
5202.83 1205
5203.51 1232
5204.19 1331
5204.87 1278
5205.55 1262
5206.23 1313
5206.91 1294
5207.59 1191
5208.27 1266
5208.95 1173
5209.63 1244
5210.31 1325
5211.00 1182
5211.68 1176
5212.36 1306
5213.04 1242
5213.72 1312
5214.40 1353
5215.08 1369
5215.76 1458
5216.45 1398
5217.13 1398
5217.81 1486
5218.49 1340
5219.17 1495
5219.85 1384
5220.53 1383
5221.22 1484
5221.90 1435
5222.58 1280
5223.26 1280
5223.94 1289
5224.62 1368
5225.31 1293
5225.99 1170
5226.67 1305
5227.35 1206
5228.03 1248
5228.72 1288
5229.40 1248
5230.08 1275
5230.76 1348
5231.45 1300
5232.13 1219
5232.81 1234
5233.49 1443
5234.18 1392
5234.86 1316
5235.54 1293
5236.22 1303
5236.91 1358
5237.59 1411
5238.27 1468
5238.95 1406
5239.64 1466
5240.32 1609
5241.00 1495
5241.69 1504
5242.37 1513
5243.05 1442
5243.73 1424
5244.42 1380
5245.10 1410
5245.78 1300
5246.47 1201
5247.15 1288
5247.83 1324
5248.52 1262
5249.20 1304
5249.88 1365
5250.57 1444
5251.25 1506
5251.94 1666
5252.62 1684
5253.30 1563
5253.99 1547
5254.67 1441
5255.35 1452
5256.04 1387
5256.72 1433
5257.41 1284
5258.09 1160
5258.77 1174
5259.46 1299
5260.14 1355
5260.83 1318
5261.51 1321
5262.20 1425
5262.88 1338
5263.56 1296
5264.25 1319
5264.93 1303
5265.62 1438
5266.30 1345
5266.99 1379
5267.67 1487
5268.36 1408
5269.04 1275
5269.73 1345
5270.41 1385
5271.10 1365
5271.78 1402
5272.47 1376
5273.15 1310
5273.84 1331
5274.52 1318
5275.21 1401
5275.89 1273
5276.58 1173
5277.26 1181
5277.95 1279
5278.63 1241
5279.32 1192
5280.00 1397
5280.69 1328
5281.37 1462
5282.06 1518
5282.75 1501
5283.43 1511
5284.12 1397
5284.80 1369
5285.49 1398
5286.17 1354
5286.86 1444
5287.55 1433
5288.23 1371
5288.92 1262
5289.60 1356
5290.29 1305
5290.98 1249
5291.66 1245
5292.35 1332
5293.04 1246
5293.72 1267
5294.41 1239
5295.10 1246
5295.78 1254
5296.47 1307
5297.15 1281
5297.84 1477
5298.53 1579
5299.21 1513
5299.90 1434
5300.59 1542
5301.28 1751
5301.96 1748
5302.65 1884
5303.34 1942
5304.02 2140
5304.71 2017
5305.40 1961
5306.08 1884
5306.77 1758
5307.46 1804
5308.15 1667
5308.83 1492
5309.52 1693
5310.21 1647
5310.90 1491
5311.58 1485
5312.27 1599
5312.96 1644
5313.65 1552
5314.33 1528
5315.02 1520
5315.71 1674
5316.40 1442
5317.09 1448
5317.77 1380
5318.46 1400
5319.15 1496
5319.84 1676
5320.53 1802
5321.21 1787
5321.90 1895
5322.59 1885
5323.28 2043
5323.97 1931
5324.65 1701
5325.34 1574
5326.03 1461
5326.72 1579
5327.41 1679
5328.10 1572
5328.79 1456
5329.47 1495
5330.16 1445
5330.85 1358
5331.54 1511
5332.23 1519
5332.92 1367
5333.61 1477
5334.30 1568
5334.99 1536
5335.67 1460
5336.36 1547
5337.05 1681
5337.74 1578
5338.43 1479
5339.12 1648
5339.81 1649
5340.50 1510
5341.19 1610
5341.88 1661
5342.57 1558
5343.26 1520
5343.95 1685
5344.64 1719
5345.33 1737
5346.02 1762
5346.71 1844
5347.40 1904
5348.09 1954
5348.78 1991
5349.47 2336
5350.16 2569
5350.85 2721
5351.54 3047
5352.23 2937
5352.92 3161
5353.61 3268
5354.30 3190
5354.99 3112
5355.68 2813
5356.37 2513
5357.06 2251
5357.75 1973
5358.44 1867
5359.13 1669
5359.82 1674
5360.51 1636
5361.20 1600
5361.89 1548
5362.58 1546
5363.27 1612
5363.97 1652
5364.66 1445
5365.35 1499
5366.04 1354
5366.73 1383
5367.42 1353
5368.11 1349
5368.80 1497
5369.49 1372
5370.19 1341
5370.88 1353
5371.57 1219
5372.26 1200
5372.95 1272
5373.64 1299
5374.33 1354
5375.03 1321
5375.72 1273
5376.41 1233
5377.10 1247
5377.79 1297
5378.49 1266
5379.18 1411
5379.87 1340
5380.56 1325
5381.25 1389
5381.95 1393
5382.64 1360
5383.33 1363
5384.02 1274
5384.71 1265
5385.41 1332
5386.10 1245
5386.79 1438
5387.48 1426
5388.18 1481
5388.87 1597
5389.56 1527
5390.25 1509
5390.95 1513
5391.64 1603
5392.33 1546
5393.02 1564
5393.72 1530
5394.41 1454
5395.10 1532
5395.80 1492
5396.49 1398
5397.18 1323
5397.88 1184
5398.57 1304
5399.26 1263
5399.95 1367
5400.65 1320
5401.34 1113
5402.03 1314
5402.73 1299
5403.42 1300
5404.12 1349
5404.81 1340
5405.50 1415
5406.20 1363
5406.89 1410
5407.58 1299
5408.28 1277
5408.97 1391
5409.66 1308
5410.36 1306
5411.05 1313
5411.75 1342
5412.44 1274
5413.13 1303
5413.83 1297
5414.52 1386
5415.22 1327
5415.91 1297
5416.61 1204
5417.30 1281
5417.99 1331
5418.69 1228
5419.38 1281
5420.08 1297
5420.77 1341
5421.47 1191
5422.16 1164
5422.86 1142
5423.55 1233
5424.25 1295
5424.94 1316
5425.64 1257
5426.33 1239
5427.03 1339
5427.72 1386
5428.42 1323
5429.11 1419
5429.81 1348
5430.50 1386
5431.20 1336
5431.89 1454
5432.59 1329
5433.28 1295
5433.98 1246
5434.67 1327
5435.37 1218
5436.06 1400
5436.76 1500
5437.46 1548
5438.15 1388
5438.85 1490
5439.54 1475
5440.24 1405
5440.93 1425
5441.63 1347
5442.33 1431
5443.02 1468
5443.72 1431
5444.41 1365
5445.11 1402
5445.81 1454
5446.50 1468
5447.20 1401
5447.90 1512
5448.59 1523
5449.29 1464
5449.98 1536
5450.68 1511
5451.38 1528
5452.07 1532
5452.77 1638
5453.47 1648
5454.16 1390
5454.86 1455
5455.56 1532
5456.25 1503
5456.95 1307
5457.65 1368
5458.35 1435
5459.04 1353
5459.74 1490
5460.44 1476
5461.13 1323
5461.83 1451
5462.53 1489
5463.23 1497
5463.92 1504
5464.62 1640
5465.32 1531
5466.02 1537
5466.71 1564
5467.41 1594
5468.11 1503
5468.81 1637
5469.50 1554
5470.20 1560
5470.90 1638
5471.60 1656
5472.29 1603
5472.99 1560
5473.69 1551
5474.39 1581
5475.09 1691
5475.78 1822
5476.48 1842
5477.18 1843
5477.88 1895
5478.58 2074
5479.28 2313
5479.97 2469
5480.67 2606
5481.37 2849
5482.07 3018
5482.77 3169
5483.47 3062
5484.17 2848
5484.86 2445
5485.56 2447
5486.26 2268
5486.96 2268
5487.66 2070
5488.36 2135
5489.06 2089
5489.76 2086
5490.45 2006
5491.15 2034
5491.85 1983
5492.55 2139
5493.25 2129
5493.95 2045
5494.65 2128
5495.35 2143
5496.05 2272
5496.75 2388
5497.45 2321
5498.15 2350
5498.85 2661
5499.55 2753
5500.25 3034
5500.95 3583
5501.65 4019
5502.35 4433
5503.04 4471
5503.74 4417
5504.44 4179
5505.14 3681
5505.84 3278
5506.54 3008
5507.24 2380
5507.94 2331
5508.65 2180
5509.35 2113
5510.05 2071
5510.75 1950
5511.45 1794
5512.15 1887
5512.85 1919
5513.55 2032
5514.25 1923
5514.95 1864
5515.65 2054
5516.35 1875
5517.05 1957
5517.75 1946
5518.45 1781
5519.15 1896
5519.85 2017
5520.56 2006
5521.26 1927
5521.96 1857
5522.66 1892
5523.36 1812
5524.06 1725
5524.76 1773
5525.46 1674
5526.16 1646
5526.87 1688
5527.57 1617
5528.27 1471
5528.97 1491
5529.67 1462
5530.37 1542
5531.07 1603
5531.78 1609
5532.48 1521
5533.18 1663
5533.88 1559
5534.58 1445
5535.29 1385
5535.99 1382
5536.69 1557
5537.39 1457
5538.09 1529
5538.80 1421
5539.50 1496
5540.20 1559
5540.90 1550
5541.60 1383
5542.31 1411
5543.01 1341
5543.71 1447
5544.41 1389
5545.12 1434
5545.82 1301
5546.52 1307
5547.22 1422
5547.93 1376
5548.63 1434
5549.33 1384
5550.04 1283
5550.74 1497
5551.44 1477
5552.14 1522
5552.85 1439
5553.55 1423
5554.25 1408
5554.96 1450
5555.66 1349
5556.36 1369
5557.07 1430
5557.77 1464
5558.47 1377
5559.18 1423
5559.88 1449
5560.58 1519
5561.29 1369
5561.99 1399
5562.69 1447
5563.40 1494
5564.10 1509
5564.80 1540
5565.51 1501
5566.21 1509
5566.92 1403
5567.62 1407
5568.32 1453
5569.03 1255
5569.73 1360
5570.44 1364
5571.14 1389
5571.84 1292
5572.55 1304
5573.25 1327
5573.96 1304
5574.66 1332
5575.37 1416
5576.07 1394
5576.78 1406
5577.48 1520
5578.18 1415
5578.89 1396
5579.59 1369
5580.30 1340
5581.00 1330
5581.71 1219
5582.41 1250
5583.12 1178
5583.82 1309
5584.53 1214
5585.23 1356
5585.94 1222
5586.64 1219
5587.35 1350
5588.05 1292
5588.76 1300
5589.46 1335
5590.17 1370
5590.88 1278
5591.58 1253
5592.29 1292
5592.99 1275
5593.70 1172
5594.40 1302
5595.11 1313
5595.81 1304
5596.52 1236
5597.23 1274
5597.93 1322
5598.64 1271
5599.34 1309
5600.05 1250
5600.76 1212
5601.46 1301
5602.17 1242
5602.87 1172
5603.58 1178
5604.29 1289
5604.99 1305
5605.70 1329
5606.41 1239
5607.11 1280
5607.82 1239
5608.52 1242
5609.23 1327
5609.94 1269
5610.64 1190
5611.35 1283
5612.06 1345
5612.76 1282
5613.47 1159
5614.18 1278
5614.89 1220
5615.59 1278
5616.30 1293
5617.01 1236
5617.71 1313
5618.42 1226
5619.13 1248
5619.84 1250
5620.54 1306
5621.25 1215
5621.96 1136
5622.66 1201
5623.37 1205
5624.08 1261
5624.79 1177
5625.49 1132
5626.20 1195
5626.91 1152
5627.62 1162
5628.33 1234
5629.03 1254
5629.74 1322
5630.45 1160
5631.16 1217
5631.87 1236
5632.57 1299
5633.28 1226
5633.99 1281
5634.70 1291
5635.41 1286
5636.11 1379
5636.82 1258
5637.53 1212
5638.24 1367
5638.95 1351
5639.66 1374
5640.36 1461
5641.07 1528
5641.78 1589
5642.49 1529
5643.20 1594
5643.91 1619
5644.62 1466
5645.33 1388
5646.03 1414
5646.74 1400
5647.45 1332
5648.16 1386
5648.87 1362
5649.58 1428
5650.29 1469
5651.00 1340
5651.71 1231
5652.42 1320
5653.13 1328
5653.84 1279
5654.54 1356
5655.25 1622
5655.96 1465
5656.67 1578
5657.38 1738
5658.09 1863
5658.80 1872
5659.51 1817
5660.22 1853
5660.93 1890
5661.64 1799
5662.35 1690
5663.06 1743
5663.77 1590
5664.48 1505
5665.19 1446
5665.90 1450
5666.61 1410
5667.32 1370
5668.03 1346
5668.74 1251
5669.45 1189
5670.16 1226
5670.87 1290
5671.58 1415
5672.29 1323
5673.01 1369
5673.72 1579
5674.43 1386
5675.14 1328
5675.85 1360
5676.56 1409
5677.27 1364
5677.98 1351
5678.69 1345
5679.40 1393
5680.11 1387
5680.82 1529
5681.54 1477
5682.25 1499
5682.96 1349
5683.67 1439
5684.38 1344
5685.09 1377
5685.80 1391
5686.51 1442
5687.23 1312
5687.94 1356
5688.65 1429
5689.36 1113
5690.07 1255
5690.78 1548
5691.50 1500
5692.21 1409
5692.92 1297
5693.63 1307
5694.34 1340
5695.06 1331
5695.77 1320
5696.48 1355
5697.19 1274
5697.90 1361
5698.62 1377
5699.33 1206
5700.04 1266
5700.75 1379
5701.46 1420
5702.18 1497
5702.89 1489
5703.60 1504
5704.31 1410
5705.03 1539
5705.74 1571
5706.45 1528
5707.17 1399
5707.88 1318
5708.59 1396
5709.30 1201
5710.02 1274
5710.73 1274
5711.44 1197
5712.16 1215
5712.87 1300
5713.58 1208
5714.30 1153
5715.01 1177
5715.72 1189
5716.43 1297
5717.15 1221
5717.86 1172
5718.58 1111
5719.29 1207
5720.00 1242
5720.72 1172
5721.43 1177
5722.14 1219
5722.86 1250
5723.57 1250
5724.28 1274
5725.00 1340
5725.71 1218
5726.43 1281
5727.14 1288
5727.85 1374
5728.57 1387
5729.28 1561
5730.00 1510
5730.71 1634
5731.42 1523
5732.14 1405
5732.85 1542
5733.57 1617
5734.28 1430
5735.00 1361
5735.71 1303
5736.43 1278
5737.14 1361
5737.85 1375
5738.57 1400
5739.28 1306
5740.00 1374
5740.71 1346
5741.43 1293
5742.14 1337
5742.86 1355
5743.57 1309
5744.29 1352
5745.00 1373
5745.72 1333
5746.43 1356
5747.15 1350
5747.86 1350
5748.58 1325
5749.30 1358
5750.01 1255
5750.73 1274
5751.44 1287
5752.16 1411
5752.87 1449
5753.59 1558
5754.30 1596
5755.02 1608
5755.74 1653
5756.45 1665
5757.17 1495
5757.88 1624
5758.60 1574
5759.31 1541
5760.03 1481
5760.75 1492
5761.46 1500
5762.18 1432
5762.90 1464
5763.61 1555
5764.33 1461
5765.04 1470
5765.76 1614
5766.48 1707
5767.19 1543
5767.91 1481
5768.63 1530
5769.34 1472
5770.06 1512
5770.78 1614
5771.49 1526
5772.21 1411
5772.93 1372
5773.64 1443
5774.36 1563
5775.08 1464
5775.79 1528
5776.51 1516
5777.23 1578
5777.95 1480
5778.66 1598
5779.38 1789
5780.10 1667
5780.81 1678
5781.53 1832
5782.25 1726
5782.97 1709
5783.68 1784
5784.40 1939
5785.12 1921
5785.84 1916
5786.55 1765
5787.27 1766
5787.99 1712
5788.71 1839
5789.43 1844
5790.14 1931
5790.86 1930
5791.58 1896
5792.30 1840
5793.02 2004
5793.73 2164
5794.45 2312
5795.17 2424
5795.89 2397
5796.61 2409
5797.33 2455
5798.04 2677
5798.76 2942
5799.48 3449
5800.20 4079
5800.92 5151
5801.64 6150
5802.36 7138
5803.07 7976
5803.79 8756
5804.51 8817
5805.23 8539
5805.95 7994
5806.67 6816
5807.39 5463
5808.11 4526
5808.82 3946
5809.54 3558
5810.26 3175
5810.98 3092
5811.70 2926
5812.42 2989
5813.14 2891
5813.86 2949
5814.58 2980
5815.30 2967
5816.02 2653
5816.74 2774
5817.46 2922
5818.18 2875
5818.90 3021
5819.62 3230
5820.34 3173
5821.06 2923
5821.78 3013
5822.50 3077
5823.22 3226
5823.94 3059
5824.66 2669
5825.38 2665
5826.10 2501
5826.82 2412
5827.54 2276
5828.26 2156
5828.98 2051
5829.70 2021
5830.42 2064
5831.14 2004
5831.86 1927
5832.58 1926
5833.30 1907
5834.02 1840
5834.74 1939
5835.46 1916
5836.18 1998
5836.90 1837
5837.62 1785
5838.34 1779
5839.07 1820
5839.79 1919
5840.51 1951
5841.23 1964
5841.95 1982
5842.67 2004
5843.39 2011
5844.11 1892
5844.83 1862
5845.56 1691
5846.28 1663
5847.00 1756
5847.72 1672
5848.44 1795
5849.16 1628
5849.88 1601
5850.61 1558
5851.33 1488
5852.05 1626
5852.77 1555
5853.49 1509
5854.22 1604
5854.94 1737
5855.66 1721
5856.38 1646
5857.10 1575
5857.83 1730
5858.55 1611
5859.27 1479
5859.99 1630
5860.71 1593
5861.44 1516
5862.16 1590
5862.88 1639
5863.60 1617
5864.33 1492
5865.05 1579
5865.77 1531
5866.49 1414
5867.22 1572
5867.94 1338
5868.66 1435
5869.38 1419
5870.11 1490
5870.83 1502
5871.55 1470
5872.28 1486
5873.00 1454
5873.72 1423
5874.45 1536
5875.17 1612
5875.89 1566
5876.62 1495
5877.34 1516
5878.06 1410
5878.79 1402
5879.51 1396
5880.23 1512
5880.96 1505
5881.68 1459
5882.40 1432
5883.13 1391
5883.85 1442
5884.57 1529
5885.30 1494
5886.02 1500
5886.75 1546
5887.47 1464
5888.19 1464
5888.92 1440
5889.64 1462
5890.37 1511
5891.09 1516
5891.81 1318
5892.54 1406
5893.26 1408
5893.99 1407
5894.71 1472
5895.44 1339
5896.16 1392
5896.88 1462
5897.61 1388
5898.33 1279
5899.06 1369
5899.78 1382
5900.51 1410
5901.23 1311
5901.96 1342
5902.68 1389
5903.41 1329
5904.13 1371
5904.86 1367
5905.58 1334
5906.31 1331
5907.03 1407
5907.76 1372
5908.48 1444
5909.21 1378
5909.93 1451
5910.66 1415
5911.38 1387
5912.11 1394
5912.83 1378
5913.56 1423
5914.29 1593
5915.01 1503
5915.74 1448
5916.46 1513
5917.19 1488
5917.91 1482
5918.64 1547
5919.37 1456
5920.09 1384
5920.82 1454
5921.54 1578
5922.27 1557
5923.00 1478
5923.72 1495
5924.45 1581
5925.17 1496
5925.90 1591
5926.63 1641
5927.35 1532
5928.08 1510
5928.81 1580
5929.53 1566
5930.26 1630
5930.99 1606
5931.71 1503
5932.44 1640
5933.17 1675
5933.89 1659
5934.62 1658
5935.35 1629
5936.07 1890
5936.80 1822
5937.53 1889
5938.25 2047
5938.98 2166
5939.71 2068
5940.44 1997
5941.16 1965
5941.89 1889
5942.62 1909
5943.35 1961
5944.07 1923
5944.80 1989
5945.53 1924
5946.26 1943
5946.98 1865
5947.71 1973
5948.44 2069
5949.17 2312
5949.89 2219
5950.62 2258
5951.35 2452
5952.08 2342
5952.80 2532
5953.53 2605
5954.26 2674
5954.99 2750
5955.72 2758
5956.45 2613
5957.17 2410
5957.90 2391
5958.63 2432
5959.36 2410
5960.09 2366
5960.82 2477
5961.54 2573
5962.27 2605
5963.00 2528
5963.73 2608
5964.46 2677
5965.19 3045
5965.92 2969
5966.64 3130
5967.37 3550
5968.10 3862
5968.83 4042
5969.56 4051
5970.29 4152
5971.02 4335
5971.75 3823
5972.48 3593
5973.21 3380
5973.93 3208
5974.66 3007
5975.39 2925
5976.12 2869
5976.85 2833
5977.58 2927
5978.31 2954
5979.04 2796
5979.77 3174
5980.50 3131
5981.23 3164
5981.96 3181
5982.69 3262
5983.42 3628
5984.15 3498
5984.88 3525
5985.61 3747
5986.34 3801
5987.07 3667
5987.80 3847
5988.53 3719
5989.26 3657
5989.99 3724
5990.72 3430
5991.45 3311
5992.18 3381
5992.91 3381
5993.64 3536
5994.37 3473
5995.10 3524
5995.83 3706
5996.56 3508
5997.29 3777
5998.02 3732
5998.75 3835
5999.49 3855
6000.22 3744
6000.95 3836
6001.68 3588
6002.41 3568
6003.14 3544
6003.87 3421
6004.60 3435
6005.33 3392
6006.06 3322
6006.80 3321
6007.53 3475
6008.26 3603
6008.99 3844
6009.72 4441
6010.45 5004
6011.18 5692
6011.92 6376
6012.65 7418
6013.38 8483
6014.11 9441
6014.84 9961
6015.57 10099
6016.31 10364
6017.04 9596
6017.77 8895
6018.50 7849
6019.23 7139
6019.97 6227
6020.70 5637
6021.43 4617
6022.16 4389
6022.89 3837
6023.63 3412
6024.36 3157
6025.09 3028
6025.82 2798
6026.56 2826
6027.29 2815
6028.02 2718
6028.75 2697
6029.49 2624
6030.22 2501
6030.95 2494
6031.68 2448
6032.42 2392
6033.15 2530
6033.88 2550
6034.62 2365
6035.35 2406
6036.08 2400
6036.81 2386
6037.55 2303
6038.28 2317
6039.01 2513
6039.75 2507
6040.48 2577
6041.21 2449
6041.95 2536
6042.68 2698
6043.41 2690
6044.15 2667
6044.88 2721
6045.61 2718
6046.35 2841
6047.08 2711
6047.82 2853
6048.55 2820
6049.28 2952
6050.02 3083
6050.75 3201
6051.49 3343
6052.22 3586
6052.95 3648
6053.69 3861
6054.42 3954
6055.16 3993
6055.89 4022
6056.62 3987
6057.36 3485
6058.09 3190
6058.83 3059
6059.56 3049
6060.30 3058
6061.03 2968
6061.77 2814
6062.50 2596
6063.23 2625
6063.97 2530
6064.70 2691
6065.44 2702
6066.17 2678
6066.91 2603
6067.64 2466
6068.38 2394
6069.11 2482
6069.85 2473
6070.58 2452
6071.32 2472
6072.05 2479
6072.79 2475
6073.52 2505
6074.26 2376
6075.00 2188
6075.73 2291
6076.47 2499
6077.20 2495
6077.94 2324
6078.67 2318
6079.41 2334
6080.14 2342
6080.88 2352
6081.62 2212
6082.35 2402
6083.09 2430
6083.82 2377
6084.56 2328
6085.30 2285
6086.03 2254
6086.77 2154
6087.50 2170
6088.24 2143
6088.98 2155
6089.71 2215
6090.45 2105
6091.19 2221
6091.92 2335
6092.66 2298
6093.39 2267
6094.13 2232
6094.87 2144
6095.60 2078
6096.34 1926
6097.08 1970
6097.81 2049
6098.55 2114
6099.29 1998
6100.03 1917
6100.76 1837
6101.50 1883
6102.24 1757
6102.97 1868
6103.71 1973
6104.45 1809
6105.18 1858
6105.92 1919
6106.66 1891
6107.40 2044
6108.13 1836
6108.87 1890
6109.61 1956
6110.35 1913
6111.08 1890
6111.82 2078
6112.56 2026
6113.30 1991
6114.03 1889
6114.77 2005
6115.51 2099
6116.25 1948
6116.99 1901
6117.72 2007
6118.46 1942
6119.20 1869
6119.94 2031
6120.68 2230
6121.41 2196
6122.15 2293
6122.89 2216
6123.63 2152
6124.37 2063
6125.11 2236
6125.84 2212
6126.58 2143
6127.32 2167
6128.06 2197
6128.80 2189
6129.54 2157
6130.28 2221
6131.02 2148
6131.75 2204
6132.49 2205
6133.23 2258
6133.97 2160
6134.71 2156
6135.45 2151
6136.19 2320
6136.93 2312
6137.67 2275
6138.41 2267
6139.14 2177
6139.88 2287
6140.62 2459
6141.36 2313
6142.10 2306
6142.84 2421
6143.58 2437
6144.32 2304
6145.06 2299
6145.80 2446
6146.54 2238
6147.28 2267
6148.02 2229
6148.76 2175
6149.50 2230
6150.24 2289
6150.98 2350
6151.72 2170
6152.46 2292
6153.20 2351
6153.94 2405
6154.68 2402
6155.42 2264
6156.16 2402
6156.90 2513
6157.64 2338
6158.38 2409
6159.12 2349
6159.86 2419
6160.60 2293
6161.34 2402
6162.08 2417
6162.82 2576
6163.57 2703
6164.31 2808
6165.05 2813
6165.79 2987
6166.53 3403
6167.27 3481
6168.01 3606
6168.75 3572
6169.49 3882
6170.23 3797
6170.98 3796
6171.72 3727
6172.46 3653
6173.20 3658
6173.94 3399
6174.68 3361
6175.42 3396
6176.16 3236
6176.91 3178
6177.65 3172
6178.39 3175
6179.13 3133
6179.87 3132
6180.61 3200
6181.36 3218
6182.10 3337
6182.84 3322
6183.58 3393
6184.32 3544
6185.07 3520
6185.81 3530
6186.55 3470
6187.29 3543
6188.03 3544
6188.78 3679
6189.52 3639
6190.26 3709
6191.00 3705
6191.75 3858
6192.49 4052
6193.23 4100
6193.97 4177
6194.72 4296
6195.46 4529
6196.20 4681
6196.94 4567
6197.69 4667
6198.43 4706
6199.17 4604
6199.92 4693
6200.66 4570
6201.40 4711
6202.15 4618
6202.89 4450
6203.63 4651
6204.37 4962
6205.12 5160
6205.86 5935
6206.60 7452
6207.35 9445
6208.09 12184
6208.83 14818
6209.58 17961
6210.32 20465
6211.07 22182
6211.81 23238
6212.55 23388
6213.30 21525
6214.04 19425
6214.78 17170
6215.53 14604
6216.27 11804
6217.02 9400
6217.76 7695
6218.50 6447
6219.25 5716
6219.99 4759
6220.74 4446
6221.48 4244
6222.22 4094
6222.97 4042
6223.71 4051
6224.46 4102
6225.20 3983
6225.95 4031
6226.69 4032
6227.44 3946
6228.18 3764
6228.92 3697
6229.67 3466
6230.41 3123
6231.16 2932
6231.90 2760
6232.65 2680
6233.39 2700
6234.14 2566
6234.88 2544
6235.63 2612
6236.37 2683
6237.12 2743
6237.86 2630
6238.61 2700
6239.35 2856
6240.10 2984
6240.85 3000
6241.59 3063
6242.34 2890
6243.08 2914
6243.83 3109
6244.57 3167
6245.32 3456
6246.06 3779
6246.81 4042
6247.56 4309
6248.30 4760
6249.05 4773
6249.79 4933
6250.54 5174
6251.29 5157
6252.03 4811
6252.78 4667
6253.52 4345
6254.27 3938
6255.02 3623
6255.76 3454
6256.51 3213
6257.26 3054
6258.00 3106
6258.75 3007
6259.49 2962
6260.24 3046
6260.99 3141
6261.73 3201
6262.48 3105
6263.23 3070
6263.97 2893
6264.72 2938
6265.47 2832
6266.21 2944
6266.96 3050
6267.71 2957
6268.46 2854
6269.20 3029
6269.95 2995
6270.70 2981
6271.44 3037
6272.19 3124
6272.94 3069
6273.69 3112
6274.43 3127
6275.18 3189
6275.93 3107
6276.68 3279
6277.42 3124
6278.17 3322
6278.92 3201
6279.67 3016
6280.41 3015
6281.16 2858
6281.91 2938
6282.66 2783
6283.41 2912
6284.15 2727
6284.90 2563
6285.65 2688
6286.40 2737
6287.15 2839
6287.89 2926
6288.64 2960
6289.39 3121
6290.14 3041
6290.89 2981
6291.64 2883
6292.38 2828
6293.13 2657
6293.88 2633
6294.63 2414
6295.38 2276
6296.13 2135
6296.88 2023
6297.62 2211
6298.37 2038
6299.12 2041
6299.87 2166
6300.62 2080
6301.37 2046
6302.12 2150
6302.87 2093
6303.62 2130
6304.37 2189
6305.11 2177
6305.86 2085
6306.61 1979
6307.36 1966
6308.11 2058
6308.86 1964
6309.61 2250
6310.36 2304
6311.11 2172
6311.86 2214
6312.61 2365
6313.36 2401
6314.11 2295
6314.86 2245
6315.61 2210
6316.36 2233
6317.11 2401
6317.86 2337
6318.61 2329
6319.36 2304
6320.11 2166
6320.86 2100
6321.61 2146
6322.36 2151
6323.11 2114
6323.86 1990
6324.61 1908
6325.36 1999
6326.11 2129
6326.86 2072
6327.61 2035
6328.36 2123
6329.11 2090
6329.86 2111
6330.61 2056
6331.37 2096
6332.12 2029
6332.87 2079
6333.62 1837
6334.37 1945
6335.12 1970
6335.87 1794
6336.62 1866
6337.37 1947
6338.12 1820
6338.88 1898
6339.63 1719
6340.38 1698
6341.13 1726
6341.88 1765
6342.63 1816
6343.38 1777
6344.14 1732
6344.89 1760
6345.64 1780
6346.39 1756
6347.14 1747
6347.89 1839
6348.65 1809
6349.40 1822
6350.15 1865
6350.90 1905
6351.65 1855
6352.41 1798
6353.16 1888
6353.91 2071
6354.66 2060
6355.41 1987
6356.17 2028
6356.92 1995
6357.67 2008
6358.42 1982
6359.18 1894
6359.93 1885
6360.68 1798
6361.43 1933
6362.19 1857
6362.94 1756
6363.69 1726
6364.44 1892
6365.20 1833
6365.95 1711
6366.70 1587
6367.46 1539
6368.21 1729
6368.96 1763
6369.71 1729
6370.47 1728
6371.22 1743
6371.97 1697
6372.73 1781
6373.48 1646
6374.23 1680
6374.99 1632
6375.74 1729
6376.49 1560
6377.25 1551
6378.00 1504
6378.75 1648
6379.51 1626
6380.26 1697
6381.02 1655
6381.77 1734
6382.52 1633
6383.28 1638
6384.03 1732
6384.78 1640
6385.54 1565
6386.29 1586
6387.05 1643
6387.80 1629
6388.56 1624
6389.31 1651
6390.06 1705
6390.82 1656
6391.57 1806
6392.33 1745
6393.08 1710
6393.84 1720
6394.59 1651
6395.34 1604
6396.10 1675
6396.85 1626
6397.61 1571
6398.36 1603
6399.12 1518
6399.87 1584
6400.63 1555
6401.38 1542
6402.14 1452
6402.89 1506
6403.65 1538
6404.40 1496
6405.16 1497
6405.91 1601
6406.67 1581
6407.42 1626
6408.18 1551
6408.93 1489
6409.69 1676
6410.45 1554
6411.20 1660
6411.96 1638
6412.71 1597
6413.47 1728
6414.22 1658
6414.98 1699
6415.73 1696
6416.49 1666
6417.25 1639
6418.00 1545
6418.76 1584
6419.51 1588
6420.27 1490
6421.03 1507
6421.78 1517
6422.54 1621
6423.29 1570
6424.05 1691
6424.81 1673
6425.56 1557
6426.32 1635
6427.08 1555
6427.83 1591
6428.59 1549
6429.35 1593
6430.10 1628
6430.86 1572
6431.62 1580
6432.37 1648
6433.13 1654
6433.89 1584
6434.64 1449
6435.40 1497
6436.16 1541
6436.91 1447
6437.67 1541
6438.43 1616
6439.19 1565
6439.94 1505
6440.70 1633
6441.46 1525
6442.21 1621
6442.97 1543
6443.73 1606
6444.49 1608
6445.24 1565
6446.00 1539
6446.76 1587
6447.52 1560
6448.28 1477
6449.03 1557
6449.79 1575
6450.55 1541
6451.31 1536
6452.06 1748
6452.82 1534
6453.58 1741
6454.34 1810
6455.10 1717
6455.85 1557
6456.61 1619
6457.37 1571
6458.13 1648
6458.89 1807
6459.65 1766
6460.40 1776
6461.16 1774
6461.92 1674
6462.68 1718
6463.44 1837
6464.20 1827
6464.96 1827
6465.71 1747
6466.47 1872
6467.23 1833
6467.99 1840
6468.75 1949
6469.51 1948
6470.27 1920
6471.03 1852
6471.79 1971
6472.54 1940
6473.30 1942
6474.06 1994
6474.82 1953
6475.58 2060
6476.34 2062
6477.10 2043
6477.86 2062
6478.62 2191
6479.38 2028
6480.14 2067
6480.90 2084
6481.66 2203
6482.42 2126
6483.18 2289
6483.94 2246
6484.70 2176
6485.46 2313
6486.22 2347
6486.98 2424
6487.74 2343
6488.50 2593
6489.26 2583
6490.02 2590
6490.78 2666
6491.54 2766
6492.30 2796
6493.06 2752
6493.82 2794
6494.58 2797
6495.34 2945
6496.10 2938
6496.86 2878
6497.62 3135
6498.38 3163
6499.14 3051
6499.90 3043
6500.66 3187
6501.42 3193
6502.19 3139
6502.95 3127
6503.71 3144
6504.47 3252
6505.23 3099
6505.99 3170
6506.75 3352
6507.51 3281
6508.27 3397
6509.04 3459
6509.80 3432
6510.56 3577
6511.32 3694
6512.08 3874
6512.84 3790
6513.60 3708
6514.37 3640
6515.13 3719
6515.89 3581
6516.65 3734
6517.41 3851
6518.17 3969
6518.94 4020
6519.70 3935
6520.46 3969
6521.22 4097
6521.98 4515
6522.75 4685
6523.51 4778
6524.27 5016
6525.03 5430
6525.79 6070
6526.56 6380
6527.32 7056
6528.08 7533
6528.84 8207
6529.61 8264
6530.37 8454
6531.13 8382
6531.89 8082
6532.66 7651
6533.42 7463
6534.18 7499
6534.94 7810
6535.71 9294
6536.47 11213
6537.23 12948
6538.00 14427
6538.76 15144
6539.52 15107
6540.29 14516
6541.05 13442
6541.81 11449
6542.57 10122
6543.34 8767
6544.10 7165
6544.86 6070
6545.63 5197
6546.39 4665
6547.16 4445
6547.92 4100
6548.68 3803
6549.45 3732
6550.21 3627
6550.97 3582
6551.74 3470
6552.50 3356
6553.26 3452
6554.03 3303
6554.79 3247
6555.56 3321
6556.32 3196
6557.08 3155
6557.85 3173
6558.61 3201
6559.38 3290
6560.14 3247
6560.91 3152
6561.67 3235
6562.43 3523
6563.20 3525
6563.96 3572
6564.73 3688
6565.49 3940
6566.26 3992
6567.02 3976
6567.79 3838
6568.55 3904
6569.32 3679
6570.08 3856
6570.85 3780
6571.61 3772
6572.38 3793
6573.14 3790
6573.91 4108
6574.67 4319
6575.44 4405
6576.20 4558
6576.97 4667
6577.73 4755
6578.50 4889
6579.26 4639
6580.03 4303
6580.79 4486
6581.56 4370
6582.32 4208
6583.09 4209
6583.86 4079
6584.62 4087
6585.39 3851
6586.15 3664
6586.92 3783
6587.68 3976
6588.45 3935
6589.22 3896
6589.98 4073
6590.75 4310
6591.51 4553
6592.28 4917
6593.05 5342
6593.81 6037
6594.58 6502
6595.35 6945
6596.11 7626
6596.88 7608
6597.64 7373
6598.41 7156
6599.18 6907
6599.94 6567
6600.71 5902
6601.48 5463
6602.24 4869
6603.01 4567
6603.78 4153
6604.54 4044
6605.31 3841
6606.08 3760
6606.85 3741
6607.61 3645
6608.38 3543
6609.15 3451
6609.91 3551
6610.68 3591
6611.45 3590
6612.22 3695
6612.98 3616
6613.75 3653
6614.52 3650
6615.28 3643
6616.05 3571
6616.82 3294
6617.59 3193
6618.36 3248
6619.12 3259
6619.89 3119
6620.66 3194
6621.43 3236
6622.19 3243
6622.96 3252
6623.73 3164
6624.50 3126
6625.27 3205
6626.03 3113
6626.80 3023
6627.57 3087
6628.34 3027
6629.11 3057
6629.88 3007
6630.64 3183
6631.41 3378
6632.18 3581
6632.95 3756
6633.72 4167
6634.49 4971
6635.25 5554
6636.02 5999
6636.79 6217
6637.56 6523
6638.33 6249
6639.10 5732
6639.87 5280
6640.64 5065
6641.41 4551
6642.17 4061
6642.94 3630
6643.71 3438
6644.48 3123
6645.25 3028
6646.02 2840
6646.79 2935
6647.56 2921
6648.33 2871
6649.10 2948
6649.87 2971
6650.64 2949
6651.41 2968
6652.18 2868
6652.95 2848
6653.71 2868
6654.48 2954
6655.25 2947
6656.02 3018
6656.79 2901
6657.56 2673
6658.33 2793
6659.10 2810
6659.87 2792
6660.64 2752
6661.41 2700
6662.18 2752
6662.95 2661
6663.72 2639
6664.50 2473
6665.27 2514
6666.04 2511
6666.81 2533
6667.58 2652
6668.35 2735
6669.12 2629
6669.89 2530
6670.66 2701
6671.43 2733
6672.20 2726
6672.97 2878
6673.74 2948
6674.51 2806
6675.28 2910
6676.06 2938
6676.83 2823
6677.60 2836
6678.37 2840
6679.14 2684
6679.91 2704
6680.68 2742
6681.45 2642
6682.22 2746
6683.00 2770
6683.77 2815
6684.54 2971
6685.31 3056
6686.08 3242
6686.85 3260
6687.63 3134
6688.40 3187
6689.17 3042
6689.94 2816
6690.71 2756
6691.48 2690
6692.26 2705
6693.03 2440
6693.80 2462
6694.57 2438
6695.34 2406
6696.12 2370
6696.89 2423
6697.66 2425
6698.43 2349
6699.21 2351
6699.98 2384
6700.75 2305
6701.52 2330
6702.30 2326
6703.07 2484
6703.84 2383
6704.61 2299
6705.39 2299
6706.16 2310
6706.93 2345
6707.70 2205
6708.48 2310
6709.25 2425
6710.02 2305
6710.80 2301
6711.57 2409
6712.34 2333
6713.12 2366
6713.89 2324
6714.66 2257
6715.44 2208
6716.21 2158
6716.98 2165
6717.76 2174
6718.53 2046
6719.30 2011
6720.08 2124
6720.85 2213
6721.62 2185
6722.40 2168
6723.17 2026
6723.94 2063
6724.72 2155
6725.49 2209
6726.27 2002
6727.04 2065
6727.81 2114
6728.59 2026
6729.36 2067
6730.14 2170
6730.91 2051
6731.68 2025
6732.46 1988
6733.23 1986
6734.01 1937
6734.78 2111
6735.56 2135
6736.33 2170
6737.10 2086
6737.88 2103
6738.65 2112
6739.43 2080
6740.20 2118
6740.98 1996
6741.75 2066
6742.53 2144
6743.30 2169
6744.08 2039
6744.85 2060
6745.63 2097
6746.40 2089
6747.18 2337
6747.95 2258
6748.73 2274
6749.50 2254
6750.28 2316
6751.05 2461
6751.83 2611
6752.60 2727
6753.38 2762
6754.16 3002
6754.93 2959
6755.71 2885
6756.48 2835
6757.26 2684
6758.03 2663
6758.81 2514
6759.59 2463
6760.36 2361
6761.14 2190
6761.91 2054
6762.69 2072
6763.46 2102
6764.24 1975
6765.02 2088
6765.79 2149
6766.57 2097
6767.35 2134
6768.12 2058
6768.90 2068
6769.67 1993
6770.45 2018
6771.23 2026
6772.00 1863
6772.78 1902
6773.56 1930
6774.33 1992
6775.11 1921
6775.89 2113
6776.66 1970
6777.44 1855
6778.22 1932
6778.99 1903
6779.77 1981
6780.55 2107
6781.33 2185
6782.10 2120
6782.88 2100
6783.66 2133
6784.43 1953
6785.21 2112
6785.99 2018
6786.77 1985
6787.54 1898
6788.32 1803
6789.10 1881
6789.88 1880
6790.65 1825
6791.43 1874
6792.21 1915
6792.99 1876
6793.76 1746
6794.54 1811
6795.32 1933
6796.10 1850
6796.88 1680
6797.65 1708
6798.43 1734
6799.21 1800
6799.99 1780
6800.77 1712
6801.55 1786
6802.32 1878
6803.10 1950
6803.88 1735
6804.66 1919
6805.44 2028
6806.22 1923
6806.99 2067
6807.77 1978
6808.55 1904
6809.33 1793
6810.11 1897
6810.89 1836
6811.67 1776
6812.44 1852
6813.22 1829
6814.00 1892
6814.78 1745
6815.56 1792
6816.34 1870
6817.12 1776
6817.90 1822
6818.68 1822
6819.46 1748
6820.24 1805
6821.02 1762
6821.79 1799
6822.57 1728
6823.35 1889
6824.13 1891
6824.91 1948
6825.69 1937
6826.47 1780
6827.25 1827
6828.03 1763
6828.81 1770
6829.59 1836
6830.37 1655
6831.15 1691
6831.93 1720
6832.71 1810
6833.49 1804
6834.27 1733
6835.05 1891
6835.83 1794
6836.61 1729
6837.39 1748
6838.17 1776
6838.95 1750
6839.73 1748
6840.51 1712
6841.29 1716
6842.07 1718
6842.85 1635
6843.64 1599
6844.42 1749
6845.20 1713
6845.98 1717
6846.76 1708
6847.54 1870
6848.32 1874
6849.10 1886
6849.88 2115
6850.66 2556
6851.44 2786
6852.23 3055
6853.01 3209
6853.79 3540
6854.57 3336
6855.35 3176
6856.13 2838
6856.91 2623
6857.69 2629
6858.48 2143
6859.26 2037
6860.04 2083
6860.82 1980
6861.60 1930
6862.38 2069
6863.17 1904
6863.95 1853
6864.73 1912
6865.51 1955
6866.29 1836
6867.07 1965
6867.86 2048
6868.64 2057
6869.42 2182
6870.20 2037
6870.99 2061
6871.77 2007
6872.55 1942
6873.33 1814
6874.11 1873
6874.90 1818
6875.68 1891
6876.46 1847
6877.24 1907
6878.03 1891
6878.81 1991
6879.59 2038
6880.38 1947
6881.16 2145
6881.94 2238
6882.72 2252
6883.51 2102
6884.29 2159
6885.07 2398
6885.86 2378
6886.64 2568
6887.42 2681
6888.20 3343
6888.99 3728
6889.77 3974
6890.55 4029
6891.34 4033
6892.12 3851
6892.90 3376
6893.69 3130
6894.47 2999
6895.26 2618
6896.04 2393
6896.82 2320
6897.61 2249
6898.39 2250
6899.17 2269
6899.96 2343
6900.74 2256
6901.53 2297
6902.31 2378
6903.09 2437
6903.88 2521
6904.66 2494
6905.45 2303
6906.23 2365
6907.01 2391
6907.80 2383
6908.58 2364
6909.37 2248
6910.15 2307
6910.94 2359
6911.72 2329
6912.51 2251
6913.29 2109
6914.07 2108
6914.86 2180
6915.64 2206
6916.43 2166
6917.21 2001
6918.00 2087
6918.78 2085
6919.57 2082
6920.35 2054
6921.14 2096
6921.92 2110
6922.71 2127
6923.49 2142
6924.28 2075
6925.06 2148
6925.85 2258
6926.64 2358
6927.42 2319
6928.21 2168
6928.99 2450
6929.78 2410
6930.56 2425
6931.35 2420
6932.13 2350
6932.92 2444
6933.71 2594
6934.49 2616
6935.28 2614
6936.06 2684
6936.85 2601
6937.63 2616
6938.42 2633
6939.21 2498
6939.99 2479
6940.78 2565
6941.57 2627
6942.35 2783
6943.14 2773
6943.92 2964
6944.71 3040
6945.50 2976
6946.28 3182
6947.07 3082
6947.86 3342
6948.64 3370
6949.43 3503
6950.22 3453
6951.00 3532
6951.79 3407
6952.58 3088
6953.36 3222
6954.15 3037
6954.94 3038
6955.72 3105
6956.51 2994
6957.30 2901
6958.09 2989
6958.87 3127
6959.66 3019
6960.45 2859
6961.24 3023
6962.02 3076
6962.81 3093
6963.60 3141
6964.38 3021
6965.17 3043
6965.96 3079
6966.75 3119
6967.54 3276
6968.32 3368
6969.11 3377
6969.90 3427
6970.69 3656
6971.47 3799
6972.26 3828
6973.05 4037
6973.84 4041
6974.63 3946
6975.41 3847
6976.20 3698
6976.99 3945
6977.78 3786
6978.57 3814
6979.36 3970
6980.14 3952
6980.93 4299
6981.72 4468
6982.51 4941
6983.30 5639
6984.09 6610
6984.88 8429
6985.66 10145
6986.45 12049
6987.24 14329
6988.03 15861
6988.82 15798
6989.61 15182
6990.40 14013
6991.19 11895
6991.98 10209
6992.76 8759
6993.55 7178
6994.34 6152
6995.13 5351
6995.92 4821
6996.71 4407
6997.50 4482
6998.29 4399
6999.08 4764
6999.87 5090
7000.66 5706
7001.45 6066
7002.24 6344
7003.03 6380
7003.82 6282
7004.61 5579
7005.40 5191
7006.19 4717
7006.98 4060
7007.77 3502
7008.56 3306
7009.35 3057
7010.14 2828
7010.93 2737
7011.72 2743
7012.51 2741
7013.30 2716
7014.09 2719
7014.88 2943
7015.67 2955
7016.46 3084
7017.25 2869
7018.04 2841
7018.83 2814
7019.62 2809
7020.41 2734
7021.20 2807
7021.99 2705
7022.78 2821
7023.57 2986
7024.37 3218
7025.16 3316
7025.95 3350
7026.74 3413
7027.53 3497
7028.32 3340
7029.11 3218
7029.90 3182
7030.69 3072
7031.49 2900
7032.28 2690
7033.07 2621
7033.86 2488
7034.65 2599
7035.44 2512
7036.23 2536
7037.03 2632
7037.82 2663
7038.61 2851
7039.40 2770
7040.19 2789
7040.98 2884
7041.78 3152
7042.57 3149
7043.36 3078
7044.15 3051
7044.94 3146
7045.74 3090
7046.53 3118
7047.32 3225
7048.11 3161
7048.91 3138
7049.70 3483
7050.49 3829
7051.28 4321
7052.08 4516
7052.87 4637
7053.66 4631
7054.45 4343
7055.25 3902
7056.04 3372
7056.83 3204
7057.62 3156
7058.42 3110
7059.21 2852
7060.00 2869
7060.80 2895
7061.59 2931
7062.38 2954
7063.17 3007
7063.97 3022
7064.76 3201
7065.55 3090
7066.35 2891
7067.14 2962
7067.93 2866
7068.73 2748
7069.52 2775
7070.31 2763
7071.11 2764
7071.90 2785
7072.69 2577
7073.49 2707
7074.28 2666
7075.08 2813
7075.87 2541
7076.66 2464
7077.46 2445
7078.25 2392
7079.05 2449
7079.84 2434
7080.63 2328
7081.43 2278
7082.22 2415
7083.02 2542
7083.81 2440
7084.60 2425
7085.40 2360
7086.19 2423
7086.99 2435
7087.78 2655
7088.58 2793
7089.37 2761
7090.17 2795
7090.96 2962
7091.76 2966
7092.55 2854
7093.34 2645
7094.14 2679
7094.93 2650
7095.73 2530
7096.52 2441
7097.32 2326
7098.11 2199
7098.91 2136
7099.70 2156
7100.50 2120
7101.29 2058
7102.09 1960
7102.89 2055
7103.68 2073
7104.48 2066
7105.27 1959
7106.07 1896
7106.86 1906
7107.66 1928
7108.45 1916
7109.25 1710
7110.05 1775
7110.84 1760
7111.64 1770
7112.43 1778
7113.23 1623
7114.02 1693
7114.82 1758
7115.62 1747
7116.41 1816
7117.21 1731
7118.00 1821
7118.80 1829
7119.60 1914
7120.39 1870
7121.19 1954
7121.99 1770
7122.78 1836
7123.58 1794
7124.38 1773
7125.17 1811
7125.97 1798
7126.77 1835
7127.56 1684
7128.36 1679
7129.16 1919
7129.95 1906
7130.75 1811
7131.55 1699
7132.34 1772
7133.14 1762
7133.94 1805
7134.73 1742
7135.53 1712
7136.33 1745
7137.13 1812
7137.92 1814
7138.72 1700
7139.52 1653
7140.32 1709
7141.11 1681
7141.91 1591
7142.71 1604
7143.51 1639
7144.30 1562
7145.10 1572
7145.90 1529
7146.70 1578
7147.49 1600
7148.29 1478
7149.09 1515
7149.89 1376
7150.69 1467
7151.48 1471
7152.28 1479
7153.08 1474
7153.88 1416
7154.68 1376
7155.47 1449
7156.27 1492
7157.07 1525
7157.87 1613
7158.67 1600
7159.47 1667
7160.27 1508
7161.06 1500
7161.86 1514
7162.66 1366
7163.46 1466
7164.26 1561
7165.06 1474
7165.86 1444
7166.66 1440
7167.45 1536
7168.25 1458
7169.05 1343
7169.85 1411
7170.65 1479
7171.45 1456
7172.25 1335
7173.05 1379
7173.85 1330
7174.65 1295
7175.45 1363
7176.25 1292
7177.04 1182
7177.84 1253
7178.64 1279
7179.44 1263
7180.24 1297
7181.04 1261
7181.84 1293
7182.64 1399
7183.44 1298
7184.24 1385
7185.04 1312
7185.84 1278
7186.64 1301
7187.44 1248
7188.24 1326
7189.04 1300
7189.84 1235
7190.64 1208
7191.44 1259
7192.24 1253
7193.04 1290
7193.84 1165
7194.64 1081
7195.44 1237
7196.25 1167
7197.05 1231
7197.85 1187
7198.65 1220
7199.45 1224
7200.25 1237
7201.05 1178
7201.85 1211
7202.65 1222
7203.45 1200
7204.25 1210
7205.05 1187
7205.86 1158
7206.66 1205
7207.46 1204
7208.26 1150
7209.06 1153
7209.86 1115
7210.66 1166
7211.46 1176
7212.27 1114
7213.07 1148
7213.87 1112
7214.67 1134
7215.47 1305
7216.27 1237
7217.07 1229
7217.88 1227
7218.68 1197
7219.48 1229
7220.28 1242
7221.08 1307
7221.89 1226
7222.69 1201
7223.49 1267
7224.29 1138
7225.09 1259
7225.90 1303
7226.70 1151
7227.50 1088
7228.30 1260
7229.11 1229
7229.91 1196
7230.71 1158
7231.51 1248
7232.32 1203
7233.12 1197
7233.92 1122
7234.72 1113
7235.53 1147
7236.33 1240
7237.13 1227
7237.93 1312
7238.74 1344
7239.54 1246
7240.34 1340
7241.15 1463
7241.95 1408
7242.75 1366
7243.56 1385
7244.36 1294
7245.16 1280
7245.97 1400
7246.77 1324
7247.57 1269
7248.38 1274
7249.18 1281
7249.98 1321
7250.79 1258
7251.59 1328
7252.39 1324
7253.20 1275
7254.00 1201
7254.81 1197
7255.61 1190
7256.41 1352
7257.22 1246
7258.02 1273
7258.82 1229
7259.63 1237
7260.43 1318
7261.24 1339
7262.04 1363
7262.85 1357
7263.65 1465
7264.45 1449
7265.26 1345
7266.06 1486
7266.87 1391
7267.67 1413
7268.48 1463
7269.28 1412
7270.09 1351
7270.89 1416
7271.70 1434
7272.50 1435
7273.30 1518
7274.11 1353
7274.91 1444
7275.72 1308
7276.52 1332
7277.33 1398
7278.13 1455
7278.94 1415
7279.74 1564
7280.55 1539
7281.36 1568
7282.16 1807
7282.97 1984
7283.77 2298
7284.58 2486
7285.38 2916
7286.19 3313
7286.99 3505
7287.80 3408
7288.60 3416
7289.41 3148
7290.22 2719
7291.02 2410
7291.83 2308
7292.63 2047
7293.44 1703
7294.25 1673
7295.05 1647
7295.86 1498
7296.66 1494
7297.47 1414
7298.28 1419
7299.08 1479
7299.89 1466
7300.70 1426
7301.50 1446
7302.31 1487
7303.11 1511
7303.92 1453
7304.73 1410
7305.53 1517
7306.34 1437
7307.15 1498
7307.95 1394
7308.76 1332
7309.57 1312
7310.37 1408
7311.18 1510
7311.99 1630
7312.80 1548
7313.60 1492
7314.41 1546
7315.22 1581
7316.02 1582
7316.83 1627
7317.64 1625
7318.45 1742
7319.25 1954
7320.06 2120
7320.87 2415
7321.68 2756
7322.48 2805
7323.29 2880
7324.10 2715
7324.91 2427
7325.71 2394
7326.52 2249
7327.33 2030
7328.14 1948
7328.95 1764
7329.75 1661
7330.56 1503
7331.37 1445
7332.18 1523
7332.99 1532
7333.79 1385
7334.60 1408
7335.41 1308
7336.22 1350
7337.03 1385
7337.84 1488
7338.64 1550
7339.45 1422
7340.26 1415
7341.07 1342
7341.88 1403
7342.69 1440
7343.50 1430
7344.30 1318
7345.11 1322
7345.92 1284
7346.73 1282
7347.54 1288
7348.35 1463
7349.16 1378
7349.97 1353
7350.78 1298
7351.58 1261
7352.39 1378
7353.20 1231
7354.01 1259
7354.82 1263
7355.63 1232
7356.44 1369
7357.25 1309
7358.06 1255
7358.87 1301
7359.68 1389
7360.49 1376
7361.30 1278
7362.11 1312
7362.92 1434
7363.73 1389
7364.54 1190
7365.35 1284
7366.16 1327
7366.97 1311
7367.78 1143
7368.59 1122
7369.40 1146
7370.21 1148
7371.02 1152
7371.83 1223
7372.64 1221
7373.45 1285
7374.26 1338
7375.07 1256
7375.88 1166
7376.69 1189
7377.50 1172
7378.31 1219
7379.12 1224
7379.93 1263
7380.74 1260
7381.55 1343
7382.37 1297
7383.18 1293
7383.99 1388
7384.80 1305
7385.61 1344
7386.42 1365
7387.23 1263
7388.04 1318
7388.85 1273
7389.67 1276
7390.48 1112
7391.29 1080
7392.10 1170
7392.91 1133
7393.72 1151
7394.53 1238
7395.35 1157
7396.16 1122
7396.97 1155
7397.78 1154
7398.59 1111
7399.40 1167
7400.22 1142
7401.03 1174
7401.84 1217
7402.65 1347
7403.46 1267
7404.28 1203
7405.09 1226
7405.90 1217
7406.71 1169
7407.52 1139
7408.34 1094
7409.15 1084
7409.96 1089
7410.77 1131
7411.59 1027
7412.40 1079
7413.21 1048
7414.02 1006
7414.84 903
7415.65 1051
7416.46 961
7417.27 936
7418.09 999
7418.90 995
7419.71 1074
7420.53 1034
7421.34 1119
7422.15 1012
7422.97 1016
7423.78 1058
7424.59 1015
7425.40 1078
7426.22 1177
7427.03 1057
7427.84 1039
7428.66 1008
7429.47 1083
7430.28 1048
7431.10 1162
7431.91 1216
7432.73 1251
7433.54 1187
7434.35 1271
7435.17 1178
7435.98 1131
7436.79 1149
7437.61 1189
7438.42 1112
7439.24 1159
7440.05 1125
7440.86 1111
7441.68 990
7442.49 1048
7443.31 1027
7444.12 1059
7444.94 993
7445.75 974
7446.56 1007
7447.38 1015
7448.19 1048
7449.01 1078
7449.82 976
7450.64 942
7451.45 1044
7452.27 1076
7453.08 1067
7453.90 1051
7454.71 961
7455.52 959
7456.34 958
7457.15 947
7457.97 1021
7458.78 961
7459.60 1015
7460.42 1015
7461.23 1032
7462.05 1051
7462.86 959
7463.68 1027
7464.49 1000
7465.31 900
7466.12 1003
7466.94 1037
7467.75 1006
7468.57 1013
7469.38 1046
7470.20 1041
7471.02 1070
7471.83 1079
7472.65 1034
7473.46 974
7474.28 1061
7475.10 1007
7475.91 1013
7476.73 1136
7477.54 1079
7478.36 1078
7479.18 1066
7479.99 1077
7480.81 939
7481.62 1011
7482.44 1084
7483.26 1026
7484.07 1072
7484.89 1005
7485.71 932
7486.52 941
7487.34 991
7488.16 1004
7488.97 1002
7489.79 1009
7490.61 1021
7491.42 959
7492.24 954
7493.06 1044
7493.87 984
7494.69 1020
7495.51 983
7496.33 1129
7497.14 1142
7497.96 1020
7498.78 938
7499.59 994
7500.41 1068
7501.23 1049
7502.05 966
7502.86 964
7503.68 965
7504.50 883
7505.32 956
7506.13 989
7506.95 1011
7507.77 1043
7508.59 995
7509.40 989
7510.22 934
7511.04 956
7511.86 1069
7512.68 1005
7513.49 1004
7514.31 1052
7515.13 1035
7515.95 963
7516.77 1061
7517.59 1070
7518.40 1026
7519.22 996
7520.04 1000
7520.86 1071
7521.68 1005
7522.50 1133
7523.31 1003
7524.13 970
7524.95 1099
7525.77 952
7526.59 1046
7527.41 1039
7528.23 1112
7529.05 1065
7529.86 979
7530.68 1084
7531.50 1020
7532.32 1035
7533.14 990
7533.96 969
7534.78 960
7535.60 966
7536.42 925
7537.24 993
7538.06 1099
7538.88 1023
7539.70 986
7540.51 970
7541.33 939
7542.15 1016
7542.97 1064
7543.79 1028
7544.61 1045
7545.43 1087
7546.25 1154
7547.07 1074
7547.89 1129
7548.71 1056
7549.53 1110
7550.35 1045
7551.17 1092
7551.99 1067
7552.81 1036
7553.63 1041
7554.45 1007
7555.27 1054
7556.09 1048
7556.91 1000
7557.73 1059
7558.56 1159
7559.38 1137
7560.20 1133
7561.02 1181
7561.84 1228
7562.66 1252
7563.48 1161
7564.30 1182
7565.12 1197
7565.94 1232
7566.76 1202
7567.58 1212
7568.40 1259
7569.23 1275
7570.05 1261
7570.87 1164
7571.69 1176
7572.51 1176
7573.33 1185
7574.15 1200
7574.97 1176
7575.80 1263
7576.62 1199
7577.44 1170
7578.26 1134
7579.08 1186
7579.90 1191
7580.73 1163
7581.55 1264
7582.37 1259
7583.19 1317
7584.01 1224
7584.83 1156
7585.66 1188
7586.48 1216
7587.30 1292
7588.12 1426
7588.95 1418
7589.77 1354
7590.59 1459
7591.41 1502
7592.23 1485
7593.06 1457
7593.88 1482
7594.70 1495
7595.52 1529
7596.35 1533
7597.17 1453
7597.99 1440
7598.81 1414
7599.64 1480
7600.46 1568
7601.28 1515
7602.11 1547
7602.93 1793
7603.75 1961
7604.57 2162
7605.40 2206
7606.22 2348
7607.04 2359
7607.87 2512
7608.69 2525
7609.51 2412
7610.34 2188
7611.16 2000
7611.98 1893
7612.81 1832
7613.63 1671
7614.45 1604
7615.28 1608
7616.10 1621
7616.92 1671
7617.75 1812
7618.57 1798
7619.40 1940
7620.22 1814
7621.04 1923
7621.87 1882
7622.69 1870
7623.52 1817
7624.34 1672
7625.16 1620
7625.99 1671
7626.81 1774
7627.64 1764
7628.46 1755
7629.28 1813
7630.11 1861
7630.93 1959
7631.76 2157
7632.58 2361
7633.41 2523
7634.23 2660
7635.06 2705
7635.88 2747
7636.71 2496
7637.53 2091
7638.36 1947
7639.18 1819
7640.01 1653
7640.83 1543
7641.66 1558
7642.48 1475
7643.31 1393
7644.13 1395
7644.96 1297
7645.78 1311
7646.61 1370
7647.43 1302
7648.26 1332
7649.08 1357
7649.91 1251
7650.73 1275
7651.56 1312
7652.38 1234
7653.21 1215
7654.04 1229
7654.86 1200
7655.69 1204
7656.51 1206
7657.34 1204
7658.16 1242
7658.99 1151
7659.82 1189
7660.64 1133
7661.47 1085
7662.29 1171
7663.12 1184
7663.95 1283
7664.77 1228
7665.60 1156
7666.43 1181
7667.25 1277
7668.08 1259
7668.91 1243
7669.73 1247
7670.56 1264
7671.38 1191
7672.21 1248
7673.04 1269
7673.87 1308
7674.69 1156
7675.52 1200
7676.35 1108
7677.17 1169
7678.00 1093
7678.83 1132
7679.65 1133
7680.48 1117
7681.31 1133
7682.13 1154
7682.96 1151
7683.79 1072
7684.62 1047
7685.44 1112
7686.27 1154
7687.10 1114
7687.93 1122
7688.75 1212
7689.58 1209
7690.41 1130
7691.24 1109
7692.06 1134
7692.89 1168
7693.72 1158
7694.55 1064
7695.38 1163
7696.20 1139
7697.03 1171
7697.86 1177
7698.69 1225
7699.52 1232
7700.34 1215
7701.17 1163
7702.00 1136
7702.83 1195
7703.66 1152
7704.49 1148
7705.31 1243
7706.14 1166
7706.97 1276
7707.80 1162
7708.63 1185
7709.46 1172
7710.29 1175
7711.11 1128
7711.94 1027
7712.77 1067
7713.60 1096
7714.43 1203
7715.26 1133
7716.09 1125
7716.92 1178
7717.75 1064
7718.58 1029
7719.40 1066
7720.23 1053
7721.06 1016
7721.89 1101
7722.72 1028
7723.55 1038
7724.38 1139
7725.21 1170
7726.04 1037
7726.87 1017
7727.70 1059
7728.53 1027
7729.36 1060
7730.19 1006
7731.02 1015
7731.85 1046
7732.68 1008
7733.51 1109
7734.34 1105
7735.17 1070
7736.00 1046
7736.83 1015
7737.66 991
7738.49 1046
7739.32 1120
7740.15 1119
7740.98 1082
7741.81 1016
7742.64 1049
7743.47 1079
7744.30 1120
7745.13 1146
7745.96 1143
7746.79 1435
7747.62 1612
7748.45 1894
7749.29 1881
7750.12 2072
7750.95 2060
7751.78 1951
7752.61 1969
7753.44 1630
7754.27 1473
7755.10 1411
7755.93 1333
7756.76 1220
7757.60 1275
7758.43 1205
7759.26 1145
7760.09 1104
7760.92 1128
7761.75 1097
7762.58 1066
7763.42 1164
7764.25 1104
7765.08 1002
7765.91 1016
7766.74 990
7767.57 1094
7768.41 984
7769.24 1015
7770.07 1020
7770.90 1020
7771.73 984
7772.57 949
7773.40 1000
7774.23 976
7775.06 984
7775.90 964
7776.73 939
7777.56 940
7778.39 958
7779.22 969
7780.06 980
7780.89 925
7781.72 924
7782.55 984
7783.39 992
7784.22 964
7785.05 927
7785.89 993
7786.72 1103
7787.55 1133
7788.38 1093
7789.22 1164
7790.05 1175
7790.88 1106
7791.72 1135
7792.55 1064
7793.38 1009
7794.22 1074
7795.05 1088
7795.88 1103
7796.72 1154
7797.55 1038
7798.38 1053
7799.22 1040
7800.05 1022
7800.88 1045
7801.72 1040
7802.55 998
7803.38 1083
7804.22 1091
7805.05 1024
7805.89 1043
7806.72 1153
7807.55 1192
7808.39 1234
7809.22 1190
7810.06 1174
7810.89 1218
7811.72 1158
7812.56 1231
7813.39 1235
7814.23 1162
7815.06 1287
7815.89 1256
7816.73 1307
7817.56 1394
7818.40 1360
7819.23 1423
7820.07 1351
7820.90 1272
7821.74 1265
7822.57 1339
7823.41 1266
7824.24 1292
7825.08 1224
7825.91 1245
7826.75 1382
7827.58 1499
7828.42 1614
7829.25 1713
7830.09 1523
7830.92 1549
7831.76 1457
7832.59 1488
7833.43 1332
7834.26 1447
7835.10 1469
7835.93 1432
7836.77 1473
7837.60 1360
7838.44 1332
7839.28 1252
7840.11 1249
7840.95 1342
7841.78 1295
7842.62 1155
7843.45 1214
7844.29 1255
7845.13 1212
7845.96 1255
7846.80 1231
7847.63 1184
7848.47 1164
7849.31 1174
7850.14 1131
7850.98 1157
7851.82 1143
7852.65 1201
7853.49 1238
7854.32 1203
7855.16 1167
7856.00 1259
7856.83 1251
7857.67 1318
7858.51 1355
7859.34 1453
7860.18 1434
7861.02 1555
7861.85 1624
7862.69 1572
7863.53 1550
7864.37 1587
7865.20 1469
7866.04 1372
7866.88 1338
7867.71 1277
7868.55 1247
7869.39 1171
7870.23 1257
7871.06 1304
7871.90 1323
7872.74 1370
7873.57 1361
7874.41 1359
7875.25 1422
7876.09 1358
7876.93 1473
7877.76 1577
7878.60 1620
7879.44 1717
7880.28 1887
7881.11 1761
7881.95 1646
7882.79 1524
7883.63 1410
7884.47 1495
7885.30 1391
7886.14 1329
7886.98 1338
7887.82 1330
7888.66 1323
7889.50 1480
7890.33 1330
7891.17 1374
7892.01 1327
7892.85 1434
7893.69 1508
7894.53 1592
7895.36 1475
7896.20 1415
7897.04 1285
7897.88 1320
7898.72 1344
7899.56 1339
7900.40 1308
7901.24 1298
7902.08 1340
7902.91 1359
7903.75 1410
7904.59 1283
7905.43 1259
7906.27 1259
7907.11 1232
7907.95 1217
7908.79 1183
7909.63 1186
7910.47 1230
7911.31 1189
7912.15 1060
7912.99 1044
7913.83 1105
7914.67 1168
7915.50 999
7916.34 1134
7917.18 1203
7918.02 1167
7918.86 1251
7919.70 1316
7920.54 1269
7921.38 1223
7922.22 1181
7923.06 1144
7923.90 1175
7924.74 1101
7925.58 1025
7926.42 1052
7927.27 961
7928.11 977
7928.95 1062
7929.79 1132
7930.63 1006
7931.47 1030
7932.31 1027
7933.15 949
7933.99 1009
7934.83 994
7935.67 1094
7936.51 1071
7937.35 1007
7938.19 989
7939.03 979
7939.88 1055
7940.72 1029
7941.56 998
7942.40 965
7943.24 899
7944.08 916
7944.92 1056
7945.76 935
7946.60 951
7947.45 976
7948.29 999
7949.13 1083
7949.97 1080
7950.81 1095
7951.65 1135
7952.50 1133
7953.34 1163
7954.18 1185
7955.02 1239
7955.86 1255
7956.70 1316
7957.55 1271
7958.39 1176
7959.23 1165
7960.07 1204
7960.91 1099
7961.76 1168
7962.60 1250
7963.44 1203
7964.28 1248
7965.13 1186
7965.97 1237
7966.81 1240
7967.65 1301
7968.50 1449
7969.34 1486
7970.18 1433
7971.02 1436
7971.87 1421
7972.71 1238
7973.55 1279
7974.39 1280
7975.24 1210
7976.08 1250
7976.92 1148
7977.77 1170
7978.61 1080
7979.45 1037
7980.30 1153
7981.14 1071
7981.98 1103
7982.83 1112
7983.67 1068
7984.51 1030
7985.36 986
7986.20 1083
7987.04 1009
7987.89 964
7988.73 1026
7989.57 1055
7990.42 993
7991.26 974
7992.10 972
7992.95 920
7993.79 934
7994.64 981
7995.48 900
7996.32 898
7997.17 878
7998.01 984
7998.86 920
7999.70 940
8000.54 926
8001.39 919
8002.23 875
8003.08 895
8003.92 898
8004.77 862
8005.61 928
8006.45 845
8007.30 919
8008.14 852
8008.99 902
8009.83 963
8010.68 975
8011.52 958
8012.37 894
8013.21 944
8014.06 1020
8014.90 880
8015.75 855
8016.59 820
8017.44 828
8018.28 867
8019.13 833
8019.97 917
8020.82 907
8021.66 876
8022.51 815
8023.35 865
8024.20 874
8025.05 758
8025.89 853
8026.74 906
8027.58 821
8028.43 846
8029.27 825
8030.12 809
8030.96 910
8031.81 735
8032.66 790
8033.50 772
8034.35 785
8035.19 791
8036.04 816
8036.89 884
8037.73 855
8038.58 849
8039.43 781
8040.27 844
8041.12 820
8041.96 853
8042.81 939
8043.66 794
8044.50 844
8045.35 828
8046.20 774
8047.04 816
8047.89 802
8048.74 767
8049.58 835
8050.43 819
8051.28 792
8052.12 810
8052.97 725
8053.82 762
8054.67 807
8055.51 812
8056.36 786
8057.21 756
8058.05 740
8058.90 758
8059.75 678
8060.60 753
8061.44 768
8062.29 874
8063.14 862
8063.99 793
8064.83 770
8065.68 767
8066.53 769
8067.38 778
8068.22 755
8069.07 766
8069.92 761
8070.77 740
8071.62 737
8072.46 719
8073.31 806
8074.16 751
8075.01 729
8075.86 773
8076.71 776
8077.55 748
8078.40 774
8079.25 742
8080.10 700
8080.95 725
8081.80 817
8082.64 792
8083.49 777
8084.34 744
8085.19 780
8086.04 808
8086.89 738
8087.74 803
8088.58 735
8089.43 881
8090.28 761
8091.13 725
8091.98 704
8092.83 784
8093.68 797
8094.53 737
8095.38 704
8096.23 783
8097.08 753
8097.93 712
8098.77 749
8099.62 738
8100.47 709
8101.32 804
8102.17 771
8103.02 686
8103.87 795
8104.72 763
8105.57 735
8106.42 755
8107.27 676
8108.12 707
8108.97 715
8109.82 761
8110.67 725
8111.52 769
8112.37 768
8113.22 835
8114.07 770
8114.92 736
8115.77 726
8116.62 770
8117.47 760
8118.32 772
8119.17 810
8120.02 864
8120.87 826
8121.72 831
8122.58 787
8123.43 846
8124.28 859
8125.13 774
8125.98 778
8126.83 754
8127.68 806
8128.53 827
8129.38 745
8130.23 760
8131.08 820
8131.94 778
8132.79 836
8133.64 779
8134.49 850
8135.34 835
8136.19 841
8137.04 787
8137.89 788
8138.75 855
8139.60 901
8140.45 858
8141.30 854
8142.15 878
8143.00 841
8143.86 826
8144.71 866
8145.56 905
8146.41 897
8147.26 886
8148.12 886
8148.97 894
8149.82 893
8150.67 893
8151.52 916
8152.38 897
8153.23 872
8154.08 948
8154.93 1030
8155.78 1041
8156.64 1194
8157.49 1245
8158.34 1160
8159.19 1175
8160.05 1156
8160.90 998
8161.75 976
8162.61 903
8163.46 853
8164.31 914
8165.16 881
8166.02 837
8166.87 840
8167.72 800
8168.58 854
8169.43 842
8170.28 846
8171.14 831
8171.99 849
8172.84 810
8173.70 841
8174.55 831
8175.40 779
8176.26 800
8177.11 760
8177.96 822
8178.82 820
8179.67 748
8180.52 769
8181.38 689
8182.23 759
8183.08 805
8183.94 719
8184.79 745
8185.65 716
8186.50 724
8187.35 684
8188.21 748
8189.06 787
8189.92 724
8190.77 736
8191.63 740
8192.48 694
8193.33 672
8194.19 681
8195.04 728
8195.90 740
8196.75 741
8197.61 786
8198.46 743
8199.32 716
8200.17 648
8201.02 678
8201.88 688
8202.73 666
8203.59 698
8204.44 735
8205.30 746
8206.15 767
8207.01 736
8207.86 771
8208.72 736
8209.57 748
8210.43 716
8211.29 724
8212.14 743
8213.00 766
8213.85 739
8214.71 780
8215.56 720
8216.42 727
8217.27 662
8218.13 691
8218.98 795
8219.84 734
8220.70 748
8221.55 775
8222.41 764
8223.26 735
8224.12 699
8224.98 803
8225.83 763
8226.69 818
8227.54 770
8228.40 813
8229.26 761
8230.11 789
8230.97 820
8231.83 779
8232.68 750
8233.54 777
8234.39 773
8235.25 706
8236.11 747
8236.96 700
8237.82 770
8238.68 777
8239.53 710
8240.39 738
8241.25 649
8242.11 697
8242.96 668
8243.82 685
8244.68 724
8245.53 672
8246.39 739
8247.25 749
8248.10 700
8248.96 668
8249.82 703
8250.68 759
8251.53 715
8252.39 739
8253.25 663
8254.11 681
8254.96 743
8255.82 759
8256.68 768
8257.54 758
8258.39 779
8259.25 685
8260.11 754
8260.97 764
8261.83 704
8262.68 677
8263.54 754
8264.40 780
8265.26 717
8266.12 704
8266.97 715
8267.83 789
8268.69 759
8269.55 740
8270.41 743
8271.27 745
8272.12 744
8272.98 780
8273.84 792
8274.70 757
8275.56 808
8276.42 823
8277.28 794
8278.13 775
8278.99 818
8279.85 826
8280.71 759
8281.57 812
8282.43 714
8283.29 758
8284.15 718
8285.01 733
8285.87 786
8286.72 814
8287.58 848
8288.44 874
8289.30 875
8290.16 854
8291.02 857
8291.88 785
8292.74 866
8293.60 818
8294.46 854
8295.32 827
8296.18 911
8297.04 792
8297.90 916
8298.76 866
8299.62 856
8300.48 832
8301.34 831
8302.20 829
8303.06 840
8303.92 884
8304.78 745
8305.64 749
8306.50 796
8307.36 815
8308.22 883
8309.08 761
8309.94 785
8310.80 870
8311.66 851
8312.52 820
8313.38 795
8314.24 861
8315.10 841
8315.96 964
8316.83 901
8317.69 928
8318.55 1033
8319.41 1072
8320.27 1037
8321.13 994
8321.99 922
8322.85 934
8323.71 956
8324.57 852
8325.44 791
8326.30 836
8327.16 761
8328.02 770
8328.88 748
8329.74 771
8330.60 705
8331.47 691
8332.33 808
8333.19 765
8334.05 753
8334.91 769
8335.77 777
8336.64 767
8337.50 828
8338.36 809
8339.22 748
8340.08 807
8340.94 850
8341.81 783
8342.67 787
8343.53 741
8344.39 865
8345.26 855
8346.12 852
8346.98 780
8347.84 835
8348.71 886
8349.57 806
8350.43 862
8351.29 843
8352.16 828
8353.02 818
8353.88 903
8354.74 868
8355.61 859
8356.47 844
8357.33 848
8358.19 834
8359.06 899
8359.92 857
8360.78 844
8361.65 866
8362.51 913
8363.37 757
8364.24 908
8365.10 896
8365.96 780
8366.83 803
8367.69 764
8368.55 844
8369.42 909
8370.28 843
8371.14 889
8372.01 868
8372.87 880
8373.73 822
8374.60 875
8375.46 922
8376.33 862
8377.19 820
8378.05 877
8378.92 885
8379.78 834
8380.65 886
8381.51 826
8382.37 925
8383.24 907
8384.10 903
8384.97 1036
8385.83 992
8386.70 926
8387.56 975
8388.42 988
8389.29 981
8390.15 996
8391.02 879
8391.88 937
8392.75 972
8393.61 1001
8394.48 1024
8395.34 1016
8396.21 928
8397.07 887
8397.94 974
8398.80 1011
8399.67 936
8400.53 860
8401.40 899
8402.26 875
8403.13 877
8403.99 953
8404.86 936
8405.72 996
8406.59 959
8407.45 937
8408.32 886
8409.19 893
8410.05 969
8410.92 943
8411.78 952
8412.65 994
8413.51 942
8414.38 923
8415.25 950
8416.11 982
8416.98 1084
8417.84 1051
8418.71 986
8419.58 1068
8420.44 1121
8421.31 1149
8422.17 1034
8423.04 1047
8423.91 1198
8424.77 1203
8425.64 1106
8426.51 1120
8427.37 1154
8428.24 1232
8429.11 1199
8429.97 1159
8430.84 1163
8431.71 1210
8432.57 1266
8433.44 1287
8434.31 1204
8435.17 1286
8436.04 1267
8436.91 1380
8437.77 1388
8438.64 1393
8439.51 1475
8440.38 1425
8441.24 1371
8442.11 1505
8442.98 1632
8443.84 1598
8444.71 1688
8445.58 1815
8446.45 1736
8447.31 1628
8448.18 1681
8449.05 1752
8449.92 1683
8450.78 1730
8451.65 1867
8452.52 1902
8453.39 1915
8454.26 1917
8455.12 2103
8455.99 2354
8456.86 2629
8457.73 2884
8458.60 3059
8459.46 2985
8460.33 2976
8461.20 2865
8462.07 2667
8462.94 2595
8463.81 2368
8464.67 2226
8465.54 2093
8466.41 1925
8467.28 1873
8468.15 2047
8469.02 2518
8469.89 2865
8470.75 3486
8471.62 4245
8472.49 4593
8473.36 4713
8474.23 4778
8475.10 4449
8475.97 3963
8476.84 3396
8477.71 2950
8478.57 2461
8479.44 2299
8480.31 1927
8481.18 1656
8482.05 1569
8482.92 1516
8483.79 1563
8484.66 1440
8485.53 1373
8486.40 1324
8487.27 1406
8488.14 1365
8489.01 1380
8489.88 1346
8490.75 1335
8491.62 1291
8492.49 1314
8493.36 1314
8494.23 1300
8495.10 1302
8495.97 1343
8496.84 1401
8497.71 1401
8498.58 1344
8499.45 1327
8500.32 1353
8501.19 1362
8502.06 1376
8502.93 1392
8503.80 1246
8504.67 1256
8505.54 1315
8506.41 1292
8507.28 1267
8508.15 1490
8509.02 1593
8509.89 1641
8510.76 1579
8511.63 1750
8512.51 1666
8513.38 1546
8514.25 1575
8515.12 1549
8515.99 1434
8516.86 1421
8517.73 1402
8518.60 1348
8519.47 1340
8520.35 1270
8521.22 1288
8522.09 1228
8522.96 1280
8523.83 1313
8524.70 1383
8525.57 1332
8526.45 1336
8527.32 1349
8528.19 1450
8529.06 1419
8529.93 1516
8530.80 1415
8531.68 1372
8532.55 1479
8533.42 1529
8534.29 1439
8535.16 1525
8536.04 1547
8536.91 1416
8537.78 1469
8538.65 1497
8539.52 1574
8540.40 1592
8541.27 1619
8542.14 1585
8543.01 1441
8543.89 1526
8544.76 1451
8545.63 1400
8546.50 1419
8547.38 1549
8548.25 1556
8549.12 1562
8549.99 1519
8550.87 1669
8551.74 1716
8552.61 1639
8553.49 1714
8554.36 1953
8555.23 1931
8556.11 2213
8556.98 2238
8557.85 2278
8558.73 2095
8559.60 1983
8560.47 1873
8561.35 1767
8562.22 1564
8563.09 1387
8563.97 1292
8564.84 1272
8565.71 1278
8566.59 1294
8567.46 1150
8568.33 1226
8569.21 1267
8570.08 1257
8570.96 1237
8571.83 1234
8572.70 1235
8573.58 1161
8574.45 1204
8575.33 1250
8576.20 1105
8577.07 1210
8577.95 1271
8578.82 1098
8579.70 1031
8580.57 1136
8581.45 1126
8582.32 984
8583.19 1002
8584.07 1115
8584.94 1152
8585.82 1172
8586.69 1251
8587.57 1151
8588.44 1092
8589.32 1193
8590.19 1176
8591.07 1174
8591.94 1122
8592.82 1062
8593.69 1141
8594.57 1168
8595.44 1203
8596.32 1209
8597.19 1085
8598.07 1181
8598.94 1200
8599.82 1301
8600.69 1259
8601.57 1198
8602.44 1167
8603.32 1170
8604.20 1150
8605.07 1231
8605.95 1184
8606.82 1176
8607.70 1213
8608.57 1223
8609.45 1140
8610.33 1131
8611.20 1204
8612.08 1151
8612.95 1164
8613.83 1264
8614.71 1227
8615.58 1298
8616.46 1217
8617.33 1217
8618.21 1152
8619.09 1232
8619.96 1233
8620.84 1260
8621.72 1206
8622.59 1204
8623.47 1260
8624.35 1323
8625.22 1356
8626.10 1274
8626.98 1293
8627.85 1321
8628.73 1266
8629.61 1375
8630.48 1437
8631.36 1473
8632.24 1506
8633.11 1367
8633.99 1436
8634.87 1432
8635.74 1473
8636.62 1488
8637.50 1467
8638.38 1438
8639.25 1479
8640.13 1469
8641.01 1523
8641.89 1586
8642.76 1478
8643.64 1500
8644.52 1455
8645.40 1586
8646.27 1710
8647.15 1704
8648.03 1703
8648.91 1794
8649.79 1658
8650.66 1778
8651.54 1850
8652.42 1908
8653.30 1856
8654.18 1793
8655.05 1791
8655.93 1927
8656.81 1818
8657.69 1767
8658.57 1729
8659.45 1821
8660.32 1839
8661.20 1860
8662.08 1869
8662.96 1913
8663.84 2054
8664.72 1937
8665.60 1794
8666.47 1839
8667.35 1939
8668.23 1990
8669.11 1995
8669.99 2126
8670.87 2105
8671.75 2329
8672.63 2353
8673.51 2566
8674.38 2926
8675.26 3152
8676.14 3227
8677.02 3423
8677.90 3638
8678.78 3579
8679.66 3523
8680.54 3292
8681.42 3099
8682.30 2906
8683.18 2733
8684.06 2605
8684.94 2346
8685.82 2253
8686.70 2283
8687.58 2309
8688.46 2428
8689.34 2767
8690.22 3082
8691.10 3550
8691.98 4285
8692.86 5003
8693.74 6007
8694.62 6633
8695.50 7346
8696.38 7290
8697.26 6955
8698.14 6155
8699.02 5405
8699.90 4616
8700.78 3958
8701.66 3280
8702.54 2724
8703.42 2437
8704.30 2259
8705.18 2035
8706.06 1935
8706.94 2014
8707.82 1894
8708.71 1900
8709.59 1775
8710.47 1858
8711.35 1816
8712.23 1775
8713.11 1792
8713.99 1623
8714.87 1730
8715.75 1664
8716.64 1577
8717.52 1557
8718.40 1534
8719.28 1554
8720.16 1602
8721.04 1549
8721.92 1615
8722.81 1581
8723.69 1602
8724.57 1571
8725.45 1630
8726.33 1483
8727.21 1553
8728.10 1622
8728.98 1662
8729.86 1769
8730.74 1733
8731.62 1751
8732.51 1810
8733.39 1935
8734.27 1906
8735.15 1897
8736.03 1790
8736.92 1747
8737.80 1846
8738.68 1678
8739.56 1596
8740.45 1618
8741.33 1581
8742.21 1574
8743.09 1432
8743.98 1475
8744.86 1542
8745.74 1495
8746.63 1511
8747.51 1493
8748.39 1462
8749.27 1418
8750.16 1488
8751.04 1512
8751.92 1550
8752.81 1564
8753.69 1640
8754.57 1653
8755.46 1570
8756.34 1757
8757.22 1679
8758.11 1812
8758.99 1804
8759.87 1803
8760.76 1763
8761.64 1744
8762.52 1792
8763.41 1896
8764.29 1950
8765.17 1840
8766.06 1700
8766.94 1726
8767.83 1829
8768.71 1957
8769.59 1905
8770.48 1899
8771.36 2041
8772.25 1882
8773.13 1932
8774.01 1873
8774.90 1825
8775.78 1837
8776.67 1684
8777.55 1739
8778.44 1697
8779.32 1805
8780.20 1902
8781.09 2125
8781.97 2311
8782.86 2480
8783.74 2888
8784.63 2864
8785.51 2894
8786.40 2754
8787.28 2890
8788.17 2662
8789.05 2267
8789.94 2073
8790.82 1962
8791.71 1766
8792.59 1628
8793.48 1626
8794.36 1508
8795.25 1521
8796.13 1478
8797.02 1443
8797.90 1558
8798.79 1472
8799.67 1484
8800.56 1613
8801.45 1668
8802.33 1625
8803.22 1584
8804.10 1442
8804.99 1492
8805.87 1486
8806.76 1402
8807.65 1465
8808.53 1293
8809.42 1245
8810.30 1265
8811.19 1245
8812.08 1202
8812.96 1182
8813.85 1268
8814.73 1315
8815.62 1269
8816.51 1316
8817.39 1239
8818.28 1263
8819.17 1268
8820.05 1305
8820.94 1188
8821.83 1181
8822.71 1177
8823.60 1306
8824.49 1380
8825.37 1250
8826.26 1297
8827.15 1239
8828.03 1258
8828.92 1173
8829.81 1153
8830.69 1155
8831.58 1137
8832.47 1140
8833.36 1102
8834.24 1050
8835.13 1155
8836.02 1078
8836.90 1079
8837.79 1137
8838.68 1132
8839.57 1102
8840.45 1146
8841.34 1154
8842.23 1127
8843.12 1137
8844.01 1179
8844.89 1180
8845.78 1107
8846.67 1056
8847.56 1069
8848.44 1166
8849.33 1195
8850.22 1193
8851.11 1090
8852.00 1106
8852.88 1137
8853.77 1073
8854.66 1133
8855.55 1119
8856.44 1088
8857.33 1080
8858.21 1081
8859.10 1069
8859.99 1082
8860.88 1044
8861.77 1052
8862.66 1037
8863.55 1001
8864.43 1109
8865.32 1097
8866.21 1073
8867.10 1035
8867.99 967
8868.88 999
8869.77 980
8870.66 990
8871.55 972
8872.44 957
8873.32 885
8874.21 988
8875.10 1010
8875.99 931
8876.88 888
8877.77 910
8878.66 842
8879.55 883
8880.44 920
8881.33 919
8882.22 961
8883.11 900
8884.00 854
8884.89 820
8885.78 836
8886.67 892
8887.56 921
8888.45 953
8889.34 878
8890.23 846
8891.12 912
8892.01 903
8892.90 787
8893.79 774
8894.68 817
8895.57 816
8896.46 817
8897.35 859
8898.24 842
8899.13 864
8900.02 891
8900.91 836
8901.80 806
8902.69 870
8903.58 902
8904.47 821
8905.36 844
8906.26 841
8907.15 823
8908.04 835
8908.93 818
8909.82 759
8910.71 746
8911.60 777
8912.49 814
8913.38 818
8914.28 831
8915.17 775
8916.06 797
8916.95 782
8917.84 804
8918.73 830
8919.62 703
8920.52 764
8921.41 793
8922.30 803
8923.19 885
8924.08 797
8924.97 773
8925.87 757
8926.76 797
8927.65 796
8928.54 786
8929.43 788
8930.33 771
8931.22 738
8932.11 749
8933.00 804
8933.89 780
8934.79 713
8935.68 768
8936.57 753
8937.46 815
8938.36 797
8939.25 745
8940.14 756
8941.03 730
8941.93 682
8942.82 737
8943.71 802
8944.60 720
8945.50 719
8946.39 744
8947.28 713
8948.18 729
8949.07 742
8949.96 741
8950.85 708
8951.75 753
8952.64 768
8953.53 729
8954.43 701
8955.32 815
8956.21 801
8957.11 692
8958.00 713
8958.89 763
8959.79 685
8960.68 732
8961.57 690
8962.47 720
8963.36 709
8964.26 676
8965.15 734
8966.04 700
8966.94 666
8967.83 787
8968.73 672
8969.62 748
8970.51 779
8971.41 731
8972.30 749
8973.20 783
8974.09 767
8974.98 792
8975.88 721
8976.77 676
8977.67 733
8978.56 668
8979.46 617
8980.35 645
8981.25 714
8982.14 709
8983.03 666
8983.93 658
8984.82 715
8985.72 658
8986.61 687
8987.51 610
8988.40 661
8989.30 615
8990.19 704
8991.09 687
8991.98 639
8992.88 623
8993.77 727
8994.67 727
8995.56 657
8996.46 611
8997.36 591
8998.25 601
8999.15 637
9000.04 614
9000.94 619
9001.83 618
9002.73 646
9003.62 652
9004.52 631
9005.42 560
9006.31 633
9007.21 682
9008.10 663
9009.00 614
9009.90 635
9010.79 666
9011.69 586
9012.58 599
9013.48 641
9014.38 622
9015.27 643
9016.17 550
9017.07 576
9017.96 638
9018.86 650
9019.76 582
9020.65 594
9021.55 604
9022.44 610
9023.34 651
9024.24 601
9025.14 651
9026.03 605
9026.93 566
9027.83 619
9028.72 611
9029.62 615
9030.52 606
9031.41 606
9032.31 620
9033.21 624
9034.11 664
9035.00 598
9035.90 617
9036.80 634
9037.69 631
9038.59 635
9039.49 631
9040.39 607
9041.28 617
9042.18 650
9043.08 603
9043.98 631
9044.88 616
9045.77 578
9046.67 577
9047.57 672
9048.47 604
9049.36 717
9050.26 693
9051.16 574
9052.06 611
9052.96 661
9053.86 663
9054.75 668
9055.65 635
9056.55 645
9057.45 685
9058.35 725
9059.25 674
9060.14 620
9061.04 596
9061.94 710
9062.84 660
9063.74 674
9064.64 660
9065.54 662
9066.44 680
9067.33 674
9068.23 654
9069.13 674
9070.03 640
9070.93 648
9071.83 677
9072.73 680
9073.63 645
9074.53 617
9075.43 644
9076.33 594
9077.22 681
9078.12 629
9079.02 626
9079.92 636
9080.82 625
9081.72 688
9082.62 661
9083.52 623
9084.42 636
9085.32 638
9086.22 667
9087.12 687
9088.02 635
9088.92 671
9089.82 676
9090.72 710
9091.62 620
9092.52 662
9093.42 647
9094.32 663
9095.22 687
9096.12 705
9097.02 734
9097.92 687
9098.82 627
9099.72 634
9100.62 661
9101.52 675
9102.43 647
9103.33 660
9104.23 674
9105.13 620
9106.03 687
9106.93 609
9107.83 608
9108.73 605
9109.63 653
9110.53 558
9111.43 620
9112.33 649
9113.24 674
9114.14 621
9115.04 653
9115.94 668
9116.84 625
9117.74 624
9118.64 623
9119.55 598
9120.45 598
9121.35 615
9122.25 584
9123.15 631
9124.05 612
9124.96 686
9125.86 644
9126.76 601
9127.66 635
9128.56 634
9129.46 676
9130.37 624
9131.27 604
9132.17 610
9133.07 622
9133.97 633
9134.88 645
9135.78 609
9136.68 561
9137.58 585
9138.49 555
9139.39 595
9140.29 596
9141.19 648
9142.10 662
9143.00 609
9143.90 583
9144.80 621
9145.71 667
9146.61 623
9147.51 596
9148.42 539
9149.32 525
9150.22 624
9151.12 667
9152.03 573
9152.93 550
9153.83 611
9154.74 644
9155.64 596
9156.54 576
9157.45 570
9158.35 578
9159.25 589
9160.16 591
9161.06 637
9161.96 664
9162.87 664
9163.77 588
9164.68 583
9165.58 639
9166.48 648
9167.39 543
9168.29 589
9169.19 556
9170.10 602
9171.00 643
9171.91 575
9172.81 592
9173.72 606
9174.62 595
9175.52 615
9176.43 612
9177.33 540
9178.24 600
9179.14 628
9180.05 583
9180.95 528
9181.85 596
9182.76 600
9183.66 645
9184.57 566
9185.47 558
9186.38 566
9187.28 628
9188.19 629
9189.09 633
9190.00 617
9190.90 601
9191.81 591
9192.71 554
9193.62 549
9194.52 568
9195.43 576
9196.33 615
9197.24 619
9198.14 635
9199.05 592
9199.96 608
9200.86 693
9201.77 596
9202.67 624
9203.58 666
9204.48 686
9205.39 650
9206.29 623
9207.20 648
9208.11 636
9209.01 557
9209.92 570
9210.82 614
9211.73 548
9212.64 529
9213.54 654
9214.45 625
9215.35 610
9216.26 586
9217.17 622
9218.07 648
9218.98 633
9219.89 599
9220.79 622
9221.70 588
9222.61 616
9223.51 611
9224.42 604
9225.33 654
9226.23 660
9227.14 611
9228.05 567
9228.95 571
9229.86 542
9230.77 563
9231.67 551
9232.58 610
9233.49 566
9234.40 608
9235.30 633
9236.21 587
9237.12 629
9238.02 594
9238.93 621
9239.84 586
9240.75 594
9241.65 573
9242.56 563
9243.47 544
9244.38 571
9245.28 555
9246.19 567
9247.10 586
9248.01 560
9248.92 583
9249.82 551
9250.73 579
9251.64 548
9252.55 582
9253.46 559
9254.36 592
9255.27 561
9256.18 580
9257.09 617
9258.00 583
9258.90 625
9259.81 563
9260.72 596
9261.63 641
9262.54 606
9263.45 546
9264.36 599
9265.26 633
9266.17 522
9267.08 499
9267.99 571
9268.90 606
9269.81 608
9270.72 586
9271.63 594
9272.54 544
9273.44 583
9274.35 599
9275.26 587
9276.17 607
9277.08 582
9277.99 572
9278.90 542
9279.81 621
9280.72 555
9281.63 568
9282.54 564
9283.45 656
9284.36 583
9285.27 610
9286.18 568
9287.09 574
9288.00 617
9288.91 572
9289.82 608
9290.73 604
9291.64 598
9292.55 698
9293.46 605
9294.37 554
9295.28 564
9296.19 610
9297.10 666
9298.01 580
9298.92 559
9299.83 614
9300.74 617
9301.65 620
9302.56 645
9303.47 630
9304.38 625
9305.29 583
9306.20 572
9307.11 571
9308.02 627
9308.93 640
9309.84 619
9310.75 693
9311.67 682
9312.58 643
9313.49 694
9314.40 783
9315.31 702
9316.22 643
9317.13 676
9318.04 746
9318.95 680
9319.87 621
9320.78 603
9321.69 675
9322.60 661
9323.51 667
9324.42 634
9325.34 539
9326.25 555
9327.16 615
9328.07 605
9328.98 661
9329.89 585
9330.81 632
9331.72 656
9332.63 608
9333.54 623
9334.45 620
9335.37 612
9336.28 592
9337.19 619
9338.10 647
9339.01 603
9339.93 601
9340.84 563
9341.75 637
9342.66 626
9343.58 582
9344.49 672
9345.40 678
9346.31 650
9347.23 632
9348.14 650
9349.05 549
9349.97 556
9350.88 602
9351.79 598
9352.70 625
9353.62 608
9354.53 585
9355.44 632
9356.36 620
9357.27 624
9358.18 618
9359.10 620
9360.01 592
9360.92 571
9361.84 600
9362.75 657
9363.66 594
9364.58 607
9365.49 638
9366.40 631
9367.32 569
9368.23 580
9369.15 603
9370.06 649
9370.97 640
9371.89 597
9372.80 611
9373.71 576
9374.63 617
9375.54 618
9376.46 604
9377.37 583
9378.29 534
9379.20 613
9380.11 631
9381.03 608
9381.94 562
9382.86 635
9383.77 644
9384.69 685
9385.60 618
9386.51 653
9387.43 685
9388.34 614
9389.26 671
9390.17 672
9391.09 634
9392.00 684
9392.92 740
9393.83 754
9394.75 657
9395.66 659
9396.58 680
9397.49 707
9398.41 669
9399.32 764
9400.24 763
9401.15 766
9402.07 754
9402.99 710
9403.90 694
9404.82 642
9405.73 687
9406.65 758
9407.56 757
9408.48 692
9409.39 653
9410.31 665
9411.23 679
9412.14 735
9413.06 753
9413.97 733
9414.89 697
9415.81 668
9416.72 675
9417.64 705
9418.55 676
9419.47 766
9420.39 701
9421.30 627
9422.22 680
9423.14 739
9424.05 724
9424.97 716
9425.89 701
9426.80 752
9427.72 777
9428.64 761
9429.55 746
9430.47 723
9431.39 781
9432.30 696
9433.22 726
9434.14 758
9435.05 730
9435.97 759
9436.89 766
9437.80 780
9438.72 833
9439.64 811
9440.56 837
9441.47 761
9442.39 843
9443.31 790
9444.23 760
9445.14 760
9446.06 680
9446.98 751
9447.90 806
9448.81 825
9449.73 759
9450.65 785
9451.57 906
9452.48 920
9453.40 998
9454.32 1102
9455.24 1171
9456.16 1290
9457.07 1303
9457.99 1308
9458.91 1173
9459.83 1078
9460.75 1048
9461.66 989
9462.58 905
9463.50 863
9464.42 765
9465.34 767
9466.26 810
9467.18 846
9468.09 787
9469.01 801
9469.93 807
9470.85 781
9471.77 721
9472.69 771
9473.61 804
9474.53 778
9475.44 719
9476.36 746
9477.28 787
9478.20 919
9479.12 923
9480.04 952
9480.96 1037
9481.88 1108
9482.80 1219
9483.72 1164
9484.64 1130
9485.56 1069
9486.47 1045
9487.39 980
9488.31 958
9489.23 893
9490.15 814
9491.07 898
9491.99 816
9492.91 804
9493.83 804
9494.75 798
9495.67 810
9496.59 812
9497.51 855
9498.43 789
9499.35 786
9500.27 740
9501.19 765
9502.11 711
9503.03 715
9503.95 653
9504.87 672
9505.79 719
9506.71 742
9507.64 760
9508.56 784
9509.48 716
9510.40 725
9511.32 720
9512.24 716
9513.16 705
9514.08 786
9515.00 766
9515.92 701
9516.84 712
9517.76 792
9518.68 838
9519.61 763
9520.53 774
9521.45 804
9522.37 783
9523.29 752
9524.21 718
9525.13 776
9526.05 771
9526.98 794
9527.90 806
9528.82 795
9529.74 728
9530.66 840
9531.58 853
9532.51 866
9533.43 851
9534.35 857
9535.27 883
9536.19 879
9537.11 981
9538.04 944
9538.96 925
9539.88 890
9540.80 879
9541.73 895
9542.65 843
9543.57 906
9544.49 808
9545.41 822
9546.34 774
9547.26 748
9548.18 753
9549.10 730
9550.03 777
9550.95 746
9551.87 778
9552.79 755
9553.72 746
9554.64 788
9555.56 794
9556.49 814
9557.41 765
9558.33 807
9559.25 813
9560.18 809
9561.10 846
9562.02 801
9562.95 854
9563.87 804
9564.79 886
9565.72 907
9566.64 826
9567.56 876
9568.49 824
9569.41 787
9570.33 782
9571.26 868
9572.18 828
9573.11 772
9574.03 818
9574.95 769
9575.88 759
9576.80 755
9577.72 798
9578.65 772
9579.57 755
9580.50 802
9581.42 809
9582.34 750
9583.27 815
9584.19 796
9585.12 760
9586.04 770
9586.97 766
9587.89 738
9588.81 792
9589.74 782
9590.66 794
9591.59 751
9592.51 742
9593.44 705
9594.36 764
9595.29 728
9596.21 725
9597.14 802
9598.06 875
9598.99 816
9599.91 835
9600.84 899
9601.76 900
9602.69 817
9603.61 769
9604.54 795
9605.46 821
9606.39 805
9607.31 811
9608.24 898
9609.16 883
9610.09 891
9611.01 826
9611.94 923
9612.87 926
9613.79 879
9614.72 917
9615.64 972
9616.57 911
9617.49 895
9618.42 877
9619.35 872
9620.27 944
9621.20 952
9622.12 943
9623.05 943
9623.98 866
9624.90 858
9625.83 928
9626.76 943
9627.68 869
9628.61 946
9629.53 1051
9630.46 971
9631.39 988
9632.31 999
9633.24 961
9634.17 971
9635.09 1003
9636.02 1036
9636.95 1030
9637.87 993
9638.80 1027
9639.73 1063
9640.65 1018
9641.58 1067
9642.51 1074
9643.44 1106
9644.36 1137
9645.29 1070
9646.22 1022
9647.14 1190
9648.07 1125
9649.00 1137
9649.93 1220
9650.85 1246
9651.78 1299
9652.71 1343
9653.64 1311
9654.56 1341
9655.49 1329
9656.42 1379
9657.35 1402
9658.27 1356
9659.20 1322
9660.13 1319
9661.06 1274
9661.99 1336
9662.91 1340
9663.84 1327
9664.77 1261
9665.70 1272
9666.63 1295
9667.56 1290
9668.48 1345
9669.41 1487
9670.34 1384
9671.27 1443
9672.20 1438
9673.13 1340
9674.05 1423
9674.98 1528
9675.91 1478
9676.84 1484
9677.77 1445
9678.70 1520
9679.63 1471
9680.56 1373
9681.48 1479
9682.41 1616
9683.34 1599
9684.27 1689
9685.20 1786
9686.13 1671
9687.06 1796
9687.99 1792
9688.92 1764
9689.85 1709
9690.78 1720
9691.71 1659
9692.63 1746
9693.56 1670
9694.49 1687
9695.42 1814
9696.35 1905
9697.28 2125
9698.21 2285
9699.14 2474
9700.07 2809
9701.00 3023
9701.93 3307
9702.86 3465
9703.79 3303
9704.72 3093
9705.65 3028
9706.58 2762
9707.51 2464
9708.44 2154
9709.37 1938
9710.30 1854
9711.23 1722
9712.16 1652
9713.09 1664
9714.02 1681
9714.95 1778
9715.89 1793
9716.82 1848
9717.75 1907
9718.68 1811
9719.61 1752
9720.54 1756
9721.47 1685
9722.40 1598
9723.33 1514
9724.26 1590
9725.19 1490
9726.12 1427
9727.06 1340
9727.99 1418
9728.92 1383
9729.85 1400
9730.78 1429
9731.71 1526
9732.64 1586
9733.57 1510
9734.51 1547
9735.44 1603
9736.37 1609
9737.30 1544
9738.23 1494
9739.16 1470
9740.10 1480
9741.03 1422
9741.96 1545
9742.89 1454
9743.82 1455
9744.75 1380
9745.69 1390
9746.62 1386
9747.55 1314
9748.48 1244
9749.41 1187
9750.35 1179
9751.28 1194
9752.21 1169
9753.14 1184
9754.08 1169
9755.01 1225
9755.94 1174
9756.87 1246
9757.81 1263
9758.74 1291
9759.67 1295
9760.60 1257
9761.54 1284
9762.47 1243
9763.40 1244
9764.34 1352
9765.27 1263
9766.20 1257
9767.13 1221
9768.07 1223
9769.00 1185
9769.93 1177
9770.87 1184
9771.80 1321
9772.73 1320
9773.67 1327
9774.60 1327
9775.53 1323
9776.47 1354
9777.40 1387
9778.33 1423
9779.27 1522
9780.20 1443
9781.14 1527
9782.07 1432
9783.00 1533
9783.94 1565
9784.87 1515
9785.80 1548
9786.74 1641
9787.67 1728
9788.61 1621
9789.54 1645
9790.47 1562
9791.41 1534
9792.34 1363
9793.28 1330
9794.21 1295
9795.15 1294
9796.08 1316
9797.01 1249
9797.95 1283
9798.88 1382
9799.82 1416
9800.75 1432
9801.69 1572
9802.62 1495
9803.56 1477
9804.49 1342
9805.43 1303
9806.36 1274
9807.30 1233
9808.23 1205
9809.17 1122
9810.10 1184
9811.04 1134
9811.97 1031
9812.91 1034
9813.84 976
9814.78 940
9815.71 1018
9816.65 1004
9817.58 1021
9818.52 1038
9819.46 1005
9820.39 971
9821.33 1044
9822.26 1020
9823.20 1005
9824.13 1003
9825.07 969
9826.00 1025
9826.94 941
9827.88 956
9828.81 954
9829.75 1042
9830.68 974
9831.62 926
9832.56 970
9833.49 937
9834.43 936
9835.37 932
9836.30 950
9837.24 949
9838.17 1056
9839.11 973
9840.05 969
9840.98 1012
9841.92 933
9842.86 911
9843.79 964
9844.73 962
9845.67 955
9846.60 978
9847.54 988
9848.48 938
9849.42 966
9850.35 991
9851.29 902
9852.23 901
9853.16 919
9854.10 940
9855.04 914
9855.98 898
9856.91 941
9857.85 1015
9858.79 927
9859.72 898
9860.66 913
9861.60 967
9862.54 988
9863.47 865
9864.41 914
9865.35 956
9866.29 995
9867.23 920
9868.16 907
9869.10 872
9870.04 901
9870.98 912
9871.92 904
9872.85 910
9873.79 892
9874.73 925
9875.67 951
9876.61 942
9877.54 915
9878.48 932
9879.42 886
9880.36 883
9881.30 839
9882.24 800
9883.18 892
9884.11 876
9885.05 949
9885.99 925
9886.93 875
9887.87 885
9888.81 907
9889.75 855
9890.69 869
9891.62 853
9892.56 860
9893.50 875
9894.44 871
9895.38 837
9896.32 859
9897.26 812
9898.20 813
9899.14 868
9900.08 812
9901.02 845
9901.96 815
9902.90 816
9903.83 841
9904.77 810
9905.71 858
9906.65 852
9907.59 824
9908.53 800
9909.47 823
9910.41 845
9911.35 931
9912.29 903
9913.23 895
9914.17 917
9915.11 914
9916.05 939
9916.99 987
9917.93 891
9918.87 849
9919.81 866
9920.75 890
9921.69 928
9922.64 938
9923.58 924
9924.52 1044
9925.46 1093
9926.40 1155
9927.34 1226
9928.28 1407
9929.22 1492
9930.16 1557
9931.10 1644
9932.04 1577
9932.98 1557
9933.92 1449
9934.87 1301
9935.81 1202
9936.75 1064
9937.69 1046
9938.63 997
9939.57 1044
9940.51 930
9941.45 850
9942.39 857
9943.34 876
9944.28 840
9945.22 831
9946.16 844
9947.10 843
9948.04 824
9948.99 857
9949.93 800
9950.87 783
9951.81 795
9952.75 816
9953.69 843
9954.64 896
9955.58 825
9956.52 815
9957.46 768
9958.41 823
9959.35 888
9960.29 827
9961.23 813
9962.17 792
9963.12 773
9964.06 836
9965.00 869
9965.94 826
9966.89 757
9967.83 718
9968.77 827
9969.71 776
9970.66 708
9971.60 707
9972.54 757
9973.49 741
9974.43 799
9975.37 755
9976.31 732
9977.26 746
9978.20 757
9979.14 690
9980.09 639
9981.03 684
9981.97 697
9982.92 763
9983.86 738
9984.80 705
9985.75 710
9986.69 710
9987.63 682
9988.58 653
9989.52 646
9990.46 642
9991.41 721
9992.35 739
9993.30 712
9994.24 717
9995.18 718
9996.13 705
9997.07 676
9998.02 705
9998.96 695
9999.90 706
10000.85 732
10001.79 687
10002.74 694
10003.68 722
10004.62 741
10005.57 675
10006.51 723
10007.46 724
10008.40 750
10009.35 670
10010.29 684
10011.24 672
10012.18 692
10013.13 676
10014.07 656
10015.01 633
10015.96 645
10016.90 728
10017.85 655
10018.79 673
10019.74 681
10020.68 641
10021.63 695
10022.58 650
10023.52 673
10024.47 641
10025.41 673
10026.36 696
10027.30 698
10028.25 666
10029.19 676
10030.14 640
10031.08 681
10032.03 658
10032.98 644
10033.92 630
10034.87 669
10035.81 620
10036.76 633
10037.70 645
10038.65 606
10039.60 614
10040.54 591
10041.49 657
10042.43 677
10043.38 630
10044.33 635
10045.27 556
10046.22 641
10047.17 648
10048.11 595
10049.06 622
10050.00 696
10050.95 620
10051.90 656
10052.84 572
10053.79 635
10054.74 606
10055.68 570
10056.63 585
10057.58 597
10058.52 600
10059.47 597
10060.42 638
10061.37 599
10062.31 571
10063.26 564
10064.21 641
10065.15 623
10066.10 617
10067.05 595
10068.00 586
10068.94 664
10069.89 635
10070.84 620
10071.79 653
10072.73 611
10073.68 656
10074.63 594
10075.58 605
10076.52 567
10077.47 605
10078.42 635
10079.37 643
10080.32 577
10081.26 577
10082.21 580
10083.16 618
10084.11 647
10085.06 579
10086.00 565
10086.95 598
10087.90 595
10088.85 571
10089.80 589
10090.75 558
10091.69 650
10092.64 550
10093.59 568
10094.54 586
10095.49 604
10096.44 673
10097.39 623
10098.33 588
10099.28 628
10100.23 594
10101.18 594
10102.13 573
10103.08 565
10104.03 557
10104.98 573
10105.93 615
10106.87 637
10107.82 602
10108.77 601
10109.72 578
10110.67 578
10111.62 563
10112.57 547
10113.52 561
10114.47 683
10115.42 601
10116.37 596
10117.32 582
10118.27 599
10119.22 604
10120.17 538
10121.12 548
10122.07 581
10123.02 583
10123.97 536
10124.92 595
10125.87 567
10126.82 591
10127.77 584
10128.72 585
10129.67 590
10130.62 581
10131.57 617
10132.52 563
10133.47 538
10134.42 594
10135.37 596
10136.32 595
10137.27 601
10138.22 551
10139.17 592
10140.12 545
10141.07 547
10142.02 614
10142.98 663
10143.93 656
10144.88 620
10145.83 562
10146.78 592
10147.73 598
10148.68 612
10149.63 605
10150.58 574
10151.54 606
10152.49 639
10153.44 602
10154.39 591
10155.34 698
10156.29 614
10157.24 568
10158.20 616
10159.15 633
10160.10 624
10161.05 618
10162.00 638
10162.95 611
10163.91 590
10164.86 544
10165.81 609
10166.76 598
10167.71 594
10168.67 611
10169.62 580
10170.57 601
10171.52 633
10172.47 653
10173.43 589
10174.38 605
10175.33 621
10176.28 711
10177.24 720
10178.19 692
10179.14 676
10180.09 685
10181.05 699
10182.00 683
10182.95 645
10183.90 648
10184.86 686
10185.81 699
10186.76 734
10187.72 711
10188.67 660
10189.62 655
10190.58 738
10191.53 695
10192.48 729
10193.43 747
10194.39 784
10195.34 670
10196.29 656
10197.25 660
10198.20 666
10199.16 726
10200.11 711
10201.06 686
10202.02 736
10202.97 791
10203.92 745
10204.88 763
10205.83 793
10206.78 794
10207.74 850
10208.69 884
10209.65 965
10210.60 908
10211.55 896
10212.51 830
10213.46 794
10214.42 791
10215.37 787
10216.33 765
10217.28 735
10218.23 730
10219.19 836
10220.14 693
10221.10 671
10222.05 672
10223.01 695
10223.96 667
10224.92 702
10225.87 689
10226.83 643
10227.78 662
10228.74 668
10229.69 642
10230.65 663
10231.60 668
10232.56 696
10233.51 578
10234.47 651
10235.42 714
10236.38 724
10237.33 673
10238.29 694
10239.24 703
10240.20 740
10241.15 729
10242.11 722
10243.06 720
10244.02 659
10244.98 626
10245.93 626
10246.89 603
10247.84 664
10248.80 683
10249.75 656
10250.71 591
10251.67 592
10252.62 560
10253.58 578
10254.53 592
10255.49 616
10256.45 659
10257.40 587
10258.36 602
10259.32 615
10260.27 612
10261.23 549
10262.18 555
10263.14 540
10264.10 557
10265.05 592
10266.01 568
10266.97 532
10267.92 586
10268.88 520
10269.84 535
10270.79 594
10271.75 586
10272.71 565
10273.67 568
10274.62 554
10275.58 603
10276.54 577
10277.49 587
10278.45 630
10279.41 594
10280.37 556
10281.32 567
10282.28 628
10283.24 560
10284.19 598
10285.15 619
10286.11 631
10287.07 610
10288.03 577
10288.98 584
10289.94 558
10290.90 487
10291.86 502
10292.81 573
10293.77 548
10294.73 574
10295.69 553
10296.65 554
10297.60 538
10298.56 575
10299.52 627
10300.48 604
10301.44 592
10302.40 557
10303.35 581
10304.31 577
10305.27 564
10306.23 637
10307.19 593
10308.15 526
10309.10 549
10310.06 536
10311.02 554
10311.98 557
10312.94 559
10313.90 519
10314.86 545
10315.82 535
10316.78 568
10317.73 569
10318.69 547
10319.65 538
10320.61 531
10321.57 574
10322.53 600
10323.49 533
10324.45 499
10325.41 544
10326.37 545
10327.33 548
10328.29 508
10329.25 529
10330.21 519
10331.17 555
10332.13 611
10333.09 632
10334.04 604
10335.00 545
10335.96 589
10336.92 575
10337.88 513
10338.84 515
10339.80 513
10340.76 502
10341.72 491
10342.68 560
10343.65 554
10344.61 539
10345.57 480
10346.53 522
10347.49 510
10348.45 512
10349.41 548
10350.37 530
10351.33 510
10352.29 579
10353.25 563
10354.21 501
10355.17 539
10356.13 499
10357.09 512
10358.05 572
10359.02 523
10359.98 540
10360.94 520
10361.90 544
10362.86 506
10363.82 476
10364.78 495
10365.74 571
10366.70 486
10367.67 515
10368.63 474
10369.59 491
10370.55 493
10371.51 473
10372.47 487
10373.43 479
10374.40 477
10375.36 528
10376.32 501
10377.28 464
10378.24 476
10379.21 498
10380.17 513
10381.13 529
10382.09 456
10383.05 458
10384.02 491
10384.98 517
10385.94 485
10386.90 417
10387.86 487
10388.83 522
10389.79 518
10390.75 471
10391.71 471
10392.68 406
10393.64 452
10394.60 492
10395.56 515
10396.53 491
10397.49 474
10398.45 453
10399.42 436
10400.38 478
10401.34 506
10402.30 506
10403.27 528
10404.23 513
10405.19 490
10406.16 466
10407.12 508
10408.08 477
10409.05 534
10410.01 473
10410.97 460
10411.94 482
10412.90 515
10413.86 476
10414.83 544
10415.79 528
10416.75 501
10417.72 522
10418.68 546
10419.65 527
10420.61 566
10421.57 515
10422.54 522
10423.50 567
10424.46 537
10425.43 470
10426.39 508
10427.36 506
10428.32 518
10429.29 541
10430.25 513
10431.21 492
10432.18 511
10433.14 480
10434.11 439
10435.07 443
10436.04 504
10437.00 511
10437.97 494
10438.93 470
10439.90 459
10440.86 495
10441.82 490
10442.79 467
10443.75 442
10444.72 444
10445.68 458
10446.65 404
10447.61 429
10448.58 423
10449.54 464
10450.51 508
10451.48 482
10452.44 459
10453.41 472
10454.37 421
10455.34 483
10456.30 483
10457.27 458
10458.23 462
10459.20 449
10460.16 441
10461.13 388
10462.10 490
10463.06 425
10464.03 465
10464.99 461
10465.96 481
10466.93 425
10467.89 500
10468.86 488
10469.82 478
10470.79 461
10471.76 466
10472.72 465
10473.69 464
10474.65 440
10475.62 439
10476.59 465
10477.55 477
10478.52 409
10479.49 427
10480.45 459
10481.42 429
10482.39 455
10483.35 455
10484.32 444
10485.29 451
10486.25 405
10487.22 417
10488.19 424
10489.15 442
10490.12 456
10491.09 464
10492.06 444
10493.02 448
10493.99 464
10494.96 477
10495.92 461
10496.89 478
10497.86 450
10498.83 423
10499.79 467
10500.76 491
10501.73 428
10502.70 392
10503.66 376
10504.63 464
10505.60 453
10506.57 441
10507.54 475
10508.50 413
10509.47 418
10510.44 422
10511.41 437
10512.38 437
10513.34 452
10514.31 432
10515.28 393
10516.25 403
10517.22 468
10518.19 495
10519.15 443
10520.12 439
10521.09 441
10522.06 398
10523.03 425
10524.00 437
10524.96 425
10525.93 398
10526.90 423
10527.87 405
10528.84 413
10529.81 449
10530.78 394
10531.75 463
10532.72 462
10533.68 442
10534.65 471
10535.62 458
10536.59 477
10537.56 473
10538.53 455
10539.50 432
10540.47 430
10541.44 423
10542.41 463
10543.38 482
10544.35 442
10545.32 465
10546.29 456
10547.26 433
10548.23 461
10549.20 415
10550.17 429
10551.13 437
10552.10 501
10553.07 511
10554.04 429
10555.01 498
10555.98 460
10556.96 478
10557.93 505
10558.90 476
10559.87 514
10560.84 475
10561.81 549
10562.78 472
10563.75 509
10564.72 486
10565.69 505
10566.66 563
10567.63 521
10568.60 505
10569.57 489
10570.54 491
10571.51 436
10572.48 480
10573.45 477
10574.42 489
10575.40 452
10576.37 394
10577.34 406
10578.31 414
10579.28 505
10580.25 437
10581.22 449
10582.19 452
10583.17 445
10584.14 438
10585.11 417
10586.08 441
10587.05 402
10588.02 444
10588.99 473
10589.97 453
10590.94 469
10591.91 486
10592.88 471
10593.85 507
10594.82 430
10595.80 492
10596.77 530
10597.74 545
10598.71 535
10599.68 513
10600.66 490
10601.63 584
10602.60 530
10603.57 501
10604.55 542
10605.52 486
10606.49 494
10607.46 488
10608.44 485
10609.41 504
10610.38 580
10611.35 499
10612.33 468
10613.30 458
10614.27 431
10615.24 458
10616.22 478
10617.19 494
10618.16 481
10619.14 456
10620.11 468
10621.08 558
10622.05 541
10623.03 488
10624.00 522
10624.97 560
10625.95 570
10626.92 558
10627.89 539
10628.87 564
10629.84 552
10630.81 544
10631.79 511
10632.76 522
10633.74 628
10634.71 576
10635.68 563
10636.66 536
10637.63 596
10638.60 643
10639.58 683
10640.55 726
10641.53 769
10642.50 759
10643.47 739
10644.45 750
10645.42 735
10646.40 749
10647.37 660
10648.35 617
10649.32 572
10650.29 581
10651.27 528
10652.24 559
10653.22 563
10654.19 543
10655.17 536
10656.14 492
10657.12 486
10658.09 472
10659.07 500
10660.04 489
10661.02 472
10661.99 515
10662.97 487
10663.94 480
10664.92 486
10665.89 502
10666.87 484
10667.84 481
10668.82 426
10669.79 419
10670.77 427
10671.74 466
10672.72 473
10673.69 490
10674.67 502
10675.65 464
10676.62 477
10677.60 465
10678.57 488
10679.55 453
10680.52 544
10681.50 576
10682.48 556
10683.45 547
10684.43 506
10685.40 522
10686.38 525
10687.36 497
10688.33 456
10689.31 516
10690.28 500
10691.26 463
10692.24 422
10693.21 445
10694.19 456
10695.17 475
10696.14 468
10697.12 428
10698.10 429
10699.07 459
10700.05 459
10701.03 455
10702.00 439
10702.98 500
10703.96 495
10704.93 471
10705.91 435
10706.89 435
10707.86 449
10708.84 481
10709.82 446
10710.80 425
10711.77 454
10712.75 462
10713.73 460
10714.70 494
10715.68 474
10716.66 461
10717.64 440
10718.61 464
10719.59 488
10720.57 522
10721.55 482
10722.53 457
10723.50 488
10724.48 479
10725.46 459
10726.44 483
10727.41 512
10728.39 476
10729.37 456
10730.35 404
10731.33 453
10732.31 450
10733.28 503
10734.26 501
10735.24 424
10736.22 405
10737.20 442
10738.17 473
10739.15 485
10740.13 435
10741.11 488
10742.09 491
10743.07 534
10744.05 480
10745.03 450
10746.00 418
10746.98 443
10747.96 503
10748.94 478
10749.92 449
10750.90 445
10751.88 447
10752.86 442
10753.84 426
10754.82 403
10755.79 417
10756.77 458
10757.75 454
10758.73 475
10759.71 473
10760.69 460
10761.67 457
10762.65 482
10763.63 492
10764.61 466
10765.59 478
10766.57 448
10767.55 470
10768.53 488
10769.51 478
10770.49 481
10771.47 497
10772.45 495
10773.43 486
10774.41 427
10775.39 476
10776.37 455
10777.35 517
10778.33 521
10779.31 467
10780.29 501
10781.27 525
10782.25 490
10783.23 470
10784.21 482
10785.19 519
10786.17 489
10787.15 458
10788.13 482
10789.12 537
10790.10 481
10791.08 468
10792.06 436
10793.04 401
10794.02 421
10795.00 420
10795.98 450
10796.96 485
10797.94 430
10798.93 458
10799.91 469
10800.89 488
10801.87 489
10802.85 467
10803.83 441
10804.81 458
10805.80 409
10806.78 467
10807.76 398
10808.74 445
10809.72 438
10810.70 509
10811.69 486
10812.67 435
10813.65 455
10814.63 454
10815.61 462
10816.59 464
10817.58 459
10818.56 455
10819.54 423
10820.52 426
10821.51 470
10822.49 462
10823.47 437
10824.45 472
10825.43 472
10826.42 426
10827.40 448
10828.38 462
10829.37 431
10830.35 444
10831.33 470
10832.31 460
10833.30 419
10834.28 462
10835.26 479
10836.24 440
10837.23 456
10838.21 461
10839.19 466
10840.18 447
10841.16 438
10842.14 456
10843.13 482
10844.11 497
10845.09 511
10846.08 446
10847.06 471
10848.04 479
10849.03 395
10850.01 405
10850.99 427
10851.98 528
10852.96 465
10853.94 474
10854.93 510
10855.91 498
10856.90 491
10857.88 554
10858.86 613
10859.85 544
10860.83 543
10861.82 502
10862.80 516
10863.78 534
10864.77 496
10865.75 503
10866.74 521
10867.72 515
10868.71 449
10869.69 470
10870.67 509
10871.66 569
10872.64 585
10873.63 534
10874.61 562
10875.60 542
10876.58 549
10877.57 518
10878.55 535
10879.54 618
10880.52 584
10881.51 587
10882.49 531
10883.48 570
10884.46 577
10885.45 601
10886.43 573
10887.42 543
10888.40 538
10889.39 629
10890.37 631
10891.36 647
10892.34 580
10893.33 639
10894.32 611
10895.30 640
10896.29 565
10897.27 574
10898.26 573
10899.24 593
10900.23 581
10901.22 625
10902.20 673
10903.19 706
10904.17 648
10905.16 686
10906.15 699
10907.13 664
10908.12 673
10909.10 669
10910.09 631
10911.08 605
10912.06 638
10913.05 716
10914.04 701
10915.02 812
10916.01 753
10917.00 724
10917.98 724
10918.97 758
10919.96 720
10920.94 704
10921.93 747
10922.92 763
10923.90 715
10924.89 760
10925.88 752
10926.86 803
10927.85 751
10928.84 722
10929.82 738
10930.81 758
10931.80 727
10932.79 710
10933.77 705
10934.76 711
10935.75 724
10936.74 767
10937.72 785
10938.71 806
10939.70 763
10940.69 784
10941.67 838
10942.66 804
10943.65 802
10944.64 851
10945.63 850
10946.61 853
10947.60 876
10948.59 871
10949.58 850
10950.57 885
10951.55 931
10952.54 959
10953.53 962
10954.52 970
10955.51 1050
10956.49 1020
10957.48 1101
10958.47 1225
10959.46 1277
10960.45 1374
10961.44 1408
10962.43 1371
10963.41 1337
10964.40 1326
10965.39 1282
10966.38 1239
10967.37 1114
10968.36 1064
10969.35 1054
10970.34 1023
10971.33 1071
10972.31 989
10973.30 951
10974.29 889
10975.28 978
10976.27 933
10977.26 861
10978.25 947
10979.24 956
10980.23 912
10981.22 934
10982.21 941
10983.20 942
10984.19 978
10985.18 1005
10986.17 982
10987.16 955
10988.15 954
10989.14 919
10990.13 981
10991.12 978
10992.11 989
10993.10 1002
10994.09 1103
10995.08 1156
10996.07 1239
10997.06 1251
10998.05 1339
10999.04 1471
11000.03 1597
11001.02 1749
11002.01 1814
11003.00 1839
11003.99 1818
11004.98 1811
11005.97 1770
11006.96 1665
11007.95 1566
11008.94 1343
11009.93 1294
11010.92 1095
11011.91 1068
11012.91 1028
11013.90 980
11014.89 950
11015.88 984
11016.87 910
11017.86 855
11018.85 783
11019.84 829
11020.83 865
11021.83 856
11022.82 804
11023.81 782
11024.80 763
11025.79 806
11026.78 776
11027.77 774
11028.77 724
11029.76 723
11030.75 715
11031.74 721
11032.73 751
11033.72 737
11034.72 738
11035.71 743
11036.70 738
11037.69 790
11038.68 809
11039.68 769
11040.67 724
11041.66 777
11042.65 809
11043.65 740
11044.64 778
11045.63 706
11046.62 738
11047.62 714
11048.61 702
11049.60 697
11050.59 723
11051.59 753
11052.58 718
11053.57 694
11054.56 688
11055.56 696
11056.55 686
11057.54 722
11058.54 740
11059.53 667
11060.52 635
11061.51 685
11062.51 636
11063.50 623
11064.49 664
11065.49 590
11066.48 624
11067.47 609
11068.47 666
11069.46 708
11070.45 677
11071.45 629
11072.44 665
11073.44 651
11074.43 663
11075.42 691
11076.42 699
11077.41 657
11078.40 676
11079.40 637
11080.39 657
11081.39 667
11082.38 698
11083.37 648
11084.37 652
11085.36 667
11086.36 650
11087.35 668
11088.35 641
11089.34 650
11090.33 661
11091.33 581
11092.32 649
11093.32 665
11094.31 671
11095.31 616
11096.30 631
11097.30 638
11098.29 622
11099.29 626
11100.28 667
11101.28 606
11102.27 604
11103.27 611
11104.26 663
11105.26 612
11106.25 645
11107.25 614
11108.24 615
11109.24 659
11110.23 628
11111.23 586
11112.22 580
11113.22 643
11114.21 629
11115.21 573
11116.20 577
11117.20 604
11118.20 562
11119.19 549
11120.19 617
11121.18 620
11122.18 601
11123.17 652
11124.17 605
11125.17 616
11126.16 654
11127.16 625
11128.15 667
11129.15 672
11130.15 643
11131.14 681
11132.14 655
11133.14 700
11134.13 669
11135.13 586
11136.13 649
11137.12 601
11138.12 558
11139.11 595
11140.11 603
11141.11 561
11142.10 558
11143.10 588
11144.10 563
11145.10 607
11146.09 609
11147.09 586
11148.09 604
11149.08 632
11150.08 623
11151.08 595
11152.07 557
11153.07 589
11154.07 568
11155.07 552
11156.06 520
11157.06 544
11158.06 538
11159.06 532
11160.05 561
11161.05 536
11162.05 516
11163.05 529
11164.04 525
11165.04 521
11166.04 518
11167.04 599
11168.04 544
11169.03 527
11170.03 553
11171.03 506
11172.03 525
11173.03 527
11174.02 505
11175.02 560
11176.02 502
11177.02 522
11178.02 498
11179.02 492
11180.01 494
11181.01 536
11182.01 544
11183.01 526
11184.01 522
11185.01 526
11186.00 512
11187.00 588
11188.00 597
11189.00 569
11190.00 544
11191.00 539
11192.00 552
11193.00 519
11194.00 548
11195.00 554
11195.99 485
11196.99 576
11197.99 563
11198.99 557
11199.99 566
11200.99 523
11201.99 590
11202.99 602
11203.99 586
11204.99 613
11205.99 588
11206.99 516
11207.99 539
11208.99 547
11209.99 565
11210.99 573
11211.99 574
11212.99 554
11213.99 577
11214.99 533
11215.99 541
11216.99 568
11217.99 530
11218.99 514
11219.99 573
11220.99 540
11221.99 547
11222.99 559
11223.99 577
11224.99 555
11225.99 528
11226.99 516
11227.99 559
11228.99 529
11229.99 500
11230.99 523
11231.99 523
11232.99 544
11233.99 520
11235.00 547
11236.00 552
11237.00 511
11238.00 561
11239.00 561
11240.00 555
11241.00 543
11242.00 533
11243.00 529
11244.01 507
11245.01 561
11246.01 551
11247.01 559
11248.01 572
11249.01 540
11250.01 570
11251.02 567
11252.02 613
11253.02 575
11254.02 558
11255.02 589
11256.02 546
11257.03 562
11258.03 555
11259.03 537
11260.03 499
11261.03 514
11262.04 604
11263.04 571
11264.04 511
11265.04 578
11266.05 572
11267.05 558
11268.05 557
11269.05 560
11270.05 576
11271.06 606
11272.06 559
11273.06 574
11274.07 619
11275.07 625
11276.07 643
11277.07 576
11278.08 638
11279.08 726
11280.08 690
11281.08 676
11282.09 640
11283.09 714
11284.09 732
11285.10 732
11286.10 692
11287.10 632
11288.11 673
11289.11 612
11290.11 598
11291.12 567
11292.12 640
11293.12 671
11294.13 630
11295.13 631
11296.13 634
11297.14 635
11298.14 578
11299.15 583
11300.15 656
11301.15 606
11302.16 634
11303.16 622
11304.16 592
11305.17 612
11306.17 664
11307.18 595
11308.18 604
11309.19 625
11310.19 670
11311.19 675
11312.20 680
11313.20 764
11314.21 763
11315.21 750
11316.22 777
11317.22 818
11318.23 821
11319.23 770
11320.23 749
11321.24 719
11322.24 700
11323.25 679
11324.25 648
11325.26 650
11326.26 666
11327.27 632
11328.27 590
11329.28 566
11330.28 604
11331.29 540
11332.29 589
11333.30 580
11334.30 561
11335.31 631
11336.32 604
11337.32 522
11338.33 574
11339.33 572
11340.34 543
11341.34 585
11342.35 530
11343.35 533
11344.36 535
11345.37 508
11346.37 572
11347.38 558
11348.38 510
11349.39 507
11350.40 576
11351.40 562
11352.41 569
11353.41 552
11354.42 540
11355.43 612
11356.43 550
11357.44 559
11358.45 552
11359.45 550
11360.46 573
11361.46 583
11362.47 572
11363.48 598
11364.48 609
11365.49 597
11366.50 562
11367.51 523
11368.51 507
11369.52 516
11370.53 572
11371.53 554
11372.54 528
11373.55 545
11374.55 537
11375.56 580
11376.57 584
11377.58 551
11378.58 530
11379.59 554
11380.60 554
11381.60 529
11382.61 555
11383.62 588
11384.63 571
11385.63 548
11386.64 587
11387.65 617
11388.66 566
11389.67 562
11390.67 576
11391.68 544
11392.69 608
11393.70 538
11394.71 553
11395.71 563
11396.72 575
11397.73 545
11398.74 556
11399.75 579
11400.75 550
11401.76 571
11402.77 575
11403.78 559
11404.79 584
11405.80 603
11406.80 575
11407.81 586
11408.82 579
11409.83 582
11410.84 590
11411.85 520
11412.86 586
11413.87 570
11414.87 520
11415.88 495
11416.89 540
11417.90 566
11418.91 558
11419.92 544
11420.93 549
11421.94 590
11422.95 586
11423.96 566
11424.97 558
11425.98 565
11426.98 588
11427.99 572
11429.00 568
11430.01 586
11431.02 566
11432.03 582
11433.04 593
11434.05 614
11435.06 619
11436.07 600
11437.08 606
11438.09 539
11439.10 570
11440.11 598
11441.12 587
11442.13 572
11443.14 628
11444.15 613
11445.16 553
11446.17 557
11447.18 605
11448.19 592
11449.20 602
11450.21 580
11451.22 599
11452.23 571
11453.25 591
11454.26 620
11455.27 605
11456.28 634
11457.29 595
11458.30 643
11459.31 583
11460.32 595
11461.33 601
11462.34 639
11463.35 536
11464.36 619
11465.38 640
11466.39 603
11467.40 664
11468.41 705
11469.42 611
11470.43 610
11471.44 561
11472.46 580
11473.47 585
11474.48 623
11475.49 584
11476.50 652
11477.51 616
11478.52 628
11479.54 637
11480.55 590
11481.56 605
11482.57 596
11483.58 598
11484.60 635
11485.61 590
11486.62 591
11487.63 613
11488.64 589
11489.66 695
11490.67 648
11491.68 607
11492.69 605
11493.71 628
11494.72 649
11495.73 651
11496.74 641
11497.76 655
11498.77 671
11499.78 654
11500.79 675
11501.81 696
11502.82 651
11503.83 663
11504.84 652
11505.86 662
11506.87 690
11507.88 642
11508.90 614
11509.91 646
11510.92 648
11511.94 720
11512.95 667
11513.96 624
11514.98 597
11515.99 652
11517.00 691
11518.02 616
11519.03 690
11520.04 712
11521.06 694
11522.07 683
11523.08 676
11524.10 686
11525.11 735
11526.13 677
11527.14 744
11528.15 701
11529.17 740
11530.18 711
11531.20 707
11532.21 728
11533.22 697
11534.24 698
11535.25 745
11536.27 718
11537.28 831
11538.29 773
11539.31 808
11540.32 794
11541.34 866
11542.35 834
11543.37 796
11544.38 846
11545.40 859
11546.41 831
11547.43 848
11548.44 886
11549.46 862
11550.47 814
11551.49 834
11552.50 844
11553.52 912
11554.53 900
11555.55 895
11556.56 920
11557.58 946
11558.59 935
11559.61 998
11560.62 1015
11561.64 960
11562.65 982
11563.67 1110
11564.68 1139
11565.70 1059
11566.71 1118
11567.73 1100
11568.75 1059
11569.76 1156
11570.78 1147
11571.79 1094
11572.81 1137
11573.83 1187
11574.84 1142
11575.86 1195
11576.87 1173
11577.89 1212
11578.91 1185
11579.92 1242
11580.94 1309
11581.95 1344
11582.97 1425
11583.99 1452
11585.00 1522
11586.02 1659
11587.04 1715
11588.05 1692
11589.07 1733
11590.09 1854
11591.10 1973
11592.12 1862
11593.14 1972
11594.15 2033
11595.17 2110
11596.19 2234
11597.20 2460
11598.22 2613
11599.24 2904
11600.25 3187
11601.27 3511
11602.29 3878
11603.31 4171
11604.32 4559
11605.34 4718
11606.36 4838
11607.38 4752
11608.39 4488
11609.41 4290
11610.43 3913
11611.45 3419
11612.46 3065
11613.48 2703
11614.50 2413
11615.52 2114
11616.53 1922
11617.55 1711
11618.57 1594
11619.59 1621
11620.61 1514
11621.62 1478
11622.64 1410
11623.66 1321
11624.68 1262
11625.70 1291
11626.71 1323
11627.73 1308
11628.75 1176
11629.77 1254
11630.79 1215
11631.81 1186
11632.82 1221
11633.84 1211
11634.86 1165
11635.88 1188
11636.90 1210
11637.92 1239
11638.94 1297
11639.96 1262
11640.97 1307
11641.99 1341
11643.01 1240
11644.03 1287
11645.05 1226
11646.07 1335
11647.09 1236
11648.11 1109
11649.13 1081
11650.15 1011
11651.17 1020
11652.18 994
11653.20 942
11654.22 947
11655.24 914
11656.26 890
11657.28 877
11658.30 903
11659.32 918
11660.34 928
11661.36 972
11662.38 916
11663.40 959
11664.42 889
11665.44 937
11666.46 931
11667.48 926
11668.50 1018
11669.52 945
11670.54 982
11671.56 970
11672.58 926
11673.60 959
11674.62 992
11675.64 1011
11676.66 1017
11677.68 1008
11678.70 1082
11679.72 1084
11680.74 1088
11681.77 1050
11682.79 1095
11683.81 1148
11684.83 1059
11685.85 1089
11686.87 1077
11687.89 1049
11688.91 1154
11689.93 1078
11690.95 1018
11691.97 1041
11693.00 992
11694.02 1029
11695.04 999
11696.06 984
11697.08 1009
11698.10 1020
11699.12 973
11700.14 989
11701.17 974
11702.19 948
11703.21 922
11704.23 970
11705.25 929
11706.27 882
11707.30 920
11708.32 892
11709.34 851
11710.36 885
11711.38 864
11712.41 849
11713.43 872
11714.45 875
11715.47 926
11716.49 890
11717.52 892
11718.54 836
11719.56 840
11720.58 830
11721.61 831
11722.63 845
11723.65 860
11724.67 870
11725.70 766
11726.72 725
11727.74 717
11728.76 747
11729.79 747
11730.81 726
11731.83 774
11732.86 729
11733.88 712
11734.90 659
11735.92 706
11736.95 727
11737.97 722
11738.99 706
11740.02 770
11741.04 767
11742.06 729
11743.09 697
11744.11 744
11745.13 753
11746.16 709
11747.18 725
11748.20 727
11749.23 701
11750.25 727
11751.27 766
11752.30 732
11753.32 717
11754.35 769
11755.37 730
11756.39 692
11757.42 695
11758.44 686
11759.47 670
11760.49 707
11761.51 730
11762.54 698
11763.56 702
11764.59 696
11765.61 756
11766.64 663
11767.66 689
11768.68 685
11769.71 632
11770.73 664
11771.76 662
11772.78 655
11773.81 630
11774.83 666
11775.86 693
11776.88 587
11777.91 634
11778.93 712
11779.96 638
11780.98 612
11782.01 612
11783.03 613
11784.06 651
11785.08 651
11786.11 616
11787.13 626
11788.16 631
11789.18 597
11790.21 585
11791.23 619
11792.26 632
11793.28 559
11794.31 579
11795.34 563
11796.36 594
11797.39 608
11798.41 597
11799.44 602
11800.46 581
11801.49 590
11802.52 636
11803.54 577
11804.57 581
11805.59 530
11806.62 528
11807.65 571
11808.67 593
11809.70 588
11810.73 564
11811.75 600
11812.78 585
11813.80 582
11814.83 562
11815.86 539
11816.88 588
11817.91 610
11818.94 616
11819.96 566
11820.99 537
11822.02 574
11823.04 576
11824.07 638
11825.10 610
11826.13 588
11827.15 613
11828.18 629
11829.21 594
11830.23 611
11831.26 584
11832.29 636
11833.32 646
11834.34 628
11835.37 592
11836.40 575
11837.42 551
11838.45 569
11839.48 553
11840.51 573
11841.54 557
11842.56 528
11843.59 607
11844.62 575
11845.65 584
11846.67 590
11847.70 545
11848.73 547
11849.76 533
11850.79 542
11851.81 568
11852.84 597
11853.87 570
11854.90 584
11855.93 547
11856.95 580
11857.98 603
11859.01 637
11860.04 585
11861.07 563
11862.10 624
11863.13 547
11864.15 587
11865.18 616
11866.21 600
11867.24 553
11868.27 557
11869.30 629
11870.33 631
11871.36 648
11872.38 583
11873.41 620
11874.44 611
11875.47 646
11876.50 622
11877.53 596
11878.56 578
11879.59 627
11880.62 600
11881.65 615
11882.68 600
11883.71 596
11884.74 682
11885.77 693
11886.80 666
11887.82 650
11888.85 720
11889.88 636
11890.91 606
11891.94 654
11892.97 648
11894.00 715
11895.03 723
11896.06 674
11897.09 676
11898.12 680
11899.15 738
11900.18 685
11901.21 708
11902.24 788
11903.27 844
11904.31 790
11905.34 795
11906.37 823
11907.40 835
11908.43 862
11909.46 817
11910.49 769
11911.52 755
11912.55 693
11913.58 793
11914.61 774
11915.64 773
11916.67 701
11917.70 761
11918.73 773
11919.77 782
11920.80 725
11921.83 766
11922.86 794
11923.89 868
11924.92 797
11925.95 821
11926.98 798
11928.02 857
11929.05 883
11930.08 908
11931.11 979
11932.14 984
11933.17 1073
11934.21 1127
11935.24 1157
11936.27 1165
11937.30 1073
11938.33 1033
11939.36 1005
11940.40 999
11941.43 955
11942.46 903
11943.49 849
11944.52 774
11945.56 773
11946.59 716
11947.62 694
11948.65 678
11949.69 654
11950.72 640
11951.75 611
11952.78 615
11953.82 653
11954.85 666
11955.88 621
11956.91 630
11957.95 601
11958.98 577
11960.01 604
11961.04 578
11962.08 605
11963.11 594
11964.14 607
11965.18 617
11966.21 655
11967.24 613
11968.27 606
11969.31 622
11970.34 622
11971.37 652
11972.41 650
11973.44 673
11974.47 677
11975.51 694
11976.54 689
11977.58 683
11978.61 659
11979.64 604
11980.68 618
11981.71 601
11982.74 610
11983.78 566
11984.81 585
11985.85 605
11986.88 628
11987.91 601
11988.95 583
11989.98 594
11991.02 644
11992.05 665
11993.08 638
11994.12 611
11995.15 671
11996.19 613
11997.22 610
11998.26 595
11999.29 644
12000.32 666
12001.36 618
12002.39 585
12003.43 614
12004.46 650
12005.50 709
12006.53 695
12007.57 690
12008.60 658
12009.64 661
12010.67 660
12011.71 631
12012.74 666
12013.78 643
12014.81 653
12015.85 697
12016.88 725
12017.92 713
12018.95 703
12019.99 741
12021.02 707
12022.06 791
12023.10 734
12024.13 725
12025.17 737
12026.20 712
12027.24 753
12028.27 748
12029.31 707
12030.34 662
12031.38 700
12032.42 738
12033.45 735
12034.49 693
12035.52 680
12036.56 673
12037.60 682
12038.63 686
12039.67 672
12040.71 657
12041.74 691
12042.78 656
12043.81 658
12044.85 676
12045.89 647
12046.92 682
12047.96 656
12049.00 680
12050.03 708
12051.07 669
12052.11 671
12053.14 678
12054.18 649
12055.22 684
12056.25 687
12057.29 664
12058.33 656
12059.37 678
12060.40 659
12061.44 665
12062.48 667
12063.51 652
12064.55 661
12065.59 678
12066.63 642
12067.66 652
12068.70 663
12069.74 691
12070.78 615
12071.81 590
12072.85 626
12073.89 634
12074.93 616
12075.97 677
12077.00 698
12078.04 707
12079.08 657
12080.12 625
12081.15 635
12082.19 699
12083.23 700
12084.27 664
12085.31 684
12086.35 690
12087.38 700
12088.42 649
12089.46 675
12090.50 671
12091.54 701
12092.58 761
12093.61 724
12094.65 711
12095.69 735
12096.73 713
12097.77 716
12098.81 764
12099.85 788
12100.89 830
12101.92 848
12102.96 828
12104.00 890
12105.04 928
12106.08 833
12107.12 867
12108.16 873
12109.20 842
12110.24 840
12111.28 761
12112.32 769
12113.36 700
12114.39 695
12115.43 659
12116.47 658
12117.51 633
12118.55 612
12119.59 564
12120.63 548
12121.67 596
12122.71 657
12123.75 670
12124.79 636
12125.83 611
12126.87 600
12127.91 575
12128.95 573
12129.99 611
12131.03 551
12132.07 584
12133.11 587
12134.15 578
12135.19 551
12136.23 587
12137.27 577
12138.31 610
12139.35 555
12140.40 531
12141.44 558
12142.48 609
12143.52 569
12144.56 516
12145.60 568
12146.64 575
12147.68 541
12148.72 583
12149.76 580
12150.80 580
12151.84 529
12152.89 504
12153.93 502
12154.97 503
12156.01 572
12157.05 532
12158.09 537
12159.13 540
12160.17 519
12161.22 534
12162.26 543
12163.30 492
12164.34 519
12165.38 523
12166.42 514
12167.47 514
12168.51 510
12169.55 492
12170.59 509
12171.63 531
12172.67 520
12173.72 507
12174.76 507
12175.80 510
12176.84 465
12177.89 438
12178.93 495
12179.97 514
12181.01 553
12182.05 546
12183.10 524
12184.14 499
12185.18 569
12186.22 582
12187.27 512
12188.31 495
12189.35 506
12190.39 519
12191.44 485
12192.48 450
12193.52 479
12194.57 459
12195.61 490
12196.65 520
12197.69 521
12198.74 559
12199.78 562
12200.82 557
12201.87 565
12202.91 535
12203.95 590
12205.00 564
12206.04 552
12207.08 520
12208.13 540
12209.17 578
12210.21 518
12211.26 511
12212.30 562
12213.35 551
12214.39 539
12215.43 530
12216.48 492
12217.52 529
12218.56 483
12219.61 546
12220.65 563
12221.70 502
12222.74 483
12223.78 537
12224.83 556
12225.87 513
12226.92 554
12227.96 553
12229.01 516
12230.05 521
12231.10 529
12232.14 442
12233.18 482
12234.23 511
12235.27 550
12236.32 553
12237.36 544
12238.41 531
12239.45 508
12240.50 534
12241.54 537
12242.59 561
12243.63 535
12244.68 546
12245.72 534
12246.77 533
12247.81 527
12248.86 538
12249.90 490
12250.95 492
12251.99 559
12253.04 542
12254.08 485
12255.13 486
12256.18 448
12257.22 478
12258.27 473
12259.31 469
12260.36 493
12261.40 447
12262.45 445
12263.50 493
12264.54 505
12265.59 483
12266.63 438
12267.68 443
12268.73 421
12269.77 453
12270.82 457
12271.86 483
12272.91 422
12273.96 423
12275.00 462
12276.05 471
12277.10 419
12278.14 406
12279.19 475
12280.23 427
12281.28 471
12282.33 455
12283.37 403
12284.42 446
12285.47 457
12286.52 439
12287.56 440
12288.61 483
12289.66 482
12290.70 469
12291.75 455
12292.80 412
12293.84 435
12294.89 511
12295.94 413
12296.99 409
12298.03 429
12299.08 484
12300.13 455
12301.18 436
12302.22 466
12303.27 450
12304.32 444
12305.37 452
12306.41 471
12307.46 435
12308.51 440
12309.56 423
12310.60 416
12311.65 463
12312.70 467
12313.75 476
12314.80 470
12315.84 447
12316.89 420
12317.94 477
12318.99 422
12320.04 429
12321.09 455
12322.13 436
12323.18 467
12324.23 444
12325.28 430
12326.33 423
12327.38 441
12328.42 418
12329.47 419
12330.52 416
12331.57 421
12332.62 451
12333.67 398
12334.72 406
12335.77 403
12336.82 420
12337.86 428
12338.91 448
12339.96 443
12341.01 410
12342.06 451
12343.11 384
12344.16 417
12345.21 420
12346.26 423
12347.31 447
12348.36 427
12349.41 400
12350.46 428
12351.51 399
12352.56 450
12353.60 437
12354.65 453
12355.70 438
12356.75 427
12357.80 403
12358.85 410
12359.90 385
12360.95 489
12362.00 456
12363.05 457
12364.10 417
12365.15 473
12366.20 476
12367.25 464
12368.31 425
12369.36 403
12370.41 424
12371.46 454
12372.51 402
12373.56 441
12374.61 428
12375.66 423
12376.71 405
12377.76 453
12378.81 479
12379.86 455
12380.91 447
12381.96 433
12383.01 401
12384.07 458
12385.12 479
12386.17 472
12387.22 461
12388.27 466
12389.32 422
12390.37 467
12391.42 454
12392.47 431
12393.53 394
12394.58 433
12395.63 427
12396.68 417
12397.73 484
12398.78 463
12399.84 449
12400.89 445
12401.94 442
12402.99 450
12404.04 436
12405.09 426
12406.15 410
12407.20 416
12408.25 417
12409.30 453
12410.35 451
12411.41 455
12412.46 443
12413.51 434
12414.56 445
12415.62 450
12416.67 498
12417.72 456
12418.77 430
12419.83 406
12420.88 436
12421.93 416
12422.98 469
12424.04 454
12425.09 417
12426.14 382
12427.19 430
12428.25 435
12429.30 495
12430.35 450
12431.41 428
12432.46 421
12433.51 434
12434.57 463
12435.62 466
12436.67 461
12437.72 461
12438.78 469
12439.83 453
12440.88 476
12441.94 478
12442.99 466
12444.05 471
12445.10 485
12446.15 464
12447.21 459
12448.26 459
12449.31 446
12450.37 409
12451.42 439
12452.48 444
12453.53 426
12454.58 466
12455.64 479
12456.69 456
12457.75 449
12458.80 443
12459.85 483
12460.91 432
12461.96 493
12463.02 464
12464.07 473
12465.13 495
12466.18 460
12467.23 457
12468.29 493
12469.34 494
12470.40 449
12471.45 456
12472.51 471
12473.56 497
12474.62 506
12475.67 524
12476.73 507
12477.78 528
12478.84 524
12479.89 528
12480.95 534
12482.00 549
12483.06 559
12484.11 577
12485.17 566
12486.22 574
12487.28 568
12488.33 590
12489.39 613
12490.45 625
12491.50 714
12492.56 768
12493.61 797
12494.67 851
12495.72 963
12496.78 985
12497.84 1021
12498.89 994
12499.95 1010
12501.00 1014
12502.06 1027
12503.11 914
12504.17 843
12505.23 862
12506.28 758
12507.34 738
12508.40 707
12509.45 621
12510.51 578
12511.56 581
12512.62 563
12513.68 568
12514.73 568
12515.79 548
12516.85 550
12517.90 519
12518.96 515
12520.02 512
12521.07 513
12522.13 505
12523.19 493
12524.24 477
12525.30 536
12526.36 544
12527.42 519
12528.47 527
12529.53 514
12530.59 527
12531.64 571
12532.70 488
12533.76 494
12534.82 514
12535.87 508
12536.93 540
12537.99 556
12539.05 545
12540.10 526
12541.16 539
12542.22 588
12543.28 558
12544.34 539
12545.39 544
12546.45 529
12547.51 514
12548.57 544
12549.62 488
12550.68 499
12551.74 521
12552.80 557
12553.86 517
12554.92 544
12555.97 557
12557.03 559
12558.09 549
12559.15 558
12560.21 568
12561.27 578
12562.32 594
12563.38 577
12564.44 523
12565.50 549
12566.56 537
12567.62 571
12568.68 636
12569.74 615
12570.79 653
12571.85 690
12572.91 728
12573.97 748
12575.03 736
12576.09 748
12577.15 750
12578.21 791
12579.27 822
12580.33 823
12581.39 782
12582.45 767
12583.50 736
12584.56 712
12585.62 679
12586.68 675
12587.74 658
12588.80 595
12589.86 613
12590.92 616
12591.98 535
12593.04 528
12594.10 553
12595.16 581
12596.22 565
12597.28 534
12598.34 549
12599.40 522
12600.46 540
12601.52 554
12602.58 512
12603.64 492
12604.70 549
12605.76 474
12606.82 528
12607.88 568
12608.94 506
12610.01 554
12611.07 579
12612.13 539
12613.19 558
12614.25 597
12615.31 568
12616.37 580
12617.43 542
12618.49 591
12619.55 600
12620.61 607
12621.67 648
12622.74 644
12623.80 623
12624.86 682
12625.92 594
12626.98 571
12628.04 569
12629.10 550
12630.16 525
12631.23 523
12632.29 510
12633.35 537
12634.41 536
12635.47 523
12636.53 540
12637.60 516
12638.66 518
12639.72 563
12640.78 484
12641.84 524
12642.90 506
12643.97 495
12645.03 553
12646.09 547
12647.15 555
12648.22 561
12649.28 544
12650.34 566
12651.40 506
12652.46 567
12653.53 566
12654.59 564
12655.65 605
12656.71 572
12657.78 637
12658.84 665
12659.90 616
12660.96 665
12662.03 649
12663.09 633
12664.15 665
12665.22 597
12666.28 595
12667.34 569
12668.41 574
12669.47 514
12670.53 500
12671.59 478
12672.66 458
12673.72 502
12674.78 515
12675.85 436
12676.91 469
12677.97 505
12679.04 479
12680.10 555
12681.16 501
12682.23 495
12683.29 444
12684.36 463
12685.42 466
12686.48 520
12687.55 524
12688.61 474
12689.67 511
12690.74 505
12691.80 488
12692.87 501
12693.93 455
12695.00 488
12696.06 491
12697.12 546
12698.19 544
12699.25 473
12700.32 483
12701.38 494
12702.45 448
12703.51 450
12704.57 474
12705.64 484
12706.70 491
12707.77 469
12708.83 492
12709.90 477
12710.96 499
12712.03 458
12713.09 434
12714.16 439
12715.22 439
12716.29 480
12717.35 475
12718.42 457
12719.48 462
12720.55 443
12721.61 471
12722.68 429
12723.74 483
12724.81 472
12725.87 441
12726.94 483
12728.01 454
12729.07 437
12730.14 485
12731.20 484
12732.27 479
12733.33 511
12734.40 493
12735.47 483
12736.53 501
12737.60 493
12738.66 486
12739.73 469
12740.80 517
12741.86 470
12742.93 486
12743.99 464
12745.06 420
12746.13 391
12747.19 411
12748.26 436
12749.33 421
12750.39 431
12751.46 423
12752.53 386
12753.59 399
12754.66 427
12755.73 455
12756.79 478
12757.86 425
12758.93 402
12759.99 408
12761.06 426
12762.13 431
12763.19 398
12764.26 337
12765.33 360
12766.39 370
12767.46 365
12768.53 370
12769.60 374
12770.66 399
12771.73 375
12772.80 369
12773.87 394
12774.93 356
12776.00 447
12777.07 369
12778.14 385
12779.20 409
12780.27 349
12781.34 394
12782.41 368
12783.47 386
12784.54 421
12785.61 451
12786.68 436
12787.75 459
12788.81 371
12789.88 371
12790.95 426
12792.02 380
12793.09 388
12794.16 377
12795.22 401
12796.29 410
12797.36 381
12798.43 381
12799.50 349
12800.57 376
12801.64 416
12802.70 412
12803.77 405
12804.84 428
12805.91 383
12806.98 436
12808.05 417
12809.12 404
12810.19 425
12811.25 390
12812.32 384
12813.39 389
12814.46 398
12815.53 371
12816.60 393
12817.67 394
12818.74 382
12819.81 394
12820.88 387
12821.95 369
12823.02 395
12824.09 415
12825.16 420
12826.23 418
12827.30 414
12828.36 401
12829.43 429
12830.50 392
12831.57 394
12832.64 364
12833.71 405
12834.78 352
12835.85 323
12836.92 353
12837.99 394
12839.06 373
12840.13 375
12841.21 438
12842.28 406
12843.35 393
12844.42 355
12845.49 378
12846.56 351
12847.63 326
12848.70 333
12849.77 324
12850.84 326
12851.91 295
12852.98 331
12854.05 349
12855.12 335
12856.19 357
12857.26 400
12858.34 364
12859.41 355
12860.48 343
12861.55 330
12862.62 366
12863.69 388
12864.76 375
12865.83 340
12866.91 343
12867.98 345
12869.05 334
12870.12 324
12871.19 327
12872.26 334
12873.33 332
12874.41 327
12875.48 358
12876.55 295
12877.62 365
12878.69 333
12879.76 347
12880.84 361
12881.91 335
12882.98 301
12884.05 370
12885.12 302
12886.20 326
12887.27 360
12888.34 341
12889.41 352
12890.49 371
12891.56 372
12892.63 348
12893.70 349
12894.78 334
12895.85 324
12896.92 330
12897.99 348
12899.07 357
12900.14 351
12901.21 370
12902.28 356
12903.36 332
12904.43 358
12905.50 332
12906.58 314
12907.65 308
12908.72 312
12909.80 307
12910.87 340
12911.94 344
12913.02 293
12914.09 333
12915.16 355
12916.24 355
12917.31 376
12918.38 369
12919.46 332
12920.53 325
12921.60 305
12922.68 361
12923.75 340
12924.82 365
12925.90 360
12926.97 351
12928.05 348
12929.12 321
12930.19 390
12931.27 353
12932.34 324
12933.42 302
12934.49 310
12935.56 262
12936.64 297
12937.71 284
12938.79 321
12939.86 339
12940.94 320
12942.01 336
12943.08 325
12944.16 347
12945.23 357
12946.31 366
12947.38 339
12948.46 332
12949.53 354
12950.61 345
12951.68 345
12952.76 361
12953.83 295
12954.91 347
12955.98 361
12957.06 344
12958.13 343
12959.21 324
12960.28 336
12961.36 322
12962.43 367
12963.51 389
12964.58 347
12965.66 344
12966.74 331
12967.81 364
12968.89 376
12969.96 297
12971.04 318
12972.11 350
12973.19 331
12974.27 353
12975.34 340
12976.42 360
12977.49 340
12978.57 365
12979.65 327
12980.72 358
12981.80 358
12982.87 326
12983.95 323
12985.03 359
12986.10 397
12987.18 366
12988.26 340
12989.33 335
12990.41 356
12991.48 371
12992.56 396
12993.64 423
12994.71 404
12995.79 415
12996.87 382
12997.94 347
12999.02 357
13000.10 354
13001.18 372
13002.25 393
13003.33 370
13004.41 375
13005.48 381
13006.56 357
13007.64 327
13008.72 352
13009.79 369
13010.87 351
13011.95 382
13013.02 395
13014.10 396
13015.18 406
13016.26 399
13017.33 370
13018.41 372
13019.49 379
13020.57 385
13021.65 378
13022.72 377
13023.80 420
13024.88 387
13025.96 425
13027.04 410
13028.11 383
13029.19 403
13030.27 399
13031.35 432
13032.43 424
13033.50 403
13034.58 456
13035.66 456
13036.74 457
13037.82 425
13038.90 430
13039.98 419
13041.05 402
13042.13 454
13043.21 459
13044.29 479
13045.37 448
13046.45 424
13047.53 432
13048.61 438
13049.68 420
13050.76 408
13051.84 425
13052.92 428
13054.00 421
13055.08 431
13056.16 471
13057.24 469
13058.32 477
13059.40 428
13060.48 434
13061.56 391
13062.64 431
13063.71 455
13064.79 461
13065.87 406
13066.95 435
13068.03 437
13069.11 407
13070.19 404
13071.27 467
13072.35 458
13073.43 420
13074.51 430
13075.59 419
13076.67 412
13077.75 446
13078.83 435
13079.91 412
13080.99 405
13082.07 439
13083.15 415
13084.23 417
13085.31 431
13086.40 410
13087.48 392
13088.56 400
13089.64 424
13090.72 461
13091.80 407
13092.88 373
13093.96 396
13095.04 386
13096.12 388
13097.20 421
13098.28 377
13099.36 404
13100.45 366
13101.53 357
13102.61 380
13103.69 418
13104.77 401
13105.85 401
13106.93 384
13108.01 374
13109.10 334
13110.18 310
13111.26 399
13112.34 394
13113.42 354
13114.50 403
13115.58 383
13116.67 390
13117.75 381
13118.83 372
13119.91 367
13120.99 397
13122.08 398
13123.16 362
13124.24 414
13125.32 354
13126.40 373
13127.49 392
13128.57 336
13129.65 357
13130.73 360
13131.82 402
13132.90 374
13133.98 360
13135.06 405
13136.15 378
13137.23 357
13138.31 384
13139.39 419
13140.48 387
13141.56 366
13142.64 374
13143.72 359
13144.81 347
13145.89 349
13146.97 339
13148.06 344
13149.14 369
13150.22 396
13151.31 356
13152.39 366
13153.47 378
13154.56 376
13155.64 363
13156.72 376
13157.81 403
13158.89 388
13159.97 367
13161.06 364
13162.14 346
13163.22 367
13164.31 355
13165.39 385
13166.47 375
13167.56 356
13168.64 383
13169.73 405
13170.81 399
13171.89 386
13172.98 394
13174.06 373
13175.15 391
13176.23 369
13177.31 358
13178.40 376
13179.48 356
13180.57 355
13181.65 390
13182.74 383
13183.82 399
13184.91 377
13185.99 396
13187.07 356
13188.16 362
13189.24 376
13190.33 377
13191.41 401
13192.50 386
13193.58 397
13194.67 403
13195.75 360
13196.84 389
13197.92 386
13199.01 353
13200.09 410
13201.18 415
13202.26 383
13203.35 388
13204.44 378
13205.52 358
13206.61 349
13207.69 385
13208.78 393
13209.86 398
13210.95 407
13212.03 390
13213.12 342
13214.21 399
13215.29 360
13216.38 366
13217.46 325
13218.55 379
13219.63 382
13220.72 375
13221.81 364
13222.89 386
13223.98 390
13225.07 348
13226.15 338
13227.24 324
13228.32 370
13229.41 368
13230.50 369
13231.58 369
13232.67 379
13233.76 361
13234.84 389
13235.93 349
13237.02 354
13238.10 362
13239.19 405
13240.28 314
13241.36 361
13242.45 344
13243.54 370
13244.62 397
13245.71 407
13246.80 388
13247.89 381
13248.97 428
13250.06 377
13251.15 364
13252.23 394
13253.32 421
13254.41 424
13255.50 401
13256.58 359
13257.67 391
13258.76 424
13259.85 408
13260.94 410
13262.02 382
13263.11 353
13264.20 362
13265.29 365
13266.37 427
13267.46 407
13268.55 425
13269.64 475
13270.73 394
13271.81 379
13272.90 362
13273.99 387
13275.08 443
13276.17 405
13277.26 375
13278.34 426
13279.43 408
13280.52 450
13281.61 458
13282.70 428
13283.79 431
13284.88 421
13285.96 433
13287.05 417
13288.14 391
13289.23 407
13290.32 398
13291.41 459
13292.50 390
13293.59 438
13294.68 428
13295.76 442
13296.85 474
13297.94 410
13299.03 453
13300.12 475
13301.21 445
13302.30 449
13303.39 433
13304.48 454
13305.57 460
13306.66 459
13307.75 444
13308.84 496
13309.93 499
13311.02 492
13312.11 454
13313.20 469
13314.29 481
13315.38 440
13316.47 465
13317.56 529
13318.65 489
13319.74 478
13320.83 484
13321.92 413
13323.01 435
13324.10 424
13325.19 385
13326.28 406
13327.37 456
13328.46 473
13329.55 449
13330.64 472
13331.73 454
13332.82 391
13333.91 447
13335.00 452
13336.09 420
13337.18 442
13338.27 471
13339.37 466
13340.46 457
13341.55 460
13342.64 443
13343.73 461
13344.82 419
13345.91 423
13347.00 443
13348.09 488
13349.19 458
13350.28 495
13351.37 473
13352.46 492
13353.55 475
13354.64 448
13355.73 436
13356.83 444
13357.92 451
13359.01 455
13360.10 530
13361.19 522
13362.28 476
13363.38 516
13364.47 545
13365.56 506
13366.65 499
13367.74 510
13368.84 535
13369.93 530
13371.02 490
13372.11 583
13373.21 550
13374.30 560
13375.39 571
13376.48 561
13377.58 543
13378.67 495
13379.76 511
13380.85 474
13381.95 470
13383.04 468
13384.13 454
13385.22 471
13386.32 473
13387.41 439
13388.50 418
13389.60 420
13390.69 463
13391.78 445
13392.87 426
13393.97 393
13395.06 396
13396.15 406
13397.25 456
13398.34 464
13399.43 410
13400.53 437
13401.62 426
13402.71 410
13403.81 443
13404.90 429
13406.00 451
13407.09 470
13408.18 423
13409.28 410
13410.37 454
13411.46 419
13412.56 429
13413.65 408
13414.75 355
13415.84 402
13416.93 412
13418.03 414
13419.12 438
13420.22 409
13421.31 449
13422.41 433
13423.50 416
13424.59 385
13425.69 424
13426.78 450
13427.88 420
13428.97 417
13430.07 467
13431.16 431
13432.26 406
13433.35 399
13434.45 430
13435.54 439
13436.64 455
13437.73 481
13438.82 489
13439.92 435
13441.02 431
13442.11 441
13443.21 432
13444.30 443
13445.40 405
13446.49 463
13447.59 435
13448.68 478
13449.78 456
13450.87 508
13451.97 441
13453.06 438
13454.16 489
13455.25 448
13456.35 421
13457.45 474
13458.54 472
13459.64 481
13460.73 494
13461.83 479
13462.93 492
13464.02 452
13465.12 512
13466.21 553
13467.31 503
13468.41 503
13469.50 500
13470.60 524
13471.70 514
13472.79 545
13473.89 481
13474.98 458
13476.08 489
13477.18 470
13478.27 458
13479.37 539
13480.47 500
13481.56 483
13482.66 457
13483.76 456
13484.85 504
13485.95 523
13487.05 494
13488.15 489
13489.24 498
13490.34 522
13491.44 516
13492.53 546
13493.63 537
13494.73 586
13495.83 567
13496.92 590
13498.02 580
13499.12 565
13500.22 576
13501.31 615
13502.41 647
13503.51 627
13504.61 582
13505.70 633
13506.80 655
13507.90 614
13509.00 633
13510.09 645
13511.19 627
13512.29 641
13513.39 580
13514.49 522
13515.58 560
13516.68 586
13517.78 584
13518.88 521
13519.98 499
13521.08 506
13522.17 501
13523.27 478
13524.37 492
13525.47 494
13526.57 458
13527.67 477
13528.77 487
13529.86 448
13530.96 447
13532.06 474
13533.16 514
13534.26 448
13535.36 439
13536.46 472
13537.56 441
13538.66 458
13539.75 452
13540.85 428
13541.95 460
13543.05 453
13544.15 476
13545.25 450
13546.35 411
13547.45 402
13548.55 409
13549.65 416
13550.75 422
13551.85 433
13552.95 435
13554.05 483
13555.15 442
13556.25 430
13557.35 472
13558.45 433
13559.55 402
13560.65 448
13561.75 424
13562.85 387
13563.95 400
13565.05 411
13566.15 427
13567.25 389
13568.35 442
13569.45 420
13570.55 431
13571.65 409
13572.75 418
13573.85 436
13574.95 422
13576.05 422
13577.15 386
13578.25 354
13579.35 369
13580.45 390
13581.55 389
13582.65 443
13583.75 427
13584.86 415
13585.96 416
13587.06 400
13588.16 412
13589.26 375
13590.36 391
13591.46 413
13592.56 402
13593.66 405
13594.77 441
13595.87 423
13596.97 377
13598.07 404
13599.17 441
13600.27 414
13601.37 438
13602.48 410
13603.58 405
13604.68 407
13605.78 430
13606.88 408
13607.99 437
13609.09 459
13610.19 396
13611.29 404
13612.39 392
13613.50 397
13614.60 422
13615.70 407
13616.80 414
13617.90 399
13619.01 425
13620.11 436
13621.21 429
13622.31 427
13623.42 400
13624.52 401
13625.62 388
13626.72 376
13627.83 404
13628.93 423
13630.03 406
13631.13 438
13632.24 399
13633.34 370
13634.44 420
13635.55 432
13636.65 410
13637.75 362
13638.86 378
13639.96 440
13641.06 442
13642.17 368
13643.27 387
13644.37 377
13645.48 440
13646.58 415
13647.68 376
13648.79 407
13649.89 418
13650.99 378
13652.10 390
13653.20 427
13654.30 384
13655.41 374
13656.51 395
13657.62 405
13658.72 340
13659.82 387
13660.93 409
13662.03 401
13663.14 375
13664.24 420
13665.34 422
13666.45 469
13667.55 444
13668.66 362
13669.76 380
13670.87 410
13671.97 420
13673.07 387
13674.18 397
13675.28 427
13676.39 415
13677.49 382
13678.60 384
13679.70 375
13680.81 407
13681.91 414
13683.02 378
13684.12 394
13685.23 407
13686.33 406
13687.44 424
13688.54 416
13689.65 420
13690.75 407
13691.86 432
13692.96 413
13694.07 397
13695.17 393
13696.28 414
13697.39 469
13698.49 439
13699.60 365
13700.70 405
13701.81 441
13702.91 400
13704.02 381
13705.13 382
13706.23 400
13707.34 406
13708.44 421
13709.55 399
13710.65 413
13711.76 424
13712.87 442
13713.97 436
13715.08 427
13716.19 445
13717.29 429
13718.40 453
13719.50 438
13720.61 441
13721.72 459
13722.82 423
13723.93 520
13725.04 516
13726.14 563
13727.25 449
13728.36 466
13729.46 494
13730.57 510
13731.68 506
13732.78 472
13733.89 508
13735.00 489
13736.11 482
13737.21 524
13738.32 612
13739.43 564
13740.53 568
13741.64 539
13742.75 535
13743.86 519
13744.96 508
13746.07 536
13747.18 564
13748.29 578
13749.39 561
13750.50 545
13751.61 603
13752.72 555
13753.82 574
13754.93 553
13756.04 565
13757.15 613
13758.26 616
13759.36 614
13760.47 561
13761.58 602
13762.69 633
13763.80 662
13764.91 640
13766.01 663
13767.12 700
13768.23 756
13769.34 791
13770.45 762
13771.56 784
13772.66 836
13773.77 827
13774.88 949
13775.99 921
13777.10 907
13778.21 902
13779.32 871
13780.42 847
13781.53 830
13782.64 871
13783.75 815
13784.86 778
13785.97 713
13787.08 687
13788.19 674
13789.30 657
13790.41 584
13791.52 563
13792.63 629
13793.73 590
13794.84 592
13795.95 628
13797.06 602
13798.17 556
13799.28 525
13800.39 557
13801.50 537
13802.61 548
13803.72 584
13804.83 556
13805.94 514
13807.05 471
13808.16 483
13809.27 492
13810.38 510
13811.49 575
13812.60 537
13813.71 523
13814.82 514
13815.93 533
13817.04 519
13818.15 555
13819.26 586
13820.37 554
13821.48 501
13822.59 538
13823.71 487
13824.82 486
13825.93 500
13827.04 489
13828.15 513
13829.26 522
13830.37 527
13831.48 476
13832.59 503
13833.70 485
13834.81 541
13835.92 530
13837.04 475
13838.15 462
13839.26 491
13840.37 511
13841.48 480
13842.59 521
13843.70 501
13844.81 490
13845.93 538
13847.04 543
13848.15 531
13849.26 514
13850.37 506
13851.48 515
13852.60 518
13853.71 530
13854.82 524
13855.93 567
13857.04 601
13858.16 589
13859.27 547
13860.38 538
13861.49 622
13862.60 601
13863.72 567
13864.83 633
13865.94 662
13867.05 648
13868.17 639
13869.28 588
13870.39 603
13871.50 579
13872.62 621
13873.73 613
13874.84 575
13875.95 590
13877.07 603
13878.18 639
13879.29 585
13880.40 560
13881.52 603
13882.63 583
13883.74 575
13884.86 582
13885.97 607
13887.08 605
13888.20 573
13889.31 585
13890.42 565
13891.54 576
13892.65 631
13893.76 611
13894.88 596
13895.99 590
13897.10 605
13898.22 622
13899.33 635
13900.44 568
13901.56 630
13902.67 632
13903.79 662
13904.90 660
13906.01 623
13907.13 656
13908.24 602
13909.36 580
13910.47 546
13911.58 533
13912.70 542
13913.81 568
13914.93 513
13916.04 544
13917.16 532
13918.27 502
13919.38 469
13920.50 484
13921.61 495
13922.73 440
13923.84 486
13924.96 482
13926.07 490
13927.19 459
13928.30 478
13929.42 535
13930.53 547
13931.65 486
13932.76 505
13933.88 503
13934.99 513
13936.11 469
13937.22 487
13938.34 479
13939.45 485
13940.57 493
13941.68 465
13942.80 465
13943.91 454
13945.03 487
13946.14 494
13947.26 472
13948.38 462
13949.49 504
13950.61 487
13951.72 506
13952.84 458
13953.95 442
13955.07 412
13956.19 461
13957.30 480
13958.42 416
13959.53 490
13960.65 441
13961.77 434
13962.88 442
13964.00 457
13965.11 451
13966.23 429
13967.35 439
13968.46 432
13969.58 444
13970.70 473
13971.81 453
13972.93 447
13974.05 458
13975.16 463
13976.28 453
13977.40 437
13978.51 458
13979.63 468
13980.75 499
13981.86 496
13982.98 532
13984.10 471
13985.22 455
13986.33 451
13987.45 442
13988.57 462
13989.68 439
13990.80 482
13991.92 409
13993.04 421
13994.15 445
13995.27 458
13996.39 455
13997.51 464
13998.62 481
13999.74 495
14000.86 474
14001.98 452
14003.10 433
14004.21 449
14005.33 457
14006.45 428
14007.57 472
14008.68 468
14009.80 451
14010.92 437
14012.04 412
14013.16 418
14014.28 412
14015.39 428
14016.51 413
14017.63 441
14018.75 406
14019.87 441
14020.99 442
14022.10 457
14023.22 399
14024.34 386
14025.46 438
14026.58 465
14027.70 477
14028.82 468
14029.94 425
14031.05 451
14032.17 419
14033.29 437
14034.41 469
14035.53 435
14036.65 424
14037.77 410
14038.89 446
14040.01 473
14041.13 463
14042.25 502
14043.37 458
14044.49 454
14045.60 484
14046.72 448
14047.84 454
14048.96 430
14050.08 485
14051.20 473
14052.32 462
14053.44 503
14054.56 515
14055.68 522
14056.80 493
14057.92 528
14059.04 531
14060.16 515
14061.28 529
14062.40 505
14063.52 494
14064.64 497
14065.76 506
14066.88 569
14068.00 567
14069.12 547
14070.25 546
14071.37 544
14072.49 581
14073.61 553
14074.73 597
14075.85 571
14076.97 541
14078.09 575
14079.21 596
14080.33 659
14081.45 678
14082.57 614
14083.69 615
14084.82 602
14085.94 673
14087.06 672
14088.18 684
14089.30 670
14090.42 750
14091.54 698
14092.66 686
14093.79 723
14094.91 756
14096.03 736
14097.15 802
14098.27 803
14099.39 814
14100.52 875
14101.64 869
14102.76 848
14103.88 849
14105.00 817
14106.12 844
14107.25 790
14108.37 751
14109.49 736
14110.61 718
14111.74 741
14112.86 663
14113.98 628
14115.10 607
14116.22 632
14117.35 644
14118.47 590
14119.59 603
14120.71 607
14121.84 557
14122.96 571
14124.08 515
14125.20 550
14126.33 565
14127.45 583
14128.57 563
14129.70 553
14130.82 547
14131.94 538
14133.06 524
14134.19 536
14135.31 550
14136.43 575
14137.56 558
14138.68 568
14139.80 577
14140.93 513
14142.05 553
14143.17 544
14144.30 590
14145.42 535
14146.54 517
14147.67 544
14148.79 527
14149.91 522
14151.04 516
14152.16 518
14153.29 525
14154.41 524
14155.53 485
14156.66 513
14157.78 490
14158.91 469
14160.03 531
14161.15 533
14162.28 496
14163.40 491
14164.53 509
14165.65 502
14166.78 513
14167.90 479
14169.02 497
14170.15 480
14171.27 503
14172.40 482
14173.52 479
14174.65 467
14175.77 484
14176.90 508
14178.02 534
14179.15 526
14180.27 484
14181.40 498
14182.52 502
14183.65 494
14184.77 531
14185.90 519
14187.02 501
14188.15 508
14189.27 481
14190.40 505
14191.52 524
14192.65 526
14193.77 466
14194.90 468
14196.02 470
14197.15 454
14198.27 465
14199.40 503
14200.53 485
14201.65 504
14202.78 461
14203.90 438
14205.03 457
14206.16 448
14207.28 441
14208.41 460
14209.53 507
14210.66 463
14211.79 440
14212.91 460
14214.04 479
14215.16 417
14216.29 451
14217.42 446
14218.54 422
14219.67 417
14220.80 435
14221.92 472
14223.05 422
14224.18 431
14225.30 447
14226.43 457
14227.56 437
14228.68 476
14229.81 438
14230.94 462
14232.06 453
14233.19 462
14234.32 428
14235.44 407
14236.57 399
14237.70 402
14238.83 424
14239.95 442
14241.08 420
14242.21 428
14243.34 405
14244.46 408
14245.59 422
14246.72 422
14247.85 439
14248.97 398
14250.10 437
14251.23 422
14252.36 422
14253.48 422
14254.61 398
14255.74 407
14256.87 394
14258.00 397
14259.12 376
14260.25 419
14261.38 379
14262.51 386
14263.64 370
14264.76 367
14265.89 393
14267.02 391
14268.15 407
14269.28 453
14270.41 429
14271.53 386
14272.66 404
14273.79 432
14274.92 427
14276.05 368
14277.18 378
14278.31 370
14279.44 404
14280.56 340
14281.69 358
14282.82 372
14283.95 398
14285.08 403
14286.21 402
14287.34 375
14288.47 406
14289.60 419
14290.73 376
14291.86 402
14292.98 314
14294.11 353
14295.24 346
14296.37 370
14297.50 384
14298.63 358
14299.76 343
14300.89 344
14302.02 363
14303.15 370
14304.28 357
14305.41 347
14306.54 368
14307.67 355
14308.80 343
14309.93 319
14311.06 305
14312.19 337
14313.32 338
14314.45 366
14315.58 320
14316.71 345
14317.84 362
14318.97 389
14320.10 368
14321.23 340
14322.36 333
14323.49 326
14324.62 339
14325.76 380
14326.89 363
14328.02 333
14329.15 326
14330.28 306
14331.41 338
14332.54 343
14333.67 350
14334.80 349
14335.93 325
14337.06 316
14338.20 328
14339.33 311
14340.46 317
14341.59 317
14342.72 312
14343.85 299
14344.98 306
14346.12 306
14347.25 325
14348.38 336
14349.51 355
14350.64 327
14351.77 318
14352.90 348
14354.04 332
14355.17 320
14356.30 297
14357.43 322
14358.56 377
14359.70 334
14360.83 270
14361.96 301
14363.09 347
14364.22 335
14365.36 287
14366.49 316
14367.62 282
14368.75 329
14369.89 338
14371.02 295
14372.15 309
14373.28 314
14374.42 325
14375.55 355
14376.68 300
14377.81 318
14378.95 317
14380.08 305
14381.21 296
14382.35 307
14383.48 327
14384.61 334
14385.74 346
14386.88 336
14388.01 303
14389.14 317
14390.28 309
14391.41 330
14392.54 301
14393.68 337
14394.81 303
14395.94 310
14397.08 334
14398.21 335
14399.34 328
14400.48 299
14401.61 286
14402.75 302
14403.88 276
14405.01 310
14406.15 345
14407.28 297
14408.41 285
14409.55 305
14410.68 295
14411.82 322
14412.95 306
14414.08 288
14415.22 291
14416.35 324
14417.49 343
14418.62 307
14419.76 328
14420.89 310
14422.02 295
14423.16 278
14424.29 284
14425.43 297
14426.56 341
14427.70 326
14428.83 316
14429.97 368
14431.10 357
14432.24 351
14433.37 338
14434.51 335
14435.64 315
14436.78 346
14437.91 384
14439.05 330
14440.18 324
14441.32 314
14442.45 333
14443.59 332
14444.72 385
14445.86 339
14446.99 313
14448.13 340
14449.27 321
14450.40 337
14451.54 342
14452.67 321
14453.81 342
14454.94 335
14456.08 342
14457.22 311
14458.35 312
14459.49 345
14460.62 322
14461.76 324
14462.90 329
14464.03 356
14465.17 329
14466.30 318
14467.44 307
14468.58 320
14469.71 360
14470.85 336
14471.99 363
14473.12 333
14474.26 314
14475.40 341
14476.53 342
14477.67 341
14478.81 358
14479.94 411
14481.08 383
14482.22 390
14483.35 340
14484.49 344
14485.63 359
14486.76 346
14487.90 334
14489.04 352
14490.17 332
14491.31 331
14492.45 325
14493.59 286
14494.72 331
14495.86 315
14497.00 363
14498.14 322
14499.27 288
14500.41 329
14501.55 336
14502.69 335
14503.82 334
14504.96 322
14506.10 332
14507.24 343
14508.37 356
14509.51 325
14510.65 338
14511.79 322
14512.93 322
14514.06 324
14515.20 326
14516.34 287
14517.48 331
14518.62 366
14519.76 312
14520.89 328
14522.03 375
14523.17 387
14524.31 379
14525.45 346
14526.59 376
14527.73 350
14528.86 346
14530.00 328
14531.14 331
14532.28 334
14533.42 366
14534.56 321
14535.70 329
14536.84 303
14537.98 291
14539.11 304
14540.25 259
14541.39 333
14542.53 366
14543.67 328
14544.81 304
14545.95 298
14547.09 311
14548.23 315
14549.37 346
14550.51 322
14551.65 319
14552.79 328
14553.93 295
14555.07 297
14556.21 314
14557.35 322
14558.49 285
14559.63 307
14560.77 302
14561.91 292
14563.05 264
14564.19 312
14565.33 300
14566.47 297
14567.61 271
14568.75 312
14569.89 280
14571.03 301
14572.17 292
14573.31 319
14574.45 317
14575.59 326
14576.73 317
14577.87 300
14579.01 314
14580.15 304
14581.29 294
14582.43 350
14583.57 332
14584.71 307
14585.85 325
14587.00 305
14588.14 290
14589.28 353
14590.42 339
14591.56 321
14592.70 319
14593.84 311
14594.98 387
14596.12 335
14597.27 328
14598.41 337
14599.55 347
14600.69 395
14601.83 362
14602.97 306
14604.12 333
14605.26 332
14606.40 328
14607.54 321
14608.68 336
14609.82 345
14610.97 290
14612.11 305
14613.25 353
14614.39 323
14615.53 350
14616.68 344
14617.82 346
14618.96 394
14620.10 362
14621.25 386
14622.39 376
14623.53 355
14624.67 329
14625.81 363
14626.96 383
14628.10 389
14629.24 433
14630.39 390
14631.53 347
14632.67 368
14633.81 349
14634.96 364
14636.10 394
14637.24 418
14638.38 455
14639.53 423
14640.67 421
14641.81 448
14642.96 424
14644.10 405
14645.24 353
14646.39 401
14647.53 416
14648.67 374
14649.82 360
14650.96 351
14652.10 322
14653.25 342
14654.39 320
14655.53 344
14656.68 326
14657.82 325
14658.97 348
14660.11 313
14661.25 294
14662.40 307
14663.54 316
14664.69 310
14665.83 331
14666.97 342
14668.12 310
14669.26 290
14670.41 263
14671.55 284
14672.69 302
14673.84 294
14674.98 286
14676.13 270
14677.27 278
14678.42 278
14679.56 330
14680.71 303
14681.85 293
14683.00 282
14684.14 299
14685.29 283
14686.43 306
14687.57 315
14688.72 272
14689.86 295
14691.01 283
14692.15 289
14693.30 267
14694.45 260
14695.59 276
14696.74 306
14697.88 316
14699.03 294
14700.17 285
14701.32 273
14702.46 257
14703.61 247
14704.75 271
14705.90 268
14707.04 275
14708.19 288
14709.34 259
14710.48 258
14711.63 280
14712.77 249
14713.92 271
14715.07 271
14716.21 253
14717.36 283
14718.50 258
14719.65 241
14720.80 270
14721.94 288
14723.09 288
14724.24 260
14725.38 263
14726.53 281
14727.67 260
14728.82 276
14729.97 259
14731.11 288
14732.26 261
14733.41 255
14734.55 286
14735.70 274
14736.85 220
14737.99 248
14739.14 283
14740.29 244
14741.44 248
14742.58 246
14743.73 194
14744.88 269
14746.02 256
14747.17 252
14748.32 251
14749.47 253
14750.61 258
14751.76 239
14752.91 221
14754.06 257
14755.20 226
14756.35 252
14757.50 240
14758.65 231
14759.79 252
14760.94 241
14762.09 267
14763.24 233
14764.38 227
14765.53 236
14766.68 267
14767.83 263
14768.98 224
14770.13 240
14771.27 249
14772.42 256
14773.57 250
14774.72 275
14775.87 234
14777.01 259
14778.16 270
14779.31 241
14780.46 229
14781.61 229
14782.76 271
14783.91 231
14785.05 237
14786.20 247
14787.35 264
14788.50 234
14789.65 198
14790.80 230
14791.95 199
14793.10 190
14794.25 262
14795.39 252
14796.54 250
14797.69 247
14798.84 221
14799.99 275
14801.14 224
14802.29 211
14803.44 227
14804.59 256
14805.74 233
14806.89 221
14808.04 256
14809.19 233
14810.34 219
14811.49 229
14812.64 221
14813.79 271
14814.94 221
14816.09 205
14817.24 219
14818.39 210
14819.54 202
14820.69 237
14821.84 251
14822.99 253
14824.14 237
14825.29 236
14826.44 229
14827.59 230
14828.74 242
14829.89 233
14831.04 212
14832.19 242
14833.34 257
14834.49 211
14835.64 200
14836.79 243
14837.94 212
14839.09 233
14840.24 230
14841.40 221
14842.55 208
14843.70 229
14844.85 218
14846.00 235
14847.15 231
14848.30 246
14849.45 227
14850.60 222
14851.76 212
14852.91 202
14854.06 206
14855.21 244
14856.36 193
14857.51 191
14858.66 200
14859.82 179
14860.97 195
14862.12 186
14863.27 223
14864.42 226
14865.57 224
14866.73 227
14867.88 228
14869.03 220
14870.18 221
14871.33 191
14872.49 194
14873.64 196
14874.79 245
14875.94 249
14877.10 210
14878.25 211
14879.40 224
14880.55 251
14881.71 203
14882.86 177
14884.01 191
14885.16 208
14886.32 224
14887.47 229
14888.62 203
14889.77 222
14890.93 227
14892.08 222
14893.23 235
14894.39 242
14895.54 224
14896.69 234
14897.84 224
14899.00 206
14900.15 194
14901.30 219
14902.46 233
14903.61 206
14904.76 218
14905.92 266
14907.07 219
14908.22 229
14909.38 221
14910.53 198
14911.69 224
14912.84 210
14913.99 203
14915.15 182
14916.30 186
14917.45 187
14918.61 167
14919.76 201
14920.92 209
14922.07 187
14923.22 191
14924.38 203
14925.53 232
14926.69 210
14927.84 220
14928.99 215
14930.15 213
14931.30 226
14932.46 236
14933.61 231
14934.77 240
14935.92 225
14937.08 244
14938.23 229
14939.39 232
14940.54 188
14941.70 185
14942.85 186
14944.00 163
14945.16 211
14946.31 212
14947.47 216
14948.62 196
14949.78 210
14950.94 210
14952.09 226
14953.25 238
14954.40 203
14955.56 217
14956.71 230
14957.87 239
14959.02 221
14960.18 230
14961.33 201
14962.49 209
14963.64 212
14964.80 217
14965.96 195
14967.11 188
14968.27 202
14969.42 240
14970.58 235
14971.74 204
14972.89 202
14974.05 210
14975.20 204
14976.36 209
14977.52 199
14978.67 208
14979.83 214
14980.98 190
14982.14 199
14983.30 209
14984.45 230
14985.61 220
14986.77 197
14987.92 184
14989.08 197
14990.24 187
14991.39 195
14992.55 204
14993.71 212
14994.86 188
14996.02 217
14997.18 184
14998.33 220
14999.49 189
15000.65 208
15001.81 212
15002.96 195
15004.12 204
15005.28 226
15006.43 223
15007.59 214
15008.75 221
15009.91 210
15011.06 209
15012.22 211
15013.38 190
15014.54 203
15015.69 229
15016.85 222
15018.01 214
15019.17 202
15020.33 192
15021.48 218
15022.64 201
15023.80 199
15024.96 189
15026.12 211
15027.27 222
15028.43 199
15029.59 212
15030.75 193
15031.91 210
15033.07 200
15034.22 208
15035.38 219
15036.54 200
15037.70 197
15038.86 183
15040.02 187
15041.17 177
15042.33 193
15043.49 188
15044.65 195
15045.81 174
15046.97 196
15048.13 217
15049.29 202
15050.45 210
15051.60 184
15052.76 233
15053.92 214
15055.08 162
15056.24 205
15057.40 200
15058.56 206
15059.72 196
15060.88 186
15062.04 189
15063.20 215
15064.36 200
15065.52 186
15066.68 228
15067.84 192
15069.00 204
15070.16 170
15071.32 170
15072.48 195
15073.63 207
15074.79 188
15075.95 196
15077.11 220
15078.27 191
15079.44 213
15080.60 204
15081.76 228
15082.92 196
15084.08 193
15085.24 193
15086.40 224
15087.56 234
15088.72 156
15089.88 200
15091.04 219
15092.20 191
15093.36 188
15094.52 177
15095.68 189
15096.84 209
15098.00 193
15099.16 189
15100.32 192
15101.49 181
15102.65 199
15103.81 204
15104.97 188
15106.13 211
15107.29 187
15108.45 205
15109.61 227
15110.78 197
15111.94 195
15113.10 178
15114.26 189
15115.42 198
15116.58 198
15117.74 202
15118.91 201
15120.07 210
15121.23 203
15122.39 177
15123.55 205
15124.71 180
15125.88 185
15127.04 190
15128.20 190
15129.36 175
15130.52 162
15131.69 183
15132.85 184
15134.01 188
15135.17 209
15136.34 198
15137.50 209
15138.66 227
15139.82 237
15140.99 208
15142.15 201
15143.31 202
15144.47 170
15145.64 176
15146.80 174
15147.96 201
15149.12 190
15150.29 210
15151.45 187
15152.61 206
15153.78 197
15154.94 197
15156.10 226
15157.27 209
15158.43 246
15159.59 230
15160.75 213
15161.92 225
15163.08 197
15164.24 219
15165.41 203
15166.57 203
15167.74 214
15168.90 192
15170.06 219
15171.23 205
15172.39 200
15173.55 176
15174.72 181
15175.88 210
15177.05 201
15178.21 209
15179.37 204
15180.54 213
15181.70 213
15182.87 210
15184.03 189
15185.19 211
15186.36 198
15187.52 166
15188.69 215
15189.85 185
15191.02 199
15192.18 216
15193.34 229
15194.51 218
15195.67 216
15196.84 210
15198.00 220
15199.17 215
15200.33 221
15201.50 202
15202.66 220
15203.83 218
15204.99 233
15206.16 217
15207.32 209
15208.49 206
15209.65 225
15210.82 258
15211.98 217
15213.15 194
15214.31 207
15215.48 248
15216.64 214
15217.81 222
15218.97 258
15220.14 250
15221.31 258
15222.47 238
15223.64 247
15224.80 236
15225.97 226
15227.13 242
15228.30 251
15229.47 289
15230.63 250
15231.80 266
15232.96 259
15234.13 239
15235.30 250
15236.46 260
15237.63 248
15238.79 237
15239.96 255
15241.13 241
15242.29 239
15243.46 250
15244.63 231
15245.79 260
15246.96 287
15248.13 243
15249.29 217
15250.46 233
15251.63 269
15252.79 285
15253.96 230
15255.13 220
15256.29 215
15257.46 225
15258.63 217
15259.80 218
15260.96 265
15262.13 239
15263.30 227
15264.46 231
15265.63 228
15266.80 185
15267.97 215
15269.13 229
15270.30 228
15271.47 222
15272.64 229
15273.80 218
15274.97 219
15276.14 190
15277.31 173
15278.47 221
15279.64 214
15280.81 191
15281.98 169
15283.15 214
15284.31 227
15285.48 228
15286.65 226
15287.82 211
15288.99 243
15290.15 235
15291.32 212
15292.49 199
15293.66 215
15294.83 215
15296.00 235
15297.16 215
15298.33 212
15299.50 221
15300.67 207
15301.84 209
15303.01 249
15304.18 244
15305.35 242
15306.51 206
15307.68 209
15308.85 199
15310.02 212
15311.19 228
15312.36 226
15313.53 218
15314.70 235
15315.87 228
15317.04 201
15318.21 230
15319.37 191
15320.54 199
15321.71 208
15322.88 217
15324.05 215
15325.22 223
15326.39 195
15327.56 197
15328.73 218
15329.90 194
15331.07 218
15332.24 224
15333.41 197
15334.58 210
15335.75 216
15336.92 192
15338.09 218
15339.26 205
15340.43 228
15341.60 174
15342.77 191
15343.94 180
15345.11 220
15346.28 203
15347.45 223
15348.62 228
15349.79 179
15350.96 205
15352.13 198
15353.31 210
15354.48 228
15355.65 210
15356.82 213
15357.99 213
15359.16 211
15360.33 202
15361.50 211
15362.67 204
15363.84 201
15365.01 189
15366.19 231
15367.36 208
15368.53 207
15369.70 191
15370.87 183
15372.04 184
15373.21 228
15374.38 223
15375.56 227
15376.73 208
15377.90 196
15379.07 194
15380.24 221
15381.41 206
15382.59 201
15383.76 190
15384.93 224
15386.10 252
15387.27 250
15388.45 228
15389.62 215
15390.79 236
15391.96 232
15393.13 191
15394.31 206
15395.48 227
15396.65 207
15397.82 225
15399.00 227
15400.17 219
15401.34 223
15402.51 228
15403.69 178
15404.86 218
15406.03 217
15407.20 213
15408.38 215
15409.55 271
15410.72 233
15411.89 203
15413.07 225
15414.24 219
15415.41 188
15416.59 209
15417.76 217
15418.93 245
15420.11 250
15421.28 211
15422.45 218
15423.63 198
15424.80 221
15425.97 249
15427.15 214
15428.32 213
15429.49 217
15430.67 216
15431.84 232
15433.01 213
15434.19 193
15435.36 184
15436.54 186
15437.71 185
15438.88 204
15440.06 183
15441.23 217
15442.41 177
15443.58 201
15444.75 225
15445.93 215
15447.10 213
15448.28 201
15449.45 203
15450.63 193
15451.80 220
15452.97 209
15454.15 178
15455.32 242
15456.50 258
15457.67 233
15458.85 203
15460.02 224
15461.20 200
15462.37 212
15463.55 203
15464.72 208
15465.90 210
15467.07 208
15468.25 216
15469.42 219
15470.60 187
15471.77 200
15472.95 201
15474.12 212
15475.30 213
15476.47 204
15477.65 220
15478.82 244
15480.00 244
15481.17 196
15482.35 205
15483.53 214
15484.70 241
15485.88 200
15487.05 194
15488.23 203
15489.40 228
15490.58 200
15491.76 214
15492.93 201
15494.11 225
15495.28 235
15496.46 225
15497.64 199
15498.81 175
15499.99 198
15501.17 207
15502.34 189
15503.52 178
15504.69 219
15505.87 227
15507.05 224
15508.22 205
15509.40 171
15510.58 192
15511.75 251
15512.93 262
15514.11 201
15515.28 194
15516.46 212
15517.64 194
15518.81 200
15519.99 174
15521.17 189
15522.35 223
15523.52 202
15524.70 214
15525.88 186
15527.05 184
15528.23 213
15529.41 212
15530.59 222
15531.76 189
15532.94 206
15534.12 219
15535.30 213
15536.47 195
15537.65 222
15538.83 249
15540.01 217
15541.19 222
15542.36 215
15543.54 219
15544.72 191
15545.90 222
15547.08 218
15548.25 186
15549.43 238
15550.61 199
15551.79 216
15552.97 218
15554.14 231
15555.32 206
15556.50 220
15557.68 236
15558.86 231
15560.04 221
15561.22 265
15562.39 247
15563.57 235
15564.75 261
15565.93 248
15567.11 203
15568.29 219
15569.47 227
15570.65 222
15571.82 207
15573.00 252
15574.18 238
15575.36 221
15576.54 236
15577.72 247
15578.90 255
15580.08 235
15581.26 258
15582.44 236
15583.62 249
15584.80 273
15585.98 245
15587.16 243
15588.34 249
15589.51 243
15590.69 237
15591.87 246
15593.05 245
15594.23 254
15595.41 247
15596.59 233
15597.77 258
15598.95 295
15600.13 279
15601.31 233
15602.49 266
15603.67 290
15604.85 276
15606.03 300
15607.21 290
15608.40 282
15609.58 238
15610.76 272
15611.94 250
15613.12 263
15614.30 273
15615.48 281
15616.66 302
15617.84 290
15619.02 275
15620.20 276
15621.38 308
15622.56 296
15623.74 279
15624.93 308
15626.11 309
15627.29 265
15628.47 303
15629.65 302
15630.83 353
15632.01 292
15633.19 273
15634.37 341
15635.56 309
15636.74 325
15637.92 349
15639.10 300
15640.28 303
15641.46 318
15642.65 316
15643.83 323
15645.01 381
15646.19 328
15647.37 327
15648.55 375
15649.74 383
15650.92 339
15652.10 335
15653.28 360
15654.46 335
15655.65 368
15656.83 390
15658.01 364
15659.19 324
15660.38 343
15661.56 364
15662.74 377
15663.92 366
15665.11 359
15666.29 333
15667.47 350
15668.65 358
15669.84 367
15671.02 385
15672.20 378
15673.38 385
15674.57 351
15675.75 349
15676.93 353
15678.12 362
15679.30 328
15680.48 330
15681.67 341
15682.85 330
15684.03 360
15685.22 336
15686.40 331
15687.58 345
15688.77 376
15689.95 390
15691.13 328
15692.32 367
15693.50 329
15694.68 336
15695.87 389
15697.05 350
15698.23 357
15699.42 386
15700.60 364
15701.79 327
15702.97 361
15704.15 386
15705.34 369
15706.52 367
15707.71 390
15708.89 396
15710.07 400
15711.26 385
15712.44 383
15713.63 427
15714.81 407
15716.00 430
15717.18 427
15718.37 375
15719.55 446
15720.73 435
15721.92 473
15723.10 454
15724.29 396
15725.47 391
15726.66 467
15727.84 412
15729.03 418
15730.21 437
15731.40 441
15732.58 430
15733.77 394
15734.95 371
15736.14 410
15737.32 430
15738.51 422
15739.69 402
15740.88 410
15742.07 404
15743.25 387
15744.44 417
15745.62 446
15746.81 458
15747.99 450
15749.18 466
15750.36 420
15751.55 452
15752.74 470
15753.92 469
15755.11 451
15756.29 408
15757.48 455
15758.67 469
15759.85 444
15761.04 415
15762.22 426
15763.41 426
15764.60 436
15765.78 436
15766.97 469
15768.16 383
15769.34 425
15770.53 452
15771.72 395
15772.90 373
15774.09 374
15775.28 375
15776.46 389
15777.65 351
15778.84 366
15780.02 364
15781.21 356
15782.40 361
15783.58 372
15784.77 358
15785.96 356
15787.14 370
15788.33 363
15789.52 340
15790.71 343
15791.89 396
15793.08 361
15794.27 332
15795.46 352
15796.64 332
15797.83 348
15799.02 334
15800.21 346
15801.39 327
15802.58 342
15803.77 368
15804.96 327
15806.14 352
15807.33 327
15808.52 347
15809.71 327
15810.90 310
15812.08 330
15813.27 325
15814.46 354
15815.65 342
15816.84 313
15818.03 305
15819.21 342
15820.40 295
15821.59 256
15822.78 265
15823.97 314
15825.16 303
15826.35 299
15827.53 308
15828.72 326
15829.91 314
15831.10 305
15832.29 333
15833.48 332
15834.67 322
15835.86 315
15837.04 292
15838.23 281
15839.42 261
15840.61 280
15841.80 313
15842.99 289
15844.18 317
15845.37 298
15846.56 287
15847.75 312
15848.94 307
15850.13 293
15851.32 307
15852.51 289
15853.70 300
15854.89 317
15856.07 283
15857.26 290
15858.45 320
15859.64 327
15860.83 312
15862.02 279
15863.21 282
15864.40 347
15865.59 371
15866.78 356
15867.97 310
15869.16 319
15870.36 265
15871.55 305
15872.74 305
15873.93 292
15875.12 285
15876.31 325
15877.50 302
15878.69 269
15879.88 287
15881.07 309
15882.26 308
15883.45 277
15884.64 266
15885.83 266
15887.02 293
15888.21 298
15889.41 298
15890.60 270
15891.79 294
15892.98 324
15894.17 292
15895.36 302
15896.55 300
15897.74 278
15898.93 324
15900.13 328
15901.32 358
15902.51 337
15903.70 297
15904.89 347
15906.08 321
15907.28 332
15908.47 354
15909.66 321
15910.85 301
15912.04 294
15913.23 308
15914.43 358
15915.62 317
15916.81 288
15918.00 316
15919.19 291
15920.39 298
15921.58 332
15922.77 331
15923.96 341
15925.16 310
15926.35 304
15927.54 309
15928.73 310
15929.93 343
15931.12 323
15932.31 341
15933.50 351
15934.70 382
15935.89 339
15937.08 291
15938.27 304
15939.47 318
15940.66 320
15941.85 308
15943.05 279
15944.24 325
15945.43 290
15946.63 283
15947.82 297
15949.01 294
15950.21 263
15951.40 254
15952.59 283
15953.79 256
15954.98 237
15956.17 253
15957.37 264
15958.56 273
15959.75 272
15960.95 239
15962.14 249
15963.33 248
15964.53 263
15965.72 271
15966.92 225
15968.11 257
15969.30 230
15970.50 288
15971.69 215
15972.89 216
15974.08 230
15975.27 215
15976.47 201
15977.66 222
15978.86 221
15980.05 224
15981.25 219
15982.44 212
15983.63 214
15984.83 237
15986.02 231
15987.22 271
15988.41 247
15989.61 228
15990.80 212
15992.00 229
15993.19 230
15994.39 244
15995.58 222
15996.78 259
15997.97 216
15999.17 249
16000.36 236
16001.56 196
16002.75 214
16003.95 224
16005.14 222
16006.34 211
16007.53 216
16008.73 233
16009.93 216
16011.12 208
16012.32 205
16013.51 203
16014.71 209
16015.90 229
16017.10 238
16018.30 264
16019.49 217
16020.69 217
16021.88 236
16023.08 191
16024.28 210
16025.47 203
16026.67 220
16027.86 254
16029.06 219
16030.26 202
16031.45 210
16032.65 223
16033.85 195
16035.04 238
16036.24 232
16037.43 214
16038.63 223
16039.83 226
16041.02 244
16042.22 225
16043.42 211
16044.61 198
16045.81 229
16047.01 250
16048.21 220
16049.40 197
16050.60 189
16051.80 206
16052.99 186
16054.19 192
16055.39 217
16056.59 200
16057.78 225
16058.98 230
16060.18 233
16061.37 175
16062.57 224
16063.77 241
16064.97 211
16066.16 213
16067.36 202
16068.56 182
16069.76 193
16070.96 207
16072.15 225
16073.35 209
16074.55 217
16075.75 215
16076.95 207
16078.14 196
16079.34 213
16080.54 215
16081.74 235
16082.94 250
16084.13 242
16085.33 212
16086.53 189
16087.73 177
16088.93 221
16090.13 198
16091.33 215
16092.52 183
16093.72 195
16094.92 178
16096.12 203
16097.32 202
16098.52 208
16099.72 222
16100.92 208
16102.11 197
16103.31 182
16104.51 176
16105.71 207
16106.91 193
16108.11 207
16109.31 189
16110.51 195
16111.71 214
16112.91 213
16114.11 199
16115.31 176
16116.51 208
16117.70 219
16118.90 193
16120.10 182
16121.30 178
16122.50 199
16123.70 207
16124.90 207
16126.10 197
16127.30 206
16128.50 217
16129.70 192
16130.90 182
16132.10 190
16133.30 185
16134.50 163
16135.70 197
16136.90 172
16138.10 154
16139.30 158
16140.50 179
16141.71 209
16142.91 197
16144.11 204
16145.31 208
16146.51 191
16147.71 180
16148.91 162
16150.11 175
16151.31 167
16152.51 169
16153.71 203
16154.91 206
16156.11 206
16157.31 207
16158.52 196
16159.72 209
16160.92 166
16162.12 173
16163.32 185
16164.52 177
16165.72 208
16166.92 202
16168.13 205
16169.33 160
16170.53 186
16171.73 209
16172.93 213
16174.13 176
16175.34 207
16176.54 209
16177.74 176
16178.94 172
16180.14 186
16181.34 208
16182.55 229
16183.75 211
16184.95 182
16186.15 208
16187.35 187
16188.56 221
16189.76 199
16190.96 187
16192.16 204
16193.37 189
16194.57 190
16195.77 208
16196.97 184
16198.18 198
16199.38 206
16200.58 196
16201.78 194
16202.99 179
16204.19 207
16205.39 228
16206.60 241
16207.80 212
16209.00 193
16210.20 197
16211.41 208
16212.61 193
16213.81 209
16215.02 224
16216.22 205
16217.42 210
16218.63 228
16219.83 183
16221.03 217
16222.24 212
16223.44 204
16224.64 196
16225.85 191
16227.05 187
16228.25 213
16229.46 186
16230.66 208
16231.87 208
16233.07 228
16234.27 236
16235.48 192
16236.68 215
16237.89 199
16239.09 203
16240.29 195
16241.50 174
16242.70 208
16243.91 234
16245.11 217
16246.31 216
16247.52 241
16248.72 226
16249.93 230
16251.13 206
16252.34 190
16253.54 183
16254.75 219
16255.95 230
16257.16 217
16258.36 214
16259.57 200
16260.77 218
16261.97 244
16263.18 224
16264.38 247
16265.59 230
16266.80 243
16268.00 235
16269.21 242
16270.41 224
16271.62 228
16272.82 255
16274.03 267
16275.23 230
16276.44 246
16277.64 229
16278.85 224
16280.05 250
16281.26 272
16282.47 255
16283.67 248
16284.88 209
16286.08 213
16287.29 235
16288.49 253
16289.70 233
16290.91 222
16292.11 221
16293.32 224
16294.52 243
16295.73 213
16296.94 237
16298.14 259
16299.35 243
16300.56 250
16301.76 254
16302.97 232
16304.18 219
16305.38 224
16306.59 226
16307.79 240
16309.00 256
16310.21 232
16311.42 262
16312.62 256
16313.83 231
16315.04 264
16316.24 263
16317.45 232
16318.66 252
16319.86 223
16321.07 256
16322.28 281
16323.49 271
16324.69 245
16325.90 250
16327.11 272
16328.31 231
16329.52 203
16330.73 236
16331.94 234
16333.14 219
16334.35 190
16335.56 191
16336.77 222
16337.98 196
16339.18 245
16340.39 219
16341.60 223
16342.81 254
16344.01 223
16345.22 215
16346.43 209
16347.64 214
16348.85 193
16350.05 230
16351.26 239
16352.47 200
16353.68 207
16354.89 216
16356.10 192
16357.30 186
16358.51 171
16359.72 194
16360.93 183
16362.14 184
16363.35 212
16364.56 189
16365.77 195
16366.97 173
16368.18 160
16369.39 222
16370.60 247
16371.81 203
16373.02 217
16374.23 208
16375.44 215
16376.65 220
16377.86 197
16379.06 184
16380.27 193
16381.48 181
16382.69 188
16383.90 155
16385.11 173
16386.32 214
16387.53 165
16388.74 163
16389.95 169
16391.16 224
16392.37 173
16393.58 174
16394.79 197
16396.00 185
16397.21 207
16398.42 173
16399.63 204
16400.84 184
16402.05 191
16403.26 202
16404.47 182
16405.68 167
16406.89 192
16408.10 206
16409.31 212
16410.52 157
16411.73 190
16412.94 187
16414.15 186
16415.36 186
16416.57 190
16417.78 205
16419.00 199
16420.21 188
16421.42 155
16422.63 189
16423.84 186
16425.05 197
16426.26 204
16427.47 180
16428.68 177
16429.89 164
16431.11 158
16432.32 172
16433.53 188
16434.74 194
16435.95 176
16437.16 205
16438.37 205
16439.59 216
16440.80 179
16442.01 195
16443.22 189
16444.43 193
16445.64 209
16446.86 173
16448.07 171
16449.28 180
16450.49 170
16451.70 152
16452.91 190
16454.13 190
16455.34 164
16456.55 199
16457.76 200
16458.98 156
16460.19 166
16461.40 151
16462.61 187
16463.82 200
16465.04 179
16466.25 179
16467.46 191
16468.67 179
16469.89 173
16471.10 168
16472.31 180
16473.53 195
16474.74 153
16475.95 168
16477.16 204
16478.38 195
16479.59 191
16480.80 156
16482.02 164
16483.23 157
16484.44 192
16485.66 218
16486.87 163
16488.08 202
16489.30 162
16490.51 158
16491.72 169
16492.94 165
16494.15 161
16495.36 163
16496.58 161
16497.79 153
16499.00 161
16500.22 173
16501.43 185
16502.65 173
16503.86 170
16505.07 178
16506.29 153
16507.50 150
16508.71 158
16509.93 177
16511.14 196
16512.36 177
16513.57 174
16514.79 183
16516.00 168
16517.21 174
16518.43 192
16519.64 166
16520.86 160
16522.07 146
16523.29 154
16524.50 167
16525.72 168
16526.93 154
16528.15 174
16529.36 176
16530.58 172
16531.79 185
16533.01 184
16534.22 170
16535.44 184
16536.65 154
16537.87 163
16539.08 204
16540.30 162
16541.51 180
16542.73 197
16543.94 164
16545.16 160
16546.37 196
16547.59 199
16548.80 197
16550.02 201
16551.24 167
16552.45 195
16553.67 152
16554.88 163
16556.10 156
16557.31 186
16558.53 167
16559.75 176
16560.96 161
16562.18 146
16563.39 165
16564.61 165
16565.83 164
16567.04 142
16568.26 139
16569.47 147
16570.69 156
16571.91 155
16573.12 182
16574.34 197
16575.56 174
16576.77 192
16577.99 214
16579.21 181
16580.42 169
16581.64 171
16582.86 191
16584.07 175
16585.29 208
16586.51 183
16587.72 210
16588.94 179
16590.16 163
16591.38 173
16592.59 177
16593.81 187
16595.03 177
16596.24 210
16597.46 183
16598.68 194
16599.90 177
16601.11 178
16602.33 179
16603.55 170
16604.77 172
16605.98 145
16607.20 132
16608.42 150
16609.64 151
16610.86 170
16612.07 143
16613.29 156
16614.51 188
16615.73 166
16616.95 180
16618.16 162
16619.38 187
16620.60 176
16621.82 149
16623.04 149
16624.25 167
16625.47 172
16626.69 160
16627.91 165
16629.13 156
16630.35 153
16631.57 157
16632.78 165
16634.00 162
16635.22 155
16636.44 158
16637.66 176
16638.88 168
16640.10 175
16641.32 157
16642.53 182
16643.75 197
16644.97 166
16646.19 183
16647.41 155
16648.63 165
16649.85 191
16651.07 176
16652.29 151
16653.51 180
16654.73 177
16655.95 149
16657.17 146
16658.39 155
16659.61 153
16660.83 174
16662.04 190
16663.26 145
16664.48 126
16665.70 161
16666.92 183
16668.14 151
16669.36 175
16670.58 162
16671.80 150
16673.02 161
16674.24 153
16675.46 157
16676.68 163
16677.91 133
16679.13 146
16680.35 173
16681.57 181
16682.79 173
16684.01 146
16685.23 145
16686.45 188
16687.67 174
16688.89 151
16690.11 142
16691.33 152
16692.55 197
16693.77 173
16694.99 142
16696.21 168
16697.44 166
16698.66 141
16699.88 152
16701.10 172
16702.32 159
16703.54 165
16704.76 163
16705.98 179
16707.21 178
16708.43 148
16709.65 151
16710.87 156
16712.09 170
16713.31 155
16714.53 122
16715.76 155
16716.98 155
16718.20 149
16719.42 140
16720.64 156
16721.87 149
16723.09 164
16724.31 144
16725.53 154
16726.75 145
16727.98 176
16729.20 146
16730.42 145
16731.64 139
16732.86 136
16734.09 162
16735.31 145
16736.53 127
16737.75 145
16738.98 161
16740.20 152
16741.42 141
16742.64 186
16743.87 153
16745.09 156
16746.31 134
16747.54 124
16748.76 141
16749.98 154
16751.20 173
16752.43 158
16753.65 158
16754.87 151
16756.10 155
16757.32 143
16758.54 151
16759.77 158
16760.99 141
16762.21 132
16763.44 144
16764.66 137
16765.88 185
16767.11 156
16768.33 157
16769.55 149
16770.78 149
16772.00 152
16773.23 153
16774.45 148
16775.67 158
16776.90 158
16778.12 159
16779.35 137
16780.57 153
16781.79 159
16783.02 156
16784.24 165
16785.47 171
16786.69 182
16787.91 127
16789.14 135
16790.36 143
16791.59 165
16792.81 157
16794.04 146
16795.26 167
16796.49 172
16797.71 147
16798.94 191
16800.16 163
16801.38 149
16802.61 168
16803.83 154
16805.06 146
16806.28 167
16807.51 158
16808.73 175
16809.96 153
16811.18 166
16812.41 166
16813.64 140
16814.86 129
16816.09 158
16817.31 154
16818.54 157
16819.76 150
16820.99 166
16822.21 158
16823.44 150
16824.66 135
16825.89 163
16827.12 150
16828.34 172
16829.57 181
16830.79 150
16832.02 162
16833.25 151
16834.47 139
16835.70 138
16836.92 159
16838.15 161
16839.38 154
16840.60 147
16841.83 144
16843.06 127
16844.28 153
16845.51 183
16846.73 156
16847.96 156
16849.19 160
16850.41 196
16851.64 172
16852.87 183
16854.09 188
16855.32 177
16856.55 221
16857.77 213
16859.00 194
16860.23 169
16861.46 179
16862.68 205
16863.91 175
16865.14 183
16866.36 136
16867.59 178
16868.82 174
16870.05 187
16871.27 190
16872.50 192
16873.73 184
16874.96 205
16876.18 206
16877.41 190
16878.64 188
16879.87 200
16881.09 237
16882.32 221
16883.55 203
16884.78 193
16886.01 207
16887.23 203
16888.46 199
16889.69 200
16890.92 188
16892.15 211
16893.37 186
16894.60 223
16895.83 204
16897.06 234
16898.29 222
16899.51 198
16900.74 205
16901.97 226
16903.20 214
16904.43 192
16905.66 178
16906.89 190
16908.12 210
16909.34 170
16910.57 173
16911.80 191
16913.03 180
16914.26 196
16915.49 202
16916.72 184
16917.95 207
16919.18 213
16920.40 177
16921.63 178
16922.86 187
16924.09 169
16925.32 194
16926.55 170
16927.78 177
16929.01 195
16930.24 179
16931.47 207
16932.70 169
16933.93 153
16935.16 138
16936.39 177
16937.62 167
16938.85 161
16940.08 153
16941.31 180
16942.54 174
16943.77 169
16945.00 174
16946.23 138
16947.46 178
16948.69 189
16949.92 143
16951.15 140
16952.38 163
16953.61 170
16954.84 146
16956.07 151
16957.30 167
16958.53 139
16959.76 152
16960.99 177
16962.22 125
16963.45 168
16964.68 168
16965.92 155
16967.15 162
16968.38 145
16969.61 162
16970.84 160
16972.07 163
16973.30 180
16974.53 165
16975.76 170
16976.99 147
16978.23 180
16979.46 176
16980.69 185
16981.92 183
16983.15 160
16984.38 179
16985.61 155
16986.85 172
16988.08 156
16989.31 155
16990.54 169
16991.77 150
16993.00 134
16994.24 159
16995.47 134
16996.70 151
16997.93 186
16999.16 150
17000.40 126
17001.63 145
17002.86 173
17004.09 159
17005.32 176
17006.56 155
17007.79 145
17009.02 180
17010.25 181
17011.49 171
17012.72 191
17013.95 154
17015.18 157
17016.42 148
17017.65 168
17018.88 163
17020.12 158
17021.35 151
17022.58 150
17023.81 140
17025.05 171
17026.28 147
17027.51 159
17028.75 136
17029.98 128
17031.21 137
17032.45 129
17033.68 156
17034.91 168
17036.15 158
17037.38 150
17038.61 158
17039.85 138
17041.08 149
17042.31 163
17043.55 134
17044.78 147
17046.01 132
17047.25 133
17048.48 149
17049.72 111
17050.95 124
17052.18 132
17053.42 166
17054.65 166
17055.89 136
17057.12 140
17058.35 119
17059.59 141
17060.82 152
17062.06 112
17063.29 142
17064.53 133
17065.76 146
17066.99 159
17068.23 126
17069.46 137
17070.70 134
17071.93 139
17073.17 138
17074.40 157
17075.64 141
17076.87 150
17078.11 128
17079.34 149
17080.58 122
17081.81 158
17083.05 135
17084.28 143
17085.52 155
17086.75 115
17087.99 117
17089.22 146
17090.46 155
17091.69 142
17092.93 154
17094.16 133
17095.40 157
17096.64 142
17097.87 158
17099.11 171
17100.34 163
17101.58 148
17102.81 173
17104.05 161
17105.29 149
17106.52 134
17107.76 133
17108.99 145
17110.23 162
17111.47 116
17112.70 137
17113.94 168
17115.17 171
17116.41 145
17117.65 147
17118.88 150
17120.12 143
17121.36 151
17122.59 137
17123.83 117
17125.07 142
17126.30 140
17127.54 151
17128.78 147
17130.01 159
17131.25 136
17132.49 155
17133.72 132
17134.96 124
17136.20 127
17137.43 152
17138.67 125
17139.91 125
17141.15 127
17142.38 130
17143.62 126
17144.86 129
17146.10 144
17147.33 153
17148.57 164
17149.81 133
17151.05 129
17152.28 109
17153.52 128
17154.76 116
17156.00 123
17157.23 120
17158.47 126
17159.71 145
17160.95 148
17162.19 113
17163.42 116
17164.66 152
17165.90 139
17167.14 137
17168.38 150
17169.61 126
17170.85 145
17172.09 148
17173.33 149
17174.57 134
17175.81 131
17177.04 126
17178.28 137
17179.52 114
17180.76 146
17182.00 135
17183.24 130
17184.48 138
17185.71 135
17186.95 132
17188.19 124
17189.43 146
17190.67 136
17191.91 138
17193.15 151
17194.39 147
17195.63 145
17196.87 142
17198.11 129
17199.34 146
17200.58 123
17201.82 138
17203.06 132
17204.30 157
17205.54 110
17206.78 130
17208.02 139
17209.26 143
17210.50 148
17211.74 129
17212.98 127
17214.22 131
17215.46 144
17216.70 137
17217.94 137
17219.18 149
17220.42 133
17221.66 139
17222.90 129
17224.14 151
17225.38 108
17226.62 139
17227.86 129
17229.10 102
17230.34 110
17231.58 98
17232.82 128
17234.06 137
17235.30 132
17236.54 124
17237.78 105
17239.03 138
17240.27 123
17241.51 165
17242.75 161
17243.99 130
17245.23 131
17246.47 111
17247.71 133
17248.95 105
17250.19 139
17251.43 159
17252.68 130
17253.92 122
17255.16 118
17256.40 122
17257.64 121
17258.88 108
17260.12 120
17261.37 139
17262.61 125
17263.85 126
17265.09 143
17266.33 123
17267.57 114
17268.82 138
17270.06 147
17271.30 149
17272.54 136
17273.78 159
17275.03 144
17276.27 153
17277.51 135
17278.75 137
17279.99 130
17281.24 99
17282.48 114
17283.72 144
17284.96 110
17286.21 114
17287.45 138
17288.69 137
17289.93 149
17291.18 119
17292.42 113
17293.66 111
17294.90 134
17296.15 165
17297.39 123
17298.63 118
17299.88 113
17301.12 132
17302.36 150
17303.60 122
17304.85 134
17306.09 132
17307.33 142
17308.58 122
17309.82 110
17311.06 130
17312.31 130
17313.55 132
17314.79 106
17316.04 98
17317.28 128
17318.52 132
17319.77 125
17321.01 109
17322.26 132
17323.50 150
17324.74 120
17325.99 131
17327.23 96
17328.48 115
17329.72 144
17330.96 151
17332.21 130
17333.45 128
17334.70 150
17335.94 143
17337.18 143
17338.43 124
17339.67 101
17340.92 120
17342.16 116
17343.41 128
17344.65 149
17345.90 132
17347.14 146
17348.38 136
17349.63 114
17350.87 121
17352.12 149
17353.36 107
17354.61 103
17355.85 123
17357.10 127
17358.34 131
17359.59 126
17360.83 118
17362.08 119
17363.32 138
17364.57 159
17365.81 131
17367.06 111
17368.31 106
17369.55 129
17370.80 121
17372.04 112
17373.29 152
17374.53 136
17375.78 108
17377.02 134
17378.27 145
17379.52 128
17380.76 98
17382.01 100
17383.25 118
17384.50 152
17385.75 122
17386.99 124
17388.24 124
17389.48 110
17390.73 115
17391.98 128
17393.22 130
17394.47 136
17395.71 120
17396.96 115
17398.21 100
17399.45 123
17400.70 101
17401.95 111
17403.19 114
17404.44 133
17405.69 116
17406.93 126
17408.18 112
17409.43 142
17410.67 123
17411.92 139
17413.17 113
17414.42 125
17415.66 102
17416.91 128
17418.16 122
17419.40 118
17420.65 106
17421.90 141
17423.15 144
17424.39 106
17425.64 123
17426.89 117
17428.14 117
17429.38 120
17430.63 135
17431.88 116
17433.13 135
17434.37 138
17435.62 137
17436.87 124
17438.12 120
17439.37 122
17440.61 133
17441.86 148
17443.11 142
17444.36 130
17445.61 151
17446.85 121
17448.10 134
17449.35 170
17450.60 124
17451.85 132
17453.10 157
17454.34 150
17455.59 131
17456.84 106
17458.09 116
17459.34 146
17460.59 159
17461.84 121
17463.09 128
17464.33 124
17465.58 117
17466.83 122
17468.08 121
17469.33 111
17470.58 145
17471.83 123
17473.08 148
17474.33 128
17475.58 118
17476.83 148
17478.07 132
17479.32 134
17480.57 160
17481.82 129
17483.07 124
17484.32 126
17485.57 117
17486.82 154
17488.07 116
17489.32 133
17490.57 136
17491.82 139
17493.07 124
17494.32 117
17495.57 104
17496.82 106
17498.07 113
17499.32 133
17500.57 111
17501.82 109
17503.07 126
17504.32 121
17505.57 111
17506.82 130
17508.07 122
17509.32 127
17510.57 112
17511.82 120
17513.07 129
17514.32 130
17515.58 116
17516.83 141
17518.08 136
17519.33 119
17520.58 147
17521.83 147
17523.08 109
17524.33 121
17525.58 116
17526.83 124
17528.08 111
17529.34 122
17530.59 107
17531.84 123
17533.09 140
17534.34 147
17535.59 142
17536.84 114
17538.09 125
17539.35 125
17540.60 134
17541.85 130
17543.10 134
17544.35 111
17545.60 122
17546.86 125
17548.11 113
17549.36 123
17550.61 121
17551.86 131
17553.12 128
17554.37 128
17555.62 110
17556.87 117
17558.12 143
17559.38 132
17560.63 111
17561.88 156
17563.13 142
17564.39 104
17565.64 124
17566.89 94
17568.14 143
17569.40 143
17570.65 133
17571.90 134
17573.15 110
17574.41 133
17575.66 133
17576.91 156
17578.17 113
17579.42 125
17580.67 143
17581.92 143
17583.18 141
17584.43 122
17585.68 117
17586.94 142
17588.19 154
17589.44 125
17590.70 109
17591.95 134
17593.20 112
17594.46 106
17595.71 105
17596.97 101
17598.22 129
17599.47 143
17600.73 114
17601.98 136
17603.23 143
17604.49 144
17605.74 146
17607.00 123
17608.25 122
17609.50 125
17610.76 123
17612.01 110
17613.27 121
17614.52 142
17615.77 141
17617.03 148
17618.28 122
17619.54 108
17620.79 105
17622.05 103
17623.30 142
17624.56 141
17625.81 125
17627.06 141
17628.32 139
17629.57 129
17630.83 122
17632.08 138
17633.34 130
17634.59 168
17635.85 139
17637.10 124
17638.36 128
17639.61 131
17640.87 137
17642.12 129
17643.38 96
17644.63 119
17645.89 140
17647.15 112
17648.40 100
17649.66 130
17650.91 124
17652.17 115
17653.42 116
17654.68 124
17655.93 124
17657.19 115
17658.45 120
17659.70 116
17660.96 124
17662.21 136
17663.47 120
17664.73 112
17665.98 143
17667.24 157
17668.49 139
17669.75 139
17671.01 147
17672.26 107
17673.52 97
17674.77 118
17676.03 127
17677.29 129
17678.54 92
17679.80 130
17681.06 104
17682.31 114
17683.57 103
17684.83 132
17686.08 151
17687.34 110
17688.60 89
17689.85 108
17691.11 126
17692.37 129
17693.63 121
17694.88 132
17696.14 123
17697.40 136
17698.65 130
17699.91 124
17701.17 136
17702.43 137
17703.68 123
17704.94 104
17706.20 117
17707.46 107
17708.71 114
17709.97 108
17711.23 98
17712.49 120
17713.74 115
17715.00 114
17716.26 116
17717.52 145
17718.78 107
17720.03 104
17721.29 116
17722.55 115
17723.81 129
17725.07 110
17726.32 97
17727.58 123
17728.84 129
17730.10 128
17731.36 112
17732.62 122
17733.87 113
17735.13 128
17736.39 119
17737.65 125
17738.91 124
17740.17 111
17741.43 129
17742.69 140
17743.94 128
17745.20 111
17746.46 110
17747.72 129
17748.98 135
17750.24 133
17751.50 136
17752.76 118
17754.02 119
17755.28 141
17756.53 104
17757.79 115
17759.05 112
17760.31 117
17761.57 119
17762.83 102
17764.09 119
17765.35 117
17766.61 132
17767.87 105
17769.13 122
17770.39 115
17771.65 145
17772.91 153
17774.17 125
17775.43 118
17776.69 112
17777.95 137
17779.21 101
17780.47 120
17781.73 147
17782.99 126
17784.25 135
17785.51 116
17786.77 120
17788.03 128
17789.29 128
17790.55 130
17791.81 117
17793.07 121
17794.33 116
17795.59 156
17796.86 126
17798.12 116
17799.38 139
17800.64 139
17801.90 117
17803.16 141
17804.42 113
17805.68 92
17806.94 118
17808.20 161
17809.47 139
17810.73 136
17811.99 142
17813.25 117
17814.51 131
17815.77 127
17817.03 129
17818.29 123
17819.56 113
17820.82 110
17822.08 109
17823.34 130
17824.60 112
17825.86 133
17827.13 144
17828.39 113
17829.65 134
17830.91 121
17832.17 116
17833.44 127
17834.70 106
17835.96 93
17837.22 116
17838.48 130
17839.75 146
17841.01 107
17842.27 102
17843.53 108
17844.80 112
17846.06 132
17847.32 130
17848.58 129
17849.85 127
17851.11 140
17852.37 130
17853.63 107
17854.90 98
17856.16 121
17857.42 120
17858.69 151
17859.95 146
17861.21 134
17862.47 122
17863.74 108
17865.00 142
17866.26 120
17867.53 98
17868.79 106
17870.05 93
17871.32 101
17872.58 86
17873.84 98
17875.11 101
17876.37 100
17877.63 85
17878.90 115
17880.16 107
17881.43 118
17882.69 100
17883.95 117
17885.22 93
17886.48 96
17887.74 99
17889.01 101
17890.27 110
17891.54 102
17892.80 123
17894.07 111
17895.33 106
17896.59 118
17897.86 115
17899.12 119
17900.39 109
17901.65 133
17902.92 109
17904.18 99
17905.44 101
17906.71 111
17907.97 115
17909.24 117
17910.50 105
17911.77 115
17913.03 117
17914.30 117
17915.56 101
17916.83 109
17918.09 112
17919.36 106
17920.62 110
17921.89 115
17923.15 149
17924.42 110
17925.68 114
17926.95 108
17928.21 113
17929.48 125
17930.75 124
17932.01 113
17933.28 110
17934.54 87
17935.81 112
17937.07 122
17938.34 117
17939.61 111
17940.87 128
17942.14 125
17943.40 98
17944.67 102
17945.93 106
17947.20 115
17948.47 123
17949.73 106
17951.00 148
17952.27 111
17953.53 113
17954.80 96
17956.06 113
17957.33 97
17958.60 111
17959.86 103
17961.13 108
17962.40 106
17963.66 100
17964.93 105
17966.20 121
17967.46 127
17968.73 120
17970.00 99
17971.26 94
17972.53 103
17973.80 120
17975.07 105
17976.33 97
17977.60 101
17978.87 96
17980.13 120
17981.40 101
17982.67 138
17983.94 116
17985.20 102
17986.47 131
17987.74 131
17989.01 126
17990.27 107
17991.54 93
17992.81 104
17994.08 112
17995.34 90
17996.61 103
17997.88 118
17999.15 121
18000.42 115
18001.68 123
18002.95 110
18004.22 90
18005.49 109
18006.76 118
18008.02 117
18009.29 94
18010.56 110
18011.83 110
18013.10 93
18014.37 127
18015.63 138
18016.90 105
18018.17 129
18019.44 126
18020.71 108
18021.98 102
18023.25 131
18024.51 131
18025.78 118
18027.05 111
18028.32 114
18029.59 114
18030.86 120
18032.13 108
18033.40 117
18034.67 101
18035.94 117
18037.20 123
18038.47 115
18039.74 104
18041.01 94
18042.28 76
18043.55 105
18044.82 107
18046.09 108
18047.36 106
18048.63 90
18049.90 96
18051.17 102
18052.44 131
18053.71 135
18054.98 120
18056.25 101
18057.52 106
18058.79 116
18060.06 113
18061.33 107
18062.60 106
18063.87 138
18065.14 96
18066.41 114
18067.68 105
18068.95 82
18070.22 99
18071.49 100
18072.76 92
18074.03 98
18075.30 124
18076.57 112
18077.84 117
18079.11 105
18080.39 111
18081.66 145
18082.93 137
18084.20 125
18085.47 137
18086.74 111
18088.01 95
18089.28 85
18090.55 117
18091.82 97
18093.10 105
18094.37 121
18095.64 134
18096.91 138
18098.18 127
18099.45 120
18100.72 124
18102.00 139
18103.27 104
18104.54 126
18105.81 148
18107.08 104
18108.35 99
18109.63 105
18110.90 87
18112.17 110
18113.44 114
18114.71 98
18115.98 101
18117.26 112
18118.53 103
18119.80 151
18121.07 117
18122.35 115
18123.62 142
18124.89 125
18126.16 126
18127.43 110
18128.71 128
18129.98 130
18131.25 136
18132.52 118
18133.80 106
18135.07 106
18136.34 143
18137.62 124
18138.89 127
18140.16 122
18141.43 99
18142.71 104
18143.98 98
18145.25 128
18146.53 110
18147.80 99
18149.07 102
18150.35 123
18151.62 142
18152.89 100
18154.17 124
18155.44 130
18156.71 121
18157.99 128
18159.26 132
18160.53 134
18161.81 136
18163.08 105
18164.35 121
18165.63 90
18166.90 107
18168.18 129
18169.45 128
18170.72 122
18172.00 126
18173.27 133
18174.55 118
18175.82 114
18177.09 117
18178.37 97
18179.64 113
18180.92 115
18182.19 99
18183.47 107
18184.74 93
18186.01 108
18187.29 123
18188.56 120
18189.84 112
18191.11 127
18192.39 132
18193.66 119
18194.94 101
18196.21 85
18197.49 116
18198.76 105
18200.04 102
18201.31 95
18202.59 111
18203.86 104
18205.14 115
18206.41 124
18207.69 117
18208.96 99
18210.24 122
18211.51 125
18212.79 114
18214.06 101
18215.34 106
18216.62 131
18217.89 120
18219.17 114
18220.44 109
18221.72 144
18222.99 101
18224.27 109
18225.55 95
18226.82 80
18228.10 88
18229.37 108
18230.65 101
18231.93 104
18233.20 103
18234.48 108
18235.75 117
18237.03 106
18238.31 113
18239.58 120
18240.86 113
18242.14 130
18243.41 119
18244.69 121
18245.97 113
18247.24 111
18248.52 110
18249.80 125
18251.07 119
18252.35 109
18253.63 114
18254.90 121
18256.18 102
18257.46 104
18258.73 120
18260.01 111
18261.29 88
18262.57 104
18263.84 111
18265.12 123
18266.40 108
18267.67 115
18268.95 115
18270.23 134
18271.51 120
18272.78 104
18274.06 114
18275.34 132
18276.62 94
18277.89 104
18279.17 93
18280.45 99
18281.73 116
18283.01 107
18284.28 132
18285.56 114
18286.84 101
18288.12 117
18289.40 103
18290.67 94
18291.95 145
18293.23 137
18294.51 130
18295.79 125
18297.07 100
18298.34 97
18299.62 108
18300.90 91
18302.18 97
18303.46 113
18304.74 127
18306.02 119
18307.29 127
18308.57 102
18309.85 88
18311.13 103
18312.41 112
18313.69 89
18314.97 117
18316.25 128
18317.53 114
18318.80 106
18320.08 102
18321.36 110
18322.64 120
18323.92 119
18325.20 114
18326.48 124
18327.76 131
18329.04 112
18330.32 102
18331.60 117
18332.88 119
18334.16 133
18335.44 118
18336.72 115
18338.00 104
18339.28 125
18340.56 119
18341.84 112
18343.12 122
18344.40 110
18345.68 104
18346.96 113
18348.24 114
18349.52 129
18350.80 123
18352.08 91
18353.36 104
18354.64 115
18355.92 107
18357.20 115
18358.48 102
18359.76 105
18361.04 111
18362.32 120
18363.60 105
18364.88 109
18366.16 101
18367.45 95
18368.73 102
18370.01 92
18371.29 80
18372.57 115
18373.85 125
18375.13 109
18376.41 96
18377.69 112
18378.98 99
18380.26 105
18381.54 93
18382.82 105
18384.10 133
18385.38 121
18386.66 102
18387.95 77
18389.23 114
18390.51 122
18391.79 108
18393.07 110
18394.35 111
18395.64 110
18396.92 128
18398.20 114
18399.48 114
18400.76 137
18402.05 115
18403.33 97
18404.61 100
18405.89 100
18407.17 123
18408.46 116
18409.74 129
18411.02 120
18412.30 109
18413.59 128
18414.87 99
18416.15 101
18417.43 102
18418.72 119
18420.00 114
18421.28 95
18422.56 105
18423.85 120
18425.13 92
18426.41 110
18427.70 127
18428.98 104
18430.26 108
18431.54 121
18432.83 119
18434.11 101
18435.39 123
18436.68 114
18437.96 120
18439.24 128
18440.53 101
18441.81 121
18443.09 120
18444.38 121
18445.66 115
18446.95 95
18448.23 91
18449.51 93
18450.80 124
18452.08 108
18453.36 86
18454.65 87
18455.93 105
18457.22 93
18458.50 110
18459.78 104
18461.07 128
18462.35 123
18463.64 128
18464.92 108
18466.21 125
18467.49 121
18468.77 93
18470.06 104
18471.34 108
18472.63 106
18473.91 100
18475.20 105
18476.48 97
18477.77 100
18479.05 90
18480.34 104
18481.62 122
18482.91 104
18484.19 115
18485.47 84
18486.76 92
18488.04 97
18489.33 122
18490.62 139
18491.90 123
18493.19 103
18494.47 95
18495.76 111
18497.04 108
18498.33 116
18499.61 97
18500.90 113
18502.18 116
18503.47 102
18504.75 86
18506.04 127
18507.33 144
18508.61 116
18509.90 110
18511.18 132
18512.47 88
18513.76 113
18515.04 113
18516.33 98
18517.61 127
18518.90 90
18520.19 95
18521.47 98
18522.76 113
18524.04 151
18525.33 111
18526.62 124
18527.90 91
18529.19 111
18530.48 112
18531.76 101
18533.05 140
18534.34 123
18535.62 131
18536.91 110
18538.20 134
18539.48 109
18540.77 120
18542.06 116
18543.34 119
18544.63 112
18545.92 119
18547.21 87
18548.49 118
18549.78 130
18551.07 106
18552.36 112
18553.64 103
18554.93 112
18556.22 143
18557.50 134
18558.79 102
18560.08 121
18561.37 120
18562.66 104
18563.94 116
18565.23 94
18566.52 97
18567.81 146
18569.09 126
18570.38 104
18571.67 109
18572.96 127
18574.25 111
18575.53 116
18576.82 130
18578.11 140
18579.40 102
18580.69 125
18581.98 122
18583.26 123
18584.55 123
18585.84 117
18587.13 144
18588.42 121
18589.71 121
18590.99 131
18592.28 107
18593.57 139
18594.86 136
18596.15 113
18597.44 134
18598.73 144
18600.02 91
18601.31 120
18602.59 147
18603.88 119
18605.17 108
18606.46 119
18607.75 126
18609.04 130
18610.33 130
18611.62 152
18612.91 123
18614.20 97
18615.49 136
18616.78 148
18618.07 144
18619.36 98
18620.65 107
18621.94 124
18623.23 148
18624.52 133
18625.81 114
18627.10 106
18628.39 116
18629.68 98
18630.97 112
18632.26 139
18633.55 136
18634.84 131
18636.13 116
18637.42 126
18638.71 107
18640.00 117
18641.29 123
18642.58 127
18643.87 123
18645.16 116
18646.45 111
18647.74 156
18649.03 128
18650.32 87
18651.61 115
18652.90 122
18654.19 122
18655.48 90
18656.78 109
18658.07 117
18659.36 128
18660.65 136
18661.94 107
18663.23 88
18664.52 98
18665.81 123
18667.10 103
18668.40 99
18669.69 116
18670.98 86
18672.27 118
18673.56 141
18674.85 114
18676.14 122
18677.44 124
18678.73 125
18680.02 130
18681.31 99
18682.60 106
18683.90 130
18685.19 122
18686.48 122
18687.77 128
18689.06 105
18690.36 128
18691.65 116
18692.94 114
18694.23 139
18695.52 127
18696.82 106
18698.11 121
18699.40 130
18700.69 141
18701.99 141
18703.28 110
18704.57 94
18705.86 116
18707.16 107
18708.45 136
18709.74 140
18711.04 94
18712.33 70
18713.62 115
18714.91 113
18716.21 115
18717.50 126
18718.79 98
18720.09 116
18721.38 117
18722.67 130
18723.97 114
18725.26 107
18726.55 139
18727.85 123
18729.14 120
18730.43 128
18731.73 149
18733.02 109
18734.31 149
18735.61 110
18736.90 127
18738.19 121
18739.49 132
18740.78 111
18742.08 111
18743.37 92
18744.66 115
18745.96 111
18747.25 94
18748.55 101
18749.84 121
18751.13 149
18752.43 133
18753.72 118
18755.02 130
18756.31 119
18757.61 100
18758.90 115
18760.20 108
18761.49 123
18762.78 99
18764.08 104
18765.37 119
18766.67 130
18767.96 111
18769.26 117
18770.55 102
18771.85 110
18773.14 122
18774.44 123
18775.73 147
18777.03 124
18778.32 129
18779.62 121
18780.91 140
18782.21 115
18783.50 143
18784.80 114
18786.10 97
18787.39 103
18788.69 119
18789.98 110
18791.28 107
18792.57 109
18793.87 105
18795.16 96
18796.46 123
18797.76 130
18799.05 93
18800.35 113
18801.64 117
18802.94 127
18804.24 120
18805.53 130
18806.83 132
18808.12 143
18809.42 109
18810.72 110
18812.01 108
18813.31 106
18814.61 101
18815.90 107
18817.20 105
18818.50 120
18819.79 127
18821.09 104
18822.39 106
18823.68 108
18824.98 130
18826.28 133
18827.57 103
18828.87 114
18830.17 100
18831.46 97
18832.76 110
18834.06 115
18835.35 115
18836.65 150
18837.95 131
18839.25 132
18840.54 120
18841.84 112
18843.14 131
18844.44 107
18845.73 102
18847.03 91
18848.33 101
18849.63 92
18850.92 101
18852.22 121
18853.52 108
18854.82 113
18856.11 124
18857.41 124
18858.71 106
18860.01 116
18861.31 119
18862.60 85
18863.90 99
18865.20 108
18866.50 106
18867.80 98
18869.10 108
18870.39 79
18871.69 115
18872.99 99
18874.29 118
18875.59 113
18876.89 126
18878.18 129
18879.48 101
18880.78 112
18882.08 104
18883.38 110
18884.68 116
18885.98 115
18887.28 130
18888.57 102
18889.87 106
18891.17 105
18892.47 86
18893.77 101
18895.07 103
18896.37 111
18897.67 109
18898.97 126
18900.27 109
18901.57 109
18902.87 103
18904.17 116
18905.47 109
18906.76 123
18908.06 135
18909.36 92
18910.66 107
18911.96 110
18913.26 125
18914.56 135
18915.86 112
18917.16 96
18918.46 110
18919.76 102
18921.06 129
18922.36 94
18923.66 123
18924.96 102
18926.26 110
18927.56 103
18928.86 111
18930.17 98
18931.47 112
18932.77 99
18934.07 117
18935.37 114
18936.67 101
18937.97 106
18939.27 99
18940.57 101
18941.87 99
18943.17 119
18944.47 99
18945.77 102
18947.07 113
18948.38 105
18949.68 91
18950.98 107
18952.28 108
18953.58 95
18954.88 87
18956.18 122
18957.48 88
18958.79 93
18960.09 103
18961.39 104
18962.69 97
18963.99 110
18965.29 119
18966.59 94
18967.90 94
18969.20 97
18970.50 108
18971.80 89
18973.10 90
18974.41 113
18975.71 104
18977.01 81
18978.31 123
18979.61 110
18980.92 107
18982.22 91
18983.52 101
18984.82 92
18986.12 105
18987.43 104
18988.73 126
18990.03 119
18991.33 108
18992.64 103
18993.94 107
18995.24 109
18996.54 91
18997.85 105
18999.15 96
19000.45 86
19001.76 100
19003.06 95
19004.36 117
19005.66 86
19006.97 106
19008.27 104
19009.57 77
19010.88 93
19012.18 97
19013.48 109
19014.79 95
19016.09 108
19017.39 81
19018.70 103
19020.00 102
19021.30 95
19022.61 85
19023.91 101
19025.22 118
19026.52 127
19027.82 107
19029.13 101
19030.43 77
19031.73 98
19033.04 100
19034.34 94
19035.65 95
19036.95 102
19038.25 95
19039.56 108
19040.86 97
19042.17 93
19043.47 99
19044.78 109
19046.08 103
19047.38 126
19048.69 113
19049.99 114
19051.30 142
19052.60 115
19053.91 115
19055.21 91
19056.52 107
19057.82 96
19059.13 108
19060.43 120
19061.74 94
19063.04 112
19064.35 113
19065.65 95
19066.96 106
19068.26 105
19069.57 105
19070.87 112
19072.18 130
19073.48 120
19074.79 119
19076.09 111
19077.40 103
19078.70 100
19080.01 112
19081.32 91
19082.62 119
19083.93 138
19085.23 110
19086.54 88
19087.84 95
19089.15 102
19090.46 128
19091.76 95
19093.07 94
19094.37 115
19095.68 103
19096.99 118
19098.29 99
19099.60 93
19100.90 112
19102.21 105
19103.52 83
19104.82 105
19106.13 106
19107.44 96
19108.74 94
19110.05 124
19111.36 105
19112.66 88
19113.97 90
19115.28 98
19116.58 91
19117.89 106
19119.20 90
19120.50 107
19121.81 91
19123.12 96
19124.43 106
19125.73 95
19127.04 78
19128.35 99
19129.65 82
19130.96 98
19132.27 93
19133.58 117
19134.88 97
19136.19 110
19137.50 121
19138.81 87
19140.11 121
19141.42 129
19142.73 109
19144.04 107
19145.34 97
19146.65 113
19147.96 105
19149.27 99
19150.58 89
19151.88 94
19153.19 123
19154.50 91
19155.81 105
19157.12 120
19158.42 120
19159.73 106
19161.04 98
19162.35 120
19163.66 92
19164.97 116
19166.28 92
19167.58 94
19168.89 96
19170.20 86
19171.51 113
19172.82 115
19174.13 110
19175.44 120
19176.75 88
19178.05 89
19179.36 95
19180.67 113
19181.98 111
19183.29 109
19184.60 105
19185.91 114
19187.22 114
19188.53 71
19189.84 95
19191.15 91
19192.46 97
19193.76 104
19195.07 106
19196.38 110
19197.69 91
19199.00 90
19200.31 121
19201.62 97
19202.93 108
19204.24 78
19205.55 84
19206.86 111
19208.17 125
19209.48 114
19210.79 88
19212.10 93
19213.41 118
19214.72 117
19216.03 105
19217.34 104
19218.65 79
19219.96 66
19221.27 103
19222.58 105
19223.89 86
19225.20 95
19226.52 117
19227.83 118
19229.14 86
19230.45 100
19231.76 92
19233.07 101
19234.38 99
19235.69 93
19237.00 111
19238.31 100
19239.62 115
19240.93 118
19242.25 96
19243.56 98
19244.87 94
19246.18 69
19247.49 90
19248.80 81
19250.11 95
19251.42 102
19252.74 110
19254.05 98
19255.36 76
19256.67 112
19257.98 98
19259.29 98
19260.61 101
19261.92 90
19263.23 109
19264.54 85
19265.85 82
19267.17 95
19268.48 86
19269.79 92
19271.10 90
19272.41 86
19273.73 78
19275.04 117
19276.35 105
19277.66 100
19278.98 100
19280.29 99
19281.60 90
19282.91 96
19284.23 109
19285.54 89
19286.85 115
19288.16 102
19289.48 90
19290.79 103
19292.10 105
19293.41 98
19294.73 83
19296.04 87
19297.35 110
19298.67 105
19299.98 101
19301.29 105
19302.61 79
19303.92 94
19305.23 111
19306.55 88
19307.86 93
19309.17 84
19310.49 77
19311.80 97
19313.11 116
19314.43 102
19315.74 90
19317.05 129
19318.37 90
19319.68 79
19320.99 90
19322.31 102
19323.62 124
19324.94 99
19326.25 100
19327.56 93
19328.88 107
19330.19 111
19331.51 102
19332.82 86
19334.14 102
19335.45 101
19336.76 95
19338.08 110
19339.39 111
19340.71 81
19342.02 118
19343.34 120
19344.65 88
19345.97 89
19347.28 95
19348.59 99
19349.91 93
19351.22 96
19352.54 98
19353.85 115
19355.17 97
19356.48 94
19357.80 87
19359.11 98
19360.43 115
19361.74 103
19363.06 88
19364.38 106
19365.69 112
19367.01 94
19368.32 99
19369.64 111
19370.95 121
19372.27 105
19373.58 128
19374.90 124
19376.21 103
19377.53 96
19378.85 105
19380.16 100
19381.48 101
19382.79 79
19384.11 110
19385.43 90
19386.74 103
19388.06 98
19389.37 94
19390.69 108
19392.01 99
19393.32 103
19394.64 96
19395.96 97
19397.27 99
19398.59 77
19399.91 104
19401.22 113
19402.54 104
19403.85 92
19405.17 88
19406.49 91
19407.80 108
19409.12 113
19410.44 106
19411.76 100
19413.07 119
19414.39 99
19415.71 106
19417.02 95
19418.34 87
19419.66 106
19420.98 85
19422.29 86
19423.61 95
19424.93 116
19426.24 96
19427.56 107
19428.88 84
19430.20 91
19431.51 118
19432.83 100
19434.15 115
19435.47 90
19436.79 108
19438.10 98
19439.42 101
19440.74 107
19442.06 106
19443.37 82
19444.69 80
19446.01 109
19447.33 113
19448.65 109
19449.97 111
19451.28 88
19452.60 83
19453.92 111
19455.24 88
19456.56 110
19457.88 93
19459.19 106
19460.51 84
19461.83 90
19463.15 102
19464.47 98
19465.79 114
19467.11 104
19468.42 113
19469.74 90
19471.06 117
19472.38 101
19473.70 90
19475.02 83
19476.34 110
19477.66 128
19478.98 128
19480.30 92
19481.62 86
19482.93 138
19484.25 126
19485.57 96
19486.89 100
19488.21 101
19489.53 105
19490.85 93
19492.17 93
19493.49 97
19494.81 117
19496.13 125
19497.45 96
19498.77 103
19500.09 111
19501.41 114
19502.73 120
19504.05 99
19505.37 98
19506.69 98
19508.01 107
19509.33 106
19510.65 92
19511.97 93
19513.29 94
19514.61 82
19515.93 100
19517.25 137
19518.57 110
19519.89 99
19521.21 94
19522.54 95
19523.86 77
19525.18 107
19526.50 110
19527.82 107
19529.14 104
19530.46 93
19531.78 93
19533.10 112
19534.42 99
19535.74 86
19537.07 106
19538.39 111
19539.71 102
19541.03 91
19542.35 103
19543.67 91
19544.99 91
19546.31 100
19547.64 97
19548.96 106
19550.28 108
19551.60 96
19552.92 100
19554.24 97
19555.57 103
19556.89 120
19558.21 94
19559.53 97
19560.85 86
19562.18 93
19563.50 101
19564.82 91
19566.14 88
19567.46 98
19568.79 114
19570.11 84
19571.43 93
19572.75 108
19574.08 108
19575.40 106
19576.72 102
19578.04 106
19579.37 96
19580.69 100
19582.01 91
19583.33 105
19584.66 98
19585.98 101
19587.30 87
19588.63 99
19589.95 107
19591.27 99
19592.59 102
19593.92 100
19595.24 103
19596.56 96
19597.89 97
19599.21 108
19600.53 128
19601.86 102
19603.18 95
19604.50 113
19605.83 87
19607.15 105
19608.47 99
19609.80 87
19611.12 92
19612.45 99
19613.77 112
19615.09 106
19616.42 89
19617.74 88
19619.06 85
19620.39 91
19621.71 98
19623.04 89
19624.36 86
19625.69 95
19627.01 84
19628.33 88
19629.66 82
19630.98 103
19632.31 106
19633.63 94
19634.96 99
19636.28 101
19637.60 132
19638.93 116
19640.25 92
19641.58 84
19642.90 96
19644.23 79
19645.55 102
19646.88 104
19648.20 96
19649.53 75
19650.85 84
19652.18 85
19653.50 89
19654.83 105
19656.15 107
19657.48 98
19658.80 98
19660.13 88
19661.45 76
19662.78 89
19664.11 96
19665.43 108
19666.76 107
19668.08 91
19669.41 99
19670.73 97
19672.06 83
19673.39 88
19674.71 85
19676.04 108
19677.36 85
19678.69 94
19680.01 104
19681.34 106
19682.67 93
19683.99 84
19685.32 107
19686.65 84
19687.97 89
19689.30 105
19690.62 112
19691.95 91
19693.28 94
19694.60 81
19695.93 93
19697.26 97
19698.58 93
19699.91 99
19701.24 95
19702.56 86
19703.89 122
19705.22 87
19706.54 64
19707.87 96
19709.20 83
19710.53 91
19711.85 129
19713.18 102
19714.51 92
19715.83 86
19717.16 109
19718.49 79
19719.82 95
19721.14 92
19722.47 89
19723.80 107
19725.13 85
19726.45 78
19727.78 99
19729.11 94
19730.44 100
19731.76 90
19733.09 93
19734.42 81
19735.75 102
19737.08 111
19738.40 80
19739.73 89
19741.06 86
19742.39 92
19743.72 97
19745.04 91
19746.37 102
19747.70 96
19749.03 100
19750.36 90
19751.69 81
19753.01 85
19754.34 107
19755.67 74
19757.00 82
19758.33 89
19759.66 97
19760.99 94
19762.31 99
19763.64 84
19764.97 70
19766.30 79
19767.63 92
19768.96 95
19770.29 101
19771.62 100
19772.95 97
19774.28 96
19775.60 88
19776.93 97
19778.26 83
19779.59 106
19780.92 103
19782.25 105
19783.58 109
19784.91 85
19786.24 81
19787.57 124
19788.90 89
19790.23 88
19791.56 93
19792.89 102
19794.22 120
19795.55 105
19796.88 109
19798.21 68
19799.54 84
19800.87 93
19802.20 96
19803.53 91
19804.86 88
19806.19 85
19807.52 106
19808.85 104
19810.18 68
19811.51 95
19812.84 106
19814.17 108
19815.50 82
19816.83 100
19818.16 77
19819.49 94
19820.83 110
19822.16 104
19823.49 88
19824.82 105
19826.15 108
19827.48 95
19828.81 80
19830.14 99
19831.47 92
19832.80 118
19834.14 88
19835.47 91
19836.80 87
19838.13 117
19839.46 128
19840.79 94
19842.12 88
19843.46 98
19844.79 100
19846.12 120
19847.45 89
19848.78 93
19850.11 96
19851.45 94
19852.78 101
19854.11 91
19855.44 78
19856.77 86
19858.11 102
19859.44 107
19860.77 80
19862.10 85
19863.43 96
19864.77 96
19866.10 107
19867.43 110
19868.76 96
19870.10 85
19871.43 96
19872.76 81
19874.09 81
19875.43 83
19876.76 90
19878.09 120
19879.42 104
19880.76 111
19882.09 94
19883.42 82
19884.75 81
19886.09 103
19887.42 90
19888.75 82
19890.09 103
19891.42 81
19892.75 97
19894.09 76
19895.42 119
19896.75 95
19898.09 75
19899.42 82
19900.75 93
19902.09 86
19903.42 93
19904.75 116
19906.09 106
19907.42 124
19908.75 100
19910.09 101
19911.42 73
19912.76 77
19914.09 84
19915.42 93
19916.76 85
19918.09 85
19919.43 98
19920.76 113
19922.09 99
19923.43 89
19924.76 106
19926.10 105
19927.43 98
19928.77 96
19930.10 115
19931.43 86
19932.77 84
19934.10 88
19935.44 88
19936.77 99
19938.11 73
19939.44 93
19940.78 102
19942.11 86
19943.45 92
19944.78 93
19946.12 88
19947.45 110
19948.79 102
19950.12 92
19951.46 96
19952.79 107
19954.13 102
19955.46 97
19956.80 95
19958.13 108
19959.47 122
19960.80 98
19962.14 95
19963.48 102
19964.81 113
19966.15 117
19967.48 81
19968.82 63
19970.15 97
19971.49 97
19972.83 97
19974.16 91
19975.50 86
19976.83 106
19978.17 90
19979.51 105
19980.84 83
19982.18 88
19983.51 109
19984.85 88
19986.19 103
19987.52 100
19988.86 111
19990.20 110
19991.53 83
19992.87 80
19994.21 87
19995.54 106
19996.88 111
19998.22 114
19999.55 61
20000.89 73
20002.23 77
20003.56 94
20004.90 72
20006.24 71
20007.57 81
20008.91 100
20010.25 102
20011.59 107
20012.92 93
20014.26 108
20015.60 113
20016.94 95
20018.27 105
20019.61 109
20020.95 121
20022.28 89
20023.62 84
20024.96 92
20026.30 103
20027.64 100
20028.97 99
20030.31 92
20031.65 72
20032.99 110
20034.32 110
20035.66 112
20037.00 83
20038.34 93
20039.68 99
20041.02 97
20042.35 93
20043.69 85
20045.03 80
20046.37 93
20047.71 107
20049.05 86
20050.38 112
20051.72 133
20053.06 114
20054.40 105
20055.74 91
20057.08 90
20058.42 88
20059.75 84
20061.09 92
20062.43 88
20063.77 99
20065.11 117
20066.45 103
20067.79 91
20069.13 106
20070.47 103
20071.81 85
20073.14 79
20074.48 89
20075.82 82
20077.16 112
20078.50 134
20079.84 105
20081.18 129
20082.52 103
20083.86 89
20085.20 91
20086.54 93
20087.88 91
20089.22 112
20090.56 102
20091.90 103
20093.24 72
20094.58 96
20095.92 94
20097.26 107
20098.60 109
20099.94 109
20101.28 98
20102.62 94
20103.96 91
20105.30 89
20106.64 116
20107.98 120
20109.32 90
20110.66 87
20112.00 85
20113.34 88
20114.68 99
20116.02 100
20117.36 97
20118.71 89
20120.05 111
20121.39 98
20122.73 73
20124.07 74
20125.41 76
20126.75 89
20128.09 91
20129.43 103
20130.77 93
20132.12 104
20133.46 99
20134.80 101
20136.14 79
20137.48 100
20138.82 102
20140.16 109
20141.51 86
20142.85 79
20144.19 91
20145.53 109
