# Supplementary material for: MALDI-TOF MS typing enables the classification of brewing yeasts of the genus Saccharomyces to major beer styles
Source: PLoS One. 2017 Aug 9;12(8):e0181694. doi: 10.1371/journal.pone.0181694 (PMC5549903; doi:10.1371/journal.pone.0181694)
Supplement: S12 File — The directory includes 90 raw files and was zipped to “.zip”; the folder has three strains with 30 spectra per strain; S1 Text explains the raw files with an example and Table 1 represents the yeast strains used within the experiment. (ZIP) [file pone.0181694.s015.zip › 34-36/30343-505-OG-WB-WB-YPG-18h-E-E_2015-07-14_3_0_E9_1.dat]

2000.53 1850
2000.95 1880
2001.37 2040
2001.79 2299
2002.21 2205
2002.64 2152
2003.06 1936
2003.48 1989
2003.90 1973
2004.32 1865
2004.75 1949
2005.17 1910
2005.59 1874
2006.01 1879
2006.43 2027
2006.86 2061
2007.28 2043
2007.70 1839
2008.12 2060
2008.55 2164
2008.97 2054
2009.39 2014
2009.81 2073
2010.24 1991
2010.66 1832
2011.08 1910
2011.50 1856
2011.93 1963
2012.35 1950
2012.77 1837
2013.20 1887
2013.62 1713
2014.04 1748
2014.46 1813
2014.89 1834
2015.31 1770
2015.73 1713
2016.16 1765
2016.58 1856
2017.00 1872
2017.43 1730
2017.85 1793
2018.27 1997
2018.70 1911
2019.12 1886
2019.54 1779
2019.97 1974
2020.39 2092
2020.82 2017
2021.24 1854
2021.66 1820
2022.09 1990
2022.51 2050
2022.94 1803
2023.36 1827
2023.78 1656
2024.21 1995
2024.63 1928
2025.06 1627
2025.48 1731
2025.90 1888
2026.33 1680
2026.75 1588
2027.18 1544
2027.60 1505
2028.03 1843
2028.45 1889
2028.88 1843
2029.30 1725
2029.72 1671
2030.15 1650
2030.57 1715
2031.00 1693
2031.42 1652
2031.85 1855
2032.27 1759
2032.70 1752
2033.12 1842
2033.55 1846
2033.97 1827
2034.40 1894
2034.82 1869
2035.25 1732
2035.67 1900
2036.10 1892
2036.52 1715
2036.95 1672
2037.38 1835
2037.80 1917
2038.23 1924
2038.65 1871
2039.08 1847
2039.50 1869
2039.93 1927
2040.36 1984
2040.78 1821
2041.21 1710
2041.63 1887
2042.06 1784
2042.48 1971
2042.91 1921
2043.34 1839
2043.76 1846
2044.19 1823
2044.62 1726
2045.04 1704
2045.47 1621
2045.89 1578
2046.32 1814
2046.75 1792
2047.17 1796
2047.60 1781
2048.03 1859
2048.45 1792
2048.88 1776
2049.31 1869
2049.73 1861
2050.16 1805
2050.59 1816
2051.01 1818
2051.44 1919
2051.87 1871
2052.29 1761
2052.72 1813
2053.15 1707
2053.58 1741
2054.00 1792
2054.43 1764
2054.86 1763
2055.28 1928
2055.71 1771
2056.14 1599
2056.57 1780
2056.99 1822
2057.42 1873
2057.85 1786
2058.28 2006
2058.71 2021
2059.13 1870
2059.56 1860
2059.99 1680
2060.42 1683
2060.84 1703
2061.27 1848
2061.70 2155
2062.13 1992
2062.56 1803
2062.98 1840
2063.41 1987
2063.84 2012
2064.27 2135
2064.70 2255
2065.13 2093
2065.55 2399
2065.98 2344
2066.41 2520
2066.84 2623
2067.27 2780
2067.70 2599
2068.13 2398
2068.55 2130
2068.98 2208
2069.41 2130
2069.84 2003
2070.27 1826
2070.70 1896
2071.13 1791
2071.56 1840
2071.99 1805
2072.41 1925
2072.84 1902
2073.27 2061
2073.70 1798
2074.13 2016
2074.56 1963
2074.99 1954
2075.42 1903
2075.85 2083
2076.28 2210
2076.71 2113
2077.14 1919
2077.57 2083
2078.00 2240
2078.43 1926
2078.86 1868
2079.29 2132
2079.72 2188
2080.15 2468
2080.58 2315
2081.01 2085
2081.44 1974
2081.87 2125
2082.30 2010
2082.73 2273
2083.16 1862
2083.59 1788
2084.02 2003
2084.45 1998
2084.88 1954
2085.31 2027
2085.74 1847
2086.17 1894
2086.60 1762
2087.03 1723
2087.46 1786
2087.89 2015
2088.32 1904
2088.75 1831
2089.18 1797
2089.62 2001
2090.05 1979
2090.48 1868
2090.91 1859
2091.34 1917
2091.77 1777
2092.20 1706
2092.63 1843
2093.06 1848
2093.49 1876
2093.93 1856
2094.36 1827
2094.79 1862
2095.22 1699
2095.65 1925
2096.08 1757
2096.52 1695
2096.95 1676
2097.38 1826
2097.81 1875
2098.24 1685
2098.67 1858
2099.11 1712
2099.54 1700
2099.97 1820
2100.40 1784
2100.83 1766
2101.27 1813
2101.70 1772
2102.13 1761
2102.56 1877
2102.99 2007
2103.43 1855
2103.86 1991
2104.29 1947
2104.72 1818
2105.16 1645
2105.59 1757
2106.02 1848
2106.45 2050
2106.89 1869
2107.32 1929
2107.75 1916
2108.19 1903
2108.62 2068
2109.05 2029
2109.48 2009
2109.92 2037
2110.35 1970
2110.78 1867
2111.22 1960
2111.65 2026
2112.08 1973
2112.52 1795
2112.95 1796
2113.38 1702
2113.82 1921
2114.25 1967
2114.68 1731
2115.12 1825
2115.55 1910
2115.98 1858
2116.42 1883
2116.85 1891
2117.28 2056
2117.72 2030
2118.15 1943
2118.59 1759
2119.02 1995
2119.45 1883
2119.89 1989
2120.32 2080
2120.76 1709
2121.19 1850
2121.62 1760
2122.06 1747
2122.49 1872
2122.93 1912
2123.36 1872
2123.80 1648
2124.23 1773
2124.66 1918
2125.10 1759
2125.53 1719
2125.97 1811
2126.40 1938
2126.84 2025
2127.27 1741
2127.71 1701
2128.14 1691
2128.58 1794
2129.01 1898
2129.45 1863
2129.88 1952
2130.32 1882
2130.75 1842
2131.19 1731
2131.62 1682
2132.06 1970
2132.49 1893
2132.93 1801
2133.36 1866
2133.80 1852
2134.23 1924
2134.67 1949
2135.11 1917
2135.54 1925
2135.98 1993
2136.41 1951
2136.85 1771
2137.28 1812
2137.72 1846
2138.16 1831
2138.59 1884
2139.03 1917
2139.46 2003
2139.90 1925
2140.34 1891
2140.77 1813
2141.21 1710
2141.64 2068
2142.08 1868
2142.52 1855
2142.95 1876
2143.39 1771
2143.83 1856
2144.26 1811
2144.70 1976
2145.14 1987
2145.57 1793
2146.01 1859
2146.45 2069
2146.88 2125
2147.32 2104
2147.76 2101
2148.19 2087
2148.63 2139
2149.07 2303
2149.50 2215
2149.94 2434
2150.38 2247
2150.81 2210
2151.25 2229
2151.69 2215
2152.13 2273
2152.56 2145
2153.00 2075
2153.44 2078
2153.88 2062
2154.31 1874
2154.75 1970
2155.19 1907
2155.63 1885
2156.06 1974
2156.50 1904
2156.94 1959
2157.38 1934
2157.82 1958
2158.25 1856
2158.69 1909
2159.13 2132
2159.57 2057
2160.01 1914
2160.44 1965
2160.88 1872
2161.32 1833
2161.76 1732
2162.20 1970
2162.63 1944
2163.07 1687
2163.51 1814
2163.95 1956
2164.39 2016
2164.83 1927
2165.27 2000
2165.70 1824
2166.14 1724
2166.58 1696
2167.02 1768
2167.46 1888
2167.90 1879
2168.34 2120
2168.78 2207
2169.22 2054
2169.65 2048
2170.09 2446
2170.53 2117
2170.97 2303
2171.41 2189
2171.85 2177
2172.29 2182
2172.73 2487
2173.17 2444
2173.61 2303
2174.05 2411
2174.49 2501
2174.93 2489
2175.37 2472
2175.81 2878
2176.25 2686
2176.69 2497
2177.13 2542
2177.57 2308
2178.01 2317
2178.45 2205
2178.89 2168
2179.33 2346
2179.77 2256
2180.21 1994
2180.65 2017
2181.09 2112
2181.53 2045
2181.97 1875
2182.41 1831
2182.85 1952
2183.29 1784
2183.73 1731
2184.17 1839
2184.61 1842
2185.05 1831
2185.49 1770
2185.93 1979
2186.37 1974
2186.81 1946
2187.25 2006
2187.69 1922
2188.14 2087
2188.58 2185
2189.02 2122
2189.46 1959
2189.90 2013
2190.34 2132
2190.78 2064
2191.22 2178
2191.66 2073
2192.11 2118
2192.55 2055
2192.99 2177
2193.43 2068
2193.87 2224
2194.31 2350
2194.76 2377
2195.20 2404
2195.64 2425
2196.08 2113
2196.52 2062
2196.96 2242
2197.41 2344
2197.85 2273
2198.29 2063
2198.73 1948
2199.17 2068
2199.62 2065
2200.06 2057
2200.50 1982
2200.94 1983
2201.38 1958
2201.83 2071
2202.27 1910
2202.71 1737
2203.15 1722
2203.60 1937
2204.04 1853
2204.48 2091
2204.92 1966
2205.37 1970
2205.81 1963
2206.25 2386
2206.70 2250
2207.14 2225
2207.58 2254
2208.02 2166
2208.47 2256
2208.91 1827
2209.35 2056
2209.80 2148
2210.24 1966
2210.68 2050
2211.13 2048
2211.57 2243
2212.01 2217
2212.46 1983
2212.90 2051
2213.34 1999
2213.79 1929
2214.23 1941
2214.67 1918
2215.12 1987
2215.56 2103
2216.00 2003
2216.45 1976
2216.89 1860
2217.34 1726
2217.78 1867
2218.22 1893
2218.67 1738
2219.11 1802
2219.56 1782
2220.00 1731
2220.44 1917
2220.89 2144
2221.33 1978
2221.78 1896
2222.22 2030
2222.67 1932
2223.11 1890
2223.55 1918
2224.00 2207
2224.44 2128
2224.89 2156
2225.33 2481
2225.78 2149
2226.22 2180
2226.67 2253
2227.11 2378
2227.56 2272
2228.00 2221
2228.45 2323
2228.89 2144
2229.34 2068
2229.78 2203
2230.23 2247
2230.67 2217
2231.12 2244
2231.56 2077
2232.01 2163
2232.45 2290
2232.90 2315
2233.35 2374
2233.79 2289
2234.24 2360
2234.68 2377
2235.13 2399
2235.57 2252
2236.02 2095
2236.46 2104
2236.91 2203
2237.36 1994
2237.80 2108
2238.25 2091
2238.69 2056
2239.14 1856
2239.59 1889
2240.03 1926
2240.48 1781
2240.92 1839
2241.37 1864
2241.82 1677
2242.26 1717
2242.71 1745
2243.16 1846
2243.60 1840
2244.05 1921
2244.50 1937
2244.94 1849
2245.39 1984
2245.84 1956
2246.28 1818
2246.73 1915
2247.18 1968
2247.62 1921
2248.07 1863
2248.52 1827
2248.96 1971
2249.41 1896
2249.86 1933
2250.31 2062
2250.75 2014
2251.20 2006
2251.65 2116
2252.10 2010
2252.54 1955
2252.99 1953
2253.44 1906
2253.89 1781
2254.33 1824
2254.78 1872
2255.23 1765
2255.68 1692
2256.12 1807
2256.57 1871
2257.02 1741
2257.47 1786
2257.91 1870
2258.36 1718
2258.81 1593
2259.26 1733
2259.71 1761
2260.16 1793
2260.60 1933
2261.05 2065
2261.50 2049
2261.95 2171
2262.40 2225
2262.84 2265
2263.29 2093
2263.74 2067
2264.19 2288
2264.64 2507
2265.09 2425
2265.54 2140
2265.98 2143
2266.43 2301
2266.88 2157
2267.33 2039
2267.78 2136
2268.23 2145
2268.68 2163
2269.13 2365
2269.58 2328
2270.03 2331
2270.47 2315
2270.92 2554
2271.37 2363
2271.82 2271
2272.27 2324
2272.72 2234
2273.17 2180
2273.62 2244
2274.07 2282
2274.52 2215
2274.97 2107
2275.42 1865
2275.87 2054
2276.32 2132
2276.77 2003
2277.22 1963
2277.67 1896
2278.12 2032
2278.57 1951
2279.02 1933
2279.47 1962
2279.92 1799
2280.37 2020
2280.82 2123
2281.27 2236
2281.72 1929
2282.17 1963
2282.62 2083
2283.07 1936
2283.52 2005
2283.97 2093
2284.42 2106
2284.87 2067
2285.32 2063
2285.77 1853
2286.22 2016
2286.67 1941
2287.13 2005
2287.58 2026
2288.03 2136
2288.48 2478
2288.93 2645
2289.38 3078
2289.83 3088
2290.28 3205
2290.73 3569
2291.18 3727
2291.64 3747
2292.09 3979
2292.54 3360
2292.99 3455
2293.44 3412
2293.89 3351
2294.34 2961
2294.80 2959
2295.25 2822
2295.70 2692
2296.15 2586
2296.60 2362
2297.05 2389
2297.51 2409
2297.96 2254
2298.41 2137
2298.86 1946
2299.31 1898
2299.77 2199
2300.22 2205
2300.67 2052
2301.12 2108
2301.57 2132
2302.03 2023
2302.48 1942
2302.93 1986
2303.38 2053
2303.84 1850
2304.29 1995
2304.74 1756
2305.19 1926
2305.65 1862
2306.10 1821
2306.55 1745
2307.01 1937
2307.46 1888
2307.91 1913
2308.36 2218
2308.82 2259
2309.27 2055
2309.72 2233
2310.18 2406
2310.63 2168
2311.08 2172
2311.54 2353
2311.99 2287
2312.44 2370
2312.90 2292
2313.35 2150
2313.80 2044
2314.26 2068
2314.71 2016
2315.16 1960
2315.62 2065
2316.07 1933
2316.52 2039
2316.98 1957
2317.43 2039
2317.88 2060
2318.34 1954
2318.79 2020
2319.25 2134
2319.70 2229
2320.15 2294
2320.61 2392
2321.06 2528
2321.52 2308
2321.97 2250
2322.43 2464
2322.88 2575
2323.33 2490
2323.79 2554
2324.24 2537
2324.70 2536
2325.15 2572
2325.61 2684
2326.06 2726
2326.52 2730
2326.97 2937
2327.43 2928
2327.88 2776
2328.34 2712
2328.79 2699
2329.25 2449
2329.70 2649
2330.16 2637
2330.61 2492
2331.07 2538
2331.52 2402
2331.98 2393
2332.43 2394
2332.89 2266
2333.34 2170
2333.80 2073
2334.25 1836
2334.71 1956
2335.16 2074
2335.62 2037
2336.08 2050
2336.53 2043
2336.99 2213
2337.44 2071
2337.90 2072
2338.35 2256
2338.81 2224
2339.27 2141
2339.72 2298
2340.18 2361
2340.63 2508
2341.09 2554
2341.55 2568
2342.00 2562
2342.46 2319
2342.91 2371
2343.37 2213
2343.83 2352
2344.28 2342
2344.74 2212
2345.20 2209
2345.65 2246
2346.11 2206
2346.57 2239
2347.02 2359
2347.48 2171
2347.94 2315
2348.39 2345
2348.85 2178
2349.31 2193
2349.76 2245
2350.22 2176
2350.68 2036
2351.14 2040
2351.59 1922
2352.05 1956
2352.51 2018
2352.96 2003
2353.42 1985
2353.88 1847
2354.34 1933
2354.79 1809
2355.25 1772
2355.71 1792
2356.17 1950
2356.62 1951
2357.08 1845
2357.54 1776
2358.00 1901
2358.46 1991
2358.91 1931
2359.37 1790
2359.83 2014
2360.29 2080
2360.74 2038
2361.20 2153
2361.66 2090
2362.12 2021
2362.58 2104
2363.04 2039
2363.49 1897
2363.95 2000
2364.41 1936
2364.87 1951
2365.33 2174
2365.79 2249
2366.24 2156
2366.70 2166
2367.16 2339
2367.62 2523
2368.08 2357
2368.54 2186
2369.00 2171
2369.46 2024
2369.91 2194
2370.37 2084
2370.83 2167
2371.29 2082
2371.75 2168
2372.21 2036
2372.67 2060
2373.13 2052
2373.59 2128
2374.05 2064
2374.51 2015
2374.97 2095
2375.42 2153
2375.88 2214
2376.34 2117
2376.80 2070
2377.26 2210
2377.72 2352
2378.18 2098
2378.64 1945
2379.10 2029
2379.56 2108
2380.02 2195
2380.48 2072
2380.94 1928
2381.40 2069
2381.86 2065
2382.32 2165
2382.78 2159
2383.24 1945
2383.70 1914
2384.16 1986
2384.62 1925
2385.08 2001
2385.54 2079
2386.00 2171
2386.47 1911
2386.93 1906
2387.39 1927
2387.85 1995
2388.31 2040
2388.77 1853
2389.23 1939
2389.69 1888
2390.15 2053
2390.61 2025
2391.07 2007
2391.53 1947
2391.99 2186
2392.46 1948
2392.92 1911
2393.38 1949
2393.84 2000
2394.30 1813
2394.76 2041
2395.22 1936
2395.68 1932
2396.15 2005
2396.61 1980
2397.07 1828
2397.53 1700
2397.99 1703
2398.45 1772
2398.92 1873
2399.38 1945
2399.84 1934
2400.30 1827
2400.76 1825
2401.23 1936
2401.69 1924
2402.15 2020
2402.61 2144
2403.07 1920
2403.54 1822
2404.00 1693
2404.46 1833
2404.92 1957
2405.38 1906
2405.85 1906
2406.31 2087
2406.77 2091
2407.23 1961
2407.70 1808
2408.16 1897
2408.62 1912
2409.08 2017
2409.55 1698
2410.01 1738
2410.47 1677
2410.94 1707
2411.40 1805
2411.86 1853
2412.32 1869
2412.79 2063
2413.25 2087
2413.71 1957
2414.18 1950
2414.64 2020
2415.10 1954
2415.57 2158
2416.03 2258
2416.49 2162
2416.96 1941
2417.42 2124
2417.88 2155
2418.35 2086
2418.81 1964
2419.28 2159
2419.74 2377
2420.20 1994
2420.67 2046
2421.13 2409
2421.59 2231
2422.06 2065
2422.52 2270
2422.99 2196
2423.45 2253
2423.91 2110
2424.38 2133
2424.84 2292
2425.31 2236
2425.77 2309
2426.24 2347
2426.70 2352
2427.16 2126
2427.63 2327
2428.09 2208
2428.56 2281
2429.02 2209
2429.49 1930
2429.95 2112
2430.42 2110
2430.88 2099
2431.35 2194
2431.81 2151
2432.28 2033
2432.74 1948
2433.21 1864
2433.67 2050
2434.14 2125
2434.60 2116
2435.07 1977
2435.53 1999
2436.00 2200
2436.46 2132
2436.93 2032
2437.39 2253
2437.86 2295
2438.32 2395
2438.79 2477
2439.26 2583
2439.72 2730
2440.19 2519
2440.65 2506
2441.12 2739
2441.58 3007
2442.05 2783
2442.52 2617
2442.98 2814
2443.45 2658
2443.91 2588
2444.38 2427
2444.85 2530
2445.31 2371
2445.78 2079
2446.24 2037
2446.71 2051
2447.18 1934
2447.64 2039
2448.11 1854
2448.58 1836
2449.04 1738
2449.51 1833
2449.98 1918
2450.44 2017
2450.91 1899
2451.38 1816
2451.84 1837
2452.31 1882
2452.78 2043
2453.24 2046
2453.71 1873
2454.18 1777
2454.64 1901
2455.11 1904
2455.58 1827
2456.05 1887
2456.51 1774
2456.98 1816
2457.45 1871
2457.92 1874
2458.38 1879
2458.85 1797
2459.32 2002
2459.79 1995
2460.25 1822
2460.72 1859
2461.19 1842
2461.66 1884
2462.12 1841
2462.59 1836
2463.06 1771
2463.53 1765
2464.00 1931
2464.46 1876
2464.93 1978
2465.40 1898
2465.87 1968
2466.34 2019
2466.80 1981
2467.27 2106
2467.74 2044
2468.21 2119
2468.68 2076
2469.15 1989
2469.61 2001
2470.08 1845
2470.55 1866
2471.02 1733
2471.49 1850
2471.96 1816
2472.43 1943
2472.89 1901
2473.36 1690
2473.83 1655
2474.30 1674
2474.77 1698
2475.24 1792
2475.71 1826
2476.18 1883
2476.65 1900
2477.12 1825
2477.59 1911
2478.05 2005
2478.52 2245
2478.99 2265
2479.46 1947
2479.93 2061
2480.40 1917
2480.87 1984
2481.34 1926
2481.81 1980
2482.28 2049
2482.75 2031
2483.22 2034
2483.69 2002
2484.16 1846
2484.63 1811
2485.10 1936
2485.57 2045
2486.04 1938
2486.51 1924
2486.98 1963
2487.45 2169
2487.92 2179
2488.39 2042
2488.86 2218
2489.33 1941
2489.80 1969
2490.27 2102
2490.74 2035
2491.21 1930
2491.68 1838
2492.15 2001
2492.62 2062
2493.10 1965
2493.57 2011
2494.04 2088
2494.51 1883
2494.98 2109
2495.45 2070
2495.92 1981
2496.39 2015
2496.86 1865
2497.33 1879
2497.80 1810
2498.28 1777
2498.75 1883
2499.22 1958
2499.69 1914
2500.16 1761
2500.63 1743
2501.10 1630
2501.58 1595
2502.05 1836
2502.52 1844
2502.99 1865
2503.46 1857
2503.93 1855
2504.41 1948
2504.88 1858
2505.35 1869
2505.82 2043
2506.29 1983
2506.76 1915
2507.24 1958
2507.71 1823
2508.18 1960
2508.65 2098
2509.13 1991
2509.60 2209
2510.07 2020
2510.54 1929
2511.01 2137
2511.49 2304
2511.96 2450
2512.43 2320
2512.90 2215
2513.38 2236
2513.85 2413
2514.32 2269
2514.80 2236
2515.27 2222
2515.74 2182
2516.21 2185
2516.69 2232
2517.16 2075
2517.63 2105
2518.11 1878
2518.58 1911
2519.05 2119
2519.53 2234
2520.00 1912
2520.47 1997
2520.95 2079
2521.42 1880
2521.89 1821
2522.37 1920
2522.84 1923
2523.31 1741
2523.79 1755
2524.26 1962
2524.73 1762
2525.21 1860
2525.68 1849
2526.16 1771
2526.63 1871
2527.10 1997
2527.58 2041
2528.05 1988
2528.52 1997
2529.00 1886
2529.47 1948
2529.95 2015
2530.42 2149
2530.90 1985
2531.37 2020
2531.84 1950
2532.32 2098
2532.79 2219
2533.27 2127
2533.74 2023
2534.22 1988
2534.69 2158
2535.17 2113
2535.64 2090
2536.12 2009
2536.59 2037
2537.07 1865
2537.54 1931
2538.02 1927
2538.49 2021
2538.97 1881
2539.44 1959
2539.92 2123
2540.39 2028
2540.87 1944
2541.34 2067
2541.82 2028
2542.29 2091
2542.77 2180
2543.24 2087
2543.72 2074
2544.19 2011
2544.67 2113
2545.14 1989
2545.62 2019
2546.10 2190
2546.57 2208
2547.05 2008
2547.52 2290
2548.00 2450
2548.47 2484
2548.95 2356
2549.43 2283
2549.90 2455
2550.38 2567
2550.86 2519
2551.33 2391
2551.81 2380
2552.28 2396
2552.76 2440
2553.24 2436
2553.71 2361
2554.19 2535
2554.67 2454
2555.14 2288
2555.62 2395
2556.10 2598
2556.57 2707
2557.05 2618
2557.53 2455
2558.00 2378
2558.48 2405
2558.96 2330
2559.43 2281
2559.91 2196
2560.39 2343
2560.86 2085
2561.34 2076
2561.82 1960
2562.30 1929
2562.77 2030
2563.25 1954
2563.73 1959
2564.21 2026
2564.68 1954
2565.16 1986
2565.64 1982
2566.12 2004
2566.59 1961
2567.07 1959
2567.55 1840
2568.03 1856
2568.50 1859
2568.98 1714
2569.46 1854
2569.94 1817
2570.42 1722
2570.89 1760
2571.37 1835
2571.85 1768
2572.33 1672
2572.81 1773
2573.28 1698
2573.76 1881
2574.24 2026
2574.72 1982
2575.20 1805
2575.68 1755
2576.15 1861
2576.63 1992
2577.11 1891
2577.59 1753
2578.07 1946
2578.55 1776
2579.03 1648
2579.50 1739
2579.98 1733
2580.46 1781
2580.94 1912
2581.42 2043
2581.90 1896
2582.38 1755
2582.86 1944
2583.34 1844
2583.82 1837
2584.30 1968
2584.77 1879
2585.25 1906
2585.73 1800
2586.21 1891
2586.69 1914
2587.17 1934
2587.65 1846
2588.13 1883
2588.61 2096
2589.09 2142
2589.57 2095
2590.05 2020
2590.53 1827
2591.01 1957
2591.49 2066
2591.97 1818
2592.45 1949
2592.93 2069
2593.41 2107
2593.89 2125
2594.37 1920
2594.85 2069
2595.33 2033
2595.81 2160
2596.29 2116
2596.77 2008
2597.25 2060
2597.73 1973
2598.21 1961
2598.69 2069
2599.17 1988
2599.65 1805
2600.14 1815
2600.62 1892
2601.10 1679
2601.58 1866
2602.06 1967
2602.54 1836
2603.02 1808
2603.50 1826
2603.98 2065
2604.46 1918
2604.95 1965
2605.43 1942
2605.91 1978
2606.39 2099
2606.87 2146
2607.35 2125
2607.83 1976
2608.31 2031
2608.80 2005
2609.28 1982
2609.76 1994
2610.24 1991
2610.72 2089
2611.20 1889
2611.69 2017
2612.17 1953
2612.65 1893
2613.13 1938
2613.61 1946
2614.10 1782
2614.58 1992
2615.06 1744
2615.54 1848
2616.02 1896
2616.51 1763
2616.99 1861
2617.47 1890
2617.95 2036
2618.44 2125
2618.92 1845
2619.40 1736
2619.88 1953
2620.37 2002
2620.85 2070
2621.33 1822
2621.81 1718
2622.30 1803
2622.78 1796
2623.26 1815
2623.75 1753
2624.23 1792
2624.71 1949
2625.19 1877
2625.68 1820
2626.16 1926
2626.64 1891
2627.13 1932
2627.61 1733
2628.09 1731
2628.58 1854
2629.06 1882
2629.54 1622
2630.03 1838
2630.51 1940
2630.99 1959
2631.48 2036
2631.96 2092
2632.45 2086
2632.93 1930
2633.41 2124
2633.90 2022
2634.38 1894
2634.86 2129
2635.35 1972
2635.83 1904
2636.32 1949
2636.80 1960
2637.28 1906
2637.77 1824
2638.25 1815
2638.74 1869
2639.22 1881
2639.71 1855
2640.19 1869
2640.68 1841
2641.16 1883
2641.64 1888
2642.13 1982
2642.61 1916
2643.10 1789
2643.58 1840
2644.07 1667
2644.55 1840
2645.04 1934
2645.52 2128
2646.01 1853
2646.49 1833
2646.98 2031
2647.46 2060
2647.95 1944
2648.43 1750
2648.92 1894
2649.40 2055
2649.89 1987
2650.37 2005
2650.86 1898
2651.34 1945
2651.83 2063
2652.32 2089
2652.80 2102
2653.29 2040
2653.77 1902
2654.26 1876
2654.74 2054
2655.23 2070
2655.72 1878
2656.20 1906
2656.69 1700
2657.17 1875
2657.66 1960
2658.15 2088
2658.63 1988
2659.12 1843
2659.60 1790
2660.09 1699
2660.58 1816
2661.06 1869
2661.55 1864
2662.04 1979
2662.52 1987
2663.01 2024
2663.49 2076
2663.98 2088
2664.47 1940
2664.95 2010
2665.44 1872
2665.93 1925
2666.42 1966
2666.90 2016
2667.39 1848
2667.88 1690
2668.36 1918
2668.85 2157
2669.34 1973
2669.82 1902
2670.31 2013
2670.80 1987
2671.29 2084
2671.77 2297
2672.26 2347
2672.75 2565
2673.24 2551
2673.72 2501
2674.21 2562
2674.70 2532
2675.19 2639
2675.67 2722
2676.16 2455
2676.65 2592
2677.14 2515
2677.62 2400
2678.11 2374
2678.60 2178
2679.09 2197
2679.58 2116
2680.06 2057
2680.55 2248
2681.04 2192
2681.53 2322
2682.02 2359
2682.51 2180
2682.99 2221
2683.48 2302
2683.97 2218
2684.46 2302
2684.95 2240
2685.44 2215
2685.92 2371
2686.41 2465
2686.90 2264
2687.39 2027
2687.88 2056
2688.37 1983
2688.86 2035
2689.35 1839
2689.83 2109
2690.32 1920
2690.81 2013
2691.30 1957
2691.79 1898
2692.28 1998
2692.77 2010
2693.26 1848
2693.75 1777
2694.24 1788
2694.73 1758
2695.22 1993
2695.71 1999
2696.20 1915
2696.68 1771
2697.17 1778
2697.66 1774
2698.15 1880
2698.64 1972
2699.13 1863
2699.62 1937
2700.11 1828
2700.60 1835
2701.09 1853
2701.58 1930
2702.07 2099
2702.56 2031
2703.05 1986
2703.54 2069
2704.03 2072
2704.52 2050
2705.01 2159
2705.50 2078
2706.00 1855
2706.49 1838
2706.98 1885
2707.47 1994
2707.96 1985
2708.45 1964
2708.94 1859
2709.43 1746
2709.92 1773
2710.41 1990
2710.90 1809
2711.39 1902
2711.88 2051
2712.37 2096
2712.87 2008
2713.36 2016
2713.85 1971
2714.34 1825
2714.83 1776
2715.32 1867
2715.81 1843
2716.30 1699
2716.80 1866
2717.29 2008
2717.78 1768
2718.27 1796
2718.76 1814
2719.25 1842
2719.75 1701
2720.24 1719
2720.73 1823
2721.22 1939
2721.71 1993
2722.20 2147
2722.70 2068
2723.19 2179
2723.68 2171
2724.17 2098
2724.66 2167
2725.16 2212
2725.65 2050
2726.14 1918
2726.63 2033
2727.13 1941
2727.62 1804
2728.11 1704
2728.60 1958
2729.10 2065
2729.59 1947
2730.08 1959
2730.57 1871
2731.07 1851
2731.56 1859
2732.05 1857
2732.54 1895
2733.04 1958
2733.53 1964
2734.02 1907
2734.52 1798
2735.01 2044
2735.50 2076
2736.00 2016
2736.49 2053
2736.98 2173
2737.47 2114
2737.97 2072
2738.46 2178
2738.95 1950
2739.45 1743
2739.94 1798
2740.44 1959
2740.93 2143
2741.42 1946
2741.92 1956
2742.41 1875
2742.90 1897
2743.40 1895
2743.89 1999
2744.39 1923
2744.88 1947
2745.37 2026
2745.87 2129
2746.36 2077
2746.86 2005
2747.35 1985
2747.84 1942
2748.34 2034
2748.83 1911
2749.33 2075
2749.82 2069
2750.32 1908
2750.81 1980
2751.30 2029
2751.80 1921
2752.29 2063
2752.79 1896
2753.28 2045
2753.78 1957
2754.27 1995
2754.77 2148
2755.26 2258
2755.76 2093
2756.25 2058
2756.75 2122
2757.24 2081
2757.74 2172
2758.23 2099
2758.73 1944
2759.22 1805
2759.72 2084
2760.21 2203
2760.71 2017
2761.20 2051
2761.70 2019
2762.20 2018
2762.69 1944
2763.19 1960
2763.68 1982
2764.18 1899
2764.67 1999
2765.17 1865
2765.67 1915
2766.16 1883
2766.66 1996
2767.15 2087
2767.65 1918
2768.14 1904
2768.64 1873
2769.14 1968
2769.63 1962
2770.13 1936
2770.63 1816
2771.12 1805
2771.62 1896
2772.11 1873
2772.61 1999
2773.11 1932
2773.60 1975
2774.10 1890
2774.60 2030
2775.09 2261
2775.59 2477
2776.09 2332
2776.58 2296
2777.08 2389
2777.58 2394
2778.07 2289
2778.57 2356
2779.07 2235
2779.57 2083
2780.06 2001
2780.56 2025
2781.06 2127
2781.55 2012
2782.05 2010
2782.55 2025
2783.05 1879
2783.54 1942
2784.04 1803
2784.54 1798
2785.04 1810
2785.53 1766
2786.03 1848
2786.53 1895
2787.03 1911
2787.52 2042
2788.02 1863
2788.52 1910
2789.02 1793
2789.52 1858
2790.01 1883
2790.51 1875
2791.01 1979
2791.51 1876
2792.01 1933
2792.50 1888
2793.00 1922
2793.50 2031
2794.00 1963
2794.50 2053
2795.00 2135
2795.50 2317
2795.99 2318
2796.49 2373
2796.99 2635
2797.49 2677
2797.99 2725
2798.49 2431
2798.99 2560
2799.48 2627
2799.98 2588
2800.48 2522
2800.98 2437
2801.48 2297
2801.98 2263
2802.48 2108
2802.98 1997
2803.48 2062
2803.98 1982
2804.48 2133
2804.97 2123
2805.47 2084
2805.97 2198
2806.47 2154
2806.97 2412
2807.47 2437
2807.97 2469
2808.47 2764
2808.97 2704
2809.47 2611
2809.97 2343
2810.47 2488
2810.97 2638
2811.47 2563
2811.97 2442
2812.47 2496
2812.97 2362
2813.47 2112
2813.97 1998
2814.47 2033
2814.97 2067
2815.47 2062
2815.97 2100
2816.47 2145
2816.97 2141
2817.47 2025
2817.97 1983
2818.47 2077
2818.97 2128
2819.47 2222
2819.98 1962
2820.48 2189
2820.98 2344
2821.48 2095
2821.98 2240
2822.48 2258
2822.98 2116
2823.48 2011
2823.98 2085
2824.48 2065
2824.98 2030
2825.49 2141
2825.99 2065
2826.49 2098
2826.99 2040
2827.49 2006
2827.99 2028
2828.49 1900
2828.99 2047
2829.50 2124
2830.00 1893
2830.50 1827
2831.00 1830
2831.50 1777
2832.00 1838
2832.51 2163
2833.01 2118
2833.51 1887
2834.01 1785
2834.51 1913
2835.02 1929
2835.52 1934
2836.02 1968
2836.52 1989
2837.02 2111
2837.53 2050
2838.03 1991
2838.53 1994
2839.03 1973
2839.54 1942
2840.04 1989
2840.54 1882
2841.04 1884
2841.55 1773
2842.05 1852
2842.55 1957
2843.05 1860
2843.56 1817
2844.06 1920
2844.56 1888
2845.07 1681
2845.57 1838
2846.07 2075
2846.57 2144
2847.08 2202
2847.58 2208
2848.08 2203
2848.59 2145
2849.09 2288
2849.59 2308
2850.10 2289
2850.60 2362
2851.10 2237
2851.61 2230
2852.11 2081
2852.61 2193
2853.12 2174
2853.62 1969
2854.12 1884
2854.63 1846
2855.13 1897
2855.64 1924
2856.14 1954
2856.64 1853
2857.15 1925
2857.65 1944
2858.16 1908
2858.66 1745
2859.16 1958
2859.67 1978
2860.17 1990
2860.68 1812
2861.18 1868
2861.69 1957
2862.19 1813
2862.69 1611
2863.20 1733
2863.70 1873
2864.21 1560
2864.71 1684
2865.22 1883
2865.72 1919
2866.23 1866
2866.73 1659
2867.24 1712
2867.74 2096
2868.25 2071
2868.75 1968
2869.26 1923
2869.76 1874
2870.27 1887
2870.77 2093
2871.28 1977
2871.78 2023
2872.29 2151
2872.79 2354
2873.30 2086
2873.80 2189
2874.31 2173
2874.81 2168
2875.32 2143
2875.83 2225
2876.33 2306
2876.84 2054
2877.34 2131
2877.85 2221
2878.35 2079
2878.86 1993
2879.37 2057
2879.87 2236
2880.38 2172
2880.88 2265
2881.39 2338
2881.90 2350
2882.40 2270
2882.91 2357
2883.41 2472
2883.92 2294
2884.43 2494
2884.93 2567
2885.44 2514
2885.95 2430
2886.45 2628
2886.96 2564
2887.47 2802
2887.97 2821
2888.48 2793
2888.99 2679
2889.49 2746
2890.00 2690
2890.51 2442
2891.01 2346
2891.52 2589
2892.03 2458
2892.54 2472
2893.04 2536
2893.55 2340
2894.06 2370
2894.56 2774
2895.07 2711
2895.58 2693
2896.09 2866
2896.59 2747
2897.10 2872
2897.61 3088
2898.12 2865
2898.62 2892
2899.13 2771
2899.64 2548
2900.15 2572
2900.65 2591
2901.16 2548
2901.67 2425
2902.18 2467
2902.69 2701
2903.19 2563
2903.70 2555
2904.21 2996
2904.72 2747
2905.23 2704
2905.73 2779
2906.24 2721
2906.75 2786
2907.26 2670
2907.77 2413
2908.28 2510
2908.79 2477
2909.29 2466
2909.80 2527
2910.31 2183
2910.82 2072
2911.33 2099
2911.84 2126
2912.35 2125
2912.85 2007
2913.36 1885
2913.87 2169
2914.38 2370
2914.89 2192
2915.40 2272
2915.91 2273
2916.42 2252
2916.93 2128
2917.44 2091
2917.95 1981
2918.45 1928
2918.96 2023
2919.47 2138
2919.98 2216
2920.49 2133
2921.00 2108
2921.51 2095
2922.02 2135
2922.53 2199
2923.04 2388
2923.55 2560
2924.06 2739
2924.57 2829
2925.08 2712
2925.59 2923
2926.10 3270
2926.61 3297
2927.12 3206
2927.63 3244
2928.14 2907
2928.65 2862
2929.16 2753
2929.67 2535
2930.18 2395
2930.69 2485
2931.20 2391
2931.71 2156
2932.22 2064
2932.73 2203
2933.25 2114
2933.76 2064
2934.27 1990
2934.78 1935
2935.29 2073
2935.80 2132
2936.31 2041
2936.82 2104
2937.33 2325
2937.84 2169
2938.35 2052
2938.87 2237
2939.38 2167
2939.89 2154
2940.40 2008
2940.91 2019
2941.42 2096
2941.93 2085
2942.44 2418
2942.96 1968
2943.47 2038
2943.98 2167
2944.49 2390
2945.00 2348
2945.51 2292
2946.03 2402
2946.54 2362
2947.05 2146
2947.56 2245
2948.07 2419
2948.59 2413
2949.10 2103
2949.61 2139
2950.12 2047
2950.63 2300
2951.15 2338
2951.66 2145
2952.17 2165
2952.68 2063
2953.19 2013
2953.71 1972
2954.22 1937
2954.73 2057
2955.24 2075
2955.76 1988
2956.27 2101
2956.78 2000
2957.30 2065
2957.81 2075
2958.32 2069
2958.83 2134
2959.35 1994
2959.86 1867
2960.37 1869
2960.89 1900
2961.40 1976
2961.91 2334
2962.43 2182
2962.94 2316
2963.45 2176
2963.96 2234
2964.48 2310
2964.99 2085
2965.51 2082
2966.02 2284
2966.53 2164
2967.05 2163
2967.56 2207
2968.07 2215
2968.59 2097
2969.10 1971
2969.61 2012
2970.13 2086
2970.64 2035
2971.16 2068
2971.67 2198
2972.18 1949
2972.70 2036
2973.21 2045
2973.73 2043
2974.24 1940
2974.75 1911
2975.27 1945
2975.78 2116
2976.30 1909
2976.81 1975
2977.33 2038
2977.84 1929
2978.36 1947
2978.87 2003
2979.38 1999
2979.90 2125
2980.41 2095
2980.93 2177
2981.44 2156
2981.96 2236
2982.47 2372
2982.99 2271
2983.50 2256
2984.02 2332
2984.53 2319
2985.05 2454
2985.56 2284
2986.08 2291
2986.59 2416
2987.11 2344
2987.63 2396
2988.14 2471
2988.66 2499
2989.17 2410
2989.69 2448
2990.20 2464
2990.72 2401
2991.23 2437
2991.75 2472
2992.27 2561
2992.78 2603
2993.30 2484
2993.81 2668
2994.33 2691
2994.84 2458
2995.36 2616
2995.88 2753
2996.39 2647
2996.91 2472
2997.43 2878
2997.94 2937
2998.46 3017
2998.97 2943
2999.49 3005
3000.01 2836
3000.52 3128
3001.04 3248
3001.56 3229
3002.07 3317
3002.59 3590
3003.11 4006
3003.62 4120
3004.14 4522
3004.66 4972
3005.17 5222
3005.69 5125
3006.21 5605
3006.72 5427
3007.24 5037
3007.76 4968
3008.28 4516
3008.79 4025
3009.31 3632
3009.83 3410
3010.34 3132
3010.86 2848
3011.38 2583
3011.90 2654
3012.41 2617
3012.93 2573
3013.45 2353
3013.97 2405
3014.48 2543
3015.00 2601
3015.52 2353
3016.04 2539
3016.56 2523
3017.07 2607
3017.59 2458
3018.11 2421
3018.63 2616
3019.15 2419
3019.66 2378
3020.18 2448
3020.70 2410
3021.22 2554
3021.74 2699
3022.26 2471
3022.77 2658
3023.29 2823
3023.81 2797
3024.33 2792
3024.85 2695
3025.37 2775
3025.88 2638
3026.40 2730
3026.92 2644
3027.44 2723
3027.96 2589
3028.48 2357
3029.00 2185
3029.52 2491
3030.04 2249
3030.55 2359
3031.07 2351
3031.59 2426
3032.11 2276
3032.63 2356
3033.15 2326
3033.67 2332
3034.19 2447
3034.71 2554
3035.23 2458
3035.75 2516
3036.27 2427
3036.79 2434
3037.31 2433
3037.83 2497
3038.35 2655
3038.87 2418
3039.39 2367
3039.91 2479
3040.42 2367
3040.94 2512
3041.46 2284
3041.98 2209
3042.50 2298
3043.03 2356
3043.55 2001
3044.07 2138
3044.59 2154
3045.11 2197
3045.63 2210
3046.15 2377
3046.67 2231
3047.19 2241
3047.71 2224
3048.23 2064
3048.75 2078
3049.27 2144
3049.79 2044
3050.31 2105
3050.83 2063
3051.35 1984
3051.87 2077
3052.39 2089
3052.92 2173
3053.44 2104
3053.96 1909
3054.48 1991
3055.00 2225
3055.52 2045
3056.04 2102
3056.56 2116
3057.09 2106
3057.61 2180
3058.13 2057
3058.65 2202
3059.17 2089
3059.69 2190
3060.21 2284
3060.74 1987
3061.26 2047
3061.78 2183
3062.30 2134
3062.82 2311
3063.34 2291
3063.87 2419
3064.39 2477
3064.91 2182
3065.43 2260
3065.95 2394
3066.48 2221
3067.00 2344
3067.52 2609
3068.04 2557
3068.57 2220
3069.09 2287
3069.61 2622
3070.13 2486
3070.66 2454
3071.18 2212
3071.70 2307
3072.22 2285
3072.75 2412
3073.27 2457
3073.79 2545
3074.31 2450
3074.84 2250
3075.36 2322
3075.88 2443
3076.41 2556
3076.93 2614
3077.45 2682
3077.97 2717
3078.50 2716
3079.02 2801
3079.54 3078
3080.07 3211
3080.59 3099
3081.11 3054
3081.64 3088
3082.16 3003
3082.68 3016
3083.21 3277
3083.73 3319
3084.26 3132
3084.78 2965
3085.30 2858
3085.83 2716
3086.35 2891
3086.87 2962
3087.40 2687
3087.92 2445
3088.45 2507
3088.97 2519
3089.49 2452
3090.02 2481
3090.54 2603
3091.07 2420
3091.59 2495
3092.11 2697
3092.64 2620
3093.16 2654
3093.69 2731
3094.21 2856
3094.74 2849
3095.26 2925
3095.79 2936
3096.31 3225
3096.84 3342
3097.36 3478
3097.89 3222
3098.41 3353
3098.93 3637
3099.46 3956
3099.98 4197
3100.51 4632
3101.03 5794
3101.56 6714
3102.09 7589
3102.61 8996
3103.14 9970
3103.66 10731
3104.19 11595
3104.71 11563
3105.24 11053
3105.76 10178
3106.29 8695
3106.81 7968
3107.34 6226
3107.86 5568
3108.39 4938
3108.92 4439
3109.44 4139
3109.97 3885
3110.49 3957
3111.02 3689
3111.55 3520
3112.07 3469
3112.60 3658
3113.12 3297
3113.65 3551
3114.18 3576
3114.70 3137
3115.23 3308
3115.75 3162
3116.28 3089
3116.81 3010
3117.33 2885
3117.86 2778
3118.39 2808
3118.91 2790
3119.44 2817
3119.97 2975
3120.49 2901
3121.02 3177
3121.55 3113
3122.07 3035
3122.60 2985
3123.13 3122
3123.65 3395
3124.18 3343
3124.71 3136
3125.24 3258
3125.76 3202
3126.29 2908
3126.82 2772
3127.34 2407
3127.87 2650
3128.40 2693
3128.93 2762
3129.45 2674
3129.98 2594
3130.51 2845
3131.04 2600
3131.56 2300
3132.09 2336
3132.62 2374
3133.15 2605
3133.68 2460
3134.20 2474
3134.73 2485
3135.26 2312
3135.79 2325
3136.32 2549
3136.84 2430
3137.37 2411
3137.90 2366
3138.43 2380
3138.96 2392
3139.48 2280
3140.01 2499
3140.54 2574
3141.07 2486
3141.60 2546
3142.13 2504
3142.66 2317
3143.18 2429
3143.71 2554
3144.24 2525
3144.77 2488
3145.30 2318
3145.83 2323
3146.36 2345
3146.89 2546
3147.41 2602
3147.94 2586
3148.47 2537
3149.00 2663
3149.53 2532
3150.06 2774
3150.59 2815
3151.12 2692
3151.65 2923
3152.18 2837
3152.71 2593
3153.24 2656
3153.77 2576
3154.30 2507
3154.82 2471
3155.35 2319
3155.88 2584
3156.41 2499
3156.94 2414
3157.47 2641
3158.00 2681
3158.53 2592
3159.06 2611
3159.59 2682
3160.12 2417
3160.65 2518
3161.18 2526
3161.71 2543
3162.24 2583
3162.77 2513
3163.30 2472
3163.83 2488
3164.37 2355
3164.90 2141
3165.43 2183
3165.96 2153
3166.49 2351
3167.02 2233
3167.55 2306
3168.08 2240
3168.61 2237
3169.14 2180
3169.67 2062
3170.20 2198
3170.73 2246
3171.26 2271
3171.80 2118
3172.33 1983
3172.86 2199
3173.39 2167
3173.92 2199
3174.45 2356
3174.98 2387
3175.51 2620
3176.05 2403
3176.58 2370
3177.11 2650
3177.64 2595
3178.17 2403
3178.70 2357
3179.23 2236
3179.77 2296
3180.30 2302
3180.83 2340
3181.36 2299
3181.89 2157
3182.43 2323
3182.96 2130
3183.49 2151
3184.02 2205
3184.55 2336
3185.09 2325
3185.62 2255
3186.15 2116
3186.68 2205
3187.21 2051
3187.75 2218
3188.28 2182
3188.81 2118
3189.34 2207
3189.88 2237
3190.41 2490
3190.94 2290
3191.47 2241
3192.01 2403
3192.54 2427
3193.07 2272
3193.61 2181
3194.14 2245
3194.67 2383
3195.20 2513
3195.74 2509
3196.27 2225
3196.80 2286
3197.34 2303
3197.87 2440
3198.40 2389
3198.94 2312
3199.47 2220
3200.00 2401
3200.54 2535
3201.07 2423
3201.60 2370
3202.14 2391
3202.67 2494
3203.21 2432
3203.74 2414
3204.27 2338
3204.81 2353
3205.34 2524
3205.87 2356
3206.41 2327
3206.94 2558
3207.48 2363
3208.01 2486
3208.54 2670
3209.08 2640
3209.61 2979
3210.15 2993
3210.68 3261
3211.22 3324
3211.75 3116
3212.28 3339
3212.82 3259
3213.35 3087
3213.89 3213
3214.42 3035
3214.96 2895
3215.49 3119
3216.03 2874
3216.56 2867
3217.10 2564
3217.63 2550
3218.17 2570
3218.70 2620
3219.24 2617
3219.77 2771
3220.31 2716
3220.84 2586
3221.38 2610
3221.91 2594
3222.45 2615
3222.98 2949
3223.52 2790
3224.05 2795
3224.59 3082
3225.12 2994
3225.66 2917
3226.19 3091
3226.73 2895
3227.27 2875
3227.80 3035
3228.34 2952
3228.87 2694
3229.41 2699
3229.94 2704
3230.48 2606
3231.02 2673
3231.55 2440
3232.09 2702
3232.62 2462
3233.16 2667
3233.70 2717
3234.23 2591
3234.77 2696
3235.31 2724
3235.84 2751
3236.38 2896
3236.91 2735
3237.45 2793
3237.99 2664
3238.52 2730
3239.06 2750
3239.60 2981
3240.13 2667
3240.67 2783
3241.21 2845
3241.75 2947
3242.28 2630
3242.82 2880
3243.36 2845
3243.89 2670
3244.43 2541
3244.97 2567
3245.50 2759
3246.04 2573
3246.58 2806
3247.12 2982
3247.65 2853
3248.19 3026
3248.73 2926
3249.27 2726
3249.80 2817
3250.34 2760
3250.88 2904
3251.42 3010
3251.95 2927
3252.49 2953
3253.03 2951
3253.57 3028
3254.11 2890
3254.64 3104
3255.18 3089
3255.72 2874
3256.26 3098
3256.80 2789
3257.33 2932
3257.87 3221
3258.41 3270
3258.95 3374
3259.49 3622
3260.02 4264
3260.56 4378
3261.10 4851
3261.64 5356
3262.18 5344
3262.72 5595
3263.26 5756
3263.79 6350
3264.33 6533
3264.87 6728
3265.41 6945
3265.95 7616
3266.49 7735
3267.03 8069
3267.57 8139
3268.11 8402
3268.64 8126
3269.18 7590
3269.72 7081
3270.26 6301
3270.80 5445
3271.34 5106
3271.88 4916
3272.42 4164
3272.96 3886
3273.50 3680
3274.04 3441
3274.58 3431
3275.12 3308
3275.66 3428
3276.20 3456
3276.74 3612
3277.28 3381
3277.82 3421
3278.36 3562
3278.90 3764
3279.44 3725
3279.98 3540
3280.52 3464
3281.06 3517
3281.60 3495
3282.14 3490
3282.68 3526
3283.22 3447
3283.76 3507
3284.30 3621
3284.84 3602
3285.38 3650
3285.92 3637
3286.46 3904
3287.00 3930
3287.54 3868
3288.08 4202
3288.62 3866
3289.16 3839
3289.70 3777
3290.24 3871
3290.79 3762
3291.33 3643
3291.87 3348
3292.41 3543
3292.95 3720
3293.49 4104
3294.03 4502
3294.57 4918
3295.11 5237
3295.66 5878
3296.20 6174
3296.74 5951
3297.28 5750
3297.82 5764
3298.36 5727
3298.90 5528
3299.45 5004
3299.99 4416
3300.53 4377
3301.07 4204
3301.61 4068
3302.16 4305
3302.70 3877
3303.24 3676
3303.78 3592
3304.32 3536
3304.87 3540
3305.41 3483
3305.95 3664
3306.49 3464
3307.03 3415
3307.58 3707
3308.12 3354
3308.66 3559
3309.20 3458
3309.75 3437
3310.29 3236
3310.83 3215
3311.37 3198
3311.92 3303
3312.46 3287
3313.00 3392
3313.54 3573
3314.09 3724
3314.63 3742
3315.17 4123
3315.72 4460
3316.26 4386
3316.80 4571
3317.35 4834
3317.89 5003
3318.43 4811
3318.97 4438
3319.52 4598
3320.06 4461
3320.60 4469
3321.15 4427
3321.69 4167
3322.23 4351
3322.78 4342
3323.32 4191
3323.87 4290
3324.41 3923
3324.95 4026
3325.50 3817
3326.04 3863
3326.58 4050
3327.13 3901
3327.67 3667
3328.22 3743
3328.76 3923
3329.30 3809
3329.85 3550
3330.39 3861
3330.94 4111
3331.48 4682
3332.03 5245
3332.57 5998
3333.11 7584
3333.66 9278
3334.20 11283
3334.75 13242
3335.29 15323
3335.84 17584
3336.38 18820
3336.93 20193
3337.47 20330
3338.02 20359
3338.56 19511
3339.11 18158
3339.65 16100
3340.20 13869
3340.74 11377
3341.29 10094
3341.83 8136
3342.38 6714
3342.92 5892
3343.47 4868
3344.01 4413
3344.56 4023
3345.10 3877
3345.65 3680
3346.19 3511
3346.74 3547
3347.28 3620
3347.83 3402
3348.38 3482
3348.92 3523
3349.47 3634
3350.01 3664
3350.56 3682
3351.10 3799
3351.65 3979
3352.20 3804
3352.74 4060
3353.29 3935
3353.83 3843
3354.38 3755
3354.93 3797
3355.47 3918
3356.02 3984
3356.56 3883
3357.11 3840
3357.66 3723
3358.20 3398
3358.75 3361
3359.30 3399
3359.84 3258
3360.39 3182
3360.94 3122
3361.48 3031
3362.03 2961
3362.58 3257
3363.12 3180
3363.67 3260
3364.22 3212
3364.76 3133
3365.31 3096
3365.86 3254
3366.41 3042
3366.95 3089
3367.50 3187
3368.05 3250
3368.59 3130
3369.14 3151
3369.69 3114
3370.24 3069
3370.78 3366
3371.33 3579
3371.88 3653
3372.43 3915
3372.97 4125
3373.52 4214
3374.07 4356
3374.62 4991
3375.17 5103
3375.71 5040
3376.26 5061
3376.81 4863
3377.36 4489
3377.91 4189
3378.45 3964
3379.00 3757
3379.55 3532
3380.10 3197
3380.65 2988
3381.19 2876
3381.74 2762
3382.29 2714
3382.84 2663
3383.39 2710
3383.94 2605
3384.49 2486
3385.03 2538
3385.58 2744
3386.13 2672
3386.68 2603
3387.23 2634
3387.78 2517
3388.33 2481
3388.88 2632
3389.42 2673
3389.97 2368
3390.52 2456
3391.07 2524
3391.62 2564
3392.17 2497
3392.72 2565
3393.27 2535
3393.82 2591
3394.37 2580
3394.92 2410
3395.47 2512
3396.02 2616
3396.57 2507
3397.11 2324
3397.66 2375
3398.21 2518
3398.76 2538
3399.31 2493
3399.86 2410
3400.41 2318
3400.96 2357
3401.51 2554
3402.06 2405
3402.61 2653
3403.16 2385
3403.71 2235
3404.26 2199
3404.81 2296
3405.36 2458
3405.91 2549
3406.46 2407
3407.02 2316
3407.57 2090
3408.12 2328
3408.67 2481
3409.22 2600
3409.77 2537
3410.32 2784
3410.87 2948
3411.42 2957
3411.97 2980
3412.52 3000
3413.07 3063
3413.62 3159
3414.17 3376
3414.73 3160
3415.28 3090
3415.83 2958
3416.38 2859
3416.93 2765
3417.48 2822
3418.03 2747
3418.58 2641
3419.14 2391
3419.69 2452
3420.24 2366
3420.79 2453
3421.34 2411
3421.89 2458
3422.44 2585
3423.00 2541
3423.55 2475
3424.10 2858
3424.65 2869
3425.20 2672
3425.76 2569
3426.31 2600
3426.86 2671
3427.41 2664
3427.96 2576
3428.52 2666
3429.07 2458
3429.62 2259
3430.17 2188
3430.72 2186
3431.28 2242
3431.83 2231
3432.38 2469
3432.93 2254
3433.49 2079
3434.04 2065
3434.59 2248
3435.14 2274
3435.70 2303
3436.25 2369
3436.80 2354
3437.36 2543
3437.91 2375
3438.46 2191
3439.01 2234
3439.57 2419
3440.12 2491
3440.67 2361
3441.23 2438
3441.78 2431
3442.33 2503
3442.89 2379
3443.44 2469
3443.99 2394
3444.55 2352
3445.10 2119
3445.65 2141
3446.21 2287
3446.76 2643
3447.31 2594
3447.87 2289
3448.42 2295
3448.98 2437
3449.53 2180
3450.08 2183
3450.64 2108
3451.19 1978
3451.75 2180
3452.30 2046
3452.85 2253
3453.41 2087
3453.96 2210
3454.52 2286
3455.07 2154
3455.62 2045
3456.18 2187
3456.73 2179
3457.29 2183
3457.84 2200
3458.40 2108
3458.95 2075
3459.51 2210
3460.06 2297
3460.62 2213
3461.17 2188
3461.72 2212
3462.28 2273
3462.83 2433
3463.39 2302
3463.94 2229
3464.50 2088
3465.05 2080
3465.61 2310
3466.17 2323
3466.72 2288
3467.28 2375
3467.83 2566
3468.39 2495
3468.94 2358
3469.50 2582
3470.05 2489
3470.61 2325
3471.16 2514
3471.72 2557
3472.27 2632
3472.83 2579
3473.39 2665
3473.94 2757
3474.50 2557
3475.05 2521
3475.61 2626
3476.17 2508
3476.72 2584
3477.28 2574
3477.83 2675
3478.39 2799
3478.95 2868
3479.50 2782
3480.06 2882
3480.61 3008
3481.17 3021
3481.73 3042
3482.28 2893
3482.84 2874
3483.40 3106
3483.95 2948
3484.51 3062
3485.07 3135
3485.62 3162
3486.18 3172
3486.74 3158
3487.29 3256
3487.85 3429
3488.41 3708
3488.97 3941
3489.52 4295
3490.08 4796
3490.64 5515
3491.19 6402
3491.75 7337
3492.31 7798
3492.87 9301
3493.42 9483
3493.98 9215
3494.54 8931
3495.09 8291
3495.65 7585
3496.21 7001
3496.77 5959
3497.33 5464
3497.88 5148
3498.44 5258
3499.00 5322
3499.56 5170
3500.11 5470
3500.67 5542
3501.23 5560
3501.79 5720
3502.35 5477
3502.90 5365
3503.46 5446
3504.02 5229
3504.58 5202
3505.14 5398
3505.70 5563
3506.25 5723
3506.81 5321
3507.37 5143
3507.93 5121
3508.49 4823
3509.05 4410
3509.61 4436
3510.16 4163
3510.72 4085
3511.28 3955
3511.84 3986
3512.40 3836
3512.96 3935
3513.52 3641
3514.08 3304
3514.63 3234
3515.19 2968
3515.75 2832
3516.31 2800
3516.87 2747
3517.43 2707
3517.99 2805
3518.55 2839
3519.11 2919
3519.67 2980
3520.23 2951
3520.79 2981
3521.35 3024
3521.91 3077
3522.47 3088
3523.03 2855
3523.59 3138
3524.15 3293
3524.71 3269
3525.26 3202
3525.82 3201
3526.38 3100
3526.94 2911
3527.50 2924
3528.07 2585
3528.63 2604
3529.19 2728
3529.75 2639
3530.31 2547
3530.87 2707
3531.43 2730
3531.99 2545
3532.55 2642
3533.11 2839
3533.67 2788
3534.23 2754
3534.79 2618
3535.35 2730
3535.91 2724
3536.47 2477
3537.03 2606
3537.59 2849
3538.15 2934
3538.72 2720
3539.28 2659
3539.84 2713
3540.40 2840
3540.96 2813
3541.52 2653
3542.08 2762
3542.64 2902
3543.20 2987
3543.77 3080
3544.33 2972
3544.89 3024
3545.45 2825
3546.01 2821
3546.57 2998
3547.14 2858
3547.70 2854
3548.26 2642
3548.82 2486
3549.38 2314
3549.94 2278
3550.51 2333
3551.07 2263
3551.63 2312
3552.19 2192
3552.75 2289
3553.32 2138
3553.88 2183
3554.44 2317
3555.00 2216
3555.56 2148
3556.13 2143
3556.69 2146
3557.25 2321
3557.81 2136
3558.38 2142
3558.94 2218
3559.50 2395
3560.06 2181
3560.63 2365
3561.19 2331
3561.75 2227
3562.32 2225
3562.88 2190
3563.44 2280
3564.00 2391
3564.57 2310
3565.13 2336
3565.69 2357
3566.26 2379
3566.82 2343
3567.38 2286
3567.95 2132
3568.51 2018
3569.07 2165
3569.64 2035
3570.20 1946
3570.76 2001
3571.33 2101
3571.89 2126
3572.45 2163
3573.02 2171
3573.58 2123
3574.15 2294
3574.71 2268
3575.27 2382
3575.84 2222
3576.40 2364
3576.96 2484
3577.53 2476
3578.09 2630
3578.66 2603
3579.22 2678
3579.79 2696
3580.35 2368
3580.91 2563
3581.48 2506
3582.04 2237
3582.61 2302
3583.17 2452
3583.74 2340
3584.30 2073
3584.87 2114
3585.43 2210
3585.99 2052
3586.56 2171
3587.12 2013
3587.69 1950
3588.25 2004
3588.82 2099
3589.38 2011
3589.95 1972
3590.51 2024
3591.08 2083
3591.64 1941
3592.21 1916
3592.77 1966
3593.34 1971
3593.91 1915
3594.47 1978
3595.04 2029
3595.60 2186
3596.17 2001
3596.73 2013
3597.30 2001
3597.86 1992
3598.43 2158
3599.00 2006
3599.56 1969
3600.13 2096
3600.69 1974
3601.26 2076
3601.82 2170
3602.39 1970
3602.96 1998
3603.52 2141
3604.09 2196
3604.65 2073
3605.22 2102
3605.79 2086
3606.35 2190
3606.92 2025
3607.49 1887
3608.05 1822
3608.62 1873
3609.19 1774
3609.75 1925
3610.32 1882
3610.89 1742
3611.45 1791
3612.02 1807
3612.59 1919
3613.15 1935
3613.72 2031
3614.29 2186
3614.85 2167
3615.42 2484
3615.99 2720
3616.55 2980
3617.12 3221
3617.69 3732
3618.26 4019
3618.82 4112
3619.39 4398
3619.96 4441
3620.53 4330
3621.09 4042
3621.66 3736
3622.23 3306
3622.80 3396
3623.36 3166
3623.93 2910
3624.50 2486
3625.07 2343
3625.63 2262
3626.20 2327
3626.77 2013
3627.34 2234
3627.91 2198
3628.47 2062
3629.04 1938
3629.61 2091
3630.18 2027
3630.75 2012
3631.31 1893
3631.88 1825
3632.45 1919
3633.02 1846
3633.59 1936
3634.16 1842
3634.73 1848
3635.29 1808
3635.86 1853
3636.43 1979
3637.00 1957
3637.57 1972
3638.14 2077
3638.71 2259
3639.28 2026
3639.84 2225
3640.41 2514
3640.98 2532
3641.55 2555
3642.12 2796
3642.69 2844
3643.26 2920
3643.83 2756
3644.40 2974
3644.97 2989
3645.54 2680
3646.11 2617
3646.67 2624
3647.24 2673
3647.81 2491
3648.38 2567
3648.95 2384
3649.52 2417
3650.09 2443
3650.66 2604
3651.23 2661
3651.80 2621
3652.37 2722
3652.94 2783
3653.51 2834
3654.08 2716
3654.65 2701
3655.22 2912
3655.79 2818
3656.36 2979
3656.93 2775
3657.50 2708
3658.07 2702
3658.64 2990
3659.21 3001
3659.78 2891
3660.35 2892
3660.93 2964
3661.50 2755
3662.07 2917
3662.64 2754
3663.21 2692
3663.78 2686
3664.35 2484
3664.92 2513
3665.49 2548
3666.06 2641
3666.63 2497
3667.20 2565
3667.78 2977
3668.35 2730
3668.92 2499
3669.49 2494
3670.06 2433
3670.63 2506
3671.20 2455
3671.77 2068
3672.35 2241
3672.92 2403
3673.49 2123
3674.06 2206
3674.63 2199
3675.20 2202
3675.78 2442
3676.35 2368
3676.92 2185
3677.49 2253
3678.06 2318
3678.64 2172
3679.21 2114
3679.78 2245
3680.35 2332
3680.92 2379
3681.50 2308
3682.07 2226
3682.64 2142
3683.21 1984
3683.79 2011
3684.36 2017
3684.93 2054
3685.50 2058
3686.07 1983
3686.65 2011
3687.22 2175
3687.79 1978
3688.37 2176
3688.94 2237
3689.51 2364
3690.08 2336
3690.66 2168
3691.23 2125
3691.80 2144
3692.38 2133
3692.95 2302
3693.52 2215
3694.10 2152
3694.67 2082
3695.24 2064
3695.81 2133
3696.39 2071
3696.96 2110
3697.54 2179
3698.11 2255
3698.68 2131
3699.26 2103
3699.83 2045
3700.40 1967
3700.98 2083
3701.55 2131
3702.12 2031
3702.70 1978
3703.27 2085
3703.85 2042
3704.42 2103
3704.99 1996
3705.57 1925
3706.14 1931
3706.72 2074
3707.29 2078
3707.86 2134
3708.44 2061
3709.01 2089
3709.59 2251
3710.16 2229
3710.74 2133
3711.31 2097
3711.89 2117
3712.46 2163
3713.03 1981
3713.61 2185
3714.18 2170
3714.76 2162
3715.33 1997
3715.91 2022
3716.48 2059
3717.06 2115
3717.63 2075
3718.21 1959
3718.78 1950
3719.36 2029
3719.93 1906
3720.51 2090
3721.08 2110
3721.66 1969
3722.23 1971
3722.81 1998
3723.39 2026
3723.96 1841
3724.54 1695
3725.11 1690
3725.69 1805
3726.26 1790
3726.84 1730
3727.41 1923
3727.99 1941
3728.57 2015
3729.14 1980
3729.72 1929
3730.29 2060
3730.87 2272
3731.45 2190
3732.02 2247
3732.60 2509
3733.17 2670
3733.75 2721
3734.33 2705
3734.90 2563
3735.48 2630
3736.06 2630
3736.63 2380
3737.21 2244
3737.79 2227
3738.36 2184
3738.94 2157
3739.52 2054
3740.09 1957
3740.67 1986
3741.25 2144
3741.82 2111
3742.40 2023
3742.98 2092
3743.55 1937
3744.13 1782
3744.71 1985
3745.28 1999
3745.86 1772
3746.44 1898
3747.02 2085
3747.59 2198
3748.17 1974
3748.75 1919
3749.33 2116
3749.90 2000
3750.48 1988
3751.06 2020
3751.64 1990
3752.21 1961
3752.79 1998
3753.37 2072
3753.95 1929
3754.52 1883
3755.10 1915
3755.68 1942
3756.26 1962
3756.84 1961
3757.41 1931
3757.99 1893
3758.57 2020
3759.15 2183
3759.73 2074
3760.31 1994
3760.88 2106
3761.46 2056
3762.04 2245
3762.62 2218
3763.20 2032
3763.78 2170
3764.35 2272
3764.93 2049
3765.51 1870
3766.09 1936
3766.67 1922
3767.25 1979
3767.83 1888
3768.41 1978
3768.99 2112
3769.56 2108
3770.14 2299
3770.72 2219
3771.30 2164
3771.88 2127
3772.46 2099
3773.04 2026
3773.62 2116
3774.20 2153
3774.78 2131
3775.36 2119
3775.94 1938
3776.52 1892
3777.10 2035
3777.67 1889
3778.25 1959
3778.83 1800
3779.41 1933
3779.99 2110
3780.57 2120
3781.15 2190
3781.73 1942
3782.31 1920
3782.89 1802
3783.47 2032
3784.05 1996
3784.63 2154
3785.21 1903
3785.79 2069
3786.37 2277
3786.95 2189
3787.54 2086
3788.12 1973
3788.70 2111
3789.28 1998
3789.86 1905
3790.44 1967
3791.02 1994
3791.60 2053
3792.18 2304
3792.76 2101
3793.34 2131
3793.92 2222
3794.50 2327
3795.08 2153
3795.66 2168
3796.25 2404
3796.83 2296
3797.41 2405
3797.99 2352
3798.57 2112
3799.15 2125
3799.73 2278
3800.31 2356
3800.90 2659
3801.48 2757
3802.06 2863
3802.64 3198
3803.22 3179
3803.80 3187
3804.39 2991
3804.97 2874
3805.55 2747
3806.13 2806
3806.71 2703
3807.29 2556
3807.88 2598
3808.46 2739
3809.04 3052
3809.62 3005
3810.20 3038
3810.79 3038
3811.37 2950
3811.95 3073
3812.53 3035
3813.12 2858
3813.70 2925
3814.28 3203
3814.86 3080
3815.45 3041
3816.03 3439
3816.61 3254
3817.19 3320
3817.78 3052
3818.36 2942
3818.94 2930
3819.52 2466
3820.11 2320
3820.69 2425
3821.27 2442
3821.86 2303
3822.44 2086
3823.02 2311
3823.61 2090
3824.19 2002
3824.77 2150
3825.36 2139
3825.94 2003
3826.52 1906
3827.11 2070
3827.69 2064
3828.27 2281
3828.86 2274
3829.44 2154
3830.02 1966
3830.61 2142
3831.19 2202
3831.77 2179
3832.36 2043
3832.94 2165
3833.53 2124
3834.11 2369
3834.69 2087
3835.28 2051
3835.86 2138
3836.45 2271
3837.03 2087
3837.61 2108
3838.20 2112
3838.78 2237
3839.37 2143
3839.95 2069
3840.54 2154
3841.12 2057
3841.70 2067
3842.29 2025
3842.87 2018
3843.46 1882
3844.04 1776
3844.63 1911
3845.21 1936
3845.80 1963
3846.38 1989
3846.97 2143
3847.55 1994
3848.14 2054
3848.72 2154
3849.31 2254
3849.89 1980
3850.48 2034
3851.06 2043
3851.65 2022
3852.23 1851
3852.82 1959
3853.40 1851
3853.99 2142
3854.58 2166
3855.16 2020
3855.75 2109
3856.33 2198
3856.92 2200
3857.50 2256
3858.09 2392
3858.68 2628
3859.26 2689
3859.85 2822
3860.43 3181
3861.02 3226
3861.60 3279
3862.19 3650
3862.78 3889
3863.36 4106
3863.95 4239
3864.54 4125
3865.12 4152
3865.71 4198
3866.29 4065
3866.88 4050
3867.47 4164
3868.05 3738
3868.64 3932
3869.23 3777
3869.81 3623
3870.40 3436
3870.99 3339
3871.57 3011
3872.16 3123
3872.75 3166
3873.33 2997
3873.92 2924
3874.51 2922
3875.10 2886
3875.68 2754
3876.27 2756
3876.86 2742
3877.44 2623
3878.03 2586
3878.62 2572
3879.21 2528
3879.79 2510
3880.38 2536
3880.97 2401
3881.56 2338
3882.14 2342
3882.73 2015
3883.32 2178
3883.91 2132
3884.49 2061
3885.08 2113
3885.67 2036
3886.26 2059
3886.85 2140
3887.43 2145
3888.02 2029
3888.61 2020
3889.20 2137
3889.79 2273
3890.38 2204
3890.96 2112
3891.55 2300
3892.14 2165
3892.73 2128
3893.32 2203
3893.91 2238
3894.49 2336
3895.08 2251
3895.67 2159
3896.26 2111
3896.85 2325
3897.44 2239
3898.03 2163
3898.61 2332
3899.20 2349
3899.79 2242
3900.38 2378
3900.97 2300
3901.56 2125
3902.15 2442
3902.74 2314
3903.33 2117
3903.92 2017
3904.51 2091
3905.09 1998
3905.68 2226
3906.27 2136
3906.86 1953
3907.45 2042
3908.04 2206
3908.63 2143
3909.22 1992
3909.81 1968
3910.40 1961
3910.99 2055
3911.58 2085
3912.17 2208
3912.76 1897
3913.35 1958
3913.94 2181
3914.53 1914
3915.12 1956
3915.71 2023
3916.30 1940
3916.89 1895
3917.48 1778
3918.07 1785
3918.66 1950
3919.25 1753
3919.84 1908
3920.43 2011
3921.02 1983
3921.61 2152
3922.20 1923
3922.80 1952
3923.39 1945
3923.98 1837
3924.57 1716
3925.16 1738
3925.75 1681
3926.34 1769
3926.93 1920
3927.52 1971
3928.11 1960
3928.70 1897
3929.30 1848
3929.89 1948
3930.48 1825
3931.07 1990
3931.66 1956
3932.25 1905
3932.84 1767
3933.44 1821
3934.03 1765
3934.62 1729
3935.21 1822
3935.80 1919
3936.39 1733
3936.98 1730
3937.58 1918
3938.17 1954
3938.76 1973
3939.35 1830
3939.94 1917
3940.54 2046
3941.13 1949
3941.72 2024
3942.31 1987
3942.90 1890
3943.50 2055
3944.09 2129
3944.68 2092
3945.27 1937
3945.87 2000
3946.46 2057
3947.05 2051
3947.64 2040
3948.24 1877
3948.83 1800
3949.42 1918
3950.01 2005
3950.61 1881
3951.20 2013
3951.79 1826
3952.39 1943
3952.98 2000
3953.57 1971
3954.16 1784
3954.76 1890
3955.35 1863
3955.94 1706
3956.54 1795
3957.13 1962
3957.72 1932
3958.32 1966
3958.91 1985
3959.50 1870
3960.10 1932
3960.69 1989
3961.28 1983
3961.88 1938
3962.47 1796
3963.07 1777
3963.66 1872
3964.25 1898
3964.85 1862
3965.44 2000
3966.03 1947
3966.63 1988
3967.22 2242
3967.82 2274
3968.41 2131
3969.00 1988
3969.60 2153
3970.19 2061
3970.79 1962
3971.38 1991
3971.98 1922
3972.57 1928
3973.17 1934
3973.76 1942
3974.35 1834
3974.95 2155
3975.54 2233
3976.14 2170
3976.73 2202
3977.33 2240
3977.92 2531
3978.52 2380
3979.11 2253
3979.71 2376
3980.30 2398
3980.90 2274
3981.49 2064
3982.09 2099
3982.68 2271
3983.28 2224
3983.87 1986
3984.47 2073
3985.06 2100
3985.66 2124
3986.25 2164
3986.85 2190
3987.45 2040
3988.04 2161
3988.64 2019
3989.23 2145
3989.83 2139
3990.42 2092
3991.02 2199
3991.62 2114
3992.21 2250
3992.81 2384
3993.40 2119
3994.00 2294
3994.60 2327
3995.19 2283
3995.79 2282
3996.38 2264
3996.98 2440
3997.58 2438
3998.17 2319
3998.77 2181
3999.37 2155
3999.96 2152
4000.56 2126
4001.15 2028
4001.75 2260
4002.35 2309
4002.94 2271
4003.54 2175
4004.14 1967
4004.73 2102
4005.33 2116
4005.93 2146
4006.53 2199
4007.12 2053
4007.72 2096
4008.32 2185
4008.91 2059
4009.51 1955
4010.11 2194
4010.71 1841
4011.30 2035
4011.90 2024
4012.50 1910
4013.10 2111
4013.69 2206
4014.29 2226
4014.89 2387
4015.49 2339
4016.08 2374
4016.68 2671
4017.28 2732
4017.88 2826
4018.47 2740
4019.07 2822
4019.67 2748
4020.27 2642
4020.87 2470
4021.46 2344
4022.06 2237
4022.66 2325
4023.26 2269
4023.86 2241
4024.45 2175
4025.05 2035
4025.65 2134
4026.25 2179
4026.85 2180
4027.45 2191
4028.05 2371
4028.64 2328
4029.24 2325
4029.84 2386
4030.44 2219
4031.04 2430
4031.64 2500
4032.24 2119
4032.84 2321
4033.43 2277
4034.03 2311
4034.63 2205
4035.23 2249
4035.83 2164
4036.43 2096
4037.03 2060
4037.63 2005
4038.23 2018
4038.83 1987
4039.43 2005
4040.03 1909
4040.63 1935
4041.22 2040
4041.82 1801
4042.42 1744
4043.02 1793
4043.62 1834
4044.22 1892
4044.82 1900
4045.42 1968
4046.02 2020
4046.62 1902
4047.22 1858
4047.82 2008
4048.42 1987
4049.02 2023
4049.62 1886
4050.22 1811
4050.82 1855
4051.42 1851
4052.02 1766
4052.62 1863
4053.22 2031
4053.83 1814
4054.43 1820
4055.03 1845
4055.63 1834
4056.23 1825
4056.83 1946
4057.43 1990
4058.03 1773
4058.63 1757
4059.23 1800
4059.83 1714
4060.43 1608
4061.03 1796
4061.64 1853
4062.24 1879
4062.84 1754
4063.44 1694
4064.04 1954
4064.64 1936
4065.24 1868
4065.84 1811
4066.45 1836
4067.05 1943
4067.65 1868
4068.25 1858
4068.85 1764
4069.45 1612
4070.05 1888
4070.66 1827
4071.26 1787
4071.86 1870
4072.46 1904
4073.06 1840
4073.67 1622
4074.27 1741
4074.87 1951
4075.47 1878
4076.07 1873
4076.68 1886
4077.28 1843
4077.88 1825
4078.48 1832
4079.09 1796
4079.69 1847
4080.29 1902
4080.89 1633
4081.50 1711
4082.10 1732
4082.70 1722
4083.30 1740
4083.91 1847
4084.51 1882
4085.11 1920
4085.71 1806
4086.32 1714
4086.92 1664
4087.52 1621
4088.13 1692
4088.73 1720
4089.33 1549
4089.94 1604
4090.54 1667
4091.14 1749
4091.74 1749
4092.35 1818
4092.95 1948
4093.55 1877
4094.16 1854
4094.76 1855
4095.37 1778
4095.97 1955
4096.57 2002
4097.18 1895
4097.78 1960
4098.38 1872
4098.99 1808
4099.59 1745
4100.20 1765
4100.80 1627
4101.40 1689
4102.01 1598
4102.61 1699
4103.22 1589
4103.82 1689
4104.42 1798
4105.03 1554
4105.63 1613
4106.24 1618
4106.84 1792
4107.45 1831
4108.05 1721
4108.65 1696
4109.26 1693
4109.86 1743
4110.47 1691
4111.07 1680
4111.68 1488
4112.28 1498
4112.89 1684
4113.49 1647
4114.10 1637
4114.70 1659
4115.31 1607
4115.91 1667
4116.52 1785
4117.12 1806
4117.73 1685
4118.33 1714
4118.94 1724
4119.54 1688
4120.15 1538
4120.75 1611
4121.36 1685
4121.97 1665
4122.57 1635
4123.18 1514
4123.78 1667
4124.39 1718
4124.99 1619
4125.60 1536
4126.21 1635
4126.81 1698
4127.42 1594
4128.02 1629
4128.63 1616
4129.24 1668
4129.84 1749
4130.45 1715
4131.05 1617
4131.66 1728
4132.27 1708
4132.87 1691
4133.48 1642
4134.08 1858
4134.69 1897
4135.30 1753
4135.90 1964
4136.51 1905
4137.12 1943
4137.72 1863
4138.33 1937
4138.94 1970
4139.54 2004
4140.15 2105
4140.76 2131
4141.37 2092
4141.97 1948
4142.58 2080
4143.19 2345
4143.79 2132
4144.40 2088
4145.01 2009
4145.61 2003
4146.22 2020
4146.83 1935
4147.44 1797
4148.04 1731
4148.65 1816
4149.26 1774
4149.87 1628
4150.47 1681
4151.08 1705
4151.69 1709
4152.30 1574
4152.91 1594
4153.51 1714
4154.12 1655
4154.73 1607
4155.34 1732
4155.94 1771
4156.55 1735
4157.16 1839
4157.77 1743
4158.38 1599
4158.99 1751
4159.59 1788
4160.20 1819
4160.81 1604
4161.42 1601
4162.03 1654
4162.64 1771
4163.24 1822
4163.85 1813
4164.46 1969
4165.07 2068
4165.68 2052
4166.29 1896
4166.90 2142
4167.51 2141
4168.11 2078
4168.72 1859
4169.33 1831
4169.94 1880
4170.55 1921
4171.16 1879
4171.77 1871
4172.38 1676
4172.99 1806
4173.60 1921
4174.21 1884
4174.81 1850
4175.42 1907
4176.03 1803
4176.64 1955
4177.25 1930
4177.86 1946
4178.47 1794
4179.08 1888
4179.69 2063
4180.30 1935
4180.91 1712
4181.52 1755
4182.13 1780
4182.74 1848
4183.35 1705
4183.96 1818
4184.57 1814
4185.18 1773
4185.79 1780
4186.40 1688
4187.01 1870
4187.62 1801
4188.23 1685
4188.84 1677
4189.45 1715
4190.06 1905
4190.67 1912
4191.29 1970
4191.90 1992
4192.51 1989
4193.12 2030
4193.73 2121
4194.34 2217
4194.95 2296
4195.56 2251
4196.17 2151
4196.78 2322
4197.39 2408
4198.00 2155
4198.62 2111
4199.23 2181
4199.84 2086
4200.45 1953
4201.06 1932
4201.67 2028
4202.28 1954
4202.89 1826
4203.51 1864
4204.12 1911
4204.73 2080
4205.34 2071
4205.95 1886
4206.56 1874
4207.18 1970
4207.79 1982
4208.40 2063
4209.01 2025
4209.62 1982
4210.24 1904
4210.85 2001
4211.46 2065
4212.07 1772
4212.68 1796
4213.30 1977
4213.91 2098
4214.52 2089
4215.13 2237
4215.74 2224
4216.36 2191
4216.97 2223
4217.58 2263
4218.19 2334
4218.81 2418
4219.42 2626
4220.03 2728
4220.65 2850
4221.26 2849
4221.87 2920
4222.48 3136
4223.10 3170
4223.71 3436
4224.32 3501
4224.94 3501
4225.55 3647
4226.16 3541
4226.78 3610
4227.39 3412
4228.00 3478
4228.61 3507
4229.23 3547
4229.84 3505
4230.46 3621
4231.07 3590
4231.68 3498
4232.30 3417
4232.91 3352
4233.52 3715
4234.14 3731
4234.75 4120
4235.36 4209
4235.98 4317
4236.59 3938
4237.21 4127
4237.82 3954
4238.43 3947
4239.05 3455
4239.66 3027
4240.28 2974
4240.89 2832
4241.50 2780
4242.12 2398
4242.73 2465
4243.35 2399
4243.96 2202
4244.58 2404
4245.19 2247
4245.81 2332
4246.42 2336
4247.03 2228
4247.65 2325
4248.26 2527
4248.88 2361
4249.49 2390
4250.11 2341
4250.72 2338
4251.34 2332
4251.95 2323
4252.57 2182
4253.18 2165
4253.80 2206
4254.41 2314
4255.03 2255
4255.64 2381
4256.26 2334
4256.88 2217
4257.49 2130
4258.11 2379
4258.72 2314
4259.34 2277
4259.95 2298
4260.57 2070
4261.18 2265
4261.80 2322
4262.42 2228
4263.03 2118
4263.65 2066
4264.26 2118
4264.88 2184
4265.49 2199
4266.11 2390
4266.73 2207
4267.34 2283
4267.96 2346
4268.58 2202
4269.19 2163
4269.81 2297
4270.42 2461
4271.04 2366
4271.66 2204
4272.27 2221
4272.89 2259
4273.51 2269
4274.12 2493
4274.74 2470
4275.36 2490
4275.97 2676
4276.59 2667
4277.21 2632
4277.82 2820
4278.44 2658
4279.06 2588
4279.67 2624
4280.29 2555
4280.91 2631
4281.53 2305
4282.14 2328
4282.76 2134
4283.38 1945
4283.99 1843
4284.61 1936
4285.23 1994
4285.85 1997
4286.46 2018
4287.08 1997
4287.70 2061
4288.32 1839
4288.93 1938
4289.55 2041
4290.17 2034
4290.79 1842
4291.41 1812
4292.02 1818
4292.64 1808
4293.26 1867
4293.88 1810
4294.50 1953
4295.11 1896
4295.73 1900
4296.35 1898
4296.97 2133
4297.59 2024
4298.21 2005
4298.82 2001
4299.44 1939
4300.06 1995
4300.68 2048
4301.30 1961
4301.92 2058
4302.53 2064
4303.15 2059
4303.77 2235
4304.39 2192
4305.01 2165
4305.63 2189
4306.25 2005
4306.87 2046
4307.49 2151
4308.10 1982
4308.72 2139
4309.34 2061
4309.96 2185
4310.58 2414
4311.20 2169
4311.82 2070
4312.44 1984
4313.06 2126
4313.68 2146
4314.30 2179
4314.92 2005
4315.54 1989
4316.16 2000
4316.78 1963
4317.40 2046
4318.02 2032
4318.64 2022
4319.26 2019
4319.88 2115
4320.50 2124
4321.11 2143
4321.74 1976
4322.36 2268
4322.98 2159
4323.60 2087
4324.22 2312
4324.84 2312
4325.46 2292
4326.08 2226
4326.70 2259
4327.32 2257
4327.94 2202
4328.56 2354
4329.18 2281
4329.80 2295
4330.42 2169
4331.04 2170
4331.66 2318
4332.28 2352
4332.90 2303
4333.52 2277
4334.15 2646
4334.77 2767
4335.39 2767
4336.01 2904
4336.63 3069
4337.25 3323
4337.87 3561
4338.49 3739
4339.11 4027
4339.74 4022
4340.36 3830
4340.98 3701
4341.60 3514
4342.22 3462
4342.84 3594
4343.46 3835
4344.09 3951
4344.71 4573
4345.33 5435
4345.95 6217
4346.57 6967
4347.19 7641
4347.82 8207
4348.44 8060
4349.06 7814
4349.68 7257
4350.30 6332
4350.93 5733
4351.55 4931
4352.17 3982
4352.79 3757
4353.42 3417
4354.04 3196
4354.66 2927
4355.28 2861
4355.91 2910
4356.53 2949
4357.15 2882
4357.77 2989
4358.40 2818
4359.02 2693
4359.64 2731
4360.26 2803
4360.89 2798
4361.51 2790
4362.13 2753
4362.76 2920
4363.38 2781
4364.00 2632
4364.62 2735
4365.25 2733
4365.87 2732
4366.49 2785
4367.12 2748
4367.74 2994
4368.36 2702
4368.99 2600
4369.61 2739
4370.23 2447
4370.86 2324
4371.48 2378
4372.11 2105
4372.73 2123
4373.35 2200
4373.98 2203
4374.60 2277
4375.22 2242
4375.85 2223
4376.47 2236
4377.10 2130
4377.72 2153
4378.34 2039
4378.97 2194
4379.59 2206
4380.22 2132
4380.84 2272
4381.47 2300
4382.09 2233
4382.71 2386
4383.34 2486
4383.96 2499
4384.59 2516
4385.21 2329
4385.84 2448
4386.46 2351
4387.09 2470
4387.71 2504
4388.34 2535
4388.96 2555
4389.59 2698
4390.21 2903
4390.84 2854
4391.46 2904
4392.09 2979
4392.71 3063
4393.34 3053
4393.96 3340
4394.59 3147
4395.21 2946
4395.84 2842
4396.46 2566
4397.09 2569
4397.71 2414
4398.34 2486
4398.96 2472
4399.59 2380
4400.22 2521
4400.84 2403
4401.47 2593
4402.09 2410
4402.72 2472
4403.34 2393
4403.97 2312
4404.60 2264
4405.22 2352
4405.85 2272
4406.47 2213
4407.10 2266
4407.73 2313
4408.35 2478
4408.98 2298
4409.61 2405
4410.23 2426
4410.86 2270
4411.48 2398
4412.11 2461
4412.74 2197
4413.36 2284
4413.99 2294
4414.62 2142
4415.24 2104
4415.87 2036
4416.50 1979
4417.12 1942
4417.75 2059
4418.38 2090
4419.01 2131
4419.63 2070
4420.26 1991
4420.89 2012
4421.51 1995
4422.14 2196
4422.77 2112
4423.40 1971
4424.02 1929
4424.65 1897
4425.28 1865
4425.91 1743
4426.53 1809
4427.16 1819
4427.79 1833
4428.42 1846
4429.04 1848
4429.67 1940
4430.30 1865
4430.93 1926
4431.55 1882
4432.18 1899
4432.81 1972
4433.44 1830
4434.07 1940
4434.69 1880
4435.32 1843
4435.95 1936
4436.58 1890
4437.21 1958
4437.84 2021
4438.46 1993
4439.09 1860
4439.72 2000
4440.35 1887
4440.98 1847
4441.61 1833
4442.24 1951
4442.86 1833
4443.49 1631
4444.12 1751
4444.75 1760
4445.38 1661
4446.01 1725
4446.64 1954
4447.27 1846
4447.90 1782
4448.52 1933
4449.15 2131
4449.78 2027
4450.41 2027
4451.04 1869
4451.67 1727
4452.30 1930
4452.93 1897
4453.56 1915
4454.19 1948
4454.82 1891
4455.45 1871
4456.08 2051
4456.71 1900
4457.34 2026
4457.97 1975
4458.60 2094
4459.23 2002
4459.86 1892
4460.49 2019
4461.12 1753
4461.75 1695
4462.38 1903
4463.01 1702
4463.64 1748
4464.27 1619
4464.90 1619
4465.53 1603
4466.16 1751
4466.79 1941
4467.42 1670
4468.05 1729
4468.68 1623
4469.31 1602
4469.94 1643
4470.57 1601
4471.20 1601
4471.83 1736
4472.46 1679
4473.09 1605
4473.72 1663
4474.35 1618
4474.99 1518
4475.62 1657
4476.25 1686
4476.88 1798
4477.51 1781
4478.14 1657
4478.77 1656
4479.40 1822
4480.03 1853
4480.67 1782
4481.30 1766
4481.93 1664
4482.56 1743
4483.19 1721
4483.82 1690
4484.46 1793
4485.09 1864
4485.72 1751
4486.35 1655
4486.98 1776
4487.61 1844
4488.25 1968
4488.88 1845
4489.51 1858
4490.14 1922
4490.77 1828
4491.41 1990
4492.04 1912
4492.67 1870
4493.30 2003
4493.94 1833
4494.57 1863
4495.20 1816
4495.83 1830
4496.46 1769
4497.10 1724
4497.73 1604
4498.36 1786
4498.99 2007
4499.63 2117
4500.26 1933
4500.89 2035
4501.53 2309
4502.16 2255
4502.79 2190
4503.42 2286
4504.06 2317
4504.69 2329
4505.32 2367
4505.96 2403
4506.59 2154
4507.22 1872
4507.86 1964
4508.49 1973
4509.12 1860
4509.76 1883
4510.39 1901
4511.02 1836
4511.66 1924
4512.29 1862
4512.92 1860
4513.56 2050
4514.19 1944
4514.83 1956
4515.46 1809
4516.09 1758
4516.73 1709
4517.36 1741
4517.99 1830
4518.63 1807
4519.26 1846
4519.90 1766
4520.53 1752
4521.17 1796
4521.80 1724
4522.43 1788
4523.07 1887
4523.70 1903
4524.34 1873
4524.97 1960
4525.61 1936
4526.24 2015
4526.88 2038
4527.51 2058
4528.14 2287
4528.78 2439
4529.41 2753
4530.05 2825
4530.68 3134
4531.32 3426
4531.95 3647
4532.59 3835
4533.22 4013
4533.86 4043
4534.49 3774
4535.13 3727
4535.76 3393
4536.40 2927
4537.04 2705
4537.67 2582
4538.31 2409
4538.94 2306
4539.58 2158
4540.21 1931
4540.85 1899
4541.48 1808
4542.12 1806
4542.76 1742
4543.39 1620
4544.03 1818
4544.66 1755
4545.30 1672
4545.93 1619
4546.57 1779
4547.21 1761
4547.84 1804
4548.48 1732
4549.11 1735
4549.75 1804
4550.39 1812
4551.02 1844
4551.66 1902
4552.30 1778
4552.93 1879
4553.57 1940
4554.21 1757
4554.84 1718
4555.48 1757
4556.12 1869
4556.75 1713
4557.39 1665
4558.03 1689
4558.66 1743
4559.30 1706
4559.94 1732
4560.57 1686
4561.21 1619
4561.85 1815
4562.48 1838
4563.12 1764
4563.76 1825
4564.40 1727
4565.03 1699
4565.67 1689
4566.31 1836
4566.95 1851
4567.58 1769
4568.22 1997
4568.86 2032
4569.50 2058
4570.13 2066
4570.77 2081
4571.41 2083
4572.05 1933
4572.68 1857
4573.32 1884
4573.96 1887
4574.60 1782
4575.24 1833
4575.87 1754
4576.51 1798
4577.15 1771
4577.79 1640
4578.43 1713
4579.06 1671
4579.70 1709
4580.34 1628
4580.98 1722
4581.62 1735
4582.26 1826
4582.90 1754
4583.53 1849
4584.17 1718
4584.81 1761
4585.45 1892
4586.09 2002
4586.73 1813
4587.37 1807
4588.01 1821
4588.64 1931
4589.28 1904
4589.92 2040
4590.56 2135
4591.20 2357
4591.84 2407
4592.48 2578
4593.12 2641
4593.76 2878
4594.40 2682
4595.04 2369
4595.68 2070
4596.31 2004
4596.95 1903
4597.59 1940
4598.23 1863
4598.87 1858
4599.51 1813
4600.15 1996
4600.79 1851
4601.43 1827
4602.07 1883
4602.71 1924
4603.35 1887
4603.99 1851
4604.63 1857
4605.27 2044
4605.91 1903
4606.55 1732
4607.19 1887
4607.83 1961
4608.47 2103
4609.11 2036
4609.75 1844
4610.39 1777
4611.03 1758
4611.68 1702
4612.32 1818
4612.96 1787
4613.60 1787
4614.24 1804
4614.88 1771
4615.52 1809
4616.16 1756
4616.80 1784
4617.44 1847
4618.08 1817
4618.72 1791
4619.36 1880
4620.01 1884
4620.65 1797
4621.29 1850
4621.93 1789
4622.57 1777
4623.21 1893
4623.85 1989
4624.50 2010
4625.14 1924
4625.78 1779
4626.42 1754
4627.06 1654
4627.70 1683
4628.34 1682
4628.99 1706
4629.63 1781
4630.27 1715
4630.91 1779
4631.55 1839
4632.20 1876
4632.84 1889
4633.48 1972
4634.12 1931
4634.76 2031
4635.41 2067
4636.05 2061
4636.69 1870
4637.33 1990
4637.98 1904
4638.62 1894
4639.26 1777
4639.90 1912
4640.55 1852
4641.19 1681
4641.83 1785
4642.47 1976
4643.12 1828
4643.76 1749
4644.40 1910
4645.04 2000
4645.69 2008
4646.33 1890
4646.97 1810
4647.62 1736
4648.26 1963
4648.90 1986
4649.55 1779
4650.19 1868
4650.83 1919
4651.48 2068
4652.12 2009
4652.76 2069
4653.41 2155
4654.05 2214
4654.69 2125
4655.34 2004
4655.98 2053
4656.62 2038
4657.27 2066
4657.91 1892
4658.55 1724
4659.20 1788
4659.84 1636
4660.49 1646
4661.13 1696
4661.77 1628
4662.42 1649
4663.06 1470
4663.71 1626
4664.35 1611
4664.99 1509
4665.64 1513
4666.28 1448
4666.93 1543
4667.57 1544
4668.22 1648
4668.86 1514
4669.51 1568
4670.15 1440
4670.79 1462
4671.44 1386
4672.08 1457
4672.73 1674
4673.37 1556
4674.02 1542
4674.66 1518
4675.31 1477
4675.95 1487
4676.60 1626
4677.24 1466
4677.89 1634
4678.53 1522
4679.18 1506
4679.82 1579
4680.47 1680
4681.12 1691
4681.76 1664
4682.41 1858
4683.05 1712
4683.70 1802
4684.34 1938
4684.99 1745
4685.63 1619
4686.28 1602
4686.93 1685
4687.57 1591
4688.22 1755
4688.86 1554
4689.51 1686
4690.15 1716
4690.80 1673
4691.45 1688
4692.09 1740
4692.74 1769
4693.39 1766
4694.03 1882
4694.68 1892
4695.32 1752
4695.97 2029
4696.62 2032
4697.26 2189
4697.91 2253
4698.56 2256
4699.20 2423
4699.85 2758
4700.50 2747
4701.14 2586
4701.79 2856
4702.44 2667
4703.08 2463
4703.73 2173
4704.38 2116
4705.02 2194
4705.67 1869
4706.32 1951
4706.97 1870
4707.61 1988
4708.26 1836
4708.91 1809
4709.55 1910
4710.20 1970
4710.85 1955
4711.50 2123
4712.14 2216
4712.79 2017
4713.44 1953
4714.09 2027
4714.73 1860
4715.38 2039
4716.03 1952
4716.68 1949
4717.33 1964
4717.97 1874
4718.62 1863
4719.27 2111
4719.92 2071
4720.57 1988
4721.21 1972
4721.86 1890
4722.51 1895
4723.16 2093
4723.81 2187
4724.45 2174
4725.10 2222
4725.75 2281
4726.40 2215
4727.05 2272
4727.70 2307
4728.35 2374
4728.99 2344
4729.64 2386
4730.29 2284
4730.94 2301
4731.59 2264
4732.24 2050
4732.89 1912
4733.54 1840
4734.19 1738
4734.83 1803
4735.48 1827
4736.13 1868
4736.78 1981
4737.43 1945
4738.08 1971
4738.73 2077
4739.38 2024
4740.03 2185
4740.68 2246
4741.33 2213
4741.98 2194
4742.63 2254
4743.28 2213
4743.93 2206
4744.58 2121
4745.23 2076
4745.87 2014
4746.52 1938
4747.17 2001
4747.82 2158
4748.47 2025
4749.12 2026
4749.77 2009
4750.42 2144
4751.08 2268
4751.73 2283
4752.38 2364
4753.03 2524
4753.68 2461
4754.33 2380
4754.98 2262
4755.63 2459
4756.28 2437
4756.93 2243
4757.58 2292
4758.23 2145
4758.88 2015
4759.53 1981
4760.18 1956
4760.83 1934
4761.48 1903
4762.13 1808
4762.79 1861
4763.44 1821
4764.09 1979
4764.74 1955
4765.39 1846
4766.04 1973
4766.69 1932
4767.34 1993
4767.99 1978
4768.65 1950
4769.30 1837
4769.95 1876
4770.60 1844
4771.25 1691
4771.90 1779
4772.56 1627
4773.21 1705
4773.86 1697
4774.51 1762
4775.16 1708
4775.81 1680
4776.47 1642
4777.12 1669
4777.77 1797
4778.42 1697
4779.07 1774
4779.73 1782
4780.38 1776
4781.03 1886
4781.68 1900
4782.34 1830
4782.99 1827
4783.64 1807
4784.29 1787
4784.94 1712
4785.60 1733
4786.25 1808
4786.90 1638
4787.56 1672
4788.21 1755
4788.86 1636
4789.51 1808
4790.17 1805
4790.82 1630
4791.47 1681
4792.13 1836
4792.78 1771
4793.43 1784
4794.08 1739
4794.74 1702
4795.39 1644
4796.04 1778
4796.70 1783
4797.35 1721
4798.00 1784
4798.66 1757
4799.31 1684
4799.96 1666
4800.62 1666
4801.27 1596
4801.93 1659
4802.58 1718
4803.23 1645
4803.89 1679
4804.54 1504
4805.19 1577
4805.85 1714
4806.50 1666
4807.16 1705
4807.81 1511
4808.46 1659
4809.12 1700
4809.77 1642
4810.43 1723
4811.08 1746
4811.73 1617
4812.39 1618
4813.04 1667
4813.70 1748
4814.35 1730
4815.01 1897
4815.66 1983
4816.32 1871
4816.97 1813
4817.63 1836
4818.28 1764
4818.94 2000
4819.59 2088
4820.24 1984
4820.90 1974
4821.55 2014
4822.21 2156
4822.86 2140
4823.52 2234
4824.18 2225
4824.83 2338
4825.49 2107
4826.14 2192
4826.80 2019
4827.45 2094
4828.11 2069
4828.76 2063
4829.42 2209
4830.07 2269
4830.73 2335
4831.38 2189
4832.04 2152
4832.70 2185
4833.35 2224
4834.01 2220
4834.66 2282
4835.32 2476
4835.98 2333
4836.63 2349
4837.29 2460
4837.94 2516
4838.60 2469
4839.26 2481
4839.91 2566
4840.57 2724
4841.22 2680
4841.88 2607
4842.54 2590
4843.19 2737
4843.85 2551
4844.51 2607
4845.16 2855
4845.82 2881
4846.48 2871
4847.13 2853
4847.79 3194
4848.45 3530
4849.10 3674
4849.76 3989
4850.42 4274
4851.07 4561
4851.73 4852
4852.39 4844
4853.05 4482
4853.70 4371
4854.36 4434
4855.02 3834
4855.68 3451
4856.33 3456
4856.99 3377
4857.65 3350
4858.30 3238
4858.96 3324
4859.62 3550
4860.28 3260
4860.94 3442
4861.59 3350
4862.25 3257
4862.91 3212
4863.57 3100
4864.22 3011
4864.88 3209
4865.54 3147
4866.20 3199
4866.86 3313
4867.51 3421
4868.17 3357
4868.83 3225
4869.49 3270
4870.15 3074
4870.81 2968
4871.46 2877
4872.12 2833
4872.78 2669
4873.44 2850
4874.10 2685
4874.76 2574
4875.41 2542
4876.07 2926
4876.73 2826
4877.39 2779
4878.05 2817
4878.71 2771
4879.37 2752
4880.03 2701
4880.69 2886
4881.34 2844
4882.00 2557
4882.66 2537
4883.32 2514
4883.98 2577
4884.64 2566
4885.30 2578
4885.96 2356
4886.62 2492
4887.28 2471
4887.94 2635
4888.60 2711
4889.26 2658
4889.92 2644
4890.58 2762
4891.24 2803
4891.89 2903
4892.55 2968
4893.21 2948
4893.87 2884
4894.53 2816
4895.19 2670
4895.85 2760
4896.51 2552
4897.17 2447
4897.83 2428
4898.49 2566
4899.16 2661
4899.82 2612
4900.48 2611
4901.14 2714
4901.80 2854
4902.46 2645
4903.12 2547
4903.78 2520
4904.44 2415
4905.10 2164
4905.76 2117
4906.42 2334
4907.08 2273
4907.74 2257
4908.40 2296
4909.06 2343
4909.72 2281
4910.39 2271
4911.05 2108
4911.71 2177
4912.37 2269
4913.03 2146
4913.69 2184
4914.35 2180
4915.01 2140
4915.68 2113
4916.34 1989
4917.00 1987
4917.66 1886
4918.32 1904
4918.98 1974
4919.64 1892
4920.31 1926
4920.97 1783
4921.63 1845
4922.29 1955
4922.95 1815
4923.62 1898
4924.28 1982
4924.94 1994
4925.60 1906
4926.26 1952
4926.93 1920
4927.59 2055
4928.25 2082
4928.91 1709
4929.57 1903
4930.24 1882
4930.90 1722
4931.56 1723
4932.22 1779
4932.89 1782
4933.55 1742
4934.21 1732
4934.87 1674
4935.54 1627
4936.20 1813
4936.86 1801
4937.53 1850
4938.19 1883
4938.85 1956
4939.51 1835
4940.18 1685
4940.84 1746
4941.50 1571
4942.17 1660
4942.83 1667
4943.49 1603
4944.16 1724
4944.82 1692
4945.48 1553
4946.15 1720
4946.81 1577
4947.47 1614
4948.14 1665
4948.80 1734
4949.46 1713
4950.13 1640
4950.79 1599
4951.45 1707
4952.12 1708
4952.78 1756
4953.45 1606
4954.11 1732
4954.77 1683
4955.44 1724
4956.10 1612
4956.77 1481
4957.43 1702
4958.09 1664
4958.76 1645
4959.42 1464
4960.09 1546
4960.75 1669
4961.42 1656
4962.08 1919
4962.75 2044
4963.41 1974
4964.07 1977
4964.74 1917
4965.40 1927
4966.07 2106
4966.73 2163
4967.40 2075
4968.06 2129
4968.73 2127
4969.39 2062
4970.06 1877
4970.72 1770
4971.39 1688
4972.05 1742
4972.72 1703
4973.38 1828
4974.05 1857
4974.71 1860
4975.38 1868
4976.05 1871
4976.71 1955
4977.38 2086
4978.04 1972
4978.71 1947
4979.37 1936
4980.04 1906
4980.70 1923
4981.37 1906
4982.04 1837
4982.70 1830
4983.37 1831
4984.03 1748
4984.70 1768
4985.37 1931
4986.03 1890
4986.70 1933
4987.36 2023
4988.03 2223
4988.70 2295
4989.36 2335
4990.03 2476
4990.70 2679
4991.36 2786
4992.03 2595
4992.69 2550
4993.36 2235
4994.03 2027
4994.69 1914
4995.36 1984
4996.03 1986
4996.69 1842
4997.36 1790
4998.03 1723
4998.70 1682
4999.36 1603
5000.03 1607
5000.70 1611
5001.36 1568
5002.03 1592
5002.70 1525
5003.37 1527
5004.03 1539
5004.70 1455
5005.37 1408
5006.03 1496
5006.70 1525
5007.37 1590
5008.04 1578
5008.70 1621
5009.37 1503
5010.04 1663
5010.71 1617
5011.38 1394
5012.04 1558
5012.71 1459
5013.38 1437
5014.05 1550
5014.72 1565
5015.38 1505
5016.05 1487
5016.72 1503
5017.39 1471
5018.06 1607
5018.72 1551
5019.39 1575
5020.06 1578
5020.73 1587
5021.40 1526
5022.07 1742
5022.73 1715
5023.40 1708
5024.07 1699
5024.74 1741
5025.41 1794
5026.08 1762
5026.75 1789
5027.42 1870
5028.08 1834
5028.75 1808
5029.42 1864
5030.09 1741
5030.76 1494
5031.43 1574
5032.10 1678
5032.77 1641
5033.44 1532
5034.11 1442
5034.78 1475
5035.45 1577
5036.11 1535
5036.78 1529
5037.45 1477
5038.12 1545
5038.79 1510
5039.46 1329
5040.13 1399
5040.80 1532
5041.47 1410
5042.14 1548
5042.81 1431
5043.48 1603
5044.15 1672
5044.82 1512
5045.49 1381
5046.16 1537
5046.83 1520
5047.50 1363
5048.17 1449
5048.84 1510
5049.51 1429
5050.18 1577
5050.85 1539
5051.52 1411
5052.19 1477
5052.86 1359
5053.54 1516
5054.21 1448
5054.88 1467
5055.55 1455
5056.22 1488
5056.89 1483
5057.56 1553
5058.23 1503
5058.90 1501
5059.57 1408
5060.24 1512
5060.91 1614
5061.59 1529
5062.26 1582
5062.93 1533
5063.60 1521
5064.27 1517
5064.94 1674
5065.61 1563
5066.28 1493
5066.96 1621
5067.63 1626
5068.30 1660
5068.97 1566
5069.64 1598
5070.31 1581
5070.99 1392
5071.66 1489
5072.33 1458
5073.00 1503
5073.67 1534
5074.35 1474
5075.02 1461
5075.69 1484
5076.36 1545
5077.03 1704
5077.71 1657
5078.38 1819
5079.05 1997
5079.72 1854
5080.39 1868
5081.07 1861
5081.74 1817
5082.41 1814
5083.08 1610
5083.76 1741
5084.43 1515
5085.10 1552
5085.78 1573
5086.45 1674
5087.12 1724
5087.79 1728
5088.47 1733
5089.14 1663
5089.81 1600
5090.49 1784
5091.16 1846
5091.83 1983
5092.51 1965
5093.18 2152
5093.85 2037
5094.52 1967
5095.20 1911
5095.87 1917
5096.54 1848
5097.22 1696
5097.89 1719
5098.57 1672
5099.24 1654
5099.91 1660
5100.59 1487
5101.26 1573
5101.93 1668
5102.61 1715
5103.28 1850
5103.96 1749
5104.63 1612
5105.30 1706
5105.98 1650
5106.65 1788
5107.33 1780
5108.00 1649
5108.67 1842
5109.35 1643
5110.02 1534
5110.70 1623
5111.37 1725
5112.05 1622
5112.72 1568
5113.40 1680
5114.07 1664
5114.74 1808
5115.42 1637
5116.09 1679
5116.77 1723
5117.44 1561
5118.12 1672
5118.79 1646
5119.47 1617
5120.14 1737
5120.82 1661
5121.49 1713
5122.17 1683
5122.84 1589
5123.52 1678
5124.19 1644
5124.87 1629
5125.54 1744
5126.22 1633
5126.90 1483
5127.57 1640
5128.25 1834
5128.92 1685
5129.60 1728
5130.27 1728
5130.95 1765
5131.62 1693
5132.30 1635
5132.98 1657
5133.65 1746
5134.33 1659
5135.00 1692
5135.68 1609
5136.36 1717
5137.03 1768
5137.71 1744
5138.38 1766
5139.06 1583
5139.74 1603
5140.41 1653
5141.09 1657
5141.77 1706
5142.44 1643
5143.12 1630
5143.80 1535
5144.47 1531
5145.15 1486
5145.83 1548
5146.50 1497
5147.18 1487
5147.86 1484
5148.53 1588
5149.21 1530
5149.89 1532
5150.56 1489
5151.24 1519
5151.92 1514
5152.60 1527
5153.27 1623
5153.95 1540
5154.63 1590
5155.30 1453
5155.98 1578
5156.66 1566
5157.34 1494
5158.01 1551
5158.69 1517
5159.37 1431
5160.05 1426
5160.72 1412
5161.40 1443
5162.08 1513
5162.76 1418
5163.44 1410
5164.11 1506
5164.79 1574
5165.47 1494
5166.15 1421
5166.83 1406
5167.50 1599
5168.18 1538
5168.86 1616
5169.54 1510
5170.22 1469
5170.89 1451
5171.57 1403
5172.25 1500
5172.93 1503
5173.61 1587
5174.29 1393
5174.97 1437
5175.64 1543
5176.32 1433
5177.00 1373
5177.68 1306
5178.36 1442
5179.04 1450
5179.72 1564
5180.40 1497
5181.08 1489
5181.75 1465
5182.43 1414
5183.11 1496
5183.79 1439
5184.47 1443
5185.15 1268
5185.83 1312
5186.51 1441
5187.19 1405
5187.87 1454
5188.55 1452
5189.23 1444
5189.91 1434
5190.59 1375
5191.27 1399
5191.95 1307
5192.63 1424
5193.31 1342
5193.98 1233
5194.66 1446
5195.34 1460
5196.02 1398
5196.70 1539
5197.38 1447
5198.07 1445
5198.75 1454
5199.43 1369
5200.11 1358
5200.79 1411
5201.47 1415
5202.15 1435
5202.83 1488
5203.51 1518
5204.19 1296
5204.87 1381
5205.55 1450
5206.23 1515
5206.91 1444
5207.59 1491
5208.27 1596
5208.95 1574
5209.63 1619
5210.31 1723
5211.00 1680
5211.68 1602
5212.36 1713
5213.04 1807
5213.72 1686
5214.40 1624
5215.08 1603
5215.76 1637
5216.45 1734
5217.13 1743
5217.81 1758
5218.49 1910
5219.17 1756
5219.85 1860
5220.53 1879
5221.22 1813
5221.90 1717
5222.58 1628
5223.26 1581
5223.94 1700
5224.62 1729
5225.31 1754
5225.99 1799
5226.67 1852
5227.35 1893
5228.03 1716
5228.72 1651
5229.40 1485
5230.08 1549
5230.76 1582
5231.45 1618
5232.13 1668
5232.81 1644
5233.49 1530
5234.18 1649
5234.86 1658
5235.54 1674
5236.22 1689
5236.91 1628
5237.59 1693
5238.27 1833
5238.95 1860
5239.64 1775
5240.32 1685
5241.00 1776
5241.69 1626
5242.37 1937
5243.05 2063
5243.73 1723
5244.42 1714
5245.10 1648
5245.78 1747
5246.47 1666
5247.15 1556
5247.83 1597
5248.52 1640
5249.20 1644
5249.88 1794
5250.57 1898
5251.25 1867
5251.94 1948
5252.62 1969
5253.30 2014
5253.99 2134
5254.67 1806
5255.35 1735
5256.04 1846
5256.72 1514
5257.41 1613
5258.09 1602
5258.77 1515
5259.46 1648
5260.14 1571
5260.83 1784
5261.51 1693
5262.20 1658
5262.88 1704
5263.56 1653
5264.25 1583
5264.93 1610
5265.62 1664
5266.30 1657
5266.99 1671
5267.67 1575
5268.36 1680
5269.04 1656
5269.73 1713
5270.41 1646
5271.10 1668
5271.78 1598
5272.47 1592
5273.15 1628
5273.84 1749
5274.52 1753
5275.21 1645
5275.89 1618
5276.58 1565
5277.26 1549
5277.95 1534
5278.63 1560
5279.32 1563
5280.00 1705
5280.69 1806
5281.37 1849
5282.06 1831
5282.75 1819
5283.43 1892
5284.12 1817
5284.80 1723
5285.49 1576
5286.17 1674
5286.86 1594
5287.55 1534
5288.23 1444
5288.92 1521
5289.60 1580
5290.29 1481
5290.98 1446
5291.66 1533
5292.35 1539
5293.04 1626
5293.72 1608
5294.41 1609
5295.10 1593
5295.78 1600
5296.47 1760
5297.15 1607
5297.84 1631
5298.53 1699
5299.21 1935
5299.90 1985
5300.59 1944
5301.28 2041
5301.96 2241
5302.65 2405
5303.34 2350
5304.02 2290
5304.71 2214
5305.40 2149
5306.08 2056
5306.77 2140
5307.46 1927
5308.15 1904
5308.83 1865
5309.52 1876
5310.21 1935
5310.90 1849
5311.58 1905
5312.27 1800
5312.96 1844
5313.65 1993
5314.33 1865
5315.02 1796
5315.71 1866
5316.40 1798
5317.09 1883
5317.77 1837
5318.46 1866
5319.15 1950
5319.84 2005
5320.53 2089
5321.21 2025
5321.90 2206
5322.59 2209
5323.28 2054
5323.97 2121
5324.65 1994
5325.34 1972
5326.03 1762
5326.72 1632
5327.41 1712
5328.10 1799
5328.79 1859
5329.47 1769
5330.16 1853
5330.85 1730
5331.54 1688
5332.23 1752
5332.92 1876
5333.61 1757
5334.30 1791
5334.99 1712
5335.67 1799
5336.36 1885
5337.05 1855
5337.74 1930
5338.43 1818
5339.12 1852
5339.81 1892
5340.50 1889
5341.19 1770
5341.88 1927
5342.57 1945
5343.26 1851
5343.95 1803
5344.64 1904
5345.33 1938
5346.02 1923
5346.71 1819
5347.40 2108
5348.09 2340
5348.78 2335
5349.47 2557
5350.16 2739
5350.85 3032
5351.54 3398
5352.23 3302
5352.92 3352
5353.61 3237
5354.30 3275
5354.99 3085
5355.68 2778
5356.37 2384
5357.06 2041
5357.75 2088
5358.44 1986
5359.13 1826
5359.82 1883
5360.51 1875
5361.20 1841
5361.89 1810
5362.58 1803
5363.27 1843
5363.97 1738
5364.66 1718
5365.35 1678
5366.04 1631
5366.73 1517
5367.42 1630
5368.11 1558
5368.80 1437
5369.49 1516
5370.19 1551
5370.88 1413
5371.57 1319
5372.26 1492
5372.95 1496
5373.64 1393
5374.33 1438
5375.03 1315
5375.72 1394
5376.41 1514
5377.10 1536
5377.79 1529
5378.49 1519
5379.18 1545
5379.87 1527
5380.56 1618
5381.25 1630
5381.95 1790
5382.64 1658
5383.33 1625
5384.02 1540
5384.71 1640
5385.41 1688
5386.10 1678
5386.79 1656
5387.48 1669
5388.18 1724
5388.87 1661
5389.56 1921
5390.25 1910
5390.95 1897
5391.64 1983
5392.33 1828
5393.02 1875
5393.72 1746
5394.41 1755
5395.10 1788
5395.80 1720
5396.49 1562
5397.18 1596
5397.88 1514
5398.57 1545
5399.26 1502
5399.95 1447
5400.65 1355
5401.34 1489
5402.03 1638
5402.73 1543
5403.42 1457
5404.12 1478
5404.81 1538
5405.50 1534
5406.20 1467
5406.89 1550
5407.58 1498
5408.28 1561
5408.97 1562
5409.66 1567
5410.36 1535
5411.05 1460
5411.75 1489
5412.44 1372
5413.13 1408
5413.83 1396
5414.52 1477
5415.22 1408
5415.91 1438
5416.61 1435
5417.30 1491
5417.99 1542
5418.69 1515
5419.38 1492
5420.08 1561
5420.77 1483
5421.47 1506
5422.16 1613
5422.86 1556
5423.55 1505
5424.25 1562
5424.94 1504
5425.64 1459
5426.33 1533
5427.03 1574
5427.72 1661
5428.42 1480
5429.11 1593
5429.81 1530
5430.50 1510
5431.20 1610
5431.89 1607
5432.59 1537
5433.28 1462
5433.98 1566
5434.67 1707
5435.37 1744
5436.06 1737
5436.76 1762
5437.46 1864
5438.15 1982
5438.85 1861
5439.54 1903
5440.24 1899
5440.93 1770
5441.63 1741
5442.33 1815
5443.02 1645
5443.72 1693
5444.41 1676
5445.11 1813
5445.81 1796
5446.50 1871
5447.20 1959
5447.90 1946
5448.59 2029
5449.29 1940
5449.98 1852
5450.68 1965
5451.38 2076
5452.07 1837
5452.77 1855
5453.47 1647
5454.16 1877
5454.86 1825
5455.56 1809
5456.25 1733
5456.95 1645
5457.65 1784
5458.35 1828
5459.04 1884
5459.74 1886
5460.44 1866
5461.13 1888
5461.83 1907
5462.53 1800
5463.23 1894
5463.92 1848
5464.62 1823
5465.32 2006
5466.02 1865
5466.71 1779
5467.41 1890
5468.11 1888
5468.81 1899
5469.50 1898
5470.20 1891
5470.90 1977
5471.60 1931
5472.29 2039
5472.99 1981
5473.69 2126
5474.39 2145
5475.09 2110
5475.78 2143
5476.48 2025
5477.18 2150
5477.88 2234
5478.58 2391
5479.28 2607
5479.97 2951
5480.67 3156
5481.37 3312
5482.07 3581
5482.77 3882
5483.47 3485
5484.17 3155
5484.86 2994
5485.56 2988
5486.26 2828
5486.96 2558
5487.66 2302
5488.36 2563
5489.06 2363
5489.76 2394
5490.45 2353
5491.15 2465
5491.85 2540
5492.55 2545
5493.25 2503
5493.95 2462
5494.65 2508
5495.35 2645
5496.05 2636
5496.75 2551
5497.45 2749
5498.15 3012
5498.85 3360
5499.55 3654
5500.25 4112
5500.95 4248
5501.65 4754
5502.35 4998
5503.04 5156
5503.74 4818
5504.44 4564
5505.14 4365
5505.84 3656
5506.54 3244
5507.24 2694
5507.94 2614
5508.65 2437
5509.35 2463
5510.05 2497
5510.75 2281
5511.45 2279
5512.15 2349
5512.85 2383
5513.55 2316
5514.25 2170
5514.95 2219
5515.65 2460
5516.35 2432
5517.05 2161
5517.75 2295
5518.45 2322
5519.15 2395
5519.85 2423
5520.56 2347
5521.26 2448
5521.96 2310
5522.66 2278
5523.36 2206
5524.06 2241
5524.76 2231
5525.46 2203
5526.16 1990
5526.87 1965
5527.57 1925
5528.27 1902
5528.97 1970
5529.67 1959
5530.37 1935
5531.07 2019
5531.78 1953
5532.48 1884
5533.18 1966
5533.88 1932
5534.58 1701
5535.29 1855
5535.99 1829
5536.69 1910
5537.39 1879
5538.09 1871
5538.80 1800
5539.50 1766
5540.20 1845
5540.90 1789
5541.60 1747
5542.31 1679
5543.01 1697
5543.71 1664
5544.41 1785
5545.12 1707
5545.82 1591
5546.52 1644
5547.22 1700
5547.93 1605
5548.63 1535
5549.33 1713
5550.04 1580
5550.74 1651
5551.44 1637
5552.14 1600
5552.85 1660
5553.55 1654
5554.25 1717
5554.96 1835
5555.66 1694
5556.36 1594
5557.07 1606
5557.77 1723
5558.47 1731
5559.18 1680
5559.88 1593
5560.58 1674
5561.29 1710
5561.99 1734
5562.69 1607
5563.40 1735
5564.10 1728
5564.80 1812
5565.51 1735
5566.21 1616
5566.92 1691
5567.62 1707
5568.32 1731
5569.03 1806
5569.73 1729
5570.44 1763
5571.14 1683
5571.84 1616
5572.55 1692
5573.25 1641
5573.96 1550
5574.66 1641
5575.37 1610
5576.07 1786
5576.78 1789
5577.48 1747
5578.18 1680
5578.89 1671
5579.59 1706
5580.30 1662
5581.00 1679
5581.71 1656
5582.41 1568
5583.12 1590
5583.82 1547
5584.53 1657
5585.23 1603
5585.94 1549
5586.64 1544
5587.35 1509
5588.05 1525
5588.76 1503
5589.46 1499
5590.17 1527
5590.88 1505
5591.58 1519
5592.29 1448
5592.99 1395
5593.70 1541
5594.40 1570
5595.11 1586
5595.81 1628
5596.52 1490
5597.23 1498
5597.93 1452
5598.64 1420
5599.34 1460
5600.05 1420
5600.76 1479
5601.46 1499
5602.17 1470
5602.87 1578
5603.58 1597
5604.29 1551
5604.99 1536
5605.70 1573
5606.41 1583
5607.11 1600
5607.82 1647
5608.52 1722
5609.23 1588
5609.94 1569
5610.64 1615
5611.35 1447
5612.06 1474
5612.76 1427
5613.47 1450
5614.18 1433
5614.89 1409
5615.59 1538
5616.30 1649
5617.01 1474
5617.71 1508
5618.42 1610
5619.13 1435
5619.84 1488
5620.54 1527
5621.25 1443
5621.96 1487
5622.66 1575
5623.37 1548
5624.08 1714
5624.79 1619
5625.49 1561
5626.20 1569
5626.91 1533
5627.62 1507
5628.33 1606
5629.03 1562
5629.74 1718
5630.45 1616
5631.16 1577
5631.87 1724
5632.57 1707
5633.28 1677
5633.99 1591
5634.70 1598
5635.41 1613
5636.11 1567
5636.82 1613
5637.53 1672
5638.24 1808
5638.95 1831
5639.66 1768
5640.36 1999
5641.07 1980
5641.78 1856
5642.49 1965
5643.20 1904
5643.91 1902
5644.62 1713
5645.33 1748
5646.03 1695
5646.74 1607
5647.45 1721
5648.16 1737
5648.87 1622
5649.58 1709
5650.29 1617
5651.00 1643
5651.71 1716
5652.42 1754
5653.13 1772
5653.84 1789
5654.54 1731
5655.25 1873
5655.96 1816
5656.67 2065
5657.38 2145
5658.09 2286
5658.80 2424
5659.51 2350
5660.22 2419
5660.93 2424
5661.64 2436
5662.35 2304
5663.06 2197
5663.77 2145
5664.48 1978
5665.19 1782
5665.90 1765
5666.61 1677
5667.32 1492
5668.03 1630
5668.74 1753
5669.45 1684
5670.16 1514
5670.87 1677
5671.58 1608
5672.29 1707
5673.01 1673
5673.72 1665
5674.43 1725
5675.14 1763
5675.85 1629
5676.56 1682
5677.27 1688
5677.98 1693
5678.69 1661
5679.40 1624
5680.11 1630
5680.82 1845
5681.54 1927
5682.25 2008
5682.96 1861
5683.67 1813
5684.38 1715
5685.09 1802
5685.80 1745
5686.51 1631
5687.23 1598
5687.94 1655
5688.65 1738
5689.36 1633
5690.07 1692
5690.78 1663
5691.50 1553
5692.21 1490
5692.92 1518
5693.63 1550
5694.34 1630
5695.06 1663
5695.77 1523
5696.48 1767
5697.19 1598
5697.90 1517
5698.62 1481
5699.33 1483
5700.04 1641
5700.75 1654
5701.46 1747
5702.18 1766
5702.89 1701
5703.60 1819
5704.31 1918
5705.03 1938
5705.74 1771
5706.45 1695
5707.17 1606
5707.88 1636
5708.59 1581
5709.30 1588
5710.02 1581
5710.73 1669
5711.44 1634
5712.16 1639
5712.87 1484
5713.58 1514
5714.30 1514
5715.01 1467
5715.72 1413
5716.43 1445
5717.15 1464
5717.86 1416
5718.58 1384
5719.29 1494
5720.00 1551
5720.72 1459
5721.43 1500
5722.14 1525
5722.86 1612
5723.57 1572
5724.28 1581
5725.00 1581
5725.71 1482
5726.43 1542
5727.14 1695
5727.85 1548
5728.57 1592
5729.28 1775
5730.00 1731
5730.71 1877
5731.42 1774
5732.14 1742
5732.85 1744
5733.57 1744
5734.28 1685
5735.00 1635
5735.71 1654
5736.43 1639
5737.14 1660
5737.85 1494
5738.57 1558
5739.28 1666
5740.00 1564
5740.71 1578
5741.43 1664
5742.14 1623
5742.86 1581
5743.57 1751
5744.29 1766
5745.00 1617
5745.72 1583
5746.43 1650
5747.15 1603
5747.86 1619
5748.58 1734
5749.30 1735
5750.01 1663
5750.73 1745
5751.44 1767
5752.16 1609
5752.87 1721
5753.59 1686
5754.30 1717
5755.02 1760
5755.74 1763
5756.45 1799
5757.17 1903
5757.88 1946
5758.60 2007
5759.31 1906
5760.03 1860
5760.75 1756
5761.46 1714
5762.18 1725
5762.90 1789
5763.61 1757
5764.33 1769
5765.04 1889
5765.76 1852
5766.48 1740
5767.19 1795
5767.91 1907
5768.63 1914
5769.34 1796
5770.06 1942
5770.78 1778
5771.49 1753
5772.21 1702
5772.93 1893
5773.64 1853
5774.36 1711
5775.08 1694
5775.79 1835
5776.51 1926
5777.23 1884
5777.95 1917
5778.66 1906
5779.38 2007
5780.10 1902
5780.81 1995
5781.53 2038
5782.25 1996
5782.97 1962
5783.68 2034
5784.40 2065
5785.12 2162
5785.84 2238
5786.55 2169
5787.27 2022
5787.99 2123
5788.71 2139
5789.43 2160
5790.14 2433
5790.86 2309
5791.58 2275
5792.30 2509
5793.02 2633
5793.73 2796
5794.45 2926
5795.17 2754
5795.89 2816
5796.61 2973
5797.33 3064
5798.04 3310
5798.76 3538
5799.48 4168
5800.20 5039
5800.92 5683
5801.64 7007
5802.36 8285
5803.07 9320
5803.79 9570
5804.51 9740
5805.23 9416
5805.95 8129
5806.67 6834
5807.39 6311
5808.11 5241
5808.82 4527
5809.54 4090
5810.26 3770
5810.98 3739
5811.70 3666
5812.42 3377
5813.14 3285
5813.86 3473
5814.58 3493
5815.30 3599
5816.02 3562
5816.74 3353
5817.46 3567
5818.18 3424
5818.90 3515
5819.62 3619
5820.34 3464
5821.06 3728
5821.78 3616
5822.50 3564
5823.22 3480
5823.94 3403
5824.66 3196
5825.38 3329
5826.10 3087
5826.82 3083
5827.54 2884
5828.26 2881
5828.98 2670
5829.70 2584
5830.42 2707
5831.14 2421
5831.86 2330
5832.58 2341
5833.30 2282
5834.02 2239
5834.74 2259
5835.46 2382
5836.18 2381
5836.90 2329
5837.62 2290
5838.34 2292
5839.07 2339
5839.79 2286
5840.51 2199
5841.23 2231
5841.95 2371
5842.67 2478
5843.39 2387
5844.11 2355
5844.83 2186
5845.56 2187
5846.28 2078
5847.00 2029
5847.72 2080
5848.44 1951
5849.16 1926
5849.88 1976
5850.61 2006
5851.33 2030
5852.05 1932
5852.77 2002
5853.49 2011
5854.22 2105
5854.94 1997
5855.66 1944
5856.38 2029
5857.10 1901
5857.83 1847
5858.55 1886
5859.27 1943
5859.99 1971
5860.71 1959
5861.44 2003
5862.16 2042
5862.88 2026
5863.60 1918
5864.33 1936
5865.05 1859
5865.77 1794
5866.49 1874
5867.22 1846
5867.94 1825
5868.66 1802
5869.38 1751
5870.11 1832
5870.83 1870
5871.55 1791
5872.28 1893
5873.00 1918
5873.72 1818
5874.45 1809
5875.17 1794
5875.89 1783
5876.62 1850
5877.34 1730
5878.06 1818
5878.79 1846
5879.51 1841
5880.23 1637
5880.96 1832
5881.68 1808
5882.40 1788
5883.13 1689
5883.85 1711
5884.57 1730
5885.30 1789
5886.02 1925
5886.75 1856
5887.47 1799
5888.19 1669
5888.92 1612
5889.64 1578
5890.37 1732
5891.09 1742
5891.81 1783
5892.54 1717
5893.26 1782
5893.99 1719
5894.71 1635
5895.44 1679
5896.16 1654
5896.88 1693
5897.61 1652
5898.33 1780
5899.06 1772
5899.78 1640
5900.51 1719
5901.23 1837
5901.96 1643
5902.68 1646
5903.41 1727
5904.13 1552
5904.86 1472
5905.58 1609
5906.31 1708
5907.03 1719
5907.76 1762
5908.48 1657
5909.21 1635
5909.93 1794
5910.66 1791
5911.38 1690
5912.11 1755
5912.83 1722
5913.56 1874
5914.29 1837
5915.01 1846
5915.74 1810
5916.46 1753
5917.19 1636
5917.91 1682
5918.64 1834
5919.37 1866
5920.09 1770
5920.82 1740
5921.54 1721
5922.27 1643
5923.00 1685
5923.72 1691
5924.45 1801
5925.17 1904
5925.90 1842
5926.63 1897
5927.35 1906
5928.08 1863
5928.81 1852
5929.53 1929
5930.26 1801
5930.99 1839
5931.71 1793
5932.44 1942
5933.17 2047
5933.89 1979
5934.62 2051
5935.35 2127
5936.07 2181
5936.80 2344
5937.53 2405
5938.25 2520
5938.98 2438
5939.71 2351
5940.44 2514
5941.16 2296
5941.89 2364
5942.62 2364
5943.35 2295
5944.07 2430
5944.80 2192
5945.53 2332
5946.26 2367
5946.98 2394
5947.71 2438
5948.44 2375
5949.17 2434
5949.89 2528
5950.62 2546
5951.35 2573
5952.08 2841
5952.80 3033
5953.53 3137
5954.26 3240
5954.99 3354
5955.72 2975
5956.45 3087
5957.17 2900
5957.90 3107
5958.63 3053
5959.36 2887
5960.09 3150
5960.82 2960
5961.54 2902
5962.27 2874
5963.00 3042
5963.73 3077
5964.46 3056
5965.19 3117
5965.92 3422
5966.64 3863
5967.37 4026
5968.10 4517
5968.83 4600
5969.56 4838
5970.29 4703
5971.02 4304
5971.75 4253
5972.48 3825
5973.21 3692
5973.93 3796
5974.66 3735
5975.39 3477
5976.12 3421
5976.85 3426
5977.58 3565
5978.31 3406
5979.04 3402
5979.77 3554
5980.50 3603
5981.23 3604
5981.96 3792
5982.69 3846
5983.42 3854
5984.15 3873
5984.88 4021
5985.61 4132
5986.34 4111
5987.07 4048
5987.80 4019
5988.53 4232
5989.26 4053
5989.99 4165
5990.72 3874
5991.45 3818
5992.18 4140
5992.91 4010
5993.64 4066
5994.37 4020
5995.10 4013
5995.83 4084
5996.56 3929
5997.29 4175
5998.02 4094
5998.75 4039
5999.49 3787
6000.22 3995
6000.95 4058
6001.68 4046
6002.41 4024
6003.14 3833
6003.87 3852
6004.60 3887
6005.33 4001
6006.06 3839
6006.80 3777
6007.53 4042
6008.26 3971
6008.99 4447
6009.72 4995
6010.45 5477
6011.18 6292
6011.92 6924
6012.65 7759
6013.38 8678
6014.11 9439
6014.84 9892
6015.57 9493
6016.31 9277
6017.04 9053
6017.77 8501
6018.50 7819
6019.23 6907
6019.97 6317
6020.70 5404
6021.43 4763
6022.16 4459
6022.89 4054
6023.63 3823
6024.36 3610
6025.09 3264
6025.82 3237
6026.56 3454
6027.29 3388
6028.02 3229
6028.75 3122
6029.49 3120
6030.22 3107
6030.95 2908
6031.68 2918
6032.42 2957
6033.15 2966
6033.88 3003
6034.62 2834
6035.35 2900
6036.08 2997
6036.81 2958
6037.55 2708
6038.28 2767
6039.01 2890
6039.75 2844
6040.48 2884
6041.21 3115
6041.95 2974
6042.68 2969
6043.41 3067
6044.15 3108
6044.88 3162
6045.61 3025
6046.35 3121
6047.08 3306
6047.82 3357
6048.55 3429
6049.28 3558
6050.02 3621
6050.75 3760
6051.49 3824
6052.22 3951
6052.95 4257
6053.69 4461
6054.42 4505
6055.16 4574
6055.89 4384
6056.62 4097
6057.36 4000
6058.09 3703
6058.83 3444
6059.56 3306
6060.30 3191
6061.03 3206
6061.77 3371
6062.50 3360
6063.23 3188
6063.97 3098
6064.70 3085
6065.44 2976
6066.17 2845
6066.91 2773
6067.64 2939
6068.38 2892
6069.11 2797
6069.85 2767
6070.58 2847
6071.32 2851
6072.05 2757
6072.79 2696
6073.52 2670
6074.26 2817
6075.00 2732
6075.73 2724
6076.47 2710
6077.20 2659
6077.94 2573
6078.67 2683
6079.41 2692
6080.14 2621
6080.88 2629
6081.62 2601
6082.35 2639
6083.09 2602
6083.82 2516
6084.56 2640
6085.30 2622
6086.03 2520
6086.77 2460
6087.50 2556
6088.24 2536
6088.98 2578
6089.71 2418
6090.45 2453
6091.19 2585
6091.92 2567
6092.66 2622
6093.39 2503
6094.13 2437
6094.87 2481
6095.60 2500
6096.34 2500
6097.08 2340
6097.81 2207
6098.55 2241
6099.29 2195
6100.03 2265
6100.76 2229
6101.50 2142
6102.24 2300
6102.97 2199
6103.71 2176
6104.45 2438
6105.18 2241
6105.92 2269
6106.66 2312
6107.40 2269
6108.13 2198
6108.87 2246
6109.61 2219
6110.35 2355
6111.08 2436
6111.82 2356
6112.56 2460
6113.30 2352
6114.03 2329
6114.77 2315
6115.51 2357
6116.25 2319
6116.99 2218
6117.72 2197
6118.46 2294
6119.20 2381
6119.94 2440
6120.68 2321
6121.41 2350
6122.15 2424
6122.89 2546
6123.63 2617
6124.37 2585
6125.11 2495
6125.84 2608
6126.58 2534
6127.32 2536
6128.06 2591
6128.80 2416
6129.54 2473
6130.28 2459
6131.02 2507
6131.75 2636
6132.49 2645
6133.23 2550
6133.97 2591
6134.71 2502
6135.45 2660
6136.19 2556
6136.93 2487
6137.67 2507
6138.41 2571
6139.14 2604
6139.88 2695
6140.62 2689
6141.36 2661
6142.10 2714
6142.84 2680
6143.58 2620
6144.32 2740
6145.06 2543
6145.80 2598
6146.54 2573
6147.28 2571
6148.02 2515
6148.76 2576
6149.50 2527
6150.24 2527
6150.98 2676
6151.72 2770
6152.46 2705
6153.20 2619
6153.94 2641
6154.68 2792
6155.42 2856
6156.16 2595
6156.90 2886
6157.64 2918
6158.38 2918
6159.12 2807
6159.86 2910
6160.60 2759
6161.34 2906
6162.08 3078
6162.82 3184
6163.57 3198
6164.31 3377
6165.05 3433
6165.79 3491
6166.53 3862
6167.27 3935
6168.01 4018
6168.75 4282
6169.49 4368
6170.23 4393
6170.98 4261
6171.72 4082
6172.46 4106
6173.20 3937
6173.94 3795
6174.68 3705
6175.42 3840
6176.16 3659
6176.91 3634
6177.65 3716
6178.39 3643
6179.13 3784
6179.87 3824
6180.61 3582
6181.36 3951
6182.10 4023
6182.84 3946
6183.58 3826
6184.32 4039
6185.07 3947
6185.81 3804
6186.55 3847
6187.29 4000
6188.03 4051
6188.78 4035
6189.52 4212
6190.26 4269
6191.00 4116
6191.75 4511
6192.49 4543
6193.23 4972
6193.97 4991
6194.72 5039
6195.46 5093
6196.20 5217
6196.94 5324
6197.69 5128
6198.43 5205
6199.17 5298
6199.92 4912
6200.66 4895
6201.40 5007
6202.15 4850
6202.89 5059
6203.63 5342
6204.37 5476
6205.12 6024
6205.86 7090
6206.60 8315
6207.35 10244
6208.09 13036
6208.83 16254
6209.58 19121
6210.32 21458
6211.07 23144
6211.81 23165
6212.55 22646
6213.30 21464
6214.04 18641
6214.78 16754
6215.53 13730
6216.27 11107
6217.02 9364
6217.76 7821
6218.50 6559
6219.25 5634
6219.99 5065
6220.74 4907
6221.48 4671
6222.22 4524
6222.97 4347
6223.71 4322
6224.46 4635
6225.20 4507
6225.95 4540
6226.69 4679
6227.44 4651
6228.18 4390
6228.92 4186
6229.67 3779
6230.41 3608
6231.16 3414
6231.90 3369
6232.65 3183
6233.39 3222
6234.14 3131
6234.88 3247
6235.63 3187
6236.37 3058
6237.12 3064
6237.86 3044
6238.61 3194
6239.35 3279
6240.10 3316
6240.85 3295
6241.59 3511
6242.34 3405
6243.08 3498
6243.83 3585
6244.57 3797
6245.32 4076
6246.06 4396
6246.81 4382
6247.56 4851
6248.30 5304
6249.05 5802
6249.79 6040
6250.54 5987
6251.29 5939
6252.03 5526
6252.78 5095
6253.52 4893
6254.27 4556
6255.02 4235
6255.76 3919
6256.51 3535
6257.26 3525
6258.00 3356
6258.75 3283
6259.49 3546
6260.24 3441
6260.99 3345
6261.73 3425
6262.48 3364
6263.23 3500
6263.97 3428
6264.72 3355
6265.47 3354
6266.21 3388
6266.96 3416
6267.71 3326
6268.46 3369
6269.20 3405
6269.95 3429
6270.70 3526
6271.44 3525
6272.19 3339
6272.94 3335
6273.69 3276
6274.43 3218
6275.18 3064
6275.93 3145
6276.68 3322
6277.42 3328
6278.17 3267
6278.92 3303
6279.67 3329
6280.41 3394
6281.16 3262
6281.91 3156
6282.66 3102
6283.41 3178
6284.15 3106
6284.90 3131
6285.65 3206
6286.40 3312
6287.15 3139
6287.89 3183
6288.64 3417
6289.39 3426
6290.14 3345
6290.89 3367
6291.64 3317
6292.38 3229
6293.13 3176
6293.88 2772
6294.63 2775
6295.38 2729
6296.13 2631
6296.88 2531
6297.62 2523
6298.37 2343
6299.12 2395
6299.87 2441
6300.62 2490
6301.37 2523
6302.12 2567
6302.87 2440
6303.62 2560
6304.37 2526
6305.11 2406
6305.86 2357
6306.61 2435
6307.36 2558
6308.11 2498
6308.86 2435
6309.61 2534
6310.36 2740
6311.11 2679
6311.86 2803
6312.61 2837
6313.36 2609
6314.11 2647
6314.86 2702
6315.61 2337
6316.36 2430
6317.11 2629
6317.86 2413
6318.61 2482
6319.36 2482
6320.11 2510
6320.86 2458
6321.61 2442
6322.36 2426
6323.11 2391
6323.86 2273
6324.61 2275
6325.36 2280
6326.11 2230
6326.86 2265
6327.61 2475
6328.36 2524
6329.11 2413
6329.86 2458
6330.61 2451
6331.37 2565
6332.12 2553
6332.87 2512
6333.62 2435
6334.37 2263
6335.12 2251
6335.87 2225
6336.62 2201
6337.37 2110
6338.12 2078
6338.88 2227
6339.63 2159
6340.38 2087
6341.13 2138
6341.88 2028
6342.63 2027
6343.38 1980
6344.14 1948
6344.89 2105
6345.64 2055
6346.39 2102
6347.14 2078
6347.89 2058
6348.65 2112
6349.40 2177
6350.15 2215
6350.90 2197
6351.65 2232
6352.41 2120
6353.16 2233
6353.91 2322
6354.66 2379
6355.41 2433
6356.17 2293
6356.92 2344
6357.67 2204
6358.42 2252
6359.18 2244
6359.93 2151
6360.68 2008
6361.43 2009
6362.19 2011
6362.94 2090
6363.69 1970
6364.44 1873
6365.20 2015
6365.95 1922
6366.70 1993
6367.46 2037
6368.21 2003
6368.96 1941
6369.71 2082
6370.47 2178
6371.22 2237
6371.97 2104
6372.73 2111
6373.48 2053
6374.23 1947
6374.99 1934
6375.74 1942
6376.49 1833
6377.25 1839
6378.00 1992
6378.75 2007
6379.51 1990
6380.26 1914
6381.02 1999
6381.77 2110
6382.52 2043
6383.28 2016
6384.03 1972
6384.78 1919
6385.54 2107
6386.29 1971
6387.05 1871
6387.80 2017
6388.56 1957
6389.31 1868
6390.06 1948
6390.82 1936
6391.57 1892
6392.33 1931
6393.08 2046
6393.84 1977
6394.59 2110
6395.34 2037
6396.10 1874
6396.85 1964
6397.61 1961
6398.36 1915
6399.12 1799
6399.87 1740
6400.63 1801
6401.38 1780
6402.14 1791
6402.89 1850
6403.65 1860
6404.40 1779
6405.16 1815
6405.91 1796
6406.67 1953
6407.42 1982
6408.18 1893
6408.93 1983
6409.69 1971
6410.45 1996
6411.20 1989
6411.96 2043
6412.71 1969
6413.47 1833
6414.22 1964
6414.98 1980
6415.73 2003
6416.49 1973
6417.25 1951
6418.00 1893
6418.76 1873
6419.51 1827
6420.27 1913
6421.03 1859
6421.78 1840
6422.54 1769
6423.29 1720
6424.05 1901
6424.81 1946
6425.56 1953
6426.32 1883
6427.08 1786
6427.83 1759
6428.59 1867
6429.35 1872
6430.10 1862
6430.86 1916
6431.62 1958
6432.37 1791
6433.13 1843
6433.89 1723
6434.64 1856
6435.40 1954
6436.16 1930
6436.91 1832
6437.67 1834
6438.43 1913
6439.19 1919
6439.94 1940
6440.70 1977
6441.46 1891
6442.21 1835
6442.97 1903
6443.73 1883
6444.49 1929
6445.24 1946
6446.00 1895
6446.76 1900
6447.52 1970
6448.28 1916
6449.03 2040
6449.79 1949
6450.55 2039
6451.31 1964
6452.06 2014
6452.82 1951
6453.58 1899
6454.34 1747
6455.10 1816
6455.85 2094
6456.61 2112
6457.37 2148
6458.13 2060
6458.89 1966
6459.65 2086
6460.40 1998
6461.16 2280
6461.92 2238
6462.68 2190
6463.44 2175
6464.20 2044
6464.96 2248
6465.71 2101
6466.47 2150
6467.23 2128
6467.99 2306
6468.75 2266
6469.51 2260
6470.27 2319
6471.03 2334
6471.79 2206
6472.54 2354
6473.30 2248
6474.06 2412
6474.82 2399
6475.58 2435
6476.34 2405
6477.10 2346
6477.86 2427
6478.62 2541
6479.38 2358
6480.14 2473
6480.90 2467
6481.66 2487
6482.42 2453
6483.18 2561
6483.94 2553
6484.70 2674
6485.46 2724
6486.22 2878
6486.98 2667
6487.74 2775
6488.50 2867
6489.26 2939
6490.02 3090
6490.78 3175
6491.54 3055
6492.30 3172
6493.06 3122
6493.82 3231
6494.58 3236
6495.34 3471
6496.10 3604
6496.86 3652
6497.62 3843
6498.38 3760
6499.14 3602
6499.90 3612
6500.66 3466
6501.42 3630
6502.19 3612
6502.95 3471
6503.71 3492
6504.47 3639
6505.23 3707
6505.99 3695
6506.75 3859
6507.51 3858
6508.27 3732
6509.04 3977
6509.80 4090
6510.56 4063
6511.32 4165
6512.08 4331
6512.84 4339
6513.60 4290
6514.37 4208
6515.13 4430
6515.89 4368
6516.65 4515
6517.41 4524
6518.17 4379
6518.94 4499
6519.70 4657
6520.46 4650
6521.22 4853
6521.98 5080
6522.75 5219
6523.51 5409
6524.27 5745
6525.03 5978
6525.79 6624
6526.56 6845
6527.32 7375
6528.08 8196
6528.84 8584
6529.61 8635
6530.37 8407
6531.13 8202
6531.89 8218
6532.66 8022
6533.42 7949
6534.18 8180
6534.94 9208
6535.71 10641
6536.47 12352
6537.23 14111
6538.00 15517
6538.76 15885
6539.52 15908
6540.29 15294
6541.05 14126
6541.81 12053
6542.57 10230
6543.34 8758
6544.10 7406
6544.86 6476
6545.63 5584
6546.39 4892
6547.16 4643
6547.92 4350
6548.68 4132
6549.45 3973
6550.21 3992
6550.97 3837
6551.74 3875
6552.50 3860
6553.26 3958
6554.03 3924
6554.79 3785
6555.56 3862
6556.32 3733
6557.08 3736
6557.85 3551
6558.61 3621
6559.38 3559
6560.14 3663
6560.91 3650
6561.67 3782
6562.43 3939
6563.20 4084
6563.96 4328
6564.73 4349
6565.49 4422
6566.26 4398
6567.02 4467
6567.79 4510
6568.55 4612
6569.32 4456
6570.08 4350
6570.85 4323
6571.61 4386
6572.38 4448
6573.14 4632
6573.91 4758
6574.67 4893
6575.44 5116
6576.20 5258
6576.97 5457
6577.73 5495
6578.50 5519
6579.26 5273
6580.03 5299
6580.79 5125
6581.56 4695
6582.32 4535
6583.09 4530
6583.86 4546
6584.62 4659
6585.39 4427
6586.15 4389
6586.92 4265
6587.68 4315
6588.45 4489
6589.22 4645
6589.98 4767
6590.75 4801
6591.51 5088
6592.28 5569
6593.05 5966
6593.81 6318
6594.58 6871
6595.35 7370
6596.11 7634
6596.88 7663
6597.64 7523
6598.41 7188
6599.18 6984
6599.94 6574
6600.71 6167
6601.48 5592
6602.24 5154
6603.01 4949
6603.78 4716
6604.54 4458
6605.31 4211
6606.08 4085
6606.85 3903
6607.61 3801
6608.38 3903
6609.15 3873
6609.91 3939
6610.68 3894
6611.45 4074
6612.22 4113
6612.98 4047
6613.75 4140
6614.52 4102
6615.28 4132
6616.05 4118
6616.82 3924
6617.59 3722
6618.36 3772
6619.12 3878
6619.89 3806
6620.66 3666
6621.43 3743
6622.19 3740
6622.96 3551
6623.73 3542
6624.50 3573
6625.27 3426
6626.03 3532
6626.80 3413
6627.57 3577
6628.34 3571
6629.11 3467
6629.88 3616
6630.64 3743
6631.41 3895
6632.18 4177
6632.95 4516
6633.72 4926
6634.49 5736
6635.25 6156
6636.02 6433
6636.79 6531
6637.56 6858
6638.33 6579
6639.10 6172
6639.87 5759
6640.64 5075
6641.41 4528
6642.17 4287
6642.94 3889
6643.71 3926
6644.48 3582
6645.25 3444
6646.02 3432
6646.79 3352
6647.56 3323
6648.33 3219
6649.10 3198
6649.87 3422
6650.64 3305
6651.41 3162
6652.18 3293
6652.95 3458
6653.71 3304
6654.48 3224
6655.25 3344
6656.02 3480
6656.79 3336
6657.56 3270
6658.33 3214
6659.10 3166
6659.87 3219
6660.64 3005
6661.41 2994
6662.18 2947
6662.95 3014
6663.72 2954
6664.50 2932
6665.27 2941
6666.04 3048
6666.81 2944
6667.58 2941
6668.35 3027
6669.12 2940
6669.89 3069
6670.66 3164
6671.43 3198
6672.20 3155
6672.97 3119
6673.74 3153
6674.51 3215
6675.28 3168
6676.06 3223
6676.83 3129
6677.60 3355
6678.37 3390
6679.14 3159
6679.91 3078
6680.68 3205
6681.45 3188
6682.22 3062
6683.00 3169
6683.77 3179
6684.54 3151
6685.31 3404
6686.08 3477
6686.85 3562
6687.63 3673
6688.40 3436
6689.17 3425
6689.94 3203
6690.71 3150
6691.48 3116
6692.26 3091
6693.03 2822
6693.80 2870
6694.57 2672
6695.34 2754
6696.12 2651
6696.89 2567
6697.66 2701
6698.43 2544
6699.21 2578
6699.98 2689
6700.75 2609
6701.52 2640
6702.30 2752
6703.07 2704
6703.84 2707
6704.61 2693
6705.39 2794
6706.16 2753
6706.93 2727
6707.70 2732
6708.48 2655
6709.25 2659
6710.02 2665
6710.80 2587
6711.57 2502
6712.34 2559
6713.12 2665
6713.89 2582
6714.66 2564
6715.44 2525
6716.21 2513
6716.98 2475
6717.76 2305
6718.53 2339
6719.30 2455
6720.08 2485
6720.85 2383
6721.62 2374
6722.40 2364
6723.17 2448
6723.94 2409
6724.72 2465
6725.49 2467
6726.27 2589
6727.04 2437
6727.81 2392
6728.59 2473
6729.36 2414
6730.14 2322
6730.91 2308
6731.68 2334
6732.46 2377
6733.23 2369
6734.01 2349
6734.78 2491
6735.56 2474
6736.33 2531
6737.10 2511
6737.88 2531
6738.65 2521
6739.43 2494
6740.20 2565
6740.98 2484
6741.75 2436
6742.53 2353
6743.30 2519
6744.08 2556
6744.85 2552
6745.63 2604
6746.40 2670
6747.18 2659
6747.95 2465
6748.73 2649
6749.50 2830
6750.28 2840
6751.05 3029
6751.83 3049
6752.60 3144
6753.38 3153
6754.16 3242
6754.93 3320
6755.71 3286
6756.48 3280
6757.26 3238
6758.03 2856
6758.81 2842
6759.59 2561
6760.36 2672
6761.14 2560
6761.91 2467
6762.69 2406
6763.46 2363
6764.24 2331
6765.02 2321
6765.79 2511
6766.57 2359
6767.35 2320
6768.12 2426
6768.90 2504
6769.67 2422
6770.45 2512
6771.23 2483
6772.00 2435
6772.78 2427
6773.56 2356
6774.33 2423
6775.11 2453
6775.89 2567
6776.66 2385
6777.44 2350
6778.22 2400
6778.99 2298
6779.77 2381
6780.55 2506
6781.33 2526
6782.10 2478
6782.88 2389
6783.66 2330
6784.43 2398
6785.21 2283
6785.99 2261
6786.77 2145
6787.54 2254
6788.32 2210
6789.10 2149
6789.88 2156
6790.65 2117
6791.43 2272
6792.21 2180
6792.99 2043
6793.76 2102
6794.54 2116
6795.32 2166
6796.10 2124
6796.88 2108
6797.65 2064
6798.43 2309
6799.21 2249
6799.99 2241
6800.77 2210
6801.55 2297
6802.32 2258
6803.10 2218
6803.88 2234
6804.66 2352
6805.44 2350
6806.22 2323
6806.99 2465
6807.77 2343
6808.55 2424
6809.33 2520
6810.11 2429
6810.89 2262
6811.67 2143
6812.44 2187
6813.22 2246
6814.00 2217
6814.78 2180
6815.56 2189
6816.34 2171
6817.12 2233
6817.90 2373
6818.68 2315
6819.46 2293
6820.24 2296
6821.02 2227
6821.79 2274
6822.57 2285
6823.35 2141
6824.13 2142
6824.91 2206
6825.69 2184
6826.47 2096
6827.25 2209
6828.03 2124
6828.81 2084
6829.59 2145
6830.37 2144
6831.15 2052
6831.93 2071
6832.71 2064
6833.49 2063
6834.27 2100
6835.05 2161
6835.83 2092
6836.61 2087
6837.39 2054
6838.17 2035
6838.95 2020
6839.73 1985
6840.51 2122
6841.29 2088
6842.07 2078
6842.85 1982
6843.64 2000
6844.42 1975
6845.20 1898
6845.98 1932
6846.76 2031
6847.54 2198
6848.32 2227
6849.10 2481
6849.88 2644
6850.66 3003
6851.44 3094
6852.23 3522
6853.01 3602
6853.79 3687
6854.57 3786
6855.35 3597
6856.13 3340
6856.91 3188
6857.69 2903
6858.48 2541
6859.26 2500
6860.04 2478
6860.82 2255
6861.60 2250
6862.38 2235
6863.17 2201
6863.95 2280
6864.73 2318
6865.51 2281
6866.29 2292
6867.07 2204
6867.86 2354
6868.64 2252
6869.42 2453
6870.20 2598
6870.99 2432
6871.77 2346
6872.55 2352
6873.33 2356
6874.11 2377
6874.90 2340
6875.68 2249
6876.46 2393
6877.24 2379
6878.03 2307
6878.81 2196
6879.59 2420
6880.38 2560
6881.16 2624
6881.94 2699
6882.72 2595
6883.51 2715
6884.29 2857
6885.07 2748
6885.86 2885
6886.64 3219
6887.42 3551
6888.20 4145
6888.99 4568
6889.77 4835
6890.55 4824
6891.34 4667
6892.12 4582
6892.90 4167
6893.69 3869
6894.47 3360
6895.26 3111
6896.04 3011
6896.82 2901
6897.61 2960
6898.39 2906
6899.17 2702
6899.96 2757
6900.74 2734
6901.53 2727
6902.31 2830
6903.09 2718
6903.88 2687
6904.66 2731
6905.45 2733
6906.23 2763
6907.01 2833
6907.80 2973
6908.58 3027
6909.37 2780
6910.15 2849
6910.94 2783
6911.72 2606
6912.51 2602
6913.29 2550
6914.07 2524
6914.86 2582
6915.64 2392
6916.43 2604
6917.21 2591
6918.00 2498
6918.78 2661
6919.57 2765
6920.35 2714
6921.14 2662
6921.92 2708
6922.71 2805
6923.49 2846
6924.28 2750
6925.06 2666
6925.85 2871
6926.64 2992
6927.42 2945
6928.21 2778
6928.99 2998
6929.78 3014
6930.56 3034
6931.35 2954
6932.13 2947
6932.92 3178
6933.71 3267
6934.49 3413
6935.28 3467
6936.06 3735
6936.85 3825
6937.63 3678
6938.42 3471
6939.21 3331
6939.99 3329
6940.78 3331
6941.57 3381
6942.35 3433
6943.14 3565
6943.92 3676
6944.71 3660
6945.50 3884
6946.28 4050
6947.07 4193
6947.86 4192
6948.64 4386
6949.43 4587
6950.22 4557
6951.00 4348
6951.79 4244
6952.58 4390
6953.36 4124
6954.15 4033
6954.94 3933
6955.72 3845
6956.51 3804
6957.30 3691
6958.09 3871
6958.87 3695
6959.66 3832
6960.45 3713
6961.24 3724
6962.02 3608
6962.81 3700
6963.60 3733
6964.38 3706
6965.17 3880
6965.96 3849
6966.75 3780
6967.54 3894
6968.32 4277
6969.11 4426
6969.90 4313
6970.69 4719
6971.47 4816
6972.26 5127
6973.05 4829
6973.84 4824
6974.63 4644
6975.41 4860
6976.20 4762
6976.99 4525
6977.78 4677
6978.57 4836
6979.36 4706
6980.14 4814
6980.93 5171
6981.72 5433
6982.51 6192
6983.30 6994
6984.09 8292
6984.88 10241
6985.66 12076
6986.45 13880
6987.24 15539
6988.03 16652
6988.82 16967
6989.61 16003
6990.40 14926
6991.19 13697
6991.98 11300
6992.76 9499
6993.55 7952
6994.34 6614
6995.13 5940
6995.92 5474
6996.71 5012
6997.50 5137
6998.29 5184
6999.08 5540
6999.87 5945
7000.66 6444
7001.45 6995
7002.24 6928
7003.03 6838
7003.82 6827
7004.61 6540
7005.40 6127
7006.19 5395
7006.98 4816
7007.77 4200
7008.56 3900
7009.35 3523
7010.14 3262
7010.93 3185
7011.72 3193
7012.51 3211
7013.30 3265
7014.09 3347
7014.88 3302
7015.67 3397
7016.46 3391
7017.25 3459
7018.04 3356
7018.83 3361
7019.62 3504
7020.41 3423
7021.20 3442
7021.99 3456
7022.78 3486
7023.57 3893
7024.37 3937
7025.16 4190
7025.95 4299
7026.74 4221
7027.53 4110
7028.32 4033
7029.11 4069
7029.90 3861
7030.69 3741
7031.49 3600
7032.28 3482
7033.07 3355
7033.86 3244
7034.65 3057
7035.44 3118
7036.23 3214
7037.03 3250
7037.82 3290
7038.61 3354
7039.40 3493
7040.19 3597
7040.98 3514
7041.78 3812
7042.57 3793
7043.36 3789
7044.15 3796
7044.94 3738
7045.74 3638
7046.53 3557
7047.32 3738
7048.11 3773
7048.91 3937
7049.70 4198
7050.49 4692
7051.28 4987
7052.08 5251
7052.87 5405
7053.66 5299
7054.45 5043
7055.25 4718
7056.04 4307
7056.83 3899
7057.62 3800
7058.42 3733
7059.21 3673
7060.00 3560
7060.80 3449
7061.59 3503
7062.38 3561
7063.17 3406
7063.97 3417
7064.76 3511
7065.55 3633
7066.35 3507
7067.14 3474
7067.93 3421
7068.73 3358
7069.52 3366
7070.31 3393
7071.11 3301
7071.90 3388
7072.69 3484
7073.49 3334
7074.28 3323
7075.08 3207
7075.87 3094
7076.66 3094
7077.46 3075
7078.25 3062
7079.05 2855
7079.84 2934
7080.63 2904
7081.43 2819
7082.22 2835
7083.02 2903
7083.81 2904
7084.60 2967
7085.40 2927
7086.19 2939
7086.99 2847
7087.78 2935
7088.58 3291
7089.37 3369
7090.17 3349
7090.96 3447
7091.76 3339
7092.55 3023
7093.34 3195
7094.14 3113
7094.93 2911
7095.73 2822
7096.52 2741
7097.32 2708
7098.11 2731
7098.91 2494
7099.70 2474
7100.50 2439
7101.29 2399
7102.09 2366
7102.89 2321
7103.68 2309
7104.48 2376
7105.27 2244
7106.07 2254
7106.86 2250
7107.66 2248
7108.45 2330
7109.25 2390
7110.05 2166
7110.84 1968
7111.64 2050
7112.43 2053
7113.23 2046
7114.02 1954
7114.82 2071
7115.62 2137
7116.41 1990
7117.21 2109
7118.00 2094
7118.80 2076
7119.60 2270
7120.39 2146
7121.19 2145
7121.99 2099
7122.78 2195
7123.58 2181
7124.38 2040
7125.17 2152
7125.97 2038
7126.77 2143
7127.56 2189
7128.36 2060
7129.16 2060
7129.95 2129
7130.75 2133
7131.55 2049
7132.34 2098
7133.14 2070
7133.94 2219
7134.73 2122
7135.53 2107
7136.33 2178
7137.13 2125
7137.92 2053
7138.72 2064
7139.52 2042
7140.32 1916
7141.11 2089
7141.91 1973
7142.71 1882
7143.51 1836
7144.30 2033
7145.10 1983
7145.90 1855
7146.70 1929
7147.49 1827
7148.29 1916
7149.09 1891
7149.89 1972
7150.69 1845
7151.48 1838
7152.28 1745
7153.08 1741
7153.88 1776
7154.68 1792
7155.47 1788
7156.27 1808
7157.07 1797
7157.87 1868
7158.67 1875
7159.47 1831
7160.27 1872
7161.06 1782
7161.86 1750
7162.66 1783
7163.46 1730
7164.26 1690
7165.06 1590
7165.86 1707
7166.66 1636
7167.45 1756
7168.25 1732
7169.05 1701
7169.85 1614
7170.65 1629
7171.45 1621
7172.25 1661
7173.05 1613
7173.85 1623
7174.65 1649
7175.45 1650
7176.25 1657
7177.04 1515
7177.84 1520
7178.64 1518
7179.44 1626
7180.24 1628
7181.04 1578
7181.84 1549
7182.64 1534
7183.44 1526
7184.24 1509
7185.04 1556
7185.84 1630
7186.64 1423
7187.44 1381
7188.24 1492
7189.04 1512
7189.84 1483
7190.64 1451
7191.44 1645
7192.24 1547
7193.04 1358
7193.84 1348
7194.64 1379
7195.44 1406
7196.25 1414
7197.05 1449
7197.85 1454
7198.65 1460
7199.45 1548
7200.25 1478
7201.05 1327
7201.85 1552
7202.65 1493
7203.45 1442
7204.25 1593
7205.05 1452
7205.86 1425
7206.66 1426
7207.46 1371
7208.26 1393
7209.06 1510
7209.86 1518
7210.66 1445
7211.46 1377
7212.27 1479
7213.07 1473
7213.87 1412
7214.67 1488
7215.47 1551
7216.27 1521
7217.07 1438
7217.88 1436
7218.68 1412
7219.48 1528
7220.28 1606
7221.08 1622
7221.89 1594
7222.69 1628
7223.49 1564
7224.29 1513
7225.09 1516
7225.90 1598
7226.70 1551
7227.50 1415
7228.30 1438
7229.11 1393
7229.91 1376
7230.71 1465
7231.51 1456
7232.32 1532
7233.12 1568
7233.92 1532
7234.72 1450
7235.53 1479
7236.33 1514
7237.13 1537
7237.93 1499
7238.74 1545
7239.54 1593
7240.34 1668
7241.15 1578
7241.95 1662
7242.75 1587
7243.56 1559
7244.36 1572
7245.16 1532
7245.97 1560
7246.77 1562
7247.57 1522
7248.38 1652
7249.18 1677
7249.98 1569
7250.79 1517
7251.59 1487
7252.39 1447
7253.20 1457
7254.00 1563
7254.81 1745
7255.61 1625
7256.41 1401
7257.22 1462
7258.02 1469
7258.82 1655
7259.63 1605
7260.43 1578
7261.24 1766
7262.04 1784
7262.85 1774
7263.65 1840
7264.45 1783
7265.26 1772
7266.06 1583
7266.87 1610
7267.67 1644
7268.48 1586
7269.28 1667
7270.09 1627
7270.89 1784
7271.70 1694
7272.50 1720
7273.30 1724
7274.11 1751
7274.91 1644
7275.72 1674
7276.52 1565
7277.33 1610
7278.13 1682
7278.94 1847
7279.74 1778
7280.55 1826
7281.36 1871
7282.16 2068
7282.97 2172
7283.77 2432
7284.58 2715
7285.38 3076
7286.19 3479
7286.99 3630
7287.80 3523
7288.60 3425
7289.41 3254
7290.22 2842
7291.02 2577
7291.83 2306
7292.63 2114
7293.44 1890
7294.25 1967
7295.05 1858
7295.86 1840
7296.66 1716
7297.47 1749
7298.28 1641
7299.08 1745
7299.89 1799
7300.70 1718
7301.50 1727
7302.31 1732
7303.11 1734
7303.92 1681
7304.73 1707
7305.53 1728
7306.34 1737
7307.15 1797
7307.95 1753
7308.76 1700
7309.57 1658
7310.37 1766
7311.18 1908
7311.99 1792
7312.80 1804
7313.60 1837
7314.41 1901
7315.22 1779
7316.02 1900
7316.83 2033
7317.64 2090
7318.45 2148
7319.25 2318
7320.06 2575
7320.87 2793
7321.68 3117
7322.48 3185
7323.29 3158
7324.10 3146
7324.91 2977
7325.71 2664
7326.52 2530
7327.33 2362
7328.14 2174
7328.95 2046
7329.75 1900
7330.56 1802
7331.37 1742
7332.18 1703
7332.99 1650
7333.79 1708
7334.60 1670
7335.41 1707
7336.22 1784
7337.03 1752
7337.84 1761
7338.64 1789
7339.45 1626
7340.26 1707
7341.07 1720
7341.88 1758
7342.69 1708
7343.50 1664
7344.30 1572
7345.11 1563
7345.92 1493
7346.73 1416
7347.54 1553
7348.35 1653
7349.16 1653
7349.97 1538
7350.78 1548
7351.58 1591
7352.39 1542
7353.20 1478
7354.01 1468
7354.82 1481
7355.63 1568
7356.44 1587
7357.25 1611
7358.06 1475
7358.87 1502
7359.68 1556
7360.49 1586
7361.30 1544
7362.11 1598
7362.92 1670
7363.73 1628
7364.54 1544
7365.35 1612
7366.16 1541
7366.97 1416
7367.78 1498
7368.59 1467
7369.40 1486
7370.21 1498
7371.02 1524
7371.83 1446
7372.64 1515
7373.45 1460
7374.26 1508
7375.07 1468
7375.88 1423
7376.69 1474
7377.50 1467
7378.31 1480
7379.12 1442
7379.93 1480
7380.74 1461
7381.55 1582
7382.37 1683
7383.18 1657
7383.99 1637
7384.80 1579
7385.61 1645
7386.42 1590
7387.23 1574
7388.04 1514
7388.85 1412
7389.67 1375
7390.48 1374
7391.29 1423
7392.10 1466
7392.91 1355
7393.72 1285
7394.53 1302
7395.35 1413
7396.16 1383
7396.97 1358
7397.78 1347
7398.59 1316
7399.40 1284
7400.22 1302
7401.03 1400
7401.84 1386
7402.65 1450
7403.46 1427
7404.28 1418
7405.09 1468
7405.90 1372
7406.71 1373
7407.52 1340
7408.34 1263
7409.15 1312
7409.96 1206
7410.77 1199
7411.59 1290
7412.40 1236
7413.21 1307
7414.02 1312
7414.84 1298
7415.65 1344
7416.46 1198
7417.27 1184
7418.09 1225
7418.90 1193
7419.71 1265
7420.53 1303
7421.34 1284
7422.15 1337
7422.97 1313
7423.78 1287
7424.59 1281
7425.40 1331
7426.22 1247
7427.03 1275
7427.84 1300
7428.66 1211
7429.47 1237
7430.28 1239
7431.10 1322
7431.91 1416
7432.73 1484
7433.54 1523
7434.35 1447
7435.17 1405
7435.98 1381
7436.79 1390
7437.61 1271
7438.42 1243
7439.24 1274
7440.05 1246
7440.86 1246
7441.68 1339
7442.49 1318
7443.31 1241
7444.12 1235
7444.94 1230
7445.75 1252
7446.56 1271
7447.38 1239
7448.19 1150
7449.01 1288
7449.82 1219
7450.64 1245
7451.45 1274
7452.27 1225
7453.08 1225
7453.90 1192
7454.71 1181
7455.52 1194
7456.34 1256
7457.15 1246
7457.97 1194
7458.78 1258
7459.60 1172
7460.42 1174
7461.23 1273
7462.05 1290
7462.86 1241
7463.68 1264
7464.49 1290
7465.31 1186
7466.12 1224
7466.94 1247
7467.75 1332
7468.57 1357
7469.38 1328
7470.20 1257
7471.02 1309
7471.83 1286
7472.65 1314
7473.46 1242
7474.28 1312
7475.10 1297
7475.91 1230
7476.73 1276
7477.54 1240
7478.36 1155
7479.18 1136
7479.99 1255
7480.81 1228
7481.62 1176
7482.44 1239
7483.26 1194
7484.07 1286
7484.89 1289
7485.71 1379
7486.52 1244
7487.34 1182
7488.16 1256
7488.97 1371
7489.79 1278
7490.61 1231
7491.42 1211
7492.24 1253
7493.06 1285
7493.87 1336
7494.69 1231
7495.51 1115
7496.33 1258
7497.14 1294
7497.96 1248
7498.78 1376
7499.59 1450
7500.41 1318
7501.23 1181
7502.05 1241
7502.86 1169
7503.68 1187
7504.50 1170
7505.32 1160
7506.13 1158
7506.95 1164
7507.77 1291
7508.59 1135
7509.40 1219
7510.22 1238
7511.04 1182
7511.86 1148
7512.68 1141
7513.49 1223
7514.31 1268
7515.13 1220
7515.95 1177
7516.77 1269
7517.59 1150
7518.40 1211
7519.22 1136
7520.04 1169
7520.86 1155
7521.68 1095
7522.50 1172
7523.31 1236
7524.13 1255
7524.95 1179
7525.77 1177
7526.59 1218
7527.41 1293
7528.23 1176
7529.05 1201
7529.86 1217
7530.68 1255
7531.50 1257
7532.32 1281
7533.14 1256
7533.96 1228
7534.78 1302
7535.60 1290
7536.42 1294
7537.24 1219
7538.06 1172
7538.88 1130
7539.70 1202
7540.51 1241
7541.33 1305
7542.15 1296
7542.97 1277
7543.79 1235
7544.61 1244
7545.43 1259
7546.25 1281
7547.07 1243
7547.89 1269
7548.71 1280
7549.53 1277
7550.35 1302
7551.17 1318
7551.99 1329
7552.81 1199
7553.63 1305
7554.45 1325
7555.27 1393
7556.09 1301
7556.91 1347
7557.73 1352
7558.56 1357
7559.38 1444
7560.20 1371
7561.02 1468
7561.84 1503
7562.66 1542
7563.48 1512
7564.30 1525
7565.12 1484
7565.94 1438
7566.76 1367
7567.58 1460
7568.40 1367
7569.23 1343
7570.05 1346
7570.87 1359
7571.69 1370
7572.51 1454
7573.33 1463
7574.15 1447
7574.97 1362
7575.80 1398
7576.62 1380
7577.44 1406
7578.26 1437
7579.08 1414
7579.90 1384
7580.73 1375
7581.55 1430
7582.37 1416
7583.19 1425
7584.01 1519
7584.83 1540
7585.66 1557
7586.48 1537
7587.30 1534
7588.12 1621
7588.95 1508
7589.77 1676
7590.59 1656
7591.41 1703
7592.23 1849
7593.06 1764
7593.88 1755
7594.70 1809
7595.52 1852
7596.35 1803
7597.17 1770
7597.99 1761
7598.81 1806
7599.64 1834
7600.46 1849
7601.28 1846
7602.11 1894
7602.93 2067
7603.75 2270
7604.57 2342
7605.40 2460
7606.22 2666
7607.04 2918
7607.87 2844
7608.69 2666
7609.51 2598
7610.34 2368
7611.16 2225
7611.98 2321
7612.81 2141
7613.63 2097
7614.45 2040
7615.28 2067
7616.10 2112
7616.92 2103
7617.75 2192
7618.57 2307
7619.40 2391
7620.22 2479
7621.04 2329
7621.87 2403
7622.69 2309
7623.52 2134
7624.34 2043
7625.16 2094
7625.99 2080
7626.81 1938
7627.64 1957
7628.46 2041
7629.28 2061
7630.11 2268
7630.93 2454
7631.76 2709
7632.58 2737
7633.41 2879
7634.23 2980
7635.06 3066
7635.88 2906
7636.71 2770
7637.53 2509
7638.36 2403
7639.18 2191
7640.01 2107
7640.83 1984
7641.66 1726
7642.48 1745
7643.31 1794
7644.13 1739
7644.96 1683
7645.78 1618
7646.61 1699
7647.43 1742
7648.26 1660
7649.08 1590
7649.91 1558
7650.73 1587
7651.56 1533
7652.38 1611
7653.21 1598
7654.04 1587
7654.86 1488
7655.69 1447
7656.51 1485
7657.34 1565
7658.16 1511
7658.99 1549
7659.82 1466
7660.64 1441
7661.47 1438
7662.29 1446
7663.12 1481
7663.95 1472
7664.77 1491
7665.60 1474
7666.43 1419
7667.25 1461
7668.08 1542
7668.91 1662
7669.73 1570
7670.56 1541
7671.38 1581
7672.21 1640
7673.04 1593
7673.87 1523
7674.69 1495
7675.52 1352
7676.35 1355
7677.17 1314
7678.00 1423
7678.83 1406
7679.65 1342
7680.48 1359
7681.31 1421
7682.13 1437
7682.96 1317
7683.79 1363
7684.62 1455
7685.44 1404
7686.27 1327
7687.10 1377
7687.93 1436
7688.75 1397
7689.58 1386
7690.41 1453
7691.24 1419
7692.06 1435
7692.89 1427
7693.72 1287
7694.55 1570
7695.38 1502
7696.20 1340
7697.03 1377
7697.86 1462
7698.69 1455
7699.52 1471
7700.34 1458
7701.17 1490
7702.00 1522
7702.83 1473
7703.66 1458
7704.49 1404
7705.31 1468
7706.14 1407
7706.97 1337
7707.80 1317
7708.63 1321
7709.46 1398
7710.29 1385
7711.11 1420
7711.94 1411
7712.77 1427
7713.60 1373
7714.43 1371
7715.26 1330
7716.09 1348
7716.92 1343
7717.75 1362
7718.58 1359
7719.40 1410
7720.23 1339
7721.06 1384
7721.89 1241
7722.72 1315
7723.55 1324
7724.38 1312
7725.21 1367
7726.04 1308
7726.87 1353
7727.70 1358
7728.53 1445
7729.36 1376
7730.19 1331
7731.02 1297
7731.85 1365
7732.68 1388
7733.51 1294
7734.34 1296
7735.17 1351
7736.00 1326
7736.83 1367
7737.66 1306
7738.49 1346
7739.32 1403
7740.15 1292
7740.98 1332
7741.81 1307
7742.64 1375
7743.47 1405
7744.30 1309
7745.13 1362
7745.96 1453
7746.79 1662
7747.62 1895
7748.45 1992
7749.29 2167
7750.12 2309
7750.95 2333
7751.78 2324
7752.61 2203
7753.44 2016
7754.27 1743
7755.10 1602
7755.93 1609
7756.76 1405
7757.60 1368
7758.43 1442
7759.26 1398
7760.09 1400
7760.92 1400
7761.75 1376
7762.58 1330
7763.42 1251
7764.25 1383
7765.08 1405
7765.91 1399
7766.74 1444
7767.57 1335
7768.41 1362
7769.24 1275
7770.07 1245
7770.90 1265
7771.73 1248
7772.57 1300
7773.40 1174
7774.23 1238
7775.06 1249
7775.90 1237
7776.73 1283
7777.56 1328
7778.39 1296
7779.22 1351
7780.06 1325
7780.89 1168
7781.72 1214
7782.55 1182
7783.39 1187
7784.22 1366
7785.05 1330
7785.89 1340
7786.72 1395
7787.55 1407
7788.38 1392
7789.22 1413
7790.05 1493
7790.88 1416
7791.72 1408
7792.55 1445
7793.38 1518
7794.22 1396
7795.05 1417
7795.88 1380
7796.72 1243
7797.55 1317
7798.38 1401
7799.22 1337
7800.05 1412
7800.88 1296
7801.72 1383
7802.55 1382
7803.38 1391
7804.22 1416
7805.05 1448
7805.89 1502
7806.72 1447
7807.55 1439
7808.39 1454
7809.22 1424
7810.06 1460
7810.89 1482
7811.72 1555
7812.56 1608
7813.39 1610
7814.23 1671
7815.06 1716
7815.89 1675
7816.73 1727
7817.56 1704
7818.40 1689
7819.23 1634
7820.07 1801
7820.90 1923
7821.74 1863
7822.57 1710
7823.41 1796
7824.24 1757
7825.08 1816
7825.91 1917
7826.75 1891
7827.58 1912
7828.42 2064
7829.25 1987
7830.09 2020
7830.92 2008
7831.76 2033
7832.59 1968
7833.43 1889
7834.26 1807
7835.10 1930
7835.93 1809
7836.77 1868
7837.60 1915
7838.44 1840
7839.28 1758
7840.11 1663
7840.95 1720
7841.78 1804
7842.62 1640
7843.45 1643
7844.29 1633
7845.13 1627
7845.96 1666
7846.80 1731
7847.63 1707
7848.47 1673
7849.31 1621
7850.14 1670
7850.98 1680
7851.82 1677
7852.65 1557
7853.49 1630
7854.32 1647
7855.16 1571
7856.00 1713
7856.83 1773
7857.67 1781
7858.51 1749
7859.34 1962
7860.18 1987
7861.02 2017
7861.85 2076
7862.69 2144
7863.53 2066
7864.37 1922
7865.20 1977
7866.04 1894
7866.88 1788
7867.71 1721
7868.55 1583
7869.39 1751
7870.23 1716
7871.06 1814
7871.90 1834
7872.74 1832
7873.57 1838
7874.41 1879
7875.25 1865
7876.09 1990
7876.93 2139
7877.76 2282
7878.60 2262
7879.44 2533
7880.28 2605
7881.11 2515
7881.95 2369
7882.79 2305
7883.63 2302
7884.47 2216
7885.30 1952
7886.14 1852
7886.98 1932
7887.82 1891
7888.66 1814
7889.50 1821
7890.33 1923
7891.17 1922
7892.01 1897
7892.85 1967
7893.69 2016
7894.53 1918
7895.36 1988
7896.20 1963
7897.04 1868
7897.88 1863
7898.72 1819
7899.56 1672
7900.40 1779
7901.24 1883
7902.08 1894
7902.91 1832
7903.75 1827
7904.59 1727
7905.43 1602
7906.27 1630
7907.11 1527
7907.95 1579
7908.79 1582
7909.63 1588
7910.47 1585
7911.31 1557
7912.15 1445
7912.99 1529
7913.83 1523
7914.67 1566
7915.50 1535
7916.34 1445
7917.18 1340
7918.02 1457
7918.86 1509
7919.70 1518
7920.54 1477
7921.38 1532
7922.22 1517
7923.06 1463
7923.90 1387
7924.74 1304
7925.58 1354
7926.42 1330
7927.27 1262
7928.11 1268
7928.95 1325
7929.79 1248
7930.63 1326
7931.47 1336
7932.31 1411
7933.15 1464
7933.99 1347
7934.83 1345
7935.67 1327
7936.51 1360
7937.35 1361
7938.19 1295
7939.03 1294
7939.88 1273
7940.72 1279
7941.56 1337
7942.40 1283
7943.24 1266
7944.08 1235
7944.92 1303
7945.76 1274
7946.60 1285
7947.45 1299
7948.29 1346
7949.13 1343
7949.97 1441
7950.81 1425
7951.65 1481
7952.50 1485
7953.34 1498
7954.18 1398
7955.02 1587
7955.86 1641
7956.70 1651
7957.55 1571
7958.39 1618
7959.23 1656
7960.07 1693
7960.91 1705
7961.76 1667
7962.60 1664
7963.44 1579
7964.28 1548
7965.13 1488
7965.97 1511
7966.81 1633
7967.65 1684
7968.50 1662
7969.34 1757
7970.18 1772
7971.02 1862
7971.87 1816
7972.71 1672
7973.55 1593
7974.39 1590
7975.24 1520
7976.08 1488
7976.92 1483
7977.77 1370
7978.61 1360
7979.45 1297
7980.30 1283
7981.14 1319
7981.98 1331
7982.83 1352
7983.67 1322
7984.51 1315
7985.36 1234
7986.20 1323
7987.04 1424
7987.89 1335
7988.73 1292
7989.57 1323
7990.42 1285
7991.26 1316
7992.10 1270
7992.95 1347
7993.79 1223
7994.64 1168
7995.48 1204
7996.32 1116
7997.17 1118
7998.01 1115
7998.86 1215
7999.70 1165
8000.54 1162
8001.39 1135
8002.23 1161
8003.08 1144
8003.92 1184
8004.77 1165
8005.61 1150
8006.45 1252
8007.30 1116
8008.14 1074
8008.99 1131
8009.83 1261
8010.68 1177
8011.52 1194
8012.37 1149
8013.21 1099
8014.06 1029
8014.90 1077
8015.75 1126
8016.59 1079
8017.44 1048
8018.28 1093
8019.13 1127
8019.97 1035
8020.82 1083
8021.66 1128
8022.51 1206
8023.35 1020
8024.20 1014
8025.05 1073
8025.89 1058
8026.74 1031
8027.58 1011
8028.43 1066
8029.27 1063
8030.12 1029
8030.96 1064
8031.81 1060
8032.66 1123
8033.50 1115
8034.35 1064
8035.19 1043
8036.04 1040
8036.89 992
8037.73 958
8038.58 965
8039.43 1068
8040.27 1127
8041.12 1126
8041.96 1020
8042.81 964
8043.66 1014
8044.50 1055
8045.35 1067
8046.20 960
8047.04 1025
8047.89 1025
8048.74 1049
8049.58 1073
8050.43 1070
8051.28 1022
8052.12 959
8052.97 960
8053.82 986
8054.67 1008
8055.51 972
8056.36 989
8057.21 1009
8058.05 1035
8058.90 949
8059.75 1031
8060.60 953
8061.44 964
8062.29 868
8063.14 845
8063.99 934
8064.83 957
8065.68 949
8066.53 987
8067.38 982
8068.22 1016
8069.07 950
8069.92 943
8070.77 973
8071.62 983
8072.46 987
8073.31 973
8074.16 922
8075.01 989
8075.86 910
8076.71 879
8077.55 842
8078.40 908
8079.25 942
8080.10 983
8080.95 1012
8081.80 934
8082.64 923
8083.49 993
8084.34 919
8085.19 908
8086.04 916
8086.89 894
8087.74 885
8088.58 884
8089.43 969
8090.28 929
8091.13 856
8091.98 959
8092.83 856
8093.68 981
8094.53 959
8095.38 964
8096.23 918
8097.08 787
8097.93 935
8098.77 921
8099.62 1005
8100.47 1011
8101.32 969
8102.17 1050
8103.02 979
8103.87 1047
8104.72 961
8105.57 901
8106.42 949
8107.27 897
8108.12 921
8108.97 993
8109.82 911
8110.67 901
8111.52 791
8112.37 910
8113.22 974
8114.07 966
8114.92 908
8115.77 977
8116.62 931
8117.47 900
8118.32 869
8119.17 996
8120.02 953
8120.87 1015
8121.72 972
8122.58 926
8123.43 949
8124.28 967
8125.13 925
8125.98 955
8126.83 922
8127.68 1047
8128.53 991
8129.38 1021
8130.23 1068
8131.08 1108
8131.94 1064
8132.79 1011
8133.64 920
8134.49 959
8135.34 1033
8136.19 940
8137.04 1023
8137.89 1003
8138.75 986
8139.60 1088
8140.45 991
8141.30 962
8142.15 989
8143.00 935
8143.86 954
8144.71 1036
8145.56 1118
8146.41 1107
8147.26 1081
8148.12 1052
8148.97 1092
8149.82 1132
8150.67 1217
8151.52 1227
8152.38 1234
8153.23 1174
8154.08 1193
8154.93 1245
8155.78 1355
8156.64 1361
8157.49 1400
8158.34 1491
8159.19 1324
8160.05 1316
8160.90 1189
8161.75 1096
8162.61 1148
8163.46 989
8164.31 1017
8165.16 1030
8166.02 1110
8166.87 1088
8167.72 1094
8168.58 1019
8169.43 964
8170.28 976
8171.14 1016
8171.99 1021
8172.84 1010
8173.70 972
8174.55 1000
8175.40 965
8176.26 933
8177.11 1095
8177.96 1055
8178.82 1112
8179.67 1077
8180.52 935
8181.38 1006
8182.23 909
8183.08 872
8183.94 878
8184.79 873
8185.65 941
8186.50 940
8187.35 923
8188.21 936
8189.06 971
8189.92 961
8190.77 912
8191.63 894
8192.48 853
8193.33 899
8194.19 853
8195.04 954
8195.90 986
8196.75 972
8197.61 947
8198.46 942
8199.32 885
8200.17 896
8201.02 874
8201.88 888
8202.73 872
8203.59 931
8204.44 902
8205.30 968
8206.15 892
8207.01 982
8207.86 859
8208.72 934
8209.57 1028
8210.43 936
8211.29 891
8212.14 896
8213.00 880
8213.85 928
8214.71 926
8215.56 974
8216.42 963
8217.27 937
8218.13 907
8218.98 875
8219.84 898
8220.70 937
8221.55 871
8222.41 936
8223.26 973
8224.12 879
8224.98 927
8225.83 885
8226.69 968
8227.54 925
8228.40 915
8229.26 920
8230.11 837
8230.97 899
8231.83 899
8232.68 928
8233.54 896
8234.39 855
8235.25 872
8236.11 937
8236.96 882
8237.82 878
8238.68 868
8239.53 881
8240.39 882
8241.25 898
8242.11 882
8242.96 913
8243.82 882
8244.68 933
8245.53 914
8246.39 929
8247.25 842
8248.10 882
8248.96 851
8249.82 873
8250.68 887
8251.53 972
8252.39 878
8253.25 923
8254.11 937
8254.96 960
8255.82 870
8256.68 857
8257.54 848
8258.39 871
8259.25 939
8260.11 903
8260.97 932
8261.83 911
8262.68 830
8263.54 901
8264.40 906
8265.26 887
8266.12 871
8266.97 845
8267.83 965
8268.69 923
8269.55 856
8270.41 1002
8271.27 1030
8272.12 969
8272.98 872
8273.84 951
8274.70 975
8275.56 915
8276.42 960
8277.28 998
8278.13 980
8278.99 1009
8279.85 964
8280.71 1041
8281.57 981
8282.43 990
8283.29 921
8284.15 844
8285.01 935
8285.87 946
8286.72 874
8287.58 999
8288.44 982
8289.30 955
8290.16 1008
8291.02 1046
8291.88 968
8292.74 990
8293.60 1002
8294.46 1096
8295.32 1170
8296.18 1190
8297.04 1036
8297.90 1031
8298.76 1055
8299.62 1035
8300.48 1056
8301.34 977
8302.20 966
8303.06 963
8303.92 1047
8304.78 1035
8305.64 997
8306.50 1018
8307.36 953
8308.22 1050
8309.08 1033
8309.94 977
8310.80 1011
8311.66 1019
8312.52 1047
8313.38 1076
8314.24 984
8315.10 1067
8315.96 1075
8316.83 1221
8317.69 1245
8318.55 1222
8319.41 1196
8320.27 1223
8321.13 1165
8321.99 1123
8322.85 1132
8323.71 1218
8324.57 1035
8325.44 1053
8326.30 1059
8327.16 1021
8328.02 942
8328.88 978
8329.74 983
8330.60 947
8331.47 940
8332.33 917
8333.19 994
8334.05 1029
8334.91 969
8335.77 999
8336.64 1013
8337.50 937
8338.36 954
8339.22 871
8340.08 874
8340.94 987
8341.81 1039
8342.67 1042
8343.53 982
8344.39 951
8345.26 1046
8346.12 1039
8346.98 1095
8347.84 1073
8348.71 1000
8349.57 1018
8350.43 1021
8351.29 1031
8352.16 1006
8353.02 1005
8353.88 924
8354.74 1087
8355.61 1000
8356.47 964
8357.33 1011
8358.19 963
8359.06 1011
8359.92 966
8360.78 933
8361.65 1015
8362.51 964
8363.37 1008
8364.24 1020
8365.10 905
8365.96 978
8366.83 920
8367.69 1027
8368.55 1001
8369.42 973
8370.28 1043
8371.14 959
8372.01 1034
8372.87 1040
8373.73 1093
8374.60 998
8375.46 993
8376.33 1060
8377.19 1095
8378.05 1067
8378.92 1072
8379.78 1036
8380.65 1057
8381.51 981
8382.37 1068
8383.24 1112
8384.10 1059
8384.97 999
8385.83 1021
8386.70 1116
8387.56 1187
8388.42 1145
8389.29 1149
8390.15 1114
8391.02 1172
8391.88 1190
8392.75 1077
8393.61 1066
8394.48 1138
8395.34 1122
8396.21 1212
8397.07 1105
8397.94 1069
8398.80 1145
8399.67 1224
8400.53 1119
8401.40 1086
8402.26 1141
8403.13 1085
8403.99 1231
8404.86 1116
8405.72 1132
8406.59 1091
8407.45 1148
8408.32 1176
8409.19 1132
8410.05 1197
8410.92 1265
8411.78 1228
8412.65 1207
8413.51 1161
8414.38 1243
8415.25 1312
8416.11 1270
8416.98 1236
8417.84 1223
8418.71 1181
8419.58 1302
8420.44 1360
8421.31 1407
8422.17 1300
8423.04 1273
8423.91 1271
8424.77 1374
8425.64 1409
8426.51 1431
8427.37 1385
8428.24 1447
8429.11 1504
8429.97 1473
8430.84 1558
8431.71 1581
8432.57 1569
8433.44 1477
8434.31 1538
8435.17 1500
8436.04 1502
8436.91 1516
8437.77 1688
8438.64 1660
8439.51 1667
8440.38 1685
8441.24 1733
8442.11 1850
8442.98 1998
8443.84 2016
8444.71 2090
8445.58 2117
8446.45 2103
8447.31 2090
8448.18 2059
8449.05 1951
8449.92 1979
8450.78 2050
8451.65 2086
8452.52 2061
8453.39 2187
8454.26 2307
8455.12 2482
8455.99 2741
8456.86 2961
8457.73 3180
8458.60 3346
8459.46 3484
8460.33 3468
8461.20 3267
8462.07 2903
8462.94 2770
8463.81 2587
8464.67 2428
8465.54 2368
8466.41 2223
8467.28 2254
8468.15 2435
8469.02 2871
8469.89 3400
8470.75 3932
8471.62 4605
8472.49 4987
8473.36 5040
8474.23 4852
8475.10 4667
8475.97 4127
8476.84 3655
8477.71 3112
8478.57 2716
8479.44 2368
8480.31 2128
8481.18 1950
8482.05 1926
8482.92 1799
8483.79 1703
8484.66 1629
8485.53 1701
8486.40 1635
8487.27 1539
8488.14 1631
8489.01 1585
8489.88 1578
8490.75 1591
8491.62 1549
8492.49 1579
8493.36 1511
8494.23 1598
8495.10 1618
8495.97 1571
8496.84 1613
8497.71 1629
8498.58 1741
8499.45 1623
8500.32 1586
8501.19 1651
8502.06 1626
8502.93 1629
8503.80 1673
8504.67 1559
8505.54 1583
8506.41 1468
8507.28 1656
8508.15 1759
8509.02 1759
8509.89 1903
8510.76 1898
8511.63 2004
8512.51 1968
8513.38 1950
8514.25 1926
8515.12 1835
8515.99 1728
8516.86 1764
8517.73 1727
8518.60 1672
8519.47 1671
8520.35 1551
8521.22 1544
8522.09 1645
8522.96 1660
8523.83 1574
8524.70 1654
8525.57 1653
8526.45 1562
8527.32 1592
8528.19 1565
8529.06 1654
8529.93 1633
8530.80 1659
8531.68 1612
8532.55 1658
8533.42 1741
8534.29 1809
8535.16 1891
8536.04 1802
8536.91 1881
8537.78 1841
8538.65 1937
8539.52 1922
8540.40 1885
8541.27 1691
8542.14 1795
8543.01 1789
8543.89 1702
8544.76 1759
8545.63 1806
8546.50 1855
8547.38 1800
8548.25 1854
8549.12 1909
8549.99 1915
8550.87 1873
8551.74 1967
8552.61 2063
8553.49 2178
8554.36 2270
8555.23 2409
8556.11 2396
8556.98 2437
8557.85 2408
8558.73 2352
8559.60 2272
8560.47 2178
8561.35 1925
8562.22 1746
8563.09 1801
8563.97 1671
8564.84 1625
8565.71 1518
8566.59 1561
8567.46 1539
8568.33 1476
8569.21 1421
8570.08 1492
8570.96 1564
8571.83 1448
8572.70 1435
8573.58 1523
8574.45 1482
8575.33 1422
8576.20 1379
8577.07 1455
8577.95 1380
8578.82 1386
8579.70 1382
8580.57 1457
8581.45 1401
8582.32 1317
8583.19 1355
8584.07 1390
8584.94 1362
8585.82 1345
8586.69 1401
8587.57 1447
8588.44 1424
8589.32 1457
8590.19 1452
8591.07 1361
8591.94 1367
8592.82 1393
8593.69 1433
8594.57 1385
8595.44 1478
8596.32 1540
8597.19 1480
8598.07 1386
8598.94 1375
8599.82 1434
8600.69 1530
8601.57 1401
8602.44 1388
8603.32 1364
8604.20 1331
8605.07 1388
8605.95 1371
8606.82 1417
8607.70 1487
8608.57 1385
8609.45 1388
8610.33 1412
8611.20 1330
8612.08 1395
8612.95 1378
8613.83 1488
8614.71 1553
8615.58 1477
8616.46 1454
8617.33 1466
8618.21 1488
8619.09 1486
8619.96 1453
8620.84 1597
8621.72 1537
8622.59 1515
8623.47 1533
8624.35 1634
8625.22 1531
8626.10 1591
8626.98 1635
8627.85 1612
8628.73 1593
8629.61 1535
8630.48 1651
8631.36 1704
8632.24 1782
8633.11 1687
8633.99 1678
8634.87 1696
8635.74 1774
8636.62 1699
8637.50 1559
8638.38 1722
8639.25 1814
8640.13 1905
8641.01 1845
8641.89 1856
8642.76 1855
8643.64 1830
8644.52 1833
8645.40 2020
8646.27 1962
8647.15 1955
8648.03 1986
8648.91 2065
8649.79 2009
8650.66 2028
8651.54 2015
8652.42 2161
8653.30 2265
8654.18 2234
8655.05 2275
8655.93 2135
8656.81 2178
8657.69 2174
8658.57 2189
8659.45 2184
8660.32 2232
8661.20 2234
8662.08 2187
8662.96 2176
8663.84 2237
8664.72 2385
8665.60 2306
8666.47 2480
8667.35 2383
8668.23 2307
8669.11 2421
8669.99 2511
8670.87 2547
8671.75 2685
8672.63 2757
8673.51 3132
8674.38 3387
8675.26 3658
8676.14 3855
8677.02 3966
8677.90 4052
8678.78 3929
8679.66 3793
8680.54 3578
8681.42 3430
8682.30 3429
8683.18 3233
8684.06 2964
8684.94 2891
8685.82 2845
8686.70 2738
8687.58 2765
8688.46 2895
8689.34 3085
8690.22 3368
8691.10 3862
8691.98 4901
8692.86 5693
8693.74 6550
8694.62 7341
8695.50 7786
8696.38 7554
8697.26 7191
8698.14 6705
8699.02 6000
8699.90 5165
8700.78 4456
8701.66 3740
8702.54 3227
8703.42 2950
8704.30 2651
8705.18 2436
8706.06 2251
8706.94 2208
8707.82 2243
8708.71 2127
8709.59 2034
8710.47 2146
8711.35 2044
8712.23 1932
8713.11 1988
8713.99 1939
8714.87 1972
8715.75 1828
8716.64 1845
8717.52 1806
8718.40 1648
8719.28 1775
8720.16 1795
8721.04 1783
8721.92 1914
8722.81 1868
8723.69 1881
8724.57 1887
8725.45 1853
8726.33 1905
8727.21 1958
8728.10 1835
8728.98 1909
8729.86 1932
8730.74 2047
8731.62 2139
8732.51 2279
8733.39 2235
8734.27 2338
8735.15 2391
8736.03 2222
8736.92 2152
8737.80 2148
8738.68 1988
8739.56 1971
8740.45 1950
8741.33 1862
8742.21 1744
8743.09 1782
8743.98 1735
8744.86 1792
8745.74 1865
8746.63 1757
8747.51 1787
8748.39 1806
8749.27 1731
8750.16 1704
8751.04 1790
8751.92 1920
8752.81 1914
8753.69 1815
8754.57 1963
8755.46 1958
8756.34 1979
8757.22 1941
8758.11 1945
8758.99 2037
8759.87 2118
8760.76 2122
8761.64 2146
8762.52 2232
8763.41 2090
8764.29 2172
8765.17 2158
8766.06 2013
8766.94 2214
8767.83 2101
8768.71 2103
8769.59 2160
8770.48 2249
8771.36 2177
8772.25 2207
8773.13 2320
8774.01 2133
8774.90 2106
8775.78 2185
8776.67 2053
8777.55 2011
8778.44 2019
8779.32 2130
8780.20 2096
8781.09 2280
8781.97 2522
8782.86 2647
8783.74 3054
8784.63 2984
8785.51 3033
8786.40 3056
8787.28 2990
8788.17 2701
8789.05 2432
8789.94 2223
8790.82 2095
8791.71 1987
8792.59 1858
8793.48 1817
8794.36 1772
8795.25 1787
8796.13 1737
8797.02 1804
8797.90 1746
8798.79 1815
8799.67 1794
8800.56 1927
8801.45 1855
8802.33 1846
8803.22 1712
8804.10 1700
8804.99 1674
8805.87 1666
8806.76 1739
8807.65 1677
8808.53 1597
8809.42 1485
8810.30 1561
8811.19 1583
8812.08 1524
8812.96 1480
8813.85 1618
8814.73 1610
8815.62 1512
8816.51 1409
8817.39 1500
8818.28 1442
8819.17 1419
8820.05 1433
8820.94 1465
8821.83 1429
8822.71 1532
8823.60 1598
8824.49 1603
8825.37 1513
8826.26 1430
8827.15 1444
8828.03 1554
8828.92 1570
8829.81 1449
8830.69 1395
8831.58 1362
8832.47 1321
8833.36 1320
8834.24 1410
8835.13 1306
8836.02 1287
8836.90 1265
8837.79 1300
8838.68 1302
8839.57 1333
8840.45 1313
8841.34 1328
8842.23 1320
8843.12 1355
8844.01 1390
8844.89 1351
8845.78 1311
8846.67 1367
8847.56 1338
8848.44 1237
8849.33 1259
8850.22 1228
8851.11 1266
8852.00 1273
8852.88 1362
8853.77 1302
8854.66 1310
8855.55 1306
8856.44 1262
8857.33 1204
8858.21 1236
8859.10 1261
8859.99 1237
8860.88 1297
8861.77 1239
8862.66 1186
8863.55 1296
8864.43 1238
8865.32 1245
8866.21 1267
8867.10 1298
8867.99 1220
8868.88 1159
8869.77 1137
8870.66 1106
8871.55 1268
8872.44 1190
8873.32 1147
8874.21 1132
8875.10 1174
8875.99 1192
8876.88 1181
8877.77 1049
8878.66 1054
8879.55 1164
8880.44 1197
8881.33 1099
8882.22 1135
8883.11 1097
8884.00 1132
8884.89 1078
8885.78 1205
8886.67 1181
8887.56 1108
8888.45 1148
8889.34 1118
8890.23 1094
8891.12 1111
8892.01 1111
8892.90 1115
8893.79 1041
8894.68 990
8895.57 1020
8896.46 1041
8897.35 1026
8898.24 1055
8899.13 1046
8900.02 1023
8900.91 1026
8901.80 987
8902.69 973
8903.58 978
8904.47 1035
8905.36 1062
8906.26 1090
8907.15 978
8908.04 1023
8908.93 906
8909.82 980
8910.71 929
8911.60 944
8912.49 923
8913.38 902
8914.28 935
8915.17 978
8916.06 926
8916.95 904
8917.84 953
8918.73 890
8919.62 884
8920.52 919
8921.41 907
8922.30 884
8923.19 912
8924.08 863
8924.97 937
8925.87 985
8926.76 976
8927.65 902
8928.54 895
8929.43 966
8930.33 928
8931.22 920
8932.11 948
8933.00 896
8933.89 877
8934.79 864
8935.68 875
8936.57 862
8937.46 920
8938.36 867
8939.25 864
8940.14 845
8941.03 863
8941.93 910
8942.82 863
8943.71 865
8944.60 902
8945.50 918
8946.39 853
8947.28 928
8948.18 912
8949.07 842
8949.96 821
8950.85 917
8951.75 830
8952.64 832
8953.53 806
8954.43 816
8955.32 788
8956.21 866
8957.11 846
8958.00 884
8958.89 828
8959.79 850
8960.68 835
8961.57 796
8962.47 797
8963.36 822
8964.26 871
8965.15 767
8966.04 859
8966.94 833
8967.83 867
8968.73 857
8969.62 874
8970.51 884
8971.41 888
8972.30 880
8973.20 895
8974.09 894
8974.98 891
8975.88 881
8976.77 864
8977.67 845
8978.56 794
8979.46 829
8980.35 857
8981.25 846
8982.14 767
8983.03 791
8983.93 801
8984.82 788
8985.72 758
8986.61 791
8987.51 787
8988.40 760
8989.30 743
8990.19 680
8991.09 773
8991.98 843
8992.88 826
8993.77 817
8994.67 777
8995.56 725
8996.46 737
8997.36 818
8998.25 776
8999.15 747
9000.04 731
9000.94 770
9001.83 736
9002.73 790
9003.62 731
9004.52 783
9005.42 831
9006.31 838
9007.21 799
9008.10 722
9009.00 795
9009.90 749
9010.79 683
9011.69 671
9012.58 722
9013.48 654
9014.38 760
9015.27 701
9016.17 687
9017.07 733
9017.96 701
9018.86 766
9019.76 722
9020.65 758
9021.55 692
9022.44 653
9023.34 702
9024.24 747
9025.14 708
9026.03 687
9026.93 711
9027.83 719
9028.72 713
9029.62 736
9030.52 728
9031.41 703
9032.31 713
9033.21 744
9034.11 690
9035.00 745
9035.90 717
9036.80 678
9037.69 756
9038.59 850
9039.49 692
9040.39 704
9041.28 741
9042.18 743
9043.08 721
9043.98 754
9044.88 750
9045.77 782
9046.67 686
9047.57 822
9048.47 871
9049.36 743
9050.26 704
9051.16 786
9052.06 805
9052.96 739
9053.86 680
9054.75 759
9055.65 809
9056.55 794
9057.45 798
9058.35 820
9059.25 786
9060.14 784
9061.04 795
9061.94 726
9062.84 771
9063.74 793
9064.64 846
9065.54 842
9066.44 782
9067.33 747
9068.23 778
9069.13 816
9070.03 801
9070.93 779
9071.83 805
9072.73 815
9073.63 821
9074.53 841
9075.43 784
9076.33 784
9077.22 755
9078.12 761
9079.02 826
9079.92 807
9080.82 769
9081.72 748
9082.62 792
9083.52 782
9084.42 759
9085.32 843
9086.22 825
9087.12 756
9088.02 741
9088.92 780
9089.82 839
9090.72 873
9091.62 878
9092.52 815
9093.42 811
9094.32 853
9095.22 796
9096.12 775
9097.02 765
9097.92 783
9098.82 733
9099.72 781
9100.62 713
9101.52 721
9102.43 834
9103.33 771
9104.23 775
9105.13 830
9106.03 835
9106.93 862
9107.83 783
9108.73 751
9109.63 837
9110.53 766
9111.43 712
9112.33 721
9113.24 745
9114.14 785
9115.04 757
9115.94 747
9116.84 764
9117.74 748
9118.64 754
9119.55 723
9120.45 778
9121.35 822
9122.25 790
9123.15 821
9124.05 783
9124.96 737
9125.86 738
9126.76 736
9127.66 787
9128.56 738
9129.46 774
9130.37 736
9131.27 749
9132.17 744
9133.07 729
9133.97 744
9134.88 708
9135.78 742
9136.68 745
9137.58 738
9138.49 752
9139.39 783
9140.29 713
9141.19 730
9142.10 746
9143.00 678
9143.90 761
9144.80 798
9145.71 740
9146.61 683
9147.51 774
9148.42 734
9149.32 753
9150.22 690
9151.12 702
9152.03 716
9152.93 727
9153.83 767
9154.74 700
9155.64 723
9156.54 706
9157.45 716
9158.35 669
9159.25 686
9160.16 787
9161.06 782
9161.96 799
9162.87 745
9163.77 715
9164.68 756
9165.58 721
9166.48 643
9167.39 647
9168.29 655
9169.19 676
9170.10 689
9171.00 697
9171.91 732
9172.81 642
9173.72 677
9174.62 764
9175.52 726
9176.43 714
9177.33 705
9178.24 693
9179.14 725
9180.05 743
9180.95 667
9181.85 708
9182.76 791
9183.66 721
9184.57 692
9185.47 710
9186.38 769
9187.28 726
9188.19 722
9189.09 792
9190.00 725
9190.90 704
9191.81 792
9192.71 673
9193.62 746
9194.52 729
9195.43 792
9196.33 743
9197.24 680
9198.14 676
9199.05 717
9199.96 679
9200.86 723
9201.77 665
9202.67 700
9203.58 722
9204.48 745
9205.39 741
9206.29 690
9207.20 709
9208.11 741
9209.01 798
9209.92 734
9210.82 772
9211.73 741
9212.64 681
9213.54 700
9214.45 750
9215.35 710
9216.26 688
9217.17 721
9218.07 788
9218.98 829
9219.89 713
9220.79 768
9221.70 773
9222.61 792
9223.51 766
9224.42 723
9225.33 672
9226.23 728
9227.14 729
9228.05 735
9228.95 692
9229.86 757
9230.77 746
9231.67 716
9232.58 701
9233.49 666
9234.40 686
9235.30 748
9236.21 709
9237.12 655
9238.02 691
9238.93 708
9239.84 732
9240.75 771
9241.65 667
9242.56 708
9243.47 706
9244.38 645
9245.28 683
9246.19 683
9247.10 704
9248.01 678
9248.92 663
9249.82 715
9250.73 716
9251.64 800
9252.55 703
9253.46 687
9254.36 672
9255.27 673
9256.18 639
9257.09 659
9258.00 690
9258.90 688
9259.81 709
9260.72 687
9261.63 727
9262.54 685
9263.45 640
9264.36 634
9265.26 714
9266.17 701
9267.08 690
9267.99 662
9268.90 647
9269.81 686
9270.72 725
9271.63 664
9272.54 694
9273.44 692
9274.35 792
9275.26 718
9276.17 674
9277.08 685
9277.99 702
9278.90 739
9279.81 718
9280.72 716
9281.63 641
9282.54 712
9283.45 682
9284.36 703
9285.27 712
9286.18 713
9287.09 735
9288.00 662
9288.91 729
9289.82 772
9290.73 719
9291.64 741
9292.55 706
9293.46 785
9294.37 772
9295.28 737
9296.19 751
9297.10 740
9298.01 671
9298.92 776
9299.83 794
9300.74 755
9301.65 794
9302.56 793
9303.47 840
9304.38 743
9305.29 763
9306.20 718
9307.11 717
9308.02 745
9308.93 744
9309.84 839
9310.75 859
9311.67 877
9312.58 838
9313.49 867
9314.40 867
9315.31 831
9316.22 767
9317.13 763
9318.04 791
9318.95 755
9319.87 771
9320.78 799
9321.69 734
9322.60 721
9323.51 765
9324.42 722
9325.34 751
9326.25 778
9327.16 791
9328.07 777
9328.98 725
9329.89 765
9330.81 759
9331.72 760
9332.63 742
9333.54 777
9334.45 744
9335.37 772
9336.28 746
9337.19 790
9338.10 805
9339.01 726
9339.93 726
9340.84 740
9341.75 849
9342.66 748
9343.58 767
9344.49 753
9345.40 782
9346.31 806
9347.23 791
9348.14 776
9349.05 800
9349.97 754
9350.88 678
9351.79 761
9352.70 760
9353.62 818
9354.53 820
9355.44 806
9356.36 667
9357.27 687
9358.18 742
9359.10 711
9360.01 771
9360.92 721
9361.84 670
9362.75 718
9363.66 677
9364.58 782
9365.49 770
9366.40 728
9367.32 709
9368.23 715
9369.15 781
9370.06 753
9370.97 733
9371.89 759
9372.80 701
9373.71 735
9374.63 830
9375.54 828
9376.46 806
9377.37 810
9378.29 797
9379.20 790
9380.11 791
9381.03 806
9381.94 823
9382.86 758
9383.77 787
9384.69 783
9385.60 725
9386.51 753
9387.43 848
9388.34 764
9389.26 795
9390.17 757
9391.09 812
9392.00 832
9392.92 843
9393.83 833
9394.75 808
9395.66 836
9396.58 851
9397.49 823
9398.41 854
9399.32 819
9400.24 862
9401.15 780
9402.07 842
9402.99 836
9403.90 843
9404.82 832
9405.73 746
9406.65 837
9407.56 872
9408.48 804
9409.39 796
9410.31 784
9411.23 868
9412.14 894
9413.06 822
9413.97 783
9414.89 869
9415.81 840
9416.72 804
9417.64 854
9418.55 864
9419.47 789
9420.39 833
9421.30 807
9422.22 856
9423.14 910
9424.05 913
9424.97 903
9425.89 866
9426.80 850
9427.72 916
9428.64 856
9429.55 870
9430.47 810
9431.39 951
9432.30 915
9433.22 893
9434.14 896
9435.05 946
9435.97 932
9436.89 874
9437.80 920
9438.72 1007
9439.64 993
9440.56 893
9441.47 885
9442.39 935
9443.31 948
9444.23 945
9445.14 980
9446.06 897
9446.98 880
9447.90 890
9448.81 925
9449.73 913
9450.65 972
9451.57 1071
9452.48 1173
9453.40 1215
9454.32 1335
9455.24 1440
9456.16 1460
9457.07 1426
9457.99 1338
9458.91 1290
9459.83 1288
9460.75 1195
9461.66 1129
9462.58 1151
9463.50 1043
9464.42 1027
9465.34 998
9466.26 1002
9467.18 996
9468.09 1002
9469.01 1031
9469.93 977
9470.85 982
9471.77 930
9472.69 979
9473.61 930
9474.53 947
9475.44 919
9476.36 896
9477.28 1020
9478.20 1093
9479.12 1101
9480.04 1034
9480.96 1180
9481.88 1251
9482.80 1301
9483.72 1321
9484.64 1288
9485.56 1300
9486.47 1268
9487.39 1259
9488.31 1155
9489.23 1152
9490.15 1031
9491.07 965
9491.99 962
9492.91 921
9493.83 977
9494.75 894
9495.67 884
9496.59 961
9497.51 959
9498.43 944
9499.35 914
9500.27 922
9501.19 916
9502.11 831
9503.03 862
9503.95 928
9504.87 910
9505.79 887
9506.71 873
9507.64 888
9508.56 856
9509.48 928
9510.40 908
9511.32 924
9512.24 877
9513.16 868
9514.08 892
9515.00 867
9515.92 850
9516.84 796
9517.76 892
9518.68 946
9519.61 959
9520.53 953
9521.45 947
9522.37 959
9523.29 1041
9524.21 953
9525.13 1003
9526.05 944
9526.98 963
9527.90 977
9528.82 958
9529.74 977
9530.66 959
9531.58 973
9532.51 1025
9533.43 1028
9534.35 1116
9535.27 1073
9536.19 1189
9537.11 1129
9538.04 1012
9538.96 965
9539.88 1004
9540.80 1044
9541.73 1008
9542.65 929
9543.57 887
9544.49 934
9545.41 996
9546.34 942
9547.26 923
9548.18 931
9549.10 900
9550.03 902
9550.95 910
9551.87 921
9552.79 893
9553.72 873
9554.64 947
9555.56 955
9556.49 938
9557.41 991
9558.33 1006
9559.25 1010
9560.18 972
9561.10 1000
9562.02 1037
9562.95 1049
9563.87 998
9564.79 961
9565.72 933
9566.64 976
9567.56 1046
9568.49 989
9569.41 969
9570.33 932
9571.26 977
9572.18 931
9573.11 982
9574.03 931
9574.95 900
9575.88 943
9576.80 940
9577.72 849
9578.65 883
9579.57 966
9580.50 948
9581.42 897
9582.34 874
9583.27 995
9584.19 958
9585.12 914
9586.04 966
9586.97 922
9587.89 888
9588.81 976
9589.74 913
9590.66 976
9591.59 1058
9592.51 996
9593.44 1013
9594.36 911
9595.29 982
9596.21 1023
9597.14 968
9598.06 982
9598.99 1005
9599.91 1051
9600.84 1127
9601.76 1091
9602.69 1043
9603.61 995
9604.54 1006
9605.46 1062
9606.39 1085
9607.31 1019
9608.24 995
9609.16 1020
9610.09 986
9611.01 1019
9611.94 1072
9612.87 1138
9613.79 1058
9614.72 1045
9615.64 1075
9616.57 1063
9617.49 1070
9618.42 1050
9619.35 1141
9620.27 990
9621.20 1116
9622.12 1059
9623.05 1023
9623.98 1102
9624.90 1104
9625.83 1147
9626.76 1122
9627.68 1161
9628.61 1219
9629.53 1160
9630.46 1180
9631.39 1177
9632.31 1137
9633.24 1271
9634.17 1231
9635.09 1203
9636.02 1159
9636.95 1241
9637.87 1218
9638.80 1284
9639.73 1341
9640.65 1150
9641.58 1214
9642.51 1300
9643.44 1297
9644.36 1297
9645.29 1368
9646.22 1320
9647.14 1318
9648.07 1412
9649.00 1355
9649.93 1326
9650.85 1426
9651.78 1474
9652.71 1568
9653.64 1571
9654.56 1602
9655.49 1461
9656.42 1454
9657.35 1464
9658.27 1501
9659.20 1547
9660.13 1594
9661.06 1576
9661.99 1436
9662.91 1558
9663.84 1508
9664.77 1406
9665.70 1450
9666.63 1462
9667.56 1599
9668.48 1573
9669.41 1581
9670.34 1462
9671.27 1538
9672.20 1642
9673.13 1668
9674.05 1701
9674.98 1649
9675.91 1701
9676.84 1627
9677.77 1709
9678.70 1728
9679.63 1753
9680.56 1816
9681.48 1920
9682.41 1786
9683.34 1819
9684.27 1839
9685.20 1966
9686.13 2092
9687.06 2057
9687.99 1999
9688.92 2017
9689.85 1969
9690.78 1961
9691.71 2018
9692.63 1943
9693.56 2057
9694.49 2145
9695.42 2166
9696.35 2229
9697.28 2416
9698.21 2611
9699.14 2854
9700.07 3122
9701.00 3447
9701.93 3689
9702.86 3629
9703.79 3436
9704.72 3277
9705.65 3166
9706.58 2964
9707.51 2639
9708.44 2449
9709.37 2390
9710.30 2130
9711.23 1962
9712.16 2021
9713.09 1959
9714.02 1915
9714.95 2010
9715.89 2060
9716.82 2063
9717.75 2049
9718.68 1952
9719.61 1933
9720.54 2011
9721.47 1956
9722.40 1842
9723.33 1754
9724.26 1769
9725.19 1695
9726.12 1623
9727.06 1619
9727.99 1664
9728.92 1711
9729.85 1744
9730.78 1747
9731.71 1636
9732.64 1649
9733.57 1702
9734.51 1707
9735.44 1662
9736.37 1825
9737.30 1774
9738.23 1773
9739.16 1880
9740.10 1787
9741.03 1779
9741.96 1771
9742.89 1639
9743.82 1646
9744.75 1575
9745.69 1524
9746.62 1562
9747.55 1581
9748.48 1506
9749.41 1423
9750.35 1520
9751.28 1492
9752.21 1432
9753.14 1530
9754.08 1539
9755.01 1451
9755.94 1495
9756.87 1535
9757.81 1499
9758.74 1634
9759.67 1444
9760.60 1454
9761.54 1575
9762.47 1471
9763.40 1529
9764.34 1600
9765.27 1573
9766.20 1561
9767.13 1530
9768.07 1586
9769.00 1682
9769.93 1622
9770.87 1474
9771.80 1598
9772.73 1708
9773.67 1628
9774.60 1666
9775.53 1660
9776.47 1701
9777.40 1712
9778.33 1635
9779.27 1670
9780.20 1737
9781.14 1767
9782.07 1786
9783.00 1900
9783.94 1933
9784.87 1992
9785.80 1954
9786.74 2013
9787.67 1927
9788.61 1908
9789.54 1849
9790.47 1695
9791.41 1712
9792.34 1625
9793.28 1612
9794.21 1543
9795.15 1545
9796.08 1506
9797.01 1468
9797.95 1626
9798.88 1641
9799.82 1632
9800.75 1715
9801.69 1805
9802.62 1759
9803.56 1631
9804.49 1630
9805.43 1652
9806.36 1544
9807.30 1469
9808.23 1423
9809.17 1357
9810.10 1307
9811.04 1276
9811.97 1346
9812.91 1387
9813.84 1327
9814.78 1342
9815.71 1229
9816.65 1305
9817.58 1231
9818.52 1278
9819.46 1245
9820.39 1230
9821.33 1204
9822.26 1245
9823.20 1318
9824.13 1209
9825.07 1162
9826.00 1255
9826.94 1191
9827.88 1150
9828.81 1226
9829.75 1178
9830.68 1072
9831.62 1101
9832.56 1029
9833.49 1115
9834.43 1098
9835.37 1154
9836.30 1085
9837.24 1184
9838.17 1142
9839.11 1158
9840.05 1145
9840.98 1162
9841.92 1195
9842.86 1191
9843.79 1151
9844.73 1165
9845.67 1135
9846.60 1220
9847.54 1189
9848.48 1196
9849.42 1138
9850.35 1099
9851.29 1046
9852.23 1123
9853.16 1152
9854.10 1123
9855.04 1049
9855.98 1112
9856.91 1135
9857.85 1147
9858.79 1133
9859.72 1129
9860.66 1104
9861.60 1200
9862.54 1183
9863.47 1135
9864.41 1099
9865.35 1152
9866.29 1134
9867.23 1057
9868.16 1063
9869.10 1057
9870.04 1077
9870.98 1126
9871.92 989
9872.85 1021
9873.79 1012
9874.73 1047
9875.67 1144
9876.61 1158
9877.54 1113
9878.48 1105
9879.42 1130
9880.36 1135
9881.30 1095
9882.24 1078
9883.18 1052
9884.11 1032
9885.05 1047
9885.99 1044
9886.93 1055
9887.87 1108
9888.81 1086
9889.75 1033
9890.69 1028
9891.62 1009
9892.56 1081
9893.50 1050
9894.44 976
9895.38 998
9896.32 1001
9897.26 986
9898.20 1041
9899.14 1005
9900.08 1032
9901.02 1091
9901.96 1058
9902.90 1078
9903.83 1068
9904.77 973
9905.71 1020
9906.65 1029
9907.59 1046
9908.53 1022
9909.47 1041
9910.41 1086
9911.35 1080
9912.29 1078
9913.23 1118
9914.17 1112
9915.11 1087
9916.05 1034
9916.99 1056
9917.93 1024
9918.87 1132
9919.81 1121
9920.75 1038
9921.69 1041
9922.64 1147
9923.58 1076
9924.52 1077
9925.46 1231
9926.40 1448
9927.34 1431
9928.28 1627
9929.22 1801
9930.16 1751
9931.10 1859
9932.04 1868
9932.98 1726
9933.92 1783
9934.87 1583
9935.81 1382
9936.75 1295
9937.69 1243
9938.63 1121
9939.57 1079
9940.51 1059
9941.45 1036
9942.39 1072
9943.34 1017
9944.28 1015
9945.22 1021
9946.16 947
9947.10 1024
9948.04 1072
9948.99 1099
9949.93 1060
9950.87 1025
9951.81 1032
9952.75 1006
9953.69 946
9954.64 1024
9955.58 1065
9956.52 1006
9957.46 1006
9958.41 1003
9959.35 1031
9960.29 1020
9961.23 1038
9962.17 972
9963.12 1060
9964.06 907
9965.00 887
9965.94 1014
9966.89 1049
9967.83 1067
9968.77 1042
9969.71 1074
9970.66 958
9971.60 961
9972.54 943
9973.49 908
9974.43 862
9975.37 912
9976.31 887
9977.26 806
9978.20 903
9979.14 871
9980.09 885
9981.03 928
9981.97 834
9982.92 811
9983.86 804
9984.80 856
9985.75 861
9986.69 816
9987.63 860
9988.58 878
9989.52 915
9990.46 904
9991.41 891
9992.35 835
9993.30 878
9994.24 842
9995.18 850
9996.13 920
9997.07 874
9998.02 878
9998.96 895
9999.90 841
10000.85 929
10001.79 853
10002.74 837
10003.68 855
10004.62 860
10005.57 871
10006.51 967
10007.46 897
10008.40 879
10009.35 828
10010.29 798
10011.24 892
10012.18 830
10013.13 906
10014.07 824
10015.01 853
10015.96 840
10016.90 854
10017.85 877
10018.79 848
10019.74 860
10020.68 815
10021.63 801
10022.58 820
10023.52 815
10024.47 765
10025.41 780
10026.36 863
10027.30 807
10028.25 782
10029.19 802
10030.14 799
10031.08 764
10032.03 733
10032.98 757
10033.92 712
10034.87 738
10035.81 798
10036.76 823
10037.70 819
10038.65 817
10039.60 843
10040.54 838
10041.49 833
10042.43 896
10043.38 818
10044.33 851
10045.27 744
10046.22 777
10047.17 762
10048.11 850
10049.06 803
10050.00 800
10050.95 764
10051.90 788
10052.84 802
10053.79 764
10054.74 760
10055.68 714
10056.63 704
10057.58 754
10058.52 835
10059.47 782
10060.42 754
10061.37 802
10062.31 746
10063.26 755
10064.21 776
10065.15 779
10066.10 741
10067.05 742
10068.00 737
10068.94 797
10069.89 773
10070.84 689
10071.79 761
10072.73 751
10073.68 751
10074.63 707
10075.58 721
10076.52 766
10077.47 793
10078.42 785
10079.37 784
10080.32 667
10081.26 696
10082.21 683
10083.16 767
10084.11 757
10085.06 736
10086.00 777
10086.95 781
10087.90 712
10088.85 686
10089.80 760
10090.75 788
10091.69 802
10092.64 669
10093.59 707
10094.54 740
10095.49 700
10096.44 700
10097.39 735
10098.33 798
10099.28 686
10100.23 664
10101.18 717
10102.13 730
10103.08 686
10104.03 714
10104.98 792
10105.93 756
10106.87 685
10107.82 705
10108.77 725
10109.72 721
10110.67 734
10111.62 717
10112.57 732
10113.52 719
10114.47 749
10115.42 736
10116.37 783
10117.32 675
10118.27 702
10119.22 758
10120.17 724
10121.12 778
10122.07 690
10123.02 658
10123.97 713
10124.92 687
10125.87 690
10126.82 753
10127.77 751
10128.72 677
10129.67 700
10130.62 704
10131.57 741
10132.52 782
10133.47 716
10134.42 741
10135.37 678
10136.32 700
10137.27 729
10138.22 708
10139.17 678
10140.12 722
10141.07 768
10142.02 744
10142.98 785
10143.93 718
10144.88 657
10145.83 768
10146.78 710
10147.73 773
10148.68 746
10149.63 736
10150.58 727
10151.54 763
10152.49 800
10153.44 787
10154.39 777
10155.34 835
10156.29 770
10157.24 786
10158.20 809
10159.15 791
10160.10 740
10161.05 823
10162.00 769
10162.95 744
10163.91 872
10164.86 788
10165.81 782
10166.76 824
10167.71 891
10168.67 844
10169.62 796
10170.57 840
10171.52 849
10172.47 788
10173.43 806
10174.38 861
10175.33 862
10176.28 841
10177.24 894
10178.19 956
10179.14 842
10180.09 758
10181.05 819
10182.00 871
10182.95 963
10183.90 923
10184.86 938
10185.81 895
10186.76 941
10187.72 1018
10188.67 898
10189.62 952
10190.58 981
10191.53 982
10192.48 938
10193.43 968
10194.39 911
10195.34 927
10196.29 1041
10197.25 1002
10198.20 1011
10199.16 989
10200.11 968
10201.06 1033
10202.02 985
10202.97 1071
10203.92 1122
10204.88 1086
10205.83 1112
10206.78 1153
10207.74 1098
10208.69 1256
10209.65 1333
10210.60 1300
10211.55 1224
10212.51 1193
10213.46 1166
10214.42 1107
10215.37 1097
10216.33 1045
10217.28 997
10218.23 1023
10219.19 1041
10220.14 998
10221.10 947
10222.05 947
10223.01 953
10223.96 978
10224.92 991
10225.87 898
10226.83 898
10227.78 907
10228.74 856
10229.69 910
10230.65 870
10231.60 883
10232.56 880
10233.51 911
10234.47 966
10235.42 856
10236.38 887
10237.33 910
10238.29 923
10239.24 982
10240.20 883
10241.15 967
10242.11 976
10243.06 964
10244.02 878
10244.98 897
10245.93 787
10246.89 831
10247.84 787
10248.80 792
10249.75 774
10250.71 744
10251.67 775
10252.62 732
10253.58 723
10254.53 744
10255.49 732
10256.45 702
10257.40 782
10258.36 760
10259.32 727
10260.27 742
10261.23 787
10262.18 765
10263.14 680
10264.10 701
10265.05 762
10266.01 751
10266.97 728
10267.92 776
10268.88 800
10269.84 774
10270.79 695
10271.75 666
10272.71 769
10273.67 690
10274.62 743
10275.58 782
10276.54 743
10277.49 728
10278.45 766
10279.41 716
10280.37 681
10281.32 692
10282.28 783
10283.24 750
10284.19 723
10285.15 723
10286.11 721
10287.07 776
10288.03 685
10288.98 732
10289.94 726
10290.90 726
10291.86 718
10292.81 707
10293.77 686
10294.73 746
10295.69 827
10296.65 795
10297.60 749
10298.56 770
10299.52 715
10300.48 687
10301.44 641
10302.40 706
10303.35 688
10304.31 654
10305.27 705
10306.23 807
10307.19 664
10308.15 645
10309.10 662
10310.06 673
10311.02 680
10311.98 620
10312.94 677
10313.90 722
10314.86 732
10315.82 657
10316.78 637
10317.73 586
10318.69 686
10319.65 647
10320.61 646
10321.57 576
10322.53 649
10323.49 622
10324.45 696
10325.41 645
10326.37 663
10327.33 699
10328.29 667
10329.25 666
10330.21 618
10331.17 669
10332.13 706
10333.09 708
10334.04 645
10335.00 727
10335.96 662
10336.92 716
10337.88 672
10338.84 637
10339.80 671
10340.76 639
10341.72 666
10342.68 726
10343.65 745
10344.61 658
10345.57 641
10346.53 647
10347.49 603
10348.45 594
10349.41 639
10350.37 642
10351.33 697
10352.29 612
10353.25 601
10354.21 647
10355.17 650
10356.13 613
10357.09 615
10358.05 593
10359.02 617
10359.98 600
10360.94 576
10361.90 579
10362.86 637
10363.82 633
10364.78 657
10365.74 605
10366.70 540
10367.67 538
10368.63 634
10369.59 598
10370.55 572
10371.51 613
10372.47 672
10373.43 627
10374.40 588
10375.36 608
10376.32 579
10377.28 576
10378.24 591
10379.21 578
10380.17 564
10381.13 601
10382.09 611
10383.05 574
10384.02 569
10384.98 546
10385.94 559
10386.90 530
10387.86 562
10388.83 614
10389.79 621
10390.75 609
10391.71 599
10392.68 595
10393.64 556
10394.60 532
10395.56 582
10396.53 591
10397.49 545
10398.45 561
10399.42 589
10400.38 588
10401.34 571
10402.30 589
10403.27 604
10404.23 619
10405.19 587
10406.16 588
10407.12 611
10408.08 643
10409.05 660
10410.01 601
10410.97 597
10411.94 562
10412.90 611
10413.86 612
10414.83 567
10415.79 524
10416.75 591
10417.72 628
10418.68 686
10419.65 687
10420.61 638
10421.57 692
10422.54 718
10423.50 693
10424.46 608
10425.43 641
10426.39 640
10427.36 682
10428.32 612
10429.29 617
10430.25 640
10431.21 601
10432.18 597
10433.14 516
10434.11 578
10435.07 541
10436.04 538
10437.00 522
10437.97 545
10438.93 562
10439.90 593
10440.86 609
10441.82 517
10442.79 533
10443.75 550
10444.72 556
10445.68 529
10446.65 534
10447.61 545
10448.58 554
10449.54 515
10450.51 547
10451.48 547
10452.44 559
10453.41 586
10454.37 579
10455.34 539
10456.30 552
10457.27 566
10458.23 574
10459.20 549
10460.16 545
10461.13 564
10462.10 610
10463.06 571
10464.03 554
10464.99 514
10465.96 574
10466.93 583
10467.89 503
10468.86 536
10469.82 580
10470.79 512
10471.76 556
10472.72 543
10473.69 573
10474.65 509
10475.62 538
10476.59 549
10477.55 512
10478.52 528
10479.49 565
10480.45 572
10481.42 609
10482.39 573
10483.35 545
10484.32 557
10485.29 552
10486.25 570
10487.22 490
10488.19 539
10489.15 561
10490.12 578
10491.09 542
10492.06 544
10493.02 530
10493.99 491
10494.96 518
10495.92 551
10496.89 554
10497.86 536
10498.83 525
10499.79 545
10500.76 564
10501.73 562
10502.70 507
10503.66 555
10504.63 576
10505.60 532
10506.57 532
10507.54 570
10508.50 613
10509.47 521
10510.44 529
10511.41 508
10512.38 480
10513.34 479
10514.31 489
10515.28 540
10516.25 531
10517.22 522
10518.19 532
10519.15 479
10520.12 512
10521.09 523
10522.06 579
10523.03 552
10524.00 490
10524.96 571
10525.93 579
10526.90 539
10527.87 518
10528.84 519
10529.81 605
10530.78 573
10531.75 557
10532.72 547
10533.68 559
10534.65 591
10535.62 500
10536.59 571
10537.56 586
10538.53 511
10539.50 563
10540.47 584
10541.44 590
10542.41 600
10543.38 555
10544.35 541
10545.32 602
10546.29 607
10547.26 604
10548.23 564
10549.20 602
10550.17 522
10551.13 496
10552.10 489
10553.07 525
10554.04 570
10555.01 565
10555.98 578
10556.96 590
10557.93 629
10558.90 558
10559.87 611
10560.84 575
10561.81 635
10562.78 639
10563.75 683
10564.72 671
10565.69 692
10566.66 695
10567.63 649
10568.60 607
10569.57 616
10570.54 651
10571.51 638
10572.48 554
10573.45 609
10574.42 552
10575.40 529
10576.37 539
10577.34 573
10578.31 522
10579.28 563
10580.25 590
10581.22 538
10582.19 597
10583.17 559
10584.14 575
10585.11 552
10586.08 553
10587.05 558
10588.02 556
10588.99 506
10589.97 578
10590.94 598
10591.91 590
10592.88 621
10593.85 585
10594.82 581
10595.80 558
10596.77 615
10597.74 642
10598.71 611
10599.68 591
10600.66 589
10601.63 593
10602.60 598
10603.57 545
10604.55 587
10605.52 597
10606.49 552
10607.46 594
10608.44 548
10609.41 611
10610.38 598
10611.35 613
10612.33 626
10613.30 628
10614.27 617
10615.24 628
10616.22 563
10617.19 582
10618.16 598
10619.14 554
10620.11 595
10621.08 588
10622.05 632
10623.03 600
10624.00 606
10624.97 688
10625.95 637
10626.92 660
10627.89 640
10628.87 640
10629.84 623
10630.81 589
10631.79 617
10632.76 684
10633.74 629
10634.71 621
10635.68 651
10636.66 676
10637.63 694
10638.60 761
10639.58 914
10640.55 921
10641.53 953
10642.50 975
10643.47 952
10644.45 947
10645.42 870
10646.40 824
10647.37 765
10648.35 771
10649.32 696
10650.29 697
10651.27 684
10652.24 706
10653.22 697
10654.19 641
10655.17 609
10656.14 586
10657.12 619
10658.09 561
10659.07 554
10660.04 586
10661.02 647
10661.99 576
10662.97 585
10663.94 557
10664.92 543
10665.89 579
10666.87 616
10667.84 634
10668.82 643
10669.79 565
10670.77 562
10671.74 576
10672.72 575
10673.69 589
10674.67 544
10675.65 588
10676.62 582
10677.60 624
10678.57 602
10679.55 633
10680.52 630
10681.50 617
10682.48 645
10683.45 712
10684.43 692
10685.40 599
10686.38 619
10687.36 567
10688.33 557
10689.31 579
10690.28 574
10691.26 596
10692.24 574
10693.21 619
10694.19 585
10695.17 549
10696.14 572
10697.12 566
10698.10 584
10699.07 558
10700.05 553
10701.03 543
10702.00 570
10702.98 548
10703.96 548
10704.93 529
10705.91 595
10706.89 568
10707.86 516
10708.84 523
10709.82 513
10710.80 581
10711.77 574
10712.75 544
10713.73 525
10714.70 600
10715.68 607
10716.66 587
10717.64 564
10718.61 527
10719.59 562
10720.57 612
10721.55 643
10722.53 614
10723.50 610
10724.48 549
10725.46 584
10726.44 586
10727.41 590
10728.39 564
10729.37 529
10730.35 558
10731.33 592
10732.31 515
10733.28 529
10734.26 578
10735.24 504
10736.22 550
10737.20 562
10738.17 611
10739.15 532
10740.13 546
10741.11 580
10742.09 636
10743.07 532
10744.05 527
10745.03 565
10746.00 578
10746.98 605
10747.96 541
10748.94 560
10749.92 581
10750.90 549
10751.88 580
10752.86 521
10753.84 529
10754.82 539
10755.79 558
10756.77 561
10757.75 521
10758.73 573
10759.71 598
10760.69 574
10761.67 530
10762.65 558
10763.63 577
10764.61 629
10765.59 613
10766.57 568
10767.55 521
10768.53 619
10769.51 610
10770.49 493
10771.47 518
10772.45 546
10773.43 582
10774.41 561
10775.39 519
10776.37 601
10777.35 652
10778.33 611
10779.31 626
10780.29 641
10781.27 648
10782.25 597
10783.23 652
10784.21 615
10785.19 655
10786.17 617
10787.15 622
10788.13 588
10789.12 568
10790.10 553
10791.08 575
10792.06 579
10793.04 593
10794.02 542
10795.00 585
10795.98 563
10796.96 578
10797.94 582
10798.93 574
10799.91 558
10800.89 547
10801.87 581
10802.85 540
10803.83 552
10804.81 586
10805.80 587
10806.78 617
10807.76 609
10808.74 610
10809.72 540
10810.70 569
10811.69 568
10812.67 592
10813.65 591
10814.63 609
10815.61 613
10816.59 629
10817.58 659
10818.56 634
10819.54 624
10820.52 559
10821.51 608
10822.49 591
10823.47 556
10824.45 544
10825.43 624
10826.42 645
10827.40 597
10828.38 637
10829.37 599
10830.35 612
10831.33 601
10832.31 601
10833.30 658
10834.28 636
10835.26 593
10836.24 560
10837.23 598
10838.21 606
10839.19 617
10840.18 624
10841.16 582
10842.14 616
10843.13 582
10844.11 592
10845.09 628
10846.08 649
10847.06 624
10848.04 615
10849.03 627
10850.01 630
10850.99 636
10851.98 601
10852.96 626
10853.94 610
10854.93 598
10855.91 664
10856.90 682
10857.88 651
10858.86 622
10859.85 597
10860.83 634
10861.82 731
10862.80 659
10863.78 619
10864.77 672
10865.75 655
10866.74 671
10867.72 658
10868.71 687
10869.69 671
10870.67 631
10871.66 654
10872.64 614
10873.63 656
10874.61 659
10875.60 685
10876.58 704
10877.57 674
10878.55 707
10879.54 756
10880.52 730
10881.51 660
10882.49 682
10883.48 723
10884.46 733
10885.45 674
10886.43 678
10887.42 708
10888.40 727
10889.39 751
10890.37 757
10891.36 771
10892.34 772
10893.33 785
10894.32 737
10895.30 793
10896.29 803
10897.27 806
10898.26 726
10899.24 760
10900.23 746
10901.22 789
10902.20 794
10903.19 820
10904.17 764
10905.16 789
10906.15 837
10907.13 848
10908.12 836
10909.10 833
10910.09 852
10911.08 856
10912.06 833
10913.05 847
10914.04 947
10915.02 948
10916.01 885
10917.00 918
10917.98 898
10918.97 903
10919.96 960
10920.94 924
10921.93 935
10922.92 974
10923.90 928
10924.89 903
10925.88 912
10926.86 920
10927.85 984
10928.84 906
10929.82 919
10930.81 933
10931.80 897
10932.79 914
10933.77 941
10934.76 1048
10935.75 968
10936.74 929
10937.72 962
10938.71 978
10939.70 988
10940.69 927
10941.67 957
10942.66 995
10943.65 1062
10944.64 1121
10945.63 998
10946.61 996
10947.60 1092
10948.59 1102
10949.58 1119
10950.57 1141
10951.55 1121
10952.54 1115
10953.53 1164
10954.52 1207
10955.51 1205
10956.49 1276
10957.48 1390
10958.47 1488
10959.46 1520
10960.45 1549
10961.44 1620
10962.43 1667
10963.41 1651
10964.40 1617
10965.39 1551
10966.38 1424
10967.37 1392
10968.36 1322
10969.35 1311
10970.34 1355
10971.33 1300
10972.31 1191
10973.30 1123
10974.29 1167
10975.28 1086
10976.27 1252
10977.26 1155
10978.25 1138
10979.24 1160
10980.23 1143
10981.22 1108
10982.21 1128
10983.20 1196
10984.19 1256
10985.18 1138
10986.17 1233
10987.16 1220
10988.15 1182
10989.14 1305
10990.13 1224
10991.12 1230
10992.11 1178
10993.10 1244
10994.09 1290
10995.08 1394
10996.07 1422
10997.06 1547
10998.05 1577
10999.04 1682
11000.03 1897
11001.02 2083
11002.01 2121
11003.00 2257
11003.99 2210
11004.98 2127
11005.97 2102
11006.96 2019
11007.95 1833
11008.94 1659
11009.93 1504
11010.92 1502
11011.91 1420
11012.91 1291
11013.90 1184
11014.89 1154
11015.88 1012
11016.87 1075
11017.86 1181
11018.85 1115
11019.84 995
11020.83 1025
11021.83 1064
11022.82 1073
11023.81 991
11024.80 960
11025.79 919
11026.78 927
11027.77 941
11028.77 979
11029.76 973
11030.75 916
11031.74 875
11032.73 913
11033.72 930
11034.72 937
11035.71 1005
11036.70 995
11037.69 965
11038.68 988
11039.68 1080
11040.67 1004
11041.66 1097
11042.65 1125
11043.65 1054
11044.64 1000
11045.63 965
11046.62 1000
11047.62 970
11048.61 913
11049.60 911
11050.59 882
11051.59 842
11052.58 868
11053.57 896
11054.56 904
11055.56 866
11056.55 861
11057.54 828
11058.54 786
11059.53 844
11060.52 850
11061.51 866
11062.51 812
11063.50 819
11064.49 856
11065.49 878
11066.48 866
11067.47 851
11068.47 801
11069.46 801
11070.45 883
11071.45 851
11072.44 884
11073.44 826
11074.43 841
11075.42 881
11076.42 861
11077.41 809
11078.40 895
11079.40 913
11080.39 908
11081.39 861
11082.38 831
11083.37 866
11084.37 838
11085.36 824
11086.36 812
11087.35 846
11088.35 827
11089.34 868
11090.33 934
11091.33 823
11092.32 771
11093.32 835
11094.31 797
11095.31 812
11096.30 827
11097.30 790
11098.29 805
11099.29 778
11100.28 809
11101.28 782
11102.27 735
11103.27 802
11104.26 804
11105.26 776
11106.25 747
11107.25 762
11108.24 708
11109.24 789
11110.23 745
11111.23 771
11112.22 771
11113.22 720
11114.21 826
11115.21 838
11116.20 760
11117.20 776
11118.20 730
11119.19 780
11120.19 806
11121.18 799
11122.18 817
11123.17 844
11124.17 801
11125.17 762
11126.16 783
11127.16 810
11128.15 783
11129.15 827
11130.15 847
11131.14 848
11132.14 894
11133.14 868
11134.13 784
11135.13 753
11136.13 776
11137.12 804
11138.12 756
11139.11 764
11140.11 743
11141.11 767
11142.10 725
11143.10 709
11144.10 742
11145.10 713
11146.09 687
11147.09 694
11148.09 762
11149.08 753
11150.08 728
11151.08 694
11152.07 744
11153.07 786
11154.07 743
11155.07 754
11156.06 710
11157.06 759
11158.06 732
11159.06 753
11160.05 654
11161.05 672
11162.05 717
11163.05 717
11164.04 735
11165.04 688
11166.04 708
11167.04 706
11168.04 737
11169.03 730
11170.03 715
11171.03 720
11172.03 747
11173.03 719
11174.02 671
11175.02 758
11176.02 727
11177.02 667
11178.02 723
11179.02 688
11180.01 678
11181.01 686
11182.01 729
11183.01 743
11184.01 658
11185.01 671
11186.00 703
11187.00 737
11188.00 723
11189.00 785
11190.00 752
11191.00 770
11192.00 727
11193.00 740
11194.00 793
11195.00 782
11195.99 749
11196.99 744
11197.99 738
11198.99 702
11199.99 730
11200.99 713
11201.99 748
11202.99 680
11203.99 650
11204.99 642
11205.99 722
11206.99 690
11207.99 681
11208.99 751
11209.99 762
11210.99 723
11211.99 742
11212.99 741
11213.99 731
11214.99 758
11215.99 726
11216.99 711
11217.99 714
11218.99 708
11219.99 667
11220.99 743
11221.99 667
11222.99 681
11223.99 707
11224.99 766
11225.99 721
11226.99 724
11227.99 713
11228.99 734
11229.99 678
11230.99 676
11231.99 699
11232.99 748
11233.99 728
11235.00 717
11236.00 747
11237.00 723
11238.00 723
11239.00 663
11240.00 675
11241.00 686
11242.00 738
11243.00 693
11244.01 732
11245.01 789
11246.01 617
11247.01 685
11248.01 727
11249.01 697
11250.01 685
11251.02 787
11252.02 781
11253.02 695
11254.02 712
11255.02 691
11256.02 710
11257.03 699
11258.03 674
11259.03 744
11260.03 787
11261.03 733
11262.04 732
11263.04 733
11264.04 723
11265.04 742
11266.05 762
11267.05 772
11268.05 763
11269.05 718
11270.05 704
11271.06 725
11272.06 759
11273.06 753
11274.07 765
11275.07 809
11276.07 796
11277.07 794
11278.08 825
11279.08 888
11280.08 868
11281.08 893
11282.09 952
11283.09 925
11284.09 856
11285.10 827
11286.10 832
11287.10 876
11288.11 855
11289.11 804
11290.11 853
11291.12 793
11292.12 804
11293.12 810
11294.13 792
11295.13 774
11296.13 755
11297.14 808
11298.14 786
11299.15 768
11300.15 756
11301.15 699
11302.16 732
11303.16 730
11304.16 750
11305.17 708
11306.17 826
11307.18 777
11308.18 751
11309.19 780
11310.19 868
11311.19 857
11312.20 915
11313.20 900
11314.21 911
11315.21 972
11316.22 1070
11317.22 1046
11318.23 1003
11319.23 1121
11320.23 987
11321.24 973
11322.24 926
11323.25 873
11324.25 859
11325.26 772
11326.26 841
11327.27 809
11328.27 861
11329.28 806
11330.28 823
11331.29 822
11332.29 753
11333.30 700
11334.30 744
11335.31 757
11336.32 728
11337.32 670
11338.33 678
11339.33 681
11340.34 718
11341.34 728
11342.35 671
11343.35 700
11344.36 647
11345.37 678
11346.37 705
11347.38 722
11348.38 719
11349.39 717
11350.40 756
11351.40 725
11352.41 722
11353.41 763
11354.42 757
11355.43 758
11356.43 754
11357.44 773
11358.45 707
11359.45 723
11360.46 754
11361.46 770
11362.47 793
11363.48 777
11364.48 754
11365.49 750
11366.50 741
11367.51 705
11368.51 746
11369.52 717
11370.53 712
11371.53 735
11372.54 783
11373.55 752
11374.55 687
11375.56 665
11376.57 715
11377.58 734
11378.58 665
11379.59 661
11380.60 685
11381.60 697
11382.61 662
11383.62 666
11384.63 679
11385.63 688
11386.64 707
11387.65 746
11388.66 709
11389.67 700
11390.67 718
11391.68 721
11392.69 730
11393.70 742
11394.71 684
11395.71 658
11396.72 713
11397.73 701
11398.74 673
11399.75 715
11400.75 698
11401.76 675
11402.77 685
11403.78 677
11404.79 713
11405.80 746
11406.80 745
11407.81 712
11408.82 682
11409.83 669
11410.84 711
11411.85 705
11412.86 676
11413.87 663
11414.87 680
11415.88 685
11416.89 709
11417.90 708
11418.91 694
11419.92 715
11420.93 745
11421.94 692
11422.95 681
11423.96 698
11424.97 697
11425.98 709
11426.98 770
11427.99 770
11429.00 744
11430.01 723
11431.02 683
11432.03 695
11433.04 662
11434.05 700
11435.06 735
11436.07 728
11437.08 753
11438.09 734
11439.10 748
11440.11 723
11441.12 709
11442.13 748
11443.14 810
11444.15 722
11445.16 699
11446.17 751
11447.18 780
11448.19 772
11449.20 779
11450.21 697
11451.22 732
11452.23 786
11453.25 785
11454.26 773
11455.27 757
11456.28 831
11457.29 760
11458.30 744
11459.31 711
11460.32 703
11461.33 818
11462.34 776
11463.35 780
11464.36 803
11465.38 790
11466.39 781
11467.40 819
11468.41 794
11469.42 765
11470.43 784
11471.44 762
11472.46 714
11473.47 721
11474.48 762
11475.49 794
11476.50 784
11477.51 743
11478.52 771
11479.54 783
11480.55 772
11481.56 837
11482.57 770
11483.58 825
11484.60 805
11485.61 829
11486.62 847
11487.63 766
11488.64 779
11489.66 814
11490.67 815
11491.68 774
11492.69 798
11493.71 805
11494.72 848
11495.73 784
11496.74 761
11497.76 739
11498.77 774
11499.78 836
11500.79 861
11501.81 859
11502.82 865
11503.83 874
11504.84 768
11505.86 849
11506.87 817
11507.88 832
11508.90 807
11509.91 889
11510.92 875
11511.94 862
11512.95 787
11513.96 848
11514.98 870
11515.99 848
11517.00 810
11518.02 831
11519.03 890
11520.04 816
11521.06 832
11522.07 811
11523.08 787
11524.10 841
11525.11 906
11526.13 904
11527.14 876
11528.15 939
11529.17 862
11530.18 935
11531.20 863
11532.21 941
11533.22 936
11534.24 911
11535.25 905
11536.27 947
11537.28 979
11538.29 943
11539.31 1051
11540.32 952
11541.34 968
11542.35 985
11543.37 991
11544.38 1010
11545.40 1013
11546.41 1020
11547.43 1017
11548.44 1064
11549.46 1110
11550.47 1069
11551.49 1041
11552.50 1093
11553.52 1174
11554.53 1095
11555.55 1128
11556.56 1090
11557.58 1160
11558.59 1135
11559.61 1139
11560.62 1195
11561.64 1328
11562.65 1311
11563.67 1300
11564.68 1294
11565.70 1266
11566.71 1234
11567.73 1240
11568.75 1311
11569.76 1315
11570.78 1372
11571.79 1381
11572.81 1387
11573.83 1413
11574.84 1464
11575.86 1440
11576.87 1545
11577.89 1671
11578.91 1590
11579.92 1546
11580.94 1651
11581.95 1642
11582.97 1782
11583.99 1828
11585.00 1957
11586.02 1961
11587.04 1953
11588.05 1964
11589.07 2025
11590.09 2068
11591.10 2111
11592.12 2236
11593.14 2347
11594.15 2401
11595.17 2458
11596.19 2646
11597.20 2702
11598.22 2910
11599.24 3254
11600.25 3438
11601.27 3803
11602.29 4181
11603.31 4647
11604.32 4889
11605.34 5255
11606.36 5465
11607.38 5290
11608.39 5103
11609.41 4792
11610.43 4363
11611.45 3958
11612.46 3526
11613.48 3181
11614.50 2753
11615.52 2532
11616.53 2379
11617.55 2042
11618.57 1925
11619.59 1850
11620.61 1804
11621.62 1713
11622.64 1679
11623.66 1713
11624.68 1675
11625.70 1528
11626.71 1526
11627.73 1562
11628.75 1547
11629.77 1555
11630.79 1496
11631.81 1423
11632.82 1300
11633.84 1417
11634.86 1428
11635.88 1436
11636.90 1455
11637.92 1400
11638.94 1405
11639.96 1495
11640.97 1502
11641.99 1525
11643.01 1500
11644.03 1574
11645.05 1579
11646.07 1531
11647.09 1536
11648.11 1497
11649.13 1348
11650.15 1371
11651.17 1335
11652.18 1283
11653.20 1223
11654.22 1173
11655.24 1154
11656.26 1099
11657.28 1069
11658.30 1109
11659.32 1136
11660.34 1107
11661.36 1083
11662.38 1103
11663.40 1093
11664.42 1137
11665.44 1158
11666.46 1113
11667.48 1144
11668.50 1135
11669.52 1144
11670.54 1143
11671.56 1185
11672.58 1254
11673.60 1129
11674.62 1133
11675.64 1198
11676.66 1262
11677.68 1274
11678.70 1386
11679.72 1374
11680.74 1310
11681.77 1386
11682.79 1364
11683.81 1345
11684.83 1284
11685.85 1310
11686.87 1389
11687.89 1334
11688.91 1300
11689.93 1276
11690.95 1356
11691.97 1256
11693.00 1202
11694.02 1233
11695.04 1209
11696.06 1298
11697.08 1199
11698.10 1173
11699.12 1233
11700.14 1187
11701.17 1186
11702.19 1173
11703.21 1132
11704.23 1049
11705.25 1077
11706.27 1151
11707.30 1134
11708.32 1101
11709.34 1022
11710.36 1042
11711.38 1082
11712.41 1055
11713.43 1031
11714.45 1049
11715.47 1078
11716.49 954
11717.52 1024
11718.54 1053
11719.56 1012
11720.58 940
11721.61 978
11722.63 1035
11723.65 1001
11724.67 975
11725.70 960
11726.72 969
11727.74 899
11728.76 950
11729.79 940
11730.81 944
11731.83 916
11732.86 896
11733.88 914
11734.90 904
11735.92 891
11736.95 901
11737.97 872
11738.99 905
11740.02 892
11741.04 827
11742.06 853
11743.09 912
11744.11 894
11745.13 863
11746.16 909
11747.18 929
11748.20 897
11749.23 927
11750.25 874
11751.27 951
11752.30 914
11753.32 913
11754.35 923
11755.37 880
11756.39 901
11757.42 937
11758.44 893
11759.47 870
11760.49 846
11761.51 889
11762.54 827
11763.56 847
11764.59 842
11765.61 809
11766.64 802
11767.66 776
11768.68 780
11769.71 790
11770.73 818
11771.76 816
11772.78 775
11773.81 829
11774.83 799
11775.86 853
11776.88 787
11777.91 827
11778.93 821
11779.96 762
11780.98 772
11782.01 753
11783.03 854
11784.06 780
11785.08 767
11786.11 774
11787.13 813
11788.16 796
11789.18 761
11790.21 799
11791.23 761
11792.26 825
11793.28 815
11794.31 826
11795.34 746
11796.36 784
11797.39 766
11798.41 691
11799.44 777
11800.46 717
11801.49 753
11802.52 750
11803.54 780
11804.57 727
11805.59 705
11806.62 755
11807.65 740
11808.67 694
11809.70 751
11810.73 755
11811.75 687
11812.78 731
11813.80 729
11814.83 773
11815.86 728
11816.88 758
11817.91 794
11818.94 781
11819.96 710
11820.99 743
11822.02 766
11823.04 712
11824.07 710
11825.10 716
11826.13 688
11827.15 682
11828.18 751
11829.21 765
11830.23 774
11831.26 771
11832.29 762
11833.32 755
11834.34 751
11835.37 749
11836.40 732
11837.42 721
11838.45 755
11839.48 758
11840.51 726
11841.54 723
11842.56 701
11843.59 723
11844.62 683
11845.65 655
11846.67 713
11847.70 689
11848.73 760
11849.76 773
11850.79 661
11851.81 719
11852.84 747
11853.87 751
11854.90 805
11855.93 722
11856.95 713
11857.98 745
11859.01 745
11860.04 742
11861.07 717
11862.10 751
11863.13 732
11864.15 733
11865.18 743
11866.21 762
11867.24 733
11868.27 727
11869.30 806
11870.33 773
11871.36 776
11872.38 760
11873.41 815
11874.44 814
11875.47 820
11876.50 777
11877.53 798
11878.56 782
11879.59 723
11880.62 765
11881.65 781
11882.68 771
11883.71 821
11884.74 854
11885.77 837
11886.80 832
11887.82 904
11888.85 832
11889.88 870
11890.91 822
11891.94 781
11892.97 858
11894.00 834
11895.03 869
11896.06 931
11897.09 895
11898.12 937
11899.15 895
11900.18 985
11901.21 972
11902.24 1016
11903.27 1019
11904.31 1059
11905.34 1021
11906.37 1061
11907.40 1052
11908.43 1041
11909.46 1033
11910.49 968
11911.52 1066
11912.55 1029
11913.58 975
11914.61 957
11915.64 939
11916.67 938
11917.70 898
11918.73 946
11919.77 937
11920.80 871
11921.83 869
11922.86 931
11923.89 981
11924.92 960
11925.95 882
11926.98 920
11928.02 956
11929.05 1014
11930.08 1063
11931.11 1209
11932.14 1225
11933.17 1235
11934.21 1274
11935.24 1303
11936.27 1320
11937.30 1328
11938.33 1347
11939.36 1322
11940.40 1224
11941.43 1186
11942.46 1033
11943.49 983
11944.52 1041
11945.56 981
11946.59 968
11947.62 988
11948.65 879
11949.69 894
11950.72 792
11951.75 798
11952.78 829
11953.82 790
11954.85 794
11955.88 843
11956.91 765
11957.95 780
11958.98 848
11960.01 760
11961.04 799
11962.08 871
11963.11 787
11964.14 797
11965.18 735
11966.21 699
11967.24 742
11968.27 815
11969.31 818
11970.34 816
11971.37 865
11972.41 833
11973.44 854
11974.47 842
11975.51 841
11976.54 837
11977.58 885
11978.61 847
11979.64 895
11980.68 843
11981.71 827
11982.74 826
11983.78 786
11984.81 769
11985.85 789
11986.88 789
11987.91 817
11988.95 760
11989.98 787
11991.02 780
11992.05 826
11993.08 841
11994.12 819
11995.15 784
11996.19 829
11997.22 768
11998.26 729
11999.29 756
12000.32 756
12001.36 796
12002.39 795
12003.43 763
12004.46 880
12005.50 794
12006.53 839
12007.57 853
12008.60 924
12009.64 846
12010.67 835
12011.71 863
12012.74 896
12013.78 868
12014.81 866
12015.85 931
12016.88 952
12017.92 950
12018.95 985
12019.99 989
12021.02 1000
12022.06 1030
12023.10 1047
12024.13 963
12025.17 974
12026.20 1009
12027.24 944
12028.27 917
12029.31 890
12030.34 869
12031.38 865
12032.42 945
12033.45 975
12034.49 887
12035.52 919
12036.56 871
12037.60 853
12038.63 844
12039.67 872
12040.71 855
12041.74 866
12042.78 894
12043.81 817
12044.85 872
12045.89 891
12046.92 883
12047.96 862
12049.00 760
12050.03 784
12051.07 826
12052.11 829
12053.14 927
12054.18 899
12055.22 824
12056.25 871
12057.29 881
12058.33 888
12059.37 826
12060.40 859
12061.44 924
12062.48 866
12063.51 825
12064.55 849
12065.59 791
12066.63 811
12067.66 815
12068.70 842
12069.74 874
12070.78 882
12071.81 790
12072.85 786
12073.89 819
12074.93 838
12075.97 877
12077.00 848
12078.04 847
12079.08 804
12080.12 822
12081.15 830
12082.19 879
12083.23 846
12084.27 908
12085.31 845
12086.35 840
12087.38 895
12088.42 847
12089.46 810
12090.50 873
12091.54 880
12092.58 863
12093.61 896
12094.65 912
12095.69 935
12096.73 980
12097.77 941
12098.81 909
12099.85 942
12100.89 977
12101.92 1017
12102.96 1055
12104.00 1106
12105.04 1177
12106.08 1127
12107.12 1069
12108.16 1041
12109.20 1013
12110.24 996
12111.28 969
12112.32 948
12113.36 908
12114.39 909
12115.43 899
12116.47 840
12117.51 830
12118.55 831
12119.59 798
12120.63 818
12121.67 784
12122.71 763
12123.75 763
12124.79 744
12125.83 767
12126.87 787
12127.91 729
12128.95 780
12129.99 711
12131.03 746
12132.07 732
12133.11 731
12134.15 741
12135.19 691
12136.23 689
12137.27 711
12138.31 701
12139.35 741
12140.40 752
12141.44 711
12142.48 759
12143.52 758
12144.56 700
12145.60 649
12146.64 660
12147.68 747
12148.72 691
12149.76 689
12150.80 692
12151.84 727
12152.89 723
12153.93 685
12154.97 602
12156.01 680
12157.05 707
12158.09 687
12159.13 692
12160.17 686
12161.22 646
12162.26 690
12163.30 641
12164.34 690
12165.38 653
12166.42 636
12167.47 657
12168.51 684
12169.55 696
12170.59 646
12171.63 702
12172.67 708
12173.72 676
12174.76 609
12175.80 632
12176.84 620
12177.89 609
12178.93 590
12179.97 665
12181.01 624
12182.05 633
12183.10 662
12184.14 634
12185.18 600
12186.22 689
12187.27 675
12188.31 655
12189.35 607
12190.39 615
12191.44 620
12192.48 646
12193.52 630
12194.57 659
12195.61 616
12196.65 621
12197.69 648
12198.74 644
12199.78 644
12200.82 610
12201.87 620
12202.91 725
12203.95 688
12205.00 599
12206.04 666
12207.08 612
12208.13 646
12209.17 661
12210.21 681
12211.26 633
12212.30 628
12213.35 706
12214.39 652
12215.43 599
12216.48 609
12217.52 645
12218.56 656
12219.61 693
12220.65 694
12221.70 621
12222.74 638
12223.78 670
12224.83 676
12225.87 637
12226.92 608
12227.96 635
12229.01 629
12230.05 626
12231.10 655
12232.14 662
12233.18 661
12234.23 601
12235.27 634
12236.32 671
12237.36 683
12238.41 685
12239.45 611
12240.50 607
12241.54 597
12242.59 629
12243.63 636
12244.68 641
12245.72 659
12246.77 663
12247.81 604
12248.86 622
12249.90 590
12250.95 631
12251.99 646
12253.04 572
12254.08 599
12255.13 627
12256.18 624
12257.22 559
12258.27 534
12259.31 589
12260.36 625
12261.40 547
12262.45 500
12263.50 535
12264.54 583
12265.59 502
12266.63 543
12267.68 578
12268.73 577
12269.77 563
12270.82 565
12271.86 560
12272.91 534
12273.96 581
12275.00 595
12276.05 595
12277.10 560
12278.14 564
12279.19 572
12280.23 563
12281.28 574
12282.33 546
12283.37 579
12284.42 583
12285.47 605
12286.52 589
12287.56 585
12288.61 580
12289.66 554
12290.70 524
12291.75 542
12292.80 551
12293.84 592
12294.89 547
12295.94 583
12296.99 516
12298.03 474
12299.08 526
12300.13 531
12301.18 468
12302.22 531
12303.27 554
12304.32 554
12305.37 539
12306.41 576
12307.46 557
12308.51 542
12309.56 517
12310.60 497
12311.65 499
12312.70 493
12313.75 507
12314.80 541
12315.84 559
12316.89 511
12317.94 553
12318.99 572
12320.04 533
12321.09 506
12322.13 490
12323.18 552
12324.23 494
12325.28 518
12326.33 502
12327.38 506
12328.42 550
12329.47 560
12330.52 491
12331.57 533
12332.62 528
12333.67 492
12334.72 489
12335.77 512
12336.82 531
12337.86 536
12338.91 520
12339.96 512
12341.01 519
12342.06 574
12343.11 510
12344.16 521
12345.21 518
12346.26 527
12347.31 536
12348.36 561
12349.41 515
12350.46 500
12351.51 494
12352.56 524
12353.60 524
12354.65 524
12355.70 547
12356.75 540
12357.80 563
12358.85 506
12359.90 503
12360.95 510
12362.00 567
12363.05 507
12364.10 523
12365.15 521
12366.20 520
12367.25 536
12368.31 480
12369.36 482
12370.41 531
12371.46 565
12372.51 559
12373.56 547
12374.61 512
12375.66 559
12376.71 591
12377.76 584
12378.81 528
12379.86 533
12380.91 562
12381.96 584
12383.01 570
12384.07 559
12385.12 532
12386.17 512
12387.22 554
12388.27 577
12389.32 583
12390.37 571
12391.42 543
12392.47 569
12393.53 587
12394.58 562
12395.63 516
12396.68 546
12397.73 544
12398.78 532
12399.84 571
12400.89 594
12401.94 588
12402.99 583
12404.04 570
12405.09 547
12406.15 604
12407.20 613
12408.25 599
12409.30 568
12410.35 580
12411.41 564
12412.46 565
12413.51 573
12414.56 570
12415.62 578
12416.67 574
12417.72 537
12418.77 595
12419.83 558
12420.88 543
12421.93 539
12422.98 611
12424.04 582
12425.09 529
12426.14 563
12427.19 585
12428.25 578
12429.30 577
12430.35 590
12431.41 593
12432.46 618
12433.51 610
12434.57 624
12435.62 609
12436.67 628
12437.72 602
12438.78 594
12439.83 599
12440.88 625
12441.94 628
12442.99 603
12444.05 626
12445.10 604
12446.15 590
12447.21 591
12448.26 573
12449.31 630
12450.37 631
12451.42 618
12452.48 661
12453.53 601
12454.58 587
12455.64 602
12456.69 634
12457.75 618
12458.80 602
12459.85 606
12460.91 581
12461.96 542
12463.02 581
12464.07 640
12465.13 635
12466.18 580
12467.23 579
12468.29 560
12469.34 566
12470.40 614
12471.45 633
12472.51 636
12473.56 656
12474.62 628
12475.67 669
12476.73 657
12477.78 655
12478.84 695
12479.89 743
12480.95 734
12482.00 694
12483.06 725
12484.11 726
12485.17 655
12486.22 750
12487.28 755
12488.33 724
12489.39 772
12490.45 880
12491.50 855
12492.56 866
12493.61 930
12494.67 1008
12495.72 1043
12496.78 1102
12497.84 1093
12498.89 1206
12499.95 1188
12501.00 1124
12502.06 1101
12503.11 1187
12504.17 1049
12505.23 905
12506.28 849
12507.34 862
12508.40 778
12509.45 734
12510.51 778
12511.56 792
12512.62 782
12513.68 708
12514.73 637
12515.79 702
12516.85 659
12517.90 676
12518.96 625
12520.02 632
12521.07 664
12522.13 626
12523.19 690
12524.24 620
12525.30 604
12526.36 606
12527.42 644
12528.47 681
12529.53 635
12530.59 700
12531.64 734
12532.70 675
12533.76 693
12534.82 696
12535.87 742
12536.93 690
12537.99 673
12539.05 697
12540.10 720
12541.16 688
12542.22 647
12543.28 615
12544.34 673
12545.39 640
12546.45 641
12547.51 658
12548.57 668
12549.62 626
12550.68 661
12551.74 675
12552.80 647
12553.86 686
12554.92 616
12555.97 620
12557.03 639
12558.09 694
12559.15 705
12560.21 720
12561.27 673
12562.32 700
12563.38 685
12564.44 699
12565.50 710
12566.56 745
12567.62 814
12568.68 770
12569.74 734
12570.79 728
12571.85 793
12572.91 804
12573.97 894
12575.03 917
12576.09 929
12577.15 1001
12578.21 979
12579.27 940
12580.33 944
12581.39 946
12582.45 983
12583.50 938
12584.56 856
12585.62 859
12586.68 800
12587.74 783
12588.80 824
12589.86 760
12590.92 721
12591.98 725
12593.04 732
12594.10 686
12595.16 745
12596.22 693
12597.28 702
12598.34 723
12599.40 674
12600.46 654
12601.52 638
12602.58 634
12603.64 682
12604.70 693
12605.76 713
12606.82 631
12607.88 691
12608.94 718
12610.01 731
12611.07 697
12612.13 742
12613.19 682
12614.25 651
12615.31 705
12616.37 711
12617.43 821
12618.49 821
12619.55 760
12620.61 770
12621.67 739
12622.74 755
12623.80 749
12624.86 740
12625.92 766
12626.98 755
12628.04 740
12629.10 661
12630.16 652
12631.23 672
12632.29 689
12633.35 678
12634.41 701
12635.47 654
12636.53 640
12637.60 674
12638.66 659
12639.72 639
12640.78 669
12641.84 681
12642.90 693
12643.97 674
12645.03 723
12646.09 712
12647.15 713
12648.22 736
12649.28 704
12650.34 751
12651.40 758
12652.46 755
12653.53 732
12654.59 784
12655.65 795
12656.71 786
12657.78 791
12658.84 824
12659.90 810
12660.96 779
12662.03 814
12663.09 726
12664.15 711
12665.22 686
12666.28 712
12667.34 700
12668.41 630
12669.47 609
12670.53 629
12671.59 636
12672.66 664
12673.72 604
12674.78 572
12675.85 691
12676.91 638
12677.97 598
12679.04 611
12680.10 575
12681.16 603
12682.23 579
12683.29 569
12684.36 606
12685.42 576
12686.48 629
12687.55 606
12688.61 588
12689.67 601
12690.74 575
12691.80 608
12692.87 634
12693.93 619
12695.00 600
12696.06 602
12697.12 633
12698.19 677
12699.25 604
12700.32 632
12701.38 599
12702.45 589
12703.51 591
12704.57 590
12705.64 584
12706.70 554
12707.77 615
12708.83 595
12709.90 552
12710.96 577
12712.03 588
12713.09 572
12714.16 598
12715.22 697
12716.29 617
12717.35 552
12718.42 540
12719.48 562
12720.55 598
12721.61 549
12722.68 552
12723.74 553
12724.81 544
12725.87 539
12726.94 604
12728.01 579
12729.07 583
12730.14 600
12731.20 597
12732.27 584
12733.33 592
12734.40 640
12735.47 602
12736.53 591
12737.60 586
12738.66 639
12739.73 597
12740.80 597
12741.86 568
12742.93 583
12743.99 615
12745.06 584
12746.13 598
12747.19 584
12748.26 600
12749.33 549
12750.39 522
12751.46 528
12752.53 477
12753.59 542
12754.66 531
12755.73 505
12756.79 531
12757.86 529
12758.93 515
12759.99 500
12761.06 555
12762.13 516
12763.19 507
12764.26 527
12765.33 521
12766.39 471
12767.46 463
12768.53 480
12769.60 483
12770.66 490
12771.73 528
12772.80 472
12773.87 453
12774.93 531
12776.00 515
12777.07 495
12778.14 522
12779.20 521
12780.27 511
12781.34 502
12782.41 489
12783.47 541
12784.54 528
12785.61 492
12786.68 470
12787.75 440
12788.81 502
12789.88 570
12790.95 568
12792.02 529
12793.09 457
12794.16 521
12795.22 538
12796.29 518
12797.36 497
12798.43 498
12799.50 488
12800.57 497
12801.64 514
12802.70 487
12803.77 448
12804.84 469
12805.91 504
12806.98 485
12808.05 507
12809.12 529
12810.19 525
12811.25 519
12812.32 487
12813.39 499
12814.46 503
12815.53 549
12816.60 545
12817.67 548
12818.74 540
12819.81 526
12820.88 527
12821.95 543
12823.02 506
12824.09 560
12825.16 524
12826.23 522
12827.30 537
12828.36 570
12829.43 524
12830.50 565
12831.57 542
12832.64 519
12833.71 522
12834.78 529
12835.85 538
12836.92 495
12837.99 444
12839.06 452
12840.13 502
12841.21 477
12842.28 466
12843.35 474
12844.42 435
12845.49 438
12846.56 511
12847.63 505
12848.70 501
12849.77 466
12850.84 461
12851.91 469
12852.98 472
12854.05 500
12855.12 461
12856.19 500
12857.26 416
12858.34 427
12859.41 424
12860.48 465
12861.55 408
12862.62 432
12863.69 457
12864.76 452
12865.83 456
12866.91 467
12867.98 437
12869.05 448
12870.12 417
12871.19 481
12872.26 423
12873.33 460
12874.41 456
12875.48 448
12876.55 480
12877.62 435
12878.69 453
12879.76 413
12880.84 436
12881.91 444
12882.98 387
12884.05 400
12885.12 395
12886.20 426
12887.27 451
12888.34 455
12889.41 453
12890.49 457
12891.56 393
12892.63 433
12893.70 459
12894.78 446
12895.85 454
12896.92 453
12897.99 466
12899.07 482
12900.14 456
12901.21 430
12902.28 453
12903.36 386
12904.43 463
12905.50 449
12906.58 399
12907.65 377
12908.72 403
12909.80 447
12910.87 440
12911.94 431
12913.02 441
12914.09 490
12915.16 455
12916.24 453
12917.31 436
12918.38 422
12919.46 419
12920.53 473
12921.60 435
12922.68 414
12923.75 425
12924.82 402
12925.90 396
12926.97 432
12928.05 409
12929.12 431
12930.19 427
12931.27 436
12932.34 416
12933.42 391
12934.49 386
12935.56 433
12936.64 457
12937.71 434
12938.79 443
12939.86 446
12940.94 436
12942.01 489
12943.08 430
12944.16 389
12945.23 425
12946.31 418
12947.38 418
12948.46 436
12949.53 389
12950.61 453
12951.68 481
12952.76 427
12953.83 432
12954.91 435
12955.98 417
12957.06 413
12958.13 423
12959.21 471
12960.28 435
12961.36 426
12962.43 429
12963.51 380
12964.58 418
12965.66 440
12966.74 432
12967.81 442
12968.89 445
12969.96 427
12971.04 378
12972.11 398
12973.19 411
12974.27 479
12975.34 434
12976.42 445
12977.49 444
12978.57 483
12979.65 478
12980.72 445
12981.80 445
12982.87 417
12983.95 425
12985.03 455
12986.10 473
12987.18 453
12988.26 430
12989.33 451
12990.41 456
12991.48 454
12992.56 457
12993.64 444
12994.71 468
12995.79 468
12996.87 484
12997.94 501
12999.02 452
13000.10 512
13001.18 459
13002.25 493
13003.33 424
13004.41 446
13005.48 486
13006.56 480
13007.64 484
13008.72 475
13009.79 470
13010.87 477
13011.95 486
13013.02 481
13014.10 461
13015.18 496
13016.26 522
13017.33 531
13018.41 518
13019.49 504
13020.57 507
13021.65 513
13022.72 509
13023.80 492
13024.88 491
13025.96 479
13027.04 481
13028.11 501
13029.19 529
13030.27 507
13031.35 537
13032.43 544
13033.50 568
13034.58 559
13035.66 527
13036.74 543
13037.82 509
13038.90 490
13039.98 518
13041.05 501
13042.13 494
13043.21 529
13044.29 519
13045.37 578
13046.45 558
13047.53 541
13048.61 530
13049.68 586
13050.76 555
13051.84 572
13052.92 600
13054.00 544
13055.08 590
13056.16 583
13057.24 615
13058.32 617
13059.40 593
13060.48 551
13061.56 539
13062.64 527
13063.71 538
13064.79 587
13065.87 583
13066.95 553
13068.03 541
13069.11 494
13070.19 505
13071.27 565
13072.35 521
13073.43 489
13074.51 513
13075.59 516
13076.67 522
13077.75 471
13078.83 502
13079.91 498
13080.99 465
13082.07 562
13083.15 495
13084.23 483
13085.31 502
13086.40 484
13087.48 455
13088.56 476
13089.64 458
13090.72 457
13091.80 463
13092.88 462
13093.96 480
13095.04 525
13096.12 493
13097.20 474
13098.28 528
13099.36 489
13100.45 490
13101.53 487
13102.61 471
13103.69 499
13104.77 448
13105.85 482
13106.93 493
13108.01 512
13109.10 488
13110.18 494
13111.26 515
13112.34 524
13113.42 531
13114.50 528
13115.58 477
13116.67 467
13117.75 475
13118.83 484
13119.91 511
13120.99 516
13122.08 495
13123.16 523
13124.24 505
13125.32 571
13126.40 527
13127.49 492
13128.57 497
13129.65 495
13130.73 513
13131.82 540
13132.90 527
13133.98 482
13135.06 453
13136.15 436
13137.23 482
13138.31 529
13139.39 505
13140.48 472
13141.56 463
13142.64 491
13143.72 523
13144.81 463
13145.89 511
13146.97 460
13148.06 477
13149.14 535
13150.22 463
13151.31 455
13152.39 464
13153.47 483
13154.56 513
13155.64 475
13156.72 414
13157.81 471
13158.89 501
13159.97 520
13161.06 508
13162.14 489
13163.22 509
13164.31 482
13165.39 488
13166.47 444
13167.56 495
13168.64 460
13169.73 424
13170.81 442
13171.89 504
13172.98 503
13174.06 494
13175.15 425
13176.23 482
13177.31 514
13178.40 453
13179.48 486
13180.57 471
13181.65 489
13182.74 430
13183.82 435
13184.91 490
13185.99 507
13187.07 482
13188.16 517
13189.24 471
13190.33 432
13191.41 427
13192.50 433
13193.58 462
13194.67 465
13195.75 485
13196.84 474
13197.92 468
13199.01 499
13200.09 482
13201.18 481
13202.26 455
13203.35 456
13204.44 475
13205.52 480
13206.61 491
13207.69 468
13208.78 446
13209.86 486
13210.95 505
13212.03 483
13213.12 423
13214.21 452
13215.29 438
13216.38 509
13217.46 434
13218.55 486
13219.63 550
13220.72 492
13221.81 457
13222.89 467
13223.98 416
13225.07 450
13226.15 504
13227.24 499
13228.32 480
13229.41 470
13230.50 489
13231.58 451
13232.67 412
13233.76 473
13234.84 475
13235.93 446
13237.02 468
13238.10 450
13239.19 457
13240.28 449
13241.36 427
13242.45 449
13243.54 436
13244.62 461
13245.71 490
13246.80 484
13247.89 463
13248.97 492
13250.06 469
13251.15 496
13252.23 437
13253.32 496
13254.41 466
13255.50 478
13256.58 492
13257.67 493
13258.76 488
13259.85 501
13260.94 502
13262.02 469
13263.11 513
13264.20 489
13265.29 510
13266.37 485
13267.46 472
13268.55 507
13269.64 502
13270.73 480
13271.81 480
13272.90 466
13273.99 472
13275.08 461
13276.17 506
13277.26 493
13278.34 510
13279.43 518
13280.52 517
13281.61 573
13282.70 519
13283.79 539
13284.88 608
13285.96 533
13287.05 498
13288.14 523
13289.23 543
13290.32 530
13291.41 536
13292.50 555
13293.59 523
13294.68 558
13295.76 549
13296.85 574
13297.94 522
13299.03 575
13300.12 549
13301.21 576
13302.30 583
13303.39 568
13304.48 529
13305.57 550
13306.66 552
13307.75 553
13308.84 585
13309.93 579
13311.02 590
13312.11 576
13313.20 609
13314.29 587
13315.38 595
13316.47 600
13317.56 585
13318.65 583
13319.74 579
13320.83 620
13321.92 562
13323.01 566
13324.10 582
13325.19 544
13326.28 543
13327.37 549
13328.46 543
13329.55 544
13330.64 563
13331.73 607
13332.82 532
13333.91 525
13335.00 555
13336.09 553
13337.18 525
13338.27 544
13339.37 578
13340.46 588
13341.55 529
13342.64 533
13343.73 588
13344.82 621
13345.91 622
13347.00 611
13348.09 529
13349.19 513
13350.28 591
13351.37 599
13352.46 561
13353.55 560
13354.64 628
13355.73 610
13356.83 601
13357.92 658
13359.01 576
13360.10 550
13361.19 581
13362.28 583
13363.38 589
13364.47 581
13365.56 626
13366.65 637
13367.74 680
13368.84 685
13369.93 656
13371.02 612
13372.11 690
13373.21 671
13374.30 694
13375.39 656
13376.48 649
13377.58 681
13378.67 640
13379.76 605
13380.85 595
13381.95 598
13383.04 604
13384.13 600
13385.22 547
13386.32 558
13387.41 538
13388.50 488
13389.60 555
13390.69 606
13391.78 539
13392.87 575
13393.97 557
13395.06 538
13396.15 504
13397.25 521
13398.34 510
13399.43 483
13400.53 528
13401.62 517
13402.71 551
13403.81 566
13404.90 566
13406.00 523
13407.09 536
13408.18 562
13409.28 487
13410.37 524
13411.46 568
13412.56 492
13413.65 524
13414.75 539
13415.84 528
13416.93 507
13418.03 520
13419.12 517
13420.22 574
13421.31 551
13422.41 535
13423.50 555
13424.59 526
13425.69 532
13426.78 530
13427.88 549
13428.97 561
13430.07 536
13431.16 530
13432.26 548
13433.35 582
13434.45 565
13435.54 588
13436.64 547
13437.73 552
13438.82 560
13439.92 582
13441.02 592
13442.11 563
13443.21 542
13444.30 520
13445.40 536
13446.49 581
13447.59 581
13448.68 578
13449.78 567
13450.87 582
13451.97 582
13453.06 581
13454.16 548
13455.25 590
13456.35 610
13457.45 615
13458.54 570
13459.64 556
13460.73 616
13461.83 626
13462.93 631
13464.02 589
13465.12 631
13466.21 592
13467.31 620
13468.41 615
13469.50 654
13470.60 585
13471.70 597
13472.79 614
13473.89 626
13474.98 636
13476.08 625
13477.18 619
13478.27 576
13479.37 629
13480.47 705
13481.56 625
13482.66 677
13483.76 635
13484.85 636
13485.95 649
13487.05 619
13488.15 682
13489.24 633
13490.34 608
13491.44 647
13492.53 633
13493.63 655
13494.73 677
13495.83 705
13496.92 706
13498.02 702
13499.12 736
13500.22 717
13501.31 720
13502.41 722
13503.51 767
13504.61 746
13505.70 736
13506.80 743
13507.90 790
13509.00 737
13510.09 774
13511.19 698
13512.29 682
13513.39 662
13514.49 719
13515.58 733
13516.68 663
13517.78 655
13518.88 651
13519.98 603
13521.08 645
13522.17 600
13523.27 562
13524.37 587
13525.47 565
13526.57 597
13527.67 537
13528.77 610
13529.86 564
13530.96 574
13532.06 596
13533.16 560
13534.26 559
13535.36 582
13536.46 571
13537.56 573
13538.66 548
13539.75 590
13540.85 593
13541.95 619
13543.05 574
13544.15 613
13545.25 572
13546.35 566
13547.45 534
13548.55 570
13549.65 573
13550.75 518
13551.85 583
13552.95 527
13554.05 492
13555.15 521
13556.25 589
13557.35 628
13558.45 572
13559.55 505
13560.65 522
13561.75 568
13562.85 563
13563.95 579
13565.05 514
13566.15 542
13567.25 580
13568.35 531
13569.45 567
13570.55 568
13571.65 520
13572.75 512
13573.85 508
13574.95 536
13576.05 530
13577.15 524
13578.25 527
13579.35 510
13580.45 542
13581.55 529
13582.65 503
13583.75 541
13584.86 518
13585.96 505
13587.06 518
13588.16 511
13589.26 504
13590.36 486
13591.46 502
13592.56 534
13593.66 501
13594.77 542
13595.87 516
13596.97 530
13598.07 510
13599.17 505
13600.27 491
13601.37 462
13602.48 527
13603.58 543
13604.68 559
13605.78 559
13606.88 528
13607.99 564
13609.09 556
13610.19 526
13611.29 524
13612.39 553
13613.50 516
13614.60 523
13615.70 548
13616.80 547
13617.90 523
13619.01 579
13620.11 553
13621.21 540
13622.31 506
13623.42 539
13624.52 527
13625.62 590
13626.72 567
13627.83 547
13628.93 549
13630.03 618
13631.13 588
13632.24 543
13633.34 551
13634.44 591
13635.55 598
13636.65 541
13637.75 514
13638.86 558
13639.96 545
13641.06 539
13642.17 552
13643.27 502
13644.37 562
13645.48 576
13646.58 533
13647.68 555
13648.79 534
13649.89 569
13650.99 529
13652.10 513
13653.20 525
13654.30 508
13655.41 502
13656.51 525
13657.62 576
13658.72 502
13659.82 544
13660.93 550
13662.03 569
13663.14 566
13664.24 563
13665.34 551
13666.45 504
13667.55 514
13668.66 497
13669.76 505
13670.87 538
13671.97 547
13673.07 499
13674.18 525
13675.28 548
13676.39 527
13677.49 554
13678.60 553
13679.70 505
13680.81 530
13681.91 524
13683.02 535
13684.12 547
13685.23 546
13686.33 584
13687.44 544
13688.54 519
13689.65 508
13690.75 551
13691.86 556
13692.96 583
13694.07 531
13695.17 531
13696.28 531
13697.39 548
13698.49 531
13699.60 558
13700.70 549
13701.81 564
13702.91 559
13704.02 519
13705.13 575
13706.23 559
13707.34 549
13708.44 588
13709.55 578
13710.65 606
13711.76 608
13712.87 594
13713.97 563
13715.08 579
13716.19 592
13717.29 571
13718.40 610
13719.50 603
13720.61 617
13721.72 603
13722.82 545
13723.93 589
13725.04 624
13726.14 668
13727.25 596
13728.36 620
13729.46 672
13730.57 661
13731.68 607
13732.78 625
13733.89 710
13735.00 644
13736.11 675
13737.21 674
13738.32 648
13739.43 682
13740.53 645
13741.64 670
13742.75 668
13743.86 666
13744.96 680
13746.07 654
13747.18 671
13748.29 667
13749.39 685
13750.50 706
13751.61 796
13752.72 781
13753.82 721
13754.93 784
13756.04 718
13757.15 730
13758.26 750
13759.36 772
13760.47 748
13761.58 832
13762.69 845
13763.80 864
13764.91 851
13766.01 893
13767.12 937
13768.23 929
13769.34 968
13770.45 1005
13771.56 1045
13772.66 1111
13773.77 1064
13774.88 1135
13775.99 1184
13777.10 1221
13778.21 1202
13779.32 1156
13780.42 1113
13781.53 1125
13782.64 1093
13783.75 1070
13784.86 978
13785.97 949
13787.08 916
13788.19 892
13789.30 912
13790.41 865
13791.52 794
13792.63 756
13793.73 746
13794.84 733
13795.95 718
13797.06 714
13798.17 695
13799.28 717
13800.39 698
13801.50 716
13802.61 753
13803.72 763
13804.83 719
13805.94 711
13807.05 699
13808.16 715
13809.27 740
13810.38 712
13811.49 710
13812.60 701
13813.71 695
13814.82 749
13815.93 717
13817.04 730
13818.15 772
13819.26 797
13820.37 766
13821.48 750
13822.59 704
13823.71 679
13824.82 670
13825.93 718
13827.04 695
13828.15 688
13829.26 682
13830.37 722
13831.48 711
13832.59 722
13833.70 675
13834.81 709
13835.92 661
13837.04 633
13838.15 638
13839.26 629
13840.37 685
13841.48 713
13842.59 694
13843.70 708
13844.81 748
13845.93 763
13847.04 744
13848.15 737
13849.26 706
13850.37 702
13851.48 734
13852.60 693
13853.71 718
13854.82 762
13855.93 774
13857.04 737
13858.16 754
13859.27 729
13860.38 801
13861.49 734
13862.60 719
13863.72 792
13864.83 771
13865.94 854
13867.05 876
13868.17 878
13869.28 864
13870.39 881
13871.50 897
13872.62 849
13873.73 787
13874.84 771
13875.95 818
13877.07 754
13878.18 782
13879.29 788
13880.40 781
13881.52 766
13882.63 719
13883.74 775
13884.86 784
13885.97 821
13887.08 818
13888.20 776
13889.31 755
13890.42 791
13891.54 904
13892.65 828
13893.76 864
13894.88 857
13895.99 836
13897.10 946
13898.22 893
13899.33 803
13900.44 820
13901.56 889
13902.67 869
13903.79 830
13904.90 859
13906.01 833
13907.13 812
13908.24 817
13909.36 809
13910.47 753
13911.58 761
13912.70 757
13913.81 779
13914.93 747
13916.04 725
13917.16 681
13918.27 680
13919.38 666
13920.50 698
13921.61 722
13922.73 701
13923.84 656
13924.96 676
13926.07 666
13927.19 675
13928.30 641
13929.42 685
13930.53 683
13931.65 687
13932.76 704
13933.88 646
13934.99 698
13936.11 690
13937.22 670
13938.34 687
13939.45 732
13940.57 669
13941.68 688
13942.80 757
13943.91 656
13945.03 701
13946.14 662
13947.26 688
13948.38 651
13949.49 637
13950.61 689
13951.72 644
13952.84 664
13953.95 659
13955.07 643
13956.19 642
13957.30 612
13958.42 603
13959.53 611
13960.65 641
13961.77 641
13962.88 617
13964.00 705
13965.11 662
13966.23 606
13967.35 603
13968.46 596
13969.58 601
13970.70 600
13971.81 602
13972.93 577
13974.05 645
13975.16 661
13976.28 639
13977.40 626
13978.51 592
13979.63 652
13980.75 680
13981.86 675
13982.98 687
13984.10 619
13985.22 628
13986.33 667
13987.45 640
13988.57 663
13989.68 679
13990.80 686
13991.92 609
13993.04 569
13994.15 609
13995.27 584
13996.39 599
13997.51 545
13998.62 564
13999.74 575
14000.86 608
14001.98 607
14003.10 587
14004.21 569
14005.33 584
14006.45 616
14007.57 616
14008.68 587
14009.80 597
14010.92 635
14012.04 664
14013.16 636
14014.28 605
14015.39 617
14016.51 616
14017.63 582
14018.75 592
14019.87 591
14020.99 582
14022.10 637
14023.22 638
14024.34 628
14025.46 606
14026.58 658
14027.70 597
14028.82 594
14029.94 556
14031.05 615
14032.17 599
14033.29 602
14034.41 617
14035.53 600
14036.65 691
14037.77 681
14038.89 670
14040.01 618
14041.13 598
14042.25 590
14043.37 637
14044.49 610
14045.60 667
14046.72 625
14047.84 632
14048.96 683
14050.08 625
14051.20 661
14052.32 643
14053.44 632
14054.56 653
14055.68 716
14056.80 679
14057.92 653
14059.04 690
14060.16 722
14061.28 741
14062.40 673
14063.52 724
14064.64 682
14065.76 701
14066.88 700
14068.00 722
14069.12 735
14070.25 750
14071.37 735
14072.49 729
14073.61 768
14074.73 780
14075.85 766
14076.97 804
14078.09 826
14079.21 813
14080.33 783
14081.45 826
14082.57 878
14083.69 880
14084.82 833
14085.94 843
14087.06 900
14088.18 910
14089.30 844
14090.42 889
14091.54 920
14092.66 922
14093.79 968
14094.91 975
14096.03 956
14097.15 1042
14098.27 1053
14099.39 1036
14100.52 1064
14101.64 1066
14102.76 1056
14103.88 1108
14105.00 1096
14106.12 1045
14107.25 1015
14108.37 1011
14109.49 930
14110.61 906
14111.74 868
14112.86 820
14113.98 839
14115.10 844
14116.22 714
14117.35 737
14118.47 723
14119.59 733
14120.71 762
14121.84 757
14122.96 749
14124.08 777
14125.20 767
14126.33 739
14127.45 717
14128.57 736
14129.70 747
14130.82 683
14131.94 673
14133.06 706
14134.19 691
14135.31 715
14136.43 714
14137.56 714
14138.68 671
14139.80 661
14140.93 723
14142.05 727
14143.17 725
14144.30 709
14145.42 757
14146.54 712
14147.67 717
14148.79 712
14149.91 680
14151.04 721
14152.16 707
14153.29 692
14154.41 672
14155.53 636
14156.66 663
14157.78 725
14158.91 662
14160.03 638
14161.15 647
14162.28 671
14163.40 662
14164.53 651
14165.65 606
14166.78 653
14167.90 659
14169.02 649
14170.15 633
14171.27 654
14172.40 634
14173.52 638
14174.65 621
14175.77 644
14176.90 682
14178.02 658
14179.15 633
14180.27 595
14181.40 608
14182.52 607
14183.65 571
14184.77 564
14185.90 615
14187.02 604
14188.15 642
14189.27 692
14190.40 669
14191.52 701
14192.65 619
14193.77 615
14194.90 643
14196.02 650
14197.15 601
14198.27 542
14199.40 618
14200.53 631
14201.65 627
14202.78 574
14203.90 595
14205.03 608
14206.16 584
14207.28 572
14208.41 625
14209.53 605
14210.66 563
14211.79 571
14212.91 576
14214.04 584
14215.16 582
14216.29 545
14217.42 550
14218.54 537
14219.67 548
14220.80 587
14221.92 545
14223.05 553
14224.18 554
14225.30 577
14226.43 629
14227.56 598
14228.68 548
14229.81 582
14230.94 586
14232.06 546
14233.19 540
14234.32 563
14235.44 581
14236.57 555
14237.70 545
14238.83 560
14239.95 553
14241.08 542
14242.21 547
14243.34 558
14244.46 590
14245.59 539
14246.72 508
14247.85 497
14248.97 519
14250.10 514
14251.23 481
14252.36 493
14253.48 524
14254.61 516
14255.74 557
14256.87 502
14258.00 522
14259.12 497
14260.25 519
14261.38 561
14262.51 603
14263.64 521
14264.76 559
14265.89 591
14267.02 544
14268.15 524
14269.28 518
14270.41 520
14271.53 529
14272.66 532
14273.79 521
14274.92 486
14276.05 470
14277.18 524
14278.31 515
14279.44 487
14280.56 568
14281.69 537
14282.82 489
14283.95 477
14285.08 474
14286.21 489
14287.34 546
14288.47 485
14289.60 502
14290.73 490
14291.86 483
14292.98 472
14294.11 507
14295.24 470
14296.37 458
14297.50 447
14298.63 480
14299.76 498
14300.89 483
14302.02 477
14303.15 458
14304.28 446
14305.41 437
14306.54 459
14307.67 506
14308.80 484
14309.93 466
14311.06 510
14312.19 495
14313.32 502
14314.45 432
14315.58 455
14316.71 435
14317.84 437
14318.97 476
14320.10 420
14321.23 475
14322.36 408
14323.49 455
14324.62 453
14325.76 401
14326.89 419
14328.02 457
14329.15 441
14330.28 402
14331.41 425
14332.54 412
14333.67 445
14334.80 445
14335.93 395
14337.06 461
14338.20 474
14339.33 436
14340.46 501
14341.59 479
14342.72 426
14343.85 428
14344.98 458
14346.12 412
14347.25 425
14348.38 423
14349.51 420
14350.64 412
14351.77 464
14352.90 406
14354.04 389
14355.17 417
14356.30 473
14357.43 412
14358.56 411
14359.70 408
14360.83 381
14361.96 432
14363.09 417
14364.22 443
14365.36 405
14366.49 439
14367.62 441
14368.75 411
14369.89 447
14371.02 400
14372.15 417
14373.28 417
14374.42 424
14375.55 379
14376.68 394
14377.81 395
14378.95 384
14380.08 426
14381.21 391
14382.35 383
14383.48 407
14384.61 399
14385.74 393
14386.88 414
14388.01 411
14389.14 357
14390.28 399
14391.41 417
14392.54 420
14393.68 427
14394.81 419
14395.94 436
14397.08 405
14398.21 370
14399.34 363
14400.48 381
14401.61 363
14402.75 393
14403.88 401
14405.01 459
14406.15 420
14407.28 400
14408.41 411
14409.55 413
14410.68 456
14411.82 446
14412.95 402
14414.08 421
14415.22 406
14416.35 427
14417.49 454
14418.62 432
14419.76 382
14420.89 392
14422.02 425
14423.16 402
14424.29 440
14425.43 384
14426.56 408
14427.70 412
14428.83 426
14429.97 429
14431.10 441
14432.24 431
14433.37 413
14434.51 444
14435.64 452
14436.78 450
14437.91 442
14439.05 441
14440.18 433
14441.32 419
14442.45 406
14443.59 415
14444.72 467
14445.86 408
14446.99 423
14448.13 432
14449.27 458
14450.40 448
14451.54 407
14452.67 463
14453.81 448
14454.94 424
14456.08 408
14457.22 409
14458.35 433
14459.49 421
14460.62 455
14461.76 430
14462.90 433
14464.03 423
14465.17 472
14466.30 460
14467.44 421
14468.58 433
14469.71 416
14470.85 436
14471.99 432
14473.12 423
14474.26 404
14475.40 415
14476.53 456
14477.67 404
14478.81 416
14479.94 421
14481.08 461
14482.22 420
14483.35 416
14484.49 437
14485.63 457
14486.76 488
14487.90 462
14489.04 482
14490.17 413
14491.31 434
14492.45 420
14493.59 422
14494.72 474
14495.86 483
14497.00 488
14498.14 457
14499.27 429
14500.41 464
14501.55 444
14502.69 446
14503.82 462
14504.96 472
14506.10 431
14507.24 398
14508.37 425
14509.51 404
14510.65 430
14511.79 423
14512.93 415
14514.06 416
14515.20 424
14516.34 438
14517.48 402
14518.62 435
14519.76 439
14520.89 411
14522.03 403
14523.17 451
14524.31 445
14525.45 462
14526.59 459
14527.73 395
14528.86 441
14530.00 430
14531.14 369
14532.28 390
14533.42 391
14534.56 396
14535.70 410
14536.84 380
14537.98 400
14539.11 424
14540.25 391
14541.39 413
14542.53 418
14543.67 413
14544.81 377
14545.95 389
14547.09 397
14548.23 463
14549.37 421
14550.51 411
14551.65 392
14552.79 392
14553.93 388
14555.07 377
14556.21 432
14557.35 419
14558.49 410
14559.63 405
14560.77 365
14561.91 371
14563.05 404
14564.19 436
14565.33 451
14566.47 451
14567.61 423
14568.75 398
14569.89 432
14571.03 423
14572.17 392
14573.31 437
14574.45 386
14575.59 383
14576.73 382
14577.87 401
14579.01 407
14580.15 413
14581.29 475
14582.43 427
14583.57 431
14584.71 398
14585.85 393
14587.00 416
14588.14 425
14589.28 472
14590.42 459
14591.56 424
14592.70 424
14593.84 417
14594.98 419
14596.12 406
14597.27 421
14598.41 459
14599.55 437
14600.69 417
14601.83 466
14602.97 432
14604.12 480
14605.26 436
14606.40 433
14607.54 452
14608.68 413
14609.82 445
14610.97 461
14612.11 444
14613.25 419
14614.39 396
14615.53 471
14616.68 467
14617.82 461
14618.96 459
14620.10 426
14621.25 417
14622.39 425
14623.53 447
14624.67 449
14625.81 468
14626.96 469
14628.10 466
14629.24 489
14630.39 506
14631.53 505
14632.67 527
14633.81 510
14634.96 533
14636.10 518
14637.24 546
14638.38 541
14639.53 531
14640.67 505
14641.81 523
14642.96 499
14644.10 478
14645.24 506
14646.39 518
14647.53 482
14648.67 425
14649.82 461
14650.96 474
14652.10 471
14653.25 456
14654.39 477
14655.53 421
14656.68 446
14657.82 434
14658.97 411
14660.11 415
14661.25 425
14662.40 414
14663.54 420
14664.69 383
14665.83 372
14666.97 389
14668.12 421
14669.26 389
14670.41 463
14671.55 387
14672.69 425
14673.84 434
14674.98 441
14676.13 446
14677.27 358
14678.42 352
14679.56 366
14680.71 377
14681.85 367
14683.00 414
14684.14 388
14685.29 349
14686.43 327
14687.57 373
14688.72 362
14689.86 315
14691.01 358
14692.15 368
14693.30 356
14694.45 382
14695.59 339
14696.74 360
14697.88 360
14699.03 382
14700.17 332
14701.32 375
14702.46 375
14703.61 323
14704.75 343
14705.90 352
14707.04 369
14708.19 376
14709.34 324
14710.48 344
14711.63 337
14712.77 348
14713.92 359
14715.07 330
14716.21 344
14717.36 340
14718.50 307
14719.65 310
14720.80 336
14721.94 328
14723.09 337
14724.24 323
14725.38 312
14726.53 315
14727.67 332
14728.82 328
14729.97 323
14731.11 330
14732.26 320
14733.41 346
14734.55 323
14735.70 304
14736.85 353
14737.99 325
14739.14 304
14740.29 341
14741.44 344
14742.58 355
14743.73 326
14744.88 338
14746.02 305
14747.17 341
14748.32 317
14749.47 312
14750.61 297
14751.76 337
14752.91 319
14754.06 310
14755.20 319
14756.35 306
14757.50 312
14758.65 304
14759.79 315
14760.94 345
14762.09 315
14763.24 335
14764.38 346
14765.53 282
14766.68 312
14767.83 348
14768.98 332
14770.13 321
14771.27 314
14772.42 284
14773.57 298
14774.72 304
14775.87 333
14777.01 298
14778.16 304
14779.31 287
14780.46 283
14781.61 289
14782.76 321
14783.91 287
14785.05 298
14786.20 284
14787.35 305
14788.50 294
14789.65 323
14790.80 330
14791.95 324
14793.10 324
14794.25 299
14795.39 284
14796.54 300
14797.69 273
14798.84 293
14799.99 272
14801.14 257
14802.29 293
14803.44 270
14804.59 304
14805.74 279
14806.89 313
14808.04 307
14809.19 290
14810.34 302
14811.49 291
14812.64 273
14813.79 276
14814.94 294
14816.09 295
14817.24 301
14818.39 301
14819.54 295
14820.69 301
14821.84 322
14822.99 278
14824.14 296
14825.29 256
14826.44 278
14827.59 252
14828.74 276
14829.89 301
14831.04 254
14832.19 294
14833.34 296
14834.49 275
14835.64 297
14836.79 321
14837.94 295
14839.09 301
14840.24 284
14841.40 292
14842.55 236
14843.70 263
14844.85 266
14846.00 258
14847.15 268
14848.30 294
14849.45 294
14850.60 249
14851.76 270
14852.91 258
14854.06 238
14855.21 272
14856.36 301
14857.51 269
14858.66 273
14859.82 290
14860.97 284
14862.12 252
14863.27 273
14864.42 283
14865.57 282
14866.73 279
14867.88 262
14869.03 245
14870.18 276
14871.33 273
14872.49 251
14873.64 279
14874.79 280
14875.94 265
14877.10 254
14878.25 282
14879.40 282
14880.55 273
14881.71 281
14882.86 277
14884.01 300
14885.16 245
14886.32 296
14887.47 285
14888.62 284
14889.77 243
14890.93 246
14892.08 271
14893.23 245
14894.39 266
14895.54 217
14896.69 256
14897.84 268
14899.00 298
14900.15 286
14901.30 311
14902.46 299
14903.61 232
14904.76 268
14905.92 245
14907.07 289
14908.22 284
14909.38 269
14910.53 267
14911.69 274
14912.84 282
14913.99 278
14915.15 285
14916.30 251
14917.45 258
14918.61 257
14919.76 244
14920.92 288
14922.07 267
14923.22 240
14924.38 288
14925.53 264
14926.69 286
14927.84 274
14928.99 274
14930.15 269
14931.30 270
14932.46 252
14933.61 257
14934.77 251
14935.92 259
14937.08 288
14938.23 269
14939.39 237
14940.54 277
14941.70 289
14942.85 299
14944.00 291
14945.16 290
14946.31 273
14947.47 314
14948.62 275
14949.78 260
14950.94 242
14952.09 268
14953.25 322
14954.40 299
14955.56 282
14956.71 277
14957.87 261
14959.02 259
14960.18 284
14961.33 316
14962.49 268
14963.64 261
14964.80 253
14965.96 256
14967.11 267
14968.27 288
14969.42 304
14970.58 273
14971.74 296
14972.89 256
14974.05 238
14975.20 265
14976.36 263
14977.52 262
14978.67 275
14979.83 271
14980.98 287
14982.14 276
14983.30 257
14984.45 274
14985.61 261
14986.77 286
14987.92 273
14989.08 234
14990.24 277
14991.39 254
14992.55 253
14993.71 296
14994.86 275
14996.02 277
14997.18 232
14998.33 245
14999.49 282
15000.65 281
15001.81 238
15002.96 288
15004.12 248
15005.28 276
15006.43 267
15007.59 243
15008.75 266
15009.91 267
15011.06 298
15012.22 228
15013.38 247
15014.54 242
15015.69 268
15016.85 275
15018.01 266
15019.17 239
15020.33 283
15021.48 258
15022.64 265
15023.80 262
15024.96 246
15026.12 249
15027.27 256
15028.43 240
15029.59 242
15030.75 240
15031.91 276
15033.07 253
15034.22 233
15035.38 250
15036.54 242
15037.70 253
15038.86 251
15040.02 233
15041.17 257
15042.33 245
15043.49 283
15044.65 265
15045.81 273
15046.97 263
15048.13 253
15049.29 239
15050.45 237
15051.60 230
15052.76 281
15053.92 250
15055.08 236
15056.24 244
15057.40 272
15058.56 259
15059.72 273
15060.88 265
15062.04 264
15063.20 258
15064.36 250
15065.52 232
15066.68 228
15067.84 250
15069.00 268
15070.16 249
15071.32 261
15072.48 280
15073.63 228
15074.79 230
15075.95 273
15077.11 215
15078.27 228
15079.44 245
15080.60 267
15081.76 282
15082.92 273
15084.08 250
15085.24 246
15086.40 257
15087.56 245
15088.72 250
15089.88 258
15091.04 261
15092.20 252
15093.36 266
15094.52 280
15095.68 245
15096.84 269
15098.00 263
15099.16 250
15100.32 272
15101.49 250
15102.65 235
15103.81 270
15104.97 240
15106.13 254
15107.29 283
15108.45 236
15109.61 258
15110.78 274
15111.94 272
15113.10 257
15114.26 281
15115.42 284
15116.58 254
15117.74 253
15118.91 284
15120.07 244
15121.23 274
15122.39 257
15123.55 218
15124.71 223
15125.88 257
15127.04 296
15128.20 259
15129.36 236
15130.52 231
15131.69 239
15132.85 277
15134.01 276
15135.17 272
15136.34 287
15137.50 263
15138.66 259
15139.82 281
15140.99 260
15142.15 230
15143.31 245
15144.47 271
15145.64 268
15146.80 262
15147.96 248
15149.12 276
15150.29 278
15151.45 282
15152.61 269
15153.78 268
15154.94 270
15156.10 253
15157.27 259
15158.43 230
15159.59 281
15160.75 276
15161.92 251
15163.08 266
15164.24 246
15165.41 283
15166.57 296
15167.74 266
15168.90 284
15170.06 284
15171.23 300
15172.39 270
15173.55 272
15174.72 258
15175.88 270
15177.05 293
15178.21 296
15179.37 257
15180.54 302
15181.70 282
15182.87 303
15184.03 286
15185.19 317
15186.36 318
15187.52 282
15188.69 311
15189.85 298
15191.02 292
15192.18 279
15193.34 275
15194.51 278
15195.67 306
15196.84 299
15198.00 314
15199.17 296
15200.33 323
15201.50 323
15202.66 291
15203.83 279
15204.99 298
15206.16 307
15207.32 324
15208.49 335
15209.65 302
15210.82 334
15211.98 351
15213.15 303
15214.31 339
15215.48 384
15216.64 357
15217.81 316
15218.97 330
15220.14 323
15221.31 341
15222.47 300
15223.64 315
15224.80 347
15225.97 335
15227.13 324
15228.30 355
15229.47 368
15230.63 346
15231.80 411
15232.96 349
15234.13 364
15235.30 378
15236.46 356
15237.63 359
15238.79 372
15239.96 370
15241.13 347
15242.29 398
15243.46 399
15244.63 331
15245.79 331
15246.96 342
15248.13 340
15249.29 357
15250.46 309
15251.63 341
15252.79 325
15253.96 333
15255.13 316
15256.29 306
15257.46 329
15258.63 311
15259.80 276
15260.96 317
15262.13 318
15263.30 301
15264.46 296
15265.63 339
15266.80 291
15267.97 305
15269.13 345
15270.30 313
15271.47 291
15272.64 312
15273.80 303
15274.97 303
15276.14 319
15277.31 309
15278.47 335
15279.64 304
15280.81 251
15281.98 285
15283.15 312
15284.31 310
15285.48 284
15286.65 316
15287.82 334
15288.99 302
15290.15 280
15291.32 299
15292.49 278
15293.66 276
15294.83 239
15296.00 257
15297.16 263
15298.33 286
15299.50 291
15300.67 285
15301.84 302
15303.01 253
15304.18 277
15305.35 284
15306.51 280
15307.68 262
15308.85 285
15310.02 306
15311.19 297
15312.36 261
15313.53 231
15314.70 280
15315.87 310
15317.04 251
15318.21 262
15319.37 263
15320.54 263
15321.71 291
15322.88 283
15324.05 285
15325.22 306
15326.39 306
15327.56 285
15328.73 302
15329.90 298
15331.07 309
15332.24 304
15333.41 347
15334.58 298
15335.75 272
15336.92 264
15338.09 273
15339.26 231
15340.43 279
15341.60 291
15342.77 311
15343.94 284
15345.11 291
15346.28 313
15347.45 320
15348.62 290
15349.79 308
15350.96 267
15352.13 296
15353.31 283
15354.48 291
15355.65 267
15356.82 304
15357.99 283
15359.16 266
15360.33 289
15361.50 283
15362.67 318
15363.84 325
15365.01 316
15366.19 271
15367.36 295
15368.53 335
15369.70 300
15370.87 275
15372.04 281
15373.21 301
15374.38 329
15375.56 336
15376.73 303
15377.90 307
15379.07 315
15380.24 324
15381.41 306
15382.59 278
15383.76 268
15384.93 318
15386.10 326
15387.27 307
15388.45 300
15389.62 308
15390.79 320
15391.96 311
15393.13 328
15394.31 306
15395.48 281
15396.65 293
15397.82 340
15399.00 319
15400.17 302
15401.34 309
15402.51 313
15403.69 337
15404.86 301
15406.03 301
15407.20 292
15408.38 283
15409.55 293
15410.72 305
15411.89 298
15413.07 282
15414.24 315
15415.41 277
15416.59 282
15417.76 295
15418.93 252
15420.11 247
15421.28 275
15422.45 256
15423.63 260
15424.80 252
15425.97 297
15427.15 271
15428.32 275
15429.49 272
15430.67 275
15431.84 296
15433.01 274
15434.19 285
15435.36 255
15436.54 282
15437.71 281
15438.88 292
15440.06 268
15441.23 277
15442.41 307
15443.58 282
15444.75 249
15445.93 284
15447.10 290
15448.28 302
15449.45 292
15450.63 237
15451.80 243
15452.97 243
15454.15 295
15455.32 321
15456.50 287
15457.67 285
15458.85 307
15460.02 293
15461.20 302
15462.37 233
15463.55 249
15464.72 275
15465.90 267
15467.07 296
15468.25 263
15469.42 249
15470.60 322
15471.77 278
15472.95 261
15474.12 280
15475.30 269
15476.47 271
15477.65 251
15478.82 262
15480.00 303
15481.17 272
15482.35 296
15483.53 291
15484.70 290
15485.88 314
15487.05 286
15488.23 267
15489.40 285
15490.58 262
15491.76 266
15492.93 309
15494.11 274
15495.28 269
15496.46 288
15497.64 271
15498.81 297
15499.99 261
15501.17 307
15502.34 300
15503.52 279
15504.69 278
15505.87 282
15507.05 263
15508.22 283
15509.40 272
15510.58 284
15511.75 314
15512.93 281
15514.11 300
15515.28 280
15516.46 269
15517.64 273
15518.81 306
15519.99 339
15521.17 308
15522.35 290
15523.52 316
15524.70 320
15525.88 295
15527.05 279
15528.23 304
15529.41 250
15530.59 281
15531.76 340
15532.94 285
15534.12 305
15535.30 318
15536.47 255
15537.65 284
15538.83 302
15540.01 325
15541.19 341
15542.36 328
15543.54 296
15544.72 295
15545.90 287
15547.08 283
15548.25 281
15549.43 291
15550.61 341
15551.79 302
15552.97 296
15554.14 294
15555.32 315
15556.50 311
15557.68 300
15558.86 291
15560.04 297
15561.22 304
15562.39 340
15563.57 317
15564.75 291
15565.93 305
15567.11 276
15568.29 293
15569.47 313
15570.65 324
15571.82 325
15573.00 338
15574.18 333
15575.36 288
15576.54 331
15577.72 327
15578.90 329
15580.08 325
15581.26 335
15582.44 334
15583.62 359
15584.80 351
15585.98 312
15587.16 305
15588.34 335
15589.51 317
15590.69 328
15591.87 335
15593.05 366
15594.23 379
15595.41 409
15596.59 361
15597.77 369
15598.95 332
15600.13 336
15601.31 370
15602.49 361
15603.67 374
15604.85 354
15606.03 359
15607.21 391
15608.40 420
15609.58 396
15610.76 406
15611.94 437
15613.12 448
15614.30 405
15615.48 374
15616.66 440
15617.84 457
15619.02 431
15620.20 438
15621.38 420
15622.56 432
15623.74 424
15624.93 402
15626.11 487
15627.29 432
15628.47 431
15629.65 430
15630.83 445
15632.01 452
15633.19 406
15634.37 425
15635.56 402
15636.74 408
15637.92 418
15639.10 452
15640.28 500
15641.46 416
15642.65 437
15643.83 460
15645.01 485
15646.19 450
15647.37 424
15648.55 467
15649.74 502
15650.92 539
15652.10 482
15653.28 456
15654.46 442
15655.65 527
15656.83 567
15658.01 513
15659.19 513
15660.38 569
15661.56 557
15662.74 503
15663.92 482
15665.11 494
15666.29 538
15667.47 552
15668.65 541
15669.84 503
15671.02 524
15672.20 519
15673.38 531
15674.57 530
15675.75 531
15676.93 532
15678.12 540
15679.30 497
15680.48 489
15681.67 520
15682.85 491
15684.03 522
15685.22 525
15686.40 490
15687.58 492
15688.77 502
15689.95 514
15691.13 516
15692.32 496
15693.50 554
15694.68 537
15695.87 492
15697.05 502
15698.23 496
15699.42 526
15700.60 510
15701.79 518
15702.97 563
15704.15 500
15705.34 516
15706.52 504
15707.71 591
15708.89 566
15710.07 544
15711.26 584
15712.44 559
15713.63 626
15714.81 627
15716.00 562
15717.18 583
15718.37 589
15719.55 587
15720.73 589
15721.92 593
15723.10 634
15724.29 661
15725.47 635
15726.66 610
15727.84 604
15729.03 598
15730.21 628
15731.40 608
15732.58 523
15733.77 589
15734.95 588
15736.14 601
15737.32 634
15738.51 617
15739.69 589
15740.88 616
15742.07 631
15743.25 576
15744.44 621
15745.62 652
15746.81 679
15747.99 575
15749.18 596
15750.36 627
15751.55 652
15752.74 674
15753.92 613
15755.11 638
15756.29 660
15757.48 686
15758.67 671
15759.85 638
15761.04 628
15762.22 701
15763.41 666
15764.60 672
15765.78 600
15766.97 596
15768.16 627
15769.34 593
15770.53 577
15771.72 617
15772.90 612
15774.09 613
15775.28 618
15776.46 581
15777.65 556
15778.84 551
15780.02 590
15781.21 530
15782.40 569
15783.58 581
15784.77 532
15785.96 550
15787.14 535
15788.33 536
15789.52 512
15790.71 519
15791.89 554
15793.08 491
15794.27 501
15795.46 519
15796.64 472
15797.83 464
15799.02 450
15800.21 526
15801.39 478
15802.58 478
15803.77 479
15804.96 455
15806.14 451
15807.33 452
15808.52 458
15809.71 520
15810.90 482
15812.08 444
15813.27 496
15814.46 466
15815.65 432
15816.84 468
15818.03 489
15819.21 451
15820.40 453
15821.59 435
15822.78 424
15823.97 461
15825.16 413
15826.35 441
15827.53 388
15828.72 431
15829.91 453
15831.10 403
15832.29 386
15833.48 400
15834.67 399
15835.86 442
15837.04 428
15838.23 383
15839.42 386
15840.61 412
15841.80 425
15842.99 453
15844.18 400
15845.37 401
15846.56 436
15847.75 405
15848.94 425
15850.13 417
15851.32 415
15852.51 396
15853.70 389
15854.89 402
15856.07 421
15857.26 416
15858.45 425
15859.64 429
15860.83 376
15862.02 401
15863.21 400
15864.40 453
15865.59 434
15866.78 442
15867.97 399
15869.16 440
15870.36 431
15871.55 394
15872.74 409
15873.93 408
15875.12 395
15876.31 402
15877.50 413
15878.69 400
15879.88 438
15881.07 430
15882.26 448
15883.45 435
15884.64 411
15885.83 422
15887.02 388
15888.21 402
15889.41 400
15890.60 371
15891.79 406
15892.98 419
15894.17 388
15895.36 402
15896.55 437
15897.74 402
15898.93 420
15900.13 418
15901.32 445
15902.51 453
15903.70 501
15904.89 494
15906.08 445
15907.28 429
15908.47 472
15909.66 466
15910.85 486
15912.04 446
15913.23 459
15914.43 463
15915.62 431
15916.81 451
15918.00 441
15919.19 436
15920.39 469
15921.58 451
15922.77 413
15923.96 402
15925.16 463
15926.35 396
15927.54 431
15928.73 449
15929.93 483
15931.12 454
15932.31 461
15933.50 453
15934.70 447
15935.89 440
15937.08 460
15938.27 420
15939.47 462
15940.66 496
15941.85 475
15943.05 431
15944.24 391
15945.43 407
15946.63 412
15947.82 399
15949.01 401
15950.21 438
15951.40 441
15952.59 422
15953.79 413
15954.98 387
15956.17 357
15957.37 350
15958.56 368
15959.75 372
15960.95 370
15962.14 353
15963.33 334
15964.53 341
15965.72 362
15966.92 362
15968.11 308
15969.30 309
15970.50 320
15971.69 326
15972.89 353
15974.08 338
15975.27 341
15976.47 341
15977.66 336
15978.86 304
15980.05 312
15981.25 279
15982.44 336
15983.63 331
15984.83 299
15986.02 319
15987.22 329
15988.41 329
15989.61 336
15990.80 295
15992.00 345
15993.19 278
15994.39 312
15995.58 321
15996.78 278
15997.97 333
15999.17 318
16000.36 306
16001.56 317
16002.75 287
16003.95 327
16005.14 304
16006.34 304
16007.53 291
16008.73 317
16009.93 353
16011.12 296
16012.32 311
16013.51 299
16014.71 299
16015.90 304
16017.10 281
16018.30 272
16019.49 249
16020.69 297
16021.88 330
16023.08 337
16024.28 294
16025.47 279
16026.67 338
16027.86 346
16029.06 343
16030.26 291
16031.45 281
16032.65 292
16033.85 306
16035.04 291
16036.24 298
16037.43 302
16038.63 320
16039.83 322
16041.02 276
16042.22 290
16043.42 302
16044.61 279
16045.81 274
16047.01 265
16048.21 259
16049.40 292
16050.60 296
16051.80 278
16052.99 282
16054.19 320
16055.39 273
16056.59 300
16057.78 315
16058.98 279
16060.18 261
16061.37 265
16062.57 316
16063.77 271
16064.97 287
16066.16 252
16067.36 262
16068.56 302
16069.76 283
16070.96 291
16072.15 304
16073.35 275
16074.55 302
16075.75 287
16076.95 292
16078.14 255
16079.34 233
16080.54 252
16081.74 244
16082.94 263
16084.13 273
16085.33 263
16086.53 262
16087.73 305
16088.93 285
16090.13 279
16091.33 273
16092.52 253
16093.72 250
16094.92 286
16096.12 270
16097.32 283
16098.52 219
16099.72 272
16100.92 271
16102.11 290
16103.31 262
16104.51 240
16105.71 265
16106.91 278
16108.11 280
16109.31 275
16110.51 276
16111.71 278
16112.91 292
16114.11 268
16115.31 268
16116.51 253
16117.70 267
16118.90 269
16120.10 263
16121.30 243
16122.50 233
16123.70 224
16124.90 247
16126.10 275
16127.30 254
16128.50 231
16129.70 254
16130.90 284
16132.10 272
16133.30 246
16134.50 249
16135.70 280
16136.90 256
16138.10 276
16139.30 230
16140.50 268
16141.71 272
16142.91 258
16144.11 275
16145.31 252
16146.51 240
16147.71 247
16148.91 251
16150.11 239
16151.31 264
16152.51 238
16153.71 245
16154.91 249
16156.11 277
16157.31 249
16158.52 213
16159.72 247
16160.92 279
16162.12 267
16163.32 249
16164.52 225
16165.72 230
16166.92 265
16168.13 259
16169.33 251
16170.53 255
16171.73 236
16172.93 222
16174.13 218
16175.34 236
16176.54 254
16177.74 264
16178.94 274
16180.14 260
16181.34 249
16182.55 286
16183.75 270
16184.95 262
16186.15 241
16187.35 264
16188.56 262
16189.76 269
16190.96 263
16192.16 242
16193.37 237
16194.57 212
16195.77 257
16196.97 253
16198.18 234
16199.38 261
16200.58 246
16201.78 253
16202.99 261
16204.19 252
16205.39 285
16206.60 289
16207.80 244
16209.00 277
16210.20 241
16211.41 265
16212.61 263
16213.81 296
16215.02 274
16216.22 270
16217.42 276
16218.63 290
16219.83 265
16221.03 252
16222.24 255
16223.44 283
16224.64 267
16225.85 271
16227.05 260
16228.25 258
16229.46 263
16230.66 288
16231.87 290
16233.07 271
16234.27 249
16235.48 246
16236.68 220
16237.89 274
16239.09 290
16240.29 316
16241.50 292
16242.70 258
16243.91 278
16245.11 291
16246.31 278
16247.52 256
16248.72 258
16249.93 264
16251.13 254
16252.34 294
16253.54 316
16254.75 288
16255.95 288
16257.16 300
16258.36 314
16259.57 279
16260.77 284
16261.97 283
16263.18 267
16264.38 276
16265.59 300
16266.80 288
16268.00 274
16269.21 300
16270.41 295
16271.62 286
16272.82 285
16274.03 309
16275.23 280
16276.44 288
16277.64 280
16278.85 285
16280.05 323
16281.26 316
16282.47 293
16283.67 298
16284.88 309
16286.08 319
16287.29 324
16288.49 287
16289.70 339
16290.91 341
16292.11 292
16293.32 275
16294.52 284
16295.73 306
16296.94 303
16298.14 307
16299.35 307
16300.56 279
16301.76 301
16302.97 336
16304.18 323
16305.38 319
16306.59 322
16307.79 328
16309.00 331
16310.21 276
16311.42 307
16312.62 291
16313.83 283
16315.04 344
16316.24 354
16317.45 335
16318.66 295
16319.86 278
16321.07 279
16322.28 306
16323.49 327
16324.69 309
16325.90 311
16327.11 313
16328.31 275
16329.52 302
16330.73 292
16331.94 283
16333.14 275
16334.35 286
16335.56 279
16336.77 283
16337.98 268
16339.18 275
16340.39 279
16341.60 252
16342.81 235
16344.01 239
16345.22 274
16346.43 274
16347.64 250
16348.85 281
16350.05 288
16351.26 253
16352.47 257
16353.68 290
16354.89 279
16356.10 258
16357.30 235
16358.51 252
16359.72 226
16360.93 250
16362.14 244
16363.35 269
16364.56 243
16365.77 210
16366.97 225
16368.18 259
16369.39 257
16370.60 239
16371.81 245
16373.02 218
16374.23 211
16375.44 276
16376.65 265
16377.86 251
16379.06 259
16380.27 235
16381.48 257
16382.69 254
16383.90 240
16385.11 287
16386.32 309
16387.53 251
16388.74 220
16389.95 224
16391.16 231
16392.37 209
16393.58 238
16394.79 230
16396.00 252
16397.21 245
16398.42 253
16399.63 278
16400.84 239
16402.05 262
16403.26 233
16404.47 248
16405.68 263
16406.89 241
16408.10 217
16409.31 228
16410.52 267
16411.73 246
16412.94 267
16414.15 233
16415.36 232
16416.57 209
16417.78 230
16419.00 236
16420.21 219
16421.42 215
16422.63 216
16423.84 250
16425.05 232
16426.26 268
16427.47 254
16428.68 218
16429.89 210
16431.11 229
16432.32 264
16433.53 228
16434.74 226
16435.95 293
16437.16 271
16438.37 278
16439.59 250
16440.80 228
16442.01 239
16443.22 225
16444.43 207
16445.64 244
16446.86 250
16448.07 203
16449.28 211
16450.49 232
16451.70 239
16452.91 246
16454.13 204
16455.34 247
16456.55 244
16457.76 241
16458.98 228
16460.19 216
16461.40 237
16462.61 256
16463.82 225
16465.04 206
16466.25 198
16467.46 223
16468.67 218
16469.89 211
16471.10 262
16472.31 207
16473.53 220
16474.74 217
16475.95 235
16477.16 246
16478.38 236
16479.59 235
16480.80 229
16482.02 215
16483.23 224
16484.44 231
16485.66 255
16486.87 225
16488.08 229
16489.30 208
16490.51 211
16491.72 187
16492.94 209
16494.15 212
16495.36 197
16496.58 235
16497.79 247
16499.00 196
16500.22 213
16501.43 205
16502.65 205
16503.86 203
16505.07 209
16506.29 227
16507.50 244
16508.71 240
16509.93 219
16511.14 200
16512.36 216
16513.57 218
16514.79 224
16516.00 204
16517.21 193
16518.43 235
16519.64 218
16520.86 206
16522.07 206
16523.29 192
16524.50 199
16525.72 192
16526.93 215
16528.15 194
16529.36 236
16530.58 202
16531.79 212
16533.01 228
16534.22 240
16535.44 213
16536.65 222
16537.87 228
16539.08 228
16540.30 239
16541.51 218
16542.73 236
16543.94 222
16545.16 214
16546.37 211
16547.59 203
16548.80 208
16550.02 233
16551.24 217
16552.45 198
16553.67 204
16554.88 194
16556.10 241
16557.31 215
16558.53 209
16559.75 258
16560.96 254
16562.18 199
16563.39 201
16564.61 207
16565.83 186
16567.04 223
16568.26 221
16569.47 226
16570.69 246
16571.91 208
16573.12 244
16574.34 206
16575.56 214
16576.77 251
16577.99 225
16579.21 234
16580.42 209
16581.64 239
16582.86 240
16584.07 236
16585.29 220
16586.51 226
16587.72 259
16588.94 247
16590.16 242
16591.38 218
16592.59 212
16593.81 243
16595.03 239
16596.24 197
16597.46 216
16598.68 221
16599.90 251
16601.11 236
16602.33 216
16603.55 202
16604.77 212
16605.98 210
16607.20 223
16608.42 202
16609.64 225
16610.86 234
16612.07 228
16613.29 225
16614.51 216
16615.73 236
16616.95 216
16618.16 204
16619.38 200
16620.60 225
16621.82 180
16623.04 226
16624.25 232
16625.47 223
16626.69 189
16627.91 206
16629.13 224
16630.35 223
16631.57 220
16632.78 192
16634.00 200
16635.22 209
16636.44 238
16637.66 216
16638.88 219
16640.10 250
16641.32 204
16642.53 210
16643.75 173
16644.97 216
16646.19 210
16647.41 223
16648.63 231
16649.85 219
16651.07 209
16652.29 214
16653.51 239
16654.73 214
16655.95 233
16657.17 193
16658.39 198
16659.61 238
16660.83 220
16662.04 209
16663.26 202
16664.48 199
16665.70 215
16666.92 176
16668.14 195
16669.36 185
16670.58 201
16671.80 200
16673.02 212
16674.24 209
16675.46 173
16676.68 184
16677.91 194
16679.13 208
16680.35 225
16681.57 209
16682.79 192
16684.01 223
16685.23 206
16686.45 198
16687.67 176
16688.89 208
16690.11 177
16691.33 230
16692.55 211
16693.77 191
16694.99 200
16696.21 197
16697.44 208
16698.66 180
16699.88 181
16701.10 195
16702.32 180
16703.54 186
16704.76 183
16705.98 201
16707.21 205
16708.43 212
16709.65 208
16710.87 196
16712.09 186
16713.31 195
16714.53 194
16715.76 220
16716.98 206
16718.20 195
16719.42 180
16720.64 179
16721.87 187
16723.09 176
16724.31 211
16725.53 231
16726.75 235
16727.98 161
16729.20 174
16730.42 191
16731.64 213
16732.86 214
16734.09 193
16735.31 216
16736.53 204
16737.75 181
16738.98 191
16740.20 188
16741.42 202
16742.64 209
16743.87 199
16745.09 163
16746.31 187
16747.54 173
16748.76 179
16749.98 190
16751.20 162
16752.43 209
16753.65 211
16754.87 194
16756.10 221
16757.32 214
16758.54 189
16759.77 187
16760.99 182
16762.21 207
16763.44 222
16764.66 175
16765.88 188
16767.11 164
16768.33 170
16769.55 193
16770.78 217
16772.00 221
16773.23 202
16774.45 203
16775.67 188
16776.90 184
16778.12 178
16779.35 190
16780.57 213
16781.79 218
16783.02 201
16784.24 216
16785.47 227
16786.69 207
16787.91 226
16789.14 189
16790.36 195
16791.59 193
16792.81 187
16794.04 208
16795.26 198
16796.49 197
16797.71 193
16798.94 192
16800.16 157
16801.38 186
16802.61 168
16803.83 172
16805.06 171
16806.28 177
16807.51 234
16808.73 230
16809.96 223
16811.18 215
16812.41 184
16813.64 168
16814.86 185
16816.09 178
16817.31 207
16818.54 188
16819.76 208
16820.99 189
16822.21 197
16823.44 173
16824.66 207
16825.89 196
16827.12 188
16828.34 184
16829.57 206
16830.79 198
16832.02 210
16833.25 218
16834.47 192
16835.70 206
16836.92 218
16838.15 239
16839.38 196
16840.60 203
16841.83 212
16843.06 223
16844.28 242
16845.51 242
16846.73 205
16847.96 211
16849.19 218
16850.41 194
16851.64 196
16852.87 220
16854.09 228
16855.32 225
16856.55 215
16857.77 217
16859.00 190
16860.23 196
16861.46 266
16862.68 215
16863.91 203
16865.14 233
16866.36 235
16867.59 201
16868.82 186
16870.05 255
16871.27 251
16872.50 249
16873.73 223
16874.96 250
16876.18 297
16877.41 295
16878.64 272
16879.87 261
16881.09 269
16882.32 223
16883.55 231
16884.78 267
16886.01 263
16887.23 272
16888.46 267
16889.69 279
16890.92 219
16892.15 254
16893.37 277
16894.60 249
16895.83 258
16897.06 282
16898.29 281
16899.51 255
16900.74 239
16901.97 253
16903.20 244
16904.43 218
16905.66 270
16906.89 254
16908.12 239
16909.34 252
16910.57 213
16911.80 229
16913.03 245
16914.26 255
16915.49 239
16916.72 227
16917.95 242
16919.18 280
16920.40 271
16921.63 211
16922.86 216
16924.09 205
16925.32 216
16926.55 241
16927.78 222
16929.01 201
16930.24 205
16931.47 236
16932.70 212
16933.93 203
16935.16 195
16936.39 215
16937.62 211
16938.85 203
16940.08 200
16941.31 217
16942.54 221
16943.77 201
16945.00 186
16946.23 222
16947.46 222
16948.69 231
16949.92 219
16951.15 186
16952.38 200
16953.61 197
16954.84 205
16956.07 209
16957.30 188
16958.53 199
16959.76 198
16960.99 193
16962.22 196
16963.45 214
16964.68 184
16965.92 191
16967.15 222
16968.38 204
16969.61 212
16970.84 232
16972.07 196
16973.30 198
16974.53 214
16975.76 198
16976.99 191
16978.23 197
16979.46 210
16980.69 242
16981.92 206
16983.15 203
16984.38 183
16985.61 184
16986.85 153
16988.08 211
16989.31 189
16990.54 200
16991.77 213
16993.00 213
16994.24 196
16995.47 198
16996.70 164
16997.93 178
16999.16 190
17000.40 195
17001.63 163
17002.86 181
17004.09 183
17005.32 204
17006.56 182
17007.79 193
17009.02 215
17010.25 215
17011.49 201
17012.72 173
17013.95 200
17015.18 188
17016.42 196
17017.65 181
17018.88 180
17020.12 203
17021.35 202
17022.58 183
17023.81 179
17025.05 173
17026.28 177
17027.51 199
17028.75 194
17029.98 169
17031.21 175
17032.45 178
17033.68 161
17034.91 154
17036.15 188
17037.38 189
17038.61 186
17039.85 171
17041.08 160
17042.31 168
17043.55 171
17044.78 180
17046.01 186
17047.25 199
17048.48 175
17049.72 175
17050.95 198
17052.18 148
17053.42 145
17054.65 145
17055.89 155
17057.12 180
17058.35 153
17059.59 158
17060.82 178
17062.06 151
17063.29 176
17064.53 176
17065.76 185
17066.99 179
17068.23 160
17069.46 161
17070.70 190
17071.93 195
17073.17 176
17074.40 144
17075.64 198
17076.87 158
17078.11 179
17079.34 195
17080.58 195
17081.81 174
17083.05 191
17084.28 166
17085.52 170
17086.75 164
17087.99 171
17089.22 148
17090.46 157
17091.69 163
17092.93 195
17094.16 199
17095.40 193
17096.64 171
17097.87 144
17099.11 173
17100.34 193
17101.58 179
17102.81 171
17104.05 181
17105.29 213
17106.52 173
17107.76 164
17108.99 177
17110.23 161
17111.47 155
17112.70 165
17113.94 143
17115.17 176
17116.41 183
17117.65 169
17118.88 145
17120.12 174
17121.36 182
17122.59 183
17123.83 162
17125.07 144
17126.30 154
17127.54 171
17128.78 166
17130.01 183
17131.25 170
17132.49 148
17133.72 170
17134.96 176
17136.20 164
17137.43 161
17138.67 167
17139.91 177
17141.15 149
17142.38 185
17143.62 161
17144.86 154
17146.10 148
17147.33 169
17148.57 166
17149.81 156
17151.05 159
17152.28 156
17153.52 169
17154.76 184
17156.00 163
17157.23 164
17158.47 159
17159.71 173
17160.95 147
17162.19 158
17163.42 154
17164.66 158
17165.90 187
17167.14 166
17168.38 185
17169.61 190
17170.85 192
17172.09 168
17173.33 149
17174.57 154
17175.81 170
17177.04 160
17178.28 170
17179.52 153
17180.76 164
17182.00 180
17183.24 167
17184.48 144
17185.71 167
17186.95 174
17188.19 174
17189.43 155
17190.67 165
17191.91 158
17193.15 160
17194.39 162
17195.63 136
17196.87 147
17198.11 161
17199.34 161
17200.58 170
17201.82 187
17203.06 173
17204.30 158
17205.54 191
17206.78 156
17208.02 174
17209.26 157
17210.50 147
17211.74 149
17212.98 156
17214.22 141
17215.46 135
17216.70 170
17217.94 156
17219.18 180
17220.42 145
17221.66 159
17222.90 161
17224.14 130
17225.38 152
17226.62 158
17227.86 170
17229.10 161
17230.34 173
17231.58 142
17232.82 148
17234.06 188
17235.30 151
17236.54 144
17237.78 166
17239.03 153
17240.27 162
17241.51 171
17242.75 154
17243.99 160
17245.23 154
17246.47 179
17247.71 143
17248.95 160
17250.19 167
17251.43 160
17252.68 132
17253.92 164
17255.16 172
17256.40 131
17257.64 131
17258.88 129
17260.12 161
17261.37 186
17262.61 166
17263.85 141
17265.09 153
17266.33 167
17267.57 155
17268.82 124
17270.06 159
17271.30 163
17272.54 174
17273.78 138
17275.03 151
17276.27 144
17277.51 146
17278.75 149
17279.99 136
17281.24 149
17282.48 137
17283.72 160
17284.96 141
17286.21 142
17287.45 151
17288.69 149
17289.93 177
17291.18 141
17292.42 168
17293.66 145
17294.90 164
17296.15 173
17297.39 146
17298.63 172
17299.88 185
17301.12 157
17302.36 142
17303.60 134
17304.85 143
17306.09 159
17307.33 170
17308.58 158
17309.82 155
17311.06 175
17312.31 174
17313.55 157
17314.79 155
17316.04 163
17317.28 188
17318.52 176
17319.77 134
17321.01 141
17322.26 144
17323.50 146
17324.74 132
17325.99 155
17327.23 156
17328.48 190
17329.72 173
17330.96 136
17332.21 151
17333.45 154
17334.70 136
17335.94 165
17337.18 143
17338.43 144
17339.67 146
17340.92 173
17342.16 175
17343.41 156
17344.65 180
17345.90 158
17347.14 150
17348.38 132
17349.63 159
17350.87 153
17352.12 176
17353.36 152
17354.61 139
17355.85 138
17357.10 129
17358.34 155
17359.59 164
17360.83 152
17362.08 129
17363.32 128
17364.57 143
17365.81 172
17367.06 143
17368.31 146
17369.55 150
17370.80 136
17372.04 156
17373.29 143
17374.53 153
17375.78 126
17377.02 158
17378.27 137
17379.52 153
17380.76 149
17382.01 150
17383.25 157
17384.50 135
17385.75 138
17386.99 147
17388.24 139
17389.48 150
17390.73 138
17391.98 131
17393.22 154
17394.47 127
17395.71 130
17396.96 162
17398.21 162
17399.45 175
17400.70 151
17401.95 158
17403.19 172
17404.44 188
17405.69 134
17406.93 146
17408.18 147
17409.43 144
17410.67 147
17411.92 174
17413.17 153
17414.42 152
17415.66 148
17416.91 161
17418.16 171
17419.40 141
17420.65 138
17421.90 145
17423.15 132
17424.39 171
17425.64 204
17426.89 202
17428.14 163
17429.38 144
17430.63 134
17431.88 154
17433.13 153
17434.37 153
17435.62 116
17436.87 139
17438.12 143
17439.37 154
17440.61 139
17441.86 149
17443.11 124
17444.36 134
17445.61 137
17446.85 172
17448.10 154
17449.35 134
17450.60 157
17451.85 156
17453.10 123
17454.34 129
17455.59 149
17456.84 137
17458.09 136
17459.34 132
17460.59 175
17461.84 173
17463.09 151
17464.33 179
17465.58 147
17466.83 156
17468.08 154
17469.33 132
17470.58 144
17471.83 122
17473.08 148
17474.33 168
17475.58 166
17476.83 151
17478.07 122
17479.32 143
17480.57 133
17481.82 130
17483.07 165
17484.32 144
17485.57 166
17486.82 135
17488.07 159
17489.32 136
17490.57 151
17491.82 164
17493.07 160
17494.32 147
17495.57 158
17496.82 164
17498.07 160
17499.32 158
17500.57 136
17501.82 138
17503.07 163
17504.32 151
17505.57 146
17506.82 139
17508.07 126
17509.32 166
17510.57 155
17511.82 159
17513.07 156
17514.32 147
17515.58 160
17516.83 174
17518.08 164
17519.33 136
17520.58 169
17521.83 158
17523.08 165
17524.33 138
17525.58 148
17526.83 150
17528.08 131
17529.34 150
17530.59 166
17531.84 184
17533.09 139
17534.34 151
17535.59 165
17536.84 146
17538.09 133
17539.35 142
17540.60 151
17541.85 121
17543.10 175
17544.35 170
17545.60 135
17546.86 127
17548.11 135
17549.36 137
17550.61 166
17551.86 143
17553.12 122
17554.37 151
17555.62 180
17556.87 166
17558.12 139
17559.38 128
17560.63 142
17561.88 176
17563.13 164
17564.39 165
17565.64 150
17566.89 143
17568.14 133
17569.40 142
17570.65 155
17571.90 189
17573.15 141
17574.41 171
17575.66 144
17576.91 150
17578.17 149
17579.42 129
17580.67 133
17581.92 149
17583.18 152
17584.43 151
17585.68 160
17586.94 137
17588.19 149
17589.44 139
17590.70 146
17591.95 172
17593.20 148
17594.46 142
17595.71 133
17596.97 150
17598.22 167
17599.47 166
17600.73 133
17601.98 158
17603.23 163
17604.49 182
17605.74 157
17607.00 127
17608.25 139
17609.50 135
17610.76 175
17612.01 149
17613.27 175
17614.52 147
17615.77 156
17617.03 155
17618.28 146
17619.54 133
17620.79 119
17622.05 139
17623.30 159
17624.56 163
17625.81 142
17627.06 139
17628.32 154
17629.57 161
17630.83 131
17632.08 158
17633.34 168
17634.59 153
17635.85 123
17637.10 158
17638.36 171
17639.61 155
17640.87 157
17642.12 132
17643.38 106
17644.63 127
17645.89 140
17647.15 137
17648.40 142
17649.66 138
17650.91 149
17652.17 153
17653.42 127
17654.68 182
17655.93 160
17657.19 179
17658.45 159
17659.70 141
17660.96 171
17662.21 156
17663.47 161
17664.73 142
17665.98 118
17667.24 145
17668.49 162
17669.75 149
17671.01 140
17672.26 139
17673.52 128
17674.77 141
17676.03 129
17677.29 164
17678.54 153
17679.80 146
17681.06 159
17682.31 150
17683.57 139
17684.83 153
17686.08 150
17687.34 144
17688.60 160
17689.85 142
17691.11 129
17692.37 120
17693.63 134
17694.88 143
17696.14 155
17697.40 150
17698.65 132
17699.91 137
17701.17 141
17702.43 168
17703.68 152
17704.94 150
17706.20 136
17707.46 144
17708.71 137
17709.97 160
17711.23 146
17712.49 139
17713.74 135
17715.00 141
17716.26 145
17717.52 140
17718.78 153
17720.03 127
17721.29 143
17722.55 130
17723.81 144
17725.07 149
17726.32 124
17727.58 130
17728.84 164
17730.10 143
17731.36 159
17732.62 139
17733.87 137
17735.13 145
17736.39 140
17737.65 158
17738.91 134
17740.17 156
17741.43 134
17742.69 148
17743.94 135
17745.20 116
17746.46 144
17747.72 163
17748.98 171
17750.24 146
17751.50 125
17752.76 155
17754.02 168
17755.28 150
17756.53 136
17757.79 151
17759.05 156
17760.31 151
17761.57 149
17762.83 143
17764.09 139
17765.35 127
17766.61 153
17767.87 166
17769.13 140
17770.39 151
17771.65 133
17772.91 111
17774.17 167
17775.43 158
17776.69 140
17777.95 162
17779.21 156
17780.47 163
17781.73 155
17782.99 182
17784.25 157
17785.51 153
17786.77 146
17788.03 161
17789.29 148
17790.55 149
17791.81 133
17793.07 166
17794.33 150
17795.59 158
17796.86 125
17798.12 134
17799.38 152
17800.64 123
17801.90 155
17803.16 149
17804.42 155
17805.68 148
17806.94 153
17808.20 147
17809.47 171
17810.73 131
17811.99 142
17813.25 166
17814.51 149
17815.77 140
17817.03 158
17818.29 151
17819.56 164
17820.82 171
17822.08 144
17823.34 142
17824.60 144
17825.86 160
17827.13 154
17828.39 135
17829.65 145
17830.91 152
17832.17 161
17833.44 142
17834.70 155
17835.96 153
17837.22 130
17838.48 144
17839.75 146
17841.01 133
17842.27 147
17843.53 165
17844.80 139
17846.06 143
17847.32 123
17848.58 138
17849.85 116
17851.11 114
17852.37 118
17853.63 124
17854.90 128
17856.16 132
17857.42 128
17858.69 144
17859.95 144
17861.21 137
17862.47 121
17863.74 143
17865.00 147
17866.26 149
17867.53 146
17868.79 157
17870.05 137
17871.32 161
17872.58 124
17873.84 131
17875.11 137
17876.37 126
17877.63 118
17878.90 144
17880.16 136
17881.43 147
17882.69 149
17883.95 144
17885.22 143
17886.48 140
17887.74 139
17889.01 139
17890.27 151
17891.54 142
17892.80 118
17894.07 114
17895.33 131
17896.59 124
17897.86 138
17899.12 139
17900.39 153
17901.65 132
17902.92 116
17904.18 137
17905.44 152
17906.71 160
17907.97 128
17909.24 142
17910.50 127
17911.77 125
17913.03 153
17914.30 150
17915.56 133
17916.83 138
17918.09 139
17919.36 126
17920.62 120
17921.89 144
17923.15 154
17924.42 148
17925.68 149
17926.95 126
17928.21 121
17929.48 155
17930.75 169
17932.01 105
17933.28 136
17934.54 131
17935.81 122
17937.07 129
17938.34 138
17939.61 131
17940.87 157
17942.14 154
17943.40 139
17944.67 113
17945.93 119
17947.20 139
17948.47 129
17949.73 135
17951.00 129
17952.27 118
17953.53 134
17954.80 129
17956.06 123
17957.33 131
17958.60 137
17959.86 162
17961.13 152
17962.40 135
17963.66 157
17964.93 135
17966.20 149
17967.46 129
17968.73 139
17970.00 158
17971.26 125
17972.53 130
17973.80 125
17975.07 168
17976.33 147
17977.60 144
17978.87 129
17980.13 157
17981.40 138
17982.67 133
17983.94 127
17985.20 139
17986.47 120
17987.74 149
17989.01 129
17990.27 136
17991.54 115
17992.81 108
17994.08 135
17995.34 134
17996.61 138
17997.88 142
17999.15 146
18000.42 132
18001.68 131
18002.95 104
18004.22 144
18005.49 106
18006.76 127
18008.02 136
18009.29 134
18010.56 127
18011.83 134
18013.10 147
18014.37 149
18015.63 149
18016.90 129
18018.17 124
18019.44 120
18020.71 132
18021.98 161
18023.25 134
18024.51 131
18025.78 134
18027.05 115
18028.32 127
18029.59 142
18030.86 138
18032.13 137
18033.40 124
18034.67 134
18035.94 129
18037.20 124
18038.47 149
18039.74 119
18041.01 110
18042.28 160
18043.55 116
18044.82 112
18046.09 149
18047.36 163
18048.63 141
18049.90 169
18051.17 148
18052.44 166
18053.71 154
18054.98 156
18056.25 133
18057.52 132
18058.79 114
18060.06 125
18061.33 132
18062.60 139
18063.87 149
18065.14 155
18066.41 171
18067.68 139
18068.95 169
18070.22 138
18071.49 137
18072.76 147
18074.03 155
18075.30 127
18076.57 153
18077.84 157
18079.11 145
18080.39 123
18081.66 133
18082.93 118
18084.20 159
18085.47 137
18086.74 152
18088.01 135
18089.28 141
18090.55 136
18091.82 131
18093.10 122
18094.37 131
18095.64 150
18096.91 134
18098.18 130
18099.45 116
18100.72 142
18102.00 139
18103.27 149
18104.54 142
18105.81 127
18107.08 149
18108.35 135
18109.63 121
18110.90 142
18112.17 126
18113.44 175
18114.71 164
18115.98 151
18117.26 156
18118.53 148
18119.80 120
18121.07 134
18122.35 131
18123.62 125
18124.89 147
18126.16 131
18127.43 140
18128.71 137
18129.98 119
18131.25 126
18132.52 158
18133.80 146
18135.07 140
18136.34 142
18137.62 135
18138.89 132
18140.16 137
18141.43 146
18142.71 128
18143.98 148
18145.25 140
18146.53 130
18147.80 145
18149.07 123
18150.35 153
18151.62 159
18152.89 144
18154.17 157
18155.44 136
18156.71 132
18157.99 142
18159.26 112
18160.53 129
18161.81 163
18163.08 150
18164.35 137
18165.63 152
18166.90 126
18168.18 163
18169.45 153
18170.72 152
18172.00 139
18173.27 116
18174.55 144
18175.82 123
18177.09 145
18178.37 160
18179.64 154
18180.92 138
18182.19 137
18183.47 134
18184.74 116
18186.01 134
18187.29 132
18188.56 134
18189.84 128
18191.11 147
18192.39 147
18193.66 158
18194.94 125
18196.21 135
18197.49 137
18198.76 129
18200.04 148
18201.31 149
18202.59 130
18203.86 108
18205.14 146
18206.41 131
18207.69 147
18208.96 165
18210.24 122
18211.51 146
18212.79 137
18214.06 145
18215.34 119
18216.62 132
18217.89 141
18219.17 145
18220.44 149
18221.72 124
18222.99 124
18224.27 132
18225.55 120
18226.82 121
18228.10 136
18229.37 145
18230.65 142
18231.93 134
18233.20 130
18234.48 149
18235.75 148
18237.03 128
18238.31 126
18239.58 126
18240.86 124
18242.14 143
18243.41 123
18244.69 120
18245.97 122
18247.24 149
18248.52 123
18249.80 123
18251.07 137
18252.35 110
18253.63 118
18254.90 134
18256.18 141
18257.46 145
18258.73 141
18260.01 130
18261.29 127
18262.57 129
18263.84 116
18265.12 136
18266.40 152
18267.67 162
18268.95 150
18270.23 133
18271.51 141
18272.78 140
18274.06 140
18275.34 176
18276.62 144
18277.89 133
18279.17 149
18280.45 167
18281.73 151
18283.01 149
18284.28 151
18285.56 153
18286.84 148
18288.12 127
18289.40 139
18290.67 137
18291.95 113
18293.23 117
18294.51 135
18295.79 128
18297.07 143
18298.34 156
18299.62 130
18300.90 129
18302.18 178
18303.46 142
18304.74 153
18306.02 130
18307.29 135
18308.57 162
18309.85 137
18311.13 154
18312.41 137
18313.69 146
18314.97 126
18316.25 133
18317.53 131
18318.80 168
18320.08 149
18321.36 133
18322.64 113
18323.92 151
18325.20 152
18326.48 112
18327.76 134
18329.04 137
18330.32 133
18331.60 124
18332.88 154
18334.16 138
18335.44 131
18336.72 164
18338.00 170
18339.28 151
18340.56 161
18341.84 155
18343.12 156
18344.40 158
18345.68 129
18346.96 125
18348.24 158
18349.52 164
18350.80 131
18352.08 144
18353.36 125
18354.64 141
18355.92 151
18357.20 149
18358.48 152
18359.76 136
18361.04 118
18362.32 153
18363.60 127
18364.88 121
18366.16 147
18367.45 139
18368.73 122
18370.01 162
18371.29 182
18372.57 173
18373.85 163
18375.13 138
18376.41 136
18377.69 140
18378.98 124
18380.26 138
18381.54 128
18382.82 130
18384.10 124
18385.38 123
18386.66 132
18387.95 136
18389.23 118
18390.51 150
18391.79 143
18393.07 131
18394.35 144
18395.64 129
18396.92 122
18398.20 151
18399.48 123
18400.76 154
18402.05 145
18403.33 165
18404.61 148
18405.89 129
18407.17 128
18408.46 134
18409.74 163
18411.02 136
18412.30 128
18413.59 152
18414.87 125
18416.15 151
18417.43 152
18418.72 163
18420.00 168
18421.28 125
18422.56 128
18423.85 129
18425.13 144
18426.41 130
18427.70 148
18428.98 114
18430.26 93
18431.54 116
18432.83 133
18434.11 135
18435.39 130
18436.68 134
18437.96 135
18439.24 127
18440.53 118
18441.81 123
18443.09 128
18444.38 138
18445.66 156
18446.95 127
18448.23 132
18449.51 139
18450.80 137
18452.08 138
18453.36 128
18454.65 133
18455.93 142
18457.22 151
18458.50 151
18459.78 126
18461.07 117
18462.35 136
18463.64 161
18464.92 141
18466.21 133
18467.49 129
18468.77 152
18470.06 153
18471.34 123
18472.63 144
18473.91 127
18475.20 145
18476.48 137
18477.77 132
18479.05 145
18480.34 155
18481.62 126
18482.91 140
18484.19 156
18485.47 142
18486.76 140
18488.04 142
18489.33 154
18490.62 159
18491.90 124
18493.19 131
18494.47 130
18495.76 108
18497.04 121
18498.33 126
18499.61 141
18500.90 120
18502.18 139
18503.47 123
18504.75 147
18506.04 111
18507.33 117
18508.61 135
18509.90 126
18511.18 121
18512.47 151
18513.76 137
18515.04 118
18516.33 133
18517.61 121
18518.90 129
18520.19 136
18521.47 136
18522.76 129
18524.04 150
18525.33 128
18526.62 133
18527.90 129
18529.19 133
18530.48 142
18531.76 128
18533.05 104
18534.34 149
18535.62 142
18536.91 131
18538.20 154
18539.48 130
18540.77 154
18542.06 152
18543.34 133
18544.63 126
18545.92 154
18547.21 141
18548.49 154
18549.78 134
18551.07 133
18552.36 165
18553.64 141
18554.93 118
18556.22 123
18557.50 142
18558.79 132
18560.08 137
18561.37 140
18562.66 135
18563.94 131
18565.23 118
18566.52 142
18567.81 131
18569.09 119
18570.38 130
18571.67 132
18572.96 148
18574.25 151
18575.53 114
18576.82 147
18578.11 127
18579.40 153
18580.69 151
18581.98 150
18583.26 149
18584.55 156
18585.84 140
18587.13 142
18588.42 137
18589.71 174
18590.99 154
18592.28 174
18593.57 140
18594.86 148
18596.15 128
18597.44 142
18598.73 156
18600.02 172
18601.31 165
18602.59 141
18603.88 128
18605.17 152
18606.46 190
18607.75 168
18609.04 180
18610.33 191
18611.62 174
18612.91 190
18614.20 180
18615.49 165
18616.78 178
18618.07 156
18619.36 154
18620.65 157
18621.94 142
18623.23 179
18624.52 185
18625.81 157
18627.10 149
18628.39 170
18629.68 172
18630.97 150
18632.26 142
18633.55 144
18634.84 163
18636.13 163
18637.42 153
18638.71 153
18640.00 167
18641.29 146
18642.58 155
18643.87 170
18645.16 167
18646.45 128
18647.74 145
18649.03 135
18650.32 175
18651.61 144
18652.90 129
18654.19 149
18655.48 147
18656.78 143
18658.07 151
18659.36 140
18660.65 143
18661.94 144
18663.23 154
18664.52 154
18665.81 161
18667.10 159
18668.40 163
18669.69 162
18670.98 159
18672.27 153
18673.56 166
18674.85 147
18676.14 114
18677.44 126
18678.73 116
18680.02 115
18681.31 146
18682.60 147
18683.90 136
18685.19 153
18686.48 143
18687.77 164
18689.06 145
18690.36 157
18691.65 137
18692.94 136
18694.23 145
18695.52 125
18696.82 125
18698.11 149
18699.40 102
18700.69 148
18701.99 144
18703.28 149
18704.57 133
18705.86 143
18707.16 129
18708.45 155
18709.74 147
18711.04 144
18712.33 153
18713.62 181
18714.91 183
18716.21 153
18717.50 144
18718.79 135
18720.09 120
18721.38 156
18722.67 156
18723.97 132
18725.26 129
18726.55 125
18727.85 141
18729.14 142
18730.43 131
18731.73 107
18733.02 130
18734.31 142
18735.61 128
18736.90 171
18738.19 117
18739.49 142
18740.78 131
18742.08 134
18743.37 126
18744.66 133
18745.96 113
18747.25 128
18748.55 153
18749.84 133
18751.13 148
18752.43 147
18753.72 131
18755.02 137
18756.31 143
18757.61 153
18758.90 138
18760.20 139
18761.49 135
18762.78 177
18764.08 171
18765.37 117
18766.67 122
18767.96 151
18769.26 152
18770.55 157
18771.85 144
18773.14 143
18774.44 156
18775.73 131
18777.03 158
18778.32 154
18779.62 149
18780.91 140
18782.21 148
18783.50 146
18784.80 139
18786.10 155
18787.39 135
18788.69 143
18789.98 146
18791.28 148
18792.57 136
18793.87 136
18795.16 152
18796.46 148
18797.76 124
18799.05 142
18800.35 120
18801.64 136
18802.94 151
18804.24 132
18805.53 132
18806.83 156
18808.12 168
18809.42 154
18810.72 171
18812.01 145
18813.31 149
18814.61 146
18815.90 138
18817.20 133
18818.50 137
18819.79 149
18821.09 97
18822.39 123
18823.68 133
18824.98 130
18826.28 132
18827.57 117
18828.87 150
18830.17 134
18831.46 125
18832.76 126
18834.06 115
18835.35 134
18836.65 132
18837.95 173
18839.25 142
18840.54 140
18841.84 155
18843.14 170
18844.44 122
18845.73 111
18847.03 126
18848.33 116
18849.63 153
18850.92 118
18852.22 163
18853.52 160
18854.82 122
18856.11 129
18857.41 124
18858.71 151
18860.01 141
18861.31 119
18862.60 134
18863.90 137
18865.20 143
18866.50 151
18867.80 129
18869.10 141
18870.39 143
18871.69 131
18872.99 123
18874.29 116
18875.59 129
18876.89 148
18878.18 134
18879.48 147
18880.78 150
18882.08 142
18883.38 132
18884.68 146
18885.98 129
18887.28 125
18888.57 131
18889.87 131
18891.17 146
18892.47 157
18893.77 151
18895.07 154
18896.37 158
18897.67 120
18898.97 138
18900.27 125
18901.57 114
18902.87 120
18904.17 139
18905.47 162
18906.76 111
18908.06 112
18909.36 124
18910.66 120
18911.96 133
18913.26 138
18914.56 156
18915.86 143
18917.16 108
18918.46 117
18919.76 118
18921.06 159
18922.36 157
18923.66 159
18924.96 123
18926.26 123
18927.56 116
18928.86 119
18930.17 115
18931.47 122
18932.77 134
18934.07 112
18935.37 105
18936.67 86
18937.97 122
18939.27 134
18940.57 109
18941.87 131
18943.17 132
18944.47 119
18945.77 119
18947.07 126
18948.38 104
18949.68 111
18950.98 133
18952.28 138
18953.58 119
18954.88 131
18956.18 127
18957.48 123
18958.79 130
18960.09 131
18961.39 114
18962.69 119
18963.99 172
18965.29 141
18966.59 116
18967.90 130
18969.20 152
18970.50 125
18971.80 142
18973.10 119
18974.41 117
18975.71 123
18977.01 138
18978.31 134
18979.61 124
18980.92 125
18982.22 116
18983.52 138
18984.82 124
18986.12 102
18987.43 110
18988.73 118
18990.03 124
18991.33 122
18992.64 113
18993.94 150
18995.24 129
18996.54 137
18997.85 118
18999.15 137
19000.45 137
19001.76 130
19003.06 109
19004.36 107
19005.66 110
19006.97 136
19008.27 126
19009.57 115
19010.88 100
19012.18 125
19013.48 118
19014.79 115
19016.09 106
19017.39 143
19018.70 141
19020.00 120
19021.30 116
19022.61 131
19023.91 129
19025.22 126
19026.52 135
19027.82 116
19029.13 107
19030.43 142
19031.73 146
19033.04 109
19034.34 111
19035.65 133
19036.95 125
19038.25 129
19039.56 132
19040.86 137
19042.17 110
19043.47 122
19044.78 150
19046.08 125
19047.38 106
19048.69 113
19049.99 140
19051.30 129
19052.60 113
19053.91 89
19055.21 127
19056.52 170
19057.82 128
19059.13 107
19060.43 141
19061.74 120
19063.04 118
19064.35 119
19065.65 122
19066.96 138
19068.26 126
19069.57 150
19070.87 126
19072.18 124
19073.48 132
19074.79 127
19076.09 121
19077.40 112
19078.70 124
19080.01 139
19081.32 102
19082.62 103
19083.93 106
19085.23 137
19086.54 175
19087.84 141
19089.15 122
19090.46 136
19091.76 113
19093.07 124
19094.37 134
19095.68 133
19096.99 117
19098.29 132
19099.60 137
19100.90 111
19102.21 132
19103.52 143
19104.82 128
19106.13 100
19107.44 104
19108.74 129
19110.05 116
19111.36 132
19112.66 132
19113.97 129
19115.28 139
19116.58 134
19117.89 115
19119.20 124
19120.50 126
19121.81 119
19123.12 132
19124.43 99
19125.73 110
19127.04 137
19128.35 120
19129.65 122
19130.96 137
19132.27 126
19133.58 156
19134.88 124
19136.19 107
19137.50 104
19138.81 108
19140.11 130
19141.42 129
19142.73 123
19144.04 136
19145.34 132
19146.65 109
19147.96 119
19149.27 124
19150.58 113
19151.88 130
19153.19 137
19154.50 120
19155.81 164
19157.12 134
19158.42 137
19159.73 110
19161.04 99
19162.35 108
19163.66 104
19164.97 131
19166.28 117
19167.58 128
19168.89 123
19170.20 119
19171.51 120
19172.82 119
19174.13 117
19175.44 142
19176.75 120
19178.05 99
19179.36 89
19180.67 121
19181.98 123
19183.29 115
19184.60 118
19185.91 131
19187.22 148
19188.53 132
19189.84 112
19191.15 127
19192.46 127
19193.76 123
19195.07 110
19196.38 104
19197.69 132
19199.00 127
19200.31 151
19201.62 122
19202.93 107
19204.24 116
19205.55 98
19206.86 127
19208.17 127
19209.48 111
19210.79 117
19212.10 135
19213.41 150
19214.72 113
19216.03 113
19217.34 121
19218.65 148
19219.96 129
19221.27 121
19222.58 111
19223.89 115
19225.20 142
19226.52 97
19227.83 123
19229.14 120
19230.45 137
19231.76 123
19233.07 146
19234.38 114
19235.69 114
19237.00 112
19238.31 101
19239.62 109
19240.93 125
19242.25 140
19243.56 142
19244.87 122
19246.18 109
19247.49 100
19248.80 126
19250.11 126
19251.42 144
19252.74 132
19254.05 119
19255.36 141
19256.67 140
19257.98 116
19259.29 121
19260.61 150
19261.92 128
19263.23 91
19264.54 101
19265.85 121
19267.17 122
19268.48 112
19269.79 125
19271.10 106
19272.41 138
19273.73 123
19275.04 108
19276.35 97
19277.66 113
19278.98 112
19280.29 102
19281.60 104
19282.91 133
19284.23 117
19285.54 98
19286.85 101
19288.16 96
19289.48 95
19290.79 105
19292.10 113
19293.41 101
19294.73 108
19296.04 112
19297.35 130
19298.67 142
19299.98 109
19301.29 99
19302.61 127
19303.92 99
19305.23 131
19306.55 133
19307.86 146
19309.17 121
19310.49 115
19311.80 106
19313.11 89
19314.43 120
19315.74 127
19317.05 132
19318.37 126
19319.68 99
19320.99 96
19322.31 114
19323.62 115
19324.94 121
19326.25 122
19327.56 109
19328.88 120
19330.19 120
19331.51 107
19332.82 130
19334.14 141
19335.45 111
19336.76 107
19338.08 115
19339.39 126
19340.71 125
19342.02 109
19343.34 115
19344.65 114
19345.97 96
19347.28 137
19348.59 108
19349.91 100
19351.22 153
19352.54 146
19353.85 155
19355.17 140
19356.48 130
19357.80 134
19359.11 156
19360.43 150
19361.74 120
19363.06 116
19364.38 106
19365.69 130
19367.01 112
19368.32 138
19369.64 146
19370.95 125
19372.27 108
19373.58 109
19374.90 110
19376.21 121
19377.53 141
19378.85 108
19380.16 138
19381.48 117
19382.79 113
19384.11 126
19385.43 113
19386.74 131
19388.06 136
19389.37 150
19390.69 113
19392.01 113
19393.32 113
19394.64 117
19395.96 131
19397.27 112
19398.59 128
19399.91 114
19401.22 112
19402.54 130
19403.85 127
19405.17 121
19406.49 124
19407.80 131
19409.12 115
19410.44 153
19411.76 111
19413.07 118
19414.39 125
19415.71 114
19417.02 126
19418.34 116
19419.66 105
19420.98 110
19422.29 109
19423.61 102
19424.93 109
19426.24 126
19427.56 119
19428.88 119
19430.20 145
19431.51 123
19432.83 119
19434.15 113
19435.47 141
19436.79 127
19438.10 129
19439.42 135
19440.74 124
19442.06 131
19443.37 150
19444.69 121
19446.01 127
19447.33 123
19448.65 101
19449.97 108
19451.28 107
19452.60 102
19453.92 106
19455.24 104
19456.56 112
19457.88 111
19459.19 116
19460.51 143
19461.83 132
19463.15 120
19464.47 109
19465.79 124
19467.11 126
19468.42 114
19469.74 110
19471.06 122
19472.38 155
19473.70 127
19475.02 110
19476.34 118
19477.66 114
19478.98 122
19480.30 107
19481.62 121
19482.93 127
19484.25 148
19485.57 128
19486.89 124
19488.21 124
19489.53 132
19490.85 129
19492.17 109
19493.49 130
19494.81 118
19496.13 126
19497.45 137
19498.77 122
19500.09 115
19501.41 113
19502.73 134
19504.05 137
19505.37 128
19506.69 127
19508.01 102
19509.33 99
19510.65 111
19511.97 122
19513.29 102
19514.61 125
19515.93 152
19517.25 127
19518.57 102
19519.89 90
19521.21 109
19522.54 107
19523.86 123
19525.18 120
19526.50 118
19527.82 117
19529.14 106
19530.46 110
19531.78 116
19533.10 117
19534.42 136
19535.74 133
19537.07 103
19538.39 109
19539.71 120
19541.03 125
19542.35 130
19543.67 115
19544.99 120
19546.31 117
19547.64 130
19548.96 104
19550.28 113
19551.60 129
19552.92 117
19554.24 112
19555.57 114
19556.89 115
19558.21 107
19559.53 100
19560.85 132
19562.18 132
19563.50 114
19564.82 132
19566.14 125
19567.46 127
19568.79 127
19570.11 115
19571.43 138
19572.75 127
19574.08 123
19575.40 134
19576.72 125
19578.04 118
19579.37 130
19580.69 117
19582.01 124
19583.33 135
19584.66 105
19585.98 108
19587.30 126
19588.63 119
19589.95 103
19591.27 126
19592.59 135
19593.92 119
19595.24 126
19596.56 116
19597.89 110
19599.21 133
19600.53 100
19601.86 131
19603.18 100
19604.50 107
19605.83 129
19607.15 120
19608.47 118
19609.80 118
19611.12 103
19612.45 133
19613.77 136
19615.09 138
19616.42 123
19617.74 123
19619.06 127
19620.39 137
19621.71 120
19623.04 98
19624.36 102
19625.69 116
19627.01 103
19628.33 118
19629.66 113
19630.98 128
19632.31 129
19633.63 124
19634.96 130
19636.28 98
19637.60 106
19638.93 129
19640.25 104
19641.58 109
19642.90 110
19644.23 130
19645.55 121
19646.88 126
19648.20 135
19649.53 130
19650.85 125
19652.18 118
19653.50 91
19654.83 106
19656.15 152
19657.48 133
19658.80 92
19660.13 102
19661.45 99
19662.78 89
19664.11 107
19665.43 88
19666.76 103
19668.08 122
19669.41 138
19670.73 135
19672.06 125
19673.39 120
19674.71 160
19676.04 144
19677.36 122
19678.69 121
19680.01 97
19681.34 122
19682.67 121
19683.99 115
19685.32 97
19686.65 97
19687.97 106
19689.30 112
19690.62 118
19691.95 130
19693.28 96
19694.60 125
19695.93 130
19697.26 119
19698.58 115
19699.91 110
19701.24 105
19702.56 90
19703.89 102
19705.22 103
19706.54 113
19707.87 130
19709.20 97
19710.53 123
19711.85 119
19713.18 127
19714.51 109
19715.83 106
19717.16 109
19718.49 96
19719.82 110
19721.14 112
19722.47 108
19723.80 126
19725.13 108
19726.45 113
19727.78 126
19729.11 124
19730.44 117
19731.76 111
19733.09 121
19734.42 140
19735.75 107
19737.08 115
19738.40 126
19739.73 115
19741.06 107
19742.39 118
19743.72 119
19745.04 103
19746.37 103
19747.70 111
19749.03 105
19750.36 113
19751.69 112
19753.01 125
19754.34 124
19755.67 118
19757.00 107
19758.33 111
19759.66 119
19760.99 137
19762.31 116
19763.64 121
19764.97 128
19766.30 158
19767.63 90
19768.96 113
19770.29 112
19771.62 136
19772.95 122
19774.28 94
19775.60 95
19776.93 118
19778.26 121
19779.59 118
19780.92 109
19782.25 114
19783.58 127
19784.91 132
19786.24 113
19787.57 116
19788.90 110
19790.23 132
19791.56 93
19792.89 81
19794.22 112
19795.55 144
19796.88 126
19798.21 123
19799.54 140
19800.87 113
19802.20 115
19803.53 112
19804.86 122
19806.19 136
19807.52 125
19808.85 125
19810.18 84
19811.51 103
19812.84 113
19814.17 105
19815.50 118
19816.83 134
19818.16 129
19819.49 116
19820.83 114
19822.16 104
19823.49 98
19824.82 98
19826.15 84
19827.48 98
19828.81 103
19830.14 96
19831.47 119
19832.80 118
19834.14 129
19835.47 106
19836.80 118
19838.13 105
19839.46 108
19840.79 128
19842.12 125
19843.46 130
19844.79 105
19846.12 122
19847.45 111
19848.78 92
19850.11 100
19851.45 93
19852.78 109
19854.11 108
19855.44 120
19856.77 93
19858.11 100
19859.44 121
19860.77 127
19862.10 134
19863.43 123
19864.77 124
19866.10 112
19867.43 112
19868.76 98
19870.10 103
19871.43 102
19872.76 118
19874.09 102
19875.43 96
19876.76 107
19878.09 88
19879.42 113
19880.76 115
19882.09 107
19883.42 116
19884.75 109
19886.09 141
19887.42 120
19888.75 118
19890.09 112
19891.42 107
19892.75 106
19894.09 112
19895.42 102
19896.75 121
19898.09 105
19899.42 119
19900.75 118
19902.09 119
19903.42 96
19904.75 97
19906.09 106
19907.42 121
19908.75 132
19910.09 124
19911.42 114
19912.76 116
19914.09 128
19915.42 132
19916.76 111
19918.09 91
19919.43 108
19920.76 102
19922.09 121
19923.43 117
19924.76 127
19926.10 105
19927.43 101
19928.77 101
19930.10 107
19931.43 99
19932.77 132
19934.10 111
19935.44 114
19936.77 90
19938.11 100
19939.44 93
19940.78 106
19942.11 109
19943.45 103
19944.78 103
19946.12 126
19947.45 115
19948.79 113
19950.12 118
19951.46 106
19952.79 102
19954.13 103
19955.46 90
19956.80 99
19958.13 107
19959.47 125
19960.80 113
19962.14 120
19963.48 116
19964.81 136
19966.15 116
19967.48 117
19968.82 122
19970.15 89
19971.49 118
19972.83 125
19974.16 89
19975.50 101
19976.83 101
19978.17 118
19979.51 113
19980.84 122
19982.18 109
19983.51 114
19984.85 126
19986.19 129
19987.52 108
19988.86 99
19990.20 130
19991.53 114
19992.87 115
19994.21 106
19995.54 93
19996.88 100
19998.22 87
19999.55 109
20000.89 115
20002.23 115
20003.56 118
20004.90 108
20006.24 119
20007.57 132
20008.91 124
20010.25 118
20011.59 120
20012.92 122
20014.26 92
20015.60 118
20016.94 129
20018.27 113
20019.61 124
20020.95 115
20022.28 121
20023.62 126
20024.96 143
20026.30 130
20027.64 116
20028.97 127
20030.31 119
20031.65 108
20032.99 101
20034.32 95
20035.66 127
20037.00 124
20038.34 123
20039.68 135
20041.02 114
20042.35 116
20043.69 121
20045.03 115
20046.37 95
20047.71 120
20049.05 119
20050.38 114
20051.72 103
20053.06 106
20054.40 100
20055.74 127
20057.08 151
20058.42 133
20059.75 110
20061.09 107
20062.43 127
20063.77 121
20065.11 111
20066.45 121
20067.79 115
20069.13 122
20070.47 128
20071.81 138
20073.14 130
20074.48 134
20075.82 102
20077.16 130
20078.50 122
20079.84 125
20081.18 106
20082.52 120
20083.86 95
20085.20 123
20086.54 119
20087.88 118
20089.22 141
20090.56 135
20091.90 114
20093.24 133
20094.58 129
20095.92 127
20097.26 132
20098.60 131
20099.94 136
20101.28 135
20102.62 118
20103.96 105
20105.30 135
20106.64 102
20107.98 105
20109.32 133
20110.66 119
20112.00 129
20113.34 117
20114.68 102
20116.02 101
20117.36 114
20118.71 128
20120.05 125
20121.39 128
20122.73 124
20124.07 129
20125.41 116
20126.75 105
20128.09 104
20129.43 113
20130.77 113
20132.12 107
20133.46 121
20134.80 121
20136.14 116
20137.48 134
20138.82 111
20140.16 123
20141.51 111
20142.85 123
20144.19 119
20145.53 125
